# Supplementary material for: An antigen microarray protocol for COVID-19 serological analysis
Source: STAR Protoc. 2021 Aug 26;2(3):100815. doi: 10.1016/j.xpro.2021.100815 (PMC8387221; doi:10.1016/j.xpro.2021.100815)
Supplement: Data S1. 64 pad workplate, related to step 1.a.vii [file mmc1.zip]

Archive with 3 entries (2 files):
- Data S1/
- Data S1/64 pad workplate.npw
- __MACOSX/Data S1/._64 pad workplate.npw
