# Supplementary material for: An antigen microarray protocol for COVID-19 serological analysis
Source: STAR Protoc. 2021 Aug 26;2(3):100815. doi: 10.1016/j.xpro.2021.100815 (PMC8387221; doi:10.1016/j.xpro.2021.100815)
Supplement: Data S1. 64 pad workplate, related to step 1.a.vii [file mmc1.zip › Data S1/64 pad workplate.npw]

WorkPlate
{

 MicroTiterPlate MTP1
 {
        x = 545.04;       y = 245.49;       z =  47.92;
     DimX =  85.00;    DimY = 127.20;    DimZ =  15.00;
       nx =  16;         ny =  24;
 wellOffsetX =   7.80; wellOffsetY =  11.00;
    wellDimX =   4.00;    wellDimY =   4.00;    wellDepth =   0.00;
   wellDistX =   4.50;   wellDistY =   4.50;
    wellType = rectangle;
 }

 MicroTiterPlate MTP2
 {
        x = 448.22;       y = 245.60;       z =  48.13;
     DimX =  85.00;    DimY = 127.20;    DimZ =  15.00;
       nx =  16;         ny =  24;
 wellOffsetX =   7.80; wellOffsetY =  11.00;
    wellDimX =   4.00;    wellDimY =   4.00;    wellDepth =   0.00;
   wellDistX =   4.50;   wellDistY =   4.50;
    wellType = rectangle;
 }

 MicroTiterPlate MTP3
 {
        x = 350.78;       y = 245.88;       z =  48.13;
     DimX =  85.00;    DimY = 127.20;    DimZ =  15.00;
       nx =  16;         ny =  24;
 wellOffsetX =   7.80; wellOffsetY =  11.00;
    wellDimX =   4.00;    wellDimY =   4.00;    wellDepth =   0.00;
   wellDistX =   4.50;   wellDistY =   4.50;
    wellType = rectangle;
 }

 MicroTiterPlate MTP4
 {
        x = 253.62;       y = 246.08;       z =  47.60;
     DimX =  85.00;    DimY = 127.20;    DimZ =  15.00;
       nx =  16;         ny =  24;
 wellOffsetX =   7.80; wellOffsetY =  11.00;
    wellDimX =   4.00;    wellDimY =   4.00;    wellDepth =   0.00;
   wellDistX =   4.50;   wellDistY =   4.50;
    wellType = rectangle;
 }

 MicroTiterPlate MTP5
 {
        x = 156.95;       y = 246.45;       z =  47.70;
     DimX =  85.00;    DimY = 127.20;    DimZ =  15.00;
       nx =  16;         ny =  24;
 wellOffsetX =   7.80; wellOffsetY =  11.00;
    wellDimX =   4.00;    wellDimY =   4.00;    wellDepth =   0.00;
   wellDistX =   4.50;   wellDistY =   4.50;
    wellType = rectangle;
 }

 MicroTiterPlate MTP6
 {
        x =  59.69;       y = 246.74;       z =  47.74;
     DimX =  85.00;    DimY = 127.20;    DimZ =  15.00;
       nx =  16;         ny =  24;
 wellOffsetX =   7.80; wellOffsetY =  11.00;
    wellDimX =   4.00;    wellDimY =   4.00;    wellDepth =   0.00;
   wellDistX =   4.50;   wellDistY =   4.50;
    wellType = rectangle;
 }

 TargetGroup MicroscopicSlide
 {
        x =  53.00;       y =  40.10;       z =   0.00;
     DimX =  25.00;    DimY =  75.00;    DimZ =   1.00;
      offsetX =   4.250;        offsetY =   2.500;
  offsetRight =   4.500;   offsetBottom =   2.000;
  ZSensorOffX =   7.04;    ZSensorOffY =  10.54;
     rows =   2;    columns =  24;
  distRow =   2.50; distCol =   1.56;
 }

 MarkPoint p
 {
        x =  20.00;       y =  17.00;       z =  43.30;
 }
 SpotPlan
 {

   MicroscopicSlide
   {
     BlockRows    =   16;
     BlockCols    =    4;
     BlockRowDist =    4.500;
     BlockColDist =    4.500;
     SpotRows    =    8;
     SpotCols    =    8;
     SpotRowDist =    0.300;
     SpotColDist =    0.300;
     Droplets    =    1;
   }
 }
 ZLevelList // for TargetGroup Elements
 {
  MicroscopicSlide_0101 = 43.99;
  MicroscopicSlide_0102 = 44.03;
  MicroscopicSlide_0103 = 44.05;
  MicroscopicSlide_0104 = 44.06;
  MicroscopicSlide_0105 = 44.09;
  MicroscopicSlide_0106 = 44.08;
  MicroscopicSlide_0107 = 44.11;
  MicroscopicSlide_0108 = 44.09;
  MicroscopicSlide_0109 = 44.10;
  MicroscopicSlide_0201 = 44.14;
  MicroscopicSlide_0202 = 44.17;
  MicroscopicSlide_0203 = 44.19;
  MicroscopicSlide_0204 = 44.20;
  MicroscopicSlide_0205 = 44.19;
  MicroscopicSlide_0206 = 44.18;
  MicroscopicSlide_0207 = 44.19;
  MicroscopicSlide_0208 = 44.22;
  MicroscopicSlide_0209 = 44.18;
  MicroscopicSlide_0210 = 44.23;
 }
}
