# Supplementary material for: An antigen microarray protocol for COVID-19 serological analysis
Source: STAR Protoc. 2021 Aug 26;2(3):100815. doi: 10.1016/j.xpro.2021.100815 (PMC8387221; doi:10.1016/j.xpro.2021.100815)
Supplement: Data S2. Warm-up_print_plan, related to step 1.c.iii [file mmc2.zip]

Archive with 3 entries (2 files):
- Data S2/
- Data S2/Warm-up_Print_Plan.txt
- __MACOSX/Data S2/._Warm-up_Print_Plan.txt
