# Supplementary material for: An antigen microarray protocol for COVID-19 serological analysis
Source: STAR Protoc. 2021 Aug 26;2(3):100815. doi: 10.1016/j.xpro.2021.100815 (PMC8387221; doi:10.1016/j.xpro.2021.100815)
Supplement: Data S2. Warm-up_print_plan, related to step 1.c.iii [file mmc2.zip › Data S2/Warm-up_Print_Plan.txt]

P1 S369 1:4	1
P1 S370 1:4	2
P1 S371 1:4	3
P1 S372 1:4	4
P1 S373 1:4	5
P1 S374 1:4	6
P1 S375 1:4	7
P1 S376 1:4	8
P1 S377 5:8	1
P1 S378 5:8	2
P1 S379 5:8	3
P1 S380 5:8	4
P1 S381 5:8	5
P1 S382 5:8	6
P1 S383 5:8	7
P1 S384 5:8	8
