# Supplementary material for: An antigen microarray protocol for COVID-19 serological analysis
Source: STAR Protoc. 2021 Aug 26;2(3):100815. doi: 10.1016/j.xpro.2021.100815 (PMC8387221; doi:10.1016/j.xpro.2021.100815)
Supplement: Data S3. Print_plan, related to step 4.a [file mmc3.zip › Data S3/Print_Plan.txt]

P1 S369 6	8
P1 S321 3	7
P1 S273 1	3
P1 S370 5	1
P1 S322 1	2
P1 S274 1	4
P1 S371 5	8
P1 S323 4	7
P1 S275 8	3
P1 S372 3	1
P1 S324 5	6
P1 S276 2	6
P1 S373 7	8
P1 S325 2	5
P1 S277 4	6
P1 S374 3	5
P1 S326 4	5
P1 S278 3	3
P1 S375 6	5
P1 S327 7	7
P1 S279 1	7
P1 S376 6	4
P1 S328 3	2
P1 S280 2	3
P1 S377 2	2
P1 S329 2	4
P1 S281 7	5
P1 S378 5	7
P1 S330 7	6
P1 S282 6	2
P1 S379 8	6
P1 S331 3	6
P1 S283 6	1
P1 S380 5	3
P1 S332 4	2
P1 S284 7	1
P1 S381 8	4
P1 S333 3	8
P1 S285 5	2
P1 S382 6	7
P1 S334 8	2
P1 S286 2	7
P1 S383 1	5
P1 S335 6	6
P1 S287 4	8
P1 S384 5	5
P1 S336 1	6
P1 S288 6	3
P1 S353 8	7
P1 S305 4	4
P1 S257 8	5
P1 S354 4	3
P1 S306 4	1
P1 S258 3	4
P1 S355 5	4
P1 S307 7	4
P1 S259 7	2
P1 S356 2	8
P1 S308 7	3
P1 S260 2	1
P1 S1 1	8
P1 S2 8	1
P1 S3 8	8
P1 S4 1	1
