# Supplementary material for: An antigen microarray protocol for COVID-19 serological analysis
Source: STAR Protoc. 2021 Aug 26;2(3):100815. doi: 10.1016/j.xpro.2021.100815 (PMC8387221; doi:10.1016/j.xpro.2021.100815)
Supplement: Data S4. InnoScan_batch_scan_method, related to step 15.b [file mmc4.zip]

Archive with 3 entries (2 files):
- Data S4/
- Data S4/InnoScan_Batch_Scan_Method.mbt
- __MACOSX/Data S4/._InnoScan_Batch_Scan_Method.mbt
