# Supplementary material for: An antigen microarray protocol for COVID-19 serological analysis
Source: STAR Protoc. 2021 Aug 26;2(3):100815. doi: 10.1016/j.xpro.2021.100815 (PMC8387221; doi:10.1016/j.xpro.2021.100815)
Supplement: Data S5. 64_pad_GAL, related to step 17.c.i [file mmc5.zip]

Archive with 3 entries (2 files):
- Data S5/
- Data S5/64_pad_GAL.gal
- __MACOSX/Data S5/._64_pad_GAL.gal
