# Supplementary material for: An antigen microarray protocol for COVID-19 serological analysis
Source: STAR Protoc. 2021 Aug 26;2(3):100815. doi: 10.1016/j.xpro.2021.100815 (PMC8387221; doi:10.1016/j.xpro.2021.100815)
Supplement: Data S5. 64_pad_GAL, related to step 17.c.i [file mmc5.zip › Data S5/64_pad_GAL.gal]

ATF	1.0
67	4
"Type=GenePix ArrayList V1.0"
"BlockType=0"
"BlockCount=64"
"Block1= 4817.0 , 3153.0 , 147 , 8 , 290.0 , 8 , 290.0 "
"Block2= 9317.0 , 3153.0 , 147 , 8 , 290.0 , 8 , 290.0 "
"Block3= 13817.0 , 3153.0 , 147 , 8 , 290.0 , 8 , 290.0 "
"Block4= 18317.0 , 3153.0 , 147 , 8 , 290.0 , 8 , 290.0 "
"Block5= 4817.0 , 7653.0 , 147 , 8 , 290.0 , 8 , 290.0 "
"Block6= 9317.0 , 7653.0 , 147 , 8 , 290.0 , 8 , 290.0 "
"Block7= 13817.0 , 7653.0 , 147 , 8 , 290.0 , 8 , 290.0 "
"Block8= 18317.0 , 7653.0 , 147 , 8 , 290.0 , 8 , 290.0 "
"Block9= 4817.0 , 12153.0 , 147 , 8 , 290.0 , 8 , 290.0 "
"Block10= 9317.0 , 12153.0 , 147 , 8 , 290.0 , 8 , 290.0 "
"Block11= 13817.0 , 12153.0 , 147 , 8 , 290.0 , 8 , 290.0 "
"Block12= 18317.0 , 12153.0 , 147 , 8 , 290.0 , 8 , 290.0 "
"Block13= 4817.0 , 16653.0 , 147 , 8 , 290.0 , 8 , 290.0 "
"Block14= 9317.0 , 16653.0 , 147 , 8 , 290.0 , 8 , 290.0 "
"Block15= 13817.0 , 16653.0 , 147 , 8 , 290.0 , 8 , 290.0 "
"Block16= 18317.0 , 16653.0 , 147 , 8 , 290.0 , 8 , 290.0 "
"Block17= 4817.0 , 21153.0 , 147 , 8 , 290.0 , 8 , 290.0 "
"Block18= 9317.0 , 21153.0 , 147 , 8 , 290.0 , 8 , 290.0 "
"Block19= 13817.0 , 21153.0 , 147 , 8 , 290.0 , 8 , 290.0 "
"Block20= 18317.0 , 21153.0 , 147 , 8 , 290.0 , 8 , 290.0 "
"Block21= 4817.0 , 25653.0 , 147 , 8 , 290.0 , 8 , 290.0 "
"Block22= 9317.0 , 25653.0 , 147 , 8 , 290.0 , 8 , 290.0 "
"Block23= 13817.0 , 25653.0 , 147 , 8 , 290.0 , 8 , 290.0 "
"Block24= 18317.0 , 25653.0 , 147 , 8 , 290.0 , 8 , 290.0 "
"Block25= 4817.0 , 30153.0 , 147 , 8 , 290.0 , 8 , 290.0 "
"Block26= 9317.0 , 30153.0 , 147 , 8 , 290.0 , 8 , 290.0 "
"Block27= 13817.0 , 30153.0 , 147 , 8 , 290.0 , 8 , 290.0 "
"Block28= 18317.0 , 30153.0 , 147 , 8 , 290.0 , 8 , 290.0 "
"Block29= 4817.0 , 34653.0 , 147 , 8 , 290.0 , 8 , 290.0 "
"Block30= 9317.0 , 34653.0 , 147 , 8 , 290.0 , 8 , 290.0 "
"Block31= 13817.0 , 34653.0 , 147 , 8 , 290.0 , 8 , 290.0 "
"Block32= 18317.0 , 34653.0 , 147 , 8 , 290.0 , 8 , 290.0 "
"Block33= 4817.0 , 39153.0 , 147 , 8 , 290.0 , 8 , 290.0 "
"Block34= 9317.0 , 39153.0 , 147 , 8 , 290.0 , 8 , 290.0 "
"Block35= 13817.0 , 39153.0 , 147 , 8 , 290.0 , 8 , 290.0 "
"Block36= 18317.0 , 39153.0 , 147 , 8 , 290.0 , 8 , 290.0 "
"Block37= 4817.0 , 43653.0 , 147 , 8 , 290.0 , 8 , 290.0 "
"Block38= 9317.0 , 43653.0 , 147 , 8 , 290.0 , 8 , 290.0 "
"Block39= 13817.0 , 43653.0 , 147 , 8 , 290.0 , 8 , 290.0 "
"Block40= 18317.0 , 43653.0 , 147 , 8 , 290.0 , 8 , 290.0 "
"Block41= 4817.0 , 48153.0 , 147 , 8 , 290.0 , 8 , 290.0 "
"Block42= 9317.0 , 48153.0 , 147 , 8 , 290.0 , 8 , 290.0 "
"Block43= 13817.0 , 48153.0 , 147 , 8 , 290.0 , 8 , 290.0 "
"Block44= 18317.0 , 48153.0 , 147 , 8 , 290.0 , 8 , 290.0 "
"Block45= 4817.0 , 52653.0 , 147 , 8 , 290.0 , 8 , 290.0 "
"Block46= 9317.0 , 52653.0 , 147 , 8 , 290.0 , 8 , 290.0 "
"Block47= 13817.0 , 52653.0 , 147 , 8 , 290.0 , 8 , 290.0 "
"Block48= 18317.0 , 52653.0 , 147 , 8 , 290.0 , 8 , 290.0 "
"Block49= 4817.0 , 57153.0 , 147 , 8 , 290.0 , 8 , 290.0 "
"Block50= 9317.0 , 57153.0 , 147 , 8 , 290.0 , 8 , 290.0 "
"Block51= 13817.0 , 57153.0 , 147 , 8 , 290.0 , 8 , 290.0 "
"Block52= 18317.0 , 57153.0 , 147 , 8 , 290.0 , 8 , 290.0 "
"Block53= 4817.0 , 61653.0 , 147 , 8 , 290.0 , 8 , 290.0 "
"Block54= 9317.0 , 61653.0 , 147 , 8 , 290.0 , 8 , 290.0 "
"Block55= 13817.0 , 61653.0 , 147 , 8 , 290.0 , 8 , 290.0 "
"Block56= 18317.0 , 61653.0 , 147 , 8 , 290.0 , 8 , 290.0 "
"Block57= 4817.0 , 66153.0 , 147 , 8 , 290.0 , 8 , 290.0 "
"Block58= 9317.0 , 66153.0 , 147 , 8 , 290.0 , 8 , 290.0 "
"Block59= 13817.0 , 66153.0 , 147 , 8 , 290.0 , 8 , 290.0 "
"Block60= 18317.0 , 66153.0 , 147 , 8 , 290.0 , 8 , 290.0 "
"Block61= 4817.0 , 70653.0 , 147 , 8 , 290.0 , 8 , 290.0 "
"Block62= 9317.0 , 70653.0 , 147 , 8 , 290.0 , 8 , 290.0 "
"Block63= 13817.0 , 70653.0 , 147 , 8 , 290.0 , 8 , 290.0 "
"Block64= 18317.0 , 70653.0 , 147 , 8 , 290.0 , 8 , 290.0 "
Block	Row	Column	ID
1	1	1	Spot (Block1, Row1, Column1)	
1	1	2	Spot (Block1, Row1, Column2)	
1	1	3	Spot (Block1, Row1, Column3)	
1	1	4	Spot (Block1, Row1, Column4)	
1	1	5	Spot (Block1, Row1, Column5)	
1	1	6	Spot (Block1, Row1, Column6)	
1	1	7	Spot (Block1, Row1, Column7)	
1	1	8	Spot (Block1, Row1, Column8)	
1	2	1	Spot (Block1, Row2, Column1)	
1	2	2	Spot (Block1, Row2, Column2)	
1	2	3	Spot (Block1, Row2, Column3)	
1	2	4	Spot (Block1, Row2, Column4)	
1	2	5	Spot (Block1, Row2, Column5)	
1	2	6	Spot (Block1, Row2, Column6)	
1	2	7	Spot (Block1, Row2, Column7)	
1	2	8	Spot (Block1, Row2, Column8)	
1	3	1	Spot (Block1, Row3, Column1)	
1	3	2	Spot (Block1, Row3, Column2)	
1	3	3	Spot (Block1, Row3, Column3)	
1	3	4	Spot (Block1, Row3, Column4)	
1	3	5	Spot (Block1, Row3, Column5)	
1	3	6	Spot (Block1, Row3, Column6)	
1	3	7	Spot (Block1, Row3, Column7)	
1	3	8	Spot (Block1, Row3, Column8)	
1	4	1	Spot (Block1, Row4, Column1)	
1	4	2	Spot (Block1, Row4, Column2)	
1	4	3	Spot (Block1, Row4, Column3)	
1	4	4	Spot (Block1, Row4, Column4)	
1	4	5	Spot (Block1, Row4, Column5)	
1	4	6	Spot (Block1, Row4, Column6)	
1	4	7	Spot (Block1, Row4, Column7)	
1	4	8	Spot (Block1, Row4, Column8)	
1	5	1	Spot (Block1, Row5, Column1)	
1	5	2	Spot (Block1, Row5, Column2)	
1	5	3	Spot (Block1, Row5, Column3)	
1	5	4	Spot (Block1, Row5, Column4)	
1	5	5	Spot (Block1, Row5, Column5)	
1	5	6	Spot (Block1, Row5, Column6)	
1	5	7	Spot (Block1, Row5, Column7)	
1	5	8	Spot (Block1, Row5, Column8)	
1	6	1	Spot (Block1, Row6, Column1)	
1	6	2	Spot (Block1, Row6, Column2)	
1	6	3	Spot (Block1, Row6, Column3)	
1	6	4	Spot (Block1, Row6, Column4)	
1	6	5	Spot (Block1, Row6, Column5)	
1	6	6	Spot (Block1, Row6, Column6)	
1	6	7	Spot (Block1, Row6, Column7)	
1	6	8	Spot (Block1, Row6, Column8)	
1	7	1	Spot (Block1, Row7, Column1)	
1	7	2	Spot (Block1, Row7, Column2)	
1	7	3	Spot (Block1, Row7, Column3)	
1	7	4	Spot (Block1, Row7, Column4)	
1	7	5	Spot (Block1, Row7, Column5)	
1	7	6	Spot (Block1, Row7, Column6)	
1	7	7	Spot (Block1, Row7, Column7)	
1	7	8	Spot (Block1, Row7, Column8)	
1	8	1	Spot (Block1, Row8, Column1)	
1	8	2	Spot (Block1, Row8, Column2)	
1	8	3	Spot (Block1, Row8, Column3)	
1	8	4	Spot (Block1, Row8, Column4)	
1	8	5	Spot (Block1, Row8, Column5)	
1	8	6	Spot (Block1, Row8, Column6)	
1	8	7	Spot (Block1, Row8, Column7)	
1	8	8	Spot (Block1, Row8, Column8)	
2	1	1	Spot (Block2, Row1, Column1)	
2	1	2	Spot (Block2, Row1, Column2)	
2	1	3	Spot (Block2, Row1, Column3)	
2	1	4	Spot (Block2, Row1, Column4)	
2	1	5	Spot (Block2, Row1, Column5)	
2	1	6	Spot (Block2, Row1, Column6)	
2	1	7	Spot (Block2, Row1, Column7)	
2	1	8	Spot (Block2, Row1, Column8)	
2	2	1	Spot (Block2, Row2, Column1)	
2	2	2	Spot (Block2, Row2, Column2)	
2	2	3	Spot (Block2, Row2, Column3)	
2	2	4	Spot (Block2, Row2, Column4)	
2	2	5	Spot (Block2, Row2, Column5)	
2	2	6	Spot (Block2, Row2, Column6)	
2	2	7	Spot (Block2, Row2, Column7)	
2	2	8	Spot (Block2, Row2, Column8)	
2	3	1	Spot (Block2, Row3, Column1)	
2	3	2	Spot (Block2, Row3, Column2)	
2	3	3	Spot (Block2, Row3, Column3)	
2	3	4	Spot (Block2, Row3, Column4)	
2	3	5	Spot (Block2, Row3, Column5)	
2	3	6	Spot (Block2, Row3, Column6)	
2	3	7	Spot (Block2, Row3, Column7)	
2	3	8	Spot (Block2, Row3, Column8)	
2	4	1	Spot (Block2, Row4, Column1)	
2	4	2	Spot (Block2, Row4, Column2)	
2	4	3	Spot (Block2, Row4, Column3)	
2	4	4	Spot (Block2, Row4, Column4)	
2	4	5	Spot (Block2, Row4, Column5)	
2	4	6	Spot (Block2, Row4, Column6)	
2	4	7	Spot (Block2, Row4, Column7)	
2	4	8	Spot (Block2, Row4, Column8)	
2	5	1	Spot (Block2, Row5, Column1)	
2	5	2	Spot (Block2, Row5, Column2)	
2	5	3	Spot (Block2, Row5, Column3)	
2	5	4	Spot (Block2, Row5, Column4)	
2	5	5	Spot (Block2, Row5, Column5)	
2	5	6	Spot (Block2, Row5, Column6)	
2	5	7	Spot (Block2, Row5, Column7)	
2	5	8	Spot (Block2, Row5, Column8)	
2	6	1	Spot (Block2, Row6, Column1)	
2	6	2	Spot (Block2, Row6, Column2)	
2	6	3	Spot (Block2, Row6, Column3)	
2	6	4	Spot (Block2, Row6, Column4)	
2	6	5	Spot (Block2, Row6, Column5)	
2	6	6	Spot (Block2, Row6, Column6)	
2	6	7	Spot (Block2, Row6, Column7)	
2	6	8	Spot (Block2, Row6, Column8)	
2	7	1	Spot (Block2, Row7, Column1)	
2	7	2	Spot (Block2, Row7, Column2)	
2	7	3	Spot (Block2, Row7, Column3)	
2	7	4	Spot (Block2, Row7, Column4)	
2	7	5	Spot (Block2, Row7, Column5)	
2	7	6	Spot (Block2, Row7, Column6)	
2	7	7	Spot (Block2, Row7, Column7)	
2	7	8	Spot (Block2, Row7, Column8)	
2	8	1	Spot (Block2, Row8, Column1)	
2	8	2	Spot (Block2, Row8, Column2)	
2	8	3	Spot (Block2, Row8, Column3)	
2	8	4	Spot (Block2, Row8, Column4)	
2	8	5	Spot (Block2, Row8, Column5)	
2	8	6	Spot (Block2, Row8, Column6)	
2	8	7	Spot (Block2, Row8, Column7)	
2	8	8	Spot (Block2, Row8, Column8)	
3	1	1	Spot (Block3, Row1, Column1)	
3	1	2	Spot (Block3, Row1, Column2)	
3	1	3	Spot (Block3, Row1, Column3)	
3	1	4	Spot (Block3, Row1, Column4)	
3	1	5	Spot (Block3, Row1, Column5)	
3	1	6	Spot (Block3, Row1, Column6)	
3	1	7	Spot (Block3, Row1, Column7)	
3	1	8	Spot (Block3, Row1, Column8)	
3	2	1	Spot (Block3, Row2, Column1)	
3	2	2	Spot (Block3, Row2, Column2)	
3	2	3	Spot (Block3, Row2, Column3)	
3	2	4	Spot (Block3, Row2, Column4)	
3	2	5	Spot (Block3, Row2, Column5)	
3	2	6	Spot (Block3, Row2, Column6)	
3	2	7	Spot (Block3, Row2, Column7)	
3	2	8	Spot (Block3, Row2, Column8)	
3	3	1	Spot (Block3, Row3, Column1)	
3	3	2	Spot (Block3, Row3, Column2)	
3	3	3	Spot (Block3, Row3, Column3)	
3	3	4	Spot (Block3, Row3, Column4)	
3	3	5	Spot (Block3, Row3, Column5)	
3	3	6	Spot (Block3, Row3, Column6)	
3	3	7	Spot (Block3, Row3, Column7)	
3	3	8	Spot (Block3, Row3, Column8)	
3	4	1	Spot (Block3, Row4, Column1)	
3	4	2	Spot (Block3, Row4, Column2)	
3	4	3	Spot (Block3, Row4, Column3)	
3	4	4	Spot (Block3, Row4, Column4)	
3	4	5	Spot (Block3, Row4, Column5)	
3	4	6	Spot (Block3, Row4, Column6)	
3	4	7	Spot (Block3, Row4, Column7)	
3	4	8	Spot (Block3, Row4, Column8)	
3	5	1	Spot (Block3, Row5, Column1)	
3	5	2	Spot (Block3, Row5, Column2)	
3	5	3	Spot (Block3, Row5, Column3)	
3	5	4	Spot (Block3, Row5, Column4)	
3	5	5	Spot (Block3, Row5, Column5)	
3	5	6	Spot (Block3, Row5, Column6)	
3	5	7	Spot (Block3, Row5, Column7)	
3	5	8	Spot (Block3, Row5, Column8)	
3	6	1	Spot (Block3, Row6, Column1)	
3	6	2	Spot (Block3, Row6, Column2)	
3	6	3	Spot (Block3, Row6, Column3)	
3	6	4	Spot (Block3, Row6, Column4)	
3	6	5	Spot (Block3, Row6, Column5)	
3	6	6	Spot (Block3, Row6, Column6)	
3	6	7	Spot (Block3, Row6, Column7)	
3	6	8	Spot (Block3, Row6, Column8)	
3	7	1	Spot (Block3, Row7, Column1)	
3	7	2	Spot (Block3, Row7, Column2)	
3	7	3	Spot (Block3, Row7, Column3)	
3	7	4	Spot (Block3, Row7, Column4)	
3	7	5	Spot (Block3, Row7, Column5)	
3	7	6	Spot (Block3, Row7, Column6)	
3	7	7	Spot (Block3, Row7, Column7)	
3	7	8	Spot (Block3, Row7, Column8)	
3	8	1	Spot (Block3, Row8, Column1)	
3	8	2	Spot (Block3, Row8, Column2)	
3	8	3	Spot (Block3, Row8, Column3)	
3	8	4	Spot (Block3, Row8, Column4)	
3	8	5	Spot (Block3, Row8, Column5)	
3	8	6	Spot (Block3, Row8, Column6)	
3	8	7	Spot (Block3, Row8, Column7)	
3	8	8	Spot (Block3, Row8, Column8)	
4	1	1	Spot (Block4, Row1, Column1)	
4	1	2	Spot (Block4, Row1, Column2)	
4	1	3	Spot (Block4, Row1, Column3)	
4	1	4	Spot (Block4, Row1, Column4)	
4	1	5	Spot (Block4, Row1, Column5)	
4	1	6	Spot (Block4, Row1, Column6)	
4	1	7	Spot (Block4, Row1, Column7)	
4	1	8	Spot (Block4, Row1, Column8)	
4	2	1	Spot (Block4, Row2, Column1)	
4	2	2	Spot (Block4, Row2, Column2)	
4	2	3	Spot (Block4, Row2, Column3)	
4	2	4	Spot (Block4, Row2, Column4)	
4	2	5	Spot (Block4, Row2, Column5)	
4	2	6	Spot (Block4, Row2, Column6)	
4	2	7	Spot (Block4, Row2, Column7)	
4	2	8	Spot (Block4, Row2, Column8)	
4	3	1	Spot (Block4, Row3, Column1)	
4	3	2	Spot (Block4, Row3, Column2)	
4	3	3	Spot (Block4, Row3, Column3)	
4	3	4	Spot (Block4, Row3, Column4)	
4	3	5	Spot (Block4, Row3, Column5)	
4	3	6	Spot (Block4, Row3, Column6)	
4	3	7	Spot (Block4, Row3, Column7)	
4	3	8	Spot (Block4, Row3, Column8)	
4	4	1	Spot (Block4, Row4, Column1)	
4	4	2	Spot (Block4, Row4, Column2)	
4	4	3	Spot (Block4, Row4, Column3)	
4	4	4	Spot (Block4, Row4, Column4)	
4	4	5	Spot (Block4, Row4, Column5)	
4	4	6	Spot (Block4, Row4, Column6)	
4	4	7	Spot (Block4, Row4, Column7)	
4	4	8	Spot (Block4, Row4, Column8)	
4	5	1	Spot (Block4, Row5, Column1)	
4	5	2	Spot (Block4, Row5, Column2)	
4	5	3	Spot (Block4, Row5, Column3)	
4	5	4	Spot (Block4, Row5, Column4)	
4	5	5	Spot (Block4, Row5, Column5)	
4	5	6	Spot (Block4, Row5, Column6)	
4	5	7	Spot (Block4, Row5, Column7)	
4	5	8	Spot (Block4, Row5, Column8)	
4	6	1	Spot (Block4, Row6, Column1)	
4	6	2	Spot (Block4, Row6, Column2)	
4	6	3	Spot (Block4, Row6, Column3)	
4	6	4	Spot (Block4, Row6, Column4)	
4	6	5	Spot (Block4, Row6, Column5)	
4	6	6	Spot (Block4, Row6, Column6)	
4	6	7	Spot (Block4, Row6, Column7)	
4	6	8	Spot (Block4, Row6, Column8)	
4	7	1	Spot (Block4, Row7, Column1)	
4	7	2	Spot (Block4, Row7, Column2)	
4	7	3	Spot (Block4, Row7, Column3)	
4	7	4	Spot (Block4, Row7, Column4)	
4	7	5	Spot (Block4, Row7, Column5)	
4	7	6	Spot (Block4, Row7, Column6)	
4	7	7	Spot (Block4, Row7, Column7)	
4	7	8	Spot (Block4, Row7, Column8)	
4	8	1	Spot (Block4, Row8, Column1)	
4	8	2	Spot (Block4, Row8, Column2)	
4	8	3	Spot (Block4, Row8, Column3)	
4	8	4	Spot (Block4, Row8, Column4)	
4	8	5	Spot (Block4, Row8, Column5)	
4	8	6	Spot (Block4, Row8, Column6)	
4	8	7	Spot (Block4, Row8, Column7)	
4	8	8	Spot (Block4, Row8, Column8)	
5	1	1	Spot (Block5, Row1, Column1)	
5	1	2	Spot (Block5, Row1, Column2)	
5	1	3	Spot (Block5, Row1, Column3)	
5	1	4	Spot (Block5, Row1, Column4)	
5	1	5	Spot (Block5, Row1, Column5)	
5	1	6	Spot (Block5, Row1, Column6)	
5	1	7	Spot (Block5, Row1, Column7)	
5	1	8	Spot (Block5, Row1, Column8)	
5	2	1	Spot (Block5, Row2, Column1)	
5	2	2	Spot (Block5, Row2, Column2)	
5	2	3	Spot (Block5, Row2, Column3)	
5	2	4	Spot (Block5, Row2, Column4)	
5	2	5	Spot (Block5, Row2, Column5)	
5	2	6	Spot (Block5, Row2, Column6)	
5	2	7	Spot (Block5, Row2, Column7)	
5	2	8	Spot (Block5, Row2, Column8)	
5	3	1	Spot (Block5, Row3, Column1)	
5	3	2	Spot (Block5, Row3, Column2)	
5	3	3	Spot (Block5, Row3, Column3)	
5	3	4	Spot (Block5, Row3, Column4)	
5	3	5	Spot (Block5, Row3, Column5)	
5	3	6	Spot (Block5, Row3, Column6)	
5	3	7	Spot (Block5, Row3, Column7)	
5	3	8	Spot (Block5, Row3, Column8)	
5	4	1	Spot (Block5, Row4, Column1)	
5	4	2	Spot (Block5, Row4, Column2)	
5	4	3	Spot (Block5, Row4, Column3)	
5	4	4	Spot (Block5, Row4, Column4)	
5	4	5	Spot (Block5, Row4, Column5)	
5	4	6	Spot (Block5, Row4, Column6)	
5	4	7	Spot (Block5, Row4, Column7)	
5	4	8	Spot (Block5, Row4, Column8)	
5	5	1	Spot (Block5, Row5, Column1)	
5	5	2	Spot (Block5, Row5, Column2)	
5	5	3	Spot (Block5, Row5, Column3)	
5	5	4	Spot (Block5, Row5, Column4)	
5	5	5	Spot (Block5, Row5, Column5)	
5	5	6	Spot (Block5, Row5, Column6)	
5	5	7	Spot (Block5, Row5, Column7)	
5	5	8	Spot (Block5, Row5, Column8)	
5	6	1	Spot (Block5, Row6, Column1)	
5	6	2	Spot (Block5, Row6, Column2)	
5	6	3	Spot (Block5, Row6, Column3)	
5	6	4	Spot (Block5, Row6, Column4)	
5	6	5	Spot (Block5, Row6, Column5)	
5	6	6	Spot (Block5, Row6, Column6)	
5	6	7	Spot (Block5, Row6, Column7)	
5	6	8	Spot (Block5, Row6, Column8)	
5	7	1	Spot (Block5, Row7, Column1)	
5	7	2	Spot (Block5, Row7, Column2)	
5	7	3	Spot (Block5, Row7, Column3)	
5	7	4	Spot (Block5, Row7, Column4)	
5	7	5	Spot (Block5, Row7, Column5)	
5	7	6	Spot (Block5, Row7, Column6)	
5	7	7	Spot (Block5, Row7, Column7)	
5	7	8	Spot (Block5, Row7, Column8)	
5	8	1	Spot (Block5, Row8, Column1)	
5	8	2	Spot (Block5, Row8, Column2)	
5	8	3	Spot (Block5, Row8, Column3)	
5	8	4	Spot (Block5, Row8, Column4)	
5	8	5	Spot (Block5, Row8, Column5)	
5	8	6	Spot (Block5, Row8, Column6)	
5	8	7	Spot (Block5, Row8, Column7)	
5	8	8	Spot (Block5, Row8, Column8)	
6	1	1	Spot (Block6, Row1, Column1)	
6	1	2	Spot (Block6, Row1, Column2)	
6	1	3	Spot (Block6, Row1, Column3)	
6	1	4	Spot (Block6, Row1, Column4)	
6	1	5	Spot (Block6, Row1, Column5)	
6	1	6	Spot (Block6, Row1, Column6)	
6	1	7	Spot (Block6, Row1, Column7)	
6	1	8	Spot (Block6, Row1, Column8)	
6	2	1	Spot (Block6, Row2, Column1)	
6	2	2	Spot (Block6, Row2, Column2)	
6	2	3	Spot (Block6, Row2, Column3)	
6	2	4	Spot (Block6, Row2, Column4)	
6	2	5	Spot (Block6, Row2, Column5)	
6	2	6	Spot (Block6, Row2, Column6)	
6	2	7	Spot (Block6, Row2, Column7)	
6	2	8	Spot (Block6, Row2, Column8)	
6	3	1	Spot (Block6, Row3, Column1)	
6	3	2	Spot (Block6, Row3, Column2)	
6	3	3	Spot (Block6, Row3, Column3)	
6	3	4	Spot (Block6, Row3, Column4)	
6	3	5	Spot (Block6, Row3, Column5)	
6	3	6	Spot (Block6, Row3, Column6)	
6	3	7	Spot (Block6, Row3, Column7)	
6	3	8	Spot (Block6, Row3, Column8)	
6	4	1	Spot (Block6, Row4, Column1)	
6	4	2	Spot (Block6, Row4, Column2)	
6	4	3	Spot (Block6, Row4, Column3)	
6	4	4	Spot (Block6, Row4, Column4)	
6	4	5	Spot (Block6, Row4, Column5)	
6	4	6	Spot (Block6, Row4, Column6)	
6	4	7	Spot (Block6, Row4, Column7)	
6	4	8	Spot (Block6, Row4, Column8)	
6	5	1	Spot (Block6, Row5, Column1)	
6	5	2	Spot (Block6, Row5, Column2)	
6	5	3	Spot (Block6, Row5, Column3)	
6	5	4	Spot (Block6, Row5, Column4)	
6	5	5	Spot (Block6, Row5, Column5)	
6	5	6	Spot (Block6, Row5, Column6)	
6	5	7	Spot (Block6, Row5, Column7)	
6	5	8	Spot (Block6, Row5, Column8)	
6	6	1	Spot (Block6, Row6, Column1)	
6	6	2	Spot (Block6, Row6, Column2)	
6	6	3	Spot (Block6, Row6, Column3)	
6	6	4	Spot (Block6, Row6, Column4)	
6	6	5	Spot (Block6, Row6, Column5)	
6	6	6	Spot (Block6, Row6, Column6)	
6	6	7	Spot (Block6, Row6, Column7)	
6	6	8	Spot (Block6, Row6, Column8)	
6	7	1	Spot (Block6, Row7, Column1)	
6	7	2	Spot (Block6, Row7, Column2)	
6	7	3	Spot (Block6, Row7, Column3)	
6	7	4	Spot (Block6, Row7, Column4)	
6	7	5	Spot (Block6, Row7, Column5)	
6	7	6	Spot (Block6, Row7, Column6)	
6	7	7	Spot (Block6, Row7, Column7)	
6	7	8	Spot (Block6, Row7, Column8)	
6	8	1	Spot (Block6, Row8, Column1)	
6	8	2	Spot (Block6, Row8, Column2)	
6	8	3	Spot (Block6, Row8, Column3)	
6	8	4	Spot (Block6, Row8, Column4)	
6	8	5	Spot (Block6, Row8, Column5)	
6	8	6	Spot (Block6, Row8, Column6)	
6	8	7	Spot (Block6, Row8, Column7)	
6	8	8	Spot (Block6, Row8, Column8)	
7	1	1	Spot (Block7, Row1, Column1)	
7	1	2	Spot (Block7, Row1, Column2)	
7	1	3	Spot (Block7, Row1, Column3)	
7	1	4	Spot (Block7, Row1, Column4)	
7	1	5	Spot (Block7, Row1, Column5)	
7	1	6	Spot (Block7, Row1, Column6)	
7	1	7	Spot (Block7, Row1, Column7)	
7	1	8	Spot (Block7, Row1, Column8)	
7	2	1	Spot (Block7, Row2, Column1)	
7	2	2	Spot (Block7, Row2, Column2)	
7	2	3	Spot (Block7, Row2, Column3)	
7	2	4	Spot (Block7, Row2, Column4)	
7	2	5	Spot (Block7, Row2, Column5)	
7	2	6	Spot (Block7, Row2, Column6)	
7	2	7	Spot (Block7, Row2, Column7)	
7	2	8	Spot (Block7, Row2, Column8)	
7	3	1	Spot (Block7, Row3, Column1)	
7	3	2	Spot (Block7, Row3, Column2)	
7	3	3	Spot (Block7, Row3, Column3)	
7	3	4	Spot (Block7, Row3, Column4)	
7	3	5	Spot (Block7, Row3, Column5)	
7	3	6	Spot (Block7, Row3, Column6)	
7	3	7	Spot (Block7, Row3, Column7)	
7	3	8	Spot (Block7, Row3, Column8)	
7	4	1	Spot (Block7, Row4, Column1)	
7	4	2	Spot (Block7, Row4, Column2)	
7	4	3	Spot (Block7, Row4, Column3)	
7	4	4	Spot (Block7, Row4, Column4)	
7	4	5	Spot (Block7, Row4, Column5)	
7	4	6	Spot (Block7, Row4, Column6)	
7	4	7	Spot (Block7, Row4, Column7)	
7	4	8	Spot (Block7, Row4, Column8)	
7	5	1	Spot (Block7, Row5, Column1)	
7	5	2	Spot (Block7, Row5, Column2)	
7	5	3	Spot (Block7, Row5, Column3)	
7	5	4	Spot (Block7, Row5, Column4)	
7	5	5	Spot (Block7, Row5, Column5)	
7	5	6	Spot (Block7, Row5, Column6)	
7	5	7	Spot (Block7, Row5, Column7)	
7	5	8	Spot (Block7, Row5, Column8)	
7	6	1	Spot (Block7, Row6, Column1)	
7	6	2	Spot (Block7, Row6, Column2)	
7	6	3	Spot (Block7, Row6, Column3)	
7	6	4	Spot (Block7, Row6, Column4)	
7	6	5	Spot (Block7, Row6, Column5)	
7	6	6	Spot (Block7, Row6, Column6)	
7	6	7	Spot (Block7, Row6, Column7)	
7	6	8	Spot (Block7, Row6, Column8)	
7	7	1	Spot (Block7, Row7, Column1)	
7	7	2	Spot (Block7, Row7, Column2)	
7	7	3	Spot (Block7, Row7, Column3)	
7	7	4	Spot (Block7, Row7, Column4)	
7	7	5	Spot (Block7, Row7, Column5)	
7	7	6	Spot (Block7, Row7, Column6)	
7	7	7	Spot (Block7, Row7, Column7)	
7	7	8	Spot (Block7, Row7, Column8)	
7	8	1	Spot (Block7, Row8, Column1)	
7	8	2	Spot (Block7, Row8, Column2)	
7	8	3	Spot (Block7, Row8, Column3)	
7	8	4	Spot (Block7, Row8, Column4)	
7	8	5	Spot (Block7, Row8, Column5)	
7	8	6	Spot (Block7, Row8, Column6)	
7	8	7	Spot (Block7, Row8, Column7)	
7	8	8	Spot (Block7, Row8, Column8)	
8	1	1	Spot (Block8, Row1, Column1)	
8	1	2	Spot (Block8, Row1, Column2)	
8	1	3	Spot (Block8, Row1, Column3)	
8	1	4	Spot (Block8, Row1, Column4)	
8	1	5	Spot (Block8, Row1, Column5)	
8	1	6	Spot (Block8, Row1, Column6)	
8	1	7	Spot (Block8, Row1, Column7)	
8	1	8	Spot (Block8, Row1, Column8)	
8	2	1	Spot (Block8, Row2, Column1)	
8	2	2	Spot (Block8, Row2, Column2)	
8	2	3	Spot (Block8, Row2, Column3)	
8	2	4	Spot (Block8, Row2, Column4)	
8	2	5	Spot (Block8, Row2, Column5)	
8	2	6	Spot (Block8, Row2, Column6)	
8	2	7	Spot (Block8, Row2, Column7)	
8	2	8	Spot (Block8, Row2, Column8)	
8	3	1	Spot (Block8, Row3, Column1)	
8	3	2	Spot (Block8, Row3, Column2)	
8	3	3	Spot (Block8, Row3, Column3)	
8	3	4	Spot (Block8, Row3, Column4)	
8	3	5	Spot (Block8, Row3, Column5)	
8	3	6	Spot (Block8, Row3, Column6)	
8	3	7	Spot (Block8, Row3, Column7)	
8	3	8	Spot (Block8, Row3, Column8)	
8	4	1	Spot (Block8, Row4, Column1)	
8	4	2	Spot (Block8, Row4, Column2)	
8	4	3	Spot (Block8, Row4, Column3)	
8	4	4	Spot (Block8, Row4, Column4)	
8	4	5	Spot (Block8, Row4, Column5)	
8	4	6	Spot (Block8, Row4, Column6)	
8	4	7	Spot (Block8, Row4, Column7)	
8	4	8	Spot (Block8, Row4, Column8)	
8	5	1	Spot (Block8, Row5, Column1)	
8	5	2	Spot (Block8, Row5, Column2)	
8	5	3	Spot (Block8, Row5, Column3)	
8	5	4	Spot (Block8, Row5, Column4)	
8	5	5	Spot (Block8, Row5, Column5)	
8	5	6	Spot (Block8, Row5, Column6)	
8	5	7	Spot (Block8, Row5, Column7)	
8	5	8	Spot (Block8, Row5, Column8)	
8	6	1	Spot (Block8, Row6, Column1)	
8	6	2	Spot (Block8, Row6, Column2)	
8	6	3	Spot (Block8, Row6, Column3)	
8	6	4	Spot (Block8, Row6, Column4)	
8	6	5	Spot (Block8, Row6, Column5)	
8	6	6	Spot (Block8, Row6, Column6)	
8	6	7	Spot (Block8, Row6, Column7)	
8	6	8	Spot (Block8, Row6, Column8)	
8	7	1	Spot (Block8, Row7, Column1)	
8	7	2	Spot (Block8, Row7, Column2)	
8	7	3	Spot (Block8, Row7, Column3)	
8	7	4	Spot (Block8, Row7, Column4)	
8	7	5	Spot (Block8, Row7, Column5)	
8	7	6	Spot (Block8, Row7, Column6)	
8	7	7	Spot (Block8, Row7, Column7)	
8	7	8	Spot (Block8, Row7, Column8)	
8	8	1	Spot (Block8, Row8, Column1)	
8	8	2	Spot (Block8, Row8, Column2)	
8	8	3	Spot (Block8, Row8, Column3)	
8	8	4	Spot (Block8, Row8, Column4)	
8	8	5	Spot (Block8, Row8, Column5)	
8	8	6	Spot (Block8, Row8, Column6)	
8	8	7	Spot (Block8, Row8, Column7)	
8	8	8	Spot (Block8, Row8, Column8)	
9	1	1	Spot (Block9, Row1, Column1)	
9	1	2	Spot (Block9, Row1, Column2)	
9	1	3	Spot (Block9, Row1, Column3)	
9	1	4	Spot (Block9, Row1, Column4)	
9	1	5	Spot (Block9, Row1, Column5)	
9	1	6	Spot (Block9, Row1, Column6)	
9	1	7	Spot (Block9, Row1, Column7)	
9	1	8	Spot (Block9, Row1, Column8)	
9	2	1	Spot (Block9, Row2, Column1)	
9	2	2	Spot (Block9, Row2, Column2)	
9	2	3	Spot (Block9, Row2, Column3)	
9	2	4	Spot (Block9, Row2, Column4)	
9	2	5	Spot (Block9, Row2, Column5)	
9	2	6	Spot (Block9, Row2, Column6)	
9	2	7	Spot (Block9, Row2, Column7)	
9	2	8	Spot (Block9, Row2, Column8)	
9	3	1	Spot (Block9, Row3, Column1)	
9	3	2	Spot (Block9, Row3, Column2)	
9	3	3	Spot (Block9, Row3, Column3)	
9	3	4	Spot (Block9, Row3, Column4)	
9	3	5	Spot (Block9, Row3, Column5)	
9	3	6	Spot (Block9, Row3, Column6)	
9	3	7	Spot (Block9, Row3, Column7)	
9	3	8	Spot (Block9, Row3, Column8)	
9	4	1	Spot (Block9, Row4, Column1)	
9	4	2	Spot (Block9, Row4, Column2)	
9	4	3	Spot (Block9, Row4, Column3)	
9	4	4	Spot (Block9, Row4, Column4)	
9	4	5	Spot (Block9, Row4, Column5)	
9	4	6	Spot (Block9, Row4, Column6)	
9	4	7	Spot (Block9, Row4, Column7)	
9	4	8	Spot (Block9, Row4, Column8)	
9	5	1	Spot (Block9, Row5, Column1)	
9	5	2	Spot (Block9, Row5, Column2)	
9	5	3	Spot (Block9, Row5, Column3)	
9	5	4	Spot (Block9, Row5, Column4)	
9	5	5	Spot (Block9, Row5, Column5)	
9	5	6	Spot (Block9, Row5, Column6)	
9	5	7	Spot (Block9, Row5, Column7)	
9	5	8	Spot (Block9, Row5, Column8)	
9	6	1	Spot (Block9, Row6, Column1)	
9	6	2	Spot (Block9, Row6, Column2)	
9	6	3	Spot (Block9, Row6, Column3)	
9	6	4	Spot (Block9, Row6, Column4)	
9	6	5	Spot (Block9, Row6, Column5)	
9	6	6	Spot (Block9, Row6, Column6)	
9	6	7	Spot (Block9, Row6, Column7)	
9	6	8	Spot (Block9, Row6, Column8)	
9	7	1	Spot (Block9, Row7, Column1)	
9	7	2	Spot (Block9, Row7, Column2)	
9	7	3	Spot (Block9, Row7, Column3)	
9	7	4	Spot (Block9, Row7, Column4)	
9	7	5	Spot (Block9, Row7, Column5)	
9	7	6	Spot (Block9, Row7, Column6)	
9	7	7	Spot (Block9, Row7, Column7)	
9	7	8	Spot (Block9, Row7, Column8)	
9	8	1	Spot (Block9, Row8, Column1)	
9	8	2	Spot (Block9, Row8, Column2)	
9	8	3	Spot (Block9, Row8, Column3)	
9	8	4	Spot (Block9, Row8, Column4)	
9	8	5	Spot (Block9, Row8, Column5)	
9	8	6	Spot (Block9, Row8, Column6)	
9	8	7	Spot (Block9, Row8, Column7)	
9	8	8	Spot (Block9, Row8, Column8)	
10	1	1	Spot (Block10, Row1, Column1)	
10	1	2	Spot (Block10, Row1, Column2)	
10	1	3	Spot (Block10, Row1, Column3)	
10	1	4	Spot (Block10, Row1, Column4)	
10	1	5	Spot (Block10, Row1, Column5)	
10	1	6	Spot (Block10, Row1, Column6)	
10	1	7	Spot (Block10, Row1, Column7)	
10	1	8	Spot (Block10, Row1, Column8)	
10	2	1	Spot (Block10, Row2, Column1)	
10	2	2	Spot (Block10, Row2, Column2)	
10	2	3	Spot (Block10, Row2, Column3)	
10	2	4	Spot (Block10, Row2, Column4)	
10	2	5	Spot (Block10, Row2, Column5)	
10	2	6	Spot (Block10, Row2, Column6)	
10	2	7	Spot (Block10, Row2, Column7)	
10	2	8	Spot (Block10, Row2, Column8)	
10	3	1	Spot (Block10, Row3, Column1)	
10	3	2	Spot (Block10, Row3, Column2)	
10	3	3	Spot (Block10, Row3, Column3)	
10	3	4	Spot (Block10, Row3, Column4)	
10	3	5	Spot (Block10, Row3, Column5)	
10	3	6	Spot (Block10, Row3, Column6)	
10	3	7	Spot (Block10, Row3, Column7)	
10	3	8	Spot (Block10, Row3, Column8)	
10	4	1	Spot (Block10, Row4, Column1)	
10	4	2	Spot (Block10, Row4, Column2)	
10	4	3	Spot (Block10, Row4, Column3)	
10	4	4	Spot (Block10, Row4, Column4)	
10	4	5	Spot (Block10, Row4, Column5)	
10	4	6	Spot (Block10, Row4, Column6)	
10	4	7	Spot (Block10, Row4, Column7)	
10	4	8	Spot (Block10, Row4, Column8)	
10	5	1	Spot (Block10, Row5, Column1)	
10	5	2	Spot (Block10, Row5, Column2)	
10	5	3	Spot (Block10, Row5, Column3)	
10	5	4	Spot (Block10, Row5, Column4)	
10	5	5	Spot (Block10, Row5, Column5)	
10	5	6	Spot (Block10, Row5, Column6)	
10	5	7	Spot (Block10, Row5, Column7)	
10	5	8	Spot (Block10, Row5, Column8)	
10	6	1	Spot (Block10, Row6, Column1)	
10	6	2	Spot (Block10, Row6, Column2)	
10	6	3	Spot (Block10, Row6, Column3)	
10	6	4	Spot (Block10, Row6, Column4)	
10	6	5	Spot (Block10, Row6, Column5)	
10	6	6	Spot (Block10, Row6, Column6)	
10	6	7	Spot (Block10, Row6, Column7)	
10	6	8	Spot (Block10, Row6, Column8)	
10	7	1	Spot (Block10, Row7, Column1)	
10	7	2	Spot (Block10, Row7, Column2)	
10	7	3	Spot (Block10, Row7, Column3)	
10	7	4	Spot (Block10, Row7, Column4)	
10	7	5	Spot (Block10, Row7, Column5)	
10	7	6	Spot (Block10, Row7, Column6)	
10	7	7	Spot (Block10, Row7, Column7)	
10	7	8	Spot (Block10, Row7, Column8)	
10	8	1	Spot (Block10, Row8, Column1)	
10	8	2	Spot (Block10, Row8, Column2)	
10	8	3	Spot (Block10, Row8, Column3)	
10	8	4	Spot (Block10, Row8, Column4)	
10	8	5	Spot (Block10, Row8, Column5)	
10	8	6	Spot (Block10, Row8, Column6)	
10	8	7	Spot (Block10, Row8, Column7)	
10	8	8	Spot (Block10, Row8, Column8)	
11	1	1	Spot (Block11, Row1, Column1)	
11	1	2	Spot (Block11, Row1, Column2)	
11	1	3	Spot (Block11, Row1, Column3)	
11	1	4	Spot (Block11, Row1, Column4)	
11	1	5	Spot (Block11, Row1, Column5)	
11	1	6	Spot (Block11, Row1, Column6)	
11	1	7	Spot (Block11, Row1, Column7)	
11	1	8	Spot (Block11, Row1, Column8)	
11	2	1	Spot (Block11, Row2, Column1)	
11	2	2	Spot (Block11, Row2, Column2)	
11	2	3	Spot (Block11, Row2, Column3)	
11	2	4	Spot (Block11, Row2, Column4)	
11	2	5	Spot (Block11, Row2, Column5)	
11	2	6	Spot (Block11, Row2, Column6)	
11	2	7	Spot (Block11, Row2, Column7)	
11	2	8	Spot (Block11, Row2, Column8)	
11	3	1	Spot (Block11, Row3, Column1)	
11	3	2	Spot (Block11, Row3, Column2)	
11	3	3	Spot (Block11, Row3, Column3)	
11	3	4	Spot (Block11, Row3, Column4)	
11	3	5	Spot (Block11, Row3, Column5)	
11	3	6	Spot (Block11, Row3, Column6)	
11	3	7	Spot (Block11, Row3, Column7)	
11	3	8	Spot (Block11, Row3, Column8)	
11	4	1	Spot (Block11, Row4, Column1)	
11	4	2	Spot (Block11, Row4, Column2)	
11	4	3	Spot (Block11, Row4, Column3)	
11	4	4	Spot (Block11, Row4, Column4)	
11	4	5	Spot (Block11, Row4, Column5)	
11	4	6	Spot (Block11, Row4, Column6)	
11	4	7	Spot (Block11, Row4, Column7)	
11	4	8	Spot (Block11, Row4, Column8)	
11	5	1	Spot (Block11, Row5, Column1)	
11	5	2	Spot (Block11, Row5, Column2)	
11	5	3	Spot (Block11, Row5, Column3)	
11	5	4	Spot (Block11, Row5, Column4)	
11	5	5	Spot (Block11, Row5, Column5)	
11	5	6	Spot (Block11, Row5, Column6)	
11	5	7	Spot (Block11, Row5, Column7)	
11	5	8	Spot (Block11, Row5, Column8)	
11	6	1	Spot (Block11, Row6, Column1)	
11	6	2	Spot (Block11, Row6, Column2)	
11	6	3	Spot (Block11, Row6, Column3)	
11	6	4	Spot (Block11, Row6, Column4)	
11	6	5	Spot (Block11, Row6, Column5)	
11	6	6	Spot (Block11, Row6, Column6)	
11	6	7	Spot (Block11, Row6, Column7)	
11	6	8	Spot (Block11, Row6, Column8)	
11	7	1	Spot (Block11, Row7, Column1)	
11	7	2	Spot (Block11, Row7, Column2)	
11	7	3	Spot (Block11, Row7, Column3)	
11	7	4	Spot (Block11, Row7, Column4)	
11	7	5	Spot (Block11, Row7, Column5)	
11	7	6	Spot (Block11, Row7, Column6)	
11	7	7	Spot (Block11, Row7, Column7)	
11	7	8	Spot (Block11, Row7, Column8)	
11	8	1	Spot (Block11, Row8, Column1)	
11	8	2	Spot (Block11, Row8, Column2)	
11	8	3	Spot (Block11, Row8, Column3)	
11	8	4	Spot (Block11, Row8, Column4)	
11	8	5	Spot (Block11, Row8, Column5)	
11	8	6	Spot (Block11, Row8, Column6)	
11	8	7	Spot (Block11, Row8, Column7)	
11	8	8	Spot (Block11, Row8, Column8)	
12	1	1	Spot (Block12, Row1, Column1)	
12	1	2	Spot (Block12, Row1, Column2)	
12	1	3	Spot (Block12, Row1, Column3)	
12	1	4	Spot (Block12, Row1, Column4)	
12	1	5	Spot (Block12, Row1, Column5)	
12	1	6	Spot (Block12, Row1, Column6)	
12	1	7	Spot (Block12, Row1, Column7)	
12	1	8	Spot (Block12, Row1, Column8)	
12	2	1	Spot (Block12, Row2, Column1)	
12	2	2	Spot (Block12, Row2, Column2)	
12	2	3	Spot (Block12, Row2, Column3)	
12	2	4	Spot (Block12, Row2, Column4)	
12	2	5	Spot (Block12, Row2, Column5)	
12	2	6	Spot (Block12, Row2, Column6)	
12	2	7	Spot (Block12, Row2, Column7)	
12	2	8	Spot (Block12, Row2, Column8)	
12	3	1	Spot (Block12, Row3, Column1)	
12	3	2	Spot (Block12, Row3, Column2)	
12	3	3	Spot (Block12, Row3, Column3)	
12	3	4	Spot (Block12, Row3, Column4)	
12	3	5	Spot (Block12, Row3, Column5)	
12	3	6	Spot (Block12, Row3, Column6)	
12	3	7	Spot (Block12, Row3, Column7)	
12	3	8	Spot (Block12, Row3, Column8)	
12	4	1	Spot (Block12, Row4, Column1)	
12	4	2	Spot (Block12, Row4, Column2)	
12	4	3	Spot (Block12, Row4, Column3)	
12	4	4	Spot (Block12, Row4, Column4)	
12	4	5	Spot (Block12, Row4, Column5)	
12	4	6	Spot (Block12, Row4, Column6)	
12	4	7	Spot (Block12, Row4, Column7)	
12	4	8	Spot (Block12, Row4, Column8)	
12	5	1	Spot (Block12, Row5, Column1)	
12	5	2	Spot (Block12, Row5, Column2)	
12	5	3	Spot (Block12, Row5, Column3)	
12	5	4	Spot (Block12, Row5, Column4)	
12	5	5	Spot (Block12, Row5, Column5)	
12	5	6	Spot (Block12, Row5, Column6)	
12	5	7	Spot (Block12, Row5, Column7)	
12	5	8	Spot (Block12, Row5, Column8)	
12	6	1	Spot (Block12, Row6, Column1)	
12	6	2	Spot (Block12, Row6, Column2)	
12	6	3	Spot (Block12, Row6, Column3)	
12	6	4	Spot (Block12, Row6, Column4)	
12	6	5	Spot (Block12, Row6, Column5)	
12	6	6	Spot (Block12, Row6, Column6)	
12	6	7	Spot (Block12, Row6, Column7)	
12	6	8	Spot (Block12, Row6, Column8)	
12	7	1	Spot (Block12, Row7, Column1)	
12	7	2	Spot (Block12, Row7, Column2)	
12	7	3	Spot (Block12, Row7, Column3)	
12	7	4	Spot (Block12, Row7, Column4)	
12	7	5	Spot (Block12, Row7, Column5)	
12	7	6	Spot (Block12, Row7, Column6)	
12	7	7	Spot (Block12, Row7, Column7)	
12	7	8	Spot (Block12, Row7, Column8)	
12	8	1	Spot (Block12, Row8, Column1)	
12	8	2	Spot (Block12, Row8, Column2)	
12	8	3	Spot (Block12, Row8, Column3)	
12	8	4	Spot (Block12, Row8, Column4)	
12	8	5	Spot (Block12, Row8, Column5)	
12	8	6	Spot (Block12, Row8, Column6)	
12	8	7	Spot (Block12, Row8, Column7)	
12	8	8	Spot (Block12, Row8, Column8)	
13	1	1	Spot (Block13, Row1, Column1)	
13	1	2	Spot (Block13, Row1, Column2)	
13	1	3	Spot (Block13, Row1, Column3)	
13	1	4	Spot (Block13, Row1, Column4)	
13	1	5	Spot (Block13, Row1, Column5)	
13	1	6	Spot (Block13, Row1, Column6)	
13	1	7	Spot (Block13, Row1, Column7)	
13	1	8	Spot (Block13, Row1, Column8)	
13	2	1	Spot (Block13, Row2, Column1)	
13	2	2	Spot (Block13, Row2, Column2)	
13	2	3	Spot (Block13, Row2, Column3)	
13	2	4	Spot (Block13, Row2, Column4)	
13	2	5	Spot (Block13, Row2, Column5)	
13	2	6	Spot (Block13, Row2, Column6)	
13	2	7	Spot (Block13, Row2, Column7)	
13	2	8	Spot (Block13, Row2, Column8)	
13	3	1	Spot (Block13, Row3, Column1)	
13	3	2	Spot (Block13, Row3, Column2)	
13	3	3	Spot (Block13, Row3, Column3)	
13	3	4	Spot (Block13, Row3, Column4)	
13	3	5	Spot (Block13, Row3, Column5)	
13	3	6	Spot (Block13, Row3, Column6)	
13	3	7	Spot (Block13, Row3, Column7)	
13	3	8	Spot (Block13, Row3, Column8)	
13	4	1	Spot (Block13, Row4, Column1)	
13	4	2	Spot (Block13, Row4, Column2)	
13	4	3	Spot (Block13, Row4, Column3)	
13	4	4	Spot (Block13, Row4, Column4)	
13	4	5	Spot (Block13, Row4, Column5)	
13	4	6	Spot (Block13, Row4, Column6)	
13	4	7	Spot (Block13, Row4, Column7)	
13	4	8	Spot (Block13, Row4, Column8)	
13	5	1	Spot (Block13, Row5, Column1)	
13	5	2	Spot (Block13, Row5, Column2)	
13	5	3	Spot (Block13, Row5, Column3)	
13	5	4	Spot (Block13, Row5, Column4)	
13	5	5	Spot (Block13, Row5, Column5)	
13	5	6	Spot (Block13, Row5, Column6)	
13	5	7	Spot (Block13, Row5, Column7)	
13	5	8	Spot (Block13, Row5, Column8)	
13	6	1	Spot (Block13, Row6, Column1)	
13	6	2	Spot (Block13, Row6, Column2)	
13	6	3	Spot (Block13, Row6, Column3)	
13	6	4	Spot (Block13, Row6, Column4)	
13	6	5	Spot (Block13, Row6, Column5)	
13	6	6	Spot (Block13, Row6, Column6)	
13	6	7	Spot (Block13, Row6, Column7)	
13	6	8	Spot (Block13, Row6, Column8)	
13	7	1	Spot (Block13, Row7, Column1)	
13	7	2	Spot (Block13, Row7, Column2)	
13	7	3	Spot (Block13, Row7, Column3)	
13	7	4	Spot (Block13, Row7, Column4)	
13	7	5	Spot (Block13, Row7, Column5)	
13	7	6	Spot (Block13, Row7, Column6)	
13	7	7	Spot (Block13, Row7, Column7)	
13	7	8	Spot (Block13, Row7, Column8)	
13	8	1	Spot (Block13, Row8, Column1)	
13	8	2	Spot (Block13, Row8, Column2)	
13	8	3	Spot (Block13, Row8, Column3)	
13	8	4	Spot (Block13, Row8, Column4)	
13	8	5	Spot (Block13, Row8, Column5)	
13	8	6	Spot (Block13, Row8, Column6)	
13	8	7	Spot (Block13, Row8, Column7)	
13	8	8	Spot (Block13, Row8, Column8)	
14	1	1	Spot (Block14, Row1, Column1)	
14	1	2	Spot (Block14, Row1, Column2)	
14	1	3	Spot (Block14, Row1, Column3)	
14	1	4	Spot (Block14, Row1, Column4)	
14	1	5	Spot (Block14, Row1, Column5)	
14	1	6	Spot (Block14, Row1, Column6)	
14	1	7	Spot (Block14, Row1, Column7)	
14	1	8	Spot (Block14, Row1, Column8)	
14	2	1	Spot (Block14, Row2, Column1)	
14	2	2	Spot (Block14, Row2, Column2)	
14	2	3	Spot (Block14, Row2, Column3)	
14	2	4	Spot (Block14, Row2, Column4)	
14	2	5	Spot (Block14, Row2, Column5)	
14	2	6	Spot (Block14, Row2, Column6)	
14	2	7	Spot (Block14, Row2, Column7)	
14	2	8	Spot (Block14, Row2, Column8)	
14	3	1	Spot (Block14, Row3, Column1)	
14	3	2	Spot (Block14, Row3, Column2)	
14	3	3	Spot (Block14, Row3, Column3)	
14	3	4	Spot (Block14, Row3, Column4)	
14	3	5	Spot (Block14, Row3, Column5)	
14	3	6	Spot (Block14, Row3, Column6)	
14	3	7	Spot (Block14, Row3, Column7)	
14	3	8	Spot (Block14, Row3, Column8)	
14	4	1	Spot (Block14, Row4, Column1)	
14	4	2	Spot (Block14, Row4, Column2)	
14	4	3	Spot (Block14, Row4, Column3)	
14	4	4	Spot (Block14, Row4, Column4)	
14	4	5	Spot (Block14, Row4, Column5)	
14	4	6	Spot (Block14, Row4, Column6)	
14	4	7	Spot (Block14, Row4, Column7)	
14	4	8	Spot (Block14, Row4, Column8)	
14	5	1	Spot (Block14, Row5, Column1)	
14	5	2	Spot (Block14, Row5, Column2)	
14	5	3	Spot (Block14, Row5, Column3)	
14	5	4	Spot (Block14, Row5, Column4)	
14	5	5	Spot (Block14, Row5, Column5)	
14	5	6	Spot (Block14, Row5, Column6)	
14	5	7	Spot (Block14, Row5, Column7)	
14	5	8	Spot (Block14, Row5, Column8)	
14	6	1	Spot (Block14, Row6, Column1)	
14	6	2	Spot (Block14, Row6, Column2)	
14	6	3	Spot (Block14, Row6, Column3)	
14	6	4	Spot (Block14, Row6, Column4)	
14	6	5	Spot (Block14, Row6, Column5)	
14	6	6	Spot (Block14, Row6, Column6)	
14	6	7	Spot (Block14, Row6, Column7)	
14	6	8	Spot (Block14, Row6, Column8)	
14	7	1	Spot (Block14, Row7, Column1)	
14	7	2	Spot (Block14, Row7, Column2)	
14	7	3	Spot (Block14, Row7, Column3)	
14	7	4	Spot (Block14, Row7, Column4)	
14	7	5	Spot (Block14, Row7, Column5)	
14	7	6	Spot (Block14, Row7, Column6)	
14	7	7	Spot (Block14, Row7, Column7)	
14	7	8	Spot (Block14, Row7, Column8)	
14	8	1	Spot (Block14, Row8, Column1)	
14	8	2	Spot (Block14, Row8, Column2)	
14	8	3	Spot (Block14, Row8, Column3)	
14	8	4	Spot (Block14, Row8, Column4)	
14	8	5	Spot (Block14, Row8, Column5)	
14	8	6	Spot (Block14, Row8, Column6)	
14	8	7	Spot (Block14, Row8, Column7)	
14	8	8	Spot (Block14, Row8, Column8)	
15	1	1	Spot (Block15, Row1, Column1)	
15	1	2	Spot (Block15, Row1, Column2)	
15	1	3	Spot (Block15, Row1, Column3)	
15	1	4	Spot (Block15, Row1, Column4)	
15	1	5	Spot (Block15, Row1, Column5)	
15	1	6	Spot (Block15, Row1, Column6)	
15	1	7	Spot (Block15, Row1, Column7)	
15	1	8	Spot (Block15, Row1, Column8)	
15	2	1	Spot (Block15, Row2, Column1)	
15	2	2	Spot (Block15, Row2, Column2)	
15	2	3	Spot (Block15, Row2, Column3)	
15	2	4	Spot (Block15, Row2, Column4)	
15	2	5	Spot (Block15, Row2, Column5)	
15	2	6	Spot (Block15, Row2, Column6)	
15	2	7	Spot (Block15, Row2, Column7)	
15	2	8	Spot (Block15, Row2, Column8)	
15	3	1	Spot (Block15, Row3, Column1)	
15	3	2	Spot (Block15, Row3, Column2)	
15	3	3	Spot (Block15, Row3, Column3)	
15	3	4	Spot (Block15, Row3, Column4)	
15	3	5	Spot (Block15, Row3, Column5)	
15	3	6	Spot (Block15, Row3, Column6)	
15	3	7	Spot (Block15, Row3, Column7)	
15	3	8	Spot (Block15, Row3, Column8)	
15	4	1	Spot (Block15, Row4, Column1)	
15	4	2	Spot (Block15, Row4, Column2)	
15	4	3	Spot (Block15, Row4, Column3)	
15	4	4	Spot (Block15, Row4, Column4)	
15	4	5	Spot (Block15, Row4, Column5)	
15	4	6	Spot (Block15, Row4, Column6)	
15	4	7	Spot (Block15, Row4, Column7)	
15	4	8	Spot (Block15, Row4, Column8)	
15	5	1	Spot (Block15, Row5, Column1)	
15	5	2	Spot (Block15, Row5, Column2)	
15	5	3	Spot (Block15, Row5, Column3)	
15	5	4	Spot (Block15, Row5, Column4)	
15	5	5	Spot (Block15, Row5, Column5)	
15	5	6	Spot (Block15, Row5, Column6)	
15	5	7	Spot (Block15, Row5, Column7)	
15	5	8	Spot (Block15, Row5, Column8)	
15	6	1	Spot (Block15, Row6, Column1)	
15	6	2	Spot (Block15, Row6, Column2)	
15	6	3	Spot (Block15, Row6, Column3)	
15	6	4	Spot (Block15, Row6, Column4)	
15	6	5	Spot (Block15, Row6, Column5)	
15	6	6	Spot (Block15, Row6, Column6)	
15	6	7	Spot (Block15, Row6, Column7)	
15	6	8	Spot (Block15, Row6, Column8)	
15	7	1	Spot (Block15, Row7, Column1)	
15	7	2	Spot (Block15, Row7, Column2)	
15	7	3	Spot (Block15, Row7, Column3)	
15	7	4	Spot (Block15, Row7, Column4)	
15	7	5	Spot (Block15, Row7, Column5)	
15	7	6	Spot (Block15, Row7, Column6)	
15	7	7	Spot (Block15, Row7, Column7)	
15	7	8	Spot (Block15, Row7, Column8)	
15	8	1	Spot (Block15, Row8, Column1)	
15	8	2	Spot (Block15, Row8, Column2)	
15	8	3	Spot (Block15, Row8, Column3)	
15	8	4	Spot (Block15, Row8, Column4)	
15	8	5	Spot (Block15, Row8, Column5)	
15	8	6	Spot (Block15, Row8, Column6)	
15	8	7	Spot (Block15, Row8, Column7)	
15	8	8	Spot (Block15, Row8, Column8)	
16	1	1	Spot (Block16, Row1, Column1)	
16	1	2	Spot (Block16, Row1, Column2)	
16	1	3	Spot (Block16, Row1, Column3)	
16	1	4	Spot (Block16, Row1, Column4)	
16	1	5	Spot (Block16, Row1, Column5)	
16	1	6	Spot (Block16, Row1, Column6)	
16	1	7	Spot (Block16, Row1, Column7)	
16	1	8	Spot (Block16, Row1, Column8)	
16	2	1	Spot (Block16, Row2, Column1)	
16	2	2	Spot (Block16, Row2, Column2)	
16	2	3	Spot (Block16, Row2, Column3)	
16	2	4	Spot (Block16, Row2, Column4)	
16	2	5	Spot (Block16, Row2, Column5)	
16	2	6	Spot (Block16, Row2, Column6)	
16	2	7	Spot (Block16, Row2, Column7)	
16	2	8	Spot (Block16, Row2, Column8)	
16	3	1	Spot (Block16, Row3, Column1)	
16	3	2	Spot (Block16, Row3, Column2)	
16	3	3	Spot (Block16, Row3, Column3)	
16	3	4	Spot (Block16, Row3, Column4)	
16	3	5	Spot (Block16, Row3, Column5)	
16	3	6	Spot (Block16, Row3, Column6)	
16	3	7	Spot (Block16, Row3, Column7)	
16	3	8	Spot (Block16, Row3, Column8)	
16	4	1	Spot (Block16, Row4, Column1)	
16	4	2	Spot (Block16, Row4, Column2)	
16	4	3	Spot (Block16, Row4, Column3)	
16	4	4	Spot (Block16, Row4, Column4)	
16	4	5	Spot (Block16, Row4, Column5)	
16	4	6	Spot (Block16, Row4, Column6)	
16	4	7	Spot (Block16, Row4, Column7)	
16	4	8	Spot (Block16, Row4, Column8)	
16	5	1	Spot (Block16, Row5, Column1)	
16	5	2	Spot (Block16, Row5, Column2)	
16	5	3	Spot (Block16, Row5, Column3)	
16	5	4	Spot (Block16, Row5, Column4)	
16	5	5	Spot (Block16, Row5, Column5)	
16	5	6	Spot (Block16, Row5, Column6)	
16	5	7	Spot (Block16, Row5, Column7)	
16	5	8	Spot (Block16, Row5, Column8)	
16	6	1	Spot (Block16, Row6, Column1)	
16	6	2	Spot (Block16, Row6, Column2)	
16	6	3	Spot (Block16, Row6, Column3)	
16	6	4	Spot (Block16, Row6, Column4)	
16	6	5	Spot (Block16, Row6, Column5)	
16	6	6	Spot (Block16, Row6, Column6)	
16	6	7	Spot (Block16, Row6, Column7)	
16	6	8	Spot (Block16, Row6, Column8)	
16	7	1	Spot (Block16, Row7, Column1)	
16	7	2	Spot (Block16, Row7, Column2)	
16	7	3	Spot (Block16, Row7, Column3)	
16	7	4	Spot (Block16, Row7, Column4)	
16	7	5	Spot (Block16, Row7, Column5)	
16	7	6	Spot (Block16, Row7, Column6)	
16	7	7	Spot (Block16, Row7, Column7)	
16	7	8	Spot (Block16, Row7, Column8)	
16	8	1	Spot (Block16, Row8, Column1)	
16	8	2	Spot (Block16, Row8, Column2)	
16	8	3	Spot (Block16, Row8, Column3)	
16	8	4	Spot (Block16, Row8, Column4)	
16	8	5	Spot (Block16, Row8, Column5)	
16	8	6	Spot (Block16, Row8, Column6)	
16	8	7	Spot (Block16, Row8, Column7)	
16	8	8	Spot (Block16, Row8, Column8)	
17	1	1	Spot (Block17, Row1, Column1)	
17	1	2	Spot (Block17, Row1, Column2)	
17	1	3	Spot (Block17, Row1, Column3)	
17	1	4	Spot (Block17, Row1, Column4)	
17	1	5	Spot (Block17, Row1, Column5)	
17	1	6	Spot (Block17, Row1, Column6)	
17	1	7	Spot (Block17, Row1, Column7)	
17	1	8	Spot (Block17, Row1, Column8)	
17	2	1	Spot (Block17, Row2, Column1)	
17	2	2	Spot (Block17, Row2, Column2)	
17	2	3	Spot (Block17, Row2, Column3)	
17	2	4	Spot (Block17, Row2, Column4)	
17	2	5	Spot (Block17, Row2, Column5)	
17	2	6	Spot (Block17, Row2, Column6)	
17	2	7	Spot (Block17, Row2, Column7)	
17	2	8	Spot (Block17, Row2, Column8)	
17	3	1	Spot (Block17, Row3, Column1)	
17	3	2	Spot (Block17, Row3, Column2)	
17	3	3	Spot (Block17, Row3, Column3)	
17	3	4	Spot (Block17, Row3, Column4)	
17	3	5	Spot (Block17, Row3, Column5)	
17	3	6	Spot (Block17, Row3, Column6)	
17	3	7	Spot (Block17, Row3, Column7)	
17	3	8	Spot (Block17, Row3, Column8)	
17	4	1	Spot (Block17, Row4, Column1)	
17	4	2	Spot (Block17, Row4, Column2)	
17	4	3	Spot (Block17, Row4, Column3)	
17	4	4	Spot (Block17, Row4, Column4)	
17	4	5	Spot (Block17, Row4, Column5)	
17	4	6	Spot (Block17, Row4, Column6)	
17	4	7	Spot (Block17, Row4, Column7)	
17	4	8	Spot (Block17, Row4, Column8)	
17	5	1	Spot (Block17, Row5, Column1)	
17	5	2	Spot (Block17, Row5, Column2)	
17	5	3	Spot (Block17, Row5, Column3)	
17	5	4	Spot (Block17, Row5, Column4)	
17	5	5	Spot (Block17, Row5, Column5)	
17	5	6	Spot (Block17, Row5, Column6)	
17	5	7	Spot (Block17, Row5, Column7)	
17	5	8	Spot (Block17, Row5, Column8)	
17	6	1	Spot (Block17, Row6, Column1)	
17	6	2	Spot (Block17, Row6, Column2)	
17	6	3	Spot (Block17, Row6, Column3)	
17	6	4	Spot (Block17, Row6, Column4)	
17	6	5	Spot (Block17, Row6, Column5)	
17	6	6	Spot (Block17, Row6, Column6)	
17	6	7	Spot (Block17, Row6, Column7)	
17	6	8	Spot (Block17, Row6, Column8)	
17	7	1	Spot (Block17, Row7, Column1)	
17	7	2	Spot (Block17, Row7, Column2)	
17	7	3	Spot (Block17, Row7, Column3)	
17	7	4	Spot (Block17, Row7, Column4)	
17	7	5	Spot (Block17, Row7, Column5)	
17	7	6	Spot (Block17, Row7, Column6)	
17	7	7	Spot (Block17, Row7, Column7)	
17	7	8	Spot (Block17, Row7, Column8)	
17	8	1	Spot (Block17, Row8, Column1)	
17	8	2	Spot (Block17, Row8, Column2)	
17	8	3	Spot (Block17, Row8, Column3)	
17	8	4	Spot (Block17, Row8, Column4)	
17	8	5	Spot (Block17, Row8, Column5)	
17	8	6	Spot (Block17, Row8, Column6)	
17	8	7	Spot (Block17, Row8, Column7)	
17	8	8	Spot (Block17, Row8, Column8)	
18	1	1	Spot (Block18, Row1, Column1)	
18	1	2	Spot (Block18, Row1, Column2)	
18	1	3	Spot (Block18, Row1, Column3)	
18	1	4	Spot (Block18, Row1, Column4)	
18	1	5	Spot (Block18, Row1, Column5)	
18	1	6	Spot (Block18, Row1, Column6)	
18	1	7	Spot (Block18, Row1, Column7)	
18	1	8	Spot (Block18, Row1, Column8)	
18	2	1	Spot (Block18, Row2, Column1)	
18	2	2	Spot (Block18, Row2, Column2)	
18	2	3	Spot (Block18, Row2, Column3)	
18	2	4	Spot (Block18, Row2, Column4)	
18	2	5	Spot (Block18, Row2, Column5)	
18	2	6	Spot (Block18, Row2, Column6)	
18	2	7	Spot (Block18, Row2, Column7)	
18	2	8	Spot (Block18, Row2, Column8)	
18	3	1	Spot (Block18, Row3, Column1)	
18	3	2	Spot (Block18, Row3, Column2)	
18	3	3	Spot (Block18, Row3, Column3)	
18	3	4	Spot (Block18, Row3, Column4)	
18	3	5	Spot (Block18, Row3, Column5)	
18	3	6	Spot (Block18, Row3, Column6)	
18	3	7	Spot (Block18, Row3, Column7)	
18	3	8	Spot (Block18, Row3, Column8)	
18	4	1	Spot (Block18, Row4, Column1)	
18	4	2	Spot (Block18, Row4, Column2)	
18	4	3	Spot (Block18, Row4, Column3)	
18	4	4	Spot (Block18, Row4, Column4)	
18	4	5	Spot (Block18, Row4, Column5)	
18	4	6	Spot (Block18, Row4, Column6)	
18	4	7	Spot (Block18, Row4, Column7)	
18	4	8	Spot (Block18, Row4, Column8)	
18	5	1	Spot (Block18, Row5, Column1)	
18	5	2	Spot (Block18, Row5, Column2)	
18	5	3	Spot (Block18, Row5, Column3)	
18	5	4	Spot (Block18, Row5, Column4)	
18	5	5	Spot (Block18, Row5, Column5)	
18	5	6	Spot (Block18, Row5, Column6)	
18	5	7	Spot (Block18, Row5, Column7)	
18	5	8	Spot (Block18, Row5, Column8)	
18	6	1	Spot (Block18, Row6, Column1)	
18	6	2	Spot (Block18, Row6, Column2)	
18	6	3	Spot (Block18, Row6, Column3)	
18	6	4	Spot (Block18, Row6, Column4)	
18	6	5	Spot (Block18, Row6, Column5)	
18	6	6	Spot (Block18, Row6, Column6)	
18	6	7	Spot (Block18, Row6, Column7)	
18	6	8	Spot (Block18, Row6, Column8)	
18	7	1	Spot (Block18, Row7, Column1)	
18	7	2	Spot (Block18, Row7, Column2)	
18	7	3	Spot (Block18, Row7, Column3)	
18	7	4	Spot (Block18, Row7, Column4)	
18	7	5	Spot (Block18, Row7, Column5)	
18	7	6	Spot (Block18, Row7, Column6)	
18	7	7	Spot (Block18, Row7, Column7)	
18	7	8	Spot (Block18, Row7, Column8)	
18	8	1	Spot (Block18, Row8, Column1)	
18	8	2	Spot (Block18, Row8, Column2)	
18	8	3	Spot (Block18, Row8, Column3)	
18	8	4	Spot (Block18, Row8, Column4)	
18	8	5	Spot (Block18, Row8, Column5)	
18	8	6	Spot (Block18, Row8, Column6)	
18	8	7	Spot (Block18, Row8, Column7)	
18	8	8	Spot (Block18, Row8, Column8)	
19	1	1	Spot (Block19, Row1, Column1)	
19	1	2	Spot (Block19, Row1, Column2)	
19	1	3	Spot (Block19, Row1, Column3)	
19	1	4	Spot (Block19, Row1, Column4)	
19	1	5	Spot (Block19, Row1, Column5)	
19	1	6	Spot (Block19, Row1, Column6)	
19	1	7	Spot (Block19, Row1, Column7)	
19	1	8	Spot (Block19, Row1, Column8)	
19	2	1	Spot (Block19, Row2, Column1)	
19	2	2	Spot (Block19, Row2, Column2)	
19	2	3	Spot (Block19, Row2, Column3)	
19	2	4	Spot (Block19, Row2, Column4)	
19	2	5	Spot (Block19, Row2, Column5)	
19	2	6	Spot (Block19, Row2, Column6)	
19	2	7	Spot (Block19, Row2, Column7)	
19	2	8	Spot (Block19, Row2, Column8)	
19	3	1	Spot (Block19, Row3, Column1)	
19	3	2	Spot (Block19, Row3, Column2)	
19	3	3	Spot (Block19, Row3, Column3)	
19	3	4	Spot (Block19, Row3, Column4)	
19	3	5	Spot (Block19, Row3, Column5)	
19	3	6	Spot (Block19, Row3, Column6)	
19	3	7	Spot (Block19, Row3, Column7)	
19	3	8	Spot (Block19, Row3, Column8)	
19	4	1	Spot (Block19, Row4, Column1)	
19	4	2	Spot (Block19, Row4, Column2)	
19	4	3	Spot (Block19, Row4, Column3)	
19	4	4	Spot (Block19, Row4, Column4)	
19	4	5	Spot (Block19, Row4, Column5)	
19	4	6	Spot (Block19, Row4, Column6)	
19	4	7	Spot (Block19, Row4, Column7)	
19	4	8	Spot (Block19, Row4, Column8)	
19	5	1	Spot (Block19, Row5, Column1)	
19	5	2	Spot (Block19, Row5, Column2)	
19	5	3	Spot (Block19, Row5, Column3)	
19	5	4	Spot (Block19, Row5, Column4)	
19	5	5	Spot (Block19, Row5, Column5)	
19	5	6	Spot (Block19, Row5, Column6)	
19	5	7	Spot (Block19, Row5, Column7)	
19	5	8	Spot (Block19, Row5, Column8)	
19	6	1	Spot (Block19, Row6, Column1)	
19	6	2	Spot (Block19, Row6, Column2)	
19	6	3	Spot (Block19, Row6, Column3)	
19	6	4	Spot (Block19, Row6, Column4)	
19	6	5	Spot (Block19, Row6, Column5)	
19	6	6	Spot (Block19, Row6, Column6)	
19	6	7	Spot (Block19, Row6, Column7)	
19	6	8	Spot (Block19, Row6, Column8)	
19	7	1	Spot (Block19, Row7, Column1)	
19	7	2	Spot (Block19, Row7, Column2)	
19	7	3	Spot (Block19, Row7, Column3)	
19	7	4	Spot (Block19, Row7, Column4)	
19	7	5	Spot (Block19, Row7, Column5)	
19	7	6	Spot (Block19, Row7, Column6)	
19	7	7	Spot (Block19, Row7, Column7)	
19	7	8	Spot (Block19, Row7, Column8)	
19	8	1	Spot (Block19, Row8, Column1)	
19	8	2	Spot (Block19, Row8, Column2)	
19	8	3	Spot (Block19, Row8, Column3)	
19	8	4	Spot (Block19, Row8, Column4)	
19	8	5	Spot (Block19, Row8, Column5)	
19	8	6	Spot (Block19, Row8, Column6)	
19	8	7	Spot (Block19, Row8, Column7)	
19	8	8	Spot (Block19, Row8, Column8)	
20	1	1	Spot (Block20, Row1, Column1)	
20	1	2	Spot (Block20, Row1, Column2)	
20	1	3	Spot (Block20, Row1, Column3)	
20	1	4	Spot (Block20, Row1, Column4)	
20	1	5	Spot (Block20, Row1, Column5)	
20	1	6	Spot (Block20, Row1, Column6)	
20	1	7	Spot (Block20, Row1, Column7)	
20	1	8	Spot (Block20, Row1, Column8)	
20	2	1	Spot (Block20, Row2, Column1)	
20	2	2	Spot (Block20, Row2, Column2)	
20	2	3	Spot (Block20, Row2, Column3)	
20	2	4	Spot (Block20, Row2, Column4)	
20	2	5	Spot (Block20, Row2, Column5)	
20	2	6	Spot (Block20, Row2, Column6)	
20	2	7	Spot (Block20, Row2, Column7)	
20	2	8	Spot (Block20, Row2, Column8)	
20	3	1	Spot (Block20, Row3, Column1)	
20	3	2	Spot (Block20, Row3, Column2)	
20	3	3	Spot (Block20, Row3, Column3)	
20	3	4	Spot (Block20, Row3, Column4)	
20	3	5	Spot (Block20, Row3, Column5)	
20	3	6	Spot (Block20, Row3, Column6)	
20	3	7	Spot (Block20, Row3, Column7)	
20	3	8	Spot (Block20, Row3, Column8)	
20	4	1	Spot (Block20, Row4, Column1)	
20	4	2	Spot (Block20, Row4, Column2)	
20	4	3	Spot (Block20, Row4, Column3)	
20	4	4	Spot (Block20, Row4, Column4)	
20	4	5	Spot (Block20, Row4, Column5)	
20	4	6	Spot (Block20, Row4, Column6)	
20	4	7	Spot (Block20, Row4, Column7)	
20	4	8	Spot (Block20, Row4, Column8)	
20	5	1	Spot (Block20, Row5, Column1)	
20	5	2	Spot (Block20, Row5, Column2)	
20	5	3	Spot (Block20, Row5, Column3)	
20	5	4	Spot (Block20, Row5, Column4)	
20	5	5	Spot (Block20, Row5, Column5)	
20	5	6	Spot (Block20, Row5, Column6)	
20	5	7	Spot (Block20, Row5, Column7)	
20	5	8	Spot (Block20, Row5, Column8)	
20	6	1	Spot (Block20, Row6, Column1)	
20	6	2	Spot (Block20, Row6, Column2)	
20	6	3	Spot (Block20, Row6, Column3)	
20	6	4	Spot (Block20, Row6, Column4)	
20	6	5	Spot (Block20, Row6, Column5)	
20	6	6	Spot (Block20, Row6, Column6)	
20	6	7	Spot (Block20, Row6, Column7)	
20	6	8	Spot (Block20, Row6, Column8)	
20	7	1	Spot (Block20, Row7, Column1)	
20	7	2	Spot (Block20, Row7, Column2)	
20	7	3	Spot (Block20, Row7, Column3)	
20	7	4	Spot (Block20, Row7, Column4)	
20	7	5	Spot (Block20, Row7, Column5)	
20	7	6	Spot (Block20, Row7, Column6)	
20	7	7	Spot (Block20, Row7, Column7)	
20	7	8	Spot (Block20, Row7, Column8)	
20	8	1	Spot (Block20, Row8, Column1)	
20	8	2	Spot (Block20, Row8, Column2)	
20	8	3	Spot (Block20, Row8, Column3)	
20	8	4	Spot (Block20, Row8, Column4)	
20	8	5	Spot (Block20, Row8, Column5)	
20	8	6	Spot (Block20, Row8, Column6)	
20	8	7	Spot (Block20, Row8, Column7)	
20	8	8	Spot (Block20, Row8, Column8)	
21	1	1	Spot (Block21, Row1, Column1)	
21	1	2	Spot (Block21, Row1, Column2)	
21	1	3	Spot (Block21, Row1, Column3)	
21	1	4	Spot (Block21, Row1, Column4)	
21	1	5	Spot (Block21, Row1, Column5)	
21	1	6	Spot (Block21, Row1, Column6)	
21	1	7	Spot (Block21, Row1, Column7)	
21	1	8	Spot (Block21, Row1, Column8)	
21	2	1	Spot (Block21, Row2, Column1)	
21	2	2	Spot (Block21, Row2, Column2)	
21	2	3	Spot (Block21, Row2, Column3)	
21	2	4	Spot (Block21, Row2, Column4)	
21	2	5	Spot (Block21, Row2, Column5)	
21	2	6	Spot (Block21, Row2, Column6)	
21	2	7	Spot (Block21, Row2, Column7)	
21	2	8	Spot (Block21, Row2, Column8)	
21	3	1	Spot (Block21, Row3, Column1)	
21	3	2	Spot (Block21, Row3, Column2)	
21	3	3	Spot (Block21, Row3, Column3)	
21	3	4	Spot (Block21, Row3, Column4)	
21	3	5	Spot (Block21, Row3, Column5)	
21	3	6	Spot (Block21, Row3, Column6)	
21	3	7	Spot (Block21, Row3, Column7)	
21	3	8	Spot (Block21, Row3, Column8)	
21	4	1	Spot (Block21, Row4, Column1)	
21	4	2	Spot (Block21, Row4, Column2)	
21	4	3	Spot (Block21, Row4, Column3)	
21	4	4	Spot (Block21, Row4, Column4)	
21	4	5	Spot (Block21, Row4, Column5)	
21	4	6	Spot (Block21, Row4, Column6)	
21	4	7	Spot (Block21, Row4, Column7)	
21	4	8	Spot (Block21, Row4, Column8)	
21	5	1	Spot (Block21, Row5, Column1)	
21	5	2	Spot (Block21, Row5, Column2)	
21	5	3	Spot (Block21, Row5, Column3)	
21	5	4	Spot (Block21, Row5, Column4)	
21	5	5	Spot (Block21, Row5, Column5)	
21	5	6	Spot (Block21, Row5, Column6)	
21	5	7	Spot (Block21, Row5, Column7)	
21	5	8	Spot (Block21, Row5, Column8)	
21	6	1	Spot (Block21, Row6, Column1)	
21	6	2	Spot (Block21, Row6, Column2)	
21	6	3	Spot (Block21, Row6, Column3)	
21	6	4	Spot (Block21, Row6, Column4)	
21	6	5	Spot (Block21, Row6, Column5)	
21	6	6	Spot (Block21, Row6, Column6)	
21	6	7	Spot (Block21, Row6, Column7)	
21	6	8	Spot (Block21, Row6, Column8)	
21	7	1	Spot (Block21, Row7, Column1)	
21	7	2	Spot (Block21, Row7, Column2)	
21	7	3	Spot (Block21, Row7, Column3)	
21	7	4	Spot (Block21, Row7, Column4)	
21	7	5	Spot (Block21, Row7, Column5)	
21	7	6	Spot (Block21, Row7, Column6)	
21	7	7	Spot (Block21, Row7, Column7)	
21	7	8	Spot (Block21, Row7, Column8)	
21	8	1	Spot (Block21, Row8, Column1)	
21	8	2	Spot (Block21, Row8, Column2)	
21	8	3	Spot (Block21, Row8, Column3)	
21	8	4	Spot (Block21, Row8, Column4)	
21	8	5	Spot (Block21, Row8, Column5)	
21	8	6	Spot (Block21, Row8, Column6)	
21	8	7	Spot (Block21, Row8, Column7)	
21	8	8	Spot (Block21, Row8, Column8)	
22	1	1	Spot (Block22, Row1, Column1)	
22	1	2	Spot (Block22, Row1, Column2)	
22	1	3	Spot (Block22, Row1, Column3)	
22	1	4	Spot (Block22, Row1, Column4)	
22	1	5	Spot (Block22, Row1, Column5)	
22	1	6	Spot (Block22, Row1, Column6)	
22	1	7	Spot (Block22, Row1, Column7)	
22	1	8	Spot (Block22, Row1, Column8)	
22	2	1	Spot (Block22, Row2, Column1)	
22	2	2	Spot (Block22, Row2, Column2)	
22	2	3	Spot (Block22, Row2, Column3)	
22	2	4	Spot (Block22, Row2, Column4)	
22	2	5	Spot (Block22, Row2, Column5)	
22	2	6	Spot (Block22, Row2, Column6)	
22	2	7	Spot (Block22, Row2, Column7)	
22	2	8	Spot (Block22, Row2, Column8)	
22	3	1	Spot (Block22, Row3, Column1)	
22	3	2	Spot (Block22, Row3, Column2)	
22	3	3	Spot (Block22, Row3, Column3)	
22	3	4	Spot (Block22, Row3, Column4)	
22	3	5	Spot (Block22, Row3, Column5)	
22	3	6	Spot (Block22, Row3, Column6)	
22	3	7	Spot (Block22, Row3, Column7)	
22	3	8	Spot (Block22, Row3, Column8)	
22	4	1	Spot (Block22, Row4, Column1)	
22	4	2	Spot (Block22, Row4, Column2)	
22	4	3	Spot (Block22, Row4, Column3)	
22	4	4	Spot (Block22, Row4, Column4)	
22	4	5	Spot (Block22, Row4, Column5)	
22	4	6	Spot (Block22, Row4, Column6)	
22	4	7	Spot (Block22, Row4, Column7)	
22	4	8	Spot (Block22, Row4, Column8)	
22	5	1	Spot (Block22, Row5, Column1)	
22	5	2	Spot (Block22, Row5, Column2)	
22	5	3	Spot (Block22, Row5, Column3)	
22	5	4	Spot (Block22, Row5, Column4)	
22	5	5	Spot (Block22, Row5, Column5)	
22	5	6	Spot (Block22, Row5, Column6)	
22	5	7	Spot (Block22, Row5, Column7)	
22	5	8	Spot (Block22, Row5, Column8)	
22	6	1	Spot (Block22, Row6, Column1)	
22	6	2	Spot (Block22, Row6, Column2)	
22	6	3	Spot (Block22, Row6, Column3)	
22	6	4	Spot (Block22, Row6, Column4)	
22	6	5	Spot (Block22, Row6, Column5)	
22	6	6	Spot (Block22, Row6, Column6)	
22	6	7	Spot (Block22, Row6, Column7)	
22	6	8	Spot (Block22, Row6, Column8)	
22	7	1	Spot (Block22, Row7, Column1)	
22	7	2	Spot (Block22, Row7, Column2)	
22	7	3	Spot (Block22, Row7, Column3)	
22	7	4	Spot (Block22, Row7, Column4)	
22	7	5	Spot (Block22, Row7, Column5)	
22	7	6	Spot (Block22, Row7, Column6)	
22	7	7	Spot (Block22, Row7, Column7)	
22	7	8	Spot (Block22, Row7, Column8)	
22	8	1	Spot (Block22, Row8, Column1)	
22	8	2	Spot (Block22, Row8, Column2)	
22	8	3	Spot (Block22, Row8, Column3)	
22	8	4	Spot (Block22, Row8, Column4)	
22	8	5	Spot (Block22, Row8, Column5)	
22	8	6	Spot (Block22, Row8, Column6)	
22	8	7	Spot (Block22, Row8, Column7)	
22	8	8	Spot (Block22, Row8, Column8)	
23	1	1	Spot (Block23, Row1, Column1)	
23	1	2	Spot (Block23, Row1, Column2)	
23	1	3	Spot (Block23, Row1, Column3)	
23	1	4	Spot (Block23, Row1, Column4)	
23	1	5	Spot (Block23, Row1, Column5)	
23	1	6	Spot (Block23, Row1, Column6)	
23	1	7	Spot (Block23, Row1, Column7)	
23	1	8	Spot (Block23, Row1, Column8)	
23	2	1	Spot (Block23, Row2, Column1)	
23	2	2	Spot (Block23, Row2, Column2)	
23	2	3	Spot (Block23, Row2, Column3)	
23	2	4	Spot (Block23, Row2, Column4)	
23	2	5	Spot (Block23, Row2, Column5)	
23	2	6	Spot (Block23, Row2, Column6)	
23	2	7	Spot (Block23, Row2, Column7)	
23	2	8	Spot (Block23, Row2, Column8)	
23	3	1	Spot (Block23, Row3, Column1)	
23	3	2	Spot (Block23, Row3, Column2)	
23	3	3	Spot (Block23, Row3, Column3)	
23	3	4	Spot (Block23, Row3, Column4)	
23	3	5	Spot (Block23, Row3, Column5)	
23	3	6	Spot (Block23, Row3, Column6)	
23	3	7	Spot (Block23, Row3, Column7)	
23	3	8	Spot (Block23, Row3, Column8)	
23	4	1	Spot (Block23, Row4, Column1)	
23	4	2	Spot (Block23, Row4, Column2)	
23	4	3	Spot (Block23, Row4, Column3)	
23	4	4	Spot (Block23, Row4, Column4)	
23	4	5	Spot (Block23, Row4, Column5)	
23	4	6	Spot (Block23, Row4, Column6)	
23	4	7	Spot (Block23, Row4, Column7)	
23	4	8	Spot (Block23, Row4, Column8)	
23	5	1	Spot (Block23, Row5, Column1)	
23	5	2	Spot (Block23, Row5, Column2)	
23	5	3	Spot (Block23, Row5, Column3)	
23	5	4	Spot (Block23, Row5, Column4)	
23	5	5	Spot (Block23, Row5, Column5)	
23	5	6	Spot (Block23, Row5, Column6)	
23	5	7	Spot (Block23, Row5, Column7)	
23	5	8	Spot (Block23, Row5, Column8)	
23	6	1	Spot (Block23, Row6, Column1)	
23	6	2	Spot (Block23, Row6, Column2)	
23	6	3	Spot (Block23, Row6, Column3)	
23	6	4	Spot (Block23, Row6, Column4)	
23	6	5	Spot (Block23, Row6, Column5)	
23	6	6	Spot (Block23, Row6, Column6)	
23	6	7	Spot (Block23, Row6, Column7)	
23	6	8	Spot (Block23, Row6, Column8)	
23	7	1	Spot (Block23, Row7, Column1)	
23	7	2	Spot (Block23, Row7, Column2)	
23	7	3	Spot (Block23, Row7, Column3)	
23	7	4	Spot (Block23, Row7, Column4)	
23	7	5	Spot (Block23, Row7, Column5)	
23	7	6	Spot (Block23, Row7, Column6)	
23	7	7	Spot (Block23, Row7, Column7)	
23	7	8	Spot (Block23, Row7, Column8)	
23	8	1	Spot (Block23, Row8, Column1)	
23	8	2	Spot (Block23, Row8, Column2)	
23	8	3	Spot (Block23, Row8, Column3)	
23	8	4	Spot (Block23, Row8, Column4)	
23	8	5	Spot (Block23, Row8, Column5)	
23	8	6	Spot (Block23, Row8, Column6)	
23	8	7	Spot (Block23, Row8, Column7)	
23	8	8	Spot (Block23, Row8, Column8)	
24	1	1	Spot (Block24, Row1, Column1)	
24	1	2	Spot (Block24, Row1, Column2)	
24	1	3	Spot (Block24, Row1, Column3)	
24	1	4	Spot (Block24, Row1, Column4)	
24	1	5	Spot (Block24, Row1, Column5)	
24	1	6	Spot (Block24, Row1, Column6)	
24	1	7	Spot (Block24, Row1, Column7)	
24	1	8	Spot (Block24, Row1, Column8)	
24	2	1	Spot (Block24, Row2, Column1)	
24	2	2	Spot (Block24, Row2, Column2)	
24	2	3	Spot (Block24, Row2, Column3)	
24	2	4	Spot (Block24, Row2, Column4)	
24	2	5	Spot (Block24, Row2, Column5)	
24	2	6	Spot (Block24, Row2, Column6)	
24	2	7	Spot (Block24, Row2, Column7)	
24	2	8	Spot (Block24, Row2, Column8)	
24	3	1	Spot (Block24, Row3, Column1)	
24	3	2	Spot (Block24, Row3, Column2)	
24	3	3	Spot (Block24, Row3, Column3)	
24	3	4	Spot (Block24, Row3, Column4)	
24	3	5	Spot (Block24, Row3, Column5)	
24	3	6	Spot (Block24, Row3, Column6)	
24	3	7	Spot (Block24, Row3, Column7)	
24	3	8	Spot (Block24, Row3, Column8)	
24	4	1	Spot (Block24, Row4, Column1)	
24	4	2	Spot (Block24, Row4, Column2)	
24	4	3	Spot (Block24, Row4, Column3)	
24	4	4	Spot (Block24, Row4, Column4)	
24	4	5	Spot (Block24, Row4, Column5)	
24	4	6	Spot (Block24, Row4, Column6)	
24	4	7	Spot (Block24, Row4, Column7)	
24	4	8	Spot (Block24, Row4, Column8)	
24	5	1	Spot (Block24, Row5, Column1)	
24	5	2	Spot (Block24, Row5, Column2)	
24	5	3	Spot (Block24, Row5, Column3)	
24	5	4	Spot (Block24, Row5, Column4)	
24	5	5	Spot (Block24, Row5, Column5)	
24	5	6	Spot (Block24, Row5, Column6)	
24	5	7	Spot (Block24, Row5, Column7)	
24	5	8	Spot (Block24, Row5, Column8)	
24	6	1	Spot (Block24, Row6, Column1)	
24	6	2	Spot (Block24, Row6, Column2)	
24	6	3	Spot (Block24, Row6, Column3)	
24	6	4	Spot (Block24, Row6, Column4)	
24	6	5	Spot (Block24, Row6, Column5)	
24	6	6	Spot (Block24, Row6, Column6)	
24	6	7	Spot (Block24, Row6, Column7)	
24	6	8	Spot (Block24, Row6, Column8)	
24	7	1	Spot (Block24, Row7, Column1)	
24	7	2	Spot (Block24, Row7, Column2)	
24	7	3	Spot (Block24, Row7, Column3)	
24	7	4	Spot (Block24, Row7, Column4)	
24	7	5	Spot (Block24, Row7, Column5)	
24	7	6	Spot (Block24, Row7, Column6)	
24	7	7	Spot (Block24, Row7, Column7)	
24	7	8	Spot (Block24, Row7, Column8)	
24	8	1	Spot (Block24, Row8, Column1)	
24	8	2	Spot (Block24, Row8, Column2)	
24	8	3	Spot (Block24, Row8, Column3)	
24	8	4	Spot (Block24, Row8, Column4)	
24	8	5	Spot (Block24, Row8, Column5)	
24	8	6	Spot (Block24, Row8, Column6)	
24	8	7	Spot (Block24, Row8, Column7)	
24	8	8	Spot (Block24, Row8, Column8)	
25	1	1	Spot (Block25, Row1, Column1)	
25	1	2	Spot (Block25, Row1, Column2)	
25	1	3	Spot (Block25, Row1, Column3)	
25	1	4	Spot (Block25, Row1, Column4)	
25	1	5	Spot (Block25, Row1, Column5)	
25	1	6	Spot (Block25, Row1, Column6)	
25	1	7	Spot (Block25, Row1, Column7)	
25	1	8	Spot (Block25, Row1, Column8)	
25	2	1	Spot (Block25, Row2, Column1)	
25	2	2	Spot (Block25, Row2, Column2)	
25	2	3	Spot (Block25, Row2, Column3)	
25	2	4	Spot (Block25, Row2, Column4)	
25	2	5	Spot (Block25, Row2, Column5)	
25	2	6	Spot (Block25, Row2, Column6)	
25	2	7	Spot (Block25, Row2, Column7)	
25	2	8	Spot (Block25, Row2, Column8)	
25	3	1	Spot (Block25, Row3, Column1)	
25	3	2	Spot (Block25, Row3, Column2)	
25	3	3	Spot (Block25, Row3, Column3)	
25	3	4	Spot (Block25, Row3, Column4)	
25	3	5	Spot (Block25, Row3, Column5)	
25	3	6	Spot (Block25, Row3, Column6)	
25	3	7	Spot (Block25, Row3, Column7)	
25	3	8	Spot (Block25, Row3, Column8)	
25	4	1	Spot (Block25, Row4, Column1)	
25	4	2	Spot (Block25, Row4, Column2)	
25	4	3	Spot (Block25, Row4, Column3)	
25	4	4	Spot (Block25, Row4, Column4)	
25	4	5	Spot (Block25, Row4, Column5)	
25	4	6	Spot (Block25, Row4, Column6)	
25	4	7	Spot (Block25, Row4, Column7)	
25	4	8	Spot (Block25, Row4, Column8)	
25	5	1	Spot (Block25, Row5, Column1)	
25	5	2	Spot (Block25, Row5, Column2)	
25	5	3	Spot (Block25, Row5, Column3)	
25	5	4	Spot (Block25, Row5, Column4)	
25	5	5	Spot (Block25, Row5, Column5)	
25	5	6	Spot (Block25, Row5, Column6)	
25	5	7	Spot (Block25, Row5, Column7)	
25	5	8	Spot (Block25, Row5, Column8)	
25	6	1	Spot (Block25, Row6, Column1)	
25	6	2	Spot (Block25, Row6, Column2)	
25	6	3	Spot (Block25, Row6, Column3)	
25	6	4	Spot (Block25, Row6, Column4)	
25	6	5	Spot (Block25, Row6, Column5)	
25	6	6	Spot (Block25, Row6, Column6)	
25	6	7	Spot (Block25, Row6, Column7)	
25	6	8	Spot (Block25, Row6, Column8)	
25	7	1	Spot (Block25, Row7, Column1)	
25	7	2	Spot (Block25, Row7, Column2)	
25	7	3	Spot (Block25, Row7, Column3)	
25	7	4	Spot (Block25, Row7, Column4)	
25	7	5	Spot (Block25, Row7, Column5)	
25	7	6	Spot (Block25, Row7, Column6)	
25	7	7	Spot (Block25, Row7, Column7)	
25	7	8	Spot (Block25, Row7, Column8)	
25	8	1	Spot (Block25, Row8, Column1)	
25	8	2	Spot (Block25, Row8, Column2)	
25	8	3	Spot (Block25, Row8, Column3)	
25	8	4	Spot (Block25, Row8, Column4)	
25	8	5	Spot (Block25, Row8, Column5)	
25	8	6	Spot (Block25, Row8, Column6)	
25	8	7	Spot (Block25, Row8, Column7)	
25	8	8	Spot (Block25, Row8, Column8)	
26	1	1	Spot (Block26, Row1, Column1)	
26	1	2	Spot (Block26, Row1, Column2)	
26	1	3	Spot (Block26, Row1, Column3)	
26	1	4	Spot (Block26, Row1, Column4)	
26	1	5	Spot (Block26, Row1, Column5)	
26	1	6	Spot (Block26, Row1, Column6)	
26	1	7	Spot (Block26, Row1, Column7)	
26	1	8	Spot (Block26, Row1, Column8)	
26	2	1	Spot (Block26, Row2, Column1)	
26	2	2	Spot (Block26, Row2, Column2)	
26	2	3	Spot (Block26, Row2, Column3)	
26	2	4	Spot (Block26, Row2, Column4)	
26	2	5	Spot (Block26, Row2, Column5)	
26	2	6	Spot (Block26, Row2, Column6)	
26	2	7	Spot (Block26, Row2, Column7)	
26	2	8	Spot (Block26, Row2, Column8)	
26	3	1	Spot (Block26, Row3, Column1)	
26	3	2	Spot (Block26, Row3, Column2)	
26	3	3	Spot (Block26, Row3, Column3)	
26	3	4	Spot (Block26, Row3, Column4)	
26	3	5	Spot (Block26, Row3, Column5)	
26	3	6	Spot (Block26, Row3, Column6)	
26	3	7	Spot (Block26, Row3, Column7)	
26	3	8	Spot (Block26, Row3, Column8)	
26	4	1	Spot (Block26, Row4, Column1)	
26	4	2	Spot (Block26, Row4, Column2)	
26	4	3	Spot (Block26, Row4, Column3)	
26	4	4	Spot (Block26, Row4, Column4)	
26	4	5	Spot (Block26, Row4, Column5)	
26	4	6	Spot (Block26, Row4, Column6)	
26	4	7	Spot (Block26, Row4, Column7)	
26	4	8	Spot (Block26, Row4, Column8)	
26	5	1	Spot (Block26, Row5, Column1)	
26	5	2	Spot (Block26, Row5, Column2)	
26	5	3	Spot (Block26, Row5, Column3)	
26	5	4	Spot (Block26, Row5, Column4)	
26	5	5	Spot (Block26, Row5, Column5)	
26	5	6	Spot (Block26, Row5, Column6)	
26	5	7	Spot (Block26, Row5, Column7)	
26	5	8	Spot (Block26, Row5, Column8)	
26	6	1	Spot (Block26, Row6, Column1)	
26	6	2	Spot (Block26, Row6, Column2)	
26	6	3	Spot (Block26, Row6, Column3)	
26	6	4	Spot (Block26, Row6, Column4)	
26	6	5	Spot (Block26, Row6, Column5)	
26	6	6	Spot (Block26, Row6, Column6)	
26	6	7	Spot (Block26, Row6, Column7)	
26	6	8	Spot (Block26, Row6, Column8)	
26	7	1	Spot (Block26, Row7, Column1)	
26	7	2	Spot (Block26, Row7, Column2)	
26	7	3	Spot (Block26, Row7, Column3)	
26	7	4	Spot (Block26, Row7, Column4)	
26	7	5	Spot (Block26, Row7, Column5)	
26	7	6	Spot (Block26, Row7, Column6)	
26	7	7	Spot (Block26, Row7, Column7)	
26	7	8	Spot (Block26, Row7, Column8)	
26	8	1	Spot (Block26, Row8, Column1)	
26	8	2	Spot (Block26, Row8, Column2)	
26	8	3	Spot (Block26, Row8, Column3)	
26	8	4	Spot (Block26, Row8, Column4)	
26	8	5	Spot (Block26, Row8, Column5)	
26	8	6	Spot (Block26, Row8, Column6)	
26	8	7	Spot (Block26, Row8, Column7)	
26	8	8	Spot (Block26, Row8, Column8)	
27	1	1	Spot (Block27, Row1, Column1)	
27	1	2	Spot (Block27, Row1, Column2)	
27	1	3	Spot (Block27, Row1, Column3)	
27	1	4	Spot (Block27, Row1, Column4)	
27	1	5	Spot (Block27, Row1, Column5)	
27	1	6	Spot (Block27, Row1, Column6)	
27	1	7	Spot (Block27, Row1, Column7)	
27	1	8	Spot (Block27, Row1, Column8)	
27	2	1	Spot (Block27, Row2, Column1)	
27	2	2	Spot (Block27, Row2, Column2)	
27	2	3	Spot (Block27, Row2, Column3)	
27	2	4	Spot (Block27, Row2, Column4)	
27	2	5	Spot (Block27, Row2, Column5)	
27	2	6	Spot (Block27, Row2, Column6)	
27	2	7	Spot (Block27, Row2, Column7)	
27	2	8	Spot (Block27, Row2, Column8)	
27	3	1	Spot (Block27, Row3, Column1)	
27	3	2	Spot (Block27, Row3, Column2)	
27	3	3	Spot (Block27, Row3, Column3)	
27	3	4	Spot (Block27, Row3, Column4)	
27	3	5	Spot (Block27, Row3, Column5)	
27	3	6	Spot (Block27, Row3, Column6)	
27	3	7	Spot (Block27, Row3, Column7)	
27	3	8	Spot (Block27, Row3, Column8)	
27	4	1	Spot (Block27, Row4, Column1)	
27	4	2	Spot (Block27, Row4, Column2)	
27	4	3	Spot (Block27, Row4, Column3)	
27	4	4	Spot (Block27, Row4, Column4)	
27	4	5	Spot (Block27, Row4, Column5)	
27	4	6	Spot (Block27, Row4, Column6)	
27	4	7	Spot (Block27, Row4, Column7)	
27	4	8	Spot (Block27, Row4, Column8)	
27	5	1	Spot (Block27, Row5, Column1)	
27	5	2	Spot (Block27, Row5, Column2)	
27	5	3	Spot (Block27, Row5, Column3)	
27	5	4	Spot (Block27, Row5, Column4)	
27	5	5	Spot (Block27, Row5, Column5)	
27	5	6	Spot (Block27, Row5, Column6)	
27	5	7	Spot (Block27, Row5, Column7)	
27	5	8	Spot (Block27, Row5, Column8)	
27	6	1	Spot (Block27, Row6, Column1)	
27	6	2	Spot (Block27, Row6, Column2)	
27	6	3	Spot (Block27, Row6, Column3)	
27	6	4	Spot (Block27, Row6, Column4)	
27	6	5	Spot (Block27, Row6, Column5)	
27	6	6	Spot (Block27, Row6, Column6)	
27	6	7	Spot (Block27, Row6, Column7)	
27	6	8	Spot (Block27, Row6, Column8)	
27	7	1	Spot (Block27, Row7, Column1)	
27	7	2	Spot (Block27, Row7, Column2)	
27	7	3	Spot (Block27, Row7, Column3)	
27	7	4	Spot (Block27, Row7, Column4)	
27	7	5	Spot (Block27, Row7, Column5)	
27	7	6	Spot (Block27, Row7, Column6)	
27	7	7	Spot (Block27, Row7, Column7)	
27	7	8	Spot (Block27, Row7, Column8)	
27	8	1	Spot (Block27, Row8, Column1)	
27	8	2	Spot (Block27, Row8, Column2)	
27	8	3	Spot (Block27, Row8, Column3)	
27	8	4	Spot (Block27, Row8, Column4)	
27	8	5	Spot (Block27, Row8, Column5)	
27	8	6	Spot (Block27, Row8, Column6)	
27	8	7	Spot (Block27, Row8, Column7)	
27	8	8	Spot (Block27, Row8, Column8)	
28	1	1	Spot (Block28, Row1, Column1)	
28	1	2	Spot (Block28, Row1, Column2)	
28	1	3	Spot (Block28, Row1, Column3)	
28	1	4	Spot (Block28, Row1, Column4)	
28	1	5	Spot (Block28, Row1, Column5)	
28	1	6	Spot (Block28, Row1, Column6)	
28	1	7	Spot (Block28, Row1, Column7)	
28	1	8	Spot (Block28, Row1, Column8)	
28	2	1	Spot (Block28, Row2, Column1)	
28	2	2	Spot (Block28, Row2, Column2)	
28	2	3	Spot (Block28, Row2, Column3)	
28	2	4	Spot (Block28, Row2, Column4)	
28	2	5	Spot (Block28, Row2, Column5)	
28	2	6	Spot (Block28, Row2, Column6)	
28	2	7	Spot (Block28, Row2, Column7)	
28	2	8	Spot (Block28, Row2, Column8)	
28	3	1	Spot (Block28, Row3, Column1)	
28	3	2	Spot (Block28, Row3, Column2)	
28	3	3	Spot (Block28, Row3, Column3)	
28	3	4	Spot (Block28, Row3, Column4)	
28	3	5	Spot (Block28, Row3, Column5)	
28	3	6	Spot (Block28, Row3, Column6)	
28	3	7	Spot (Block28, Row3, Column7)	
28	3	8	Spot (Block28, Row3, Column8)	
28	4	1	Spot (Block28, Row4, Column1)	
28	4	2	Spot (Block28, Row4, Column2)	
28	4	3	Spot (Block28, Row4, Column3)	
28	4	4	Spot (Block28, Row4, Column4)	
28	4	5	Spot (Block28, Row4, Column5)	
28	4	6	Spot (Block28, Row4, Column6)	
28	4	7	Spot (Block28, Row4, Column7)	
28	4	8	Spot (Block28, Row4, Column8)	
28	5	1	Spot (Block28, Row5, Column1)	
28	5	2	Spot (Block28, Row5, Column2)	
28	5	3	Spot (Block28, Row5, Column3)	
28	5	4	Spot (Block28, Row5, Column4)	
28	5	5	Spot (Block28, Row5, Column5)	
28	5	6	Spot (Block28, Row5, Column6)	
28	5	7	Spot (Block28, Row5, Column7)	
28	5	8	Spot (Block28, Row5, Column8)	
28	6	1	Spot (Block28, Row6, Column1)	
28	6	2	Spot (Block28, Row6, Column2)	
28	6	3	Spot (Block28, Row6, Column3)	
28	6	4	Spot (Block28, Row6, Column4)	
28	6	5	Spot (Block28, Row6, Column5)	
28	6	6	Spot (Block28, Row6, Column6)	
28	6	7	Spot (Block28, Row6, Column7)	
28	6	8	Spot (Block28, Row6, Column8)	
28	7	1	Spot (Block28, Row7, Column1)	
28	7	2	Spot (Block28, Row7, Column2)	
28	7	3	Spot (Block28, Row7, Column3)	
28	7	4	Spot (Block28, Row7, Column4)	
28	7	5	Spot (Block28, Row7, Column5)	
28	7	6	Spot (Block28, Row7, Column6)	
28	7	7	Spot (Block28, Row7, Column7)	
28	7	8	Spot (Block28, Row7, Column8)	
28	8	1	Spot (Block28, Row8, Column1)	
28	8	2	Spot (Block28, Row8, Column2)	
28	8	3	Spot (Block28, Row8, Column3)	
28	8	4	Spot (Block28, Row8, Column4)	
28	8	5	Spot (Block28, Row8, Column5)	
28	8	6	Spot (Block28, Row8, Column6)	
28	8	7	Spot (Block28, Row8, Column7)	
28	8	8	Spot (Block28, Row8, Column8)	
29	1	1	Spot (Block29, Row1, Column1)	
29	1	2	Spot (Block29, Row1, Column2)	
29	1	3	Spot (Block29, Row1, Column3)	
29	1	4	Spot (Block29, Row1, Column4)	
29	1	5	Spot (Block29, Row1, Column5)	
29	1	6	Spot (Block29, Row1, Column6)	
29	1	7	Spot (Block29, Row1, Column7)	
29	1	8	Spot (Block29, Row1, Column8)	
29	2	1	Spot (Block29, Row2, Column1)	
29	2	2	Spot (Block29, Row2, Column2)	
29	2	3	Spot (Block29, Row2, Column3)	
29	2	4	Spot (Block29, Row2, Column4)	
29	2	5	Spot (Block29, Row2, Column5)	
29	2	6	Spot (Block29, Row2, Column6)	
29	2	7	Spot (Block29, Row2, Column7)	
29	2	8	Spot (Block29, Row2, Column8)	
29	3	1	Spot (Block29, Row3, Column1)	
29	3	2	Spot (Block29, Row3, Column2)	
29	3	3	Spot (Block29, Row3, Column3)	
29	3	4	Spot (Block29, Row3, Column4)	
29	3	5	Spot (Block29, Row3, Column5)	
29	3	6	Spot (Block29, Row3, Column6)	
29	3	7	Spot (Block29, Row3, Column7)	
29	3	8	Spot (Block29, Row3, Column8)	
29	4	1	Spot (Block29, Row4, Column1)	
29	4	2	Spot (Block29, Row4, Column2)	
29	4	3	Spot (Block29, Row4, Column3)	
29	4	4	Spot (Block29, Row4, Column4)	
29	4	5	Spot (Block29, Row4, Column5)	
29	4	6	Spot (Block29, Row4, Column6)	
29	4	7	Spot (Block29, Row4, Column7)	
29	4	8	Spot (Block29, Row4, Column8)	
29	5	1	Spot (Block29, Row5, Column1)	
29	5	2	Spot (Block29, Row5, Column2)	
29	5	3	Spot (Block29, Row5, Column3)	
29	5	4	Spot (Block29, Row5, Column4)	
29	5	5	Spot (Block29, Row5, Column5)	
29	5	6	Spot (Block29, Row5, Column6)	
29	5	7	Spot (Block29, Row5, Column7)	
29	5	8	Spot (Block29, Row5, Column8)	
29	6	1	Spot (Block29, Row6, Column1)	
29	6	2	Spot (Block29, Row6, Column2)	
29	6	3	Spot (Block29, Row6, Column3)	
29	6	4	Spot (Block29, Row6, Column4)	
29	6	5	Spot (Block29, Row6, Column5)	
29	6	6	Spot (Block29, Row6, Column6)	
29	6	7	Spot (Block29, Row6, Column7)	
29	6	8	Spot (Block29, Row6, Column8)	
29	7	1	Spot (Block29, Row7, Column1)	
29	7	2	Spot (Block29, Row7, Column2)	
29	7	3	Spot (Block29, Row7, Column3)	
29	7	4	Spot (Block29, Row7, Column4)	
29	7	5	Spot (Block29, Row7, Column5)	
29	7	6	Spot (Block29, Row7, Column6)	
29	7	7	Spot (Block29, Row7, Column7)	
29	7	8	Spot (Block29, Row7, Column8)	
29	8	1	Spot (Block29, Row8, Column1)	
29	8	2	Spot (Block29, Row8, Column2)	
29	8	3	Spot (Block29, Row8, Column3)	
29	8	4	Spot (Block29, Row8, Column4)	
29	8	5	Spot (Block29, Row8, Column5)	
29	8	6	Spot (Block29, Row8, Column6)	
29	8	7	Spot (Block29, Row8, Column7)	
29	8	8	Spot (Block29, Row8, Column8)	
30	1	1	Spot (Block30, Row1, Column1)	
30	1	2	Spot (Block30, Row1, Column2)	
30	1	3	Spot (Block30, Row1, Column3)	
30	1	4	Spot (Block30, Row1, Column4)	
30	1	5	Spot (Block30, Row1, Column5)	
30	1	6	Spot (Block30, Row1, Column6)	
30	1	7	Spot (Block30, Row1, Column7)	
30	1	8	Spot (Block30, Row1, Column8)	
30	2	1	Spot (Block30, Row2, Column1)	
30	2	2	Spot (Block30, Row2, Column2)	
30	2	3	Spot (Block30, Row2, Column3)	
30	2	4	Spot (Block30, Row2, Column4)	
30	2	5	Spot (Block30, Row2, Column5)	
30	2	6	Spot (Block30, Row2, Column6)	
30	2	7	Spot (Block30, Row2, Column7)	
30	2	8	Spot (Block30, Row2, Column8)	
30	3	1	Spot (Block30, Row3, Column1)	
30	3	2	Spot (Block30, Row3, Column2)	
30	3	3	Spot (Block30, Row3, Column3)	
30	3	4	Spot (Block30, Row3, Column4)	
30	3	5	Spot (Block30, Row3, Column5)	
30	3	6	Spot (Block30, Row3, Column6)	
30	3	7	Spot (Block30, Row3, Column7)	
30	3	8	Spot (Block30, Row3, Column8)	
30	4	1	Spot (Block30, Row4, Column1)	
30	4	2	Spot (Block30, Row4, Column2)	
30	4	3	Spot (Block30, Row4, Column3)	
30	4	4	Spot (Block30, Row4, Column4)	
30	4	5	Spot (Block30, Row4, Column5)	
30	4	6	Spot (Block30, Row4, Column6)	
30	4	7	Spot (Block30, Row4, Column7)	
30	4	8	Spot (Block30, Row4, Column8)	
30	5	1	Spot (Block30, Row5, Column1)	
30	5	2	Spot (Block30, Row5, Column2)	
30	5	3	Spot (Block30, Row5, Column3)	
30	5	4	Spot (Block30, Row5, Column4)	
30	5	5	Spot (Block30, Row5, Column5)	
30	5	6	Spot (Block30, Row5, Column6)	
30	5	7	Spot (Block30, Row5, Column7)	
30	5	8	Spot (Block30, Row5, Column8)	
30	6	1	Spot (Block30, Row6, Column1)	
30	6	2	Spot (Block30, Row6, Column2)	
30	6	3	Spot (Block30, Row6, Column3)	
30	6	4	Spot (Block30, Row6, Column4)	
30	6	5	Spot (Block30, Row6, Column5)	
30	6	6	Spot (Block30, Row6, Column6)	
30	6	7	Spot (Block30, Row6, Column7)	
30	6	8	Spot (Block30, Row6, Column8)	
30	7	1	Spot (Block30, Row7, Column1)	
30	7	2	Spot (Block30, Row7, Column2)	
30	7	3	Spot (Block30, Row7, Column3)	
30	7	4	Spot (Block30, Row7, Column4)	
30	7	5	Spot (Block30, Row7, Column5)	
30	7	6	Spot (Block30, Row7, Column6)	
30	7	7	Spot (Block30, Row7, Column7)	
30	7	8	Spot (Block30, Row7, Column8)	
30	8	1	Spot (Block30, Row8, Column1)	
30	8	2	Spot (Block30, Row8, Column2)	
30	8	3	Spot (Block30, Row8, Column3)	
30	8	4	Spot (Block30, Row8, Column4)	
30	8	5	Spot (Block30, Row8, Column5)	
30	8	6	Spot (Block30, Row8, Column6)	
30	8	7	Spot (Block30, Row8, Column7)	
30	8	8	Spot (Block30, Row8, Column8)	
31	1	1	Spot (Block31, Row1, Column1)	
31	1	2	Spot (Block31, Row1, Column2)	
31	1	3	Spot (Block31, Row1, Column3)	
31	1	4	Spot (Block31, Row1, Column4)	
31	1	5	Spot (Block31, Row1, Column5)	
31	1	6	Spot (Block31, Row1, Column6)	
31	1	7	Spot (Block31, Row1, Column7)	
31	1	8	Spot (Block31, Row1, Column8)	
31	2	1	Spot (Block31, Row2, Column1)	
31	2	2	Spot (Block31, Row2, Column2)	
31	2	3	Spot (Block31, Row2, Column3)	
31	2	4	Spot (Block31, Row2, Column4)	
31	2	5	Spot (Block31, Row2, Column5)	
31	2	6	Spot (Block31, Row2, Column6)	
31	2	7	Spot (Block31, Row2, Column7)	
31	2	8	Spot (Block31, Row2, Column8)	
31	3	1	Spot (Block31, Row3, Column1)	
31	3	2	Spot (Block31, Row3, Column2)	
31	3	3	Spot (Block31, Row3, Column3)	
31	3	4	Spot (Block31, Row3, Column4)	
31	3	5	Spot (Block31, Row3, Column5)	
31	3	6	Spot (Block31, Row3, Column6)	
31	3	7	Spot (Block31, Row3, Column7)	
31	3	8	Spot (Block31, Row3, Column8)	
31	4	1	Spot (Block31, Row4, Column1)	
31	4	2	Spot (Block31, Row4, Column2)	
31	4	3	Spot (Block31, Row4, Column3)	
31	4	4	Spot (Block31, Row4, Column4)	
31	4	5	Spot (Block31, Row4, Column5)	
31	4	6	Spot (Block31, Row4, Column6)	
31	4	7	Spot (Block31, Row4, Column7)	
31	4	8	Spot (Block31, Row4, Column8)	
31	5	1	Spot (Block31, Row5, Column1)	
31	5	2	Spot (Block31, Row5, Column2)	
31	5	3	Spot (Block31, Row5, Column3)	
31	5	4	Spot (Block31, Row5, Column4)	
31	5	5	Spot (Block31, Row5, Column5)	
31	5	6	Spot (Block31, Row5, Column6)	
31	5	7	Spot (Block31, Row5, Column7)	
31	5	8	Spot (Block31, Row5, Column8)	
31	6	1	Spot (Block31, Row6, Column1)	
31	6	2	Spot (Block31, Row6, Column2)	
31	6	3	Spot (Block31, Row6, Column3)	
31	6	4	Spot (Block31, Row6, Column4)	
31	6	5	Spot (Block31, Row6, Column5)	
31	6	6	Spot (Block31, Row6, Column6)	
31	6	7	Spot (Block31, Row6, Column7)	
31	6	8	Spot (Block31, Row6, Column8)	
31	7	1	Spot (Block31, Row7, Column1)	
31	7	2	Spot (Block31, Row7, Column2)	
31	7	3	Spot (Block31, Row7, Column3)	
31	7	4	Spot (Block31, Row7, Column4)	
31	7	5	Spot (Block31, Row7, Column5)	
31	7	6	Spot (Block31, Row7, Column6)	
31	7	7	Spot (Block31, Row7, Column7)	
31	7	8	Spot (Block31, Row7, Column8)	
31	8	1	Spot (Block31, Row8, Column1)	
31	8	2	Spot (Block31, Row8, Column2)	
31	8	3	Spot (Block31, Row8, Column3)	
31	8	4	Spot (Block31, Row8, Column4)	
31	8	5	Spot (Block31, Row8, Column5)	
31	8	6	Spot (Block31, Row8, Column6)	
31	8	7	Spot (Block31, Row8, Column7)	
31	8	8	Spot (Block31, Row8, Column8)	
32	1	1	Spot (Block32, Row1, Column1)	
32	1	2	Spot (Block32, Row1, Column2)	
32	1	3	Spot (Block32, Row1, Column3)	
32	1	4	Spot (Block32, Row1, Column4)	
32	1	5	Spot (Block32, Row1, Column5)	
32	1	6	Spot (Block32, Row1, Column6)	
32	1	7	Spot (Block32, Row1, Column7)	
32	1	8	Spot (Block32, Row1, Column8)	
32	2	1	Spot (Block32, Row2, Column1)	
32	2	2	Spot (Block32, Row2, Column2)	
32	2	3	Spot (Block32, Row2, Column3)	
32	2	4	Spot (Block32, Row2, Column4)	
32	2	5	Spot (Block32, Row2, Column5)	
32	2	6	Spot (Block32, Row2, Column6)	
32	2	7	Spot (Block32, Row2, Column7)	
32	2	8	Spot (Block32, Row2, Column8)	
32	3	1	Spot (Block32, Row3, Column1)	
32	3	2	Spot (Block32, Row3, Column2)	
32	3	3	Spot (Block32, Row3, Column3)	
32	3	4	Spot (Block32, Row3, Column4)	
32	3	5	Spot (Block32, Row3, Column5)	
32	3	6	Spot (Block32, Row3, Column6)	
32	3	7	Spot (Block32, Row3, Column7)	
32	3	8	Spot (Block32, Row3, Column8)	
32	4	1	Spot (Block32, Row4, Column1)	
32	4	2	Spot (Block32, Row4, Column2)	
32	4	3	Spot (Block32, Row4, Column3)	
32	4	4	Spot (Block32, Row4, Column4)	
32	4	5	Spot (Block32, Row4, Column5)	
32	4	6	Spot (Block32, Row4, Column6)	
32	4	7	Spot (Block32, Row4, Column7)	
32	4	8	Spot (Block32, Row4, Column8)	
32	5	1	Spot (Block32, Row5, Column1)	
32	5	2	Spot (Block32, Row5, Column2)	
32	5	3	Spot (Block32, Row5, Column3)	
32	5	4	Spot (Block32, Row5, Column4)	
32	5	5	Spot (Block32, Row5, Column5)	
32	5	6	Spot (Block32, Row5, Column6)	
32	5	7	Spot (Block32, Row5, Column7)	
32	5	8	Spot (Block32, Row5, Column8)	
32	6	1	Spot (Block32, Row6, Column1)	
32	6	2	Spot (Block32, Row6, Column2)	
32	6	3	Spot (Block32, Row6, Column3)	
32	6	4	Spot (Block32, Row6, Column4)	
32	6	5	Spot (Block32, Row6, Column5)	
32	6	6	Spot (Block32, Row6, Column6)	
32	6	7	Spot (Block32, Row6, Column7)	
32	6	8	Spot (Block32, Row6, Column8)	
32	7	1	Spot (Block32, Row7, Column1)	
32	7	2	Spot (Block32, Row7, Column2)	
32	7	3	Spot (Block32, Row7, Column3)	
32	7	4	Spot (Block32, Row7, Column4)	
32	7	5	Spot (Block32, Row7, Column5)	
32	7	6	Spot (Block32, Row7, Column6)	
32	7	7	Spot (Block32, Row7, Column7)	
32	7	8	Spot (Block32, Row7, Column8)	
32	8	1	Spot (Block32, Row8, Column1)	
32	8	2	Spot (Block32, Row8, Column2)	
32	8	3	Spot (Block32, Row8, Column3)	
32	8	4	Spot (Block32, Row8, Column4)	
32	8	5	Spot (Block32, Row8, Column5)	
32	8	6	Spot (Block32, Row8, Column6)	
32	8	7	Spot (Block32, Row8, Column7)	
32	8	8	Spot (Block32, Row8, Column8)	
33	1	1	Spot (Block33, Row1, Column1)	
33	1	2	Spot (Block33, Row1, Column2)	
33	1	3	Spot (Block33, Row1, Column3)	
33	1	4	Spot (Block33, Row1, Column4)	
33	1	5	Spot (Block33, Row1, Column5)	
33	1	6	Spot (Block33, Row1, Column6)	
33	1	7	Spot (Block33, Row1, Column7)	
33	1	8	Spot (Block33, Row1, Column8)	
33	2	1	Spot (Block33, Row2, Column1)	
33	2	2	Spot (Block33, Row2, Column2)	
33	2	3	Spot (Block33, Row2, Column3)	
33	2	4	Spot (Block33, Row2, Column4)	
33	2	5	Spot (Block33, Row2, Column5)	
33	2	6	Spot (Block33, Row2, Column6)	
33	2	7	Spot (Block33, Row2, Column7)	
33	2	8	Spot (Block33, Row2, Column8)	
33	3	1	Spot (Block33, Row3, Column1)	
33	3	2	Spot (Block33, Row3, Column2)	
33	3	3	Spot (Block33, Row3, Column3)	
33	3	4	Spot (Block33, Row3, Column4)	
33	3	5	Spot (Block33, Row3, Column5)	
33	3	6	Spot (Block33, Row3, Column6)	
33	3	7	Spot (Block33, Row3, Column7)	
33	3	8	Spot (Block33, Row3, Column8)	
33	4	1	Spot (Block33, Row4, Column1)	
33	4	2	Spot (Block33, Row4, Column2)	
33	4	3	Spot (Block33, Row4, Column3)	
33	4	4	Spot (Block33, Row4, Column4)	
33	4	5	Spot (Block33, Row4, Column5)	
33	4	6	Spot (Block33, Row4, Column6)	
33	4	7	Spot (Block33, Row4, Column7)	
33	4	8	Spot (Block33, Row4, Column8)	
33	5	1	Spot (Block33, Row5, Column1)	
33	5	2	Spot (Block33, Row5, Column2)	
33	5	3	Spot (Block33, Row5, Column3)	
33	5	4	Spot (Block33, Row5, Column4)	
33	5	5	Spot (Block33, Row5, Column5)	
33	5	6	Spot (Block33, Row5, Column6)	
33	5	7	Spot (Block33, Row5, Column7)	
33	5	8	Spot (Block33, Row5, Column8)	
33	6	1	Spot (Block33, Row6, Column1)	
33	6	2	Spot (Block33, Row6, Column2)	
33	6	3	Spot (Block33, Row6, Column3)	
33	6	4	Spot (Block33, Row6, Column4)	
33	6	5	Spot (Block33, Row6, Column5)	
33	6	6	Spot (Block33, Row6, Column6)	
33	6	7	Spot (Block33, Row6, Column7)	
33	6	8	Spot (Block33, Row6, Column8)	
33	7	1	Spot (Block33, Row7, Column1)	
33	7	2	Spot (Block33, Row7, Column2)	
33	7	3	Spot (Block33, Row7, Column3)	
33	7	4	Spot (Block33, Row7, Column4)	
33	7	5	Spot (Block33, Row7, Column5)	
33	7	6	Spot (Block33, Row7, Column6)	
33	7	7	Spot (Block33, Row7, Column7)	
33	7	8	Spot (Block33, Row7, Column8)	
33	8	1	Spot (Block33, Row8, Column1)	
33	8	2	Spot (Block33, Row8, Column2)	
33	8	3	Spot (Block33, Row8, Column3)	
33	8	4	Spot (Block33, Row8, Column4)	
33	8	5	Spot (Block33, Row8, Column5)	
33	8	6	Spot (Block33, Row8, Column6)	
33	8	7	Spot (Block33, Row8, Column7)	
33	8	8	Spot (Block33, Row8, Column8)	
34	1	1	Spot (Block34, Row1, Column1)	
34	1	2	Spot (Block34, Row1, Column2)	
34	1	3	Spot (Block34, Row1, Column3)	
34	1	4	Spot (Block34, Row1, Column4)	
34	1	5	Spot (Block34, Row1, Column5)	
34	1	6	Spot (Block34, Row1, Column6)	
34	1	7	Spot (Block34, Row1, Column7)	
34	1	8	Spot (Block34, Row1, Column8)	
34	2	1	Spot (Block34, Row2, Column1)	
34	2	2	Spot (Block34, Row2, Column2)	
34	2	3	Spot (Block34, Row2, Column3)	
34	2	4	Spot (Block34, Row2, Column4)	
34	2	5	Spot (Block34, Row2, Column5)	
34	2	6	Spot (Block34, Row2, Column6)	
34	2	7	Spot (Block34, Row2, Column7)	
34	2	8	Spot (Block34, Row2, Column8)	
34	3	1	Spot (Block34, Row3, Column1)	
34	3	2	Spot (Block34, Row3, Column2)	
34	3	3	Spot (Block34, Row3, Column3)	
34	3	4	Spot (Block34, Row3, Column4)	
34	3	5	Spot (Block34, Row3, Column5)	
34	3	6	Spot (Block34, Row3, Column6)	
34	3	7	Spot (Block34, Row3, Column7)	
34	3	8	Spot (Block34, Row3, Column8)	
34	4	1	Spot (Block34, Row4, Column1)	
34	4	2	Spot (Block34, Row4, Column2)	
34	4	3	Spot (Block34, Row4, Column3)	
34	4	4	Spot (Block34, Row4, Column4)	
34	4	5	Spot (Block34, Row4, Column5)	
34	4	6	Spot (Block34, Row4, Column6)	
34	4	7	Spot (Block34, Row4, Column7)	
34	4	8	Spot (Block34, Row4, Column8)	
34	5	1	Spot (Block34, Row5, Column1)	
34	5	2	Spot (Block34, Row5, Column2)	
34	5	3	Spot (Block34, Row5, Column3)	
34	5	4	Spot (Block34, Row5, Column4)	
34	5	5	Spot (Block34, Row5, Column5)	
34	5	6	Spot (Block34, Row5, Column6)	
34	5	7	Spot (Block34, Row5, Column7)	
34	5	8	Spot (Block34, Row5, Column8)	
34	6	1	Spot (Block34, Row6, Column1)	
34	6	2	Spot (Block34, Row6, Column2)	
34	6	3	Spot (Block34, Row6, Column3)	
34	6	4	Spot (Block34, Row6, Column4)	
34	6	5	Spot (Block34, Row6, Column5)	
34	6	6	Spot (Block34, Row6, Column6)	
34	6	7	Spot (Block34, Row6, Column7)	
34	6	8	Spot (Block34, Row6, Column8)	
34	7	1	Spot (Block34, Row7, Column1)	
34	7	2	Spot (Block34, Row7, Column2)	
34	7	3	Spot (Block34, Row7, Column3)	
34	7	4	Spot (Block34, Row7, Column4)	
34	7	5	Spot (Block34, Row7, Column5)	
34	7	6	Spot (Block34, Row7, Column6)	
34	7	7	Spot (Block34, Row7, Column7)	
34	7	8	Spot (Block34, Row7, Column8)	
34	8	1	Spot (Block34, Row8, Column1)	
34	8	2	Spot (Block34, Row8, Column2)	
34	8	3	Spot (Block34, Row8, Column3)	
34	8	4	Spot (Block34, Row8, Column4)	
34	8	5	Spot (Block34, Row8, Column5)	
34	8	6	Spot (Block34, Row8, Column6)	
34	8	7	Spot (Block34, Row8, Column7)	
34	8	8	Spot (Block34, Row8, Column8)	
35	1	1	Spot (Block35, Row1, Column1)	
35	1	2	Spot (Block35, Row1, Column2)	
35	1	3	Spot (Block35, Row1, Column3)	
35	1	4	Spot (Block35, Row1, Column4)	
35	1	5	Spot (Block35, Row1, Column5)	
35	1	6	Spot (Block35, Row1, Column6)	
35	1	7	Spot (Block35, Row1, Column7)	
35	1	8	Spot (Block35, Row1, Column8)	
35	2	1	Spot (Block35, Row2, Column1)	
35	2	2	Spot (Block35, Row2, Column2)	
35	2	3	Spot (Block35, Row2, Column3)	
35	2	4	Spot (Block35, Row2, Column4)	
35	2	5	Spot (Block35, Row2, Column5)	
35	2	6	Spot (Block35, Row2, Column6)	
35	2	7	Spot (Block35, Row2, Column7)	
35	2	8	Spot (Block35, Row2, Column8)	
35	3	1	Spot (Block35, Row3, Column1)	
35	3	2	Spot (Block35, Row3, Column2)	
35	3	3	Spot (Block35, Row3, Column3)	
35	3	4	Spot (Block35, Row3, Column4)	
35	3	5	Spot (Block35, Row3, Column5)	
35	3	6	Spot (Block35, Row3, Column6)	
35	3	7	Spot (Block35, Row3, Column7)	
35	3	8	Spot (Block35, Row3, Column8)	
35	4	1	Spot (Block35, Row4, Column1)	
35	4	2	Spot (Block35, Row4, Column2)	
35	4	3	Spot (Block35, Row4, Column3)	
35	4	4	Spot (Block35, Row4, Column4)	
35	4	5	Spot (Block35, Row4, Column5)	
35	4	6	Spot (Block35, Row4, Column6)	
35	4	7	Spot (Block35, Row4, Column7)	
35	4	8	Spot (Block35, Row4, Column8)	
35	5	1	Spot (Block35, Row5, Column1)	
35	5	2	Spot (Block35, Row5, Column2)	
35	5	3	Spot (Block35, Row5, Column3)	
35	5	4	Spot (Block35, Row5, Column4)	
35	5	5	Spot (Block35, Row5, Column5)	
35	5	6	Spot (Block35, Row5, Column6)	
35	5	7	Spot (Block35, Row5, Column7)	
35	5	8	Spot (Block35, Row5, Column8)	
35	6	1	Spot (Block35, Row6, Column1)	
35	6	2	Spot (Block35, Row6, Column2)	
35	6	3	Spot (Block35, Row6, Column3)	
35	6	4	Spot (Block35, Row6, Column4)	
35	6	5	Spot (Block35, Row6, Column5)	
35	6	6	Spot (Block35, Row6, Column6)	
35	6	7	Spot (Block35, Row6, Column7)	
35	6	8	Spot (Block35, Row6, Column8)	
35	7	1	Spot (Block35, Row7, Column1)	
35	7	2	Spot (Block35, Row7, Column2)	
35	7	3	Spot (Block35, Row7, Column3)	
35	7	4	Spot (Block35, Row7, Column4)	
35	7	5	Spot (Block35, Row7, Column5)	
35	7	6	Spot (Block35, Row7, Column6)	
35	7	7	Spot (Block35, Row7, Column7)	
35	7	8	Spot (Block35, Row7, Column8)	
35	8	1	Spot (Block35, Row8, Column1)	
35	8	2	Spot (Block35, Row8, Column2)	
35	8	3	Spot (Block35, Row8, Column3)	
35	8	4	Spot (Block35, Row8, Column4)	
35	8	5	Spot (Block35, Row8, Column5)	
35	8	6	Spot (Block35, Row8, Column6)	
35	8	7	Spot (Block35, Row8, Column7)	
35	8	8	Spot (Block35, Row8, Column8)	
36	1	1	Spot (Block36, Row1, Column1)	
36	1	2	Spot (Block36, Row1, Column2)	
36	1	3	Spot (Block36, Row1, Column3)	
36	1	4	Spot (Block36, Row1, Column4)	
36	1	5	Spot (Block36, Row1, Column5)	
36	1	6	Spot (Block36, Row1, Column6)	
36	1	7	Spot (Block36, Row1, Column7)	
36	1	8	Spot (Block36, Row1, Column8)	
36	2	1	Spot (Block36, Row2, Column1)	
36	2	2	Spot (Block36, Row2, Column2)	
36	2	3	Spot (Block36, Row2, Column3)	
36	2	4	Spot (Block36, Row2, Column4)	
36	2	5	Spot (Block36, Row2, Column5)	
36	2	6	Spot (Block36, Row2, Column6)	
36	2	7	Spot (Block36, Row2, Column7)	
36	2	8	Spot (Block36, Row2, Column8)	
36	3	1	Spot (Block36, Row3, Column1)	
36	3	2	Spot (Block36, Row3, Column2)	
36	3	3	Spot (Block36, Row3, Column3)	
36	3	4	Spot (Block36, Row3, Column4)	
36	3	5	Spot (Block36, Row3, Column5)	
36	3	6	Spot (Block36, Row3, Column6)	
36	3	7	Spot (Block36, Row3, Column7)	
36	3	8	Spot (Block36, Row3, Column8)	
36	4	1	Spot (Block36, Row4, Column1)	
36	4	2	Spot (Block36, Row4, Column2)	
36	4	3	Spot (Block36, Row4, Column3)	
36	4	4	Spot (Block36, Row4, Column4)	
36	4	5	Spot (Block36, Row4, Column5)	
36	4	6	Spot (Block36, Row4, Column6)	
36	4	7	Spot (Block36, Row4, Column7)	
36	4	8	Spot (Block36, Row4, Column8)	
36	5	1	Spot (Block36, Row5, Column1)	
36	5	2	Spot (Block36, Row5, Column2)	
36	5	3	Spot (Block36, Row5, Column3)	
36	5	4	Spot (Block36, Row5, Column4)	
36	5	5	Spot (Block36, Row5, Column5)	
36	5	6	Spot (Block36, Row5, Column6)	
36	5	7	Spot (Block36, Row5, Column7)	
36	5	8	Spot (Block36, Row5, Column8)	
36	6	1	Spot (Block36, Row6, Column1)	
36	6	2	Spot (Block36, Row6, Column2)	
36	6	3	Spot (Block36, Row6, Column3)	
36	6	4	Spot (Block36, Row6, Column4)	
36	6	5	Spot (Block36, Row6, Column5)	
36	6	6	Spot (Block36, Row6, Column6)	
36	6	7	Spot (Block36, Row6, Column7)	
36	6	8	Spot (Block36, Row6, Column8)	
36	7	1	Spot (Block36, Row7, Column1)	
36	7	2	Spot (Block36, Row7, Column2)	
36	7	3	Spot (Block36, Row7, Column3)	
36	7	4	Spot (Block36, Row7, Column4)	
36	7	5	Spot (Block36, Row7, Column5)	
36	7	6	Spot (Block36, Row7, Column6)	
36	7	7	Spot (Block36, Row7, Column7)	
36	7	8	Spot (Block36, Row7, Column8)	
36	8	1	Spot (Block36, Row8, Column1)	
36	8	2	Spot (Block36, Row8, Column2)	
36	8	3	Spot (Block36, Row8, Column3)	
36	8	4	Spot (Block36, Row8, Column4)	
36	8	5	Spot (Block36, Row8, Column5)	
36	8	6	Spot (Block36, Row8, Column6)	
36	8	7	Spot (Block36, Row8, Column7)	
36	8	8	Spot (Block36, Row8, Column8)	
37	1	1	Spot (Block37, Row1, Column1)	
37	1	2	Spot (Block37, Row1, Column2)	
37	1	3	Spot (Block37, Row1, Column3)	
37	1	4	Spot (Block37, Row1, Column4)	
37	1	5	Spot (Block37, Row1, Column5)	
37	1	6	Spot (Block37, Row1, Column6)	
37	1	7	Spot (Block37, Row1, Column7)	
37	1	8	Spot (Block37, Row1, Column8)	
37	2	1	Spot (Block37, Row2, Column1)	
37	2	2	Spot (Block37, Row2, Column2)	
37	2	3	Spot (Block37, Row2, Column3)	
37	2	4	Spot (Block37, Row2, Column4)	
37	2	5	Spot (Block37, Row2, Column5)	
37	2	6	Spot (Block37, Row2, Column6)	
37	2	7	Spot (Block37, Row2, Column7)	
37	2	8	Spot (Block37, Row2, Column8)	
37	3	1	Spot (Block37, Row3, Column1)	
37	3	2	Spot (Block37, Row3, Column2)	
37	3	3	Spot (Block37, Row3, Column3)	
37	3	4	Spot (Block37, Row3, Column4)	
37	3	5	Spot (Block37, Row3, Column5)	
37	3	6	Spot (Block37, Row3, Column6)	
37	3	7	Spot (Block37, Row3, Column7)	
37	3	8	Spot (Block37, Row3, Column8)	
37	4	1	Spot (Block37, Row4, Column1)	
37	4	2	Spot (Block37, Row4, Column2)	
37	4	3	Spot (Block37, Row4, Column3)	
37	4	4	Spot (Block37, Row4, Column4)	
37	4	5	Spot (Block37, Row4, Column5)	
37	4	6	Spot (Block37, Row4, Column6)	
37	4	7	Spot (Block37, Row4, Column7)	
37	4	8	Spot (Block37, Row4, Column8)	
37	5	1	Spot (Block37, Row5, Column1)	
37	5	2	Spot (Block37, Row5, Column2)	
37	5	3	Spot (Block37, Row5, Column3)	
37	5	4	Spot (Block37, Row5, Column4)	
37	5	5	Spot (Block37, Row5, Column5)	
37	5	6	Spot (Block37, Row5, Column6)	
37	5	7	Spot (Block37, Row5, Column7)	
37	5	8	Spot (Block37, Row5, Column8)	
37	6	1	Spot (Block37, Row6, Column1)	
37	6	2	Spot (Block37, Row6, Column2)	
37	6	3	Spot (Block37, Row6, Column3)	
37	6	4	Spot (Block37, Row6, Column4)	
37	6	5	Spot (Block37, Row6, Column5)	
37	6	6	Spot (Block37, Row6, Column6)	
37	6	7	Spot (Block37, Row6, Column7)	
37	6	8	Spot (Block37, Row6, Column8)	
37	7	1	Spot (Block37, Row7, Column1)	
37	7	2	Spot (Block37, Row7, Column2)	
37	7	3	Spot (Block37, Row7, Column3)	
37	7	4	Spot (Block37, Row7, Column4)	
37	7	5	Spot (Block37, Row7, Column5)	
37	7	6	Spot (Block37, Row7, Column6)	
37	7	7	Spot (Block37, Row7, Column7)	
37	7	8	Spot (Block37, Row7, Column8)	
37	8	1	Spot (Block37, Row8, Column1)	
37	8	2	Spot (Block37, Row8, Column2)	
37	8	3	Spot (Block37, Row8, Column3)	
37	8	4	Spot (Block37, Row8, Column4)	
37	8	5	Spot (Block37, Row8, Column5)	
37	8	6	Spot (Block37, Row8, Column6)	
37	8	7	Spot (Block37, Row8, Column7)	
37	8	8	Spot (Block37, Row8, Column8)	
38	1	1	Spot (Block38, Row1, Column1)	
38	1	2	Spot (Block38, Row1, Column2)	
38	1	3	Spot (Block38, Row1, Column3)	
38	1	4	Spot (Block38, Row1, Column4)	
38	1	5	Spot (Block38, Row1, Column5)	
38	1	6	Spot (Block38, Row1, Column6)	
38	1	7	Spot (Block38, Row1, Column7)	
38	1	8	Spot (Block38, Row1, Column8)	
38	2	1	Spot (Block38, Row2, Column1)	
38	2	2	Spot (Block38, Row2, Column2)	
38	2	3	Spot (Block38, Row2, Column3)	
38	2	4	Spot (Block38, Row2, Column4)	
38	2	5	Spot (Block38, Row2, Column5)	
38	2	6	Spot (Block38, Row2, Column6)	
38	2	7	Spot (Block38, Row2, Column7)	
38	2	8	Spot (Block38, Row2, Column8)	
38	3	1	Spot (Block38, Row3, Column1)	
38	3	2	Spot (Block38, Row3, Column2)	
38	3	3	Spot (Block38, Row3, Column3)	
38	3	4	Spot (Block38, Row3, Column4)	
38	3	5	Spot (Block38, Row3, Column5)	
38	3	6	Spot (Block38, Row3, Column6)	
38	3	7	Spot (Block38, Row3, Column7)	
38	3	8	Spot (Block38, Row3, Column8)	
38	4	1	Spot (Block38, Row4, Column1)	
38	4	2	Spot (Block38, Row4, Column2)	
38	4	3	Spot (Block38, Row4, Column3)	
38	4	4	Spot (Block38, Row4, Column4)	
38	4	5	Spot (Block38, Row4, Column5)	
38	4	6	Spot (Block38, Row4, Column6)	
38	4	7	Spot (Block38, Row4, Column7)	
38	4	8	Spot (Block38, Row4, Column8)	
38	5	1	Spot (Block38, Row5, Column1)	
38	5	2	Spot (Block38, Row5, Column2)	
38	5	3	Spot (Block38, Row5, Column3)	
38	5	4	Spot (Block38, Row5, Column4)	
38	5	5	Spot (Block38, Row5, Column5)	
38	5	6	Spot (Block38, Row5, Column6)	
38	5	7	Spot (Block38, Row5, Column7)	
38	5	8	Spot (Block38, Row5, Column8)	
38	6	1	Spot (Block38, Row6, Column1)	
38	6	2	Spot (Block38, Row6, Column2)	
38	6	3	Spot (Block38, Row6, Column3)	
38	6	4	Spot (Block38, Row6, Column4)	
38	6	5	Spot (Block38, Row6, Column5)	
38	6	6	Spot (Block38, Row6, Column6)	
38	6	7	Spot (Block38, Row6, Column7)	
38	6	8	Spot (Block38, Row6, Column8)	
38	7	1	Spot (Block38, Row7, Column1)	
38	7	2	Spot (Block38, Row7, Column2)	
38	7	3	Spot (Block38, Row7, Column3)	
38	7	4	Spot (Block38, Row7, Column4)	
38	7	5	Spot (Block38, Row7, Column5)	
38	7	6	Spot (Block38, Row7, Column6)	
38	7	7	Spot (Block38, Row7, Column7)	
38	7	8	Spot (Block38, Row7, Column8)	
38	8	1	Spot (Block38, Row8, Column1)	
38	8	2	Spot (Block38, Row8, Column2)	
38	8	3	Spot (Block38, Row8, Column3)	
38	8	4	Spot (Block38, Row8, Column4)	
38	8	5	Spot (Block38, Row8, Column5)	
38	8	6	Spot (Block38, Row8, Column6)	
38	8	7	Spot (Block38, Row8, Column7)	
38	8	8	Spot (Block38, Row8, Column8)	
39	1	1	Spot (Block39, Row1, Column1)	
39	1	2	Spot (Block39, Row1, Column2)	
39	1	3	Spot (Block39, Row1, Column3)	
39	1	4	Spot (Block39, Row1, Column4)	
39	1	5	Spot (Block39, Row1, Column5)	
39	1	6	Spot (Block39, Row1, Column6)	
39	1	7	Spot (Block39, Row1, Column7)	
39	1	8	Spot (Block39, Row1, Column8)	
39	2	1	Spot (Block39, Row2, Column1)	
39	2	2	Spot (Block39, Row2, Column2)	
39	2	3	Spot (Block39, Row2, Column3)	
39	2	4	Spot (Block39, Row2, Column4)	
39	2	5	Spot (Block39, Row2, Column5)	
39	2	6	Spot (Block39, Row2, Column6)	
39	2	7	Spot (Block39, Row2, Column7)	
39	2	8	Spot (Block39, Row2, Column8)	
39	3	1	Spot (Block39, Row3, Column1)	
39	3	2	Spot (Block39, Row3, Column2)	
39	3	3	Spot (Block39, Row3, Column3)	
39	3	4	Spot (Block39, Row3, Column4)	
39	3	5	Spot (Block39, Row3, Column5)	
39	3	6	Spot (Block39, Row3, Column6)	
39	3	7	Spot (Block39, Row3, Column7)	
39	3	8	Spot (Block39, Row3, Column8)	
39	4	1	Spot (Block39, Row4, Column1)	
39	4	2	Spot (Block39, Row4, Column2)	
39	4	3	Spot (Block39, Row4, Column3)	
39	4	4	Spot (Block39, Row4, Column4)	
39	4	5	Spot (Block39, Row4, Column5)	
39	4	6	Spot (Block39, Row4, Column6)	
39	4	7	Spot (Block39, Row4, Column7)	
39	4	8	Spot (Block39, Row4, Column8)	
39	5	1	Spot (Block39, Row5, Column1)	
39	5	2	Spot (Block39, Row5, Column2)	
39	5	3	Spot (Block39, Row5, Column3)	
39	5	4	Spot (Block39, Row5, Column4)	
39	5	5	Spot (Block39, Row5, Column5)	
39	5	6	Spot (Block39, Row5, Column6)	
39	5	7	Spot (Block39, Row5, Column7)	
39	5	8	Spot (Block39, Row5, Column8)	
39	6	1	Spot (Block39, Row6, Column1)	
39	6	2	Spot (Block39, Row6, Column2)	
39	6	3	Spot (Block39, Row6, Column3)	
39	6	4	Spot (Block39, Row6, Column4)	
39	6	5	Spot (Block39, Row6, Column5)	
39	6	6	Spot (Block39, Row6, Column6)	
39	6	7	Spot (Block39, Row6, Column7)	
39	6	8	Spot (Block39, Row6, Column8)	
39	7	1	Spot (Block39, Row7, Column1)	
39	7	2	Spot (Block39, Row7, Column2)	
39	7	3	Spot (Block39, Row7, Column3)	
39	7	4	Spot (Block39, Row7, Column4)	
39	7	5	Spot (Block39, Row7, Column5)	
39	7	6	Spot (Block39, Row7, Column6)	
39	7	7	Spot (Block39, Row7, Column7)	
39	7	8	Spot (Block39, Row7, Column8)	
39	8	1	Spot (Block39, Row8, Column1)	
39	8	2	Spot (Block39, Row8, Column2)	
39	8	3	Spot (Block39, Row8, Column3)	
39	8	4	Spot (Block39, Row8, Column4)	
39	8	5	Spot (Block39, Row8, Column5)	
39	8	6	Spot (Block39, Row8, Column6)	
39	8	7	Spot (Block39, Row8, Column7)	
39	8	8	Spot (Block39, Row8, Column8)	
40	1	1	Spot (Block40, Row1, Column1)	
40	1	2	Spot (Block40, Row1, Column2)	
40	1	3	Spot (Block40, Row1, Column3)	
40	1	4	Spot (Block40, Row1, Column4)	
40	1	5	Spot (Block40, Row1, Column5)	
40	1	6	Spot (Block40, Row1, Column6)	
40	1	7	Spot (Block40, Row1, Column7)	
40	1	8	Spot (Block40, Row1, Column8)	
40	2	1	Spot (Block40, Row2, Column1)	
40	2	2	Spot (Block40, Row2, Column2)	
40	2	3	Spot (Block40, Row2, Column3)	
40	2	4	Spot (Block40, Row2, Column4)	
40	2	5	Spot (Block40, Row2, Column5)	
40	2	6	Spot (Block40, Row2, Column6)	
40	2	7	Spot (Block40, Row2, Column7)	
40	2	8	Spot (Block40, Row2, Column8)	
40	3	1	Spot (Block40, Row3, Column1)	
40	3	2	Spot (Block40, Row3, Column2)	
40	3	3	Spot (Block40, Row3, Column3)	
40	3	4	Spot (Block40, Row3, Column4)	
40	3	5	Spot (Block40, Row3, Column5)	
40	3	6	Spot (Block40, Row3, Column6)	
40	3	7	Spot (Block40, Row3, Column7)	
40	3	8	Spot (Block40, Row3, Column8)	
40	4	1	Spot (Block40, Row4, Column1)	
40	4	2	Spot (Block40, Row4, Column2)	
40	4	3	Spot (Block40, Row4, Column3)	
40	4	4	Spot (Block40, Row4, Column4)	
40	4	5	Spot (Block40, Row4, Column5)	
40	4	6	Spot (Block40, Row4, Column6)	
40	4	7	Spot (Block40, Row4, Column7)	
40	4	8	Spot (Block40, Row4, Column8)	
40	5	1	Spot (Block40, Row5, Column1)	
40	5	2	Spot (Block40, Row5, Column2)	
40	5	3	Spot (Block40, Row5, Column3)	
40	5	4	Spot (Block40, Row5, Column4)	
40	5	5	Spot (Block40, Row5, Column5)	
40	5	6	Spot (Block40, Row5, Column6)	
40	5	7	Spot (Block40, Row5, Column7)	
40	5	8	Spot (Block40, Row5, Column8)	
40	6	1	Spot (Block40, Row6, Column1)	
40	6	2	Spot (Block40, Row6, Column2)	
40	6	3	Spot (Block40, Row6, Column3)	
40	6	4	Spot (Block40, Row6, Column4)	
40	6	5	Spot (Block40, Row6, Column5)	
40	6	6	Spot (Block40, Row6, Column6)	
40	6	7	Spot (Block40, Row6, Column7)	
40	6	8	Spot (Block40, Row6, Column8)	
40	7	1	Spot (Block40, Row7, Column1)	
40	7	2	Spot (Block40, Row7, Column2)	
40	7	3	Spot (Block40, Row7, Column3)	
40	7	4	Spot (Block40, Row7, Column4)	
40	7	5	Spot (Block40, Row7, Column5)	
40	7	6	Spot (Block40, Row7, Column6)	
40	7	7	Spot (Block40, Row7, Column7)	
40	7	8	Spot (Block40, Row7, Column8)	
40	8	1	Spot (Block40, Row8, Column1)	
40	8	2	Spot (Block40, Row8, Column2)	
40	8	3	Spot (Block40, Row8, Column3)	
40	8	4	Spot (Block40, Row8, Column4)	
40	8	5	Spot (Block40, Row8, Column5)	
40	8	6	Spot (Block40, Row8, Column6)	
40	8	7	Spot (Block40, Row8, Column7)	
40	8	8	Spot (Block40, Row8, Column8)	
41	1	1	Spot (Block41, Row1, Column1)	
41	1	2	Spot (Block41, Row1, Column2)	
41	1	3	Spot (Block41, Row1, Column3)	
41	1	4	Spot (Block41, Row1, Column4)	
41	1	5	Spot (Block41, Row1, Column5)	
41	1	6	Spot (Block41, Row1, Column6)	
41	1	7	Spot (Block41, Row1, Column7)	
41	1	8	Spot (Block41, Row1, Column8)	
41	2	1	Spot (Block41, Row2, Column1)	
41	2	2	Spot (Block41, Row2, Column2)	
41	2	3	Spot (Block41, Row2, Column3)	
41	2	4	Spot (Block41, Row2, Column4)	
41	2	5	Spot (Block41, Row2, Column5)	
41	2	6	Spot (Block41, Row2, Column6)	
41	2	7	Spot (Block41, Row2, Column7)	
41	2	8	Spot (Block41, Row2, Column8)	
41	3	1	Spot (Block41, Row3, Column1)	
41	3	2	Spot (Block41, Row3, Column2)	
41	3	3	Spot (Block41, Row3, Column3)	
41	3	4	Spot (Block41, Row3, Column4)	
41	3	5	Spot (Block41, Row3, Column5)	
41	3	6	Spot (Block41, Row3, Column6)	
41	3	7	Spot (Block41, Row3, Column7)	
41	3	8	Spot (Block41, Row3, Column8)	
41	4	1	Spot (Block41, Row4, Column1)	
41	4	2	Spot (Block41, Row4, Column2)	
41	4	3	Spot (Block41, Row4, Column3)	
41	4	4	Spot (Block41, Row4, Column4)	
41	4	5	Spot (Block41, Row4, Column5)	
41	4	6	Spot (Block41, Row4, Column6)	
41	4	7	Spot (Block41, Row4, Column7)	
41	4	8	Spot (Block41, Row4, Column8)	
41	5	1	Spot (Block41, Row5, Column1)	
41	5	2	Spot (Block41, Row5, Column2)	
41	5	3	Spot (Block41, Row5, Column3)	
41	5	4	Spot (Block41, Row5, Column4)	
41	5	5	Spot (Block41, Row5, Column5)	
41	5	6	Spot (Block41, Row5, Column6)	
41	5	7	Spot (Block41, Row5, Column7)	
41	5	8	Spot (Block41, Row5, Column8)	
41	6	1	Spot (Block41, Row6, Column1)	
41	6	2	Spot (Block41, Row6, Column2)	
41	6	3	Spot (Block41, Row6, Column3)	
41	6	4	Spot (Block41, Row6, Column4)	
41	6	5	Spot (Block41, Row6, Column5)	
41	6	6	Spot (Block41, Row6, Column6)	
41	6	7	Spot (Block41, Row6, Column7)	
41	6	8	Spot (Block41, Row6, Column8)	
41	7	1	Spot (Block41, Row7, Column1)	
41	7	2	Spot (Block41, Row7, Column2)	
41	7	3	Spot (Block41, Row7, Column3)	
41	7	4	Spot (Block41, Row7, Column4)	
41	7	5	Spot (Block41, Row7, Column5)	
41	7	6	Spot (Block41, Row7, Column6)	
41	7	7	Spot (Block41, Row7, Column7)	
41	7	8	Spot (Block41, Row7, Column8)	
41	8	1	Spot (Block41, Row8, Column1)	
41	8	2	Spot (Block41, Row8, Column2)	
41	8	3	Spot (Block41, Row8, Column3)	
41	8	4	Spot (Block41, Row8, Column4)	
41	8	5	Spot (Block41, Row8, Column5)	
41	8	6	Spot (Block41, Row8, Column6)	
41	8	7	Spot (Block41, Row8, Column7)	
41	8	8	Spot (Block41, Row8, Column8)	
42	1	1	Spot (Block42, Row1, Column1)	
42	1	2	Spot (Block42, Row1, Column2)	
42	1	3	Spot (Block42, Row1, Column3)	
42	1	4	Spot (Block42, Row1, Column4)	
42	1	5	Spot (Block42, Row1, Column5)	
42	1	6	Spot (Block42, Row1, Column6)	
42	1	7	Spot (Block42, Row1, Column7)	
42	1	8	Spot (Block42, Row1, Column8)	
42	2	1	Spot (Block42, Row2, Column1)	
42	2	2	Spot (Block42, Row2, Column2)	
42	2	3	Spot (Block42, Row2, Column3)	
42	2	4	Spot (Block42, Row2, Column4)	
42	2	5	Spot (Block42, Row2, Column5)	
42	2	6	Spot (Block42, Row2, Column6)	
42	2	7	Spot (Block42, Row2, Column7)	
42	2	8	Spot (Block42, Row2, Column8)	
42	3	1	Spot (Block42, Row3, Column1)	
42	3	2	Spot (Block42, Row3, Column2)	
42	3	3	Spot (Block42, Row3, Column3)	
42	3	4	Spot (Block42, Row3, Column4)	
42	3	5	Spot (Block42, Row3, Column5)	
42	3	6	Spot (Block42, Row3, Column6)	
42	3	7	Spot (Block42, Row3, Column7)	
42	3	8	Spot (Block42, Row3, Column8)	
42	4	1	Spot (Block42, Row4, Column1)	
42	4	2	Spot (Block42, Row4, Column2)	
42	4	3	Spot (Block42, Row4, Column3)	
42	4	4	Spot (Block42, Row4, Column4)	
42	4	5	Spot (Block42, Row4, Column5)	
42	4	6	Spot (Block42, Row4, Column6)	
42	4	7	Spot (Block42, Row4, Column7)	
42	4	8	Spot (Block42, Row4, Column8)	
42	5	1	Spot (Block42, Row5, Column1)	
42	5	2	Spot (Block42, Row5, Column2)	
42	5	3	Spot (Block42, Row5, Column3)	
42	5	4	Spot (Block42, Row5, Column4)	
42	5	5	Spot (Block42, Row5, Column5)	
42	5	6	Spot (Block42, Row5, Column6)	
42	5	7	Spot (Block42, Row5, Column7)	
42	5	8	Spot (Block42, Row5, Column8)	
42	6	1	Spot (Block42, Row6, Column1)	
42	6	2	Spot (Block42, Row6, Column2)	
42	6	3	Spot (Block42, Row6, Column3)	
42	6	4	Spot (Block42, Row6, Column4)	
42	6	5	Spot (Block42, Row6, Column5)	
42	6	6	Spot (Block42, Row6, Column6)	
42	6	7	Spot (Block42, Row6, Column7)	
42	6	8	Spot (Block42, Row6, Column8)	
42	7	1	Spot (Block42, Row7, Column1)	
42	7	2	Spot (Block42, Row7, Column2)	
42	7	3	Spot (Block42, Row7, Column3)	
42	7	4	Spot (Block42, Row7, Column4)	
42	7	5	Spot (Block42, Row7, Column5)	
42	7	6	Spot (Block42, Row7, Column6)	
42	7	7	Spot (Block42, Row7, Column7)	
42	7	8	Spot (Block42, Row7, Column8)	
42	8	1	Spot (Block42, Row8, Column1)	
42	8	2	Spot (Block42, Row8, Column2)	
42	8	3	Spot (Block42, Row8, Column3)	
42	8	4	Spot (Block42, Row8, Column4)	
42	8	5	Spot (Block42, Row8, Column5)	
42	8	6	Spot (Block42, Row8, Column6)	
42	8	7	Spot (Block42, Row8, Column7)	
42	8	8	Spot (Block42, Row8, Column8)	
43	1	1	Spot (Block43, Row1, Column1)	
43	1	2	Spot (Block43, Row1, Column2)	
43	1	3	Spot (Block43, Row1, Column3)	
43	1	4	Spot (Block43, Row1, Column4)	
43	1	5	Spot (Block43, Row1, Column5)	
43	1	6	Spot (Block43, Row1, Column6)	
43	1	7	Spot (Block43, Row1, Column7)	
43	1	8	Spot (Block43, Row1, Column8)	
43	2	1	Spot (Block43, Row2, Column1)	
43	2	2	Spot (Block43, Row2, Column2)	
43	2	3	Spot (Block43, Row2, Column3)	
43	2	4	Spot (Block43, Row2, Column4)	
43	2	5	Spot (Block43, Row2, Column5)	
43	2	6	Spot (Block43, Row2, Column6)	
43	2	7	Spot (Block43, Row2, Column7)	
43	2	8	Spot (Block43, Row2, Column8)	
43	3	1	Spot (Block43, Row3, Column1)	
43	3	2	Spot (Block43, Row3, Column2)	
43	3	3	Spot (Block43, Row3, Column3)	
43	3	4	Spot (Block43, Row3, Column4)	
43	3	5	Spot (Block43, Row3, Column5)	
43	3	6	Spot (Block43, Row3, Column6)	
43	3	7	Spot (Block43, Row3, Column7)	
43	3	8	Spot (Block43, Row3, Column8)	
43	4	1	Spot (Block43, Row4, Column1)	
43	4	2	Spot (Block43, Row4, Column2)	
43	4	3	Spot (Block43, Row4, Column3)	
43	4	4	Spot (Block43, Row4, Column4)	
43	4	5	Spot (Block43, Row4, Column5)	
43	4	6	Spot (Block43, Row4, Column6)	
43	4	7	Spot (Block43, Row4, Column7)	
43	4	8	Spot (Block43, Row4, Column8)	
43	5	1	Spot (Block43, Row5, Column1)	
43	5	2	Spot (Block43, Row5, Column2)	
43	5	3	Spot (Block43, Row5, Column3)	
43	5	4	Spot (Block43, Row5, Column4)	
43	5	5	Spot (Block43, Row5, Column5)	
43	5	6	Spot (Block43, Row5, Column6)	
43	5	7	Spot (Block43, Row5, Column7)	
43	5	8	Spot (Block43, Row5, Column8)	
43	6	1	Spot (Block43, Row6, Column1)	
43	6	2	Spot (Block43, Row6, Column2)	
43	6	3	Spot (Block43, Row6, Column3)	
43	6	4	Spot (Block43, Row6, Column4)	
43	6	5	Spot (Block43, Row6, Column5)	
43	6	6	Spot (Block43, Row6, Column6)	
43	6	7	Spot (Block43, Row6, Column7)	
43	6	8	Spot (Block43, Row6, Column8)	
43	7	1	Spot (Block43, Row7, Column1)	
43	7	2	Spot (Block43, Row7, Column2)	
43	7	3	Spot (Block43, Row7, Column3)	
43	7	4	Spot (Block43, Row7, Column4)	
43	7	5	Spot (Block43, Row7, Column5)	
43	7	6	Spot (Block43, Row7, Column6)	
43	7	7	Spot (Block43, Row7, Column7)	
43	7	8	Spot (Block43, Row7, Column8)	
43	8	1	Spot (Block43, Row8, Column1)	
43	8	2	Spot (Block43, Row8, Column2)	
43	8	3	Spot (Block43, Row8, Column3)	
43	8	4	Spot (Block43, Row8, Column4)	
43	8	5	Spot (Block43, Row8, Column5)	
43	8	6	Spot (Block43, Row8, Column6)	
43	8	7	Spot (Block43, Row8, Column7)	
43	8	8	Spot (Block43, Row8, Column8)	
44	1	1	Spot (Block44, Row1, Column1)	
44	1	2	Spot (Block44, Row1, Column2)	
44	1	3	Spot (Block44, Row1, Column3)	
44	1	4	Spot (Block44, Row1, Column4)	
44	1	5	Spot (Block44, Row1, Column5)	
44	1	6	Spot (Block44, Row1, Column6)	
44	1	7	Spot (Block44, Row1, Column7)	
44	1	8	Spot (Block44, Row1, Column8)	
44	2	1	Spot (Block44, Row2, Column1)	
44	2	2	Spot (Block44, Row2, Column2)	
44	2	3	Spot (Block44, Row2, Column3)	
44	2	4	Spot (Block44, Row2, Column4)	
44	2	5	Spot (Block44, Row2, Column5)	
44	2	6	Spot (Block44, Row2, Column6)	
44	2	7	Spot (Block44, Row2, Column7)	
44	2	8	Spot (Block44, Row2, Column8)	
44	3	1	Spot (Block44, Row3, Column1)	
44	3	2	Spot (Block44, Row3, Column2)	
44	3	3	Spot (Block44, Row3, Column3)	
44	3	4	Spot (Block44, Row3, Column4)	
44	3	5	Spot (Block44, Row3, Column5)	
44	3	6	Spot (Block44, Row3, Column6)	
44	3	7	Spot (Block44, Row3, Column7)	
44	3	8	Spot (Block44, Row3, Column8)	
44	4	1	Spot (Block44, Row4, Column1)	
44	4	2	Spot (Block44, Row4, Column2)	
44	4	3	Spot (Block44, Row4, Column3)	
44	4	4	Spot (Block44, Row4, Column4)	
44	4	5	Spot (Block44, Row4, Column5)	
44	4	6	Spot (Block44, Row4, Column6)	
44	4	7	Spot (Block44, Row4, Column7)	
44	4	8	Spot (Block44, Row4, Column8)	
44	5	1	Spot (Block44, Row5, Column1)	
44	5	2	Spot (Block44, Row5, Column2)	
44	5	3	Spot (Block44, Row5, Column3)	
44	5	4	Spot (Block44, Row5, Column4)	
44	5	5	Spot (Block44, Row5, Column5)	
44	5	6	Spot (Block44, Row5, Column6)	
44	5	7	Spot (Block44, Row5, Column7)	
44	5	8	Spot (Block44, Row5, Column8)	
44	6	1	Spot (Block44, Row6, Column1)	
44	6	2	Spot (Block44, Row6, Column2)	
44	6	3	Spot (Block44, Row6, Column3)	
44	6	4	Spot (Block44, Row6, Column4)	
44	6	5	Spot (Block44, Row6, Column5)	
44	6	6	Spot (Block44, Row6, Column6)	
44	6	7	Spot (Block44, Row6, Column7)	
44	6	8	Spot (Block44, Row6, Column8)	
44	7	1	Spot (Block44, Row7, Column1)	
44	7	2	Spot (Block44, Row7, Column2)	
44	7	3	Spot (Block44, Row7, Column3)	
44	7	4	Spot (Block44, Row7, Column4)	
44	7	5	Spot (Block44, Row7, Column5)	
44	7	6	Spot (Block44, Row7, Column6)	
44	7	7	Spot (Block44, Row7, Column7)	
44	7	8	Spot (Block44, Row7, Column8)	
44	8	1	Spot (Block44, Row8, Column1)	
44	8	2	Spot (Block44, Row8, Column2)	
44	8	3	Spot (Block44, Row8, Column3)	
44	8	4	Spot (Block44, Row8, Column4)	
44	8	5	Spot (Block44, Row8, Column5)	
44	8	6	Spot (Block44, Row8, Column6)	
44	8	7	Spot (Block44, Row8, Column7)	
44	8	8	Spot (Block44, Row8, Column8)	
45	1	1	Spot (Block45, Row1, Column1)	
45	1	2	Spot (Block45, Row1, Column2)	
45	1	3	Spot (Block45, Row1, Column3)	
45	1	4	Spot (Block45, Row1, Column4)	
45	1	5	Spot (Block45, Row1, Column5)	
45	1	6	Spot (Block45, Row1, Column6)	
45	1	7	Spot (Block45, Row1, Column7)	
45	1	8	Spot (Block45, Row1, Column8)	
45	2	1	Spot (Block45, Row2, Column1)	
45	2	2	Spot (Block45, Row2, Column2)	
45	2	3	Spot (Block45, Row2, Column3)	
45	2	4	Spot (Block45, Row2, Column4)	
45	2	5	Spot (Block45, Row2, Column5)	
45	2	6	Spot (Block45, Row2, Column6)	
45	2	7	Spot (Block45, Row2, Column7)	
45	2	8	Spot (Block45, Row2, Column8)	
45	3	1	Spot (Block45, Row3, Column1)	
45	3	2	Spot (Block45, Row3, Column2)	
45	3	3	Spot (Block45, Row3, Column3)	
45	3	4	Spot (Block45, Row3, Column4)	
45	3	5	Spot (Block45, Row3, Column5)	
45	3	6	Spot (Block45, Row3, Column6)	
45	3	7	Spot (Block45, Row3, Column7)	
45	3	8	Spot (Block45, Row3, Column8)	
45	4	1	Spot (Block45, Row4, Column1)	
45	4	2	Spot (Block45, Row4, Column2)	
45	4	3	Spot (Block45, Row4, Column3)	
45	4	4	Spot (Block45, Row4, Column4)	
45	4	5	Spot (Block45, Row4, Column5)	
45	4	6	Spot (Block45, Row4, Column6)	
45	4	7	Spot (Block45, Row4, Column7)	
45	4	8	Spot (Block45, Row4, Column8)	
45	5	1	Spot (Block45, Row5, Column1)	
45	5	2	Spot (Block45, Row5, Column2)	
45	5	3	Spot (Block45, Row5, Column3)	
45	5	4	Spot (Block45, Row5, Column4)	
45	5	5	Spot (Block45, Row5, Column5)	
45	5	6	Spot (Block45, Row5, Column6)	
45	5	7	Spot (Block45, Row5, Column7)	
45	5	8	Spot (Block45, Row5, Column8)	
45	6	1	Spot (Block45, Row6, Column1)	
45	6	2	Spot (Block45, Row6, Column2)	
45	6	3	Spot (Block45, Row6, Column3)	
45	6	4	Spot (Block45, Row6, Column4)	
45	6	5	Spot (Block45, Row6, Column5)	
45	6	6	Spot (Block45, Row6, Column6)	
45	6	7	Spot (Block45, Row6, Column7)	
45	6	8	Spot (Block45, Row6, Column8)	
45	7	1	Spot (Block45, Row7, Column1)	
45	7	2	Spot (Block45, Row7, Column2)	
45	7	3	Spot (Block45, Row7, Column3)	
45	7	4	Spot (Block45, Row7, Column4)	
45	7	5	Spot (Block45, Row7, Column5)	
45	7	6	Spot (Block45, Row7, Column6)	
45	7	7	Spot (Block45, Row7, Column7)	
45	7	8	Spot (Block45, Row7, Column8)	
45	8	1	Spot (Block45, Row8, Column1)	
45	8	2	Spot (Block45, Row8, Column2)	
45	8	3	Spot (Block45, Row8, Column3)	
45	8	4	Spot (Block45, Row8, Column4)	
45	8	5	Spot (Block45, Row8, Column5)	
45	8	6	Spot (Block45, Row8, Column6)	
45	8	7	Spot (Block45, Row8, Column7)	
45	8	8	Spot (Block45, Row8, Column8)	
46	1	1	Spot (Block46, Row1, Column1)	
46	1	2	Spot (Block46, Row1, Column2)	
46	1	3	Spot (Block46, Row1, Column3)	
46	1	4	Spot (Block46, Row1, Column4)	
46	1	5	Spot (Block46, Row1, Column5)	
46	1	6	Spot (Block46, Row1, Column6)	
46	1	7	Spot (Block46, Row1, Column7)	
46	1	8	Spot (Block46, Row1, Column8)	
46	2	1	Spot (Block46, Row2, Column1)	
46	2	2	Spot (Block46, Row2, Column2)	
46	2	3	Spot (Block46, Row2, Column3)	
46	2	4	Spot (Block46, Row2, Column4)	
46	2	5	Spot (Block46, Row2, Column5)	
46	2	6	Spot (Block46, Row2, Column6)	
46	2	7	Spot (Block46, Row2, Column7)	
46	2	8	Spot (Block46, Row2, Column8)	
46	3	1	Spot (Block46, Row3, Column1)	
46	3	2	Spot (Block46, Row3, Column2)	
46	3	3	Spot (Block46, Row3, Column3)	
46	3	4	Spot (Block46, Row3, Column4)	
46	3	5	Spot (Block46, Row3, Column5)	
46	3	6	Spot (Block46, Row3, Column6)	
46	3	7	Spot (Block46, Row3, Column7)	
46	3	8	Spot (Block46, Row3, Column8)	
46	4	1	Spot (Block46, Row4, Column1)	
46	4	2	Spot (Block46, Row4, Column2)	
46	4	3	Spot (Block46, Row4, Column3)	
46	4	4	Spot (Block46, Row4, Column4)	
46	4	5	Spot (Block46, Row4, Column5)	
46	4	6	Spot (Block46, Row4, Column6)	
46	4	7	Spot (Block46, Row4, Column7)	
46	4	8	Spot (Block46, Row4, Column8)	
46	5	1	Spot (Block46, Row5, Column1)	
46	5	2	Spot (Block46, Row5, Column2)	
46	5	3	Spot (Block46, Row5, Column3)	
46	5	4	Spot (Block46, Row5, Column4)	
46	5	5	Spot (Block46, Row5, Column5)	
46	5	6	Spot (Block46, Row5, Column6)	
46	5	7	Spot (Block46, Row5, Column7)	
46	5	8	Spot (Block46, Row5, Column8)	
46	6	1	Spot (Block46, Row6, Column1)	
46	6	2	Spot (Block46, Row6, Column2)	
46	6	3	Spot (Block46, Row6, Column3)	
46	6	4	Spot (Block46, Row6, Column4)	
46	6	5	Spot (Block46, Row6, Column5)	
46	6	6	Spot (Block46, Row6, Column6)	
46	6	7	Spot (Block46, Row6, Column7)	
46	6	8	Spot (Block46, Row6, Column8)	
46	7	1	Spot (Block46, Row7, Column1)	
46	7	2	Spot (Block46, Row7, Column2)	
46	7	3	Spot (Block46, Row7, Column3)	
46	7	4	Spot (Block46, Row7, Column4)	
46	7	5	Spot (Block46, Row7, Column5)	
46	7	6	Spot (Block46, Row7, Column6)	
46	7	7	Spot (Block46, Row7, Column7)	
46	7	8	Spot (Block46, Row7, Column8)	
46	8	1	Spot (Block46, Row8, Column1)	
46	8	2	Spot (Block46, Row8, Column2)	
46	8	3	Spot (Block46, Row8, Column3)	
46	8	4	Spot (Block46, Row8, Column4)	
46	8	5	Spot (Block46, Row8, Column5)	
46	8	6	Spot (Block46, Row8, Column6)	
46	8	7	Spot (Block46, Row8, Column7)	
46	8	8	Spot (Block46, Row8, Column8)	
47	1	1	Spot (Block47, Row1, Column1)	
47	1	2	Spot (Block47, Row1, Column2)	
47	1	3	Spot (Block47, Row1, Column3)	
47	1	4	Spot (Block47, Row1, Column4)	
47	1	5	Spot (Block47, Row1, Column5)	
47	1	6	Spot (Block47, Row1, Column6)	
47	1	7	Spot (Block47, Row1, Column7)	
47	1	8	Spot (Block47, Row1, Column8)	
47	2	1	Spot (Block47, Row2, Column1)	
47	2	2	Spot (Block47, Row2, Column2)	
47	2	3	Spot (Block47, Row2, Column3)	
47	2	4	Spot (Block47, Row2, Column4)	
47	2	5	Spot (Block47, Row2, Column5)	
47	2	6	Spot (Block47, Row2, Column6)	
47	2	7	Spot (Block47, Row2, Column7)	
47	2	8	Spot (Block47, Row2, Column8)	
47	3	1	Spot (Block47, Row3, Column1)	
47	3	2	Spot (Block47, Row3, Column2)	
47	3	3	Spot (Block47, Row3, Column3)	
47	3	4	Spot (Block47, Row3, Column4)	
47	3	5	Spot (Block47, Row3, Column5)	
47	3	6	Spot (Block47, Row3, Column6)	
47	3	7	Spot (Block47, Row3, Column7)	
47	3	8	Spot (Block47, Row3, Column8)	
47	4	1	Spot (Block47, Row4, Column1)	
47	4	2	Spot (Block47, Row4, Column2)	
47	4	3	Spot (Block47, Row4, Column3)	
47	4	4	Spot (Block47, Row4, Column4)	
47	4	5	Spot (Block47, Row4, Column5)	
47	4	6	Spot (Block47, Row4, Column6)	
47	4	7	Spot (Block47, Row4, Column7)	
47	4	8	Spot (Block47, Row4, Column8)	
47	5	1	Spot (Block47, Row5, Column1)	
47	5	2	Spot (Block47, Row5, Column2)	
47	5	3	Spot (Block47, Row5, Column3)	
47	5	4	Spot (Block47, Row5, Column4)	
47	5	5	Spot (Block47, Row5, Column5)	
47	5	6	Spot (Block47, Row5, Column6)	
47	5	7	Spot (Block47, Row5, Column7)	
47	5	8	Spot (Block47, Row5, Column8)	
47	6	1	Spot (Block47, Row6, Column1)	
47	6	2	Spot (Block47, Row6, Column2)	
47	6	3	Spot (Block47, Row6, Column3)	
47	6	4	Spot (Block47, Row6, Column4)	
47	6	5	Spot (Block47, Row6, Column5)	
47	6	6	Spot (Block47, Row6, Column6)	
47	6	7	Spot (Block47, Row6, Column7)	
47	6	8	Spot (Block47, Row6, Column8)	
47	7	1	Spot (Block47, Row7, Column1)	
47	7	2	Spot (Block47, Row7, Column2)	
47	7	3	Spot (Block47, Row7, Column3)	
47	7	4	Spot (Block47, Row7, Column4)	
47	7	5	Spot (Block47, Row7, Column5)	
47	7	6	Spot (Block47, Row7, Column6)	
47	7	7	Spot (Block47, Row7, Column7)	
47	7	8	Spot (Block47, Row7, Column8)	
47	8	1	Spot (Block47, Row8, Column1)	
47	8	2	Spot (Block47, Row8, Column2)	
47	8	3	Spot (Block47, Row8, Column3)	
47	8	4	Spot (Block47, Row8, Column4)	
47	8	5	Spot (Block47, Row8, Column5)	
47	8	6	Spot (Block47, Row8, Column6)	
47	8	7	Spot (Block47, Row8, Column7)	
47	8	8	Spot (Block47, Row8, Column8)	
48	1	1	Spot (Block48, Row1, Column1)	
48	1	2	Spot (Block48, Row1, Column2)	
48	1	3	Spot (Block48, Row1, Column3)	
48	1	4	Spot (Block48, Row1, Column4)	
48	1	5	Spot (Block48, Row1, Column5)	
48	1	6	Spot (Block48, Row1, Column6)	
48	1	7	Spot (Block48, Row1, Column7)	
48	1	8	Spot (Block48, Row1, Column8)	
48	2	1	Spot (Block48, Row2, Column1)	
48	2	2	Spot (Block48, Row2, Column2)	
48	2	3	Spot (Block48, Row2, Column3)	
48	2	4	Spot (Block48, Row2, Column4)	
48	2	5	Spot (Block48, Row2, Column5)	
48	2	6	Spot (Block48, Row2, Column6)	
48	2	7	Spot (Block48, Row2, Column7)	
48	2	8	Spot (Block48, Row2, Column8)	
48	3	1	Spot (Block48, Row3, Column1)	
48	3	2	Spot (Block48, Row3, Column2)	
48	3	3	Spot (Block48, Row3, Column3)	
48	3	4	Spot (Block48, Row3, Column4)	
48	3	5	Spot (Block48, Row3, Column5)	
48	3	6	Spot (Block48, Row3, Column6)	
48	3	7	Spot (Block48, Row3, Column7)	
48	3	8	Spot (Block48, Row3, Column8)	
48	4	1	Spot (Block48, Row4, Column1)	
48	4	2	Spot (Block48, Row4, Column2)	
48	4	3	Spot (Block48, Row4, Column3)	
48	4	4	Spot (Block48, Row4, Column4)	
48	4	5	Spot (Block48, Row4, Column5)	
48	4	6	Spot (Block48, Row4, Column6)	
48	4	7	Spot (Block48, Row4, Column7)	
48	4	8	Spot (Block48, Row4, Column8)	
48	5	1	Spot (Block48, Row5, Column1)	
48	5	2	Spot (Block48, Row5, Column2)	
48	5	3	Spot (Block48, Row5, Column3)	
48	5	4	Spot (Block48, Row5, Column4)	
48	5	5	Spot (Block48, Row5, Column5)	
48	5	6	Spot (Block48, Row5, Column6)	
48	5	7	Spot (Block48, Row5, Column7)	
48	5	8	Spot (Block48, Row5, Column8)	
48	6	1	Spot (Block48, Row6, Column1)	
48	6	2	Spot (Block48, Row6, Column2)	
48	6	3	Spot (Block48, Row6, Column3)	
48	6	4	Spot (Block48, Row6, Column4)	
48	6	5	Spot (Block48, Row6, Column5)	
48	6	6	Spot (Block48, Row6, Column6)	
48	6	7	Spot (Block48, Row6, Column7)	
48	6	8	Spot (Block48, Row6, Column8)	
48	7	1	Spot (Block48, Row7, Column1)	
48	7	2	Spot (Block48, Row7, Column2)	
48	7	3	Spot (Block48, Row7, Column3)	
48	7	4	Spot (Block48, Row7, Column4)	
48	7	5	Spot (Block48, Row7, Column5)	
48	7	6	Spot (Block48, Row7, Column6)	
48	7	7	Spot (Block48, Row7, Column7)	
48	7	8	Spot (Block48, Row7, Column8)	
48	8	1	Spot (Block48, Row8, Column1)	
48	8	2	Spot (Block48, Row8, Column2)	
48	8	3	Spot (Block48, Row8, Column3)	
48	8	4	Spot (Block48, Row8, Column4)	
48	8	5	Spot (Block48, Row8, Column5)	
48	8	6	Spot (Block48, Row8, Column6)	
48	8	7	Spot (Block48, Row8, Column7)	
48	8	8	Spot (Block48, Row8, Column8)	
49	1	1	Spot (Block49, Row1, Column1)	
49	1	2	Spot (Block49, Row1, Column2)	
49	1	3	Spot (Block49, Row1, Column3)	
49	1	4	Spot (Block49, Row1, Column4)	
49	1	5	Spot (Block49, Row1, Column5)	
49	1	6	Spot (Block49, Row1, Column6)	
49	1	7	Spot (Block49, Row1, Column7)	
49	1	8	Spot (Block49, Row1, Column8)	
49	2	1	Spot (Block49, Row2, Column1)	
49	2	2	Spot (Block49, Row2, Column2)	
49	2	3	Spot (Block49, Row2, Column3)	
49	2	4	Spot (Block49, Row2, Column4)	
49	2	5	Spot (Block49, Row2, Column5)	
49	2	6	Spot (Block49, Row2, Column6)	
49	2	7	Spot (Block49, Row2, Column7)	
49	2	8	Spot (Block49, Row2, Column8)	
49	3	1	Spot (Block49, Row3, Column1)	
49	3	2	Spot (Block49, Row3, Column2)	
49	3	3	Spot (Block49, Row3, Column3)	
49	3	4	Spot (Block49, Row3, Column4)	
49	3	5	Spot (Block49, Row3, Column5)	
49	3	6	Spot (Block49, Row3, Column6)	
49	3	7	Spot (Block49, Row3, Column7)	
49	3	8	Spot (Block49, Row3, Column8)	
49	4	1	Spot (Block49, Row4, Column1)	
49	4	2	Spot (Block49, Row4, Column2)	
49	4	3	Spot (Block49, Row4, Column3)	
49	4	4	Spot (Block49, Row4, Column4)	
49	4	5	Spot (Block49, Row4, Column5)	
49	4	6	Spot (Block49, Row4, Column6)	
49	4	7	Spot (Block49, Row4, Column7)	
49	4	8	Spot (Block49, Row4, Column8)	
49	5	1	Spot (Block49, Row5, Column1)	
49	5	2	Spot (Block49, Row5, Column2)	
49	5	3	Spot (Block49, Row5, Column3)	
49	5	4	Spot (Block49, Row5, Column4)	
49	5	5	Spot (Block49, Row5, Column5)	
49	5	6	Spot (Block49, Row5, Column6)	
49	5	7	Spot (Block49, Row5, Column7)	
49	5	8	Spot (Block49, Row5, Column8)	
49	6	1	Spot (Block49, Row6, Column1)	
49	6	2	Spot (Block49, Row6, Column2)	
49	6	3	Spot (Block49, Row6, Column3)	
49	6	4	Spot (Block49, Row6, Column4)	
49	6	5	Spot (Block49, Row6, Column5)	
49	6	6	Spot (Block49, Row6, Column6)	
49	6	7	Spot (Block49, Row6, Column7)	
49	6	8	Spot (Block49, Row6, Column8)	
49	7	1	Spot (Block49, Row7, Column1)	
49	7	2	Spot (Block49, Row7, Column2)	
49	7	3	Spot (Block49, Row7, Column3)	
49	7	4	Spot (Block49, Row7, Column4)	
49	7	5	Spot (Block49, Row7, Column5)	
49	7	6	Spot (Block49, Row7, Column6)	
49	7	7	Spot (Block49, Row7, Column7)	
49	7	8	Spot (Block49, Row7, Column8)	
49	8	1	Spot (Block49, Row8, Column1)	
49	8	2	Spot (Block49, Row8, Column2)	
49	8	3	Spot (Block49, Row8, Column3)	
49	8	4	Spot (Block49, Row8, Column4)	
49	8	5	Spot (Block49, Row8, Column5)	
49	8	6	Spot (Block49, Row8, Column6)	
49	8	7	Spot (Block49, Row8, Column7)	
49	8	8	Spot (Block49, Row8, Column8)	
50	1	1	Spot (Block50, Row1, Column1)	
50	1	2	Spot (Block50, Row1, Column2)	
50	1	3	Spot (Block50, Row1, Column3)	
50	1	4	Spot (Block50, Row1, Column4)	
50	1	5	Spot (Block50, Row1, Column5)	
50	1	6	Spot (Block50, Row1, Column6)	
50	1	7	Spot (Block50, Row1, Column7)	
50	1	8	Spot (Block50, Row1, Column8)	
50	2	1	Spot (Block50, Row2, Column1)	
50	2	2	Spot (Block50, Row2, Column2)	
50	2	3	Spot (Block50, Row2, Column3)	
50	2	4	Spot (Block50, Row2, Column4)	
50	2	5	Spot (Block50, Row2, Column5)	
50	2	6	Spot (Block50, Row2, Column6)	
50	2	7	Spot (Block50, Row2, Column7)	
50	2	8	Spot (Block50, Row2, Column8)	
50	3	1	Spot (Block50, Row3, Column1)	
50	3	2	Spot (Block50, Row3, Column2)	
50	3	3	Spot (Block50, Row3, Column3)	
50	3	4	Spot (Block50, Row3, Column4)	
50	3	5	Spot (Block50, Row3, Column5)	
50	3	6	Spot (Block50, Row3, Column6)	
50	3	7	Spot (Block50, Row3, Column7)	
50	3	8	Spot (Block50, Row3, Column8)	
50	4	1	Spot (Block50, Row4, Column1)	
50	4	2	Spot (Block50, Row4, Column2)	
50	4	3	Spot (Block50, Row4, Column3)	
50	4	4	Spot (Block50, Row4, Column4)	
50	4	5	Spot (Block50, Row4, Column5)	
50	4	6	Spot (Block50, Row4, Column6)	
50	4	7	Spot (Block50, Row4, Column7)	
50	4	8	Spot (Block50, Row4, Column8)	
50	5	1	Spot (Block50, Row5, Column1)	
50	5	2	Spot (Block50, Row5, Column2)	
50	5	3	Spot (Block50, Row5, Column3)	
50	5	4	Spot (Block50, Row5, Column4)	
50	5	5	Spot (Block50, Row5, Column5)	
50	5	6	Spot (Block50, Row5, Column6)	
50	5	7	Spot (Block50, Row5, Column7)	
50	5	8	Spot (Block50, Row5, Column8)	
50	6	1	Spot (Block50, Row6, Column1)	
50	6	2	Spot (Block50, Row6, Column2)	
50	6	3	Spot (Block50, Row6, Column3)	
50	6	4	Spot (Block50, Row6, Column4)	
50	6	5	Spot (Block50, Row6, Column5)	
50	6	6	Spot (Block50, Row6, Column6)	
50	6	7	Spot (Block50, Row6, Column7)	
50	6	8	Spot (Block50, Row6, Column8)	
50	7	1	Spot (Block50, Row7, Column1)	
50	7	2	Spot (Block50, Row7, Column2)	
50	7	3	Spot (Block50, Row7, Column3)	
50	7	4	Spot (Block50, Row7, Column4)	
50	7	5	Spot (Block50, Row7, Column5)	
50	7	6	Spot (Block50, Row7, Column6)	
50	7	7	Spot (Block50, Row7, Column7)	
50	7	8	Spot (Block50, Row7, Column8)	
50	8	1	Spot (Block50, Row8, Column1)	
50	8	2	Spot (Block50, Row8, Column2)	
50	8	3	Spot (Block50, Row8, Column3)	
50	8	4	Spot (Block50, Row8, Column4)	
50	8	5	Spot (Block50, Row8, Column5)	
50	8	6	Spot (Block50, Row8, Column6)	
50	8	7	Spot (Block50, Row8, Column7)	
50	8	8	Spot (Block50, Row8, Column8)	
51	1	1	Spot (Block51, Row1, Column1)	
51	1	2	Spot (Block51, Row1, Column2)	
51	1	3	Spot (Block51, Row1, Column3)	
51	1	4	Spot (Block51, Row1, Column4)	
51	1	5	Spot (Block51, Row1, Column5)	
51	1	6	Spot (Block51, Row1, Column6)	
51	1	7	Spot (Block51, Row1, Column7)	
51	1	8	Spot (Block51, Row1, Column8)	
51	2	1	Spot (Block51, Row2, Column1)	
51	2	2	Spot (Block51, Row2, Column2)	
51	2	3	Spot (Block51, Row2, Column3)	
51	2	4	Spot (Block51, Row2, Column4)	
51	2	5	Spot (Block51, Row2, Column5)	
51	2	6	Spot (Block51, Row2, Column6)	
51	2	7	Spot (Block51, Row2, Column7)	
51	2	8	Spot (Block51, Row2, Column8)	
51	3	1	Spot (Block51, Row3, Column1)	
51	3	2	Spot (Block51, Row3, Column2)	
51	3	3	Spot (Block51, Row3, Column3)	
51	3	4	Spot (Block51, Row3, Column4)	
51	3	5	Spot (Block51, Row3, Column5)	
51	3	6	Spot (Block51, Row3, Column6)	
51	3	7	Spot (Block51, Row3, Column7)	
51	3	8	Spot (Block51, Row3, Column8)	
51	4	1	Spot (Block51, Row4, Column1)	
51	4	2	Spot (Block51, Row4, Column2)	
51	4	3	Spot (Block51, Row4, Column3)	
51	4	4	Spot (Block51, Row4, Column4)	
51	4	5	Spot (Block51, Row4, Column5)	
51	4	6	Spot (Block51, Row4, Column6)	
51	4	7	Spot (Block51, Row4, Column7)	
51	4	8	Spot (Block51, Row4, Column8)	
51	5	1	Spot (Block51, Row5, Column1)	
51	5	2	Spot (Block51, Row5, Column2)	
51	5	3	Spot (Block51, Row5, Column3)	
51	5	4	Spot (Block51, Row5, Column4)	
51	5	5	Spot (Block51, Row5, Column5)	
51	5	6	Spot (Block51, Row5, Column6)	
51	5	7	Spot (Block51, Row5, Column7)	
51	5	8	Spot (Block51, Row5, Column8)	
51	6	1	Spot (Block51, Row6, Column1)	
51	6	2	Spot (Block51, Row6, Column2)	
51	6	3	Spot (Block51, Row6, Column3)	
51	6	4	Spot (Block51, Row6, Column4)	
51	6	5	Spot (Block51, Row6, Column5)	
51	6	6	Spot (Block51, Row6, Column6)	
51	6	7	Spot (Block51, Row6, Column7)	
51	6	8	Spot (Block51, Row6, Column8)	
51	7	1	Spot (Block51, Row7, Column1)	
51	7	2	Spot (Block51, Row7, Column2)	
51	7	3	Spot (Block51, Row7, Column3)	
51	7	4	Spot (Block51, Row7, Column4)	
51	7	5	Spot (Block51, Row7, Column5)	
51	7	6	Spot (Block51, Row7, Column6)	
51	7	7	Spot (Block51, Row7, Column7)	
51	7	8	Spot (Block51, Row7, Column8)	
51	8	1	Spot (Block51, Row8, Column1)	
51	8	2	Spot (Block51, Row8, Column2)	
51	8	3	Spot (Block51, Row8, Column3)	
51	8	4	Spot (Block51, Row8, Column4)	
51	8	5	Spot (Block51, Row8, Column5)	
51	8	6	Spot (Block51, Row8, Column6)	
51	8	7	Spot (Block51, Row8, Column7)	
51	8	8	Spot (Block51, Row8, Column8)	
52	1	1	Spot (Block52, Row1, Column1)	
52	1	2	Spot (Block52, Row1, Column2)	
52	1	3	Spot (Block52, Row1, Column3)	
52	1	4	Spot (Block52, Row1, Column4)	
52	1	5	Spot (Block52, Row1, Column5)	
52	1	6	Spot (Block52, Row1, Column6)	
52	1	7	Spot (Block52, Row1, Column7)	
52	1	8	Spot (Block52, Row1, Column8)	
52	2	1	Spot (Block52, Row2, Column1)	
52	2	2	Spot (Block52, Row2, Column2)	
52	2	3	Spot (Block52, Row2, Column3)	
52	2	4	Spot (Block52, Row2, Column4)	
52	2	5	Spot (Block52, Row2, Column5)	
52	2	6	Spot (Block52, Row2, Column6)	
52	2	7	Spot (Block52, Row2, Column7)	
52	2	8	Spot (Block52, Row2, Column8)	
52	3	1	Spot (Block52, Row3, Column1)	
52	3	2	Spot (Block52, Row3, Column2)	
52	3	3	Spot (Block52, Row3, Column3)	
52	3	4	Spot (Block52, Row3, Column4)	
52	3	5	Spot (Block52, Row3, Column5)	
52	3	6	Spot (Block52, Row3, Column6)	
52	3	7	Spot (Block52, Row3, Column7)	
52	3	8	Spot (Block52, Row3, Column8)	
52	4	1	Spot (Block52, Row4, Column1)	
52	4	2	Spot (Block52, Row4, Column2)	
52	4	3	Spot (Block52, Row4, Column3)	
52	4	4	Spot (Block52, Row4, Column4)	
52	4	5	Spot (Block52, Row4, Column5)	
52	4	6	Spot (Block52, Row4, Column6)	
52	4	7	Spot (Block52, Row4, Column7)	
52	4	8	Spot (Block52, Row4, Column8)	
52	5	1	Spot (Block52, Row5, Column1)	
52	5	2	Spot (Block52, Row5, Column2)	
52	5	3	Spot (Block52, Row5, Column3)	
52	5	4	Spot (Block52, Row5, Column4)	
52	5	5	Spot (Block52, Row5, Column5)	
52	5	6	Spot (Block52, Row5, Column6)	
52	5	7	Spot (Block52, Row5, Column7)	
52	5	8	Spot (Block52, Row5, Column8)	
52	6	1	Spot (Block52, Row6, Column1)	
52	6	2	Spot (Block52, Row6, Column2)	
52	6	3	Spot (Block52, Row6, Column3)	
52	6	4	Spot (Block52, Row6, Column4)	
52	6	5	Spot (Block52, Row6, Column5)	
52	6	6	Spot (Block52, Row6, Column6)	
52	6	7	Spot (Block52, Row6, Column7)	
52	6	8	Spot (Block52, Row6, Column8)	
52	7	1	Spot (Block52, Row7, Column1)	
52	7	2	Spot (Block52, Row7, Column2)	
52	7	3	Spot (Block52, Row7, Column3)	
52	7	4	Spot (Block52, Row7, Column4)	
52	7	5	Spot (Block52, Row7, Column5)	
52	7	6	Spot (Block52, Row7, Column6)	
52	7	7	Spot (Block52, Row7, Column7)	
52	7	8	Spot (Block52, Row7, Column8)	
52	8	1	Spot (Block52, Row8, Column1)	
52	8	2	Spot (Block52, Row8, Column2)	
52	8	3	Spot (Block52, Row8, Column3)	
52	8	4	Spot (Block52, Row8, Column4)	
52	8	5	Spot (Block52, Row8, Column5)	
52	8	6	Spot (Block52, Row8, Column6)	
52	8	7	Spot (Block52, Row8, Column7)	
52	8	8	Spot (Block52, Row8, Column8)	
53	1	1	Spot (Block53, Row1, Column1)	
53	1	2	Spot (Block53, Row1, Column2)	
53	1	3	Spot (Block53, Row1, Column3)	
53	1	4	Spot (Block53, Row1, Column4)	
53	1	5	Spot (Block53, Row1, Column5)	
53	1	6	Spot (Block53, Row1, Column6)	
53	1	7	Spot (Block53, Row1, Column7)	
53	1	8	Spot (Block53, Row1, Column8)	
53	2	1	Spot (Block53, Row2, Column1)	
53	2	2	Spot (Block53, Row2, Column2)	
53	2	3	Spot (Block53, Row2, Column3)	
53	2	4	Spot (Block53, Row2, Column4)	
53	2	5	Spot (Block53, Row2, Column5)	
53	2	6	Spot (Block53, Row2, Column6)	
53	2	7	Spot (Block53, Row2, Column7)	
53	2	8	Spot (Block53, Row2, Column8)	
53	3	1	Spot (Block53, Row3, Column1)	
53	3	2	Spot (Block53, Row3, Column2)	
53	3	3	Spot (Block53, Row3, Column3)	
53	3	4	Spot (Block53, Row3, Column4)	
53	3	5	Spot (Block53, Row3, Column5)	
53	3	6	Spot (Block53, Row3, Column6)	
53	3	7	Spot (Block53, Row3, Column7)	
53	3	8	Spot (Block53, Row3, Column8)	
53	4	1	Spot (Block53, Row4, Column1)	
53	4	2	Spot (Block53, Row4, Column2)	
53	4	3	Spot (Block53, Row4, Column3)	
53	4	4	Spot (Block53, Row4, Column4)	
53	4	5	Spot (Block53, Row4, Column5)	
53	4	6	Spot (Block53, Row4, Column6)	
53	4	7	Spot (Block53, Row4, Column7)	
53	4	8	Spot (Block53, Row4, Column8)	
53	5	1	Spot (Block53, Row5, Column1)	
53	5	2	Spot (Block53, Row5, Column2)	
53	5	3	Spot (Block53, Row5, Column3)	
53	5	4	Spot (Block53, Row5, Column4)	
53	5	5	Spot (Block53, Row5, Column5)	
53	5	6	Spot (Block53, Row5, Column6)	
53	5	7	Spot (Block53, Row5, Column7)	
53	5	8	Spot (Block53, Row5, Column8)	
53	6	1	Spot (Block53, Row6, Column1)	
53	6	2	Spot (Block53, Row6, Column2)	
53	6	3	Spot (Block53, Row6, Column3)	
53	6	4	Spot (Block53, Row6, Column4)	
53	6	5	Spot (Block53, Row6, Column5)	
53	6	6	Spot (Block53, Row6, Column6)	
53	6	7	Spot (Block53, Row6, Column7)	
53	6	8	Spot (Block53, Row6, Column8)	
53	7	1	Spot (Block53, Row7, Column1)	
53	7	2	Spot (Block53, Row7, Column2)	
53	7	3	Spot (Block53, Row7, Column3)	
53	7	4	Spot (Block53, Row7, Column4)	
53	7	5	Spot (Block53, Row7, Column5)	
53	7	6	Spot (Block53, Row7, Column6)	
53	7	7	Spot (Block53, Row7, Column7)	
53	7	8	Spot (Block53, Row7, Column8)	
53	8	1	Spot (Block53, Row8, Column1)	
53	8	2	Spot (Block53, Row8, Column2)	
53	8	3	Spot (Block53, Row8, Column3)	
53	8	4	Spot (Block53, Row8, Column4)	
53	8	5	Spot (Block53, Row8, Column5)	
53	8	6	Spot (Block53, Row8, Column6)	
53	8	7	Spot (Block53, Row8, Column7)	
53	8	8	Spot (Block53, Row8, Column8)	
54	1	1	Spot (Block54, Row1, Column1)	
54	1	2	Spot (Block54, Row1, Column2)	
54	1	3	Spot (Block54, Row1, Column3)	
54	1	4	Spot (Block54, Row1, Column4)	
54	1	5	Spot (Block54, Row1, Column5)	
54	1	6	Spot (Block54, Row1, Column6)	
54	1	7	Spot (Block54, Row1, Column7)	
54	1	8	Spot (Block54, Row1, Column8)	
54	2	1	Spot (Block54, Row2, Column1)	
54	2	2	Spot (Block54, Row2, Column2)	
54	2	3	Spot (Block54, Row2, Column3)	
54	2	4	Spot (Block54, Row2, Column4)	
54	2	5	Spot (Block54, Row2, Column5)	
54	2	6	Spot (Block54, Row2, Column6)	
54	2	7	Spot (Block54, Row2, Column7)	
54	2	8	Spot (Block54, Row2, Column8)	
54	3	1	Spot (Block54, Row3, Column1)	
54	3	2	Spot (Block54, Row3, Column2)	
54	3	3	Spot (Block54, Row3, Column3)	
54	3	4	Spot (Block54, Row3, Column4)	
54	3	5	Spot (Block54, Row3, Column5)	
54	3	6	Spot (Block54, Row3, Column6)	
54	3	7	Spot (Block54, Row3, Column7)	
54	3	8	Spot (Block54, Row3, Column8)	
54	4	1	Spot (Block54, Row4, Column1)	
54	4	2	Spot (Block54, Row4, Column2)	
54	4	3	Spot (Block54, Row4, Column3)	
54	4	4	Spot (Block54, Row4, Column4)	
54	4	5	Spot (Block54, Row4, Column5)	
54	4	6	Spot (Block54, Row4, Column6)	
54	4	7	Spot (Block54, Row4, Column7)	
54	4	8	Spot (Block54, Row4, Column8)	
54	5	1	Spot (Block54, Row5, Column1)	
54	5	2	Spot (Block54, Row5, Column2)	
54	5	3	Spot (Block54, Row5, Column3)	
54	5	4	Spot (Block54, Row5, Column4)	
54	5	5	Spot (Block54, Row5, Column5)	
54	5	6	Spot (Block54, Row5, Column6)	
54	5	7	Spot (Block54, Row5, Column7)	
54	5	8	Spot (Block54, Row5, Column8)	
54	6	1	Spot (Block54, Row6, Column1)	
54	6	2	Spot (Block54, Row6, Column2)	
54	6	3	Spot (Block54, Row6, Column3)	
54	6	4	Spot (Block54, Row6, Column4)	
54	6	5	Spot (Block54, Row6, Column5)	
54	6	6	Spot (Block54, Row6, Column6)	
54	6	7	Spot (Block54, Row6, Column7)	
54	6	8	Spot (Block54, Row6, Column8)	
54	7	1	Spot (Block54, Row7, Column1)	
54	7	2	Spot (Block54, Row7, Column2)	
54	7	3	Spot (Block54, Row7, Column3)	
54	7	4	Spot (Block54, Row7, Column4)	
54	7	5	Spot (Block54, Row7, Column5)	
54	7	6	Spot (Block54, Row7, Column6)	
54	7	7	Spot (Block54, Row7, Column7)	
54	7	8	Spot (Block54, Row7, Column8)	
54	8	1	Spot (Block54, Row8, Column1)	
54	8	2	Spot (Block54, Row8, Column2)	
54	8	3	Spot (Block54, Row8, Column3)	
54	8	4	Spot (Block54, Row8, Column4)	
54	8	5	Spot (Block54, Row8, Column5)	
54	8	6	Spot (Block54, Row8, Column6)	
54	8	7	Spot (Block54, Row8, Column7)	
54	8	8	Spot (Block54, Row8, Column8)	
55	1	1	Spot (Block55, Row1, Column1)	
55	1	2	Spot (Block55, Row1, Column2)	
55	1	3	Spot (Block55, Row1, Column3)	
55	1	4	Spot (Block55, Row1, Column4)	
55	1	5	Spot (Block55, Row1, Column5)	
55	1	6	Spot (Block55, Row1, Column6)	
55	1	7	Spot (Block55, Row1, Column7)	
55	1	8	Spot (Block55, Row1, Column8)	
55	2	1	Spot (Block55, Row2, Column1)	
55	2	2	Spot (Block55, Row2, Column2)	
55	2	3	Spot (Block55, Row2, Column3)	
55	2	4	Spot (Block55, Row2, Column4)	
55	2	5	Spot (Block55, Row2, Column5)	
55	2	6	Spot (Block55, Row2, Column6)	
55	2	7	Spot (Block55, Row2, Column7)	
55	2	8	Spot (Block55, Row2, Column8)	
55	3	1	Spot (Block55, Row3, Column1)	
55	3	2	Spot (Block55, Row3, Column2)	
55	3	3	Spot (Block55, Row3, Column3)	
55	3	4	Spot (Block55, Row3, Column4)	
55	3	5	Spot (Block55, Row3, Column5)	
55	3	6	Spot (Block55, Row3, Column6)	
55	3	7	Spot (Block55, Row3, Column7)	
55	3	8	Spot (Block55, Row3, Column8)	
55	4	1	Spot (Block55, Row4, Column1)	
55	4	2	Spot (Block55, Row4, Column2)	
55	4	3	Spot (Block55, Row4, Column3)	
55	4	4	Spot (Block55, Row4, Column4)	
55	4	5	Spot (Block55, Row4, Column5)	
55	4	6	Spot (Block55, Row4, Column6)	
55	4	7	Spot (Block55, Row4, Column7)	
55	4	8	Spot (Block55, Row4, Column8)	
55	5	1	Spot (Block55, Row5, Column1)	
55	5	2	Spot (Block55, Row5, Column2)	
55	5	3	Spot (Block55, Row5, Column3)	
55	5	4	Spot (Block55, Row5, Column4)	
55	5	5	Spot (Block55, Row5, Column5)	
55	5	6	Spot (Block55, Row5, Column6)	
55	5	7	Spot (Block55, Row5, Column7)	
55	5	8	Spot (Block55, Row5, Column8)	
55	6	1	Spot (Block55, Row6, Column1)	
55	6	2	Spot (Block55, Row6, Column2)	
55	6	3	Spot (Block55, Row6, Column3)	
55	6	4	Spot (Block55, Row6, Column4)	
55	6	5	Spot (Block55, Row6, Column5)	
55	6	6	Spot (Block55, Row6, Column6)	
55	6	7	Spot (Block55, Row6, Column7)	
55	6	8	Spot (Block55, Row6, Column8)	
55	7	1	Spot (Block55, Row7, Column1)	
55	7	2	Spot (Block55, Row7, Column2)	
55	7	3	Spot (Block55, Row7, Column3)	
55	7	4	Spot (Block55, Row7, Column4)	
55	7	5	Spot (Block55, Row7, Column5)	
55	7	6	Spot (Block55, Row7, Column6)	
55	7	7	Spot (Block55, Row7, Column7)	
55	7	8	Spot (Block55, Row7, Column8)	
55	8	1	Spot (Block55, Row8, Column1)	
55	8	2	Spot (Block55, Row8, Column2)	
55	8	3	Spot (Block55, Row8, Column3)	
55	8	4	Spot (Block55, Row8, Column4)	
55	8	5	Spot (Block55, Row8, Column5)	
55	8	6	Spot (Block55, Row8, Column6)	
55	8	7	Spot (Block55, Row8, Column7)	
55	8	8	Spot (Block55, Row8, Column8)	
56	1	1	Spot (Block56, Row1, Column1)	
56	1	2	Spot (Block56, Row1, Column2)	
56	1	3	Spot (Block56, Row1, Column3)	
56	1	4	Spot (Block56, Row1, Column4)	
56	1	5	Spot (Block56, Row1, Column5)	
56	1	6	Spot (Block56, Row1, Column6)	
56	1	7	Spot (Block56, Row1, Column7)	
56	1	8	Spot (Block56, Row1, Column8)	
56	2	1	Spot (Block56, Row2, Column1)	
56	2	2	Spot (Block56, Row2, Column2)	
56	2	3	Spot (Block56, Row2, Column3)	
56	2	4	Spot (Block56, Row2, Column4)	
56	2	5	Spot (Block56, Row2, Column5)	
56	2	6	Spot (Block56, Row2, Column6)	
56	2	7	Spot (Block56, Row2, Column7)	
56	2	8	Spot (Block56, Row2, Column8)	
56	3	1	Spot (Block56, Row3, Column1)	
56	3	2	Spot (Block56, Row3, Column2)	
56	3	3	Spot (Block56, Row3, Column3)	
56	3	4	Spot (Block56, Row3, Column4)	
56	3	5	Spot (Block56, Row3, Column5)	
56	3	6	Spot (Block56, Row3, Column6)	
56	3	7	Spot (Block56, Row3, Column7)	
56	3	8	Spot (Block56, Row3, Column8)	
56	4	1	Spot (Block56, Row4, Column1)	
56	4	2	Spot (Block56, Row4, Column2)	
56	4	3	Spot (Block56, Row4, Column3)	
56	4	4	Spot (Block56, Row4, Column4)	
56	4	5	Spot (Block56, Row4, Column5)	
56	4	6	Spot (Block56, Row4, Column6)	
56	4	7	Spot (Block56, Row4, Column7)	
56	4	8	Spot (Block56, Row4, Column8)	
56	5	1	Spot (Block56, Row5, Column1)	
56	5	2	Spot (Block56, Row5, Column2)	
56	5	3	Spot (Block56, Row5, Column3)	
56	5	4	Spot (Block56, Row5, Column4)	
56	5	5	Spot (Block56, Row5, Column5)	
56	5	6	Spot (Block56, Row5, Column6)	
56	5	7	Spot (Block56, Row5, Column7)	
56	5	8	Spot (Block56, Row5, Column8)	
56	6	1	Spot (Block56, Row6, Column1)	
56	6	2	Spot (Block56, Row6, Column2)	
56	6	3	Spot (Block56, Row6, Column3)	
56	6	4	Spot (Block56, Row6, Column4)	
56	6	5	Spot (Block56, Row6, Column5)	
56	6	6	Spot (Block56, Row6, Column6)	
56	6	7	Spot (Block56, Row6, Column7)	
56	6	8	Spot (Block56, Row6, Column8)	
56	7	1	Spot (Block56, Row7, Column1)	
56	7	2	Spot (Block56, Row7, Column2)	
56	7	3	Spot (Block56, Row7, Column3)	
56	7	4	Spot (Block56, Row7, Column4)	
56	7	5	Spot (Block56, Row7, Column5)	
56	7	6	Spot (Block56, Row7, Column6)	
56	7	7	Spot (Block56, Row7, Column7)	
56	7	8	Spot (Block56, Row7, Column8)	
56	8	1	Spot (Block56, Row8, Column1)	
56	8	2	Spot (Block56, Row8, Column2)	
56	8	3	Spot (Block56, Row8, Column3)	
56	8	4	Spot (Block56, Row8, Column4)	
56	8	5	Spot (Block56, Row8, Column5)	
56	8	6	Spot (Block56, Row8, Column6)	
56	8	7	Spot (Block56, Row8, Column7)	
56	8	8	Spot (Block56, Row8, Column8)	
57	1	1	Spot (Block57, Row1, Column1)	
57	1	2	Spot (Block57, Row1, Column2)	
57	1	3	Spot (Block57, Row1, Column3)	
57	1	4	Spot (Block57, Row1, Column4)	
57	1	5	Spot (Block57, Row1, Column5)	
57	1	6	Spot (Block57, Row1, Column6)	
57	1	7	Spot (Block57, Row1, Column7)	
57	1	8	Spot (Block57, Row1, Column8)	
57	2	1	Spot (Block57, Row2, Column1)	
57	2	2	Spot (Block57, Row2, Column2)	
57	2	3	Spot (Block57, Row2, Column3)	
57	2	4	Spot (Block57, Row2, Column4)	
57	2	5	Spot (Block57, Row2, Column5)	
57	2	6	Spot (Block57, Row2, Column6)	
57	2	7	Spot (Block57, Row2, Column7)	
57	2	8	Spot (Block57, Row2, Column8)	
57	3	1	Spot (Block57, Row3, Column1)	
57	3	2	Spot (Block57, Row3, Column2)	
57	3	3	Spot (Block57, Row3, Column3)	
57	3	4	Spot (Block57, Row3, Column4)	
57	3	5	Spot (Block57, Row3, Column5)	
57	3	6	Spot (Block57, Row3, Column6)	
57	3	7	Spot (Block57, Row3, Column7)	
57	3	8	Spot (Block57, Row3, Column8)	
57	4	1	Spot (Block57, Row4, Column1)	
57	4	2	Spot (Block57, Row4, Column2)	
57	4	3	Spot (Block57, Row4, Column3)	
57	4	4	Spot (Block57, Row4, Column4)	
57	4	5	Spot (Block57, Row4, Column5)	
57	4	6	Spot (Block57, Row4, Column6)	
57	4	7	Spot (Block57, Row4, Column7)	
57	4	8	Spot (Block57, Row4, Column8)	
57	5	1	Spot (Block57, Row5, Column1)	
57	5	2	Spot (Block57, Row5, Column2)	
57	5	3	Spot (Block57, Row5, Column3)	
57	5	4	Spot (Block57, Row5, Column4)	
57	5	5	Spot (Block57, Row5, Column5)	
57	5	6	Spot (Block57, Row5, Column6)	
57	5	7	Spot (Block57, Row5, Column7)	
57	5	8	Spot (Block57, Row5, Column8)	
57	6	1	Spot (Block57, Row6, Column1)	
57	6	2	Spot (Block57, Row6, Column2)	
57	6	3	Spot (Block57, Row6, Column3)	
57	6	4	Spot (Block57, Row6, Column4)	
57	6	5	Spot (Block57, Row6, Column5)	
57	6	6	Spot (Block57, Row6, Column6)	
57	6	7	Spot (Block57, Row6, Column7)	
57	6	8	Spot (Block57, Row6, Column8)	
57	7	1	Spot (Block57, Row7, Column1)	
57	7	2	Spot (Block57, Row7, Column2)	
57	7	3	Spot (Block57, Row7, Column3)	
57	7	4	Spot (Block57, Row7, Column4)	
57	7	5	Spot (Block57, Row7, Column5)	
57	7	6	Spot (Block57, Row7, Column6)	
57	7	7	Spot (Block57, Row7, Column7)	
57	7	8	Spot (Block57, Row7, Column8)	
57	8	1	Spot (Block57, Row8, Column1)	
57	8	2	Spot (Block57, Row8, Column2)	
57	8	3	Spot (Block57, Row8, Column3)	
57	8	4	Spot (Block57, Row8, Column4)	
57	8	5	Spot (Block57, Row8, Column5)	
57	8	6	Spot (Block57, Row8, Column6)	
57	8	7	Spot (Block57, Row8, Column7)	
57	8	8	Spot (Block57, Row8, Column8)	
58	1	1	Spot (Block58, Row1, Column1)	
58	1	2	Spot (Block58, Row1, Column2)	
58	1	3	Spot (Block58, Row1, Column3)	
58	1	4	Spot (Block58, Row1, Column4)	
58	1	5	Spot (Block58, Row1, Column5)	
58	1	6	Spot (Block58, Row1, Column6)	
58	1	7	Spot (Block58, Row1, Column7)	
58	1	8	Spot (Block58, Row1, Column8)	
58	2	1	Spot (Block58, Row2, Column1)	
58	2	2	Spot (Block58, Row2, Column2)	
58	2	3	Spot (Block58, Row2, Column3)	
58	2	4	Spot (Block58, Row2, Column4)	
58	2	5	Spot (Block58, Row2, Column5)	
58	2	6	Spot (Block58, Row2, Column6)	
58	2	7	Spot (Block58, Row2, Column7)	
58	2	8	Spot (Block58, Row2, Column8)	
58	3	1	Spot (Block58, Row3, Column1)	
58	3	2	Spot (Block58, Row3, Column2)	
58	3	3	Spot (Block58, Row3, Column3)	
58	3	4	Spot (Block58, Row3, Column4)	
58	3	5	Spot (Block58, Row3, Column5)	
58	3	6	Spot (Block58, Row3, Column6)	
58	3	7	Spot (Block58, Row3, Column7)	
58	3	8	Spot (Block58, Row3, Column8)	
58	4	1	Spot (Block58, Row4, Column1)	
58	4	2	Spot (Block58, Row4, Column2)	
58	4	3	Spot (Block58, Row4, Column3)	
58	4	4	Spot (Block58, Row4, Column4)	
58	4	5	Spot (Block58, Row4, Column5)	
58	4	6	Spot (Block58, Row4, Column6)	
58	4	7	Spot (Block58, Row4, Column7)	
58	4	8	Spot (Block58, Row4, Column8)	
58	5	1	Spot (Block58, Row5, Column1)	
58	5	2	Spot (Block58, Row5, Column2)	
58	5	3	Spot (Block58, Row5, Column3)	
58	5	4	Spot (Block58, Row5, Column4)	
58	5	5	Spot (Block58, Row5, Column5)	
58	5	6	Spot (Block58, Row5, Column6)	
58	5	7	Spot (Block58, Row5, Column7)	
58	5	8	Spot (Block58, Row5, Column8)	
58	6	1	Spot (Block58, Row6, Column1)	
58	6	2	Spot (Block58, Row6, Column2)	
58	6	3	Spot (Block58, Row6, Column3)	
58	6	4	Spot (Block58, Row6, Column4)	
58	6	5	Spot (Block58, Row6, Column5)	
58	6	6	Spot (Block58, Row6, Column6)	
58	6	7	Spot (Block58, Row6, Column7)	
58	6	8	Spot (Block58, Row6, Column8)	
58	7	1	Spot (Block58, Row7, Column1)	
58	7	2	Spot (Block58, Row7, Column2)	
58	7	3	Spot (Block58, Row7, Column3)	
58	7	4	Spot (Block58, Row7, Column4)	
58	7	5	Spot (Block58, Row7, Column5)	
58	7	6	Spot (Block58, Row7, Column6)	
58	7	7	Spot (Block58, Row7, Column7)	
58	7	8	Spot (Block58, Row7, Column8)	
58	8	1	Spot (Block58, Row8, Column1)	
58	8	2	Spot (Block58, Row8, Column2)	
58	8	3	Spot (Block58, Row8, Column3)	
58	8	4	Spot (Block58, Row8, Column4)	
58	8	5	Spot (Block58, Row8, Column5)	
58	8	6	Spot (Block58, Row8, Column6)	
58	8	7	Spot (Block58, Row8, Column7)	
58	8	8	Spot (Block58, Row8, Column8)	
59	1	1	Spot (Block59, Row1, Column1)	
59	1	2	Spot (Block59, Row1, Column2)	
59	1	3	Spot (Block59, Row1, Column3)	
59	1	4	Spot (Block59, Row1, Column4)	
59	1	5	Spot (Block59, Row1, Column5)	
59	1	6	Spot (Block59, Row1, Column6)	
59	1	7	Spot (Block59, Row1, Column7)	
59	1	8	Spot (Block59, Row1, Column8)	
59	2	1	Spot (Block59, Row2, Column1)	
59	2	2	Spot (Block59, Row2, Column2)	
59	2	3	Spot (Block59, Row2, Column3)	
59	2	4	Spot (Block59, Row2, Column4)	
59	2	5	Spot (Block59, Row2, Column5)	
59	2	6	Spot (Block59, Row2, Column6)	
59	2	7	Spot (Block59, Row2, Column7)	
59	2	8	Spot (Block59, Row2, Column8)	
59	3	1	Spot (Block59, Row3, Column1)	
59	3	2	Spot (Block59, Row3, Column2)	
59	3	3	Spot (Block59, Row3, Column3)	
59	3	4	Spot (Block59, Row3, Column4)	
59	3	5	Spot (Block59, Row3, Column5)	
59	3	6	Spot (Block59, Row3, Column6)	
59	3	7	Spot (Block59, Row3, Column7)	
59	3	8	Spot (Block59, Row3, Column8)	
59	4	1	Spot (Block59, Row4, Column1)	
59	4	2	Spot (Block59, Row4, Column2)	
59	4	3	Spot (Block59, Row4, Column3)	
59	4	4	Spot (Block59, Row4, Column4)	
59	4	5	Spot (Block59, Row4, Column5)	
59	4	6	Spot (Block59, Row4, Column6)	
59	4	7	Spot (Block59, Row4, Column7)	
59	4	8	Spot (Block59, Row4, Column8)	
59	5	1	Spot (Block59, Row5, Column1)	
59	5	2	Spot (Block59, Row5, Column2)	
59	5	3	Spot (Block59, Row5, Column3)	
59	5	4	Spot (Block59, Row5, Column4)	
59	5	5	Spot (Block59, Row5, Column5)	
59	5	6	Spot (Block59, Row5, Column6)	
59	5	7	Spot (Block59, Row5, Column7)	
59	5	8	Spot (Block59, Row5, Column8)	
59	6	1	Spot (Block59, Row6, Column1)	
59	6	2	Spot (Block59, Row6, Column2)	
59	6	3	Spot (Block59, Row6, Column3)	
59	6	4	Spot (Block59, Row6, Column4)	
59	6	5	Spot (Block59, Row6, Column5)	
59	6	6	Spot (Block59, Row6, Column6)	
59	6	7	Spot (Block59, Row6, Column7)	
59	6	8	Spot (Block59, Row6, Column8)	
59	7	1	Spot (Block59, Row7, Column1)	
59	7	2	Spot (Block59, Row7, Column2)	
59	7	3	Spot (Block59, Row7, Column3)	
59	7	4	Spot (Block59, Row7, Column4)	
59	7	5	Spot (Block59, Row7, Column5)	
59	7	6	Spot (Block59, Row7, Column6)	
59	7	7	Spot (Block59, Row7, Column7)	
59	7	8	Spot (Block59, Row7, Column8)	
59	8	1	Spot (Block59, Row8, Column1)	
59	8	2	Spot (Block59, Row8, Column2)	
59	8	3	Spot (Block59, Row8, Column3)	
59	8	4	Spot (Block59, Row8, Column4)	
59	8	5	Spot (Block59, Row8, Column5)	
59	8	6	Spot (Block59, Row8, Column6)	
59	8	7	Spot (Block59, Row8, Column7)	
59	8	8	Spot (Block59, Row8, Column8)	
60	1	1	Spot (Block60, Row1, Column1)	
60	1	2	Spot (Block60, Row1, Column2)	
60	1	3	Spot (Block60, Row1, Column3)	
60	1	4	Spot (Block60, Row1, Column4)	
60	1	5	Spot (Block60, Row1, Column5)	
60	1	6	Spot (Block60, Row1, Column6)	
60	1	7	Spot (Block60, Row1, Column7)	
60	1	8	Spot (Block60, Row1, Column8)	
60	2	1	Spot (Block60, Row2, Column1)	
60	2	2	Spot (Block60, Row2, Column2)	
60	2	3	Spot (Block60, Row2, Column3)	
60	2	4	Spot (Block60, Row2, Column4)	
60	2	5	Spot (Block60, Row2, Column5)	
60	2	6	Spot (Block60, Row2, Column6)	
60	2	7	Spot (Block60, Row2, Column7)	
60	2	8	Spot (Block60, Row2, Column8)	
60	3	1	Spot (Block60, Row3, Column1)	
60	3	2	Spot (Block60, Row3, Column2)	
60	3	3	Spot (Block60, Row3, Column3)	
60	3	4	Spot (Block60, Row3, Column4)	
60	3	5	Spot (Block60, Row3, Column5)	
60	3	6	Spot (Block60, Row3, Column6)	
60	3	7	Spot (Block60, Row3, Column7)	
60	3	8	Spot (Block60, Row3, Column8)	
60	4	1	Spot (Block60, Row4, Column1)	
60	4	2	Spot (Block60, Row4, Column2)	
60	4	3	Spot (Block60, Row4, Column3)	
60	4	4	Spot (Block60, Row4, Column4)	
60	4	5	Spot (Block60, Row4, Column5)	
60	4	6	Spot (Block60, Row4, Column6)	
60	4	7	Spot (Block60, Row4, Column7)	
60	4	8	Spot (Block60, Row4, Column8)	
60	5	1	Spot (Block60, Row5, Column1)	
60	5	2	Spot (Block60, Row5, Column2)	
60	5	3	Spot (Block60, Row5, Column3)	
60	5	4	Spot (Block60, Row5, Column4)	
60	5	5	Spot (Block60, Row5, Column5)	
60	5	6	Spot (Block60, Row5, Column6)	
60	5	7	Spot (Block60, Row5, Column7)	
60	5	8	Spot (Block60, Row5, Column8)	
60	6	1	Spot (Block60, Row6, Column1)	
60	6	2	Spot (Block60, Row6, Column2)	
60	6	3	Spot (Block60, Row6, Column3)	
60	6	4	Spot (Block60, Row6, Column4)	
60	6	5	Spot (Block60, Row6, Column5)	
60	6	6	Spot (Block60, Row6, Column6)	
60	6	7	Spot (Block60, Row6, Column7)	
60	6	8	Spot (Block60, Row6, Column8)	
60	7	1	Spot (Block60, Row7, Column1)	
60	7	2	Spot (Block60, Row7, Column2)	
60	7	3	Spot (Block60, Row7, Column3)	
60	7	4	Spot (Block60, Row7, Column4)	
60	7	5	Spot (Block60, Row7, Column5)	
60	7	6	Spot (Block60, Row7, Column6)	
60	7	7	Spot (Block60, Row7, Column7)	
60	7	8	Spot (Block60, Row7, Column8)	
60	8	1	Spot (Block60, Row8, Column1)	
60	8	2	Spot (Block60, Row8, Column2)	
60	8	3	Spot (Block60, Row8, Column3)	
60	8	4	Spot (Block60, Row8, Column4)	
60	8	5	Spot (Block60, Row8, Column5)	
60	8	6	Spot (Block60, Row8, Column6)	
60	8	7	Spot (Block60, Row8, Column7)	
60	8	8	Spot (Block60, Row8, Column8)	
61	1	1	Spot (Block61, Row1, Column1)	
61	1	2	Spot (Block61, Row1, Column2)	
61	1	3	Spot (Block61, Row1, Column3)	
61	1	4	Spot (Block61, Row1, Column4)	
61	1	5	Spot (Block61, Row1, Column5)	
61	1	6	Spot (Block61, Row1, Column6)	
61	1	7	Spot (Block61, Row1, Column7)	
61	1	8	Spot (Block61, Row1, Column8)	
61	2	1	Spot (Block61, Row2, Column1)	
61	2	2	Spot (Block61, Row2, Column2)	
61	2	3	Spot (Block61, Row2, Column3)	
61	2	4	Spot (Block61, Row2, Column4)	
61	2	5	Spot (Block61, Row2, Column5)	
61	2	6	Spot (Block61, Row2, Column6)	
61	2	7	Spot (Block61, Row2, Column7)	
61	2	8	Spot (Block61, Row2, Column8)	
61	3	1	Spot (Block61, Row3, Column1)	
61	3	2	Spot (Block61, Row3, Column2)	
61	3	3	Spot (Block61, Row3, Column3)	
61	3	4	Spot (Block61, Row3, Column4)	
61	3	5	Spot (Block61, Row3, Column5)	
61	3	6	Spot (Block61, Row3, Column6)	
61	3	7	Spot (Block61, Row3, Column7)	
61	3	8	Spot (Block61, Row3, Column8)	
61	4	1	Spot (Block61, Row4, Column1)	
61	4	2	Spot (Block61, Row4, Column2)	
61	4	3	Spot (Block61, Row4, Column3)	
61	4	4	Spot (Block61, Row4, Column4)	
61	4	5	Spot (Block61, Row4, Column5)	
61	4	6	Spot (Block61, Row4, Column6)	
61	4	7	Spot (Block61, Row4, Column7)	
61	4	8	Spot (Block61, Row4, Column8)	
61	5	1	Spot (Block61, Row5, Column1)	
61	5	2	Spot (Block61, Row5, Column2)	
61	5	3	Spot (Block61, Row5, Column3)	
61	5	4	Spot (Block61, Row5, Column4)	
61	5	5	Spot (Block61, Row5, Column5)	
61	5	6	Spot (Block61, Row5, Column6)	
61	5	7	Spot (Block61, Row5, Column7)	
61	5	8	Spot (Block61, Row5, Column8)	
61	6	1	Spot (Block61, Row6, Column1)	
61	6	2	Spot (Block61, Row6, Column2)	
61	6	3	Spot (Block61, Row6, Column3)	
61	6	4	Spot (Block61, Row6, Column4)	
61	6	5	Spot (Block61, Row6, Column5)	
61	6	6	Spot (Block61, Row6, Column6)	
61	6	7	Spot (Block61, Row6, Column7)	
61	6	8	Spot (Block61, Row6, Column8)	
61	7	1	Spot (Block61, Row7, Column1)	
61	7	2	Spot (Block61, Row7, Column2)	
61	7	3	Spot (Block61, Row7, Column3)	
61	7	4	Spot (Block61, Row7, Column4)	
61	7	5	Spot (Block61, Row7, Column5)	
61	7	6	Spot (Block61, Row7, Column6)	
61	7	7	Spot (Block61, Row7, Column7)	
61	7	8	Spot (Block61, Row7, Column8)	
61	8	1	Spot (Block61, Row8, Column1)	
61	8	2	Spot (Block61, Row8, Column2)	
61	8	3	Spot (Block61, Row8, Column3)	
61	8	4	Spot (Block61, Row8, Column4)	
61	8	5	Spot (Block61, Row8, Column5)	
61	8	6	Spot (Block61, Row8, Column6)	
61	8	7	Spot (Block61, Row8, Column7)	
61	8	8	Spot (Block61, Row8, Column8)	
62	1	1	Spot (Block62, Row1, Column1)	
62	1	2	Spot (Block62, Row1, Column2)	
62	1	3	Spot (Block62, Row1, Column3)	
62	1	4	Spot (Block62, Row1, Column4)	
62	1	5	Spot (Block62, Row1, Column5)	
62	1	6	Spot (Block62, Row1, Column6)	
62	1	7	Spot (Block62, Row1, Column7)	
62	1	8	Spot (Block62, Row1, Column8)	
62	2	1	Spot (Block62, Row2, Column1)	
62	2	2	Spot (Block62, Row2, Column2)	
62	2	3	Spot (Block62, Row2, Column3)	
62	2	4	Spot (Block62, Row2, Column4)	
62	2	5	Spot (Block62, Row2, Column5)	
62	2	6	Spot (Block62, Row2, Column6)	
62	2	7	Spot (Block62, Row2, Column7)	
62	2	8	Spot (Block62, Row2, Column8)	
62	3	1	Spot (Block62, Row3, Column1)	
62	3	2	Spot (Block62, Row3, Column2)	
62	3	3	Spot (Block62, Row3, Column3)	
62	3	4	Spot (Block62, Row3, Column4)	
62	3	5	Spot (Block62, Row3, Column5)	
62	3	6	Spot (Block62, Row3, Column6)	
62	3	7	Spot (Block62, Row3, Column7)	
62	3	8	Spot (Block62, Row3, Column8)	
62	4	1	Spot (Block62, Row4, Column1)	
62	4	2	Spot (Block62, Row4, Column2)	
62	4	3	Spot (Block62, Row4, Column3)	
62	4	4	Spot (Block62, Row4, Column4)	
62	4	5	Spot (Block62, Row4, Column5)	
62	4	6	Spot (Block62, Row4, Column6)	
62	4	7	Spot (Block62, Row4, Column7)	
62	4	8	Spot (Block62, Row4, Column8)	
62	5	1	Spot (Block62, Row5, Column1)	
62	5	2	Spot (Block62, Row5, Column2)	
62	5	3	Spot (Block62, Row5, Column3)	
62	5	4	Spot (Block62, Row5, Column4)	
62	5	5	Spot (Block62, Row5, Column5)	
62	5	6	Spot (Block62, Row5, Column6)	
62	5	7	Spot (Block62, Row5, Column7)	
62	5	8	Spot (Block62, Row5, Column8)	
62	6	1	Spot (Block62, Row6, Column1)	
62	6	2	Spot (Block62, Row6, Column2)	
62	6	3	Spot (Block62, Row6, Column3)	
62	6	4	Spot (Block62, Row6, Column4)	
62	6	5	Spot (Block62, Row6, Column5)	
62	6	6	Spot (Block62, Row6, Column6)	
62	6	7	Spot (Block62, Row6, Column7)	
62	6	8	Spot (Block62, Row6, Column8)	
62	7	1	Spot (Block62, Row7, Column1)	
62	7	2	Spot (Block62, Row7, Column2)	
62	7	3	Spot (Block62, Row7, Column3)	
62	7	4	Spot (Block62, Row7, Column4)	
62	7	5	Spot (Block62, Row7, Column5)	
62	7	6	Spot (Block62, Row7, Column6)	
62	7	7	Spot (Block62, Row7, Column7)	
62	7	8	Spot (Block62, Row7, Column8)	
62	8	1	Spot (Block62, Row8, Column1)	
62	8	2	Spot (Block62, Row8, Column2)	
62	8	3	Spot (Block62, Row8, Column3)	
62	8	4	Spot (Block62, Row8, Column4)	
62	8	5	Spot (Block62, Row8, Column5)	
62	8	6	Spot (Block62, Row8, Column6)	
62	8	7	Spot (Block62, Row8, Column7)	
62	8	8	Spot (Block62, Row8, Column8)	
63	1	1	Spot (Block63, Row1, Column1)	
63	1	2	Spot (Block63, Row1, Column2)	
63	1	3	Spot (Block63, Row1, Column3)	
63	1	4	Spot (Block63, Row1, Column4)	
63	1	5	Spot (Block63, Row1, Column5)	
63	1	6	Spot (Block63, Row1, Column6)	
63	1	7	Spot (Block63, Row1, Column7)	
63	1	8	Spot (Block63, Row1, Column8)	
63	2	1	Spot (Block63, Row2, Column1)	
63	2	2	Spot (Block63, Row2, Column2)	
63	2	3	Spot (Block63, Row2, Column3)	
63	2	4	Spot (Block63, Row2, Column4)	
63	2	5	Spot (Block63, Row2, Column5)	
63	2	6	Spot (Block63, Row2, Column6)	
63	2	7	Spot (Block63, Row2, Column7)	
63	2	8	Spot (Block63, Row2, Column8)	
63	3	1	Spot (Block63, Row3, Column1)	
63	3	2	Spot (Block63, Row3, Column2)	
63	3	3	Spot (Block63, Row3, Column3)	
63	3	4	Spot (Block63, Row3, Column4)	
63	3	5	Spot (Block63, Row3, Column5)	
63	3	6	Spot (Block63, Row3, Column6)	
63	3	7	Spot (Block63, Row3, Column7)	
63	3	8	Spot (Block63, Row3, Column8)	
63	4	1	Spot (Block63, Row4, Column1)	
63	4	2	Spot (Block63, Row4, Column2)	
63	4	3	Spot (Block63, Row4, Column3)	
63	4	4	Spot (Block63, Row4, Column4)	
63	4	5	Spot (Block63, Row4, Column5)	
63	4	6	Spot (Block63, Row4, Column6)	
63	4	7	Spot (Block63, Row4, Column7)	
63	4	8	Spot (Block63, Row4, Column8)	
63	5	1	Spot (Block63, Row5, Column1)	
63	5	2	Spot (Block63, Row5, Column2)	
63	5	3	Spot (Block63, Row5, Column3)	
63	5	4	Spot (Block63, Row5, Column4)	
63	5	5	Spot (Block63, Row5, Column5)	
63	5	6	Spot (Block63, Row5, Column6)	
63	5	7	Spot (Block63, Row5, Column7)	
63	5	8	Spot (Block63, Row5, Column8)	
63	6	1	Spot (Block63, Row6, Column1)	
63	6	2	Spot (Block63, Row6, Column2)	
63	6	3	Spot (Block63, Row6, Column3)	
63	6	4	Spot (Block63, Row6, Column4)	
63	6	5	Spot (Block63, Row6, Column5)	
63	6	6	Spot (Block63, Row6, Column6)	
63	6	7	Spot (Block63, Row6, Column7)	
63	6	8	Spot (Block63, Row6, Column8)	
63	7	1	Spot (Block63, Row7, Column1)	
63	7	2	Spot (Block63, Row7, Column2)	
63	7	3	Spot (Block63, Row7, Column3)	
63	7	4	Spot (Block63, Row7, Column4)	
63	7	5	Spot (Block63, Row7, Column5)	
63	7	6	Spot (Block63, Row7, Column6)	
63	7	7	Spot (Block63, Row7, Column7)	
63	7	8	Spot (Block63, Row7, Column8)	
63	8	1	Spot (Block63, Row8, Column1)	
63	8	2	Spot (Block63, Row8, Column2)	
63	8	3	Spot (Block63, Row8, Column3)	
63	8	4	Spot (Block63, Row8, Column4)	
63	8	5	Spot (Block63, Row8, Column5)	
63	8	6	Spot (Block63, Row8, Column6)	
63	8	7	Spot (Block63, Row8, Column7)	
63	8	8	Spot (Block63, Row8, Column8)	
64	1	1	Spot (Block64, Row1, Column1)	
64	1	2	Spot (Block64, Row1, Column2)	
64	1	3	Spot (Block64, Row1, Column3)	
64	1	4	Spot (Block64, Row1, Column4)	
64	1	5	Spot (Block64, Row1, Column5)	
64	1	6	Spot (Block64, Row1, Column6)	
64	1	7	Spot (Block64, Row1, Column7)	
64	1	8	Spot (Block64, Row1, Column8)	
64	2	1	Spot (Block64, Row2, Column1)	
64	2	2	Spot (Block64, Row2, Column2)	
64	2	3	Spot (Block64, Row2, Column3)	
64	2	4	Spot (Block64, Row2, Column4)	
64	2	5	Spot (Block64, Row2, Column5)	
64	2	6	Spot (Block64, Row2, Column6)	
64	2	7	Spot (Block64, Row2, Column7)	
64	2	8	Spot (Block64, Row2, Column8)	
64	3	1	Spot (Block64, Row3, Column1)	
64	3	2	Spot (Block64, Row3, Column2)	
64	3	3	Spot (Block64, Row3, Column3)	
64	3	4	Spot (Block64, Row3, Column4)	
64	3	5	Spot (Block64, Row3, Column5)	
64	3	6	Spot (Block64, Row3, Column6)	
64	3	7	Spot (Block64, Row3, Column7)	
64	3	8	Spot (Block64, Row3, Column8)	
64	4	1	Spot (Block64, Row4, Column1)	
64	4	2	Spot (Block64, Row4, Column2)	
64	4	3	Spot (Block64, Row4, Column3)	
64	4	4	Spot (Block64, Row4, Column4)	
64	4	5	Spot (Block64, Row4, Column5)	
64	4	6	Spot (Block64, Row4, Column6)	
64	4	7	Spot (Block64, Row4, Column7)	
64	4	8	Spot (Block64, Row4, Column8)	
64	5	1	Spot (Block64, Row5, Column1)	
64	5	2	Spot (Block64, Row5, Column2)	
64	5	3	Spot (Block64, Row5, Column3)	
64	5	4	Spot (Block64, Row5, Column4)	
64	5	5	Spot (Block64, Row5, Column5)	
64	5	6	Spot (Block64, Row5, Column6)	
64	5	7	Spot (Block64, Row5, Column7)	
64	5	8	Spot (Block64, Row5, Column8)	
64	6	1	Spot (Block64, Row6, Column1)	
64	6	2	Spot (Block64, Row6, Column2)	
64	6	3	Spot (Block64, Row6, Column3)	
64	6	4	Spot (Block64, Row6, Column4)	
64	6	5	Spot (Block64, Row6, Column5)	
64	6	6	Spot (Block64, Row6, Column6)	
64	6	7	Spot (Block64, Row6, Column7)	
64	6	8	Spot (Block64, Row6, Column8)	
64	7	1	Spot (Block64, Row7, Column1)	
64	7	2	Spot (Block64, Row7, Column2)	
64	7	3	Spot (Block64, Row7, Column3)	
64	7	4	Spot (Block64, Row7, Column4)	
64	7	5	Spot (Block64, Row7, Column5)	
64	7	6	Spot (Block64, Row7, Column6)	
64	7	7	Spot (Block64, Row7, Column7)	
64	7	8	Spot (Block64, Row7, Column8)	
64	8	1	Spot (Block64, Row8, Column1)	
64	8	2	Spot (Block64, Row8, Column2)	
64	8	3	Spot (Block64, Row8, Column3)	
64	8	4	Spot (Block64, Row8, Column4)	
64	8	5	Spot (Block64, Row8, Column5)	
64	8	6	Spot (Block64, Row8, Column6)	
64	8	7	Spot (Block64, Row8, Column7)	
64	8	8	Spot (Block64, Row8, Column8)	
