# Supplementary material for: An antigen microarray protocol for COVID-19 serological analysis
Source: STAR Protoc. 2021 Aug 26;2(3):100815. doi: 10.1016/j.xpro.2021.100815 (PMC8387221; doi:10.1016/j.xpro.2021.100815)
Supplement: Data S6. Print_design, related to step quantification and statistical analysis 2.d [file mmc6.zip › Data S6/Print_Design.tab]

### Number_of_samples=20
### Dilution_shift=48
### First_sample_well=1
### Number_of_dilutons=3
### Number_of_replicates=1
### Max_number_of_columns=8
### Max_number_of_rows=8
### Rows_shifted=0
### Columns_shifted=0
### Repeated_Spotting=
### Scambled_Spotting=TRUE
Well	Sample number	Dilution	Spot Number	Print Plan
a1	1	1	1	P1 S369 6,8
a4	1	2	2	P1 S321 3,7
a7	1	3	3	P1 S273 1,3
b1	2	1	4	P1 S370 5,1
b4	2	2	5	P1 S322 1,2
b7	2	3	6	P1 S274 1,4
c1	3	1	7	P1 S371 5,8
c4	3	2	8	P1 S323 4,7
c7	3	3	9	P1 S275 8,3
d1	4	1	10	P1 S372 3,1
d4	4	2	11	P1 S324 5,6
d7	4	3	12	P1 S276 2,6
e1	5	1	13	P1 S373 7,8
e4	5	2	14	P1 S325 2,5
e7	5	3	15	P1 S277 4,6
f1	6	1	16	P1 S374 3,5
f4	6	2	17	P1 S326 4,5
f7	6	3	18	P1 S278 3,3
g1	7	1	19	P1 S375 6,5
g4	7	2	20	P1 S327 7,7
g7	7	3	21	P1 S279 1,7
h1	8	1	22	P1 S376 6,4
h4	8	2	23	P1 S328 3,2
h7	8	3	24	P1 S280 2,3
i1	9	1	25	P1 S377 2,2
i4	9	2	26	P1 S329 2,4
i7	9	3	27	P1 S281 7,5
j1	10	1	28	P1 S378 5,7
j4	10	2	29	P1 S330 7,6
j7	10	3	30	P1 S282 6,2
k1	11	1	31	P1 S379 8,6
k4	11	2	32	P1 S331 3,6
k7	11	3	33	P1 S283 6,1
l1	12	1	34	P1 S380 5,3
l4	12	2	35	P1 S332 4,2
l7	12	3	36	P1 S284 7,1
m1	13	1	37	P1 S381 8,4
m4	13	2	38	P1 S333 3,8
m7	13	3	39	P1 S285 5,2
n1	14	1	40	P1 S382 6,7
n4	14	2	41	P1 S334 8,2
n7	14	3	42	P1 S286 2,7
o1	15	1	43	P1 S383 1,5
o4	15	2	44	P1 S335 6,6
o7	15	3	45	P1 S287 4,8
p1	16	1	46	P1 S384 5,5
p4	16	2	47	P1 S336 1,6
p7	16	3	48	P1 S288 6,3
a2	17	1	49	P1 S353 8,7
a5	17	2	50	P1 S305 4,4
a8	17	3	51	P1 S257 8,5
b2	18	1	52	P1 S354 4,3
b5	18	2	53	P1 S306 4,1
b8	18	3	54	P1 S258 3,4
c2	19	1	55	P1 S355 5,4
c5	19	2	56	P1 S307 7,4
c8	19	3	57	P1 S259 7,2
d2	20	1	58	P1 S356 2,8
d5	20	2	59	P1 S308 7,3
d8	20	3	60	P1 S260 2,1
a24	21	1	61	P1 S1 1,8
b24	22	1	62	P1 S2 8,1
c24	23	1	63	P1 S3 8,8
d24	24	1	64	P1 S4 1,1
