# Supplementary material for: An antigen microarray protocol for COVID-19 serological analysis
Source: STAR Protoc. 2021 Aug 26;2(3):100815. doi: 10.1016/j.xpro.2021.100815 (PMC8387221; doi:10.1016/j.xpro.2021.100815)
Supplement: Data S7. Antigen_names, related to step quantification and statistical analysis 2.c [file mmc7.zip › Data S7/Antigen_Names.xlsx]

## Sheet: Sheet1
antigen_number	antigen	display_order	product_code	lot_number	type
1	S1	1	40591-V08B1	NA	Antigen
2	S2	2	S2N-C52H5	P3840b-2087F1-T7	Antigen
3	RBD	3	SPD-C52H3	C497P1-207AF1-TJ	Antigen
4	NTD	4	S1D-C52H6	3743a-207EF1-SX	Antigen
5	EP-ecoli	5	ENN-C5128	RA3607x-2064F1-TB	Antigen
6	NP	6	NUN-C5227	C542P1-208EF1-TD	Antigen
7	S1-CHO	7	NA	NA	Antigen
8	RBD-SARS-CoV-1	8	SPD-S52H6	3558c-205BF1RY	Antigen
9	S1-D614G	9	40591-V08H3	NA	Antigen
10	S1-HKU1	10	40021-V08H	NA	Antigen
11	S1-229E	11	40601-V08H	NA	Antigen
12	S1-NL63	12	40600-V08H	NA	Antigen
13	S1-OC43	13	40607-V08H1	NA	Antigen
14	S1-B.1.1.7	14	S1N-C52Hk	4351-211KF1-V4	Antigen
15	RBD-B.1.1.7	15	SPD-C52Hn	4329-2117F1-UZ	Antigen
16	S-B.1.1.7	16	SPN-C52H6	4353-211WF1-V9	Antigen
17	NTD-B.1.351	17	S1D-C52H9	4442-2127F1-VE	Antigen
18	S-B.1.351	18	SPN-C52Hc	4378-2122F1-VB	Antigen
19	RBD-B.1.351	19	SPD-C52Hp	4368-211MF1-V4	Antigen
20	BSA-bkg	20	NA	NA	Antigen
21	IgA	21	NA	NA	Control
22	IgM	22	NA	NA	Control
23	IgG	23	NA	NA	Control
24	Ig G,M,A	24	NA	NA	Control
