# Supplementary material for: An antigen microarray protocol for COVID-19 serological analysis
Source: STAR Protoc. 2021 Aug 26;2(3):100815. doi: 10.1016/j.xpro.2021.100815 (PMC8387221; doi:10.1016/j.xpro.2021.100815)
Supplement: Data S8. Slide_quantifications, related to step quantification and statistical analysis 2.e [file mmc8.zip]

Archive with 93 entries (84 files):
- RPPA0133_12860-V2 A01-D12_IgA_785/
- RPPA0133_12860-V2 A01-D12_IgA_785/Joseph_2021-04-15_19h22m59_5μm_785nmGain000.txt
- RPPA0133_12860-V2 A01-D12_IgA_785/Joseph_2021-04-15_19h30m56_5μm_785nmGain001.txt
- RPPA0133_12860-V2 A01-D12_IgA_785/Joseph_2021-04-15_19h38m52_5μm_785nmGain005.txt
- RPPA0133_12860-V2 A01-D12_IgA_785/Joseph_2021-04-15_19h46m50_785nmGain010.txt
- RPPA0133_12860-V2 A01-D12_IgA_785/Joseph_2021-04-15_19h54m47_785nmGain020.txt
- RPPA0133_12860-V2 A01-D12_IgA_785/Joseph_2021-04-15_20h02m45_5μm_785nmGain025.txt
- RPPA0133_12860-V2 A01-D12_IgA_785/Joseph_2021-04-15_20h10m46_5μm_785nmGain050.txt
- RPPA0133_12860-V2 A01-D12_IgA_785/Joseph_2021-04-15_20h18m44_5μm_785nmGain075.txt
- RPPA0133_12860-V2 A01-D12_IgA_785/Joseph_2021-04-15_20h26m42_5μm_785nmGain100.txt
- RPPA0134_12860-V2 A01-D12_IgA_785/
- RPPA0134_12860-V2 A01-D12_IgA_785/Joseph_2021-04-15_20h35m32_5μm_785nmGain000.txt
- RPPA0134_12860-V2 A01-D12_IgA_785/Joseph_2021-04-15_20h43m29_5μm_785nmGain001.txt
- RPPA0134_12860-V2 A01-D12_IgA_785/Joseph_2021-04-15_20h51m26_5μm_785nmGain005.txt
- RPPA0134_12860-V2 A01-D12_IgA_785/Joseph_2021-04-15_20h59m23_785nmGain010.txt
- RPPA0134_12860-V2 A01-D12_IgA_785/Joseph_2021-04-15_21h07m20_785nmGain020.txt
- RPPA0134_12860-V2 A01-D12_IgA_785/Joseph_2021-04-15_21h15m16_5μm_785nmGain025.txt
- RPPA0134_12860-V2 A01-D12_IgA_785/Joseph_2021-04-15_21h23m14_5μm_785nmGain050.txt
- RPPA0134_12860-V2 A01-D12_IgA_785/Joseph_2021-04-15_21h31m12_5μm_785nmGain075.txt
- RPPA0134_12860-V2 A01-D12_IgA_785/Joseph_2021-04-15_21h39m10_5μm_785nmGain100.txt
- RPPA0135_12860-V2 A01-D12_IgA_785/
- RPPA0135_12860-V2 A01-D12_IgA_785/Joseph_2021-05-03_11h11m59_785nmGain000.txt
- RPPA0135_12860-V2 A01-D12_IgA_785/Joseph_2021-05-03_11h19m50_785nmGain001.txt
- RPPA0135_12860-V2 A01-D12_IgA_785/Joseph_2021-05-03_11h27m47_785nmGain005.txt
- RPPA0135_12860-V2 A01-D12_IgA_785/Joseph_2021-05-03_11h35m43_785nmGain010.txt
- RPPA0135_12860-V2 A01-D12_IgA_785/Joseph_2021-05-03_11h43m39_785nmGain020.txt
- RPPA0135_12860-V2 A01-D12_IgA_785/Joseph_2021-05-03_11h51m35_785nmGain025.txt
- RPPA0135_12860-V2 A01-D12_IgA_785/Joseph_2021-05-03_11h59m31_785nmGain050.txt
- RPPA0135_12860-V2 A01-D12_IgA_785/Joseph_2021-05-03_12h07m31_785nmGain075.txt
- RPPA0135_12860-V2 A01-D12_IgA_785/Joseph_2021-05-03_12h15m28_785nmGain100.txt
- RPPA0136_12860A01-D12_IgGgamma_785/
- RPPA0136_12860A01-D12_IgGgamma_785/Joseph_2021-04-01_17h39m57_5μm_785nmGain000.txt
- RPPA0136_12860A01-D12_IgGgamma_785/Joseph_2021-04-01_17h47m49_5μm_785nmGain001.txt
- RPPA0136_12860A01-D12_IgGgamma_785/Joseph_2021-04-01_17h55m51_5μm_785nmGain005.txt
- RPPA0136_12860A01-D12_IgGgamma_785/Joseph_2021-04-01_18h03m47_785nmGain010.txt
- RPPA0136_12860A01-D12_IgGgamma_785/Joseph_2021-04-01_18h11m44_785nmGain020.txt
- RPPA0136_12860A01-D12_IgGgamma_785/Joseph_2021-04-01_18h19m41_5μm_785nmGain025.txt
- RPPA0136_12860A01-D12_IgGgamma_785/Joseph_2021-04-01_18h27m38_5μm_785nmGain050.txt
- RPPA0136_12860A01-D12_IgGgamma_785/Joseph_2021-04-01_18h35m35_5μm_785nmGain075.txt
- RPPA0136_12860A01-D12_IgGgamma_785/Joseph_2021-04-01_18h43m33_5μm_785nmGain100.txt
- RPPA0136_12860A01-D12_IgGgamma_785/Thumbs.db
- RPPA0137_12860A01-D12_IgGgamma_785/
- RPPA0137_12860A01-D12_IgGgamma_785/Joseph_2021-04-02_11h12m08_5μm_785nmGain000.txt
- RPPA0137_12860A01-D12_IgGgamma_785/Joseph_2021-04-02_11h20m00_5μm_785nmGain001.txt
- RPPA0137_12860A01-D12_IgGgamma_785/Joseph_2021-04-02_11h27m56_5μm_785nmGain005.txt
- RPPA0137_12860A01-D12_IgGgamma_785/Joseph_2021-04-02_11h35m53_785nmGain010.txt
- RPPA0137_12860A01-D12_IgGgamma_785/Joseph_2021-04-02_11h43m49_785nmGain020.txt
- RPPA0137_12860A01-D12_IgGgamma_785/Joseph_2021-04-02_11h51m46_5μm_785nmGain025.txt
- RPPA0137_12860A01-D12_IgGgamma_785/Joseph_2021-04-02_11h59m43_5μm_785nmGain050.txt
- RPPA0137_12860A01-D12_IgGgamma_785/Joseph_2021-04-02_12h07m40_5μm_785nmGain075.txt
- RPPA0137_12860A01-D12_IgGgamma_785/Joseph_2021-04-02_12h15m38_5μm_785nmGain100.txt
- RPPA0137_12860A01-D12_IgGgamma_785/Thumbs.db
- RPPA0138_12860A01-D12_IgGgamma_785/
- RPPA0138_12860A01-D12_IgGgamma_785/Joseph_2021-04-02_12h40m46_5μm_785nmGain000.txt
- RPPA0138_12860A01-D12_IgGgamma_785/Joseph_2021-04-02_12h48m38_5μm_785nmGain001.txt
- RPPA0138_12860A01-D12_IgGgamma_785/Joseph_2021-04-02_12h56m34_5μm_785nmGain005.txt
- RPPA0138_12860A01-D12_IgGgamma_785/Joseph_2021-04-02_13h04m29_785nmGain010.txt
- RPPA0138_12860A01-D12_IgGgamma_785/Joseph_2021-04-02_13h12m26_785nmGain020.txt
- RPPA0138_12860A01-D12_IgGgamma_785/Joseph_2021-04-02_13h20m22_5μm_785nmGain025.txt
- RPPA0138_12860A01-D12_IgGgamma_785/Joseph_2021-04-02_13h28m19_5μm_785nmGain050.txt
- RPPA0138_12860A01-D12_IgGgamma_785/Joseph_2021-04-02_13h36m16_5μm_785nmGain075.txt
- RPPA0138_12860A01-D12_IgGgamma_785/Joseph_2021-04-02_13h44m18_5μm_785nmGain100.txt
- RPPA0138_12860A01-D12_IgGgamma_785/Thumbs.db
- RPPA0139_12860A01-D12_IgM_785/
- RPPA0139_12860A01-D12_IgM_785/Joseph_2021-04-02_13h57m14_5μm_785nmGain000.txt
- RPPA0139_12860A01-D12_IgM_785/Joseph_2021-04-02_14h05m11_5μm_785nmGain001.txt
- RPPA0139_12860A01-D12_IgM_785/Joseph_2021-04-02_14h13m07_5μm_785nmGain005.txt
- RPPA0139_12860A01-D12_IgM_785/Joseph_2021-04-02_14h21m04_785nmGain010.txt
- RPPA0139_12860A01-D12_IgM_785/Joseph_2021-04-02_14h29m05_785nmGain020.txt
- RPPA0139_12860A01-D12_IgM_785/Joseph_2021-04-02_14h37m03_5μm_785nmGain025.txt
- RPPA0139_12860A01-D12_IgM_785/Joseph_2021-04-02_14h45m01_5μm_785nmGain050.txt
- RPPA0139_12860A01-D12_IgM_785/Joseph_2021-04-02_14h52m58_5μm_785nmGain075.txt
- RPPA0139_12860A01-D12_IgM_785/Joseph_2021-04-02_15h00m55_5μm_785nmGain100.txt
- RPPA0140_12860A01-D12_IgM_785/
- RPPA0140_12860A01-D12_IgM_785/Joseph_2021-04-02_15h31m01_5μm_785nmGain000.txt
- RPPA0140_12860A01-D12_IgM_785/Joseph_2021-04-02_15h38m53_5μm_785nmGain001.txt
- RPPA0140_12860A01-D12_IgM_785/Joseph_2021-04-02_15h46m49_5μm_785nmGain005.txt
- RPPA0140_12860A01-D12_IgM_785/Joseph_2021-04-02_15h54m46_785nmGain010.txt
- RPPA0140_12860A01-D12_IgM_785/Joseph_2021-04-02_16h02m42_785nmGain020.txt
- RPPA0140_12860A01-D12_IgM_785/Joseph_2021-04-02_16h10m40_5μm_785nmGain025.txt
- RPPA0140_12860A01-D12_IgM_785/Joseph_2021-04-02_16h18m37_5μm_785nmGain050.txt
- RPPA0140_12860A01-D12_IgM_785/Joseph_2021-04-02_16h26m36_5μm_785nmGain075.txt
- RPPA0140_12860A01-D12_IgM_785/Joseph_2021-04-02_16h34m34_5μm_785nmGain100.txt
- RPPA0141_12860A01-D12_IgM_785/
- RPPA0141_12860A01-D12_IgM_785/Joseph_2021-04-02_16h47m08_5μm_785nmGain000.txt
- RPPA0141_12860A01-D12_IgM_785/Joseph_2021-04-02_16h55m00_5μm_785nmGain001.txt
- RPPA0141_12860A01-D12_IgM_785/Joseph_2021-04-02_17h02m57_5μm_785nmGain005.txt
- RPPA0141_12860A01-D12_IgM_785/Joseph_2021-04-02_17h10m57_785nmGain010.txt
- RPPA0141_12860A01-D12_IgM_785/Joseph_2021-04-02_17h18m54_785nmGain020.txt
- RPPA0141_12860A01-D12_IgM_785/Joseph_2021-04-02_17h26m52_5μm_785nmGain025.txt
- RPPA0141_12860A01-D12_IgM_785/Joseph_2021-04-02_17h34m50_5μm_785nmGain050.txt
- RPPA0141_12860A01-D12_IgM_785/Joseph_2021-04-02_17h42m48_5μm_785nmGain075.txt
- RPPA0141_12860A01-D12_IgM_785/Joseph_2021-04-02_17h50m45_5μm_785nmGain100.txt
