# Supplementary material for: An antigen microarray protocol for COVID-19 serological analysis
Source: STAR Protoc. 2021 Aug 26;2(3):100815. doi: 10.1016/j.xpro.2021.100815 (PMC8387221; doi:10.1016/j.xpro.2021.100815)
Supplement: Data S8. Slide_quantifications, related to step quantification and statistical analysis 2.e [file mmc8.zip › RPPA0133_12860-V2 A01-D12_IgA_785/Joseph_2021-04-15_19h22m59_5μm_785nmGain000.txt]

ATF	1.0
31	41
"Checksum_ImageFile=9af1db4c0f1930d680dfd2d4245ca79b"
"Checksum_ResultFile=f22e1e59b8203700516803ce3223a004"
"Type=Mapix Results 2"
"DateTime=2021/04/15 19:23:11"
"ConfigFile="
"GalFile=L:\RPPA Service\Platform_Projects\2021-02-09_JPL_CoV-Array-7\64 pad grid.gal"
"PixelSize=5"
"Wavelengths=785, 670"
"ImageFiles=L:\RPPA Service\Platform_Projects\2021-03-24_JPL_CoV-Array-9\RPPA0133_12860-V2 A01-D12_IgA_785\Joseph_2021-04-15_19h22m59_5�m_785nmGain000.tif, L:\RPPA Service\Platform_Projects\2021-03-24_JPL_CoV-Array-9\RPPA01161_FastGreen\Joseph_2021-04-06_14h19m00_5�m.tif"
"GrinddingParameters=Find mode = Grid + Blocks + Spots | Max. diameter (% Dth) = 200.0 | Min. diameter (% Dth) = 50.0 | Max position offset (% pitch) = 30"
"QuantificationParameter=S/B border width (pixels) = 2.0 | Background diameter (pitch) = 2.0"
"JpegImage=L:\RPPA Service\Platform_Projects\2021-03-24_JPL_CoV-Array-9\RPPA0133_12860-V2 A01-D12_IgA_785\Joseph_2021-04-15_19h22m59_5�m_785nmGain000.jpg"
"RatioFormulations=W2/W1 (670/785)"
"FeatureType=Circular"
"Barcode="
"BackgroundSubtraction=LocalFeature"
"Normalization=None"
"ImageOrigin=3680, 2560"
"ImageSize=17760.0, 71040.0"
"JpegOrigin=4615, 2705"
"JpegBrightness=30"
"JpegContrast=79"
"JpegBalance=28"
"Creator=Mapix 9.0.0"
"Scanner=ir710IVD IR0H8_IVD 717045"
"Temperature=32.8"
"Comment="
"Velocity=35 l/s"
"LaserPower=20.0, 5.0"
"PMTGain=0, 10"
"BatchFilename=L:\RPPA Service\InnooScan\Batch methods\CoV_Array image_processing.mbt"
"Block"	"Column"	"Row"	"X"	"Y"	"Dia."	"Flags"	"ID"	"F670 Median - B670"	"F670 Mean - B670"	"F670 Total Intensity"	"F785 Mean"	"F785 Median"	"F785 SD"	"F785 |log Mean/Median|"	"F785 CV"	"B785"	"B785 Mean"	"B785 Median"	"B785 SD"	"B785 |log Mean/Median|"	"B785 CV"	"% > B785+1SD"	"% > B785+2SD"	"F785 % Sat."	"F785 Median - B785"	"F785 Mean - B785"	"F785 Total Intensity"	"SNR 785"	"ExcludedMean 785"	"ExcludedMedian 785"	"Ratio of Medians (670/785)"	"Ratio of Means (670/785)"	"Median of Ratios (670/785)"	"Mean of Ratios (670/785)"	"Ratios SD (670/785)"	"Sum of Medians (670/785)"	"Sum of Means (670/785)"	"Log Ratio (670/785)"	"Rgn Ratio (670/785)"	"Rgn R2 (670/785)"
1	1	1	4831.00	2915.00	171.30	0	Spot (Block1, Row1, Column1)	42855.00	42643.36	53500388.00	191.59	84.00	227.04	0.36	1.19	79.00	113.07	79.00	135.97	0.16	1.20	19.00	17.00	0.00	5.00	112.59	156916.00	0.58	235.44	83.00	8571.00	378.73	70.49	70.39	0.07	42860.00	42755.95	13.07	0.06	0.00
1	2	1	5125.00	2904.00	135.15	0	Spot (Block1, Row1, Column2)	43561.00	39097.00	30108204.00	79.20	79.00	10.43	0.00	0.13	80.00	103.60	80.00	116.06	0.11	1.12	0.00	0.00	0.00	-1.00	-0.80	39047.00	-0.21	81.76	82.00	-43561.00	-49045.53	0.00	0.00	0.00	43560.00	39096.20	100000.00	0.82	0.67
1	3	1	5423.00	2912.00	137.50	0	Spot (Block1, Row1, Column3)	43982.00	43805.31	33463708.00	78.11	78.00	7.96	0.00	0.10	77.00	76.72	77.00	10.72	0.00	0.14	13.00	0.00	0.00	1.00	1.11	39993.00	0.13	77.03	77.00	43982.00	39417.08	0.00	0.00	0.00	43983.00	43806.42	15.42	0.24	0.06
1	4	1	5723.00	2904.00	132.90	0	Spot (Block1, Row1, Column4)	43987.00	43670.82	30848716.00	78.13	80.00	9.21	0.01	0.12	77.00	78.02	77.00	10.36	0.01	0.13	15.00	0.00	0.00	3.00	1.13	36956.00	0.01	80.02	81.00	14662.33	38609.82	0.00	0.00	0.00	43990.00	43671.95	13.84	0.52	0.27
1	5	1	6016.00	2909.00	146.90	0	Spot (Block1, Row1, Column5)	43414.00	43290.61	38396940.00	73.80	73.00	9.98	0.00	0.14	79.00	80.12	79.00	14.63	0.01	0.18	3.00	0.00	0.00	-6.00	-5.20	43321.00	-0.43	78.98	79.00	-7235.67	-8326.21	0.00	0.00	0.00	43408.00	43285.41	100000.00	0.24	0.06
1	6	1	6304.00	2911.00	136.80	0	Spot (Block1, Row1, Column6)	42997.00	40075.58	31682700.00	76.90	77.00	11.00	0.00	0.14	79.00	81.31	79.00	17.52	0.01	0.22	4.00	0.00	0.00	-2.00	-2.10	38912.00	-0.25	82.90	78.00	-21498.50	-19094.38	0.00	0.00	0.00	42995.00	40073.48	100000.00	0.78	0.60
1	7	1	6599.00	2914.00	141.25	0	Spot (Block1, Row1, Column7)	42983.00	42466.64	34980308.00	83.63	76.00	25.34	0.04	0.30	82.00	88.07	82.00	26.03	0.03	0.30	13.00	5.00	0.00	-6.00	1.63	44992.00	-0.17	96.99	82.00	-7163.83	26081.16	0.00	0.00	0.00	42977.00	42468.27	100000.00	0.28	0.08
1	8	1	6923.00	2906.00	155.75	0	Spot (Block1, Row1, Column8)	42600.00	42427.52	43662572.00	762.22	92.00	1298.41	0.92	1.70	81.00	198.98	81.00	571.43	0.39	2.87	23.00	20.00	0.00	11.00	681.22	509166.00	0.99	847.56	91.00	3872.73	62.28	14.15	19.56	0.22	42611.00	43108.74	11.92	0.07	0.00
1	1	2	4818.00	3210.00	222.25	0	Spot (Block1, Row2, Column1)	13253.00	13786.91	50617952.00	73.79	74.00	8.02	0.00	0.11	77.00	77.85	77.00	11.27	0.00	0.14	3.00	0.00	0.00	-3.00	-3.21	104557.00	-0.36	75.97	77.00	-4417.67	-4291.76	0.00	0.00	0.00	13250.00	13783.70	100000.00	0.97	0.95
1	2	2	5125.00	3213.00	160.90	0	Spot (Block1, Row2, Column2)	42713.00	41216.30	45787828.00	81.58	80.00	12.45	0.01	0.15	77.00	77.18	77.00	10.71	0.00	0.14	27.00	11.00	0.00	3.00	4.58	58330.00	0.41	81.15	78.00	14237.67	8998.37	0.00	0.00	0.00	42716.00	41220.89	13.80	0.48	0.23
1	3	2	5409.00	3201.00	139.70	0	Spot (Block1, Row2, Column3)	42745.00	42124.36	34339964.00	75.56	76.00	8.03	0.00	0.11	75.00	75.24	75.00	15.43	0.00	0.21	1.00	0.00	0.00	1.00	0.56	39973.00	0.02	71.99	73.00	42745.00	74778.22	0.00	0.00	0.00	42746.00	42124.93	15.38	0.56	0.31
1	4	2	5718.00	3209.00	145.00	0	Spot (Block1, Row2, Column4)	43491.00	41516.77	36484180.00	67.97	68.00	7.00	0.00	0.10	77.00	78.45	77.00	16.86	0.01	0.21	0.00	0.00	0.00	-9.00	-9.03	39015.00	-0.62	68.66	69.00	-4832.33	-4597.84	0.00	0.00	0.00	43482.00	41507.74	100000.00	0.64	0.41
1	5	2	6022.00	3206.00	205.65	0	Spot (Block1, Row2, Column5)	10071.50	10777.55	39427480.00	84.49	76.00	28.39	0.05	0.34	79.00	81.39	79.00	17.89	0.01	0.22	20.00	12.00	0.00	-3.00	5.49	101560.00	0.17	92.71	80.00	-3357.17	1962.22	0.00	0.00	0.00	10068.50	10783.04	100000.00	0.91	0.83
1	6	2	6319.00	3206.00	145.20	0	Spot (Block1, Row2, Column6)	43232.00	43010.07	37490016.00	80.15	80.00	7.70	0.00	0.10	82.00	109.15	82.00	91.28	0.12	0.84	0.00	0.00	0.00	-2.00	-1.85	46005.00	-0.32	81.71	81.00	-21616.00	-23224.66	0.00	0.00	0.00	43230.00	43008.21	100000.00	0.30	0.09
1	7	2	6620.00	3205.00	141.85	0	Spot (Block1, Row2, Column7)	43197.00	43047.64	35700844.00	73.49	73.00	8.98	0.00	0.12	81.00	91.12	81.00	58.85	0.05	0.65	0.00	0.00	0.00	-8.00	-7.51	40126.00	-0.30	77.36	78.00	-5399.62	-5732.69	0.00	0.00	0.00	43189.00	43040.13	100000.00	0.28	0.08
1	8	2	6913.00	3207.00	247.00	0	Spot (Block1, Row2, Column8)	36863.00	36697.14	104198768.00	81.31	82.00	9.89	0.00	0.12	81.00	82.42	81.00	13.19	0.01	0.16	8.00	0.00	0.00	1.00	0.31	143920.00	-0.08	79.01	78.00	36863.00	118096.86	0.00	0.00	0.00	36864.00	36697.45	15.17	0.97	0.95
1	1	3	4829.00	3509.00	161.75	0	Spot (Block1, Row3, Column1)	44658.50	42793.07	46288224.00	78.56	76.00	13.84	0.01	0.18	78.00	80.23	78.00	13.65	0.01	0.17	17.00	5.00	0.00	-2.00	0.56	57115.00	-0.12	79.59	78.00	-22329.25	76065.21	0.00	0.00	0.00	44656.50	42793.63	100000.00	0.44	0.19
1	2	3	5125.00	3506.00	133.95	0	Spot (Block1, Row3, Column2)	43599.00	42751.06	31373444.00	73.78	75.00	8.20	0.01	0.11	76.00	77.38	76.00	11.09	0.01	0.14	4.00	0.00	0.00	-1.00	-2.22	35782.00	-0.33	72.24	72.00	-43599.00	-19234.02	0.00	0.00	0.00	43598.00	42748.84	100000.00	0.67	0.45
1	3	3	5404.00	3510.00	135.75	0	Spot (Block1, Row3, Column3)	13035.50	13992.08	17897408.00	78.12	78.00	7.08	0.00	0.09	76.00	80.54	76.00	26.67	0.03	0.33	0.00	0.00	0.00	2.00	2.12	38906.00	-0.09	75.13	75.00	6517.75	6586.07	0.00	0.00	0.00	13037.50	13994.20	12.67	0.94	0.89
1	4	3	5714.00	3505.00	141.25	0	Spot (Block1, Row3, Column4)	43774.00	43310.61	35138952.00	79.59	77.00	12.81	0.01	0.16	78.00	79.99	78.00	20.10	0.01	0.25	10.00	0.00	0.00	-1.00	1.59	42976.00	-0.02	86.07	82.00	-43774.00	27322.17	0.00	0.00	0.00	43773.00	43312.20	100000.00	0.43	0.18
1	5	3	6022.00	3507.00	130.50	0	Spot (Block1, Row3, Column5)	44233.00	44187.29	29928808.00	72.87	72.00	8.07	0.01	0.11	79.00	80.90	79.00	18.31	0.01	0.23	0.00	0.00	0.00	-7.00	-6.13	33302.00	-0.44	75.95	76.50	-6319.00	-7209.42	0.00	0.00	0.00	44226.00	44181.16	100000.00	0.27	0.07
1	6	3	6318.00	3505.00	138.80	0	Spot (Block1, Row3, Column6)	39712.00	35562.57	30093552.00	146.35	80.00	140.63	0.26	0.96	80.00	107.65	80.00	91.31	0.13	0.85	22.00	15.00	0.00	0.00	66.35	76688.00	0.42	185.27	78.00	100000.00	535.98	88.67	89.84	0.02	39712.00	35628.92	100000.00	0.51	0.26
1	7	3	6619.00	3514.00	137.80	0	Spot (Block1, Row3, Column7)	43778.00	42666.70	32856328.00	72.99	75.00	12.03	0.01	0.16	78.00	98.19	78.00	80.52	0.10	0.82	0.00	0.00	0.00	-3.00	-5.01	37224.00	-0.31	74.20	75.00	-14592.67	-8513.31	0.00	0.00	0.00	43775.00	42661.68	100000.00	0.63	0.39
1	8	3	6914.00	3503.00	138.35	0	Spot (Block1, Row3, Column8)	44673.00	40453.50	31761652.00	76.29	72.00	15.36	0.03	0.20	79.00	80.74	79.00	13.04	0.01	0.16	14.00	7.00	0.00	-7.00	-2.71	39517.00	-0.34	84.36	77.00	-6381.86	-14914.52	0.00	0.00	0.00	44666.00	40450.79	100000.00	0.60	0.35
1	1	4	4823.00	3804.00	139.15	0	Spot (Block1, Row4, Column1)	45417.00	44883.97	34061296.00	74.47	74.00	12.44	0.00	0.17	76.00	78.58	76.00	13.41	0.01	0.17	9.00	2.00	0.00	-2.00	-1.53	39021.00	-0.31	83.48	78.00	-22708.50	-29289.22	0.00	0.00	0.00	45415.00	44882.44	100000.00	0.51	0.26
1	2	4	5115.00	3806.00	150.10	0	Spot (Block1, Row4, Column2)	26554.50	25806.41	28783640.00	76.63	76.00	12.23	0.00	0.16	75.00	77.98	75.00	13.84	0.02	0.18	16.00	1.00	0.00	1.00	1.63	47360.00	-0.10	73.68	74.00	26554.50	15790.42	0.00	0.00	0.00	26555.50	25808.04	14.70	0.99	0.98
1	3	4	5416.00	3803.00	151.90	0	Spot (Block1, Row4, Column3)	44055.00	43660.05	41103744.00	92.55	82.00	31.63	0.05	0.34	75.00	80.20	75.00	24.41	0.03	0.30	19.00	11.00	0.00	7.00	17.55	58397.00	0.51	103.10	79.00	6293.57	2488.21	0.00	0.00	0.00	44062.00	43677.60	12.62	0.15	0.02
1	4	4	5701.00	3805.00	146.95	0	Spot (Block1, Row4, Column4)	44194.00	44110.28	38420228.00	77.02	78.00	12.19	0.01	0.16	76.00	80.10	76.00	23.66	0.02	0.30	0.00	0.00	0.00	2.00	1.02	45213.00	-0.13	69.94	71.00	22097.00	43082.77	0.00	0.00	0.00	44196.00	44111.30	14.43	0.27	0.08
1	5	4	6031.00	3788.00	227.75	0	Spot (Block1, Row4, Column5)	2637.50	3419.77	35516040.00	78.73	76.00	12.91	0.02	0.16	77.00	82.90	77.00	28.07	0.03	0.34	3.00	0.00	0.00	-1.00	1.73	117224.00	-0.15	81.69	78.00	-2637.50	1980.57	0.00	0.00	0.00	2636.50	3421.50	100000.00	0.81	0.65
1	6	4	6327.00	3804.00	181.40	0	Spot (Block1, Row4, Column6)	44746.00	43206.13	59068152.00	95.87	85.00	32.86	0.05	0.34	75.00	78.44	75.00	20.49	0.02	0.26	23.00	14.00	0.00	10.00	20.87	88491.00	0.85	102.11	87.00	4474.60	2069.93	0.00	0.00	0.00	44756.00	43227.01	12.13	0.34	0.12
1	7	4	6625.00	3806.00	145.00	0	Spot (Block1, Row4, Column7)	40624.50	36266.46	32813288.00	76.69	77.00	10.91	0.00	0.14	76.00	78.99	76.00	18.02	0.02	0.23	6.00	0.00	0.00	1.00	0.69	43868.00	-0.13	78.23	77.50	40624.50	52384.98	0.00	0.00	0.00	40625.50	36267.16	15.31	0.89	0.80
1	8	4	6921.00	3806.00	137.95	0	Spot (Block1, Row4, Column8)	45326.00	44704.10	33365588.00	78.00	78.50	8.87	0.00	0.11	77.00	77.48	77.00	11.66	0.00	0.15	11.00	0.00	0.00	1.50	1.00	40093.00	0.04	77.51	78.00	30217.33	44617.30	0.00	0.00	0.00	45327.50	44705.10	14.88	0.59	0.35
1	1	5	4832.00	4113.00	144.30	0	Spot (Block1, Row5, Column1)	45442.50	45117.58	36713580.00	80.47	78.00	15.40	0.01	0.19	76.00	91.27	76.00	66.64	0.08	0.73	0.00	0.00	0.00	2.00	4.47	45307.00	-0.16	79.76	76.00	22721.25	10083.85	0.00	0.00	0.00	45444.50	45122.05	14.47	0.28	0.08
1	2	5	5122.00	4097.00	139.45	0	Spot (Block1, Row5, Column2)	45305.00	44772.48	34451584.00	81.08	77.00	17.45	0.02	0.22	75.00	80.48	75.00	29.73	0.03	0.37	12.00	0.00	0.00	2.00	6.08	42972.00	0.02	83.69	76.00	22652.50	7364.81	0.00	0.00	0.00	45307.00	44778.56	14.47	0.36	0.13
1	3	5	5422.00	4109.00	165.90	0	Spot (Block1, Row5, Column3)	44615.00	40782.64	47141284.00	74.07	74.00	7.05	0.00	0.10	77.00	79.00	77.00	14.39	0.01	0.18	0.00	0.00	0.00	-3.00	-2.93	56590.00	-0.34	76.10	75.00	-14871.67	-13922.22	0.00	0.00	0.00	44612.00	40779.71	100000.00	0.73	0.53
1	4	5	5730.00	4115.00	172.70	0	Spot (Block1, Row5, Column4)	44233.50	38088.49	49412968.00	77.66	77.00	6.79	0.00	0.09	76.00	76.24	76.00	10.44	0.00	0.14	9.00	0.00	0.00	1.00	1.66	64615.00	0.14	77.20	77.00	44233.50	22913.65	0.00	0.00	0.00	44234.50	38090.16	15.43	0.75	0.57
1	5	5	6024.00	4116.00	146.75	0	Spot (Block1, Row5, Column5)	45079.50	44482.26	38183732.00	87.38	79.00	31.87	0.04	0.36	77.00	89.10	77.00	40.73	0.06	0.46	9.00	8.00	0.00	2.00	10.38	51377.00	-0.04	99.12	79.00	22539.75	4287.10	0.00	0.00	0.00	45081.50	44492.64	14.46	0.20	0.04
1	6	5	6321.00	4109.00	138.45	0	Spot (Block1, Row5, Column6)	45362.00	44938.12	33597592.00	71.47	71.00	10.35	0.00	0.14	77.00	83.43	77.00	31.02	0.03	0.37	0.00	0.00	0.00	-6.00	-5.53	36877.00	-0.39	81.15	80.00	-7560.33	-8121.92	0.00	0.00	0.00	45356.00	44932.59	100000.00	0.47	0.22
1	7	5	6619.00	4105.00	169.80	0	Spot (Block1, Row5, Column7)	45307.00	41277.71	49082048.00	87.12	87.00	13.15	0.00	0.15	77.00	78.86	77.00	13.80	0.01	0.18	40.00	8.00	0.00	10.00	10.12	69523.00	0.60	87.41	84.00	4530.70	4078.20	0.00	0.00	0.00	45317.00	41287.83	12.15	0.71	0.50
1	8	5	6923.00	4110.00	147.60	0	Spot (Block1, Row5, Column8)	45287.00	44240.96	38242276.00	79.83	79.00	8.12	0.00	0.10	79.00	83.83	79.00	22.83	0.03	0.27	0.00	0.00	0.00	0.00	0.83	47339.00	-0.18	78.39	77.00	100000.00	53322.83	0.00	0.00	0.00	45287.00	44241.79	100000.00	0.50	0.25
1	1	6	4822.00	4405.00	138.80	0	Spot (Block1, Row6, Column1)	45478.00	42166.16	32294052.00	114.87	84.00	82.22	0.14	0.72	75.00	89.84	75.00	66.35	0.08	0.74	15.00	9.00	0.00	9.00	39.87	59617.00	0.38	149.44	87.00	5053.11	1057.62	0.00	0.00	0.00	45487.00	42206.02	12.30	0.30	0.09
1	2	6	5129.00	4398.00	119.40	0	Spot (Block1, Row6, Column2)	46303.50	44639.63	23887912.00	69.51	66.00	13.54	0.02	0.19	75.00	86.58	75.00	58.48	0.06	0.68	0.00	0.00	0.00	-9.00	-5.49	25997.00	-0.29	75.39	70.00	-5144.83	-8132.11	0.00	0.00	0.00	46294.50	44634.14	100000.00	0.53	0.28
1	3	6	5400.00	4400.00	141.00	0	Spot (Block1, Row6, Column3)	45744.00	44780.91	34804532.00	77.60	77.00	8.81	0.00	0.11	76.00	77.87	76.00	14.27	0.01	0.18	7.00	0.00	0.00	1.00	1.60	41824.00	-0.02	83.83	82.00	45744.00	28066.12	0.00	0.00	0.00	45745.00	44782.50	15.48	0.60	0.36
1	4	6	5728.00	4411.00	153.45	0	Spot (Block1, Row6, Column4)	43711.50	42040.52	41128800.00	72.23	71.00	8.26	0.01	0.11	76.00	76.41	76.00	12.98	0.00	0.17	2.00	0.00	0.00	-5.00	-3.77	46516.00	-0.32	76.86	75.50	-8742.30	-11150.78	0.00	0.00	0.00	43706.50	42036.75	100000.00	0.53	0.28
1	5	6	6025.00	4411.00	143.75	0	Spot (Block1, Row6, Column5)	42495.00	41527.07	36674396.00	99.04	85.00	39.62	0.07	0.40	78.00	83.71	78.00	32.31	0.03	0.39	19.00	10.00	0.00	7.00	21.04	56255.00	0.47	117.71	83.00	6070.71	1973.67	0.00	0.00	0.00	42502.00	41548.11	12.57	0.20	0.04
1	6	6	6313.00	4404.00	136.40	0	Spot (Block1, Row6, Column6)	45297.00	43574.86	31970472.00	84.23	81.00	13.11	0.02	0.16	78.00	83.68	78.00	30.74	0.03	0.37	6.00	0.00	0.00	3.00	6.23	42197.00	0.02	80.22	78.00	15099.00	6999.36	0.00	0.00	0.00	45300.00	43581.09	13.88	0.60	0.36
1	7	6	6623.00	4407.00	147.70	0	Spot (Block1, Row6, Column7)	45685.00	45188.69	39088592.00	74.08	74.00	7.87	0.00	0.11	78.00	78.69	78.00	12.66	0.00	0.16	3.00	0.00	0.00	-4.00	-3.92	44523.00	-0.36	76.69	76.00	-11421.25	-11532.22	0.00	0.00	0.00	45681.00	45184.77	100000.00	0.36	0.13
1	8	6	6933.00	4409.00	143.65	0	Spot (Block1, Row6, Column8)	44911.00	44471.50	36649072.00	103.65	88.00	38.04	0.07	0.37	79.00	92.68	79.00	59.08	0.07	0.64	19.00	0.00	0.00	9.00	24.65	58354.00	0.19	98.88	79.00	4990.11	1804.24	0.00	0.00	0.00	44920.00	44496.15	12.28	0.19	0.03
1	1	7	4820.00	4700.00	139.95	0	Spot (Block1, Row7, Column1)	38494.50	36399.83	29779452.00	81.63	81.00	10.69	0.00	0.13	74.00	74.20	74.00	11.61	0.00	0.16	34.00	8.00	0.00	7.00	7.63	43263.00	0.64	84.31	83.00	5499.21	4771.68	0.00	0.00	0.00	38501.50	36407.46	12.43	0.92	0.84
1	2	7	5121.00	4707.00	137.35	0	Spot (Block1, Row7, Column2)	46788.50	45879.88	33088956.00	71.40	71.00	5.86	0.00	0.08	75.00	75.37	75.00	10.73	0.00	0.14	1.00	0.00	0.00	-4.00	-3.60	36559.00	-0.37	72.84	73.00	-11697.12	-12759.64	0.00	0.00	0.00	46784.50	45876.29	100000.00	0.58	0.34
1	3	7	5410.00	4710.00	155.20	0	Spot (Block1, Row7, Column3)	24115.50	25506.68	29867312.00	75.63	76.00	9.53	0.00	0.13	74.00	74.06	74.00	9.53	0.00	0.13	23.00	0.00	0.00	2.00	1.63	50367.00	0.16	74.74	74.00	12057.75	15685.52	0.00	0.00	0.00	24117.50	25508.31	13.56	0.98	0.96
1	4	7	5724.00	4706.00	137.40	0	Spot (Block1, Row7, Column4)	44128.00	40980.74	31880368.00	67.16	68.00	9.06	0.01	0.13	76.00	76.82	76.00	14.88	0.00	0.19	0.00	0.00	0.00	-8.00	-8.84	34321.00	-0.65	68.68	69.50	-5516.00	-4638.13	0.00	0.00	0.00	44120.00	40971.91	100000.00	0.81	0.65
1	5	7	6023.00	4709.00	148.65	0	Spot (Block1, Row7, Column5)	43195.00	42759.89	39255576.00	85.32	84.00	10.48	0.01	0.12	77.00	76.88	77.00	11.08	0.00	0.14	32.00	10.00	0.00	7.00	8.32	51447.00	0.76	85.20	84.00	6170.71	5140.40	0.00	0.00	0.00	43202.00	42768.21	12.59	0.33	0.11
1	6	7	6322.00	4707.00	143.25	0	Spot (Block1, Row7, Column6)	35087.00	33932.73	30093796.00	85.74	87.00	11.24	0.01	0.13	77.00	98.03	77.00	95.96	0.10	0.98	0.00	0.00	0.00	10.00	8.74	47499.00	-0.13	81.74	81.00	3508.70	3883.23	0.00	0.00	0.00	35097.00	33941.47	11.78	0.96	0.92
1	7	7	6630.00	4704.00	151.95	0	Spot (Block1, Row7, Column7)	35624.00	34399.88	34208704.00	82.53	81.00	11.12	0.01	0.13	76.00	80.48	76.00	38.35	0.02	0.48	0.00	0.00	0.00	5.00	6.53	52242.00	0.05	79.74	76.50	7124.80	5267.32	0.00	0.00	0.00	35629.00	34406.41	12.80	0.90	0.80
1	8	7	6918.00	4706.00	147.00	-50	Spot (Block1, Row7, Column8)	-722.00	-719.49	11060555.00	125.69	87.00	97.48	0.16	0.78	77.00	87.11	77.00	57.66	0.05	0.66	17.00	12.00	0.00	10.00	48.69	73781.00	0.67	151.94	81.00	-72.20	-14.78	1.85	1.92	0.31	-712.00	-670.79	100000.00	0.76	0.58
1	1	8	4815.00	5007.00	163.35	0	Spot (Block1, Row8, Column1)	46299.00	44714.11	47195648.00	82.03	80.00	13.58	0.01	0.17	72.00	73.22	72.00	11.24	0.01	0.15	43.00	19.00	0.00	8.00	10.03	60539.00	0.78	80.56	77.00	5787.38	4457.52	0.00	0.00	0.00	46307.00	44724.14	12.50	0.56	0.31
1	2	8	5115.00	5002.00	137.70	0	Spot (Block1, Row8, Column2)	47367.50	45023.64	32354100.00	75.55	77.00	9.70	0.01	0.13	74.00	74.66	74.00	11.39	0.00	0.15	13.00	0.00	0.00	3.00	1.55	38683.00	0.08	73.17	74.00	15789.17	28996.36	0.00	0.00	0.00	47370.50	45025.19	13.95	0.83	0.68
1	3	8	5427.00	5007.00	134.55	0	Spot (Block1, Row8, Column3)	46540.00	46468.91	31684760.00	70.78	72.00	11.31	0.01	0.16	76.00	76.10	76.00	10.17	0.00	0.13	6.00	0.00	0.00	-4.00	-5.22	34256.00	-0.52	75.98	78.00	-11635.00	-8896.74	0.00	0.00	0.00	46536.00	46463.69	100000.00	0.29	0.08
1	4	8	5712.00	5008.00	177.50	0	Spot (Block1, Row8, Column4)	45032.00	44634.64	57712572.00	85.99	78.00	28.42	0.04	0.33	75.00	76.71	75.00	14.49	0.01	0.19	23.00	15.00	0.00	3.00	10.99	76188.00	0.64	93.32	81.00	15010.67	4061.03	0.00	0.00	0.00	45035.00	44645.63	13.87	0.17	0.03
1	5	8	6000.00	5005.00	144.05	0	Spot (Block1, Row8, Column5)	44810.00	44155.34	36592812.00	85.69	87.00	11.67	0.01	0.14	76.00	77.59	76.00	14.27	0.01	0.18	35.00	3.00	0.00	11.00	9.69	48329.00	0.57	81.83	84.00	4073.64	4556.93	0.00	0.00	0.00	44821.00	44165.03	11.99	0.67	0.45
1	6	8	6322.00	5005.00	148.60	0	Spot (Block1, Row8, Column6)	45345.00	44746.49	39351856.00	172.96	90.00	170.65	0.28	0.99	75.00	95.01	75.00	95.04	0.10	1.00	23.00	19.00	0.00	15.00	97.96	104816.00	0.82	193.10	84.50	3023.00	456.77	86.87	85.82	0.04	45360.00	44844.45	11.56	0.13	0.02
1	7	8	6603.00	5014.00	151.55	0	Spot (Block1, Row8, Column7)	46218.00	46041.80	40980336.00	71.40	72.00	9.24	0.00	0.13	74.00	92.33	74.00	92.55	0.10	1.00	0.00	0.00	0.00	-2.00	-2.60	44766.00	-0.23	75.56	75.50	-23109.00	-17688.88	0.00	0.00	0.00	46216.00	46039.20	100000.00	0.34	0.12
1	8	8	6902.00	5010.00	151.95	0	Spot (Block1, Row8, Column8)	46636.50	46245.95	41432248.00	78.05	80.00	10.67	0.01	0.14	75.00	75.35	75.00	10.97	0.00	0.15	22.00	1.00	0.00	5.00	3.05	49637.00	0.25	81.66	82.00	9327.30	15184.51	0.00	0.00	0.00	46641.50	46249.00	13.19	0.46	0.21
2	1	1	9335.00	2915.00	170.00	0	Spot (Block2, Row1, Column1)	45872.00	45776.29	52286532.00	268.45	105.00	266.61	0.41	0.99	78.00	109.12	78.00	133.88	0.15	1.23	33.00	31.00	0.00	27.00	190.45	214490.00	1.19	227.38	81.00	1698.96	240.36	76.20	75.12	0.08	45899.00	45966.73	10.73	0.07	0.00
2	2	1	9627.00	2908.00	133.35	0	Spot (Block2, Row1, Column2)	46215.50	40640.45	28481152.00	74.15	75.00	7.91	0.00	0.11	81.00	102.14	81.00	113.14	0.10	1.11	0.00	0.00	0.00	-6.00	-6.85	35223.00	-0.25	70.70	75.00	-7702.58	-5936.11	0.00	0.00	0.00	46209.50	40633.60	100000.00	0.88	0.77
2	3	1	9925.00	2911.00	136.65	0	Spot (Block2, Row1, Column3)	47335.50	47190.69	32826120.00	81.41	81.00	9.12	0.00	0.11	79.00	78.45	79.00	11.41	0.00	0.15	16.00	0.00	0.00	2.00	2.41	40869.00	0.26	80.33	83.00	23667.75	19562.10	0.00	0.00	0.00	47337.50	47193.11	14.53	0.24	0.06
2	4	1	10226.00	2906.00	134.10	0	Spot (Block2, Row1, Column4)	48370.00	46914.16	31014528.00	70.40	71.00	8.69	0.00	0.12	79.00	79.09	79.00	12.07	0.00	0.15	0.00	0.00	0.00	-8.00	-8.60	34076.00	-0.72	71.65	73.00	-6046.25	-5458.28	0.00	0.00	0.00	48362.00	46905.56	100000.00	0.73	0.53
2	5	1	10517.00	2904.00	141.15	0	Spot (Block2, Row1, Column5)	49182.00	49181.09	35388688.00	86.00	86.00	8.62	0.00	0.10	82.00	82.89	82.00	13.59	0.00	0.16	12.00	0.00	0.00	4.00	4.00	46438.00	0.23	85.98	87.00	12295.50	12306.66	0.00	0.00	0.00	49186.00	49185.08	13.59	0.15	0.02
2	6	1	10805.00	2908.00	137.85	0	Spot (Block2, Row1, Column6)	49232.00	42964.32	30404344.00	75.43	76.00	8.93	0.00	0.12	82.00	82.38	82.00	11.84	0.00	0.14	2.00	0.00	0.00	-6.00	-6.57	38695.00	-0.59	77.40	78.00	-8205.33	-6538.32	0.00	0.00	0.00	49226.00	42957.75	100000.00	0.86	0.73
2	7	1	11102.00	2914.00	136.95	0	Spot (Block2, Row1, Column7)	49385.00	46257.57	31952908.00	82.73	86.00	13.41	0.02	0.16	79.00	78.51	79.00	11.29	0.00	0.14	32.00	3.00	0.00	7.00	3.73	42359.00	0.37	83.75	85.00	7055.00	12393.45	0.00	0.00	0.00	49392.00	46261.30	12.78	0.90	0.80
2	8	1	11424.00	2901.00	151.65	0	Spot (Block2, Row1, Column8)	49573.00	49564.41	41413064.00	795.99	184.00	839.94	0.64	1.06	82.00	171.17	82.00	381.02	0.32	2.23	44.00	41.00	0.00	102.00	713.99	503065.00	1.64	587.07	106.00	486.01	69.42	32.44	34.92	0.15	49675.00	50278.39	8.92	0.04	0.00
2	1	2	9317.00	3208.00	220.65	0	Spot (Block2, Row2, Column1)	12382.00	13196.02	45045680.00	69.57	70.00	11.42	0.00	0.16	76.00	75.65	76.00	9.69	0.00	0.13	6.00	1.00	0.00	-6.00	-6.43	97255.00	-0.63	73.27	74.00	-2063.67	-2051.38	0.00	0.00	0.00	12376.00	13189.59	100000.00	0.95	0.91
2	2	2	9622.00	3207.00	155.65	0	Spot (Block2, Row2, Column2)	47298.00	46478.00	42971156.00	81.73	81.00	8.20	0.00	0.10	78.00	77.18	78.00	9.99	0.00	0.13	23.00	4.00	0.00	3.00	3.73	54271.00	0.46	78.09	77.00	15766.00	12449.12	0.00	0.00	0.00	47301.00	46481.73	13.94	0.41	0.17
2	3	2	9910.00	3201.00	132.85	0	Spot (Block2, Row2, Column3)	48443.50	48123.28	30781588.00	74.46	72.00	14.20	0.01	0.19	79.00	78.83	79.00	11.13	0.00	0.14	16.00	2.00	0.00	-7.00	-4.54	35147.00	-0.39	77.93	79.50	-6920.50	-10609.15	0.00	0.00	0.00	48436.50	48118.75	100000.00	0.40	0.16
2	4	2	10224.00	3206.00	143.80	0	Spot (Block2, Row2, Column4)	49182.00	43434.46	33839960.00	75.52	77.00	8.13	0.01	0.11	78.00	78.22	78.00	11.87	0.00	0.15	3.00	0.00	0.00	-1.00	-2.48	42745.00	-0.23	75.55	76.00	-49182.00	-17522.39	0.00	0.00	0.00	49181.00	43431.98	100000.00	0.91	0.82
2	5	2	10521.00	3204.00	157.65	0	Spot (Block2, Row2, Column5)	11842.00	12634.94	19387508.00	96.31	95.00	11.53	0.01	0.12	81.00	82.88	81.00	13.14	0.01	0.16	51.00	19.00	0.00	14.00	15.31	65973.00	1.02	96.17	99.00	845.86	825.22	0.00	0.00	0.00	11856.00	12650.25	9.72	0.90	0.81
2	6	2	10823.00	3206.00	139.65	0	Spot (Block2, Row2, Column6)	50247.00	50092.54	34586580.00	87.51	88.00	9.76	0.00	0.11	81.00	87.61	81.00	24.99	0.03	0.29	2.00	0.00	0.00	7.00	6.51	46292.00	-0.00	81.78	82.00	7178.14	7696.47	0.00	0.00	0.00	50254.00	50099.05	12.81	0.32	0.11
2	7	2	11118.00	3205.00	138.75	0	Spot (Block2, Row2, Column7)	50444.00	49079.80	33369068.00	72.93	72.00	14.71	0.01	0.20	81.00	81.87	81.00	16.74	0.00	0.20	4.00	0.00	0.00	-9.00	-8.07	37923.00	-0.53	71.86	73.00	-5604.89	-6080.89	0.00	0.00	0.00	50435.00	49071.73	100000.00	0.56	0.31
2	8	2	11412.00	3202.00	243.75	0	Spot (Block2, Row2, Column8)	26031.00	28354.16	73477616.00	80.99	81.00	10.52	0.00	0.13	82.00	82.54	82.00	12.96	0.00	0.16	9.00	0.00	0.00	-1.00	-1.01	138010.00	-0.12	77.57	78.00	-26031.00	-28123.08	0.00	0.00	0.00	26030.00	28353.15	100000.00	0.94	0.88
2	1	3	9329.00	3507.00	153.00	0	Spot (Block2, Row3, Column1)	47170.00	46898.34	41899448.00	77.12	77.00	9.52	0.00	0.12	75.00	75.25	75.00	10.42	0.00	0.14	21.00	2.00	0.00	2.00	2.12	49509.00	0.18	74.27	74.00	23585.00	22155.08	0.00	0.00	0.00	47172.00	46900.46	14.53	0.31	0.10
2	2	3	9630.00	3507.00	133.85	0	Spot (Block2, Row3, Column2)	48321.00	44408.21	29455612.00	87.15	86.00	9.04	0.01	0.10	76.00	76.08	76.00	10.14	0.00	0.13	47.00	17.00	0.00	10.00	11.15	41657.00	1.09	81.41	82.00	4832.10	3983.32	0.00	0.00	0.00	48331.00	44419.36	12.24	0.73	0.53
2	3	3	9904.00	3504.00	139.10	0	Spot (Block2, Row3, Column3)	8916.00	9377.67	13109750.00	80.17	80.00	9.21	0.00	0.11	78.00	78.45	78.00	11.80	0.00	0.15	16.00	0.00	0.00	2.00	2.17	41767.00	0.15	79.94	78.00	4458.00	4327.52	0.00	0.00	0.00	8918.00	9379.83	12.12	0.97	0.95
2	4	3	10221.00	3507.00	139.20	0	Spot (Block2, Row3, Column4)	50712.00	46878.98	32455480.00	82.64	81.00	10.73	0.01	0.13	77.00	77.23	77.00	11.86	0.00	0.15	25.00	7.00	0.00	4.00	5.64	43470.00	0.46	75.79	75.00	12678.00	8308.07	0.00	0.00	0.00	50716.00	46884.62	13.63	0.73	0.53
2	5	3	10523.00	3505.00	130.95	0	Spot (Block2, Row3, Column5)	50854.00	49463.39	29442468.00	76.32	77.00	12.91	0.00	0.17	79.00	80.04	79.00	12.36	0.01	0.15	12.00	1.00	0.00	-2.00	-2.68	35030.00	-0.30	79.08	77.00	-25427.00	-18443.31	0.00	0.00	0.00	50852.00	49460.71	100000.00	0.62	0.39
2	6	3	10817.00	3505.00	140.30	0	Spot (Block2, Row3, Column6)	33409.50	33661.20	25631924.00	105.54	89.00	38.46	0.07	0.36	82.00	89.77	82.00	26.03	0.04	0.29	35.00	26.00	0.00	7.00	23.54	56145.00	0.61	103.03	80.50	4772.79	1430.22	0.00	0.00	0.00	33416.50	33684.73	12.22	0.96	0.91
2	7	3	11121.00	3511.00	134.65	0	Spot (Block2, Row3, Column7)	51275.00	46306.27	29374832.00	83.14	82.00	9.65	0.01	0.12	80.00	85.17	80.00	22.64	0.03	0.27	0.00	0.00	0.00	2.00	3.14	40325.00	-0.09	80.88	81.00	25637.50	14726.90	0.00	0.00	0.00	51277.00	46309.41	14.65	0.82	0.67
2	8	3	11418.00	3503.00	141.35	0	Spot (Block2, Row3, Column8)	45034.00	41563.40	30046204.00	90.17	91.00	10.01	0.00	0.11	80.00	81.44	80.00	13.52	0.01	0.17	41.00	2.00	0.00	11.00	10.17	48964.00	0.65	82.87	80.00	4094.00	4085.61	0.00	0.00	0.00	45045.00	41573.57	12.00	0.96	0.92
2	1	4	9318.00	3805.00	137.75	0	Spot (Block2, Row4, Column1)	47760.00	46964.13	33276164.00	82.42	81.00	11.01	0.01	0.13	75.00	75.23	75.00	11.04	0.00	0.15	35.00	10.00	0.00	6.00	7.42	42366.00	0.65	76.68	76.00	7960.00	6325.88	0.00	0.00	0.00	47766.00	46971.56	12.96	0.51	0.26
2	2	4	9616.00	3804.00	148.65	0	Spot (Block2, Row4, Column2)	22928.00	22210.22	23384212.00	84.12	84.00	10.24	0.00	0.12	76.00	78.49	76.00	17.80	0.01	0.23	18.00	0.00	0.00	8.00	8.12	50640.00	0.32	80.13	80.00	2866.00	2735.38	0.00	0.00	0.00	22936.00	22218.34	11.48	0.98	0.97
2	3	4	9913.00	3804.00	143.25	0	Spot (Block2, Row4, Column3)	50395.00	50378.29	36690540.00	86.77	87.00	13.74	0.00	0.16	77.00	78.58	77.00	14.76	0.01	0.19	35.00	10.00	0.00	10.00	9.77	48592.00	0.55	82.11	78.00	5039.50	5155.67	0.00	0.00	0.00	50405.00	50388.05	12.30	0.12	0.01
2	4	4	10209.00	3806.00	143.55	0	Spot (Block2, Row4, Column4)	51385.00	49738.43	35969480.00	81.43	81.00	8.96	0.00	0.11	77.00	77.61	77.00	12.67	0.00	0.16	19.00	0.00	0.00	4.00	4.43	45844.00	0.30	76.29	76.00	12846.25	11232.55	0.00	0.00	0.00	51389.00	49742.86	13.65	0.70	0.49
2	5	4	10536.00	3805.00	207.40	0	Spot (Block2, Row4, Column5)	2314.00	3150.92	20935012.00	72.69	72.00	10.86	0.00	0.15	77.00	77.42	77.00	12.00	0.00	0.16	7.00	0.00	0.00	-5.00	-4.31	88615.00	-0.39	74.70	76.00	-462.80	-731.89	0.00	0.00	0.00	2309.00	3146.62	100000.00	0.57	0.32
2	6	4	10824.00	3809.00	175.00	0	Spot (Block2, Row4, Column6)	42635.00	42013.13	48173288.00	89.81	79.00	25.85	0.06	0.29	77.00	79.88	77.00	17.69	0.02	0.22	34.00	22.00	0.00	2.00	12.81	77237.00	0.56	88.43	76.00	21317.50	3279.59	0.00	0.00	0.00	42637.00	42025.94	14.38	0.86	0.73
2	7	4	11123.00	3800.00	144.15	0	Spot (Block2, Row4, Column7)	29169.50	29468.87	24592608.00	77.17	76.00	10.41	0.01	0.13	78.00	87.01	78.00	33.87	0.05	0.39	0.00	0.00	0.00	-2.00	-0.83	43988.00	-0.29	78.22	77.00	-14584.75	-35587.34	0.00	0.00	0.00	29167.50	29468.04	100000.00	0.98	0.97
2	8	4	11415.00	3804.00	136.20	0	Spot (Block2, Row4, Column8)	52338.00	47601.88	30460444.00	82.73	82.00	10.81	0.00	0.13	78.00	80.32	78.00	22.05	0.01	0.27	5.00	0.00	0.00	4.00	4.73	41449.00	0.11	86.36	86.00	13084.50	10058.43	0.00	0.00	0.00	52342.00	47606.61	13.68	0.79	0.62
2	1	5	9330.00	4110.00	136.40	0	Spot (Block2, Row5, Column1)	48484.00	48456.62	32754052.00	78.31	77.00	10.38	0.01	0.13	77.00	81.94	77.00	20.88	0.03	0.25	3.00	0.00	0.00	0.00	1.31	39154.00	-0.17	81.01	80.00	100000.00	37046.38	0.00	0.00	0.00	48484.00	48457.93	100000.00	0.18	0.03
2	2	5	9613.00	4101.00	141.30	0	Spot (Block2, Row5, Column2)	49112.00	47479.05	34699084.00	90.42	85.00	18.80	0.03	0.21	80.00	86.10	80.00	24.39	0.03	0.28	14.00	4.00	0.00	5.00	10.42	49097.00	0.18	95.49	85.00	9822.40	4557.39	0.00	0.00	0.00	49117.00	47489.46	13.26	0.40	0.16
2	3	5	9920.00	4105.00	156.90	0	Spot (Block2, Row5, Column3)	50142.00	47525.07	42470084.00	91.59	93.00	14.34	0.01	0.16	80.00	82.38	80.00	19.76	0.01	0.24	33.00	0.00	0.00	13.00	11.59	61821.00	0.47	85.22	81.00	3857.08	4101.70	0.00	0.00	0.00	50155.00	47536.65	11.91	0.59	0.34
2	4	5	10221.00	4105.00	142.40	0	Spot (Block2, Row5, Column4)	51321.00	51283.05	36154664.00	76.74	76.00	8.70	0.00	0.11	77.00	77.51	77.00	12.26	0.00	0.16	7.00	0.00	0.00	-1.00	-0.26	42358.00	-0.06	79.44	78.00	-51321.00	-193889.80	0.00	0.00	0.00	51320.00	51282.78	100000.00	0.15	0.02
2	5	5	10523.00	4106.00	141.35	0	Spot (Block2, Row5, Column5)	51516.00	51474.90	35497980.00	78.19	79.00	11.30	0.00	0.14	77.00	77.11	77.00	11.14	0.00	0.14	19.00	0.00	0.00	2.00	1.19	42378.00	0.10	84.14	85.00	25758.00	43321.95	0.00	0.00	0.00	51518.00	51476.09	14.65	0.14	0.02
2	6	5	10818.00	4104.00	139.15	0	Spot (Block2, Row5, Column6)	51439.00	49158.16	32955664.00	78.44	78.00	7.81	0.00	0.10	75.00	75.05	75.00	12.10	0.00	0.16	13.00	0.00	0.00	3.00	3.44	40865.00	0.28	74.63	74.00	17146.33	14308.05	0.00	0.00	0.00	51442.00	49161.60	14.07	0.69	0.48
2	7	5	11122.00	4102.00	157.45	0	Spot (Block2, Row5, Column7)	52033.00	49127.25	42964060.00	120.79	90.50	56.94	0.13	0.47	76.00	82.86	76.00	32.57	0.04	0.39	39.00	33.00	0.00	14.50	44.79	82863.00	1.16	116.70	85.00	3588.48	1096.80	0.00	0.00	0.00	52047.50	49172.04	11.81	0.37	0.14
2	8	5	11426.00	4109.00	137.20	0	Spot (Block2, Row5, Column8)	52507.00	52503.72	32962700.00	88.60	88.00	11.19	0.00	0.13	80.00	84.69	80.00	27.87	0.02	0.33	3.00	0.00	0.00	8.00	8.60	44568.00	0.14	88.52	89.00	6563.38	6101.98	0.00	0.00	0.00	52515.00	52512.32	12.68	0.09	0.01
2	1	6	9318.00	4405.00	137.95	0	Spot (Block2, Row6, Column1)	48811.00	44114.34	31331964.00	103.06	96.00	29.04	0.03	0.28	78.00	82.92	78.00	21.32	0.03	0.26	45.00	28.00	0.00	18.00	25.06	53075.00	0.94	92.64	83.00	2711.72	1760.47	0.00	0.00	0.00	48829.00	44139.39	11.40	0.75	0.56
2	2	6	9612.00	4409.00	116.10	0	Spot (Block2, Row6, Column2)	49534.00	44778.09	21637432.00	94.68	84.00	32.14	0.05	0.34	79.00	85.02	79.00	22.98	0.03	0.27	36.00	21.00	0.00	5.00	15.68	33706.00	0.42	96.50	79.00	9906.80	2855.79	0.00	0.00	0.00	49539.00	44793.77	13.27	0.71	0.50
2	3	6	9899.00	4401.00	138.40	0	Spot (Block2, Row6, Column3)	49933.00	47878.82	32883308.00	82.80	82.00	9.15	0.00	0.11	77.00	80.26	77.00	17.91	0.02	0.22	12.00	0.00	0.00	5.00	5.80	42888.00	0.14	84.06	84.00	9986.60	8261.57	0.00	0.00	0.00	49938.00	47884.61	13.29	0.67	0.44
2	4	6	10223.00	4406.00	140.05	0	Spot (Block2, Row6, Column4)	50631.00	50484.00	34721296.00	76.18	76.00	6.84	0.00	0.09	77.00	76.85	77.00	10.77	0.00	0.14	3.00	0.00	0.00	-1.00	-0.82	40450.00	-0.06	75.98	78.00	-50631.00	-61343.28	0.00	0.00	0.00	50630.00	50483.17	100000.00	0.34	0.11
2	5	6	10523.00	4407.00	135.65	0	Spot (Block2, Row6, Column5)	51011.00	50943.49	32472112.00	79.02	79.00	9.21	0.00	0.12	76.00	76.90	76.00	10.91	0.01	0.14	21.00	2.00	0.00	3.00	3.02	39192.00	0.19	72.55	75.00	17003.67	16890.36	0.00	0.00	0.00	51014.00	50946.50	14.05	0.23	0.05
2	6	6	10819.00	4403.00	135.75	0	Spot (Block2, Row6, Column6)	51295.00	45155.94	29519976.00	75.90	75.00	8.81	0.01	0.12	79.00	82.58	79.00	24.07	0.02	0.29	0.00	0.00	0.00	-4.00	-3.10	37721.00	-0.28	79.02	79.00	-12823.75	-14554.15	0.00	0.00	0.00	51291.00	45152.84	100000.00	0.80	0.64
2	7	6	11116.00	4404.00	141.10	0	Spot (Block2, Row6, Column7)	52133.00	52133.00	35258112.00	78.85	79.00	12.69	0.00	0.16	77.00	77.20	77.00	14.40	0.00	0.19	20.00	0.00	0.00	2.00	1.85	42423.00	0.11	81.58	80.00	26066.50	28131.99	0.00	0.00	0.00	52135.00	52134.85	14.67	1.00	1.00
2	8	6	11432.00	4410.00	139.55	0	Spot (Block2, Row6, Column8)	52385.00	52385.00	34340608.00	90.52	90.00	11.28	0.00	0.12	78.00	82.31	78.00	24.72	0.02	0.30	16.00	0.00	0.00	12.00	12.52	47432.00	0.33	83.74	85.00	4365.42	4184.41	0.00	0.00	0.00	52397.00	52397.52	12.09	1.00	1.00
2	1	7	9318.00	4707.00	147.90	0	Spot (Block2, Row7, Column1)	37124.00	35393.47	31080464.00	71.08	71.00	7.56	0.00	0.11	74.00	73.62	74.00	11.55	0.00	0.16	2.00	0.00	0.00	-3.00	-2.92	42788.00	-0.22	73.20	74.00	-12374.67	-12106.16	0.00	0.00	0.00	37121.00	35390.55	100000.00	0.97	0.94
2	2	7	9623.00	4705.00	137.35	0	Spot (Block2, Row7, Column2)	49842.00	47554.96	32319944.00	79.05	78.00	9.42	0.01	0.12	75.00	74.67	75.00	11.97	0.00	0.16	21.00	2.00	0.00	3.00	4.05	40395.00	0.37	72.84	73.00	16614.00	11739.41	0.00	0.00	0.00	49845.00	47559.01	14.02	0.70	0.49
2	3	7	9912.00	4708.00	154.35	0	Spot (Block2, Row7, Column3)	14628.00	18248.19	22042808.00	71.07	72.00	12.19	0.01	0.17	75.00	74.98	75.00	10.47	0.00	0.14	11.00	1.00	0.00	-3.00	-3.93	46411.00	-0.37	72.67	71.00	-4876.00	-4647.46	0.00	0.00	0.00	14625.00	18244.27	100000.00	0.93	0.87
2	4	7	10224.00	4706.00	136.40	0	Spot (Block2, Row7, Column4)	50159.00	43140.17	29433828.00	85.57	86.00	8.54	0.00	0.10	76.00	81.09	76.00	26.03	0.03	0.32	1.00	0.00	0.00	10.00	9.57	43041.00	0.17	82.38	82.00	5015.90	4508.52	0.00	0.00	0.00	50169.00	43149.74	12.29	0.89	0.80
2	5	7	10522.00	4704.00	145.20	0	Spot (Block2, Row7, Column5)	50332.00	49520.62	37151668.00	76.16	75.00	15.01	0.01	0.20	76.00	78.43	76.00	18.36	0.01	0.23	11.00	1.00	0.00	-1.00	0.16	43713.00	-0.12	76.24	75.00	-50332.00	319380.38	0.00	0.00	0.00	50331.00	49520.78	100000.00	0.51	0.26
2	6	7	10815.00	4709.00	141.50	0	Spot (Block2, Row7, Column6)	45049.50	41798.34	30687884.00	99.03	84.00	36.26	0.07	0.37	79.00	86.72	79.00	29.49	0.04	0.34	29.00	19.00	0.00	5.00	20.03	53676.00	0.42	103.17	82.00	9009.90	2086.45	0.00	0.00	0.00	45054.50	41818.37	13.14	0.76	0.57
2	7	7	11127.00	4702.00	150.00	0	Spot (Block2, Row7, Column7)	30569.00	30753.76	27092644.00	80.57	81.00	11.57	0.00	0.14	77.00	81.08	77.00	23.46	0.02	0.29	4.00	0.00	0.00	4.00	3.57	49470.00	-0.02	68.27	69.00	7642.25	8614.42	0.00	0.00	0.00	30573.00	30757.33	12.90	0.98	0.96
2	8	7	11418.00	4705.00	147.00	-50	Spot (Block2, Row7, Column8)	-277.00	-305.95	7656459.00	111.29	92.00	42.14	0.08	0.38	77.00	81.91	77.00	25.15	0.03	0.31	37.00	24.00	0.00	15.00	34.29	65663.00	1.17	116.97	96.00	-18.47	-8.92	1.40	2.56	0.37	-262.00	-271.66	100000.00	0.87	0.76
2	1	8	9324.00	5008.00	163.20	0	Spot (Block2, Row8, Column1)	49668.00	45487.17	45402520.00	70.07	70.00	8.69	0.00	0.12	74.00	73.64	74.00	10.24	0.00	0.14	5.00	0.00	0.00	-4.00	-3.93	51853.00	-0.35	71.20	70.00	-12417.00	-11579.13	0.00	0.00	0.00	49664.00	45483.24	100000.00	0.81	0.66
2	2	8	9621.00	5005.00	138.20	0	Spot (Block2, Row8, Column2)	50319.00	46802.99	31940012.00	75.92	75.00	9.88	0.01	0.13	74.00	73.27	74.00	9.92	0.00	0.14	24.00	4.00	0.00	1.00	1.92	39100.00	0.27	77.19	77.00	50319.00	24346.98	0.00	0.00	0.00	50320.00	46804.91	15.62	0.79	0.62
2	3	8	9927.00	5007.00	134.70	0	Spot (Block2, Row8, Column3)	50465.00	50182.23	31712808.00	76.93	77.00	7.60	0.00	0.10	71.00	71.06	71.00	10.31	0.00	0.15	30.00	2.00	0.00	6.00	5.93	37389.00	0.57	77.63	77.00	8410.83	8459.44	0.00	0.00	0.00	50471.00	50188.16	13.04	0.48	0.23
2	4	8	10214.00	5005.00	174.45	0	Spot (Block2, Row8, Column4)	50596.00	50506.83	55825884.00	115.34	86.00	56.55	0.13	0.49	73.00	78.25	73.00	26.71	0.03	0.34	40.00	31.00	0.00	13.00	42.34	98382.00	1.39	101.78	78.00	3892.00	1192.99	0.00	0.00	0.00	50609.00	50549.16	11.93	0.10	0.01
2	5	8	10504.00	5005.00	143.75	0	Spot (Block2, Row8, Column5)	50667.00	48870.36	35693768.00	78.34	79.00	12.45	0.00	0.16	74.00	79.00	74.00	26.03	0.03	0.33	3.00	0.00	0.00	5.00	4.34	43870.00	-0.03	70.81	71.00	10133.40	11262.30	0.00	0.00	0.00	50672.00	48874.70	13.31	0.72	0.52
2	6	8	10821.00	5003.00	147.10	0	Spot (Block2, Row8, Column6)	50847.00	50399.37	38597140.00	112.31	102.00	32.58	0.04	0.29	76.00	79.42	76.00	21.46	0.02	0.27	55.00	38.00	0.00	26.00	36.31	66598.00	1.53	105.68	85.00	1955.65	1388.15	0.00	0.00	0.00	50873.00	50435.68	10.93	0.28	0.08
2	7	8	11111.00	5007.00	146.55	0	Spot (Block2, Row8, Column7)	51576.00	51576.00	38469376.00	77.89	78.00	11.35	0.00	0.15	76.00	80.00	76.00	21.38	0.02	0.27	3.00	0.00	0.00	2.00	1.89	45723.00	-0.10	82.17	83.00	25788.00	27250.29	0.00	0.00	0.00	51578.00	51577.89	14.65	1.00	1.00
2	8	8	11400.00	5009.00	146.20	0	Spot (Block2, Row8, Column8)	51983.00	51948.05	38383360.00	74.57	75.00	7.28	0.00	0.10	77.00	77.44	77.00	12.65	0.00	0.16	1.00	0.00	0.00	-2.00	-2.43	43696.00	-0.23	75.43	74.00	-25991.50	-21347.50	0.00	0.00	0.00	51981.00	51945.62	100000.00	0.18	0.03
3	1	1	13841.00	2912.00	165.30	0	Spot (Block3, Row1, Column1)	50459.00	50432.09	49655628.00	470.11	118.00	573.01	0.60	1.22	88.00	132.38	88.00	249.96	0.18	1.89	36.00	31.00	0.00	30.00	382.11	356344.00	1.35	396.27	99.00	1681.97	131.98	50.81	54.52	0.19	50489.00	50814.20	10.72	0.05	0.00
3	2	1	14126.00	2905.00	132.00	0	Spot (Block3, Row1, Column2)	40264.50	38369.78	25091372.00	94.10	96.00	21.10	0.01	0.22	86.00	120.45	86.00	219.31	0.15	1.82	0.00	0.00	0.00	10.00	8.10	44038.00	-0.12	91.50	93.00	4026.45	4738.01	0.00	0.00	0.00	40274.50	38377.88	11.98	0.63	0.40
3	3	1	14433.00	2907.00	137.15	0	Spot (Block3, Row1, Column3)	48404.50	48184.51	33180276.00	85.09	85.00	7.64	0.00	0.09	81.00	81.83	81.00	12.08	0.00	0.15	14.00	0.00	0.00	4.00	4.09	43225.00	0.27	83.81	84.00	12101.12	11785.13	0.00	0.00	0.00	48408.50	48188.60	13.56	0.28	0.08
3	4	1	14724.00	2905.00	135.85	0	Spot (Block3, Row1, Column4)	46619.50	46144.88	32530428.00	87.32	89.00	11.15	0.01	0.13	83.00	83.23	83.00	11.77	0.00	0.14	27.00	2.00	0.00	6.00	4.32	43659.00	0.35	81.88	82.00	7769.92	10686.63	0.00	0.00	0.00	46625.50	46149.20	12.92	0.38	0.15
3	5	1	15019.00	2902.00	142.05	0	Spot (Block3, Row1, Column5)	48220.00	48165.16	35883416.00	87.20	87.00	9.32	0.00	0.11	87.00	89.55	87.00	19.52	0.01	0.22	3.00	0.00	0.00	0.00	0.20	47786.00	-0.12	85.76	85.00	100000.00	239950.73	0.00	0.00	0.00	48220.00	48165.36	100000.00	0.14	0.02
3	6	1	15311.00	2906.00	135.25	0	Spot (Block3, Row1, Column6)	48012.00	42404.78	29424728.00	119.23	105.00	31.70	0.06	0.27	86.00	90.59	86.00	21.51	0.02	0.24	46.00	28.00	0.00	19.00	33.23	58543.00	1.33	108.99	98.00	2526.95	1276.02	0.00	0.00	0.00	48031.00	42438.01	11.30	0.67	0.45
3	7	1	15602.00	2909.00	140.30	0	Spot (Block3, Row1, Column7)	48154.00	47682.64	34418932.00	106.53	106.00	16.85	0.00	0.16	87.00	92.93	87.00	23.52	0.03	0.25	43.00	3.00	0.00	19.00	19.53	56356.00	0.58	107.99	100.00	2534.42	2441.12	0.00	0.00	0.00	48173.00	47702.17	11.31	0.50	0.25
3	8	1	15922.00	2900.00	151.15	0	Spot (Block3, Row1, Column8)	48784.00	48758.12	41140100.00	746.19	181.50	795.44	0.61	1.07	95.00	158.04	95.00	302.39	0.22	1.91	44.00	41.00	0.00	86.50	651.19	468607.00	1.95	479.62	106.00	563.98	74.88	35.26	37.21	0.16	48870.50	49409.32	9.14	0.04	0.00
3	1	2	13819.00	3203.00	217.85	0	Spot (Block3, Row2, Column1)	8573.00	9104.41	31489608.00	84.92	84.00	10.39	0.00	0.12	83.00	82.94	83.00	10.80	0.00	0.13	21.00	4.00	0.00	1.00	1.92	115149.00	0.18	85.74	86.00	8573.00	4746.47	0.00	0.00	0.00	8574.00	9106.33	13.07	0.95	0.91
3	2	2	14127.00	3205.00	150.30	0	Spot (Block3, Row2, Column2)	51136.00	50604.89	40367776.00	87.64	88.00	9.31	0.00	0.11	83.00	83.19	83.00	11.27	0.00	0.14	21.00	3.00	0.00	5.00	4.64	54426.00	0.40	80.12	80.00	10227.20	10900.33	0.00	0.00	0.00	51141.00	50609.54	13.32	0.42	0.18
3	3	2	14418.00	3200.00	132.35	0	Spot (Block3, Row2, Column3)	50588.00	49367.46	30163684.00	78.88	78.00	7.55	0.00	0.10	81.00	82.21	81.00	11.87	0.01	0.14	3.00	0.00	0.00	-3.00	-2.12	36994.00	-0.28	79.18	78.00	-16862.67	-23269.68	0.00	0.00	0.00	50585.00	49365.34	100000.00	0.61	0.37
3	4	2	14722.00	3204.00	146.70	0	Spot (Block3, Row2, Column4)	46398.50	43971.86	37108024.00	93.31	94.00	14.58	0.00	0.16	82.00	97.26	82.00	81.11	0.07	0.83	0.00	0.00	0.00	12.00	11.31	54868.00	-0.05	85.69	85.00	3866.54	3886.87	0.00	0.00	0.00	46410.50	43983.17	11.92	0.65	0.42
3	5	2	15031.00	3198.00	170.50	0	Spot (Block3, Row2, Column5)	13306.50	13417.61	26258668.00	124.08	105.00	41.58	0.07	0.34	88.00	92.60	88.00	37.42	0.02	0.40	29.00	24.00	0.00	17.00	36.08	100504.00	0.84	121.64	97.00	782.74	371.90	0.00	0.00	0.00	13323.50	13453.69	9.61	0.88	0.77
3	6	2	15326.00	3203.00	141.75	0	Spot (Block3, Row2, Column6)	48537.00	48412.72	35583716.00	78.90	81.00	16.48	0.01	0.21	88.00	101.86	88.00	52.74	0.06	0.52	0.00	0.00	0.00	-7.00	-9.10	42920.00	-0.44	90.01	91.00	-6933.86	-5318.36	0.00	0.00	0.00	48530.00	48403.62	100000.00	0.21	0.05
3	7	2	15620.00	3203.00	139.45	0	Spot (Block3, Row2, Column7)	48367.00	47933.96	34178796.00	85.90	86.00	8.37	0.00	0.10	87.00	92.35	87.00	35.16	0.03	0.38	0.00	0.00	0.00	-1.00	-1.10	45095.00	-0.18	85.05	86.00	-48367.00	-43388.61	0.00	0.00	0.00	48366.00	47932.86	100000.00	0.55	0.30
3	8	2	15910.00	3209.00	252.20	0	Spot (Block3, Row2, Column8)	27303.00	28592.27	84408864.00	90.43	91.00	8.94	0.00	0.10	91.00	91.63	91.00	15.12	0.00	0.17	2.00	0.00	0.00	0.00	-0.57	166943.00	-0.08	91.33	91.00	100000.00	-50605.56	0.00	0.00	0.00	27303.00	28591.70	100000.00	0.94	0.88
3	1	3	13829.00	3505.00	150.65	0	Spot (Block3, Row3, Column1)	51818.00	51757.73	40725648.00	87.49	88.00	14.92	0.00	0.17	82.00	99.58	82.00	86.35	0.08	0.87	0.00	0.00	0.00	6.00	5.49	54421.00	-0.14	81.88	80.00	8636.33	9421.51	0.00	0.00	0.00	51824.00	51763.22	13.08	0.20	0.04
3	2	3	14129.00	3506.00	133.35	0	Spot (Block3, Row3, Column2)	51478.00	44994.44	28167708.00	86.92	87.00	8.23	0.00	0.09	83.00	86.99	83.00	40.68	0.02	0.47	0.00	0.00	0.00	4.00	3.92	41459.00	-0.00	89.73	90.00	12869.50	11489.47	0.00	0.00	0.00	51482.00	44998.36	13.65	0.89	0.79
3	3	3	14413.00	3505.00	142.10	0	Spot (Block3, Row3, Column3)	11156.00	11215.07	13977092.00	81.45	83.00	8.99	0.01	0.11	83.00	119.04	83.00	165.81	0.16	1.39	0.00	0.00	0.00	0.00	-1.55	44471.00	-0.23	80.19	80.00	100000.00	-7229.54	0.00	0.00	0.00	11156.00	11213.52	100000.00	0.94	0.88
3	4	3	14725.00	3506.00	139.65	0	Spot (Block3, Row3, Column4)	49187.00	47223.64	33502512.00	204.48	109.00	179.10	0.27	0.88	84.00	109.72	84.00	127.33	0.12	1.16	30.00	20.00	0.00	25.00	120.48	107759.00	0.74	156.37	96.00	1967.48	391.97	89.92	88.87	0.07	49212.00	47344.12	10.94	0.33	0.11
3	5	3	15021.00	3507.00	132.75	0	Spot (Block3, Row3, Column5)	47663.00	46266.07	30401652.00	91.64	91.00	8.56	0.00	0.09	83.00	97.73	83.00	77.66	0.07	0.79	0.00	0.00	0.00	8.00	8.64	43435.00	-0.08	91.43	86.50	5957.88	5357.96	0.00	0.00	0.00	47671.00	46274.71	12.54	0.62	0.39
3	6	3	15324.00	3503.00	141.20	0	Spot (Block3, Row3, Column6)	34456.00	33861.54	27413480.00	181.82	178.00	89.01	0.01	0.49	87.00	102.46	87.00	53.35	0.07	0.52	53.00	45.00	0.00	91.00	94.82	98185.00	1.49	149.94	110.00	378.64	357.10	0.00	0.00	0.00	34547.00	33956.36	8.56	0.98	0.96
3	7	3	15627.00	3511.00	136.55	0	Spot (Block3, Row3, Column7)	47335.00	45184.79	31882780.00	85.10	86.00	11.83	0.00	0.14	88.00	98.40	88.00	48.74	0.05	0.50	0.00	0.00	0.00	-2.00	-2.90	42806.00	-0.27	86.11	87.00	-23667.50	-15588.46	0.00	0.00	0.00	47333.00	45181.89	100000.00	0.79	0.63
3	8	3	15926.00	3500.00	141.75	0	Spot (Block3, Row3, Column8)	47273.00	42314.93	32954092.00	108.06	107.00	28.57	0.00	0.26	88.00	89.07	88.00	14.05	0.01	0.16	53.00	39.00	0.00	19.00	20.06	58786.00	1.35	104.01	100.50	2488.05	2109.16	0.00	0.00	0.00	47292.00	42334.99	11.28	0.69	0.47
3	1	4	13817.00	3804.00	137.50	0	Spot (Block3, Row4, Column1)	52096.00	48712.77	31946244.00	191.04	98.00	165.27	0.29	0.87	84.00	101.77	84.00	84.51	0.08	0.83	34.00	25.00	0.00	14.00	107.04	98195.00	1.06	161.68	92.50	3721.14	455.09	91.56	92.40	0.02	52110.00	48819.81	11.86	0.38	0.15
3	2	4	14121.00	3803.00	148.45	0	Spot (Block3, Row4, Column2)	21587.00	21271.42	21008238.00	78.44	79.00	10.49	0.00	0.13	84.00	100.65	84.00	80.68	0.08	0.80	0.00	0.00	0.00	-5.00	-5.56	47221.00	-0.28	80.64	81.00	-4317.40	-3825.93	0.00	0.00	0.00	21582.00	21265.86	100000.00	0.99	0.97
3	3	4	14416.00	3802.00	142.45	0	Spot (Block3, Row4, Column3)	51535.00	51533.80	35912816.00	323.41	107.00	340.01	0.48	1.05	83.00	124.45	83.00	177.16	0.18	1.42	35.00	33.00	0.00	24.00	240.41	177226.00	1.12	252.69	87.00	2147.29	214.36	59.54	64.27	0.09	51559.00	51774.21	11.07	0.03	0.00
3	4	4	14710.00	3804.00	143.55	0	Spot (Block3, Row4, Column4)	51011.00	50092.61	36314832.00	83.74	86.00	17.33	0.01	0.21	84.00	124.46	84.00	173.79	0.17	1.40	0.00	0.00	0.00	2.00	-0.26	47063.00	-0.23	82.44	80.50	25505.50	-194149.22	0.00	0.00	0.00	51013.00	50092.35	14.64	0.65	0.42
3	5	4	15036.00	3800.00	239.85	0	Spot (Block3, Row4, Column5)	8426.00	8276.22	40271736.00	87.12	86.00	11.47	0.01	0.13	83.00	158.00	83.00	384.49	0.28	2.43	0.00	0.00	0.00	3.00	4.12	144271.00	-0.18	85.06	86.00	2808.67	2008.71	0.00	0.00	0.00	8429.00	8280.34	11.46	0.98	0.96
3	6	4	15333.00	3809.00	171.30	0	Spot (Block3, Row4, Column6)	42088.00	39813.94	46519472.00	117.24	102.00	45.74	0.06	0.39	84.00	102.64	84.00	191.54	0.09	1.87	0.00	0.00	0.00	18.00	33.24	96018.00	0.08	110.43	94.00	2338.22	1197.84	0.00	0.00	0.00	42106.00	39847.18	11.19	0.83	0.69
3	7	4	15631.00	3795.00	146.15	0	Spot (Block3, Row4, Column7)	27824.00	29575.73	27326576.00	92.09	92.00	9.83	0.00	0.11	87.00	90.08	87.00	19.73	0.02	0.22	7.00	0.00	0.00	5.00	5.09	53595.00	0.10	83.78	83.00	5564.80	5813.26	0.00	0.00	0.00	27829.00	29580.82	12.44	0.97	0.95
3	8	4	15921.00	3803.00	134.80	0	Spot (Block3, Row4, Column8)	48951.00	46002.07	30667388.00	79.19	78.00	12.19	0.01	0.15	86.00	88.49	86.00	18.59	0.01	0.21	3.00	0.00	0.00	-8.00	-6.81	38805.00	-0.50	85.63	83.50	-6118.88	-6758.93	0.00	0.00	0.00	48943.00	45995.27	100000.00	0.72	0.52
3	1	5	13825.00	4106.00	135.50	0	Spot (Block3, Row5, Column1)	52232.00	52224.77	32502012.00	109.80	106.00	26.89	0.02	0.24	85.00	93.57	85.00	38.11	0.04	0.41	25.00	7.00	0.00	21.00	24.80	54462.00	0.43	97.31	93.00	2487.24	2105.63	0.00	0.00	0.00	52253.00	52249.57	11.28	0.08	0.01
3	2	5	14121.00	4104.00	140.15	0	Spot (Block3, Row5, Column2)	52034.00	49492.90	33513008.00	96.15	94.00	15.10	0.01	0.16	85.00	89.80	85.00	23.97	0.02	0.27	19.00	1.00	0.00	9.00	11.15	51152.00	0.27	97.43	89.00	5781.56	4438.68	0.00	0.00	0.00	52043.00	49504.05	12.50	0.64	0.40
3	3	5	14423.00	4103.00	153.70	0	Spot (Block3, Row5, Column3)	51701.00	49641.55	41196000.00	83.08	82.00	14.06	0.01	0.17	85.00	91.64	85.00	31.00	0.03	0.34	1.00	0.00	0.00	-3.00	-1.92	53919.00	-0.28	85.36	81.00	-17233.67	-25856.64	0.00	0.00	0.00	51698.00	49639.63	100000.00	0.51	0.26
3	4	5	14720.00	4104.00	140.70	0	Spot (Block3, Row5, Column4)	51111.00	51107.65	35190776.00	97.64	98.00	15.42	0.00	0.16	86.00	88.43	86.00	17.20	0.01	0.19	37.00	5.00	0.00	12.00	11.64	52430.00	0.54	101.61	100.00	4259.25	4392.57	0.00	0.00	0.00	51123.00	51119.29	12.06	0.13	0.02
3	5	5	15028.00	4102.00	142.20	0	Spot (Block3, Row5, Column5)	49860.50	49726.46	35709212.00	629.16	118.50	851.66	0.73	1.35	88.00	169.22	88.00	374.43	0.28	2.21	35.00	26.00	0.00	30.50	541.16	343524.00	1.23	356.65	98.00	1634.77	91.89	35.90	40.64	0.23	49891.00	50267.62	10.67	0.07	0.00
3	6	5	15324.00	4103.00	138.40	0	Spot (Block3, Row5, Column6)	48233.00	46633.10	33118628.00	76.77	76.00	11.69	0.00	0.15	85.00	147.33	85.00	345.09	0.24	2.34	0.00	0.00	0.00	-9.00	-8.23	39766.00	-0.20	80.46	80.00	-5359.22	-5665.09	0.00	0.00	0.00	48224.00	46624.87	100000.00	0.60	0.36
3	7	5	15620.00	4101.00	163.40	0	Spot (Block3, Row5, Column7)	49746.00	45550.98	45392020.00	96.11	91.00	22.00	0.02	0.23	86.00	87.51	86.00	14.52	0.01	0.17	35.00	19.00	0.00	5.00	10.11	71122.00	0.59	96.68	91.00	9949.20	4505.18	0.00	0.00	0.00	49751.00	45561.09	13.28	0.54	0.29
3	8	5	15929.00	4107.00	137.60	0	Spot (Block3, Row5, Column8)	49671.00	49650.99	33674960.00	109.19	99.00	33.05	0.04	0.30	89.00	93.14	89.00	21.98	0.02	0.24	36.00	20.00	0.00	10.00	20.19	56125.00	0.73	109.88	98.00	4967.10	2458.87	0.00	0.00	0.00	49681.00	49671.18	12.28	0.07	0.00
3	1	6	13825.00	4404.00	139.05	0	Spot (Block3, Row6, Column1)	50348.00	43187.64	29562580.00	148.94	109.00	80.49	0.14	0.54	85.00	93.17	85.00	37.73	0.04	0.40	43.00	38.00	0.00	24.00	63.94	77895.00	1.48	143.74	103.00	2097.83	675.45	0.00	0.00	0.00	50372.00	43251.57	11.03	0.75	0.56
3	2	6	14120.00	4408.00	145.95	0	Spot (Block3, Row6, Column2)	51260.00	45304.70	33962304.00	89.53	90.00	8.20	0.00	0.09	81.00	89.30	81.00	35.98	0.04	0.40	0.00	0.00	0.00	9.00	8.53	51656.00	0.01	84.65	86.00	5695.56	5314.25	0.00	0.00	0.00	51269.00	45313.22	12.48	0.91	0.84
3	3	6	14404.00	4398.00	139.00	0	Spot (Block3, Row6, Column3)	51588.50	47763.45	32151116.00	116.20	78.00	72.53	0.17	0.62	83.00	87.90	83.00	28.61	0.02	0.33	30.00	26.00	0.00	-5.00	33.20	60541.00	0.99	108.71	78.00	-10317.70	1438.59	0.00	0.00	0.00	51583.50	47796.65	100000.00	0.48	0.23
3	4	6	14727.00	4405.00	139.00	0	Spot (Block3, Row6, Column4)	51122.00	51095.43	34195664.00	79.84	81.00	9.45	0.01	0.12	87.00	90.55	87.00	25.16	0.02	0.28	0.00	0.00	0.00	-6.00	-7.16	41674.00	-0.43	75.06	75.50	-8520.33	-7131.50	0.00	0.00	0.00	51116.00	51088.27	100000.00	0.18	0.03
3	5	6	15026.00	4405.00	136.70	0	Spot (Block3, Row6, Column5)	50342.00	50342.00	33029888.00	176.22	114.00	110.09	0.19	0.62	85.00	93.87	85.00	52.03	0.04	0.55	40.00	35.00	0.00	29.00	91.22	88815.00	1.58	146.89	101.00	1735.93	551.87	0.00	0.00	0.00	50371.00	50433.22	10.76	1.00	1.00
3	6	6	15319.00	4404.00	137.10	0	Spot (Block3, Row6, Column6)	48835.00	48291.74	32821072.00	84.85	84.00	9.62	0.00	0.11	85.00	94.11	85.00	49.67	0.04	0.53	0.00	0.00	0.00	-1.00	-0.15	42847.00	-0.19	84.19	84.00	-48835.00	-312654.75	0.00	0.00	0.00	48834.00	48291.59	100000.00	0.49	0.24
3	7	6	15623.00	4402.00	142.00	0	Spot (Block3, Row6, Column7)	49882.00	49882.00	35782400.00	83.08	84.00	14.84	0.00	0.18	83.00	84.50	83.00	12.76	0.01	0.15	19.00	3.00	0.00	1.00	0.08	45360.00	-0.11	84.92	87.00	49882.00	648495.69	0.00	0.00	0.00	49883.00	49882.08	15.61	1.00	1.00
3	8	6	15932.00	4408.00	139.95	0	Spot (Block3, Row6, Column8)	49718.00	49718.00	34995968.00	103.02	101.00	26.62	0.01	0.26	86.00	90.24	86.00	26.49	0.02	0.29	30.00	10.00	0.00	15.00	17.02	55015.00	0.48	94.30	90.00	3314.53	2920.41	0.00	0.00	0.00	49733.00	49735.02	11.69	1.00	1.00
3	1	7	13824.00	4705.00	147.35	0	Spot (Block3, Row7, Column1)	33362.00	33451.30	27694476.00	87.74	87.00	12.13	0.00	0.14	79.00	79.80	79.00	13.16	0.00	0.16	32.00	8.00	0.00	8.00	8.74	51855.00	0.60	86.07	82.00	4170.25	3826.89	0.00	0.00	0.00	33370.00	33460.04	12.03	0.98	0.95
3	2	7	14117.00	4704.00	136.40	0	Spot (Block3, Row7, Column2)	51859.00	47693.25	31053060.00	72.98	72.00	9.04	0.01	0.12	81.00	82.12	81.00	12.00	0.01	0.15	2.00	0.00	0.00	-9.00	-8.02	36928.00	-0.76	75.03	75.00	-5762.11	-5946.97	0.00	0.00	0.00	51850.00	47685.23	100000.00	0.74	0.55
3	3	7	14416.00	4710.00	164.75	0	Spot (Block3, Row7, Column3)	15003.00	16293.68	22845020.00	90.33	90.00	10.87	0.00	0.12	80.00	80.12	80.00	11.82	0.00	0.15	42.00	13.00	0.00	10.00	10.33	68017.00	0.86	86.77	88.00	1500.30	1577.62	0.00	0.00	0.00	15013.00	16304.01	10.55	0.99	0.97
3	4	7	14723.00	4701.00	135.70	0	Spot (Block3, Row7, Column4)	50023.50	42265.58	28200544.00	83.61	84.50	8.66	0.00	0.10	82.00	83.47	82.00	22.19	0.01	0.27	0.00	0.00	0.00	2.50	1.61	41470.00	0.01	79.62	79.00	20009.40	26270.33	0.00	0.00	0.00	50026.00	42267.19	14.29	0.92	0.84
3	5	7	15020.00	4701.00	146.85	0	Spot (Block3, Row7, Column5)	50583.00	49696.97	38013920.00	75.43	75.00	12.89	0.00	0.17	82.00	82.35	82.00	11.51	0.00	0.14	7.00	0.00	0.00	-7.00	-6.57	44353.00	-0.60	81.03	83.00	-7226.14	-7564.54	0.00	0.00	0.00	50576.00	49690.40	100000.00	0.50	0.25
3	6	7	15327.00	4700.00	149.20	0	Spot (Block3, Row7, Column6)	37115.50	36454.65	32554704.00	91.88	89.00	16.23	0.01	0.18	83.00	93.93	83.00	60.14	0.05	0.64	0.00	0.00	0.00	6.00	8.88	56046.00	-0.03	91.69	85.00	6185.92	4105.86	0.00	0.00	0.00	37121.50	36463.53	12.59	0.94	0.89
3	7	7	15635.00	4702.00	148.70	0	Spot (Block3, Row7, Column7)	33997.50	34050.19	30153108.00	88.37	87.00	10.73	0.01	0.12	85.00	87.36	85.00	16.00	0.01	0.18	14.00	0.00	0.00	2.00	3.37	53377.00	0.06	86.28	84.00	16998.75	10096.38	0.00	0.00	0.00	33999.50	34053.56	14.05	0.95	0.91
3	8	7	15987.00	4716.00	87.35	0	Spot (Block3, Row7, Column8)	6069.00	5182.01	3989225.00	104.56	93.00	33.89	0.05	0.32	86.00	88.47	86.00	24.50	0.01	0.28	24.00	13.00	0.00	7.00	18.56	19762.00	0.66	113.93	86.00	867.00	279.19	85.18	72.01	0.55	6076.00	5200.57	9.76	0.74	0.54
3	1	8	13817.00	5006.00	162.70	0	Spot (Block3, Row8, Column1)	50747.00	45248.29	43372284.00	85.10	84.00	11.64	0.01	0.14	80.00	79.75	80.00	11.42	0.00	0.14	31.00	8.00	0.00	4.00	5.10	62293.00	0.47	80.51	79.00	12686.75	8872.69	0.00	0.00	0.00	50751.00	45253.39	13.63	0.86	0.75
3	2	8	14118.00	5002.00	137.65	0	Spot (Block3, Row8, Column2)	51782.00	47136.25	31419076.00	85.08	86.00	10.87	0.00	0.13	82.00	81.74	82.00	11.73	0.00	0.14	24.00	0.00	0.00	4.00	3.08	43900.00	0.28	85.12	85.00	12945.50	15316.30	0.00	0.00	0.00	51786.00	47139.33	13.66	0.85	0.72
3	3	8	14431.00	5006.00	133.50	0	Spot (Block3, Row8, Column3)	51279.00	50025.59	30662528.00	88.98	90.00	9.40	0.00	0.11	79.00	78.97	79.00	11.20	0.00	0.14	45.00	7.00	0.00	11.00	9.98	42445.00	0.89	80.60	80.00	4661.73	5010.96	0.00	0.00	0.00	51290.00	50035.57	12.19	0.72	0.52
3	4	8	14712.00	5003.00	173.25	0	Spot (Block3, Row8, Column4)	50783.50	50692.84	54712048.00	102.41	86.00	43.14	0.08	0.42	79.00	80.43	79.00	21.77	0.01	0.27	23.00	17.00	0.00	7.00	23.41	85618.00	1.01	104.21	80.00	7254.79	2165.08	0.00	0.00	0.00	50790.50	50716.25	12.82	0.09	0.01
3	5	8	15004.00	5003.00	145.65	0	Spot (Block3, Row8, Column5)	50441.00	48976.17	36968792.00	77.73	76.00	13.33	0.01	0.17	82.00	83.43	82.00	21.65	0.01	0.26	5.00	0.00	0.00	-6.00	-4.27	44850.00	-0.26	78.48	77.00	-8406.83	-11468.85	0.00	0.00	0.00	50435.00	48971.90	100000.00	0.59	0.34
3	6	8	15325.00	5004.00	145.10	0	Spot (Block3, Row8, Column6)	49698.50	49443.20	37536140.00	178.01	112.00	131.44	0.20	0.74	83.00	93.38	83.00	59.29	0.05	0.63	38.00	24.00	0.00	29.00	95.01	102356.00	1.43	158.03	93.00	1713.74	520.40	0.00	0.00	0.00	49727.50	49538.21	10.74	0.12	0.01
3	7	8	15612.00	5005.00	149.85	0	Spot (Block3, Row8, Column7)	48744.00	48633.43	40236380.00	98.42	90.00	20.38	0.04	0.21	86.00	96.25	86.00	59.19	0.05	0.61	2.00	0.00	0.00	4.00	12.42	60526.00	0.04	94.81	90.00	12186.00	3916.91	0.00	0.00	0.00	48748.00	48645.84	13.57	0.13	0.02
3	8	8	15905.00	5009.00	145.70	0	Spot (Block3, Row8, Column8)	49567.00	49494.59	37968628.00	77.25	77.00	9.08	0.00	0.12	85.00	85.67	85.00	12.73	0.00	0.15	1.00	0.00	0.00	-8.00	-7.75	44804.00	-0.66	79.22	78.00	-6195.88	-6384.98	0.00	0.00	0.00	49559.00	49486.84	100000.00	0.17	0.03
4	1	1	18336.00	2910.00	164.60	0	Spot (Block4, Row1, Column1)	48545.00	48508.74	49190048.00	483.27	169.00	548.05	0.46	1.13	72.00	108.72	72.00	220.59	0.18	2.03	42.00	34.00	0.00	97.00	411.27	362937.00	1.70	354.27	79.00	500.46	117.95	45.37	52.46	0.18	48642.00	48920.02	8.97	0.04	0.00
4	2	1	18627.00	2905.00	133.20	0	Spot (Block4, Row1, Column2)	38517.50	37811.94	25484660.00	75.30	74.00	7.41	0.01	0.10	72.00	103.87	72.00	208.29	0.16	2.01	0.00	0.00	0.00	2.00	3.30	35845.00	-0.14	72.12	72.00	19258.75	11442.15	0.00	0.00	0.00	38519.50	37815.25	14.23	0.94	0.88
4	3	1	18929.00	2907.00	135.75	0	Spot (Block4, Row1, Column3)	49855.00	49719.12	32503604.00	72.64	73.00	7.80	0.00	0.11	71.00	71.43	71.00	10.00	0.00	0.14	11.00	0.00	0.00	2.00	1.64	36104.00	0.12	69.35	72.00	24927.50	30245.36	0.00	0.00	0.00	49857.00	49720.77	14.61	0.30	0.09
4	4	1	19230.00	2902.00	132.40	0	Spot (Block4, Row1, Column4)	49286.00	48283.46	30394996.00	67.73	68.00	6.45	0.00	0.10	72.00	71.41	72.00	9.80	0.00	0.14	1.00	0.00	0.00	-4.00	-4.27	31903.00	-0.38	70.35	70.00	-12321.50	-11319.81	0.00	0.00	0.00	49282.00	48279.19	100000.00	0.56	0.31
4	5	1	19520.00	2901.00	141.10	0	Spot (Block4, Row1, Column5)	49418.00	49413.47	35190144.00	72.94	73.00	6.43	0.00	0.09	72.00	71.97	72.00	9.23	0.00	0.13	8.00	0.00	0.00	1.00	0.94	39170.00	0.11	69.79	70.00	49418.00	52440.98	0.00	0.00	0.00	49419.00	49414.41	15.59	0.19	0.04
4	6	1	19809.00	2904.00	137.30	0	Spot (Block4, Row1, Column6)	49093.00	44485.88	30829720.00	74.25	73.00	8.69	0.01	0.12	70.00	70.00	70.00	9.31	0.00	0.13	22.00	8.00	0.00	3.00	4.25	37568.00	0.46	77.15	76.00	16364.33	10479.46	0.00	0.00	0.00	49096.00	44490.12	14.00	0.72	0.52
4	7	1	20108.00	2908.00	138.20	0	Spot (Block4, Row1, Column7)	48576.00	47225.68	33247916.00	62.42	62.00	8.67	0.00	0.14	71.00	70.78	71.00	10.30	0.00	0.15	3.00	0.00	0.00	-9.00	-8.58	32334.00	-0.81	68.88	69.00	-5397.33	-5504.70	0.00	0.00	0.00	48567.00	47217.10	100000.00	0.60	0.36
4	8	1	20426.00	2897.00	150.05	0	Spot (Block4, Row1, Column8)	48247.00	48247.00	40369920.00	817.53	478.50	781.24	0.23	0.96	73.00	118.55	73.00	274.40	0.21	2.31	51.00	48.00	0.00	405.50	744.53	503601.00	2.55	557.79	98.00	118.98	64.80	35.27	37.43	0.15	48652.50	48991.54	6.89	1.00	1.00
4	1	2	18311.00	3199.00	200.55	0	Spot (Block4, Row2, Column1)	11442.00	11951.96	33486392.00	72.37	72.00	11.79	0.00	0.16	71.00	70.78	71.00	10.08	0.00	0.14	22.00	4.00	0.00	1.00	1.37	82716.00	0.16	70.68	69.00	11442.00	8740.30	0.00	0.00	0.00	11443.00	11953.33	13.48	0.98	0.97
4	2	2	18629.00	3203.00	150.90	0	Spot (Block4, Row2, Column2)	50047.00	49622.86	40759760.00	76.71	77.00	12.05	0.00	0.16	72.00	72.49	72.00	9.70	0.00	0.13	39.00	10.00	0.00	5.00	4.71	48018.00	0.43	70.05	73.00	10009.40	10544.44	0.00	0.00	0.00	50052.00	49627.56	13.29	0.43	0.19
4	3	2	18920.00	3199.00	133.90	0	Spot (Block4, Row2, Column3)	49917.00	49263.58	31727320.00	71.16	71.00	6.98	0.00	0.10	71.00	71.28	71.00	9.86	0.00	0.14	7.00	0.00	0.00	0.00	0.16	34799.00	-0.01	74.21	74.50	100000.00	301127.44	0.00	0.00	0.00	49917.00	49263.74	100000.00	0.57	0.33
4	4	2	19225.00	3201.00	142.50	0	Spot (Block4, Row2, Column4)	49424.00	45092.54	33845816.00	64.31	65.00	8.71	0.00	0.14	73.00	72.42	73.00	11.12	0.00	0.15	0.00	0.00	0.00	-8.00	-8.69	35566.00	-0.73	69.76	71.00	-6178.00	-5191.79	0.00	0.00	0.00	49416.00	45083.85	100000.00	0.89	0.80
4	5	2	19532.00	3202.00	171.55	0	Spot (Block4, Row2, Column5)	12681.50	14981.95	25655856.00	74.32	73.00	8.91	0.01	0.12	73.00	72.72	73.00	9.80	0.00	0.13	16.00	4.00	0.00	0.00	1.32	60643.00	0.16	73.79	72.00	100000.00	11372.31	0.00	0.00	0.00	12681.50	14983.27	100000.00	0.92	0.85
4	6	2	19830.00	3202.00	141.95	0	Spot (Block4, Row2, Column6)	48506.00	48161.47	35985432.00	71.28	71.00	6.64	0.00	0.09	72.00	74.22	72.00	15.94	0.01	0.21	1.00	0.00	0.00	-1.00	-0.72	39348.00	-0.18	67.80	68.00	-48506.00	-67134.11	0.00	0.00	0.00	48505.00	48160.75	100000.00	0.36	0.13
4	7	2	20128.00	3203.00	138.95	0	Spot (Block4, Row2, Column7)	47985.00	47788.59	34237684.00	68.23	69.00	8.09	0.00	0.12	69.00	69.83	69.00	11.14	0.01	0.16	5.00	0.00	0.00	0.00	-0.77	35752.00	-0.14	69.81	69.00	100000.00	-61982.91	0.00	0.00	0.00	47985.00	47787.82	100000.00	0.51	0.26
4	8	2	20419.00	3201.00	242.15	0	Spot (Block4, Row2, Column8)	25624.00	28054.68	77756072.00	66.01	66.00	7.80	0.00	0.12	69.00	69.99	69.00	22.85	0.01	0.33	0.00	0.00	0.00	-3.00	-2.99	112086.00	-0.17	67.49	67.00	-8541.33	-9384.71	0.00	0.00	0.00	25621.00	28051.69	100000.00	0.95	0.89
4	1	3	18328.00	3505.00	148.65	0	Spot (Block4, Row3, Column1)	49863.00	49840.95	39439140.00	69.11	68.50	7.42	0.00	0.11	72.00	72.59	72.00	9.49	0.00	0.13	5.00	0.00	0.00	-3.50	-2.89	41604.00	-0.37	71.46	70.00	-14246.57	-17243.82	0.00	0.00	0.00	49859.50	49838.06	100000.00	0.14	0.02
4	2	3	18630.00	3502.00	134.15	0	Spot (Block4, Row3, Column2)	50024.00	45081.14	29145008.00	80.47	81.00	11.70	0.00	0.15	72.00	72.35	72.00	9.12	0.00	0.13	49.00	21.00	0.00	9.00	8.47	38706.00	0.89	76.94	77.00	5558.22	5322.54	0.00	0.00	0.00	50033.00	45089.61	12.44	0.86	0.74
4	3	3	18911.00	3507.00	140.80	0	Spot (Block4, Row3, Column3)	12230.00	12995.91	15463124.00	68.27	69.00	6.24	0.00	0.09	70.00	70.27	70.00	10.28	0.00	0.15	1.00	0.00	0.00	-1.00	-1.73	36866.00	-0.19	68.25	68.00	-12230.00	-7513.70	0.00	0.00	0.00	12229.00	12994.18	100000.00	0.89	0.79
4	4	3	19221.00	3502.00	138.55	0	Spot (Block4, Row3, Column4)	49409.00	47942.80	33572304.00	74.82	73.00	13.94	0.01	0.19	69.00	69.60	69.00	11.42	0.00	0.16	32.00	12.00	0.00	4.00	5.82	39205.00	0.46	72.07	73.00	12352.25	8239.43	0.00	0.00	0.00	49413.00	47948.62	13.59	0.61	0.37
4	5	3	19524.00	3502.00	133.70	0	Spot (Block4, Row3, Column5)	49117.00	48143.63	30860676.00	70.38	70.00	6.85	0.00	0.10	72.00	72.30	72.00	10.89	0.00	0.15	3.00	0.00	0.00	-2.00	-1.62	33640.00	-0.18	70.18	70.00	-24558.50	-29655.53	0.00	0.00	0.00	49115.00	48142.01	100000.00	0.66	0.44
4	6	3	19823.00	3501.00	139.25	0	Spot (Block4, Row3, Column6)	36772.50	36456.93	28246280.00	94.21	98.00	22.05	0.02	0.23	73.00	75.01	73.00	15.81	0.01	0.21	57.00	41.00	0.00	25.00	21.21	49556.00	1.21	89.95	82.00	1470.90	1718.62	0.00	0.00	0.00	36797.50	36478.14	10.52	0.98	0.97
4	7	3	20124.00	3506.00	135.85	0	Spot (Block4, Row3, Column7)	47872.00	46013.51	31838484.00	76.58	77.00	8.31	0.00	0.11	69.00	71.48	69.00	16.69	0.02	0.23	12.00	0.00	0.00	8.00	7.58	38288.00	0.31	73.62	73.00	5984.00	6073.59	0.00	0.00	0.00	47880.00	46021.09	12.55	0.72	0.51
4	8	3	20420.00	3495.00	142.40	0	Spot (Block4, Row3, Column8)	47816.00	43245.84	33896712.00	92.71	92.00	17.13	0.00	0.18	69.00	69.43	69.00	11.03	0.00	0.16	70.00	50.00	0.00	23.00	23.71	51548.00	2.11	88.04	88.00	2078.96	1823.78	0.00	0.00	0.00	47839.00	43269.55	11.02	0.81	0.66
4	1	4	18320.00	3800.00	137.55	0	Spot (Block4, Row4, Column1)	50150.00	48265.43	32334656.00	82.31	82.00	9.46	0.00	0.11	71.00	70.73	71.00	10.06	0.00	0.14	51.00	17.00	0.00	11.00	11.31	41812.00	1.15	77.25	77.00	4559.09	4268.60	0.00	0.00	0.00	50161.00	48276.74	12.15	0.67	0.45
4	2	4	18627.00	3801.00	149.15	0	Spot (Block4, Row4, Column2)	23209.00	22319.53	23061912.00	63.60	65.00	10.12	0.01	0.16	72.00	72.53	72.00	10.90	0.00	0.15	0.00	0.00	0.00	-7.00	-8.40	38858.00	-0.82	63.58	65.00	-3315.57	-2656.26	0.00	0.00	0.00	23202.00	22311.13	100000.00	0.98	0.97
4	3	4	18922.00	3802.00	143.35	0	Spot (Block4, Row4, Column3)	49571.00	49546.45	36358596.00	75.33	75.00	14.69	0.00	0.19	69.00	69.35	69.00	10.92	0.00	0.16	41.00	16.00	0.00	6.00	6.33	41810.00	0.55	74.61	73.00	8261.83	7823.12	0.00	0.00	0.00	49577.00	49552.78	13.01	0.15	0.02
4	4	4	19213.00	3801.00	142.75	0	Spot (Block4, Row4, Column4)	49499.00	49136.78	36106012.00	66.69	65.00	13.94	0.01	0.21	68.00	68.71	68.00	11.32	0.00	0.16	14.00	5.00	0.00	-3.00	-1.31	36949.00	-0.18	73.46	69.50	-16499.67	-37651.15	0.00	0.00	0.00	49496.00	49135.47	100000.00	0.44	0.20
4	5	4	19538.00	3791.00	237.85	0	Spot (Block4, Row4, Column5)	2560.00	2818.21	30778628.00	67.04	67.00	11.72	0.00	0.17	71.00	72.10	71.00	12.88	0.01	0.18	8.00	1.00	0.00	-4.00	-3.96	109213.00	-0.39	65.81	66.00	-640.00	-712.20	0.00	0.00	0.00	2556.00	2814.26	100000.00	0.86	0.74
4	6	4	19830.00	3808.00	180.15	0	Spot (Block4, Row4, Column6)	48205.00	43011.73	54911476.00	72.79	72.00	12.99	0.00	0.18	70.00	70.36	70.00	9.71	0.00	0.14	21.00	11.00	0.00	2.00	2.79	66241.00	0.25	75.31	72.00	24102.50	15403.67	0.00	0.00	0.00	48207.00	43014.52	14.56	0.77	0.59
4	7	4	20131.00	3797.00	144.60	0	Spot (Block4, Row4, Column7)	32008.00	32176.24	28080024.00	66.92	67.00	8.36	0.00	0.12	68.00	75.08	68.00	39.22	0.04	0.52	0.00	0.00	0.00	-1.00	-1.08	37879.00	-0.21	66.95	67.00	-32008.00	-29904.30	0.00	0.00	0.00	32007.00	32175.16	100000.00	0.99	0.98
4	8	4	20428.00	3800.00	136.45	0	Spot (Block4, Row4, Column8)	48437.00	46961.45	32286196.00	71.66	71.00	7.23	0.00	0.10	68.00	68.84	68.00	17.26	0.01	0.25	2.00	0.00	0.00	3.00	3.66	36119.00	0.16	69.05	69.50	16145.67	12814.61	0.00	0.00	0.00	48440.00	46965.11	13.98	0.68	0.47
4	1	5	18328.00	4105.00	137.45	0	Spot (Block4, Row5, Column1)	50251.00	50195.39	33460224.00	72.10	71.00	8.39	0.01	0.12	71.00	72.85	71.00	14.88	0.01	0.20	6.00	0.00	0.00	0.00	1.10	36841.00	-0.05	74.32	75.50	100000.00	45803.15	0.00	0.00	0.00	50251.00	50196.49	100000.00	0.14	0.02
4	2	5	18622.00	4100.00	142.15	0	Spot (Block4, Row5, Column2)	49900.50	47754.93	34927852.00	84.36	85.00	13.16	0.00	0.16	71.00	75.08	71.00	19.98	0.02	0.27	34.00	0.00	0.00	14.00	13.36	46485.00	0.46	80.86	80.50	3564.32	3573.19	0.00	0.00	0.00	49914.50	47768.30	11.80	0.73	0.53
4	3	5	18924.00	4100.00	157.85	0	Spot (Block4, Row5, Column3)	49447.00	46654.14	42790536.00	78.64	79.50	16.09	0.00	0.20	71.00	71.29	71.00	11.90	0.00	0.17	44.00	18.00	0.00	8.50	7.64	53631.00	0.62	76.07	75.00	5817.29	6108.30	0.00	0.00	0.00	49455.50	46661.78	12.51	0.64	0.41
4	4	5	19225.00	4102.00	142.45	0	Spot (Block4, Row5, Column4)	49865.00	49865.00	36241152.00	76.08	73.00	13.29	0.02	0.17	69.00	69.86	69.00	10.73	0.01	0.15	22.00	13.00	0.00	4.00	7.08	42075.00	0.58	78.72	74.00	12466.25	7038.12	0.00	0.00	0.00	49869.00	49872.09	13.61	1.00	1.00
4	5	5	19528.00	4100.00	141.05	0	Spot (Block4, Row5, Column5)	49963.00	49943.07	35247384.00	101.78	102.00	26.89	0.00	0.26	68.00	69.72	68.00	13.69	0.01	0.20	67.00	55.00	0.00	34.00	33.78	54758.00	2.34	88.68	81.00	1469.50	1478.45	0.00	0.00	0.00	49997.00	49976.85	10.52	0.11	0.01
4	6	5	19828.00	4100.00	139.55	0	Spot (Block4, Row5, Column6)	48753.00	48109.76	34133328.00	68.57	69.00	7.97	0.00	0.12	68.00	69.51	68.00	12.66	0.01	0.18	4.00	0.00	0.00	1.00	0.57	36070.00	-0.07	69.61	70.00	48753.00	83794.12	0.00	0.00	0.00	48754.00	48110.34	15.57	0.66	0.43
4	7	5	20124.00	4100.00	164.80	0	Spot (Block4, Row5, Column7)	48684.00	44728.65	46554668.00	164.92	124.50	87.81	0.12	0.53	69.00	77.36	69.00	41.90	0.05	0.54	55.00	47.00	0.00	55.50	95.92	124680.00	2.09	142.24	89.00	877.19	466.31	81.82	81.82	0.00	48739.50	44824.57	9.78	0.46	0.21
4	8	5	20430.00	4104.00	138.70	0	Spot (Block4, Row5, Column8)	48981.00	48973.22	33877836.00	79.47	79.00	9.10	0.00	0.11	70.00	77.27	70.00	39.59	0.04	0.51	0.00	0.00	0.00	9.00	9.47	41085.00	0.06	71.08	71.00	5442.33	5172.45	0.00	0.00	0.00	48990.00	48982.69	12.41	0.12	0.01
4	1	6	18328.00	4403.00	137.95	0	Spot (Block4, Row6, Column1)	49488.00	43774.50	30500880.00	106.02	109.00	22.93	0.01	0.22	69.00	71.68	69.00	15.28	0.02	0.21	77.00	61.00	0.00	40.00	37.02	54810.00	2.25	86.79	77.00	1237.20	1182.60	0.00	0.00	0.00	49528.00	43811.52	10.27	0.94	0.88
4	2	6	18615.00	4405.00	146.80	0	Spot (Block4, Row6, Column2)	49664.00	45011.38	35799128.00	102.00	89.00	34.76	0.06	0.34	69.00	74.02	69.00	22.67	0.03	0.31	47.00	29.00	0.00	20.00	33.00	59975.00	1.23	91.71	72.00	2483.20	1364.05	0.00	0.00	0.00	49684.00	45044.38	11.28	0.64	0.41
4	3	6	18901.00	4397.00	137.25	0	Spot (Block4, Row6, Column3)	49430.00	47721.54	32551776.00	67.44	68.00	11.22	0.00	0.17	71.00	73.45	71.00	19.40	0.01	0.26	0.00	0.00	0.00	-3.00	-3.56	34392.00	-0.31	72.64	72.00	-16476.67	-13387.24	0.00	0.00	0.00	49427.00	47717.98	100000.00	0.78	0.61
4	4	6	19225.00	4402.00	139.90	0	Spot (Block4, Row6, Column4)	50075.00	50063.45	34662172.00	71.01	72.00	7.84	0.01	0.11	70.00	70.13	70.00	9.99	0.00	0.14	9.00	0.00	0.00	2.00	1.01	37563.00	0.09	71.79	72.00	25037.50	49687.77	0.00	0.00	0.00	50077.00	50064.45	14.61	0.16	0.03
4	5	6	19528.00	4404.00	137.75	0	Spot (Block4, Row6, Column5)	49991.00	49969.00	33411884.00	73.53	72.00	13.84	0.01	0.19	69.00	69.35	69.00	10.73	0.00	0.15	26.00	12.00	0.00	3.00	4.53	37500.00	0.39	77.23	71.00	16663.67	11032.12	0.00	0.00	0.00	49994.00	49973.53	14.02	0.13	0.02
4	6	6	19822.00	4400.00	135.40	0	Spot (Block4, Row6, Column6)	49322.50	44223.08	29855376.00	77.68	77.00	8.01	0.00	0.10	68.00	72.57	68.00	24.71	0.03	0.34	5.00	0.00	0.00	9.00	9.68	38375.00	0.21	75.35	75.00	5480.28	4567.47	0.00	0.00	0.00	49331.50	44232.77	12.42	0.77	0.59
4	7	6	20124.00	4400.00	143.30	0	Spot (Block4, Row6, Column7)	49403.00	49383.78	36623620.00	69.64	69.00	6.63	0.00	0.10	67.00	68.03	67.00	12.40	0.01	0.18	6.00	0.00	0.00	2.00	2.64	38928.00	0.13	67.03	66.00	24701.50	18715.61	0.00	0.00	0.00	49405.00	49386.41	14.59	0.17	0.03
4	8	6	20438.00	4403.00	138.75	0	Spot (Block4, Row6, Column8)	49422.00	49368.07	34312344.00	75.12	76.00	6.97	0.01	0.09	70.00	72.14	70.00	16.72	0.01	0.23	3.00	0.00	0.00	6.00	5.12	39362.00	0.18	75.05	76.00	8237.00	9645.36	0.00	0.00	0.00	49428.00	49373.18	13.01	0.23	0.05
4	1	7	18322.00	4703.00	145.70	0	Spot (Block4, Row7, Column1)	34949.50	34449.10	28779728.00	71.34	71.00	9.95	0.00	0.14	68.00	68.06	68.00	10.71	0.00	0.16	17.00	4.00	0.00	3.00	3.34	41377.00	0.31	75.09	71.00	11649.83	10315.17	0.00	0.00	0.00	34952.50	34452.44	13.51	0.92	0.84
4	2	7	18623.00	4700.00	136.75	0	Spot (Block4, Row7, Column2)	49698.00	46485.30	31659952.00	72.89	74.00	7.62	0.01	0.10	69.00	69.06	69.00	11.57	0.00	0.17	13.00	0.00	0.00	5.00	3.89	37028.00	0.33	71.55	70.00	9939.60	11950.68	0.00	0.00	0.00	49703.00	46489.19	13.28	0.83	0.70
4	3	7	18915.00	4703.00	148.40	0	Spot (Block4, Row7, Column3)	16549.00	18949.41	20874184.00	64.71	66.00	12.27	0.01	0.19	69.00	68.90	69.00	10.44	0.00	0.15	10.00	0.00	0.00	-3.00	-4.29	38889.00	-0.40	74.40	74.00	-5516.33	-4414.18	0.00	0.00	0.00	16546.00	18945.12	100000.00	0.95	0.90
4	4	7	19220.00	4698.00	135.25	0	Spot (Block4, Row7, Column4)	48865.50	42632.09	28605100.00	69.83	70.00	6.33	0.00	0.09	70.00	70.84	70.00	12.27	0.01	0.17	1.00	0.00	0.00	0.00	-0.17	34358.00	-0.08	66.11	68.00	100000.00	-255796.42	0.00	0.00	0.00	48865.50	42631.92	100000.00	0.90	0.82
4	5	7	19522.00	4701.00	147.30	0	Spot (Block4, Row7, Column5)	49888.50	49031.95	38484012.00	62.07	61.00	12.16	0.01	0.20	69.00	69.13	69.00	10.60	0.00	0.15	10.00	0.00	0.00	-8.00	-6.93	36929.00	-0.67	68.95	67.00	-6236.06	-7070.78	0.00	0.00	0.00	49880.50	49025.02	100000.00	0.42	0.18
4	6	7	19825.00	4700.00	144.90	0	Spot (Block4, Row7, Column6)	32273.50	32285.60	27633308.00	137.86	130.00	53.15	0.03	0.39	70.00	76.81	70.00	31.08	0.04	0.40	65.00	47.00	0.00	60.00	67.86	79134.00	1.96	108.11	82.00	537.89	475.74	0.00	0.00	0.00	32333.50	32353.46	9.07	0.98	0.96
4	7	7	20135.00	4697.00	149.70	0	Spot (Block4, Row7, Column7)	35472.00	35327.28	31502212.00	68.06	68.00	8.38	0.00	0.12	68.00	72.41	68.00	24.68	0.03	0.34	0.00	0.00	0.00	0.00	0.06	42062.00	-0.18	68.15	68.00	100000.00	574564.75	0.00	0.00	0.00	35472.00	35327.34	100000.00	0.98	0.96
4	8	7	20423.00	4701.00	147.00	-50	Spot (Block4, Row7, Column8)	-312.00	-303.35	9158156.00	119.92	109.00	44.22	0.04	0.37	69.00	71.20	69.00	17.53	0.01	0.25	74.00	54.00	0.00	40.00	50.92	70630.00	2.78	103.68	90.00	-7.80	-5.96	2.66	12.48	0.68	-272.00	-252.43	100000.00	0.98	0.97
4	1	8	18322.00	5005.00	160.65	0	Spot (Block4, Row8, Column1)	49478.00	45482.12	43877808.00	77.39	79.00	11.65	0.01	0.15	69.00	68.43	69.00	10.73	0.00	0.16	49.00	12.00	0.00	10.00	8.39	55176.00	0.83	70.32	71.00	4947.80	5423.77	0.00	0.00	0.00	49488.00	45490.51	12.27	0.88	0.77
4	2	8	18623.00	4998.00	138.00	0	Spot (Block4, Row8, Column2)	49757.00	46713.70	32308444.00	68.46	66.00	10.59	0.02	0.15	70.00	69.44	70.00	11.83	0.00	0.17	14.00	2.00	0.00	-4.00	-1.54	35395.00	-0.08	74.05	72.00	-12439.25	-30378.55	0.00	0.00	0.00	49753.00	46712.16	100000.00	0.64	0.41
4	3	8	18927.00	5001.00	133.50	0	Spot (Block4, Row8, Column3)	49841.00	49030.99	30874036.00	70.87	74.00	13.63	0.02	0.19	70.00	69.39	70.00	11.45	0.00	0.17	24.00	0.00	0.00	4.00	0.87	33804.00	0.13	69.07	68.00	12460.25	56492.04	0.00	0.00	0.00	49845.00	49031.86	13.61	0.65	0.43
4	4	8	19218.00	5004.00	173.05	0	Spot (Block4, Row8, Column4)	49776.00	49489.49	54548316.00	90.35	74.00	34.38	0.09	0.38	69.00	69.78	69.00	12.65	0.00	0.18	43.00	35.00	0.00	5.00	21.35	75530.00	1.62	90.78	73.00	9955.20	2318.35	0.00	0.00	0.00	49781.00	49510.84	13.28	0.17	0.03
4	5	8	19510.00	5000.00	145.15	0	Spot (Block4, Row8, Column5)	49756.00	48971.02	37490580.00	67.90	69.00	11.47	0.01	0.17	69.00	69.70	69.00	11.80	0.00	0.17	13.00	0.00	0.00	0.00	-1.10	39314.00	-0.15	69.03	69.00	100000.00	-44512.07	0.00	0.00	0.00	49756.00	48969.92	100000.00	0.63	0.40
4	6	8	19824.00	5001.00	147.30	0	Spot (Block4, Row8, Column6)	50008.00	49724.80	38629400.00	108.76	84.00	53.03	0.11	0.49	68.00	70.22	68.00	20.79	0.01	0.30	45.00	32.00	0.00	16.00	40.76	64388.00	1.85	104.24	82.00	3125.50	1219.84	0.00	0.00	0.00	50024.00	49765.57	11.61	0.16	0.03
4	7	8	20108.00	5001.00	146.35	0	Spot (Block4, Row8, Column7)	50240.00	50198.25	38248384.00	70.67	71.00	7.33	0.00	0.10	69.00	71.73	69.00	20.26	0.02	0.28	0.00	0.00	0.00	2.00	1.67	41272.00	-0.05	69.24	68.00	25120.00	30036.63	0.00	0.00	0.00	50242.00	50199.92	14.62	0.10	0.01
4	8	8	20401.00	5005.00	147.25	0	Spot (Block4, Row8, Column8)	50194.00	50194.00	38731520.00	61.74	62.00	7.12	0.00	0.12	70.00	69.26	70.00	9.63	0.00	0.14	0.00	0.00	0.00	-8.00	-8.26	36488.00	-0.78	65.65	67.00	-6274.25	-6076.33	0.00	0.00	0.00	50186.00	50185.74	100000.00	1.00	1.00
5	1	1	4834.00	7419.00	167.75	0	Spot (Block5, Row1, Column1)	50558.00	50518.77	51283712.00	337.66	95.00	575.47	0.55	1.70	84.00	143.82	84.00	280.56	0.23	1.95	18.00	16.00	0.00	11.00	253.66	264388.00	0.69	363.33	86.00	4596.18	199.16	39.50	44.18	0.19	50569.00	50772.43	12.17	0.03	0.00
5	2	1	5126.00	7410.00	131.15	0	Spot (Block5, Row1, Column2)	37792.00	35868.82	23597584.00	82.23	82.00	9.61	0.00	0.12	83.00	115.04	83.00	198.24	0.14	1.72	0.00	0.00	0.00	-1.00	-0.77	37988.00	-0.17	88.21	87.00	-37792.00	-46288.63	0.00	0.00	0.00	37791.00	35868.04	100000.00	0.96	0.91
5	3	1	5425.00	7411.00	137.40	0	Spot (Block5, Row1, Column3)	50494.00	49949.87	32950616.00	79.59	77.00	12.55	0.01	0.16	85.00	85.90	85.00	13.98	0.00	0.16	9.00	0.00	0.00	-8.00	-5.41	40351.00	-0.45	84.31	82.00	-6311.75	-9229.07	0.00	0.00	0.00	50486.00	49944.46	100000.00	0.44	0.20
5	4	1	5728.00	7409.00	134.40	0	Spot (Block5, Row1, Column4)	50182.50	47536.21	30815680.00	74.13	73.00	9.27	0.01	0.13	84.00	84.95	84.00	12.13	0.00	0.14	1.00	0.00	0.00	-11.00	-9.87	36322.00	-0.89	83.09	82.00	-4562.05	-4814.54	0.00	0.00	0.00	50171.50	47526.34	100000.00	0.66	0.44
5	5	1	6022.00	7410.00	143.95	0	Spot (Block5, Row1, Column5)	49932.00	49810.23	36893368.00	91.42	92.00	12.53	0.00	0.14	83.00	83.99	83.00	12.68	0.01	0.15	38.00	8.00	0.00	9.00	8.42	51561.00	0.59	90.68	89.00	5548.00	5915.56	0.00	0.00	0.00	49941.00	49818.65	12.44	0.24	0.06
5	6	1	6312.00	7412.00	137.25	0	Spot (Block5, Row1, Column6)	44770.00	40195.80	28066892.00	87.17	83.00	14.03	0.02	0.16	82.00	83.71	82.00	14.93	0.01	0.18	26.00	9.00	0.00	1.00	5.17	43759.00	0.23	85.95	81.50	44770.00	7775.84	0.00	0.00	0.00	44771.00	40200.97	15.45	0.83	0.69
5	7	1	6605.00	7418.00	139.80	0	Spot (Block5, Row1, Column7)	50052.50	43900.64	31413904.00	102.98	94.00	26.98	0.04	0.26	86.00	90.92	86.00	28.74	0.02	0.32	16.00	10.00	0.00	8.00	16.98	54474.00	0.42	110.66	92.50	6256.56	2586.13	0.00	0.00	0.00	50060.50	43917.61	12.61	0.52	0.27
5	8	1	6925.00	7404.00	151.20	0	Spot (Block5, Row1, Column8)	50033.00	50002.32	41006072.00	557.24	106.00	736.07	0.72	1.32	85.00	154.93	85.00	329.18	0.26	2.12	31.00	29.00	0.00	21.00	472.24	348833.00	1.22	525.04	91.00	2382.52	105.88	34.89	38.47	0.16	50054.00	50474.56	11.22	0.04	0.00
5	1	2	4822.00	7708.00	235.05	0	Spot (Block5, Row2, Column1)	8692.00	9124.54	37378900.00	82.84	83.00	8.53	0.00	0.10	82.00	82.81	82.00	11.19	0.00	0.14	11.00	0.00	0.00	1.00	0.84	130891.00	0.00	84.45	84.00	8692.00	10831.50	0.00	0.00	0.00	8693.00	9125.38	13.09	0.98	0.96
5	2	2	5122.00	7708.00	154.10	0	Spot (Block5, Row2, Column2)	50722.50	50101.82	42454352.00	85.97	88.00	10.71	0.01	0.12	84.00	84.51	84.00	11.09	0.00	0.13	18.00	1.00	0.00	4.00	1.97	56226.00	0.13	85.03	84.00	12680.62	25400.41	0.00	0.00	0.00	50726.50	50103.79	13.63	0.42	0.18
5	3	2	5411.00	7707.00	135.75	0	Spot (Block5, Row2, Column3)	50903.00	49830.25	31973508.00	85.96	88.00	11.72	0.01	0.14	83.00	83.96	83.00	10.80	0.01	0.13	30.00	3.00	0.00	5.00	2.96	42634.00	0.18	86.05	87.00	10180.60	16859.36	0.00	0.00	0.00	50908.00	49833.21	13.31	0.61	0.37
5	4	2	5723.00	7709.00	143.00	0	Spot (Block5, Row2, Column4)	44399.50	41110.73	31308320.00	92.07	93.00	9.32	0.00	0.10	85.00	87.43	85.00	15.48	0.01	0.18	16.00	0.00	0.00	8.00	7.07	51375.00	0.30	87.58	88.00	5549.94	5814.90	0.00	0.00	0.00	44407.50	41117.80	12.44	0.94	0.88
5	5	2	6032.00	7705.00	218.85	0	Spot (Block5, Row2, Column5)	5154.00	6879.42	30992404.00	89.41	88.00	16.81	0.01	0.19	85.00	86.25	85.00	12.41	0.01	0.14	30.00	12.00	0.00	3.00	4.41	122135.00	0.25	90.41	87.00	1718.00	1559.71	0.00	0.00	0.00	5157.00	6883.83	10.75	0.89	0.80
5	6	2	6324.00	7710.00	142.30	0	Spot (Block5, Row2, Column6)	49794.00	49608.84	36008056.00	84.87	84.00	11.44	0.00	0.13	84.00	106.87	84.00	85.36	0.10	0.80	0.00	0.00	0.00	0.00	0.87	46765.00	-0.26	84.75	84.00	100000.00	56828.62	0.00	0.00	0.00	49794.00	49609.71	100000.00	0.25	0.06
5	7	2	6622.00	7710.00	139.30	0	Spot (Block5, Row2, Column7)	50038.00	48464.16	33387980.00	89.94	87.00	15.43	0.01	0.17	86.00	94.14	86.00	48.62	0.04	0.52	0.00	0.00	0.00	1.00	3.94	46948.00	-0.09	87.95	84.00	50038.00	12304.62	0.00	0.00	0.00	50039.00	48468.10	15.61	0.56	0.31
5	8	2	6915.00	7707.00	247.55	0	Spot (Block5, Row2, Column8)	25489.50	27555.86	76541584.00	80.17	80.00	12.31	0.00	0.15	87.00	88.26	87.00	15.90	0.01	0.18	2.00	0.00	0.00	-7.00	-6.83	141974.00	-0.51	85.49	86.00	-3641.36	-4032.18	0.00	0.00	0.00	25482.50	27549.03	100000.00	0.91	0.83
5	1	3	4823.00	8009.00	148.35	0	Spot (Block5, Row3, Column1)	51499.50	51498.43	39255164.00	83.04	82.00	11.25	0.01	0.14	81.00	83.41	81.00	13.46	0.01	0.16	15.00	3.00	0.00	1.00	2.04	49739.00	-0.03	85.91	83.00	51499.50	25284.88	0.00	0.00	0.00	51500.50	51500.46	15.65	0.09	0.01
5	2	3	5126.00	8008.00	133.80	0	Spot (Block5, Row3, Column2)	51143.00	45065.22	28599104.00	80.72	83.00	11.41	0.01	0.14	82.00	83.65	82.00	11.45	0.01	0.14	9.00	0.00	0.00	1.00	-1.28	38827.00	-0.26	83.92	85.00	51143.00	-35246.11	0.00	0.00	0.00	51144.00	45063.95	15.64	0.94	0.89
5	3	3	5407.00	8009.00	141.95	0	Spot (Block5, Row3, Column3)	7894.50	8409.81	12427694.00	81.12	82.00	9.14	0.00	0.11	82.00	87.28	82.00	30.59	0.03	0.35	0.00	0.00	0.00	0.00	-0.88	44616.00	-0.20	81.62	80.00	100000.00	-9556.63	0.00	0.00	0.00	7894.50	8408.93	100000.00	0.97	0.94
5	4	3	5715.00	8009.00	139.65	0	Spot (Block5, Row3, Column4)	50924.00	46287.27	32154520.00	89.65	81.00	22.02	0.04	0.25	84.00	86.48	84.00	16.37	0.01	0.19	26.00	17.00	0.00	-3.00	5.65	47334.00	0.19	96.76	82.00	-16974.67	8195.73	0.00	0.00	0.00	50921.00	46292.92	100000.00	0.54	0.29
5	5	3	6025.00	8011.00	131.15	0	Spot (Block5, Row3, Column5)	50244.50	47824.37	29096140.00	82.13	83.00	8.49	0.00	0.10	86.00	90.44	86.00	30.04	0.02	0.33	0.00	0.00	0.00	-3.00	-3.87	37861.00	-0.28	83.71	84.00	-16748.17	-12351.28	0.00	0.00	0.00	50241.50	47820.50	100000.00	0.85	0.72
5	6	3	6318.00	8009.00	140.60	0	Spot (Block5, Row3, Column6)	26013.00	27529.92	23083624.00	183.05	119.00	135.49	0.19	0.74	87.00	110.99	87.00	83.70	0.11	0.75	29.00	20.00	0.00	32.00	96.05	97934.00	0.86	195.13	103.00	812.91	286.61	0.00	0.00	0.00	26045.00	27625.97	9.67	0.87	0.76
5	7	3	6616.00	8014.00	136.45	0	Spot (Block5, Row3, Column7)	50157.00	43521.17	29449780.00	86.34	83.50	12.91	0.01	0.15	86.00	101.92	86.00	67.46	0.07	0.66	0.00	0.00	0.00	-2.50	0.34	43169.00	-0.23	90.76	87.00	-20062.80	128761.84	0.00	0.00	0.00	50154.50	43521.51	100000.00	0.76	0.58
5	8	3	6918.00	8005.00	139.10	0	Spot (Block5, Row3, Column8)	37554.50	36431.30	27128600.00	86.14	82.00	15.60	0.02	0.18	86.00	88.14	86.00	17.19	0.01	0.20	13.00	5.00	0.00	-4.00	0.14	44967.00	-0.12	90.36	87.00	-9388.62	253564.33	0.00	0.00	0.00	37550.50	36431.45	100000.00	0.89	0.79
5	1	4	4819.00	8308.00	137.80	0	Spot (Block5, Row4, Column1)	51873.50	48115.41	31815336.00	92.26	89.00	14.53	0.02	0.16	81.00	83.92	81.00	16.33	0.02	0.19	22.00	6.00	0.00	8.00	11.26	47513.00	0.51	94.11	93.00	6484.19	4273.79	0.00	0.00	0.00	51881.50	48126.66	12.66	0.56	0.31
5	2	4	5118.00	8304.00	144.95	0	Spot (Block5, Row4, Column2)	17943.50	17871.34	18103420.00	82.66	83.00	7.03	0.00	0.09	83.00	85.50	83.00	14.12	0.01	0.17	0.00	0.00	0.00	0.00	-0.34	47280.00	-0.20	83.86	83.00	100000.00	-52154.87	0.00	0.00	0.00	17943.50	17870.99	100000.00	0.97	0.93
5	3	4	5421.00	8310.00	143.45	0	Spot (Block5, Row4, Column3)	51891.00	51862.00	36880184.00	90.09	78.00	43.96	0.06	0.49	82.00	90.41	82.00	34.09	0.04	0.38	8.00	7.00	0.00	-4.00	8.09	50719.00	-0.01	110.15	83.00	-12972.75	6412.98	0.00	0.00	0.00	51887.00	51870.09	100000.00	0.04	0.00
5	4	4	5707.00	8307.00	141.55	0	Spot (Block5, Row4, Column4)	51648.50	50257.71	34638144.00	81.02	80.50	11.58	0.00	0.14	82.00	88.27	82.00	31.21	0.03	0.35	0.00	0.00	0.00	-1.50	-0.98	43751.00	-0.23	80.18	77.00	-34432.33	-51302.77	0.00	0.00	0.00	51647.00	50256.73	100000.00	0.72	0.52
5	5	4	6045.00	8294.00	244.50	0	Spot (Block5, Row4, Column5)	1980.00	1972.56	28877482.00	82.83	83.00	9.56	0.00	0.12	84.00	104.76	84.00	100.83	0.10	0.96	0.00	0.00	0.00	-1.00	-1.17	143376.00	-0.22	79.00	80.00	-1980.00	-1683.68	5.68	6.35	0.10	1979.00	1971.39	100000.00	0.99	0.97
5	6	4	6323.00	8310.00	171.30	0	Spot (Block5, Row4, Column6)	44503.00	40363.52	45265904.00	103.07	102.00	23.84	0.00	0.23	84.00	90.50	84.00	52.56	0.03	0.58	8.00	0.00	0.00	18.00	19.07	84104.00	0.24	90.47	86.00	2472.39	2116.75	0.00	0.00	0.00	44521.00	40382.59	11.27	0.93	0.87
5	7	4	6628.00	8305.00	143.60	0	Spot (Block5, Row4, Column7)	25497.00	25735.96	23006788.00	89.79	90.00	11.58	0.00	0.13	85.00	90.67	85.00	25.78	0.03	0.28	3.00	0.00	0.00	5.00	4.79	50731.00	-0.03	88.80	91.00	5099.40	5373.54	0.00	0.00	0.00	25502.00	25740.75	12.32	0.95	0.91
5	8	4	6923.00	8307.00	136.85	0	Spot (Block5, Row4, Column8)	50345.00	44421.05	30163396.00	94.04	96.00	10.44	0.01	0.11	84.00	86.93	84.00	19.91	0.01	0.23	20.00	0.00	0.00	12.00	10.04	47583.00	0.36	93.13	93.00	4195.42	4425.49	0.00	0.00	0.00	50357.00	44431.09	12.03	0.91	0.83
5	1	5	4830.00	8611.00	136.15	0	Spot (Block5, Row5, Column1)	52080.00	52080.00	32636672.00	91.53	87.00	15.28	0.02	0.17	85.00	103.43	85.00	65.85	0.09	0.64	1.00	0.00	0.00	2.00	6.53	45583.00	-0.18	97.39	87.00	26040.00	7972.90	0.00	0.00	0.00	52082.00	52086.53	14.67	1.00	1.00
5	2	5	5115.00	8608.00	138.95	0	Spot (Block5, Row5, Column2)	52041.00	48694.40	32524776.00	90.03	91.00	11.54	0.00	0.13	86.00	95.95	86.00	39.62	0.05	0.41	0.00	0.00	0.00	5.00	4.03	47084.00	-0.15	90.13	90.00	10408.20	12092.67	0.00	0.00	0.00	52046.00	48698.43	13.35	0.86	0.74
5	3	5	5421.00	8611.00	150.55	0	Spot (Block5, Row5, Column3)	52207.00	51246.32	40036432.00	102.40	95.00	26.18	0.03	0.26	85.00	90.17	85.00	22.38	0.03	0.25	27.00	14.00	0.00	10.00	17.40	63491.00	0.55	96.18	92.00	5220.70	2944.37	0.00	0.00	0.00	52217.00	51263.73	12.35	0.32	0.10
5	4	5	5720.00	8610.00	143.40	0	Spot (Block5, Row5, Column4)	51975.00	51919.23	36799636.00	90.75	90.50	9.49	0.00	0.10	82.00	85.67	82.00	25.79	0.02	0.30	3.00	0.00	0.00	8.50	8.75	51002.00	0.20	88.12	87.00	6114.71	5933.02	0.00	0.00	0.00	51983.50	51927.98	12.58	0.17	0.03
5	5	5	6028.00	8608.00	142.30	0	Spot (Block5, Row5, Column5)	51427.00	51427.00	36044544.00	187.32	95.00	195.75	0.29	1.05	84.00	111.39	84.00	108.36	0.12	0.97	22.00	18.00	0.00	11.00	103.32	103027.00	0.70	171.42	86.00	4675.18	497.74	79.00	77.23	0.09	51438.00	51530.32	12.19	1.00	1.00
5	6	5	6326.00	8608.00	137.95	0	Spot (Block5, Row5, Column6)	50746.00	47480.71	32131404.00	88.15	87.00	7.95	0.01	0.09	83.00	95.16	83.00	75.22	0.06	0.79	0.00	0.00	0.00	4.00	5.15	45484.00	-0.09	87.64	86.00	12686.50	9224.42	0.00	0.00	0.00	50750.00	47485.86	13.63	0.69	0.47
5	7	5	6621.00	8606.00	157.45	0	Spot (Block5, Row5, Column7)	51088.50	48850.03	43105336.00	113.57	102.00	34.51	0.05	0.30	86.00	91.21	86.00	24.64	0.03	0.27	38.00	26.00	0.00	16.00	27.57	77339.00	0.91	117.50	100.00	3193.03	1772.06	0.00	0.00	0.00	51104.50	48877.59	11.64	0.38	0.14
5	8	5	6922.00	8607.00	137.20	0	Spot (Block5, Row5, Column8)	50994.00	50988.85	33420476.00	95.72	89.00	22.97	0.03	0.24	85.00	91.98	85.00	26.62	0.03	0.29	19.00	8.00	0.00	4.00	10.72	48816.00	0.14	103.36	93.00	12748.50	4757.47	0.00	0.00	0.00	50998.00	50999.57	13.64	0.07	0.00
5	1	6	4819.00	8906.00	138.35	0	Spot (Block5, Row6, Column1)	50232.50	43672.91	29570180.00	157.08	101.00	108.49	0.19	0.69	85.00	102.76	85.00	65.62	0.08	0.64	30.00	19.00	0.00	16.00	72.08	81368.00	0.83	175.53	99.00	3139.53	605.89	0.00	0.00	0.00	50248.50	43745.00	11.62	0.56	0.32
5	2	6	5116.00	8912.00	142.55	0	Spot (Block5, Row6, Column2)	51407.00	44939.50	31919856.00	108.36	105.00	24.57	0.01	0.23	86.00	99.99	86.00	54.73	0.07	0.55	10.00	0.00	0.00	19.00	22.36	59381.00	0.15	107.30	97.00	2705.63	2009.86	0.00	0.00	0.00	51426.00	44961.86	11.40	0.77	0.59
5	3	6	5400.00	8903.00	137.65	0	Spot (Block5, Row6, Column3)	52276.00	46253.68	30470700.00	97.51	91.00	22.15	0.03	0.23	84.00	88.29	84.00	20.35	0.02	0.23	26.00	11.00	0.00	7.00	13.51	49926.00	0.45	99.54	88.00	7468.00	3423.23	0.00	0.00	0.00	52283.00	46267.19	12.87	0.65	0.42
5	4	6	5718.00	8906.00	139.20	0	Spot (Block5, Row6, Column4)	52002.00	51995.24	34402592.00	78.22	78.00	7.85	0.00	0.10	81.00	82.51	81.00	12.05	0.01	0.15	2.00	0.00	0.00	-3.00	-2.78	41066.00	-0.36	82.06	83.00	-17334.00	-18709.75	0.00	0.00	0.00	51999.00	51992.46	100000.00	0.11	0.01
5	5	6	6018.00	8907.00	134.55	0	Spot (Block5, Row6, Column5)	51604.00	51604.00	31588096.00	103.50	90.50	64.22	0.06	0.62	79.00	88.25	79.00	54.93	0.05	0.62	6.00	3.00	0.00	11.50	24.50	49887.00	0.28	135.09	93.00	4487.30	2106.29	0.00	0.00	0.00	51615.50	51628.50	12.13	1.00	1.00
5	6	6	6322.00	8906.00	136.55	0	Spot (Block5, Row6, Column6)	51417.00	44419.02	29502852.00	93.55	94.00	11.84	0.00	0.13	81.00	90.56	81.00	50.56	0.05	0.56	0.00	0.00	0.00	13.00	12.55	47149.00	0.06	80.20	82.00	3955.15	3539.48	0.00	0.00	0.00	51430.00	44431.57	11.95	0.88	0.77
5	7	6	6622.00	8904.00	143.80	0	Spot (Block5, Row6, Column7)	51630.00	51617.79	36758592.00	81.69	81.00	15.27	0.00	0.19	82.00	84.32	82.00	15.30	0.01	0.18	17.00	1.00	0.00	-1.00	-0.31	45830.00	-0.17	87.33	82.50	-51630.00	-168358.31	0.00	0.00	0.00	51629.00	51617.49	100000.00	0.11	0.01
5	8	6	6931.00	8912.00	138.35	0	Spot (Block5, Row6, Column8)	51466.00	51394.05	34106512.00	119.30	103.00	38.78	0.06	0.33	81.00	84.23	81.00	17.59	0.02	0.21	54.00	38.00	0.00	22.00	38.30	62156.00	1.99	112.42	89.00	2339.36	1341.83	0.00	0.00	0.00	51488.00	51432.35	11.19	0.09	0.01
5	1	7	4815.00	9209.00	145.25	0	Spot (Block5, Row7, Column1)	31978.00	32087.52	26125976.00	90.16	89.00	15.71	0.01	0.17	84.00	84.76	84.00	11.37	0.00	0.13	37.00	13.00	0.00	5.00	6.16	52205.00	0.48	93.05	90.00	6395.60	5205.57	0.00	0.00	0.00	31983.00	32093.69	12.64	0.98	0.96
5	2	7	5113.00	9207.00	136.50	0	Spot (Block5, Row7, Column2)	52538.00	46329.43	29900724.00	82.46	83.50	9.27	0.01	0.11	85.00	85.06	85.00	10.66	0.00	0.13	6.00	0.00	0.00	-1.50	-2.54	41559.00	-0.24	84.28	84.00	-35025.33	-18227.99	0.00	0.00	0.00	52536.50	46326.89	100000.00	0.87	0.76
5	3	7	5417.00	9194.00	173.55	0	Spot (Block5, Row7, Column3)	9747.50	12814.94	21871748.00	88.54	88.00	8.21	0.00	0.09	83.00	82.94	83.00	10.41	0.00	0.13	27.00	4.00	0.00	5.00	5.54	74553.00	0.54	88.36	88.00	1949.50	2312.02	0.00	0.00	0.00	9752.50	12820.49	10.93	0.94	0.89
5	4	7	5719.00	9206.00	136.40	0	Spot (Block5, Row7, Column4)	44424.00	39864.45	26778564.00	81.98	82.50	8.61	0.00	0.11	80.00	81.76	80.00	15.32	0.01	0.19	4.00	0.00	0.00	2.50	1.98	41152.00	0.01	77.48	78.00	17769.60	20173.32	0.00	0.00	0.00	44426.50	39866.43	14.12	0.90	0.80
5	5	7	6023.00	9206.00	142.55	0	Spot (Block5, Row7, Column5)	51872.00	49932.39	34914144.00	77.20	78.00	8.65	0.00	0.11	79.00	80.27	79.00	12.14	0.01	0.15	3.00	0.00	0.00	-1.00	-1.80	42381.00	-0.25	75.72	75.00	-51872.00	-27689.82	0.00	0.00	0.00	51871.00	49930.59	100000.00	0.77	0.60
5	6	7	6321.00	9208.00	140.70	0	Spot (Block5, Row7, Column6)	23392.00	23236.16	20006808.00	104.17	89.00	35.03	0.07	0.34	82.00	109.89	82.00	127.76	0.13	1.16	0.00	0.00	0.00	7.00	22.17	56357.00	-0.04	104.41	87.00	3341.71	1048.00	0.00	0.00	0.00	23399.00	23258.33	11.71	0.92	0.85
5	7	7	6631.00	9203.00	150.75	0	Spot (Block5, Row7, Column7)	21878.50	21703.10	21955516.00	89.42	85.00	16.26	0.02	0.18	83.00	88.30	83.00	25.57	0.03	0.29	13.00	2.00	0.00	2.00	6.42	55710.00	0.04	93.37	86.50	10939.25	3379.41	0.00	0.00	0.00	21880.50	21709.52	13.42	0.94	0.89
5	8	7	6919.00	9207.00	147.00	-50	Spot (Block5, Row7, Column8)	149.00	132.25	8156885.00	93.78	93.00	11.42	0.00	0.12	83.00	83.80	83.00	12.69	0.00	0.15	40.00	11.00	0.00	10.00	10.78	55145.00	0.79	95.16	95.00	14.90	12.26	24.19	26.05	0.30	159.00	143.04	3.90	0.84	0.70
5	1	8	4812.00	9513.00	163.95	0	Spot (Block5, Row8, Column1)	52879.00	46978.73	44368632.00	81.34	82.00	8.36	0.00	0.10	83.00	83.26	83.00	9.47	0.00	0.11	7.00	0.00	0.00	-1.00	-1.66	60518.00	-0.20	79.45	78.00	-52879.00	-28324.33	0.00	0.00	0.00	52878.00	46977.07	100000.00	0.87	0.76
5	2	8	5121.00	9507.00	137.10	0	Spot (Block5, Row8, Column2)	53010.00	43671.56	28548032.00	80.34	80.00	8.58	0.00	0.11	82.00	82.36	82.00	10.96	0.00	0.13	8.00	1.00	0.00	-2.00	-1.66	40811.00	-0.18	80.11	77.00	-26505.00	-26254.65	0.00	0.00	0.00	53008.00	43669.89	100000.00	0.83	0.68
5	3	8	5428.00	9508.00	133.85	0	Spot (Block5, Row8, Column3)	52667.00	50477.27	30532628.00	82.54	81.00	8.49	0.01	0.10	81.00	81.49	81.00	11.49	0.00	0.14	12.00	1.00	0.00	0.00	1.54	39784.00	0.09	86.19	87.00	100000.00	32789.78	0.00	0.00	0.00	52667.00	50478.81	100000.00	0.62	0.39
5	4	8	5718.00	9509.00	174.60	0	Spot (Block5, Row8, Column4)	52365.00	52290.68	55642172.00	86.70	83.00	17.86	0.02	0.21	80.00	81.46	80.00	15.79	0.01	0.19	15.00	6.00	0.00	3.00	6.70	73693.00	0.33	95.58	86.00	17455.00	7807.32	0.00	0.00	0.00	52368.00	52297.38	14.09	0.15	0.02
5	5	8	6004.00	9507.00	141.00	0	Spot (Block5, Row8, Column5)	52345.00	46647.08	32252424.00	82.75	83.00	8.94	0.00	0.11	80.00	81.41	80.00	14.85	0.01	0.18	8.00	0.00	0.00	3.00	2.75	44602.00	0.09	77.34	78.00	17448.33	16965.45	0.00	0.00	0.00	52348.00	46649.83	14.09	0.85	0.73
5	6	8	6321.00	9506.00	143.45	0	Spot (Block5, Row8, Column6)	52417.00	52355.11	36272400.00	194.31	91.00	233.60	0.33	1.20	82.00	106.68	82.00	125.17	0.11	1.17	18.00	14.00	0.00	9.00	112.31	107647.00	0.70	273.57	89.00	5824.11	466.17	66.52	69.59	0.06	52426.00	52467.42	12.51	0.04	0.00
5	7	8	6614.00	9509.00	148.65	0	Spot (Block5, Row8, Column7)	52373.00	52373.00	39386880.00	85.86	85.00	13.43	0.00	0.16	81.00	101.77	81.00	115.03	0.10	1.13	0.00	0.00	0.00	4.00	4.86	51601.00	-0.14	93.10	89.00	13093.25	10779.52	0.00	0.00	0.00	52377.00	52377.86	13.68	1.00	1.00
5	8	8	6903.00	9512.00	145.85	0	Spot (Block5, Row8, Column8)	52273.00	52258.16	38067532.00	86.24	86.00	9.97	0.00	0.12	83.00	83.86	83.00	12.66	0.00	0.15	17.00	1.00	0.00	3.00	3.24	50108.00	0.19	83.96	84.00	17424.33	16107.15	0.00	0.00	0.00	52276.00	52261.40	14.09	0.13	0.02
6	1	1	9332.00	7416.00	166.45	0	Spot (Block6, Row1, Column1)	52045.00	52043.11	50264404.00	402.50	103.00	564.21	0.59	1.40	84.00	129.76	84.00	241.93	0.19	1.86	28.00	24.00	0.00	19.00	318.50	308716.00	1.13	326.89	91.50	2739.21	163.40	41.84	51.09	0.18	52064.00	52361.61	11.42	0.02	0.00
6	2	1	9623.00	7408.00	132.85	0	Spot (Block6, Row1, Column2)	33203.00	32269.13	21588908.00	97.85	98.00	8.61	0.00	0.09	86.00	115.51	86.00	193.17	0.13	1.67	0.00	0.00	0.00	12.00	11.85	46185.00	-0.09	96.80	97.50	2766.92	2723.23	0.00	0.00	0.00	33215.00	32280.98	11.43	0.98	0.95
6	3	1	9928.00	7410.00	135.00	0	Spot (Block6, Row1, Column3)	52064.00	51445.60	31874280.00	91.01	90.00	16.42	0.00	0.18	84.00	84.70	84.00	13.04	0.00	0.15	36.00	15.00	0.00	6.00	7.01	44688.00	0.48	84.97	82.00	8677.33	7334.43	0.00	0.00	0.00	52070.00	51452.61	13.08	0.49	0.24
6	4	1	10226.00	7409.00	134.20	0	Spot (Block6, Row1, Column4)	51934.00	47565.09	29788084.00	94.95	97.00	18.21	0.01	0.19	84.00	86.37	84.00	17.01	0.01	0.20	42.00	6.00	0.00	13.00	10.95	46239.00	0.50	90.88	90.00	3994.92	4345.19	0.00	0.00	0.00	51947.00	47576.04	11.96	0.88	0.78
6	5	1	10523.00	7408.00	142.20	0	Spot (Block6, Row1, Column5)	52009.00	52007.91	35978408.00	89.05	88.00	12.64	0.01	0.14	84.00	85.54	84.00	16.38	0.01	0.19	14.00	3.00	0.00	4.00	5.05	48888.00	0.21	90.54	82.00	13002.25	10300.27	0.00	0.00	0.00	52013.00	52012.96	13.67	0.08	0.01
6	6	1	10804.00	7409.00	138.15	0	Spot (Block6, Row1, Column6)	47650.50	42843.30	28673556.00	105.53	101.00	25.40	0.02	0.24	84.00	86.50	84.00	17.48	0.01	0.20	48.00	17.00	0.00	17.00	21.53	53819.00	1.09	105.98	96.00	2802.97	1990.17	0.00	0.00	0.00	47667.50	42864.83	11.45	0.73	0.53
6	7	1	11105.00	7415.00	139.00	0	Spot (Block6, Row1, Column7)	52352.00	47932.85	31536004.00	112.50	98.50	38.73	0.06	0.34	86.00	92.90	86.00	29.50	0.03	0.32	28.00	18.00	0.00	12.50	26.50	58051.00	0.66	114.47	89.00	4188.16	1808.65	0.00	0.00	0.00	52364.50	47959.35	12.03	0.53	0.28
6	8	1	11424.00	7402.00	149.80	0	Spot (Block6, Row1, Column8)	52520.00	52515.43	40367104.00	713.79	168.00	829.62	0.63	1.16	87.00	155.53	87.00	345.82	0.25	2.22	38.00	36.00	0.00	81.00	626.79	439694.00	1.61	548.34	107.00	648.40	83.78	36.84	36.23	0.15	52601.00	53142.22	9.34	0.03	0.00
6	1	2	9323.00	7707.00	230.60	0	Spot (Block6, Row2, Column1)	7120.00	7375.92	31400272.00	82.40	83.00	10.44	0.00	0.13	82.00	82.53	82.00	12.36	0.00	0.15	9.00	0.00	0.00	1.00	0.40	125914.00	-0.01	83.18	84.00	7120.00	18236.95	0.00	0.00	0.00	7121.00	7376.33	12.80	0.96	0.93
6	2	2	9622.00	7708.00	151.15	0	Spot (Block6, Row2, Column2)	52474.00	51771.04	40650048.00	103.51	93.00	29.59	0.05	0.29	83.00	84.13	83.00	15.14	0.01	0.18	43.00	31.00	0.00	10.00	20.51	64900.00	1.28	97.03	85.00	5247.40	2524.34	0.00	0.00	0.00	52484.00	51791.54	12.36	0.25	0.06
6	3	2	9919.00	7705.00	133.75	0	Spot (Block6, Row2, Column3)	52474.00	51349.77	31239444.00	80.80	80.00	12.53	0.00	0.16	83.00	84.56	83.00	14.35	0.01	0.17	10.00	0.00	0.00	-3.00	-2.20	39188.00	-0.26	88.46	87.00	-17491.33	-23340.84	0.00	0.00	0.00	52471.00	51347.57	100000.00	0.60	0.36
6	4	2	10223.00	7708.00	141.75	0	Spot (Block6, Row2, Column4)	43053.50	41835.07	30009428.00	102.33	96.00	23.46	0.03	0.23	88.00	91.33	88.00	19.03	0.02	0.21	36.00	9.00	0.00	8.00	14.33	55669.00	0.58	100.41	97.00	5381.69	2918.85	0.00	0.00	0.00	43061.50	41849.40	12.39	0.81	0.65
6	5	2	10524.00	7708.00	179.55	0	Spot (Block6, Row2, Column5)	8049.00	8225.25	19778104.00	95.03	93.00	12.68	0.01	0.13	87.00	88.03	87.00	15.53	0.01	0.18	25.00	6.00	0.00	6.00	8.03	86000.00	0.45	94.47	92.00	1341.50	1024.62	0.00	0.00	0.00	8055.00	8233.28	10.39	0.87	0.76
6	6	2	10821.00	7708.00	139.80	0	Spot (Block6, Row2, Column6)	51929.00	51885.90	34710980.00	82.00	81.00	9.99	0.01	0.12	86.00	89.08	86.00	22.02	0.02	0.25	0.00	0.00	0.00	-5.00	-4.00	43460.00	-0.32	85.26	86.00	-10385.80	-12971.47	0.00	0.00	0.00	51924.00	51881.90	100000.00	0.18	0.03
6	7	2	11120.00	7709.00	138.70	0	Spot (Block6, Row2, Column7)	52020.50	49770.17	33034844.00	104.56	104.00	12.78	0.00	0.12	85.00	88.14	85.00	18.00	0.02	0.20	53.00	7.00	0.00	19.00	19.56	54579.00	0.91	98.11	98.00	2737.92	2544.82	0.00	0.00	0.00	52039.50	49789.73	11.42	0.65	0.43
6	8	2	11412.00	7705.00	251.60	0	Spot (Block6, Row2, Column8)	23277.00	24983.64	70033920.00	85.04	84.00	10.49	0.01	0.12	88.00	101.85	88.00	56.09	0.06	0.55	0.00	0.00	0.00	-4.00	-2.96	156045.00	-0.30	84.02	84.00	-5819.25	-8435.14	0.00	0.00	0.00	23273.00	24980.68	100000.00	0.93	0.87
6	1	3	9324.00	8009.00	147.85	0	Spot (Block6, Row3, Column1)	52894.00	52882.00	38986524.00	80.37	79.00	11.67	0.01	0.15	82.00	83.20	82.00	16.60	0.01	0.20	8.00	0.00	0.00	-3.00	-1.63	47821.00	-0.17	83.35	82.00	-17631.33	-32471.42	0.00	0.00	0.00	52891.00	52880.38	100000.00	0.15	0.02
6	2	3	9625.00	8007.00	133.55	0	Spot (Block6, Row3, Column2)	52897.50	44702.09	27465824.00	80.78	80.00	13.16	0.00	0.16	80.00	81.57	80.00	14.16	0.01	0.17	13.00	1.00	0.00	0.00	0.78	38695.00	-0.06	79.89	80.00	100000.00	57099.34	0.00	0.00	0.00	52897.50	44702.87	100000.00	0.86	0.74
6	3	3	9907.00	8009.00	138.75	0	Spot (Block6, Row3, Column3)	8026.00	8295.51	10846426.00	76.39	76.00	8.78	0.00	0.11	82.00	86.81	82.00	34.97	0.02	0.40	0.00	0.00	0.00	-6.00	-5.61	39723.00	-0.30	79.31	81.00	-1337.67	-1478.80	0.00	0.00	0.00	8020.00	8289.90	100000.00	0.98	0.97
6	4	3	10220.00	8008.00	139.65	0	Spot (Block6, Row3, Column4)	52555.00	47537.41	31590312.00	103.27	91.00	32.38	0.05	0.31	86.00	88.40	86.00	19.24	0.01	0.22	32.00	23.00	0.00	5.00	17.27	53905.00	0.77	97.65	87.00	10511.00	2753.19	0.00	0.00	0.00	52560.00	47554.68	13.36	0.61	0.37
6	5	3	10525.00	8009.00	130.40	0	Spot (Block6, Row3, Column5)	52062.50	50114.46	28677900.00	80.73	81.00	10.46	0.00	0.13	87.00	88.30	87.00	15.32	0.01	0.17	1.00	0.00	0.00	-6.00	-6.27	36410.00	-0.49	78.60	78.00	-8677.08	-7994.91	0.00	0.00	0.00	52056.50	50108.19	100000.00	0.77	0.59
6	6	3	10823.00	8008.00	141.20	0	Spot (Block6, Row3, Column6)	28004.00	28230.34	22635908.00	108.87	97.00	40.07	0.05	0.37	86.00	89.42	86.00	22.50	0.02	0.25	30.00	17.00	0.00	11.00	22.87	58790.00	0.86	115.90	98.00	2545.82	1234.36	0.00	0.00	0.00	28015.00	28253.21	11.31	0.88	0.77
6	7	3	11123.00	8015.00	136.50	0	Spot (Block6, Row3, Column7)	51954.00	44329.56	29013376.00	110.39	96.00	34.33	0.06	0.31	87.00	91.34	87.00	26.41	0.02	0.29	31.00	21.00	0.00	9.00	23.39	55303.00	0.72	100.96	93.00	5772.67	1895.62	0.00	0.00	0.00	51963.00	44352.95	12.50	0.67	0.45
6	8	3	11415.00	8007.00	140.15	0	Spot (Block6, Row3, Column8)	36996.50	37246.46	26824176.00	199.62	120.00	127.26	0.22	0.64	90.50	103.55	90.50	53.68	0.06	0.52	43.00	34.00	0.00	29.50	109.12	105799.00	1.79	180.78	96.00	1254.12	341.33	0.00	0.00	0.00	37026.00	37355.58	10.29	0.89	0.79
6	1	4	9322.00	8307.00	137.60	0	Spot (Block6, Row4, Column1)	53273.00	47849.48	30837400.00	98.70	91.00	25.82	0.04	0.26	80.00	82.24	80.00	15.88	0.01	0.19	45.00	30.00	0.00	11.00	18.70	50631.00	1.04	96.88	87.00	4843.00	2559.36	0.00	0.00	0.00	53284.00	47868.17	12.24	0.66	0.44
6	2	4	9620.00	8308.00	148.05	0	Spot (Block6, Row4, Column2)	17081.00	17556.12	17733356.00	87.67	87.00	19.19	0.00	0.22	83.00	90.78	83.00	36.74	0.04	0.40	7.00	0.00	0.00	4.00	4.67	52341.00	-0.08	88.85	86.00	4270.25	3756.63	0.00	0.00	0.00	17085.00	17560.79	12.06	0.99	0.98
6	3	4	9921.00	8309.00	142.90	0	Spot (Block6, Row4, Column3)	53549.00	53542.56	36303120.00	105.17	91.00	51.10	0.06	0.49	85.00	97.80	85.00	46.60	0.06	0.48	11.00	10.00	0.00	6.00	20.17	58262.00	0.16	122.94	86.50	8924.83	2655.08	0.00	0.00	0.00	53555.00	53562.73	13.12	0.05	0.00
6	4	4	10208.00	8307.00	143.25	0	Spot (Block6, Row4, Column4)	53479.00	50960.27	34974304.00	84.34	85.00	8.48	0.00	0.10	87.00	93.89	87.00	38.76	0.03	0.41	0.00	0.00	0.00	-2.00	-2.66	46808.00	-0.25	84.46	86.50	-26739.50	-19148.91	0.00	0.00	0.00	53477.00	50957.61	100000.00	0.77	0.60
6	5	4	10544.00	8287.00	263.15	0	Spot (Block6, Row4, Column5)	1431.00	1528.69	28522572.00	87.38	88.00	10.84	0.00	0.12	86.00	104.62	86.00	92.20	0.09	0.88	0.00	0.00	0.00	2.00	1.38	175989.00	-0.19	90.13	90.00	715.50	1105.49	1.80	3.02	0.50	1433.00	1530.07	9.48	0.96	0.93
6	6	4	10826.00	8314.00	166.25	0	Spot (Block6, Row4, Column6)	46388.00	42159.29	42476236.00	105.30	104.00	13.93	0.01	0.13	85.00	88.98	85.00	44.60	0.02	0.50	5.00	0.00	0.00	19.00	20.30	80767.00	0.37	96.46	96.50	2441.47	2076.56	0.00	0.00	0.00	46407.00	42179.59	11.25	0.90	0.81
6	7	4	11126.00	8301.00	145.05	0	Spot (Block6, Row4, Column7)	25494.00	26734.87	22927388.00	85.68	85.00	11.71	0.00	0.14	88.00	110.19	88.00	99.16	0.10	0.90	0.00	0.00	0.00	-3.00	-2.32	49092.00	-0.25	87.92	85.00	-8498.00	-11500.81	0.00	0.00	0.00	25491.00	26732.55	100000.00	0.99	0.99
6	8	4	11424.00	8306.00	137.05	0	Spot (Block6, Row4, Column8)	52451.00	47541.48	30494824.00	83.55	84.00	11.53	0.00	0.14	88.00	95.83	88.00	49.29	0.04	0.51	0.00	0.00	0.00	-4.00	-4.45	42026.00	-0.25	83.86	84.00	-13112.75	-10685.15	0.00	0.00	0.00	52447.00	47537.03	100000.00	0.83	0.69
6	1	5	9328.00	8609.00	136.10	0	Spot (Block6, Row5, Column1)	53468.00	53442.13	32689300.00	89.90	91.00	12.39	0.01	0.14	80.00	84.46	80.00	21.22	0.02	0.25	14.00	0.00	0.00	11.00	9.90	44859.00	0.26	91.08	91.00	4860.73	5399.40	0.00	0.00	0.00	53479.00	53452.03	12.25	0.20	0.04
6	2	5	9624.00	8608.00	140.10	0	Spot (Block6, Row5, Column2)	53536.00	48482.26	31994816.00	138.94	91.00	86.73	0.18	0.62	88.00	107.72	88.00	59.68	0.09	0.55	31.00	24.00	0.00	3.00	50.94	73498.00	0.52	141.03	93.00	17845.33	951.80	0.00	0.00	0.00	53539.00	48533.20	14.12	0.51	0.26
6	3	5	9923.00	8610.00	149.25	0	Spot (Block6, Row5, Column3)	53843.00	53029.20	39091940.00	122.59	94.00	53.31	0.12	0.43	90.00	104.66	90.00	45.97	0.07	0.44	30.00	27.00	0.00	4.00	32.59	74046.00	0.39	122.57	88.50	13460.75	1627.03	0.00	0.00	0.00	53847.00	53061.79	13.72	0.24	0.06
6	4	5	10220.00	8608.00	141.85	0	Spot (Block6, Row5, Column4)	53975.00	53915.30	35815276.00	98.37	94.00	20.31	0.02	0.21	86.00	92.92	86.00	32.66	0.03	0.35	18.00	0.00	0.00	8.00	12.37	53808.00	0.17	94.50	95.00	6746.88	4358.80	0.00	0.00	0.00	53983.00	53927.67	12.72	0.12	0.01
6	5	5	10526.00	8607.00	139.40	0	Spot (Block6, Row5, Column5)	53650.00	53646.30	34469732.00	223.79	106.00	203.50	0.32	0.91	84.00	107.23	84.00	94.14	0.11	0.88	35.00	29.00	0.00	22.00	139.79	117716.00	1.24	192.60	103.00	2438.64	383.75	85.57	85.04	0.06	53672.00	53786.09	11.25	0.05	0.00
6	6	5	10825.00	8607.00	136.65	0	Spot (Block6, Row5, Column6)	52775.00	49327.16	31540504.00	86.21	86.00	13.33	0.00	0.15	85.00	98.35	85.00	76.06	0.06	0.77	0.00	0.00	0.00	1.00	1.21	43797.00	-0.16	83.82	89.00	52775.00	40612.89	0.00	0.00	0.00	52776.00	49328.38	15.69	0.78	0.61
6	7	5	11121.00	8606.00	156.20	0	Spot (Block6, Row5, Column7)	52610.00	50297.03	42359148.00	280.34	165.00	231.54	0.23	0.83	89.00	111.85	89.00	98.40	0.10	0.88	44.00	36.00	0.00	76.00	191.34	187830.00	1.71	217.01	97.00	692.24	262.86	75.81	79.16	0.04	52686.00	50488.38	9.44	0.30	0.09
6	8	5	11427.00	8609.00	137.10	0	Spot (Block6, Row5, Column8)	52717.00	52700.07	33545508.00	118.66	104.50	43.89	0.06	0.37	88.00	109.92	88.00	88.43	0.10	0.80	21.00	0.00	0.00	16.50	30.66	60754.00	0.10	106.21	93.00	3194.97	1718.85	0.00	0.00	0.00	52733.50	52730.73	11.64	0.08	0.01
6	1	6	9326.00	8910.00	137.90	0	Spot (Block6, Row6, Column1)	44576.50	41122.84	27327400.00	105.32	97.00	27.94	0.04	0.27	83.00	87.97	83.00	25.60	0.03	0.29	28.00	16.00	0.00	14.00	22.32	54135.00	0.68	101.65	90.50	3184.04	1842.34	0.00	0.00	0.00	44590.50	41145.16	11.64	0.76	0.58
6	2	6	9618.00	8911.00	144.35	0	Spot (Block6, Row6, Column2)	43477.00	42742.56	31090100.00	182.32	133.00	103.96	0.14	0.57	87.00	101.55	87.00	52.55	0.07	0.52	47.00	31.00	0.00	46.00	95.32	103741.00	1.54	170.10	110.00	945.15	448.40	0.00	0.00	0.00	43523.00	42837.88	9.88	0.78	0.60
6	3	6	9905.00	8902.00	138.00	0	Spot (Block6, Row6, Column3)	53799.00	48148.25	30780720.00	116.16	97.00	41.44	0.08	0.36	85.00	98.18	85.00	48.68	0.06	0.50	23.00	12.00	0.00	12.00	31.16	59707.00	0.37	111.46	91.00	4483.25	1545.12	0.00	0.00	0.00	53811.00	48179.41	12.13	0.53	0.28
6	4	6	10223.00	8907.00	137.75	0	Spot (Block6, Row6, Column4)	53988.00	53953.97	33667752.00	88.95	89.00	9.44	0.00	0.11	83.00	85.67	83.00	15.27	0.01	0.18	18.00	0.00	0.00	6.00	5.95	45721.00	0.22	88.11	87.00	8998.00	9065.82	0.00	0.00	0.00	53994.00	53959.92	13.14	0.17	0.03
6	5	6	10524.00	8909.00	135.60	0	Spot (Block6, Row6, Column5)	53663.00	53663.00	32374528.00	121.57	91.00	89.92	0.13	0.74	84.00	88.92	84.00	39.84	0.02	0.45	14.00	13.00	0.00	7.00	37.57	60057.00	0.82	145.31	87.00	7666.14	1428.24	94.64	94.64	0.00	53670.00	53700.57	12.90	1.00	1.00
6	6	6	10823.00	8906.00	135.75	0	Spot (Block6, Row6, Column6)	53140.00	45433.38	28567400.00	103.97	104.00	8.91	0.00	0.09	87.00	105.22	87.00	70.86	0.08	0.67	0.00	0.00	0.00	17.00	16.97	51363.00	-0.02	98.20	98.50	3125.88	2676.70	0.00	0.00	0.00	53157.00	45450.36	11.61	0.86	0.73
6	7	6	11119.00	8906.00	142.20	0	Spot (Block6, Row6, Column7)	53013.00	53013.00	35913472.00	94.02	92.00	13.07	0.01	0.14	89.00	93.52	89.00	29.07	0.02	0.31	3.00	0.00	0.00	3.00	5.02	51521.00	0.02	97.16	98.00	17671.00	10567.88	0.00	0.00	0.00	53016.00	53018.02	14.11	1.00	1.00
6	8	6	11434.00	8910.00	138.10	0	Spot (Block6, Row6, Column8)	52908.00	52895.94	33482476.00	134.16	112.00	50.19	0.08	0.37	87.00	91.99	87.00	27.15	0.02	0.30	48.00	35.00	0.00	25.00	47.16	68556.00	1.55	117.91	99.00	2116.32	1121.62	0.00	0.00	0.00	52933.00	52943.10	11.05	0.06	0.00
6	1	7	9317.00	9209.00	145.90	0	Spot (Block6, Row7, Column1)	27524.50	27553.97	23028560.00	96.96	98.00	16.47	0.00	0.17	79.00	80.66	79.00	14.64	0.01	0.18	57.00	29.00	0.00	19.00	17.96	56430.00	1.11	96.72	98.50	1448.66	1534.29	0.00	0.00	0.00	27543.50	27571.93	10.50	1.00	0.99
6	2	7	9620.00	9207.00	137.35	0	Spot (Block6, Row7, Column2)	53735.00	47550.59	30447060.00	82.59	83.00	9.13	0.00	0.11	84.00	84.72	84.00	12.99	0.00	0.15	6.00	0.00	0.00	-1.00	-1.41	42369.00	-0.16	82.62	82.50	-53735.00	-33739.25	0.00	0.00	0.00	53734.00	47549.18	100000.00	0.87	0.75
6	3	7	9911.00	9208.00	157.55	0	Spot (Block6, Row7, Column3)	11625.50	14073.58	17615448.00	84.58	85.00	7.68	0.00	0.09	84.00	84.36	84.00	11.38	0.00	0.13	6.00	0.00	0.00	1.00	0.58	57850.00	0.02	86.63	88.00	11625.50	24432.15	0.00	0.00	0.00	11626.50	14074.15	13.51	0.95	0.91
6	4	7	10218.00	9205.00	136.20	0	Spot (Block6, Row7, Column4)	43272.00	40143.14	26023924.00	87.25	87.00	9.75	0.00	0.11	84.00	90.69	84.00	58.93	0.03	0.65	0.00	0.00	0.00	3.00	3.25	43888.00	-0.06	89.97	91.00	14424.00	12342.29	0.00	0.00	0.00	43275.00	40146.39	13.82	0.95	0.90
6	5	7	10525.00	9205.00	143.65	0	Spot (Block6, Row7, Column5)	53693.00	49806.05	34461528.00	89.32	89.00	9.26	0.00	0.10	85.00	87.02	85.00	26.87	0.01	0.31	0.00	0.00	0.00	4.00	4.32	49929.00	0.09	88.54	85.00	13423.25	11533.38	0.00	0.00	0.00	53697.00	49810.37	13.71	0.75	0.57
6	6	7	10822.00	9204.00	141.70	0	Spot (Block6, Row7, Column6)	23037.00	23705.81	19583774.00	212.44	133.50	134.45	0.20	0.63	90.00	107.13	90.00	64.64	0.08	0.60	47.00	36.00	0.00	43.50	122.44	116419.00	1.63	190.49	108.00	529.59	193.61	99.75	93.36	0.10	23080.50	23828.25	9.05	0.93	0.86
6	7	7	11128.00	9201.00	151.25	0	Spot (Block6, Row7, Column7)	23065.00	23315.05	22243792.00	97.60	90.00	21.76	0.04	0.22	90.00	99.58	90.00	50.25	0.04	0.50	5.00	0.00	0.00	0.00	7.60	61292.00	-0.04	105.00	93.00	100000.00	3068.29	0.00	0.00	0.00	23065.00	23322.65	100000.00	0.96	0.93
6	8	7	11420.00	9207.00	147.00	-50	Spot (Block6, Row7, Column8)	-83.00	-91.39	7291002.00	88.12	88.00	17.49	0.00	0.20	87.00	88.60	87.00	14.84	0.01	0.17	25.00	4.00	0.00	1.00	1.12	51903.00	-0.03	89.42	87.00	-83.00	-81.56	28.86	28.90	0.27	-82.00	-90.27	100000.00	1.00	0.99
6	1	8	9319.00	9515.00	163.40	0	Spot (Block6, Row8, Column1)	46073.00	43333.29	41069656.00	92.66	94.00	13.48	0.01	0.15	78.00	78.28	78.00	11.86	0.00	0.15	64.00	23.00	0.00	16.00	14.66	68663.00	1.21	91.30	90.00	2879.56	2955.36	0.00	0.00	0.00	46089.00	43347.96	11.49	0.91	0.82
6	2	8	9620.00	9505.00	137.95	0	Spot (Block6, Row8, Column2)	53023.00	44098.85	28525656.00	87.34	86.00	11.39	0.01	0.13	81.00	81.61	81.00	11.85	0.00	0.15	27.00	9.00	0.00	5.00	6.34	44632.00	0.48	81.29	81.00	10604.60	6952.95	0.00	0.00	0.00	53028.00	44105.20	13.37	0.82	0.68
6	3	8	9927.00	9507.00	132.30	0	Spot (Block6, Row8, Column3)	53901.00	50614.57	29132520.00	83.40	81.00	17.80	0.01	0.21	82.00	82.52	82.00	12.10	0.00	0.15	23.00	13.00	0.00	-1.00	1.40	39029.00	0.07	85.22	81.00	-53901.00	36275.00	0.00	0.00	0.00	53900.00	50615.97	100000.00	0.64	0.41
6	4	8	10220.00	9507.00	172.15	0	Spot (Block6, Row8, Column4)	54021.00	53923.60	54182904.00	155.86	88.00	169.86	0.25	1.09	85.00	91.93	85.00	58.67	0.03	0.64	18.00	14.00	0.00	3.00	70.86	129050.00	1.09	166.05	87.00	18007.00	761.01	88.27	88.57	0.01	54024.00	53994.46	14.14	0.06	0.00
6	5	8	10511.00	9506.00	139.95	0	Spot (Block6, Row8, Column5)	53906.00	47161.50	31159180.00	83.92	81.00	11.19	0.02	0.13	86.00	92.90	86.00	57.18	0.03	0.62	0.00	0.00	0.00	-5.00	-2.08	44475.00	-0.16	86.69	86.50	-10781.20	-22620.43	0.00	0.00	0.00	53901.00	47159.41	100000.00	0.73	0.54
6	6	8	10821.00	9506.00	140.00	0	Spot (Block6, Row8, Column6)	53901.00	53873.28	34719132.00	122.66	103.00	51.14	0.08	0.42	84.00	87.66	84.00	26.24	0.02	0.30	40.00	23.00	0.00	19.00	38.66	65008.00	1.33	118.13	90.00	2836.89	1393.64	0.00	0.00	0.00	53920.00	53911.94	11.47	0.07	0.01
6	7	8	11109.00	9508.00	147.25	0	Spot (Block6, Row8, Column7)	53749.00	53744.59	38597848.00	96.71	98.00	14.98	0.01	0.15	84.00	87.35	84.00	25.54	0.02	0.29	21.00	0.00	0.00	14.00	12.71	56963.00	0.37	94.24	93.00	3839.21	4228.07	0.00	0.00	0.00	53763.00	53757.30	11.91	0.11	0.01
6	8	8	11401.00	9510.00	145.45	0	Spot (Block6, Row8, Column8)	53336.00	53336.00	37814016.00	82.83	83.00	10.33	0.00	0.12	85.00	86.12	85.00	12.94	0.01	0.15	8.00	0.00	0.00	-2.00	-2.17	47793.00	-0.25	89.43	88.00	-26668.00	-24580.55	0.00	0.00	0.00	53334.00	53333.83	100000.00	1.00	1.00
7	1	1	13832.00	7412.00	165.80	0	Spot (Block7, Row1, Column1)	52357.00	52296.50	50023028.00	435.19	97.50	555.89	0.65	1.28	69.00	109.42	69.00	234.61	0.20	2.14	37.00	30.00	0.00	28.50	366.19	332483.00	1.39	321.04	77.00	1837.09	142.81	53.81	55.43	0.18	52385.50	52662.69	10.84	0.05	0.00
7	2	1	14131.00	7407.00	131.40	0	Spot (Block7, Row1, Column2)	43094.00	40335.10	24784048.00	72.36	72.00	9.21	0.00	0.13	70.00	96.18	70.00	189.73	0.14	1.97	0.00	0.00	0.00	2.00	2.36	33287.00	-0.13	73.08	72.00	21547.00	17069.12	0.00	0.00	0.00	43096.00	40337.46	14.40	0.91	0.83
7	3	1	14430.00	7410.00	136.00	0	Spot (Block7, Row1, Column3)	51635.00	51316.53	32412852.00	63.23	63.00	11.22	0.00	0.18	68.00	68.13	68.00	11.91	0.00	0.17	7.00	0.00	0.00	-5.00	-4.77	31427.00	-0.41	65.09	65.00	-10327.00	-10765.86	0.00	0.00	0.00	51630.00	51311.77	100000.00	0.43	0.19
7	4	1	14728.00	7407.00	133.45	0	Spot (Block7, Row1, Column4)	51241.00	49362.61	30428068.00	70.49	69.00	11.26	0.01	0.16	69.00	68.86	69.00	10.12	0.00	0.15	19.00	6.00	0.00	0.00	1.49	33696.00	0.16	76.65	76.00	100000.00	33046.74	0.00	0.00	0.00	51241.00	49364.11	100000.00	0.59	0.35
7	5	1	15026.00	7405.00	142.60	0	Spot (Block7, Row1, Column5)	51085.50	51076.37	36301628.00	73.48	74.00	12.29	0.00	0.17	68.00	67.43	68.00	11.76	0.00	0.17	32.00	7.00	0.00	6.00	5.48	40707.00	0.51	68.62	68.00	8514.25	9323.33	0.00	0.00	0.00	51091.50	51081.84	13.06	0.17	0.03
7	6	1	15312.00	7408.00	137.20	0	Spot (Block7, Row1, Column6)	50985.00	45456.41	30543476.00	76.43	77.00	8.77	0.00	0.11	69.00	67.93	69.00	14.11	0.01	0.21	21.00	0.00	0.00	8.00	7.43	38901.00	0.60	74.21	72.00	6373.12	6120.99	0.00	0.00	0.00	50993.00	45463.84	12.64	0.88	0.78
7	7	1	15608.00	7410.00	140.05	0	Spot (Block7, Row1, Column7)	50729.00	47888.81	33228500.00	68.94	69.00	7.48	0.00	0.11	69.00	68.21	69.00	14.24	0.01	0.21	2.00	0.00	0.00	0.00	-0.06	36538.00	0.05	70.93	71.00	100000.00	-793136.44	0.00	0.00	0.00	50729.00	47888.75	100000.00	0.75	0.57
7	8	1	15926.00	7400.00	151.20	0	Spot (Block7, Row1, Column8)	50483.00	50446.48	41002420.00	855.82	280.00	935.27	0.49	1.09	73.00	121.30	73.00	317.92	0.22	2.62	48.00	44.00	0.00	207.00	782.82	535743.00	2.31	626.58	87.00	243.88	64.44	34.20	36.58	0.18	50690.00	51229.30	7.93	0.05	0.00
7	1	2	13828.00	7708.00	236.25	0	Spot (Block7, Row2, Column1)	7793.50	8373.59	34424992.00	64.22	65.00	9.57	0.01	0.15	66.00	66.19	66.00	11.77	0.00	0.18	4.00	0.00	0.00	-1.00	-1.78	103264.00	-0.17	63.93	65.00	-7793.50	-4701.37	0.00	0.00	0.00	7792.50	8371.81	100000.00	0.92	0.85
7	2	2	14122.00	7706.00	152.85	0	Spot (Block7, Row2, Column2)	52193.00	51612.92	41506568.00	64.73	65.00	7.73	0.00	0.12	65.00	65.58	65.00	11.68	0.00	0.18	4.00	0.00	0.00	0.00	-0.27	41363.00	-0.07	65.17	66.00	100000.00	-191746.50	0.00	0.00	0.00	52193.00	51612.65	100000.00	0.41	0.17
7	3	2	14419.00	7703.00	133.45	0	Spot (Block7, Row2, Column3)	51777.00	51056.55	31176020.00	74.37	75.00	11.13	0.00	0.15	66.00	66.02	66.00	11.27	0.00	0.17	38.00	12.00	0.00	9.00	8.37	35773.00	0.74	66.17	64.00	5753.00	6098.39	0.00	0.00	0.00	51786.00	51064.93	12.49	0.58	0.34
7	4	2	14726.00	7707.00	143.60	0	Spot (Block7, Row2, Column4)	49998.00	44495.02	32881192.00	68.63	70.00	11.53	0.01	0.17	69.00	70.46	69.00	13.61	0.01	0.19	10.00	0.00	0.00	1.00	-0.37	38363.00	-0.13	63.35	62.00	49998.00	-119580.30	0.00	0.00	0.00	49999.00	44494.65	15.61	0.92	0.84
7	5	2	15023.00	7704.00	159.55	0	Spot (Block7, Row2, Column5)	12989.00	14269.32	20378312.00	76.02	76.00	15.10	0.00	0.20	71.00	70.78	71.00	12.79	0.00	0.18	30.00	10.00	0.00	5.00	5.02	53293.00	0.41	78.20	76.00	2597.80	2840.09	0.00	0.00	0.00	12994.00	14274.34	11.34	0.90	0.81
7	6	2	15326.00	7708.00	143.45	0	Spot (Block7, Row2, Column6)	50556.00	50432.41	36041984.00	62.84	67.00	15.48	0.03	0.25	72.00	116.39	72.00	180.73	0.21	1.55	0.00	0.00	0.00	-5.00	-9.16	34623.00	-0.30	71.95	73.00	-10111.20	-5503.72	0.00	0.00	0.00	50551.00	50423.25	100000.00	0.20	0.04
7	7	2	15626.00	7706.00	139.25	0	Spot (Block7, Row2, Column7)	50497.00	50185.79	34373204.00	70.61	70.00	7.89	0.00	0.11	69.00	76.54	69.00	62.15	0.05	0.81	0.00	0.00	0.00	1.00	1.61	37211.00	-0.10	73.07	73.50	50497.00	31188.58	0.00	0.00	0.00	50498.00	50187.40	15.62	0.48	0.23
7	8	2	15919.00	7706.00	247.45	0	Spot (Block7, Row2, Column8)	26515.00	28784.97	77207944.00	73.80	74.00	7.78	0.00	0.11	71.00	75.35	71.00	24.41	0.03	0.32	0.00	0.00	0.00	3.00	2.80	130554.00	-0.06	71.94	73.00	8838.33	10276.61	0.00	0.00	0.00	26518.00	28787.77	13.11	0.91	0.83
7	1	3	13827.00	8007.00	147.70	0	Spot (Block7, Row3, Column1)	52537.00	52513.57	39438312.00	61.46	61.00	10.22	0.00	0.17	66.00	68.18	66.00	16.78	0.01	0.25	2.00	0.00	0.00	-5.00	-4.54	36997.00	-0.40	63.46	63.50	-10507.40	-11558.75	0.00	0.00	0.00	52532.00	52509.03	100000.00	0.21	0.04
7	2	3	14126.00	8007.00	134.00	0	Spot (Block7, Row3, Column2)	52170.00	47403.60	29169116.00	68.74	69.00	10.09	0.00	0.15	67.00	67.58	67.00	13.32	0.00	0.20	12.00	0.00	0.00	2.00	1.74	32997.00	0.09	65.71	62.50	26085.00	27184.84	0.00	0.00	0.00	52172.00	47405.34	14.67	0.84	0.71
7	3	3	14409.00	8008.00	140.25	0	Spot (Block7, Row3, Column3)	11589.00	11697.81	13388533.00	70.40	70.00	8.70	0.00	0.12	68.00	70.65	68.00	19.52	0.02	0.28	2.00	0.00	0.00	2.00	2.40	37385.00	-0.01	72.58	73.00	5794.50	4864.16	0.00	0.00	0.00	11591.00	11700.22	12.50	0.98	0.97
7	4	3	14725.00	8007.00	140.10	0	Spot (Block7, Row3, Column4)	51480.00	48877.60	33165728.00	85.17	86.00	18.79	0.00	0.22	68.00	69.94	68.00	14.37	0.01	0.21	53.00	36.00	0.00	18.00	17.17	44887.00	1.06	76.61	71.00	2860.00	2845.93	0.00	0.00	0.00	51498.00	48894.77	11.48	0.69	0.48
7	5	3	15022.00	8009.00	135.80	0	Spot (Block7, Row3, Column5)	50802.00	49869.92	32107884.00	70.03	70.00	8.37	0.00	0.12	71.00	77.02	71.00	45.04	0.04	0.58	0.00	0.00	0.00	-1.00	-0.97	34803.00	-0.16	74.12	74.00	-50802.00	-51209.23	0.00	0.00	0.00	50801.00	49868.95	100000.00	0.54	0.29
7	6	3	15325.00	8005.00	140.80	0	Spot (Block7, Row3, Column6)	38255.00	37498.74	28258004.00	510.93	396.00	402.46	0.11	0.79	77.00	124.26	77.00	180.21	0.21	1.45	63.00	44.00	0.00	319.00	433.93	274367.00	2.15	345.60	189.50	119.92	86.42	62.58	61.87	0.12	38574.00	37932.66	6.91	0.92	0.85
7	7	3	15625.00	8012.00	136.80	0	Spot (Block7, Row3, Column7)	50513.00	47002.09	31508464.00	67.34	70.00	12.64	0.02	0.19	73.00	105.44	73.00	158.46	0.16	1.50	0.00	0.00	0.00	-3.00	-5.66	34207.00	-0.24	68.18	67.00	-16837.67	-8299.30	0.00	0.00	0.00	50510.00	46996.43	100000.00	0.85	0.72
7	8	3	15926.00	8005.00	143.15	0	Spot (Block7, Row3, Column8)	50450.00	43580.57	32852964.00	135.36	126.50	49.36	0.03	0.36	72.00	75.49	72.00	23.88	0.02	0.32	68.00	53.00	0.00	54.50	63.36	75804.00	2.51	112.08	85.50	925.69	687.78	0.00	0.00	0.00	50504.50	43643.93	9.85	0.86	0.74
7	1	4	13824.00	8305.00	138.00	0	Spot (Block7, Row4, Column1)	52708.00	49813.43	31946852.00	106.99	100.00	33.33	0.03	0.31	69.00	70.26	69.00	15.94	0.01	0.23	68.00	49.00	0.00	31.00	37.99	54565.00	2.30	93.77	84.50	1700.26	1311.22	0.00	0.00	0.00	52739.00	49851.42	10.73	0.58	0.34
7	2	4	14123.00	8304.00	150.95	0	Spot (Block7, Row4, Column2)	21320.00	21378.47	21652480.00	84.69	79.00	19.50	0.03	0.23	70.00	77.04	70.00	30.39	0.04	0.39	20.00	3.00	0.00	9.00	14.69	53098.00	0.25	84.07	77.00	2368.89	1455.72	0.00	0.00	0.00	21329.00	21393.15	11.21	0.95	0.90
7	3	4	14424.00	8308.00	144.20	0	Spot (Block7, Row4, Column3)	52232.00	52224.65	36826844.00	100.84	75.00	52.94	0.13	0.53	71.00	84.62	71.00	61.54	0.08	0.73	21.00	8.00	0.00	4.00	29.84	56670.00	0.26	96.90	70.00	13058.00	1750.37	0.00	0.00	0.00	52236.00	52254.48	13.67	0.05	0.00
7	4	4	14710.00	8305.00	144.50	0	Spot (Block7, Row4, Column4)	51966.00	51545.28	36985216.00	70.23	72.00	8.64	0.01	0.12	69.00	74.21	69.00	34.19	0.03	0.46	0.00	0.00	0.00	3.00	1.23	39893.00	-0.12	63.09	64.00	17322.00	41765.69	0.00	0.00	0.00	51969.00	51546.51	14.08	0.61	0.37
7	5	4	15038.00	8286.00	232.70	0	Spot (Block7, Row4, Column5)	2619.50	2729.12	26284132.00	71.75	73.00	10.46	0.01	0.15	70.00	75.09	70.00	31.22	0.03	0.42	0.00	0.00	0.00	3.00	1.75	111638.00	-0.11	74.24	75.00	873.17	1562.37	0.00	0.00	0.00	2622.50	2730.87	9.77	0.94	0.89
7	6	4	15332.00	8307.00	166.50	0	Spot (Block7, Row4, Column6)	50902.00	48743.03	49180296.00	73.43	72.00	12.72	0.01	0.17	73.00	73.33	73.00	15.71	0.00	0.21	15.00	0.00	0.00	-1.00	0.43	56984.00	0.01	68.62	68.00	-50902.00	112572.84	0.00	0.00	0.00	50901.00	48743.46	100000.00	0.61	0.37
7	7	4	15630.00	8301.00	144.15	0	Spot (Block7, Row4, Column7)	33747.00	34791.81	28171960.00	74.14	74.00	9.76	0.00	0.13	72.00	74.09	72.00	19.51	0.01	0.26	1.00	0.00	0.00	2.00	2.14	42035.00	0.00	69.96	72.00	16873.50	16289.80	0.00	0.00	0.00	33749.00	34793.95	14.04	0.98	0.96
7	8	4	15926.00	8304.00	136.75	0	Spot (Block7, Row4, Column8)	50625.50	48483.01	31886664.00	65.78	65.00	11.83	0.01	0.18	73.00	72.41	73.00	11.81	0.00	0.16	6.00	0.00	0.00	-8.00	-7.22	33087.00	-0.56	68.59	69.00	-6328.19	-6714.47	0.00	0.00	0.00	50617.50	48475.79	100000.00	0.71	0.51
7	1	5	13830.00	8608.00	137.15	0	Spot (Block7, Row5, Column1)	52794.00	52782.59	33417284.00	72.27	73.00	7.46	0.00	0.10	71.00	98.35	71.00	116.15	0.14	1.18	0.00	0.00	0.00	2.00	1.27	36857.00	-0.22	74.93	76.00	26397.00	41605.95	0.00	0.00	0.00	52796.00	52783.86	14.69	0.18	0.03
7	2	5	14121.00	8605.00	139.10	0	Spot (Block7, Row5, Column2)	52584.00	50313.26	33087456.00	119.81	94.00	58.17	0.11	0.49	71.00	83.34	71.00	51.46	0.07	0.62	38.00	31.00	0.00	23.00	48.81	62662.00	0.71	103.44	70.00	2286.26	1030.74	0.00	0.00	0.00	52607.00	50362.07	11.16	0.47	0.22
7	3	5	14420.00	8606.00	153.95	0	Spot (Block7, Row5, Column3)	52542.00	50044.82	41164068.00	180.23	103.00	139.25	0.24	0.77	71.00	86.13	71.00	63.80	0.08	0.74	42.00	32.00	0.00	32.00	109.23	117692.00	1.47	145.33	79.00	1641.94	458.15	83.93	79.77	0.06	52574.00	50154.05	10.68	0.28	0.08
7	4	5	14724.00	8608.00	142.45	0	Spot (Block7, Row5, Column4)	52529.00	52518.49	36104288.00	76.12	75.00	12.94	0.01	0.17	70.00	77.38	70.00	48.97	0.04	0.63	0.00	0.00	0.00	5.00	6.12	41940.00	-0.03	71.08	71.50	10505.80	8586.85	0.00	0.00	0.00	52534.00	52524.61	13.36	0.11	0.01
7	5	5	15022.00	8606.00	138.90	0	Spot (Block7, Row5, Column5)	52226.00	52224.75	34274420.00	127.84	102.00	57.82	0.10	0.45	71.00	76.35	71.00	30.61	0.03	0.40	50.00	37.00	0.00	31.00	56.84	66860.00	1.68	108.79	87.00	1684.71	918.81	0.00	0.00	0.00	52257.00	52281.59	10.72	0.06	0.00
7	6	5	15325.00	8605.00	139.30	0	Spot (Block7, Row5, Column6)	51349.00	50235.75	33692832.00	65.83	65.00	8.28	0.01	0.13	70.00	74.23	70.00	27.17	0.03	0.37	0.00	0.00	0.00	-5.00	-4.17	34427.00	-0.31	70.64	72.00	-10269.80	-12035.41	0.00	0.00	0.00	51344.00	50231.57	100000.00	0.57	0.32
7	7	5	15625.00	8605.00	165.15	0	Spot (Block7, Row5, Column7)	51075.00	46298.85	45934136.00	104.34	103.00	30.71	0.01	0.29	71.00	74.11	71.00	19.34	0.02	0.26	60.00	42.00	0.00	32.00	33.34	78878.00	1.56	91.53	81.00	1596.09	1388.86	0.00	0.00	0.00	51107.00	46332.19	10.64	0.62	0.38
7	8	5	15929.00	8608.00	137.70	0	Spot (Block7, Row5, Column8)	51103.00	51103.00	33423104.00	76.20	78.00	9.34	0.01	0.12	73.00	74.79	73.00	18.58	0.01	0.25	1.00	0.00	0.00	5.00	3.20	38863.00	0.08	72.12	72.00	10220.60	15959.92	0.00	0.00	0.00	51108.00	51106.20	13.32	1.00	1.00
7	1	6	13823.00	8906.00	137.10	0	Spot (Block7, Row6, Column1)	52873.00	46152.15	29877788.00	303.00	178.00	257.18	0.23	0.85	72.00	103.77	72.00	117.06	0.16	1.13	48.00	37.00	0.00	106.00	231.00	153922.00	1.70	255.96	88.50	498.80	199.80	83.59	82.71	0.06	52979.00	46383.14	8.96	0.65	0.42
7	2	6	14119.00	8908.00	145.15	0	Spot (Block7, Row6, Column2)	52874.00	46522.61	33912468.00	86.55	89.00	22.27	0.01	0.26	72.00	95.21	72.00	103.03	0.12	1.08	0.00	0.00	0.00	17.00	14.55	49592.00	-0.08	80.66	74.00	3110.24	3197.87	0.00	0.00	0.00	52891.00	46537.15	11.60	0.89	0.79
7	3	6	14409.00	8902.00	138.25	0	Spot (Block7, Row6, Column3)	52702.00	50008.52	32489308.00	85.65	88.00	17.13	0.01	0.20	70.00	71.28	70.00	16.56	0.01	0.23	52.00	13.00	0.00	18.00	15.65	44281.00	0.87	77.50	79.00	2927.89	3195.45	0.00	0.00	0.00	52720.00	50024.17	11.52	0.85	0.72
7	4	6	14721.00	8905.00	137.90	0	Spot (Block7, Row6, Column4)	52819.00	52813.56	33616920.00	70.45	71.00	10.17	0.00	0.14	71.00	70.63	71.00	12.33	0.00	0.17	9.00	0.00	0.00	0.00	-0.55	36140.00	-0.01	68.33	70.00	100000.00	-95735.95	0.00	0.00	0.00	52819.00	52813.01	100000.00	0.14	0.02
7	5	6	15025.00	8907.00	135.65	0	Spot (Block7, Row6, Column5)	52456.00	52425.30	32490372.00	81.09	79.00	27.61	0.01	0.34	70.00	70.46	70.00	12.28	0.00	0.17	33.00	9.00	0.00	9.00	11.09	40222.00	0.87	78.67	76.00	5828.44	4726.09	0.00	0.00	0.00	52465.00	52436.39	12.51	0.07	0.00
7	6	6	15322.00	8905.00	136.00	0	Spot (Block7, Row6, Column6)	51767.00	48120.79	31006500.00	89.23	84.00	18.43	0.03	0.21	70.00	72.38	70.00	16.07	0.01	0.22	39.00	19.00	0.00	14.00	19.23	44703.00	1.05	82.98	77.00	3697.64	2502.70	0.00	0.00	0.00	51781.00	48140.02	11.85	0.57	0.33
7	7	6	15626.00	8903.00	143.05	0	Spot (Block7, Row6, Column7)	51688.00	51688.00	36372224.00	66.62	67.00	8.77	0.00	0.13	70.00	70.12	70.00	11.44	0.00	0.16	4.00	0.00	0.00	-3.00	-3.38	36973.00	-0.31	67.18	68.00	-17229.33	-15283.35	0.00	0.00	0.00	51685.00	51684.62	100000.00	1.00	1.00
7	8	6	15942.00	8909.00	138.30	0	Spot (Block7, Row6, Column8)	51457.00	51456.07	33815840.00	78.02	76.50	9.92	0.01	0.13	72.00	71.90	72.00	11.06	0.00	0.15	29.00	4.00	0.00	4.50	6.02	40258.00	0.55	74.62	74.00	11434.89	8548.40	0.00	0.00	0.00	51461.50	51462.09	13.48	0.12	0.01
7	1	7	13822.00	9206.00	144.15	0	Spot (Block7, Row7, Column1)	35517.50	35131.83	26745816.00	107.16	96.00	45.29	0.05	0.42	70.00	74.18	70.00	24.28	0.03	0.33	51.00	34.00	0.00	26.00	37.16	60226.00	1.36	101.05	87.00	1366.06	945.33	0.00	0.00	0.00	35543.50	35168.99	10.42	0.98	0.96
7	2	7	14119.00	9203.00	135.30	0	Spot (Block7, Row7, Column2)	52910.00	49792.84	30897048.00	63.93	64.00	7.93	0.00	0.12	71.00	73.95	71.00	22.43	0.02	0.30	0.00	0.00	0.00	-7.00	-7.07	31644.00	-0.45	68.83	67.00	-7558.57	-7040.12	0.00	0.00	0.00	52903.00	49785.77	100000.00	0.78	0.61
7	3	7	14414.00	9209.00	156.95	0	Spot (Block7, Row7, Column3)	16723.00	18916.46	21335076.00	61.51	62.00	6.60	0.00	0.11	68.00	67.98	68.00	11.19	0.00	0.16	0.00	0.00	0.00	-6.00	-6.49	41397.00	-0.58	63.93	65.00	-2787.17	-2915.22	0.00	0.00	0.00	16717.00	18909.97	100000.00	0.96	0.93
7	4	7	14723.00	9206.00	135.70	0	Spot (Block7, Row7, Column4)	52802.00	44023.21	28037740.00	76.35	76.00	9.85	0.00	0.13	70.00	71.15	70.00	24.01	0.01	0.34	5.00	0.00	0.00	6.00	6.35	37719.00	0.22	74.94	74.00	8800.33	6928.15	0.00	0.00	0.00	52808.00	44029.57	13.10	0.84	0.70
7	5	7	15026.00	9206.00	145.65	0	Spot (Block7, Row7, Column5)	52483.50	50922.42	36977232.00	72.80	74.00	13.64	0.01	0.19	71.00	70.95	71.00	11.24	0.00	0.16	28.00	3.00	0.00	3.00	1.80	42080.00	0.17	65.54	66.00	17494.50	28246.84	0.00	0.00	0.00	52486.50	50924.22	14.09	0.69	0.47
7	6	7	15327.00	9205.00	142.40	0	Spot (Block7, Row7, Column6)	33777.00	33856.45	26042744.00	98.18	97.00	22.23	0.01	0.23	73.00	97.83	73.00	158.68	0.13	1.62	0.00	0.00	0.00	24.00	25.18	54096.00	0.00	94.43	82.00	1407.38	1344.69	0.00	0.00	0.00	33801.00	33881.62	10.46	0.99	0.97
7	7	7	15633.00	9199.00	150.25	0	Spot (Block7, Row7, Column7)	35802.50	35487.79	30407876.00	76.86	77.00	10.96	0.00	0.14	72.00	73.30	72.00	15.41	0.01	0.21	20.00	0.00	0.00	5.00	4.86	47651.00	0.23	76.46	75.00	7160.50	7307.35	0.00	0.00	0.00	35807.50	35492.64	12.81	0.99	0.97
7	8	7	15923.00	9205.00	147.00	-50	Spot (Block7, Row7, Column8)	103.00	389.15	8414483.00	76.95	74.00	15.90	0.02	0.21	73.00	73.08	73.00	11.35	0.00	0.16	30.00	13.00	0.00	1.00	3.95	45556.00	0.34	83.72	79.00	103.00	98.45	35.34	33.87	0.20	104.00	393.11	6.69	0.48	0.23
7	1	8	13823.00	9515.00	163.90	0	Spot (Block7, Row8, Column1)	52864.00	47750.25	45014264.00	77.97	77.00	9.39	0.01	0.12	68.00	67.98	68.00	10.59	0.00	0.16	46.00	12.00	0.00	9.00	9.97	58084.00	0.94	75.87	75.50	5873.78	4791.75	0.00	0.00	0.00	52873.00	47760.22	12.52	0.80	0.64
7	2	8	14122.00	9504.00	137.85	0	Spot (Block7, Row8, Column2)	52944.00	48249.15	31272060.00	71.74	71.00	9.06	0.00	0.13	70.00	69.65	70.00	11.10	0.00	0.16	16.00	0.00	0.00	1.00	1.74	36872.00	0.19	70.67	72.00	52944.00	27802.82	0.00	0.00	0.00	52945.00	48250.89	15.69	0.79	0.63
7	3	8	14428.00	9505.00	133.35	0	Spot (Block7, Row8, Column3)	52764.50	51436.85	30498700.00	73.79	74.00	12.67	0.00	0.17	69.00	68.21	69.00	11.06	0.01	0.16	32.00	7.00	0.00	5.00	4.79	35049.00	0.50	67.32	68.00	10552.90	10744.28	0.00	0.00	0.00	52769.50	51441.64	13.37	0.66	0.44
7	4	8	14720.00	9506.00	173.90	0	Spot (Block7, Row8, Column4)	52719.00	52622.85	55165532.00	124.05	81.00	85.62	0.19	0.69	69.00	70.93	69.00	24.03	0.01	0.34	32.00	24.00	0.00	12.00	55.05	104571.00	2.21	119.31	77.00	4393.25	955.97	0.00	0.00	0.00	52731.00	52677.89	12.10	0.07	0.01
7	5	8	15012.00	9505.00	143.05	0	Spot (Block7, Row8, Column5)	52558.00	51830.93	36033500.00	74.38	75.00	7.71	0.00	0.10	69.00	71.03	69.00	23.81	0.01	0.34	0.00	0.00	0.00	6.00	5.38	41354.00	0.14	72.93	73.00	8759.67	9638.12	0.00	0.00	0.00	52564.00	51836.31	13.10	0.64	0.41
7	6	8	15328.00	9506.00	146.15	0	Spot (Block7, Row8, Column6)	52349.00	52047.66	37901080.00	399.96	108.00	529.50	0.57	1.32	72.00	92.70	72.00	156.65	0.11	1.69	31.00	26.00	0.00	36.00	327.96	232374.00	1.96	389.97	88.00	1454.14	158.70	47.83	47.54	0.14	52385.00	52375.62	10.51	0.09	0.01
7	7	8	15616.00	9507.00	147.75	0	Spot (Block7, Row8, Column7)	52158.00	52149.92	39382024.00	78.37	78.00	9.64	0.00	0.12	73.00	93.70	73.00	157.21	0.11	1.68	0.00	0.00	0.00	5.00	5.37	47101.00	-0.10	78.30	79.00	10431.60	9709.45	0.00	0.00	0.00	52163.00	52155.29	13.35	0.12	0.01
7	8	8	15906.00	9508.00	146.45	0	Spot (Block7, Row8, Column8)	51776.00	51742.86	38318912.00	83.13	83.00	13.83	0.00	0.17	75.00	74.00	75.00	10.93	0.01	0.15	41.00	9.00	0.00	8.00	8.13	48630.00	0.83	82.92	84.00	6472.00	6365.84	0.00	0.00	0.00	51784.00	51750.98	12.66	0.09	0.01
8	1	1	18334.00	7410.00	165.85	0	Spot (Block8, Row1, Column1)	50553.00	50548.30	50000128.00	517.11	192.00	540.21	0.43	1.04	92.00	125.99	92.00	217.78	0.14	1.73	46.00	34.00	0.00	100.00	425.11	394553.00	1.80	405.97	104.00	505.53	118.91	47.87	53.47	0.17	50653.00	50973.41	8.98	0.04	0.00
8	2	1	18631.00	7404.00	134.35	0	Spot (Block8, Row1, Column2)	41559.00	39228.29	26334808.00	101.00	101.00	11.56	0.00	0.11	90.00	117.26	90.00	194.66	0.11	1.66	0.00	0.00	0.00	11.00	11.00	49188.00	-0.08	94.69	90.00	3778.09	3565.54	0.00	0.00	0.00	41570.00	39239.30	11.88	0.94	0.89
8	3	1	18932.00	7408.00	136.20	0	Spot (Block8, Row1, Column3)	50556.00	50275.55	32627520.00	97.33	98.00	8.56	0.00	0.09	90.00	90.14	90.00	9.98	0.00	0.11	41.00	8.00	0.00	8.00	7.33	48666.00	0.72	93.43	93.00	6319.50	6857.00	0.00	0.00	0.00	50564.00	50282.89	12.63	0.40	0.16
8	4	1	19228.00	7404.00	135.40	0	Spot (Block8, Row1, Column4)	50328.00	48976.50	31835244.00	95.92	95.00	15.14	0.00	0.16	91.00	91.22	91.00	10.32	0.00	0.11	34.00	15.00	0.00	4.00	4.92	47575.00	0.46	89.96	88.00	12582.00	9959.97	0.00	0.00	0.00	50332.00	48981.42	13.62	0.57	0.33
8	5	1	19520.00	7400.00	141.35	0	Spot (Block8, Row1, Column5)	49754.00	49754.00	35454720.00	94.92	95.00	7.90	0.00	0.08	91.00	91.14	91.00	10.93	0.00	0.12	23.00	0.00	0.00	4.00	3.92	51352.00	0.35	94.40	95.00	12438.50	12690.67	0.00	0.00	0.00	49758.00	49757.92	13.60	1.00	1.00
8	6	1	19812.00	7405.00	138.20	0	Spot (Block8, Row1, Column6)	49466.00	45529.64	31846724.00	85.35	85.00	7.25	0.00	0.08	90.00	89.90	90.00	10.45	0.00	0.12	2.00	0.00	0.00	-5.00	-4.65	44127.00	-0.44	87.69	88.00	-9893.20	-9795.59	0.00	0.00	0.00	49461.00	45524.99	100000.00	0.80	0.64
8	7	1	20112.00	7410.00	138.35	0	Spot (Block8, Row1, Column7)	49670.00	47361.71	32688452.00	86.61	86.00	7.59	0.00	0.09	86.00	86.18	86.00	11.04	0.00	0.13	8.00	0.00	0.00	0.00	0.61	44778.00	0.04	87.17	86.00	100000.00	77487.01	0.00	0.00	0.00	49670.00	47362.32	100000.00	0.74	0.54
8	8	1	20432.00	7399.00	151.85	0	Spot (Block8, Row1, Column8)	50574.50	50574.50	41615104.00	1135.21	1252.00	1030.06	0.04	0.91	84.00	127.30	84.00	305.32	0.18	2.40	56.00	53.00	0.00	1168.00	1051.21	720858.00	3.30	712.23	109.00	43.30	48.11	28.32	31.10	0.16	51742.50	51625.71	5.44	1.00	1.00
8	1	2	18324.00	7707.00	233.65	0	Spot (Block8, Row2, Column1)	7924.50	8465.87	36704776.00	92.05	93.00	9.09	0.00	0.10	91.00	90.41	91.00	10.87	0.00	0.12	16.00	0.00	0.00	2.00	1.05	144521.00	0.15	91.43	92.00	3962.25	8050.54	0.00	0.00	0.00	7926.50	8466.92	11.95	0.94	0.88
8	2	2	18629.00	7704.00	153.30	0	Spot (Block8, Row2, Column2)	50397.50	49737.84	42234232.00	91.68	92.00	8.49	0.00	0.09	88.00	88.62	88.00	10.09	0.00	0.11	21.00	3.00	0.00	4.00	3.68	59686.00	0.30	88.97	87.50	12599.38	13502.64	0.00	0.00	0.00	50401.50	49741.52	13.62	0.40	0.16
8	3	2	18920.00	7701.00	134.05	0	Spot (Block8, Row2, Column3)	50223.00	49642.80	31438344.00	98.82	99.00	8.75	0.00	0.09	89.00	89.44	89.00	10.33	0.00	0.12	46.00	11.00	0.00	10.00	9.82	47828.00	0.91	91.53	91.00	5022.30	5056.21	0.00	0.00	0.00	50233.00	49652.62	12.29	0.55	0.30
8	4	2	19227.00	7705.00	145.30	0	Spot (Block8, Row2, Column4)	50009.00	44401.31	34578328.00	98.05	98.00	9.99	0.00	0.10	90.00	89.67	90.00	10.85	0.00	0.12	41.00	9.00	0.00	8.00	8.05	56577.00	0.77	93.42	90.00	6251.12	5513.14	0.00	0.00	0.00	50017.00	44409.36	12.61	0.85	0.73
8	5	2	19535.00	7702.00	189.35	0	Spot (Block8, Row2, Column5)	11650.50	12092.73	28644080.00	102.43	104.00	15.06	0.01	0.15	92.00	92.05	92.00	10.80	0.00	0.12	52.00	22.00	0.00	12.00	10.43	103246.00	0.96	99.19	100.00	970.88	1159.80	0.00	0.00	0.00	11662.50	12103.16	9.92	0.95	0.89
8	6	2	19831.00	7704.00	145.25	0	Spot (Block8, Row2, Column6)	49068.00	48855.98	37561028.00	92.42	91.00	10.40	0.01	0.11	91.00	96.15	91.00	26.25	0.02	0.27	2.00	0.00	0.00	0.00	1.42	53140.00	-0.14	91.64	92.00	100000.00	34469.00	0.00	0.00	0.00	49068.00	48857.39	100000.00	0.24	0.06
8	7	2	20124.00	7706.00	141.85	0	Spot (Block8, Row2, Column7)	49302.00	49019.98	35563160.00	87.33	88.00	8.91	0.00	0.10	87.00	88.11	87.00	13.43	0.01	0.15	5.00	0.00	0.00	1.00	0.33	47597.00	-0.06	90.47	91.00	49302.00	146790.03	0.00	0.00	0.00	49303.00	49020.31	15.59	0.44	0.20
8	8	2	20417.00	7703.00	254.70	0	Spot (Block8, Row2, Column8)	26425.00	28434.33	82413320.00	94.32	94.00	8.20	0.00	0.09	86.00	89.88	86.00	21.57	0.02	0.24	5.00	0.00	0.00	8.00	8.32	176935.00	0.21	89.28	89.00	3303.12	3419.63	0.00	0.00	0.00	26433.00	28442.65	11.69	0.90	0.82
8	1	3	18328.00	8007.00	150.95	0	Spot (Block8, Row3, Column1)	50701.00	50633.99	40917860.00	90.54	90.00	10.90	0.00	0.12	89.00	89.20	89.00	11.64	0.00	0.13	19.00	2.00	0.00	1.00	1.54	56586.00	0.12	97.10	99.00	50701.00	32930.58	0.00	0.00	0.00	50702.00	50635.53	15.63	0.24	0.06
8	2	3	18629.00	8004.00	133.70	0	Spot (Block8, Row3, Column2)	50302.00	46672.28	30024260.00	95.10	96.00	10.04	0.00	0.11	87.00	87.66	87.00	11.91	0.00	0.14	41.00	4.00	0.00	9.00	8.10	46122.00	0.62	91.20	91.00	5589.11	5764.21	0.00	0.00	0.00	50311.00	46680.38	12.45	0.84	0.70
8	3	3	18910.00	8007.00	137.15	0	Spot (Block8, Row3, Column3)	14042.50	14456.43	15161242.00	85.44	87.00	8.10	0.01	0.09	90.00	90.23	90.00	12.35	0.00	0.14	0.00	0.00	0.00	-3.00	-4.56	43574.00	-0.39	86.91	87.00	-4680.83	-3169.72	0.00	0.00	0.00	14039.50	14451.87	100000.00	0.95	0.91
8	4	3	19220.00	8003.00	138.70	0	Spot (Block8, Row3, Column4)	50125.00	48825.43	33338440.00	108.48	109.00	10.15	0.00	0.09	90.00	90.65	90.00	10.95	0.00	0.12	79.00	42.00	0.00	19.00	18.48	56301.00	1.63	96.18	98.00	2638.16	2642.10	0.00	0.00	0.00	50144.00	48843.91	11.37	0.74	0.55
8	5	3	19529.00	8007.00	133.85	0	Spot (Block8, Row3, Column5)	49513.00	49073.93	31246264.00	98.97	100.00	11.05	0.00	0.11	91.00	91.56	91.00	11.63	0.00	0.13	36.00	9.00	0.00	9.00	7.97	47506.00	0.64	91.58	91.00	5501.44	6156.69	0.00	0.00	0.00	49522.00	49081.90	12.43	0.53	0.28
8	6	3	19824.00	8003.00	139.80	0	Spot (Block8, Row3, Column6)	40943.50	39278.77	29522648.00	160.74	170.00	44.77	0.02	0.28	91.00	96.86	91.00	27.19	0.03	0.28	69.00	56.00	0.00	79.00	69.74	84873.00	2.35	137.46	114.00	518.27	563.18	0.00	0.00	0.00	41022.50	39348.51	9.02	0.98	0.96
8	7	3	20125.00	8010.00	138.95	0	Spot (Block8, Row3, Column7)	49109.00	47145.80	33248304.00	96.89	98.00	11.83	0.00	0.12	87.00	91.72	87.00	26.02	0.02	0.28	6.00	0.00	0.00	11.00	9.89	50672.00	0.20	89.64	91.00	4464.45	4768.37	0.00	0.00	0.00	49120.00	47155.69	12.12	0.72	0.52
8	8	3	20426.00	8000.00	144.60	0	Spot (Block8, Row3, Column8)	49907.00	45014.03	34748156.00	156.52	179.00	57.13	0.06	0.37	86.00	89.87	86.00	23.00	0.02	0.26	67.00	60.00	0.00	93.00	70.52	89687.00	2.90	123.90	115.00	536.63	638.30	0.00	0.00	0.00	50000.00	45084.55	9.07	0.87	0.75
8	1	4	18326.00	8302.00	138.80	0	Spot (Block8, Row4, Column1)	50643.00	49382.15	33679912.00	98.91	99.00	10.59	0.00	0.11	90.00	89.61	90.00	10.79	0.00	0.12	44.00	14.00	0.00	9.00	8.91	51831.00	0.86	94.79	94.00	5627.00	5539.76	0.00	0.00	0.00	50652.00	49391.06	12.46	0.61	0.37
8	2	4	18619.00	8303.00	149.60	0	Spot (Block8, Row4, Column2)	26907.50	25996.89	25147536.00	90.99	85.00	18.80	0.03	0.21	92.00	95.87	92.00	26.15	0.02	0.27	11.00	0.00	0.00	-7.00	-1.01	55867.00	-0.19	93.35	90.00	-3843.93	-25703.91	0.00	0.00	0.00	26900.50	25995.88	100000.00	0.96	0.93
8	3	4	18921.00	8302.00	142.85	0	Spot (Block8, Row4, Column3)	50563.00	50563.00	35913472.00	114.42	113.00	19.45	0.01	0.17	92.00	93.40	92.00	14.74	0.01	0.16	59.00	31.00	0.00	21.00	22.42	62700.00	1.43	109.75	104.00	2407.76	2255.66	0.00	0.00	0.00	50584.00	50585.42	11.23	1.00	1.00
8	4	4	19207.00	8303.00	145.40	0	Spot (Block8, Row4, Column4)	50494.00	50224.94	37267164.00	88.51	87.00	8.92	0.01	0.10	92.00	92.40	92.00	12.81	0.00	0.14	5.00	0.00	0.00	-5.00	-3.49	50542.00	-0.30	94.81	93.00	-10098.80	-14411.27	0.00	0.00	0.00	50489.00	50221.46	100000.00	0.33	0.11
8	5	4	19545.00	8290.00	239.10	0	Spot (Block8, Row4, Column5)	2439.50	3056.50	30907584.00	87.58	87.00	9.57	0.00	0.11	90.00	91.41	90.00	13.42	0.01	0.15	3.00	0.00	0.00	-3.00	-2.42	144244.00	-0.29	86.46	85.00	-813.17	-1262.94	0.00	0.00	0.00	2436.50	3054.08	100000.00	0.64	0.42
8	6	4	19829.00	8305.00	178.60	0	Spot (Block8, Row4, Column6)	49078.50	45685.18	54995960.00	106.45	107.00	11.95	0.00	0.11	88.00	88.57	88.00	12.28	0.00	0.14	68.00	30.00	0.00	19.00	18.45	94209.00	1.46	103.84	101.00	2583.08	2476.05	0.00	0.00	0.00	49097.50	45703.63	11.33	0.79	0.62
8	7	4	20130.00	8300.00	145.60	0	Spot (Block8, Row4, Column7)	38569.50	36838.71	30771176.00	96.80	97.00	6.44	0.00	0.07	89.00	103.24	89.00	76.41	0.06	0.74	0.00	0.00	0.00	8.00	7.80	56241.00	-0.08	95.54	94.00	4821.19	4722.70	0.00	0.00	0.00	38577.50	36846.51	12.24	0.95	0.90
8	8	4	20425.00	8301.00	138.40	0	Spot (Block8, Row4, Column8)	49918.50	48922.30	33302272.00	97.92	98.00	9.68	0.00	0.10	87.00	89.49	87.00	21.32	0.01	0.24	13.00	0.00	0.00	11.00	10.92	50527.00	0.40	91.34	92.00	4538.05	4479.84	0.00	0.00	0.00	49929.50	48933.22	12.15	0.74	0.55
8	1	5	18331.00	8605.00	136.25	0	Spot (Block8, Row5, Column1)	50764.50	50756.25	32763616.00	93.63	93.00	14.78	0.00	0.16	92.00	94.60	92.00	17.36	0.01	0.18	19.00	0.00	0.00	1.00	1.63	46816.00	-0.06	90.03	89.00	50764.50	31100.57	0.00	0.00	0.00	50765.50	50757.88	15.63	0.10	0.01
8	2	5	18628.00	8604.00	142.70	0	Spot (Block8, Row5, Column2)	50880.00	49697.72	35522988.00	166.92	183.00	55.52	0.04	0.33	95.00	110.61	95.00	55.95	0.07	0.51	57.00	27.00	0.00	88.00	71.92	92138.00	1.01	140.89	109.50	578.18	691.05	0.00	0.00	0.00	50968.00	49769.64	9.18	0.49	0.24
8	3	5	18925.00	8603.00	158.80	0	Spot (Block8, Row5, Column3)	51024.00	47639.39	43319228.00	109.61	106.00	21.21	0.01	0.19	94.00	99.56	94.00	29.62	0.02	0.30	28.00	1.00	0.00	12.00	15.61	76398.00	0.34	104.06	94.50	4252.00	3051.90	0.00	0.00	0.00	51036.00	47655.00	12.05	0.49	0.24
8	4	5	19224.00	8605.00	143.05	0	Spot (Block8, Row5, Column4)	50697.00	50654.26	36741460.00	94.15	94.00	8.45	0.00	0.09	93.00	92.95	93.00	12.92	0.00	0.14	10.00	0.00	0.00	1.00	1.15	52816.00	0.09	91.55	91.00	50697.00	44194.61	0.00	0.00	0.00	50698.00	50655.41	15.63	0.21	0.05
8	5	5	19529.00	8603.00	141.35	0	Spot (Block8, Row5, Column5)	50232.00	50230.66	35388456.00	124.07	119.00	26.47	0.02	0.21	92.00	92.60	92.00	13.27	0.00	0.14	69.00	50.00	0.00	27.00	32.07	66996.00	2.37	106.19	97.50	1860.44	1566.44	0.00	0.00	0.00	50259.00	50262.72	10.86	0.07	0.01
8	6	5	19829.00	8602.00	142.40	0	Spot (Block8, Row5, Column6)	49567.00	48655.77	35737236.00	90.11	89.00	10.12	0.01	0.11	88.00	88.99	88.00	15.94	0.00	0.18	9.00	0.00	0.00	1.00	2.11	49831.00	0.07	95.33	96.00	49567.00	23056.27	0.00	0.00	0.00	49568.00	48657.88	15.60	0.47	0.23
8	7	5	20131.00	8601.00	168.95	0	Spot (Block8, Row5, Column7)	49794.00	44236.17	47682320.00	341.67	369.00	211.95	0.03	0.62	89.00	103.60	89.00	76.88	0.07	0.74	67.00	56.00	0.00	280.00	252.67	271625.00	3.10	257.27	132.00	177.84	175.08	86.45	88.10	0.06	50074.00	44488.84	7.47	0.57	0.33
8	8	5	20429.00	8605.00	139.60	0	Spot (Block8, Row5, Column8)	50166.00	50148.88	34397156.00	99.25	100.00	10.73	0.00	0.11	89.00	100.37	89.00	68.38	0.05	0.68	0.00	0.00	0.00	11.00	10.25	52105.00	-0.02	90.31	90.00	4560.55	4893.71	0.00	0.00	0.00	50177.00	50159.13	12.15	0.21	0.04
8	1	6	18327.00	8904.00	139.25	0	Spot (Block8, Row6, Column1)	50885.00	46144.98	31978388.00	120.19	119.00	24.69	0.00	0.21	94.00	97.17	94.00	22.14	0.01	0.23	53.00	23.00	0.00	25.00	26.19	63219.00	1.04	118.97	106.50	2035.40	1762.05	0.00	0.00	0.00	50910.00	46171.16	10.99	0.78	0.61
8	2	6	18618.00	8905.00	146.05	0	Spot (Block8, Row6, Column2)	51092.00	46046.29	35144556.00	229.20	210.00	110.36	0.04	0.48	95.00	108.91	95.00	53.95	0.06	0.50	64.00	52.00	0.00	115.00	134.20	133166.00	2.23	198.42	125.00	444.28	343.11	0.00	0.00	0.00	51207.00	46180.49	8.80	0.72	0.52
8	3	6	18903.00	8899.00	137.95	0	Spot (Block8, Row6, Column3)	51136.00	49638.73	32979676.00	104.25	104.00	9.37	0.00	0.09	93.00	103.66	93.00	51.66	0.05	0.50	0.00	0.00	0.00	11.00	11.25	53688.00	0.01	101.06	100.00	4648.73	4412.90	0.00	0.00	0.00	51147.00	49649.98	12.18	0.72	0.51
8	4	6	19226.00	8903.00	138.15	0	Spot (Block8, Row6, Column4)	51045.00	51026.91	33872500.00	89.52	89.00	8.31	0.00	0.09	93.00	93.05	93.00	10.64	0.00	0.11	7.00	0.00	0.00	-4.00	-3.48	46280.00	-0.33	91.67	90.00	-12761.25	-14647.92	0.00	0.00	0.00	51041.00	51023.42	100000.00	0.12	0.02
8	5	6	19529.00	8905.00	135.45	0	Spot (Block8, Row6, Column5)	50488.00	50486.22	32373648.00	96.67	98.00	13.60	0.01	0.14	92.00	92.21	92.00	10.98	0.00	0.12	34.00	10.00	0.00	6.00	4.67	47754.00	0.41	96.69	96.00	8414.67	10815.35	0.00	0.00	0.00	50494.00	50490.89	13.04	0.09	0.01
8	6	6	19827.00	8902.00	134.95	0	Spot (Block8, Row6, Column6)	49995.00	47121.82	30579180.00	95.08	95.00	9.62	0.00	0.10	89.00	100.24	89.00	55.77	0.05	0.56	0.00	0.00	0.00	6.00	6.08	46399.00	-0.09	92.04	90.50	8332.50	7750.40	0.00	0.00	0.00	50001.00	47127.90	13.02	0.75	0.56
8	7	6	20120.00	8902.00	143.40	0	Spot (Block8, Row6, Column7)	50098.00	50098.00	36699904.00	90.27	90.00	8.40	0.00	0.09	87.00	88.37	87.00	18.47	0.01	0.21	4.00	0.00	0.00	3.00	3.27	50549.00	0.10	92.67	92.00	16699.33	15338.90	0.00	0.00	0.00	50101.00	50101.27	14.03	1.00	1.00
8	8	6	20435.00	8906.00	138.75	0	Spot (Block8, Row6, Column8)	50218.00	50197.68	34198928.00	89.92	92.00	10.65	0.01	0.12	88.00	88.15	88.00	12.17	0.00	0.14	14.00	0.00	0.00	4.00	1.92	46939.00	0.15	87.14	86.50	12554.50	26124.82	0.00	0.00	0.00	50222.00	50199.60	13.62	0.11	0.01
8	1	7	18326.00	9204.00	146.10	0	Spot (Block8, Row7, Column1)	38075.00	37807.46	30124004.00	99.24	99.00	12.93	0.00	0.13	90.00	90.84	90.00	12.23	0.00	0.13	37.00	12.00	0.00	9.00	9.24	57359.00	0.69	90.58	90.50	4230.56	4093.04	0.00	0.00	0.00	38084.00	37816.70	12.05	0.96	0.93
8	2	7	18617.00	9203.00	135.65	0	Spot (Block8, Row7, Column2)	51168.00	48865.39	31110556.00	96.78	97.00	9.02	0.00	0.09	92.00	92.17	92.00	12.76	0.00	0.14	22.00	0.00	0.00	5.00	4.78	47618.00	0.36	97.16	100.00	10233.60	10213.16	0.00	0.00	0.00	51173.00	48870.18	13.32	0.73	0.54
8	3	7	18922.00	9208.00	189.40	0	Spot (Block8, Row7, Column3)	11613.00	14773.76	29701492.00	89.39	91.00	10.37	0.01	0.12	91.00	90.83	91.00	11.89	0.00	0.13	9.00	0.00	0.00	0.00	-1.61	90821.00	-0.12	89.55	89.00	100000.00	-9180.51	0.00	0.00	0.00	11613.00	14772.15	100000.00	0.88	0.78
8	4	7	19225.00	9204.00	136.35	0	Spot (Block8, Row7, Column4)	50988.00	45945.55	30367468.00	87.91	88.00	9.29	0.00	0.11	92.00	93.11	92.00	22.98	0.01	0.25	0.00	0.00	0.00	-4.00	-4.09	44132.00	-0.23	92.30	92.00	-12747.00	-11240.10	0.00	0.00	0.00	50984.00	45941.47	100000.00	0.81	0.65
8	5	7	19528.00	9202.00	147.85	0	Spot (Block8, Row7, Column5)	50552.00	49754.45	38842808.00	97.07	96.00	13.57	0.00	0.14	92.00	92.88	92.00	18.51	0.00	0.20	17.00	0.00	0.00	4.00	5.07	58241.00	0.23	99.23	101.00	12638.00	9816.72	0.00	0.00	0.00	50556.00	49759.52	13.63	0.48	0.23
8	6	7	19825.00	9203.00	145.65	0	Spot (Block8, Row7, Column6)	34331.50	34570.12	28725812.00	258.23	269.50	140.63	0.02	0.54	91.00	105.52	91.00	59.48	0.06	0.56	63.00	53.00	0.00	178.50	167.23	148740.00	2.57	205.23	110.50	192.33	206.72	53.90	53.90	0.00	34510.00	34737.36	7.59	0.96	0.93
8	7	7	20135.00	9197.00	150.30	0	Spot (Block8, Row7, Column7)	39964.50	38134.76	33016396.00	88.67	89.00	6.91	0.00	0.08	88.00	97.66	88.00	50.08	0.05	0.51	0.00	0.00	0.00	1.00	0.67	55152.00	-0.18	85.07	86.00	39964.50	57018.99	0.00	0.00	0.00	39965.50	38135.43	15.29	0.95	0.91
8	8	7	20424.00	9203.00	147.00	-50	Spot (Block8, Row7, Column8)	-385.00	-317.71	8672508.00	104.81	105.00	8.92	0.00	0.09	87.00	87.19	87.00	12.06	0.00	0.14	74.00	23.00	0.00	18.00	17.81	61945.00	1.46	97.51	97.00	-21.39	-17.83	12.32	12.40	0.44	-367.00	-299.89	100000.00	0.96	0.93
8	1	8	18321.00	9512.00	161.25	0	Spot (Block8, Row8, Column1)	51190.00	47615.30	44549884.00	99.29	94.00	18.49	0.02	0.19	90.00	90.11	90.00	11.24	0.00	0.12	33.00	23.00	0.00	4.00	9.29	71390.00	0.82	103.32	101.00	12797.50	5125.06	0.00	0.00	0.00	51194.00	47624.59	13.64	0.63	0.40
8	2	8	18626.00	9502.00	137.95	0	Spot (Block8, Row8, Column2)	51419.00	49192.74	32667552.00	104.20	104.00	8.46	0.00	0.08	92.00	92.48	92.00	11.93	0.00	0.13	53.00	8.00	0.00	12.00	12.20	53768.00	0.98	101.23	101.00	4284.92	4031.68	0.00	0.00	0.00	51431.00	49204.94	12.07	0.72	0.52
8	3	8	18933.00	9503.00	135.80	0	Spot (Block8, Row8, Column3)	51199.00	51030.91	32422224.00	92.54	92.00	8.77	0.00	0.09	92.00	92.39	92.00	10.80	0.00	0.12	15.00	0.00	0.00	0.00	0.54	45898.00	0.01	97.99	99.50	100000.00	95154.90	0.00	0.00	0.00	51199.00	51031.45	100000.00	0.39	0.15
8	4	8	19218.00	9502.00	176.20	0	Spot (Block8, Row8, Column4)	50892.00	50730.76	56810408.00	159.97	103.00	98.95	0.19	0.62	90.00	91.76	90.00	23.07	0.01	0.25	39.00	32.00	0.00	13.00	69.97	139017.00	2.96	154.95	94.00	3914.77	725.00	0.00	0.00	0.00	50905.00	50800.73	11.93	0.11	0.01
8	5	8	19513.00	9503.00	144.50	0	Spot (Block8, Row8, Column5)	50612.00	50370.55	36956452.00	93.04	93.00	7.53	0.00	0.08	90.00	92.05	90.00	22.49	0.01	0.24	0.00	0.00	0.00	3.00	3.04	52662.00	0.04	92.13	92.00	16870.67	16556.17	0.00	0.00	0.00	50615.00	50373.59	14.04	0.44	0.20
8	6	8	19829.00	9502.00	146.70	0	Spot (Block8, Row8, Column6)	50755.00	50422.34	38339304.00	149.24	101.50	78.16	0.17	0.52	90.00	92.74	90.00	21.85	0.01	0.24	43.00	35.00	0.00	11.50	59.24	87752.00	2.59	139.67	98.00	4413.48	851.18	0.00	0.00	0.00	50766.50	50481.58	12.11	0.14	0.02
8	7	8	20112.00	9502.00	147.10	0	Spot (Block8, Row8, Column7)	51119.00	51112.60	38793264.00	103.21	104.00	11.62	0.00	0.11	88.00	90.37	88.00	21.83	0.01	0.24	34.00	0.00	0.00	16.00	15.21	61103.00	0.59	95.92	96.00	3194.94	3359.46	0.00	0.00	0.00	51135.00	51127.81	11.64	0.18	0.03
8	8	8	20402.00	9504.00	147.30	0	Spot (Block8, Row8, Column8)	50850.00	50753.70	38543724.00	89.92	90.00	10.01	0.00	0.11	87.00	87.86	87.00	10.56	0.00	0.12	23.00	2.00	0.00	3.00	2.92	52964.00	0.20	93.20	92.00	16950.00	17370.11	0.00	0.00	0.00	50853.00	50756.62	14.05	0.16	0.03
9	1	1	4829.00	11916.00	167.15	0	Spot (Block9, Row1, Column1)	54696.00	54674.02	50773104.00	351.33	110.00	515.40	0.50	1.47	99.00	151.63	99.00	254.60	0.19	1.68	20.00	19.00	0.00	11.00	252.33	272282.00	0.78	348.93	103.00	4972.36	216.68	46.12	52.88	0.18	54707.00	54926.35	12.28	0.03	0.00
9	2	1	5131.00	11913.00	135.30	0	Spot (Block9, Row1, Column2)	26384.00	26387.14	18359580.00	115.54	99.00	35.63	0.07	0.31	97.00	125.69	97.00	181.15	0.11	1.44	0.00	0.00	0.00	2.00	18.54	57076.00	-0.06	120.52	102.00	13192.00	1423.37	0.00	0.00	0.00	26386.00	26405.68	13.69	0.92	0.84
9	3	1	5431.00	11914.00	135.35	0	Spot (Block9, Row1, Column3)	54564.00	52399.05	31368400.00	105.06	104.00	11.40	0.00	0.11	98.00	100.75	98.00	19.68	0.01	0.20	17.00	0.00	0.00	6.00	7.06	52005.00	0.22	105.50	104.00	9094.00	7421.32	0.00	0.00	0.00	54570.00	52406.12	13.15	0.63	0.40
9	4	1	5724.00	11911.00	133.35	0	Spot (Block9, Row1, Column4)	54337.00	47338.56	27805032.00	108.53	108.00	11.59	0.00	0.11	98.00	99.97	98.00	14.81	0.01	0.15	35.00	6.00	0.00	10.00	10.53	51552.00	0.58	106.76	105.00	5433.70	4495.37	0.00	0.00	0.00	54347.00	47349.09	12.41	0.84	0.70
9	5	1	6025.00	11910.00	143.70	0	Spot (Block9, Row1, Column5)	54227.00	54225.71	36830252.00	105.59	105.00	11.67	0.00	0.11	99.00	105.99	99.00	34.71	0.03	0.33	0.00	0.00	0.00	6.00	6.59	59340.00	-0.01	105.58	106.00	9037.83	8232.00	0.00	0.00	0.00	54233.00	54232.30	13.14	0.10	0.01
9	6	1	6318.00	11914.00	137.85	0	Spot (Block9, Row1, Column6)	38960.50	38190.22	25741936.00	104.45	96.00	28.07	0.04	0.27	99.00	106.17	99.00	29.97	0.03	0.28	10.00	8.00	0.00	-3.00	5.45	53898.00	-0.06	116.25	99.50	-12986.83	7002.89	0.00	0.00	0.00	38957.50	38195.68	100000.00	0.62	0.39
9	7	1	6602.00	11918.00	139.00	0	Spot (Block9, Row1, Column7)	53786.00	45967.02	30301120.00	130.84	111.00	54.25	0.07	0.41	100.00	112.88	100.00	68.39	0.05	0.61	16.00	8.00	0.00	11.00	30.84	68693.00	0.26	148.70	107.00	4889.64	1490.32	0.00	0.00	0.00	53797.00	45997.87	12.26	0.42	0.18
9	8	1	6927.00	11905.00	150.30	0	Spot (Block9, Row1, Column8)	53818.00	53806.67	40690564.00	707.50	130.00	944.90	0.74	1.34	101.00	177.97	101.00	387.95	0.25	2.18	31.00	28.00	0.00	29.00	606.50	439360.00	1.36	644.44	112.00	1855.79	88.72	28.62	33.34	0.18	53847.00	54413.18	10.86	0.04	0.00
9	1	2	4820.00	12217.00	232.65	0	Spot (Block9, Row2, Column1)	6734.00	6962.93	27575620.00	94.62	95.00	11.30	0.00	0.12	95.00	100.50	95.00	27.11	0.02	0.27	1.00	0.00	0.00	0.00	-0.38	147040.00	-0.22	91.07	90.50	100000.00	-18339.46	0.00	0.00	0.00	6734.00	6962.55	100000.00	0.98	0.96
9	2	2	5128.00	12212.00	148.80	0	Spot (Block9, Row2, Column2)	54934.00	54718.30	39583844.00	100.95	89.00	29.99	0.05	0.30	92.00	95.02	92.00	17.88	0.01	0.19	22.00	13.00	0.00	-3.00	8.95	61173.00	0.33	102.37	91.00	-18311.33	6116.82	0.00	0.00	0.00	54931.00	54727.25	100000.00	0.13	0.02
9	3	2	5413.00	12205.00	133.65	0	Spot (Block9, Row2, Column3)	54663.00	51490.74	30059044.00	91.28	91.00	10.27	0.00	0.11	94.00	100.58	94.00	32.12	0.03	0.32	0.00	0.00	0.00	-3.00	-2.72	43996.00	-0.29	93.07	92.00	-18221.00	-18916.56	0.00	0.00	0.00	54660.00	51488.02	100000.00	0.72	0.52
9	4	2	5721.00	12209.00	142.35	0	Spot (Block9, Row2, Column4)	40155.50	39078.03	27650792.00	104.18	103.00	13.35	0.00	0.13	97.00	104.23	97.00	32.96	0.03	0.32	3.00	0.00	0.00	6.00	7.18	57301.00	-0.00	100.48	101.00	6692.58	5439.86	0.00	0.00	0.00	40161.50	39085.21	12.71	0.94	0.88
9	5	2	6026.00	12207.00	188.25	0	Spot (Block9, Row2, Column5)	5900.00	6908.54	18478940.00	135.24	105.00	66.89	0.11	0.49	98.00	111.67	98.00	58.25	0.06	0.52	30.00	14.00	0.00	7.00	37.24	134833.00	0.40	140.80	109.00	842.86	185.52	89.41	88.63	0.04	5907.00	6945.78	9.72	0.91	0.83
9	6	2	6323.00	12208.00	142.15	0	Spot (Block9, Row2, Column6)	53610.50	53283.41	35669016.00	99.87	99.00	14.89	0.00	0.15	101.00	132.59	101.00	92.42	0.12	0.70	0.00	0.00	0.00	-2.00	-1.13	54627.00	-0.35	100.10	97.00	-26805.25	-47009.80	0.00	0.00	0.00	53608.50	53282.28	100000.00	0.34	0.11
9	7	2	6621.00	12211.00	138.85	0	Spot (Block9, Row2, Column7)	53614.00	50661.11	32730684.00	101.93	100.00	12.93	0.01	0.13	101.00	110.74	101.00	50.96	0.04	0.46	0.00	0.00	0.00	-1.00	0.93	53311.00	-0.17	97.05	96.50	-53614.00	54294.79	0.00	0.00	0.00	53613.00	50662.04	100000.00	0.70	0.50
9	8	2	6921.00	12211.00	250.05	0	Spot (Block9, Row2, Column8)	22505.50	24312.85	65419448.00	102.72	103.00	13.26	0.00	0.13	101.00	101.16	101.00	13.10	0.00	0.13	18.00	2.00	0.00	2.00	1.72	185930.00	0.12	103.17	102.00	11252.75	14104.58	0.00	0.00	0.00	22507.50	24314.57	13.46	0.86	0.74
9	1	3	4827.00	12510.00	149.35	0	Spot (Block9, Row3, Column1)	54785.00	54779.17	40235264.00	109.05	94.00	38.68	0.06	0.35	95.00	105.12	95.00	35.90	0.04	0.34	17.00	15.00	0.00	-1.00	14.05	66958.00	0.11	113.09	94.00	-54785.00	3898.29	0.00	0.00	0.00	54784.00	54793.22	100000.00	0.07	0.00
9	2	3	5128.00	12508.00	133.55	0	Spot (Block9, Row3, Column2)	53965.50	44624.47	26562136.00	96.96	98.00	7.58	0.00	0.08	92.00	101.83	92.00	33.56	0.04	0.33	0.00	0.00	0.00	6.00	4.96	46543.00	-0.14	94.89	94.00	8994.25	8988.56	0.00	0.00	0.00	53971.50	44629.44	13.13	0.90	0.81
9	3	3	5403.00	12503.00	143.55	0	Spot (Block9, Row3, Column3)	6878.00	8452.10	10717959.00	115.07	93.00	58.93	0.09	0.51	94.00	153.77	94.00	269.33	0.21	1.75	0.00	0.00	0.00	-1.00	21.07	64554.00	-0.14	126.49	99.00	-6878.00	401.15	81.28	85.22	0.04	6877.00	8473.17	100000.00	0.79	0.62
9	4	3	5723.00	12510.00	139.35	0	Spot (Block9, Row3, Column4)	54452.00	47074.40	30474684.00	121.06	97.00	50.65	0.10	0.42	96.00	113.19	96.00	123.86	0.07	1.09	9.00	0.00	0.00	1.00	25.06	63438.00	0.06	130.41	100.00	54452.00	1878.10	0.00	0.00	0.00	54453.00	47099.46	15.73	0.48	0.23
9	5	3	6025.00	12510.00	131.90	0	Spot (Block9, Row3, Column5)	54045.50	50178.03	28798920.00	90.76	87.00	15.14	0.02	0.17	97.00	110.51	97.00	64.67	0.06	0.59	1.00	0.00	0.00	-10.00	-6.24	42387.00	-0.31	114.07	102.00	-5404.55	-8047.10	0.00	0.00	0.00	54035.50	50171.80	100000.00	0.56	0.32
9	6	3	6325.00	12510.00	143.90	0	Spot (Block9, Row3, Column6)	24666.00	24904.60	20753090.00	247.46	199.00	153.99	0.09	0.62	103.00	141.88	103.00	104.66	0.14	0.74	46.00	25.00	0.00	96.00	144.46	139318.00	1.01	225.46	146.00	256.94	172.40	91.84	90.93	0.03	24762.00	25049.06	8.01	0.95	0.90
9	7	3	6625.00	12518.00	136.15	0	Spot (Block9, Row3, Column7)	50704.00	44463.32	28225332.00	105.40	94.00	29.63	0.05	0.28	102.00	120.36	102.00	71.25	0.07	0.59	1.00	0.00	0.00	-8.00	3.40	52698.00	-0.21	108.19	97.00	-6338.00	13092.84	0.00	0.00	0.00	50696.00	44466.71	100000.00	0.77	0.59
9	8	3	6917.00	12507.00	140.10	0	Spot (Block9, Row3, Column8)	38619.50	36933.38	26293400.00	110.53	105.00	22.79	0.02	0.21	102.00	102.85	102.00	16.65	0.00	0.16	30.00	14.00	0.00	3.00	8.53	59463.00	0.46	99.97	95.00	12873.17	4331.84	0.00	0.00	0.00	38622.50	36941.91	13.65	0.94	0.88
9	1	4	4822.00	12807.00	137.85	0	Spot (Block9, Row4, Column1)	54826.00	49486.23	31181348.00	132.52	115.00	35.77	0.06	0.27	95.00	104.97	95.00	36.92	0.04	0.35	35.00	23.00	0.00	20.00	37.52	68643.00	0.75	126.82	106.50	2741.30	1319.09	0.00	0.00	0.00	54846.00	49523.75	11.42	0.57	0.33
9	2	4	5119.00	12808.00	151.45	0	Spot (Block9, Row4, Column2)	16269.00	16422.44	17000232.00	144.56	125.00	54.33	0.06	0.38	96.00	113.91	96.00	131.92	0.07	1.16	11.00	0.00	0.00	29.00	48.56	90782.00	0.23	137.71	115.00	561.00	338.21	0.00	0.00	0.00	16298.00	16470.99	9.13	0.96	0.92
9	3	4	5418.00	12811.00	141.75	0	Spot (Block9, Row4, Column3)	55067.50	55066.22	35716164.00	352.86	120.00	538.36	0.47	1.53	96.00	172.13	96.00	280.50	0.25	1.63	19.00	17.00	0.00	24.00	256.86	192310.00	0.64	357.56	108.00	2294.48	214.38	42.59	52.23	0.20	55091.50	55323.09	11.16	0.02	0.00
9	4	4	5709.00	12810.00	144.35	0	Spot (Block9, Row4, Column4)	54827.00	51329.39	35299552.00	97.39	97.00	10.64	0.00	0.11	98.00	135.86	98.00	210.12	0.14	1.55	0.00	0.00	0.00	-1.00	-0.61	55415.00	-0.18	101.34	100.00	-54827.00	-84168.55	0.00	0.00	0.00	54826.00	51328.78	100000.00	0.76	0.57
9	5	4	6028.00	12800.00	256.80	0	Spot (Block9, Row4, Column5)	1132.50	1202.84	23734916.00	95.14	96.00	11.18	0.00	0.12	97.00	157.35	97.00	282.94	0.21	1.80	0.00	0.00	0.00	-1.00	-1.86	182484.00	-0.22	94.45	94.50	-1132.50	-647.69	2.48	3.51	0.60	1131.50	1200.98	100000.00	0.86	0.73
9	6	4	6331.00	12811.00	165.10	0	Spot (Block9, Row4, Column6)	48934.00	43112.93	41365564.00	175.43	112.00	110.28	0.19	0.63	97.00	112.71	97.00	90.14	0.07	0.80	33.00	25.00	0.00	15.00	78.43	132096.00	0.70	161.35	103.00	3262.27	549.73	0.00	0.00	0.00	48949.00	43191.36	11.67	0.67	0.45
9	7	4	6630.00	12806.00	145.30	0	Spot (Block9, Row4, Column7)	25836.50	27062.13	22450108.00	120.76	116.00	20.93	0.02	0.17	99.00	107.76	99.00	36.66	0.04	0.34	23.00	0.00	0.00	17.00	21.76	69438.00	0.35	110.96	109.00	1519.79	1243.56	0.00	0.00	0.00	25853.50	27083.89	10.57	0.98	0.97
9	8	4	6918.00	12809.00	137.35	0	Spot (Block9, Row4, Column8)	53580.00	47456.77	30240796.00	115.40	116.00	15.51	0.00	0.13	103.00	106.95	103.00	23.86	0.02	0.22	21.00	2.00	0.00	13.00	12.40	58739.00	0.35	104.64	104.00	4121.54	3826.92	0.00	0.00	0.00	53593.00	47469.17	12.01	0.83	0.68
9	1	5	4830.00	13114.00	136.15	0	Spot (Block9, Row5, Column1)	54901.00	54850.98	32677248.00	118.87	102.00	42.99	0.07	0.36	97.00	117.92	97.00	64.86	0.08	0.55	15.00	3.00	0.00	5.00	21.87	59317.00	0.01	128.32	104.00	10980.20	2507.85	0.00	0.00	0.00	54906.00	54872.85	13.42	0.08	0.01
9	2	5	5121.00	13108.00	141.40	0	Spot (Block9, Row5, Column2)	54951.00	49696.66	32672360.00	96.77	95.00	12.53	0.01	0.13	98.00	109.49	98.00	51.16	0.05	0.47	0.00	0.00	0.00	-3.00	-1.23	52450.00	-0.25	97.67	97.00	-18317.00	-40443.82	0.00	0.00	0.00	54948.00	49695.43	100000.00	0.74	0.54
9	3	5	5425.00	13109.00	151.70	0	Spot (Block9, Row5, Column3)	55092.00	53100.11	40096056.00	226.70	131.00	194.65	0.24	0.86	95.00	119.17	95.00	88.66	0.10	0.74	32.00	22.00	0.00	36.00	131.70	143045.00	1.21	207.41	112.00	1530.33	403.20	80.54	83.30	0.05	55128.00	53231.80	10.58	0.22	0.05
9	4	5	5719.00	13110.00	144.35	0	Spot (Block9, Row5, Column4)	55017.00	54993.82	37276540.00	104.29	101.00	16.05	0.01	0.15	96.00	113.17	96.00	108.01	0.07	0.95	0.00	0.00	0.00	5.00	8.29	59341.00	-0.08	105.87	100.00	11003.40	6633.77	0.00	0.00	0.00	55022.00	55002.11	13.43	0.09	0.01
9	5	5	6027.00	13107.00	140.85	0	Spot (Block9, Row5, Column5)	54652.50	54652.50	35389184.00	376.16	93.00	556.51	0.61	1.48	99.00	166.48	99.00	283.05	0.23	1.70	23.00	19.00	0.00	-6.00	277.16	203126.00	0.74	402.75	95.50	-9108.75	197.19	47.48	50.24	0.17	54646.50	54929.66	100000.00	1.00	1.00
9	6	5	6324.00	13110.00	138.25	0	Spot (Block9, Row5, Column6)	53802.00	50365.41	31732516.00	109.96	108.00	16.93	0.01	0.15	97.00	123.92	97.00	197.42	0.11	1.59	0.00	0.00	0.00	11.00	12.96	56192.00	-0.07	106.69	99.00	4891.09	3884.79	0.00	0.00	0.00	53813.00	50378.38	12.26	0.70	0.49
9	7	5	6628.00	13110.00	158.60	0	Spot (Block9, Row5, Column7)	53654.00	50682.79	43294544.00	119.13	109.00	29.97	0.04	0.25	98.00	103.41	98.00	23.55	0.02	0.23	30.00	21.00	0.00	11.00	21.13	82435.00	0.67	123.24	104.50	4877.64	2399.10	0.00	0.00	0.00	53665.00	50703.91	12.25	0.43	0.19
9	8	5	6926.00	13113.00	137.45	0	Spot (Block9, Row5, Column8)	53592.00	53587.95	33552104.00	123.37	111.00	37.29	0.05	0.30	101.00	108.56	101.00	30.07	0.03	0.28	31.00	22.00	0.00	10.00	22.37	63167.00	0.49	123.72	112.00	5359.20	2395.20	0.00	0.00	0.00	53602.00	53610.33	12.39	0.09	0.01
9	1	6	4823.00	13409.00	138.15	0	Spot (Block9, Row6, Column1)	45484.50	42157.23	27319332.00	171.51	115.00	107.27	0.17	0.63	100.00	124.66	100.00	67.52	0.10	0.54	36.00	23.00	0.00	15.00	71.51	88672.00	0.69	171.82	106.50	3032.30	589.51	0.00	0.00	0.00	45499.50	42228.74	11.57	0.75	0.56
9	2	6	5111.00	13413.00	144.20	0	Spot (Block9, Row6, Column2)	48289.00	44443.77	30808512.00	102.69	100.00	12.85	0.01	0.13	100.00	112.18	100.00	50.59	0.05	0.45	0.00	0.00	0.00	0.00	2.69	57610.00	-0.19	109.73	108.00	100000.00	16511.90	0.00	0.00	0.00	48289.00	44446.46	100000.00	0.91	0.83
9	3	6	5405.00	13405.00	140.35	0	Spot (Block9, Row6, Column3)	54959.00	47663.91	31100332.00	111.42	101.00	33.60	0.04	0.30	95.00	99.37	95.00	26.87	0.02	0.27	14.00	10.00	0.00	6.00	16.42	59498.00	0.45	121.66	97.50	9159.83	2902.89	0.00	0.00	0.00	54965.00	47680.33	13.16	0.51	0.26
9	4	6	5722.00	13410.00	139.15	0	Spot (Block9, Row6, Column4)	54910.00	54908.22	34208604.00	100.97	100.00	12.55	0.00	0.12	93.00	96.79	93.00	25.15	0.02	0.26	9.00	0.00	0.00	7.00	7.97	52707.00	0.17	92.19	90.00	7844.29	6888.27	0.00	0.00	0.00	54917.00	54916.19	12.94	0.09	0.01
9	5	6	6022.00	13409.00	135.90	0	Spot (Block9, Row6, Column5)	54560.00	54560.00	32702208.00	137.73	103.00	123.85	0.13	0.90	97.00	113.55	97.00	99.68	0.07	0.88	7.00	6.00	0.00	6.00	40.73	68728.00	0.24	205.70	104.00	9093.33	1339.51	87.16	87.01	0.03	54566.00	54600.73	13.15	1.00	1.00
9	6	6	6321.00	13406.00	136.35	0	Spot (Block9, Row6, Column6)	53914.00	45901.87	28761616.00	97.76	92.00	15.20	0.03	0.16	98.00	111.00	98.00	85.23	0.05	0.77	0.00	0.00	0.00	-6.00	-0.24	48878.00	-0.16	96.25	92.50	-8985.67	-188119.86	0.00	0.00	0.00	53908.00	45901.62	100000.00	0.74	0.55
9	7	6	6623.00	13409.00	142.60	0	Spot (Block9, Row6, Column7)	53781.00	53773.46	36236980.00	105.20	101.00	16.71	0.02	0.16	98.00	102.84	98.00	23.66	0.02	0.23	8.00	3.00	0.00	3.00	7.20	58173.00	0.10	107.09	97.00	17927.00	7473.42	0.00	0.00	0.00	53784.00	53780.66	14.13	0.08	0.01
9	8	6	6942.00	13414.00	138.15	0	Spot (Block9, Row6, Column8)	53589.50	53588.63	33815872.00	136.41	117.50	40.08	0.06	0.29	102.00	105.38	102.00	21.57	0.01	0.20	44.00	33.00	0.00	15.50	34.41	70388.00	1.44	124.65	108.50	3457.39	1557.32	0.00	0.00	0.00	53605.00	53623.04	11.76	0.06	0.00
9	1	7	4828.00	13711.00	144.80	0	Spot (Block9, Row7, Column1)	29524.00	29812.06	23115824.00	148.03	110.00	72.48	0.13	0.49	96.00	104.59	96.00	36.86	0.04	0.35	34.00	27.00	0.00	14.00	52.03	84526.00	1.18	148.53	109.00	2108.86	572.96	0.00	0.00	0.00	29538.00	29864.09	11.04	0.86	0.73
9	2	7	5118.00	13706.00	136.20	0	Spot (Block9, Row7, Column2)	55072.00	47700.84	29140272.00	91.92	93.00	11.54	0.01	0.13	98.00	101.66	98.00	29.67	0.02	0.29	0.00	0.00	0.00	-5.00	-6.08	46052.00	-0.33	94.71	96.00	-11014.40	-7845.74	0.00	0.00	0.00	55067.00	47694.77	100000.00	0.90	0.80
9	3	7	5416.00	13712.00	165.35	0	Spot (Block9, Row7, Column3)	12021.50	13986.78	18670884.00	98.61	99.00	13.23	0.00	0.13	97.00	97.21	97.00	15.02	0.00	0.15	17.00	0.00	0.00	2.00	1.61	74750.00	0.09	98.82	100.00	6010.75	8661.74	0.00	0.00	0.00	12023.50	13988.39	12.55	0.97	0.93
9	4	7	5723.00	13710.00	137.85	0	Spot (Block9, Row7, Column4)	45233.00	41003.81	26612440.00	106.47	103.00	17.29	0.01	0.16	94.00	94.45	94.00	14.08	0.00	0.15	37.00	21.00	0.00	9.00	12.47	54621.00	0.85	98.82	96.50	5025.89	3287.22	0.00	0.00	0.00	45242.00	41016.29	12.30	0.87	0.76
9	5	7	6024.00	13708.00	146.05	0	Spot (Block9, Row7, Column5)	54367.00	50720.62	35957580.00	116.02	117.00	12.51	0.00	0.11	97.00	97.85	97.00	13.47	0.00	0.14	69.00	28.00	0.00	20.00	19.02	67405.00	1.35	107.16	105.00	2718.35	2667.33	0.00	0.00	0.00	54387.00	50739.64	11.41	0.82	0.67
9	6	7	6323.00	13710.00	144.60	0	Spot (Block9, Row7, Column6)	24161.00	24632.69	20831614.00	109.65	110.00	16.59	0.00	0.15	101.00	116.14	101.00	83.36	0.06	0.72	0.00	0.00	0.00	9.00	8.65	62612.00	-0.08	107.11	107.00	2684.56	2846.65	0.00	0.00	0.00	24170.00	24641.34	11.39	0.99	0.98
9	7	7	6638.00	13707.00	153.60	0	Spot (Block9, Row7, Column7)	24925.00	25838.59	24528092.00	116.87	90.50	53.57	0.11	0.46	100.00	103.04	100.00	21.30	0.01	0.21	23.00	20.00	0.00	-9.50	16.87	75267.00	0.65	116.81	92.00	-2623.68	1531.25	0.00	0.00	0.00	24915.50	25855.46	100000.00	0.87	0.76
9	8	7	6921.00	13709.00	147.00	-50	Spot (Block9, Row7, Column8)	-234.50	-181.55	7273533.00	109.91	110.00	10.29	0.00	0.09	103.00	103.64	103.00	17.31	0.00	0.17	14.00	0.00	0.00	7.00	6.91	64739.00	0.36	104.11	103.00	-33.50	-26.26	21.18	31.23	0.47	-227.50	-174.63	100000.00	0.93	0.87
9	1	8	4816.00	14016.00	164.45	0	Spot (Block9, Row8, Column1)	48829.50	45067.71	41907048.00	99.96	100.00	14.08	0.00	0.14	96.00	96.11	96.00	11.40	0.00	0.12	32.00	12.00	0.00	4.00	3.96	74973.00	0.34	103.44	102.00	12207.38	11369.26	0.00	0.00	0.00	48833.50	45071.68	13.58	0.93	0.87
9	2	8	5120.00	14007.00	138.35	0	Spot (Block9, Row8, Column2)	55098.00	45762.45	29111504.00	97.06	97.00	7.79	0.00	0.08	98.00	98.00	98.00	12.14	0.00	0.12	5.00	0.00	0.00	-1.00	-0.94	50277.00	-0.08	100.37	102.00	-55098.00	-48675.43	0.00	0.00	0.00	55097.00	45761.51	100000.00	0.84	0.71
9	3	8	5428.00	14009.00	133.60	0	Spot (Block9, Row8, Column3)	55002.00	52504.70	30384376.00	103.45	99.00	18.09	0.02	0.17	97.00	97.88	97.00	13.13	0.00	0.13	31.00	20.00	0.00	2.00	6.45	49862.00	0.42	104.78	99.00	27501.00	8142.62	0.00	0.00	0.00	55004.00	52511.14	14.75	0.61	0.37
9	4	8	5725.00	14008.00	175.75	0	Spot (Block9, Row8, Column4)	54612.50	54498.83	56328372.00	98.26	93.00	21.04	0.02	0.21	96.00	96.91	96.00	13.35	0.00	0.14	17.00	10.00	0.00	-3.00	2.26	84599.00	0.10	98.91	95.00	-18204.17	24150.05	0.00	0.00	0.00	54609.50	54501.09	100000.00	0.13	0.02
9	5	8	6008.00	14010.00	143.95	0	Spot (Block9, Row8, Column5)	54026.00	48768.92	34177844.00	98.11	98.00	8.42	0.00	0.09	97.00	97.43	97.00	15.92	0.00	0.16	5.00	0.00	0.00	1.00	1.11	55630.00	0.04	99.51	98.00	54026.00	43822.39	0.00	0.00	0.00	54027.00	48770.04	15.72	0.78	0.61
9	6	8	6327.00	14010.00	145.65	0	Spot (Block9, Row8, Column6)	53595.00	53269.29	37626080.00	155.44	110.00	112.51	0.15	0.72	99.00	112.54	99.00	82.18	0.06	0.73	17.00	10.00	0.00	11.00	56.44	89688.00	0.52	188.94	107.50	4872.27	943.85	98.16	98.16	0.00	53606.00	53325.73	12.25	0.09	0.01
9	7	8	6613.00	14008.00	148.25	0	Spot (Block9, Row8, Column7)	53078.00	53056.26	39373812.00	116.47	114.00	20.19	0.01	0.17	100.00	109.09	100.00	65.59	0.04	0.60	0.00	0.00	0.00	14.00	16.47	69999.00	0.11	111.88	111.00	3791.29	3221.22	0.00	0.00	0.00	53092.00	53072.73	11.89	0.12	0.01
9	8	8	6904.00	14015.00	147.55	0	Spot (Block9, Row8, Column8)	52908.00	52896.17	38855576.00	105.55	106.00	11.66	0.00	0.11	102.00	102.85	102.00	12.93	0.00	0.13	21.00	2.00	0.00	4.00	3.55	62590.00	0.21	102.70	103.00	13227.00	14908.49	0.00	0.00	0.00	52912.00	52899.72	13.69	0.12	0.02
10	1	1	9334.00	11918.00	165.50	0	Spot (Block10, Row1, Column1)	54378.00	54363.92	49861924.00	455.60	93.00	675.57	0.69	1.48	84.00	141.57	84.00	305.43	0.23	2.16	29.00	22.00	0.00	9.00	371.60	346708.00	1.03	368.53	86.00	6042.00	146.30	39.87	49.12	0.21	54387.00	54735.52	12.56	0.03	0.00
10	2	1	9624.00	11911.00	134.75	0	Spot (Block10, Row1, Column2)	20581.00	20966.45	15694545.00	91.13	91.00	11.58	0.00	0.13	84.00	118.20	84.00	248.10	0.15	2.10	0.00	0.00	0.00	7.00	7.13	44745.00	-0.11	87.20	86.00	2940.14	2940.45	0.00	0.00	0.00	20588.00	20973.58	11.52	0.97	0.95
10	3	1	9925.00	11912.00	136.15	0	Spot (Block10, Row1, Column3)	54396.00	50351.28	31052808.00	85.55	84.00	10.69	0.01	0.12	84.00	84.50	84.00	12.80	0.00	0.15	17.00	1.00	0.00	0.00	1.55	43202.00	0.08	85.60	85.00	100000.00	32515.84	0.00	0.00	0.00	54396.00	50352.83	100000.00	0.70	0.49
10	4	1	10231.00	11911.00	132.90	0	Spot (Block10, Row1, Column4)	45767.50	42812.64	25628824.00	82.12	81.00	13.24	0.01	0.16	84.00	83.84	84.00	12.11	0.00	0.14	15.00	1.00	0.00	-3.00	-1.88	39005.00	-0.14	80.85	80.00	-15255.83	-22721.81	0.00	0.00	0.00	45764.50	42810.75	100000.00	0.93	0.87
10	5	1	10525.00	11909.00	139.05	0	Spot (Block10, Row1, Column5)	54212.00	54212.00	34275072.00	96.85	98.00	10.84	0.01	0.11	85.00	86.26	85.00	12.52	0.01	0.15	50.00	9.00	0.00	13.00	11.85	50651.00	0.85	96.62	96.00	4170.15	4576.00	0.00	0.00	0.00	54225.00	54223.85	12.03	1.00	1.00
10	6	1	10809.00	11911.00	139.50	0	Spot (Block10, Row1, Column6)	37320.50	37025.26	25489004.00	80.35	80.50	12.18	0.00	0.15	89.00	89.99	89.00	12.03	0.00	0.13	3.00	0.00	0.00	-8.50	-8.65	41941.00	-0.80	81.41	80.00	-4390.65	-4278.76	0.00	0.00	0.00	37312.00	37016.61	100000.00	0.95	0.91
10	7	1	11104.00	11916.00	139.10	0	Spot (Block10, Row1, Column7)	52728.00	42962.79	28581608.00	97.28	97.00	10.46	0.00	0.11	91.00	93.85	91.00	67.21	0.01	0.72	0.00	0.00	0.00	6.00	6.28	50683.00	0.05	95.03	95.00	8788.00	6840.96	0.00	0.00	0.00	52734.00	42969.07	13.10	0.85	0.72
10	8	1	11432.00	11905.00	148.90	0	Spot (Block10, Row1, Column8)	53750.00	53741.98	39840752.00	1110.10	180.00	1337.86	0.79	1.21	93.00	178.10	93.00	498.11	0.28	2.80	40.00	37.00	0.00	87.00	1017.10	674939.00	1.87	864.62	111.00	617.82	52.84	22.97	27.79	0.21	53837.00	54759.07	9.27	0.03	0.00
10	1	2	9317.00	12213.00	231.80	0	Spot (Block10, Row2, Column1)	6065.00	6205.07	26834072.00	79.76	80.00	15.01	0.00	0.19	84.00	84.40	84.00	11.52	0.00	0.14	8.00	0.00	0.00	-4.00	-4.24	123143.00	-0.40	82.87	83.00	-1516.25	-1462.02	41.77	41.77	0.00	6061.00	6200.83	100000.00	0.84	0.70
10	2	2	9631.00	12211.00	151.10	0	Spot (Block10, Row2, Column2)	54491.00	54089.06	40838796.00	74.59	75.00	11.54	0.00	0.15	86.00	85.80	86.00	11.22	0.00	0.13	2.00	0.00	0.00	-11.00	-11.41	46767.00	-1.00	80.70	81.00	-4953.73	-4739.88	0.00	0.00	0.00	54480.00	54077.65	100000.00	0.41	0.17
10	3	2	9923.00	12206.00	134.40	0	Spot (Block10, Row2, Column3)	54431.00	49808.54	29542776.00	88.54	89.00	9.61	0.00	0.11	85.00	85.64	85.00	11.17	0.00	0.13	20.00	2.00	0.00	4.00	3.54	42942.00	0.26	90.32	90.00	13607.75	14069.39	0.00	0.00	0.00	54435.00	49812.08	13.73	0.77	0.60
10	4	2	10224.00	12208.00	140.95	0	Spot (Block10, Row2, Column4)	34625.00	33217.55	23963716.00	74.94	73.00	11.36	0.01	0.15	83.00	83.82	83.00	11.93	0.00	0.14	4.00	0.00	0.00	-10.00	-8.06	40395.00	-0.74	78.23	76.00	-3462.50	-4123.51	0.00	0.00	0.00	34615.00	33209.50	100000.00	0.98	0.97
10	5	2	10533.00	12213.00	212.55	0	Spot (Block10, Row2, Column5)	3670.50	4599.34	20769444.00	98.87	95.00	16.24	0.02	0.16	86.00	86.66	86.00	13.55	0.00	0.16	38.00	20.00	0.00	9.00	12.87	127350.00	0.90	98.12	92.50	407.83	357.25	0.00	0.00	0.00	3679.50	4612.22	8.67	0.76	0.58
10	6	2	10826.00	12209.00	139.15	0	Spot (Block10, Row2, Column6)	53411.00	53068.01	34291264.00	84.53	84.00	8.81	0.00	0.10	92.00	103.12	92.00	43.56	0.05	0.42	0.00	0.00	0.00	-8.00	-7.47	44461.00	-0.43	83.39	83.00	-6676.38	-7100.94	0.00	0.00	0.00	53403.00	53060.54	100000.00	0.43	0.18
10	7	2	11124.00	12208.00	139.30	0	Spot (Block10, Row2, Column7)	53207.50	48811.73	32159468.00	90.13	89.00	13.03	0.01	0.14	90.00	91.77	90.00	20.10	0.01	0.22	8.00	0.00	0.00	-1.00	0.13	47406.00	-0.08	93.20	92.00	-53207.50	389021.72	0.00	0.00	0.00	53206.50	48811.86	100000.00	0.72	0.51
10	8	2	11418.00	12208.00	248.95	0	Spot (Block10, Row2, Column8)	21031.00	22746.83	62698856.00	87.35	89.00	10.78	0.01	0.12	90.00	91.21	90.00	16.07	0.01	0.18	1.00	0.00	0.00	-1.00	-2.65	156963.00	-0.24	86.31	87.00	-21031.00	-8574.79	0.00	0.00	0.00	21030.00	22744.18	100000.00	0.85	0.73
10	1	3	9327.00	12512.00	147.80	0	Spot (Block10, Row3, Column1)	54446.00	54394.10	39814076.00	87.34	87.00	6.11	0.00	0.07	87.00	87.16	87.00	11.54	0.00	0.13	2.00	0.00	0.00	0.00	0.34	53102.00	0.02	87.72	88.00	100000.00	160542.77	0.00	0.00	0.00	54446.00	54394.44	100000.00	0.25	0.06
10	2	3	9625.00	12508.00	133.50	0	Spot (Block10, Row3, Column2)	51985.00	43719.96	26079144.00	88.40	89.00	8.24	0.00	0.09	87.00	87.72	87.00	11.49	0.00	0.13	10.00	0.00	0.00	2.00	1.40	42165.00	0.06	88.50	88.00	25992.50	31312.98	0.00	0.00	0.00	51987.00	43721.36	14.67	0.90	0.82
10	3	3	9909.00	12507.00	147.20	0	Spot (Block10, Row3, Column3)	5118.50	5278.49	9520597.00	83.31	83.00	8.78	0.00	0.11	85.00	87.60	85.00	15.82	0.01	0.18	3.00	0.00	0.00	-2.00	-1.69	48985.00	-0.27	89.02	88.00	-2559.25	-3119.35	0.00	0.00	0.00	5116.50	5276.80	100000.00	0.98	0.97
10	4	3	10221.00	12508.00	139.05	0	Spot (Block10, Row3, Column4)	53688.00	44088.61	28948556.00	80.68	80.00	8.77	0.00	0.11	84.00	84.29	84.00	11.96	0.00	0.14	6.00	0.00	0.00	-4.00	-3.32	42195.00	-0.30	81.34	80.00	-13422.00	-13274.82	0.00	0.00	0.00	53684.00	44085.29	100000.00	0.83	0.69
10	5	3	10528.00	12510.00	129.95	0	Spot (Block10, Row3, Column5)	53911.00	48596.21	27219696.00	86.79	88.00	8.79	0.01	0.10	85.00	87.90	85.00	23.59	0.01	0.27	0.00	0.00	0.00	3.00	1.79	39228.00	-0.05	80.85	80.50	17970.33	27184.98	0.00	0.00	0.00	53914.00	48598.00	14.13	0.88	0.77
10	6	3	10827.00	12510.00	139.70	0	Spot (Block10, Row3, Column6)	21225.00	22166.61	18126478.00	198.55	179.00	88.45	0.05	0.45	91.00	102.84	91.00	43.54	0.05	0.42	64.00	50.00	0.00	88.00	107.55	104637.00	2.20	165.45	118.00	241.19	206.10	0.00	0.00	0.00	21313.00	22274.16	7.91	0.98	0.96
10	7	3	11125.00	12514.00	136.65	0	Spot (Block10, Row3, Column7)	43735.50	41360.69	26993544.00	91.36	91.00	13.02	0.00	0.14	90.00	95.79	90.00	32.67	0.03	0.34	1.00	0.00	0.00	1.00	1.36	45861.00	-0.14	92.20	91.00	43735.50	30489.06	0.00	0.00	0.00	43736.50	41362.05	15.42	0.91	0.83
10	8	3	11418.00	12507.00	140.10	0	Spot (Block10, Row3, Column8)	31264.50	31972.02	23575072.00	112.25	106.00	31.83	0.02	0.28	87.00	88.48	87.00	16.13	0.01	0.18	52.00	34.00	0.00	19.00	25.25	59940.00	1.47	108.04	95.00	1645.50	1266.36	0.00	0.00	0.00	31283.50	31997.27	10.68	0.99	0.97
10	1	4	9320.00	12808.00	138.40	0	Spot (Block10, Row4, Column1)	54490.00	47821.19	30434028.00	91.04	90.00	10.72	0.00	0.12	85.00	85.75	85.00	12.13	0.00	0.14	24.00	6.00	0.00	5.00	6.04	47068.00	0.44	89.05	87.00	10898.00	7916.60	0.00	0.00	0.00	54495.00	47827.23	13.41	0.80	0.64
10	2	4	9617.00	12806.00	146.30	0	Spot (Block10, Row4, Column2)	14462.00	14673.01	15016352.00	81.82	83.00	17.71	0.01	0.22	86.00	88.27	86.00	16.56	0.01	0.19	12.00	0.00	0.00	-3.00	-4.18	48109.00	-0.39	80.60	79.00	-4820.67	-3508.63	0.00	0.00	0.00	14459.00	14668.83	100000.00	0.95	0.91
10	3	4	9916.00	12811.00	141.70	0	Spot (Block10, Row4, Column3)	54665.00	54642.21	35704440.00	104.14	97.00	23.91	0.03	0.23	87.00	89.46	87.00	17.80	0.01	0.20	40.00	24.00	0.00	10.00	17.14	56758.00	0.82	98.32	91.00	5466.50	3187.41	0.00	0.00	0.00	54675.00	54659.36	12.42	0.08	0.01
10	4	4	10210.00	12808.00	143.40	0	Spot (Block10, Row4, Column4)	54425.00	49967.67	34203756.00	81.08	79.00	11.71	0.01	0.14	86.00	87.19	86.00	15.60	0.01	0.18	7.00	0.00	0.00	-7.00	-4.92	45404.00	-0.39	84.12	84.00	-7775.00	-10153.09	0.00	0.00	0.00	54418.00	49962.75	100000.00	0.68	0.46
10	5	4	10549.00	12805.00	262.05	0	Spot (Block10, Row4, Column5)	1132.00	1189.13	25164800.00	88.36	88.00	13.22	0.00	0.15	87.00	89.55	87.00	15.74	0.01	0.18	16.00	0.00	0.00	1.00	1.36	176806.00	-0.08	87.16	87.00	1132.00	875.12	95.00	88.49	0.49	1133.00	1190.49	10.14	0.94	0.88
10	6	4	10828.00	12816.00	170.60	0	Spot (Block10, Row4, Column6)	53785.00	50753.46	50815836.00	107.98	104.00	19.29	0.02	0.18	90.00	91.92	90.00	13.95	0.01	0.15	50.00	26.00	0.00	14.00	17.98	87787.00	1.15	102.07	98.00	3841.79	2822.92	0.00	0.00	0.00	53799.00	50771.45	11.91	0.58	0.33
10	7	4	11128.00	12804.00	146.35	0	Spot (Block10, Row4, Column7)	18648.50	19883.07	18450420.00	89.66	91.00	12.00	0.01	0.13	90.00	93.79	90.00	21.51	0.02	0.23	1.00	0.00	0.00	1.00	-0.34	52002.00	-0.19	86.23	82.50	18648.50	-58243.68	0.00	0.00	0.00	18649.50	19882.72	14.19	0.96	0.93
10	8	4	11424.00	12808.00	137.10	0	Spot (Block10, Row4, Column8)	53702.50	43682.86	28257492.00	82.82	82.00	8.12	0.00	0.10	87.00	87.83	87.00	13.05	0.00	0.15	1.00	0.00	0.00	-5.00	-4.18	42156.00	-0.38	81.67	83.00	-10740.50	-10453.50	0.00	0.00	0.00	53697.50	43678.68	100000.00	0.86	0.74
10	1	5	9329.00	13112.00	134.95	0	Spot (Block10, Row5, Column1)	54563.00	54551.78	32106884.00	81.39	80.00	10.56	0.01	0.13	82.00	90.12	82.00	32.26	0.04	0.36	1.00	0.00	0.00	-2.00	-0.61	39883.00	-0.27	89.65	87.00	-27281.50	-90000.90	0.00	0.00	0.00	54561.00	54551.18	100000.00	0.09	0.01
10	2	5	9627.00	13109.00	139.05	0	Spot (Block10, Row5, Column2)	54554.00	47361.29	30396536.00	106.39	97.00	29.62	0.04	0.28	84.00	89.84	84.00	23.40	0.03	0.26	37.00	22.00	0.00	13.00	22.39	55427.00	0.71	98.29	87.00	4196.46	2115.68	0.00	0.00	0.00	54567.00	47383.67	12.03	0.69	0.48
10	3	5	9925.00	13108.00	149.40	0	Spot (Block10, Row5, Column3)	54619.00	53501.39	39488208.00	103.54	100.00	17.26	0.02	0.17	86.00	87.99	86.00	16.70	0.01	0.19	45.00	22.00	0.00	14.00	17.54	63473.00	0.93	97.41	93.00	3901.36	3049.41	0.00	0.00	0.00	54633.00	53518.94	11.93	0.41	0.16
10	4	5	10216.00	13109.00	142.20	0	Spot (Block10, Row5, Column4)	54682.50	54663.58	35968616.00	88.00	88.00	9.15	0.00	0.10	89.00	88.16	89.00	12.99	0.00	0.15	8.00	0.00	0.00	-1.00	-1.00	48313.00	-0.01	92.82	93.00	-54682.50	-54763.43	0.00	0.00	0.00	54681.50	54662.58	100000.00	0.14	0.02
10	5	5	10529.00	13108.00	138.85	0	Spot (Block10, Row5, Column5)	54579.00	54576.79	34273916.00	104.90	97.00	26.12	0.03	0.25	89.00	89.99	89.00	16.46	0.00	0.18	40.00	24.00	0.00	8.00	15.90	54862.00	0.91	101.73	90.00	6822.38	3432.79	0.00	0.00	0.00	54587.00	54592.69	12.74	0.07	0.00
10	6	5	10827.00	13108.00	136.95	0	Spot (Block10, Row5, Column6)	54191.00	48684.47	30494672.00	94.84	95.00	12.40	0.00	0.13	88.00	89.49	88.00	16.07	0.01	0.18	20.00	2.00	0.00	7.00	6.84	48178.00	0.33	99.09	98.00	7741.57	7119.09	0.00	0.00	0.00	54198.00	48691.31	12.92	0.84	0.71
10	7	5	11129.00	13107.00	154.25	0	Spot (Block10, Row5, Column7)	54098.00	52412.11	41630000.00	124.49	117.00	32.97	0.03	0.26	87.00	90.81	87.00	20.52	0.02	0.23	61.00	40.00	0.00	30.00	37.49	81170.00	1.64	117.62	107.00	1803.27	1397.88	0.00	0.00	0.00	54128.00	52449.60	10.82	0.43	0.18
10	8	5	11425.00	13111.00	138.00	0	Spot (Block10, Row5, Column8)	53961.50	53927.31	33667672.00	91.02	90.00	10.39	0.00	0.11	87.00	88.99	87.00	16.12	0.01	0.18	14.00	0.00	0.00	3.00	4.02	46783.00	0.13	96.42	99.00	17987.17	13423.07	0.00	0.00	0.00	53964.50	53931.32	14.13	0.17	0.03
10	1	6	9329.00	13407.00	136.75	0	Spot (Block10, Row6, Column1)	42274.00	39636.48	25631764.00	138.11	121.00	52.93	0.06	0.38	87.00	93.89	87.00	31.54	0.03	0.34	51.00	44.00	0.00	34.00	51.11	70020.00	1.40	138.54	101.50	1243.35	775.57	0.00	0.00	0.00	42308.00	39687.59	10.28	0.96	0.93
10	2	6	9615.00	13413.00	143.30	0	Spot (Block10, Row6, Column2)	41878.50	40671.57	28918296.00	110.70	106.50	35.31	0.02	0.32	87.00	93.12	87.00	27.90	0.03	0.30	35.00	7.00	0.00	19.50	23.70	61994.00	0.63	108.23	99.00	2147.62	1715.84	75.58	75.58	0.00	41898.00	40695.27	11.07	0.54	0.30
10	3	6	9904.00	13403.00	138.00	0	Spot (Block10, Row6, Column3)	54546.00	46018.00	29358792.00	87.99	89.00	13.60	0.00	0.15	87.00	89.04	87.00	16.14	0.01	0.18	11.00	0.00	0.00	2.00	0.99	45313.00	-0.07	93.16	95.00	27273.00	46652.26	0.00	0.00	0.00	54548.00	46018.98	14.74	0.88	0.78
10	4	6	10227.00	13409.00	137.40	0	Spot (Block10, Row6, Column4)	54728.00	54670.73	33655808.00	88.32	88.00	7.89	0.00	0.09	88.00	88.12	88.00	11.81	0.00	0.13	8.00	0.00	0.00	0.00	0.32	45398.00	0.02	92.58	92.00	100000.00	169280.23	0.00	0.00	0.00	54728.00	54671.05	100000.00	0.16	0.03
10	5	6	10527.00	13409.00	135.20	0	Spot (Block10, Row6, Column5)	54523.00	54507.59	32235872.00	90.72	92.00	13.10	0.01	0.14	87.00	87.10	87.00	12.36	0.00	0.14	31.00	3.00	0.00	5.00	3.72	44633.00	0.29	94.75	97.00	10904.60	14662.53	0.00	0.00	0.00	54528.00	54511.30	13.41	0.11	0.01
10	6	6	10826.00	13409.00	136.65	0	Spot (Block10, Row6, Column6)	50454.00	42614.50	27084312.00	89.17	87.00	11.60	0.01	0.13	86.00	88.72	86.00	15.78	0.01	0.18	16.00	2.00	0.00	1.00	3.17	44761.00	0.03	89.59	88.00	50454.00	13462.87	0.00	0.00	0.00	50455.00	42617.66	15.62	0.82	0.67
10	7	6	11121.00	13407.00	141.20	0	Spot (Block10, Row6, Column7)	54292.00	54292.00	35389184.00	87.98	89.00	8.94	0.00	0.10	86.00	86.01	86.00	10.78	0.00	0.13	17.00	0.00	0.00	3.00	1.98	47511.00	0.18	84.83	84.00	18097.33	27374.17	0.00	0.00	0.00	54295.00	54293.98	14.14	1.00	1.00
10	8	6	11440.00	13412.00	139.45	0	Spot (Block10, Row6, Column8)	54209.00	54209.00	34340608.00	99.43	102.00	14.23	0.01	0.14	86.00	87.20	86.00	12.65	0.01	0.15	59.00	20.00	0.00	16.00	13.43	52101.00	0.97	95.76	97.50	3388.06	4036.59	0.00	0.00	0.00	54225.00	54222.43	11.73	1.00	1.00
10	1	7	9328.00	13711.00	143.90	0	Spot (Block10, Row7, Column1)	26249.00	26832.61	21309336.00	87.09	88.00	9.95	0.00	0.11	86.00	85.66	86.00	11.71	0.00	0.14	13.00	0.00	0.00	2.00	1.09	49033.00	0.12	82.03	86.00	13124.50	24563.86	0.00	0.00	0.00	26251.00	26833.70	13.68	0.97	0.94
10	2	7	9627.00	13707.00	136.25	0	Spot (Block10, Row7, Column2)	54642.00	46863.66	28647484.00	92.77	93.00	10.41	0.00	0.11	85.00	85.34	85.00	11.33	0.00	0.13	38.00	8.00	0.00	8.00	7.77	46016.00	0.66	89.44	88.00	6830.25	6028.11	0.00	0.00	0.00	54650.00	46871.43	12.74	0.88	0.77
10	3	7	9917.00	13714.00	157.95	0	Spot (Block10, Row7, Column3)	10737.50	13151.85	16640552.00	86.74	86.00	8.48	0.00	0.10	85.00	84.59	85.00	11.41	0.00	0.13	15.00	0.00	0.00	1.00	1.74	59676.00	0.19	83.99	82.00	10737.50	7565.61	0.00	0.00	0.00	10738.50	13153.59	13.39	0.96	0.92
10	4	7	10224.00	13711.00	136.75	0	Spot (Block10, Row7, Column4)	44692.00	40314.92	25773780.00	93.36	94.00	9.60	0.00	0.10	87.00	88.07	87.00	17.14	0.01	0.19	13.00	0.00	0.00	7.00	6.36	46866.00	0.31	95.95	96.00	6384.57	6340.25	0.00	0.00	0.00	44699.00	40321.28	12.64	0.93	0.86
10	5	7	10526.00	13707.00	143.30	0	Spot (Block10, Row7, Column5)	54385.00	49457.79	33758796.00	90.84	91.00	14.93	0.00	0.16	88.00	88.64	88.00	13.46	0.00	0.15	26.00	5.00	0.00	3.00	2.84	50598.00	0.16	90.19	93.00	18128.33	17413.38	0.00	0.00	0.00	54388.00	49460.63	14.15	0.81	0.65
10	6	7	10825.00	13709.00	143.85	0	Spot (Block10, Row7, Column6)	21390.00	21577.58	18456592.00	104.22	96.00	36.08	0.04	0.35	90.00	99.71	90.00	45.59	0.04	0.46	17.00	4.00	0.00	6.00	14.22	58674.00	0.10	104.24	92.00	3565.00	1517.76	0.00	0.00	0.00	21396.00	21591.80	11.80	0.95	0.90
10	7	7	11131.00	13702.00	150.40	0	Spot (Block10, Row7, Column7)	18626.50	18804.89	18335370.00	84.98	86.00	10.41	0.01	0.12	86.00	88.09	86.00	14.44	0.01	0.16	6.00	0.00	0.00	0.00	-1.02	52518.00	-0.22	88.56	90.00	100000.00	-18446.71	0.00	0.00	0.00	18626.50	18803.87	100000.00	0.98	0.96
10	8	7	11423.00	13709.00	147.00	-50	Spot (Block10, Row7, Column8)	-107.00	-116.90	6451375.00	96.20	94.00	14.51	0.01	0.15	85.00	86.54	85.00	12.71	0.01	0.15	39.00	15.00	0.00	9.00	11.20	56661.00	0.76	97.47	95.00	-11.89	-10.44	12.76	21.02	0.48	-98.00	-105.70	100000.00	0.98	0.97
10	1	8	9326.00	14019.00	163.40	0	Spot (Block10, Row8, Column1)	45014.00	42136.01	39556320.00	88.92	87.00	12.86	0.01	0.14	82.00	81.91	82.00	11.28	0.00	0.14	29.00	14.00	0.00	5.00	6.92	65893.00	0.62	90.48	85.00	9002.80	6085.13	0.00	0.00	0.00	45019.00	42142.94	13.14	0.87	0.75
10	2	8	9621.00	14005.00	138.65	0	Spot (Block10, Row8, Column2)	47745.00	42858.29	27801376.00	88.00	88.00	9.76	0.00	0.11	83.00	82.72	83.00	11.56	0.00	0.14	26.00	2.00	0.00	5.00	5.00	45582.00	0.46	86.15	86.00	9549.00	8578.28	0.00	0.00	0.00	47750.00	42863.29	13.22	0.91	0.83
10	3	8	9930.00	14007.00	133.60	0	Spot (Block10, Row8, Column3)	54588.00	50886.29	29556504.00	82.43	82.00	9.01	0.00	0.11	83.00	82.89	83.00	11.74	0.00	0.14	8.00	0.00	0.00	-1.00	-0.57	39402.00	-0.04	89.92	94.00	-54588.00	-89425.05	0.00	0.00	0.00	54587.00	50885.71	100000.00	0.75	0.56
10	4	8	10224.00	14010.00	173.40	0	Spot (Block10, Row8, Column4)	54520.00	54331.54	55218408.00	101.35	89.00	43.41	0.06	0.43	85.00	86.43	85.00	16.99	0.01	0.20	24.00	17.00	0.00	4.00	16.35	85638.00	0.88	108.40	91.00	13630.00	3323.69	0.00	0.00	0.00	54524.00	54347.89	13.73	0.15	0.02
10	5	8	10512.00	14008.00	139.00	0	Spot (Block10, Row8, Column5)	53619.00	45971.81	29853952.00	87.98	88.00	8.60	0.00	0.10	83.00	85.13	83.00	18.56	0.01	0.22	6.00	0.00	0.00	5.00	4.98	46104.00	0.15	83.09	84.00	10723.80	9222.52	0.00	0.00	0.00	53624.00	45976.79	13.39	0.88	0.77
10	6	8	10824.00	14008.00	142.65	0	Spot (Block10, Row8, Column6)	54735.00	54660.01	36265140.00	161.18	105.00	102.52	0.19	0.64	86.00	93.50	86.00	45.24	0.04	0.48	38.00	33.00	0.00	19.00	75.18	89291.00	1.50	162.25	98.00	2880.79	727.10	0.00	0.00	0.00	54754.00	54735.18	11.49	0.08	0.01
10	7	8	11114.00	14009.00	146.65	0	Spot (Block10, Row8, Column7)	54875.00	54836.98	38447060.00	86.30	87.00	11.59	0.00	0.13	85.00	91.91	85.00	40.27	0.03	0.44	0.00	0.00	0.00	2.00	1.30	50656.00	-0.14	86.46	87.00	27437.50	42298.62	0.00	0.00	0.00	54877.00	54838.28	14.74	0.18	0.03
10	8	8	11405.00	14013.00	146.40	0	Spot (Block10, Row8, Column8)	54620.00	54616.43	38074084.00	85.93	84.00	11.64	0.01	0.14	82.00	82.81	82.00	11.11	0.00	0.13	19.00	8.00	0.00	2.00	3.93	49924.00	0.28	86.82	86.00	27310.00	13905.41	0.00	0.00	0.00	54622.00	54620.36	14.74	0.08	0.01
11	1	1	13836.00	11912.00	165.85	0	Spot (Block11, Row1, Column1)	53810.00	53792.47	49990332.00	559.25	121.00	732.56	0.66	1.31	65.00	115.02	65.00	290.88	0.25	2.53	41.00	28.00	0.00	56.00	494.25	426704.00	1.53	422.58	75.50	960.89	108.84	44.22	50.31	0.22	53866.00	54286.71	9.91	0.04	0.00
11	2	1	14134.00	11908.00	133.00	0	Spot (Block11, Row1, Column2)	41589.00	39039.54	24366136.00	70.00	70.00	8.75	0.00	0.12	64.00	92.21	64.00	222.38	0.16	2.41	0.00	0.00	0.00	6.00	6.00	33529.00	-0.10	69.03	69.00	6931.50	6508.86	0.00	0.00	0.00	41595.00	39045.53	12.76	0.97	0.94
11	3	1	14432.00	11911.00	135.95	0	Spot (Block11, Row1, Column3)	53462.00	52995.78	32599700.00	67.20	70.00	12.56	0.02	0.19	65.00	63.84	65.00	11.72	0.01	0.18	26.00	0.00	0.00	5.00	2.20	33667.00	0.29	60.53	66.00	10692.40	24093.37	0.00	0.00	0.00	53467.00	52997.98	13.38	0.57	0.32
11	4	1	14729.00	11909.00	133.70	0	Spot (Block11, Row1, Column4)	53059.50	51155.39	30797564.00	59.01	60.00	8.65	0.01	0.15	63.00	62.60	63.00	11.32	0.00	0.18	3.00	0.00	0.00	-3.00	-3.99	28562.00	-0.32	63.32	63.00	-17686.50	-12828.61	0.00	0.00	0.00	53056.50	51151.41	100000.00	0.70	0.48
11	5	1	15024.00	11904.00	143.05	0	Spot (Block11, Row1, Column5)	52924.00	52916.35	36564564.00	69.15	70.00	11.29	0.01	0.16	62.00	62.32	62.00	11.45	0.00	0.18	33.00	9.00	0.00	8.00	7.15	38588.00	0.60	69.29	69.00	6615.50	7396.62	0.00	0.00	0.00	52932.00	52923.50	12.69	0.20	0.04
11	6	1	15317.00	11908.00	138.25	0	Spot (Block11, Row1, Column6)	52583.00	47121.29	31118180.00	68.51	68.00	11.54	0.00	0.17	64.00	63.33	64.00	12.06	0.00	0.19	23.00	5.00	0.00	4.00	4.51	35489.00	0.43	65.71	66.00	13145.75	10444.52	0.00	0.00	0.00	52587.00	47125.80	13.68	0.80	0.63
11	7	1	15608.00	11914.00	140.50	0	Spot (Block11, Row1, Column7)	52408.00	48574.04	32886900.00	71.66	71.00	10.02	0.00	0.14	63.00	63.30	63.00	34.13	0.00	0.54	0.00	0.00	0.00	8.00	8.66	38195.00	0.24	64.84	64.00	6551.00	5608.74	0.00	0.00	0.00	52416.00	48582.70	12.68	0.75	0.57
11	8	1	15928.00	11902.00	150.75	0	Spot (Block11, Row1, Column8)	52276.00	52276.00	40763136.00	1184.39	1060.00	1136.29	0.05	0.96	66.00	128.93	66.00	403.88	0.29	3.13	54.00	51.00	0.00	994.00	1118.39	736692.00	2.61	849.03	95.50	52.59	46.74	25.98	29.42	0.17	53270.00	53394.39	5.72	1.00	1.00
11	1	2	13823.00	12210.00	235.80	0	Spot (Block11, Row2, Column1)	8174.00	8500.62	32115458.00	66.18	66.00	10.32	0.00	0.16	59.00	58.80	59.00	9.90	0.00	0.17	40.00	12.00	0.00	7.00	7.18	106213.00	0.75	59.14	58.00	1167.71	1184.54	0.00	0.00	0.00	8181.00	8507.80	10.19	0.97	0.93
11	2	2	14125.00	12208.00	153.85	0	Spot (Block11, Row2, Column2)	53843.00	52525.85	41870420.00	57.98	59.00	8.00	0.01	0.14	62.00	61.69	62.00	10.13	0.00	0.16	1.00	0.00	0.00	-3.00	-4.02	37805.00	-0.37	59.57	61.00	-17947.67	-13076.30	0.00	0.00	0.00	53840.00	52521.83	100000.00	0.56	0.32
11	3	2	14419.00	12205.00	135.20	0	Spot (Block11, Row2, Column3)	53584.00	52991.97	32017116.00	63.29	64.00	8.87	0.00	0.14	64.00	63.56	64.00	11.75	0.00	0.18	7.00	0.00	0.00	0.00	-0.71	31200.00	-0.02	63.44	64.00	100000.00	-74218.77	0.00	0.00	0.00	53584.00	52991.25	100000.00	0.54	0.29
11	4	2	14726.00	12207.00	145.65	0	Spot (Block11, Row2, Column4)	51613.00	45266.20	33328460.00	66.91	68.00	12.31	0.01	0.18	64.00	63.45	64.00	11.20	0.00	0.18	24.00	2.00	0.00	4.00	2.91	38608.00	0.31	65.04	69.00	12903.25	15546.77	0.00	0.00	0.00	51617.00	45269.11	13.66	0.93	0.86
11	5	2	15033.00	12207.00	158.00	0	Spot (Block11, Row2, Column5)	12139.00	13967.74	18649236.00	65.47	65.00	17.39	0.00	0.27	65.00	66.14	65.00	13.93	0.01	0.21	8.00	0.00	0.00	0.00	0.47	45303.00	-0.05	62.47	64.00	100000.00	29924.48	0.00	0.00	0.00	12139.00	13968.21	100000.00	0.60	0.36
11	6	2	15329.00	12208.00	143.30	0	Spot (Block11, Row2, Column6)	52342.00	52130.06	36581216.00	66.74	67.00	10.78	0.00	0.16	67.00	97.66	67.00	125.34	0.16	1.28	0.00	0.00	0.00	0.00	-0.26	37377.00	-0.25	61.04	65.00	100000.00	-204146.75	0.00	0.00	0.00	52342.00	52129.81	100000.00	0.36	0.13
11	7	2	15628.00	12208.00	140.80	0	Spot (Block11, Row2, Column7)	52251.00	51749.55	34988328.00	56.29	58.00	11.03	0.01	0.20	62.00	64.32	62.00	30.46	0.02	0.47	0.00	0.00	0.00	-4.00	-5.71	30284.00	-0.26	58.86	59.00	-13062.75	-9062.91	0.00	0.00	0.00	52247.00	51743.84	100000.00	0.55	0.30
11	8	2	15919.00	12208.00	248.30	0	Spot (Block11, Row2, Column8)	27360.00	29736.05	76468736.00	66.30	67.00	13.92	0.00	0.21	64.00	64.44	64.00	13.88	0.00	0.22	20.00	3.00	0.00	3.00	2.30	117941.00	0.13	66.26	68.00	9120.00	12949.92	0.00	0.00	0.00	27363.00	29738.35	13.15	0.91	0.83
11	1	3	13833.00	12510.00	151.80	0	Spot (Block11, Row3, Column1)	54129.00	53938.53	41363460.00	61.08	61.00	12.39	0.00	0.20	63.00	62.38	63.00	12.60	0.00	0.20	15.00	0.00	0.00	-2.00	-1.92	38666.00	-0.10	61.53	60.00	-27064.50	-28147.65	0.00	0.00	0.00	54127.00	53936.61	100000.00	0.26	0.07
11	2	3	14131.00	12506.00	132.35	0	Spot (Block11, Row3, Column2)	53853.00	48221.98	28155044.00	58.00	60.00	11.32	0.01	0.20	65.00	64.10	65.00	11.53	0.01	0.18	2.00	0.00	0.00	-5.00	-7.00	27262.00	-0.53	63.23	63.00	-10770.60	-6893.05	0.00	0.00	0.00	53848.00	48214.99	100000.00	0.87	0.76
11	3	3	14419.00	12507.00	140.15	0	Spot (Block11, Row3, Column3)	12867.00	14142.52	13689207.00	67.91	68.00	7.72	0.00	0.11	65.00	64.65	65.00	11.94	0.00	0.18	13.00	0.00	0.00	3.00	2.91	35927.00	0.27	67.54	69.00	4289.00	4851.75	0.00	0.00	0.00	12870.00	14145.43	12.07	0.82	0.67
11	4	3	14723.00	12506.00	139.80	0	Spot (Block11, Row3, Column4)	53267.00	50632.23	33337376.00	64.93	65.00	10.22	0.00	0.16	64.00	63.20	64.00	11.96	0.01	0.19	15.00	0.00	0.00	1.00	0.93	34413.00	0.14	62.67	67.00	53267.00	54432.08	0.00	0.00	0.00	53268.00	50633.16	15.70	0.83	0.69
11	5	3	15027.00	12507.00	130.45	0	Spot (Block11, Row3, Column5)	52682.00	52021.41	29647804.00	64.67	64.00	7.32	0.00	0.11	66.00	71.66	66.00	55.25	0.04	0.77	0.00	0.00	0.00	-2.00	-1.33	29554.00	-0.13	67.75	68.00	-26341.00	-39101.68	0.00	0.00	0.00	52680.00	52020.08	100000.00	0.50	0.25
11	6	3	15328.00	12508.00	139.60	0	Spot (Block11, Row3, Column6)	39796.00	38881.43	27537956.00	404.96	372.00	234.37	0.04	0.58	69.00	101.14	69.00	125.17	0.17	1.24	74.00	60.00	0.00	303.00	335.96	214224.00	2.43	312.93	277.50	131.34	115.73	76.55	78.72	0.08	40099.00	39217.39	7.04	0.93	0.87
11	7	3	15625.00	12513.00	138.05	0	Spot (Block11, Row3, Column7)	52143.00	47983.66	31485940.00	53.83	54.00	8.38	0.00	0.16	66.00	84.58	66.00	99.89	0.11	1.18	0.00	0.00	0.00	-12.00	-12.17	27617.00	-0.31	58.31	60.00	-4345.25	-3944.18	0.00	0.00	0.00	52131.00	47971.50	100000.00	0.81	0.65
11	8	3	15927.00	12504.00	142.20	0	Spot (Block11, Row3, Column8)	52137.50	45829.08	32574860.00	94.08	96.50	25.66	0.01	0.27	64.00	64.47	64.00	13.59	0.00	0.21	66.00	54.00	0.00	32.50	30.08	51742.00	2.18	82.46	74.00	1604.23	1523.76	0.00	0.00	0.00	52170.00	45859.16	10.65	0.91	0.82
11	1	4	13823.00	12807.00	138.90	0	Spot (Block11, Row4, Column1)	54376.00	51137.80	32706064.00	64.50	67.00	12.15	0.02	0.19	65.00	63.91	65.00	12.09	0.01	0.19	13.00	0.00	0.00	2.00	-0.50	33865.00	0.05	58.24	61.00	27188.00	-103258.78	0.00	0.00	0.00	54378.00	51137.30	14.73	0.86	0.73
11	2	4	14125.00	12805.00	149.75	0	Spot (Block11, Row4, Column2)	23348.00	23572.48	21241592.00	79.10	77.00	15.47	0.01	0.20	66.00	67.40	66.00	15.76	0.01	0.23	40.00	16.00	0.00	11.00	13.10	48170.00	0.74	74.05	70.50	2122.55	1799.85	0.00	0.00	0.00	23359.00	23585.58	11.05	0.99	0.98
11	3	4	14421.00	12809.00	144.55	0	Spot (Block11, Row4, Column3)	54145.00	54124.31	37474500.00	82.74	85.00	13.41	0.01	0.16	67.00	68.32	67.00	17.28	0.01	0.25	50.00	7.00	0.00	18.00	15.74	47328.00	0.83	73.28	70.00	3008.06	3438.37	0.00	0.00	0.00	54163.00	54140.05	11.55	0.19	0.04
11	4	4	14709.00	12806.00	145.20	0	Spot (Block11, Row4, Column4)	53728.50	53293.39	37497852.00	59.43	61.00	15.16	0.01	0.26	64.00	63.71	64.00	13.07	0.00	0.21	13.00	0.00	0.00	-3.00	-4.57	34230.00	-0.33	64.58	67.00	-17909.50	-11654.13	0.00	0.00	0.00	53725.50	53288.82	100000.00	0.46	0.21
11	5	4	15043.00	12798.00	239.40	0	Spot (Block11, Row4, Column5)	1755.00	1837.58	23744112.00	65.41	66.00	10.75	0.00	0.16	63.00	63.52	63.00	13.90	0.00	0.22	13.00	0.00	0.00	3.00	2.41	108379.00	0.14	60.24	61.00	585.00	763.51	13.87	13.87	0.79	1758.00	1839.98	9.19	0.92	0.85
11	6	4	15336.00	12811.00	173.65	0	Spot (Block11, Row4, Column6)	50027.00	45265.63	49092160.00	67.82	68.00	10.65	0.00	0.16	64.00	63.96	64.00	13.50	0.00	0.21	20.00	0.00	0.00	4.00	3.82	57240.00	0.29	62.42	64.00	12506.75	11849.93	0.00	0.00	0.00	50031.00	45269.45	13.61	0.91	0.83
11	7	4	15639.00	12803.00	145.00	0	Spot (Block11, Row4, Column7)	36855.00	36593.82	28572868.00	73.44	73.00	8.57	0.00	0.12	63.00	62.32	63.00	11.86	0.00	0.19	43.00	6.00	0.00	10.00	10.44	42157.00	0.94	63.11	62.50	3685.50	3503.73	0.00	0.00	0.00	36865.00	36604.27	11.85	0.97	0.94
11	8	4	15927.00	12806.00	137.65	0	Spot (Block11, Row4, Column8)	52234.00	49463.45	32261164.00	64.68	66.00	11.25	0.01	0.17	63.00	61.73	63.00	11.44	0.01	0.19	22.00	1.00	0.00	3.00	1.68	33244.00	0.26	65.51	63.50	17411.33	29494.50	0.00	0.00	0.00	52237.00	49465.13	14.09	0.80	0.64
11	1	5	13827.00	13109.00	136.80	0	Spot (Block11, Row5, Column1)	54499.00	54491.54	33419300.00	67.04	67.00	9.06	0.00	0.14	65.00	94.62	65.00	114.88	0.16	1.21	0.00	0.00	0.00	2.00	2.04	34188.00	-0.24	64.95	63.50	27249.50	26773.31	0.00	0.00	0.00	54501.00	54493.58	14.73	0.18	0.03
11	2	5	14128.00	13108.00	140.70	0	Spot (Block11, Row5, Column2)	54388.00	51528.53	33719692.00	107.98	98.00	37.94	0.04	0.35	67.00	72.04	67.00	28.12	0.03	0.39	52.00	32.00	0.00	31.00	40.98	58091.00	1.28	86.49	79.50	1754.45	1257.53	0.00	0.00	0.00	54419.00	51569.51	10.78	0.62	0.38
11	3	5	14427.00	13109.00	155.20	0	Spot (Block11, Row5, Column3)	54368.00	51430.35	41439820.00	92.94	97.00	28.30	0.02	0.30	68.00	69.78	68.00	17.11	0.01	0.25	57.00	42.00	0.00	29.00	24.94	61524.00	1.35	82.98	68.00	1874.76	2062.45	0.00	0.00	0.00	54397.00	51455.29	10.87	0.53	0.28
11	4	5	14723.00	13107.00	142.65	0	Spot (Block11, Row5, Column4)	54112.00	54099.13	36168512.00	63.65	64.00	10.48	0.00	0.16	65.00	65.08	65.00	13.64	0.00	0.21	11.00	0.00	0.00	-1.00	-1.35	35137.00	-0.10	64.02	65.00	-54112.00	-40192.05	0.00	0.00	0.00	54111.00	54097.79	100000.00	0.14	0.02
11	5	5	15026.00	13106.00	139.50	0	Spot (Block11, Row5, Column5)	53644.00	53619.64	34655400.00	88.37	90.00	17.82	0.01	0.20	62.00	62.78	62.00	14.15	0.01	0.23	78.00	47.00	0.00	28.00	26.37	46748.00	1.81	81.07	82.00	1915.86	2033.32	0.00	0.00	0.00	53672.00	53646.01	10.90	0.15	0.02
11	6	5	15331.00	13107.00	139.30	0	Spot (Block11, Row5, Column6)	53144.00	52189.72	34292628.00	65.80	67.00	8.51	0.01	0.13	61.00	61.62	61.00	12.65	0.00	0.21	18.00	0.00	0.00	6.00	4.80	34940.00	0.33	65.03	65.00	8857.33	10872.00	0.00	0.00	0.00	53150.00	52194.52	13.11	0.70	0.50
11	7	5	15628.00	13103.00	164.45	0	Spot (Block11, Row5, Column7)	53054.00	48635.29	45776544.00	72.91	73.00	17.77	0.00	0.24	61.00	60.15	61.00	11.73	0.01	0.19	50.00	29.00	0.00	12.00	11.91	54610.00	1.09	59.61	61.00	4421.17	4083.38	0.00	0.00	0.00	53066.00	48647.20	12.11	0.71	0.51
11	8	5	15934.00	13112.00	137.05	0	Spot (Block11, Row5, Column8)	52569.00	52555.05	33350468.00	70.22	71.00	10.23	0.00	0.15	63.00	61.68	63.00	10.52	0.01	0.17	40.00	5.00	0.00	8.00	7.22	35743.00	0.81	61.00	61.00	6571.12	7277.08	0.00	0.00	0.00	52577.00	52562.28	12.68	0.14	0.02
11	1	6	13829.00	13410.00	139.40	0	Spot (Block11, Row6, Column1)	54228.00	46972.60	30480440.00	345.02	288.00	204.17	0.08	0.59	69.50	99.67	69.50	115.09	0.16	1.15	73.00	45.00	0.00	218.50	275.52	180448.00	2.13	272.01	184.50	248.18	170.48	76.81	79.76	0.06	54446.50	47248.12	7.96	0.75	0.56
11	2	6	14120.00	13413.00	145.00	0	Spot (Block11, Row6, Column2)	53249.50	46124.70	32858700.00	65.53	65.00	12.64	0.00	0.19	69.00	86.42	69.00	93.16	0.10	1.08	0.00	0.00	0.00	-4.00	-3.47	37612.00	-0.22	70.22	74.00	-13312.38	-13277.61	0.00	0.00	0.00	53245.50	46121.22	100000.00	0.90	0.81
11	3	6	14406.00	13403.00	138.15	0	Spot (Block11, Row6, Column3)	54388.00	51186.58	32289028.00	69.61	70.00	7.55	0.00	0.11	66.00	65.45	66.00	11.17	0.00	0.17	14.00	0.00	0.00	4.00	3.61	36056.00	0.37	68.63	69.00	13597.00	14194.13	0.00	0.00	0.00	54392.00	51190.18	13.73	0.79	0.62
11	4	6	14729.00	13406.00	138.05	0	Spot (Block11, Row6, Column4)	54393.00	54393.00	33750784.00	61.62	61.00	7.92	0.00	0.13	63.00	62.09	63.00	10.81	0.01	0.17	6.00	0.00	0.00	-2.00	-1.38	31733.00	-0.04	61.31	62.00	-27196.50	-39343.30	0.00	0.00	0.00	54391.00	54391.62	100000.00	1.00	1.00
11	5	6	15027.00	13409.00	135.65	0	Spot (Block11, Row6, Column5)	54009.00	53953.83	32609196.00	60.05	62.00	11.31	0.01	0.19	63.00	61.56	63.00	11.56	0.01	0.19	8.00	0.00	0.00	-1.00	-2.95	29906.00	-0.13	61.86	63.00	-54009.00	-18303.13	0.00	0.00	0.00	54008.00	53950.88	100000.00	0.22	0.05
11	6	6	15324.00	13406.00	136.35	0	Spot (Block11, Row6, Column6)	53706.00	47925.23	29937068.00	57.56	58.00	10.68	0.00	0.19	63.00	63.41	63.00	12.07	0.00	0.19	4.00	0.00	0.00	-5.00	-5.44	28837.00	-0.49	58.81	59.50	-10741.20	-8807.98	0.00	0.00	0.00	53701.00	47919.79	100000.00	0.83	0.69
11	7	6	15624.00	13406.00	142.60	0	Spot (Block11, Row6, Column7)	53561.00	53561.00	36175616.00	61.49	63.00	12.36	0.01	0.20	61.00	60.94	61.00	11.09	0.00	0.18	19.00	1.00	0.00	2.00	0.49	33943.00	0.05	61.80	63.00	26780.50	109098.00	0.00	0.00	0.00	53563.00	53561.49	14.71	1.00	1.00
11	8	6	15945.00	13407.00	137.85	0	Spot (Block11, Row6, Column8)	52837.00	52678.27	33603660.00	61.16	61.00	7.24	0.00	0.12	63.00	62.31	63.00	11.73	0.00	0.19	4.00	0.00	0.00	-2.00	-1.84	31434.00	-0.10	58.63	57.00	-26418.50	-28561.87	0.00	0.00	0.00	52835.00	52676.43	100000.00	0.19	0.04
11	1	7	13825.00	13707.00	148.00	0	Spot (Block11, Row7, Column1)	35518.00	35248.96	27829180.00	72.66	70.00	15.03	0.02	0.21	65.00	65.32	65.00	13.49	0.00	0.21	35.00	14.00	0.00	5.00	7.66	43378.00	0.54	73.18	69.00	7103.60	4601.71	0.00	0.00	0.00	35523.00	35256.62	12.79	0.99	0.98
11	2	7	14124.00	13706.00	136.95	0	Spot (Block11, Row7, Column2)	54382.00	50445.85	31230836.00	66.52	66.00	10.01	0.00	0.15	65.00	63.96	65.00	13.00	0.01	0.20	15.00	0.00	0.00	1.00	1.52	33727.00	0.20	68.95	67.00	54382.00	33129.60	0.00	0.00	0.00	54383.00	50447.38	15.73	0.75	0.56
11	3	7	14420.00	13710.00	166.15	0	Spot (Block11, Row7, Column3)	15786.00	18205.78	22418660.00	57.88	63.00	16.77	0.04	0.29	63.00	61.76	63.00	12.54	0.01	0.20	15.00	0.00	0.00	0.00	-5.12	44217.00	-0.31	65.11	67.00	100000.00	-3552.80	0.00	0.00	0.00	15786.00	18200.65	100000.00	0.93	0.86
11	4	7	14722.00	13706.00	136.45	0	Spot (Block11, Row7, Column4)	54335.00	45944.97	28801248.00	61.04	61.00	10.10	0.00	0.17	62.00	62.78	62.00	15.82	0.01	0.25	5.00	0.00	0.00	-1.00	-0.96	30763.00	-0.11	61.63	62.00	-54335.00	-47744.80	0.00	0.00	0.00	54334.00	45944.01	100000.00	0.88	0.77
11	5	7	15028.00	13705.00	146.70	0	Spot (Block11, Row7, Column5)	54152.00	51854.74	37184100.00	68.87	70.00	12.08	0.01	0.18	64.00	63.49	64.00	11.22	0.00	0.18	28.00	7.00	0.00	6.00	4.87	40497.00	0.48	68.20	72.00	9025.33	10642.43	0.00	0.00	0.00	54158.00	51859.61	13.14	0.74	0.55
11	6	7	15325.00	13708.00	144.80	0	Spot (Block11, Row7, Column6)	29959.00	30031.50	23764600.00	70.19	72.00	13.48	0.01	0.19	65.00	82.19	65.00	106.15	0.10	1.29	0.00	0.00	0.00	7.00	5.19	40149.00	-0.11	66.81	68.50	4279.86	5785.79	0.00	0.00	0.00	29966.00	30036.69	12.06	0.99	0.98
11	7	7	15636.00	13701.00	151.75	0	Spot (Block11, Row7, Column7)	31792.50	32853.01	27986564.00	57.62	59.00	12.39	0.01	0.21	64.00	63.73	64.00	12.84	0.00	0.20	4.00	0.00	0.00	-5.00	-6.38	36303.00	-0.48	60.39	59.00	-6358.50	-5152.45	0.00	0.00	0.00	31787.50	32846.63	100000.00	0.97	0.95
11	8	7	15925.00	13707.00	147.00	-50	Spot (Block11, Row7, Column8)	-406.00	-205.84	7176756.00	77.50	77.00	15.52	0.00	0.20	63.00	61.42	63.00	12.51	0.01	0.20	55.00	20.00	0.00	14.00	14.50	45492.00	1.29	75.45	73.00	-29.00	-14.20	19.21	24.56	0.50	-392.00	-191.34	100000.00	0.75	0.56
11	1	8	13826.00	14014.00	162.80	0	Spot (Block11, Row8, Column1)	54222.00	50157.92	45181560.00	71.30	69.00	17.75	0.01	0.25	64.00	63.29	64.00	12.02	0.00	0.19	36.00	19.00	0.00	5.00	7.30	52402.00	0.67	67.32	68.00	10844.40	6875.44	0.00	0.00	0.00	54227.00	50165.22	13.40	0.74	0.55
11	2	8	14123.00	14004.00	138.15	0	Spot (Block11, Row8, Column2)	54535.00	49946.07	31448396.00	59.75	60.00	6.70	0.00	0.11	63.00	62.51	63.00	12.18	0.00	0.19	0.00	0.00	0.00	-3.00	-3.25	30829.00	-0.23	62.05	62.00	-18178.33	-15349.72	0.00	0.00	0.00	54532.00	49942.82	100000.00	0.82	0.67
11	3	8	14432.00	14007.00	133.10	0	Spot (Block11, Row8, Column3)	54580.00	53332.23	30472352.00	55.91	56.00	8.17	0.00	0.15	62.00	61.08	62.00	11.35	0.01	0.19	0.00	0.00	0.00	-6.00	-6.09	26503.00	-0.45	56.88	57.50	-9096.67	-8762.38	0.00	0.00	0.00	54574.00	53326.14	100000.00	0.69	0.48
11	4	8	14720.00	14008.00	174.60	0	Spot (Block11, Row8, Column4)	54460.00	54298.06	55502320.00	107.20	76.00	63.66	0.15	0.59	63.00	63.59	63.00	15.83	0.00	0.25	48.00	37.00	0.00	13.00	44.20	91012.00	2.75	86.06	69.00	4189.23	1228.49	0.00	0.00	0.00	54473.00	54342.26	12.03	0.11	0.01
11	5	8	15011.00	14006.00	144.20	0	Spot (Block11, Row8, Column5)	54359.00	51515.79	35421148.00	59.10	59.00	9.45	0.00	0.16	63.00	64.92	63.00	24.83	0.01	0.38	0.00	0.00	0.00	-4.00	-3.90	33390.00	-0.23	64.38	63.00	-13589.75	-13200.19	0.00	0.00	0.00	54355.00	51511.89	100000.00	0.72	0.52
11	6	8	15329.00	14005.00	145.90	0	Spot (Block11, Row8, Column6)	54303.00	53885.66	38094156.00	335.15	155.00	324.28	0.33	0.97	66.00	81.34	66.00	104.73	0.09	1.29	48.00	40.00	0.00	89.00	269.15	196062.00	2.42	267.46	79.00	610.15	200.21	77.58	74.96	0.10	54392.00	54154.81	9.25	0.13	0.02
11	7	8	15612.00	14007.00	146.95	0	Spot (Block11, Row8, Column7)	54225.00	54197.85	39043020.00	60.03	60.00	7.97	0.00	0.13	64.00	76.05	64.00	95.27	0.07	1.25	0.00	0.00	0.00	-4.00	-3.97	35775.00	-0.17	63.43	64.00	-13556.25	-13635.26	0.00	0.00	0.00	54221.00	54193.88	100000.00	0.15	0.02
11	8	8	15906.00	14009.00	146.30	0	Spot (Block11, Row8, Column8)	53630.00	53595.14	38055904.00	61.22	59.00	9.62	0.02	0.16	63.00	62.47	63.00	11.96	0.00	0.19	12.00	1.00	0.00	-4.00	-1.78	35567.00	-0.10	64.67	60.00	-13407.50	-30056.76	0.00	0.00	0.00	53626.00	53593.36	100000.00	0.09	0.01
12	1	1	18340.00	11912.00	164.50	0	Spot (Block12, Row1, Column1)	51527.00	51479.17	49050384.00	718.60	283.00	830.23	0.40	1.16	67.00	110.02	67.00	273.03	0.22	2.48	49.00	42.00	0.00	216.00	651.60	538229.00	2.23	518.56	100.00	238.55	79.00	46.80	50.64	0.23	51743.00	52130.77	7.90	0.05	0.00
12	2	1	18633.00	11906.00	132.85	0	Spot (Block12, Row1, Column2)	44005.00	41063.14	26026088.00	84.55	84.00	10.46	0.00	0.12	68.00	91.72	68.00	208.81	0.13	2.28	0.00	0.00	0.00	16.00	16.55	39994.00	-0.03	80.07	77.00	2750.31	2480.57	0.00	0.00	0.00	44021.00	41079.70	11.43	0.91	0.83
12	3	1	18934.00	11909.00	136.70	0	Spot (Block12, Row1, Column3)	51611.00	51402.53	32794160.00	73.04	74.00	6.48	0.01	0.09	69.00	68.59	69.00	10.45	0.00	0.15	14.00	0.00	0.00	5.00	4.04	36667.00	0.43	72.70	72.00	10322.20	12717.63	0.00	0.00	0.00	51616.00	51406.57	13.33	0.45	0.20
12	4	1	19233.00	11905.00	133.85	0	Spot (Block12, Row1, Column4)	51498.00	50021.04	31068364.00	70.86	72.00	10.15	0.01	0.14	69.00	68.51	69.00	9.20	0.00	0.13	20.00	2.00	0.00	3.00	1.86	34366.00	0.25	66.73	69.00	17166.00	26925.82	0.00	0.00	0.00	51501.00	50022.90	14.07	0.79	0.62
12	5	1	19526.00	11903.00	141.10	0	Spot (Block12, Row1, Column5)	51375.00	51375.00	35454720.00	95.13	93.00	22.38	0.01	0.24	69.00	69.11	69.00	10.42	0.00	0.15	67.00	54.00	0.00	24.00	26.13	51463.00	2.50	78.11	73.00	2140.62	1966.45	0.00	0.00	0.00	51399.00	51401.12	11.06	1.00	1.00
12	6	1	19812.00	11905.00	138.40	0	Spot (Block12, Row1, Column6)	51372.00	46398.06	31249728.00	77.96	74.00	17.94	0.02	0.23	70.00	71.42	70.00	12.19	0.01	0.17	41.00	27.00	0.00	4.00	7.96	40226.00	0.54	75.35	70.00	12843.00	5830.83	0.00	0.00	0.00	51376.00	46406.02	13.65	0.82	0.67
12	7	1	20112.00	11911.00	138.45	0	Spot (Block12, Row1, Column7)	51437.00	49108.67	32930924.00	81.01	80.00	12.55	0.01	0.15	70.00	72.33	70.00	17.08	0.01	0.24	26.00	4.00	0.00	10.00	11.01	42204.00	0.51	83.54	76.00	5143.70	4462.09	0.00	0.00	0.00	51447.00	49119.68	12.33	0.61	0.37
12	8	1	20428.00	11896.00	150.45	0	Spot (Block12, Row1, Column8)	51363.00	51363.00	40632064.00	1410.29	1584.50	1035.06	0.05	0.73	68.00	113.12	68.00	306.29	0.22	2.71	69.00	65.00	0.00	1516.50	1342.29	874380.00	4.24	854.19	110.00	33.87	38.27	26.23	29.85	0.16	52879.50	52705.29	5.08	1.00	1.00
12	1	2	18329.00	12207.00	242.05	0	Spot (Block12, Row2, Column1)	8362.50	8983.21	38432668.00	70.81	71.00	9.17	0.00	0.13	68.00	67.92	68.00	10.49	0.00	0.15	18.00	1.00	0.00	3.00	2.81	119665.00	0.28	68.96	69.00	2787.50	3199.50	0.00	0.00	0.00	8365.50	8986.01	11.44	0.89	0.80
12	2	2	18630.00	12207.00	153.85	0	Spot (Block12, Row2, Column2)	51849.00	50888.02	41715196.00	74.80	76.00	12.80	0.01	0.17	68.00	68.35	68.00	10.84	0.00	0.16	39.00	11.00	0.00	8.00	6.80	48322.00	0.59	71.77	75.00	6481.12	7481.49	0.00	0.00	0.00	51857.00	50894.82	12.66	0.50	0.25
12	3	2	18923.00	12203.00	134.45	0	Spot (Block12, Row2, Column3)	51733.00	51010.13	31628544.00	65.01	66.00	8.98	0.01	0.14	69.00	69.04	69.00	10.10	0.00	0.15	4.00	0.00	0.00	-3.00	-3.99	31725.00	-0.40	69.58	71.00	-17244.33	-12785.28	0.00	0.00	0.00	51730.00	51006.14	100000.00	0.60	0.36
12	4	2	19227.00	12205.00	145.55	0	Spot (Block12, Row2, Column4)	50570.50	44582.36	33957732.00	76.65	77.00	8.03	0.00	0.10	67.00	69.22	67.00	15.52	0.01	0.22	25.00	0.00	0.00	10.00	9.65	44456.00	0.48	68.11	70.00	5057.05	4620.76	0.00	0.00	0.00	50580.50	44592.01	12.30	0.90	0.82
12	5	2	19533.00	12213.00	163.30	0	Spot (Block12, Row2, Column5)	13079.00	15170.29	21774872.00	75.38	75.00	8.40	0.00	0.11	66.00	66.01	66.00	10.78	0.00	0.16	45.00	6.00	0.00	9.00	9.38	55704.00	0.87	71.67	72.00	1453.22	1617.73	0.00	0.00	0.00	13088.00	15179.67	10.51	0.90	0.81
12	6	2	19834.00	12205.00	143.15	0	Spot (Block12, Row2, Column6)	51139.00	50935.50	36520612.00	64.45	65.00	8.59	0.00	0.13	70.00	71.96	70.00	17.42	0.01	0.24	0.00	0.00	0.00	-5.00	-5.55	36030.00	-0.43	67.44	68.00	-10227.80	-9184.82	0.00	0.00	0.00	51134.00	50929.96	100000.00	0.28	0.08
12	7	2	20124.00	12204.00	140.25	0	Spot (Block12, Row2, Column7)	51023.00	50533.91	34734792.00	65.35	65.00	8.50	0.00	0.13	68.00	68.56	68.00	11.88	0.00	0.17	4.00	0.00	0.00	-3.00	-2.65	34898.00	-0.27	65.24	64.50	-17007.67	-19084.22	0.00	0.00	0.00	51020.00	50531.27	100000.00	0.56	0.31
12	8	2	20428.00	12207.00	252.95	0	Spot (Block12, Row2, Column8)	27021.50	29217.72	80896752.00	64.74	66.00	8.53	0.01	0.13	66.00	66.09	66.00	9.78	0.00	0.15	7.00	0.00	0.00	0.00	-1.26	119901.00	-0.14	64.67	66.00	100000.00	-23213.79	0.00	0.00	0.00	27021.50	29216.46	100000.00	0.84	0.70
12	1	3	18330.00	12507.00	147.65	0	Spot (Block12, Row3, Column1)	52074.00	52010.20	38759284.00	78.74	79.00	13.87	0.00	0.18	69.00	70.81	69.00	16.53	0.01	0.23	32.00	3.00	0.00	10.00	9.74	46617.00	0.48	73.08	76.00	5207.40	5337.15	0.00	0.00	0.00	52084.00	52019.95	12.35	0.22	0.05
12	2	3	18628.00	12505.00	133.60	0	Spot (Block12, Row3, Column2)	51931.00	48153.01	29705316.00	69.51	70.00	7.46	0.00	0.11	69.00	68.89	69.00	10.73	0.00	0.16	6.00	0.00	0.00	1.00	0.51	33433.00	0.06	65.65	67.00	51931.00	94924.21	0.00	0.00	0.00	51932.00	48153.52	15.66	0.88	0.77
12	3	3	18918.00	12508.00	138.75	0	Spot (Block12, Row3, Column3)	15999.50	16286.39	15540142.00	83.94	85.00	9.74	0.01	0.12	70.00	79.85	70.00	57.79	0.06	0.72	0.00	0.00	0.00	15.00	13.94	43817.00	0.07	76.17	76.50	1066.63	1168.27	0.00	0.00	0.00	16014.50	16300.33	10.06	0.98	0.95
12	4	3	19231.00	12505.00	139.00	0	Spot (Block12, Row3, Column4)	51727.00	49523.28	32995844.00	101.06	100.00	28.60	0.00	0.28	69.00	70.69	69.00	16.84	0.01	0.24	69.00	44.00	0.00	31.00	32.06	52654.00	1.80	92.41	89.00	1668.61	1544.55	0.00	0.00	0.00	51758.00	49555.34	10.70	0.69	0.47
12	5	3	19532.00	12507.00	130.95	0	Spot (Block12, Row3, Column5)	51183.00	50861.93	30259468.00	67.69	69.00	10.97	0.01	0.16	68.00	68.82	68.00	14.37	0.01	0.21	6.00	0.00	0.00	1.00	-0.31	31408.00	-0.08	67.31	69.00	51183.00	-163886.48	0.00	0.00	0.00	51184.00	50861.62	15.64	0.48	0.23
12	6	3	19831.00	12506.00	141.10	0	Spot (Block12, Row3, Column6)	40603.00	39235.99	29104528.00	121.80	115.00	34.96	0.02	0.29	71.00	72.58	71.00	16.61	0.01	0.23	79.00	62.00	0.00	44.00	50.80	65648.00	2.96	101.71	94.50	922.80	772.42	0.00	0.00	0.00	40647.00	39286.79	9.85	0.94	0.88
12	7	3	20131.00	12513.00	135.25	0	Spot (Block12, Row3, Column7)	50635.00	48402.09	31208148.00	77.44	76.00	11.18	0.01	0.14	69.00	70.49	69.00	15.81	0.01	0.22	26.00	3.00	0.00	7.00	8.44	38179.00	0.44	72.14	67.00	7233.57	5733.36	0.00	0.00	0.00	50642.00	48410.53	12.82	0.65	0.43
12	8	3	20430.00	12500.00	142.40	0	Spot (Block12, Row3, Column8)	50754.00	45654.99	33421356.00	77.80	78.00	7.61	0.00	0.10	66.00	66.17	66.00	10.07	0.00	0.15	58.00	11.00	0.00	12.00	11.80	43022.00	1.15	75.03	76.00	4229.50	3869.90	0.00	0.00	0.00	50766.00	45666.79	12.05	0.88	0.78
12	1	4	18326.00	12805.00	138.05	0	Spot (Block12, Row4, Column1)	52571.00	50432.21	32649288.00	104.08	107.00	23.81	0.01	0.23	69.00	71.47	69.00	16.25	0.02	0.23	76.00	57.00	0.00	38.00	35.08	53601.00	2.01	96.94	95.00	1383.45	1437.65	0.00	0.00	0.00	52609.00	50467.29	10.43	0.74	0.55
12	2	4	18627.00	12803.00	153.05	0	Spot (Block12, Row4, Column2)	23303.00	23522.94	23502864.00	69.50	71.00	11.42	0.01	0.16	69.00	72.70	69.00	25.64	0.02	0.35	1.00	0.00	0.00	2.00	0.50	44548.00	-0.12	67.47	67.50	11651.50	47267.30	0.00	0.00	0.00	23305.00	23523.44	13.51	0.99	0.98
12	3	4	18929.00	12806.00	144.55	0	Spot (Block12, Row4, Column3)	52265.50	52265.50	37289728.00	208.54	170.00	143.13	0.09	0.69	71.00	80.97	71.00	58.79	0.06	0.73	57.00	42.00	0.00	99.00	137.54	118659.00	2.17	179.46	91.00	527.93	380.00	92.60	92.23	0.02	52364.50	52403.04	9.04	1.00	1.00
12	4	4	19212.00	12803.00	144.95	0	Spot (Block12, Row4, Column4)	51913.00	51733.39	37187528.00	70.32	71.00	9.74	0.00	0.14	71.00	79.12	71.00	53.40	0.05	0.67	0.00	0.00	0.00	0.00	-0.68	40010.00	-0.16	69.89	71.00	100000.00	-75671.80	0.00	0.00	0.00	51913.00	51732.71	100000.00	0.38	0.14
12	5	4	19558.00	12805.00	241.35	0	Spot (Block12, Row4, Column5)	2669.00	2791.33	28778122.00	69.31	71.00	11.46	0.01	0.17	71.00	86.05	71.00	92.47	0.08	1.07	0.00	0.00	0.00	0.00	-1.69	116642.00	-0.18	69.05	69.00	100000.00	-1647.77	0.00	0.00	0.00	2669.00	2789.63	100000.00	0.80	0.63
12	6	4	19836.00	12808.00	167.15	0	Spot (Block12, Row4, Column6)	50743.00	48139.01	48772024.00	77.32	78.00	8.66	0.00	0.11	70.00	70.06	70.00	9.38	0.00	0.13	42.00	9.00	0.00	8.00	7.32	59921.00	0.77	74.88	74.00	6342.88	6578.69	0.00	0.00	0.00	50751.00	48146.33	12.63	0.77	0.60
12	7	4	20136.00	12801.00	144.00	0	Spot (Block12, Row4, Column7)	37905.50	36465.50	28820880.00	73.64	75.00	10.04	0.01	0.14	69.00	71.98	69.00	20.45	0.02	0.28	1.00	0.00	0.00	6.00	4.64	41383.00	0.08	74.09	76.50	6317.58	7867.03	0.00	0.00	0.00	37911.50	36470.14	12.63	0.94	0.88
12	8	4	20423.00	12803.00	135.60	0	Spot (Block12, Row4, Column8)	51001.00	49355.22	31561500.00	71.08	72.00	9.77	0.01	0.14	67.00	69.72	67.00	20.04	0.02	0.29	1.00	0.00	0.00	5.00	4.08	35115.00	0.07	63.54	62.00	10200.20	12088.00	0.00	0.00	0.00	51006.00	49359.30	13.32	0.72	0.52
12	1	5	18330.00	13106.00	136.00	0	Spot (Block12, Row5, Column1)	52742.00	52682.49	32803464.00	79.26	78.00	12.37	0.01	0.16	69.00	71.71	69.00	19.28	0.02	0.27	25.00	0.00	0.00	9.00	10.26	39707.00	0.39	76.12	76.00	5860.22	5137.01	0.00	0.00	0.00	52751.00	52692.75	12.52	0.15	0.02
12	2	5	18633.00	13106.00	141.70	0	Spot (Block12, Row5, Column2)	52534.00	51433.58	34923816.00	81.58	82.00	12.76	0.00	0.16	70.00	73.24	70.00	19.12	0.02	0.26	28.00	1.00	0.00	12.00	11.58	44218.00	0.44	76.94	76.00	4377.83	4440.43	0.00	0.00	0.00	52546.00	51445.16	12.10	0.68	0.46
12	3	5	18926.00	13103.00	157.65	0	Spot (Block12, Row5, Column3)	52360.00	49056.84	42691440.00	83.18	83.00	10.28	0.00	0.12	72.00	75.64	72.00	23.19	0.02	0.31	12.00	0.00	0.00	11.00	11.18	57059.00	0.32	81.56	79.00	4760.00	4389.33	0.00	0.00	0.00	52371.00	49068.02	12.22	0.61	0.38
12	4	5	19224.00	13103.00	142.35	0	Spot (Block12, Row5, Column4)	51934.00	51915.96	36034624.00	87.88	89.00	19.77	0.01	0.23	71.00	72.86	71.00	34.74	0.01	0.48	18.00	0.00	0.00	18.00	16.88	48334.00	0.43	87.09	82.00	2885.22	3075.59	0.00	0.00	0.00	51952.00	51932.84	11.49	0.15	0.02
12	5	5	19531.00	13104.00	141.85	0	Spot (Block12, Row5, Column5)	51636.00	51636.00	35847936.00	306.24	226.00	249.79	0.13	0.82	71.00	86.50	71.00	90.34	0.09	1.04	61.00	44.00	0.00	155.00	235.24	167515.00	2.43	235.95	87.00	333.14	219.50	75.71	77.72	0.07	51791.00	51871.24	8.38	1.00	1.00
12	6	5	19835.00	13107.00	140.25	0	Spot (Block12, Row5, Column6)	51254.00	50765.30	34474808.00	70.02	70.00	9.96	0.00	0.14	67.00	75.96	67.00	70.95	0.05	0.93	0.00	0.00	0.00	3.00	3.02	37112.00	-0.08	62.06	64.00	17084.67	16795.00	0.00	0.00	0.00	51257.00	50768.32	14.06	0.57	0.32
12	7	5	20130.00	13101.00	167.25	0	Spot (Block12, Row5, Column7)	51357.00	46396.22	46945480.00	143.82	154.00	46.35	0.03	0.32	68.00	72.28	68.00	22.81	0.03	0.32	81.00	64.00	0.00	86.00	75.82	111460.00	3.14	121.09	88.50	597.17	611.93	0.00	0.00	0.00	51443.00	46472.04	9.22	0.66	0.44
12	8	5	20433.00	13108.00	136.40	0	Spot (Block12, Row5, Column8)	51642.00	51642.00	32833280.00	120.96	110.00	35.81	0.04	0.30	69.00	74.36	69.00	24.67	0.03	0.33	72.00	41.00	0.00	41.00	51.96	60603.00	1.89	103.92	86.50	1259.56	993.80	0.00	0.00	0.00	51683.00	51693.96	10.30	1.00	1.00
12	1	6	18328.00	13406.00	138.00	0	Spot (Block12, Row6, Column1)	52575.00	47092.66	31047444.00	110.10	111.00	32.80	0.00	0.30	69.00	71.96	69.00	21.19	0.02	0.29	71.00	47.00	0.00	42.00	41.10	56921.00	1.80	96.24	90.50	1251.79	1145.84	0.00	0.00	0.00	52617.00	47133.76	10.29	0.83	0.70
12	2	6	18616.00	13409.00	145.80	0	Spot (Block12, Row6, Column2)	52301.00	45788.45	34233288.00	119.16	120.00	42.55	0.00	0.36	69.00	73.95	69.00	24.32	0.03	0.33	65.00	51.00	0.00	51.00	50.16	69111.00	1.86	98.48	90.00	1025.51	912.90	0.00	0.00	0.00	52352.00	45838.61	10.00	0.86	0.73
12	3	6	18908.00	13400.00	138.55	0	Spot (Block12, Row6, Column3)	52195.00	50033.62	33017900.00	124.38	112.00	47.44	0.05	0.38	69.00	74.96	69.00	26.98	0.04	0.36	62.00	43.00	0.00	43.00	55.38	64800.00	1.83	103.31	73.00	1213.84	903.52	0.00	0.00	0.00	52238.00	50088.99	10.25	0.58	0.34
12	4	6	19234.00	13407.00	138.90	0	Spot (Block12, Row6, Column4)	52046.00	52041.43	34141616.00	76.57	77.00	7.27	0.00	0.09	67.00	69.26	67.00	20.12	0.01	0.29	7.00	0.00	0.00	10.00	9.57	39893.00	0.36	76.68	74.00	5204.60	5437.94	0.00	0.00	0.00	52056.00	52051.00	12.35	0.11	0.01
12	5	6	19523.00	13403.00	137.30	0	Spot (Block12, Row6, Column5)	51713.00	51585.48	33423476.00	157.12	98.00	111.40	0.20	0.71	68.00	69.17	68.00	21.08	0.01	0.30	55.00	43.00	0.00	30.00	89.12	80287.00	4.17	127.13	79.00	1723.77	578.85	0.00	0.00	0.00	51743.00	51674.60	10.75	0.09	0.01
12	6	6	19825.00	13405.00	135.40	0	Spot (Block12, Row6, Column6)	51586.00	47737.10	30534828.00	68.66	68.00	8.76	0.00	0.13	67.00	71.10	67.00	25.44	0.03	0.36	1.00	0.00	0.00	1.00	1.66	33988.00	-0.10	64.47	63.00	51586.00	28711.83	0.00	0.00	0.00	51587.00	47738.76	15.65	0.74	0.55
12	7	6	20128.00	13405.00	142.75	0	Spot (Block12, Row6, Column7)	51900.00	51890.30	36235784.00	78.50	76.00	11.95	0.01	0.15	66.00	66.57	66.00	12.14	0.00	0.18	42.00	18.00	0.00	10.00	12.50	43410.00	0.98	78.32	79.00	5190.00	4151.53	0.00	0.00	0.00	51910.00	51902.80	12.34	0.11	0.01
12	8	6	20445.00	13408.00	138.80	0	Spot (Block12, Row6, Column8)	52083.00	52057.09	34064992.00	96.23	97.00	14.37	0.00	0.15	66.00	66.45	66.00	11.93	0.00	0.18	91.00	74.00	0.00	31.00	30.23	50042.00	2.50	84.42	90.00	1680.10	1721.77	0.00	0.00	0.00	52114.00	52087.33	10.71	0.18	0.03
12	1	7	18326.00	13702.00	144.85	0	Spot (Block12, Row7, Column1)	38748.00	37717.46	28740456.00	71.17	72.00	8.22	0.01	0.12	66.00	65.87	66.00	13.46	0.00	0.20	15.00	0.00	0.00	6.00	5.17	40352.00	0.39	70.34	69.50	6458.00	7298.91	0.00	0.00	0.00	38754.00	37722.63	12.66	0.94	0.89
12	2	7	18622.00	13702.00	135.25	0	Spot (Block12, Row7, Column2)	52238.00	49838.86	30810512.00	57.53	59.00	9.57	0.01	0.17	67.00	66.20	67.00	10.77	0.01	0.16	0.00	0.00	0.00	-8.00	-9.47	28075.00	-0.81	60.31	62.00	-6529.75	-5263.23	0.00	0.00	0.00	52230.00	49829.39	100000.00	0.84	0.70
12	3	7	18918.00	13705.00	177.25	0	Spot (Block12, Row7, Column3)	14202.50	16976.16	26558704.00	61.78	63.00	9.97	0.01	0.16	67.00	66.97	67.00	11.16	0.00	0.17	2.00	0.00	0.00	-4.00	-5.22	54121.00	-0.46	61.88	64.00	-3550.62	-3253.36	0.00	0.00	0.00	14198.50	16970.95	100000.00	0.92	0.84
12	4	7	19225.00	13704.00	135.35	0	Spot (Block12, Row7, Column4)	51898.00	46324.92	29681344.00	76.94	77.00	11.27	0.00	0.15	66.00	66.50	66.00	10.13	0.00	0.15	53.00	22.00	0.00	11.00	10.94	38084.00	1.03	68.96	72.00	4718.00	4235.47	0.00	0.00	0.00	51909.00	46335.86	12.20	0.87	0.76
12	5	7	19529.00	13704.00	148.10	0	Spot (Block12, Row7, Column5)	51845.50	50716.19	38321712.00	62.57	64.00	10.36	0.01	0.17	67.00	66.84	67.00	11.40	0.00	0.17	2.00	0.00	0.00	-3.00	-4.43	37232.00	-0.37	63.24	63.00	-17281.83	-11460.75	0.00	0.00	0.00	51842.50	50711.77	100000.00	0.68	0.46
12	6	7	19829.00	13705.00	146.10	0	Spot (Block12, Row7, Column6)	33018.50	33034.18	27352580.00	134.81	141.00	39.03	0.02	0.29	68.00	71.51	68.00	20.81	0.02	0.29	83.00	67.00	0.00	73.00	66.81	79001.00	3.04	111.83	99.00	452.31	494.42	0.00	0.00	0.00	33091.50	33101.00	8.82	0.99	0.98
12	7	7	20139.00	13701.00	149.65	0	Spot (Block12, Row7, Column7)	37783.50	37341.05	30838516.00	81.21	75.00	19.67	0.03	0.24	66.00	68.49	66.00	16.01	0.02	0.23	40.00	19.00	0.00	9.00	15.21	49377.00	0.79	76.11	71.00	4198.17	2454.68	0.00	0.00	0.00	37792.50	37356.26	12.04	0.92	0.85
12	8	7	20427.00	13704.00	147.00	-50	Spot (Block12, Row7, Column8)	-465.50	-248.28	7834936.00	74.01	74.50	11.78	0.00	0.16	65.00	64.75	65.00	10.54	0.00	0.16	45.00	13.00	0.00	9.50	9.01	43518.00	0.88	64.60	66.00	-49.00	-27.56	13.17	21.16	0.44	-456.00	-239.27	100000.00	0.51	0.26
12	1	8	18329.00	14014.00	161.35	0	Spot (Block12, Row8, Column1)	52530.00	47717.74	43720784.00	78.96	75.00	20.69	0.02	0.26	67.00	67.31	67.00	12.56	0.00	0.19	39.00	26.00	0.00	8.00	11.96	56853.00	0.93	75.92	69.00	6566.25	3988.94	0.00	0.00	0.00	52538.00	47729.70	12.68	0.74	0.55
12	2	8	18631.00	14003.00	138.95	0	Spot (Block12, Row8, Column2)	52749.50	49501.07	32638408.00	74.70	73.00	10.42	0.01	0.14	68.00	68.45	68.00	11.28	0.00	0.16	29.00	9.00	0.00	5.00	6.70	39143.00	0.55	73.73	74.00	10549.90	7387.80	0.00	0.00	0.00	52754.50	49507.77	13.36	0.70	0.49
12	3	8	18935.00	14004.00	134.30	0	Spot (Block12, Row8, Column3)	52514.00	51926.76	31694736.00	97.08	99.00	16.33	0.01	0.17	68.00	68.02	68.00	10.33	0.00	0.15	85.00	73.00	0.00	31.00	29.08	47374.00	2.81	83.04	87.00	1694.00	1785.78	0.00	0.00	0.00	52545.00	51955.84	10.73	0.65	0.42
12	4	8	19224.00	14002.00	174.80	0	Spot (Block12, Row8, Column4)	52276.00	52189.32	55435316.00	83.00	86.00	17.32	0.02	0.21	68.00	68.16	68.00	9.98	0.00	0.15	62.00	46.00	0.00	18.00	15.00	70300.00	1.49	74.47	75.00	2904.22	3479.56	0.00	0.00	0.00	52294.00	52204.32	11.50	0.20	0.04
12	5	8	19509.00	14003.00	144.65	0	Spot (Block12, Row8, Column5)	52421.00	51498.74	36829564.00	65.55	66.00	15.78	0.00	0.24	66.00	66.05	66.00	9.85	0.00	0.15	29.00	11.00	0.00	0.00	-0.45	37362.00	-0.05	66.77	66.50	100000.00	-113776.91	0.00	0.00	0.00	52421.00	51498.29	100000.00	0.61	0.38
12	6	8	19835.00	14004.00	146.95	0	Spot (Block12, Row8, Column6)	52376.00	51841.29	38220496.00	114.52	106.00	37.16	0.03	0.32	66.00	66.66	66.00	14.04	0.00	0.21	78.00	62.00	0.00	40.00	48.52	67335.00	3.41	99.99	82.50	1309.40	1068.56	0.00	0.00	0.00	52416.00	51889.80	10.35	0.29	0.09
12	7	8	20116.00	14006.00	146.60	0	Spot (Block12, Row8, Column7)	52081.00	52059.95	38391504.00	69.27	70.00	8.32	0.00	0.12	67.00	67.41	67.00	13.32	0.00	0.20	7.00	0.00	0.00	3.00	2.27	40592.00	0.14	72.86	74.00	17360.33	22937.71	0.00	0.00	0.00	52084.00	52062.22	14.08	0.10	0.01
12	8	8	20410.00	14004.00	146.55	0	Spot (Block12, Row8, Column8)	51812.00	51812.00	38469376.00	65.55	65.00	10.02	0.00	0.15	65.00	64.96	65.00	8.96	0.00	0.14	18.00	5.00	0.00	0.00	0.55	38475.00	0.07	69.59	68.00	100000.00	95042.93	0.00	0.00	0.00	51812.00	51812.55	100000.00	1.00	1.00
13	1	1	4835.00	16416.00	168.50	0	Spot (Block13, Row1, Column1)	54652.50	54577.77	51583220.00	337.75	71.00	555.89	0.68	1.65	62.00	114.41	62.00	252.60	0.27	2.21	23.00	19.00	0.00	9.00	275.75	266144.00	0.88	310.10	67.00	6072.50	197.93	42.66	50.61	0.19	54661.50	54853.51	12.57	0.04	0.00
13	2	1	5131.00	16413.00	134.35	0	Spot (Block13, Row1, Column2)	34790.00	34259.58	21856376.00	84.68	72.00	33.38	0.07	0.39	63.00	82.94	63.00	153.27	0.12	1.85	0.00	0.00	0.00	9.00	21.68	41072.00	0.01	86.49	64.50	3865.56	1579.91	0.00	0.00	0.00	34799.00	34281.27	11.92	0.93	0.86
13	3	1	5430.00	16412.00	135.95	0	Spot (Block13, Row1, Column3)	54403.00	53099.71	32116088.00	68.10	68.00	6.32	0.00	0.09	62.00	62.88	62.00	13.55	0.01	0.22	11.00	0.00	0.00	6.00	6.10	34050.00	0.39	67.79	68.00	9067.17	8704.87	0.00	0.00	0.00	54409.00	53105.81	13.15	0.68	0.46
13	4	1	5727.00	16410.00	135.70	0	Spot (Block13, Row1, Column4)	54263.00	47884.97	29460364.00	75.39	73.00	15.22	0.01	0.20	63.00	63.66	63.00	13.21	0.00	0.21	37.00	16.00	0.00	10.00	12.39	37542.00	0.89	76.72	68.00	5426.30	3866.20	0.00	0.00	0.00	54273.00	47897.36	12.41	0.69	0.48
13	5	1	6028.00	16411.00	140.15	0	Spot (Block13, Row1, Column5)	54201.00	54201.00	35061504.00	62.07	62.00	11.23	0.00	0.18	63.00	63.07	63.00	12.66	0.00	0.20	13.00	0.00	0.00	-1.00	-0.93	33208.00	-0.08	59.32	58.50	-54201.00	-58345.24	0.00	0.00	0.00	54200.00	54200.07	100000.00	1.00	1.00
13	6	1	6321.00	16415.00	139.65	0	Spot (Block13, Row1, Column6)	45391.50	41595.71	28234180.00	61.15	58.00	12.48	0.02	0.20	62.00	62.67	62.00	11.83	0.00	0.19	15.00	6.00	0.00	-4.00	-0.85	32409.00	-0.13	66.35	61.00	-11347.88	-48881.81	0.00	0.00	0.00	45387.50	41594.86	100000.00	0.79	0.62
13	7	1	6605.00	16419.00	140.65	0	Spot (Block13, Row1, Column7)	53857.00	46825.72	31358216.00	65.19	61.00	18.14	0.03	0.28	65.00	66.23	65.00	26.79	0.01	0.40	11.00	0.00	0.00	-4.00	0.19	34944.00	-0.04	72.97	68.50	-13464.25	241331.42	0.00	0.00	0.00	53853.00	46825.91	100000.00	0.68	0.46
13	8	1	6933.00	16407.00	149.05	0	Spot (Block13, Row1, Column8)	54079.00	54078.07	39976140.00	530.42	81.00	989.08	0.82	1.86	64.00	116.85	64.00	374.74	0.26	3.21	20.00	17.00	0.00	17.00	466.42	323559.00	1.10	631.54	77.50	3181.12	115.94	22.42	29.96	0.22	54096.00	54544.50	11.64	0.02	0.00
13	1	2	4818.00	16715.00	234.80	0	Spot (Block13, Row2, Column1)	8558.00	9110.72	31861572.00	56.77	58.00	9.75	0.01	0.17	62.00	61.22	62.00	10.05	0.01	0.16	4.00	0.00	0.00	-4.00	-5.23	90268.00	-0.44	61.24	65.00	-2139.50	-1742.79	0.00	0.00	0.00	8554.00	9105.49	100000.00	0.97	0.93
13	2	2	5128.00	16713.00	153.80	0	Spot (Block13, Row2, Column2)	54679.00	54052.89	41801704.00	68.64	68.00	8.67	0.00	0.13	63.00	62.59	63.00	9.72	0.00	0.16	33.00	6.00	0.00	5.00	5.64	44202.00	0.62	67.02	68.00	10935.80	9589.55	0.00	0.00	0.00	54684.00	54058.52	13.42	0.39	0.15
13	3	2	5421.00	16709.00	135.55	0	Spot (Block13, Row2, Column3)	54450.00	52511.91	31480692.00	67.50	68.00	8.91	0.00	0.13	63.00	63.17	63.00	10.19	0.00	0.16	23.00	4.00	0.00	5.00	4.50	33412.00	0.42	71.44	70.00	10890.00	11671.92	0.00	0.00	0.00	54455.00	52516.41	13.41	0.71	0.51
13	4	2	5728.00	16710.00	144.80	0	Spot (Block13, Row2, Column4)	44816.00	42211.78	30573424.00	59.77	62.00	10.95	0.02	0.18	63.00	64.10	63.00	12.72	0.01	0.20	6.00	0.00	0.00	-1.00	-3.23	34189.00	-0.34	68.15	70.00	-44816.00	-13072.63	0.00	0.00	0.00	44815.00	42208.55	100000.00	0.97	0.94
13	5	2	6038.00	16708.00	163.65	0	Spot (Block13, Row2, Column5)	8428.00	9436.30	15429325.00	66.21	66.00	10.19	0.00	0.15	62.00	62.43	62.00	12.56	0.00	0.20	17.00	3.00	0.00	4.00	4.21	49063.00	0.30	69.70	69.00	2107.00	2240.40	0.00	0.00	0.00	8432.00	9440.51	11.04	0.89	0.78
13	6	2	6330.00	16711.00	142.40	0	Spot (Block13, Row2, Column6)	53714.50	53486.97	36115324.00	59.08	60.00	9.15	0.01	0.15	64.00	69.95	64.00	29.25	0.04	0.42	0.00	0.00	0.00	-4.00	-4.92	32669.00	-0.37	57.95	59.50	-13428.62	-10862.39	0.00	0.00	0.00	53710.50	53482.04	100000.00	0.37	0.14
13	7	2	6626.00	16713.00	141.85	0	Spot (Block13, Row2, Column7)	53610.00	50884.73	34294384.00	60.00	60.00	6.74	0.00	0.11	65.00	65.56	65.00	15.25	0.00	0.23	0.00	0.00	0.00	-5.00	-5.00	32761.00	-0.36	59.99	59.00	-10722.00	-10180.67	0.00	0.00	0.00	53605.00	50879.73	100000.00	0.79	0.62
13	8	2	6925.00	16712.00	250.05	0	Spot (Block13, Row2, Column8)	23125.50	25235.61	66889640.00	57.50	58.00	9.98	0.00	0.17	65.00	66.16	65.00	12.67	0.01	0.19	1.00	0.00	0.00	-7.00	-7.50	104076.00	-0.68	63.24	64.50	-3303.64	-3365.00	0.00	0.00	0.00	23118.50	25228.11	100000.00	0.86	0.74
13	1	3	4834.00	17014.00	150.30	0	Spot (Block13, Row3, Column1)	54504.00	54472.90	40285256.00	61.71	62.00	9.04	0.00	0.15	65.00	65.82	65.00	14.43	0.01	0.22	2.00	0.00	0.00	-3.00	-3.29	37949.00	-0.29	62.21	62.00	-18168.00	-16535.46	0.00	0.00	0.00	54501.00	54469.61	100000.00	0.13	0.02
13	2	3	5126.00	17011.00	134.45	0	Spot (Block13, Row3, Column2)	54521.50	47317.49	28524036.00	59.21	60.00	10.34	0.01	0.17	65.00	64.76	65.00	10.74	0.00	0.17	4.00	0.00	0.00	-5.00	-5.79	28955.00	-0.52	60.86	63.00	-10904.30	-8176.06	0.00	0.00	0.00	54516.50	47311.70	100000.00	0.89	0.79
13	3	3	5412.00	17013.00	141.15	0	Spot (Block13, Row3, Column3)	10215.00	11420.43	12110681.00	63.57	64.00	9.40	0.00	0.15	65.00	76.62	65.00	62.56	0.07	0.82	0.00	0.00	0.00	-1.00	-1.43	34453.00	-0.21	64.65	65.00	-10215.00	-7966.38	0.00	0.00	0.00	10214.00	11419.00	100000.00	0.85	0.73
13	4	3	5728.00	17013.00	141.45	0	Spot (Block13, Row3, Column4)	54327.00	48719.41	32540824.00	73.11	69.00	16.29	0.03	0.22	62.00	63.54	62.00	15.03	0.01	0.24	34.00	15.00	0.00	7.00	11.11	39701.00	0.64	65.28	60.50	7761.00	4383.54	0.00	0.00	0.00	54334.00	48730.52	12.92	0.72	0.51
13	5	3	6030.00	17013.00	133.60	0	Spot (Block13, Row3, Column5)	54063.00	49764.67	29393792.00	64.43	64.00	9.47	0.00	0.15	62.00	64.42	62.00	19.54	0.02	0.30	3.00	0.00	0.00	2.00	2.43	30926.00	0.00	64.21	66.00	27031.50	20486.29	0.00	0.00	0.00	54065.00	49767.10	14.72	0.82	0.67
13	6	3	6327.00	17012.00	142.65	0	Spot (Block13, Row3, Column6)	29334.00	30310.63	23163316.00	101.79	83.00	45.85	0.09	0.45	65.00	71.25	65.00	28.75	0.04	0.40	39.00	23.00	0.00	18.00	36.79	56087.00	1.06	100.70	76.00	1629.67	823.85	0.00	0.00	0.00	29352.00	30347.42	10.67	0.93	0.86
13	7	3	6626.00	17019.00	137.65	0	Spot (Block13, Row3, Column7)	53620.50	46084.03	29463444.00	66.67	66.00	7.27	0.00	0.11	65.00	67.10	65.00	19.96	0.01	0.30	1.00	0.00	0.00	1.00	1.67	33869.00	-0.02	69.97	69.00	53620.50	27574.47	0.00	0.00	0.00	53621.50	46085.70	15.71	0.83	0.69
13	8	3	6927.00	17011.00	140.40	0	Spot (Block13, Row3, Column8)	40427.00	39173.13	27325992.00	90.10	78.00	29.41	0.06	0.33	65.00	65.68	65.00	13.57	0.00	0.21	49.00	36.00	0.00	13.00	25.10	48295.00	1.80	83.25	73.00	3109.77	1560.52	0.00	0.00	0.00	40440.00	39198.23	11.60	0.91	0.83
13	1	4	4825.00	17310.00	139.25	0	Spot (Block13, Row4, Column1)	54400.00	50540.83	32009984.00	81.94	76.00	20.84	0.03	0.25	65.00	69.67	65.00	23.92	0.03	0.34	29.00	12.00	0.00	11.00	16.94	42527.00	0.51	82.52	76.00	4945.45	2983.47	0.00	0.00	0.00	54411.00	50557.77	12.27	0.61	0.38
13	2	4	5122.00	17307.00	150.40	0	Spot (Block13, Row4, Column2)	19830.00	19709.33	18960140.00	65.87	67.00	11.95	0.01	0.18	66.00	71.81	66.00	35.80	0.04	0.50	0.00	0.00	0.00	1.00	-0.13	40710.00	-0.17	63.48	63.00	19830.00	-156159.19	0.00	0.00	0.00	19831.00	19709.21	14.28	0.98	0.95
13	3	4	5426.00	17313.00	142.70	0	Spot (Block13, Row4, Column3)	54817.00	54810.52	36237568.00	140.58	67.00	144.24	0.32	1.03	66.00	78.20	66.00	63.28	0.07	0.81	25.00	21.00	0.00	1.00	74.58	77740.00	0.99	142.60	68.00	54817.00	734.94	91.59	91.97	0.01	54818.00	54885.10	15.74	0.04	0.00
13	4	4	5711.00	17312.00	144.45	0	Spot (Block13, Row4, Column4)	54620.00	52819.20	36073848.00	62.96	60.50	9.75	0.02	0.15	63.00	69.41	63.00	48.04	0.04	0.69	0.00	0.00	0.00	-2.50	-0.04	35638.00	-0.13	61.76	62.00	-21848.00	-1494789.50	0.00	0.00	0.00	54617.50	52819.16	100000.00	0.58	0.33
13	5	4	6031.00	17302.00	261.15	0	Spot (Block13, Row4, Column5)	1571.50	1712.63	25912288.00	62.82	63.00	10.04	0.00	0.16	64.00	76.81	64.00	61.22	0.08	0.80	0.00	0.00	0.00	-1.00	-1.18	124642.00	-0.23	60.53	61.00	-1571.50	-1455.81	1.90	2.09	0.29	1570.50	1711.46	100000.00	0.81	0.66
13	6	4	6333.00	17314.00	170.85	0	Spot (Block13, Row4, Column6)	52995.50	44853.03	45929136.00	72.60	73.00	9.51	0.00	0.13	63.00	63.03	63.00	10.56	0.00	0.17	46.00	10.00	0.00	10.00	9.60	59098.00	0.91	72.42	73.00	5299.55	4671.23	0.00	0.00	0.00	53005.50	44862.63	12.37	0.88	0.78
13	7	4	6635.00	17308.00	145.70	0	Spot (Block13, Row4, Column7)	31338.00	31693.00	24993964.00	66.37	68.00	9.07	0.01	0.14	62.00	62.22	62.00	11.09	0.00	0.18	21.00	0.00	0.00	6.00	4.37	38295.00	0.37	67.34	68.00	5223.00	7253.82	0.00	0.00	0.00	31344.00	31697.37	12.35	0.94	0.88
13	8	4	6929.00	17311.00	137.65	0	Spot (Block13, Row4, Column8)	54023.00	48616.21	30785856.00	68.82	69.00	9.01	0.00	0.13	64.00	64.34	64.00	12.29	0.00	0.19	21.00	0.00	0.00	5.00	4.82	35236.00	0.36	64.71	65.00	10804.60	10085.70	0.00	0.00	0.00	54028.00	48621.03	13.40	0.85	0.73
13	1	5	4831.00	17615.00	136.45	0	Spot (Block13, Row5, Column1)	54442.00	54412.45	32883976.00	89.19	76.00	39.78	0.07	0.45	67.00	74.40	67.00	28.49	0.05	0.38	17.00	9.00	0.00	9.00	22.19	44772.00	0.52	99.93	76.00	6049.11	2452.42	0.00	0.00	0.00	54451.00	54434.63	12.56	0.06	0.00
13	2	5	5122.00	17610.00	140.05	0	Spot (Block13, Row5, Column2)	54649.00	52001.71	33267852.00	83.33	76.00	25.00	0.04	0.30	66.00	70.09	66.00	21.02	0.03	0.30	38.00	19.00	0.00	10.00	17.33	44079.00	0.63	80.11	73.00	5464.90	3001.52	0.00	0.00	0.00	54659.00	52019.04	12.42	0.65	0.42
13	3	5	5424.00	17611.00	154.25	0	Spot (Block13, Row5, Column3)	54884.00	52479.59	41350908.00	70.76	70.00	21.38	0.00	0.30	67.00	70.61	67.00	20.30	0.02	0.29	22.00	5.00	0.00	3.00	3.76	46350.00	0.01	73.14	69.00	18294.67	13944.88	0.00	0.00	0.00	54887.00	52483.35	14.16	0.51	0.26
13	4	5	5722.00	17612.00	143.10	0	Spot (Block13, Row5, Column4)	54798.00	54796.94	36240564.00	65.86	66.00	7.45	0.00	0.11	64.00	67.48	64.00	29.17	0.02	0.43	0.00	0.00	0.00	2.00	1.86	36423.00	-0.06	67.08	67.00	27399.00	29391.51	0.00	0.00	0.00	54800.00	54798.80	14.74	0.13	0.02
13	5	5	6034.00	17612.00	140.90	0	Spot (Block13, Row5, Column5)	54605.00	54591.81	35119968.00	126.24	67.00	125.87	0.28	1.00	63.00	76.51	63.00	59.10	0.08	0.77	23.00	20.00	0.00	4.00	63.24	67666.00	0.84	129.25	64.00	13651.25	863.21	0.00	0.00	0.00	54609.00	54655.05	13.74	0.03	0.00
13	6	5	6329.00	17612.00	139.30	0	Spot (Block13, Row5, Column6)	54153.00	51685.79	33173908.00	61.39	64.00	11.89	0.02	0.19	64.00	67.37	64.00	38.59	0.02	0.57	0.00	0.00	0.00	0.00	-2.61	32290.00	-0.16	70.13	70.00	100000.00	-19786.55	0.00	0.00	0.00	54153.00	51683.18	100000.00	0.82	0.67
13	7	5	6626.00	17611.00	161.05	0	Spot (Block13, Row5, Column7)	54106.00	50101.79	43994924.00	67.19	65.00	16.98	0.01	0.25	64.00	63.97	64.00	12.33	0.00	0.19	26.00	16.00	0.00	1.00	3.19	48040.00	0.26	63.89	62.00	54106.00	15711.74	0.00	0.00	0.00	54107.00	50104.97	15.72	0.58	0.34
13	8	5	6933.00	17616.00	137.85	0	Spot (Block13, Row5, Column8)	54218.00	54218.00	33488640.00	64.36	65.00	12.40	0.00	0.19	65.00	65.21	65.00	12.37	0.00	0.19	17.00	1.00	0.00	0.00	-0.64	32890.00	-0.07	69.12	68.00	100000.00	-85247.20	0.00	0.00	0.00	54218.00	54217.36	100000.00	1.00	1.00
13	1	6	4822.00	17911.00	139.15	0	Spot (Block13, Row6, Column1)	54424.00	46160.73	30182404.00	93.18	84.00	32.58	0.05	0.35	64.00	68.33	64.00	21.97	0.03	0.32	47.00	29.00	0.00	20.00	29.18	49106.00	1.13	88.17	71.00	2721.20	1581.92	0.00	0.00	0.00	54444.00	46189.91	11.41	0.75	0.56
13	2	6	5120.00	17919.00	146.90	0	Spot (Block13, Row6, Column2)	49911.00	45264.42	32935888.00	60.97	62.00	7.53	0.01	0.12	65.00	67.57	65.00	19.33	0.02	0.29	0.00	0.00	0.00	-3.00	-4.03	35791.00	-0.34	62.99	64.00	-16637.00	-11239.52	0.00	0.00	0.00	49908.00	45260.39	100000.00	0.94	0.88
13	3	6	5406.00	17908.00	139.10	0	Spot (Block13, Row6, Column3)	54636.00	50308.39	32195324.00	84.10	69.00	37.31	0.09	0.44	64.00	66.45	64.00	19.53	0.02	0.29	31.00	18.00	0.00	5.00	20.10	44238.00	0.90	88.54	70.00	10927.20	2502.57	0.00	0.00	0.00	54641.00	50328.49	13.42	0.52	0.27
13	4	6	5726.00	17913.00	139.10	0	Spot (Block13, Row6, Column4)	54715.00	54704.45	34400604.00	61.37	61.00	7.45	0.00	0.12	62.00	63.17	62.00	13.65	0.01	0.22	2.00	0.00	0.00	-1.00	-0.63	32220.00	-0.13	63.35	61.50	-54715.00	-87029.93	0.00	0.00	0.00	54714.00	54703.82	100000.00	0.16	0.03
13	5	6	6025.00	17913.00	136.10	0	Spot (Block13, Row6, Column5)	54575.00	54566.61	32763548.00	71.71	69.00	15.36	0.02	0.21	63.00	63.76	63.00	16.81	0.01	0.26	17.00	6.00	0.00	6.00	8.71	35855.00	0.47	78.09	72.00	9095.83	6264.82	0.00	0.00	0.00	54581.00	54575.32	13.15	0.10	0.01
13	6	6	6327.00	17912.00	136.75	0	Spot (Block13, Row6, Column6)	54369.00	47973.53	29865660.00	50.37	51.00	12.40	0.01	0.25	63.00	63.06	63.00	14.92	0.00	0.24	0.00	0.00	0.00	-12.00	-12.63	25439.00	-0.85	58.28	62.00	-4530.75	-3799.66	0.00	0.00	0.00	54357.00	47960.90	100000.00	0.85	0.72
13	7	6	6629.00	17911.00	143.20	0	Spot (Block13, Row6, Column7)	54318.00	54253.39	36598252.00	63.01	63.00	10.28	0.00	0.16	62.00	61.91	62.00	12.15	0.00	0.20	15.00	0.00	0.00	1.00	1.01	35224.00	0.09	67.40	67.00	54318.00	53582.35	0.00	0.00	0.00	54319.00	54254.41	15.73	0.17	0.03
13	8	6	6941.00	17915.00	138.00	0	Spot (Block13, Row6, Column8)	54278.00	54277.27	33750404.00	69.55	71.00	9.07	0.01	0.13	64.00	63.40	64.00	10.42	0.00	0.16	30.00	2.00	0.00	7.00	5.55	35817.00	0.59	71.47	72.00	7754.00	9783.97	0.00	0.00	0.00	54285.00	54282.81	12.92	0.12	0.02
13	1	7	4820.00	18211.00	147.45	0	Spot (Block13, Row7, Column1)	35386.00	35573.93	27639152.00	64.72	65.00	9.94	0.00	0.15	62.00	61.90	62.00	10.87	0.00	0.18	23.00	3.00	0.00	3.00	2.72	38377.00	0.26	65.71	66.00	11795.33	13094.55	0.00	0.00	0.00	35389.00	35576.64	13.53	0.98	0.97
13	2	7	5122.00	18211.00	136.35	0	Spot (Block13, Row7, Column2)	54718.50	50750.46	30783696.00	60.31	60.00	10.06	0.00	0.17	62.00	61.62	62.00	10.42	0.00	0.17	10.00	3.00	0.00	-2.00	-1.69	30153.00	-0.13	65.37	64.00	-27359.25	-29958.95	0.00	0.00	0.00	54716.50	50748.77	100000.00	0.73	0.54
13	3	7	5423.00	18214.00	162.30	0	Spot (Block13, Row7, Column3)	15375.00	18951.15	21770228.00	69.59	71.00	8.96	0.01	0.13	63.00	62.28	63.00	9.69	0.00	0.16	39.00	5.00	0.00	8.00	6.59	50660.00	0.75	63.50	64.00	1921.88	2876.65	0.00	0.00	0.00	15383.00	18957.74	10.91	0.91	0.83
13	4	7	5721.00	18210.00	137.40	0	Spot (Block13, Row7, Column4)	54492.00	46043.96	29000360.00	65.04	66.00	11.86	0.01	0.18	63.00	65.02	63.00	17.27	0.01	0.27	10.00	0.00	0.00	3.00	2.04	33039.00	0.00	57.62	59.00	18164.00	22599.38	0.00	0.00	0.00	54495.00	46046.00	14.15	0.89	0.79
13	5	7	6024.00	18211.00	147.50	0	Spot (Block13, Row7, Column5)	54366.00	51331.74	37063248.00	71.06	72.00	7.28	0.01	0.10	64.00	63.01	64.00	10.62	0.01	0.17	34.00	1.00	0.00	8.00	7.06	42136.00	0.76	69.42	70.00	6795.75	7275.27	0.00	0.00	0.00	54374.00	51338.80	12.73	0.82	0.67
13	6	7	6325.00	18212.00	145.65	0	Spot (Block13, Row7, Column6)	27351.00	27260.44	22300678.00	67.41	66.00	9.82	0.01	0.15	65.00	67.68	65.00	23.24	0.02	0.34	3.00	0.00	0.00	1.00	2.41	39095.00	-0.01	67.54	65.00	27351.00	11334.08	0.00	0.00	0.00	27352.00	27262.84	14.74	0.97	0.94
13	7	7	6639.00	18207.00	151.45	0	Spot (Block13, Row7, Column7)	28694.50	29377.28	25485588.00	64.83	64.00	13.33	0.01	0.21	63.00	62.67	63.00	11.70	0.00	0.19	17.00	8.00	0.00	1.00	1.83	40846.00	0.19	63.91	62.00	28694.50	16010.09	0.00	0.00	0.00	28695.50	29379.12	14.81	0.96	0.92
13	8	7	6925.00	18211.00	147.00	-50	Spot (Block13, Row7, Column8)	29.50	63.34	6678413.00	62.70	62.00	8.08	0.00	0.13	63.00	63.21	63.00	9.90	0.00	0.16	13.00	0.00	0.00	-1.00	-0.30	36993.00	-0.05	64.81	63.50	-29.50	-211.15	51.38	54.93	0.13	28.50	63.04	100000.00	0.94	0.88
13	1	8	4823.00	18516.00	164.50	0	Spot (Block13, Row8, Column1)	54434.00	48251.09	44514452.00	65.67	67.00	12.39	0.01	0.19	61.00	61.31	61.00	10.69	0.00	0.17	29.00	8.00	0.00	6.00	4.67	49251.00	0.41	69.90	68.00	9072.33	10336.57	0.00	0.00	0.00	54440.00	48255.76	13.15	0.88	0.77
13	2	8	5126.00	18511.00	138.60	0	Spot (Block13, Row8, Column2)	54752.00	48493.00	30942284.00	56.44	58.50	9.85	0.02	0.17	61.00	59.45	61.00	10.55	0.01	0.18	4.00	0.00	0.00	-2.50	-4.56	29463.00	-0.28	61.88	62.00	-21900.80	-10640.33	0.00	0.00	0.00	54749.50	48488.44	100000.00	0.89	0.79
13	3	8	5427.00	18511.00	133.75	0	Spot (Block13, Row8, Column3)	54679.00	53020.98	30533404.00	65.21	66.00	8.92	0.01	0.14	61.00	60.32	61.00	13.87	0.00	0.23	13.00	0.00	0.00	5.00	4.21	31172.00	0.35	61.96	65.00	10935.80	12583.93	0.00	0.00	0.00	54684.00	53025.19	13.42	0.82	0.67
13	4	8	5729.00	18516.00	178.10	0	Spot (Block13, Row8, Column4)	54508.00	54176.55	57770972.00	73.19	62.00	31.89	0.07	0.44	61.00	62.94	61.00	17.47	0.01	0.28	20.00	13.00	0.00	1.00	12.19	64850.00	0.59	78.03	60.00	54508.00	4442.84	0.00	0.00	0.00	54509.00	54188.75	15.73	0.14	0.02
13	5	8	6007.00	18508.00	143.65	0	Spot (Block13, Row8, Column5)	54333.00	50479.77	34418696.00	62.40	62.00	6.40	0.00	0.10	62.00	63.08	62.00	15.97	0.01	0.25	0.00	0.00	0.00	0.00	0.40	34819.00	-0.04	63.54	65.00	100000.00	126312.19	0.00	0.00	0.00	54333.00	50480.17	100000.00	0.81	0.65
13	6	8	6330.00	18511.00	145.90	0	Spot (Block13, Row8, Column6)	54410.50	54203.32	37759796.00	94.07	73.00	54.69	0.11	0.58	62.00	65.52	62.00	22.75	0.02	0.35	38.00	26.00	0.00	11.00	32.07	54375.00	1.26	97.40	71.00	4946.41	1689.92	0.00	0.00	0.00	54421.50	54235.39	12.27	0.16	0.03
13	7	8	6616.00	18513.00	148.40	0	Spot (Block13, Row8, Column7)	54416.00	54397.03	39572032.00	74.15	74.50	16.07	0.00	0.22	63.00	64.63	63.00	18.04	0.01	0.28	35.00	5.00	0.00	11.50	11.15	44788.00	0.53	69.04	68.00	4731.83	4877.64	0.00	0.00	0.00	54427.50	54408.18	12.21	0.10	0.01
13	8	8	6908.00	18518.00	146.25	0	Spot (Block13, Row8, Column8)	54336.00	54331.23	38204452.00	61.37	62.00	8.33	0.00	0.14	64.00	63.55	64.00	10.60	0.00	0.17	6.00	0.00	0.00	-2.00	-2.63	35779.00	-0.21	63.20	63.00	-27168.00	-20662.18	0.00	0.00	0.00	54334.00	54328.60	100000.00	0.14	0.02
14	1	1	9338.00	16414.00	166.85	0	Spot (Block14, Row1, Column1)	54924.00	54888.45	50697088.00	561.19	163.00	700.33	0.54	1.25	122.00	187.47	122.00	328.93	0.19	1.75	32.00	27.00	0.00	41.00	439.19	434361.00	1.14	490.03	129.00	1339.61	124.98	44.37	48.99	0.20	54965.00	55327.64	10.39	0.04	0.00
14	2	1	9632.00	16411.00	135.05	0	Spot (Block14, Row1, Column2)	27998.00	28936.62	19260752.00	230.01	163.50	145.83	0.15	0.63	124.00	163.42	124.00	219.69	0.12	1.34	24.00	0.00	0.00	39.50	106.01	112705.00	0.30	223.00	141.50	708.81	272.96	0.00	0.00	0.00	28037.50	29042.63	9.47	0.94	0.89
14	3	1	9935.00	16414.00	136.00	0	Spot (Block14, Row1, Column3)	55062.00	53200.64	31646028.00	153.40	144.00	30.27	0.03	0.20	123.00	133.85	123.00	48.09	0.04	0.36	32.00	1.00	0.00	21.00	30.40	76242.00	0.41	147.42	136.50	2622.00	1749.77	0.00	0.00	0.00	55083.00	53231.05	11.36	0.51	0.26
14	4	1	10234.00	16410.00	134.00	0	Spot (Block14, Row1, Column4)	54883.00	49141.59	29119668.00	155.88	140.00	46.93	0.05	0.30	125.00	137.95	125.00	43.54	0.04	0.32	31.00	10.00	0.00	15.00	30.88	75912.00	0.41	160.67	131.00	3658.87	1591.54	0.00	0.00	0.00	54898.00	49172.47	11.84	0.59	0.34
14	5	1	10523.00	16410.00	140.20	0	Spot (Block14, Row1, Column5)	54804.00	54771.05	34781864.00	163.56	136.00	62.19	0.08	0.38	129.00	138.56	129.00	40.80	0.03	0.29	33.00	19.00	0.00	7.00	34.56	86852.00	0.61	156.15	122.50	7829.14	1584.67	0.00	0.00	0.00	54811.00	54805.61	12.93	0.05	0.00
14	6	1	10814.00	16413.00	138.80	0	Spot (Block14, Row1, Column6)	47286.50	42277.23	27764424.00	179.59	145.00	80.47	0.09	0.45	133.00	147.70	133.00	55.40	0.05	0.38	22.00	18.00	0.00	12.00	46.59	93748.00	0.58	196.88	157.00	3940.54	907.36	0.00	0.00	0.00	47298.50	42323.82	11.94	0.63	0.40
14	7	1	11104.00	16416.00	138.95	0	Spot (Block14, Row1, Column7)	54662.00	46604.72	29888612.00	144.19	134.00	48.11	0.03	0.33	136.00	151.64	136.00	63.28	0.05	0.42	7.00	5.00	0.00	-2.00	8.19	74978.00	-0.12	166.12	140.00	-27331.00	5691.51	0.00	0.00	0.00	54660.00	46612.91	100000.00	0.52	0.27
14	8	1	11427.00	16403.00	150.25	0	Spot (Block14, Row1, Column8)	54780.00	54777.09	40368128.00	1104.91	181.00	1679.07	0.79	1.52	133.00	194.43	133.00	483.11	0.16	2.48	28.00	25.00	0.00	48.00	971.91	680626.00	1.88	1080.90	150.00	1141.25	56.36	17.56	23.08	0.25	54828.00	55749.01	10.16	0.03	0.00
14	1	2	9327.00	16713.00	235.80	0	Spot (Block14, Row2, Column1)	6560.00	7101.38	28130050.00	125.77	124.00	16.91	0.01	0.13	123.00	132.96	123.00	42.48	0.03	0.32	2.00	0.00	0.00	1.00	2.77	201613.00	-0.17	127.72	128.00	6560.00	2561.55	0.00	0.00	0.00	6561.00	7104.16	12.68	0.95	0.90
14	2	2	9630.00	16711.00	153.00	0	Spot (Block14, Row2, Column2)	55193.00	54372.40	41676452.00	159.88	126.00	67.97	0.10	0.43	125.00	132.03	125.00	30.85	0.02	0.23	34.00	29.00	0.00	1.00	34.88	102965.00	0.90	164.01	134.00	55193.00	1558.68	0.00	0.00	0.00	55194.00	54407.28	15.75	0.22	0.05
14	3	2	9923.00	16706.00	134.60	0	Spot (Block14, Row2, Column3)	55148.00	52888.64	30878724.00	140.83	140.00	18.92	0.00	0.13	123.00	163.81	123.00	200.26	0.12	1.22	0.00	0.00	0.00	17.00	17.83	68727.00	-0.11	133.38	126.50	3244.00	2965.60	0.00	0.00	0.00	55165.00	52906.47	11.66	0.65	0.42
14	4	2	10231.00	16712.00	144.10	0	Spot (Block14, Row2, Column4)	40876.00	39943.28	28317792.00	171.15	173.00	39.26	0.00	0.23	126.00	146.34	126.00	73.89	0.07	0.50	29.00	0.00	0.00	47.00	45.15	95845.00	0.34	166.96	158.00	869.70	884.64	0.00	0.00	0.00	40923.00	39988.43	9.76	0.97	0.94
14	5	2	10529.00	16709.00	165.90	0	Spot (Block14, Row2, Column5)	7625.00	8590.39	14850566.00	164.05	170.00	28.68	0.02	0.17	131.00	158.21	131.00	139.76	0.08	0.88	0.00	0.00	0.00	39.00	33.05	125168.00	0.04	145.29	145.00	195.51	259.94	0.00	0.00	0.00	7664.00	8623.44	7.61	0.82	0.67
14	6	2	10829.00	16709.00	141.85	0	Spot (Block14, Row2, Column6)	54499.00	54277.73	35661584.00	155.05	154.00	26.37	0.00	0.17	135.00	157.21	135.00	82.99	0.07	0.53	0.00	0.00	0.00	19.00	20.05	84659.00	-0.03	149.73	142.00	2868.37	2706.70	0.00	0.00	0.00	54518.00	54297.79	11.49	0.23	0.05
14	7	2	11126.00	16712.00	139.20	0	Spot (Block14, Row2, Column7)	54484.00	51562.20	33185248.00	163.80	160.00	26.24	0.01	0.16	136.00	148.41	136.00	48.98	0.04	0.33	25.00	1.00	0.00	24.00	27.80	86813.00	0.31	152.67	137.00	2270.17	1854.88	0.00	0.00	0.00	54508.00	51590.00	11.15	0.65	0.43
14	8	2	11419.00	16709.00	249.65	0	Spot (Block14, Row2, Column8)	23018.00	24805.10	64328300.00	135.88	133.00	18.14	0.01	0.13	130.00	139.28	130.00	38.10	0.03	0.27	7.00	0.00	0.00	3.00	5.88	244718.00	-0.09	135.44	133.00	7672.67	4219.31	0.00	0.00	0.00	23021.00	24810.98	12.91	0.94	0.89
14	1	3	9328.00	17012.00	147.30	0	Spot (Block14, Row3, Column1)	55227.00	55193.45	38908200.00	186.73	140.50	97.09	0.12	0.52	123.00	146.67	123.00	87.95	0.08	0.60	30.00	13.00	0.00	17.50	63.73	110916.00	0.46	167.95	126.00	3155.83	866.09	70.17	70.17	0.00	55244.50	55257.18	11.62	0.08	0.01
14	2	3	9631.00	17011.00	133.80	0	Spot (Block14, Row3, Column2)	55279.00	46792.11	27383252.00	135.10	132.00	13.96	0.01	0.10	127.00	144.75	127.00	125.95	0.06	0.87	0.00	0.00	0.00	5.00	8.10	64847.00	-0.08	138.71	130.50	11055.80	5778.29	0.00	0.00	0.00	55284.00	46800.20	13.43	0.69	0.48
14	3	3	9914.00	17012.00	148.20	0	Spot (Block14, Row3, Column3)	7165.50	7672.05	10653030.00	441.60	179.00	495.85	0.39	1.12	130.00	253.11	130.00	501.59	0.29	1.98	20.00	12.00	0.00	49.00	311.60	264959.00	0.38	408.91	154.00	146.23	24.62	19.50	25.21	0.31	7214.50	7983.65	7.19	0.81	0.66
14	4	3	10229.00	17012.00	139.25	0	Spot (Block14, Row3, Column4)	55072.00	49018.91	31109260.00	232.92	151.00	153.31	0.19	0.66	128.00	160.75	128.00	156.02	0.10	0.97	27.00	12.00	0.00	23.00	104.92	121818.00	0.46	219.05	143.00	2394.43	467.20	91.33	89.46	0.04	55095.00	49123.84	11.23	0.51	0.26
14	5	3	10531.00	17010.00	131.55	0	Spot (Block14, Row3, Column5)	54679.50	51526.52	29007824.00	295.84	132.00	339.15	0.35	1.15	129.00	165.89	129.00	156.12	0.11	0.94	21.00	18.00	0.00	3.00	166.84	137566.00	0.83	331.28	137.50	18226.50	308.84	55.97	62.56	0.10	54682.50	51693.36	14.15	0.26	0.07
14	6	3	10828.00	17011.00	142.85	0	Spot (Block14, Row3, Column6)	26114.50	27355.14	21352360.00	303.17	212.50	173.99	0.15	0.57	133.00	167.67	133.00	120.60	0.10	0.72	41.00	32.00	0.00	79.50	170.17	167957.00	1.12	278.95	198.50	328.48	160.75	90.73	87.50	0.04	26194.00	27525.32	8.36	0.93	0.86
14	7	3	11128.00	17018.00	137.10	0	Spot (Block14, Row3, Column7)	52944.50	44143.35	28300252.00	182.27	142.00	84.38	0.11	0.46	132.00	154.12	132.00	75.42	0.07	0.49	27.00	13.00	0.00	10.00	50.27	92958.00	0.37	188.08	157.00	5294.45	878.11	0.00	0.00	0.00	52954.50	44193.62	12.37	0.65	0.42
14	8	3	11424.00	17009.00	139.95	0	Spot (Block14, Row3, Column8)	39482.00	37838.44	26041096.00	237.91	192.00	119.43	0.09	0.50	130.00	141.82	130.00	43.28	0.04	0.31	57.00	42.00	0.00	62.00	107.91	126331.00	2.22	218.24	167.50	636.81	350.64	0.00	0.00	0.00	39544.00	37946.35	9.31	0.92	0.84
14	1	4	9324.00	17307.00	137.80	0	Spot (Block14, Row4, Column1)	55349.00	49458.36	30717060.00	228.64	164.00	143.54	0.14	0.63	127.00	151.17	127.00	98.98	0.08	0.65	31.00	20.00	0.00	37.00	101.64	117752.00	0.78	216.21	154.50	1495.92	486.58	0.00	0.00	0.00	55386.00	49560.01	10.55	0.49	0.24
14	2	4	9629.00	17310.00	150.15	0	Spot (Block14, Row4, Column2)	15428.00	16441.88	16302242.00	148.41	147.00	18.09	0.00	0.12	129.00	171.43	129.00	264.48	0.12	1.54	0.00	0.00	0.00	18.00	19.41	91121.00	-0.09	135.85	129.00	857.11	847.28	0.00	0.00	0.00	15446.00	16461.29	9.74	0.94	0.87
14	3	4	9925.00	17312.00	142.35	0	Spot (Block14, Row4, Column3)	55509.00	55497.76	36365984.00	945.69	175.00	1309.66	0.73	1.38	130.00	220.87	130.00	472.75	0.23	2.14	33.00	29.00	0.00	45.00	815.69	524859.00	1.53	669.99	149.00	1233.53	68.04	24.10	31.30	0.24	55554.00	56313.45	10.27	0.03	0.00
14	4	4	10214.00	17310.00	144.65	0	Spot (Block14, Row4, Column4)	55337.00	50949.71	34854468.00	136.08	139.00	17.46	0.01	0.13	127.00	179.17	127.00	343.66	0.15	1.92	0.00	0.00	0.00	12.00	9.08	77565.00	-0.13	137.32	133.50	4611.42	5611.85	0.00	0.00	0.00	55349.00	50958.79	12.17	0.85	0.72
14	5	4	10552.00	17300.00	253.05	0	Spot (Block14, Row4, Column5)	1081.00	1208.42	21769716.00	139.56	133.00	25.94	0.02	0.19	128.00	271.56	128.00	748.59	0.33	2.76	0.00	0.00	0.00	5.00	11.56	258187.00	-0.18	128.80	128.00	216.20	104.53	55.98	56.15	0.22	1086.00	1219.98	7.76	0.96	0.91
14	6	4	10834.00	17315.00	173.70	0	Spot (Block14, Row4, Column6)	37435.00	37617.70	41079636.00	161.25	161.00	29.75	0.00	0.18	132.00	143.45	132.00	37.78	0.04	0.26	39.00	6.00	0.00	29.00	29.25	136255.00	0.47	154.11	143.00	1290.86	1286.14	0.00	0.00	0.00	37464.00	37646.95	10.33	0.97	0.95
14	7	4	11130.00	17304.00	145.70	0	Spot (Block14, Row4, Column7)	26708.00	28023.64	22779384.00	167.84	147.00	52.79	0.06	0.31	132.00	181.54	132.00	196.58	0.14	1.08	1.00	0.00	0.00	15.00	35.84	97852.00	-0.07	163.87	138.50	1780.53	781.86	0.00	0.00	0.00	26723.00	28059.49	10.80	0.96	0.93
14	8	4	11430.00	17310.00	137.85	0	Spot (Block14, Row4, Column8)	54570.50	48727.82	30443288.00	153.51	146.00	26.34	0.02	0.17	129.00	143.31	129.00	58.41	0.05	0.41	15.00	0.00	0.00	17.00	24.51	78289.00	0.17	147.56	137.50	3210.03	1988.25	0.00	0.00	0.00	54587.50	48752.32	11.65	0.74	0.55
14	1	5	9334.00	17616.00	135.00	0	Spot (Block14, Row5, Column1)	55529.00	55529.00	32308992.00	197.97	124.00	169.86	0.20	0.86	128.00	156.73	128.00	90.66	0.09	0.58	18.00	15.00	0.00	-4.00	69.97	97598.00	0.45	222.75	129.00	-13882.25	793.64	87.04	84.21	0.08	55525.00	55598.97	100000.00	1.00	1.00
14	2	5	9627.00	17610.00	138.90	0	Spot (Block14, Row5, Column2)	55527.00	49912.99	31159132.00	235.28	177.00	121.23	0.12	0.52	129.00	168.35	129.00	103.93	0.12	0.62	36.00	23.00	0.00	48.00	106.28	122347.00	0.64	214.35	140.00	1156.81	469.62	69.85	69.85	0.00	55575.00	50019.27	10.18	0.56	0.31
14	3	5	9933.00	17612.00	149.50	0	Spot (Block14, Row5, Column3)	55543.00	54272.35	39458656.00	168.22	165.00	38.10	0.01	0.23	128.00	158.72	128.00	113.85	0.09	0.72	5.00	0.00	0.00	37.00	40.22	103290.00	0.08	165.57	160.00	1501.16	1349.23	0.00	0.00	0.00	55580.00	54312.57	10.55	0.41	0.16
14	4	5	10225.00	17613.00	142.55	0	Spot (Block14, Row5, Column4)	55484.00	55483.17	36044088.00	192.89	163.00	85.77	0.07	0.44	127.00	170.75	127.00	390.46	0.13	2.29	0.00	0.00	0.00	36.00	65.89	106088.00	0.06	170.99	131.00	1541.22	842.09	0.00	0.00	0.00	55520.00	55549.06	10.59	0.05	0.00
14	5	5	10534.00	17610.00	140.75	0	Spot (Block14, Row5, Column5)	55264.00	55191.09	35677128.00	1338.43	180.00	1899.56	0.87	1.42	130.00	307.08	130.00	750.01	0.37	2.44	36.00	28.00	0.00	50.00	1208.43	729446.00	1.38	1109.26	142.00	1105.28	45.67	18.16	26.42	0.29	55314.00	56399.53	10.11	0.05	0.00
14	6	5	10833.00	17610.00	137.35	0	Spot (Block14, Row5, Column6)	54788.00	50166.03	30944032.00	159.79	156.00	31.20	0.01	0.20	132.00	200.54	132.00	460.07	0.18	2.29	0.00	0.00	0.00	24.00	27.79	81171.00	-0.09	152.12	138.00	2282.83	1805.48	0.00	0.00	0.00	54812.00	50193.81	11.16	0.68	0.46
14	7	5	11131.00	17612.00	156.10	0	Spot (Block14, Row5, Column7)	54847.00	52258.76	42174716.00	478.63	284.50	374.33	0.23	0.78	132.00	193.63	132.00	209.58	0.17	1.08	44.00	35.00	0.00	152.50	346.63	320683.00	1.36	432.98	177.00	359.65	150.76	64.60	66.94	0.11	54999.50	52605.39	8.49	0.30	0.09
14	8	5	11429.00	17614.00	137.75	0	Spot (Block14, Row5, Column8)	54795.00	54748.40	33268360.00	252.94	175.50	167.53	0.16	0.66	127.00	168.07	127.00	157.75	0.12	0.94	27.00	18.00	0.00	48.50	125.94	128492.00	0.54	206.08	133.00	1129.79	434.73	87.47	84.19	0.08	54843.50	54874.34	10.14	0.05	0.00
14	1	6	9330.00	17914.00	139.10	0	Spot (Block14, Row6, Column1)	47728.00	42395.20	27300664.00	258.13	207.00	131.55	0.10	0.51	126.00	147.50	126.00	75.27	0.07	0.51	53.00	33.00	0.00	81.00	132.13	134488.00	1.47	216.59	173.00	589.23	320.85	0.00	0.00	0.00	47809.00	42527.34	9.20	0.76	0.57
14	2	6	9614.00	17918.00	144.05	0	Spot (Block14, Row6, Column2)	44800.00	43243.36	30137556.00	309.49	225.00	189.45	0.14	0.61	129.00	164.28	129.00	109.97	0.10	0.67	49.00	36.00	0.00	96.00	180.49	175482.00	1.32	249.26	142.00	466.67	239.59	89.57	84.16	0.08	44896.00	43423.86	8.87	0.83	0.69
14	3	6	9905.00	17906.00	137.85	0	Spot (Block14, Row6, Column3)	55555.00	48472.06	30044564.00	296.07	146.50	288.53	0.31	0.97	128.00	163.06	128.00	127.29	0.11	0.78	30.00	28.00	0.00	18.50	168.07	152181.00	1.04	283.26	152.50	3002.97	288.40	71.32	73.34	0.10	55573.50	48640.13	11.55	0.47	0.22
14	4	6	10231.00	17913.00	137.25	0	Spot (Block14, Row6, Column4)	55614.00	55612.68	33422432.00	144.07	138.00	26.51	0.02	0.18	126.00	149.93	126.00	165.42	0.08	1.10	0.00	0.00	0.00	12.00	18.07	73476.00	-0.04	137.27	131.00	4634.50	3077.52	0.00	0.00	0.00	55626.00	55630.75	12.18	0.07	0.00
14	5	6	10529.00	17912.00	135.50	0	Spot (Block14, Row6, Column5)	55396.00	55327.79	32406300.00	484.77	130.00	632.77	0.57	1.31	127.00	178.23	127.00	275.94	0.15	1.55	28.00	25.00	0.00	3.00	357.77	239959.00	1.11	460.93	135.00	18465.33	154.65	42.38	49.19	0.18	55399.00	55685.56	14.17	0.06	0.00
14	6	6	10824.00	17911.00	136.30	0	Spot (Block14, Row6, Column6)	54291.00	45027.20	27807272.00	131.08	130.00	12.81	0.00	0.10	127.00	176.77	127.00	212.96	0.14	1.20	0.00	0.00	0.00	3.00	4.08	65670.00	-0.21	132.22	130.00	18097.00	11041.90	0.00	0.00	0.00	54294.00	45031.28	14.14	0.85	0.72
14	7	6	11123.00	17910.00	142.60	0	Spot (Block14, Row6, Column7)	55121.00	55089.05	36223484.00	226.43	168.00	151.68	0.13	0.67	126.00	150.30	126.00	99.80	0.08	0.66	32.00	19.00	0.00	42.00	100.43	125215.00	0.76	223.94	125.00	1312.40	548.54	85.99	87.27	0.02	55163.00	55189.48	10.36	0.06	0.00
14	8	6	11443.00	17914.00	138.35	0	Spot (Block14, Row6, Column8)	54929.00	54907.44	33936220.00	292.67	180.50	231.13	0.21	0.79	124.00	145.09	124.00	99.44	0.07	0.69	42.00	27.00	0.00	56.50	168.67	151604.00	1.48	277.60	136.00	972.19	325.53	96.37	83.86	0.10	54985.50	55076.11	9.93	0.04	0.00
14	1	7	9323.00	18210.00	145.65	0	Spot (Block14, Row7, Column1)	28704.00	28526.39	22244720.00	128.05	126.00	16.81	0.01	0.13	121.00	122.39	121.00	16.73	0.00	0.14	31.00	7.00	0.00	5.00	7.05	73883.00	0.34	128.68	128.00	5740.80	4048.14	0.00	0.00	0.00	28709.00	28533.44	12.49	1.00	0.99
14	2	7	9621.00	18209.00	137.85	0	Spot (Block14, Row7, Column2)	55608.00	49167.08	30079088.00	130.36	128.00	11.22	0.01	0.09	126.00	128.00	126.00	18.52	0.01	0.14	10.00	0.00	0.00	2.00	4.36	66354.00	0.13	127.64	125.50	27804.00	11272.99	0.00	0.00	0.00	55610.00	49171.44	14.76	0.72	0.52
14	3	7	9922.00	18215.00	161.25	0	Spot (Block14, Row7, Column3)	11088.50	14120.71	17226040.00	127.19	124.00	14.90	0.01	0.12	125.00	128.19	125.00	22.85	0.01	0.18	14.00	0.00	0.00	-1.00	2.19	91067.00	-0.04	119.52	118.00	-11088.50	6452.10	0.00	0.00	0.00	11087.50	14122.90	100000.00	0.98	0.96
14	4	7	10224.00	18210.00	137.50	0	Spot (Block14, Row7, Column4)	48982.50	42927.54	26801708.00	126.44	124.00	15.61	0.01	0.12	119.00	126.90	119.00	54.16	0.03	0.43	0.00	0.00	0.00	5.00	7.44	64103.00	-0.01	121.96	117.00	9796.50	5773.01	0.00	0.00	0.00	48987.50	42934.97	13.26	0.77	0.60
14	5	7	10529.00	18210.00	144.45	0	Spot (Block14, Row7, Column5)	55399.00	50919.29	34740736.00	141.75	134.00	24.22	0.02	0.17	122.00	132.74	122.00	61.71	0.04	0.46	4.00	0.00	0.00	12.00	19.75	80655.00	0.15	146.05	141.50	4616.58	2578.36	0.00	0.00	0.00	55411.00	50939.04	12.17	0.69	0.47
14	6	7	10827.00	18211.00	145.20	0	Spot (Block14, Row7, Column6)	23050.00	22751.34	18995144.00	329.19	224.00	215.14	0.17	0.65	124.00	161.29	124.00	121.86	0.11	0.76	48.00	36.00	0.00	100.00	205.19	188628.00	1.38	284.31	179.00	230.50	110.88	74.77	70.26	0.07	23150.00	22956.53	7.85	0.94	0.89
14	7	7	11142.00	18207.00	152.25	0	Spot (Block14, Row7, Column7)	21762.00	22464.83	20842252.00	165.72	122.00	95.07	0.13	0.57	124.00	140.24	124.00	65.66	0.05	0.47	22.00	20.00	0.00	-2.00	41.72	105400.00	0.39	166.52	130.00	-10881.00	538.42	0.00	0.00	0.00	21760.00	22506.55	100000.00	0.85	0.73
14	8	7	11426.00	18210.00	147.00	-50	Spot (Block14, Row7, Column8)	79.50	107.70	6254970.00	147.48	137.50	32.32	0.03	0.22	123.00	125.84	123.00	23.42	0.01	0.19	38.00	27.00	0.00	14.50	24.48	86721.00	0.92	137.19	124.00	5.48	4.40	11.39	23.65	0.36	94.00	132.19	2.45	0.93	0.86
14	1	8	9323.00	18520.00	164.85	0	Spot (Block14, Row8, Column1)	47819.50	44911.32	41720828.00	117.79	113.50	18.39	0.02	0.16	119.00	120.07	119.00	16.39	0.00	0.14	13.00	8.00	0.00	-5.50	-1.21	89284.00	-0.14	124.28	119.00	-8694.45	-37083.62	0.00	0.00	0.00	47814.00	44910.11	100000.00	0.75	0.56
14	2	8	9625.00	18509.00	138.15	0	Spot (Block14, Row8, Column2)	54902.50	44831.80	28014148.00	138.29	130.00	26.09	0.03	0.19	122.00	125.67	122.00	20.80	0.01	0.17	34.00	27.00	0.00	8.00	16.29	70807.00	0.61	138.89	134.00	6862.81	2751.27	0.00	0.00	0.00	54910.50	44848.10	12.74	0.80	0.63
14	3	8	9931.00	18510.00	134.20	0	Spot (Block14, Row8, Column3)	55672.00	52134.03	30192756.00	156.85	136.00	41.24	0.06	0.26	119.00	124.86	119.00	38.26	0.02	0.31	39.00	27.00	0.00	17.00	37.85	76386.00	0.84	153.37	132.00	3274.82	1377.38	0.00	0.00	0.00	55689.00	52171.88	11.68	0.55	0.30
14	4	8	10218.00	18513.00	174.40	0	Spot (Block14, Row8, Column4)	55460.00	55371.16	55433488.00	200.58	121.00	162.08	0.22	0.81	117.00	124.84	117.00	54.40	0.03	0.44	28.00	21.00	0.00	4.00	83.58	169889.00	1.39	184.13	116.00	13865.00	662.51	93.21	92.47	0.03	55464.00	55454.74	13.76	0.06	0.00
14	5	8	10509.00	18508.00	143.85	0	Spot (Block14, Row8, Column5)	55253.00	49226.67	33682164.00	130.54	130.00	11.35	0.00	0.09	120.00	125.83	120.00	51.37	0.02	0.41	0.00	0.00	0.00	10.00	10.54	73887.00	0.09	123.60	124.00	5525.30	4669.40	0.00	0.00	0.00	55263.00	49237.21	12.43	0.77	0.60
14	6	8	10832.00	18510.00	143.90	0	Spot (Block14, Row8, Column6)	55268.00	55197.27	36856688.00	260.51	133.00	236.68	0.29	0.91	122.00	134.77	122.00	75.36	0.04	0.56	31.00	27.00	0.00	11.00	138.51	146668.00	1.67	236.88	136.00	5024.36	398.50	79.87	80.55	0.06	55279.00	55335.78	12.29	0.07	0.00
14	7	8	11110.00	18510.00	146.95	0	Spot (Block14, Row8, Column7)	55334.00	55303.16	38844300.00	153.25	144.00	42.24	0.03	0.28	120.00	129.11	120.00	54.11	0.03	0.42	41.00	2.00	0.00	24.00	33.25	90880.00	0.45	148.12	137.50	2305.58	1663.02	0.00	0.00	0.00	55358.00	55336.41	11.17	0.11	0.01
14	8	8	11409.00	18515.00	147.60	0	Spot (Block14, Row8, Column8)	55157.00	55136.59	38916004.00	131.93	130.00	14.42	0.01	0.11	119.00	122.00	119.00	22.61	0.01	0.19	20.00	4.00	0.00	11.00	12.93	78367.00	0.44	131.27	127.50	5014.27	4263.92	0.00	0.00	0.00	55168.00	55149.52	12.29	0.14	0.02
15	1	1	13842.00	16413.00	167.25	0	Spot (Block15, Row1, Column1)	55275.00	55274.97	50921192.00	600.80	117.00	778.57	0.71	1.30	81.00	139.12	81.00	310.16	0.23	2.23	38.00	28.00	0.00	36.00	519.80	466820.00	1.49	506.67	94.00	1535.42	106.34	40.39	46.78	0.21	55311.00	55794.77	10.58	0.03	0.00
15	2	1	14134.00	16408.00	130.80	0	Spot (Block15, Row1, Column2)	34899.00	33488.85	20009048.00	199.04	191.00	92.57	0.02	0.47	81.00	110.16	81.00	206.67	0.13	1.88	26.00	0.00	0.00	110.00	118.04	91159.00	0.43	161.89	104.00	317.26	283.71	0.00	0.00	0.00	35009.00	33606.89	8.31	0.97	0.94
15	3	1	14433.00	16410.00	136.25	0	Spot (Block15, Row1, Column3)	55002.00	53470.23	32065852.00	100.62	103.00	15.91	0.01	0.16	78.00	80.89	78.00	25.98	0.02	0.32	48.00	0.00	0.00	25.00	22.62	50412.00	0.76	85.19	85.50	2200.08	2363.56	0.00	0.00	0.00	55027.00	53492.86	11.10	0.61	0.37
15	4	1	14733.00	16408.00	132.65	0	Spot (Block15, Row1, Column4)	54798.00	49836.31	28530208.00	135.98	100.00	69.40	0.13	0.51	80.00	83.65	80.00	26.94	0.02	0.32	44.00	32.00	0.00	20.00	55.98	64046.00	1.94	121.95	91.00	2739.90	890.27	0.00	0.00	0.00	54818.00	49892.29	11.42	0.52	0.27
15	5	1	15031.00	16406.00	140.65	0	Spot (Block15, Row1, Column5)	54783.00	54781.78	35257456.00	94.38	96.00	20.23	0.01	0.21	79.00	83.67	79.00	26.61	0.02	0.32	32.00	1.00	0.00	17.00	15.38	50777.00	0.40	94.65	90.00	3222.53	3561.64	0.00	0.00	0.00	54800.00	54797.16	11.65	0.09	0.01
15	6	1	15322.00	16409.00	138.60	0	Spot (Block15, Row1, Column6)	47347.00	42489.52	27737356.00	117.34	99.00	41.85	0.07	0.36	80.00	83.01	80.00	25.34	0.02	0.31	44.00	29.00	0.00	19.00	37.34	60899.00	1.35	111.78	95.00	2491.95	1137.94	0.00	0.00	0.00	47366.00	42526.86	11.28	0.73	0.54
15	7	1	15612.00	16414.00	139.85	0	Spot (Block15, Row1, Column7)	54491.00	47320.17	30699764.00	121.90	92.00	64.86	0.12	0.53	81.00	88.20	81.00	71.96	0.04	0.82	20.00	11.00	0.00	11.00	40.90	64117.00	0.47	137.97	94.50	4953.73	1157.10	0.00	0.00	0.00	54502.00	47361.06	12.27	0.46	0.21
15	8	1	15936.00	16403.00	149.55	0	Spot (Block15, Row1, Column8)	54264.00	54231.34	40218792.00	1322.19	153.00	1745.79	0.94	1.32	80.00	119.77	80.00	369.58	0.18	3.09	37.00	34.00	0.00	73.00	1242.19	811822.00	3.25	1192.71	102.00	743.34	43.66	16.36	21.86	0.23	54337.00	55473.53	9.54	0.03	0.00
15	1	2	13827.00	16715.00	236.10	0	Spot (Block15, Row2, Column1)	6727.00	7174.02	27906060.00	80.18	79.00	13.73	0.01	0.17	78.00	78.54	78.00	11.78	0.00	0.15	24.00	6.00	0.00	1.00	2.18	128929.00	0.14	78.19	79.00	6727.00	3291.25	0.00	0.00	0.00	6728.00	7176.20	12.72	0.94	0.88
15	2	2	14130.00	16708.00	149.45	0	Spot (Block15, Row2, Column2)	55333.00	54853.47	39944412.00	77.36	75.00	12.80	0.01	0.17	77.00	77.54	77.00	12.58	0.00	0.16	15.00	4.00	0.00	-2.00	0.36	47501.00	-0.01	78.47	77.00	-27666.50	151032.56	0.00	0.00	0.00	55331.00	54853.84	100000.00	0.39	0.16
15	3	2	14426.00	16706.00	133.55	0	Spot (Block15, Row2, Column3)	55156.00	53347.83	30461632.00	72.74	73.00	5.82	0.00	0.08	75.00	76.71	75.00	15.71	0.01	0.20	0.00	0.00	0.00	-2.00	-2.26	34770.00	-0.25	71.81	71.00	-27578.00	-23611.35	0.00	0.00	0.00	55154.00	53345.57	100000.00	0.73	0.53
15	4	2	14732.00	16710.00	144.15	0	Spot (Block15, Row2, Column4)	44362.50	42439.79	30096768.00	72.18	72.00	11.57	0.00	0.16	76.00	81.83	76.00	32.25	0.03	0.39	0.00	0.00	0.00	-4.00	-3.82	40712.00	-0.30	71.53	71.00	-11090.62	-11122.69	0.00	0.00	0.00	44358.50	42435.97	100000.00	0.95	0.90
15	5	2	15030.00	16711.00	174.90	0	Spot (Block15, Row2, Column5)	5995.50	7334.76	15820384.00	94.77	93.50	16.49	0.01	0.17	78.00	80.30	78.00	16.48	0.01	0.21	47.00	18.00	0.00	15.50	16.77	81125.00	0.88	86.23	85.00	386.81	437.32	0.00	0.00	0.00	6011.00	7351.53	8.60	0.79	0.63
15	6	2	15331.00	16708.00	139.80	0	Spot (Block15, Row2, Column6)	54388.00	54310.61	34823724.00	80.42	81.00	9.95	0.00	0.12	81.00	93.49	81.00	57.51	0.06	0.62	0.00	0.00	0.00	0.00	-0.58	42786.00	-0.23	80.32	82.00	100000.00	-94422.41	0.00	0.00	0.00	54388.00	54310.04	100000.00	0.39	0.16
15	7	2	15630.00	16708.00	139.50	0	Spot (Block15, Row2, Column7)	54404.00	52437.63	33437352.00	84.91	85.00	6.80	0.00	0.08	78.00	78.94	78.00	14.12	0.01	0.18	12.00	0.00	0.00	7.00	6.91	44664.00	0.42	82.63	83.00	7772.00	7585.87	0.00	0.00	0.00	54411.00	52444.54	12.92	0.68	0.46
15	8	2	15925.00	16708.00	249.00	0	Spot (Block15, Row2, Column8)	24510.00	26808.60	68416568.00	79.34	79.00	12.87	0.00	0.16	79.00	84.72	79.00	37.08	0.03	0.44	0.00	0.00	0.00	0.00	0.34	142251.00	-0.15	78.72	75.00	100000.00	79581.84	0.00	0.00	0.00	24510.00	26808.93	100000.00	0.91	0.82
15	1	3	13835.00	17011.00	152.55	0	Spot (Block15, Row3, Column1)	55338.00	55176.31	41904672.00	80.63	80.00	18.81	0.00	0.23	79.00	85.42	79.00	38.58	0.03	0.45	1.00	0.00	0.00	1.00	1.63	51687.00	-0.12	80.58	77.00	55338.00	33748.04	0.00	0.00	0.00	55339.00	55177.95	15.76	0.25	0.06
15	2	3	14133.00	17011.00	133.85	0	Spot (Block15, Row3, Column2)	55308.00	48027.52	28020596.00	67.08	68.00	8.75	0.01	0.13	77.00	77.81	77.00	15.40	0.00	0.20	0.00	0.00	0.00	-9.00	-9.92	32266.00	-0.70	65.22	69.00	-6145.33	-4842.01	0.00	0.00	0.00	55299.00	48017.60	100000.00	0.88	0.77
15	3	3	14415.00	17012.00	143.80	0	Spot (Block15, Row3, Column3)	8532.00	9428.52	11085763.00	101.54	100.00	22.37	0.01	0.22	77.00	103.17	77.00	134.09	0.13	1.30	0.00	0.00	0.00	23.00	24.54	57166.00	-0.01	95.15	89.50	370.96	384.24	0.00	0.00	0.00	8555.00	9453.06	8.54	0.97	0.93
15	4	3	14725.00	17006.00	139.45	0	Spot (Block15, Row3, Column4)	54619.00	50269.68	32306276.00	166.36	116.00	92.00	0.16	0.55	78.00	84.81	78.00	32.55	0.04	0.38	53.00	46.00	0.00	38.00	88.36	87838.00	2.51	138.68	92.00	1437.34	568.92	0.00	0.00	0.00	54657.00	50358.04	10.49	0.55	0.30
15	5	3	15033.00	17011.00	130.65	0	Spot (Block15, Row3, Column5)	54261.50	52299.86	29053208.00	100.35	100.00	24.40	0.00	0.24	78.00	87.45	78.00	41.90	0.05	0.48	23.00	0.00	0.00	22.00	22.35	45859.00	0.31	98.27	92.00	2466.43	2340.26	0.00	0.00	0.00	54283.50	52322.20	11.27	0.62	0.38
15	6	3	15332.00	17010.00	140.50	0	Spot (Block15, Row3, Column6)	33320.00	33196.07	23734560.00	240.73	205.00	122.60	0.07	0.51	80.00	94.01	80.00	58.03	0.07	0.62	67.00	52.00	0.00	125.00	160.73	128309.00	2.53	196.58	130.00	266.56	206.53	0.00	0.00	0.00	33445.00	33356.80	8.06	0.98	0.97
15	7	3	15632.00	17015.00	138.15	0	Spot (Block15, Row3, Column7)	54198.00	47183.29	30138148.00	92.88	91.00	12.73	0.01	0.14	79.00	85.89	79.00	41.57	0.04	0.48	3.00	0.00	0.00	12.00	13.88	47834.00	0.17	91.87	89.00	4516.50	3398.99	0.00	0.00	0.00	54210.00	47197.17	12.14	0.76	0.58
15	8	3	15930.00	17010.00	139.40	0	Spot (Block15, Row3, Column8)	45881.00	42093.11	28228428.00	147.38	131.00	61.79	0.05	0.42	78.00	81.26	78.00	21.31	0.02	0.26	67.00	55.00	0.00	53.00	69.38	77377.00	3.10	128.66	95.00	865.68	606.66	0.00	0.00	0.00	45934.00	42162.50	9.76	0.88	0.78
15	1	4	13831.00	17308.00	139.25	0	Spot (Block15, Row4, Column1)	55457.00	50679.18	32019264.00	152.60	119.00	75.89	0.11	0.50	79.00	89.55	79.00	49.87	0.05	0.56	47.00	42.00	0.00	40.00	73.60	80420.00	1.26	136.46	92.00	1386.43	688.58	0.00	0.00	0.00	55497.00	50752.78	10.44	0.64	0.41
15	2	4	14129.00	17309.00	147.55	0	Spot (Block15, Row4, Column2)	18595.00	19236.32	17395248.00	85.14	86.00	15.60	0.00	0.18	78.00	90.75	78.00	78.15	0.07	0.86	0.00	0.00	0.00	8.00	7.14	50486.00	-0.07	80.32	80.00	2324.38	2695.45	0.00	0.00	0.00	18603.00	19243.46	11.18	1.00	0.99
15	3	4	14426.00	17311.00	142.70	0	Spot (Block15, Row4, Column3)	55374.00	55359.29	36101972.00	368.90	159.00	367.58	0.37	1.00	76.00	104.50	76.00	136.35	0.14	1.30	45.00	39.00	0.00	83.00	292.90	203264.00	1.94	284.47	98.00	667.16	189.00	64.31	65.60	0.10	55457.00	55652.18	9.38	0.04	0.00
15	4	4	14717.00	17310.00	143.35	0	Spot (Block15, Row4, Column4)	54943.00	53870.15	36099100.00	84.69	85.00	13.50	0.00	0.16	76.00	90.75	76.00	102.50	0.08	1.13	0.00	0.00	0.00	9.00	8.69	47427.00	-0.06	79.27	80.00	6104.78	6198.33	0.00	0.00	0.00	54952.00	53878.84	12.58	0.64	0.41
15	5	4	15041.00	17294.00	252.90	0	Spot (Block15, Row4, Column5)	1552.00	1658.76	23714826.00	74.03	73.00	8.94	0.01	0.12	75.00	97.39	75.00	125.73	0.11	1.29	0.00	0.00	0.00	-2.00	-0.97	136882.00	-0.19	70.52	68.00	-776.00	-1710.58	2.91	2.91	0.48	1550.00	1657.79	100000.00	0.94	0.88
15	6	4	15338.00	17311.00	170.60	0	Spot (Block15, Row4, Column6)	49596.00	45711.15	46146196.00	99.42	100.00	16.55	0.00	0.17	76.00	76.83	76.00	12.76	0.00	0.17	72.00	46.00	0.00	24.00	23.42	80529.00	1.77	87.84	88.00	2066.50	1951.92	0.00	0.00	0.00	49620.00	45734.57	11.01	0.92	0.86
15	7	4	15635.00	17307.00	144.20	0	Spot (Block15, Row4, Column7)	31807.00	32815.51	24969396.00	84.93	85.00	12.49	0.00	0.15	79.00	80.58	79.00	13.31	0.01	0.17	28.00	4.00	0.00	6.00	5.93	47983.00	0.33	83.80	85.00	5301.17	5537.86	0.00	0.00	0.00	31813.00	32821.44	12.37	0.98	0.95
15	8	4	15924.00	17307.00	136.95	0	Spot (Block15, Row4, Column8)	53896.00	48889.91	30688372.00	77.20	78.00	9.66	0.00	0.13	80.00	80.36	80.00	14.38	0.00	0.18	3.00	0.00	0.00	-2.00	-2.80	39142.00	-0.22	74.10	72.00	-26948.00	-17480.38	0.00	0.00	0.00	53894.00	48887.12	100000.00	0.84	0.70
15	1	5	13833.00	17612.00	135.70	0	Spot (Block15, Row5, Column1)	55401.00	55340.16	32409948.00	167.31	100.00	128.72	0.22	0.77	80.00	96.37	80.00	60.70	0.08	0.63	34.00	28.00	0.00	20.00	87.31	82819.00	1.17	153.32	93.00	2770.05	633.83	52.96	52.96	0.00	55421.00	55427.48	11.44	0.06	0.00
15	2	5	14131.00	17608.00	139.80	0	Spot (Block15, Row5, Column2)	55258.00	51164.79	32625828.00	133.37	118.00	50.18	0.05	0.38	80.00	86.80	80.00	34.99	0.04	0.40	51.00	44.00	0.00	38.00	53.37	70818.00	1.33	121.84	90.00	1454.16	958.73	0.00	0.00	0.00	55296.00	51218.16	10.51	0.67	0.45
15	3	5	14428.00	17608.00	152.50	0	Spot (Block15, Row5, Column3)	55291.00	53700.08	40540908.00	133.10	124.00	48.85	0.03	0.37	78.00	88.60	78.00	38.66	0.06	0.44	54.00	40.00	0.00	46.00	55.10	84388.00	1.15	115.83	94.00	1201.98	974.52	0.00	0.00	0.00	55337.00	53755.18	10.23	0.40	0.16
15	4	5	14723.00	17610.00	142.50	0	Spot (Block15, Row5, Column4)	55036.00	55017.30	36296324.00	91.08	92.00	21.55	0.00	0.24	76.00	82.33	76.00	57.09	0.03	0.69	1.00	0.00	0.00	16.00	15.08	50461.00	0.15	83.52	77.00	3439.75	3647.19	0.00	0.00	0.00	55052.00	55032.38	11.75	0.14	0.02
15	5	5	15034.00	17609.00	141.55	0	Spot (Block15, Row5, Column5)	54840.00	54836.74	35584020.00	351.04	197.00	308.80	0.25	0.88	77.00	104.82	77.00	133.79	0.13	1.28	49.00	37.00	0.00	120.00	274.04	190614.00	1.84	288.36	102.00	457.00	200.11	72.93	73.11	0.08	54960.00	55110.78	8.84	0.04	0.00
15	6	5	15331.00	17608.00	136.80	0	Spot (Block15, Row5, Column6)	54545.00	52073.14	31910180.00	80.43	81.00	8.74	0.00	0.11	75.00	85.11	75.00	83.53	0.05	0.98	0.00	0.00	0.00	6.00	5.43	40697.00	-0.06	74.94	75.00	9090.83	9591.92	0.00	0.00	0.00	54551.00	52078.57	13.15	0.77	0.59
15	7	5	15634.00	17609.00	161.90	0	Spot (Block15, Row5, Column7)	54537.00	50211.00	44744208.00	101.42	99.00	24.94	0.01	0.25	78.00	80.09	78.00	14.66	0.01	0.18	60.00	36.00	0.00	21.00	23.42	74135.00	1.45	92.55	83.50	2597.00	2144.31	0.00	0.00	0.00	54558.00	50234.42	11.34	0.57	0.33
15	8	5	15933.00	17613.00	137.85	0	Spot (Block15, Row5, Column8)	54208.00	54192.75	33611884.00	104.09	105.00	22.12	0.00	0.21	79.00	81.07	79.00	15.56	0.01	0.19	65.00	37.00	0.00	26.00	25.09	53396.00	1.48	94.16	89.00	2084.92	2160.30	0.00	0.00	0.00	54234.00	54217.83	11.03	0.09	0.01
15	1	6	13830.00	17910.00	138.65	0	Spot (Block15, Row6, Column1)	50273.50	44538.81	28583760.00	217.34	201.00	104.99	0.03	0.48	82.00	93.75	82.00	51.16	0.06	0.55	66.00	55.00	0.00	119.00	135.34	113454.00	2.42	187.55	124.00	422.47	329.08	0.00	0.00	0.00	50392.50	44674.16	8.72	0.88	0.78
15	2	6	14122.00	17915.00	143.50	0	Spot (Block15, Row6, Column2)	50465.00	45562.46	31326600.00	83.82	84.00	6.93	0.00	0.08	80.00	86.41	80.00	36.65	0.03	0.42	0.00	0.00	0.00	4.00	3.82	46939.00	-0.07	85.13	86.00	12616.25	11928.47	0.00	0.00	0.00	50469.00	45566.28	13.62	0.89	0.79
15	3	6	14409.00	17904.00	138.70	0	Spot (Block15, Row6, Column3)	55130.00	50308.20	31328232.00	154.44	113.00	84.70	0.14	0.55	78.00	83.48	78.00	30.29	0.03	0.36	52.00	42.00	0.00	35.00	76.44	79693.00	2.34	127.87	86.50	1575.14	658.11	0.00	0.00	0.00	55165.00	50384.64	10.62	0.62	0.39
15	4	6	14730.00	17911.00	138.60	0	Spot (Block15, Row6, Column4)	55129.00	55083.88	33989512.00	71.49	72.00	10.29	0.00	0.14	76.00	79.53	76.00	34.09	0.02	0.43	0.00	0.00	0.00	-4.00	-4.51	37105.00	-0.24	75.13	77.00	-13782.25	-12222.54	0.00	0.00	0.00	55125.00	55079.38	100000.00	0.14	0.02
15	5	6	15030.00	17910.00	136.60	0	Spot (Block15, Row6, Column5)	54991.00	54942.14	32939772.00	180.18	89.00	180.03	0.31	1.00	75.00	83.94	75.00	64.64	0.05	0.77	29.00	22.00	0.00	14.00	105.18	90633.00	1.49	196.01	84.00	3927.93	522.34	94.98	94.96	0.01	55005.00	55047.32	11.94	0.05	0.00
15	6	6	15329.00	17909.00	137.20	0	Spot (Block15, Row6, Column6)	54882.00	48095.60	29609488.00	88.22	90.00	14.23	0.01	0.16	75.00	80.10	75.00	46.72	0.03	0.58	0.00	0.00	0.00	15.00	13.22	44464.00	0.17	80.88	81.00	3658.80	3637.48	0.00	0.00	0.00	54897.00	48108.82	11.84	0.89	0.80
15	7	6	15627.00	17909.00	142.50	0	Spot (Block15, Row6, Column7)	54859.00	54859.00	36306688.00	82.78	85.00	17.41	0.01	0.21	78.00	79.28	78.00	15.25	0.01	0.19	35.00	3.00	0.00	7.00	4.78	45861.00	0.23	84.82	81.00	7837.00	11472.97	0.00	0.00	0.00	54866.00	54863.78	12.94	1.00	1.00
15	8	6	15946.00	17911.00	137.15	0	Spot (Block15, Row6, Column8)	54492.00	54415.88	33122440.00	105.29	109.00	17.34	0.02	0.16	80.00	80.42	80.00	12.80	0.00	0.16	75.00	54.00	0.00	29.00	25.29	53278.00	1.94	93.47	96.00	1879.03	2151.46	0.00	0.00	0.00	54521.00	54441.17	10.88	0.20	0.04
15	1	7	13826.00	18210.00	145.55	0	Spot (Block15, Row7, Column1)	32266.50	32748.73	24714884.00	102.55	105.00	18.85	0.01	0.18	78.00	79.52	78.00	15.00	0.01	0.19	68.00	44.00	0.00	27.00	24.55	59069.00	1.54	98.36	100.00	1195.06	1333.94	0.00	0.00	0.00	32293.50	32773.29	10.22	0.99	0.98
15	2	7	14130.00	18209.00	137.00	0	Spot (Block15, Row7, Column2)	55162.00	50008.95	30311944.00	78.11	80.00	12.80	0.01	0.16	78.00	78.83	78.00	12.03	0.00	0.15	16.00	1.00	0.00	2.00	0.11	39209.00	-0.06	83.70	83.00	27581.00	473679.25	0.00	0.00	0.00	55164.00	50009.06	14.75	0.86	0.74
15	3	7	14425.00	18214.00	157.20	0	Spot (Block15, Row7, Column3)	14148.00	18345.29	19598176.00	79.56	82.00	15.54	0.01	0.20	78.00	78.13	78.00	11.65	0.00	0.15	27.00	5.00	0.00	4.00	1.56	54021.00	0.12	74.11	78.00	3537.00	11762.47	0.00	0.00	0.00	14152.00	18346.85	11.79	0.88	0.78
15	4	7	14722.00	18208.00	135.30	0	Spot (Block15, Row7, Column4)	54984.00	45431.11	27543360.00	79.58	80.00	9.04	0.00	0.11	76.00	76.86	76.00	20.23	0.00	0.26	2.00	0.00	0.00	4.00	3.58	39152.00	0.13	78.82	81.00	13746.00	12700.07	0.00	0.00	0.00	54988.00	45434.69	13.75	0.87	0.76
15	5	7	15033.00	18208.00	144.85	0	Spot (Block15, Row7, Column5)	55000.00	52439.84	36084880.00	78.73	79.00	7.46	0.00	0.09	74.00	74.67	74.00	10.77	0.00	0.14	23.00	1.00	0.00	5.00	4.73	45115.00	0.38	80.71	80.00	11000.00	11075.58	0.00	0.00	0.00	55005.00	52444.58	13.43	0.72	0.52
15	6	7	15329.00	18211.00	145.55	0	Spot (Block15, Row7, Column6)	26856.50	27031.31	21745912.00	83.95	84.00	15.99	0.00	0.19	76.00	81.57	76.00	39.35	0.03	0.48	0.00	0.00	0.00	8.00	7.95	48354.00	0.06	77.99	80.00	3357.06	3401.06	0.00	0.00	0.00	26864.50	27039.26	11.71	0.96	0.93
15	7	7	15640.00	18203.00	151.25	0	Spot (Block15, Row7, Column7)	28137.00	29312.40	25095948.00	111.04	89.00	46.69	0.10	0.42	76.00	77.23	76.00	14.85	0.01	0.19	49.00	35.00	0.00	13.00	35.04	69623.00	2.28	105.39	88.50	2164.38	836.51	0.00	0.00	0.00	28150.00	29347.44	11.08	0.92	0.84
15	8	7	15928.00	18209.00	147.00	-50	Spot (Block15, Row7, Column8)	-192.00	-133.07	6320847.00	79.86	74.50	20.44	0.03	0.26	77.00	77.59	77.00	12.05	0.00	0.16	25.00	16.00	0.00	-2.50	2.86	46799.00	0.19	77.40	73.00	76.80	-46.50	29.78	28.95	0.40	-194.50	-130.21	6.26	0.93	0.87
15	1	8	13826.00	18518.00	163.85	0	Spot (Block15, Row8, Column1)	51247.50	46571.79	42369472.00	89.16	85.00	19.41	0.02	0.22	80.00	79.76	80.00	11.49	0.00	0.14	42.00	31.00	0.00	5.00	9.16	66338.00	0.82	79.65	76.50	10249.50	5082.05	0.00	0.00	0.00	51252.50	46580.95	13.32	0.86	0.74
15	2	8	14126.00	18507.00	136.65	0	Spot (Block15, Row8, Column2)	55315.00	47811.53	29306112.00	85.46	84.00	9.86	0.01	0.12	79.00	79.02	79.00	11.25	0.00	0.14	25.00	8.00	0.00	5.00	6.46	43156.00	0.57	85.46	85.00	11063.00	7404.11	0.00	0.00	0.00	55320.00	47817.98	13.43	0.76	0.57
15	3	8	14433.00	18509.00	133.75	0	Spot (Block15, Row8, Column3)	55030.00	53480.82	30841380.00	79.80	78.00	16.36	0.01	0.20	76.00	76.79	76.00	14.96	0.00	0.19	28.00	6.00	0.00	2.00	3.80	38463.00	0.20	82.86	85.50	27515.00	14078.52	0.00	0.00	0.00	55032.00	53484.62	14.75	0.57	0.32
15	4	8	14725.00	18510.00	175.70	0	Spot (Block15, Row8, Column4)	54880.00	54829.35	56448116.00	121.16	82.00	77.47	0.17	0.64	75.00	76.83	75.00	20.46	0.01	0.27	36.00	28.00	0.00	7.00	46.16	104438.00	2.17	116.70	80.00	7840.00	1187.87	0.00	0.00	0.00	54887.00	54875.51	12.94	0.07	0.01
15	5	8	15012.00	18505.00	144.20	0	Spot (Block15, Row8, Column5)	54885.00	51623.37	35247008.00	81.54	83.00	11.91	0.01	0.15	77.00	77.99	77.00	20.58	0.01	0.26	6.00	0.00	0.00	6.00	4.54	46152.00	0.17	76.35	77.00	9147.50	11369.20	0.00	0.00	0.00	54891.00	51627.91	13.16	0.86	0.73
15	6	8	15326.00	18506.00	145.35	0	Spot (Block15, Row8, Column6)	54874.00	54657.21	37558288.00	227.49	139.00	166.84	0.21	0.73	78.00	82.79	78.00	38.28	0.03	0.46	52.00	49.00	0.00	61.00	149.49	130805.00	3.78	195.96	88.00	899.57	365.63	99.95	99.95	0.00	54935.00	54806.70	9.81	0.12	0.01
15	7	8	15613.00	18508.00	146.70	0	Spot (Block15, Row8, Column7)	54725.00	54711.36	38330324.00	93.55	94.00	12.07	0.00	0.13	77.00	80.59	77.00	30.70	0.02	0.38	12.00	0.00	0.00	17.00	16.55	54728.00	0.42	89.23	83.00	3219.12	3305.40	0.00	0.00	0.00	54742.00	54727.91	11.65	0.13	0.02
15	8	8	15909.00	18511.00	145.00	0	Spot (Block15, Row8, Column8)	54652.00	54627.23	37537676.00	77.48	78.00	12.21	0.00	0.16	77.00	77.44	77.00	10.39	0.00	0.13	22.00	4.00	0.00	1.00	0.48	44396.00	0.00	86.24	87.00	54652.00	113824.02	0.00	0.00	0.00	54653.00	54627.71	15.74	0.12	0.01
16	1	1	18346.00	16412.00	165.85	0	Spot (Block16, Row1, Column1)	53880.00	53795.21	49873564.00	727.44	367.50	813.59	0.30	1.12	66.00	112.23	66.00	298.29	0.23	2.66	50.00	43.00	0.00	301.50	661.44	554308.00	2.06	550.38	89.00	178.71	81.33	50.97	52.08	0.22	54181.50	54456.65	7.48	0.06	0.00
16	2	1	18637.00	16407.00	130.95	0	Spot (Block16, Row1, Column2)	38494.00	37559.41	22608804.00	83.79	85.50	14.19	0.01	0.17	66.00	82.12	66.00	182.81	0.09	2.23	0.00	0.00	0.00	19.50	17.79	38545.00	0.01	76.81	78.50	1974.05	2110.85	0.00	0.00	0.00	38513.50	37577.20	10.95	0.98	0.95
16	3	1	18940.00	16408.00	135.90	0	Spot (Block16, Row1, Column3)	53426.00	52501.45	32240848.00	75.22	78.00	12.11	0.02	0.16	62.00	62.07	62.00	10.84	0.00	0.17	64.00	29.00	0.00	16.00	13.22	37535.00	1.21	70.90	69.00	3339.12	3971.23	0.00	0.00	0.00	53442.00	52514.67	11.71	0.58	0.34
16	4	1	19233.00	16405.00	130.90	0	Spot (Block16, Row1, Column4)	53198.00	50398.32	28795696.00	74.34	78.00	14.90	0.02	0.20	63.00	63.14	63.00	13.82	0.00	0.22	54.00	13.00	0.00	15.00	11.34	34120.00	0.81	68.02	67.00	3546.53	4446.06	0.00	0.00	0.00	53213.00	50409.66	11.79	0.82	0.67
16	5	1	19532.00	16405.00	142.05	0	Spot (Block16, Row1, Column5)	53054.00	53005.02	36148576.00	123.94	111.50	44.64	0.05	0.36	64.00	66.94	64.00	20.49	0.02	0.31	76.00	55.00	0.00	47.50	59.94	68417.00	2.78	109.06	96.00	1116.93	884.24	0.00	0.00	0.00	53101.50	53064.96	10.13	0.09	0.01
16	6	1	19820.00	16408.00	138.45	0	Spot (Block16, Row1, Column6)	51771.50	44295.59	29536856.00	94.40	86.00	35.70	0.04	0.38	63.00	66.22	63.00	23.30	0.02	0.35	49.00	32.00	0.00	23.00	31.40	48898.00	1.21	89.44	68.00	2250.93	1410.79	0.00	0.00	0.00	51794.50	44326.98	11.14	0.80	0.64
16	7	1	20112.00	16413.00	138.60	0	Spot (Block16, Row1, Column7)	52608.00	48864.34	32378900.00	75.86	64.00	27.15	0.07	0.36	61.00	63.23	61.00	24.21	0.02	0.38	28.00	12.00	0.00	3.00	14.86	39753.00	0.52	76.77	64.00	17536.00	3287.32	0.00	0.00	0.00	52611.00	48879.20	14.10	0.54	0.29
16	8	1	20438.00	16399.00	149.95	0	Spot (Block16, Row1, Column8)	51941.00	51938.64	40106328.00	1674.73	497.00	1827.79	0.53	1.09	62.00	71.73	62.00	154.33	0.06	2.15	55.00	52.00	0.00	435.00	1612.73	1024934.00	10.39	1045.82	97.00	119.40	32.21	16.24	21.45	0.23	52376.00	53551.37	6.90	0.04	0.00
16	1	2	18339.00	16711.00	244.10	0	Spot (Block16, Row2, Column1)	8134.00	8620.92	35228328.00	64.97	65.00	10.37	0.00	0.16	65.00	65.26	65.00	15.29	0.00	0.23	6.00	0.00	0.00	0.00	-0.03	111935.00	-0.02	63.05	65.00	100000.00	-247581.28	0.00	0.00	0.00	8134.00	8620.88	100000.00	0.97	0.94
16	2	2	18632.00	16703.00	153.40	0	Spot (Block16, Row2, Column2)	53796.00	53045.32	41721484.00	83.80	86.50	18.33	0.01	0.22	63.00	62.49	63.00	11.32	0.00	0.18	63.00	51.00	0.00	23.50	20.80	53970.00	1.88	77.26	72.00	2289.19	2549.72	0.00	0.00	0.00	53819.50	53066.13	11.16	0.34	0.12
16	3	2	18927.00	16704.00	133.65	0	Spot (Block16, Row2, Column3)	53590.00	52666.56	30819928.00	69.54	71.00	9.29	0.01	0.13	63.00	62.79	63.00	11.13	0.00	0.18	29.00	2.00	0.00	8.00	6.54	33169.00	0.61	67.14	68.00	6698.75	8057.07	0.00	0.00	0.00	53598.00	52673.09	12.71	0.73	0.54
16	4	2	19232.00	16706.00	140.10	0	Spot (Block16, Row2, Column4)	49997.00	45299.78	30719548.00	72.95	75.00	15.28	0.01	0.21	63.00	64.21	63.00	14.79	0.01	0.23	43.00	8.00	0.00	12.00	9.95	38883.00	0.59	69.56	69.00	4166.42	4552.18	0.00	0.00	0.00	50009.00	45309.73	12.02	0.95	0.91
16	5	2	19538.00	16705.00	163.60	0	Spot (Block16, Row2, Column5)	11127.00	11768.74	18285776.00	73.32	72.00	9.93	0.01	0.14	64.00	65.30	64.00	12.64	0.01	0.19	33.00	7.00	0.00	8.00	9.32	54476.00	0.63	72.77	71.00	1390.88	1262.88	0.00	0.00	0.00	11135.00	11778.06	10.44	0.95	0.91
16	6	2	19837.00	16708.00	142.75	0	Spot (Block16, Row2, Column6)	52262.00	52163.64	35990448.00	62.74	63.00	7.09	0.00	0.11	64.00	74.28	64.00	49.02	0.06	0.66	0.00	0.00	0.00	-1.00	-1.26	34505.00	-0.24	62.82	63.00	-52262.00	-41280.54	0.00	0.00	0.00	52261.00	52162.38	100000.00	0.26	0.07
16	7	2	20130.00	16706.00	139.40	0	Spot (Block16, Row2, Column7)	52260.00	51291.04	34026564.00	67.25	67.00	8.85	0.00	0.13	63.00	63.90	63.00	13.24	0.01	0.21	16.00	0.00	0.00	4.00	4.25	35443.00	0.25	65.44	65.00	13065.00	12056.36	0.00	0.00	0.00	52264.00	51295.29	13.67	0.65	0.42
16	8	2	20431.00	16709.00	249.55	0	Spot (Block16, Row2, Column8)	26708.50	29986.33	78859544.00	63.29	64.00	7.81	0.00	0.12	63.00	63.11	63.00	9.14	0.00	0.14	11.00	0.00	0.00	1.00	0.29	113921.00	0.02	61.86	63.00	26708.50	103599.77	0.00	0.00	0.00	26709.50	29986.62	14.71	0.89	0.79
16	1	3	18333.00	17010.00	147.80	0	Spot (Block16, Row3, Column1)	53667.00	53630.89	39103180.00	93.18	95.00	23.66	0.01	0.25	63.00	67.41	63.00	21.93	0.03	0.33	60.00	36.00	0.00	32.00	30.18	55630.00	1.18	82.72	76.50	1677.09	1776.88	0.00	0.00	0.00	53699.00	53661.08	10.71	0.11	0.01
16	2	3	18633.00	17007.00	133.30	0	Spot (Block16, Row3, Column2)	53632.50	48099.25	28501008.00	58.82	59.00	7.05	0.00	0.12	64.00	66.05	64.00	18.46	0.01	0.28	0.00	0.00	0.00	-5.00	-5.18	27939.00	-0.39	64.05	64.00	-10726.50	-9283.68	0.00	0.00	0.00	53627.50	48094.07	100000.00	0.81	0.66
16	3	3	18923.00	17011.00	152.15	0	Spot (Block16, Row3, Column3)	11273.50	12829.50	15674700.00	80.27	78.00	18.30	0.01	0.23	64.00	74.24	64.00	64.84	0.06	0.87	0.00	0.00	0.00	14.00	16.27	50890.00	0.09	70.74	69.00	805.25	788.63	0.00	0.00	0.00	11287.50	12845.77	9.65	0.88	0.78
16	4	3	19225.00	17006.00	139.10	0	Spot (Block16, Row3, Column4)	53227.00	50105.96	32767576.00	100.70	106.00	32.79	0.02	0.33	63.00	64.40	63.00	16.02	0.01	0.25	71.00	60.00	0.00	43.00	37.70	52870.00	2.27	86.43	78.00	1237.84	1328.90	0.00	0.00	0.00	53270.00	50143.67	10.27	0.77	0.59
16	5	3	19532.00	17008.00	131.60	0	Spot (Block16, Row3, Column5)	52717.00	50861.13	29547308.00	74.53	75.50	13.28	0.01	0.18	63.00	68.05	63.00	28.63	0.03	0.42	7.00	0.00	0.00	12.50	11.53	34581.00	0.23	76.72	73.50	4217.36	4411.96	0.00	0.00	0.00	52729.50	50872.66	12.04	0.74	0.55
16	6	3	19831.00	17006.00	141.60	0	Spot (Block16, Row3, Column6)	37564.00	36306.31	27051740.00	212.89	222.00	77.81	0.02	0.37	66.00	77.95	66.00	49.00	0.07	0.63	82.00	71.00	0.00	156.00	146.89	115811.00	2.75	179.09	168.50	240.79	247.17	0.00	0.00	0.00	37720.00	36453.20	7.91	0.98	0.96
16	7	3	20133.00	17012.00	137.35	0	Spot (Block16, Row3, Column7)	51835.00	47976.20	31578436.00	84.65	87.00	19.55	0.01	0.23	66.00	72.05	66.00	37.09	0.04	0.51	22.00	0.00	0.00	21.00	18.65	43341.00	0.34	72.78	72.50	2468.33	2572.40	0.00	0.00	0.00	51856.00	47994.84	11.27	0.81	0.66
16	8	3	20430.00	17004.00	139.80	0	Spot (Block16, Row3, Column8)	50809.00	44542.73	30815252.00	92.10	95.00	16.85	0.01	0.18	63.00	62.93	63.00	11.72	0.00	0.19	84.00	65.00	0.00	32.00	29.10	48447.00	2.49	80.60	80.00	1587.78	1530.44	0.00	0.00	0.00	50841.00	44571.83	10.63	0.94	0.88
16	1	4	18332.00	17306.00	138.50	0	Spot (Block16, Row4, Column1)	53791.00	50824.09	32473080.00	114.61	117.00	29.32	0.01	0.26	64.00	67.47	64.00	19.75	0.02	0.29	83.00	67.00	0.00	53.00	50.61	59482.00	2.39	107.64	97.00	1014.92	1004.25	0.00	0.00	0.00	53844.00	50874.70	9.99	0.79	0.62
16	2	4	18625.00	17306.00	153.90	0	Spot (Block16, Row4, Column2)	22392.00	22457.43	22333818.00	128.71	105.00	60.28	0.09	0.47	66.00	71.90	66.00	36.77	0.04	0.51	51.00	42.00	0.00	39.00	62.71	84308.00	1.55	109.98	77.00	574.15	358.09	0.00	0.00	0.00	22431.00	22520.15	9.17	0.96	0.92
16	3	4	18930.00	17308.00	143.75	0	Spot (Block16, Row4, Column3)	53887.00	53887.00	36962048.00	250.44	208.00	200.53	0.08	0.80	65.00	86.73	65.00	89.98	0.13	1.04	55.00	40.00	0.00	143.00	185.44	141249.00	1.82	190.78	78.00	376.83	290.59	90.96	88.93	0.05	54030.00	54072.44	8.56	1.00	1.00
16	4	4	19215.00	17305.00	144.25	0	Spot (Block16, Row4, Column4)	53452.00	52775.93	36840176.00	64.46	65.00	8.23	0.00	0.13	62.00	69.16	62.00	53.95	0.05	0.78	0.00	0.00	0.00	3.00	2.46	36614.00	-0.09	59.74	61.00	17817.33	21442.60	0.00	0.00	0.00	53455.00	52778.39	14.12	0.62	0.38
16	5	4	19547.00	17295.00	242.00	0	Spot (Block16, Row4, Column5)	2063.00	2597.40	25604152.00	56.60	57.00	9.51	0.00	0.17	63.00	78.81	63.00	101.08	0.10	1.28	0.00	0.00	0.00	-6.00	-6.40	95650.00	-0.22	58.23	60.00	-343.83	-405.69	0.00	0.00	0.00	2057.00	2591.00	100000.00	0.50	0.25
16	6	4	19834.00	17308.00	166.60	0	Spot (Block16, Row4, Column6)	48738.00	44110.40	44070064.00	93.21	97.00	21.67	0.02	0.23	65.00	65.52	65.00	14.53	0.00	0.22	77.00	54.00	0.00	32.00	28.21	71770.00	1.91	86.13	98.00	1523.06	1563.77	0.00	0.00	0.00	48770.00	44138.61	10.57	0.95	0.89
16	7	4	20141.00	17305.00	143.65	0	Spot (Block16, Row4, Column7)	31930.00	32464.91	25957224.00	88.90	92.00	19.85	0.01	0.22	65.00	66.45	65.00	14.61	0.01	0.22	69.00	45.00	0.00	27.00	23.90	50231.00	1.54	76.09	84.00	1182.59	1358.11	0.00	0.00	0.00	31957.00	32488.81	10.21	0.95	0.90
16	8	4	20433.00	17305.00	137.20	0	Spot (Block16, Row4, Column8)	51743.00	49006.41	32027420.00	73.38	74.00	7.38	0.00	0.10	60.00	63.00	60.00	21.58	0.02	0.34	13.00	0.00	0.00	14.00	13.38	37424.00	0.48	69.73	70.00	3695.93	3662.55	0.00	0.00	0.00	51757.00	49019.79	11.85	0.76	0.58
16	1	5	18338.00	17611.00	135.80	0	Spot (Block16, Row5, Column1)	53798.00	53769.11	32491268.00	88.20	81.00	24.30	0.04	0.28	64.00	73.79	64.00	42.49	0.06	0.58	25.00	0.00	0.00	17.00	24.20	43747.00	0.34	83.18	72.00	3164.59	2221.90	0.00	0.00	0.00	53815.00	53793.30	11.63	0.10	0.01
16	2	5	18632.00	17607.00	139.30	0	Spot (Block16, Row5, Column2)	53898.00	51969.50	33711700.00	96.56	97.00	19.56	0.00	0.20	64.00	70.15	64.00	38.99	0.04	0.56	37.00	0.00	0.00	33.00	32.56	51177.00	0.68	80.45	79.00	1633.27	1596.10	0.00	0.00	0.00	53931.00	52002.05	10.67	0.69	0.48
16	3	5	18932.00	17606.00	154.55	0	Spot (Block16, Row5, Column3)	54027.00	51580.62	41323416.00	247.58	209.00	185.30	0.07	0.75	63.00	79.21	63.00	69.56	0.10	0.88	60.00	51.00	0.00	146.00	184.58	162165.00	2.42	196.61	94.00	370.05	279.45	93.72	90.14	0.04	54173.00	51765.20	8.53	0.33	0.11
16	4	5	19233.00	17606.00	141.50	0	Spot (Block16, Row5, Column4)	53588.00	53588.00	35585792.00	63.97	66.00	12.16	0.01	0.19	62.00	70.07	62.00	63.25	0.05	0.90	0.00	0.00	0.00	4.00	1.97	34734.00	-0.10	64.47	66.50	13397.00	27245.59	0.00	0.00	0.00	53592.00	53589.97	13.71	1.00	1.00
16	5	5	19531.00	17605.00	141.50	0	Spot (Block16, Row5, Column5)	53362.00	53362.00	35454720.00	370.11	295.00	288.99	0.10	0.78	63.00	81.42	63.00	101.97	0.11	1.25	63.00	54.00	0.00	232.00	307.11	200231.00	2.83	282.78	97.00	230.01	173.75	72.50	73.01	0.06	53594.00	53669.11	7.85	1.00	1.00
16	6	5	19839.00	17606.00	138.80	0	Spot (Block16, Row5, Column6)	52840.00	51426.41	33279260.00	70.57	69.00	10.47	0.01	0.15	64.00	70.43	64.00	68.83	0.04	0.98	0.00	0.00	0.00	5.00	6.57	36625.00	0.00	69.02	68.00	10568.00	7829.37	0.00	0.00	0.00	52845.00	51432.98	13.37	0.62	0.38
16	7	5	20128.00	17603.00	161.00	0	Spot (Block16, Row5, Column7)	52690.00	48933.56	44172084.00	99.09	104.00	21.87	0.02	0.22	64.00	66.63	64.00	17.29	0.02	0.26	78.00	61.00	0.00	40.00	35.09	70848.00	1.88	81.53	79.00	1317.25	1394.59	0.00	0.00	0.00	52730.00	48968.65	10.36	0.79	0.62
16	8	5	20431.00	17606.00	137.25	0	Spot (Block16, Row5, Column8)	52186.00	52186.00	33423104.00	105.54	101.00	31.13	0.02	0.29	62.00	66.87	62.00	25.68	0.03	0.38	66.00	33.00	0.00	39.00	43.54	53827.00	1.51	89.66	84.00	1338.10	1198.49	0.00	0.00	0.00	52225.00	52229.54	10.39	1.00	1.00
16	1	6	18332.00	17908.00	138.10	0	Spot (Block16, Row6, Column1)	53773.00	46904.35	30330708.00	219.46	227.00	94.81	0.01	0.43	65.00	79.25	65.00	50.56	0.09	0.64	75.00	68.00	0.00	162.00	154.46	113459.00	2.77	174.28	193.00	331.93	303.67	0.00	0.00	0.00	53935.00	47058.80	8.37	0.89	0.79
16	2	6	18626.00	17913.00	145.40	0	Spot (Block16, Row6, Column2)	52401.00	46512.40	33617084.00	93.77	96.00	19.69	0.01	0.21	63.00	70.18	63.00	37.49	0.05	0.53	42.00	1.00	0.00	33.00	30.77	54104.00	0.63	91.13	89.00	1587.91	1511.73	0.00	0.00	0.00	52434.00	46543.17	10.63	0.91	0.83
16	3	6	18911.00	17903.00	138.00	0	Spot (Block16, Row6, Column3)	53751.00	49994.04	31877700.00	154.74	137.00	79.46	0.05	0.51	64.00	68.68	64.00	33.07	0.03	0.48	65.00	53.00	0.00	73.00	90.74	79846.00	2.60	140.43	101.00	736.32	550.96	0.00	0.00	0.00	53824.00	50084.78	9.52	0.66	0.44
16	4	6	19235.00	17909.00	138.65	0	Spot (Block16, Row6, Column4)	53589.00	53565.46	34131732.00	61.65	63.00	7.96	0.01	0.13	62.00	65.05	62.00	27.50	0.02	0.42	0.00	0.00	0.00	1.00	-0.35	32118.00	-0.12	59.40	60.00	53589.00	-151671.11	0.00	0.00	0.00	53590.00	53565.11	15.71	0.19	0.03
16	5	6	19535.00	17909.00	136.05	0	Spot (Block16, Row6, Column5)	53416.00	53365.60	32677060.00	194.14	96.00	156.21	0.31	0.80	64.00	67.20	64.00	36.62	0.02	0.54	47.00	41.00	0.00	32.00	130.14	96874.00	3.47	160.46	75.00	1669.25	410.07	0.00	0.00	0.00	53448.00	53495.74	10.70	0.05	0.00
16	6	6	19828.00	17906.00	135.05	0	Spot (Block16, Row6, Column6)	53071.00	46179.55	28852812.00	70.59	70.00	6.36	0.00	0.09	65.00	67.73	65.00	30.36	0.02	0.45	0.00	0.00	0.00	5.00	5.59	34731.00	0.09	70.51	70.00	10614.20	8258.94	0.00	0.00	0.00	53076.00	46185.14	13.37	0.85	0.72
16	7	6	20134.00	17907.00	142.25	0	Spot (Block16, Row6, Column7)	52898.00	52847.15	36147548.00	105.92	102.50	32.11	0.01	0.30	62.00	64.93	62.00	19.16	0.02	0.30	74.00	52.00	0.00	40.50	43.92	58468.00	2.14	90.74	79.50	1306.12	1203.25	0.00	0.00	0.00	52938.50	52891.07	10.35	0.13	0.02
16	8	6	20445.00	17908.00	137.80	0	Spot (Block16, Row6, Column8)	52248.00	52248.00	33488640.00	112.30	107.00	32.60	0.02	0.29	61.00	64.00	61.00	19.47	0.02	0.30	85.00	60.00	0.00	46.00	51.30	57386.00	2.48	94.30	99.00	1135.83	1018.45	0.00	0.00	0.00	52294.00	52299.30	10.15	1.00	1.00
16	1	7	18331.00	18205.00	143.90	0	Spot (Block16, Row7, Column1)	38328.50	37360.71	27577264.00	179.61	181.00	91.81	0.00	0.51	64.00	68.93	64.00	30.28	0.03	0.44	79.00	63.00	0.00	117.00	115.61	101477.00	3.65	142.58	100.00	327.59	323.17	55.99	55.99	0.00	38445.50	37476.31	8.36	0.87	0.76
16	2	7	18632.00	18207.00	136.40	0	Spot (Block16, Row7, Column2)	53883.00	51246.93	31386788.00	68.50	68.00	11.97	0.00	0.17	61.00	63.19	61.00	22.48	0.02	0.36	12.00	0.00	0.00	7.00	7.50	34182.00	0.24	58.04	57.00	7697.57	6832.01	0.00	0.00	0.00	53890.00	51254.43	12.91	0.71	0.50
16	3	7	18925.00	18210.00	157.90	0	Spot (Block16, Row7, Column3)	18162.00	20110.31	21829588.00	57.13	58.00	7.05	0.01	0.12	62.00	61.64	62.00	10.69	0.00	0.17	0.00	0.00	0.00	-4.00	-4.87	39022.00	-0.42	60.99	60.00	-4540.50	-4132.17	0.00	0.00	0.00	18158.00	20105.44	100000.00	0.94	0.89
16	4	7	19225.00	18204.00	136.90	0	Spot (Block16, Row7, Column4)	52111.00	44041.28	28408588.00	60.08	60.00	8.61	0.00	0.14	62.00	61.42	62.00	10.72	0.00	0.17	7.00	0.00	0.00	-2.00	-1.92	30338.00	-0.13	64.05	64.00	-26055.50	-22881.54	0.00	0.00	0.00	52109.00	44039.35	100000.00	0.89	0.80
16	5	7	19531.00	18205.00	146.60	0	Spot (Block16, Row7, Column5)	53275.00	51643.57	37447808.00	67.28	68.00	9.18	0.00	0.14	63.00	62.67	63.00	10.51	0.00	0.17	28.00	0.00	0.00	5.00	4.28	39426.00	0.44	63.45	62.50	10655.00	12066.65	0.00	0.00	0.00	53280.00	51647.86	13.38	0.65	0.42
16	6	7	19835.00	18206.00	143.60	0	Spot (Block16, Row7, Column6)	30471.00	30596.35	24196808.00	97.63	98.00	18.33	0.00	0.19	65.00	68.88	65.00	29.15	0.03	0.42	57.00	6.00	0.00	33.00	32.63	54963.00	0.99	88.43	83.00	923.36	937.81	0.00	0.00	0.00	30504.00	30628.97	9.85	1.00	0.99
16	7	7	20141.00	18201.00	149.35	0	Spot (Block16, Row7, Column7)	31934.00	32014.66	27308372.00	114.75	106.00	43.31	0.03	0.38	63.00	64.11	63.00	15.17	0.01	0.24	78.00	63.00	0.00	43.00	51.75	70343.00	3.34	85.34	75.00	742.65	618.62	0.00	0.00	0.00	31977.00	32066.41	9.54	0.99	0.98
16	8	7	20430.00	18206.00	147.00	-50	Spot (Block16, Row7, Column8)	-200.00	-92.75	7767036.00	95.60	91.00	26.01	0.02	0.27	60.00	59.99	60.00	11.91	0.00	0.20	77.00	57.00	0.00	31.00	35.60	56212.00	2.99	85.76	77.00	-6.45	-2.61	5.09	5.65	0.38	-169.00	-57.16	100000.00	0.95	0.90
16	1	8	18329.00	18515.00	163.05	0	Spot (Block16, Row8, Column1)	53831.50	48091.92	44249024.00	66.19	65.00	18.28	0.01	0.28	64.00	62.99	64.00	10.26	0.01	0.16	25.00	17.00	0.00	1.00	2.19	48983.00	0.31	66.70	65.00	53831.50	21927.29	0.00	0.00	0.00	53832.50	48094.11	15.72	0.74	0.55
16	2	8	18629.00	18503.00	137.80	0	Spot (Block16, Row8, Column2)	54072.00	48764.37	30957084.00	68.66	69.00	6.41	0.00	0.09	62.00	62.22	62.00	10.30	0.00	0.17	24.00	3.00	0.00	7.00	6.66	35293.00	0.63	66.39	67.00	7724.57	7318.22	0.00	0.00	0.00	54079.00	48771.04	12.92	0.82	0.67
16	3	8	18935.00	18506.00	132.80	0	Spot (Block16, Row8, Column3)	53772.00	52373.70	30336864.00	75.06	76.00	11.43	0.01	0.15	62.00	61.72	62.00	10.43	0.00	0.17	60.00	29.00	0.00	14.00	13.06	35503.00	1.28	68.27	68.00	3840.86	4010.48	0.00	0.00	0.00	53786.00	52386.76	11.91	0.64	0.40
16	4	8	19224.00	18509.00	174.30	0	Spot (Block16, Row8, Column4)	53317.50	53102.62	55849304.00	84.95	77.00	27.53	0.04	0.32	63.00	61.90	63.00	11.35	0.01	0.18	52.00	41.00	0.00	14.00	21.95	72633.00	2.03	71.19	64.00	3808.39	2419.16	0.00	0.00	0.00	53331.50	53124.57	11.89	0.21	0.04
16	5	8	19518.00	18506.00	143.60	0	Spot (Block16, Row8, Column5)	53229.00	50724.48	35360384.00	64.36	66.00	11.06	0.01	0.17	62.00	61.63	62.00	13.28	0.00	0.22	12.00	0.00	0.00	4.00	2.36	36108.00	0.21	66.95	69.00	13307.25	21460.33	0.00	0.00	0.00	53233.00	50726.85	13.70	0.87	0.75
16	6	8	19832.00	18505.00	145.05	0	Spot (Block16, Row8, Column6)	53264.00	52858.59	37319572.00	202.14	171.00	122.63	0.07	0.61	62.00	64.67	62.00	27.06	0.02	0.42	72.00	55.00	0.00	109.00	140.14	115829.00	5.08	160.00	88.00	488.66	377.17	0.00	0.00	0.00	53373.00	52998.74	8.93	0.18	0.03
16	7	8	20112.00	18505.00	145.90	0	Spot (Block16, Row8, Column7)	52823.00	52809.00	38068028.00	71.85	71.00	8.27	0.01	0.12	63.00	63.98	63.00	22.95	0.01	0.36	6.00	0.00	0.00	8.00	8.85	41742.00	0.34	73.03	73.00	6602.88	5970.43	0.00	0.00	0.00	52831.00	52817.85	12.69	0.14	0.02
16	8	8	20411.00	18511.00	145.55	0	Spot (Block16, Row8, Column8)	51749.00	51739.36	37742928.00	62.37	62.00	11.07	0.00	0.18	61.00	60.32	61.00	9.77	0.00	0.16	27.00	4.00	0.00	1.00	1.37	35924.00	0.21	63.34	66.00	51749.00	37819.59	0.00	0.00	0.00	51750.00	51740.73	15.66	0.12	0.01
17	1	1	4842.00	20923.00	167.35	0	Spot (Block17, Row1, Column1)	55123.00	55106.74	51170660.00	325.46	106.00	553.00	0.49	1.70	97.00	166.07	97.00	306.90	0.23	1.85	15.00	14.00	0.00	9.00	228.46	254188.00	0.52	341.07	98.00	6124.78	241.20	39.40	46.24	0.18	55132.00	55335.20	12.58	0.03	0.00
17	2	1	5134.00	20914.00	134.50	0	Spot (Block17, Row1, Column2)	36367.00	35690.64	22543768.00	139.07	105.00	71.52	0.12	0.51	95.00	116.91	95.00	150.47	0.09	1.29	11.00	1.00	0.00	10.00	44.07	68005.00	0.15	150.03	102.00	3636.70	809.87	0.00	0.00	0.00	36377.00	35734.71	11.83	0.77	0.59
17	3	1	5435.00	20915.00	136.65	0	Spot (Block17, Row1, Column3)	54938.50	53789.58	32386436.00	89.35	89.00	12.69	0.00	0.14	97.00	99.91	97.00	24.34	0.01	0.24	0.00	0.00	0.00	-8.00	-7.65	44943.00	-0.43	101.45	100.00	-6867.31	-7031.23	0.00	0.00	0.00	54930.50	53781.93	100000.00	0.50	0.25
17	4	1	5731.00	20913.00	135.25	0	Spot (Block17, Row1, Column4)	54778.00	49127.67	29343680.00	102.27	99.00	16.76	0.01	0.16	101.00	106.57	101.00	28.96	0.02	0.27	10.00	0.00	0.00	-2.00	1.27	50110.00	-0.15	108.77	103.00	-27389.00	38826.76	0.00	0.00	0.00	54776.00	49128.94	100000.00	0.67	0.45
17	5	1	6028.00	20911.00	141.05	0	Spot (Block17, Row1, Column5)	54680.00	54678.10	35322624.00	109.53	97.00	27.05	0.05	0.25	102.00	125.03	102.00	88.90	0.09	0.71	0.00	0.00	0.00	-5.00	7.53	59038.00	-0.17	115.34	99.00	-10936.00	7258.99	0.00	0.00	0.00	54675.00	54685.63	100000.00	0.06	0.00
17	6	1	6318.00	20916.00	138.90	0	Spot (Block17, Row1, Column6)	45361.50	42553.19	28107104.00	120.83	105.00	46.02	0.06	0.38	102.00	109.71	102.00	38.76	0.03	0.35	19.00	13.00	0.00	3.00	18.83	63314.00	0.29	126.44	102.00	15120.50	2260.07	0.00	0.00	0.00	45364.50	42572.02	13.88	0.64	0.40
17	7	1	6604.00	20919.00	141.65	0	Spot (Block17, Row1, Column7)	54444.00	48837.41	32601296.00	103.64	104.00	15.32	0.00	0.15	104.00	114.21	104.00	111.46	0.04	0.98	0.00	0.00	0.00	0.00	-0.36	56379.00	-0.09	110.99	102.00	100000.00	-134861.83	0.00	0.00	0.00	54444.00	48837.04	100000.00	0.69	0.48
17	8	1	6934.00	20907.00	151.40	0	Spot (Block17, Row1, Column8)	54655.00	54616.80	41132364.00	595.92	107.00	1125.48	0.75	1.89	106.00	167.99	106.00	443.65	0.20	2.64	17.00	15.00	0.00	1.00	489.92	374236.00	0.96	674.13	109.00	54655.00	111.48	18.33	25.81	0.22	54656.00	55106.72	15.74	0.02	0.00
17	1	2	4824.00	21217.00	238.00	0	Spot (Block17, Row2, Column1)	7798.50	8554.59	30723182.00	96.54	95.00	11.36	0.01	0.12	95.00	97.87	95.00	18.39	0.01	0.19	7.00	0.00	0.00	0.00	1.54	157364.00	-0.07	96.85	97.00	100000.00	5546.54	0.00	0.00	0.00	7798.50	8556.13	100000.00	0.99	0.98
17	2	2	5132.00	21212.00	153.35	0	Spot (Block17, Row2, Column2)	55203.50	54261.45	41662832.00	97.46	98.00	15.13	0.00	0.16	93.00	93.84	93.00	13.21	0.00	0.14	34.00	5.00	0.00	5.00	4.46	62859.00	0.27	99.99	100.50	11040.70	12177.68	0.00	0.00	0.00	55208.50	54265.91	13.43	0.40	0.16
17	3	2	5418.00	21209.00	134.90	0	Spot (Block17, Row2, Column3)	55049.00	53076.31	31209316.00	95.32	94.00	8.12	0.01	0.09	95.00	99.65	95.00	51.76	0.02	0.52	0.00	0.00	0.00	-1.00	0.32	46802.00	-0.08	94.26	93.00	-55049.00	165990.28	0.00	0.00	0.00	55048.00	53076.63	100000.00	0.63	0.39
17	4	2	5726.00	21214.00	144.80	0	Spot (Block17, Row2, Column4)	46830.00	43795.75	31110660.00	102.16	102.00	11.35	0.00	0.11	100.00	120.81	100.00	83.44	0.08	0.69	0.00	0.00	0.00	2.00	2.16	58232.00	-0.22	110.19	108.00	23415.00	20262.68	0.00	0.00	0.00	46832.00	43797.91	14.52	0.90	0.81
17	5	2	6033.00	21215.00	162.60	0	Spot (Block17, Row2, Column5)	10804.50	11813.46	16737048.00	215.99	114.00	204.49	0.28	0.95	106.00	138.30	106.00	111.99	0.12	0.81	24.00	19.00	0.00	8.00	109.99	157675.00	0.69	216.10	122.00	1350.56	107.40	52.52	52.55	0.14	10812.50	11923.46	10.40	0.85	0.72
17	6	2	6332.00	21213.00	143.75	0	Spot (Block17, Row2, Column6)	54221.50	54013.24	36517948.00	107.08	106.00	8.42	0.00	0.08	105.00	184.02	105.00	244.94	0.24	1.33	0.00	0.00	0.00	1.00	2.08	59860.00	-0.31	108.26	108.00	54221.50	25917.12	0.00	0.00	0.00	54222.50	54015.32	15.73	0.32	0.10
17	7	2	6629.00	21216.00	140.90	0	Spot (Block17, Row2, Column7)	54285.00	52124.56	34032400.00	117.32	118.00	10.72	0.00	0.09	103.00	112.41	103.00	48.33	0.04	0.43	0.00	0.00	0.00	15.00	14.32	63003.00	0.10	112.04	113.00	3619.00	3638.96	0.00	0.00	0.00	54300.00	52138.88	11.82	0.73	0.53
17	8	2	6919.00	21215.00	252.40	0	Spot (Block17, Row2, Column8)	22767.00	25278.30	67378696.00	102.62	104.00	13.37	0.01	0.13	102.00	122.63	102.00	88.95	0.08	0.73	0.00	0.00	0.00	2.00	0.62	190256.00	-0.22	102.12	102.00	11383.50	40824.02	0.00	0.00	0.00	22769.00	25278.92	13.47	0.82	0.67
17	1	3	4831.00	21515.00	148.85	0	Spot (Block17, Row3, Column1)	55230.00	55221.42	39512776.00	98.25	88.00	26.97	0.05	0.27	96.00	112.69	96.00	71.29	0.07	0.63	2.00	0.00	0.00	-8.00	2.25	59245.00	-0.20	101.21	90.50	-6903.75	24538.36	0.00	0.00	0.00	55222.00	55223.67	100000.00	0.07	0.00
17	2	3	5134.00	21515.00	134.25	0	Spot (Block17, Row3, Column2)	55141.00	48112.14	28492672.00	100.38	102.00	11.31	0.01	0.11	97.00	106.26	97.00	104.82	0.04	0.99	0.00	0.00	0.00	5.00	3.38	48887.00	-0.06	98.75	100.00	11028.20	14217.62	0.00	0.00	0.00	55146.00	48115.53	13.43	0.91	0.83
17	3	3	5414.00	21516.00	141.40	0	Spot (Block17, Row3, Column3)	10969.00	11602.08	11936812.00	110.33	105.00	22.93	0.02	0.21	100.00	192.32	100.00	431.53	0.28	2.24	0.00	0.00	0.00	5.00	10.33	59911.00	-0.19	110.07	103.00	2193.80	1122.78	0.00	0.00	0.00	10974.00	11612.41	11.10	0.97	0.95
17	4	3	5724.00	21511.00	140.40	0	Spot (Block17, Row3, Column4)	54835.00	50244.14	32483464.00	181.63	107.00	157.65	0.23	0.87	101.00	116.39	101.00	76.39	0.06	0.66	24.00	20.00	0.00	6.00	80.63	96811.00	0.85	191.07	103.00	9139.17	623.11	69.76	67.27	0.05	54841.00	50324.77	13.16	0.37	0.14
17	5	3	6031.00	21516.00	131.85	0	Spot (Block17, Row3, Column5)	54460.50	52440.50	29598188.00	118.52	113.00	16.79	0.02	0.14	106.00	147.81	106.00	173.00	0.14	1.17	0.00	0.00	0.00	7.00	12.52	55228.00	-0.17	120.58	114.50	7780.07	4190.20	0.00	0.00	0.00	54467.50	52453.02	12.93	0.58	0.34
17	6	3	6330.00	21514.00	143.90	0	Spot (Block17, Row3, Column6)	29969.50	31500.71	24158252.00	446.82	310.50	385.95	0.16	0.86	111.00	210.51	111.00	260.42	0.28	1.24	45.00	21.00	0.00	199.50	335.82	252004.00	0.91	447.85	198.00	150.22	93.80	59.83	60.31	0.13	30169.00	31836.52	7.23	0.90	0.81
17	7	3	6625.00	21519.00	137.30	0	Spot (Block17, Row3, Column7)	54377.00	47816.14	29959064.00	114.64	114.00	17.62	0.00	0.15	104.00	136.32	104.00	148.95	0.12	1.09	0.00	0.00	0.00	10.00	10.64	58238.00	-0.15	108.85	104.00	5437.70	4493.27	0.00	0.00	0.00	54387.00	47826.79	12.41	0.83	0.69
17	8	3	6928.00	21511.00	142.95	0	Spot (Block17, Row3, Column8)	43912.50	41085.21	28850932.00	253.63	125.50	221.57	0.31	0.87	106.00	124.14	106.00	84.05	0.07	0.68	34.00	29.00	0.00	19.50	147.63	140511.00	1.54	246.07	118.50	2251.92	278.30	77.37	79.29	0.08	43932.00	41232.84	11.14	0.69	0.48
17	1	4	4824.00	21813.00	139.20	0	Spot (Block17, Row4, Column1)	55277.00	51620.13	32362500.00	162.73	104.00	120.46	0.19	0.74	97.00	117.87	97.00	77.24	0.08	0.66	23.00	19.00	0.00	7.00	65.73	85109.00	0.58	174.33	105.00	7896.71	785.31	0.00	0.00	0.00	55284.00	51685.86	12.95	0.34	0.11
17	2	4	5126.00	21815.00	154.10	0	Spot (Block17, Row4, Column2)	20430.50	19996.22	19624824.00	109.98	109.00	16.27	0.00	0.15	102.00	159.35	102.00	265.28	0.19	1.66	0.00	0.00	0.00	7.00	7.98	71266.00	-0.19	111.04	103.50	2918.64	2506.30	0.00	0.00	0.00	20437.50	20004.20	11.51	0.99	0.97
17	3	4	5428.00	21812.00	143.65	0	Spot (Block17, Row4, Column3)	55293.00	55262.19	36551640.00	560.26	112.00	992.95	0.70	1.77	102.00	198.79	102.00	434.50	0.29	2.19	20.00	17.00	0.00	10.00	458.26	312624.00	0.83	642.31	108.00	5529.30	120.59	27.62	33.70	0.24	55303.00	55720.45	12.43	0.02	0.00
17	4	4	5713.00	21814.00	145.75	0	Spot (Block17, Row4, Column4)	55071.00	53436.03	36870620.00	105.30	105.00	7.58	0.00	0.07	99.00	135.68	99.00	278.71	0.14	2.05	0.00	0.00	0.00	6.00	6.30	60760.00	-0.11	100.84	102.00	9178.50	8477.48	0.00	0.00	0.00	55077.00	53442.33	13.16	0.69	0.48
17	5	4	6051.00	21799.00	254.05	0	Spot (Block17, Row4, Column5)	2357.00	2595.79	25228140.00	102.23	101.00	16.71	0.01	0.16	104.00	190.82	104.00	353.41	0.26	1.85	0.00	0.00	0.00	-3.00	-1.77	191270.00	-0.25	105.95	104.00	-785.67	-1465.51	94.57	95.08	0.01	2354.00	2594.01	100000.00	0.75	0.56
17	6	4	6334.00	21815.00	165.75	0	Spot (Block17, Row4, Column6)	54496.50	49920.32	46268196.00	259.24	112.00	253.58	0.36	0.98	106.00	146.33	106.00	144.92	0.14	0.99	29.00	24.00	0.00	6.00	153.24	196760.00	0.78	245.09	105.00	9082.75	325.77	81.70	80.51	0.06	54502.50	50073.56	13.15	0.40	0.16
17	7	4	6634.00	21808.00	144.70	0	Spot (Block17, Row4, Column7)	32219.00	33444.51	25321340.00	113.84	113.00	13.50	0.00	0.12	107.00	189.52	107.00	285.59	0.25	1.51	0.00	0.00	0.00	6.00	6.84	65003.00	-0.26	109.89	109.00	5369.83	4889.10	0.00	0.00	0.00	32225.00	33451.35	12.39	0.98	0.97
17	8	4	6931.00	21814.00	137.60	0	Spot (Block17, Row4, Column8)	54625.00	49282.05	30637964.00	111.70	111.00	10.80	0.00	0.10	106.00	115.60	106.00	45.45	0.04	0.39	0.00	0.00	0.00	5.00	5.70	56853.00	-0.09	112.18	109.00	10925.00	8652.84	0.00	0.00	0.00	54630.00	49287.75	13.42	0.75	0.56
17	1	5	4836.00	22118.00	136.55	0	Spot (Block17, Row5, Column1)	55270.00	55270.00	32964352.00	122.58	108.00	53.41	0.05	0.44	106.00	189.21	106.00	209.57	0.25	1.11	2.00	0.00	0.00	2.00	16.58	61657.00	-0.32	146.80	113.00	27635.00	3333.83	0.00	0.00	0.00	55272.00	55286.58	14.75	1.00	1.00
17	2	5	5126.00	22111.00	141.50	0	Spot (Block17, Row5, Column2)	55302.00	51599.60	33637188.00	254.49	116.00	237.55	0.34	0.93	110.00	200.13	110.00	205.92	0.26	1.03	26.00	18.00	0.00	6.00	144.49	138444.00	0.26	249.09	107.00	9217.00	357.11	85.67	88.22	0.03	55308.00	51744.09	13.17	0.37	0.14
17	3	5	5427.00	22112.00	153.55	0	Spot (Block17, Row5, Column3)	55319.00	52651.51	40738508.00	152.81	116.00	77.85	0.12	0.51	102.00	136.50	102.00	100.11	0.13	0.73	20.00	4.00	0.00	14.00	50.81	99019.00	0.16	160.32	108.00	3951.36	1036.30	0.00	0.00	0.00	55333.00	52702.32	11.95	0.30	0.09
17	4	5	5725.00	22115.00	144.10	0	Spot (Block17, Row5, Column4)	55032.50	54986.77	37132728.00	135.75	124.00	35.31	0.04	0.26	99.00	126.16	99.00	187.29	0.11	1.48	0.00	0.00	0.00	25.00	36.75	76973.00	0.05	130.33	117.00	2201.30	1496.04	0.00	0.00	0.00	55057.50	55023.53	11.10	0.10	0.01
17	5	5	6034.00	22112.00	142.80	0	Spot (Block17, Row5, Column5)	54801.00	54747.70	36604568.00	465.72	122.00	697.76	0.58	1.50	103.00	177.08	103.00	327.70	0.24	1.85	23.00	19.00	0.00	19.00	362.72	260338.00	0.88	456.33	122.00	2884.26	150.94	35.42	40.80	0.18	54820.00	55110.42	11.49	0.04	0.00
17	6	5	6329.00	22114.00	141.10	0	Spot (Block17, Row5, Column6)	54613.00	51352.81	33877756.00	103.98	100.00	13.73	0.02	0.13	105.00	152.03	105.00	255.90	0.16	1.68	0.00	0.00	0.00	-5.00	-1.02	56567.00	-0.19	105.09	101.00	-10922.60	-50517.23	0.00	0.00	0.00	54608.00	51351.80	100000.00	0.60	0.36
17	7	5	6626.00	22112.00	162.95	0	Spot (Block17, Row5, Column7)	54733.50	50076.57	44441412.00	586.79	375.50	562.52	0.19	0.96	111.00	186.67	111.00	278.91	0.23	1.49	48.00	29.00	0.00	264.50	475.79	428354.00	1.43	511.51	197.50	206.93	105.25	47.35	49.64	0.15	54998.00	50552.35	7.69	0.37	0.14
17	8	5	6934.00	22118.00	138.20	0	Spot (Block17, Row5, Column8)	54631.00	54628.35	33814952.00	131.65	113.00	41.21	0.07	0.31	105.00	131.29	105.00	138.87	0.10	1.06	0.00	0.00	0.00	8.00	26.65	67930.00	0.00	127.43	115.00	6828.88	2050.05	0.00	0.00	0.00	54639.00	54655.00	12.74	0.08	0.01
17	1	6	4827.00	22414.00	138.80	0	Spot (Block17, Row6, Column1)	54024.00	45657.99	29080272.00	405.11	294.00	370.83	0.14	0.92	109.00	190.17	109.00	217.00	0.24	1.14	40.00	20.00	0.00	185.00	296.11	210254.00	0.99	413.82	272.00	292.02	154.19	48.54	59.31	0.14	54209.00	45954.11	8.19	0.60	0.36
17	2	6	5121.00	22423.00	146.05	0	Spot (Block17, Row6, Column2)	49294.00	45163.87	32216016.00	349.46	209.00	309.48	0.22	0.89	103.00	185.22	103.00	212.11	0.25	1.15	37.00	18.00	0.00	106.00	246.46	203038.00	0.77	361.77	130.00	465.04	183.25	63.11	66.99	0.10	49400.00	45410.34	8.86	0.66	0.44
17	3	6	5402.00	22406.00	138.85	0	Spot (Block17, Row6, Column3)	55013.50	50565.18	32070740.00	194.77	111.00	170.97	0.24	0.88	100.00	141.52	100.00	149.19	0.15	1.05	23.00	12.00	0.00	11.00	94.77	102252.00	0.36	173.20	101.00	5001.23	533.58	96.35	96.54	0.01	55024.50	50659.95	12.29	0.40	0.16
17	4	6	5730.00	22415.00	140.85	0	Spot (Block17, Row6, Column4)	54508.00	54447.68	35225656.00	114.14	113.00	11.70	0.00	0.10	102.00	109.53	102.00	55.34	0.03	0.51	0.00	0.00	0.00	11.00	12.14	61409.00	0.08	113.93	113.00	4955.27	4483.83	0.00	0.00	0.00	54519.00	54459.82	12.27	0.20	0.04
17	5	6	6033.00	22415.00	135.75	0	Spot (Block17, Row6, Column5)	54613.00	54613.00	32767744.00	148.23	112.00	111.83	0.12	0.75	105.00	126.59	105.00	94.46	0.08	0.75	11.00	7.00	0.00	7.00	43.23	74115.00	0.23	182.73	109.00	7801.86	1263.31	79.58	79.58	0.06	54620.00	54656.23	12.93	1.00	1.00
17	6	6	6331.00	22415.00	138.00	0	Spot (Block17, Row6, Column6)	54739.00	48925.55	30697088.00	112.66	113.00	9.61	0.00	0.09	107.00	173.69	107.00	212.91	0.21	1.23	0.00	0.00	0.00	6.00	5.66	57908.00	-0.29	112.29	113.00	9123.17	8641.84	0.00	0.00	0.00	54745.00	48931.21	13.16	0.83	0.69
17	7	6	6628.00	22414.00	142.70	0	Spot (Block17, Row6, Column7)	54790.50	54684.28	36116980.00	120.95	116.00	19.26	0.02	0.16	109.00	119.33	109.00	44.44	0.04	0.37	10.00	0.00	0.00	7.00	11.95	66763.00	0.04	119.51	113.50	7827.21	4577.06	0.00	0.00	0.00	54797.50	54696.23	12.93	0.13	0.02
17	8	6	6940.00	22417.00	138.40	0	Spot (Block17, Row6, Column8)	54739.00	54731.90	33943716.00	127.31	113.00	32.00	0.05	0.25	107.00	110.81	107.00	21.82	0.02	0.20	34.00	23.00	0.00	6.00	20.31	65944.00	0.76	139.38	116.00	9123.17	2695.49	0.00	0.00	0.00	54745.00	54752.21	13.16	0.05	0.00
17	1	7	4824.00	22714.00	147.15	0	Spot (Block17, Row7, Column1)	33831.00	33445.73	25830696.00	125.14	114.00	28.56	0.04	0.23	102.00	105.27	102.00	19.57	0.01	0.19	31.00	22.00	0.00	12.00	23.14	73956.00	1.02	125.56	113.50	2819.25	1445.55	0.00	0.00	0.00	33843.00	33468.86	11.46	0.89	0.80
17	2	7	5121.00	22710.00	136.30	0	Spot (Block17, Row7, Column2)	55215.00	50583.75	30512984.00	104.76	104.00	8.71	0.00	0.08	99.00	101.49	99.00	17.59	0.01	0.17	10.00	0.00	0.00	5.00	5.76	52484.00	0.19	104.25	105.00	11043.00	8784.21	0.00	0.00	0.00	55220.00	50589.50	13.43	0.76	0.58
17	3	7	5424.00	22714.00	185.10	0	Spot (Block17, Row7, Column3)	11190.50	14914.48	24599820.00	100.81	102.00	9.45	0.01	0.09	100.00	101.10	100.00	16.54	0.00	0.16	2.00	0.00	0.00	2.00	0.81	97179.00	-0.02	104.40	105.50	5595.25	18456.46	0.00	0.00	0.00	11192.50	14915.29	12.45	0.91	0.82
17	4	7	5725.00	22712.00	137.00	0	Spot (Block17, Row7, Column4)	54295.00	45232.75	28744812.00	95.79	97.00	11.37	0.01	0.12	104.00	121.93	104.00	127.36	0.07	1.04	0.00	0.00	0.00	-7.00	-8.21	48756.00	-0.21	96.64	97.00	-7756.43	-5508.01	0.00	0.00	0.00	54288.00	45224.54	100000.00	0.92	0.85
17	5	7	6029.00	22714.00	146.35	0	Spot (Block17, Row7, Column5)	54441.50	52081.71	36894628.00	109.58	109.00	9.84	0.00	0.09	107.00	135.07	107.00	138.62	0.10	1.03	0.00	0.00	0.00	2.00	2.58	63997.00	-0.18	111.38	109.00	27220.75	20156.24	0.00	0.00	0.00	54443.50	52084.29	14.73	0.74	0.55
17	6	7	6328.00	22714.00	148.65	0	Spot (Block17, Row7, Column6)	28152.50	28251.48	23618528.00	457.81	272.50	434.06	0.23	0.95	115.00	223.61	115.00	305.88	0.29	1.37	32.00	22.00	0.00	157.50	342.81	277433.00	0.77	448.51	242.50	178.75	82.41	41.66	51.57	0.15	28310.00	28594.29	7.48	0.90	0.82
17	7	7	6642.00	22709.00	153.15	0	Spot (Block17, Row7, Column7)	31434.50	31522.74	27028068.00	133.58	116.00	40.61	0.06	0.30	109.00	128.02	109.00	106.72	0.07	0.83	3.00	0.00	0.00	7.00	24.58	85757.00	0.05	125.30	107.00	4490.64	1282.57	0.00	0.00	0.00	31441.50	31547.32	12.13	0.94	0.88
17	8	7	6927.00	22713.00	147.00	-50	Spot (Block17, Row7, Column8)	-155.00	-101.07	6184183.00	106.45	107.00	10.79	0.00	0.10	107.00	107.58	107.00	16.93	0.00	0.16	4.00	0.00	0.00	0.00	-0.55	62912.00	-0.07	109.52	108.00	100000.00	183.79	28.15	34.17	0.28	-155.00	-101.62	100000.00	0.98	0.96
17	1	8	4829.00	23021.00	165.25	0	Spot (Block17, Row8, Column1)	55174.00	49178.88	45250692.00	109.80	108.00	13.80	0.01	0.13	100.00	100.86	100.00	11.59	0.00	0.11	42.00	16.00	0.00	8.00	9.80	83450.00	0.77	107.08	106.00	6896.75	5016.90	0.00	0.00	0.00	55182.00	49188.68	12.75	0.80	0.64
17	2	8	5132.00	23012.00	138.30	0	Spot (Block17, Row8, Column2)	55218.00	48848.61	31002996.00	106.70	104.00	12.22	0.01	0.11	101.00	102.34	101.00	13.08	0.01	0.13	24.00	8.00	0.00	3.00	5.70	55911.00	0.33	113.11	113.50	18406.00	8569.36	0.00	0.00	0.00	55221.00	48854.30	14.17	0.75	0.56
17	3	8	5432.00	23013.00	133.35	0	Spot (Block17, Row8, Column3)	54995.00	53808.15	30758628.00	120.59	118.00	29.64	0.01	0.25	102.00	112.32	102.00	87.21	0.04	0.78	0.00	0.00	0.00	16.00	18.59	57641.00	0.09	119.71	114.00	3437.19	2894.80	92.12	92.12	0.00	55011.00	53826.74	11.75	0.26	0.07
17	4	8	5732.00	23016.00	180.00	0	Spot (Block17, Row8, Column4)	54831.00	54630.82	59586012.00	206.62	111.00	260.28	0.27	1.26	105.00	123.03	105.00	125.72	0.07	1.02	13.00	11.00	0.00	6.00	101.62	188437.00	0.66	235.66	112.00	9138.50	537.60	61.61	66.12	0.08	54837.00	54732.45	13.16	0.06	0.00
17	5	8	6013.00	23013.00	144.35	0	Spot (Block17, Row8, Column5)	54888.00	52475.75	35727764.00	110.14	111.00	13.53	0.00	0.12	107.00	124.98	107.00	143.12	0.07	1.15	0.00	0.00	0.00	4.00	3.14	62340.00	-0.10	110.55	112.50	13722.00	16704.88	0.00	0.00	0.00	54892.00	52478.89	13.74	0.79	0.62
17	6	8	6329.00	23011.00	147.55	0	Spot (Block17, Row8, Column6)	54959.00	54310.17	38542716.00	377.56	128.00	499.23	0.47	1.32	108.00	153.01	108.00	232.60	0.15	1.52	27.00	18.00	0.00	20.00	269.56	224271.00	0.97	468.51	116.00	2747.95	201.48	47.63	51.87	0.17	54979.00	54579.73	11.42	0.11	0.01
17	7	8	6618.00	23014.00	149.90	0	Spot (Block17, Row8, Column7)	55020.00	54999.41	40357236.00	115.27	112.50	14.15	0.01	0.12	107.00	123.82	107.00	142.45	0.06	1.15	0.00	0.00	0.00	5.50	8.27	71007.00	-0.06	121.11	113.00	10003.64	6649.59	0.00	0.00	0.00	55025.50	55007.68	13.29	0.10	0.01
17	8	8	6906.00	23022.00	145.95	0	Spot (Block17, Row8, Column8)	55013.00	54890.11	38004760.00	100.50	101.00	11.06	0.00	0.11	110.00	110.30	110.00	12.65	0.00	0.11	2.00	0.00	0.00	-9.00	-9.50	58393.00	-0.77	109.07	109.00	-6112.56	-5780.52	0.00	0.00	0.00	55004.00	54880.62	100000.00	0.19	0.04
18	1	1	9342.00	20919.00	168.45	0	Spot (Block18, Row1, Column1)	55423.00	55395.86	51620720.00	500.85	96.00	774.31	0.72	1.55	85.00	146.67	85.00	320.23	0.24	2.18	27.00	24.00	0.00	11.00	415.85	394670.00	1.11	468.79	89.00	5038.45	133.21	41.33	45.39	0.21	55434.00	55811.71	12.30	0.03	0.00
18	2	1	9636.00	20913.00	132.65	0	Spot (Block18, Row1, Column2)	29601.00	29444.50	18618472.00	94.81	94.00	16.66	0.00	0.18	84.00	104.88	84.00	186.76	0.10	1.78	0.00	0.00	0.00	10.00	10.81	44846.00	-0.05	88.21	86.00	2960.10	2723.36	0.00	0.00	0.00	29611.00	29455.31	11.53	0.99	0.97
18	3	1	9931.00	20912.00	134.55	0	Spot (Block18, Row1, Column3)	55515.50	52958.41	30481516.00	123.34	110.00	38.09	0.05	0.31	83.00	86.09	83.00	19.04	0.02	0.22	57.00	42.00	0.00	27.00	40.34	59698.00	1.96	104.75	91.00	2056.13	1312.70	0.00	0.00	0.00	55542.50	52998.75	11.01	0.52	0.27
18	4	1	10236.00	20913.00	134.80	0	Spot (Block18, Row1, Column4)	55459.00	45783.93	27483248.00	85.82	84.00	11.33	0.01	0.13	84.00	89.01	84.00	30.78	0.03	0.35	1.00	0.00	0.00	0.00	1.82	42225.00	-0.10	89.13	88.50	100000.00	25112.22	0.00	0.00	0.00	55459.00	45785.75	100000.00	0.83	0.68
18	5	1	10524.00	20911.00	139.70	0	Spot (Block18, Row1, Column5)	55541.00	55540.25	34602356.00	170.88	114.50	115.04	0.17	0.67	86.00	94.64	86.00	43.00	0.04	0.45	42.00	33.00	0.00	28.50	84.88	90223.00	1.77	144.41	95.00	1948.81	654.36	59.59	59.59	0.00	55569.50	55625.12	10.93	0.04	0.00
18	6	1	10821.00	20915.00	139.05	0	Spot (Block18, Row1, Column6)	37644.50	37237.38	24934864.00	133.19	104.00	63.88	0.11	0.48	92.00	101.50	92.00	46.44	0.04	0.46	23.00	17.00	0.00	12.00	41.19	69791.00	0.68	135.04	103.00	3137.04	904.06	0.00	0.00	0.00	37656.50	37278.57	11.62	0.72	0.52
18	7	1	11109.00	20920.00	139.20	0	Spot (Block18, Row1, Column7)	51468.50	45066.64	29107152.00	125.02	104.00	75.92	0.08	0.61	99.00	118.33	99.00	204.75	0.08	1.73	5.00	0.00	0.00	5.00	26.02	65512.00	0.03	137.98	96.00	10293.70	1731.81	0.00	0.00	0.00	51473.50	45092.66	13.33	0.40	0.16
18	8	1	11429.00	20903.00	150.45	0	Spot (Block18, Row1, Column8)	54989.00	54955.33	40349180.00	1175.98	136.50	1719.39	0.94	1.46	105.00	163.29	105.00	506.80	0.19	3.10	31.00	28.00	0.00	31.50	1070.98	724405.00	2.00	1081.81	123.00	1745.68	51.31	16.15	22.51	0.24	55020.50	56026.31	10.77	0.04	0.00
18	1	2	9325.00	21216.00	240.45	0	Spot (Block18, Row2, Column1)	6451.50	6796.93	28204116.00	84.38	83.50	11.80	0.00	0.14	84.00	87.69	84.00	20.18	0.02	0.23	6.00	0.00	0.00	-0.50	0.38	140751.00	-0.16	79.52	79.00	-12903.00	17742.16	0.00	0.00	0.00	6451.00	6797.31	100000.00	0.99	0.98
18	2	2	9630.00	21212.00	151.10	0	Spot (Block18, Row2, Column2)	55749.00	55097.91	40747460.00	104.70	100.00	25.29	0.02	0.24	82.00	85.10	82.00	18.29	0.02	0.21	49.00	22.00	0.00	18.00	22.70	65750.00	1.07	103.40	98.00	3097.17	2427.49	0.00	0.00	0.00	55767.00	55120.61	11.60	0.32	0.10
18	3	2	9926.00	21210.00	136.20	0	Spot (Block18, Row2, Column3)	55556.00	53013.85	31496648.00	82.35	82.00	7.93	0.00	0.10	84.00	89.39	84.00	25.53	0.03	0.29	0.00	0.00	0.00	-2.00	-1.65	41174.00	-0.28	81.61	81.00	-27778.00	-32090.70	0.00	0.00	0.00	55554.00	53012.20	100000.00	0.70	0.49
18	4	2	10229.00	21212.00	143.25	0	Spot (Block18, Row2, Column4)	39405.00	38181.73	26958144.00	103.80	102.00	18.20	0.01	0.18	88.00	96.67	88.00	45.87	0.04	0.47	7.00	0.00	0.00	14.00	15.80	57814.00	0.16	100.87	104.00	2814.64	2417.28	0.00	0.00	0.00	39419.00	38197.53	11.46	0.97	0.93
18	5	2	10540.00	21214.00	198.95	0	Spot (Block18, Row2, Column5)	3688.50	4614.07	16656382.00	97.24	95.00	18.00	0.01	0.19	90.00	96.04	90.00	29.08	0.03	0.30	14.00	0.00	0.00	5.00	7.24	108516.00	0.04	95.62	92.00	737.70	637.61	0.00	0.00	0.00	3693.50	4621.31	9.53	0.71	0.50
18	6	2	10837.00	21212.00	140.75	0	Spot (Block18, Row2, Column6)	54896.00	54645.76	35123480.00	86.82	89.00	12.77	0.01	0.15	94.00	106.21	94.00	50.50	0.05	0.48	0.00	0.00	0.00	-5.00	-7.18	46709.00	-0.38	86.38	85.00	-10979.20	-7610.51	0.00	0.00	0.00	54891.00	54638.58	100000.00	0.45	0.21
18	7	2	11130.00	21211.00	139.85	0	Spot (Block18, Row2, Column7)	54742.00	50624.81	32367420.00	128.07	127.00	28.38	0.00	0.22	100.00	106.06	100.00	33.38	0.03	0.31	44.00	11.00	0.00	27.00	28.07	67495.00	0.66	112.24	111.00	2027.48	1803.26	0.00	0.00	0.00	54769.00	50652.88	10.99	0.76	0.58
18	8	2	11422.00	21212.00	253.05	0	Spot (Block18, Row2, Column8)	21394.00	23298.19	63386784.00	103.22	103.00	14.27	0.00	0.14	106.00	109.23	106.00	24.74	0.01	0.23	2.00	0.00	0.00	-3.00	-2.78	190743.00	-0.24	105.58	104.50	-7131.33	-8368.34	0.00	0.00	0.00	21391.00	23295.41	100000.00	0.86	0.74
18	1	3	9329.00	21515.00	148.10	0	Spot (Block18, Row3, Column1)	55585.50	55528.20	38959568.00	116.50	92.00	56.03	0.10	0.48	84.00	94.36	84.00	46.26	0.05	0.49	24.00	19.00	0.00	8.00	32.50	69317.00	0.48	108.22	95.00	6948.19	1708.60	0.00	0.00	0.00	55593.50	55560.70	12.76	0.07	0.00
18	2	3	9632.00	21513.00	134.20	0	Spot (Block18, Row3, Column2)	55746.00	48751.91	28158348.00	83.75	84.00	9.24	0.00	0.11	85.00	88.08	85.00	21.24	0.02	0.24	0.00	0.00	0.00	-1.00	-1.25	40285.00	-0.20	93.74	93.00	-55746.00	-39082.87	0.00	0.00	0.00	55745.00	48750.66	100000.00	0.81	0.66
18	3	3	9920.00	21514.00	145.75	0	Spot (Block18, Row3, Column3)	7820.00	8655.60	10738969.00	125.05	96.00	55.93	0.11	0.45	87.00	119.30	87.00	149.51	0.14	1.25	5.00	0.00	0.00	9.00	38.05	72654.00	0.04	115.85	89.00	868.89	227.48	93.79	92.89	0.01	7829.00	8693.65	9.76	0.94	0.88
18	4	3	10226.00	21512.00	141.45	0	Spot (Block18, Row3, Column4)	55449.00	47966.14	31580588.00	158.12	102.00	102.46	0.19	0.65	88.00	98.43	88.00	47.61	0.05	0.48	37.00	33.00	0.00	14.00	70.12	86020.00	1.25	144.46	98.50	3960.64	684.01	0.00	0.00	0.00	55463.00	48036.26	11.95	0.56	0.31
18	5	3	10532.00	21516.00	131.20	0	Spot (Block18, Row3, Column5)	55229.00	51560.25	28520520.00	132.64	115.00	47.40	0.06	0.36	88.00	100.68	88.00	47.86	0.06	0.48	36.00	26.00	0.00	27.00	44.64	61149.00	0.67	124.14	99.00	2045.52	1154.91	0.00	0.00	0.00	55256.00	51604.89	11.00	0.57	0.33
18	6	3	10831.00	21513.00	140.05	0	Spot (Block18, Row3, Column6)	25875.00	25930.98	19448928.00	191.27	143.00	105.40	0.13	0.55	94.00	109.00	94.00	54.13	0.06	0.50	49.00	36.00	0.00	49.00	97.27	101567.00	1.52	183.99	105.50	528.06	266.57	0.00	0.00	0.00	25924.00	26028.26	9.04	0.95	0.90
18	7	3	11128.00	21519.00	137.05	0	Spot (Block18, Row3, Column7)	53871.00	45868.07	28807452.00	145.84	117.00	59.56	0.10	0.41	101.00	114.64	101.00	50.00	0.05	0.44	33.00	16.00	0.00	16.00	44.84	73939.00	0.62	143.29	117.00	3366.94	1023.01	0.00	0.00	0.00	53887.00	45912.91	11.72	0.63	0.39
18	8	3	11425.00	21512.00	139.65	0	Spot (Block18, Row3, Column8)	42127.00	40021.88	26948104.00	183.67	141.00	94.03	0.11	0.51	105.00	111.07	105.00	31.92	0.02	0.29	50.00	46.00	0.00	36.00	78.67	96613.00	2.27	154.00	120.50	1170.19	508.70	0.00	0.00	0.00	42163.00	40100.56	10.19	0.87	0.75
18	1	4	9325.00	21811.00	138.40	0	Spot (Block18, Row4, Column1)	55661.00	50815.99	31437636.00	151.93	100.00	91.55	0.18	0.60	87.00	95.01	87.00	43.41	0.04	0.46	36.00	33.00	0.00	13.00	64.93	78698.00	1.31	135.85	97.00	4281.62	782.67	0.00	0.00	0.00	55674.00	50880.91	12.06	0.50	0.25
18	2	4	9626.00	21812.00	153.20	0	Spot (Block18, Row4, Column2)	16113.00	16711.88	16965266.00	85.30	84.00	13.31	0.01	0.16	89.00	107.86	89.00	106.62	0.08	0.99	0.00	0.00	0.00	-5.00	-3.70	54679.00	-0.21	83.91	86.50	-3222.60	-4519.96	0.00	0.00	0.00	16108.00	16708.18	100000.00	1.00	0.99
18	3	4	9929.00	21814.00	144.30	0	Spot (Block18, Row4, Column3)	55797.00	55767.61	37207496.00	318.88	96.00	402.55	0.52	1.26	86.00	114.73	86.00	148.83	0.13	1.30	31.00	25.00	0.00	10.00	232.88	181126.00	1.37	258.54	86.00	5579.70	239.47	55.83	59.60	0.12	55807.00	56000.49	12.45	0.03	0.00
18	4	4	10213.00	21810.00	144.80	0	Spot (Block18, Row4, Column4)	55749.50	51874.57	35331504.00	97.82	98.00	10.90	0.00	0.11	90.00	107.58	90.00	103.05	0.08	0.96	0.00	0.00	0.00	8.00	7.82	56052.00	-0.09	99.35	100.00	6968.69	6631.89	0.00	0.00	0.00	55757.50	51882.39	12.77	0.74	0.55
18	5	4	10557.00	21800.00	243.90	0	Spot (Block18, Row4, Column5)	1492.50	1567.07	20081116.00	88.86	89.00	11.70	0.00	0.13	91.00	129.49	91.00	202.64	0.15	1.56	0.00	0.00	0.00	-2.00	-2.14	152840.00	-0.20	89.10	91.00	-746.25	-732.44	0.74	1.21	0.25	1490.50	1564.93	100000.00	0.74	0.55
18	6	4	10837.00	21816.00	171.05	0	Spot (Block18, Row4, Column6)	54759.00	49210.67	48829628.00	108.54	109.00	17.12	0.00	0.16	93.00	98.03	93.00	29.26	0.02	0.30	16.00	1.00	0.00	16.00	15.54	88352.00	0.36	98.24	95.00	3422.44	3166.60	0.00	0.00	0.00	54775.00	49226.21	11.74	0.82	0.67
18	7	4	11134.00	21809.00	145.95	0	Spot (Block18, Row4, Column7)	28381.50	29637.45	23603708.00	139.96	129.00	44.20	0.04	0.32	98.00	118.37	98.00	72.56	0.08	0.61	29.00	1.00	0.00	31.00	41.96	81314.00	0.30	122.19	110.50	915.53	706.41	0.00	0.00	0.00	28412.50	29679.41	9.84	0.97	0.95
18	8	4	11431.00	21811.00	137.20	0	Spot (Block18, Row4, Column8)	54585.00	50034.79	30980488.00	112.26	107.00	23.69	0.02	0.21	102.00	112.23	102.00	53.64	0.04	0.48	6.00	0.00	0.00	5.00	10.26	57028.00	0.00	119.19	111.00	10917.00	4876.76	0.00	0.00	0.00	54590.00	50045.05	13.41	0.67	0.45
18	1	5	9340.00	22117.00	136.35	0	Spot (Block18, Row5, Column1)	55664.00	55644.94	33020280.00	98.60	94.00	16.66	0.02	0.17	89.00	102.91	89.00	45.46	0.06	0.44	5.00	0.00	0.00	5.00	9.60	49693.00	-0.09	102.90	95.50	11132.80	5798.03	0.00	0.00	0.00	55669.00	55654.54	13.44	0.09	0.01
18	2	5	9629.00	22112.00	139.45	0	Spot (Block18, Row5, Column2)	55758.00	50918.16	31743796.00	145.97	115.00	66.38	0.10	0.45	92.00	108.88	92.00	52.02	0.07	0.48	38.00	29.00	0.00	23.00	53.97	76342.00	0.71	135.36	97.00	2424.26	943.46	0.00	0.00	0.00	55781.00	50972.13	11.24	0.58	0.34
18	3	5	9933.00	22113.00	151.70	0	Spot (Block18, Row5, Column3)	55917.00	54240.38	40103416.00	101.88	94.00	23.20	0.03	0.23	90.00	105.26	90.00	58.82	0.07	0.56	7.00	0.00	0.00	4.00	11.88	63979.00	-0.06	105.26	99.00	13979.25	4566.69	0.00	0.00	0.00	55921.00	54252.26	13.77	0.34	0.11
18	4	5	10230.00	22112.00	144.05	0	Spot (Block18, Row5, Column4)	55929.00	55921.73	36826888.00	145.22	102.00	78.52	0.15	0.54	94.00	113.99	94.00	128.15	0.08	1.12	18.00	0.00	0.00	8.00	51.22	81612.00	0.24	134.04	99.50	6991.12	1091.86	0.00	0.00	0.00	55937.00	55972.95	12.77	0.07	0.01
18	5	5	10538.00	22113.00	140.95	0	Spot (Block18, Row5, Column5)	55671.50	55661.90	35252944.00	396.96	114.00	478.90	0.54	1.21	95.00	151.52	95.00	234.49	0.20	1.55	31.00	25.00	0.00	19.00	301.96	213562.00	1.05	328.33	109.00	2930.08	184.34	56.92	58.44	0.15	55690.50	55963.86	11.52	0.04	0.00
18	6	5	10838.00	22113.00	138.90	0	Spot (Block18, Row5, Column6)	54725.00	50689.80	32164628.00	98.93	99.00	13.03	0.00	0.13	93.00	108.79	93.00	110.97	0.07	1.02	0.00	0.00	0.00	6.00	5.93	51743.00	-0.09	103.85	105.00	9120.83	8540.84	0.00	0.00	0.00	54731.00	50695.73	13.15	0.79	0.63
18	7	5	11131.00	22111.00	157.90	0	Spot (Block18, Row5, Column7)	54649.50	51539.55	42823976.00	238.74	193.50	146.30	0.09	0.61	96.00	122.15	96.00	84.21	0.10	0.69	54.00	37.00	0.00	97.50	142.74	163779.00	1.38	204.60	116.00	560.51	361.06	89.74	89.74	0.00	54747.00	51682.29	9.13	0.38	0.14
18	8	5	11436.00	22117.00	137.25	0	Spot (Block18, Row5, Column8)	54695.50	54693.54	33487636.00	186.19	133.00	117.15	0.15	0.63	102.00	122.62	102.00	79.29	0.08	0.65	34.00	19.00	0.00	31.00	84.19	95141.00	0.80	155.28	105.00	1764.37	649.68	61.46	72.86	0.09	54726.50	54777.72	10.78	0.04	0.00
18	1	6	9334.00	22414.00	138.40	0	Spot (Block18, Row6, Column1)	49676.00	43991.98	27831816.00	181.77	130.00	100.65	0.15	0.55	89.00	102.35	89.00	47.14	0.06	0.46	48.00	37.00	0.00	41.00	92.77	93975.00	1.68	166.04	116.50	1211.61	474.21	0.00	0.00	0.00	49717.00	44084.75	10.24	0.71	0.51
18	2	6	9624.00	22420.00	145.85	0	Spot (Block18, Row6, Column2)	45168.00	43189.44	30879444.00	169.97	120.00	100.03	0.15	0.59	90.00	106.35	90.00	56.13	0.07	0.53	44.00	34.00	0.00	30.00	79.97	99264.00	1.13	148.72	99.00	1505.60	540.05	0.00	0.00	0.00	45198.00	43269.41	10.56	0.84	0.71
18	3	6	9908.00	22407.00	138.25	0	Spot (Block18, Row6, Column3)	55901.00	48868.59	30304548.00	188.22	115.50	152.91	0.21	0.81	91.00	104.19	91.00	57.63	0.06	0.55	40.00	29.00	0.00	24.50	97.22	97500.00	1.46	166.23	96.00	2281.67	502.64	94.68	91.79	0.05	55925.50	48965.82	11.16	0.51	0.26
18	4	6	10235.00	22414.00	138.15	0	Spot (Block18, Row6, Column4)	55967.00	55870.80	33570360.00	87.75	87.00	9.90	0.00	0.11	92.00	103.92	92.00	90.72	0.05	0.87	0.00	0.00	0.00	-5.00	-4.25	45014.00	-0.18	87.87	88.00	-11193.40	-13135.53	0.00	0.00	0.00	55962.00	55866.55	100000.00	0.16	0.03
18	5	6	10532.00	22412.00	135.05	0	Spot (Block18, Row6, Column5)	55547.00	55529.75	32103932.00	287.91	103.00	407.83	0.45	1.42	92.00	113.94	92.00	138.29	0.09	1.21	21.00	18.00	0.00	11.00	195.91	141075.00	1.26	264.36	96.00	5049.73	283.45	51.74	56.18	0.12	55558.00	55725.66	12.30	0.03	0.00
18	6	6	10830.00	22413.00	136.55	0	Spot (Block18, Row6, Column6)	54991.00	46977.87	28761116.00	100.20	100.50	12.02	0.00	0.12	94.00	115.14	94.00	98.74	0.09	0.86	0.00	0.00	0.00	6.50	6.20	50098.00	-0.15	90.46	91.00	8460.15	7581.97	0.00	0.00	0.00	54997.50	46984.06	13.05	0.88	0.78
18	7	6	11129.00	22413.00	141.95	0	Spot (Block18, Row6, Column7)	55068.00	55065.36	35846488.00	161.71	109.00	106.07	0.17	0.66	94.00	112.40	94.00	63.97	0.08	0.57	36.00	21.00	0.00	15.00	67.71	88456.00	0.77	150.64	101.50	3671.20	813.24	76.91	76.91	0.00	55083.00	55133.07	11.84	0.04	0.00
18	8	6	11445.00	22415.00	138.80	0	Spot (Block18, Row6, Column8)	54931.00	54927.53	33748996.00	193.62	127.00	126.05	0.18	0.65	98.00	107.68	98.00	56.50	0.04	0.52	44.00	28.00	0.00	29.00	95.62	99714.00	1.52	175.02	116.00	1894.17	574.44	0.00	0.00	0.00	54960.00	55023.15	10.89	0.04	0.00
18	1	7	9330.00	22714.00	148.35	0	Spot (Block18, Row7, Column1)	28484.00	28846.25	23059364.00	95.89	96.00	10.89	0.00	0.11	85.00	86.00	85.00	13.61	0.01	0.16	39.00	6.00	0.00	11.00	10.89	57536.00	0.73	94.63	95.00	2589.45	2648.06	0.00	0.00	0.00	28495.00	28857.15	11.34	0.99	0.98
18	2	7	9625.00	22710.00	137.60	0	Spot (Block18, Row7, Column2)	55948.00	50489.59	30459040.00	92.75	92.00	11.00	0.00	0.12	86.00	86.29	86.00	12.63	0.00	0.15	26.00	5.00	0.00	6.00	6.75	47025.00	0.51	90.30	89.00	9324.67	7478.30	0.00	0.00	0.00	55954.00	50496.34	13.19	0.78	0.61
18	3	7	9928.00	22720.00	158.85	0	Spot (Block18, Row7, Column3)	11306.50	14977.39	17057408.00	87.61	89.00	9.82	0.01	0.11	89.00	91.68	89.00	22.36	0.01	0.24	0.00	0.00	0.00	0.00	-1.39	60803.00	-0.18	83.07	85.00	100000.00	-10793.65	0.00	0.00	0.00	11306.50	14976.01	100000.00	0.90	0.82
18	4	7	10229.00	22709.00	137.55	0	Spot (Block18, Row7, Column4)	53887.00	45094.94	27802976.00	100.41	100.00	13.58	0.00	0.14	90.00	94.54	90.00	30.33	0.02	0.32	6.00	0.00	0.00	10.00	10.41	51009.00	0.19	102.32	100.00	5388.70	4331.30	0.00	0.00	0.00	53897.00	45105.35	12.40	0.90	0.81
18	5	7	10532.00	22714.00	143.75	0	Spot (Block18, Row7, Column5)	55614.00	52330.02	34923100.00	91.35	88.00	16.29	0.02	0.18	91.00	96.96	91.00	36.58	0.03	0.38	2.00	0.00	0.00	-3.00	0.35	51246.00	-0.15	99.89	94.00	-18538.00	150548.75	0.00	0.00	0.00	55611.00	52330.37	100000.00	0.64	0.41
18	6	7	10832.00	22714.00	144.40	0	Spot (Block18, Row7, Column6)	26316.00	26185.12	20589234.00	179.74	126.00	98.78	0.15	0.55	94.00	117.00	94.00	77.58	0.10	0.66	41.00	32.00	0.00	32.00	85.74	101553.00	0.81	169.95	114.00	822.38	305.40	0.00	0.00	0.00	26348.00	26270.87	9.68	0.94	0.89
18	7	7	11146.00	22709.00	151.95	0	Spot (Block18, Row7, Column7)	26760.00	27520.38	23822584.00	174.59	112.00	124.64	0.19	0.71	92.00	103.15	92.00	47.23	0.05	0.46	38.00	29.00	0.00	20.00	82.59	110518.00	1.51	138.34	91.50	1338.00	333.20	97.74	97.74	0.00	26780.00	27602.97	10.39	0.90	0.80
18	8	7	11429.00	22712.00	147.00	-50	Spot (Block18, Row7, Column8)	-196.00	-124.27	6060359.00	104.92	99.00	24.12	0.03	0.23	93.00	93.58	93.00	22.21	0.00	0.24	26.00	13.00	0.00	6.00	11.92	61691.00	0.51	105.88	101.00	-32.67	-10.43	27.32	28.73	0.63	-190.00	-112.35	100000.00	0.95	0.90
18	1	8	9324.00	23022.00	165.35	0	Spot (Block18, Row8, Column1)	49030.50	45427.83	41715148.00	87.58	87.00	13.26	0.00	0.15	85.00	85.35	85.00	12.75	0.00	0.15	23.00	2.00	0.00	2.00	2.58	66384.00	0.17	91.18	90.00	24515.25	17622.47	0.00	0.00	0.00	49032.50	45430.41	14.58	0.90	0.80
18	2	8	9631.00	23012.00	138.15	0	Spot (Block18, Row8, Column2)	56079.00	46669.36	29016992.00	82.04	80.00	12.52	0.01	0.15	83.00	85.77	83.00	19.76	0.01	0.23	7.00	0.00	0.00	-3.00	-0.96	42416.00	-0.19	80.64	79.00	-18693.00	-48743.73	0.00	0.00	0.00	56076.00	46668.40	100000.00	0.79	0.62
18	3	8	9936.00	23014.00	134.80	0	Spot (Block18, Row8, Column3)	55789.00	53960.43	31407492.00	121.46	106.00	35.63	0.06	0.29	84.00	89.80	84.00	30.31	0.03	0.34	36.00	24.00	0.00	22.00	37.46	59878.00	1.04	118.77	104.00	2535.86	1440.62	0.00	0.00	0.00	55811.00	53997.89	11.31	0.42	0.18
18	4	8	10229.00	23016.00	176.50	0	Spot (Block18, Row8, Column4)	55764.00	55665.25	56799272.00	134.11	97.00	87.26	0.14	0.65	87.00	91.78	87.00	30.85	0.02	0.34	24.00	19.00	0.00	10.00	47.11	116411.00	1.37	145.58	94.00	5576.40	1181.50	0.00	0.00	0.00	55774.00	55712.36	12.45	0.06	0.00
18	5	8	10508.00	23012.00	144.20	0	Spot (Block18, Row8, Column5)	55597.00	50770.01	34239584.00	87.33	86.00	14.25	0.01	0.16	88.00	91.40	88.00	30.49	0.02	0.33	2.00	0.00	0.00	-2.00	-0.67	49256.00	-0.13	89.87	87.00	-27798.50	-76155.30	0.00	0.00	0.00	55595.00	50769.34	100000.00	0.74	0.55
18	6	8	10829.00	23013.00	144.45	0	Spot (Block18, Row8, Column6)	55548.00	55306.59	37348248.00	159.30	104.00	122.72	0.19	0.77	88.00	96.79	88.00	55.82	0.04	0.58	28.00	19.00	0.00	16.00	71.30	91117.00	1.12	179.85	106.50	3471.75	775.74	0.00	0.00	0.00	55564.00	55377.89	11.76	0.09	0.01
18	7	8	11115.00	23013.00	148.10	0	Spot (Block18, Row8, Column7)	55503.00	55467.59	39234596.00	102.29	96.00	21.20	0.03	0.21	86.00	90.94	86.00	36.75	0.02	0.40	20.00	4.00	0.00	10.00	16.29	61270.00	0.31	106.30	95.00	5550.30	3405.61	0.00	0.00	0.00	55513.00	55483.88	12.44	0.08	0.01
18	8	8	11409.00	23020.00	146.70	0	Spot (Block18, Row8, Column8)	55168.00	55108.08	38827056.00	86.56	87.00	15.07	0.00	0.17	86.00	86.49	86.00	13.23	0.00	0.15	18.00	5.00	0.00	1.00	0.56	51330.00	0.01	88.80	92.00	55168.00	98430.51	0.00	0.00	0.00	55169.00	55108.64	15.75	0.18	0.03
19	1	1	13852.00	20916.00	173.15	0	Spot (Block19, Row1, Column1)	54973.00	53519.73	53252476.00	652.64	138.00	869.55	0.67	1.33	79.00	140.22	79.00	351.11	0.25	2.50	36.00	29.00	0.00	59.00	573.64	542342.00	1.46	492.35	91.00	931.75	93.30	39.58	46.35	0.23	55032.00	54093.37	9.86	0.14	0.02
19	2	1	14140.00	20911.00	133.50	0	Spot (Block19, Row1, Column2)	41173.00	38678.39	23580304.00	84.64	88.00	16.97	0.02	0.20	81.00	97.54	81.00	219.96	0.08	2.25	0.00	0.00	0.00	7.00	3.64	40374.00	-0.06	85.55	86.00	5881.86	10621.53	0.00	0.00	0.00	41180.00	38682.04	12.52	0.99	0.99
19	3	1	14429.00	20910.00	137.25	0	Spot (Block19, Row1, Column3)	54610.00	53369.09	32597344.00	93.64	95.00	13.04	0.01	0.14	79.00	79.24	79.00	11.24	0.00	0.14	61.00	31.00	0.00	16.00	14.64	47477.00	1.28	81.12	82.00	3413.12	3644.68	0.00	0.00	0.00	54626.00	53383.74	11.74	0.61	0.37
19	4	1	14737.00	20909.00	133.05	0	Spot (Block19, Row1, Column4)	54452.00	49165.42	28557928.00	83.43	86.00	13.59	0.01	0.16	79.00	79.66	79.00	12.02	0.00	0.15	33.00	4.00	0.00	7.00	4.43	39546.00	0.31	83.59	86.00	7778.86	11097.33	0.00	0.00	0.00	54459.00	49169.85	12.93	0.86	0.73
19	5	1	15030.00	20909.00	140.60	0	Spot (Block19, Row1, Column5)	54446.00	54419.13	35374672.00	86.48	86.00	10.04	0.00	0.12	81.00	81.31	81.00	12.89	0.00	0.16	24.00	2.00	0.00	5.00	5.48	46699.00	0.40	85.14	85.00	10889.20	9931.17	0.00	0.00	0.00	54451.00	54424.61	13.41	0.12	0.01
19	6	1	15318.00	20910.00	138.45	0	Spot (Block19, Row1, Column6)	54331.00	44976.44	29045476.00	85.25	83.00	12.27	0.01	0.14	83.00	83.24	83.00	12.46	0.00	0.15	18.00	6.00	0.00	0.00	2.25	44075.00	0.16	90.65	90.50	100000.00	19976.66	0.00	0.00	0.00	54331.00	44978.69	100000.00	0.79	0.63
19	7	1	15612.00	20917.00	139.35	0	Spot (Block19, Row1, Column7)	54309.00	48581.12	31817616.00	96.07	93.00	13.26	0.01	0.14	84.00	90.15	84.00	142.28	0.03	1.58	0.00	0.00	0.00	9.00	12.07	51107.00	0.04	93.16	89.00	6034.33	4026.35	0.00	0.00	0.00	54318.00	48593.19	12.56	0.69	0.48
19	8	1	15936.00	20904.00	151.35	0	Spot (Block19, Row1, Column8)	54179.00	54128.44	41059112.00	1671.79	188.00	2064.41	0.95	1.23	82.00	108.32	82.00	332.11	0.12	3.07	44.00	42.00	0.00	106.00	1589.79	1048215.00	4.71	1220.07	97.00	511.12	34.05	14.57	20.43	0.25	54285.00	55718.23	9.00	0.05	0.00
19	1	2	13832.00	21216.00	240.20	0	Spot (Block19, Row2, Column1)	7666.00	8070.67	31063364.00	75.17	75.00	11.36	0.00	0.15	81.00	80.87	81.00	11.78	0.00	0.15	6.00	0.00	0.00	-6.00	-5.83	125153.00	-0.48	80.97	81.00	-1277.67	-1383.61	0.00	0.00	0.00	7660.00	8064.83	100000.00	0.97	0.95
19	2	2	14133.00	21210.00	153.80	0	Spot (Block19, Row2, Column2)	54846.00	53531.09	41871880.00	79.51	78.00	10.66	0.01	0.13	81.00	80.61	81.00	10.81	0.00	0.13	15.00	2.00	0.00	-3.00	-1.49	51842.00	-0.10	86.00	85.00	-18282.00	-35981.68	0.00	0.00	0.00	54843.00	53529.60	100000.00	0.44	0.19
19	3	2	14427.00	21208.00	135.55	0	Spot (Block19, Row2, Column3)	54683.50	53606.50	31842480.00	75.82	76.00	7.95	0.00	0.10	78.00	78.63	78.00	12.08	0.00	0.15	3.00	0.00	0.00	-2.00	-2.18	37457.00	-0.23	73.87	73.00	-27341.75	-24634.02	0.00	0.00	0.00	54681.50	53604.32	100000.00	0.61	0.38
19	4	2	14734.00	21210.00	144.95	0	Spot (Block19, Row2, Column4)	50337.00	45064.53	32341416.00	80.91	82.00	8.67	0.01	0.11	79.00	79.18	79.00	12.36	0.00	0.16	10.00	0.00	0.00	3.00	1.91	46524.00	0.14	76.20	76.00	16779.00	23577.94	0.00	0.00	0.00	50340.00	45066.44	14.03	0.95	0.90
19	5	2	15026.00	21209.00	183.95	0	Spot (Block19, Row2, Column5)	7072.50	8177.62	18631224.00	91.97	93.00	14.26	0.00	0.16	80.00	79.95	80.00	10.24	0.00	0.13	56.00	32.00	0.00	13.00	11.97	87556.00	1.17	87.58	85.00	544.04	683.14	0.00	0.00	0.00	7085.50	8189.59	9.09	0.89	0.80
19	6	2	15334.00	21210.00	142.85	0	Spot (Block19, Row2, Column6)	54036.50	53816.99	36315712.00	82.49	81.00	12.66	0.01	0.15	81.00	90.67	81.00	47.14	0.05	0.52	0.00	0.00	0.00	0.00	1.49	45862.00	-0.17	89.62	87.50	100000.00	36225.50	0.00	0.00	0.00	54036.50	53818.48	100000.00	0.28	0.08
19	7	2	15629.00	21210.00	140.85	0	Spot (Block19, Row2, Column7)	54087.00	52204.02	34181396.00	87.35	86.00	14.76	0.01	0.17	81.00	80.68	81.00	12.53	0.00	0.16	35.00	11.00	0.00	5.00	6.35	46908.00	0.53	79.75	83.00	10817.40	8218.58	0.00	0.00	0.00	54092.00	52210.37	13.40	0.68	0.46
19	8	2	15927.00	21210.00	249.30	0	Spot (Block19, Row2, Column8)	24993.00	27618.61	70445432.00	84.75	84.00	10.89	0.00	0.13	84.00	83.70	84.00	13.67	0.00	0.16	11.00	1.00	0.00	0.00	0.75	152634.00	0.08	78.15	77.50	100000.00	36845.43	0.00	0.00	0.00	24993.00	27619.36	100000.00	0.90	0.82
19	1	3	13838.00	21512.00	151.80	0	Spot (Block19, Row3, Column1)	54812.00	54793.41	41275716.00	86.75	89.00	16.35	0.01	0.19	84.00	83.56	84.00	13.15	0.00	0.16	26.00	6.00	0.00	5.00	2.75	54655.00	0.24	86.74	90.00	10962.40	19896.17	0.00	0.00	0.00	54817.00	54796.17	13.42	0.13	0.02
19	2	3	14136.00	21511.00	134.30	0	Spot (Block19, Row3, Column2)	54784.00	49464.35	29204632.00	75.84	78.00	14.08	0.01	0.19	82.00	82.24	82.00	10.76	0.00	0.13	11.00	0.00	0.00	-4.00	-6.16	36783.00	-0.59	77.82	80.00	-13696.00	-8031.54	0.00	0.00	0.00	54780.00	49458.19	100000.00	0.88	0.78
19	3	3	14422.00	21514.00	141.50	0	Spot (Block19, Row3, Column3)	11895.00	12725.67	12731000.00	88.85	89.00	8.31	0.00	0.09	81.00	83.20	81.00	16.01	0.01	0.19	15.00	0.00	0.00	8.00	7.85	48247.00	0.35	89.80	89.00	1486.88	1620.55	0.00	0.00	0.00	11903.00	12733.52	10.54	0.98	0.95
19	4	3	14734.00	21510.00	141.20	0	Spot (Block19, Row3, Column4)	54471.00	51118.08	33454212.00	81.94	82.00	9.91	0.00	0.12	80.00	80.31	80.00	11.44	0.00	0.14	15.00	3.00	0.00	2.00	1.94	44086.00	0.14	79.67	80.00	27235.50	26292.11	0.00	0.00	0.00	54473.00	51120.03	14.73	0.78	0.60
19	5	3	15035.00	21512.00	132.90	0	Spot (Block19, Row3, Column5)	54282.00	53034.65	30408268.00	79.50	80.00	12.71	0.00	0.16	79.00	83.36	79.00	33.32	0.02	0.40	0.00	0.00	0.00	1.00	0.50	37603.00	-0.12	77.06	76.00	54282.00	106294.75	0.00	0.00	0.00	54283.00	53035.15	15.73	0.75	0.56
19	6	3	15329.00	21511.00	139.50	0	Spot (Block19, Row3, Column6)	34173.50	33712.26	23814840.00	188.24	164.50	94.57	0.06	0.50	82.00	91.64	82.00	47.11	0.05	0.51	58.00	48.00	0.00	82.50	106.24	99014.00	2.05	158.41	104.00	414.22	317.32	0.00	0.00	0.00	34256.00	33818.50	8.69	0.97	0.94
19	7	3	15634.00	21517.00	137.10	0	Spot (Block19, Row3, Column7)	53912.00	48074.94	30386456.00	82.04	81.00	13.11	0.01	0.16	83.00	84.98	83.00	27.74	0.01	0.33	1.00	0.00	0.00	-2.00	-0.96	41759.00	-0.11	76.64	75.00	-26956.00	-50143.86	0.00	0.00	0.00	53910.00	48073.98	100000.00	0.80	0.63
19	8	3	15931.00	21509.00	142.00	0	Spot (Block19, Row3, Column8)	46324.00	42819.86	29862288.00	116.91	110.00	24.78	0.03	0.21	84.00	83.83	84.00	11.81	0.00	0.14	78.00	54.00	0.00	26.00	32.91	64064.00	2.80	101.96	95.00	1781.69	1301.31	0.00	0.00	0.00	46350.00	42852.77	10.80	0.88	0.78
19	1	4	13832.00	21808.00	139.05	0	Spot (Block19, Row4, Column1)	54869.00	51418.90	32408556.00	93.88	94.00	7.49	0.00	0.08	84.00	83.68	84.00	12.60	0.00	0.15	36.00	1.00	0.00	10.00	9.88	49005.00	0.81	91.95	91.00	5486.90	5204.71	0.00	0.00	0.00	54879.00	51428.78	12.42	0.81	0.65
19	2	4	14131.00	21811.00	149.50	0	Spot (Block19, Row4, Column2)	21604.50	21480.06	19721108.00	85.66	85.00	9.88	0.00	0.12	84.00	85.53	84.00	15.84	0.01	0.19	9.00	0.00	0.00	1.00	1.66	52594.00	0.01	80.24	80.00	21604.50	12955.55	0.00	0.00	0.00	21605.50	21481.72	14.40	0.98	0.97
19	3	4	14424.00	21813.00	143.05	0	Spot (Block19, Row4, Column3)	54776.00	54763.87	36627584.00	104.81	99.00	21.87	0.02	0.21	82.00	84.77	82.00	17.65	0.01	0.21	49.00	27.00	0.00	17.00	22.81	58588.00	1.14	107.30	96.00	3222.12	2401.02	0.00	0.00	0.00	54793.00	54786.68	11.65	0.09	0.01
19	4	4	14719.00	21810.00	145.05	0	Spot (Block19, Row4, Column4)	54494.00	53735.36	37246720.00	80.89	80.00	10.99	0.00	0.14	80.00	80.15	80.00	13.48	0.00	0.17	13.00	2.00	0.00	0.00	0.89	46513.00	0.05	78.32	79.00	100000.00	60229.70	0.00	0.00	0.00	54494.00	53736.25	100000.00	0.50	0.25
19	5	4	15050.00	21809.00	245.60	0	Spot (Block19, Row4, Column5)	1560.00	1728.87	22462146.00	79.03	77.00	16.06	0.01	0.20	80.00	82.29	80.00	15.92	0.01	0.19	13.00	4.00	0.00	-3.00	-0.97	138225.00	-0.20	75.02	75.00	-520.00	-1783.95	84.04	80.20	0.44	1557.00	1727.90	100000.00	0.98	0.96
19	6	4	15344.00	21815.00	173.55	0	Spot (Block19, Row4, Column6)	54021.00	47268.00	49612440.00	97.04	98.00	20.18	0.00	0.21	81.00	81.79	81.00	12.79	0.00	0.16	57.00	36.00	0.00	17.00	16.04	81901.00	1.19	90.10	89.00	3177.71	2947.05	0.00	0.00	0.00	54038.00	47284.04	11.63	0.89	0.79
19	7	4	15644.00	21807.00	144.10	0	Spot (Block19, Row4, Column7)	32800.50	34335.10	25824860.00	78.45	77.00	10.38	0.01	0.13	82.00	86.95	82.00	31.09	0.03	0.36	0.00	0.00	0.00	-5.00	-3.55	44244.00	-0.27	80.92	82.00	-6560.10	-9663.17	0.00	0.00	0.00	32795.50	34331.54	100000.00	0.96	0.93
19	8	4	15931.00	21809.00	136.80	0	Spot (Block19, Row4, Column8)	54095.00	50128.46	31215428.00	91.93	93.00	9.95	0.01	0.11	83.00	83.33	83.00	11.51	0.00	0.14	43.00	6.00	0.00	10.00	8.93	46611.00	0.75	88.79	89.50	5409.50	5610.40	0.00	0.00	0.00	54105.00	50137.39	12.40	0.84	0.71
19	1	5	13842.00	22113.00	135.35	0	Spot (Block19, Row5, Column1)	55027.00	55025.34	32177104.00	86.23	88.00	13.77	0.01	0.16	84.00	92.27	84.00	38.93	0.04	0.42	0.00	0.00	0.00	4.00	2.23	42338.00	-0.16	83.83	80.00	13756.75	24696.04	0.00	0.00	0.00	55031.00	55027.57	13.75	0.13	0.02
19	2	5	14132.00	22110.00	141.20	0	Spot (Block19, Row5, Column2)	54988.00	52343.18	34023852.00	104.13	101.00	22.80	0.01	0.22	82.00	87.56	82.00	24.42	0.03	0.28	45.00	14.00	0.00	19.00	22.13	56334.00	0.68	101.09	93.00	2894.11	2365.32	0.00	0.00	0.00	55007.00	52365.31	11.50	0.61	0.37
19	3	5	14425.00	22111.00	150.10	0	Spot (Block19, Row5, Column3)	54656.50	51557.75	38398624.00	97.38	95.00	18.72	0.01	0.19	82.00	83.69	82.00	14.35	0.01	0.17	49.00	25.00	0.00	13.00	15.38	59888.00	0.95	90.68	84.00	4204.35	3352.51	0.00	0.00	0.00	54669.50	51573.13	12.04	0.49	0.24
19	4	5	14733.00	22108.00	140.30	0	Spot (Block19, Row5, Column4)	54421.00	53310.76	34596364.00	82.47	84.00	15.04	0.01	0.18	81.00	82.35	81.00	14.91	0.01	0.18	20.00	1.00	0.00	3.00	1.47	44285.00	0.01	82.54	84.50	18140.33	36329.71	0.00	0.00	0.00	54424.00	53312.23	14.15	0.39	0.15
19	5	5	15039.00	22110.00	142.25	0	Spot (Block19, Row5, Column5)	54676.00	54657.66	35968936.00	112.46	109.00	30.63	0.01	0.27	81.00	82.97	81.00	16.22	0.01	0.20	62.00	46.00	0.00	28.00	31.46	61740.00	1.82	97.49	84.00	1952.71	1737.42	0.00	0.00	0.00	54704.00	54689.12	10.93	0.14	0.02
19	6	5	15335.00	22110.00	138.55	0	Spot (Block19, Row5, Column6)	54190.50	52361.08	32808616.00	82.21	81.00	9.02	0.01	0.11	78.00	80.74	78.00	21.15	0.02	0.26	4.00	0.00	0.00	3.00	4.21	42339.00	0.07	83.33	81.00	18063.50	12432.45	0.00	0.00	0.00	54193.50	52365.29	14.14	0.58	0.34
19	7	5	15630.00	22109.00	161.35	0	Spot (Block19, Row5, Column7)	54317.50	49759.30	44086644.00	171.81	179.00	73.83	0.02	0.43	80.00	85.60	80.00	31.09	0.03	0.36	66.00	58.00	0.00	99.00	91.81	124219.00	2.77	133.81	93.00	548.66	541.98	0.00	0.00	0.00	54416.50	49851.11	9.10	0.54	0.30
19	8	5	15939.00	22113.00	136.70	0	Spot (Block19, Row5, Column8)	54321.00	54280.09	33074764.00	86.70	87.00	12.18	0.00	0.14	83.00	85.31	83.00	20.41	0.01	0.24	6.00	0.00	0.00	4.00	3.70	43784.00	0.07	79.90	80.00	13580.25	14666.38	0.00	0.00	0.00	54325.00	54283.79	13.73	0.16	0.03
19	1	6	13835.00	22413.00	138.70	0	Spot (Block19, Row6, Column1)	55003.00	46693.65	29871988.00	179.28	161.50	96.19	0.05	0.54	84.00	93.42	84.00	41.14	0.05	0.44	55.00	49.00	0.00	77.50	95.28	93583.00	2.09	145.61	110.50	709.72	490.08	66.67	66.67	0.00	55080.50	46788.93	9.47	0.74	0.54
19	2	6	14127.00	22419.00	145.50	0	Spot (Block19, Row6, Column2)	52514.00	46234.70	32653172.00	132.09	119.00	41.35	0.05	0.31	81.00	88.18	81.00	31.08	0.04	0.35	56.00	39.00	0.00	38.00	51.09	75954.00	1.41	123.27	99.00	1381.95	904.90	0.00	0.00	0.00	52552.00	46285.80	10.43	0.87	0.75
19	3	6	14418.00	22407.00	137.00	0	Spot (Block19, Row6, Column3)	54608.00	51641.68	31785120.00	92.18	93.00	8.64	0.00	0.09	80.00	82.57	80.00	15.90	0.01	0.19	31.00	0.00	0.00	13.00	12.18	46828.00	0.60	87.54	87.00	4200.62	4239.49	0.00	0.00	0.00	54621.00	51653.86	12.04	0.83	0.68
19	4	6	14731.00	22412.00	136.65	0	Spot (Block19, Row6, Column4)	54649.00	54629.49	33151088.00	89.47	89.00	9.70	0.00	0.11	80.00	80.91	80.00	13.27	0.00	0.16	30.00	5.00	0.00	9.00	9.47	45274.00	0.65	91.07	91.00	6072.11	5766.06	0.00	0.00	0.00	54658.00	54638.96	12.57	0.15	0.02
19	5	6	15037.00	22412.00	134.80	0	Spot (Block19, Row6, Column5)	54798.00	54784.80	31974868.00	94.67	83.00	29.40	0.06	0.31	79.00	79.81	79.00	13.81	0.00	0.17	40.00	29.00	0.00	4.00	15.67	46199.00	1.08	95.04	80.50	13699.50	3496.14	0.00	0.00	0.00	54802.00	54800.47	13.74	0.10	0.01
19	6	6	15328.00	22408.00	135.45	0	Spot (Block19, Row6, Column6)	54557.00	47881.86	29018092.00	79.24	80.00	9.92	0.00	0.13	81.00	84.70	81.00	20.98	0.02	0.25	0.00	0.00	0.00	-1.00	-1.76	39063.00	-0.26	84.16	83.00	-54557.00	-27133.00	0.00	0.00	0.00	54556.00	47880.09	100000.00	0.85	0.71
19	7	6	15634.00	22411.00	144.55	0	Spot (Block19, Row6, Column7)	54621.00	54603.91	37476560.00	93.00	94.00	11.86	0.00	0.13	80.00	81.25	80.00	13.44	0.01	0.17	50.00	12.00	0.00	14.00	13.00	53197.00	0.87	92.26	92.50	3901.50	4199.74	0.00	0.00	0.00	54635.00	54616.91	11.93	0.11	0.01
19	8	6	15946.00	22415.00	137.95	0	Spot (Block19, Row6, Column8)	54502.00	54475.04	33540368.00	92.76	94.00	14.51	0.01	0.16	80.00	79.93	80.00	12.30	0.00	0.15	54.00	22.00	0.00	14.00	12.76	47492.00	1.04	85.56	90.50	3893.00	4269.94	0.00	0.00	0.00	54516.00	54487.79	11.93	0.13	0.02
19	1	7	13832.00	22712.00	149.70	0	Spot (Block19, Row7, Column1)	37757.00	36586.49	29024164.00	91.33	92.50	10.74	0.01	0.12	81.00	81.73	81.00	13.01	0.00	0.16	42.00	3.00	0.00	11.50	10.33	56076.00	0.74	86.23	83.00	3283.22	3542.12	0.00	0.00	0.00	37768.50	36596.82	11.68	0.98	0.96
19	2	7	14132.00	22710.00	136.65	0	Spot (Block19, Row7, Column2)	54808.00	51203.88	31399180.00	90.60	90.00	8.10	0.00	0.09	77.00	78.05	77.00	11.72	0.01	0.15	59.00	12.00	0.00	13.00	13.60	45932.00	1.07	80.35	80.00	4216.00	3766.19	0.00	0.00	0.00	54821.00	51217.48	12.04	0.78	0.61
19	3	7	14423.00	22716.00	155.20	0	Spot (Block19, Row7, Column3)	17757.00	21009.15	20939632.00	71.67	74.00	10.55	0.01	0.15	79.00	79.97	79.00	11.72	0.01	0.15	0.00	0.00	0.00	-5.00	-7.33	47516.00	-0.71	72.88	73.00	-3551.40	-2865.47	0.00	0.00	0.00	17752.00	21001.82	100000.00	0.90	0.82
19	4	7	14729.00	22709.00	136.70	0	Spot (Block19, Row7, Column4)	54805.50	46408.17	28740432.00	78.98	80.00	7.90	0.01	0.10	81.00	81.51	81.00	13.97	0.00	0.17	0.00	0.00	0.00	-1.00	-2.02	39729.00	-0.18	77.90	80.00	-54805.50	-23020.98	0.00	0.00	0.00	54804.50	46406.16	100000.00	0.90	0.81
19	5	7	15035.00	22712.00	147.55	0	Spot (Block19, Row7, Column5)	54770.00	52583.88	37566204.00	83.76	83.00	8.71	0.00	0.10	78.00	79.80	78.00	16.96	0.01	0.21	10.00	0.00	0.00	5.00	5.76	49668.00	0.23	76.32	77.00	10954.00	9133.64	0.00	0.00	0.00	54775.00	52589.64	13.42	0.71	0.50
19	6	7	15337.00	22712.00	145.50	0	Spot (Block19, Row7, Column6)	28679.50	29241.00	23104504.00	138.69	117.50	54.81	0.07	0.40	81.00	88.30	81.00	36.41	0.04	0.41	50.00	45.00	0.00	36.50	57.69	79884.00	1.38	112.24	87.50	785.74	506.89	0.00	0.00	0.00	28716.00	29298.69	9.62	0.97	0.94
19	7	7	15645.00	22706.00	152.15	0	Spot (Block19, Row7, Column7)	29642.00	30548.80	26243164.00	94.95	93.00	15.32	0.01	0.16	81.00	82.03	81.00	14.39	0.01	0.18	43.00	14.00	0.00	12.00	13.95	60391.00	0.90	87.12	86.00	2470.17	2189.19	0.00	0.00	0.00	29654.00	30562.75	11.27	0.95	0.90
19	8	7	15931.00	22711.00	147.00	-50	Spot (Block19, Row7, Column8)	-303.00	-209.39	6276085.00	76.22	75.00	7.67	0.01	0.10	81.00	80.07	81.00	12.17	0.01	0.15	2.00	0.00	0.00	-6.00	-4.78	44819.00	-0.32	79.76	81.00	50.50	43.83	53.46	55.64	0.15	-309.00	-214.16	5.66	0.98	0.96
19	1	8	13843.00	23021.00	184.45	0	Spot (Block19, Row8, Column1)	54429.00	44002.05	52628692.00	92.62	91.00	13.82	0.01	0.15	81.00	81.76	81.00	11.58	0.00	0.14	46.00	21.00	0.00	10.00	11.62	88448.00	0.94	86.43	87.00	5442.90	3788.15	0.00	0.00	0.00	54439.00	44013.67	12.41	0.79	0.63
19	2	8	14126.00	23011.00	137.45	0	Spot (Block19, Row8, Column2)	54829.00	49783.76	30608032.00	78.82	79.00	11.36	0.00	0.14	81.00	81.05	81.00	11.90	0.00	0.15	13.00	0.00	0.00	-2.00	-2.18	39883.00	-0.19	79.73	78.00	-27414.50	-22838.26	0.00	0.00	0.00	54827.00	49781.58	100000.00	0.80	0.64
19	3	8	14435.00	23012.00	134.15	0	Spot (Block19, Row8, Column3)	55110.00	53903.41	31135168.00	81.57	82.00	8.84	0.00	0.11	81.00	81.67	81.00	13.67	0.00	0.17	6.00	0.00	0.00	1.00	0.57	39480.00	-0.01	88.72	89.00	55110.00	94525.68	0.00	0.00	0.00	55111.00	53903.98	15.75	0.64	0.41
19	4	8	14731.00	23014.00	176.35	0	Spot (Block19, Row8, Column4)	55019.00	54871.95	56691964.00	90.74	82.00	26.53	0.04	0.29	80.00	80.79	80.00	13.52	0.00	0.17	36.00	25.00	0.00	2.00	10.74	78671.00	0.74	92.63	84.00	27509.50	5109.44	0.00	0.00	0.00	55021.00	54882.69	14.75	0.14	0.02
19	5	8	15014.00	23010.00	145.20	0	Spot (Block19, Row8, Column5)	54918.00	52558.53	36326228.00	88.49	88.00	10.30	0.00	0.12	80.00	81.33	80.00	20.37	0.01	0.25	14.00	0.00	0.00	8.00	8.49	50882.00	0.35	80.08	80.00	6864.75	6190.32	0.00	0.00	0.00	54926.00	52567.02	12.74	0.71	0.51
19	6	8	15334.00	23011.00	145.30	0	Spot (Block19, Row8, Column6)	54715.00	54393.44	37628472.00	181.11	114.00	127.42	0.20	0.70	79.00	82.29	79.00	32.00	0.02	0.39	51.00	37.00	0.00	35.00	102.11	104500.00	3.09	170.18	103.00	1563.29	532.70	81.45	81.45	0.03	54750.00	54495.55	10.61	0.14	0.02
19	7	8	15618.00	23012.00	147.00	0	Spot (Block19, Row8, Column7)	54754.50	54754.50	38993664.00	83.48	84.00	10.46	0.00	0.13	79.00	80.78	79.00	22.99	0.01	0.28	2.00	0.00	0.00	5.00	4.48	49670.00	0.12	85.18	84.00	10950.90	12224.75	0.00	0.00	0.00	54759.50	54758.98	13.42	1.00	1.00
19	8	8	15913.00	23017.00	147.30	0	Spot (Block19, Row8, Column8)	54745.00	54721.56	39045228.00	82.41	78.00	14.64	0.02	0.18	80.00	80.41	80.00	11.35	0.00	0.14	29.00	11.00	0.00	-2.00	2.41	49117.00	0.18	81.91	80.00	-27372.50	22695.95	0.00	0.00	0.00	54743.00	54723.97	100000.00	0.11	0.01
20	1	1	18346.00	20913.00	166.50	0	Spot (Block20, Row1, Column1)	53729.50	53688.77	50169120.00	656.43	198.50	765.79	0.52	1.17	65.00	108.15	65.00	263.97	0.22	2.44	48.00	38.00	0.00	133.50	591.43	502825.00	2.08	521.39	90.00	402.47	90.78	46.30	50.33	0.22	53863.00	54280.20	8.65	0.03	0.00
20	2	1	18637.00	20908.00	132.40	0	Spot (Block20, Row1, Column2)	42708.50	39327.68	23903688.00	80.27	82.00	10.51	0.01	0.13	65.00	76.33	65.00	133.45	0.07	1.75	0.00	0.00	0.00	17.00	15.27	37725.00	0.03	73.09	76.00	2512.26	2576.17	0.00	0.00	0.00	42725.50	39342.95	11.29	0.91	0.83
20	3	1	18941.00	20909.00	135.45	0	Spot (Block20, Row1, Column3)	53943.50	53188.75	32196016.00	89.36	93.00	16.22	0.02	0.18	64.00	64.61	64.00	12.96	0.00	0.20	83.00	57.00	0.00	29.00	25.36	44410.00	1.91	83.11	84.00	1860.12	2097.67	0.00	0.00	0.00	53972.50	53214.10	10.86	0.67	0.45
20	4	1	19236.00	20907.00	128.80	0	Spot (Block20, Row1, Column4)	53253.00	50649.58	27941792.00	67.84	68.00	14.54	0.00	0.21	64.00	66.34	64.00	17.49	0.02	0.26	20.00	0.00	0.00	4.00	3.84	30122.00	0.09	67.33	67.50	13313.25	13181.97	0.00	0.00	0.00	53257.00	50653.43	13.70	0.67	0.45
20	5	1	19536.00	20907.00	141.80	0	Spot (Block20, Row1, Column5)	52699.00	52681.79	35707484.00	122.79	106.00	49.64	0.06	0.40	64.00	65.93	64.00	19.24	0.01	0.29	73.00	53.00	0.00	42.00	58.79	66921.00	2.96	112.89	97.00	1254.74	896.09	0.00	0.00	0.00	52741.00	52740.58	10.29	0.08	0.01
20	6	1	19821.00	20907.00	137.50	0	Spot (Block20, Row1, Column6)	52010.00	44325.02	29313732.00	91.86	90.00	27.55	0.01	0.30	65.00	67.80	65.00	20.16	0.02	0.30	54.00	32.00	0.00	25.00	26.86	47031.00	1.19	95.62	75.00	2080.40	1650.38	0.00	0.00	0.00	52035.00	44351.88	11.02	0.84	0.70
20	7	1	20111.00	20913.00	138.30	0	Spot (Block20, Row1, Column7)	52605.00	47877.57	31620164.00	91.81	75.00	39.55	0.09	0.43	66.00	70.13	66.00	61.09	0.03	0.87	16.00	3.00	0.00	9.00	25.81	47740.00	0.35	89.09	68.00	5845.00	1855.17	0.00	0.00	0.00	52614.00	47903.38	12.51	0.51	0.26
20	8	1	20433.00	20900.00	148.80	0	Spot (Block20, Row1, Column8)	52166.50	52160.64	39514420.00	1595.81	746.00	1666.43	0.33	1.04	65.00	70.79	65.00	97.87	0.04	1.38	60.00	55.00	0.00	681.00	1530.81	962276.00	15.58	855.26	90.50	76.60	34.07	17.73	23.57	0.23	52847.50	53691.46	6.26	0.04	0.00
20	1	2	18336.00	21212.00	240.45	0	Spot (Block20, Row2, Column1)	8119.00	8593.36	34143320.00	66.64	66.00	9.13	0.00	0.14	64.00	66.92	64.00	18.28	0.02	0.27	5.00	0.00	0.00	2.00	2.64	111228.00	-0.02	64.16	65.00	4059.50	3250.75	0.00	0.00	0.00	8121.00	8596.01	11.99	0.98	0.96
20	2	2	18634.00	21208.00	154.05	0	Spot (Block20, Row2, Column2)	53972.00	52712.61	42100912.00	96.45	91.00	31.95	0.03	0.33	64.00	64.51	64.00	12.64	0.00	0.20	65.00	50.00	0.00	27.00	32.45	63174.00	2.53	89.56	77.50	1998.96	1624.48	0.00	0.00	0.00	53999.00	52745.06	10.97	0.39	0.15
20	3	2	18932.00	21207.00	134.65	0	Spot (Block20, Row2, Column3)	53656.00	52764.26	31481488.00	65.52	66.00	8.83	0.00	0.13	64.00	64.38	64.00	13.38	0.00	0.21	10.00	0.00	0.00	2.00	1.52	31906.00	0.08	63.64	64.00	26828.00	34818.61	0.00	0.00	0.00	53658.00	52765.77	14.71	0.59	0.35
20	4	2	19236.00	21208.00	142.10	0	Spot (Block20, Row2, Column4)	51973.50	45466.58	31821996.00	95.76	99.00	17.16	0.01	0.18	64.00	66.50	64.00	17.89	0.02	0.27	76.00	48.00	0.00	35.00	31.76	52383.00	1.64	91.77	95.50	1484.96	1431.38	0.00	0.00	0.00	52008.50	45498.34	10.54	0.94	0.89
20	5	2	19540.00	21205.00	166.75	0	Spot (Block20, Row2, Column5)	9716.00	11105.54	18861924.00	75.39	76.00	8.87	0.00	0.12	67.00	66.11	67.00	12.27	0.01	0.19	31.00	2.00	0.00	9.00	8.39	58202.00	0.76	73.33	73.00	1079.56	1323.48	0.00	0.00	0.00	9725.00	11113.94	10.08	0.84	0.70
20	6	2	19834.00	21209.00	143.95	0	Spot (Block20, Row2, Column6)	52229.00	51784.39	36841464.00	64.19	65.00	8.24	0.01	0.13	65.00	66.25	65.00	14.70	0.01	0.22	0.00	0.00	0.00	0.00	-0.81	36334.00	-0.14	62.32	63.00	100000.00	-64276.02	0.00	0.00	0.00	52229.00	51783.58	100000.00	0.50	0.25
20	7	2	20132.00	21208.00	139.60	0	Spot (Block20, Row2, Column7)	52279.00	50631.52	33732868.00	88.87	88.00	16.61	0.00	0.19	63.00	65.11	63.00	15.71	0.01	0.24	70.00	38.00	0.00	25.00	25.87	46925.00	1.51	74.81	74.00	2091.16	1956.92	0.00	0.00	0.00	52304.00	50657.39	11.03	0.67	0.45
20	8	2	20433.00	21207.00	250.40	0	Spot (Block20, Row2, Column8)	26901.50	29566.39	78393872.00	62.47	64.00	9.33	0.01	0.15	63.00	63.01	63.00	9.28	0.00	0.15	14.00	0.00	0.00	1.00	-0.53	113451.00	-0.06	62.20	63.00	26901.50	-56105.19	0.00	0.00	0.00	26902.50	29565.86	14.72	0.85	0.72
20	1	3	18338.00	21511.00	150.05	0	Spot (Block20, Row3, Column1)	53733.00	53702.38	40547572.00	112.38	102.00	42.47	0.04	0.38	64.00	68.45	64.00	22.48	0.03	0.33	63.00	42.00	0.00	38.00	48.38	69566.00	1.95	95.27	76.00	1414.03	1109.91	0.00	0.00	0.00	53771.00	53750.76	10.47	0.11	0.01
20	2	3	18634.00	21509.00	134.85	0	Spot (Block20, Row3, Column2)	53840.00	48439.71	29586476.00	72.85	72.00	8.03	0.01	0.11	65.00	64.72	65.00	13.11	0.00	0.20	23.00	1.00	0.00	7.00	7.85	35841.00	0.62	68.99	67.00	7691.43	6172.58	0.00	0.00	0.00	53847.00	48447.56	12.91	0.78	0.61
20	3	3	18916.00	21510.00	141.05	0	Spot (Block20, Row3, Column3)	12791.00	13597.00	13725636.00	83.88	86.00	14.50	0.01	0.17	67.00	77.52	67.00	66.28	0.06	0.86	0.00	0.00	0.00	19.00	16.88	45210.00	0.10	78.77	79.00	673.21	805.63	0.00	0.00	0.00	12810.00	13613.88	9.39	0.97	0.94
20	4	3	19227.00	21508.00	138.70	0	Spot (Block20, Row3, Column4)	53058.00	50524.13	32823832.00	96.35	96.00	28.36	0.00	0.29	66.00	66.81	66.00	16.16	0.01	0.24	67.00	46.00	0.00	30.00	30.35	50197.00	1.83	95.66	93.00	1768.60	1664.86	0.00	0.00	0.00	53088.00	50554.48	10.79	0.69	0.47
20	5	3	19539.00	21510.00	131.35	0	Spot (Block20, Row3, Column5)	52460.00	51376.85	30163668.00	78.98	82.00	15.06	0.02	0.19	67.00	67.43	67.00	14.79	0.00	0.22	50.00	11.00	0.00	15.00	11.98	36962.00	0.78	74.37	74.00	3497.33	4289.04	0.00	0.00	0.00	52475.00	51388.83	11.77	0.61	0.37
20	6	3	19834.00	21510.00	140.20	0	Spot (Block20, Row3, Column6)	38347.50	37271.16	26967284.00	100.74	106.00	19.65	0.02	0.20	67.00	68.54	67.00	17.06	0.01	0.25	74.00	56.00	0.00	39.00	33.74	53493.00	1.89	86.32	81.00	983.27	1104.65	0.00	0.00	0.00	38386.50	37304.90	9.94	0.98	0.97
20	7	3	20140.00	21514.00	138.00	0	Spot (Block20, Row3, Column7)	51807.00	48015.90	31613104.00	112.29	106.00	36.65	0.03	0.33	63.00	65.94	63.00	18.21	0.02	0.28	77.00	57.00	0.00	43.00	49.29	57495.00	2.55	92.24	91.00	1204.81	974.05	0.00	0.00	0.00	51850.00	48065.20	10.23	0.69	0.48
20	8	3	20433.00	21505.00	140.25	0	Spot (Block20, Row3, Column8)	50675.50	43612.48	30558548.00	70.87	71.00	5.87	0.00	0.08	63.00	62.75	63.00	12.21	0.00	0.19	21.00	0.00	0.00	8.00	7.87	37702.00	0.66	67.77	69.00	6334.44	5542.72	0.00	0.00	0.00	50683.50	43620.35	12.63	0.90	0.80
20	1	4	18335.00	21805.00	137.80	0	Spot (Block20, Row4, Column1)	53895.50	51190.07	32168976.00	109.50	109.50	25.42	0.00	0.23	64.00	66.33	64.00	18.11	0.02	0.27	82.00	63.00	0.00	45.50	45.50	56066.00	2.38	99.15	88.00	1184.52	1124.96	0.00	0.00	0.00	53941.00	51235.58	10.21	0.71	0.50
20	2	4	18631.00	21808.00	148.60	0	Spot (Block20, Row4, Column2)	24293.50	23813.95	21502670.00	68.71	70.00	8.85	0.01	0.13	65.00	69.51	65.00	38.52	0.03	0.55	0.00	0.00	0.00	5.00	3.71	41637.00	-0.02	66.51	66.00	4858.70	6422.45	0.00	0.00	0.00	24298.50	23817.66	12.25	1.00	0.99
20	3	4	18928.00	21808.00	142.95	0	Spot (Block20, Row4, Column3)	53537.00	53499.77	36417060.00	235.28	193.00	167.76	0.09	0.71	69.00	79.05	69.00	66.04	0.06	0.84	59.00	46.00	0.00	124.00	166.28	130815.00	2.37	201.83	96.00	431.75	321.75	67.70	67.70	0.16	53661.00	53666.05	8.75	0.06	0.00
20	4	4	19227.00	21807.00	143.50	0	Spot (Block20, Row4, Column4)	53294.00	52692.90	35973672.00	62.69	63.00	9.97	0.00	0.16	67.00	73.01	67.00	48.92	0.04	0.67	0.00	0.00	0.00	-4.00	-4.31	34728.00	-0.21	65.28	68.00	-13323.50	-12214.17	0.00	0.00	0.00	53290.00	52688.59	100000.00	0.57	0.32
20	5	4	19552.00	21793.00	227.45	0	Spot (Block20, Row4, Column5)	1460.00	1485.33	20927078.00	60.55	62.00	11.00	0.01	0.18	66.00	77.56	66.00	69.47	0.07	0.90	0.00	0.00	0.00	-4.00	-5.45	89912.00	-0.24	60.98	61.00	-365.00	-272.38	0.46	0.46	0.33	1456.00	1479.88	100000.00	0.82	0.67
20	6	4	19840.00	21805.00	163.00	0	Spot (Block20, Row4, Column6)	51966.00	47353.03	45082736.00	78.64	78.50	16.26	0.00	0.21	65.00	65.70	65.00	13.45	0.00	0.20	50.00	17.00	0.00	13.50	13.64	58194.00	0.96	76.17	75.00	3849.33	3471.49	0.00	0.00	0.00	51979.50	47366.67	11.91	0.81	0.65
20	7	4	20145.00	21804.00	143.50	0	Spot (Block20, Row4, Column7)	34795.50	35137.59	27528988.00	87.72	90.00	14.71	0.01	0.17	64.00	66.09	64.00	16.54	0.01	0.25	66.00	29.00	0.00	26.00	23.72	49211.00	1.31	84.63	79.00	1338.29	1481.34	0.00	0.00	0.00	34821.50	35161.31	10.39	0.97	0.94
20	8	4	20433.00	21807.00	137.00	0	Spot (Block20, Row4, Column8)	51797.00	48367.41	31487664.00	80.43	81.00	5.66	0.00	0.07	64.00	66.78	64.00	23.08	0.02	0.35	9.00	0.00	0.00	17.00	16.43	40777.00	0.59	75.45	76.50	3046.88	2944.20	0.00	0.00	0.00	51814.00	48383.84	11.57	0.81	0.66
20	1	5	18342.00	22111.00	134.95	0	Spot (Block20, Row5, Column1)	54072.00	54061.62	32041768.00	78.16	77.00	17.74	0.01	0.23	66.00	66.10	66.00	12.44	0.00	0.19	45.00	33.00	0.00	11.00	12.16	38220.00	0.97	78.50	76.00	4915.64	4446.04	0.00	0.00	0.00	54083.00	54073.78	12.26	0.10	0.01
20	2	5	18632.00	22109.00	140.35	0	Spot (Block20, Row5, Column2)	53815.50	51716.84	33748388.00	78.92	78.00	8.86	0.01	0.11	67.00	68.03	67.00	13.41	0.01	0.20	38.00	7.00	0.00	11.00	11.92	41988.00	0.81	77.40	76.00	4892.32	4336.91	0.00	0.00	0.00	53826.50	51728.77	12.26	0.61	0.37
20	3	5	18936.00	22109.00	156.10	0	Spot (Block20, Row5, Column3)	53553.00	50432.82	41880724.00	81.89	82.00	14.49	0.00	0.18	68.00	72.17	68.00	27.13	0.03	0.38	18.00	0.00	0.00	14.00	13.89	54947.00	0.36	76.06	74.50	3825.21	3631.34	0.00	0.00	0.00	53567.00	50446.70	11.90	0.62	0.38
20	4	5	19230.00	22109.00	142.50	0	Spot (Block20, Row5, Column4)	53494.00	53494.00	36241152.00	95.39	96.00	21.51	0.00	0.23	67.00	72.21	67.00	41.62	0.03	0.58	22.00	2.00	0.00	29.00	28.39	52750.00	0.56	88.01	84.00	1844.62	1884.34	0.00	0.00	0.00	53523.00	53522.39	10.85	1.00	1.00
20	5	5	19536.00	22109.00	141.25	0	Spot (Block20, Row5, Column5)	53207.00	53140.89	35288012.00	279.97	204.00	222.83	0.14	0.80	66.00	79.35	66.00	71.44	0.08	0.90	60.00	48.00	0.00	138.00	213.97	150906.00	2.81	210.66	78.00	385.56	248.35	86.66	85.14	0.04	53345.00	53354.86	8.59	0.06	0.00
20	6	5	19835.00	22107.00	138.25	0	Spot (Block20, Row5, Column6)	52305.00	50449.75	32986356.00	76.48	78.00	11.19	0.01	0.15	66.00	69.07	66.00	40.81	0.02	0.59	0.00	0.00	0.00	12.00	10.48	39615.00	0.18	71.64	70.00	4358.75	4815.36	0.00	0.00	0.00	52317.00	50460.23	12.09	0.70	0.49
20	7	5	20137.00	22105.00	163.95	0	Spot (Block20, Row5, Column7)	52038.00	47857.43	45648132.00	103.81	108.00	21.45	0.02	0.21	66.00	71.69	66.00	26.91	0.04	0.38	71.00	26.00	0.00	42.00	37.81	77234.00	1.19	90.10	83.00	1239.00	1265.76	0.00	0.00	0.00	52080.00	47895.23	10.27	0.78	0.60
20	8	5	20440.00	22110.00	136.45	0	Spot (Block20, Row5, Column8)	52049.00	52049.00	32767744.00	125.48	112.50	47.33	0.05	0.38	65.00	71.76	65.00	29.99	0.04	0.42	67.00	42.00	0.00	47.50	60.48	62738.00	1.79	107.31	94.00	1095.77	860.66	0.00	0.00	0.00	52096.50	52109.48	10.10	1.00	1.00
20	1	6	18334.00	22409.00	138.35	0	Spot (Block20, Row6, Column1)	54033.00	46765.58	29949736.00	92.46	94.00	13.82	0.01	0.15	64.00	65.70	64.00	12.51	0.01	0.19	89.00	61.00	0.00	30.00	28.46	47522.00	2.14	83.85	87.00	1801.10	1643.48	0.00	0.00	0.00	54063.00	46794.04	10.81	0.90	0.81
20	2	6	18630.00	22413.00	146.70	0	Spot (Block20, Row6, Column2)	53126.00	45925.47	33764980.00	100.96	102.00	15.72	0.00	0.16	66.00	68.98	66.00	20.18	0.02	0.29	81.00	37.00	0.00	36.00	34.96	59063.00	1.59	87.46	92.00	1475.72	1313.57	0.00	0.00	0.00	53162.00	45960.43	10.53	0.89	0.79
20	3	6	18923.00	22404.00	138.35	0	Spot (Block20, Row6, Column3)	53430.50	50295.54	32323460.00	148.95	133.00	63.02	0.05	0.42	67.00	71.21	67.00	27.04	0.03	0.38	72.00	55.00	0.00	66.00	81.95	77158.00	2.87	119.86	82.00	809.55	613.71	0.00	0.00	0.00	53496.50	50377.50	9.66	0.65	0.43
20	4	6	19239.00	22411.00	137.60	0	Spot (Block20, Row6, Column4)	53375.00	53375.00	33160960.00	68.93	67.00	13.15	0.01	0.19	66.00	68.70	66.00	22.51	0.02	0.33	9.00	0.00	0.00	1.00	2.93	34880.00	0.01	73.81	72.00	53375.00	18199.28	0.00	0.00	0.00	53376.00	53377.93	15.70	1.00	1.00
20	5	6	19531.00	22406.00	137.70	0	Spot (Block20, Row6, Column5)	53110.00	53072.51	33665976.00	236.60	105.50	181.98	0.35	0.77	65.00	68.31	65.00	28.53	0.02	0.42	54.00	49.00	0.00	40.50	171.60	121610.00	5.90	165.21	68.00	1311.36	309.29	56.92	56.92	0.00	53150.50	53244.10	10.36	0.05	0.00
20	6	6	19831.00	22408.00	134.50	0	Spot (Block20, Row6, Column6)	52604.00	47276.19	29381300.00	69.84	71.00	9.79	0.01	0.14	64.00	67.57	64.00	24.95	0.02	0.37	0.00	0.00	0.00	7.00	5.84	34080.00	0.09	65.98	66.50	7514.86	8100.69	0.00	0.00	0.00	52611.00	47282.02	12.88	0.88	0.77
20	7	6	20135.00	22410.00	141.45	0	Spot (Block20, Row6, Column7)	52398.50	52398.50	35454720.00	124.62	113.00	46.01	0.04	0.37	65.00	71.90	65.00	29.81	0.04	0.41	69.00	42.00	0.00	48.00	59.62	67419.00	1.77	109.18	93.00	1091.64	878.89	0.00	0.00	0.00	52446.50	52458.12	10.09	1.00	1.00
20	8	6	20451.00	22412.00	136.45	0	Spot (Block20, Row6, Column8)	52292.00	52277.20	33022428.00	142.49	123.00	54.62	0.06	0.38	65.00	68.79	65.00	25.09	0.02	0.36	82.00	55.00	0.00	58.00	77.49	71815.00	2.94	113.50	90.00	901.59	674.63	0.00	0.00	0.00	52350.00	52354.69	9.82	0.08	0.01
20	1	7	18339.00	22709.00	146.80	0	Spot (Block20, Row7, Column1)	36762.00	36088.23	27949024.00	71.04	72.00	9.14	0.01	0.13	63.00	62.68	63.00	10.36	0.00	0.17	43.00	7.00	0.00	9.00	8.04	41702.00	0.81	68.63	71.00	4084.67	4487.14	0.00	0.00	0.00	36771.00	36096.27	12.00	0.97	0.95
20	2	7	18631.00	22709.00	135.95	0	Spot (Block20, Row7, Column2)	53661.00	50584.07	31104336.00	63.13	62.00	10.60	0.01	0.17	65.00	64.52	65.00	9.46	0.00	0.15	15.00	3.00	0.00	-3.00	-1.87	31438.00	-0.15	66.52	65.00	-17887.00	-27028.82	0.00	0.00	0.00	53658.00	50582.20	100000.00	0.77	0.59
20	3	7	18930.00	22715.00	173.75	0	Spot (Block20, Row7, Column3)	15187.00	17928.87	25469892.00	65.68	67.00	9.02	0.01	0.14	67.00	67.81	67.00	12.76	0.01	0.19	4.00	0.00	0.00	0.00	-1.32	55500.00	-0.17	64.49	64.00	100000.00	-13587.35	0.00	0.00	0.00	15187.00	17927.55	100000.00	0.92	0.85
20	4	7	19230.00	22705.00	136.75	0	Spot (Block20, Row7, Column4)	53251.00	45001.90	28814992.00	63.23	65.00	8.93	0.01	0.14	65.00	65.06	65.00	11.09	0.00	0.17	2.00	0.00	0.00	0.00	-1.77	31806.00	-0.16	61.90	63.00	100000.00	-25462.28	0.00	0.00	0.00	53251.00	45000.14	100000.00	0.92	0.84
20	5	7	19531.00	22706.00	146.20	0	Spot (Block20, Row7, Column5)	53211.00	51547.24	37237244.00	79.84	82.00	10.82	0.01	0.14	65.00	65.43	65.00	12.23	0.00	0.19	63.00	19.00	0.00	17.00	14.84	46548.00	1.18	72.79	73.00	3130.06	3473.02	0.00	0.00	0.00	53228.00	51562.08	11.61	0.77	0.60
20	6	7	19835.00	22709.00	145.40	0	Spot (Block20, Row7, Column6)	29930.50	31486.58	25645348.00	101.06	105.00	26.75	0.02	0.26	65.00	68.38	65.00	19.40	0.02	0.28	69.00	51.00	0.00	40.00	36.06	58616.00	1.68	89.24	84.00	748.26	873.12	0.00	0.00	0.00	29970.50	31522.64	9.55	0.97	0.94
20	7	7	20148.00	22704.00	150.55	0	Spot (Block20, Row7, Column7)	33648.00	33903.70	29204896.00	127.54	126.00	53.63	0.01	0.42	63.00	66.50	63.00	19.17	0.02	0.29	72.00	61.00	0.00	63.00	64.54	79457.00	3.18	102.56	83.00	534.10	525.32	0.00	0.00	0.00	33711.00	33968.24	9.06	1.00	0.99
20	8	7	20433.00	22708.00	147.00	-50	Spot (Block20, Row7, Column8)	-308.50	-211.06	7683535.00	117.78	106.00	41.06	0.05	0.35	63.00	63.03	63.00	11.95	0.00	0.19	85.00	72.00	0.00	43.00	54.78	69491.00	4.58	87.45	74.00	-7.17	-3.85	4.10	4.04	0.46	-265.50	-156.28	100000.00	0.91	0.83
20	1	8	18327.00	23020.00	163.30	0	Spot (Block20, Row8, Column1)	53767.00	47450.65	43762988.00	66.39	67.00	8.07	0.00	0.12	61.00	60.74	61.00	10.33	0.00	0.17	26.00	2.00	0.00	6.00	5.39	49064.00	0.55	65.04	65.00	8961.17	8799.50	0.00	0.00	0.00	53773.00	47456.04	13.13	0.89	0.79
20	2	8	18636.00	23008.00	137.45	0	Spot (Block20, Row8, Column2)	53773.00	49066.02	31204996.00	76.74	78.00	8.53	0.01	0.11	64.00	64.42	64.00	11.82	0.00	0.18	61.00	7.00	0.00	14.00	12.74	39368.00	1.04	68.42	71.00	3840.93	3851.11	0.00	0.00	0.00	53787.00	49078.77	11.91	0.87	0.76
20	3	8	18936.00	23008.00	133.80	0	Spot (Block20, Row8, Column3)	53457.00	52635.18	31062540.00	88.86	92.00	26.35	0.02	0.30	65.00	65.30	65.00	12.98	0.00	0.20	66.00	51.00	0.00	27.00	23.86	42653.00	1.82	76.58	75.00	1979.89	2205.96	0.00	0.00	0.00	53484.00	52659.04	10.95	0.60	0.36
20	4	8	19223.00	23010.00	177.35	0	Spot (Block20, Row8, Column4)	53272.00	53215.39	57294212.00	63.45	66.00	12.02	0.02	0.19	64.00	63.69	64.00	10.46	0.00	0.16	17.00	1.00	0.00	2.00	-0.55	55518.00	-0.02	63.95	66.00	26636.00	-96604.64	0.00	0.00	0.00	53274.00	53214.84	14.70	0.21	0.04
20	5	8	19522.00	23009.00	143.10	0	Spot (Block20, Row8, Column5)	53290.00	52158.44	35808604.00	65.25	66.00	8.00	0.00	0.12	64.00	62.97	64.00	9.43	0.01	0.15	14.00	0.00	0.00	2.00	1.25	36277.00	0.24	66.68	66.00	26645.00	41847.05	0.00	0.00	0.00	53292.00	52159.69	14.70	0.68	0.46
20	6	8	19835.00	23007.00	145.55	0	Spot (Block20, Row8, Column6)	53067.00	52759.40	37701756.00	89.52	91.50	25.82	0.01	0.29	64.00	64.19	64.00	10.85	0.00	0.17	64.00	54.00	0.00	27.50	25.52	51741.00	2.33	77.40	69.00	1929.71	2067.59	0.00	0.00	0.00	53094.50	52784.92	10.91	0.24	0.06
20	7	8	20122.00	23008.00	146.80	0	Spot (Block20, Row8, Column7)	52647.00	52640.65	38596708.00	77.22	80.00	15.22	0.02	0.20	63.00	63.82	63.00	11.06	0.01	0.17	67.00	32.00	0.00	17.00	14.22	45481.00	1.21	71.87	79.00	3096.88	3702.57	0.00	0.00	0.00	52664.00	52654.87	11.60	0.12	0.01
20	8	8	20415.00	23015.00	146.25	0	Spot (Block20, Row8, Column8)	52284.00	52282.01	38402672.00	56.78	56.00	9.30	0.01	0.16	61.00	60.50	61.00	10.87	0.00	0.18	7.00	0.00	0.00	-5.00	-4.22	33274.00	-0.34	58.59	57.50	-10456.80	-12393.71	0.00	0.00	0.00	52279.00	52277.79	100000.00	0.12	0.02
21	1	1	4841.00	25422.00	169.00	0	Spot (Block21, Row1, Column1)	55273.00	55241.88	52403648.00	291.36	80.00	544.55	0.56	1.87	67.00	131.39	67.00	302.99	0.29	2.31	14.00	14.00	0.00	13.00	224.36	233088.00	0.53	322.94	73.50	4251.77	246.22	38.12	45.75	0.19	55286.00	55466.24	12.05	0.02	0.00
21	2	1	5136.00	25416.00	134.85	0	Spot (Block21, Row1, Column2)	38848.00	37548.45	23599076.00	60.05	59.00	9.38	0.01	0.16	65.00	74.67	65.00	117.98	0.06	1.58	0.00	0.00	0.00	-6.00	-4.95	29544.00	-0.12	65.17	65.00	-6474.67	-7583.68	0.00	0.00	0.00	38842.00	37543.50	100000.00	0.94	0.89
21	3	1	5436.00	25417.00	136.95	0	Spot (Block21, Row1, Column3)	54993.00	53657.15	32485008.00	62.23	66.00	14.00	0.03	0.23	66.00	65.19	66.00	9.65	0.01	0.15	17.00	1.00	0.00	0.00	-3.77	31489.00	-0.31	72.54	72.00	100000.00	-14237.29	0.00	0.00	0.00	54993.00	53653.38	100000.00	0.65	0.42
21	4	1	5737.00	25415.00	135.00	0	Spot (Block21, Row1, Column4)	55086.00	49973.79	29728212.00	65.89	65.00	8.92	0.01	0.14	66.00	64.91	66.00	9.87	0.01	0.15	14.00	3.00	0.00	-1.00	-0.11	32418.00	0.10	69.33	70.00	-55086.00	-455315.25	0.00	0.00	0.00	55085.00	49973.68	100000.00	0.75	0.56
21	5	1	6031.00	25414.00	141.95	0	Spot (Block21, Row1, Column5)	54986.50	54984.82	35847016.00	63.88	64.00	7.22	0.00	0.11	69.00	67.96	69.00	10.85	0.01	0.16	3.00	0.00	0.00	-5.00	-5.12	34942.00	-0.38	68.49	68.00	-10997.30	-10737.84	0.00	0.00	0.00	54981.50	54979.70	100000.00	0.12	0.02
21	6	1	6306.00	25385.00	202.35	0	Spot (Block21, Row1, Column6)	36377.00	32716.41	50602256.00	72.16	73.00	11.79	0.01	0.16	68.00	67.68	68.00	10.36	0.00	0.15	27.00	8.00	0.00	5.00	4.16	83989.00	0.43	72.62	75.00	7275.40	7873.05	0.00	0.00	0.00	36382.00	32720.56	12.83	0.90	0.82
21	7	1	6604.00	25420.00	141.95	0	Spot (Block21, Row1, Column7)	55104.00	46686.00	31414576.00	75.31	75.00	8.89	0.00	0.12	69.00	86.55	69.00	230.33	0.10	2.66	0.00	0.00	0.00	6.00	6.31	41419.00	-0.05	74.11	74.00	9184.00	7401.93	0.00	0.00	0.00	55110.00	46692.31	13.16	0.86	0.75
21	8	1	6935.00	25408.00	152.15	0	Spot (Block21, Row1, Column8)	55335.00	55191.05	41719868.00	606.29	83.00	1207.64	0.86	1.99	70.00	133.32	70.00	452.49	0.28	3.39	18.00	16.00	0.00	13.00	536.29	386814.00	1.05	564.80	78.00	4256.54	102.91	18.44	27.32	0.25	55348.00	55727.34	12.06	0.05	0.00
21	1	2	4838.00	25723.00	249.70	0	Spot (Block21, Row2, Column1)	8383.50	9361.25	35213324.00	55.20	57.00	10.50	0.01	0.19	65.00	64.41	65.00	9.21	0.00	0.14	1.00	0.00	0.00	-8.00	-9.80	99469.00	-1.00	62.59	62.00	-1047.94	-955.15	0.00	0.00	0.00	8375.50	9351.45	100000.00	0.74	0.55
21	2	2	5133.00	25715.00	155.00	0	Spot (Block21, Row2, Column2)	55241.00	54021.26	42448464.00	66.54	67.00	8.30	0.00	0.12	65.00	64.42	65.00	9.37	0.00	0.15	15.00	1.00	0.00	2.00	1.54	43915.00	0.23	64.63	65.00	27620.50	35127.10	0.00	0.00	0.00	55243.00	54022.80	14.75	0.56	0.32
21	3	2	5419.00	25711.00	135.10	0	Spot (Block21, Row2, Column3)	55194.00	53380.73	31351312.00	59.54	59.00	8.12	0.00	0.14	66.00	66.14	66.00	9.74	0.00	0.15	2.00	0.00	0.00	-7.00	-6.46	29292.00	-0.68	62.41	62.00	-7884.86	-8258.91	0.00	0.00	0.00	55187.00	53374.26	100000.00	0.65	0.42
21	4	2	5734.00	25714.00	144.90	0	Spot (Block21, Row2, Column4)	46313.00	43911.75	31204720.00	58.85	58.00	6.66	0.01	0.11	66.00	65.94	66.00	9.92	0.00	0.15	0.00	0.00	0.00	-8.00	-7.15	33839.00	-0.71	62.21	62.00	-5789.12	-6141.88	0.00	0.00	0.00	46305.00	43904.61	100000.00	0.90	0.81
21	5	2	6035.00	25711.00	158.45	0	Spot (Block21, Row2, Column5)	9678.00	10188.82	14364384.00	83.57	82.00	17.91	0.01	0.21	67.00	68.18	67.00	12.40	0.01	0.18	57.00	31.00	0.00	15.00	16.57	57746.00	1.24	74.88	71.00	645.20	614.94	0.00	0.00	0.00	9693.00	10205.39	9.33	0.84	0.70
21	6	2	6331.00	25715.00	144.20	0	Spot (Block21, Row2, Column6)	54855.00	54528.30	37103828.00	66.01	66.00	8.32	0.00	0.13	67.00	71.87	67.00	21.22	0.03	0.30	0.00	0.00	0.00	-1.00	-0.99	37558.00	-0.28	68.80	69.00	-54855.00	-54914.16	0.00	0.00	0.00	54854.00	54527.30	100000.00	0.37	0.14
21	7	2	6631.00	25718.00	140.50	0	Spot (Block21, Row2, Column7)	55051.00	52108.84	33612612.00	70.13	70.00	6.59	0.00	0.09	68.00	69.17	68.00	10.52	0.01	0.15	10.00	0.00	0.00	2.00	2.13	37662.00	0.09	66.21	68.00	27525.50	24417.49	0.00	0.00	0.00	55053.00	52110.98	14.75	0.76	0.58
21	8	2	6924.00	25718.00	252.50	0	Spot (Block21, Row2, Column8)	22747.00	24788.31	64844996.00	66.81	68.00	9.76	0.01	0.15	71.00	72.78	71.00	14.47	0.01	0.20	1.00	0.00	0.00	-3.00	-4.19	123471.00	-0.41	67.27	68.00	-7582.33	-5920.74	0.00	0.00	0.00	22744.00	24784.12	100000.00	0.80	0.64
21	1	3	4838.00	26018.00	149.30	0	Spot (Block21, Row3, Column1)	55284.00	55250.30	40087152.00	67.09	67.00	7.75	0.00	0.12	66.00	66.03	66.00	12.97	0.00	0.20	7.00	0.00	0.00	1.00	1.09	41058.00	0.08	63.85	65.00	55284.00	50770.61	0.00	0.00	0.00	55285.00	55251.39	15.75	0.14	0.02
21	2	3	5140.00	26015.00	135.50	0	Spot (Block21, Row3, Column2)	55335.00	48009.38	28813824.00	66.28	67.00	9.92	0.00	0.15	65.00	65.22	65.00	12.12	0.00	0.19	13.00	0.00	0.00	2.00	1.28	32811.00	0.09	61.30	62.00	27667.50	37365.71	0.00	0.00	0.00	55337.00	48010.66	14.76	0.90	0.81
21	3	3	5418.00	26013.00	141.45	0	Spot (Block21, Row3, Column3)	12440.50	13261.74	12665268.00	70.98	71.00	12.37	0.00	0.17	65.00	67.07	65.00	16.09	0.01	0.24	21.00	0.00	0.00	6.00	5.98	38612.00	0.24	71.98	71.00	2073.42	2218.45	0.00	0.00	0.00	12446.50	13267.72	11.02	0.83	0.69
21	4	3	5730.00	26015.00	140.40	0	Spot (Block21, Row3, Column4)	55284.00	50322.24	32346348.00	66.27	66.00	7.34	0.00	0.11	66.00	65.49	66.00	10.70	0.00	0.16	10.00	0.00	0.00	0.00	0.27	35388.00	0.07	62.06	63.00	100000.00	186613.02	0.00	0.00	0.00	55284.00	50322.51	100000.00	0.78	0.62
21	5	3	6038.00	26019.00	133.30	0	Spot (Block21, Row3, Column5)	55025.00	51389.97	29526480.00	62.68	62.00	10.62	0.00	0.17	68.00	70.31	68.00	16.90	0.01	0.24	3.00	0.00	0.00	-6.00	-5.32	29897.00	-0.45	69.91	70.50	-9170.83	-9654.60	0.00	0.00	0.00	55019.00	51384.65	100000.00	0.67	0.45
21	6	3	6334.00	26014.00	143.55	0	Spot (Block21, Row3, Column6)	29136.00	31154.57	23452608.00	97.37	90.00	35.64	0.03	0.37	71.00	75.97	71.00	21.63	0.03	0.28	46.00	27.00	0.00	19.00	26.37	54724.00	0.99	95.14	86.00	1533.47	1181.28	0.00	0.00	0.00	29155.00	31180.94	10.58	0.96	0.93
21	7	3	6629.00	26022.00	138.85	0	Spot (Block21, Row3, Column7)	54574.00	46497.59	29725636.00	72.65	74.00	14.79	0.01	0.20	69.00	70.78	69.00	16.02	0.01	0.23	18.00	1.00	0.00	5.00	3.65	37850.00	0.12	71.52	69.00	10914.80	12743.43	0.00	0.00	0.00	54579.00	46501.23	13.41	0.90	0.80
21	8	3	6931.00	26014.00	142.80	0	Spot (Block21, Row3, Column8)	41730.00	39794.96	27853876.00	86.63	79.00	24.59	0.04	0.28	70.00	71.37	70.00	14.93	0.01	0.21	42.00	31.00	0.00	9.00	16.63	48080.00	1.02	89.90	84.00	4636.67	2392.87	0.00	0.00	0.00	41739.00	39811.59	12.18	0.93	0.87
21	1	4	4834.00	26314.00	143.60	0	Spot (Block21, Row4, Column1)	55244.00	50844.01	34174736.00	73.13	69.00	15.54	0.03	0.21	65.00	66.05	65.00	12.86	0.01	0.19	27.00	17.00	0.00	4.00	8.13	40880.00	0.55	74.26	71.00	13811.00	6253.42	0.00	0.00	0.00	55248.00	50852.14	13.75	0.60	0.36
21	2	4	5129.00	26315.00	150.70	0	Spot (Block21, Row4, Column2)	19950.00	20001.76	18631720.00	65.10	66.00	10.96	0.01	0.17	65.00	67.07	65.00	16.89	0.01	0.25	5.00	0.00	0.00	1.00	0.10	40429.00	-0.12	63.92	65.00	19950.00	194082.80	0.00	0.00	0.00	19951.00	20001.86	14.28	0.99	0.97
21	3	4	5428.00	26314.00	143.40	0	Spot (Block21, Row4, Column3)	55868.50	55868.50	36962048.00	73.06	67.00	16.86	0.04	0.23	64.00	67.33	64.00	17.98	0.02	0.27	23.00	12.00	0.00	3.00	9.06	41205.00	0.32	75.43	65.00	18622.83	6167.52	0.00	0.00	0.00	55871.50	55877.56	14.18	1.00	1.00
21	4	4	5715.00	26315.00	146.55	0	Spot (Block21, Row4, Column4)	55712.00	53472.12	37154544.00	64.50	64.00	7.92	0.00	0.12	65.00	64.96	65.00	12.56	0.00	0.19	4.00	0.00	0.00	-1.00	-0.50	37863.00	-0.04	67.04	67.00	-55712.00	-107493.72	0.00	0.00	0.00	55711.00	53471.62	100000.00	0.69	0.48
21	5	4	6038.00	26294.00	246.55	0	Spot (Block21, Row4, Column5)	1307.00	1344.72	20259626.00	69.35	70.00	9.29	0.00	0.13	68.00	70.09	68.00	15.72	0.01	0.22	5.00	0.00	0.00	2.00	1.35	121508.00	-0.05	64.61	66.00	653.50	993.24	0.00	0.00	0.00	1309.00	1346.08	9.35	0.90	0.81
21	6	4	6340.00	26314.00	169.05	0	Spot (Block21, Row4, Column6)	54147.00	47780.46	45890260.00	76.91	73.00	16.92	0.02	0.22	68.00	69.71	68.00	13.69	0.01	0.20	30.00	18.00	0.00	5.00	8.91	60755.00	0.53	69.81	68.00	10829.40	5365.54	0.00	0.00	0.00	54152.00	47789.37	13.40	0.76	0.57
21	7	4	6639.00	26311.00	145.75	0	Spot (Block21, Row4, Column7)	31071.00	32270.82	24647976.00	64.02	64.00	6.23	0.00	0.10	70.00	71.24	70.00	15.45	0.01	0.22	0.00	0.00	0.00	-6.00	-5.98	37065.00	-0.47	66.58	66.00	-5178.50	-5392.44	0.00	0.00	0.00	31065.00	32264.84	100000.00	0.96	0.91
21	8	4	6934.00	26315.00	136.60	0	Spot (Block21, Row4, Column8)	55278.00	49928.26	30213204.00	70.02	70.00	7.12	0.00	0.10	69.00	68.40	69.00	11.04	0.00	0.16	8.00	0.00	0.00	1.00	1.02	35148.00	0.15	65.65	65.00	55278.00	49145.00	0.00	0.00	0.00	55279.00	49929.27	15.75	0.81	0.65
21	1	5	4838.00	26619.00	136.55	0	Spot (Block21, Row5, Column1)	55593.00	55593.00	33226496.00	63.03	60.00	12.54	0.02	0.20	68.00	73.83	68.00	25.61	0.04	0.35	2.00	0.00	0.00	-8.00	-4.97	31954.00	-0.42	69.70	66.50	-6949.12	-11175.92	0.00	0.00	0.00	55585.00	55588.03	100000.00	1.00	1.00
21	2	5	5126.00	26613.00	142.05	0	Spot (Block21, Row5, Column2)	55687.00	51279.82	33314912.00	77.96	69.00	22.00	0.05	0.28	67.00	68.56	67.00	16.41	0.01	0.24	32.00	20.00	0.00	2.00	10.96	42488.00	0.57	80.28	72.00	27843.50	4678.97	0.00	0.00	0.00	55689.00	51290.78	14.77	0.59	0.35
21	3	5	5435.00	26615.00	153.30	0	Spot (Block21, Row5, Column3)	55964.00	53293.45	40925128.00	73.41	70.00	16.71	0.02	0.23	67.00	67.84	67.00	13.17	0.01	0.19	23.00	13.00	0.00	3.00	6.41	47792.00	0.42	75.48	67.00	18654.67	8309.95	0.00	0.00	0.00	55967.00	53299.87	14.19	0.45	0.20
21	4	5	5728.00	26611.00	142.95	0	Spot (Block21, Row5, Column4)	55964.00	55964.00	36306688.00	70.57	68.00	15.02	0.02	0.21	67.00	68.00	67.00	12.50	0.01	0.18	28.00	12.00	0.00	1.00	3.57	39094.00	0.21	73.95	70.00	55964.00	15690.31	0.00	0.00	0.00	55965.00	55967.57	15.77	1.00	1.00
21	5	5	6038.00	26616.00	141.25	0	Spot (Block21, Row5, Column5)	55865.00	55863.89	35454120.00	78.82	71.00	26.04	0.05	0.33	66.00	68.26	66.00	15.22	0.01	0.22	34.00	15.00	0.00	5.00	12.82	42639.00	0.69	82.58	73.00	11173.00	4359.21	0.00	0.00	0.00	55870.00	55876.71	13.45	0.05	0.00
21	6	5	6335.00	26615.00	139.10	0	Spot (Block21, Row5, Column6)	55592.00	52186.64	32307648.00	63.91	65.00	10.69	0.01	0.17	66.00	67.02	66.00	14.38	0.01	0.21	5.00	0.00	0.00	-1.00	-2.09	33231.00	-0.22	69.63	69.00	-55592.00	-24919.24	0.00	0.00	0.00	55591.00	52184.55	100000.00	0.80	0.63
21	7	5	6635.00	26614.00	158.30	0	Spot (Block21, Row5, Column7)	55579.00	52350.17	42680120.00	83.42	78.00	18.71	0.03	0.22	71.00	72.27	71.00	15.13	0.01	0.21	35.00	20.00	0.00	7.00	12.42	57142.00	0.74	85.59	80.00	7939.86	4215.34	0.00	0.00	0.00	55586.00	52362.59	12.95	0.55	0.30
21	8	5	6934.00	26618.00	138.95	0	Spot (Block21, Row5, Column8)	55481.00	55459.19	34132636.00	68.84	71.00	13.93	0.01	0.20	70.00	70.12	70.00	11.67	0.00	0.17	16.00	1.00	0.00	1.00	-1.16	35865.00	-0.11	74.03	73.00	55481.00	-47758.92	0.00	0.00	0.00	55482.00	55458.03	15.76	0.11	0.01
21	1	6	4831.00	26913.00	139.50	0	Spot (Block21, Row6, Column1)	49878.00	43899.39	28304348.00	94.42	88.00	39.85	0.03	0.42	68.00	73.94	68.00	24.93	0.04	0.34	44.00	24.00	0.00	20.00	26.42	49855.00	0.82	97.32	78.00	2493.90	1661.45	0.00	0.00	0.00	49898.00	43925.81	11.28	0.84	0.71
21	2	6	5121.00	26921.00	145.65	0	Spot (Block21, Row6, Column2)	45584.00	43829.51	30912128.00	70.86	70.00	8.99	0.01	0.13	67.00	68.31	67.00	14.70	0.01	0.22	15.00	0.00	0.00	3.00	3.86	41030.00	0.17	72.73	73.00	15194.67	11344.34	0.00	0.00	0.00	45587.00	43833.37	13.89	0.93	0.87
21	3	6	5406.00	26908.00	138.40	0	Spot (Block21, Row6, Column3)	56006.00	49719.72	30809548.00	76.22	75.00	13.27	0.01	0.17	67.00	67.34	67.00	10.31	0.00	0.15	42.00	22.00	0.00	8.00	9.22	39637.00	0.86	70.47	67.50	7000.75	5389.67	0.00	0.00	0.00	56014.00	49728.95	12.77	0.83	0.70
21	4	6	5733.00	26917.00	138.30	0	Spot (Block21, Row6, Column4)	56085.00	56085.00	33947392.00	68.83	67.00	9.05	0.01	0.13	67.00	67.06	67.00	9.67	0.00	0.14	18.00	4.00	0.00	0.00	1.83	35654.00	0.18	71.22	70.50	100000.00	30645.59	0.00	0.00	0.00	56085.00	56086.83	100000.00	1.00	1.00
21	5	6	6035.00	26916.00	135.55	0	Spot (Block21, Row6, Column5)	55908.00	55880.30	32426352.00	77.25	77.00	10.39	0.00	0.13	65.00	65.98	65.00	12.31	0.01	0.19	47.00	12.00	0.00	12.00	12.25	38239.00	0.92	70.25	69.00	4659.00	4561.47	0.00	0.00	0.00	55920.00	55892.55	12.19	0.17	0.03
21	6	6	6332.00	26915.00	136.95	0	Spot (Block21, Row6, Column6)	55715.00	47991.52	29426256.00	67.34	70.00	11.54	0.02	0.17	67.00	67.65	67.00	13.74	0.00	0.20	10.00	0.00	0.00	3.00	0.34	34276.00	-0.02	66.19	68.00	18571.67	141200.56	0.00	0.00	0.00	55718.00	47991.86	14.18	0.94	0.87
21	7	6	6633.00	26915.00	143.05	0	Spot (Block21, Row6, Column7)	55707.00	55704.12	36632756.00	65.05	69.00	12.15	0.03	0.19	71.00	70.46	71.00	10.46	0.00	0.15	2.00	0.00	0.00	-2.00	-5.95	36365.00	-0.52	68.46	72.00	-27853.50	-9367.81	0.00	0.00	0.00	55705.00	55698.17	100000.00	0.14	0.02
21	8	6	6947.00	26920.00	138.40	0	Spot (Block21, Row6, Column8)	55602.00	55600.79	33881224.00	65.62	65.00	10.99	0.00	0.17	72.00	73.22	72.00	15.57	0.01	0.21	3.00	0.00	0.00	-7.00	-6.38	33926.00	-0.49	69.56	67.00	-7943.14	-8716.07	0.00	0.00	0.00	55595.00	55594.41	100000.00	0.10	0.01
21	1	7	4829.00	27216.00	147.50	0	Spot (Block21, Row7, Column1)	28461.50	28890.97	22819700.00	67.56	68.00	10.91	0.00	0.16	67.00	69.90	67.00	51.06	0.02	0.73	0.00	0.00	0.00	1.00	0.56	40132.00	-0.05	70.15	68.00	28461.50	51381.24	0.00	0.00	0.00	28462.50	28891.54	14.80	0.98	0.95
21	2	7	5127.00	27215.00	137.40	0	Spot (Block21, Row7, Column2)	56048.00	49054.99	30090784.00	65.21	66.00	8.04	0.01	0.12	65.00	64.95	65.00	9.69	0.00	0.15	11.00	0.00	0.00	1.00	0.21	33516.00	0.03	63.98	65.00	56048.00	237874.05	0.00	0.00	0.00	56049.00	49055.20	15.77	0.90	0.81
21	3	7	5423.00	27222.00	157.70	0	Spot (Block21, Row7, Column3)	14045.00	16712.51	18026540.00	61.11	62.00	9.43	0.01	0.15	65.00	65.44	65.00	10.45	0.00	0.16	5.00	0.00	0.00	-3.00	-3.89	41984.00	-0.41	62.25	62.00	-4681.67	-4298.57	0.00	0.00	0.00	14042.00	16708.62	100000.00	0.93	0.86
21	4	7	5729.00	27216.00	137.60	0	Spot (Block21, Row7, Column4)	50078.00	43774.23	27158992.00	59.42	60.00	10.75	0.00	0.18	65.00	66.41	65.00	18.48	0.01	0.28	0.00	0.00	0.00	-5.00	-5.58	30247.00	-0.38	62.35	65.50	-10015.60	-7850.98	0.00	0.00	0.00	50073.00	43768.66	100000.00	0.92	0.85
21	5	7	6032.00	27214.00	147.05	0	Spot (Block21, Row7, Column5)	55756.00	51738.58	36172628.00	66.34	65.00	9.95	0.01	0.15	65.00	66.27	65.00	12.70	0.01	0.19	16.00	0.00	0.00	0.00	1.34	39008.00	0.01	60.89	60.00	100000.00	38607.03	0.00	0.00	0.00	55756.00	51739.92	100000.00	0.71	0.50
21	6	7	6335.00	27216.00	146.70	0	Spot (Block21, Row7, Column6)	25118.00	25690.18	20952318.00	77.53	75.00	17.05	0.01	0.22	70.00	74.14	70.00	24.54	0.02	0.33	18.00	0.00	0.00	5.00	7.53	45588.00	0.14	74.62	73.00	5023.60	3411.44	0.00	0.00	0.00	25123.00	25697.71	12.29	0.99	0.98
21	7	7	6641.00	27211.00	152.80	0	Spot (Block21, Row7, Column7)	25769.00	27281.34	23532052.00	67.32	67.00	11.97	0.00	0.18	71.00	72.22	71.00	15.70	0.01	0.22	6.00	0.00	0.00	-4.00	-3.68	42747.00	-0.31	65.23	66.00	-6442.25	-7409.60	0.00	0.00	0.00	25765.00	27277.66	100000.00	0.97	0.95
21	8	7	6930.00	27214.00	147.00	-50	Spot (Block21, Row7, Column8)	-235.00	-177.45	5741894.00	89.22	75.00	36.86	0.08	0.41	71.00	73.00	71.00	15.94	0.01	0.22	28.00	19.00	0.00	4.00	18.22	52549.00	1.02	92.93	77.00	-58.75	-9.74	4.41	29.39	0.68	-231.00	-159.24	100000.00	0.88	0.77
21	1	8	4831.00	27525.00	164.85	0	Spot (Block21, Row8, Column1)	52893.00	47279.46	42948088.00	70.16	65.00	22.32	0.03	0.32	67.00	69.28	67.00	50.45	0.01	0.73	3.00	0.00	0.00	-2.00	3.16	52970.00	0.02	113.25	68.00	-26446.50	14966.86	0.00	0.00	0.00	52891.00	47282.62	100000.00	0.69	0.48
21	2	8	5135.00	27513.00	138.30	0	Spot (Block21, Row8, Column2)	55956.00	46982.59	29185972.00	62.58	63.50	7.98	0.01	0.13	66.00	66.09	66.00	21.37	0.00	0.32	0.00	0.00	0.00	-2.50	-3.42	32291.00	-0.16	60.84	62.00	-22382.40	-13735.42	0.00	0.00	0.00	55953.50	46979.17	100000.00	0.92	0.84
21	3	8	5435.00	27516.00	134.40	0	Spot (Block21, Row8, Column3)	55800.00	53416.00	30944208.00	77.36	78.00	12.15	0.00	0.16	67.00	67.40	67.00	15.36	0.00	0.23	31.00	3.00	0.00	11.00	10.36	37906.00	0.65	74.16	75.00	5072.73	5156.39	0.00	0.00	0.00	55811.00	53426.36	12.31	0.80	0.64
21	4	8	5732.00	27516.00	180.00	0	Spot (Block21, Row8, Column4)	55850.00	55263.84	59233984.00	78.49	69.00	29.26	0.06	0.37	65.00	67.01	65.00	18.56	0.01	0.28	21.00	12.00	0.00	4.00	13.49	71579.00	0.62	81.75	67.00	13962.50	4097.94	0.00	0.00	0.00	55854.00	55277.32	13.77	0.16	0.03
21	5	8	6018.00	27516.00	143.75	0	Spot (Block21, Row8, Column5)	55713.00	51857.69	34540896.00	65.46	66.00	7.85	0.00	0.12	67.00	68.43	67.00	16.71	0.01	0.24	0.00	0.00	0.00	-1.00	-1.54	36657.00	-0.18	67.26	68.00	-55713.00	-33650.46	0.00	0.00	0.00	55712.00	51856.14	100000.00	0.78	0.61
21	6	8	6338.00	27514.00	145.20	0	Spot (Block21, Row8, Column6)	55714.00	55424.61	37386048.00	96.77	82.00	47.34	0.07	0.49	70.00	73.44	70.00	23.24	0.02	0.32	35.00	21.00	0.00	12.00	26.77	55452.00	1.00	98.98	75.00	4642.83	2070.02	0.00	0.00	0.00	55726.00	55451.39	12.18	0.16	0.03
21	7	8	6620.00	27514.00	150.25	0	Spot (Block21, Row8, Column7)	55800.00	55779.28	40422672.00	77.32	69.00	22.83	0.05	0.30	72.00	72.37	72.00	15.67	0.00	0.22	29.00	17.00	0.00	-3.00	5.32	47705.00	0.32	76.76	74.50	-18600.00	10489.43	0.00	0.00	0.00	55797.00	55784.60	100000.00	0.11	0.01
21	8	8	6908.00	27519.00	147.05	0	Spot (Block21, Row8, Column8)	55678.00	55661.86	38525424.00	75.46	77.00	11.32	0.01	0.15	72.00	72.45	72.00	10.87	0.00	0.15	29.00	2.00	0.00	5.00	3.46	44370.00	0.28	70.99	73.00	11135.60	16091.04	0.00	0.00	0.00	55683.00	55665.32	13.44	0.17	0.03
22	1	1	9341.00	25423.00	165.85	0	Spot (Block22, Row1, Column1)	55925.00	55889.13	49845344.00	469.78	111.00	771.87	0.63	1.64	100.00	172.71	100.00	355.17	0.24	2.06	22.00	17.00	0.00	11.00	369.78	357506.00	0.84	450.95	113.00	5084.09	151.14	33.85	41.51	0.22	55936.00	56258.92	12.31	0.03	0.00
22	2	1	9641.00	25416.00	134.20	0	Spot (Block22, Row1, Column2)	35068.50	33486.64	20821532.00	126.45	110.00	46.58	0.06	0.37	101.00	124.43	101.00	182.58	0.09	1.47	0.00	0.00	0.00	9.00	25.45	61201.00	0.01	136.06	112.50	3896.50	1315.87	0.00	0.00	0.00	35077.50	33512.09	11.93	0.91	0.83
22	3	1	9936.00	25415.00	135.50	0	Spot (Block22, Row1, Column3)	55933.50	54413.29	31751564.00	120.80	95.00	51.96	0.10	0.43	97.00	102.49	97.00	30.66	0.02	0.30	33.00	30.00	0.00	-2.00	23.80	59918.00	0.60	124.63	100.00	-27966.75	2286.04	0.00	0.00	0.00	55931.50	54437.09	100000.00	0.37	0.14
22	4	1	10241.00	25415.00	133.55	0	Spot (Block22, Row1, Column4)	55670.00	50054.71	28641800.00	116.56	110.00	34.30	0.03	0.29	95.00	105.57	95.00	47.92	0.05	0.45	19.00	2.00	0.00	15.00	21.56	55716.00	0.23	121.70	111.00	3711.33	2321.57	0.00	0.00	0.00	55685.00	50076.27	11.86	0.66	0.44
22	5	1	10533.00	25412.00	142.05	0	Spot (Block22, Row1, Column5)	55652.00	55643.32	35777660.00	204.27	129.00	155.55	0.20	0.76	96.00	114.66	96.00	75.68	0.08	0.66	36.00	24.00	0.00	33.00	108.27	111529.00	1.18	166.96	111.00	1686.42	513.95	97.12	87.67	0.07	55685.00	55751.59	10.72	0.03	0.00
22	6	1	10821.00	25416.00	139.40	0	Spot (Block22, Row1, Column6)	54742.00	45376.87	29317324.00	196.51	117.00	150.95	0.23	0.77	97.00	115.33	97.00	78.76	0.08	0.68	35.00	27.00	0.00	20.00	99.51	103756.00	1.03	175.05	106.00	2737.10	456.01	86.27	73.17	0.13	54762.00	45476.38	11.42	0.55	0.30
22	7	1	11115.00	25422.00	140.75	0	Spot (Block22, Row1, Column7)	54945.00	48084.12	31390876.00	130.40	105.00	80.21	0.09	0.62	94.00	132.75	94.00	318.48	0.15	2.40	2.00	0.00	0.00	11.00	36.40	69763.00	-0.01	152.86	100.00	4995.00	1321.06	90.97	90.97	0.00	54956.00	48120.52	12.29	0.37	0.14
22	8	1	11435.00	25405.00	151.95	0	Spot (Block22, Row1, Column8)	54946.00	54820.45	41600788.00	897.77	107.00	1517.09	0.92	1.69	94.00	152.42	94.00	456.59	0.21	3.00	25.00	22.00	0.00	13.00	803.77	570984.00	1.63	835.26	99.00	4226.62	68.20	17.90	24.54	0.25	54959.00	55624.23	12.05	0.05	0.00
22	1	2	9332.00	25718.00	237.65	0	Spot (Block22, Row2, Column1)	7178.00	7404.54	27507906.00	92.41	93.00	10.73	0.00	0.12	97.00	108.50	97.00	50.38	0.05	0.46	0.00	0.00	0.00	-4.00	-4.59	150254.00	-0.32	92.10	91.00	-1794.50	-1612.18	0.00	0.00	0.00	7174.00	7399.95	100000.00	0.99	0.98
22	2	2	9638.00	25714.00	153.15	0	Spot (Block22, Row2, Column2)	56178.00	55050.45	41672000.00	130.62	101.00	65.95	0.11	0.50	95.00	100.36	95.00	30.12	0.02	0.30	32.00	25.00	0.00	6.00	35.62	84511.00	1.00	135.65	103.00	9363.00	1545.50	0.00	0.00	0.00	56184.00	55086.07	13.19	0.23	0.05
22	3	2	9927.00	25711.00	134.80	0	Spot (Block22, Row2, Column3)	56043.00	54559.18	31129092.00	96.77	97.00	12.06	0.00	0.12	93.00	96.66	93.00	23.56	0.02	0.24	4.00	0.00	0.00	4.00	3.77	47032.00	0.00	92.75	90.50	14010.75	14457.90	0.00	0.00	0.00	56047.00	54562.95	13.77	0.63	0.40
22	4	2	10230.00	25714.00	145.40	0	Spot (Block22, Row2, Column4)	44430.00	42728.72	30556152.00	120.72	106.00	36.05	0.06	0.30	94.00	106.10	94.00	50.18	0.05	0.47	28.00	1.00	0.00	12.00	26.72	70016.00	0.29	120.06	103.00	3702.50	1599.29	0.00	0.00	0.00	44442.00	42755.44	11.85	0.88	0.77
22	5	2	10539.00	25710.00	180.35	0	Spot (Block22, Row2, Column5)	6664.00	7958.70	16570726.00	121.76	117.00	35.21	0.02	0.29	96.00	102.20	96.00	27.02	0.03	0.26	42.00	23.00	0.00	21.00	25.76	110559.00	0.72	113.19	108.00	317.33	308.94	0.00	0.00	0.00	6685.00	7984.46	8.31	0.81	0.65
22	6	2	10836.00	25715.00	142.65	0	Spot (Block22, Row2, Column6)	54924.00	54587.28	36054940.00	103.11	100.00	18.63	0.01	0.18	98.00	110.02	98.00	47.51	0.05	0.43	0.00	0.00	0.00	2.00	5.11	57018.00	-0.15	98.02	94.00	27462.00	10689.37	0.00	0.00	0.00	54926.00	54592.38	14.75	0.28	0.08
22	7	2	11130.00	25715.00	141.10	0	Spot (Block22, Row2, Column7)	54829.00	52458.14	34487892.00	112.85	104.00	26.69	0.04	0.24	94.00	103.84	94.00	44.89	0.04	0.43	16.00	0.00	0.00	10.00	18.85	61614.00	0.20	104.16	99.00	5482.90	2783.49	0.00	0.00	0.00	54839.00	52476.99	12.42	0.48	0.24
22	8	2	11424.00	25712.00	246.10	0	Spot (Block22, Row2, Column8)	23242.00	25938.58	63764316.00	96.61	97.00	12.43	0.00	0.13	93.00	99.31	93.00	32.35	0.03	0.33	0.00	0.00	0.00	4.00	3.61	168974.00	-0.08	92.13	93.00	5810.50	7181.66	0.00	0.00	0.00	23246.00	25942.19	12.50	0.87	0.76
22	1	3	9338.00	26016.00	148.20	0	Spot (Block22, Row3, Column1)	55937.00	55918.12	39375532.00	143.73	100.00	86.01	0.16	0.60	97.00	114.52	97.00	67.86	0.07	0.59	27.00	17.00	0.00	3.00	46.73	86384.00	0.43	142.67	103.00	18645.67	1196.52	0.00	0.00	0.00	55940.00	55964.86	14.19	0.05	0.00
22	2	3	9636.00	26015.00	134.70	0	Spot (Block22, Row3, Column2)	56064.00	48989.50	28821208.00	87.37	88.00	7.81	0.00	0.09	93.00	98.12	93.00	58.31	0.02	0.59	0.00	0.00	0.00	-5.00	-5.63	43071.00	-0.18	86.07	89.00	-11212.80	-8693.96	0.00	0.00	0.00	56059.00	48983.86	100000.00	0.86	0.74
22	3	3	9920.00	26016.00	140.05	0	Spot (Block22, Row3, Column3)	9857.50	10185.10	10421443.00	105.05	102.00	18.03	0.01	0.17	94.00	138.70	94.00	233.38	0.17	1.68	0.00	0.00	0.00	8.00	11.05	55675.00	-0.14	100.92	98.00	1232.19	921.96	0.00	0.00	0.00	9865.50	10196.15	10.27	0.99	0.98
22	4	3	10230.00	26012.00	142.10	0	Spot (Block22, Row3, Column4)	55638.00	50195.38	33051056.00	165.25	104.50	117.09	0.20	0.71	91.00	100.09	91.00	46.53	0.04	0.46	37.00	30.00	0.00	13.50	74.25	90887.00	1.40	147.45	96.00	4121.33	676.04	50.21	50.21	0.00	55651.50	50269.63	12.01	0.48	0.23
22	5	3	10530.00	26012.00	131.00	0	Spot (Block22, Row3, Column5)	55274.00	53240.51	29210880.00	90.31	83.50	24.35	0.03	0.27	92.00	102.90	92.00	43.45	0.05	0.42	5.00	0.00	0.00	-8.50	-1.69	41542.00	-0.29	94.08	91.00	-6502.82	-31478.91	0.00	0.00	0.00	55265.50	53238.82	100000.00	0.52	0.27
22	6	3	10838.00	26014.00	141.65	0	Spot (Block22, Row3, Column6)	32117.50	31981.93	23185272.00	164.60	121.50	81.54	0.13	0.50	96.00	114.15	96.00	56.22	0.08	0.49	45.00	27.00	0.00	25.50	68.60	89544.00	0.90	152.47	102.00	1259.51	466.19	0.00	0.00	0.00	32143.00	32050.54	10.30	0.95	0.91
22	7	3	11135.00	26022.00	137.15	0	Spot (Block22, Row3, Column7)	54838.00	46780.90	29428880.00	145.27	115.00	73.37	0.10	0.51	95.00	110.56	95.00	54.03	0.07	0.49	26.00	16.00	0.00	20.00	50.27	74380.00	0.64	141.26	108.00	2741.90	930.53	0.00	0.00	0.00	54858.00	46831.18	11.42	0.51	0.26
22	8	3	11427.00	26011.00	140.95	0	Spot (Block22, Row3, Column8)	41567.00	40620.29	27670436.00	196.03	141.00	114.06	0.14	0.58	93.00	101.83	93.00	38.04	0.04	0.37	53.00	46.00	0.00	48.00	103.03	105855.00	2.48	166.86	110.50	865.98	394.27	81.23	81.23	0.00	41615.00	40723.31	9.76	0.81	0.65
22	1	4	9328.00	26312.00	138.70	0	Spot (Block22, Row4, Column1)	56023.00	50410.92	31339912.00	155.89	111.00	86.66	0.15	0.56	95.00	107.07	95.00	54.87	0.05	0.51	31.00	22.00	0.00	16.00	60.89	81529.00	0.89	146.86	104.00	3501.44	827.94	0.00	0.00	0.00	56039.00	50471.81	11.77	0.48	0.23
22	2	4	9637.00	26324.00	164.50	0	Spot (Block22, Row4, Column2)	16777.50	17342.15	20383836.00	86.95	87.00	12.59	0.00	0.14	94.00	126.01	94.00	174.12	0.13	1.38	0.00	0.00	0.00	-7.00	-7.05	65387.00	-0.22	87.67	85.00	-2396.79	-2460.16	0.00	0.00	0.00	16770.50	17335.10	100000.00	0.98	0.97
22	3	4	9929.00	26314.00	143.75	0	Spot (Block22, Row4, Column3)	55891.00	55846.83	36871644.00	482.73	116.00	657.09	0.62	1.36	94.00	137.02	94.00	236.91	0.16	1.73	31.00	25.00	0.00	22.00	388.73	271778.00	1.46	340.19	103.00	2540.50	143.66	40.24	44.29	0.16	55913.00	56235.56	11.31	0.04	0.00
22	4	4	10218.00	26312.00	145.50	0	Spot (Block22, Row4, Column4)	55904.00	53194.30	35999192.00	83.39	82.00	14.52	0.01	0.17	91.00	107.56	91.00	133.60	0.07	1.24	0.00	0.00	0.00	-9.00	-7.61	47781.00	-0.18	81.55	79.00	-6211.56	-6987.70	0.00	0.00	0.00	55895.00	53186.69	100000.00	0.70	0.48
22	5	4	10555.00	26303.00	252.25	0	Spot (Block22, Row4, Column5)	1275.00	1363.18	20677220.00	91.04	91.00	10.92	0.00	0.12	93.00	153.54	93.00	297.31	0.22	1.94	0.00	0.00	0.00	-2.00	-1.96	167966.00	-0.21	88.43	88.00	-637.50	-694.96	2.32	2.32	0.09	1273.00	1361.22	100000.00	0.97	0.94
22	6	4	10845.00	26315.00	167.40	0	Spot (Block22, Row4, Column6)	45239.00	42914.07	41459504.00	110.25	105.00	27.33	0.02	0.25	95.00	101.88	95.00	29.67	0.03	0.29	31.00	7.00	0.00	10.00	15.25	85881.00	0.28	105.10	98.00	4523.90	2814.93	0.00	0.00	0.00	45249.00	42929.31	12.14	0.89	0.80
22	7	4	11140.00	26310.00	145.35	0	Spot (Block22, Row4, Column7)	29627.50	31346.52	24172300.00	132.33	105.50	55.34	0.10	0.42	94.00	100.54	94.00	30.81	0.03	0.31	35.00	27.00	0.00	11.50	38.33	76484.00	1.03	123.01	103.00	2576.30	817.91	0.00	0.00	0.00	29639.00	31384.84	11.33	0.93	0.86
22	8	4	11434.00	26312.00	137.80	0	Spot (Block22, Row4, Column8)	55030.00	48731.12	30506812.00	100.93	100.00	15.04	0.00	0.15	93.00	102.48	93.00	56.29	0.04	0.55	0.00	0.00	0.00	7.00	7.93	51979.00	-0.03	108.02	110.00	7861.43	6145.08	0.00	0.00	0.00	55037.00	48739.05	12.94	0.85	0.72
22	1	5	9338.00	26618.00	134.85	0	Spot (Block22, Row5, Column1)	56063.00	56055.79	31977792.00	108.61	94.00	37.60	0.06	0.35	95.00	114.50	95.00	59.97	0.08	0.52	12.00	2.00	0.00	-1.00	13.61	53003.00	-0.10	122.31	100.50	-56063.00	4117.90	0.00	0.00	0.00	56062.00	56069.41	100000.00	0.05	0.00
22	2	5	9636.00	26614.00	142.70	0	Spot (Block22, Row5, Column2)	55598.00	51263.94	33905584.00	176.73	111.50	109.04	0.20	0.62	96.00	110.39	96.00	61.25	0.06	0.55	38.00	27.00	0.00	15.50	80.73	97906.00	1.08	162.48	102.00	3586.97	635.04	0.00	0.00	0.00	55613.50	51344.67	11.81	0.45	0.20
22	3	5	9935.00	26615.00	148.70	0	Spot (Block22, Row5, Column3)	55971.00	54735.02	38708344.00	111.42	111.00	18.18	0.00	0.16	95.00	115.06	95.00	91.35	0.08	0.79	0.00	0.00	0.00	16.00	16.42	67073.00	-0.04	105.01	104.00	3498.19	3334.06	0.00	0.00	0.00	55987.00	54751.44	11.77	0.41	0.17
22	4	5	10233.00	26614.00	144.95	0	Spot (Block22, Row5, Column4)	56087.00	56060.31	37536576.00	124.77	108.00	41.07	0.06	0.33	94.00	120.28	94.00	188.10	0.11	1.56	0.00	0.00	0.00	14.00	30.77	71495.00	0.02	112.24	98.00	4006.21	1821.73	0.00	0.00	0.00	56101.00	56091.08	11.97	0.11	0.01
22	5	5	10538.00	26614.00	140.20	0	Spot (Block22, Row5, Column5)	55901.00	55870.66	34848752.00	519.93	117.00	716.20	0.65	1.38	95.00	174.51	95.00	328.40	0.26	1.88	29.00	25.00	0.00	22.00	424.93	276605.00	1.05	476.01	108.00	2540.95	131.48	39.84	45.43	0.19	55923.00	56295.59	11.31	0.04	0.00
22	6	5	10837.00	26614.00	138.90	0	Spot (Block22, Row5, Column6)	55428.00	51104.79	31769144.00	107.65	105.00	14.77	0.01	0.14	93.00	106.32	93.00	142.54	0.06	1.34	0.00	0.00	0.00	12.00	14.65	55871.00	0.01	103.21	102.00	4619.00	3488.08	0.00	0.00	0.00	55440.00	51119.44	12.17	0.70	0.49
22	7	5	11130.00	26610.00	158.95	0	Spot (Block22, Row5, Column7)	55419.50	52403.04	43138196.00	119.49	114.00	27.23	0.02	0.23	94.00	110.60	94.00	67.78	0.07	0.61	9.00	0.00	0.00	20.00	25.49	82448.00	0.13	117.31	108.00	2770.98	2055.84	0.00	0.00	0.00	55439.50	52428.53	11.44	0.56	0.31
22	8	5	11441.00	26618.00	137.55	0	Spot (Block22, Row5, Column8)	55361.50	55352.91	33615304.00	164.65	108.00	121.16	0.18	0.74	95.00	113.28	95.00	81.20	0.08	0.72	27.00	15.00	0.00	13.00	69.65	84466.00	0.63	149.01	104.50	4258.58	794.72	0.00	0.00	0.00	55374.50	55422.57	12.06	0.04	0.00
22	1	6	9335.00	26915.00	138.70	0	Spot (Block22, Row6, Column1)	49296.00	44150.83	27633948.00	180.94	131.00	97.68	0.14	0.54	102.00	112.30	102.00	48.92	0.04	0.44	38.00	26.00	0.00	29.00	78.94	93182.00	1.40	179.23	129.00	1699.86	559.32	0.00	0.00	0.00	49325.00	44229.77	10.73	0.65	0.42
22	2	6	9626.00	26921.00	144.70	0	Spot (Block22, Row6, Column2)	48137.00	44125.16	30416692.00	123.77	112.00	32.02	0.04	0.26	98.00	110.15	98.00	71.72	0.05	0.65	16.00	0.00	0.00	14.00	25.77	70302.00	0.19	124.27	107.00	3438.36	1712.19	0.00	0.00	0.00	48151.00	44150.93	11.75	0.80	0.64
22	3	6	9914.00	26906.00	137.95	0	Spot (Block22, Row6, Column3)	56131.00	50501.96	30731968.00	264.75	112.00	271.23	0.37	1.02	97.00	113.23	97.00	88.21	0.07	0.78	35.00	29.00	0.00	15.00	167.75	135819.00	1.72	243.52	98.00	3742.07	301.05	70.30	72.69	0.06	56146.00	50669.71	11.87	0.44	0.19
22	4	6	10238.00	26915.00	138.75	0	Spot (Block22, Row6, Column4)	56125.00	56091.01	33995288.00	96.03	97.00	12.32	0.00	0.13	95.00	112.70	95.00	135.34	0.07	1.20	0.00	0.00	0.00	2.00	1.03	49839.00	-0.12	90.35	91.00	28062.50	54515.50	0.00	0.00	0.00	56127.00	56092.04	14.78	0.11	0.01
22	5	6	10539.00	26916.00	135.40	0	Spot (Block22, Row6, Column5)	55751.00	55733.88	32431588.00	255.25	89.00	455.05	0.46	1.78	93.00	121.10	93.00	173.08	0.11	1.43	14.00	13.00	0.00	-4.00	162.25	126347.00	0.78	348.62	84.00	-13937.75	343.51	50.50	48.37	0.15	55747.00	55896.12	100000.00	0.02	0.00
22	6	6	10826.00	26911.00	135.95	0	Spot (Block22, Row6, Column6)	55507.00	47674.00	28678072.00	96.99	98.00	10.10	0.00	0.10	92.00	104.62	92.00	87.61	0.06	0.84	0.00	0.00	0.00	6.00	4.99	48204.00	-0.09	92.78	95.00	9251.17	9554.03	0.00	0.00	0.00	55513.00	47678.98	13.18	0.87	0.75
22	7	6	11137.00	26914.00	142.30	0	Spot (Block22, Row6, Column7)	55665.00	55650.76	36298796.00	165.40	105.00	118.36	0.20	0.72	94.00	119.54	94.00	88.06	0.10	0.74	28.00	20.00	0.00	11.00	71.40	91633.00	0.52	150.10	107.50	5060.45	779.39	56.63	56.63	0.00	55676.00	55722.16	12.31	0.04	0.00
22	8	6	11446.00	26919.00	138.50	0	Spot (Block22, Row6, Column8)	55512.00	55482.20	33997460.00	179.58	106.00	144.87	0.23	0.81	94.00	105.17	94.00	64.21	0.05	0.61	34.00	24.00	0.00	12.00	85.58	93202.00	1.16	148.94	95.00	4626.00	648.31	96.12	92.24	0.05	55524.00	55567.78	12.18	0.04	0.00
22	1	7	9331.00	27216.00	145.75	0	Spot (Block22, Row7, Column1)	30730.00	30980.43	23427176.00	99.17	98.00	13.96	0.01	0.14	97.00	97.39	97.00	15.08	0.00	0.15	15.00	2.00	0.00	1.00	2.17	57420.00	0.12	102.76	99.00	30730.00	14270.24	0.00	0.00	0.00	30731.00	30982.60	14.91	0.97	0.95
22	2	7	9629.00	27211.00	136.75	0	Spot (Block22, Row7, Column2)	56164.00	51683.64	30954920.00	106.44	109.00	13.10	0.01	0.12	97.00	98.73	97.00	17.87	0.01	0.18	28.00	0.00	0.00	12.00	9.44	53965.00	0.43	101.33	105.00	4680.33	5475.05	0.00	0.00	0.00	56176.00	51693.09	12.19	0.88	0.78
22	3	7	9930.00	27220.00	161.65	0	Spot (Block22, Row7, Column3)	13157.00	16931.00	19015648.00	102.37	103.00	9.39	0.00	0.09	99.00	104.19	99.00	30.18	0.02	0.29	0.00	0.00	0.00	4.00	3.37	73812.00	-0.06	105.80	106.00	3289.25	5017.36	0.00	0.00	0.00	13161.00	16934.37	11.68	0.94	0.89
22	4	7	10232.00	27214.00	137.00	0	Spot (Block22, Row7, Column4)	54273.00	45904.22	28278004.00	91.88	91.00	12.28	0.00	0.13	96.00	110.32	96.00	71.14	0.06	0.64	0.00	0.00	0.00	-5.00	-4.12	46950.00	-0.26	96.90	95.00	-10854.60	-11138.20	0.00	0.00	0.00	54268.00	45900.10	100000.00	0.88	0.77
22	5	7	10535.00	27215.00	145.95	0	Spot (Block22, Row7, Column5)	55810.00	52377.95	36144212.00	112.70	108.00	27.73	0.02	0.25	96.00	99.18	96.00	21.52	0.01	0.22	33.00	13.00	0.00	12.00	16.70	65592.00	0.63	110.26	105.00	4650.83	3136.21	0.00	0.00	0.00	55822.00	52394.65	12.18	0.60	0.36
22	6	7	10838.00	27216.00	145.15	0	Spot (Block22, Row7, Column6)	26105.00	26555.64	21025812.00	127.27	117.00	32.24	0.04	0.25	98.00	114.11	98.00	64.35	0.07	0.56	19.00	0.00	0.00	19.00	29.27	73179.00	0.20	121.96	106.00	1373.95	907.33	0.00	0.00	0.00	26124.00	26584.91	10.42	0.97	0.95
22	7	7	11147.00	27212.00	153.10	0	Spot (Block22, Row7, Column7)	28520.00	28950.53	24980280.00	192.91	107.00	159.41	0.26	0.83	97.00	110.27	97.00	59.66	0.06	0.54	32.00	26.00	0.00	10.00	95.91	124038.00	1.39	166.20	108.00	2852.00	301.87	94.46	91.76	0.03	28530.00	29046.43	11.48	0.87	0.75
22	8	7	11432.00	27214.00	147.00	-50	Spot (Block22, Row7, Column8)	-41.00	25.54	5877375.00	99.66	99.00	9.51	0.00	0.10	99.00	100.90	99.00	25.07	0.01	0.25	0.00	0.00	0.00	0.00	0.66	58599.00	-0.05	102.39	102.50	100000.00	38.80	48.19	48.15	0.18	-41.00	26.19	100000.00	0.99	0.98
22	1	8	9331.00	27522.00	164.60	0	Spot (Block22, Row8, Column1)	55063.00	48314.41	43460916.00	111.09	107.00	17.86	0.02	0.16	103.00	102.58	103.00	14.66	0.00	0.14	31.00	10.00	0.00	4.00	8.09	83317.00	0.58	109.57	108.00	13765.75	5972.61	0.00	0.00	0.00	55067.00	48322.50	13.75	0.76	0.57
22	2	8	9634.00	27510.00	138.00	0	Spot (Block22, Row8, Column2)	56130.00	48119.54	29337704.00	108.32	108.00	14.59	0.00	0.13	101.00	104.17	101.00	22.56	0.01	0.22	11.00	0.00	0.00	7.00	7.32	55243.00	0.18	101.85	101.00	8018.57	6574.06	0.00	0.00	0.00	56137.00	48126.86	12.97	0.85	0.73
22	3	8	9938.00	27513.00	133.80	0	Spot (Block22, Row8, Column3)	55956.50	53959.22	30625392.00	131.12	114.00	39.12	0.06	0.30	101.00	111.51	101.00	52.14	0.04	0.47	28.00	3.00	0.00	13.00	30.12	63202.00	0.38	124.92	107.00	4304.35	1791.21	0.00	0.00	0.00	55969.50	53989.35	12.07	0.45	0.21
22	4	8	10231.00	27520.00	176.40	0	Spot (Block22, Row8, Column4)	55889.00	55760.22	56642396.00	176.81	110.00	136.48	0.21	0.77	102.00	114.83	102.00	70.27	0.05	0.61	26.00	21.00	0.00	8.00	74.81	153114.00	0.88	169.36	106.00	6986.12	745.40	85.20	77.65	0.10	55897.00	55835.03	12.77	0.07	0.00
22	5	8	10518.00	27513.00	144.50	0	Spot (Block22, Row8, Column5)	55884.00	51975.77	35065908.00	111.70	110.00	13.71	0.01	0.12	102.00	108.08	102.00	47.19	0.03	0.44	2.00	0.00	0.00	8.00	9.70	63560.00	0.08	107.03	104.00	6985.50	5355.71	0.00	0.00	0.00	55892.00	51985.47	12.77	0.64	0.41
22	6	8	10837.00	27516.00	144.90	0	Spot (Block22, Row8, Column6)	55754.00	55520.12	36960740.00	176.43	132.00	105.83	0.13	0.60	107.00	113.99	107.00	42.46	0.03	0.37	25.00	21.00	0.00	25.00	69.43	99860.00	1.47	188.46	127.50	2230.16	799.64	0.00	0.00	0.00	55779.00	55589.55	11.12	0.10	0.01
22	7	8	11115.00	27514.00	148.00	0	Spot (Block22, Row8, Column7)	55636.00	55636.00	38862592.00	140.44	126.00	39.30	0.05	0.28	115.00	116.35	115.00	27.92	0.01	0.24	41.00	32.00	0.00	11.00	25.44	83281.00	0.86	128.44	119.50	5057.82	2186.94	0.00	0.00	0.00	55647.00	55661.44	12.30	1.00	1.00
22	8	8	11413.00	27521.00	145.75	0	Spot (Block22, Row8, Column8)	55582.00	55495.37	37894924.00	125.51	125.00	10.64	0.00	0.08	119.00	121.34	119.00	21.65	0.01	0.18	9.00	0.00	0.00	6.00	6.51	72669.00	0.19	120.89	117.00	9263.67	8527.55	0.00	0.00	0.00	55588.00	55501.88	13.18	0.21	0.04
23	1	1	13848.00	25416.00	168.05	0	Spot (Block23, Row1, Column1)	55409.00	55353.43	51729288.00	599.43	116.50	830.53	0.71	1.39	82.00	139.89	82.00	315.04	0.23	2.25	34.00	27.00	0.00	34.50	517.43	473549.00	1.46	482.63	100.00	1606.06	106.98	36.38	45.89	0.23	55443.50	55870.86	10.65	0.04	0.00
23	2	1	14141.00	25413.00	133.45	0	Spot (Block23, Row1, Column2)	41483.50	38745.80	23367516.00	107.19	108.00	14.36	0.00	0.13	80.00	92.99	80.00	147.19	0.07	1.58	0.00	0.00	0.00	28.00	27.19	51130.00	0.10	99.97	100.00	1481.55	1424.96	0.00	0.00	0.00	41511.50	38772.99	10.53	0.98	0.95
23	3	1	14429.00	25414.00	136.75	0	Spot (Block23, Row1, Column3)	55004.00	53822.96	32370280.00	102.18	104.00	19.34	0.01	0.19	81.00	82.70	81.00	14.91	0.01	0.18	63.00	38.00	0.00	23.00	21.18	51395.00	1.31	88.34	88.00	2391.48	2541.58	0.00	0.00	0.00	55027.00	53844.14	11.22	0.54	0.29
23	4	1	14740.00	25412.00	134.50	0	Spot (Block23, Row1, Column4)	54670.00	51042.09	30087048.00	97.51	99.00	10.44	0.01	0.11	83.00	85.28	83.00	21.76	0.01	0.26	28.00	0.00	0.00	16.00	14.51	47391.00	0.56	95.73	98.00	3416.88	3517.15	0.00	0.00	0.00	54686.00	51056.61	11.74	0.84	0.70
23	5	1	15033.00	25411.00	141.20	0	Spot (Block23, Row1, Column5)	54508.00	54493.32	35381256.00	133.25	106.50	63.35	0.10	0.48	82.00	88.11	82.00	30.25	0.03	0.34	45.00	35.00	0.00	24.50	51.25	71956.00	1.49	119.32	95.00	2224.82	1063.25	0.00	0.00	0.00	54532.50	54544.57	11.12	0.06	0.00
23	6	1	15319.00	25413.00	138.30	0	Spot (Block23, Row1, Column6)	53611.00	44836.99	28878764.00	142.74	126.00	49.72	0.05	0.35	82.00	88.59	82.00	32.67	0.03	0.37	59.00	41.00	0.00	44.00	60.74	73796.00	1.66	127.96	98.00	1218.43	738.19	0.00	0.00	0.00	53655.00	44897.73	10.25	0.83	0.69
23	7	1	15607.00	25419.00	139.75	0	Spot (Block23, Row1, Column7)	54669.00	48418.95	31421244.00	108.91	87.00	65.09	0.10	0.60	83.00	104.77	83.00	245.77	0.10	2.35	0.00	0.00	0.00	4.00	25.91	57721.00	0.02	122.28	85.00	13667.25	1868.91	0.00	0.00	0.00	54673.00	48444.85	13.74	0.42	0.18
23	8	1	15939.00	25405.00	150.85	0	Spot (Block23, Row1, Column8)	54320.00	54252.40	40655620.00	1130.92	125.00	1606.08	0.96	1.42	82.00	118.86	82.00	354.09	0.16	2.98	34.00	32.00	0.00	43.00	1048.92	702300.00	2.86	773.21	100.00	1263.26	51.72	16.81	23.45	0.23	54363.00	55301.32	10.30	0.04	0.00
23	1	2	13829.00	25715.00	241.30	0	Spot (Block23, Row2, Column1)	7349.00	7881.71	30131422.00	86.03	86.00	10.12	0.00	0.12	83.00	86.30	83.00	22.08	0.02	0.26	3.00	0.00	0.00	3.00	3.03	144610.00	-0.01	83.04	82.00	2449.67	2604.51	0.00	0.00	0.00	7352.00	7884.73	11.26	0.99	0.98
23	2	2	14136.00	25714.00	153.50	0	Spot (Block23, Row2, Column2)	55351.00	54230.19	41869604.00	99.94	93.50	22.84	0.03	0.23	82.00	83.11	82.00	15.27	0.01	0.18	44.00	26.00	0.00	11.50	17.94	64958.00	1.10	99.97	92.50	4813.13	3023.64	0.00	0.00	0.00	55362.50	54248.12	12.23	0.31	0.10
23	3	2	14424.00	25708.00	134.70	0	Spot (Block23, Row2, Column3)	55083.00	54169.21	31729240.00	85.33	86.00	6.32	0.00	0.07	81.00	84.38	81.00	28.30	0.02	0.34	0.00	0.00	0.00	5.00	4.33	41897.00	0.03	88.62	88.00	11016.60	12510.38	0.00	0.00	0.00	55088.00	54173.54	13.43	0.64	0.41
23	4	2	14732.00	25711.00	144.60	0	Spot (Block23, Row2, Column4)	49483.00	44602.60	31418036.00	96.03	96.00	20.36	0.00	0.21	83.00	87.41	83.00	28.18	0.02	0.32	24.00	2.00	0.00	13.00	13.03	54450.00	0.31	91.08	91.00	3806.38	3422.61	0.00	0.00	0.00	49496.00	44615.63	11.89	0.90	0.82
23	5	2	15035.00	25711.00	169.05	0	Spot (Block23, Row2, Column5)	8912.00	10298.24	16990140.00	89.29	91.00	14.93	0.01	0.17	83.00	85.63	83.00	16.86	0.01	0.20	28.00	0.00	0.00	8.00	6.29	70989.00	0.22	83.98	85.00	1114.00	1636.11	0.00	0.00	0.00	8920.00	10304.54	10.12	0.76	0.58
23	6	2	15334.00	25713.00	142.20	0	Spot (Block23, Row2, Column6)	54334.00	53906.62	35679264.00	91.64	90.00	12.20	0.01	0.13	84.00	92.41	84.00	36.54	0.04	0.40	0.00	0.00	0.00	6.00	7.64	50218.00	-0.02	88.27	87.00	9055.67	7057.05	0.00	0.00	0.00	54340.00	53914.26	13.14	0.31	0.10
23	7	2	15630.00	25711.00	139.40	0	Spot (Block23, Row2, Column7)	54354.00	52297.78	33390092.00	98.85	98.00	16.34	0.00	0.17	84.00	86.06	84.00	18.08	0.01	0.21	42.00	12.00	0.00	14.00	14.85	51997.00	0.71	93.75	91.50	3882.43	3520.88	0.00	0.00	0.00	54368.00	52312.64	11.92	0.62	0.39
23	8	2	15927.00	25712.00	247.65	0	Spot (Block23, Row2, Column8)	25083.00	27404.48	68779168.00	80.69	81.00	8.35	0.00	0.10	82.00	85.52	82.00	21.27	0.02	0.25	0.00	0.00	0.00	-1.00	-1.31	143467.00	-0.23	78.24	78.50	-25083.00	-20921.07	0.00	0.00	0.00	25082.00	27403.17	100000.00	0.83	0.69
23	1	3	13841.00	26016.00	149.55	0	Spot (Block23, Row3, Column1)	55529.00	55502.58	40222624.00	109.20	94.00	38.43	0.07	0.35	82.00	89.25	82.00	32.53	0.04	0.36	33.00	19.00	0.00	12.00	27.20	67046.00	0.61	96.99	87.00	4627.42	2040.88	0.00	0.00	0.00	55541.00	55529.77	12.18	0.11	0.01
23	2	3	14137.00	26012.00	134.20	0	Spot (Block23, Row3, Column2)	55289.00	49501.55	28917996.00	87.69	87.00	9.77	0.00	0.11	81.00	84.46	81.00	29.64	0.02	0.35	0.00	0.00	0.00	6.00	6.69	42444.00	0.11	85.33	86.00	9214.83	7394.68	0.00	0.00	0.00	55295.00	49508.24	13.17	0.80	0.64
23	3	3	14424.00	26015.00	142.20	0	Spot (Block23, Row3, Column3)	10700.50	11253.85	11929190.00	100.02	99.00	21.12	0.00	0.21	81.00	106.90	81.00	129.39	0.12	1.21	0.00	0.00	0.00	18.00	19.02	55212.00	-0.05	91.81	81.00	594.47	591.63	0.00	0.00	0.00	10718.50	11272.87	9.22	0.99	0.98
23	4	3	14726.00	26011.00	140.75	0	Spot (Block23, Row3, Column4)	54849.00	50295.37	32808220.00	147.52	112.50	73.87	0.12	0.50	79.00	84.83	79.00	28.81	0.03	0.34	52.00	40.00	0.00	33.50	68.52	79368.00	2.18	124.95	97.00	1637.28	733.98	0.00	0.00	0.00	54882.50	50363.89	10.68	0.56	0.31
23	5	3	15040.00	26015.00	130.90	0	Spot (Block23, Row3, Column5)	54588.00	53084.56	29326644.00	87.26	88.00	16.21	0.00	0.19	82.00	89.15	82.00	31.09	0.04	0.35	3.00	0.00	0.00	6.00	5.26	39966.00	-0.06	83.54	80.00	9098.00	10088.27	0.00	0.00	0.00	54594.00	53089.82	13.15	0.69	0.48
23	6	3	15333.00	26012.00	140.50	0	Spot (Block23, Row3, Column6)	37368.50	36571.29	25664984.00	185.70	187.00	71.86	0.00	0.39	85.00	95.10	85.00	37.73	0.05	0.40	71.00	61.00	0.00	102.00	100.70	99533.00	2.40	157.46	134.50	366.36	363.19	0.00	0.00	0.00	37470.50	36671.99	8.52	0.99	0.98
23	7	3	15634.00	26019.00	137.50	0	Spot (Block23, Row3, Column7)	54002.00	47436.97	29897976.00	116.20	104.00	39.85	0.05	0.34	84.00	91.52	84.00	31.81	0.04	0.35	38.00	27.00	0.00	20.00	32.20	58911.00	0.78	102.97	86.00	2700.10	1473.41	0.00	0.00	0.00	54022.00	47469.17	11.40	0.71	0.51
23	8	3	15927.00	26010.00	141.80	0	Spot (Block23, Row3, Column8)	44838.00	42131.99	29443128.00	153.56	162.50	55.20	0.02	0.36	83.00	86.30	83.00	22.09	0.02	0.26	69.00	58.00	0.00	79.50	70.56	84151.00	3.04	126.86	108.00	564.00	597.11	0.00	0.00	0.00	44917.50	42202.55	9.14	0.95	0.91
23	1	4	13835.00	26312.00	139.10	0	Spot (Block23, Row4, Column1)	55487.00	51083.24	31788476.00	135.70	102.50	63.68	0.12	0.47	81.00	85.71	81.00	28.55	0.02	0.33	45.00	37.00	0.00	21.50	54.70	70563.00	1.75	118.56	90.00	2580.79	933.91	0.00	0.00	0.00	55508.50	51137.94	11.33	0.52	0.27
23	2	4	14136.00	26314.00	150.45	0	Spot (Block23, Row4, Column2)	20998.00	20746.14	19210556.00	85.41	84.00	10.74	0.01	0.13	83.00	98.38	83.00	97.08	0.07	0.99	0.00	0.00	0.00	1.00	2.41	53127.00	-0.13	81.06	80.00	20998.00	8596.99	0.00	0.00	0.00	20999.00	20748.55	14.36	0.99	0.97
23	3	4	14430.00	26311.00	143.70	0	Spot (Block23, Row4, Column3)	55342.00	55318.95	37014556.00	336.34	118.00	361.80	0.45	1.08	80.00	102.87	80.00	128.44	0.11	1.25	42.00	33.00	0.00	38.00	256.34	190030.00	1.82	255.48	93.00	1456.37	215.81	64.73	67.97	0.12	55380.00	55575.28	10.51	0.04	0.00
23	4	4	14717.00	26310.00	144.85	0	Spot (Block23, Row4, Column4)	55183.00	53927.75	36511196.00	73.93	73.00	8.22	0.01	0.11	79.00	89.51	79.00	72.33	0.05	0.81	0.00	0.00	0.00	-6.00	-5.07	41993.00	-0.22	72.58	73.00	-9197.17	-10639.44	0.00	0.00	0.00	55177.00	53922.68	100000.00	0.59	0.35
23	5	4	15050.00	26298.00	250.70	0	Spot (Block23, Row4, Column5)	1669.50	1721.92	22714708.00	78.35	79.00	10.26	0.00	0.13	80.00	103.62	80.00	125.92	0.11	1.22	0.00	0.00	0.00	-1.00	-1.65	142747.00	-0.20	79.57	79.00	-1669.50	-1041.27	1.00	1.00	0.00	1668.50	1720.27	100000.00	0.96	0.93
[truncated: 745,196 more chars]
