# Supplementary material for: An antigen microarray protocol for COVID-19 serological analysis
Source: STAR Protoc. 2021 Aug 26;2(3):100815. doi: 10.1016/j.xpro.2021.100815 (PMC8387221; doi:10.1016/j.xpro.2021.100815)
Supplement: Data S8. Slide_quantifications, related to step quantification and statistical analysis 2.e [file mmc8.zip › RPPA0133_12860-V2 A01-D12_IgA_785/Joseph_2021-04-15_19h30m56_5μm_785nmGain001.txt]

ATF	1.0
30	28
"Checksum_ImageFile=675ca11790b7c0dc02810829902f41bd"
"Checksum_ResultFile=b05b58dfcbdfaedcca3e617ec9c097be"
"Type=Mapix Results 2"
"DateTime=2021/04/15 19:31:08"
"ConfigFile="
"GalFile=L:\RPPA Service\Platform_Projects\2021-02-09_JPL_CoV-Array-7\64 pad grid.gal"
"PixelSize=5"
"Wavelengths=785"
"ImageFiles=L:\RPPA Service\Platform_Projects\2021-03-24_JPL_CoV-Array-9\RPPA0133_12860-V2 A01-D12_IgA_785\Joseph_2021-04-15_19h30m56_5�m_785nmGain001.tif"
"GrinddingParameters=Find mode = Grid + Blocks + Spots | Max. diameter (% Dth) = 200.0 | Min. diameter (% Dth) = 50.0 | Max position offset (% pitch) = 30"
"QuantificationParameter=S/B border width (pixels) = 2.0 | Background diameter (pitch) = 2.0"
"JpegImage=L:\RPPA Service\Platform_Projects\2021-03-24_JPL_CoV-Array-9\RPPA0133_12860-V2 A01-D12_IgA_785\Joseph_2021-04-15_19h30m56_5�m_785nmGain001.jpg"
"FeatureType=Circular"
"Barcode="
"BackgroundSubtraction=LocalFeature"
"Normalization=None"
"ImageOrigin=3680, 2560"
"ImageSize=17760.0, 71040.0"
"JpegOrigin=4670, 2610"
"JpegBrightness=49"
"JpegContrast=53"
"JpegBalance=0"
"Creator=Mapix 9.0.0"
"Scanner=ir710IVD IR0H8_IVD 717045"
"Temperature=32.7"
"Comment="
"Velocity=35 l/s"
"LaserPower=20.0"
"PMTGain=1"
"BatchFilename=L:\RPPA Service\InnooScan\Batch methods\CoV_Array image_processing.mbt"
"Block"	"Column"	"Row"	"X"	"Y"	"Dia."	"Flags"	"ID"	"F785 Mean"	"F785 Median"	"F785 SD"	"F785 |log Mean/Median|"	"F785 CV"	"B785"	"B785 Mean"	"B785 Median"	"B785 SD"	"B785 |log Mean/Median|"	"B785 CV"	"% > B785+1SD"	"% > B785+2SD"	"F785 % Sat."	"F785 Median - B785"	"F785 Mean - B785"	"F785 Total Intensity"	"SNR 785"	"ExcludedMean 785"	"ExcludedMedian 785"
1	1	1	4871.00	2813.00	154.85	0	Spot (Block1, Row1, Column1)	2451.76	2444.00	507.38	0.00	0.21	150.00	153.50	150.00	23.52	0.01	0.15	100.00	100.00	0.00	2294.00	2301.76	1615712.00	97.72	825.93	703.00
1	2	1	5176.00	2830.00	121.35	0	Spot (Block1, Row1, Column2)	222.59	215.00	28.55	0.02	0.13	146.00	149.05	146.00	19.06	0.01	0.13	99.00	96.00	0.00	69.00	76.59	86812.00	3.86	183.22	184.00
1	3	1	5530.00	2745.00	238.05	0	Spot (Block1, Row1, Column3)	169.65	174.00	18.34	0.01	0.11	153.00	152.93	153.00	17.15	0.00	0.11	57.00	13.00	0.00	21.00	16.65	276192.00	0.98	154.37	156.50
1	4	1	5775.00	2834.00	160.60	0	Spot (Block1, Row1, Column4)	190.24	193.00	19.62	0.01	0.10	153.00	153.75	153.00	17.92	0.00	0.12	83.00	57.00	0.00	40.00	37.24	135638.00	2.04	165.17	163.00
1	5	1	6066.00	2840.00	188.80	0	Spot (Block1, Row1, Column5)	183.68	185.00	16.94	0.00	0.09	155.00	155.27	155.00	18.55	0.00	0.12	77.00	32.00	0.00	30.00	28.68	184234.00	1.53	171.80	174.00
1	6	1	6369.00	2815.00	125.25	0	Spot (Block1, Row1, Column6)	340.60	331.00	94.36	0.01	0.28	158.00	157.56	158.00	19.03	0.00	0.12	100.00	100.00	0.00	173.00	182.60	143392.00	9.62	219.56	209.00
1	7	1	6674.00	2826.00	135.35	0	Spot (Block1, Row1, Column7)	550.59	554.00	114.65	0.00	0.21	168.00	169.73	168.00	38.31	0.00	0.23	100.00	100.00	0.00	386.00	382.59	273095.00	9.94	293.90	273.00
1	8	1	6964.00	2824.00	137.25	0	Spot (Block1, Row1, Column8)	12774.36	12917.00	3221.94	0.00	0.25	174.00	176.68	174.00	45.97	0.01	0.26	100.00	100.00	0.00	12743.00	12600.36	6463828.00	274.05	3190.15	2759.50
1	1	2	4885.00	3080.00	256.65	0	Spot (Block1, Row2, Column1)	162.82	165.00	15.28	0.01	0.09	143.00	148.42	143.00	21.37	0.02	0.14	50.00	5.00	0.00	22.00	19.82	309516.00	0.67	151.79	152.00
1	2	2	5169.00	3118.00	166.30	0	Spot (Block1, Row2, Column2)	211.02	211.00	26.57	0.00	0.13	143.00	145.65	143.00	16.55	0.01	0.11	96.00	91.00	0.00	68.00	68.02	161639.00	3.95	166.16	171.00
1	3	2	5473.00	3114.00	147.00	-50	Spot (Block1, Row2, Column3)	164.49	167.00	15.01	0.01	0.09	153.00	152.26	153.00	17.22	0.00	0.11	41.00	2.00	0.00	14.00	11.49	96721.00	0.71	155.86	155.00
1	4	2	5781.00	3114.00	161.45	0	Spot (Block1, Row2, Column4)	206.22	207.00	16.32	0.00	0.08	155.00	154.28	155.00	18.33	0.00	0.12	98.00	79.00	0.00	52.00	51.22	148270.00	2.83	174.19	177.00
1	5	2	6069.00	3114.00	125.95	0	Spot (Block1, Row2, Column5)	448.61	463.00	66.56	0.01	0.15	158.00	157.80	158.00	19.38	0.00	0.12	100.00	99.00	0.00	305.00	290.61	191555.00	15.00	264.65	276.50
1	6	2	6374.00	3117.00	147.00	-50	Spot (Block1, Row2, Column6)	171.40	171.00	10.83	0.00	0.06	162.00	163.06	162.00	25.68	0.00	0.16	7.00	0.00	0.00	9.00	9.40	100954.00	0.32	159.97	162.00
1	7	2	6674.00	3118.00	147.00	-50	Spot (Block1, Row2, Column7)	170.18	171.00	17.99	0.00	0.11	167.00	165.19	167.00	20.52	0.00	0.12	20.00	0.00	0.00	4.00	3.18	99894.00	0.24	158.77	160.00
1	8	2	6975.00	3119.00	147.00	-50	Spot (Block1, Row2, Column8)	167.16	168.00	11.52	0.00	0.07	169.00	168.23	169.00	30.81	0.00	0.18	0.00	0.00	0.00	-1.00	-1.84	98120.00	-0.03	163.45	164.00
1	1	3	4870.00	3416.00	142.90	0	Spot (Block1, Row3, Column1)	236.49	226.00	37.46	0.02	0.16	150.00	152.53	150.00	18.02	0.01	0.12	99.00	97.00	0.00	76.00	86.49	132200.00	4.66	184.37	185.50
1	2	3	5173.00	3413.00	147.00	-50	Spot (Block1, Row3, Column2)	160.80	159.00	19.43	0.00	0.12	147.00	149.67	147.00	16.59	0.01	0.11	42.00	18.00	0.00	12.00	13.80	94873.00	0.67	151.24	152.00
1	3	3	5473.00	3414.00	147.00	-50	Spot (Block1, Row3, Column3)	223.07	176.00	369.79	0.10	1.66	152.00	151.74	152.00	16.15	0.00	0.11	68.00	26.00	0.00	24.00	71.07	131609.00	4.42	164.36	163.50
1	4	3	5768.00	3419.00	154.05	0	Spot (Block1, Row3, Column4)	263.49	270.50	43.28	0.01	0.16	154.00	153.54	154.00	17.22	0.00	0.11	100.00	98.00	0.00	116.50	109.49	172320.00	6.39	191.17	189.00
1	5	3	6064.00	3399.00	124.55	0	Spot (Block1, Row3, Column5)	238.05	193.00	315.89	0.09	1.33	159.00	160.77	159.00	25.69	0.00	0.16	72.00	11.00	0.00	34.00	79.05	99265.00	3.01	179.26	180.00
1	6	3	6381.00	3417.00	171.25	0	Spot (Block1, Row3, Column6)	1599.94	1585.50	470.16	0.00	0.29	166.00	168.54	166.00	27.93	0.01	0.17	100.00	100.00	0.00	1419.50	1433.94	1305549.00	51.24	550.79	512.50
1	7	3	6660.00	3437.00	131.95	0	Spot (Block1, Row3, Column7)	188.60	188.50	14.27	0.00	0.08	163.00	164.27	163.00	23.13	0.00	0.14	56.00	5.00	0.00	25.50	25.60	88265.00	1.05	176.07	178.00
1	8	3	6978.00	3421.00	155.60	0	Spot (Block1, Row3, Column8)	279.45	285.00	37.09	0.01	0.13	161.00	158.86	161.00	20.59	0.01	0.13	100.00	98.00	0.00	124.00	118.45	186117.00	5.86	206.69	205.00
1	1	4	4890.00	3712.00	151.45	0	Spot (Block1, Row4, Column1)	291.91	295.00	45.90	0.00	0.16	152.00	152.74	152.00	17.43	0.00	0.11	100.00	99.00	0.00	143.00	139.91	183904.00	7.99	196.75	193.00
1	2	4	5215.00	3748.00	150.15	0	Spot (Block1, Row4, Column2)	174.39	175.00	14.29	0.00	0.08	145.00	147.90	145.00	16.89	0.01	0.11	82.00	41.00	0.00	30.00	29.39	107074.00	1.57	156.78	158.00
1	3	4	5467.00	3719.00	132.10	0	Spot (Block1, Row4, Column3)	624.34	615.50	99.51	0.01	0.16	148.00	149.52	148.00	17.39	0.00	0.12	100.00	100.00	0.00	467.50	476.34	290942.00	27.31	304.67	270.00
1	4	4	5747.00	3704.00	205.85	0	Spot (Block1, Row4, Column4)	176.16	178.00	14.97	0.00	0.09	152.00	152.36	152.00	17.61	0.00	0.12	71.00	22.00	0.00	26.00	24.16	212630.00	1.35	164.38	166.00
1	5	4	6082.00	3692.00	117.00	0	Spot (Block1, Row4, Column5)	232.60	195.00	163.55	0.08	0.70	158.00	157.93	158.00	20.03	0.00	0.13	83.00	39.00	0.00	37.00	74.60	84665.00	3.73	180.70	178.50
1	6	4	6372.00	3719.00	122.40	0	Spot (Block1, Row4, Column6)	508.83	489.50	96.70	0.02	0.19	163.00	162.52	163.00	23.94	0.00	0.15	100.00	100.00	0.00	326.50	345.83	203531.00	14.47	282.82	281.00
1	7	4	6692.00	3713.00	237.40	0	Spot (Block1, Row4, Column7)	173.04	172.00	16.64	0.00	0.10	160.00	159.16	160.00	18.00	0.00	0.11	34.00	9.00	0.00	12.00	13.04	280848.00	0.77	158.14	158.00
1	8	4	6974.00	3719.00	147.00	-50	Spot (Block1, Row4, Column8)	165.99	166.00	18.25	0.00	0.11	155.00	154.83	155.00	19.02	0.00	0.12	34.00	6.00	0.00	11.00	10.99	97935.00	0.59	160.97	161.00
1	1	5	4879.00	4030.00	140.75	0	Spot (Block1, Row5, Column1)	271.36	276.00	41.77	0.01	0.15	149.00	151.16	149.00	20.65	0.01	0.14	100.00	100.00	0.00	127.00	122.36	145178.00	5.82	196.22	196.00
1	2	5	5176.00	4024.00	150.60	0	Spot (Block1, Row5, Column2)	252.90	267.50	36.74	0.02	0.15	144.00	145.82	144.00	16.02	0.01	0.11	99.00	99.00	0.00	123.50	108.90	156801.00	6.68	184.05	187.00
1	3	5	5450.00	4011.00	122.25	0	Spot (Block1, Row5, Column3)	196.49	197.50	14.98	0.00	0.08	146.00	149.08	146.00	18.00	0.01	0.12	96.00	85.00	0.00	51.50	50.49	78204.00	2.63	168.75	171.00
1	4	5	5783.00	4020.00	134.05	0	Spot (Block1, Row5, Column4)	187.56	187.50	11.07	0.00	0.06	154.00	152.96	154.00	17.82	0.00	0.12	92.00	43.00	0.00	33.50	33.56	91155.00	1.94	167.95	169.50
1	5	5	6072.00	4019.00	137.75	0	Spot (Block1, Row5, Column5)	636.57	616.00	154.55	0.01	0.24	157.00	155.78	157.00	19.46	0.00	0.12	100.00	100.00	0.00	459.00	479.57	327835.00	24.71	303.82	272.00
1	6	5	6367.00	4005.00	171.25	0	Spot (Block1, Row5, Column6)	184.26	183.00	19.67	0.00	0.11	158.00	156.39	158.00	19.96	0.00	0.13	57.00	25.00	0.00	25.00	26.26	150913.00	1.40	163.13	163.00
1	7	5	6675.00	4018.00	127.65	0	Spot (Block1, Row5, Column7)	341.55	336.00	53.57	0.01	0.16	161.00	159.94	161.00	19.51	0.00	0.12	100.00	100.00	0.00	175.00	180.55	148231.00	9.31	230.95	219.50
1	8	5	6973.00	4019.00	147.00	-50	Spot (Block1, Row5, Column8)	178.36	180.00	19.47	0.00	0.11	154.00	154.67	154.00	19.47	0.00	0.13	65.00	23.00	0.00	26.00	24.36	104696.00	1.22	158.54	159.00
1	1	6	4865.00	4311.00	134.25	0	Spot (Block1, Row6, Column1)	1408.94	1392.00	295.28	0.01	0.21	148.00	150.59	148.00	23.12	0.01	0.15	100.00	100.00	0.00	1244.00	1260.94	686152.00	54.42	553.57	488.00
1	2	6	5165.00	4315.00	143.75	0	Spot (Block1, Row6, Column2)	257.14	267.00	40.84	0.02	0.16	148.00	148.97	148.00	19.47	0.00	0.13	100.00	98.00	0.00	119.00	109.14	145286.00	5.56	192.16	193.00
1	3	6	5457.00	4311.00	128.30	0	Spot (Block1, Row6, Column3)	312.63	307.00	44.19	0.01	0.14	150.00	151.36	150.00	17.60	0.00	0.12	100.00	100.00	0.00	157.00	162.63	138183.00	9.17	213.49	205.50
1	4	6	5772.00	4315.00	147.00	-50	Spot (Block1, Row6, Column4)	169.14	173.00	17.34	0.01	0.10	155.00	154.76	155.00	16.84	0.00	0.11	52.00	10.00	0.00	18.00	14.14	99792.00	0.85	158.61	161.00
1	5	6	6075.00	4322.00	127.80	0	Spot (Block1, Row6, Column5)	786.82	765.00	204.04	0.01	0.26	155.00	155.31	155.00	18.72	0.00	0.12	100.00	100.00	0.00	610.00	631.82	343055.00	33.74	339.41	299.00
1	6	6	6365.00	4330.00	150.40	0	Spot (Block1, Row6, Column6)	179.68	182.00	14.10	0.01	0.08	154.00	153.53	154.00	18.10	0.00	0.12	72.00	23.00	0.00	28.00	25.68	111040.00	1.44	165.12	167.00
1	7	6	6657.00	4303.00	104.70	0	Spot (Block1, Row6, Column7)	208.04	206.00	16.14	0.00	0.08	158.00	158.04	158.00	20.67	0.00	0.13	99.00	71.00	0.00	48.00	50.04	57836.00	2.42	189.68	191.00
1	8	6	6970.00	4327.00	154.60	0	Spot (Block1, Row6, Column8)	417.78	387.00	137.40	0.03	0.33	157.00	157.16	157.00	19.32	0.00	0.12	100.00	99.00	0.00	230.00	260.78	274064.00	13.49	222.29	209.00
1	1	7	4872.00	4632.00	140.65	0	Spot (Block1, Row7, Column1)	183.79	183.00	13.62	0.00	0.07	144.00	145.91	144.00	18.97	0.01	0.13	96.00	56.00	0.00	39.00	39.79	99248.00	2.00	166.10	169.00
1	2	7	5183.00	4611.00	142.00	0	Spot (Block1, Row7, Column2)	170.95	172.00	12.71	0.00	0.07	144.00	144.86	144.00	16.31	0.00	0.11	86.00	35.00	0.00	28.00	26.95	93341.00	1.60	153.04	156.00
1	3	7	5471.00	4615.00	147.00	-50	Spot (Block1, Row7, Column3)	155.03	156.00	14.24	0.00	0.09	146.00	147.41	146.00	16.50	0.00	0.11	35.00	2.00	0.00	10.00	9.03	91622.00	0.46	152.31	153.00
1	4	7	5772.00	4619.00	153.85	0	Spot (Block1, Row7, Column4)	172.93	176.00	17.01	0.01	0.10	150.00	150.49	150.00	15.86	0.00	0.11	66.00	36.00	0.00	26.00	22.93	111885.00	1.41	157.37	156.00
1	5	7	6070.00	4624.00	185.90	0	Spot (Block1, Row7, Column5)	186.42	187.00	19.64	0.00	0.11	152.00	152.56	152.00	17.96	0.00	0.12	81.00	49.00	0.00	35.00	34.42	181200.00	1.88	169.04	169.00
1	6	7	6373.00	4613.00	131.90	0	Spot (Block1, Row7, Column6)	267.16	278.00	42.42	0.02	0.16	153.00	155.83	153.00	24.70	0.01	0.16	100.00	91.00	0.00	125.00	114.16	124497.00	4.51	191.51	190.00
1	7	7	6665.00	4625.00	152.50	0	Spot (Block1, Row7, Column7)	277.17	286.00	40.52	0.01	0.15	154.00	155.63	154.00	19.42	0.00	0.12	100.00	99.00	0.00	132.00	123.17	177664.00	6.26	192.54	194.00
1	8	7	6974.00	4626.00	118.55	0	Spot (Block1, Row7, Column8)	1443.83	1469.50	343.68	0.01	0.24	153.00	154.96	153.00	19.91	0.01	0.13	100.00	100.00	0.00	1316.50	1290.83	534218.00	64.72	564.44	493.00
1	1	8	4856.00	4918.00	128.25	0	Spot (Block1, Row8, Column1)	297.41	293.00	46.65	0.01	0.16	146.00	146.11	146.00	15.71	0.00	0.11	100.00	100.00	0.00	147.00	151.41	130860.00	9.63	204.09	200.00
1	2	8	5162.00	4877.00	152.85	0	Spot (Block1, Row8, Column2)	159.04	159.00	12.01	0.00	0.08	142.00	144.16	142.00	16.31	0.01	0.11	51.00	11.00	0.00	17.00	17.04	102102.00	0.91	147.05	146.50
1	3	8	5506.00	4914.00	197.10	0	Spot (Block1, Row8, Column3)	163.49	162.00	17.73	0.00	0.11	144.00	145.42	144.00	17.10	0.00	0.12	50.00	22.00	0.00	18.00	19.49	179511.00	1.06	155.38	154.00
1	4	8	5762.00	4917.00	131.25	0	Spot (Block1, Row8, Column4)	378.49	393.00	60.53	0.02	0.16	149.00	150.54	149.00	18.65	0.00	0.12	100.00	100.00	0.00	244.00	229.49	177132.00	12.22	226.64	208.00
1	5	8	6071.00	4917.00	147.00	-50	Spot (Block1, Row8, Column5)	163.95	166.00	20.52	0.01	0.13	158.00	159.49	158.00	26.17	0.00	0.16	17.00	0.00	0.00	8.00	5.95	97225.00	0.17	152.44	154.00
1	6	8	6368.00	4923.00	137.50	0	Spot (Block1, Row8, Column6)	2086.89	2035.00	512.44	0.01	0.25	161.00	162.27	161.00	29.25	0.00	0.18	100.00	100.00	0.00	1874.00	1925.89	1068486.00	65.79	677.27	609.00
1	7	8	6672.00	4918.00	147.00	-50	Spot (Block1, Row8, Column7)	179.76	182.00	14.32	0.01	0.08	151.00	153.86	151.00	22.01	0.01	0.14	72.00	8.00	0.00	31.00	28.76	106237.00	1.18	163.53	166.00
1	8	8	6965.00	4917.00	153.00	0	Spot (Block1, Row8, Column8)	184.66	181.00	30.04	0.01	0.16	149.00	150.29	149.00	17.75	0.00	0.12	85.00	43.00	0.00	32.00	35.66	118553.00	1.94	161.59	167.00
2	1	1	9371.00	2831.00	164.90	0	Spot (Block2, Row1, Column1)	2537.62	2444.00	739.61	0.02	0.29	159.00	159.24	159.00	24.24	0.00	0.15	100.00	100.00	0.00	2285.00	2378.62	1915905.00	98.12	833.38	760.00
2	2	1	9674.00	2830.00	147.00	-50	Spot (Block2, Row1, Column2)	150.03	149.00	16.58	0.00	0.11	157.00	156.75	157.00	22.58	0.00	0.14	3.00	0.00	0.00	-8.00	-6.97	88519.00	-0.30	161.20	164.50
2	3	1	10010.00	2859.00	187.90	0	Spot (Block2, Row1, Column3)	170.07	170.00	13.62	0.00	0.08	159.00	157.41	159.00	20.08	0.00	0.13	27.00	1.00	0.00	11.00	11.07	168708.00	0.63	156.89	157.50
2	4	1	10275.00	2832.00	147.00	-50	Spot (Block2, Row1, Column4)	182.24	182.00	12.80	0.00	0.07	166.00	162.85	166.00	22.46	0.01	0.14	28.00	1.00	0.00	16.00	16.24	107155.00	0.86	177.91	181.00
2	5	1	10599.00	2844.00	192.20	0	Spot (Block2, Row1, Column5)	187.54	187.00	19.01	0.00	0.10	173.00	169.95	173.00	20.09	0.01	0.12	32.00	2.00	0.00	14.00	14.54	195980.00	0.88	175.40	178.00
2	6	1	10833.00	2835.00	164.80	0	Spot (Block2, Row1, Column6)	194.15	193.00	13.17	0.00	0.07	171.00	167.77	171.00	21.44	0.01	0.13	52.00	8.00	0.00	22.00	23.15	146002.00	1.23	185.35	185.00
2	7	1	11177.00	2846.00	150.00	0	Spot (Block2, Row1, Column7)	197.86	198.00	12.88	0.00	0.07	177.00	177.27	177.00	32.05	0.00	0.18	18.00	0.00	0.00	21.00	20.86	122673.00	0.64	181.47	180.00
2	8	1	11473.00	2838.00	166.40	0	Spot (Block2, Row1, Column8)	7135.43	7003.00	1658.71	0.01	0.23	182.00	186.71	182.00	38.61	0.01	0.21	100.00	100.00	0.00	6821.00	6953.43	5487142.00	179.99	2025.02	1807.00
2	1	2	9373.00	3129.00	147.00	-50	Spot (Block2, Row2, Column1)	149.76	152.00	19.98	0.01	0.13	147.00	150.18	147.00	21.95	0.01	0.15	18.00	0.00	0.00	5.00	2.76	88061.00	-0.02	152.34	156.00
2	2	2	9673.00	3127.00	171.15	0	Spot (Block2, Row2, Column2)	175.84	178.00	14.66	0.01	0.08	150.00	151.00	150.00	19.39	0.00	0.13	69.00	18.00	0.00	28.00	25.84	143483.00	1.28	167.71	173.00
2	3	2	9974.00	3131.00	147.00	-50	Spot (Block2, Row2, Column3)	168.95	172.00	16.27	0.01	0.10	157.00	156.18	157.00	18.79	0.00	0.12	38.00	1.00	0.00	15.00	11.95	99511.00	0.68	162.47	169.00
2	4	2	10264.00	3139.00	198.30	0	Spot (Block2, Row2, Column4)	182.88	184.00	16.50	0.00	0.09	165.00	162.47	165.00	21.10	0.01	0.13	44.00	6.00	0.00	19.00	17.88	202995.00	0.97	167.31	170.50
2	5	2	10576.00	3130.00	184.35	0	Spot (Block2, Row2, Column5)	295.07	293.00	44.07	0.00	0.15	170.00	167.12	170.00	20.54	0.01	0.12	100.00	97.00	0.00	123.00	125.07	282088.00	6.23	216.45	208.00
2	6	2	10875.00	3134.00	147.00	-50	Spot (Block2, Row2, Column6)	181.09	183.00	15.84	0.00	0.09	171.00	167.91	171.00	20.37	0.01	0.12	28.00	1.00	0.00	12.00	10.09	106662.00	0.65	172.91	172.00
2	7	2	11175.00	3135.00	147.00	-50	Spot (Block2, Row2, Column7)	194.73	194.00	16.06	0.00	0.08	173.00	170.40	173.00	20.27	0.01	0.12	50.00	12.00	0.00	21.00	21.73	114888.00	1.20	175.22	176.00
2	8	2	11475.00	3136.00	147.00	-50	Spot (Block2, Row2, Column8)	192.09	192.00	13.08	0.00	0.07	179.00	179.50	179.00	30.83	0.00	0.17	9.00	0.00	0.00	13.00	13.09	112757.00	0.41	192.08	192.00
2	1	3	9382.00	3424.00	148.70	0	Spot (Block2, Row3, Column1)	176.66	180.00	16.64	0.01	0.09	142.00	144.72	142.00	17.89	0.01	0.12	85.00	58.00	0.00	38.00	34.66	106526.00	1.78	156.83	155.50
2	2	3	9673.00	3430.00	147.00	-50	Spot (Block2, Row3, Column2)	149.08	151.00	21.88	0.01	0.15	147.00	148.99	147.00	19.34	0.01	0.13	22.00	4.00	0.00	4.00	2.08	87660.00	0.00	158.82	157.00
2	3	3	9957.00	3442.00	180.85	0	Spot (Block2, Row3, Column3)	185.28	188.00	18.18	0.01	0.10	155.00	154.98	155.00	18.60	0.00	0.12	75.00	40.00	0.00	33.00	30.28	170455.00	1.63	168.51	173.00
2	4	3	10262.00	3434.00	235.85	0	Spot (Block2, Row3, Column4)	178.01	178.00	21.10	0.00	0.12	161.00	159.63	161.00	19.37	0.00	0.12	43.00	15.00	0.00	17.00	17.01	286233.00	0.95	162.78	166.00
2	5	3	10575.00	3429.00	173.95	0	Spot (Block2, Row3, Column5)	210.12	207.00	17.85	0.01	0.08	164.00	163.52	164.00	20.45	0.00	0.13	96.00	59.00	0.00	43.00	46.12	178391.00	2.28	184.84	187.00
2	6	3	10876.00	3430.00	198.20	0	Spot (Block2, Row3, Column6)	463.87	448.00	120.31	0.02	0.26	171.00	169.25	171.00	20.72	0.00	0.12	100.00	100.00	0.00	277.00	292.87	514891.00	14.22	255.81	263.00
2	7	3	11175.00	3435.00	147.00	-50	Spot (Block2, Row3, Column7)	163.82	165.00	22.97	0.00	0.14	172.00	169.67	172.00	20.21	0.01	0.12	9.00	0.00	0.00	-7.00	-8.18	97144.00	-0.29	169.42	172.00
2	8	3	11475.00	3441.00	138.00	0	Spot (Block2, Row3, Column8)	296.95	300.00	45.00	0.00	0.15	176.00	172.87	176.00	19.64	0.01	0.11	99.00	96.00	0.00	124.00	120.95	152630.00	6.32	218.67	212.00
2	1	4	9354.00	3699.00	204.50	0	Spot (Block2, Row4, Column1)	171.23	172.00	13.78	0.00	0.08	145.00	147.02	145.00	18.96	0.01	0.13	73.00	20.00	0.00	27.00	26.23	204102.00	1.28	154.46	155.00
2	2	4	9673.00	3718.00	169.45	0	Spot (Block2, Row4, Column2)	182.18	185.00	18.85	0.01	0.10	149.00	150.54	149.00	19.75	0.00	0.13	81.00	39.00	0.00	36.00	33.18	145929.00	1.60	167.30	169.00
2	3	4	9988.00	3727.00	134.50	0	Spot (Block2, Row4, Column3)	205.46	203.00	29.17	0.01	0.14	151.00	152.27	151.00	19.48	0.00	0.13	94.00	77.00	0.00	52.00	54.46	99235.00	2.73	176.47	180.00
2	4	4	10273.00	3732.00	147.00	-50	Spot (Block2, Row4, Column4)	161.82	165.00	20.57	0.01	0.13	155.00	155.25	155.00	20.20	0.00	0.13	32.00	3.00	0.00	10.00	6.82	95476.00	0.33	153.55	146.00
2	5	4	10570.00	3735.00	208.70	0	Spot (Block2, Row4, Column5)	184.21	186.00	23.45	0.00	0.13	160.00	158.75	160.00	20.43	0.00	0.13	62.00	17.00	0.00	26.00	24.21	227319.00	1.25	170.56	172.00
2	6	4	10877.00	3734.00	169.40	0	Spot (Block2, Row4, Column6)	370.59	366.00	91.36	0.01	0.25	163.00	162.47	163.00	21.54	0.00	0.13	100.00	97.00	0.00	203.00	207.59	294246.00	9.66	217.20	206.00
2	7	4	11174.00	3735.00	147.00	-50	Spot (Block2, Row4, Column7)	170.08	170.00	12.16	0.00	0.07	169.00	166.37	169.00	20.91	0.01	0.13	6.00	0.00	0.00	1.00	1.08	100178.00	0.18	172.13	174.00
2	8	4	11474.00	3736.00	147.00	-50	Spot (Block2, Row4, Column8)	194.51	193.00	16.93	0.00	0.09	172.00	169.66	172.00	20.41	0.01	0.12	52.00	13.00	0.00	21.00	22.51	114564.00	1.22	180.85	180.00
2	1	5	9352.00	4031.00	151.45	0	Spot (Block2, Row5, Column1)	175.79	177.00	15.30	0.00	0.09	147.00	149.83	147.00	20.01	0.01	0.13	77.00	20.00	0.00	30.00	28.79	110749.00	1.30	161.14	166.00
2	2	5	9680.00	4033.00	133.50	0	Spot (Block2, Row5, Column2)	401.73	391.00	89.92	0.01	0.22	152.00	154.07	152.00	20.62	0.01	0.13	100.00	100.00	0.00	239.00	249.73	193232.00	12.01	225.82	212.00
2	3	5	9967.00	4029.00	185.15	0	Spot (Block2, Row5, Column3)	217.89	217.00	22.76	0.00	0.10	151.00	152.51	151.00	19.56	0.00	0.13	99.00	88.00	0.00	66.00	66.89	210261.00	3.34	175.43	178.00
2	4	5	10252.00	4001.00	240.80	0	Spot (Block2, Row5, Column4)	173.14	174.00	18.18	0.00	0.11	150.00	150.75	150.00	20.05	0.00	0.13	57.00	17.00	0.00	24.00	23.14	289842.00	1.12	159.79	161.50
2	5	5	10581.00	4028.00	141.75	0	Spot (Block2, Row5, Column5)	202.16	200.00	21.32	0.00	0.11	161.00	159.71	161.00	20.09	0.00	0.13	87.00	45.00	0.00	39.00	41.16	110177.00	2.11	176.62	180.50
2	6	5	10873.00	4034.00	147.00	-50	Spot (Block2, Row5, Column6)	166.09	171.00	21.88	0.01	0.13	163.00	162.28	163.00	19.80	0.00	0.12	27.00	0.00	0.00	8.00	3.09	97661.00	0.19	164.03	169.00
2	7	5	11170.00	4030.00	174.85	0	Spot (Block2, Row5, Column7)	641.26	614.50	192.49	0.02	0.30	165.00	163.20	165.00	21.51	0.00	0.13	100.00	100.00	0.00	449.50	476.26	550204.00	22.22	289.92	287.00
2	8	5	11499.00	4011.00	174.40	0	Spot (Block2, Row5, Column8)	193.01	193.00	11.88	0.00	0.06	168.00	164.52	168.00	21.05	0.01	0.13	60.00	6.00	0.00	25.00	25.01	163672.00	1.35	180.80	184.00
2	1	6	9370.00	4321.00	185.80	0	Spot (Block2, Row6, Column1)	382.90	392.00	81.09	0.01	0.21	149.00	152.60	149.00	20.30	0.01	0.13	100.00	100.00	0.00	243.00	233.90	370647.00	11.34	213.73	207.50
2	2	6	9667.00	4328.00	183.00	0	Spot (Block2, Row6, Column2)	417.12	400.00	92.78	0.02	0.22	154.00	155.13	154.00	21.85	0.00	0.14	100.00	100.00	0.00	246.00	263.12	391263.00	11.99	235.69	217.00
2	3	6	9999.00	4321.00	209.05	0	Spot (Block2, Row6, Column3)	172.77	174.00	17.91	0.00	0.10	149.00	150.78	149.00	21.69	0.01	0.14	57.00	14.00	0.00	25.00	23.77	214065.00	1.01	166.25	166.50
2	4	6	10298.00	4341.00	156.95	0	Spot (Block2, Row6, Column4)	180.84	181.00	24.33	0.00	0.13	150.00	151.39	150.00	21.70	0.00	0.14	77.00	20.00	0.00	31.00	30.84	122431.00	1.36	162.69	173.00
2	5	6	10569.00	4329.00	152.35	0	Spot (Block2, Row6, Column5)	197.65	201.00	24.42	0.01	0.12	161.00	157.91	161.00	21.59	0.01	0.14	81.00	42.00	0.00	40.00	36.65	126892.00	1.84	174.00	179.00
2	6	6	10873.00	4335.00	147.00	-50	Spot (Block2, Row6, Column6)	177.95	178.00	14.64	0.00	0.08	161.00	159.15	161.00	20.92	0.01	0.13	39.00	4.00	0.00	17.00	16.95	104814.00	0.90	170.05	170.00
2	7	6	11197.00	4325.00	165.80	0	Spot (Block2, Row6, Column7)	179.81	180.00	13.44	0.00	0.07	159.00	156.68	159.00	21.87	0.01	0.14	49.00	3.00	0.00	21.00	20.81	137017.00	1.06	165.67	167.50
2	8	6	11473.00	4336.00	147.00	-50	Spot (Block2, Row6, Column8)	177.40	180.00	15.10	0.01	0.09	160.00	158.21	160.00	22.47	0.00	0.14	41.00	1.00	0.00	20.00	17.40	104668.00	0.85	161.86	165.00
2	1	7	9372.00	4629.00	151.55	0	Spot (Block2, Row7, Column1)	169.73	170.00	18.22	0.00	0.11	142.00	144.05	142.00	17.36	0.01	0.12	80.00	29.00	0.00	28.00	27.73	106591.00	1.48	152.51	151.00
2	2	7	9671.00	4631.00	147.00	-50	Spot (Block2, Row7, Column2)	159.29	164.00	17.80	0.01	0.11	145.00	146.59	145.00	20.40	0.00	0.14	46.00	2.00	0.00	19.00	14.29	93823.00	0.62	154.84	157.00
2	3	7	9972.00	4632.00	147.00	-50	Spot (Block2, Row7, Column3)	165.50	166.00	15.09	0.00	0.09	146.00	147.61	146.00	21.55	0.00	0.15	47.00	5.00	0.00	20.00	19.50	98475.00	0.83	163.81	168.00
2	4	7	10275.00	4618.00	165.80	0	Spot (Block2, Row7, Column4)	173.48	178.00	18.23	0.01	0.11	150.00	150.87	150.00	21.91	0.00	0.15	63.00	9.00	0.00	28.00	23.48	132714.00	1.03	164.35	169.00
2	5	7	10572.00	4634.00	147.00	-50	Spot (Block2, Row7, Column5)	162.79	167.00	21.27	0.01	0.13	156.00	156.49	156.00	20.31	0.00	0.13	32.00	1.00	0.00	11.00	6.79	95722.00	0.31	155.74	157.50
2	6	7	10865.00	4629.00	163.35	0	Spot (Block2, Row7, Column6)	488.54	491.00	104.08	0.00	0.21	155.00	155.72	155.00	23.03	0.00	0.15	100.00	100.00	0.00	336.00	333.54	362988.00	14.45	247.88	231.50
2	7	7	11173.00	4636.00	147.00	-50	Spot (Block2, Row7, Column7)	167.91	173.00	19.72	0.01	0.12	152.00	151.39	152.00	22.92	0.00	0.15	45.00	0.00	0.00	21.00	15.91	99236.00	0.72	165.63	171.00
2	8	7	11472.00	4636.00	152.60	0	Spot (Block2, Row7, Column8)	570.72	576.00	115.21	0.00	0.20	159.00	158.72	159.00	24.10	0.00	0.15	100.00	100.00	0.00	417.00	411.72	364692.00	17.09	281.55	271.00
2	1	8	9363.00	4925.00	187.50	0	Spot (Block2, Row8, Column1)	192.16	193.00	27.27	0.00	0.14	134.00	136.72	134.00	16.89	0.01	0.12	93.00	86.00	0.00	59.00	58.16	190236.00	3.28	159.38	157.00
2	2	8	9686.00	4942.00	226.70	0	Spot (Block2, Row8, Column2)	155.62	158.00	18.66	0.01	0.12	134.00	137.86	134.00	20.45	0.01	0.15	56.00	17.00	0.00	24.00	21.62	229698.00	0.87	136.72	136.00
2	3	8	9971.00	4932.00	147.00	-50	Spot (Block2, Row8, Column3)	157.92	157.00	18.45	0.00	0.12	144.00	145.74	144.00	19.77	0.01	0.14	36.00	6.00	0.00	13.00	13.92	93491.00	0.62	152.88	149.50
2	4	8	10266.00	4931.00	158.10	0	Spot (Block2, Row8, Column4)	629.31	607.00	143.55	0.02	0.23	150.00	149.82	150.00	19.38	0.00	0.13	100.00	100.00	0.00	457.00	479.31	434853.00	24.74	296.51	272.00
2	5	8	10572.00	4934.00	147.00	-50	Spot (Block2, Row8, Column5)	156.55	159.00	20.88	0.01	0.13	149.00	151.00	149.00	20.60	0.01	0.14	29.00	1.00	0.00	10.00	7.55	92049.00	0.27	152.86	148.00
2	6	8	10872.00	4935.00	161.60	0	Spot (Block2, Row8, Column6)	528.09	509.00	105.77	0.02	0.20	149.00	151.30	149.00	22.40	0.01	0.15	100.00	100.00	0.00	360.00	379.09	378642.00	16.82	262.37	265.00
2	7	8	11173.00	4961.00	231.85	0	Spot (Block2, Row8, Column7)	171.13	174.00	17.69	0.01	0.10	153.00	152.75	153.00	21.15	0.00	0.14	48.00	5.00	0.00	21.00	18.13	264904.00	0.87	154.86	153.00
2	8	8	11470.00	4972.00	221.80	0	Spot (Block2, Row8, Column8)	172.74	175.00	15.04	0.01	0.09	160.00	158.51	160.00	23.29	0.00	0.15	24.00	0.00	0.00	15.00	12.74	243915.00	0.61	159.61	161.00
3	1	1	13873.00	2842.00	150.50	0	Spot (Block3, Row1, Column1)	5165.73	4771.50	2687.93	0.03	0.52	188.00	189.64	188.00	27.53	0.00	0.15	100.00	100.00	0.00	4583.50	4977.73	3223417.00	180.74	1264.05	1063.00
3	2	1	14168.00	2828.00	166.90	0	Spot (Block3, Row1, Column2)	229.58	226.00	26.86	0.01	0.12	184.00	185.58	184.00	23.97	0.00	0.13	75.00	40.00	0.00	42.00	45.58	177696.00	1.84	199.15	197.00
3	3	1	14471.00	2833.00	240.55	0	Spot (Block3, Row1, Column3)	193.43	196.00	15.77	0.01	0.08	181.00	180.42	181.00	19.80	0.00	0.11	36.00	1.00	0.00	15.00	12.43	323420.00	0.66	185.30	182.00
3	4	1	14790.00	2834.00	142.45	0	Spot (Block3, Row1, Column4)	230.45	228.00	23.96	0.00	0.10	185.00	183.39	185.00	20.07	0.00	0.11	86.00	53.00	0.00	43.00	45.45	127439.00	2.34	205.00	207.00
3	5	1	15080.00	2833.00	157.15	0	Spot (Block3, Row1, Column5)	222.25	219.00	19.15	0.01	0.09	190.50	190.22	190.50	19.12	0.00	0.10	74.00	27.00	0.00	28.50	31.75	152022.00	1.68	206.43	204.00
3	6	1	15375.00	2842.00	142.15	0	Spot (Block3, Row1, Column6)	483.74	458.00	130.00	0.02	0.27	194.00	195.70	194.00	21.00	0.00	0.11	100.00	100.00	0.00	264.00	289.74	265572.00	13.71	288.63	276.00
3	7	1	15672.00	2848.00	172.95	0	Spot (Block3, Row1, Column7)	400.54	394.00	80.87	0.01	0.20	204.00	207.31	204.00	26.91	0.01	0.13	100.00	100.00	0.00	190.00	196.54	332452.00	7.18	268.67	267.00
3	8	1	15973.00	2848.00	156.40	0	Spot (Block3, Row1, Column8)	6682.54	6234.00	2129.92	0.03	0.32	208.00	212.96	208.00	34.79	0.01	0.16	100.00	100.00	0.00	6026.00	6474.54	4497352.00	185.94	1976.61	1685.50
3	1	2	13876.00	3137.00	147.00	-50	Spot (Block3, Row2, Column1)	192.10	191.00	12.93	0.00	0.07	182.00	182.68	182.00	25.57	0.00	0.14	12.00	0.00	0.00	9.00	10.10	114297.00	0.37	182.14	185.00
3	2	2	14167.00	3120.00	190.05	0	Spot (Block3, Row2, Column2)	226.97	219.00	27.86	0.02	0.12	181.00	180.23	181.00	19.87	0.00	0.11	83.00	47.00	0.00	38.00	45.97	230606.00	2.35	197.90	194.00
3	3	2	14486.00	3123.00	140.30	0	Spot (Block3, Row2, Column3)	204.15	204.00	13.40	0.00	0.07	182.00	181.26	182.00	17.15	0.00	0.09	62.00	15.00	0.00	22.00	22.15	108813.00	1.33	194.53	196.50
3	4	2	14781.00	3160.00	198.60	0	Spot (Block3, Row2, Column4)	205.82	205.00	17.90	0.00	0.09	186.00	185.50	186.00	20.61	0.00	0.11	46.00	6.00	0.00	19.00	19.82	230729.00	0.99	192.29	193.00
3	5	2	15077.00	3139.00	130.80	0	Spot (Block3, Row2, Column5)	577.06	593.00	119.55	0.01	0.21	188.00	186.87	188.00	21.03	0.00	0.11	100.00	100.00	0.00	405.00	389.06	264869.00	18.56	309.47	287.00
3	6	2	15378.00	3141.00	147.00	-50	Spot (Block3, Row2, Column6)	202.92	202.00	16.78	0.00	0.08	190.00	190.74	190.00	20.83	0.00	0.11	29.00	4.00	0.00	12.00	12.92	119722.00	0.58	208.74	205.00
3	7	2	15678.00	3142.00	147.00	-50	Spot (Block3, Row2, Column7)	202.96	202.00	13.56	0.00	0.07	195.00	196.99	195.00	19.03	0.00	0.10	15.00	3.00	0.00	7.00	7.96	120358.00	0.31	207.95	208.00
3	8	2	15978.00	3143.00	147.00	-50	Spot (Block3, Row2, Column8)	215.21	215.00	11.65	0.00	0.05	200.00	203.05	200.00	27.97	0.01	0.14	11.00	1.00	0.00	15.00	15.21	126328.00	0.43	211.04	208.00
3	1	3	13873.00	3430.00	159.45	0	Spot (Block3, Row3, Column1)	235.91	225.00	40.60	0.02	0.17	178.00	177.91	178.00	19.25	0.00	0.11	86.00	56.00	0.00	47.00	57.91	165372.00	3.01	195.17	195.00
3	2	3	14188.00	3420.00	219.15	0	Spot (Block3, Row3, Column2)	188.00	189.00	13.27	0.00	0.07	177.00	175.44	177.00	19.51	0.00	0.11	26.00	0.00	0.00	12.00	11.00	258310.00	0.64	179.52	180.00
3	3	3	14479.00	3443.00	147.20	0	Spot (Block3, Row3, Column3)	230.43	224.50	32.25	0.01	0.14	182.00	182.05	182.00	22.01	0.00	0.12	75.00	47.00	0.00	42.50	48.43	135951.00	2.20	192.52	192.00
3	4	3	14775.00	3440.00	145.55	0	Spot (Block3, Row3, Column4)	1688.32	1506.50	933.97	0.05	0.55	184.00	183.84	184.00	19.99	0.00	0.11	100.00	100.00	0.00	1322.50	1504.32	982605.00	75.26	541.87	439.00
3	5	3	15078.00	3431.00	111.65	0	Spot (Block3, Row3, Column5)	290.22	290.00	40.50	0.00	0.14	186.00	186.99	186.00	22.12	0.00	0.12	97.00	89.00	0.00	104.00	104.22	93741.00	4.67	220.76	215.50
3	6	3	15374.00	3441.00	186.30	0	Spot (Block3, Row3, Column6)	902.37	891.00	227.41	0.01	0.25	185.00	186.58	185.00	24.88	0.00	0.13	100.00	100.00	0.00	706.00	717.37	881619.00	28.78	396.18	390.50
3	7	3	15678.00	3447.00	198.90	0	Spot (Block3, Row3, Column7)	230.31	217.00	38.69	0.03	0.17	187.00	186.64	187.00	18.83	0.00	0.10	70.00	38.00	0.00	30.00	43.31	259095.00	2.32	193.51	195.00
3	8	3	15981.00	3452.00	180.60	0	Spot (Block3, Row3, Column8)	314.53	310.00	42.22	0.01	0.13	190.00	190.53	190.00	16.53	0.00	0.09	100.00	97.00	0.00	120.00	124.53	288105.00	7.50	226.32	218.00
3	1	4	13872.00	3737.00	145.75	0	Spot (Block3, Row4, Column1)	1822.50	1630.50	1052.18	0.05	0.58	182.00	181.00	182.00	20.04	0.00	0.11	100.00	100.00	0.00	1448.50	1640.50	1053403.00	81.91	517.32	365.00
3	2	4	14176.00	3738.00	147.00	-50	Spot (Block3, Row4, Column2)	188.91	190.00	13.70	0.00	0.07	182.00	182.50	182.00	22.25	0.00	0.12	10.00	0.00	0.00	8.00	6.91	110892.00	0.29	190.13	193.00
3	3	4	14476.00	3742.00	157.95	0	Spot (Block3, Row4, Column3)	3215.48	2886.00	1312.04	0.05	0.41	181.00	182.47	181.00	23.50	0.00	0.13	100.00	100.00	0.00	2705.00	3034.48	2221900.00	129.07	988.13	717.00
3	4	4	14774.00	3754.00	139.75	0	Spot (Block3, Row4, Column4)	218.58	218.00	16.68	0.00	0.08	182.00	181.62	182.00	21.81	0.00	0.12	81.00	34.00	0.00	36.00	36.58	115412.00	1.69	194.41	195.00
3	5	4	15058.00	3732.00	119.85	0	Spot (Block3, Row4, Column5)	208.93	209.00	16.34	0.00	0.08	181.00	180.79	181.00	22.16	0.00	0.12	63.00	15.00	0.00	28.00	27.93	79810.00	1.27	191.90	195.00
3	6	4	15376.00	3746.00	147.50	0	Spot (Block3, Row4, Column6)	568.92	535.00	134.48	0.03	0.24	180.00	179.84	180.00	21.02	0.00	0.12	100.00	100.00	0.00	355.00	388.92	336801.00	18.51	295.13	277.00
3	7	4	15684.00	3713.00	200.05	0	Spot (Block3, Row4, Column7)	197.23	196.00	15.15	0.00	0.08	183.00	180.98	183.00	19.32	0.00	0.11	28.00	4.00	0.00	13.00	14.23	223663.00	0.84	184.61	184.00
3	8	4	15996.00	3733.00	229.65	0	Spot (Block3, Row4, Column8)	203.07	203.00	17.65	0.00	0.09	186.00	184.38	186.00	17.49	0.00	0.09	48.00	12.00	0.00	17.00	17.07	307657.00	1.07	187.41	189.00
3	1	5	13883.00	4042.00	155.40	0	Spot (Block3, Row5, Column1)	408.51	379.00	129.64	0.03	0.32	178.00	177.49	178.00	22.69	0.00	0.13	99.00	97.00	0.00	201.00	230.51	270432.00	10.18	234.22	219.00
3	2	5	14180.00	4044.00	147.80	0	Spot (Block3, Row5, Column2)	344.45	351.00	43.07	0.01	0.13	178.00	176.86	178.00	18.62	0.00	0.11	100.00	99.00	0.00	173.00	166.45	204256.00	9.00	237.51	224.50
3	3	5	14477.00	4041.00	122.00	0	Spot (Block3, Row5, Column3)	270.96	279.00	31.92	0.01	0.12	178.00	178.53	178.00	20.90	0.00	0.12	99.00	88.00	0.00	101.00	92.96	106760.00	4.42	214.63	208.50
3	4	5	14779.00	4047.00	164.65	0	Spot (Block3, Row5, Column4)	294.76	295.00	44.91	0.00	0.15	179.00	179.72	179.00	25.89	0.00	0.14	98.00	90.00	0.00	116.00	115.76	221069.00	4.44	219.32	213.00
3	5	5	15077.00	4042.00	146.80	0	Spot (Block3, Row5, Column5)	6940.73	6207.00	4200.72	0.05	0.61	181.00	182.74	181.00	32.78	0.00	0.18	100.00	100.00	0.00	6026.00	6759.73	4108912.00	206.14	1385.54	971.50
3	6	5	15376.00	4042.00	147.00	-50	Spot (Block3, Row5, Column6)	190.82	191.00	16.95	0.00	0.09	182.00	181.86	182.00	25.42	0.00	0.14	13.00	2.00	0.00	9.00	8.82	113347.00	0.35	190.10	191.00
3	7	5	15674.00	4038.00	152.20	0	Spot (Block3, Row5, Column7)	347.84	363.00	53.54	0.02	0.15	183.00	181.49	183.00	18.80	0.00	0.10	99.00	98.00	0.00	180.00	164.84	221571.00	8.85	229.08	215.00
3	8	5	15971.00	4046.00	148.60	0	Spot (Block3, Row5, Column8)	478.53	410.00	246.61	0.07	0.52	185.00	184.56	185.00	21.40	0.00	0.12	99.00	91.00	0.00	225.00	293.53	289992.00	13.74	264.84	253.00
3	1	6	13871.00	4335.00	172.55	0	Spot (Block3, Row6, Column1)	834.82	823.00	264.74	0.01	0.32	171.00	170.97	171.00	24.68	0.00	0.14	100.00	100.00	0.00	652.00	663.82	693732.00	26.90	338.06	309.00
3	2	6	14175.00	4339.00	157.20	0	Spot (Block3, Row6, Column2)	272.62	285.00	32.55	0.02	0.12	172.00	171.79	172.00	20.69	0.00	0.12	100.00	91.00	0.00	113.00	100.62	185111.00	4.87	205.66	203.00
3	3	6	14467.00	4341.00	138.40	0	Spot (Block3, Row6, Column3)	700.97	636.00	244.75	0.04	0.35	175.00	174.31	175.00	20.03	0.00	0.11	100.00	100.00	0.00	461.00	525.97	365905.00	26.30	319.41	267.00
3	4	6	14774.00	4329.00	171.50	0	Spot (Block3, Row6, Column4)	199.78	202.00	12.35	0.00	0.06	179.00	178.89	179.00	19.72	0.00	0.11	59.00	3.00	0.00	23.00	20.78	163417.00	1.06	192.36	193.00
3	5	6	15073.00	4347.00	142.10	0	Spot (Block3, Row6, Column5)	1250.89	1171.00	517.78	0.03	0.41	179.00	179.69	179.00	26.58	0.00	0.15	100.00	100.00	0.00	992.00	1071.89	684235.00	40.31	487.27	432.50
3	6	6	15412.00	4327.00	186.80	0	Spot (Block3, Row6, Column6)	202.58	202.00	12.31	0.00	0.06	179.00	176.77	179.00	19.85	0.01	0.11	63.00	10.00	0.00	23.00	23.58	198929.00	1.30	188.45	188.00
3	7	6	15676.00	4343.00	147.00	-50	Spot (Block3, Row6, Column7)	198.90	198.00	16.63	0.00	0.08	180.00	179.84	180.00	19.78	0.00	0.11	46.00	9.00	0.00	18.00	18.90	117155.00	0.96	188.30	188.00
3	8	6	15984.00	4359.00	151.10	0	Spot (Block3, Row6, Column8)	408.83	370.00	163.89	0.04	0.40	189.00	187.94	189.00	21.02	0.00	0.11	99.00	95.00	0.00	181.00	219.83	255519.00	10.51	254.90	225.50
3	1	7	13876.00	4658.00	179.55	0	Spot (Block3, Row7, Column1)	199.60	200.00	17.68	0.00	0.09	169.00	167.73	169.00	22.30	0.00	0.13	71.00	18.00	0.00	31.00	30.60	180835.00	1.43	180.80	183.00
3	2	7	14165.00	4570.00	185.95	0	Spot (Block3, Row7, Column2)	189.37	190.00	15.66	0.00	0.08	171.00	168.37	171.00	20.27	0.01	0.12	46.00	8.00	0.00	19.00	18.37	184259.00	1.04	174.51	176.00
3	3	7	14438.00	4626.00	147.95	0	Spot (Block3, Row7, Column3)	197.88	199.00	12.75	0.00	0.06	174.00	171.40	174.00	20.56	0.01	0.12	57.00	7.00	0.00	25.00	23.88	118334.00	1.29	185.39	186.00
3	4	7	14771.00	4706.00	191.60	0	Spot (Block3, Row7, Column4)	186.00	187.00	19.63	0.00	0.11	174.00	172.70	174.00	18.55	0.00	0.11	38.00	8.00	0.00	13.00	12.00	192508.00	0.72	178.10	177.50
3	5	7	15085.00	4645.00	176.25	0	Spot (Block3, Row7, Column5)	195.21	195.00	13.23	0.00	0.07	175.00	171.87	175.00	20.42	0.01	0.12	47.00	4.00	0.00	20.00	20.21	169837.00	1.14	183.19	184.00
3	6	7	15376.00	4634.00	136.30	0	Spot (Block3, Row7, Column6)	274.15	282.00	30.08	0.01	0.11	178.00	176.82	178.00	26.83	0.00	0.15	98.00	84.00	0.00	104.00	96.15	137622.00	3.63	210.57	206.00
3	7	7	15659.00	4644.00	117.10	0	Spot (Block3, Row7, Column7)	261.53	267.00	30.87	0.01	0.12	179.00	178.15	179.00	18.38	0.00	0.10	98.00	89.00	0.00	88.00	82.53	93888.00	4.54	206.97	205.00
3	8	7	15973.00	4650.00	92.30	0	Spot (Block3, Row7, Column8)	768.89	789.00	151.88	0.01	0.20	185.00	185.84	185.00	19.63	0.00	0.11	100.00	100.00	0.00	604.00	583.89	163004.00	29.71	411.00	378.00
3	1	8	13861.00	4948.00	143.35	0	Spot (Block3, Row8, Column1)	215.53	212.00	21.57	0.01	0.10	172.00	169.36	172.00	20.67	0.01	0.12	86.00	47.00	0.00	40.00	43.53	120695.00	2.23	189.96	190.50
3	2	8	14174.00	4938.00	147.00	-50	Spot (Block3, Row8, Column2)	189.77	188.00	11.34	0.00	0.06	173.00	170.46	173.00	19.45	0.01	0.11	33.00	5.00	0.00	15.00	16.77	111775.00	0.99	189.57	190.00
3	3	8	14440.00	4993.00	160.20	0	Spot (Block3, Row8, Column3)	193.83	195.00	16.19	0.00	0.08	172.00	170.66	172.00	18.30	0.00	0.11	64.00	14.00	0.00	23.00	21.83	137235.00	1.27	180.51	182.00
3	4	8	14766.00	4946.00	105.50	0	Spot (Block3, Row8, Column4)	682.62	659.00	194.26	0.02	0.28	173.00	171.86	173.00	17.84	0.00	0.10	100.00	100.00	0.00	486.00	509.62	195229.00	28.63	329.54	305.00
3	5	8	15075.00	4941.00	147.00	-50	Spot (Block3, Row8, Column5)	184.37	185.00	14.81	0.00	0.08	176.00	176.87	176.00	26.20	0.00	0.15	10.00	0.00	0.00	9.00	8.37	108591.00	0.29	188.13	188.00
3	6	8	15373.00	4945.00	134.65	0	Spot (Block3, Row8, Column6)	1414.90	1364.00	551.55	0.02	0.39	181.00	182.47	181.00	29.68	0.00	0.16	100.00	100.00	0.00	1183.00	1233.90	696131.00	41.53	470.98	475.00
3	7	8	15676.00	4950.00	156.20	0	Spot (Block3, Row8, Column7)	341.24	316.00	82.74	0.03	0.24	180.00	180.11	180.00	21.06	0.00	0.12	100.00	96.00	0.00	136.00	161.24	229655.00	7.65	226.10	217.00
3	8	8	16002.00	4920.00	189.65	0	Spot (Block3, Row8, Column8)	199.31	200.00	13.58	0.00	0.07	183.00	183.17	183.00	18.54	0.00	0.10	44.00	4.00	0.00	17.00	16.31	201705.00	0.87	188.13	188.00
4	1	1	18373.00	2852.00	149.40	0	Spot (Block4, Row1, Column1)	4736.36	4396.50	2425.28	0.03	0.51	133.00	137.48	133.00	24.11	0.01	0.18	100.00	100.00	0.00	4263.50	4603.36	2908128.00	190.78	1146.44	819.00
4	2	1	18677.00	2849.00	147.00	-50	Spot (Block4, Row1, Column2)	141.08	138.00	17.43	0.01	0.12	128.00	131.29	128.00	19.30	0.01	0.15	37.00	10.00	0.00	10.00	13.08	83235.00	0.51	128.13	127.00
4	3	1	18990.00	2846.00	192.95	0	Spot (Block4, Row1, Column3)	145.42	143.00	17.91	0.01	0.12	125.00	125.63	125.00	14.75	0.00	0.12	55.00	34.00	0.00	18.00	20.42	153274.00	1.34	135.32	132.00
4	4	1	19237.00	2871.00	163.40	0	Spot (Block4, Row1, Column4)	142.34	141.00	12.55	0.00	0.09	123.00	124.16	123.00	14.35	0.00	0.12	62.00	21.00	0.00	18.00	19.34	104479.00	1.27	129.90	128.00
4	5	1	19625.00	2835.00	195.50	0	Spot (Block4, Row1, Column5)	138.52	137.00	14.51	0.00	0.10	124.00	125.07	124.00	14.25	0.00	0.11	44.00	19.00	0.00	13.00	14.52	149743.00	0.94	131.18	129.00
4	6	1	19873.00	2851.00	117.55	0	Spot (Block4, Row1, Column6)	157.27	162.50	23.23	0.01	0.15	125.00	125.45	125.00	14.15	0.00	0.11	69.00	57.00	0.00	37.50	32.27	57876.00	2.25	140.39	134.00
4	7	1	20173.00	2869.00	151.05	0	Spot (Block4, Row1, Column7)	165.79	168.00	17.27	0.01	0.10	129.00	131.28	129.00	21.51	0.01	0.16	82.00	39.00	0.00	39.00	36.79	103782.00	1.60	144.14	140.00
4	8	1	20473.00	2861.00	146.60	0	Spot (Block4, Row1, Column8)	6651.03	6258.50	2180.55	0.03	0.33	131.00	136.96	131.00	28.84	0.02	0.21	100.00	100.00	0.00	6127.50	6520.03	3884200.00	225.85	1674.72	1301.00
4	1	2	18376.00	3148.00	147.00	-50	Spot (Block4, Row2, Column1)	135.36	131.00	15.66	0.01	0.12	128.00	131.78	128.00	20.06	0.01	0.15	21.00	2.00	0.00	3.00	7.36	79457.00	0.18	132.07	128.00
4	2	2	18667.00	3138.00	146.60	0	Spot (Block4, Row2, Column2)	159.16	160.00	15.10	0.00	0.09	127.00	128.84	127.00	14.48	0.01	0.11	86.00	58.00	0.00	33.00	32.16	94225.00	2.09	140.06	139.00
4	3	2	18977.00	3150.00	147.00	-50	Spot (Block4, Row2, Column3)	137.26	136.00	12.88	0.00	0.09	126.00	128.01	126.00	14.79	0.01	0.12	38.00	8.00	0.00	10.00	11.26	80572.00	0.63	132.81	129.00
4	4	2	19257.00	3165.00	172.10	0	Spot (Block4, Row2, Column4)	150.73	151.50	15.45	0.00	0.10	123.00	125.05	123.00	15.68	0.01	0.13	75.00	43.00	0.00	28.50	27.73	124504.00	1.64	129.54	129.00
4	5	2	19579.00	3130.00	150.70	0	Spot (Block4, Row2, Column5)	186.92	186.00	29.92	0.00	0.16	126.00	126.68	126.00	14.69	0.00	0.12	93.00	87.00	0.00	60.00	60.92	115889.00	4.10	148.38	144.00
4	6	2	19878.00	3153.00	147.00	-50	Spot (Block4, Row2, Column6)	127.07	126.00	12.46	0.00	0.10	127.00	127.90	127.00	12.83	0.00	0.10	14.00	5.00	0.00	-1.00	0.07	75604.00	-0.07	125.56	124.00
4	7	2	20178.00	3154.00	147.00	-50	Spot (Block4, Row2, Column7)	139.73	134.00	18.36	0.02	0.13	126.00	126.76	126.00	12.77	0.00	0.10	40.00	26.00	0.00	8.00	13.73	82438.00	1.02	127.16	127.00
4	8	2	20478.00	3154.00	147.00	-50	Spot (Block4, Row2, Column8)	123.49	123.00	11.71	0.00	0.09	127.00	130.59	127.00	24.61	0.01	0.19	0.00	0.00	0.00	-4.00	-3.51	72982.00	-0.29	123.13	124.00
4	1	3	18376.00	3448.00	147.00	-50	Spot (Block4, Row3, Column1)	147.90	150.00	17.84	0.01	0.12	126.00	128.39	126.00	15.38	0.01	0.12	63.00	37.00	0.00	24.00	21.90	86819.00	1.27	140.67	142.00
4	2	3	18676.00	3449.00	147.00	-50	Spot (Block4, Row3, Column2)	128.15	125.00	13.33	0.01	0.10	126.00	128.05	126.00	14.63	0.01	0.11	13.00	6.00	0.00	-1.00	2.15	75478.00	0.01	134.62	131.00
4	3	3	18976.00	3450.00	147.00	-50	Spot (Block4, Row3, Column3)	133.65	131.00	14.86	0.01	0.11	128.00	130.57	128.00	15.77	0.01	0.12	21.00	10.00	0.00	3.00	5.65	78852.00	0.20	136.13	134.00
4	4	3	19288.00	3450.00	186.40	0	Spot (Block4, Row3, Column4)	182.07	184.00	19.86	0.00	0.11	126.00	127.62	126.00	15.01	0.01	0.12	96.00	87.00	0.00	58.00	56.07	177886.00	3.63	144.93	140.00
4	5	3	19577.00	3452.00	147.00	-50	Spot (Block4, Row3, Column5)	128.48	125.00	19.00	0.01	0.15	127.00	128.69	127.00	15.70	0.01	0.12	25.00	9.00	0.00	-2.00	1.48	76448.00	-0.01	121.20	119.00
4	6	3	19879.00	3445.00	175.05	0	Spot (Block4, Row3, Column6)	322.19	330.00	70.01	0.01	0.22	127.00	128.29	127.00	13.95	0.00	0.11	100.00	100.00	0.00	203.00	195.19	277081.00	13.90	188.34	190.00
4	7	3	20177.00	3454.00	147.00	-50	Spot (Block4, Row3, Column7)	140.07	138.00	16.92	0.01	0.12	124.00	124.86	124.00	14.22	0.00	0.11	49.00	27.00	0.00	14.00	16.07	82500.00	1.07	130.34	130.00
4	8	3	20483.00	3459.00	173.35	0	Spot (Block4, Row3, Column8)	237.99	225.00	47.32	0.02	0.20	125.00	125.55	125.00	13.62	0.00	0.11	99.00	98.00	0.00	100.00	112.99	199674.00	8.26	163.07	165.00
4	1	4	18375.00	3755.00	182.40	0	Spot (Block4, Row4, Column1)	185.45	186.00	25.22	0.00	0.14	127.00	128.83	127.00	14.03	0.01	0.11	94.00	83.00	0.00	59.00	58.45	173951.00	4.04	146.19	143.00
4	2	4	18667.00	3730.00	174.40	0	Spot (Block4, Row4, Column2)	153.86	156.00	16.87	0.01	0.11	127.00	129.21	127.00	15.26	0.01	0.12	70.00	48.00	0.00	29.00	26.86	129857.00	1.62	132.52	131.00
4	3	4	18973.00	3757.00	125.65	0	Spot (Block4, Row4, Column3)	264.23	281.00	48.67	0.03	0.18	127.00	128.41	127.00	14.95	0.00	0.12	100.00	99.00	0.00	154.00	137.23	110976.00	9.08	173.46	179.00
4	4	4	19276.00	3751.00	147.00	-50	Spot (Block4, Row4, Column4)	130.87	131.50	15.20	0.00	0.12	125.00	126.81	125.00	23.69	0.01	0.19	12.00	0.00	0.00	6.50	5.87	76949.00	0.17	132.49	133.00
4	5	4	19576.00	3752.00	147.00	-50	Spot (Block4, Row4, Column5)	129.79	130.00	8.16	0.00	0.06	125.00	126.01	125.00	12.93	0.00	0.10	16.00	1.00	0.00	5.00	4.79	76837.00	0.29	127.31	124.50
4	6	4	19878.00	3755.00	129.35	0	Spot (Block4, Row4, Column6)	184.43	184.00	19.64	0.00	0.11	125.00	125.60	125.00	13.38	0.00	0.11	99.00	96.00	0.00	59.00	59.43	82624.00	4.40	151.55	153.00
4	7	4	20177.00	3754.00	147.00	-50	Spot (Block4, Row4, Column7)	139.96	133.00	22.36	0.02	0.16	125.00	127.10	125.00	18.89	0.01	0.15	35.00	22.00	0.00	8.00	14.96	82295.00	0.68	120.05	121.00
4	8	4	20401.00	3762.00	260.95	0	Spot (Block4, Row4, Column8)	131.90	131.00	11.85	0.00	0.09	123.00	124.17	123.00	17.60	0.00	0.14	22.00	2.00	0.00	8.00	8.90	261302.00	0.44	123.38	123.00
4	1	5	18390.00	4053.00	141.55	0	Spot (Block4, Row5, Column1)	164.27	171.00	26.84	0.02	0.16	126.00	127.10	126.00	14.38	0.00	0.11	71.00	64.00	0.00	45.00	38.27	89198.00	2.58	140.19	132.50
4	2	5	18679.00	4049.00	191.50	0	Spot (Block4, Row5, Column2)	225.83	222.00	33.10	0.01	0.15	123.00	125.16	123.00	16.46	0.01	0.13	98.00	97.00	0.00	99.00	102.83	234412.00	6.12	158.02	163.00
4	3	5	18978.00	4041.00	175.35	0	Spot (Block4, Row5, Column3)	203.59	199.00	29.40	0.01	0.14	124.00	125.29	124.00	15.59	0.00	0.12	99.00	96.00	0.00	75.00	79.59	174881.00	5.02	149.01	146.00
4	4	5	19263.00	4047.00	117.65	0	Spot (Block4, Row5, Column4)	204.56	190.00	48.41	0.03	0.24	124.00	125.39	124.00	24.04	0.00	0.19	99.00	78.00	0.00	66.00	80.56	74050.00	3.29	158.47	158.00
4	5	5	19578.00	4056.00	149.10	0	Spot (Block4, Row5, Column5)	360.40	370.00	103.21	0.01	0.29	124.00	124.87	124.00	13.59	0.00	0.11	100.00	99.00	0.00	246.00	236.40	219847.00	17.33	189.56	182.50
4	6	5	19886.00	3976.00	190.00	0	Spot (Block4, Row5, Column6)	134.04	131.00	15.26	0.01	0.11	122.00	123.42	122.00	17.90	0.01	0.15	30.00	9.00	0.00	9.00	12.04	136986.00	0.59	128.06	127.00
4	7	5	20177.00	4055.00	173.30	0	Spot (Block4, Row5, Column7)	879.61	846.50	347.15	0.02	0.39	121.00	125.99	121.00	22.85	0.02	0.18	100.00	100.00	0.00	725.50	758.61	740628.00	32.98	300.27	290.00
4	8	5	20487.00	4070.00	163.15	0	Spot (Block4, Row5, Column8)	163.22	167.00	20.30	0.01	0.12	120.00	122.51	120.00	18.74	0.01	0.15	84.00	65.00	0.00	47.00	43.22	120131.00	2.17	135.42	134.50
4	1	6	18371.00	4345.00	167.75	0	Spot (Block4, Row6, Column1)	313.48	314.00	79.51	0.00	0.25	123.00	125.27	123.00	17.15	0.01	0.14	100.00	100.00	0.00	191.00	190.48	244516.00	10.98	181.49	186.00
4	2	6	18673.00	4351.00	167.20	0	Spot (Block4, Row6, Column2)	370.45	385.00	79.28	0.02	0.21	122.00	125.29	122.00	18.01	0.01	0.14	100.00	100.00	0.00	263.00	248.45	288213.00	13.61	200.18	197.00
4	3	6	18962.00	4345.00	140.30	0	Spot (Block4, Row6, Column3)	153.28	156.00	15.64	0.01	0.10	120.00	122.42	120.00	15.65	0.01	0.13	85.00	56.00	0.00	36.00	33.28	81699.00	1.97	135.09	131.00
4	4	6	19275.00	4351.00	147.00	-50	Spot (Block4, Row6, Column4)	125.20	124.00	13.23	0.00	0.11	121.00	121.74	121.00	12.96	0.00	0.11	22.00	8.00	0.00	3.00	4.20	73870.00	0.27	117.70	119.00
4	5	6	19578.00	4355.00	107.55	0	Spot (Block4, Row6, Column5)	213.64	205.00	29.23	0.02	0.14	120.00	120.65	120.00	12.41	0.00	0.10	100.00	100.00	0.00	85.00	93.64	63877.00	7.49	165.22	171.50
4	6	6	19885.00	4347.00	137.25	0	Spot (Block4, Row6, Column6)	139.29	135.00	15.93	0.01	0.11	119.00	120.72	119.00	15.96	0.01	0.13	50.00	27.00	0.00	16.00	20.29	71316.00	1.16	130.51	128.00
4	7	6	20176.00	4354.00	147.00	-50	Spot (Block4, Row6, Column7)	123.18	123.00	12.48	0.00	0.10	122.00	123.71	122.00	17.31	0.01	0.14	10.00	0.00	0.00	1.00	1.18	72555.00	-0.03	121.48	122.00
4	8	6	20482.00	4353.00	157.60	0	Spot (Block4, Row6, Column8)	163.65	165.00	15.83	0.00	0.10	121.00	123.28	121.00	16.26	0.01	0.13	93.00	73.00	0.00	44.00	42.65	112265.00	2.48	136.58	135.00
4	1	7	18381.00	4660.00	167.45	0	Spot (Block4, Row7, Column1)	178.33	179.00	18.96	0.00	0.11	121.00	121.76	121.00	13.30	0.00	0.11	96.00	91.00	0.00	58.00	57.33	138387.00	4.25	139.36	136.00
4	2	7	18662.00	4648.00	183.00	0	Spot (Block4, Row7, Column2)	136.35	135.00	13.90	0.00	0.10	120.00	121.25	120.00	14.02	0.00	0.12	50.00	18.00	0.00	15.00	16.35	127895.00	1.08	124.52	123.50
4	3	7	18974.00	4651.00	147.00	-50	Spot (Block4, Row7, Column3)	134.33	128.00	22.50	0.02	0.17	119.00	119.95	119.00	13.75	0.00	0.11	44.00	28.00	0.00	9.00	15.33	78851.00	1.05	128.82	125.00
4	4	7	19312.00	4630.00	222.65	0	Spot (Block4, Row7, Column4)	135.40	135.00	11.10	0.00	0.08	121.00	121.13	121.00	12.61	0.00	0.10	54.00	13.00	0.00	14.00	14.40	192541.00	1.13	127.82	128.00
4	5	7	19585.00	4655.00	135.95	0	Spot (Block4, Row7, Column5)	150.58	152.00	14.47	0.00	0.10	120.00	121.60	120.00	15.25	0.01	0.13	82.00	53.00	0.00	32.00	30.58	74836.00	1.90	133.75	129.00
4	6	7	19869.00	4653.00	164.25	0	Spot (Block4, Row7, Column6)	571.60	586.00	144.99	0.01	0.25	120.00	122.80	120.00	17.90	0.01	0.15	100.00	100.00	0.00	466.00	451.60	426986.00	25.07	237.89	213.00
4	7	7	20175.00	4654.00	147.00	-50	Spot (Block4, Row7, Column7)	138.51	137.00	17.23	0.00	0.12	119.00	120.68	119.00	16.42	0.01	0.14	51.00	27.00	0.00	18.00	19.51	81305.00	1.09	119.88	121.00
4	8	7	20474.00	4670.00	154.40	0	Spot (Block4, Row7, Column8)	455.34	443.50	122.62	0.01	0.27	120.00	121.05	120.00	16.77	0.00	0.14	100.00	100.00	0.00	323.50	335.34	301433.00	19.94	232.55	211.00
4	1	8	18370.00	4966.00	140.80	0	Spot (Block4, Row8, Column1)	173.42	176.00	17.76	0.01	0.10	125.00	125.02	125.00	12.65	0.00	0.10	94.00	88.00	0.00	51.00	48.42	92952.00	3.83	150.29	152.00
4	2	8	18643.00	4930.00	130.85	0	Spot (Block4, Row8, Column2)	140.56	138.00	16.26	0.01	0.12	121.00	121.86	121.00	12.51	0.00	0.10	62.00	34.00	0.00	17.00	19.56	64798.00	1.50	127.45	126.00
4	3	8	18974.00	4951.00	147.00	-50	Spot (Block4, Row8, Column3)	134.03	131.00	15.28	0.01	0.11	121.00	122.11	121.00	12.67	0.00	0.10	41.00	20.00	0.00	10.00	13.03	78944.00	0.94	125.89	125.50
4	4	8	19265.00	4952.00	108.30	0	Spot (Block4, Row8, Column4)	432.25	430.00	69.40	0.00	0.16	121.00	122.04	121.00	13.64	0.00	0.11	100.00	100.00	0.00	309.00	311.25	131405.00	22.74	225.84	199.00
4	5	8	19612.00	5002.00	233.80	0	Spot (Block4, Row8, Column5)	126.83	125.00	13.67	0.01	0.11	119.00	120.41	119.00	15.65	0.01	0.13	27.00	6.00	0.00	6.00	7.83	198875.00	0.41	120.32	120.00
4	6	8	19878.00	4956.00	120.95	0	Spot (Block4, Row8, Column6)	627.82	613.00	147.79	0.01	0.24	121.00	122.24	121.00	16.09	0.00	0.13	100.00	100.00	0.00	492.00	506.82	242966.00	31.42	262.32	267.00
4	7	8	20178.00	4966.00	167.55	0	Spot (Block4, Row8, Column7)	137.90	135.00	13.86	0.01	0.10	118.00	118.60	118.00	14.29	0.00	0.12	58.00	22.00	0.00	17.00	19.90	107009.00	1.35	126.88	125.00
4	8	8	20480.00	4974.00	132.50	0	Spot (Block4, Row8, Column8)	149.07	144.00	19.69	0.02	0.13	118.00	118.96	118.00	13.49	0.00	0.11	79.00	49.00	0.00	26.00	31.07	71108.00	2.23	130.92	132.00
5	1	1	4859.00	7316.00	146.75	0	Spot (Block5, Row1, Column1)	5378.24	4910.50	2653.65	0.04	0.49	185.00	186.31	185.00	29.22	0.00	0.16	100.00	100.00	0.00	4725.50	5193.24	3162406.00	177.66	1278.32	941.00
5	2	1	5148.00	7326.00	165.90	0	Spot (Block5, Row1, Column2)	265.41	274.00	31.43	0.01	0.12	180.00	178.89	180.00	20.66	0.00	0.12	99.00	87.00	0.00	94.00	85.41	202510.00	4.19	214.06	208.00
5	3	1	5455.00	7321.00	156.65	0	Spot (Block5, Row1, Column3)	269.76	277.00	33.08	0.01	0.12	177.00	176.13	177.00	18.15	0.00	0.10	99.00	94.00	0.00	100.00	92.76	182356.00	5.16	211.41	208.00
5	4	1	5754.00	7319.00	179.35	0	Spot (Block5, Row1, Column4)	216.07	210.00	25.87	0.01	0.12	180.00	178.87	180.00	17.45	0.00	0.10	75.00	43.00	0.00	30.00	36.07	192953.00	2.13	185.93	186.00
5	5	1	6048.00	7324.00	117.80	0	Spot (Block5, Row1, Column5)	311.88	300.50	53.68	0.02	0.17	183.00	186.14	183.00	54.38	0.01	0.29	92.00	59.00	0.00	117.50	128.88	113524.00	2.31	219.10	216.00
5	6	1	6355.00	7312.00	122.85	0	Spot (Block5, Row1, Column6)	281.28	284.00	22.78	0.00	0.08	184.00	189.39	184.00	56.02	0.01	0.30	92.00	21.00	0.00	100.00	97.28	113076.00	1.64	219.95	217.00
5	7	1	6658.00	7325.00	136.15	0	Spot (Block5, Row1, Column7)	540.91	508.00	148.19	0.03	0.27	184.00	188.52	184.00	47.66	0.01	0.25	100.00	99.00	0.00	324.00	356.91	269913.00	7.39	302.33	278.50
5	8	1	6958.00	7325.00	146.90	0	Spot (Block5, Row1, Column8)	6859.73	6572.00	2332.45	0.02	0.34	187.00	190.12	187.00	35.58	0.01	0.19	100.00	100.00	0.00	6385.00	6672.73	4026663.00	187.45	1818.83	1530.00
5	1	2	4845.00	7607.00	211.25	0	Spot (Block5, Row2, Column1)	186.76	187.00	13.37	0.00	0.07	179.00	179.72	179.00	23.15	0.00	0.13	7.00	0.00	0.00	8.00	7.76	237181.00	0.30	179.56	180.00
5	2	2	5152.00	7627.00	164.90	0	Spot (Block5, Row2, Column2)	285.83	290.00	42.56	0.01	0.15	173.00	171.59	173.00	17.05	0.00	0.10	100.00	99.00	0.00	117.00	112.83	214373.00	6.70	214.71	211.00
5	3	2	5451.00	7584.00	215.30	0	Spot (Block5, Row2, Column3)	188.32	187.00	15.22	0.00	0.08	176.00	174.22	176.00	18.43	0.00	0.11	30.00	8.00	0.00	11.00	12.32	249706.00	0.76	179.06	180.00
5	4	2	5750.00	7619.00	198.35	0	Spot (Block5, Row2, Column4)	257.96	270.00	37.93	0.02	0.15	178.00	177.28	178.00	18.45	0.00	0.10	95.00	82.00	0.00	92.00	79.96	286080.00	4.37	195.54	195.00
5	5	2	6062.00	7626.00	140.00	0	Spot (Block5, Row2, Column5)	307.23	301.50	43.24	0.01	0.14	179.00	177.91	179.00	18.34	0.00	0.10	100.00	99.00	0.00	122.50	128.23	162830.00	7.05	224.58	222.00
5	6	2	6358.00	7621.00	147.00	-50	Spot (Block5, Row2, Column6)	181.39	184.00	19.74	0.01	0.11	179.00	179.55	179.00	24.68	0.00	0.14	14.00	0.00	0.00	5.00	2.39	106478.00	0.07	178.88	180.00
5	7	2	6676.00	7612.00	160.50	0	Spot (Block5, Row2, Column7)	238.85	229.00	32.29	0.02	0.14	180.00	179.32	180.00	17.94	0.00	0.10	92.00	69.00	0.00	49.00	58.85	170297.00	3.32	199.32	199.00
5	8	2	6992.00	7682.00	212.60	0	Spot (Block5, Row2, Column8)	196.38	196.00	15.64	0.00	0.08	183.00	183.44	183.00	27.21	0.00	0.15	12.00	2.00	0.00	13.00	13.38	252155.00	0.48	185.96	187.00
5	1	3	4852.00	7920.00	122.85	0	Spot (Block5, Row3, Column1)	279.46	279.00	41.61	0.00	0.15	175.00	174.58	175.00	16.04	0.00	0.09	100.00	96.00	0.00	104.00	104.46	112341.00	6.54	212.76	206.00
5	2	3	5157.00	7917.00	147.00	-50	Spot (Block5, Row3, Column2)	184.08	186.00	15.58	0.00	0.08	175.00	174.05	175.00	15.89	0.00	0.09	39.00	5.00	0.00	11.00	9.08	109529.00	0.63	178.24	179.00
5	3	3	5463.00	7881.00	135.55	0	Spot (Block5, Row3, Column3)	204.00	203.00	11.28	0.00	0.06	176.00	175.35	176.00	15.32	0.00	0.09	88.00	39.00	0.00	27.00	28.00	100979.00	1.87	190.69	191.00
5	4	3	5751.00	7924.00	155.50	0	Spot (Block5, Row3, Column4)	326.06	307.00	74.35	0.03	0.23	175.00	174.17	175.00	16.66	0.00	0.10	100.00	98.00	0.00	132.00	151.06	216181.00	9.12	221.52	213.00
5	5	3	6049.00	7919.00	83.50	0	Spot (Block5, Row3, Column5)	236.78	234.00	25.88	0.01	0.11	178.00	179.18	178.00	22.58	0.00	0.13	92.00	62.00	0.00	56.00	58.78	41437.00	2.55	202.02	201.00
5	6	3	6356.00	7917.00	167.00	0	Spot (Block5, Row3, Column6)	1527.38	1488.50	520.58	0.01	0.34	180.00	183.78	180.00	29.11	0.01	0.16	100.00	100.00	0.00	1308.50	1347.38	1188301.00	46.16	522.69	504.50
5	7	3	6661.00	7927.00	157.25	0	Spot (Block5, Row3, Column7)	317.97	292.00	83.59	0.04	0.26	179.00	180.35	179.00	25.80	0.00	0.14	97.00	83.00	0.00	113.00	138.97	216221.00	5.33	210.66	205.00
5	8	3	6963.00	7932.00	166.10	0	Spot (Block5, Row3, Column8)	327.07	308.00	64.94	0.03	0.20	179.00	176.69	179.00	18.54	0.01	0.10	99.00	96.00	0.00	129.00	148.07	251188.00	8.11	217.85	213.00
5	1	4	4854.00	8214.00	149.10	0	Spot (Block5, Row4, Column1)	333.60	307.50	79.84	0.04	0.24	177.00	176.12	177.00	16.89	0.00	0.10	100.00	99.00	0.00	130.50	156.60	200825.00	9.33	222.75	213.00
5	2	4	5155.00	8214.00	125.30	0	Spot (Block5, Row4, Column2)	244.67	248.00	22.57	0.01	0.09	179.00	178.47	179.00	15.46	0.00	0.09	99.00	92.00	0.00	69.00	65.67	103007.00	4.28	204.42	202.00
5	3	4	5452.00	8221.00	99.65	0	Spot (Block5, Row4, Column3)	922.72	896.00	179.57	0.01	0.19	177.00	177.45	177.00	15.68	0.00	0.09	100.00	100.00	0.00	719.00	745.72	233447.00	47.52	432.68	372.00
5	4	4	5757.00	8219.00	147.00	-50	Spot (Block5, Row4, Column4)	189.07	189.00	15.18	0.00	0.08	178.00	177.71	178.00	16.68	0.00	0.09	37.00	4.00	0.00	11.00	11.07	111173.00	0.68	183.57	186.00
5	5	4	6057.00	8220.00	147.00	-50	Spot (Block5, Row4, Column5)	193.33	194.00	11.31	0.00	0.06	183.00	182.43	183.00	19.39	0.00	0.11	23.00	0.00	0.00	11.00	10.33	113676.00	0.56	186.45	185.00
5	6	4	6359.00	8227.00	173.30	0	Spot (Block5, Row4, Column6)	388.31	389.00	75.85	0.00	0.20	180.00	181.44	180.00	23.60	0.00	0.13	100.00	99.00	0.00	209.00	208.31	326177.00	8.77	246.79	257.00
5	7	4	6710.00	8184.00	197.60	0	Spot (Block5, Row4, Column7)	202.32	202.00	19.85	0.00	0.10	182.00	181.40	182.00	17.82	0.00	0.10	54.00	18.00	0.00	20.00	20.32	223163.00	1.17	187.57	185.00
5	8	4	6954.00	8246.00	191.55	0	Spot (Block5, Row4, Column8)	220.80	217.00	24.26	0.01	0.11	178.00	176.38	178.00	18.14	0.00	0.10	85.00	55.00	0.00	39.00	42.80	228532.00	2.45	194.06	194.00
5	1	5	4855.00	8521.00	126.05	0	Spot (Block5, Row5, Column1)	417.80	404.00	60.08	0.01	0.14	177.00	179.16	177.00	23.14	0.01	0.13	100.00	100.00	0.00	227.00	240.80	176731.00	10.31	266.40	274.00
5	2	5	5158.00	8521.00	156.20	0	Spot (Block5, Row5, Column2)	304.30	300.00	35.42	0.01	0.12	176.00	175.98	176.00	17.48	0.00	0.10	100.00	99.00	0.00	124.00	128.30	203879.00	7.34	216.14	210.50
5	3	5	5456.00	8522.00	167.90	0	Spot (Block5, Row5, Column3)	399.04	384.00	107.71	0.02	0.27	176.00	175.72	176.00	17.54	0.00	0.10	100.00	100.00	0.00	208.00	223.04	314447.00	12.74	236.99	230.50
5	4	5	5752.00	8512.00	163.30	0	Spot (Block5, Row5, Column4)	239.51	233.00	28.67	0.01	0.12	179.00	179.25	179.00	18.05	0.00	0.10	96.00	78.00	0.00	54.00	60.51	175319.00	3.34	201.77	201.00
5	5	5	6060.00	8520.00	141.85	0	Spot (Block5, Row5, Column5)	1943.93	1698.00	1055.93	0.06	0.54	182.00	181.56	182.00	21.27	0.00	0.12	100.00	100.00	0.00	1516.00	1761.93	1063327.00	82.87	525.67	442.00
5	6	5	6357.00	8521.00	147.00	-50	Spot (Block5, Row5, Column6)	186.55	189.00	18.18	0.01	0.10	180.00	179.17	180.00	21.38	0.00	0.12	21.00	0.00	0.00	9.00	6.55	110627.00	0.35	181.53	186.00
5	7	5	6652.00	8522.00	168.40	0	Spot (Block5, Row5, Column7)	544.79	538.50	158.87	0.01	0.29	183.00	182.57	183.00	19.28	0.00	0.11	100.00	100.00	0.00	355.50	361.79	433649.00	18.79	273.84	276.00
5	8	5	6958.00	8531.00	155.25	0	Spot (Block5, Row5, Column8)	395.87	371.50	132.92	0.03	0.34	180.00	179.68	180.00	17.26	0.00	0.10	99.00	97.00	0.00	191.50	215.87	262067.00	12.52	232.87	225.00
5	1	6	4851.00	8813.00	168.35	0	Spot (Block5, Row6, Column1)	1164.19	1112.00	361.53	0.02	0.31	181.00	183.61	181.00	26.63	0.01	0.15	100.00	100.00	0.00	931.00	983.19	919711.00	36.83	442.19	414.00
5	2	6	5153.00	8822.00	186.60	0	Spot (Block5, Row6, Column2)	390.70	399.00	77.88	0.01	0.20	177.00	178.21	177.00	22.71	0.00	0.13	99.00	98.00	0.00	222.00	213.70	383668.00	9.36	252.24	263.00
5	3	6	5451.00	8813.00	148.50	0	Spot (Block5, Row6, Column3)	348.90	341.50	56.15	0.01	0.16	176.00	175.99	176.00	16.14	0.00	0.09	100.00	100.00	0.00	165.50	172.90	210733.00	10.71	232.28	219.00
5	4	6	5756.00	8819.00	147.00	-50	Spot (Block5, Row6, Column4)	184.18	185.00	12.51	0.00	0.07	177.00	176.66	177.00	17.49	0.00	0.10	19.00	0.00	0.00	8.00	7.18	108667.00	0.43	172.55	174.00
5	5	6	6053.00	8823.00	93.10	0	Spot (Block5, Row6, Column5)	1552.37	1561.00	397.12	0.00	0.26	177.00	176.66	177.00	20.88	0.00	0.12	100.00	100.00	0.00	1384.00	1375.37	336865.00	65.90	617.23	583.50
5	6	6	6360.00	8814.00	219.95	0	Spot (Block5, Row6, Column6)	198.77	198.00	17.40	0.00	0.09	177.00	175.44	177.00	18.64	0.00	0.11	53.00	19.00	0.00	21.00	21.77	274508.00	1.25	177.71	178.00
5	7	6	6658.00	8814.00	91.10	0	Spot (Block5, Row6, Column7)	309.25	301.50	58.69	0.01	0.19	179.00	178.37	179.00	18.10	0.00	0.10	96.00	90.00	0.00	122.50	130.25	63706.00	7.23	231.07	223.00
5	8	6	6963.00	8832.00	148.85	0	Spot (Block5, Row6, Column8)	428.15	399.00	158.13	0.03	0.37	177.00	175.00	177.00	18.45	0.00	0.11	99.00	99.00	0.00	222.00	251.15	259885.00	13.72	245.76	228.00
5	1	7	4867.00	9124.00	196.05	0	Spot (Block5, Row7, Column1)	257.69	265.00	53.02	0.01	0.21	175.00	174.53	175.00	21.85	0.00	0.13	93.00	78.00	0.00	90.00	82.69	279847.00	3.81	208.43	199.00
5	2	7	5155.00	9133.00	222.90	0	Spot (Block5, Row7, Column2)	186.08	185.00	11.44	0.00	0.06	171.00	169.91	171.00	18.26	0.00	0.11	35.00	3.00	0.00	14.00	15.08	265168.00	0.89	177.42	176.00
5	3	7	5481.00	9136.00	201.60	0	Spot (Block5, Row7, Column3)	185.24	186.00	17.79	0.00	0.10	171.00	170.57	171.00	15.92	0.00	0.09	48.00	18.00	0.00	15.00	14.24	213397.00	0.92	173.87	175.00
5	4	7	5764.00	9120.00	252.85	0	Spot (Block5, Row7, Column4)	189.60	190.00	15.87	0.00	0.08	173.00	171.84	173.00	16.82	0.00	0.10	50.00	14.00	0.00	17.00	16.60	352281.00	1.06	176.72	175.00
5	5	7	6062.00	9119.00	149.15	0	Spot (Block5, Row7, Column5)	217.36	214.00	21.02	0.01	0.10	177.00	175.52	177.00	19.57	0.00	0.11	85.00	42.00	0.00	37.00	40.36	131718.00	2.14	192.00	191.00
5	6	7	6354.00	9118.00	171.55	0	Spot (Block5, Row7, Column6)	435.51	429.00	102.55	0.01	0.24	179.00	182.24	179.00	32.65	0.01	0.18	99.00	97.00	0.00	250.00	256.51	358424.00	7.76	245.57	232.00
5	7	7	6657.00	9122.00	103.40	0	Spot (Block5, Row7, Column7)	439.20	422.00	91.22	0.02	0.21	177.00	177.28	177.00	16.96	0.00	0.10	100.00	100.00	0.00	245.00	262.20	121218.00	15.44	276.85	275.00
5	8	7	6956.00	9123.00	147.00	-50	Spot (Block5, Row7, Column8)	187.32	180.00	32.75	0.02	0.17	176.00	174.30	176.00	17.72	0.00	0.10	23.00	10.00	0.00	4.00	11.32	110706.00	0.73	170.59	172.00
5	1	8	4854.00	9404.00	141.90	0	Spot (Block5, Row8, Column1)	235.10	231.00	30.21	0.01	0.13	172.00	170.17	172.00	16.59	0.00	0.10	97.00	78.00	0.00	59.00	63.10	129071.00	3.91	199.44	200.00
5	2	8	5147.00	9417.00	206.10	0	Spot (Block5, Row8, Column2)	208.61	207.00	19.58	0.00	0.09	172.00	169.66	172.00	17.33	0.01	0.10	84.00	50.00	0.00	35.00	36.61	253667.00	2.25	184.52	186.00
5	3	8	5445.00	9415.00	133.60	0	Spot (Block5, Row8, Column3)	227.74	225.00	23.67	0.01	0.10	175.00	173.84	175.00	15.20	0.00	0.09	97.00	81.00	0.00	50.00	52.74	110455.00	3.55	196.08	196.00
5	4	8	5749.00	9414.00	102.50	0	Spot (Block5, Row8, Column4)	492.24	466.00	202.06	0.02	0.41	174.00	172.15	174.00	16.97	0.00	0.10	100.00	100.00	0.00	292.00	318.24	133396.00	18.87	266.55	268.00
5	5	8	6055.00	9421.00	147.00	-50	Spot (Block5, Row8, Column5)	187.94	190.00	12.76	0.00	0.07	175.00	176.13	175.00	34.88	0.00	0.20	2.00	0.00	0.00	15.00	12.94	110698.00	0.34	176.66	180.00
5	6	8	6358.00	9421.00	128.70	0	Spot (Block5, Row8, Column6)	2826.78	2778.00	1145.64	0.01	0.41	181.00	185.68	181.00	43.16	0.01	0.23	100.00	100.00	0.00	2597.00	2645.78	1257918.00	61.20	754.86	756.00
5	7	8	6651.00	9413.00	193.10	0	Spot (Block5, Row8, Column7)	238.08	231.00	30.94	0.01	0.13	179.00	180.55	179.00	30.66	0.00	0.17	86.00	38.00	0.00	52.00	59.08	250458.00	1.88	198.86	198.00
5	8	8	6924.00	9414.00	136.45	0	Spot (Block5, Row8, Column8)	211.33	208.00	19.17	0.01	0.09	178.00	179.20	178.00	21.32	0.00	0.12	73.00	19.00	0.00	30.00	33.33	106087.00	1.51	197.07	198.00
6	1	1	9359.00	7330.00	146.95	0	Spot (Block6, Row1, Column1)	5140.94	4866.00	2556.06	0.02	0.50	183.00	183.70	183.00	26.62	0.00	0.14	100.00	100.00	0.00	4683.00	4957.94	3022875.00	186.21	1261.03	1078.00
6	2	1	9662.00	7350.00	204.10	0	Spot (Block6, Row1, Column2)	215.15	209.00	27.08	0.01	0.13	177.00	176.62	177.00	25.00	0.00	0.14	59.00	27.00	0.00	32.00	38.15	252589.00	1.54	188.03	189.00
6	3	1	9956.00	7341.00	168.70	0	Spot (Block6, Row1, Column3)	289.38	284.00	63.74	0.01	0.22	180.00	177.31	180.00	20.32	0.01	0.11	98.00	83.00	0.00	104.00	109.38	229768.00	5.52	210.95	206.00
6	4	1	10272.00	7319.00	173.40	0	Spot (Block6, Row1, Column4)	213.76	212.00	23.01	0.00	0.11	185.00	183.78	185.00	17.11	0.00	0.09	71.00	31.00	0.00	27.00	28.76	179345.00	1.75	189.13	191.00
6	5	1	10569.00	7326.00	107.55	0	Spot (Block6, Row1, Column5)	334.73	308.00	68.14	0.04	0.20	189.00	189.01	189.00	17.61	0.00	0.09	99.00	97.00	0.00	119.00	145.73	100085.00	8.27	246.44	230.50
6	6	1	10864.00	7333.00	128.60	0	Spot (Block6, Row1, Column6)	426.73	420.00	107.79	0.01	0.25	194.00	194.53	194.00	19.13	0.00	0.10	100.00	99.00	0.00	226.00	232.73	187333.00	12.14	268.34	267.00
6	7	1	11158.00	7334.00	133.60	0	Spot (Block6, Row1, Column7)	695.49	662.00	193.06	0.02	0.28	195.00	197.17	195.00	29.80	0.00	0.15	100.00	100.00	0.00	467.00	500.49	335225.00	16.72	355.19	304.00
6	8	1	11461.00	7341.00	142.40	0	Spot (Block6, Row1, Column8)	8028.05	7758.00	2897.85	0.01	0.36	197.00	200.78	197.00	35.88	0.01	0.18	100.00	100.00	0.00	7561.00	7831.05	4423458.00	218.16	2062.83	1609.00
6	1	2	9398.00	7624.00	154.50	0	Spot (Block6, Row2, Column1)	203.78	205.00	23.90	0.00	0.12	180.00	179.66	180.00	23.46	0.00	0.13	54.00	3.00	0.00	25.00	23.78	133475.00	1.03	192.90	196.00
6	2	2	9659.00	7636.00	160.75	0	Spot (Block6, Row2, Column2)	315.99	306.00	53.00	0.01	0.17	180.00	178.06	180.00	21.10	0.00	0.12	100.00	93.00	0.00	126.00	135.99	225301.00	6.54	222.86	213.00
6	3	2	9972.00	7644.00	195.15	0	Spot (Block6, Row2, Column3)	205.30	206.00	19.06	0.00	0.09	181.00	179.14	181.00	19.84	0.00	0.11	63.00	13.00	0.00	25.00	24.30	221317.00	1.32	193.25	194.00
6	4	2	10273.00	7633.00	166.40	0	Spot (Block6, Row2, Column4)	313.73	303.00	51.64	0.02	0.16	189.00	188.26	189.00	17.93	0.00	0.10	99.00	96.00	0.00	114.00	124.73	241569.00	7.00	231.09	225.00
6	5	2	10557.00	7631.00	162.05	0	Spot (Block6, Row2, Column5)	264.66	272.00	29.57	0.01	0.11	188.00	186.91	188.00	17.99	0.00	0.10	96.00	87.00	0.00	84.00	76.66	191611.00	4.32	213.71	213.00
6	6	2	10864.00	7634.00	147.00	-50	Spot (Block6, Row2, Column6)	205.04	205.00	23.12	0.00	0.11	185.00	185.84	185.00	19.52	0.00	0.11	50.00	21.00	0.00	20.00	20.04	120565.00	0.98	185.43	186.00
6	7	2	11156.00	7633.00	166.75	0	Spot (Block6, Row2, Column7)	268.41	283.00	41.02	0.02	0.15	189.00	188.54	189.00	18.74	0.00	0.10	92.00	76.00	0.00	94.00	79.41	206945.00	4.26	224.53	219.00
6	8	2	11462.00	7626.00	92.60	0	Spot (Block6, Row2, Column8)	247.29	245.00	36.77	0.00	0.15	195.00	197.02	195.00	31.92	0.00	0.16	67.00	39.00	0.00	50.00	52.29	52179.00	1.58	214.79	213.00
6	1	3	9357.00	7922.00	109.75	0	Spot (Block6, Row3, Column1)	347.83	345.50	76.65	0.00	0.22	174.00	173.16	174.00	19.49	0.00	0.11	100.00	99.00	0.00	171.50	173.83	109218.00	8.96	237.06	227.50
6	2	3	9663.00	7930.00	147.00	-50	Spot (Block6, Row3, Column2)	189.72	190.00	23.55	0.00	0.12	180.00	177.79	180.00	20.03	0.01	0.11	30.00	8.00	0.00	10.00	9.72	111937.00	0.60	200.35	199.50
6	3	3	9960.00	7981.00	225.25	0	Spot (Block6, Row3, Column3)	199.14	196.00	19.55	0.01	0.10	182.00	181.37	182.00	22.02	0.00	0.12	33.00	7.00	0.00	14.00	17.14	290541.00	0.81	186.55	186.00
6	4	3	10264.00	7932.00	148.75	0	Spot (Block6, Row3, Column4)	401.14	375.00	116.39	0.03	0.29	189.00	188.18	189.00	19.84	0.00	0.11	100.00	99.00	0.00	186.00	212.14	242690.00	10.73	250.61	247.50
6	5	3	10563.00	7933.00	147.00	-50	Spot (Block6, Row3, Column5)	200.92	196.00	21.74	0.01	0.11	188.00	187.41	188.00	20.28	0.00	0.11	26.00	10.00	0.00	8.00	12.92	117738.00	0.67	184.87	187.00
6	6	3	10863.00	7933.00	130.10	0	Spot (Block6, Row3, Column6)	516.18	500.50	124.67	0.01	0.24	185.00	185.24	185.00	21.52	0.00	0.12	100.00	100.00	0.00	315.50	331.18	234346.00	15.38	299.92	292.00
6	7	3	11161.00	7944.00	161.05	0	Spot (Block6, Row3, Column7)	376.87	344.00	132.97	0.04	0.35	187.00	189.29	187.00	23.05	0.01	0.12	99.00	95.00	0.00	157.00	189.87	269086.00	8.14	230.64	226.00
6	8	3	11462.00	7948.00	155.75	0	Spot (Block6, Row3, Column8)	1168.05	1115.00	510.89	0.02	0.44	197.00	199.07	197.00	25.15	0.00	0.13	100.00	100.00	0.00	918.00	971.05	779092.00	38.53	450.53	381.00
6	1	4	9359.00	8235.00	164.45	0	Spot (Block6, Row4, Column1)	344.53	307.00	102.00	0.05	0.30	171.00	169.01	171.00	20.16	0.01	0.12	99.00	97.00	0.00	136.00	173.53	258054.00	8.70	219.21	209.00
6	2	4	9668.00	8235.00	135.40	0	Spot (Block6, Row4, Column2)	236.43	222.50	45.80	0.03	0.19	180.00	177.75	180.00	22.55	0.01	0.13	88.00	46.00	0.00	42.50	56.43	116798.00	2.60	203.00	200.00
6	3	4	9962.00	8226.00	102.80	0	Spot (Block6, Row4, Column3)	1016.02	945.00	283.34	0.03	0.28	184.00	183.21	184.00	22.59	0.00	0.12	100.00	100.00	0.00	761.00	832.02	273310.00	36.86	440.63	370.50
6	4	4	10303.00	8225.00	220.45	0	Spot (Block6, Row4, Column4)	201.20	201.00	14.85	0.00	0.07	189.00	188.98	189.00	20.47	0.00	0.11	22.00	1.00	0.00	12.00	12.20	279469.00	0.60	190.44	191.00
6	5	4	10563.00	8233.00	147.00	-50	Spot (Block6, Row4, Column5)	201.70	200.00	18.11	0.00	0.09	192.00	192.04	192.00	21.18	0.00	0.11	16.00	1.00	0.00	8.00	9.70	118395.00	0.46	191.91	191.00
6	6	4	10859.00	8226.00	211.05	0	Spot (Block6, Row4, Column6)	273.22	287.00	39.85	0.02	0.15	188.00	187.77	188.00	20.84	0.00	0.11	91.00	77.00	0.00	99.00	85.22	347262.00	4.10	217.48	207.00
6	7	4	11168.00	8221.00	107.10	0	Spot (Block6, Row4, Column7)	296.55	294.00	54.69	0.00	0.18	188.00	191.35	188.00	32.98	0.01	0.17	94.00	85.00	0.00	106.00	108.55	87779.00	3.19	221.42	208.00
6	8	4	11462.00	8241.00	173.30	0	Spot (Block6, Row4, Column8)	268.03	274.00	43.04	0.01	0.16	194.00	195.12	194.00	21.32	0.00	0.11	90.00	70.00	0.00	80.00	74.03	223005.00	3.42	210.06	206.00
6	1	5	9369.00	8539.00	117.05	0	Spot (Block6, Row5, Column1)	265.86	277.00	40.12	0.02	0.15	178.00	177.49	178.00	18.80	0.00	0.11	98.00	87.00	0.00	99.00	87.86	95443.00	4.70	212.19	204.00
6	2	5	9659.00	8533.00	144.85	0	Spot (Block6, Row5, Column2)	885.13	857.00	239.07	0.01	0.27	182.00	181.85	182.00	24.95	0.00	0.14	100.00	100.00	0.00	675.00	703.13	506296.00	28.19	383.96	372.00
6	3	5	9955.00	8527.00	158.45	0	Spot (Block6, Row5, Column3)	590.80	505.00	234.79	0.07	0.40	183.00	181.47	183.00	23.25	0.00	0.13	100.00	100.00	0.00	322.00	407.80	409422.00	17.61	282.32	274.00
6	4	5	10260.00	8537.00	193.40	0	Spot (Block6, Row5, Column4)	267.82	259.00	68.14	0.01	0.25	186.00	185.76	186.00	23.92	0.00	0.13	83.00	61.00	0.00	73.00	81.82	283887.00	3.43	198.63	200.00
6	5	5	10562.00	8536.00	144.50	0	Spot (Block6, Row5, Column5)	1835.36	1763.00	981.69	0.02	0.53	193.00	194.33	193.00	23.71	0.00	0.12	100.00	100.00	0.00	1570.00	1642.36	1036976.00	69.22	532.74	455.00
6	6	5	10856.00	8525.00	154.95	0	Spot (Block6, Row5, Column6)	252.09	254.00	33.73	0.00	0.13	192.00	195.96	192.00	35.05	0.01	0.18	74.00	40.00	0.00	62.00	60.09	166382.00	1.60	215.81	213.00
6	7	5	11159.00	8532.00	172.40	0	Spot (Block6, Row5, Column7)	1849.18	1721.00	848.85	0.03	0.46	192.00	198.06	192.00	42.89	0.01	0.22	100.00	100.00	0.00	1529.00	1657.18	1536670.00	38.49	576.75	570.00
6	8	5	11461.00	8543.00	147.45	0	Spot (Block6, Row5, Column8)	539.53	477.00	262.87	0.05	0.49	192.00	193.76	192.00	32.05	0.00	0.17	99.00	93.00	0.00	285.00	347.53	321557.00	10.79	295.77	271.00
6	1	6	9353.00	8819.00	150.10	0	Spot (Block6, Row6, Column1)	413.12	403.00	72.05	0.01	0.17	178.00	177.69	178.00	24.45	0.00	0.14	100.00	100.00	0.00	225.00	235.12	254069.00	9.63	256.25	250.00
6	2	6	9657.00	8828.00	179.80	0	Spot (Block6, Row6, Column2)	923.34	897.00	341.58	0.01	0.37	181.00	183.03	181.00	27.64	0.00	0.15	100.00	100.00	0.00	716.00	742.34	840238.00	26.78	375.19	381.50
6	3	6	9950.00	8829.00	145.90	0	Spot (Block6, Row6, Column3)	445.48	396.00	126.19	0.05	0.28	181.00	180.68	181.00	24.37	0.00	0.13	100.00	99.00	0.00	215.00	264.48	260604.00	10.87	242.13	230.50
6	4	6	10257.00	8823.00	163.30	0	Spot (Block6, Row6, Column4)	202.48	201.00	19.42	0.00	0.10	187.00	187.35	187.00	21.76	0.00	0.12	26.00	6.00	0.00	14.00	15.48	148214.00	0.70	185.26	185.00
6	5	6	10560.00	8836.00	93.00	0	Spot (Block6, Row6, Column5)	1546.19	1583.00	336.10	0.01	0.22	196.00	197.09	196.00	22.69	0.00	0.12	100.00	100.00	0.00	1387.00	1350.19	335524.00	59.45	641.84	590.00
6	6	6	10859.00	8832.00	192.50	0	Spot (Block6, Row6, Column6)	215.51	212.00	21.72	0.01	0.10	194.00	197.35	194.00	26.84	0.01	0.14	31.00	8.00	0.00	18.00	21.51	225420.00	0.68	197.10	197.00
6	7	6	11150.00	8838.00	98.30	0	Spot (Block6, Row6, Column7)	379.27	389.50	71.78	0.01	0.19	192.00	193.78	192.00	30.64	0.00	0.16	100.00	98.00	0.00	197.50	187.27	91784.00	6.05	276.68	266.00
6	8	6	11467.00	8844.00	153.40	0	Spot (Block6, Row6, Column8)	584.34	525.50	275.27	0.05	0.47	190.00	188.96	190.00	18.88	0.00	0.10	100.00	100.00	0.00	335.50	394.34	376317.00	20.94	272.37	272.00
6	1	7	9353.00	9127.00	159.75	0	Spot (Block6, Row7, Column1)	316.66	308.00	57.88	0.01	0.18	171.00	169.55	171.00	19.10	0.00	0.11	99.00	97.00	0.00	137.00	145.66	222929.00	7.70	210.30	205.00
6	2	7	9686.00	9147.00	112.40	0	Spot (Block6, Row7, Column2)	222.20	217.00	22.74	0.01	0.10	176.00	174.68	176.00	24.15	0.00	0.14	85.00	35.00	0.00	41.00	46.20	72880.00	1.97	199.04	197.00
6	3	7	9961.00	9132.00	147.00	-50	Spot (Block6, Row7, Column3)	183.12	183.00	18.72	0.00	0.10	181.00	178.98	181.00	19.43	0.00	0.11	15.00	3.00	0.00	2.00	2.12	108774.00	0.21	184.40	184.00
6	4	7	10272.00	9128.00	168.00	0	Spot (Block6, Row7, Column4)	216.34	212.00	18.48	0.01	0.09	187.00	187.16	187.00	18.27	0.00	0.10	71.00	23.00	0.00	25.00	29.34	170690.00	1.60	202.57	202.00
6	5	7	10561.00	9126.00	121.55	0	Spot (Block6, Row7, Column5)	267.16	278.00	31.33	0.02	0.12	195.00	197.57	195.00	27.93	0.01	0.14	86.00	73.00	0.00	83.00	72.16	103926.00	2.49	221.57	214.00
6	6	7	10853.00	9128.00	161.50	0	Spot (Block6, Row7, Column6)	1303.65	1228.50	418.90	0.03	0.32	198.00	203.15	198.00	31.79	0.01	0.16	100.00	100.00	0.00	1030.50	1105.65	938630.00	34.62	469.03	440.00
6	7	7	11151.00	9132.00	99.80	0	Spot (Block6, Row7, Column7)	486.93	473.00	111.45	0.01	0.23	191.00	192.70	191.00	25.64	0.00	0.13	100.00	98.00	0.00	282.00	295.93	123681.00	11.48	291.63	277.50
6	8	7	11465.00	9136.00	161.75	0	Spot (Block6, Row7, Column8)	334.93	320.00	59.78	0.02	0.18	189.00	188.91	189.00	18.38	0.00	0.10	99.00	97.00	0.00	131.00	145.93	241817.00	7.95	233.51	221.50
6	1	8	9397.00	9432.00	127.20	0	Spot (Block6, Row8, Column1)	223.92	212.50	53.32	0.02	0.24	169.00	167.20	169.00	20.45	0.00	0.12	67.00	50.00	0.00	43.50	54.92	97181.00	2.77	191.38	185.00
6	2	8	9653.00	9431.00	220.20	0	Spot (Block6, Row8, Column2)	194.31	193.00	20.43	0.00	0.11	173.00	170.18	173.00	20.74	0.01	0.12	48.00	11.00	0.00	20.00	21.31	270291.00	1.16	173.95	174.00
6	3	8	9962.00	9425.00	112.85	0	Spot (Block6, Row8, Column3)	250.39	249.00	30.10	0.00	0.12	177.00	174.99	177.00	22.04	0.00	0.13	99.00	76.00	0.00	72.00	73.39	83379.00	3.42	212.55	209.50
6	4	8	10257.00	9433.00	98.35	0	Spot (Block6, Row8, Column4)	2318.43	2201.00	627.91	0.02	0.27	182.00	180.18	182.00	21.06	0.00	0.12	100.00	100.00	0.00	2019.00	2136.43	570333.00	101.53	773.78	736.50
6	5	8	10568.00	9417.00	184.95	0	Spot (Block6, Row8, Column5)	206.85	206.00	16.08	0.00	0.08	186.00	185.57	186.00	19.34	0.00	0.10	50.00	11.00	0.00	20.00	20.85	197335.00	1.10	195.18	195.00
6	6	8	10852.00	9431.00	104.60	0	Spot (Block6, Row8, Column6)	800.61	776.00	212.66	0.01	0.27	193.00	195.28	193.00	25.78	0.01	0.13	100.00	100.00	0.00	583.00	607.61	224971.00	23.48	380.09	359.50
6	7	8	11154.00	9429.00	148.45	0	Spot (Block6, Row8, Column7)	295.44	293.00	46.11	0.00	0.16	191.00	190.03	191.00	19.07	0.00	0.10	97.00	91.00	0.00	102.00	104.44	177559.00	5.53	220.30	215.00
6	8	8	11462.00	9437.00	147.00	-50	Spot (Block6, Row8, Column8)	222.30	214.00	32.84	0.02	0.15	191.00	191.75	191.00	19.09	0.00	0.10	54.00	35.00	0.00	23.00	31.30	132489.00	1.60	187.94	187.00
7	1	1	13861.00	7343.00	148.70	0	Spot (Block7, Row1, Column1)	4942.12	4308.00	2567.78	0.06	0.52	119.00	123.15	119.00	22.77	0.01	0.18	100.00	100.00	0.00	4189.00	4823.12	2999868.00	211.63	1210.64	890.00
7	2	1	14162.00	7343.00	147.00	-50	Spot (Block7, Row1, Column2)	123.88	123.00	10.35	0.00	0.08	117.00	118.75	117.00	17.30	0.01	0.15	12.00	1.00	0.00	6.00	6.88	73214.00	0.30	122.97	120.00
7	3	1	14408.00	7301.00	229.20	0	Spot (Block7, Row1, Column3)	129.61	129.00	12.94	0.00	0.10	119.00	120.04	119.00	12.44	0.00	0.10	41.00	12.00	0.00	10.00	10.61	195847.00	0.77	122.76	121.00
7	4	1	14763.00	7345.00	147.00	-50	Spot (Block7, Row1, Column4)	138.47	134.00	19.86	0.01	0.14	121.00	122.27	121.00	13.71	0.00	0.11	49.00	26.00	0.00	13.00	17.47	81696.00	1.18	121.53	121.00
7	5	1	15063.00	7346.00	147.00	-50	Spot (Block7, Row1, Column5)	125.37	122.00	18.09	0.01	0.14	122.00	122.42	122.00	15.50	0.00	0.13	18.00	10.00	0.00	0.00	3.37	73968.00	0.19	130.12	127.00
7	6	1	15363.00	7336.00	137.75	0	Spot (Block7, Row1, Column6)	241.80	226.00	53.27	0.03	0.22	120.00	121.62	120.00	16.24	0.01	0.13	98.00	98.00	0.00	106.00	121.80	124527.00	7.40	157.91	159.00
7	7	1	15661.00	7333.00	146.15	0	Spot (Block7, Row1, Column7)	157.96	160.00	17.82	0.01	0.11	127.00	132.92	127.00	30.20	0.02	0.23	54.00	3.00	0.00	33.00	30.96	91930.00	0.83	134.73	132.00
7	8	1	15962.00	7350.00	138.95	0	Spot (Block7, Row1, Column8)	8347.86	7739.00	3024.75	0.03	0.36	133.00	140.50	133.00	38.04	0.02	0.27	100.00	100.00	0.00	7606.00	8214.86	4340886.00	215.75	2014.74	1940.50
7	1	2	13861.00	7643.00	147.00	-50	Spot (Block7, Row2, Column1)	125.36	119.00	22.19	0.02	0.18	118.00	120.42	118.00	19.58	0.01	0.16	20.00	13.00	0.00	1.00	7.36	74464.00	0.25	124.31	119.00
7	2	2	14162.00	7644.00	147.00	-50	Spot (Block7, Row2, Column2)	124.62	121.00	18.50	0.01	0.15	116.00	116.63	116.00	14.95	0.00	0.13	30.00	14.00	0.00	5.00	8.62	73649.00	0.53	122.22	118.00
7	3	2	14462.00	7644.00	147.00	-50	Spot (Block7, Row2, Column3)	125.88	123.00	13.82	0.01	0.11	118.00	118.57	118.00	13.87	0.00	0.12	28.00	9.00	0.00	5.00	7.88	74017.00	0.53	127.35	126.50
7	4	2	14726.00	7690.00	289.85	0	Spot (Block7, Row2, Column4)	126.74	126.00	13.71	0.00	0.11	118.00	118.60	118.00	13.37	0.00	0.11	31.00	9.00	0.00	8.00	8.74	311263.00	0.61	118.87	117.00
7	5	2	15074.00	7652.00	210.20	0	Spot (Block7, Row2, Column5)	162.86	165.00	22.57	0.01	0.14	121.00	122.40	121.00	19.48	0.00	0.16	80.00	58.00	0.00	44.00	41.86	204872.00	2.08	135.48	134.00
7	6	2	15363.00	7647.00	147.00	-50	Spot (Block7, Row2, Column6)	132.31	128.50	16.79	0.01	0.13	122.00	131.71	122.00	47.48	0.03	0.36	5.00	0.00	0.00	6.50	10.31	78590.00	0.01	130.57	126.00
7	7	2	15663.00	7648.00	147.00	-50	Spot (Block7, Row2, Column7)	130.39	130.00	13.07	0.00	0.10	125.00	128.18	125.00	18.24	0.01	0.14	17.00	0.00	0.00	5.00	5.39	76537.00	0.12	131.84	133.00
7	8	2	15988.00	7643.00	228.15	0	Spot (Block7, Row2, Column8)	148.80	147.00	19.09	0.01	0.13	132.00	139.02	132.00	34.49	0.02	0.25	21.00	0.00	0.00	15.00	16.80	222450.00	0.28	138.85	137.00
7	1	3	13861.00	7943.00	147.00	-50	Spot (Block7, Row3, Column1)	127.67	124.00	17.24	0.01	0.14	120.00	121.53	120.00	14.81	0.01	0.12	27.00	15.00	0.00	4.00	7.67	74940.00	0.41	123.10	121.00
7	2	3	14136.00	7995.00	152.65	0	Spot (Block7, Row3, Column2)	140.15	139.00	14.27	0.00	0.10	120.00	120.96	120.00	15.34	0.00	0.13	60.00	22.00	0.00	19.00	20.15	89697.00	1.25	128.00	126.00
7	3	3	14467.00	7907.00	181.20	0	Spot (Block7, Row3, Column3)	140.08	135.00	19.09	0.02	0.14	120.00	121.69	120.00	16.31	0.01	0.13	47.00	28.00	0.00	15.00	20.08	129010.00	1.13	126.11	125.00
7	4	3	14763.00	7945.00	147.30	0	Spot (Block7, Row3, Column4)	354.70	310.00	121.82	0.06	0.34	121.00	122.14	121.00	15.17	0.00	0.12	100.00	100.00	0.00	189.00	233.70	211047.00	15.33	188.10	182.00
7	5	3	15062.00	7946.00	147.00	-50	Spot (Block7, Row3, Column5)	128.88	126.00	14.09	0.01	0.11	123.00	130.89	123.00	42.67	0.03	0.33	1.00	0.00	0.00	3.00	5.88	76685.00	-0.05	124.50	123.00
7	6	3	15360.00	7942.00	196.45	0	Spot (Block7, Row3, Column6)	2708.66	2387.00	1431.33	0.05	0.53	132.00	150.96	132.00	61.14	0.06	0.41	100.00	100.00	0.00	2255.00	2576.66	2957862.00	41.83	743.35	713.00
7	7	3	15662.00	7948.00	147.00	-50	Spot (Block7, Row3, Column7)	150.23	147.00	17.85	0.01	0.12	127.00	138.23	127.00	42.85	0.04	0.31	14.00	0.00	0.00	20.00	23.23	88936.00	0.28	146.48	142.00
7	8	3	15966.00	7959.00	152.15	0	Spot (Block7, Row3, Column8)	532.62	483.00	204.00	0.04	0.38	130.00	135.10	130.00	22.06	0.02	0.16	100.00	100.00	0.00	353.00	402.62	339277.00	18.02	253.66	218.00
7	1	4	13857.00	8241.00	150.05	0	Spot (Block7, Row4, Column1)	370.79	360.50	113.83	0.01	0.31	121.00	122.07	121.00	15.51	0.00	0.13	100.00	100.00	0.00	239.50	249.79	229146.00	16.03	186.39	186.00
7	2	4	14169.00	8243.00	124.80	0	Spot (Block7, Row4, Column2)	297.25	304.00	54.40	0.01	0.18	125.00	126.96	125.00	15.95	0.01	0.13	100.00	100.00	0.00	179.00	172.25	123062.00	10.68	183.28	187.00
7	3	4	14468.00	8251.00	100.60	0	Spot (Block7, Row4, Column3)	640.58	612.50	142.58	0.02	0.22	126.00	128.53	126.00	19.77	0.01	0.15	100.00	100.00	0.00	486.50	514.58	165270.00	25.90	294.20	261.00
7	4	4	14730.00	8251.00	192.90	0	Spot (Block7, Row4, Column4)	143.51	144.00	14.75	0.00	0.10	124.00	126.29	124.00	15.85	0.01	0.13	60.00	23.00	0.00	20.00	19.51	151117.00	1.09	131.90	128.50
7	5	4	15029.00	8258.00	123.75	0	Spot (Block7, Row4, Column5)	152.34	155.00	21.43	0.01	0.14	125.00	126.50	125.00	15.72	0.01	0.12	68.00	47.00	0.00	30.00	27.34	61849.00	1.64	133.88	130.00
7	6	4	15358.00	8246.00	209.45	0	Spot (Block7, Row4, Column6)	192.13	193.00	26.59	0.00	0.14	127.00	136.33	127.00	39.14	0.03	0.29	85.00	24.00	0.00	66.00	65.13	240546.00	1.43	144.79	140.00
7	7	4	15662.00	8248.00	147.00	-50	Spot (Block7, Row4, Column7)	139.92	135.00	20.18	0.02	0.14	125.00	128.95	125.00	19.35	0.01	0.15	32.00	20.00	0.00	10.00	14.92	82835.00	0.57	131.42	130.00
7	8	4	16038.00	8252.00	177.85	0	Spot (Block7, Row4, Column8)	148.52	151.00	18.45	0.01	0.12	128.00	131.61	128.00	19.79	0.01	0.15	55.00	17.00	0.00	23.00	20.52	131887.00	0.85	138.73	136.00
7	1	5	13867.00	8546.00	133.75	0	Spot (Block7, Row5, Column1)	200.83	199.00	31.83	0.00	0.16	125.00	130.69	125.00	29.57	0.02	0.23	92.00	75.00	0.00	74.00	75.83	96398.00	2.37	146.05	141.00
7	2	5	14163.00	8547.00	152.20	0	Spot (Block7, Row5, Column2)	576.69	519.00	223.25	0.05	0.39	126.00	129.25	126.00	20.16	0.01	0.16	100.00	100.00	0.00	393.00	450.69	365044.00	22.19	225.22	207.00
7	3	5	14459.00	8542.00	151.60	0	Spot (Block7, Row5, Column3)	1279.40	1082.00	668.06	0.07	0.52	126.00	130.73	126.00	23.33	0.02	0.18	100.00	100.00	0.00	956.00	1153.40	804744.00	49.23	361.06	295.50
7	4	5	14761.00	8540.00	176.70	0	Spot (Block7, Row5, Column4)	204.76	204.00	35.28	0.00	0.17	123.00	126.61	123.00	20.69	0.01	0.16	94.00	88.00	0.00	81.00	81.76	178350.00	3.78	143.37	140.00
7	5	5	15062.00	8549.00	147.25	0	Spot (Block7, Row5, Column5)	714.17	670.50	315.43	0.03	0.44	125.00	127.85	125.00	16.59	0.01	0.13	100.00	100.00	0.00	545.50	589.17	421360.00	35.34	250.44	210.50
7	6	5	15361.00	8548.00	147.00	-50	Spot (Block7, Row5, Column6)	130.99	130.00	14.20	0.00	0.11	123.00	125.78	123.00	18.71	0.01	0.15	18.00	2.00	0.00	7.00	7.99	77415.00	0.28	128.71	129.00
7	7	5	15663.00	8545.00	176.40	0	Spot (Block7, Row5, Column7)	389.23	369.00	123.58	0.02	0.32	124.00	127.42	124.00	20.57	0.01	0.16	100.00	100.00	0.00	245.00	265.23	338243.00	12.73	205.05	199.00
7	8	5	15961.00	8542.00	149.45	0	Spot (Block7, Row5, Column8)	172.65	178.00	20.04	0.01	0.12	126.00	128.84	126.00	18.41	0.01	0.14	86.00	72.00	0.00	52.00	46.65	105836.00	2.38	154.61	157.00
7	1	6	13857.00	8836.00	171.15	0	Spot (Block7, Row6, Column1)	2095.82	2068.00	834.18	0.01	0.40	128.00	136.81	128.00	36.10	0.03	0.26	100.00	100.00	0.00	1940.00	1967.82	1710192.00	54.26	633.89	647.00
7	2	6	14156.00	8846.00	180.95	0	Spot (Block7, Row6, Column2)	284.88	300.00	58.67	0.02	0.21	125.00	131.48	125.00	28.42	0.02	0.22	99.00	98.00	0.00	175.00	159.88	262379.00	5.40	177.30	181.00
7	3	6	14454.00	8847.00	155.15	0	Spot (Block7, Row6, Column3)	248.30	249.50	52.98	0.00	0.21	124.00	127.35	124.00	19.76	0.01	0.16	99.00	99.00	0.00	125.50	124.30	163877.00	6.12	172.15	178.50
7	4	6	14768.00	8843.00	203.05	0	Spot (Block7, Row6, Column4)	140.23	137.00	19.70	0.01	0.14	123.00	124.69	123.00	16.11	0.01	0.13	45.00	25.00	0.00	14.00	17.23	163651.00	0.96	126.59	125.00
7	5	6	15073.00	8846.00	122.35	0	Spot (Block7, Row6, Column5)	256.05	271.00	45.83	0.02	0.18	123.00	125.18	123.00	16.11	0.01	0.13	100.00	99.00	0.00	148.00	133.05	100626.00	8.13	172.89	180.00
7	6	6	15340.00	8859.00	157.35	0	Spot (Block7, Row6, Column6)	181.02	158.50	79.24	0.06	0.44	123.00	125.56	123.00	18.02	0.01	0.14	70.00	49.00	0.00	35.50	58.02	122368.00	3.08	138.81	132.00
7	7	6	15661.00	8849.00	147.00	-50	Spot (Block7, Row6, Column7)	138.03	133.00	19.73	0.02	0.14	125.00	127.82	125.00	18.86	0.01	0.15	33.00	18.00	0.00	8.00	13.03	81161.00	0.54	124.76	124.00
7	8	6	15961.00	8850.00	147.00	-50	Spot (Block7, Row6, Column8)	147.20	140.00	21.00	0.02	0.14	130.00	133.41	130.00	18.09	0.01	0.14	40.00	20.00	0.00	10.00	17.20	86701.00	0.76	141.38	134.00
7	1	7	13859.00	9143.00	167.10	0	Spot (Block7, Row7, Column1)	493.00	444.00	196.78	0.05	0.40	122.00	127.48	122.00	27.16	0.02	0.21	100.00	100.00	0.00	322.00	371.00	381088.00	13.46	212.56	206.00
7	2	7	14161.00	9116.00	212.20	0	Spot (Block7, Row7, Column2)	144.06	141.00	20.33	0.01	0.14	124.00	127.83	124.00	18.03	0.01	0.14	47.00	26.00	0.00	17.00	20.06	184825.00	0.90	132.92	132.00
7	3	7	14427.00	9157.00	128.35	0	Spot (Block7, Row7, Column3)	153.53	153.00	14.73	0.00	0.10	125.00	127.37	125.00	16.79	0.01	0.13	78.00	36.00	0.00	28.00	28.53	67861.00	1.56	135.56	135.00
7	4	7	14760.00	9146.00	147.00	-50	Spot (Block7, Row7, Column4)	135.65	136.00	13.05	0.00	0.10	124.00	126.74	124.00	17.69	0.01	0.14	33.00	3.00	0.00	12.00	11.65	79895.00	0.50	140.56	142.00
7	5	7	15060.00	9147.00	147.00	-50	Spot (Block7, Row7, Column5)	134.97	129.00	22.59	0.02	0.17	120.00	121.93	120.00	16.13	0.01	0.13	30.00	22.00	0.00	9.00	14.97	79364.00	0.81	119.84	119.50
7	6	7	15358.00	9139.00	173.25	0	Spot (Block7, Row7, Column6)	335.28	335.00	87.97	0.00	0.26	128.00	133.72	128.00	31.86	0.02	0.24	100.00	96.00	0.00	207.00	207.28	280962.00	6.33	180.36	185.00
7	7	7	15722.00	9157.00	192.90	0	Spot (Block7, Row7, Column7)	149.73	146.50	18.65	0.01	0.12	129.00	131.21	129.00	17.38	0.01	0.13	50.00	29.00	0.00	17.50	20.73	156323.00	1.07	138.17	135.00
7	8	7	15957.00	9140.00	110.90	0	Spot (Block7, Row7, Column8)	229.81	215.00	52.20	0.03	0.23	131.00	134.59	131.00	17.60	0.01	0.13	99.00	98.00	0.00	84.00	98.81	73078.00	5.41	173.60	184.50
7	1	8	13866.00	9436.00	130.75	0	Spot (Block7, Row8, Column1)	211.83	210.00	25.79	0.00	0.12	122.00	124.24	122.00	16.48	0.01	0.13	99.00	97.00	0.00	88.00	89.83	97231.00	5.31	163.93	163.00
7	2	8	14140.00	9480.00	101.10	0	Spot (Block7, Row8, Column2)	156.40	160.00	21.72	0.01	0.14	123.00	125.93	123.00	17.01	0.01	0.14	70.00	54.00	0.00	37.00	33.40	40195.00	1.79	140.31	132.50
7	3	8	14528.00	9439.00	122.75	0	Spot (Block7, Row8, Column3)	146.68	139.00	20.94	0.02	0.14	126.00	128.98	126.00	18.93	0.01	0.15	38.00	27.00	0.00	13.00	20.68	58820.00	0.94	132.65	131.00
7	4	8	14758.00	9449.00	99.75	0	Spot (Block7, Row8, Column4)	1198.47	1232.00	331.28	0.01	0.28	125.00	128.47	125.00	19.11	0.01	0.15	100.00	100.00	0.00	1107.00	1073.47	303214.00	55.98	459.58	349.50
7	5	8	15075.00	9452.00	241.00	0	Spot (Block7, Row8, Column5)	138.24	136.00	17.16	0.01	0.12	124.00	130.29	124.00	34.63	0.02	0.27	15.00	0.00	0.00	12.00	14.24	231548.00	0.23	121.98	121.00
7	6	8	15367.00	9447.00	119.50	0	Spot (Block7, Row8, Column6)	4716.63	4831.00	1931.84	0.01	0.41	131.00	138.92	131.00	40.61	0.03	0.29	100.00	100.00	0.00	4700.00	4585.63	1792320.00	112.72	1075.71	1051.50
7	7	8	15662.00	9445.00	171.70	0	Spot (Block7, Row8, Column7)	191.39	193.00	19.08	0.00	0.10	129.00	134.11	129.00	28.16	0.02	0.21	94.00	66.00	0.00	64.00	62.39	157704.00	2.03	156.08	156.00
7	8	8	15960.00	9450.00	147.00	-50	Spot (Block7, Row8, Column8)	175.32	164.50	99.80	0.03	0.57	130.00	132.71	130.00	16.86	0.01	0.13	56.00	50.00	0.00	34.50	45.32	103091.00	2.53	122.61	121.00
8	1	1	18364.00	7355.00	150.80	0	Spot (Block8, Row1, Column1)	4734.49	4301.00	2563.47	0.04	0.54	205.00	209.10	205.00	27.33	0.01	0.13	100.00	100.00	0.00	4096.00	4529.49	2944852.00	165.57	1143.89	844.00
8	2	1	18649.00	7352.00	185.60	0	Spot (Block8, Row1, Column2)	233.86	231.00	19.51	0.01	0.08	206.00	208.24	206.00	22.35	0.00	0.11	56.00	16.00	0.00	25.00	27.86	227546.00	1.15	218.52	219.00
8	3	1	18992.00	7350.00	147.95	0	Spot (Block8, Row1, Column3)	230.24	228.00	15.41	0.00	0.07	205.00	205.34	205.00	16.03	0.00	0.08	70.00	25.00	0.00	23.00	25.24	137456.00	1.55	219.76	220.00
8	4	1	19219.00	7380.00	114.35	0	Spot (Block8, Row1, Column4)	250.12	248.00	20.65	0.00	0.08	208.00	208.14	208.00	17.32	0.00	0.08	88.00	58.00	0.00	40.00	42.12	86040.00	2.42	230.55	227.00
8	5	1	19594.00	7384.00	261.30	0	Spot (Block8, Row1, Column5)	216.29	216.00	21.54	0.00	0.10	205.00	203.89	205.00	17.50	0.00	0.09	34.00	9.00	0.00	11.00	11.29	428470.00	0.71	206.65	207.00
8	6	1	19863.00	7351.00	145.00	0	Spot (Block8, Row1, Column6)	224.78	221.00	18.26	0.01	0.08	201.00	200.69	201.00	15.90	0.00	0.08	64.00	24.00	0.00	20.00	23.78	129023.00	1.52	208.33	206.50
8	7	1	20181.00	7388.00	113.70	0	Spot (Block8, Row1, Column7)	221.87	222.00	13.15	0.00	0.06	199.00	200.95	199.00	27.78	0.00	0.14	40.00	0.00	0.00	23.00	22.87	74993.00	0.75	207.28	209.00
8	8	1	20462.00	7360.00	138.75	0	Spot (Block8, Row1, Column8)	8957.79	8453.50	3275.92	0.03	0.37	198.00	202.56	198.00	35.38	0.01	0.17	100.00	100.00	0.00	8255.50	8759.79	4675966.00	247.44	2177.44	1674.00
8	1	2	18397.00	7672.00	211.20	0	Spot (Block8, Row2, Column1)	214.26	213.00	17.36	0.00	0.08	201.00	203.03	201.00	19.68	0.00	0.10	30.00	5.00	0.00	12.00	13.26	273397.00	0.57	204.32	204.00
8	2	2	18675.00	7644.00	160.75	0	Spot (Block8, Row2, Column2)	232.20	229.00	20.54	0.01	0.09	202.00	202.75	202.00	14.51	0.00	0.07	77.00	43.00	0.00	27.00	30.20	166024.00	2.03	214.40	210.00
8	3	2	18980.00	7651.00	206.55	0	Spot (Block8, Row2, Column3)	225.23	221.00	18.44	0.01	0.08	203.00	203.45	203.00	16.07	0.00	0.08	56.00	16.00	0.00	18.00	22.23	273203.00	1.36	213.41	213.00
8	4	2	19263.00	7650.00	151.35	0	Spot (Block8, Row2, Column4)	239.97	233.00	22.75	0.01	0.09	207.00	207.40	207.00	17.28	0.00	0.08	69.00	38.00	0.00	26.00	32.97	150940.00	1.89	226.43	224.00
8	5	2	19572.00	7658.00	195.05	0	Spot (Block8, Row2, Column5)	267.52	268.00	32.56	0.00	0.12	207.00	207.55	207.00	17.29	0.00	0.08	90.00	76.00	0.00	61.00	60.52	287054.00	3.47	229.38	223.00
8	6	2	19864.00	7662.00	147.00	-50	Spot (Block8, Row2, Column6)	219.40	220.00	15.39	0.00	0.07	203.00	204.46	203.00	21.46	0.00	0.10	37.00	4.00	0.00	17.00	16.40	129228.00	0.70	216.38	218.00
8	7	2	20169.00	7665.00	193.60	0	Spot (Block8, Row2, Column7)	214.00	214.00	13.74	0.00	0.06	196.00	196.14	196.00	14.89	0.00	0.08	59.00	14.00	0.00	18.00	18.00	227482.00	1.20	202.52	202.00
8	8	2	20429.00	7686.00	258.55	0	Spot (Block8, Row2, Column8)	208.96	208.00	14.21	0.00	0.07	194.00	198.85	194.00	29.99	0.01	0.15	15.00	0.00	0.00	14.00	14.96	405381.00	0.34	198.56	199.00
8	1	3	18377.00	7952.00	156.20	0	Spot (Block8, Row3, Column1)	237.86	232.00	24.82	0.01	0.10	201.00	200.81	201.00	15.57	0.00	0.08	80.00	48.00	0.00	31.00	36.86	160321.00	2.38	213.74	210.00
8	2	3	18665.00	7987.00	173.30	0	Spot (Block8, Row3, Column2)	228.09	224.00	21.23	0.01	0.09	201.00	201.37	201.00	14.34	0.00	0.07	67.00	36.00	0.00	23.00	27.09	191364.00	1.86	213.16	213.00
8	3	3	18976.00	7960.00	160.30	0	Spot (Block8, Row3, Column3)	237.54	231.00	26.58	0.01	0.11	201.00	201.46	201.00	15.99	0.00	0.08	75.00	47.00	0.00	30.00	36.54	167941.00	2.26	209.92	210.00
8	4	3	19260.00	7950.00	168.50	0	Spot (Block8, Row3, Column4)	244.72	244.00	21.95	0.00	0.09	205.00	205.74	205.00	18.21	0.00	0.09	81.00	54.00	0.00	39.00	39.72	192594.00	2.14	216.78	215.00
8	5	3	19563.00	7961.00	147.00	-50	Spot (Block8, Row3, Column5)	225.90	225.00	26.51	0.00	0.12	208.00	211.16	208.00	20.49	0.01	0.10	41.00	17.00	0.00	17.00	17.90	132605.00	0.72	203.88	204.00
8	6	3	19864.00	7953.00	174.50	0	Spot (Block8, Row3, Column6)	598.81	590.00	168.68	0.01	0.28	206.00	209.50	206.00	24.56	0.01	0.12	100.00	100.00	0.00	384.00	392.81	510784.00	15.85	318.95	307.00
8	7	3	20129.00	7992.00	224.70	0	Spot (Block8, Row3, Column7)	220.69	218.00	21.84	0.01	0.10	198.00	199.96	198.00	21.38	0.00	0.11	45.00	11.00	0.00	20.00	22.69	317800.00	0.97	210.40	208.50
8	8	3	20464.00	7970.00	156.60	0	Spot (Block8, Row3, Column8)	636.82	596.00	218.39	0.03	0.34	197.00	198.41	197.00	17.08	0.00	0.09	100.00	100.00	0.00	399.00	439.82	429220.00	25.67	326.63	301.00
8	1	4	18361.00	8255.00	162.55	0	Spot (Block8, Row4, Column1)	267.43	275.00	25.96	0.01	0.10	205.00	205.65	205.00	17.22	0.00	0.08	93.00	78.00	0.00	70.00	62.43	195757.00	3.59	235.13	225.50
8	2	4	18674.00	8259.00	167.15	0	Spot (Block8, Row4, Column2)	258.92	264.00	21.07	0.01	0.08	204.00	204.99	204.00	18.50	0.00	0.09	92.00	75.00	0.00	60.00	54.92	201184.00	2.91	223.83	221.00
8	3	4	18963.00	8248.00	136.55	0	Spot (Block8, Row4, Column3)	355.18	367.00	55.56	0.01	0.16	204.00	205.06	204.00	17.06	0.00	0.08	100.00	98.00	0.00	163.00	151.18	178658.00	8.80	251.01	244.00
8	4	4	19262.00	8260.00	147.00	-50	Spot (Block8, Row4, Column4)	217.26	216.00	16.28	0.00	0.07	207.00	207.23	207.00	16.72	0.00	0.08	27.00	8.00	0.00	9.00	10.26	127748.00	0.60	222.73	220.50
8	5	4	19562.00	8261.00	147.00	-50	Spot (Block8, Row4, Column5)	217.40	215.00	18.87	0.00	0.09	206.00	206.70	206.00	16.25	0.00	0.08	35.00	14.00	0.00	9.00	11.40	128485.00	0.66	202.96	203.00
8	6	4	19861.00	8254.00	191.30	0	Spot (Block8, Row4, Column6)	298.65	299.00	35.76	0.00	0.12	204.00	205.19	204.00	19.17	0.00	0.09	98.00	93.00	0.00	95.00	94.65	307911.00	4.88	237.62	231.00
8	7	4	20146.00	8258.00	148.30	0	Spot (Block8, Row4, Column7)	228.51	226.00	16.63	0.00	0.07	198.00	202.20	198.00	30.11	0.01	0.15	43.00	4.00	0.00	28.00	30.51	138019.00	0.87	213.75	213.00
8	8	4	20488.00	8260.00	133.75	0	Spot (Block8, Row4, Column8)	214.03	212.00	16.93	0.00	0.08	194.00	194.89	194.00	15.73	0.00	0.08	59.00	23.00	0.00	18.00	20.03	103806.00	1.22	206.34	204.00
8	1	5	18402.00	8530.00	156.05	0	Spot (Block8, Row5, Column1)	242.69	232.00	36.07	0.02	0.15	207.00	209.26	207.00	20.19	0.00	0.10	53.00	42.00	0.00	25.00	35.69	163085.00	1.66	231.80	222.00
8	2	5	18667.00	8561.00	153.10	0	Spot (Block8, Row5, Column2)	735.44	684.00	223.72	0.03	0.30	208.00	210.60	208.00	24.62	0.01	0.12	100.00	100.00	0.00	476.00	527.44	472153.00	21.32	360.37	324.50
8	3	5	18958.00	8550.00	169.15	0	Spot (Block8, Row5, Column3)	333.22	312.00	67.35	0.03	0.20	204.00	204.44	204.00	16.78	0.00	0.08	99.00	97.00	0.00	108.00	129.22	264242.00	7.68	237.10	229.00
8	4	5	19235.00	8591.00	210.15	0	Spot (Block8, Row5, Column4)	227.43	226.00	19.41	0.00	0.09	202.00	202.62	202.00	15.60	0.00	0.08	76.00	28.00	0.00	24.00	25.43	286108.00	1.59	214.85	214.00
8	5	5	19560.00	8559.00	154.25	0	Spot (Block8, Row5, Column5)	388.03	387.00	84.89	0.00	0.22	203.00	204.12	203.00	16.55	0.00	0.08	99.00	99.00	0.00	184.00	185.03	255321.00	11.11	254.71	262.50
8	6	5	19862.00	8572.00	159.70	0	Spot (Block8, Row5, Column6)	230.12	229.00	19.33	0.00	0.08	204.00	206.82	204.00	29.09	0.01	0.14	38.00	7.00	0.00	25.00	26.12	162464.00	0.80	211.08	209.00
8	7	5	20164.00	8553.00	177.85	0	Spot (Block8, Row5, Column7)	1682.99	1666.00	743.10	0.00	0.44	200.00	207.66	200.00	40.32	0.02	0.19	100.00	100.00	0.00	1466.00	1482.99	1494494.00	36.59	526.93	528.00
8	8	5	20448.00	8584.00	248.50	0	Spot (Block8, Row5, Column8)	213.32	211.00	19.50	0.00	0.09	195.00	199.47	195.00	32.02	0.01	0.16	19.00	3.00	0.00	16.00	18.32	380358.00	0.43	203.71	201.00
8	1	6	18355.00	8845.00	160.20	0	Spot (Block8, Row6, Column1)	429.83	417.00	67.47	0.01	0.16	209.00	211.32	209.00	23.54	0.00	0.11	100.00	99.00	0.00	208.00	220.83	303458.00	9.28	282.95	287.00
8	2	6	18660.00	8854.00	181.30	0	Spot (Block8, Row6, Column2)	1098.28	1065.00	382.15	0.01	0.35	210.00	215.14	210.00	29.95	0.01	0.14	100.00	100.00	0.00	855.00	888.28	1019200.00	29.49	449.11	440.00
8	3	6	18972.00	8858.00	162.65	0	Spot (Block8, Row6, Column3)	263.71	269.00	35.71	0.01	0.14	207.00	209.12	207.00	24.04	0.00	0.11	87.00	61.00	0.00	62.00	56.71	193038.00	2.27	229.75	225.00
8	4	6	19267.00	8875.00	207.90	0	Spot (Block8, Row6, Column4)	236.27	234.00	24.31	0.00	0.10	203.00	203.51	203.00	16.59	0.00	0.08	67.00	47.00	0.00	31.00	33.27	290849.00	1.97	213.78	211.00
8	5	6	19542.00	8872.00	124.40	0	Spot (Block8, Row6, Column5)	239.18	236.50	25.27	0.00	0.11	201.00	202.15	201.00	15.52	0.00	0.08	80.00	54.00	0.00	35.50	38.18	97109.00	2.39	221.16	223.50
8	6	6	19862.00	8786.00	135.55	0	Spot (Block8, Row6, Column6)	217.00	216.00	11.54	0.00	0.05	201.00	203.45	201.00	23.56	0.01	0.12	30.00	0.00	0.00	15.00	16.00	106764.00	0.58	209.08	209.00
8	7	6	20094.00	8901.00	190.25	0	Spot (Block8, Row6, Column7)	211.50	212.00	14.35	0.00	0.07	199.00	202.75	199.00	27.38	0.01	0.14	12.00	0.00	0.00	13.00	12.50	215305.00	0.32	205.96	205.00
8	8	6	20442.00	8905.00	164.50	0	Spot (Block8, Row6, Column8)	223.18	220.00	18.25	0.01	0.08	198.00	198.54	198.00	14.80	0.00	0.07	71.00	32.00	0.00	22.00	25.18	167834.00	1.66	211.53	213.00
8	1	7	18366.00	9169.00	169.15	0	Spot (Block8, Row7, Column1)	284.40	289.00	31.23	0.01	0.11	209.00	210.06	209.00	17.69	0.00	0.08	95.00	88.00	0.00	80.00	75.40	225242.00	4.20	241.38	235.00
8	2	7	18643.00	9166.00	120.30	0	Spot (Block8, Row7, Column2)	243.35	239.00	26.11	0.01	0.11	208.00	209.80	208.00	25.04	0.00	0.12	59.00	29.00	0.00	31.00	35.35	93690.00	1.34	223.80	221.50
8	3	7	19007.00	9155.00	231.05	0	Spot (Block8, Row7, Column3)	227.25	226.00	18.50	0.00	0.08	207.00	206.66	207.00	20.07	0.00	0.10	46.00	14.00	0.00	19.00	20.25	349050.00	1.03	208.65	210.00
8	4	7	19283.00	9138.00	173.00	0	Spot (Block8, Row7, Column4)	241.86	235.00	29.92	0.01	0.12	206.00	205.77	206.00	15.81	0.00	0.08	69.00	47.00	0.00	29.00	35.86	200741.00	2.28	215.72	214.00
8	5	7	19579.00	9164.00	110.85	0	Spot (Block8, Row7, Column5)	265.73	266.00	32.61	0.00	0.12	205.00	207.76	205.00	25.10	0.01	0.12	87.00	58.00	0.00	61.00	60.73	84768.00	2.31	229.96	227.00
8	6	7	19859.00	9151.00	165.20	0	Spot (Block8, Row7, Column6)	1317.76	1318.00	424.48	0.00	0.32	202.00	208.27	202.00	32.79	0.01	0.16	100.00	100.00	0.00	1116.00	1115.76	997547.00	33.84	458.02	451.00
8	7	7	20162.00	9163.00	147.00	-50	Spot (Block8, Row7, Column7)	205.12	201.00	19.01	0.01	0.09	199.00	202.54	199.00	24.00	0.01	0.12	12.00	5.00	0.00	2.00	6.12	121223.00	0.11	193.58	193.00
8	8	7	20470.00	9158.00	163.30	0	Spot (Block8, Row7, Column8)	319.56	315.00	37.00	0.01	0.12	197.00	196.84	197.00	14.01	0.00	0.07	99.00	98.00	0.00	118.00	122.56	235836.00	8.76	246.98	234.00
8	1	8	18373.00	9447.00	134.85	0	Spot (Block8, Row8, Column1)	319.75	302.00	47.39	0.02	0.15	211.00	212.54	211.00	19.98	0.00	0.09	99.00	98.00	0.00	91.00	108.75	155077.00	5.37	251.99	244.50
8	2	8	18587.00	9452.00	167.05	0	Spot (Block8, Row8, Column2)	236.68	231.00	24.68	0.01	0.10	209.00	209.88	209.00	18.95	0.00	0.09	57.00	31.00	0.00	22.00	27.68	184609.00	1.41	222.15	217.00
8	3	8	18947.00	9434.00	190.00	0	Spot (Block8, Row8, Column3)	231.52	229.00	21.81	0.00	0.09	205.00	205.36	205.00	19.53	0.00	0.10	60.00	22.00	0.00	24.00	26.52	236155.00	1.34	219.49	216.00
8	4	8	19265.00	9458.00	104.60	0	Spot (Block8, Row8, Column4)	1332.12	1290.00	285.30	0.01	0.21	207.00	208.45	207.00	18.16	0.00	0.09	100.00	100.00	0.00	1083.00	1125.12	379653.00	61.89	557.33	526.00
8	5	8	19568.00	9494.00	88.30	0	Spot (Block8, Row8, Column5)	252.19	259.50	21.00	0.01	0.08	208.00	210.04	208.00	17.96	0.00	0.09	86.00	60.00	0.00	51.50	44.19	47916.00	2.35	229.22	226.00
8	6	8	19866.00	9454.00	111.30	0	Spot (Block8, Row8, Column6)	914.01	891.00	192.20	0.01	0.21	208.00	211.10	208.00	25.63	0.01	0.12	100.00	100.00	0.00	683.00	706.01	294311.00	27.42	422.55	394.50
8	7	8	20150.00	9418.00	122.90	0	Spot (Block8, Row8, Column7)	247.29	246.00	24.07	0.00	0.10	202.00	202.68	202.00	18.24	0.00	0.09	81.00	61.00	0.00	44.00	45.29	98914.00	2.45	221.68	220.00
8	8	8	20462.00	9462.00	95.70	0	Spot (Block8, Row8, Column8)	281.48	286.00	41.94	0.01	0.15	197.00	197.25	197.00	15.18	0.00	0.08	97.00	85.00	0.00	89.00	84.48	64459.00	5.55	231.06	223.00
9	1	1	4845.00	11818.00	147.25	0	Spot (Block9, Row1, Column1)	5122.41	4686.50	2524.86	0.04	0.49	228.00	234.80	228.00	27.15	0.01	0.12	100.00	100.00	0.00	4458.50	4894.41	3032467.00	180.04	1359.58	1174.00
9	2	1	5150.00	11823.00	155.35	0	Spot (Block9, Row1, Column2)	533.16	508.50	155.83	0.02	0.29	227.00	231.30	227.00	24.48	0.01	0.11	100.00	100.00	0.00	281.50	306.16	354016.00	12.33	311.94	304.00
9	3	1	5447.00	11827.00	174.55	0	Spot (Block9, Row1, Column3)	323.01	312.00	47.45	0.02	0.15	225.00	227.66	225.00	21.21	0.01	0.09	96.00	95.00	0.00	87.00	98.01	274556.00	4.50	267.25	272.50
9	4	1	5757.00	11822.00	124.75	0	Spot (Block9, Row1, Column4)	340.22	335.00	42.69	0.01	0.13	226.00	228.92	226.00	19.72	0.01	0.09	99.00	98.00	0.00	109.00	114.22	140172.00	5.65	272.38	277.00
9	5	1	6047.00	11812.00	101.90	0	Spot (Block9, Row1, Column5)	434.03	409.00	77.61	0.03	0.18	227.00	231.05	227.00	21.62	0.01	0.09	100.00	100.00	0.00	182.00	207.03	111112.00	9.39	317.93	295.00
9	6	1	6354.00	11814.00	128.85	0	Spot (Block9, Row1, Column6)	573.81	559.00	130.43	0.01	0.23	228.00	233.53	228.00	25.82	0.01	0.11	100.00	100.00	0.00	331.00	345.81	253051.00	13.18	326.76	304.00
9	7	1	6649.00	11827.00	134.85	0	Spot (Block9, Row1, Column7)	985.04	932.00	283.37	0.02	0.29	237.00	244.81	237.00	35.78	0.01	0.15	100.00	100.00	0.00	695.00	748.04	480698.00	20.69	458.10	434.00
9	8	1	6946.00	11827.00	138.55	0	Spot (Block9, Row1, Column8)	8778.87	8398.00	3015.72	0.02	0.34	256.00	257.49	256.00	41.48	0.00	0.16	100.00	100.00	0.00	8142.00	8522.87	4582568.00	205.44	2267.00	1830.50
9	1	2	4848.00	12118.00	147.00	-50	Spot (Block9, Row2, Column1)	236.49	230.00	22.73	0.01	0.10	223.00	227.64	223.00	23.28	0.01	0.10	30.00	12.00	0.00	7.00	13.49	138586.00	0.38	229.67	229.50
9	2	2	5147.00	12115.00	142.75	0	Spot (Block9, Row2, Column2)	456.29	480.00	80.63	0.02	0.18	216.00	219.55	216.00	21.08	0.01	0.10	100.00	100.00	0.00	264.00	240.29	253240.00	11.23	295.36	293.50
9	3	2	5449.00	12120.00	175.00	0	Spot (Block9, Row2, Column3)	262.61	263.00	20.37	0.00	0.08	214.00	215.54	214.00	19.47	0.00	0.09	92.00	65.00	0.00	49.00	48.61	225586.00	2.42	238.21	235.50
9	4	2	5748.00	12117.00	182.00	0	Spot (Block9, Row2, Column4)	357.24	360.00	52.78	0.00	0.15	220.00	222.36	220.00	21.48	0.00	0.10	100.00	99.00	0.00	140.00	137.24	332235.00	6.28	278.77	283.00
9	5	2	6046.00	12122.00	158.30	0	Spot (Block9, Row2, Column5)	815.77	795.00	283.92	0.01	0.35	222.00	225.92	222.00	22.66	0.01	0.10	100.00	100.00	0.00	573.00	593.77	566141.00	26.03	400.25	354.00
9	6	2	6351.00	12120.00	164.20	0	Spot (Block9, Row2, Column6)	351.28	333.00	53.44	0.02	0.15	225.00	232.29	225.00	33.26	0.01	0.14	99.00	90.00	0.00	108.00	126.28	262409.00	3.58	283.50	287.00
9	7	2	6648.00	12119.00	173.60	0	Spot (Block9, Row2, Column7)	313.11	307.00	36.57	0.01	0.12	232.00	237.64	232.00	24.61	0.01	0.10	96.00	90.00	0.00	75.00	81.11	263323.00	3.07	263.86	275.00
9	8	2	6964.00	12137.00	207.85	0	Spot (Block9, Row2, Column8)	283.04	286.00	32.42	0.00	0.11	247.00	250.62	247.00	35.92	0.01	0.14	57.00	7.00	0.00	39.00	36.04	349272.00	0.90	264.92	271.00
9	1	3	4851.00	12413.00	130.25	0	Spot (Block9, Row3, Column1)	732.50	699.00	242.67	0.02	0.33	222.00	224.15	222.00	19.77	0.00	0.09	100.00	100.00	0.00	477.00	510.50	333287.00	25.72	361.90	318.00
9	2	3	5161.00	12433.00	220.55	0	Spot (Block9, Row3, Column2)	233.30	231.00	16.12	0.00	0.07	215.00	219.49	215.00	22.70	0.01	0.10	34.00	7.00	0.00	16.00	18.30	324760.00	0.61	222.00	221.00
9	3	3	5458.00	12424.00	123.10	0	Spot (Block9, Row3, Column3)	857.74	833.00	340.14	0.01	0.40	213.00	217.12	213.00	24.99	0.01	0.12	100.00	100.00	0.00	620.00	644.74	344813.00	25.63	388.33	338.50
9	4	3	5744.00	12420.00	145.60	0	Spot (Block9, Row3, Column4)	700.03	612.00	317.99	0.06	0.45	216.00	220.08	216.00	22.53	0.01	0.10	100.00	100.00	0.00	396.00	484.03	408120.00	21.31	333.24	312.00
9	5	3	6051.00	12419.00	76.10	0	Spot (Block9, Row3, Column5)	1152.02	780.00	1358.55	0.17	1.18	221.00	228.54	221.00	32.76	0.01	0.14	100.00	100.00	0.00	559.00	931.02	157827.00	28.19	495.28	368.00
9	6	3	6347.00	12419.00	205.05	0	Spot (Block9, Row3, Column6)	1312.84	1153.00	548.16	0.06	0.42	229.00	239.90	229.00	39.53	0.02	0.16	100.00	100.00	0.00	924.00	1083.84	1567531.00	27.15	566.05	567.00
9	7	3	6652.00	12430.00	173.05	0	Spot (Block9, Row3, Column7)	401.33	361.00	113.34	0.05	0.28	233.00	241.67	233.00	31.18	0.02	0.13	99.00	88.00	0.00	128.00	168.33	336316.00	5.12	280.41	283.00
9	8	3	6958.00	12424.00	165.80	0	Spot (Block9, Row3, Column8)	323.94	311.00	45.97	0.02	0.14	245.00	248.00	245.00	28.07	0.01	0.11	93.00	65.00	0.00	66.00	78.94	246840.00	2.70	273.10	284.00
9	1	4	4844.00	12721.00	150.10	0	Spot (Block9, Row4, Column1)	651.48	563.50	273.93	0.06	0.42	219.00	223.95	219.00	23.17	0.01	0.10	100.00	100.00	0.00	344.50	432.48	401313.00	18.45	324.02	305.00
9	2	4	5156.00	12728.00	157.25	0	Spot (Block9, Row4, Column2)	658.97	611.00	218.06	0.03	0.33	218.00	226.01	218.00	30.08	0.02	0.13	100.00	100.00	0.00	393.00	440.97	450079.00	14.40	352.84	359.00
9	3	4	5444.00	12718.00	142.00	0	Spot (Block9, Row4, Column3)	5367.74	4922.00	3198.22	0.04	0.60	217.00	228.50	217.00	39.97	0.02	0.17	100.00	100.00	0.00	4705.00	5150.74	2936155.00	128.57	1261.26	950.00
9	4	4	5743.00	12751.00	130.90	0	Spot (Block9, Row4, Column4)	267.65	273.00	33.57	0.01	0.13	216.00	219.97	216.00	24.05	0.01	0.11	77.00	59.00	0.00	57.00	51.65	122851.00	1.98	237.95	233.00
9	5	4	6049.00	12722.00	147.00	-50	Spot (Block9, Row4, Column5)	248.58	231.00	39.45	0.03	0.16	219.00	224.42	219.00	24.79	0.01	0.11	37.00	29.00	0.00	12.00	29.58	146913.00	0.97	220.55	218.00
9	6	4	6344.00	12720.00	163.45	0	Spot (Block9, Row4, Column6)	1017.68	983.00	339.06	0.02	0.33	223.00	230.85	223.00	32.92	0.02	0.14	100.00	100.00	0.00	760.00	794.68	754100.00	23.90	425.89	368.00
9	7	4	6639.00	12731.00	156.40	0	Spot (Block9, Row4, Column7)	411.20	392.00	99.86	0.02	0.24	228.00	235.22	228.00	26.72	0.01	0.11	100.00	95.00	0.00	164.00	183.20	276324.00	6.59	294.65	290.50
9	8	4	6951.00	12734.00	212.65	0	Spot (Block9, Row4, Column8)	297.15	296.00	26.69	0.00	0.09	244.00	247.35	244.00	26.94	0.01	0.11	90.00	45.00	0.00	52.00	53.15	383625.00	1.85	268.52	273.00
9	1	5	4845.00	13022.00	109.70	0	Spot (Block9, Row5, Column1)	835.76	863.00	212.83	0.01	0.25	215.00	220.25	215.00	25.62	0.01	0.12	100.00	100.00	0.00	648.00	620.76	263264.00	24.03	388.38	370.50
9	2	5	5148.00	13019.00	177.75	0	Spot (Block9, Row5, Column2)	309.26	307.00	33.98	0.00	0.11	214.00	223.76	214.00	35.08	0.02	0.16	94.00	82.00	0.00	93.00	95.26	272147.00	2.44	249.92	246.00
9	3	5	5440.00	13019.00	155.35	0	Spot (Block9, Row5, Column3)	1781.19	1680.50	806.88	0.03	0.45	218.00	230.82	218.00	43.15	0.02	0.19	100.00	100.00	0.00	1462.50	1563.19	1186274.00	35.93	508.44	489.00
9	4	5	5750.00	13022.00	170.70	0	Spot (Block9, Row5, Column4)	359.73	324.00	84.15	0.05	0.23	215.00	222.95	215.00	34.58	0.02	0.16	97.00	84.00	0.00	109.00	144.73	292823.00	3.96	255.38	249.00
9	5	5	6045.00	13019.00	139.80	0	Spot (Block9, Row5, Column5)	5225.80	4630.50	3175.44	0.05	0.61	215.00	220.98	215.00	28.57	0.01	0.13	100.00	100.00	0.00	4415.50	5010.80	2769676.00	175.18	1298.76	990.50
9	6	5	6347.00	13024.00	178.70	0	Spot (Block9, Row5, Column6)	325.33	311.00	48.78	0.02	0.15	218.00	223.57	218.00	24.83	0.01	0.11	94.00	91.00	0.00	93.00	107.33	291166.00	4.10	257.16	266.00
9	7	5	6651.00	13018.00	176.10	0	Spot (Block9, Row5, Column7)	478.02	481.00	99.37	0.00	0.21	227.00	233.02	227.00	25.44	0.01	0.11	100.00	100.00	0.00	254.00	251.02	414445.00	9.63	302.64	302.00
9	8	5	6948.00	13024.00	157.30	0	Spot (Block9, Row5, Column8)	547.97	467.00	233.69	0.07	0.43	236.00	241.77	236.00	28.45	0.01	0.12	100.00	97.00	0.00	231.00	311.97	373168.00	10.76	311.12	296.00
9	1	6	4838.00	13312.00	181.40	0	Spot (Block9, Row6, Column1)	1051.13	1030.00	349.62	0.01	0.33	217.00	223.28	217.00	30.10	0.01	0.13	100.00	100.00	0.00	813.00	834.13	969145.00	27.51	463.38	478.50
9	2	6	5139.00	13319.00	185.65	0	Spot (Block9, Row6, Column2)	326.28	316.50	49.15	0.01	0.15	213.00	215.91	213.00	22.14	0.01	0.10	98.00	94.00	0.00	103.50	113.28	315842.00	4.99	253.43	258.50
9	3	6	5453.00	13322.00	110.30	0	Spot (Block9, Row6, Column3)	768.99	695.00	212.54	0.04	0.28	217.00	223.43	217.00	29.71	0.01	0.13	100.00	100.00	0.00	478.00	551.99	245309.00	18.36	382.71	374.50
9	4	6	5750.00	13326.00	195.50	0	Spot (Block9, Row6, Column4)	274.43	279.00	28.06	0.01	0.10	218.00	221.62	218.00	21.73	0.01	0.10	86.00	70.00	0.00	61.00	56.43	296657.00	2.43	236.01	231.00
9	5	6	6052.00	13321.00	98.80	0	Spot (Block9, Row6, Column5)	3128.80	3155.00	906.17	0.00	0.29	217.00	222.14	217.00	25.65	0.01	0.12	100.00	100.00	0.00	2938.00	2911.80	779070.00	113.32	946.78	791.00
9	6	6	6354.00	13309.00	184.25	0	Spot (Block9, Row6, Column6)	271.07	279.00	28.41	0.01	0.10	220.00	225.42	220.00	22.99	0.01	0.10	79.00	63.00	0.00	59.00	51.07	259686.00	1.99	237.62	232.00
9	7	6	6639.00	13315.00	112.00	0	Spot (Block9, Row6, Column7)	435.63	412.00	89.84	0.02	0.21	230.00	235.53	230.00	25.24	0.01	0.11	100.00	99.00	0.00	182.00	205.63	142452.00	7.93	297.94	297.00
9	8	6	6949.00	13334.00	169.35	0	Spot (Block9, Row6, Column8)	589.27	471.00	258.65	0.10	0.44	239.00	246.27	239.00	30.79	0.01	0.13	100.00	99.00	0.00	232.00	350.27	469650.00	11.14	311.68	308.00
9	1	7	4844.00	13619.00	172.20	0	Spot (Block9, Row7, Column1)	750.77	684.00	272.13	0.04	0.36	217.00	223.57	217.00	30.83	0.01	0.14	100.00	100.00	0.00	467.00	533.77	622388.00	17.10	354.70	356.50
9	2	7	5160.00	13617.00	211.60	0	Spot (Block9, Row7, Column2)	250.05	250.00	23.02	0.00	0.09	213.00	216.17	213.00	23.40	0.01	0.11	69.00	34.00	0.00	37.00	37.05	319066.00	1.45	228.92	226.00
9	3	7	5411.00	13615.00	194.55	0	Spot (Block9, Row7, Column3)	234.81	234.00	18.11	0.00	0.08	217.00	218.80	217.00	17.76	0.00	0.08	48.00	16.00	0.00	17.00	17.81	250540.00	0.90	230.36	229.00
9	4	7	5726.00	13633.00	217.90	0	Spot (Block9, Row7, Column4)	248.81	248.00	22.02	0.00	0.09	220.00	222.15	220.00	18.86	0.00	0.08	64.00	35.00	0.00	28.00	28.81	337638.00	1.41	229.81	225.50
9	5	7	6060.00	13619.00	181.00	0	Spot (Block9, Row7, Column5)	306.75	306.50	31.08	0.00	0.10	221.00	224.47	221.00	20.75	0.01	0.09	95.00	92.00	0.00	85.50	85.75	282825.00	3.97	250.71	237.00
9	6	7	6343.00	13623.00	185.05	0	Spot (Block9, Row7, Column6)	387.57	394.00	68.58	0.01	0.18	232.00	238.36	232.00	32.90	0.01	0.14	99.00	90.00	0.00	162.00	155.57	373233.00	4.54	284.38	286.00
9	7	7	6655.00	13621.00	104.15	0	Spot (Block9, Row7, Column7)	745.60	769.00	142.08	0.01	0.19	236.00	241.42	236.00	24.25	0.01	0.10	100.00	100.00	0.00	533.00	509.60	208022.00	20.79	415.49	363.50
9	8	7	6948.00	13625.00	147.00	-50	Spot (Block9, Row7, Column8)	251.13	246.00	24.19	0.01	0.10	250.00	252.13	250.00	26.81	0.00	0.11	19.00	0.00	0.00	-4.00	1.13	147914.00	-0.04	260.73	255.50
9	1	8	4869.00	13915.00	170.65	0	Spot (Block9, Row8, Column1)	286.88	288.00	34.32	0.00	0.12	215.00	219.39	215.00	25.14	0.01	0.11	88.00	76.00	0.00	73.00	71.88	232373.00	2.68	239.01	238.00
9	2	8	5152.00	13924.00	194.95	0	Spot (Block9, Row8, Column2)	261.48	268.00	24.81	0.01	0.09	216.00	218.76	216.00	19.72	0.01	0.09	79.00	64.00	0.00	52.00	45.48	280831.00	2.17	234.48	228.00
9	3	8	5434.00	13919.00	176.10	0	Spot (Block9, Row8, Column3)	327.87	307.00	76.95	0.03	0.23	220.00	222.76	220.00	20.69	0.01	0.09	89.00	83.00	0.00	87.00	107.87	285572.00	5.08	250.01	239.00
9	4	8	5747.00	13917.00	105.55	0	Spot (Block9, Row8, Column4)	421.97	413.00	74.75	0.01	0.18	221.00	223.74	221.00	20.91	0.01	0.09	100.00	100.00	0.00	192.00	200.97	120683.00	9.48	290.99	288.00
9	5	8	6061.00	13912.00	202.25	0	Spot (Block9, Row8, Column5)	258.82	260.00	21.56	0.00	0.08	225.00	231.25	225.00	32.20	0.01	0.14	53.00	7.00	0.00	35.00	33.82	299715.00	0.86	240.29	238.00
9	6	8	6342.00	13918.00	110.50	0	Spot (Block9, Row8, Column6)	2160.90	2260.50	695.30	0.02	0.32	238.00	246.04	238.00	37.23	0.01	0.15	100.00	100.00	0.00	2022.50	1922.90	691488.00	51.43	768.98	792.50
9	7	8	6649.00	13924.00	172.90	0	Spot (Block9, Row8, Column7)	363.00	371.00	54.65	0.01	0.15	246.00	248.82	246.00	30.12	0.00	0.12	98.00	81.00	0.00	125.00	117.00	304197.00	3.79	281.94	285.50
9	8	8	6947.00	13925.00	147.00	-50	Spot (Block9, Row8, Column8)	288.35	275.00	132.48	0.02	0.46	260.00	257.19	260.00	25.69	0.00	0.10	34.00	9.00	0.00	15.00	28.35	169837.00	1.21	241.70	240.00
10	1	1	9355.00	11832.00	147.85	0	Spot (Block10, Row1, Column1)	6073.16	5497.50	3228.33	0.04	0.53	179.00	179.60	179.00	33.74	0.00	0.19	100.00	100.00	0.00	5318.50	5894.16	3595312.00	174.68	1560.96	966.50
10	2	1	9635.00	11854.00	141.80	0	Spot (Block10, Row1, Column2)	238.35	232.00	27.41	0.01	0.12	182.00	181.30	182.00	19.49	0.00	0.11	95.00	67.00	0.00	50.00	56.35	129902.00	2.93	207.01	202.00
10	3	1	9904.00	11905.00	206.50	0	Spot (Block10, Row1, Column3)	196.13	194.00	17.28	0.00	0.09	181.00	180.57	181.00	17.73	0.00	0.10	38.00	8.00	0.00	13.00	15.13	238302.00	0.88	186.13	185.00
10	4	1	10264.00	11816.00	109.35	0	Spot (Block10, Row1, Column4)	234.38	228.00	24.88	0.01	0.11	189.00	187.96	189.00	15.24	0.00	0.08	91.00	67.00	0.00	39.00	45.38	72658.00	3.05	210.11	206.00
10	5	1	10561.00	11840.00	93.70	0	Spot (Block10, Row1, Column5)	241.49	240.00	25.76	0.00	0.11	193.00	192.54	193.00	16.67	0.00	0.09	87.00	62.00	0.00	47.00	48.49	53369.00	2.94	209.97	207.00
10	6	1	10843.00	11844.00	164.75	0	Spot (Block10, Row1, Column6)	227.02	220.00	27.14	0.01	0.12	193.00	192.88	193.00	19.18	0.00	0.10	69.00	33.00	0.00	27.00	34.02	170719.00	1.78	205.15	209.00
10	7	1	11149.00	11836.00	130.10	0	Spot (Block10, Row1, Column7)	258.43	257.00	30.21	0.00	0.12	201.00	204.06	201.00	28.62	0.01	0.14	83.00	47.00	0.00	56.00	57.43	117584.00	1.90	220.29	215.00
10	8	1	11446.00	11836.00	139.75	0	Spot (Block10, Row1, Column8)	11480.29	11093.00	4124.48	0.01	0.36	206.00	212.96	206.00	44.67	0.01	0.21	100.00	100.00	0.00	10887.00	11274.29	6084556.00	252.26	2970.01	2248.50
10	1	2	9350.00	12143.00	175.50	0	Spot (Block10, Row2, Column1)	196.83	199.00	16.61	0.00	0.08	177.00	175.77	177.00	25.84	0.00	0.15	40.00	1.00	0.00	22.00	19.83	169467.00	0.82	182.50	185.00
10	2	2	9653.00	12134.00	136.25	0	Spot (Block10, Row2, Column2)	199.34	200.00	19.41	0.00	0.10	178.00	177.43	178.00	17.69	0.00	0.10	65.00	9.00	0.00	22.00	21.34	99669.00	1.24	188.66	191.50
10	3	2	9963.00	12146.00	158.75	0	Spot (Block10, Row2, Column3)	199.32	202.00	12.12	0.01	0.06	179.00	178.85	179.00	16.47	0.00	0.09	67.00	12.00	0.00	23.00	20.32	139122.00	1.24	192.22	192.00
10	4	2	10224.00	12129.00	157.65	0	Spot (Block10, Row2, Column4)	211.41	210.00	30.09	0.00	0.14	184.00	184.33	184.00	16.71	0.00	0.09	76.00	25.00	0.00	26.00	27.41	144179.00	1.62	194.62	196.00
10	5	2	10541.00	12134.00	178.30	0	Spot (Block10, Row2, Column5)	293.61	294.00	25.71	0.00	0.09	192.00	192.36	192.00	17.83	0.00	0.09	99.00	96.00	0.00	102.00	101.61	260724.00	5.68	228.07	221.00
10	6	2	10850.00	12137.00	147.00	-50	Spot (Block10, Row2, Column6)	212.17	205.00	28.63	0.01	0.13	194.00	195.78	194.00	24.45	0.00	0.12	30.00	19.00	0.00	11.00	18.17	124121.00	0.67	215.04	208.00
10	7	2	11144.00	12117.00	203.60	0	Spot (Block10, Row2, Column7)	220.21	217.00	22.99	0.01	0.10	194.00	194.06	194.00	17.86	0.00	0.09	60.00	25.00	0.00	23.00	26.21	258084.00	1.46	201.15	199.00
10	8	2	11444.00	12116.00	186.85	0	Spot (Block10, Row2, Column8)	222.89	217.00	26.06	0.01	0.12	198.00	202.94	198.00	40.13	0.01	0.20	23.00	3.00	0.00	19.00	24.89	218433.00	0.50	203.01	205.00
10	1	3	9368.00	12429.00	145.90	0	Spot (Block10, Row3, Column1)	217.11	213.00	20.16	0.01	0.09	178.00	175.15	178.00	18.02	0.01	0.10	88.00	47.00	0.00	35.00	39.11	125055.00	2.33	194.13	198.00
10	2	3	9632.00	12415.00	189.70	0	Spot (Block10, Row3, Column2)	208.83	207.00	19.31	0.00	0.09	181.00	180.16	181.00	18.32	0.00	0.10	67.00	24.00	0.00	26.00	27.83	211334.00	1.56	194.36	190.00
10	3	3	9969.00	12432.00	210.30	0	Spot (Block10, Row3, Column3)	211.18	206.00	25.49	0.01	0.12	183.00	182.15	183.00	17.27	0.00	0.09	62.00	28.00	0.00	23.00	28.18	265669.00	1.68	191.16	192.00
10	4	3	10248.00	12430.00	194.60	0	Spot (Block10, Row3, Column4)	227.97	221.00	27.51	0.01	0.12	187.00	186.58	187.00	16.39	0.00	0.09	84.00	52.00	0.00	34.00	40.97	244386.00	2.53	200.17	200.00
10	5	3	10549.00	12436.00	147.00	-50	Spot (Block10, Row3, Column5)	201.31	197.00	23.48	0.01	0.12	194.00	197.34	194.00	25.40	0.01	0.13	17.00	8.00	0.00	3.00	7.31	118373.00	0.16	186.71	188.00
10	6	3	10847.00	12429.00	203.25	0	Spot (Block10, Row3, Column6)	810.05	722.00	304.85	0.05	0.38	197.00	201.42	197.00	29.47	0.01	0.15	100.00	100.00	0.00	525.00	613.05	946946.00	20.65	384.81	379.00
10	7	3	11133.00	12457.00	222.05	0	Spot (Block10, Row3, Column7)	211.42	210.00	20.02	0.00	0.09	193.00	195.41	193.00	25.19	0.01	0.13	28.00	5.00	0.00	17.00	18.42	297677.00	0.64	197.47	198.00
10	8	3	11445.00	12453.00	148.20	0	Spot (Block10, Row3, Column8)	365.99	357.00	95.74	0.01	0.26	193.00	194.52	193.00	21.39	0.00	0.11	99.00	96.00	0.00	164.00	172.99	218496.00	8.02	254.86	245.00
10	1	4	9330.00	12728.00	206.15	0	Spot (Block10, Row4, Column1)	209.22	209.00	19.96	0.00	0.10	182.00	179.93	182.00	18.70	0.00	0.10	68.00	23.00	0.00	27.00	27.22	252534.00	1.57	188.08	190.00
10	2	4	9662.00	12720.00	164.20	0	Spot (Block10, Row4, Column2)	233.09	224.00	28.20	0.02	0.12	183.00	181.38	183.00	19.28	0.00	0.11	92.00	55.00	0.00	41.00	50.09	174820.00	2.68	205.61	202.50
10	3	4	9949.00	12732.00	156.10	0	Spot (Block10, Row4, Column3)	385.50	379.50	80.61	0.01	0.21	184.00	183.63	184.00	18.61	0.00	0.10	99.00	98.00	0.00	195.50	201.50	259829.00	10.85	243.51	229.50
10	4	4	10249.00	12704.00	200.20	0	Spot (Block10, Row4, Column4)	199.47	198.00	24.36	0.00	0.12	185.00	183.20	185.00	19.17	0.00	0.10	34.00	9.00	0.00	13.00	14.47	225598.00	0.85	185.68	188.00
10	5	4	10548.00	12736.00	147.00	-50	Spot (Block10, Row4, Column5)	207.06	202.00	26.95	0.01	0.13	190.00	189.89	190.00	20.98	0.00	0.11	31.00	13.00	0.00	12.00	17.06	121340.00	0.82	181.11	184.00
10	6	4	10853.00	12742.00	183.30	0	Spot (Block10, Row4, Column6)	341.24	337.00	46.61	0.01	0.14	198.00	198.65	198.00	24.05	0.00	0.12	99.00	96.00	0.00	139.00	143.24	320768.00	5.93	240.44	230.00
10	7	4	11189.00	12704.00	111.50	0	Spot (Block10, Row4, Column7)	256.04	265.00	30.72	0.01	0.12	194.00	194.62	194.00	22.17	0.00	0.11	86.00	62.00	0.00	71.00	62.04	83213.00	2.77	223.73	217.00
10	8	4	11443.00	12748.00	188.60	0	Spot (Block10, Row4, Column8)	210.06	210.00	18.22	0.00	0.09	190.00	189.70	190.00	22.54	0.00	0.12	43.00	7.00	0.00	20.00	20.06	210897.00	0.90	200.10	200.50
10	1	5	9365.00	13033.00	119.00	0	Spot (Block10, Row5, Column1)	258.44	269.00	30.81	0.02	0.12	181.00	180.69	181.00	20.35	0.00	0.11	99.00	83.00	0.00	88.00	77.44	96141.00	3.82	219.05	212.00
10	2	5	9647.00	13031.00	164.70	0	Spot (Block10, Row5, Column2)	372.13	369.00	93.57	0.00	0.25	185.00	184.81	185.00	18.83	0.00	0.10	99.00	98.00	0.00	184.00	187.13	278352.00	9.95	238.84	228.00
10	3	5	9950.00	13033.00	156.40	0	Spot (Block10, Row5, Column3)	360.53	340.00	84.33	0.03	0.23	186.00	185.84	186.00	20.39	0.00	0.11	99.00	96.00	0.00	154.00	174.53	243000.00	8.57	236.72	227.00
10	4	5	10256.00	13051.00	247.80	0	Spot (Block10, Row5, Column4)	202.15	200.00	19.36	0.00	0.10	182.00	180.90	182.00	19.99	0.00	0.11	47.00	10.00	0.00	18.00	20.15	359218.00	1.06	184.06	186.50
10	5	5	10549.00	13040.00	139.40	0	Spot (Block10, Row5, Column5)	408.26	402.00	112.78	0.01	0.28	189.00	188.53	189.00	19.74	0.00	0.10	100.00	99.00	0.00	213.00	219.26	211889.00	11.13	259.95	250.00
10	6	5	10858.00	13040.00	176.45	0	Spot (Block10, Row5, Column6)	225.29	217.00	25.14	0.02	0.11	194.00	194.54	194.00	21.91	0.00	0.11	54.00	24.00	0.00	23.00	31.29	195998.00	1.40	210.82	205.00
10	7	5	11145.00	13032.00	180.70	0	Spot (Block10, Row5, Column7)	475.69	472.50	143.47	0.00	0.30	193.00	193.24	193.00	23.54	0.00	0.12	100.00	100.00	0.00	279.50	282.69	435730.00	12.00	274.56	278.00
10	8	5	11468.00	13051.00	177.85	0	Spot (Block10, Row5, Column8)	230.21	221.00	29.28	0.02	0.13	188.00	187.77	188.00	19.82	0.00	0.11	80.00	38.00	0.00	33.00	42.21	204194.00	2.14	205.12	204.00
10	1	6	9345.00	13325.00	187.70	0	Spot (Block10, Row6, Column1)	631.95	589.00	189.82	0.03	0.30	183.00	183.57	183.00	22.26	0.00	0.12	100.00	100.00	0.00	406.00	448.95	624369.00	20.14	315.90	300.00
10	2	6	9647.00	13331.00	186.60	0	Spot (Block10, Row6, Column2)	353.83	354.00	75.36	0.00	0.21	188.00	188.57	188.00	20.57	0.00	0.11	99.00	96.00	0.00	166.00	165.83	347461.00	8.04	240.24	231.00
10	3	6	9935.00	13322.00	168.20	0	Spot (Block10, Row6, Column3)	247.54	245.00	29.94	0.00	0.12	189.00	187.94	189.00	20.12	0.00	0.11	90.00	65.00	0.00	56.00	58.54	193826.00	2.96	209.65	207.50
10	4	6	10249.00	13334.00	285.15	0	Spot (Block10, Row6, Column4)	210.38	210.00	18.94	0.00	0.09	191.00	189.54	191.00	17.49	0.00	0.09	52.00	16.00	0.00	19.00	19.38	501137.00	1.19	195.23	196.00
10	5	6	10546.00	13333.00	87.45	0	Spot (Block10, Row6, Column5)	298.01	299.00	35.69	0.00	0.12	192.00	191.39	192.00	17.89	0.00	0.09	98.00	94.00	0.00	107.00	106.01	56323.00	5.96	244.02	233.00
10	6	6	10827.00	13340.00	162.70	0	Spot (Block10, Row6, Column6)	213.84	213.00	17.25	0.00	0.08	195.00	194.83	195.00	19.20	0.00	0.10	43.00	4.00	0.00	18.00	18.84	156743.00	0.99	208.61	210.00
10	7	6	11167.00	13330.00	118.65	0	Spot (Block10, Row6, Column7)	250.27	245.00	37.22	0.01	0.15	193.00	193.40	193.00	19.89	0.00	0.10	79.00	54.00	0.00	52.00	57.27	91597.00	2.86	213.39	210.00
10	8	6	11440.00	13372.00	231.35	0	Spot (Block10, Row6, Column8)	210.84	207.00	25.06	0.01	0.12	188.00	187.47	188.00	17.64	0.00	0.09	55.00	20.00	0.00	19.00	22.84	324060.00	1.32	188.17	191.00
10	1	7	9349.00	13617.00	203.30	0	Spot (Block10, Row7, Column1)	225.91	214.00	32.36	0.02	0.14	179.00	178.12	179.00	21.79	0.00	0.12	82.00	37.00	0.00	35.00	46.91	264771.00	2.19	190.69	192.00
10	2	7	9635.00	13626.00	201.00	0	Spot (Block10, Row7, Column2)	209.20	206.00	17.46	0.01	0.08	187.00	187.56	187.00	19.86	0.00	0.11	49.00	13.00	0.00	19.00	22.20	240162.00	1.09	199.17	200.00
10	3	7	9942.00	13670.00	129.35	0	Spot (Block10, Row7, Column3)	201.01	201.00	13.06	0.00	0.06	190.00	189.36	190.00	19.28	0.00	0.10	24.00	2.00	0.00	11.00	11.01	90655.00	0.60	194.54	194.00
10	4	7	10247.00	13635.00	147.00	-50	Spot (Block10, Row7, Column4)	208.25	211.00	14.80	0.01	0.07	191.00	190.66	191.00	18.15	0.00	0.10	54.00	5.00	0.00	20.00	17.25	122870.00	0.97	198.85	201.00
10	5	7	10564.00	13649.00	179.25	0	Spot (Block10, Row7, Column5)	215.49	212.00	18.29	0.01	0.08	192.00	192.13	192.00	18.58	0.00	0.10	56.00	10.00	0.00	20.00	23.49	193512.00	1.26	206.08	204.00
10	6	7	10839.00	13632.00	168.30	0	Spot (Block10, Row7, Column6)	418.23	396.50	92.68	0.02	0.22	196.00	196.56	196.00	21.81	0.00	0.11	100.00	99.00	0.00	200.50	222.23	327895.00	10.16	266.03	269.00
10	7	7	11142.00	13671.00	240.55	0	Spot (Block10, Row7, Column7)	206.55	205.00	21.18	0.00	0.10	192.00	192.38	192.00	17.66	0.00	0.09	38.00	10.00	0.00	13.00	14.55	345566.00	0.80	194.39	196.00
10	8	7	11449.00	13640.00	115.55	0	Spot (Block10, Row7, Column8)	389.75	396.00	54.12	0.01	0.14	189.00	188.99	189.00	16.45	0.00	0.09	100.00	100.00	0.00	207.00	200.75	136412.00	12.20	268.23	273.50
10	1	8	9355.00	13921.00	139.55	0	Spot (Block10, Row8, Column1)	275.80	282.00	45.73	0.01	0.17	176.00	172.85	176.00	19.65	0.01	0.11	98.00	87.00	0.00	106.00	99.80	144244.00	5.24	202.48	201.00
10	2	8	9653.00	13927.00	202.15	0	Spot (Block10, Row8, Column2)	201.76	201.00	17.36	0.00	0.09	178.00	175.62	178.00	18.20	0.01	0.10	63.00	17.00	0.00	23.00	23.76	233028.00	1.44	184.12	184.00
10	3	8	9919.00	13939.00	173.95	0	Spot (Block10, Row8, Column3)	210.94	209.00	16.98	0.00	0.08	182.00	180.54	182.00	17.64	0.00	0.10	80.00	27.00	0.00	27.00	28.94	179085.00	1.72	196.56	197.00
10	4	8	10252.00	13933.00	99.45	0	Spot (Block10, Row8, Column4)	623.98	618.00	135.21	0.00	0.22	186.00	185.77	186.00	19.84	0.00	0.11	100.00	100.00	0.00	432.00	437.98	157867.00	22.08	322.05	294.00
10	5	8	10547.00	13937.00	147.00	-50	Spot (Block10, Row8, Column5)	192.68	189.00	18.06	0.01	0.09	189.00	189.45	189.00	24.61	0.00	0.13	10.00	5.00	0.00	0.00	3.68	114836.00	0.13	200.09	200.00
10	6	8	10849.00	13933.00	141.55	0	Spot (Block10, Row8, Column6)	1070.87	966.00	427.77	0.04	0.40	190.00	193.16	190.00	26.01	0.01	0.13	100.00	100.00	0.00	776.00	880.87	581481.00	33.74	423.07	404.50
10	7	8	11154.00	13922.00	187.15	0	Spot (Block10, Row8, Column7)	218.76	218.00	20.29	0.00	0.09	186.00	186.56	186.00	19.85	0.00	0.11	75.00	34.00	0.00	32.00	32.76	216131.00	1.62	202.79	204.00
10	8	8	11447.00	13939.00	147.00	-50	Spot (Block10, Row8, Column8)	224.59	213.00	42.75	0.02	0.19	188.00	186.83	188.00	17.24	0.00	0.09	58.00	41.00	0.00	25.00	36.59	131608.00	2.19	190.03	188.00
11	1	1	13855.00	11842.00	151.80	0	Spot (Block11, Row1, Column1)	5739.41	4869.50	3206.20	0.07	0.56	98.00	101.98	98.00	24.89	0.02	0.24	100.00	100.00	0.00	4771.50	5641.41	3638783.00	226.52	1112.01	932.00
11	2	1	14129.00	11832.00	196.95	0	Spot (Block11, Row1, Column2)	115.35	116.00	12.90	0.00	0.11	97.00	99.42	97.00	21.23	0.01	0.21	41.00	2.00	0.00	19.00	18.35	126650.00	0.75	107.57	107.00
11	3	1	14448.00	11842.00	147.00	-50	Spot (Block11, Row1, Column3)	96.72	98.00	9.88	0.01	0.10	97.00	96.87	97.00	11.48	0.00	0.12	10.00	0.00	0.00	1.00	-0.28	57164.00	-0.01	104.28	103.00
11	4	1	14750.00	11825.00	152.15	0	Spot (Block11, Row1, Column4)	112.93	112.00	9.23	0.00	0.08	98.00	98.66	98.00	12.70	0.00	0.13	58.00	13.00	0.00	14.00	14.93	72161.00	1.12	104.43	104.50
11	5	1	15049.00	11844.00	147.00	-50	Spot (Block11, Row1, Column5)	96.30	98.00	10.85	0.01	0.11	100.00	99.84	100.00	13.37	0.00	0.13	3.00	0.00	0.00	-2.00	-3.70	56718.00	-0.27	90.50	89.00
11	6	1	15359.00	11836.00	133.85	0	Spot (Block11, Row1, Column6)	139.46	135.00	37.02	0.01	0.27	102.00	102.18	102.00	12.41	0.00	0.12	91.00	65.00	0.00	33.00	37.46	66941.00	3.00	117.62	118.00
11	7	1	15649.00	11846.00	147.00	-50	Spot (Block11, Row1, Column7)	113.65	113.00	8.80	0.00	0.08	105.00	108.32	105.00	26.75	0.01	0.25	2.00	0.00	0.00	8.00	8.65	66828.00	0.20	110.79	109.00
11	8	1	15950.00	11851.00	146.15	0	Spot (Block11, Row1, Column8)	9885.59	9437.00	3469.99	0.02	0.35	112.00	117.44	112.00	33.74	0.02	0.29	100.00	100.00	0.00	9325.00	9773.59	5763298.00	289.51	2034.59	1711.50
11	1	2	13847.00	12140.00	147.00	-50	Spot (Block11, Row2, Column1)	100.43	100.00	7.04	0.00	0.07	98.00	100.57	98.00	20.82	0.01	0.21	1.00	0.00	0.00	2.00	2.43	59156.00	-0.01	100.92	100.00
11	2	2	14147.00	12141.00	147.00	-50	Spot (Block11, Row2, Column2)	108.38	111.00	14.05	0.01	0.13	98.00	97.65	98.00	11.94	0.00	0.12	53.00	15.00	0.00	13.00	10.38	64379.00	0.90	101.23	104.50
11	3	2	14448.00	12142.00	147.00	-50	Spot (Block11, Row2, Column3)	103.43	103.00	9.76	0.00	0.09	100.00	99.87	100.00	11.78	0.00	0.12	14.00	2.00	0.00	3.00	3.43	61233.00	0.30	101.97	103.00
11	4	2	14780.00	12171.00	125.15	0	Spot (Block11, Row2, Column4)	122.35	122.00	11.34	0.00	0.09	101.00	100.98	101.00	11.83	0.00	0.12	81.00	39.00	0.00	21.00	21.35	51021.00	1.81	112.39	110.00
11	5	2	15055.00	12141.00	213.85	0	Spot (Block11, Row2, Column5)	128.63	126.00	18.72	0.01	0.15	102.00	103.29	102.00	15.62	0.01	0.15	73.00	32.00	0.00	24.00	26.63	168372.00	1.62	111.78	112.00
11	6	2	15315.00	12140.00	175.25	0	Spot (Block11, Row2, Column6)	116.68	116.00	11.69	0.00	0.10	105.00	110.92	105.00	28.98	0.02	0.26	8.00	0.00	0.00	11.00	11.68	100345.00	0.20	114.35	114.00
11	7	2	15649.00	12083.00	163.70	0	Spot (Block11, Row2, Column7)	112.12	112.00	11.62	0.00	0.10	103.00	104.07	103.00	13.54	0.00	0.13	36.00	5.00	0.00	9.00	9.12	83306.00	0.59	108.21	108.00
11	8	2	15986.00	12185.00	106.30	0	Spot (Block11, Row2, Column8)	135.40	130.00	16.00	0.02	0.12	110.00	112.00	110.00	20.13	0.01	0.18	49.00	25.00	0.00	20.00	25.40	39402.00	1.16	118.48	120.00
11	1	3	13895.00	12416.00	183.25	0	Spot (Block11, Row3, Column1)	117.15	115.00	13.33	0.01	0.11	98.00	99.23	98.00	13.47	0.01	0.14	61.00	25.00	0.00	17.00	19.15	110474.00	1.33	108.94	108.00
11	2	3	14151.00	12502.00	213.45	0	Spot (Block11, Row3, Column2)	106.16	107.00	9.27	0.00	0.09	99.00	99.11	99.00	11.78	0.00	0.12	31.00	3.00	0.00	8.00	7.16	137049.00	0.60	101.46	101.00
11	3	3	14456.00	12441.00	124.80	0	Spot (Block11, Row3, Column3)	137.75	137.00	13.51	0.00	0.10	100.00	100.35	100.00	10.27	0.00	0.10	99.00	90.00	0.00	37.00	37.75	57165.00	3.64	118.27	118.00
11	4	3	14747.00	12447.00	169.85	0	Spot (Block11, Row3, Column4)	137.76	130.00	20.76	0.03	0.15	101.00	101.20	101.00	11.58	0.00	0.11	95.00	66.00	0.00	29.00	36.76	111307.00	3.16	115.77	115.00
11	5	3	15048.00	12444.00	147.00	-50	Spot (Block11, Row3, Column5)	97.94	96.00	22.12	0.01	0.23	105.00	111.28	105.00	35.68	0.03	0.32	1.00	0.00	0.00	-9.00	-7.06	57786.00	-0.37	93.70	94.00
11	6	3	15350.00	12445.00	203.70	0	Spot (Block11, Row3, Column6)	1786.75	1523.50	869.32	0.07	0.49	112.00	125.90	112.00	44.66	0.05	0.35	100.00	100.00	0.00	1411.50	1674.75	2111938.00	37.19	533.01	501.00
11	7	3	15648.00	12446.00	147.00	-50	Spot (Block11, Row3, Column7)	112.20	113.00	15.36	0.00	0.14	106.00	111.75	106.00	29.99	0.02	0.27	6.00	0.00	0.00	7.00	6.20	65862.00	0.02	105.84	108.00
11	8	3	15946.00	12460.00	163.05	0	Spot (Block11, Row3, Column8)	306.52	293.50	95.91	0.02	0.31	107.00	107.16	107.00	13.75	0.00	0.13	99.00	98.00	0.00	186.50	199.52	225601.00	14.50	162.01	161.00
11	1	4	13861.00	12766.00	158.95	0	Spot (Block11, Row4, Column1)	137.91	134.00	23.25	0.01	0.17	97.00	98.04	97.00	12.88	0.00	0.13	90.00	70.00	0.00	37.00	40.91	96540.00	3.10	113.20	110.50
11	2	4	14157.00	12749.00	157.25	0	Spot (Block11, Row4, Column2)	188.19	194.00	31.96	0.01	0.17	99.00	99.01	99.00	13.00	0.00	0.13	100.00	96.00	0.00	95.00	89.19	128345.00	6.86	126.53	121.00
11	3	4	14446.00	12744.00	164.90	0	Spot (Block11, Row4, Column3)	209.46	199.00	42.84	0.02	0.20	99.00	99.02	99.00	11.61	0.00	0.12	100.00	99.00	0.00	100.00	110.46	158774.00	9.52	130.99	125.00
11	4	4	14747.00	12743.00	147.00	-50	Spot (Block11, Row4, Column4)	98.18	97.00	11.98	0.01	0.12	101.00	100.82	101.00	11.68	0.00	0.12	14.00	1.00	0.00	-4.00	-2.82	58027.00	-0.23	100.79	101.00
11	5	4	15047.00	12744.00	147.00	-50	Spot (Block11, Row4, Column5)	111.50	112.00	12.17	0.00	0.11	102.00	103.61	102.00	17.07	0.01	0.16	26.00	1.00	0.00	10.00	9.50	65673.00	0.46	102.28	104.00
11	6	4	15366.00	12761.00	190.25	0	Spot (Block11, Row4, Column6)	146.99	148.00	25.42	0.00	0.17	106.00	112.88	106.00	31.72	0.03	0.28	58.00	23.00	0.00	42.00	40.99	150517.00	1.08	124.52	121.00
11	7	4	15634.00	12723.00	100.30	0	Spot (Block11, Row4, Column7)	128.68	125.00	17.34	0.01	0.13	104.00	106.82	104.00	20.12	0.01	0.19	50.00	21.00	0.00	21.00	24.68	32943.00	1.09	115.64	116.00
11	8	4	15948.00	12747.00	147.00	-50	Spot (Block11, Row4, Column8)	111.86	114.00	15.35	0.01	0.14	103.00	103.85	103.00	13.22	0.00	0.13	42.00	11.00	0.00	11.00	8.86	66224.00	0.61	110.89	112.00
11	1	5	13855.00	13034.00	163.00	0	Spot (Block11, Row5, Column1)	121.42	120.00	17.10	0.01	0.14	100.00	105.52	100.00	29.78	0.02	0.28	27.00	2.00	0.00	20.00	21.42	89732.00	0.53	106.86	107.00
11	2	5	14149.00	13045.00	155.45	0	Spot (Block11, Row5, Column2)	360.39	364.00	113.26	0.00	0.31	100.00	102.11	100.00	15.87	0.01	0.16	100.00	100.00	0.00	264.00	260.39	240377.00	16.27	161.16	164.50
11	3	5	14453.00	13043.00	157.45	0	Spot (Block11, Row5, Column3)	359.54	314.00	131.89	0.06	0.37	97.00	98.22	97.00	12.46	0.01	0.13	100.00	100.00	0.00	217.00	262.54	245208.00	20.97	161.34	166.00
11	4	5	14720.00	13048.00	155.00	0	Spot (Block11, Row5, Column4)	126.35	124.00	15.38	0.01	0.12	100.00	100.21	100.00	12.23	0.00	0.12	82.00	48.00	0.00	24.00	26.35	83265.00	2.14	109.62	109.00
11	5	5	15052.00	13050.00	156.20	0	Spot (Block11, Row5, Column5)	226.18	207.00	63.36	0.04	0.28	101.00	101.47	101.00	13.29	0.00	0.13	100.00	99.00	0.00	106.00	125.18	151991.00	9.39	134.99	129.00
11	6	5	15345.00	13069.00	163.40	0	Spot (Block11, Row5, Column6)	112.90	113.00	9.62	0.00	0.09	102.00	102.20	102.00	12.66	0.00	0.12	43.00	7.00	0.00	11.00	10.90	83659.00	0.85	103.28	103.00
11	7	5	15647.00	13042.00	189.65	0	Spot (Block11, Row5, Column7)	179.40	182.00	32.11	0.01	0.18	103.00	102.76	103.00	12.51	0.00	0.12	98.00	93.00	0.00	79.00	76.40	182634.00	6.13	123.81	123.00
11	8	5	15941.00	13066.00	260.35	0	Spot (Block11, Row5, Column8)	107.97	108.00	12.24	0.00	0.11	100.00	100.60	100.00	13.42	0.00	0.13	29.00	7.00	0.00	8.00	7.97	212701.00	0.55	96.86	96.50
11	1	6	13844.00	13339.00	209.70	0	Spot (Block11, Row6, Column1)	1546.59	1251.00	839.50	0.09	0.54	106.00	116.24	106.00	40.01	0.04	0.34	100.00	100.00	0.00	1145.00	1440.59	1931690.00	35.75	470.37	469.00
11	2	6	14134.00	13343.00	199.20	0	Spot (Block11, Row6, Column2)	163.53	171.00	28.67	0.02	0.18	103.00	108.96	103.00	28.48	0.02	0.26	81.00	61.00	0.00	68.00	60.53	183151.00	1.92	118.23	114.00
11	3	6	14436.00	13345.00	164.40	0	Spot (Block11, Row6, Column3)	157.04	163.00	23.35	0.02	0.15	97.00	98.36	97.00	11.37	0.01	0.12	99.00	93.00	0.00	66.00	60.04	117626.00	5.16	115.47	116.00
11	4	6	14690.00	13324.00	186.90	0	Spot (Block11, Row6, Column4)	113.90	113.00	12.00	0.00	0.11	100.00	100.28	100.00	11.46	0.00	0.11	53.00	23.00	0.00	13.00	13.90	111851.00	1.19	104.34	104.00
11	5	6	15046.00	13344.00	147.00	-50	Spot (Block11, Row6, Column5)	121.24	117.00	22.33	0.02	0.18	100.00	100.01	100.00	14.38	0.00	0.14	57.00	27.00	0.00	17.00	21.24	71292.00	1.48	94.63	97.00
11	6	6	15310.00	13287.00	240.15	0	Spot (Block11, Row6, Column6)	106.07	106.00	12.18	0.00	0.11	101.00	101.12	101.00	12.41	0.00	0.12	25.00	6.00	0.00	5.00	5.07	176716.00	0.40	96.87	95.00
11	7	6	15647.00	13346.00	147.00	-50	Spot (Block11, Row6, Column7)	114.00	112.00	13.57	0.01	0.12	102.00	102.10	102.00	13.37	0.00	0.13	36.00	13.00	0.00	10.00	12.00	67715.00	0.89	112.90	110.00
11	8	6	15947.00	13347.00	147.00	-50	Spot (Block11, Row6, Column8)	107.30	107.00	9.29	0.00	0.09	98.00	98.89	98.00	14.01	0.00	0.14	27.00	2.00	0.00	9.00	9.30	63842.00	0.60	103.04	103.00
11	1	7	13846.00	13643.00	179.80	0	Spot (Block11, Row7, Column1)	210.27	204.00	38.92	0.01	0.19	103.00	106.91	103.00	26.32	0.02	0.25	99.00	93.00	0.00	101.00	107.27	190719.00	3.93	129.40	127.50
11	2	7	14145.00	13642.00	147.00	-50	Spot (Block11, Row7, Column2)	106.90	107.00	10.95	0.00	0.10	102.00	101.90	102.00	13.82	0.00	0.14	19.00	2.00	0.00	5.00	4.90	62856.00	0.36	102.50	103.00
11	3	7	14365.00	13625.00	121.55	0	Spot (Block11, Row7, Column3)	120.01	119.00	10.78	0.00	0.09	101.00	100.66	101.00	12.37	0.00	0.12	74.00	31.00	0.00	18.00	19.01	47045.00	1.56	108.62	108.00
11	4	7	14765.00	13652.00	191.70	0	Spot (Block11, Row7, Column4)	116.64	116.00	13.74	0.00	0.12	103.00	103.99	103.00	15.71	0.00	0.15	41.00	8.00	0.00	13.00	13.64	121069.00	0.81	107.55	106.00
11	5	7	15046.00	13645.00	147.00	-50	Spot (Block11, Row7, Column5)	116.56	115.00	16.18	0.01	0.14	99.00	98.77	99.00	13.81	0.00	0.14	54.00	21.00	0.00	16.00	17.56	68889.00	1.29	109.07	107.00
11	6	7	15335.00	13633.00	186.70	0	Spot (Block11, Row7, Column6)	152.21	153.00	33.88	0.00	0.22	100.00	103.06	100.00	21.60	0.01	0.21	86.00	58.00	0.00	53.00	52.21	149314.00	2.28	118.02	117.00
11	7	7	15629.00	13659.00	104.90	0	Spot (Block11, Row7, Column7)	130.72	129.00	14.42	0.01	0.11	102.00	102.50	102.00	12.54	0.00	0.12	86.00	53.00	0.00	27.00	28.72	37386.00	2.25	114.95	115.00
11	8	7	15948.00	13655.00	134.15	0	Spot (Block11, Row7, Column8)	184.63	179.00	34.94	0.01	0.19	102.00	101.79	102.00	13.72	0.00	0.13	99.00	95.00	0.00	77.00	82.63	89730.00	6.04	127.30	124.00
11	1	8	13859.00	13938.00	133.50	0	Spot (Block11, Row8, Column1)	193.14	195.00	30.39	0.00	0.16	98.00	98.65	98.00	12.61	0.00	0.13	100.00	98.00	0.00	97.00	95.14	91934.00	7.49	125.79	123.00
11	2	8	14133.00	13933.00	230.25	0	Spot (Block11, Row8, Column2)	109.66	108.00	14.04	0.01	0.13	97.00	97.54	97.00	12.87	0.00	0.13	45.00	15.00	0.00	11.00	12.66	167238.00	0.94	100.54	102.00
11	3	8	14471.00	13933.00	126.25	0	Spot (Block11, Row8, Column3)	119.14	118.00	8.81	0.00	0.07	101.00	101.09	101.00	15.38	0.00	0.15	58.00	7.00	0.00	17.00	18.14	50636.00	1.17	107.15	108.00
11	4	8	14755.00	13952.00	112.50	0	Spot (Block11, Row8, Column4)	680.72	619.00	344.95	0.04	0.51	101.00	101.82	101.00	15.41	0.00	0.15	100.00	100.00	0.00	518.00	579.72	225317.00	37.57	254.90	204.00
11	5	8	15045.00	13945.00	147.00	-50	Spot (Block11, Row8, Column5)	104.16	103.00	9.42	0.00	0.09	100.00	102.39	100.00	22.38	0.01	0.22	3.00	0.00	0.00	3.00	4.16	61249.00	0.08	102.43	102.50
11	6	8	15346.00	13944.00	142.55	0	Spot (Block11, Row8, Column6)	2489.12	2229.00	1139.39	0.05	0.46	102.00	107.67	102.00	31.02	0.02	0.29	100.00	100.00	0.00	2127.00	2387.12	1373996.00	76.76	662.33	657.50
11	7	8	15654.00	13929.00	169.95	0	Spot (Block11, Row8, Column7)	124.10	124.00	14.13	0.00	0.11	102.00	104.76	102.00	22.70	0.01	0.22	49.00	5.00	0.00	22.00	22.10	99531.00	0.85	111.21	111.00
11	8	8	15942.00	13948.00	111.60	0	Spot (Block11, Row8, Column8)	137.74	130.00	29.58	0.03	0.21	104.00	104.04	104.00	12.70	0.00	0.12	69.00	50.00	0.00	26.00	33.74	44902.00	2.65	112.66	109.50
12	1	1	18353.00	11853.00	149.90	0	Spot (Block12, Row1, Column1)	6259.54	5776.00	3293.59	0.03	0.53	119.00	122.55	119.00	29.52	0.01	0.24	100.00	100.00	0.00	5657.00	6140.54	3862139.00	207.91	1441.38	1065.00
12	2	1	18643.00	11855.00	165.00	0	Spot (Block12, Row1, Column2)	176.11	183.00	25.99	0.02	0.15	117.00	119.87	117.00	21.36	0.01	0.18	87.00	74.00	0.00	66.00	59.11	133495.00	2.63	136.21	131.00
12	3	1	18947.00	11878.00	129.40	0	Spot (Block12, Row1, Column3)	151.14	154.00	18.27	0.01	0.12	116.00	116.89	116.00	11.45	0.00	0.10	87.00	69.00	0.00	38.00	35.14	68162.00	2.99	131.90	131.00
12	4	1	19249.00	11854.00	147.00	-50	Spot (Block12, Row1, Column4)	134.23	129.00	19.44	0.02	0.14	120.00	120.71	120.00	13.21	0.00	0.11	34.00	19.00	0.00	9.00	14.23	79599.00	1.02	127.44	121.00
12	5	1	19551.00	11856.00	119.30	0	Spot (Block12, Row1, Column5)	289.13	292.00	41.70	0.00	0.14	121.00	122.23	121.00	13.73	0.00	0.11	100.00	100.00	0.00	171.00	168.13	109002.00	12.15	178.16	183.50
12	6	1	19873.00	11852.00	140.15	0	Spot (Block12, Row1, Column6)	260.04	271.00	68.29	0.02	0.26	117.00	117.47	117.00	13.95	0.00	0.12	100.00	100.00	0.00	154.00	143.04	138864.00	10.22	159.48	159.00
12	7	1	20149.00	11855.00	158.65	0	Spot (Block12, Row1, Column7)	250.85	243.00	67.20	0.01	0.27	116.00	118.68	116.00	22.64	0.01	0.19	98.00	97.00	0.00	127.00	134.85	173086.00	5.84	159.06	158.50
12	8	1	20452.00	11861.00	150.50	0	Spot (Block12, Row1, Column8)	8707.77	8930.00	2634.05	0.01	0.30	117.00	123.65	117.00	35.55	0.02	0.29	100.00	100.00	0.00	8813.00	8590.77	5416234.00	241.45	2008.15	1584.00
12	1	2	18348.00	12152.00	147.00	-50	Spot (Block12, Row2, Column1)	128.66	128.00	11.27	0.00	0.09	120.00	121.44	120.00	22.44	0.01	0.18	11.00	0.00	0.00	8.00	8.66	76424.00	0.32	123.44	122.00
12	2	2	18651.00	12146.00	143.25	0	Spot (Block12, Row2, Column2)	173.05	175.00	13.55	0.00	0.08	121.00	121.72	121.00	13.57	0.00	0.11	99.00	93.00	0.00	54.00	52.05	96042.00	3.78	148.14	145.00
12	3	2	18940.00	12134.00	187.70	0	Spot (Block12, Row2, Column3)	147.05	143.00	37.79	0.01	0.26	118.00	119.88	118.00	13.80	0.01	0.12	81.00	42.00	0.00	25.00	29.05	145138.00	1.97	133.43	133.00
12	4	2	19251.00	12142.00	197.30	0	Spot (Block12, Row2, Column4)	146.17	145.00	21.14	0.00	0.14	118.00	118.33	118.00	11.73	0.00	0.10	75.00	56.00	0.00	27.00	28.17	160782.00	2.37	124.48	125.00
12	5	2	19549.00	12150.00	190.35	0	Spot (Block12, Row2, Column5)	167.33	170.00	21.36	0.01	0.13	119.00	119.84	119.00	13.48	0.00	0.11	93.00	81.00	0.00	51.00	48.33	170848.00	3.52	136.44	132.00
12	6	2	19857.00	12128.00	192.40	0	Spot (Block12, Row2, Column6)	142.21	139.00	16.43	0.01	0.12	117.00	117.42	117.00	14.19	0.00	0.12	68.00	35.00	0.00	22.00	25.21	147619.00	1.75	129.42	130.00
12	7	2	20135.00	12142.00	155.15	0	Spot (Block12, Row2, Column7)	141.19	140.00	14.27	0.00	0.10	114.00	114.34	114.00	11.67	0.00	0.10	85.00	57.00	0.00	26.00	27.19	93328.00	2.30	126.75	126.00
12	8	2	20450.00	12158.00	147.00	-50	Spot (Block12, Row2, Column8)	126.16	124.00	13.98	0.01	0.11	115.00	118.31	115.00	26.29	0.01	0.22	12.00	0.00	0.00	9.00	11.16	74436.00	0.30	126.32	123.00
12	1	3	18347.00	12460.00	174.35	0	Spot (Block12, Row3, Column1)	185.35	190.00	27.04	0.01	0.15	117.00	117.97	117.00	13.95	0.00	0.12	94.00	88.00	0.00	73.00	68.35	157173.00	4.83	139.21	132.00
12	2	3	18598.00	12479.00	219.35	0	Spot (Block12, Row3, Column2)	131.90	130.00	12.61	0.01	0.10	123.00	124.95	123.00	15.15	0.01	0.12	27.00	6.00	0.00	7.00	8.90	182016.00	0.46	128.29	126.00
12	3	3	18942.00	12470.00	171.85	0	Spot (Block12, Row3, Column3)	186.00	187.00	21.17	0.00	0.11	124.00	126.68	124.00	18.58	0.01	0.15	97.00	89.00	0.00	63.00	62.00	153267.00	3.19	157.39	157.00
12	4	3	19253.00	12454.00	155.50	0	Spot (Block12, Row3, Column4)	345.56	303.00	133.14	0.06	0.39	121.00	121.31	121.00	14.60	0.00	0.12	100.00	100.00	0.00	182.00	224.56	229800.00	15.36	174.60	175.00
12	5	3	19548.00	12456.00	147.00	-50	Spot (Block12, Row3, Column5)	122.76	119.00	16.14	0.01	0.13	119.00	120.51	119.00	14.26	0.01	0.12	21.00	11.00	0.00	0.00	3.76	72305.00	0.16	121.86	119.00
12	6	3	19855.00	12455.00	194.00	0	Spot (Block12, Row3, Column6)	356.55	314.00	139.51	0.06	0.39	118.00	119.41	118.00	15.40	0.01	0.13	100.00	100.00	0.00	196.00	238.55	380440.00	15.40	182.03	184.00
12	7	3	20150.00	12442.00	182.80	0	Spot (Block12, Row3, Column7)	162.15	166.00	20.39	0.01	0.13	114.00	115.60	114.00	13.43	0.01	0.12	93.00	80.00	0.00	52.00	48.15	151771.00	3.46	129.21	127.00
12	8	3	20453.00	12477.00	170.90	0	Spot (Block12, Row3, Column8)	176.68	179.00	24.23	0.01	0.14	115.00	115.11	115.00	12.57	0.00	0.11	97.00	89.00	0.00	64.00	61.68	143111.00	4.90	137.10	135.00
12	1	4	18347.00	12750.00	161.20	0	Spot (Block12, Row4, Column1)	357.42	297.50	153.87	0.08	0.43	121.00	122.62	121.00	14.69	0.01	0.12	100.00	100.00	0.00	176.50	236.42	256624.00	15.99	183.69	185.00
12	2	4	18647.00	12753.00	147.00	-50	Spot (Block12, Row4, Column2)	134.45	131.00	14.66	0.01	0.11	123.00	126.07	123.00	19.20	0.01	0.15	22.00	7.00	0.00	8.00	11.45	79865.00	0.44	125.91	126.00
12	3	4	18953.00	12753.00	147.20	0	Spot (Block12, Row4, Column3)	1353.90	1209.00	763.49	0.05	0.56	128.00	131.21	128.00	21.26	0.01	0.16	100.00	100.00	0.00	1081.00	1225.90	802861.00	57.52	404.22	289.50
12	4	4	19248.00	12755.00	147.00	-50	Spot (Block12, Row4, Column4)	141.85	140.00	14.68	0.01	0.10	124.00	125.86	124.00	17.41	0.01	0.14	44.00	17.00	0.00	16.00	17.85	83691.00	0.92	135.86	133.50
12	5	4	19548.00	12756.00	147.00	-50	Spot (Block12, Row4, Column5)	127.09	125.00	19.30	0.01	0.15	122.00	124.43	122.00	16.54	0.01	0.13	19.00	10.00	0.00	3.00	5.09	74475.00	0.16	118.18	119.00
12	6	4	19847.00	12740.00	181.55	0	Spot (Block12, Row4, Column6)	171.61	173.00	17.27	0.00	0.10	122.00	122.81	122.00	14.36	0.00	0.12	97.00	87.00	0.00	51.00	49.61	158566.00	3.40	144.79	142.00
12	7	4	20138.00	12764.00	191.80	0	Spot (Block12, Row4, Column7)	197.14	192.00	52.82	0.01	0.27	118.00	118.74	118.00	17.23	0.00	0.15	90.00	75.00	0.00	74.00	79.14	204436.00	4.55	131.16	127.00
12	8	4	20431.00	12754.00	214.80	0	Spot (Block12, Row4, Column8)	134.51	132.00	14.08	0.01	0.10	111.00	111.72	111.00	14.24	0.00	0.13	72.00	33.00	0.00	21.00	23.51	177422.00	1.60	121.93	121.00
12	1	5	18350.00	13067.00	131.80	0	Spot (Block12, Row5, Column1)	198.82	198.00	17.77	0.00	0.09	122.00	123.41	122.00	15.07	0.00	0.12	99.00	97.00	0.00	76.00	76.82	92652.00	5.00	160.29	157.00
12	2	5	18647.00	13051.00	168.35	0	Spot (Block12, Row5, Column2)	213.80	211.00	30.74	0.01	0.14	125.00	128.06	125.00	19.58	0.01	0.15	99.00	97.00	0.00	86.00	88.80	169542.00	4.38	158.87	159.00
12	3	5	18958.00	13061.00	164.85	0	Spot (Block12, Row5, Column3)	210.12	204.00	30.25	0.01	0.14	125.00	128.40	125.00	19.62	0.01	0.15	96.00	96.00	0.00	79.00	85.12	157800.00	4.17	159.00	169.00
12	4	5	19235.00	13052.00	202.90	0	Spot (Block12, Row5, Column4)	179.49	180.00	27.59	0.00	0.15	120.00	122.91	120.00	17.77	0.01	0.14	91.00	81.00	0.00	60.00	59.49	209463.00	3.18	138.52	135.00
12	5	5	19553.00	13058.00	145.30	0	Spot (Block12, Row5, Column5)	2078.53	1997.50	1178.56	0.02	0.57	122.00	125.43	122.00	19.20	0.01	0.15	100.00	100.00	0.00	1875.50	1956.53	1197234.00	101.70	491.90	390.50
12	6	5	19858.00	13051.00	151.05	0	Spot (Block12, Row5, Column6)	160.75	166.00	22.92	0.01	0.14	121.00	123.69	121.00	17.85	0.01	0.14	75.00	62.00	0.00	45.00	39.75	100792.00	2.08	134.11	128.50
12	7	5	20154.00	13056.00	180.30	0	Spot (Block12, Row5, Column7)	546.36	545.00	179.46	0.00	0.33	117.00	120.14	117.00	20.28	0.01	0.17	100.00	100.00	0.00	428.00	429.36	497189.00	21.02	242.77	230.50
12	8	5	20449.00	13061.00	156.45	0	Spot (Block12, Row5, Column8)	446.29	393.00	238.82	0.06	0.54	109.00	111.38	109.00	17.86	0.01	0.16	100.00	99.00	0.00	284.00	337.29	301247.00	18.75	170.14	173.50
12	1	6	18347.00	13351.00	169.75	0	Spot (Block12, Row6, Column1)	363.11	360.00	115.91	0.00	0.32	121.00	123.05	121.00	17.51	0.01	0.14	100.00	100.00	0.00	239.00	242.11	291942.00	13.71	194.74	194.50
12	2	6	18648.00	13353.00	184.35	0	Spot (Block12, Row6, Column2)	401.71	395.00	112.68	0.01	0.28	123.00	126.25	123.00	19.53	0.01	0.15	100.00	100.00	0.00	272.00	278.71	384434.00	14.10	216.12	202.00
12	3	6	18942.00	13350.00	150.30	0	Spot (Block12, Row6, Column3)	582.01	537.00	276.26	0.03	0.47	118.00	120.83	118.00	17.64	0.01	0.15	100.00	100.00	0.00	419.00	464.01	360265.00	26.15	222.88	192.00
12	4	6	19241.00	13328.00	195.95	0	Spot (Block12, Row6, Column4)	140.67	138.00	15.35	0.01	0.11	116.00	117.30	116.00	13.32	0.00	0.11	75.00	40.00	0.00	22.00	24.67	152485.00	1.75	124.00	122.00
12	5	6	19554.00	13358.00	101.95	0	Spot (Block12, Row6, Column5)	1064.90	1060.00	324.81	0.00	0.31	118.00	119.99	118.00	16.47	0.01	0.14	100.00	100.00	0.00	942.00	946.90	283263.00	57.38	409.89	361.00
12	6	6	19849.00	13377.00	208.10	0	Spot (Block12, Row6, Column6)	126.32	126.00	9.86	0.00	0.08	116.00	118.21	116.00	15.20	0.01	0.13	28.00	3.00	0.00	10.00	10.32	155881.00	0.53	119.73	118.00
12	7	6	20151.00	13358.00	170.65	0	Spot (Block12, Row6, Column7)	216.99	202.00	54.96	0.03	0.25	113.00	114.29	113.00	15.93	0.00	0.14	98.00	92.00	0.00	89.00	103.99	175979.00	6.45	138.19	129.00
12	8	6	20461.00	13373.00	162.00	0	Spot (Block12, Row6, Column8)	240.10	219.00	62.98	0.04	0.26	107.00	107.58	107.00	12.91	0.00	0.12	99.00	98.00	0.00	112.00	133.10	173353.00	10.26	143.33	131.00
12	1	7	18332.00	13645.00	195.75	0	Spot (Block12, Row7, Column1)	147.84	146.00	16.66	0.01	0.11	117.00	117.98	117.00	14.44	0.00	0.12	81.00	51.00	0.00	29.00	30.84	160112.00	2.07	128.74	128.00
12	2	7	18644.00	13676.00	134.60	0	Spot (Block12, Row7, Column2)	147.06	149.00	20.58	0.01	0.14	115.00	117.04	115.00	14.77	0.01	0.13	75.00	55.00	0.00	34.00	32.06	72058.00	2.03	125.65	123.00
12	3	7	18937.00	13638.00	198.00	0	Spot (Block12, Row7, Column3)	139.13	138.00	14.78	0.00	0.11	116.00	116.65	116.00	12.66	0.00	0.11	72.00	40.00	0.00	22.00	23.13	154996.00	1.78	123.98	124.00
12	4	7	19216.00	13658.00	224.50	0	Spot (Block12, Row7, Column4)	130.17	129.00	10.15	0.00	0.08	117.00	117.23	117.00	12.48	0.00	0.11	47.00	14.00	0.00	12.00	13.17	187970.00	1.04	124.69	125.00
12	5	7	19564.00	13641.00	191.05	0	Spot (Block12, Row7, Column5)	138.03	136.50	14.17	0.00	0.10	119.00	120.68	119.00	15.70	0.01	0.13	55.00	19.00	0.00	17.50	19.03	141617.00	1.10	122.49	122.00
12	6	7	19847.00	13652.00	171.45	0	Spot (Block12, Row7, Column6)	461.21	485.00	128.17	0.02	0.28	116.00	118.88	116.00	17.66	0.01	0.15	100.00	100.00	0.00	369.00	345.21	376351.00	19.38	203.72	201.00
12	7	7	20150.00	13658.00	107.80	0	Spot (Block12, Row7, Column7)	236.00	222.00	41.04	0.03	0.17	113.00	113.91	113.00	13.74	0.00	0.12	100.00	100.00	0.00	109.00	123.00	70563.00	8.89	160.06	169.00
12	8	7	20462.00	13671.00	116.30	0	Spot (Block12, Row7, Column8)	174.27	177.00	19.36	0.01	0.11	107.00	107.45	107.00	12.21	0.00	0.11	99.00	94.00	0.00	70.00	67.27	62041.00	5.47	136.12	130.00
12	1	8	18357.00	13946.00	126.15	0	Spot (Block12, Row8, Column1)	320.08	311.00	70.43	0.01	0.22	116.00	117.38	116.00	14.40	0.01	0.12	100.00	100.00	0.00	195.00	204.08	135716.00	14.08	178.46	182.00
12	2	8	18679.00	13993.00	119.90	0	Spot (Block12, Row8, Column2)	137.83	133.00	19.05	0.02	0.14	115.00	115.99	115.00	13.02	0.00	0.11	60.00	37.00	0.00	18.00	22.83	51961.00	1.68	121.63	121.00
12	3	8	18941.00	13954.00	166.70	0	Spot (Block12, Row8, Column3)	198.72	194.00	47.57	0.01	0.24	116.00	117.20	116.00	12.98	0.00	0.11	97.00	91.00	0.00	78.00	82.72	153611.00	6.28	142.33	138.00
12	4	8	19243.00	13955.00	120.55	0	Spot (Block12, Row8, Column4)	288.47	291.00	51.72	0.00	0.18	117.00	117.83	117.00	12.82	0.00	0.11	100.00	99.00	0.00	174.00	171.47	110483.00	13.31	178.93	182.50
12	5	8	19546.00	13956.00	147.00	-50	Spot (Block12, Row8, Column5)	129.24	128.00	10.80	0.00	0.08	116.00	116.35	116.00	13.13	0.00	0.11	43.00	12.00	0.00	12.00	13.24	76250.00	0.98	126.31	125.00
12	6	8	19849.00	13957.00	113.70	0	Spot (Block12, Row8, Column6)	589.37	596.00	113.29	0.00	0.19	112.00	113.67	112.00	16.67	0.01	0.15	100.00	100.00	0.00	484.00	477.37	199207.00	28.54	263.22	263.50
12	7	8	20133.00	13951.00	122.90	0	Spot (Block12, Row8, Column7)	160.57	163.00	16.20	0.01	0.10	109.00	109.32	109.00	14.09	0.00	0.13	97.00	89.00	0.00	54.00	51.57	63746.00	3.64	129.22	128.00
12	8	8	20441.00	13951.00	97.15	0	Spot (Block12, Row8, Column8)	216.72	207.00	37.67	0.02	0.17	108.00	107.62	108.00	12.11	0.00	0.11	100.00	98.00	0.00	99.00	108.72	51797.00	9.01	150.94	137.00
13	1	1	4835.00	16317.00	148.65	0	Spot (Block13, Row1, Column1)	4809.12	4325.50	2512.17	0.05	0.52	97.00	100.44	97.00	22.65	0.02	0.23	100.00	100.00	0.00	4228.50	4712.12	2895092.00	207.92	1125.13	877.50
13	2	1	5125.00	16322.00	150.15	0	Spot (Block13, Row1, Column2)	417.50	369.50	184.33	0.05	0.44	96.00	98.45	96.00	17.31	0.01	0.18	100.00	100.00	0.00	273.50	321.50	258017.00	18.43	170.23	170.00
13	3	1	5449.00	16294.00	231.35	0	Spot (Block13, Row1, Column3)	110.38	110.00	12.18	0.00	0.11	97.00	97.95	97.00	17.40	0.00	0.18	38.00	3.00	0.00	13.00	13.38	170315.00	0.71	98.58	99.00
13	4	1	5758.00	16324.00	121.35	0	Spot (Block13, Row1, Column4)	303.20	301.00	56.75	0.00	0.19	98.00	98.24	98.00	12.18	0.00	0.12	100.00	100.00	0.00	203.00	205.20	119157.00	16.83	163.52	172.00
13	5	1	6036.00	16320.00	147.00	-50	Spot (Block13, Row1, Column5)	116.48	118.00	13.21	0.01	0.11	97.00	97.77	97.00	12.50	0.00	0.13	67.00	37.00	0.00	21.00	19.48	68488.00	1.50	100.20	98.00
13	6	1	6350.00	16315.00	140.55	0	Spot (Block13, Row1, Column6)	213.07	203.00	44.83	0.02	0.21	98.00	98.75	98.00	11.50	0.00	0.12	100.00	99.00	0.00	105.00	115.07	114629.00	9.94	136.02	130.00
13	7	1	6635.00	16319.00	112.20	0	Spot (Block13, Row1, Column7)	259.78	272.00	40.12	0.02	0.15	99.00	101.29	99.00	24.09	0.01	0.24	100.00	99.00	0.00	173.00	160.78	85987.00	6.58	156.17	160.00
13	8	1	6941.00	16328.00	107.85	0	Spot (Block13, Row1, Column8)	11166.93	10893.00	3744.01	0.01	0.34	105.00	108.45	105.00	29.25	0.01	0.27	100.00	100.00	0.00	10788.00	11061.93	3394748.00	378.12	2266.31	2090.50
13	1	2	4775.00	16642.00	140.10	0	Spot (Block13, Row2, Column1)	115.98	115.00	9.31	0.00	0.08	100.00	101.67	100.00	13.65	0.01	0.13	56.00	12.00	0.00	15.00	15.98	61704.00	1.05	104.76	105.00
13	2	2	5123.00	16624.00	151.70	0	Spot (Block13, Row2, Column2)	120.29	121.00	7.72	0.00	0.06	99.00	99.21	99.00	10.43	0.00	0.11	91.00	58.00	0.00	22.00	21.29	76265.00	2.02	107.61	107.00
13	3	2	5435.00	16618.00	147.00	-50	Spot (Block13, Row2, Column3)	107.99	106.00	12.81	0.01	0.12	97.00	97.30	97.00	10.42	0.00	0.11	43.00	22.00	0.00	9.00	10.99	63608.00	1.03	105.52	103.00
13	4	2	5749.00	16611.00	199.10	0	Spot (Block13, Row2, Column4)	110.26	110.00	8.52	0.00	0.08	99.00	99.47	99.00	11.90	0.00	0.12	48.00	8.00	0.00	11.00	11.26	124042.00	0.91	104.38	105.00
13	5	2	6030.00	16626.00	186.05	0	Spot (Block13, Row2, Column5)	156.45	163.00	24.60	0.02	0.16	98.00	98.17	98.00	10.91	0.00	0.11	97.00	91.00	0.00	65.00	58.45	152543.00	5.34	114.60	114.00
13	6	2	6336.00	16625.00	202.60	0	Spot (Block13, Row2, Column6)	108.17	108.00	9.21	0.00	0.09	100.00	100.67	100.00	13.84	0.00	0.14	28.00	1.00	0.00	8.00	8.17	125909.00	0.54	101.82	102.00
13	7	2	6681.00	16644.00	270.80	0	Spot (Block13, Row2, Column7)	113.46	111.00	13.88	0.01	0.12	102.00	101.50	102.00	13.34	0.00	0.13	35.00	12.00	0.00	9.00	11.46	242587.00	0.90	103.33	104.00
13	8	2	6969.00	16562.00	143.75	0	Spot (Block13, Row2, Column8)	124.98	125.00	13.89	0.00	0.11	108.00	110.93	108.00	29.62	0.01	0.27	14.00	0.00	0.00	17.00	16.98	70237.00	0.47	116.42	115.00
13	1	3	4839.00	16902.00	156.90	0	Spot (Block13, Row3, Column1)	143.94	138.00	18.94	0.02	0.13	103.00	103.06	103.00	10.89	0.00	0.11	98.00	85.00	0.00	35.00	40.94	98021.00	3.75	116.45	117.00
13	2	3	5148.00	16970.00	101.70	0	Spot (Block13, Row3, Column2)	129.29	125.00	15.93	0.01	0.12	101.00	100.77	101.00	11.23	0.00	0.11	91.00	54.00	0.00	24.00	28.29	34132.00	2.54	115.63	115.00
13	3	3	5424.00	16918.00	178.70	0	Spot (Block13, Row3, Column3)	160.53	166.00	38.62	0.01	0.24	98.00	98.67	98.00	12.44	0.00	0.13	95.00	85.00	0.00	68.00	62.53	143997.00	4.97	112.32	111.00
13	4	3	5738.00	16923.00	148.35	0	Spot (Block13, Row3, Column4)	288.06	283.00	88.44	0.01	0.31	98.00	97.77	98.00	11.15	0.00	0.11	100.00	99.00	0.00	185.00	190.06	174279.00	17.07	152.35	147.00
13	5	3	6031.00	16920.00	80.05	0	Spot (Block13, Row3, Column5)	184.49	186.50	26.35	0.00	0.14	98.00	99.00	98.00	13.43	0.00	0.14	100.00	97.00	0.00	88.50	86.49	28411.00	6.37	129.47	121.00
13	6	3	6337.00	16918.00	215.05	0	Spot (Block13, Row3, Column6)	401.73	350.00	179.73	0.06	0.45	99.00	101.53	99.00	17.88	0.01	0.18	100.00	100.00	0.00	251.00	302.73	529476.00	16.79	191.48	192.00
13	7	3	6646.00	16920.00	195.10	0	Spot (Block13, Row3, Column7)	112.07	112.00	9.93	0.00	0.09	100.00	102.12	100.00	16.49	0.01	0.16	32.00	1.00	0.00	12.00	12.07	120922.00	0.60	103.09	103.00
13	8	3	6936.00	16939.00	157.30	0	Spot (Block13, Row3, Column8)	316.32	301.00	97.66	0.02	0.31	104.00	104.24	104.00	13.20	0.00	0.13	100.00	99.00	0.00	197.00	212.32	215412.00	16.07	165.25	167.00
13	1	4	4826.00	17215.00	145.75	0	Spot (Block13, Row4, Column1)	315.20	293.00	90.14	0.03	0.29	105.00	105.66	105.00	12.60	0.00	0.12	100.00	100.00	0.00	188.00	210.20	182498.00	16.62	167.77	175.00
13	2	4	5149.00	17230.00	161.85	0	Spot (Block13, Row4, Column2)	125.11	123.00	13.20	0.01	0.11	105.00	105.87	105.00	14.43	0.00	0.14	63.00	23.00	0.00	18.00	20.11	90583.00	1.33	112.22	110.00
13	3	4	5435.00	17224.00	142.50	0	Spot (Block13, Row4, Column3)	1358.98	1234.00	702.54	0.04	0.52	101.00	102.31	101.00	15.39	0.01	0.15	100.00	100.00	0.00	1133.00	1257.98	751516.00	81.66	320.79	270.00
13	4	4	5746.00	17186.00	195.75	0	Spot (Block13, Row4, Column4)	111.90	112.00	10.53	0.00	0.09	98.00	98.62	98.00	13.60	0.00	0.14	53.00	9.00	0.00	14.00	13.90	121190.00	0.98	105.54	104.00
13	5	4	5999.00	17188.00	137.95	0	Spot (Block13, Row4, Column5)	107.64	108.00	6.74	0.00	0.06	97.00	98.33	97.00	13.36	0.01	0.14	34.00	0.00	0.00	11.00	10.64	55326.00	0.70	102.89	103.00
13	6	4	6335.00	17233.00	169.35	0	Spot (Block13, Row4, Column6)	163.84	168.00	21.03	0.01	0.13	100.00	101.12	100.00	14.45	0.00	0.14	97.00	92.00	0.00	68.00	63.84	130912.00	4.34	123.47	121.00
13	7	4	6618.00	17226.00	135.30	0	Spot (Block13, Row4, Column7)	130.97	129.00	13.84	0.01	0.11	101.00	101.37	101.00	11.77	0.00	0.12	93.00	60.00	0.00	28.00	29.97	64700.00	2.51	111.63	112.00
13	8	4	6898.00	17245.00	109.60	0	Spot (Block13, Row4, Column8)	125.88	125.00	14.08	0.00	0.11	104.00	104.94	104.00	10.86	0.00	0.10	77.00	48.00	0.00	21.00	21.88	38898.00	1.93	113.84	114.00
13	1	5	4835.00	17524.00	110.95	0	Spot (Block13, Row5, Column1)	637.62	650.00	125.14	0.01	0.20	106.00	107.74	106.00	14.96	0.01	0.14	100.00	100.00	0.00	544.00	531.62	204676.00	35.42	292.52	261.00
13	2	5	5139.00	17522.00	158.10	0	Spot (Block13, Row5, Column2)	316.51	307.00	78.70	0.01	0.25	104.00	105.28	104.00	12.71	0.01	0.12	99.00	98.00	0.00	203.00	212.51	218711.00	16.62	164.39	170.00
13	3	5	5433.00	17518.00	167.20	0	Spot (Block13, Row5, Column3)	184.81	190.50	32.78	0.01	0.18	103.00	104.65	103.00	14.39	0.01	0.14	98.00	87.00	0.00	87.50	81.81	143042.00	5.57	127.47	121.00
13	4	5	5732.00	17539.00	161.85	0	Spot (Block13, Row5, Column4)	146.02	148.00	22.98	0.01	0.16	102.00	101.96	102.00	12.19	0.00	0.12	92.00	73.00	0.00	46.00	44.02	105718.00	3.61	119.58	118.00
13	5	5	6034.00	17523.00	136.90	0	Spot (Block13, Row5, Column5)	1277.09	1261.00	647.24	0.01	0.51	101.00	102.76	101.00	14.84	0.01	0.14	100.00	100.00	0.00	1160.00	1176.09	646210.00	79.14	365.16	268.00
13	6	5	6374.00	17495.00	232.85	0	Spot (Block13, Row5, Column6)	110.18	110.00	11.53	0.00	0.10	101.00	101.77	101.00	13.26	0.00	0.13	34.00	6.00	0.00	9.00	9.18	172435.00	0.63	103.58	104.00
13	7	5	6639.00	17521.00	179.05	0	Spot (Block13, Row5, Column7)	207.58	205.00	42.17	0.01	0.20	102.00	101.85	102.00	11.02	0.00	0.11	99.00	97.00	0.00	103.00	105.58	186199.00	9.59	131.15	127.00
13	8	5	6936.00	17520.00	187.65	0	Spot (Block13, Row5, Column8)	167.28	175.00	25.94	0.02	0.16	104.00	103.94	104.00	10.94	0.00	0.11	99.00	92.00	0.00	71.00	63.28	165607.00	5.79	120.27	119.00
13	1	6	4830.00	17818.00	206.10	0	Spot (Block13, Row6, Column1)	335.87	294.00	135.59	0.06	0.40	100.00	102.37	100.00	16.94	0.01	0.17	100.00	100.00	0.00	194.00	235.87	405401.00	13.78	181.04	185.00
13	2	6	5116.00	17821.00	197.10	0	Spot (Block13, Row6, Column2)	146.81	146.00	18.46	0.00	0.13	101.00	102.18	101.00	14.03	0.01	0.14	96.00	79.00	0.00	45.00	45.81	161197.00	3.18	118.03	118.00
13	3	6	5421.00	17820.00	155.30	0	Spot (Block13, Row6, Column3)	331.73	279.00	150.60	0.08	0.45	101.00	101.64	101.00	11.41	0.00	0.11	100.00	100.00	0.00	178.00	230.73	219934.00	20.16	157.04	150.00
13	4	6	5734.00	17823.00	186.95	0	Spot (Block13, Row6, Column4)	114.91	113.00	14.21	0.01	0.12	100.00	100.30	100.00	10.64	0.00	0.11	60.00	22.00	0.00	13.00	14.91	113070.00	1.37	107.18	107.00
13	5	6	6033.00	17821.00	147.00	-50	Spot (Block13, Row6, Column5)	245.26	124.00	225.84	0.30	0.92	99.00	99.24	99.00	12.48	0.00	0.13	70.00	50.00	0.00	25.00	146.26	144457.00	11.70	107.46	108.00
13	6	6	6334.00	17821.00	147.00	-50	Spot (Block13, Row6, Column6)	104.43	103.00	12.31	0.01	0.12	100.00	99.59	100.00	11.17	0.00	0.11	25.00	6.00	0.00	3.00	4.43	61509.00	0.43	100.83	100.00
13	7	6	6630.00	17826.00	183.75	0	Spot (Block13, Row6, Column7)	148.73	150.50	24.12	0.01	0.16	102.00	101.76	102.00	12.35	0.00	0.12	93.00	76.00	0.00	48.50	46.73	140997.00	3.80	115.86	116.00
13	8	6	6937.00	17835.00	178.75	0	Spot (Block13, Row6, Column8)	135.66	133.00	15.10	0.01	0.11	106.00	105.38	106.00	11.92	0.00	0.11	90.00	61.00	0.00	27.00	29.66	121554.00	2.54	118.91	119.00
13	1	7	4822.00	18126.00	226.55	0	Spot (Block13, Row7, Column1)	112.54	112.00	13.62	0.00	0.12	98.00	99.07	98.00	12.42	0.00	0.13	54.00	19.00	0.00	14.00	14.54	165882.00	1.08	98.35	98.00
13	2	7	5146.00	18092.00	207.05	0	Spot (Block13, Row7, Column2)	106.56	107.00	8.87	0.00	0.08	97.00	97.68	97.00	11.54	0.00	0.12	42.00	5.00	0.00	10.00	9.56	130000.00	0.77	101.62	101.50
13	3	7	5405.00	18109.00	191.70	0	Spot (Block13, Row7, Column3)	102.92	104.00	9.03	0.00	0.09	98.00	98.05	98.00	11.81	0.00	0.12	25.00	0.00	0.00	6.00	4.92	106724.00	0.41	100.88	101.00
13	4	7	5692.00	18135.00	169.75	0	Spot (Block13, Row7, Column4)	115.10	115.00	10.58	0.00	0.09	100.00	99.74	100.00	11.35	0.00	0.11	63.00	23.00	0.00	15.00	15.10	92081.00	1.35	105.25	106.00
13	5	7	6024.00	18115.00	158.90	0	Spot (Block13, Row7, Column5)	118.06	118.00	8.70	0.00	0.07	100.00	99.50	100.00	11.15	0.00	0.11	75.00	27.00	0.00	18.00	18.06	81698.00	1.66	107.16	107.00
13	6	7	6328.00	18111.00	184.05	0	Spot (Block13, Row7, Column6)	156.09	159.00	24.37	0.01	0.16	101.00	101.23	101.00	15.01	0.00	0.15	98.00	77.00	0.00	58.00	55.09	148445.00	3.66	119.69	118.50
13	7	7	6657.00	18115.00	119.65	0	Spot (Block13, Row7, Column7)	193.40	195.50	63.76	0.00	0.33	102.00	102.35	102.00	14.26	0.00	0.14	85.00	68.00	0.00	93.50	91.40	73493.00	6.39	140.04	122.00
13	8	7	6934.00	18123.00	147.00	-50	Spot (Block13, Row7, Column8)	114.42	114.00	11.08	0.00	0.10	105.00	105.19	105.00	12.76	0.00	0.12	30.00	6.00	0.00	9.00	9.42	67394.00	0.72	110.61	110.50
13	1	8	4830.00	18411.00	129.65	0	Spot (Block13, Row8, Column1)	174.12	179.00	20.67	0.01	0.12	97.00	97.24	97.00	10.09	0.00	0.10	100.00	98.00	0.00	82.00	77.12	78703.00	7.62	123.85	122.00
13	2	8	5132.00	18418.00	147.00	-50	Spot (Block13, Row8, Column2)	109.33	108.00	9.58	0.01	0.09	97.00	97.41	97.00	10.81	0.00	0.11	53.00	17.00	0.00	11.00	12.33	64502.00	1.10	102.88	102.00
13	3	8	5430.00	18413.00	177.75	0	Spot (Block13, Row8, Column3)	114.83	115.00	10.64	0.00	0.09	99.00	99.34	99.00	11.91	0.00	0.12	68.00	21.00	0.00	16.00	15.83	101857.00	1.30	101.34	102.00
13	4	8	5723.00	18418.00	110.85	0	Spot (Block13, Row8, Column4)	547.92	558.00	131.97	0.01	0.24	100.00	100.44	100.00	13.07	0.00	0.13	100.00	100.00	0.00	458.00	447.92	174785.00	34.24	233.91	193.00
13	5	8	6058.00	18412.00	246.65	0	Spot (Block13, Row8, Column5)	113.25	114.00	10.12	0.00	0.09	100.00	101.65	100.00	14.32	0.01	0.14	45.00	6.00	0.00	14.00	13.25	199657.00	0.81	104.92	105.00
13	6	8	6330.00	18429.00	131.70	0	Spot (Block13, Row8, Column6)	583.37	594.00	195.89	0.01	0.34	103.00	105.40	103.00	18.77	0.01	0.18	100.00	100.00	0.00	491.00	480.37	272433.00	25.46	235.01	222.00
13	7	8	6633.00	18406.00	181.00	0	Spot (Block13, Row8, Column7)	136.09	131.00	18.83	0.02	0.14	103.00	105.42	103.00	21.79	0.01	0.21	71.00	23.00	0.00	28.00	33.09	125066.00	1.41	118.34	120.00
13	8	8	6933.00	18424.00	147.00	-50	Spot (Block13, Row8, Column8)	121.49	116.00	20.49	0.02	0.17	106.00	105.85	106.00	12.92	0.00	0.12	44.00	27.00	0.00	10.00	15.49	71438.00	1.21	100.16	101.00
14	1	1	9339.00	16328.00	150.80	0	Spot (Block14, Row1, Column1)	6410.52	5983.50	3330.87	0.03	0.52	312.00	326.94	312.00	47.32	0.02	0.14	100.00	100.00	0.00	5671.50	6098.52	3974524.00	128.55	1710.63	1344.00
14	2	1	9632.00	16338.00	146.10	0	Spot (Block14, Row1, Column2)	1568.14	1420.00	706.50	0.04	0.45	314.00	330.98	314.00	47.21	0.02	0.14	100.00	100.00	0.00	1106.00	1254.14	911091.00	26.21	628.67	553.50
14	3	1	9936.00	16338.00	166.40	0	Spot (Block14, Row1, Column3)	602.89	532.00	224.58	0.05	0.37	314.00	328.00	314.00	42.53	0.02	0.13	97.00	89.00	0.00	218.00	288.89	462420.00	6.46	383.76	388.00
14	4	1	10254.00	16328.00	111.00	0	Spot (Block14, Row1, Column4)	1204.07	1157.00	384.91	0.02	0.32	323.00	339.30	323.00	44.64	0.02	0.13	100.00	100.00	0.00	834.00	881.07	384099.00	19.37	612.94	555.00
14	5	1	10532.00	16334.00	109.30	0	Spot (Block14, Row1, Column5)	1022.29	950.50	387.09	0.03	0.38	332.00	347.88	332.00	46.94	0.02	0.13	100.00	100.00	0.00	618.50	690.29	318956.00	14.37	557.71	491.00
14	6	1	10849.00	16327.00	126.10	0	Spot (Block14, Row1, Column6)	1635.34	1532.00	613.31	0.03	0.38	346.00	354.87	346.00	51.10	0.01	0.14	100.00	100.00	0.00	1186.00	1289.34	690115.00	25.06	659.03	600.50
14	7	1	11133.00	16336.00	83.25	0	Spot (Block14, Row1, Column7)	1992.22	1962.00	597.19	0.01	0.30	379.00	369.90	379.00	65.45	0.01	0.18	100.00	100.00	0.00	1583.00	1613.22	332700.00	24.79	905.51	757.00
14	8	1	11439.00	16336.00	107.35	0	Spot (Block14, Row1, Column8)	16917.65	17044.50	5363.73	0.00	0.32	383.00	376.37	383.00	73.00	0.01	0.19	100.00	100.00	0.00	16661.50	16534.65	5041461.00	226.58	4383.44	3545.50
14	1	2	9314.00	16626.00	113.10	0	Spot (Block14, Row2, Column1)	370.68	377.00	47.54	0.01	0.13	311.00	324.89	311.00	43.61	0.02	0.13	56.00	32.00	0.00	66.00	59.68	124918.00	1.05	337.71	330.00
14	2	2	9640.00	16631.00	128.75	0	Spot (Block14, Row2, Column2)	1046.51	1002.00	280.87	0.02	0.27	314.00	329.55	314.00	43.65	0.02	0.13	100.00	100.00	0.00	688.00	732.51	463605.00	16.42	540.34	512.50
14	3	2	9941.00	16629.00	198.65	0	Spot (Block14, Row2, Column3)	363.74	381.00	50.90	0.02	0.14	314.00	330.30	314.00	46.37	0.02	0.14	55.00	15.00	0.00	67.00	49.74	406664.00	0.72	347.18	344.00
14	4	2	10235.00	16631.00	150.80	0	Spot (Block14, Row2, Column4)	751.41	763.00	158.58	0.01	0.21	317.00	334.60	317.00	45.02	0.02	0.13	100.00	99.00	0.00	446.00	434.41	469631.00	9.26	462.10	456.50
14	5	2	10535.00	16630.00	194.05	0	Spot (Block14, Row2, Column5)	539.13	512.00	107.88	0.02	0.20	327.00	342.52	327.00	44.86	0.02	0.13	98.00	89.00	0.00	185.00	212.13	574711.00	4.38	402.30	396.00
14	6	2	10835.00	16634.00	175.65	0	Spot (Block14, Row2, Column6)	534.48	495.00	136.52	0.03	0.26	331.00	350.09	331.00	54.03	0.02	0.15	97.00	64.00	0.00	164.00	203.48	463395.00	3.41	392.77	393.00
14	7	2	11131.00	16632.00	160.35	0	Spot (Block14, Row2, Column7)	572.53	535.00	134.59	0.03	0.24	345.00	353.30	345.00	48.79	0.01	0.14	98.00	84.00	0.00	190.00	227.53	408213.00	4.49	414.30	409.00
14	8	2	11430.00	16598.00	186.75	0	Spot (Block14, Row2, Column8)	404.47	398.00	61.77	0.01	0.15	377.00	370.32	377.00	71.92	0.01	0.19	18.00	5.00	0.00	21.00	27.47	395567.00	0.47	385.82	394.00
14	1	3	9336.00	16931.00	149.15	0	Spot (Block14, Row3, Column1)	1096.59	1018.50	488.62	0.03	0.45	313.00	326.72	313.00	43.48	0.02	0.13	100.00	100.00	0.00	705.50	783.59	668918.00	17.70	495.65	475.00
14	2	3	9643.00	16923.00	241.05	0	Spot (Block14, Row3, Column2)	386.85	388.00	57.55	0.00	0.15	318.00	335.49	318.00	48.85	0.02	0.15	70.00	14.00	0.00	70.00	68.85	648363.00	1.05	346.71	333.00
14	3	3	9930.00	16934.00	142.25	0	Spot (Block14, Row3, Column3)	4437.40	3724.00	2573.95	0.08	0.58	316.00	337.21	316.00	54.89	0.03	0.16	100.00	100.00	0.00	3408.00	4121.40	2449446.00	74.70	1198.86	878.50
14	4	3	10235.00	16932.00	145.30	0	Spot (Block14, Row3, Column4)	1750.75	1568.50	804.95	0.05	0.46	328.00	347.27	328.00	53.73	0.02	0.15	100.00	100.00	0.00	1240.50	1422.75	1008431.00	26.12	631.03	544.50
14	5	3	10540.00	16934.00	105.80	0	Spot (Block14, Row3, Column5)	4348.96	4296.00	1226.64	0.01	0.28	362.00	365.78	362.00	91.03	0.00	0.25	100.00	100.00	0.00	3934.00	3986.96	1252500.00	43.76	1528.33	1395.50
14	6	3	10836.00	16932.00	172.00	0	Spot (Block14, Row3, Column6)	1665.06	1421.00	878.67	0.07	0.53	366.00	370.38	366.00	98.14	0.01	0.26	100.00	99.00	0.00	1055.00	1299.06	1367018.00	13.19	669.19	672.00
14	7	3	11138.00	16941.00	151.85	0	Spot (Block14, Row3, Column7)	1062.46	931.00	499.16	0.06	0.47	345.00	356.88	345.00	58.90	0.01	0.17	100.00	99.00	0.00	586.00	717.46	669351.00	11.98	500.50	486.00
14	8	3	11433.00	16951.00	151.85	0	Spot (Block14, Row3, Column8)	1191.26	1087.00	480.23	0.04	0.40	369.00	360.97	369.00	53.33	0.01	0.15	98.00	98.00	0.00	718.00	822.26	751684.00	15.57	624.10	574.50
14	1	4	9336.00	17229.00	144.45	0	Spot (Block14, Row4, Column1)	1721.11	1515.00	839.29	0.06	0.49	320.00	340.96	320.00	51.50	0.03	0.15	100.00	100.00	0.00	1195.00	1401.11	982754.00	26.80	626.70	591.50
14	2	4	9653.00	17240.00	166.25	0	Spot (Block14, Row4, Column2)	419.99	399.00	63.69	0.02	0.15	320.00	341.20	320.00	53.98	0.03	0.16	83.00	33.00	0.00	79.00	99.99	322554.00	1.46	363.17	370.00
14	3	4	9934.00	17236.00	142.10	0	Spot (Block14, Row4, Column3)	10068.34	9189.00	5303.81	0.04	0.53	316.00	337.76	316.00	55.36	0.03	0.16	100.00	100.00	0.00	8873.00	9752.34	5497316.00	175.77	2359.37	1602.50
14	4	4	10215.00	17229.00	205.55	0	Spot (Block14, Row4, Column4)	411.00	402.00	49.82	0.01	0.12	327.00	345.74	327.00	50.75	0.02	0.15	84.00	22.00	0.00	75.00	84.00	494432.00	1.29	364.36	372.50
14	5	4	10536.00	17233.00	147.00	-50	Spot (Block14, Row4, Column5)	442.29	388.00	156.70	0.06	0.35	347.00	360.40	347.00	89.38	0.02	0.25	30.00	20.00	0.00	41.00	95.29	259622.00	0.92	369.68	385.00
14	6	4	10832.00	17250.00	196.05	0	Spot (Block14, Row4, Column6)	563.20	571.00	122.77	0.01	0.22	340.50	359.59	340.50	93.22	0.02	0.26	83.00	56.00	0.00	230.50	222.70	612203.00	2.18	416.74	398.50
14	7	4	11125.00	17241.00	160.05	0	Spot (Block14, Row4, Column7)	722.03	643.00	295.67	0.05	0.41	347.00	361.57	347.00	75.14	0.02	0.21	88.00	75.00	0.00	296.00	375.03	507590.00	4.80	428.77	419.50
14	8	4	11438.00	17245.00	162.55	0	Spot (Block14, Row4, Column8)	489.16	489.00	90.72	0.00	0.19	335.00	349.99	335.00	48.78	0.02	0.14	92.00	65.00	0.00	154.00	154.16	357574.00	2.85	395.43	399.00
14	1	5	9334.00	17534.00	110.10	0	Spot (Block14, Row5, Column1)	2126.11	2019.50	677.97	0.02	0.32	338.00	355.00	338.00	53.69	0.02	0.15	100.00	100.00	0.00	1681.50	1788.11	667598.00	32.99	918.16	785.00
14	2	5	9638.00	17535.00	149.70	0	Spot (Block14, Row5, Column2)	1273.00	1218.00	430.36	0.02	0.34	331.00	354.00	331.00	62.50	0.03	0.18	100.00	99.00	0.00	887.00	942.00	782897.00	14.70	589.46	570.00
14	3	5	9938.00	17532.00	155.95	0	Spot (Block14, Row5, Column3)	600.66	594.00	132.83	0.00	0.22	323.00	340.96	323.00	49.95	0.02	0.15	99.00	90.00	0.00	271.00	277.66	401240.00	5.20	401.79	399.50
14	4	5	10235.00	17536.00	162.65	0	Spot (Block14, Row5, Column4)	803.75	710.50	333.40	0.05	0.41	324.00	344.13	324.00	60.60	0.03	0.18	100.00	89.00	0.00	386.50	479.75	588343.00	7.58	438.21	425.50
14	5	5	10539.00	17538.00	138.10	0	Spot (Block14, Row5, Column5)	15060.33	14183.00	8055.77	0.03	0.53	341.00	358.26	341.00	69.35	0.02	0.19	100.00	100.00	0.00	13842.00	14719.33	7786188.00	212.01	3226.73	2135.50
14	6	5	10839.00	17523.00	164.65	0	Spot (Block14, Row5, Column6)	536.08	500.00	139.28	0.03	0.26	343.00	362.51	343.00	78.48	0.02	0.22	79.00	51.00	0.00	157.00	193.08	404205.00	2.21	396.71	393.00
14	7	5	11135.00	17534.00	170.65	0	Spot (Block14, Row5, Column7)	3359.90	3115.00	1532.55	0.03	0.46	352.00	369.71	352.00	94.60	0.02	0.26	100.00	100.00	0.00	2763.00	3007.90	2714801.00	31.61	991.14	964.00
14	8	5	11435.00	17543.00	147.60	0	Spot (Block14, Row5, Column8)	1497.38	1218.50	876.31	0.09	0.59	327.00	351.95	327.00	71.74	0.03	0.20	100.00	100.00	0.00	891.50	1170.38	889441.00	15.97	556.07	520.00
14	1	6	9330.00	17826.00	184.70	0	Spot (Block14, Row6, Column1)	1202.38	995.00	626.98	0.08	0.52	333.00	354.89	333.00	63.62	0.03	0.18	100.00	100.00	0.00	662.00	869.38	1155491.00	13.32	566.31	575.00
14	2	6	9630.00	17834.00	186.80	0	Spot (Block14, Row6, Column2)	1690.87	1589.50	647.62	0.03	0.38	333.00	357.41	333.00	69.30	0.03	0.19	100.00	100.00	0.00	1256.50	1357.87	1660432.00	19.24	739.36	723.00
14	3	6	9926.00	17828.00	141.35	0	Spot (Block14, Row6, Column3)	2640.38	2469.00	1375.83	0.03	0.52	320.00	339.50	320.00	54.42	0.03	0.16	100.00	100.00	0.00	2149.00	2320.38	1431085.00	42.28	888.13	693.00
14	4	6	10239.00	17831.00	184.25	0	Spot (Block14, Row6, Column4)	466.37	426.00	108.08	0.04	0.23	322.00	338.12	322.00	47.04	0.02	0.14	93.00	54.00	0.00	104.00	144.37	446778.00	2.73	367.39	376.00
14	5	6	10534.00	17833.00	126.40	0	Spot (Block14, Row6, Column5)	6709.24	6352.00	2660.19	0.02	0.40	333.00	351.99	333.00	62.55	0.02	0.18	100.00	100.00	0.00	6019.00	6376.24	2864844.00	101.64	1908.48	1625.50
14	6	6	10844.00	17833.00	194.55	0	Spot (Block14, Row6, Column6)	421.98	402.00	62.61	0.02	0.15	330.00	351.71	330.00	66.20	0.03	0.19	58.00	27.00	0.00	72.00	91.98	452366.00	1.06	375.84	381.00
14	7	6	11137.00	17832.00	146.45	0	Spot (Block14, Row6, Column7)	1802.59	1629.50	889.51	0.04	0.49	326.00	352.12	326.00	74.37	0.03	0.21	100.00	100.00	0.00	1303.50	1476.59	1056317.00	19.50	650.20	591.50
14	8	6	11439.00	17845.00	145.85	0	Spot (Block14, Row6, Column8)	1973.23	1732.50	1083.17	0.06	0.55	318.00	338.22	318.00	47.93	0.03	0.14	100.00	100.00	0.00	1414.50	1655.23	1148417.00	34.11	693.71	591.00
14	1	7	9339.00	18134.00	146.15	0	Spot (Block14, Row7, Column1)	463.89	448.00	86.03	0.02	0.19	313.00	327.92	313.00	43.16	0.02	0.13	98.00	75.00	0.00	135.00	150.89	271373.00	3.15	394.59	397.50
14	2	7	9647.00	18119.00	199.45	0	Spot (Block14, Row7, Column2)	389.38	396.00	47.00	0.01	0.12	316.00	332.40	316.00	51.14	0.02	0.15	73.00	18.00	0.00	80.00	73.38	440782.00	1.11	351.16	343.00
14	3	7	9950.00	18140.00	196.85	0	Spot (Block14, Row7, Column3)	371.32	385.00	46.20	0.02	0.12	311.00	322.52	311.00	37.73	0.02	0.12	58.00	48.00	0.00	74.00	60.32	406598.00	1.29	345.48	323.00
14	4	7	10237.00	18134.00	199.15	0	Spot (Block14, Row7, Column4)	379.85	388.00	39.58	0.01	0.10	310.00	322.61	310.00	40.18	0.02	0.12	75.00	45.00	0.00	78.00	69.85	427706.00	1.42	343.76	330.50
14	5	7	10543.00	18131.00	149.20	0	Spot (Block14, Row7, Column5)	568.44	570.50	125.64	0.00	0.22	320.00	340.74	320.00	61.55	0.03	0.18	99.00	84.00	0.00	250.50	248.44	346751.00	3.70	401.85	397.00
14	6	7	10830.00	18133.00	169.50	0	Spot (Block14, Row7, Column6)	2055.10	2080.00	771.65	0.01	0.38	321.00	347.30	321.00	72.48	0.03	0.21	100.00	100.00	0.00	1759.00	1734.10	1646139.00	23.56	724.95	714.00
14	7	7	11130.00	18137.00	101.15	0	Spot (Block14, Row7, Column7)	1224.31	1155.00	315.01	0.03	0.26	320.00	342.67	320.00	59.75	0.03	0.17	100.00	100.00	0.00	835.00	904.31	323217.00	14.76	623.65	593.00
14	8	7	11436.00	18133.00	114.75	0	Spot (Block14, Row7, Column8)	585.32	592.00	113.50	0.00	0.19	317.00	334.72	317.00	44.59	0.02	0.13	100.00	96.00	0.00	275.00	268.32	199594.00	5.62	421.07	409.00
14	1	8	9344.00	18438.00	136.30	0	Spot (Block14, Row8, Column1)	443.76	413.50	72.32	0.03	0.16	308.00	318.28	308.00	38.33	0.01	0.12	97.00	83.00	0.00	105.50	135.76	222768.00	3.27	374.57	375.50
14	2	8	9631.00	18421.00	193.70	0	Spot (Block14, Row8, Column2)	425.76	401.00	81.82	0.03	0.19	309.00	319.91	309.00	37.73	0.02	0.12	83.00	71.00	0.00	92.00	116.76	450030.00	2.81	339.86	324.00
14	3	8	9929.00	18431.00	159.50	0	Spot (Block14, Row8, Column3)	605.28	512.50	238.94	0.07	0.39	308.00	319.12	308.00	37.61	0.02	0.12	94.00	89.00	0.00	204.50	297.28	423695.00	7.61	383.31	390.00
14	4	8	10228.00	18435.00	108.55	0	Spot (Block14, Row8, Column4)	2168.62	2087.00	593.42	0.02	0.27	306.00	315.74	306.00	38.08	0.01	0.12	100.00	100.00	0.00	1781.00	1862.62	661428.00	48.66	887.98	752.00
14	5	8	10536.00	18413.00	199.30	0	Spot (Block14, Row8, Column5)	391.18	395.00	47.45	0.00	0.12	307.00	321.99	307.00	47.20	0.02	0.15	77.00	36.00	0.00	88.00	84.18	442028.00	1.47	348.30	329.00
14	6	8	10828.00	18438.00	116.65	0	Spot (Block14, Row8, Column6)	2443.15	2261.00	851.96	0.03	0.35	316.00	337.13	316.00	59.81	0.03	0.18	100.00	100.00	0.00	1945.00	2127.15	874647.00	35.21	819.41	812.50
14	7	8	11128.00	18438.00	144.60	0	Spot (Block14, Row8, Column7)	755.25	775.50	209.66	0.01	0.28	312.00	327.44	312.00	44.32	0.02	0.14	100.00	100.00	0.00	463.50	443.25	427473.00	9.65	478.53	465.00
14	8	8	11435.00	18437.00	147.00	-50	Spot (Block14, Row8, Column8)	358.32	342.00	63.01	0.02	0.18	312.00	325.44	312.00	40.93	0.02	0.13	48.00	32.00	0.00	30.00	46.32	210331.00	0.80	314.70	301.00
15	1	1	13842.00	16339.00	152.40	0	Spot (Block15, Row1, Column1)	6394.62	5693.00	3507.97	0.05	0.55	173.00	173.25	173.00	31.79	0.00	0.18	100.00	100.00	0.00	5520.00	6221.62	4086163.00	195.68	1281.19	1024.00
15	2	1	14132.00	16347.00	148.80	0	Spot (Block15, Row1, Column2)	994.73	942.00	402.89	0.02	0.41	163.00	162.60	163.00	28.12	0.00	0.17	100.00	100.00	0.00	779.00	831.73	604797.00	29.60	349.11	309.00
15	3	1	14427.00	16352.00	203.10	0	Spot (Block15, Row1, Column3)	193.09	195.00	28.91	0.00	0.15	159.00	158.38	159.00	25.53	0.00	0.16	68.00	20.00	0.00	36.00	34.09	225720.00	1.36	162.50	167.00
15	4	1	14753.00	16346.00	116.15	0	Spot (Block15, Row1, Column4)	736.77	661.50	219.38	0.05	0.30	156.00	154.60	156.00	20.99	0.00	0.14	100.00	100.00	0.00	505.50	580.77	260817.00	27.73	321.31	273.00
15	5	1	15034.00	16339.00	173.15	0	Spot (Block15, Row1, Column5)	258.02	255.00	66.86	0.01	0.26	158.00	156.49	158.00	21.38	0.00	0.14	99.00	88.00	0.00	97.00	100.02	216479.00	4.75	188.03	189.00
15	6	1	15353.00	16339.00	130.40	0	Spot (Block15, Row1, Column6)	559.09	549.00	185.09	0.01	0.33	162.00	162.04	162.00	28.91	0.00	0.18	100.00	99.00	0.00	387.00	397.09	254388.00	13.73	246.89	230.00
15	7	1	15643.00	16348.00	91.75	0	Spot (Block15, Row1, Column7)	1085.37	1035.00	296.61	0.02	0.27	164.00	166.62	164.00	48.86	0.01	0.29	100.00	100.00	0.00	871.00	921.37	227927.00	18.80	459.62	420.00
15	8	1	15939.00	16347.00	107.75	0	Spot (Block15, Row1, Column8)	16274.31	16563.00	4916.50	0.01	0.30	171.00	183.40	171.00	128.81	0.03	0.70	100.00	100.00	0.00	16392.00	16103.31	4914843.00	124.92	3684.15	2982.00
15	1	2	13837.00	16643.00	147.00	-50	Spot (Block15, Row2, Column1)	171.92	176.00	22.33	0.01	0.13	164.00	162.32	164.00	26.22	0.00	0.16	18.00	0.00	0.00	12.00	7.92	101433.00	0.37	174.53	177.00
15	2	2	14133.00	16629.00	137.85	0	Spot (Block15, Row2, Column2)	201.01	202.00	19.50	0.00	0.10	152.00	152.58	152.00	25.45	0.00	0.17	90.00	49.00	0.00	50.00	49.01	102915.00	1.90	175.12	176.50
15	3	2	14454.00	16629.00	247.40	0	Spot (Block15, Row2, Column3)	166.16	169.00	19.05	0.01	0.11	147.00	148.43	147.00	19.41	0.00	0.13	54.00	12.00	0.00	22.00	19.16	293765.00	0.91	153.66	157.00
15	4	2	14732.00	16624.00	136.85	0	Spot (Block15, Row2, Column4)	181.46	184.00	17.06	0.01	0.09	146.00	148.95	146.00	20.73	0.01	0.14	86.00	38.00	0.00	38.00	35.46	92547.00	1.57	164.51	168.00
15	5	2	15039.00	16643.00	183.00	0	Spot (Block15, Row2, Column5)	259.46	268.00	39.04	0.01	0.15	141.00	144.27	141.00	19.95	0.01	0.14	99.00	99.00	0.00	127.00	118.46	242852.00	5.77	180.62	184.00
15	6	2	15330.00	16646.00	161.25	0	Spot (Block15, Row2, Column6)	195.63	196.00	20.91	0.00	0.11	152.00	154.88	152.00	28.03	0.01	0.18	83.00	18.00	0.00	44.00	43.63	140268.00	1.45	168.62	177.00
15	7	2	15650.00	16635.00	187.20	0	Spot (Block15, Row2, Column7)	187.85	189.00	16.87	0.00	0.09	155.00	156.29	155.00	22.30	0.00	0.14	75.00	25.00	0.00	34.00	32.85	185035.00	1.42	172.25	175.00
15	8	2	15939.00	16650.00	147.00	-50	Spot (Block15, Row2, Column8)	176.19	178.00	13.41	0.00	0.08	168.00	178.12	168.00	130.22	0.03	0.73	0.00	0.00	0.00	10.00	8.19	103598.00	-0.01	173.61	181.00
15	1	3	13825.00	16943.00	173.00	0	Spot (Block15, Row3, Column1)	238.37	221.00	48.44	0.03	0.20	155.00	153.67	155.00	22.08	0.00	0.14	95.00	70.00	0.00	66.00	83.37	198797.00	3.84	173.51	172.00
15	2	3	14093.00	16943.00	224.60	0	Spot (Block15, Row3, Column2)	167.50	169.00	15.89	0.00	0.09	145.00	147.37	145.00	22.34	0.01	0.15	56.00	4.00	0.00	24.00	22.50	241872.00	0.90	152.02	154.00
15	3	3	14429.00	16944.00	152.05	0	Spot (Block15, Row3, Column3)	339.23	311.00	115.84	0.04	0.34	142.00	146.24	142.00	21.54	0.01	0.15	100.00	99.00	0.00	169.00	197.23	216088.00	8.96	200.56	193.00
15	4	3	14741.00	16942.00	143.85	0	Spot (Block15, Row3, Column4)	823.57	701.00	388.51	0.07	0.47	143.00	146.91	143.00	20.37	0.01	0.14	100.00	100.00	0.00	558.00	680.57	462022.00	33.22	293.94	269.00
15	5	3	15043.00	16942.00	149.15	0	Spot (Block15, Row3, Column5)	405.10	379.00	158.52	0.03	0.39	149.00	152.77	149.00	29.16	0.01	0.19	100.00	98.00	0.00	230.00	256.10	247516.00	8.65	210.78	201.00
15	6	3	15341.00	16943.00	192.35	0	Spot (Block15, Row3, Column6)	929.57	813.00	440.69	0.06	0.47	161.00	161.50	161.00	33.21	0.00	0.21	100.00	100.00	0.00	652.00	768.57	969546.00	23.13	364.58	366.00
15	7	3	15629.00	16952.00	174.35	0	Spot (Block15, Row3, Column7)	228.00	213.00	49.17	0.03	0.22	155.00	156.64	155.00	26.73	0.00	0.17	87.00	55.00	0.00	58.00	73.00	192657.00	2.67	174.28	176.00
15	8	3	15937.00	16962.00	156.80	0	Spot (Block15, Row3, Column8)	534.07	503.00	186.71	0.03	0.35	150.00	153.61	150.00	23.89	0.01	0.16	100.00	99.00	0.00	353.00	384.07	363167.00	15.93	258.89	247.50
15	1	4	13835.00	17238.00	146.85	0	Spot (Block15, Row4, Column1)	905.87	810.00	417.73	0.05	0.46	160.00	157.96	160.00	23.06	0.01	0.15	100.00	100.00	0.00	650.00	745.87	532653.00	32.44	324.23	274.00
15	2	4	14146.00	17246.00	166.25	0	Spot (Block15, Row4, Column2)	268.48	279.00	56.51	0.02	0.21	152.00	152.87	152.00	23.64	0.00	0.15	97.00	89.00	0.00	127.00	116.48	206195.00	4.89	188.81	191.00
15	3	4	14438.00	17245.00	144.65	0	Spot (Block15, Row4, Column3)	2984.06	2735.00	1510.38	0.04	0.51	148.00	151.89	148.00	25.41	0.01	0.17	100.00	100.00	0.00	2587.00	2836.06	1703900.00	111.46	705.79	544.50
15	4	4	14739.00	17274.00	224.90	0	Spot (Block15, Row4, Column4)	165.23	168.00	19.61	0.01	0.12	146.00	150.35	146.00	22.26	0.01	0.15	48.00	8.00	0.00	22.00	19.23	240738.00	0.67	153.19	149.00
15	5	4	15037.00	17247.00	147.00	-50	Spot (Block15, Row4, Column5)	153.60	147.00	27.47	0.02	0.18	146.00	150.12	146.00	23.69	0.01	0.16	33.00	8.00	0.00	1.00	7.60	91082.00	0.15	133.63	131.00
15	6	4	15338.00	17254.00	196.45	0	Spot (Block15, Row4, Column6)	275.69	285.00	46.80	0.01	0.17	153.00	154.92	153.00	26.51	0.01	0.17	99.00	88.00	0.00	132.00	122.69	301332.00	4.56	182.27	187.00
15	7	4	15628.00	17245.00	160.25	0	Spot (Block15, Row4, Column7)	230.66	213.00	39.02	0.03	0.17	155.00	155.19	155.00	22.47	0.00	0.14	98.00	80.00	0.00	58.00	75.66	163309.00	3.36	183.99	187.00
15	8	4	15946.00	17273.00	166.80	0	Spot (Block15, Row4, Column8)	191.82	192.00	21.30	0.00	0.11	161.00	159.58	161.00	22.87	0.00	0.14	70.00	21.00	0.00	31.00	30.82	147700.00	1.41	169.93	177.00
15	1	5	13840.00	17551.00	112.85	0	Spot (Block15, Row5, Column1)	1247.85	1168.50	405.96	0.03	0.33	161.00	161.47	161.00	26.77	0.00	0.17	100.00	100.00	0.00	1007.50	1086.85	414285.00	40.58	454.14	387.50
15	2	5	14145.00	17546.00	149.10	0	Spot (Block15, Row5, Column2)	637.78	613.00	209.61	0.02	0.33	155.00	156.46	155.00	25.58	0.00	0.16	100.00	100.00	0.00	458.00	482.78	388408.00	18.82	266.34	242.00
15	3	5	14437.00	17542.00	158.95	0	Spot (Block15, Row5, Column3)	585.42	511.00	241.53	0.06	0.41	158.00	158.07	158.00	26.23	0.00	0.17	100.00	99.00	0.00	353.00	427.42	407451.00	16.29	245.56	249.50
15	4	5	14740.00	17551.00	169.40	0	Spot (Block15, Row5, Column4)	266.27	262.00	83.77	0.01	0.31	151.00	153.49	151.00	22.72	0.01	0.15	97.00	80.00	0.00	111.00	115.27	212751.00	4.96	181.42	183.00
15	5	5	15042.00	17549.00	141.15	0	Spot (Block15, Row5, Column5)	2742.67	2690.50	1344.03	0.01	0.49	149.00	152.74	149.00	24.43	0.01	0.16	100.00	100.00	0.00	2541.50	2593.67	1475557.00	106.01	728.31	562.50
15	6	5	15327.00	17557.00	210.05	0	Spot (Block15, Row5, Column6)	171.35	171.50	21.60	0.00	0.13	152.00	154.05	152.00	23.67	0.01	0.15	41.00	7.00	0.00	19.50	19.35	216589.00	0.73	158.93	159.00
15	7	5	15638.00	17550.00	165.60	0	Spot (Block15, Row5, Column7)	310.45	296.00	65.46	0.02	0.21	153.00	153.72	153.00	21.70	0.00	0.14	100.00	99.00	0.00	143.00	157.45	236872.00	7.22	206.66	201.00
15	8	5	15935.00	17552.00	154.30	0	Spot (Block15, Row5, Column8)	304.45	282.00	95.85	0.03	0.31	161.00	160.00	161.00	22.36	0.00	0.14	97.00	84.00	0.00	121.00	143.45	197283.00	6.46	194.59	194.00
15	1	6	13834.00	17842.00	192.90	0	Spot (Block15, Row6, Column1)	899.44	779.00	445.95	0.06	0.50	165.00	166.31	165.00	31.51	0.00	0.19	100.00	100.00	0.00	614.00	734.44	949804.00	23.27	360.22	363.00
15	2	6	14138.00	17845.00	216.95	0	Spot (Block15, Row6, Column2)	214.93	213.00	29.11	0.00	0.14	163.00	162.41	163.00	27.03	0.00	0.17	80.00	44.00	0.00	50.00	51.93	289082.00	1.94	176.56	178.00
15	3	6	14428.00	17840.00	143.70	0	Spot (Block15, Row6, Column3)	892.88	848.00	395.00	0.02	0.44	153.00	154.25	153.00	23.57	0.00	0.15	100.00	100.00	0.00	695.00	739.88	506263.00	31.33	332.70	269.50
15	4	6	14744.00	17853.00	186.35	0	Spot (Block15, Row6, Column4)	185.60	190.00	20.39	0.01	0.11	147.00	149.62	147.00	21.90	0.01	0.15	81.00	47.00	0.00	43.00	38.60	181330.00	1.64	159.51	158.00
15	5	6	15039.00	17843.00	104.35	0	Spot (Block15, Row6, Column5)	2120.69	2058.00	631.14	0.01	0.30	147.00	149.84	147.00	23.79	0.01	0.16	100.00	100.00	0.00	1911.00	1973.69	593793.00	82.84	742.20	687.50
15	6	6	15320.00	17862.00	191.15	0	Spot (Block15, Row6, Column6)	178.63	180.00	15.96	0.00	0.09	147.00	149.24	147.00	21.13	0.01	0.14	75.00	25.00	0.00	33.00	31.63	184345.00	1.39	162.25	162.00
15	7	6	15637.00	17846.00	168.55	0	Spot (Block15, Row6, Column7)	260.73	244.50	59.68	0.03	0.23	155.00	153.85	155.00	21.69	0.00	0.14	98.00	88.00	0.00	89.50	105.73	207016.00	4.93	183.90	189.00
15	8	6	15932.00	17862.00	156.65	0	Spot (Block15, Row6, Column8)	304.24	284.00	89.02	0.03	0.29	159.00	157.26	159.00	21.29	0.00	0.14	98.00	92.00	0.00	125.00	145.24	206883.00	6.90	192.66	189.00
15	1	7	13833.00	18146.00	163.30	0	Spot (Block15, Row7, Column1)	338.28	312.50	80.82	0.03	0.24	159.00	159.19	159.00	27.11	0.00	0.17	100.00	96.00	0.00	153.50	179.28	250325.00	6.61	215.71	210.00
15	2	7	14135.00	18145.00	147.00	-50	Spot (Block15, Row7, Column2)	164.86	168.00	17.22	0.01	0.10	160.00	157.85	160.00	20.74	0.01	0.13	18.00	0.00	0.00	8.00	4.86	97434.00	0.34	158.97	160.00
15	3	7	14435.00	18146.00	147.00	-50	Spot (Block15, Row7, Column3)	165.96	169.00	14.70	0.01	0.09	149.00	150.87	149.00	21.97	0.01	0.15	45.00	1.00	0.00	20.00	16.96	97585.00	0.69	165.76	170.00
15	4	7	14730.00	18133.00	230.70	0	Spot (Block15, Row7, Column4)	177.59	181.00	18.59	0.01	0.10	145.00	148.92	145.00	25.96	0.01	0.17	73.00	12.00	0.00	36.00	32.59	270819.00	1.10	158.72	160.00
15	5	7	15036.00	18148.00	147.00	-50	Spot (Block15, Row7, Column5)	182.28	183.00	19.75	0.00	0.11	151.00	153.52	151.00	25.46	0.01	0.17	68.00	5.00	0.00	32.00	31.28	107543.00	1.13	168.01	173.00
15	6	7	15329.00	18148.00	198.25	0	Spot (Block15, Row7, Column6)	242.39	237.00	51.08	0.01	0.21	154.00	155.25	154.00	24.86	0.00	0.16	94.00	72.00	0.00	83.00	88.39	269295.00	3.50	178.59	183.00
15	7	7	15634.00	18146.00	97.90	0	Spot (Block15, Row7, Column7)	577.18	561.00	150.71	0.01	0.26	159.00	156.73	159.00	21.71	0.01	0.14	100.00	100.00	0.00	402.00	418.18	139678.00	19.37	291.24	269.00
15	8	7	15914.00	18148.00	109.10	0	Spot (Block15, Row7, Column8)	217.44	204.00	33.62	0.03	0.15	159.00	157.19	159.00	21.72	0.00	0.14	96.00	55.00	0.00	45.00	58.44	66971.00	2.77	181.10	184.00
15	1	8	13845.00	18444.00	120.20	0	Spot (Block15, Row8, Column1)	269.56	269.00	38.73	0.00	0.14	159.00	157.47	159.00	22.77	0.00	0.14	100.00	97.00	0.00	110.00	110.56	101892.00	4.92	202.36	204.00
15	2	8	14149.00	18451.00	226.50	0	Spot (Block15, Row8, Column2)	181.19	183.00	17.90	0.00	0.10	153.00	153.01	153.00	21.53	0.00	0.14	72.00	12.00	0.00	30.00	28.19	266706.00	1.31	162.95	162.00
15	3	8	14442.00	18436.00	164.55	0	Spot (Block15, Row8, Column3)	196.21	196.00	19.06	0.00	0.10	148.00	150.54	148.00	23.61	0.01	0.16	93.00	50.00	0.00	48.00	48.21	145983.00	1.93	176.26	181.00
15	4	8	14729.00	18440.00	105.25	0	Spot (Block15, Row8, Column4)	833.31	814.00	217.56	0.01	0.26	151.00	152.93	151.00	26.92	0.01	0.18	100.00	100.00	0.00	663.00	682.31	242492.00	25.27	386.90	356.50
15	5	8	15035.00	18448.00	147.00	-50	Spot (Block15, Row8, Column5)	159.13	161.00	16.06	0.01	0.10	157.50	156.91	157.50	27.23	0.00	0.17	3.00	0.00	0.00	3.50	1.63	94043.00	0.08	163.19	168.00
15	6	8	15337.00	18453.00	124.40	0	Spot (Block15, Row8, Column6)	1461.37	1403.00	514.98	0.02	0.35	160.00	160.21	160.00	28.46	0.00	0.18	100.00	100.00	0.00	1243.00	1301.37	596240.00	45.72	482.18	477.00
15	7	8	15635.00	18453.00	177.75	0	Spot (Block15, Row8, Column7)	229.26	217.50	36.34	0.02	0.16	159.00	159.05	159.00	25.65	0.00	0.16	91.00	60.00	0.00	58.50	70.26	201750.00	2.74	178.08	180.00
15	8	8	15946.00	18459.00	108.50	0	Spot (Block15, Row8, Column8)	230.55	217.00	34.18	0.03	0.15	160.00	158.98	160.00	20.16	0.00	0.13	99.00	81.00	0.00	57.00	70.55	70780.00	3.55	198.91	195.00
16	1	1	18341.00	16351.00	151.25	0	Spot (Block16, Row1, Column1)	6498.90	6181.50	3262.74	0.02	0.50	103.00	106.13	103.00	25.32	0.01	0.24	100.00	100.00	0.00	6078.50	6395.90	4068312.00	252.44	1461.94	1029.00
16	2	1	18642.00	16356.00	154.70	0	Spot (Block16, Row1, Column2)	206.47	204.00	44.08	0.01	0.21	104.00	106.04	104.00	19.55	0.01	0.18	99.00	96.00	0.00	100.00	102.47	136268.00	5.14	145.90	137.00
16	3	1	18935.00	16353.00	158.30	0	Spot (Block16, Row1, Column3)	187.69	189.00	38.45	0.00	0.20	100.00	99.82	100.00	11.57	0.00	0.12	99.00	93.00	0.00	89.00	87.69	129319.00	7.60	124.43	117.00
16	4	1	19252.00	16360.00	123.00	0	Spot (Block16, Row1, Column4)	176.23	183.50	23.87	0.02	0.14	97.00	98.34	97.00	11.78	0.01	0.12	99.00	96.00	0.00	86.50	79.23	71198.00	6.61	125.20	119.00
16	5	1	19538.00	16358.00	150.10	0	Spot (Block16, Row1, Column5)	493.29	439.00	267.62	0.05	0.54	100.00	100.47	100.00	11.83	0.00	0.12	100.00	100.00	0.00	339.00	393.29	303869.00	33.22	183.61	175.00
16	6	1	19849.00	16354.00	126.10	0	Spot (Block16, Row1, Column6)	491.92	494.00	133.71	0.00	0.27	98.00	98.17	98.00	12.90	0.00	0.13	100.00	100.00	0.00	396.00	393.92	209557.00	30.52	204.17	188.00
16	7	1	20146.00	16356.00	88.70	0	Spot (Block16, Row1, Column7)	428.77	458.00	115.23	0.03	0.27	97.00	100.00	97.00	37.93	0.01	0.38	100.00	96.00	0.00	361.00	331.77	84468.00	8.67	204.64	181.00
16	8	1	20439.00	16360.00	108.80	0	Spot (Block16, Row1, Column8)	15384.06	15146.00	4752.71	0.01	0.31	97.00	103.55	97.00	43.25	0.03	0.42	100.00	100.00	0.00	15049.00	15287.06	4645985.00	353.34	3671.31	2813.50
16	1	2	18340.00	16653.00	147.00	-50	Spot (Block16, Row2, Column1)	104.76	104.00	11.83	0.00	0.11	103.00	105.49	103.00	21.72	0.01	0.21	5.00	0.00	0.00	1.00	1.76	61706.00	-0.03	104.24	101.00
16	2	2	18638.00	16655.00	134.00	0	Spot (Block16, Row2, Column2)	254.68	259.00	65.24	0.01	0.26	102.00	103.32	102.00	12.15	0.01	0.12	100.00	100.00	0.00	157.00	152.68	122500.00	12.46	156.87	156.00
16	3	2	18912.00	16681.00	184.80	0	Spot (Block16, Row2, Column3)	113.75	113.00	9.44	0.00	0.08	100.00	100.50	100.00	10.55	0.00	0.11	59.00	21.00	0.00	13.00	13.75	108970.00	1.25	107.86	107.00
16	4	2	19242.00	16651.00	178.85	0	Spot (Block16, Row2, Column4)	173.64	178.00	29.46	0.01	0.17	100.00	100.50	100.00	11.81	0.00	0.12	98.00	92.00	0.00	78.00	73.64	155752.00	6.20	124.66	120.00
16	5	2	19551.00	16658.00	198.05	0	Spot (Block16, Row2, Column5)	170.51	177.00	33.04	0.02	0.19	102.00	102.86	102.00	12.99	0.00	0.13	95.00	84.00	0.00	75.00	68.51	189612.00	5.21	116.30	114.00
16	6	2	19833.00	16644.00	177.70	0	Spot (Block16, Row2, Column6)	138.06	136.00	20.30	0.01	0.15	102.00	103.74	102.00	15.91	0.01	0.15	84.00	54.00	0.00	34.00	36.06	121903.00	2.16	113.98	115.00
16	7	2	20135.00	16660.00	162.10	0	Spot (Block16, Row2, Column7)	151.41	158.00	24.47	0.02	0.16	97.00	96.74	97.00	11.47	0.00	0.12	96.00	86.00	0.00	61.00	54.41	110230.00	4.77	114.01	112.00
16	8	2	20442.00	16660.00	147.00	-50	Spot (Block16, Row2, Column8)	96.69	97.00	8.13	0.00	0.08	97.00	99.70	97.00	33.41	0.01	0.34	0.00	0.00	0.00	0.00	-0.31	56659.00	-0.09	96.84	97.00
16	1	3	18341.00	16956.00	160.90	0	Spot (Block16, Row3, Column1)	309.87	279.00	123.12	0.05	0.40	101.00	102.48	101.00	12.55	0.01	0.12	100.00	100.00	0.00	178.00	208.87	220939.00	16.53	152.57	151.50
16	2	3	18640.00	16954.00	147.00	-50	Spot (Block16, Row3, Column2)	103.00	103.00	8.17	0.00	0.08	99.00	100.99	99.00	13.97	0.01	0.14	13.00	0.00	0.00	4.00	4.00	61079.00	0.14	104.41	105.00
16	3	3	18931.00	16955.00	154.75	0	Spot (Block16, Row3, Column3)	222.42	210.00	44.98	0.02	0.20	101.00	101.95	101.00	13.36	0.00	0.13	100.00	99.00	0.00	109.00	121.42	146800.00	9.01	139.83	130.00
16	4	3	19246.00	16959.00	149.95	0	Spot (Block16, Row3, Column4)	385.85	361.00	162.44	0.03	0.42	101.50	101.88	101.50	11.77	0.00	0.12	100.00	99.00	0.00	259.50	284.35	238070.00	24.14	172.84	166.00
16	5	3	19540.00	16951.00	160.30	0	Spot (Block16, Row3, Column5)	233.55	218.00	60.76	0.03	0.26	102.00	104.65	102.00	18.16	0.01	0.17	97.00	93.00	0.00	116.00	131.55	165584.00	7.10	140.47	135.00
16	6	3	19843.00	16953.00	200.10	0	Spot (Block16, Row3, Column6)	750.48	691.00	306.05	0.04	0.41	106.00	109.38	106.00	22.03	0.01	0.20	100.00	100.00	0.00	585.00	644.48	853293.00	29.10	270.10	275.00
16	7	3	20143.00	16956.00	155.25	0	Spot (Block16, Row3, Column7)	251.34	264.00	74.72	0.02	0.30	100.00	101.42	100.00	17.34	0.01	0.17	99.00	98.00	0.00	164.00	151.34	166641.00	8.65	143.22	127.00
16	8	3	20446.00	16970.00	164.05	0	Spot (Block16, Row3, Column8)	229.44	211.00	57.80	0.04	0.25	96.00	95.70	96.00	11.41	0.00	0.12	100.00	98.00	0.00	115.00	133.44	170477.00	11.72	132.53	121.50
16	1	4	18338.00	17249.00	156.95	0	Spot (Block16, Row4, Column1)	385.02	372.50	147.28	0.01	0.38	104.00	104.99	104.00	14.11	0.00	0.13	100.00	100.00	0.00	268.50	281.02	260272.00	19.85	164.60	165.50
16	2	4	18649.00	17262.00	139.90	0	Spot (Block16, Row4, Column2)	581.74	584.00	174.28	0.00	0.30	103.00	105.34	103.00	18.01	0.01	0.17	100.00	100.00	0.00	481.00	478.74	306576.00	26.45	228.85	208.00
16	3	4	18940.00	17255.00	145.95	0	Spot (Block16, Row4, Column3)	1622.46	1548.00	738.92	0.02	0.46	105.00	107.83	105.00	20.98	0.01	0.19	100.00	100.00	0.00	1443.00	1517.46	942647.00	72.21	436.40	359.00
16	4	4	19240.00	17256.00	147.00	-50	Spot (Block16, Row4, Column4)	106.60	103.00	15.01	0.01	0.14	101.00	101.96	101.00	13.78	0.00	0.14	26.00	11.00	0.00	2.00	5.60	62682.00	0.34	107.22	106.00
16	5	4	19540.00	17257.00	147.00	-50	Spot (Block16, Row4, Column5)	98.58	98.00	11.13	0.00	0.11	99.00	100.51	99.00	13.96	0.01	0.14	12.00	0.00	0.00	-1.00	-0.42	57964.00	-0.14	92.93	92.00
16	6	4	19838.00	17259.00	190.15	0	Spot (Block16, Row4, Column6)	255.22	243.00	59.79	0.02	0.23	102.00	104.26	102.00	18.02	0.01	0.17	100.00	98.00	0.00	141.00	153.22	260069.00	8.38	148.96	137.00
16	7	4	20138.00	17255.00	159.90	0	Spot (Block16, Row4, Column7)	241.31	207.00	91.14	0.07	0.38	100.00	100.48	100.00	13.09	0.00	0.13	99.00	97.00	0.00	107.00	141.31	170850.00	10.76	136.57	128.00
16	8	4	20448.00	17254.00	150.35	0	Spot (Block16, Row4, Column8)	152.18	158.00	25.39	0.02	0.17	94.00	94.36	94.00	11.22	0.00	0.12	98.00	91.00	0.00	64.00	58.18	94045.00	5.15	117.38	113.00
16	1	5	18349.00	17555.00	120.50	0	Spot (Block16, Row5, Column1)	303.87	307.00	70.68	0.00	0.23	103.00	105.34	103.00	19.96	0.01	0.19	100.00	100.00	0.00	204.00	200.87	116685.00	9.95	156.02	150.00
16	2	5	18646.00	17560.00	151.95	0	Spot (Block16, Row5, Column2)	265.74	279.00	60.10	0.02	0.23	102.00	104.55	102.00	20.95	0.01	0.20	100.00	98.00	0.00	177.00	163.74	168480.00	7.69	154.04	138.50
16	3	5	18939.00	17551.00	148.80	0	Spot (Block16, Row5, Column3)	1593.40	1526.00	794.11	0.02	0.50	103.00	107.62	103.00	23.43	0.02	0.22	100.00	100.00	0.00	1423.00	1490.40	964006.00	63.41	419.15	309.50
16	4	5	19233.00	17555.00	153.15	0	Spot (Block16, Row5, Column4)	202.38	198.00	46.72	0.01	0.23	102.00	104.69	102.00	20.26	0.01	0.19	99.00	94.00	0.00	96.00	100.38	129928.00	4.82	134.47	121.00
16	5	5	19545.00	17556.00	144.00	0	Spot (Block16, Row5, Column5)	2421.61	2314.00	1217.87	0.02	0.50	101.00	103.54	101.00	19.29	0.01	0.19	100.00	100.00	0.00	2213.00	2320.61	1373055.00	120.17	518.58	374.00
16	6	5	19849.00	17542.00	163.80	0	Spot (Block16, Row5, Column6)	132.28	128.00	21.97	0.01	0.17	100.00	100.93	100.00	15.18	0.00	0.15	77.00	43.00	0.00	28.00	32.28	98546.00	2.06	111.28	111.00
16	7	5	20143.00	17553.00	184.15	0	Spot (Block16, Row5, Column7)	301.79	295.50	79.58	0.01	0.26	98.00	98.56	98.00	14.05	0.00	0.14	100.00	100.00	0.00	197.50	203.79	287905.00	14.46	165.33	170.00
16	8	5	20438.00	17562.00	151.45	0	Spot (Block16, Row5, Column8)	430.10	351.00	328.77	0.09	0.76	92.00	93.29	92.00	12.49	0.01	0.13	100.00	100.00	0.00	259.00	338.10	270533.00	26.96	163.97	165.00
16	1	6	18336.00	17853.00	202.35	0	Spot (Block16, Row6, Column1)	742.38	623.00	376.71	0.08	0.51	102.00	108.15	102.00	26.32	0.03	0.24	100.00	100.00	0.00	521.00	640.38	863386.00	24.10	273.86	278.00
16	2	6	18644.00	17860.00	190.10	0	Spot (Block16, Row6, Column2)	240.09	238.00	55.32	0.00	0.23	100.00	102.37	100.00	19.03	0.01	0.19	100.00	98.00	0.00	138.00	140.09	244652.00	7.24	144.37	143.00
16	3	6	18928.00	17852.00	147.20	0	Spot (Block16, Row6, Column3)	794.26	758.00	416.64	0.02	0.52	101.00	103.17	101.00	17.83	0.01	0.17	100.00	100.00	0.00	657.00	693.26	473379.00	38.75	243.38	195.50
16	4	6	19270.00	17839.00	134.05	0	Spot (Block16, Row6, Column4)	114.21	115.00	9.85	0.00	0.09	101.00	101.89	101.00	13.87	0.00	0.14	50.00	6.00	0.00	14.00	13.21	55394.00	0.89	110.10	109.50
16	5	6	19542.00	17858.00	108.00	0	Spot (Block16, Row6, Column5)	1544.38	1469.00	476.72	0.02	0.31	99.00	100.64	99.00	17.80	0.01	0.18	100.00	100.00	0.00	1370.00	1445.38	469492.00	81.11	464.23	360.00
16	6	6	19829.00	17873.00	175.45	0	Spot (Block16, Row6, Column6)	124.56	122.00	16.39	0.01	0.13	96.00	97.06	96.00	13.59	0.00	0.14	84.00	46.00	0.00	26.00	28.56	106746.00	2.02	109.47	107.00
16	7	6	20142.00	17856.00	150.60	0	Spot (Block16, Row6, Column7)	369.57	344.50	155.53	0.03	0.42	96.00	96.70	96.00	13.88	0.00	0.14	100.00	100.00	0.00	248.50	273.57	229133.00	19.67	158.92	158.50
16	8	6	20448.00	17860.00	152.85	0	Spot (Block16, Row6, Column8)	345.56	295.00	147.89	0.07	0.43	91.00	91.99	91.00	11.03	0.00	0.12	100.00	99.00	0.00	204.00	254.56	221159.00	22.99	158.01	128.00
16	1	7	18339.00	18155.00	157.20	0	Spot (Block16, Row7, Column1)	765.80	712.00	328.75	0.03	0.43	100.00	104.65	100.00	23.51	0.02	0.22	100.00	100.00	0.00	612.00	665.80	519975.00	28.12	229.12	222.00
16	2	7	18638.00	18155.00	147.00	-50	Spot (Block16, Row7, Column2)	103.42	103.00	11.46	0.00	0.11	100.00	101.55	100.00	15.41	0.01	0.15	15.00	0.00	0.00	3.00	3.42	61017.00	0.12	102.62	103.50
16	3	7	18938.00	18156.00	147.00	-50	Spot (Block16, Row7, Column3)	106.00	106.00	11.36	0.00	0.11	97.00	97.43	97.00	12.60	0.00	0.13	36.00	8.00	0.00	9.00	9.00	62222.00	0.68	103.79	105.00
16	4	7	19238.00	18157.00	147.00	-50	Spot (Block16, Row7, Column4)	96.52	96.00	8.65	0.00	0.09	95.00	94.65	95.00	11.83	0.00	0.12	15.00	0.00	0.00	1.00	1.52	56944.00	0.16	96.29	97.00
16	5	7	19550.00	18158.00	149.45	0	Spot (Block16, Row7, Column5)	151.79	150.00	23.03	0.01	0.15	94.00	94.97	94.00	12.63	0.00	0.13	99.00	93.00	0.00	56.00	57.79	92742.00	4.50	117.11	117.00
16	6	7	19834.00	18160.00	177.85	0	Spot (Block16, Row7, Column6)	257.15	273.00	52.47	0.03	0.20	100.00	101.49	100.00	16.50	0.01	0.16	100.00	99.00	0.00	173.00	157.15	226293.00	9.43	147.44	141.00
16	7	7	20132.00	18162.00	151.75	0	Spot (Block16, Row7, Column7)	396.00	381.50	132.46	0.02	0.33	99.00	99.42	99.00	13.78	0.00	0.14	100.00	100.00	0.00	282.50	297.00	249483.00	21.52	179.09	180.00
16	8	7	20440.00	18160.00	123.65	0	Spot (Block16, Row7, Column8)	306.74	306.00	63.18	0.00	0.21	91.00	92.07	91.00	12.34	0.01	0.13	100.00	100.00	0.00	215.00	215.74	124229.00	17.40	170.30	182.50
16	1	8	18344.00	18444.00	130.25	0	Spot (Block16, Row8, Column1)	202.09	202.00	31.88	0.00	0.16	99.00	101.06	99.00	16.90	0.01	0.17	99.00	97.00	0.00	103.00	103.09	91951.00	5.98	140.77	132.00
16	2	8	18606.00	18483.00	209.40	0	Spot (Block16, Row8, Column2)	117.94	118.00	12.13	0.00	0.10	100.00	99.85	100.00	11.15	0.00	0.11	73.00	32.00	0.00	18.00	17.94	147188.00	1.62	106.61	107.00
16	3	8	18928.00	18456.00	164.30	0	Spot (Block16, Row8, Column3)	230.98	206.00	81.55	0.05	0.35	98.00	97.84	98.00	12.39	0.00	0.13	99.00	93.00	0.00	108.00	132.98	173237.00	10.75	130.84	122.00
16	4	8	19225.00	18459.00	106.45	0	Spot (Block16, Row8, Column4)	396.44	395.00	79.79	0.00	0.20	94.00	94.61	94.00	13.44	0.00	0.14	100.00	100.00	0.00	301.00	302.44	115364.00	22.45	195.09	185.00
16	5	8	19538.00	18458.00	147.00	-50	Spot (Block16, Row8, Column5)	98.87	100.00	9.54	0.00	0.10	93.00	94.49	93.00	16.58	0.01	0.18	14.00	0.00	0.00	7.00	5.87	58039.00	0.26	99.11	98.00
16	6	8	19836.00	18461.00	132.60	0	Spot (Block16, Row8, Column6)	1042.05	1023.00	413.60	0.01	0.40	99.00	101.70	99.00	20.78	0.01	0.20	100.00	100.00	0.00	924.00	943.05	490805.00	45.26	344.94	365.00
16	7	8	20138.00	18459.00	146.95	0	Spot (Block16, Row8, Column7)	184.97	185.00	24.19	0.00	0.13	96.00	97.82	96.00	17.10	0.01	0.17	99.00	96.00	0.00	89.00	88.97	108576.00	5.10	131.89	121.00
16	8	8	20436.00	18464.00	134.45	0	Spot (Block16, Row8, Column8)	123.02	118.00	18.53	0.02	0.15	91.00	90.73	91.00	10.92	0.00	0.12	93.00	67.00	0.00	27.00	32.02	60156.00	2.96	101.97	101.00
17	1	1	4823.00	20816.00	148.40	0	Spot (Block17, Row1, Column1)	5686.66	5260.50	2946.89	0.03	0.52	226.00	233.12	226.00	31.20	0.01	0.13	100.00	100.00	0.00	5034.50	5460.66	3434741.00	174.78	1441.75	1181.00
17	2	1	5115.00	20828.00	146.20	0	Spot (Block17, Row1, Column2)	849.91	712.00	538.75	0.08	0.63	224.00	230.47	224.00	28.90	0.01	0.13	100.00	100.00	0.00	488.00	625.91	493798.00	21.44	391.40	316.00
17	3	1	5407.00	20824.00	189.60	0	Spot (Block17, Row1, Column3)	279.72	285.00	25.38	0.01	0.09	220.50	225.01	220.50	23.44	0.01	0.10	88.00	71.00	0.00	64.50	59.22	283076.00	2.33	251.32	250.50
17	4	1	5732.00	20818.00	121.30	0	Spot (Block17, Row1, Column4)	484.15	492.00	89.40	0.01	0.18	225.00	231.01	225.00	25.50	0.01	0.11	100.00	100.00	0.00	267.00	259.15	186883.00	9.93	312.27	305.00
17	5	1	6020.00	20815.00	166.65	0	Spot (Block17, Row1, Column5)	436.29	389.00	140.57	0.05	0.32	237.00	243.16	237.00	27.80	0.01	0.11	98.00	88.00	0.00	152.00	199.29	336817.00	6.95	286.33	288.50
17	6	1	6339.00	20813.00	127.85	0	Spot (Block17, Row1, Column6)	768.52	695.00	271.37	0.04	0.35	243.00	248.13	243.00	27.18	0.01	0.11	100.00	100.00	0.00	452.00	525.52	332771.00	19.15	370.32	350.00
17	7	1	6626.00	20824.00	86.80	0	Spot (Block17, Row1, Column7)	637.24	652.00	118.82	0.01	0.19	243.00	250.28	243.00	37.44	0.01	0.15	100.00	100.00	0.00	409.00	394.24	118527.00	10.34	371.05	370.50
17	8	1	6927.00	20825.00	107.20	0	Spot (Block17, Row1, Column8)	13123.98	13114.50	4145.26	0.00	0.32	269.00	268.48	269.00	48.49	0.00	0.18	100.00	100.00	0.00	12845.50	12854.98	3910945.00	265.14	3096.22	2661.50
17	1	2	4826.00	21100.00	146.05	0	Spot (Block17, Row2, Column1)	278.36	285.00	21.77	0.01	0.08	221.00	225.55	221.00	26.02	0.01	0.12	85.00	72.00	0.00	64.00	57.36	161730.00	2.03	245.60	240.00
17	2	2	5126.00	21130.00	137.00	0	Spot (Block17, Row2, Column2)	344.71	354.00	37.04	0.01	0.11	219.00	222.74	219.00	20.48	0.01	0.09	99.00	98.00	0.00	135.00	125.71	174079.00	5.96	265.17	271.00
17	3	2	5419.00	21129.00	194.65	0	Spot (Block17, Row2, Column3)	274.82	280.00	21.47	0.01	0.08	220.00	223.49	220.00	21.51	0.01	0.10	89.00	75.00	0.00	60.00	54.82	296535.00	2.39	241.77	236.00
17	4	2	5723.00	21116.00	195.25	0	Spot (Block17, Row2, Column4)	291.50	291.00	26.90	0.00	0.09	222.00	228.61	222.00	27.01	0.01	0.12	90.00	77.00	0.00	69.00	69.50	314526.00	2.33	251.20	247.00
17	5	2	6023.00	21119.00	153.25	0	Spot (Block17, Row2, Column5)	1937.30	1817.00	752.60	0.03	0.39	230.00	238.25	230.00	29.08	0.02	0.12	100.00	100.00	0.00	1587.00	1707.30	1247620.00	58.43	652.09	567.00
17	6	2	6321.00	21117.00	189.05	0	Spot (Block17, Row2, Column6)	289.06	290.00	27.13	0.00	0.09	236.00	252.07	236.00	59.24	0.03	0.24	35.00	1.00	0.00	54.00	53.06	292533.00	0.62	264.14	269.00
17	7	2	6642.00	21121.00	255.65	0	Spot (Block17, Row2, Column7)	282.74	286.00	19.50	0.00	0.07	237.00	243.10	237.00	22.78	0.01	0.09	86.00	58.00	0.00	49.00	45.74	535232.00	1.74	252.49	246.00
17	8	2	6945.00	21114.00	213.35	0	Spot (Block17, Row2, Column8)	289.31	289.00	19.33	0.00	0.07	265.00	264.78	265.00	46.94	0.00	0.18	11.00	0.00	0.00	24.00	24.31	376108.00	0.52	267.75	271.00
17	1	3	4821.00	21416.00	147.10	0	Spot (Block17, Row3, Column1)	448.71	461.50	97.47	0.01	0.22	224.00	226.54	224.00	21.22	0.00	0.09	100.00	100.00	0.00	237.50	224.71	263839.00	10.47	289.64	283.00
17	2	3	5109.00	21415.00	219.00	0	Spot (Block17, Row3, Column2)	264.89	268.00	24.50	0.01	0.09	223.00	226.28	223.00	20.51	0.01	0.09	74.00	55.00	0.00	45.00	41.89	361839.00	1.88	239.12	236.00
17	3	3	5426.00	21414.00	156.00	0	Spot (Block17, Row3, Column3)	605.72	379.00	1164.99	0.20	1.92	224.00	232.04	224.00	29.64	0.02	0.13	97.00	91.00	0.00	155.00	381.72	406437.00	12.61	285.49	285.50
17	4	3	5721.00	21423.00	139.80	0	Spot (Block17, Row3, Column4)	1554.96	1355.00	794.36	0.06	0.51	228.00	234.47	228.00	26.17	0.01	0.11	100.00	100.00	0.00	1127.00	1326.96	824127.00	50.45	558.24	461.50
17	5	3	6013.00	21418.00	155.55	0	Spot (Block17, Row3, Column5)	456.24	382.00	489.39	0.08	1.07	238.00	254.29	238.00	56.80	0.03	0.22	90.00	63.00	0.00	144.00	218.24	302944.00	3.56	289.79	288.00
17	6	3	6323.00	21420.00	215.55	0	Spot (Block17, Row3, Column6)	2873.46	2098.50	1798.88	0.14	0.63	250.00	271.88	250.00	82.20	0.04	0.30	100.00	100.00	0.00	1848.50	2623.46	3815959.00	31.65	1037.88	1026.50
17	7	3	6631.00	21426.00	169.80	0	Spot (Block17, Row3, Column7)	332.91	307.00	52.68	0.04	0.16	248.00	262.58	248.00	67.16	0.02	0.26	41.00	22.00	0.00	59.00	84.91	267993.00	1.05	275.79	283.00
17	8	3	6929.00	21433.00	150.85	0	Spot (Block17, Row3, Column8)	1980.99	1832.50	826.24	0.03	0.42	263.00	263.28	263.00	43.36	0.00	0.16	100.00	100.00	0.00	1569.50	1717.99	1228214.00	39.61	699.96	671.00
17	1	4	4821.00	21715.00	141.85	0	Spot (Block17, Row4, Column1)	1476.07	1273.00	780.76	0.06	0.53	227.00	230.59	227.00	26.46	0.01	0.11	100.00	100.00	0.00	1046.00	1249.07	808884.00	47.07	506.65	385.50
17	2	4	5139.00	21728.00	161.20	0	Spot (Block17, Row4, Column2)	398.14	402.00	71.44	0.00	0.18	225.00	233.35	225.00	39.00	0.02	0.17	99.00	88.00	0.00	177.00	173.14	285065.00	4.23	288.95	289.00
17	3	4	5422.00	21718.00	139.15	0	Spot (Block17, Row4, Column3)	8489.17	8118.00	4715.89	0.02	0.56	225.00	233.84	225.00	38.93	0.02	0.17	100.00	100.00	0.00	7893.00	8264.17	4456815.00	212.08	2019.96	1551.00
17	4	4	5718.00	21723.00	196.20	0	Spot (Block17, Row4, Column4)	277.97	282.00	26.46	0.01	0.10	230.00	236.44	230.00	29.42	0.01	0.12	80.00	36.00	0.00	52.00	47.97	302708.00	1.41	250.33	249.50
17	5	4	6024.00	21722.00	147.00	-50	Spot (Block17, Row4, Column5)	268.88	258.00	122.66	0.02	0.46	237.00	244.07	237.00	29.46	0.01	0.12	37.00	5.00	0.00	21.00	31.88	158641.00	0.84	244.19	238.00
17	6	4	6321.00	21723.00	161.55	0	Spot (Block17, Row4, Column6)	2317.36	2178.00	860.96	0.03	0.37	244.00	256.19	244.00	54.76	0.02	0.21	100.00	100.00	0.00	1934.00	2073.36	1666180.00	37.64	806.86	772.00
17	7	4	6610.00	21727.00	184.85	0	Spot (Block17, Row4, Column7)	347.64	328.00	61.71	0.03	0.18	256.00	265.80	256.00	75.80	0.02	0.29	48.00	12.00	0.00	72.00	91.64	334425.00	1.08	284.41	289.00
17	8	4	6947.00	21739.00	166.75	0	Spot (Block17, Row4, Column8)	308.69	305.00	23.89	0.01	0.08	270.00	267.89	270.00	34.57	0.00	0.13	50.00	10.00	0.00	35.00	38.69	237383.00	1.18	287.28	288.00
17	1	5	4824.00	22020.00	109.20	0	Spot (Block17, Row5, Column1)	1220.79	1183.00	340.37	0.01	0.28	233.00	244.71	233.00	50.56	0.02	0.21	100.00	100.00	0.00	950.00	987.79	369898.00	19.30	551.11	514.00
17	2	5	5125.00	22022.00	147.00	0	Spot (Block17, Row5, Column2)	2159.43	2073.00	787.39	0.02	0.36	233.00	246.08	233.00	53.05	0.02	0.22	100.00	100.00	0.00	1840.00	1926.43	1274063.00	36.07	681.26	660.00
17	3	5	5420.00	22020.00	148.30	0	Spot (Block17, Row5, Column3)	1035.86	947.50	423.96	0.04	0.41	229.00	240.41	229.00	39.98	0.02	0.17	100.00	100.00	0.00	718.50	806.86	621514.00	19.89	399.68	379.00
17	4	5	5721.00	22025.00	162.25	0	Spot (Block17, Row5, Column4)	477.08	448.00	141.77	0.03	0.30	233.00	240.15	233.00	30.53	0.01	0.13	99.00	96.00	0.00	215.00	244.08	348266.00	7.76	293.99	296.00
17	5	5	6025.00	22023.00	139.10	0	Spot (Block17, Row5, Column5)	6341.98	5832.00	3801.37	0.04	0.60	235.00	242.77	235.00	32.59	0.01	0.13	100.00	100.00	0.00	5597.00	6106.98	3304172.00	187.15	1427.65	1063.00
17	6	5	6311.00	22023.00	230.75	0	Spot (Block17, Row5, Column6)	298.69	295.00	26.46	0.01	0.09	248.00	264.64	248.00	79.31	0.03	0.30	10.00	0.00	0.00	47.00	50.69	458189.00	0.43	270.91	273.00
17	7	5	6623.00	22024.00	200.80	0	Spot (Block17, Row5, Column7)	3893.68	3226.00	2414.09	0.08	0.62	271.00	288.41	271.00	110.16	0.03	0.38	100.00	100.00	0.00	2955.00	3622.68	4462158.00	32.73	1146.63	1135.00
17	8	5	6927.00	22028.00	149.55	0	Spot (Block17, Row5, Column8)	516.95	470.00	165.25	0.04	0.32	268.00	273.62	268.00	71.20	0.01	0.26	91.00	61.00	0.00	202.00	248.95	316889.00	3.42	335.29	329.00
17	1	6	4819.00	22317.00	218.60	0	Spot (Block17, Row6, Column1)	2411.82	1630.00	1565.82	0.17	0.65	243.00	267.11	243.00	79.88	0.04	0.30	100.00	100.00	0.00	1387.00	2168.82	3284893.00	26.85	882.54	898.00
17	2	6	5120.00	22323.00	216.75	0	Spot (Block17, Row6, Column2)	2367.95	2008.00	1131.83	0.07	0.48	250.00	270.58	250.00	79.38	0.03	0.29	100.00	100.00	0.00	1758.00	2117.95	3177787.00	26.42	850.83	854.00
17	3	6	5416.00	22318.00	143.70	0	Spot (Block17, Row6, Column3)	1507.48	1362.50	823.28	0.04	0.55	238.00	248.51	238.00	46.21	0.02	0.19	100.00	100.00	0.00	1124.50	1269.48	847205.00	27.25	470.49	398.50
17	4	6	5713.00	22300.00	256.40	0	Spot (Block17, Row6, Column4)	276.54	277.00	27.81	0.00	0.10	234.00	240.72	234.00	29.25	0.01	0.12	72.00	21.00	0.00	43.00	42.54	527914.00	1.22	250.33	251.00
17	5	6	6023.00	22324.00	105.60	0	Spot (Block17, Row6, Column5)	1952.98	1901.00	600.91	0.01	0.31	236.00	244.37	236.00	33.52	0.02	0.14	100.00	100.00	0.00	1665.00	1716.98	556600.00	50.98	788.84	668.00
17	6	6	6311.00	22320.00	217.65	0	Spot (Block17, Row6, Column6)	294.34	295.00	24.16	0.00	0.08	252.00	263.19	252.00	68.28	0.02	0.26	5.00	0.00	0.00	43.00	42.34	397949.00	0.46	264.80	268.50
17	7	6	6622.00	22313.00	173.30	0	Spot (Block17, Row6, Column7)	404.68	388.00	89.05	0.02	0.22	271.00	275.72	271.00	77.72	0.01	0.28	68.00	33.00	0.00	117.00	133.68	338719.00	1.66	295.32	296.00
17	8	6	6935.00	22331.00	158.85	0	Spot (Block17, Row6, Column8)	483.45	465.00	133.38	0.02	0.28	272.00	267.51	272.00	27.29	0.01	0.10	98.00	94.00	0.00	193.00	211.45	335999.00	7.91	321.31	309.00
17	1	7	4826.00	22620.00	183.60	0	Spot (Block17, Row7, Column1)	417.17	401.00	90.64	0.02	0.22	235.00	247.97	235.00	48.48	0.02	0.20	100.00	75.00	0.00	166.00	182.17	395061.00	3.49	301.73	301.00
17	2	7	5131.00	22608.00	216.00	0	Spot (Block17, Row7, Column2)	277.91	281.00	18.28	0.00	0.07	245.00	254.86	245.00	48.87	0.02	0.19	14.00	0.00	0.00	36.00	32.91	369897.00	0.47	258.45	264.00
17	3	7	5422.00	22621.00	147.00	-50	Spot (Block17, Row7, Column3)	283.23	287.00	18.52	0.01	0.07	243.00	247.08	243.00	25.17	0.01	0.10	78.00	31.00	0.00	44.00	40.23	167108.00	1.44	278.17	281.50
17	4	7	5726.00	22615.00	235.10	0	Spot (Block17, Row7, Column4)	284.49	288.00	21.97	0.01	0.08	239.00	244.69	239.00	28.24	0.01	0.12	82.00	33.00	0.00	49.00	45.49	453759.00	1.41	254.89	256.50
17	5	7	6026.00	22639.00	213.55	0	Spot (Block17, Row7, Column5)	305.64	300.00	32.80	0.01	0.11	244.00	258.19	244.00	68.60	0.02	0.27	31.00	2.00	0.00	56.00	61.64	397948.00	0.69	267.78	271.00
17	6	7	6319.00	22619.00	205.80	0	Spot (Block17, Row7, Column6)	2779.94	2557.00	1461.96	0.04	0.53	278.00	294.23	278.00	99.97	0.02	0.34	100.00	100.00	0.00	2279.00	2501.94	3355389.00	24.87	910.61	884.00
17	7	7	6615.00	22634.00	152.00	0	Spot (Block17, Row7, Column7)	592.97	578.00	182.32	0.01	0.31	279.50	281.27	279.50	58.10	0.00	0.21	98.00	90.00	0.00	298.50	313.47	377721.00	5.37	357.56	342.00
17	8	7	6923.00	22625.00	147.00	-50	Spot (Block17, Row7, Column8)	296.30	287.00	70.49	0.01	0.24	278.00	272.31	278.00	28.41	0.01	0.10	17.00	9.00	0.00	9.00	18.30	173929.00	0.84	275.77	279.00
17	1	8	4835.00	22911.00	138.90	0	Spot (Block17, Row8, Column1)	361.95	359.50	55.99	0.00	0.15	238.00	242.61	238.00	24.35	0.01	0.10	100.00	95.00	0.00	121.50	123.95	188215.00	4.90	286.61	289.00
17	2	8	5113.00	22931.00	214.20	0	Spot (Block17, Row8, Column2)	279.23	283.00	24.10	0.01	0.09	239.00	243.70	239.00	24.22	0.01	0.10	79.00	38.00	0.00	44.00	40.23	365516.00	1.47	252.93	249.00
17	3	8	5418.00	22932.00	170.95	0	Spot (Block17, Row8, Column3)	351.03	323.00	69.16	0.04	0.20	245.00	250.45	245.00	31.01	0.01	0.12	97.00	69.00	0.00	78.00	106.03	285039.00	3.24	270.86	276.00
17	4	8	5715.00	22921.00	105.30	0	Spot (Block17, Row8, Column4)	3911.70	3704.00	1106.29	0.02	0.28	249.00	253.26	249.00	32.36	0.01	0.13	100.00	100.00	0.00	3455.00	3662.70	1107010.00	113.04	1343.79	1142.00
17	5	8	6016.00	22917.00	250.85	0	Spot (Block17, Row8, Column5)	293.96	293.00	28.71	0.00	0.10	265.00	267.81	265.00	60.67	0.00	0.23	8.00	0.00	0.00	28.00	28.96	534424.00	0.43	261.25	264.50
17	6	8	6321.00	22926.00	133.95	0	Spot (Block17, Row8, Column6)	5083.27	4993.00	2521.40	0.01	0.50	281.00	294.51	281.00	89.53	0.02	0.30	100.00	100.00	0.00	4712.00	4802.27	2460303.00	53.49	1410.18	1385.50
17	7	8	6621.00	22927.00	151.05	0	Spot (Block17, Row8, Column7)	426.68	410.00	73.96	0.02	0.17	281.00	282.35	281.00	54.13	0.00	0.19	94.00	69.00	0.00	129.00	145.68	267531.00	2.67	321.88	311.00
17	8	8	6923.00	22925.00	147.00	-50	Spot (Block17, Row8, Column8)	341.86	300.00	93.29	0.06	0.27	281.00	277.35	281.00	25.57	0.01	0.09	44.00	33.00	0.00	19.00	60.86	201700.00	2.52	275.78	279.00
18	1	1	9326.00	20830.00	150.40	0	Spot (Block18, Row1, Column1)	6308.27	5476.00	3535.83	0.06	0.56	185.00	186.84	185.00	28.47	0.00	0.15	100.00	100.00	0.00	5291.00	6123.27	3898510.00	215.00	1363.46	1071.50
18	2	1	9622.00	20845.00	168.60	0	Spot (Block18, Row1, Column2)	283.61	284.00	49.98	0.00	0.18	185.00	184.40	185.00	26.83	0.00	0.15	94.00	81.00	0.00	99.00	98.61	222917.00	3.70	209.32	206.00
18	3	1	9930.00	20835.00	156.50	0	Spot (Block18, Row1, Column3)	405.43	350.50	180.31	0.06	0.44	186.00	184.12	186.00	21.65	0.00	0.12	99.00	91.00	0.00	164.50	219.43	272446.00	10.22	225.48	221.00
18	4	1	10246.00	20842.00	121.95	0	Spot (Block18, Row1, Column4)	271.89	282.00	32.86	0.02	0.12	188.00	186.18	188.00	19.22	0.00	0.10	97.00	82.00	0.00	94.00	83.89	106310.00	4.46	225.31	218.00
18	5	1	10526.00	20834.00	144.75	0	Spot (Block18, Row1, Column5)	1051.30	896.00	681.92	0.07	0.65	188.00	187.76	188.00	20.49	0.00	0.11	100.00	100.00	0.00	708.00	863.30	601342.00	42.13	338.45	283.50
18	6	1	10835.00	20830.00	125.25	0	Spot (Block18, Row1, Column6)	983.33	954.00	336.97	0.01	0.34	204.00	209.24	204.00	28.87	0.01	0.14	100.00	100.00	0.00	750.00	779.33	413981.00	26.81	385.49	358.00
18	7	1	11130.00	20839.00	89.30	0	Spot (Block18, Row1, Column7)	1543.19	1410.00	459.98	0.04	0.30	237.00	245.53	237.00	56.24	0.02	0.23	100.00	100.00	0.00	1173.00	1306.19	304009.00	23.07	663.52	642.00
18	8	1	11423.00	20840.00	106.80	0	Spot (Block18, Row1, Column8)	18292.45	18655.50	5679.02	0.01	0.31	278.00	277.53	278.00	59.67	0.00	0.21	100.00	100.00	0.00	18377.50	18014.45	5377979.00	301.92	4430.74	3622.00
18	1	2	9326.00	21131.00	147.00	-50	Spot (Block18, Row2, Column1)	195.78	199.00	21.72	0.01	0.11	180.00	181.91	180.00	28.33	0.00	0.16	31.00	1.00	0.00	19.00	15.78	114920.00	0.49	185.13	189.00
18	2	2	9628.00	21134.00	130.35	0	Spot (Block18, Row2, Column2)	459.54	457.00	105.88	0.00	0.23	178.00	178.15	178.00	24.51	0.00	0.14	100.00	99.00	0.00	279.00	281.54	209090.00	11.48	248.52	231.00
18	3	2	9892.00	21126.00	221.85	0	Spot (Block18, Row2, Column3)	198.02	198.00	18.82	0.00	0.10	184.00	182.11	184.00	22.25	0.00	0.12	24.00	2.00	0.00	14.00	14.02	278806.00	0.71	179.00	180.00
18	4	2	10224.00	21127.00	165.45	0	Spot (Block18, Row2, Column4)	323.71	306.00	75.46	0.02	0.23	187.00	185.58	187.00	20.31	0.00	0.11	98.00	93.00	0.00	119.00	136.71	246341.00	6.80	229.20	222.00
18	5	2	10530.00	21139.00	188.95	0	Spot (Block18, Row2, Column5)	276.95	280.00	45.19	0.00	0.16	187.00	186.15	187.00	20.53	0.00	0.11	97.00	82.00	0.00	93.00	89.95	278059.00	4.42	206.45	205.00
18	6	2	10836.00	21138.00	212.50	0	Spot (Block18, Row2, Column6)	234.63	227.00	28.76	0.01	0.12	202.00	204.83	202.00	27.93	0.01	0.14	45.00	24.00	0.00	25.00	32.63	301732.00	1.07	210.73	209.00
18	7	2	11132.00	21140.00	178.15	0	Spot (Block18, Row2, Column7)	344.26	316.00	85.37	0.04	0.25	222.00	232.87	222.00	34.97	0.02	0.15	91.00	73.00	0.00	94.00	122.26	307079.00	3.19	265.66	269.00
18	8	2	11425.00	21132.00	166.75	0	Spot (Block18, Row2, Column8)	293.18	294.00	26.83	0.00	0.09	269.00	264.79	269.00	54.81	0.01	0.21	1.00	0.00	0.00	25.00	24.18	225459.00	0.52	274.83	284.00
18	1	3	9324.00	21436.00	148.25	0	Spot (Block18, Row3, Column1)	457.53	395.00	203.88	0.06	0.45	182.00	181.81	182.00	19.13	0.00	0.11	99.00	99.00	0.00	213.00	275.53	274060.00	14.42	246.89	225.00
18	2	3	9643.00	21456.00	110.65	0	Spot (Block18, Row3, Column2)	243.49	234.00	29.58	0.02	0.12	185.00	184.25	185.00	23.01	0.00	0.12	91.00	52.00	0.00	49.00	58.49	77673.00	2.58	210.02	209.50
18	3	3	9918.00	21439.00	144.60	0	Spot (Block18, Row3, Column3)	643.42	546.00	354.69	0.07	0.55	186.00	185.15	186.00	22.49	0.00	0.12	100.00	98.00	0.00	360.00	457.42	368037.00	20.37	299.58	261.50
18	4	3	10225.00	21434.00	142.20	0	Spot (Block18, Row3, Column4)	1020.19	986.00	542.38	0.01	0.53	192.00	191.62	192.00	21.74	0.00	0.11	100.00	100.00	0.00	794.00	828.19	564164.00	38.12	378.18	318.50
18	5	3	10528.00	21433.00	141.30	0	Spot (Block18, Row3, Column5)	716.23	638.50	269.61	0.05	0.38	194.00	194.90	194.00	28.17	0.00	0.14	100.00	100.00	0.00	444.50	522.23	386763.00	18.50	320.64	301.00
18	6	3	10829.00	21433.00	186.80	0	Spot (Block18, Row3, Column6)	968.03	830.50	514.79	0.07	0.53	205.00	210.17	205.00	33.71	0.01	0.16	100.00	100.00	0.00	625.50	763.03	946736.00	22.48	395.87	393.50
18	7	3	11125.00	21443.00	147.70	0	Spot (Block18, Row3, Column7)	747.80	542.00	435.33	0.14	0.58	220.00	231.80	220.00	34.77	0.02	0.15	100.00	100.00	0.00	322.00	527.80	444941.00	14.84	334.20	314.00
18	8	3	11428.00	21450.00	151.55	0	Spot (Block18, Row3, Column8)	809.66	762.50	278.96	0.03	0.34	246.00	250.53	246.00	34.15	0.01	0.14	100.00	100.00	0.00	516.50	563.66	511706.00	16.37	415.97	398.50
18	1	4	9326.00	21729.00	143.40	0	Spot (Block18, Row4, Column1)	1012.93	874.00	498.35	0.06	0.49	187.00	186.75	187.00	19.44	0.00	0.10	100.00	100.00	0.00	687.00	825.93	569264.00	42.50	362.53	292.00
18	2	4	9611.00	21739.00	154.70	0	Spot (Block18, Row4, Column2)	237.98	229.00	32.64	0.02	0.14	190.00	190.45	190.00	22.01	0.00	0.12	74.00	43.00	0.00	39.00	47.98	156114.00	2.16	205.00	201.50
18	3	4	9926.00	21734.00	140.15	0	Spot (Block18, Row4, Column3)	3159.35	2996.00	1667.32	0.02	0.53	189.00	189.23	189.00	23.69	0.00	0.13	100.00	100.00	0.00	2807.00	2970.35	1677615.00	125.37	954.51	770.50
18	4	4	10221.00	21723.00	225.15	0	Spot (Block18, Row4, Column4)	223.76	217.00	26.92	0.01	0.12	193.00	192.23	193.00	21.60	0.00	0.11	55.00	22.00	0.00	24.00	30.76	325346.00	1.46	201.36	200.00
18	5	4	10517.00	21729.00	131.85	0	Spot (Block18, Row4, Column5)	226.07	224.00	17.74	0.00	0.08	196.00	196.60	196.00	22.15	0.00	0.11	63.00	21.00	0.00	28.00	30.07	105800.00	1.33	205.94	205.50
18	6	4	10836.00	21739.00	182.85	0	Spot (Block18, Row4, Column6)	335.44	316.00	57.73	0.03	0.17	203.00	205.75	203.00	25.59	0.01	0.12	98.00	94.00	0.00	113.00	132.44	316324.00	5.07	246.43	230.00
18	7	4	11119.00	21739.00	153.60	0	Spot (Block18, Row4, Column7)	599.04	483.00	311.12	0.09	0.52	219.00	229.48	219.00	35.16	0.02	0.15	99.00	96.00	0.00	264.00	380.04	388179.00	10.51	292.43	290.00
18	8	4	11439.00	21735.00	184.95	0	Spot (Block18, Row4, Column8)	340.14	320.00	61.28	0.03	0.18	236.00	244.18	236.00	33.36	0.01	0.14	95.00	70.00	0.00	84.00	104.14	327215.00	2.88	270.80	278.50
18	1	5	9333.00	22033.00	124.60	0	Spot (Block18, Row5, Column1)	370.44	376.00	70.52	0.01	0.19	191.00	191.37	191.00	25.47	0.00	0.13	100.00	98.00	0.00	185.00	179.44	152993.00	7.03	246.72	231.50
18	2	5	9630.00	22035.00	148.05	0	Spot (Block18, Row5, Column2)	736.67	717.00	218.97	0.01	0.30	194.00	196.08	194.00	29.39	0.00	0.15	100.00	100.00	0.00	523.00	542.67	436846.00	18.40	342.94	316.50
18	3	5	9929.00	22021.00	176.75	0	Spot (Block18, Row5, Column3)	321.42	307.00	68.63	0.02	0.21	193.00	194.00	193.00	25.18	0.00	0.13	98.00	87.00	0.00	114.00	128.42	280275.00	5.06	228.16	224.00
18	4	5	10224.00	22036.00	145.90	0	Spot (Block18, Row5, Column4)	870.14	708.00	533.68	0.09	0.61	195.00	196.74	195.00	21.88	0.00	0.11	100.00	100.00	0.00	513.00	675.14	503810.00	30.78	311.20	299.50
18	5	5	10528.00	22037.00	138.05	0	Spot (Block18, Row5, Column5)	4112.50	3841.00	2155.27	0.03	0.52	197.00	200.73	197.00	25.66	0.01	0.13	100.00	100.00	0.00	3644.00	3915.50	2130275.00	152.44	1030.61	754.00
18	6	5	10846.00	22029.00	207.40	0	Spot (Block18, Row5, Column6)	245.47	239.00	27.88	0.01	0.11	203.00	209.16	203.00	32.45	0.01	0.16	53.00	27.00	0.00	36.00	42.47	300697.00	1.12	218.93	216.00
18	7	5	11125.00	22035.00	177.95	0	Spot (Block18, Row5, Column7)	1326.31	1288.00	579.89	0.01	0.44	215.00	226.86	215.00	40.76	0.02	0.18	100.00	100.00	0.00	1073.00	1111.31	1168482.00	26.97	484.37	489.00
18	8	5	11422.00	22043.00	145.65	0	Spot (Block18, Row5, Column8)	1133.03	955.00	703.16	0.07	0.62	227.00	235.89	227.00	34.92	0.02	0.15	100.00	100.00	0.00	728.00	906.03	654891.00	25.69	433.92	383.00
18	1	6	9321.00	22333.00	190.40	0	Spot (Block18, Row6, Column1)	783.72	621.50	410.74	0.10	0.52	195.00	198.32	195.00	31.93	0.01	0.16	100.00	100.00	0.00	426.50	588.72	800959.00	18.33	336.35	328.50
18	2	6	9625.00	22332.00	181.55	0	Spot (Block18, Row6, Column2)	755.92	723.00	253.85	0.02	0.34	199.00	203.58	199.00	31.98	0.01	0.16	100.00	100.00	0.00	524.00	556.92	699985.00	17.27	357.43	357.00
18	3	6	9915.00	22333.00	144.45	0	Spot (Block18, Row6, Column3)	1346.00	1227.00	728.07	0.04	0.54	195.00	198.23	195.00	25.75	0.01	0.13	100.00	100.00	0.00	1032.00	1151.00	768568.00	44.57	411.33	364.00
18	4	6	10230.00	22344.00	194.10	0	Spot (Block18, Row6, Column4)	258.87	248.00	44.96	0.02	0.17	199.00	202.79	199.00	24.12	0.01	0.12	73.00	50.00	0.00	49.00	59.87	276471.00	2.33	218.84	211.00
18	5	6	10526.00	22336.00	106.50	0	Spot (Block18, Row6, Column5)	4303.60	4483.00	1453.62	0.02	0.34	203.00	207.25	203.00	26.61	0.01	0.13	100.00	100.00	0.00	4280.00	4100.60	1248044.00	153.93	1305.01	1185.50
18	6	6	10849.00	22333.00	184.90	0	Spot (Block18, Row6, Column6)	262.47	262.00	39.26	0.00	0.15	205.00	210.10	205.00	26.15	0.01	0.12	75.00	53.00	0.00	57.00	57.47	252761.00	2.00	219.56	218.00
18	7	6	11123.00	22335.00	148.80	0	Spot (Block18, Row6, Column7)	919.82	807.00	468.67	0.06	0.51	212.00	220.57	212.00	35.08	0.02	0.16	100.00	100.00	0.00	595.00	707.82	555571.00	19.93	357.48	336.50
18	8	6	11426.00	22341.00	144.75	0	Spot (Block18, Row6, Column8)	1242.26	1059.50	758.29	0.07	0.61	217.00	222.81	217.00	27.36	0.01	0.12	100.00	100.00	0.00	842.50	1025.26	708087.00	37.26	442.11	362.00
18	1	7	9331.00	22619.00	182.20	0	Spot (Block18, Row7, Column1)	260.43	268.00	31.06	0.01	0.12	192.00	193.06	192.00	24.05	0.00	0.12	90.00	67.00	0.00	76.00	68.43	242459.00	2.80	217.64	211.00
18	2	7	9622.00	22643.00	182.35	0	Spot (Block18, Row7, Column2)	222.19	215.00	26.94	0.01	0.12	196.00	197.81	196.00	22.29	0.00	0.11	44.00	21.00	0.00	19.00	26.19	207524.00	1.09	203.35	204.00
18	3	7	9924.00	22633.00	147.00	-50	Spot (Block18, Row7, Column3)	223.67	217.00	26.64	0.01	0.12	196.00	196.70	196.00	19.31	0.00	0.10	52.00	30.00	0.00	21.00	27.67	131963.00	1.40	217.97	216.00
18	4	7	10197.00	22603.00	200.90	0	Spot (Block18, Row7, Column4)	220.61	218.00	27.41	0.01	0.12	199.00	200.21	199.00	20.24	0.00	0.10	46.00	15.00	0.00	19.00	21.61	252379.00	1.01	212.17	211.00
18	5	7	10549.00	22634.00	162.75	0	Spot (Block18, Row7, Column5)	304.72	306.00	45.89	0.00	0.15	205.00	209.32	205.00	29.70	0.01	0.14	94.00	85.00	0.00	101.00	99.72	224576.00	3.21	237.01	231.00
18	6	7	10820.00	22637.00	165.55	0	Spot (Block18, Row7, Column6)	963.02	953.50	303.71	0.00	0.32	206.00	214.71	206.00	34.90	0.02	0.16	100.00	100.00	0.00	747.50	757.02	733821.00	21.44	407.32	396.00
18	7	7	11113.00	22639.00	143.60	0	Spot (Block18, Row7, Column7)	1129.54	1004.00	531.45	0.05	0.47	206.00	212.47	206.00	29.72	0.01	0.14	100.00	100.00	0.00	798.00	923.54	640447.00	30.86	411.84	367.00
18	8	7	11421.00	22639.00	114.90	0	Spot (Block18, Row7, Column8)	423.13	416.00	86.22	0.01	0.20	206.00	209.21	206.00	27.73	0.01	0.13	100.00	100.00	0.00	210.00	217.13	147249.00	7.71	291.86	290.00
18	1	8	9330.00	22926.00	119.50	0	Spot (Block18, Row8, Column1)	318.36	310.00	35.67	0.01	0.11	186.00	185.86	186.00	17.40	0.00	0.09	100.00	100.00	0.00	124.00	132.36	119384.00	7.61	242.68	231.50
18	2	8	9613.00	22930.00	157.10	0	Spot (Block18, Row8, Column2)	255.84	261.00	27.53	0.01	0.11	191.00	190.30	191.00	17.83	0.00	0.09	95.00	81.00	0.00	70.00	64.84	174481.00	3.68	212.94	207.00
18	3	8	9913.00	22938.00	148.40	0	Spot (Block18, Row8, Column3)	510.15	430.00	253.03	0.07	0.50	192.00	192.71	192.00	20.29	0.00	0.11	100.00	98.00	0.00	238.00	318.15	308133.00	15.64	266.68	254.00
18	4	8	10219.00	22930.00	104.25	0	Spot (Block18, Row8, Column4)	1238.17	1295.50	356.69	0.02	0.29	198.00	198.74	198.00	22.61	0.00	0.11	100.00	100.00	0.00	1097.50	1040.17	349164.00	45.97	495.83	381.00
18	5	8	10528.00	22942.00	221.40	0	Spot (Block18, Row8, Column5)	218.25	216.00	16.79	0.00	0.08	197.00	199.13	197.00	28.60	0.00	0.14	27.00	4.00	0.00	19.00	21.25	307297.00	0.67	202.16	202.00
18	6	8	10825.00	22935.00	117.90	0	Spot (Block18, Row8, Column6)	1624.94	1600.50	574.44	0.01	0.35	197.00	202.70	197.00	35.34	0.01	0.17	100.00	100.00	0.00	1403.50	1427.94	591479.00	40.25	560.92	559.00
18	7	8	11115.00	22929.00	156.50	0	Spot (Block18, Row8, Column7)	344.48	315.00	82.44	0.04	0.24	197.00	198.74	197.00	24.36	0.00	0.12	96.00	87.00	0.00	118.00	147.48	231490.00	5.98	239.15	224.00
18	8	8	11425.00	22938.00	147.00	-50	Spot (Block18, Row8, Column8)	223.82	208.00	42.08	0.03	0.19	195.00	195.78	195.00	20.68	0.00	0.11	43.00	32.00	0.00	13.00	28.82	132055.00	1.36	187.40	188.00
19	1	1	13832.00	20841.00	150.15	0	Spot (Block19, Row1, Column1)	7056.89	6254.50	4047.23	0.05	0.57	174.00	174.35	174.00	30.06	0.00	0.17	100.00	100.00	0.00	6080.50	6882.89	4375271.00	228.92	1731.20	1255.00
19	2	1	14129.00	20842.00	181.00	0	Spot (Block19, Row1, Column2)	221.22	215.00	29.26	0.01	0.13	172.00	169.41	172.00	26.24	0.01	0.15	75.00	36.00	0.00	43.00	49.22	203305.00	1.97	187.53	188.00
19	3	1	14419.00	20832.00	192.45	0	Spot (Block19, Row1, Column3)	200.32	200.00	21.39	0.00	0.11	173.00	168.84	173.00	21.19	0.01	0.13	59.00	19.00	0.00	27.00	27.32	209936.00	1.49	179.58	184.00
19	4	1	14751.00	20860.00	106.05	0	Spot (Block19, Row1, Column4)	214.20	211.00	28.19	0.01	0.13	169.00	165.89	169.00	22.08	0.01	0.13	87.00	44.00	0.00	42.00	45.20	61904.00	2.19	193.23	195.00
19	5	1	15033.00	20851.00	167.25	0	Spot (Block19, Row1, Column5)	263.97	275.00	47.65	0.02	0.18	168.00	165.32	168.00	21.06	0.01	0.13	98.00	89.00	0.00	107.00	95.97	205367.00	4.68	197.45	198.00
19	6	1	15339.00	20837.00	137.45	0	Spot (Block19, Row1, Column6)	283.96	290.00	53.54	0.01	0.19	176.00	173.71	176.00	21.35	0.01	0.12	95.00	84.00	0.00	114.00	107.96	144818.00	5.16	209.59	204.00
19	7	1	15662.00	20862.00	123.10	0	Spot (Block19, Row1, Column7)	278.85	220.00	101.00	0.10	0.36	176.00	177.60	176.00	43.53	0.00	0.25	50.00	46.00	0.00	44.00	102.85	110426.00	2.33	228.68	192.50
19	8	1	15926.00	20856.00	107.80	0	Spot (Block19, Row1, Column8)	19017.50	18927.00	5655.94	0.00	0.30	179.00	183.00	179.00	50.36	0.01	0.28	100.00	100.00	0.00	18748.00	18838.50	5743286.00	373.97	3910.23	3116.50
19	1	2	13880.00	21132.00	224.30	0	Spot (Block19, Row2, Column1)	183.40	183.00	25.81	0.00	0.14	167.00	166.93	167.00	28.01	0.00	0.17	27.00	4.00	0.00	16.00	16.40	263731.00	0.59	174.83	175.00
19	2	2	14127.00	21152.00	187.50	0	Spot (Block19, Row2, Column2)	194.47	194.50	22.77	0.00	0.12	166.00	163.00	166.00	20.02	0.01	0.12	65.00	26.00	0.00	28.50	28.47	193303.00	1.57	169.88	170.00
19	3	2	14431.00	21144.00	147.00	-50	Spot (Block19, Row2, Column3)	173.48	178.00	23.91	0.01	0.14	165.00	160.72	165.00	21.98	0.01	0.14	26.00	5.00	0.00	13.00	8.48	102177.00	0.58	170.59	176.00
19	4	2	14764.00	21112.00	215.30	0	Spot (Block19, Row2, Column4)	176.71	178.00	16.72	0.00	0.09	164.00	161.82	164.00	21.88	0.01	0.14	32.00	2.00	0.00	14.00	12.71	234851.00	0.68	168.70	170.00
19	5	2	15039.00	21141.00	190.90	0	Spot (Block19, Row2, Column5)	244.04	242.00	36.03	0.00	0.15	161.00	159.30	161.00	20.78	0.00	0.13	99.00	84.00	0.00	81.00	83.04	250869.00	4.08	188.52	189.00
19	6	2	15351.00	21148.00	181.85	0	Spot (Block19, Row2, Column6)	192.41	193.00	18.61	0.00	0.10	166.00	164.59	166.00	25.57	0.00	0.16	52.00	6.00	0.00	27.00	26.41	178554.00	1.09	177.01	177.00
19	7	2	15651.00	21141.00	131.95	0	Spot (Block19, Row2, Column7)	198.78	198.00	14.65	0.00	0.07	172.00	167.19	172.00	22.13	0.01	0.13	58.00	11.00	0.00	26.00	26.78	92830.00	1.43	182.07	181.00
19	8	2	15927.00	21100.00	244.60	0	Spot (Block19, Row2, Column8)	191.17	192.00	15.00	0.00	0.08	179.00	181.64	179.00	50.44	0.01	0.28	0.00	0.00	0.00	13.00	12.17	330334.00	0.19	179.16	184.00
19	1	3	13813.00	21458.00	207.30	0	Spot (Block19, Row3, Column1)	198.38	196.00	26.25	0.01	0.13	170.00	166.65	170.00	22.37	0.01	0.13	59.00	14.00	0.00	26.00	28.38	242622.00	1.42	172.23	176.00
19	2	3	14151.00	21448.00	185.05	0	Spot (Block19, Row3, Column2)	185.49	185.00	12.99	0.00	0.07	167.00	164.66	167.00	21.06	0.01	0.13	38.00	3.00	0.00	18.00	18.49	178623.00	0.99	175.62	176.00
19	3	3	14413.00	21452.00	210.55	0	Spot (Block19, Row3, Column3)	202.51	196.00	32.35	0.01	0.16	158.00	156.50	158.00	22.17	0.00	0.14	80.00	35.00	0.00	38.00	44.51	257194.00	2.08	167.17	170.00
19	4	3	14729.00	21438.00	200.05	0	Spot (Block19, Row3, Column4)	212.16	201.00	36.69	0.02	0.17	163.00	158.46	163.00	23.04	0.01	0.15	80.00	36.00	0.00	38.00	49.16	240803.00	2.33	175.00	177.00
19	5	3	15031.00	21430.00	181.45	0	Spot (Block19, Row3, Column5)	235.97	219.00	57.35	0.03	0.24	164.00	162.26	164.00	25.05	0.00	0.15	89.00	56.00	0.00	55.00	71.97	217804.00	2.94	181.26	184.00
19	6	3	15325.00	21442.00	166.90	0	Spot (Block19, Row3, Column6)	994.44	897.00	488.03	0.04	0.49	165.00	164.98	165.00	29.50	0.00	0.18	100.00	100.00	0.00	732.00	829.44	769693.00	28.12	335.33	317.00
19	7	3	15629.00	21439.00	172.70	0	Spot (Block19, Row3, Column7)	208.51	207.00	19.45	0.00	0.09	169.00	166.39	169.00	25.38	0.01	0.15	82.00	23.00	0.00	38.00	39.51	173478.00	1.66	178.25	180.00
19	8	3	15923.00	21456.00	173.50	0	Spot (Block19, Row3, Column8)	294.48	280.00	72.84	0.02	0.25	175.00	171.54	175.00	19.30	0.01	0.11	98.00	90.00	0.00	105.00	119.48	247956.00	6.37	202.86	203.00
19	1	4	13819.00	21749.00	173.60	0	Spot (Block19, Row4, Column1)	254.83	239.50	52.74	0.03	0.21	173.00	170.10	173.00	20.23	0.01	0.12	94.00	72.00	0.00	66.50	81.83	215587.00	4.19	197.24	191.00
19	2	4	14136.00	21761.00	141.50	0	Spot (Block19, Row4, Column2)	229.11	224.00	30.00	0.01	0.13	166.00	163.01	166.00	23.00	0.01	0.14	96.00	67.00	0.00	58.00	63.11	124408.00	2.87	194.03	194.00
19	3	4	14428.00	21743.00	147.00	0	Spot (Block19, Row4, Column3)	387.15	374.00	105.20	0.02	0.27	156.00	155.76	156.00	22.67	0.00	0.15	100.00	99.00	0.00	218.00	231.15	227259.00	10.21	222.01	208.00
19	4	4	14698.00	21739.00	239.65	0	Spot (Block19, Row4, Column4)	173.49	176.00	16.69	0.01	0.10	158.00	156.22	158.00	22.57	0.00	0.14	34.00	0.00	0.00	18.00	15.49	286431.00	0.77	165.85	169.00
19	5	4	15030.00	21746.00	147.00	-50	Spot (Block19, Row4, Column5)	184.33	183.50	32.30	0.00	0.18	162.00	159.67	162.00	20.33	0.01	0.13	51.00	20.00	0.00	21.50	22.33	108755.00	1.21	154.42	153.00
19	6	4	15334.00	21743.00	215.45	0	Spot (Block19, Row4, Column6)	240.47	237.00	36.33	0.01	0.15	160.00	160.14	160.00	24.58	0.00	0.15	96.00	77.00	0.00	77.00	80.47	319583.00	3.27	182.67	185.00
19	7	4	15606.00	21743.00	180.30	0	Spot (Block19, Row4, Column7)	220.61	214.00	32.95	0.01	0.15	167.00	165.47	167.00	21.88	0.00	0.13	93.00	57.00	0.00	47.00	53.61	200753.00	2.52	183.69	182.50
19	8	4	15920.00	21776.00	171.60	0	Spot (Block19, Row4, Column8)	202.14	204.00	18.03	0.00	0.09	175.00	172.78	175.00	18.11	0.01	0.10	71.00	31.00	0.00	29.00	27.14	165550.00	1.62	182.02	184.00
19	1	5	13818.00	22042.00	134.10	0	Spot (Block19, Row5, Column1)	211.74	211.00	19.57	0.00	0.09	174.00	173.11	174.00	24.22	0.00	0.14	74.00	25.00	0.00	37.00	37.74	101634.00	1.59	191.16	191.00
19	2	5	14118.00	22053.00	160.75	0	Spot (Block19, Row5, Column2)	306.78	299.00	58.92	0.01	0.19	167.00	164.80	167.00	23.51	0.01	0.14	100.00	96.00	0.00	132.00	139.78	219651.00	6.04	215.42	207.00
19	3	5	14429.00	22041.00	184.80	0	Spot (Block19, Row5, Column3)	295.50	279.00	89.23	0.02	0.30	160.00	156.84	160.00	23.21	0.01	0.15	96.00	80.00	0.00	119.00	135.50	283980.00	5.97	187.92	189.00
19	4	5	14737.00	22042.00	201.60	0	Spot (Block19, Row5, Column4)	202.24	203.00	27.26	0.00	0.13	160.00	158.44	160.00	21.19	0.00	0.13	84.00	50.00	0.00	43.00	42.24	234600.00	2.07	170.35	171.00
19	5	5	15033.00	22051.00	145.00	0	Spot (Block19, Row5, Column5)	412.46	379.00	143.01	0.04	0.35	164.00	161.55	164.00	21.09	0.01	0.13	100.00	99.00	0.00	215.00	248.46	236340.00	11.90	227.86	206.00
19	6	5	15348.00	22048.00	220.20	0	Spot (Block19, Row5, Column6)	182.01	185.00	17.86	0.01	0.10	163.00	161.30	163.00	23.72	0.00	0.15	45.00	1.00	0.00	22.00	19.01	252807.00	0.87	167.01	170.50
19	7	5	15633.00	22050.00	168.85	0	Spot (Block19, Row5, Column7)	755.55	718.50	284.47	0.02	0.38	169.00	168.76	169.00	25.31	0.00	0.15	100.00	100.00	0.00	549.50	586.55	596888.00	23.19	305.57	296.50
19	8	5	15927.00	22041.00	161.50	0	Spot (Block19, Row5, Column8)	269.98	273.00	52.33	0.00	0.19	177.00	176.21	177.00	20.08	0.00	0.11	94.00	77.00	0.00	96.00	92.98	194925.00	4.67	197.80	197.00
19	1	6	13830.00	22343.00	156.85	0	Spot (Block19, Row6, Column1)	937.25	829.00	419.18	0.05	0.45	177.00	178.11	177.00	32.52	0.00	0.18	100.00	100.00	0.00	652.00	760.25	636394.00	23.34	357.47	359.00
19	2	6	14124.00	22344.00	180.40	0	Spot (Block19, Row6, Column2)	447.86	415.00	129.90	0.03	0.29	171.00	171.22	171.00	29.60	0.00	0.17	100.00	98.00	0.00	244.00	276.86	408448.00	9.35	258.70	262.00
19	3	6	14422.00	22348.00	238.60	0	Spot (Block19, Row6, Column3)	209.53	199.00	42.01	0.02	0.20	168.00	164.26	168.00	22.07	0.01	0.13	61.00	35.00	0.00	31.00	41.53	345302.00	2.05	174.92	175.00
19	4	6	14742.00	22362.00	198.45	0	Spot (Block19, Row6, Column4)	190.17	189.00	19.93	0.00	0.10	169.00	165.72	169.00	19.77	0.01	0.12	52.00	7.00	0.00	20.00	21.17	212994.00	1.24	176.55	177.00
19	5	6	15025.00	22347.00	111.05	0	Spot (Block19, Row6, Column5)	387.98	385.00	82.93	0.00	0.21	166.00	162.74	166.00	20.48	0.01	0.13	100.00	100.00	0.00	219.00	221.98	124541.00	11.00	233.29	216.00
19	6	6	15352.00	22341.00	134.95	0	Spot (Block19, Row6, Column6)	193.00	193.00	18.50	0.00	0.10	165.00	163.57	165.00	21.28	0.00	0.13	67.00	17.00	0.00	28.00	28.00	94572.00	1.38	179.75	180.00
19	7	6	15632.00	22345.00	221.45	0	Spot (Block19, Row6, Column7)	214.95	205.00	35.70	0.02	0.17	165.00	164.03	165.00	22.97	0.00	0.14	81.00	41.00	0.00	40.00	49.95	302868.00	2.22	178.35	177.50
19	8	6	15936.00	22363.00	189.95	0	Spot (Block19, Row6, Column8)	226.77	215.00	40.22	0.02	0.18	172.00	170.18	172.00	17.78	0.00	0.10	89.00	61.00	0.00	43.00	54.77	231305.00	3.18	185.69	187.00
19	1	7	13828.00	22647.00	177.40	0	Spot (Block19, Row7, Column1)	245.09	242.00	37.63	0.01	0.15	171.00	171.43	171.00	28.33	0.00	0.17	88.00	59.00	0.00	71.00	74.09	216904.00	2.60	194.10	191.00
19	2	7	14120.00	22643.00	232.45	0	Spot (Block19, Row7, Column2)	182.29	183.00	17.05	0.00	0.09	170.00	167.26	170.00	20.23	0.01	0.12	32.00	2.00	0.00	13.00	12.29	283647.00	0.74	170.60	171.00
19	3	7	14428.00	22645.00	147.00	-50	Spot (Block19, Row7, Column3)	168.44	171.00	16.79	0.01	0.10	170.00	166.44	170.00	19.74	0.01	0.12	8.00	0.00	0.00	1.00	-1.56	99381.00	0.10	180.14	179.00
19	4	7	14705.00	22656.00	155.55	0	Spot (Block19, Row7, Column4)	199.45	197.00	20.70	0.01	0.10	170.00	167.47	170.00	19.17	0.01	0.11	65.00	28.00	0.00	27.00	29.45	132236.00	1.67	179.95	183.00
19	5	7	15029.00	22647.00	147.00	-50	Spot (Block19, Row7, Column5)	186.47	185.00	14.39	0.00	0.08	167.00	164.86	167.00	21.24	0.01	0.13	42.00	4.00	0.00	18.00	19.47	109832.00	1.02	174.16	174.00
19	6	7	15326.00	22648.00	162.10	0	Spot (Block19, Row7, Column6)	541.52	535.50	151.30	0.00	0.28	169.00	168.87	169.00	24.68	0.00	0.15	100.00	100.00	0.00	366.50	372.52	393144.00	15.10	268.05	271.00
19	7	7	15620.00	22648.00	166.50	0	Spot (Block19, Row7, Column7)	254.79	259.50	38.63	0.01	0.15	168.00	166.28	168.00	19.70	0.00	0.12	98.00	86.00	0.00	91.50	86.79	195677.00	4.49	194.92	199.00
19	8	7	15930.00	22650.00	147.00	-50	Spot (Block19, Row7, Column8)	172.59	175.00	15.04	0.01	0.09	169.00	168.16	169.00	19.20	0.00	0.11	12.00	0.00	0.00	6.00	3.59	102345.00	0.23	175.44	180.00
19	1	8	13826.00	22936.00	133.00	0	Spot (Block19, Row8, Column1)	292.82	288.00	51.02	0.01	0.17	172.00	169.67	172.00	19.87	0.01	0.12	99.00	94.00	0.00	116.00	120.82	138797.00	6.20	213.01	207.00
19	2	8	14128.00	22944.00	147.00	-50	Spot (Block19, Row8, Column2)	182.92	185.00	14.32	0.00	0.08	170.00	168.06	170.00	18.95	0.00	0.11	37.00	1.00	0.00	15.00	12.92	107922.00	0.78	181.67	185.00
19	3	8	14421.00	22952.00	216.80	0	Spot (Block19, Row8, Column3)	206.01	201.00	30.67	0.01	0.15	167.00	164.57	167.00	18.65	0.01	0.11	79.00	44.00	0.00	34.00	39.01	277286.00	2.22	171.94	174.00
19	4	8	14718.00	22947.00	110.60	0	Spot (Block19, Row8, Column4)	392.07	386.00	92.47	0.01	0.24	168.00	165.49	168.00	20.26	0.01	0.12	100.00	96.00	0.00	218.00	224.07	124679.00	11.18	229.15	209.50
19	5	8	15029.00	22947.00	147.00	-50	Spot (Block19, Row8, Column5)	185.51	185.00	20.85	0.00	0.11	165.00	164.51	165.00	23.62	0.00	0.14	38.00	4.00	0.00	20.00	20.51	109635.00	0.89	174.34	177.00
19	6	8	15328.00	22949.00	114.95	0	Spot (Block19, Row8, Column6)	1246.29	1206.50	358.70	0.01	0.29	171.00	170.80	171.00	24.98	0.00	0.15	100.00	100.00	0.00	1035.50	1075.29	431217.00	43.05	448.86	397.00
19	7	8	15610.00	22930.00	142.85	0	Spot (Block19, Row8, Column7)	206.90	208.00	14.26	0.00	0.07	169.00	167.33	169.00	22.47	0.00	0.13	84.00	33.00	0.00	39.00	37.90	115448.00	1.76	187.78	190.00
19	8	8	15927.00	22946.00	103.75	0	Spot (Block19, Row8, Column8)	252.54	248.50	40.82	0.01	0.16	172.00	170.03	172.00	19.10	0.01	0.11	98.00	85.00	0.00	76.50	80.54	69196.00	4.32	203.54	204.00
20	1	1	18330.00	20853.00	153.50	0	Spot (Block20, Row1, Column1)	5875.09	4879.50	3267.55	0.08	0.56	106.00	109.33	106.00	22.82	0.01	0.21	100.00	100.00	0.00	4773.50	5769.09	3795308.00	252.67	1189.94	954.00
20	2	1	18622.00	20859.00	160.00	0	Spot (Block20, Row1, Column2)	208.86	199.00	36.56	0.02	0.18	107.00	109.53	107.00	18.16	0.01	0.17	99.00	98.00	0.00	92.00	101.86	147667.00	5.47	142.68	133.00
20	3	1	18930.00	20863.00	148.65	0	Spot (Block20, Row1, Column3)	266.98	274.00	84.62	0.01	0.32	105.00	105.36	105.00	12.29	0.00	0.12	100.00	99.00	0.00	169.00	161.98	161254.00	13.15	153.11	152.00
20	4	1	19249.00	20852.00	119.35	0	Spot (Block20, Row1, Column4)	156.44	159.50	19.85	0.01	0.13	104.00	104.39	104.00	12.50	0.00	0.12	98.00	89.00	0.00	55.50	52.44	57569.00	4.16	131.79	124.00
20	5	1	19533.00	20862.00	154.50	0	Spot (Block20, Row1, Column5)	466.47	386.00	267.52	0.08	0.57	106.00	106.75	106.00	13.47	0.00	0.13	100.00	100.00	0.00	280.00	360.47	306007.00	26.71	176.40	175.00
20	6	1	19844.00	20851.00	134.05	0	Spot (Block20, Row1, Column6)	375.84	368.00	110.26	0.01	0.29	107.00	106.97	107.00	12.36	0.00	0.12	100.00	100.00	0.00	261.00	268.84	182283.00	21.76	169.21	173.00
20	7	1	20131.00	20860.00	89.70	0	Spot (Block20, Row1, Column7)	568.72	581.50	104.72	0.01	0.18	104.00	105.90	104.00	26.39	0.01	0.25	100.00	100.00	0.00	477.50	464.72	113743.00	17.54	266.11	249.00
20	8	1	20420.00	20866.00	109.50	0	Spot (Block20, Row1, Column8)	13686.53	13887.50	4344.00	0.01	0.32	104.00	107.86	104.00	31.03	0.02	0.29	100.00	100.00	0.00	13783.50	13582.53	4215452.00	437.63	3316.70	2690.50
20	1	2	18330.00	21155.00	147.00	-50	Spot (Block20, Row2, Column1)	116.09	113.00	15.52	0.01	0.13	104.00	107.18	104.00	21.18	0.01	0.20	26.00	3.00	0.00	9.00	12.09	68258.00	0.42	110.99	112.50
20	2	2	18629.00	21156.00	126.00	0	Spot (Block20, Row2, Column2)	420.59	415.00	83.30	0.01	0.20	106.00	106.77	106.00	12.16	0.00	0.11	100.00	100.00	0.00	309.00	314.59	177068.00	25.81	201.53	188.00
20	3	2	18939.00	21156.00	197.10	0	Spot (Block20, Row2, Column3)	121.95	123.00	10.83	0.00	0.09	107.00	107.70	107.00	12.50	0.00	0.12	59.00	16.00	0.00	16.00	14.95	134024.00	1.14	109.60	109.00
20	4	2	19234.00	21153.00	165.15	0	Spot (Block20, Row2, Column4)	268.81	278.00	50.03	0.01	0.19	104.00	104.80	104.00	13.35	0.00	0.13	100.00	100.00	0.00	174.00	164.81	203755.00	12.28	167.76	177.00
20	5	2	19552.00	21151.00	185.00	0	Spot (Block20, Row2, Column5)	151.53	151.00	19.16	0.00	0.13	105.00	105.91	105.00	13.77	0.00	0.13	96.00	82.00	0.00	46.00	46.53	145161.00	3.31	121.58	120.00
20	6	2	19821.00	21161.00	169.00	0	Spot (Block20, Row2, Column6)	164.46	171.00	24.19	0.02	0.15	106.00	106.72	106.00	12.87	0.00	0.12	94.00	86.00	0.00	65.00	58.46	130911.00	4.49	124.11	123.00
20	7	2	20133.00	21163.00	161.25	0	Spot (Block20, Row2, Column7)	195.48	195.00	37.30	0.00	0.19	103.00	103.45	103.00	11.54	0.00	0.11	99.00	96.00	0.00	92.00	92.48	141135.00	7.97	133.96	128.00
20	8	2	20432.00	21162.00	147.00	-50	Spot (Block20, Row2, Column8)	101.59	103.00	8.57	0.01	0.08	102.00	103.73	102.00	23.96	0.01	0.23	0.00	0.00	0.00	1.00	-0.41	60547.00	-0.09	100.54	101.00
20	1	3	18331.00	21456.00	151.95	0	Spot (Block20, Row3, Column1)	407.94	372.00	158.67	0.04	0.39	106.00	106.15	106.00	12.36	0.00	0.12	100.00	100.00	0.00	266.00	301.94	257413.00	24.41	188.64	183.00
20	2	3	18623.00	21445.00	217.10	0	Spot (Block20, Row3, Column2)	119.47	120.00	11.73	0.00	0.10	105.00	105.62	105.00	13.09	0.00	0.12	53.00	15.00	0.00	15.00	14.47	160453.00	1.06	106.92	106.00
20	3	3	18932.00	21468.00	151.15	0	Spot (Block20, Row3, Column3)	200.21	194.00	67.25	0.01	0.34	108.00	108.41	108.00	14.03	0.00	0.13	100.00	98.00	0.00	86.00	92.21	125533.00	6.54	141.29	135.00
20	4	3	19228.00	21455.00	144.55	0	Spot (Block20, Row3, Column4)	424.82	377.50	155.14	0.05	0.37	107.00	107.46	107.00	13.84	0.00	0.13	100.00	100.00	0.00	270.50	317.82	242997.00	22.94	184.24	179.00
20	5	3	19538.00	21456.00	164.25	0	Spot (Block20, Row3, Column5)	163.03	168.00	28.02	0.01	0.17	103.00	103.87	103.00	12.49	0.00	0.12	96.00	92.00	0.00	65.00	60.03	121780.00	4.74	124.11	123.00
20	6	3	19831.00	21449.00	175.55	0	Spot (Block20, Row3, Column6)	253.64	272.00	52.60	0.03	0.21	104.00	105.15	104.00	13.63	0.00	0.13	100.00	100.00	0.00	168.00	149.64	218131.00	10.90	152.88	152.00
20	7	3	20138.00	21461.00	147.45	0	Spot (Block20, Row3, Column7)	396.03	360.00	167.61	0.04	0.42	103.00	104.10	103.00	12.79	0.00	0.12	100.00	100.00	0.00	257.00	293.03	236824.00	22.82	174.41	176.50
20	8	3	20436.00	21470.00	167.30	0	Spot (Block20, Row3, Column8)	151.74	154.00	22.66	0.01	0.15	101.00	101.55	101.00	10.85	0.00	0.11	98.00	90.00	0.00	53.00	50.74	117601.00	4.62	116.63	116.00
20	1	4	18328.00	21752.00	151.25	0	Spot (Block20, Row4, Column1)	395.16	366.00	151.15	0.03	0.38	107.00	107.03	107.00	12.59	0.00	0.12	100.00	100.00	0.00	259.00	288.16	247763.00	22.89	177.20	172.00
20	2	4	18630.00	21756.00	147.00	-50	Spot (Block20, Row4, Column2)	117.87	118.00	10.90	0.00	0.09	109.00	108.96	109.00	13.72	0.00	0.13	32.00	4.00	0.00	9.00	8.87	69192.00	0.65	108.08	107.00
20	3	4	18933.00	21755.00	144.00	0	Spot (Block20, Row4, Column3)	1586.54	1431.50	791.56	0.04	0.50	108.00	108.50	108.00	15.07	0.00	0.14	100.00	100.00	0.00	1323.50	1478.54	901155.00	98.08	396.07	295.00
20	4	4	19195.00	21754.00	200.95	0	Spot (Block20, Row4, Column4)	118.18	117.00	12.26	0.00	0.10	105.00	106.74	105.00	13.79	0.01	0.13	45.00	13.00	0.00	12.00	13.18	135081.00	0.83	108.33	107.00
20	5	4	19559.00	21723.00	80.65	0	Spot (Block20, Row4, Column5)	110.20	110.00	7.66	0.00	0.07	103.00	104.03	103.00	12.36	0.00	0.12	22.00	1.00	0.00	7.00	7.20	17302.00	0.50	110.12	111.50
20	6	4	19835.00	21758.00	199.95	0	Spot (Block20, Row4, Column6)	179.77	187.00	28.37	0.02	0.16	103.00	103.77	103.00	11.66	0.00	0.11	99.00	94.00	0.00	84.00	76.77	204217.00	6.52	125.38	122.00
20	7	4	20129.00	21766.00	163.50	0	Spot (Block20, Row4, Column7)	251.87	211.00	89.13	0.08	0.35	104.00	104.87	104.00	12.85	0.00	0.12	100.00	98.00	0.00	107.00	147.87	186635.00	11.44	134.51	129.00
20	8	4	20431.00	21772.00	176.50	0	Spot (Block20, Row4, Column8)	159.35	168.00	28.39	0.02	0.18	101.00	101.37	101.00	10.79	0.00	0.11	97.00	85.00	0.00	67.00	58.35	138952.00	5.37	113.58	113.00
20	1	5	18325.00	22055.00	117.40	0	Spot (Block20, Row5, Column1)	258.20	273.00	48.22	0.02	0.19	106.00	106.45	106.00	11.97	0.00	0.11	100.00	100.00	0.00	167.00	152.20	93470.00	12.68	164.58	171.00
20	2	5	18636.00	22064.00	172.60	0	Spot (Block20, Row5, Column2)	151.47	158.00	24.68	0.02	0.16	107.00	106.29	107.00	12.57	0.00	0.12	88.00	70.00	0.00	51.00	44.47	126323.00	3.59	124.44	124.00
20	3	5	18928.00	22051.00	171.50	0	Spot (Block20, Row5, Column3)	167.40	174.00	22.98	0.02	0.14	108.00	108.29	108.00	14.73	0.00	0.14	95.00	86.00	0.00	66.00	59.40	137104.00	4.01	127.82	122.00
20	4	5	19231.00	22057.00	160.65	0	Spot (Block20, Row5, Column4)	264.13	216.00	99.11	0.09	0.38	106.00	106.94	106.00	13.32	0.00	0.12	100.00	99.00	0.00	110.00	158.13	188586.00	11.80	147.10	141.00
20	5	5	19529.00	22059.00	144.50	0	Spot (Block20, Row5, Column5)	1761.68	1631.00	963.34	0.03	0.55	104.00	105.42	104.00	16.19	0.01	0.15	100.00	100.00	0.00	1527.00	1657.68	1000637.00	102.29	406.37	348.50
20	6	5	19831.00	22067.00	169.70	0	Spot (Block20, Row5, Column6)	162.52	169.00	33.72	0.02	0.21	104.00	105.08	104.00	13.79	0.00	0.13	90.00	72.00	0.00	65.00	58.52	130663.00	4.16	118.09	118.00
20	7	5	20131.00	22059.00	183.00	0	Spot (Block20, Row5, Column7)	273.24	284.00	66.84	0.02	0.24	106.00	106.07	106.00	13.36	0.00	0.13	100.00	99.00	0.00	178.00	167.24	257121.00	12.51	156.09	161.00
20	8	5	20428.00	22062.00	155.75	0	Spot (Block20, Row5, Column8)	465.27	376.00	262.95	0.09	0.57	103.00	103.75	103.00	12.58	0.00	0.12	100.00	100.00	0.00	273.00	362.27	309872.00	28.74	167.87	173.00
20	1	6	18320.00	22353.00	175.95	0	Spot (Block20, Row6, Column1)	247.62	257.00	53.09	0.02	0.21	106.00	107.16	106.00	13.64	0.00	0.13	99.00	98.00	0.00	151.00	141.62	214690.00	10.30	149.61	148.00
20	2	6	18630.00	22355.00	197.85	0	Spot (Block20, Row6, Column2)	238.22	228.50	51.38	0.02	0.22	106.00	107.28	106.00	14.41	0.01	0.13	99.00	99.00	0.00	122.50	132.22	262998.00	9.09	151.70	147.00
20	3	6	18920.00	22352.00	148.00	0	Spot (Block20, Row6, Column3)	634.91	566.00	292.69	0.05	0.46	106.00	106.33	106.00	13.01	0.00	0.12	100.00	100.00	0.00	460.00	528.91	379039.00	40.62	211.19	186.00
20	4	6	19230.00	22365.00	182.20	0	Spot (Block20, Row6, Column4)	155.39	160.00	28.90	0.01	0.19	104.00	105.81	104.00	14.97	0.01	0.14	89.00	66.00	0.00	56.00	51.39	145443.00	3.31	118.65	118.00
20	5	6	19529.00	22363.00	106.90	0	Spot (Block20, Row6, Column5)	1605.59	1552.00	506.65	0.01	0.32	104.00	106.02	104.00	15.88	0.01	0.15	100.00	100.00	0.00	1448.00	1501.59	468831.00	94.40	513.75	432.00
20	6	6	19851.00	22354.00	151.25	0	Spot (Block20, Row6, Column6)	142.93	134.00	26.52	0.03	0.19	105.00	105.24	105.00	13.66	0.00	0.13	83.00	51.00	0.00	29.00	37.93	89618.00	2.76	118.10	117.00
20	7	6	20135.00	22359.00	149.20	0	Spot (Block20, Row6, Column7)	538.20	516.00	244.26	0.02	0.45	103.00	104.15	103.00	13.86	0.00	0.13	100.00	100.00	0.00	413.00	435.20	323999.00	31.32	196.56	177.00
20	8	6	20431.00	22367.00	149.80	0	Spot (Block20, Row6, Column8)	580.55	533.00	294.26	0.04	0.51	103.00	103.84	103.00	14.00	0.00	0.13	100.00	100.00	0.00	430.00	477.55	357036.00	34.05	199.18	178.00
20	1	7	18328.00	22647.00	194.30	0	Spot (Block20, Row7, Column1)	139.16	135.00	20.38	0.01	0.15	103.00	103.19	103.00	12.30	0.00	0.12	88.00	66.00	0.00	32.00	36.16	148061.00	2.92	114.67	114.00
20	2	7	18602.00	22668.00	121.45	0	Spot (Block20, Row7, Column2)	120.42	121.00	10.82	0.00	0.09	103.00	103.55	103.00	12.73	0.00	0.12	67.00	24.00	0.00	18.00	17.42	46724.00	1.33	110.73	111.00
20	3	7	18964.00	22723.00	123.05	0	Spot (Block20, Row7, Column3)	123.66	125.00	10.20	0.00	0.08	104.00	104.44	104.00	11.20	0.00	0.11	80.00	41.00	0.00	21.00	19.66	49835.00	1.72	114.09	115.00
20	4	7	19226.00	22656.00	253.60	0	Spot (Block20, Row7, Column4)	111.75	111.00	9.95	0.00	0.09	103.00	103.44	103.00	11.77	0.00	0.11	35.00	8.00	0.00	8.00	8.75	208183.00	0.71	106.56	106.00
20	5	7	19536.00	22653.00	154.30	0	Spot (Block20, Row7, Column5)	200.64	202.00	24.85	0.00	0.12	104.00	104.90	104.00	13.67	0.00	0.13	99.00	98.00	0.00	98.00	96.64	131618.00	7.01	139.04	131.00
20	6	7	19827.00	22655.00	182.85	0	Spot (Block20, Row7, Column6)	269.08	287.00	53.71	0.03	0.20	104.00	105.50	104.00	13.53	0.01	0.13	100.00	100.00	0.00	183.00	165.08	252400.00	12.09	161.87	160.00
20	7	7	20120.00	22664.00	149.20	0	Spot (Block20, Row7, Column7)	532.91	493.00	202.23	0.03	0.38	104.00	104.73	104.00	13.62	0.00	0.13	100.00	100.00	0.00	389.00	428.91	320810.00	31.44	216.68	182.00
20	8	7	20428.00	22665.00	122.20	0	Spot (Block20, Row7, Column8)	371.92	371.50	91.16	0.00	0.25	103.00	104.05	103.00	12.70	0.00	0.12	100.00	100.00	0.00	268.50	268.92	148023.00	21.09	199.41	192.50
20	1	8	18335.00	22952.00	139.40	0	Spot (Block20, Row8, Column1)	188.13	192.00	20.68	0.01	0.11	101.00	101.57	101.00	11.84	0.00	0.12	99.00	97.00	0.00	91.00	87.13	98580.00	7.31	141.29	134.00
20	2	8	18633.00	22956.00	175.10	0	Spot (Block20, Row8, Column2)	167.25	174.00	29.65	0.02	0.18	103.00	103.11	103.00	12.02	0.00	0.12	95.00	85.00	0.00	71.00	64.25	143168.00	5.34	120.12	115.00
20	3	8	18923.00	22960.00	157.80	0	Spot (Block20, Row8, Column3)	275.58	248.00	141.25	0.05	0.51	105.00	105.09	105.00	11.13	0.00	0.11	100.00	99.00	0.00	143.00	170.58	189598.00	15.32	140.13	133.00
20	4	8	19228.00	22958.00	107.90	0	Spot (Block20, Row8, Column4)	195.47	197.00	30.56	0.00	0.16	105.00	104.99	105.00	10.49	0.00	0.10	100.00	99.00	0.00	92.00	90.47	59031.00	8.62	139.28	127.00
20	5	8	19497.00	22968.00	186.05	0	Spot (Block20, Row8, Column5)	115.42	116.00	10.92	0.00	0.09	104.00	104.48	104.00	11.47	0.00	0.11	50.00	14.00	0.00	12.00	11.42	112876.00	0.95	108.45	107.00
20	6	8	19830.00	22961.00	123.95	0	Spot (Block20, Row8, Column6)	329.62	325.00	66.39	0.01	0.20	101.00	102.53	101.00	12.57	0.01	0.12	100.00	100.00	0.00	224.00	228.62	134815.00	18.06	176.89	181.00
20	7	8	20123.00	22962.00	156.35	0	Spot (Block20, Row8, Column7)	222.13	209.00	45.26	0.03	0.20	102.00	102.36	102.00	11.65	0.00	0.11	99.00	99.00	0.00	107.00	120.13	149713.00	10.28	136.90	127.00
20	8	8	20411.00	22967.00	92.65	0	Spot (Block20, Row8, Column8)	163.97	166.00	15.50	0.01	0.09	104.00	104.35	104.00	10.90	0.00	0.10	100.00	95.00	0.00	62.00	59.97	34597.00	5.47	123.42	122.00
21	1	1	4812.00	25315.00	148.20	0	Spot (Block21, Row1, Column1)	5312.63	4732.50	2835.82	0.05	0.53	107.00	111.22	107.00	24.78	0.02	0.22	100.00	100.00	0.00	4625.50	5205.63	3176954.00	209.94	1197.47	981.00
21	2	1	5116.00	25329.00	186.50	0	Spot (Block21, Row1, Column2)	123.94	122.00	16.70	0.01	0.13	105.00	105.93	105.00	15.00	0.00	0.14	54.00	18.00	0.00	17.00	18.94	120970.00	1.20	109.72	108.50
21	3	1	5414.00	25322.00	207.90	0	Spot (Block21, Row1, Column3)	125.54	123.00	14.92	0.01	0.12	103.00	103.61	103.00	9.96	0.00	0.10	82.00	51.00	0.00	20.00	22.54	154413.00	2.20	110.48	110.00
21	4	1	5747.00	25319.00	152.70	0	Spot (Block21, Row1, Column4)	124.30	125.00	14.15	0.00	0.11	105.00	105.73	105.00	11.63	0.00	0.11	70.00	38.00	0.00	20.00	19.30	79304.00	1.60	110.20	107.00
21	5	1	6043.00	25333.00	206.35	0	Spot (Block21, Row1, Column5)	125.36	124.00	14.55	0.00	0.12	107.00	108.15	107.00	12.34	0.00	0.11	63.00	27.00	0.00	17.00	18.36	151809.00	1.39	113.46	112.00
21	6	1	6325.00	25323.00	200.70	0	Spot (Block21, Row1, Column6)	149.46	148.00	21.51	0.00	0.14	110.00	110.11	110.00	12.29	0.00	0.11	88.00	67.00	0.00	38.00	39.46	170678.00	3.20	121.34	121.00
21	7	1	6626.00	25320.00	106.30	0	Spot (Block21, Row1, Column7)	162.30	165.50	18.96	0.01	0.12	119.00	121.39	119.00	30.33	0.01	0.25	71.00	20.00	0.00	46.50	43.30	47068.00	1.35	134.29	133.00
21	8	1	6911.00	25328.00	107.50	0	Spot (Block21, Row1, Column8)	13210.02	13161.00	4059.08	0.00	0.31	130.00	136.30	130.00	35.40	0.02	0.26	100.00	100.00	0.00	13031.00	13080.02	3923377.00	369.31	2873.14	2473.00
21	1	2	4801.00	25585.00	229.60	0	Spot (Block21, Row2, Column1)	112.17	113.00	10.28	0.00	0.09	103.00	105.98	103.00	22.68	0.01	0.21	8.00	0.00	0.00	10.00	9.17	169940.00	0.27	105.33	106.00
21	2	2	5110.00	25633.00	210.40	0	Spot (Block21, Row2, Column2)	120.56	121.00	9.94	0.00	0.08	102.00	101.43	102.00	10.27	0.00	0.10	79.00	41.00	0.00	19.00	18.56	151901.00	1.86	109.44	108.00
21	3	2	5396.00	25629.00	231.90	0	Spot (Block21, Row2, Column3)	119.43	120.00	11.40	0.00	0.10	102.00	102.51	102.00	10.52	0.00	0.10	72.00	38.00	0.00	18.00	17.43	185004.00	1.61	106.79	107.00
21	4	2	5723.00	25570.00	240.95	0	Spot (Block21, Row2, Column4)	119.62	117.00	14.70	0.01	0.12	105.00	104.92	105.00	11.66	0.00	0.11	52.00	19.00	0.00	12.00	14.62	200370.00	1.26	110.38	111.00
21	5	2	6019.00	25623.00	173.55	0	Spot (Block21, Row2, Column5)	194.99	197.00	49.64	0.00	0.25	108.00	108.78	108.00	12.10	0.00	0.11	98.00	94.00	0.00	89.00	86.99	164179.00	7.13	135.10	129.00
21	6	2	6330.00	25606.00	161.40	0	Spot (Block21, Row2, Column6)	120.86	120.00	11.54	0.00	0.10	110.00	110.09	110.00	12.64	0.00	0.11	42.00	11.00	0.00	10.00	10.86	86775.00	0.85	117.96	117.00
21	7	2	6640.00	25637.00	160.40	0	Spot (Block21, Row2, Column7)	137.39	137.00	13.43	0.00	0.10	115.00	115.45	115.00	14.57	0.00	0.13	70.00	28.00	0.00	22.00	22.39	97274.00	1.51	126.62	125.00
21	8	2	6988.00	25622.00	217.70	0	Spot (Block21, Row2, Column8)	143.12	141.00	14.83	0.01	0.10	127.00	129.95	127.00	26.12	0.01	0.20	25.00	0.00	0.00	14.00	16.12	194647.00	0.50	129.87	128.00
21	1	3	4821.00	25923.00	143.65	0	Spot (Block21, Row3, Column1)	145.01	144.00	16.62	0.00	0.11	103.00	103.18	103.00	10.34	0.00	0.10	98.00	88.00	0.00	41.00	42.01	81205.00	4.04	120.61	117.00
21	2	3	5129.00	25885.00	209.35	0	Spot (Block21, Row3, Column2)	115.71	115.00	10.06	0.00	0.09	104.00	104.03	104.00	10.58	0.00	0.10	50.00	16.00	0.00	11.00	11.71	144169.00	1.10	107.84	107.00
21	3	3	5409.00	25917.00	188.55	0	Spot (Block21, Row3, Column3)	143.17	132.00	49.24	0.04	0.34	104.00	104.38	104.00	11.37	0.00	0.11	91.00	67.00	0.00	28.00	39.17	142879.00	3.41	112.68	113.00
21	4	3	5708.00	25914.00	158.85	0	Spot (Block21, Row3, Column4)	163.22	169.00	23.69	0.02	0.15	106.00	105.39	106.00	11.95	0.00	0.11	94.00	85.00	0.00	63.00	57.22	113603.00	4.84	122.43	117.50
21	5	3	6021.00	25920.00	187.20	0	Spot (Block21, Row3, Column5)	132.84	129.00	16.27	0.01	0.12	106.00	106.93	106.00	13.93	0.00	0.13	80.00	36.00	0.00	23.00	26.84	131247.00	1.86	116.16	117.00
21	6	3	6315.00	25916.00	223.95	0	Spot (Block21, Row3, Column6)	334.35	300.00	116.61	0.05	0.35	111.00	113.32	111.00	16.33	0.01	0.14	100.00	100.00	0.00	189.00	223.35	482473.00	13.54	191.56	194.00
21	7	3	6612.00	25941.00	195.40	0	Spot (Block21, Row3, Column7)	125.69	123.00	15.51	0.01	0.12	114.00	115.33	114.00	16.16	0.01	0.14	31.00	10.00	0.00	9.00	11.69	135372.00	0.64	118.30	117.00
21	8	3	6911.00	25936.00	160.65	0	Spot (Block21, Row3, Column8)	295.58	287.00	77.40	0.01	0.26	121.00	121.81	121.00	14.97	0.00	0.12	99.00	99.00	0.00	166.00	174.58	210745.00	11.61	174.73	181.00
21	1	4	4815.00	26220.00	167.05	0	Spot (Block21, Row4, Column1)	211.93	207.00	37.55	0.01	0.18	105.00	104.55	105.00	12.11	0.00	0.12	100.00	98.00	0.00	102.00	106.93	164246.00	8.87	141.84	133.00
21	2	4	5125.00	26233.00	179.80	0	Spot (Block21, Row4, Column2)	151.15	148.00	24.65	0.01	0.16	102.00	102.10	102.00	12.10	0.00	0.12	97.00	79.00	0.00	46.00	49.15	137243.00	4.05	119.96	119.00
21	3	4	5411.00	26220.00	147.05	0	Spot (Block21, Row4, Column3)	319.42	307.00	83.41	0.02	0.26	103.00	103.81	103.00	11.75	0.00	0.11	100.00	100.00	0.00	204.00	216.42	189415.00	18.35	163.84	171.00
21	4	4	5706.00	26187.00	278.00	0	Spot (Block21, Row4, Column4)	117.53	117.00	10.57	0.00	0.09	105.00	105.64	105.00	12.66	0.00	0.12	48.00	9.00	0.00	12.00	12.53	265614.00	0.94	110.02	110.00
21	5	4	6014.00	26223.00	147.00	-50	Spot (Block21, Row4, Column5)	113.38	112.00	12.10	0.01	0.11	107.00	107.65	107.00	12.70	0.00	0.12	34.00	6.00	0.00	5.00	6.38	66553.00	0.45	104.39	105.00
21	6	4	6311.00	26225.00	185.25	0	Spot (Block21, Row4, Column6)	234.54	217.50	56.16	0.03	0.24	111.00	112.80	111.00	15.21	0.01	0.13	99.00	97.00	0.00	106.50	123.54	226561.00	8.01	145.43	143.00
21	7	4	6595.00	26216.00	157.20	0	Spot (Block21, Row4, Column7)	142.71	141.00	16.40	0.01	0.11	116.00	117.66	116.00	15.98	0.01	0.14	72.00	39.00	0.00	25.00	26.71	97045.00	1.57	125.21	125.00
21	8	4	6907.00	26229.00	113.25	0	Spot (Block21, Row4, Column8)	162.15	169.00	19.44	0.02	0.12	121.00	121.23	121.00	13.31	0.00	0.11	86.00	73.00	0.00	48.00	41.15	54321.00	3.07	143.10	137.50
21	1	5	4812.00	26530.00	118.00	0	Spot (Block21, Row5, Column1)	184.63	183.00	24.26	0.00	0.13	104.00	104.51	104.00	14.98	0.00	0.14	99.00	95.00	0.00	79.00	80.63	67390.00	5.35	134.88	129.00
21	2	5	5115.00	26523.00	160.95	0	Spot (Block21, Row5, Column2)	295.23	292.00	80.08	0.00	0.27	102.00	102.12	102.00	13.32	0.00	0.13	100.00	99.00	0.00	190.00	193.23	211387.00	14.49	151.60	146.00
21	3	5	5411.00	26520.00	167.85	0	Spot (Block21, Row5, Column3)	262.55	261.00	87.04	0.00	0.33	106.00	106.48	106.00	12.90	0.00	0.12	100.00	98.00	0.00	155.00	156.55	204525.00	12.10	149.29	137.50
21	4	5	5696.00	26521.00	253.60	0	Spot (Block21, Row5, Column4)	123.34	123.00	16.81	0.00	0.14	105.00	106.28	105.00	11.89	0.01	0.11	67.00	34.00	0.00	18.00	18.34	230146.00	1.43	112.64	111.00
21	5	5	6013.00	26525.00	141.00	0	Spot (Block21, Row5, Column5)	321.38	302.00	114.62	0.03	0.36	107.00	107.22	107.00	12.65	0.00	0.12	100.00	100.00	0.00	195.00	214.38	172579.00	16.93	163.68	170.00
21	6	5	6329.00	26534.00	184.90	0	Spot (Block21, Row5, Column6)	139.67	134.00	18.69	0.02	0.13	108.00	109.07	108.00	13.13	0.00	0.12	83.00	49.00	0.00	26.00	31.67	134221.00	2.33	118.71	118.00
21	7	5	6615.00	26519.00	184.65	0	Spot (Block21, Row5, Column7)	254.91	259.00	63.08	0.01	0.25	115.00	116.72	115.00	15.23	0.01	0.13	100.00	99.00	0.00	144.00	139.91	244973.00	9.07	156.51	157.00
21	8	5	6929.00	26528.00	175.65	0	Spot (Block21, Row5, Column8)	147.06	142.00	21.14	0.02	0.14	120.00	121.28	120.00	13.68	0.00	0.11	65.00	41.00	0.00	22.00	27.06	127207.00	1.88	130.07	127.00
21	1	6	4807.00	26820.00	215.45	0	Spot (Block21, Row6, Column1)	341.17	294.00	130.48	0.06	0.38	105.00	107.24	105.00	16.41	0.01	0.15	100.00	100.00	0.00	189.00	236.17	452393.00	14.25	188.94	190.00
21	2	6	5114.00	26819.00	218.70	0	Spot (Block21, Row6, Column2)	171.29	181.00	29.99	0.02	0.18	106.00	107.24	106.00	15.15	0.01	0.14	95.00	81.00	0.00	75.00	65.29	233633.00	4.23	125.35	126.00
21	3	6	5405.00	26819.00	161.95	0	Spot (Block21, Row6, Column3)	196.43	194.00	35.00	0.01	0.18	108.00	107.72	108.00	11.97	0.00	0.11	99.00	97.00	0.00	86.00	88.43	143392.00	7.41	135.44	130.00
21	4	6	5713.00	26823.00	147.00	-50	Spot (Block21, Row6, Column4)	116.26	116.00	16.32	0.00	0.14	106.00	106.05	106.00	11.40	0.00	0.11	47.00	25.00	0.00	10.00	10.26	68824.00	0.90	111.96	110.00
21	5	6	6011.00	26824.00	113.95	0	Spot (Block21, Row6, Column5)	231.88	219.00	45.20	0.02	0.19	106.00	106.71	106.00	12.09	0.00	0.11	100.00	99.00	0.00	113.00	125.88	78607.00	10.35	155.02	153.00
21	6	6	6274.00	26833.00	167.10	0	Spot (Block21, Row6, Column6)	125.44	125.00	12.03	0.00	0.10	110.00	110.38	110.00	12.88	0.00	0.12	59.00	17.00	0.00	15.00	15.44	96964.00	1.17	116.75	117.00
21	7	6	6630.00	26836.00	184.45	0	Spot (Block21, Row6, Column7)	148.50	141.00	22.45	0.02	0.15	117.00	118.26	117.00	15.78	0.00	0.13	66.00	41.00	0.00	24.00	31.50	142557.00	1.92	126.03	126.00
21	8	6	6889.00	26815.00	230.65	0	Spot (Block21, Row6, Column8)	132.67	129.00	15.08	0.01	0.11	123.00	124.35	123.00	14.00	0.00	0.11	29.00	12.00	0.00	6.00	9.67	202722.00	0.59	123.81	124.00
21	1	7	4808.00	27120.00	187.95	0	Spot (Block21, Row7, Column1)	170.88	178.00	25.29	0.02	0.15	106.00	106.67	106.00	14.29	0.00	0.13	95.00	87.00	0.00	72.00	64.88	170199.00	4.49	124.09	125.00
21	2	7	5112.00	27121.00	147.00	-50	Spot (Block21, Row7, Column2)	108.95	109.00	8.72	0.00	0.08	105.00	105.38	105.00	13.72	0.00	0.13	14.00	0.00	0.00	4.00	3.95	64392.00	0.26	111.93	111.00
21	3	7	5397.00	27054.00	170.25	0	Spot (Block21, Row7, Column3)	118.72	119.00	7.70	0.00	0.06	107.00	107.60	107.00	12.71	0.00	0.12	46.00	3.00	0.00	12.00	11.72	95922.00	0.87	114.80	114.50
21	4	7	5696.00	27125.00	191.25	0	Spot (Block21, Row7, Column4)	119.26	118.00	10.67	0.00	0.09	105.00	105.38	105.00	11.46	0.00	0.11	55.00	20.00	0.00	13.00	14.26	122962.00	1.21	110.80	111.00
21	5	7	6018.00	27132.00	181.10	0	Spot (Block21, Row7, Column5)	120.46	120.00	13.68	0.00	0.11	107.00	107.38	107.00	12.07	0.00	0.11	51.00	16.00	0.00	13.00	13.46	110947.00	1.08	113.05	113.00
21	6	7	6307.00	27122.00	202.15	0	Spot (Block21, Row7, Column6)	214.78	211.00	39.09	0.01	0.18	115.00	116.75	115.00	16.66	0.01	0.14	99.00	96.00	0.00	96.00	99.78	249141.00	5.88	150.42	148.50
21	7	7	6613.00	27126.00	147.00	-50	Spot (Block21, Row7, Column7)	167.53	171.00	20.07	0.01	0.12	121.00	121.32	121.00	15.59	0.00	0.13	91.00	74.00	0.00	50.00	46.53	98341.00	2.96	158.61	158.00
21	8	7	6916.00	27128.00	103.35	0	Spot (Block21, Row7, Column8)	518.04	486.50	155.91	0.03	0.30	126.00	127.49	126.00	16.01	0.01	0.13	100.00	100.00	0.00	360.50	392.04	140906.00	24.39	252.51	270.00
21	1	8	4827.00	27434.00	149.70	0	Spot (Block21, Row8, Column1)	395.83	220.00	846.56	0.26	2.14	109.00	108.97	109.00	14.09	0.00	0.13	98.00	93.00	0.00	111.00	286.83	242645.00	20.37	166.27	134.00
21	2	8	5108.00	27447.00	222.70	0	Spot (Block21, Row8, Column2)	118.51	118.00	9.64	0.00	0.08	109.00	109.98	109.00	15.51	0.00	0.14	26.00	1.00	0.00	9.00	9.51	168048.00	0.55	110.39	111.00
21	3	8	5397.00	27427.00	202.75	0	Spot (Block21, Row8, Column3)	142.76	136.00	24.93	0.02	0.17	109.00	109.71	109.00	12.80	0.00	0.12	76.00	52.00	0.00	27.00	33.76	166456.00	2.58	115.79	115.50
21	4	8	5711.00	27421.00	105.65	0	Spot (Block21, Row8, Column4)	539.33	551.00	120.57	0.01	0.22	109.00	110.51	109.00	13.13	0.01	0.12	100.00	100.00	0.00	442.00	430.33	154789.00	32.65	228.35	197.50
21	5	8	5987.00	27510.00	138.85	0	Spot (Block21, Row8, Column5)	134.42	133.00	12.98	0.00	0.10	115.00	116.55	115.00	17.33	0.01	0.15	52.00	14.00	0.00	18.00	19.42	69896.00	1.03	121.56	123.00
21	6	8	6315.00	27426.00	126.95	0	Spot (Block21, Row8, Column6)	659.68	636.50	238.02	0.02	0.36	119.00	121.93	119.00	19.66	0.01	0.16	100.00	100.00	0.00	517.50	540.68	283663.00	27.35	275.49	274.00
21	7	8	6609.00	27424.00	171.10	0	Spot (Block21, Row8, Column7)	211.96	199.00	46.42	0.03	0.22	125.00	127.32	125.00	19.17	0.01	0.15	96.00	91.00	0.00	74.00	86.96	172748.00	4.41	150.22	149.00
21	8	8	6894.00	27457.00	179.00	0	Spot (Block21, Row8, Column8)	163.71	158.00	36.33	0.02	0.22	132.00	135.40	132.00	19.31	0.01	0.14	53.00	39.00	0.00	26.00	31.71	147340.00	1.47	148.77	148.50
22	1	1	9321.00	25328.00	149.95	0	Spot (Block22, Row1, Column1)	6611.34	5696.00	3732.89	0.06	0.56	221.00	229.86	221.00	41.74	0.02	0.18	100.00	100.00	0.00	5475.00	6390.34	4079197.00	152.90	1612.52	1140.00
22	2	1	9607.00	25334.00	146.30	0	Spot (Block22, Row1, Column2)	714.00	720.00	222.76	0.00	0.31	224.00	230.79	224.00	32.30	0.01	0.14	100.00	100.00	0.00	496.00	490.00	416976.00	14.96	339.13	307.00
22	3	1	9914.00	25335.00	155.85	0	Spot (Block22, Row1, Column3)	562.28	459.00	281.49	0.09	0.50	215.00	219.83	215.00	25.40	0.01	0.12	100.00	99.00	0.00	244.00	347.28	376163.00	13.48	291.66	289.00
22	4	1	10228.00	25341.00	123.80	0	Spot (Block22, Row1, Column4)	443.66	406.00	113.55	0.04	0.26	212.00	215.23	212.00	24.84	0.01	0.12	100.00	100.00	0.00	194.00	231.66	181900.00	9.19	287.67	290.00
22	5	1	10516.00	25336.00	142.30	0	Spot (Block22, Row1, Column5)	1443.88	1162.00	951.02	0.09	0.66	212.00	215.59	212.00	26.57	0.01	0.12	100.00	100.00	0.00	950.00	1231.88	791246.00	46.22	468.30	440.50
22	6	1	10809.00	25333.00	143.30	0	Spot (Block22, Row1, Column6)	1494.37	1413.00	708.80	0.02	0.47	212.00	217.31	212.00	26.38	0.01	0.12	100.00	100.00	0.00	1201.00	1282.37	838342.00	48.40	488.40	458.00
22	7	1	11111.00	25340.00	88.40	0	Spot (Block22, Row1, Column7)	1864.28	1800.00	477.17	0.02	0.26	209.00	214.88	209.00	39.90	0.01	0.19	100.00	100.00	0.00	1591.00	1655.28	357942.00	41.34	704.18	627.00
22	8	1	11407.00	25339.00	106.40	0	Spot (Block22, Row1, Column8)	15451.20	15917.50	4658.96	0.01	0.30	212.00	220.93	212.00	49.33	0.02	0.22	100.00	100.00	0.00	15705.50	15239.20	4511751.00	308.72	3696.70	2634.50
22	1	2	9349.00	25601.00	220.65	0	Spot (Block22, Row2, Column1)	262.29	262.00	43.37	0.00	0.17	223.00	233.41	223.00	40.26	0.02	0.17	49.00	13.00	0.00	39.00	39.29	366415.00	0.72	239.39	233.00
22	2	2	9614.00	25635.00	119.20	0	Spot (Block22, Row2, Column2)	935.90	911.00	260.08	0.01	0.28	220.00	228.26	220.00	33.34	0.02	0.15	100.00	100.00	0.00	691.00	715.90	349091.00	21.23	468.90	456.50
22	3	2	9936.00	25658.00	256.35	0	Spot (Block22, Row2, Column3)	217.17	212.00	23.22	0.01	0.11	208.00	213.05	208.00	28.96	0.01	0.14	15.00	5.00	0.00	4.00	9.17	413265.00	0.14	204.60	202.00
22	4	2	10211.00	25631.00	161.85	0	Spot (Block22, Row2, Column4)	510.34	479.00	149.42	0.03	0.29	207.00	211.55	207.00	26.47	0.01	0.13	100.00	100.00	0.00	272.00	303.34	367955.00	11.29	299.46	297.00
22	5	2	10520.00	25639.00	172.10	0	Spot (Block22, Row2, Column5)	438.96	407.00	94.80	0.03	0.22	205.00	208.23	205.00	25.29	0.01	0.12	99.00	99.00	0.00	202.00	233.96	363901.00	9.12	279.16	277.50
22	6	2	10810.00	25626.00	158.40	0	Spot (Block22, Row2, Column6)	329.69	317.00	51.21	0.02	0.16	207.00	212.38	207.00	27.87	0.01	0.13	97.00	93.00	0.00	110.00	122.69	227489.00	4.21	240.01	235.00
22	7	2	11114.00	25638.00	150.60	0	Spot (Block22, Row2, Column7)	387.31	364.00	107.72	0.03	0.28	202.00	204.54	202.00	23.79	0.01	0.12	99.00	98.00	0.00	162.00	185.31	241683.00	7.68	251.32	255.00
22	8	2	11416.00	25639.00	147.00	-50	Spot (Block22, Row2, Column8)	217.28	213.00	26.13	0.01	0.12	204.00	209.98	204.00	41.02	0.01	0.20	10.00	0.00	0.00	9.00	13.28	128195.00	0.18	209.38	206.00
22	1	3	9314.00	25933.00	144.85	0	Spot (Block22, Row3, Column1)	987.28	845.50	509.60	0.07	0.52	214.00	218.75	214.00	27.44	0.01	0.13	100.00	100.00	0.00	631.50	773.28	564722.00	28.01	367.28	347.00
22	2	3	9607.00	25942.00	181.75	0	Spot (Block22, Row3, Column2)	249.22	237.00	33.38	0.02	0.13	205.00	209.62	205.00	28.16	0.01	0.13	54.00	34.00	0.00	32.00	44.22	231774.00	1.41	224.24	221.00
22	3	3	9909.00	25929.00	164.80	0	Spot (Block22, Row3, Column3)	302.58	289.00	78.17	0.02	0.26	199.00	201.09	199.00	23.05	0.00	0.11	93.00	88.00	0.00	90.00	103.58	227842.00	4.40	234.91	224.00
22	4	3	10216.00	25933.00	138.80	0	Spot (Block22, Row3, Column4)	1185.66	1136.50	554.20	0.02	0.47	198.00	200.57	198.00	24.34	0.01	0.12	100.00	100.00	0.00	938.50	987.66	621284.00	40.47	444.87	360.00
22	5	3	10522.00	25924.00	142.65	0	Spot (Block22, Row3, Column5)	335.74	297.00	197.97	0.05	0.59	200.00	203.00	200.00	29.33	0.01	0.14	88.00	81.00	0.00	97.00	135.74	186671.00	4.53	238.33	220.00
22	6	3	10813.00	25933.00	185.25	0	Spot (Block22, Row3, Column6)	827.17	777.00	357.60	0.03	0.43	202.00	205.88	202.00	32.13	0.01	0.16	100.00	100.00	0.00	575.00	625.17	798215.00	19.34	384.73	384.00
22	7	3	11117.00	25935.00	141.25	0	Spot (Block22, Row3, Column7)	927.74	796.00	491.90	0.07	0.53	202.00	205.13	202.00	29.05	0.01	0.14	100.00	100.00	0.00	594.00	725.74	502837.00	24.87	377.51	322.00
22	8	3	11414.00	25949.00	150.80	0	Spot (Block22, Row3, Column8)	958.69	874.00	402.82	0.04	0.42	207.00	210.53	207.00	26.11	0.01	0.12	100.00	100.00	0.00	667.00	751.69	597265.00	28.66	418.81	380.00
22	1	4	9315.00	26225.00	141.30	0	Spot (Block22, Row4, Column1)	1213.47	1073.00	614.14	0.05	0.51	211.00	214.84	211.00	27.26	0.01	0.13	100.00	100.00	0.00	862.00	1002.47	656489.00	36.63	476.76	387.00
22	2	4	9613.00	26259.00	117.70	0	Spot (Block22, Row4, Column2)	266.57	275.00	31.87	0.01	0.12	203.00	205.98	203.00	26.50	0.01	0.13	81.00	67.00	0.00	72.00	63.57	96497.00	2.29	230.43	225.00
22	3	4	9915.00	26234.00	140.10	0	Spot (Block22, Row4, Column3)	5108.41	4644.00	2732.51	0.04	0.53	198.00	201.20	198.00	27.24	0.01	0.14	100.00	100.00	0.00	4446.00	4910.41	2707456.00	180.13	1303.51	998.50
22	4	4	10195.00	26244.00	187.35	0	Spot (Block22, Row4, Column4)	236.58	224.00	33.54	0.02	0.14	195.00	196.88	195.00	24.22	0.00	0.12	57.00	34.00	0.00	29.00	41.58	233504.00	1.64	214.45	210.00
22	5	4	10515.00	26237.00	147.00	-50	Spot (Block22, Row4, Column5)	197.40	196.00	33.23	0.00	0.17	198.00	198.85	198.00	23.01	0.00	0.12	19.00	8.00	0.00	-2.00	-0.60	115675.00	-0.06	211.19	201.50
22	6	4	10821.00	26241.00	184.15	0	Spot (Block22, Row4, Column6)	420.25	407.00	90.81	0.01	0.22	199.00	201.66	199.00	26.83	0.01	0.13	99.00	99.00	0.00	208.00	221.25	401337.00	8.15	264.30	267.50
22	7	4	11106.00	26239.00	151.90	0	Spot (Block22, Row4, Column7)	601.97	493.00	318.25	0.09	0.53	201.00	203.65	201.00	24.60	0.01	0.12	100.00	99.00	0.00	292.00	400.97	381050.00	16.19	284.04	280.00
22	8	4	11419.00	26246.00	156.45	0	Spot (Block22, Row4, Column8)	355.65	370.00	53.36	0.02	0.15	209.00	211.71	209.00	25.32	0.01	0.12	99.00	99.00	0.00	161.00	146.65	239707.00	5.69	257.22	266.50
22	1	5	9318.00	26536.00	106.15	0	Spot (Block22, Row5, Column1)	694.37	679.00	156.11	0.01	0.22	216.00	222.62	216.00	31.59	0.01	0.14	100.00	100.00	0.00	463.00	478.37	202063.00	14.93	392.79	368.50
22	2	5	9614.00	26534.00	145.20	0	Spot (Block22, Row5, Column2)	1066.08	1035.00	415.60	0.01	0.39	208.00	210.56	208.00	25.68	0.01	0.12	100.00	100.00	0.00	827.00	858.08	615129.00	33.32	408.29	385.00
22	3	5	9914.00	26527.00	169.45	0	Spot (Block22, Row5, Column3)	309.95	297.00	52.16	0.02	0.17	200.00	203.91	200.00	28.32	0.01	0.14	96.00	90.00	0.00	97.00	109.95	247340.00	3.75	244.43	238.50
22	4	5	10211.00	26535.00	154.45	0	Spot (Block22, Row5, Column4)	568.48	475.50	279.03	0.08	0.49	198.00	200.18	198.00	24.89	0.00	0.12	100.00	99.00	0.00	277.50	370.48	372923.00	14.80	275.27	275.50
22	5	5	10520.00	26538.00	139.45	0	Spot (Block22, Row5, Column5)	5814.47	5379.00	3145.70	0.03	0.54	199.00	202.75	199.00	29.67	0.01	0.15	100.00	100.00	0.00	5180.00	5615.47	3058411.00	189.14	1510.46	975.00
22	6	5	10824.00	26540.00	169.45	0	Spot (Block22, Row5, Column6)	302.37	293.00	52.35	0.01	0.17	199.00	201.06	199.00	22.32	0.00	0.11	97.00	88.00	0.00	94.00	103.37	239777.00	4.54	241.45	232.00
22	7	5	11114.00	26536.00	176.40	0	Spot (Block22, Row5, Column7)	429.29	403.00	110.45	0.03	0.26	202.00	205.08	202.00	22.64	0.01	0.11	100.00	99.00	0.00	201.00	227.29	373910.00	9.90	276.97	282.00
22	8	5	11414.00	26540.00	148.75	0	Spot (Block22, Row5, Column8)	1113.58	951.00	719.38	0.07	0.65	206.00	209.22	206.00	25.34	0.01	0.12	100.00	100.00	0.00	745.00	907.58	670378.00	35.69	344.43	328.00
22	1	6	9310.00	26827.00	190.20	0	Spot (Block22, Row6, Column1)	838.92	720.00	376.93	0.07	0.45	220.00	230.67	220.00	37.32	0.02	0.16	100.00	100.00	0.00	500.00	618.92	851503.00	16.30	411.38	403.50
22	2	6	9611.00	26833.00	180.25	0	Spot (Block22, Row6, Column2)	385.80	384.00	82.72	0.00	0.21	210.00	217.99	210.00	34.53	0.02	0.16	98.00	95.00	0.00	174.00	175.80	351462.00	4.86	272.21	277.00
22	3	6	9907.00	26830.00	141.25	0	Spot (Block22, Row6, Column3)	2197.85	1984.00	1218.65	0.04	0.55	205.00	209.22	205.00	26.16	0.01	0.13	100.00	100.00	0.00	1779.00	1992.85	1191234.00	76.02	643.62	524.00
22	4	6	10218.00	26860.00	166.30	0	Spot (Block22, Row6, Column4)	266.72	277.00	33.61	0.02	0.13	206.00	208.98	206.00	24.02	0.01	0.11	80.00	62.00	0.00	71.00	60.72	205641.00	2.40	238.71	230.00
22	5	6	10511.00	26836.00	104.65	0	Spot (Block22, Row6, Column5)	5362.13	5282.00	1765.04	0.01	0.33	204.00	207.77	204.00	28.60	0.01	0.14	100.00	100.00	0.00	5078.00	5158.13	1501397.00	180.23	1501.38	1209.00
22	6	6	10808.00	26837.00	180.00	0	Spot (Block22, Row6, Column6)	271.08	273.00	50.20	0.00	0.19	201.00	203.39	201.00	22.81	0.01	0.11	78.00	62.00	0.00	72.00	70.08	246679.00	2.97	223.11	216.00
22	7	6	11113.00	26834.00	144.75	0	Spot (Block22, Row6, Column7)	1126.16	972.00	609.12	0.06	0.54	206.00	210.74	206.00	26.36	0.01	0.13	100.00	100.00	0.00	766.00	920.16	644162.00	34.73	378.15	312.00
22	8	6	11418.00	26844.00	141.15	0	Spot (Block22, Row6, Column8)	1457.16	1207.50	923.91	0.08	0.63	212.00	217.92	212.00	28.46	0.01	0.13	100.00	100.00	0.00	995.50	1245.16	786864.00	43.54	480.42	367.00
22	1	7	9307.00	27131.00	210.50	0	Spot (Block22, Row7, Column1)	278.62	286.00	33.38	0.01	0.12	223.00	233.20	223.00	33.07	0.02	0.14	75.00	43.00	0.00	63.00	55.62	351337.00	1.37	248.11	241.00
22	2	7	9617.00	27130.00	201.35	0	Spot (Block22, Row7, Column2)	252.67	256.00	30.65	0.01	0.12	212.00	217.57	212.00	27.67	0.01	0.13	60.00	38.00	0.00	44.00	40.67	291080.00	1.27	231.47	223.50
22	3	7	9901.00	27140.00	179.60	0	Spot (Block22, Row7, Column3)	253.04	251.00	34.07	0.00	0.13	211.00	215.28	211.00	26.07	0.01	0.12	59.00	43.00	0.00	40.00	42.04	227734.00	1.45	230.32	223.50
22	4	7	10198.00	27135.00	167.65	0	Spot (Block22, Row7, Column4)	242.94	236.00	23.68	0.01	0.10	212.00	215.03	212.00	23.18	0.01	0.11	51.00	26.00	0.00	24.00	30.94	189254.00	1.20	232.59	228.00
22	5	7	10515.00	27133.00	139.95	0	Spot (Block22, Row7, Column5)	397.79	394.00	66.74	0.00	0.17	212.00	215.56	212.00	25.49	0.01	0.12	99.00	99.00	0.00	182.00	185.79	211224.00	7.15	285.39	285.00
22	6	7	10811.00	27142.00	168.50	0	Spot (Block22, Row7, Column6)	477.17	487.00	113.80	0.01	0.24	214.00	222.26	214.00	34.82	0.02	0.16	100.00	99.00	0.00	273.00	263.17	378394.00	7.32	306.47	302.00
22	7	7	11106.00	27140.00	143.85	0	Spot (Block22, Row7, Column7)	1469.66	1312.00	697.80	0.05	0.47	220.00	230.23	220.00	35.01	0.02	0.15	100.00	100.00	0.00	1092.00	1249.66	828887.00	35.41	504.90	464.50
22	8	7	11414.00	27140.00	147.00	-50	Spot (Block22, Row7, Column8)	240.63	230.00	30.66	0.02	0.13	237.00	243.67	237.00	35.49	0.01	0.15	18.00	0.00	0.00	-7.00	3.63	141734.00	-0.09	234.79	229.00
22	1	8	9322.00	27427.00	125.75	0	Spot (Block22, Row8, Column1)	362.47	348.50	97.13	0.02	0.27	233.00	243.03	233.00	34.79	0.02	0.14	99.00	71.00	0.00	115.50	129.47	152962.00	3.43	290.46	288.50
22	2	8	9613.00	27432.00	161.00	0	Spot (Block22, Row8, Column2)	334.04	310.00	59.27	0.03	0.18	224.00	235.04	224.00	35.84	0.02	0.15	96.00	67.00	0.00	86.00	110.04	240510.00	2.76	262.50	255.00
22	3	8	9908.00	27429.00	145.00	0	Spot (Block22, Row8, Column3)	635.53	554.50	292.69	0.06	0.46	227.00	239.68	227.00	39.47	0.02	0.16	100.00	93.00	0.00	327.50	408.53	363526.00	10.03	321.52	304.50
22	4	8	10213.00	27432.00	139.35	0	Spot (Block22, Row8, Column4)	1735.44	1598.00	719.85	0.04	0.41	224.00	235.32	224.00	36.47	0.02	0.15	100.00	100.00	0.00	1374.00	1511.44	914577.00	41.13	605.56	558.00
22	5	8	10528.00	27453.00	204.05	0	Spot (Block22, Row8, Column5)	286.99	290.00	26.97	0.00	0.09	231.00	244.16	231.00	38.19	0.02	0.16	81.00	14.00	0.00	59.00	55.99	340088.00	1.12	248.92	237.00
22	6	8	10815.00	27440.00	110.95	0	Spot (Block22, Row8, Column6)	1444.36	1478.50	437.11	0.01	0.30	247.00	255.00	247.00	41.29	0.01	0.16	100.00	100.00	0.00	1231.50	1197.36	462196.00	28.81	582.08	571.00
22	7	8	11109.00	27436.00	159.65	0	Spot (Block22, Row8, Column7)	486.83	457.50	156.39	0.03	0.32	283.00	275.14	283.00	46.71	0.01	0.17	86.00	69.00	0.00	174.50	203.83	343699.00	4.53	320.99	311.00
22	8	8	11413.00	27440.00	147.00	-50	Spot (Block22, Row8, Column8)	344.59	324.00	59.96	0.03	0.17	296.00	305.27	296.00	57.10	0.01	0.19	41.00	14.00	0.00	28.00	48.59	202966.00	0.69	298.90	300.00
23	1	1	13823.00	25340.00	150.60	0	Spot (Block23, Row1, Column1)	6661.77	6032.50	3632.44	0.04	0.55	176.00	175.36	176.00	30.46	0.00	0.17	100.00	100.00	0.00	5856.50	6485.77	4143621.00	212.95	1561.18	1185.00
23	2	1	14115.00	25351.00	147.50	0	Spot (Block23, Row1, Column2)	373.94	371.00	108.80	0.00	0.29	170.00	169.18	170.00	25.25	0.00	0.15	100.00	99.00	0.00	201.00	203.94	222495.00	8.11	237.34	225.00
23	3	1	14415.00	25348.00	159.30	0	Spot (Block23, Row1, Column3)	328.62	296.00	124.53	0.05	0.38	161.00	159.74	161.00	23.38	0.00	0.15	100.00	92.00	0.00	135.00	167.62	229050.00	7.22	210.07	207.00
23	4	1	14727.00	25350.00	126.90	0	Spot (Block23, Row1, Column4)	257.41	268.00	39.71	0.02	0.15	162.00	162.20	162.00	21.78	0.00	0.13	98.00	87.00	0.00	106.00	95.41	111202.00	4.37	194.30	195.50
23	5	1	15019.00	25344.00	148.45	0	Spot (Block23, Row1, Column5)	597.73	513.00	303.55	0.07	0.51	171.00	169.23	171.00	22.80	0.00	0.13	100.00	100.00	0.00	342.00	426.73	358040.00	18.80	260.64	262.00
23	6	1	15313.00	25343.00	144.30	0	Spot (Block23, Row1, Column6)	699.83	645.00	339.12	0.04	0.48	172.00	170.07	172.00	22.27	0.00	0.13	100.00	99.00	0.00	473.00	527.83	394005.00	23.79	293.31	264.00
23	7	1	15617.00	25346.00	86.20	0	Spot (Block23, Row1, Column7)	922.87	822.00	317.95	0.05	0.34	172.00	172.55	172.00	35.81	0.00	0.21	100.00	100.00	0.00	650.00	750.87	167962.00	20.95	395.31	351.50
23	8	1	15909.00	25356.00	105.70	0	Spot (Block23, Row1, Column8)	15130.84	14769.50	4430.52	0.01	0.29	178.00	180.20	178.00	40.87	0.01	0.23	100.00	100.00	0.00	14591.50	14952.84	4357682.00	365.79	3534.75	3275.00
23	1	2	13815.00	25644.00	147.00	-50	Spot (Block23, Row2, Column1)	190.42	190.00	11.66	0.00	0.06	176.00	175.21	176.00	24.15	0.00	0.14	21.00	0.00	0.00	14.00	14.42	111967.00	0.63	182.78	181.00
23	2	2	14117.00	25638.00	128.60	0	Spot (Block23, Row2, Column2)	442.90	405.00	120.45	0.04	0.27	173.00	170.07	173.00	24.19	0.01	0.14	100.00	100.00	0.00	232.00	269.90	196649.00	11.28	250.57	245.00
23	3	2	14419.00	25645.00	191.30	0	Spot (Block23, Row2, Column3)	178.97	179.00	13.49	0.00	0.08	166.00	164.64	166.00	27.51	0.00	0.17	14.00	0.00	0.00	13.00	12.97	184341.00	0.52	169.55	170.00
23	4	2	14725.00	25643.00	190.20	0	Spot (Block23, Row2, Column4)	268.23	278.00	50.11	0.02	0.19	164.00	163.38	164.00	21.82	0.00	0.13	98.00	86.00	0.00	114.00	104.23	273322.00	4.80	198.52	196.00
23	5	2	15022.00	25640.00	192.45	0	Spot (Block23, Row2, Column5)	258.51	259.00	45.04	0.00	0.17	169.00	166.97	169.00	19.95	0.01	0.12	99.00	88.00	0.00	90.00	89.51	270914.00	4.59	200.64	199.00
23	6	2	15311.00	25640.00	230.00	0	Spot (Block23, Row2, Column6)	203.51	202.00	24.90	0.00	0.12	174.00	172.39	174.00	22.84	0.00	0.13	59.00	23.00	0.00	28.00	29.51	308119.00	1.36	176.74	177.00
23	7	2	15612.00	25643.00	226.85	0	Spot (Block23, Row2, Column7)	217.65	203.50	39.56	0.03	0.18	170.00	167.60	170.00	20.95	0.01	0.12	72.00	39.00	0.00	33.50	47.65	321685.00	2.39	178.54	181.00
23	8	2	15916.00	25651.00	123.50	0	Spot (Block23, Row2, Column8)	200.12	200.00	9.86	0.00	0.05	179.00	178.91	179.00	35.72	0.00	0.20	7.00	0.00	0.00	21.00	21.12	81048.00	0.59	190.82	192.00
23	1	3	13821.00	25946.00	147.10	0	Spot (Block23, Row3, Column1)	476.76	460.00	197.64	0.02	0.41	173.00	172.24	173.00	19.65	0.00	0.11	100.00	99.00	0.00	287.00	303.76	279860.00	15.50	252.79	248.50
23	2	3	14128.00	25991.00	226.20	0	Spot (Block23, Row3, Column2)	183.47	183.00	16.79	0.00	0.09	172.00	170.05	172.00	22.97	0.00	0.14	19.00	0.00	0.00	11.00	11.47	269516.00	0.58	178.43	177.00
23	3	3	14394.00	25940.00	95.60	0	Spot (Block23, Row3, Column3)	626.84	301.50	870.33	0.32	1.39	173.00	172.74	173.00	28.67	0.00	0.17	100.00	93.00	0.00	128.50	453.84	145427.00	15.84	282.61	281.00
23	4	3	14718.00	25947.00	143.30	0	Spot (Block23, Row3, Column4)	726.13	677.00	337.67	0.03	0.47	171.00	170.45	171.00	27.36	0.00	0.16	100.00	100.00	0.00	506.00	555.13	401550.00	20.31	305.46	275.00
23	5	3	15016.00	25938.00	133.70	0	Spot (Block23, Row3, Column5)	380.62	318.00	407.17	0.08	1.07	172.00	170.43	172.00	23.93	0.00	0.14	100.00	97.00	0.00	146.00	208.62	182699.00	8.78	238.98	212.00
23	6	3	15319.00	25945.00	186.50	0	Spot (Block23, Row3, Column6)	709.15	598.00	321.31	0.07	0.45	175.00	173.42	175.00	24.86	0.00	0.14	100.00	100.00	0.00	423.00	534.15	693553.00	21.55	321.12	302.50
23	7	3	15615.00	25949.00	154.75	0	Spot (Block23, Row3, Column7)	453.38	398.00	205.47	0.06	0.45	175.00	172.67	175.00	24.33	0.01	0.14	99.00	94.00	0.00	223.00	278.38	301501.00	11.54	228.50	219.00
23	8	3	15919.00	25962.00	150.15	0	Spot (Block23, Row3, Column8)	577.43	547.00	206.07	0.02	0.36	177.00	174.67	177.00	24.05	0.01	0.14	100.00	100.00	0.00	370.00	400.43	358585.00	16.74	301.14	275.50
23	1	4	13816.00	26239.00	143.15	0	Spot (Block23, Row4, Column1)	757.07	651.00	379.57	0.07	0.50	174.00	171.86	174.00	22.36	0.01	0.13	100.00	100.00	0.00	477.00	583.07	423961.00	26.17	315.72	270.50
23	2	4	14121.00	26256.00	136.25	0	Spot (Block23, Row4, Column2)	227.55	219.00	27.22	0.02	0.12	175.00	172.51	175.00	24.70	0.01	0.14	88.00	40.00	0.00	44.00	52.55	113545.00	2.23	200.05	199.00
23	3	4	14418.00	26246.00	143.65	0	Spot (Block23, Row4, Column3)	2849.01	2594.00	1562.80	0.04	0.55	171.00	170.68	171.00	29.37	0.00	0.17	100.00	100.00	0.00	2423.00	2678.01	1592598.00	91.18	794.71	574.00
23	4	4	14691.00	26224.00	210.00	0	Spot (Block23, Row4, Column4)	190.44	192.00	15.92	0.00	0.08	169.00	166.94	169.00	24.19	0.01	0.14	47.00	2.00	0.00	23.00	21.44	239190.00	0.97	172.92	174.00
23	5	4	15016.00	26248.00	147.00	-50	Spot (Block23, Row4, Column5)	168.10	171.00	16.84	0.01	0.10	174.00	169.94	174.00	24.58	0.01	0.14	0.00	0.00	0.00	-3.00	-5.90	99350.00	-0.07	163.14	165.00
23	6	4	15324.00	26255.00	221.25	0	Spot (Block23, Row4, Column6)	239.47	232.00	36.29	0.01	0.15	172.00	170.00	172.00	24.92	0.01	0.15	87.00	60.00	0.00	60.00	67.47	335499.00	2.79	183.28	185.00
23	7	4	15612.00	26246.00	154.70	0	Spot (Block23, Row4, Column7)	410.44	365.00	153.11	0.05	0.37	174.00	171.13	174.00	22.27	0.01	0.13	100.00	98.00	0.00	191.00	236.44	270480.00	10.75	227.37	216.00
23	8	4	15907.00	26260.00	144.00	0	Spot (Block23, Row4, Column8)	247.36	242.00	39.37	0.01	0.16	176.00	173.98	176.00	21.41	0.01	0.12	95.00	66.00	0.00	66.00	71.36	139265.00	3.43	200.52	200.00
23	1	5	13817.00	26548.00	109.15	0	Spot (Block23, Row5, Column1)	436.11	405.50	100.39	0.03	0.23	181.00	180.88	181.00	24.21	0.00	0.13	100.00	99.00	0.00	224.50	255.11	135194.00	10.54	262.08	266.00
23	2	5	14115.00	26546.00	146.95	0	Spot (Block23, Row5, Column2)	592.39	568.00	171.06	0.02	0.29	181.00	179.09	181.00	21.96	0.00	0.12	100.00	100.00	0.00	387.00	411.39	348327.00	18.82	300.89	286.00
23	3	5	14417.00	26555.00	172.15	0	Spot (Block23, Row5, Column3)	265.50	274.00	46.39	0.01	0.17	176.00	173.99	176.00	23.56	0.00	0.14	96.00	82.00	0.00	98.00	89.50	219838.00	3.88	209.15	207.00
23	4	5	14709.00	26544.00	150.15	0	Spot (Block23, Row5, Column4)	490.75	401.50	243.30	0.09	0.50	170.00	168.21	170.00	25.73	0.00	0.15	100.00	99.00	0.00	231.50	320.75	301322.00	12.54	245.79	224.00
23	5	5	15023.00	26547.00	138.75	0	Spot (Block23, Row5, Column5)	2938.99	2740.00	1445.11	0.03	0.49	177.00	175.22	177.00	25.01	0.00	0.14	100.00	100.00	0.00	2563.00	2761.99	1537094.00	110.50	820.18	659.00
23	6	5	15312.00	26530.00	167.20	0	Spot (Block23, Row5, Column6)	217.88	213.00	22.76	0.01	0.10	177.00	176.00	177.00	21.46	0.00	0.12	82.00	33.00	0.00	36.00	40.88	169076.00	1.95	192.85	193.00
23	7	5	15622.00	26546.00	171.30	0	Spot (Block23, Row5, Column7)	373.01	376.00	81.47	0.00	0.22	175.00	173.12	175.00	20.28	0.00	0.12	100.00	99.00	0.00	201.00	198.01	304373.00	9.85	240.64	233.00
23	8	5	15920.00	26548.00	145.10	0	Spot (Block23, Row5, Column8)	785.42	637.50	453.74	0.09	0.58	178.00	176.86	178.00	19.79	0.00	0.11	100.00	100.00	0.00	459.50	607.42	450829.00	30.75	301.71	269.00
23	1	6	13813.00	26841.00	187.75	0	Spot (Block23, Row6, Column1)	652.62	566.00	297.29	0.06	0.46	185.00	184.79	185.00	27.92	0.00	0.15	100.00	100.00	0.00	381.00	467.62	648050.00	16.75	305.60	296.00
23	2	6	14118.00	26851.00	172.50	0	Spot (Block23, Row6, Column2)	351.17	368.00	67.41	0.02	0.19	180.00	179.68	180.00	26.35	0.00	0.15	99.00	96.00	0.00	188.00	171.17	290769.00	6.51	241.20	227.00
23	3	6	14409.00	26843.00	143.65	0	Spot (Block23, Row6, Column3)	1046.61	926.50	572.94	0.05	0.55	177.00	174.66	177.00	22.04	0.01	0.13	100.00	100.00	0.00	749.50	869.61	590289.00	39.57	332.97	285.00
23	4	6	14731.00	26833.00	210.80	0	Spot (Block23, Row6, Column4)	194.77	197.00	19.15	0.00	0.10	169.00	166.76	169.00	23.83	0.01	0.14	58.00	11.00	0.00	28.00	25.77	246778.00	1.18	177.53	177.00
23	5	6	15020.00	26849.00	105.05	0	Spot (Block23, Row6, Column5)	2250.53	2155.00	694.71	0.02	0.31	174.00	171.30	174.00	26.53	0.01	0.15	100.00	100.00	0.00	1981.00	2076.53	643651.00	78.36	771.58	702.00
23	6	6	15291.00	26901.00	227.40	0	Spot (Block23, Row6, Column6)	208.09	204.00	22.51	0.01	0.11	176.00	174.86	176.00	22.14	0.00	0.13	63.00	23.00	0.00	28.00	32.09	309222.00	1.50	189.51	189.00
23	7	6	15618.00	26843.00	147.80	0	Spot (Block23, Row6, Column7)	574.29	517.00	245.36	0.05	0.43	175.00	173.73	175.00	22.11	0.00	0.13	100.00	100.00	0.00	342.00	399.29	344576.00	18.11	257.90	248.00
23	8	6	15924.00	26858.00	148.85	0	Spot (Block23, Row6, Column8)	784.64	640.00	467.24	0.09	0.60	179.00	177.63	179.00	19.47	0.00	0.11	100.00	100.00	0.00	461.00	605.64	473923.00	31.18	290.25	252.00
23	1	7	13804.00	27157.00	191.20	0	Spot (Block23, Row7, Column1)	211.70	206.00	22.65	0.01	0.11	179.00	177.13	179.00	23.98	0.00	0.14	62.00	15.00	0.00	27.00	32.70	218478.00	1.44	185.62	190.00
23	2	7	14133.00	27159.00	184.15	0	Spot (Block23, Row7, Column2)	198.29	194.00	27.47	0.01	0.14	173.00	168.78	173.00	22.42	0.01	0.13	46.00	12.00	0.00	21.00	25.29	189563.00	1.32	177.52	177.00
23	3	7	14404.00	27142.00	204.95	0	Spot (Block23, Row7, Column3)	190.47	191.00	20.37	0.00	0.11	171.00	167.10	171.00	22.63	0.01	0.14	42.00	6.00	0.00	20.00	19.47	227035.00	1.03	174.19	176.00
23	4	7	14714.00	27147.00	147.00	-50	Spot (Block23, Row7, Column4)	181.03	181.00	13.28	0.00	0.07	165.00	162.40	165.00	24.68	0.01	0.15	26.00	0.00	0.00	16.00	16.03	106624.00	0.75	178.54	175.00
23	5	7	15035.00	27150.00	162.00	0	Spot (Block23, Row7, Column5)	224.21	216.00	36.29	0.02	0.16	170.00	166.37	170.00	25.59	0.01	0.15	80.00	44.00	0.00	46.00	54.21	164123.00	2.26	181.99	183.00
23	6	7	15305.00	27147.00	193.30	0	Spot (Block23, Row7, Column6)	303.22	294.00	77.83	0.01	0.26	177.00	177.10	177.00	27.05	0.00	0.15	92.00	78.00	0.00	117.00	126.22	319901.00	4.66	204.66	198.00
23	7	7	15607.00	27154.00	147.25	0	Spot (Block23, Row7, Column7)	780.90	748.00	353.31	0.02	0.45	176.00	174.26	176.00	21.21	0.00	0.12	100.00	100.00	0.00	572.00	604.90	460733.00	28.61	324.83	278.50
23	8	7	15915.00	27156.00	114.80	0	Spot (Block23, Row7, Column8)	304.07	296.00	46.82	0.01	0.15	182.00	180.96	182.00	18.99	0.00	0.10	99.00	95.00	0.00	114.00	122.07	105514.00	6.48	231.60	222.00
23	1	8	13820.00	27435.00	120.60	0	Spot (Block23, Row8, Column1)	358.02	310.00	122.98	0.06	0.34	182.00	179.27	182.00	22.45	0.01	0.13	98.00	94.00	0.00	128.00	176.02	137479.00	7.96	231.38	210.00
23	2	8	14105.00	27428.00	205.40	0	Spot (Block23, Row8, Column2)	206.94	202.00	30.22	0.01	0.15	172.00	168.72	172.00	22.90	0.01	0.14	65.00	24.00	0.00	30.00	34.94	248332.00	1.67	173.39	179.00
23	3	8	14410.00	27442.00	164.55	0	Spot (Block23, Row8, Column3)	381.08	313.00	190.58	0.09	0.50	170.00	167.60	170.00	24.69	0.01	0.15	98.00	85.00	0.00	143.00	211.08	286574.00	8.65	196.31	196.00
23	4	8	14710.00	27445.00	146.85	0	Spot (Block23, Row8, Column4)	952.94	915.50	323.16	0.02	0.34	173.00	169.55	173.00	24.87	0.01	0.15	100.00	100.00	0.00	742.50	779.94	560329.00	31.50	355.78	315.00
23	5	8	15014.00	27448.00	147.00	-50	Spot (Block23, Row8, Column5)	181.43	186.00	19.65	0.01	0.11	175.00	173.25	175.00	28.03	0.00	0.16	7.00	0.00	0.00	11.00	6.43	106681.00	0.29	177.38	180.00
23	6	8	15314.00	27448.00	168.85	0	Spot (Block23, Row8, Column6)	938.31	807.00	460.17	0.07	0.49	182.00	184.08	182.00	31.06	0.00	0.17	100.00	100.00	0.00	625.00	756.31	741266.00	24.28	350.34	357.00
23	7	8	15606.00	27448.00	152.75	0	Spot (Block23, Row8, Column7)	296.81	287.00	63.39	0.01	0.21	183.00	183.18	183.00	25.41	0.00	0.14	93.00	83.00	0.00	104.00	113.81	190846.00	4.47	208.18	199.00
23	8	8	15907.00	27433.00	98.30	0	Spot (Block23, Row8, Column8)	220.94	216.50	28.40	0.01	0.13	183.00	182.22	183.00	18.88	0.00	0.10	69.00	46.00	0.00	33.50	37.94	55236.00	2.05	190.83	196.50
24	1	1	18322.00	25352.00	151.35	0	Spot (Block24, Row1, Column1)	5721.85	5127.50	3132.36	0.05	0.55	211.00	216.10	211.00	30.70	0.01	0.14	100.00	100.00	0.00	4916.50	5510.85	3570437.00	179.32	1495.78	1168.00
24	2	1	18615.00	25364.00	149.35	0	Spot (Block24, Row1, Column2)	496.94	475.00	136.22	0.02	0.27	210.00	213.97	210.00	24.88	0.01	0.12	100.00	99.00	0.00	265.00	286.94	302138.00	11.37	285.12	290.00
24	3	1	18918.00	25361.00	155.60	0	Spot (Block24, Row1, Column3)	518.72	474.00	218.20	0.04	0.42	209.00	210.58	209.00	16.84	0.00	0.08	99.00	98.00	0.00	265.00	309.72	344952.00	18.30	280.02	281.00
24	4	1	19227.00	25355.00	130.15	0	Spot (Block24, Row1, Column4)	345.85	318.50	61.26	0.04	0.18	212.00	214.16	212.00	20.02	0.00	0.09	99.00	99.00	0.00	106.50	133.85	157706.00	6.58	255.90	243.50
24	5	1	19521.00	25356.00	147.75	0	Spot (Block24, Row1, Column5)	1074.35	889.00	636.09	0.08	0.59	212.00	213.90	212.00	19.97	0.00	0.09	100.00	100.00	0.00	677.00	862.35	643534.00	43.09	375.01	354.00
24	6	1	19811.00	25352.00	146.90	0	Spot (Block24, Row1, Column6)	918.54	822.00	445.56	0.05	0.49	211.00	212.53	211.00	19.77	0.00	0.09	100.00	100.00	0.00	611.00	707.54	544697.00	35.72	393.08	340.00
24	7	1	20114.00	25358.00	89.40	0	Spot (Block24, Row1, Column7)	1250.03	1259.00	359.47	0.00	0.29	213.00	256.86	213.00	434.82	0.08	1.69	98.00	63.00	0.00	1046.00	1037.03	248756.00	2.28	535.36	460.00
24	8	1	20412.00	25366.00	107.15	0	Spot (Block24, Row1, Column8)	14833.68	15336.00	4396.70	0.01	0.30	217.00	262.38	217.00	430.86	0.08	1.64	100.00	100.00	0.00	15119.00	14616.68	4405603.00	33.82	3185.35	2448.00
24	1	2	18318.00	25655.00	147.00	-50	Spot (Block24, Row2, Column1)	216.25	216.00	14.37	0.00	0.07	214.00	218.16	214.00	27.44	0.01	0.13	5.00	0.00	0.00	2.00	2.25	126939.00	-0.07	219.63	218.00
24	2	2	18618.00	25659.00	131.45	0	Spot (Block24, Row2, Column2)	705.37	688.00	207.67	0.01	0.29	212.00	215.60	212.00	22.23	0.01	0.10	100.00	100.00	0.00	476.00	493.37	326587.00	22.04	337.85	309.00
24	3	2	18906.00	25641.00	192.55	0	Spot (Block24, Row2, Column3)	229.43	228.00	16.53	0.00	0.07	209.00	210.97	209.00	20.46	0.00	0.10	47.00	12.00	0.00	19.00	20.43	239756.00	0.90	214.23	210.00
24	4	2	19218.00	25654.00	162.75	0	Spot (Block24, Row2, Column4)	529.99	505.00	136.17	0.02	0.26	212.00	214.84	212.00	22.81	0.01	0.11	100.00	100.00	0.00	293.00	317.99	388485.00	13.82	303.25	299.00
24	5	2	19520.00	25660.00	194.25	0	Spot (Block24, Row2, Column5)	336.91	322.00	56.86	0.02	0.17	213.00	215.92	213.00	21.63	0.01	0.10	98.00	96.00	0.00	109.00	123.91	359822.00	5.59	247.67	239.00
24	6	2	19822.00	25658.00	157.45	0	Spot (Block24, Row2, Column6)	335.74	323.00	45.04	0.02	0.13	213.00	216.30	213.00	24.12	0.01	0.11	98.00	97.00	0.00	110.00	122.74	229643.00	4.95	253.55	248.50
24	7	2	20120.00	25660.00	150.45	0	Spot (Block24, Row2, Column7)	405.76	379.00	105.06	0.03	0.26	217.00	244.67	217.00	351.73	0.05	1.44	11.00	0.00	0.00	162.00	188.76	250757.00	0.46	276.69	273.00
24	8	2	20456.00	25666.00	167.75	0	Spot (Block24, Row2, Column8)	239.10	238.00	18.22	0.00	0.08	220.00	266.74	220.00	446.23	0.08	1.67	0.00	0.00	0.00	18.00	19.10	188411.00	-0.06	224.03	226.00
24	1	3	18319.00	25959.00	147.55	0	Spot (Block24, Row3, Column1)	870.77	808.00	447.15	0.03	0.51	211.00	212.27	211.00	20.42	0.00	0.10	100.00	100.00	0.00	597.00	659.77	516365.00	32.24	372.93	309.00
24	2	3	18591.00	25985.00	181.10	0	Spot (Block24, Row3, Column2)	233.63	229.00	23.93	0.01	0.10	212.00	214.11	212.00	19.28	0.00	0.09	46.00	27.00	0.00	17.00	21.63	214705.00	1.01	223.40	216.00
24	3	3	18902.00	25950.00	182.35	0	Spot (Block24, Row3, Column3)	343.85	321.00	70.10	0.03	0.20	212.00	213.61	212.00	22.07	0.00	0.10	97.00	92.00	0.00	109.00	131.85	320813.00	5.90	250.15	250.00
24	4	3	19216.00	25954.00	145.25	0	Spot (Block24, Row3, Column4)	797.12	754.00	305.29	0.02	0.38	219.00	221.03	219.00	22.72	0.00	0.10	100.00	100.00	0.00	535.00	578.12	458346.00	25.36	358.44	305.50
24	5	3	19521.00	25953.00	153.30	0	Spot (Block24, Row3, Column5)	361.82	364.00	76.49	0.00	0.21	222.00	225.37	222.00	22.16	0.01	0.10	99.00	96.00	0.00	142.00	139.82	232290.00	6.16	266.19	269.00
24	6	3	19819.00	25956.00	185.00	0	Spot (Block24, Row3, Column6)	722.84	681.00	253.21	0.03	0.35	218.00	225.33	218.00	28.74	0.01	0.13	100.00	100.00	0.00	463.00	504.84	695368.00	17.31	370.77	382.50
24	7	3	20126.00	25962.00	146.55	0	Spot (Block24, Row3, Column7)	891.98	766.00	472.91	0.07	0.53	218.00	222.72	218.00	23.94	0.01	0.11	100.00	100.00	0.00	548.00	673.98	523594.00	27.95	367.58	338.00
24	8	3	20405.00	25964.00	163.25	0	Spot (Block24, Row3, Column8)	307.42	306.00	25.17	0.00	0.08	220.00	222.69	220.00	18.31	0.01	0.08	98.00	95.00	0.00	86.00	87.42	227183.00	4.63	251.12	245.50
24	1	4	18313.00	26252.00	150.80	0	Spot (Block24, Row4, Column1)	686.89	616.50	298.73	0.05	0.43	211.00	212.54	211.00	19.81	0.00	0.09	100.00	100.00	0.00	405.50	475.89	428622.00	23.94	319.84	299.50
24	2	4	18617.00	26248.00	189.35	0	Spot (Block24, Row4, Column2)	313.08	301.00	45.71	0.02	0.15	212.00	215.05	212.00	20.64	0.01	0.10	99.00	94.00	0.00	89.00	101.08	318085.00	4.75	248.73	244.50
24	3	4	18918.00	26255.00	146.80	0	Spot (Block24, Row4, Column3)	2360.68	2181.00	1282.52	0.03	0.54	216.00	219.39	216.00	23.84	0.01	0.11	100.00	100.00	0.00	1965.00	2144.68	1385717.00	89.82	683.01	558.00
24	4	4	19226.00	26270.00	171.10	0	Spot (Block24, Row4, Column4)	246.21	244.00	22.31	0.00	0.09	218.00	221.42	218.00	22.43	0.01	0.10	53.00	29.00	0.00	26.00	28.21	200665.00	1.11	224.46	222.00
24	5	4	19518.00	26259.00	147.00	-50	Spot (Block24, Row4, Column5)	236.99	232.00	27.70	0.01	0.12	219.50	223.18	219.50	21.87	0.01	0.10	33.00	17.00	0.00	12.50	17.49	140059.00	0.63	222.32	222.00
24	6	4	19823.00	26252.00	197.65	0	Spot (Block24, Row4, Column6)	346.71	336.00	51.27	0.01	0.15	220.00	223.37	220.00	21.66	0.01	0.10	98.00	96.00	0.00	116.00	126.71	384850.00	5.69	257.19	253.50
24	7	4	20113.00	26259.00	148.00	0	Spot (Block24, Row4, Column7)	657.29	533.00	329.82	0.09	0.50	219.00	223.86	219.00	22.02	0.01	0.10	100.00	100.00	0.00	314.00	438.29	394377.00	19.68	318.10	291.00
24	8	4	20423.00	26270.00	175.65	0	Spot (Block24, Row4, Column8)	341.45	322.00	63.97	0.03	0.19	228.00	232.45	228.00	24.12	0.01	0.10	90.00	86.00	0.00	94.00	113.45	295355.00	4.52	259.53	257.50
24	1	5	18318.00	26559.00	108.55	0	Spot (Block24, Row5, Column1)	604.33	586.50	133.18	0.01	0.22	212.00	215.30	212.00	23.65	0.01	0.11	100.00	100.00	0.00	374.50	392.33	184925.00	16.45	340.77	292.00
24	2	5	18610.00	26563.00	185.65	0	Spot (Block24, Row5, Column2)	295.74	295.00	39.34	0.00	0.13	211.00	214.31	211.00	21.37	0.01	0.10	94.00	88.00	0.00	84.00	84.74	286867.00	3.81	239.94	234.00
24	3	5	18918.00	26553.00	155.90	0	Spot (Block24, Row5, Column3)	555.36	509.00	158.84	0.04	0.29	214.00	219.74	214.00	26.79	0.01	0.12	100.00	100.00	0.00	295.00	341.36	371538.00	12.53	301.46	300.00
24	4	5	19219.00	26557.00	160.65	0	Spot (Block24, Row5, Column4)	522.50	467.00	223.83	0.05	0.43	214.00	218.45	214.00	23.99	0.01	0.11	100.00	97.00	0.00	253.00	308.50	370973.00	12.67	282.46	287.00
24	5	5	19525.00	26559.00	143.95	0	Spot (Block24, Row5, Column5)	3658.01	3178.00	2156.22	0.06	0.59	216.00	220.97	216.00	25.78	0.01	0.12	100.00	100.00	0.00	2962.00	3442.01	2059461.00	133.30	944.14	663.50
24	6	5	19821.00	26559.00	169.15	0	Spot (Block24, Row5, Column6)	336.90	317.00	57.98	0.03	0.17	216.00	220.17	216.00	22.43	0.01	0.10	99.00	96.00	0.00	101.00	120.90	266824.00	5.20	262.64	268.00
24	7	5	20119.00	26558.00	177.95	0	Spot (Block24, Row5, Column7)	660.37	622.00	198.11	0.03	0.30	223.00	229.81	223.00	26.37	0.01	0.11	100.00	100.00	0.00	399.00	437.37	583111.00	16.33	357.73	369.00
24	8	5	20421.00	26563.00	146.55	0	Spot (Block24, Row5, Column8)	1259.34	1090.50	773.24	0.06	0.61	231.00	237.10	231.00	24.19	0.01	0.10	100.00	100.00	0.00	859.50	1028.34	735454.00	42.26	447.48	393.00
24	1	6	18315.00	26853.00	184.10	0	Spot (Block24, Row6, Column1)	653.57	627.00	220.77	0.02	0.34	215.00	221.38	215.00	28.03	0.01	0.13	100.00	100.00	0.00	412.00	438.57	623508.00	15.42	350.75	344.00
24	2	6	18619.00	26854.00	192.25	0	Spot (Block24, Row6, Column2)	486.71	483.00	110.52	0.00	0.23	213.00	216.82	213.00	25.55	0.01	0.12	100.00	100.00	0.00	270.00	273.71	508612.00	10.56	298.88	295.00
24	3	6	18914.00	26854.00	145.35	0	Spot (Block24, Row6, Column3)	1406.59	1289.00	708.72	0.04	0.50	212.00	216.15	212.00	24.29	0.01	0.11	100.00	100.00	0.00	1077.00	1194.59	811602.00	49.01	487.44	454.00
24	4	6	19214.00	26864.00	211.45	0	Spot (Block24, Row6, Column4)	259.45	267.00	29.42	0.01	0.11	213.00	216.87	213.00	23.38	0.01	0.11	69.00	56.00	0.00	54.00	46.45	330278.00	1.82	220.20	217.00
24	5	6	19520.00	26859.00	105.65	0	Spot (Block24, Row6, Column5)	3772.80	3602.00	1240.23	0.02	0.33	214.00	218.27	214.00	25.74	0.01	0.12	100.00	100.00	0.00	3388.00	3558.80	1090338.00	138.12	1234.28	990.00
24	6	6	19821.00	26856.00	192.95	0	Spot (Block24, Row6, Column6)	299.31	291.00	47.39	0.01	0.16	216.00	219.85	216.00	22.98	0.01	0.10	91.00	81.00	0.00	75.00	83.31	313074.00	3.46	243.03	236.00
24	7	6	20118.00	26855.00	145.95	0	Spot (Block24, Row6, Column7)	1116.90	1041.00	558.96	0.03	0.50	223.00	229.48	223.00	26.76	0.01	0.12	100.00	100.00	0.00	818.00	893.90	647801.00	33.17	424.50	366.00
24	8	6	20426.00	26864.00	146.40	0	Spot (Block24, Row6, Column8)	1444.03	1234.50	888.17	0.07	0.62	232.00	238.94	232.00	26.11	0.01	0.11	100.00	100.00	0.00	1002.50	1212.03	840425.00	46.16	466.62	393.50
24	1	7	18321.00	27150.00	166.10	0	Spot (Block24, Row7, Column1)	354.86	345.00	62.78	0.01	0.18	211.00	213.85	211.00	25.21	0.01	0.12	99.00	97.00	0.00	134.00	143.86	272531.00	5.59	260.28	267.00
24	2	7	18608.00	27173.00	194.65	0	Spot (Block24, Row7, Column2)	243.29	237.00	27.42	0.01	0.11	208.00	209.09	208.00	18.53	0.00	0.09	65.00	40.00	0.00	29.00	35.29	260075.00	1.85	224.65	221.00
24	3	7	18911.00	27158.00	200.15	0	Spot (Block24, Row7, Column3)	232.40	228.00	20.08	0.01	0.09	208.00	210.05	208.00	18.52	0.00	0.09	54.00	20.00	0.00	20.00	24.40	264699.00	1.21	217.75	214.00
24	4	7	19221.00	27165.00	206.45	0	Spot (Block24, Row7, Column4)	250.84	243.00	28.34	0.01	0.11	210.00	210.84	210.00	19.54	0.00	0.09	70.00	46.00	0.00	33.00	40.84	303773.00	2.05	222.51	220.00
24	5	7	19529.00	27157.00	149.60	0	Spot (Block24, Row7, Column5)	416.42	411.00	67.54	0.01	0.16	213.00	217.02	213.00	23.52	0.01	0.11	100.00	100.00	0.00	198.00	203.42	254851.00	8.48	288.37	287.50
24	6	7	19819.00	27155.00	180.55	0	Spot (Block24, Row7, Column6)	515.88	494.00	110.15	0.02	0.21	219.00	225.47	219.00	29.33	0.01	0.13	100.00	100.00	0.00	275.00	296.88	470998.00	9.90	323.44	312.50
24	7	7	20109.00	27163.00	145.45	0	Spot (Block24, Row7, Column7)	1296.03	1170.50	572.21	0.04	0.44	226.00	229.79	226.00	24.78	0.01	0.11	100.00	100.00	0.00	944.50	1070.03	746515.00	43.02	506.96	372.00
24	8	7	20419.00	27161.00	97.05	0	Spot (Block24, Row7, Column8)	422.89	400.00	67.94	0.02	0.16	230.00	235.50	230.00	25.43	0.01	0.11	100.00	100.00	0.00	170.00	192.89	100648.00	7.37	304.84	303.00
24	1	8	18325.00	27453.00	129.25	0	Spot (Block24, Row8, Column1)	320.13	310.50	42.81	0.01	0.13	213.00	214.11	213.00	21.00	0.00	0.10	99.00	97.00	0.00	97.50	107.13	143419.00	5.05	256.06	249.00
24	2	8	18612.00	27455.00	165.60	0	Spot (Block24, Row8, Column2)	332.51	311.00	64.58	0.03	0.19	209.00	210.94	209.00	21.76	0.00	0.10	97.00	93.00	0.00	102.00	123.51	252374.00	5.59	252.02	243.00
24	3	8	18906.00	27459.00	153.25	0	Spot (Block24, Row8, Column3)	635.18	493.00	368.77	0.11	0.58	211.00	212.81	211.00	21.59	0.00	0.10	100.00	100.00	0.00	282.00	424.18	409689.00	19.57	291.25	282.00
24	4	8	19213.00	27469.00	176.30	0	Spot (Block24, Row8, Column4)	341.81	317.00	67.35	0.03	0.20	214.00	214.89	214.00	19.10	0.00	0.09	97.00	94.00	0.00	103.00	127.81	296349.00	6.64	250.95	251.00
24	5	8	19500.00	27447.00	163.30	0	Spot (Block24, Row8, Column5)	244.56	242.00	24.15	0.00	0.10	214.00	217.23	214.00	23.32	0.01	0.11	57.00	28.00	0.00	28.00	30.56	180484.00	1.17	231.19	224.00
24	6	8	19817.00	27461.00	172.45	0	Spot (Block24, Row8, Column6)	977.62	819.00	448.26	0.08	0.46	221.00	228.63	221.00	33.06	0.01	0.14	100.00	100.00	0.00	598.00	756.62	805555.00	22.66	412.30	403.50
24	7	8	20118.00	27449.00	156.35	0	Spot (Block24, Row8, Column7)	436.23	402.00	109.50	0.04	0.25	226.00	230.75	226.00	27.26	0.01	0.12	98.00	98.00	0.00	176.00	210.23	293144.00	7.54	287.22	287.00
24	8	8	20417.00	27462.00	147.00	-50	Spot (Block24, Row8, Column8)	237.55	230.00	30.13	0.01	0.13	225.00	227.57	225.00	19.42	0.00	0.09	36.00	26.00	0.00	5.00	12.55	141577.00	0.51	218.92	223.00
25	1	1	4806.00	29815.00	146.75	0	Spot (Block25, Row1, Column1)	6281.61	5835.50	3008.86	0.03	0.48	270.00	271.70	270.00	55.20	0.00	0.20	100.00	100.00	0.00	5565.50	6011.61	3693588.00	108.88	1628.59	1315.50
25	2	1	5101.00	29821.00	144.05	0	Spot (Block25, Row1, Column2)	10044.58	9225.00	5227.04	0.04	0.52	265.00	270.01	265.00	62.88	0.01	0.23	100.00	100.00	0.00	8960.00	9779.58	5675189.00	155.46	1977.78	1786.00
25	3	1	5405.00	29823.00	156.35	0	Spot (Block25, Row1, Column3)	498.39	471.00	162.36	0.02	0.33	256.00	260.27	256.00	49.14	0.01	0.19	90.00	76.00	0.00	215.00	242.39	334921.00	4.85	308.26	300.00
25	4	1	5713.00	29817.00	113.55	0	Spot (Block25, Row1, Column4)	6195.26	6002.50	2157.34	0.01	0.35	270.00	264.79	270.00	42.90	0.01	0.16	100.00	100.00	0.00	5732.50	5925.26	2081608.00	138.25	1726.75	1471.00
25	5	1	6000.00	29819.00	142.90	0	Spot (Block25, Row1, Column5)	1021.02	946.00	411.43	0.03	0.40	277.00	270.27	277.00	40.18	0.01	0.15	100.00	99.00	0.00	669.00	744.02	566665.00	18.69	434.91	401.00
25	6	1	6296.00	29817.00	138.20	0	Spot (Block25, Row1, Column6)	5917.48	5502.00	3222.97	0.03	0.54	282.00	277.84	282.00	40.26	0.01	0.14	100.00	100.00	0.00	5220.00	5635.48	3077087.00	140.06	1732.56	1141.50
25	7	1	6601.00	29825.00	83.75	0	Spot (Block25, Row1, Column7)	4732.62	4730.50	1122.61	0.00	0.24	284.00	321.51	284.00	431.58	0.05	1.34	100.00	100.00	0.00	4446.50	4448.62	814011.00	10.22	1738.66	1447.00
25	8	1	6895.00	29824.00	105.75	0	Spot (Block25, Row1, Column8)	14188.76	14306.00	4392.46	0.00	0.31	292.00	333.07	292.00	426.93	0.06	1.28	100.00	100.00	0.00	14014.00	13896.76	4072173.00	32.45	3964.31	2416.00
25	1	2	4789.00	30115.00	121.45	0	Spot (Block25, Row2, Column1)	283.43	288.00	20.21	0.01	0.07	257.00	257.18	257.00	33.36	0.00	0.13	42.00	0.00	0.00	31.00	26.43	110255.00	0.79	271.05	278.00
25	2	2	5099.00	30121.00	132.60	0	Spot (Block25, Row2, Column2)	675.60	609.50	202.44	0.04	0.30	249.00	258.45	249.00	52.60	0.02	0.20	100.00	98.00	0.00	360.50	426.60	317533.00	7.93	371.76	378.50
25	3	2	5421.00	30077.00	182.95	0	Spot (Block25, Row2, Column3)	283.73	286.00	21.30	0.00	0.08	251.00	253.77	251.00	31.98	0.00	0.13	61.00	0.00	0.00	35.00	32.73	265569.00	0.94	267.93	280.00
25	4	2	5707.00	30116.00	181.35	0	Spot (Block25, Row2, Column4)	482.72	476.00	115.20	0.01	0.24	268.00	264.14	268.00	45.03	0.01	0.17	95.00	88.00	0.00	208.00	214.72	445069.00	4.85	335.14	321.00
25	5	2	6000.00	30117.00	156.00	0	Spot (Block25, Row2, Column5)	701.99	667.50	193.97	0.02	0.28	273.00	264.90	273.00	35.45	0.01	0.13	99.00	99.00	0.00	394.50	428.99	468932.00	12.33	367.27	362.00
25	6	2	6289.00	30108.00	166.05	0	Spot (Block25, Row2, Column6)	386.22	377.00	87.36	0.01	0.23	280.00	278.87	280.00	59.76	0.00	0.21	68.00	27.00	0.00	97.00	106.22	296617.00	1.80	298.23	297.00
25	7	2	6610.00	30126.00	151.85	0	Spot (Block25, Row2, Column7)	454.49	442.00	104.49	0.01	0.23	281.00	276.54	281.00	35.49	0.01	0.13	89.00	81.00	0.00	161.00	173.49	287693.00	5.01	320.72	309.00
25	8	2	6903.00	30123.00	147.00	-50	Spot (Block25, Row2, Column8)	308.33	294.00	45.80	0.02	0.15	290.00	328.04	290.00	443.39	0.05	1.35	0.00	0.00	0.00	4.00	18.33	180681.00	-0.04	309.89	298.00
25	1	3	4804.00	30417.00	138.25	0	Spot (Block25, Row3, Column1)	1051.03	1033.00	431.38	0.01	0.41	246.00	252.61	246.00	31.14	0.01	0.12	100.00	100.00	0.00	787.00	805.03	542329.00	25.64	459.68	385.50
25	2	3	5123.00	30443.00	192.20	0	Spot (Block25, Row3, Column2)	287.61	293.00	28.78	0.01	0.10	249.00	254.57	249.00	33.55	0.01	0.13	65.00	12.00	0.00	44.00	38.61	299404.00	0.98	266.35	274.00
25	3	3	5389.00	30426.00	162.90	0	Spot (Block25, Row3, Column3)	351.19	311.00	200.79	0.05	0.57	265.00	267.01	265.00	75.82	0.00	0.28	34.00	8.00	0.00	46.00	86.19	258121.00	1.11	287.46	291.00
25	4	3	5702.00	30417.00	136.20	0	Spot (Block25, Row3, Column4)	11242.38	10732.50	6067.45	0.02	0.54	269.00	267.46	269.00	46.27	0.00	0.17	100.00	100.00	0.00	10463.50	10973.38	5598705.00	237.19	2577.64	1740.50
25	5	3	6007.00	30427.00	196.65	0	Spot (Block25, Row3, Column5)	335.63	314.00	65.50	0.03	0.20	273.00	275.36	273.00	61.79	0.00	0.22	34.00	9.00	0.00	41.00	62.63	369864.00	0.98	289.85	289.00
25	6	3	6307.00	30420.00	218.15	0	Spot (Block25, Row3, Column6)	2802.70	2172.00	1556.60	0.11	0.56	285.00	293.01	285.00	79.31	0.01	0.27	100.00	100.00	0.00	1887.00	2517.70	3808876.00	31.64	1024.44	991.00
25	7	3	6606.00	30428.00	137.65	0	Spot (Block25, Row3, Column7)	759.78	710.50	246.65	0.03	0.32	286.00	285.68	286.00	52.17	0.00	0.18	99.00	98.00	0.00	424.50	473.78	387489.00	9.09	418.82	385.50
25	8	3	6908.00	30435.00	157.70	0	Spot (Block25, Row3, Column8)	520.80	493.00	113.43	0.02	0.22	290.00	284.32	290.00	30.06	0.01	0.11	98.00	97.00	0.00	203.00	230.80	357271.00	7.87	351.68	344.00
25	1	4	4803.00	30715.00	137.65	0	Spot (Block25, Row4, Column1)	10656.14	9729.00	5812.18	0.04	0.55	260.00	263.15	260.00	46.22	0.01	0.18	100.00	100.00	0.00	9469.00	10396.14	5477256.00	224.88	2190.09	1650.00
25	2	4	5101.00	30719.00	187.50	0	Spot (Block25, Row4, Column2)	860.26	753.00	385.25	0.06	0.45	261.00	269.48	261.00	82.02	0.01	0.30	100.00	93.00	0.00	492.00	599.26	850793.00	7.20	418.65	401.00
25	3	4	5400.00	30720.00	139.70	0	Spot (Block25, Row4, Column3)	44910.64	47496.50	19557.07	0.02	0.44	272.00	284.19	272.00	103.68	0.02	0.36	100.00	100.00	33.27	47224.50	44638.64	23623100.00	430.41	9303.32	6567.50
25	4	4	5709.00	30713.00	213.65	0	Spot (Block25, Row4, Column4)	291.15	294.00	25.07	0.00	0.09	269.00	271.41	269.00	65.36	0.00	0.24	2.00	0.00	0.00	25.00	22.15	380531.00	0.30	279.79	284.00
25	5	4	6002.00	30720.00	147.00	-50	Spot (Block25, Row4, Column5)	278.99	281.00	34.11	0.00	0.12	275.00	271.63	275.00	65.96	0.01	0.24	5.00	0.00	0.00	6.00	3.99	164883.00	0.11	262.97	274.00
25	6	4	6303.00	30725.00	164.55	0	Spot (Block25, Row4, Column6)	990.74	976.00	309.88	0.01	0.31	283.00	281.56	283.00	57.12	0.00	0.20	100.00	99.00	0.00	693.00	707.74	748007.00	12.42	461.90	415.50
25	7	4	6592.00	30725.00	139.35	0	Spot (Block25, Row4, Column7)	736.29	700.00	218.82	0.02	0.30	285.00	280.95	285.00	36.00	0.01	0.13	100.00	100.00	0.00	415.00	451.29	385079.00	12.65	409.60	383.00
25	8	4	6907.00	30718.00	179.65	0	Spot (Block25, Row4, Column8)	359.58	339.00	65.97	0.03	0.18	290.00	285.04	290.00	31.16	0.01	0.11	58.00	48.00	0.00	49.00	69.58	325778.00	2.39	295.98	297.00
25	1	5	4801.00	31023.00	106.35	0	Spot (Block25, Row5, Column1)	12183.35	12227.00	4097.68	0.00	0.34	255.00	264.81	255.00	59.07	0.02	0.22	100.00	100.00	0.00	11972.00	11928.35	3545355.00	201.77	3296.17	2544.00
25	2	5	5104.00	31023.00	163.95	0	Spot (Block25, Row5, Column2)	479.97	475.00	105.70	0.00	0.22	257.00	266.49	257.00	59.65	0.02	0.22	94.00	84.00	0.00	218.00	222.97	357098.00	3.58	309.79	303.00
25	3	5	5400.00	31018.00	147.70	0	Spot (Block25, Row5, Column3)	4395.93	3806.50	2267.38	0.06	0.52	270.00	282.76	270.00	85.25	0.02	0.30	100.00	100.00	0.00	3536.50	4125.93	2619975.00	48.25	931.19	870.00
25	4	5	5700.00	31023.00	136.70	0	Spot (Block25, Row5, Column4)	2868.77	2863.50	1357.80	0.00	0.47	275.00	279.15	275.00	81.52	0.01	0.29	100.00	100.00	0.00	2588.50	2593.77	1440124.00	31.77	914.91	702.00
25	5	5	6008.00	31021.00	136.95	0	Spot (Block25, Row5, Column5)	36100.68	34705.00	19695.54	0.02	0.55	275.00	275.92	275.00	82.34	0.00	0.30	100.00	100.00	10.63	34430.00	35825.68	18339168.00	435.07	6372.11	4773.00
25	6	5	6301.00	31023.00	149.20	0	Spot (Block25, Row5, Column6)	459.55	471.00	87.21	0.01	0.19	276.00	272.63	276.00	53.95	0.01	0.20	92.00	83.00	0.00	195.00	183.55	280327.00	3.46	326.08	313.00
25	7	5	6605.00	31021.00	179.60	0	Spot (Block25, Row5, Column7)	928.19	851.00	385.26	0.04	0.42	282.00	279.68	282.00	40.75	0.00	0.15	100.00	100.00	0.00	569.00	646.19	841871.00	15.91	442.91	430.50
25	8	5	6905.00	31025.00	139.45	0	Spot (Block25, Row5, Column8)	1173.31	1080.00	491.85	0.04	0.42	286.00	283.50	286.00	34.91	0.00	0.12	100.00	100.00	0.00	794.00	887.31	617162.00	25.49	498.04	460.50
25	1	6	4796.00	31318.00	222.30	0	Spot (Block25, Row6, Column1)	2252.72	1645.00	1353.82	0.14	0.60	272.00	278.51	272.00	67.37	0.01	0.24	100.00	100.00	0.00	1373.00	1980.72	3185350.00	29.30	875.24	881.00
25	2	6	5095.00	31317.00	198.95	0	Spot (Block25, Row6, Column2)	542.86	512.00	153.50	0.03	0.28	265.00	271.77	265.00	83.74	0.01	0.31	95.00	69.00	0.00	247.00	277.86	610176.00	3.24	348.80	331.50
25	3	6	5393.00	31318.00	138.05	0	Spot (Block25, Row6, Column3)	9383.78	8395.00	5571.17	0.05	0.59	264.00	275.08	264.00	87.61	0.02	0.32	100.00	100.00	0.00	8131.00	9119.78	4851415.00	103.97	2031.35	1467.00
25	4	6	5680.00	31314.00	189.40	0	Spot (Block25, Row6, Column4)	310.07	301.00	34.51	0.01	0.11	266.00	263.08	266.00	43.62	0.00	0.17	34.00	15.00	0.00	35.00	44.07	314413.00	1.08	285.46	289.00
25	5	6	5999.00	31321.00	102.60	0	Spot (Block25, Row6, Column5)	11511.06	11686.00	3363.08	0.01	0.29	269.00	268.79	269.00	61.10	0.00	0.23	100.00	100.00	0.00	11417.00	11242.06	3119498.00	183.99	3265.63	2730.00
25	6	6	6293.00	31325.00	218.05	0	Spot (Block25, Row6, Column6)	357.61	334.00	73.11	0.03	0.20	270.00	266.33	270.00	38.54	0.01	0.14	75.00	45.00	0.00	64.00	87.61	484919.00	2.37	285.38	298.00
25	7	6	6601.00	31321.00	138.55	0	Spot (Block25, Row6, Column7)	927.92	869.00	309.88	0.03	0.33	282.00	279.50	282.00	38.65	0.00	0.14	100.00	100.00	0.00	587.00	645.92	483448.00	16.78	431.93	399.00
25	8	6	6909.00	31332.00	142.00	0	Spot (Block25, Row6, Column8)	1093.53	1045.00	453.85	0.02	0.42	286.00	282.88	286.00	31.07	0.00	0.11	100.00	100.00	0.00	759.00	807.53	599254.00	26.09	478.86	475.00
25	1	7	4798.00	31619.00	162.25	0	Spot (Block25, Row7, Column1)	1272.95	1221.00	538.81	0.02	0.42	265.00	270.21	265.00	56.07	0.01	0.21	100.00	100.00	0.00	956.00	1007.95	930528.00	17.88	483.88	484.00
25	2	7	5090.00	31615.00	180.30	0	Spot (Block25, Row7, Column2)	371.57	374.00	65.31	0.00	0.18	254.00	259.40	254.00	41.35	0.01	0.16	92.00	58.00	0.00	120.00	117.57	338874.00	2.71	288.42	290.00
25	3	7	5388.00	31622.00	212.95	0	Spot (Block25, Row7, Column3)	295.98	296.00	24.37	0.00	0.08	250.00	256.08	250.00	38.66	0.01	0.15	66.00	6.00	0.00	46.00	45.98	382702.00	1.03	271.59	280.50
25	4	7	5702.00	31613.00	166.85	0	Spot (Block25, Row7, Column4)	352.86	365.00	49.99	0.01	0.14	255.00	254.79	255.00	32.40	0.00	0.13	93.00	61.00	0.00	110.00	97.86	273463.00	3.03	294.80	297.00
25	5	7	6003.00	31621.00	145.75	0	Spot (Block25, Row7, Column5)	459.25	414.00	137.90	0.05	0.30	274.00	268.10	274.00	38.57	0.01	0.14	100.00	91.00	0.00	140.00	185.25	265905.00	4.96	344.13	329.00
25	6	7	6301.00	31621.00	195.20	0	Spot (Block25, Row7, Column6)	632.11	601.00	196.27	0.02	0.31	286.00	291.40	286.00	80.13	0.01	0.27	97.00	79.00	0.00	315.00	346.11	682050.00	4.25	381.42	384.00
25	7	7	6591.00	31629.00	139.40	0	Spot (Block25, Row7, Column7)	3407.13	3219.00	1572.58	0.02	0.46	282.00	279.87	282.00	41.22	0.00	0.15	100.00	100.00	0.00	2937.00	3125.13	1795559.00	75.87	1074.55	808.50
25	8	7	6901.00	31624.00	147.00	-50	Spot (Block25, Row7, Column8)	290.17	292.00	26.31	0.00	0.09	287.00	282.89	287.00	33.23	0.01	0.12	8.00	2.00	0.00	5.00	3.17	170619.00	0.22	287.78	291.00
25	1	8	4812.00	31919.00	110.60	0	Spot (Block25, Row8, Column1)	389.42	393.00	50.26	0.00	0.13	263.00	262.49	263.00	32.63	0.00	0.12	96.00	81.00	0.00	130.00	126.42	123445.00	3.89	326.62	304.00
25	2	8	5098.00	31919.00	189.90	0	Spot (Block25, Row8, Column2)	351.09	326.00	59.74	0.03	0.17	253.00	254.97	253.00	27.59	0.00	0.11	99.00	68.00	0.00	73.00	98.09	356712.00	3.48	284.20	288.00
25	3	8	5391.00	31916.00	141.55	0	Spot (Block25, Row8, Column3)	682.20	624.50	216.55	0.04	0.32	257.00	256.54	257.00	29.93	0.00	0.12	100.00	99.00	0.00	367.50	425.20	371115.00	14.22	363.56	357.50
25	4	8	5695.00	31922.00	139.05	0	Spot (Block25, Row8, Column4)	751.62	707.50	231.64	0.03	0.31	270.00	262.87	270.00	30.20	0.01	0.11	100.00	100.00	0.00	437.50	481.62	392346.00	16.19	405.90	378.00
25	5	8	6005.00	31936.00	227.55	0	Spot (Block25, Row8, Column5)	306.00	302.00	25.39	0.01	0.08	281.00	284.51	281.00	76.04	0.01	0.27	5.00	0.00	0.00	21.00	25.00	452884.00	0.28	288.57	291.00
25	6	8	6302.00	31922.00	205.85	0	Spot (Block25, Row8, Column6)	3665.72	2402.00	2760.64	0.18	0.75	290.00	310.46	290.00	103.32	0.03	0.33	100.00	100.00	0.00	2112.00	3375.72	4428193.00	32.47	1126.56	1091.50
25	7	8	6595.00	31922.00	137.20	0	Spot (Block25, Row8, Column7)	1238.87	1173.00	494.28	0.02	0.40	283.00	288.07	283.00	71.39	0.01	0.25	100.00	100.00	0.00	890.00	955.87	630586.00	13.32	514.31	471.00
25	8	8	6893.00	31930.00	79.60	0	Spot (Block25, Row8, Column8)	921.47	867.00	178.03	0.03	0.19	287.00	282.16	287.00	30.63	0.01	0.11	100.00	100.00	0.00	580.00	634.47	138221.00	20.87	545.22	550.00
26	1	1	9307.00	29827.00	149.85	0	Spot (Block26, Row1, Column1)	6664.78	5970.50	3434.62	0.05	0.52	325.00	354.66	325.00	71.03	0.04	0.20	100.00	100.00	0.00	5645.50	6339.78	4092176.00	88.84	1686.09	1307.00
26	2	1	9599.00	29831.00	152.90	0	Spot (Block26, Row1, Column2)	857.63	779.00	337.21	0.04	0.39	315.00	343.92	315.00	61.39	0.04	0.18	100.00	98.00	0.00	464.00	542.63	553173.00	8.37	463.68	426.00
26	3	1	9905.00	29835.00	142.95	0	Spot (Block26, Row1, Column3)	1101.29	931.00	595.85	0.07	0.54	309.00	333.96	309.00	56.95	0.03	0.17	100.00	96.00	0.00	622.00	792.29	612319.00	13.47	476.80	478.00
26	4	1	10219.00	29835.00	110.45	0	Spot (Block26, Row1, Column4)	642.07	638.50	166.84	0.00	0.26	307.00	333.43	307.00	60.10	0.04	0.18	100.00	96.00	0.00	331.50	335.07	202894.00	5.14	438.53	418.50
26	5	1	10505.00	29833.00	139.55	0	Spot (Block26, Row1, Column5)	3383.13	3119.00	2296.87	0.04	0.68	303.00	323.44	303.00	54.82	0.03	0.17	100.00	100.00	0.00	2816.00	3080.13	1779527.00	55.82	978.55	760.00
26	6	1	10801.00	29831.00	139.10	0	Spot (Block26, Row1, Column6)	2490.16	2264.50	1318.61	0.04	0.53	303.00	322.69	303.00	54.57	0.03	0.17	100.00	100.00	0.00	1961.50	2187.16	1304843.00	39.72	807.28	621.00
26	7	1	11102.00	29840.00	83.30	0	Spot (Block26, Row1, Column7)	3204.99	3115.00	891.44	0.01	0.28	305.00	366.87	305.00	418.98	0.08	1.14	100.00	100.00	0.00	2810.00	2899.99	541644.00	6.77	1264.37	1119.00
26	8	1	11394.00	29838.00	105.10	0	Spot (Block26, Row1, Column8)	16091.75	15862.00	4517.60	0.01	0.28	308.00	371.94	308.00	410.76	0.08	1.10	100.00	100.00	0.00	15554.00	15783.75	4553964.00	38.27	4073.93	3719.00
26	1	2	9303.00	30130.00	147.00	-50	Spot (Block26, Row2, Column1)	382.67	386.00	64.28	0.00	0.17	319.00	349.20	319.00	66.08	0.04	0.19	50.00	2.00	0.00	67.00	63.67	225391.00	0.51	363.79	381.00
26	2	2	9608.00	30131.00	122.95	0	Spot (Block26, Row2, Column2)	1679.75	1545.00	587.15	0.04	0.35	307.00	334.31	307.00	59.23	0.04	0.18	100.00	100.00	0.00	1238.00	1372.75	666860.00	22.71	682.18	680.00
26	3	2	9903.00	30118.00	160.45	0	Spot (Block26, Row2, Column3)	373.19	394.00	59.66	0.02	0.16	304.00	327.44	304.00	59.74	0.03	0.18	61.00	12.00	0.00	90.00	69.19	266088.00	0.77	358.15	387.00
26	4	2	10207.00	30130.00	156.90	0	Spot (Block26, Row2, Column4)	958.45	950.50	273.31	0.00	0.29	302.00	326.54	302.00	59.99	0.03	0.18	100.00	99.00	0.00	648.50	656.45	651749.00	10.53	515.70	519.50
26	5	2	10507.00	30133.00	173.30	0	Spot (Block26, Row2, Column5)	429.77	397.00	86.68	0.03	0.20	302.00	317.74	302.00	53.93	0.02	0.17	92.00	36.00	0.00	95.00	127.77	358854.00	2.08	369.78	380.50
26	6	2	10798.00	30129.00	146.15	0	Spot (Block26, Row2, Column6)	733.44	688.00	224.68	0.03	0.31	302.00	324.85	302.00	61.67	0.03	0.19	100.00	98.00	0.00	386.00	431.44	426128.00	6.63	435.05	411.50
26	7	2	11103.00	30138.00	146.80	0	Spot (Block26, Row2, Column7)	741.04	646.00	277.34	0.06	0.37	301.00	359.75	301.00	433.92	0.08	1.21	43.00	4.00	0.00	345.00	440.04	436471.00	0.88	431.47	430.00
26	8	2	11408.00	30174.00	160.35	0	Spot (Block26, Row2, Column8)	372.86	390.00	52.14	0.02	0.14	307.00	371.91	307.00	431.58	0.08	1.16	0.00	0.00	0.00	83.00	65.86	265105.00	0.00	336.07	309.50
26	1	3	9306.00	30430.00	142.30	0	Spot (Block26, Row3, Column1)	2661.51	2506.00	1470.88	0.03	0.55	309.00	332.26	309.00	54.56	0.03	0.16	100.00	100.00	0.00	2197.00	2352.51	1461171.00	42.69	834.83	645.00
26	2	3	9597.00	30415.00	188.80	0	Spot (Block26, Row3, Column2)	387.61	398.00	63.37	0.01	0.16	304.00	325.24	304.00	55.15	0.03	0.17	70.00	19.00	0.00	94.00	83.61	386836.00	1.13	355.58	319.00
26	3	3	9901.00	30438.00	146.85	0	Spot (Block26, Row3, Column3)	728.02	652.00	292.50	0.05	0.40	301.00	323.24	301.00	60.86	0.03	0.19	99.00	94.00	0.00	351.00	427.02	428803.00	6.65	442.18	426.00
26	4	3	10201.00	30431.00	141.20	0	Spot (Block26, Row3, Column4)	2001.16	1794.00	1066.30	0.05	0.53	300.00	318.22	300.00	54.28	0.03	0.17	100.00	100.00	0.00	1494.00	1701.16	1082625.00	31.01	708.97	636.00
26	5	3	10508.00	30430.00	148.15	0	Spot (Block26, Row3, Column5)	672.72	610.00	357.71	0.04	0.53	302.00	320.55	302.00	58.25	0.03	0.18	95.00	80.00	0.00	308.00	370.72	402958.00	6.05	399.47	392.00
26	6	3	10803.00	30431.00	191.75	0	Spot (Block26, Row3, Column6)	1867.16	1605.00	920.50	0.07	0.49	306.00	332.92	306.00	70.03	0.04	0.21	100.00	100.00	0.00	1299.00	1561.16	1936246.00	21.91	775.45	748.50
26	7	3	11106.00	30438.00	139.95	0	Spot (Block26, Row3, Column7)	1797.72	1484.50	1047.92	0.08	0.58	301.50	324.17	301.50	60.80	0.03	0.19	100.00	100.00	0.00	1183.00	1496.22	959984.00	24.24	619.43	557.00
26	8	3	11402.00	30449.00	153.20	0	Spot (Block26, Row3, Column8)	557.72	520.00	138.94	0.03	0.25	303.00	324.82	303.00	55.24	0.03	0.17	97.00	85.00	0.00	217.00	254.72	357500.00	4.22	409.72	399.00
26	1	4	9306.00	30728.00	138.30	0	Spot (Block26, Row4, Column1)	2205.51	1955.50	1120.14	0.05	0.51	313.00	339.48	313.00	58.93	0.04	0.17	100.00	100.00	0.00	1642.50	1892.51	1146863.00	31.66	728.11	601.00
26	2	4	9602.00	30724.00	194.90	0	Spot (Block26, Row4, Column2)	409.13	399.00	64.46	0.01	0.16	306.00	332.12	306.00	61.43	0.04	0.18	82.00	23.00	0.00	93.00	103.13	438176.00	1.25	369.38	383.00
26	3	4	9905.00	30730.00	140.10	0	Spot (Block26, Row4, Column3)	7115.74	6667.50	3712.18	0.03	0.52	306.00	333.66	306.00	62.67	0.04	0.19	100.00	100.00	0.00	6361.50	6809.74	3785575.00	108.21	1927.96	1440.00
26	4	4	10207.00	30741.00	176.35	0	Spot (Block26, Row4, Column4)	367.61	376.50	75.27	0.01	0.20	303.00	325.14	303.00	55.46	0.03	0.17	54.00	18.00	0.00	73.50	64.61	320560.00	0.77	344.95	309.50
26	5	4	10502.00	30669.00	257.80	0	Spot (Block26, Row4, Column5)	343.80	315.00	57.75	0.04	0.17	302.00	324.87	302.00	58.66	0.03	0.18	41.00	7.00	0.00	13.00	41.80	664911.00	0.32	312.24	301.00
26	6	4	10802.00	30735.00	176.20	0	Spot (Block26, Row4, Column6)	539.14	520.00	114.21	0.02	0.21	304.00	324.85	304.00	59.39	0.03	0.18	96.00	80.00	0.00	216.00	235.14	467976.00	3.61	401.91	400.00
26	7	4	11099.00	30736.00	146.55	0	Spot (Block26, Row4, Column7)	1352.87	1057.00	845.55	0.11	0.63	304.00	324.82	304.00	54.66	0.03	0.17	96.00	93.00	0.00	753.00	1048.87	790078.00	18.81	535.16	504.00
26	8	4	11402.00	30735.00	148.85	0	Spot (Block26, Row4, Column8)	625.29	589.00	187.78	0.03	0.30	307.00	328.75	307.00	51.70	0.03	0.16	99.00	95.00	0.00	282.00	318.29	377052.00	5.74	419.66	414.00
26	1	5	9304.00	31032.00	110.50	0	Spot (Block26, Row5, Column1)	971.04	924.50	285.36	0.02	0.29	331.00	355.52	331.00	68.95	0.03	0.19	100.00	100.00	0.00	593.50	640.04	308790.00	8.93	510.94	506.00
26	2	5	9603.00	31030.00	156.80	0	Spot (Block26, Row5, Column2)	596.44	587.00	137.44	0.01	0.23	313.00	340.99	313.00	59.58	0.04	0.17	99.00	90.00	0.00	274.00	283.44	403192.00	4.29	416.44	404.00
26	3	5	9900.00	31034.00	168.60	0	Spot (Block26, Row5, Column3)	488.05	476.00	101.54	0.01	0.21	312.00	338.58	312.00	59.35	0.04	0.18	96.00	62.00	0.00	164.00	176.05	383609.00	2.52	382.59	388.00
26	4	5	10199.00	31033.00	147.45	0	Spot (Block26, Row5, Column4)	1191.08	926.00	686.30	0.11	0.58	313.00	338.65	313.00	60.02	0.03	0.18	100.00	98.00	0.00	613.00	878.08	705122.00	14.20	500.21	474.00
26	5	5	10505.00	31032.00	137.80	0	Spot (Block26, Row5, Column5)	10618.31	10002.00	5536.58	0.03	0.52	313.00	340.83	313.00	68.30	0.04	0.20	100.00	100.00	0.00	9689.00	10305.31	5468429.00	150.47	2467.83	1968.00
26	6	5	10805.00	31028.00	153.55	0	Spot (Block26, Row5, Column6)	648.03	576.00	211.43	0.05	0.33	304.00	323.60	304.00	56.26	0.03	0.17	100.00	96.00	0.00	272.00	344.03	417982.00	5.77	404.68	408.00
26	7	5	11106.00	31031.00	175.50	0	Spot (Block26, Row5, Column7)	959.53	885.00	347.40	0.04	0.36	303.00	321.95	303.00	53.24	0.03	0.17	100.00	99.00	0.00	582.00	656.53	824237.00	11.98	482.25	467.00
26	8	5	11403.00	31042.00	143.90	0	Spot (Block26, Row5, Column8)	3185.77	2800.00	2242.28	0.06	0.70	306.00	326.42	306.00	54.40	0.03	0.17	100.00	100.00	0.00	2494.00	2879.77	1777657.00	52.56	888.49	753.50
26	1	6	9300.00	31327.00	201.65	0	Spot (Block26, Row6, Column1)	1530.16	1295.00	767.28	0.07	0.50	384.00	373.00	384.00	74.90	0.01	0.20	100.00	100.00	0.00	911.00	1146.16	1765802.00	15.45	709.91	687.50
26	2	6	9607.00	31330.00	180.10	0	Spot (Block26, Row6, Column2)	645.08	601.00	144.74	0.03	0.22	335.00	358.83	335.00	69.25	0.03	0.19	98.00	93.00	0.00	266.00	310.08	586378.00	4.13	467.04	466.00
26	3	6	9898.00	31330.00	138.75	0	Spot (Block26, Row6, Column3)	3969.95	3652.00	2203.43	0.04	0.56	319.00	348.78	319.00	63.53	0.04	0.18	100.00	100.00	0.00	3333.00	3650.95	2060402.00	57.00	1218.46	876.00
26	4	6	10183.00	31338.00	177.70	0	Spot (Block26, Row6, Column4)	450.76	415.00	97.18	0.04	0.22	316.00	352.21	316.00	201.26	0.05	0.57	20.00	1.00	0.00	99.00	134.76	400272.00	0.49	380.94	386.00
26	5	6	10503.00	31333.00	103.95	0	Spot (Block26, Row6, Column5)	11576.78	11537.00	3779.42	0.00	0.33	312.00	346.00	312.00	194.86	0.04	0.56	100.00	100.00	0.00	11225.00	11264.78	3195191.00	57.64	3273.32	2303.00
26	6	6	10808.00	31338.00	167.35	0	Spot (Block26, Row6, Column6)	432.00	397.50	135.61	0.04	0.31	300.00	318.68	300.00	57.05	0.03	0.18	71.00	40.00	0.00	97.50	132.00	337827.00	1.99	337.57	315.50
26	7	6	11102.00	31333.00	144.65	0	Spot (Block26, Row6, Column7)	2408.75	2154.50	1407.91	0.05	0.58	301.00	320.96	301.00	58.40	0.03	0.18	100.00	100.00	0.00	1853.50	2107.75	1363353.00	35.75	708.60	661.00
26	8	6	11409.00	31344.00	142.30	0	Spot (Block26, Row6, Column8)	3001.52	2716.00	1877.35	0.04	0.63	305.00	326.56	305.00	54.70	0.03	0.17	100.00	100.00	0.00	2411.00	2696.52	1653838.00	48.90	757.81	636.00
26	1	7	9309.00	31619.00	188.00	0	Spot (Block26, Row7, Column1)	436.57	405.00	80.30	0.03	0.18	345.00	357.96	345.00	66.05	0.02	0.18	42.00	30.00	0.00	60.00	91.57	432640.00	1.19	381.72	392.00
26	2	7	9615.00	31629.00	208.00	0	Spot (Block26, Row7, Column2)	402.22	395.00	71.89	0.01	0.18	326.00	350.26	326.00	56.46	0.03	0.16	67.00	23.00	0.00	69.00	76.22	493120.00	0.92	360.82	368.00
26	3	7	9900.00	31666.00	168.00	0	Spot (Block26, Row7, Column3)	375.34	391.00	54.50	0.02	0.15	317.00	342.90	317.00	56.65	0.03	0.17	62.00	8.00	0.00	74.00	58.34	294263.00	0.57	364.29	381.00
26	4	7	10213.00	31648.00	226.00	0	Spot (Block26, Row7, Column4)	382.44	388.00	61.04	0.01	0.16	314.00	345.77	314.00	206.33	0.04	0.60	2.00	0.00	0.00	74.00	68.44	560650.00	0.18	362.83	382.00
26	5	7	10508.00	31629.00	138.95	0	Spot (Block26, Row7, Column5)	674.70	648.00	170.72	0.02	0.25	312.00	344.53	312.00	206.88	0.04	0.60	81.00	31.00	0.00	336.00	362.70	354220.00	1.60	449.80	433.00
26	6	7	10800.00	31637.00	167.10	0	Spot (Block26, Row7, Column6)	813.08	802.50	224.40	0.01	0.28	304.00	329.39	304.00	67.40	0.03	0.20	99.00	97.00	0.00	498.50	509.08	629323.00	7.18	473.86	477.00
26	7	7	11097.00	31639.00	140.90	0	Spot (Block26, Row7, Column7)	3093.97	2830.50	1846.63	0.04	0.60	302.00	321.92	302.00	57.01	0.03	0.18	100.00	100.00	0.00	2528.50	2791.97	1670743.00	48.63	994.21	851.50
26	8	7	11404.00	31640.00	127.25	0	Spot (Block26, Row7, Column8)	904.76	824.00	232.72	0.04	0.26	309.00	334.19	309.00	57.77	0.03	0.17	100.00	99.00	0.00	515.00	595.76	389950.00	9.88	502.66	493.50
26	1	8	9300.00	31931.00	147.00	-50	Spot (Block26, Row8, Column1)	482.57	472.00	149.77	0.01	0.31	380.00	362.64	380.00	58.32	0.02	0.16	57.00	29.00	0.00	92.00	102.57	284236.00	2.06	352.86	322.00
26	2	8	9594.00	31946.00	156.30	0	Spot (Block26, Row8, Column2)	557.83	505.00	152.29	0.04	0.27	335.00	354.42	335.00	57.46	0.02	0.16	93.00	71.00	0.00	170.00	222.83	375418.00	3.54	430.16	408.00
26	3	8	9898.00	31931.00	141.15	0	Spot (Block26, Row8, Column3)	1275.10	1098.00	770.39	0.06	0.60	317.00	341.17	317.00	54.82	0.03	0.16	100.00	90.00	0.00	781.00	958.10	689831.00	17.04	556.25	476.00
26	4	8	10197.00	31939.00	142.60	0	Spot (Block26, Row8, Column4)	706.47	684.50	189.01	0.01	0.27	311.00	334.72	311.00	51.11	0.03	0.15	99.00	98.00	0.00	373.50	395.47	391384.00	7.27	475.10	465.00
26	5	8	10504.00	31914.00	232.70	0	Spot (Block26, Row8, Column5)	377.27	388.00	74.26	0.01	0.20	312.00	340.44	312.00	66.00	0.04	0.19	60.00	10.00	0.00	76.00	65.27	589679.00	0.56	354.50	378.50
26	6	8	10803.00	31935.00	180.65	0	Spot (Block26, Row8, Column6)	2255.00	1937.00	1273.96	0.07	0.56	314.00	345.94	314.00	78.22	0.04	0.23	100.00	100.00	0.00	1623.00	1941.00	2063324.00	24.41	789.98	772.00
26	7	8	11094.00	31935.00	144.10	0	Spot (Block26, Row8, Column7)	790.90	742.00	286.04	0.03	0.36	306.00	330.18	306.00	64.99	0.03	0.20	99.00	96.00	0.00	436.00	484.90	448438.00	7.09	435.20	425.00
26	8	8	11402.00	31937.00	147.00	-50	Spot (Block26, Row8, Column8)	363.74	324.00	99.37	0.05	0.27	309.00	336.09	309.00	57.99	0.04	0.17	43.00	18.00	0.00	15.00	54.74	216791.00	0.48	326.08	302.00
27	1	1	13810.00	29840.00	149.55	0	Spot (Block27, Row1, Column1)	7513.21	6685.00	4005.61	0.05	0.53	330.00	355.81	330.00	71.10	0.03	0.20	100.00	100.00	0.00	6355.00	7183.21	4575543.00	100.67	2031.64	1435.00
27	2	1	14100.00	29845.00	162.80	0	Spot (Block27, Row1, Column2)	649.64	617.00	176.41	0.02	0.27	311.00	341.80	311.00	66.65	0.04	0.19	99.00	86.00	0.00	306.00	338.64	477489.00	4.62	434.23	411.00
27	3	1	14412.00	29850.00	155.40	0	Spot (Block27, Row1, Column3)	633.92	571.00	227.83	0.05	0.36	306.00	331.25	306.00	57.50	0.03	0.17	99.00	78.00	0.00	265.00	327.92	419657.00	5.26	418.44	406.00
27	4	1	14712.00	29845.00	177.10	0	Spot (Block27, Row1, Column4)	527.10	488.00	147.89	0.03	0.28	308.00	336.49	308.00	59.66	0.04	0.18	95.00	67.00	0.00	180.00	219.10	463851.00	3.19	381.90	389.00
27	5	1	15004.00	29844.00	148.20	0	Spot (Block27, Row1, Column5)	1468.11	1224.00	920.07	0.08	0.63	311.00	337.01	311.00	56.97	0.03	0.17	100.00	100.00	0.00	913.00	1157.11	879400.00	19.85	553.67	507.00
27	6	1	15304.00	29840.00	141.90	0	Spot (Block27, Row1, Column6)	1333.15	1174.00	604.58	0.06	0.45	316.00	343.09	316.00	57.25	0.04	0.17	100.00	100.00	0.00	858.00	1017.15	729231.00	17.29	594.70	562.00
27	7	1	15597.00	29855.00	83.45	0	Spot (Block27, Row1, Column7)	1416.01	1316.00	383.12	0.03	0.27	317.00	347.67	317.00	68.32	0.04	0.20	100.00	100.00	0.00	999.00	1099.01	240721.00	15.64	745.32	696.50
27	8	1	15896.00	29853.00	108.25	0	Spot (Block27, Row1, Column8)	17361.66	17415.00	5540.05	0.00	0.32	374.00	366.39	374.00	74.81	0.01	0.20	100.00	100.00	0.00	17041.00	16987.66	5243221.00	227.18	4245.08	3452.00
27	1	2	13805.00	30142.00	147.00	-50	Spot (Block27, Row2, Column1)	374.98	393.00	65.21	0.02	0.17	321.00	352.39	321.00	69.88	0.04	0.20	52.00	8.00	0.00	72.00	53.98	220487.00	0.32	380.87	402.00
27	2	2	14108.00	30142.00	129.30	0	Spot (Block27, Row2, Column2)	961.92	873.00	306.10	0.04	0.32	311.00	339.14	311.00	63.14	0.04	0.19	100.00	100.00	0.00	562.00	650.92	431900.00	9.86	529.64	510.00
27	3	2	14406.00	30134.00	208.70	0	Spot (Block27, Row2, Column3)	368.18	386.00	58.79	0.02	0.16	312.00	340.15	312.00	67.45	0.04	0.20	55.00	7.00	0.00	74.00	56.18	454339.00	0.42	341.34	316.50
27	4	2	14705.00	30143.00	157.65	0	Spot (Block27, Row2, Column4)	630.97	607.00	129.05	0.02	0.20	309.00	333.07	309.00	55.79	0.03	0.17	99.00	97.00	0.00	298.00	321.97	433476.00	5.34	424.53	416.50
27	5	2	15010.00	30144.00	167.25	0	Spot (Block27, Row2, Column5)	560.74	570.00	129.30	0.01	0.23	309.00	330.78	309.00	52.42	0.03	0.16	98.00	83.00	0.00	261.00	251.74	435698.00	4.39	405.26	392.00
27	6	2	15302.00	30144.00	176.55	0	Spot (Block27, Row2, Column6)	496.02	465.00	125.67	0.03	0.25	312.00	337.92	312.00	57.25	0.03	0.17	95.00	57.00	0.00	153.00	184.02	431040.00	2.76	378.52	389.50
27	7	2	15613.00	30144.00	139.10	0	Spot (Block27, Row2, Column7)	592.13	586.00	142.33	0.00	0.24	314.00	341.29	314.00	56.73	0.04	0.17	99.00	83.00	0.00	272.00	278.13	308499.00	4.42	448.62	412.00
27	8	2	15900.00	30140.00	188.05	0	Spot (Block27, Row2, Column8)	411.85	397.00	72.70	0.02	0.18	335.00	355.98	335.00	70.94	0.03	0.20	34.00	21.00	0.00	62.00	76.85	408963.00	0.79	377.83	388.00
27	1	3	13805.00	30442.00	148.20	0	Spot (Block27, Row3, Column1)	1264.22	1164.50	632.14	0.04	0.50	329.00	352.51	329.00	62.53	0.03	0.18	100.00	100.00	0.00	835.50	935.22	756003.00	14.58	560.61	540.50
27	2	3	14114.00	30447.00	188.40	0	Spot (Block27, Row3, Column2)	418.66	399.00	68.95	0.02	0.16	333.00	352.74	333.00	65.11	0.03	0.18	50.00	28.00	0.00	66.00	85.66	418657.00	1.01	374.64	378.00
27	3	3	14387.00	30443.00	97.30	0	Spot (Block27, Row3, Column3)	1524.62	671.50	3067.14	0.36	2.01	339.00	358.71	339.00	77.99	0.02	0.22	94.00	83.00	0.00	332.50	1185.62	368959.00	14.95	654.83	662.50
27	4	3	14705.00	30441.00	144.75	0	Spot (Block27, Row3, Column4)	999.35	975.00	370.27	0.01	0.37	317.00	348.13	317.00	74.16	0.04	0.21	100.00	99.00	0.00	658.00	682.35	570628.00	8.78	473.05	473.50
27	5	3	15010.00	30424.00	156.65	0	Spot (Block27, Row3, Column5)	699.32	495.00	1254.98	0.15	1.79	311.00	338.10	311.00	59.06	0.04	0.17	92.00	68.00	0.00	184.00	388.32	470644.00	6.12	401.83	388.00
27	6	3	15308.00	30443.00	178.30	0	Spot (Block27, Row3, Column6)	1063.17	960.00	417.45	0.04	0.39	311.00	337.44	311.00	60.95	0.04	0.18	100.00	99.00	0.00	649.00	752.17	948348.00	11.91	559.12	524.50
27	7	3	15610.00	30448.00	150.90	0	Spot (Block27, Row3, Column7)	858.81	791.50	379.76	0.04	0.44	317.00	346.61	317.00	62.39	0.04	0.18	100.00	93.00	0.00	474.50	541.81	534177.00	8.21	453.01	421.00
27	8	3	15909.00	30466.00	152.00	0	Spot (Block27, Row3, Column8)	647.40	593.50	186.20	0.04	0.29	322.00	351.11	322.00	63.97	0.04	0.18	96.00	90.00	0.00	271.50	325.40	410450.00	4.63	467.16	477.00
27	1	4	13801.00	30739.00	148.00	0	Spot (Block27, Row4, Column1)	1093.37	1025.00	467.88	0.03	0.43	328.00	350.38	328.00	62.04	0.03	0.18	100.00	99.00	0.00	697.00	765.37	652744.00	11.98	514.15	496.00
27	2	4	14106.00	30745.00	174.95	0	Spot (Block27, Row4, Column2)	481.45	491.00	96.74	0.01	0.20	324.00	349.12	324.00	62.06	0.03	0.18	84.00	58.00	0.00	167.00	157.45	412602.00	2.13	392.33	388.00
27	3	4	14404.00	30743.00	142.75	0	Spot (Block27, Row4, Column3)	3220.88	3020.00	1511.12	0.03	0.47	330.00	353.99	330.00	73.62	0.03	0.21	100.00	100.00	0.00	2690.00	2890.88	1781146.00	38.94	1020.11	821.00
27	4	4	14705.00	30717.00	238.00	0	Spot (Block27, Row4, Column4)	382.40	387.00	67.28	0.01	0.18	323.00	348.74	323.00	57.48	0.03	0.16	59.00	14.00	0.00	64.00	59.40	624080.00	0.59	354.34	338.00
27	5	4	15005.00	30746.00	147.00	-50	Spot (Block27, Row4, Column5)	367.40	323.50	117.72	0.06	0.32	312.00	338.72	312.00	57.89	0.04	0.17	43.00	18.00	0.00	11.50	55.40	216766.00	0.50	323.96	300.00
27	6	4	15308.00	30746.00	185.20	0	Spot (Block27, Row4, Column6)	637.82	583.00	172.17	0.04	0.27	310.00	334.57	310.00	56.76	0.03	0.17	99.00	95.00	0.00	273.00	327.82	615499.00	5.34	422.94	407.00
27	7	4	15605.00	30747.00	169.15	0	Spot (Block27, Row4, Column7)	702.29	556.50	380.52	0.10	0.54	319.00	347.81	319.00	65.27	0.04	0.19	93.00	74.00	0.00	237.50	383.29	557617.00	5.43	412.53	404.00
27	8	4	15911.00	30752.00	172.95	0	Spot (Block27, Row4, Column8)	491.70	480.00	115.71	0.01	0.24	321.00	347.38	321.00	59.54	0.03	0.17	85.00	55.00	0.00	159.00	170.70	407621.00	2.42	378.36	384.50
27	1	5	13805.00	31049.00	143.70	0	Spot (Block27, Row5, Column1)	934.14	884.00	343.28	0.02	0.37	333.00	354.52	333.00	68.53	0.03	0.19	100.00	99.00	0.00	551.00	601.14	525920.00	8.46	505.90	495.00
27	2	5	14106.00	31047.00	163.65	0	Spot (Block27, Row5, Column2)	728.27	711.00	206.31	0.01	0.28	323.00	350.76	323.00	64.16	0.04	0.18	99.00	93.00	0.00	388.00	405.27	538192.00	5.88	443.87	418.00
27	3	5	14408.00	31043.00	165.05	0	Spot (Block27, Row5, Column3)	813.62	704.50	288.98	0.06	0.36	319.00	347.43	319.00	60.69	0.04	0.17	99.00	97.00	0.00	385.50	494.62	615093.00	7.68	469.45	472.00
27	4	5	14703.00	31052.00	145.10	0	Spot (Block27, Row5, Column4)	702.33	668.00	236.13	0.02	0.34	321.00	348.41	321.00	62.36	0.04	0.18	97.00	88.00	0.00	347.00	381.33	399628.00	5.68	468.44	440.00
27	5	5	15009.00	31047.00	139.25	0	Spot (Block27, Row5, Column5)	4952.60	4624.50	2465.48	0.03	0.50	323.00	348.71	323.00	63.69	0.03	0.18	100.00	100.00	0.00	4301.50	4629.60	2595161.00	72.29	1489.37	1149.00
27	6	5	15311.00	31051.00	157.60	0	Spot (Block27, Row5, Column6)	521.37	491.00	130.42	0.03	0.25	316.00	344.33	316.00	64.62	0.04	0.19	90.00	68.00	0.00	175.00	205.37	356096.00	2.74	399.57	396.00
27	7	5	15606.00	31043.00	174.10	0	Spot (Block27, Row5, Column7)	2263.25	2127.50	1081.49	0.03	0.48	328.00	357.35	328.00	72.84	0.04	0.20	100.00	100.00	0.00	1799.50	1935.25	1919236.00	26.17	784.20	793.00
27	8	5	15909.00	31053.00	147.70	0	Spot (Block27, Row5, Column8)	1414.85	1079.00	844.65	0.12	0.60	358.00	360.28	358.00	64.64	0.00	0.18	100.00	100.00	0.00	721.00	1056.85	843252.00	16.32	581.05	558.00
27	1	6	13799.00	31340.00	164.85	0	Spot (Block27, Row6, Column1)	1203.63	1150.00	436.97	0.02	0.36	375.00	365.42	375.00	74.59	0.01	0.20	100.00	99.00	0.00	775.00	828.63	909943.00	11.24	612.07	610.00
27	2	6	14104.00	31342.00	187.05	0	Spot (Block27, Row6, Column2)	1332.84	1224.00	495.98	0.04	0.37	328.00	356.90	328.00	71.36	0.04	0.20	100.00	100.00	0.00	896.00	1004.84	1315509.00	13.68	631.73	618.00
27	3	6	14395.00	31342.00	142.95	0	Spot (Block27, Row6, Column3)	2024.63	1938.50	1017.32	0.02	0.50	321.00	351.19	321.00	63.92	0.04	0.18	100.00	100.00	0.00	1617.50	1703.63	1125696.00	26.18	717.72	638.50
27	4	6	14713.00	31360.00	189.15	0	Spot (Block27, Row6, Column4)	423.53	402.00	95.86	0.02	0.23	325.00	349.17	325.00	59.13	0.03	0.17	69.00	33.00	0.00	77.00	98.53	426068.00	1.26	369.47	388.00
27	5	6	15007.00	31352.00	102.10	0	Spot (Block27, Row6, Column5)	4442.84	4405.00	1179.42	0.00	0.27	352.00	354.98	352.00	64.64	0.00	0.18	100.00	100.00	0.00	4053.00	4090.84	1172911.00	63.24	1747.83	1539.50
27	6	6	15301.00	31335.00	182.15	0	Spot (Block27, Row6, Column6)	418.86	399.00	94.54	0.02	0.23	318.00	347.27	318.00	64.33	0.04	0.19	68.00	29.00	0.00	81.00	100.86	389956.00	1.11	377.51	386.00
27	7	6	15609.00	31345.00	145.30	0	Spot (Block27, Row6, Column7)	1413.36	1279.00	696.02	0.04	0.49	320.00	348.67	320.00	65.32	0.04	0.19	100.00	100.00	0.00	959.00	1093.36	815511.00	16.30	603.05	568.00
27	8	6	15913.00	31353.00	149.25	0	Spot (Block27, Row6, Column8)	1401.38	1155.00	761.50	0.08	0.54	352.00	357.53	352.00	60.42	0.01	0.17	100.00	100.00	0.00	803.00	1049.38	856244.00	17.28	572.62	517.50
27	1	7	13810.00	31648.00	158.60	0	Spot (Block27, Row7, Column1)	536.97	495.00	120.85	0.04	0.23	374.00	363.21	374.00	67.84	0.01	0.19	74.00	44.00	0.00	121.00	162.97	371583.00	2.56	412.13	403.00
27	2	7	14102.00	31641.00	191.65	0	Spot (Block27, Row7, Column2)	413.99	398.00	69.62	0.02	0.17	317.00	348.99	317.00	66.31	0.04	0.19	72.00	26.00	0.00	81.00	96.99	428481.00	0.98	371.33	380.00
27	3	7	14362.00	31662.00	231.40	0	Spot (Block27, Row7, Column3)	390.86	393.00	67.00	0.00	0.17	317.00	345.97	317.00	57.98	0.04	0.17	67.00	17.00	0.00	76.00	73.86	603099.00	0.77	356.82	332.00
27	4	7	14721.00	31650.00	194.05	0	Spot (Block27, Row7, Column4)	383.26	391.00	54.24	0.01	0.14	319.00	345.22	319.00	56.94	0.03	0.16	66.00	13.00	0.00	72.00	64.26	408943.00	0.67	355.60	330.00
27	5	7	15015.00	31643.00	139.95	0	Spot (Block27, Row7, Column5)	544.17	506.00	97.45	0.03	0.18	320.00	348.29	320.00	61.50	0.04	0.18	99.00	85.00	0.00	186.00	224.17	288411.00	3.18	420.03	409.00
27	6	7	15303.00	31644.00	173.10	0	Spot (Block27, Row7, Column6)	1533.37	1460.50	545.64	0.02	0.36	324.00	354.41	324.00	67.56	0.04	0.19	100.00	100.00	0.00	1136.50	1209.37	1278830.00	17.45	650.11	619.00
27	7	7	15596.00	31653.00	144.95	0	Spot (Block27, Row7, Column7)	1449.91	1303.50	648.94	0.05	0.45	317.00	343.48	317.00	60.10	0.03	0.17	100.00	100.00	0.00	986.50	1132.91	829347.00	18.41	637.44	521.00
27	8	7	15904.00	31649.00	147.00	-50	Spot (Block27, Row7, Column8)	379.86	393.00	70.91	0.01	0.19	335.00	355.96	335.00	58.48	0.03	0.16	49.00	11.00	0.00	58.00	44.86	225256.00	0.41	374.67	395.00
27	1	8	13810.00	31943.00	124.10	0	Spot (Block27, Row8, Column1)	522.76	486.00	110.59	0.03	0.21	377.00	363.96	377.00	64.06	0.02	0.18	77.00	41.00	0.00	109.00	145.76	214330.00	2.48	426.91	403.00
27	2	8	14110.00	31952.00	162.65	0	Spot (Block27, Row8, Column2)	514.48	503.00	111.04	0.01	0.22	353.00	357.49	353.00	62.61	0.01	0.18	72.00	64.00	0.00	150.00	161.48	376600.00	2.51	426.39	399.50
27	3	8	14393.00	31944.00	148.40	0	Spot (Block27, Row8, Column3)	819.09	734.50	359.66	0.05	0.44	324.00	349.89	324.00	61.28	0.03	0.18	97.00	89.00	0.00	410.50	495.09	491454.00	7.66	470.23	472.50
27	4	8	14702.00	31945.00	143.35	0	Spot (Block27, Row8, Column4)	1031.40	1014.00	321.61	0.01	0.31	314.00	341.66	314.00	59.23	0.04	0.17	100.00	100.00	0.00	700.00	717.40	577585.00	11.65	550.69	531.50
27	5	8	14992.00	31953.00	178.45	0	Spot (Block27, Row8, Column5)	392.83	398.00	52.36	0.01	0.13	315.00	344.04	315.00	63.58	0.04	0.18	71.00	12.00	0.00	83.00	77.83	350405.00	0.77	368.07	389.00
27	6	8	15309.00	31949.00	163.80	0	Spot (Block27, Row8, Column6)	1624.82	1414.00	787.59	0.06	0.48	340.00	359.61	340.00	67.59	0.02	0.19	100.00	100.00	0.00	1074.00	1284.82	1210494.00	18.72	639.17	618.00
27	7	8	15607.00	31949.00	157.65	0	Spot (Block27, Row8, Column7)	583.30	568.50	155.62	0.01	0.27	330.00	352.92	330.00	58.55	0.03	0.17	93.00	78.00	0.00	238.50	253.30	398979.00	3.94	411.44	404.50
27	8	8	15891.00	31948.00	92.00	0	Spot (Block27, Row8, Column8)	480.67	492.00	75.45	0.01	0.16	335.00	355.71	335.00	56.00	0.03	0.16	91.00	69.00	0.00	157.00	145.67	101422.00	2.23	411.37	397.50
28	1	1	18309.00	29849.00	152.65	0	Spot (Block28, Row1, Column1)	6468.56	5637.50	3710.38	0.06	0.57	285.00	281.68	285.00	37.60	0.01	0.13	100.00	100.00	0.00	5352.50	6183.56	4165752.00	164.55	1360.67	1155.00
28	2	1	18604.00	29857.00	144.95	0	Spot (Block28, Row1, Column2)	957.25	954.50	334.66	0.00	0.35	287.00	283.23	287.00	35.35	0.01	0.12	100.00	100.00	0.00	667.50	670.25	543719.00	19.07	447.79	405.00
28	3	1	18914.00	29853.00	144.45	0	Spot (Block28, Row1, Column3)	590.38	535.00	214.05	0.04	0.36	289.00	285.04	289.00	30.92	0.01	0.11	99.00	94.00	0.00	246.00	301.38	336517.00	9.88	367.76	349.00
28	4	1	19204.00	29860.00	150.85	0	Spot (Block28, Row1, Column4)	759.46	688.00	270.20	0.04	0.36	293.00	289.92	293.00	27.19	0.00	0.09	100.00	100.00	0.00	395.00	466.46	471623.00	17.27	393.08	395.00
28	5	1	19508.00	29853.00	147.45	0	Spot (Block28, Row1, Column5)	1233.37	1107.00	727.60	0.05	0.59	292.00	289.67	292.00	30.91	0.00	0.11	100.00	100.00	0.00	815.00	941.37	736322.00	30.53	474.71	427.00
28	6	1	19802.00	29852.00	144.75	0	Spot (Block28, Row1, Column6)	1094.45	1031.00	425.56	0.03	0.39	295.00	296.31	295.00	29.08	0.00	0.10	100.00	100.00	0.00	736.00	799.45	618364.00	27.45	494.67	459.00
28	7	1	20104.00	29859.00	86.50	0	Spot (Block28, Row1, Column7)	1369.01	1345.00	349.27	0.01	0.26	299.00	303.67	299.00	40.07	0.01	0.13	100.00	100.00	0.00	1046.00	1070.01	249160.00	26.59	638.41	572.00
28	8	1	20395.00	29861.00	106.15	0	Spot (Block28, Row1, Column8)	15440.98	15141.00	4795.40	0.01	0.31	301.00	330.89	301.00	266.75	0.04	0.81	100.00	100.00	0.00	14840.00	15139.98	4477883.00	56.64	4354.40	3567.00
28	1	2	18308.00	30151.00	147.00	-50	Spot (Block28, Row2, Column1)	302.01	302.00	31.98	0.00	0.11	283.00	275.81	283.00	35.72	0.01	0.13	15.00	5.00	0.00	19.00	19.01	178183.00	0.73	283.56	293.50
28	2	2	18610.00	30154.00	125.45	0	Spot (Block28, Row2, Column2)	809.34	782.50	245.27	0.01	0.30	283.00	275.28	283.00	34.74	0.01	0.13	100.00	100.00	0.00	499.50	526.34	341543.00	15.37	415.03	395.00
28	3	2	18925.00	30156.00	201.70	0	Spot (Block28, Row2, Column3)	319.69	312.00	33.01	0.01	0.10	291.00	285.65	291.00	29.82	0.01	0.10	32.00	18.00	0.00	21.00	28.69	369559.00	1.14	291.40	295.00
28	4	2	19207.00	30153.00	163.45	0	Spot (Block28, Row2, Column4)	580.61	567.00	137.64	0.01	0.24	293.00	290.94	293.00	26.02	0.00	0.09	99.00	98.00	0.00	274.00	287.61	429070.00	11.13	377.55	380.00
28	5	2	19505.00	30151.00	190.60	0	Spot (Block28, Row2, Column5)	423.19	399.00	70.02	0.03	0.17	290.00	286.44	290.00	28.62	0.01	0.10	95.00	89.00	0.00	109.00	133.19	432501.00	4.78	321.40	314.00
28	6	2	19805.00	30152.00	167.95	0	Spot (Block28, Row2, Column6)	433.95	407.00	86.74	0.03	0.20	293.00	292.34	293.00	30.73	0.00	0.11	92.00	86.00	0.00	114.00	140.95	339785.00	4.61	325.56	315.00
28	7	2	20112.00	30147.00	154.30	0	Spot (Block28, Row2, Column7)	484.84	464.50	109.92	0.02	0.23	296.00	296.55	296.00	23.12	0.00	0.08	99.00	98.00	0.00	168.50	188.84	314174.00	8.14	343.51	333.00
28	8	2	20430.00	30174.00	155.45	0	Spot (Block28, Row2, Column8)	341.72	324.00	40.03	0.02	0.12	303.00	327.61	303.00	256.59	0.03	0.78	0.00	0.00	0.00	21.00	38.72	227925.00	0.05	320.93	311.00
28	1	3	18307.00	30456.00	147.75	0	Spot (Block28, Row3, Column1)	928.92	792.00	417.04	0.07	0.45	283.00	276.38	283.00	33.02	0.01	0.12	100.00	100.00	0.00	509.00	645.92	552707.00	19.76	427.53	411.00
28	2	3	18606.00	30449.00	204.45	0	Spot (Block28, Row3, Column2)	314.97	306.00	36.41	0.01	0.12	287.00	280.69	287.00	35.00	0.01	0.12	25.00	16.00	0.00	19.00	27.97	374505.00	0.98	281.99	289.50
28	3	3	18904.00	30458.00	144.45	0	Spot (Block28, Row3, Column3)	881.37	743.00	589.42	0.07	0.67	290.00	286.34	290.00	32.52	0.01	0.11	100.00	99.00	0.00	453.00	591.37	501498.00	18.30	445.95	378.00
28	4	3	19208.00	30454.00	144.35	0	Spot (Block28, Row3, Column4)	1109.69	964.00	532.38	0.06	0.48	294.00	293.17	294.00	26.18	0.00	0.09	100.00	100.00	0.00	670.00	815.69	631411.00	31.19	460.41	391.00
28	5	3	19508.00	30450.00	139.35	0	Spot (Block28, Row3, Column5)	788.98	687.00	292.76	0.06	0.37	292.00	292.52	292.00	33.19	0.00	0.11	100.00	99.00	0.00	395.00	496.98	413426.00	14.96	456.60	395.50
28	6	3	19811.00	30452.00	201.10	0	Spot (Block28, Row3, Column6)	1049.50	926.00	384.03	0.05	0.37	295.00	299.24	295.00	36.90	0.01	0.12	100.00	100.00	0.00	631.00	754.50	1203777.00	20.33	504.33	501.00
28	7	3	20112.00	30459.00	145.55	0	Spot (Block28, Row3, Column7)	928.50	839.50	428.77	0.04	0.46	299.00	303.75	299.00	31.68	0.01	0.10	100.00	100.00	0.00	540.50	629.50	536674.00	19.72	432.22	394.00
28	8	3	20409.00	30472.00	152.55	0	Spot (Block28, Row3, Column8)	1098.63	1084.50	392.92	0.01	0.36	302.00	304.80	302.00	28.25	0.00	0.09	100.00	100.00	0.00	782.50	796.63	700929.00	28.10	535.19	492.00
28	1	4	18302.00	30746.00	145.35	0	Spot (Block28, Row4, Column1)	1087.61	991.00	523.26	0.04	0.48	284.00	279.43	284.00	36.60	0.01	0.13	100.00	100.00	0.00	707.00	803.61	625373.00	22.08	504.40	463.00
28	2	4	18606.00	30748.00	181.85	0	Spot (Block28, Row4, Column2)	368.29	380.00	49.48	0.01	0.13	287.00	282.84	287.00	41.19	0.01	0.15	68.00	57.00	0.00	93.00	81.29	340304.00	2.07	318.26	305.00
28	3	4	18907.00	30751.00	142.60	0	Spot (Block28, Row4, Column3)	5590.23	5289.00	2958.67	0.02	0.53	291.00	288.44	291.00	36.53	0.00	0.13	100.00	100.00	0.00	4998.00	5299.23	3080214.00	145.13	1531.71	1143.00
28	4	4	19200.00	30739.00	200.30	0	Spot (Block28, Row4, Column4)	328.70	312.00	39.15	0.02	0.12	290.00	287.67	290.00	30.08	0.00	0.10	35.00	30.00	0.00	22.00	38.70	371429.00	1.36	302.33	302.00
28	5	4	19508.00	30755.00	147.00	-50	Spot (Block28, Row4, Column5)	307.41	299.00	50.25	0.01	0.16	291.00	288.59	291.00	31.19	0.00	0.11	24.00	15.00	0.00	8.00	16.41	181064.00	0.60	294.47	292.00
28	6	4	19809.00	30761.00	188.85	0	Spot (Block28, Row4, Column6)	457.40	464.00	77.27	0.01	0.17	292.00	293.00	292.00	31.38	0.00	0.11	97.00	92.00	0.00	172.00	165.40	459688.00	5.24	338.68	321.00
28	7	4	20100.00	30754.00	150.90	0	Spot (Block28, Row4, Column7)	637.18	543.00	282.75	0.07	0.44	296.00	297.82	296.00	26.02	0.00	0.09	99.00	98.00	0.00	247.00	341.18	394414.00	13.04	372.51	360.00
28	8	4	20408.00	30755.00	168.45	0	Spot (Block28, Row4, Column8)	400.89	391.00	58.65	0.01	0.15	299.00	300.13	299.00	24.96	0.00	0.08	91.00	78.00	0.00	92.00	101.89	314702.00	4.04	327.10	317.00
28	1	5	18311.00	31061.00	144.10	0	Spot (Block28, Row5, Column1)	1398.74	1270.00	684.76	0.04	0.49	284.00	277.50	284.00	41.54	0.01	0.15	100.00	100.00	0.00	986.00	1114.74	784691.00	26.99	573.55	485.00
28	2	5	18605.00	31054.00	149.00	0	Spot (Block28, Row5, Column2)	1240.81	1211.00	403.49	0.01	0.33	287.00	284.11	287.00	33.23	0.00	0.12	100.00	100.00	0.00	924.00	953.81	748206.00	28.79	535.79	488.00
28	3	5	18903.00	31051.00	160.45	0	Spot (Block28, Row5, Column3)	525.20	497.00	130.45	0.02	0.25	289.00	287.74	289.00	33.43	0.00	0.12	99.00	98.00	0.00	208.00	236.20	373414.00	7.10	349.12	338.00
28	4	5	19207.00	31059.00	149.85	0	Spot (Block28, Row5, Column4)	659.15	614.50	268.21	0.03	0.41	287.00	283.65	287.00	32.19	0.01	0.11	99.00	93.00	0.00	327.50	372.15	406039.00	11.66	373.65	383.50
28	5	5	19510.00	31060.00	142.00	0	Spot (Block28, Row5, Column5)	6739.09	6113.50	3786.52	0.04	0.56	288.00	288.22	288.00	35.53	0.00	0.12	100.00	100.00	0.00	5825.50	6451.09	3706501.00	181.54	1429.58	1059.50
28	6	5	19814.00	31058.00	149.95	0	Spot (Block28, Row5, Column6)	443.48	429.00	76.30	0.01	0.17	289.00	289.19	289.00	30.40	0.00	0.11	97.00	90.00	0.00	140.00	154.48	272298.00	5.08	342.91	322.00
28	7	5	20114.00	31055.00	179.80	0	Spot (Block28, Row5, Column7)	637.72	595.00	190.12	0.03	0.30	293.00	292.61	293.00	29.89	0.00	0.10	100.00	99.00	0.00	302.00	344.72	574589.00	11.55	390.89	392.00
28	8	5	20405.00	31062.00	146.25	0	Spot (Block28, Row5, Column8)	1368.48	1164.00	845.95	0.07	0.62	294.00	293.99	294.00	28.43	0.00	0.10	100.00	100.00	0.00	870.00	1074.48	796456.00	37.79	489.01	460.00
28	1	6	18304.00	31351.00	199.70	0	Spot (Block28, Row6, Column1)	969.10	837.00	398.45	0.06	0.41	290.00	287.42	290.00	37.10	0.00	0.13	100.00	100.00	0.00	547.00	679.10	1097017.00	18.38	475.56	481.50
28	2	6	18610.00	31349.00	181.30	0	Spot (Block28, Row6, Column2)	502.95	486.00	108.45	0.01	0.22	288.00	287.59	288.00	33.22	0.00	0.12	98.00	96.00	0.00	198.00	214.95	466738.00	6.48	357.02	366.50
28	3	6	18899.00	31350.00	142.55	0	Spot (Block28, Row6, Column3)	1844.98	1745.00	932.61	0.02	0.51	286.00	285.19	286.00	29.86	0.00	0.10	100.00	100.00	0.00	1459.00	1558.98	1022120.00	52.23	613.65	542.00
28	4	6	19194.00	31358.00	174.80	0	Spot (Block28, Row6, Column4)	349.40	331.00	48.95	0.02	0.14	287.00	284.58	287.00	28.59	0.00	0.10	72.00	44.00	0.00	44.00	62.40	298735.00	2.27	307.07	305.00
28	5	6	19504.00	31360.00	103.60	0	Spot (Block28, Row6, Column5)	5659.29	5632.00	1705.85	0.00	0.30	286.00	285.45	286.00	35.12	0.00	0.12	100.00	100.00	0.00	5346.00	5373.29	1567622.00	153.02	1727.93	1592.00
28	6	6	19804.00	31356.00	189.10	0	Spot (Block28, Row6, Column6)	350.82	340.50	42.23	0.01	0.12	284.00	282.44	284.00	28.49	0.00	0.10	75.00	50.00	0.00	56.50	66.82	352924.00	2.40	305.11	303.00
28	7	6	20107.00	31354.00	145.20	0	Spot (Block28, Row6, Column7)	1431.82	1276.00	776.27	0.05	0.54	284.00	283.22	284.00	29.70	0.00	0.10	100.00	100.00	0.00	992.00	1147.82	823297.00	38.67	543.30	456.00
28	8	6	20416.00	31366.00	144.40	0	Spot (Block28, Row6, Column8)	1714.43	1565.00	962.94	0.04	0.56	287.00	285.47	287.00	28.36	0.00	0.10	100.00	100.00	0.00	1278.00	1427.43	966938.00	50.38	610.12	518.00
28	1	7	18301.00	31653.00	162.70	0	Spot (Block28, Row7, Column1)	390.90	394.00	39.76	0.00	0.10	287.00	283.32	287.00	32.23	0.01	0.11	92.00	84.00	0.00	107.00	103.90	286140.00	3.34	323.99	319.00
28	2	7	18632.00	31675.00	151.45	0	Spot (Block28, Row7, Column2)	310.94	303.00	31.03	0.01	0.10	285.00	280.49	285.00	27.58	0.01	0.10	27.00	15.00	0.00	18.00	25.94	195895.00	1.10	299.79	293.00
28	3	7	18922.00	31642.00	158.05	0	Spot (Block28, Row7, Column3)	322.99	316.00	25.73	0.01	0.08	285.00	281.23	285.00	27.43	0.01	0.10	56.00	24.00	0.00	31.00	37.99	222540.00	1.52	302.04	302.00
28	4	7	19240.00	31659.00	178.20	0	Spot (Block28, Row7, Column4)	319.77	308.00	34.07	0.02	0.11	288.00	283.99	288.00	28.78	0.01	0.10	32.00	23.00	0.00	20.00	31.77	282036.00	1.24	302.45	301.00
28	5	7	19519.00	31655.00	137.50	0	Spot (Block28, Row7, Column5)	487.21	482.00	90.03	0.00	0.18	285.00	282.10	285.00	30.53	0.00	0.11	99.00	97.00	0.00	197.00	202.21	247989.00	6.72	354.86	356.00
28	6	7	19807.00	31661.00	184.40	0	Spot (Block28, Row7, Column6)	530.71	518.00	117.49	0.01	0.22	284.00	282.08	284.00	34.71	0.00	0.12	100.00	97.00	0.00	234.00	246.71	503109.00	7.16	347.73	342.00
28	7	7	20095.00	31663.00	147.15	0	Spot (Block28, Row7, Column7)	1262.60	1201.50	595.97	0.02	0.47	283.00	279.36	283.00	28.93	0.01	0.10	100.00	100.00	0.00	918.50	979.60	744934.00	33.99	535.86	458.50
28	8	7	20408.00	31650.00	137.65	0	Spot (Block28, Row7, Column8)	527.29	502.00	91.01	0.02	0.17	281.00	279.17	281.00	26.26	0.00	0.09	100.00	99.00	0.00	221.00	246.29	269971.00	9.45	361.32	367.50
28	1	8	18318.00	31948.00	117.30	0	Spot (Block28, Row8, Column1)	415.20	407.00	55.50	0.01	0.13	285.00	278.78	285.00	28.77	0.01	0.10	97.00	85.00	0.00	122.00	130.20	150302.00	4.74	338.46	319.00
28	2	8	18607.00	31957.00	155.75	0	Spot (Block28, Row8, Column2)	426.65	405.00	74.08	0.02	0.17	284.00	277.54	284.00	27.58	0.01	0.10	97.00	89.00	0.00	121.00	142.65	285002.00	5.41	324.72	317.00
28	3	8	18892.00	31954.00	150.00	0	Spot (Block28, Row8, Column3)	586.00	511.00	226.15	0.06	0.39	283.00	277.72	283.00	29.39	0.01	0.11	99.00	94.00	0.00	228.00	303.00	362147.00	10.49	344.04	325.50
28	4	8	19199.00	31954.00	144.90	0	Spot (Block28, Row8, Column4)	2070.81	2046.00	798.88	0.01	0.39	280.00	274.57	280.00	30.07	0.01	0.11	100.00	100.00	0.00	1766.00	1790.81	1184504.00	59.73	693.06	664.50
28	5	8	19507.00	31931.00	149.45	0	Spot (Block28, Row8, Column5)	343.29	328.00	44.22	0.02	0.13	283.00	280.33	283.00	34.83	0.00	0.12	59.00	40.00	0.00	45.00	60.29	210435.00	1.81	310.98	302.00
28	6	8	19807.00	31959.00	195.45	0	Spot (Block28, Row8, Column6)	1188.45	969.00	563.92	0.09	0.47	281.00	279.74	281.00	39.24	0.00	0.14	100.00	100.00	0.00	688.00	907.45	1282340.00	23.16	524.62	506.00
28	7	8	20106.00	31956.00	149.15	0	Spot (Block28, Row8, Column7)	587.00	586.50	156.01	0.00	0.27	279.00	276.04	279.00	29.77	0.00	0.11	100.00	99.00	0.00	307.50	308.00	358067.00	10.45	352.67	328.50
28	8	8	20407.00	31959.00	147.00	-50	Spot (Block28, Row8, Column8)	281.33	283.00	18.33	0.00	0.07	275.00	270.31	275.00	24.34	0.01	0.09	8.00	1.00	0.00	8.00	6.33	165702.00	0.45	280.04	278.00
29	1	1	4788.00	34317.00	147.35	0	Spot (Block29, Row1, Column1)	5789.29	5320.50	2989.12	0.04	0.52	159.00	159.54	159.00	26.55	0.00	0.17	100.00	100.00	0.00	5161.50	5630.29	3438836.00	212.03	1274.79	933.00
29	2	1	5086.00	34321.00	141.70	0	Spot (Block29, Row1, Column2)	614.70	582.00	225.33	0.02	0.37	149.00	151.45	149.00	21.92	0.01	0.14	100.00	100.00	0.00	433.00	465.70	334398.00	21.14	270.64	256.00
29	3	1	5393.00	34327.00	170.45	0	Spot (Block29, Row1, Column3)	250.51	248.00	44.22	0.00	0.18	149.00	151.24	149.00	17.93	0.01	0.12	100.00	96.00	0.00	99.00	101.51	203162.00	5.54	182.19	181.00
29	4	1	5688.00	34321.00	147.20	0	Spot (Block29, Row1, Column4)	509.52	442.00	194.98	0.06	0.38	150.00	151.80	150.00	21.25	0.01	0.14	100.00	100.00	0.00	292.00	359.52	301125.00	16.83	233.52	218.50
29	5	1	5995.00	34324.00	140.75	0	Spot (Block29, Row1, Column5)	531.00	495.00	235.65	0.03	0.44	153.00	152.73	153.00	19.72	0.00	0.13	100.00	100.00	0.00	342.00	378.00	285680.00	19.18	234.13	207.00
29	6	1	6286.00	34318.00	136.60	0	Spot (Block29, Row1, Column6)	1207.52	1110.00	548.12	0.04	0.45	154.00	154.97	154.00	20.36	0.00	0.13	100.00	100.00	0.00	956.00	1053.52	608591.00	51.71	444.97	321.00
29	7	1	6588.00	34328.00	82.55	0	Spot (Block29, Row1, Column7)	1454.69	1392.50	366.19	0.02	0.25	157.00	160.04	157.00	38.41	0.01	0.24	100.00	100.00	0.00	1235.50	1297.69	241479.00	33.71	584.89	490.50
29	8	1	6878.00	34328.00	103.55	0	Spot (Block29, Row1, Column8)	13365.92	13512.00	3714.88	0.00	0.28	165.00	168.32	165.00	45.90	0.01	0.27	100.00	100.00	0.00	13347.00	13200.92	3688995.00	287.53	3047.83	2238.00
29	1	2	4814.00	34584.00	220.85	0	Spot (Block29, Row2, Column1)	169.43	170.00	13.40	0.00	0.08	154.00	156.45	154.00	24.58	0.01	0.16	24.00	0.00	0.00	16.00	15.43	236522.00	0.53	155.92	156.00
29	2	2	5088.00	34621.00	132.35	0	Spot (Block29, Row2, Column2)	425.87	403.00	108.22	0.02	0.25	150.00	151.25	150.00	18.96	0.00	0.13	100.00	100.00	0.00	253.00	275.87	200159.00	14.49	223.81	213.00
29	3	2	5418.00	34610.00	174.70	0	Spot (Block29, Row2, Column3)	174.01	177.00	16.43	0.01	0.09	149.00	151.48	149.00	18.90	0.01	0.12	73.00	20.00	0.00	28.00	25.01	148777.00	1.19	162.34	164.00
29	4	2	5688.00	34617.00	180.90	0	Spot (Block29, Row2, Column4)	278.86	291.50	55.47	0.02	0.20	150.00	152.29	150.00	20.66	0.01	0.14	100.00	98.00	0.00	141.50	128.86	256547.00	6.13	195.27	195.00
29	5	2	5986.00	34625.00	170.75	0	Spot (Block29, Row2, Column5)	311.74	301.50	56.26	0.01	0.18	154.00	153.69	154.00	19.44	0.00	0.13	100.00	99.00	0.00	147.50	157.74	253757.00	8.13	202.46	200.50
29	6	2	6288.00	34615.00	157.15	0	Spot (Block29, Row2, Column6)	309.34	294.00	92.28	0.02	0.30	154.00	154.88	154.00	20.48	0.00	0.13	100.00	95.00	0.00	140.00	155.34	210044.00	7.54	186.10	189.50
29	7	2	6587.00	34629.00	158.85	0	Spot (Block29, Row2, Column7)	223.83	216.00	27.86	0.02	0.12	153.00	154.46	153.00	20.33	0.00	0.13	99.00	89.00	0.00	63.00	70.83	156460.00	3.41	183.16	185.50
29	8	2	6962.00	34681.00	193.30	0	Spot (Block29, Row2, Column8)	172.92	175.00	16.32	0.01	0.09	159.00	160.17	159.00	24.37	0.00	0.15	24.00	0.00	0.00	16.00	13.92	182259.00	0.52	158.35	163.00
29	1	3	4792.00	34917.00	136.85	0	Spot (Block29, Row3, Column1)	899.66	875.00	369.63	0.01	0.41	159.00	158.55	159.00	19.44	0.00	0.12	100.00	100.00	0.00	716.00	740.66	455229.00	38.11	350.21	282.00
29	2	3	5094.00	34964.00	271.25	0	Spot (Block29, Row3, Column2)	181.97	182.00	21.84	0.00	0.12	157.00	157.73	157.00	23.44	0.00	0.15	52.00	16.00	0.00	25.00	24.97	389958.00	1.03	163.06	167.00
29	3	3	5383.00	34917.00	131.55	0	Spot (Block29, Row3, Column3)	2250.48	1431.00	3157.49	0.20	1.40	159.00	160.31	159.00	29.60	0.00	0.18	100.00	100.00	0.00	1272.00	2091.48	1044221.00	70.61	637.81	543.00
29	4	3	5686.00	34918.00	134.70	0	Spot (Block29, Row3, Column4)	1492.93	1373.00	730.12	0.04	0.49	156.00	158.69	156.00	24.80	0.01	0.16	100.00	100.00	0.00	1217.00	1336.93	733031.00	53.79	462.96	374.00
29	5	3	5992.00	34910.00	139.05	0	Spot (Block29, Row3, Column5)	1210.91	939.00	901.16	0.11	0.74	158.00	158.95	158.00	23.18	0.00	0.15	100.00	100.00	0.00	781.00	1052.91	630882.00	45.38	427.45	277.00
29	6	3	6287.00	34923.00	214.05	0	Spot (Block29, Row3, Column6)	296.63	296.00	59.19	0.00	0.20	156.00	156.25	156.00	20.72	0.00	0.13	99.00	96.00	0.00	140.00	140.63	385321.00	6.78	208.27	206.00
29	7	3	6598.00	34922.00	139.15	0	Spot (Block29, Row3, Column7)	342.10	341.00	112.55	0.00	0.33	152.00	154.06	152.00	21.07	0.01	0.14	99.00	94.00	0.00	189.00	190.10	181654.00	8.92	201.95	194.00
29	8	3	6891.00	34933.00	146.50	0	Spot (Block29, Row3, Column8)	1047.25	1018.00	417.23	0.01	0.40	157.00	157.66	157.00	24.51	0.00	0.16	100.00	100.00	0.00	861.00	890.25	612639.00	36.29	408.93	361.00
29	1	4	4788.00	35213.00	137.25	0	Spot (Block29, Row4, Column1)	1388.57	1319.00	641.65	0.02	0.46	155.00	156.30	155.00	22.65	0.00	0.14	100.00	100.00	0.00	1164.00	1233.57	702616.00	54.40	460.21	367.00
29	2	4	5103.00	35226.00	266.70	0	Spot (Block29, Row4, Column2)	175.59	178.00	18.16	0.01	0.10	160.00	161.57	160.00	32.70	0.00	0.20	15.00	0.00	0.00	18.00	15.59	363827.00	0.43	158.28	162.00
29	3	4	5390.00	35219.00	137.35	0	Spot (Block29, Row4, Column3)	7721.80	7168.00	3862.15	0.03	0.50	161.00	162.70	161.00	32.99	0.00	0.20	100.00	100.00	0.00	7007.00	7560.80	3922674.00	229.15	1822.96	1568.00
29	4	4	5682.00	35205.00	230.90	0	Spot (Block29, Row4, Column4)	175.21	177.00	16.13	0.00	0.09	155.00	155.95	155.00	23.97	0.00	0.15	47.00	0.00	0.00	22.00	20.21	269476.00	0.80	158.33	161.00
29	5	4	5991.00	35222.00	147.00	-50	Spot (Block29, Row4, Column5)	169.05	168.00	20.89	0.00	0.12	160.00	161.00	160.00	24.36	0.00	0.15	25.00	2.00	0.00	8.00	9.05	99906.00	0.33	157.94	160.00
29	6	4	6289.00	35221.00	176.30	0	Spot (Block29, Row4, Column6)	338.96	321.50	74.44	0.02	0.22	160.00	157.88	160.00	20.29	0.01	0.13	100.00	99.00	0.00	161.50	178.96	294895.00	8.92	209.83	206.50
29	7	4	6580.00	35212.00	174.75	0	Spot (Block29, Row4, Column7)	252.97	217.00	72.56	0.07	0.29	154.00	154.37	154.00	19.61	0.00	0.13	98.00	80.00	0.00	63.00	98.97	214775.00	5.03	184.40	184.00
29	8	4	6889.00	35212.00	171.40	0	Spot (Block29, Row4, Column8)	211.17	206.00	26.24	0.01	0.12	158.00	157.79	158.00	21.29	0.00	0.13	94.00	63.00	0.00	48.00	53.17	173579.00	2.51	180.66	181.50
29	1	5	4794.00	35521.00	137.95	0	Spot (Block29, Row5, Column1)	1371.55	1255.00	685.06	0.04	0.50	157.00	158.09	157.00	22.59	0.00	0.14	100.00	100.00	0.00	1098.00	1214.55	706347.00	53.71	413.59	279.50
29	2	5	5089.00	35518.00	144.85	0	Spot (Block29, Row5, Column2)	1025.72	1047.00	333.35	0.01	0.32	162.00	162.31	162.00	22.00	0.00	0.14	100.00	100.00	0.00	885.00	863.72	588761.00	39.25	361.99	303.50
29	3	5	5393.00	35526.00	178.85	0	Spot (Block29, Row5, Column3)	239.98	228.00	38.00	0.02	0.16	162.00	162.38	162.00	25.70	0.00	0.16	96.00	69.00	0.00	66.00	77.98	215022.00	3.02	188.60	190.00
29	4	5	5691.00	35520.00	138.65	0	Spot (Block29, Row5, Column4)	526.03	471.50	227.44	0.05	0.43	160.00	158.95	160.00	25.43	0.00	0.16	100.00	100.00	0.00	311.50	366.03	273533.00	14.43	249.21	238.00
29	5	5	5990.00	35524.00	137.40	0	Spot (Block29, Row5, Column5)	9546.13	9180.00	4969.62	0.02	0.52	157.00	158.97	157.00	28.47	0.01	0.18	100.00	100.00	0.00	9023.00	9389.13	4830341.00	329.74	2073.55	1939.50
29	6	5	6283.00	35517.00	149.05	0	Spot (Block29, Row5, Column6)	384.70	380.00	108.24	0.01	0.28	154.00	155.09	154.00	22.70	0.00	0.15	100.00	99.00	0.00	226.00	230.70	234665.00	10.11	202.65	198.00
29	7	5	6587.00	35521.00	196.65	0	Spot (Block29, Row5, Column7)	318.77	295.00	98.12	0.03	0.31	155.00	155.37	155.00	20.63	0.00	0.13	99.00	97.00	0.00	140.00	163.77	348737.00	7.92	197.54	199.00
29	8	5	6892.00	35525.00	143.10	0	Spot (Block29, Row5, Column8)	605.71	555.00	282.96	0.04	0.47	159.00	158.66	159.00	20.47	0.00	0.13	100.00	100.00	0.00	396.00	446.71	336777.00	21.83	245.03	219.00
29	1	6	4786.00	35815.00	200.15	0	Spot (Block29, Row6, Column1)	303.53	300.00	62.77	0.01	0.21	160.00	160.12	160.00	20.19	0.00	0.13	100.00	98.00	0.00	140.00	143.53	343594.00	7.10	203.15	204.00
29	2	6	5085.00	35827.00	198.00	0	Spot (Block29, Row6, Column2)	264.61	275.00	33.10	0.02	0.13	167.00	166.60	167.00	18.59	0.00	0.11	100.00	96.00	0.00	108.00	97.61	293453.00	5.27	207.21	202.00
29	3	6	5379.00	35816.00	135.80	0	Spot (Block29, Row6, Column3)	2168.38	2124.50	1109.74	0.01	0.51	168.00	167.84	168.00	20.20	0.00	0.12	100.00	100.00	0.00	1956.50	2000.38	1079851.00	99.02	617.65	534.00
29	4	6	5679.00	35813.00	180.10	0	Spot (Block29, Row6, Column4)	214.62	213.00	17.56	0.00	0.08	165.00	163.50	165.00	23.87	0.00	0.15	94.00	52.00	0.00	48.00	49.62	194227.00	2.14	187.62	186.00
29	5	6	5987.00	35822.00	100.60	0	Spot (Block29, Row6, Column5)	6082.50	5868.00	1815.46	0.02	0.30	155.00	156.54	155.00	27.66	0.00	0.18	100.00	100.00	0.00	5713.00	5927.50	1557119.00	214.23	1743.76	1674.00
29	6	6	6278.00	35847.00	180.25	0	Spot (Block29, Row6, Column6)	197.02	196.00	22.03	0.00	0.11	148.00	150.95	148.00	21.77	0.01	0.14	92.00	60.00	0.00	48.00	49.02	180075.00	2.12	171.91	175.00
29	7	6	6592.00	35821.00	140.15	0	Spot (Block29, Row6, Column7)	800.75	762.00	372.17	0.02	0.46	155.00	155.49	155.00	22.66	0.00	0.15	100.00	100.00	0.00	607.00	645.75	425998.00	28.48	303.07	265.00
29	8	6	6898.00	35829.00	139.25	0	Spot (Block29, Row6, Column8)	876.22	791.50	447.22	0.04	0.51	162.00	161.07	162.00	19.87	0.00	0.12	100.00	100.00	0.00	629.50	714.22	457388.00	35.99	337.41	277.00
29	1	7	4786.00	36104.00	197.00	0	Spot (Block29, Row7, Column1)	190.64	191.00	17.59	0.00	0.09	159.00	163.79	159.00	69.68	0.01	0.43	1.00	0.00	0.00	32.00	31.64	209134.00	0.39	171.12	170.00
29	2	7	5084.00	36111.00	149.05	0	Spot (Block29, Row7, Column2)	194.28	195.00	10.59	0.00	0.05	162.00	164.93	162.00	69.80	0.01	0.42	0.00	0.00	0.00	33.00	32.28	117343.00	0.42	183.75	185.00
29	3	7	5389.00	36121.00	147.00	-50	Spot (Block29, Row7, Column3)	165.36	164.00	16.84	0.00	0.10	163.00	161.70	163.00	20.19	0.00	0.12	14.00	2.00	0.00	1.00	2.36	97233.00	0.18	177.03	175.00
29	4	7	5685.00	36115.00	207.75	0	Spot (Block29, Row7, Column4)	182.62	184.00	14.20	0.00	0.08	161.00	160.05	161.00	23.78	0.00	0.15	49.00	1.00	0.00	23.00	21.62	222978.00	0.95	170.17	173.00
29	5	7	6001.00	36133.00	190.85	0	Spot (Block29, Row7, Column5)	226.76	212.00	38.51	0.03	0.17	153.00	154.18	153.00	21.25	0.00	0.14	97.00	78.00	0.00	59.00	73.76	233108.00	3.41	176.68	179.00
29	6	7	6286.00	36121.00	189.35	0	Spot (Block29, Row7, Column6)	273.64	281.00	47.13	0.01	0.17	156.00	156.31	156.00	22.69	0.00	0.15	100.00	96.00	0.00	125.00	117.64	277193.00	5.17	197.13	197.00
29	7	7	6575.00	36126.00	139.55	0	Spot (Block29, Row7, Column7)	1159.71	1176.00	479.62	0.01	0.41	159.00	157.18	159.00	22.57	0.00	0.14	100.00	100.00	0.00	1017.00	1000.71	608847.00	44.42	409.50	356.50
29	8	7	6886.00	36127.00	185.30	0	Spot (Block29, Row7, Column8)	431.43	406.00	94.37	0.03	0.22	163.00	161.92	163.00	19.83	0.00	0.12	100.00	99.00	0.00	243.00	268.43	415033.00	13.59	238.74	219.50
29	1	8	4800.00	36454.00	78.65	0	Spot (Block29, Row8, Column1)	259.67	275.00	35.76	0.02	0.14	160.00	165.07	160.00	65.05	0.01	0.39	77.00	17.00	0.00	115.00	99.67	37652.00	1.45	230.24	228.00
29	2	8	5112.00	36424.00	187.70	0	Spot (Block29, Row8, Column2)	203.86	203.00	22.28	0.00	0.11	162.00	165.99	162.00	67.59	0.01	0.41	9.00	0.00	0.00	41.00	41.86	202226.00	0.56	178.29	176.00
29	3	8	5383.00	36409.00	154.85	0	Spot (Block29, Row8, Column3)	262.61	261.00	58.65	0.00	0.22	160.00	159.21	160.00	19.69	0.00	0.12	98.00	91.00	0.00	101.00	102.61	172537.00	5.25	195.09	192.00
29	4	8	5686.00	36417.00	138.15	0	Spot (Block29, Row8, Column4)	1871.55	1812.50	735.18	0.01	0.39	160.00	159.26	160.00	23.00	0.00	0.14	100.00	100.00	0.00	1652.50	1711.55	973207.00	74.43	539.23	464.50
29	5	8	6003.00	36416.00	229.05	0	Spot (Block29, Row8, Column5)	175.10	178.00	19.28	0.01	0.11	154.00	155.36	154.00	22.55	0.00	0.15	54.00	6.00	0.00	24.00	21.10	263525.00	0.88	156.09	156.00
29	6	8	6291.00	36425.00	170.50	0	Spot (Block29, Row8, Column6)	484.04	458.00	184.34	0.02	0.38	159.00	159.51	159.00	22.68	0.00	0.14	100.00	99.00	0.00	299.00	325.04	392553.00	14.31	239.10	233.00
29	7	8	6588.00	36422.00	149.55	0	Spot (Block29, Row8, Column7)	380.19	375.00	119.25	0.01	0.31	163.00	161.66	163.00	21.24	0.00	0.13	100.00	97.00	0.00	212.00	217.19	233055.00	10.29	204.08	200.00
29	8	8	6890.00	36426.00	147.00	-50	Spot (Block29, Row8, Column8)	184.88	186.00	21.86	0.00	0.12	162.00	161.18	162.00	18.45	0.00	0.11	61.00	28.00	0.00	24.00	22.88	108711.00	1.28	152.97	154.00
30	1	1	9298.00	34329.00	148.50	0	Spot (Block30, Row1, Column1)	6035.36	5239.50	3443.24	0.06	0.57	126.00	132.22	126.00	29.75	0.02	0.22	100.00	100.00	0.00	5113.50	5909.36	3633288.00	198.43	1403.78	1075.50
30	2	1	9585.00	34338.00	156.35	0	Spot (Block30, Row1, Column2)	251.55	266.00	42.27	0.02	0.17	130.00	135.73	130.00	24.09	0.02	0.18	99.00	98.00	0.00	136.00	121.55	169291.00	4.81	169.01	177.00
30	3	1	9894.00	34333.00	139.10	0	Spot (Block30, Row1, Column3)	1036.60	884.00	712.01	0.07	0.69	126.00	130.46	126.00	20.32	0.02	0.16	100.00	100.00	0.00	758.00	910.60	544214.00	44.60	313.39	259.00
30	4	1	10180.00	34342.00	155.20	0	Spot (Block30, Row1, Column4)	207.57	202.00	41.16	0.01	0.20	125.00	129.25	125.00	22.44	0.01	0.17	90.00	86.00	0.00	77.00	82.57	137205.00	3.49	152.23	144.00
30	5	1	10491.00	34333.00	143.50	0	Spot (Block30, Row1, Column5)	3262.65	2625.00	2641.21	0.09	0.81	130.00	136.18	130.00	27.52	0.02	0.20	100.00	100.00	0.00	2495.00	3132.65	1827086.00	113.62	604.74	414.50
30	6	1	10786.00	34332.00	138.05	0	Spot (Block30, Row1, Column6)	2217.81	2000.00	1303.03	0.04	0.59	147.00	151.49	147.00	28.56	0.01	0.19	100.00	100.00	0.00	1853.00	2070.81	1151044.00	72.34	627.80	449.00
30	7	1	11088.00	34335.00	89.00	0	Spot (Block30, Row1, Column7)	3056.05	2972.00	953.17	0.01	0.31	159.00	161.22	159.00	43.74	0.01	0.27	100.00	100.00	0.00	2813.00	2897.05	602041.00	66.18	1022.24	819.50
30	8	1	11382.00	34343.00	104.45	0	Spot (Block30, Row1, Column8)	15576.24	15219.50	4679.97	0.01	0.30	170.00	171.52	170.00	49.86	0.00	0.29	100.00	100.00	0.00	15049.50	15406.24	4330194.00	308.96	3929.80	3490.00
30	1	2	9291.00	34630.00	147.00	-50	Spot (Block30, Row2, Column1)	138.85	135.00	18.60	0.01	0.13	132.00	137.03	132.00	25.30	0.02	0.18	16.00	1.00	0.00	3.00	6.85	81781.00	0.07	145.02	143.00
30	2	2	9588.00	34630.00	118.35	0	Spot (Block30, Row2, Column2)	1567.69	1517.00	611.60	0.01	0.39	134.00	140.37	134.00	25.80	0.02	0.18	100.00	100.00	0.00	1383.00	1433.69	578479.00	55.33	458.38	387.00
30	3	2	9892.00	34632.00	147.00	-50	Spot (Block30, Row2, Column3)	140.48	138.00	14.16	0.01	0.10	132.00	138.10	132.00	25.08	0.02	0.18	12.00	0.00	0.00	6.00	8.48	83728.00	0.10	137.35	136.00
30	4	2	10194.00	34631.00	157.25	0	Spot (Block30, Row2, Column4)	546.10	518.50	170.92	0.02	0.31	125.00	131.19	125.00	24.30	0.02	0.19	100.00	100.00	0.00	393.50	421.10	373534.00	17.07	246.25	244.00
30	5	2	10500.00	34635.00	188.20	0	Spot (Block30, Row2, Column5)	212.12	210.00	32.58	0.00	0.15	129.00	135.40	129.00	24.87	0.02	0.18	95.00	89.00	0.00	81.00	83.12	210209.00	3.09	162.30	162.00
30	6	2	10813.00	34614.00	141.80	0	Spot (Block30, Row2, Column6)	163.47	170.00	25.15	0.02	0.15	136.00	142.24	136.00	27.74	0.02	0.20	55.00	4.00	0.00	34.00	27.47	89418.00	0.77	150.12	147.50
30	7	2	11092.00	34633.00	155.30	0	Spot (Block30, Row2, Column7)	338.72	312.50	106.11	0.03	0.31	140.00	144.13	140.00	24.63	0.01	0.17	100.00	99.00	0.00	172.50	198.72	224913.00	7.90	194.15	194.00
30	8	2	11393.00	34619.00	189.80	0	Spot (Block30, Row2, Column8)	179.82	184.00	18.50	0.01	0.10	160.00	160.43	160.00	40.69	0.00	0.25	9.00	0.00	0.00	24.00	19.82	182153.00	0.48	165.99	167.50
30	1	3	9293.00	34934.00	143.60	0	Spot (Block30, Row3, Column1)	1538.60	1291.00	1135.52	0.08	0.74	128.00	131.94	128.00	21.85	0.01	0.17	100.00	100.00	0.00	1163.00	1410.60	861616.00	64.38	383.01	274.00
30	2	3	9583.00	34925.00	235.65	0	Spot (Block30, Row3, Column2)	147.17	139.00	23.49	0.02	0.16	132.00	138.51	132.00	26.31	0.02	0.19	31.00	8.00	0.00	7.00	15.17	235615.00	0.33	132.75	129.00
30	3	3	9895.00	34932.00	146.25	0	Spot (Block30, Row3, Column3)	356.51	292.50	474.99	0.09	1.33	132.00	136.77	132.00	29.41	0.02	0.22	99.00	94.00	0.00	160.50	224.51	207491.00	7.47	194.57	191.00
30	4	3	10192.00	34930.00	138.55	0	Spot (Block30, Row3, Column4)	2504.48	2181.50	1510.28	0.06	0.60	127.00	131.42	127.00	22.00	0.01	0.17	100.00	100.00	0.00	2054.50	2377.48	1297320.00	107.88	584.34	443.00
30	5	3	10483.00	34930.00	155.50	0	Spot (Block30, Row3, Column5)	257.01	230.00	115.26	0.05	0.45	127.00	133.02	127.00	25.57	0.02	0.19	98.00	88.00	0.00	103.00	130.01	170911.00	4.85	166.31	168.50
30	6	3	10789.00	34934.00	205.60	0	Spot (Block30, Row3, Column6)	836.14	685.00	431.88	0.09	0.52	134.00	141.76	134.00	29.51	0.02	0.21	100.00	100.00	0.00	551.00	702.14	1004209.00	23.53	320.45	298.00
30	7	3	11094.00	34936.00	140.85	0	Spot (Block30, Row3, Column7)	1212.78	1074.00	778.73	0.05	0.64	138.00	144.15	138.00	25.13	0.02	0.17	100.00	100.00	0.00	936.00	1074.78	651262.00	42.52	350.92	260.00
30	8	3	11388.00	34946.00	160.80	0	Spot (Block30, Row3, Column8)	329.98	309.00	93.12	0.03	0.28	157.00	156.19	157.00	23.15	0.00	0.15	99.00	89.00	0.00	152.00	172.98	235276.00	7.51	200.00	194.00
30	1	4	9290.00	35226.00	138.80	0	Spot (Block30, Row4, Column1)	3884.37	3499.00	2287.00	0.05	0.59	133.00	138.23	133.00	23.36	0.02	0.17	100.00	100.00	0.00	3366.00	3751.37	2019873.00	160.35	953.87	726.00
30	2	4	9590.00	35231.00	162.80	0	Spot (Block30, Row4, Column2)	419.01	391.00	128.83	0.03	0.31	134.00	140.80	134.00	28.27	0.02	0.20	100.00	100.00	0.00	257.00	285.01	307556.00	9.84	217.82	210.00
30	3	4	9891.00	35233.00	140.80	0	Spot (Block30, Row4, Column3)	10962.39	10098.00	5959.69	0.04	0.54	135.00	142.17	135.00	33.61	0.02	0.24	100.00	100.00	0.00	9963.00	10827.39	5908727.00	321.91	2588.50	2009.50
30	4	4	10181.00	35205.00	82.50	0	Spot (Block30, Row4, Column4)	167.82	173.00	16.66	0.01	0.10	130.00	135.01	130.00	27.98	0.02	0.21	75.00	7.00	0.00	43.00	37.82	27691.00	1.17	152.86	150.00
30	5	4	10491.00	35234.00	147.00	-50	Spot (Block30, Row4, Column5)	130.48	128.00	12.39	0.01	0.09	129.00	134.31	129.00	23.83	0.02	0.18	7.00	0.00	0.00	-1.00	1.48	77115.00	-0.16	124.63	124.00
30	6	4	10799.00	35233.00	204.40	0	Spot (Block30, Row4, Column6)	231.88	222.00	41.31	0.02	0.18	134.00	140.12	134.00	24.42	0.02	0.17	97.00	92.00	0.00	88.00	97.88	275933.00	3.76	161.60	160.00
30	7	4	11084.00	35239.00	147.35	0	Spot (Block30, Row4, Column7)	908.38	656.00	699.45	0.14	0.77	142.00	147.44	142.00	25.08	0.02	0.17	100.00	98.00	0.00	514.00	766.38	536852.00	30.34	258.24	231.00
30	8	4	11392.00	35240.00	165.40	0	Spot (Block30, Row4, Column8)	279.28	277.00	67.59	0.00	0.24	157.00	156.07	157.00	26.67	0.00	0.17	99.00	85.00	0.00	120.00	122.28	211693.00	4.62	187.84	192.50
30	1	5	9291.00	35535.00	138.90	0	Spot (Block30, Row5, Column1)	693.11	636.00	323.56	0.04	0.47	138.00	144.56	138.00	27.11	0.02	0.19	100.00	100.00	0.00	498.00	555.11	361108.00	20.24	283.55	244.00
30	2	5	9587.00	35530.00	146.05	0	Spot (Block30, Row5, Column2)	396.92	392.00	87.53	0.01	0.22	139.00	143.75	139.00	24.02	0.01	0.17	100.00	100.00	0.00	253.00	257.92	230216.00	10.54	210.54	196.00
30	3	5	9890.00	35527.00	145.70	0	Spot (Block30, Row5, Column3)	1220.78	1106.00	630.26	0.04	0.52	135.00	142.71	135.00	30.47	0.02	0.21	100.00	100.00	0.00	971.00	1085.78	704390.00	35.38	354.25	290.50
30	4	5	10187.00	35537.00	144.40	0	Spot (Block30, Row5, Column4)	2641.04	2134.00	2108.92	0.09	0.80	135.00	141.67	135.00	26.83	0.02	0.19	100.00	100.00	0.00	1999.00	2506.04	1473703.00	93.15	588.64	375.00
30	5	5	10496.00	35539.00	138.55	0	Spot (Block30, Row5, Column5)	5859.66	5549.00	3033.34	0.02	0.52	136.00	142.64	136.00	33.57	0.02	0.24	100.00	100.00	0.00	5413.00	5723.66	3041166.00	170.28	1458.40	1002.00
30	6	5	10780.00	35525.00	188.95	0	Spot (Block30, Row5, Column6)	173.97	178.00	24.73	0.01	0.14	137.00	142.03	137.00	25.83	0.02	0.18	65.00	35.00	0.00	41.00	36.97	174668.00	1.24	145.23	146.00
30	7	5	11095.00	35535.00	190.50	0	Spot (Block30, Row5, Column7)	661.35	581.00	305.27	0.06	0.46	150.00	156.02	150.00	31.85	0.02	0.20	100.00	100.00	0.00	431.00	511.35	675237.00	15.87	287.00	285.00
30	8	5	11394.00	35544.00	142.90	0	Spot (Block30, Row5, Column8)	3792.11	2618.00	3098.37	0.16	0.82	162.00	161.79	162.00	30.05	0.00	0.19	100.00	100.00	0.00	2456.00	3630.11	2112203.00	120.80	856.29	461.50
30	1	6	9289.00	35830.00	203.30	0	Spot (Block30, Row6, Column1)	838.39	656.50	465.96	0.11	0.56	152.00	157.71	152.00	33.47	0.02	0.21	100.00	100.00	0.00	504.50	686.39	990972.00	20.34	329.25	314.00
30	2	6	9591.00	35830.00	212.75	0	Spot (Block30, Row6, Column2)	426.25	395.00	137.32	0.03	0.32	149.00	154.59	149.00	29.89	0.02	0.19	100.00	99.00	0.00	246.00	277.25	549861.00	9.09	222.23	209.00
30	3	6	9881.00	35828.00	139.30	0	Spot (Block30, Row6, Column3)	5749.14	5125.00	3564.82	0.05	0.62	144.00	148.05	144.00	25.67	0.01	0.17	100.00	100.00	0.00	4981.00	5605.14	3024047.00	218.16	1382.52	938.00
30	4	6	10213.00	35860.00	173.25	0	Spot (Block30, Row6, Column4)	224.90	211.00	40.21	0.03	0.18	145.00	152.56	145.00	34.14	0.02	0.22	91.00	47.00	0.00	66.00	79.90	188014.00	2.12	186.37	188.00
30	5	6	10489.00	35837.00	103.90	0	Spot (Block30, Row6, Column5)	12167.07	12225.00	3849.74	0.00	0.32	142.00	150.31	142.00	37.39	0.02	0.25	100.00	100.00	0.00	12083.00	12025.07	3345945.00	321.38	3169.72	2290.50
30	6	6	10800.00	35827.00	183.80	0	Spot (Block30, Row6, Column6)	253.35	216.00	79.96	0.07	0.32	144.00	151.12	144.00	35.43	0.02	0.23	90.00	51.00	0.00	72.00	109.35	240426.00	2.89	172.83	175.00
30	7	6	11092.00	35833.00	141.35	0	Spot (Block30, Row6, Column7)	4063.93	3432.00	2809.32	0.07	0.69	164.00	166.59	164.00	42.70	0.01	0.26	100.00	100.00	0.00	3268.00	3899.93	2206712.00	91.27	879.86	675.00
30	8	6	11398.00	35845.00	142.70	0	Spot (Block30, Row6, Column8)	7589.53	6550.00	5289.09	0.06	0.70	167.00	166.91	167.00	31.94	0.00	0.19	100.00	100.00	0.00	6383.00	7422.53	4181832.00	232.42	1344.37	892.00
30	1	7	9287.00	36130.00	170.30	0	Spot (Block30, Row7, Column1)	565.24	507.00	244.37	0.05	0.43	147.00	158.20	147.00	39.51	0.03	0.25	100.00	97.00	0.00	360.00	418.24	455584.00	10.30	251.75	255.50
30	2	7	9577.00	36119.00	187.25	0	Spot (Block30, Row7, Column2)	249.90	217.00	82.76	0.06	0.33	147.00	151.66	147.00	26.89	0.01	0.18	97.00	70.00	0.00	70.00	102.90	247405.00	3.65	176.25	181.00
30	3	7	9906.00	36182.00	169.45	0	Spot (Block30, Row7, Column3)	190.54	190.00	16.63	0.00	0.09	157.00	156.89	157.00	23.83	0.00	0.15	71.00	18.00	0.00	33.00	33.54	152813.00	1.41	171.75	177.00
30	4	7	10196.00	36149.00	194.80	0	Spot (Block30, Row7, Column4)	221.63	209.00	33.60	0.03	0.15	168.00	165.90	168.00	25.39	0.01	0.15	84.00	35.00	0.00	41.00	53.63	237807.00	2.19	184.00	186.00
30	5	7	10501.00	36138.00	138.80	0	Spot (Block30, Row7, Column5)	639.01	586.00	225.63	0.04	0.35	164.00	165.01	164.00	35.55	0.00	0.22	100.00	100.00	0.00	422.00	475.01	334201.00	13.33	283.17	281.00
30	6	7	10787.00	36137.00	178.80	0	Spot (Block30, Row7, Column6)	661.00	627.50	233.99	0.02	0.35	167.00	172.72	167.00	47.09	0.01	0.27	100.00	100.00	0.00	460.50	494.00	597543.00	10.37	310.02	303.00
30	7	7	11080.00	36142.00	142.90	0	Spot (Block30, Row7, Column7)	6073.08	5562.00	3409.60	0.04	0.56	167.00	169.69	167.00	41.50	0.01	0.24	100.00	100.00	0.00	5395.00	5906.08	3394849.00	142.24	1426.60	849.50
30	8	7	11395.00	36143.00	188.70	0	Spot (Block30, Row7, Column8)	581.37	567.00	158.22	0.01	0.27	168.00	165.95	168.00	29.40	0.01	0.18	100.00	99.00	0.00	399.00	413.37	581370.00	14.13	282.63	269.00
30	1	8	9293.00	36427.00	117.80	0	Spot (Block30, Row8, Column1)	294.80	222.00	329.02	0.12	1.12	137.00	143.84	137.00	28.41	0.02	0.20	100.00	91.00	0.00	85.00	157.80	108488.00	5.31	182.16	184.50
30	2	8	9589.00	36432.00	144.10	0	Spot (Block30, Row8, Column2)	503.04	482.00	193.53	0.02	0.38	152.00	155.94	152.00	28.37	0.01	0.18	100.00	99.00	0.00	330.00	351.04	284220.00	12.24	233.49	215.00
30	3	8	9883.00	36431.00	139.15	0	Spot (Block30, Row8, Column3)	2482.88	1956.00	1868.08	0.10	0.75	172.00	169.79	172.00	27.91	0.01	0.16	100.00	100.00	0.00	1784.00	2310.88	1305995.00	82.89	665.34	474.00
30	4	8	10188.00	36437.00	137.80	0	Spot (Block30, Row8, Column4)	1094.00	1077.00	430.30	0.01	0.39	165.00	162.99	165.00	26.72	0.01	0.16	100.00	100.00	0.00	912.00	929.00	563409.00	34.84	419.57	363.00
30	5	8	10481.00	36436.00	163.85	0	Spot (Block30, Row8, Column5)	182.44	186.00	17.43	0.01	0.10	160.00	163.35	160.00	34.95	0.01	0.21	25.00	0.00	0.00	26.00	22.44	135734.00	0.55	165.11	168.00
30	6	8	10790.00	36436.00	181.05	0	Spot (Block30, Row8, Column6)	1560.26	1217.50	1032.43	0.11	0.66	162.00	169.09	162.00	47.34	0.02	0.28	100.00	100.00	0.00	1055.50	1398.26	1429200.00	29.38	459.84	460.00
30	7	8	11092.00	36442.00	143.55	0	Spot (Block30, Row8, Column7)	948.92	766.50	833.61	0.09	0.88	158.00	161.66	158.00	36.66	0.01	0.23	100.00	100.00	0.00	608.50	790.92	527600.00	21.48	344.49	271.00
30	8	8	11368.00	36439.00	101.05	0	Spot (Block30, Row8, Column8)	238.12	238.00	37.51	0.00	0.16	167.00	163.49	167.00	23.77	0.01	0.15	92.00	63.00	0.00	71.00	71.12	62150.00	3.14	183.81	190.00
31	1	1	13795.00	34341.00	149.10	0	Spot (Block31, Row1, Column1)	7538.62	6808.00	3861.59	0.04	0.51	219.00	227.88	219.00	35.29	0.02	0.15	100.00	100.00	0.00	6589.00	7319.62	4591022.00	207.16	1890.06	1417.00
31	2	1	14090.00	34349.00	162.85	0	Spot (Block31, Row1, Column2)	414.56	391.50	115.22	0.02	0.28	217.00	223.49	217.00	30.25	0.01	0.14	99.00	96.00	0.00	174.50	197.56	305115.00	6.32	276.36	278.00
31	3	1	14394.00	34342.00	149.35	0	Spot (Block31, Row1, Column3)	456.45	409.00	158.87	0.05	0.35	216.00	222.64	216.00	27.10	0.01	0.12	100.00	98.00	0.00	193.00	240.45	279801.00	8.63	290.86	292.00
31	4	1	14698.00	34351.00	165.60	0	Spot (Block31, Row1, Column4)	406.10	388.00	166.44	0.02	0.41	224.00	232.02	224.00	29.49	0.02	0.13	98.00	95.00	0.00	164.00	182.10	308233.00	5.90	280.44	285.00
31	5	1	14992.00	34346.00	149.95	0	Spot (Block31, Row1, Column5)	615.10	584.50	220.91	0.02	0.36	225.00	233.49	225.00	31.09	0.02	0.13	100.00	100.00	0.00	359.50	390.10	378900.00	12.28	327.58	307.50
31	6	1	15288.00	34344.00	148.75	0	Spot (Block31, Row1, Column6)	590.67	542.00	189.69	0.04	0.32	226.00	232.93	226.00	29.26	0.01	0.13	100.00	99.00	0.00	316.00	364.67	357943.00	12.23	332.42	310.00
31	7	1	15602.00	34378.00	131.80	0	Spot (Block31, Row1, Column7)	365.09	294.00	151.39	0.09	0.41	232.00	240.72	232.00	49.68	0.02	0.21	60.00	40.00	0.00	62.00	133.09	169766.00	2.50	296.48	282.00
31	8	1	15885.00	34351.00	102.85	0	Spot (Block31, Row1, Column8)	17366.60	17058.50	4914.61	0.01	0.28	247.00	255.74	247.00	56.89	0.02	0.22	100.00	100.00	0.00	16811.50	17119.60	4758447.00	300.78	4415.61	3050.50
31	1	2	13794.00	34643.00	147.00	-50	Spot (Block31, Row2, Column1)	231.47	226.00	27.87	0.01	0.12	219.00	227.83	219.00	33.42	0.02	0.15	24.00	3.00	0.00	7.00	12.47	136336.00	0.11	226.59	216.00
31	2	2	14095.00	34643.00	131.70	0	Spot (Block31, Row2, Column2)	609.09	572.00	184.70	0.03	0.30	220.00	225.97	220.00	26.90	0.01	0.12	100.00	100.00	0.00	352.00	389.09	282618.00	14.24	331.79	315.00
31	3	2	14426.00	34612.00	231.35	0	Spot (Block31, Row2, Column3)	250.65	250.00	30.42	0.00	0.12	220.00	226.88	220.00	29.68	0.01	0.13	50.00	21.00	0.00	30.00	30.65	385745.00	0.80	233.64	223.50
31	4	2	14690.00	34648.00	181.00	0	Spot (Block31, Row2, Column4)	380.94	387.00	69.28	0.01	0.18	224.00	232.43	224.00	28.91	0.02	0.12	97.00	96.00	0.00	163.00	156.94	349326.00	5.14	275.64	284.00
31	5	2	14996.00	34647.00	174.90	0	Spot (Block31, Row2, Column5)	674.95	670.00	158.43	0.00	0.23	229.00	237.03	229.00	30.30	0.01	0.13	100.00	100.00	0.00	441.00	445.95	576405.00	14.45	369.37	347.00
31	6	2	15301.00	34634.00	158.60	0	Spot (Block31, Row2, Column6)	313.86	309.00	38.04	0.01	0.12	229.00	236.79	229.00	29.93	0.01	0.13	92.00	78.00	0.00	80.00	84.86	218449.00	2.58	261.12	250.00
31	7	2	15586.00	34639.00	167.95	0	Spot (Block31, Row2, Column7)	311.92	304.00	33.70	0.01	0.11	231.00	237.90	231.00	27.70	0.01	0.12	96.00	86.00	0.00	73.00	80.92	242674.00	2.67	263.23	269.50
31	8	2	15900.00	34682.00	135.00	0	Spot (Block31, Row2, Column8)	292.62	296.00	28.45	0.00	0.10	241.00	248.86	241.00	41.42	0.01	0.17	74.00	11.00	0.00	55.00	51.62	143382.00	1.06	278.62	287.00
31	1	3	13791.00	34946.00	146.45	0	Spot (Block31, Row3, Column1)	776.90	660.50	367.04	0.07	0.47	218.00	225.66	218.00	28.71	0.01	0.13	100.00	100.00	0.00	442.50	558.90	453712.00	19.20	361.30	343.00
31	2	3	14123.00	34942.00	163.50	0	Spot (Block31, Row3, Column2)	276.34	283.00	36.08	0.01	0.13	222.00	229.37	222.00	29.74	0.01	0.13	72.00	53.00	0.00	61.00	54.34	202830.00	1.58	249.15	241.50
31	3	3	14391.00	34945.00	140.50	0	Spot (Block31, Row3, Column3)	992.04	890.00	402.51	0.05	0.41	228.00	236.30	228.00	32.81	0.02	0.14	100.00	100.00	0.00	662.00	764.04	529752.00	23.03	422.23	385.00
31	4	3	14693.00	34940.00	144.05	0	Spot (Block31, Row3, Column4)	804.45	732.50	352.93	0.04	0.44	230.00	240.58	230.00	31.55	0.02	0.13	100.00	100.00	0.00	502.50	574.45	456930.00	17.87	361.52	351.50
31	5	3	14993.00	34945.00	140.40	0	Spot (Block31, Row3, Column5)	842.73	778.00	316.02	0.03	0.37	233.00	243.18	233.00	34.62	0.02	0.14	100.00	100.00	0.00	545.00	609.73	448332.00	17.32	394.18	374.00
31	6	3	15294.00	34941.00	188.50	0	Spot (Block31, Row3, Column6)	832.15	749.00	351.25	0.05	0.42	233.00	243.40	233.00	35.56	0.02	0.15	100.00	100.00	0.00	516.00	599.15	832979.00	16.56	395.15	389.00
31	7	3	15600.00	34945.00	161.05	0	Spot (Block31, Row3, Column7)	410.50	385.00	99.23	0.03	0.24	235.00	242.87	235.00	30.56	0.01	0.13	100.00	94.00	0.00	150.00	175.50	294327.00	5.49	285.12	286.00
31	8	3	15894.00	34962.00	153.90	0	Spot (Block31, Row3, Column8)	646.72	586.00	231.59	0.04	0.36	238.00	247.15	238.00	43.73	0.02	0.18	99.00	94.00	0.00	348.00	408.72	420366.00	9.14	343.65	318.50
31	1	4	13792.00	35236.00	142.60	0	Spot (Block31, Row4, Column1)	1786.40	1565.00	956.21	0.06	0.54	221.00	228.63	221.00	31.41	0.01	0.14	100.00	100.00	0.00	1344.00	1565.40	980736.00	49.60	607.01	464.00
31	2	4	14092.00	35242.00	201.25	0	Spot (Block31, Row4, Column2)	314.45	301.50	51.38	0.02	0.16	223.00	232.47	223.00	44.32	0.02	0.19	88.00	37.00	0.00	78.50	91.45	363506.00	1.85	252.34	251.50
31	3	4	14390.00	35243.00	144.90	0	Spot (Block31, Row4, Column3)	2419.66	2346.00	1134.47	0.01	0.47	226.00	234.76	226.00	33.77	0.02	0.14	100.00	100.00	0.00	2120.00	2193.66	1381628.00	64.70	764.86	577.00
31	4	4	14674.00	35243.00	158.85	0	Spot (Block31, Row4, Column4)	301.04	300.00	29.62	0.00	0.10	227.00	236.48	227.00	31.41	0.02	0.13	91.00	75.00	0.00	73.00	74.04	209223.00	2.06	258.77	260.00
31	5	4	14995.00	35247.00	147.00	-50	Spot (Block31, Row4, Column5)	235.48	226.00	25.60	0.02	0.11	228.00	237.79	228.00	32.88	0.02	0.14	20.00	2.00	0.00	-2.00	7.48	138463.00	-0.07	240.16	234.50
31	6	4	15298.00	35251.00	187.05	0	Spot (Block31, Row4, Column6)	806.53	760.00	201.59	0.03	0.25	235.00	244.32	235.00	33.86	0.02	0.14	100.00	100.00	0.00	525.00	571.53	793628.00	16.60	403.80	393.00
31	7	4	15588.00	35242.00	139.15	0	Spot (Block31, Row4, Column7)	391.79	388.00	68.22	0.00	0.17	241.00	253.30	241.00	51.77	0.02	0.20	97.00	73.00	0.00	147.00	150.79	206474.00	2.67	303.59	296.00
31	8	4	15897.00	35245.00	216.25	0	Spot (Block31, Row4, Column8)	285.46	286.00	25.08	0.00	0.09	239.00	248.20	239.00	44.61	0.02	0.18	56.00	3.00	0.00	47.00	46.46	381944.00	0.84	250.33	253.00
31	1	5	13796.00	35550.00	146.95	0	Spot (Block31, Row5, Column1)	697.30	667.00	262.94	0.02	0.38	222.00	232.42	222.00	35.72	0.02	0.15	100.00	99.00	0.00	445.00	475.30	409316.00	13.01	334.34	313.00
31	2	5	14097.00	35544.00	151.75	0	Spot (Block31, Row5, Column2)	670.50	628.50	206.92	0.03	0.31	225.00	240.10	225.00	53.99	0.03	0.22	100.00	98.00	0.00	403.50	445.50	425099.00	7.97	337.02	315.50
31	3	5	14391.00	35540.00	150.20	0	Spot (Block31, Row5, Column3)	641.41	580.00	231.97	0.04	0.36	224.00	235.52	224.00	44.56	0.02	0.19	100.00	99.00	0.00	356.00	417.41	398313.00	9.11	335.83	318.00
31	4	5	14703.00	35546.00	161.95	0	Spot (Block31, Row5, Column4)	397.91	386.00	101.97	0.01	0.26	223.00	232.00	223.00	31.04	0.02	0.13	96.00	92.00	0.00	163.00	174.91	288488.00	5.35	271.27	281.00
31	5	5	14998.00	35548.00	138.70	0	Spot (Block31, Row5, Column5)	2257.47	2128.00	1017.63	0.03	0.45	227.00	236.68	227.00	33.88	0.02	0.14	100.00	100.00	0.00	1901.00	2030.47	1178399.00	59.65	721.54	641.50
31	6	5	15279.00	35551.00	200.90	0	Spot (Block31, Row5, Column6)	292.76	294.00	33.95	0.00	0.12	234.00	247.30	234.00	53.53	0.02	0.22	63.00	4.00	0.00	60.00	58.76	334626.00	0.85	251.88	250.00
31	7	5	15600.00	35546.00	182.60	0	Spot (Block31, Row5, Column7)	3030.85	2636.50	1659.38	0.06	0.55	254.00	266.72	254.00	71.27	0.02	0.27	100.00	100.00	0.00	2382.50	2776.85	2849000.00	38.78	896.12	887.50
31	8	5	15894.00	35544.00	157.70	0	Spot (Block31, Row5, Column8)	422.38	392.00	98.32	0.03	0.23	243.50	254.01	243.50	53.41	0.02	0.21	98.00	70.00	0.00	148.50	178.88	288488.00	3.15	303.15	300.00
31	1	6	13785.00	35842.00	176.40	0	Spot (Block31, Row6, Column1)	827.42	753.00	354.32	0.04	0.43	223.00	237.35	223.00	45.87	0.03	0.19	100.00	99.00	0.00	530.00	604.42	719027.00	12.86	399.25	393.00
31	2	6	14092.00	35844.00	192.70	0	Spot (Block31, Row6, Column2)	1618.27	1537.00	640.28	0.02	0.40	228.00	245.18	228.00	51.52	0.03	0.21	100.00	100.00	0.00	1309.00	1390.27	1695949.00	26.65	622.46	627.00
31	3	6	14382.00	35844.00	141.15	0	Spot (Block31, Row6, Column3)	1098.25	1051.00	524.16	0.02	0.48	228.00	240.59	228.00	38.95	0.02	0.16	100.00	99.00	0.00	823.00	870.25	595254.00	22.02	456.34	372.50
31	4	6	14690.00	35854.00	167.30	0	Spot (Block31, Row6, Column4)	303.75	301.00	35.87	0.00	0.12	226.00	235.96	226.00	31.77	0.02	0.13	93.00	77.00	0.00	75.00	77.75	236618.00	2.13	263.80	274.50
31	5	6	14993.00	35846.00	99.55	0	Spot (Block31, Row6, Column5)	1481.78	1469.00	389.61	0.00	0.26	228.00	238.12	228.00	33.57	0.02	0.14	100.00	100.00	0.00	1241.00	1253.78	374891.00	37.05	602.27	613.00
31	6	6	15295.00	35846.00	169.20	0	Spot (Block31, Row6, Column6)	276.51	283.00	25.59	0.01	0.09	238.00	247.17	238.00	45.87	0.02	0.19	49.00	0.00	0.00	45.00	38.51	220378.00	0.64	258.79	266.00
31	7	6	15593.00	35843.00	157.30	0	Spot (Block31, Row6, Column7)	442.02	415.00	101.71	0.03	0.23	243.00	253.50	243.00	54.89	0.02	0.22	96.00	83.00	0.00	172.00	199.02	300571.00	3.43	302.24	295.00
31	8	6	15901.00	35848.00	154.10	0	Spot (Block31, Row6, Column8)	443.88	417.00	98.82	0.03	0.22	248.00	251.85	248.00	32.92	0.01	0.13	100.00	91.00	0.00	169.00	195.88	289412.00	5.83	311.82	304.00
31	1	7	13796.00	36142.00	152.15	0	Spot (Block31, Row7, Column1)	393.91	378.00	90.68	0.02	0.23	217.00	224.24	217.00	30.18	0.01	0.13	98.00	98.00	0.00	161.00	176.91	249343.00	5.62	280.55	285.00
31	2	7	14103.00	36140.00	160.35	0	Spot (Block31, Row7, Column2)	314.02	298.00	51.04	0.02	0.16	222.00	233.36	222.00	36.53	0.02	0.16	94.00	54.00	0.00	76.00	92.02	222637.00	2.21	269.78	274.00
31	3	7	14400.00	36154.00	144.45	0	Spot (Block31, Row7, Column3)	260.16	258.00	30.21	0.00	0.12	225.00	234.58	225.00	29.78	0.02	0.13	51.00	31.00	0.00	33.00	35.16	147772.00	0.86	251.37	251.00
31	4	7	14706.00	36148.00	130.25	0	Spot (Block31, Row7, Column4)	260.48	263.00	31.70	0.00	0.12	230.00	238.69	230.00	32.08	0.02	0.13	50.00	16.00	0.00	33.00	30.48	118517.00	0.68	253.27	256.00
31	5	7	15009.00	36136.00	167.45	0	Spot (Block31, Row7, Column5)	321.04	308.00	43.68	0.02	0.14	232.00	244.77	232.00	49.85	0.02	0.20	88.00	29.00	0.00	76.00	89.04	249127.00	1.53	267.74	276.00
31	6	7	15288.00	36142.00	181.05	0	Spot (Block31, Row7, Column6)	2105.57	2022.00	937.59	0.02	0.45	239.00	255.02	239.00	62.04	0.03	0.24	100.00	100.00	0.00	1783.00	1866.57	1937123.00	29.83	664.81	637.50
31	7	7	15576.00	36156.00	171.50	0	Spot (Block31, Row7, Column7)	424.50	394.00	118.55	0.03	0.28	241.00	249.67	241.00	44.85	0.02	0.18	95.00	72.00	0.00	153.00	183.50	347664.00	3.90	291.23	295.00
31	8	7	15895.00	36150.00	188.40	0	Spot (Block31, Row7, Column8)	1261.11	1197.00	330.22	0.02	0.26	246.00	251.76	246.00	31.96	0.01	0.13	100.00	100.00	0.00	951.00	1015.11	1254804.00	31.59	576.55	549.00
31	1	8	13804.00	36436.00	133.30	0	Spot (Block31, Row8, Column1)	381.66	389.00	69.46	0.01	0.18	215.00	220.73	215.00	25.17	0.01	0.11	98.00	96.00	0.00	174.00	166.66	182053.00	6.39	263.30	263.50
31	2	8	14093.00	36444.00	154.85	0	Spot (Block31, Row8, Column2)	397.99	379.00	102.00	0.02	0.26	220.00	227.44	220.00	27.57	0.01	0.12	98.00	97.00	0.00	159.00	177.99	261481.00	6.19	273.18	282.50
31	3	8	14377.00	36447.00	145.35	0	Spot (Block31, Row8, Column3)	866.09	702.50	542.42	0.09	0.63	227.00	236.54	227.00	30.84	0.02	0.13	100.00	98.00	0.00	475.50	639.09	498866.00	20.42	366.70	311.50
31	4	8	14690.00	36447.00	141.55	0	Spot (Block31, Row8, Column4)	1772.16	1598.00	827.69	0.04	0.47	230.00	239.46	230.00	32.85	0.02	0.14	100.00	100.00	0.00	1368.00	1542.16	965828.00	46.66	601.57	488.50
31	5	8	15013.00	36446.00	177.80	0	Spot (Block31, Row8, Column5)	280.75	284.00	23.70	0.01	0.08	234.00	243.88	234.00	36.64	0.02	0.15	76.00	8.00	0.00	50.00	46.75	249024.00	1.01	266.16	269.00
31	6	8	15295.00	36449.00	170.05	0	Spot (Block31, Row8, Column6)	1246.19	1063.00	646.60	0.07	0.52	234.00	251.36	234.00	53.66	0.03	0.21	100.00	100.00	0.00	829.00	1012.19	1001936.00	18.54	477.94	477.00
31	7	8	15595.00	36452.00	163.30	0	Spot (Block31, Row8, Column7)	331.03	320.00	46.77	0.01	0.14	233.00	243.44	233.00	38.32	0.02	0.16	92.00	63.00	0.00	87.00	98.03	244960.00	2.29	269.08	279.00
31	8	8	15865.00	36497.00	162.45	0	Spot (Block31, Row8, Column8)	302.39	293.00	54.17	0.01	0.18	244.00	248.19	244.00	28.90	0.01	0.12	69.00	41.00	0.00	49.00	58.39	221952.00	1.88	272.60	269.00
32	1	1	18301.00	34350.00	150.30	0	Spot (Block32, Row1, Column1)	6523.96	6253.50	3298.66	0.02	0.51	190.00	192.67	190.00	28.51	0.01	0.15	100.00	100.00	0.00	6063.50	6333.96	4044852.00	222.06	1523.62	996.50
32	2	1	18586.00	34360.00	169.05	0	Spot (Block32, Row1, Column2)	220.63	217.50	17.87	0.01	0.08	185.00	185.55	185.00	20.72	0.00	0.11	80.00	28.00	0.00	32.50	35.63	175184.00	1.69	197.94	198.00
32	3	1	18892.00	34346.00	197.55	0	Spot (Block32, Row1, Column3)	220.06	215.00	21.64	0.01	0.10	181.00	180.71	181.00	15.29	0.00	0.08	93.00	59.00	0.00	34.00	39.06	243391.00	2.57	198.01	197.00
32	4	1	19173.00	34345.00	198.95	0	Spot (Block32, Row1, Column4)	209.98	209.00	14.69	0.00	0.07	185.00	184.79	185.00	15.77	0.00	0.09	75.00	25.00	0.00	24.00	24.98	235595.00	1.60	199.29	198.00
32	5	1	19499.00	34351.00	165.30	0	Spot (Block32, Row1, Column5)	210.51	208.00	17.36	0.01	0.08	184.00	183.41	184.00	15.96	0.00	0.09	74.00	30.00	0.00	24.00	26.51	160196.00	1.70	198.85	198.00
32	6	1	19791.00	34349.00	191.25	0	Spot (Block32, Row1, Column6)	218.61	212.50	59.36	0.01	0.27	187.00	186.04	187.00	18.04	0.00	0.10	65.00	25.00	0.00	25.50	31.61	225605.00	1.81	198.65	199.00
32	7	1	20096.00	34354.00	147.00	-50	Spot (Block32, Row1, Column7)	193.94	193.00	12.77	0.00	0.07	195.00	195.26	195.00	28.44	0.00	0.15	1.00	0.00	0.00	-2.00	-1.06	114424.00	-0.05	188.86	189.50
32	8	1	20386.00	34366.00	103.40	0	Spot (Block32, Row1, Column8)	13570.99	13692.00	3541.21	0.00	0.26	197.00	200.58	197.00	34.55	0.01	0.17	100.00	100.00	0.00	13495.00	13373.99	3691310.00	386.96	3487.58	3073.50
32	1	2	18339.00	34703.00	228.20	0	Spot (Block32, Row2, Column1)	200.01	198.00	18.47	0.00	0.09	185.00	183.95	185.00	19.34	0.00	0.11	33.00	7.00	0.00	13.00	15.01	299018.00	0.83	191.50	190.00
32	2	2	18595.00	34650.00	147.00	-50	Spot (Block32, Row2, Column2)	194.97	196.00	14.70	0.00	0.08	184.00	182.47	184.00	15.97	0.00	0.09	38.00	4.00	0.00	12.00	10.97	115618.00	0.78	186.30	188.50
32	3	2	18885.00	34645.00	155.45	0	Spot (Block32, Row2, Column3)	214.59	211.00	19.33	0.01	0.09	179.00	179.06	179.00	15.89	0.00	0.09	86.00	50.00	0.00	32.00	35.59	143131.00	2.24	199.56	200.00
32	4	2	19177.00	34627.00	198.80	0	Spot (Block32, Row2, Column4)	207.57	207.00	13.37	0.00	0.06	181.00	181.21	181.00	15.05	0.00	0.08	80.00	37.00	0.00	26.00	26.57	232894.00	1.75	189.97	190.00
32	5	2	19496.00	34650.00	179.25	0	Spot (Block32, Row2, Column5)	333.32	324.00	48.70	0.01	0.15	185.00	184.95	185.00	15.93	0.00	0.09	100.00	99.00	0.00	139.00	148.32	300654.00	9.31	241.42	232.00
32	6	2	19792.00	34664.00	216.70	0	Spot (Block32, Row2, Column6)	209.01	209.00	17.94	0.00	0.09	185.00	185.57	185.00	20.41	0.00	0.11	56.00	19.00	0.00	24.00	24.01	280489.00	1.15	190.47	192.00
32	7	2	20116.00	34636.00	116.25	0	Spot (Block32, Row2, Column7)	225.29	221.00	24.08	0.01	0.11	188.00	187.07	188.00	16.61	0.00	0.09	81.00	49.00	0.00	33.00	37.29	79077.00	2.30	211.64	212.00
32	8	2	20407.00	34626.00	165.90	0	Spot (Block32, Row2, Column8)	222.16	221.00	17.52	0.00	0.08	192.00	193.82	192.00	31.55	0.00	0.16	44.00	5.00	0.00	29.00	30.16	169064.00	0.90	204.04	201.00
32	1	3	18311.00	34959.00	156.40	0	Spot (Block32, Row3, Column1)	244.00	246.00	25.60	0.00	0.10	182.00	181.73	182.00	16.87	0.00	0.09	98.00	83.00	0.00	64.00	62.00	164455.00	3.69	205.30	205.00
32	2	3	18610.00	34950.00	164.90	0	Spot (Block32, Row3, Column2)	214.64	212.00	22.68	0.01	0.11	182.00	181.40	182.00	16.84	0.00	0.09	82.00	41.00	0.00	30.00	32.64	162698.00	1.97	196.65	201.00
32	3	3	18876.00	34945.00	148.60	0	Spot (Block32, Row3, Column3)	247.96	234.00	35.89	0.03	0.14	181.00	180.23	181.00	16.76	0.00	0.09	98.00	87.00	0.00	53.00	66.96	150018.00	4.04	214.89	211.00
32	4	3	19190.00	34939.00	203.10	0	Spot (Block32, Row3, Column4)	208.85	208.00	16.86	0.00	0.08	182.00	181.24	182.00	14.31	0.00	0.08	76.00	43.00	0.00	26.00	26.85	245613.00	1.93	190.50	191.00
32	5	3	19490.00	34939.00	169.30	0	Spot (Block32, Row3, Column5)	233.11	227.00	26.20	0.01	0.11	185.00	184.94	185.00	17.98	0.00	0.10	92.00	62.00	0.00	42.00	48.11	185086.00	2.68	199.34	200.00
32	6	3	19792.00	34952.00	168.65	0	Spot (Block32, Row3, Column6)	692.78	637.00	266.47	0.04	0.38	186.00	188.48	186.00	22.45	0.01	0.12	100.00	100.00	0.00	451.00	506.78	552835.00	22.46	317.11	308.00
32	7	3	20107.00	34961.00	191.40	0	Spot (Block32, Row3, Column7)	204.21	204.00	12.12	0.00	0.06	184.00	186.13	184.00	18.85	0.00	0.10	53.00	8.00	0.00	20.00	20.21	211149.00	0.96	195.98	196.00
32	8	3	20397.00	34964.00	160.75	0	Spot (Block32, Row3, Column8)	301.13	299.00	36.78	0.00	0.12	181.00	181.55	181.00	14.19	0.00	0.08	99.00	98.00	0.00	118.00	120.13	213198.00	8.43	219.00	212.50
32	1	4	18303.00	35220.00	128.95	0	Spot (Block32, Row4, Column1)	215.90	214.00	13.60	0.00	0.06	183.00	182.20	183.00	16.77	0.00	0.09	89.00	42.00	0.00	31.00	32.90	96076.00	2.01	197.53	197.00
32	2	4	18596.00	35254.00	202.65	0	Spot (Block32, Row4, Column2)	234.10	224.00	30.96	0.02	0.13	182.00	180.90	182.00	16.69	0.00	0.09	92.00	66.00	0.00	42.00	52.10	272729.00	3.19	200.08	200.00
32	3	4	18893.00	35252.00	160.10	0	Spot (Block32, Row4, Column3)	280.46	290.00	39.03	0.01	0.14	180.00	179.03	180.00	17.43	0.00	0.10	98.00	90.00	0.00	110.00	100.46	199691.00	5.82	211.49	207.50
32	4	4	19170.00	35263.00	172.65	0	Spot (Block32, Row4, Column4)	203.02	202.00	14.93	0.00	0.07	178.00	176.57	178.00	16.26	0.00	0.09	70.00	30.00	0.00	24.00	25.02	168708.00	1.63	187.11	189.00
32	5	4	19494.00	35253.00	147.00	-50	Spot (Block32, Row4, Column5)	179.38	180.00	8.18	0.00	0.05	178.00	177.27	178.00	15.43	0.00	0.09	4.00	0.00	0.00	2.00	1.38	105473.00	0.14	177.59	177.00
32	6	4	19798.00	35258.00	200.10	0	Spot (Block32, Row4, Column6)	298.72	299.00	30.76	0.00	0.10	181.00	181.41	181.00	20.21	0.00	0.11	99.00	96.00	0.00	118.00	117.72	339646.00	5.81	222.96	216.00
32	7	4	20082.00	35268.00	185.80	0	Spot (Block32, Row4, Column7)	215.11	212.00	20.71	0.01	0.10	182.00	181.63	182.00	15.98	0.00	0.09	79.00	48.00	0.00	30.00	33.11	209513.00	2.09	193.72	194.00
32	8	4	20453.00	35232.00	216.25	0	Spot (Block32, Row4, Column8)	202.86	201.00	17.35	0.00	0.09	180.00	180.65	180.00	14.60	0.00	0.08	63.00	33.00	0.00	21.00	22.86	271429.00	1.52	189.01	188.00
32	1	5	18297.00	35579.00	154.10	0	Spot (Block32, Row5, Column1)	236.82	227.00	38.69	0.02	0.16	189.00	188.45	189.00	19.29	0.00	0.10	86.00	47.00	0.00	38.00	47.82	153461.00	2.51	207.01	205.00
32	2	5	18593.00	35559.00	147.45	0	Spot (Block32, Row5, Column2)	313.21	309.00	28.49	0.01	0.09	186.00	185.18	186.00	17.01	0.00	0.09	100.00	99.00	0.00	123.00	127.21	185420.00	7.53	232.12	224.00
32	3	5	18889.00	35549.00	170.40	0	Spot (Block32, Row5, Column3)	311.91	296.00	65.15	0.02	0.21	180.00	178.35	180.00	17.25	0.00	0.10	99.00	96.00	0.00	116.00	131.91	251713.00	7.74	213.53	212.00
32	4	5	19210.00	35560.00	166.85	0	Spot (Block32, Row5, Column4)	214.38	208.00	24.97	0.01	0.12	177.00	175.52	177.00	16.97	0.00	0.10	87.00	43.00	0.00	31.00	37.38	164862.00	2.29	192.05	195.50
32	5	5	19493.00	35565.00	149.10	0	Spot (Block32, Row5, Column5)	314.31	310.00	43.03	0.01	0.14	180.00	179.60	180.00	16.38	0.00	0.09	100.00	97.00	0.00	130.00	134.31	191414.00	8.22	215.57	208.00
32	6	5	19772.00	35562.00	234.55	0	Spot (Block32, Row5, Column6)	202.04	200.00	15.14	0.00	0.07	182.00	182.15	182.00	16.54	0.00	0.09	54.00	20.00	0.00	18.00	20.04	318006.00	1.20	188.02	190.00
32	7	5	20083.00	35542.00	183.30	0	Spot (Block32, Row5, Column7)	243.88	242.00	28.82	0.00	0.12	183.00	181.92	183.00	15.94	0.00	0.09	96.00	81.00	0.00	59.00	60.88	229245.00	3.89	208.13	206.00
32	8	5	20406.00	35563.00	167.25	0	Spot (Block32, Row5, Column8)	252.85	264.00	33.74	0.02	0.13	185.00	184.75	185.00	15.59	0.00	0.08	94.00	78.00	0.00	79.00	67.85	196971.00	4.37	198.82	200.00
32	1	6	18288.00	35848.00	166.10	0	Spot (Block32, Row6, Column1)	668.98	587.00	261.64	0.06	0.39	191.00	192.23	191.00	22.88	0.00	0.12	100.00	100.00	0.00	396.00	477.98	511771.00	20.84	302.86	300.00
32	2	6	18586.00	35828.00	199.40	0	Spot (Block32, Row6, Column2)	215.21	213.00	21.91	0.00	0.10	190.00	190.31	190.00	20.76	0.00	0.11	56.00	13.00	0.00	23.00	25.21	243186.00	1.20	200.74	200.00
32	3	6	18886.00	35875.00	207.75	0	Spot (Block32, Row6, Column3)	215.22	214.00	21.05	0.00	0.10	185.00	183.71	185.00	17.31	0.00	0.09	74.00	35.00	0.00	29.00	30.22	264069.00	1.82	194.60	194.00
32	4	6	19186.00	35859.00	162.60	0	Spot (Block32, Row6, Column4)	222.75	221.00	22.63	0.00	0.10	181.00	179.46	181.00	16.75	0.00	0.09	91.00	64.00	0.00	40.00	41.75	163050.00	2.58	197.88	198.00
32	5	6	19492.00	35856.00	128.20	0	Spot (Block32, Row6, Column5)	257.02	270.00	33.20	0.02	0.13	185.00	184.30	185.00	16.46	0.00	0.09	97.00	82.00	0.00	85.00	72.02	113344.00	4.42	206.38	204.00
32	6	6	19795.00	35867.00	145.00	0	Spot (Block32, Row6, Column6)	202.38	202.00	12.24	0.00	0.06	186.00	185.95	186.00	14.91	0.00	0.08	56.00	13.00	0.00	16.00	16.38	116164.00	1.10	195.23	196.50
32	7	6	20118.00	35851.00	151.10	0	Spot (Block32, Row6, Column7)	225.46	222.00	22.13	0.01	0.10	185.00	183.86	185.00	15.02	0.00	0.08	89.00	64.00	0.00	37.00	40.46	140913.00	2.77	200.13	201.00
32	8	6	20396.00	35807.00	171.95	0	Spot (Block32, Row6, Column8)	200.69	201.00	13.28	0.00	0.07	186.00	185.79	186.00	16.81	0.00	0.09	43.00	7.00	0.00	15.00	14.69	165368.00	0.89	196.74	198.00
32	1	7	18296.00	36147.00	176.45	0	Spot (Block32, Row7, Column1)	262.62	273.50	34.32	0.02	0.13	189.00	190.08	189.00	21.81	0.00	0.11	92.00	74.00	0.00	84.50	73.62	228483.00	3.33	208.64	206.00
32	2	7	18621.00	36143.00	144.05	0	Spot (Block32, Row7, Column2)	212.65	212.00	13.97	0.00	0.07	188.00	187.54	188.00	18.92	0.00	0.10	67.00	14.00	0.00	24.00	24.65	118873.00	1.33	198.53	198.00
32	3	7	18896.00	36137.00	180.80	0	Spot (Block32, Row7, Column3)	201.12	201.00	10.65	0.00	0.05	184.00	183.18	184.00	16.99	0.00	0.09	52.00	6.00	0.00	17.00	17.12	185033.00	1.06	191.52	190.00
32	4	7	19206.00	36187.00	189.20	0	Spot (Block32, Row7, Column4)	200.73	202.00	15.01	0.00	0.07	183.00	182.58	183.00	17.08	0.00	0.09	51.00	12.00	0.00	19.00	17.73	203539.00	1.06	195.85	198.00
32	5	7	19512.00	36165.00	117.05	0	Spot (Block32, Row7, Column5)	218.16	215.00	14.77	0.01	0.07	185.00	184.56	185.00	15.43	0.00	0.08	93.00	47.00	0.00	30.00	33.16	78975.00	2.18	204.44	203.00
32	6	7	19782.00	36150.00	167.65	0	Spot (Block32, Row7, Column6)	219.51	218.00	15.40	0.00	0.07	185.00	186.87	185.00	22.17	0.00	0.12	79.00	21.00	0.00	33.00	34.51	171221.00	1.47	200.15	199.00
32	7	7	20066.00	36159.00	172.00	0	Spot (Block32, Row7, Column7)	210.44	211.00	12.33	0.00	0.06	181.00	180.91	181.00	15.69	0.00	0.09	87.00	43.00	0.00	30.00	29.44	173822.00	1.88	194.35	195.00
32	8	7	20393.00	36161.00	203.65	0	Spot (Block32, Row7, Column8)	387.33	391.00	56.76	0.00	0.15	184.00	183.19	184.00	17.88	0.00	0.10	100.00	100.00	0.00	207.00	203.33	456666.00	11.42	252.80	240.00
32	1	8	18306.00	36448.00	130.85	0	Spot (Block32, Row8, Column1)	292.90	291.00	45.36	0.00	0.15	187.00	187.34	187.00	17.50	0.00	0.09	100.00	96.00	0.00	104.00	105.90	134734.00	6.03	233.05	224.00
32	2	8	18587.00	36453.00	185.55	0	Spot (Block32, Row8, Column2)	212.94	212.00	17.87	0.00	0.08	186.00	186.62	186.00	15.17	0.00	0.08	70.00	41.00	0.00	26.00	26.94	205911.00	1.74	199.09	198.50
32	3	8	18859.00	36443.00	204.50	0	Spot (Block32, Row8, Column3)	207.66	206.00	23.12	0.00	0.11	184.00	184.77	184.00	17.09	0.00	0.09	62.00	20.00	0.00	22.00	23.66	247535.00	1.34	188.80	189.00
32	4	8	19189.00	36456.00	147.90	0	Spot (Block32, Row8, Column4)	360.68	367.00	68.77	0.01	0.19	184.00	184.68	184.00	18.27	0.00	0.10	99.00	99.00	0.00	183.00	176.68	214602.00	9.63	243.51	237.00
32	5	8	19455.00	36443.00	238.80	0	Spot (Block32, Row8, Column5)	199.39	200.00	16.24	0.00	0.08	187.00	187.89	187.00	21.33	0.00	0.11	29.00	1.00	0.00	13.00	12.39	327791.00	0.54	185.71	188.00
32	6	8	19793.00	36459.00	153.40	0	Spot (Block32, Row8, Column6)	1348.06	1233.00	594.79	0.04	0.44	188.00	191.87	188.00	30.96	0.01	0.16	100.00	100.00	0.00	1045.00	1160.06	872198.00	37.35	430.31	406.50
32	7	8	20094.00	36443.00	228.45	0	Spot (Block32, Row8, Column7)	192.32	193.00	17.51	0.00	0.09	183.00	185.05	183.00	25.80	0.00	0.14	12.00	0.00	0.00	10.00	9.32	288666.00	0.28	181.39	183.00
32	8	8	20393.00	36456.00	147.00	-50	Spot (Block32, Row8, Column8)	204.52	203.00	24.13	0.00	0.12	183.00	182.37	183.00	15.79	0.00	0.09	58.00	28.00	0.00	20.00	21.52	120052.00	1.40	186.53	190.00
33	1	1	4777.00	38815.00	147.35	0	Spot (Block33, Row1, Column1)	6265.47	5979.00	3073.76	0.02	0.49	187.00	189.89	187.00	29.09	0.01	0.15	100.00	100.00	0.00	5792.00	6078.47	3684095.00	208.85	1497.59	1190.00
33	2	1	5086.00	38835.00	205.05	0	Spot (Block33, Row1, Column2)	208.03	206.00	17.38	0.00	0.08	183.00	183.66	183.00	21.27	0.00	0.12	55.00	6.00	0.00	23.00	25.03	249017.00	1.15	192.81	192.00
33	3	1	5390.00	38813.00	229.60	0	Spot (Block33, Row1, Column3)	197.70	198.00	12.03	0.00	0.06	183.00	182.15	183.00	14.31	0.00	0.08	50.00	12.00	0.00	15.00	14.70	299907.00	1.09	185.40	186.00
33	4	1	5688.00	38798.00	197.85	0	Spot (Block33, Row1, Column4)	212.01	210.00	20.33	0.00	0.10	184.00	183.40	184.00	15.01	0.00	0.08	72.00	41.00	0.00	26.00	28.01	235547.00	1.91	193.30	193.00
33	5	1	5992.00	38821.00	171.10	0	Spot (Block33, Row1, Column5)	240.09	225.00	32.86	0.03	0.14	194.00	194.60	194.00	18.18	0.00	0.09	81.00	41.00	0.00	31.00	46.09	195916.00	2.50	211.69	211.00
33	6	1	6282.00	38813.00	198.95	0	Spot (Block33, Row1, Column6)	242.53	237.00	25.28	0.01	0.10	203.00	203.80	203.00	16.61	0.00	0.08	79.00	50.00	0.00	34.00	39.53	272601.00	2.33	219.10	218.00
33	7	1	6575.00	38828.00	87.35	0	Spot (Block33, Row1, Column7)	251.95	259.00	24.63	0.01	0.10	206.00	208.88	206.00	36.36	0.01	0.17	60.00	11.00	0.00	53.00	45.95	47115.00	1.18	225.59	220.50
33	8	1	6869.00	38828.00	102.75	0	Spot (Block33, Row1, Column8)	12774.68	12697.00	3441.28	0.00	0.27	209.00	213.95	209.00	43.16	0.01	0.20	100.00	100.00	0.00	12488.00	12565.68	3449164.00	291.06	3393.17	2884.00
33	1	2	4803.00	39125.00	134.55	0	Spot (Block33, Row2, Column1)	194.51	195.00	10.88	0.00	0.06	181.00	181.41	181.00	21.72	0.00	0.12	21.00	0.00	0.00	14.00	13.51	95309.00	0.60	189.03	189.00
33	2	2	5078.00	39105.00	156.40	0	Spot (Block33, Row2, Column2)	205.07	202.50	14.24	0.01	0.07	178.00	176.85	178.00	15.50	0.00	0.09	81.00	31.00	0.00	24.50	27.07	137806.00	1.82	191.17	190.00
33	3	2	5386.00	39121.00	226.95	0	Spot (Block33, Row2, Column3)	193.40	193.00	14.72	0.00	0.08	177.00	175.87	177.00	15.08	0.00	0.09	51.00	16.00	0.00	16.00	16.40	286033.00	1.16	183.22	185.00
33	4	2	5690.00	39103.00	214.65	0	Spot (Block33, Row2, Column4)	196.17	196.00	11.57	0.00	0.06	178.00	177.26	178.00	15.92	0.00	0.09	58.00	13.00	0.00	18.00	18.17	259527.00	1.19	186.43	186.00
33	5	2	5995.00	39116.00	182.10	0	Spot (Block33, Row2, Column5)	224.67	212.00	35.13	0.03	0.16	186.00	186.65	186.00	22.99	0.00	0.12	59.00	24.00	0.00	26.00	38.67	208946.00	1.65	197.03	196.00
33	6	2	6287.00	39128.00	162.35	0	Spot (Block33, Row2, Column6)	219.41	213.00	21.58	0.01	0.10	197.00	210.33	197.00	94.49	0.03	0.45	0.00	0.00	0.00	16.00	22.41	160172.00	0.10	206.17	206.50
33	7	2	6583.00	39123.00	166.05	0	Spot (Block33, Row2, Column7)	240.68	237.00	25.35	0.01	0.11	198.00	198.08	198.00	16.95	0.00	0.09	84.00	59.00	0.00	39.00	42.68	183878.00	2.51	217.34	218.00
33	8	2	6894.00	39081.00	143.45	0	Spot (Block33, Row2, Column8)	246.32	246.00	25.35	0.00	0.10	204.00	208.89	204.00	42.78	0.01	0.20	49.00	2.00	0.00	42.00	42.32	138679.00	0.87	220.80	220.00
33	1	3	4764.00	39416.00	186.00	0	Spot (Block33, Row3, Column1)	207.21	207.00	16.37	0.00	0.08	178.00	177.05	178.00	15.59	0.00	0.09	79.00	43.00	0.00	29.00	29.21	201824.00	1.93	185.29	186.00
33	2	3	5063.00	39403.00	160.05	0	Spot (Block33, Row3, Column2)	205.38	206.00	12.82	0.00	0.06	177.00	176.43	177.00	16.34	0.00	0.09	82.00	38.00	0.00	29.00	28.38	146024.00	1.77	190.82	191.00
33	3	3	5366.00	39421.00	179.30	0	Spot (Block33, Row3, Column3)	241.17	229.00	37.62	0.02	0.16	175.00	175.30	175.00	16.72	0.00	0.10	94.00	73.00	0.00	54.00	66.17	217531.00	3.94	194.49	195.00
33	4	3	5677.00	39408.00	179.45	0	Spot (Block33, Row3, Column4)	211.00	209.00	20.10	0.00	0.10	177.00	177.11	177.00	17.52	0.00	0.10	81.00	40.00	0.00	32.00	34.00	191169.00	1.93	189.70	191.00
33	5	3	5975.00	39409.00	184.40	0	Spot (Block33, Row3, Column5)	250.29	241.00	34.08	0.02	0.14	185.00	198.43	185.00	87.14	0.03	0.44	33.00	0.00	0.00	56.00	65.29	239776.00	0.60	205.55	205.00
33	6	3	6279.00	39418.00	202.15	0	Spot (Block33, Row3, Column6)	5157.74	3244.00	4080.76	0.20	0.79	197.00	230.64	197.00	138.92	0.07	0.60	100.00	100.00	0.00	3047.00	4960.74	5988140.00	35.47	1327.65	1329.00
33	7	3	6594.00	39428.00	228.55	0	Spot (Block33, Row3, Column7)	212.33	210.00	19.00	0.00	0.09	194.00	212.17	194.00	99.85	0.04	0.47	0.00	0.00	0.00	16.00	18.33	318920.00	0.00	200.64	198.50
33	8	3	6880.00	39432.00	145.40	0	Spot (Block33, Row3, Column8)	1535.72	1434.50	626.37	0.03	0.41	201.00	205.09	201.00	28.32	0.01	0.14	100.00	100.00	0.00	1233.50	1334.72	881503.00	46.99	528.78	465.50
33	1	4	4783.00	39716.00	203.65	0	Spot (Block33, Row4, Column1)	211.76	208.00	24.77	0.01	0.12	174.00	173.22	174.00	15.32	0.00	0.09	82.00	56.00	0.00	34.00	37.76	249450.00	2.51	182.19	182.50
33	2	4	5077.00	39728.00	188.05	0	Spot (Block33, Row4, Column2)	333.93	323.00	68.97	0.01	0.21	177.00	177.29	177.00	19.10	0.00	0.11	100.00	100.00	0.00	146.00	156.93	333935.00	8.20	228.00	224.00
33	3	4	5379.00	39715.00	150.15	0	Spot (Block33, Row4, Column3)	383.02	374.00	93.43	0.01	0.24	179.00	179.05	179.00	20.66	0.00	0.12	100.00	98.00	0.00	195.00	204.02	235560.00	9.87	232.33	221.00
33	4	4	5677.00	39715.00	210.85	0	Spot (Block33, Row4, Column4)	193.64	194.00	11.80	0.00	0.06	178.00	176.72	178.00	17.46	0.00	0.10	42.00	5.00	0.00	16.00	15.64	245539.00	0.97	187.35	186.50
33	5	4	5979.00	39719.00	147.00	-50	Spot (Block33, Row4, Column5)	180.67	185.00	19.86	0.01	0.11	185.00	185.23	185.00	19.02	0.00	0.10	6.00	0.00	0.00	0.00	-4.33	106232.00	-0.24	177.97	184.00
33	6	4	6276.00	39718.00	170.75	0	Spot (Block33, Row4, Column6)	280.24	287.00	29.87	0.01	0.11	190.00	209.14	190.00	103.84	0.04	0.50	39.00	0.00	0.00	97.00	90.24	226993.00	0.68	217.48	214.00
33	7	4	6573.00	39711.00	204.75	0	Spot (Block33, Row4, Column7)	212.71	211.00	14.89	0.00	0.07	191.00	197.52	191.00	42.51	0.01	0.22	8.00	0.00	0.00	20.00	21.71	253126.00	0.36	195.86	194.50
33	8	4	6853.00	39700.00	222.35	0	Spot (Block33, Row4, Column8)	213.19	206.00	25.55	0.01	0.12	194.00	196.44	194.00	22.44	0.01	0.11	27.00	13.00	0.00	12.00	19.19	302736.00	0.75	198.19	197.50
33	1	5	4772.00	40021.00	213.90	0	Spot (Block33, Row5, Column1)	211.10	210.00	22.07	0.00	0.10	182.00	196.19	182.00	87.03	0.03	0.44	0.00	0.00	0.00	28.00	29.10	274005.00	0.17	188.53	190.00
33	2	5	5078.00	40019.00	142.55	0	Spot (Block33, Row5, Column2)	1630.75	1600.00	565.10	0.01	0.35	183.00	187.44	183.00	32.53	0.01	0.17	100.00	100.00	0.00	1417.00	1447.75	905066.00	44.37	531.84	462.00
33	3	5	5379.00	40017.00	146.70	0	Spot (Block33, Row5, Column3)	1057.55	1030.50	421.47	0.01	0.40	177.00	179.99	177.00	24.72	0.01	0.14	100.00	100.00	0.00	853.50	880.55	619727.00	35.50	368.71	356.00
33	4	5	5686.00	40043.00	192.30	0	Spot (Block33, Row5, Column4)	205.55	206.00	13.83	0.00	0.07	177.00	178.59	177.00	20.35	0.00	0.11	72.00	18.00	0.00	29.00	28.55	214392.00	1.32	190.26	192.00
33	5	5	5980.00	40018.00	145.80	0	Spot (Block33, Row5, Column5)	399.50	390.00	85.38	0.01	0.21	180.00	179.77	180.00	16.46	0.00	0.09	100.00	99.00	0.00	210.00	219.50	229714.00	13.35	245.89	236.50
33	6	5	6297.00	39973.00	281.95	0	Spot (Block33, Row5, Column6)	198.92	200.00	16.49	0.00	0.08	189.00	194.24	189.00	38.99	0.01	0.20	3.00	0.00	0.00	11.00	9.92	463078.00	0.12	187.20	191.00
[truncated: 380,193 more chars]
