# Supplementary material for: An antigen microarray protocol for COVID-19 serological analysis
Source: STAR Protoc. 2021 Aug 26;2(3):100815. doi: 10.1016/j.xpro.2021.100815 (PMC8387221; doi:10.1016/j.xpro.2021.100815)
Supplement: Data S8. Slide_quantifications, related to step quantification and statistical analysis 2.e [file mmc8.zip › RPPA0133_12860-V2 A01-D12_IgA_785/Joseph_2021-04-15_19h38m52_5μm_785nmGain005.txt]

ATF	1.0
30	28
"Checksum_ImageFile=5ae4bc1c28b09b30570e04f66f95d92d"
"Checksum_ResultFile=4bf72e0b9be724eaf1694017baf0a3cd"
"Type=Mapix Results 2"
"DateTime=2021/04/15 19:39:05"
"ConfigFile="
"GalFile=L:\RPPA Service\Platform_Projects\2021-02-09_JPL_CoV-Array-7\64 pad grid.gal"
"PixelSize=5"
"Wavelengths=785"
"ImageFiles=L:\RPPA Service\Platform_Projects\2021-03-24_JPL_CoV-Array-9\RPPA0133_12860-V2 A01-D12_IgA_785\Joseph_2021-04-15_19h38m52_5�m_785nmGain005.tif"
"GrinddingParameters=Find mode = Grid + Blocks + Spots | Max. diameter (% Dth) = 200.0 | Min. diameter (% Dth) = 50.0 | Max position offset (% pitch) = 30"
"QuantificationParameter=S/B border width (pixels) = 2.0 | Background diameter (pitch) = 2.0"
"JpegImage=L:\RPPA Service\Platform_Projects\2021-03-24_JPL_CoV-Array-9\RPPA0133_12860-V2 A01-D12_IgA_785\Joseph_2021-04-15_19h38m52_5�m_785nmGain005.jpg"
"FeatureType=Circular"
"Barcode="
"BackgroundSubtraction=LocalFeature"
"Normalization=None"
"ImageOrigin=3680, 2560"
"ImageSize=17760.0, 71040.0"
"JpegOrigin=4665, 2610"
"JpegBrightness=48"
"JpegContrast=30"
"JpegBalance=0"
"Creator=Mapix 9.0.0"
"Scanner=ir710IVD IR0H8_IVD 717045"
"Temperature=32.8"
"Comment="
"Velocity=35 l/s"
"LaserPower=20.0"
"PMTGain=5"
"BatchFilename=L:\RPPA Service\InnooScan\Batch methods\CoV_Array image_processing.mbt"
"Block"	"Column"	"Row"	"X"	"Y"	"Dia."	"Flags"	"ID"	"F785 Mean"	"F785 Median"	"F785 SD"	"F785 |log Mean/Median|"	"F785 CV"	"B785"	"B785 Mean"	"B785 Median"	"B785 SD"	"B785 |log Mean/Median|"	"B785 CV"	"% > B785+1SD"	"% > B785+2SD"	"F785 % Sat."	"F785 Median - B785"	"F785 Mean - B785"	"F785 Total Intensity"	"SNR 785"	"ExcludedMean 785"	"ExcludedMedian 785"
1	1	1	4871.00	2812.00	155.35	0	Spot (Block1, Row1, Column1)	5482.40	5357.00	1113.82	0.01	0.20	281.00	279.49	281.00	40.42	0.00	0.14	100.00	100.00	0.00	5076.00	5201.40	3651280.00	128.71	1734.09	1492.00
1	2	1	5177.00	2824.00	119.95	0	Spot (Block1, Row1, Column2)	464.77	468.50	77.12	0.00	0.17	284.00	280.89	284.00	31.18	0.00	0.11	97.00	97.00	0.00	184.50	180.77	176612.00	5.90	344.03	326.00
1	3	1	5495.00	2818.00	133.60	0	Spot (Block1, Row1, Column3)	317.43	308.00	26.92	0.01	0.08	286.00	281.14	286.00	27.07	0.01	0.10	36.00	22.00	0.00	22.00	31.43	153318.00	1.34	287.53	290.00
1	4	1	5772.00	2828.00	135.80	0	Spot (Block1, Row1, Column4)	388.46	390.00	57.49	0.00	0.15	289.00	284.75	289.00	27.04	0.01	0.09	86.00	79.00	0.00	101.00	99.46	193451.00	3.83	321.83	310.00
1	5	1	6073.00	2806.00	287.35	0	Spot (Block1, Row1, Column5)	307.82	299.00	34.40	0.01	0.11	289.00	286.74	289.00	30.80	0.00	0.11	17.00	12.00	0.00	10.00	18.82	744926.00	0.68	285.20	287.00
1	6	1	6369.00	2814.00	128.85	0	Spot (Block1, Row1, Column6)	663.43	602.00	183.54	0.04	0.28	288.00	284.88	288.00	28.87	0.00	0.10	99.00	99.00	0.00	314.00	375.43	292571.00	13.11	404.02	391.00
1	7	1	6673.00	2825.00	136.10	0	Spot (Block1, Row1, Column7)	1215.74	1238.00	311.60	0.01	0.26	296.00	302.84	296.00	74.84	0.01	0.25	100.00	100.00	0.00	942.00	919.74	606653.00	12.20	580.41	572.50
1	8	1	6963.00	2824.00	137.35	0	Spot (Block1, Row1, Column8)	28885.74	29125.00	7833.44	0.00	0.27	300.00	313.18	300.00	92.58	0.02	0.30	100.00	100.00	0.00	28825.00	28585.74	14616185.00	308.63	7185.30	5871.00
1	1	2	4862.00	3106.00	121.25	0	Spot (Block1, Row2, Column1)	300.72	299.00	23.90	0.00	0.08	273.00	270.13	273.00	33.42	0.00	0.12	32.00	7.00	0.00	26.00	27.72	116680.00	0.92	285.93	294.00
1	2	2	5172.00	3117.00	143.85	0	Spot (Block1, Row2, Column2)	437.84	424.00	47.94	0.01	0.11	280.00	275.17	280.00	23.57	0.01	0.09	100.00	98.00	0.00	144.00	157.84	243438.00	6.90	339.43	330.50
1	3	2	5497.00	3148.00	99.80	0	Spot (Block1, Row2, Column3)	334.56	313.00	42.60	0.03	0.13	283.00	278.65	283.00	23.13	0.01	0.08	64.00	34.00	0.00	30.00	51.56	84978.00	2.42	297.69	297.00
1	4	2	5783.00	3118.00	144.50	0	Spot (Block1, Row2, Column4)	389.18	388.00	49.50	0.00	0.13	286.00	282.74	286.00	27.77	0.00	0.10	93.00	78.00	0.00	102.00	103.18	221441.00	3.83	330.25	316.00
1	5	2	6072.00	3113.00	128.15	0	Spot (Block1, Row2, Column5)	907.83	898.00	201.44	0.00	0.22	287.00	286.64	287.00	33.13	0.00	0.12	100.00	100.00	0.00	611.00	620.83	400352.00	18.75	519.30	485.00
1	6	2	6373.00	3118.00	147.00	-50	Spot (Block1, Row2, Column6)	323.65	306.00	41.44	0.02	0.13	289.00	292.80	289.00	45.47	0.01	0.16	27.00	16.00	0.00	17.00	34.65	189985.00	0.68	291.14	291.00
1	7	2	6664.00	3119.00	127.00	0	Spot (Block1, Row2, Column7)	333.53	318.00	34.52	0.02	0.10	293.00	292.43	293.00	29.98	0.00	0.10	43.00	30.00	0.00	25.00	40.53	143418.00	1.37	314.67	312.00
1	8	2	6973.00	3121.00	147.00	-50	Spot (Block1, Row2, Column8)	304.56	301.00	24.27	0.01	0.08	295.00	299.82	295.00	68.15	0.01	0.23	4.00	0.00	0.00	6.00	9.56	178779.00	0.07	308.71	305.00
1	1	3	4871.00	3415.00	137.30	0	Spot (Block1, Row3, Column1)	517.13	511.00	63.58	0.01	0.12	275.00	272.35	275.00	26.14	0.00	0.10	100.00	100.00	0.00	236.00	242.13	263735.00	9.36	367.22	371.00
1	2	3	5186.00	3394.00	178.25	0	Spot (Block1, Row3, Column2)	293.02	293.00	17.67	0.00	0.06	272.00	268.73	272.00	24.12	0.01	0.09	40.00	5.00	0.00	21.00	21.02	260791.00	1.01	282.01	285.00
1	3	3	5472.00	3415.00	147.00	-50	Spot (Block1, Row3, Column3)	422.22	302.00	749.09	0.15	1.77	279.00	273.82	279.00	25.35	0.01	0.09	42.00	21.00	0.00	23.00	143.22	249109.00	5.85	301.99	299.00
1	4	3	5769.00	3409.00	134.15	0	Spot (Block1, Row3, Column4)	567.91	534.00	148.74	0.03	0.26	284.00	279.58	284.00	25.97	0.01	0.09	100.00	100.00	0.00	250.00	283.91	276571.00	11.10	375.72	365.00
1	5	3	6072.00	3417.00	147.00	-50	Spot (Block1, Row3, Column5)	462.61	340.00	815.47	0.13	1.76	287.00	291.01	287.00	42.27	0.01	0.15	58.00	38.00	0.00	53.00	175.61	275716.00	4.06	303.68	302.00
1	6	3	6381.00	3416.00	171.85	0	Spot (Block1, Row3, Column6)	3520.12	3532.50	1027.36	0.00	0.29	291.00	300.64	291.00	54.64	0.01	0.18	100.00	100.00	0.00	3241.50	3229.12	2886502.00	58.92	1150.88	1169.50
1	7	3	6675.00	3434.00	239.70	0	Spot (Block1, Row3, Column7)	316.27	308.00	38.92	0.01	0.12	292.00	294.48	292.00	39.88	0.00	0.14	21.00	11.00	0.00	16.00	24.27	523746.00	0.55	293.96	290.00
1	8	3	6978.00	3423.00	144.80	0	Spot (Block1, Row3, Column8)	600.54	602.50	105.24	0.00	0.18	289.00	283.08	289.00	30.72	0.01	0.11	99.00	99.00	0.00	313.50	311.54	343509.00	10.33	391.59	378.50
1	1	4	4885.00	3712.00	145.60	0	Spot (Block1, Row4, Column1)	616.64	604.00	86.25	0.01	0.14	273.00	270.07	273.00	25.66	0.00	0.10	100.00	100.00	0.00	331.00	343.64	355803.00	13.50	390.01	378.00
1	2	4	5175.00	3708.00	135.80	0	Spot (Block1, Row4, Column2)	330.87	318.00	52.89	0.02	0.16	271.00	268.18	271.00	25.53	0.00	0.10	90.00	39.00	0.00	47.00	59.87	164112.00	2.46	298.14	296.00
1	3	4	5470.00	3718.00	130.20	0	Spot (Block1, Row4, Column3)	1361.81	1337.00	322.12	0.01	0.24	282.00	276.57	282.00	27.30	0.01	0.10	100.00	100.00	0.00	1055.00	1079.81	618264.00	39.75	634.44	582.50
1	4	4	5774.00	3701.00	117.65	0	Spot (Block1, Row4, Column4)	352.92	359.00	42.12	0.01	0.12	286.00	281.79	286.00	24.56	0.01	0.09	83.00	58.00	0.00	73.00	66.92	128817.00	2.90	307.14	303.00
1	5	4	6072.00	3718.00	147.00	-50	Spot (Block1, Row4, Column5)	424.76	323.50	421.23	0.12	0.99	288.00	288.42	288.00	27.96	0.00	0.10	58.00	34.00	0.00	35.50	136.76	253154.00	4.88	304.26	298.00
1	6	4	6372.00	3721.00	120.50	0	Spot (Block1, Row4, Column6)	1120.06	1083.50	231.88	0.01	0.21	286.00	287.33	286.00	39.19	0.00	0.14	100.00	100.00	0.00	797.50	834.06	430104.00	21.25	585.36	582.50
1	7	4	6654.00	3688.00	143.30	0	Spot (Block1, Row4, Column7)	322.78	313.00	36.61	0.01	0.11	288.00	287.34	288.00	32.73	0.00	0.11	37.00	23.00	0.00	25.00	34.78	181724.00	1.08	300.95	297.00
1	8	4	6968.00	3722.00	100.80	0	Spot (Block1, Row4, Column8)	360.16	357.50	55.05	0.00	0.15	287.00	283.19	287.00	29.19	0.01	0.10	66.00	51.00	0.00	70.50	73.16	93641.00	2.64	314.74	308.00
1	1	5	4873.00	4023.00	127.70	0	Spot (Block1, Row5, Column1)	611.57	591.00	81.95	0.01	0.13	273.00	270.40	273.00	30.28	0.00	0.11	100.00	100.00	0.00	318.00	338.57	267257.00	11.27	399.94	384.00
1	2	5	5178.00	4021.00	144.55	0	Spot (Block1, Row5, Column2)	562.79	574.00	97.09	0.01	0.17	272.00	267.82	272.00	26.92	0.01	0.10	100.00	99.00	0.00	302.00	290.79	319104.00	10.96	364.62	372.00
1	3	5	5471.00	4016.00	147.00	-50	Spot (Block1, Row5, Column3)	309.40	298.00	36.42	0.02	0.12	277.00	272.38	277.00	28.02	0.01	0.10	38.00	19.00	0.00	21.00	32.40	181615.00	1.32	285.45	288.00
1	4	5	5771.00	4017.00	147.00	-50	Spot (Block1, Row5, Column4)	301.12	297.00	28.82	0.01	0.10	283.00	278.84	283.00	26.16	0.01	0.09	26.00	11.00	0.00	14.00	18.12	178864.00	0.85	283.49	284.00
1	5	5	6073.00	4019.00	134.85	0	Spot (Block1, Row5, Column5)	1318.18	1297.00	405.14	0.01	0.31	289.00	287.76	289.00	25.67	0.00	0.09	100.00	100.00	0.00	1008.00	1029.18	648544.00	40.13	630.62	600.00
1	6	5	6379.00	4036.00	119.25	0	Spot (Block1, Row5, Column6)	384.82	374.00	136.18	0.01	0.35	288.00	287.44	288.00	30.04	0.00	0.10	76.00	59.00	0.00	86.00	96.82	143539.00	3.24	324.52	314.00
1	7	5	6670.00	4014.00	137.95	0	Spot (Block1, Row5, Column7)	630.61	602.50	112.85	0.02	0.18	286.00	283.64	286.00	31.44	0.00	0.11	100.00	100.00	0.00	316.50	344.61	322870.00	11.04	399.97	394.00
1	8	5	6971.00	4022.00	124.00	0	Spot (Block1, Row5, Column8)	378.62	385.00	42.84	0.01	0.11	282.00	277.33	282.00	30.61	0.01	0.11	90.00	79.00	0.00	103.00	96.62	153340.00	3.31	313.13	299.00
1	1	6	4864.00	4313.00	133.60	0	Spot (Block1, Row6, Column1)	2931.04	2951.00	561.46	0.00	0.19	274.00	271.88	274.00	38.32	0.00	0.14	100.00	100.00	0.00	2677.00	2657.04	1398106.00	69.39	1131.99	1046.00
1	2	6	5163.00	4315.00	133.45	0	Spot (Block1, Row6, Column2)	483.39	480.50	67.31	0.00	0.14	274.00	269.32	274.00	32.38	0.01	0.12	99.00	99.00	0.00	206.50	209.39	232025.00	6.61	350.76	344.00
1	3	6	5458.00	4312.00	125.65	0	Spot (Block1, Row6, Column3)	672.40	673.00	132.48	0.00	0.20	274.00	267.64	274.00	27.72	0.01	0.10	100.00	99.00	0.00	399.00	398.40	283079.00	14.60	403.23	384.00
1	4	6	5765.00	4323.00	129.15	0	Spot (Block1, Row6, Column4)	315.62	314.00	26.28	0.00	0.08	280.00	273.77	280.00	26.54	0.01	0.10	60.00	18.00	0.00	34.00	35.62	140765.00	1.58	289.94	289.00
1	5	6	6074.00	4322.00	126.45	0	Spot (Block1, Row6, Column5)	1696.03	1685.00	408.11	0.00	0.24	287.00	281.99	287.00	28.89	0.01	0.10	100.00	100.00	0.00	1398.00	1409.03	720814.00	48.95	727.75	686.00
1	6	6	6379.00	4374.00	205.15	0	Spot (Block1, Row6, Column6)	302.83	299.00	31.31	0.01	0.10	288.00	283.92	288.00	29.74	0.01	0.10	20.00	9.00	0.00	11.00	14.83	362787.00	0.64	288.94	290.00
1	7	6	6672.00	4329.00	129.25	0	Spot (Block1, Row6, Column7)	358.89	363.00	52.84	0.00	0.15	288.00	284.95	288.00	28.73	0.00	0.10	77.00	53.00	0.00	75.00	70.89	160423.00	2.57	315.25	306.00
1	8	6	6972.00	4327.00	147.15	0	Spot (Block1, Row6, Column8)	874.18	823.00	353.80	0.03	0.40	283.00	278.54	283.00	31.62	0.01	0.11	100.00	99.00	0.00	540.00	591.18	522757.00	18.84	417.68	378.00
1	1	7	4878.00	4601.00	152.60	0	Spot (Block1, Row7, Column1)	348.08	347.00	35.92	0.00	0.10	267.00	265.43	267.00	35.97	0.00	0.14	90.00	54.00	0.00	80.00	81.08	221031.00	2.30	303.94	301.00
1	2	7	5178.00	4627.00	180.80	0	Spot (Block1, Row7, Column2)	292.03	293.00	21.06	0.00	0.07	261.00	258.41	261.00	27.54	0.00	0.11	62.00	5.00	0.00	32.00	31.03	267792.00	1.22	282.02	285.00
1	3	7	5438.00	4601.00	228.20	0	Spot (Block1, Row7, Column3)	285.28	292.00	31.33	0.01	0.11	268.00	262.98	268.00	28.11	0.01	0.11	40.00	4.00	0.00	24.00	17.28	427345.00	0.79	272.52	277.00
1	4	7	5776.00	4616.00	132.35	0	Spot (Block1, Row7, Column4)	316.63	311.00	21.62	0.01	0.07	279.00	273.76	279.00	25.43	0.01	0.09	72.00	16.00	0.00	32.00	37.63	148499.00	1.69	297.82	300.00
1	5	7	6073.00	4624.00	132.50	0	Spot (Block1, Row7, Column5)	385.31	394.00	30.52	0.01	0.08	286.00	282.77	286.00	29.16	0.00	0.10	96.00	86.00	0.00	108.00	99.31	181095.00	3.52	326.19	311.00
1	6	7	6370.00	4617.00	131.05	0	Spot (Block1, Row7, Column6)	520.74	499.00	82.41	0.02	0.16	288.00	287.31	288.00	40.74	0.00	0.14	99.00	97.00	0.00	211.00	232.74	239541.00	5.73	372.03	366.00
1	7	7	6669.00	4620.00	131.05	0	Spot (Block1, Row7, Column7)	620.90	593.00	141.79	0.02	0.23	287.00	284.82	287.00	30.07	0.00	0.11	100.00	99.00	0.00	306.00	333.90	285616.00	11.18	415.68	401.00
1	8	7	6974.00	4627.00	117.50	0	Spot (Block1, Row7, Column8)	3342.80	3382.50	726.95	0.01	0.22	285.00	281.31	285.00	32.90	0.01	0.12	100.00	100.00	0.00	3097.50	3057.80	1216781.00	93.06	1219.37	1152.00
1	1	8	4863.00	4917.00	137.00	0	Spot (Block1, Row8, Column1)	569.86	588.00	120.12	0.01	0.21	263.00	261.45	263.00	26.31	0.00	0.10	100.00	99.00	0.00	325.00	306.86	289490.00	11.72	344.03	332.50
1	2	8	5159.00	4883.00	116.90	0	Spot (Block1, Row8, Column2)	303.10	302.00	22.56	0.00	0.07	260.00	259.00	260.00	26.77	0.00	0.10	81.00	29.00	0.00	42.00	43.10	109117.00	1.65	279.91	280.00
1	3	8	5450.00	4912.00	152.50	0	Spot (Block1, Row8, Column3)	319.12	311.00	39.31	0.01	0.12	267.00	263.64	267.00	26.38	0.01	0.10	75.00	35.00	0.00	44.00	52.12	202643.00	2.10	282.99	287.00
1	4	8	5765.00	4916.00	125.15	0	Spot (Block1, Row8, Column4)	913.90	891.00	173.84	0.01	0.19	274.00	269.04	274.00	25.29	0.01	0.09	100.00	100.00	0.00	617.00	639.90	382925.00	25.50	489.61	468.50
1	5	8	6070.00	4918.00	147.00	-50	Spot (Block1, Row8, Column5)	284.81	289.00	21.25	0.01	0.07	285.00	284.23	285.00	41.56	0.00	0.15	0.00	0.00	0.00	4.00	-0.19	167756.00	0.01	286.51	292.00
1	6	8	6367.00	4923.00	138.05	0	Spot (Block1, Row8, Column6)	4675.31	4710.50	1133.82	0.00	0.24	284.00	285.70	284.00	45.56	0.00	0.16	100.00	100.00	0.00	4426.50	4391.31	2431161.00	96.34	1433.97	1407.50
1	7	8	6686.00	4878.00	180.20	0	Spot (Block1, Row8, Column7)	325.50	314.00	45.42	0.02	0.14	281.00	277.42	281.00	34.99	0.01	0.13	47.00	29.00	0.00	33.00	44.50	296528.00	1.37	290.75	293.00
1	8	8	6957.00	4913.00	144.85	0	Spot (Block1, Row8, Column8)	358.14	343.00	57.99	0.02	0.16	282.00	276.73	282.00	30.17	0.01	0.11	67.00	50.00	0.00	61.00	76.14	203424.00	2.70	295.65	291.00
2	1	1	9371.00	2831.00	165.60	0	Spot (Block2, Row1, Column1)	5543.38	5291.50	1491.71	0.02	0.27	287.00	283.99	287.00	47.06	0.00	0.17	100.00	100.00	0.00	5004.50	5256.38	4212969.00	111.76	1798.55	1685.00
2	2	1	9679.00	2829.00	147.00	-50	Spot (Block2, Row1, Column2)	290.55	289.00	33.42	0.00	0.12	292.00	285.48	292.00	39.72	0.01	0.14	7.00	3.00	0.00	-3.00	-1.45	170844.00	0.13	290.52	294.00
2	3	1	9979.00	2830.00	147.00	-50	Spot (Block2, Row1, Column3)	309.88	298.50	51.36	0.02	0.17	293.00	287.42	293.00	34.67	0.01	0.12	27.00	21.00	0.00	5.50	16.88	182828.00	0.65	315.90	306.50
2	4	1	10303.00	2836.00	163.85	0	Spot (Block2, Row1, Column4)	332.24	311.00	50.38	0.03	0.15	293.00	292.61	293.00	35.77	0.00	0.12	36.00	29.00	0.00	18.00	39.24	247185.00	1.11	305.20	297.00
2	5	1	10591.00	2820.00	129.70	0	Spot (Block2, Row1, Column5)	332.57	315.00	42.90	0.02	0.13	295.00	294.02	295.00	36.93	0.00	0.13	39.00	32.00	0.00	20.00	37.57	149987.00	1.04	307.08	300.00
2	6	1	10879.00	2834.00	147.00	-50	Spot (Block2, Row1, Column6)	334.29	312.00	46.93	0.03	0.14	297.00	298.40	297.00	40.58	0.00	0.14	35.00	27.00	0.00	15.00	37.29	197233.00	0.88	332.66	311.50
2	7	1	11179.00	2835.00	147.00	-50	Spot (Block2, Row1, Column7)	366.26	379.00	71.41	0.01	0.19	301.00	319.96	301.00	67.16	0.03	0.21	54.00	11.00	0.00	78.00	65.26	216824.00	0.69	321.41	300.00
2	8	1	11474.00	2838.00	167.50	0	Spot (Block2, Row1, Column8)	15813.23	15332.50	3978.74	0.01	0.25	306.00	338.30	306.00	83.45	0.04	0.25	100.00	100.00	0.00	15026.50	15507.23	12271068.00	185.45	4105.67	3384.00
2	1	2	9378.00	3128.00	147.00	-50	Spot (Block2, Row2, Column1)	289.35	293.00	34.04	0.01	0.12	279.00	273.31	279.00	41.20	0.01	0.15	6.00	2.00	0.00	14.00	10.35	169850.00	0.39	269.39	277.00
2	2	2	9679.00	3133.00	249.75	0	Spot (Block2, Row2, Column2)	295.05	294.00	44.00	0.00	0.15	285.00	277.04	285.00	32.91	0.01	0.12	14.00	9.00	0.00	9.00	10.05	531387.00	0.55	274.83	284.00
2	3	2	9978.00	3130.00	147.00	-50	Spot (Block2, Row2, Column3)	283.39	287.00	46.24	0.01	0.16	291.00	284.63	291.00	34.39	0.01	0.12	10.00	7.00	0.00	-4.00	-7.61	166350.00	-0.04	281.20	294.00
2	4	2	10281.00	3110.00	179.60	0	Spot (Block2, Row2, Column4)	336.12	311.00	54.49	0.03	0.16	293.00	289.75	293.00	35.79	0.00	0.12	38.00	32.00	0.00	18.00	43.12	304186.00	1.30	310.37	297.00
2	5	2	10578.00	3132.00	171.00	0	Spot (Block2, Row2, Column5)	644.96	604.00	147.72	0.03	0.23	296.00	297.93	296.00	34.61	0.00	0.12	99.00	99.00	0.00	308.00	348.96	525642.00	10.03	414.32	401.00
2	6	2	10882.00	3125.00	149.60	0	Spot (Block2, Row2, Column6)	324.30	314.00	36.23	0.01	0.11	297.00	300.34	297.00	37.32	0.00	0.12	27.00	15.00	0.00	17.00	27.30	199771.00	0.64	308.47	301.00
2	7	2	11178.00	3135.00	147.00	-50	Spot (Block2, Row2, Column7)	326.81	304.00	55.40	0.03	0.17	297.00	303.59	297.00	37.37	0.01	0.12	28.00	22.00	0.00	7.00	29.81	192167.00	0.62	294.10	290.00
2	8	2	11490.00	3204.00	172.70	0	Spot (Block2, Row2, Column8)	346.52	315.00	53.72	0.04	0.16	302.00	317.53	302.00	53.64	0.02	0.17	42.00	14.00	0.00	13.00	44.52	290041.00	0.54	318.17	303.00
2	1	3	9393.00	3433.00	198.15	0	Spot (Block2, Row3, Column1)	316.56	305.00	44.85	0.02	0.14	278.00	269.77	278.00	35.46	0.01	0.13	37.00	17.00	0.00	27.00	38.56	351703.00	1.32	269.54	280.50
2	2	3	9678.00	3429.00	147.00	-50	Spot (Block2, Row3, Column2)	292.30	288.00	38.37	0.01	0.13	284.00	275.03	284.00	34.30	0.01	0.12	11.00	9.00	0.00	4.00	8.30	170705.00	0.50	269.78	272.00
2	3	3	9972.00	3407.00	165.90	0	Spot (Block2, Row3, Column3)	345.37	346.00	51.48	0.00	0.15	288.00	282.51	288.00	35.01	0.01	0.12	54.00	48.00	0.00	58.00	57.37	263860.00	1.80	312.23	305.00
2	4	3	10286.00	3423.00	143.20	0	Spot (Block2, Row3, Column4)	354.50	331.00	63.38	0.03	0.18	291.00	286.79	291.00	35.49	0.01	0.12	52.00	45.00	0.00	40.00	63.50	197459.00	1.91	313.12	307.00
2	5	3	10562.00	3439.00	138.95	0	Spot (Block2, Row3, Column5)	403.06	400.00	65.43	0.00	0.16	294.00	294.68	294.00	38.82	0.00	0.13	84.00	79.00	0.00	106.00	109.06	209591.00	2.79	336.94	316.00
2	6	3	10876.00	3432.00	199.15	0	Spot (Block2, Row3, Column6)	956.15	908.00	272.27	0.02	0.28	298.00	304.59	298.00	41.80	0.01	0.14	100.00	100.00	0.00	610.00	658.15	1076625.00	15.59	503.70	500.00
2	7	3	11178.00	3435.00	147.00	-50	Spot (Block2, Row3, Column7)	302.59	295.00	50.23	0.01	0.17	297.00	303.72	297.00	40.72	0.01	0.13	14.00	9.00	0.00	-2.00	5.59	178226.00	-0.03	296.10	295.00
2	8	3	11479.00	3441.00	130.25	0	Spot (Block2, Row3, Column8)	660.51	664.50	156.61	0.00	0.24	299.00	308.04	299.00	41.82	0.01	0.14	99.00	99.00	0.00	365.50	361.51	299873.00	8.43	437.16	421.00
2	1	4	9377.00	3729.00	147.00	-50	Spot (Block2, Row4, Column1)	296.56	295.00	45.47	0.00	0.15	281.00	272.78	281.00	35.23	0.01	0.13	20.00	15.00	0.00	14.00	15.56	175267.00	0.68	291.80	291.50
2	2	4	9658.00	3720.00	188.45	0	Spot (Block2, Row4, Column2)	311.65	296.50	47.70	0.02	0.15	283.00	275.40	283.00	34.47	0.01	0.13	21.00	19.00	0.00	13.50	28.65	311650.00	1.05	289.11	292.00
2	3	4	9978.00	3736.00	110.80	0	Spot (Block2, Row4, Column3)	448.35	431.50	81.12	0.02	0.18	286.00	277.36	286.00	33.70	0.01	0.12	95.00	94.00	0.00	145.50	162.35	143472.00	5.07	344.66	327.50
2	4	4	10277.00	3732.00	147.00	-50	Spot (Block2, Row4, Column4)	307.54	301.00	37.11	0.01	0.12	286.00	279.80	286.00	34.96	0.01	0.12	17.00	9.00	0.00	15.00	21.54	182984.00	0.79	286.70	289.00
2	5	4	10587.00	3728.00	205.25	0	Spot (Block2, Row4, Column5)	342.54	320.00	55.89	0.03	0.16	291.00	287.95	291.00	38.58	0.00	0.13	41.00	33.00	0.00	29.00	51.54	410016.00	1.41	301.99	295.00
2	6	4	10874.00	3732.00	160.10	0	Spot (Block2, Row4, Column6)	782.50	737.00	200.30	0.03	0.26	294.00	297.87	294.00	41.63	0.01	0.14	100.00	100.00	0.00	443.00	488.50	553230.00	11.64	440.51	416.00
2	7	4	11177.00	3735.00	147.00	-50	Spot (Block2, Row4, Column7)	316.55	299.50	52.22	0.02	0.16	296.00	301.34	296.00	39.17	0.01	0.13	25.00	20.00	0.00	3.50	20.55	185496.00	0.39	309.25	294.00
2	8	4	11481.00	3727.00	100.40	0	Spot (Block2, Row4, Column8)	381.21	382.00	60.05	0.00	0.16	298.00	303.03	298.00	38.29	0.01	0.13	72.00	59.00	0.00	84.00	83.21	97589.00	2.04	331.60	314.00
2	1	5	9377.00	4029.00	147.00	-50	Spot (Block2, Row5, Column1)	306.07	296.00	42.03	0.01	0.14	283.00	276.35	283.00	34.79	0.01	0.13	18.00	15.00	0.00	13.00	23.07	180886.00	0.85	278.73	281.50
2	2	5	9677.00	4031.00	130.70	0	Spot (Block2, Row5, Column2)	875.20	875.50	215.07	0.00	0.25	279.00	272.81	279.00	36.73	0.01	0.13	100.00	100.00	0.00	596.50	596.20	402590.00	16.40	465.03	466.00
2	3	5	9983.00	4032.00	179.60	0	Spot (Block2, Row5, Column3)	448.77	444.50	82.09	0.00	0.18	281.00	272.76	281.00	50.76	0.01	0.19	90.00	79.00	0.00	163.50	167.77	405687.00	3.47	342.60	319.00
2	4	5	10284.00	4030.00	196.05	0	Spot (Block2, Row5, Column4)	304.21	300.00	34.65	0.01	0.11	285.00	277.69	285.00	50.05	0.01	0.18	14.00	3.00	0.00	15.00	19.21	331585.00	0.53	288.58	295.00
2	5	5	10580.00	4029.00	125.75	0	Spot (Block2, Row5, Column5)	409.35	393.00	71.25	0.02	0.17	287.00	280.65	287.00	37.53	0.01	0.13	88.00	77.00	0.00	106.00	122.35	173974.00	3.43	332.02	312.50
2	6	5	10892.00	4053.00	134.10	0	Spot (Block2, Row5, Column6)	342.22	311.50	51.25	0.04	0.15	289.00	286.79	289.00	42.92	0.00	0.15	42.00	40.00	0.00	22.50	53.22	164266.00	1.29	318.85	306.00
2	7	5	11172.00	4031.00	169.70	0	Spot (Block2, Row5, Column7)	1431.54	1330.00	374.46	0.03	0.26	293.00	293.91	293.00	42.26	0.00	0.14	100.00	100.00	0.00	1037.00	1138.54	1149530.00	26.92	630.24	596.00
2	8	5	11476.00	4031.00	172.85	0	Spot (Block2, Row5, Column8)	334.19	311.00	56.15	0.03	0.17	292.00	289.26	292.00	36.00	0.00	0.12	40.00	36.00	0.00	19.00	42.19	278379.00	1.25	292.77	294.50
2	1	6	9367.00	4323.00	177.00	0	Spot (Block2, Row6, Column1)	874.94	860.00	217.02	0.01	0.25	281.00	272.68	281.00	38.73	0.01	0.14	100.00	100.00	0.00	579.00	593.94	765569.00	15.55	457.78	459.00
2	2	6	9674.00	4328.00	178.45	0	Spot (Block2, Row6, Column2)	876.78	857.00	217.56	0.01	0.25	280.00	273.89	280.00	37.30	0.01	0.14	100.00	100.00	0.00	577.00	596.78	781214.00	16.16	444.67	438.00
2	3	6	9970.00	4344.00	232.25	0	Spot (Block2, Row6, Column3)	306.44	298.00	48.45	0.01	0.16	281.00	272.00	281.00	34.73	0.01	0.13	20.00	12.00	0.00	17.00	25.44	476815.00	0.99	277.24	286.00
2	4	6	10276.00	4332.00	147.00	-50	Spot (Block2, Row6, Column4)	313.95	307.50	30.03	0.01	0.10	287.00	279.99	287.00	32.55	0.01	0.12	27.00	12.00	0.00	20.50	26.95	186486.00	1.04	303.29	298.50
2	5	6	10581.00	4330.00	133.40	0	Spot (Block2, Row6, Column5)	380.23	392.00	63.94	0.01	0.17	286.00	278.96	286.00	37.82	0.01	0.14	70.00	65.00	0.00	106.00	94.23	181749.00	2.68	304.60	295.00
2	6	6	10852.00	4316.00	170.25	0	Spot (Block2, Row6, Column6)	317.30	305.00	46.20	0.02	0.15	287.00	279.80	287.00	39.22	0.01	0.14	21.00	18.00	0.00	18.00	30.30	255424.00	0.96	292.45	295.00
2	7	6	11175.00	4339.00	230.45	0	Spot (Block2, Row6, Column7)	321.54	308.00	42.31	0.02	0.13	291.00	285.75	291.00	37.98	0.01	0.13	25.00	19.00	0.00	17.00	30.54	490984.00	0.94	288.43	292.00
2	8	6	11476.00	4336.00	147.00	-50	Spot (Block2, Row6, Column8)	322.47	305.00	43.07	0.02	0.13	288.00	283.55	288.00	35.85	0.01	0.13	31.00	26.00	0.00	17.00	34.47	189935.00	1.09	317.38	303.00
2	1	7	9372.00	4640.00	107.90	0	Spot (Block2, Row7, Column1)	329.90	322.00	31.79	0.01	0.10	263.00	258.64	263.00	36.60	0.01	0.14	88.00	29.00	0.00	59.00	66.90	99629.00	1.95	305.18	301.00
2	2	7	9637.00	4640.00	143.85	0	Spot (Block2, Row7, Column2)	298.13	300.00	27.45	0.00	0.09	274.00	264.60	274.00	35.44	0.02	0.13	18.00	9.00	0.00	26.00	24.13	167550.00	0.95	289.27	293.50
2	3	7	9980.00	4618.00	197.60	0	Spot (Block2, Row7, Column3)	319.61	301.00	53.50	0.03	0.17	282.00	271.43	282.00	33.77	0.02	0.12	28.00	20.00	0.00	19.00	37.61	353494.00	1.43	287.02	290.50
2	4	7	10273.00	4634.00	210.00	0	Spot (Block2, Row7, Column4)	306.94	302.00	32.15	0.01	0.10	288.00	281.63	288.00	31.62	0.01	0.11	16.00	9.00	0.00	14.00	18.94	386125.00	0.80	295.71	297.00
2	5	7	10576.00	4633.00	147.00	-50	Spot (Block2, Row7, Column5)	303.26	295.00	41.88	0.01	0.14	287.00	279.91	287.00	35.04	0.01	0.13	15.00	12.00	0.00	8.00	16.26	178012.00	0.67	293.77	298.00
2	6	7	10863.00	4628.00	163.40	0	Spot (Block2, Row7, Column6)	1052.80	984.00	279.34	0.03	0.27	290.00	284.27	290.00	38.97	0.01	0.14	100.00	100.00	0.00	694.00	762.80	775914.00	19.72	514.82	495.00
2	7	7	11176.00	4635.00	147.00	-50	Spot (Block2, Row7, Column7)	305.29	293.00	43.93	0.02	0.14	289.00	281.54	289.00	38.39	0.01	0.14	17.00	14.00	0.00	4.00	16.29	179815.00	0.62	301.00	292.00
2	8	7	11473.00	4636.00	149.05	0	Spot (Block2, Row7, Column8)	1260.52	1207.00	322.07	0.02	0.26	286.00	279.56	286.00	37.05	0.01	0.13	100.00	100.00	0.00	921.00	974.52	770180.00	26.48	621.89	579.00
2	1	8	9367.00	4942.00	171.60	0	Spot (Block2, Row8, Column1)	376.38	376.00	96.54	0.00	0.26	249.00	251.89	249.00	33.56	0.01	0.13	98.00	71.00	0.00	127.00	127.38	307504.00	3.71	292.52	292.00
2	2	8	9690.00	4941.00	188.65	0	Spot (Block2, Row8, Column2)	293.39	296.00	34.80	0.00	0.12	262.00	257.78	262.00	33.73	0.01	0.13	50.00	8.00	0.00	34.00	31.39	293981.00	1.06	275.33	283.00
2	3	8	10010.00	4950.00	199.50	0	Spot (Block2, Row8, Column3)	293.00	291.00	29.27	0.00	0.10	272.00	263.56	272.00	38.38	0.01	0.15	14.00	7.00	0.00	19.00	21.00	329913.00	0.77	274.41	286.00
2	4	8	10267.00	4930.00	156.60	0	Spot (Block2, Row8, Column4)	1419.98	1361.50	403.19	0.02	0.28	278.00	268.42	278.00	38.32	0.02	0.14	100.00	100.00	0.00	1083.50	1141.98	965588.00	30.05	634.99	564.50
2	5	8	10575.00	4933.00	147.00	-50	Spot (Block2, Row8, Column5)	292.55	292.00	49.91	0.00	0.17	278.00	268.27	278.00	38.14	0.02	0.14	13.00	8.00	0.00	14.00	14.55	172021.00	0.64	277.81	287.00
2	6	8	10870.00	4938.00	163.85	0	Spot (Block2, Row8, Column6)	1069.73	1035.50	291.48	0.01	0.27	281.00	273.33	281.00	38.88	0.01	0.14	100.00	100.00	0.00	754.50	788.73	795877.00	20.48	488.35	466.00
2	7	8	11218.00	4943.00	127.15	0	Spot (Block2, Row8, Column7)	320.76	296.00	52.33	0.03	0.16	282.00	272.97	282.00	35.40	0.01	0.13	30.00	28.00	0.00	14.00	38.76	137928.00	1.35	293.22	285.50
2	8	8	11462.00	4935.00	171.05	0	Spot (Block2, Row8, Column8)	347.00	324.00	57.45	0.03	0.17	287.00	281.19	287.00	36.85	0.01	0.13	50.00	42.00	0.00	37.00	60.00	282807.00	1.79	304.34	300.00
3	1	1	13873.00	2840.00	151.40	0	Spot (Block3, Row1, Column1)	11505.14	10752.00	6159.96	0.03	0.54	325.00	350.97	325.00	68.90	0.03	0.20	100.00	100.00	0.00	10427.00	11180.14	7213722.00	161.89	2494.77	1942.00
3	2	1	14176.00	2845.00	146.35	0	Spot (Block3, Row1, Column2)	471.97	471.00	105.43	0.00	0.22	318.00	341.48	318.00	56.69	0.03	0.17	95.00	51.00	0.00	153.00	153.97	274687.00	2.30	394.13	388.00
3	3	1	14492.00	2855.00	184.30	0	Spot (Block3, Row1, Column3)	398.83	395.00	70.13	0.00	0.18	310.00	330.51	310.00	47.22	0.03	0.14	75.00	38.00	0.00	85.00	88.83	380881.00	1.45	367.63	384.50
3	4	1	14773.00	2834.00	168.10	0	Spot (Block3, Row1, Column4)	438.89	400.00	90.80	0.04	0.21	312.00	333.54	312.00	48.01	0.03	0.14	84.00	44.00	0.00	88.00	126.89	343651.00	2.19	367.96	374.50
3	5	1	15069.00	2840.00	177.75	0	Spot (Block3, Row1, Column5)	426.78	394.00	82.09	0.03	0.19	322.00	345.84	322.00	54.36	0.03	0.16	74.00	36.00	0.00	72.00	104.78	375570.00	1.49	364.12	379.00
3	6	1	15371.00	2840.00	146.50	0	Spot (Block3, Row1, Column6)	1101.71	1027.50	357.09	0.03	0.32	337.00	353.28	337.00	55.92	0.02	0.16	100.00	100.00	0.00	690.50	764.71	641195.00	13.39	569.21	548.00
3	7	1	15671.00	2847.00	172.40	0	Spot (Block3, Row1, Column7)	846.72	809.50	238.90	0.02	0.28	386.00	379.15	386.00	72.18	0.01	0.19	100.00	99.00	0.00	423.50	460.72	701082.00	6.48	538.78	537.00
3	8	1	15974.00	2848.00	156.85	0	Spot (Block3, Row1, Column8)	14516.47	13553.00	4862.37	0.03	0.33	396.00	398.76	396.00	88.18	0.00	0.22	100.00	100.00	0.00	13157.00	14120.47	9813134.00	160.09	3847.06	3014.50
3	1	2	13871.00	3106.00	211.15	0	Spot (Block3, Row2, Column1)	374.38	385.00	48.90	0.01	0.13	312.00	339.20	312.00	62.83	0.04	0.19	60.00	8.00	0.00	73.00	62.38	475468.00	0.56	348.04	328.00
3	2	2	14177.00	3134.00	203.45	0	Spot (Block3, Row2, Column2)	441.75	410.00	84.76	0.03	0.19	310.00	333.66	310.00	52.35	0.03	0.16	88.00	46.00	0.00	100.00	131.75	518611.00	2.06	373.18	390.00
3	3	2	14474.00	3140.00	147.00	-50	Spot (Block3, Row2, Column3)	354.19	351.00	53.91	0.00	0.15	310.00	332.09	310.00	51.48	0.03	0.16	49.00	13.00	0.00	41.00	44.19	208263.00	0.43	365.25	381.00
3	4	2	14770.00	3146.00	172.95	0	Spot (Block3, Row2, Column4)	395.31	400.00	54.42	0.01	0.14	314.00	338.38	314.00	53.83	0.03	0.16	75.00	16.00	0.00	86.00	81.31	330080.00	1.06	370.06	383.00
3	5	2	15073.00	3138.00	133.80	0	Spot (Block3, Row2, Column5)	1257.00	1210.50	298.11	0.02	0.24	317.00	339.91	317.00	51.91	0.03	0.15	100.00	100.00	0.00	893.50	940.00	605875.00	17.67	637.99	629.00
3	6	2	15345.00	3091.00	197.35	0	Spot (Block3, Row2, Column6)	373.22	391.00	55.11	0.02	0.15	322.00	346.93	322.00	57.56	0.03	0.17	61.00	4.00	0.00	69.00	51.22	412034.00	0.46	362.64	381.00
3	7	2	15674.00	3144.00	147.00	-50	Spot (Block3, Row2, Column7)	396.33	394.00	69.20	0.00	0.17	370.00	360.19	370.00	55.76	0.01	0.15	23.00	16.00	0.00	24.00	26.33	235021.00	0.65	383.78	391.50
3	8	2	15974.00	3146.00	147.00	-50	Spot (Block3, Row2, Column8)	385.79	389.00	39.73	0.00	0.10	388.00	376.55	388.00	71.64	0.01	0.19	6.00	0.00	0.00	1.00	-2.21	226842.00	0.13	396.11	391.50
3	1	3	13865.00	3440.00	154.90	0	Spot (Block3, Row3, Column1)	482.51	472.00	113.45	0.01	0.24	305.00	319.47	305.00	44.35	0.02	0.14	93.00	83.00	0.00	167.00	177.51	320386.00	3.68	368.44	375.50
3	2	3	14217.00	3454.00	101.60	0	Spot (Block3, Row3, Column2)	361.00	355.00	32.75	0.01	0.09	306.00	321.75	306.00	45.18	0.02	0.14	53.00	8.00	0.00	49.00	55.00	96749.00	0.87	339.63	323.00
3	3	3	14478.00	3448.00	136.45	0	Spot (Block3, Row3, Column3)	450.29	468.00	73.65	0.02	0.16	307.00	327.76	307.00	54.67	0.03	0.17	94.00	56.00	0.00	161.00	143.29	226046.00	2.24	357.22	333.50
3	4	3	14773.00	3439.00	146.25	0	Spot (Block3, Row3, Column4)	3862.70	3608.50	2217.55	0.03	0.57	311.00	332.69	311.00	54.36	0.03	0.16	100.00	100.00	0.00	3297.50	3551.70	2248093.00	64.94	1069.30	832.50
3	5	3	15080.00	3436.00	99.95	0	Spot (Block3, Row3, Column5)	730.35	684.00	194.44	0.03	0.27	314.00	335.97	314.00	54.83	0.03	0.16	100.00	99.00	0.00	370.00	416.35	186238.00	7.19	472.88	430.00
3	6	3	15376.00	3438.00	189.00	0	Spot (Block3, Row3, Column6)	1967.03	1977.00	548.69	0.00	0.28	317.00	340.17	317.00	58.46	0.03	0.17	100.00	100.00	0.00	1660.00	1650.03	1980798.00	27.83	776.33	739.00
3	7	3	15688.00	3432.00	158.55	0	Spot (Block3, Row3, Column7)	463.65	416.00	111.69	0.05	0.24	319.00	342.97	319.00	54.67	0.03	0.16	84.00	47.00	0.00	97.00	144.65	323628.00	2.21	383.87	377.50
3	8	3	15986.00	3453.00	170.15	0	Spot (Block3, Row3, Column8)	618.09	593.00	129.71	0.02	0.21	331.00	350.97	331.00	53.71	0.03	0.15	99.00	94.00	0.00	262.00	287.09	498795.00	4.97	450.69	432.00
3	1	4	13871.00	3737.00	145.65	0	Spot (Block3, Row4, Column1)	4221.56	3711.00	2393.99	0.06	0.57	302.00	314.60	302.00	46.57	0.02	0.15	100.00	100.00	0.00	3409.00	3919.56	2448506.00	83.89	1137.50	858.00
3	2	4	14158.00	3741.00	188.20	0	Spot (Block3, Row4, Column2)	358.46	356.00	55.73	0.00	0.16	303.00	315.10	303.00	47.91	0.02	0.15	50.00	24.00	0.00	53.00	55.46	358463.00	0.91	324.76	307.00
3	3	4	14476.00	3742.00	157.70	0	Spot (Block3, Row4, Column3)	7056.30	6489.00	2924.07	0.04	0.41	306.00	322.33	306.00	52.75	0.02	0.16	100.00	100.00	0.00	6183.00	6750.30	4854734.00	127.65	2168.75	1731.50
3	4	4	14747.00	3749.00	160.35	0	Spot (Block3, Row4, Column4)	375.26	382.00	64.95	0.01	0.17	309.00	325.79	309.00	50.95	0.02	0.16	59.00	20.00	0.00	73.00	66.26	265687.00	0.97	346.10	312.50
3	5	4	15073.00	3743.00	147.00	-50	Spot (Block3, Row4, Column5)	361.39	375.00	45.86	0.02	0.13	311.00	330.40	311.00	58.82	0.03	0.18	55.00	5.00	0.00	64.00	50.39	212861.00	0.53	318.06	308.50
3	6	4	15375.00	3743.00	147.45	0	Spot (Block3, Row4, Column6)	1235.41	1191.00	346.34	0.02	0.28	313.00	329.78	313.00	47.05	0.02	0.14	100.00	100.00	0.00	878.00	922.41	732599.00	19.25	616.28	607.50
3	7	4	15673.00	3745.00	147.00	-50	Spot (Block3, Row4, Column7)	345.99	314.00	64.44	0.04	0.19	313.00	332.01	313.00	46.09	0.03	0.14	36.00	13.00	0.00	1.00	32.99	204136.00	0.30	310.19	296.00
3	8	4	15985.00	3737.00	182.55	0	Spot (Block3, Row4, Column8)	403.59	402.00	46.74	0.00	0.12	325.00	343.91	325.00	47.75	0.02	0.14	84.00	19.00	0.00	77.00	78.59	377757.00	1.25	352.20	330.50
3	1	5	13876.00	4047.00	146.50	0	Spot (Block3, Row5, Column1)	896.99	825.50	311.30	0.04	0.35	302.00	315.76	302.00	49.26	0.02	0.16	100.00	100.00	0.00	523.50	594.99	525636.00	11.80	523.88	452.00
3	2	5	14181.00	4041.00	153.10	0	Spot (Block3, Row5, Column2)	702.59	701.00	177.45	0.00	0.25	301.00	309.09	301.00	40.47	0.01	0.13	99.00	97.00	0.00	400.00	401.59	452467.00	9.72	407.31	395.00
3	3	5	14481.00	4039.00	114.20	0	Spot (Block3, Row5, Column3)	566.07	502.00	141.42	0.05	0.25	302.00	315.65	302.00	47.29	0.02	0.15	99.00	95.00	0.00	200.00	264.07	193596.00	5.30	402.54	389.00
3	4	5	14772.00	4044.00	155.65	0	Spot (Block3, Row5, Column4)	584.79	556.50	143.90	0.02	0.25	304.00	319.47	304.00	61.05	0.02	0.19	100.00	88.00	0.00	252.50	280.79	388300.00	4.35	404.38	402.00
3	5	5	15078.00	4043.00	146.65	0	Spot (Block3, Row5, Column5)	15661.43	13782.00	9825.63	0.06	0.63	306.00	325.55	306.00	68.76	0.03	0.21	100.00	100.00	0.00	13476.00	15355.43	9193257.00	223.05	3480.17	2384.00
3	6	5	15373.00	4044.00	147.00	-50	Spot (Block3, Row5, Column6)	351.20	327.00	62.71	0.03	0.18	308.00	322.49	308.00	49.40	0.02	0.15	46.00	15.00	0.00	19.00	43.20	207210.00	0.58	312.18	303.00
3	7	5	15675.00	4041.00	146.45	0	Spot (Block3, Row5, Column7)	716.89	705.00	143.35	0.01	0.20	313.00	327.57	313.00	46.80	0.02	0.14	100.00	100.00	0.00	392.00	403.89	417231.00	8.32	473.24	467.00
3	8	5	15975.00	4049.00	158.35	0	Spot (Block3, Row5, Column8)	999.79	813.50	581.04	0.09	0.58	323.00	341.13	323.00	49.70	0.02	0.15	98.00	87.00	0.00	490.50	676.79	687855.00	13.25	444.64	431.50
3	1	6	13870.00	4334.00	172.20	0	Spot (Block3, Row6, Column1)	1757.15	1727.00	574.56	0.01	0.33	301.00	312.51	301.00	48.57	0.02	0.16	100.00	100.00	0.00	1426.00	1456.15	1454919.00	29.74	714.16	685.00
3	2	6	14174.00	4341.00	157.00	0	Spot (Block3, Row6, Column2)	530.33	495.00	117.41	0.03	0.22	300.00	307.34	300.00	41.27	0.01	0.13	99.00	99.00	0.00	195.00	230.33	359033.00	5.40	368.60	377.00
3	3	6	14467.00	4340.00	139.15	0	Spot (Block3, Row6, Column3)	1554.60	1474.50	591.59	0.02	0.38	300.00	309.51	300.00	42.59	0.01	0.14	100.00	100.00	0.00	1174.50	1254.60	814612.00	29.24	686.79	572.50
3	4	6	14759.00	4358.00	135.15	0	Spot (Block3, Row6, Column4)	352.49	321.00	56.50	0.04	0.16	302.00	313.98	302.00	44.34	0.02	0.14	41.00	29.00	0.00	19.00	50.49	173780.00	0.87	330.31	308.00
3	5	6	15071.00	4348.00	142.90	0	Spot (Block3, Row6, Column5)	2865.68	2598.00	1271.10	0.04	0.44	304.00	317.20	304.00	49.98	0.02	0.16	100.00	100.00	0.00	2294.00	2561.68	1578988.00	50.99	1053.05	893.00
3	6	6	15361.00	4344.00	188.55	0	Spot (Block3, Row6, Column6)	356.18	334.00	57.16	0.03	0.16	303.00	313.84	303.00	37.14	0.02	0.12	49.00	44.00	0.00	31.00	53.18	356895.00	1.14	319.66	305.00
3	7	6	15685.00	4341.00	143.40	0	Spot (Block3, Row6, Column7)	393.09	398.00	43.20	0.01	0.11	306.00	319.86	306.00	44.04	0.02	0.14	81.00	57.00	0.00	92.00	87.09	222095.00	1.66	350.87	333.00
3	8	6	15981.00	4356.00	156.90	0	Spot (Block3, Row6, Column8)	872.83	754.00	427.71	0.06	0.49	314.00	332.90	314.00	48.47	0.03	0.15	100.00	92.00	0.00	440.00	558.83	591778.00	11.14	438.81	419.00
3	1	7	13851.00	4649.00	180.20	0	Spot (Block3, Row7, Column1)	406.05	389.00	80.31	0.02	0.20	300.00	304.90	300.00	42.98	0.01	0.14	76.00	54.00	0.00	89.00	106.05	369502.00	2.35	345.90	331.00
3	2	7	14185.00	4630.00	214.75	0	Spot (Block3, Row7, Column2)	342.66	311.00	60.19	0.04	0.18	300.00	302.86	300.00	34.05	0.00	0.11	39.00	38.00	0.00	11.00	42.66	451620.00	1.17	313.88	304.00
3	3	7	14467.00	4646.00	220.20	0	Spot (Block3, Row7, Column3)	350.81	323.00	54.12	0.04	0.15	302.00	310.26	302.00	38.79	0.01	0.13	45.00	39.00	0.00	21.00	48.81	488327.00	1.05	326.18	314.00
3	4	7	14747.00	4672.00	159.60	0	Spot (Block3, Row7, Column4)	363.75	378.00	46.98	0.02	0.13	301.00	309.74	301.00	37.15	0.01	0.12	60.00	52.00	0.00	77.00	62.75	256810.00	1.45	324.23	306.00
3	5	7	15084.00	4642.00	186.85	0	Spot (Block3, Row7, Column5)	371.38	388.00	49.71	0.02	0.13	302.00	311.48	302.00	37.14	0.01	0.12	63.00	58.00	0.00	86.00	69.38	365813.00	1.61	331.99	315.50
3	6	7	15371.00	4645.00	134.65	0	Spot (Block3, Row7, Column6)	588.68	589.00	116.03	0.00	0.20	307.00	324.63	307.00	54.04	0.02	0.17	99.00	92.00	0.00	282.00	281.68	288455.00	4.89	409.02	392.00
3	7	7	15669.00	4645.00	108.40	0	Spot (Block3, Row7, Column7)	568.46	572.00	105.49	0.00	0.19	307.00	322.62	307.00	43.14	0.02	0.13	100.00	97.00	0.00	265.00	261.46	171107.00	5.70	401.93	387.00
3	8	7	15971.00	4650.00	96.40	0	Spot (Block3, Row7, Column8)	1699.93	1737.50	362.42	0.01	0.21	310.00	329.97	310.00	47.18	0.03	0.14	100.00	100.00	0.00	1427.50	1389.93	397784.00	29.04	794.01	798.00
3	1	8	13882.00	4930.00	111.35	0	Spot (Block3, Row8, Column1)	389.47	398.00	57.81	0.01	0.15	304.00	310.55	304.00	39.91	0.01	0.13	78.00	68.00	0.00	94.00	85.47	124242.00	1.98	342.02	329.00
3	2	8	14171.00	4940.00	147.00	-50	Spot (Block3, Row8, Column2)	348.88	321.00	65.44	0.04	0.19	303.00	310.80	303.00	36.73	0.01	0.12	43.00	35.00	0.00	18.00	45.88	205143.00	1.04	349.92	327.00
3	3	8	14466.00	4945.00	95.90	0	Spot (Block3, Row8, Column3)	436.19	410.00	62.75	0.03	0.14	302.00	311.88	302.00	38.04	0.01	0.12	95.00	85.00	0.00	108.00	134.19	100761.00	3.27	363.86	331.50
3	4	8	14765.00	4945.00	102.35	0	Spot (Block3, Row8, Column4)	1476.07	1437.00	346.55	0.01	0.23	304.00	316.56	304.00	40.05	0.02	0.13	100.00	100.00	0.00	1133.00	1172.07	400016.00	28.95	742.73	672.00
3	5	8	15061.00	4923.00	148.65	0	Spot (Block3, Row8, Column5)	369.99	381.00	35.74	0.01	0.10	305.00	319.63	305.00	51.63	0.02	0.16	63.00	10.00	0.00	76.00	64.99	223475.00	0.98	334.77	315.00
3	6	8	15374.00	4945.00	136.45	0	Spot (Block3, Row8, Column6)	3173.33	2966.00	1434.04	0.03	0.45	315.00	337.00	315.00	61.36	0.03	0.18	100.00	100.00	0.00	2651.00	2858.33	1586667.00	46.23	961.49	912.00
3	7	8	15668.00	4947.00	151.05	0	Spot (Block3, Row8, Column7)	714.20	686.00	221.78	0.02	0.31	312.00	332.14	312.00	54.50	0.03	0.16	100.00	94.00	0.00	374.00	402.20	447802.00	7.01	426.09	399.00
3	8	8	15971.00	4946.00	147.00	-50	Spot (Block3, Row8, Column8)	381.13	381.00	60.24	0.00	0.16	316.00	337.57	316.00	49.93	0.03	0.15	61.00	19.00	0.00	65.00	65.13	223343.00	0.87	328.47	314.00
4	1	1	18374.00	2851.00	151.25	0	Spot (Block4, Row1, Column1)	10308.19	9399.00	5355.58	0.04	0.52	225.00	235.76	225.00	45.28	0.02	0.19	100.00	100.00	0.00	9174.00	10083.19	6442616.00	222.45	2156.63	1637.00
4	2	1	18678.00	2848.00	147.00	-50	Spot (Block4, Row1, Column2)	242.33	230.00	30.08	0.02	0.12	217.00	223.65	217.00	32.17	0.01	0.14	36.00	13.00	0.00	13.00	25.33	142248.00	0.58	227.81	220.00
4	3	1	18974.00	2865.00	125.65	0	Spot (Block4, Row1, Column3)	249.86	243.00	27.33	0.01	0.11	212.00	213.71	212.00	21.48	0.00	0.10	62.00	43.00	0.00	31.00	37.86	105193.00	1.68	234.62	227.50
4	4	1	19257.00	2865.00	252.65	0	Spot (Block4, Row1, Column4)	229.84	222.00	25.37	0.02	0.11	210.00	211.29	210.00	20.15	0.00	0.10	37.00	21.00	0.00	12.00	19.84	424284.00	0.92	211.35	207.00
4	5	1	19600.00	2848.00	103.10	0	Spot (Block4, Row1, Column5)	273.51	284.00	28.88	0.02	0.11	213.00	215.11	213.00	18.87	0.00	0.09	84.00	72.00	0.00	71.00	60.51	75763.00	3.09	243.04	231.50
4	6	1	19849.00	2839.00	160.00	0	Spot (Block4, Row1, Column6)	269.17	281.00	30.07	0.02	0.11	212.00	214.11	212.00	19.04	0.00	0.09	83.00	67.00	0.00	69.00	57.17	190035.00	2.89	240.53	236.00
4	7	1	20173.00	2855.00	147.90	0	Spot (Block4, Row1, Column7)	295.09	291.00	22.71	0.01	0.08	217.00	225.37	217.00	44.06	0.02	0.20	97.00	22.00	0.00	74.00	78.09	176466.00	1.58	253.43	264.00
4	8	1	20473.00	2861.00	146.50	0	Spot (Block4, Row1, Column8)	14639.64	13860.00	4901.90	0.02	0.33	228.00	239.92	228.00	55.04	0.02	0.23	100.00	100.00	0.00	13632.00	14411.64	8534910.00	261.61	3753.15	2846.00
4	1	2	18378.00	3147.00	147.00	-50	Spot (Block4, Row2, Column1)	242.10	229.00	29.99	0.02	0.12	222.00	228.69	222.00	32.33	0.01	0.14	35.00	7.00	0.00	7.00	20.10	143807.00	0.41	231.01	222.00
4	2	2	18667.00	3138.00	142.50	0	Spot (Block4, Row2, Column2)	275.14	278.00	30.07	0.00	0.11	219.00	223.08	219.00	21.86	0.01	0.10	82.00	69.00	0.00	59.00	56.14	151326.00	2.38	245.94	234.50
4	3	2	19039.00	3131.00	290.50	0	Spot (Block4, Row2, Column3)	234.08	229.00	25.64	0.01	0.11	219.00	222.85	219.00	24.12	0.01	0.11	30.00	13.00	0.00	10.00	15.08	574669.00	0.47	221.66	220.00
4	4	2	19281.00	3147.00	234.95	0	Spot (Block4, Row2, Column4)	256.43	257.50	31.34	0.00	0.12	216.00	218.47	216.00	21.20	0.00	0.10	62.00	49.00	0.00	41.50	40.43	407216.00	1.79	228.75	224.00
4	5	2	19583.00	3145.00	134.75	0	Spot (Block4, Row2, Column5)	407.44	393.00	108.00	0.02	0.27	215.00	217.24	215.00	21.54	0.00	0.10	100.00	100.00	0.00	178.00	192.44	200051.00	8.83	296.63	296.00
4	6	2	19845.00	3142.00	165.15	0	Spot (Block4, Row2, Column6)	233.66	224.00	26.62	0.02	0.11	215.00	218.57	215.00	25.13	0.01	0.11	32.00	19.00	0.00	9.00	18.66	176646.00	0.60	226.14	221.00
4	7	2	20205.00	3159.00	181.85	0	Spot (Block4, Row2, Column7)	237.59	229.00	24.30	0.02	0.10	214.00	216.98	214.00	22.98	0.01	0.11	40.00	25.00	0.00	15.00	23.59	222145.00	0.90	231.03	227.50
4	8	2	20478.00	3155.00	147.00	-50	Spot (Block4, Row2, Column8)	223.78	221.00	16.07	0.01	0.07	217.00	224.06	217.00	44.67	0.01	0.20	2.00	0.00	0.00	4.00	6.78	131805.00	-0.01	228.14	225.00
4	1	3	18377.00	3451.00	108.45	0	Spot (Block4, Row3, Column1)	273.20	279.00	20.85	0.01	0.08	216.00	219.87	216.00	22.10	0.01	0.10	92.00	76.00	0.00	63.00	57.20	84147.00	2.41	249.70	257.50
4	2	3	18689.00	3448.00	147.40	0	Spot (Block4, Row3, Column2)	263.32	266.00	23.68	0.00	0.09	218.00	221.38	218.00	19.68	0.01	0.09	80.00	62.00	0.00	48.00	45.32	156149.00	2.13	239.72	234.00
4	3	3	18977.00	3450.00	147.00	-50	Spot (Block4, Row3, Column3)	245.21	231.00	36.68	0.03	0.15	221.00	223.80	221.00	20.70	0.01	0.09	43.00	38.00	0.00	10.00	24.21	143447.00	1.03	233.39	226.00
4	4	3	19284.00	3447.00	163.25	0	Spot (Block4, Row3, Column4)	347.19	329.00	57.85	0.02	0.17	220.00	223.07	220.00	20.33	0.01	0.09	99.00	97.00	0.00	109.00	127.19	256570.00	6.11	267.25	266.00
4	5	3	19578.00	3452.00	147.00	-50	Spot (Block4, Row3, Column5)	232.79	231.00	21.95	0.00	0.09	220.00	224.29	220.00	24.26	0.01	0.11	21.00	3.00	0.00	11.00	12.79	138741.00	0.35	229.20	224.00
4	6	3	19877.00	3447.00	167.20	0	Spot (Block4, Row3, Column6)	689.58	684.00	189.94	0.00	0.28	216.00	219.23	216.00	24.49	0.01	0.11	100.00	100.00	0.00	468.00	473.58	539251.00	19.21	358.14	374.50
4	7	3	20163.00	3449.00	136.55	0	Spot (Block4, Row3, Column7)	291.92	293.00	56.73	0.00	0.19	211.00	212.35	211.00	20.50	0.00	0.10	94.00	81.00	0.00	82.00	80.92	146545.00	3.88	243.37	233.00
4	8	3	20480.00	3461.00	154.35	0	Spot (Block4, Row3, Column8)	524.60	512.00	134.18	0.01	0.26	210.00	213.20	210.00	20.46	0.01	0.10	100.00	100.00	0.00	302.00	314.60	343086.00	15.22	289.55	288.00
4	1	4	18369.00	3746.00	166.50	0	Spot (Block4, Row4, Column1)	339.30	320.00	55.92	0.03	0.16	214.00	215.16	214.00	18.52	0.00	0.09	98.00	97.00	0.00	106.00	125.30	261263.00	6.70	257.36	258.50
4	2	4	18673.00	3760.00	156.85	0	Spot (Block4, Row4, Column2)	270.60	277.00	25.44	0.01	0.09	215.00	216.71	215.00	18.33	0.00	0.08	86.00	76.00	0.00	62.00	55.60	184005.00	2.94	236.58	231.00
4	3	4	18968.00	3754.00	106.25	0	Spot (Block4, Row4, Column3)	638.56	678.00	125.58	0.03	0.20	215.00	217.50	215.00	21.07	0.01	0.10	100.00	100.00	0.00	463.00	423.56	184544.00	19.98	357.75	313.00
4	4	4	19277.00	3751.00	147.00	-50	Spot (Block4, Row4, Column4)	228.53	222.00	23.73	0.01	0.10	216.00	220.73	216.00	59.39	0.01	0.27	5.00	0.00	0.00	6.00	12.53	135059.00	0.13	225.29	212.00
4	5	4	19577.00	3752.00	147.00	-50	Spot (Block4, Row4, Column5)	230.93	226.00	29.53	0.01	0.13	217.00	219.59	217.00	22.58	0.01	0.10	25.00	13.00	0.00	9.00	13.93	137632.00	0.50	224.93	223.00
4	6	4	19880.00	3748.00	149.25	0	Spot (Block4, Row4, Column6)	299.60	297.00	31.65	0.00	0.11	210.00	212.61	210.00	22.06	0.01	0.10	97.00	92.00	0.00	87.00	89.60	182455.00	3.94	248.87	245.00
4	7	4	20199.00	3724.00	157.15	0	Spot (Block4, Row4, Column7)	230.37	222.00	29.77	0.02	0.13	208.00	211.54	208.00	29.23	0.01	0.14	28.00	16.00	0.00	14.00	22.37	156423.00	0.64	217.52	214.00
4	8	4	20446.00	3774.00	147.85	0	Spot (Block4, Row4, Column8)	244.73	235.00	28.99	0.02	0.12	211.00	213.45	211.00	22.91	0.01	0.11	51.00	31.00	0.00	24.00	33.73	145613.00	1.37	219.98	216.00
4	1	5	18389.00	4049.00	131.75	0	Spot (Block4, Row5, Column1)	295.07	300.00	25.89	0.01	0.09	213.00	216.12	213.00	23.64	0.01	0.11	93.00	87.00	0.00	87.00	82.07	136617.00	3.34	251.77	242.00
4	2	5	18679.00	4050.00	169.15	0	Spot (Block4, Row5, Column2)	447.09	430.00	71.76	0.02	0.16	214.00	217.96	214.00	23.93	0.01	0.11	100.00	100.00	0.00	216.00	233.09	354541.00	9.58	302.81	294.00
4	3	5	18976.00	4050.00	164.65	0	Spot (Block4, Row5, Column3)	409.03	390.50	112.11	0.02	0.27	213.00	214.97	213.00	21.74	0.00	0.10	99.00	98.00	0.00	177.50	196.03	307587.00	8.92	269.26	279.00
4	4	5	19264.00	4042.00	110.45	0	Spot (Block4, Row5, Column4)	374.25	295.00	223.91	0.10	0.60	211.00	216.35	211.00	59.87	0.01	0.28	92.00	35.00	0.00	84.00	163.25	118638.00	2.64	265.66	272.00
4	5	5	19578.00	4054.00	146.05	0	Spot (Block4, Row5, Column5)	743.40	695.00	283.03	0.03	0.38	210.00	213.79	210.00	22.75	0.01	0.11	100.00	100.00	0.00	485.00	533.40	430428.00	23.28	345.97	320.00
4	6	5	19862.00	4044.00	118.95	0	Spot (Block4, Row5, Column6)	251.83	249.50	26.17	0.00	0.10	208.00	211.94	208.00	30.70	0.01	0.14	61.00	36.00	0.00	41.50	43.83	94184.00	1.30	225.92	219.00
4	7	5	20178.00	4053.00	174.45	0	Spot (Block4, Row5, Column7)	1834.56	1839.00	795.16	0.00	0.43	208.00	215.89	208.00	38.12	0.02	0.18	100.00	100.00	0.00	1631.00	1626.56	1555708.00	42.46	579.27	577.00
4	8	5	20475.00	4054.00	165.70	0	Spot (Block4, Row5, Column8)	307.93	301.00	31.98	0.01	0.10	210.00	213.97	210.00	29.12	0.01	0.14	97.00	94.00	0.00	91.00	97.93	234030.00	3.23	249.20	239.00
4	1	6	18373.00	4343.00	165.30	0	Spot (Block4, Row6, Column1)	632.17	611.00	161.89	0.01	0.26	210.00	214.02	210.00	27.47	0.01	0.13	100.00	100.00	0.00	401.00	422.17	478552.00	15.22	344.01	324.50
4	2	6	18676.00	4349.00	155.35	0	Spot (Block4, Row6, Column2)	829.02	808.00	180.48	0.01	0.22	210.00	214.47	210.00	27.80	0.01	0.13	100.00	100.00	0.00	598.00	619.02	550466.00	22.11	401.79	388.00
4	3	6	18975.00	4339.00	139.85	0	Spot (Block4, Row6, Column3)	278.32	282.00	32.88	0.01	0.12	206.00	208.60	206.00	21.96	0.01	0.11	91.00	82.00	0.00	76.00	72.32	146395.00	3.17	231.49	224.00
4	4	6	19276.00	4351.00	147.00	-50	Spot (Block4, Row6, Column4)	215.91	216.00	17.57	0.00	0.08	204.00	206.03	204.00	19.31	0.00	0.09	30.00	8.00	0.00	12.00	11.91	126738.00	0.51	203.64	200.00
4	5	6	19577.00	4361.00	99.05	0	Spot (Block4, Row6, Column5)	448.17	462.00	65.23	0.01	0.15	205.00	206.40	205.00	18.76	0.00	0.09	100.00	100.00	0.00	257.00	243.17	111147.00	12.89	294.36	286.50
4	6	6	19872.00	4351.00	193.65	0	Spot (Block4, Row6, Column6)	240.74	234.00	25.24	0.01	0.10	207.00	210.34	207.00	26.79	0.01	0.13	50.00	23.00	0.00	27.00	33.74	253976.00	1.13	216.59	217.00
4	7	6	20183.00	4350.00	97.95	0	Spot (Block4, Row6, Column7)	244.80	242.50	24.24	0.00	0.10	207.00	209.17	207.00	26.25	0.00	0.13	58.00	35.00	0.00	35.50	37.80	59242.00	1.36	230.45	227.00
4	8	6	20488.00	4347.00	159.75	0	Spot (Block4, Row6, Column8)	298.47	297.00	27.09	0.00	0.09	210.00	211.75	210.00	23.60	0.00	0.11	97.00	94.00	0.00	87.00	88.47	211018.00	3.67	249.55	241.00
4	1	7	18386.00	4651.00	160.70	0	Spot (Block4, Row7, Column1)	309.36	298.50	45.88	0.02	0.15	206.00	207.32	206.00	20.98	0.00	0.10	99.00	95.00	0.00	92.50	103.36	220883.00	4.86	246.94	240.50
4	2	7	18649.00	4634.00	155.20	0	Spot (Block4, Row7, Column2)	241.88	232.00	25.46	0.02	0.11	206.00	208.58	206.00	21.77	0.01	0.10	61.00	32.00	0.00	26.00	35.88	160848.00	1.53	223.94	216.00
4	3	7	18980.00	4669.00	254.75	0	Spot (Block4, Row7, Column3)	218.87	211.00	29.91	0.02	0.14	202.00	203.02	202.00	15.92	0.00	0.08	35.00	17.00	0.00	9.00	16.87	411917.00	1.00	204.15	203.00
4	4	7	19331.00	4639.00	110.65	0	Spot (Block4, Row7, Column4)	245.93	237.00	24.41	0.02	0.10	203.00	203.67	203.00	16.27	0.00	0.08	87.00	52.00	0.00	34.00	42.93	77714.00	2.60	224.80	222.00
4	5	7	19600.00	4661.00	162.55	0	Spot (Block4, Row7, Column5)	232.41	227.00	20.21	0.01	0.09	207.00	210.79	207.00	26.69	0.01	0.13	39.00	13.00	0.00	20.00	25.41	169892.00	0.81	216.70	217.50
4	6	7	19870.00	4652.00	164.60	0	Spot (Block4, Row7, Column6)	1197.01	1173.00	382.74	0.01	0.32	211.00	218.65	211.00	32.09	0.02	0.15	100.00	100.00	0.00	962.00	986.01	897761.00	30.49	448.85	424.00
4	7	7	20184.00	4650.00	104.90	0	Spot (Block4, Row7, Column7)	270.52	280.00	30.02	0.01	0.11	209.00	212.30	209.00	25.83	0.01	0.12	79.00	71.00	0.00	71.00	61.52	77638.00	2.25	243.12	237.00
4	8	7	20473.00	4669.00	149.35	0	Spot (Block4, Row7, Column8)	965.23	932.00	272.99	0.02	0.28	210.00	213.06	210.00	25.45	0.01	0.12	100.00	100.00	0.00	722.00	755.23	589757.00	29.56	478.64	464.00
4	1	8	18380.00	4962.00	156.50	0	Spot (Block4, Row8, Column1)	316.43	307.00	46.29	0.01	0.15	214.00	215.56	214.00	21.52	0.00	0.10	95.00	92.00	0.00	93.00	102.43	214224.00	4.69	255.68	255.50
4	2	8	18679.00	4958.00	140.75	0	Spot (Block4, Row8, Column2)	270.07	277.00	26.14	0.01	0.10	211.00	215.01	211.00	51.36	0.01	0.24	66.00	1.00	0.00	66.00	59.07	145566.00	1.07	239.73	238.00
4	3	8	18955.00	4945.00	106.10	0	Spot (Block4, Row8, Column3)	278.34	285.00	22.65	0.01	0.08	208.00	210.41	208.00	19.63	0.00	0.09	96.00	84.00	0.00	77.00	70.34	81555.00	3.46	237.69	229.00
4	4	8	19267.00	4954.00	105.80	0	Spot (Block4, Row8, Column4)	1002.17	1011.00	224.66	0.00	0.22	208.00	208.71	208.00	18.14	0.00	0.09	100.00	100.00	0.00	803.00	794.17	286620.00	43.75	466.14	386.00
4	5	8	19575.00	4981.00	137.55	0	Spot (Block4, Row8, Column5)	234.98	229.00	21.01	0.01	0.09	210.00	211.48	210.00	21.99	0.00	0.10	45.00	22.00	0.00	19.00	24.98	119838.00	1.07	224.99	221.00
4	6	8	19879.00	4955.00	117.15	0	Spot (Block4, Row8, Column6)	1410.40	1429.00	430.20	0.01	0.31	212.00	216.47	212.00	28.24	0.01	0.13	100.00	100.00	0.00	1217.00	1198.40	507743.00	42.28	528.81	488.00
4	7	8	20160.00	4959.00	156.35	0	Spot (Block4, Row8, Column7)	248.66	237.00	31.55	0.02	0.13	208.00	210.38	208.00	21.11	0.00	0.10	57.00	43.00	0.00	29.00	40.66	166852.00	1.81	223.97	218.50
4	8	8	20472.00	4950.00	104.60	0	Spot (Block4, Row8, Column8)	315.99	307.00	46.26	0.01	0.15	210.00	211.25	210.00	19.23	0.00	0.09	96.00	89.00	0.00	97.00	105.99	87530.00	5.45	246.10	234.00
5	1	1	4859.00	7316.00	147.10	0	Spot (Block5, Row1, Column1)	12366.17	11159.00	6318.80	0.04	0.51	319.00	334.14	319.00	55.42	0.02	0.17	100.00	100.00	0.00	10840.00	12047.17	7271311.00	217.11	2859.59	2301.00
5	2	1	5150.00	7319.00	160.95	0	Spot (Block5, Row1, Column2)	519.36	498.00	80.11	0.02	0.15	313.00	325.92	313.00	40.80	0.02	0.13	99.00	98.00	0.00	185.00	206.36	370823.00	4.74	399.38	404.00
5	3	1	5462.00	7322.00	164.40	0	Spot (Block5, Row1, Column3)	515.73	488.00	108.94	0.02	0.21	312.00	320.83	312.00	31.15	0.01	0.10	99.00	98.00	0.00	176.00	203.73	379578.00	6.26	368.36	374.50
5	4	1	5758.00	7322.00	146.35	0	Spot (Block5, Row1, Column4)	449.02	433.00	65.65	0.02	0.15	316.00	328.12	316.00	34.86	0.02	0.11	92.00	87.00	0.00	117.00	133.02	263574.00	3.47	365.92	371.00
5	5	1	6050.00	7318.00	106.05	0	Spot (Block5, Row1, Column5)	690.18	693.00	147.31	0.00	0.21	321.00	349.69	321.00	163.59	0.04	0.47	94.00	62.00	0.00	372.00	369.18	199461.00	2.08	432.13	410.00
5	6	1	6357.00	7317.00	129.55	0	Spot (Block5, Row1, Column6)	541.11	505.00	81.01	0.03	0.15	319.00	350.26	319.00	166.59	0.04	0.48	70.00	7.00	0.00	186.00	222.11	243501.00	1.15	419.22	410.00
5	7	1	6658.00	7323.00	137.50	0	Spot (Block5, Row1, Column7)	1257.14	1170.00	443.62	0.03	0.35	320.00	347.85	320.00	99.38	0.04	0.29	100.00	100.00	0.00	850.00	937.14	644915.00	9.15	641.28	579.00
5	8	1	6958.00	7324.00	147.40	0	Spot (Block5, Row1, Column8)	15279.83	14160.00	5224.39	0.03	0.34	321.00	344.84	321.00	67.93	0.03	0.20	100.00	100.00	0.00	13839.00	14958.83	9030382.00	219.86	4061.51	3011.00
5	1	2	4858.00	7616.00	147.00	-50	Spot (Block5, Row2, Column1)	326.82	320.00	38.78	0.01	0.12	317.00	329.28	317.00	40.97	0.02	0.12	19.00	1.00	0.00	3.00	9.82	193153.00	-0.06	335.82	322.00
5	2	2	5162.00	7623.00	168.95	0	Spot (Block5, Row2, Column2)	555.93	529.00	131.60	0.02	0.24	311.00	318.65	311.00	30.04	0.01	0.09	98.00	97.00	0.00	218.00	244.93	443079.00	7.90	397.71	395.00
5	3	2	5478.00	7606.00	187.65	0	Spot (Block5, Row2, Column3)	380.29	391.00	39.42	0.01	0.10	312.00	320.50	312.00	32.55	0.01	0.10	76.00	66.00	0.00	79.00	68.29	379147.00	1.84	348.28	339.00
5	4	2	5753.00	7616.00	175.25	0	Spot (Block5, Row2, Column4)	529.68	510.00	94.47	0.02	0.18	314.00	325.81	314.00	36.05	0.02	0.11	99.00	98.00	0.00	196.00	215.68	454465.00	5.65	386.45	389.00
5	5	2	6063.00	7622.00	123.45	0	Spot (Block5, Row2, Column5)	648.24	610.00	134.06	0.03	0.21	315.00	330.78	315.00	42.10	0.02	0.13	100.00	100.00	0.00	295.00	333.24	258647.00	7.54	438.13	411.00
5	6	2	6358.00	7622.00	147.00	-50	Spot (Block5, Row2, Column6)	339.32	323.50	47.70	0.02	0.14	316.00	337.71	316.00	58.87	0.03	0.17	26.00	0.00	0.00	7.50	23.32	200879.00	0.03	317.50	308.00
5	7	2	6652.00	7624.00	157.90	0	Spot (Block5, Row2, Column7)	494.22	489.00	109.89	0.00	0.22	314.00	331.19	314.00	42.71	0.02	0.13	91.00	76.00	0.00	175.00	180.22	341010.00	3.82	391.79	390.00
5	8	2	7013.00	7627.00	260.25	0	Spot (Block5, Row2, Column8)	367.77	379.00	47.89	0.01	0.13	316.00	336.81	316.00	57.09	0.03	0.17	53.00	5.00	0.00	63.00	51.77	724503.00	0.54	343.37	322.00
5	1	3	4855.00	7916.00	118.55	0	Spot (Block5, Row3, Column1)	591.67	584.50	112.86	0.01	0.19	313.00	320.77	313.00	29.83	0.01	0.09	100.00	100.00	0.00	271.50	278.67	217733.00	9.08	412.76	402.00
5	2	3	5170.00	7908.00	153.65	0	Spot (Block5, Row3, Column2)	361.35	370.00	35.66	0.01	0.10	312.00	317.75	312.00	29.28	0.01	0.09	58.00	49.00	0.00	58.00	49.35	234153.00	1.49	339.36	325.00
5	3	3	5455.00	7900.00	125.30	0	Spot (Block5, Row3, Column3)	382.82	391.00	37.70	0.01	0.10	311.00	319.58	311.00	34.51	0.01	0.11	84.00	72.00	0.00	80.00	71.82	160784.00	1.83	341.52	329.00
5	4	3	5755.00	7922.00	155.15	0	Spot (Block5, Row3, Column4)	678.36	606.00	219.76	0.05	0.32	314.00	325.36	314.00	36.57	0.02	0.11	99.00	98.00	0.00	292.00	364.36	447715.00	9.65	413.48	408.00
5	5	3	6047.00	7937.00	114.40	0	Spot (Block5, Row3, Column5)	403.17	397.00	90.23	0.01	0.22	318.00	337.20	318.00	58.07	0.03	0.17	60.00	29.00	0.00	79.00	85.17	133854.00	1.14	356.46	324.00
5	6	3	6355.00	7917.00	168.75	0	Spot (Block5, Row3, Column6)	3243.49	3272.50	1117.35	0.00	0.34	315.00	341.00	315.00	70.07	0.03	0.21	100.00	100.00	0.00	2957.50	2928.49	2575333.00	41.42	1079.65	1062.50
5	7	3	6661.00	7927.00	144.05	0	Spot (Block5, Row3, Column7)	721.45	682.50	211.77	0.02	0.29	312.00	329.83	312.00	54.42	0.02	0.16	100.00	93.00	0.00	370.50	409.45	406895.00	7.20	433.22	410.00
5	8	3	6962.00	7924.00	165.50	0	Spot (Block5, Row3, Column8)	687.58	681.00	168.33	0.00	0.24	311.00	324.60	311.00	42.83	0.02	0.13	100.00	99.00	0.00	370.00	376.58	522558.00	8.47	432.54	419.00
5	1	4	4856.00	8215.00	154.70	0	Spot (Block5, Row4, Column1)	659.89	599.00	225.22	0.04	0.34	313.00	321.29	313.00	31.17	0.01	0.10	100.00	99.00	0.00	286.00	346.89	434866.00	10.86	395.71	394.00
5	2	4	5156.00	8218.00	133.80	0	Spot (Block5, Row4, Column2)	456.00	471.00	56.75	0.01	0.12	311.00	318.24	311.00	32.22	0.01	0.10	97.00	94.00	0.00	160.00	145.00	217057.00	4.28	371.60	385.00
5	3	4	5453.00	8222.00	101.05	0	Spot (Block5, Row4, Column3)	1953.65	1848.50	516.79	0.02	0.26	313.00	324.24	313.00	36.86	0.02	0.11	100.00	100.00	0.00	1535.50	1640.65	507949.00	44.20	824.63	752.50
5	4	4	5757.00	8220.00	147.00	-50	Spot (Block5, Row4, Column4)	344.13	332.00	34.95	0.02	0.10	317.00	326.46	317.00	35.59	0.01	0.11	39.00	17.00	0.00	15.00	27.13	202346.00	0.50	341.08	325.00
5	5	4	6057.00	8209.00	181.30	0	Spot (Block5, Row4, Column5)	354.62	339.50	41.57	0.02	0.12	316.00	328.57	316.00	41.20	0.02	0.13	44.00	13.00	0.00	23.50	38.62	326957.00	0.63	343.73	330.50
5	6	4	6362.00	8227.00	168.95	0	Spot (Block5, Row4, Column6)	823.57	798.50	191.17	0.01	0.23	316.00	334.19	316.00	53.11	0.02	0.16	100.00	100.00	0.00	482.50	507.57	657210.00	9.21	487.16	463.00
5	7	4	6648.00	8225.00	115.35	0	Spot (Block5, Row4, Column7)	441.05	409.00	64.67	0.03	0.15	315.00	331.70	315.00	44.27	0.02	0.13	95.00	58.00	0.00	94.00	126.05	154808.00	2.47	369.69	379.50
5	8	4	6965.00	8222.00	194.90	0	Spot (Block5, Row4, Column8)	416.56	397.00	80.91	0.02	0.19	312.00	325.77	312.00	45.22	0.02	0.14	77.00	42.00	0.00	85.00	104.56	448638.00	2.01	346.71	334.00
5	1	5	4856.00	8518.00	126.80	0	Spot (Block5, Row5, Column1)	924.59	937.00	181.58	0.01	0.20	316.00	326.69	316.00	41.26	0.01	0.13	100.00	100.00	0.00	621.00	608.59	394799.00	14.49	515.64	491.50
5	2	5	5161.00	8523.00	157.40	0	Spot (Block5, Row5, Column2)	626.19	601.00	97.44	0.02	0.16	312.00	321.21	312.00	33.95	0.01	0.11	100.00	99.00	0.00	289.00	314.19	426435.00	8.98	420.63	404.00
5	3	5	5455.00	8515.00	154.10	0	Spot (Block5, Row5, Column3)	969.78	895.50	313.94	0.03	0.32	311.00	319.66	311.00	33.97	0.01	0.11	100.00	100.00	0.00	584.50	658.78	634236.00	19.14	461.59	452.00
5	4	5	5747.00	8518.00	158.80	0	Spot (Block5, Row5, Column4)	461.87	466.00	82.25	0.00	0.18	313.00	323.79	313.00	38.15	0.01	0.12	92.00	85.00	0.00	153.00	148.87	322385.00	3.62	361.95	340.00
5	5	5	6060.00	8521.00	141.55	0	Spot (Block5, Row5, Column5)	4544.69	3991.50	2509.42	0.06	0.55	313.00	326.44	313.00	44.19	0.02	0.14	100.00	100.00	0.00	3678.50	4231.69	2472311.00	95.45	1244.48	896.50
5	6	5	6356.00	8522.00	147.00	-50	Spot (Block5, Row5, Column6)	352.60	338.00	39.89	0.02	0.11	316.00	333.10	316.00	43.43	0.02	0.13	44.00	12.00	0.00	22.00	36.60	210152.00	0.45	325.15	315.00
5	7	5	6654.00	8519.00	180.65	0	Spot (Block5, Row5, Column7)	1109.74	1081.00	388.58	0.01	0.35	317.00	335.47	317.00	45.88	0.02	0.14	100.00	100.00	0.00	764.00	792.74	1014303.00	16.88	540.71	517.00
5	8	5	6957.00	8523.00	156.65	0	Spot (Block5, Row5, Column8)	795.56	679.50	349.51	0.07	0.44	316.00	331.72	316.00	45.42	0.02	0.14	99.00	96.00	0.00	363.50	479.56	536207.00	10.21	416.90	408.00
5	1	6	4850.00	8812.00	171.20	0	Spot (Block5, Row6, Column1)	2494.11	2513.00	890.61	0.00	0.36	317.00	334.22	317.00	52.23	0.02	0.16	100.00	100.00	0.00	2196.00	2177.11	2055148.00	41.35	891.90	856.00
5	2	6	5155.00	8824.00	184.20	0	Spot (Block5, Row6, Column2)	782.17	757.00	209.65	0.01	0.27	314.00	327.31	314.00	44.23	0.02	0.14	100.00	100.00	0.00	443.00	468.17	742278.00	10.28	462.21	476.00
5	3	6	5452.00	8818.00	144.20	0	Spot (Block5, Row6, Column3)	728.68	728.00	155.35	0.00	0.21	311.00	318.72	311.00	33.74	0.01	0.11	100.00	99.00	0.00	417.00	417.68	408063.00	12.15	448.48	421.00
5	4	6	5756.00	8840.00	165.90	0	Spot (Block5, Row6, Column4)	363.31	377.00	40.30	0.02	0.11	310.00	316.31	310.00	32.51	0.01	0.10	67.00	51.00	0.00	67.00	53.31	277934.00	1.45	329.55	314.00
5	5	6	6054.00	8822.00	92.65	0	Spot (Block5, Row6, Column5)	3556.34	3649.00	839.06	0.01	0.24	311.00	320.86	311.00	38.84	0.01	0.12	100.00	100.00	0.00	3338.00	3245.34	764614.00	83.30	1353.43	1206.00
5	6	6	6347.00	8836.00	212.30	0	Spot (Block5, Row6, Column6)	391.46	391.00	52.20	0.00	0.13	311.00	323.62	311.00	39.93	0.02	0.12	76.00	51.00	0.00	80.00	80.46	502630.00	1.70	334.58	323.00
5	7	6	6651.00	8818.00	90.30	0	Spot (Block5, Row6, Column7)	669.63	647.00	163.04	0.01	0.24	311.00	325.75	311.00	40.83	0.02	0.13	100.00	99.00	0.00	336.00	358.63	136604.00	8.42	433.44	443.00
5	8	6	6960.00	8831.00	148.90	0	Spot (Block5, Row6, Column8)	939.68	872.00	377.32	0.03	0.40	315.00	329.18	315.00	40.22	0.02	0.12	100.00	100.00	0.00	557.00	624.68	567566.00	15.18	477.19	471.50
5	1	7	4852.00	9119.00	210.50	0	Spot (Block5, Row7, Column1)	495.75	467.00	139.95	0.03	0.28	310.00	320.08	310.00	39.36	0.01	0.12	95.00	86.00	0.00	157.00	185.75	625137.00	4.46	394.00	375.00
5	2	7	5166.00	9109.00	195.05	0	Spot (Block5, Row7, Column2)	363.57	373.00	34.38	0.01	0.09	309.00	317.64	309.00	33.82	0.01	0.11	66.00	46.00	0.00	64.00	54.57	391197.00	1.36	332.96	325.00
5	3	7	5469.00	9125.00	174.45	0	Spot (Block5, Row7, Column3)	375.44	386.00	55.29	0.01	0.15	307.00	311.72	307.00	27.36	0.01	0.09	75.00	67.00	0.00	79.00	68.44	321004.00	2.33	335.48	315.50
5	4	7	5737.00	9113.00	212.75	0	Spot (Block5, Row7, Column4)	357.64	367.50	45.20	0.01	0.13	311.00	319.09	311.00	32.99	0.01	0.10	54.00	43.00	0.00	56.50	46.64	459930.00	1.17	327.05	321.00
5	5	7	6060.00	9106.00	129.40	0	Spot (Block5, Row7, Column5)	433.77	413.00	51.10	0.02	0.12	315.00	326.83	315.00	37.82	0.02	0.12	96.00	87.00	0.00	98.00	118.77	193462.00	2.83	378.94	383.00
5	6	7	6352.00	9116.00	173.90	0	Spot (Block5, Row7, Column6)	907.97	895.00	259.64	0.01	0.29	310.00	329.51	310.00	66.73	0.03	0.20	100.00	99.00	0.00	585.00	597.97	763606.00	8.67	483.21	483.00
5	7	7	6653.00	9122.00	102.70	0	Spot (Block5, Row7, Column7)	915.74	876.00	242.26	0.02	0.26	306.00	318.41	306.00	39.42	0.02	0.12	100.00	100.00	0.00	570.00	609.74	244502.00	15.15	517.65	478.00
5	8	7	6960.00	9191.00	203.75	0	Spot (Block5, Row7, Column8)	356.61	341.00	48.75	0.02	0.14	309.00	321.38	309.00	37.96	0.02	0.12	48.00	31.00	0.00	32.00	47.61	419377.00	0.93	334.23	324.00
5	1	8	4860.00	9415.00	123.60	0	Spot (Block5, Row8, Column1)	458.28	473.00	58.28	0.01	0.13	308.00	312.92	308.00	27.38	0.01	0.09	99.00	97.00	0.00	165.00	150.28	187893.00	5.31	356.29	363.00
5	2	8	5155.00	9402.00	179.70	0	Spot (Block5, Row8, Column2)	390.89	394.00	44.79	0.00	0.11	305.00	309.74	305.00	26.74	0.01	0.09	88.00	75.00	0.00	89.00	85.89	353362.00	3.03	338.56	326.00
5	3	8	5445.00	9421.00	119.55	0	Spot (Block5, Row8, Column3)	409.40	397.00	51.96	0.01	0.13	305.00	310.23	305.00	28.21	0.01	0.09	90.00	87.00	0.00	92.00	104.40	153525.00	3.52	345.90	332.00
5	4	8	5750.00	9410.00	98.20	0	Spot (Block5, Row8, Column4)	1065.31	967.00	503.83	0.04	0.47	309.00	318.19	309.00	37.03	0.01	0.12	100.00	100.00	0.00	658.00	756.31	256740.00	20.18	590.43	526.00
5	5	8	6055.00	9421.00	147.00	-50	Spot (Block5, Row8, Column5)	333.09	319.00	39.14	0.02	0.12	312.00	328.38	312.00	70.55	0.02	0.21	10.00	0.00	0.00	7.00	21.09	196189.00	0.07	320.39	310.00
5	6	8	6358.00	9419.00	131.30	0	Spot (Block5, Row8, Column6)	6032.50	6037.00	2536.32	0.00	0.42	312.00	336.30	312.00	88.48	0.03	0.26	100.00	100.00	0.00	5725.00	5720.50	2793047.00	64.38	1520.41	1547.00
5	7	8	6651.00	9418.00	176.20	0	Spot (Block5, Row8, Column7)	484.34	485.00	82.07	0.00	0.17	306.00	321.34	306.00	61.94	0.02	0.19	93.00	67.00	0.00	179.00	178.34	420409.00	2.63	368.87	382.00
5	8	8	6943.00	9422.00	118.20	0	Spot (Block5, Row8, Column8)	453.49	450.00	67.74	0.00	0.15	310.00	323.54	310.00	50.73	0.02	0.16	92.00	64.00	0.00	140.00	143.49	167336.00	2.56	368.31	375.00
6	1	1	9359.00	7329.00	147.30	0	Spot (Block6, Row1, Column1)	11485.46	10618.50	5910.88	0.03	0.51	312.00	335.69	312.00	63.99	0.03	0.19	100.00	100.00	0.00	10306.50	11173.46	6776419.00	174.25	2619.52	2277.00
6	2	1	9660.00	7330.00	154.20	0	Spot (Block6, Row1, Column2)	467.34	468.00	87.36	0.00	0.19	310.00	331.97	310.00	55.90	0.03	0.17	93.00	60.00	0.00	158.00	157.34	306106.00	2.42	361.76	337.50
6	3	1	9965.00	7341.00	154.00	0	Spot (Block6, Row1, Column3)	590.77	533.50	202.53	0.04	0.34	307.00	325.30	307.00	47.79	0.03	0.15	92.00	80.00	0.00	226.50	283.77	385185.00	5.56	405.22	396.00
6	4	1	10275.00	7335.00	134.05	0	Spot (Block6, Row1, Column4)	487.25	492.00	101.55	0.00	0.21	314.00	334.51	314.00	48.20	0.03	0.14	89.00	68.00	0.00	178.00	173.25	237289.00	3.17	394.97	388.00
6	5	1	10565.00	7326.00	99.00	0	Spot (Block6, Row1, Column5)	793.70	764.00	224.96	0.02	0.28	335.00	351.70	335.00	52.97	0.02	0.15	100.00	100.00	0.00	429.00	458.70	196837.00	8.34	502.21	492.00
6	6	1	10861.00	7329.00	126.70	0	Spot (Block6, Row1, Column6)	956.05	919.50	254.26	0.02	0.27	340.00	353.32	340.00	57.69	0.02	0.16	100.00	100.00	0.00	579.50	616.05	407279.00	10.45	546.68	511.00
6	7	1	11157.00	7333.00	135.40	0	Spot (Block6, Row1, Column7)	1519.65	1411.50	525.21	0.03	0.35	365.00	365.07	365.00	80.01	0.00	0.22	100.00	100.00	0.00	1046.50	1154.65	747669.00	14.43	691.08	605.50
6	8	1	11461.00	7340.00	143.70	0	Spot (Block6, Row1, Column8)	17670.40	16637.00	6601.97	0.03	0.37	383.00	376.81	383.00	86.46	0.01	0.23	100.00	100.00	0.00	16254.00	17287.40	9948438.00	200.02	4167.85	3488.50
6	1	2	9392.00	7680.00	138.80	0	Spot (Block6, Row2, Column1)	368.61	386.00	59.33	0.02	0.16	307.00	322.75	307.00	50.23	0.02	0.16	59.00	15.00	0.00	79.00	61.61	190941.00	0.91	337.36	313.00
6	2	2	9661.00	7634.00	154.20	0	Spot (Block6, Row2, Column2)	677.64	651.00	172.39	0.02	0.25	305.00	321.89	305.00	47.70	0.02	0.15	100.00	100.00	0.00	346.00	372.64	442502.00	7.46	430.50	418.00
6	3	2	9976.00	7620.00	150.05	0	Spot (Block6, Row2, Column3)	404.90	402.00	51.78	0.00	0.13	307.00	328.41	307.00	53.43	0.03	0.16	84.00	30.00	0.00	95.00	97.90	248203.00	1.43	370.88	385.00
6	4	2	10264.00	7630.00	166.65	0	Spot (Block6, Row2, Column4)	645.80	608.00	153.71	0.03	0.24	313.00	336.82	313.00	55.65	0.03	0.17	99.00	96.00	0.00	295.00	332.80	497913.00	5.55	435.49	419.00
6	5	2	10560.00	7632.00	154.05	0	Spot (Block6, Row2, Column5)	524.78	500.00	98.15	0.02	0.19	317.00	339.72	317.00	51.81	0.03	0.15	97.00	83.00	0.00	183.00	207.78	340582.00	3.57	413.11	398.00
6	6	2	10864.00	7634.00	147.00	-50	Spot (Block6, Row2, Column6)	379.16	389.00	59.62	0.01	0.16	319.00	343.93	319.00	55.38	0.03	0.16	63.00	10.00	0.00	70.00	60.16	222946.00	0.64	338.81	314.00
6	7	2	11159.00	7634.00	177.65	0	Spot (Block6, Row2, Column7)	527.14	496.00	128.72	0.03	0.24	317.00	342.41	317.00	55.86	0.03	0.16	96.00	76.00	0.00	179.00	210.14	464406.00	3.31	403.85	400.50
6	8	2	11488.00	7614.00	189.85	0	Spot (Block6, Row2, Column8)	405.30	395.00	75.39	0.01	0.19	375.00	367.81	375.00	80.83	0.01	0.22	22.00	5.00	0.00	20.00	30.30	412190.00	0.46	377.63	387.00
6	1	3	9362.00	7923.00	115.10	0	Spot (Block6, Row3, Column1)	661.51	635.00	188.25	0.02	0.28	302.00	314.14	302.00	42.34	0.02	0.13	99.00	99.00	0.00	333.00	359.51	228221.00	8.20	410.98	410.00
6	2	3	9663.00	7934.00	190.85	0	Spot (Block6, Row3, Column2)	379.15	386.00	67.00	0.01	0.18	307.00	323.53	307.00	45.02	0.02	0.14	64.00	33.00	0.00	79.00	72.15	389011.00	1.24	347.59	329.00
6	3	3	9945.00	7970.00	233.60	0	Spot (Block6, Row3, Column3)	371.47	383.00	58.05	0.01	0.16	311.00	335.74	311.00	56.19	0.03	0.17	58.00	12.00	0.00	72.00	60.47	584322.00	0.64	337.16	316.00
6	4	3	10259.00	7933.00	146.90	0	Spot (Block6, Row3, Column4)	916.24	830.00	355.94	0.04	0.39	314.00	340.80	314.00	57.03	0.04	0.17	100.00	99.00	0.00	516.00	602.24	538749.00	10.09	483.76	470.00
6	5	3	10563.00	7933.00	147.00	-50	Spot (Block6, Row3, Column5)	369.14	382.00	76.49	0.01	0.21	314.00	339.17	314.00	53.66	0.03	0.16	54.00	17.00	0.00	68.00	55.14	216688.00	0.56	348.47	319.50
6	6	3	10862.00	7929.00	130.60	0	Spot (Block6, Row3, Column6)	1143.13	1075.00	332.09	0.03	0.29	309.00	336.49	309.00	56.27	0.04	0.17	100.00	99.00	0.00	766.00	834.13	522410.00	14.34	550.26	531.00
6	7	3	11165.00	7939.00	161.15	0	Spot (Block6, Row3, Column7)	748.28	651.00	294.39	0.06	0.39	311.00	339.66	311.00	63.93	0.04	0.19	99.00	87.00	0.00	340.00	437.28	539509.00	6.39	427.02	417.50
6	8	3	11462.00	7946.00	154.70	0	Spot (Block6, Row3, Column8)	2686.90	2453.00	1152.62	0.04	0.43	349.00	360.46	349.00	71.54	0.01	0.20	100.00	100.00	0.00	2104.00	2337.90	1765293.00	32.52	1004.03	899.50
6	1	4	9356.00	8226.00	149.20	0	Spot (Block6, Row4, Column1)	824.46	746.50	323.14	0.04	0.39	302.00	311.01	302.00	37.69	0.01	0.12	99.00	98.00	0.00	444.50	522.46	504568.00	13.62	448.41	421.50
6	2	4	9664.00	8236.00	117.60	0	Spot (Block6, Row4, Column2)	486.35	487.00	106.72	0.00	0.22	311.00	328.20	311.00	47.87	0.02	0.15	92.00	66.00	0.00	176.00	175.35	176546.00	3.30	385.99	385.50
6	3	4	9964.00	8225.00	103.80	0	Spot (Block6, Row4, Column3)	2257.79	2175.00	762.63	0.02	0.34	317.00	341.65	317.00	54.24	0.03	0.16	100.00	100.00	0.00	1858.00	1940.79	629923.00	35.33	813.92	693.00
6	4	4	10273.00	8235.00	176.45	0	Spot (Block6, Row4, Column4)	405.55	397.50	59.88	0.01	0.15	316.00	342.79	316.00	55.81	0.04	0.16	79.00	22.00	0.00	81.50	89.55	352021.00	1.12	374.32	384.00
6	5	4	10562.00	8233.00	147.00	-50	Spot (Block6, Row4, Column5)	359.63	363.50	72.81	0.00	0.20	321.00	345.19	321.00	55.40	0.03	0.16	46.00	9.00	0.00	42.50	38.63	212180.00	0.26	330.66	308.00
6	6	4	10857.00	8226.00	187.20	0	Spot (Block6, Row4, Column6)	539.67	505.50	99.47	0.03	0.18	318.00	341.11	318.00	53.23	0.03	0.16	99.00	89.00	0.00	187.50	221.67	533195.00	3.73	404.98	394.00
6	7	4	11164.00	8231.00	117.90	0	Spot (Block6, Row4, Column7)	514.29	487.00	110.65	0.02	0.22	318.00	350.77	318.00	82.59	0.04	0.24	90.00	53.00	0.00	169.00	196.29	186172.00	1.98	387.02	394.00
6	8	4	11463.00	8233.00	187.45	0	Spot (Block6, Row4, Column8)	480.00	428.00	117.62	0.05	0.25	328.00	351.72	328.00	60.48	0.03	0.17	85.00	48.00	0.00	100.00	152.00	474724.00	2.12	394.07	395.00
6	1	5	9361.00	8531.00	121.45	0	Spot (Block6, Row5, Column1)	547.74	511.00	121.52	0.03	0.22	301.00	311.67	301.00	43.63	0.02	0.14	99.00	93.00	0.00	210.00	246.74	211975.00	5.41	397.67	378.00
6	2	5	9662.00	8532.00	147.25	0	Spot (Block6, Row5, Column2)	1929.57	1861.00	525.87	0.02	0.27	313.00	336.44	313.00	59.46	0.03	0.18	100.00	100.00	0.00	1548.00	1616.57	1151956.00	26.79	749.06	741.00
6	3	5	9955.00	8526.00	153.50	0	Spot (Block6, Row5, Column3)	1414.83	1388.50	568.97	0.01	0.40	316.00	339.32	316.00	54.81	0.03	0.16	100.00	100.00	0.00	1072.50	1098.83	916810.00	19.62	601.04	578.50
6	4	5	10266.00	8539.00	169.60	0	Spot (Block6, Row5, Column4)	590.39	552.00	168.83	0.03	0.29	327.00	349.93	327.00	58.05	0.03	0.17	98.00	80.00	0.00	225.00	263.39	474084.00	4.14	392.06	397.00
6	5	5	10564.00	8536.00	143.25	0	Spot (Block6, Row5, Column5)	4314.39	3863.00	2341.14	0.05	0.54	361.00	356.62	361.00	59.46	0.01	0.17	100.00	100.00	0.00	3502.00	3953.39	2420370.00	66.56	1143.38	804.00
6	6	5	10866.00	8528.00	165.40	0	Spot (Block6, Row5, Column6)	488.29	484.00	103.48	0.00	0.21	351.00	362.46	351.00	81.69	0.01	0.23	57.00	37.00	0.00	133.00	137.29	369144.00	1.54	386.60	391.50
6	7	5	11159.00	8532.00	175.85	0	Spot (Block6, Row5, Column7)	4026.17	3668.50	1974.67	0.04	0.49	355.00	370.37	355.00	100.95	0.02	0.27	100.00	100.00	0.00	3313.50	3671.17	3470559.00	36.21	1125.82	1112.50
6	8	5	11461.00	8537.00	156.30	0	Spot (Block6, Row5, Column8)	1157.23	1014.00	619.32	0.06	0.54	359.00	361.37	359.00	79.70	0.00	0.22	96.00	87.00	0.00	655.00	798.23	775346.00	9.99	497.49	486.00
6	1	6	9356.00	8823.00	155.75	0	Spot (Block6, Row6, Column1)	824.94	789.00	234.27	0.02	0.28	300.00	315.64	300.00	52.72	0.02	0.17	100.00	99.00	0.00	489.00	524.94	550237.00	9.66	471.17	424.50
6	2	6	9658.00	8828.00	182.60	0	Spot (Block6, Row6, Column2)	2003.78	1945.50	741.03	0.01	0.37	309.00	334.93	309.00	64.27	0.03	0.19	100.00	100.00	0.00	1636.50	1694.78	1871534.00	25.97	781.10	745.50
6	3	6	9950.00	8830.00	141.55	0	Spot (Block6, Row6, Column3)	984.24	935.00	321.18	0.02	0.33	315.00	341.02	315.00	59.05	0.03	0.17	100.00	100.00	0.00	620.00	669.24	540348.00	10.89	488.06	477.00
6	4	6	10262.00	8843.00	119.75	0	Spot (Block6, Row6, Column4)	437.69	415.00	59.66	0.02	0.14	330.00	351.33	330.00	59.20	0.03	0.17	89.00	36.00	0.00	85.00	107.69	166323.00	1.46	385.06	394.50
6	5	6	10560.00	8835.00	93.70	0	Spot (Block6, Row6, Column5)	3542.10	3480.00	808.82	0.01	0.23	381.00	366.17	381.00	63.39	0.02	0.17	100.00	100.00	0.00	3099.00	3161.10	782805.00	50.10	1378.69	1278.00
6	6	6	10868.00	8828.00	159.85	0	Spot (Block6, Row6, Column6)	488.08	488.50	86.63	0.00	0.18	374.00	366.16	374.00	73.00	0.01	0.20	61.00	22.00	0.00	114.50	114.08	345561.00	1.67	417.58	406.00
6	7	6	11150.00	8831.00	92.65	0	Spot (Block6, Row6, Column7)	794.95	763.00	158.24	0.02	0.20	343.00	358.22	343.00	75.68	0.02	0.21	100.00	99.00	0.00	420.00	451.95	169325.00	5.77	518.91	491.00
6	8	6	11466.00	8843.00	147.85	0	Spot (Block6, Row6, Column8)	1380.64	1205.00	672.11	0.06	0.49	333.00	352.68	333.00	55.81	0.02	0.16	100.00	100.00	0.00	872.00	1047.64	829765.00	18.42	578.76	531.00
6	1	7	9360.00	9126.00	163.60	0	Spot (Block6, Row7, Column1)	607.42	579.00	156.70	0.02	0.26	295.00	301.07	295.00	38.92	0.01	0.13	99.00	98.00	0.00	284.00	312.42	450704.00	7.87	395.12	393.00
6	2	7	9666.00	9106.00	141.55	0	Spot (Block6, Row7, Column2)	388.79	395.00	59.18	0.01	0.15	301.00	318.22	301.00	53.89	0.02	0.17	77.00	23.00	0.00	94.00	87.79	210724.00	1.31	343.56	323.00
6	3	7	9967.00	9112.00	218.05	0	Spot (Block6, Row7, Column3)	354.14	358.50	49.86	0.01	0.14	309.00	328.90	309.00	48.57	0.03	0.15	50.00	16.00	0.00	49.50	45.14	483758.00	0.52	324.39	311.50
6	4	7	10266.00	9142.00	186.60	0	Spot (Block6, Row7, Column4)	403.59	405.00	74.55	0.00	0.18	315.00	341.25	315.00	57.08	0.03	0.17	71.00	26.00	0.00	90.00	88.59	394307.00	1.09	365.70	387.50
6	5	7	10560.00	9131.00	149.70	0	Spot (Block6, Row7, Column5)	518.06	504.00	107.08	0.01	0.21	348.00	361.30	348.00	74.20	0.02	0.21	72.00	53.00	0.00	156.00	170.06	317052.00	2.11	396.68	396.00
6	6	7	10855.00	9129.00	165.15	0	Spot (Block6, Row7, Column6)	2804.34	2835.00	1003.64	0.00	0.36	374.00	369.97	374.00	86.33	0.00	0.23	100.00	100.00	0.00	2461.00	2430.34	2128497.00	28.20	918.28	901.00
6	7	7	11156.00	9136.00	100.45	0	Spot (Block6, Row7, Column7)	1040.72	996.00	298.27	0.02	0.29	322.00	352.20	322.00	74.71	0.04	0.21	100.00	100.00	0.00	674.00	718.72	267465.00	9.22	552.80	512.00
6	8	7	11465.00	9133.00	162.55	0	Spot (Block6, Row7, Column8)	713.01	674.00	165.33	0.02	0.23	330.00	350.62	330.00	56.46	0.03	0.16	99.00	97.00	0.00	344.00	383.01	521213.00	6.42	458.98	456.00
6	1	8	9361.00	9428.00	107.95	0	Spot (Block6, Row8, Column1)	509.69	493.00	146.29	0.01	0.29	293.00	294.08	293.00	36.33	0.00	0.12	98.00	95.00	0.00	200.00	216.69	154945.00	5.93	369.76	373.00
6	2	8	9660.00	9431.00	168.60	0	Spot (Block6, Row8, Column2)	434.27	408.00	89.12	0.03	0.21	298.00	302.88	298.00	38.36	0.01	0.13	90.00	77.00	0.00	110.00	136.27	342207.00	3.43	347.12	325.00
6	3	8	9976.00	9442.00	124.25	0	Spot (Block6, Row8, Column3)	423.52	400.00	86.22	0.02	0.20	302.00	313.61	302.00	45.64	0.02	0.15	82.00	60.00	0.00	98.00	121.52	172372.00	2.41	350.74	330.00
6	4	8	10257.00	9432.00	100.35	0	Spot (Block6, Row8, Column4)	5148.75	5076.00	1332.52	0.01	0.26	306.00	325.32	306.00	51.30	0.03	0.16	100.00	100.00	0.00	4770.00	4842.75	1318079.00	94.03	1578.42	1388.50
6	5	8	10589.00	9421.00	188.45	0	Spot (Block6, Row8, Column5)	378.68	384.00	64.98	0.01	0.17	310.00	334.74	310.00	56.54	0.03	0.17	63.00	14.00	0.00	74.00	68.68	378300.00	0.78	335.12	312.00
6	6	8	10853.00	9429.00	105.80	0	Spot (Block6, Row8, Column6)	1815.05	1754.00	494.57	0.01	0.27	314.00	346.83	314.00	71.11	0.04	0.21	100.00	100.00	0.00	1440.00	1501.05	520919.00	20.65	777.50	763.50
6	7	8	11156.00	9429.00	168.50	0	Spot (Block6, Row8, Column7)	578.04	553.50	161.87	0.02	0.28	314.00	339.96	314.00	54.84	0.03	0.16	98.00	81.00	0.00	239.50	264.04	454340.00	4.34	394.25	400.00
6	8	8	11460.00	9437.00	147.00	-50	Spot (Block6, Row8, Column8)	398.55	389.00	95.99	0.01	0.24	330.00	350.31	330.00	54.40	0.03	0.16	53.00	25.00	0.00	59.00	68.55	235545.00	0.89	329.06	309.00
7	1	1	13861.00	7342.00	148.60	0	Spot (Block7, Row1, Column1)	11102.85	9889.00	5934.13	0.05	0.53	202.00	210.00	202.00	45.56	0.02	0.22	100.00	100.00	0.00	9687.00	10900.85	6717223.00	239.09	2555.36	1852.00
7	2	1	14168.00	7327.00	152.20	0	Spot (Block7, Row1, Column2)	259.37	252.50	40.14	0.01	0.15	200.00	204.55	200.00	33.06	0.01	0.16	68.00	45.00	0.00	52.50	59.37	164443.00	1.66	219.95	206.00
7	3	1	14433.00	7346.00	220.30	0	Spot (Block7, Row1, Column3)	229.18	219.00	31.51	0.02	0.14	199.00	200.88	199.00	20.13	0.00	0.10	48.00	26.00	0.00	20.00	30.18	319242.00	1.41	205.64	204.00
7	4	1	14765.00	7355.00	121.35	0	Spot (Block7, Row1, Column4)	272.54	282.00	32.58	0.01	0.12	200.00	202.27	200.00	19.79	0.00	0.10	87.00	80.00	0.00	82.00	72.54	106020.00	3.55	227.78	215.00
7	5	1	15078.00	7401.00	218.45	0	Spot (Block7, Row1, Column5)	229.02	218.00	37.72	0.02	0.16	203.00	205.28	203.00	25.05	0.00	0.12	32.00	20.00	0.00	15.00	26.02	313752.00	0.95	215.03	211.00
7	6	1	15374.00	7338.00	126.90	0	Spot (Block7, Row1, Column6)	515.73	493.50	149.57	0.02	0.29	208.00	213.99	208.00	27.92	0.01	0.13	100.00	100.00	0.00	285.50	307.73	221764.00	10.81	288.52	282.00
7	7	1	15656.00	7361.00	153.55	0	Spot (Block7, Row1, Column7)	276.81	284.00	34.53	0.01	0.12	219.00	231.87	219.00	58.76	0.02	0.25	58.00	2.00	0.00	65.00	57.81	179093.00	0.76	252.30	242.00
7	8	1	15962.00	7349.00	139.45	0	Spot (Block7, Row1, Column8)	18774.23	17367.00	7135.89	0.03	0.38	229.00	250.48	229.00	80.21	0.04	0.32	100.00	100.00	0.00	17138.00	18545.23	9818923.00	230.95	4766.54	3869.00
7	1	2	13864.00	7640.00	147.00	-50	Spot (Block7, Row2, Column1)	210.53	208.00	15.58	0.01	0.07	201.00	205.80	201.00	33.47	0.01	0.16	6.00	1.00	0.00	7.00	9.53	124003.00	0.14	219.13	211.00
7	2	2	14179.00	7649.00	155.05	0	Spot (Block7, Row2, Column2)	240.38	221.00	36.90	0.04	0.15	202.00	205.00	202.00	23.82	0.01	0.12	45.00	39.00	0.00	19.00	38.38	159370.00	1.49	225.14	214.00
7	3	2	14481.00	7627.00	147.00	0	Spot (Block7, Row2, Column3)	243.07	226.00	46.69	0.03	0.19	202.00	205.65	202.00	22.67	0.01	0.11	51.00	36.00	0.00	24.00	41.07	143898.00	1.65	218.75	212.00
7	4	2	14792.00	7657.00	129.25	0	Spot (Block7, Row2, Column4)	254.62	269.00	41.70	0.02	0.16	201.00	204.03	201.00	21.67	0.01	0.11	70.00	58.00	0.00	68.00	53.62	114072.00	2.33	223.74	211.00
7	5	2	15076.00	7644.00	191.65	0	Spot (Block7, Row2, Column5)	305.12	300.00	51.32	0.01	0.17	204.00	210.17	204.00	36.92	0.01	0.18	85.00	76.00	0.00	96.00	101.12	316718.00	2.57	230.02	219.00
7	6	2	15364.00	7645.00	147.00	-50	Spot (Block7, Row2, Column6)	219.35	213.00	21.47	0.01	0.10	211.00	232.74	211.00	90.23	0.04	0.39	0.00	0.00	0.00	2.00	8.35	129418.00	-0.15	216.80	214.00
7	7	2	15672.00	7644.00	185.60	0	Spot (Block7, Row2, Column7)	252.37	243.50	35.24	0.02	0.14	209.00	214.43	209.00	26.41	0.01	0.12	54.00	45.00	0.00	34.50	43.37	245306.00	1.44	225.67	215.00
7	8	2	15998.00	7639.00	202.30	0	Spot (Block7, Row2, Column8)	271.19	277.50	29.80	0.01	0.11	221.00	240.08	221.00	71.72	0.04	0.30	26.00	0.00	0.00	56.50	50.19	315667.00	0.43	245.41	233.00
7	1	3	13841.00	7976.00	93.90	0	Spot (Block7, Row3, Column1)	256.33	261.00	33.10	0.01	0.13	200.00	202.35	200.00	22.73	0.01	0.11	79.00	50.00	0.00	61.00	56.33	55624.00	2.37	229.16	218.00
7	2	3	14166.00	7962.00	223.55	0	Spot (Block7, Row3, Column2)	242.85	232.00	39.11	0.02	0.16	204.00	208.15	204.00	24.67	0.01	0.12	54.00	38.00	0.00	28.00	38.85	346783.00	1.41	218.54	213.00
7	3	3	14466.00	7938.00	133.95	0	Spot (Block7, Row3, Column3)	247.07	231.00	75.00	0.03	0.30	206.00	209.83	206.00	24.07	0.01	0.11	50.00	37.00	0.00	25.00	41.07	118841.00	1.55	223.63	219.00
7	4	3	14761.00	7941.00	146.10	0	Spot (Block7, Row3, Column4)	760.98	678.00	296.21	0.05	0.39	205.00	210.42	205.00	26.80	0.01	0.13	100.00	100.00	0.00	473.00	555.98	441371.00	20.54	356.66	341.00
7	5	3	15064.00	7944.00	147.00	-50	Spot (Block7, Row3, Column5)	224.05	211.00	35.53	0.03	0.16	210.00	232.68	210.00	89.16	0.04	0.38	1.00	0.00	0.00	1.00	14.05	131740.00	-0.10	215.60	209.00
7	6	3	15360.00	7941.00	198.60	0	Spot (Block7, Row3, Column6)	5998.92	5129.50	3495.56	0.07	0.58	218.00	264.90	218.00	124.79	0.08	0.47	100.00	100.00	0.00	4911.50	5780.92	6706787.00	45.95	1566.11	1566.00
7	7	3	15664.00	7946.00	147.00	-50	Spot (Block7, Row3, Column7)	251.93	245.00	39.11	0.01	0.16	211.00	236.96	211.00	87.21	0.05	0.37	10.00	0.00	0.00	34.00	40.93	148640.00	0.17	219.15	213.00
7	8	3	15966.00	7958.00	153.45	0	Spot (Block7, Row3, Column8)	1136.74	1091.00	432.77	0.02	0.38	217.00	227.65	217.00	34.61	0.02	0.15	100.00	100.00	0.00	874.00	919.74	733195.00	26.26	475.84	416.00
7	1	4	13859.00	8240.00	152.85	0	Spot (Block7, Row4, Column1)	807.48	734.00	348.52	0.04	0.43	205.00	209.32	205.00	25.25	0.01	0.12	100.00	100.00	0.00	529.00	602.48	522439.00	23.69	326.29	303.00
7	2	4	14168.00	8244.00	113.00	0	Spot (Block7, Row4, Column2)	720.67	691.00	176.07	0.02	0.24	211.00	217.44	211.00	28.57	0.01	0.13	100.00	100.00	0.00	480.00	509.67	239984.00	17.61	378.15	367.00
7	3	4	14469.00	8249.00	102.60	0	Spot (Block7, Row4, Column3)	1450.78	1356.00	441.63	0.03	0.30	211.00	218.59	211.00	33.24	0.02	0.15	100.00	100.00	0.00	1145.00	1239.78	393161.00	37.07	596.41	520.00
7	4	4	14752.00	8251.00	141.40	0	Spot (Block7, Row4, Column4)	249.10	231.00	37.70	0.03	0.15	210.00	217.05	210.00	27.69	0.01	0.13	42.00	35.00	0.00	21.00	39.10	135263.00	1.16	227.40	220.00
7	5	4	15063.00	8244.00	147.00	-50	Spot (Block7, Row4, Column5)	237.97	220.00	39.81	0.03	0.17	215.00	224.98	215.00	32.28	0.02	0.14	31.00	23.00	0.00	5.00	22.97	139925.00	0.40	217.88	212.00
7	6	4	15360.00	8252.00	190.60	0	Spot (Block7, Row4, Column6)	398.88	395.00	86.15	0.00	0.22	215.00	239.75	215.00	84.18	0.05	0.35	89.00	62.00	0.00	180.00	183.88	409255.00	1.89	281.87	286.00
7	7	4	15672.00	8249.00	244.15	0	Spot (Block7, Row4, Column7)	239.31	226.00	33.20	0.02	0.14	212.00	218.73	212.00	28.90	0.01	0.13	35.00	26.00	0.00	14.00	27.31	412088.00	0.71	218.91	212.00
7	8	4	15927.00	8221.00	131.10	0	Spot (Block7, Row4, Column8)	256.35	255.50	30.40	0.00	0.12	217.00	227.69	217.00	32.85	0.02	0.14	54.00	27.00	0.00	38.50	39.35	117922.00	0.87	237.02	227.50
7	1	5	13863.00	8545.00	122.85	0	Spot (Block7, Row5, Column1)	379.99	366.00	99.27	0.02	0.26	211.00	224.78	211.00	55.96	0.03	0.25	98.00	60.00	0.00	155.00	168.99	151616.00	2.77	261.72	267.00
7	2	5	14166.00	8546.00	150.55	0	Spot (Block7, Row5, Column2)	1271.26	1278.50	452.59	0.00	0.36	214.00	224.52	214.00	35.96	0.02	0.16	100.00	100.00	0.00	1064.50	1057.26	790726.00	29.11	498.74	456.00
7	3	5	14459.00	8542.00	153.00	0	Spot (Block7, Row5, Column3)	2853.03	2490.00	1556.30	0.06	0.55	216.00	227.59	216.00	41.28	0.02	0.18	100.00	100.00	0.00	2274.00	2637.03	1828792.00	63.59	696.52	599.50
7	4	5	14761.00	8534.00	162.80	0	Spot (Block7, Row5, Column4)	374.91	367.00	94.45	0.01	0.25	211.00	220.95	211.00	36.97	0.02	0.17	94.00	87.00	0.00	156.00	163.91	276311.00	4.16	266.58	269.00
7	5	5	15064.00	8546.00	144.70	0	Spot (Block7, Row5, Column5)	1615.97	1474.00	812.69	0.04	0.50	213.00	221.69	213.00	30.63	0.02	0.14	100.00	100.00	0.00	1261.00	1402.97	922717.00	45.51	534.26	451.50
7	6	5	15358.00	8525.00	156.20	0	Spot (Block7, Row5, Column6)	257.83	273.00	34.26	0.02	0.13	217.00	226.72	217.00	31.74	0.02	0.14	56.00	37.00	0.00	56.00	40.83	173776.00	0.98	240.23	225.50
7	7	5	15664.00	8546.00	171.50	0	Spot (Block7, Row5, Column7)	851.97	781.00	301.53	0.04	0.35	215.00	223.60	215.00	31.56	0.02	0.14	100.00	100.00	0.00	566.00	636.97	699466.00	19.91	394.60	390.00
7	8	5	15953.00	8560.00	193.15	0	Spot (Block7, Row5, Column8)	283.42	286.00	47.24	0.00	0.17	222.00	232.99	222.00	33.39	0.02	0.14	72.00	45.00	0.00	64.00	61.42	299291.00	1.51	240.49	234.00
7	1	6	13857.00	8837.00	172.95	0	Spot (Block7, Row6, Column1)	4803.98	4728.50	1948.57	0.01	0.41	211.00	232.91	211.00	75.20	0.04	0.32	100.00	100.00	0.00	4517.50	4592.98	3958482.00	60.79	1338.02	1296.50
7	2	6	14163.00	8841.00	180.05	0	Spot (Block7, Row6, Column2)	564.77	565.00	147.33	0.00	0.26	216.00	230.45	216.00	51.72	0.03	0.22	100.00	97.00	0.00	349.00	348.77	513941.00	6.46	311.86	304.00
7	3	6	14454.00	8841.00	142.55	0	Spot (Block7, Row6, Column3)	539.85	524.00	125.66	0.01	0.23	213.00	222.59	213.00	36.62	0.02	0.16	100.00	99.00	0.00	311.00	326.85	299619.00	8.66	316.32	287.00
7	4	6	14766.00	8828.00	186.90	0	Spot (Block7, Row6, Column4)	253.63	254.00	31.90	0.00	0.13	208.00	212.83	208.00	25.33	0.01	0.12	64.00	48.00	0.00	46.00	45.63	249571.00	1.61	234.90	227.00
7	5	6	15071.00	8849.00	105.25	0	Spot (Block7, Row6, Column5)	522.03	505.50	113.21	0.01	0.22	212.00	219.41	212.00	29.44	0.01	0.13	100.00	100.00	0.00	293.50	310.03	148256.00	10.28	320.96	292.00
7	6	6	15362.00	8845.00	147.00	-50	Spot (Block7, Row6, Column6)	326.23	247.00	290.63	0.12	0.89	217.00	225.36	217.00	30.49	0.02	0.14	49.00	38.00	0.00	30.00	109.23	192475.00	3.31	308.15	280.00
7	7	6	15674.00	8825.00	193.55	0	Spot (Block7, Row6, Column7)	236.92	228.00	32.04	0.02	0.14	215.00	222.05	215.00	28.24	0.01	0.13	32.00	18.00	0.00	13.00	21.92	251131.00	0.53	221.56	215.00
7	8	6	15970.00	8859.00	179.50	0	Spot (Block7, Row6, Column8)	286.97	291.00	33.00	0.01	0.11	224.00	233.74	224.00	31.79	0.02	0.14	82.00	55.00	0.00	67.00	62.97	257702.00	1.67	250.84	251.00
7	1	7	13861.00	9143.00	159.35	0	Spot (Block7, Row7, Column1)	1133.49	1011.50	501.22	0.05	0.44	212.00	227.22	212.00	55.57	0.03	0.24	100.00	100.00	0.00	799.50	921.49	800245.00	16.31	411.49	397.50
7	2	7	14141.00	9139.00	261.65	0	Spot (Block7, Row7, Column2)	238.32	230.00	32.57	0.02	0.14	214.00	222.77	214.00	32.44	0.02	0.15	32.00	11.00	0.00	16.00	24.32	474496.00	0.48	221.57	212.00
7	3	7	14462.00	9142.00	147.00	-50	Spot (Block7, Row7, Column3)	236.57	222.00	36.63	0.03	0.15	214.00	221.16	214.00	29.10	0.01	0.13	32.00	23.00	0.00	8.00	22.57	140995.00	0.53	229.23	219.00
7	4	7	14762.00	9143.00	147.00	-50	Spot (Block7, Row7, Column4)	227.20	217.00	32.81	0.02	0.14	212.00	218.69	212.00	27.95	0.01	0.13	26.00	18.00	0.00	5.00	15.20	134274.00	0.30	239.80	231.00
7	5	7	15064.00	9132.00	132.15	0	Spot (Block7, Row7, Column5)	272.28	281.00	31.53	0.01	0.12	213.00	218.78	213.00	26.11	0.01	0.12	79.00	65.00	0.00	68.00	59.28	127972.00	2.05	246.46	233.50
7	6	7	15355.00	9139.00	168.80	0	Spot (Block7, Row7, Column6)	673.13	645.50	210.44	0.02	0.31	219.00	235.30	219.00	68.24	0.03	0.29	100.00	97.00	0.00	426.50	454.13	531771.00	6.42	349.39	332.00
7	7	7	15668.00	9134.00	133.65	0	Spot (Block7, Row7, Column7)	272.45	278.00	24.19	0.01	0.09	219.00	226.64	219.00	31.07	0.01	0.14	79.00	42.00	0.00	59.00	53.45	130230.00	1.47	247.74	243.00
7	8	7	15977.00	9124.00	117.20	0	Spot (Block7, Row7, Column8)	387.16	353.00	162.35	0.04	0.42	227.00	238.56	227.00	33.47	0.02	0.14	66.00	56.00	0.00	126.00	160.16	139376.00	4.44	307.90	239.00
7	1	8	13865.00	9435.00	125.00	0	Spot (Block7, Row8, Column1)	384.91	383.00	83.21	0.00	0.22	207.00	212.91	207.00	29.02	0.01	0.14	100.00	99.00	0.00	176.00	177.91	160508.00	5.93	269.32	277.50
7	2	8	14151.00	9436.00	204.90	0	Spot (Block7, Row8, Column2)	251.29	252.00	31.56	0.00	0.13	211.00	216.93	211.00	26.55	0.01	0.12	58.00	40.00	0.00	41.00	40.29	299032.00	1.29	223.40	217.00
7	3	8	14435.00	9442.00	186.15	0	Spot (Block7, Row8, Column3)	243.65	233.00	28.42	0.02	0.12	213.00	218.01	213.00	27.01	0.01	0.12	39.00	25.00	0.00	20.00	30.65	238775.00	0.95	229.54	219.00
7	4	8	14757.00	9448.00	101.30	0	Spot (Block7, Row8, Column4)	2574.70	2543.00	775.22	0.01	0.30	212.00	219.21	212.00	28.24	0.01	0.13	100.00	100.00	0.00	2331.00	2362.70	674572.00	83.40	896.62	857.00
7	5	8	15067.00	9432.00	117.65	0	Spot (Block7, Row8, Column5)	256.60	260.00	27.39	0.01	0.11	216.00	229.94	216.00	63.04	0.03	0.27	26.00	0.00	0.00	44.00	40.60	94942.00	0.42	232.32	226.50
7	6	8	15368.00	9447.00	120.25	0	Spot (Block7, Row8, Column6)	10605.18	10376.00	4292.12	0.01	0.40	225.00	249.67	225.00	89.54	0.05	0.36	100.00	100.00	0.00	10151.00	10380.18	4072389.00	115.65	2343.60	2198.00
7	7	8	15651.00	9435.00	163.00	0	Spot (Block7, Row8, Column7)	366.92	364.00	94.74	0.00	0.26	223.00	240.39	223.00	68.70	0.03	0.29	83.00	51.00	0.00	141.00	143.92	270419.00	1.84	264.60	261.50
7	8	8	15956.00	9448.00	91.35	0	Spot (Block7, Row8, Column8)	474.66	441.50	236.41	0.03	0.50	227.00	236.82	227.00	32.90	0.02	0.14	100.00	97.00	0.00	214.50	247.66	97780.00	7.23	319.90	300.50
8	1	1	18364.00	7353.00	151.05	0	Spot (Block8, Row1, Column1)	10522.35	9047.00	5810.23	0.07	0.55	390.00	386.15	390.00	63.91	0.00	0.17	100.00	100.00	0.00	8657.00	10132.35	6597514.00	158.59	2329.63	1746.00
8	2	1	18654.00	7337.00	163.15	0	Spot (Block8, Row1, Column2)	480.29	487.50	90.97	0.01	0.19	393.00	390.47	393.00	50.12	0.00	0.13	57.00	45.00	0.00	94.50	87.29	353497.00	1.79	426.33	400.00
8	3	1	18948.00	7351.00	198.00	0	Spot (Block8, Row1, Column3)	435.55	408.00	58.53	0.03	0.13	393.00	386.63	393.00	42.93	0.01	0.11	42.00	34.00	0.00	15.00	42.55	483899.00	1.14	400.33	396.00
8	4	1	19257.00	7372.00	94.70	0	Spot (Block8, Row1, Column4)	486.32	497.00	63.56	0.01	0.13	392.00	388.47	392.00	38.95	0.00	0.10	71.00	67.00	0.00	105.00	94.32	105046.00	2.51	430.39	410.00
8	5	1	19613.00	7352.00	186.60	0	Spot (Block8, Row1, Column5)	415.44	408.00	49.01	0.01	0.12	392.00	385.16	392.00	38.63	0.01	0.10	25.00	16.00	0.00	16.00	23.44	408793.00	0.78	400.61	399.00
8	6	1	19862.00	7346.00	138.30	0	Spot (Block8, Row1, Column6)	464.49	475.00	50.20	0.01	0.11	386.00	374.05	386.00	39.87	0.01	0.11	68.00	54.00	0.00	89.00	78.49	241535.00	2.27	421.68	412.00
8	7	1	20171.00	7372.00	154.00	0	Spot (Block8, Row1, Column7)	412.42	409.00	27.99	0.00	0.07	379.00	371.19	379.00	62.64	0.01	0.17	11.00	0.00	0.00	30.00	33.42	267659.00	0.66	382.22	394.00
8	8	1	20462.00	7359.00	138.55	0	Spot (Block8, Row1, Column8)	19739.72	18938.50	7002.60	0.02	0.35	376.00	372.98	376.00	74.50	0.00	0.20	100.00	100.00	0.00	18562.50	19363.72	10225174.00	259.94	4950.82	3845.00
8	1	2	18363.00	7656.00	147.00	-50	Spot (Block8, Row2, Column1)	394.34	386.00	53.10	0.01	0.13	391.00	389.10	391.00	53.06	0.00	0.14	15.00	4.00	0.00	-5.00	3.34	231477.00	0.10	427.49	402.50
8	2	2	18661.00	7655.00	149.95	0	Spot (Block8, Row2, Column2)	434.95	406.00	56.65	0.03	0.13	393.00	390.68	393.00	42.63	0.00	0.11	34.00	28.00	0.00	13.00	41.95	268366.00	1.04	409.13	400.50
8	3	2	18963.00	7658.00	147.00	-50	Spot (Block8, Row2, Column3)	414.49	392.00	71.10	0.02	0.17	392.00	385.19	392.00	44.57	0.01	0.12	25.00	19.00	0.00	0.00	22.49	244132.00	0.66	422.57	404.00
8	4	2	19255.00	7666.00	277.05	0	Spot (Block8, Row2, Column4)	403.52	397.00	49.14	0.01	0.12	393.00	388.09	393.00	42.67	0.01	0.11	19.00	9.00	0.00	4.00	10.52	906304.00	0.36	387.60	390.00
8	5	2	19568.00	7651.00	193.60	0	Spot (Block8, Row2, Column5)	536.73	510.00	72.67	0.02	0.14	392.00	385.55	392.00	40.55	0.01	0.11	94.00	88.00	0.00	118.00	144.73	566255.00	3.73	441.48	422.00
8	6	2	19831.00	7655.00	185.50	0	Spot (Block8, Row2, Column6)	433.39	413.00	47.49	0.02	0.11	387.00	380.88	387.00	44.65	0.01	0.12	38.00	28.00	0.00	26.00	46.39	420387.00	1.18	399.61	398.00
8	7	2	20168.00	7657.00	196.80	0	Spot (Block8, Row2, Column7)	412.79	398.00	56.33	0.02	0.14	380.00	366.47	380.00	40.16	0.02	0.11	22.00	18.00	0.00	18.00	32.79	451591.00	1.15	388.49	392.00
8	8	2	20522.00	7685.00	154.70	0	Spot (Block8, Row2, Column8)	414.12	400.50	45.26	0.01	0.11	379.00	371.60	379.00	58.02	0.01	0.16	24.00	6.00	0.00	21.50	35.12	271661.00	0.73	373.64	380.00
8	1	3	18374.00	7945.00	137.70	0	Spot (Block8, Row3, Column1)	485.74	484.00	74.30	0.00	0.15	386.00	376.75	386.00	48.94	0.01	0.13	66.00	50.00	0.00	98.00	99.74	247240.00	2.23	420.94	408.50
8	2	3	18632.00	7957.00	119.35	0	Spot (Block8, Row3, Column2)	459.29	418.50	85.19	0.04	0.19	390.00	382.63	390.00	44.87	0.01	0.12	47.00	43.00	0.00	28.50	69.29	173610.00	1.71	423.07	399.00
8	3	3	18967.00	7950.00	162.75	0	Spot (Block8, Row3, Column3)	448.66	419.00	66.49	0.03	0.15	387.00	376.82	387.00	47.80	0.01	0.13	47.00	36.00	0.00	32.00	61.66	327520.00	1.50	402.56	394.00
8	4	3	19259.00	7965.00	197.55	0	Spot (Block8, Row3, Column4)	485.74	484.00	79.99	0.00	0.16	390.00	385.30	390.00	46.12	0.01	0.12	62.00	51.00	0.00	94.00	95.74	535767.00	2.18	409.62	396.00
8	5	3	19563.00	7960.00	147.00	-50	Spot (Block8, Row3, Column5)	420.26	400.00	56.28	0.02	0.13	395.00	395.17	395.00	45.32	0.00	0.11	28.00	17.00	0.00	5.00	25.26	247536.00	0.55	389.07	392.00
8	6	3	19865.00	7952.00	178.50	0	Spot (Block8, Row3, Column6)	1233.48	1196.50	419.03	0.01	0.34	391.00	387.88	391.00	49.15	0.00	0.13	100.00	100.00	0.00	805.50	842.48	1105194.00	17.20	619.85	611.50
8	7	3	20163.00	7962.00	147.00	-50	Spot (Block8, Row3, Column7)	406.25	398.00	40.93	0.01	0.10	383.00	374.94	383.00	46.84	0.01	0.12	16.00	3.00	0.00	15.00	23.25	241311.00	0.67	385.41	392.00
8	8	3	20466.00	7971.00	155.45	0	Spot (Block8, Row3, Column8)	1360.27	1268.00	480.70	0.03	0.35	372.00	364.09	372.00	41.71	0.01	0.11	100.00	99.00	0.00	896.00	988.27	904582.00	23.89	672.88	602.00
8	1	4	18358.00	8263.00	162.80	0	Spot (Block8, Row4, Column1)	489.84	492.00	85.60	0.00	0.17	389.00	378.49	389.00	51.46	0.01	0.14	64.00	50.00	0.00	103.00	100.84	360036.00	2.16	431.11	410.00
8	2	4	18670.00	8263.00	182.20	0	Spot (Block8, Row4, Column2)	482.90	484.00	73.00	0.00	0.15	388.00	378.55	388.00	46.38	0.01	0.12	68.00	54.00	0.00	96.00	94.90	449100.00	2.25	399.69	394.00
8	3	4	18963.00	8248.00	134.85	0	Spot (Block8, Row4, Column3)	733.45	696.00	187.36	0.02	0.26	387.00	375.40	387.00	44.08	0.01	0.12	99.00	98.00	0.00	309.00	346.45	361591.00	8.12	480.40	485.00
8	4	4	19270.00	8275.00	159.00	0	Spot (Block8, Row4, Column4)	449.96	436.00	55.64	0.01	0.12	388.00	381.77	388.00	44.39	0.01	0.12	52.00	41.00	0.00	48.00	61.96	311822.00	1.54	411.34	401.00
8	5	4	19562.00	8260.00	147.00	-50	Spot (Block8, Row4, Column5)	405.78	403.00	52.61	0.00	0.13	391.00	389.43	391.00	41.29	0.00	0.11	20.00	14.00	0.00	12.00	14.78	238601.00	0.40	387.85	398.00
8	6	4	19864.00	8260.00	186.70	0	Spot (Block8, Row4, Column6)	583.04	586.00	96.90	0.00	0.17	387.00	383.19	387.00	42.44	0.00	0.11	98.00	93.00	0.00	199.00	196.04	570799.00	4.71	451.06	445.00
8	7	4	20123.00	8270.00	188.50	0	Spot (Block8, Row4, Column7)	419.70	407.00	40.41	0.01	0.10	381.00	378.48	381.00	64.23	0.00	0.17	23.00	1.00	0.00	26.00	38.70	419699.00	0.64	394.72	396.00
8	8	4	20458.00	8284.00	166.95	0	Spot (Block8, Row4, Column8)	397.03	392.00	30.97	0.01	0.08	372.00	364.78	372.00	37.02	0.01	0.10	16.00	11.00	0.00	20.00	25.03	306906.00	0.87	372.02	376.00
8	1	5	18331.00	8562.00	153.25	0	Spot (Block8, Row5, Column1)	458.70	421.00	80.06	0.04	0.17	393.00	388.05	393.00	53.06	0.01	0.14	48.00	20.00	0.00	28.00	65.70	293109.00	1.33	425.22	411.00
8	2	5	18664.00	8559.00	152.00	0	Spot (Block8, Row5, Column2)	1617.43	1610.50	530.88	0.00	0.33	397.00	400.06	397.00	58.51	0.00	0.15	100.00	100.00	0.00	1213.50	1220.43	1025450.00	20.81	689.46	693.00
8	3	5	18966.00	8554.00	166.00	0	Spot (Block8, Row5, Column3)	700.19	676.00	176.99	0.02	0.25	394.00	389.15	394.00	47.38	0.01	0.12	97.00	92.00	0.00	282.00	306.19	537042.00	6.56	472.76	471.50
8	4	5	19266.00	8587.00	213.40	0	Spot (Block8, Row5, Column4)	433.74	409.00	55.70	0.03	0.13	390.00	384.92	390.00	43.48	0.01	0.11	34.00	27.00	0.00	19.00	43.74	560389.00	1.12	397.65	397.00
8	5	5	19562.00	8563.00	146.45	0	Spot (Block8, Row5, Column5)	854.59	807.50	236.24	0.02	0.28	390.00	389.53	390.00	39.94	0.00	0.10	99.00	99.00	0.00	417.50	464.59	504207.00	11.64	517.48	501.00
8	6	5	19867.00	8555.00	184.95	0	Spot (Block8, Row5, Column6)	424.90	404.00	50.39	0.02	0.12	385.00	387.02	385.00	60.35	0.00	0.16	28.00	7.00	0.00	19.00	39.90	407902.00	0.63	398.28	392.50
8	7	5	20165.00	8553.00	177.80	0	Spot (Block8, Row5, Column7)	3664.02	3453.00	1742.56	0.03	0.48	379.00	384.99	379.00	81.44	0.01	0.21	100.00	100.00	0.00	3074.00	3285.02	3249985.00	40.26	1119.76	1118.00
8	8	5	20451.00	8563.00	183.55	0	Spot (Block8, Row5, Column8)	410.82	403.00	39.55	0.01	0.10	371.00	369.29	371.00	61.20	0.00	0.17	19.00	2.00	0.00	32.00	39.82	388223.00	0.68	388.99	391.00
8	1	6	18359.00	8847.00	163.35	0	Spot (Block8, Row6, Column1)	857.39	830.50	202.91	0.01	0.24	396.00	395.32	396.00	59.21	0.00	0.15	100.00	98.00	0.00	434.50	461.39	636180.00	7.80	535.95	517.50
8	2	6	18661.00	8850.00	186.85	0	Spot (Block8, Row6, Column2)	2314.20	2309.00	847.70	0.00	0.37	400.00	412.32	400.00	61.10	0.01	0.15	100.00	100.00	0.00	1909.00	1914.20	2265597.00	31.13	928.67	924.00
8	3	6	18969.00	8853.00	139.80	0	Spot (Block8, Row6, Column3)	497.03	493.00	90.26	0.00	0.18	396.00	400.29	396.00	54.05	0.00	0.14	66.00	38.00	0.00	97.00	101.03	263426.00	1.79	420.07	403.00
8	4	6	19265.00	8863.00	210.15	0	Spot (Block8, Row6, Column4)	421.79	401.00	62.75	0.02	0.15	391.00	387.22	391.00	42.48	0.00	0.11	30.00	26.00	0.00	10.00	30.79	531451.00	0.81	403.51	394.00
8	5	6	19567.00	8860.00	105.20	0	Spot (Block8, Row6, Column5)	509.10	512.00	83.34	0.00	0.16	391.00	388.21	391.00	40.98	0.00	0.11	69.00	68.00	0.00	121.00	118.10	143567.00	2.95	439.55	411.50
8	6	6	19855.00	8857.00	219.70	0	Spot (Block8, Row6, Column6)	393.69	393.00	35.62	0.00	0.09	384.00	381.94	384.00	57.76	0.00	0.15	8.00	0.00	0.00	9.00	9.69	544871.00	0.20	382.01	384.00
8	7	6	20161.00	8862.00	147.00	-50	Spot (Block8, Row6, Column7)	392.98	393.00	38.89	0.00	0.10	373.00	369.26	373.00	58.65	0.00	0.16	7.00	1.00	0.00	20.00	19.98	232250.00	0.40	378.94	383.00
8	8	6	20451.00	8888.00	171.10	0	Spot (Block8, Row6, Column8)	403.26	398.00	37.23	0.01	0.09	369.00	360.69	369.00	35.63	0.01	0.10	35.00	11.00	0.00	29.00	34.26	329057.00	1.19	388.07	393.00
8	1	7	18355.00	9146.00	158.10	0	Spot (Block8, Row7, Column1)	576.11	588.00	78.69	0.01	0.14	396.00	400.70	396.00	46.77	0.01	0.12	98.00	89.00	0.00	192.00	180.11	396939.00	3.75	470.87	481.50
8	2	7	18645.00	9164.00	175.95	0	Spot (Block8, Row7, Column2)	440.69	414.00	55.07	0.03	0.12	395.00	398.33	395.00	52.03	0.00	0.13	40.00	19.00	0.00	19.00	45.69	382962.00	0.81	413.95	402.50
8	3	7	18955.00	9164.00	171.45	0	Spot (Block8, Row7, Column3)	428.96	409.00	44.69	0.02	0.10	393.00	389.94	393.00	43.07	0.00	0.11	30.00	18.00	0.00	16.00	35.96	350464.00	0.91	409.30	401.50
8	4	7	19263.00	9159.00	204.50	0	Spot (Block8, Row7, Column4)	437.39	412.00	54.89	0.03	0.13	391.00	387.32	391.00	43.13	0.00	0.11	40.00	31.00	0.00	21.00	46.39	520936.00	1.16	406.94	399.00
8	5	7	19580.00	9148.00	152.60	0	Spot (Block8, Row7, Column5)	457.30	430.00	91.28	0.03	0.20	392.00	391.74	392.00	55.63	0.00	0.14	48.00	17.00	0.00	38.00	65.30	292675.00	1.18	425.03	404.00
8	6	7	19860.00	9151.00	165.85	0	Spot (Block8, Row7, Column6)	2864.41	2804.00	1027.30	0.01	0.36	389.00	396.29	389.00	72.41	0.01	0.18	100.00	100.00	0.00	2415.00	2475.41	2197004.00	34.08	897.14	881.00
8	7	7	20161.00	9162.00	147.00	-50	Spot (Block8, Row7, Column7)	402.01	397.00	50.18	0.01	0.12	382.00	378.25	382.00	59.90	0.00	0.16	18.00	3.00	0.00	15.00	20.01	236785.00	0.40	360.59	375.50
8	8	7	20466.00	9163.00	156.25	0	Spot (Block8, Row7, Column8)	650.43	658.00	101.19	0.01	0.16	368.00	361.76	368.00	39.56	0.01	0.11	99.00	98.00	0.00	290.00	282.43	436438.00	7.30	468.85	471.00
8	1	8	18371.00	9447.00	117.95	0	Spot (Block8, Row8, Column1)	679.86	666.00	145.92	0.01	0.21	394.00	398.13	394.00	46.01	0.00	0.12	99.00	97.00	0.00	272.00	285.86	250189.00	6.12	511.86	487.00
8	2	8	18660.00	9462.00	196.45	0	Spot (Block8, Row8, Column2)	454.73	451.00	56.04	0.00	0.12	393.00	393.57	393.00	45.80	0.00	0.12	51.00	38.00	0.00	58.00	61.73	496105.00	1.34	417.09	401.00
8	3	8	18947.00	9457.00	224.70	0	Spot (Block8, Row8, Column3)	430.53	408.00	50.73	0.02	0.12	393.00	391.46	393.00	42.96	0.00	0.11	33.00	27.00	0.00	15.00	37.53	622551.00	0.91	396.00	390.50
8	4	8	19265.00	9458.00	105.95	0	Spot (Block8, Row8, Column4)	2709.62	2783.00	677.30	0.01	0.25	392.00	392.00	392.00	40.71	0.00	0.10	100.00	100.00	0.00	2391.00	2317.62	780372.00	56.93	1096.06	1001.50
8	5	8	19553.00	9488.00	247.30	0	Spot (Block8, Row8, Column5)	408.72	401.00	37.44	0.01	0.09	393.00	391.37	393.00	42.97	0.00	0.11	15.00	7.00	0.00	8.00	15.72	721383.00	0.40	392.80	397.00
8	6	8	19866.00	9453.00	113.05	0	Spot (Block8, Row8, Column6)	1841.54	1885.00	435.33	0.01	0.24	392.00	393.02	392.00	57.11	0.00	0.15	100.00	100.00	0.00	1493.00	1449.54	609549.00	25.36	773.28	729.00
8	7	8	20175.00	9445.00	140.65	0	Spot (Block8, Row8, Column7)	440.74	425.00	37.91	0.02	0.09	386.00	377.86	386.00	42.61	0.01	0.11	47.00	28.00	0.00	39.00	54.74	236236.00	1.48	424.19	416.00
8	8	8	20460.00	9464.00	147.00	-50	Spot (Block8, Row8, Column8)	451.77	410.00	119.89	0.04	0.27	376.00	365.85	376.00	38.86	0.01	0.11	47.00	38.00	0.00	34.00	75.77	266095.00	2.21	353.82	360.00
9	1	1	4846.00	11816.00	147.50	0	Spot (Block9, Row1, Column1)	11022.24	10237.00	5637.10	0.03	0.51	424.00	447.90	424.00	64.32	0.02	0.14	100.00	100.00	0.00	9813.00	10598.24	6547213.00	164.40	2823.91	2082.00
9	2	1	5146.00	11822.00	148.45	0	Spot (Block9, Row1, Column2)	1175.94	1131.00	372.97	0.02	0.32	419.00	440.67	419.00	56.32	0.02	0.13	100.00	100.00	0.00	712.00	756.94	706741.00	13.06	629.10	617.00
9	3	1	5442.00	11820.00	180.75	0	Spot (Block9, Row1, Column3)	620.97	582.00	174.21	0.03	0.28	413.00	432.84	413.00	50.89	0.02	0.12	90.00	65.00	0.00	169.00	207.97	568185.00	3.70	476.47	479.00
9	4	1	5759.00	11821.00	107.35	0	Spot (Block9, Row1, Column4)	755.89	764.00	149.14	0.00	0.20	414.00	438.68	414.00	52.91	0.03	0.12	100.00	98.00	0.00	350.00	341.89	224498.00	6.00	568.60	529.00
9	5	1	6046.00	11812.00	99.10	0	Spot (Block9, Row1, Column5)	1036.54	978.00	242.38	0.03	0.23	419.00	442.35	419.00	54.13	0.02	0.12	100.00	100.00	0.00	559.00	617.54	260171.00	10.98	640.80	627.50
9	6	1	6354.00	11817.00	127.65	0	Spot (Block9, Row1, Column6)	1213.43	1168.50	343.99	0.02	0.28	420.00	447.98	420.00	64.25	0.03	0.14	100.00	100.00	0.00	748.50	793.43	529054.00	11.91	689.89	672.00
9	7	1	6647.00	11826.00	134.00	0	Spot (Block9, Row1, Column7)	2181.76	2187.50	724.58	0.00	0.33	467.00	465.17	467.00	92.13	0.00	0.20	100.00	100.00	0.00	1720.50	1714.76	1051608.00	18.63	972.96	911.00
9	8	1	6946.00	11827.00	139.10	0	Spot (Block9, Row1, Column8)	19566.60	18585.00	6905.32	0.02	0.35	489.00	496.39	489.00	106.62	0.01	0.21	100.00	100.00	0.00	18096.00	19077.60	10272465.00	178.86	5007.72	4051.00
9	1	2	4866.00	12118.00	134.65	0	Spot (Block9, Row2, Column1)	489.66	497.00	60.93	0.01	0.12	410.00	428.11	410.00	53.16	0.02	0.12	74.00	16.00	0.00	87.00	79.66	237486.00	1.16	447.44	432.00
9	2	2	5148.00	12116.00	138.80	0	Spot (Block9, Row2, Column2)	933.91	921.00	206.60	0.01	0.22	406.00	416.67	406.00	42.25	0.01	0.10	100.00	100.00	0.00	515.00	527.91	487499.00	12.24	562.34	542.00
9	3	2	5456.00	12121.00	207.80	0	Spot (Block9, Row2, Column3)	482.90	496.00	47.78	0.01	0.10	404.00	416.23	404.00	46.28	0.01	0.11	72.00	48.00	0.00	92.00	78.90	594453.00	1.44	440.39	422.00
9	4	2	5744.00	12114.00	176.40	0	Spot (Block9, Row2, Column4)	731.05	702.00	147.85	0.02	0.20	406.00	424.06	406.00	51.17	0.02	0.12	99.00	93.00	0.00	296.00	325.05	636748.00	6.00	517.24	500.00
9	5	2	6046.00	12122.00	160.15	0	Spot (Block9, Row2, Column5)	1807.05	1717.00	740.08	0.02	0.41	412.00	431.50	412.00	49.91	0.02	0.12	100.00	100.00	0.00	1305.00	1395.05	1286617.00	27.56	801.07	736.00
9	6	2	6348.00	12125.00	166.10	0	Spot (Block9, Row2, Column6)	649.07	600.00	152.46	0.03	0.23	415.00	443.84	415.00	70.44	0.03	0.16	92.00	69.00	0.00	185.00	234.07	496535.00	2.91	502.16	496.00
9	7	2	6647.00	12115.00	236.75	0	Spot (Block9, Row2, Column7)	544.67	497.00	124.85	0.04	0.23	421.00	444.81	421.00	57.36	0.02	0.13	69.00	36.00	0.00	76.00	123.67	880194.00	1.74	454.06	433.50
9	8	2	6963.00	12126.00	235.40	0	Spot (Block9, Row2, Column8)	525.21	502.00	85.64	0.02	0.16	485.00	481.73	485.00	91.65	0.00	0.19	25.00	6.00	0.00	17.00	40.21	837704.00	0.47	487.70	490.00
9	1	3	4853.00	12415.00	134.15	0	Spot (Block9, Row3, Column1)	1569.60	1494.00	563.74	0.02	0.36	413.00	427.82	413.00	43.13	0.02	0.10	100.00	100.00	0.00	1081.00	1156.60	762827.00	26.47	679.80	624.00
9	2	3	5149.00	12392.00	203.20	0	Spot (Block9, Row3, Column2)	482.16	489.00	55.42	0.01	0.11	405.00	420.22	405.00	50.72	0.02	0.12	70.00	27.00	0.00	84.00	77.16	564131.00	1.22	439.99	429.50
9	3	3	5457.00	12423.00	125.30	0	Spot (Block9, Row3, Column3)	1987.37	1943.00	738.54	0.01	0.37	403.00	420.21	403.00	56.57	0.02	0.13	100.00	100.00	0.00	1540.00	1584.37	826746.00	27.70	772.74	713.50
9	4	3	5744.00	12420.00	141.25	0	Spot (Block9, Row3, Column4)	1641.12	1409.00	823.82	0.07	0.50	407.00	424.15	407.00	50.87	0.02	0.12	100.00	100.00	0.00	1002.00	1234.12	884562.00	23.92	692.77	625.50
9	5	3	6047.00	12421.00	147.00	-50	Spot (Block9, Row3, Column5)	1126.57	507.00	2102.43	0.35	1.87	409.00	434.88	409.00	65.99	0.03	0.15	59.00	42.00	0.00	98.00	717.57	665801.00	10.48	427.64	408.00
9	6	3	6348.00	12419.00	208.10	0	Spot (Block9, Row3, Column6)	2816.95	2446.00	1288.37	0.06	0.46	416.00	453.10	416.00	85.34	0.04	0.19	100.00	100.00	0.00	2030.00	2400.95	3470486.00	27.70	1151.04	1102.00
9	7	3	6652.00	12425.00	152.70	0	Spot (Block9, Row3, Column7)	917.47	829.00	278.03	0.04	0.30	428.00	452.60	428.00	74.22	0.02	0.16	100.00	99.00	0.00	401.00	489.47	586261.00	6.26	559.00	523.00
9	8	3	6952.00	12433.00	157.40	0	Spot (Block9, Row3, Column8)	670.82	667.50	133.55	0.00	0.20	478.00	464.92	478.00	69.24	0.01	0.15	84.00	52.00	0.00	189.50	192.82	457502.00	2.97	540.87	532.00
9	1	4	4842.00	12717.00	144.45	0	Spot (Block9, Row4, Column1)	1592.11	1437.50	741.91	0.04	0.47	415.00	434.97	415.00	53.52	0.02	0.12	100.00	100.00	0.00	1022.50	1177.11	888395.00	21.62	710.83	679.50
9	2	4	5154.00	12729.00	161.20	0	Spot (Block9, Row4, Column2)	1353.12	1261.00	446.17	0.03	0.33	408.00	430.22	408.00	66.37	0.02	0.15	100.00	100.00	0.00	853.00	945.12	975600.00	13.90	709.51	709.00
9	3	4	5443.00	12719.00	142.80	0	Spot (Block9, Row4, Column3)	12032.47	10895.00	7321.71	0.04	0.61	412.00	441.55	412.00	85.50	0.03	0.19	100.00	100.00	0.00	10483.00	11620.47	6653957.00	135.56	2584.79	1923.00
9	4	4	5725.00	12732.00	140.50	0	Spot (Block9, Row4, Column4)	513.28	496.00	72.50	0.01	0.14	412.00	431.79	412.00	57.50	0.02	0.13	77.00	32.00	0.00	84.00	101.28	273578.00	1.42	455.64	443.00
9	5	4	6046.00	12721.00	147.00	-50	Spot (Block9, Row4, Column5)	484.89	474.00	103.52	0.01	0.21	409.00	432.86	409.00	59.54	0.02	0.14	53.00	24.00	0.00	65.00	75.89	285601.00	0.87	414.72	402.50
9	6	4	6345.00	12720.00	167.15	0	Spot (Block9, Row4, Column6)	2166.86	2072.00	745.91	0.02	0.34	408.00	435.51	408.00	70.04	0.03	0.16	100.00	100.00	0.00	1664.00	1758.86	1683648.00	24.72	881.32	819.00
9	7	4	6644.00	12726.00	148.95	0	Spot (Block9, Row4, Column7)	858.27	775.00	293.51	0.04	0.34	419.00	445.55	419.00	64.40	0.03	0.14	99.00	96.00	0.00	356.00	439.27	520109.00	6.41	547.56	522.00
9	8	4	6951.00	12734.00	202.45	0	Spot (Block9, Row4, Column8)	589.38	590.00	106.07	0.00	0.18	485.00	473.93	485.00	72.82	0.01	0.15	58.00	30.00	0.00	105.00	104.38	686628.00	1.59	528.18	498.00
9	1	5	4843.00	13023.00	110.20	0	Spot (Block9, Row5, Column1)	1796.28	1786.00	468.68	0.00	0.26	407.00	422.39	407.00	50.32	0.02	0.12	100.00	100.00	0.00	1379.00	1389.28	567624.00	27.30	815.21	751.00
9	2	5	5146.00	13022.00	182.55	0	Spot (Block9, Row5, Column2)	602.12	582.00	117.76	0.01	0.20	408.00	433.45	408.00	78.72	0.03	0.18	90.00	57.00	0.00	174.00	194.12	562979.00	2.14	475.03	481.50
9	3	5	5439.00	13019.00	154.45	0	Spot (Block9, Row5, Column3)	4064.13	3617.00	2029.97	0.05	0.50	412.00	442.06	412.00	91.76	0.03	0.21	100.00	100.00	0.00	3205.00	3652.13	2678259.00	39.47	1059.99	1001.50
9	4	5	5747.00	13016.00	157.50	0	Spot (Block9, Row5, Column4)	742.58	692.00	222.27	0.03	0.30	409.00	431.59	409.00	73.08	0.02	0.17	97.00	76.00	0.00	283.00	333.58	508668.00	4.26	501.38	499.00
9	5	5	6046.00	13019.00	139.65	0	Spot (Block9, Row5, Column5)	12327.82	11352.00	7579.88	0.04	0.61	406.00	428.61	406.00	66.31	0.02	0.15	100.00	100.00	0.00	10946.00	11921.82	6496759.00	179.45	2992.84	2265.00
9	6	5	6334.00	13023.00	170.55	0	Spot (Block9, Row5, Column6)	661.29	608.00	147.35	0.04	0.22	407.00	429.52	407.00	59.61	0.02	0.14	95.00	82.00	0.00	201.00	254.29	535642.00	3.89	490.21	493.00
9	7	5	6648.00	13018.00	181.15	0	Spot (Block9, Row5, Column7)	998.10	940.00	301.07	0.03	0.30	425.00	449.36	425.00	65.00	0.02	0.14	100.00	98.00	0.00	515.00	573.10	919251.00	8.44	599.59	605.00
9	8	5	6948.00	13026.00	155.30	0	Spot (Block9, Row5, Column8)	1247.09	1087.00	571.12	0.06	0.46	485.00	476.60	485.00	73.47	0.01	0.15	98.00	90.00	0.00	602.00	762.09	828068.00	10.49	645.83	635.00
9	1	6	4836.00	13312.00	181.45	0	Spot (Block9, Row6, Column1)	2243.63	2198.00	725.91	0.01	0.32	406.00	427.88	406.00	64.88	0.02	0.15	100.00	100.00	0.00	1792.00	1837.63	2075360.00	27.99	920.53	903.50
9	2	6	5139.00	13316.00	199.10	0	Spot (Block9, Row6, Column2)	661.08	649.50	114.78	0.01	0.17	403.00	412.65	403.00	49.86	0.01	0.12	99.00	92.00	0.00	246.50	258.08	743059.00	4.98	494.12	491.00
9	3	6	5454.00	13324.00	106.25	0	Spot (Block9, Row6, Column3)	1742.04	1554.00	503.62	0.05	0.29	404.00	419.65	404.00	67.15	0.02	0.16	100.00	100.00	0.00	1150.00	1338.04	506934.00	19.69	863.83	767.50
9	4	6	5750.00	13322.00	184.35	0	Spot (Block9, Row6, Column4)	553.17	517.00	92.67	0.03	0.17	403.00	417.16	403.00	50.17	0.01	0.12	91.00	62.00	0.00	114.00	150.17	527722.00	2.71	452.01	429.50
9	5	6	6051.00	13321.00	99.90	0	Spot (Block9, Row6, Column5)	6972.70	6883.50	2006.85	0.01	0.29	406.00	428.76	406.00	62.26	0.02	0.15	100.00	100.00	0.00	6477.50	6566.70	1785012.00	105.10	2075.73	1955.50
9	6	6	6348.00	13318.00	177.10	0	Spot (Block9, Row6, Column6)	531.57	503.00	80.43	0.02	0.15	410.00	433.50	410.00	58.43	0.02	0.13	85.00	33.00	0.00	93.00	121.57	467248.00	1.68	481.17	488.00
9	7	6	6641.00	13312.00	102.70	0	Spot (Block9, Row6, Column7)	921.30	870.00	179.30	0.02	0.19	460.00	457.13	460.00	63.38	0.00	0.14	100.00	100.00	0.00	410.00	461.30	245986.00	7.32	635.85	596.00
9	8	6	6950.00	13334.00	149.45	0	Spot (Block9, Row6, Column8)	1376.59	1236.00	588.26	0.05	0.43	488.00	484.02	488.00	72.26	0.00	0.15	100.00	100.00	0.00	748.00	888.59	838343.00	12.35	690.57	651.00
9	1	7	4843.00	13617.00	167.20	0	Spot (Block9, Row7, Column1)	1696.10	1547.50	705.83	0.04	0.42	407.00	432.04	407.00	68.15	0.03	0.16	100.00	100.00	0.00	1140.50	1289.10	1326348.00	18.55	727.16	722.00
9	2	7	5141.00	13621.00	225.50	0	Spot (Block9, Row7, Column2)	465.74	479.00	50.06	0.01	0.11	404.00	416.97	404.00	54.27	0.01	0.13	58.00	12.00	0.00	75.00	61.74	678584.00	0.90	431.41	416.00
9	3	7	5410.00	13613.00	151.60	0	Spot (Block9, Row7, Column3)	479.98	494.00	54.24	0.01	0.11	405.00	416.33	405.00	47.41	0.01	0.11	65.00	42.00	0.00	89.00	74.98	303345.00	1.34	445.77	421.50
9	4	7	5746.00	13617.00	198.35	0	Spot (Block9, Row7, Column4)	498.17	499.00	56.86	0.00	0.11	409.00	427.71	409.00	52.11	0.02	0.12	80.00	25.00	0.00	90.00	89.17	555961.00	1.35	478.14	486.00
9	5	7	6053.00	13618.00	169.05	0	Spot (Block9, Row7, Column5)	638.34	602.00	117.41	0.03	0.18	410.00	433.48	410.00	55.70	0.02	0.13	99.00	79.00	0.00	192.00	228.34	508115.00	3.68	515.87	503.00
9	6	7	6345.00	13626.00	171.55	0	Spot (Block9, Row7, Column6)	839.47	800.00	180.52	0.02	0.22	434.00	455.00	434.00	71.12	0.02	0.16	99.00	97.00	0.00	366.00	405.47	689203.00	5.41	572.52	575.00
9	7	7	6654.00	13625.00	104.00	0	Spot (Block9, Row7, Column7)	1608.40	1576.00	321.42	0.01	0.20	481.00	465.19	481.00	63.29	0.01	0.14	100.00	100.00	0.00	1095.00	1127.40	455176.00	18.06	811.02	732.00
9	8	7	6945.00	13624.00	147.00	-50	Spot (Block9, Row7, Column8)	498.75	488.00	86.57	0.01	0.17	493.00	493.07	493.00	69.73	0.00	0.14	25.00	6.00	0.00	-5.00	5.75	295760.00	0.08	495.76	485.00
9	1	8	4848.00	13911.00	134.30	0	Spot (Block9, Row8, Column1)	644.00	608.00	128.94	0.02	0.20	408.00	423.21	408.00	51.97	0.02	0.12	98.00	92.00	0.00	200.00	236.00	312339.00	4.25	501.37	502.00
9	2	8	5138.00	13923.00	179.40	0	Spot (Block9, Row8, Column2)	531.93	515.50	62.49	0.01	0.12	405.00	414.11	405.00	40.03	0.01	0.10	91.00	78.00	0.00	110.50	126.93	479804.00	2.94	461.17	452.00
9	3	8	5436.00	13919.00	157.45	0	Spot (Block9, Row8, Column3)	699.01	613.00	211.92	0.06	0.30	413.00	431.11	413.00	49.06	0.02	0.11	99.00	85.00	0.00	200.00	286.01	476023.00	5.46	495.85	501.00
9	4	8	5742.00	13922.00	96.20	0	Spot (Block9, Row8, Column4)	968.26	968.50	230.48	0.00	0.24	416.00	436.94	416.00	51.97	0.02	0.12	100.00	100.00	0.00	552.50	552.26	228510.00	10.22	622.48	591.00
9	5	8	6045.00	13926.00	205.30	0	Spot (Block9, Row8, Column5)	517.29	500.00	67.46	0.01	0.13	425.00	448.64	425.00	69.41	0.02	0.15	60.00	27.00	0.00	75.00	92.29	621263.00	0.99	466.88	474.00
9	6	8	6340.00	13919.00	110.55	0	Spot (Block9, Row8, Column6)	4875.65	4955.00	1620.79	0.01	0.33	472.00	469.02	472.00	82.40	0.00	0.18	100.00	100.00	0.00	4483.00	4403.65	1545580.00	53.48	1583.21	1578.00
9	7	8	6647.00	13916.00	160.15	0	Spot (Block9, Row8, Column7)	763.20	714.00	190.30	0.03	0.25	486.00	479.69	486.00	69.78	0.01	0.15	92.00	72.00	0.00	228.00	277.20	541869.00	4.06	556.15	538.00
9	8	8	6940.00	13927.00	87.15	0	Spot (Block9, Row8, Column8)	795.64	719.00	365.78	0.04	0.46	496.00	502.99	496.00	71.70	0.01	0.14	96.00	79.00	0.00	223.00	299.64	150376.00	4.08	595.15	583.00
10	1	1	9354.00	11832.00	148.85	0	Spot (Block10, Row1, Column1)	13611.67	12064.00	7521.62	0.05	0.55	307.00	328.21	307.00	77.58	0.03	0.24	100.00	100.00	0.00	11757.00	13304.67	8262282.00	171.21	3285.69	2087.00
10	2	1	9652.00	11838.00	180.05	0	Spot (Block10, Row1, Column2)	468.88	479.00	99.18	0.01	0.21	310.00	328.12	310.00	47.74	0.02	0.15	90.00	63.00	0.00	169.00	158.88	427151.00	2.95	372.16	368.50
10	3	1	9942.00	11845.00	191.95	0	Spot (Block10, Row1, Column3)	377.33	388.00	59.06	0.01	0.16	309.00	325.62	309.00	41.87	0.02	0.13	62.00	45.00	0.00	79.00	68.33	392051.00	1.24	353.92	362.50
10	4	1	10305.00	11840.00	181.55	0	Spot (Block10, Row1, Column4)	390.00	384.00	79.33	0.01	0.20	316.00	336.76	316.00	50.57	0.03	0.15	60.00	25.00	0.00	68.00	74.00	363090.00	1.05	358.70	372.50
10	5	1	10555.00	11835.00	147.00	-50	Spot (Block10, Row1, Column5)	389.26	385.00	81.50	0.00	0.21	324.00	346.08	324.00	50.88	0.03	0.15	58.00	20.00	0.00	61.00	65.26	230831.00	0.85	354.41	364.00
10	6	1	10870.00	11837.00	192.75	0	Spot (Block10, Row1, Column6)	433.39	408.00	70.00	0.03	0.16	377.00	361.88	377.00	55.17	0.02	0.15	36.00	27.00	0.00	31.00	56.39	456796.00	1.30	386.90	396.00
10	7	1	11144.00	11842.00	144.35	0	Spot (Block10, Row1, Column7)	507.67	494.00	88.57	0.01	0.17	388.00	378.49	388.00	78.61	0.01	0.21	68.00	32.00	0.00	106.00	119.67	286328.00	1.64	422.87	401.00
10	8	1	11446.00	11836.00	141.10	0	Spot (Block10, Row1, Column8)	26209.82	24810.00	10109.68	0.02	0.39	392.00	400.32	392.00	108.30	0.01	0.27	100.00	100.00	0.00	24418.00	25817.82	14127095.00	238.31	6325.13	5051.00
10	1	2	9328.00	12091.00	210.15	0	Spot (Block10, Row2, Column1)	345.30	325.00	41.58	0.03	0.12	306.00	323.66	306.00	71.24	0.02	0.22	31.00	0.00	0.00	19.00	39.30	434738.00	0.30	325.49	311.00
10	2	2	9654.00	12130.00	157.75	0	Spot (Block10, Row2, Column2)	389.95	393.00	49.09	0.00	0.13	312.00	328.93	312.00	43.20	0.02	0.13	76.00	40.00	0.00	81.00	77.95	265558.00	1.41	362.06	378.50
10	3	2	9961.00	12132.00	161.30	0	Spot (Block10, Row2, Column3)	381.52	395.00	65.49	0.02	0.17	312.00	329.27	312.00	43.62	0.02	0.13	63.00	42.00	0.00	83.00	69.52	273931.00	1.20	366.95	368.00
10	4	2	10265.00	12125.00	193.50	0	Spot (Block10, Row2, Column4)	409.72	396.00	60.51	0.01	0.15	315.00	336.25	315.00	50.98	0.03	0.15	80.00	30.00	0.00	81.00	94.72	433895.00	1.44	370.30	382.00
10	5	2	10550.00	12135.00	179.80	0	Spot (Block10, Row2, Column5)	594.69	595.00	112.09	0.00	0.19	318.00	343.08	318.00	54.57	0.03	0.16	99.00	93.00	0.00	277.00	276.69	537604.00	4.61	421.91	406.00
10	6	2	10855.00	12139.00	236.90	0	Spot (Block10, Row2, Column6)	399.03	392.00	61.61	0.01	0.15	332.50	355.34	332.50	64.37	0.03	0.18	39.00	17.00	0.00	59.50	66.53	644029.00	0.68	372.63	386.00
10	7	2	11142.00	12145.00	186.10	0	Spot (Block10, Row2, Column7)	416.33	395.00	72.13	0.02	0.17	364.00	357.88	364.00	59.72	0.01	0.17	31.00	23.00	0.00	31.00	52.33	407175.00	0.98	379.10	383.00
10	8	2	11453.00	12132.00	268.60	0	Spot (Block10, Row2, Column8)	403.73	396.00	59.02	0.01	0.15	387.00	382.47	387.00	98.70	0.01	0.26	11.00	0.00	0.00	9.00	16.73	849457.00	0.22	380.58	391.00
10	1	3	9355.00	12441.00	137.10	0	Spot (Block10, Row3, Column1)	416.97	397.00	67.95	0.02	0.16	311.00	323.30	311.00	43.17	0.02	0.13	88.00	49.00	0.00	86.00	105.97	210987.00	2.17	373.19	381.00
10	2	3	9661.00	12430.00	180.85	0	Spot (Block10, Row3, Column2)	394.51	399.00	45.17	0.00	0.11	315.00	332.67	315.00	45.30	0.02	0.14	82.00	33.00	0.00	84.00	79.51	361371.00	1.37	366.47	384.50
10	3	3	9962.00	12440.00	153.40	0	Spot (Block10, Row3, Column3)	438.17	404.00	76.10	0.04	0.17	318.00	335.08	318.00	44.78	0.02	0.13	91.00	45.00	0.00	86.00	120.17	282618.00	2.30	365.84	368.50
10	4	3	10246.00	12438.00	194.15	0	Spot (Block10, Row3, Column4)	424.88	402.00	82.34	0.02	0.19	316.00	338.07	316.00	51.19	0.03	0.15	83.00	36.00	0.00	86.00	108.88	452924.00	1.70	355.54	367.00
10	5	3	10554.00	12435.00	147.00	-50	Spot (Block10, Row3, Column5)	370.27	377.00	65.83	0.01	0.18	331.00	354.69	331.00	64.76	0.03	0.18	35.00	12.00	0.00	46.00	39.27	217717.00	0.24	354.43	330.00
10	6	3	10847.00	12429.00	207.90	0	Spot (Block10, Row3, Column6)	1718.82	1541.00	757.60	0.05	0.44	367.00	365.37	367.00	74.46	0.00	0.20	100.00	100.00	0.00	1174.00	1351.82	2121024.00	18.18	731.62	713.00
10	7	3	11176.00	12436.00	155.00	0	Spot (Block10, Row3, Column7)	402.55	397.00	62.79	0.01	0.16	352.00	356.14	352.00	64.45	0.01	0.18	26.00	16.00	0.00	45.00	50.55	265278.00	0.72	372.29	392.00
10	8	3	11449.00	12449.00	154.05	0	Spot (Block10, Row3, Column8)	730.23	694.00	236.10	0.02	0.32	366.00	355.87	366.00	56.86	0.01	0.16	94.00	84.00	0.00	328.00	364.23	481949.00	6.58	461.43	458.00
10	1	4	9346.00	12730.00	200.55	0	Spot (Block10, Row4, Column1)	425.86	408.00	66.10	0.02	0.16	314.00	329.99	314.00	45.95	0.02	0.14	86.00	54.00	0.00	94.00	111.86	485911.00	2.09	353.56	337.00
10	2	4	9652.00	12737.00	131.35	0	Spot (Block10, Row4, Column2)	474.77	481.00	82.13	0.01	0.17	319.00	335.31	319.00	48.52	0.02	0.14	95.00	66.00	0.00	162.00	155.77	222192.00	2.87	394.99	394.00
10	3	4	9947.00	12729.00	143.30	0	Spot (Block10, Row4, Column3)	841.19	793.00	278.33	0.03	0.33	325.00	344.26	325.00	51.73	0.03	0.15	100.00	99.00	0.00	468.00	516.19	468541.00	9.61	510.17	477.00
10	4	4	10222.00	12727.00	141.95	0	Spot (Block10, Row4, Column4)	394.81	398.00	58.49	0.00	0.15	324.00	345.05	324.00	50.39	0.03	0.15	77.00	15.00	0.00	74.00	70.81	214775.00	0.99	372.68	375.50
10	5	4	10553.00	12735.00	147.00	-50	Spot (Block10, Row4, Column5)	383.74	386.00	60.92	0.00	0.16	351.00	355.11	351.00	51.40	0.01	0.14	21.00	11.00	0.00	35.00	32.74	226024.00	0.56	332.34	322.50
10	6	4	10853.00	12742.00	180.80	0	Spot (Block10, Row4, Column6)	734.47	707.00	155.05	0.02	0.21	380.00	366.35	380.00	58.11	0.02	0.16	98.00	95.00	0.00	327.00	354.47	672770.00	6.33	483.51	454.00
10	7	4	11140.00	12739.00	185.85	0	Spot (Block10, Row4, Column7)	438.28	408.00	78.54	0.03	0.18	355.00	354.17	355.00	57.00	0.00	0.16	45.00	32.00	0.00	53.00	83.28	424689.00	1.48	380.77	389.00
10	8	4	11493.00	12730.00	201.25	0	Spot (Block10, Row4, Column8)	380.80	387.00	62.19	0.01	0.16	326.00	348.04	326.00	51.77	0.03	0.15	61.00	11.00	0.00	61.00	54.80	438301.00	0.63	361.70	344.00
10	1	5	9348.00	13037.00	114.30	0	Spot (Block10, Row5, Column1)	525.05	497.00	100.59	0.02	0.19	314.00	332.23	314.00	48.55	0.02	0.15	100.00	88.00	0.00	183.00	211.05	176416.00	3.97	421.75	399.50
10	2	5	9645.00	13033.00	153.70	0	Spot (Block10, Row5, Column2)	816.36	810.00	224.00	0.00	0.27	316.00	336.40	316.00	50.16	0.03	0.15	100.00	99.00	0.00	494.00	500.36	529816.00	9.57	456.62	433.50
10	3	5	9947.00	13030.00	155.90	0	Spot (Block10, Row5, Column3)	747.88	732.50	239.69	0.01	0.32	319.00	340.80	319.00	52.13	0.03	0.15	100.00	97.00	0.00	413.50	428.88	499585.00	7.81	444.86	423.50
10	4	5	10263.00	13040.00	179.55	0	Spot (Block10, Row5, Column4)	425.27	408.00	66.16	0.02	0.16	326.00	345.99	326.00	49.30	0.03	0.14	83.00	35.00	0.00	82.00	99.27	384444.00	1.61	375.16	386.00
10	5	5	10554.00	13036.00	141.90	0	Spot (Block10, Row5, Column5)	885.68	795.50	271.02	0.05	0.31	354.00	357.44	354.00	52.75	0.00	0.15	100.00	100.00	0.00	441.50	531.68	483582.00	10.01	501.36	495.00
10	6	5	10853.00	13036.00	188.45	0	Spot (Block10, Row5, Column6)	423.60	400.00	64.91	0.02	0.15	382.00	370.72	382.00	53.86	0.01	0.15	30.00	18.00	0.00	18.00	41.60	424028.00	0.98	383.88	387.00
10	7	5	11147.00	13033.00	177.45	0	Spot (Block10, Row5, Column7)	1031.68	948.00	345.12	0.04	0.33	369.50	359.56	369.50	56.93	0.01	0.16	99.00	99.00	0.00	578.50	662.18	910975.00	11.81	534.62	515.00
10	8	5	11442.00	13045.00	220.45	0	Spot (Block10, Row5, Column8)	424.17	399.00	85.02	0.03	0.20	326.00	345.66	326.00	51.26	0.03	0.15	72.00	34.00	0.00	73.00	98.17	591299.00	1.53	354.53	350.00
10	1	6	9344.00	13325.00	183.65	0	Spot (Block10, Row6, Column1)	1395.37	1378.00	367.05	0.01	0.26	316.00	336.58	316.00	51.92	0.03	0.15	100.00	100.00	0.00	1062.00	1079.37	1326999.00	20.39	643.46	635.00
10	2	6	9646.00	13327.00	184.30	0	Spot (Block10, Row6, Column2)	703.33	673.00	162.52	0.02	0.23	321.00	342.82	321.00	51.07	0.03	0.15	100.00	98.00	0.00	352.00	382.33	666760.00	7.06	466.98	472.50
10	3	6	9936.00	13334.00	188.20	0	Spot (Block10, Row6, Column3)	451.02	410.00	88.93	0.04	0.20	321.00	341.66	321.00	49.33	0.03	0.14	90.00	45.00	0.00	89.00	130.02	449667.00	2.22	362.82	377.50
10	4	6	10272.00	13340.00	191.95	0	Spot (Block10, Row6, Column4)	414.13	399.00	65.71	0.02	0.16	330.00	348.15	330.00	50.21	0.02	0.14	78.00	26.00	0.00	69.00	84.13	432766.00	1.31	379.26	383.00
10	5	6	10546.00	13322.00	95.30	0	Spot (Block10, Row6, Column5)	618.16	591.00	130.00	0.02	0.21	369.00	360.93	369.00	53.61	0.01	0.15	90.00	88.00	0.00	222.00	249.16	139705.00	4.80	462.26	415.00
10	6	6	10840.00	13346.00	250.80	0	Spot (Block10, Row6, Column6)	399.09	393.00	61.47	0.01	0.15	382.00	369.71	382.00	54.35	0.01	0.15	18.00	11.00	0.00	11.00	17.09	725940.00	0.54	369.79	381.00
10	7	6	11147.00	13337.00	176.45	0	Spot (Block10, Row6, Column7)	451.66	405.00	87.42	0.05	0.19	368.00	359.30	368.00	53.73	0.01	0.15	46.00	44.00	0.00	37.00	83.66	393848.00	1.72	386.68	393.50
10	8	6	11462.00	13347.00	194.55	0	Spot (Block10, Row6, Column8)	418.04	394.50	61.63	0.03	0.15	336.00	351.98	336.00	50.30	0.02	0.14	65.00	27.00	0.00	58.50	82.04	443962.00	1.31	379.21	382.00
10	1	7	9347.00	13631.00	159.80	0	Spot (Block10, Row7, Column1)	473.62	481.00	78.37	0.01	0.17	313.00	333.20	313.00	49.11	0.03	0.15	96.00	75.00	0.00	168.00	160.62	335320.00	2.86	390.73	393.00
10	2	7	9663.00	13630.00	171.60	0	Spot (Block10, Row7, Column2)	401.22	393.00	62.23	0.01	0.16	318.00	336.85	318.00	47.19	0.03	0.14	81.00	21.00	0.00	75.00	83.22	328596.00	1.36	379.14	389.00
10	3	7	9951.00	13633.00	147.00	-50	Spot (Block10, Row7, Column3)	381.96	394.00	43.70	0.01	0.11	324.00	341.60	324.00	46.75	0.02	0.14	70.00	13.00	0.00	70.00	57.96	224213.00	0.86	363.46	382.00
10	4	7	10269.00	13640.00	205.75	0	Spot (Block10, Row7, Column4)	414.40	401.00	68.18	0.01	0.16	344.00	354.37	344.00	51.27	0.01	0.14	59.00	24.00	0.00	57.00	70.40	498520.00	1.17	378.04	388.00
10	5	7	10556.00	13650.00	214.15	0	Spot (Block10, Row7, Column5)	402.45	393.00	72.08	0.01	0.18	377.00	362.42	377.00	52.68	0.02	0.15	22.00	14.00	0.00	16.00	25.45	528015.00	0.76	363.59	378.00
10	6	7	10845.00	13632.00	182.20	0	Spot (Block10, Row7, Column6)	796.42	752.00	248.49	0.02	0.31	383.00	370.75	383.00	57.57	0.01	0.16	97.00	92.00	0.00	369.00	413.42	743061.00	7.39	485.25	480.00
10	7	7	11151.00	13637.00	147.00	-50	Spot (Block10, Row7, Column7)	450.71	415.00	93.35	0.04	0.21	362.00	356.30	362.00	52.89	0.01	0.15	50.00	43.00	0.00	53.00	88.71	268173.00	1.79	358.43	349.00
10	8	7	11451.00	13643.00	120.10	0	Spot (Block10, Row7, Column8)	826.40	810.00	177.75	0.01	0.22	336.00	352.06	336.00	53.01	0.02	0.15	100.00	99.00	0.00	474.00	490.40	314033.00	8.95	507.77	467.00
10	1	8	9355.00	13922.00	125.70	0	Spot (Block10, Row8, Column1)	582.34	570.00	147.35	0.01	0.25	306.00	318.39	306.00	40.73	0.02	0.13	100.00	99.00	0.00	264.00	276.34	243419.00	6.48	400.28	395.00
10	2	8	9644.00	13922.00	211.10	0	Spot (Block10, Row8, Column2)	378.82	386.00	49.98	0.01	0.13	308.00	320.69	308.00	40.87	0.02	0.13	69.00	44.00	0.00	78.00	70.82	479592.00	1.42	346.36	330.00
10	3	8	9953.00	13943.00	177.05	0	Spot (Block10, Row8, Column3)	403.02	395.00	53.89	0.01	0.13	314.00	331.59	314.00	46.49	0.02	0.14	81.00	31.00	0.00	81.00	89.02	353451.00	1.54	374.12	385.00
10	4	8	10248.00	13936.00	99.15	0	Spot (Block10, Row8, Column4)	1443.40	1440.00	323.93	0.00	0.22	319.00	341.82	319.00	51.65	0.03	0.15	100.00	100.00	0.00	1121.00	1124.40	365181.00	21.33	669.15	620.00
10	5	8	10559.00	13930.00	243.80	0	Spot (Block10, Row8, Column5)	393.39	392.00	68.41	0.00	0.17	322.00	346.16	322.00	56.13	0.03	0.16	65.00	18.00	0.00	70.00	71.39	677815.00	0.84	344.94	322.00
10	6	8	10849.00	13933.00	144.85	0	Spot (Block10, Row8, Column6)	2253.25	2129.00	869.67	0.02	0.39	330.00	353.71	330.00	60.90	0.03	0.17	100.00	100.00	0.00	1799.00	1923.25	1293363.00	31.19	849.90	813.00
10	7	8	11166.00	13916.00	179.20	0	Spot (Block10, Row8, Column7)	401.12	397.00	62.52	0.00	0.16	319.00	343.14	319.00	56.71	0.03	0.17	77.00	17.00	0.00	78.00	82.12	361807.00	1.02	386.85	400.50
10	8	8	11451.00	13938.00	147.00	-50	Spot (Block10, Row8, Column8)	378.98	339.00	105.01	0.05	0.28	323.00	344.91	323.00	52.53	0.03	0.15	44.00	23.00	0.00	16.00	55.98	222081.00	0.65	331.19	316.00
11	1	1	13854.00	11841.00	152.40	0	Spot (Block11, Row1, Column1)	12926.67	11329.00	7208.90	0.06	0.56	172.00	172.18	172.00	45.03	0.00	0.26	100.00	100.00	0.00	11157.00	12754.67	8234286.00	283.26	2309.65	1868.00
11	2	1	14153.00	11848.00	146.75	0	Spot (Block11, Row1, Column2)	228.00	217.00	30.05	0.02	0.13	165.00	165.21	165.00	33.23	0.00	0.20	88.00	36.00	0.00	52.00	63.00	133838.00	1.89	188.31	191.00
11	3	1	14455.00	11886.00	253.05	0	Spot (Block11, Row1, Column3)	172.36	175.00	16.92	0.01	0.10	160.00	159.27	160.00	22.73	0.00	0.14	28.00	0.00	0.00	15.00	12.36	320244.00	0.58	159.40	162.00
11	4	1	14766.00	11855.00	123.15	0	Spot (Block11, Row1, Column4)	202.03	201.00	22.91	0.00	0.11	165.00	161.83	165.00	21.92	0.01	0.14	84.00	28.00	0.00	36.00	37.03	81215.00	1.83	181.82	184.00
11	5	1	15056.00	11849.00	147.00	-50	Spot (Block11, Row1, Column5)	181.24	181.00	18.42	0.00	0.10	173.00	169.28	173.00	20.78	0.01	0.12	14.00	2.00	0.00	8.00	8.24	106386.00	0.58	174.70	174.00
11	6	1	15368.00	11863.00	155.55	0	Spot (Block11, Row1, Column6)	227.12	214.00	47.81	0.03	0.21	178.00	174.93	178.00	20.24	0.01	0.12	68.00	44.00	0.00	36.00	49.12	150581.00	2.58	194.95	190.00
11	7	1	15656.00	11851.00	147.00	-50	Spot (Block11, Row1, Column7)	189.40	187.00	20.63	0.01	0.11	181.00	184.06	181.00	45.63	0.01	0.25	3.00	0.00	0.00	6.00	8.40	111176.00	0.12	186.36	187.00
11	8	1	15950.00	11851.00	146.65	0	Spot (Block11, Row1, Column8)	22355.38	21496.00	8244.96	0.02	0.37	189.00	197.23	189.00	62.30	0.02	0.32	100.00	100.00	0.00	21307.00	22166.38	13100256.00	355.64	4435.82	3308.00
11	1	2	13855.00	12145.00	147.00	-50	Spot (Block11, Row2, Column1)	173.50	176.00	20.30	0.01	0.12	166.00	163.74	166.00	35.57	0.01	0.22	1.00	0.00	0.00	10.00	7.50	102366.00	0.27	173.46	177.00
11	2	2	14184.00	12134.00	131.65	0	Spot (Block11, Row2, Column2)	192.83	192.00	14.68	0.00	0.08	162.00	159.48	162.00	23.15	0.01	0.15	68.00	15.00	0.00	30.00	30.83	89667.00	1.44	176.44	177.00
11	3	2	14469.00	12141.00	213.65	0	Spot (Block11, Row2, Column3)	188.73	187.00	19.14	0.00	0.10	161.00	158.92	161.00	21.92	0.01	0.14	63.00	15.00	0.00	26.00	27.73	246107.00	1.36	168.15	171.00
11	4	2	14755.00	12150.00	175.00	0	Spot (Block11, Row2, Column4)	190.05	190.00	12.19	0.00	0.06	165.00	162.22	165.00	21.39	0.01	0.13	60.00	8.00	0.00	25.00	25.05	163445.00	1.30	173.53	176.50
11	5	2	15057.00	12146.00	196.50	0	Spot (Block11, Row2, Column5)	233.75	216.00	42.89	0.03	0.18	170.00	168.97	170.00	30.67	0.00	0.18	75.00	38.00	0.00	46.00	63.75	255720.00	2.11	181.01	183.00
11	6	2	15355.00	12150.00	147.00	-50	Spot (Block11, Row2, Column6)	192.43	194.00	23.43	0.00	0.12	178.00	188.00	178.00	62.15	0.02	0.33	0.00	0.00	0.00	16.00	14.43	113342.00	0.07	190.61	193.00
11	7	2	15655.00	12151.00	147.00	-50	Spot (Block11, Row2, Column7)	178.11	180.00	15.93	0.00	0.09	176.00	174.65	176.00	26.25	0.00	0.15	1.00	0.00	0.00	4.00	2.11	104731.00	0.13	176.12	178.00
11	8	2	15955.00	12152.00	147.00	-50	Spot (Block11, Row2, Column8)	194.70	196.00	21.75	0.00	0.11	184.00	186.73	184.00	46.62	0.01	0.25	3.00	0.00	0.00	12.00	10.70	115066.00	0.17	198.16	197.50
11	1	3	13843.00	12447.00	159.95	0	Spot (Block11, Row3, Column1)	194.97	195.00	18.24	0.00	0.09	167.00	163.48	167.00	22.77	0.01	0.14	69.00	8.00	0.00	28.00	27.97	138428.00	1.38	164.74	168.00
11	2	3	14170.00	12441.00	181.45	0	Spot (Block11, Row3, Column2)	190.89	193.00	21.46	0.00	0.11	168.00	163.56	168.00	22.31	0.01	0.14	55.00	7.00	0.00	25.00	22.89	175813.00	1.22	181.34	183.00
11	3	3	14463.00	12462.00	142.10	0	Spot (Block11, Row3, Column3)	229.81	215.00	38.52	0.03	0.17	170.00	164.74	170.00	22.27	0.01	0.14	91.00	52.00	0.00	45.00	59.81	125704.00	2.92	189.65	191.50
11	4	3	14755.00	12443.00	157.55	0	Spot (Block11, Row3, Column4)	255.90	267.00	40.37	0.02	0.16	170.00	165.58	170.00	22.02	0.01	0.13	97.00	78.00	0.00	97.00	85.90	174525.00	4.10	194.95	194.00
11	5	3	15055.00	12449.00	147.00	-50	Spot (Block11, Row3, Column5)	177.33	170.00	46.84	0.02	0.26	172.00	181.29	172.00	67.21	0.02	0.37	10.00	3.00	0.00	-2.00	5.33	104800.00	-0.06	158.32	158.00
11	6	3	15349.00	12446.00	205.65	0	Spot (Block11, Row3, Column6)	3992.51	3446.00	2010.48	0.06	0.50	184.00	208.75	184.00	91.76	0.05	0.44	100.00	100.00	0.00	3262.00	3808.51	4787016.00	41.24	1063.39	1063.00
11	7	3	15655.00	12451.00	147.00	-50	Spot (Block11, Row3, Column7)	175.26	178.00	16.31	0.01	0.09	173.00	184.85	173.00	64.93	0.03	0.35	0.00	0.00	0.00	5.00	2.26	103231.00	-0.15	181.20	184.00
11	8	3	15949.00	12461.00	152.00	0	Spot (Block11, Row3, Column8)	685.13	616.00	282.89	0.05	0.41	175.00	173.66	175.00	23.09	0.00	0.13	100.00	99.00	0.00	441.00	510.13	434374.00	22.15	319.62	284.00
11	1	4	13844.00	12731.00	165.55	0	Spot (Block11, Row4, Column1)	258.25	261.00	60.18	0.00	0.23	170.00	166.68	170.00	23.45	0.01	0.14	93.00	68.00	0.00	91.00	88.25	196528.00	3.90	196.65	192.00
11	2	4	14155.00	12750.00	153.45	0	Spot (Block11, Row4, Column2)	366.26	379.50	73.39	0.02	0.20	174.00	169.31	174.00	26.22	0.01	0.15	100.00	98.00	0.00	205.50	192.26	238068.00	7.51	235.60	223.00
11	3	4	14448.00	12742.00	146.25	0	Spot (Block11, Row4, Column3)	427.57	408.00	113.23	0.02	0.26	170.00	165.76	170.00	23.47	0.01	0.14	100.00	99.00	0.00	238.00	257.57	249699.00	11.15	243.09	227.00
11	4	4	14754.00	12748.00	147.00	-50	Spot (Block11, Row4, Column4)	174.44	175.00	14.78	0.00	0.08	167.00	163.43	167.00	21.68	0.01	0.13	16.00	0.00	0.00	8.00	7.44	102921.00	0.51	163.03	167.00
11	5	4	15054.00	12749.00	147.00	-50	Spot (Block11, Row4, Column5)	180.98	184.00	29.32	0.01	0.16	169.00	166.79	169.00	26.58	0.01	0.16	29.00	4.00	0.00	15.00	11.98	107322.00	0.53	159.40	169.00
11	6	4	15359.00	12755.00	185.35	0	Spot (Block11, Row4, Column6)	255.52	260.00	45.50	0.01	0.18	176.00	184.92	176.00	59.18	0.02	0.32	61.00	14.00	0.00	84.00	79.52	247091.00	1.19	198.65	197.00
11	7	4	15632.00	12722.00	193.65	0	Spot (Block11, Row4, Column7)	191.33	192.00	14.97	0.00	0.08	175.00	178.43	175.00	43.58	0.01	0.24	3.00	0.00	0.00	17.00	16.33	201283.00	0.30	184.71	187.00
11	8	4	15960.00	12768.00	158.10	0	Spot (Block11, Row4, Column8)	197.98	199.00	11.73	0.00	0.06	171.00	168.94	171.00	20.76	0.01	0.12	74.00	9.00	0.00	28.00	26.98	136609.00	1.40	184.57	186.50
11	1	5	13849.00	13045.00	126.80	0	Spot (Block11, Row5, Column1)	231.50	221.00	29.81	0.02	0.13	172.00	179.38	172.00	63.17	0.02	0.35	37.00	0.00	0.00	49.00	59.50	99084.00	0.83	195.63	193.00
11	2	5	14149.00	13043.00	150.80	0	Spot (Block11, Row5, Column2)	756.28	691.50	299.26	0.04	0.40	174.00	171.15	174.00	30.54	0.01	0.18	100.00	100.00	0.00	517.50	582.28	470405.00	19.16	308.90	289.00
11	3	5	14449.00	13041.00	154.35	0	Spot (Block11, Row5, Column3)	779.66	717.00	332.39	0.04	0.43	168.00	165.93	168.00	25.25	0.01	0.15	100.00	100.00	0.00	549.00	611.66	509118.00	24.31	302.95	282.00
11	4	5	14749.00	13025.00	195.20	0	Spot (Block11, Row5, Column4)	199.14	199.00	24.50	0.00	0.12	166.00	163.91	166.00	23.33	0.01	0.14	63.00	28.00	0.00	33.00	33.14	216064.00	1.51	167.48	172.00
11	5	5	15051.00	13049.00	149.15	0	Spot (Block11, Row5, Column5)	481.12	450.00	185.49	0.03	0.39	169.00	167.15	169.00	21.25	0.00	0.13	100.00	99.00	0.00	281.00	312.12	290115.00	14.77	235.21	226.00
11	6	5	15354.00	13050.00	147.00	-50	Spot (Block11, Row5, Column6)	178.50	178.00	14.40	0.00	0.08	172.00	170.28	172.00	21.00	0.00	0.12	15.00	0.00	0.00	6.00	6.50	105135.00	0.39	178.26	177.00
11	7	5	15646.00	13044.00	167.80	0	Spot (Block11, Row5, Column7)	356.76	363.00	68.43	0.01	0.19	170.00	167.27	170.00	21.62	0.01	0.13	100.00	97.00	0.00	193.00	186.76	278272.00	8.77	231.17	218.00
11	8	5	15975.00	13050.00	227.45	0	Spot (Block11, Row5, Column8)	190.04	190.00	21.23	0.00	0.11	169.00	165.09	169.00	21.36	0.01	0.13	48.00	14.00	0.00	21.00	21.04	281452.00	1.17	168.02	172.00
11	1	6	13845.00	13338.00	207.55	0	Spot (Block11, Row6, Column1)	3550.48	2937.00	1963.24	0.08	0.55	180.00	202.45	180.00	84.75	0.05	0.42	100.00	100.00	0.00	2757.00	3370.48	4342233.00	39.50	1008.63	953.00
11	2	6	14140.00	13343.00	201.30	0	Spot (Block11, Row6, Column2)	289.29	292.00	58.69	0.00	0.20	171.00	179.41	171.00	63.24	0.02	0.35	78.00	43.00	0.00	121.00	118.29	332393.00	1.74	207.50	197.00
11	3	6	14441.00	13352.00	176.75	0	Spot (Block11, Row6, Column3)	228.33	211.00	39.33	0.03	0.17	167.00	163.00	167.00	25.93	0.01	0.16	88.00	41.00	0.00	44.00	61.33	199562.00	2.52	185.12	187.00
11	4	6	14753.00	13348.00	147.00	-50	Spot (Block11, Row6, Column4)	175.23	176.00	15.18	0.00	0.09	170.00	166.22	170.00	22.77	0.01	0.14	13.00	0.00	0.00	6.00	5.23	102862.00	0.40	174.20	174.00
11	5	6	15041.00	13350.00	97.10	0	Spot (Block11, Row6, Column5)	288.05	293.00	53.29	0.01	0.18	170.00	167.65	170.00	20.32	0.01	0.12	100.00	94.00	0.00	123.00	118.05	68844.00	5.92	205.54	204.00
11	6	6	15353.00	13350.00	147.00	-50	Spot (Block11, Row6, Column6)	181.35	180.00	11.68	0.00	0.06	172.00	168.25	172.00	19.98	0.01	0.12	18.00	1.00	0.00	8.00	9.35	106636.00	0.66	180.10	183.00
11	7	6	15649.00	13358.00	186.50	0	Spot (Block11, Row6, Column7)	195.95	195.00	19.50	0.00	0.10	171.00	166.87	171.00	21.15	0.01	0.13	58.00	10.00	0.00	24.00	24.95	191447.00	1.38	177.18	179.00
11	8	6	15951.00	13390.00	279.10	0	Spot (Block11, Row6, Column8)	178.05	179.00	19.71	0.00	0.11	169.00	166.35	169.00	21.97	0.01	0.13	24.00	0.00	0.00	10.00	9.05	404526.00	0.53	166.86	170.00
11	1	7	13843.00	13641.00	163.40	0	Spot (Block11, Row7, Column1)	403.18	378.00	115.94	0.03	0.29	172.00	178.86	172.00	55.81	0.02	0.31	98.00	92.00	0.00	206.00	231.18	297544.00	4.02	243.19	238.00
11	2	7	14192.00	13704.00	177.00	0	Spot (Block11, Row7, Column2)	183.49	184.50	16.28	0.00	0.09	164.00	160.65	164.00	21.74	0.01	0.14	46.00	6.00	0.00	20.50	19.49	161105.00	1.05	165.55	167.00
11	3	7	14434.00	13630.00	220.75	0	Spot (Block11, Row7, Column3)	185.29	186.00	17.81	0.00	0.10	166.00	162.32	166.00	24.54	0.01	0.15	36.00	2.00	0.00	20.00	19.29	257737.00	0.94	166.81	173.00
11	4	7	14753.00	13648.00	147.00	-50	Spot (Block11, Row7, Column4)	185.98	186.00	20.94	0.00	0.11	171.00	168.63	171.00	39.37	0.01	0.23	6.00	0.00	0.00	15.00	14.98	109729.00	0.44	186.15	183.50
11	5	7	15073.00	13614.00	161.75	0	Spot (Block11, Row7, Column5)	192.21	194.00	13.30	0.00	0.07	172.00	168.34	172.00	21.95	0.01	0.13	51.00	1.00	0.00	22.00	20.21	139160.00	1.09	177.98	179.00
11	6	7	15341.00	13639.00	173.05	0	Spot (Block11, Row7, Column6)	319.15	307.00	60.18	0.02	0.19	175.00	177.00	175.00	46.03	0.00	0.26	95.00	87.00	0.00	132.00	144.15	267767.00	3.09	220.43	211.00
11	7	7	15653.00	13651.00	147.00	-50	Spot (Block11, Row7, Column7)	188.65	190.00	14.76	0.00	0.08	174.00	170.87	174.00	20.41	0.01	0.12	30.00	2.00	0.00	16.00	14.65	111869.00	0.87	180.48	182.00
11	8	7	15947.00	13652.00	137.15	0	Spot (Block11, Row7, Column8)	397.64	398.00	76.09	0.00	0.19	176.00	173.46	176.00	19.55	0.01	0.11	100.00	99.00	0.00	222.00	221.64	202399.00	11.47	247.92	228.00
11	1	8	13864.00	13937.00	120.60	0	Spot (Block11, Row8, Column1)	410.27	408.00	95.05	0.00	0.23	168.00	165.41	168.00	23.97	0.01	0.14	100.00	99.00	0.00	240.00	242.27	156724.00	10.21	243.59	231.00
11	2	8	14190.00	13934.00	241.80	0	Spot (Block11, Row8, Column2)	179.66	183.00	19.62	0.01	0.11	164.00	162.25	164.00	22.00	0.00	0.14	44.00	3.00	0.00	19.00	15.66	303264.00	0.79	163.76	165.00
11	3	8	14469.00	13959.00	249.35	0	Spot (Block11, Row8, Column3)	181.48	184.00	19.81	0.01	0.11	169.00	167.20	169.00	42.95	0.00	0.26	3.00	0.00	0.00	15.00	12.48	325025.00	0.33	165.03	168.00
11	4	8	14758.00	13955.00	110.80	0	Spot (Block11, Row8, Column4)	1611.07	1536.50	734.01	0.02	0.46	170.00	167.71	170.00	42.09	0.01	0.25	100.00	100.00	0.00	1366.50	1441.07	515542.00	34.29	531.96	384.50
11	5	8	15052.00	13949.00	147.00	-50	Spot (Block11, Row8, Column5)	170.62	173.00	18.15	0.01	0.11	169.00	170.70	169.00	49.83	0.00	0.29	0.00	0.00	0.00	4.00	1.62	100327.00	-0.00	165.69	170.00
11	6	8	15347.00	13943.00	141.85	0	Spot (Block11, Row8, Column6)	5726.08	5478.00	2622.71	0.02	0.46	177.00	184.57	177.00	61.79	0.02	0.33	100.00	100.00	0.00	5301.00	5549.08	3120716.00	89.69	1441.81	1440.00
11	7	8	15651.00	13945.00	163.70	0	Spot (Block11, Row8, Column7)	196.89	197.00	17.50	0.00	0.09	174.00	176.23	174.00	40.32	0.01	0.23	10.00	0.00	0.00	23.00	22.89	146487.00	0.51	182.33	186.00
11	8	8	15943.00	13936.00	90.60	0	Spot (Block11, Row8, Column8)	259.23	268.00	31.19	0.01	0.12	176.00	173.72	176.00	19.76	0.01	0.11	99.00	85.00	0.00	92.00	83.23	52883.00	4.33	211.30	206.00
12	1	1	18353.00	11852.00	150.85	0	Spot (Block12, Row1, Column1)	14100.93	12755.50	7498.52	0.04	0.53	205.00	213.26	205.00	50.52	0.02	0.24	100.00	100.00	0.00	12550.50	13895.93	8770780.00	274.87	3043.74	2291.00
12	2	1	18648.00	11853.00	161.70	0	Spot (Block12, Row1, Column2)	334.25	314.00	59.41	0.03	0.18	203.00	207.18	203.00	36.29	0.01	0.18	98.00	89.00	0.00	111.00	131.25	240660.00	3.50	249.19	248.00
12	3	1	18926.00	11859.00	150.40	0	Spot (Block12, Row1, Column3)	268.66	266.50	53.20	0.00	0.20	198.00	198.19	198.00	17.44	0.00	0.09	85.00	65.00	0.00	68.50	70.66	167108.00	4.04	227.35	222.00
12	4	1	19274.00	11865.00	148.15	0	Spot (Block12, Row1, Column4)	274.98	283.00	25.52	0.01	0.09	204.00	204.35	204.00	17.67	0.00	0.09	94.00	85.00	0.00	79.00	70.98	164162.00	4.00	225.82	219.50
12	5	1	19548.00	11855.00	118.05	0	Spot (Block12, Row1, Column5)	587.80	487.00	194.72	0.08	0.33	207.00	207.44	207.00	16.42	0.00	0.08	100.00	100.00	0.00	280.00	380.80	213372.00	23.16	313.85	297.00
12	6	1	19868.00	11851.00	133.20	0	Spot (Block12, Row1, Column6)	541.26	550.00	151.08	0.01	0.28	202.00	202.49	202.00	17.23	0.00	0.09	100.00	100.00	0.00	348.00	339.26	256555.00	19.66	290.30	276.00
12	7	1	20149.00	11854.00	145.50	0	Spot (Block12, Row1, Column7)	561.40	507.00	259.38	0.04	0.46	198.00	201.93	198.00	39.93	0.01	0.20	100.00	99.00	0.00	309.00	363.40	326737.00	9.00	296.05	287.00
12	8	1	20452.00	11862.00	151.35	0	Spot (Block12, Row1, Column8)	19434.90	19533.50	6067.94	0.00	0.31	196.00	206.89	196.00	64.08	0.02	0.31	100.00	100.00	0.00	19337.50	19238.90	12127380.00	300.08	4363.27	3690.50
12	1	2	18369.00	12176.00	178.30	0	Spot (Block12, Row2, Column1)	233.86	229.00	20.90	0.01	0.09	205.00	207.89	205.00	33.63	0.01	0.16	31.00	6.00	0.00	24.00	28.86	208371.00	0.77	216.95	216.00
12	2	2	18654.00	12154.00	146.95	0	Spot (Block12, Row2, Column2)	306.34	300.00	46.88	0.01	0.15	206.00	208.17	206.00	21.57	0.00	0.10	97.00	90.00	0.00	94.00	100.34	180127.00	4.55	243.98	234.50
12	3	2	18966.00	12133.00	150.45	0	Spot (Block12, Row2, Column3)	247.09	233.00	64.08	0.03	0.26	202.00	203.19	202.00	18.94	0.00	0.09	66.00	45.00	0.00	31.00	45.09	153940.00	2.32	220.04	217.00
12	4	2	19256.00	12146.00	175.20	0	Spot (Block12, Row2, Column4)	272.17	279.00	30.17	0.01	0.11	203.00	204.14	203.00	17.14	0.00	0.08	95.00	82.00	0.00	76.00	69.17	232433.00	3.97	226.73	224.00
12	5	2	19553.00	12154.00	184.25	0	Spot (Block12, Row2, Column5)	287.53	288.00	29.42	0.00	0.10	204.00	204.26	204.00	16.12	0.00	0.08	97.00	93.00	0.00	84.00	83.53	274593.00	5.17	230.99	224.00
12	6	2	19841.00	12142.00	173.85	0	Spot (Block12, Row2, Column6)	271.59	279.00	33.77	0.01	0.12	200.00	201.20	200.00	19.88	0.00	0.10	91.00	76.00	0.00	79.00	71.59	228135.00	3.54	223.23	220.00
12	7	2	20149.00	12137.00	177.10	0	Spot (Block12, Row2, Column7)	248.76	243.00	33.57	0.01	0.13	195.00	195.72	195.00	16.56	0.00	0.08	93.00	70.00	0.00	48.00	53.76	217918.00	3.20	214.77	212.50
12	8	2	20451.00	12158.00	147.00	-50	Spot (Block12, Row2, Column8)	202.97	202.00	11.74	0.00	0.06	195.00	201.10	195.00	48.43	0.01	0.24	0.00	0.00	0.00	7.00	7.97	119755.00	0.04	210.08	209.00
12	1	3	18341.00	12454.00	151.15	0	Spot (Block12, Row3, Column1)	394.20	377.50	93.24	0.02	0.24	204.00	204.32	204.00	19.27	0.00	0.09	99.00	99.00	0.00	173.50	190.20	247557.00	9.85	267.56	263.00
12	2	3	18618.00	12442.00	119.45	0	Spot (Block12, Row3, Column2)	248.60	248.00	20.45	0.00	0.08	208.00	210.66	208.00	23.28	0.01	0.11	74.00	41.00	0.00	40.00	40.60	94468.00	1.63	225.83	228.00
12	3	3	18927.00	12475.00	207.35	0	Spot (Block12, Row3, Column3)	329.53	306.00	79.66	0.03	0.24	210.00	217.38	210.00	29.53	0.02	0.14	95.00	89.00	0.00	96.00	119.53	404006.00	3.80	265.50	269.50
12	4	3	19254.00	12455.00	144.35	0	Spot (Block12, Row3, Column4)	818.06	745.00	370.22	0.04	0.45	205.00	208.92	205.00	21.89	0.01	0.10	100.00	100.00	0.00	540.00	613.06	465475.00	27.83	357.31	310.00
12	5	3	19551.00	12455.00	147.00	-50	Spot (Block12, Row3, Column5)	216.24	214.50	21.43	0.00	0.10	207.00	210.94	207.00	22.79	0.01	0.11	25.00	7.00	0.00	7.50	9.24	127149.00	0.23	204.59	202.00
12	6	3	19855.00	12460.00	192.20	0	Spot (Block12, Row3, Column6)	712.99	637.00	294.77	0.05	0.41	207.00	211.71	207.00	27.48	0.01	0.13	100.00	100.00	0.00	430.00	505.99	745071.00	18.24	340.93	343.00
12	7	3	20160.00	12460.00	166.30	0	Spot (Block12, Row3, Column7)	301.28	292.00	60.34	0.01	0.20	197.00	199.37	197.00	21.38	0.01	0.11	95.00	81.00	0.00	95.00	104.28	231686.00	4.77	223.88	217.00
12	8	3	20460.00	12473.00	163.15	0	Spot (Block12, Row3, Column8)	342.72	325.00	79.04	0.02	0.23	191.00	191.52	191.00	15.85	0.00	0.08	98.00	95.00	0.00	134.00	151.72	252583.00	9.54	233.47	224.00
12	1	4	18349.00	12746.00	148.25	0	Spot (Block12, Row4, Column1)	829.17	780.50	393.37	0.03	0.47	210.00	212.61	210.00	21.22	0.01	0.10	100.00	99.00	0.00	570.50	619.17	497503.00	29.06	390.52	311.50
12	2	4	18654.00	12746.00	162.25	0	Spot (Block12, Row4, Column2)	270.36	279.00	32.65	0.01	0.12	212.50	221.48	212.50	32.11	0.02	0.14	71.00	53.00	0.00	66.50	57.86	196822.00	1.52	238.64	230.50
12	3	4	18953.00	12753.00	147.40	0	Spot (Block12, Row4, Column3)	3058.71	2813.00	1721.68	0.04	0.56	222.00	233.12	222.00	37.14	0.02	0.16	100.00	100.00	0.00	2591.00	2836.71	1813813.00	76.08	917.83	736.00
12	4	4	19250.00	12763.00	164.05	0	Spot (Block12, Row4, Column4)	267.76	276.00	33.87	0.01	0.13	215.00	221.13	215.00	28.35	0.01	0.13	76.00	56.00	0.00	61.00	52.76	199751.00	1.64	236.60	228.00
12	5	4	19550.00	12755.00	147.00	-50	Spot (Block12, Row4, Column5)	243.55	232.00	30.54	0.02	0.13	213.00	215.67	213.00	23.98	0.01	0.11	44.00	32.00	0.00	19.00	30.55	143695.00	1.16	214.31	213.00
12	6	4	19846.00	12754.00	186.10	0	Spot (Block12, Row4, Column6)	307.20	301.00	35.22	0.01	0.11	210.00	212.95	210.00	23.91	0.01	0.11	97.00	96.00	0.00	91.00	97.20	299215.00	3.94	248.77	236.00
12	7	4	20146.00	12763.00	167.45	0	Spot (Block12, Row4, Column7)	379.21	331.50	157.71	0.06	0.42	200.00	201.53	200.00	22.28	0.00	0.11	95.00	86.00	0.00	131.50	179.21	297299.00	7.98	241.19	240.00
12	8	4	20446.00	12766.00	156.55	0	Spot (Block12, Row4, Column8)	262.14	268.00	26.31	0.01	0.10	189.00	189.24	189.00	16.93	0.00	0.09	98.00	87.00	0.00	79.00	73.14	176420.00	4.31	212.72	208.00
12	1	5	18349.00	13054.00	114.90	0	Spot (Block12, Row5, Column1)	449.50	419.00	93.09	0.03	0.21	211.00	215.14	211.00	25.46	0.01	0.12	100.00	100.00	0.00	208.00	238.50	155975.00	9.20	292.14	280.00
12	2	5	18653.00	13053.00	154.85	0	Spot (Block12, Row5, Column2)	431.56	408.00	112.64	0.02	0.26	213.00	220.68	213.00	30.00	0.02	0.14	99.00	97.00	0.00	195.00	218.56	283966.00	7.03	276.95	279.00
12	3	5	18957.00	13042.00	184.50	0	Spot (Block12, Row5, Column3)	361.71	332.00	77.09	0.04	0.21	213.00	224.54	213.00	36.20	0.02	0.16	97.00	92.00	0.00	119.00	148.71	344351.00	3.79	276.22	285.50
12	4	5	19245.00	13059.00	163.15	0	Spot (Block12, Row5, Column4)	376.19	369.00	99.61	0.01	0.26	216.00	222.22	216.00	28.17	0.01	0.13	99.00	92.00	0.00	153.00	160.19	278004.00	5.47	265.86	266.00
12	5	5	19553.00	13058.00	144.65	0	Spot (Block12, Row5, Column5)	4839.00	4387.50	2909.12	0.04	0.60	214.00	217.82	214.00	27.88	0.01	0.13	100.00	100.00	0.00	4173.50	4625.00	2758228.00	165.77	1099.34	845.50
12	6	5	19824.00	13047.00	167.20	0	Spot (Block12, Row5, Column6)	275.60	283.00	37.24	0.01	0.14	206.00	208.78	206.00	26.24	0.01	0.13	81.00	68.00	0.00	77.00	69.60	213312.00	2.55	236.60	229.00
12	7	5	20152.00	13056.00	182.00	0	Spot (Block12, Row5, Column7)	1084.43	1016.00	430.42	0.03	0.40	198.00	203.20	198.00	30.44	0.01	0.15	100.00	100.00	0.00	818.00	886.43	1007434.00	28.95	432.59	411.00
12	8	5	20447.00	13061.00	148.50	0	Spot (Block12, Row5, Column8)	1020.79	829.00	656.27	0.09	0.64	189.00	190.34	189.00	26.96	0.00	0.14	100.00	100.00	0.00	640.00	831.79	617576.00	30.80	357.10	312.50
12	1	6	18347.00	13348.00	173.10	0	Spot (Block12, Row6, Column1)	764.95	731.00	306.66	0.02	0.40	207.00	211.68	207.00	28.81	0.01	0.14	100.00	100.00	0.00	524.00	557.95	638734.00	19.21	353.69	362.50
12	2	6	18648.00	13352.00	192.05	0	Spot (Block12, Row6, Column2)	812.12	771.00	289.29	0.02	0.36	207.00	212.33	207.00	29.98	0.01	0.14	100.00	100.00	0.00	564.00	605.12	842173.00	20.00	371.59	383.00
12	3	6	18943.00	13351.00	146.90	0	Spot (Block12, Row6, Column3)	1255.22	1156.50	697.42	0.04	0.56	204.00	208.21	204.00	24.87	0.01	0.12	100.00	100.00	0.00	952.50	1051.22	735560.00	42.10	414.25	373.00
12	4	6	19240.00	13360.00	221.35	0	Spot (Block12, Row6, Column4)	236.73	227.00	26.86	0.02	0.11	204.00	206.36	204.00	19.96	0.01	0.10	59.00	29.00	0.00	23.00	32.73	331899.00	1.52	211.42	209.00
12	5	6	19555.00	13356.00	100.10	0	Spot (Block12, Row6, Column5)	2439.09	2388.00	709.11	0.01	0.29	203.00	205.59	203.00	25.55	0.01	0.12	100.00	100.00	0.00	2185.00	2236.09	609773.00	87.43	978.67	912.00
12	6	6	19849.00	13356.00	147.00	-50	Spot (Block12, Row6, Column6)	235.15	229.00	23.35	0.01	0.10	201.00	202.76	201.00	26.86	0.00	0.13	55.00	23.00	0.00	28.00	34.15	138502.00	1.21	212.65	213.50
12	7	6	20147.00	13348.00	158.20	0	Spot (Block12, Row6, Column7)	444.80	398.00	162.32	0.05	0.36	191.00	193.91	191.00	24.82	0.01	0.13	99.00	97.00	0.00	207.00	253.80	308248.00	10.11	233.86	226.00
12	8	6	20449.00	13367.00	153.70	0	Spot (Block12, Row6, Column8)	483.30	454.00	180.51	0.03	0.37	183.00	182.49	183.00	17.84	0.00	0.10	100.00	100.00	0.00	271.00	300.30	312212.00	16.86	252.63	248.50
12	1	7	18356.00	13642.00	188.60	0	Spot (Block12, Row7, Column1)	283.43	290.00	34.11	0.01	0.12	201.00	202.40	201.00	20.86	0.00	0.10	95.00	85.00	0.00	89.00	82.43	283998.00	3.88	225.65	218.00
12	2	7	18628.00	13668.00	196.45	0	Spot (Block12, Row7, Column2)	226.11	222.00	25.48	0.01	0.11	201.50	203.03	201.50	19.16	0.00	0.09	53.00	22.00	0.00	20.50	24.61	247364.00	1.20	210.68	210.00
12	3	7	18938.00	13645.00	164.95	0	Spot (Block12, Row7, Column3)	235.59	230.00	20.57	0.01	0.09	203.00	202.92	203.00	16.85	0.00	0.08	78.00	36.00	0.00	27.00	32.59	177872.00	1.94	223.40	219.00
12	4	7	19245.00	13668.00	126.90	0	Spot (Block12, Row7, Column4)	230.86	225.00	28.38	0.01	0.12	197.00	196.68	197.00	17.31	0.00	0.09	79.00	35.00	0.00	28.00	33.86	98807.00	1.97	219.25	218.50
12	5	7	19571.00	13648.00	153.10	0	Spot (Block12, Row7, Column5)	245.66	237.00	28.33	0.02	0.12	196.00	199.30	196.00	25.05	0.01	0.13	74.00	44.00	0.00	41.00	49.66	157958.00	1.85	217.73	213.00
12	6	7	19850.00	13654.00	167.70	0	Spot (Block12, Row7, Column6)	969.21	933.00	312.14	0.02	0.32	197.00	202.81	197.00	33.02	0.01	0.16	100.00	100.00	0.00	736.00	772.21	759863.00	23.21	391.49	383.00
12	7	7	20151.00	13657.00	98.75	0	Spot (Block12, Row7, Column7)	460.90	453.50	96.28	0.01	0.21	189.00	192.31	189.00	25.66	0.01	0.13	100.00	100.00	0.00	264.50	271.90	115225.00	10.47	278.84	281.00
12	8	7	20458.00	13667.00	117.20	0	Spot (Block12, Row7, Column8)	341.54	331.50	48.95	0.01	0.14	183.00	181.96	183.00	17.28	0.00	0.09	100.00	99.00	0.00	148.50	158.54	123637.00	9.24	242.58	229.50
12	1	8	18357.00	13945.00	120.25	0	Spot (Block12, Row8, Column1)	643.75	592.00	206.42	0.04	0.32	200.00	201.44	200.00	17.78	0.00	0.09	100.00	100.00	0.00	392.00	443.75	244625.00	24.88	333.30	287.00
12	2	8	18660.00	13966.00	190.55	0	Spot (Block12, Row8, Column2)	230.43	222.50	29.78	0.02	0.13	201.00	201.46	201.00	16.27	0.00	0.08	60.00	32.00	0.00	21.50	29.43	235501.00	1.78	207.80	206.00
12	3	8	18944.00	13955.00	157.60	0	Spot (Block12, Row8, Column3)	381.79	368.00	115.83	0.02	0.30	200.00	199.98	200.00	17.83	0.00	0.09	100.00	99.00	0.00	168.00	181.79	258474.00	10.20	250.73	248.00
12	4	8	19245.00	13953.00	115.30	0	Spot (Block12, Row8, Column4)	534.05	509.00	100.38	0.02	0.19	197.00	197.50	197.00	17.89	0.00	0.09	100.00	100.00	0.00	312.00	337.05	185316.00	18.81	312.08	292.00
12	5	8	19521.00	13938.00	197.75	0	Spot (Block12, Row8, Column5)	221.06	217.00	24.45	0.01	0.11	192.00	194.02	192.00	19.94	0.00	0.10	63.00	22.00	0.00	25.00	29.06	245374.00	1.36	203.24	201.00
12	6	8	19850.00	13954.00	119.10	0	Spot (Block12, Row8, Column6)	1129.42	1097.00	348.75	0.01	0.31	193.00	197.72	193.00	30.27	0.01	0.15	100.00	100.00	0.00	904.00	936.42	421274.00	30.78	441.50	411.00
12	7	8	20153.00	13942.00	168.10	0	Spot (Block12, Row8, Column7)	234.59	227.00	28.83	0.01	0.12	186.00	186.43	186.00	23.18	0.00	0.12	84.00	40.00	0.00	41.00	48.59	184620.00	2.08	202.84	203.00
12	8	8	20448.00	13959.00	82.80	0	Spot (Block12, Row8, Column8)	467.22	493.00	72.60	0.02	0.16	181.00	179.49	181.00	18.25	0.00	0.10	100.00	100.00	0.00	312.00	286.22	77558.00	15.76	294.30	274.00
13	1	1	4835.00	16317.00	148.95	0	Spot (Block13, Row1, Column1)	10871.25	9914.00	5800.88	0.04	0.53	163.00	167.95	163.00	40.73	0.01	0.24	100.00	100.00	0.00	9751.00	10708.25	6566236.00	262.78	2438.28	1788.50
13	2	1	5124.00	16323.00	149.35	0	Spot (Block13, Row1, Column2)	889.42	794.00	413.89	0.05	0.47	156.00	158.88	156.00	32.51	0.01	0.20	100.00	100.00	0.00	638.00	733.42	538990.00	22.47	315.29	283.00
13	3	1	5436.00	16318.00	147.00	-50	Spot (Block13, Row1, Column3)	169.22	169.00	9.63	0.00	0.06	158.00	156.60	158.00	20.32	0.00	0.13	16.00	0.00	0.00	11.00	11.22	99335.00	0.62	168.38	170.00
13	4	1	5754.00	16320.00	111.85	0	Spot (Block13, Row1, Column4)	642.28	646.00	138.12	0.00	0.22	162.00	160.02	162.00	20.19	0.01	0.13	100.00	100.00	0.00	484.00	480.28	209384.00	23.89	327.81	280.00
13	5	1	6019.00	16316.00	148.45	0	Spot (Block13, Row1, Column5)	210.57	205.00	24.14	0.01	0.11	160.00	158.54	160.00	20.87	0.00	0.13	97.00	60.00	0.00	45.00	50.57	126551.00	2.49	181.97	182.50
13	6	1	6349.00	16313.00	132.00	0	Spot (Block13, Row1, Column6)	431.49	418.00	114.07	0.01	0.26	160.00	157.99	160.00	21.34	0.01	0.14	100.00	99.00	0.00	258.00	271.49	201074.00	12.82	239.36	218.00
13	7	1	6635.00	16324.00	106.25	0	Spot (Block13, Row1, Column7)	619.31	614.00	134.52	0.00	0.22	168.00	170.63	168.00	52.43	0.01	0.31	100.00	100.00	0.00	446.00	451.31	178980.00	8.56	325.35	277.00
13	8	1	6942.00	16328.00	107.95	0	Spot (Block13, Row1, Column8)	25683.66	25992.00	8498.35	0.01	0.33	182.00	187.85	182.00	61.86	0.01	0.33	100.00	100.00	0.00	25810.00	25501.66	7859201.00	412.14	4992.04	4196.00
13	1	2	4826.00	16581.00	189.85	0	Spot (Block13, Row2, Column1)	181.81	181.00	13.49	0.00	0.07	166.00	166.72	166.00	34.50	0.00	0.21	9.00	0.00	0.00	15.00	15.81	185262.00	0.44	170.36	174.00
13	2	2	5132.00	16643.00	196.95	0	Spot (Block13, Row2, Column2)	187.58	186.00	19.69	0.00	0.10	156.00	156.41	156.00	19.68	0.00	0.13	69.00	32.00	0.00	30.00	31.58	206152.00	1.58	165.87	165.00
13	3	2	5427.00	16621.00	184.25	0	Spot (Block13, Row2, Column3)	185.40	186.00	16.88	0.00	0.09	156.00	155.32	156.00	17.46	0.00	0.11	80.00	36.00	0.00	30.00	29.40	175393.00	1.72	165.43	167.00
13	4	2	5737.00	16613.00	198.90	0	Spot (Block13, Row2, Column4)	186.33	187.00	12.79	0.00	0.07	161.00	159.98	161.00	20.39	0.00	0.13	66.00	11.00	0.00	26.00	25.33	209066.00	1.29	172.54	174.00
13	5	2	6032.00	16619.00	188.15	0	Spot (Block13, Row2, Column5)	265.76	277.00	52.05	0.02	0.20	160.00	157.51	160.00	20.93	0.01	0.13	97.00	86.00	0.00	117.00	105.76	264427.00	5.17	182.67	187.00
13	6	2	6325.00	16603.00	220.70	0	Spot (Block13, Row2, Column6)	187.49	188.00	18.48	0.00	0.10	159.00	160.43	159.00	26.71	0.00	0.17	58.00	6.00	0.00	29.00	28.49	261168.00	1.01	167.60	173.00
13	7	2	6621.00	16628.00	180.50	0	Spot (Block13, Row2, Column7)	193.97	193.00	17.88	0.00	0.09	168.00	166.03	168.00	22.94	0.01	0.14	56.00	12.00	0.00	25.00	25.97	177288.00	1.22	179.60	181.00
13	8	2	6985.00	16653.00	127.30	0	Spot (Block13, Row2, Column8)	205.51	205.00	15.30	0.00	0.07	185.00	187.51	185.00	38.90	0.01	0.21	13.00	0.00	0.00	20.00	20.51	88985.00	0.46	193.57	192.00
13	1	3	4842.00	16918.00	159.30	0	Spot (Block13, Row3, Column1)	262.40	279.00	42.06	0.03	0.16	168.00	166.00	168.00	18.69	0.01	0.11	99.00	88.00	0.00	111.00	94.40	183942.00	5.16	196.55	197.00
13	2	3	5119.00	16928.00	141.00	0	Spot (Block13, Row3, Column2)	190.25	191.00	11.28	0.00	0.06	166.00	163.55	166.00	17.25	0.01	0.11	72.00	18.00	0.00	25.00	24.25	102166.00	1.55	178.51	179.00
13	3	3	5429.00	16911.00	159.30	0	Spot (Block13, Row3, Column3)	298.03	286.00	102.41	0.02	0.34	163.00	162.81	163.00	19.44	0.00	0.12	99.00	92.00	0.00	123.00	135.03	208916.00	6.95	198.14	195.00
13	4	3	5732.00	16918.00	143.75	0	Spot (Block13, Row3, Column4)	561.55	482.00	238.60	0.07	0.42	165.00	161.50	165.00	21.16	0.01	0.13	100.00	100.00	0.00	317.00	396.55	311661.00	18.91	270.89	256.00
13	5	3	6035.00	16920.00	147.00	-50	Spot (Block13, Row3, Column5)	213.90	183.00	85.87	0.07	0.40	167.00	166.02	167.00	27.26	0.00	0.16	37.00	26.00	0.00	16.00	46.90	125776.00	1.76	150.54	151.00
13	6	3	6336.00	16916.00	205.95	0	Spot (Block13, Row3, Column6)	838.50	723.00	390.98	0.06	0.47	171.00	175.04	171.00	33.23	0.01	0.19	100.00	100.00	0.00	552.00	667.50	1010392.00	19.96	375.94	376.00
13	7	3	6639.00	16907.00	211.35	0	Spot (Block13, Row3, Column7)	193.41	194.00	19.95	0.00	0.10	173.00	174.32	173.00	27.51	0.00	0.16	38.00	3.00	0.00	21.00	20.41	245432.00	0.69	180.16	179.00
13	8	3	6935.00	16934.00	147.20	0	Spot (Block13, Row3, Column8)	658.01	589.00	226.43	0.05	0.34	181.00	180.61	181.00	19.38	0.00	0.11	100.00	99.00	0.00	408.00	477.01	388881.00	24.63	333.63	290.50
13	1	4	4828.00	17218.00	141.95	0	Spot (Block13, Row4, Column1)	659.87	559.00	292.37	0.07	0.44	169.00	169.17	169.00	21.56	0.00	0.13	100.00	100.00	0.00	390.00	490.87	359628.00	22.76	282.40	272.50
13	2	4	5147.00	17224.00	155.20	0	Spot (Block13, Row4, Column2)	222.21	219.00	20.71	0.01	0.09	171.00	170.09	171.00	21.23	0.00	0.12	95.00	60.00	0.00	48.00	51.21	147101.00	2.45	190.88	191.50
13	3	4	5434.00	17225.00	139.45	0	Spot (Block13, Row4, Column3)	3174.60	3129.00	1664.98	0.01	0.52	170.00	169.13	170.00	21.65	0.00	0.13	100.00	100.00	0.00	2959.00	3004.60	1641266.00	138.85	1027.64	820.00
13	4	4	5754.00	17230.00	231.80	0	Spot (Block13, Row4, Column4)	181.87	182.00	15.13	0.00	0.08	166.00	162.98	166.00	20.79	0.01	0.13	39.00	3.00	0.00	16.00	15.87	280991.00	0.91	171.38	171.00
13	5	4	6009.00	17269.00	185.45	0	Spot (Block13, Row4, Column5)	183.68	182.00	19.72	0.00	0.11	166.00	164.04	166.00	22.95	0.01	0.14	32.00	5.00	0.00	16.00	17.68	177438.00	0.86	170.34	176.00
13	6	4	6333.00	17229.00	169.50	0	Spot (Block13, Row4, Column6)	318.96	309.00	54.95	0.01	0.17	171.00	170.60	171.00	28.40	0.00	0.17	99.00	94.00	0.00	138.00	147.96	254209.00	5.22	214.02	206.00
13	7	4	6618.00	17211.00	189.55	0	Spot (Block13, Row4, Column7)	211.82	207.00	23.04	0.01	0.11	171.00	170.63	171.00	22.50	0.00	0.13	80.00	32.00	0.00	36.00	40.82	214578.00	1.83	186.52	188.00
13	8	4	6940.00	17172.00	234.25	0	Spot (Block13, Row4, Column8)	190.60	192.00	14.99	0.00	0.08	176.00	174.65	176.00	20.04	0.00	0.11	35.00	1.00	0.00	16.00	14.60	301525.00	0.80	181.95	182.00
13	1	5	4837.00	17524.00	110.40	0	Spot (Block13, Row5, Column1)	1404.38	1345.50	438.60	0.02	0.31	173.00	173.71	173.00	25.18	0.00	0.14	100.00	100.00	0.00	1172.50	1231.38	446592.00	48.87	555.13	489.00
13	2	5	5135.00	17518.00	147.00	0	Spot (Block13, Row5, Column2)	687.25	658.00	204.02	0.02	0.30	172.00	171.20	172.00	20.48	0.00	0.12	100.00	100.00	0.00	486.00	515.25	404104.00	25.20	301.60	285.00
13	3	5	5437.00	17514.00	148.85	0	Spot (Block13, Row5, Column3)	388.58	374.00	100.66	0.02	0.26	172.00	170.89	172.00	22.61	0.00	0.13	100.00	98.00	0.00	202.00	216.58	234702.00	9.63	235.71	221.00
13	4	5	5736.00	17514.00	212.85	0	Spot (Block13, Row5, Column4)	231.82	213.00	48.71	0.04	0.21	169.00	167.53	169.00	22.97	0.00	0.14	79.00	48.00	0.00	44.00	62.82	299739.00	2.80	178.78	180.00
13	5	5	6034.00	17523.00	137.70	0	Spot (Block13, Row5, Column5)	2969.41	2815.00	1587.39	0.02	0.53	168.00	166.69	168.00	24.67	0.00	0.15	100.00	100.00	0.00	2647.00	2801.41	1517368.00	113.59	802.77	581.00
13	6	5	6338.00	17530.00	240.60	0	Spot (Block13, Row5, Column6)	187.26	187.00	18.88	0.00	0.10	169.00	166.63	169.00	22.04	0.01	0.13	39.00	8.00	0.00	18.00	18.26	312904.00	0.94	171.62	174.00
13	7	5	6635.00	17522.00	181.40	0	Spot (Block13, Row5, Column7)	341.30	320.00	94.22	0.03	0.28	170.00	167.64	170.00	19.51	0.01	0.12	99.00	95.00	0.00	150.00	171.30	315024.00	8.90	212.05	210.00
13	8	5	6935.00	17521.00	203.30	0	Spot (Block13, Row5, Column8)	252.85	226.00	63.46	0.05	0.25	178.00	176.87	178.00	20.80	0.00	0.12	84.00	54.00	0.00	48.00	74.85	297347.00	3.65	188.86	191.00
13	1	6	4834.00	17816.00	210.65	0	Spot (Block13, Row6, Column1)	678.04	551.50	321.50	0.09	0.47	171.00	171.66	171.00	26.41	0.00	0.15	100.00	100.00	0.00	380.50	507.04	857047.00	19.17	332.77	315.50
13	2	6	5140.00	17819.00	219.50	0	Spot (Block13, Row6, Column2)	244.85	239.00	38.55	0.01	0.16	167.00	167.23	167.00	22.77	0.00	0.14	95.00	72.00	0.00	72.00	77.85	336671.00	3.41	188.95	190.00
13	3	6	5425.00	17819.00	142.40	0	Spot (Block13, Row6, Column3)	793.67	700.00	396.32	0.05	0.50	167.00	165.85	167.00	21.68	0.00	0.13	100.00	100.00	0.00	533.00	626.67	440487.00	28.95	292.53	262.50
13	4	6	5741.00	17821.00	223.05	0	Spot (Block13, Row6, Column4)	202.91	203.00	26.97	0.00	0.13	165.00	163.11	165.00	20.59	0.00	0.13	77.00	42.00	0.00	38.00	37.91	289356.00	1.93	174.68	173.00
13	5	6	6033.00	17821.00	147.00	-50	Spot (Block13, Row6, Column5)	465.32	196.00	501.01	0.38	1.08	165.00	163.07	165.00	21.21	0.01	0.13	62.00	41.00	0.00	31.00	300.32	273144.00	14.25	158.15	158.00
13	6	6	6327.00	17813.00	223.45	0	Spot (Block13, Row6, Column6)	184.44	186.00	12.43	0.00	0.07	165.00	162.31	165.00	17.10	0.01	0.11	61.00	8.00	0.00	21.00	19.44	263195.00	1.29	170.17	173.00
13	7	6	6626.00	17824.00	176.50	0	Spot (Block13, Row6, Column7)	245.32	241.00	37.95	0.01	0.15	169.00	166.50	169.00	18.91	0.01	0.11	97.00	81.00	0.00	72.00	76.32	213427.00	4.17	189.86	191.00
13	8	6	6939.00	17839.00	180.80	0	Spot (Block13, Row6, Column8)	242.74	232.00	45.42	0.02	0.19	176.00	175.10	176.00	19.85	0.00	0.11	89.00	63.00	0.00	56.00	66.74	222105.00	3.41	189.98	191.00
13	1	7	4834.00	18126.00	195.05	0	Spot (Block13, Row7, Column1)	218.78	216.00	25.79	0.01	0.12	164.00	162.76	164.00	23.42	0.00	0.14	91.00	59.00	0.00	52.00	54.78	235630.00	2.39	178.50	183.00
13	2	7	5149.00	18123.00	223.75	0	Spot (Block13, Row7, Column2)	179.01	180.00	19.01	0.00	0.11	163.00	160.30	163.00	18.70	0.01	0.12	47.00	12.00	0.00	17.00	16.01	257231.00	1.00	168.16	173.00
13	3	7	5424.00	18071.00	145.60	0	Spot (Block13, Row7, Column3)	182.26	184.00	15.33	0.00	0.08	165.00	163.30	165.00	20.27	0.00	0.12	45.00	3.00	0.00	19.00	17.26	105531.00	0.94	167.13	175.00
13	4	7	5701.00	18086.00	241.65	0	Spot (Block13, Row7, Column4)	180.79	182.00	15.09	0.00	0.08	163.00	161.28	163.00	18.46	0.00	0.11	51.00	9.00	0.00	19.00	17.79	304091.00	1.06	165.15	167.50
13	5	7	6031.00	18126.00	178.20	0	Spot (Block13, Row7, Column5)	181.40	183.00	12.47	0.00	0.07	160.00	157.98	160.00	18.44	0.01	0.12	59.00	11.00	0.00	23.00	21.40	161624.00	1.27	171.15	174.00
13	6	7	6330.00	18119.00	158.90	0	Spot (Block13, Row7, Column6)	308.02	308.00	46.88	0.00	0.15	163.00	162.42	163.00	25.55	0.00	0.16	99.00	95.00	0.00	145.00	145.02	212537.00	5.70	211.14	208.00
13	7	7	6630.00	18122.00	102.10	0	Spot (Block13, Row7, Column7)	438.00	423.00	78.15	0.02	0.18	168.00	165.65	168.00	20.05	0.01	0.12	100.00	99.00	0.00	255.00	270.00	116509.00	13.58	255.87	256.00
13	8	7	6965.00	18159.00	140.85	0	Spot (Block13, Row7, Column8)	216.27	204.00	47.50	0.03	0.22	179.00	176.21	179.00	19.28	0.01	0.11	60.00	22.00	0.00	25.00	37.27	116571.00	2.08	200.42	197.00
13	1	8	4836.00	18408.00	118.75	0	Spot (Block13, Row8, Column1)	370.03	383.00	52.67	0.01	0.14	164.00	160.95	164.00	19.82	0.01	0.12	100.00	99.00	0.00	219.00	206.03	138021.00	10.55	227.08	207.00
13	2	8	5147.00	18392.00	150.60	0	Spot (Block13, Row8, Column2)	186.55	188.00	10.60	0.00	0.06	165.00	161.92	165.00	18.60	0.01	0.11	65.00	3.00	0.00	23.00	21.55	115846.00	1.32	171.06	173.00
13	3	8	5413.00	18418.00	182.00	0	Spot (Block13, Row8, Column3)	207.76	203.00	21.09	0.01	0.10	164.00	163.04	164.00	19.47	0.00	0.12	94.00	53.00	0.00	39.00	43.76	192803.00	2.30	177.40	179.00
13	4	8	5721.00	18417.00	109.45	0	Spot (Block13, Row8, Column4)	1241.31	1200.00	332.07	0.01	0.27	162.00	161.23	162.00	20.24	0.00	0.13	100.00	100.00	0.00	1038.00	1079.31	384807.00	53.35	494.61	435.50
13	5	8	6032.00	18423.00	190.60	0	Spot (Block13, Row8, Column5)	182.68	183.00	20.13	0.00	0.11	160.00	160.80	160.00	25.68	0.00	0.16	41.00	0.00	0.00	23.00	22.68	187061.00	0.85	171.91	172.00
13	6	8	6331.00	18426.00	133.55	0	Spot (Block13, Row8, Column6)	1291.52	1197.50	531.24	0.03	0.41	166.00	165.64	166.00	31.16	0.00	0.19	100.00	100.00	0.00	1031.50	1125.52	619929.00	36.13	461.52	438.00
13	7	8	6630.00	18399.00	166.20	0	Spot (Block13, Row8, Column7)	239.62	225.00	45.91	0.03	0.19	173.00	174.29	173.00	48.14	0.00	0.28	54.00	35.00	0.00	52.00	66.62	184027.00	1.36	195.65	191.00
13	8	8	6961.00	18459.00	183.20	0	Spot (Block13, Row8, Column8)	204.25	195.00	34.22	0.02	0.17	184.00	182.04	184.00	19.08	0.00	0.10	37.00	16.00	0.00	11.00	20.25	193427.00	1.16	192.71	193.00
14	1	1	9336.00	16329.00	149.60	0	Spot (Block14, Row1, Column1)	14814.91	13669.00	8002.34	0.03	0.54	632.00	664.32	632.00	143.40	0.02	0.22	100.00	100.00	0.00	13037.00	14182.91	9081542.00	98.68	3886.32	3077.00
14	2	1	9634.00	16336.00	147.30	0	Spot (Block14, Row1, Column2)	3564.59	3375.50	1507.24	0.02	0.42	677.00	671.29	677.00	136.08	0.00	0.20	100.00	100.00	0.00	2698.50	2887.59	2110239.00	21.26	1315.65	1180.00
14	3	1	9938.00	16333.00	152.95	0	Spot (Block14, Row1, Column3)	1447.29	1323.00	526.75	0.04	0.36	677.00	669.57	677.00	134.76	0.00	0.20	97.00	83.00	0.00	646.00	770.29	924821.00	5.77	830.30	825.00
14	4	1	10254.00	16331.00	113.45	0	Spot (Block14, Row1, Column4)	2769.20	2494.50	908.30	0.05	0.33	680.00	685.79	680.00	137.32	0.00	0.20	100.00	100.00	0.00	1814.50	2089.20	935990.00	15.17	1274.26	1164.00
14	5	1	10533.00	16334.00	112.00	0	Spot (Block14, Row1, Column5)	2175.20	2022.00	787.91	0.03	0.36	685.00	700.16	685.00	142.23	0.01	0.20	100.00	99.00	0.00	1337.00	1490.20	715640.00	10.37	1124.73	1094.50
14	6	1	10848.00	16327.00	124.85	0	Spot (Block14, Row1, Column6)	3673.83	3426.50	1353.18	0.03	0.37	691.00	723.12	691.00	150.35	0.02	0.21	100.00	100.00	0.00	2735.50	2982.83	1506270.00	19.63	1521.50	1379.00
14	7	1	11131.00	16335.00	83.35	0	Spot (Block14, Row1, Column7)	4520.54	4374.00	1341.72	0.01	0.30	691.00	737.00	691.00	178.91	0.03	0.24	100.00	100.00	0.00	3683.00	3829.54	759451.00	21.15	1892.31	1655.00
14	8	1	11440.00	16335.00	107.60	0	Spot (Block14, Row1, Column8)	38586.80	39396.00	11981.66	0.01	0.31	695.00	748.84	695.00	194.41	0.03	0.26	100.00	100.00	2.36	38701.00	37891.80	11421692.00	194.63	10528.05	9232.00
14	1	2	9336.00	16630.00	147.00	-50	Spot (Block14, Row2, Column1)	740.92	685.00	170.33	0.03	0.23	615.00	662.92	615.00	141.87	0.03	0.21	43.00	22.00	0.00	70.00	125.92	436402.00	0.55	688.93	649.00
14	2	2	9638.00	16632.00	129.85	0	Spot (Block14, Row2, Column2)	2221.41	2183.50	650.93	0.01	0.29	674.00	674.32	674.00	139.06	0.00	0.21	100.00	100.00	0.00	1509.50	1547.41	1008519.00	11.13	1110.52	1074.00
14	3	2	9943.00	16628.00	220.25	0	Spot (Block14, Row2, Column3)	761.77	707.50	160.63	0.03	0.21	676.00	673.47	676.00	134.81	0.00	0.20	32.00	13.00	0.00	31.50	85.77	1058865.00	0.66	677.15	673.00
14	4	2	10236.00	16633.00	183.95	0	Spot (Block14, Row2, Column4)	1436.16	1398.00	465.90	0.01	0.32	678.00	679.90	678.00	133.21	0.00	0.20	95.00	82.00	0.00	720.00	758.16	1361481.00	5.68	858.79	824.00
14	5	2	10537.00	16634.00	200.30	0	Spot (Block14, Row2, Column5)	1152.75	1090.00	271.37	0.02	0.24	681.00	690.71	681.00	137.68	0.01	0.20	93.00	75.00	0.00	409.00	471.75	1314138.00	3.36	819.70	807.00
14	6	2	10834.00	16630.00	162.20	0	Spot (Block14, Row2, Column6)	1212.15	1165.00	357.24	0.02	0.29	686.00	714.29	686.00	153.69	0.02	0.22	85.00	65.00	0.00	479.00	526.15	889716.00	3.24	864.73	897.00
14	7	2	11134.00	16632.00	164.95	0	Spot (Block14, Row2, Column7)	1222.45	1186.00	342.09	0.01	0.28	685.00	713.87	685.00	147.08	0.02	0.21	87.00	72.00	0.00	501.00	537.45	919286.00	3.46	858.11	816.50
14	8	2	11433.00	16631.00	232.00	0	Spot (Block14, Row2, Column8)	808.09	794.00	159.23	0.01	0.20	689.00	727.16	689.00	173.50	0.02	0.24	33.00	8.00	0.00	105.00	119.09	1249311.00	0.47	736.32	695.00
14	1	3	9337.00	16931.00	147.50	0	Spot (Block14, Row3, Column1)	2469.17	2230.50	1118.01	0.04	0.45	674.00	671.09	674.00	133.88	0.00	0.20	100.00	97.00	0.00	1556.50	1795.17	1466687.00	13.43	1067.03	1050.50
14	2	3	9635.00	16916.00	170.75	0	Spot (Block14, Row3, Column2)	881.31	877.00	177.31	0.00	0.20	681.00	692.35	681.00	146.43	0.01	0.21	56.00	32.00	0.00	196.00	200.31	714745.00	1.29	747.62	697.50
14	3	3	9931.00	16934.00	143.70	0	Spot (Block14, Row3, Column3)	10127.32	8540.00	6262.55	0.07	0.62	685.00	705.17	685.00	161.72	0.01	0.23	100.00	100.00	0.00	7855.00	9442.32	5711808.00	58.26	2362.80	1788.00
14	4	3	10236.00	16930.00	144.20	0	Spot (Block14, Row3, Column4)	3974.30	3531.00	1938.64	0.05	0.49	686.00	697.63	686.00	144.91	0.01	0.21	100.00	100.00	0.00	2845.00	3288.30	2261375.00	22.61	1330.13	1185.00
14	5	3	10540.00	16933.00	105.25	0	Spot (Block14, Row3, Column5)	10307.02	10107.00	2802.57	0.01	0.27	691.00	732.91	691.00	235.35	0.03	0.32	100.00	100.00	0.00	9416.00	9616.02	2958115.00	40.68	3392.47	2995.50
14	6	3	10835.00	16930.00	168.70	0	Spot (Block14, Row3, Column6)	3862.86	3315.00	1932.59	0.07	0.50	698.00	756.20	698.00	262.15	0.03	0.35	100.00	99.00	0.00	2617.00	3164.86	3051663.00	11.85	1438.79	1412.00
14	7	3	11139.00	16936.00	145.85	0	Spot (Block14, Row3, Column7)	2401.62	2110.50	1163.01	0.06	0.48	689.00	719.82	689.00	157.64	0.02	0.22	99.00	94.00	0.00	1421.50	1712.62	1392939.00	10.67	1154.26	1165.50
14	8	3	11434.00	16950.00	153.85	0	Spot (Block14, Row3, Column8)	2591.01	2305.00	1064.95	0.05	0.41	689.00	716.07	689.00	144.51	0.02	0.20	99.00	99.00	0.00	1616.00	1902.01	1697111.00	12.97	1229.05	1178.00
14	1	4	9337.00	17228.00	145.75	0	Spot (Block14, Row4, Column1)	3783.41	3356.50	1893.44	0.05	0.50	684.00	689.61	684.00	135.63	0.00	0.20	100.00	100.00	0.00	2672.50	3099.41	2194379.00	22.81	1289.77	1109.00
14	2	4	9643.00	17241.00	179.35	0	Spot (Block14, Row4, Column2)	856.30	804.00	198.40	0.03	0.23	682.00	691.80	682.00	148.32	0.01	0.21	45.00	27.00	0.00	122.00	174.30	773243.00	1.11	736.26	693.00
14	3	4	9934.00	17235.00	143.25	0	Spot (Block14, Row4, Column3)	22888.45	20906.00	12782.18	0.04	0.56	685.00	696.31	685.00	159.26	0.01	0.23	100.00	100.00	0.00	20221.00	22203.45	12817532.00	139.34	4689.96	3455.00
14	4	4	10227.00	17233.00	215.95	0	Spot (Block14, Row4, Column4)	830.94	793.00	159.32	0.02	0.19	686.00	700.67	686.00	145.92	0.01	0.21	42.00	21.00	0.00	107.00	144.94	1105980.00	0.89	738.04	691.00
14	5	4	10528.00	17232.00	89.10	0	Spot (Block14, Row4, Column5)	1319.86	1286.00	347.07	0.01	0.26	691.00	728.10	691.00	231.28	0.02	0.32	95.00	60.00	0.00	595.00	628.86	262652.00	2.56	909.19	921.00
14	6	4	10833.00	17248.00	197.50	0	Spot (Block14, Row4, Column6)	1155.21	1089.00	282.82	0.03	0.24	695.00	750.23	695.00	256.29	0.03	0.34	76.00	36.00	0.00	394.00	460.21	1274197.00	1.58	818.49	800.50
14	7	4	11128.00	17242.00	156.60	0	Spot (Block14, Row4, Column7)	1588.45	1332.50	689.61	0.08	0.43	692.50	735.18	692.50	181.57	0.03	0.25	90.00	79.00	0.00	640.00	895.95	1073795.00	4.70	881.19	886.50
14	8	4	11438.00	17246.00	165.30	0	Spot (Block14, Row4, Column8)	1056.60	1050.50	246.85	0.00	0.23	686.00	711.30	686.00	146.60	0.02	0.21	74.00	59.00	0.00	364.50	370.60	800903.00	2.36	787.17	801.00
14	1	5	9335.00	17533.00	111.35	0	Spot (Block14, Row5, Column1)	5029.27	5118.50	1546.60	0.01	0.31	689.00	714.71	689.00	151.16	0.02	0.21	100.00	100.00	0.00	4429.50	4340.27	1629485.00	28.54	1812.09	1547.00
14	2	5	9635.00	17534.00	149.95	0	Spot (Block14, Row5, Column2)	2851.40	2752.50	1019.67	0.02	0.36	686.00	700.45	686.00	159.77	0.01	0.23	100.00	100.00	0.00	2066.50	2165.40	1745059.00	13.46	1206.17	1159.00
14	3	5	9939.00	17531.00	162.30	0	Spot (Block14, Row5, Column3)	1251.96	1208.00	344.30	0.02	0.28	680.00	681.70	680.00	143.88	0.00	0.21	91.00	78.00	0.00	528.00	571.96	913933.00	3.96	858.64	848.00
14	4	5	10235.00	17534.00	150.00	0	Spot (Block14, Row5, Column4)	1937.88	1723.00	867.39	0.05	0.45	691.00	710.12	691.00	173.08	0.01	0.24	92.00	87.00	0.00	1032.00	1246.88	1193736.00	7.09	953.54	940.00
14	5	5	10539.00	17538.00	138.30	0	Spot (Block14, Row5, Column5)	34617.93	32518.00	18492.56	0.03	0.53	695.00	726.97	695.00	195.88	0.02	0.27	100.00	100.00	4.84	31823.00	33922.93	17897484.00	173.02	7562.65	5524.50
14	6	5	10836.00	17529.00	166.95	0	Spot (Block14, Row5, Column6)	1175.06	1128.00	304.31	0.02	0.26	693.00	734.24	693.00	190.70	0.03	0.26	82.00	56.00	0.00	435.00	482.06	908323.00	2.31	826.98	810.00
14	7	5	11135.00	17534.00	173.65	0	Spot (Block14, Row5, Column7)	7351.38	6638.50	3689.32	0.04	0.50	697.00	747.42	697.00	211.98	0.03	0.28	100.00	100.00	0.00	5941.50	6654.38	6219265.00	31.15	2184.53	2130.00
14	8	5	11436.00	17541.00	146.45	0	Spot (Block14, Row5, Column8)	3484.07	2878.00	2064.66	0.08	0.59	686.00	709.29	686.00	175.15	0.01	0.25	100.00	95.00	0.00	2192.00	2798.07	2031214.00	15.84	1235.73	1227.00
14	1	6	9330.00	17827.00	175.45	0	Spot (Block14, Row6, Column1)	2798.59	2310.00	1418.95	0.08	0.51	688.00	710.74	688.00	168.64	0.01	0.24	100.00	99.00	0.00	1622.00	2110.59	2392792.00	12.38	1217.56	1216.00
14	2	6	9632.00	17834.00	189.85	0	Spot (Block14, Row6, Column2)	3685.86	3465.50	1463.94	0.03	0.40	689.00	710.23	689.00	180.40	0.01	0.25	100.00	100.00	0.00	2776.50	2996.86	3737459.00	16.49	1549.76	1545.00
14	3	6	9926.00	17828.00	142.05	0	Spot (Block14, Row6, Column3)	6001.08	5289.00	3153.86	0.05	0.53	680.00	685.19	680.00	152.12	0.00	0.22	100.00	100.00	0.00	4609.00	5321.08	3282593.00	34.95	1845.82	1469.00
14	4	6	10233.00	17833.00	174.35	0	Spot (Block14, Row6, Column4)	984.97	925.00	273.89	0.03	0.28	678.00	677.15	678.00	141.09	0.00	0.21	67.00	46.00	0.00	247.00	306.97	835257.00	2.18	762.99	696.50
14	5	6	10534.00	17833.00	126.40	0	Spot (Block14, Row6, Column5)	14921.94	14296.00	5749.40	0.02	0.39	687.00	702.36	687.00	181.06	0.01	0.26	100.00	100.00	0.00	13609.00	14234.94	6356745.00	78.53	4148.68	3475.00
14	6	6	10838.00	17832.00	147.70	0	Spot (Block14, Row6, Column6)	962.97	916.00	190.05	0.02	0.20	685.00	701.45	685.00	175.40	0.01	0.25	70.00	33.00	0.00	231.00	277.97	576820.00	1.49	800.22	784.00
14	7	6	11136.00	17830.00	146.40	0	Spot (Block14, Row6, Column7)	4102.10	3463.00	2313.93	0.07	0.56	692.00	704.77	692.00	173.39	0.01	0.25	100.00	99.00	0.00	2771.00	3410.10	2395627.00	19.59	1448.86	1267.00
14	8	6	11440.00	17845.00	145.65	0	Spot (Block14, Row6, Column8)	4584.76	4102.00	2637.48	0.05	0.58	675.00	675.15	675.00	137.59	0.00	0.20	100.00	99.00	0.00	3427.00	3909.76	2654576.00	28.41	1466.80	1366.50
14	1	7	9334.00	18130.00	188.05	0	Spot (Block14, Row7, Column1)	899.99	890.00	188.95	0.00	0.21	601.00	650.35	601.00	133.06	0.03	0.20	78.00	54.00	0.00	289.00	298.99	891894.00	1.88	728.37	692.50
14	2	7	9636.00	18128.00	223.25	0	Spot (Block14, Row7, Column2)	758.66	770.50	155.10	0.01	0.20	601.00	655.94	601.00	145.53	0.04	0.22	50.00	22.00	0.00	169.50	157.66	1084877.00	0.71	688.30	665.50
14	3	7	9911.00	18125.00	204.55	0	Spot (Block14, Row7, Column3)	750.81	769.00	144.90	0.01	0.19	599.00	652.30	599.00	130.00	0.04	0.20	50.00	24.00	0.00	170.00	151.81	894219.00	0.76	690.58	670.00
14	4	7	10234.00	18142.00	186.35	0	Spot (Block14, Row7, Column4)	791.53	788.00	167.32	0.00	0.21	601.00	647.39	601.00	126.08	0.03	0.19	59.00	35.00	0.00	187.00	190.53	775695.00	1.14	730.01	704.00
14	5	7	10545.00	18131.00	157.00	0	Spot (Block14, Row7, Column5)	1151.52	1079.50	308.01	0.03	0.27	671.00	675.52	671.00	153.18	0.00	0.23	85.00	67.00	0.00	408.50	480.52	780728.00	3.11	819.40	801.00
14	6	7	10831.00	18134.00	173.25	0	Spot (Block14, Row7, Column6)	4474.05	4549.00	1759.56	0.01	0.39	682.00	695.70	682.00	170.32	0.01	0.24	100.00	100.00	0.00	3867.00	3792.05	3744783.00	22.18	1509.34	1462.00
14	7	7	11128.00	18136.00	101.40	0	Spot (Block14, Row7, Column7)	2800.37	2675.00	746.23	0.02	0.27	680.00	681.52	680.00	148.32	0.00	0.22	100.00	100.00	0.00	1995.00	2120.37	736498.00	14.29	1357.43	1336.00
14	8	7	11439.00	18133.00	105.30	0	Spot (Block14, Row7, Column8)	1310.25	1274.00	286.82	0.01	0.22	668.00	668.43	668.00	135.50	0.00	0.20	98.00	95.00	0.00	606.00	642.25	373420.00	4.74	964.00	926.00
14	1	8	9341.00	18432.00	157.80	0	Spot (Block14, Row8, Column1)	862.92	824.50	216.92	0.02	0.25	590.00	624.64	590.00	121.04	0.02	0.19	74.00	48.00	0.00	234.50	272.92	595418.00	1.97	687.48	684.00
14	2	8	9636.00	18425.00	163.45	0	Spot (Block14, Row8, Column2)	988.17	962.50	213.78	0.01	0.22	595.00	632.40	595.00	121.80	0.03	0.19	95.00	70.00	0.00	367.50	393.17	731247.00	2.92	736.84	706.00
14	3	8	9921.00	18426.00	155.70	0	Spot (Block14, Row8, Column3)	1364.13	1229.00	570.20	0.05	0.42	591.00	625.47	591.00	126.11	0.02	0.20	91.00	84.00	0.00	638.00	773.13	907146.00	5.86	787.67	774.00
14	4	8	10230.00	18435.00	110.35	0	Spot (Block14, Row8, Column4)	4731.27	4745.00	1390.12	0.00	0.29	597.00	638.70	597.00	126.88	0.03	0.20	100.00	100.00	0.00	4148.00	4134.27	1495080.00	32.25	1794.42	1678.50
14	5	8	10543.00	18434.00	204.50	0	Spot (Block14, Row8, Column5)	763.57	715.50	154.74	0.03	0.20	608.00	652.79	608.00	137.27	0.03	0.21	49.00	25.00	0.00	107.50	155.57	907126.00	0.81	683.33	691.00
14	6	8	10829.00	18437.00	119.50	0	Spot (Block14, Row8, Column6)	5211.60	4898.50	2020.29	0.03	0.39	677.00	677.48	677.00	160.35	0.00	0.24	100.00	100.00	0.00	4221.50	4534.60	1969984.00	28.28	1669.93	1568.50
14	7	8	11125.00	18435.00	154.20	0	Spot (Block14, Row8, Column7)	1512.03	1402.00	538.48	0.03	0.36	599.00	659.59	599.00	141.45	0.04	0.21	99.00	91.00	0.00	803.00	913.03	993405.00	6.03	861.88	845.00
14	8	8	11437.00	18442.00	91.55	0	Spot (Block14, Row8, Column8)	936.88	884.50	171.14	0.02	0.18	651.00	659.95	651.00	129.66	0.01	0.20	84.00	45.00	0.00	233.50	285.88	194872.00	2.14	740.28	735.00
15	1	1	13842.00	16339.00	151.90	0	Spot (Block15, Row1, Column1)	14855.20	13407.00	8182.42	0.04	0.55	305.00	324.60	305.00	70.63	0.03	0.22	100.00	100.00	0.00	13102.00	14550.20	9462761.00	205.72	2898.53	2125.00
15	2	1	14132.00	16347.00	149.90	0	Spot (Block15, Row1, Column2)	2196.71	2031.00	1015.63	0.03	0.46	297.00	303.92	297.00	53.03	0.01	0.17	100.00	100.00	0.00	1734.00	1899.71	1346586.00	35.69	743.75	700.00
15	3	1	14432.00	16339.00	143.35	0	Spot (Block15, Row1, Column3)	432.42	400.50	104.42	0.03	0.24	291.00	289.07	291.00	41.74	0.00	0.14	94.00	77.00	0.00	109.50	141.42	241293.00	3.43	345.54	324.00
15	4	1	14756.00	16346.00	112.90	0	Spot (Block15, Row1, Column4)	1722.87	1664.50	436.23	0.01	0.25	288.00	283.79	288.00	38.75	0.01	0.14	100.00	100.00	0.00	1376.50	1434.87	568546.00	37.14	761.61	759.00
15	5	1	15032.00	16348.00	158.40	0	Spot (Block15, Row1, Column5)	558.60	489.00	211.03	0.06	0.38	286.00	280.64	286.00	36.56	0.01	0.13	96.00	86.00	0.00	203.00	272.60	387665.00	7.60	356.27	329.00
15	6	1	15349.00	16338.00	126.35	0	Spot (Block15, Row1, Column6)	1370.23	1314.50	495.87	0.02	0.36	290.00	289.57	290.00	63.94	0.00	0.22	100.00	100.00	0.00	1024.50	1080.23	580976.00	16.90	578.58	545.00
15	7	1	15644.00	16345.00	92.85	0	Spot (Block15, Row1, Column7)	2242.83	2201.00	705.13	0.01	0.31	293.00	301.37	293.00	108.79	0.01	0.36	100.00	100.00	0.00	1908.00	1949.83	486695.00	17.85	906.97	804.00
15	8	1	15939.00	16346.00	108.20	0	Spot (Block15, Row1, Column8)	36814.51	37125.00	11343.16	0.00	0.31	299.00	336.52	299.00	295.88	0.05	0.88	100.00	100.00	0.33	36826.00	36515.51	11228425.00	123.28	7983.57	5935.00
15	1	2	13831.00	16626.00	144.50	0	Spot (Block15, Row2, Column1)	350.54	338.00	45.71	0.02	0.13	295.00	298.05	295.00	49.17	0.00	0.16	49.00	26.00	0.00	43.00	55.54	198057.00	1.07	314.33	306.00
15	2	2	14139.00	16638.00	129.80	0	Spot (Block15, Row2, Column2)	390.25	384.00	73.85	0.01	0.19	285.00	277.63	285.00	40.80	0.01	0.15	83.00	69.00	0.00	99.00	105.25	176782.00	2.76	316.26	306.00
15	3	2	14461.00	16645.00	166.20	0	Spot (Block15, Row2, Column3)	298.42	295.00	37.20	0.01	0.12	270.00	262.68	270.00	34.68	0.01	0.13	28.00	9.00	0.00	25.00	28.42	228591.00	1.03	272.59	275.00
15	4	2	14730.00	16637.00	209.20	0	Spot (Block15, Row2, Column4)	324.15	308.00	51.23	0.02	0.16	270.00	264.97	270.00	35.21	0.01	0.13	54.00	28.00	0.00	38.00	54.15	404545.00	1.68	281.26	283.00
15	5	2	15036.00	16646.00	175.85	0	Spot (Block15, Row2, Column5)	519.59	498.00	116.40	0.02	0.22	274.00	265.22	274.00	38.56	0.01	0.15	98.00	96.00	0.00	224.00	245.59	447883.00	6.60	337.19	312.00
15	6	2	15322.00	16630.00	163.85	0	Spot (Block15, Row2, Column6)	346.91	327.00	46.56	0.03	0.13	282.00	278.19	282.00	44.95	0.01	0.16	50.00	37.00	0.00	45.00	64.91	258104.00	1.53	312.12	300.00
15	7	2	15633.00	16644.00	182.60	0	Spot (Block15, Row2, Column7)	347.54	318.00	64.19	0.04	0.18	286.00	281.29	286.00	35.41	0.01	0.13	47.00	39.00	0.00	32.00	61.54	326337.00	1.87	308.85	302.00
15	8	2	15975.00	16692.00	178.70	0	Spot (Block15, Row2, Column8)	322.22	311.00	36.20	0.02	0.11	294.00	323.79	294.00	294.87	0.04	0.91	0.00	0.00	0.00	17.00	28.22	288711.00	-0.01	303.81	299.00
15	1	3	13835.00	16955.00	152.45	0	Spot (Block15, Row3, Column1)	486.07	437.50	154.52	0.05	0.32	289.00	285.24	289.00	34.28	0.01	0.12	93.00	91.00	0.00	148.50	197.07	312058.00	5.86	353.61	328.00
15	2	3	14152.00	16944.00	235.80	0	Spot (Block15, Row3, Column2)	303.85	299.00	35.59	0.01	0.12	281.00	271.01	281.00	36.33	0.02	0.13	18.00	10.00	0.00	18.00	22.85	487672.00	0.90	274.21	281.00
15	3	3	14435.00	16948.00	154.55	0	Spot (Block15, Row3, Column3)	715.27	668.00	287.38	0.03	0.40	274.00	266.03	274.00	37.50	0.01	0.14	99.00	98.00	0.00	394.00	441.27	469217.00	11.98	355.20	333.00
15	4	3	14740.00	16943.00	142.15	0	Spot (Block15, Row3, Column4)	1909.20	1604.00	918.67	0.08	0.48	276.00	268.73	276.00	37.41	0.01	0.14	100.00	100.00	0.00	1328.00	1633.20	1050062.00	43.86	669.93	593.00
15	5	3	15041.00	16941.00	147.00	0	Spot (Block15, Row3, Column5)	869.05	810.50	330.46	0.03	0.38	281.00	274.66	281.00	50.77	0.01	0.18	100.00	99.00	0.00	529.50	588.05	512741.00	11.71	407.38	394.00
15	6	3	15340.00	16944.00	194.40	0	Spot (Block15, Row3, Column6)	2011.79	1739.00	990.86	0.06	0.49	287.00	287.78	287.00	57.05	0.00	0.20	100.00	100.00	0.00	1452.00	1724.79	2154628.00	30.22	733.77	722.00
15	7	3	15635.00	16949.00	174.45	0	Spot (Block15, Row3, Column7)	437.36	394.00	123.51	0.05	0.28	284.00	282.45	284.00	48.54	0.00	0.17	82.00	63.00	0.00	110.00	153.36	373070.00	3.19	314.63	303.50
15	8	3	15936.00	16961.00	155.90	0	Spot (Block15, Row3, Column8)	1181.34	1095.00	455.23	0.03	0.39	286.00	283.02	286.00	38.23	0.00	0.14	100.00	100.00	0.00	809.00	895.34	789138.00	23.50	508.42	478.00
15	1	4	13835.00	17238.00	145.40	0	Spot (Block15, Row4, Column1)	1961.80	1731.00	988.87	0.05	0.50	290.00	285.90	290.00	40.64	0.01	0.14	100.00	100.00	0.00	1441.00	1671.80	1128036.00	41.23	669.03	555.00
15	2	4	14151.00	17250.00	159.90	0	Spot (Block15, Row4, Column2)	502.62	472.00	144.68	0.03	0.29	283.00	274.42	283.00	45.26	0.01	0.16	92.00	91.00	0.00	189.00	219.62	353845.00	5.04	334.17	315.50
15	3	4	14437.00	17244.00	143.65	0	Spot (Block15, Row4, Column3)	6968.73	6535.00	3551.06	0.03	0.51	276.00	271.41	276.00	48.95	0.01	0.18	100.00	100.00	0.00	6259.00	6692.73	3916428.00	136.81	1702.23	1398.00
15	4	4	14737.00	17265.00	211.65	0	Spot (Block15, Row4, Column4)	287.11	290.00	22.53	0.00	0.08	269.00	264.45	269.00	40.58	0.01	0.15	10.00	0.00	0.00	21.00	18.11	365778.00	0.56	275.61	283.00
15	5	4	15038.00	17247.00	147.00	-50	Spot (Block15, Row4, Column5)	298.00	293.00	38.87	0.01	0.13	269.00	264.84	269.00	40.59	0.01	0.15	25.00	13.00	0.00	24.00	29.00	175819.00	0.82	262.99	263.50
15	6	4	15340.00	17253.00	183.20	0	Spot (Block15, Row4, Column6)	576.29	584.00	122.81	0.01	0.21	283.00	278.32	283.00	44.82	0.01	0.16	100.00	99.00	0.00	301.00	293.29	544594.00	6.65	375.38	365.00
15	7	4	15639.00	17247.00	153.40	0	Spot (Block15, Row4, Column7)	465.67	418.00	137.42	0.05	0.30	287.00	281.56	287.00	34.78	0.01	0.12	95.00	85.00	0.00	131.00	178.67	299892.00	5.29	346.48	347.00
15	8	4	15936.00	17250.00	183.30	0	Spot (Block15, Row4, Column8)	326.13	309.00	46.55	0.02	0.14	292.00	288.57	292.00	36.24	0.01	0.13	32.00	24.00	0.00	17.00	34.13	308848.00	1.04	299.41	295.00
15	1	5	13839.00	17551.00	112.30	0	Spot (Block15, Row5, Column1)	2775.65	2683.00	914.23	0.01	0.33	289.00	289.28	289.00	54.14	0.00	0.19	100.00	100.00	0.00	2394.00	2486.65	918740.00	45.93	1007.12	814.50
15	2	5	14143.00	17548.00	150.10	0	Spot (Block15, Row5, Column2)	1375.05	1314.50	507.77	0.02	0.37	282.00	274.96	282.00	48.88	0.01	0.18	100.00	100.00	0.00	1032.50	1093.05	849778.00	22.51	521.49	488.50
15	3	5	14435.00	17541.00	158.30	0	Spot (Block15, Row5, Column3)	1208.74	1146.00	468.70	0.02	0.39	277.00	272.51	277.00	51.32	0.01	0.19	100.00	100.00	0.00	869.00	931.74	832819.00	18.24	468.85	449.00
15	4	5	14736.00	17547.00	145.00	0	Spot (Block15, Row5, Column4)	695.05	683.50	214.34	0.01	0.31	271.00	266.25	271.00	42.59	0.01	0.16	99.00	99.00	0.00	412.50	424.05	397566.00	10.07	366.30	339.50
15	5	5	15041.00	17549.00	140.55	0	Spot (Block15, Row5, Column5)	6209.71	5744.00	3163.44	0.03	0.51	278.00	270.63	278.00	42.63	0.01	0.16	100.00	100.00	0.00	5466.00	5931.71	3322194.00	139.33	1641.60	1293.00
15	6	5	15366.00	17558.00	183.50	0	Spot (Block15, Row5, Column6)	318.52	304.00	40.20	0.02	0.13	284.00	277.84	284.00	35.21	0.01	0.13	29.00	21.00	0.00	20.00	34.52	300687.00	1.16	290.70	291.00
15	7	5	15642.00	17545.00	167.50	0	Spot (Block15, Row5, Column7)	649.74	605.00	195.84	0.03	0.30	291.00	288.88	291.00	31.80	0.00	0.11	99.00	98.00	0.00	314.00	358.74	506146.00	11.35	403.01	393.00
15	8	5	15939.00	17554.00	148.80	0	Spot (Block15, Row5, Column8)	687.32	625.00	263.58	0.04	0.38	295.00	293.38	295.00	28.68	0.00	0.10	100.00	100.00	0.00	330.00	392.32	413769.00	13.73	404.75	391.00
15	1	6	13836.00	17840.00	194.20	0	Spot (Block15, Row6, Column1)	1953.49	1727.00	984.16	0.05	0.50	292.00	297.42	292.00	58.77	0.01	0.20	100.00	100.00	0.00	1435.00	1661.49	2088280.00	28.18	742.68	743.50
15	2	6	14136.00	17839.00	205.45	0	Spot (Block15, Row6, Column2)	426.41	404.00	90.22	0.02	0.21	284.00	281.69	284.00	53.64	0.00	0.19	81.00	61.00	0.00	120.00	142.41	511268.00	2.70	323.03	309.00
15	3	6	14428.00	17839.00	142.95	0	Spot (Block15, Row6, Column3)	2002.86	1800.00	928.56	0.05	0.46	272.00	266.39	272.00	42.75	0.01	0.16	100.00	100.00	0.00	1528.00	1730.86	1115594.00	40.62	662.39	595.00
15	4	6	14729.00	17842.00	157.40	0	Spot (Block15, Row6, Column4)	346.48	326.00	48.98	0.03	0.14	273.00	266.61	273.00	38.61	0.01	0.14	67.00	43.00	0.00	53.00	73.48	236649.00	2.07	299.27	299.00
15	5	6	15039.00	17841.00	105.35	0	Spot (Block15, Row6, Column5)	4669.74	4705.50	1451.38	0.00	0.31	282.00	274.72	282.00	41.86	0.01	0.15	100.00	100.00	0.00	4423.50	4387.74	1326206.00	104.98	1522.30	1245.50
15	6	6	15341.00	17847.00	178.20	0	Spot (Block15, Row6, Column6)	311.00	298.50	45.53	0.02	0.15	284.00	275.85	284.00	36.48	0.01	0.13	20.00	16.00	0.00	14.50	27.00	276786.00	0.96	295.32	294.50
15	7	6	15639.00	17842.00	154.15	0	Spot (Block15, Row6, Column7)	590.40	509.50	201.69	0.06	0.34	287.00	281.16	287.00	37.06	0.01	0.13	99.00	99.00	0.00	222.50	303.40	384941.00	8.34	382.75	378.00
15	8	6	15941.00	17854.00	149.55	0	Spot (Block15, Row6, Column8)	641.57	583.00	215.31	0.04	0.34	292.00	288.23	292.00	30.75	0.01	0.11	100.00	99.00	0.00	291.00	349.57	391360.00	11.49	387.65	379.00
15	1	7	13833.00	18143.00	156.15	0	Spot (Block15, Row7, Column1)	718.71	701.00	198.93	0.01	0.28	292.00	293.17	292.00	45.25	0.00	0.15	100.00	98.00	0.00	409.00	426.71	481538.00	9.41	415.90	395.50
15	2	7	14150.00	18138.00	144.45	0	Spot (Block15, Row7, Column2)	329.57	308.00	47.57	0.03	0.14	283.00	276.24	283.00	35.44	0.01	0.13	36.00	30.00	0.00	25.00	46.57	187526.00	1.50	302.79	298.50
15	3	7	14449.00	18134.00	212.95	0	Spot (Block15, Row7, Column3)	303.38	301.00	32.63	0.00	0.11	273.00	265.45	273.00	37.09	0.01	0.14	25.00	10.00	0.00	28.00	30.38	393486.00	1.02	274.90	285.00
15	4	7	14712.00	18180.00	209.85	0	Spot (Block15, Row7, Column4)	305.02	296.00	41.36	0.01	0.14	274.00	269.76	274.00	64.81	0.01	0.24	18.00	1.00	0.00	22.00	31.02	380975.00	0.54	272.94	286.00
15	5	7	15056.00	18132.00	183.30	0	Spot (Block15, Row7, Column5)	327.50	308.00	48.66	0.03	0.15	282.00	277.43	282.00	63.39	0.01	0.23	32.00	6.00	0.00	26.00	45.50	308832.00	0.79	282.62	287.00
15	6	7	15332.00	18144.00	185.90	0	Spot (Block15, Row7, Column6)	476.82	469.00	127.93	0.01	0.27	280.00	274.70	280.00	44.50	0.01	0.16	88.00	82.00	0.00	189.00	196.82	464426.00	4.54	326.33	309.00
15	7	7	15633.00	18148.00	98.00	0	Spot (Block15, Row7, Column7)	1297.58	1236.00	425.95	0.02	0.33	285.00	276.68	285.00	36.30	0.01	0.13	100.00	100.00	0.00	951.00	1012.58	321801.00	28.12	580.68	551.00
15	8	7	15937.00	18150.00	147.00	-50	Spot (Block15, Row7, Column8)	357.45	303.50	160.28	0.07	0.45	291.00	287.92	291.00	31.47	0.00	0.11	32.00	28.00	0.00	12.50	66.45	210179.00	2.21	291.99	291.50
15	1	8	13843.00	18433.00	122.30	0	Spot (Block15, Row8, Column1)	596.80	561.00	185.67	0.03	0.31	293.00	289.97	293.00	37.33	0.00	0.13	99.00	98.00	0.00	268.00	303.80	234543.00	8.22	386.26	384.50
15	2	8	14121.00	18433.00	175.15	0	Spot (Block15, Row8, Column2)	320.56	299.50	58.29	0.03	0.18	287.00	281.00	287.00	34.99	0.01	0.12	24.00	22.00	0.00	12.50	33.56	275681.00	1.13	292.24	291.00
15	3	8	14429.00	18446.00	163.30	0	Spot (Block15, Row8, Column3)	420.00	392.00	104.36	0.03	0.25	280.50	273.19	280.50	33.81	0.01	0.12	85.00	72.00	0.00	111.50	139.50	311221.00	4.34	321.71	305.00
15	4	8	14730.00	18441.00	107.65	0	Spot (Block15, Row8, Column4)	1967.09	1916.00	525.33	0.01	0.27	281.00	276.25	281.00	61.08	0.01	0.22	100.00	100.00	0.00	1635.00	1686.09	584225.00	27.68	825.63	847.00
15	5	8	14997.00	18472.00	174.40	0	Spot (Block15, Row8, Column5)	303.90	299.00	58.04	0.01	0.19	285.00	281.13	285.00	60.94	0.01	0.22	5.00	1.00	0.00	14.00	18.90	257102.00	0.37	284.57	288.00
15	6	8	15337.00	18452.00	126.20	0	Spot (Block15, Row8, Column6)	3303.07	3221.00	1238.19	0.01	0.37	285.00	284.91	285.00	56.27	0.00	0.20	100.00	100.00	0.00	2936.00	3018.07	1413714.00	53.63	1018.08	983.00
15	7	8	15635.00	18445.00	146.10	0	Spot (Block15, Row8, Column7)	480.98	482.00	96.01	0.00	0.20	287.00	282.77	287.00	45.03	0.01	0.16	97.00	85.00	0.00	195.00	193.98	279929.00	4.40	343.01	336.00
15	8	8	15936.00	18453.00	94.90	0	Spot (Block15, Row8, Column8)	506.04	504.00	88.01	0.00	0.17	290.00	287.03	290.00	28.34	0.00	0.10	99.00	98.00	0.00	214.00	216.04	114366.00	7.73	347.04	319.00
16	1	1	18342.00	16351.00	152.30	0	Spot (Block16, Row1, Column1)	14725.77	13334.50	7642.96	0.04	0.52	169.00	173.22	169.00	49.32	0.01	0.28	100.00	100.00	0.00	13165.50	14556.77	9336136.00	295.05	3084.49	2284.50
16	2	1	18639.00	16358.00	151.10	0	Spot (Block16, Row1, Column2)	457.77	448.00	163.65	0.01	0.36	167.00	168.07	167.00	34.03	0.00	0.20	99.00	97.00	0.00	281.00	290.77	287022.00	8.51	226.59	214.00
16	3	1	18943.00	16365.00	154.00	0	Spot (Block16, Row1, Column3)	326.71	284.00	117.28	0.06	0.36	158.00	156.85	158.00	18.20	0.00	0.12	100.00	96.00	0.00	126.00	168.71	213997.00	9.33	195.94	194.00
16	4	1	19253.00	16356.00	111.10	0	Spot (Block16, Row1, Column4)	378.18	389.00	48.70	0.01	0.13	159.00	158.62	159.00	20.60	0.00	0.13	100.00	98.00	0.00	230.00	219.18	121019.00	10.66	244.63	217.00
16	5	1	19540.00	16355.00	148.30	0	Spot (Block16, Row1, Column5)	1088.64	972.50	694.60	0.05	0.64	161.00	160.12	161.00	22.69	0.00	0.14	100.00	100.00	0.00	811.50	927.64	653183.00	40.92	323.92	288.00
16	6	1	19851.00	16353.00	124.70	0	Spot (Block16, Row1, Column6)	1037.23	962.00	416.93	0.03	0.40	160.00	159.03	160.00	21.12	0.00	0.13	100.00	100.00	0.00	802.00	877.23	428374.00	41.58	394.07	360.50
16	7	1	20146.00	16352.00	88.00	0	Spot (Block16, Row1, Column7)	880.47	866.00	294.89	0.01	0.33	155.00	161.52	155.00	76.46	0.02	0.47	99.00	94.00	0.00	711.00	725.47	168169.00	9.40	380.94	303.00
16	8	1	20439.00	16359.00	108.80	0	Spot (Block16, Row1, Column8)	34569.99	35315.00	10976.13	0.01	0.32	154.00	165.46	154.00	90.48	0.03	0.55	100.00	100.00	0.66	35161.00	34415.99	10440136.00	380.24	8026.78	6495.00
16	1	2	18353.00	16654.00	168.20	0	Spot (Block16, Row2, Column1)	188.14	189.00	14.95	0.00	0.08	169.00	171.05	169.00	34.81	0.01	0.20	8.00	0.00	0.00	20.00	19.14	147316.00	0.49	178.40	179.00
16	2	2	18642.00	16655.00	128.75	0	Spot (Block16, Row2, Column2)	509.31	477.00	158.87	0.03	0.31	166.00	163.73	166.00	20.12	0.01	0.12	100.00	99.00	0.00	311.00	343.31	226133.00	17.17	264.03	260.00
16	3	2	18941.00	16653.00	185.30	0	Spot (Block16, Row2, Column3)	184.80	185.00	14.97	0.00	0.08	157.00	157.45	157.00	19.90	0.00	0.13	73.00	21.00	0.00	28.00	27.80	178521.00	1.37	166.45	169.00
16	4	2	19238.00	16650.00	168.50	0	Spot (Block16, Row2, Column4)	338.29	334.00	58.75	0.01	0.17	156.00	156.64	156.00	21.34	0.00	0.14	100.00	99.00	0.00	178.00	182.29	264882.00	8.51	216.40	207.00
16	5	2	19544.00	16651.00	196.35	0	Spot (Block16, Row2, Column5)	322.34	306.00	69.81	0.02	0.22	158.00	159.02	158.00	22.81	0.00	0.14	99.00	96.00	0.00	148.00	164.34	351668.00	7.16	201.19	197.00
16	6	2	19841.00	16656.00	187.25	0	Spot (Block16, Row2, Column6)	229.76	220.50	36.04	0.02	0.16	156.00	160.73	156.00	33.26	0.01	0.21	89.00	47.00	0.00	64.50	73.76	227922.00	2.08	178.25	183.00
16	7	2	20142.00	16654.00	180.00	0	Spot (Block16, Row2, Column7)	255.17	238.00	58.46	0.03	0.23	149.00	150.99	149.00	20.00	0.01	0.13	99.00	96.00	0.00	89.00	106.17	231945.00	5.21	179.36	183.00
16	8	2	20414.00	16638.00	236.00	0	Spot (Block16, Row2, Column8)	164.85	167.00	15.93	0.01	0.10	151.00	158.77	151.00	77.60	0.02	0.49	0.00	0.00	0.00	16.00	13.85	264590.00	0.08	153.52	151.00
16	1	3	18338.00	16956.00	148.60	0	Spot (Block16, Row3, Column1)	636.86	606.00	278.59	0.02	0.44	167.00	164.30	167.00	21.23	0.01	0.13	100.00	100.00	0.00	439.00	469.86	385299.00	22.26	282.09	267.00
16	2	3	18605.00	16942.00	177.65	0	Spot (Block16, Row3, Column2)	182.40	186.00	18.19	0.01	0.10	167.00	163.86	167.00	26.56	0.01	0.16	25.00	0.00	0.00	19.00	15.40	161421.00	0.70	172.11	173.00
16	3	3	18935.00	16955.00	158.15	0	Spot (Block16, Row3, Column3)	416.81	385.00	159.49	0.03	0.38	161.00	159.44	161.00	22.49	0.00	0.14	100.00	98.00	0.00	224.00	255.81	284681.00	11.44	221.07	209.00
16	4	3	19245.00	16955.00	143.70	0	Spot (Block16, Row3, Column4)	841.65	774.00	391.55	0.04	0.47	163.00	162.10	163.00	20.22	0.00	0.12	100.00	100.00	0.00	611.00	678.65	475535.00	33.62	311.67	269.00
16	5	3	19539.00	16953.00	142.60	0	Spot (Block16, Row3, Column5)	502.27	471.00	179.43	0.03	0.36	166.00	168.64	166.00	32.03	0.01	0.19	100.00	99.00	0.00	305.00	336.27	277754.00	10.42	254.99	255.00
16	6	3	19844.00	16953.00	198.85	0	Spot (Block16, Row3, Column6)	1664.15	1449.00	786.93	0.06	0.47	169.00	175.36	169.00	42.43	0.02	0.24	100.00	100.00	0.00	1280.00	1495.15	1863846.00	35.09	557.91	558.00
16	7	3	20141.00	16962.00	154.70	0	Spot (Block16, Row3, Column7)	479.84	458.50	196.82	0.02	0.41	158.00	160.71	158.00	30.38	0.01	0.19	100.00	97.00	0.00	300.50	321.84	315734.00	10.50	218.45	210.00
16	8	3	20442.00	16971.00	146.70	0	Spot (Block16, Row3, Column8)	501.09	470.00	174.86	0.03	0.35	152.00	152.87	152.00	19.60	0.00	0.13	100.00	100.00	0.00	318.00	349.09	294141.00	17.77	252.71	219.00
16	1	4	18338.00	17249.00	146.85	0	Spot (Block16, Row4, Column1)	918.79	876.00	421.77	0.02	0.46	169.00	167.20	169.00	25.30	0.00	0.15	100.00	100.00	0.00	707.00	749.79	539329.00	29.71	366.20	291.00
16	2	4	18650.00	17261.00	138.35	0	Spot (Block16, Row4, Column2)	1169.02	1132.00	348.57	0.01	0.30	171.00	169.03	171.00	31.72	0.01	0.19	100.00	100.00	0.00	961.00	998.02	606721.00	31.52	430.17	397.00
16	3	4	18939.00	17255.00	145.30	0	Spot (Block16, Row4, Column3)	3681.93	3443.00	1741.14	0.03	0.47	166.00	168.42	166.00	36.22	0.01	0.22	100.00	100.00	0.00	3277.00	3515.93	2124475.00	97.01	907.11	737.00
16	4	4	19228.00	17253.00	222.65	0	Spot (Block16, Row4, Column4)	183.02	185.00	19.39	0.00	0.11	163.00	162.50	163.00	18.45	0.00	0.11	57.00	17.00	0.00	22.00	20.02	259895.00	1.11	164.46	166.00
16	5	4	19539.00	17257.00	147.00	-50	Spot (Block16, Row4, Column5)	165.98	167.00	16.46	0.00	0.10	167.00	165.40	167.00	21.64	0.00	0.13	8.00	0.00	0.00	0.00	-1.02	98095.00	0.03	155.50	155.00
16	6	4	19838.00	17262.00	184.90	0	Spot (Block16, Row4, Column6)	510.25	511.00	126.34	0.00	0.25	167.00	168.84	167.00	33.07	0.00	0.20	100.00	99.00	0.00	344.00	343.25	490351.00	10.33	251.21	253.00
16	7	4	20133.00	17259.00	158.85	0	Spot (Block16, Row4, Column7)	440.22	379.50	214.71	0.06	0.49	160.00	159.25	160.00	22.12	0.00	0.14	100.00	93.00	0.00	219.50	280.22	305511.00	12.70	212.26	202.50
16	8	4	20440.00	17264.00	167.45	0	Spot (Block16, Row4, Column8)	251.63	265.50	45.04	0.02	0.18	147.00	148.91	147.00	19.44	0.01	0.13	100.00	98.00	0.00	118.50	104.63	196271.00	5.28	184.45	186.00
16	1	5	18345.00	17559.00	107.70	0	Spot (Block16, Row5, Column1)	698.81	685.00	189.85	0.01	0.27	172.00	173.99	172.00	32.43	0.01	0.19	100.00	100.00	0.00	513.00	526.81	209644.00	16.19	351.46	350.00
16	2	5	18641.00	17561.00	146.30	0	Spot (Block16, Row5, Column2)	550.85	553.00	163.27	0.00	0.30	173.00	172.72	173.00	31.43	0.00	0.18	100.00	100.00	0.00	380.00	377.85	320597.00	12.03	280.53	271.00
16	3	5	18939.00	17551.00	152.45	0	Spot (Block16, Row5, Column3)	3413.48	3098.50	1815.00	0.04	0.53	169.00	172.84	169.00	38.76	0.01	0.22	100.00	100.00	0.00	2929.50	3244.48	2170972.00	83.60	727.25	595.50
16	4	5	19236.00	17556.00	147.35	0	Spot (Block16, Row5, Column4)	404.91	379.00	143.28	0.03	0.35	167.00	169.69	167.00	31.68	0.01	0.19	99.00	91.00	0.00	212.00	237.91	240110.00	7.42	214.44	200.50
16	5	5	19544.00	17557.00	142.25	0	Spot (Block16, Row5, Column5)	5626.49	5419.50	2775.23	0.02	0.49	169.00	167.94	169.00	26.75	0.00	0.16	100.00	100.00	0.00	5250.50	5457.49	3094572.00	204.06	1414.15	1145.50
16	6	5	19839.00	17554.00	163.50	0	Spot (Block16, Row5, Column6)	266.97	282.00	41.71	0.02	0.16	165.00	162.83	165.00	23.44	0.01	0.14	97.00	84.00	0.00	117.00	101.97	198622.00	4.44	187.92	191.00
16	7	5	20141.00	17554.00	184.45	0	Spot (Block16, Row5, Column7)	573.82	558.50	208.95	0.01	0.36	153.00	155.16	153.00	23.05	0.01	0.15	100.00	100.00	0.00	405.50	420.82	549716.00	18.16	266.46	277.00
16	8	5	20440.00	17563.00	147.20	0	Spot (Block16, Row5, Column8)	1006.67	869.00	799.82	0.06	0.79	141.00	145.73	141.00	21.89	0.01	0.15	100.00	100.00	0.00	728.00	865.67	593937.00	39.33	313.31	260.00
16	1	6	18335.00	17853.00	201.15	0	Spot (Block16, Row6, Column1)	1578.96	1307.00	862.37	0.08	0.55	175.00	181.39	175.00	43.24	0.02	0.24	100.00	100.00	0.00	1132.00	1403.96	1814226.00	32.32	527.18	500.00
16	2	6	18642.00	17856.00	193.15	0	Spot (Block16, Row6, Column2)	452.22	423.00	122.50	0.03	0.27	172.00	172.17	172.00	29.59	0.00	0.17	100.00	98.00	0.00	251.00	280.22	475280.00	9.46	251.60	268.00
16	3	6	18927.00	17852.00	144.50	0	Spot (Block16, Row6, Column3)	1858.79	1675.50	1099.84	0.05	0.59	171.00	172.35	171.00	31.84	0.00	0.18	100.00	100.00	0.00	1504.50	1687.79	1037207.00	52.97	620.22	410.00
16	4	6	19248.00	17863.00	157.45	0	Spot (Block16, Row6, Column4)	199.48	199.00	22.97	0.00	0.12	170.00	169.05	170.00	22.09	0.00	0.13	69.00	9.00	0.00	29.00	29.48	135848.00	1.38	183.80	186.00
16	5	6	19542.00	17858.00	108.10	0	Spot (Block16, Row6, Column5)	3604.69	3474.00	1305.19	0.02	0.36	169.00	168.41	169.00	24.45	0.00	0.15	100.00	100.00	0.00	3305.00	3435.69	1099431.00	140.52	989.23	884.00
16	6	6	19831.00	17850.00	181.30	0	Spot (Block16, Row6, Column6)	217.45	206.00	33.78	0.02	0.16	161.00	160.54	161.00	22.95	0.00	0.14	90.00	49.00	0.00	45.00	56.45	199616.00	2.48	180.37	181.00
16	7	6	20139.00	17855.00	147.65	0	Spot (Block16, Row6, Column7)	755.78	663.00	386.92	0.06	0.51	153.00	154.69	153.00	22.50	0.00	0.15	100.00	100.00	0.00	510.00	602.78	449692.00	26.71	297.64	267.00
16	8	6	20444.00	17867.00	146.55	0	Spot (Block16, Row6, Column8)	780.65	666.00	419.26	0.07	0.54	143.00	147.44	143.00	21.79	0.01	0.15	100.00	100.00	0.00	523.00	637.65	457458.00	29.06	279.67	259.00
16	1	7	18338.00	18156.00	155.05	0	Spot (Block16, Row7, Column1)	1665.71	1650.00	686.17	0.00	0.41	166.00	170.96	166.00	40.37	0.01	0.24	100.00	100.00	0.00	1484.00	1499.71	1101032.00	37.03	444.82	438.50
16	2	7	18613.00	18165.00	148.05	0	Spot (Block16, Row7, Column2)	194.31	195.00	12.63	0.00	0.06	160.00	163.24	160.00	31.65	0.01	0.19	62.00	0.00	0.00	35.00	34.31	116003.00	0.98	176.17	176.00
16	3	7	18894.00	18151.00	126.70	0	Spot (Block16, Row7, Column3)	187.39	188.00	11.53	0.00	0.06	160.00	160.21	160.00	22.10	0.00	0.14	70.00	3.00	0.00	28.00	27.39	80014.00	1.23	178.03	181.00
16	4	7	19237.00	18156.00	147.00	-50	Spot (Block16, Row7, Column4)	179.02	180.00	10.44	0.00	0.06	163.00	160.32	163.00	19.47	0.01	0.12	40.00	0.00	0.00	17.00	16.02	105798.00	0.96	175.15	176.00
16	5	7	19563.00	18143.00	135.30	0	Spot (Block16, Row7, Column5)	251.53	262.00	37.38	0.02	0.15	161.00	160.41	161.00	22.57	0.00	0.14	99.00	85.00	0.00	101.00	90.53	123754.00	4.04	201.08	198.00
16	6	7	19841.00	18159.00	170.25	0	Spot (Block16, Row7, Column6)	540.53	523.00	149.16	0.01	0.28	161.00	162.95	161.00	29.33	0.01	0.18	100.00	100.00	0.00	362.00	379.53	436745.00	12.87	276.79	279.00
16	7	7	20132.00	18162.00	146.30	0	Spot (Block16, Row7, Column7)	845.18	821.50	358.90	0.01	0.42	152.00	154.32	152.00	26.73	0.01	0.17	100.00	100.00	0.00	669.50	693.18	493586.00	25.84	358.08	283.50
16	8	7	20443.00	18160.00	119.30	0	Spot (Block16, Row7, Column8)	609.09	597.00	131.73	0.01	0.22	135.00	141.31	135.00	22.58	0.02	0.16	100.00	100.00	0.00	462.00	474.09	227798.00	20.72	306.16	290.00
16	1	8	18347.00	18446.00	129.30	0	Spot (Block16, Row8, Column1)	375.59	369.50	102.36	0.01	0.27	160.00	160.38	160.00	28.48	0.00	0.18	100.00	98.00	0.00	209.50	215.59	168266.00	7.56	216.33	209.00
16	2	8	18629.00	18472.00	154.15	0	Spot (Block16, Row8, Column2)	219.36	211.00	26.57	0.02	0.12	157.00	156.25	157.00	20.22	0.00	0.13	99.00	83.00	0.00	54.00	62.36	142802.00	3.12	184.57	190.00
16	3	8	18930.00	18456.00	154.10	0	Spot (Block16, Row8, Column3)	411.32	353.00	193.96	0.07	0.47	155.00	155.53	155.00	19.24	0.00	0.12	100.00	97.00	0.00	198.00	256.32	268591.00	13.30	200.00	198.00
16	4	8	19225.00	18456.00	105.80	0	Spot (Block16, Row8, Column4)	824.41	779.00	174.76	0.02	0.21	152.00	152.64	152.00	19.47	0.00	0.13	100.00	100.00	0.00	627.00	672.41	236606.00	34.50	367.29	285.00
16	5	8	19549.00	18451.00	198.40	0	Spot (Block16, Row8, Column5)	165.16	167.00	17.18	0.00	0.10	144.00	150.26	144.00	29.81	0.02	0.20	37.00	0.00	0.00	23.00	21.16	183984.00	0.50	150.43	152.00
16	6	8	19836.00	18463.00	133.15	0	Spot (Block16, Row8, Column6)	2290.10	2272.00	895.70	0.00	0.39	158.00	161.14	158.00	37.18	0.01	0.23	100.00	100.00	0.00	2114.00	2132.10	1083216.00	57.27	671.02	656.00
16	7	8	20131.00	18452.00	152.90	0	Spot (Block16, Row8, Column7)	317.15	301.00	80.98	0.02	0.26	150.00	153.56	150.00	30.34	0.01	0.20	100.00	89.00	0.00	151.00	167.15	202662.00	5.39	203.25	198.00
16	8	8	20439.00	18461.00	110.25	0	Spot (Block16, Row8, Column8)	252.61	266.00	44.82	0.02	0.18	136.00	138.41	136.00	17.22	0.01	0.12	100.00	100.00	0.00	130.00	116.61	79571.00	6.63	180.74	183.00
17	1	1	4822.00	20815.00	148.55	0	Spot (Block17, Row1, Column1)	12769.74	11988.00	6715.83	0.03	0.53	426.00	453.24	426.00	74.19	0.03	0.16	100.00	100.00	0.00	11562.00	12343.74	7712922.00	166.02	3195.42	2565.00
17	2	1	5116.00	20827.00	147.00	0	Spot (Block17, Row1, Column2)	1883.79	1582.00	1239.57	0.08	0.66	417.00	445.74	417.00	66.00	0.03	0.15	100.00	99.00	0.00	1165.00	1466.79	1111434.00	21.79	784.25	699.00
17	3	1	5423.00	20816.00	231.85	0	Spot (Block17, Row1, Column3)	500.38	491.00	72.82	0.01	0.15	413.00	438.10	413.00	57.70	0.03	0.13	71.00	20.00	0.00	78.00	87.38	773084.00	1.08	447.97	421.00
17	4	1	5735.00	20822.00	118.25	0	Spot (Block17, Row1, Column4)	1104.49	1115.50	234.20	0.00	0.21	429.00	451.18	429.00	60.31	0.02	0.13	100.00	100.00	0.00	686.50	675.49	404242.00	10.83	644.37	588.50
17	5	1	6025.00	20826.00	156.95	0	Spot (Block17, Row1, Column5)	975.79	862.00	381.86	0.05	0.39	480.00	465.45	480.00	68.80	0.01	0.15	95.00	81.00	0.00	382.00	495.79	661587.00	7.42	553.30	544.00
17	6	1	6340.00	20814.00	126.30	0	Spot (Block17, Row1, Column6)	1836.70	1790.00	652.50	0.01	0.36	485.00	473.30	485.00	71.30	0.01	0.15	100.00	100.00	0.00	1305.00	1351.70	776926.00	19.12	795.83	768.50
17	7	1	6624.00	20827.00	89.80	0	Spot (Block17, Row1, Column7)	1447.36	1417.00	366.57	0.01	0.25	487.00	482.58	487.00	99.52	0.00	0.21	100.00	100.00	0.00	930.00	960.36	283683.00	9.69	798.86	739.50
17	8	1	6927.00	20825.00	106.20	0	Spot (Block17, Row1, Column8)	30071.34	29790.50	9283.61	0.00	0.31	494.00	515.51	494.00	119.00	0.02	0.23	100.00	100.00	0.00	29296.50	29577.34	8780830.00	248.38	7394.65	5952.00
17	1	2	4832.00	21114.00	166.80	0	Spot (Block17, Row2, Column1)	499.24	495.00	51.29	0.00	0.10	415.00	440.14	415.00	61.38	0.03	0.14	79.00	16.00	0.00	80.00	84.24	384911.00	0.96	462.73	476.00
17	2	2	5125.00	21125.00	134.20	0	Spot (Block17, Row2, Column2)	696.26	691.00	123.96	0.00	0.18	409.00	429.49	409.00	50.50	0.02	0.12	99.00	94.00	0.00	282.00	287.26	340470.00	5.28	525.58	512.00
17	3	2	5421.00	21117.00	199.15	0	Spot (Block17, Row2, Column3)	512.17	501.00	57.33	0.01	0.11	410.00	429.73	410.00	51.30	0.02	0.12	87.00	30.00	0.00	91.00	102.17	577726.00	1.61	474.41	484.00
17	4	2	5724.00	21116.00	189.20	0	Spot (Block17, Row2, Column4)	561.21	571.50	85.61	0.01	0.15	425.00	449.80	425.00	62.82	0.02	0.14	74.00	52.00	0.00	146.50	136.21	564580.00	1.77	492.18	493.00
17	5	2	6022.00	21121.00	154.40	0	Spot (Block17, Row2, Column5)	4291.54	4208.00	1716.69	0.01	0.40	467.00	463.37	467.00	70.82	0.00	0.15	100.00	100.00	0.00	3741.00	3824.54	2806669.00	54.06	1401.80	1275.50
17	6	2	6315.00	21105.00	190.75	0	Spot (Block17, Row2, Column6)	529.51	503.00	77.86	0.02	0.15	482.00	481.88	482.00	117.36	0.00	0.24	20.00	1.00	0.00	21.00	47.51	544861.00	0.41	482.57	493.50
17	7	2	6621.00	21132.00	180.80	0	Spot (Block17, Row2, Column7)	551.00	510.00	103.93	0.03	0.19	487.00	477.17	487.00	80.89	0.01	0.17	44.00	16.00	0.00	23.00	64.00	505264.00	0.91	519.40	498.00
17	8	2	6962.00	21146.00	224.55	0	Spot (Block17, Row2, Column8)	546.91	527.00	88.80	0.02	0.16	494.00	509.38	494.00	104.07	0.01	0.20	33.00	6.00	0.00	33.00	52.91	789191.00	0.36	512.68	496.00
17	1	3	4825.00	21420.00	144.95	0	Spot (Block17, Row3, Column1)	927.17	893.00	254.46	0.02	0.27	413.00	433.43	413.00	48.38	0.02	0.11	100.00	99.00	0.00	480.00	514.17	531271.00	10.21	581.62	573.00
17	2	3	5115.00	21434.00	179.80	0	Spot (Block17, Row3, Column2)	504.18	500.00	67.37	0.00	0.13	413.00	433.34	413.00	51.99	0.02	0.12	72.00	32.00	0.00	87.00	91.18	456284.00	1.36	477.62	489.50
17	3	3	5426.00	21413.00	151.40	0	Spot (Block17, Row3, Column3)	1374.62	791.00	2813.62	0.24	2.05	413.00	443.00	413.00	65.66	0.03	0.15	99.00	90.00	0.00	378.00	961.62	861888.00	14.19	582.73	546.50
17	4	3	5721.00	21421.00	139.20	0	Spot (Block17, Row3, Column4)	3599.87	3233.50	1930.35	0.05	0.54	433.00	453.18	433.00	64.04	0.02	0.14	100.00	100.00	0.00	2800.50	3166.87	1886331.00	49.14	1212.25	949.00
17	5	3	6016.00	21413.00	156.65	0	Spot (Block17, Row3, Column5)	991.64	727.00	1243.67	0.13	1.25	483.00	488.18	483.00	128.41	0.00	0.26	74.00	48.00	0.00	244.00	508.64	670348.00	3.92	576.27	555.00
17	6	3	6324.00	21421.00	218.50	0	Spot (Block17, Row3, Column6)	6324.23	4525.50	4037.45	0.15	0.64	494.00	520.25	494.00	176.07	0.02	0.34	100.00	100.00	0.00	4031.50	5830.23	8626243.00	32.96	2168.24	2156.00
17	7	3	6628.00	21425.00	156.85	0	Spot (Block17, Row3, Column7)	690.12	654.00	164.02	0.02	0.24	492.00	505.29	492.00	144.07	0.01	0.29	51.00	23.00	0.00	162.00	198.12	465829.00	1.28	554.67	526.00
17	8	3	6928.00	21433.00	153.55	0	Spot (Block17, Row3, Column8)	4355.60	4082.50	1948.03	0.03	0.45	496.00	512.51	496.00	107.72	0.01	0.21	100.00	100.00	0.00	3586.50	3859.60	2831143.00	35.68	1397.18	1266.00
17	1	4	4820.00	21715.00	139.40	0	Spot (Block17, Row4, Column1)	3460.59	3051.50	1801.63	0.05	0.52	416.00	436.29	416.00	52.49	0.02	0.12	100.00	100.00	0.00	2635.50	3044.59	1813351.00	57.62	1234.94	990.00
17	2	4	5141.00	21727.00	159.25	0	Spot (Block17, Row4, Column2)	788.47	771.50	174.77	0.01	0.22	420.00	448.62	420.00	78.44	0.03	0.17	100.00	96.00	0.00	351.50	368.47	553503.00	4.33	552.78	555.50
17	3	4	5423.00	21719.00	138.90	0	Spot (Block17, Row4, Column3)	19795.10	18714.00	11220.04	0.02	0.57	430.00	456.65	430.00	78.57	0.03	0.17	100.00	100.00	0.00	18284.00	19365.10	10313248.00	246.14	4601.94	3161.00
17	4	4	5733.00	21726.00	196.55	0	Spot (Block17, Row4, Column4)	537.29	510.00	77.37	0.02	0.14	463.00	459.77	463.00	67.47	0.00	0.15	41.00	29.00	0.00	47.00	74.29	586717.00	1.15	491.47	496.00
17	5	4	6024.00	21722.00	147.00	-50	Spot (Block17, Row4, Column5)	538.49	495.00	339.03	0.04	0.63	479.00	473.86	479.00	81.92	0.00	0.17	21.00	11.00	0.00	16.00	59.49	316635.00	0.79	448.08	425.50
17	6	4	6320.00	21722.00	162.20	0	Spot (Block17, Row4, Column6)	5259.68	5140.00	2067.09	0.01	0.39	488.00	496.77	488.00	129.29	0.01	0.26	100.00	100.00	0.00	4652.00	4771.68	3823784.00	36.84	1600.66	1365.50
17	7	4	6602.00	21726.00	164.80	0	Spot (Block17, Row4, Column7)	715.86	664.50	202.35	0.03	0.28	494.00	523.69	494.00	174.70	0.03	0.33	49.00	26.00	0.00	170.50	221.86	535461.00	1.10	562.70	520.00
17	8	4	6942.00	21728.00	194.95	0	Spot (Block17, Row4, Column8)	581.28	582.00	97.59	0.00	0.17	496.00	516.57	496.00	98.56	0.02	0.19	40.00	15.00	0.00	86.00	85.28	621974.00	0.66	540.15	500.00
17	1	5	4825.00	22018.00	109.15	0	Spot (Block17, Row5, Column1)	2850.98	2826.50	932.68	0.00	0.33	464.00	476.51	464.00	116.17	0.01	0.24	100.00	100.00	0.00	2362.50	2386.98	878102.00	20.44	1196.71	1045.50
17	2	5	5126.00	22022.00	146.90	0	Spot (Block17, Row5, Column2)	4849.59	4604.50	1833.88	0.02	0.38	479.00	486.23	479.00	117.32	0.01	0.24	100.00	100.00	0.00	4125.50	4370.59	2861257.00	37.19	1429.21	1271.00
17	3	5	5420.00	22021.00	147.95	0	Spot (Block17, Row5, Column3)	2295.13	2059.00	992.83	0.05	0.43	475.00	472.83	475.00	86.03	0.00	0.18	100.00	100.00	0.00	1584.00	1820.13	1370190.00	21.18	847.51	811.00
17	4	5	5720.00	22025.00	157.25	0	Spot (Block17, Row5, Column4)	1018.73	922.00	382.38	0.04	0.38	472.00	465.64	472.00	79.97	0.01	0.17	98.00	86.00	0.00	450.00	546.73	689681.00	6.92	597.25	595.00
17	5	5	6025.00	22023.00	139.25	0	Spot (Block17, Row5, Column5)	14393.30	12796.00	8708.33	0.05	0.61	483.00	477.16	483.00	86.67	0.01	0.18	100.00	100.00	0.00	12313.00	13910.30	7527695.00	160.56	3245.31	2347.00
17	6	5	6321.00	22014.00	251.60	0	Spot (Block17, Row5, Column6)	592.32	584.00	110.62	0.01	0.19	490.00	520.17	490.00	184.79	0.03	0.36	25.00	0.00	0.00	94.00	102.32	1085725.00	0.39	501.16	487.00
17	7	5	6623.00	22024.00	203.85	0	Spot (Block17, Row5, Column7)	8484.98	6602.00	5449.02	0.11	0.64	495.00	564.28	495.00	236.89	0.06	0.42	100.00	100.00	0.00	6107.00	7989.98	10029243.00	33.44	2458.12	2427.00
17	8	5	6929.00	22025.00	148.70	0	Spot (Block17, Row5, Column8)	1102.98	1033.00	422.12	0.03	0.38	493.00	533.12	493.00	158.91	0.03	0.30	83.00	69.00	0.00	540.00	609.98	662891.00	3.59	658.94	617.50
17	1	6	4819.00	22317.00	219.15	0	Spot (Block17, Row6, Column1)	5317.92	3528.00	3591.43	0.18	0.68	495.00	525.42	495.00	180.74	0.03	0.34	100.00	100.00	0.00	3033.00	4822.92	7306823.00	26.52	1852.79	1825.50
17	2	6	5121.00	22321.00	218.20	0	Spot (Block17, Row6, Column2)	5199.72	4377.00	2610.38	0.07	0.50	490.00	524.49	490.00	183.41	0.03	0.35	100.00	100.00	0.00	3887.00	4709.72	7087214.00	25.49	1792.72	1858.00
17	3	6	5415.00	22318.00	143.40	0	Spot (Block17, Row6, Column3)	3370.48	2965.00	1885.87	0.06	0.56	475.00	478.37	475.00	105.90	0.00	0.22	100.00	100.00	0.00	2490.00	2895.48	1890837.00	27.31	1048.66	848.00
17	4	6	5702.00	22329.00	172.95	0	Spot (Block17, Row6, Column4)	620.77	595.00	108.80	0.02	0.18	478.00	468.30	478.00	69.44	0.01	0.15	74.00	38.00	0.00	117.00	142.77	518966.00	2.20	531.28	515.00
17	5	6	6023.00	22324.00	106.35	0	Spot (Block17, Row6, Column5)	4397.04	4165.00	1388.22	0.02	0.32	490.00	487.71	490.00	83.17	0.00	0.17	100.00	100.00	0.00	3675.00	3907.04	1279540.00	47.00	1607.65	1217.00
17	6	6	6325.00	22326.00	197.70	0	Spot (Block17, Row6, Column6)	569.40	587.00	88.46	0.01	0.16	493.00	520.98	493.00	150.62	0.02	0.29	18.00	0.00	0.00	94.00	76.40	629755.00	0.32	542.55	511.00
17	7	6	6620.00	22321.00	154.50	0	Spot (Block17, Row6, Column7)	931.50	888.00	251.56	0.02	0.27	492.00	529.84	492.00	164.67	0.03	0.31	88.00	58.00	0.00	396.00	439.50	610131.00	2.44	639.94	624.00
17	8	6	6930.00	22332.00	162.65	0	Spot (Block17, Row6, Column8)	1003.36	971.00	348.36	0.01	0.35	494.00	514.47	494.00	83.26	0.02	0.16	96.00	83.00	0.00	477.00	509.36	733459.00	5.87	620.69	614.00
17	1	7	4827.00	22615.00	177.85	0	Spot (Block17, Row7, Column1)	879.17	818.50	249.96	0.03	0.28	485.00	485.03	485.00	111.80	0.00	0.23	92.00	69.00	0.00	333.50	394.17	780701.00	3.53	584.67	590.50
17	2	7	5128.00	22617.00	238.85	0	Spot (Block17, Row7, Column2)	523.72	505.00	63.96	0.02	0.12	467.00	475.11	467.00	112.87	0.01	0.24	21.00	3.00	0.00	38.00	56.72	864137.00	0.43	465.60	475.50
17	3	7	5424.00	22622.00	232.80	0	Spot (Block17, Row7, Column3)	552.85	538.50	70.71	0.01	0.13	442.00	458.03	442.00	59.48	0.02	0.13	70.00	48.00	0.00	96.50	110.85	861339.00	1.59	490.65	491.00
17	4	7	5720.00	22629.00	198.80	0	Spot (Block17, Row7, Column4)	542.37	502.00	82.18	0.03	0.15	483.00	473.67	483.00	66.64	0.01	0.14	42.00	15.00	0.00	19.00	59.37	603653.00	1.03	496.70	492.00
17	5	7	6031.00	22618.00	172.50	0	Spot (Block17, Row7, Column5)	629.91	606.00	95.42	0.02	0.15	494.00	520.06	494.00	154.26	0.02	0.30	39.00	2.00	0.00	112.00	135.91	520932.00	0.71	550.28	514.00
17	6	7	6320.00	22619.00	205.75	0	Spot (Block17, Row7, Column6)	6308.41	5689.00	3450.21	0.04	0.55	502.00	575.34	502.00	216.20	0.06	0.38	100.00	100.00	0.00	5187.00	5806.41	7589017.00	26.52	2015.38	1977.00
17	7	7	6618.00	22629.00	149.35	0	Spot (Block17, Row7, Column7)	1309.37	1251.00	423.94	0.02	0.32	496.00	530.56	496.00	130.57	0.03	0.25	99.00	92.00	0.00	755.00	813.37	796094.00	5.96	716.63	724.00
17	8	7	6922.00	22626.00	147.00	-50	Spot (Block17, Row7, Column8)	573.45	511.00	173.56	0.05	0.30	498.00	530.68	498.00	85.91	0.03	0.16	40.00	10.00	0.00	13.00	75.45	338338.00	0.50	502.04	487.00
17	1	8	4831.00	22912.00	139.95	0	Spot (Block17, Row8, Column1)	703.96	673.00	169.64	0.02	0.24	486.00	471.79	486.00	51.85	0.01	0.11	91.00	79.00	0.00	187.00	217.96	375210.00	4.48	537.30	521.50
17	2	8	5111.00	22926.00	233.85	0	Spot (Block17, Row8, Column2)	551.05	529.50	72.61	0.02	0.13	486.00	472.74	486.00	53.15	0.01	0.11	48.00	37.00	0.00	43.50	65.05	869554.00	1.47	485.57	489.00
17	3	8	5417.00	22919.00	178.85	0	Spot (Block17, Row8, Column3)	688.62	663.00	162.85	0.02	0.24	485.00	476.96	485.00	66.44	0.01	0.14	79.00	58.00	0.00	178.00	203.62	618377.00	3.19	533.35	513.00
17	4	8	5715.00	22920.00	106.30	0	Spot (Block17, Row8, Column4)	8650.39	8356.00	2630.84	0.02	0.30	490.00	488.58	490.00	74.12	0.00	0.15	100.00	100.00	0.00	7866.00	8160.39	2517264.00	110.12	2713.19	2404.00
17	5	8	6011.00	22914.00	209.95	0	Spot (Block17, Row8, Column5)	584.46	594.00	83.21	0.01	0.14	497.00	523.53	497.00	129.28	0.02	0.25	19.00	1.00	0.00	97.00	87.46	735833.00	0.47	545.41	509.00
17	6	8	6321.00	22924.00	136.15	0	Spot (Block17, Row8, Column6)	11303.14	10531.00	5905.87	0.03	0.52	506.00	570.95	506.00	199.93	0.05	0.35	100.00	100.00	0.00	10025.00	10797.14	5640267.00	53.68	2962.89	2887.00
17	7	8	6620.00	22920.00	159.15	0	Spot (Block17, Row8, Column7)	829.79	777.00	211.21	0.03	0.25	499.00	535.31	499.00	137.12	0.03	0.26	81.00	51.00	0.00	278.00	330.79	574216.00	2.15	588.28	597.00
17	8	8	6927.00	22925.00	98.65	0	Spot (Block17, Row8, Column8)	830.55	778.00	200.81	0.03	0.24	505.00	543.21	505.00	87.39	0.03	0.16	92.00	80.00	0.00	273.00	325.55	204315.00	3.29	636.79	614.50
18	1	1	9327.00	20830.00	150.10	0	Spot (Block18, Row1, Column1)	14295.67	12492.00	8067.32	0.06	0.56	313.00	341.34	313.00	74.23	0.04	0.22	100.00	100.00	0.00	12179.00	13982.67	8820426.00	187.98	3155.35	2332.00
18	2	1	9625.00	20841.00	166.20	0	Spot (Block18, Row1, Column2)	582.98	536.00	148.96	0.04	0.26	311.00	332.83	311.00	57.21	0.03	0.17	99.00	89.00	0.00	225.00	271.98	448315.00	4.37	403.87	404.00
18	3	1	9922.00	20839.00	147.05	0	Spot (Block18, Row1, Column3)	885.56	747.50	450.55	0.07	0.51	313.00	333.70	313.00	48.66	0.03	0.15	100.00	90.00	0.00	434.50	572.56	522481.00	11.34	464.06	409.00
18	4	1	10234.00	20835.00	119.20	0	Spot (Block18, Row1, Column4)	556.33	582.50	104.71	0.02	0.19	317.00	340.36	317.00	54.30	0.03	0.16	98.00	90.00	0.00	265.50	239.33	206956.00	3.98	402.47	405.50
18	5	1	10525.00	20835.00	147.05	0	Spot (Block18, Row1, Column5)	2286.41	1856.00	1607.63	0.09	0.70	324.00	348.47	324.00	59.50	0.03	0.17	100.00	100.00	0.00	1532.00	1962.41	1351269.00	32.57	667.55	605.00
18	6	1	10837.00	20830.00	124.70	0	Spot (Block18, Row1, Column6)	2149.40	2022.00	882.89	0.03	0.41	391.00	393.44	391.00	80.35	0.00	0.20	100.00	100.00	0.00	1631.00	1758.40	887704.00	21.85	845.99	728.50
18	7	1	11131.00	20839.00	89.00	0	Spot (Block18, Row1, Column7)	3619.02	3423.00	1065.08	0.02	0.29	435.00	466.82	435.00	134.95	0.03	0.29	100.00	100.00	0.00	2988.00	3184.02	716565.00	23.36	1389.99	1126.00
18	8	1	11423.00	20840.00	106.90	0	Spot (Block18, Row1, Column8)	41015.84	40534.00	12445.57	0.01	0.30	494.00	526.09	494.00	148.38	0.03	0.28	100.00	100.00	3.06	40040.00	40521.84	12058657.00	272.88	10759.21	9867.00
18	1	2	9327.00	21131.00	147.00	-50	Spot (Block18, Row2, Column1)	369.83	383.50	48.44	0.02	0.13	310.00	334.88	310.00	65.98	0.03	0.20	57.00	8.00	0.00	73.50	59.83	219679.00	0.53	335.49	309.00
18	2	2	9627.00	21134.00	132.00	0	Spot (Block18, Row2, Column2)	980.59	898.00	365.31	0.04	0.37	308.00	328.72	308.00	52.20	0.03	0.16	100.00	100.00	0.00	590.00	672.59	458916.00	12.49	487.38	477.50
18	3	2	9928.00	21125.00	183.80	0	Spot (Block18, Row2, Column3)	389.58	395.00	66.36	0.01	0.17	310.00	329.89	310.00	49.30	0.03	0.15	66.00	32.00	0.00	85.00	79.58	369712.00	1.21	358.15	373.00
18	4	2	10225.00	21132.00	168.70	0	Spot (Block18, Row2, Column4)	693.80	685.00	186.73	0.01	0.27	312.00	333.85	312.00	53.79	0.03	0.16	99.00	97.00	0.00	373.00	381.80	546022.00	6.69	421.16	412.50
18	5	2	10535.00	21135.00	184.40	0	Spot (Block18, Row2, Column5)	569.70	558.00	159.67	0.01	0.28	318.00	342.28	318.00	56.23	0.03	0.16	97.00	81.00	0.00	240.00	251.70	546342.00	4.04	389.25	397.00
18	6	2	10828.00	21133.00	183.50	0	Spot (Block18, Row2, Column6)	467.77	483.00	85.41	0.01	0.18	389.00	381.30	389.00	76.29	0.01	0.20	53.00	17.00	0.00	94.00	78.77	440638.00	1.13	395.24	392.50
18	7	2	11129.00	21131.00	159.95	0	Spot (Block18, Row2, Column7)	754.84	715.00	221.99	0.02	0.29	405.00	432.42	405.00	84.90	0.03	0.20	92.00	78.00	0.00	310.00	349.84	535180.00	3.80	524.75	503.00
18	8	2	11437.00	21130.00	239.95	0	Spot (Block18, Row2, Column8)	564.78	566.00	119.77	0.00	0.21	494.00	503.54	494.00	128.48	0.01	0.26	26.00	6.00	0.00	72.00	70.78	934151.00	0.48	529.28	500.50
18	1	3	9326.00	21435.00	152.25	0	Spot (Block18, Row3, Column1)	988.58	756.00	577.44	0.12	0.58	309.00	326.59	309.00	45.67	0.02	0.14	100.00	97.00	0.00	447.00	679.58	628738.00	14.50	447.18	410.00
18	2	3	9646.00	21453.00	261.05	0	Spot (Block18, Row3, Column2)	373.92	388.00	62.78	0.02	0.17	312.00	335.19	312.00	55.84	0.03	0.17	61.00	11.00	0.00	76.00	61.92	739980.00	0.69	351.18	361.00
18	3	3	9916.00	21437.00	148.55	0	Spot (Block18, Row3, Column3)	1436.81	1249.50	847.49	0.06	0.59	316.00	339.80	316.00	56.46	0.03	0.17	100.00	100.00	0.00	933.50	1120.81	876452.00	19.43	582.59	529.00
18	4	3	10226.00	21432.00	141.85	0	Spot (Block18, Row3, Column4)	2420.39	2146.00	1299.72	0.05	0.54	325.00	347.13	325.00	57.08	0.03	0.16	100.00	100.00	0.00	1821.00	2095.39	1321531.00	36.32	787.54	670.00
18	5	3	10527.00	21434.00	140.50	0	Spot (Block18, Row3, Column5)	1534.20	1280.50	716.51	0.08	0.47	327.00	354.68	327.00	73.56	0.04	0.21	100.00	100.00	0.00	953.50	1207.20	825401.00	16.03	600.39	576.00
18	6	3	10828.00	21432.00	180.75	0	Spot (Block18, Row3, Column6)	2222.37	1955.00	1203.57	0.06	0.54	388.00	389.05	388.00	87.75	0.00	0.23	100.00	100.00	0.00	1567.00	1834.37	2042356.00	20.89	845.88	864.00
18	7	3	11128.00	21440.00	146.45	0	Spot (Block18, Row3, Column7)	1809.65	1542.50	1052.31	0.07	0.58	405.00	435.42	405.00	83.91	0.03	0.19	100.00	95.00	0.00	1137.50	1404.65	1053218.00	16.38	686.58	680.00
18	8	3	11425.00	21449.00	154.80	0	Spot (Block18, Row3, Column8)	1713.25	1591.50	693.81	0.03	0.40	485.00	477.50	485.00	93.04	0.01	0.19	100.00	99.00	0.00	1106.50	1228.25	1137597.00	13.28	784.20	758.00
18	1	4	9325.00	21729.00	144.50	0	Spot (Block18, Row4, Column1)	2324.56	1953.00	1277.16	0.08	0.55	316.00	339.09	316.00	52.14	0.03	0.15	100.00	100.00	0.00	1637.00	2008.56	1325001.00	38.08	723.34	654.00
18	2	4	9648.00	21736.00	166.65	0	Spot (Block18, Row4, Column2)	453.43	421.50	81.67	0.03	0.18	322.00	347.37	322.00	56.66	0.03	0.16	90.00	45.00	0.00	99.50	131.43	348238.00	1.87	388.74	392.50
18	3	4	9926.00	21735.00	142.40	0	Spot (Block18, Row4, Column3)	7080.15	6337.00	3871.02	0.05	0.55	330.00	350.34	330.00	58.50	0.03	0.17	100.00	100.00	0.00	6007.00	6750.15	3908244.00	115.04	1633.19	1276.00
18	4	4	10230.00	21750.00	222.80	0	Spot (Block18, Row4, Column4)	419.31	401.00	77.21	0.02	0.18	336.00	352.68	336.00	54.27	0.02	0.15	66.00	29.00	0.00	65.00	83.31	598359.00	1.23	372.18	388.00
18	5	4	10515.00	21734.00	129.45	0	Spot (Block18, Row4, Column5)	429.39	404.00	83.61	0.03	0.19	360.00	359.84	360.00	61.36	0.00	0.17	32.00	27.00	0.00	44.00	69.39	187643.00	1.13	377.10	391.50
18	6	4	10824.00	21736.00	186.05	0	Spot (Block18, Row4, Column6)	667.62	661.00	148.60	0.00	0.22	389.00	384.56	389.00	73.29	0.00	0.19	96.00	79.00	0.00	272.00	278.62	650266.00	3.86	467.97	470.00
18	7	4	11116.00	21737.00	147.45	0	Spot (Block18, Row4, Column7)	1414.89	1146.00	878.15	0.09	0.62	402.00	432.27	402.00	90.40	0.03	0.21	94.00	83.00	0.00	744.00	1012.89	843273.00	10.87	606.42	583.50
18	8	4	11434.00	21741.00	169.50	0	Spot (Block18, Row4, Column8)	725.15	691.50	184.48	0.02	0.25	479.00	470.69	479.00	100.91	0.01	0.21	79.00	55.00	0.00	212.50	246.15	578671.00	2.52	523.93	502.00
18	1	5	9328.00	22035.00	113.90	0	Spot (Block18, Row5, Column1)	808.77	791.00	224.16	0.01	0.28	331.00	356.10	331.00	68.10	0.03	0.19	100.00	98.00	0.00	460.00	477.77	272554.00	6.65	487.68	496.00
18	2	5	9630.00	22036.00	148.85	0	Spot (Block18, Row5, Column2)	1635.37	1561.00	513.53	0.02	0.31	333.00	357.73	333.00	66.45	0.03	0.19	100.00	100.00	0.00	1228.00	1302.37	991037.00	19.23	650.59	598.50
18	3	5	9926.00	22030.00	169.90	0	Spot (Block18, Row5, Column3)	694.56	643.00	228.34	0.03	0.33	341.00	356.18	341.00	59.83	0.02	0.17	95.00	84.00	0.00	302.00	353.56	558430.00	5.66	413.65	400.00
18	4	5	10224.00	22034.00	152.40	0	Spot (Block18, Row5, Column4)	1832.71	1491.00	1206.59	0.09	0.66	376.00	366.60	376.00	65.29	0.01	0.18	100.00	96.00	0.00	1115.00	1456.71	1174767.00	22.46	564.72	529.00
18	5	5	10529.00	22037.00	138.70	0	Spot (Block18, Row5, Column5)	9294.25	8635.50	5043.84	0.03	0.54	391.00	383.60	391.00	67.30	0.01	0.18	100.00	100.00	0.00	8244.50	8903.25	4814420.00	132.41	2378.85	1796.50
18	6	5	10821.00	22024.00	177.95	0	Spot (Block18, Row5, Column6)	498.86	493.00	100.69	0.01	0.20	391.00	394.47	391.00	78.88	0.00	0.20	63.00	28.00	0.00	102.00	107.86	441492.00	1.32	416.98	398.00
18	7	5	11126.00	22036.00	174.80	0	Spot (Block18, Row5, Column7)	2982.31	2836.50	1381.32	0.02	0.46	397.00	431.77	397.00	103.76	0.04	0.24	100.00	100.00	0.00	2439.50	2585.31	2540930.00	24.58	1007.12	982.00
18	8	5	11425.00	22041.00	145.05	0	Spot (Block18, Row5, Column8)	2693.11	2191.50	1683.53	0.09	0.63	421.00	454.61	421.00	89.05	0.03	0.20	100.00	100.00	0.00	1770.50	2272.11	1545844.00	25.14	883.71	767.00
18	1	6	9321.00	22332.00	188.00	0	Spot (Block18, Row6, Column1)	1746.80	1428.00	976.13	0.09	0.56	351.00	367.62	351.00	79.23	0.02	0.22	100.00	100.00	0.00	1077.00	1395.80	1739816.00	17.41	710.67	697.00
18	2	6	9624.00	22331.00	193.65	0	Spot (Block18, Row6, Column2)	1527.34	1415.00	607.18	0.03	0.40	366.00	369.40	366.00	79.01	0.00	0.21	100.00	100.00	0.00	1049.00	1161.34	1620510.00	14.66	671.21	656.00
18	3	6	9916.00	22333.00	143.65	0	Spot (Block18, Row6, Column3)	3071.33	2642.00	1770.17	0.07	0.58	371.00	364.66	371.00	62.22	0.01	0.17	100.00	100.00	0.00	2271.00	2700.33	1707659.00	43.50	967.93	880.00
18	4	6	10233.00	22347.00	178.35	0	Spot (Block18, Row6, Column4)	508.35	485.00	126.23	0.02	0.25	386.00	372.76	386.00	58.68	0.02	0.16	61.00	38.00	0.00	99.00	122.35	452429.00	2.31	406.52	391.50
18	5	6	10526.00	22335.00	106.60	0	Spot (Block18, Row6, Column5)	10103.57	10103.00	3589.53	0.00	0.36	391.00	384.86	391.00	64.76	0.01	0.17	100.00	100.00	0.00	9712.00	9712.57	2960347.00	150.07	2908.41	2701.50
18	6	6	10832.00	22336.00	185.65	0	Spot (Block18, Row6, Column6)	493.78	492.00	101.32	0.00	0.21	391.00	396.17	391.00	75.36	0.01	0.19	64.00	22.00	0.00	101.00	102.78	477980.00	1.30	407.76	398.00
18	7	6	11124.00	22333.00	146.00	0	Spot (Block18, Row6, Column7)	2170.84	1903.50	1234.85	0.06	0.57	398.00	421.62	398.00	88.42	0.03	0.21	100.00	100.00	0.00	1505.50	1772.84	1263429.00	19.78	778.62	721.50
18	8	6	11429.00	22343.00	144.00	0	Spot (Block18, Row6, Column8)	2922.57	2568.00	1745.78	0.06	0.60	403.00	428.61	403.00	74.57	0.03	0.17	100.00	100.00	0.00	2165.00	2519.57	1657099.00	33.44	912.26	826.00
18	1	7	9327.00	22634.00	174.85	0	Spot (Block18, Row7, Column1)	478.46	469.00	110.86	0.01	0.23	317.00	341.26	317.00	61.90	0.03	0.18	81.00	53.00	0.00	152.00	161.46	408124.00	2.22	399.27	389.00
18	2	7	9633.00	22627.00	181.65	0	Spot (Block18, Row7, Column2)	423.97	396.00	77.40	0.03	0.18	330.00	352.65	330.00	58.47	0.03	0.17	61.00	33.00	0.00	66.00	93.97	392600.00	1.22	375.91	384.50
18	3	7	9932.00	22652.00	209.55	0	Spot (Block18, Row7, Column3)	413.00	396.00	59.30	0.02	0.14	376.00	362.57	376.00	55.15	0.02	0.15	25.00	17.00	0.00	20.00	37.00	519971.00	0.91	372.87	381.00
18	4	7	10219.00	22628.00	251.45	0	Spot (Block18, Row7, Column4)	414.81	397.00	67.40	0.02	0.16	388.00	377.07	388.00	59.57	0.01	0.16	29.00	7.00	0.00	9.00	26.81	759933.00	0.63	373.45	387.00
18	5	7	10535.00	22632.00	143.40	0	Spot (Block18, Row7, Column5)	647.44	663.00	145.39	0.01	0.22	386.00	379.25	386.00	72.42	0.01	0.19	93.00	70.00	0.00	277.00	261.44	361917.00	3.70	473.13	488.00
18	6	7	10821.00	22633.00	169.90	0	Spot (Block18, Row7, Column6)	2062.85	2072.00	707.04	0.00	0.34	394.00	401.11	394.00	82.94	0.01	0.21	100.00	100.00	0.00	1678.00	1668.85	1656471.00	20.03	834.13	813.00
18	7	7	11115.00	22640.00	145.00	0	Spot (Block18, Row7, Column7)	2503.51	2162.00	1252.95	0.06	0.50	395.00	405.23	395.00	76.89	0.01	0.19	100.00	100.00	0.00	1767.00	2108.51	1444526.00	27.29	852.72	705.00
18	8	7	11426.00	22640.00	114.75	0	Spot (Block18, Row7, Column8)	837.30	801.00	174.00	0.02	0.21	396.00	405.70	396.00	73.54	0.01	0.18	99.00	96.00	0.00	405.00	441.30	289706.00	5.87	570.26	521.00
18	1	8	9324.00	22924.00	126.65	0	Spot (Block18, Row8, Column1)	609.61	583.50	237.61	0.02	0.39	315.00	333.15	315.00	47.52	0.02	0.14	98.00	97.00	0.00	268.50	294.61	260912.00	5.82	426.17	417.00
18	2	8	9621.00	22927.00	189.45	0	Spot (Block18, Row8, Column2)	435.91	411.00	92.57	0.03	0.21	324.00	344.14	324.00	50.43	0.03	0.15	79.00	40.00	0.00	87.00	111.91	442008.00	1.82	374.94	391.00
18	3	8	9917.00	22932.00	150.15	0	Spot (Block18, Row8, Column3)	1117.75	838.00	696.19	0.13	0.62	358.00	356.75	358.00	53.10	0.00	0.15	98.00	94.00	0.00	480.00	759.75	688533.00	14.33	493.59	485.00
18	4	8	10220.00	22930.00	105.35	0	Spot (Block18, Row8, Column4)	2657.06	2558.00	688.07	0.02	0.26	380.00	365.72	380.00	57.83	0.02	0.16	100.00	100.00	0.00	2178.00	2277.06	765233.00	39.62	1095.91	957.50
18	5	8	10513.00	22938.00	195.05	0	Spot (Block18, Row8, Column5)	415.59	395.00	58.60	0.02	0.14	370.00	364.60	370.00	67.50	0.01	0.19	26.00	10.00	0.00	25.00	45.59	448004.00	0.76	390.81	393.00
18	6	8	10826.00	22935.00	116.45	0	Spot (Block18, Row8, Column6)	3613.20	3422.00	1353.44	0.02	0.37	386.00	381.54	386.00	81.78	0.01	0.21	100.00	100.00	0.00	3036.00	3227.20	1282686.00	39.51	1078.53	999.00
18	7	8	11114.00	22931.00	147.80	0	Spot (Block18, Row8, Column7)	741.00	704.00	233.12	0.02	0.31	386.00	376.30	386.00	68.22	0.01	0.18	98.00	82.00	0.00	318.00	355.00	439415.00	5.35	467.38	442.00
18	8	8	11425.00	22939.00	147.00	-50	Spot (Block18, Row8, Column8)	441.90	407.00	108.75	0.04	0.25	384.00	370.11	384.00	63.68	0.02	0.17	40.00	19.00	0.00	23.00	57.90	262047.00	1.13	361.71	381.50
19	1	1	13832.00	20841.00	151.20	0	Spot (Block19, Row1, Column1)	15934.25	13909.00	9456.68	0.06	0.59	303.00	320.28	303.00	68.28	0.02	0.21	100.00	100.00	0.16	13606.00	15631.25	9958909.00	228.67	3470.09	2741.00
19	2	1	14120.00	20843.00	155.15	0	Spot (Block19, Row1, Column2)	443.03	414.00	79.77	0.03	0.18	298.00	309.31	298.00	54.51	0.02	0.18	90.00	54.00	0.00	116.00	145.03	292840.00	2.45	344.99	326.00
19	3	1	14434.00	20855.00	183.65	0	Spot (Block19, Row1, Column3)	389.78	383.00	89.76	0.01	0.23	294.00	298.88	294.00	38.53	0.01	0.13	64.00	57.00	0.00	89.00	95.78	372238.00	2.36	322.52	311.00
19	4	1	14734.00	20839.00	122.00	0	Spot (Block19, Row1, Column4)	404.87	403.00	60.67	0.00	0.15	298.00	303.43	298.00	38.91	0.01	0.13	86.00	82.00	0.00	105.00	106.87	159520.00	2.61	339.52	310.00
19	5	1	15024.00	20842.00	151.00	0	Spot (Block19, Row1, Column5)	516.68	479.00	132.16	0.03	0.26	300.00	308.52	300.00	39.54	0.01	0.13	98.00	93.00	0.00	179.00	216.68	323957.00	5.26	378.27	382.00
19	6	1	15342.00	20834.00	134.00	0	Spot (Block19, Row1, Column6)	594.12	564.00	194.28	0.02	0.33	302.00	313.09	302.00	41.59	0.02	0.13	96.00	91.00	0.00	262.00	292.12	285180.00	6.76	395.15	390.00
19	7	1	15630.00	20853.00	97.45	0	Spot (Block19, Row1, Column7)	713.52	680.00	158.12	0.02	0.22	304.00	322.84	304.00	82.27	0.03	0.25	100.00	97.00	0.00	376.00	409.52	170532.00	4.75	437.53	418.50
19	8	1	15926.00	20856.00	108.00	0	Spot (Block19, Row1, Column8)	42861.06	43554.50	13579.12	0.01	0.32	309.00	337.82	309.00	109.42	0.04	0.32	100.00	100.00	6.25	43245.50	42552.06	13029763.00	388.64	8505.91	6592.00
19	1	2	13829.00	21140.00	147.00	-50	Spot (Block19, Row2, Column1)	324.04	305.00	57.11	0.03	0.18	299.00	309.24	299.00	52.56	0.01	0.17	29.00	6.00	0.00	6.00	25.04	191185.00	0.28	325.32	301.50
19	2	2	14136.00	21128.00	147.80	0	Spot (Block19, Row2, Column2)	390.38	388.00	56.84	0.00	0.15	295.00	297.44	295.00	39.72	0.00	0.13	78.00	65.00	0.00	93.00	95.38	233835.00	2.34	337.61	323.00
19	3	2	14425.00	21153.00	170.95	0	Spot (Block19, Row2, Column3)	347.87	326.00	56.99	0.03	0.16	290.00	288.13	290.00	35.68	0.00	0.12	50.00	44.00	0.00	36.00	57.87	284557.00	1.67	311.10	302.50
19	4	2	14736.00	21140.00	200.45	0	Spot (Block19, Row2, Column4)	335.74	309.00	52.82	0.04	0.16	293.00	291.35	293.00	34.36	0.00	0.12	38.00	34.00	0.00	16.00	42.74	381401.00	1.29	312.61	305.00
19	5	2	15037.00	21140.00	184.40	0	Spot (Block19, Row2, Column5)	483.24	474.00	108.42	0.01	0.22	297.00	295.61	297.00	33.96	0.00	0.11	97.00	95.00	0.00	177.00	186.24	460044.00	5.53	350.97	347.00
19	6	2	15309.00	21142.00	199.70	0	Spot (Block19, Row2, Column6)	357.80	366.00	58.32	0.01	0.16	299.00	308.94	299.00	51.70	0.01	0.17	51.00	23.00	0.00	67.00	58.80	406105.00	0.95	315.90	302.00
19	7	2	15659.00	21133.00	116.65	0	Spot (Block19, Row2, Column7)	381.28	377.00	71.69	0.00	0.19	298.00	306.28	298.00	40.09	0.01	0.13	69.00	48.00	0.00	79.00	83.28	136498.00	1.87	351.03	346.00
19	8	2	15948.00	21158.00	200.10	0	Spot (Block19, Row2, Column8)	359.34	369.00	58.44	0.01	0.16	304.00	322.28	304.00	90.79	0.03	0.28	24.00	2.00	0.00	65.00	55.34	408208.00	0.41	331.85	318.00
19	1	3	13815.00	21450.00	150.60	0	Spot (Block19, Row3, Column1)	449.79	410.00	105.30	0.04	0.23	298.00	300.64	298.00	35.51	0.00	0.12	85.00	79.00	0.00	112.00	151.79	277968.00	4.20	364.11	359.00
19	2	3	14133.00	21436.00	199.90	0	Spot (Block19, Row3, Column2)	334.87	319.00	40.46	0.02	0.12	294.00	294.30	294.00	35.22	0.00	0.12	39.00	29.00	0.00	25.00	40.87	380414.00	1.15	314.17	308.00
19	3	3	14410.00	21450.00	176.75	0	Spot (Block19, Row3, Column3)	399.90	379.00	123.22	0.02	0.31	289.00	288.35	289.00	37.41	0.00	0.13	66.00	56.00	0.00	90.00	110.90	350711.00	2.98	311.03	299.00
19	4	3	14729.00	21439.00	152.25	0	Spot (Block19, Row3, Column4)	468.85	467.00	98.49	0.00	0.21	287.00	285.26	287.00	34.05	0.00	0.12	96.00	89.00	0.00	180.00	181.85	298655.00	5.39	344.12	321.50
19	5	3	15021.00	21425.00	143.30	0	Spot (Block19, Row3, Column5)	471.78	412.00	234.19	0.06	0.50	294.00	297.62	294.00	50.60	0.01	0.17	91.00	61.00	0.00	118.00	177.78	264198.00	3.44	359.08	346.00
19	6	3	15328.00	21443.00	158.10	0	Spot (Block19, Row3, Column6)	2293.65	2055.00	1006.41	0.05	0.44	298.00	312.74	298.00	64.02	0.02	0.20	100.00	100.00	0.00	1757.00	1995.65	1580322.00	30.94	723.28	723.00
19	7	3	15633.00	21443.00	173.65	0	Spot (Block19, Row3, Column7)	383.48	387.00	62.12	0.00	0.16	297.00	307.67	297.00	52.11	0.02	0.17	67.00	34.00	0.00	90.00	86.48	322504.00	1.45	314.11	305.00
19	8	3	15926.00	21461.00	155.15	0	Spot (Block19, Row3, Column8)	625.58	585.50	205.17	0.03	0.33	300.00	306.47	300.00	36.54	0.01	0.12	97.00	96.00	0.00	285.50	325.58	414132.00	8.73	407.05	397.00
19	1	4	13814.00	21745.00	169.05	0	Spot (Block19, Row4, Column1)	521.69	499.00	165.62	0.02	0.32	297.00	299.89	297.00	33.67	0.00	0.11	91.00	87.00	0.00	202.00	224.69	412137.00	6.59	377.29	364.00
19	2	4	14135.00	21750.00	157.30	0	Spot (Block19, Row4, Column2)	411.89	397.00	77.70	0.02	0.19	295.00	296.66	295.00	35.06	0.00	0.12	80.00	71.00	0.00	102.00	116.89	280082.00	3.29	333.96	312.00
19	3	4	14428.00	21743.00	148.40	0	Spot (Block19, Row4, Column3)	820.86	780.00	269.09	0.02	0.33	290.00	289.74	290.00	37.90	0.00	0.13	100.00	100.00	0.00	490.00	530.86	494976.00	14.01	420.67	410.00
19	4	4	14724.00	21750.00	253.65	0	Spot (Block19, Row4, Column4)	316.53	306.00	38.81	0.01	0.12	285.00	279.64	285.00	35.81	0.01	0.13	26.00	17.00	0.00	21.00	31.53	592236.00	1.03	290.11	291.00
19	5	4	14991.00	21692.00	178.65	0	Spot (Block19, Row4, Column5)	306.39	300.00	38.69	0.01	0.13	289.00	286.55	289.00	38.26	0.00	0.13	15.00	10.00	0.00	11.00	17.39	274521.00	0.52	288.21	289.00
19	6	4	15336.00	21752.00	181.75	0	Spot (Block19, Row4, Column6)	507.87	490.00	100.69	0.02	0.20	293.00	299.07	293.00	49.69	0.01	0.17	97.00	89.00	0.00	197.00	214.87	471301.00	4.20	374.37	377.00
19	7	4	15623.00	21754.00	170.55	0	Spot (Block19, Row4, Column7)	412.10	391.00	80.18	0.02	0.19	295.00	303.06	295.00	42.10	0.01	0.14	80.00	64.00	0.00	96.00	117.10	333805.00	2.59	334.54	319.00
19	8	4	15925.00	21748.00	173.55	0	Spot (Block19, Row4, Column8)	382.78	390.00	57.10	0.01	0.15	297.00	302.31	297.00	35.52	0.01	0.12	73.00	66.00	0.00	93.00	85.78	320766.00	2.27	333.11	313.00
19	1	5	13832.00	22049.00	109.80	0	Spot (Block19, Row5, Column1)	473.96	487.00	87.17	0.01	0.18	299.00	309.78	299.00	49.67	0.02	0.16	95.00	79.00	0.00	188.00	174.96	148823.00	3.31	370.66	375.00
19	2	5	14124.00	22043.00	152.40	0	Spot (Block19, Row5, Column2)	620.01	594.00	160.55	0.02	0.26	295.00	298.50	295.00	36.40	0.01	0.12	99.00	99.00	0.00	299.00	325.01	396808.00	8.83	398.32	390.50
19	3	5	14427.00	22037.00	163.60	0	Spot (Block19, Row5, Column3)	641.27	582.50	207.39	0.04	0.32	289.00	287.70	289.00	36.42	0.00	0.13	99.00	98.00	0.00	293.50	352.27	469409.00	9.71	386.31	381.00
19	4	5	14730.00	22046.00	165.95	0	Spot (Block19, Row5, Column4)	382.94	385.00	72.50	0.00	0.19	290.00	287.69	290.00	35.62	0.00	0.12	67.00	62.00	0.00	95.00	92.94	292952.00	2.67	308.45	297.00
19	5	5	15033.00	22050.00	146.95	0	Spot (Block19, Row5, Column5)	876.75	841.00	326.15	0.02	0.37	290.00	288.44	290.00	35.35	0.00	0.12	100.00	100.00	0.00	551.00	586.75	514655.00	16.64	427.83	409.00
19	6	5	15326.00	22028.00	160.35	0	Spot (Block19, Row5, Column6)	334.10	316.00	40.22	0.02	0.12	292.00	296.96	292.00	38.97	0.01	0.13	36.00	24.00	0.00	24.00	42.10	237545.00	0.95	310.01	298.00
19	7	5	15632.00	22048.00	169.90	0	Spot (Block19, Row5, Column7)	1566.54	1499.00	653.80	0.02	0.42	297.00	305.87	297.00	48.99	0.01	0.16	100.00	100.00	0.00	1202.00	1269.54	1259498.00	25.73	602.37	601.00
19	8	5	15926.00	22043.00	148.00	0	Spot (Block19, Row5, Column8)	519.85	494.50	153.49	0.02	0.30	301.00	310.64	301.00	45.95	0.01	0.15	88.00	78.00	0.00	193.50	218.85	310872.00	4.55	372.55	356.00
19	1	6	13829.00	22342.00	155.95	0	Spot (Block19, Row6, Column1)	2091.81	1904.00	959.06	0.04	0.46	303.00	322.69	303.00	65.58	0.03	0.20	100.00	100.00	0.00	1601.00	1788.81	1399418.00	26.98	690.30	657.00
19	2	6	14123.00	22346.00	183.40	0	Spot (Block19, Row6, Column2)	968.28	926.00	341.76	0.02	0.35	298.00	308.56	298.00	56.03	0.02	0.18	100.00	99.00	0.00	628.00	670.28	912121.00	11.77	483.66	471.00
19	3	6	14423.00	22343.00	165.65	0	Spot (Block19, Row6, Column3)	491.79	468.00	135.39	0.02	0.28	293.00	293.42	293.00	38.24	0.00	0.13	94.00	88.00	0.00	175.00	198.79	373764.00	5.19	345.79	327.00
19	4	6	14722.00	22361.00	220.10	0	Spot (Block19, Row6, Column4)	343.84	319.00	60.50	0.03	0.18	292.00	290.72	292.00	33.37	0.00	0.11	45.00	38.00	0.00	27.00	51.84	477936.00	1.59	314.24	300.00
19	5	6	15030.00	22349.00	107.55	0	Spot (Block19, Row6, Column5)	809.84	782.00	171.41	0.02	0.21	288.00	285.99	288.00	32.11	0.00	0.11	100.00	100.00	0.00	494.00	521.84	240522.00	16.31	463.92	467.00
19	6	6	15334.00	22358.00	138.35	0	Spot (Block19, Row6, Column6)	341.56	322.00	43.46	0.03	0.13	292.00	293.01	292.00	36.26	0.00	0.12	45.00	37.00	0.00	30.00	49.56	176587.00	1.34	305.37	303.00
19	7	6	15635.00	22346.00	147.80	0	Spot (Block19, Row6, Column7)	465.23	446.50	100.19	0.02	0.22	296.00	301.05	296.00	40.94	0.01	0.14	95.00	90.00	0.00	150.50	169.23	278209.00	4.01	354.08	324.00
19	8	6	15939.00	22360.00	155.20	0	Spot (Block19, Row6, Column8)	476.26	448.00	114.47	0.03	0.24	300.00	306.43	300.00	37.34	0.01	0.12	97.00	88.00	0.00	148.00	176.26	316710.00	4.55	366.99	363.00
19	1	7	13819.00	22641.00	169.55	0	Spot (Block19, Row7, Column1)	455.52	417.00	88.56	0.04	0.19	299.00	311.69	299.00	54.80	0.02	0.18	92.00	54.00	0.00	118.00	156.52	363962.00	2.62	350.21	348.00
19	2	7	14129.00	22635.00	179.80	0	Spot (Block19, Row7, Column2)	336.51	307.00	55.58	0.04	0.17	297.00	299.45	297.00	37.38	0.00	0.12	36.00	35.00	0.00	10.00	39.51	303193.00	0.99	308.36	300.00
19	3	7	14439.00	22654.00	191.10	0	Spot (Block19, Row7, Column3)	347.84	325.00	51.84	0.03	0.15	295.00	293.99	295.00	33.49	0.00	0.11	48.00	43.00	0.00	30.00	52.84	357229.00	1.61	319.32	304.00
19	4	7	14721.00	22633.00	211.95	0	Spot (Block19, Row7, Column4)	347.94	321.00	54.89	0.03	0.16	293.00	292.52	293.00	34.22	0.00	0.12	46.00	39.00	0.00	28.00	54.94	444317.00	1.62	313.15	300.00
19	5	7	15050.00	22643.00	116.00	0	Spot (Block19, Row7, Column5)	341.84	325.00	40.65	0.02	0.12	288.00	288.21	288.00	36.32	0.00	0.13	50.00	40.00	0.00	37.00	53.84	120671.00	1.48	316.64	299.50
19	6	7	15327.00	22647.00	167.70	0	Spot (Block19, Row7, Column6)	1088.53	1054.50	376.92	0.01	0.35	293.00	299.75	293.00	46.97	0.01	0.16	100.00	100.00	0.00	761.50	795.53	855587.00	16.79	499.46	503.00
19	7	7	15614.00	22643.00	172.65	0	Spot (Block19, Row7, Column7)	461.68	409.00	137.41	0.05	0.30	296.00	302.46	296.00	39.74	0.01	0.13	86.00	81.00	0.00	113.00	165.68	383654.00	4.01	335.44	319.00
19	8	7	15926.00	22648.00	147.00	-50	Spot (Block19, Row7, Column8)	297.01	297.00	30.60	0.00	0.10	299.00	304.64	299.00	36.63	0.01	0.12	8.00	1.00	0.00	-2.00	-1.99	175238.00	-0.21	298.19	298.00
19	1	8	13833.00	22940.00	120.00	0	Spot (Block19, Row8, Column1)	617.23	568.00	170.59	0.04	0.28	298.00	306.28	298.00	39.71	0.01	0.13	99.00	98.00	0.00	270.00	319.23	233932.00	7.83	409.41	400.00
19	2	8	14090.00	22941.00	148.95	0	Spot (Block19, Row8, Column2)	354.70	358.00	55.23	0.00	0.16	296.00	300.12	296.00	36.59	0.01	0.12	56.00	45.00	0.00	62.00	58.70	214947.00	1.49	324.40	310.00
19	3	8	14420.00	22947.00	165.85	0	Spot (Block19, Row8, Column3)	425.58	403.00	94.84	0.02	0.22	296.00	299.04	296.00	34.91	0.00	0.12	80.00	76.00	0.00	107.00	129.58	325143.00	3.63	336.95	308.50
19	4	8	14719.00	22943.00	106.70	0	Spot (Block19, Row8, Column4)	955.53	938.00	207.30	0.01	0.22	293.00	296.37	293.00	32.62	0.00	0.11	100.00	100.00	0.00	645.00	662.53	279970.00	20.21	503.54	480.50
19	5	8	15031.00	22934.00	209.60	0	Spot (Block19, Row8, Column5)	317.70	305.00	59.04	0.02	0.19	292.00	294.36	292.00	37.30	0.00	0.13	21.00	14.00	0.00	13.00	25.70	397127.00	0.63	307.70	295.00
19	6	8	15328.00	22949.00	112.05	0	Spot (Block19, Row8, Column6)	2835.82	2648.50	955.76	0.03	0.34	295.00	302.16	295.00	49.11	0.01	0.16	100.00	100.00	0.00	2353.50	2540.82	930150.00	51.60	915.30	848.00
19	7	8	15631.00	22952.00	159.00	0	Spot (Block19, Row8, Column7)	365.41	373.00	54.13	0.01	0.15	296.00	299.67	296.00	42.13	0.01	0.14	55.00	46.00	0.00	77.00	69.41	256153.00	1.56	320.30	306.00
19	8	8	15926.00	22948.00	147.00	-50	Spot (Block19, Row8, Column8)	365.59	316.00	110.51	0.06	0.30	300.00	303.98	300.00	35.62	0.01	0.12	47.00	33.00	0.00	16.00	65.59	214599.00	1.73	294.65	288.00
20	1	1	18331.00	20852.00	153.50	0	Spot (Block20, Row1, Column1)	13261.49	11568.00	7554.94	0.06	0.57	178.00	182.09	178.00	43.91	0.01	0.24	100.00	100.00	0.00	11390.00	13083.49	8553662.00	297.85	2590.34	1923.50
20	2	1	18632.00	20861.00	148.40	0	Spot (Block20, Row1, Column2)	371.39	359.50	102.21	0.01	0.28	178.00	179.19	178.00	34.29	0.00	0.19	98.00	97.00	0.00	181.50	193.39	225064.00	5.61	243.94	220.00
20	3	1	18930.00	20858.00	145.30	0	Spot (Block20, Row1, Column3)	528.84	489.00	220.01	0.03	0.42	171.00	169.46	171.00	19.97	0.00	0.12	100.00	100.00	0.00	318.00	357.84	303023.00	18.00	253.24	244.00
20	4	1	19235.00	20863.00	138.40	0	Spot (Block20, Row1, Column4)	268.71	274.00	47.01	0.01	0.17	174.00	172.42	174.00	21.23	0.00	0.12	98.00	78.00	0.00	100.00	94.71	139193.00	4.54	197.54	199.00
20	5	1	19532.00	20858.00	147.05	0	Spot (Block20, Row1, Column5)	1062.00	882.00	642.28	0.08	0.60	173.00	170.38	173.00	21.02	0.01	0.12	100.00	100.00	0.00	709.00	889.00	630827.00	42.41	349.41	293.50
20	6	1	19842.00	20850.00	127.85	0	Spot (Block20, Row1, Column6)	809.78	785.00	317.43	0.01	0.39	170.00	168.81	170.00	19.52	0.00	0.12	100.00	100.00	0.00	615.00	639.78	353874.00	32.84	328.79	274.50
20	7	1	20129.00	20860.00	89.45	0	Spot (Block20, Row1, Column7)	1260.14	1276.00	304.54	0.01	0.24	171.00	174.84	171.00	73.16	0.01	0.42	100.00	100.00	0.00	1105.00	1089.14	248248.00	14.84	527.16	445.00
20	8	1	20420.00	20866.00	109.70	0	Spot (Block20, Row1, Column8)	30480.02	30790.00	10135.65	0.00	0.33	174.00	181.65	174.00	83.04	0.02	0.46	100.00	100.00	0.00	30616.00	30306.02	9509766.00	364.87	6498.76	4831.00
20	1	2	18330.00	21155.00	147.00	-50	Spot (Block20, Row2, Column1)	184.93	182.00	16.12	0.01	0.09	181.00	182.62	181.00	33.68	0.00	0.18	4.00	0.00	0.00	1.00	3.93	109664.00	0.07	183.88	184.50
20	2	2	18629.00	21156.00	122.45	0	Spot (Block20, Row2, Column2)	843.93	816.00	235.16	0.01	0.28	181.00	179.48	181.00	20.43	0.00	0.11	100.00	100.00	0.00	635.00	662.93	336728.00	32.53	366.85	344.00
20	3	2	18927.00	21144.00	196.00	0	Spot (Block20, Row2, Column3)	202.64	202.00	18.97	0.00	0.09	176.00	175.02	176.00	20.80	0.00	0.12	63.00	13.00	0.00	26.00	26.64	219865.00	1.33	185.86	186.00
20	4	2	19233.00	21151.00	158.45	0	Spot (Block20, Row2, Column4)	513.61	488.00	146.11	0.02	0.28	177.00	174.84	177.00	22.67	0.01	0.13	100.00	100.00	0.00	311.00	336.61	356443.00	14.94	268.51	275.00
20	5	2	19535.00	21152.00	178.60	0	Spot (Block20, Row2, Column5)	251.81	242.00	37.72	0.02	0.15	177.00	173.74	177.00	21.91	0.01	0.13	99.00	75.00	0.00	65.00	74.81	225366.00	3.56	202.10	201.00
20	6	2	19829.00	21155.00	170.25	0	Spot (Block20, Row2, Column6)	282.02	290.00	56.39	0.01	0.20	175.00	172.66	175.00	20.87	0.01	0.12	98.00	85.00	0.00	115.00	107.02	227308.00	5.24	202.46	201.00
20	7	2	20130.00	21161.00	156.85	0	Spot (Block20, Row2, Column7)	371.74	368.00	108.57	0.00	0.29	171.00	170.25	171.00	18.62	0.00	0.11	100.00	99.00	0.00	197.00	200.74	251665.00	10.82	217.13	208.00
20	8	2	20430.00	21162.00	147.00	-50	Spot (Block20, Row2, Column8)	171.70	172.00	13.68	0.00	0.08	172.00	175.10	172.00	61.51	0.01	0.35	0.00	0.00	0.00	0.00	-0.30	100959.00	-0.06	176.61	175.00
20	1	3	18330.00	21452.00	148.45	0	Spot (Block20, Row3, Column1)	896.22	850.50	485.01	0.02	0.54	175.00	174.00	175.00	19.03	0.00	0.11	100.00	100.00	0.00	675.50	721.22	537732.00	37.95	328.07	283.50
20	2	3	18633.00	21463.00	168.80	0	Spot (Block20, Row3, Column2)	208.29	205.00	18.46	0.01	0.09	176.00	175.45	176.00	18.64	0.00	0.11	84.00	23.00	0.00	29.00	32.29	165175.00	1.76	188.14	189.00
20	3	3	18922.00	21467.00	148.70	0	Spot (Block20, Row3, Column3)	398.88	346.00	266.44	0.06	0.67	178.00	177.91	178.00	28.00	0.00	0.16	99.00	93.00	0.00	168.00	220.88	243316.00	7.89	236.75	224.00
20	4	3	19232.00	21454.00	143.30	0	Spot (Block20, Row3, Column4)	845.99	739.50	395.12	0.06	0.47	180.00	179.52	180.00	27.25	0.00	0.15	100.00	100.00	0.00	559.50	665.99	473754.00	24.46	346.01	297.50
20	5	3	19530.00	21445.00	163.05	0	Spot (Block20, Row3, Column5)	307.11	286.00	91.57	0.03	0.30	179.00	176.78	179.00	20.33	0.01	0.11	97.00	87.00	0.00	107.00	128.11	226647.00	6.41	214.87	210.00
20	6	3	19832.00	21453.00	167.10	0	Spot (Block20, Row3, Column6)	528.31	510.00	153.45	0.02	0.29	178.00	177.23	178.00	22.41	0.00	0.13	100.00	100.00	0.00	332.00	350.31	412084.00	15.67	280.70	280.50
20	7	3	20139.00	21461.00	142.65	0	Spot (Block20, Row3, Column7)	889.37	849.50	442.50	0.02	0.50	174.00	174.15	174.00	19.58	0.00	0.11	100.00	100.00	0.00	675.50	715.37	492711.00	36.53	340.95	274.00
20	8	3	20434.00	21470.00	159.35	0	Spot (Block20, Row3, Column8)	260.02	268.00	31.88	0.01	0.12	168.00	165.96	168.00	17.38	0.01	0.10	100.00	96.00	0.00	100.00	92.02	181235.00	5.41	198.71	197.00
20	1	4	18328.00	21749.00	149.10	0	Spot (Block20, Row4, Column1)	822.54	733.00	439.81	0.05	0.53	176.00	174.10	176.00	20.06	0.00	0.12	100.00	100.00	0.00	557.00	646.54	499282.00	32.33	314.47	268.00
20	2	4	18636.00	21761.00	164.95	0	Spot (Block20, Row4, Column2)	216.29	214.00	19.73	0.00	0.09	176.00	176.40	176.00	19.22	0.00	0.11	88.00	48.00	0.00	38.00	40.29	163514.00	2.08	192.94	196.00
20	3	4	18933.00	21754.00	144.85	0	Spot (Block20, Row4, Column3)	3647.22	3192.50	1917.62	0.06	0.53	178.00	178.61	178.00	27.26	0.00	0.15	100.00	100.00	0.00	3014.50	3469.22	2093506.00	127.25	875.63	696.50
20	4	4	19218.00	21772.00	177.60	0	Spot (Block20, Row4, Column4)	217.81	212.00	24.23	0.01	0.11	175.00	175.37	175.00	25.57	0.00	0.15	76.00	27.00	0.00	37.00	42.81	192762.00	1.66	188.71	189.00
20	5	4	19529.00	21759.00	147.00	-50	Spot (Block20, Row4, Column5)	179.84	181.00	19.90	0.00	0.11	175.00	174.37	175.00	19.48	0.00	0.11	23.00	2.00	0.00	6.00	4.84	105746.00	0.28	171.31	176.00
20	6	4	19827.00	21764.00	181.90	0	Spot (Block20, Row4, Column6)	364.18	370.50	71.50	0.01	0.20	175.00	173.85	175.00	19.72	0.00	0.11	100.00	98.00	0.00	195.50	189.18	336505.00	9.65	231.45	211.00
20	7	4	20123.00	21761.00	157.95	0	Spot (Block20, Row4, Column7)	537.42	414.50	312.22	0.11	0.58	171.00	169.40	171.00	20.60	0.00	0.12	100.00	96.00	0.00	243.50	366.42	368667.00	17.86	236.20	220.00
20	8	4	20429.00	21770.00	163.25	0	Spot (Block20, Row4, Column8)	295.59	284.00	76.20	0.02	0.26	168.00	165.54	168.00	18.13	0.01	0.11	97.00	91.00	0.00	116.00	127.59	219621.00	7.17	194.80	195.00
20	1	5	18326.00	22057.00	110.50	0	Spot (Block20, Row5, Column1)	435.93	410.00	83.82	0.03	0.19	177.00	176.01	177.00	20.52	0.00	0.12	100.00	100.00	0.00	233.00	258.93	138191.00	12.67	259.68	247.00
20	2	5	18631.00	22067.00	170.00	0	Spot (Block20, Row5, Column2)	275.31	284.00	49.99	0.01	0.18	175.00	174.05	175.00	18.74	0.00	0.11	99.00	87.00	0.00	109.00	100.31	221346.00	5.40	201.73	199.00
20	3	5	18928.00	22050.00	157.00	0	Spot (Block20, Row5, Column3)	331.01	305.00	78.14	0.04	0.24	176.00	175.73	176.00	19.09	0.00	0.11	100.00	97.00	0.00	129.00	155.01	224753.00	8.14	222.10	213.00
20	4	5	19228.00	22058.00	145.05	0	Spot (Block20, Row5, Column4)	598.97	590.50	268.15	0.01	0.45	177.00	176.74	177.00	19.06	0.00	0.11	100.00	100.00	0.00	413.50	421.97	343811.00	22.16	284.96	265.00
20	5	5	19530.00	22058.00	143.85	0	Spot (Block20, Row5, Column5)	3868.27	3559.50	2177.88	0.04	0.56	175.00	175.37	175.00	23.05	0.00	0.13	100.00	100.00	0.00	3384.50	3693.27	2189440.00	160.21	873.87	706.00
20	6	5	19831.00	22052.00	164.65	0	Spot (Block20, Row5, Column6)	298.35	296.00	65.90	0.00	0.22	174.00	173.34	174.00	19.99	0.00	0.12	98.00	88.00	0.00	122.00	124.35	224654.00	6.25	200.60	199.00
20	7	5	20132.00	22059.00	186.65	0	Spot (Block20, Row5, Column7)	544.46	528.00	163.49	0.01	0.30	174.00	172.11	174.00	22.99	0.00	0.13	100.00	100.00	0.00	354.00	370.46	535206.00	16.19	269.39	278.00
20	8	5	20427.00	22061.00	148.50	0	Spot (Block20, Row5, Column8)	1053.16	844.00	675.76	0.10	0.64	169.00	167.43	169.00	22.02	0.00	0.13	100.00	100.00	0.00	675.00	884.16	639267.00	40.22	313.15	275.50
20	1	6	18323.00	22356.00	167.40	0	Spot (Block20, Row6, Column1)	449.39	406.50	150.78	0.04	0.34	180.00	180.31	180.00	32.72	0.00	0.18	100.00	98.00	0.00	226.50	269.39	350521.00	8.22	255.42	248.50
20	2	6	18629.00	22354.00	187.40	0	Spot (Block20, Row6, Column2)	460.77	463.00	126.99	0.00	0.28	178.00	178.87	178.00	33.98	0.00	0.19	100.00	99.00	0.00	285.00	282.77	454780.00	8.30	262.11	265.50
20	3	6	18921.00	22355.00	141.15	0	Spot (Block20, Row6, Column3)	1477.48	1361.00	739.01	0.04	0.50	175.00	174.97	175.00	20.33	0.00	0.12	100.00	100.00	0.00	1186.00	1302.48	796360.00	64.06	477.18	372.00
20	4	6	19227.00	22365.00	158.20	0	Spot (Block20, Row6, Column4)	277.95	283.00	57.29	0.01	0.21	173.00	172.61	173.00	20.79	0.00	0.12	96.00	84.00	0.00	110.00	104.95	192622.00	5.07	204.27	202.00
20	5	6	19529.00	22364.00	106.80	0	Spot (Block20, Row6, Column5)	3725.40	3527.00	1262.17	0.02	0.34	174.00	173.50	174.00	23.02	0.00	0.13	100.00	100.00	0.00	3353.00	3551.40	1098993.00	154.27	1139.37	877.00
20	6	6	19833.00	22350.00	168.25	0	Spot (Block20, Row6, Column6)	240.30	225.00	41.72	0.03	0.17	174.00	174.07	174.00	20.74	0.00	0.12	92.00	58.00	0.00	51.00	66.30	188396.00	3.19	195.57	194.00
20	7	6	20133.00	22354.00	145.55	0	Spot (Block20, Row6, Column7)	1122.73	987.50	576.97	0.06	0.51	172.00	172.76	172.00	21.52	0.00	0.12	100.00	100.00	0.00	815.50	950.73	646690.00	44.14	404.09	331.00
20	8	6	20436.00	22368.00	143.65	0	Spot (Block20, Row6, Column8)	1348.74	1172.00	747.10	0.06	0.55	168.00	167.82	168.00	22.14	0.00	0.13	100.00	100.00	0.00	1004.00	1180.74	751247.00	53.35	448.55	336.50
20	1	7	18328.00	22668.00	170.85	0	Spot (Block20, Row7, Column1)	247.40	240.00	35.39	0.01	0.14	174.00	173.92	174.00	32.18	0.00	0.19	89.00	51.00	0.00	66.00	73.40	201139.00	2.28	200.26	201.00
20	2	7	18624.00	22676.00	171.00	0	Spot (Block20, Row7, Column2)	203.61	199.00	23.91	0.01	0.12	176.00	176.54	176.00	31.84	0.00	0.18	30.00	9.00	0.00	23.00	27.61	165740.00	0.85	189.93	189.00
20	3	7	18912.00	22677.00	242.25	0	Spot (Block20, Row7, Column3)	188.99	190.00	17.69	0.00	0.09	174.00	171.43	174.00	20.63	0.01	0.12	38.00	4.00	0.00	16.00	14.99	320524.00	0.85	172.47	176.00
20	4	7	19207.00	22664.00	194.20	0	Spot (Block20, Row7, Column4)	202.60	204.00	21.07	0.00	0.10	169.00	166.83	169.00	19.11	0.01	0.11	74.00	41.00	0.00	35.00	33.60	215967.00	1.87	176.65	177.00
20	5	7	19539.00	22654.00	143.85	0	Spot (Block20, Row7, Column5)	419.29	414.00	86.62	0.01	0.21	173.00	172.55	173.00	22.09	0.00	0.13	99.00	98.00	0.00	241.00	246.29	236479.00	11.17	245.69	249.00
20	6	7	19829.00	22653.00	176.60	0	Spot (Block20, Row7, Column6)	511.57	498.50	135.45	0.01	0.26	177.00	177.27	177.00	21.67	0.00	0.12	100.00	100.00	0.00	321.50	334.57	446089.00	15.42	273.02	276.50
20	7	7	20123.00	22663.00	147.90	0	Spot (Block20, Row7, Column7)	1077.88	951.00	496.40	0.05	0.46	174.00	174.71	174.00	20.80	0.00	0.12	100.00	100.00	0.00	777.00	903.88	646727.00	43.43	396.35	352.00
20	8	7	20427.00	22665.00	119.05	0	Spot (Block20, Row7, Column8)	775.93	705.00	234.14	0.04	0.30	166.00	165.02	166.00	21.13	0.00	0.13	100.00	100.00	0.00	539.00	609.93	290975.00	28.91	362.27	380.50
20	1	8	18333.00	22952.00	135.40	0	Spot (Block20, Row8, Column1)	329.93	312.00	70.97	0.02	0.22	170.00	167.65	170.00	17.60	0.01	0.10	100.00	98.00	0.00	142.00	159.93	162324.00	9.22	213.36	207.00
20	2	8	18625.00	22961.00	166.35	0	Spot (Block20, Row8, Column2)	291.17	285.00	68.84	0.01	0.24	173.00	170.86	173.00	18.04	0.01	0.11	99.00	91.00	0.00	112.00	118.17	224202.00	6.67	198.70	197.00
20	3	8	18919.00	22955.00	148.05	0	Spot (Block20, Row8, Column3)	626.13	511.00	369.98	0.09	0.59	174.00	170.81	174.00	20.73	0.01	0.12	100.00	99.00	0.00	337.00	452.13	372550.00	21.97	261.17	247.00
20	4	8	19229.00	22958.00	119.25	0	Spot (Block20, Row8, Column4)	339.95	338.00	62.00	0.00	0.18	169.00	166.49	169.00	19.43	0.01	0.12	100.00	98.00	0.00	169.00	170.95	127482.00	8.93	215.26	205.50
20	5	8	19514.00	22940.00	206.10	0	Spot (Block20, Row8, Column5)	191.56	191.00	12.83	0.00	0.07	167.00	165.48	167.00	19.66	0.00	0.12	64.00	13.00	0.00	24.00	24.56	230827.00	1.33	175.01	177.00
20	6	8	19831.00	22962.00	117.55	0	Spot (Block20, Row8, Column6)	618.18	608.50	140.23	0.01	0.23	170.00	169.39	170.00	19.85	0.00	0.12	100.00	100.00	0.00	438.50	448.18	223782.00	22.61	298.25	281.00
20	7	8	20125.00	22958.00	148.70	0	Spot (Block20, Row8, Column7)	414.71	389.00	115.12	0.03	0.28	168.00	166.08	168.00	20.07	0.00	0.12	100.00	100.00	0.00	221.00	246.71	251314.00	12.39	243.99	227.00
20	8	8	20427.00	22963.00	147.00	-50	Spot (Block20, Row8, Column8)	200.41	188.00	45.74	0.03	0.23	162.00	160.14	162.00	19.09	0.01	0.12	63.00	32.00	0.00	26.00	38.41	119243.00	2.11	157.25	161.00
21	1	1	4813.00	25315.00	148.70	0	Spot (Block21, Row1, Column1)	12163.85	10801.00	6811.46	0.05	0.56	183.00	189.58	183.00	45.08	0.02	0.24	100.00	100.00	0.00	10618.00	11980.85	7334801.00	265.61	2594.78	2199.00
21	2	1	5112.00	25330.00	164.10	0	Spot (Block21, Row1, Column2)	250.98	255.00	37.10	0.01	0.15	179.00	180.56	179.00	26.62	0.00	0.15	92.00	62.00	0.00	76.00	71.98	187234.00	2.65	206.43	204.00
21	3	1	5462.00	25291.00	194.70	0	Spot (Block21, Row1, Column3)	196.95	196.00	10.76	0.00	0.05	180.00	178.32	180.00	17.06	0.00	0.10	45.00	6.00	0.00	16.00	16.95	210739.00	1.09	189.12	188.50
21	4	1	5712.00	25306.00	128.75	0	Spot (Block21, Row1, Column4)	229.96	222.00	25.54	0.02	0.11	185.00	183.94	185.00	16.72	0.00	0.09	89.00	55.00	0.00	37.00	44.96	102331.00	2.75	202.45	202.00
21	5	1	6020.00	25328.00	202.50	0	Spot (Block21, Row1, Column5)	235.36	224.00	35.50	0.02	0.15	187.00	186.75	187.00	16.35	0.00	0.09	78.00	54.00	0.00	37.00	48.36	273956.00	2.97	199.54	196.00
21	6	1	6312.00	25316.00	173.40	0	Spot (Block21, Row1, Column6)	286.04	285.00	53.22	0.00	0.19	191.00	190.98	191.00	17.83	0.00	0.09	97.00	86.00	0.00	94.00	95.04	237987.00	5.33	219.37	215.00
21	7	1	6643.00	25323.00	142.45	0	Spot (Block21, Row1, Column7)	270.75	278.00	36.31	0.01	0.13	201.00	210.56	201.00	76.17	0.02	0.36	50.00	1.00	0.00	77.00	69.75	148640.00	0.79	235.53	227.00
21	8	1	6911.00	25328.00	108.05	0	Spot (Block21, Row1, Column8)	30253.58	29995.00	9219.86	0.00	0.30	220.00	235.55	220.00	87.83	0.03	0.37	100.00	100.00	0.00	29775.00	30033.58	9106328.00	341.77	6272.19	4980.00
21	1	2	4784.00	25630.00	175.15	0	Spot (Block21, Row2, Column1)	197.22	196.00	11.61	0.00	0.06	179.00	181.12	179.00	36.22	0.01	0.20	8.00	0.00	0.00	17.00	18.22	169806.00	0.44	187.76	188.00
21	2	2	5125.00	25628.00	151.40	0	Spot (Block21, Row2, Column2)	211.36	210.50	22.28	0.00	0.11	177.00	175.80	177.00	17.26	0.00	0.10	85.00	47.00	0.00	33.50	34.36	132734.00	2.06	193.43	193.00
21	3	2	5430.00	25602.00	218.25	0	Spot (Block21, Row2, Column3)	193.43	193.00	14.81	0.00	0.08	177.00	174.94	177.00	18.40	0.01	0.11	44.00	9.00	0.00	16.00	16.43	263448.00	1.00	186.76	186.00
21	4	2	5715.00	25620.00	190.00	0	Spot (Block21, Row2, Column4)	205.94	206.00	20.39	0.00	0.10	179.00	177.22	179.00	17.00	0.00	0.10	68.00	37.00	0.00	27.00	26.94	209849.00	1.69	191.04	191.00
21	5	2	6016.00	25623.00	166.75	0	Spot (Block21, Row2, Column5)	382.05	359.00	162.06	0.03	0.42	181.00	181.14	181.00	18.11	0.00	0.10	99.00	98.00	0.00	178.00	201.05	294943.00	11.09	237.35	221.00
21	6	2	6311.00	25622.00	190.05	0	Spot (Block21, Row2, Column6)	204.40	202.00	14.61	0.01	0.07	187.00	188.92	187.00	25.70	0.00	0.14	21.00	3.00	0.00	15.00	17.40	208893.00	0.60	195.41	195.00
21	7	2	6619.00	25619.00	186.80	0	Spot (Block21, Row2, Column7)	220.78	215.00	28.06	0.01	0.13	194.00	193.63	194.00	18.22	0.00	0.09	56.00	18.00	0.00	21.00	26.78	215919.00	1.49	204.94	202.00
21	8	2	6928.00	25612.00	209.20	0	Spot (Block21, Row2, Column8)	255.97	261.00	29.64	0.01	0.12	212.00	222.96	212.00	72.92	0.02	0.33	19.00	0.00	0.00	49.00	43.97	319703.00	0.45	232.01	223.00
21	1	3	4810.00	25923.00	188.30	0	Spot (Block21, Row3, Column1)	214.90	211.00	26.59	0.01	0.12	174.00	172.97	174.00	16.04	0.00	0.09	91.00	61.00	0.00	37.00	40.90	215330.00	2.61	184.60	186.00
21	2	3	5150.00	25922.00	145.85	0	Spot (Block21, Row3, Column2)	203.50	204.00	16.37	0.00	0.08	175.00	173.41	175.00	17.60	0.00	0.10	74.00	32.00	0.00	29.00	28.50	118232.00	1.71	184.62	185.00
21	3	3	5428.00	25918.00	155.45	0	Spot (Block21, Row3, Column3)	302.27	282.00	236.27	0.03	0.78	175.00	173.51	175.00	19.01	0.00	0.11	99.00	86.00	0.00	107.00	127.27	200708.00	6.77	214.45	206.00
21	4	3	5718.00	25918.00	149.60	0	Spot (Block21, Row3, Column4)	304.80	286.00	57.77	0.03	0.19	178.00	175.61	178.00	17.35	0.01	0.10	99.00	97.00	0.00	108.00	126.80	187149.00	7.45	214.87	211.00
21	5	3	6016.00	25914.00	175.50	0	Spot (Block21, Row3, Column5)	253.03	249.00	47.01	0.01	0.19	182.00	184.37	182.00	24.08	0.01	0.13	92.00	62.00	0.00	67.00	71.03	217862.00	2.85	204.53	205.00
21	6	3	6314.00	25919.00	209.15	0	Spot (Block21, Row3, Column6)	774.54	684.00	322.16	0.05	0.42	194.00	198.13	194.00	30.63	0.01	0.15	100.00	100.00	0.00	490.00	580.54	961207.00	18.82	395.35	387.50
21	7	3	6625.00	25923.00	210.85	0	Spot (Block21, Row3, Column7)	231.09	223.00	26.13	0.02	0.11	195.00	197.80	195.00	24.33	0.01	0.12	57.00	27.00	0.00	28.00	36.09	292332.00	1.37	204.50	205.00
21	8	3	6913.00	25941.00	150.55	0	Spot (Block21, Row3, Column8)	648.55	598.50	230.51	0.03	0.36	207.00	210.67	207.00	26.26	0.01	0.12	100.00	100.00	0.00	391.50	441.55	402100.00	16.67	332.81	302.00
21	1	4	4810.00	26214.00	154.85	0	Spot (Block21, Row4, Column1)	403.35	383.00	121.20	0.02	0.30	173.00	171.47	173.00	16.64	0.00	0.10	100.00	98.00	0.00	210.00	230.35	268228.00	13.94	219.20	205.50
21	2	4	5125.00	26216.00	156.85	0	Spot (Block21, Row4, Column2)	269.43	275.00	43.44	0.01	0.16	175.00	174.62	175.00	19.39	0.00	0.11	99.00	89.00	0.00	100.00	94.43	182401.00	4.89	209.10	206.00
21	3	4	5412.00	26219.00	138.85	0	Spot (Block21, Row4, Column3)	716.19	688.00	245.80	0.02	0.34	179.00	178.01	179.00	20.14	0.00	0.11	100.00	100.00	0.00	509.00	537.19	371703.00	26.73	326.43	288.00
21	4	4	5712.00	26220.00	188.20	0	Spot (Block21, Row4, Column4)	203.88	205.00	12.77	0.00	0.06	180.00	178.85	180.00	17.82	0.00	0.10	70.00	19.00	0.00	25.00	23.88	203069.00	1.41	192.39	194.00
21	5	4	6018.00	26223.00	147.00	-50	Spot (Block21, Row4, Column5)	191.05	191.00	11.69	0.00	0.06	185.00	184.20	185.00	17.12	0.00	0.09	16.00	0.00	0.00	6.00	6.05	112720.00	0.40	179.77	180.00
21	6	4	6312.00	26220.00	169.45	0	Spot (Block21, Row4, Column6)	495.48	472.00	127.68	0.02	0.26	191.00	194.23	191.00	23.18	0.01	0.12	100.00	100.00	0.00	281.00	304.48	393411.00	12.99	286.20	278.00
21	7	4	6616.00	26217.00	182.85	0	Spot (Block21, Row4, Column7)	240.29	233.00	24.88	0.01	0.10	199.00	201.53	199.00	21.14	0.01	0.10	74.00	41.00	0.00	34.00	41.29	225393.00	1.83	214.54	212.50
21	8	4	6909.00	26212.00	150.40	0	Spot (Block21, Row4, Column8)	255.93	258.00	27.94	0.00	0.11	208.00	210.56	208.00	22.13	0.01	0.11	73.00	54.00	0.00	50.00	47.93	158679.00	2.05	225.81	223.00
21	1	5	4813.00	26527.00	110.20	0	Spot (Block21, Row5, Column1)	377.13	384.00	52.03	0.01	0.14	178.00	179.25	178.00	25.18	0.00	0.14	100.00	99.00	0.00	206.00	199.13	119551.00	7.86	237.25	221.00
21	2	5	5114.00	26520.00	145.40	0	Spot (Block21, Row5, Column2)	630.66	617.00	174.20	0.01	0.28	179.00	178.49	179.00	21.89	0.00	0.12	100.00	100.00	0.00	438.00	451.66	365154.00	20.66	303.32	282.00
21	3	5	5410.00	26520.00	148.75	0	Spot (Block21, Row5, Column3)	578.23	538.50	204.58	0.03	0.35	180.00	180.01	180.00	20.99	0.00	0.12	100.00	100.00	0.00	358.50	398.23	345782.00	18.97	281.77	281.00
21	4	5	5716.00	26528.00	157.50	0	Spot (Block21, Row5, Column4)	243.19	240.00	30.43	0.01	0.13	181.00	180.38	181.00	17.12	0.00	0.09	92.00	76.00	0.00	59.00	62.19	166342.00	3.67	201.79	199.00
21	5	5	6013.00	26523.00	141.65	0	Spot (Block21, Row5, Column5)	714.67	678.00	282.38	0.02	0.40	185.00	184.42	185.00	17.67	0.00	0.10	100.00	100.00	0.00	493.00	529.67	389496.00	30.01	301.28	286.50
21	6	5	6326.00	26521.00	200.45	0	Spot (Block21, Row5, Column6)	222.52	218.00	30.45	0.01	0.14	190.00	192.70	190.00	23.08	0.01	0.12	62.00	17.00	0.00	28.00	32.52	253450.00	1.29	203.34	201.00
21	7	5	6617.00	26522.00	177.95	0	Spot (Block21, Row5, Column7)	541.64	505.50	172.16	0.03	0.32	205.00	208.87	205.00	24.73	0.01	0.12	100.00	100.00	0.00	300.50	336.64	480975.00	13.46	300.61	299.00
21	8	5	6914.00	26536.00	192.95	0	Spot (Block21, Row5, Column8)	262.31	271.00	36.48	0.01	0.14	211.00	213.52	211.00	20.03	0.01	0.09	74.00	61.00	0.00	60.00	51.31	277519.00	2.44	227.15	224.00
21	1	6	4806.00	26819.00	209.90	0	Spot (Block21, Row6, Column1)	701.20	592.00	328.60	0.07	0.47	180.00	181.92	180.00	31.79	0.00	0.17	100.00	100.00	0.00	412.00	521.20	881409.00	16.33	340.84	336.00
21	2	6	5116.00	26815.00	189.60	0	Spot (Block21, Row6, Column2)	360.85	370.00	72.10	0.01	0.20	183.00	182.98	183.00	26.97	0.00	0.15	100.00	99.00	0.00	187.00	177.85	364460.00	6.60	252.85	243.50
21	3	6	5403.00	26820.00	154.15	0	Spot (Block21, Row6, Column3)	384.66	367.50	125.24	0.02	0.33	182.00	181.27	182.00	19.64	0.00	0.11	99.00	96.00	0.00	185.50	202.66	250800.00	10.36	234.94	224.00
21	4	6	5715.00	26828.00	166.65	0	Spot (Block21, Row6, Column4)	207.46	205.00	17.32	0.01	0.08	182.00	181.27	182.00	17.27	0.00	0.10	64.00	19.00	0.00	23.00	25.46	159951.00	1.52	193.87	195.00
21	5	6	6016.00	26825.00	101.45	0	Spot (Block21, Row6, Column5)	552.36	540.00	114.22	0.01	0.21	184.00	183.72	184.00	17.93	0.00	0.10	100.00	100.00	0.00	356.00	368.36	145270.00	20.55	321.13	291.00
21	6	6	6335.00	26800.00	216.30	0	Spot (Block21, Row6, Column6)	211.89	211.00	17.13	0.00	0.08	190.00	190.87	190.00	20.20	0.00	0.11	50.00	11.00	0.00	21.00	21.89	283087.00	1.04	198.38	199.00
21	7	6	6613.00	26835.00	183.45	0	Spot (Block21, Row6, Column7)	255.74	248.00	44.73	0.01	0.17	205.00	207.27	205.00	23.53	0.00	0.11	69.00	46.00	0.00	43.00	50.74	242183.00	2.06	219.22	215.00
21	8	6	6938.00	26830.00	163.70	0	Spot (Block21, Row6, Column8)	283.31	287.00	36.87	0.01	0.13	211.00	215.21	211.00	23.73	0.01	0.11	90.00	75.00	0.00	76.00	72.31	211065.00	2.87	243.23	235.00
21	1	7	4807.00	27118.00	162.75	0	Spot (Block21, Row7, Column1)	321.20	302.00	64.79	0.03	0.20	177.00	176.59	177.00	22.64	0.00	0.13	99.00	95.00	0.00	125.00	144.20	234155.00	6.39	221.44	216.00
21	2	7	5125.00	27144.00	231.40	0	Spot (Block21, Row7, Column2)	197.08	197.00	14.93	0.00	0.08	179.00	177.62	179.00	18.65	0.00	0.11	49.00	8.00	0.00	18.00	18.08	304686.00	1.04	184.22	184.00
21	3	7	5435.00	27118.00	185.85	0	Spot (Block21, Row7, Column3)	205.59	206.00	13.47	0.00	0.07	183.00	182.77	183.00	17.15	0.00	0.09	67.00	16.00	0.00	23.00	22.59	199837.00	1.33	193.24	194.00
21	4	7	5716.00	27122.00	147.00	-50	Spot (Block21, Row7, Column4)	201.73	202.00	10.22	0.00	0.05	186.00	184.85	186.00	17.62	0.00	0.10	42.00	2.00	0.00	16.00	15.73	119626.00	0.96	201.82	201.00
21	5	7	6027.00	27140.00	170.80	0	Spot (Block21, Row7, Column5)	214.98	211.00	19.33	0.01	0.09	190.00	190.07	190.00	18.97	0.00	0.10	59.00	13.00	0.00	21.00	24.98	175205.00	1.31	200.24	200.00
21	6	7	6312.00	27127.00	190.15	0	Spot (Block21, Row7, Column6)	432.65	408.00	111.57	0.03	0.26	199.00	201.97	199.00	29.82	0.01	0.15	99.00	98.00	0.00	209.00	233.65	442172.00	7.74	280.59	284.00
21	7	7	6607.00	27141.00	168.80	0	Spot (Block21, Row7, Column7)	298.59	294.00	44.15	0.01	0.15	207.00	209.76	207.00	26.25	0.01	0.13	90.00	86.00	0.00	87.00	91.59	238875.00	3.38	235.85	221.00
21	8	7	6915.00	27129.00	97.85	0	Spot (Block21, Row7, Column8)	1185.27	1074.00	422.03	0.04	0.36	215.00	220.43	215.00	28.69	0.01	0.13	100.00	100.00	0.00	859.00	970.27	285649.00	33.63	549.22	564.00
21	1	8	4829.00	27430.00	142.25	0	Spot (Block21, Row8, Column1)	936.48	410.50	2338.71	0.36	2.50	185.00	186.25	185.00	24.16	0.00	0.13	94.00	89.00	0.00	225.50	751.48	516938.00	31.05	394.06	239.00
21	2	8	5112.00	27420.00	180.25	0	Spot (Block21, Row8, Column2)	213.74	212.00	18.84	0.00	0.09	184.00	184.79	184.00	24.68	0.00	0.13	60.00	11.00	0.00	28.00	29.74	194717.00	1.17	194.92	196.00
21	3	8	5406.00	27418.00	152.80	0	Spot (Block21, Row8, Column3)	279.12	288.00	27.48	0.01	0.10	186.00	185.34	186.00	18.11	0.00	0.10	100.00	97.00	0.00	102.00	93.12	179471.00	5.18	225.51	219.00
21	4	8	5710.00	27421.00	102.30	0	Spot (Block21, Row8, Column4)	1186.60	1177.00	234.03	0.00	0.20	192.00	191.86	192.00	18.95	0.00	0.10	100.00	100.00	0.00	985.00	994.60	316822.00	52.50	549.48	470.00
21	5	8	6013.00	27443.00	153.60	0	Spot (Block21, Row8, Column5)	228.53	223.00	22.97	0.01	0.10	198.00	200.20	198.00	25.20	0.00	0.13	49.00	18.00	0.00	25.00	30.53	147175.00	1.12	214.13	213.00
21	6	8	6314.00	27425.00	126.90	0	Spot (Block21, Row8, Column6)	1405.08	1319.00	566.15	0.03	0.40	211.00	216.10	211.00	32.42	0.01	0.15	100.00	100.00	0.00	1108.00	1194.08	602779.00	36.68	546.14	524.00
21	7	8	6609.00	27426.00	155.45	0	Spot (Block21, Row8, Column7)	470.52	436.00	157.38	0.03	0.33	219.00	224.39	219.00	29.38	0.01	0.13	99.00	97.00	0.00	217.00	251.52	312893.00	8.38	277.20	283.00
21	8	8	6916.00	27426.00	147.00	-50	Spot (Block21, Row8, Column8)	314.99	273.50	104.64	0.06	0.33	232.00	241.55	232.00	34.92	0.02	0.14	54.00	33.00	0.00	41.50	82.99	185847.00	2.10	226.08	222.00
22	1	1	9319.00	25328.00	149.20	0	Spot (Block22, Row1, Column1)	15285.22	13820.00	8730.56	0.04	0.57	406.00	446.70	406.00	99.12	0.04	0.22	100.00	100.00	0.00	13414.00	14879.22	9369841.00	149.70	3416.37	2666.00
22	2	1	9609.00	25332.00	146.75	0	Spot (Block22, Row1, Column2)	1484.73	1358.50	604.27	0.04	0.41	407.00	444.12	407.00	86.94	0.04	0.20	100.00	100.00	0.00	951.50	1077.73	870050.00	11.97	693.24	690.00
22	3	1	9914.00	25336.00	146.85	0	Spot (Block22, Row1, Column3)	1394.00	1196.00	696.32	0.07	0.50	399.00	415.01	399.00	72.82	0.02	0.18	100.00	95.00	0.00	797.00	995.00	818276.00	13.44	597.88	575.00
22	4	1	10228.00	25337.00	114.70	0	Spot (Block22, Row1, Column4)	1002.91	994.00	235.87	0.00	0.24	395.00	406.05	395.00	69.56	0.01	0.17	100.00	100.00	0.00	599.00	607.91	343999.00	8.58	606.84	597.00
22	5	1	10515.00	25338.00	145.15	0	Spot (Block22, Row1, Column5)	3186.49	2678.00	2200.76	0.08	0.69	395.00	412.49	395.00	74.84	0.02	0.18	100.00	100.00	0.00	2283.00	2791.49	1829044.00	37.07	924.21	724.00
22	6	1	10809.00	25333.00	142.85	0	Spot (Block22, Row1, Column6)	3506.34	3186.00	1846.62	0.04	0.53	398.00	421.88	398.00	79.27	0.03	0.19	100.00	100.00	0.00	2788.00	3108.34	1949524.00	38.91	1071.61	950.00
22	7	1	11112.00	25339.00	88.05	0	Spot (Block22, Row1, Column7)	4512.03	4310.00	1258.73	0.02	0.28	398.00	420.99	398.00	101.96	0.02	0.24	100.00	100.00	0.00	3912.00	4114.03	870821.00	40.12	1708.31	1538.00
22	8	1	11407.00	25339.00	106.85	0	Spot (Block22, Row1, Column8)	35274.31	35129.00	10960.67	0.00	0.31	395.00	423.61	395.00	116.81	0.03	0.28	100.00	100.00	0.00	34734.00	34879.31	10405921.00	298.34	7812.11	6106.00
22	1	2	9315.00	25632.00	147.00	-50	Spot (Block22, Row2, Column1)	472.50	481.00	97.56	0.01	0.21	406.00	447.72	406.00	93.81	0.04	0.21	30.00	12.00	0.00	75.00	66.50	278301.00	0.26	467.66	484.00
22	2	2	9617.00	25632.00	125.05	0	Spot (Block22, Row2, Column2)	1954.67	1862.00	634.22	0.02	0.32	403.00	436.84	403.00	88.48	0.04	0.20	100.00	100.00	0.00	1459.00	1551.67	813144.00	17.15	813.81	759.00
22	3	2	9923.00	25620.00	215.40	0	Spot (Block22, Row2, Column3)	455.56	414.00	94.29	0.04	0.21	393.00	400.30	393.00	74.16	0.01	0.19	48.00	16.00	0.00	21.00	62.56	603621.00	0.75	412.75	398.00
22	4	2	10213.00	25633.00	164.75	0	Spot (Block22, Row2, Column4)	1070.10	1024.00	324.12	0.02	0.30	388.00	386.65	388.00	71.32	0.00	0.18	99.00	98.00	0.00	636.00	682.10	807929.00	9.58	564.47	541.00
22	5	2	10522.00	25634.00	164.10	0	Spot (Block22, Row2, Column5)	912.52	922.00	235.38	0.00	0.26	389.00	385.68	389.00	72.88	0.00	0.19	99.00	98.00	0.00	533.00	523.52	681651.00	7.23	554.56	509.00
22	6	2	10808.00	25636.00	169.70	0	Spot (Block22, Row2, Column6)	620.24	562.00	176.70	0.04	0.28	395.00	397.71	395.00	76.29	0.00	0.19	79.00	54.00	0.00	167.00	225.24	496816.00	2.92	449.05	427.00
22	7	2	11112.00	25636.00	154.35	0	Spot (Block22, Row2, Column7)	789.61	690.00	259.67	0.06	0.33	393.00	389.67	393.00	68.96	0.00	0.18	98.00	95.00	0.00	297.00	396.61	512459.00	5.80	512.44	505.00
22	8	2	11428.00	25654.00	139.35	0	Spot (Block22, Row2, Column8)	476.80	490.50	86.23	0.01	0.18	396.00	410.55	396.00	96.21	0.02	0.23	47.00	12.00	0.00	94.50	80.80	250796.00	0.69	441.69	411.00
22	1	3	9315.00	25931.00	140.20	0	Spot (Block22, Row3, Column1)	2322.62	2068.00	1268.18	0.05	0.55	399.00	419.66	399.00	70.09	0.02	0.17	100.00	100.00	0.00	1669.00	1923.62	1233312.00	27.15	849.84	782.50
22	2	3	9606.00	25914.00	214.80	0	Spot (Block22, Row3, Column2)	443.16	400.00	87.24	0.04	0.20	396.00	403.87	396.00	71.21	0.01	0.18	39.00	13.00	0.00	4.00	47.16	584085.00	0.55	406.91	391.00
22	3	3	9905.00	25930.00	159.00	0	Spot (Block22, Row3, Column3)	643.40	591.00	248.73	0.04	0.39	391.00	386.38	391.00	70.84	0.01	0.18	88.00	61.00	0.00	200.00	252.40	445879.00	3.63	466.49	420.50
22	4	3	10216.00	25932.00	139.25	0	Spot (Block22, Row3, Column4)	2785.91	2627.00	1446.81	0.03	0.52	383.00	372.40	383.00	66.18	0.01	0.18	100.00	100.00	0.00	2244.00	2402.91	1476532.00	36.47	971.24	843.00
22	5	3	10513.00	25929.00	147.70	0	Spot (Block22, Row3, Column5)	744.47	682.00	450.17	0.04	0.60	382.00	369.68	382.00	70.04	0.01	0.19	92.00	76.00	0.00	300.00	362.47	442215.00	5.35	454.21	434.00
22	6	3	10816.00	25930.00	195.15	0	Spot (Block22, Row3, Column6)	1737.04	1521.00	820.84	0.06	0.47	389.00	386.64	389.00	77.77	0.00	0.20	100.00	100.00	0.00	1132.00	1348.04	1869054.00	17.36	780.66	771.00
22	7	3	11115.00	25936.00	140.85	0	Spot (Block22, Row3, Column7)	2095.18	1889.50	1227.43	0.04	0.59	392.00	390.58	392.00	77.99	0.00	0.20	100.00	100.00	0.00	1497.50	1703.18	1123014.00	21.86	734.90	644.00
22	8	3	11415.00	25948.00	150.95	0	Spot (Block22, Row3, Column8)	2110.74	2076.50	861.75	0.01	0.41	397.00	402.76	397.00	74.82	0.01	0.19	100.00	100.00	0.00	1679.50	1713.74	1317101.00	22.83	852.83	756.50
22	1	4	9314.00	26226.00	141.20	0	Spot (Block22, Row4, Column1)	2826.14	2562.50	1453.64	0.04	0.51	398.00	412.25	398.00	71.22	0.02	0.17	100.00	100.00	0.00	2164.50	2428.14	1520462.00	33.89	1006.34	759.00
22	2	4	9623.00	26239.00	149.40	0	Spot (Block22, Row4, Column2)	510.67	502.00	98.60	0.01	0.19	394.00	392.66	394.00	71.94	0.00	0.18	69.00	37.00	0.00	108.00	116.67	311507.00	1.64	418.28	399.00
22	3	4	9915.00	26233.00	140.40	0	Spot (Block22, Row4, Column3)	11549.08	10837.00	6375.43	0.03	0.55	394.00	388.77	394.00	72.57	0.01	0.19	100.00	100.00	0.00	10443.00	11155.08	6155662.00	153.79	2925.55	2417.00
22	4	4	10216.00	26240.00	194.05	0	Spot (Block22, Row4, Column4)	442.44	416.00	65.39	0.03	0.15	386.00	375.39	386.00	66.07	0.01	0.18	41.00	7.00	0.00	30.00	56.44	471199.00	1.01	410.76	399.50
22	5	4	10514.00	26236.00	147.00	-50	Spot (Block22, Row4, Column5)	372.40	384.00	67.05	0.01	0.18	374.00	365.12	374.00	67.12	0.01	0.18	13.00	3.00	0.00	10.00	-1.60	219341.00	0.11	367.54	380.00
22	6	4	10819.00	26239.00	179.15	0	Spot (Block22, Row4, Column6)	905.93	866.00	236.43	0.02	0.26	382.00	374.69	382.00	74.87	0.01	0.20	99.00	98.00	0.00	484.00	523.93	809904.00	7.10	545.81	512.00
22	7	4	11109.00	26240.00	147.30	0	Spot (Block22, Row4, Column7)	1434.46	1140.00	873.87	0.10	0.61	388.00	380.50	388.00	70.03	0.01	0.18	96.00	91.00	0.00	752.00	1046.46	844895.00	15.05	565.59	538.00
22	8	4	11415.00	26248.00	151.60	0	Spot (Block22, Row4, Column8)	719.26	667.00	223.33	0.03	0.31	392.00	389.12	392.00	70.78	0.00	0.18	94.00	78.00	0.00	275.00	327.26	453135.00	4.66	470.30	486.00
22	1	5	9313.00	26533.00	108.70	0	Spot (Block22, Row5, Column1)	1509.93	1373.00	453.24	0.04	0.30	397.00	417.12	397.00	76.18	0.02	0.18	100.00	100.00	0.00	976.00	1112.93	463549.00	14.35	730.09	694.50
22	2	5	9616.00	26535.00	146.30	0	Spot (Block22, Row5, Column2)	2441.54	2408.50	965.77	0.01	0.40	392.00	394.26	392.00	66.77	0.00	0.17	100.00	100.00	0.00	2016.50	2049.54	1416092.00	30.66	875.47	773.50
22	3	5	9916.00	26532.00	164.20	0	Spot (Block22, Row5, Column3)	670.50	622.00	179.23	0.03	0.27	392.00	389.40	392.00	76.04	0.00	0.20	92.00	71.00	0.00	230.00	278.50	498178.00	3.70	489.09	496.00
22	4	5	10216.00	26535.00	146.80	0	Spot (Block22, Row5, Column4)	1365.34	1133.00	730.43	0.08	0.53	385.00	377.11	385.00	75.50	0.01	0.20	100.00	96.00	0.00	748.00	980.34	801457.00	13.09	560.08	531.00
22	5	5	10521.00	26535.00	139.30	0	Spot (Block22, Row5, Column5)	13511.89	12769.00	7703.99	0.02	0.57	384.00	377.38	384.00	81.57	0.01	0.22	100.00	100.00	0.00	12385.00	13127.89	7093741.00	161.02	3078.49	2334.00
22	6	5	10815.00	26536.00	187.55	0	Spot (Block22, Row5, Column6)	543.82	503.00	149.69	0.03	0.28	380.00	368.99	380.00	69.30	0.01	0.19	73.00	42.00	0.00	123.00	163.82	537835.00	2.52	430.95	410.00
22	7	5	11119.00	26538.00	169.20	0	Spot (Block22, Row5, Column7)	906.80	853.50	277.12	0.03	0.31	386.00	375.40	386.00	67.79	0.01	0.18	100.00	98.00	0.00	467.50	520.80	725437.00	7.84	533.02	520.00
22	8	5	11415.00	26541.00	143.25	0	Spot (Block22, Row5, Column8)	2723.40	2293.00	1775.99	0.07	0.65	392.00	389.31	392.00	69.83	0.00	0.18	100.00	100.00	0.00	1901.00	2331.40	1525105.00	33.42	814.03	685.00
22	1	6	9310.00	26828.00	192.55	0	Spot (Block22, Row6, Column1)	1748.46	1513.50	848.76	0.06	0.49	399.00	434.30	399.00	88.05	0.04	0.20	100.00	100.00	0.00	1114.50	1349.46	1832390.00	14.92	810.75	798.00
22	2	6	9610.00	26832.00	171.35	0	Spot (Block22, Row6, Column2)	781.44	754.00	194.44	0.02	0.25	396.00	413.29	396.00	78.98	0.02	0.19	98.00	90.00	0.00	358.00	385.44	643909.00	4.66	521.69	509.00
22	3	6	9906.00	26829.00	140.65	0	Spot (Block22, Row6, Column3)	5099.11	4548.00	2905.81	0.05	0.57	393.00	396.12	393.00	71.60	0.00	0.18	100.00	100.00	0.00	4155.00	4706.11	2733123.00	65.68	1360.28	1047.00
22	4	6	10224.00	26844.00	182.90	0	Spot (Block22, Row6, Column4)	518.90	508.00	105.04	0.01	0.20	390.00	387.29	390.00	73.93	0.00	0.19	70.00	35.00	0.00	118.00	128.90	489322.00	1.78	416.15	400.00
22	5	6	10512.00	26836.00	105.80	0	Spot (Block22, Row6, Column5)	12149.95	12281.00	3872.15	0.00	0.32	391.00	392.50	391.00	82.83	0.00	0.21	100.00	100.00	0.00	11890.00	11758.95	3535635.00	141.95	2927.01	2286.00
22	6	6	10811.00	26842.00	153.00	0	Spot (Block22, Row6, Column6)	562.22	520.50	146.82	0.03	0.26	388.00	382.79	388.00	69.05	0.01	0.18	75.00	49.00	0.00	132.50	174.22	359818.00	2.60	453.86	412.00
22	7	6	11113.00	26833.00	145.30	0	Spot (Block22, Row6, Column7)	2551.11	2233.00	1461.41	0.06	0.57	391.00	386.39	391.00	71.98	0.01	0.19	100.00	100.00	0.00	1842.00	2160.11	1466888.00	30.08	796.91	711.50
22	8	6	11419.00	26842.00	142.80	0	Spot (Block22, Row6, Column8)	3317.78	2947.50	2007.64	0.05	0.61	396.00	408.73	396.00	77.71	0.01	0.19	100.00	100.00	0.00	2551.50	2921.78	1844686.00	37.43	957.45	788.00
22	1	7	9301.00	27130.00	183.90	0	Spot (Block22, Row7, Column1)	592.68	595.00	143.01	0.00	0.24	406.00	442.95	406.00	86.92	0.04	0.20	64.00	55.00	0.00	189.00	186.68	563046.00	1.72	488.35	480.00
22	2	7	9612.00	27143.00	196.40	0	Spot (Block22, Row7, Column2)	515.39	490.00	106.25	0.02	0.21	397.00	416.51	397.00	71.99	0.02	0.17	69.00	34.00	0.00	93.00	118.39	563326.00	1.37	436.43	403.50
22	3	7	9910.00	27143.00	214.95	0	Spot (Block22, Row7, Column3)	474.62	489.00	90.71	0.01	0.19	396.00	409.40	396.00	65.76	0.01	0.16	56.00	21.00	0.00	93.00	78.62	626494.00	0.99	436.98	398.00
22	4	7	10205.00	27145.00	221.25	0	Spot (Block22, Row7, Column4)	474.15	486.00	86.56	0.01	0.18	397.00	408.76	397.00	68.01	0.01	0.17	58.00	15.00	0.00	89.00	77.15	663329.00	0.96	420.18	395.00
22	5	7	10522.00	27130.00	146.10	0	Spot (Block22, Row7, Column5)	800.40	774.50	186.59	0.01	0.23	397.00	414.63	397.00	78.18	0.02	0.19	99.00	93.00	0.00	377.50	403.40	465831.00	4.93	550.78	523.50
22	6	7	10816.00	27142.00	183.20	0	Spot (Block22, Row7, Column6)	952.15	903.00	298.01	0.02	0.31	400.00	422.18	400.00	90.63	0.02	0.21	99.00	95.00	0.00	503.00	552.15	895017.00	5.85	576.85	584.50
22	7	7	11109.00	27139.00	144.50	0	Spot (Block22, Row7, Column7)	3290.88	3005.00	1625.58	0.04	0.49	409.00	436.27	409.00	92.11	0.03	0.21	100.00	100.00	0.00	2596.00	2881.88	1872513.00	30.99	1032.32	839.00
22	8	7	11413.00	27139.00	147.00	-50	Spot (Block22, Row7, Column8)	458.10	455.00	83.71	0.00	0.18	475.00	469.64	475.00	100.94	0.00	0.21	11.00	0.00	0.00	-20.00	-16.90	270278.00	-0.11	473.28	491.00
22	1	8	9322.00	27431.00	135.15	0	Spot (Block22, Row8, Column1)	728.03	662.00	232.80	0.04	0.32	482.00	473.76	482.00	87.92	0.01	0.19	80.00	51.00	0.00	180.00	246.03	356736.00	2.89	549.52	519.50
22	2	8	9611.00	27431.00	172.35	0	Spot (Block22, Row8, Column2)	670.09	618.00	170.49	0.04	0.25	470.00	465.44	470.00	87.08	0.00	0.19	73.00	47.00	0.00	148.00	200.09	550818.00	2.35	516.41	502.00
22	3	8	9903.00	27431.00	143.35	0	Spot (Block22, Row8, Column3)	1466.37	1188.00	840.78	0.09	0.57	414.00	452.47	414.00	87.57	0.04	0.19	96.00	91.00	0.00	774.00	1052.37	822631.00	11.58	658.36	611.00
22	4	8	10213.00	27432.00	142.45	0	Spot (Block22, Row8, Column4)	3825.85	3593.50	1659.75	0.03	0.43	416.00	453.42	416.00	91.21	0.04	0.20	100.00	100.00	0.00	3177.50	3409.85	2104216.00	36.97	1184.81	1025.00
22	5	8	10504.00	27434.00	200.75	0	Spot (Block22, Row8, Column5)	519.60	485.00	117.17	0.03	0.23	461.50	463.78	461.50	97.76	0.00	0.21	34.00	13.00	0.00	23.50	58.10	592860.00	0.57	473.04	479.50
22	6	8	10814.00	27440.00	116.30	0	Spot (Block22, Row8, Column6)	3128.20	3112.00	1058.95	0.00	0.34	490.00	494.30	490.00	105.12	0.00	0.21	100.00	100.00	0.00	2622.00	2638.20	1107382.00	25.06	1214.50	1207.00
22	7	8	11109.00	27434.00	150.70	0	Spot (Block22, Row8, Column7)	1083.67	1009.50	391.95	0.03	0.36	504.00	534.81	504.00	124.42	0.03	0.23	95.00	81.00	0.00	505.50	579.67	669707.00	4.41	643.04	627.00
22	8	8	11412.00	27439.00	147.00	-50	Spot (Block22, Row8, Column8)	704.02	663.00	205.66	0.03	0.29	588.00	604.95	588.00	145.79	0.01	0.24	35.00	20.00	0.00	75.00	116.02	413259.00	0.68	558.51	501.00
23	1	1	13821.00	25339.00	150.70	0	Spot (Block23, Row1, Column1)	14894.19	13547.00	8175.87	0.04	0.55	300.00	315.57	300.00	66.70	0.02	0.21	100.00	100.00	0.00	13247.00	14594.19	9293973.00	218.57	2984.04	2091.50
23	2	1	14111.00	25346.00	143.25	0	Spot (Block23, Row1, Column2)	792.99	757.00	235.14	0.02	0.30	299.00	310.48	299.00	55.07	0.02	0.18	100.00	99.00	0.00	458.00	493.99	438526.00	8.76	475.84	471.00
23	3	1	14415.00	25346.00	150.15	0	Spot (Block23, Row1, Column3)	723.23	631.00	297.52	0.06	0.41	297.00	302.21	297.00	43.78	0.01	0.14	99.00	96.00	0.00	334.00	426.23	446235.00	9.62	393.56	395.00
23	4	1	14733.00	25341.00	124.50	0	Spot (Block23, Row1, Column4)	518.13	479.00	141.08	0.03	0.27	296.00	298.58	296.00	40.87	0.00	0.14	95.00	86.00	0.00	183.00	222.13	213987.00	5.37	341.65	320.00
23	5	1	15019.00	25345.00	148.35	0	Spot (Block23, Row1, Column5)	1434.07	1066.50	882.51	0.13	0.62	298.00	304.13	298.00	40.01	0.01	0.13	100.00	100.00	0.00	768.50	1136.07	860442.00	28.24	499.83	484.50
23	6	1	15315.00	25344.00	144.05	0	Spot (Block23, Row1, Column6)	1556.82	1446.00	787.90	0.03	0.51	299.00	309.15	299.00	43.87	0.01	0.14	100.00	100.00	0.00	1147.00	1257.82	879604.00	28.44	576.00	528.50
23	7	1	15616.00	25348.00	87.65	0	Spot (Block23, Row1, Column7)	2005.50	1984.50	594.64	0.00	0.30	301.00	318.43	301.00	80.08	0.02	0.25	100.00	100.00	0.00	1683.50	1704.50	381045.00	21.07	779.30	662.50
23	8	1	15909.00	25355.00	106.05	0	Spot (Block23, Row1, Column8)	34279.49	35056.50	9826.62	0.01	0.29	306.00	332.31	306.00	99.15	0.04	0.30	100.00	100.00	0.00	34750.50	33973.49	10009611.00	342.39	7574.62	6417.00
23	1	2	13810.00	25644.00	156.85	0	Spot (Block23, Row2, Column1)	334.81	314.00	43.01	0.03	0.13	300.00	313.23	300.00	58.73	0.02	0.19	32.00	2.00	0.00	14.00	34.81	225664.00	0.37	314.65	308.00
23	2	2	14120.00	25640.00	125.95	0	Spot (Block23, Row2, Column2)	939.09	885.00	338.88	0.03	0.36	298.00	303.52	298.00	43.48	0.01	0.14	100.00	100.00	0.00	587.00	641.09	397235.00	14.62	474.02	476.50
23	3	2	14423.00	25656.00	209.00	0	Spot (Block23, Row2, Column3)	342.73	318.00	54.74	0.03	0.16	295.00	296.71	295.00	44.69	0.00	0.15	41.00	28.00	0.00	23.00	47.73	428071.00	1.03	313.09	302.50
23	4	2	14723.00	25649.00	183.15	0	Spot (Block23, Row2, Column4)	525.43	502.00	122.86	0.02	0.23	296.00	300.37	296.00	38.64	0.01	0.13	95.00	93.00	0.00	206.00	229.43	497053.00	5.82	361.73	378.50
23	5	2	15021.00	25642.00	187.30	0	Spot (Block23, Row2, Column5)	477.20	475.00	105.01	0.00	0.22	296.00	302.44	296.00	36.02	0.01	0.12	96.00	92.00	0.00	179.00	181.20	471947.00	4.85	339.76	323.00
23	6	2	15312.00	25643.00	147.15	0	Spot (Block23, Row2, Column6)	437.65	392.00	105.26	0.05	0.24	300.00	311.54	300.00	44.70	0.02	0.14	82.00	52.00	0.00	92.00	137.65	259089.00	2.82	341.30	312.50
23	7	2	15620.00	25646.00	168.60	0	Spot (Block23, Row2, Column7)	460.09	425.50	103.18	0.03	0.22	300.00	310.47	300.00	40.74	0.01	0.13	90.00	75.00	0.00	125.50	160.09	362552.00	3.67	364.55	368.50
23	8	2	15913.00	25623.00	161.30	0	Spot (Block23, Row2, Column8)	365.99	383.00	47.53	0.02	0.13	303.00	327.36	303.00	85.95	0.03	0.26	45.00	0.00	0.00	80.00	62.99	263510.00	0.45	335.25	315.50
23	1	3	13818.00	25948.00	149.65	0	Spot (Block23, Row3, Column1)	1022.96	865.00	500.49	0.07	0.49	298.00	306.41	298.00	45.01	0.01	0.15	100.00	100.00	0.00	567.00	724.96	627075.00	15.92	490.08	451.50
23	2	3	14111.00	25954.00	177.60	0	Spot (Block23, Row3, Column2)	366.12	375.00	59.61	0.01	0.16	295.00	300.06	295.00	40.42	0.01	0.13	55.00	49.00	0.00	80.00	71.12	321816.00	1.63	322.62	305.50
23	3	3	14399.00	25938.00	138.00	0	Spot (Block23, Row3, Column3)	959.11	578.00	1577.35	0.22	1.64	294.00	298.28	294.00	48.64	0.01	0.16	88.00	84.00	0.00	284.00	665.11	492984.00	13.59	469.93	383.50
23	4	3	14719.00	25946.00	144.55	0	Spot (Block23, Row3, Column4)	1545.22	1343.00	817.48	0.06	0.53	296.00	301.67	296.00	47.76	0.01	0.16	100.00	100.00	0.00	1047.00	1249.22	882320.00	26.04	574.01	534.50
23	5	3	15012.00	25944.00	137.25	0	Spot (Block23, Row3, Column5)	767.59	608.00	907.31	0.10	1.18	297.00	306.44	297.00	46.52	0.01	0.15	100.00	99.00	0.00	311.00	470.59	390705.00	9.91	448.18	406.00
23	6	3	15318.00	25944.00	192.65	0	Spot (Block23, Row3, Column6)	1367.21	1151.00	665.64	0.07	0.49	301.00	318.32	301.00	53.37	0.02	0.17	100.00	100.00	0.00	850.00	1066.21	1432838.00	19.65	608.60	593.00
23	7	3	15621.00	25950.00	148.55	0	Spot (Block23, Row3, Column7)	993.55	842.00	515.32	0.07	0.52	301.00	313.77	301.00	48.25	0.02	0.15	100.00	99.00	0.00	541.00	692.55	598115.00	14.09	443.97	428.50
23	8	3	15919.00	25956.00	153.75	0	Spot (Block23, Row3, Column8)	1241.35	1174.00	398.73	0.02	0.32	303.00	316.50	303.00	45.70	0.02	0.14	100.00	100.00	0.00	871.00	938.35	808122.00	20.24	547.39	522.00
23	1	4	13813.00	26238.00	145.30	0	Spot (Block23, Row4, Column1)	1729.34	1556.00	944.31	0.05	0.55	301.00	313.85	301.00	45.50	0.02	0.14	100.00	100.00	0.00	1255.00	1428.34	997827.00	31.11	624.34	531.00
23	2	4	14128.00	26265.00	167.85	0	Spot (Block23, Row4, Column2)	390.69	398.00	64.58	0.01	0.17	302.00	315.84	302.00	51.21	0.02	0.16	72.00	36.00	0.00	96.00	88.69	304740.00	1.46	347.38	331.50
23	3	4	14419.00	26245.00	144.75	0	Spot (Block23, Row4, Column3)	6703.87	5984.00	3794.85	0.05	0.57	297.00	305.87	297.00	51.58	0.01	0.17	100.00	100.00	0.00	5687.00	6406.87	3834613.00	124.05	1493.12	1246.00
23	4	4	14701.00	26246.00	220.70	0	Spot (Block23, Row4, Column4)	341.37	317.00	53.68	0.03	0.16	296.00	298.27	296.00	38.66	0.00	0.13	41.00	35.00	0.00	21.00	45.37	476211.00	1.11	313.89	303.00
23	5	4	15016.00	26248.00	147.00	-50	Spot (Block23, Row4, Column5)	323.52	308.00	37.07	0.02	0.11	297.00	306.30	297.00	45.14	0.01	0.15	26.00	9.00	0.00	11.00	26.52	190232.00	0.38	311.42	302.50
23	6	4	15326.00	26246.00	177.65	0	Spot (Block23, Row4, Column6)	509.12	487.00	104.78	0.02	0.21	297.00	306.88	297.00	46.44	0.01	0.15	99.00	91.00	0.00	190.00	212.12	450062.00	4.35	381.56	377.00
23	7	4	15611.00	26249.00	153.90	0	Spot (Block23, Row4, Column7)	869.17	702.00	458.52	0.09	0.53	299.00	305.64	299.00	39.67	0.01	0.13	95.00	93.00	0.00	403.00	570.17	566700.00	14.20	430.22	421.00
23	8	4	15914.00	26260.00	145.55	0	Spot (Block23, Row4, Column8)	472.12	466.50	113.71	0.01	0.24	302.00	312.73	302.00	41.54	0.02	0.13	93.00	84.00	0.00	164.50	170.12	273830.00	3.84	363.16	358.00
23	1	5	13822.00	26543.00	109.85	0	Spot (Block23, Row5, Column1)	924.19	913.00	260.68	0.01	0.28	304.00	322.84	304.00	52.79	0.03	0.16	100.00	99.00	0.00	609.00	620.19	292045.00	11.39	480.45	490.50
23	2	5	14116.00	26547.00	155.15	0	Spot (Block23, Row5, Column2)	1230.97	1191.00	432.88	0.01	0.35	302.00	317.57	302.00	50.27	0.02	0.16	100.00	100.00	0.00	889.00	928.97	817361.00	18.17	541.42	532.50
23	3	5	14416.00	26541.00	181.25	0	Spot (Block23, Row5, Column3)	484.14	456.00	133.55	0.03	0.28	298.00	307.48	298.00	46.76	0.01	0.15	86.00	75.00	0.00	158.00	186.14	446858.00	3.78	340.76	319.50
23	4	5	14713.00	26547.00	144.70	0	Spot (Block23, Row5, Column4)	1110.93	1000.50	589.41	0.05	0.53	297.00	302.74	297.00	42.54	0.01	0.14	100.00	100.00	0.00	703.50	813.93	628785.00	19.00	487.16	462.00
23	5	5	15023.00	26547.00	139.35	0	Spot (Block23, Row5, Column5)	6820.56	6621.00	3543.26	0.01	0.52	300.00	314.80	300.00	54.95	0.02	0.17	100.00	100.00	0.00	6321.00	6520.56	3601254.00	118.40	1830.72	1519.00
23	6	5	15315.00	26560.00	203.45	0	Spot (Block23, Row5, Column6)	408.17	388.00	96.68	0.02	0.24	299.00	312.06	299.00	50.42	0.02	0.16	69.00	39.00	0.00	89.00	109.17	483686.00	1.91	338.25	313.00
23	7	5	15621.00	26546.00	179.40	0	Spot (Block23, Row5, Column7)	760.18	734.50	244.10	0.01	0.32	298.00	305.12	298.00	39.76	0.01	0.13	100.00	99.00	0.00	436.50	462.18	685681.00	11.45	423.06	403.00
23	8	5	15919.00	26552.00	144.40	0	Spot (Block23, Row5, Column8)	1762.74	1383.00	1089.50	0.11	0.62	299.00	307.64	299.00	39.74	0.01	0.13	100.00	100.00	0.00	1084.00	1463.74	995946.00	36.61	610.71	539.00
23	1	6	13815.00	26842.00	188.80	0	Spot (Block23, Row6, Column1)	1354.83	1193.00	668.98	0.06	0.49	305.00	326.81	305.00	60.68	0.03	0.19	100.00	100.00	0.00	888.00	1049.83	1354833.00	16.94	606.54	593.50
23	2	6	14115.00	26843.00	181.45	0	Spot (Block23, Row6, Column2)	665.98	597.00	201.72	0.05	0.30	302.00	320.94	302.00	56.23	0.03	0.18	99.00	91.00	0.00	295.00	363.98	612703.00	6.14	426.34	410.00
23	3	6	14410.00	26843.00	144.30	0	Spot (Block23, Row6, Column3)	2409.79	2223.00	1294.20	0.04	0.54	299.00	308.83	299.00	46.03	0.01	0.15	100.00	100.00	0.00	1924.00	2110.79	1371170.00	45.64	726.27	615.00
23	4	6	14710.00	26865.00	167.95	0	Spot (Block23, Row6, Column4)	371.56	381.00	57.32	0.01	0.15	296.00	302.51	296.00	45.55	0.01	0.15	66.00	42.00	0.00	85.00	75.56	290934.00	1.52	333.00	313.00
23	5	6	15021.00	26848.00	105.35	0	Spot (Block23, Row6, Column5)	5036.03	4765.00	1710.50	0.02	0.34	299.00	313.08	299.00	55.14	0.02	0.18	100.00	100.00	0.00	4466.00	4737.03	1435268.00	85.66	1653.84	1585.00
23	6	6	15301.00	26875.00	228.40	0	Spot (Block23, Row6, Column6)	392.57	383.50	93.30	0.01	0.24	301.00	313.57	301.00	46.32	0.02	0.15	62.00	39.00	0.00	82.50	91.57	588065.00	1.71	338.57	316.00
23	7	6	15620.00	26842.00	147.65	0	Spot (Block23, Row6, Column7)	1171.35	1031.00	537.36	0.06	0.46	299.00	307.15	299.00	40.59	0.01	0.13	100.00	100.00	0.00	732.00	872.35	694609.00	21.29	517.53	475.00
23	8	6	15923.00	26855.00	143.95	0	Spot (Block23, Row6, Column8)	1880.95	1612.50	1092.26	0.07	0.58	301.00	311.13	301.00	42.94	0.01	0.14	100.00	100.00	0.00	1311.50	1579.95	1068378.00	36.56	589.22	512.00
23	1	7	13816.00	27155.00	202.30	0	Spot (Block23, Row7, Column1)	387.07	388.00	71.50	0.00	0.18	302.00	321.41	302.00	54.71	0.03	0.17	68.00	23.00	0.00	86.00	85.07	449778.00	1.20	332.07	309.00
23	2	7	14118.00	27143.00	178.30	0	Spot (Block23, Row7, Column2)	374.43	385.00	58.29	0.01	0.16	300.00	310.86	300.00	45.13	0.02	0.15	65.00	41.00	0.00	85.00	74.43	333615.00	1.41	327.63	309.00
23	3	7	14433.00	27174.00	119.50	0	Spot (Block23, Row7, Column3)	375.72	379.00	115.84	0.00	0.31	298.00	307.11	298.00	41.43	0.01	0.13	55.00	48.00	0.00	81.00	77.72	142021.00	1.66	342.40	309.00
23	4	7	14697.00	27145.00	186.50	0	Spot (Block23, Row7, Column4)	363.26	387.00	58.13	0.03	0.16	296.00	301.79	296.00	39.83	0.01	0.13	57.00	53.00	0.00	91.00	67.26	357444.00	1.54	323.92	302.00
23	5	7	15028.00	27146.00	153.60	0	Spot (Block23, Row7, Column5)	472.96	472.00	94.24	0.00	0.20	300.00	306.57	300.00	46.56	0.01	0.15	94.00	82.00	0.00	172.00	172.96	306948.00	3.57	360.13	363.00
23	6	7	15312.00	27147.00	168.95	0	Spot (Block23, Row7, Column6)	707.48	700.00	186.26	0.00	0.26	303.00	316.78	303.00	53.44	0.02	0.17	99.00	97.00	0.00	397.00	404.48	563153.00	7.31	411.82	408.00
23	7	7	15607.00	27153.00	143.50	0	Spot (Block23, Row7, Column7)	1652.14	1595.50	717.36	0.02	0.43	301.00	309.84	301.00	42.31	0.01	0.14	100.00	100.00	0.00	1294.50	1351.14	915284.00	31.73	723.17	572.00
23	8	7	15913.00	27152.00	118.20	0	Spot (Block23, Row7, Column8)	619.98	605.00	128.79	0.01	0.21	304.00	316.23	304.00	44.35	0.02	0.14	100.00	99.00	0.00	301.00	315.98	229394.00	6.85	441.33	411.00
23	1	8	13823.00	27436.00	119.95	0	Spot (Block23, Row8, Column1)	748.44	681.00	337.02	0.04	0.45	310.00	332.24	310.00	53.65	0.03	0.16	100.00	97.00	0.00	371.00	438.44	286653.00	7.76	438.76	422.00
23	2	8	14113.00	27452.00	165.55	0	Spot (Block23, Row8, Column2)	417.46	402.00	71.61	0.02	0.17	300.00	311.54	300.00	42.84	0.02	0.14	82.00	73.00	0.00	102.00	117.46	317272.00	2.47	345.31	324.00
23	3	8	14410.00	27446.00	153.45	0	Spot (Block23, Row8, Column3)	872.04	707.00	444.65	0.09	0.51	299.00	311.28	299.00	43.80	0.02	0.14	100.00	94.00	0.00	408.00	573.04	562465.00	12.80	422.62	413.00
23	4	8	14711.00	27446.00	144.65	0	Spot (Block23, Row8, Column4)	2146.10	2108.00	772.95	0.01	0.36	297.00	305.33	297.00	40.13	0.01	0.13	100.00	100.00	0.00	1811.00	1849.10	1223276.00	45.88	752.53	673.50
23	5	8	15019.00	27428.00	188.65	0	Spot (Block23, Row8, Column5)	349.55	326.00	52.03	0.03	0.15	301.00	312.66	301.00	47.56	0.02	0.15	45.00	22.00	0.00	25.00	48.55	351644.00	0.78	325.02	313.50
23	6	8	15316.00	27447.00	181.70	0	Spot (Block23, Row8, Column6)	1905.93	1525.00	1104.68	0.10	0.58	307.00	326.57	307.00	60.79	0.03	0.19	100.00	100.00	0.00	1218.00	1598.93	1766793.00	25.98	706.15	702.00
23	7	8	15612.00	27440.00	148.00	0	Spot (Block23, Row8, Column7)	588.31	575.00	132.08	0.01	0.22	305.00	322.80	305.00	52.95	0.02	0.16	98.00	94.00	0.00	270.00	283.31	350631.00	5.01	412.90	398.50
23	8	8	15914.00	27451.00	147.00	-50	Spot (Block23, Row8, Column8)	411.71	378.00	130.76	0.04	0.32	307.00	323.06	307.00	44.12	0.02	0.14	55.00	40.00	0.00	71.00	104.71	241676.00	2.01	318.58	303.00
24	1	1	18323.00	25351.00	151.85	0	Spot (Block24, Row1, Column1)	12759.32	11582.00	7279.49	0.04	0.57	395.00	404.57	395.00	67.13	0.01	0.17	100.00	100.00	0.00	11187.00	12364.32	8089409.00	184.03	2989.13	2181.00
24	2	1	18616.00	25359.00	147.80	0	Spot (Block24, Row1, Column2)	1054.82	1021.50	348.93	0.01	0.33	396.00	406.34	396.00	59.16	0.01	0.15	100.00	100.00	0.00	625.50	658.82	628672.00	10.96	560.76	550.00
24	3	1	18919.00	25357.00	150.35	0	Spot (Block24, Row1, Column3)	1150.52	975.50	535.31	0.07	0.47	397.00	406.00	397.00	49.11	0.01	0.12	100.00	98.00	0.00	578.50	753.52	717924.00	15.16	576.31	575.00
24	4	1	19231.00	25357.00	124.40	0	Spot (Block24, Row1, Column4)	771.44	768.00	180.98	0.00	0.23	398.00	404.29	398.00	47.53	0.01	0.12	98.00	97.00	0.00	370.00	373.44	314748.00	7.72	502.39	505.00
24	5	1	19521.00	25355.00	149.40	0	Spot (Block24, Row1, Column5)	2394.53	1891.00	1563.96	0.10	0.65	399.00	405.63	399.00	50.32	0.01	0.12	100.00	100.00	0.00	1492.00	1995.53	1470240.00	39.53	769.68	714.50
24	6	1	19812.00	25354.00	145.45	0	Spot (Block24, Row1, Column6)	2123.45	1960.50	1092.73	0.03	0.51	396.00	401.59	396.00	49.79	0.01	0.12	100.00	100.00	0.00	1564.50	1727.45	1218861.00	34.58	779.06	690.50
24	7	1	20114.00	25360.00	88.35	0	Spot (Block24, Row1, Column7)	2806.26	2723.00	678.78	0.01	0.24	396.00	491.26	396.00	940.21	0.09	1.91	100.00	82.00	0.00	2327.00	2410.26	530384.00	2.46	1335.18	1301.50
24	8	1	20412.00	25366.00	107.45	0	Spot (Block24, Row1, Column8)	33479.38	33596.00	9821.69	0.00	0.29	401.00	504.02	401.00	943.92	0.10	1.87	100.00	100.00	0.00	33195.00	33078.38	9976856.00	34.93	7481.90	6730.50
24	1	2	18364.00	25668.00	186.05	0	Spot (Block24, Row2, Column1)	428.16	406.00	62.87	0.02	0.15	396.00	401.78	396.00	59.72	0.01	0.15	27.00	6.00	0.00	10.00	32.16	416168.00	0.44	411.14	405.00
24	2	2	18620.00	25658.00	127.05	0	Spot (Block24, Row2, Column2)	1644.90	1607.00	495.37	0.01	0.30	398.00	402.86	398.00	47.94	0.01	0.12	100.00	100.00	0.00	1209.00	1246.90	705662.00	25.91	731.66	684.00
24	3	2	18920.00	25656.00	147.00	-50	Spot (Block24, Row2, Column3)	452.73	439.50	48.89	0.01	0.11	398.00	406.79	398.00	52.59	0.01	0.13	47.00	16.00	0.00	41.50	54.73	266206.00	0.87	453.59	460.00
24	4	2	19216.00	25652.00	166.35	0	Spot (Block24, Row2, Column4)	1102.74	1075.00	291.56	0.01	0.26	399.00	411.75	399.00	54.59	0.01	0.13	100.00	100.00	0.00	676.00	703.74	846908.00	12.66	609.98	607.00
24	5	2	19518.00	25656.00	175.30	0	Spot (Block24, Row2, Column5)	712.79	682.00	184.96	0.02	0.26	401.00	413.60	401.00	48.11	0.01	0.12	99.00	96.00	0.00	281.00	311.79	611578.00	6.22	517.35	506.00
24	6	2	19809.00	25647.00	162.15	0	Spot (Block24, Row2, Column6)	648.20	600.00	164.23	0.03	0.25	402.00	414.52	402.00	51.54	0.01	0.12	98.00	75.00	0.00	198.00	246.20	471887.00	4.53	476.25	483.00
24	7	2	20123.00	25657.00	145.40	0	Spot (Block24, Row2, Column7)	888.53	841.00	254.09	0.02	0.29	399.00	480.04	399.00	860.03	0.08	1.79	7.00	0.00	0.00	442.00	489.53	510014.00	0.47	550.45	522.00
24	8	2	20435.00	25666.00	213.95	0	Spot (Block24, Row2, Column8)	449.69	434.50	48.13	0.01	0.11	400.00	515.73	400.00	1008.92	0.11	1.96	0.00	0.00	0.00	34.50	49.69	588188.00	-0.07	430.77	411.00
24	1	3	18319.00	25957.00	148.50	0	Spot (Block24, Row3, Column1)	1981.11	1747.00	1038.78	0.05	0.52	395.00	396.50	395.00	50.80	0.00	0.13	100.00	100.00	0.00	1352.00	1586.11	1192628.00	31.19	754.55	688.50
24	2	3	18632.00	25972.00	149.85	0	Spot (Block24, Row3, Column2)	480.33	489.00	58.86	0.01	0.12	395.00	398.52	395.00	48.12	0.00	0.12	69.00	46.00	0.00	94.00	85.33	295884.00	1.70	429.47	403.50
24	3	3	18911.00	25956.00	150.25	0	Spot (Block24, Row3, Column3)	752.00	697.00	208.08	0.03	0.28	399.00	407.54	399.00	55.33	0.01	0.14	100.00	96.00	0.00	298.00	353.00	463985.00	6.23	508.28	507.00
24	4	3	19219.00	25952.00	144.75	0	Spot (Block24, Row3, Column4)	1695.46	1577.00	778.98	0.03	0.46	402.00	419.18	402.00	56.18	0.02	0.13	100.00	100.00	0.00	1175.00	1293.46	964715.00	22.72	726.30	649.00
24	5	3	19521.00	25948.00	150.55	0	Spot (Block24, Row3, Column5)	708.81	673.00	224.19	0.02	0.32	403.00	421.44	403.00	51.01	0.02	0.12	99.00	82.00	0.00	270.00	305.81	441591.00	5.63	498.38	486.00
24	6	3	19818.00	25955.00	193.15	0	Spot (Block24, Row3, Column6)	1462.45	1374.00	548.95	0.03	0.38	405.00	422.40	405.00	52.12	0.02	0.12	100.00	100.00	0.00	969.00	1057.45	1542884.00	19.95	741.12	735.00
24	7	3	20125.00	25963.00	147.65	0	Spot (Block24, Row3, Column7)	1910.78	1666.50	1028.12	0.06	0.54	403.00	418.03	403.00	53.23	0.02	0.13	100.00	100.00	0.00	1263.50	1507.78	1138824.00	28.04	731.82	644.00
24	8	3	20421.00	25967.00	180.85	0	Spot (Block24, Row3, Column8)	566.96	522.50	101.32	0.04	0.18	402.00	416.06	402.00	47.33	0.01	0.11	94.00	74.00	0.00	120.50	164.96	519336.00	3.19	457.17	464.00
24	1	4	18317.00	26249.00	147.75	0	Spot (Block24, Row4, Column1)	1595.33	1396.50	753.94	0.06	0.47	393.00	395.06	393.00	52.68	0.00	0.13	100.00	100.00	0.00	1003.50	1202.33	944434.00	22.79	722.01	663.50
24	2	4	18616.00	26258.00	181.35	0	Spot (Block24, Row4, Column2)	622.39	595.00	127.54	0.02	0.20	393.00	396.16	393.00	48.66	0.00	0.12	97.00	88.00	0.00	202.00	229.39	574464.00	4.65	473.63	475.00
24	3	4	18917.00	26255.00	146.70	0	Spot (Block24, Row4, Column3)	5342.95	4802.00	2980.84	0.05	0.56	399.00	406.86	399.00	53.03	0.01	0.13	100.00	100.00	0.00	4403.00	4943.95	3141652.00	93.08	1528.88	1204.50
24	4	4	19210.00	26264.00	184.45	0	Spot (Block24, Row4, Column4)	484.24	489.00	69.65	0.00	0.14	402.00	416.29	402.00	53.70	0.02	0.13	67.00	25.00	0.00	87.00	82.24	464390.00	1.27	454.39	471.50
24	5	4	19519.00	26258.00	147.00	-50	Spot (Block24, Row4, Column5)	441.39	412.00	73.31	0.03	0.17	403.00	421.58	403.00	53.81	0.02	0.13	34.00	8.00	0.00	9.00	38.39	260863.00	0.37	430.58	407.00
24	6	4	19823.00	26253.00	183.10	0	Spot (Block24, Row4, Column6)	728.95	697.00	156.22	0.02	0.21	402.00	417.28	402.00	49.31	0.02	0.12	99.00	97.00	0.00	295.00	326.95	683022.00	6.32	510.44	495.00
24	7	4	20112.00	26258.00	147.75	0	Spot (Block24, Row4, Column7)	1480.06	1178.50	852.91	0.10	0.58	407.00	426.60	407.00	52.96	0.02	0.12	100.00	100.00	0.00	771.50	1073.06	888038.00	19.89	631.09	582.00
24	8	4	20422.00	26260.00	153.65	0	Spot (Block24, Row4, Column8)	760.00	724.50	155.50	0.02	0.20	414.00	439.89	414.00	57.68	0.03	0.13	99.00	97.00	0.00	310.50	346.00	490957.00	5.55	523.72	506.00
24	1	5	18323.00	26559.00	109.25	0	Spot (Block24, Row5, Column1)	1223.35	1146.00	327.51	0.03	0.27	395.00	402.43	395.00	55.44	0.01	0.14	100.00	100.00	0.00	751.00	828.35	376793.00	14.81	674.52	610.00
24	2	5	18617.00	26553.00	164.30	0	Spot (Block24, Row5, Column2)	608.49	588.00	126.36	0.01	0.21	397.00	404.48	397.00	51.17	0.01	0.13	94.00	78.00	0.00	191.00	211.49	453936.00	3.99	469.58	472.00
24	3	5	18915.00	26550.00	156.30	0	Spot (Block24, Row5, Column3)	1152.59	1070.00	441.41	0.03	0.38	397.00	405.35	397.00	56.16	0.01	0.14	100.00	100.00	0.00	673.00	755.59	775695.00	13.31	596.31	563.00
24	4	5	19220.00	26559.00	148.20	0	Spot (Block24, Row5, Column4)	1196.11	1047.00	579.80	0.06	0.48	399.00	414.48	399.00	57.62	0.02	0.14	100.00	90.00	0.00	648.00	797.11	716467.00	13.57	596.68	586.50
24	5	5	19526.00	26558.00	143.80	0	Spot (Block24, Row5, Column5)	8142.43	7023.50	4854.94	0.06	0.60	404.00	426.04	404.00	60.61	0.02	0.14	100.00	100.00	0.00	6619.50	7738.43	4559760.00	127.30	2146.01	1685.50
24	6	5	19818.00	26557.00	145.15	0	Spot (Block24, Row5, Column6)	692.96	667.00	169.46	0.02	0.24	405.00	422.95	405.00	53.94	0.02	0.13	94.00	85.00	0.00	262.00	287.96	396373.00	5.01	511.46	498.00
24	7	5	20121.00	26557.00	185.70	0	Spot (Block24, Row5, Column7)	1326.66	1242.00	477.63	0.03	0.36	410.00	435.45	410.00	60.38	0.03	0.14	100.00	100.00	0.00	832.00	916.66	1281550.00	14.76	673.56	674.50
24	8	5	20423.00	26563.00	146.20	0	Spot (Block24, Row5, Column8)	2921.87	2510.00	1842.10	0.07	0.63	433.00	453.04	433.00	61.96	0.02	0.14	100.00	100.00	0.00	2077.00	2488.87	1700528.00	39.85	908.50	772.00
24	1	6	18316.00	26853.00	189.80	0	Spot (Block24, Row6, Column1)	1313.40	1163.50	523.31	0.05	0.40	398.00	414.55	398.00	59.87	0.02	0.14	100.00	100.00	0.00	765.50	915.40	1331785.00	15.01	676.81	678.50
24	2	6	18619.00	26853.00	187.10	0	Spot (Block24, Row6, Column2)	1026.55	982.00	284.86	0.02	0.28	397.00	406.75	397.00	56.86	0.01	0.14	100.00	100.00	0.00	585.00	629.55	1006015.00	10.90	592.74	587.00
24	3	6	18912.00	26852.00	143.15	0	Spot (Block24, Row6, Column3)	3243.81	2962.00	1770.08	0.04	0.55	395.00	400.21	395.00	56.97	0.01	0.14	100.00	100.00	0.00	2567.00	2848.81	1793825.00	49.92	1091.41	878.00
24	4	6	19222.00	26860.00	155.15	0	Spot (Block24, Row6, Column4)	544.97	510.00	108.55	0.03	0.20	398.00	409.99	398.00	54.80	0.01	0.13	84.00	50.00	0.00	112.00	146.97	359135.00	2.46	456.73	463.50
24	5	6	19520.00	26858.00	105.50	0	Spot (Block24, Row6, Column5)	8352.09	8034.00	2440.98	0.02	0.29	400.00	417.25	400.00	58.17	0.02	0.14	100.00	100.00	0.00	7634.00	7952.09	2405403.00	136.41	2630.50	2329.00
24	6	6	19824.00	26863.00	168.00	0	Spot (Block24, Row6, Column6)	634.02	599.00	146.70	0.02	0.23	402.00	419.51	402.00	52.08	0.02	0.12	94.00	79.00	0.00	197.00	232.02	495166.00	4.12	480.53	490.50
24	7	6	20118.00	26854.00	145.35	0	Spot (Block24, Row6, Column7)	2542.68	2292.00	1349.80	0.05	0.53	412.00	434.88	412.00	57.39	0.02	0.13	100.00	100.00	0.00	1880.00	2130.68	1462039.00	36.73	869.36	766.50
24	8	6	20425.00	26863.00	145.55	0	Spot (Block24, Row6, Column8)	3166.55	2781.50	1910.08	0.06	0.60	434.00	450.51	434.00	55.12	0.02	0.12	100.00	100.00	0.00	2347.50	2732.55	1823933.00	49.27	990.24	864.00
24	1	7	18317.00	27156.00	167.70	0	Spot (Block24, Row7, Column1)	696.46	679.50	149.28	0.01	0.21	396.00	403.63	396.00	55.45	0.01	0.14	99.00	95.00	0.00	283.50	300.46	547420.00	5.28	499.46	497.50
24	2	7	18604.00	27152.00	179.90	0	Spot (Block24, Row7, Column2)	484.03	489.50	80.81	0.00	0.17	393.00	395.52	393.00	53.89	0.00	0.14	63.00	37.00	0.00	96.50	91.03	439501.00	1.64	430.23	407.00
24	3	7	18909.00	27162.00	192.90	0	Spot (Block24, Row7, Column3)	453.13	424.00	68.76	0.03	0.15	392.00	388.22	392.00	52.17	0.00	0.13	49.00	27.00	0.00	32.00	61.13	478048.00	1.24	413.79	401.50
24	4	7	19206.00	27163.00	195.35	0	Spot (Block24, Row7, Column4)	462.81	481.00	69.68	0.02	0.15	398.00	401.04	398.00	46.16	0.00	0.12	53.00	43.00	0.00	83.00	64.81	500299.00	1.34	430.21	402.00
24	5	7	19527.00	27155.00	139.05	0	Spot (Block24, Row7, Column5)	916.32	848.00	220.38	0.03	0.24	400.00	413.03	400.00	51.56	0.01	0.12	100.00	100.00	0.00	448.00	516.32	477402.00	9.76	565.24	566.00
24	6	7	19818.00	27160.00	177.15	0	Spot (Block24, Row7, Column6)	1121.54	1094.00	307.51	0.01	0.27	403.00	425.33	403.00	59.71	0.02	0.14	100.00	100.00	0.00	691.00	718.54	983589.00	11.66	618.86	607.00
24	7	7	20110.00	27163.00	146.60	0	Spot (Block24, Row7, Column7)	2918.43	2577.50	1494.65	0.05	0.51	409.00	431.21	409.00	54.04	0.02	0.13	100.00	100.00	0.00	2168.50	2509.43	1710199.00	46.03	983.30	775.50
24	8	7	20419.00	27160.00	107.75	0	Spot (Block24, Row7, Column8)	897.06	875.00	162.75	0.01	0.18	425.00	448.17	425.00	56.53	0.02	0.13	100.00	99.00	0.00	450.00	472.06	266426.00	7.94	603.89	600.50
24	1	8	18323.00	27438.00	133.50	0	Spot (Block24, Row8, Column1)	605.36	597.00	109.30	0.01	0.18	395.00	403.78	395.00	53.29	0.01	0.13	96.00	77.00	0.00	202.00	210.36	289364.00	3.78	472.17	476.00
24	2	8	18609.00	27454.00	157.40	0	Spot (Block24, Row8, Column2)	693.80	673.00	175.35	0.01	0.25	393.00	395.00	393.00	49.63	0.00	0.13	97.00	91.00	0.00	280.00	300.80	471784.00	6.02	486.52	493.00
24	3	8	18910.00	27457.00	151.10	0	Spot (Block24, Row8, Column3)	1428.07	1128.00	917.11	0.10	0.64	394.00	394.51	394.00	54.05	0.00	0.14	100.00	91.00	0.00	734.00	1034.07	896828.00	19.12	572.65	548.00
24	4	8	19218.00	27462.00	152.70	0	Spot (Block24, Row8, Column4)	807.59	793.00	208.52	0.01	0.26	398.00	400.90	398.00	46.09	0.00	0.11	99.00	98.00	0.00	395.00	409.59	516859.00	8.82	508.18	492.00
24	5	8	19507.00	27460.00	203.30	0	Spot (Block24, Row8, Column5)	455.21	426.00	63.61	0.03	0.14	399.00	406.51	399.00	49.76	0.01	0.12	44.00	24.00	0.00	27.00	56.21	532601.00	0.98	408.33	405.00
24	6	8	19819.00	27458.00	180.70	0	Spot (Block24, Row8, Column6)	2091.21	1785.00	1066.06	0.07	0.51	403.00	425.23	403.00	66.05	0.02	0.16	100.00	100.00	0.00	1382.00	1688.21	1911362.00	25.22	825.39	811.00
24	7	8	20116.00	27450.00	151.65	0	Spot (Block24, Row8, Column7)	927.09	847.00	286.52	0.04	0.31	408.00	431.23	408.00	56.01	0.02	0.13	100.00	98.00	0.00	439.00	519.09	582211.00	8.85	548.32	531.00
24	8	8	20417.00	27461.00	147.00	-50	Spot (Block24, Row8, Column8)	485.74	486.00	77.04	0.00	0.16	413.00	436.12	413.00	52.38	0.02	0.12	64.00	23.00	0.00	73.00	72.74	289016.00	0.95	452.95	473.00
25	1	1	4807.00	29815.00	147.75	0	Spot (Block25, Row1, Column1)	13689.03	12597.00	6644.98	0.04	0.49	499.00	517.84	499.00	110.37	0.02	0.21	100.00	100.00	0.00	12098.00	13190.03	8144971.00	119.34	3375.29	2869.00
25	2	1	5100.00	29820.00	145.30	0	Spot (Block25, Row1, Column2)	22119.09	20144.00	11843.50	0.04	0.54	498.00	519.44	498.00	120.81	0.02	0.23	100.00	100.00	0.00	19646.00	21621.09	12740595.00	178.80	3906.49	3280.50
25	3	1	5405.00	29824.00	151.85	0	Spot (Block25, Row1, Column3)	1041.06	959.00	344.40	0.04	0.33	497.00	508.15	497.00	93.61	0.01	0.18	98.00	86.00	0.00	462.00	544.06	661072.00	5.69	610.86	601.00
25	4	1	5713.00	29817.00	114.90	0	Spot (Block25, Row1, Column4)	13323.33	13231.00	4860.08	0.00	0.36	504.00	525.38	504.00	86.42	0.02	0.16	100.00	100.00	0.00	12727.00	12819.33	4556579.00	148.09	3507.67	2817.50
25	5	1	6003.00	29818.00	139.30	0	Spot (Block25, Row1, Column5)	2336.71	2109.00	941.72	0.04	0.40	506.00	529.75	506.00	82.29	0.02	0.16	100.00	100.00	0.00	1603.00	1830.71	1245467.00	21.96	941.89	900.00
25	6	1	6298.00	29816.00	138.45	0	Spot (Block25, Row1, Column6)	13167.77	12411.00	7154.11	0.03	0.54	510.00	539.17	510.00	91.72	0.02	0.17	100.00	100.00	0.00	11901.00	12657.77	6873577.00	137.68	3461.74	2221.50
25	7	1	6601.00	29824.00	84.35	0	Spot (Block25, Row1, Column7)	10641.44	10404.50	2396.35	0.01	0.23	509.00	634.51	509.00	987.73	0.10	1.56	100.00	100.00	0.00	9895.50	10132.44	1872893.00	10.13	3804.33	3239.00
25	8	1	6896.00	29823.00	105.65	0	Spot (Block25, Row1, Column8)	32130.64	32822.50	9880.90	0.01	0.31	581.00	667.96	581.00	996.20	0.06	1.49	100.00	100.00	0.00	32241.50	31549.64	9189364.00	31.58	8731.59	5804.50
25	1	2	4802.00	30117.00	147.00	-50	Spot (Block25, Row2, Column1)	537.60	512.00	62.96	0.02	0.12	495.00	499.95	495.00	66.64	0.00	0.13	39.00	7.00	0.00	17.00	42.60	320409.00	0.56	516.29	505.00
25	2	2	5101.00	30119.00	122.75	0	Spot (Block25, Row2, Column2)	1483.15	1491.00	343.14	0.00	0.23	493.00	501.75	493.00	95.99	0.01	0.19	100.00	100.00	0.00	998.00	990.15	593260.00	10.22	766.67	765.50
25	3	2	5416.00	30107.00	212.15	0	Spot (Block25, Row2, Column3)	549.51	533.00	51.36	0.01	0.09	496.00	498.75	496.00	56.15	0.00	0.11	45.00	7.00	0.00	37.00	53.51	704472.00	0.90	518.40	507.00
25	4	2	5702.00	30119.00	179.20	0	Spot (Block25, Row2, Column4)	989.68	964.00	255.39	0.01	0.26	501.00	519.37	501.00	87.25	0.02	0.17	100.00	90.00	0.00	463.00	488.68	888737.00	5.39	663.80	659.00
25	5	2	6001.00	30117.00	157.55	0	Spot (Block25, Row2, Column5)	1481.67	1411.50	467.67	0.02	0.32	500.00	506.83	500.00	68.89	0.01	0.14	100.00	100.00	0.00	911.50	981.67	1016427.00	14.15	779.30	737.50
25	6	2	6299.00	30116.00	171.15	0	Spot (Block25, Row2, Column6)	835.90	787.00	217.37	0.03	0.26	503.00	529.44	503.00	121.93	0.02	0.23	84.00	55.00	0.00	284.00	332.90	681257.00	2.51	600.86	598.50
25	7	2	6604.00	30121.00	161.20	0	Spot (Block25, Row2, Column7)	931.16	872.00	238.69	0.03	0.26	504.00	528.91	504.00	81.90	0.02	0.15	99.00	89.00	0.00	368.00	427.16	666709.00	4.91	626.55	614.50
25	8	2	6905.00	30133.00	247.30	0	Spot (Block25, Row2, Column8)	614.91	596.00	87.47	0.01	0.14	522.00	651.22	522.00	1061.17	0.10	1.63	0.00	0.00	0.00	74.00	92.91	1088390.00	-0.03	567.21	578.00
25	1	3	4801.00	30417.00	138.15	0	Spot (Block25, Row3, Column1)	2346.53	2210.50	952.72	0.03	0.41	486.00	483.72	486.00	64.80	0.00	0.13	100.00	100.00	0.00	1724.50	1860.53	1220197.00	28.75	909.61	860.00
25	2	3	5100.00	30419.00	191.20	0	Spot (Block25, Row3, Column2)	539.03	514.00	50.27	0.02	0.09	489.00	489.00	489.00	67.90	0.00	0.14	40.00	1.00	0.00	25.00	50.03	555741.00	0.74	499.57	497.00
25	3	3	5395.00	30433.00	142.95	0	Spot (Block25, Row3, Column3)	730.53	610.00	482.57	0.08	0.66	496.00	514.40	496.00	111.83	0.02	0.22	51.00	22.00	0.00	114.00	234.53	406174.00	1.93	575.97	584.00
25	4	3	5702.00	30417.00	136.70	0	Spot (Block25, Row3, Column4)	25407.53	23782.50	13991.10	0.03	0.55	501.00	519.27	501.00	89.09	0.02	0.17	100.00	100.00	0.00	23281.50	24906.53	12754580.00	279.36	5592.48	3512.00
25	5	3	5999.00	30418.00	179.85	0	Spot (Block25, Row3, Column5)	683.66	632.00	162.44	0.03	0.24	504.00	529.79	504.00	115.48	0.02	0.22	52.00	29.00	0.00	128.00	179.66	620760.00	1.33	540.18	517.00
25	6	3	6308.00	30419.00	221.85	0	Spot (Block25, Row3, Column6)	6112.82	4464.00	3642.07	0.14	0.60	518.00	568.20	518.00	160.06	0.04	0.28	100.00	100.00	0.00	3946.00	5594.82	8612962.00	34.64	2071.91	2039.00
25	7	3	6606.00	30424.00	143.20	0	Spot (Block25, Row3, Column7)	1578.08	1482.00	608.25	0.03	0.39	512.00	548.95	512.00	116.58	0.03	0.21	100.00	99.00	0.00	970.00	1066.08	883725.00	8.83	756.25	727.00
25	8	3	6906.00	30435.00	163.50	0	Spot (Block25, Row3, Column8)	1076.09	1044.00	291.31	0.01	0.27	523.50	551.45	523.50	75.62	0.02	0.14	98.00	93.00	0.00	520.50	552.59	799534.00	6.94	692.29	658.50
25	1	4	4803.00	30714.00	138.00	0	Spot (Block25, Row4, Column1)	24505.21	22690.00	13710.78	0.03	0.56	494.00	510.04	494.00	104.16	0.01	0.20	100.00	100.00	0.39	22196.00	24011.21	12595675.00	230.37	5008.50	3562.00
25	2	4	5101.00	30717.00	183.60	0	Spot (Block25, Row4, Column2)	1947.18	1740.00	901.46	0.05	0.46	494.00	516.42	494.00	120.62	0.02	0.23	100.00	100.00	0.00	1246.00	1453.18	1838140.00	11.86	891.06	905.00
25	3	4	5399.00	30720.00	142.30	0	Spot (Block25, Row4, Column3)	58717.13	65535.00	11585.65	0.05	0.20	499.00	540.93	499.00	162.70	0.04	0.30	100.00	100.00	67.39	65036.00	58218.13	32412092.00	357.56	12371.58	8923.50
25	4	4	5693.00	30720.00	224.50	0	Spot (Block25, Row4, Column4)	595.11	592.00	70.80	0.00	0.12	502.00	525.63	502.00	113.78	0.02	0.22	27.00	1.00	0.00	90.00	93.11	859342.00	0.61	527.27	507.00
25	5	4	6001.00	30721.00	147.00	-50	Spot (Block25, Row4, Column5)	544.04	528.00	83.04	0.01	0.15	504.00	527.48	504.00	116.53	0.02	0.22	13.00	0.00	0.00	24.00	40.04	322070.00	0.14	537.95	521.00
25	6	4	6303.00	30724.00	163.60	0	Spot (Block25, Row4, Column6)	2253.95	2145.00	662.22	0.02	0.29	509.00	544.14	509.00	114.10	0.03	0.21	100.00	100.00	0.00	1636.00	1744.95	1674685.00	14.98	980.28	860.00
25	7	4	6593.00	30724.00	143.20	0	Spot (Block25, Row4, Column7)	1595.61	1440.00	593.29	0.04	0.37	512.00	542.43	512.00	78.22	0.03	0.14	100.00	100.00	0.00	928.00	1083.61	891946.00	13.46	745.31	716.00
25	8	4	6909.00	30726.00	198.60	0	Spot (Block25, Row4, Column8)	721.59	678.00	159.08	0.03	0.22	519.00	549.35	519.00	76.53	0.02	0.14	79.00	52.00	0.00	159.00	202.59	806018.00	2.25	579.69	586.00
25	1	5	4801.00	31023.00	106.60	0	Spot (Block25, Row5, Column1)	28133.50	27614.00	9973.29	0.01	0.35	496.00	516.91	496.00	118.34	0.02	0.23	100.00	100.00	0.00	27118.00	27637.50	8243116.00	233.36	6841.35	5211.00
25	2	5	5103.00	31021.00	149.25	0	Spot (Block25, Row5, Column2)	1093.73	1069.00	242.61	0.01	0.22	500.00	527.07	500.00	124.60	0.02	0.24	99.00	92.00	0.00	569.00	593.73	668268.00	4.55	667.74	667.00
25	3	5	5400.00	31018.00	147.10	0	Spot (Block25, Row5, Column3)	9767.16	8536.00	5414.46	0.06	0.55	505.00	558.93	505.00	171.20	0.04	0.31	100.00	100.00	0.00	8031.00	9262.16	5772392.00	53.79	2018.72	1753.00
25	4	5	5700.00	31022.00	136.05	0	Spot (Block25, Row5, Column4)	6494.76	6024.50	3122.14	0.03	0.48	506.00	542.65	506.00	140.48	0.03	0.26	100.00	100.00	0.00	5518.50	5988.76	3247378.00	42.37	1798.73	1398.50
25	5	5	6008.00	31021.00	138.25	0	Spot (Block25, Row5, Column5)	52853.66	65535.00	17216.46	0.09	0.33	502.00	536.88	502.00	144.81	0.03	0.27	100.00	100.00	56.07	65033.00	52351.66	27431212.00	361.28	11732.67	9301.00
25	6	5	6305.00	31014.00	149.55	0	Spot (Block25, Row5, Column6)	897.31	896.50	231.94	0.00	0.26	507.00	539.84	507.00	110.07	0.03	0.20	87.00	71.00	0.00	389.50	390.31	545563.00	3.25	611.13	604.00
25	7	5	6602.00	31023.00	178.35	0	Spot (Block25, Row5, Column7)	2049.35	1864.00	881.49	0.04	0.43	514.00	549.35	514.00	89.46	0.03	0.16	100.00	100.00	0.00	1350.00	1535.35	1830070.00	16.77	918.83	902.50
25	8	5	6903.00	31026.00	137.90	0	Spot (Block25, Row5, Column8)	2603.69	2295.00	1166.84	0.05	0.45	523.00	552.91	523.00	82.75	0.02	0.15	100.00	100.00	0.00	1772.00	2080.69	1343505.00	24.78	1016.98	914.50
25	1	6	4796.00	31317.00	222.95	0	Spot (Block25, Row6, Column1)	4932.14	3595.50	2999.60	0.14	0.61	499.00	539.57	499.00	139.08	0.03	0.26	100.00	100.00	0.00	3096.50	4433.14	6993772.00	31.58	1835.21	1862.00
25	2	6	5092.00	31315.00	196.70	0	Spot (Block25, Row6, Column2)	1149.85	1082.00	338.44	0.03	0.29	499.00	540.30	499.00	197.95	0.03	0.37	97.00	70.00	0.00	583.00	650.85	1256790.00	3.08	730.43	721.00
25	3	6	5393.00	31317.00	138.35	0	Spot (Block25, Row6, Column3)	21361.79	19141.50	13138.46	0.05	0.62	501.00	550.04	501.00	205.49	0.04	0.37	100.00	100.00	0.00	18640.50	20860.79	11108133.00	101.28	4377.07	3158.00
25	4	6	5708.00	31325.00	185.65	0	Spot (Block25, Row6, Column4)	657.39	631.50	105.72	0.02	0.16	498.00	513.02	498.00	92.71	0.01	0.18	66.00	37.00	0.00	133.50	159.39	637673.00	1.56	555.65	553.50
25	5	6	5999.00	31321.00	102.50	0	Spot (Block25, Row6, Column5)	26411.24	26971.00	7535.09	0.01	0.29	502.00	530.02	502.00	114.03	0.02	0.22	100.00	100.00	0.00	26469.00	25909.24	7104624.00	226.98	7816.62	5689.50
25	6	6	6306.00	31322.00	191.55	0	Spot (Block25, Row6, Column6)	753.86	701.00	173.44	0.03	0.23	508.00	531.76	508.00	78.02	0.02	0.15	89.00	61.00	0.00	193.00	245.86	781004.00	2.85	589.27	595.00
25	7	6	6600.00	31322.00	138.75	0	Spot (Block25, Row6, Column7)	2034.37	1979.00	741.48	0.01	0.36	510.00	544.17	510.00	90.60	0.03	0.17	100.00	100.00	0.00	1469.00	1524.37	1053802.00	16.45	933.10	881.00
25	8	6	6909.00	31333.00	140.10	0	Spot (Block25, Row6, Column8)	2439.96	2334.00	1127.07	0.02	0.46	522.00	550.95	522.00	78.49	0.02	0.14	100.00	100.00	0.00	1812.00	1917.96	1293180.00	24.07	972.81	883.00
25	1	7	4799.00	31620.00	158.25	0	Spot (Block25, Row7, Column1)	2914.20	2787.00	1286.66	0.02	0.44	499.00	529.00	499.00	117.78	0.03	0.22	100.00	100.00	0.00	2288.00	2415.20	1999138.00	20.25	1017.70	1009.00
25	2	7	5096.00	31607.00	150.85	0	Spot (Block25, Row7, Column2)	820.10	797.00	171.61	0.01	0.21	498.00	515.91	498.00	84.61	0.02	0.16	98.00	77.00	0.00	299.00	322.10	512564.00	3.60	585.91	597.00
25	3	7	5390.00	31623.00	198.55	0	Spot (Block25, Row7, Column3)	584.37	587.00	82.37	0.00	0.14	496.00	504.85	496.00	74.26	0.01	0.15	63.00	18.00	0.00	91.00	88.37	652162.00	1.07	538.41	516.00
25	4	7	5698.00	31623.00	182.25	0	Spot (Block25, Row7, Column4)	684.14	669.50	136.33	0.01	0.20	494.00	498.06	494.00	60.23	0.00	0.12	84.00	61.00	0.00	175.50	190.14	634879.00	3.09	558.13	531.00
25	5	7	6007.00	31622.00	150.90	0	Spot (Block25, Row7, Column5)	971.70	924.00	261.47	0.02	0.27	501.00	526.76	501.00	84.21	0.02	0.16	99.00	96.00	0.00	423.00	470.70	602457.00	5.28	681.68	694.50
25	6	7	6300.00	31623.00	189.20	0	Spot (Block25, Row7, Column6)	1365.18	1328.00	431.03	0.01	0.32	516.00	567.07	516.00	162.91	0.04	0.29	99.00	89.00	0.00	812.00	849.18	1376104.00	4.90	762.34	779.00
25	7	7	6592.00	31627.00	139.80	0	Spot (Block25, Row7, Column7)	7669.98	7289.00	3521.18	0.02	0.46	512.00	549.83	512.00	96.45	0.03	0.18	100.00	100.00	0.00	6777.00	7157.98	4095772.00	73.82	2102.31	1805.00
25	8	7	6900.00	31625.00	147.00	-50	Spot (Block25, Row7, Column8)	561.31	529.50	89.87	0.03	0.16	514.00	554.21	514.00	87.92	0.03	0.16	33.00	7.00	0.00	15.50	47.31	332295.00	0.08	559.41	585.00
25	1	8	4812.00	31912.00	117.75	0	Spot (Block25, Row8, Column1)	833.83	811.00	129.70	0.01	0.16	497.00	508.02	497.00	73.78	0.01	0.15	98.00	96.00	0.00	314.00	336.83	308516.00	4.42	604.01	592.00
25	2	8	5105.00	31915.00	171.05	0	Spot (Block25, Row8, Column2)	736.59	701.00	131.43	0.02	0.18	495.00	498.48	495.00	57.07	0.00	0.11	95.00	87.00	0.00	206.00	241.59	596639.00	4.17	565.03	578.50
25	3	8	5392.00	31916.00	142.45	0	Spot (Block25, Row8, Column3)	1516.30	1337.00	593.19	0.05	0.39	497.00	503.03	497.00	58.47	0.01	0.12	100.00	100.00	0.00	840.00	1019.30	830930.00	17.33	727.25	693.50
25	4	8	5698.00	31918.00	143.80	0	Spot (Block25, Row8, Column4)	1592.76	1579.00	502.83	0.00	0.32	498.00	512.43	498.00	63.34	0.01	0.12	100.00	100.00	0.00	1081.00	1094.76	888761.00	17.06	766.66	697.00
25	5	8	6000.00	31936.00	194.65	0	Spot (Block25, Row8, Column5)	643.42	614.00	91.28	0.02	0.14	507.00	557.41	507.00	161.88	0.04	0.29	40.00	1.00	0.00	107.00	136.42	690393.00	0.53	586.60	588.00
25	6	8	6302.00	31922.00	209.95	0	Spot (Block25, Row8, Column6)	7921.77	4806.50	6172.79	0.22	0.78	559.00	602.04	559.00	211.76	0.03	0.35	100.00	100.00	0.00	4247.50	7362.77	10013123.00	34.57	2316.84	2326.00
25	7	8	6595.00	31920.00	137.80	0	Spot (Block25, Row8, Column7)	2810.74	2630.00	1252.34	0.03	0.45	513.00	563.38	513.00	144.60	0.04	0.26	100.00	100.00	0.00	2117.00	2297.74	1436289.00	15.54	1024.46	900.00
25	8	8	6895.00	31929.00	82.50	0	Spot (Block25, Row8, Column8)	1911.21	1886.00	536.93	0.01	0.28	526.00	556.97	526.00	88.34	0.02	0.16	100.00	100.00	0.00	1360.00	1385.21	322995.00	15.33	1009.52	960.00
26	1	1	9308.00	29826.00	148.65	0	Spot (Block26, Row1, Column1)	14866.88	13473.00	7645.19	0.04	0.51	692.00	721.32	692.00	146.89	0.02	0.20	100.00	100.00	0.00	12781.00	14174.88	9039061.00	96.30	3937.41	3121.00
26	2	1	9598.00	29831.00	143.85	0	Spot (Block26, Row1, Column2)	1941.43	1762.50	753.45	0.04	0.39	679.00	679.73	679.00	131.31	0.00	0.19	99.00	99.00	0.00	1083.50	1262.43	1083317.00	9.61	1035.78	945.00
26	3	1	9906.00	29835.00	139.20	0	Spot (Block26, Row1, Column3)	2532.67	2382.00	1322.06	0.03	0.52	667.00	664.91	667.00	120.47	0.00	0.18	100.00	92.00	0.00	1715.00	1865.67	1329653.00	15.50	1149.16	1049.50
26	4	1	10214.00	29831.00	119.85	0	Spot (Block26, Row1, Column4)	1250.51	1268.00	273.97	0.01	0.22	674.00	668.97	674.00	119.29	0.00	0.18	98.00	87.00	0.00	594.00	576.51	473944.00	4.88	833.73	855.00
26	5	1	10504.00	29832.00	141.65	0	Spot (Block26, Row1, Column5)	7090.88	6124.00	4928.26	0.06	0.70	611.00	653.53	611.00	117.45	0.03	0.18	100.00	100.00	0.00	5513.00	6479.88	3864528.00	54.81	1816.13	1583.00
26	6	1	10800.00	29832.00	138.50	0	Spot (Block26, Row1, Column6)	5671.72	5318.00	3007.60	0.03	0.53	609.00	653.27	609.00	123.06	0.03	0.19	100.00	100.00	0.00	4709.00	5062.72	2943622.00	40.78	1831.86	1478.00
26	7	1	11099.00	29840.00	82.95	0	Spot (Block26, Row1, Column7)	7094.80	6814.00	1882.17	0.02	0.27	620.00	749.86	620.00	993.17	0.08	1.32	100.00	100.00	0.00	6194.00	6474.80	1227400.00	6.39	2583.55	2345.50
26	8	1	11394.00	29837.00	105.35	0	Spot (Block26, Row1, Column8)	36201.18	36882.00	10490.92	0.01	0.29	675.00	765.21	675.00	981.11	0.05	1.28	100.00	100.00	0.35	36207.00	35526.18	10244934.00	36.12	9813.38	8176.00
26	1	2	9263.00	30089.00	185.90	0	Spot (Block26, Row2, Column1)	780.59	774.00	148.70	0.00	0.19	687.00	712.48	687.00	146.76	0.02	0.21	29.00	10.00	0.00	87.00	93.59	760292.00	0.46	783.31	796.00
26	2	2	9609.00	30131.00	127.25	0	Spot (Block26, Row2, Column2)	3457.37	3256.00	1269.71	0.03	0.37	674.00	671.46	674.00	130.43	0.00	0.19	100.00	100.00	0.00	2582.00	2783.37	1490128.00	21.36	1328.11	1215.00
26	3	2	9913.00	30130.00	162.20	0	Spot (Block26, Row2, Column3)	745.94	679.00	134.20	0.04	0.18	609.00	654.58	609.00	126.02	0.03	0.19	44.00	22.00	0.00	70.00	136.94	543046.00	0.72	704.33	680.00
26	4	2	10208.00	30131.00	161.20	0	Spot (Block26, Row2, Column4)	2088.05	2023.00	631.83	0.01	0.30	608.00	652.43	608.00	120.67	0.03	0.18	100.00	99.00	0.00	1415.00	1480.05	1492959.00	11.90	1040.45	1021.00
26	5	2	10508.00	30133.00	169.30	0	Spot (Block26, Row2, Column5)	885.49	879.00	207.69	0.00	0.23	603.00	642.48	603.00	110.42	0.03	0.17	79.00	55.00	0.00	276.00	282.49	706620.00	2.20	712.69	700.00
26	6	2	10801.00	30131.00	144.85	0	Spot (Block26, Row2, Column6)	1562.02	1507.00	508.55	0.02	0.33	608.00	656.58	608.00	128.16	0.03	0.20	100.00	98.00	0.00	899.00	954.02	891912.00	7.06	875.42	834.00
26	7	2	11104.00	30135.00	146.10	0	Spot (Block26, Row2, Column7)	1499.85	1385.50	612.91	0.03	0.41	613.00	746.83	613.00	1027.75	0.09	1.38	29.00	4.00	0.00	772.50	886.85	878912.00	0.73	886.67	875.00
26	8	2	11404.00	30136.00	147.00	-50	Spot (Block26, Row2, Column8)	766.11	784.00	129.88	0.01	0.17	677.00	770.30	677.00	1012.96	0.06	1.32	0.00	0.00	0.00	107.00	89.11	450471.00	-0.00	731.36	692.50
26	1	3	9306.00	30430.00	142.65	0	Spot (Block26, Row3, Column1)	5827.70	5209.00	3448.98	0.05	0.59	677.00	679.18	677.00	125.96	0.00	0.19	100.00	100.00	0.00	4532.00	5150.70	3234373.00	40.87	1720.25	1530.00
26	2	3	9607.00	30431.00	198.00	0	Spot (Block26, Row3, Column2)	772.50	772.00	123.87	0.00	0.16	649.00	664.93	649.00	123.29	0.01	0.19	49.00	18.00	0.00	123.00	123.50	858250.00	0.87	713.35	692.50
26	3	3	9900.00	30438.00	141.70	0	Spot (Block26, Row3, Column3)	1629.40	1554.00	625.61	0.02	0.38	629.00	660.20	629.00	123.22	0.02	0.19	99.00	91.00	0.00	925.00	1000.40	884762.00	7.87	945.76	874.50
26	4	3	10202.00	30430.00	139.35	0	Spot (Block26, Row3, Column4)	4550.09	4044.00	2428.48	0.05	0.53	602.00	642.31	602.00	114.65	0.03	0.18	100.00	100.00	0.00	3442.00	3948.09	2379697.00	34.08	1697.30	1416.00
26	5	3	10509.00	30430.00	155.95	0	Spot (Block26, Row3, Column5)	1321.70	1156.50	640.60	0.06	0.48	607.00	649.51	607.00	127.58	0.03	0.20	97.00	79.00	0.00	549.50	714.70	885540.00	5.27	784.52	793.00
26	6	3	10803.00	30429.00	195.45	0	Spot (Block26, Row3, Column6)	3964.63	3326.00	2022.32	0.08	0.51	663.00	671.99	663.00	145.05	0.01	0.22	100.00	100.00	0.00	2663.00	3301.63	4277832.00	22.70	1579.54	1550.00
26	7	3	11108.00	30435.00	138.25	0	Spot (Block26, Row3, Column7)	4196.76	3548.00	2530.39	0.07	0.60	615.00	660.42	615.00	135.59	0.03	0.21	100.00	100.00	0.00	2933.00	3581.76	2173923.00	26.08	1437.80	1184.00
26	8	3	11405.00	30448.00	147.90	0	Spot (Block26, Row3, Column8)	1192.91	1118.00	306.23	0.03	0.26	613.50	657.36	613.50	125.16	0.03	0.19	97.00	88.00	0.00	504.50	579.41	712167.00	4.28	819.84	822.00
26	1	4	9305.00	30727.00	138.85	0	Spot (Block26, Row4, Column1)	4874.53	4447.00	2532.72	0.04	0.52	686.00	694.02	686.00	127.13	0.01	0.18	100.00	100.00	0.00	3761.00	4188.53	2539628.00	32.88	1583.61	1387.00
26	2	4	9602.00	30727.00	193.85	0	Spot (Block26, Row4, Column2)	851.19	800.00	170.00	0.03	0.20	680.00	682.80	680.00	128.92	0.00	0.19	46.00	24.00	0.00	120.00	171.19	897154.00	1.31	772.84	791.00
26	3	4	9905.00	30730.00	141.15	0	Spot (Block26, Row4, Column3)	16119.74	15007.50	8570.04	0.03	0.53	675.00	675.26	675.00	127.07	0.00	0.19	100.00	100.00	0.00	14332.50	15444.74	8672420.00	121.55	3909.84	2655.00
26	4	4	10185.00	30739.00	174.90	0	Spot (Block26, Row4, Column4)	804.32	790.00	151.67	0.01	0.19	621.00	663.27	621.00	122.57	0.03	0.18	60.00	34.00	0.00	169.00	183.32	689298.00	1.15	716.74	678.50
26	5	4	10503.00	30733.00	147.00	-50	Spot (Block26, Row4, Column5)	685.22	681.00	121.58	0.00	0.18	612.00	656.04	612.00	126.75	0.03	0.19	28.00	9.00	0.00	69.00	73.22	402227.00	0.23	659.09	644.00
26	6	4	10803.00	30738.00	177.80	0	Spot (Block26, Row4, Column6)	1155.92	1108.00	247.98	0.02	0.21	616.00	656.49	616.00	134.09	0.03	0.20	99.00	86.00	0.00	492.00	539.92	1022986.00	3.72	820.03	804.00
26	7	4	11099.00	30737.00	145.35	0	Spot (Block26, Row4, Column7)	3073.81	2499.50	2033.42	0.09	0.66	665.00	661.91	665.00	125.45	0.00	0.19	99.00	92.00	0.00	1834.50	2408.81	1770517.00	19.23	1077.14	1024.50
26	8	4	11407.00	30738.00	157.65	0	Spot (Block26, Row4, Column8)	1333.89	1247.00	449.41	0.03	0.34	675.00	666.15	675.00	121.55	0.01	0.18	94.00	80.00	0.00	572.00	658.89	920387.00	5.49	816.68	816.50
26	1	5	9306.00	31033.00	107.25	0	Spot (Block26, Row5, Column1)	2110.75	2091.00	520.36	0.00	0.25	695.00	730.98	695.00	150.78	0.02	0.21	100.00	100.00	0.00	1396.00	1415.75	622670.00	9.15	1128.50	1115.50
26	2	5	9602.00	31035.00	142.90	0	Spot (Block26, Row5, Column2)	1274.51	1233.00	277.95	0.01	0.22	687.00	694.37	687.00	121.84	0.00	0.18	99.00	90.00	0.00	546.00	587.51	707355.00	4.76	898.73	896.50
26	3	5	9906.00	31036.00	166.45	0	Spot (Block26, Row5, Column3)	1064.96	1003.50	252.74	0.03	0.24	683.00	687.42	683.00	127.94	0.00	0.19	82.00	60.00	0.00	320.50	381.96	813626.00	2.95	804.32	789.00
26	4	5	10202.00	31033.00	143.80	0	Spot (Block26, Row5, Column4)	2832.76	2351.00	1578.61	0.08	0.56	680.00	686.76	680.00	134.17	0.00	0.20	100.00	93.00	0.00	1671.00	2152.76	1580680.00	15.99	1118.26	1091.00
26	5	5	10506.00	31032.00	137.45	0	Spot (Block26, Row5, Column5)	24669.76	22567.50	13302.74	0.04	0.54	675.00	683.50	675.00	145.93	0.01	0.21	100.00	100.00	0.00	21892.50	23994.76	12581577.00	164.37	5704.76	4181.00
26	6	5	10805.00	31031.00	144.20	0	Spot (Block26, Row5, Column6)	1588.57	1508.00	547.41	0.02	0.34	613.00	657.44	613.00	128.89	0.03	0.20	100.00	91.00	0.00	895.00	975.57	903898.00	7.22	930.39	915.50
26	7	5	11106.00	31032.00	163.95	0	Spot (Block26, Row5, Column7)	2273.18	2135.50	801.26	0.03	0.35	671.00	668.31	671.00	133.72	0.00	0.20	100.00	99.00	0.00	1464.50	1602.18	1682152.00	12.00	1129.03	1111.00
26	8	5	11403.00	31041.00	141.65	0	Spot (Block26, Row5, Column8)	7359.41	6292.00	5094.15	0.07	0.69	668.00	665.17	668.00	121.96	0.00	0.18	100.00	100.00	0.00	5624.00	6691.41	3996159.00	54.89	2093.32	1613.00
26	1	6	9299.00	31327.00	195.30	0	Spot (Block26, Row6, Column1)	3515.18	2915.50	1785.86	0.08	0.51	712.50	768.43	712.50	177.35	0.03	0.23	100.00	99.00	0.00	2203.00	2802.68	3796397.00	15.49	1584.63	1538.00
26	2	6	9605.00	31335.00	198.00	0	Spot (Block26, Row6, Column2)	1310.98	1225.50	352.86	0.03	0.27	696.00	732.29	696.00	155.50	0.02	0.21	95.00	83.00	0.00	529.50	614.98	1449948.00	3.72	931.42	913.00
26	3	6	9897.00	31329.00	139.20	0	Spot (Block26, Row6, Column3)	9034.72	8111.00	5236.09	0.05	0.58	693.00	712.31	693.00	131.03	0.01	0.18	100.00	100.00	0.00	7418.00	8341.72	4716124.00	63.52	2662.82	2180.00
26	4	6	10184.00	31341.00	167.10	0	Spot (Block26, Row6, Column4)	922.54	875.00	221.80	0.02	0.24	687.00	721.07	687.00	540.00	0.02	0.75	11.00	0.00	0.00	188.00	235.54	713123.00	0.37	817.12	792.00
26	5	6	10503.00	31332.00	104.25	0	Spot (Block26, Row6, Column5)	26882.80	26219.00	9426.51	0.01	0.35	675.00	702.43	675.00	532.45	0.02	0.76	100.00	100.00	0.00	25544.00	26207.80	7446535.00	49.17	7821.37	5938.50
26	6	6	10808.00	31343.00	165.85	0	Spot (Block26, Row6, Column6)	985.74	922.50	298.06	0.03	0.30	609.00	657.25	609.00	124.33	0.03	0.19	73.00	58.00	0.00	313.50	376.74	749164.00	2.64	730.84	712.00
26	7	6	11104.00	31333.00	142.35	0	Spot (Block26, Row6, Column7)	5644.36	4869.00	3316.30	0.06	0.59	607.00	654.80	607.00	127.64	0.03	0.19	100.00	100.00	0.00	4262.00	5037.36	3110042.00	39.09	1729.81	1455.50
26	8	6	11411.00	31343.00	140.25	0	Spot (Block26, Row6, Column8)	6785.23	5645.00	4544.04	0.08	0.67	608.00	651.15	608.00	123.96	0.03	0.19	100.00	100.00	0.00	5037.00	6177.23	3616530.00	49.48	2061.06	1562.00
26	1	7	9310.00	31622.00	152.40	0	Spot (Block26, Row7, Column1)	928.86	904.00	207.61	0.01	0.22	696.00	740.39	696.00	163.94	0.03	0.22	60.00	32.00	0.00	208.00	232.86	593540.00	1.15	822.61	812.00
26	2	7	9594.00	31630.00	165.60	0	Spot (Block26, Row7, Column2)	884.93	896.50	165.28	0.01	0.19	689.00	701.65	689.00	133.68	0.01	0.19	56.00	33.00	0.00	207.50	195.93	672544.00	1.37	804.31	792.00
26	3	7	9901.00	31632.00	147.00	-50	Spot (Block26, Row7, Column3)	786.72	787.00	131.06	0.00	0.17	689.00	702.42	689.00	136.80	0.01	0.19	30.00	8.00	0.00	98.00	97.72	468097.00	0.62	758.26	700.00
26	4	7	10213.00	31634.00	151.95	0	Spot (Block26, Row7, Column4)	828.03	782.00	170.37	0.02	0.21	682.00	713.22	682.00	540.80	0.02	0.76	1.00	0.00	0.00	100.00	146.03	526630.00	0.21	777.10	754.50
26	5	7	10511.00	31630.00	141.65	0	Spot (Block26, Row7, Column5)	1487.34	1428.00	345.12	0.02	0.23	678.00	701.85	678.00	538.12	0.02	0.77	71.00	26.00	0.00	750.00	809.34	807625.00	1.46	951.04	936.00
26	6	7	10798.00	31635.00	175.50	0	Spot (Block26, Row7, Column6)	1681.94	1607.00	485.12	0.02	0.29	674.00	680.69	674.00	151.63	0.00	0.22	99.00	96.00	0.00	933.00	1007.94	1446467.00	6.60	966.68	955.50
26	7	7	11097.00	31638.00	140.50	0	Spot (Block26, Row7, Column7)	7070.29	6240.50	4262.50	0.05	0.60	618.00	659.16	618.00	135.03	0.03	0.20	100.00	100.00	0.00	5622.50	6452.29	3803818.00	47.48	2013.79	1733.50
26	8	7	11405.00	31636.00	128.65	0	Spot (Block26, Row7, Column8)	1992.82	1913.00	478.51	0.02	0.24	668.00	672.87	668.00	139.17	0.00	0.21	100.00	100.00	0.00	1245.00	1324.82	872853.00	9.48	1105.92	1120.00
26	1	8	9310.00	31925.00	128.85	0	Spot (Block26, Row8, Column1)	1078.57	1002.00	410.29	0.03	0.38	691.00	732.29	691.00	140.35	0.03	0.19	83.00	59.00	0.00	311.00	387.57	475649.00	2.47	835.91	811.00
26	2	8	9596.00	31931.00	150.15	0	Spot (Block26, Row8, Column2)	1275.91	1228.00	366.93	0.02	0.29	689.00	716.91	689.00	139.29	0.02	0.19	91.00	80.00	0.00	539.00	586.91	787238.00	4.01	885.37	863.00
26	3	8	9895.00	31931.00	142.60	0	Spot (Block26, Row8, Column3)	2948.38	2343.00	1892.61	0.10	0.64	686.00	697.81	686.00	133.60	0.01	0.19	93.00	89.00	0.00	1657.00	2262.38	1639299.00	16.85	1130.60	1028.00
26	4	8	10201.00	31935.00	145.20	0	Spot (Block26, Row8, Column4)	1632.09	1583.00	429.74	0.01	0.26	683.00	682.25	683.00	123.88	0.00	0.18	100.00	99.00	0.00	900.00	949.09	936820.00	7.67	922.66	937.50
26	5	8	10500.00	31954.00	158.25	0	Spot (Block26, Row8, Column5)	812.41	791.00	140.19	0.01	0.17	681.00	687.37	681.00	146.76	0.00	0.21	38.00	14.00	0.00	110.00	131.41	558123.00	0.85	743.19	710.50
26	6	8	10803.00	31935.00	182.35	0	Spot (Block26, Row8, Column6)	4785.89	3862.00	2792.50	0.09	0.58	684.00	695.50	684.00	172.47	0.01	0.25	100.00	100.00	0.00	3178.00	4101.89	4470018.00	23.72	1638.53	1652.00
26	7	8	11094.00	31931.00	143.35	0	Spot (Block26, Row8, Column7)	1773.41	1673.00	629.88	0.03	0.36	668.00	671.78	668.00	151.60	0.00	0.23	99.00	92.00	0.00	1005.00	1105.41	998430.00	7.27	912.91	889.00
26	8	8	11401.00	31937.00	147.00	-50	Spot (Block26, Row8, Column8)	808.18	785.50	228.35	0.01	0.28	673.00	678.94	673.00	138.02	0.00	0.20	46.00	25.00	0.00	112.50	135.18	480057.00	0.94	622.54	589.00
27	1	1	13811.00	29839.00	150.80	0	Spot (Block27, Row1, Column1)	16423.04	14713.00	8772.45	0.05	0.53	692.00	709.36	692.00	146.97	0.01	0.21	100.00	100.00	0.00	14021.00	15731.04	10198708.00	106.92	3971.79	2932.50
27	2	1	14104.00	29846.00	158.50	0	Spot (Block27, Row1, Column2)	1338.29	1254.50	403.57	0.03	0.30	688.00	694.83	688.00	136.19	0.00	0.20	94.00	82.00	0.00	566.50	650.29	926095.00	4.72	869.55	827.50
27	3	1	14406.00	29845.00	158.05	0	Spot (Block27, Row1, Column3)	1324.08	1149.50	514.23	0.06	0.39	675.00	673.82	675.00	122.19	0.00	0.18	92.00	80.00	0.00	474.50	649.08	908321.00	5.32	831.11	832.00
27	4	1	14708.00	29850.00	144.85	0	Spot (Block27, Row1, Column4)	1217.52	1177.00	307.22	0.01	0.25	676.00	672.11	676.00	118.32	0.00	0.18	92.00	84.00	0.00	501.00	541.52	696423.00	4.61	862.55	838.00
27	5	1	15005.00	29842.00	143.05	0	Spot (Block27, Row1, Column5)	3411.31	3060.00	2014.09	0.05	0.59	677.00	671.70	677.00	120.54	0.00	0.18	100.00	92.00	0.00	2383.00	2734.31	1900100.00	22.73	1297.22	1117.50
27	6	1	15302.00	29840.00	140.90	0	Spot (Block27, Row1, Column6)	2992.54	2580.50	1373.11	0.06	0.46	681.00	684.02	681.00	125.97	0.00	0.18	100.00	100.00	0.00	1899.50	2311.54	1604000.00	18.33	1272.67	1147.00
27	7	1	15602.00	29853.00	84.40	0	Spot (Block27, Row1, Column7)	3174.36	3040.50	810.30	0.02	0.26	687.50	703.85	687.50	138.75	0.01	0.20	100.00	100.00	0.00	2353.00	2486.86	545990.00	17.81	1474.66	1405.00
27	8	1	15896.00	29852.00	108.35	0	Spot (Block27, Row1, Column8)	37697.73	37304.00	12157.53	0.00	0.32	697.00	733.84	697.00	154.46	0.02	0.21	100.00	100.00	1.30	36607.00	37000.73	11610902.00	239.31	8547.15	6669.00
27	1	2	13794.00	30159.00	180.90	0	Spot (Block27, Row2, Column1)	783.58	779.50	142.16	0.00	0.18	687.00	708.83	687.00	140.38	0.01	0.20	29.00	11.00	0.00	92.50	96.58	717762.00	0.53	738.43	700.00
27	2	2	14109.00	30143.00	125.45	0	Spot (Block27, Row2, Column2)	2092.44	2000.50	580.05	0.02	0.28	688.00	699.46	688.00	130.56	0.01	0.19	100.00	99.00	0.00	1312.50	1404.44	878825.00	10.67	1085.30	1078.00
27	3	2	14400.00	30142.00	201.55	0	Spot (Block27, Row2, Column3)	797.59	785.00	135.35	0.01	0.17	684.00	689.95	684.00	132.61	0.00	0.19	31.00	11.00	0.00	101.00	113.59	918023.00	0.81	743.23	700.00
27	4	2	14711.00	30144.00	167.35	0	Spot (Block27, Row2, Column4)	1273.17	1199.00	300.72	0.03	0.24	677.00	674.71	677.00	118.07	0.00	0.17	99.00	93.00	0.00	522.00	596.17	989252.00	5.07	868.21	883.00
27	5	2	15007.00	30143.00	167.30	0	Spot (Block27, Row2, Column5)	1203.73	1188.00	278.71	0.01	0.23	658.00	660.93	658.00	115.47	0.00	0.17	98.00	88.00	0.00	530.00	545.73	938909.00	4.70	834.79	819.00
27	6	2	15307.00	30136.00	141.70	0	Spot (Block27, Row2, Column6)	1088.15	1006.00	293.32	0.03	0.27	673.00	670.81	673.00	121.33	0.00	0.18	82.00	61.00	0.00	333.00	415.15	591954.00	3.44	822.05	797.00
27	7	2	15605.00	30148.00	143.30	0	Spot (Block27, Row2, Column7)	1207.06	1122.00	300.63	0.03	0.25	678.00	679.50	678.00	120.43	0.00	0.18	94.00	84.00	0.00	444.00	529.06	679576.00	4.38	844.45	843.00
27	8	2	15910.00	30147.00	191.80	0	Spot (Block27, Row2, Column8)	793.59	791.00	136.84	0.00	0.17	690.00	713.42	690.00	148.88	0.01	0.21	32.00	8.00	0.00	101.00	103.59	826917.00	0.54	755.87	740.00
27	1	3	13805.00	30443.00	146.15	0	Spot (Block27, Row3, Column1)	2877.53	2578.00	1433.73	0.05	0.50	687.00	703.92	687.00	123.41	0.01	0.18	100.00	99.00	0.00	1891.00	2190.53	1677602.00	17.61	1220.97	1108.00
27	2	3	14105.00	30441.00	178.55	0	Spot (Block27, Row3, Column2)	830.07	792.50	156.82	0.02	0.19	689.00	707.91	689.00	121.45	0.01	0.17	42.00	22.00	0.00	103.50	141.07	738759.00	1.01	777.93	777.00
27	3	3	14390.00	30440.00	125.20	0	Spot (Block27, Row3, Column3)	2546.55	1413.00	4972.01	0.26	1.95	690.00	710.02	690.00	141.34	0.01	0.20	100.00	92.00	0.00	723.00	1856.55	1067006.00	12.99	1295.26	1246.50
27	4	3	14705.00	30442.00	143.40	0	Spot (Block27, Row3, Column4)	2177.52	2002.00	848.77	0.04	0.39	686.00	694.12	686.00	141.19	0.01	0.20	100.00	99.00	0.00	1316.00	1491.52	1215055.00	10.51	1064.34	1032.00
27	5	3	15011.00	30424.00	145.90	0	Spot (Block27, Row3, Column5)	1572.21	1104.00	2630.22	0.15	1.67	680.00	677.90	680.00	122.84	0.00	0.18	90.00	75.00	0.00	424.00	892.21	910308.00	7.28	902.04	861.00
27	6	3	15307.00	30443.00	186.80	0	Spot (Block27, Row3, Column6)	2201.78	1938.50	919.98	0.06	0.42	681.00	684.32	681.00	122.20	0.00	0.18	100.00	99.00	0.00	1257.50	1520.78	2162144.00	12.42	1111.64	1094.00
27	7	3	15608.00	30446.00	147.65	0	Spot (Block27, Row3, Column7)	1956.17	1704.50	964.40	0.06	0.49	684.00	690.32	684.00	120.76	0.00	0.17	97.00	88.00	0.00	1020.50	1272.17	1161967.00	10.48	986.08	942.00
27	8	3	15909.00	30463.00	159.75	0	Spot (Block27, Row3, Column8)	1309.87	1214.00	365.07	0.03	0.28	688.00	705.39	688.00	125.41	0.01	0.18	97.00	90.00	0.00	526.00	621.87	915599.00	4.82	890.57	825.50
27	1	4	13803.00	30736.00	146.50	0	Spot (Block27, Row4, Column1)	2456.84	2334.00	1069.82	0.02	0.44	692.50	719.75	692.50	127.70	0.02	0.18	100.00	99.00	0.00	1641.50	1764.34	1437254.00	13.60	1136.68	1067.00
27	2	4	14104.00	30747.00	193.00	0	Spot (Block27, Row4, Column2)	980.55	956.50	204.52	0.01	0.21	690.00	710.80	690.00	128.92	0.01	0.18	75.00	50.00	0.00	266.50	290.55	1033496.00	2.09	823.79	793.00
27	3	4	14404.00	30742.00	143.70	0	Spot (Block27, Row4, Column3)	7139.97	6616.00	3432.37	0.03	0.48	688.00	711.81	688.00	143.22	0.01	0.20	100.00	100.00	0.00	5928.00	6451.97	4005524.00	44.88	2027.90	1714.50
27	4	4	14696.00	30726.00	182.80	0	Spot (Block27, Row4, Column4)	874.87	881.00	143.23	0.00	0.16	686.00	700.51	686.00	127.26	0.01	0.18	55.00	30.00	0.00	195.00	188.87	819757.00	1.37	770.95	760.50
27	5	4	15005.00	30745.00	147.00	-50	Spot (Block27, Row4, Column5)	732.87	684.00	277.82	0.03	0.38	684.00	688.55	684.00	120.75	0.00	0.18	26.00	7.00	0.00	0.00	48.87	430927.00	0.37	704.84	696.00
27	6	4	15307.00	30748.00	181.75	0	Spot (Block27, Row4, Column6)	1379.40	1350.00	308.36	0.01	0.22	685.00	688.34	685.00	119.93	0.00	0.17	100.00	96.00	0.00	665.00	694.40	1277327.00	5.76	932.04	918.00
27	7	4	15600.00	30747.00	148.45	0	Spot (Block27, Row4, Column7)	1690.08	1435.00	839.54	0.07	0.50	689.00	705.96	689.00	140.53	0.01	0.20	90.00	80.00	0.00	746.00	1001.08	1017430.00	7.00	937.12	940.50
27	8	4	15906.00	30758.00	167.05	0	Spot (Block27, Row4, Column8)	1025.62	1001.00	229.36	0.01	0.22	691.00	710.58	691.00	119.07	0.01	0.17	79.00	63.00	0.00	310.00	334.62	792804.00	2.65	805.29	801.00
27	1	5	13807.00	31049.00	143.90	0	Spot (Block27, Row5, Column1)	2107.80	1960.00	777.21	0.03	0.37	697.00	734.40	697.00	142.90	0.02	0.19	99.00	99.00	0.00	1263.00	1410.80	1188800.00	9.61	1084.54	1074.00
27	2	5	14107.00	31049.00	149.70	0	Spot (Block27, Row5, Column2)	1616.00	1581.00	410.33	0.01	0.25	694.00	724.79	694.00	145.81	0.02	0.20	99.00	96.00	0.00	887.00	922.00	997074.00	6.11	963.10	945.50
27	3	5	14406.00	31041.00	149.95	0	Spot (Block27, Row5, Column3)	1894.34	1789.00	647.67	0.02	0.34	693.50	722.49	693.50	138.83	0.02	0.19	100.00	97.00	0.00	1095.50	1200.84	1168806.00	8.44	1053.37	1042.50
27	4	5	14706.00	31049.00	147.40	0	Spot (Block27, Row5, Column4)	1495.11	1378.00	513.23	0.04	0.34	690.00	718.16	690.00	132.75	0.02	0.18	95.00	89.00	0.00	688.00	805.11	886599.00	5.85	927.42	946.00
27	5	5	15009.00	31047.00	139.00	0	Spot (Block27, Row5, Column5)	11210.70	10838.50	5739.58	0.01	0.51	686.00	694.12	686.00	133.06	0.01	0.19	100.00	100.00	0.00	10152.50	10524.70	5851987.00	79.04	3217.17	2561.00
27	6	5	15306.00	31040.00	158.40	0	Spot (Block27, Row5, Column6)	1074.54	992.00	268.19	0.03	0.25	687.00	697.22	687.00	153.91	0.01	0.22	79.00	49.00	0.00	305.00	387.54	741431.00	2.45	784.99	790.00
27	7	5	15608.00	31043.00	165.80	0	Spot (Block27, Row5, Column7)	5387.08	5165.00	2259.31	0.02	0.42	695.00	729.97	695.00	172.21	0.02	0.24	100.00	100.00	0.00	4470.00	4692.08	4094183.00	27.04	1781.01	1760.00
27	8	5	15907.00	31053.00	145.45	0	Spot (Block27, Row5, Column8)	3302.94	2842.50	1935.88	0.07	0.59	696.00	734.31	696.00	146.39	0.02	0.20	99.00	94.00	0.00	2146.50	2606.94	1895885.00	17.55	1250.81	1090.00
27	1	6	13800.00	31340.00	184.45	0	Spot (Block27, Row6, Column1)	2292.43	2049.00	980.94	0.05	0.43	703.00	745.05	703.00	151.61	0.03	0.20	100.00	99.00	0.00	1346.00	1589.43	2198437.00	10.21	1200.16	1178.00
27	2	6	14106.00	31340.00	189.05	0	Spot (Block27, Row6, Column2)	2853.23	2699.50	1093.88	0.02	0.38	700.00	735.95	700.00	151.46	0.02	0.21	100.00	100.00	0.00	1999.50	2153.23	2864641.00	13.98	1323.91	1306.00
27	3	6	14395.00	31341.00	140.95	0	Spot (Block27, Row6, Column3)	4609.22	4200.00	2272.21	0.04	0.49	695.00	730.77	695.00	141.85	0.02	0.19	100.00	100.00	0.00	3505.00	3914.22	2479759.00	27.34	1651.57	1403.00
27	4	6	14706.00	31345.00	164.65	0	Spot (Block27, Row6, Column4)	969.16	959.00	204.14	0.00	0.21	691.00	712.90	691.00	134.13	0.01	0.19	69.00	49.00	0.00	268.00	278.16	731714.00	1.91	791.40	779.00
27	5	6	15007.00	31352.00	102.55	0	Spot (Block27, Row6, Column5)	10233.68	10327.50	2926.07	0.00	0.29	684.00	692.46	684.00	136.46	0.01	0.20	100.00	100.00	0.00	9643.50	9549.68	2763093.00	69.92	4142.66	3912.50
27	6	6	15305.00	31343.00	186.65	0	Spot (Block27, Row6, Column6)	887.16	843.00	196.60	0.02	0.22	686.00	689.73	686.00	141.34	0.00	0.20	50.00	30.00	0.00	157.00	201.16	867641.00	1.40	750.50	767.00
27	7	6	15609.00	31344.00	146.10	0	Spot (Block27, Row6, Column7)	3069.92	2727.50	1643.66	0.05	0.54	691.00	702.82	691.00	152.79	0.01	0.22	100.00	96.00	0.00	2036.50	2378.92	1798973.00	15.49	1177.84	1095.00
27	8	6	15913.00	31354.00	145.80	0	Spot (Block27, Row6, Column8)	3325.71	3042.00	1831.73	0.04	0.55	692.00	717.53	692.00	125.76	0.02	0.18	100.00	100.00	0.00	2350.00	2633.71	1922263.00	20.74	1220.16	1097.50
27	1	7	13804.00	31643.00	162.70	0	Spot (Block27, Row7, Column1)	1103.19	1060.00	236.47	0.02	0.21	694.00	730.17	694.00	136.92	0.02	0.19	90.00	65.00	0.00	366.00	409.19	807537.00	2.72	834.90	810.00
27	2	7	14104.00	31646.00	180.50	0	Spot (Block27, Row7, Column2)	863.40	816.00	166.04	0.02	0.19	690.00	718.28	690.00	137.99	0.02	0.19	49.00	27.00	0.00	126.00	173.40	788282.00	1.05	769.08	770.00
27	3	7	14393.00	31645.00	176.10	0	Spot (Block27, Row7, Column3)	845.09	780.00	158.28	0.03	0.19	689.00	713.51	689.00	137.55	0.02	0.19	44.00	22.00	0.00	91.00	156.09	733540.00	0.96	791.27	764.00
27	4	7	14718.00	31646.00	191.15	0	Spot (Block27, Row7, Column4)	799.16	797.00	142.06	0.00	0.18	683.00	689.04	683.00	131.77	0.00	0.19	39.00	17.00	0.00	114.00	116.16	822337.00	0.84	754.71	778.00
27	5	7	15015.00	31644.00	151.70	0	Spot (Block27, Row7, Column5)	1106.15	1080.00	243.31	0.01	0.22	682.00	692.51	682.00	145.87	0.01	0.21	88.00	65.00	0.00	398.00	424.15	697979.00	2.84	804.47	792.00
27	6	7	15303.00	31645.00	165.90	0	Spot (Block27, Row7, Column6)	3562.68	3444.00	1160.94	0.01	0.33	691.00	709.77	691.00	160.26	0.01	0.23	100.00	100.00	0.00	2753.00	2871.68	2725448.00	17.80	1376.38	1339.00
27	7	7	15596.00	31653.00	146.15	0	Spot (Block27, Row7, Column7)	3086.86	2837.50	1502.18	0.04	0.49	686.00	699.03	686.00	141.85	0.01	0.20	99.00	99.00	0.00	2151.50	2400.86	1796551.00	16.83	1289.30	1131.00
27	8	7	15903.00	31649.00	147.00	-50	Spot (Block27, Row7, Column8)	747.72	715.00	125.40	0.02	0.17	687.00	710.97	687.00	132.87	0.01	0.19	26.00	4.00	0.00	28.00	60.72	438910.00	0.28	734.59	693.00
27	1	8	13815.00	31931.00	126.00	0	Spot (Block27, Row8, Column1)	1103.40	1037.00	318.84	0.03	0.29	692.00	736.97	692.00	136.56	0.03	0.19	83.00	65.00	0.00	345.00	411.40	470050.00	2.68	846.77	819.50
27	2	8	14099.00	31945.00	160.95	0	Spot (Block27, Row8, Column2)	1055.80	1058.00	221.00	0.00	0.21	692.00	729.37	692.00	137.86	0.02	0.19	82.00	63.00	0.00	366.00	363.80	755952.00	2.37	868.87	864.00
27	3	8	14393.00	31943.00	143.00	0	Spot (Block27, Row8, Column3)	1824.68	1680.00	861.46	0.04	0.47	690.00	719.09	690.00	141.67	0.02	0.20	93.00	86.00	0.00	990.00	1134.68	1005397.00	7.80	1037.16	959.00
27	4	8	14702.00	31943.00	147.30	0	Spot (Block27, Row8, Column4)	2325.31	2249.00	739.75	0.01	0.32	687.00	695.94	687.00	134.66	0.01	0.19	100.00	100.00	0.00	1562.00	1638.31	1383561.00	12.10	1103.72	1096.00
27	5	8	14988.00	31953.00	201.70	0	Spot (Block27, Row8, Column5)	785.97	789.00	153.44	0.00	0.20	685.00	695.64	685.00	142.56	0.01	0.20	32.00	12.00	0.00	104.00	100.97	906222.00	0.63	696.52	678.00
27	6	8	15307.00	31949.00	166.95	0	Spot (Block27, Row8, Column6)	3404.03	3032.00	1701.36	0.05	0.50	691.00	722.30	691.00	162.56	0.02	0.23	100.00	100.00	0.00	2341.00	2713.03	2631319.00	16.50	1266.68	1286.50
27	7	8	15599.00	31946.00	147.55	0	Spot (Block27, Row8, Column7)	1379.54	1327.00	386.63	0.02	0.28	687.00	705.66	687.00	138.13	0.01	0.20	97.00	85.00	0.00	640.00	692.54	818069.00	4.88	868.10	835.00
27	8	8	15903.00	31949.00	147.00	-50	Spot (Block27, Row8, Column8)	806.82	788.00	190.16	0.01	0.24	691.00	719.19	691.00	130.04	0.02	0.18	37.00	22.00	0.00	97.00	115.82	476833.00	0.67	708.87	697.00
28	1	1	18309.00	29849.00	153.15	0	Spot (Block28, Row1, Column1)	14052.39	12091.00	8055.08	0.07	0.57	507.00	538.39	507.00	91.49	0.03	0.17	100.00	100.00	0.00	11584.00	13545.39	9120003.00	147.71	2668.02	2233.50
28	2	1	18605.00	29857.00	147.80	0	Spot (Block28, Row1, Column2)	1983.86	1816.50	804.80	0.04	0.41	508.00	538.33	508.00	81.72	0.03	0.15	100.00	100.00	0.00	1308.50	1475.86	1178411.00	17.69	866.65	811.00
28	3	1	18913.00	29853.00	156.90	0	Spot (Block28, Row1, Column3)	1135.79	977.00	459.82	0.07	0.40	510.00	535.38	510.00	71.93	0.02	0.13	97.00	92.00	0.00	467.00	625.79	765522.00	8.35	646.99	633.00
28	4	1	19205.00	29855.00	149.85	0	Spot (Block28, Row1, Column4)	1551.48	1411.00	650.66	0.04	0.42	520.00	548.10	520.00	71.30	0.02	0.13	100.00	99.00	0.00	891.00	1031.48	946405.00	14.07	764.23	726.00
28	5	1	19509.00	29852.00	147.80	0	Spot (Block28, Row1, Column5)	2672.41	2478.00	1617.89	0.03	0.61	550.00	556.25	550.00	66.94	0.00	0.12	100.00	100.00	0.00	1928.00	2122.41	1595430.00	31.61	971.62	932.00
28	6	1	19803.00	29851.00	144.30	0	Spot (Block28, Row1, Column6)	2403.73	2196.00	1024.60	0.04	0.43	581.00	571.88	581.00	68.57	0.01	0.12	100.00	100.00	0.00	1615.00	1822.73	1355701.00	26.72	1047.99	903.50
28	7	1	20100.00	29858.00	89.00	0	Spot (Block28, Row1, Column7)	2778.87	2674.00	608.62	0.02	0.22	584.00	579.56	584.00	88.96	0.00	0.15	100.00	100.00	0.00	2090.00	2194.87	544659.00	24.72	1314.40	1110.00
28	8	1	20395.00	29860.00	106.85	0	Spot (Block28, Row1, Column8)	33080.79	33442.00	10124.55	0.00	0.31	589.00	634.26	589.00	594.63	0.03	0.94	100.00	100.00	0.00	32853.00	32491.79	9758834.00	54.57	8593.02	6860.00
28	1	2	18308.00	30151.00	147.00	-50	Spot (Block28, Row2, Column1)	576.37	576.00	92.91	0.00	0.16	501.00	526.81	501.00	77.00	0.02	0.15	49.00	22.00	0.00	75.00	75.37	338332.00	0.64	559.79	555.00
28	2	2	18610.00	30155.00	128.80	0	Spot (Block28, Row2, Column2)	1680.89	1669.00	472.44	0.00	0.28	504.00	530.46	504.00	67.62	0.02	0.13	100.00	100.00	0.00	1165.00	1176.89	737909.00	17.01	833.00	858.00
28	3	2	18915.00	30149.00	182.20	0	Spot (Block28, Row2, Column3)	630.04	603.00	84.92	0.02	0.13	519.00	546.77	519.00	73.27	0.02	0.13	61.00	37.00	0.00	84.00	111.04	592870.00	1.14	566.51	583.00
28	4	2	19208.00	30154.00	164.05	0	Spot (Block28, Row2, Column4)	1182.32	1149.00	271.92	0.01	0.23	528.00	551.50	528.00	69.00	0.02	0.13	100.00	100.00	0.00	621.00	654.32	883193.00	9.14	719.49	708.00
28	5	2	19512.00	30156.00	187.45	0	Spot (Block28, Row2, Column5)	862.98	853.50	144.99	0.00	0.17	541.00	556.40	541.00	66.54	0.01	0.12	99.00	94.00	0.00	312.50	321.98	854349.00	4.61	631.08	617.00
28	6	2	19804.00	30153.00	174.25	0	Spot (Block28, Row2, Column6)	868.83	843.00	175.48	0.01	0.20	575.00	568.49	575.00	74.37	0.00	0.13	91.00	73.00	0.00	268.00	293.83	735897.00	4.04	640.02	620.00
28	7	2	20113.00	30160.00	146.80	0	Spot (Block28, Row2, Column7)	1011.30	921.00	271.80	0.04	0.27	580.00	572.00	580.00	65.45	0.01	0.11	98.00	95.00	0.00	341.00	431.30	593633.00	6.71	733.29	719.00
28	8	2	20424.00	30153.00	139.65	0	Spot (Block28, Row2, Column8)	646.24	598.50	84.12	0.03	0.13	591.00	646.71	591.00	607.55	0.04	0.94	0.00	0.00	0.00	7.50	55.24	341213.00	-0.00	611.21	593.50
28	1	3	18309.00	30453.00	148.45	0	Spot (Block28, Row3, Column1)	2096.09	1884.00	1049.30	0.05	0.50	501.00	524.67	501.00	70.18	0.02	0.13	100.00	100.00	0.00	1383.00	1595.09	1255556.00	22.39	897.58	851.50
28	2	3	18594.00	30450.00	191.95	0	Spot (Block28, Row3, Column2)	641.35	611.00	94.70	0.02	0.15	509.00	536.79	509.00	72.40	0.02	0.13	77.00	40.00	0.00	102.00	132.35	667647.00	1.44	577.98	585.00
28	3	3	18904.00	30456.00	146.35	0	Spot (Block28, Row3, Column3)	1949.05	1672.00	1275.44	0.07	0.65	526.00	553.93	526.00	80.13	0.02	0.14	100.00	100.00	0.00	1146.00	1423.05	1136298.00	17.41	864.66	789.00
28	4	3	19210.00	30454.00	145.70	0	Spot (Block28, Row3, Column4)	2359.08	2095.00	1113.91	0.05	0.47	521.00	547.51	521.00	71.83	0.02	0.13	100.00	100.00	0.00	1574.00	1838.08	1368264.00	25.22	921.01	829.00
28	5	3	19506.00	30451.00	142.30	0	Spot (Block28, Row3, Column5)	1723.29	1579.00	705.56	0.04	0.41	550.00	559.24	550.00	75.61	0.01	0.14	100.00	100.00	0.00	1029.00	1173.29	947812.00	15.40	818.87	797.00
28	6	3	19810.00	30450.00	203.70	0	Spot (Block28, Row3, Column6)	2175.04	1887.00	860.01	0.06	0.40	583.00	580.38	583.00	84.12	0.00	0.14	100.00	100.00	0.00	1304.00	1592.04	2570903.00	18.96	1037.60	1018.00
28	7	3	20115.00	30458.00	143.75	0	Spot (Block28, Row3, Column7)	1997.52	1726.00	988.95	0.06	0.50	583.00	581.98	583.00	77.50	0.00	0.13	100.00	100.00	0.00	1143.00	1414.52	1128601.00	18.26	902.65	841.50
28	8	3	20410.00	30473.00	151.90	0	Spot (Block28, Row3, Column8)	2339.50	2070.00	981.02	0.05	0.42	589.00	585.78	589.00	68.69	0.00	0.12	100.00	100.00	0.00	1481.00	1750.50	1485581.00	25.53	1139.80	1026.50
28	1	4	18303.00	30746.00	145.15	0	Spot (Block28, Row4, Column1)	2383.79	2075.00	1176.39	0.06	0.49	508.00	532.52	508.00	73.10	0.02	0.14	100.00	100.00	0.00	1567.00	1875.79	1370680.00	25.33	955.89	864.00
28	2	4	18596.00	30751.00	199.65	0	Spot (Block28, Row4, Column2)	693.46	689.00	103.42	0.00	0.15	513.00	541.73	513.00	83.62	0.02	0.15	84.00	56.00	0.00	176.00	180.46	784996.00	1.81	583.78	585.50
28	3	4	18908.00	30751.00	143.55	0	Spot (Block28, Row4, Column3)	12324.57	11760.50	6543.91	0.02	0.53	538.00	556.88	538.00	82.55	0.01	0.15	100.00	100.00	0.00	11222.50	11786.57	6877109.00	142.55	3256.81	2416.50
28	4	4	19187.00	30751.00	227.70	0	Spot (Block28, Row4, Column4)	651.58	622.00	87.69	0.02	0.13	523.00	546.56	523.00	71.71	0.02	0.13	70.00	45.00	0.00	99.00	128.58	970205.00	1.46	566.74	575.50
28	5	4	19543.00	30703.00	242.30	0	Spot (Block28, Row4, Column5)	587.06	593.00	67.10	0.00	0.11	530.00	555.25	530.00	73.82	0.02	0.13	33.00	7.00	0.00	63.00	57.06	991550.00	0.43	553.65	546.00
28	6	4	19807.00	30759.00	183.05	0	Spot (Block28, Row4, Column6)	963.58	953.00	158.49	0.00	0.16	579.00	569.89	579.00	72.17	0.01	0.13	98.00	96.00	0.00	374.00	384.58	903837.00	5.46	691.17	679.00
28	7	4	20102.00	30757.00	150.25	0	Spot (Block28, Row4, Column7)	1409.80	1219.00	655.20	0.06	0.46	587.00	573.57	587.00	62.41	0.01	0.11	94.00	91.00	0.00	632.00	822.80	871259.00	13.40	740.60	710.00
28	8	4	20410.00	30764.00	163.10	0	Spot (Block28, Row4, Column8)	814.69	784.00	143.71	0.02	0.18	587.00	575.32	587.00	60.42	0.01	0.11	94.00	74.00	0.00	197.00	227.69	605315.00	3.96	647.42	625.00
28	1	5	18309.00	31061.00	144.55	0	Spot (Block28, Row5, Column1)	3162.73	2840.00	1624.91	0.05	0.51	515.00	549.73	515.00	87.75	0.03	0.16	100.00	100.00	0.00	2325.00	2647.73	1805916.00	29.78	1071.98	931.00
28	2	5	18605.00	31055.00	148.30	0	Spot (Block28, Row5, Column2)	2691.70	2624.00	881.01	0.01	0.33	513.00	545.35	513.00	82.75	0.03	0.15	100.00	100.00	0.00	2111.00	2178.70	1596176.00	25.94	1068.23	1018.50
28	3	5	18905.00	31053.00	156.55	0	Spot (Block28, Row5, Column3)	1118.90	1053.00	335.46	0.03	0.30	533.00	554.31	533.00	77.88	0.02	0.14	99.00	98.00	0.00	520.00	585.90	755255.00	7.25	705.60	699.00
28	4	5	19207.00	31059.00	147.30	0	Spot (Block28, Row5, Column4)	1394.20	1215.00	608.48	0.06	0.44	535.00	553.82	535.00	70.73	0.02	0.13	100.00	93.00	0.00	680.00	859.20	826762.00	11.88	736.67	723.50
28	5	5	19510.00	31060.00	142.10	0	Spot (Block28, Row5, Column5)	15149.11	14411.00	8658.56	0.02	0.57	538.00	557.58	538.00	78.90	0.02	0.14	100.00	100.00	0.00	13873.00	14611.11	8347160.00	184.94	3107.99	2189.00
28	6	5	19815.00	31056.00	155.15	0	Spot (Block28, Row5, Column6)	908.21	887.50	208.81	0.01	0.23	559.00	559.94	559.00	67.77	0.00	0.12	94.00	84.00	0.00	328.50	349.21	599417.00	5.14	663.75	652.00
28	7	5	20111.00	31056.00	180.80	0	Spot (Block28, Row5, Column7)	1326.33	1234.50	401.91	0.03	0.30	577.00	566.15	577.00	64.17	0.01	0.11	100.00	100.00	0.00	657.50	749.33	1217573.00	11.85	782.51	780.00
28	8	5	20406.00	31062.00	146.85	0	Spot (Block28, Row5, Column8)	2938.32	2472.00	1886.72	0.08	0.64	575.00	565.51	575.00	64.30	0.01	0.11	100.00	100.00	0.00	1897.00	2363.32	1730669.00	36.90	1004.58	915.50
28	1	6	18303.00	31351.00	205.05	0	Spot (Block28, Row6, Column1)	1990.89	1706.50	867.76	0.07	0.44	516.00	555.95	516.00	93.93	0.03	0.17	100.00	100.00	0.00	1190.50	1474.89	2385084.00	15.28	967.76	942.00
28	2	6	18609.00	31354.00	190.10	0	Spot (Block28, Row6, Column2)	1018.87	959.00	238.14	0.03	0.23	508.00	542.82	508.00	83.37	0.03	0.15	99.00	97.00	0.00	451.00	510.87	1037205.00	5.71	712.34	716.00
28	3	6	18900.00	31350.00	144.40	0	Spot (Block28, Row6, Column3)	3981.46	3289.50	2144.52	0.08	0.54	507.00	535.12	507.00	71.55	0.02	0.13	100.00	100.00	0.00	2782.50	3474.46	2269435.00	48.17	1179.59	1076.00
28	4	6	19205.00	31361.00	153.35	0	Spot (Block28, Row6, Column4)	734.27	697.00	117.79	0.02	0.16	512.00	537.35	512.00	69.11	0.02	0.13	94.00	76.00	0.00	185.00	222.27	472871.00	2.85	600.26	599.00
28	5	6	19505.00	31359.00	103.15	0	Spot (Block28, Row6, Column5)	12658.91	12915.00	3930.45	0.01	0.31	518.00	545.52	518.00	75.40	0.02	0.14	100.00	100.00	0.00	12397.00	12140.91	3506517.00	160.66	3860.33	3507.50
28	6	6	19816.00	31354.00	166.25	0	Spot (Block28, Row6, Column6)	737.76	711.00	119.50	0.02	0.16	518.00	543.22	518.00	68.08	0.02	0.13	94.00	75.00	0.00	193.00	219.76	564384.00	2.86	622.90	606.00
28	7	6	20106.00	31355.00	146.20	0	Spot (Block28, Row6, Column7)	3107.33	2932.00	1629.23	0.03	0.52	520.00	546.00	520.00	68.34	0.02	0.13	100.00	100.00	0.00	2412.00	2587.33	1805360.00	37.48	1090.79	1003.50
28	8	6	20416.00	31366.00	145.20	0	Spot (Block28, Row6, Column8)	3686.13	3354.00	2132.08	0.04	0.58	529.00	549.35	529.00	63.84	0.02	0.12	100.00	100.00	0.00	2825.00	3157.13	2119522.00	49.13	1238.98	1047.00
28	1	7	18302.00	31656.00	179.35	0	Spot (Block28, Row7, Column1)	762.12	754.00	126.80	0.00	0.17	501.00	529.85	501.00	78.60	0.02	0.15	97.00	81.00	0.00	253.00	261.12	687434.00	2.96	586.24	590.50
28	2	7	18613.00	31655.00	183.20	0	Spot (Block28, Row7, Column2)	608.06	596.00	96.98	0.01	0.16	498.00	520.00	498.00	67.86	0.02	0.13	70.00	27.00	0.00	98.00	110.06	572186.00	1.30	559.56	575.00
28	3	7	18898.00	31660.00	188.40	0	Spot (Block28, Row7, Column3)	617.00	599.00	74.72	0.01	0.12	501.00	521.81	501.00	66.66	0.02	0.13	82.00	28.00	0.00	98.00	116.00	617004.00	1.43	564.49	580.00
28	4	7	19195.00	31668.00	193.45	0	Spot (Block28, Row7, Column4)	620.07	594.00	91.08	0.02	0.15	507.00	529.83	507.00	65.73	0.02	0.12	71.00	34.00	0.00	87.00	113.07	656034.00	1.37	564.28	574.00
28	5	7	19521.00	31651.00	152.70	0	Spot (Block28, Row7, Column5)	942.05	917.00	203.00	0.01	0.22	515.00	541.96	515.00	69.63	0.02	0.13	100.00	96.00	0.00	402.00	427.05	601973.00	5.75	660.12	650.00
28	6	7	19806.00	31661.00	187.35	0	Spot (Block28, Row7, Column6)	1073.74	1039.50	252.97	0.01	0.24	514.00	546.04	514.00	78.94	0.03	0.14	99.00	97.00	0.00	525.50	559.74	1060857.00	6.68	705.25	691.00
28	7	7	20097.00	31663.00	146.55	0	Spot (Block28, Row7, Column7)	2697.78	2550.50	1310.56	0.02	0.49	510.00	532.99	510.00	67.63	0.02	0.13	100.00	100.00	0.00	2040.50	2187.78	1591688.00	32.01	1036.55	848.00
28	8	7	20408.00	31655.00	140.70	0	Spot (Block28, Row7, Column8)	1114.34	1085.00	207.14	0.01	0.19	506.00	526.50	506.00	62.58	0.02	0.12	100.00	99.00	0.00	579.00	608.34	597285.00	9.39	709.14	708.00
28	1	8	18322.00	31943.00	120.20	0	Spot (Block28, Row8, Column1)	814.21	794.00	183.10	0.01	0.22	497.00	519.62	497.00	71.40	0.02	0.14	93.00	78.00	0.00	297.00	317.21	312656.00	4.13	634.95	618.00
28	2	8	18609.00	31957.00	152.45	0	Spot (Block28, Row8, Column2)	817.96	768.00	185.37	0.03	0.23	499.00	520.53	499.00	70.63	0.02	0.14	96.00	83.00	0.00	269.00	318.96	521857.00	4.21	626.36	612.50
28	3	8	18895.00	31957.00	154.75	0	Spot (Block28, Row8, Column3)	1275.91	1051.00	629.16	0.08	0.49	501.00	519.28	501.00	71.77	0.02	0.14	95.00	89.00	0.00	550.00	774.91	837000.00	10.54	681.69	682.50
28	4	8	19200.00	31954.00	145.85	0	Spot (Block28, Row8, Column4)	4552.90	4452.00	1848.61	0.01	0.41	502.00	523.59	502.00	71.88	0.02	0.14	100.00	100.00	0.00	3950.00	4050.90	2654342.00	56.05	1486.31	1341.00
28	5	8	19493.00	31963.00	193.55	0	Spot (Block28, Row8, Column5)	609.78	598.00	88.06	0.01	0.14	506.00	534.30	506.00	74.38	0.02	0.14	68.00	27.00	0.00	92.00	103.78	643924.00	1.01	554.95	579.00
28	6	8	19806.00	31957.00	192.35	0	Spot (Block28, Row8, Column6)	2572.18	2091.00	1260.49	0.09	0.49	508.00	542.94	508.00	86.81	0.03	0.16	100.00	100.00	0.00	1583.00	2064.18	2675072.00	23.38	1079.04	1063.50
28	7	8	20103.00	31952.00	144.70	0	Spot (Block28, Row8, Column7)	1229.29	1141.00	418.28	0.03	0.34	505.00	530.00	505.00	71.43	0.02	0.13	100.00	99.00	0.00	636.00	724.29	695778.00	9.79	727.38	686.50
28	8	8	20405.00	31959.00	147.00	-50	Spot (Block28, Row8, Column8)	560.99	570.50	66.18	0.01	0.12	498.00	508.14	498.00	58.84	0.01	0.12	53.00	11.00	0.00	72.50	62.99	329863.00	0.90	530.52	511.00
29	1	1	4789.00	34315.00	148.35	0	Spot (Block29, Row1, Column1)	12961.67	11534.00	6981.75	0.05	0.54	288.00	292.35	288.00	47.76	0.01	0.16	100.00	100.00	0.00	11246.00	12673.67	7751077.00	265.28	3080.39	2537.00
29	2	1	5084.00	34322.00	143.05	0	Spot (Block29, Row1, Column2)	1366.09	1286.00	563.49	0.03	0.41	279.00	278.01	279.00	41.65	0.00	0.15	100.00	100.00	0.00	1007.00	1087.09	763647.00	26.12	524.16	473.00
29	3	1	5393.00	34321.00	167.70	0	Spot (Block29, Row1, Column3)	467.44	419.00	143.59	0.05	0.31	273.00	267.67	273.00	32.78	0.01	0.12	95.00	78.00	0.00	146.00	194.44	366941.00	6.09	305.40	305.00
29	4	1	5687.00	34320.00	138.70	0	Spot (Block29, Row1, Column4)	1199.44	1097.00	495.04	0.04	0.41	282.00	276.70	282.00	34.98	0.01	0.13	100.00	100.00	0.00	815.00	917.44	621312.00	26.38	511.01	477.50
29	5	1	5992.00	34321.00	136.75	0	Spot (Block29, Row1, Column5)	1221.98	1080.00	639.89	0.05	0.52	285.00	280.43	285.00	32.44	0.01	0.12	100.00	100.00	0.00	795.00	936.98	620767.00	29.02	478.39	437.00
29	6	1	6286.00	34317.00	137.45	0	Spot (Block29, Row1, Column6)	2770.60	2685.00	1328.92	0.01	0.48	284.00	280.88	284.00	33.79	0.00	0.12	100.00	100.00	0.00	2401.00	2486.60	1413008.00	73.69	878.06	704.00
29	7	1	6590.00	34325.00	84.25	0	Spot (Block29, Row1, Column7)	3165.82	3191.00	896.75	0.00	0.28	284.00	286.76	284.00	69.11	0.00	0.24	100.00	100.00	0.00	2907.00	2881.82	560350.00	41.66	1142.52	904.00
29	8	1	6878.00	34328.00	103.95	0	Spot (Block29, Row1, Column8)	31111.10	31370.00	8953.93	0.00	0.29	294.00	304.14	294.00	86.07	0.01	0.28	100.00	100.00	0.00	31076.00	30817.10	8617775.00	357.92	6781.51	4778.00
29	1	2	4780.00	34574.00	197.65	0	Spot (Block29, Row2, Column1)	306.00	305.00	18.88	0.00	0.06	284.00	283.72	284.00	44.21	0.00	0.16	7.00	0.00	0.00	21.00	22.00	337516.00	0.50	291.56	294.00
29	2	2	5088.00	34619.00	128.45	0	Spot (Block29, Row2, Column2)	836.62	870.00	243.16	0.02	0.29	281.00	275.72	281.00	32.36	0.01	0.12	100.00	100.00	0.00	589.00	555.62	369786.00	17.33	413.07	401.00
29	3	2	5399.00	34621.00	257.05	0	Spot (Block29, Row2, Column3)	306.72	303.00	35.04	0.01	0.11	278.00	273.75	278.00	35.94	0.01	0.13	26.00	10.00	0.00	25.00	28.72	587069.00	0.92	277.84	280.00
29	4	2	5690.00	34617.00	183.90	0	Spot (Block29, Row2, Column4)	542.44	501.00	155.16	0.03	0.29	282.00	278.07	282.00	37.34	0.01	0.13	98.00	94.00	0.00	219.00	260.44	515320.00	7.08	362.41	381.50
29	5	2	5987.00	34620.00	159.45	0	Spot (Block29, Row2, Column5)	665.44	630.00	172.30	0.02	0.26	282.00	275.66	282.00	34.77	0.01	0.13	100.00	99.00	0.00	348.00	383.44	465809.00	11.21	390.38	383.50
29	6	2	6288.00	34620.00	138.20	0	Spot (Block29, Row2, Column6)	765.36	721.00	287.58	0.03	0.38	281.00	275.97	281.00	37.07	0.01	0.13	100.00	100.00	0.00	440.00	484.36	395692.00	13.20	413.51	376.00
29	7	2	6585.00	34620.00	154.65	0	Spot (Block29, Row2, Column7)	450.75	403.00	117.22	0.05	0.26	278.00	274.65	278.00	32.58	0.01	0.12	97.00	88.00	0.00	125.00	172.75	297045.00	5.41	317.33	309.00
29	8	2	6884.00	34614.00	268.60	0	Spot (Block29, Row2, Column8)	314.76	304.00	44.63	0.02	0.14	288.00	296.07	288.00	73.64	0.01	0.25	18.00	0.00	0.00	16.00	26.76	658783.00	0.25	283.86	284.00
29	1	3	4792.00	34916.00	136.75	0	Spot (Block29, Row3, Column1)	1956.22	1917.00	836.85	0.01	0.43	288.00	287.98	288.00	31.87	0.00	0.11	100.00	100.00	0.00	1629.00	1668.22	989848.00	52.34	751.58	627.50
29	2	3	5114.00	34948.00	218.80	0	Spot (Block29, Row3, Column2)	337.07	323.00	37.84	0.02	0.11	295.00	297.35	295.00	39.44	0.00	0.13	38.00	24.00	0.00	28.00	42.07	461455.00	1.01	302.60	301.50
29	3	3	5384.00	34915.00	133.50	0	Spot (Block29, Row3, Column3)	5031.23	3327.00	7635.89	0.18	1.52	295.00	300.99	295.00	52.28	0.01	0.17	100.00	100.00	0.00	3032.00	4736.23	2430085.00	90.47	1201.30	930.00
29	4	3	5686.00	34918.00	135.40	0	Spot (Block29, Row3, Column4)	3335.00	3151.50	1640.82	0.02	0.49	290.00	291.55	290.00	42.03	0.00	0.14	100.00	100.00	0.00	2861.50	3045.00	1647488.00	72.40	998.94	815.00
29	5	3	5991.00	34911.00	136.95	0	Spot (Block29, Row3, Column5)	2934.84	2279.50	2236.28	0.11	0.76	285.00	285.84	285.00	44.99	0.00	0.16	100.00	99.00	0.00	1994.50	2649.84	1473291.00	58.88	1001.72	641.00
29	6	3	6288.00	34919.00	194.85	0	Spot (Block29, Row3, Column6)	641.85	591.50	213.17	0.04	0.33	281.00	276.82	281.00	39.36	0.01	0.14	100.00	99.00	0.00	310.50	360.85	690635.00	9.28	392.82	391.00
29	7	3	6596.00	34925.00	140.80	0	Spot (Block29, Row3, Column7)	753.39	739.50	309.94	0.01	0.41	285.00	281.17	285.00	36.77	0.01	0.13	100.00	96.00	0.00	454.50	468.39	405325.00	12.84	393.24	379.00
29	8	3	6891.00	34932.00	148.45	0	Spot (Block29, Row3, Column8)	2214.14	2046.50	916.98	0.03	0.41	286.00	285.28	286.00	41.87	0.00	0.15	100.00	100.00	0.00	1760.50	1928.14	1341766.00	46.07	732.28	671.00
29	1	4	4787.00	35211.00	136.90	0	Spot (Block29, Row4, Column1)	3166.61	3082.50	1574.29	0.01	0.50	291.00	293.66	291.00	33.92	0.00	0.12	100.00	100.00	0.00	2791.50	2875.61	1602307.00	84.71	1054.10	732.00
29	2	4	5097.00	35212.00	164.35	0	Spot (Block29, Row4, Column2)	374.30	386.00	40.62	0.01	0.11	296.00	301.69	296.00	50.90	0.01	0.17	69.00	33.00	0.00	90.00	78.30	273987.00	1.43	328.64	320.50
29	3	4	5390.00	35219.00	137.90	0	Spot (Block29, Row4, Column3)	17743.84	16651.00	9228.53	0.03	0.52	294.00	302.67	294.00	59.45	0.01	0.20	100.00	100.00	0.00	16357.00	17449.84	9031614.00	293.40	4072.19	3395.50
29	4	4	5684.00	35212.00	215.80	0	Spot (Block29, Row4, Column4)	325.49	311.00	38.05	0.02	0.12	287.00	289.01	287.00	40.23	0.00	0.14	32.00	22.00	0.00	24.00	38.49	432903.00	0.91	293.26	292.00
29	5	4	5988.00	35220.00	147.00	-50	Spot (Block29, Row4, Column5)	309.65	305.00	47.26	0.01	0.15	285.00	286.38	285.00	49.62	0.00	0.17	14.00	6.00	0.00	20.00	24.65	182072.00	0.47	296.27	296.00
29	6	4	6289.00	35220.00	172.25	0	Spot (Block29, Row4, Column6)	720.89	709.00	183.43	0.01	0.25	285.00	279.77	285.00	32.08	0.01	0.11	99.00	99.00	0.00	424.00	435.89	596898.00	13.75	397.63	381.00
29	7	4	6586.00	35225.00	147.90	0	Spot (Block29, Row4, Column7)	540.96	454.00	214.89	0.08	0.40	289.00	284.57	289.00	32.21	0.01	0.11	88.00	84.00	0.00	165.00	251.96	322952.00	7.96	333.23	323.50
29	8	4	6893.00	35231.00	171.55	0	Spot (Block29, Row4, Column8)	387.82	375.00	83.68	0.01	0.22	293.00	292.09	293.00	34.62	0.00	0.12	65.00	56.00	0.00	82.00	94.82	316463.00	2.77	312.77	309.00
29	1	5	4795.00	35520.00	137.50	0	Spot (Block29, Row5, Column1)	3142.56	2844.50	1668.10	0.04	0.53	293.00	296.60	293.00	38.60	0.01	0.13	100.00	100.00	0.00	2551.50	2849.56	1596422.00	73.74	981.88	784.00
29	2	5	5090.00	35516.00	146.65	0	Spot (Block29, Row5, Column2)	2349.31	2250.00	882.67	0.02	0.38	295.00	298.89	295.00	39.65	0.01	0.13	100.00	100.00	0.00	1955.00	2054.31	1376693.00	51.71	787.87	719.00
29	3	5	5393.00	35521.00	154.80	0	Spot (Block29, Row5, Column3)	519.50	484.00	137.85	0.03	0.27	294.00	298.80	294.00	44.23	0.01	0.15	98.00	84.00	0.00	190.00	225.50	343392.00	4.99	353.81	347.00
29	4	5	5689.00	35522.00	138.30	0	Spot (Block29, Row5, Column4)	1110.20	1043.00	549.62	0.03	0.50	292.00	293.67	292.00	44.19	0.00	0.15	100.00	100.00	0.00	751.00	818.20	573972.00	18.48	459.48	424.00
29	5	5	5990.00	35524.00	137.05	0	Spot (Block29, Row5, Column5)	22128.64	21099.00	12084.73	0.02	0.55	291.00	293.69	291.00	62.55	0.00	0.21	100.00	100.00	0.00	20808.00	21837.64	11152836.00	349.07	4734.24	3723.00
29	6	5	6286.00	35516.00	149.35	0	Spot (Block29, Row5, Column6)	790.55	707.00	330.82	0.05	0.42	288.00	285.40	288.00	46.69	0.00	0.16	99.00	94.00	0.00	419.00	502.55	485398.00	10.82	385.51	385.00
29	7	5	6590.00	35516.00	177.10	0	Spot (Block29, Row5, Column7)	704.13	666.00	212.40	0.02	0.30	291.00	289.05	291.00	33.78	0.00	0.12	100.00	99.00	0.00	375.00	413.13	618229.00	12.29	411.28	404.00
29	8	5	6890.00	35525.00	140.45	0	Spot (Block29, Row5, Column8)	1457.68	1264.00	813.07	0.06	0.56	295.00	294.74	295.00	32.09	0.00	0.11	100.00	100.00	0.00	969.00	1162.68	778402.00	36.24	546.21	474.00
29	1	6	4787.00	35816.00	203.95	0	Spot (Block29, Row6, Column1)	581.50	508.00	172.26	0.06	0.30	296.00	296.27	296.00	35.97	0.00	0.12	99.00	98.00	0.00	212.00	285.50	684422.00	7.93	396.47	392.00
29	2	6	5092.00	35820.00	205.60	0	Spot (Block29, Row6, Column2)	510.63	495.00	103.26	0.01	0.20	304.00	307.22	304.00	36.21	0.00	0.12	98.00	96.00	0.00	191.00	206.63	613263.00	5.62	383.40	386.00
29	3	6	5380.00	35816.00	135.65	0	Spot (Block29, Row6, Column3)	5189.58	5037.00	2658.68	0.01	0.51	297.00	299.34	297.00	32.95	0.00	0.11	100.00	100.00	0.00	4740.00	4892.58	2558465.00	148.43	1466.85	1073.00
29	4	6	5694.00	35823.00	175.35	0	Spot (Block29, Row6, Column4)	419.91	404.00	70.06	0.02	0.17	297.00	298.05	297.00	40.51	0.00	0.14	87.00	70.00	0.00	107.00	122.91	361962.00	3.01	335.90	318.00
29	5	6	5987.00	35822.00	100.30	0	Spot (Block29, Row6, Column5)	14033.17	14052.00	4176.24	0.00	0.30	295.00	297.48	295.00	52.23	0.00	0.18	100.00	100.00	0.00	13757.00	13738.17	3592492.00	263.00	3838.12	3713.00
29	6	6	6281.00	35815.00	230.85	0	Spot (Block29, Row6, Column6)	327.31	306.00	50.38	0.03	0.15	290.00	289.98	290.00	36.44	0.00	0.13	33.00	28.00	0.00	16.00	37.31	501109.00	1.02	288.23	290.00
29	7	6	6593.00	35822.00	138.10	0	Spot (Block29, Row6, Column7)	1812.45	1614.00	947.91	0.05	0.52	289.00	290.50	289.00	36.10	0.00	0.12	100.00	100.00	0.00	1325.00	1523.45	940662.00	42.16	634.58	544.50
29	8	6	6901.00	35830.00	139.40	0	Spot (Block29, Row6, Column8)	1973.50	1707.00	1106.05	0.06	0.56	293.00	292.77	293.00	34.22	0.00	0.12	100.00	100.00	0.00	1414.00	1680.50	1032142.00	49.11	702.71	547.00
29	1	7	4787.00	36103.00	202.50	0	Spot (Block29, Row7, Column1)	342.19	319.00	53.17	0.03	0.16	288.00	300.90	288.00	184.77	0.02	0.61	0.00	0.00	0.00	31.00	54.19	397285.00	0.22	300.74	296.00
29	2	7	5081.00	36091.00	214.20	0	Spot (Block29, Row7, Column2)	315.31	308.00	28.09	0.01	0.09	295.00	309.23	295.00	193.86	0.02	0.63	0.00	0.00	0.00	13.00	20.31	413368.00	0.03	296.54	297.00
29	3	7	5375.00	36103.00	202.25	0	Spot (Block29, Row7, Column3)	317.33	309.00	32.76	0.01	0.10	294.00	292.80	294.00	34.26	0.00	0.12	20.00	10.00	0.00	15.00	23.33	368420.00	0.72	306.48	302.50
29	4	7	5694.00	36123.00	186.25	0	Spot (Block29, Row7, Column4)	357.43	373.00	41.96	0.02	0.12	293.00	290.87	293.00	33.71	0.00	0.12	63.00	53.00	0.00	80.00	64.43	348132.00	1.97	314.67	305.00
29	5	7	6002.00	36119.00	143.40	0	Spot (Block29, Row7, Column5)	498.57	488.00	83.63	0.01	0.17	291.00	289.49	291.00	39.08	0.00	0.13	96.00	95.00	0.00	197.00	207.57	278701.00	5.35	363.61	386.50
29	6	7	6290.00	36120.00	187.95	0	Spot (Block29, Row7, Column6)	567.51	539.00	141.31	0.02	0.25	292.00	295.65	292.00	41.56	0.01	0.14	99.00	98.00	0.00	247.00	275.51	561263.00	6.54	389.44	391.00
29	7	7	6576.00	36127.00	139.20	0	Spot (Block29, Row7, Column7)	2534.39	2443.00	1157.99	0.02	0.46	291.00	293.02	291.00	36.10	0.00	0.12	100.00	100.00	0.00	2152.00	2243.39	1350829.00	62.09	849.99	656.00
29	8	7	6888.00	36126.00	176.55	0	Spot (Block29, Row7, Column8)	969.11	946.00	241.69	0.01	0.25	292.00	293.45	292.00	34.71	0.00	0.12	100.00	100.00	0.00	654.00	677.11	847001.00	19.47	499.13	483.00
29	1	8	4758.00	36415.00	160.35	0	Spot (Block29, Row8, Column1)	419.76	384.00	152.85	0.04	0.36	288.00	297.67	288.00	167.90	0.01	0.56	34.00	8.00	0.00	96.00	131.76	297611.00	0.73	368.56	299.00
29	2	8	5109.00	36425.00	163.25	0	Spot (Block29, Row8, Column2)	373.62	382.00	64.00	0.01	0.17	290.00	299.24	290.00	172.72	0.01	0.58	11.00	0.00	0.00	92.00	83.62	277598.00	0.43	328.65	310.50
29	3	8	5380.00	36419.00	149.25	0	Spot (Block29, Row8, Column3)	567.91	509.00	206.78	0.05	0.36	293.00	291.25	293.00	35.63	0.00	0.12	94.00	86.00	0.00	216.00	274.91	341879.00	7.77	356.27	338.00
29	4	8	5686.00	36417.00	137.10	0	Spot (Block29, Row8, Column4)	4246.92	4077.50	1625.00	0.02	0.38	292.00	292.86	292.00	37.41	0.00	0.13	100.00	100.00	0.00	3785.50	3954.92	2174424.00	105.69	1213.31	1041.50
29	5	8	5969.00	36427.00	209.60	0	Spot (Block29, Row8, Column5)	320.10	308.00	33.78	0.02	0.11	287.00	284.30	287.00	38.41	0.00	0.14	27.00	17.00	0.00	21.00	33.10	401407.00	0.93	294.26	295.00
29	6	8	6294.00	36422.00	174.55	0	Spot (Block29, Row8, Column6)	930.44	802.00	416.71	0.06	0.45	293.00	293.77	293.00	41.62	0.00	0.14	100.00	100.00	0.00	509.00	637.44	784358.00	15.30	472.30	491.50
29	7	8	6586.00	36423.00	137.55	0	Spot (Block29, Row8, Column7)	847.31	837.00	247.58	0.01	0.29	295.00	296.14	295.00	34.67	0.00	0.12	100.00	100.00	0.00	542.00	552.31	433822.00	15.90	448.60	410.00
29	8	8	6871.00	36431.00	76.25	0	Spot (Block29, Row8, Column8)	406.78	400.50	45.74	0.01	0.11	294.00	293.35	294.00	30.73	0.00	0.10	96.00	94.00	0.00	106.50	112.78	55322.00	3.69	335.30	314.00
30	1	1	9299.00	34329.00	149.90	0	Spot (Block30, Row1, Column1)	13292.14	11785.00	7728.47	0.05	0.58	213.00	230.34	213.00	62.38	0.03	0.27	100.00	100.00	0.00	11572.00	13079.14	8121496.00	209.39	3013.99	2244.50
30	2	1	9584.00	34330.00	148.60	0	Spot (Block30, Row1, Column2)	495.31	465.50	150.85	0.03	0.30	219.00	238.98	219.00	51.28	0.04	0.21	99.00	88.00	0.00	246.50	276.31	297186.00	5.00	316.57	303.00
30	3	1	9894.00	34333.00	139.65	0	Spot (Block30, Row1, Column3)	2326.27	2024.50	1662.73	0.06	0.71	214.00	229.37	214.00	40.84	0.03	0.18	100.00	100.00	0.00	1810.50	2112.27	1223616.00	51.35	684.23	555.00
30	4	1	10193.00	34335.00	158.40	0	Spot (Block30, Row1, Column4)	387.71	378.00	112.08	0.01	0.29	213.00	227.71	213.00	42.94	0.03	0.19	92.00	83.00	0.00	165.00	174.71	268293.00	3.73	269.54	284.00
30	5	1	10491.00	34333.00	142.45	0	Spot (Block30, Row1, Column5)	7572.29	6186.50	6099.13	0.09	0.81	219.00	238.52	219.00	54.99	0.04	0.23	100.00	100.00	0.00	5967.50	7353.29	4164758.00	133.37	1588.31	902.00
30	6	1	10786.00	34331.00	138.00	0	Spot (Block30, Row1, Column6)	5001.83	4596.00	2858.35	0.04	0.57	269.00	263.72	269.00	61.47	0.01	0.23	100.00	100.00	0.00	4327.00	4732.83	2585945.00	77.07	1310.11	950.00
30	7	1	11088.00	34336.00	90.25	0	Spot (Block30, Row1, Column7)	6895.64	6529.00	2186.98	0.02	0.32	288.00	287.32	288.00	87.21	0.00	0.30	100.00	100.00	0.00	6241.00	6607.64	1399815.00	75.77	2081.87	1493.00
30	8	1	11382.00	34342.00	105.40	0	Spot (Block30, Row1, Column8)	34561.47	35483.00	10537.97	0.01	0.30	296.00	312.32	296.00	104.90	0.02	0.34	100.00	100.00	0.35	35187.00	34265.47	9746335.00	326.48	7849.78	6118.00
30	1	2	9300.00	34581.00	204.35	0	Spot (Block30, Row2, Column1)	291.33	292.00	43.20	0.00	0.15	225.00	245.39	225.00	61.80	0.04	0.25	62.00	11.00	0.00	67.00	66.33	346395.00	0.74	254.98	256.50
30	2	2	9588.00	34630.00	117.75	0	Spot (Block30, Row2, Column2)	3787.69	3493.00	1543.31	0.04	0.41	228.00	246.10	228.00	51.96	0.03	0.21	100.00	100.00	0.00	3265.00	3559.69	1374931.00	68.16	1104.56	1068.50
30	3	2	9898.00	34595.00	168.35	0	Spot (Block30, Row2, Column3)	287.77	293.00	42.47	0.01	0.15	223.00	241.72	223.00	48.82	0.04	0.20	78.00	7.00	0.00	70.00	64.77	227047.00	0.94	270.33	285.00
30	4	2	10195.00	34629.00	156.60	0	Spot (Block30, Row2, Column4)	1245.24	1186.00	402.38	0.02	0.32	216.00	233.46	216.00	46.26	0.03	0.20	100.00	100.00	0.00	970.00	1029.24	838044.00	21.87	495.71	485.00
30	5	2	10493.00	34638.00	186.05	0	Spot (Block30, Row2, Column5)	403.04	391.00	94.47	0.01	0.23	216.00	235.21	216.00	55.19	0.04	0.23	97.00	72.00	0.00	175.00	187.04	391352.00	3.04	288.27	286.00
30	6	2	10788.00	34610.00	170.90	0	Spot (Block30, Row2, Column6)	300.91	294.00	56.66	0.01	0.19	223.00	244.35	223.00	59.10	0.04	0.24	69.00	17.00	0.00	71.00	77.91	244037.00	0.96	254.24	235.00
30	7	2	11092.00	34636.00	144.10	0	Spot (Block30, Row2, Column7)	771.43	710.00	352.87	0.04	0.46	243.00	255.79	243.00	50.60	0.02	0.20	100.00	93.00	0.00	467.00	528.43	432771.00	10.19	377.84	358.00
30	8	2	11389.00	34607.00	167.25	0	Spot (Block30, Row2, Column8)	331.55	311.00	51.78	0.03	0.16	293.00	297.68	293.00	96.04	0.01	0.32	16.00	0.00	0.00	18.00	38.55	256617.00	0.35	304.70	300.00
30	1	3	9292.00	34933.00	143.10	0	Spot (Block30, Row3, Column1)	3551.32	2758.00	2681.55	0.11	0.76	216.00	230.24	216.00	41.46	0.03	0.18	100.00	100.00	0.00	2542.00	3335.32	1960328.00	80.11	900.78	588.50
30	2	3	9607.00	34929.00	202.35	0	Spot (Block30, Row3, Column2)	277.03	289.00	35.81	0.02	0.13	220.00	235.34	220.00	45.72	0.03	0.19	67.00	10.00	0.00	69.00	57.03	321911.00	0.91	245.91	231.00
30	3	3	9894.00	34930.00	138.15	0	Spot (Block30, Row3, Column3)	829.08	633.00	1313.00	0.12	1.58	219.00	235.53	219.00	52.49	0.03	0.22	100.00	98.00	0.00	414.00	610.08	424488.00	11.31	375.05	306.00
30	4	3	10192.00	34929.00	137.90	0	Spot (Block30, Row3, Column4)	5645.91	4940.00	3356.13	0.06	0.59	216.00	230.37	216.00	41.74	0.03	0.18	100.00	100.00	0.00	4724.00	5429.91	2907642.00	129.74	1389.13	946.00
30	5	3	10492.00	34933.00	140.85	0	Spot (Block30, Row3, Column5)	499.97	439.50	313.62	0.06	0.63	217.00	231.45	217.00	44.65	0.03	0.19	99.00	84.00	0.00	222.50	282.97	269983.00	6.01	284.96	281.00
30	6	3	10789.00	34933.00	204.10	0	Spot (Block30, Row3, Column6)	1838.31	1446.00	1024.11	0.10	0.56	221.00	242.70	221.00	54.66	0.04	0.23	100.00	100.00	0.00	1225.00	1617.31	2174726.00	29.19	688.82	685.50
30	7	3	11095.00	34934.00	143.20	0	Spot (Block30, Row3, Column7)	2694.16	2105.00	1924.36	0.11	0.71	227.00	248.84	227.00	53.31	0.04	0.21	100.00	100.00	0.00	1878.00	2467.16	1500647.00	45.87	630.59	532.00
30	8	3	11392.00	34947.00	150.50	0	Spot (Block30, Row3, Column8)	701.02	677.50	215.91	0.01	0.31	285.50	276.43	285.50	48.55	0.01	0.18	98.00	97.00	0.00	392.00	415.52	433231.00	8.74	394.00	393.50
30	1	4	9290.00	35225.00	138.65	0	Spot (Block30, Row4, Column1)	8851.90	7664.00	5494.56	0.06	0.62	224.00	243.02	224.00	50.44	0.04	0.21	100.00	100.00	0.00	7440.00	8627.90	4549876.00	170.68	2029.42	1344.00
30	2	4	9592.00	35229.00	162.40	0	Spot (Block30, Row4, Column2)	915.81	881.00	334.52	0.02	0.37	227.00	245.56	227.00	54.10	0.03	0.22	100.00	100.00	0.00	654.00	688.81	668539.00	12.39	423.31	405.00
30	3	4	9891.00	35233.00	140.65	0	Spot (Block30, Row4, Column3)	25892.75	24060.50	14644.29	0.03	0.57	229.00	251.18	229.00	70.45	0.04	0.28	100.00	100.00	0.56	23831.50	25663.75	13930299.00	363.97	5646.15	4346.50
30	4	4	10181.00	35235.00	146.50	0	Spot (Block30, Row4, Column4)	279.81	282.00	35.88	0.00	0.13	218.00	235.01	218.00	59.07	0.03	0.25	58.00	8.00	0.00	64.00	61.81	163689.00	0.76	257.49	263.50
30	5	4	10492.00	35233.00	147.00	-50	Spot (Block30, Row4, Column5)	215.41	212.00	29.81	0.01	0.14	217.00	229.46	217.00	43.93	0.02	0.19	1.00	0.00	0.00	-5.00	-1.59	127090.00	-0.32	216.32	210.50
30	6	4	10795.00	35232.00	186.60	0	Spot (Block30, Row4, Column6)	454.23	425.00	99.11	0.03	0.22	221.00	238.25	221.00	47.34	0.03	0.20	99.00	94.00	0.00	204.00	233.23	446961.00	4.56	306.63	303.00
30	7	4	11085.00	35236.00	144.25	0	Spot (Block30, Row4, Column7)	2097.23	1568.00	1603.01	0.13	0.76	234.00	254.90	234.00	54.87	0.04	0.22	100.00	100.00	0.00	1334.00	1863.23	1189130.00	33.58	551.25	470.00
30	8	4	11394.00	35244.00	149.70	0	Spot (Block30, Row4, Column8)	629.85	580.00	222.15	0.04	0.35	286.00	280.34	286.00	57.65	0.01	0.21	92.00	86.00	0.00	294.00	343.85	383578.00	6.06	371.74	357.00
30	1	5	9291.00	35534.00	137.85	0	Spot (Block30, Row5, Column1)	1598.38	1423.00	825.36	0.05	0.52	233.00	254.00	233.00	59.68	0.04	0.23	100.00	100.00	0.00	1190.00	1365.38	821569.00	22.53	564.32	457.00
30	2	5	9587.00	35531.00	152.05	0	Spot (Block30, Row5, Column2)	758.88	721.00	247.27	0.02	0.33	255.00	259.57	255.00	48.82	0.01	0.19	100.00	99.00	0.00	466.00	503.88	479611.00	10.23	378.81	376.00
30	3	5	9891.00	35529.00	144.30	0	Spot (Block30, Row5, Column3)	2797.32	2572.00	1425.23	0.04	0.51	244.50	258.47	244.50	66.60	0.02	0.26	100.00	100.00	0.00	2327.50	2552.82	1591676.00	38.12	750.46	656.00
30	4	5	10187.00	35536.00	142.80	0	Spot (Block30, Row5, Column4)	6114.29	4947.00	4839.62	0.09	0.79	225.00	245.94	225.00	53.38	0.04	0.22	100.00	100.00	0.00	4722.00	5889.29	3362858.00	109.93	1358.26	771.00
30	5	5	10496.00	35539.00	138.60	0	Spot (Block30, Row5, Column5)	13200.27	12382.00	7148.49	0.03	0.54	222.00	243.86	222.00	67.82	0.04	0.28	100.00	100.00	0.00	12160.00	12978.27	6850940.00	191.03	3134.59	2042.00
30	6	5	10792.00	35525.00	215.75	0	Spot (Block30, Row5, Column6)	307.39	298.00	60.05	0.01	0.20	231.00	249.81	231.00	54.44	0.03	0.22	69.00	21.00	0.00	67.00	76.39	407907.00	1.06	261.13	265.00
30	7	5	11094.00	35535.00	188.10	0	Spot (Block30, Row5, Column7)	1501.79	1336.00	696.24	0.05	0.46	281.00	278.22	281.00	65.32	0.00	0.23	100.00	100.00	0.00	1055.00	1220.79	1491279.00	18.73	600.49	592.00
30	8	5	11394.00	35543.00	144.15	0	Spot (Block30, Row5, Column8)	8621.61	6337.50	7023.00	0.13	0.81	292.00	292.55	292.00	64.70	0.00	0.22	100.00	100.00	0.00	6045.50	8329.61	4914320.00	128.73	1677.64	916.00
30	1	6	9288.00	35829.00	206.55	0	Spot (Block30, Row6, Column1)	1823.47	1336.00	1111.27	0.14	0.61	286.00	286.44	286.00	72.33	0.00	0.25	100.00	100.00	0.00	1050.00	1537.47	2211867.00	21.25	709.94	679.00
30	2	6	9590.00	35827.00	207.15	0	Spot (Block30, Row6, Column2)	914.26	848.00	326.06	0.03	0.36	288.00	283.55	288.00	64.33	0.01	0.23	99.00	98.00	0.00	560.00	626.26	1119972.00	9.80	476.87	456.50
30	3	6	9881.00	35827.00	139.20	0	Spot (Block30, Row6, Column3)	13107.73	11227.00	8369.02	0.07	0.64	282.00	274.23	282.00	56.15	0.01	0.20	100.00	100.00	0.00	10945.00	12825.73	6933991.00	228.55	2885.28	2026.00
30	4	6	10209.00	35855.00	212.30	0	Spot (Block30, Row6, Column4)	363.05	318.50	121.32	0.06	0.33	272.00	264.89	272.00	66.41	0.01	0.25	45.00	20.00	0.00	46.50	91.05	468337.00	1.48	288.15	288.00
30	5	6	10490.00	35836.00	104.00	0	Spot (Block30, Row6, Column5)	28167.95	28564.50	9062.92	0.01	0.32	261.00	264.87	261.00	78.64	0.01	0.30	100.00	100.00	0.00	28303.50	27906.95	7830689.00	354.84	6545.17	5017.00
30	6	6	10798.00	35834.00	157.05	0	Spot (Block30, Row6, Column6)	580.51	469.50	267.39	0.09	0.46	280.00	277.24	280.00	72.60	0.00	0.26	81.00	55.00	0.00	189.50	300.51	397071.00	4.18	329.83	307.00
30	7	6	11092.00	35832.00	142.05	0	Spot (Block30, Row6, Column7)	9123.06	7889.00	6283.68	0.06	0.69	292.00	299.90	292.00	81.37	0.01	0.27	100.00	100.00	0.00	7597.00	8831.06	4962945.00	108.43	1961.15	1491.00
30	8	6	11399.00	35845.00	143.30	0	Spot (Block30, Row6, Column8)	17101.95	14286.50	12491.68	0.08	0.73	294.00	299.93	294.00	64.52	0.01	0.22	100.00	100.00	0.00	13992.50	16807.95	9611294.00	260.40	2661.99	1939.00
30	1	7	9289.00	36130.00	157.35	0	Spot (Block30, Row7, Column1)	1371.39	1284.00	556.92	0.03	0.41	282.00	291.84	282.00	93.61	0.01	0.32	100.00	99.00	0.00	1002.00	1089.39	933915.00	11.53	510.50	504.00
30	2	7	9589.00	36121.00	179.60	0	Spot (Block30, Row7, Column2)	500.70	410.00	234.14	0.09	0.47	286.00	277.90	286.00	56.56	0.01	0.20	73.00	56.00	0.00	124.00	214.70	452132.00	3.94	328.82	317.00
30	3	7	9903.00	36199.00	129.70	0	Spot (Block30, Row7, Column3)	365.37	386.00	67.46	0.02	0.18	291.00	287.15	291.00	50.40	0.01	0.18	53.00	47.00	0.00	95.00	74.37	164780.00	1.55	330.06	302.50
30	4	7	10179.00	36151.00	183.35	0	Spot (Block30, Row7, Column4)	400.02	383.00	106.90	0.02	0.27	296.00	300.59	296.00	58.72	0.01	0.20	61.00	32.00	0.00	87.00	104.02	380023.00	1.69	324.50	305.50
30	5	7	10503.00	36136.00	145.35	0	Spot (Block30, Row7, Column5)	1336.73	1322.50	478.40	0.00	0.36	293.00	295.78	293.00	76.44	0.00	0.26	100.00	100.00	0.00	1029.50	1043.73	769955.00	13.62	548.20	522.00
30	6	7	10787.00	36135.00	182.60	0	Spot (Block30, Row7, Column6)	1402.64	1340.00	576.61	0.02	0.41	297.00	314.91	297.00	99.40	0.03	0.32	100.00	100.00	0.00	1043.00	1105.64	1305855.00	10.94	593.54	586.00
30	7	7	11080.00	36142.00	143.40	0	Spot (Block30, Row7, Column7)	13788.89	12875.00	8090.69	0.03	0.59	293.00	302.44	293.00	88.39	0.01	0.29	100.00	100.00	0.00	12582.00	13495.89	7707990.00	152.58	3240.06	1914.00
30	8	7	11395.00	36142.00	188.15	0	Spot (Block30, Row7, Column8)	1222.72	1143.00	372.50	0.03	0.30	294.00	297.02	294.00	58.46	0.00	0.20	100.00	100.00	0.00	849.00	928.72	1216602.00	15.83	558.40	527.00
30	1	8	9297.00	36428.00	119.45	0	Spot (Block30, Row8, Column1)	631.36	490.00	752.67	0.11	1.19	226.00	252.81	226.00	63.40	0.05	0.25	98.00	94.00	0.00	264.00	405.36	239918.00	5.97	343.59	334.00
30	2	8	9587.00	36434.00	142.95	0	Spot (Block30, Row8, Column2)	1063.63	916.00	534.21	0.06	0.50	283.00	276.96	283.00	59.94	0.01	0.22	99.00	98.00	0.00	633.00	780.63	593506.00	13.13	455.42	408.50
30	3	8	9883.00	36431.00	139.40	0	Spot (Block30, Row8, Column3)	5843.76	4559.00	4520.94	0.11	0.77	299.00	309.24	299.00	59.67	0.01	0.19	100.00	100.00	0.00	4260.00	5544.76	3067975.00	92.75	1359.60	1036.00
30	4	8	10186.00	36436.00	138.20	0	Spot (Block30, Row8, Column4)	2413.71	2290.00	1016.05	0.02	0.42	295.00	298.73	295.00	59.52	0.01	0.20	100.00	100.00	0.00	1995.00	2118.71	1247888.00	35.54	912.79	765.00
30	5	8	10488.00	36422.00	158.70	0	Spot (Block30, Row8, Column5)	328.90	306.00	53.00	0.03	0.16	292.00	291.33	292.00	71.98	0.00	0.25	32.00	1.00	0.00	14.00	36.90	229904.00	0.52	309.28	297.00
30	6	8	10792.00	36437.00	189.25	0	Spot (Block30, Row8, Column6)	3231.81	2355.00	2304.17	0.14	0.71	292.00	304.75	292.00	93.83	0.02	0.31	100.00	100.00	0.00	2063.00	2939.81	3283524.00	31.19	905.85	899.00
30	7	8	11092.00	36441.00	143.30	0	Spot (Block30, Row8, Column7)	2172.76	1774.50	1994.88	0.09	0.92	287.00	286.54	287.00	76.96	0.00	0.27	99.00	98.00	0.00	1487.50	1885.76	1203707.00	24.51	754.90	524.00
30	8	8	11390.00	36437.00	147.00	-50	Spot (Block30, Row8, Column8)	366.47	312.00	116.07	0.07	0.32	294.00	291.42	294.00	47.67	0.00	0.16	44.00	29.00	0.00	18.00	72.47	215120.00	1.57	279.20	293.00
31	1	1	13796.00	34341.00	149.35	0	Spot (Block31, Row1, Column1)	16913.99	15678.00	8995.90	0.03	0.53	401.00	434.32	401.00	97.12	0.03	0.22	100.00	100.00	0.00	15277.00	16512.99	10368277.00	169.68	3992.72	3263.50
31	2	1	14095.00	34348.00	142.90	0	Spot (Block31, Row1, Column2)	928.97	917.00	255.62	0.01	0.28	400.00	427.88	400.00	85.19	0.03	0.20	100.00	94.00	0.00	517.00	528.97	516508.00	5.88	571.62	563.00
31	3	1	14398.00	34346.00	143.50	0	Spot (Block31, Row1, Column3)	1039.25	997.00	382.17	0.02	0.37	402.00	429.18	402.00	77.78	0.03	0.18	99.00	92.00	0.00	595.00	637.25	572629.00	7.84	619.12	610.00
31	4	1	14692.00	34348.00	148.80	0	Spot (Block31, Row1, Column4)	902.13	800.50	538.11	0.05	0.60	404.00	441.24	404.00	84.74	0.04	0.19	97.00	85.00	0.00	396.50	498.13	546693.00	5.44	564.28	523.00
31	5	1	14992.00	34346.00	147.30	0	Spot (Block31, Row1, Column5)	1369.06	1149.50	700.68	0.08	0.51	403.00	439.11	403.00	80.59	0.04	0.18	100.00	98.00	0.00	746.50	966.06	813219.00	11.54	657.99	605.50
31	6	1	15287.00	34343.00	142.05	0	Spot (Block31, Row1, Column6)	1352.20	1336.00	450.96	0.01	0.33	406.50	446.68	406.50	81.89	0.04	0.18	100.00	100.00	0.00	929.50	945.70	738299.00	11.06	707.25	640.50
31	7	1	15587.00	34348.00	90.50	0	Spot (Block31, Row1, Column7)	1182.03	1182.50	331.82	0.00	0.28	415.00	459.34	415.00	115.29	0.04	0.25	100.00	98.00	0.00	767.50	767.03	243499.00	6.27	724.48	692.00
31	8	1	15885.00	34350.00	103.65	0	Spot (Block31, Row1, Column8)	38900.20	39666.50	11480.81	0.01	0.30	472.00	471.70	472.00	129.69	0.00	0.27	100.00	100.00	1.07	39194.50	38428.20	10892057.00	296.31	9065.43	6992.00
31	1	2	13795.00	34641.00	147.00	-50	Spot (Block31, Row2, Column1)	473.55	490.00	95.94	0.01	0.20	399.00	433.43	399.00	89.05	0.04	0.21	51.00	21.00	0.00	91.00	74.55	279394.00	0.45	446.27	398.00
31	2	2	14097.00	34643.00	125.05	0	Spot (Block31, Row2, Column2)	1359.86	1375.00	409.88	0.00	0.30	398.00	425.98	398.00	74.59	0.03	0.18	100.00	100.00	0.00	977.00	961.86	562983.00	12.52	651.04	628.00
31	3	2	14387.00	34654.00	200.30	0	Spot (Block31, Row2, Column3)	498.64	494.00	100.24	0.00	0.20	403.00	438.04	403.00	82.63	0.04	0.19	57.00	24.00	0.00	91.00	95.64	568943.00	0.73	450.65	417.00
31	4	2	14698.00	34645.00	158.95	0	Spot (Block31, Row2, Column4)	802.00	776.00	189.96	0.01	0.24	405.00	446.73	405.00	87.30	0.04	0.20	99.00	94.00	0.00	371.00	397.00	557389.00	4.07	554.27	506.00
31	5	2	14995.00	34647.00	176.25	0	Spot (Block31, Row2, Column5)	1378.39	1319.00	413.23	0.02	0.30	414.00	452.47	414.00	86.15	0.04	0.19	100.00	100.00	0.00	905.00	964.39	1196445.00	10.75	689.21	663.00
31	6	2	15292.00	34631.00	154.35	0	Spot (Block31, Row2, Column6)	610.67	603.50	116.67	0.01	0.19	412.00	451.56	412.00	85.17	0.04	0.19	76.00	61.00	0.00	191.50	198.67	398160.00	1.87	522.82	503.50
31	7	2	15594.00	34634.00	172.20	0	Spot (Block31, Row2, Column7)	602.78	589.00	142.19	0.01	0.24	412.50	450.85	412.50	80.22	0.04	0.18	74.00	58.00	0.00	176.50	190.28	498496.00	1.89	494.12	494.00
31	8	2	15894.00	34664.00	235.15	0	Spot (Block31, Row2, Column8)	513.85	497.00	103.34	0.01	0.20	474.00	466.54	474.00	101.80	0.01	0.22	30.00	6.00	0.00	23.00	39.85	818052.00	0.46	494.44	502.00
31	1	3	13790.00	34948.00	153.40	0	Spot (Block31, Row3, Column1)	1635.51	1265.00	953.22	0.11	0.58	398.00	425.60	398.00	76.96	0.03	0.18	100.00	99.00	0.00	867.00	1237.51	1058175.00	15.72	653.42	627.00
31	2	3	14105.00	34934.00	212.90	0	Spot (Block31, Row3, Column2)	506.05	497.00	97.76	0.01	0.19	401.00	431.64	401.00	81.90	0.03	0.19	61.00	23.00	0.00	96.00	105.05	655336.00	0.91	454.07	426.00
31	3	3	14389.00	34946.00	145.40	0	Spot (Block31, Row3, Column3)	2157.24	1928.00	952.96	0.05	0.44	400.00	433.58	400.00	88.63	0.04	0.20	100.00	100.00	0.00	1528.00	1757.24	1240413.00	19.45	807.30	764.50
31	4	3	14693.00	34941.00	145.00	0	Spot (Block31, Row3, Column4)	1712.71	1528.00	794.91	0.05	0.46	404.00	438.94	404.00	81.93	0.04	0.19	100.00	100.00	0.00	1124.00	1308.71	979669.00	15.55	701.18	663.00
31	5	3	14995.00	34941.00	139.30	0	Spot (Block31, Row3, Column5)	1847.89	1716.50	764.64	0.03	0.41	459.00	457.88	459.00	85.34	0.00	0.19	100.00	100.00	0.00	1257.50	1388.89	971989.00	16.29	817.81	742.00
31	6	3	15294.00	34939.00	188.15	0	Spot (Block31, Row3, Column6)	1760.89	1498.00	801.33	0.07	0.46	478.00	466.56	478.00	94.01	0.01	0.20	100.00	100.00	0.00	1020.00	1282.89	1752081.00	13.77	833.81	800.00
31	7	3	15602.00	34945.00	147.00	0	Spot (Block31, Row3, Column7)	895.75	887.00	240.84	0.00	0.27	470.00	463.37	470.00	88.24	0.01	0.19	98.00	81.00	0.00	417.00	425.75	528490.00	4.90	592.37	592.50
31	8	3	15897.00	34963.00	148.55	0	Spot (Block31, Row3, Column8)	1380.46	1288.00	541.41	0.03	0.39	487.00	474.60	487.00	118.19	0.01	0.25	98.00	96.00	0.00	801.00	893.46	842083.00	7.66	725.18	691.00
31	1	4	13792.00	35236.00	143.40	0	Spot (Block31, Row4, Column1)	4089.33	3578.50	2384.50	0.06	0.58	401.00	439.76	401.00	82.95	0.04	0.19	100.00	100.00	0.00	3177.50	3688.33	2257308.00	44.00	1342.65	1048.50
31	2	4	14093.00	35239.00	181.25	0	Spot (Block31, Row4, Column2)	665.49	658.50	161.55	0.00	0.24	402.00	445.16	402.00	131.58	0.04	0.30	75.00	48.00	0.00	256.50	263.49	612247.00	1.67	496.30	501.00
31	3	4	14390.00	35243.00	145.55	0	Spot (Block31, Row4, Column3)	5686.05	5165.50	2939.79	0.04	0.52	403.00	441.91	403.00	94.82	0.04	0.21	100.00	100.00	0.00	4762.50	5283.05	3275166.00	55.31	1564.71	1235.50
31	4	4	14669.00	35257.00	198.55	0	Spot (Block31, Row4, Column4)	533.58	492.00	113.39	0.04	0.21	405.00	441.03	405.00	85.54	0.04	0.19	51.00	39.00	0.00	87.00	128.58	597604.00	1.08	464.00	465.00
31	5	4	14994.00	35245.00	147.00	-50	Spot (Block31, Row4, Column5)	438.48	390.00	91.37	0.05	0.21	416.00	454.58	416.00	88.09	0.04	0.19	27.00	3.00	0.00	-26.00	22.48	258265.00	-0.18	428.54	388.00
31	6	4	15298.00	35252.00	185.20	0	Spot (Block31, Row4, Column6)	1836.09	1747.00	486.64	0.02	0.27	449.00	460.41	449.00	89.30	0.01	0.19	100.00	100.00	0.00	1298.00	1387.09	1769992.00	15.41	865.03	856.00
31	7	4	15586.00	35243.00	156.85	0	Spot (Block31, Row4, Column7)	769.66	720.00	222.26	0.03	0.29	472.00	470.83	472.00	119.74	0.00	0.25	79.00	52.00	0.00	248.00	297.66	519523.00	2.50	540.77	512.00
31	8	4	15924.00	35256.00	169.90	0	Spot (Block31, Row4, Column8)	550.87	505.00	95.26	0.04	0.17	485.00	472.94	485.00	120.85	0.01	0.26	29.00	4.00	0.00	20.00	65.87	443447.00	0.64	503.42	490.50
31	1	5	13797.00	35550.00	142.25	0	Spot (Block31, Row5, Column1)	1557.85	1385.50	696.49	0.05	0.45	409.00	448.14	409.00	92.36	0.04	0.21	100.00	99.00	0.00	976.50	1148.85	856820.00	12.01	754.03	689.50
31	2	5	14094.00	35543.00	152.95	0	Spot (Block31, Row5, Column2)	1431.98	1330.00	550.79	0.03	0.38	410.00	462.14	410.00	144.21	0.05	0.31	99.00	97.00	0.00	920.00	1021.98	923630.00	6.73	649.43	630.00
31	3	5	14390.00	35541.00	154.10	0	Spot (Block31, Row5, Column3)	1370.91	1234.50	510.23	0.05	0.37	417.00	459.80	417.00	133.97	0.04	0.29	100.00	98.00	0.00	817.50	953.91	896576.00	6.80	662.15	641.50
31	4	5	14701.00	35541.00	156.10	0	Spot (Block31, Row5, Column4)	793.32	736.00	272.06	0.03	0.34	413.00	452.27	413.00	91.12	0.04	0.20	89.00	67.00	0.00	323.00	380.32	531522.00	3.74	553.49	523.00
31	5	5	14997.00	35548.00	138.20	0	Spot (Block31, Row5, Column5)	5246.83	4958.50	2370.91	0.02	0.45	425.00	458.15	425.00	92.93	0.03	0.20	100.00	100.00	0.00	4533.50	4821.83	2728354.00	51.53	1613.35	1312.00
31	6	5	15294.00	35540.00	156.20	0	Spot (Block31, Row5, Column6)	589.47	578.00	130.83	0.01	0.22	472.00	469.93	472.00	120.87	0.00	0.26	39.00	18.00	0.00	106.00	117.47	395537.00	0.99	495.52	490.00
31	7	5	15601.00	35545.00	187.00	0	Spot (Block31, Row5, Column7)	6645.08	5738.00	3809.03	0.06	0.57	486.00	494.11	486.00	153.14	0.01	0.31	100.00	100.00	0.00	5252.00	6159.08	6518823.00	40.16	1809.63	1836.50
31	8	5	15896.00	35549.00	154.20	0	Spot (Block31, Row5, Column8)	903.57	816.00	271.12	0.04	0.30	487.00	486.21	487.00	125.28	0.00	0.26	90.00	65.00	0.00	329.00	416.57	588224.00	3.33	566.39	525.50
31	1	6	13787.00	35837.00	187.35	0	Spot (Block31, Row6, Column1)	1690.83	1443.00	795.02	0.07	0.47	415.00	458.61	415.00	112.29	0.04	0.24	100.00	99.00	0.00	1028.00	1275.83	1697598.00	10.97	797.77	792.00
31	2	6	14094.00	35843.00	194.40	0	Spot (Block31, Row6, Column2)	3549.73	3385.00	1519.31	0.02	0.43	474.00	478.61	474.00	124.51	0.00	0.26	100.00	100.00	0.00	2911.00	3075.73	3801763.00	24.67	1311.92	1290.00
31	3	6	14381.00	35842.00	143.25	0	Spot (Block31, Row6, Column3)	2477.58	2200.00	1311.70	0.05	0.53	432.00	463.46	432.00	107.43	0.03	0.23	100.00	100.00	0.00	1768.00	2045.58	1380014.00	18.75	1004.93	717.00
31	4	6	14700.00	35855.00	177.95	0	Spot (Block31, Row6, Column4)	588.08	583.00	121.88	0.00	0.21	415.00	453.97	415.00	89.18	0.04	0.20	62.00	42.00	0.00	168.00	173.08	518097.00	1.50	508.29	495.00
31	5	6	14993.00	35848.00	100.95	0	Spot (Block31, Row6, Column5)	3230.16	3073.00	832.51	0.02	0.26	467.00	459.68	467.00	87.86	0.01	0.19	100.00	100.00	0.00	2606.00	2763.16	843073.00	31.53	1347.00	1275.00
31	6	6	15296.00	35853.00	190.95	0	Spot (Block31, Row6, Column6)	576.44	577.00	126.40	0.00	0.22	470.00	470.23	470.00	113.92	0.00	0.24	47.00	22.00	0.00	107.00	106.44	593156.00	0.93	501.16	503.00
31	7	6	15595.00	35844.00	154.25	0	Spot (Block31, Row6, Column7)	917.30	879.50	245.25	0.02	0.27	481.00	477.61	481.00	120.28	0.00	0.25	97.00	75.00	0.00	398.50	436.30	607250.00	3.66	591.80	607.00
31	8	6	15896.00	35857.00	147.00	0	Spot (Block31, Row6, Column8)	923.31	861.50	290.44	0.03	0.31	480.00	468.35	480.00	86.90	0.01	0.19	94.00	80.00	0.00	381.50	443.31	548444.00	5.24	583.25	585.00
31	1	7	13798.00	36142.00	152.20	0	Spot (Block31, Row7, Column1)	833.49	797.00	216.47	0.02	0.26	401.50	428.31	401.50	83.60	0.03	0.20	100.00	93.00	0.00	395.50	431.99	527598.00	4.85	555.29	525.00
31	2	7	14105.00	36146.00	173.55	0	Spot (Block31, Row7, Column2)	597.48	601.00	172.77	0.00	0.29	411.00	452.97	411.00	100.30	0.04	0.22	58.00	42.00	0.00	190.00	186.48	504873.00	1.44	492.12	489.00
31	3	7	14396.00	36131.00	196.95	0	Spot (Block31, Row7, Column3)	508.87	493.00	94.87	0.01	0.19	408.00	449.47	408.00	90.98	0.04	0.20	44.00	23.00	0.00	85.00	100.87	558737.00	0.65	474.22	489.00
31	4	7	14697.00	36123.00	150.40	0	Spot (Block31, Row7, Column4)	535.59	504.50	109.17	0.03	0.20	409.00	452.33	409.00	92.80	0.04	0.21	53.00	35.00	0.00	95.50	126.59	334211.00	0.90	496.65	491.50
31	5	7	15005.00	36141.00	157.20	0	Spot (Block31, Row7, Column5)	634.56	607.00	124.43	0.02	0.20	432.00	468.29	432.00	116.23	0.04	0.25	75.00	39.00	0.00	175.00	202.56	434038.00	1.43	508.23	493.50
31	6	7	15289.00	36142.00	177.25	0	Spot (Block31, Row7, Column6)	4721.00	4561.50	2006.79	0.01	0.43	487.00	503.43	487.00	147.59	0.01	0.29	100.00	100.00	0.00	4074.50	4234.00	4163919.00	28.58	1429.91	1420.00
31	7	7	15580.00	36152.00	148.70	0	Spot (Block31, Row7, Column7)	934.76	901.00	259.91	0.02	0.28	485.00	483.90	485.00	117.37	0.00	0.24	95.00	73.00	0.00	416.00	449.76	564594.00	3.84	603.24	586.50
31	8	7	15895.00	36151.00	191.80	0	Spot (Block31, Row7, Column8)	2600.21	2509.00	702.50	0.02	0.27	480.00	470.72	480.00	91.30	0.01	0.19	100.00	100.00	0.00	2029.00	2120.21	2706823.00	23.32	1043.33	977.00
31	1	8	13801.00	36437.00	121.70	0	Spot (Block31, Row8, Column1)	792.84	799.00	175.21	0.00	0.22	400.00	433.95	400.00	82.26	0.04	0.19	98.00	88.00	0.00	399.00	392.84	309209.00	4.36	560.66	547.00
31	2	8	14091.00	36443.00	149.55	0	Spot (Block31, Row8, Column2)	880.20	817.00	272.08	0.03	0.31	405.00	440.54	405.00	82.61	0.04	0.19	99.00	93.00	0.00	412.00	475.20	539565.00	5.32	575.87	591.50
31	3	8	14382.00	36446.00	144.95	0	Spot (Block31, Row8, Column3)	2049.67	1623.00	1370.84	0.10	0.67	408.00	453.08	408.00	93.80	0.05	0.21	99.00	91.00	0.00	1215.00	1641.67	1170363.00	17.02	746.10	716.00
31	4	8	14691.00	36447.00	141.55	0	Spot (Block31, Row8, Column4)	4116.90	3914.50	2013.46	0.02	0.49	415.00	459.65	415.00	98.18	0.04	0.21	100.00	100.00	0.00	3499.50	3701.90	2239595.00	37.25	1346.12	1120.00
31	5	8	14983.00	36424.00	160.10	0	Spot (Block31, Row8, Column5)	533.85	500.00	89.52	0.03	0.17	464.00	466.39	464.00	102.11	0.00	0.22	40.00	2.00	0.00	36.00	69.85	376362.00	0.66	491.06	484.00
31	6	8	15294.00	36449.00	169.20	0	Spot (Block31, Row8, Column6)	2749.20	2299.00	1511.64	0.08	0.55	486.00	494.12	486.00	135.82	0.01	0.27	100.00	99.00	0.00	1813.00	2263.20	2180114.00	16.60	984.59	935.00
31	7	8	15583.00	36442.00	154.30	0	Spot (Block31, Row8, Column7)	696.67	698.00	142.10	0.00	0.20	484.00	476.90	484.00	104.25	0.01	0.22	75.00	53.00	0.00	214.00	212.67	456317.00	2.11	544.02	523.00
31	8	8	15892.00	36449.00	147.00	-50	Spot (Block31, Row8, Column8)	592.77	511.00	212.30	0.06	0.36	487.00	474.81	487.00	88.55	0.01	0.19	45.00	27.00	0.00	24.00	105.77	349736.00	1.33	448.94	403.50
32	1	1	18302.00	34350.00	150.95	0	Spot (Block32, Row1, Column1)	14251.84	12901.50	7826.42	0.04	0.55	317.00	341.75	317.00	74.20	0.03	0.22	100.00	100.00	0.00	12584.50	13934.84	8950157.00	187.46	2958.90	2143.50
32	2	1	18588.00	34351.00	157.30	0	Spot (Block32, Row1, Column2)	425.14	401.00	75.42	0.03	0.18	311.00	329.10	311.00	51.59	0.02	0.16	85.00	36.00	0.00	90.00	114.14	289521.00	1.86	361.47	377.00
32	3	1	18904.00	34348.00	120.85	0	Spot (Block32, Row1, Column3)	404.04	391.00	104.38	0.01	0.26	311.00	327.99	311.00	44.86	0.02	0.14	78.00	34.00	0.00	80.00	93.04	155555.00	1.70	364.82	366.00
32	4	1	19198.00	34346.00	187.95	0	Spot (Block32, Row1, Column4)	394.44	391.00	43.42	0.00	0.11	315.00	331.41	315.00	41.71	0.02	0.13	86.00	35.00	0.00	76.00	79.44	394436.00	1.51	348.75	335.00
32	5	1	19477.00	34333.00	194.45	0	Spot (Block32, Row1, Column5)	368.07	385.00	47.82	0.02	0.13	315.00	329.83	315.00	42.55	0.02	0.13	60.00	29.00	0.00	70.00	53.07	390158.00	0.90	349.11	340.00
32	6	1	19800.00	34343.00	192.35	0	Spot (Block32, Row1, Column6)	406.80	390.00	205.18	0.02	0.50	317.00	332.74	317.00	41.00	0.02	0.12	78.00	34.00	0.00	73.00	89.80	426326.00	1.81	354.64	362.00
32	7	1	20095.00	34356.00	147.00	-50	Spot (Block32, Row1, Column7)	379.36	382.00	63.53	0.00	0.17	334.00	354.76	334.00	74.24	0.03	0.21	20.00	9.00	0.00	48.00	45.36	224204.00	0.33	346.31	330.00
32	8	1	20386.00	34366.00	104.45	0	Spot (Block32, Row1, Column8)	29903.72	29679.00	8862.19	0.00	0.30	376.00	373.98	376.00	84.94	0.00	0.23	100.00	100.00	0.00	29303.00	29527.72	8402945.00	347.65	6999.85	6242.00
32	1	2	18294.00	34650.00	147.00	-50	Spot (Block32, Row2, Column1)	348.59	324.00	57.08	0.03	0.16	313.00	330.32	313.00	52.39	0.02	0.16	36.00	7.00	0.00	11.00	35.59	205669.00	0.35	326.41	316.00
32	2	2	18597.00	34650.00	125.95	0	Spot (Block32, Row2, Column2)	410.44	402.00	41.56	0.01	0.10	313.00	328.74	313.00	42.86	0.02	0.13	98.00	60.00	0.00	89.00	97.44	172386.00	1.91	374.76	383.50
32	3	2	18891.00	34648.00	177.65	0	Spot (Block32, Row2, Column3)	385.92	387.00	48.93	0.00	0.13	309.00	321.12	309.00	37.79	0.02	0.12	83.00	56.00	0.00	78.00	76.92	341539.00	1.71	348.52	341.00
32	4	2	19219.00	34670.00	170.45	0	Spot (Block32, Row2, Column4)	401.66	398.00	52.13	0.00	0.13	314.00	330.42	314.00	42.64	0.02	0.13	84.00	47.00	0.00	84.00	87.66	321326.00	1.67	361.38	380.00
32	5	2	19496.00	34653.00	183.80	0	Spot (Block32, Row2, Column5)	666.29	674.00	131.85	0.00	0.20	318.00	334.93	318.00	44.40	0.02	0.13	100.00	99.00	0.00	356.00	348.29	629645.00	7.46	450.57	429.00
32	6	2	19795.00	34641.00	162.75	0	Spot (Block32, Row2, Column6)	411.90	404.00	38.80	0.01	0.09	321.00	338.01	321.00	46.01	0.02	0.14	93.00	29.00	0.00	83.00	90.90	303155.00	1.61	362.65	367.00
32	7	2	20088.00	34649.00	145.15	0	Spot (Block32, Row2, Column7)	401.57	397.00	36.26	0.00	0.09	318.00	332.34	318.00	39.52	0.02	0.12	94.00	48.00	0.00	79.00	83.57	230499.00	1.75	370.27	389.50
32	8	2	20360.00	34642.00	280.85	0	Spot (Block32, Row2, Column8)	373.78	384.00	44.31	0.01	0.12	329.00	349.76	329.00	80.12	0.03	0.23	10.00	1.00	0.00	55.00	44.78	861196.00	0.30	357.80	358.00
32	1	3	18306.00	34952.00	148.40	0	Spot (Block32, Row3, Column1)	505.52	502.00	87.00	0.00	0.17	313.00	328.58	313.00	39.77	0.02	0.12	99.00	96.00	0.00	189.00	192.52	307358.00	4.45	399.37	395.00
32	2	3	18597.00	34945.00	175.25	0	Spot (Block32, Row3, Column2)	399.97	397.00	46.55	0.00	0.12	316.00	333.22	316.00	44.10	0.02	0.13	82.00	33.00	0.00	81.00	83.97	342375.00	1.51	376.83	387.50
32	3	3	18888.00	34951.00	162.10	0	Spot (Block32, Row3, Column3)	468.76	474.00	92.81	0.00	0.20	311.00	323.11	311.00	39.32	0.02	0.12	95.00	78.00	0.00	163.00	157.76	338914.00	3.70	365.11	375.00
32	4	3	19198.00	34955.00	169.05	0	Spot (Block32, Row3, Column4)	430.78	403.00	75.27	0.03	0.17	309.00	320.50	309.00	38.13	0.02	0.12	89.00	77.00	0.00	94.00	121.78	340316.00	2.89	376.07	392.00
32	5	3	19504.00	34956.00	156.80	0	Spot (Block32, Row3, Column5)	447.55	420.00	97.38	0.03	0.22	315.00	330.75	315.00	45.56	0.02	0.14	91.00	58.00	0.00	105.00	132.55	302990.00	2.56	362.78	376.50
32	6	3	19793.00	34952.00	172.30	0	Spot (Block32, Row3, Column6)	1421.97	1233.00	629.99	0.06	0.44	323.00	341.27	323.00	50.78	0.02	0.15	100.00	100.00	0.00	910.00	1098.97	1177395.00	21.28	606.96	609.00
32	7	3	20093.00	34965.00	180.40	0	Spot (Block32, Row3, Column7)	378.67	388.00	43.24	0.01	0.11	316.00	330.96	316.00	44.86	0.02	0.14	68.00	19.00	0.00	72.00	62.67	345347.00	1.06	353.27	346.00
32	8	3	20397.00	34971.00	178.60	0	Spot (Block32, Row3, Column8)	506.56	496.00	104.83	0.01	0.21	320.00	333.19	320.00	37.35	0.02	0.11	93.00	87.00	0.00	176.00	186.56	452861.00	4.64	384.36	389.50
32	1	4	18295.00	35258.00	181.20	0	Spot (Block32, Row4, Column1)	387.41	393.00	49.54	0.01	0.13	313.00	328.31	313.00	39.68	0.02	0.12	76.00	50.00	0.00	80.00	74.41	356418.00	1.49	346.90	329.00
32	2	4	18590.00	35249.00	200.15	0	Spot (Block32, Row4, Column2)	437.42	405.00	86.82	0.03	0.20	313.00	328.75	313.00	42.78	0.02	0.13	89.00	56.00	0.00	92.00	124.42	494724.00	2.54	360.75	372.00
32	3	4	18902.00	35254.00	169.85	0	Spot (Block32, Row4, Column3)	559.77	547.00	127.46	0.01	0.23	307.00	317.22	307.00	40.10	0.01	0.13	98.00	96.00	0.00	240.00	252.77	449498.00	6.05	387.55	389.00
32	4	4	19192.00	35249.00	248.05	0	Spot (Block32, Row4, Column4)	347.65	333.00	40.29	0.02	0.12	306.00	313.71	306.00	33.94	0.01	0.11	46.00	34.00	0.00	27.00	41.65	619513.00	1.00	321.34	311.00
32	5	4	19494.00	35255.00	147.00	-50	Spot (Block32, Row4, Column5)	320.15	311.00	27.34	0.01	0.09	313.00	325.70	313.00	37.68	0.02	0.12	17.00	1.00	0.00	-2.00	7.15	187930.00	-0.15	327.30	315.50
32	6	4	19794.00	35257.00	195.15	0	Spot (Block32, Row4, Column6)	640.55	623.50	114.24	0.01	0.18	319.00	335.55	319.00	44.76	0.02	0.13	100.00	98.00	0.00	304.50	321.55	689235.00	6.81	435.65	411.00
32	7	4	20092.00	35234.00	182.85	0	Spot (Block32, Row4, Column7)	399.08	398.00	42.95	0.00	0.11	314.00	326.73	314.00	36.58	0.02	0.11	88.00	71.00	0.00	84.00	85.08	373136.00	1.98	361.98	374.00
32	8	4	20397.00	35264.00	184.25	0	Spot (Block32, Row4, Column8)	378.61	391.00	32.29	0.01	0.09	323.00	336.43	323.00	38.37	0.02	0.11	76.00	22.00	0.00	68.00	55.61	360439.00	1.10	355.47	366.50
32	1	5	18301.00	35549.00	179.65	0	Spot (Block32, Row5, Column1)	442.30	409.00	83.38	0.03	0.19	314.00	332.89	314.00	47.91	0.03	0.14	86.00	49.00	0.00	95.00	128.30	399395.00	2.28	362.74	370.00
32	2	5	18588.00	35564.00	159.40	0	Spot (Block32, Row5, Column2)	574.44	575.00	136.79	0.00	0.24	315.00	331.76	315.00	44.19	0.02	0.13	99.00	91.00	0.00	260.00	259.44	403833.00	5.49	412.38	405.00
32	3	5	18893.00	35551.00	167.60	0	Spot (Block32, Row5, Column3)	602.96	574.00	149.66	0.02	0.25	309.00	321.40	309.00	43.03	0.02	0.13	99.00	98.00	0.00	265.00	293.96	469707.00	6.54	408.56	406.00
32	4	5	19180.00	35552.00	200.40	0	Spot (Block32, Row5, Column4)	380.53	391.00	40.83	0.01	0.11	305.00	316.27	305.00	40.49	0.02	0.13	76.00	58.00	0.00	86.00	75.53	433040.00	1.59	336.67	325.00
32	5	5	19498.00	35560.00	143.85	0	Spot (Block32, Row5, Column5)	633.26	613.00	142.91	0.01	0.23	315.00	332.50	315.00	45.87	0.02	0.14	100.00	99.00	0.00	298.00	318.26	355257.00	6.56	425.77	407.50
32	6	5	19803.00	35548.00	206.05	0	Spot (Block32, Row5, Column6)	393.52	393.00	37.72	0.00	0.10	320.00	335.89	320.00	40.55	0.02	0.12	86.00	30.00	0.00	73.00	73.52	474974.00	1.42	351.87	346.00
32	7	5	20089.00	35556.00	174.60	0	Spot (Block32, Row5, Column7)	470.02	471.50	87.30	0.00	0.19	314.00	326.59	314.00	36.26	0.02	0.11	97.00	88.00	0.00	157.50	156.02	401399.00	3.96	377.09	386.00
32	8	5	20405.00	35564.00	190.35	0	Spot (Block32, Row5, Column8)	441.79	416.00	73.92	0.03	0.17	319.00	333.00	319.00	37.50	0.02	0.11	88.00	73.00	0.00	97.00	122.79	451068.00	2.90	373.82	382.00
32	1	6	18291.00	35852.00	173.90	0	Spot (Block32, Row6, Column1)	1319.49	1239.00	570.28	0.03	0.43	315.00	338.95	315.00	56.07	0.03	0.17	100.00	99.00	0.00	924.00	1004.49	1108374.00	17.49	601.91	600.50
32	2	6	18586.00	35853.00	199.90	0	Spot (Block32, Row6, Column2)	422.85	405.00	58.89	0.02	0.14	317.00	337.00	317.00	52.22	0.03	0.15	88.00	32.00	0.00	88.00	105.85	481204.00	1.64	372.49	384.00
32	3	6	18881.00	35858.00	184.95	0	Spot (Block32, Row6, Column3)	408.50	400.00	56.53	0.01	0.14	313.00	328.67	313.00	43.96	0.02	0.13	85.00	49.00	0.00	87.00	95.50	392976.00	1.82	361.11	365.00
32	4	6	19192.00	35866.00	170.55	0	Spot (Block32, Row6, Column4)	372.95	385.00	51.66	0.01	0.14	312.00	327.65	312.00	45.04	0.02	0.14	62.00	26.00	0.00	73.00	60.95	300595.00	1.01	356.70	368.00
32	5	6	19492.00	35853.00	104.90	0	Spot (Block32, Row6, Column5)	511.59	489.00	78.27	0.02	0.15	315.00	333.67	315.00	46.64	0.03	0.14	98.00	90.00	0.00	174.00	196.59	144269.00	3.82	412.73	407.00
32	6	6	19792.00	35847.00	134.50	0	Spot (Block32, Row6, Column6)	397.88	401.00	41.03	0.00	0.10	319.00	335.53	319.00	42.22	0.02	0.13	87.00	43.00	0.00	82.00	78.88	192574.00	1.48	361.64	379.00
32	7	6	20096.00	35861.00	177.30	0	Spot (Block32, Row6, Column7)	397.50	396.00	36.43	0.00	0.09	315.00	325.91	315.00	34.75	0.01	0.11	89.00	79.00	0.00	81.00	82.50	350195.00	2.06	359.77	346.00
32	8	6	20397.00	35871.00	207.05	0	Spot (Block32, Row6, Column8)	384.26	392.00	43.99	0.01	0.11	320.00	334.99	320.00	40.19	0.02	0.12	73.00	32.00	0.00	72.00	64.26	469564.00	1.23	346.17	326.50
32	1	7	18298.00	36159.00	173.30	0	Spot (Block32, Row7, Column1)	498.31	492.00	98.77	0.01	0.20	314.00	334.54	314.00	53.19	0.03	0.16	93.00	72.00	0.00	178.00	184.31	416085.00	3.08	387.16	389.00
32	2	7	18589.00	36163.00	206.55	0	Spot (Block32, Row7, Column2)	387.00	396.00	51.17	0.01	0.13	315.00	332.79	315.00	46.52	0.02	0.14	72.00	24.00	0.00	81.00	72.00	468659.00	1.17	357.27	344.00
32	3	7	18890.00	36149.00	232.05	0	Spot (Block32, Row7, Column3)	378.29	390.00	42.79	0.01	0.11	314.00	330.85	314.00	44.07	0.02	0.13	68.00	30.00	0.00	76.00	64.29	586722.00	1.08	341.70	322.00
32	4	7	19200.00	36155.00	162.95	0	Spot (Block32, Row7, Column4)	405.02	401.00	48.48	0.00	0.12	317.00	333.44	317.00	44.99	0.02	0.13	88.00	42.00	0.00	84.00	88.02	297693.00	1.59	384.73	393.00
32	5	7	19511.00	36153.00	163.40	0	Spot (Block32, Row7, Column5)	387.29	390.00	40.45	0.00	0.10	317.00	332.07	317.00	40.86	0.02	0.12	78.00	32.00	0.00	73.00	70.29	285430.00	1.35	355.21	354.00
32	6	7	19777.00	36152.00	178.20	0	Spot (Block32, Row7, Column6)	433.81	412.50	50.59	0.02	0.12	318.00	338.67	318.00	56.49	0.03	0.17	94.00	40.00	0.00	94.50	115.81	388695.00	1.68	369.44	381.00
32	7	7	20068.00	36159.00	177.95	0	Spot (Block32, Row7, Column7)	399.91	391.00	56.54	0.01	0.14	318.00	333.23	318.00	40.44	0.02	0.12	79.00	38.00	0.00	73.00	81.91	353522.00	1.65	366.94	377.00
32	8	7	20393.00	36162.00	204.60	0	Spot (Block32, Row7, Column8)	799.26	789.00	160.06	0.01	0.20	322.00	337.71	322.00	41.32	0.02	0.12	100.00	100.00	0.00	467.00	477.26	950325.00	11.17	474.86	462.00
32	1	8	18303.00	36448.00	123.90	0	Spot (Block32, Row8, Column1)	639.02	600.00	144.49	0.03	0.23	318.00	337.82	318.00	46.85	0.03	0.14	100.00	97.00	0.00	282.00	321.02	262638.00	6.43	419.50	415.50
32	2	8	18600.00	36445.00	155.20	0	Spot (Block32, Row8, Column2)	410.55	400.00	47.39	0.01	0.12	317.00	336.18	317.00	46.56	0.03	0.14	91.00	28.00	0.00	83.00	93.55	273839.00	1.60	364.12	371.00
32	3	8	18863.00	36447.00	179.55	0	Spot (Block32, Row8, Column3)	405.46	397.00	54.11	0.01	0.13	318.00	337.53	318.00	44.74	0.03	0.13	82.00	29.00	0.00	79.00	87.46	367348.00	1.52	355.21	337.50
32	4	8	19186.00	36456.00	148.00	0	Spot (Block32, Row8, Column4)	758.00	731.50	211.46	0.02	0.28	322.00	339.96	322.00	45.52	0.02	0.13	100.00	98.00	0.00	409.50	436.00	454799.00	9.18	466.08	443.00
32	5	8	19493.00	36462.00	176.80	0	Spot (Block32, Row8, Column5)	383.02	387.00	43.66	0.00	0.11	324.00	344.98	324.00	57.05	0.03	0.17	59.00	8.00	0.00	63.00	59.02	335523.00	0.67	366.09	378.00
32	6	8	19793.00	36460.00	154.45	0	Spot (Block32, Row8, Column6)	2960.53	2728.00	1406.49	0.04	0.48	326.00	353.18	326.00	68.73	0.03	0.19	100.00	100.00	0.00	2402.00	2634.53	1939146.00	37.94	853.99	855.00
32	7	8	20111.00	36455.00	136.45	0	Spot (Block32, Row8, Column7)	420.38	405.00	47.02	0.02	0.11	320.00	341.37	320.00	53.88	0.03	0.16	92.00	25.00	0.00	85.00	100.38	210612.00	1.47	393.97	389.00
32	8	8	20383.00	36467.00	88.35	0	Spot (Block32, Row8, Column8)	482.45	493.00	81.25	0.01	0.17	318.00	332.92	318.00	38.29	0.02	0.12	96.00	82.00	0.00	175.00	164.45	94077.00	3.90	405.68	396.00
33	1	1	4777.00	38815.00	147.35	0	Spot (Block33, Row1, Column1)	13859.79	12671.00	7191.87	0.04	0.52	331.00	351.29	331.00	64.09	0.03	0.18	100.00	100.00	0.00	12340.00	13528.79	8177275.00	210.78	3389.47	2520.00
33	2	1	5077.00	38782.00	223.65	0	Spot (Block33, Row1, Column2)	393.47	397.00	39.34	0.00	0.10	320.00	339.85	320.00	51.08	0.03	0.15	79.00	14.00	0.00	77.00	73.47	564238.00	1.05	357.12	348.00
33	3	1	5370.00	38833.00	197.90	0	Spot (Block33, Row1, Column3)	391.75	400.00	41.41	0.01	0.11	315.00	333.18	315.00	43.03	0.02	0.13	78.00	46.00	0.00	85.00	76.75	434447.00	1.36	359.34	370.00
33	4	1	5685.00	38823.00	174.10	0	Spot (Block33, Row1, Column4)	410.60	401.00	43.21	0.01	0.11	322.00	340.55	322.00	46.56	0.02	0.14	90.00	29.00	0.00	79.00	88.60	346959.00	1.50	365.20	377.00
33	5	1	5990.00	38813.00	200.60	0	Spot (Block33, Row1, Column5)	436.57	407.00	66.29	0.03	0.15	377.00	363.23	377.00	48.65	0.02	0.13	35.00	29.00	0.00	30.00	59.57	498131.00	1.51	386.85	389.00
33	6	1	6267.00	38814.00	207.50	0	Spot (Block33, Row1, Column6)	444.69	416.00	67.40	0.03	0.15	387.00	377.17	387.00	52.81	0.01	0.14	41.00	21.00	0.00	29.00	57.69	545632.00	1.28	395.22	394.00
33	7	1	6578.00	38805.00	108.75	0	Spot (Block33, Row1, Column7)	480.40	496.00	90.49	0.01	0.19	391.00	397.39	391.00	99.88	0.01	0.25	53.00	16.00	0.00	105.00	89.40	147001.00	0.83	426.56	397.00
33	8	1	6869.00	38828.00	103.55	0	Spot (Block33, Row1, Column8)	29206.57	29415.00	8350.45	0.00	0.29	396.00	415.43	396.00	112.48	0.02	0.27	100.00	100.00	0.00	29019.00	28810.57	8061013.00	255.96	7085.81	6314.00
33	1	2	4781.00	39115.00	182.00	0	Spot (Block33, Row2, Column1)	355.12	357.00	32.43	0.00	0.09	315.00	330.19	315.00	53.44	0.02	0.16	43.00	0.00	0.00	42.00	40.12	330257.00	0.47	338.88	327.00
33	2	2	5075.00	39091.00	175.70	0	Spot (Block33, Row2, Column2)	375.52	387.00	51.17	0.01	0.14	307.00	315.31	307.00	31.60	0.01	0.10	68.00	63.00	0.00	80.00	68.52	325201.00	1.91	332.28	318.00
33	3	2	5389.00	39095.00	226.65	0	Spot (Block33, Row2, Column3)	377.23	389.00	42.88	0.01	0.11	308.00	315.34	308.00	29.82	0.01	0.09	77.00	69.00	0.00	81.00	69.23	555278.00	2.08	331.58	317.00
33	4	2	5684.00	39096.00	234.50	0	Spot (Block33, Row2, Column4)	372.40	383.00	44.90	0.01	0.12	309.00	320.38	309.00	37.26	0.02	0.12	72.00	48.00	0.00	74.00	63.40	590622.00	1.40	341.71	326.00
33	5	2	5983.00	39127.00	175.20	0	Spot (Block33, Row2, Column5)	483.44	487.00	97.19	0.00	0.20	318.00	339.06	318.00	58.00	0.03	0.17	89.00	59.00	0.00	169.00	165.44	412854.00	2.49	384.17	387.00
33	6	2	6290.00	39122.00	240.95	0	Spot (Block33, Row2, Column6)	398.83	396.00	57.99	0.00	0.15	374.00	393.38	374.00	206.42	0.02	0.52	0.00	0.00	0.00	22.00	24.83	668436.00	0.03	372.07	385.50
33	7	2	6580.00	39119.00	227.60	0	Spot (Block33, Row2, Column7)	406.41	399.00	49.70	0.01	0.12	378.00	364.74	378.00	53.58	0.02	0.15	18.00	7.00	0.00	21.00	28.41	603113.00	0.78	378.83	389.00
[truncated: 388,889 more chars]
