# Supplementary material for: An antigen microarray protocol for COVID-19 serological analysis
Source: STAR Protoc. 2021 Aug 26;2(3):100815. doi: 10.1016/j.xpro.2021.100815 (PMC8387221; doi:10.1016/j.xpro.2021.100815)
Supplement: Data S8. Slide_quantifications, related to step quantification and statistical analysis 2.e [file mmc8.zip › RPPA0133_12860-V2 A01-D12_IgA_785/Joseph_2021-04-15_19h46m50_785nmGain010.txt]

ATF	1.0
30	28
"Checksum_ImageFile=59411dccf93531848dd20cca8e3e6d34"
"Checksum_ResultFile=b08fd612694770f61e28d72dcfa583e8"
"Type=Mapix Results 2"
"DateTime=2021/04/15 19:47:02"
"ConfigFile="
"GalFile=L:\RPPA Service\Platform_Projects\2021-02-09_JPL_CoV-Array-7\64 pad grid.gal"
"PixelSize=5"
"Wavelengths=785"
"ImageFiles=L:\RPPA Service\Platform_Projects\2021-03-24_JPL_CoV-Array-9\RPPA0133_12860-V2 A01-D12_IgA_785\Joseph_2021-04-15_19h46m50_785nmGain010.tif"
"GrinddingParameters=Find mode = Grid + Blocks + Spots | Max. diameter (% Dth) = 200.0 | Min. diameter (% Dth) = 50.0 | Max position offset (% pitch) = 30"
"QuantificationParameter=S/B border width (pixels) = 2.0 | Background diameter (pitch) = 2.0"
"JpegImage=L:\RPPA Service\Platform_Projects\2021-03-24_JPL_CoV-Array-9\RPPA0133_12860-V2 A01-D12_IgA_785\Joseph_2021-04-15_19h46m50_785nmGain010.jpg"
"FeatureType=Circular"
"Barcode="
"BackgroundSubtraction=LocalFeature"
"Normalization=None"
"ImageOrigin=3680, 2560"
"ImageSize=17760.0, 71040.0"
"JpegOrigin=4670, 2610"
"JpegBrightness=48"
"JpegContrast=24"
"JpegBalance=0"
"Creator=Mapix 9.0.0"
"Scanner=ir710IVD IR0H8_IVD 717045"
"Temperature=32.8"
"Comment="
"Velocity=35 l/s"
"LaserPower=20.0"
"PMTGain=10"
"BatchFilename=L:\RPPA Service\InnooScan\Batch methods\CoV_Array image_processing.mbt"
"Block"	"Column"	"Row"	"X"	"Y"	"Dia."	"Flags"	"ID"	"F785 Mean"	"F785 Median"	"F785 SD"	"F785 |log Mean/Median|"	"F785 CV"	"B785"	"B785 Mean"	"B785 Median"	"B785 SD"	"B785 |log Mean/Median|"	"B785 CV"	"% > B785+1SD"	"% > B785+2SD"	"F785 % Sat."	"F785 Median - B785"	"F785 Mean - B785"	"F785 Total Intensity"	"SNR 785"	"ExcludedMean 785"	"ExcludedMedian 785"
1	1	1	4872.00	2813.00	155.35	0	Spot (Block1, Row1, Column1)	8175.11	8127.50	1714.96	0.00	0.21	392.00	389.21	392.00	67.64	0.00	0.17	100.00	100.00	0.00	7735.50	7783.11	5411926.00	115.10	2662.89	2006.00
1	2	1	5174.00	2823.00	127.35	0	Spot (Block1, Row1, Column2)	648.52	617.00	124.10	0.02	0.19	389.00	384.77	389.00	53.94	0.00	0.14	99.00	95.00	0.00	228.00	259.52	280807.00	4.89	475.70	483.50
1	3	1	5499.00	2763.00	128.00	0	Spot (Block1, Row1, Column3)	430.86	403.00	58.43	0.03	0.14	392.00	385.92	392.00	50.38	0.01	0.13	35.00	24.00	0.00	11.00	38.86	188285.00	0.89	423.63	406.00
1	4	1	5771.00	2826.00	129.80	0	Spot (Block1, Row1, Column4)	534.61	511.00	93.97	0.02	0.18	392.00	386.26	392.00	50.63	0.01	0.13	80.00	64.00	0.00	119.00	142.61	241108.00	2.93	444.62	409.00
1	5	1	6072.00	2833.00	174.80	0	Spot (Block1, Row1, Column5)	464.90	474.00	79.77	0.01	0.17	395.00	397.13	395.00	52.30	0.00	0.13	54.00	24.00	0.00	79.00	69.90	395629.00	1.30	423.47	401.00
1	6	1	6369.00	2814.00	127.60	0	Spot (Block1, Row1, Column6)	1009.98	947.00	329.41	0.03	0.33	395.00	399.01	395.00	54.53	0.00	0.14	100.00	100.00	0.00	552.00	614.98	436310.00	11.20	611.12	606.50
1	7	1	6674.00	2825.00	136.70	0	Spot (Block1, Row1, Column7)	1853.26	1851.50	553.83	0.00	0.30	399.00	425.46	399.00	116.36	0.03	0.27	100.00	100.00	0.00	1452.50	1454.26	930337.00	12.27	830.16	746.00
1	8	1	6964.00	2824.00	137.55	0	Spot (Block1, Row1, Column8)	44334.02	45197.50	11440.82	0.01	0.26	403.00	441.20	403.00	144.34	0.04	0.33	100.00	100.00	5.14	44794.50	43931.02	22433040.00	304.10	10746.68	10247.00
1	1	2	4874.00	3113.00	147.00	-50	Spot (Block1, Row2, Column1)	423.02	407.00	42.80	0.02	0.10	391.00	385.81	391.00	51.75	0.01	0.13	25.00	10.00	0.00	16.00	32.02	250006.00	0.72	404.01	400.00
1	2	2	5168.00	3115.00	135.25	0	Spot (Block1, Row2, Column2)	640.70	610.00	107.15	0.02	0.17	391.00	386.52	391.00	44.22	0.01	0.11	98.00	96.00	0.00	219.00	249.70	315865.00	5.75	484.23	481.00
1	3	2	5474.00	3115.00	147.00	-50	Spot (Block1, Row2, Column3)	428.30	403.00	68.58	0.03	0.16	390.00	383.74	390.00	49.37	0.01	0.13	33.00	20.00	0.00	13.00	38.30	253124.00	0.90	381.82	387.00
1	4	2	5781.00	3106.00	178.55	0	Spot (Block1, Row2, Column4)	531.51	510.00	95.50	0.02	0.18	391.00	385.26	391.00	53.87	0.01	0.14	79.00	62.00	0.00	119.00	140.51	475166.00	2.72	433.53	413.00
1	5	2	6074.00	3113.00	127.65	0	Spot (Block1, Row2, Column5)	1388.03	1379.00	312.59	0.00	0.23	397.00	401.16	397.00	57.30	0.00	0.14	100.00	100.00	0.00	982.00	991.03	601018.00	17.22	762.68	739.50
1	6	2	6376.00	3118.00	116.80	0	Spot (Block1, Row2, Column6)	493.73	502.00	61.29	0.01	0.12	397.00	409.47	397.00	73.58	0.01	0.18	72.00	14.00	0.00	105.00	96.73	176755.00	1.15	441.60	420.50
1	7	2	6674.00	3119.00	147.00	-50	Spot (Block1, Row2, Column7)	442.26	413.00	62.40	0.03	0.14	395.00	410.42	395.00	64.36	0.02	0.16	42.00	6.00	0.00	18.00	47.26	260493.00	0.49	413.18	395.50
1	8	2	6974.00	3120.00	147.00	-50	Spot (Block1, Row2, Column8)	455.64	420.00	79.16	0.04	0.17	397.00	424.22	397.00	106.06	0.03	0.25	18.00	7.00	0.00	23.00	58.64	270192.00	0.30	424.61	394.00
1	1	3	4875.00	3417.00	134.70	0	Spot (Block1, Row3, Column1)	769.83	782.50	124.91	0.01	0.16	389.00	385.53	389.00	46.14	0.00	0.12	100.00	99.00	0.00	393.50	380.83	377217.00	8.33	506.16	494.00
1	2	3	5173.00	3414.00	147.00	-50	Spot (Block1, Row3, Column2)	424.37	406.00	54.62	0.02	0.13	390.00	384.66	390.00	43.26	0.01	0.11	31.00	21.00	0.00	16.00	34.37	249532.00	0.92	389.49	397.00
1	3	3	5473.00	3415.00	147.00	-50	Spot (Block1, Row3, Column3)	629.06	418.00	1174.50	0.18	1.87	393.00	389.68	393.00	45.22	0.00	0.12	46.00	32.00	0.00	25.00	236.06	369889.00	5.29	429.67	399.00
1	4	3	5774.00	3413.00	138.95	0	Spot (Block1, Row3, Column4)	821.97	772.50	223.85	0.03	0.27	392.00	389.71	392.00	47.58	0.00	0.12	100.00	99.00	0.00	380.50	429.97	427423.00	9.08	511.32	503.00
1	5	3	6074.00	3417.00	147.00	-50	Spot (Block1, Row3, Column5)	696.40	496.00	1267.93	0.15	1.82	396.00	408.52	396.00	70.94	0.01	0.17	65.00	29.00	0.00	100.00	300.40	411573.00	4.06	417.06	400.00
1	6	3	6382.00	3416.00	172.70	0	Spot (Block1, Row3, Column6)	5232.89	5360.00	1526.21	0.01	0.29	399.00	423.71	399.00	88.47	0.03	0.21	100.00	100.00	0.00	4961.00	4833.89	4317135.00	54.36	1607.41	1572.00
1	7	3	6662.00	3427.00	156.05	0	Spot (Block1, Row3, Column7)	491.19	497.00	79.91	0.01	0.16	394.00	409.76	394.00	75.17	0.02	0.18	65.00	23.00	0.00	103.00	97.19	329097.00	1.08	453.47	419.50
1	8	3	6977.00	3426.00	146.00	0	Spot (Block1, Row3, Column8)	875.26	863.00	223.89	0.01	0.26	392.00	398.64	392.00	63.88	0.01	0.16	100.00	99.00	0.00	471.00	483.26	509401.00	7.46	560.33	549.50
1	1	4	4884.00	3709.00	146.80	0	Spot (Block1, Row4, Column1)	908.88	876.00	180.34	0.02	0.20	387.00	383.01	387.00	39.91	0.00	0.10	100.00	100.00	0.00	489.00	521.88	533514.00	13.18	560.11	558.00
1	2	4	5147.00	3723.00	226.70	0	Spot (Block1, Row4, Column2)	411.84	399.00	46.85	0.01	0.11	386.00	379.54	386.00	42.52	0.01	0.11	24.00	16.00	0.00	13.00	25.84	607881.00	0.76	381.61	386.00
1	3	4	5469.00	3718.00	129.65	0	Spot (Block1, Row4, Column3)	2058.42	2052.00	419.80	0.00	0.20	389.00	386.03	389.00	47.20	0.00	0.12	100.00	100.00	0.00	1663.00	1669.42	932465.00	35.43	938.62	960.00
1	4	4	5786.00	3723.00	131.50	0	Spot (Block1, Row4, Column4)	471.94	486.00	70.45	0.01	0.15	390.00	389.62	390.00	48.81	0.00	0.13	60.00	48.00	0.00	96.00	81.94	218036.00	1.69	432.03	400.00
1	5	4	6080.00	3706.00	109.50	0	Spot (Block1, Row4, Column5)	804.33	581.00	898.81	0.14	1.12	392.00	396.28	392.00	56.34	0.00	0.14	93.00	57.00	0.00	189.00	412.33	248537.00	7.24	514.66	421.00
1	6	4	6375.00	3719.00	120.15	0	Spot (Block1, Row4, Column6)	1646.85	1540.00	378.91	0.03	0.23	396.00	409.18	396.00	72.36	0.01	0.18	100.00	100.00	0.00	1144.00	1250.85	620863.00	17.10	866.83	873.50
1	7	4	6672.00	3699.00	95.35	0	Spot (Block1, Row4, Column7)	530.78	506.00	93.67	0.02	0.18	394.00	402.90	394.00	60.97	0.01	0.15	84.00	44.00	0.00	112.00	136.78	121017.00	2.10	462.08	473.00
1	8	4	6968.00	3726.00	144.90	0	Spot (Block1, Row4, Column8)	473.46	491.00	76.13	0.02	0.16	392.00	390.49	392.00	58.97	0.00	0.15	60.00	26.00	0.00	99.00	81.46	270821.00	1.41	401.87	390.00
1	1	5	4870.00	4023.00	128.90	0	Spot (Block1, Row5, Column1)	937.75	913.00	133.52	0.01	0.14	388.00	382.02	388.00	45.64	0.01	0.12	100.00	99.00	0.00	525.00	549.75	412610.00	12.18	591.60	581.00
1	2	5	5178.00	4022.00	145.10	0	Spot (Block1, Row5, Column2)	765.13	752.50	138.28	0.01	0.18	381.00	371.75	381.00	41.28	0.01	0.11	99.00	99.00	0.00	371.50	384.13	437656.00	9.53	495.90	484.00
1	3	5	5467.00	4022.00	122.05	0	Spot (Block1, Row5, Column3)	487.70	487.50	81.48	0.00	0.17	388.00	381.79	388.00	45.33	0.01	0.12	64.00	57.00	0.00	99.50	99.70	191177.00	2.34	431.64	407.00
1	4	5	5797.00	4011.00	128.00	0	Spot (Block1, Row5, Column4)	486.39	497.50	71.65	0.01	0.15	391.00	391.24	391.00	51.71	0.00	0.13	68.00	53.00	0.00	106.50	95.39	214011.00	1.84	418.33	400.50
1	5	5	6072.00	4020.00	136.05	0	Spot (Block1, Row5, Column5)	2127.58	2081.00	621.97	0.01	0.29	392.00	395.39	392.00	57.55	0.00	0.15	100.00	100.00	0.00	1689.00	1735.58	1070175.00	30.10	852.01	831.50
1	6	5	6386.00	4026.00	101.65	0	Spot (Block1, Row5, Column6)	587.10	516.00	190.22	0.06	0.32	395.00	400.24	395.00	56.91	0.01	0.14	90.00	55.00	0.00	121.00	192.10	154407.00	3.28	472.02	485.00
1	7	5	6674.00	4017.00	132.95	0	Spot (Block1, Row5, Column7)	1024.83	1009.00	229.17	0.01	0.22	394.00	401.50	394.00	58.37	0.01	0.15	100.00	100.00	0.00	615.00	630.83	485771.00	10.68	609.21	613.50
1	8	5	6971.00	4018.00	126.65	0	Spot (Block1, Row5, Column8)	568.57	539.50	103.37	0.02	0.18	392.00	389.63	392.00	59.44	0.00	0.15	91.00	61.00	0.00	147.50	176.57	243348.00	3.01	453.90	434.00
1	1	6	4864.00	4312.00	135.65	0	Spot (Block1, Row6, Column1)	4405.01	4446.00	872.96	0.00	0.20	385.00	381.61	385.00	55.38	0.00	0.15	100.00	100.00	0.00	4061.00	4020.01	2193695.00	72.65	1552.15	1481.00
1	2	6	5168.00	4316.00	127.30	0	Spot (Block1, Row6, Column2)	765.31	749.00	138.36	0.01	0.18	384.00	378.20	384.00	48.18	0.01	0.13	100.00	100.00	0.00	365.00	381.31	334441.00	8.03	519.38	504.50
1	3	6	5465.00	4310.00	125.95	0	Spot (Block1, Row6, Column3)	951.11	955.00	188.74	0.00	0.20	389.00	380.65	389.00	43.84	0.01	0.12	100.00	100.00	0.00	566.00	562.11	402321.00	13.01	584.27	591.00
1	4	6	5761.00	4307.00	135.90	0	Spot (Block1, Row6, Column4)	431.87	405.00	52.05	0.03	0.12	391.00	387.53	391.00	47.29	0.00	0.12	37.00	26.00	0.00	14.00	40.87	215071.00	0.94	407.34	396.00
1	5	6	6075.00	4322.00	127.75	0	Spot (Block1, Row6, Column5)	2564.85	2608.50	623.25	0.01	0.24	393.00	393.12	393.00	53.53	0.00	0.14	100.00	100.00	0.00	2215.50	2171.85	1118273.00	40.57	1088.80	1000.00
1	6	6	6372.00	4318.00	147.00	-50	Spot (Block1, Row6, Column6)	465.16	467.00	95.96	0.00	0.21	394.00	395.40	394.00	50.69	0.00	0.13	53.00	35.00	0.00	73.00	71.16	274910.00	1.38	416.35	400.00
1	7	6	6667.00	4317.00	123.25	0	Spot (Block1, Row6, Column7)	558.69	564.50	89.43	0.00	0.16	395.00	398.23	395.00	55.11	0.00	0.14	95.00	56.00	0.00	169.50	163.69	221240.00	2.91	465.28	469.50
1	8	6	6973.00	4330.00	147.95	0	Spot (Block1, Row6, Column8)	1328.67	1258.50	537.69	0.02	0.40	391.00	389.61	391.00	60.54	0.00	0.16	100.00	100.00	0.00	867.50	937.67	794543.00	15.51	589.50	529.00
1	1	7	4881.00	4619.00	164.20	0	Spot (Block1, Row7, Column1)	464.51	469.00	68.15	0.00	0.15	378.00	369.32	378.00	52.00	0.01	0.14	56.00	42.00	0.00	91.00	86.51	347450.00	1.83	401.64	402.00
1	2	7	5179.00	4595.00	277.50	0	Spot (Block1, Row7, Column2)	387.47	392.00	37.52	0.01	0.10	387.00	375.66	387.00	47.17	0.01	0.13	5.00	1.00	0.00	5.00	0.47	868322.00	0.25	367.40	382.00
1	3	7	5471.00	4615.00	147.00	-50	Spot (Block1, Row7, Column3)	412.34	405.00	50.00	0.01	0.12	388.00	378.34	388.00	42.73	0.01	0.11	23.00	9.00	0.00	17.00	24.34	243693.00	0.80	391.35	394.00
1	4	7	5787.00	4615.00	142.50	0	Spot (Block1, Row7, Column4)	462.13	478.00	62.34	0.01	0.13	390.00	382.34	390.00	48.75	0.01	0.13	56.00	42.00	0.00	88.00	72.13	254169.00	1.64	415.83	403.00
1	5	7	6070.00	4618.00	154.90	0	Spot (Block1, Row7, Column5)	544.41	517.00	81.12	0.02	0.15	393.00	394.60	393.00	55.00	0.00	0.14	91.00	59.00	0.00	124.00	151.41	359313.00	2.72	448.73	458.00
1	6	7	6368.00	4614.00	132.70	0	Spot (Block1, Row7, Column6)	777.64	764.00	166.62	0.01	0.21	394.00	403.91	394.00	75.20	0.01	0.19	99.00	94.00	0.00	370.00	383.64	366268.00	4.97	541.20	531.00
1	7	7	6669.00	4624.00	139.15	0	Spot (Block1, Row7, Column7)	880.60	886.00	204.72	0.00	0.23	393.00	392.41	393.00	59.28	0.00	0.15	100.00	99.00	0.00	493.00	487.60	460555.00	8.24	557.32	531.00
1	8	7	6974.00	4627.00	119.20	0	Spot (Block1, Row7, Column8)	5025.45	5168.00	1079.83	0.01	0.21	393.00	391.44	393.00	63.51	0.00	0.16	100.00	100.00	0.00	4775.00	4632.45	1884543.00	72.97	1747.94	1617.50
1	1	8	4862.00	4918.00	127.30	0	Spot (Block1, Row8, Column1)	894.31	883.00	186.44	0.01	0.21	380.00	370.74	380.00	44.31	0.01	0.12	100.00	99.00	0.00	503.00	514.31	391709.00	11.82	533.31	496.50
1	2	8	5171.00	4914.00	147.00	-50	Spot (Block1, Row8, Column2)	410.51	403.00	50.08	0.01	0.12	383.00	368.58	383.00	46.18	0.02	0.13	22.00	16.00	0.00	20.00	27.51	241377.00	0.91	379.78	390.00
1	3	8	5471.00	4915.00	147.00	-50	Spot (Block1, Row8, Column3)	427.29	401.00	61.24	0.03	0.14	387.00	374.10	387.00	46.99	0.01	0.13	31.00	26.00	0.00	14.00	40.29	251676.00	1.13	373.44	380.00
1	4	8	5766.00	4917.00	128.35	0	Spot (Block1, Row8, Column4)	1291.96	1291.00	292.41	0.00	0.23	385.00	375.94	385.00	47.42	0.01	0.13	100.00	100.00	0.00	906.00	906.96	572339.00	19.32	645.23	585.50
1	5	8	6071.00	4917.00	147.00	-50	Spot (Block1, Row8, Column5)	411.19	392.00	56.51	0.02	0.14	394.00	403.15	394.00	77.75	0.01	0.19	22.00	0.00	0.00	-2.00	17.19	243426.00	0.10	386.08	391.00
1	6	8	6367.00	4923.00	139.10	0	Spot (Block1, Row8, Column6)	7005.25	7024.50	1647.52	0.00	0.24	394.00	407.16	394.00	87.00	0.01	0.21	100.00	100.00	0.00	6630.50	6611.25	3670752.00	75.84	2131.38	2120.50
1	7	8	6684.00	4902.00	157.80	0	Spot (Block1, Row8, Column7)	476.58	490.00	73.87	0.01	0.15	387.00	385.09	387.00	63.78	0.00	0.17	63.00	18.00	0.00	103.00	89.58	329317.00	1.43	418.79	401.00
1	8	8	6947.00	4919.00	134.40	0	Spot (Block1, Row8, Column8)	500.52	483.00	102.73	0.02	0.21	392.00	385.04	392.00	59.63	0.01	0.15	67.00	34.00	0.00	91.00	108.52	242253.00	1.94	408.88	388.50
2	1	1	9372.00	2830.00	165.70	0	Spot (Block2, Row1, Column1)	8534.67	8324.00	2393.33	0.01	0.28	395.00	401.93	395.00	85.08	0.01	0.21	100.00	100.00	0.00	7929.00	8139.67	6486349.00	95.59	2569.12	2035.00
2	2	1	9695.00	2816.00	172.30	0	Spot (Block2, Row1, Column2)	444.77	411.50	68.57	0.03	0.15	394.00	394.16	394.00	75.63	0.00	0.19	47.00	5.00	0.00	17.50	50.77	368267.00	0.67	410.57	399.00
2	3	1	9971.00	2854.00	148.20	0	Spot (Block2, Row1, Column3)	449.04	413.00	75.29	0.04	0.17	394.00	395.17	394.00	74.43	0.00	0.19	46.00	5.00	0.00	19.00	55.04	268523.00	0.72	413.46	395.00
2	4	1	10282.00	2851.00	134.90	0	Spot (Block2, Row1, Column4)	494.32	509.00	106.52	0.01	0.22	397.00	410.13	397.00	80.88	0.01	0.20	62.00	27.00	0.00	112.00	97.32	241229.00	1.04	457.75	425.00
2	5	1	10576.00	2832.00	147.00	-50	Spot (Block2, Row1, Column5)	443.81	400.00	90.18	0.05	0.20	395.00	424.94	395.00	86.02	0.03	0.20	40.00	9.00	0.00	5.00	48.81	262294.00	0.22	429.46	384.00
2	6	1	10842.00	2834.00	133.05	0	Spot (Block2, Row1, Column6)	487.78	485.00	100.26	0.00	0.21	394.00	430.10	394.00	86.75	0.04	0.20	55.00	25.00	0.00	91.00	93.78	231209.00	0.66	453.61	446.50
2	7	1	11165.00	2833.00	139.25	0	Spot (Block2, Row1, Column7)	549.97	553.50	109.35	0.00	0.20	402.00	449.50	402.00	119.39	0.05	0.27	50.00	17.00	0.00	151.50	147.97	289284.00	0.84	465.78	469.50
2	8	1	11474.00	2838.00	167.20	0	Spot (Block2, Row1, Column8)	24292.63	23148.00	6266.79	0.02	0.26	486.00	488.41	486.00	139.10	0.00	0.28	100.00	100.00	0.00	22662.00	23806.63	18826784.00	171.13	6293.81	5058.00
2	1	2	9375.00	3128.00	147.00	-50	Spot (Block2, Row2, Column1)	416.17	391.50	79.68	0.03	0.19	390.00	385.26	390.00	74.86	0.01	0.19	31.00	6.00	0.00	1.50	26.17	243874.00	0.41	387.86	390.50
2	2	2	9667.00	3129.00	186.75	0	Spot (Block2, Row2, Column2)	449.89	424.50	78.57	0.03	0.17	391.00	383.70	391.00	69.32	0.01	0.18	48.00	12.00	0.00	33.50	58.89	443593.00	0.95	405.24	396.00
2	3	2	9975.00	3130.00	147.00	-50	Spot (Block2, Row2, Column3)	417.65	393.00	76.39	0.03	0.18	391.00	383.51	391.00	72.46	0.01	0.19	26.00	6.00	0.00	2.00	26.65	247668.00	0.47	398.97	389.00
2	4	2	10257.00	3135.00	268.35	0	Spot (Block2, Row2, Column4)	438.74	400.00	90.82	0.04	0.21	394.00	401.17	394.00	80.08	0.01	0.20	40.00	9.00	0.00	6.00	44.74	919599.00	0.47	404.11	392.00
2	5	2	10576.00	3131.00	176.30	0	Spot (Block2, Row2, Column5)	914.64	869.50	238.79	0.02	0.26	396.00	422.91	396.00	87.32	0.03	0.21	99.00	98.00	0.00	473.50	518.64	792078.00	5.63	599.32	601.50
2	6	2	10875.00	3133.00	147.00	-50	Spot (Block2, Row2, Column6)	488.29	489.00	81.54	0.00	0.17	393.00	425.17	393.00	91.28	0.03	0.21	54.00	16.00	0.00	96.00	95.29	287605.00	0.69	426.11	398.00
2	7	2	11175.00	3134.00	147.00	-50	Spot (Block2, Row2, Column7)	469.87	493.00	93.92	0.02	0.20	396.00	432.82	396.00	88.21	0.04	0.20	55.00	14.00	0.00	97.00	73.87	276755.00	0.42	437.34	395.50
2	8	2	11475.00	3135.00	147.00	-50	Spot (Block2, Row2, Column8)	488.21	487.00	95.75	0.00	0.20	414.00	460.94	414.00	120.01	0.05	0.26	24.00	4.00	0.00	73.00	74.21	287556.00	0.23	458.10	484.00
2	1	3	9373.00	3420.00	116.95	0	Spot (Block2, Row3, Column1)	513.82	493.00	86.38	0.02	0.17	389.00	378.42	389.00	66.32	0.01	0.18	77.00	33.00	0.00	104.00	124.82	184461.00	2.04	446.98	420.00
2	2	3	9674.00	3429.00	147.00	-50	Spot (Block2, Row3, Column2)	403.82	393.00	76.61	0.01	0.19	393.00	385.49	393.00	71.72	0.01	0.19	23.00	4.00	0.00	0.00	10.82	237447.00	0.26	391.85	399.00
2	3	3	9952.00	3425.00	177.30	0	Spot (Block2, Row3, Column3)	501.50	495.00	101.48	0.01	0.20	392.00	386.58	392.00	73.67	0.01	0.19	67.00	29.00	0.00	103.00	109.50	441324.00	1.56	427.37	398.00
2	4	3	10282.00	3436.00	142.20	0	Spot (Block2, Row3, Column4)	491.53	499.50	112.73	0.01	0.23	394.00	402.86	394.00	77.13	0.01	0.19	62.00	26.00	0.00	105.50	97.53	268377.00	1.15	418.34	397.00
2	5	3	10574.00	3419.00	162.55	0	Spot (Block2, Row3, Column5)	608.90	601.00	147.32	0.01	0.24	397.00	421.59	397.00	85.99	0.03	0.20	75.00	64.00	0.00	204.00	211.90	448149.00	2.18	491.93	500.00
2	6	3	10875.00	3430.00	199.55	0	Spot (Block2, Row3, Column6)	1467.12	1417.00	430.88	0.02	0.29	399.00	434.96	399.00	88.62	0.04	0.20	100.00	100.00	0.00	1018.00	1068.12	1644638.00	11.65	747.70	737.00
2	7	3	11175.00	3434.00	147.00	-50	Spot (Block2, Row3, Column7)	473.85	491.00	95.19	0.02	0.20	401.00	436.16	401.00	87.75	0.04	0.20	51.00	16.00	0.00	90.00	72.85	279095.00	0.43	446.77	406.50
2	8	3	11478.00	3439.00	126.65	0	Spot (Block2, Row3, Column8)	1018.81	960.00	247.28	0.03	0.24	402.00	443.49	402.00	87.71	0.04	0.20	100.00	100.00	0.00	558.00	616.81	434013.00	6.56	665.37	647.00
2	1	4	9380.00	3717.00	168.70	0	Spot (Block2, Row4, Column1)	447.14	404.00	86.44	0.04	0.19	391.00	381.85	391.00	67.69	0.01	0.18	42.00	17.00	0.00	13.00	56.14	354136.00	0.96	402.43	395.50
2	2	4	9671.00	3709.00	161.55	0	Spot (Block2, Row4, Column2)	495.29	500.00	94.26	0.00	0.19	394.00	385.64	394.00	66.73	0.01	0.17	67.00	26.00	0.00	106.00	101.29	359084.00	1.64	437.26	402.50
2	3	4	9972.00	3727.00	122.40	0	Spot (Block2, Row4, Column3)	637.53	604.00	119.73	0.02	0.19	392.00	387.02	392.00	65.62	0.01	0.17	98.00	79.00	0.00	212.00	245.53	249910.00	3.82	491.77	477.00
2	4	4	10274.00	3731.00	147.00	-50	Spot (Block2, Row4, Column4)	428.01	401.00	80.58	0.03	0.19	393.00	394.92	393.00	74.91	0.00	0.19	30.00	8.00	0.00	8.00	35.01	251668.00	0.44	398.49	393.00
2	5	4	10575.00	3724.00	196.45	0	Spot (Block2, Row4, Column5)	489.84	491.00	123.11	0.00	0.25	394.00	405.78	394.00	81.19	0.01	0.20	57.00	24.00	0.00	97.00	95.84	536370.00	1.04	444.86	407.00
2	6	4	10876.00	3735.00	162.10	0	Spot (Block2, Row4, Column6)	1172.63	1141.00	317.21	0.01	0.27	398.00	422.47	398.00	82.18	0.03	0.19	100.00	100.00	0.00	743.00	774.63	852505.00	9.13	633.48	614.00
2	7	4	11188.00	3733.00	111.20	0	Spot (Block2, Row4, Column7)	502.45	495.00	97.85	0.01	0.19	398.00	428.56	398.00	84.36	0.03	0.20	57.00	31.00	0.00	97.00	104.45	161789.00	0.88	454.37	412.50
2	8	4	11472.00	3732.00	142.75	0	Spot (Block2, Row4, Column8)	541.32	494.50	108.71	0.04	0.20	397.00	433.52	397.00	86.91	0.04	0.20	62.00	40.00	0.00	97.50	144.32	297726.00	1.24	476.61	487.50
2	1	5	9380.00	4039.00	146.50	0	Spot (Block2, Row5, Column1)	458.77	418.00	87.37	0.04	0.19	392.00	385.76	392.00	69.48	0.01	0.18	47.00	16.00	0.00	26.00	66.77	269298.00	1.05	416.26	400.00
2	2	5	9678.00	4033.00	131.15	0	Spot (Block2, Row5, Column2)	1227.88	1200.00	340.84	0.01	0.28	392.00	384.61	392.00	65.70	0.01	0.17	100.00	100.00	0.00	808.00	835.88	566054.00	12.84	661.28	644.00
2	3	5	9969.00	4028.00	178.35	0	Spot (Block2, Row5, Column3)	657.09	669.50	136.38	0.01	0.21	391.00	384.88	391.00	83.36	0.01	0.22	94.00	77.00	0.00	278.50	266.09	586121.00	3.27	441.14	411.00
2	4	5	10276.00	4032.00	209.80	0	Spot (Block2, Row5, Column4)	443.75	411.00	83.76	0.03	0.19	389.00	386.48	389.00	88.99	0.00	0.23	41.00	7.00	0.00	22.00	54.75	557800.00	0.64	413.53	397.00
2	5	5	10576.00	4029.00	128.00	0	Spot (Block2, Row5, Column5)	631.84	578.00	146.43	0.04	0.23	392.00	389.91	392.00	69.09	0.00	0.18	90.00	70.00	0.00	186.00	239.84	277376.00	3.50	475.02	476.00
2	6	5	10890.00	4048.00	226.25	0	Spot (Block2, Row5, Column6)	448.22	415.00	71.02	0.03	0.16	394.00	399.49	394.00	79.29	0.01	0.20	44.00	3.00	0.00	21.00	54.22	658435.00	0.61	428.89	405.00
2	7	5	11171.00	4029.00	172.65	0	Spot (Block2, Row5, Column7)	2160.17	2125.50	615.99	0.01	0.29	394.00	413.09	394.00	84.99	0.02	0.21	100.00	100.00	0.00	1731.50	1766.17	1797265.00	20.56	903.40	887.00
2	8	5	11461.00	4025.00	202.05	0	Spot (Block2, Row5, Column8)	461.34	444.50	87.09	0.02	0.19	396.00	417.45	396.00	79.08	0.02	0.19	48.00	12.00	0.00	48.50	65.34	536082.00	0.56	434.35	410.50
2	1	6	9369.00	4324.00	181.95	0	Spot (Block2, Row6, Column1)	1219.36	1198.00	331.57	0.01	0.27	390.00	380.42	390.00	66.59	0.01	0.18	100.00	99.00	0.00	808.00	829.36	1142540.00	12.60	612.24	589.00
2	2	6	9672.00	4328.00	175.70	0	Spot (Block2, Row6, Column2)	1300.01	1281.00	307.59	0.01	0.24	390.00	381.13	390.00	69.61	0.01	0.18	100.00	100.00	0.00	891.00	910.01	1120612.00	13.20	680.53	684.00
2	3	6	9973.00	4322.00	215.75	0	Spot (Block2, Row6, Column3)	434.19	398.00	79.47	0.04	0.18	387.00	377.52	387.00	69.07	0.01	0.18	39.00	11.00	0.00	11.00	47.19	576602.00	0.82	388.89	391.00
2	4	6	10248.00	4340.00	117.60	0	Spot (Block2, Row6, Column4)	483.89	497.50	88.44	0.01	0.18	388.00	385.38	388.00	71.11	0.00	0.18	62.00	15.00	0.00	109.50	95.89	175169.00	1.39	431.75	401.00
2	5	6	10578.00	4334.00	120.55	0	Spot (Block2, Row6, Column5)	558.75	551.00	109.12	0.01	0.20	391.00	392.90	391.00	68.63	0.00	0.17	86.00	50.00	0.00	160.00	167.75	215120.00	2.42	448.79	419.00
2	6	6	10883.00	4319.00	184.65	0	Spot (Block2, Row6, Column6)	440.25	403.00	77.53	0.04	0.18	392.00	393.37	392.00	70.36	0.00	0.18	40.00	7.00	0.00	11.00	48.25	422639.00	0.67	413.49	390.00
2	7	6	11162.00	4338.00	169.85	0	Spot (Block2, Row6, Column7)	456.20	413.00	79.72	0.04	0.17	390.00	394.45	390.00	78.93	0.00	0.20	47.00	13.00	0.00	23.00	66.20	366785.00	0.78	422.16	393.50
2	8	6	11495.00	4325.00	140.50	0	Spot (Block2, Row6, Column8)	491.77	495.00	104.92	0.00	0.21	393.00	401.21	393.00	75.02	0.01	0.19	64.00	26.00	0.00	102.00	98.77	263589.00	1.21	453.84	435.50
2	1	7	9372.00	4628.00	147.00	-50	Spot (Block2, Row7, Column1)	406.02	397.00	72.07	0.01	0.18	379.00	363.08	379.00	63.22	0.02	0.17	22.00	8.00	0.00	18.00	27.02	240364.00	0.68	352.59	333.00
2	2	7	9668.00	4631.00	163.30	0	Spot (Block2, Row7, Column2)	421.91	398.00	95.09	0.03	0.23	375.00	363.13	375.00	64.43	0.01	0.18	34.00	26.00	0.00	23.00	46.91	309262.00	0.91	389.94	392.50
2	3	7	9993.00	4629.00	192.45	0	Spot (Block2, Row7, Column3)	432.78	405.00	92.33	0.03	0.21	377.00	365.06	377.00	66.80	0.01	0.18	35.00	18.00	0.00	28.00	55.78	454855.00	1.01	402.86	399.00
2	4	7	10270.00	4628.00	197.20	0	Spot (Block2, Row7, Column4)	444.25	401.00	94.02	0.04	0.21	390.00	381.25	390.00	70.05	0.01	0.18	42.00	16.00	0.00	11.00	54.25	488677.00	0.90	405.83	397.00
2	5	7	10582.00	4641.00	194.05	0	Spot (Block2, Row7, Column5)	428.79	400.00	65.20	0.03	0.15	391.00	390.79	391.00	71.96	0.00	0.18	34.00	4.00	0.00	9.00	37.79	455374.00	0.53	398.37	395.00
2	6	7	10864.00	4630.00	159.25	0	Spot (Block2, Row7, Column6)	1639.56	1646.00	444.39	0.00	0.27	392.00	391.46	392.00	75.37	0.00	0.19	100.00	100.00	0.00	1254.00	1247.56	1139494.00	16.56	773.75	757.00
2	7	7	11185.00	4636.00	170.75	0	Spot (Block2, Row7, Column7)	438.39	404.00	76.70	0.04	0.17	389.00	384.30	389.00	75.60	0.01	0.20	41.00	8.00	0.00	15.00	49.39	355534.00	0.72	414.38	397.00
2	8	7	11476.00	4636.00	151.65	0	Spot (Block2, Row7, Column8)	1892.00	1846.00	453.05	0.01	0.24	391.00	395.90	391.00	77.70	0.01	0.20	100.00	100.00	0.00	1455.00	1501.00	1190065.00	19.25	849.68	789.50
2	1	8	9370.00	4949.00	162.25	0	Spot (Block2, Row8, Column1)	552.79	514.00	182.30	0.03	0.33	320.00	346.83	320.00	59.75	0.03	0.17	88.00	71.00	0.00	194.00	232.79	404642.00	3.45	416.63	399.00
2	2	8	9689.00	4927.00	200.40	0	Spot (Block2, Row8, Column2)	392.76	393.00	66.90	0.00	0.17	322.00	349.01	322.00	62.67	0.03	0.18	62.00	20.00	0.00	71.00	70.76	447741.00	0.70	367.02	381.00
2	3	8	9971.00	4930.00	147.00	-50	Spot (Block2, Row8, Column3)	425.34	404.00	79.57	0.02	0.19	377.00	364.68	377.00	67.80	0.01	0.19	31.00	14.00	0.00	27.00	48.34	250953.00	0.89	391.98	397.50
2	4	8	10268.00	4931.00	157.25	0	Spot (Block2, Row8, Column4)	2148.98	2040.00	628.14	0.02	0.29	391.00	380.67	391.00	67.93	0.01	0.18	100.00	100.00	0.00	1649.00	1757.98	1461306.00	26.03	897.09	798.00
2	5	8	10572.00	4932.00	147.00	-50	Spot (Block2, Row8, Column5)	421.91	389.00	82.65	0.04	0.20	388.00	378.18	388.00	71.61	0.01	0.19	29.00	8.00	0.00	1.00	33.91	251457.00	0.61	384.12	385.00
2	6	8	10872.00	4936.00	163.75	0	Spot (Block2, Row8, Column6)	1657.62	1625.00	450.18	0.01	0.27	390.00	381.26	390.00	74.17	0.01	0.19	100.00	100.00	0.00	1235.00	1267.62	1229954.00	17.21	769.02	782.00
2	7	8	11156.00	4967.00	192.25	0	Spot (Block2, Row8, Column7)	442.46	404.00	80.41	0.04	0.18	388.00	378.85	388.00	69.56	0.01	0.18	41.00	8.00	0.00	16.00	54.46	460163.00	0.91	422.83	400.00
2	8	8	11462.00	4945.00	161.50	0	Spot (Block2, Row8, Column8)	498.04	492.00	97.30	0.01	0.20	389.00	389.83	389.00	71.64	0.00	0.18	66.00	28.00	0.00	103.00	109.04	359086.00	1.51	423.45	403.00
3	1	1	13873.00	2841.00	150.90	0	Spot (Block3, Row1, Column1)	17639.82	15647.50	9422.88	0.05	0.53	493.00	503.73	493.00	121.13	0.01	0.24	100.00	100.00	0.00	15154.50	17146.82	10971968.00	141.47	4006.74	2975.00
3	2	1	14165.00	2838.00	143.30	0	Spot (Block3, Row1, Column2)	736.02	691.50	166.37	0.03	0.23	489.00	489.76	489.00	105.83	0.00	0.22	68.00	48.00	0.00	202.50	247.02	415113.00	2.33	582.81	574.50
3	3	1	14466.00	2839.00	155.55	0	Spot (Block3, Row1, Column3)	599.14	596.00	121.32	0.00	0.20	485.00	477.03	485.00	91.33	0.01	0.19	61.00	29.00	0.00	111.00	114.14	397829.00	1.34	540.37	518.50
3	4	1	14775.00	2837.00	146.00	0	Spot (Block3, Row1, Column4)	594.21	586.00	123.89	0.01	0.21	487.00	480.60	487.00	96.20	0.01	0.20	51.00	30.00	0.00	99.00	107.21	344641.00	1.18	514.31	491.00
3	5	1	15068.00	2836.00	170.85	0	Spot (Block3, Row1, Column5)	631.23	594.00	133.33	0.03	0.21	490.00	494.70	490.00	101.69	0.00	0.21	51.00	33.00	0.00	104.00	141.23	511927.00	1.34	546.19	505.00
3	6	1	15373.00	2841.00	144.20	0	Spot (Block3, Row1, Column6)	1557.33	1437.50	471.14	0.03	0.30	493.00	507.01	493.00	99.87	0.01	0.20	100.00	99.00	0.00	944.50	1064.33	884563.00	10.52	788.84	724.50
3	7	1	15671.00	2848.00	171.85	0	Spot (Block3, Row1, Column7)	1307.90	1288.00	378.06	0.01	0.29	498.00	542.79	498.00	137.91	0.04	0.25	100.00	99.00	0.00	790.00	809.90	1071166.00	5.55	798.12	774.00
3	8	1	15974.00	2848.00	156.65	0	Spot (Block3, Row1, Column8)	22113.00	20596.50	7439.83	0.03	0.34	578.00	577.66	578.00	148.43	0.00	0.26	100.00	100.00	0.00	20018.50	21535.00	14948389.00	145.09	5805.96	4674.00
3	1	2	13878.00	3139.00	147.00	-50	Spot (Block3, Row2, Column1)	522.88	506.00	101.16	0.01	0.19	485.00	475.19	485.00	106.75	0.01	0.22	33.00	1.00	0.00	21.00	37.88	308500.00	0.45	511.66	501.00
3	2	2	14174.00	3126.00	201.00	0	Spot (Block3, Row2, Column2)	652.06	595.00	169.62	0.04	0.26	479.00	470.28	479.00	97.54	0.01	0.21	61.00	44.00	0.00	116.00	173.06	745953.00	1.86	554.92	505.50
3	3	2	14485.00	3135.00	200.55	0	Spot (Block3, Row2, Column3)	526.88	488.00	113.55	0.03	0.22	478.00	467.73	478.00	91.92	0.01	0.20	36.00	13.00	0.00	10.00	48.88	599060.00	0.64	503.16	493.00
3	4	2	14788.00	3151.00	167.20	0	Spot (Block3, Row2, Column4)	555.46	512.00	106.32	0.04	0.19	487.00	480.63	487.00	100.37	0.01	0.21	44.00	12.00	0.00	25.00	68.46	431589.00	0.75	514.11	497.50
3	5	2	15074.00	3140.00	134.75	0	Spot (Block3, Row2, Column5)	1886.11	1821.50	402.59	0.02	0.21	484.00	479.97	484.00	102.75	0.00	0.21	100.00	100.00	0.00	1337.50	1402.11	924194.00	13.69	927.05	875.00
3	6	2	15383.00	3144.00	163.95	0	Spot (Block3, Row2, Column6)	559.46	574.00	110.69	0.01	0.20	491.00	497.25	491.00	101.83	0.01	0.20	47.00	14.00	0.00	83.00	68.46	416797.00	0.61	507.56	486.00
3	7	2	15678.00	3145.00	147.00	-50	Spot (Block3, Row2, Column7)	560.55	494.00	129.19	0.05	0.23	496.00	515.65	496.00	106.68	0.02	0.21	24.00	15.00	0.00	-2.00	64.55	329045.00	0.42	574.45	572.50
3	8	2	15978.00	3146.00	147.00	-50	Spot (Block3, Row2, Column8)	525.71	490.00	99.66	0.03	0.19	499.00	541.96	499.00	129.16	0.04	0.24	12.00	1.00	0.00	-9.00	26.71	308592.00	-0.13	539.47	496.50
3	1	3	13869.00	3442.00	149.00	0	Spot (Block3, Row3, Column1)	745.35	710.00	174.00	0.02	0.23	412.00	452.26	412.00	92.39	0.04	0.20	96.00	81.00	0.00	298.00	333.35	453921.00	3.17	542.29	519.00
3	2	3	14177.00	3440.00	147.00	-50	Spot (Block3, Row3, Column2)	500.19	493.00	92.83	0.01	0.19	413.00	455.88	413.00	95.11	0.04	0.21	32.00	22.00	0.00	80.00	87.19	294112.00	0.47	509.11	494.00
3	3	3	14475.00	3444.00	137.15	0	Spot (Block3, Row3, Column3)	622.84	605.00	128.79	0.01	0.21	447.50	463.49	447.50	101.08	0.02	0.22	66.00	43.00	0.00	157.50	175.34	315158.00	1.58	515.32	499.00
3	4	3	14774.00	3438.00	147.10	0	Spot (Block3, Row3, Column4)	5959.91	5170.00	3559.72	0.06	0.60	481.00	470.03	481.00	102.90	0.01	0.22	100.00	100.00	0.00	4689.00	5478.91	3504426.00	53.35	1624.58	1275.00
3	5	3	15078.00	3441.00	102.20	0	Spot (Block3, Row3, Column5)	1001.25	940.50	292.29	0.03	0.29	487.00	481.26	487.00	104.74	0.01	0.22	100.00	95.00	0.00	453.50	514.25	268334.00	4.96	654.45	645.00
3	6	3	15376.00	3440.00	191.55	0	Spot (Block3, Row3, Column6)	2899.22	2949.00	819.69	0.01	0.28	491.00	491.54	491.00	104.70	0.00	0.21	100.00	100.00	0.00	2458.00	2408.22	3003589.00	22.99	1164.69	1132.00
3	7	3	15675.00	3451.00	157.80	0	Spot (Block3, Row3, Column7)	729.41	689.00	197.94	0.02	0.27	488.00	491.22	488.00	99.77	0.00	0.20	72.00	51.00	0.00	201.00	241.41	499647.00	2.39	568.52	565.00
3	8	3	15981.00	3452.00	173.35	0	Spot (Block3, Row3, Column8)	900.93	856.00	230.31	0.02	0.26	490.00	498.28	490.00	99.57	0.01	0.20	98.00	82.00	0.00	366.00	410.93	751378.00	4.04	609.27	607.00
3	1	4	13872.00	3737.00	145.90	0	Spot (Block3, Row4, Column1)	6350.24	5502.00	3740.31	0.06	0.59	419.00	457.38	419.00	95.09	0.04	0.21	100.00	100.00	0.00	5083.00	5931.24	3695839.00	61.97	1673.20	1169.50
3	2	4	14161.00	3742.00	147.55	0	Spot (Block3, Row4, Column2)	543.56	509.00	110.71	0.03	0.20	420.00	458.62	420.00	96.87	0.04	0.21	47.00	28.00	0.00	89.00	123.56	325046.00	0.88	473.51	479.00
3	3	4	14477.00	3742.00	159.45	0	Spot (Block3, Row4, Column3)	10865.01	10056.00	4668.62	0.03	0.43	426.00	462.17	426.00	102.02	0.04	0.22	100.00	100.00	0.00	9630.00	10439.01	7670699.00	101.97	2919.46	2266.50
3	4	4	14760.00	3761.00	201.35	0	Spot (Block3, Row4, Column4)	531.01	502.00	117.15	0.02	0.22	477.00	467.43	477.00	100.39	0.01	0.21	38.00	10.00	0.00	25.00	54.01	612249.00	0.63	490.17	493.00
3	5	4	15077.00	3743.00	147.00	-50	Spot (Block3, Row4, Column5)	539.69	496.00	129.24	0.04	0.24	486.00	480.48	486.00	110.83	0.00	0.23	35.00	8.00	0.00	10.00	53.69	318959.00	0.53	459.01	397.00
3	6	4	15377.00	3743.00	149.15	0	Spot (Block3, Row4, Column6)	1844.41	1769.50	524.64	0.02	0.28	486.00	478.25	486.00	97.95	0.01	0.20	100.00	100.00	0.00	1283.50	1358.41	1125091.00	13.95	862.19	820.50
3	7	4	15677.00	3745.00	147.00	-50	Spot (Block3, Row4, Column7)	534.10	494.00	116.11	0.03	0.22	481.00	475.35	481.00	96.01	0.01	0.20	38.00	11.00	0.00	13.00	53.10	315117.00	0.61	491.81	481.50
3	8	4	15986.00	3751.00	192.65	0	Spot (Block3, Row4, Column8)	572.70	580.00	115.48	0.01	0.20	487.00	490.21	487.00	98.26	0.00	0.20	47.00	18.00	0.00	93.00	85.70	600190.00	0.84	514.54	483.00
3	1	5	13882.00	4044.00	155.00	0	Spot (Block3, Row5, Column1)	1297.84	1212.00	510.48	0.03	0.39	415.00	454.05	415.00	95.67	0.04	0.21	100.00	99.00	0.00	797.00	882.84	856577.00	8.82	649.10	640.00
3	2	5	14180.00	4040.00	146.75	0	Spot (Block3, Row5, Column2)	1034.87	997.00	227.32	0.02	0.22	413.00	452.47	413.00	92.41	0.04	0.20	100.00	100.00	0.00	584.00	621.87	608506.00	6.30	613.37	604.50
3	3	5	14475.00	4038.00	120.25	0	Spot (Block3, Row5, Column3)	851.79	780.00	211.60	0.04	0.25	423.00	461.54	423.00	99.42	0.04	0.22	97.00	92.00	0.00	357.00	428.79	322830.00	3.93	577.72	584.00
3	4	5	14775.00	4042.00	167.65	0	Spot (Block3, Row5, Column4)	825.47	768.50	239.70	0.03	0.29	473.00	468.69	473.00	126.78	0.00	0.27	86.00	55.00	0.00	295.50	352.47	643867.00	2.81	547.18	524.00
3	5	5	15078.00	4043.00	146.70	0	Spot (Block3, Row5, Column5)	24194.61	21202.00	14888.76	0.06	0.62	482.00	478.16	482.00	134.17	0.00	0.28	100.00	100.00	0.17	20720.00	23712.61	14202237.00	176.76	5390.99	3633.00
3	6	5	15384.00	4042.00	143.25	0	Spot (Block3, Row5, Column6)	546.63	494.00	106.04	0.04	0.19	480.00	468.21	480.00	98.54	0.01	0.21	40.00	13.00	0.00	14.00	66.63	305020.00	0.80	497.53	486.00
3	7	5	15678.00	4041.00	147.30	0	Spot (Block3, Row5, Column7)	1066.64	1019.00	254.53	0.02	0.24	424.00	458.14	424.00	85.87	0.03	0.19	100.00	100.00	0.00	595.00	642.64	637850.00	7.09	673.27	689.50
3	8	5	15977.00	4049.00	151.75	0	Spot (Block3, Row5, Column8)	1629.43	1387.50	941.02	0.07	0.58	484.00	478.60	484.00	95.13	0.00	0.20	97.00	89.00	0.00	903.50	1145.43	1029800.00	12.10	723.95	670.50
3	1	6	13869.00	4335.00	171.45	0	Spot (Block3, Row6, Column1)	2777.84	2704.50	849.26	0.01	0.31	407.00	447.20	407.00	92.84	0.04	0.21	100.00	100.00	0.00	2297.50	2370.84	2272274.00	25.10	1083.21	1054.00
3	2	6	14185.00	4335.00	182.00	0	Spot (Block3, Row6, Column2)	695.55	647.50	204.82	0.03	0.29	405.00	444.04	405.00	89.36	0.04	0.20	87.00	63.00	0.00	242.50	290.55	651039.00	2.81	517.28	493.00
3	3	6	14467.00	4341.00	139.00	0	Spot (Block3, Row6, Column3)	2359.87	2252.00	882.13	0.02	0.37	408.00	447.15	408.00	90.04	0.04	0.20	100.00	100.00	0.00	1844.00	1951.87	1253092.00	21.24	941.82	837.00
3	4	6	14785.00	4354.00	141.50	0	Spot (Block3, Row6, Column4)	527.34	501.00	96.55	0.02	0.18	452.00	457.38	452.00	87.88	0.01	0.19	35.00	15.00	0.00	49.00	75.34	285819.00	0.80	476.46	482.00
3	5	6	15072.00	4348.00	144.75	0	Spot (Block3, Row6, Column5)	4405.76	4167.50	2079.88	0.02	0.47	473.00	462.70	473.00	109.76	0.01	0.24	100.00	100.00	0.00	3694.50	3932.76	2502469.00	35.92	1357.35	1150.00
3	6	6	15385.00	4345.00	224.95	0	Spot (Block3, Row6, Column6)	512.80	496.00	91.11	0.01	0.18	404.00	444.76	404.00	85.72	0.04	0.19	56.00	31.00	0.00	92.00	108.80	745617.00	0.79	467.79	487.00
3	7	6	15673.00	4340.00	124.75	0	Spot (Block3, Row6, Column7)	605.42	595.00	109.30	0.01	0.18	409.00	449.00	409.00	83.37	0.04	0.19	82.00	66.00	0.00	186.00	196.42	253065.00	1.88	525.22	494.00
3	8	6	15979.00	4355.00	158.30	0	Spot (Block3, Row6, Column8)	1299.34	1065.00	688.34	0.09	0.53	483.00	475.09	483.00	92.06	0.01	0.19	94.00	85.00	0.00	582.00	816.34	890049.00	8.95	640.34	627.00
3	1	7	13878.00	4645.00	198.45	0	Spot (Block3, Row7, Column1)	551.25	515.00	127.60	0.03	0.23	399.00	431.77	399.00	82.25	0.03	0.19	67.00	45.00	0.00	116.00	152.25	614645.00	1.45	471.38	478.50
3	2	7	14188.00	4642.00	241.40	0	Spot (Block3, Row7, Column2)	483.69	484.00	110.06	0.00	0.23	397.00	428.69	397.00	78.64	0.03	0.18	55.00	24.00	0.00	87.00	86.69	813082.00	0.70	434.63	401.00
3	3	7	14500.00	4638.00	156.50	0	Spot (Block3, Row7, Column3)	487.71	487.50	104.92	0.00	0.22	401.00	437.57	401.00	81.44	0.04	0.19	54.00	22.00	0.00	86.50	86.71	329692.00	0.62	461.59	476.50
3	4	7	14833.00	4627.00	216.35	0	Spot (Block3, Row7, Column4)	479.35	487.00	93.04	0.01	0.19	405.00	445.49	405.00	81.70	0.04	0.18	50.00	18.00	0.00	82.00	74.35	641367.00	0.41	462.01	484.50
3	5	7	15084.00	4644.00	247.70	0	Spot (Block3, Row7, Column5)	495.48	493.00	97.67	0.00	0.20	411.00	448.16	411.00	81.90	0.04	0.18	50.00	20.00	0.00	82.00	84.48	878492.00	0.58	440.38	411.00
3	6	7	15370.00	4640.00	142.20	0	Spot (Block3, Row7, Column6)	809.91	781.00	177.74	0.02	0.22	407.00	451.42	407.00	99.04	0.04	0.22	98.00	90.00	0.00	374.00	402.91	446260.00	3.62	568.53	579.00
3	7	7	15673.00	4648.00	109.30	0	Spot (Block3, Row7, Column7)	827.17	791.50	166.43	0.02	0.20	419.00	454.83	419.00	90.64	0.04	0.20	99.00	96.00	0.00	372.50	408.17	256422.00	4.11	579.23	572.00
3	8	7	15973.00	4649.00	95.65	0	Spot (Block3, Row7, Column8)	2454.06	2412.00	556.37	0.01	0.23	489.00	478.31	489.00	91.29	0.01	0.19	100.00	100.00	0.00	1923.00	1965.06	566887.00	21.64	1197.77	1207.00
3	1	8	13865.00	4947.00	155.10	0	Spot (Block3, Row8, Column1)	574.29	586.00	126.35	0.01	0.22	399.00	430.19	399.00	77.15	0.03	0.18	77.00	55.00	0.00	187.00	175.29	379030.00	1.87	467.72	465.00
3	2	8	14185.00	4946.00	181.65	0	Spot (Block3, Row8, Column2)	516.04	491.00	115.07	0.02	0.22	401.00	437.25	401.00	80.26	0.04	0.18	60.00	34.00	0.00	90.00	115.04	477857.00	0.98	463.98	481.00
3	3	8	14474.00	4942.00	147.00	-50	Spot (Block3, Row8, Column3)	518.19	503.00	115.73	0.01	0.22	403.00	441.87	403.00	81.99	0.04	0.19	64.00	37.00	0.00	100.00	115.19	303657.00	0.93	432.19	402.00
3	4	8	14765.00	4944.00	105.30	0	Spot (Block3, Row8, Column4)	2297.69	2235.00	635.07	0.01	0.28	405.00	445.02	405.00	81.33	0.04	0.18	100.00	100.00	0.00	1830.00	1892.69	659438.00	22.78	1050.50	922.00
3	5	8	15075.00	4944.00	147.00	-50	Spot (Block3, Row8, Column5)	483.81	491.50	98.00	0.01	0.20	423.00	458.85	423.00	93.94	0.04	0.20	29.00	13.00	0.00	68.50	60.81	284478.00	0.27	475.35	490.00
3	6	8	15375.00	4946.00	135.50	0	Spot (Block3, Row8, Column6)	4997.91	4801.00	2036.97	0.02	0.41	478.00	472.02	478.00	107.24	0.01	0.23	100.00	100.00	0.00	4323.00	4519.91	2463969.00	42.20	1505.73	1418.00
3	7	8	15671.00	4946.00	147.60	0	Spot (Block3, Row8, Column7)	1054.35	1002.00	299.11	0.02	0.28	484.00	473.49	484.00	100.26	0.01	0.21	96.00	89.00	0.00	518.00	570.35	626283.00	5.79	650.22	633.00
3	8	8	15966.00	4938.00	92.80	0	Spot (Block3, Row8, Column8)	637.64	607.00	90.31	0.02	0.14	490.00	480.71	490.00	92.16	0.01	0.19	79.00	27.00	0.00	117.00	147.64	135180.00	1.70	565.60	565.00
4	1	1	18373.00	2851.00	151.00	0	Spot (Block4, Row1, Column1)	15495.97	14118.00	8216.20	0.04	0.53	306.00	324.79	306.00	66.96	0.03	0.21	100.00	100.00	0.00	13812.00	15189.97	9684982.00	226.58	3396.28	2453.50
4	2	1	18677.00	2851.00	147.00	-50	Spot (Block4, Row1, Column2)	329.75	311.00	42.58	0.03	0.13	300.00	309.11	300.00	51.81	0.01	0.17	30.00	5.00	0.00	11.00	29.75	194885.00	0.40	309.43	302.50
4	3	1	18966.00	2862.00	157.80	0	Spot (Block4, Row1, Column3)	376.42	394.00	47.99	0.02	0.13	300.00	304.32	300.00	32.31	0.01	0.11	74.00	67.00	0.00	94.00	76.42	258974.00	2.23	339.01	325.00
4	4	1	19277.00	2853.00	147.00	-50	Spot (Block4, Row1, Column4)	339.69	319.00	47.03	0.03	0.14	301.00	306.83	301.00	31.04	0.01	0.10	40.00	35.00	0.00	18.00	38.69	201096.00	1.06	319.53	302.00
4	5	1	19578.00	2859.00	95.40	0	Spot (Block4, Row1, Column5)	384.94	396.00	38.54	0.01	0.10	302.00	307.17	302.00	33.51	0.01	0.11	83.00	74.00	0.00	94.00	82.94	88921.00	2.32	339.27	314.00
4	6	1	19876.00	2850.00	114.70	0	Spot (Block4, Row1, Column6)	387.57	395.00	43.07	0.01	0.11	297.00	298.69	297.00	27.51	0.00	0.09	88.00	83.00	0.00	98.00	90.57	133711.00	3.23	343.60	322.00
4	7	1	20174.00	2853.00	149.60	0	Spot (Block4, Row1, Column7)	399.15	396.00	64.21	0.00	0.16	301.00	310.50	301.00	61.65	0.01	0.20	73.00	22.00	0.00	95.00	98.15	243084.00	1.44	328.09	312.50
4	8	1	20474.00	2860.00	147.05	0	Spot (Block4, Row1, Column8)	21989.16	20693.00	7357.04	0.03	0.33	308.00	327.36	308.00	83.80	0.03	0.26	100.00	100.00	0.00	20385.00	21681.16	12951613.00	258.48	5353.20	4249.00
4	1	2	18372.00	3147.00	88.20	0	Spot (Block4, Row2, Column1)	380.47	397.00	43.11	0.02	0.11	303.00	314.80	303.00	53.39	0.02	0.17	73.00	20.00	0.00	94.00	77.47	72670.00	1.23	345.47	319.00
4	2	2	18686.00	3136.00	177.90	0	Spot (Block4, Row2, Column2)	379.94	394.00	50.62	0.02	0.13	300.00	306.23	300.00	33.15	0.01	0.11	73.00	67.00	0.00	94.00	79.94	336630.00	2.22	333.31	316.00
4	3	2	18983.00	3150.00	99.25	0	Spot (Block4, Row2, Column3)	398.47	402.00	37.55	0.00	0.09	299.00	306.37	299.00	35.83	0.01	0.12	91.00	88.00	0.00	103.00	99.47	98821.00	2.57	341.40	317.50
4	4	2	19289.00	3170.00	130.05	0	Spot (Block4, Row2, Column4)	358.68	372.50	58.20	0.02	0.16	301.00	308.65	301.00	35.04	0.01	0.11	54.00	50.00	0.00	71.50	57.68	161405.00	1.43	352.41	315.00
4	5	2	19577.00	3141.00	146.55	0	Spot (Block4, Row2, Column5)	547.89	509.00	185.27	0.03	0.34	301.00	306.69	301.00	31.98	0.01	0.10	98.00	98.00	0.00	208.00	246.89	321062.00	7.54	393.75	392.50
4	6	2	19877.00	3155.00	147.00	-50	Spot (Block4, Row2, Column6)	306.45	303.00	21.84	0.00	0.07	298.00	301.08	298.00	31.17	0.00	0.10	9.00	4.00	0.00	5.00	8.45	180193.00	0.17	299.81	300.00
4	7	2	20172.00	3141.00	128.40	0	Spot (Block4, Row2, Column7)	346.02	329.00	40.23	0.02	0.12	297.00	299.52	297.00	27.53	0.00	0.09	53.00	44.00	0.00	32.00	49.02	152593.00	1.69	321.14	309.00
4	8	2	20477.00	3157.00	147.00	-50	Spot (Block4, Row2, Column8)	312.29	308.00	23.51	0.01	0.08	299.00	307.65	299.00	58.26	0.01	0.19	9.00	0.00	0.00	9.00	13.29	186125.00	0.08	300.00	299.00
4	1	3	18379.00	3446.00	138.90	0	Spot (Block4, Row3, Column1)	377.21	378.00	58.76	0.00	0.16	300.00	304.75	300.00	34.14	0.01	0.11	65.00	58.00	0.00	78.00	77.21	197282.00	2.12	326.65	313.00
4	2	3	18676.00	3433.00	216.50	0	Spot (Block4, Row3, Column2)	338.37	319.00	41.68	0.03	0.12	298.00	301.28	298.00	29.75	0.00	0.10	42.00	35.00	0.00	21.00	40.37	452063.00	1.25	318.09	305.00
4	3	3	18971.00	3448.00	89.75	0	Spot (Block4, Row3, Column3)	380.41	393.00	45.61	0.01	0.12	298.00	302.06	298.00	28.78	0.01	0.10	77.00	72.00	0.00	95.00	82.41	76463.00	2.72	342.24	317.00
4	4	3	19273.00	3449.00	156.30	0	Spot (Block4, Row3, Column4)	519.56	496.50	116.37	0.02	0.22	299.00	305.17	299.00	31.53	0.01	0.10	98.00	97.00	0.00	197.50	220.56	349142.00	6.80	362.83	353.00
4	5	3	19576.00	3454.00	147.00	-50	Spot (Block4, Row3, Column5)	318.58	309.00	38.50	0.01	0.12	299.00	305.27	299.00	32.68	0.01	0.11	16.00	12.00	0.00	10.00	19.58	187960.00	0.41	303.67	299.00
4	6	3	19881.00	3448.00	162.55	0	Spot (Block4, Row3, Column6)	1014.74	985.00	272.80	0.01	0.27	299.00	304.89	299.00	36.01	0.01	0.12	100.00	100.00	0.00	686.00	715.74	740760.00	19.71	532.59	502.50
4	7	3	20169.00	3458.00	104.70	0	Spot (Block4, Row3, Column7)	445.17	406.50	154.55	0.04	0.35	294.00	296.09	294.00	30.23	0.00	0.10	95.00	79.00	0.00	112.50	151.17	124649.00	4.93	361.52	377.00
4	8	3	20480.00	3463.00	153.45	0	Spot (Block4, Row3, Column8)	771.24	769.00	249.85	0.00	0.32	296.00	296.95	296.00	25.21	0.00	0.08	99.00	99.00	0.00	473.00	475.24	500536.00	18.82	422.29	409.00
4	1	4	18366.00	3735.00	167.00	0	Spot (Block4, Row4, Column1)	458.67	425.00	105.93	0.03	0.23	295.00	298.99	295.00	33.66	0.01	0.11	92.00	86.00	0.00	130.00	163.67	354554.00	4.74	359.38	331.50
4	2	4	18680.00	3762.00	189.45	0	Spot (Block4, Row4, Column2)	373.03	384.50	48.83	0.01	0.13	297.00	301.52	297.00	34.16	0.01	0.11	72.00	62.00	0.00	87.50	76.03	376015.00	2.09	323.14	313.00
4	3	4	18970.00	3755.00	101.55	0	Spot (Block4, Row4, Column3)	958.23	866.00	250.95	0.04	0.26	300.00	304.88	300.00	29.77	0.01	0.10	100.00	100.00	0.00	566.00	658.23	252015.00	21.94	517.70	472.50
4	4	4	19275.00	3753.00	147.00	-50	Spot (Block4, Row4, Column4)	327.26	310.00	43.93	0.02	0.13	302.00	309.47	302.00	106.90	0.01	0.35	0.00	0.00	0.00	8.00	25.26	193083.00	0.17	327.58	312.50
4	5	4	19575.00	3754.00	147.00	-50	Spot (Block4, Row4, Column5)	320.62	312.00	35.67	0.01	0.11	298.00	302.28	298.00	31.24	0.01	0.10	23.00	15.00	0.00	14.00	22.62	188526.00	0.59	293.23	296.00
4	6	4	19875.00	3747.00	121.80	0	Spot (Block4, Row4, Column6)	458.93	477.00	74.45	0.02	0.16	296.00	299.19	296.00	30.91	0.00	0.10	95.00	92.00	0.00	181.00	162.93	180819.00	5.17	364.27	340.50
4	7	4	20176.00	3757.00	147.00	-50	Spot (Block4, Row4, Column7)	314.88	309.00	33.57	0.01	0.11	295.00	299.86	295.00	45.93	0.01	0.15	19.00	3.00	0.00	14.00	19.88	186097.00	0.33	292.06	293.00
4	8	4	20479.00	3751.00	177.45	0	Spot (Block4, Row4, Column8)	323.44	308.00	60.53	0.02	0.19	296.00	296.55	296.00	25.62	0.00	0.09	28.00	20.00	0.00	12.00	27.44	283982.00	1.05	301.28	300.00
4	1	5	18370.00	4057.00	118.45	0	Spot (Block4, Row5, Column1)	418.82	395.00	71.77	0.03	0.17	295.00	300.46	295.00	36.44	0.01	0.12	90.00	80.00	0.00	100.00	123.82	153288.00	3.25	358.05	345.00
4	2	5	18681.00	4053.00	177.35	0	Spot (Block4, Row5, Column2)	627.41	595.00	124.01	0.02	0.20	299.00	303.13	299.00	35.43	0.01	0.12	99.00	99.00	0.00	296.00	328.41	551492.00	9.15	396.81	389.00
4	3	5	18978.00	4047.00	158.90	0	Spot (Block4, Row5, Column3)	616.94	590.00	151.46	0.02	0.25	301.00	303.18	301.00	31.45	0.00	0.10	99.00	99.00	0.00	289.00	315.94	431858.00	9.98	380.11	381.00
4	4	5	19258.00	4048.00	85.55	0	Spot (Block4, Row5, Column4)	648.33	496.00	393.39	0.12	0.61	300.00	306.72	300.00	107.96	0.01	0.35	88.00	44.00	0.00	196.00	348.33	115403.00	3.16	420.64	404.00
4	5	5	19578.00	4055.00	146.90	0	Spot (Block4, Row5, Column5)	1097.35	971.00	462.36	0.05	0.42	296.00	296.74	296.00	30.36	0.00	0.10	100.00	100.00	0.00	675.00	801.35	646340.00	26.37	482.87	467.00
4	6	5	19875.00	4056.00	147.00	-50	Spot (Block4, Row5, Column6)	285.89	289.00	22.62	0.00	0.08	294.00	297.00	294.00	45.42	0.00	0.15	0.00	0.00	0.00	-5.00	-8.11	168104.00	-0.24	286.40	291.00
4	7	5	20178.00	4053.00	171.80	0	Spot (Block4, Row5, Column7)	2889.26	2745.00	1168.62	0.02	0.40	296.00	305.14	296.00	62.19	0.01	0.20	100.00	100.00	0.00	2449.00	2593.26	2366302.00	41.55	874.28	836.00
4	8	5	20478.00	4066.00	156.50	0	Spot (Block4, Row5, Column8)	440.78	410.00	80.13	0.03	0.18	294.00	298.74	294.00	47.46	0.01	0.16	91.00	71.00	0.00	116.00	146.78	297088.00	2.99	333.74	316.00
4	1	6	18371.00	4345.00	164.70	0	Spot (Block4, Row6, Column1)	953.72	925.00	272.75	0.01	0.29	296.00	302.12	296.00	39.14	0.01	0.13	100.00	100.00	0.00	629.00	657.72	720055.00	16.65	489.27	486.50
4	2	6	18673.00	4348.00	155.15	0	Spot (Block4, Row6, Column2)	1250.52	1203.00	333.96	0.02	0.27	300.00	304.44	300.00	39.87	0.01	0.13	100.00	100.00	0.00	903.00	950.52	830348.00	23.73	593.15	593.50
4	3	6	18976.00	4345.00	136.70	0	Spot (Block4, Row6, Column3)	395.27	389.00	46.39	0.01	0.12	295.00	294.91	295.00	33.73	0.00	0.11	95.00	83.00	0.00	94.00	100.27	198823.00	2.98	335.34	320.00
4	4	6	19274.00	4354.00	147.00	-50	Spot (Block4, Row6, Column4)	312.92	307.00	27.58	0.01	0.09	293.00	292.10	293.00	29.37	0.00	0.10	24.00	10.00	0.00	14.00	19.92	183685.00	0.71	287.85	290.00
4	5	6	19569.00	4353.00	97.20	0	Spot (Block4, Row6, Column5)	607.36	606.50	108.24	0.00	0.18	291.00	287.62	291.00	25.50	0.01	0.09	100.00	99.00	0.00	315.50	316.36	145766.00	12.54	416.82	372.50
4	6	6	19905.00	4351.00	186.45	0	Spot (Block4, Row6, Column6)	316.56	310.00	29.20	0.01	0.09	291.00	290.83	291.00	36.07	0.00	0.12	18.00	10.00	0.00	19.00	25.56	309277.00	0.71	301.86	298.00
4	7	6	20170.00	4350.00	96.20	0	Spot (Block4, Row6, Column7)	362.11	376.00	37.90	0.02	0.10	292.00	294.70	292.00	47.56	0.00	0.16	69.00	28.00	0.00	84.00	70.11	84734.00	1.42	320.37	311.00
4	8	6	20482.00	4355.00	146.95	0	Spot (Block4, Row6, Column8)	421.86	405.00	60.46	0.02	0.14	292.00	292.71	292.00	36.94	0.00	0.13	94.00	88.00	0.00	113.00	129.86	248474.00	3.50	345.51	326.00
4	1	7	18381.00	4658.00	156.60	0	Spot (Block4, Row7, Column1)	464.56	456.00	85.04	0.01	0.18	294.00	293.66	294.00	28.18	0.00	0.10	98.00	96.00	0.00	162.00	170.56	314043.00	6.06	362.39	361.00
4	2	7	18668.00	4656.00	194.90	0	Spot (Block4, Row7, Column2)	328.20	309.00	40.87	0.03	0.12	295.00	296.40	295.00	32.10	0.00	0.11	33.00	30.00	0.00	14.00	33.20	353473.00	0.99	308.12	299.00
4	3	7	18975.00	4671.00	205.65	0	Spot (Block4, Row7, Column3)	322.93	309.00	44.09	0.02	0.14	293.00	290.26	293.00	26.11	0.00	0.09	33.00	25.00	0.00	16.00	29.93	388489.00	1.25	294.89	297.00
4	4	7	19265.00	4670.00	225.50	0	Spot (Block4, Row7, Column4)	309.21	304.00	26.13	0.01	0.08	293.00	290.86	293.00	23.99	0.00	0.08	24.00	13.00	0.00	11.00	16.21	452380.00	0.76	298.34	297.50
4	5	7	19574.00	4656.00	155.55	0	Spot (Block4, Row7, Column5)	342.16	320.00	49.72	0.03	0.15	290.00	290.25	290.00	37.85	0.00	0.13	43.00	36.00	0.00	30.00	52.16	227880.00	1.37	306.56	299.00
4	6	7	19870.00	4653.00	165.00	0	Spot (Block4, Row7, Column6)	1779.69	1769.00	593.72	0.00	0.33	293.00	298.06	293.00	47.24	0.01	0.16	100.00	100.00	0.00	1476.00	1486.69	1347222.00	31.36	653.84	656.00
4	7	7	20198.00	4693.00	177.95	0	Spot (Block4, Row7, Column7)	322.41	308.00	39.98	0.02	0.12	293.00	293.69	293.00	38.60	0.00	0.13	23.00	16.00	0.00	15.00	29.41	285659.00	0.74	298.98	298.00
4	8	7	20474.00	4669.00	150.30	0	Spot (Block4, Row7, Column8)	1380.79	1321.00	400.59	0.02	0.29	293.00	296.07	293.00	36.34	0.00	0.12	100.00	100.00	0.00	1028.00	1087.79	849185.00	29.85	660.66	688.00
4	1	8	18367.00	4959.00	146.20	0	Spot (Block4, Row8, Column1)	439.76	405.00	69.95	0.04	0.16	297.00	297.91	297.00	31.50	0.00	0.11	97.00	95.00	0.00	108.00	142.76	256378.00	4.50	353.76	352.50
4	2	8	18697.00	4956.00	137.85	0	Spot (Block4, Row8, Column2)	339.17	318.00	43.87	0.03	0.13	294.00	297.84	294.00	103.76	0.01	0.35	13.00	0.00	0.00	24.00	45.17	175014.00	0.40	317.90	310.00
4	3	8	18973.00	4953.00	147.00	-50	Spot (Block4, Row8, Column3)	324.82	304.00	52.21	0.03	0.16	294.00	292.96	294.00	28.80	0.00	0.10	34.00	30.00	0.00	10.00	30.82	190992.00	1.11	286.86	286.00
4	4	8	19265.00	4951.00	107.45	0	Spot (Block4, Row8, Column4)	1400.98	1353.00	333.69	0.02	0.24	291.00	289.00	291.00	28.11	0.00	0.10	100.00	100.00	0.00	1062.00	1109.98	417491.00	39.55	647.41	562.00
4	5	8	19532.00	4945.00	210.40	0	Spot (Block4, Row8, Column5)	309.71	303.00	34.92	0.01	0.11	292.00	290.57	292.00	31.25	0.00	0.11	15.00	11.00	0.00	11.00	17.71	388997.00	0.61	293.61	291.00
4	6	8	19880.00	4956.00	120.20	0	Spot (Block4, Row8, Column6)	1926.25	1809.00	608.52	0.03	0.32	297.00	301.57	297.00	42.32	0.01	0.14	100.00	100.00	0.00	1512.00	1629.25	737755.00	38.39	689.80	689.00
4	7	8	20170.00	4975.00	248.75	0	Spot (Block4, Row8, Column7)	316.61	304.00	43.75	0.02	0.14	290.00	288.59	290.00	30.59	0.00	0.11	26.00	18.00	0.00	14.00	26.61	565153.00	0.92	289.20	292.00
4	8	8	20472.00	4954.00	94.05	0	Spot (Block4, Row8, Column8)	502.15	502.00	60.41	0.00	0.12	293.00	293.10	293.00	23.78	0.00	0.08	99.00	99.00	0.00	209.00	209.15	111477.00	8.79	368.61	372.00
5	1	1	4859.00	7316.00	147.20	0	Spot (Block5, Row1, Column1)	18354.57	16644.50	9523.03	0.04	0.52	490.00	486.17	490.00	86.11	0.00	0.18	100.00	100.00	0.00	16154.50	17864.57	10792488.00	207.50	4338.46	3535.50
5	2	1	5155.00	7320.00	157.15	0	Spot (Block5, Row1, Column2)	762.18	704.50	134.73	0.03	0.18	477.00	466.72	477.00	69.46	0.01	0.15	97.00	91.00	0.00	227.50	285.18	516759.00	4.25	568.99	563.00
5	3	1	5463.00	7326.00	158.10	0	Spot (Block5, Row1, Column3)	785.35	768.00	175.61	0.01	0.22	478.00	464.35	478.00	61.61	0.01	0.13	97.00	86.00	0.00	290.00	307.35	541109.00	5.21	548.93	533.00
5	4	1	5761.00	7326.00	134.00	0	Spot (Block5, Row1, Column4)	688.57	684.00	114.15	0.00	0.17	482.00	465.19	482.00	64.50	0.02	0.14	95.00	60.00	0.00	202.00	206.57	332577.00	3.46	549.73	548.50
5	5	1	6054.00	7316.00	104.20	0	Spot (Block5, Row1, Column5)	1004.84	961.50	255.66	0.02	0.25	486.00	492.40	486.00	230.76	0.01	0.47	95.00	53.00	0.00	475.50	518.84	281356.00	2.22	641.36	630.00
5	6	1	6353.00	7316.00	132.15	0	Spot (Block5, Row1, Column6)	828.00	805.00	146.39	0.01	0.18	491.00	506.94	491.00	234.49	0.01	0.46	71.00	16.00	0.00	314.00	337.00	387505.00	1.37	632.88	620.50
5	7	1	6660.00	7324.00	137.15	0	Spot (Block5, Row1, Column7)	1896.31	1784.00	655.04	0.03	0.35	492.00	509.02	492.00	156.88	0.01	0.31	100.00	99.00	0.00	1292.00	1404.31	959535.00	8.84	907.11	862.00
5	8	1	6958.00	7324.00	147.55	0	Spot (Block5, Row1, Column8)	23579.46	21643.00	8258.49	0.04	0.35	493.00	503.79	493.00	112.53	0.01	0.22	100.00	100.00	0.00	21150.00	23086.46	14006202.00	205.06	6020.53	4644.00
5	1	2	4835.00	7612.00	202.25	0	Spot (Block5, Row2, Column1)	514.60	502.00	62.68	0.01	0.12	485.00	476.08	485.00	69.79	0.01	0.15	26.00	3.00	0.00	17.00	29.60	595910.00	0.55	489.55	494.00
5	2	2	5160.00	7622.00	164.35	0	Spot (Block5, Row2, Column2)	831.37	803.00	188.24	0.02	0.23	442.00	454.06	442.00	52.87	0.01	0.12	99.00	96.00	0.00	361.00	389.37	623527.00	7.14	556.56	543.00
5	3	2	5466.00	7614.00	204.35	0	Spot (Block5, Row2, Column3)	535.66	506.00	70.26	0.02	0.13	432.00	452.70	432.00	59.39	0.02	0.13	66.00	41.00	0.00	74.00	103.66	635287.00	1.40	497.63	493.00
5	4	2	5756.00	7619.00	168.10	0	Spot (Block5, Row2, Column4)	799.90	793.00	167.22	0.00	0.21	480.00	463.85	480.00	63.55	0.01	0.14	95.00	85.00	0.00	313.00	319.90	624718.00	5.29	551.28	527.00
5	5	2	6066.00	7620.00	128.45	0	Spot (Block5, Row2, Column5)	985.86	972.00	193.29	0.01	0.20	486.00	471.78	486.00	72.59	0.01	0.15	100.00	99.00	0.00	486.00	499.86	436734.00	7.08	637.31	614.00
5	6	2	6359.00	7621.00	147.00	-50	Spot (Block5, Row2, Column6)	479.33	490.00	77.59	0.01	0.16	490.00	484.65	490.00	92.19	0.00	0.19	12.00	0.00	0.00	0.00	-10.67	280887.00	-0.06	442.10	416.00
5	7	2	6653.00	7623.00	156.70	0	Spot (Block5, Row2, Column7)	737.26	695.00	168.75	0.03	0.23	485.00	473.74	485.00	74.29	0.01	0.16	88.00	64.00	0.00	210.00	252.26	496177.00	3.55	556.00	526.00
5	8	2	6959.00	7623.00	147.00	-50	Spot (Block5, Row2, Column8)	521.49	504.00	68.56	0.01	0.13	492.00	492.54	492.00	99.36	0.00	0.20	24.00	0.00	0.00	12.00	29.49	307160.00	0.29	507.96	502.00
5	1	3	4853.00	7918.00	114.60	0	Spot (Block5, Row3, Column1)	871.80	815.00	244.48	0.03	0.28	471.00	460.01	471.00	52.64	0.01	0.11	99.00	99.00	0.00	344.00	400.80	300770.00	7.82	572.32	561.50
5	2	3	5175.00	7903.00	228.50	0	Spot (Block5, Row3, Column2)	501.21	497.00	63.67	0.00	0.13	442.00	452.44	442.00	55.15	0.01	0.12	48.00	18.00	0.00	55.00	59.21	751308.00	0.88	464.70	484.00
5	3	3	5461.00	7905.00	142.00	0	Spot (Block5, Row3, Column3)	542.13	517.00	65.68	0.02	0.12	440.00	454.18	440.00	60.13	0.01	0.13	67.00	46.00	0.00	77.00	102.13	297088.00	1.46	500.95	501.00
5	4	3	5754.00	7919.00	148.05	0	Spot (Block5, Row3, Column4)	1074.03	1043.50	321.23	0.01	0.30	475.00	464.19	475.00	66.32	0.01	0.14	99.00	99.00	0.00	568.50	599.03	642272.00	9.19	608.98	595.50
5	5	3	6058.00	7920.00	147.00	-50	Spot (Block5, Row3, Column5)	545.49	514.00	127.05	0.03	0.23	491.00	486.27	491.00	90.92	0.00	0.19	28.00	15.00	0.00	23.00	54.49	321292.00	0.65	472.03	491.50
5	6	3	6356.00	7916.00	168.65	0	Spot (Block5, Row3, Column6)	5007.32	5017.50	1796.89	0.00	0.36	493.00	491.87	493.00	104.40	0.00	0.21	100.00	100.00	0.00	4524.50	4514.32	3975815.00	43.25	1634.04	1562.00
5	7	3	6658.00	7922.00	150.80	0	Spot (Block5, Row3, Column7)	1052.34	972.50	332.19	0.03	0.32	490.00	480.53	490.00	87.12	0.01	0.18	96.00	90.00	0.00	482.50	562.34	652453.00	6.56	634.36	630.00
5	8	3	6964.00	7924.00	161.95	0	Spot (Block5, Row3, Column8)	1016.16	970.50	306.26	0.02	0.30	488.00	472.73	488.00	75.81	0.01	0.16	99.00	92.00	0.00	482.50	528.16	739762.00	7.17	616.95	599.50
5	1	4	4858.00	8215.00	147.65	0	Spot (Block5, Row4, Column1)	1044.87	982.00	349.84	0.03	0.33	462.00	457.04	462.00	53.29	0.00	0.12	99.00	98.00	0.00	520.00	582.87	621696.00	11.03	594.00	580.00
5	2	4	5155.00	8226.00	143.00	0	Spot (Block5, Row4, Column2)	637.31	611.50	76.09	0.02	0.12	448.00	453.96	448.00	57.82	0.01	0.13	98.00	87.00	0.00	163.50	189.31	354344.00	3.17	536.52	521.00
5	3	4	5453.00	8224.00	100.15	0	Spot (Block5, Row4, Column3)	3066.18	3034.00	811.83	0.00	0.26	469.00	460.40	469.00	63.36	0.01	0.14	100.00	100.00	0.00	2565.00	2597.18	788008.00	41.13	1247.08	1033.00
5	4	4	5748.00	8220.00	178.85	0	Spot (Block5, Row4, Column4)	511.77	497.00	73.54	0.01	0.14	478.00	465.13	478.00	63.27	0.01	0.14	28.00	15.00	0.00	19.00	33.77	459060.00	0.74	476.72	477.00
5	5	4	6069.00	8164.00	155.75	0	Spot (Block5, Row4, Column5)	519.01	508.00	64.41	0.01	0.12	489.00	475.14	489.00	77.41	0.01	0.16	23.00	3.00	0.00	19.00	30.01	347215.00	0.57	490.81	501.00
5	6	4	6363.00	8226.00	173.05	0	Spot (Block5, Row4, Column6)	1219.48	1182.50	313.43	0.01	0.26	487.00	475.76	487.00	81.22	0.01	0.17	100.00	100.00	0.00	695.50	732.48	1019484.00	9.16	689.33	694.00
5	7	4	6651.00	8219.00	107.75	0	Spot (Block5, Row4, Column7)	671.37	602.00	167.00	0.05	0.25	483.00	472.61	483.00	75.46	0.01	0.16	73.00	46.00	0.00	119.00	188.37	201412.00	2.63	520.41	508.00
5	8	4	6970.00	8230.00	209.75	0	Spot (Block5, Row4, Column8)	598.46	573.00	137.88	0.02	0.23	481.00	466.72	481.00	74.89	0.01	0.16	55.00	29.00	0.00	92.00	117.46	748072.00	1.76	502.78	499.00
5	1	5	4856.00	8519.00	126.10	0	Spot (Block5, Row5, Column1)	1324.06	1338.00	272.37	0.00	0.21	476.00	468.17	476.00	67.22	0.01	0.14	100.00	100.00	0.00	862.00	848.06	561401.00	12.73	751.68	695.00
5	2	5	5159.00	8522.00	155.80	0	Spot (Block5, Row5, Column2)	918.56	891.00	149.48	0.01	0.16	463.50	459.10	463.50	60.07	0.00	0.13	100.00	100.00	0.00	427.50	455.06	612679.00	7.65	621.76	612.00
5	3	5	5459.00	8518.00	166.85	0	Spot (Block5, Row5, Column3)	1292.72	1118.00	496.69	0.06	0.38	472.00	462.28	472.00	63.33	0.01	0.14	100.00	100.00	0.00	646.00	820.72	1001860.00	13.11	641.16	630.00
5	4	5	5754.00	8514.00	146.40	0	Spot (Block5, Row5, Column4)	730.35	700.00	141.86	0.02	0.19	477.00	469.33	477.00	69.20	0.01	0.15	93.00	72.00	0.00	223.00	253.35	428716.00	3.77	560.93	551.00
5	5	5	6060.00	8522.00	140.90	0	Spot (Block5, Row5, Column5)	6934.27	6239.00	3837.44	0.05	0.55	484.00	473.86	484.00	78.72	0.01	0.17	100.00	100.00	0.00	5755.00	6450.27	3723705.00	82.07	2048.89	1634.00
5	6	5	6357.00	8521.00	147.00	-50	Spot (Block5, Row5, Column6)	518.15	504.00	81.15	0.01	0.16	487.00	475.16	487.00	72.72	0.01	0.15	34.00	6.00	0.00	17.00	31.15	307782.00	0.59	470.10	482.50
5	7	5	6655.00	8521.00	182.40	0	Spot (Block5, Row5, Column7)	1622.95	1511.00	598.59	0.03	0.37	489.00	485.00	489.00	75.63	0.00	0.16	100.00	100.00	0.00	1022.00	1133.95	1512586.00	15.05	795.30	795.00
5	8	5	6957.00	8523.00	153.50	0	Spot (Block5, Row5, Column8)	1300.04	1105.50	607.13	0.07	0.47	482.00	472.81	482.00	83.27	0.01	0.18	100.00	97.00	0.00	623.50	818.04	837225.00	9.93	631.37	608.00
5	1	6	4851.00	8813.00	171.20	0	Spot (Block5, Row6, Column1)	3880.04	3816.00	1361.93	0.01	0.35	490.00	487.26	490.00	80.58	0.00	0.17	100.00	100.00	0.00	3326.00	3390.04	3162234.00	42.10	1391.39	1384.00
5	2	6	5154.00	8821.00	191.20	0	Spot (Block5, Row6, Column2)	1161.08	1151.00	302.79	0.00	0.26	475.00	466.70	475.00	74.71	0.01	0.16	100.00	98.00	0.00	676.00	686.08	1195913.00	9.29	682.71	681.00
5	3	6	5449.00	8814.00	145.00	0	Spot (Block5, Row6, Column3)	1102.47	1106.00	231.84	0.00	0.21	464.00	458.05	464.00	61.91	0.01	0.14	99.00	98.00	0.00	642.00	638.47	636128.00	10.41	649.72	604.00
5	4	6	5768.00	8834.00	136.45	0	Spot (Block5, Row6, Column4)	523.96	500.50	62.12	0.02	0.12	448.00	456.53	448.00	62.75	0.01	0.14	35.00	28.00	0.00	52.50	75.96	261978.00	1.07	486.90	490.00
5	5	6	6054.00	8820.00	92.15	0	Spot (Block5, Row6, Column5)	5543.85	5563.00	1074.60	0.00	0.19	474.00	463.77	474.00	73.71	0.01	0.16	100.00	100.00	0.00	5089.00	5069.85	1203016.00	68.92	2108.83	1940.50
5	6	6	6356.00	8825.00	191.00	0	Spot (Block5, Row6, Column6)	572.72	577.00	103.32	0.00	0.18	483.00	468.59	483.00	69.93	0.01	0.15	53.00	24.00	0.00	94.00	89.72	588753.00	1.49	494.22	485.50
5	7	6	6652.00	8815.00	88.15	0	Spot (Block5, Row6, Column7)	1095.32	1107.00	210.55	0.00	0.19	489.00	479.30	489.00	75.40	0.01	0.16	100.00	98.00	0.00	618.00	606.32	211396.00	8.17	721.32	625.50
5	8	6	6963.00	8830.00	147.45	0	Spot (Block5, Row6, Column8)	1500.34	1353.00	646.57	0.04	0.43	481.00	470.24	481.00	78.91	0.01	0.17	100.00	100.00	0.00	872.00	1019.34	888200.00	13.05	734.09	725.50
5	1	7	4856.00	9122.00	203.95	0	Spot (Block5, Row7, Column1)	723.71	674.00	226.86	0.03	0.31	471.00	464.00	471.00	72.43	0.01	0.16	81.00	62.00	0.00	203.00	252.71	851812.00	3.59	585.46	516.00
5	2	7	5138.00	9103.00	245.30	0	Spot (Block5, Row7, Column2)	496.02	493.00	65.71	0.00	0.13	461.00	458.45	461.00	61.55	0.00	0.13	19.00	12.00	0.00	32.00	35.02	863073.00	0.61	455.12	473.00
5	3	7	5455.00	9132.00	167.85	0	Spot (Block5, Row7, Column3)	522.82	503.00	75.33	0.02	0.14	430.00	450.26	430.00	55.86	0.02	0.12	84.00	24.00	0.00	73.00	92.82	407803.00	1.30	480.29	489.00
5	4	7	5760.00	9134.00	202.55	0	Spot (Block5, Row7, Column4)	529.24	500.00	67.27	0.02	0.13	467.00	457.31	467.00	57.93	0.01	0.13	35.00	30.00	0.00	33.00	62.24	618157.00	1.24	479.14	491.50
5	5	7	6062.00	9111.00	114.35	0	Spot (Block5, Row7, Column5)	647.11	614.00	114.29	0.02	0.18	479.00	463.02	479.00	66.63	0.01	0.14	84.00	50.00	0.00	135.00	168.11	218077.00	2.76	534.73	509.50
5	6	7	6355.00	9116.00	177.85	0	Spot (Block5, Row7, Column6)	1337.61	1284.50	412.95	0.02	0.31	486.00	481.51	486.00	109.98	0.00	0.23	99.00	96.00	0.00	798.50	851.61	1185120.00	7.78	713.97	720.00
5	7	7	6651.00	9118.00	98.85	0	Spot (Block5, Row7, Column7)	1402.97	1455.00	328.97	0.02	0.23	485.00	471.03	485.00	77.03	0.01	0.16	100.00	100.00	0.00	970.00	917.97	349340.00	12.10	798.94	751.00
5	8	7	6956.00	9123.00	147.00	-50	Spot (Block5, Row7, Column8)	528.82	501.00	127.91	0.02	0.24	483.00	471.50	483.00	76.75	0.01	0.16	32.00	14.00	0.00	18.00	45.82	310415.00	0.75	478.26	492.00
5	1	8	4859.00	9418.00	118.50	0	Spot (Block5, Row8, Column1)	732.15	699.00	128.41	0.02	0.18	429.00	447.79	429.00	51.90	0.02	0.12	100.00	96.00	0.00	270.00	303.15	268698.00	5.48	551.21	517.00
5	2	8	5165.00	9425.00	185.65	0	Spot (Block5, Row8, Column2)	589.15	587.00	86.55	0.00	0.15	422.00	443.81	422.00	52.64	0.02	0.12	95.00	64.00	0.00	165.00	167.15	570301.00	2.76	496.07	496.00
5	3	8	5448.00	9417.00	109.75	0	Spot (Block5, Row8, Column3)	659.77	634.00	116.07	0.02	0.18	422.00	445.94	422.00	56.60	0.02	0.13	98.00	85.00	0.00	212.00	237.77	205849.00	3.78	502.08	499.50
5	4	8	5748.00	9412.00	101.55	0	Spot (Block5, Row8, Column4)	1575.41	1383.00	751.04	0.06	0.48	425.00	450.19	425.00	64.87	0.03	0.14	100.00	100.00	0.00	958.00	1150.41	414333.00	17.35	808.06	751.00
5	5	8	6055.00	9420.00	147.00	-50	Spot (Block5, Row8, Column5)	490.80	489.00	74.01	0.00	0.15	477.00	470.78	477.00	111.49	0.01	0.24	14.00	0.00	0.00	12.00	13.80	289082.00	0.18	458.84	478.00
5	6	8	6358.00	9419.00	133.65	0	Spot (Block5, Row8, Column6)	9079.90	8899.00	4101.12	0.01	0.45	486.00	491.70	486.00	139.34	0.01	0.28	100.00	100.00	0.00	8413.00	8593.90	4394672.00	61.63	2286.70	2310.50
5	7	8	6652.00	9422.00	166.80	0	Spot (Block5, Row8, Column7)	706.76	680.50	178.17	0.02	0.25	484.00	476.69	484.00	106.06	0.01	0.22	65.00	43.00	0.00	196.50	222.76	549861.00	2.17	537.57	515.00
5	8	8	6944.00	9422.00	98.20	0	Spot (Block5, Row8, Column8)	690.86	697.00	126.48	0.00	0.18	484.00	473.11	484.00	96.56	0.01	0.20	79.00	57.00	0.00	213.00	206.86	167189.00	2.26	559.94	509.00
6	1	1	9359.00	7329.00	147.75	0	Spot (Block6, Row1, Column1)	17478.21	16225.50	8704.12	0.03	0.50	489.00	493.59	489.00	112.39	0.00	0.23	100.00	100.00	0.00	15736.50	16989.21	10382055.00	151.13	3912.64	3411.50
6	2	1	9662.00	7334.00	152.40	0	Spot (Block6, Row1, Column2)	677.01	638.50	167.48	0.03	0.25	486.00	481.00	486.00	98.12	0.00	0.20	61.00	39.00	0.00	152.50	191.01	430577.00	2.00	544.69	511.00
6	3	1	9965.00	7336.00	156.05	0	Spot (Block6, Row1, Column3)	900.69	821.00	306.87	0.04	0.34	482.00	470.85	482.00	87.97	0.01	0.19	89.00	79.00	0.00	339.00	418.69	600762.00	4.89	578.87	575.50
6	4	1	10268.00	7332.00	134.65	0	Spot (Block6, Row1, Column4)	709.26	694.50	137.59	0.01	0.19	487.50	482.81	487.50	90.30	0.00	0.19	82.00	63.00	0.00	207.00	221.76	341863.00	2.51	530.14	513.00
6	5	1	10569.00	7326.00	109.50	0	Spot (Block6, Row1, Column5)	1200.14	1113.00	464.45	0.03	0.39	493.00	503.04	493.00	94.82	0.01	0.19	100.00	98.00	0.00	620.00	707.14	372044.00	7.35	687.84	688.00
6	6	1	10859.00	7331.00	127.80	0	Spot (Block6, Row1, Column6)	1431.78	1344.00	375.76	0.03	0.26	493.00	510.36	493.00	100.51	0.02	0.20	100.00	99.00	0.00	851.00	938.78	625688.00	9.17	772.86	772.00
6	7	1	11160.00	7334.00	136.50	0	Spot (Block6, Row1, Column7)	2335.00	2178.00	807.06	0.03	0.35	496.00	528.54	496.00	133.27	0.03	0.25	100.00	100.00	0.00	1682.00	1839.00	1169834.00	13.55	969.10	880.50
6	8	1	11462.00	7340.00	143.75	0	Spot (Block6, Row1, Column8)	27612.80	26148.00	10614.81	0.02	0.38	500.00	548.99	500.00	145.01	0.04	0.26	100.00	100.00	0.00	25648.00	27112.80	15601232.00	186.63	6321.66	4802.00
6	1	2	9364.00	7621.00	173.05	0	Spot (Block6, Row2, Column1)	531.14	492.00	95.58	0.03	0.18	479.00	467.70	479.00	96.39	0.01	0.21	36.00	8.00	0.00	13.00	52.14	444035.00	0.66	523.29	498.50
6	2	2	9659.00	7630.00	153.90	0	Spot (Block6, Row2, Column2)	1041.88	1020.00	228.40	0.01	0.22	479.00	465.32	479.00	83.41	0.01	0.18	100.00	98.00	0.00	541.00	562.88	682431.00	6.91	650.81	639.00
6	3	2	9970.00	7627.00	183.10	0	Spot (Block6, Row2, Column3)	589.40	592.00	120.98	0.00	0.21	481.00	468.87	481.00	86.56	0.01	0.18	57.00	27.00	0.00	111.00	108.40	552855.00	1.39	523.79	497.00
6	4	2	10267.00	7632.00	166.75	0	Spot (Block6, Row2, Column4)	958.56	910.00	262.76	0.02	0.27	486.00	483.48	486.00	93.08	0.00	0.19	98.00	89.00	0.00	424.00	472.56	744804.00	5.10	613.30	615.00
6	5	2	10560.00	7633.00	164.80	0	Spot (Block6, Row2, Column5)	787.65	770.00	163.51	0.01	0.21	488.00	491.13	488.00	92.67	0.00	0.19	92.00	75.00	0.00	282.00	299.65	594673.00	3.20	593.30	601.50
6	6	2	10865.00	7638.00	106.30	0	Spot (Block6, Row2, Column6)	631.95	607.00	96.23	0.02	0.15	490.00	494.36	490.00	94.54	0.00	0.19	80.00	26.00	0.00	117.00	141.95	185162.00	1.46	541.80	516.50
6	7	2	11160.00	7634.00	186.15	0	Spot (Block6, Row2, Column7)	758.21	712.00	202.89	0.03	0.27	489.00	492.33	489.00	99.39	0.00	0.20	81.00	60.00	0.00	223.00	269.21	738494.00	2.67	546.75	511.50
6	8	2	11473.00	7647.00	181.65	0	Spot (Block6, Row2, Column8)	596.43	591.00	114.74	0.00	0.19	496.00	532.84	496.00	138.18	0.03	0.26	29.00	7.00	0.00	95.00	100.43	552291.00	0.46	521.59	483.00
6	1	3	9359.00	7922.00	109.10	0	Spot (Block6, Row3, Column1)	1044.91	991.00	273.13	0.02	0.26	415.00	450.67	415.00	82.14	0.04	0.18	100.00	99.00	0.00	576.00	629.91	323923.00	7.23	634.09	612.50
6	2	3	9656.00	7926.00	187.45	0	Spot (Block6, Row3, Column2)	569.03	590.00	103.10	0.02	0.18	468.00	460.04	468.00	83.75	0.01	0.18	56.00	20.00	0.00	122.00	101.03	564480.00	1.30	484.36	485.00
6	3	3	9974.00	7928.00	130.90	0	Spot (Block6, Row3, Column3)	589.27	591.00	123.41	0.00	0.21	483.00	474.23	483.00	88.54	0.01	0.19	58.00	25.00	0.00	108.00	106.27	270476.00	1.30	509.71	484.50
6	4	3	10262.00	7935.00	154.45	0	Spot (Block6, Row3, Column4)	1382.45	1199.00	540.16	0.06	0.39	487.00	489.55	487.00	96.68	0.00	0.20	99.00	98.00	0.00	712.00	895.45	899977.00	9.24	694.52	672.50
6	5	3	10562.00	7932.00	147.00	-50	Spot (Block6, Row3, Column5)	548.57	504.00	137.15	0.04	0.25	489.00	497.58	489.00	100.14	0.01	0.20	31.00	21.00	0.00	15.00	59.57	325848.00	0.51	478.44	482.50
6	6	3	10862.00	7929.00	133.45	0	Spot (Block6, Row3, Column6)	1763.87	1714.00	505.90	0.01	0.29	491.00	495.38	491.00	99.15	0.00	0.20	100.00	100.00	0.00	1223.00	1272.87	841364.00	12.79	890.63	911.00
6	7	3	11166.00	7942.00	154.05	0	Spot (Block6, Row3, Column7)	1125.07	997.00	434.50	0.05	0.39	491.00	496.43	491.00	105.35	0.00	0.21	94.00	86.00	0.00	506.00	634.07	731296.00	5.97	635.35	610.00
6	8	3	11462.00	7946.00	156.90	0	Spot (Block6, Row3, Column8)	3981.03	3633.00	1768.62	0.04	0.44	496.00	526.07	496.00	122.84	0.03	0.23	100.00	99.00	0.00	3137.00	3485.03	2711084.00	28.13	1419.78	1246.00
6	1	4	9356.00	8231.00	157.80	0	Spot (Block6, Row4, Column1)	1134.27	1049.00	417.07	0.03	0.37	410.00	449.57	410.00	86.15	0.04	0.19	100.00	96.00	0.00	639.00	724.27	780379.00	7.95	619.63	611.00
6	2	4	9659.00	8240.00	121.85	0	Spot (Block6, Row4, Column2)	734.99	701.00	132.30	0.02	0.18	482.00	473.65	482.00	90.54	0.01	0.19	94.00	76.00	0.00	219.00	252.99	288852.00	2.89	587.34	595.00
6	3	4	9962.00	8225.00	100.95	0	Spot (Block6, Row4, Column3)	3483.50	3417.00	1112.40	0.01	0.32	489.00	486.00	489.00	92.72	0.00	0.19	100.00	100.00	0.00	2928.00	2994.50	909194.00	32.33	1302.86	1131.00
6	4	4	10261.00	8215.00	132.30	0	Spot (Block6, Row4, Column4)	591.64	595.00	105.31	0.00	0.18	490.00	494.11	490.00	95.52	0.00	0.19	60.00	24.00	0.00	105.00	101.64	276888.00	1.02	565.48	583.00
6	5	4	10561.00	8232.00	147.00	-50	Spot (Block6, Row4, Column5)	518.51	500.00	84.25	0.02	0.16	493.00	503.38	493.00	98.10	0.01	0.19	28.00	1.00	0.00	7.00	25.51	306959.00	0.15	488.52	485.50
6	6	4	10866.00	8228.00	194.55	0	Spot (Block6, Row4, Column6)	828.62	796.00	152.27	0.02	0.18	490.00	496.34	490.00	97.92	0.01	0.20	98.00	79.00	0.00	306.00	338.62	885799.00	3.39	628.34	607.00
6	7	4	11165.00	8226.00	110.40	0	Spot (Block6, Row4, Column7)	795.12	776.00	176.89	0.01	0.22	490.00	506.05	490.00	131.65	0.01	0.26	78.00	55.00	0.00	286.00	305.12	248872.00	2.20	586.70	581.50
6	8	4	11471.00	8238.00	163.35	0	Spot (Block6, Row4, Column8)	759.88	701.00	172.47	0.04	0.23	494.00	515.24	494.00	103.97	0.02	0.20	83.00	49.00	0.00	207.00	265.88	561554.00	2.35	584.39	578.00
6	1	5	9361.00	8534.00	120.20	0	Spot (Block6, Row5, Column1)	841.49	831.00	164.49	0.01	0.20	410.00	449.76	410.00	85.67	0.04	0.19	100.00	97.00	0.00	421.00	431.49	321448.00	4.57	574.88	525.00
6	2	5	9661.00	8531.00	147.35	0	Spot (Block6, Row5, Column2)	3029.61	2886.00	887.46	0.02	0.29	483.00	479.50	483.00	106.06	0.00	0.22	100.00	100.00	0.00	2403.00	2546.61	1796560.00	24.05	1120.77	1057.00
6	3	5	9958.00	8528.00	156.25	0	Spot (Block6, Row5, Column3)	2138.70	1906.00	921.06	0.05	0.43	493.00	489.43	493.00	99.45	0.00	0.20	100.00	100.00	0.00	1413.00	1645.70	1432930.00	16.58	852.89	877.00
6	4	5	10256.00	8538.00	153.65	0	Spot (Block6, Row5, Column4)	911.89	844.00	282.75	0.03	0.31	495.00	502.85	495.00	98.90	0.01	0.20	88.00	77.00	0.00	349.00	416.89	591819.00	4.14	631.43	630.50
6	5	5	10563.00	8536.00	143.65	0	Spot (Block6, Row5, Column5)	6586.18	6002.50	3729.74	0.04	0.57	495.00	514.11	495.00	106.65	0.02	0.21	100.00	100.00	0.00	5507.50	6091.18	3675086.00	56.93	1917.06	1436.00
6	6	5	10856.00	8537.00	161.60	0	Spot (Block6, Row5, Column6)	749.83	709.00	169.34	0.02	0.23	494.00	524.00	494.00	136.36	0.03	0.26	69.00	43.00	0.00	215.00	255.83	542875.00	1.66	592.34	583.00
6	7	5	11161.00	8532.00	175.75	0	Spot (Block6, Row5, Column7)	6252.90	5619.00	3060.11	0.05	0.49	497.00	537.01	497.00	161.03	0.03	0.30	100.00	100.00	0.00	5122.00	5755.90	5402509.00	35.49	1796.29	1740.00
6	8	5	11459.00	8539.00	148.85	0	Spot (Block6, Row5, Column8)	1872.12	1654.50	972.46	0.05	0.52	494.00	522.95	494.00	134.44	0.02	0.26	99.00	94.00	0.00	1160.50	1378.12	1130758.00	10.04	845.34	808.00
6	1	6	9354.00	8824.00	160.45	0	Spot (Block6, Row6, Column1)	1266.61	1188.50	355.94	0.03	0.28	411.00	452.75	411.00	94.27	0.04	0.21	100.00	99.00	0.00	777.50	855.61	899293.00	8.63	684.77	685.50
6	2	6	9658.00	8829.00	184.25	0	Spot (Block6, Row6, Column2)	3023.89	2944.50	1166.32	0.01	0.39	478.00	476.75	478.00	114.85	0.00	0.24	100.00	100.00	0.00	2466.50	2545.89	2890840.00	22.18	1151.05	1154.50
6	3	6	9952.00	8829.00	140.80	0	Spot (Block6, Row6, Column3)	1520.38	1427.00	529.21	0.03	0.35	488.00	482.42	488.00	104.56	0.00	0.22	100.00	99.00	0.00	939.00	1032.38	819485.00	9.93	733.23	707.00
6	4	6	10259.00	8841.00	130.35	0	Spot (Block6, Row6, Column4)	644.43	613.50	120.09	0.02	0.19	494.00	505.06	494.00	99.02	0.01	0.20	60.00	39.00	0.00	119.50	150.43	293859.00	1.41	579.40	589.00
6	5	6	10559.00	8836.00	93.45	0	Spot (Block6, Row6, Column5)	5420.87	5232.00	1318.64	0.02	0.24	499.00	532.96	499.00	110.95	0.03	0.21	100.00	100.00	0.00	4733.00	4921.87	1198013.00	44.05	2097.97	1837.00
6	6	6	10856.00	8834.00	176.15	0	Spot (Block6, Row6, Column6)	663.48	600.50	166.95	0.04	0.25	498.00	536.01	498.00	119.90	0.03	0.22	48.00	28.00	0.00	102.50	165.48	575901.00	1.06	545.82	496.50
6	7	6	11152.00	8829.00	86.85	0	Spot (Block6, Row6, Column7)	1257.30	1228.00	245.64	0.01	0.20	497.00	521.34	497.00	127.57	0.02	0.24	100.00	97.00	0.00	731.00	760.30	236373.00	5.77	769.19	724.00
6	8	6	11465.00	8841.00	148.80	0	Spot (Block6, Row6, Column8)	2133.24	1934.00	1143.35	0.04	0.54	493.00	504.36	493.00	98.83	0.01	0.20	100.00	96.00	0.00	1441.00	1640.24	1288474.00	16.48	856.43	834.00
6	1	7	9363.00	9130.00	182.45	0	Spot (Block6, Row7, Column1)	853.88	787.00	268.24	0.04	0.31	401.00	435.34	401.00	78.37	0.04	0.18	99.00	93.00	0.00	386.00	452.88	798379.00	5.34	576.64	586.00
6	2	7	9662.00	9133.00	198.95	0	Spot (Block6, Row7, Column2)	520.16	492.00	92.68	0.02	0.18	412.00	453.32	412.00	93.32	0.04	0.21	36.00	21.00	0.00	80.00	108.16	585703.00	0.72	459.43	447.50
6	3	7	9944.00	9126.00	158.80	0	Spot (Block6, Row7, Column3)	555.48	568.50	98.46	0.01	0.18	475.00	462.98	475.00	84.71	0.01	0.18	50.00	14.00	0.00	93.50	80.48	384393.00	1.09	508.56	493.50
6	4	7	10253.00	9124.00	156.80	0	Spot (Block6, Row7, Column4)	567.74	570.00	106.89	0.00	0.19	489.00	489.72	489.00	95.28	0.00	0.19	42.00	22.00	0.00	81.00	78.74	383794.00	0.82	527.72	490.50
6	5	7	10556.00	9132.00	125.70	0	Spot (Block6, Row7, Column5)	777.07	796.00	166.61	0.01	0.21	495.00	529.13	495.00	124.53	0.03	0.24	80.00	55.00	0.00	301.00	282.07	324817.00	1.99	634.60	615.50
6	6	7	10855.00	9129.00	163.00	0	Spot (Block6, Row7, Column6)	4340.63	4364.00	1479.82	0.00	0.34	500.00	545.51	500.00	136.08	0.04	0.25	100.00	100.00	0.00	3864.00	3840.63	3225088.00	27.89	1371.85	1302.00
6	7	7	11155.00	9131.00	99.10	0	Spot (Block6, Row7, Column7)	1699.50	1632.00	434.63	0.02	0.26	495.00	513.61	495.00	113.01	0.02	0.22	100.00	100.00	0.00	1137.00	1204.50	424874.00	10.49	881.70	841.00
6	8	7	11462.00	9133.00	161.15	0	Spot (Block6, Row7, Column8)	1060.02	1010.00	248.60	0.02	0.23	492.00	504.43	492.00	97.94	0.01	0.19	99.00	98.00	0.00	518.00	568.02	764272.00	5.67	691.96	679.00
6	1	8	9367.00	9427.00	118.15	0	Spot (Block6, Row8, Column1)	782.98	780.50	179.26	0.00	0.23	399.00	429.00	399.00	75.11	0.03	0.18	100.00	95.00	0.00	381.50	383.98	291270.00	4.71	546.72	522.00
6	2	8	9658.00	9424.00	169.75	0	Spot (Block6, Row8, Column2)	644.70	600.00	144.84	0.03	0.22	402.00	436.16	402.00	72.55	0.04	0.17	92.00	75.00	0.00	198.00	242.70	516401.00	2.87	501.19	495.00
6	3	8	9969.00	9435.00	100.80	0	Spot (Block6, Row8, Column3)	684.32	676.00	128.32	0.01	0.19	410.00	449.71	410.00	84.15	0.04	0.19	98.00	78.00	0.00	266.00	274.32	175187.00	2.79	537.53	511.50
6	4	8	10258.00	9432.00	100.55	0	Spot (Block6, Row8, Column4)	7834.09	7676.00	1938.16	0.01	0.25	482.00	472.29	482.00	93.56	0.01	0.20	100.00	100.00	0.00	7194.00	7352.09	2029029.00	78.68	2415.74	2093.50
6	5	8	10587.00	9414.00	167.40	0	Spot (Block6, Row8, Column5)	561.25	588.00	109.19	0.02	0.19	488.00	494.95	488.00	104.22	0.01	0.21	48.00	12.00	0.00	100.00	73.25	435532.00	0.64	542.99	504.50
6	6	8	10852.00	9431.00	104.40	0	Spot (Block6, Row8, Column6)	2796.27	2684.50	745.66	0.02	0.27	490.00	507.28	490.00	115.11	0.02	0.23	100.00	100.00	0.00	2194.50	2306.27	777362.00	19.88	1167.06	1092.00
6	7	8	11152.00	9427.00	151.65	0	Spot (Block6, Row8, Column7)	870.06	862.00	218.36	0.00	0.25	491.00	496.86	491.00	93.57	0.01	0.19	91.00	81.00	0.00	371.00	379.06	547268.00	3.99	590.13	545.00
6	8	8	11459.00	9435.00	147.00	-50	Spot (Block6, Row8, Column8)	574.19	539.50	164.47	0.03	0.29	491.00	505.43	491.00	96.46	0.01	0.19	40.00	19.00	0.00	48.50	83.19	337624.00	0.71	502.47	495.00
7	1	1	13861.00	7343.00	149.25	0	Spot (Block7, Row1, Column1)	17105.07	15289.00	9241.26	0.05	0.54	292.00	297.24	292.00	75.11	0.01	0.25	100.00	100.00	0.00	14997.00	16813.07	10468306.00	223.77	3790.14	3047.00
7	2	1	14174.00	7338.00	151.15	0	Spot (Block7, Row1, Column2)	354.77	357.00	52.73	0.00	0.15	289.00	286.99	289.00	52.69	0.00	0.18	51.00	27.00	0.00	68.00	65.77	222442.00	1.29	303.73	299.00
7	3	1	14453.00	7325.00	220.05	0	Spot (Block7, Row1, Column3)	313.80	302.00	38.62	0.02	0.12	291.00	284.99	291.00	38.39	0.01	0.13	22.00	12.00	0.00	11.00	22.80	435863.00	0.75	296.25	298.00
7	4	1	14800.00	7347.00	116.60	0	Spot (Block7, Row1, Column4)	370.12	373.50	88.94	0.00	0.24	295.00	291.67	295.00	41.31	0.00	0.14	57.00	48.00	0.00	78.50	75.12	131761.00	1.90	324.30	299.50
7	5	1	15063.00	7371.00	114.35	0	Spot (Block7, Row1, Column5)	361.82	365.50	54.15	0.00	0.15	294.00	296.67	294.00	39.51	0.00	0.13	64.00	41.00	0.00	71.50	67.82	124467.00	1.65	328.32	315.00
7	6	1	15374.00	7337.00	127.10	0	Spot (Block7, Row1, Column6)	732.00	664.00	235.56	0.04	0.32	297.00	303.85	297.00	42.20	0.01	0.14	99.00	98.00	0.00	367.00	435.00	316222.00	10.14	405.73	401.00
7	7	1	15670.00	7348.00	153.25	0	Spot (Block7, Row1, Column7)	416.90	401.00	71.55	0.02	0.17	302.00	320.86	302.00	81.07	0.03	0.25	72.00	28.00	0.00	99.00	114.90	268068.00	1.18	345.74	320.00
7	8	1	15962.00	7350.00	140.40	0	Spot (Block7, Row1, Column8)	28498.35	27072.00	10836.74	0.02	0.38	311.00	344.06	311.00	104.18	0.04	0.30	100.00	100.00	0.19	26761.00	28187.35	15075629.00	270.24	6492.59	5042.00
7	1	2	13826.00	7663.00	119.25	0	Spot (Block7, Row2, Column1)	338.82	308.00	56.02	0.04	0.17	296.00	296.57	296.00	55.11	0.00	0.19	37.00	11.00	0.00	12.00	42.82	128075.00	0.77	314.60	302.00
7	2	2	14199.00	7664.00	221.25	0	Spot (Block7, Row2, Column2)	315.03	300.00	45.57	0.02	0.14	293.00	290.28	293.00	34.80	0.00	0.12	23.00	20.00	0.00	7.00	22.03	441361.00	0.71	299.00	295.00
7	3	2	14478.00	7645.00	189.15	0	Spot (Block7, Row2, Column3)	323.33	309.00	45.65	0.02	0.14	294.00	291.25	294.00	36.12	0.00	0.12	28.00	19.00	0.00	15.00	29.33	325272.00	0.89	303.42	295.50
7	4	2	14715.00	7642.00	190.75	0	Spot (Block7, Row2, Column4)	321.05	310.00	45.04	0.02	0.14	294.00	289.74	294.00	40.29	0.01	0.14	25.00	18.00	0.00	16.00	27.05	329397.00	0.78	305.90	297.00
7	5	2	15070.00	7643.00	169.10	0	Spot (Block7, Row2, Column5)	475.01	475.00	101.44	0.00	0.21	295.00	299.77	295.00	49.74	0.01	0.17	94.00	78.00	0.00	180.00	180.01	376680.00	3.52	368.47	374.50
7	6	2	15366.00	7647.00	147.00	-50	Spot (Block7, Row2, Column6)	322.64	314.00	39.35	0.01	0.12	298.00	333.44	298.00	137.37	0.05	0.41	0.00	0.00	0.00	16.00	24.64	190355.00	-0.08	299.73	303.00
7	7	2	15667.00	7648.00	124.65	0	Spot (Block7, Row2, Column7)	377.38	390.00	55.32	0.01	0.15	298.00	308.12	298.00	49.87	0.01	0.16	63.00	38.00	0.00	92.00	79.38	155479.00	1.39	345.28	316.00
7	8	2	16008.00	7664.00	257.35	0	Spot (Block7, Row2, Column8)	353.96	340.00	55.27	0.02	0.16	306.00	331.97	306.00	83.51	0.04	0.25	35.00	0.00	0.00	34.00	47.96	678546.00	0.26	329.57	314.00
7	1	3	13902.00	7953.00	122.10	0	Spot (Block7, Row3, Column1)	339.27	312.00	49.30	0.04	0.15	296.00	294.31	296.00	38.14	0.00	0.13	36.00	35.00	0.00	16.00	43.27	133333.00	1.18	330.71	310.00
7	2	3	14165.00	7943.00	147.00	-50	Spot (Block7, Row3, Column2)	313.61	299.00	39.19	0.02	0.12	297.00	298.50	297.00	37.73	0.00	0.13	20.00	13.00	0.00	2.00	16.61	184714.00	0.40	326.67	300.00
7	3	3	14462.00	7940.00	142.95	0	Spot (Block7, Row3, Column3)	365.38	357.50	111.14	0.01	0.30	296.00	297.52	296.00	36.92	0.00	0.12	60.00	45.00	0.00	61.50	69.38	203150.00	1.84	321.26	308.00
7	4	3	14761.00	7944.00	146.75	0	Spot (Block7, Row3, Column4)	1153.25	1003.50	490.11	0.06	0.42	297.00	299.07	297.00	38.52	0.00	0.13	100.00	100.00	0.00	706.50	856.25	678110.00	22.17	508.15	463.00
7	5	3	15065.00	7946.00	147.00	-50	Spot (Block7, Row3, Column5)	320.28	305.00	59.34	0.02	0.19	299.00	330.92	299.00	139.19	0.04	0.42	0.00	0.00	0.00	6.00	21.28	188968.00	-0.08	286.01	290.50
7	6	3	15360.00	7941.00	198.40	0	Spot (Block7, Row3, Column6)	9015.66	7714.00	5137.58	0.07	0.57	307.00	382.82	307.00	194.28	0.10	0.51	100.00	100.00	0.00	7407.00	8708.66	10088528.00	44.44	2304.40	2273.50
7	7	3	15665.00	7948.00	147.00	-50	Spot (Block7, Row3, Column7)	358.54	372.00	44.20	0.02	0.12	299.00	335.49	299.00	130.34	0.05	0.39	3.00	0.00	0.00	73.00	59.54	211539.00	0.18	327.61	316.00
7	8	3	15965.00	7959.00	155.70	0	Spot (Block7, Row3, Column8)	1633.74	1539.50	716.06	0.03	0.44	301.00	314.43	301.00	47.52	0.02	0.15	100.00	100.00	0.00	1238.50	1332.74	1091341.00	27.76	702.80	602.00
7	1	4	13859.00	8243.00	151.65	0	Spot (Block7, Row4, Column1)	1189.28	1069.50	555.30	0.05	0.47	295.00	298.29	295.00	40.10	0.00	0.13	99.00	99.00	0.00	774.50	894.28	751625.00	22.22	497.07	467.00
7	2	4	14168.00	8247.00	114.45	0	Spot (Block7, Row4, Column2)	1000.77	982.00	249.92	0.01	0.25	300.00	308.83	300.00	44.73	0.01	0.14	100.00	100.00	0.00	682.00	700.77	342262.00	15.47	545.83	500.00
7	3	4	14470.00	8250.00	103.80	0	Spot (Block7, Row4, Column3)	2298.23	2172.00	690.47	0.02	0.30	300.00	310.31	300.00	47.86	0.01	0.15	100.00	100.00	0.00	1872.00	1998.23	645804.00	41.54	863.62	755.00
7	4	4	14765.00	8245.00	147.00	-50	Spot (Block7, Row4, Column4)	323.38	304.50	52.36	0.03	0.16	299.00	304.91	299.00	36.03	0.01	0.12	32.00	24.00	0.00	5.50	24.38	190150.00	0.51	315.87	303.00
7	5	4	15065.00	8246.00	147.00	-50	Spot (Block7, Row4, Column5)	316.74	303.00	44.52	0.02	0.14	298.00	306.22	298.00	39.03	0.01	0.13	22.00	11.00	0.00	5.00	18.74	185925.00	0.27	308.18	303.00
7	6	4	15364.00	8247.00	189.15	0	Spot (Block7, Row4, Column6)	588.67	588.00	127.34	0.00	0.22	301.00	335.80	301.00	130.47	0.05	0.39	89.00	59.00	0.00	287.00	287.67	591614.00	1.94	393.28	382.50
7	7	4	15643.00	8250.00	199.50	0	Spot (Block7, Row4, Column7)	359.72	372.00	54.80	0.01	0.15	299.00	313.91	299.00	53.16	0.02	0.17	52.00	15.00	0.00	73.00	60.72	403245.00	0.86	321.02	303.00
7	8	4	15984.00	8258.00	207.95	0	Spot (Block7, Row4, Column8)	354.91	362.50	51.16	0.01	0.14	302.00	314.12	302.00	42.69	0.02	0.14	51.00	38.00	0.00	60.50	52.91	435834.00	0.96	324.12	309.00
7	1	5	13864.00	8544.00	121.95	0	Spot (Block7, Row5, Column1)	560.01	546.00	120.77	0.01	0.22	299.00	317.95	299.00	77.10	0.03	0.24	98.00	80.00	0.00	247.00	261.01	220085.00	3.14	380.78	389.00
7	2	5	14166.00	8545.00	151.60	0	Spot (Block7, Row5, Column2)	1960.17	1818.50	734.16	0.03	0.37	300.00	315.72	300.00	52.88	0.02	0.17	100.00	100.00	0.00	1518.50	1660.17	1238830.00	31.10	700.46	600.50
7	3	5	14459.00	8542.00	152.00	0	Spot (Block7, Row5, Column3)	4366.71	3711.00	2459.67	0.07	0.56	301.00	318.00	301.00	57.66	0.02	0.18	100.00	100.00	0.00	3410.00	4065.71	2755397.00	70.22	1143.48	1051.00
7	4	5	14763.00	8551.00	157.20	0	Spot (Block7, Row5, Column4)	567.45	523.00	168.85	0.04	0.30	298.00	310.12	298.00	48.50	0.02	0.16	97.00	91.00	0.00	225.00	269.45	386431.00	5.31	366.11	372.00
7	5	5	15064.00	8546.00	144.05	0	Spot (Block7, Row5, Column5)	2481.22	2360.00	1122.01	0.02	0.45	298.00	306.84	298.00	38.75	0.01	0.13	100.00	100.00	0.00	2062.00	2183.22	1406850.00	56.11	800.01	690.00
7	6	5	15364.00	8551.00	220.05	0	Spot (Block7, Row5, Column6)	347.65	326.00	46.45	0.03	0.13	299.00	307.52	299.00	42.32	0.01	0.14	44.00	33.00	0.00	27.00	48.65	482195.00	0.95	316.74	308.00
7	7	5	15666.00	8544.00	172.10	0	Spot (Block7, Row5, Column7)	1270.76	1198.00	445.64	0.03	0.35	303.00	318.24	303.00	48.60	0.02	0.15	100.00	100.00	0.00	895.00	967.76	1048379.00	19.60	553.86	527.00
7	8	5	15961.00	8550.00	166.00	0	Spot (Block7, Row5, Column8)	421.37	404.00	72.30	0.02	0.17	307.00	322.81	307.00	47.07	0.02	0.15	83.00	51.00	0.00	97.00	114.37	322768.00	2.09	346.26	326.00
7	1	6	13858.00	8836.00	174.30	0	Spot (Block7, Row6, Column1)	7215.01	7022.00	3068.00	0.01	0.43	303.00	334.56	303.00	106.08	0.04	0.32	100.00	100.00	0.00	6719.00	6912.01	6125543.00	64.86	1890.87	1815.00
7	2	6	14161.00	8841.00	179.80	0	Spot (Block7, Row6, Column2)	845.37	776.00	247.25	0.04	0.29	302.00	323.12	302.00	75.92	0.03	0.23	100.00	99.00	0.00	474.00	543.37	765907.00	6.88	475.61	482.00
7	3	6	14458.00	8836.00	143.90	0	Spot (Block7, Row6, Column3)	786.45	776.50	220.27	0.01	0.28	300.00	314.96	300.00	52.59	0.02	0.17	100.00	99.00	0.00	476.50	486.45	438837.00	8.97	441.52	431.00
7	4	6	14761.00	8830.00	170.80	0	Spot (Block7, Row6, Column4)	380.56	398.00	44.86	0.02	0.12	298.00	307.05	298.00	41.79	0.01	0.14	75.00	68.00	0.00	100.00	82.56	310536.00	1.76	337.50	319.00
7	5	6	15067.00	8851.00	105.55	0	Spot (Block7, Row6, Column5)	796.84	764.00	197.22	0.02	0.25	298.00	307.33	298.00	42.59	0.01	0.14	100.00	100.00	0.00	466.00	498.84	228693.00	11.49	471.24	459.00
7	6	6	15364.00	8848.00	147.00	-50	Spot (Block7, Row6, Column6)	445.57	343.00	380.34	0.11	0.85	300.00	311.13	300.00	44.34	0.02	0.14	49.00	39.00	0.00	43.00	145.57	263330.00	3.03	379.41	304.50
7	7	6	15647.00	8841.00	91.15	0	Spot (Block7, Row6, Column7)	422.82	401.00	63.51	0.02	0.15	303.00	316.14	303.00	43.94	0.02	0.14	89.00	66.00	0.00	98.00	119.82	87101.00	2.43	344.92	321.00
7	8	6	15972.00	8859.00	162.80	0	Spot (Block7, Row6, Column8)	412.41	385.00	80.00	0.03	0.19	309.00	325.87	309.00	48.84	0.02	0.15	78.00	33.00	0.00	76.00	103.41	302300.00	1.77	357.48	333.00
7	1	7	13861.00	9141.00	156.40	0	Spot (Block7, Row7, Column1)	1830.17	1704.00	789.49	0.03	0.43	302.00	321.91	302.00	83.39	0.03	0.26	100.00	100.00	0.00	1402.00	1528.17	1231702.00	18.09	628.26	592.00
7	2	7	14128.00	9149.00	135.10	0	Spot (Block7, Row7, Column2)	359.93	387.00	56.19	0.03	0.16	304.00	318.58	304.00	50.22	0.02	0.16	52.00	29.00	0.00	83.00	55.93	177804.00	0.82	341.61	310.00
7	3	7	14463.00	9145.00	147.00	-50	Spot (Block7, Row7, Column3)	333.47	310.00	60.55	0.03	0.18	301.00	309.00	301.00	40.22	0.01	0.13	29.00	16.00	0.00	9.00	32.47	196748.00	0.61	333.30	306.00
7	4	7	14753.00	9160.00	149.65	0	Spot (Block7, Row7, Column4)	364.23	383.00	61.27	0.02	0.17	301.00	305.90	301.00	40.08	0.01	0.13	60.00	51.00	0.00	82.00	63.23	223273.00	1.46	329.38	306.00
7	5	7	15089.00	9134.00	141.15	0	Spot (Block7, Row7, Column5)	374.69	392.00	52.92	0.02	0.14	303.00	313.30	303.00	44.31	0.01	0.14	65.00	51.00	0.00	89.00	71.69	202334.00	1.39	335.50	318.00
7	6	7	15357.00	9142.00	168.70	0	Spot (Block7, Row7, Column6)	1023.80	988.00	329.86	0.02	0.32	306.00	332.30	306.00	101.13	0.04	0.30	100.00	98.00	0.00	682.00	717.80	812895.00	6.84	493.24	494.00
7	7	7	15677.00	9144.00	160.95	0	Spot (Block7, Row7, Column7)	375.18	386.00	52.91	0.01	0.14	305.00	319.84	305.00	45.60	0.02	0.14	65.00	36.00	0.00	81.00	70.18	267127.00	1.21	336.08	313.00
7	8	7	15956.00	9143.00	91.35	0	Spot (Block7, Row7, Column8)	745.82	680.00	206.77	0.04	0.28	313.00	332.07	313.00	46.26	0.03	0.14	100.00	100.00	0.00	367.00	432.82	156622.00	8.94	470.93	471.00
7	1	8	13868.00	9437.00	130.20	0	Spot (Block7, Row8, Column1)	574.70	569.00	161.17	0.00	0.28	298.00	305.36	298.00	41.66	0.01	0.14	98.00	96.00	0.00	271.00	276.70	260338.00	6.47	388.04	389.00
7	2	8	14165.00	9407.00	170.50	0	Spot (Block7, Row8, Column2)	363.33	381.00	59.34	0.02	0.16	298.00	303.86	298.00	35.72	0.01	0.12	59.00	55.00	0.00	83.00	65.33	295025.00	1.66	332.42	315.00
7	3	8	14461.00	9461.00	113.15	0	Spot (Block7, Row8, Column3)	351.42	333.00	53.26	0.02	0.15	299.00	306.29	299.00	38.63	0.01	0.13	47.00	41.00	0.00	34.00	52.42	115967.00	1.17	315.60	307.00
7	4	8	14758.00	9447.00	101.65	0	Spot (Block7, Row8, Column4)	3844.24	3801.00	1057.73	0.00	0.28	301.00	309.57	301.00	42.56	0.01	0.14	100.00	100.00	0.00	3500.00	3543.24	1003346.00	83.05	1333.19	1228.00
7	5	8	15062.00	9447.00	147.00	-50	Spot (Block7, Row8, Column5)	332.17	308.00	51.75	0.03	0.16	304.00	323.15	304.00	92.37	0.03	0.29	17.00	0.00	0.00	4.00	28.17	197639.00	0.10	319.72	302.00
7	6	8	15368.00	9447.00	120.25	0	Spot (Block7, Row8, Column6)	16229.39	16277.50	6458.47	0.00	0.40	311.00	348.28	311.00	131.77	0.05	0.38	100.00	100.00	0.00	15966.50	15918.39	6232084.00	120.52	3483.91	3430.50
7	7	8	15654.00	9438.00	159.85	0	Spot (Block7, Row8, Column7)	544.93	496.00	138.31	0.04	0.25	309.00	338.85	309.00	102.27	0.04	0.30	87.00	43.00	0.00	187.00	235.93	383087.00	2.02	387.88	396.00
7	8	8	15953.00	9450.00	90.50	0	Spot (Block7, Row8, Column8)	696.53	551.00	598.08	0.10	0.86	314.00	333.84	314.00	47.74	0.03	0.14	100.00	91.00	0.00	237.00	382.53	142788.00	7.60	455.33	463.00
8	1	1	18365.00	7353.00	151.20	0	Spot (Block8, Row1, Column1)	16100.76	14023.00	8921.93	0.06	0.55	518.00	556.18	518.00	103.39	0.03	0.19	100.00	100.00	0.00	13505.00	15582.76	10143480.00	150.36	3440.29	2603.50
8	2	1	18649.00	7358.00	187.55	0	Spot (Block8, Row1, Column2)	663.05	610.00	117.14	0.04	0.18	552.00	558.68	552.00	95.74	0.01	0.17	47.00	22.00	0.00	58.00	111.05	655753.00	1.09	573.46	576.00
8	3	1	18965.00	7356.00	216.45	0	Spot (Block8, Row1, Column3)	619.47	602.00	97.59	0.01	0.16	521.00	554.29	521.00	87.15	0.03	0.16	43.00	28.00	0.00	81.00	98.47	828230.00	0.75	591.65	601.00
8	4	1	19261.00	7384.00	125.00	0	Spot (Block8, Row1, Column4)	662.82	617.00	106.98	0.03	0.16	512.00	549.79	512.00	79.62	0.03	0.14	74.00	43.00	0.00	105.00	150.82	275732.00	1.42	609.16	605.50
8	5	1	19594.00	7361.00	153.70	0	Spot (Block8, Row1, Column5)	634.54	606.00	80.02	0.02	0.13	512.00	545.94	512.00	75.24	0.03	0.14	75.00	37.00	0.00	94.00	122.54	411180.00	1.18	593.62	595.50
8	6	1	19865.00	7353.00	139.10	0	Spot (Block8, Row1, Column6)	653.59	679.00	88.33	0.02	0.14	508.00	536.74	508.00	70.19	0.02	0.13	84.00	50.00	0.00	171.00	145.59	343137.00	1.66	586.79	584.00
8	7	1	20164.00	7359.00	147.00	-50	Spot (Block8, Row1, Column7)	564.19	577.00	99.06	0.01	0.18	507.00	536.96	507.00	98.39	0.02	0.18	24.00	7.00	0.00	70.00	57.19	334566.00	0.28	536.51	507.00
8	8	1	20463.00	7359.00	139.05	0	Spot (Block8, Row1, Column8)	29741.49	27131.50	10862.97	0.04	0.37	502.00	534.15	502.00	116.52	0.03	0.22	100.00	100.00	0.00	26629.50	29239.49	15465577.00	250.66	7479.53	5699.50
8	1	2	18344.00	7655.00	166.65	0	Spot (Block8, Row2, Column1)	610.14	600.00	96.30	0.01	0.16	499.00	538.17	499.00	93.36	0.03	0.17	58.00	26.00	0.00	101.00	111.14	470419.00	0.77	563.60	575.00
8	2	2	18663.00	7653.00	148.25	0	Spot (Block8, Row2, Column2)	617.79	592.00	97.04	0.02	0.16	503.00	541.15	503.00	88.88	0.03	0.16	50.00	32.00	0.00	89.00	114.79	373148.00	0.86	563.62	520.50
8	3	2	18960.00	7670.00	185.35	0	Spot (Block8, Row2, Column3)	622.98	597.00	104.50	0.02	0.17	503.00	542.82	503.00	89.53	0.03	0.16	55.00	34.00	0.00	94.00	119.98	601178.00	0.90	586.86	584.50
8	4	2	19272.00	7669.00	211.95	0	Spot (Block8, Row2, Column4)	628.62	595.00	102.11	0.02	0.16	518.00	552.27	518.00	83.60	0.03	0.15	45.00	37.00	0.00	77.00	110.62	804628.00	0.91	566.89	514.50
8	5	2	19572.00	7653.00	185.05	0	Spot (Block8, Row2, Column5)	820.08	790.00	131.42	0.02	0.16	506.00	543.65	506.00	80.19	0.03	0.15	99.00	90.00	0.00	284.00	314.08	784000.00	3.45	652.11	618.00
8	6	2	19845.00	7680.00	121.00	0	Spot (Block8, Row2, Column6)	648.02	604.00	101.22	0.03	0.16	512.00	545.31	512.00	83.98	0.03	0.15	54.00	39.00	0.00	92.00	136.02	250137.00	1.22	591.28	591.00
8	7	2	20164.00	7660.00	147.00	-50	Spot (Block8, Row2, Column7)	570.84	517.50	127.94	0.04	0.22	506.00	529.57	506.00	70.39	0.02	0.13	47.00	20.00	0.00	11.50	64.84	335656.00	0.59	555.53	514.00
8	8	2	20483.00	7646.00	214.65	0	Spot (Block8, Row2, Column8)	579.56	589.00	81.10	0.01	0.14	503.00	532.77	503.00	96.39	0.02	0.18	37.00	11.00	0.00	86.00	76.56	762706.00	0.49	543.69	516.00
8	1	3	18366.00	7949.00	130.30	0	Spot (Block8, Row3, Column1)	688.19	688.00	155.25	0.00	0.23	500.00	534.56	500.00	90.04	0.03	0.17	69.00	52.00	0.00	188.00	188.19	313816.00	1.71	590.94	583.00
8	2	3	18662.00	7945.00	172.55	0	Spot (Block8, Row3, Column2)	621.69	595.00	94.57	0.02	0.15	502.00	536.08	502.00	88.17	0.03	0.16	56.00	33.00	0.00	93.00	119.69	517248.00	0.97	590.14	592.50
8	3	3	18966.00	7966.00	135.10	0	Spot (Block8, Row3, Column3)	685.46	694.00	147.13	0.01	0.21	506.00	539.96	506.00	88.57	0.03	0.16	61.00	52.00	0.00	188.00	179.46	337930.00	1.64	611.04	591.00
8	4	3	19266.00	7945.00	182.85	0	Spot (Block8, Row3, Column4)	703.48	696.00	132.53	0.00	0.19	510.00	548.81	510.00	84.36	0.03	0.15	71.00	58.00	0.00	186.00	193.48	661272.00	1.83	622.86	600.50
8	5	3	19563.00	7958.00	147.00	-50	Spot (Block8, Row3, Column5)	593.76	593.00	71.24	0.00	0.12	530.00	556.29	530.00	85.85	0.02	0.15	23.00	6.00	0.00	63.00	63.76	350912.00	0.44	578.09	590.00
8	6	3	19863.00	7951.00	181.30	0	Spot (Block8, Row3, Column6)	1815.15	1809.50	599.89	0.00	0.33	529.00	558.47	529.00	87.54	0.02	0.16	100.00	100.00	0.00	1280.50	1286.15	1673565.00	14.36	947.02	940.00
8	7	3	20150.00	7948.00	206.20	0	Spot (Block8, Row3, Column7)	569.57	589.00	75.62	0.01	0.13	503.00	529.97	503.00	77.12	0.02	0.15	54.00	9.00	0.00	86.00	66.57	690888.00	0.51	547.33	524.00
8	8	3	20465.00	7971.00	155.85	0	Spot (Block8, Row3, Column8)	2048.34	1983.00	712.96	0.01	0.35	497.00	516.53	497.00	67.23	0.02	0.13	100.00	99.00	0.00	1486.00	1551.34	1370342.00	22.78	930.42	840.00
8	1	4	18358.00	8254.00	180.40	0	Spot (Block8, Row4, Column1)	704.07	686.00	150.23	0.01	0.21	501.00	538.89	501.00	86.97	0.03	0.16	77.00	54.00	0.00	185.00	203.07	641406.00	1.90	596.19	594.00
8	2	4	18667.00	8261.00	161.30	0	Spot (Block8, Row4, Column2)	745.36	721.00	122.02	0.01	0.16	506.00	542.05	506.00	90.68	0.03	0.17	91.00	71.00	0.00	215.00	239.36	535170.00	2.24	625.67	613.50
8	3	4	18963.00	8250.00	123.00	0	Spot (Block8, Row4, Column3)	1142.92	1073.00	314.48	0.03	0.28	510.00	541.75	510.00	84.45	0.03	0.16	100.00	100.00	0.00	563.00	632.92	458310.00	7.12	757.25	723.00
8	4	4	19268.00	8265.00	145.30	0	Spot (Block8, Row4, Column4)	628.47	600.00	77.63	0.02	0.12	516.00	552.52	516.00	84.34	0.03	0.15	48.00	31.00	0.00	84.00	112.47	360741.00	0.90	614.82	596.00
8	5	4	19562.00	8258.00	147.00	-50	Spot (Block8, Row4, Column5)	579.57	584.50	74.04	0.00	0.13	526.00	553.77	526.00	80.66	0.02	0.15	24.00	8.00	0.00	58.50	53.57	344265.00	0.32	553.85	510.00
8	6	4	19867.00	8259.00	187.35	0	Spot (Block8, Row4, Column6)	863.07	866.00	155.37	0.00	0.18	513.00	546.98	513.00	78.47	0.03	0.14	99.00	92.00	0.00	353.00	350.07	853576.00	4.03	656.20	630.00
8	7	4	20171.00	8263.00	172.80	0	Spot (Block8, Row4, Column7)	605.43	603.00	74.53	0.00	0.12	505.00	540.31	505.00	107.78	0.03	0.20	37.00	5.00	0.00	98.00	100.43	503715.00	0.60	549.05	523.00
8	8	4	20484.00	8244.00	154.30	0	Spot (Block8, Row4, Column8)	557.52	551.00	57.95	0.01	0.10	499.00	510.43	499.00	60.74	0.01	0.12	49.00	9.00	0.00	52.00	58.52	367407.00	0.78	547.88	516.00
8	1	5	18366.00	8556.00	129.25	0	Spot (Block8, Row5, Column1)	763.22	751.00	139.30	0.01	0.18	519.00	555.31	519.00	89.68	0.03	0.16	82.00	57.00	0.00	232.00	244.22	341922.00	2.32	628.56	602.50
8	2	5	18665.00	8558.00	151.95	0	Spot (Block8, Row5, Column2)	2430.35	2397.00	770.79	0.01	0.32	570.00	567.57	570.00	107.23	0.00	0.19	100.00	100.00	0.00	1827.00	1860.35	1543275.00	17.37	1038.43	967.00
8	3	5	18967.00	8555.00	169.35	0	Spot (Block8, Row5, Column3)	1021.74	935.50	300.67	0.04	0.29	518.00	551.92	518.00	86.89	0.03	0.16	99.00	95.00	0.00	417.50	503.74	811260.00	5.41	691.40	706.50
8	4	5	19247.00	8560.00	180.20	0	Spot (Block8, Row5, Column4)	653.68	606.00	104.89	0.03	0.16	516.00	549.19	516.00	77.59	0.03	0.14	59.00	45.00	0.00	90.00	137.68	596156.00	1.35	596.05	596.00
8	5	5	19563.00	8556.00	153.55	0	Spot (Block8, Row5, Column5)	1202.18	1129.00	350.80	0.03	0.29	523.00	551.05	523.00	76.43	0.02	0.14	100.00	99.00	0.00	606.00	679.18	775408.00	8.52	726.83	720.50
8	6	5	19871.00	8568.00	184.30	0	Spot (Block8, Row5, Column6)	607.40	592.50	82.54	0.01	0.14	514.00	553.69	514.00	108.02	0.03	0.20	27.00	6.00	0.00	78.50	93.40	578248.00	0.50	568.54	583.00
8	7	5	20165.00	8553.00	178.30	0	Spot (Block8, Row5, Column7)	5584.99	5240.00	2679.67	0.03	0.48	513.00	556.46	513.00	128.95	0.04	0.23	100.00	100.00	0.00	4727.00	5071.99	4970639.00	38.99	1682.71	1687.00
8	8	5	20464.00	8566.00	146.45	0	Spot (Block8, Row5, Column8)	642.63	601.00	85.26	0.03	0.13	505.00	528.18	505.00	91.13	0.02	0.17	53.00	30.00	0.00	96.00	137.63	375937.00	1.26	570.17	580.00
8	1	6	18358.00	8849.00	176.45	0	Spot (Block8, Row6, Column1)	1211.11	1173.00	265.03	0.01	0.22	575.00	565.49	575.00	103.45	0.01	0.18	99.00	96.00	0.00	598.00	636.11	1052458.00	6.24	745.19	750.00
8	2	6	18661.00	8850.00	184.50	0	Spot (Block8, Row6, Column2)	3548.75	3475.00	1294.85	0.01	0.36	586.00	583.01	586.00	116.06	0.00	0.20	100.00	100.00	0.00	2889.00	2962.75	3406801.00	25.55	1396.44	1411.00
8	3	6	18978.00	8850.00	157.65	0	Spot (Block8, Row6, Column3)	679.95	673.50	130.99	0.00	0.19	580.00	571.97	580.00	99.05	0.01	0.17	48.00	23.00	0.00	93.50	99.95	463724.00	1.09	605.06	595.00
8	4	6	19255.00	8869.00	175.95	0	Spot (Block8, Row6, Column4)	641.13	612.00	81.29	0.02	0.13	521.00	551.95	521.00	77.94	0.03	0.14	62.00	42.00	0.00	91.00	120.13	555860.00	1.14	585.13	594.00
8	5	6	19542.00	8871.00	114.55	0	Spot (Block8, Row6, Column5)	669.95	681.50	100.44	0.01	0.15	517.00	545.18	517.00	73.04	0.02	0.13	82.00	53.00	0.00	164.50	152.95	227784.00	1.71	586.25	590.00
8	6	6	19856.00	8867.00	217.30	0	Spot (Block8, Row6, Column6)	588.93	595.00	72.81	0.00	0.12	508.00	547.13	508.00	100.08	0.03	0.18	31.00	6.00	0.00	87.00	80.93	796233.00	0.42	548.61	517.00
8	7	6	20161.00	8860.00	147.00	-50	Spot (Block8, Row6, Column7)	571.80	581.00	90.75	0.01	0.16	502.00	529.94	502.00	91.70	0.02	0.17	40.00	16.00	0.00	79.00	69.80	336790.00	0.46	524.80	506.00
8	8	6	20442.00	8884.00	154.80	0	Spot (Block8, Row6, Column8)	605.92	594.00	78.28	0.01	0.13	503.00	517.53	503.00	57.00	0.01	0.11	77.00	26.00	0.00	91.00	102.92	398088.00	1.55	550.72	530.00
8	1	7	18358.00	9150.00	170.25	0	Spot (Block8, Row7, Column1)	832.35	802.00	172.02	0.02	0.21	535.00	559.81	535.00	93.29	0.02	0.17	89.00	66.00	0.00	267.00	297.35	672542.00	2.92	652.84	605.00
8	2	7	18650.00	9169.00	176.75	0	Spot (Block8, Row7, Column2)	621.58	590.00	105.92	0.02	0.17	538.00	562.82	538.00	101.17	0.02	0.18	38.00	11.00	0.00	52.00	83.58	543257.00	0.58	591.51	575.00
8	3	7	18930.00	9134.00	212.75	0	Spot (Block8, Row7, Column3)	612.23	598.00	106.45	0.01	0.17	532.00	558.95	532.00	88.54	0.02	0.16	31.00	21.00	0.00	66.00	80.23	794056.00	0.60	577.14	591.00
8	4	7	19264.00	9157.00	197.20	0	Spot (Block8, Row7, Column4)	625.79	600.00	99.09	0.02	0.16	520.00	553.63	520.00	80.03	0.03	0.14	49.00	35.00	0.00	80.00	105.79	689626.00	0.90	586.41	587.00
8	5	7	19561.00	9139.00	147.30	0	Spot (Block8, Row7, Column5)	640.05	599.00	156.12	0.03	0.24	508.00	550.18	508.00	102.21	0.03	0.19	42.00	21.00	0.00	91.00	132.05	379548.00	0.88	578.64	584.00
8	6	7	19860.00	9150.00	168.70	0	Spot (Block8, Row7, Column6)	4259.47	4220.00	1471.28	0.00	0.35	508.00	555.70	508.00	117.76	0.04	0.21	100.00	100.00	0.00	3712.00	3751.47	3360723.00	31.45	1390.88	1347.00
8	7	7	20161.00	9160.00	147.00	-50	Spot (Block8, Row7, Column7)	557.18	526.50	78.69	0.02	0.14	503.00	532.87	503.00	86.39	0.03	0.16	36.00	11.00	0.00	23.50	54.18	327619.00	0.28	514.91	498.00
8	8	7	20472.00	9163.00	161.40	0	Spot (Block8, Row7, Column8)	871.79	858.00	171.56	0.01	0.20	502.00	514.43	502.00	54.68	0.01	0.11	100.00	98.00	0.00	356.00	369.79	629434.00	6.54	642.70	612.00
8	1	8	18371.00	9448.00	132.85	0	Spot (Block8, Row8, Column1)	1003.78	979.50	214.57	0.01	0.21	584.00	571.42	584.00	96.89	0.01	0.17	98.00	86.00	0.00	395.50	419.78	473784.00	4.46	716.07	707.00
8	2	8	18669.00	9445.00	196.65	0	Spot (Block8, Row8, Column2)	632.07	597.00	98.00	0.02	0.16	579.00	561.71	579.00	91.26	0.01	0.16	38.00	9.00	0.00	18.00	53.07	692112.00	0.77	581.42	592.00
8	3	8	18951.00	9459.00	199.75	0	Spot (Block8, Row8, Column3)	655.14	612.00	114.98	0.03	0.18	571.00	560.85	571.00	86.26	0.01	0.15	48.00	21.00	0.00	41.00	84.14	740961.00	1.09	576.72	585.00
8	4	8	19265.00	9458.00	107.25	0	Spot (Block8, Row8, Column4)	4117.06	4110.00	992.27	0.00	0.24	525.00	556.98	525.00	85.70	0.03	0.15	100.00	100.00	0.00	3585.00	3592.06	1218649.00	41.54	1631.06	1550.00
8	5	8	19555.00	9450.00	203.45	0	Spot (Block8, Row8, Column5)	599.31	594.00	85.27	0.00	0.14	511.00	550.02	511.00	82.31	0.03	0.15	50.00	23.00	0.00	83.00	88.31	708984.00	0.60	567.25	572.00
8	6	8	19867.00	9454.00	115.10	0	Spot (Block8, Row8, Column6)	2751.76	2741.50	760.86	0.00	0.28	517.00	557.33	517.00	94.54	0.03	0.17	100.00	100.00	0.00	2224.50	2234.76	963116.00	23.21	1150.06	1108.00
8	7	8	20147.00	9447.00	164.40	0	Spot (Block8, Row8, Column7)	650.61	618.00	104.47	0.02	0.16	507.00	538.72	507.00	71.13	0.03	0.13	79.00	49.00	0.00	111.00	143.61	480150.00	1.57	577.82	583.00
8	8	8	20456.00	9457.00	84.00	0	Spot (Block8, Row8, Column8)	922.50	899.50	225.47	0.01	0.24	500.00	514.02	500.00	58.83	0.01	0.11	98.00	97.00	0.00	399.50	422.50	156825.00	6.94	683.80	658.50
9	1	1	4846.00	11816.00	147.90	0	Spot (Block9, Row1, Column1)	17179.11	15367.00	9002.33	0.05	0.52	619.00	657.29	619.00	109.31	0.03	0.17	100.00	100.00	0.00	14748.00	16560.11	10290288.00	151.14	4009.05	3200.00
9	2	1	5145.00	11822.00	155.15	0	Spot (Block9, Row1, Column2)	1686.45	1577.00	561.13	0.03	0.33	608.00	643.65	608.00	98.07	0.02	0.15	100.00	100.00	0.00	969.00	1078.45	1113056.00	10.63	901.19	893.50
9	3	1	5444.00	11822.00	174.15	0	Spot (Block9, Row1, Column3)	973.29	886.50	271.42	0.04	0.28	602.00	632.69	602.00	86.79	0.02	0.14	93.00	71.00	0.00	284.50	371.29	819506.00	3.92	700.33	695.00
9	4	1	5756.00	11818.00	110.70	0	Spot (Block9, Row1, Column4)	1123.55	1078.50	219.44	0.02	0.20	606.00	640.94	606.00	89.67	0.02	0.14	100.00	98.00	0.00	472.50	517.55	359536.00	5.38	818.41	819.00
9	5	1	6045.00	11816.00	104.25	0	Spot (Block9, Row1, Column5)	1500.57	1519.00	416.31	0.01	0.28	617.00	652.97	617.00	104.96	0.02	0.16	100.00	100.00	0.00	902.00	883.57	424661.00	8.08	874.24	855.00
9	6	1	6355.00	11815.00	129.35	0	Spot (Block9, Row1, Column6)	1852.01	1793.00	545.47	0.01	0.29	620.50	656.56	620.50	114.70	0.02	0.17	100.00	99.00	0.00	1172.50	1231.51	827850.00	10.42	1003.31	956.00
9	7	1	6647.00	11825.00	131.65	0	Spot (Block9, Row1, Column7)	3418.90	3183.50	1225.99	0.03	0.36	683.00	684.74	683.00	156.15	0.00	0.23	100.00	100.00	0.00	2500.50	2735.90	1586369.00	17.51	1520.03	1386.00
9	8	1	6946.00	11827.00	138.60	0	Spot (Block9, Row1, Column8)	31017.42	29582.00	11169.75	0.02	0.36	692.00	731.40	692.00	174.05	0.02	0.24	100.00	100.00	0.00	28890.00	30325.42	16191092.00	174.01	7785.75	6437.50
9	1	2	4831.00	12140.00	209.40	0	Spot (Block9, Row2, Column1)	692.28	690.00	86.45	0.00	0.12	602.00	627.06	602.00	93.43	0.02	0.15	44.00	13.00	0.00	88.00	90.28	862586.00	0.70	648.46	623.50
9	2	2	5147.00	12119.00	146.55	0	Spot (Block9, Row2, Column2)	1370.66	1309.00	331.46	0.02	0.24	595.00	608.68	595.00	86.36	0.01	0.14	99.00	98.00	0.00	714.00	775.66	803208.00	8.82	813.98	812.50
9	3	2	5453.00	12111.00	190.90	0	Spot (Block9, Row2, Column3)	728.37	701.00	106.57	0.02	0.15	595.00	605.11	595.00	85.98	0.01	0.14	67.00	38.00	0.00	106.00	133.37	748761.00	1.43	665.76	684.00
9	4	2	5746.00	12119.00	179.50	0	Spot (Block9, Row2, Column4)	1122.33	1093.00	232.60	0.01	0.21	599.00	616.83	599.00	92.28	0.01	0.15	99.00	96.00	0.00	494.00	523.33	1016827.00	5.48	781.96	792.50
9	5	2	6047.00	12120.00	158.50	0	Spot (Block9, Row2, Column5)	2839.94	2690.00	1148.23	0.02	0.40	601.00	626.00	601.00	100.07	0.02	0.16	100.00	100.00	0.00	2089.00	2238.94	1976601.00	22.12	1262.01	1115.00
9	6	2	6349.00	12115.00	162.40	0	Spot (Block9, Row2, Column6)	1031.71	1000.00	274.51	0.01	0.27	603.00	647.29	603.00	123.56	0.03	0.19	85.00	72.00	0.00	397.00	428.71	756245.00	3.11	724.49	715.00
9	7	2	6642.00	12126.00	202.20	0	Spot (Block9, Row2, Column7)	863.94	845.50	175.80	0.01	0.20	672.00	663.23	672.00	114.28	0.01	0.17	62.00	32.00	0.00	173.50	191.94	1003897.00	1.76	720.53	695.00
9	8	2	6951.00	12137.00	232.05	0	Spot (Block9, Row2, Column8)	789.81	798.00	127.39	0.00	0.16	687.00	707.76	687.00	153.03	0.01	0.22	31.00	4.00	0.00	111.00	102.81	1221042.00	0.54	724.95	696.00
9	1	3	4852.00	12415.00	130.85	0	Spot (Block9, Row3, Column1)	2380.62	2325.50	810.49	0.01	0.34	600.00	621.06	600.00	75.70	0.01	0.12	100.00	100.00	0.00	1725.50	1780.62	1095085.00	23.24	1059.32	983.00
9	2	3	5150.00	12404.00	225.65	0	Spot (Block9, Row3, Column2)	683.18	688.00	98.25	0.00	0.14	596.00	607.86	596.00	92.29	0.01	0.15	49.00	19.00	0.00	92.00	87.18	1002911.00	0.82	630.06	599.00
9	3	3	5457.00	12424.00	123.25	0	Spot (Block9, Row3, Column3)	3070.71	2786.50	1249.28	0.04	0.41	595.00	604.66	595.00	95.30	0.01	0.16	100.00	100.00	0.00	2191.50	2475.71	1246710.00	25.88	1182.82	1097.00
9	4	3	5743.00	12419.00	144.65	0	Spot (Block9, Row3, Column4)	2482.05	2141.00	1231.26	0.06	0.50	599.00	613.83	599.00	91.20	0.01	0.15	100.00	100.00	0.00	1542.00	1883.05	1419734.00	20.49	958.11	923.00
9	5	3	6047.00	12421.00	147.00	-50	Spot (Block9, Row3, Column5)	1696.96	726.50	3371.80	0.37	1.99	602.00	637.34	602.00	121.49	0.02	0.19	50.00	36.00	0.00	124.50	1094.96	1007996.00	8.72	610.37	599.00
9	6	3	6347.00	12418.00	208.30	0	Spot (Block9, Row3, Column6)	4300.57	3786.50	2039.92	0.06	0.47	603.00	656.99	603.00	142.73	0.04	0.22	100.00	100.00	0.00	3183.50	3697.57	5324104.00	25.53	1694.89	1676.00
9	7	3	6648.00	12422.00	154.60	0	Spot (Block9, Row3, Column7)	1345.19	1217.00	497.12	0.04	0.37	610.00	655.66	610.00	123.94	0.03	0.19	95.00	86.00	0.00	607.00	735.19	879752.00	5.56	816.97	804.00
9	8	3	6950.00	12419.00	180.45	0	Spot (Block9, Row3, Column8)	973.36	975.50	187.91	0.00	0.19	679.00	677.34	679.00	119.39	0.00	0.18	75.00	54.00	0.00	296.50	294.36	889649.00	2.48	775.32	769.00
9	1	4	4844.00	12718.00	144.80	0	Spot (Block9, Row4, Column1)	2326.17	2096.00	1002.49	0.05	0.43	601.00	626.23	601.00	91.07	0.02	0.15	100.00	100.00	0.00	1495.00	1725.17	1332898.00	18.67	989.93	959.50
9	2	4	5158.00	12728.00	160.25	0	Spot (Block9, Row4, Column2)	2096.42	2034.00	675.41	0.01	0.32	602.00	624.23	602.00	104.12	0.02	0.17	100.00	100.00	0.00	1432.00	1494.42	1494750.00	14.14	1049.78	1012.00
9	3	4	5444.00	12718.00	143.25	0	Spot (Block9, Row4, Column3)	18314.10	16694.00	11168.09	0.04	0.61	599.00	633.14	599.00	132.56	0.02	0.21	100.00	100.00	0.00	16095.00	17715.10	10237579.00	133.38	3741.62	2511.00
9	4	4	5743.00	12719.00	204.75	0	Spot (Block9, Row4, Column4)	696.18	684.00	126.67	0.01	0.18	598.00	621.87	598.00	101.14	0.02	0.16	34.00	15.00	0.00	86.00	98.18	829850.00	0.73	646.32	614.00
9	5	4	6030.00	12761.00	146.05	0	Spot (Block9, Row4, Column5)	749.77	705.00	175.08	0.03	0.23	602.00	634.86	602.00	108.75	0.02	0.17	46.00	23.00	0.00	103.00	147.77	432618.00	1.06	700.21	688.00
9	6	4	6347.00	12720.00	167.00	0	Spot (Block9, Row4, Column6)	3335.68	3278.00	1227.33	0.01	0.37	599.00	634.02	599.00	117.71	0.02	0.19	100.00	100.00	0.00	2679.00	2736.68	2578482.00	22.95	1308.94	1207.00
9	7	4	6646.00	12728.00	173.45	0	Spot (Block9, Row4, Column7)	1122.57	1001.00	394.54	0.05	0.35	605.00	644.82	605.00	108.20	0.03	0.17	93.00	73.00	0.00	396.00	517.57	945203.00	4.42	779.49	768.50
9	8	4	6955.00	12727.00	172.40	0	Spot (Block9, Row4, Column8)	923.04	890.00	185.00	0.02	0.20	683.00	690.49	683.00	121.01	0.00	0.18	66.00	40.00	0.00	207.00	240.04	767045.00	1.92	758.22	710.00
9	1	5	4844.00	13021.00	112.05	0	Spot (Block9, Row5, Column1)	2682.20	2515.00	844.75	0.03	0.31	598.00	610.72	598.00	89.58	0.01	0.15	100.00	100.00	0.00	1917.00	2084.20	874396.00	23.12	1176.04	1035.00
9	2	5	5142.00	13018.00	165.05	0	Spot (Block9, Row5, Column2)	935.49	898.00	178.55	0.02	0.19	601.00	624.99	601.00	117.46	0.02	0.19	92.00	61.00	0.00	297.00	334.49	701620.00	2.64	714.09	701.00
9	3	5	5440.00	13019.00	154.40	0	Spot (Block9, Row5, Column3)	6212.54	5446.00	3148.84	0.06	0.51	601.00	645.92	601.00	148.58	0.03	0.23	100.00	100.00	0.00	4845.00	5611.54	4106488.00	37.47	1563.02	1529.00
9	4	5	5746.00	13014.00	180.30	0	Spot (Block9, Row5, Column4)	1037.15	949.00	328.87	0.04	0.32	595.00	630.79	595.00	128.14	0.03	0.20	86.00	64.00	0.00	354.00	442.15	944845.00	3.17	729.29	711.00
9	5	5	6046.00	13019.00	140.60	0	Spot (Block9, Row5, Column5)	18815.39	17586.00	11735.39	0.03	0.62	598.00	630.60	598.00	120.42	0.02	0.19	100.00	100.00	0.00	16988.00	18217.39	10066235.00	151.01	4184.72	2768.50
9	6	5	6344.00	13018.00	164.90	0	Spot (Block9, Row5, Column6)	1034.22	994.00	251.63	0.02	0.24	600.00	627.88	600.00	108.16	0.02	0.17	96.00	75.00	0.00	394.00	434.22	780839.00	3.76	741.97	714.00
9	7	5	6646.00	13022.00	188.25	0	Spot (Block9, Row5, Column7)	1407.81	1350.00	450.84	0.02	0.32	609.00	652.12	609.00	112.86	0.03	0.17	98.00	94.00	0.00	741.00	798.81	1410626.00	6.70	871.62	852.50
9	8	5	6944.00	13026.00	154.20	0	Spot (Block9, Row5, Column8)	1878.92	1706.00	890.80	0.04	0.47	690.00	699.42	690.00	121.94	0.01	0.17	97.00	89.00	0.00	1016.00	1188.92	1225057.00	9.67	911.69	915.50
9	1	6	4838.00	13312.00	180.05	0	Spot (Block9, Row6, Column1)	3429.71	3424.00	1065.81	0.00	0.31	597.00	613.96	597.00	102.30	0.01	0.17	100.00	100.00	0.00	2827.00	2832.71	3121039.00	27.53	1413.82	1382.00
9	2	6	5141.00	13321.00	192.20	0	Spot (Block9, Row6, Column2)	979.66	952.00	193.40	0.01	0.20	594.00	597.48	594.00	84.48	0.00	0.14	97.00	90.00	0.00	358.00	385.66	1018845.00	4.52	741.19	726.50
9	3	6	5454.00	13320.00	107.85	0	Spot (Block9, Row6, Column3)	2679.50	2600.00	728.28	0.01	0.27	595.00	615.17	595.00	116.24	0.01	0.19	100.00	100.00	0.00	2005.00	2084.50	795811.00	17.76	1256.93	1206.50
9	4	6	5751.00	13321.00	164.65	0	Spot (Block9, Row6, Column4)	869.09	813.00	182.87	0.03	0.21	594.00	606.98	594.00	92.42	0.01	0.15	87.00	67.00	0.00	219.00	275.09	654427.00	2.84	671.38	675.00
9	5	6	6052.00	13321.00	99.95	0	Spot (Block9, Row6, Column5)	10460.52	10138.00	2905.91	0.01	0.28	597.00	619.33	597.00	107.29	0.02	0.17	100.00	100.00	0.00	9541.00	9863.52	2688354.00	91.72	3196.81	2716.00
9	6	6	6353.00	13324.00	183.95	0	Spot (Block9, Row6, Column6)	768.62	780.50	144.11	0.01	0.19	599.00	624.58	599.00	101.75	0.02	0.16	59.00	44.00	0.00	181.50	169.62	733261.00	1.42	710.75	691.00
9	7	6	6643.00	13314.00	107.85	0	Spot (Block9, Row6, Column7)	1409.82	1311.00	310.43	0.03	0.22	627.50	659.44	627.50	112.35	0.02	0.17	99.00	99.00	0.00	683.50	782.32	427176.00	6.68	933.01	916.00
9	8	6	6950.00	13332.00	146.80	0	Spot (Block9, Row6, Column8)	2183.88	1950.00	987.65	0.05	0.45	691.00	706.87	691.00	127.53	0.01	0.18	100.00	93.00	0.00	1259.00	1492.88	1279752.00	11.58	1029.16	1004.00
9	1	7	4844.00	13615.00	172.90	0	Spot (Block9, Row7, Column1)	2483.69	2348.50	1047.18	0.02	0.42	600.00	622.31	600.00	108.89	0.02	0.17	100.00	100.00	0.00	1748.50	1883.69	2081332.00	17.09	1086.31	1089.00
9	2	7	5164.00	13637.00	179.95	0	Spot (Block9, Row7, Column2)	697.54	690.00	92.88	0.00	0.13	596.00	602.27	596.00	88.38	0.00	0.15	56.00	21.00	0.00	94.00	101.54	633366.00	1.08	631.55	613.50
9	3	7	5439.00	13618.00	183.65	0	Spot (Block9, Row7, Column3)	706.45	700.00	87.22	0.00	0.12	593.00	595.44	593.00	81.02	0.00	0.14	72.00	26.00	0.00	107.00	113.45	673249.00	1.37	649.75	609.50
9	4	7	5753.00	13616.00	201.95	0	Spot (Block9, Row7, Column4)	708.77	699.00	101.74	0.01	0.14	596.00	610.83	596.00	93.55	0.01	0.15	58.00	25.00	0.00	103.00	112.77	819342.00	1.05	657.72	614.00
9	5	7	6056.00	13618.00	168.15	0	Spot (Block9, Row7, Column5)	965.63	971.00	179.52	0.00	0.19	600.00	625.56	600.00	101.01	0.02	0.16	95.00	82.00	0.00	371.00	365.63	758019.00	3.37	745.03	719.50
9	6	7	6345.00	13619.00	172.30	0	Spot (Block9, Row7, Column6)	1216.76	1189.50	248.00	0.01	0.20	606.00	654.66	606.00	130.19	0.03	0.20	98.00	94.00	0.00	583.50	610.76	1005045.00	4.32	818.05	810.00
9	7	7	6653.00	13623.00	109.85	0	Spot (Block9, Row7, Column7)	2354.42	2267.00	563.17	0.02	0.24	683.00	681.56	683.00	120.65	0.00	0.18	100.00	100.00	0.00	1584.00	1671.42	741642.00	13.86	1123.74	1059.50
9	8	7	6945.00	13625.00	147.00	-50	Spot (Block9, Row7, Column8)	737.00	686.00	127.99	0.03	0.17	694.00	723.82	694.00	133.02	0.02	0.18	24.00	3.00	0.00	-8.00	43.00	432618.00	0.10	723.74	689.00
9	1	8	4855.00	13906.00	133.90	0	Spot (Block9, Row8, Column1)	988.93	976.00	249.06	0.01	0.25	598.00	616.99	598.00	87.99	0.01	0.14	97.00	82.00	0.00	378.00	390.93	475676.00	4.23	719.04	702.00
9	2	8	5139.00	13913.00	180.25	0	Spot (Block9, Row8, Column2)	795.41	787.00	133.23	0.00	0.17	596.00	608.09	596.00	77.58	0.01	0.13	87.00	57.00	0.00	191.00	199.41	723820.00	2.41	688.69	680.00
9	3	8	5436.00	13922.00	159.45	0	Spot (Block9, Row8, Column3)	1084.64	987.00	344.41	0.04	0.32	595.00	615.68	595.00	89.42	0.01	0.15	92.00	81.00	0.00	392.00	489.64	762504.00	5.24	734.35	728.00
9	4	8	5745.00	13923.00	101.55	0	Spot (Block9, Row8, Column4)	1377.92	1330.00	279.88	0.02	0.20	597.00	623.88	597.00	95.99	0.02	0.15	100.00	100.00	0.00	733.00	780.92	365150.00	7.86	944.36	954.00
9	5	8	6031.00	13914.00	201.20	0	Spot (Block9, Row8, Column5)	721.69	695.50	100.42	0.02	0.14	608.00	651.09	608.00	128.53	0.03	0.20	33.00	9.00	0.00	87.50	113.69	829946.00	0.55	691.64	688.00
9	6	8	6342.00	13918.00	111.15	0	Spot (Block9, Row8, Column6)	7628.90	7573.00	2633.35	0.00	0.35	684.00	688.06	684.00	146.38	0.00	0.21	100.00	100.00	0.00	6889.00	6944.90	2471763.00	47.42	2465.45	2406.00
9	7	8	6644.00	13920.00	148.80	0	Spot (Block9, Row8, Column7)	1245.92	1204.00	284.16	0.01	0.23	687.00	698.10	687.00	131.81	0.01	0.19	97.00	81.00	0.00	517.00	558.92	751291.00	4.16	859.40	823.00
9	8	8	6945.00	13925.00	147.00	-50	Spot (Block9, Row8, Column8)	911.30	829.00	455.96	0.04	0.50	694.00	733.51	694.00	140.01	0.02	0.19	47.00	26.00	0.00	135.00	217.30	540398.00	1.27	718.32	681.50
10	1	1	9352.00	11831.00	148.15	0	Spot (Block10, Row1, Column1)	21299.86	19209.50	11934.21	0.04	0.56	484.00	480.66	484.00	125.16	0.00	0.26	100.00	100.00	0.00	18725.50	20815.86	12865117.00	166.34	4487.75	3592.50
10	2	1	9649.00	11834.00	154.95	0	Spot (Block10, Row1, Column2)	693.82	699.00	137.83	0.00	0.20	475.00	469.38	475.00	102.80	0.01	0.22	80.00	55.00	0.00	224.00	218.82	459307.00	2.18	551.72	510.00
10	3	1	9947.00	11837.00	204.95	0	Spot (Block10, Row1, Column3)	566.07	564.00	118.32	0.00	0.21	484.00	478.69	484.00	87.88	0.00	0.18	48.00	24.00	0.00	80.00	82.07	670230.00	0.99	509.10	481.50
10	4	1	10303.00	11788.00	165.10	0	Spot (Block10, Row1, Column4)	576.95	585.00	121.45	0.01	0.21	489.00	500.84	489.00	94.42	0.01	0.19	52.00	21.00	0.00	96.00	87.95	436754.00	0.81	551.47	514.00
10	5	1	10554.00	11834.00	147.00	-50	Spot (Block10, Row1, Column5)	609.87	579.00	136.65	0.02	0.22	493.00	515.87	493.00	98.66	0.02	0.19	42.00	22.00	0.00	86.00	116.87	359215.00	0.95	523.89	507.50
10	6	1	10863.00	11818.00	165.80	0	Spot (Block10, Row1, Column6)	674.37	692.00	123.88	0.01	0.18	494.00	519.47	494.00	97.63	0.02	0.19	67.00	50.00	0.00	198.00	180.37	513196.00	1.59	589.14	589.00
10	7	1	11148.00	11836.00	136.30	0	Spot (Block10, Row1, Column7)	789.89	788.00	156.20	0.00	0.20	496.00	538.25	496.00	130.19	0.04	0.24	82.00	57.00	0.00	292.00	293.89	395737.00	1.93	636.86	614.50
10	8	1	11446.00	11836.00	140.50	0	Spot (Block10, Row1, Column8)	39853.86	38657.00	14332.13	0.01	0.36	567.00	577.97	567.00	171.98	0.01	0.30	100.00	100.00	5.40	38090.00	39286.86	21401556.00	228.37	9561.19	8044.00
10	1	2	9364.00	12142.00	230.05	0	Spot (Block10, Row2, Column1)	493.57	491.00	82.49	0.00	0.17	473.00	466.12	473.00	102.68	0.01	0.22	17.00	1.00	0.00	18.00	20.57	751713.00	0.27	456.80	478.50
10	2	2	9671.00	12159.00	200.70	0	Spot (Block10, Row2, Column2)	546.97	516.00	98.31	0.03	0.18	475.00	463.18	475.00	86.27	0.01	0.19	46.00	11.00	0.00	41.00	71.97	625735.00	0.97	502.96	497.00
10	3	2	9948.00	12146.00	189.00	0	Spot (Block10, Row2, Column3)	541.87	509.00	100.81	0.03	0.19	479.00	466.49	479.00	84.27	0.01	0.18	44.00	13.00	0.00	30.00	62.87	546200.00	0.89	492.62	489.50
10	4	2	10249.00	12132.00	206.90	0	Spot (Block10, Row2, Column4)	577.05	575.00	107.29	0.00	0.19	487.00	484.35	487.00	91.00	0.00	0.19	48.00	22.00	0.00	88.00	90.05	705159.00	1.02	497.96	497.00
10	5	2	10550.00	12134.00	178.25	0	Spot (Block10, Row2, Column5)	897.62	876.00	220.04	0.01	0.25	491.00	498.74	491.00	92.38	0.01	0.19	98.00	82.00	0.00	385.00	406.62	791705.00	4.32	626.55	602.00
10	6	2	10845.00	12129.00	189.40	0	Spot (Block10, Row2, Column6)	595.11	576.00	123.83	0.01	0.21	493.00	517.65	493.00	106.74	0.02	0.21	36.00	22.00	0.00	83.00	102.11	601660.00	0.73	557.79	497.00
10	7	2	11145.00	12141.00	214.20	0	Spot (Block10, Row2, Column7)	612.27	585.00	127.92	0.02	0.21	494.50	523.10	494.50	101.39	0.02	0.19	42.00	26.00	0.00	90.50	117.77	802680.00	0.88	536.29	494.00
10	8	2	11493.00	12165.00	156.75	0	Spot (Block10, Row2, Column8)	626.84	590.00	127.08	0.03	0.20	500.00	548.36	500.00	137.01	0.04	0.25	39.00	15.00	0.00	90.00	126.84	424372.00	0.57	569.37	516.50
10	1	3	9352.00	12426.00	149.25	0	Spot (Block10, Row3, Column1)	601.97	588.00	118.26	0.01	0.20	431.00	455.62	431.00	80.90	0.02	0.18	72.00	45.00	0.00	157.00	170.97	367801.00	1.81	513.42	490.00
10	2	3	9669.00	12434.00	221.90	0	Spot (Block10, Row3, Column2)	536.57	496.00	95.90	0.03	0.18	480.00	473.94	480.00	87.95	0.01	0.19	36.00	12.00	0.00	16.00	56.57	758173.00	0.71	505.15	492.00
10	3	3	9957.00	12442.00	150.90	0	Spot (Block10, Row3, Column3)	652.15	612.00	137.59	0.03	0.21	482.00	472.67	482.00	88.73	0.01	0.19	76.00	46.00	0.00	130.00	170.15	404332.00	2.02	538.56	504.00
10	4	3	10256.00	12442.00	158.50	0	Spot (Block10, Row3, Column4)	672.27	683.00	129.47	0.01	0.19	484.00	480.74	484.00	90.97	0.00	0.19	69.00	52.00	0.00	199.00	188.27	467899.00	2.11	542.49	509.00
10	5	3	10553.00	12435.00	147.00	-50	Spot (Block10, Row3, Column5)	524.66	502.00	100.99	0.02	0.19	492.00	509.82	492.00	105.84	0.02	0.21	21.00	4.00	0.00	10.00	32.66	308498.00	0.14	498.67	490.50
10	6	3	10849.00	12430.00	203.80	0	Spot (Block10, Row3, Column6)	2698.08	2333.50	1228.89	0.06	0.46	499.00	537.94	499.00	117.79	0.03	0.22	100.00	100.00	0.00	1834.50	2199.08	3194521.00	18.34	1156.34	1122.00
10	7	3	11153.00	12437.00	147.00	-50	Spot (Block10, Row3, Column7)	599.79	580.00	129.08	0.01	0.22	494.00	521.91	494.00	109.35	0.02	0.21	35.00	25.00	0.00	86.00	105.79	356874.00	0.71	559.21	502.00
10	8	3	11448.00	12449.00	153.80	0	Spot (Block10, Row3, Column8)	1124.76	1068.00	353.14	0.02	0.31	493.00	512.11	493.00	97.61	0.02	0.19	98.00	93.00	0.00	575.00	631.76	731093.00	6.28	701.18	665.00
10	1	4	9351.00	12729.00	187.45	0	Spot (Block10, Row4, Column1)	620.17	592.00	124.65	0.02	0.20	477.00	467.67	477.00	86.61	0.01	0.19	66.00	33.00	0.00	115.00	143.17	611491.00	1.76	527.32	513.00
10	2	4	9653.00	12732.00	170.30	0	Spot (Block10, Row4, Column2)	605.06	593.00	122.03	0.01	0.20	487.00	483.45	487.00	92.80	0.00	0.19	59.00	31.00	0.00	106.00	118.06	487678.00	1.31	511.67	493.00
10	3	4	9948.00	12728.00	146.45	0	Spot (Block10, Row4, Column3)	1275.25	1231.00	393.11	0.02	0.31	491.00	490.11	491.00	93.03	0.00	0.19	99.00	99.00	0.00	740.00	784.25	744744.00	8.44	684.23	682.00
10	4	4	10236.00	12765.00	173.00	0	Spot (Block10, Row4, Column4)	550.14	508.00	102.86	0.03	0.19	490.00	493.85	490.00	91.87	0.00	0.19	42.00	12.00	0.00	18.00	60.14	458816.00	0.61	507.70	491.50
10	5	4	10552.00	12735.00	147.00	-50	Spot (Block10, Row4, Column5)	563.18	587.50	103.88	0.02	0.18	491.00	506.31	491.00	92.78	0.01	0.18	51.00	15.00	0.00	96.50	72.18	331152.00	0.61	515.92	492.50
10	6	4	10852.00	12741.00	181.85	0	Spot (Block10, Row4, Column6)	1046.45	988.00	254.27	0.02	0.24	498.00	529.44	498.00	105.04	0.03	0.20	98.00	96.00	0.00	490.00	548.45	969017.00	4.92	665.74	639.00
10	7	4	11143.00	12745.00	163.30	0	Spot (Block10, Row4, Column7)	676.07	680.00	137.58	0.00	0.20	496.00	517.82	496.00	97.73	0.02	0.19	62.00	43.00	0.00	184.00	180.07	499618.00	1.62	562.79	564.00
10	8	4	11463.00	12740.00	222.80	0	Spot (Block10, Row4, Column8)	563.10	583.00	99.62	0.02	0.18	490.00	500.30	490.00	93.48	0.01	0.19	49.00	15.00	0.00	93.00	73.10	800734.00	0.67	519.39	498.00
10	1	5	9352.00	13035.00	122.05	0	Spot (Block10, Row5, Column1)	796.26	748.00	178.96	0.03	0.22	489.00	478.66	489.00	85.07	0.01	0.18	97.00	77.00	0.00	259.00	307.26	314524.00	3.73	581.18	573.00
10	2	5	9647.00	13033.00	155.00	0	Spot (Block10, Row5, Column2)	1222.40	1163.00	348.34	0.02	0.28	492.00	487.06	492.00	87.23	0.00	0.18	100.00	99.00	0.00	671.00	730.40	808007.00	8.43	704.07	698.50
10	3	5	9946.00	13030.00	154.95	0	Spot (Block10, Row5, Column3)	1157.53	1100.00	344.43	0.02	0.30	493.00	496.59	493.00	87.85	0.00	0.18	99.00	95.00	0.00	607.00	664.53	767441.00	7.52	648.13	620.00
10	4	5	10252.00	13041.00	184.75	0	Spot (Block10, Row5, Column4)	642.02	606.00	118.51	0.03	0.18	493.00	504.19	493.00	90.81	0.01	0.18	65.00	43.00	0.00	113.00	149.02	613125.00	1.52	552.92	552.00
10	5	5	10551.00	13038.00	145.05	0	Spot (Block10, Row5, Column5)	1286.06	1215.00	382.16	0.02	0.30	495.00	516.61	495.00	95.37	0.02	0.18	100.00	99.00	0.00	720.00	791.06	739484.00	8.07	741.91	718.00
10	6	5	10854.00	13028.00	185.70	0	Spot (Block10, Row5, Column6)	624.79	595.00	133.90	0.02	0.21	494.00	523.47	494.00	104.99	0.03	0.20	47.00	26.00	0.00	101.00	130.79	606047.00	0.97	557.28	509.00
10	7	5	11148.00	13032.00	175.75	0	Spot (Block10, Row5, Column7)	1579.21	1500.00	549.10	0.02	0.35	497.00	519.28	497.00	102.39	0.02	0.20	100.00	98.00	0.00	1003.00	1082.21	1361280.00	10.35	839.59	828.50
10	8	5	11445.00	13039.00	163.95	0	Spot (Block10, Row5, Column8)	708.88	692.00	169.82	0.01	0.24	491.00	500.03	491.00	93.34	0.01	0.19	72.00	54.00	0.00	201.00	217.88	527405.00	2.24	557.20	500.50
10	1	6	9345.00	13325.00	184.50	0	Spot (Block10, Row6, Column1)	2061.60	2034.00	579.64	0.01	0.28	485.00	479.14	485.00	92.14	0.01	0.19	100.00	100.00	0.00	1549.00	1576.60	1956457.00	17.17	949.52	896.50
10	2	6	9647.00	13330.00	186.95	0	Spot (Block10, Row6, Column2)	1039.77	985.50	276.39	0.02	0.27	492.00	495.38	492.00	88.79	0.00	0.18	99.00	95.00	0.00	493.50	547.77	1025209.00	6.13	684.44	688.00
10	3	6	9940.00	13326.00	171.10	0	Spot (Block10, Row6, Column3)	690.05	670.00	156.79	0.01	0.23	492.00	498.40	492.00	89.30	0.01	0.18	64.00	49.00	0.00	178.00	198.05	564459.00	2.15	568.75	579.50
10	4	6	10247.00	13328.00	188.55	0	Spot (Block10, Row6, Column4)	586.62	591.00	116.73	0.00	0.20	491.00	505.52	491.00	95.00	0.01	0.19	53.00	28.00	0.00	100.00	95.62	593657.00	0.85	538.83	495.50
10	5	6	10551.00	13335.00	147.00	-50	Spot (Block10, Row6, Column5)	683.75	620.00	257.69	0.04	0.38	494.00	518.04	494.00	98.83	0.02	0.19	58.00	37.00	0.00	126.00	189.75	402728.00	1.68	513.78	498.00
10	6	6	10855.00	13329.00	242.05	0	Spot (Block10, Row6, Column6)	575.97	583.00	114.67	0.01	0.20	493.00	521.94	493.00	106.01	0.02	0.20	37.00	11.00	0.00	90.00	82.97	975698.00	0.51	513.78	484.00
10	7	6	11141.00	13320.00	195.35	0	Spot (Block10, Row6, Column7)	637.46	606.00	125.30	0.02	0.20	490.00	505.57	490.00	98.96	0.01	0.20	62.00	36.00	0.00	116.00	147.46	687817.00	1.33	562.07	496.00
10	8	6	11460.00	13337.00	167.60	0	Spot (Block10, Row6, Column8)	629.83	603.00	124.09	0.02	0.20	490.50	502.86	490.50	92.25	0.01	0.18	66.00	39.00	0.00	112.50	139.33	491265.00	1.38	553.38	519.00
10	1	7	9350.00	13636.00	176.85	0	Spot (Block10, Row7, Column1)	712.45	691.00	151.22	0.01	0.21	477.00	469.23	477.00	89.75	0.01	0.19	86.00	63.00	0.00	214.00	235.45	621256.00	2.71	563.79	559.00
10	2	7	9650.00	13632.00	147.00	-50	Spot (Block10, Row7, Column2)	541.38	492.00	105.19	0.04	0.19	486.00	488.52	486.00	94.84	0.00	0.19	35.00	19.00	0.00	6.00	55.38	318870.00	0.56	542.66	493.00
10	3	7	9950.00	13633.00	147.00	-50	Spot (Block10, Row7, Column3)	551.79	494.00	118.14	0.05	0.21	488.00	495.35	488.00	95.08	0.01	0.19	41.00	19.00	0.00	6.00	63.79	325006.00	0.59	564.03	571.00
10	4	7	10253.00	13623.00	236.15	0	Spot (Block10, Row7, Column4)	576.60	587.00	96.97	0.01	0.17	489.00	509.49	489.00	99.84	0.02	0.20	48.00	16.00	0.00	98.00	87.60	926025.00	0.67	538.15	495.00
10	5	7	10560.00	13641.00	137.75	0	Spot (Block10, Row7, Column5)	647.23	590.00	130.62	0.04	0.20	495.00	528.00	495.00	102.88	0.03	0.19	46.00	38.00	0.00	95.00	152.23	333325.00	1.16	571.47	561.00
10	6	7	10842.00	13633.00	180.05	0	Spot (Block10, Row7, Column6)	1218.17	1192.00	360.46	0.01	0.30	497.00	532.32	497.00	103.13	0.03	0.19	99.00	96.00	0.00	695.00	721.17	1107312.00	6.65	740.49	720.50
10	7	7	11152.00	13631.00	108.15	0	Spot (Block10, Row7, Column7)	688.49	693.00	112.57	0.00	0.16	490.00	509.14	490.00	94.17	0.02	0.18	83.00	59.00	0.00	203.00	198.49	212055.00	1.90	586.92	593.50
10	8	7	11452.00	13639.00	124.00	0	Spot (Block10, Row7, Column8)	1155.07	1056.00	285.17	0.04	0.25	493.00	513.43	493.00	96.21	0.02	0.19	99.00	98.00	0.00	563.00	662.07	470113.00	6.67	745.64	761.00
10	1	8	9351.00	13924.00	128.85	0	Spot (Block10, Row8, Column1)	897.68	868.50	238.58	0.01	0.27	430.00	454.51	430.00	76.00	0.02	0.17	100.00	99.00	0.00	438.50	467.68	400364.00	5.83	588.61	581.00
10	2	8	9645.00	13940.00	212.70	0	Spot (Block10, Row8, Column2)	527.77	496.00	104.01	0.03	0.20	477.00	466.81	477.00	86.70	0.01	0.19	36.00	11.00	0.00	19.00	50.77	682929.00	0.70	475.82	485.50
10	3	8	9943.00	13928.00	193.70	0	Spot (Block10, Row8, Column3)	580.92	584.00	116.10	0.00	0.20	484.00	479.00	484.00	90.94	0.00	0.19	56.00	22.00	0.00	100.00	96.92	616356.00	1.12	500.29	482.00
10	4	8	10249.00	13933.00	101.85	0	Spot (Block10, Row8, Column4)	2053.18	2052.00	460.45	0.00	0.22	489.00	494.06	489.00	91.43	0.00	0.19	100.00	100.00	0.00	1563.00	1564.18	542039.00	17.05	954.18	878.00
10	5	8	10556.00	13928.00	197.65	0	Spot (Block10, Row8, Column5)	579.58	584.00	106.31	0.00	0.18	492.00	511.81	492.00	99.13	0.02	0.19	43.00	22.00	0.00	92.00	87.58	641598.00	0.68	543.78	502.00
10	6	8	10849.00	13933.00	143.90	0	Spot (Block10, Row8, Column6)	3499.55	3159.50	1450.22	0.04	0.41	494.00	515.53	494.00	104.67	0.02	0.20	100.00	100.00	0.00	2665.50	3005.55	1987746.00	28.51	1364.25	1374.00
10	7	8	11147.00	13934.00	191.55	0	Spot (Block10, Row8, Column7)	600.10	580.00	128.91	0.01	0.21	491.00	501.33	491.00	99.71	0.01	0.20	43.00	29.00	0.00	89.00	109.10	619905.00	0.99	537.12	499.50
10	8	8	11440.00	13924.00	90.15	0	Spot (Block10, Row8, Column8)	746.80	686.00	251.68	0.04	0.34	492.00	498.94	492.00	94.50	0.01	0.19	75.00	53.00	0.00	194.00	254.80	150854.00	2.62	583.54	584.00
11	1	1	13855.00	11841.00	152.50	0	Spot (Block11, Row1, Column1)	20002.90	17093.00	11222.84	0.07	0.56	215.00	230.25	215.00	69.05	0.03	0.30	100.00	100.00	0.00	16878.00	19787.90	12761848.00	286.35	3537.62	2641.50
11	2	1	14147.00	11853.00	145.65	0	Spot (Block11, Row1, Column2)	307.03	304.50	31.60	0.00	0.10	212.00	219.58	212.00	44.83	0.02	0.20	94.00	57.00	0.00	92.50	95.03	177461.00	1.95	243.38	234.50
11	3	1	14451.00	11843.00	147.00	-50	Spot (Block11, Row1, Column3)	249.32	245.00	37.57	0.01	0.15	213.00	217.96	213.00	26.53	0.01	0.12	52.00	34.00	0.00	32.00	36.32	146349.00	1.18	227.69	222.00
11	4	1	14751.00	11844.00	147.00	-50	Spot (Block11, Row1, Column4)	256.20	267.00	47.78	0.02	0.19	214.00	221.13	214.00	27.41	0.01	0.12	61.00	48.00	0.00	53.00	42.20	150903.00	1.28	228.61	216.00
11	5	1	15051.00	11845.00	147.00	-50	Spot (Block11, Row1, Column5)	244.76	234.00	34.91	0.02	0.14	216.00	222.09	216.00	27.24	0.01	0.12	44.00	34.00	0.00	18.00	28.76	144409.00	0.83	227.49	221.00
11	6	1	15368.00	11844.00	135.65	0	Spot (Block11, Row1, Column6)	342.19	319.00	61.42	0.03	0.18	218.00	226.36	218.00	29.22	0.02	0.13	98.00	96.00	0.00	101.00	124.19	169382.00	3.96	260.03	260.00
11	7	1	15658.00	11851.00	131.25	0	Spot (Block11, Row1, Column7)	287.62	292.00	28.66	0.01	0.10	228.00	247.28	228.00	84.83	0.04	0.34	15.00	0.00	0.00	64.00	59.62	133167.00	0.48	254.39	252.50
11	8	1	15950.00	11850.00	146.80	0	Spot (Block11, Row1, Column8)	34223.28	32987.50	12360.14	0.02	0.36	266.00	275.02	266.00	108.49	0.01	0.39	100.00	100.00	0.68	32721.50	33957.28	20123288.00	312.92	6661.69	5066.00
11	1	2	13877.00	12126.00	190.15	0	Spot (Block11, Row2, Column1)	242.88	226.00	41.92	0.03	0.17	214.00	222.90	214.00	53.80	0.02	0.24	38.00	0.00	0.00	12.00	28.88	248226.00	0.37	227.23	212.50
11	2	2	14147.00	12133.00	138.85	0	Spot (Block11, Row2, Column2)	247.84	233.50	37.30	0.03	0.15	210.00	213.99	210.00	24.07	0.01	0.11	49.00	41.00	0.00	23.50	37.84	129868.00	1.41	228.01	220.00
11	3	2	14424.00	12162.00	104.20	0	Spot (Block11, Row2, Column3)	253.80	236.00	37.49	0.03	0.15	210.00	214.25	210.00	25.22	0.01	0.12	50.00	44.00	0.00	26.00	43.80	70048.00	1.57	235.68	223.00
11	4	2	14751.00	12144.00	147.00	-50	Spot (Block11, Row2, Column4)	237.39	228.00	27.64	0.02	0.12	215.00	221.96	215.00	26.54	0.01	0.12	29.00	15.00	0.00	13.00	22.39	139347.00	0.58	222.78	222.50
11	5	2	15058.00	12148.00	200.35	0	Spot (Block11, Row2, Column5)	333.88	307.00	65.58	0.04	0.20	218.00	231.09	218.00	47.25	0.03	0.20	93.00	42.00	0.00	89.00	115.88	379619.00	2.18	254.70	243.00
11	6	2	15351.00	12146.00	147.00	-50	Spot (Block11, Row2, Column6)	260.75	261.00	36.78	0.00	0.14	223.00	256.08	223.00	105.52	0.06	0.41	1.00	0.00	0.00	38.00	37.75	154102.00	0.04	264.38	274.00
11	7	2	15648.00	12101.00	143.05	0	Spot (Block11, Row2, Column7)	284.99	289.00	29.75	0.01	0.10	221.00	231.04	221.00	31.72	0.02	0.14	83.00	59.00	0.00	68.00	63.99	158170.00	1.70	247.02	239.00
11	8	2	15951.00	12149.00	147.00	-50	Spot (Block11, Row2, Column8)	260.17	262.50	42.18	0.00	0.16	234.00	254.67	234.00	81.22	0.04	0.32	8.00	0.00	0.00	28.50	26.17	152457.00	0.07	260.66	274.00
11	1	3	13834.00	12447.00	187.35	0	Spot (Block11, Row3, Column1)	279.24	286.00	50.08	0.01	0.18	210.00	215.67	210.00	26.43	0.01	0.12	73.00	66.00	0.00	76.00	69.24	276164.00	2.40	231.30	216.00
11	2	3	14143.00	12464.00	199.00	0	Spot (Block11, Row3, Column2)	259.32	267.00	30.33	0.01	0.12	212.00	218.26	212.00	28.78	0.01	0.13	66.00	47.00	0.00	55.00	47.32	289918.00	1.43	232.84	224.00
11	3	3	14461.00	12456.00	143.55	0	Spot (Block11, Row3, Column3)	303.16	290.00	52.28	0.02	0.17	209.00	213.97	209.00	26.12	0.01	0.12	91.00	87.00	0.00	81.00	94.16	170678.00	3.42	247.24	241.00
11	4	3	14755.00	12429.00	174.75	0	Spot (Block11, Row3, Column4)	353.11	336.00	70.24	0.02	0.20	212.00	217.34	212.00	25.65	0.01	0.12	96.00	94.00	0.00	124.00	141.11	302614.00	5.29	257.35	268.50
11	5	3	15050.00	12446.00	147.00	-50	Spot (Block11, Row3, Column5)	241.83	221.50	58.52	0.04	0.24	219.00	251.02	219.00	113.93	0.06	0.45	4.00	1.00	0.00	2.50	22.83	142679.00	-0.08	220.82	215.00
11	6	3	15349.00	12445.00	204.90	0	Spot (Block11, Row3, Column6)	6161.25	5162.00	3261.72	0.08	0.53	248.00	297.47	248.00	146.73	0.08	0.49	100.00	100.00	0.00	4914.00	5913.25	7375011.00	39.96	1641.39	1627.50
11	7	3	15650.00	12448.00	147.00	-50	Spot (Block11, Row3, Column7)	247.43	250.00	34.04	0.00	0.14	221.00	252.64	221.00	99.91	0.06	0.40	0.00	0.00	0.00	29.00	26.43	145734.00	-0.05	230.67	223.00
11	8	3	15948.00	12461.00	153.45	0	Spot (Block11, Row3, Column8)	983.97	891.00	433.86	0.04	0.44	224.00	235.25	224.00	35.24	0.02	0.15	100.00	99.00	0.00	667.00	759.97	634659.00	21.25	479.14	404.00
11	1	4	13848.00	12738.00	147.35	0	Spot (Block11, Row4, Column1)	380.73	386.00	90.60	0.01	0.24	214.00	220.02	214.00	27.48	0.01	0.12	99.00	93.00	0.00	172.00	166.73	224628.00	5.85	266.55	265.00
11	2	4	14156.00	12748.00	148.05	0	Spot (Block11, Row4, Column2)	524.46	498.00	133.35	0.02	0.25	216.00	222.66	216.00	29.43	0.01	0.13	100.00	100.00	0.00	282.00	308.46	315727.00	10.26	311.42	308.00
11	3	4	14446.00	12742.00	148.35	0	Spot (Block11, Row4, Column3)	627.31	639.00	192.61	0.01	0.31	211.00	217.77	211.00	28.96	0.01	0.13	100.00	100.00	0.00	428.00	416.31	379525.00	14.14	310.18	298.00
11	4	4	14772.00	12688.00	194.90	0	Spot (Block11, Row4, Column4)	233.39	222.00	37.65	0.02	0.16	211.00	216.58	211.00	27.52	0.01	0.13	30.00	21.00	0.00	11.00	22.39	250198.00	0.61	225.06	214.00
11	5	4	15049.00	12746.00	147.00	-50	Spot (Block11, Row4, Column5)	237.31	220.00	68.84	0.03	0.29	217.00	227.94	217.00	36.87	0.02	0.16	27.00	13.00	0.00	3.00	20.31	139540.00	0.25	219.16	213.00
11	6	4	15353.00	12748.00	195.60	0	Spot (Block11, Row4, Column6)	367.49	381.00	71.52	0.02	0.19	222.00	251.51	222.00	91.91	0.05	0.37	69.00	27.00	0.00	159.00	145.49	397996.00	1.26	267.97	268.00
11	7	4	15636.00	12738.00	208.95	0	Spot (Block11, Row4, Column7)	252.21	252.00	31.85	0.00	0.13	216.00	230.07	216.00	46.14	0.03	0.20	45.00	0.00	0.00	36.00	36.21	315259.00	0.48	231.22	218.00
11	8	4	15950.00	12749.00	147.00	-50	Spot (Block11, Row4, Column8)	245.08	237.00	34.56	0.01	0.14	224.00	232.07	224.00	31.14	0.02	0.13	33.00	6.00	0.00	13.00	21.08	144109.00	0.42	235.66	229.00
11	1	5	13853.00	13041.00	112.60	0	Spot (Block11, Row5, Column1)	369.51	381.00	47.83	0.01	0.13	218.00	240.47	218.00	84.85	0.04	0.35	89.00	39.00	0.00	163.00	151.51	121198.00	1.52	289.25	281.00
11	2	5	14150.00	13042.00	147.20	0	Spot (Block11, Row5, Column2)	1163.58	1051.00	423.05	0.04	0.36	216.00	225.92	216.00	37.92	0.02	0.17	100.00	100.00	0.00	835.00	947.58	687675.00	24.73	471.71	413.00
11	3	5	14445.00	13043.00	152.40	0	Spot (Block11, Row5, Column3)	1199.46	1128.00	510.25	0.03	0.43	213.00	220.68	213.00	31.81	0.02	0.14	100.00	100.00	0.00	915.00	986.46	762855.00	30.77	421.75	400.00
11	4	5	14758.00	13052.00	182.25	0	Spot (Block11, Row5, Column4)	285.17	287.00	44.00	0.00	0.15	213.00	219.53	213.00	28.68	0.01	0.13	79.00	67.00	0.00	74.00	72.17	265782.00	2.29	231.61	222.00
11	5	5	15054.00	13046.00	145.50	0	Spot (Block11, Row5, Column5)	732.06	648.00	284.65	0.05	0.39	216.00	222.61	216.00	27.08	0.01	0.12	100.00	100.00	0.00	432.00	516.06	422401.00	18.81	345.64	329.00
11	6	5	15347.00	13043.00	159.40	0	Spot (Block11, Row5, Column6)	270.87	284.00	31.72	0.02	0.12	214.00	220.55	214.00	26.27	0.01	0.12	74.00	67.00	0.00	70.00	56.87	190149.00	1.92	236.79	224.00
11	7	5	15645.00	13043.00	182.65	0	Spot (Block11, Row5, Column7)	500.59	479.00	145.76	0.02	0.29	212.00	217.51	212.00	26.37	0.01	0.12	100.00	99.00	0.00	267.00	288.59	468554.00	10.73	297.56	294.00
11	8	5	15950.00	13042.00	143.45	0	Spot (Block11, Row5, Column8)	283.85	288.00	22.32	0.01	0.08	218.00	225.71	218.00	28.96	0.02	0.13	90.00	75.00	0.00	70.00	65.85	158958.00	2.01	249.91	233.00
11	1	6	13846.00	13338.00	209.95	0	Spot (Block11, Row6, Column1)	5320.38	4368.50	3018.87	0.09	0.57	227.00	269.92	227.00	120.57	0.08	0.45	100.00	100.00	0.00	4141.50	5093.38	6693042.00	41.89	1433.25	1408.50
11	2	6	14136.00	13344.00	211.30	0	Spot (Block11, Row6, Column2)	391.13	391.00	93.48	0.00	0.24	221.00	244.76	221.00	88.24	0.04	0.36	76.00	44.00	0.00	170.00	170.13	497515.00	1.66	277.68	271.50
11	3	6	14439.00	13346.00	170.95	0	Spot (Block11, Row6, Column3)	369.75	342.50	95.41	0.03	0.26	216.00	221.03	216.00	26.89	0.01	0.12	98.00	95.00	0.00	126.50	153.75	300237.00	5.53	265.08	265.50
11	4	6	14774.00	13357.00	154.75	0	Spot (Block11, Row6, Column4)	258.53	264.00	27.41	0.01	0.11	215.00	219.79	215.00	25.06	0.01	0.11	71.00	47.00	0.00	49.00	43.53	169595.00	1.55	236.86	229.50
11	5	6	15045.00	13353.00	95.90	0	Spot (Block11, Row6, Column5)	411.22	399.50	72.46	0.01	0.18	216.00	220.09	216.00	25.47	0.01	0.12	100.00	99.00	0.00	183.50	195.22	95404.00	7.50	285.57	287.00
11	6	6	15326.00	13363.00	259.65	0	Spot (Block11, Row6, Column6)	239.01	228.00	36.04	0.02	0.15	213.00	218.93	213.00	25.69	0.01	0.12	39.00	27.00	0.00	15.00	26.01	468707.00	0.78	216.01	208.00
11	7	6	15655.00	13348.00	187.05	0	Spot (Block11, Row6, Column7)	278.48	285.00	42.88	0.01	0.15	212.00	218.56	212.00	26.04	0.01	0.12	73.00	65.00	0.00	73.00	66.48	273467.00	2.30	244.02	234.00
11	8	6	15971.00	13348.00	143.50	0	Spot (Block11, Row6, Column8)	265.90	277.00	30.07	0.02	0.11	217.00	223.08	217.00	26.11	0.01	0.12	67.00	58.00	0.00	60.00	48.90	148636.00	1.64	242.40	231.00
11	1	7	13842.00	13636.00	164.50	0	Spot (Block11, Row7, Column1)	609.59	582.50	196.78	0.02	0.32	215.00	235.03	215.00	80.48	0.04	0.34	99.00	94.00	0.00	367.50	394.59	457194.00	4.65	332.58	318.00
11	2	7	14153.00	13637.00	182.75	0	Spot (Block11, Row7, Column2)	249.56	241.00	35.78	0.02	0.14	213.00	219.30	213.00	31.04	0.01	0.14	47.00	25.00	0.00	28.00	36.56	233588.00	0.97	234.17	230.50
11	3	7	14436.00	13632.00	194.60	0	Spot (Block11, Row7, Column3)	242.23	232.00	30.26	0.02	0.12	212.00	217.17	212.00	25.20	0.01	0.12	44.00	28.00	0.00	20.00	30.23	258217.00	0.99	227.16	220.00
11	4	7	14735.00	13672.00	184.40	0	Spot (Block11, Row7, Column4)	246.79	236.00	30.06	0.02	0.12	212.00	218.62	212.00	49.23	0.01	0.23	35.00	1.00	0.00	24.00	34.79	235187.00	0.57	232.88	226.00
11	5	7	15048.00	13646.00	147.00	-50	Spot (Block11, Row7, Column5)	240.60	228.00	32.08	0.02	0.13	215.00	219.41	215.00	26.41	0.01	0.12	38.00	24.00	0.00	13.00	25.60	141233.00	0.80	229.41	221.00
11	6	7	15341.00	13643.00	181.95	0	Spot (Block11, Row7, Column6)	427.45	402.00	100.13	0.03	0.23	217.00	232.76	217.00	71.81	0.03	0.31	97.00	75.00	0.00	185.00	210.45	395820.00	2.71	288.58	290.00
11	7	7	15648.00	13648.00	147.00	-50	Spot (Block11, Row7, Column7)	247.39	237.00	52.77	0.02	0.21	217.00	223.57	217.00	26.17	0.01	0.12	41.00	16.00	0.00	20.00	30.39	145217.00	0.91	226.97	224.00
11	8	7	15949.00	13650.00	135.20	0	Spot (Block11, Row7, Column8)	534.46	513.00	117.44	0.02	0.22	218.00	224.20	218.00	25.12	0.01	0.11	100.00	100.00	0.00	295.00	316.46	263488.00	12.35	331.06	305.00
11	1	8	13861.00	13937.00	117.35	0	Spot (Block11, Row8, Column1)	577.72	524.00	202.37	0.04	0.35	213.00	220.18	213.00	28.36	0.01	0.13	100.00	100.00	0.00	311.00	364.72	208556.00	12.61	328.63	305.00
11	2	8	14146.00	13951.00	169.10	0	Spot (Block11, Row8, Column2)	256.30	267.00	38.14	0.02	0.15	211.00	216.32	211.00	27.41	0.01	0.13	56.00	50.00	0.00	56.00	45.30	204012.00	1.46	232.06	219.00
11	3	8	14426.00	13958.00	123.75	0	Spot (Block11, Row8, Column3)	277.45	287.00	32.13	0.01	0.12	214.00	220.33	214.00	30.16	0.01	0.14	82.00	66.00	0.00	73.00	63.45	113756.00	1.89	248.33	247.00
11	4	8	14756.00	13953.00	110.40	0	Spot (Block11, Row8, Column4)	2473.75	2404.00	1172.06	0.01	0.47	212.00	219.87	212.00	47.43	0.02	0.22	100.00	100.00	0.00	2192.00	2261.75	784179.00	47.52	872.18	643.00
11	5	8	15047.00	13961.00	185.80	0	Spot (Block11, Row8, Column5)	251.97	248.00	30.54	0.01	0.12	214.00	227.57	214.00	75.69	0.03	0.33	10.00	0.00	0.00	34.00	37.97	245164.00	0.32	226.18	221.00
11	6	8	15347.00	13943.00	142.00	0	Spot (Block11, Row8, Column6)	8996.61	8138.00	4106.87	0.04	0.46	220.00	246.74	220.00	100.58	0.05	0.41	100.00	100.00	0.00	7918.00	8776.61	4921146.00	86.99	2091.65	1985.00
11	7	8	15640.00	13942.00	168.60	0	Spot (Block11, Row8, Column7)	280.97	287.00	31.07	0.01	0.11	218.00	231.63	218.00	63.48	0.03	0.27	62.00	2.00	0.00	69.00	62.97	221405.00	0.78	240.76	231.00
11	8	8	15944.00	13945.00	98.95	0	Spot (Block11, Row8, Column8)	389.06	388.00	74.05	0.00	0.19	220.00	226.80	220.00	26.48	0.01	0.12	97.00	94.00	0.00	168.00	169.06	96487.00	6.13	274.51	276.00
12	1	1	18352.00	11852.00	150.90	0	Spot (Block12, Row1, Column1)	21395.85	19491.00	11664.88	0.04	0.55	291.50	299.28	291.50	75.72	0.01	0.25	100.00	100.00	0.00	19199.50	21104.35	13308221.00	278.63	4427.01	3506.00
12	2	1	18648.00	11848.00	156.55	0	Spot (Block12, Row1, Column2)	497.42	490.00	114.44	0.01	0.23	288.00	289.52	288.00	55.46	0.00	0.19	95.00	81.00	0.00	202.00	209.42	333273.00	3.75	350.30	329.00
12	3	1	18951.00	11856.00	187.50	0	Spot (Block12, Row1, Column3)	356.85	338.00	68.42	0.02	0.19	286.00	281.10	286.00	27.92	0.01	0.10	67.00	49.00	0.00	52.00	70.85	352568.00	2.71	295.65	296.00
12	4	1	19258.00	11854.00	130.40	0	Spot (Block12, Row1, Column4)	380.75	379.00	71.27	0.00	0.19	288.00	283.97	288.00	28.47	0.01	0.10	74.00	60.00	0.00	91.00	92.75	173624.00	3.40	305.49	302.00
12	5	1	19547.00	11853.00	117.40	0	Spot (Block12, Row1, Column5)	878.87	806.50	329.05	0.04	0.37	289.00	285.62	289.00	26.82	0.01	0.09	100.00	100.00	0.00	517.50	589.87	319907.00	22.12	423.52	377.00
12	6	1	19870.00	11849.00	130.15	0	Spot (Block12, Row1, Column6)	851.00	788.00	305.73	0.03	0.36	284.00	280.24	284.00	27.31	0.01	0.10	100.00	100.00	0.00	504.00	567.00	384651.00	20.90	432.87	391.00
12	7	1	20151.00	11854.00	146.75	0	Spot (Block12, Row1, Column7)	804.11	779.00	401.62	0.01	0.50	276.00	277.80	276.00	61.61	0.00	0.22	99.00	97.00	0.00	503.00	528.11	469603.00	8.54	425.71	380.00
12	8	1	20452.00	11861.00	151.25	0	Spot (Block12, Row1, Column8)	29533.58	29894.00	9180.94	0.01	0.31	276.00	285.73	276.00	106.05	0.02	0.37	100.00	100.00	0.00	29618.00	29257.58	18517556.00	275.79	6315.81	5187.00
12	1	2	18391.00	12190.00	203.05	0	Spot (Block12, Row2, Column1)	322.17	310.00	33.80	0.02	0.10	290.00	289.79	290.00	41.89	0.00	0.14	25.00	14.00	0.00	20.00	32.17	376615.00	0.77	305.29	301.50
12	2	2	18651.00	12149.00	144.10	0	Spot (Block12, Row2, Column2)	440.59	423.00	69.12	0.02	0.16	293.00	290.05	293.00	28.80	0.00	0.10	95.00	89.00	0.00	130.00	147.59	250255.00	5.23	330.22	318.00
12	3	2	18945.00	12132.00	213.10	0	Spot (Block12, Row2, Column3)	325.30	308.00	96.77	0.02	0.30	290.00	286.17	290.00	30.58	0.01	0.11	26.00	14.00	0.00	18.00	35.30	422239.00	1.28	293.34	292.00
12	4	2	19253.00	12152.00	196.40	0	Spot (Block12, Row2, Column4)	369.74	387.00	45.17	0.02	0.12	286.00	284.20	286.00	27.17	0.00	0.10	83.00	66.00	0.00	101.00	83.74	403755.00	3.15	312.44	300.00
12	5	2	19556.00	12162.00	180.15	0	Spot (Block12, Row2, Column5)	436.31	415.00	66.89	0.02	0.15	286.00	284.17	286.00	26.01	0.00	0.09	99.00	94.00	0.00	129.00	150.31	396171.00	5.85	339.01	321.50
12	6	2	19851.00	12151.00	157.70	0	Spot (Block12, Row2, Column6)	373.59	379.00	55.46	0.01	0.15	286.00	283.07	286.00	30.51	0.00	0.11	78.00	62.00	0.00	93.00	87.59	256654.00	2.97	314.72	308.00
12	7	2	20142.00	12148.00	147.45	0	Spot (Block12, Row2, Column7)	359.35	370.00	43.93	0.01	0.12	271.00	266.12	271.00	28.28	0.01	0.11	92.00	63.00	0.00	99.00	88.35	215253.00	3.30	308.57	299.00
12	8	2	20451.00	12158.00	147.00	-50	Spot (Block12, Row2, Column8)	282.96	285.00	18.69	0.00	0.07	267.00	270.32	267.00	73.02	0.01	0.27	0.00	0.00	0.00	18.00	15.96	166095.00	0.17	280.24	282.00
12	1	3	18346.00	12455.00	151.95	0	Spot (Block12, Row3, Column1)	593.66	559.00	154.20	0.03	0.26	285.00	282.45	285.00	29.47	0.00	0.10	100.00	99.00	0.00	274.00	308.66	376383.00	10.56	373.58	368.00
12	2	3	18650.00	12452.00	147.00	-50	Spot (Block12, Row3, Column2)	320.28	309.00	30.95	0.02	0.10	297.00	297.32	297.00	34.91	0.00	0.12	27.00	14.00	0.00	12.00	23.28	188326.00	0.66	312.25	310.00
12	3	3	18936.00	12475.00	198.50	0	Spot (Block12, Row3, Column3)	472.31	445.50	111.21	0.03	0.24	299.00	305.70	299.00	42.83	0.01	0.14	93.00	81.00	0.00	146.50	173.31	527101.00	3.89	369.18	382.00
12	4	3	19253.00	12454.00	144.50	0	Spot (Block12, Row3, Column4)	1232.75	1151.50	530.35	0.03	0.43	291.00	293.01	291.00	29.87	0.00	0.10	100.00	100.00	0.00	860.50	941.75	702665.00	31.46	527.60	469.00
12	5	3	19550.00	12455.00	147.00	-50	Spot (Block12, Row3, Column5)	321.11	303.00	44.74	0.03	0.14	290.00	291.53	290.00	31.66	0.00	0.11	29.00	24.00	0.00	13.00	31.11	189453.00	0.93	287.26	287.50
12	6	3	19856.00	12456.00	178.20	0	Spot (Block12, Row3, Column6)	1173.12	1047.50	503.92	0.05	0.43	289.00	292.05	289.00	39.86	0.00	0.14	100.00	100.00	0.00	758.50	884.12	1044074.00	22.10	523.46	512.50
12	7	3	20150.00	12464.00	148.80	0	Spot (Block12, Row3, Column7)	472.56	469.00	109.72	0.00	0.23	273.00	271.90	273.00	37.17	0.00	0.14	96.00	90.00	0.00	196.00	199.56	284009.00	5.40	337.43	310.00
12	8	3	20457.00	12472.00	159.60	0	Spot (Block12, Row3, Column8)	469.00	449.00	109.84	0.02	0.23	261.00	258.27	261.00	26.29	0.00	0.10	99.00	94.00	0.00	188.00	208.00	332989.00	8.02	326.82	309.00
12	1	4	18350.00	12750.00	149.00	0	Spot (Block12, Row4, Column1)	1234.97	1089.00	615.73	0.05	0.50	289.00	287.60	289.00	33.26	0.00	0.12	100.00	100.00	0.00	800.00	945.97	739745.00	28.49	524.76	475.00
12	2	4	18653.00	12751.00	140.10	0	Spot (Block12, Row4, Column2)	391.81	392.50	42.80	0.00	0.11	296.00	304.43	296.00	51.32	0.01	0.17	87.00	38.00	0.00	96.50	95.81	210010.00	1.70	345.42	331.00
12	3	4	18953.00	12753.00	147.50	0	Spot (Block12, Row4, Column3)	4657.65	4245.00	2646.52	0.04	0.57	306.00	321.53	306.00	53.15	0.02	0.17	100.00	100.00	0.00	3939.00	4351.65	2761988.00	81.59	1372.76	970.00
12	4	4	19211.00	12759.00	154.00	0	Spot (Block12, Row4, Column4)	345.47	329.00	50.80	0.02	0.15	298.00	304.49	298.00	34.06	0.01	0.11	47.00	37.00	0.00	31.00	47.47	225593.00	1.20	316.02	308.00
12	5	4	19520.00	12746.00	140.55	0	Spot (Block12, Row4, Column5)	326.35	307.00	43.61	0.03	0.13	295.00	296.75	295.00	26.92	0.00	0.09	35.00	29.00	0.00	12.00	31.35	174597.00	1.10	308.97	298.00
12	6	4	19851.00	12755.00	180.85	0	Spot (Block12, Row4, Column6)	451.91	422.00	85.87	0.03	0.19	296.00	297.14	296.00	35.03	0.00	0.12	94.00	92.00	0.00	126.00	155.91	413499.00	4.42	357.89	361.00
12	7	4	20145.00	12763.00	171.05	0	Spot (Block12, Row4, Column7)	558.90	439.00	279.63	0.10	0.50	282.00	278.34	282.00	34.73	0.01	0.12	93.00	81.00	0.00	157.00	276.90	454388.00	8.08	327.03	322.00
12	8	4	20464.00	12762.00	164.15	0	Spot (Block12, Row4, Column8)	342.91	327.00	55.92	0.02	0.16	258.00	257.51	258.00	26.92	0.00	0.10	87.00	59.00	0.00	69.00	84.91	256499.00	3.17	290.37	291.00
12	1	5	18350.00	13056.00	120.15	0	Spot (Block12, Row5, Column1)	627.41	583.00	151.11	0.03	0.24	292.00	295.38	292.00	38.94	0.00	0.13	100.00	100.00	0.00	291.00	335.41	237789.00	8.53	406.77	392.00
12	2	5	18648.00	13056.00	151.40	0	Spot (Block12, Row5, Column2)	643.40	617.50	133.91	0.02	0.21	297.00	306.35	297.00	47.68	0.01	0.16	100.00	99.00	0.00	320.50	346.40	404058.00	7.07	405.12	395.50
12	3	5	18952.00	13047.00	153.85	0	Spot (Block12, Row5, Column3)	557.25	535.00	103.65	0.02	0.19	303.00	314.36	303.00	47.80	0.02	0.15	100.00	99.00	0.00	232.00	254.25	361095.00	5.08	399.78	403.00
12	4	5	19240.00	13061.00	157.45	0	Spot (Block12, Row5, Column4)	565.72	498.50	172.90	0.05	0.31	300.00	302.12	300.00	33.47	0.00	0.11	99.00	98.00	0.00	198.50	265.72	386951.00	7.88	382.66	384.00
12	5	5	19554.00	13058.00	144.95	0	Spot (Block12, Row5, Column5)	7403.69	6747.50	4488.13	0.04	0.61	294.00	296.28	294.00	37.51	0.00	0.13	100.00	100.00	0.00	6453.50	7109.69	4234911.00	189.50	1655.24	1223.00
12	6	5	19849.00	13042.00	185.30	0	Spot (Block12, Row5, Column6)	374.14	380.00	48.73	0.01	0.13	293.00	293.94	293.00	38.27	0.00	0.13	76.00	61.00	0.00	87.00	81.14	361421.00	2.10	311.60	308.50
12	7	5	20152.00	13056.00	181.45	0	Spot (Block12, Row5, Column7)	1655.72	1615.00	681.41	0.01	0.41	283.00	280.80	283.00	43.84	0.00	0.16	100.00	100.00	0.00	1332.00	1372.72	1529885.00	31.36	614.83	599.00
12	8	5	20450.00	13060.00	148.00	0	Spot (Block12, Row5, Column8)	1557.25	1263.50	960.95	0.09	0.62	262.00	260.09	262.00	38.82	0.00	0.15	100.00	100.00	0.00	1001.50	1295.25	928120.00	33.41	505.68	459.50
12	1	6	18347.00	13350.00	169.90	0	Spot (Block12, Row6, Column1)	1117.41	1070.50	470.59	0.02	0.42	294.00	298.92	294.00	45.80	0.01	0.15	100.00	100.00	0.00	776.50	823.41	893927.00	17.87	509.25	505.00
12	2	6	18648.00	13353.00	185.05	0	Spot (Block12, Row6, Column2)	1306.88	1274.00	455.17	0.01	0.35	295.00	299.85	295.00	48.45	0.01	0.16	100.00	100.00	0.00	979.00	1011.88	1258521.00	20.79	565.83	567.00
12	3	6	18947.00	13351.00	146.45	0	Spot (Block12, Row6, Column3)	1895.59	1684.00	1120.43	0.05	0.59	294.00	294.47	294.00	37.56	0.00	0.13	100.00	100.00	0.00	1390.00	1601.59	1108919.00	42.63	635.32	547.00
12	4	6	19244.00	13360.00	132.15	0	Spot (Block12, Row6, Column4)	369.14	376.00	49.39	0.01	0.13	291.00	291.11	291.00	29.13	0.00	0.10	84.00	67.00	0.00	85.00	78.14	173498.00	2.68	336.07	323.00
12	5	6	19554.00	13357.00	100.65	0	Spot (Block12, Row6, Column5)	3632.59	3556.00	1035.06	0.01	0.28	286.00	285.63	286.00	36.96	0.00	0.13	100.00	100.00	0.00	3270.00	3346.59	937207.00	90.55	1346.21	1183.00
12	6	6	19840.00	13359.00	236.35	0	Spot (Block12, Row6, Column6)	302.46	295.00	31.71	0.01	0.10	277.00	275.31	277.00	39.42	0.00	0.14	19.00	10.00	0.00	18.00	25.46	486660.00	0.69	280.74	284.00
12	7	6	20155.00	13350.00	159.15	0	Spot (Block12, Row6, Column7)	616.32	551.00	240.71	0.05	0.39	265.00	263.34	265.00	39.22	0.00	0.15	99.00	95.00	0.00	286.00	351.32	426496.00	9.00	329.57	318.00
12	8	6	20452.00	13363.00	156.25	0	Spot (Block12, Row6, Column8)	683.69	600.50	296.90	0.06	0.43	238.00	246.59	238.00	30.42	0.02	0.12	100.00	99.00	0.00	362.50	445.69	458072.00	14.37	335.11	311.00
12	1	7	18343.00	13644.00	161.80	0	Spot (Block12, Row7, Column1)	387.84	387.00	46.66	0.00	0.12	287.00	284.63	287.00	37.14	0.00	0.13	89.00	73.00	0.00	100.00	100.84	279244.00	2.78	325.57	318.00
12	2	7	18643.00	13656.00	173.25	0	Spot (Block12, Row7, Column2)	333.51	322.00	35.13	0.02	0.11	284.00	279.81	284.00	35.03	0.01	0.13	53.00	31.00	0.00	38.00	49.51	280481.00	1.53	299.44	299.00
12	3	7	18938.00	13661.00	265.50	0	Spot (Block12, Row7, Column3)	288.32	290.00	28.48	0.00	0.10	282.00	280.06	282.00	26.68	0.00	0.10	18.00	4.00	0.00	8.00	6.32	591630.00	0.31	274.13	280.00
12	4	7	19247.00	13652.00	164.20	0	Spot (Block12, Row7, Column4)	340.12	326.00	38.45	0.02	0.11	282.00	277.92	282.00	27.12	0.01	0.10	75.00	41.00	0.00	44.00	58.12	250331.00	2.29	302.18	300.00
12	5	7	19564.00	13638.00	188.25	0	Spot (Block12, Row7, Column5)	320.57	313.00	28.58	0.01	0.09	281.00	278.84	281.00	36.82	0.00	0.13	42.00	17.00	0.00	32.00	39.57	319932.00	1.13	295.87	298.00
12	6	7	19849.00	13654.00	175.50	0	Spot (Block12, Row7, Column6)	1373.19	1332.00	482.70	0.01	0.35	275.00	276.02	275.00	43.94	0.00	0.16	100.00	100.00	0.00	1057.00	1098.19	1185062.00	24.97	536.85	512.00
12	7	7	20149.00	13657.00	99.10	0	Spot (Block12, Row7, Column7)	761.78	768.00	154.33	0.00	0.20	261.00	260.14	261.00	36.98	0.00	0.14	100.00	100.00	0.00	507.00	500.78	189683.00	13.56	418.44	382.00
12	8	7	20458.00	13666.00	122.70	0	Spot (Block12, Row7, Column8)	446.33	470.50	72.57	0.02	0.16	239.00	244.52	239.00	26.63	0.01	0.11	100.00	99.00	0.00	231.50	207.33	176747.00	7.58	307.28	299.00
12	1	8	18353.00	13946.00	119.20	0	Spot (Block12, Row8, Column1)	985.73	939.00	346.11	0.02	0.35	284.00	279.45	284.00	30.30	0.01	0.11	100.00	100.00	0.00	655.00	701.73	368664.00	23.31	483.67	466.00
12	2	8	18654.00	13965.00	195.00	0	Spot (Block12, Row8, Column2)	324.55	313.00	42.62	0.02	0.13	281.00	277.88	281.00	29.96	0.00	0.11	56.00	19.00	0.00	32.00	43.55	350838.00	1.56	294.45	293.00
12	3	8	18939.00	13955.00	154.45	0	Spot (Block12, Row8, Column3)	599.40	514.00	233.91	0.07	0.39	281.00	277.43	281.00	27.70	0.01	0.10	99.00	98.00	0.00	233.00	318.40	396205.00	11.62	347.79	329.50
12	4	8	19243.00	13956.00	115.90	0	Spot (Block12, Row8, Column4)	770.57	763.50	145.05	0.00	0.19	276.00	269.81	276.00	31.22	0.01	0.12	100.00	100.00	0.00	487.50	494.57	271242.00	16.04	421.55	393.00
12	5	8	19546.00	13937.00	208.15	0	Spot (Block12, Row8, Column5)	302.50	301.00	19.84	0.00	0.07	275.00	268.12	275.00	31.93	0.01	0.12	31.00	4.00	0.00	26.00	27.50	375095.00	1.08	285.32	289.00
12	6	8	19849.00	13956.00	117.00	0	Spot (Block12, Row8, Column6)	1801.57	1640.00	542.57	0.04	0.30	275.00	272.54	275.00	38.87	0.00	0.14	100.00	100.00	0.00	1365.00	1526.57	644962.00	39.34	680.90	666.00
12	7	8	20143.00	13952.00	173.90	0	Spot (Block12, Row8, Column7)	336.00	317.50	46.36	0.02	0.14	258.00	257.29	258.00	34.20	0.00	0.13	87.00	42.00	0.00	59.50	78.00	282236.00	2.30	286.06	289.00
12	8	8	20445.00	13964.00	85.60	0	Spot (Block12, Row8, Column8)	643.25	661.00	132.04	0.01	0.21	236.00	242.51	236.00	26.47	0.01	0.11	100.00	100.00	0.00	425.00	407.25	115785.00	15.14	388.31	347.00
13	1	1	4835.00	16316.00	150.40	0	Spot (Block13, Row1, Column1)	16148.63	14032.00	8781.37	0.06	0.54	215.00	226.37	215.00	52.49	0.02	0.23	100.00	100.00	0.00	13817.00	15933.63	10028299.00	303.35	2962.35	2108.00
13	2	1	5125.00	16321.00	147.85	0	Spot (Block13, Row1, Column2)	1401.69	1295.00	649.07	0.03	0.46	208.00	214.56	208.00	37.30	0.01	0.17	100.00	100.00	0.00	1087.00	1193.69	836811.00	31.83	474.83	389.00
13	3	1	5414.00	16316.00	108.20	0	Spot (Block13, Row1, Column3)	254.46	262.00	24.49	0.01	0.10	213.00	214.43	213.00	21.21	0.00	0.10	67.00	59.00	0.00	49.00	41.46	77356.00	1.89	229.25	225.50
13	4	1	5755.00	16319.00	112.85	0	Spot (Block13, Row1, Column4)	1007.65	1000.00	235.78	0.00	0.23	213.00	215.64	213.00	22.35	0.01	0.10	100.00	100.00	0.00	787.00	794.65	339577.00	35.44	454.80	416.50
13	5	1	6019.00	16315.00	141.25	0	Spot (Block13, Row1, Column5)	299.96	300.00	39.70	0.00	0.13	210.00	213.17	210.00	22.24	0.01	0.10	97.00	90.00	0.00	90.00	89.96	163477.00	3.90	242.39	232.00
13	6	1	6348.00	16312.00	129.25	0	Spot (Block13, Row1, Column6)	623.92	578.50	211.73	0.03	0.34	212.00	215.30	212.00	22.43	0.01	0.10	100.00	100.00	0.00	366.50	411.92	279515.00	18.22	321.45	299.00
13	7	1	6638.00	16323.00	111.65	0	Spot (Block13, Row1, Column7)	834.67	810.00	196.53	0.01	0.24	215.00	228.04	215.00	84.11	0.03	0.37	100.00	100.00	0.00	595.00	619.67	269598.00	7.21	397.90	377.00
13	8	1	6941.00	16327.00	108.70	0	Spot (Block13, Row1, Column8)	39064.14	39600.00	12896.14	0.01	0.33	228.00	249.17	228.00	96.86	0.04	0.39	100.00	100.00	2.61	39372.00	38836.14	11992691.00	400.72	7741.33	6239.00
13	1	2	4835.00	16617.00	147.00	-50	Spot (Block13, Row2, Column1)	227.24	225.00	15.55	0.00	0.07	212.00	219.28	212.00	39.80	0.01	0.18	8.00	0.00	0.00	13.00	15.24	133846.00	0.20	231.17	222.00
13	2	2	5129.00	16615.00	155.25	0	Spot (Block13, Row2, Column2)	277.60	285.00	25.22	0.01	0.09	209.00	210.83	209.00	21.43	0.00	0.10	93.00	79.00	0.00	76.00	68.60	185158.00	3.12	236.33	230.50
13	3	2	5422.00	16643.00	186.50	0	Spot (Block13, Row2, Column3)	257.71	259.00	39.67	0.00	0.15	213.00	213.63	213.00	19.60	0.00	0.09	77.00	56.00	0.00	46.00	44.71	252044.00	2.25	229.53	225.00
13	4	2	5740.00	16603.00	265.75	0	Spot (Block13, Row2, Column4)	236.82	233.00	25.17	0.01	0.11	212.00	215.47	212.00	23.19	0.01	0.11	47.00	25.00	0.00	21.00	24.82	486430.00	0.92	218.75	215.00
13	5	2	6032.00	16621.00	171.75	0	Spot (Block13, Row2, Column5)	392.73	394.00	77.55	0.00	0.20	207.00	209.31	207.00	20.70	0.00	0.10	99.00	99.00	0.00	187.00	185.73	323214.00	8.86	258.87	257.00
13	6	2	6323.00	16614.00	186.90	0	Spot (Block13, Row2, Column6)	257.88	268.00	29.36	0.02	0.11	209.00	215.40	209.00	33.37	0.01	0.15	62.00	39.00	0.00	59.00	48.88	254524.00	1.27	223.68	219.00
13	7	2	6623.00	16621.00	192.50	0	Spot (Block13, Row2, Column7)	255.57	255.50	27.27	0.00	0.11	213.00	218.50	213.00	27.26	0.01	0.12	64.00	38.00	0.00	42.50	42.57	266301.00	1.36	228.12	222.00
13	8	2	6936.00	16624.00	147.00	-50	Spot (Block13, Row2, Column8)	265.44	271.50	28.20	0.01	0.11	234.00	250.43	234.00	79.71	0.03	0.32	2.00	0.00	0.00	37.50	31.44	156078.00	0.19	260.31	261.00
13	1	3	4832.00	16914.00	157.05	0	Spot (Block13, Row3, Column1)	354.92	347.50	78.63	0.01	0.22	213.00	217.18	213.00	22.30	0.01	0.10	98.00	97.00	0.00	134.50	141.92	241346.00	6.18	262.98	266.00
13	2	3	5134.00	16930.00	180.35	0	Spot (Block13, Row3, Column2)	258.54	263.00	24.38	0.01	0.09	213.00	213.92	213.00	18.47	0.00	0.09	80.00	65.00	0.00	50.00	45.54	235011.00	2.42	235.18	225.00
13	3	3	5432.00	16923.00	157.60	0	Spot (Block13, Row3, Column3)	422.85	381.00	153.60	0.05	0.36	212.00	215.72	212.00	26.34	0.01	0.12	99.00	95.00	0.00	169.00	210.85	289651.00	7.86	263.21	272.00
13	4	3	5734.00	16920.00	139.25	0	Spot (Block13, Row3, Column4)	875.13	809.00	368.01	0.03	0.42	213.00	216.80	213.00	23.45	0.01	0.11	100.00	100.00	0.00	596.00	662.13	457695.00	28.08	382.51	341.00
13	5	3	6035.00	16921.00	147.00	-50	Spot (Block13, Row3, Column5)	299.77	258.00	117.21	0.07	0.39	217.00	224.72	217.00	34.86	0.02	0.16	52.00	29.00	0.00	41.00	82.77	176563.00	2.15	221.32	219.00
13	6	3	6336.00	16916.00	207.65	0	Spot (Block13, Row3, Column6)	1259.67	1030.00	624.08	0.09	0.50	216.00	229.15	216.00	43.28	0.03	0.19	100.00	100.00	0.00	814.00	1043.67	1546878.00	23.81	551.15	565.00
13	7	3	6637.00	16930.00	159.90	0	Spot (Block13, Row3, Column7)	281.61	287.00	34.29	0.01	0.12	221.00	230.23	221.00	35.89	0.02	0.16	84.00	35.00	0.00	66.00	60.61	196565.00	1.43	242.11	231.50
13	8	3	6936.00	16935.00	149.45	0	Spot (Block13, Row3, Column8)	1014.32	922.00	392.90	0.04	0.39	234.00	243.18	234.00	34.54	0.02	0.14	100.00	100.00	0.00	688.00	780.32	616709.00	22.33	447.93	405.00
13	1	4	4828.00	17216.00	143.35	0	Spot (Block13, Row4, Column1)	984.23	874.00	406.27	0.05	0.41	225.00	231.52	225.00	28.89	0.01	0.12	100.00	100.00	0.00	649.00	759.23	548216.00	26.05	404.08	378.00
13	2	4	5149.00	17221.00	158.30	0	Spot (Block13, Row4, Column2)	311.13	310.00	34.41	0.00	0.11	222.00	228.25	222.00	30.86	0.01	0.14	95.00	85.00	0.00	88.00	89.13	215300.00	2.69	255.08	248.50
13	3	4	5435.00	17224.00	140.50	0	Spot (Block13, Row4, Column3)	4866.14	4497.00	2659.04	0.03	0.55	219.00	225.72	219.00	33.40	0.01	0.15	100.00	100.00	0.00	4278.00	4647.14	2598521.00	138.92	1149.03	748.00
13	4	4	5696.00	17230.00	193.05	0	Spot (Block13, Row4, Column4)	253.46	246.00	36.84	0.01	0.15	219.00	224.11	219.00	28.71	0.01	0.13	48.00	28.00	0.00	27.00	34.46	266389.00	1.02	227.06	223.00
13	5	4	6034.00	17221.00	147.00	-50	Spot (Block13, Row4, Column5)	221.82	222.00	12.73	0.00	0.06	218.00	222.81	218.00	27.06	0.01	0.12	2.00	0.00	0.00	4.00	3.82	130652.00	-0.04	217.94	214.00
13	6	4	6337.00	17230.00	171.40	0	Spot (Block13, Row4, Column6)	465.44	479.00	93.86	0.01	0.20	213.00	219.73	213.00	31.99	0.01	0.15	100.00	99.00	0.00	266.00	252.44	383525.00	7.68	295.49	294.00
13	7	4	6631.00	17232.00	181.30	0	Spot (Block13, Row4, Column7)	309.54	299.00	57.39	0.02	0.19	218.00	222.03	218.00	23.95	0.01	0.11	88.00	83.00	0.00	81.00	91.54	285704.00	3.65	245.65	239.00
13	8	4	6956.00	17216.00	226.45	0	Spot (Block13, Row4, Column8)	271.96	278.00	31.78	0.01	0.12	228.00	236.64	228.00	31.19	0.02	0.13	67.00	30.00	0.00	50.00	43.96	400327.00	1.13	242.55	235.50
13	1	5	4835.00	17524.00	109.40	0	Spot (Block13, Row5, Column1)	2300.07	2213.00	736.25	0.02	0.32	226.00	234.55	226.00	31.74	0.02	0.14	100.00	100.00	0.00	1987.00	2074.07	713022.00	65.08	832.12	730.00
13	2	5	5135.00	17521.00	145.55	0	Spot (Block13, Row5, Column2)	1070.89	1033.00	342.83	0.02	0.32	223.00	229.57	223.00	27.28	0.01	0.12	100.00	100.00	0.00	810.00	847.89	616833.00	30.84	445.42	393.00
13	3	5	5436.00	17515.00	167.25	0	Spot (Block13, Row5, Column3)	491.77	471.00	156.37	0.02	0.32	223.00	231.18	223.00	31.48	0.02	0.14	100.00	98.00	0.00	248.00	268.77	381617.00	8.28	289.24	291.00
13	4	5	5729.00	17514.00	190.45	0	Spot (Block13, Row5, Column4)	343.04	317.00	72.69	0.03	0.21	224.00	230.96	224.00	28.98	0.01	0.13	95.00	87.00	0.00	93.00	119.04	350930.00	3.87	260.86	267.00
13	5	5	6034.00	17523.00	138.30	0	Spot (Block13, Row5, Column5)	4550.14	4084.00	2574.09	0.05	0.57	218.00	223.08	218.00	30.15	0.01	0.14	100.00	100.00	0.00	3866.00	4332.14	2352424.00	143.51	1120.00	846.00
13	6	5	6334.00	17524.00	177.05	0	Spot (Block13, Row5, Column6)	279.39	283.00	22.74	0.01	0.08	214.00	217.69	214.00	24.50	0.01	0.11	92.00	81.00	0.00	69.00	65.39	244187.00	2.52	240.68	236.50
13	7	5	6635.00	17524.00	171.75	0	Spot (Block13, Row5, Column7)	546.00	494.50	179.62	0.04	0.33	218.00	224.35	218.00	27.78	0.01	0.12	100.00	99.00	0.00	276.50	328.00	447724.00	11.58	297.93	298.00
13	8	5	6944.00	17525.00	181.70	0	Spot (Block13, Row5, Column8)	374.47	315.00	114.36	0.08	0.31	229.00	236.99	229.00	30.41	0.01	0.13	96.00	76.00	0.00	86.00	145.47	346382.00	4.52	268.20	273.00
13	1	6	4834.00	17817.00	216.70	0	Spot (Block13, Row6, Column1)	969.44	786.00	463.05	0.09	0.48	217.00	224.37	217.00	31.19	0.01	0.14	100.00	100.00	0.00	569.00	752.44	1300988.00	23.88	454.52	446.50
13	2	6	5135.00	17815.00	202.95	0	Spot (Block13, Row6, Column2)	363.48	362.50	70.21	0.00	0.19	218.00	223.81	218.00	28.19	0.01	0.13	97.00	95.00	0.00	144.50	145.48	427456.00	4.95	269.51	279.00
13	3	6	5425.00	17820.00	145.00	0	Spot (Block13, Row6, Column3)	1221.93	1085.00	614.53	0.05	0.50	217.00	223.55	217.00	26.04	0.01	0.12	100.00	100.00	0.00	868.00	1004.93	701386.00	38.34	430.95	387.00
13	4	6	5731.00	17825.00	171.80	0	Spot (Block13, Row6, Column4)	284.39	288.00	27.33	0.01	0.10	217.00	220.60	217.00	22.14	0.01	0.10	90.00	82.00	0.00	71.00	67.39	234619.00	2.88	245.43	244.00
13	5	6	6033.00	17821.00	147.00	-50	Spot (Block13, Row6, Column5)	668.30	264.00	769.38	0.40	1.15	217.00	220.17	217.00	22.53	0.01	0.10	61.00	50.00	0.00	47.00	451.30	393630.00	19.89	215.37	213.00
13	6	6	6332.00	17853.00	162.15	0	Spot (Block13, Row6, Column6)	260.28	268.00	27.72	0.01	0.11	217.00	218.84	217.00	19.53	0.00	0.09	72.00	57.00	0.00	51.00	43.28	188445.00	2.12	235.31	228.00
13	7	6	6636.00	17820.00	162.35	0	Spot (Block13, Row6, Column7)	369.40	370.00	73.87	0.00	0.20	220.00	225.05	220.00	25.42	0.01	0.11	99.00	97.00	0.00	150.00	149.40	269659.00	5.68	275.26	281.00
13	8	6	6943.00	17822.00	177.45	0	Spot (Block13, Row6, Column8)	356.09	342.50	78.61	0.02	0.22	230.00	238.29	230.00	30.46	0.02	0.13	92.00	80.00	0.00	112.50	126.09	314070.00	3.87	269.41	272.00
13	1	7	4832.00	18130.00	185.05	0	Spot (Block13, Row7, Column1)	308.62	298.00	51.39	0.02	0.17	216.00	219.36	216.00	24.62	0.01	0.11	93.00	84.00	0.00	82.00	92.62	297815.00	3.63	247.80	244.00
13	2	7	5144.00	18146.00	120.15	0	Spot (Block13, Row7, Column2)	261.66	266.00	19.12	0.01	0.07	215.00	216.83	215.00	21.54	0.00	0.10	86.00	68.00	0.00	51.00	46.66	99955.00	2.08	236.51	231.00
13	3	7	5431.00	18096.00	195.90	0	Spot (Block13, Row7, Column3)	254.81	248.00	29.33	0.01	0.12	215.00	217.88	215.00	20.63	0.01	0.09	61.00	46.00	0.00	33.00	39.81	276209.00	1.79	230.41	228.00
13	4	7	5737.00	18093.00	201.20	0	Spot (Block13, Row7, Column4)	245.94	237.00	26.66	0.02	0.11	215.00	217.21	215.00	18.58	0.00	0.09	55.00	39.00	0.00	22.00	30.94	282342.00	1.55	231.65	226.00
13	5	7	6035.00	18124.00	232.25	0	Spot (Block13, Row7, Column5)	238.18	230.00	26.13	0.02	0.11	215.00	217.50	215.00	18.96	0.01	0.09	45.00	30.00	0.00	15.00	23.18	370366.00	1.09	218.48	217.00
13	6	7	6326.00	18115.00	188.40	0	Spot (Block13, Row7, Column6)	373.02	355.00	85.67	0.02	0.23	213.00	218.95	213.00	30.02	0.01	0.14	99.00	96.00	0.00	142.00	160.02	373395.00	5.13	267.37	274.50
13	7	7	6630.00	18122.00	105.45	0	Spot (Block13, Row7, Column7)	632.94	597.00	142.20	0.03	0.22	217.00	222.39	217.00	23.32	0.01	0.10	100.00	100.00	0.00	380.00	415.94	179755.00	17.61	344.55	310.00
13	8	7	6933.00	18125.00	147.00	-50	Spot (Block13, Row7, Column8)	282.68	280.50	54.90	0.00	0.19	234.00	239.72	234.00	28.12	0.01	0.12	70.00	33.00	0.00	46.50	48.68	165652.00	1.53	244.95	238.00
13	1	8	4837.00	18412.00	125.15	0	Spot (Block13, Row8, Column1)	510.70	508.00	105.38	0.00	0.21	216.00	218.89	216.00	22.57	0.01	0.10	100.00	100.00	0.00	292.00	294.70	213474.00	12.93	306.96	298.50
13	2	8	5139.00	18407.00	172.35	0	Spot (Block13, Row8, Column2)	251.46	250.00	27.18	0.00	0.11	212.00	215.06	212.00	22.36	0.01	0.10	63.00	46.00	0.00	38.00	39.46	208207.00	1.63	224.63	216.00
13	3	8	5437.00	18426.00	247.35	0	Spot (Block13, Row8, Column3)	253.17	252.00	33.04	0.00	0.13	212.00	215.84	212.00	22.52	0.01	0.10	65.00	45.00	0.00	40.00	41.17	449129.00	1.66	227.26	223.00
13	4	8	5723.00	18416.00	108.35	0	Spot (Block13, Row8, Column4)	1862.32	1856.50	509.96	0.00	0.27	213.00	216.60	213.00	23.23	0.01	0.11	100.00	100.00	0.00	1643.50	1649.32	566145.00	70.84	672.91	581.00
13	5	8	6050.00	18404.00	189.40	0	Spot (Block13, Row8, Column5)	258.99	263.50	23.92	0.01	0.09	214.00	220.15	214.00	31.16	0.01	0.14	64.00	31.00	0.00	49.50	44.99	262102.00	1.25	237.51	231.00
13	6	8	6331.00	18428.00	135.30	0	Spot (Block13, Row8, Column6)	1919.16	1817.00	879.97	0.02	0.46	216.00	226.16	216.00	43.63	0.02	0.19	100.00	100.00	0.00	1601.00	1703.16	946147.00	38.81	674.60	675.00
13	7	8	6628.00	18403.00	173.05	0	Spot (Block13, Row8, Column7)	337.43	323.50	74.97	0.02	0.22	224.00	238.51	224.00	91.00	0.03	0.38	55.00	12.00	0.00	99.50	113.43	281415.00	1.09	259.58	259.50
13	8	8	6941.00	18429.00	88.95	0	Spot (Block13, Row8, Column8)	390.33	385.50	78.96	0.01	0.20	246.00	248.84	246.00	28.95	0.00	0.12	98.00	83.00	0.00	139.50	144.33	75724.00	4.89	302.66	293.00
14	1	1	9336.00	16329.00	150.15	0	Spot (Block14, Row1, Column1)	22653.27	19768.00	12394.14	0.06	0.55	976.00	987.14	976.00	225.23	0.00	0.23	100.00	100.00	0.00	18792.00	21677.27	14022376.00	96.19	5941.01	4834.00
14	2	1	9633.00	16336.00	145.25	0	Spot (Block14, Row1, Column2)	5647.74	5246.50	2466.41	0.03	0.44	985.00	995.65	985.00	216.42	0.00	0.22	100.00	100.00	0.00	4261.50	4662.74	3253099.00	21.50	2097.44	2001.00
14	3	1	9939.00	16333.00	153.85	0	Spot (Block14, Row1, Column3)	2178.52	2014.00	770.43	0.03	0.35	970.00	996.23	970.00	211.28	0.01	0.21	95.00	86.00	0.00	1044.00	1208.52	1418214.00	5.60	1248.31	1244.00
14	4	1	10255.00	16329.00	111.00	0	Spot (Block14, Row1, Column4)	4354.49	4144.50	1370.48	0.02	0.31	984.00	1016.85	984.00	215.65	0.01	0.21	100.00	100.00	0.00	3160.50	3370.49	1393437.00	15.48	2119.09	1791.50
14	5	1	10532.00	16332.00	113.90	0	Spot (Block14, Row1, Column5)	3340.64	3053.50	1328.38	0.04	0.40	999.00	1045.24	999.00	221.88	0.02	0.21	100.00	100.00	0.00	2054.50	2341.64	1109093.00	10.35	1687.08	1639.00
14	6	1	10849.00	16326.00	125.05	0	Spot (Block14, Row1, Column6)	5682.01	5592.50	2197.07	0.01	0.39	1075.00	1082.86	1075.00	229.04	0.00	0.21	100.00	100.00	0.00	4517.50	4607.01	2375082.00	20.08	2185.86	1942.00
14	7	1	11131.00	16334.00	82.80	0	Spot (Block14, Row1, Column7)	6944.13	6790.00	2088.49	0.01	0.30	1085.00	1110.62	1085.00	263.77	0.01	0.24	100.00	100.00	0.00	5705.00	5859.13	1152726.00	22.12	3007.84	2853.00
14	8	1	11440.00	16335.00	107.85	0	Spot (Block14, Row1, Column8)	54303.34	58515.00	12142.80	0.03	0.22	1083.00	1126.83	1083.00	287.12	0.02	0.25	100.00	100.00	38.72	57432.00	53220.34	16128093.00	185.21	15849.49	13792.50
14	1	2	9337.00	16630.00	147.00	-50	Spot (Block14, Row2, Column1)	1078.28	1081.50	239.10	0.00	0.22	974.00	989.74	974.00	216.48	0.01	0.22	34.00	10.00	0.00	107.50	104.28	634031.00	0.41	1018.19	985.00
14	2	2	9641.00	16633.00	129.55	0	Spot (Block14, Row2, Column2)	3463.67	3477.50	953.16	0.00	0.28	976.00	996.44	976.00	213.10	0.01	0.21	100.00	100.00	0.00	2501.50	2487.67	1558650.00	11.58	1687.79	1688.50
14	3	2	9945.00	16631.00	220.50	0	Spot (Block14, Row2, Column3)	1141.28	1090.00	249.16	0.02	0.22	977.00	1001.17	977.00	219.50	0.01	0.22	44.00	17.00	0.00	113.00	164.28	1587519.00	0.64	1029.00	962.00
14	4	2	10236.00	16631.00	172.95	0	Spot (Block14, Row2, Column4)	2312.37	2270.00	669.39	0.01	0.29	989.00	1013.16	989.00	216.62	0.01	0.21	99.00	93.00	0.00	1281.00	1323.37	1916952.00	6.00	1359.86	1351.00
14	5	2	10539.00	16630.00	189.90	0	Spot (Block14, Row2, Column5)	1808.41	1757.00	402.55	0.01	0.22	996.00	1036.05	996.00	227.81	0.02	0.22	97.00	78.00	0.00	761.00	812.41	1839152.00	3.39	1287.11	1275.50
14	6	2	10838.00	16634.00	163.15	0	Spot (Block14, Row2, Column6)	1847.33	1805.00	523.99	0.01	0.28	1019.00	1073.73	1019.00	242.78	0.02	0.23	85.00	72.00	0.00	786.00	828.33	1361485.00	3.19	1289.44	1327.00
14	7	2	11137.00	16635.00	153.70	0	Spot (Block14, Row2, Column7)	1985.80	1955.00	546.82	0.01	0.28	1046.00	1072.17	1046.00	225.12	0.01	0.21	90.00	80.00	0.00	909.00	939.80	1278854.00	4.06	1309.56	1272.50
14	8	2	11447.00	16640.00	203.80	0	Spot (Block14, Row2, Column8)	1225.46	1188.00	259.65	0.01	0.21	1074.00	1093.28	1074.00	265.80	0.01	0.24	34.00	7.00	0.00	114.00	151.46	1441139.00	0.50	1132.03	1077.00
14	1	3	9336.00	16930.00	149.45	0	Spot (Block14, Row3, Column1)	3807.98	3478.00	1752.33	0.04	0.46	983.00	1007.29	983.00	212.10	0.01	0.21	100.00	99.00	0.00	2495.00	2824.98	2322867.00	13.20	1579.40	1581.00
14	2	3	9634.00	16912.00	188.05	0	Spot (Block14, Row3, Column2)	1278.23	1296.00	262.07	0.01	0.21	987.00	1024.03	987.00	226.83	0.02	0.22	54.00	31.00	0.00	309.00	291.23	1273119.00	1.12	1120.53	1075.00
14	3	3	9932.00	16934.00	142.95	0	Spot (Block14, Row3, Column3)	15682.45	13334.50	9381.80	0.07	0.60	986.00	1037.16	986.00	239.48	0.02	0.23	100.00	100.00	0.00	12348.50	14696.45	8719444.00	61.15	3916.80	2831.50
14	4	3	10235.00	16931.00	145.65	0	Spot (Block14, Row3, Column4)	6139.33	5497.00	3081.61	0.05	0.50	993.00	1050.58	993.00	236.59	0.02	0.23	100.00	100.00	0.00	4504.00	5146.33	3542396.00	21.51	2012.39	1826.00
14	5	3	10540.00	16933.00	105.45	0	Spot (Block14, Row3, Column5)	15956.85	15915.00	4182.43	0.00	0.26	1046.00	1093.96	1046.00	359.52	0.02	0.33	100.00	100.00	0.00	14869.00	14910.85	4595572.00	41.34	5529.80	4704.50
14	6	3	10836.00	16931.00	171.25	0	Spot (Block14, Row3, Column6)	5718.03	4920.00	2944.31	0.07	0.51	1083.00	1129.29	1083.00	394.96	0.02	0.35	100.00	99.00	0.00	3837.00	4635.03	4671630.00	11.62	2092.99	2014.00
14	7	3	11139.00	16939.00	147.70	0	Spot (Block14, Row3, Column7)	3675.55	3179.00	1838.97	0.06	0.50	1052.00	1076.19	1052.00	244.20	0.01	0.23	97.00	93.00	0.00	2127.00	2623.55	2186955.00	10.64	1592.77	1578.00
14	8	3	11432.00	16950.00	151.80	0	Spot (Block14, Row3, Column8)	4006.74	3640.00	1710.11	0.04	0.43	1005.00	1063.99	1005.00	235.57	0.02	0.22	99.00	98.00	0.00	2635.00	3001.74	2536267.00	12.49	1942.97	1853.00
14	1	4	9337.00	17228.00	144.80	0	Spot (Block14, Row4, Column1)	6045.76	5415.00	3170.18	0.05	0.52	993.00	1033.66	993.00	213.32	0.02	0.21	100.00	100.00	0.00	4422.00	5052.76	3421900.00	23.50	2167.71	1916.50
14	2	4	9644.00	17244.00	164.20	0	Spot (Block14, Row4, Column2)	1361.51	1325.00	259.27	0.01	0.19	990.00	1036.05	990.00	223.80	0.02	0.22	65.00	34.00	0.00	335.00	371.51	1023858.00	1.45	1135.36	1085.00
14	3	4	9934.00	17235.00	142.75	0	Spot (Block14, Row4, Column3)	35148.69	33107.00	18604.43	0.03	0.53	987.00	1038.80	987.00	241.21	0.02	0.23	100.00	100.00	6.65	32120.00	34161.69	19542704.00	141.41	7103.61	5733.00
14	4	4	10235.00	17238.00	201.65	0	Spot (Block14, Row4, Column4)	1223.53	1200.00	261.00	0.01	0.21	983.00	1029.89	983.00	224.77	0.02	0.22	49.00	23.00	0.00	217.00	240.53	1415625.00	0.86	1121.62	1105.00
14	5	4	10536.00	17234.00	147.00	-50	Spot (Block14, Row4, Column5)	1390.50	1230.00	604.70	0.05	0.43	1008.00	1082.97	1008.00	373.37	0.03	0.34	38.00	16.00	0.00	222.00	382.50	821787.00	0.82	998.12	956.00
14	6	4	10834.00	17248.00	197.45	0	Spot (Block14, Row4, Column6)	1790.85	1763.50	439.46	0.01	0.25	1042.00	1095.27	1042.00	390.44	0.02	0.36	79.00	44.00	0.00	721.50	748.85	1977093.00	1.78	1319.85	1323.50
14	7	4	11130.00	17239.00	148.05	0	Spot (Block14, Row4, Column7)	2674.18	2264.00	1200.06	0.07	0.45	1053.00	1089.46	1053.00	276.48	0.01	0.25	91.00	81.00	0.00	1211.00	1621.18	1593812.00	5.73	1484.74	1528.50
14	8	4	11439.00	17246.00	185.55	0	Spot (Block14, Row4, Column8)	1496.81	1409.00	380.11	0.03	0.25	993.00	1060.81	993.00	230.02	0.03	0.22	72.00	47.00	0.00	416.00	503.81	1453407.00	1.90	1185.44	1164.50
14	1	5	9335.00	17533.00	110.50	0	Spot (Block14, Row5, Column1)	7756.51	7547.50	2394.57	0.01	0.31	1009.00	1062.07	1009.00	234.87	0.02	0.22	100.00	100.00	0.00	6538.50	6747.51	2435545.00	28.50	3039.10	2452.00
14	2	5	9638.00	17536.00	147.75	0	Spot (Block14, Row5, Column2)	4409.91	4219.50	1570.69	0.02	0.36	999.00	1045.70	999.00	231.38	0.02	0.22	100.00	100.00	0.00	3220.50	3410.91	2637126.00	14.54	1884.49	1788.00
14	3	5	9935.00	17530.00	160.30	0	Spot (Block14, Row5, Column3)	1896.57	1768.50	555.00	0.03	0.29	988.00	1024.52	988.00	229.74	0.02	0.22	92.00	77.00	0.00	780.50	908.57	1342775.00	3.80	1262.86	1250.00
14	4	5	10237.00	17535.00	152.35	0	Spot (Block14, Row5, Column4)	2933.33	2609.00	1287.22	0.05	0.44	990.00	1039.72	990.00	250.89	0.02	0.24	97.00	90.00	0.00	1619.00	1943.33	1877333.00	7.55	1382.09	1363.00
14	5	5	10539.00	17537.00	138.90	0	Spot (Block14, Row5, Column5)	45639.57	50472.00	19545.53	0.04	0.43	1013.00	1080.41	1013.00	285.10	0.03	0.26	100.00	100.00	35.32	49459.00	44626.57	23778320.00	156.29	11095.62	7847.00
14	6	5	10837.00	17533.00	171.40	0	Spot (Block14, Row5, Column6)	1768.89	1646.00	506.54	0.03	0.29	1007.00	1084.75	1007.00	292.64	0.03	0.27	87.00	53.00	0.00	639.00	761.89	1446953.00	2.34	1225.55	1209.50
14	7	5	11135.00	17534.00	173.90	0	Spot (Block14, Row5, Column7)	11488.45	10632.00	5823.75	0.03	0.51	1075.00	1120.04	1075.00	329.44	0.02	0.29	100.00	100.00	0.00	9557.00	10413.45	9765184.00	31.47	3283.28	3299.50
14	8	5	11436.00	17540.00	145.85	0	Spot (Block14, Row5, Column8)	5380.65	4624.00	3283.49	0.07	0.61	996.00	1063.39	996.00	274.72	0.03	0.26	99.00	94.00	0.00	3628.00	4384.65	3115396.00	15.72	1830.09	1756.00
14	1	6	9330.00	17827.00	173.05	0	Spot (Block14, Row6, Column1)	4540.27	3756.00	2371.56	0.08	0.52	1004.00	1059.43	1004.00	263.63	0.02	0.25	100.00	99.00	0.00	2752.00	3536.27	3800205.00	13.20	1812.40	1807.50
14	2	6	9632.00	17834.00	194.15	0	Spot (Block14, Row6, Column2)	5404.59	5072.50	2202.38	0.03	0.41	1002.00	1053.93	1002.00	264.06	0.02	0.25	100.00	100.00	0.00	4070.50	4402.59	5761288.00	16.48	2222.75	2252.00
14	3	6	9925.00	17828.00	142.60	0	Spot (Block14, Row6, Column3)	9182.05	8487.00	5013.40	0.03	0.55	991.00	1017.28	991.00	230.51	0.01	0.23	100.00	100.00	0.00	7496.00	8191.05	5050127.00	35.42	2688.73	2243.00
14	4	6	10236.00	17831.00	164.95	0	Spot (Block14, Row6, Column4)	1552.44	1523.00	380.41	0.01	0.25	984.00	1009.85	984.00	221.43	0.01	0.22	80.00	57.00	0.00	539.00	568.44	1168986.00	2.45	1131.76	1098.00
14	5	6	10534.00	17833.00	126.75	0	Spot (Block14, Row6, Column5)	23768.24	22705.00	9725.40	0.02	0.41	988.00	1047.29	988.00	282.96	0.03	0.27	100.00	100.00	0.00	21717.00	22780.24	10125269.00	80.30	6861.00	5122.50
14	6	6	10834.00	17837.00	174.10	0	Spot (Block14, Row6, Column6)	1335.43	1320.50	273.07	0.00	0.20	987.00	1044.40	987.00	273.07	0.02	0.26	58.00	24.00	0.00	333.50	348.43	1127099.00	1.07	1136.04	1126.00
14	7	6	11136.00	17829.00	147.15	0	Spot (Block14, Row6, Column7)	6381.08	5496.50	3628.74	0.06	0.57	993.00	1046.59	993.00	274.05	0.02	0.26	100.00	99.00	0.00	4503.50	5388.08	3777599.00	19.47	2062.53	1793.00
14	8	6	11441.00	17845.00	145.35	0	Spot (Block14, Row6, Column8)	7195.05	6375.00	4315.94	0.05	0.60	984.00	1001.99	984.00	212.48	0.01	0.21	100.00	100.00	0.00	5391.00	6211.05	4137155.00	29.15	2151.40	1880.00
14	1	7	9331.00	18134.00	203.10	0	Spot (Block14, Row7, Column1)	1258.54	1219.00	270.78	0.01	0.22	907.00	970.58	907.00	212.59	0.03	0.22	64.00	32.00	0.00	312.00	351.54	1475014.00	1.35	1096.15	1106.00
14	2	7	9637.00	18114.00	205.35	0	Spot (Block14, Row7, Column2)	1152.52	1110.00	258.03	0.02	0.22	927.00	980.05	927.00	232.65	0.02	0.24	47.00	19.00	0.00	183.00	225.52	1380718.00	0.74	1073.46	1087.50
14	3	7	9926.00	18126.00	233.80	0	Spot (Block14, Row7, Column3)	1111.60	1082.00	219.13	0.01	0.20	907.00	957.62	907.00	209.27	0.02	0.22	40.00	22.00	0.00	175.00	204.60	1746318.00	0.74	970.98	897.50
14	4	7	10242.00	18143.00	189.35	0	Spot (Block14, Row7, Column4)	1147.27	1102.50	254.26	0.02	0.22	898.50	957.95	898.50	210.68	0.03	0.22	49.00	30.00	0.00	204.00	248.77	1163331.00	0.90	1060.67	1005.50
14	5	7	10543.00	18128.00	158.85	0	Spot (Block14, Row7, Column5)	1759.51	1699.00	422.82	0.02	0.24	979.50	1011.76	979.50	253.34	0.01	0.25	89.00	72.00	0.00	719.50	780.01	1224616.00	2.95	1264.88	1224.00
14	6	7	10831.00	18134.00	171.80	0	Spot (Block14, Row7, Column6)	6940.95	6999.00	2618.45	0.00	0.38	993.00	1036.05	993.00	268.43	0.02	0.26	100.00	100.00	0.00	6006.00	5947.95	5684641.00	22.00	2390.91	2338.00
14	7	7	11131.00	18135.00	103.60	0	Spot (Block14, Row7, Column7)	4218.39	4261.00	1209.27	0.00	0.29	986.00	1019.70	986.00	231.93	0.01	0.23	100.00	100.00	0.00	3275.00	3232.39	1160056.00	13.79	1856.56	1736.00
14	8	7	11441.00	18135.00	115.05	0	Spot (Block14, Row7, Column8)	1972.59	1906.00	487.07	0.01	0.25	978.00	998.12	978.00	211.52	0.01	0.21	99.00	91.00	0.00	928.00	994.59	686460.00	4.61	1338.58	1373.50
14	1	8	9341.00	18428.00	124.45	0	Spot (Block14, Row8, Column1)	1523.12	1496.00	334.68	0.01	0.22	895.00	938.76	895.00	189.86	0.02	0.20	92.00	74.00	0.00	601.00	628.12	621435.00	3.08	1117.26	1086.00
14	2	8	9635.00	18430.00	177.15	0	Spot (Block14, Row8, Column2)	1399.76	1338.00	322.77	0.02	0.23	907.00	950.49	907.00	192.97	0.02	0.20	80.00	56.00	0.00	431.00	492.76	1230393.00	2.33	1132.20	1120.00
14	3	8	9923.00	18431.00	145.90	0	Spot (Block14, Row8, Column3)	2227.52	2091.50	914.00	0.03	0.41	895.00	938.59	895.00	195.64	0.02	0.21	96.00	86.00	0.00	1196.50	1332.52	1296416.00	6.59	1299.75	1297.00
14	4	8	10229.00	18435.00	109.15	0	Spot (Block14, Row8, Column4)	7585.22	7427.50	2018.35	0.01	0.27	898.00	944.27	898.00	202.94	0.02	0.21	100.00	100.00	0.00	6529.50	6687.22	2290735.00	32.72	3276.07	2882.00
14	5	8	10530.00	18428.00	157.15	0	Spot (Block14, Row8, Column5)	1205.74	1172.50	245.71	0.01	0.20	913.00	965.26	913.00	209.79	0.02	0.22	54.00	29.00	0.00	259.50	292.74	817492.00	1.15	1055.91	981.00
14	6	8	10828.00	18437.00	119.10	0	Spot (Block14, Row8, Column6)	8119.96	7738.00	3116.64	0.02	0.38	984.00	1009.91	984.00	247.44	0.01	0.25	100.00	100.00	0.00	6754.00	7135.96	3061224.00	28.73	2544.20	2524.00
14	7	8	11126.00	18433.00	143.85	0	Spot (Block14, Row8, Column7)	2461.78	2313.50	804.24	0.03	0.33	974.00	990.45	974.00	217.48	0.01	0.22	99.00	92.00	0.00	1339.50	1487.78	1383523.00	6.77	1437.74	1421.00
14	8	8	11429.00	18435.00	95.00	0	Spot (Block14, Row8, Column8)	1381.67	1396.00	276.07	0.00	0.20	972.00	985.68	972.00	215.87	0.01	0.22	71.00	48.00	0.00	424.00	409.67	316403.00	1.83	1109.02	1090.50
15	1	1	13843.00	16339.00	153.35	0	Spot (Block15, Row1, Column1)	22235.64	19424.00	12489.39	0.06	0.56	413.00	455.87	413.00	109.22	0.04	0.24	100.00	100.00	0.00	19011.00	21822.64	14319755.00	199.40	4476.82	3439.00
15	2	1	14133.00	16347.00	149.60	0	Spot (Block15, Row1, Column2)	3482.29	3256.50	1650.78	0.03	0.47	397.00	420.41	397.00	91.69	0.02	0.22	100.00	100.00	0.00	2859.50	3085.29	2145093.00	33.39	1075.94	981.50
15	3	1	14436.00	16339.00	172.60	0	Spot (Block15, Row1, Column3)	594.04	557.00	202.96	0.03	0.34	391.00	400.25	391.00	72.51	0.01	0.18	75.00	52.00	0.00	166.00	203.04	494243.00	2.67	432.80	410.00
15	4	1	14756.00	16345.00	116.20	0	Spot (Block15, Row1, Column4)	2562.73	2454.00	729.03	0.02	0.28	394.00	397.60	394.00	65.37	0.00	0.16	100.00	100.00	0.00	2060.00	2168.73	907207.00	33.12	969.38	857.00
15	5	1	15039.00	16348.00	149.30	0	Spot (Block15, Row1, Column5)	878.55	795.00	363.56	0.04	0.41	395.00	397.01	395.00	63.26	0.00	0.16	91.00	85.00	0.00	400.00	483.55	531522.00	7.61	531.84	511.00
15	6	1	15349.00	16338.00	126.15	0	Spot (Block15, Row1, Column6)	2211.53	2181.50	805.60	0.01	0.36	394.00	411.45	394.00	117.69	0.02	0.29	100.00	100.00	0.00	1787.50	1817.53	942113.00	15.29	842.03	741.00
15	7	1	15644.00	16345.00	94.95	0	Spot (Block15, Row1, Column7)	3450.30	3189.50	1078.33	0.03	0.31	398.00	432.01	398.00	164.06	0.04	0.38	100.00	100.00	0.00	2791.50	3052.30	786668.00	18.40	1288.26	1275.00
15	8	1	15939.00	16346.00	108.45	0	Spot (Block15, Row1, Column8)	52852.40	57491.00	13185.94	0.04	0.25	403.00	483.46	403.00	453.88	0.08	0.94	100.00	100.00	32.46	57088.00	52449.40	16119983.00	115.38	12496.93	10100.00
15	1	2	13839.00	16641.00	147.00	-50	Spot (Block15, Row2, Column1)	435.11	404.00	73.68	0.03	0.17	397.00	418.61	397.00	86.84	0.02	0.21	31.00	6.00	0.00	7.00	38.11	256280.00	0.19	424.94	397.00
15	2	2	14139.00	16635.00	132.35	0	Spot (Block15, Row2, Column2)	614.94	584.00	132.93	0.02	0.22	387.00	380.14	387.00	61.71	0.01	0.16	96.00	72.00	0.00	197.00	227.94	289638.00	3.80	474.02	471.00
15	3	2	14457.00	16637.00	196.80	0	Spot (Block15, Row2, Column3)	439.64	408.50	68.29	0.03	0.16	376.00	364.74	376.00	54.38	0.01	0.15	40.00	35.00	0.00	32.50	63.64	487116.00	1.38	397.62	389.50
15	4	2	14741.00	16641.00	169.50	0	Spot (Block15, Row2, Column4)	490.36	479.00	94.66	0.01	0.19	384.00	373.61	384.00	59.83	0.01	0.16	61.00	32.00	0.00	95.00	106.36	392779.00	1.95	413.03	400.00
15	5	2	15040.00	16642.00	172.75	0	Spot (Block15, Row2, Column5)	821.91	799.50	204.99	0.01	0.25	389.00	380.70	389.00	58.78	0.01	0.15	99.00	99.00	0.00	410.50	432.91	685476.00	7.51	514.62	515.00
15	6	2	15340.00	16637.00	165.35	0	Spot (Block15, Row2, Column6)	496.91	486.00	95.39	0.01	0.19	394.00	399.47	394.00	74.48	0.01	0.19	64.00	27.00	0.00	92.00	102.91	378642.00	1.31	415.33	396.50
15	7	2	15641.00	16642.00	199.05	0	Spot (Block15, Row2, Column7)	516.76	503.00	115.55	0.01	0.22	394.00	398.15	394.00	63.87	0.00	0.16	66.00	39.00	0.00	109.00	122.76	582394.00	1.86	424.12	402.00
15	8	2	15940.00	16649.00	147.00	-50	Spot (Block15, Row2, Column8)	438.16	407.00	58.23	0.03	0.13	400.00	466.36	400.00	461.48	0.07	0.99	0.00	0.00	0.00	7.00	38.16	257639.00	-0.06	453.12	462.00
15	1	3	13842.00	16945.00	149.75	0	Spot (Block15, Row3, Column1)	745.83	703.00	199.01	0.03	0.27	393.00	396.88	393.00	62.26	0.00	0.16	99.00	86.00	0.00	310.00	352.83	460178.00	5.60	516.96	495.00
15	2	3	14138.00	16936.00	183.15	0	Spot (Block15, Row3, Column2)	450.88	417.00	87.50	0.03	0.19	384.00	376.49	384.00	58.22	0.01	0.15	43.00	15.00	0.00	33.00	66.88	423379.00	1.28	404.16	396.00
15	3	3	14434.00	16947.00	150.25	0	Spot (Block15, Row3, Column3)	1143.09	1028.50	465.99	0.05	0.41	378.00	368.32	378.00	62.04	0.01	0.17	100.00	100.00	0.00	650.50	765.09	708714.00	12.49	535.01	513.50
15	4	3	14740.00	16943.00	141.15	0	Spot (Block15, Row3, Column4)	2937.71	2656.00	1386.16	0.04	0.47	382.00	373.78	382.00	62.76	0.01	0.17	100.00	100.00	0.00	2274.00	2555.71	1580488.00	40.85	1048.51	823.00
15	5	3	15041.00	16940.00	139.45	0	Spot (Block15, Row3, Column5)	1394.68	1319.00	542.95	0.02	0.39	389.00	387.64	389.00	76.77	0.00	0.20	100.00	99.00	0.00	930.00	1005.68	734994.00	13.12	687.95	636.00
15	6	3	15341.00	16943.00	195.45	0	Spot (Block15, Row3, Column6)	3077.36	2621.00	1602.10	0.07	0.52	395.00	407.53	395.00	88.98	0.01	0.22	100.00	100.00	0.00	2226.00	2682.36	3329707.00	30.01	1120.06	1064.00
15	7	3	15639.00	16950.00	164.45	0	Spot (Block15, Row3, Column7)	674.92	605.50	210.63	0.05	0.31	393.00	401.47	393.00	76.94	0.01	0.19	89.00	68.00	0.00	212.50	281.92	507542.00	3.55	456.27	441.00
15	8	3	15938.00	16961.00	154.05	0	Spot (Block15, Row3, Column8)	1837.75	1746.50	712.81	0.02	0.39	397.00	407.76	397.00	63.60	0.01	0.16	100.00	99.00	0.00	1349.50	1440.75	1194540.00	22.48	832.33	751.00
15	1	4	13834.00	17239.00	145.90	0	Spot (Block15, Row4, Column1)	3033.05	2681.50	1517.29	0.05	0.50	394.00	398.77	394.00	64.78	0.01	0.16	100.00	100.00	0.00	2287.50	2639.05	1771300.00	40.67	982.76	875.50
15	2	4	14145.00	17250.00	161.20	0	Spot (Block15, Row4, Column2)	767.88	722.00	223.77	0.03	0.29	387.00	383.32	387.00	67.42	0.00	0.18	97.00	89.00	0.00	335.00	380.88	553642.00	5.70	497.66	497.50
15	3	4	14437.00	17245.00	144.05	0	Spot (Block15, Row4, Column3)	10687.14	9989.50	5471.95	0.03	0.51	383.00	374.99	383.00	72.79	0.01	0.19	100.00	100.00	0.00	9606.50	10304.14	6006174.00	141.68	2561.72	2077.00
15	4	4	14735.00	17260.00	244.80	0	Spot (Block15, Row4, Column4)	424.47	398.00	70.17	0.03	0.17	382.00	369.88	382.00	61.80	0.01	0.17	29.00	15.00	0.00	16.00	42.47	739003.00	0.88	388.79	389.00
15	5	4	15038.00	17246.00	147.00	-50	Spot (Block15, Row4, Column5)	418.19	405.00	84.60	0.01	0.20	387.00	378.20	387.00	62.64	0.01	0.17	32.00	10.00	0.00	18.00	31.19	245479.00	0.64	381.54	395.00
15	6	4	15340.00	17254.00	184.80	0	Spot (Block15, Row4, Column6)	846.71	826.50	191.63	0.01	0.23	392.00	390.44	392.00	72.38	0.00	0.19	99.00	98.00	0.00	434.50	454.71	814538.00	6.30	527.49	502.00
15	7	4	15634.00	17244.00	164.25	0	Spot (Block15, Row4, Column7)	665.48	611.00	199.85	0.04	0.30	390.50	387.91	390.50	61.92	0.00	0.16	89.00	76.00	0.00	220.50	274.98	498447.00	4.48	462.69	432.00
15	8	4	15950.00	17257.00	147.95	0	Spot (Block15, Row4, Column8)	509.27	496.00	93.63	0.01	0.18	394.00	401.71	394.00	62.78	0.01	0.16	71.00	33.00	0.00	102.00	115.27	302509.00	1.71	431.74	403.00
15	1	5	13840.00	17551.00	111.65	0	Spot (Block15, Row5, Column1)	4431.38	4140.50	1471.48	0.03	0.33	395.00	407.93	395.00	85.44	0.01	0.21	100.00	100.00	0.00	3745.50	4036.38	1453494.00	47.09	1563.37	1376.00
15	2	5	14142.00	17546.00	153.10	0	Spot (Block15, Row5, Column2)	1967.69	1848.00	735.61	0.03	0.37	393.00	392.58	393.00	75.35	0.00	0.19	100.00	100.00	0.00	1455.00	1574.69	1263254.00	20.91	749.66	708.50
15	3	5	14435.00	17543.00	160.10	0	Spot (Block15, Row5, Column3)	1827.35	1588.00	842.59	0.06	0.46	388.00	382.35	388.00	74.45	0.01	0.19	100.00	100.00	0.00	1200.00	1439.35	1295593.00	19.41	678.86	638.00
15	4	5	14734.00	17548.00	155.70	0	Spot (Block15, Row5, Column4)	933.70	854.00	346.51	0.04	0.37	381.00	368.69	381.00	63.92	0.01	0.17	97.00	95.00	0.00	473.00	552.70	622781.00	8.84	485.74	483.00
15	5	5	15042.00	17550.00	140.65	0	Spot (Block15, Row5, Column5)	9618.12	9201.00	4891.97	0.02	0.51	387.00	379.19	387.00	71.10	0.01	0.19	100.00	100.00	0.00	8814.00	9231.12	5126457.00	129.95	2600.06	2032.00
15	6	5	15342.00	17550.00	180.10	0	Spot (Block15, Row5, Column6)	480.70	489.00	87.25	0.01	0.18	390.00	384.97	390.00	69.83	0.01	0.18	63.00	16.00	0.00	99.00	90.70	436477.00	1.37	419.51	404.00
15	7	5	15641.00	17546.00	170.25	0	Spot (Block15, Row5, Column7)	956.33	883.50	264.82	0.03	0.28	391.00	390.80	391.00	66.07	0.00	0.17	100.00	98.00	0.00	492.50	565.33	774630.00	8.56	561.06	534.00
15	8	5	15936.00	17552.00	146.50	0	Spot (Block15, Row5, Column8)	1077.93	995.50	427.12	0.03	0.40	396.00	400.49	396.00	61.11	0.00	0.15	99.00	98.00	0.00	599.50	681.93	635981.00	11.09	574.72	528.00
15	1	6	13835.00	17842.00	196.30	0	Spot (Block15, Row6, Column1)	2910.79	2378.00	1580.51	0.09	0.54	396.00	414.13	396.00	97.30	0.02	0.23	100.00	100.00	0.00	1982.00	2514.79	3172762.00	25.66	1068.09	1005.00
15	2	6	14138.00	17842.00	213.25	0	Spot (Block15, Row6, Column2)	595.85	588.00	136.43	0.01	0.23	393.00	395.74	393.00	80.83	0.00	0.20	85.00	59.00	0.00	195.00	202.85	769838.00	2.48	454.09	463.00
15	3	6	14429.00	17841.00	144.85	0	Spot (Block15, Row6, Column3)	2942.70	2599.00	1444.87	0.05	0.49	388.00	377.97	388.00	62.91	0.01	0.17	100.00	100.00	0.00	2211.00	2554.70	1686167.00	40.77	923.03	769.00
15	4	6	14746.00	17844.00	164.30	0	Spot (Block15, Row6, Column4)	500.56	485.00	93.03	0.01	0.19	386.00	374.71	386.00	60.39	0.01	0.16	69.00	32.00	0.00	99.00	114.56	375420.00	2.08	417.23	405.00
15	5	6	15039.00	17842.00	105.45	0	Spot (Block15, Row6, Column5)	7465.70	7458.00	2329.70	0.00	0.31	390.00	385.09	390.00	68.74	0.01	0.18	100.00	100.00	0.00	7068.00	7075.70	2120259.00	103.01	2337.17	1854.00
15	6	6	15336.00	17845.00	175.95	0	Spot (Block15, Row6, Column6)	464.83	472.50	87.41	0.01	0.19	390.00	381.00	390.00	60.71	0.01	0.16	53.00	20.00	0.00	82.50	74.83	401611.00	1.38	438.80	412.00
15	7	6	15642.00	17845.00	154.70	0	Spot (Block15, Row6, Column7)	898.67	828.50	310.98	0.04	0.35	395.00	395.92	395.00	59.93	0.00	0.15	98.00	96.00	0.00	433.50	503.67	589527.00	8.39	527.88	495.00
15	8	6	15946.00	17857.00	148.15	0	Spot (Block15, Row6, Column8)	967.37	880.00	378.94	0.04	0.39	396.00	403.36	396.00	58.69	0.01	0.15	99.00	88.00	0.00	484.00	571.37	584290.00	9.61	549.86	509.50
15	1	7	13837.00	18145.00	164.50	0	Spot (Block15, Row7, Column1)	1032.55	969.00	345.91	0.03	0.34	398.00	412.00	398.00	81.84	0.02	0.20	100.00	95.00	0.00	571.00	634.55	772345.00	7.58	545.70	521.50
15	2	7	14113.00	18140.00	155.55	0	Spot (Block15, Row7, Column2)	475.40	482.00	81.88	0.01	0.17	392.00	392.28	392.00	64.55	0.00	0.16	56.00	17.00	0.00	90.00	83.40	317092.00	1.29	424.25	410.00
15	3	7	14437.00	18144.00	147.00	-50	Spot (Block15, Row7, Column3)	439.57	404.00	76.35	0.04	0.17	390.00	383.64	390.00	59.45	0.01	0.15	36.00	14.00	0.00	14.00	49.57	258469.00	0.94	435.80	415.00
15	4	7	14714.00	18142.00	192.25	0	Spot (Block15, Row7, Column4)	434.37	399.00	79.82	0.04	0.18	390.00	386.84	390.00	85.90	0.00	0.22	36.00	4.00	0.00	9.00	44.37	453914.00	0.55	388.97	388.50
15	5	7	15050.00	18146.00	165.50	0	Spot (Block15, Row7, Column5)	477.11	485.00	86.48	0.01	0.18	390.00	390.24	390.00	90.41	0.00	0.23	55.00	9.00	0.00	95.00	87.11	364033.00	0.96	418.51	398.50
15	6	7	15334.00	18146.00	179.00	0	Spot (Block15, Row7, Column6)	711.06	700.00	193.83	0.01	0.27	394.00	395.80	394.00	71.73	0.00	0.18	94.00	77.00	0.00	306.00	317.06	639240.00	4.40	474.68	474.00
15	7	7	15632.00	18146.00	96.10	0	Spot (Block15, Row7, Column7)	2082.45	2026.00	592.26	0.01	0.28	395.00	396.70	395.00	59.87	0.00	0.15	100.00	100.00	0.00	1631.00	1687.45	481046.00	28.16	932.56	895.00
15	8	7	15937.00	18149.00	147.00	-50	Spot (Block15, Row7, Column8)	509.89	430.00	211.47	0.07	0.41	395.00	403.69	395.00	59.71	0.01	0.15	46.00	24.00	0.00	35.00	114.89	299818.00	1.78	402.95	395.50
15	1	8	13847.00	18436.00	120.40	0	Spot (Block15, Row8, Column1)	889.79	800.00	295.23	0.05	0.33	397.00	408.27	397.00	66.53	0.01	0.16	99.00	98.00	0.00	403.00	492.79	339900.00	7.24	571.96	548.50
15	2	8	14126.00	18441.00	153.90	0	Spot (Block15, Row8, Column2)	504.98	492.00	94.96	0.01	0.19	392.00	392.52	392.00	62.01	0.00	0.16	72.00	32.00	0.00	100.00	112.98	327730.00	1.81	441.13	410.00
15	3	8	14436.00	18441.00	147.25	0	Spot (Block15, Row8, Column3)	653.71	611.00	165.81	0.03	0.25	392.00	394.16	392.00	59.99	0.00	0.15	93.00	75.00	0.00	219.00	261.71	385037.00	4.33	498.06	486.00
15	4	8	14730.00	18441.00	109.00	0	Spot (Block15, Row8, Column4)	2925.55	2967.00	724.96	0.01	0.25	391.50	395.09	391.50	88.74	0.00	0.22	100.00	100.00	0.00	2575.50	2534.05	903995.00	28.52	1062.62	932.00
15	5	8	15029.00	18443.00	199.10	0	Spot (Block15, Row8, Column5)	461.43	472.00	73.42	0.01	0.16	392.00	394.30	392.00	98.00	0.00	0.25	42.00	2.00	0.00	80.00	69.43	515881.00	0.69	411.14	391.00
15	6	8	15337.00	18451.00	125.05	0	Spot (Block15, Row8, Column6)	5132.27	4881.00	1932.48	0.02	0.38	394.00	406.99	394.00	87.55	0.01	0.22	100.00	100.00	0.00	4487.00	4738.27	2124761.00	53.98	1538.77	1487.00
15	7	8	15626.00	18444.00	162.35	0	Spot (Block15, Row8, Column7)	675.43	657.50	170.97	0.01	0.25	395.00	401.12	395.00	72.31	0.01	0.18	90.00	73.00	0.00	262.50	280.43	493062.00	3.79	465.31	470.00
15	8	8	15932.00	18452.00	88.90	0	Spot (Block15, Row8, Column8)	769.31	752.50	210.34	0.01	0.27	396.00	403.56	396.00	57.76	0.01	0.14	93.00	89.00	0.00	356.50	373.31	152323.00	6.33	547.00	511.00
16	1	1	18342.00	16350.00	152.85	0	Spot (Block16, Row1, Column1)	21956.50	19570.00	11626.61	0.05	0.53	219.00	233.39	219.00	71.72	0.03	0.31	100.00	100.00	0.00	19351.00	21737.50	14074119.00	302.88	4192.66	2924.00
16	2	1	18642.00	16358.00	149.55	0	Spot (Block16, Row1, Column2)	641.89	605.00	226.74	0.03	0.35	212.00	222.39	212.00	55.47	0.02	0.25	99.00	98.00	0.00	393.00	429.89	393477.00	7.56	323.76	308.00
16	3	1	18936.00	16359.00	157.35	0	Spot (Block16, Row1, Column3)	484.79	450.00	177.41	0.03	0.37	209.00	210.94	209.00	22.08	0.00	0.10	100.00	98.00	0.00	241.00	275.79	331113.00	12.40	274.36	274.50
16	4	1	19255.00	16358.00	116.30	0	Spot (Block16, Row1, Column4)	498.37	493.00	85.35	0.00	0.17	209.00	211.74	209.00	23.31	0.01	0.11	100.00	100.00	0.00	284.00	289.37	177918.00	12.29	313.63	293.00
16	5	1	19540.00	16354.00	146.50	0	Spot (Block16, Row1, Column5)	1719.55	1483.00	1088.21	0.06	0.63	213.00	215.99	213.00	24.84	0.01	0.11	100.00	100.00	0.00	1270.00	1506.55	1004216.00	60.54	479.99	438.00
16	6	1	19850.00	16352.00	125.10	0	Spot (Block16, Row1, Column6)	1575.39	1511.00	625.70	0.02	0.40	210.00	212.81	210.00	24.13	0.01	0.11	100.00	100.00	0.00	1301.00	1365.39	653788.00	56.47	546.66	555.00
16	7	1	20146.00	16353.00	88.65	0	Spot (Block16, Row1, Column7)	1244.93	1178.00	476.04	0.02	0.38	206.00	218.78	206.00	119.49	0.03	0.55	100.00	95.00	0.00	972.00	1038.93	241516.00	8.59	509.23	432.00
16	8	1	20439.00	16359.00	109.40	0	Spot (Block16, Row1, Column8)	49789.88	51051.00	13543.19	0.01	0.27	204.00	224.68	204.00	140.32	0.04	0.62	100.00	100.00	22.22	50847.00	49585.88	15235704.00	353.22	11796.70	9030.00
16	1	2	18339.00	16652.00	147.00	-50	Spot (Block16, Row2, Column1)	237.45	224.50	33.36	0.02	0.14	218.00	228.30	218.00	54.87	0.02	0.24	22.00	0.00	0.00	6.50	19.45	139618.00	0.17	221.21	219.00
16	2	2	18643.00	16654.00	129.95	0	Spot (Block16, Row2, Column2)	732.54	701.50	198.16	0.02	0.27	214.00	218.49	214.00	24.47	0.01	0.11	100.00	100.00	0.00	487.50	518.54	331108.00	21.01	362.56	360.00
16	3	2	18945.00	16648.00	144.50	0	Spot (Block16, Row2, Column3)	282.77	288.00	39.53	0.01	0.14	212.00	216.24	212.00	25.19	0.01	0.12	88.00	74.00	0.00	76.00	70.77	161746.00	2.64	235.73	225.50
16	4	2	19235.00	16653.00	172.85	0	Spot (Block16, Row2, Column4)	459.61	468.50	102.73	0.01	0.22	213.00	217.92	213.00	26.53	0.01	0.12	100.00	100.00	0.00	255.50	246.61	382394.00	9.11	289.82	291.00
16	5	2	19542.00	16651.00	182.70	0	Spot (Block16, Row2, Column5)	481.75	483.00	94.91	0.00	0.20	213.00	217.46	213.00	25.67	0.01	0.12	100.00	99.00	0.00	270.00	268.75	450915.00	10.30	301.00	292.00
16	6	2	19835.00	16656.00	159.50	0	Spot (Block16, Row2, Column6)	350.43	352.50	57.96	0.00	0.17	211.00	219.10	211.00	39.27	0.02	0.18	98.00	88.00	0.00	141.50	139.43	245301.00	3.34	258.20	254.50
16	7	2	20146.00	16664.00	153.00	0	Spot (Block16, Row2, Column7)	388.05	373.00	128.26	0.02	0.33	202.00	204.69	202.00	20.95	0.01	0.10	95.00	93.00	0.00	171.00	186.05	249904.00	8.75	247.48	245.00
16	8	2	20404.00	16664.00	171.45	0	Spot (Block16, Row2, Column8)	215.74	215.00	12.81	0.00	0.06	201.00	211.65	201.00	88.73	0.02	0.42	0.00	0.00	0.00	14.00	14.74	176475.00	0.05	208.94	209.00
16	1	3	18339.00	16955.00	147.60	0	Spot (Block16, Row3, Column1)	1041.78	905.00	527.17	0.06	0.51	216.00	220.81	216.00	23.47	0.01	0.11	100.00	100.00	0.00	689.00	825.78	617778.00	34.98	426.22	313.50
16	2	3	18638.00	16953.00	147.00	-50	Spot (Block16, Row3, Column2)	232.89	222.00	28.43	0.02	0.12	216.00	222.67	216.00	29.99	0.01	0.13	30.00	12.00	0.00	6.00	16.89	136939.00	0.34	237.24	230.00
16	3	3	18937.00	16955.00	155.05	0	Spot (Block16, Row3, Column3)	617.66	562.50	248.37	0.04	0.40	214.00	219.10	214.00	26.12	0.01	0.12	100.00	100.00	0.00	348.50	403.66	407657.00	15.26	308.73	300.00
16	4	3	19244.00	16955.00	144.65	0	Spot (Block16, Row3, Column4)	1303.37	1198.50	606.34	0.04	0.47	216.00	221.72	216.00	26.32	0.01	0.12	100.00	100.00	0.00	982.50	1087.37	742921.00	41.09	448.52	375.00
16	5	3	19541.00	16954.00	144.15	0	Spot (Block16, Row3, Column5)	742.43	736.00	263.99	0.00	0.36	215.00	226.64	215.00	44.44	0.02	0.20	100.00	99.00	0.00	521.00	527.43	422445.00	11.61	337.02	302.00
16	6	3	19842.00	16953.00	202.10	0	Spot (Block16, Row3, Column6)	2472.38	2143.00	1189.50	0.06	0.48	214.00	233.98	214.00	59.25	0.04	0.25	100.00	100.00	0.00	1929.00	2258.38	2860547.00	37.78	778.28	781.00
16	7	3	20142.00	16959.00	149.25	0	Spot (Block16, Row3, Column7)	708.89	665.50	336.50	0.03	0.47	205.00	214.47	205.00	42.00	0.02	0.20	100.00	99.00	0.00	460.50	503.89	433840.00	11.77	305.77	284.00
16	8	3	20443.00	16970.00	147.95	0	Spot (Block16, Row3, Column8)	778.81	756.00	292.73	0.01	0.38	200.00	201.77	200.00	19.28	0.00	0.10	100.00	100.00	0.00	556.00	578.81	464949.00	29.93	358.33	306.00
16	1	4	18338.00	17249.00	145.40	0	Spot (Block16, Row4, Column1)	1369.95	1224.50	628.78	0.05	0.46	220.00	226.91	220.00	31.39	0.01	0.14	100.00	100.00	0.00	1004.50	1149.95	786353.00	36.41	495.39	437.00
16	2	4	18649.00	17261.00	140.90	0	Spot (Block16, Row4, Column2)	1768.20	1789.00	535.14	0.01	0.30	220.00	231.94	220.00	40.55	0.02	0.17	100.00	100.00	0.00	1569.00	1548.20	953059.00	37.89	594.67	590.00
16	3	4	18940.00	17255.00	145.75	0	Spot (Block16, Row4, Column3)	5564.59	5220.00	2763.62	0.03	0.50	217.00	230.39	217.00	44.29	0.03	0.19	100.00	100.00	0.00	5003.00	5347.59	3244158.00	120.45	1322.00	1015.00
16	4	4	19215.00	17221.00	159.30	0	Spot (Block16, Row4, Column4)	247.69	242.00	30.60	0.01	0.12	213.00	216.90	213.00	24.04	0.01	0.11	54.00	37.00	0.00	29.00	34.69	172390.00	1.28	225.24	219.50
16	5	4	19500.00	17228.00	183.45	0	Spot (Block16, Row4, Column5)	240.09	237.00	22.07	0.01	0.09	211.00	215.00	211.00	24.04	0.01	0.11	52.00	24.00	0.00	26.00	29.09	226888.00	1.04	228.44	224.50
16	6	4	19838.00	17261.00	181.95	0	Spot (Block16, Row4, Column6)	752.22	753.00	173.50	0.00	0.23	211.00	221.45	211.00	43.75	0.02	0.20	100.00	100.00	0.00	542.00	541.22	698816.00	12.13	371.56	350.00
16	7	4	20137.00	17261.00	147.15	0	Spot (Block16, Row4, Column7)	691.29	610.50	374.94	0.05	0.54	207.00	211.23	207.00	26.53	0.01	0.13	100.00	100.00	0.00	403.50	484.29	410628.00	18.09	321.25	294.00
16	8	4	20447.00	17266.00	165.30	0	Spot (Block16, Row4, Column8)	354.08	360.50	76.62	0.01	0.22	199.00	199.52	199.00	19.33	0.00	0.10	98.00	96.00	0.00	161.50	155.08	267687.00	8.00	236.90	229.00
16	1	5	18346.00	17556.00	108.80	0	Spot (Block16, Row5, Column1)	1077.86	1075.50	249.55	0.00	0.23	221.00	231.78	221.00	48.25	0.02	0.21	100.00	100.00	0.00	854.50	856.86	331981.00	17.53	490.23	454.00
16	2	5	18641.00	17561.00	148.00	0	Spot (Block16, Row5, Column2)	827.94	838.50	276.61	0.01	0.33	220.00	231.01	220.00	42.97	0.02	0.19	100.00	99.00	0.00	618.50	607.94	498418.00	13.89	371.56	352.00
16	3	5	18939.00	17551.00	151.85	0	Spot (Block16, Row5, Column3)	5265.83	4490.00	2914.17	0.07	0.55	217.00	232.33	217.00	50.18	0.03	0.22	100.00	100.00	0.00	4273.00	5048.83	3312210.00	100.30	1137.15	994.00
16	4	5	19235.00	17555.00	151.70	0	Spot (Block16, Row5, Column4)	569.08	517.50	204.55	0.04	0.36	213.00	223.28	213.00	44.88	0.02	0.20	99.00	96.00	0.00	304.50	356.08	359660.00	7.71	299.06	287.00
16	5	5	19544.00	17556.00	143.35	0	Spot (Block16, Row5, Column5)	8626.11	8105.00	4431.15	0.03	0.51	208.00	215.88	208.00	37.58	0.02	0.17	100.00	100.00	0.00	7897.00	8418.11	4839249.00	223.78	1851.77	1495.00
16	6	5	19840.00	17555.00	164.60	0	Spot (Block16, Row5, Column6)	344.57	324.00	64.54	0.03	0.19	209.00	213.45	209.00	27.14	0.01	0.13	99.00	95.00	0.00	115.00	135.57	259464.00	4.83	250.18	245.00
16	7	5	20143.00	17556.00	177.60	0	Spot (Block16, Row5, Column7)	899.73	865.00	301.09	0.02	0.33	206.00	211.79	206.00	29.73	0.01	0.14	100.00	100.00	0.00	659.00	693.73	798063.00	23.14	399.93	391.00
16	8	5	20442.00	17562.00	146.80	0	Spot (Block16, Row5, Column8)	1495.80	1244.50	1224.29	0.08	0.82	198.00	201.29	198.00	25.89	0.01	0.13	100.00	100.00	0.00	1046.50	1297.80	882521.00	50.00	436.42	367.50
16	1	6	18334.00	17852.00	203.80	0	Spot (Block16, Row6, Column1)	2384.49	1886.00	1269.23	0.10	0.53	220.00	242.72	220.00	65.76	0.04	0.27	100.00	100.00	0.00	1666.00	2164.49	2806540.00	32.57	777.56	765.00
16	2	6	18639.00	17858.00	192.05	0	Spot (Block16, Row6, Column2)	695.30	661.00	232.29	0.02	0.33	217.00	229.93	217.00	48.44	0.03	0.21	100.00	99.00	0.00	444.00	478.30	723114.00	9.61	366.46	369.50
16	3	6	18928.00	17853.00	144.65	0	Spot (Block16, Row6, Column3)	2795.15	2533.00	1541.24	0.04	0.55	217.00	225.99	217.00	40.91	0.02	0.18	100.00	100.00	0.00	2316.00	2578.15	1584848.00	62.79	857.85	628.00
16	4	6	19235.00	17844.00	166.15	0	Spot (Block16, Row6, Column4)	266.27	269.00	39.20	0.00	0.15	214.00	220.00	214.00	30.78	0.01	0.14	63.00	44.00	0.00	55.00	52.27	203696.00	1.50	231.78	228.50
16	5	6	19543.00	17858.00	108.10	0	Spot (Block16, Row6, Column5)	5410.90	5363.00	2030.98	0.00	0.38	207.00	213.44	207.00	35.48	0.01	0.17	100.00	100.00	0.00	5156.00	5203.90	1639502.00	146.49	1373.45	980.00
16	6	6	19829.00	17862.00	181.15	0	Spot (Block16, Row6, Column6)	284.02	281.00	58.99	0.00	0.21	204.00	206.81	204.00	25.68	0.01	0.12	77.00	64.00	0.00	77.00	80.02	261587.00	3.01	218.47	214.00
16	7	6	20144.00	17856.00	148.20	0	Spot (Block16, Row6, Column7)	1122.23	1006.00	606.36	0.05	0.54	201.00	204.86	201.00	27.60	0.01	0.13	100.00	100.00	0.00	805.00	921.23	673339.00	33.23	412.76	357.00
16	8	6	20443.00	17865.00	147.15	0	Spot (Block16, Row6, Column8)	1170.36	1027.00	652.85	0.06	0.56	197.00	198.75	197.00	22.22	0.00	0.11	100.00	100.00	0.00	830.00	973.36	691685.00	43.73	405.66	363.00
16	1	7	18338.00	18156.00	155.20	0	Spot (Block16, Row7, Column1)	2570.85	2506.00	1138.28	0.01	0.44	214.00	231.59	214.00	59.06	0.03	0.26	100.00	100.00	0.00	2292.00	2356.85	1696764.00	39.61	654.23	626.50
16	2	7	18635.00	18152.00	158.45	0	Spot (Block16, Row7, Column2)	285.93	288.00	29.51	0.00	0.10	214.00	222.70	214.00	39.18	0.02	0.18	89.00	37.00	0.00	74.00	71.93	199008.00	1.61	243.78	235.50
16	3	7	18919.00	18170.00	190.50	0	Spot (Block16, Row7, Column3)	234.93	230.00	20.95	0.01	0.09	212.00	214.09	212.00	19.52	0.00	0.09	45.00	20.00	0.00	18.00	22.93	240100.00	1.07	221.51	218.00
16	4	7	19212.00	18167.00	127.20	0	Spot (Block16, Row7, Column4)	245.04	229.00	34.41	0.03	0.14	209.00	209.98	209.00	18.85	0.00	0.09	53.00	37.00	0.00	20.00	36.04	105857.00	1.86	226.74	220.00
16	5	7	19558.00	18148.00	135.90	0	Spot (Block16, Row7, Column5)	372.50	388.00	50.84	0.02	0.14	204.00	208.10	204.00	27.33	0.01	0.13	99.00	98.00	0.00	184.00	168.50	185131.00	6.02	268.91	280.00
16	6	7	19839.00	18157.00	170.20	0	Spot (Block16, Row7, Column6)	767.64	764.00	201.86	0.00	0.26	206.00	215.90	206.00	41.13	0.02	0.19	100.00	100.00	0.00	558.00	561.64	618717.00	13.41	364.11	349.50
16	7	7	20133.00	18163.00	146.80	0	Spot (Block16, Row7, Column7)	1205.27	1089.00	575.89	0.04	0.48	201.00	206.09	201.00	28.63	0.01	0.14	100.00	100.00	0.00	888.00	1004.27	705082.00	34.90	510.09	381.00
16	8	7	20443.00	18160.00	119.35	0	Spot (Block16, Row7, Column8)	893.61	889.00	209.64	0.00	0.23	191.00	192.14	191.00	21.21	0.00	0.11	100.00	100.00	0.00	698.00	702.61	336892.00	33.07	435.77	403.00
16	1	8	18344.00	18447.00	121.10	0	Spot (Block16, Row8, Column1)	577.67	586.00	125.78	0.01	0.22	207.00	214.80	207.00	38.26	0.02	0.18	100.00	100.00	0.00	379.00	370.67	225291.00	9.48	324.13	305.00
16	2	8	18632.00	18450.00	166.25	0	Spot (Block16, Row8, Column2)	301.43	295.00	48.69	0.01	0.16	205.00	206.33	205.00	17.90	0.00	0.09	97.00	91.00	0.00	90.00	96.43	230899.00	5.31	239.47	234.00
16	3	8	18931.00	18455.00	151.05	0	Spot (Block16, Row8, Column3)	629.37	476.00	341.23	0.12	0.54	205.00	205.93	205.00	17.97	0.00	0.09	100.00	100.00	0.00	271.00	424.37	394614.00	23.56	295.71	288.00
16	4	8	19226.00	18454.00	105.70	0	Spot (Block16, Row8, Column4)	1224.07	1173.00	365.54	0.02	0.30	204.00	205.01	204.00	18.24	0.00	0.09	100.00	100.00	0.00	969.00	1020.07	352531.00	55.85	552.05	529.50
16	5	8	19536.00	18456.00	147.00	-50	Spot (Block16, Row8, Column5)	213.93	212.00	18.83	0.00	0.09	197.50	201.94	197.50	37.48	0.01	0.19	15.00	0.00	0.00	14.50	16.43	126434.00	0.32	208.13	206.00
16	6	8	19836.00	18462.00	131.95	0	Spot (Block16, Row8, Column6)	3550.35	3600.00	1424.18	0.01	0.40	204.00	213.75	204.00	50.24	0.02	0.24	100.00	100.00	0.00	3396.00	3346.35	1654464.00	66.41	989.35	949.00
16	7	8	20135.00	18453.00	148.05	0	Spot (Block16, Row8, Column7)	473.28	483.00	139.38	0.01	0.29	200.00	204.96	200.00	38.06	0.01	0.19	100.00	98.00	0.00	283.00	273.28	282546.00	7.05	273.65	271.00
16	8	8	20440.00	18458.00	83.45	0	Spot (Block16, Row8, Column8)	438.91	463.50	75.56	0.02	0.17	188.00	188.77	188.00	17.75	0.00	0.09	100.00	99.00	0.00	275.50	250.91	75492.00	14.09	286.28	280.00
17	1	1	4823.00	20814.00	148.60	0	Spot (Block17, Row1, Column1)	19531.12	17566.00	10482.86	0.05	0.54	607.00	652.48	607.00	111.69	0.03	0.17	100.00	100.00	0.00	16959.00	18924.12	11757731.00	169.03	4827.31	3851.50
17	2	1	5118.00	20827.00	144.85	0	Spot (Block17, Row1, Column2)	2986.36	2423.00	1916.16	0.09	0.64	601.00	637.02	601.00	96.35	0.03	0.15	100.00	100.00	0.00	1822.00	2385.36	1696255.00	24.38	1192.85	1043.00
17	3	1	5428.00	20822.00	192.50	0	Spot (Block17, Row1, Column3)	793.49	800.00	140.71	0.00	0.18	601.00	633.44	601.00	97.16	0.02	0.15	67.00	52.00	0.00	199.00	192.49	828407.00	1.65	692.48	690.00
17	4	1	5734.00	20820.00	118.00	0	Spot (Block17, Row1, Column4)	1675.16	1653.00	405.94	0.01	0.24	620.00	657.63	620.00	113.67	0.03	0.17	100.00	100.00	0.00	1033.00	1055.16	613110.00	8.95	978.84	985.50
17	5	1	6020.00	20819.00	148.05	0	Spot (Block17, Row1, Column5)	1595.11	1372.00	608.28	0.07	0.38	684.00	676.70	684.00	122.84	0.00	0.18	100.00	93.00	0.00	688.00	911.11	945899.00	7.48	938.11	927.00
17	6	1	6339.00	20814.00	124.45	0	Spot (Block17, Row1, Column6)	2785.20	2559.00	1084.16	0.04	0.39	687.00	677.28	687.00	117.46	0.01	0.17	100.00	100.00	0.00	1872.00	2098.20	1153072.00	17.95	1204.98	1088.00
17	7	1	6626.00	20821.00	85.25	0	Spot (Block17, Row1, Column7)	2151.58	2221.00	446.51	0.01	0.21	688.00	700.66	688.00	169.81	0.01	0.24	100.00	100.00	0.00	1533.00	1463.58	380830.00	8.54	1200.23	1160.00
17	8	1	6927.00	20825.00	107.00	0	Spot (Block17, Row1, Column8)	45376.83	44751.50	13769.37	0.01	0.30	702.00	762.56	702.00	210.88	0.04	0.28	100.00	100.00	11.15	44049.50	44674.83	13431541.00	211.57	10953.57	9218.50
17	1	2	4852.00	21105.00	145.95	0	Spot (Block17, Row2, Column1)	723.45	709.00	91.48	0.01	0.13	601.00	638.86	601.00	99.16	0.03	0.16	58.00	24.00	0.00	108.00	122.45	420323.00	0.85	692.99	697.00
17	2	2	5124.00	21122.00	137.65	0	Spot (Block17, Row2, Column2)	984.45	915.50	211.99	0.03	0.22	598.00	620.27	598.00	81.86	0.02	0.13	99.00	88.00	0.00	317.50	386.45	506005.00	4.45	733.26	719.50
17	3	2	5418.00	21121.00	174.25	0	Spot (Block17, Row2, Column3)	770.87	773.00	132.35	0.00	0.17	595.00	616.48	595.00	91.06	0.02	0.15	61.00	48.00	0.00	178.00	175.87	652928.00	1.70	693.14	673.00
17	4	2	5728.00	21125.00	213.75	0	Spot (Block17, Row2, Column4)	808.72	788.00	154.36	0.01	0.19	603.00	642.72	603.00	113.79	0.03	0.18	63.00	36.00	0.00	185.00	205.72	1053765.00	1.46	716.36	691.00
17	5	2	6023.00	21120.00	154.60	0	Spot (Block17, Row2, Column5)	6723.92	6314.00	2702.18	0.03	0.40	625.50	664.29	625.50	128.16	0.03	0.19	100.00	100.00	0.00	5688.50	6098.42	4417613.00	47.28	1930.70	1716.00
17	6	2	6315.00	21122.00	185.70	0	Spot (Block17, Row2, Column6)	799.53	795.00	146.25	0.00	0.18	682.00	695.10	682.00	195.15	0.01	0.28	31.00	4.00	0.00	113.00	117.53	775544.00	0.54	702.52	685.50
17	7	2	6631.00	21120.00	167.35	0	Spot (Block17, Row2, Column7)	837.90	788.00	173.21	0.03	0.21	684.00	679.65	684.00	122.10	0.00	0.18	42.00	25.00	0.00	104.00	153.90	649376.00	1.30	768.91	724.50
17	8	2	6952.00	21115.00	218.05	0	Spot (Block17, Row2, Column8)	818.26	788.00	154.78	0.02	0.19	697.00	745.02	697.00	189.61	0.03	0.25	36.00	4.00	0.00	91.00	121.26	1111199.00	0.39	757.30	704.50
17	1	3	4822.00	21415.00	146.50	0	Spot (Block17, Row3, Column1)	1402.47	1284.00	436.77	0.04	0.31	599.00	627.12	599.00	85.95	0.02	0.14	99.00	99.00	0.00	685.00	803.47	819040.00	9.02	813.72	825.50
17	2	3	5133.00	21422.00	175.15	0	Spot (Block17, Row3, Column2)	776.49	788.00	115.99	0.01	0.15	600.00	628.29	600.00	90.19	0.02	0.14	68.00	53.00	0.00	188.00	176.49	663899.00	1.64	709.93	692.00
17	3	3	5425.00	21414.00	147.75	0	Spot (Block17, Row3, Column3)	2140.10	1195.50	4392.82	0.25	2.05	600.00	641.93	600.00	106.81	0.03	0.17	99.00	90.00	0.00	595.50	1540.10	1275502.00	14.03	865.09	834.00
17	4	3	5721.00	21421.00	139.50	0	Spot (Block17, Row3, Column4)	5408.50	4899.00	2941.53	0.04	0.54	603.00	646.98	603.00	110.95	0.03	0.17	100.00	100.00	0.00	4296.00	4805.50	2855689.00	42.92	1727.43	1361.00
17	5	3	6026.00	21423.00	160.45	0	Spot (Block17, Row3, Column5)	1489.08	1219.00	1729.27	0.09	1.16	687.00	702.16	687.00	201.38	0.01	0.29	81.00	63.00	0.00	532.00	802.08	1061711.00	3.91	844.89	827.50
17	6	3	6324.00	21421.00	218.65	0	Spot (Block17, Row3, Column6)	9651.70	6616.50	6330.23	0.16	0.66	696.00	752.09	696.00	263.55	0.03	0.35	100.00	100.00	0.00	5920.50	8955.70	13184217.00	33.77	3224.71	3193.50
17	7	3	6633.00	21425.00	162.05	0	Spot (Block17, Row3, Column7)	1067.73	1022.00	258.22	0.02	0.24	692.00	735.18	692.00	219.16	0.03	0.30	66.00	29.00	0.00	330.00	375.73	774105.00	1.52	798.69	774.50
17	8	3	6928.00	21433.00	151.25	0	Spot (Block17, Row3, Column8)	6819.46	6227.00	2865.46	0.04	0.42	701.00	757.56	701.00	181.64	0.03	0.24	100.00	100.00	0.00	5526.00	6118.46	4268985.00	33.37	2295.12	2012.50
17	1	4	4820.00	21715.00	141.85	0	Spot (Block17, Row4, Column1)	5365.71	4725.00	2945.91	0.06	0.55	606.00	640.60	606.00	92.61	0.02	0.14	100.00	100.00	0.00	4119.00	4759.71	2935042.00	51.02	1525.32	1342.00
17	2	4	5140.00	21728.00	163.80	0	Spot (Block17, Row4, Column2)	1149.81	1080.00	287.67	0.03	0.25	614.00	657.54	614.00	119.88	0.03	0.18	99.00	90.00	0.00	466.00	535.81	857755.00	4.11	828.63	812.00
17	3	4	5423.00	21718.00	139.10	0	Spot (Block17, Row4, Column3)	30428.78	28151.00	17403.66	0.03	0.57	610.00	658.67	610.00	127.60	0.03	0.19	100.00	100.00	1.52	27541.00	29818.78	15975108.00	233.31	7053.43	5098.00
17	4	4	5736.00	21727.00	200.25	0	Spot (Block17, Row4, Column4)	799.01	791.00	131.63	0.00	0.16	675.00	664.92	675.00	113.47	0.01	0.17	52.00	27.00	0.00	116.00	124.01	910073.00	1.18	729.56	701.00
17	5	4	6026.00	21722.00	147.00	-50	Spot (Block17, Row4, Column5)	815.57	705.00	487.08	0.06	0.60	690.00	693.14	690.00	131.81	0.00	0.19	23.00	10.00	0.00	15.00	125.57	482000.00	0.93	692.02	698.00
17	6	4	6321.00	21723.00	162.40	0	Spot (Block17, Row4, Column6)	8105.42	7902.00	3277.98	0.01	0.40	695.00	721.37	695.00	190.53	0.02	0.26	100.00	100.00	0.00	7207.00	7410.42	5900744.00	38.76	2506.48	2044.00
17	7	4	6605.00	21721.00	160.50	0	Spot (Block17, Row4, Column7)	1138.29	1104.00	341.81	0.01	0.30	702.00	762.48	702.00	255.72	0.04	0.34	64.00	34.00	0.00	402.00	436.29	810462.00	1.47	874.70	873.00
17	8	4	6949.00	21727.00	187.35	0	Spot (Block17, Row4, Column8)	868.39	888.50	165.42	0.01	0.19	706.00	763.86	706.00	167.29	0.03	0.22	51.00	14.00	0.00	182.50	162.39	857969.00	0.62	800.96	797.50
17	1	5	4825.00	22018.00	110.20	0	Spot (Block17, Row5, Column1)	4220.81	4128.50	1309.35	0.01	0.31	677.00	690.29	677.00	170.13	0.01	0.25	100.00	100.00	0.00	3451.50	3543.81	1316894.00	20.75	1623.78	1439.00
17	2	5	5126.00	22022.00	147.70	0	Spot (Block17, Row5, Column2)	7385.20	6920.00	2883.95	0.03	0.39	687.00	707.10	687.00	189.84	0.01	0.27	100.00	100.00	0.00	6233.00	6698.20	4408963.00	35.18	2110.51	1858.50
17	3	5	5419.00	22022.00	148.05	0	Spot (Block17, Row5, Column3)	3451.22	3152.00	1535.28	0.04	0.44	680.00	682.44	680.00	134.68	0.00	0.20	100.00	100.00	0.00	2472.00	2771.22	2070731.00	20.56	1203.27	1184.50
17	4	5	5721.00	22023.00	150.80	0	Spot (Block17, Row5, Column4)	1626.59	1436.50	607.93	0.05	0.37	682.00	677.29	682.00	121.65	0.00	0.18	100.00	92.00	0.00	754.50	944.59	1014992.00	7.80	892.06	888.00
17	5	5	6025.00	22022.00	139.65	0	Spot (Block17, Row5, Column5)	22226.04	20328.00	13599.55	0.04	0.61	690.00	702.08	690.00	138.13	0.01	0.20	100.00	100.00	0.00	19638.00	21536.04	11646442.00	155.82	5189.14	4051.00
17	6	5	6330.00	22016.00	216.70	0	Spot (Block17, Row5, Column6)	879.95	866.00	180.20	0.01	0.20	699.00	765.71	699.00	271.66	0.04	0.35	29.00	4.00	0.00	167.00	180.95	1177378.00	0.42	772.56	786.00
17	7	5	6623.00	22025.00	203.90	0	Spot (Block17, Row5, Column7)	13055.20	10083.00	8659.15	0.11	0.66	785.00	834.34	785.00	345.27	0.03	0.41	100.00	100.00	0.00	9298.00	12270.20	15470414.00	35.39	3781.30	3758.00
17	8	5	6927.00	22028.00	146.15	0	Spot (Block17, Row5, Column8)	1732.42	1553.00	661.05	0.05	0.38	776.00	786.32	776.00	246.42	0.01	0.31	89.00	69.00	0.00	777.00	956.42	1006534.00	3.84	1016.23	1004.50
17	1	6	4819.00	22317.00	220.20	0	Spot (Block17, Row6, Column1)	8040.29	5117.50	5579.23	0.20	0.69	698.00	760.85	698.00	273.79	0.04	0.36	100.00	100.00	0.00	4419.50	7342.29	11159924.00	26.59	2763.64	2800.00
17	2	6	5120.00	22322.00	216.85	0	Spot (Block17, Row6, Column2)	8086.47	6755.00	4035.01	0.08	0.50	701.00	769.08	701.00	276.97	0.04	0.36	100.00	100.00	0.00	6054.00	7385.47	10868219.00	26.42	2810.99	2858.00
17	3	6	5415.00	22318.00	143.80	0	Spot (Block17, Row6, Column3)	5082.19	4141.00	2961.13	0.09	0.58	690.00	703.66	690.00	170.51	0.01	0.24	100.00	100.00	0.00	3451.00	4392.19	2881599.00	25.68	1508.28	1236.50
17	4	6	5721.00	22329.00	213.40	0	Spot (Block17, Row6, Column4)	852.63	799.50	174.64	0.03	0.20	687.00	685.83	687.00	113.12	0.00	0.16	49.00	29.00	0.00	112.50	165.63	1110126.00	1.47	737.21	708.00
17	5	6	6023.00	22325.00	106.35	0	Spot (Block17, Row6, Column5)	6740.22	6677.00	2239.62	0.00	0.33	693.00	714.18	693.00	135.67	0.01	0.19	100.00	100.00	0.00	5984.00	6047.22	1961405.00	44.42	2460.94	2055.00
17	6	6	6334.00	22319.00	210.05	0	Spot (Block17, Row6, Column6)	861.93	881.00	150.41	0.01	0.17	699.00	764.37	699.00	238.01	0.04	0.31	27.00	0.00	0.00	182.00	162.93	1080862.00	0.41	786.40	792.00
17	7	6	6624.00	22321.00	161.55	0	Spot (Block17, Row6, Column7)	1353.48	1264.00	434.26	0.03	0.32	705.00	779.69	705.00	256.38	0.04	0.33	78.00	58.00	0.00	559.00	648.48	970444.00	2.24	867.89	817.00
17	8	6	6930.00	22328.00	155.90	0	Spot (Block17, Row6, Column8)	1569.25	1407.00	599.56	0.05	0.38	760.00	760.68	760.00	147.49	0.00	0.19	91.00	79.00	0.00	647.00	809.25	1051397.00	5.48	914.24	933.50
17	1	7	4827.00	22616.00	169.15	0	Spot (Block17, Row7, Column1)	1400.79	1330.00	409.62	0.02	0.29	687.00	698.68	687.00	173.28	0.01	0.25	95.00	78.00	0.00	643.00	713.79	1120628.00	4.05	892.05	900.00
17	2	7	5131.00	22625.00	189.50	0	Spot (Block17, Row7, Column2)	801.63	793.00	124.27	0.00	0.16	682.00	693.62	682.00	167.75	0.01	0.24	30.00	4.00	0.00	111.00	119.63	812048.00	0.64	740.93	705.00
17	3	7	5422.00	22623.00	213.25	0	Spot (Block17, Row7, Column3)	791.26	799.50	116.03	0.00	0.15	679.00	676.96	679.00	105.01	0.00	0.16	59.00	28.00	0.00	120.50	112.26	1023893.00	1.09	742.70	709.50
17	4	7	5717.00	22625.00	228.65	0	Spot (Block17, Row7, Column4)	797.98	785.00	136.66	0.01	0.17	686.00	685.30	686.00	114.08	0.00	0.17	39.00	22.00	0.00	99.00	111.98	1196976.00	0.99	720.71	691.00
17	5	7	6028.00	22622.00	158.15	0	Spot (Block17, Row7, Column5)	944.52	917.00	163.33	0.01	0.17	700.00	760.47	700.00	240.17	0.04	0.32	47.00	9.00	0.00	217.00	244.52	657388.00	0.77	810.89	789.00
17	6	7	6319.00	22619.00	207.05	0	Spot (Block17, Row7, Column6)	9625.79	8733.50	5335.01	0.04	0.55	787.00	846.31	787.00	335.45	0.03	0.40	100.00	100.00	0.00	7946.50	8838.79	11724208.00	26.17	2946.80	2891.00
17	7	7	6616.00	22626.00	155.60	0	Spot (Block17, Row7, Column7)	1892.47	1718.00	717.92	0.04	0.38	776.00	791.43	776.00	219.59	0.01	0.28	98.00	81.00	0.00	942.00	1116.47	1258495.00	5.01	973.50	946.00
17	8	7	6924.00	22625.00	147.00	-50	Spot (Block17, Row7, Column8)	846.52	794.00	349.92	0.03	0.41	788.00	787.32	788.00	148.50	0.00	0.19	20.00	7.00	0.00	6.00	58.52	498600.00	0.40	780.56	768.00
17	1	8	4831.00	22914.00	121.75	0	Spot (Block17, Row8, Column1)	1134.65	1077.00	211.39	0.02	0.19	689.00	687.24	689.00	97.29	0.00	0.14	98.00	92.00	0.00	388.00	445.65	445916.00	4.60	830.24	806.00
17	2	8	5131.00	22913.00	227.10	0	Spot (Block17, Row8, Column2)	811.89	795.00	116.33	0.01	0.14	687.00	684.61	687.00	98.35	0.00	0.14	59.00	32.00	0.00	108.00	124.89	1203224.00	1.29	718.06	701.00
17	3	8	5417.00	22922.00	162.85	0	Spot (Block17, Row8, Column3)	1053.96	993.50	279.26	0.03	0.26	687.00	697.76	687.00	120.51	0.01	0.17	78.00	58.00	0.00	306.50	366.96	771498.00	2.96	781.83	779.50
17	4	8	5716.00	22921.00	106.65	0	Spot (Block17, Row8, Column4)	13361.30	12987.50	3867.43	0.01	0.29	693.00	715.18	693.00	130.71	0.01	0.18	100.00	100.00	0.00	12294.50	12668.30	3901501.00	96.75	4187.11	3616.00
17	5	8	6027.00	22926.00	229.55	0	Spot (Block17, Row8, Column5)	869.20	854.00	165.44	0.01	0.19	703.00	766.12	703.00	211.14	0.04	0.28	36.00	8.00	0.00	151.00	166.20	1318572.00	0.49	774.99	785.00
17	6	8	6321.00	22925.00	136.50	0	Spot (Block17, Row8, Column6)	17239.08	15822.00	8974.94	0.04	0.52	786.00	838.37	786.00	301.66	0.03	0.36	100.00	100.00	0.00	15036.00	16453.08	8671255.00	54.37	4559.18	4615.00
17	7	8	6623.00	22922.00	159.50	0	Spot (Block17, Row8, Column7)	1272.70	1217.00	311.41	0.02	0.24	784.00	790.30	784.00	201.30	0.00	0.25	84.00	53.00	0.00	433.00	488.70	894705.00	2.40	914.19	931.00
17	8	8	6924.00	22925.00	147.00	-50	Spot (Block17, Row8, Column8)	1021.06	924.00	347.62	0.04	0.34	789.00	800.50	789.00	147.03	0.01	0.18	47.00	32.00	0.00	135.00	232.06	601402.00	1.50	794.76	793.50
18	1	1	9327.00	20830.00	150.70	0	Spot (Block18, Row1, Column1)	22125.20	19251.00	12686.72	0.06	0.57	487.00	483.12	487.00	106.71	0.00	0.22	100.00	100.00	0.00	18764.00	21638.20	13761874.00	202.82	4539.38	3725.50
18	2	1	9624.00	20842.00	155.45	0	Spot (Block18, Row1, Column2)	931.56	840.50	301.75	0.04	0.32	483.00	477.38	483.00	98.73	0.01	0.21	98.00	83.00	0.00	357.50	448.56	620418.00	4.60	619.59	611.00
18	3	1	9927.00	20834.00	146.05	0	Spot (Block18, Row1, Column3)	1479.78	1198.00	751.49	0.09	0.51	488.00	488.55	488.00	97.24	0.00	0.20	93.00	89.00	0.00	710.00	991.78	862714.00	10.19	690.88	643.00
18	4	1	10244.00	20839.00	117.70	0	Spot (Block18, Row1, Column4)	788.06	768.00	184.74	0.01	0.23	493.00	496.07	493.00	96.95	0.00	0.20	85.00	66.00	0.00	275.00	295.06	286064.00	3.01	598.46	597.00
18	5	1	10525.00	20835.00	147.45	0	Spot (Block18, Row1, Column5)	3532.52	2813.00	2495.28	0.10	0.71	494.00	508.90	494.00	104.56	0.01	0.21	100.00	100.00	0.00	2319.00	3038.52	2094782.00	28.92	1033.66	902.00
18	6	1	10837.00	20829.00	125.45	0	Spot (Block18, Row1, Column6)	3393.10	3318.50	1415.92	0.01	0.42	566.00	570.61	566.00	129.81	0.00	0.23	100.00	100.00	0.00	2752.50	2827.10	1411530.00	21.74	1319.11	1079.00
18	7	1	11130.00	20839.00	90.25	0	Spot (Block18, Row1, Column7)	5468.91	5361.50	1516.35	0.01	0.28	653.00	678.77	653.00	212.07	0.02	0.31	100.00	100.00	0.00	4708.50	4815.91	1104719.00	22.59	2173.98	1909.00
18	8	1	11423.00	20840.00	107.95	0	Spot (Block18, Row1, Column8)	55204.04	59623.00	11697.18	0.03	0.21	755.00	781.27	755.00	235.16	0.01	0.30	100.00	100.00	41.67	58868.00	54449.04	16561212.00	231.43	14203.16	12408.00
18	1	2	9327.00	21130.00	147.00	-50	Spot (Block18, Row2, Column1)	519.77	493.00	101.75	0.02	0.20	485.00	478.87	485.00	109.62	0.01	0.23	27.00	4.00	0.00	8.00	34.77	306663.00	0.37	504.98	492.50
18	2	2	9630.00	21131.00	131.20	0	Spot (Block18, Row2, Column2)	1505.67	1452.00	482.44	0.02	0.32	486.00	481.32	486.00	104.18	0.00	0.22	100.00	99.00	0.00	966.00	1019.67	697123.00	9.83	759.58	719.00
18	3	2	9937.00	21102.00	212.80	0	Spot (Block18, Row2, Column3)	528.11	499.00	95.79	0.02	0.18	484.00	475.65	484.00	87.10	0.01	0.18	37.00	9.00	0.00	15.00	44.11	680201.00	0.60	495.73	491.00
18	4	2	10228.00	21130.00	162.65	0	Spot (Block18, Row2, Column4)	1097.42	1045.00	293.42	0.02	0.27	488.00	483.05	488.00	92.05	0.00	0.19	99.00	98.00	0.00	557.00	609.42	803310.00	6.67	652.08	633.00
18	5	2	10527.00	21134.00	183.05	0	Spot (Block18, Row2, Column5)	819.17	790.50	215.78	0.02	0.26	490.00	497.81	490.00	99.12	0.01	0.20	88.00	68.00	0.00	300.50	329.17	768383.00	3.24	580.64	581.00
18	6	2	10827.00	21127.00	171.00	0	Spot (Block18, Row2, Column6)	704.85	698.00	147.71	0.00	0.21	501.00	548.24	501.00	130.51	0.04	0.24	64.00	33.00	0.00	197.00	203.85	573748.00	1.20	581.02	584.50
18	7	2	11131.00	21135.00	163.15	0	Spot (Block18, Row2, Column7)	1110.73	1010.00	362.56	0.04	0.33	591.00	627.18	591.00	139.66	0.03	0.22	88.00	72.00	0.00	419.00	519.73	820833.00	3.46	738.61	710.00
18	8	2	11426.00	21113.00	220.85	0	Spot (Block18, Row2, Column8)	825.45	788.00	171.73	0.02	0.21	693.00	743.67	693.00	209.18	0.03	0.28	37.00	4.00	0.00	95.00	132.45	1153155.00	0.39	780.31	789.00
18	1	3	9325.00	21436.00	151.35	0	Spot (Block18, Row3, Column1)	1558.46	1391.50	869.69	0.05	0.56	486.00	477.73	486.00	84.92	0.01	0.18	96.00	91.00	0.00	905.50	1072.46	978711.00	12.73	726.09	694.50
18	2	3	9618.00	21446.00	189.80	0	Spot (Block18, Row3, Column2)	565.55	585.50	115.81	0.02	0.20	485.00	486.45	485.00	109.30	0.00	0.22	43.00	11.00	0.00	100.50	80.55	579119.00	0.72	525.71	501.00
18	3	3	9916.00	21438.00	148.30	0	Spot (Block18, Row3, Column3)	2148.56	1791.50	1316.00	0.08	0.61	489.00	493.73	489.00	98.26	0.00	0.20	100.00	100.00	0.00	1302.50	1659.56	1293433.00	16.84	889.01	767.00
18	4	3	10225.00	21434.00	143.00	0	Spot (Block18, Row3, Column4)	3649.94	3311.00	2074.66	0.04	0.57	492.00	497.23	492.00	94.85	0.00	0.19	100.00	100.00	0.00	2819.00	3157.94	2040315.00	33.24	1078.54	914.50
18	5	3	10527.00	21433.00	137.25	0	Spot (Block18, Row3, Column5)	2447.31	2221.50	1113.76	0.04	0.46	492.00	513.00	492.00	115.31	0.02	0.22	100.00	100.00	0.00	1729.50	1955.31	1248129.00	16.78	992.13	858.00
18	6	3	10829.00	21433.00	179.20	0	Spot (Block18, Row3, Column6)	3511.82	2872.00	1891.00	0.09	0.54	513.00	567.60	513.00	134.05	0.04	0.24	100.00	100.00	0.00	2359.00	2998.82	3157122.00	21.96	1254.07	1241.50
18	7	3	11128.00	21440.00	141.85	0	Spot (Block18, Row3, Column7)	2824.80	2468.50	1601.23	0.06	0.57	600.00	637.34	600.00	139.80	0.03	0.22	100.00	92.00	0.00	1868.50	2224.80	1542339.00	15.65	1068.30	970.00
18	8	3	11426.00	21448.00	151.90	0	Spot (Block18, Row3, Column8)	2738.61	2574.00	1059.92	0.03	0.39	687.00	712.98	687.00	151.00	0.02	0.21	99.00	99.00	0.00	1887.00	2051.61	1725324.00	13.41	1287.16	1212.00
18	1	4	9325.00	21727.00	144.30	0	Spot (Block18, Row4, Column1)	3611.87	3100.00	2014.58	0.07	0.56	488.00	483.81	488.00	90.71	0.00	0.19	100.00	100.00	0.00	2612.00	3123.87	2040707.00	34.48	1168.53	972.00
18	2	4	9637.00	21728.00	159.90	0	Spot (Block18, Row4, Column2)	659.71	607.50	143.65	0.04	0.22	489.00	497.84	489.00	102.40	0.01	0.21	57.00	40.00	0.00	118.50	170.71	468394.00	1.58	552.91	509.00
18	3	4	9925.00	21735.00	143.00	0	Spot (Block18, Row4, Column3)	10802.36	9671.00	6062.15	0.05	0.56	492.00	512.15	492.00	107.03	0.02	0.21	100.00	100.00	0.00	9179.00	10310.36	6038520.00	96.14	2479.50	1730.00
18	4	4	10217.00	21738.00	218.95	0	Spot (Block18, Row4, Column4)	599.60	586.00	121.56	0.01	0.20	492.00	506.43	492.00	100.74	0.01	0.20	43.00	24.00	0.00	94.00	107.60	826252.00	0.92	543.76	498.50
18	5	4	10526.00	21735.00	147.00	-50	Spot (Block18, Row4, Column5)	618.35	599.00	160.38	0.01	0.26	489.00	514.65	489.00	111.29	0.02	0.22	49.00	22.00	0.00	110.00	129.35	363590.00	0.93	511.29	493.00
18	6	4	10827.00	21736.00	185.35	0	Spot (Block18, Row4, Column6)	986.39	980.00	211.83	0.00	0.21	504.00	556.93	504.00	123.65	0.04	0.22	98.00	86.00	0.00	476.00	482.39	952851.00	3.47	663.63	643.50
18	7	4	11116.00	21739.00	149.75	0	Spot (Block18, Row4, Column7)	2163.33	1753.00	1346.70	0.09	0.62	604.00	639.20	604.00	150.21	0.02	0.23	93.00	87.00	0.00	1149.00	1559.33	1328287.00	10.15	909.94	894.50
18	8	4	11428.00	21747.00	144.20	0	Spot (Block18, Row4, Column8)	1185.94	1142.00	312.24	0.02	0.26	688.00	704.60	688.00	157.99	0.01	0.22	86.00	65.00	0.00	454.00	497.94	667685.00	3.05	889.74	857.00
18	1	5	9329.00	22038.00	111.50	0	Spot (Block18, Row5, Column1)	1285.48	1200.00	336.57	0.03	0.26	493.00	504.97	493.00	106.94	0.01	0.21	99.00	99.00	0.00	707.00	792.48	417780.00	7.30	741.48	729.00
18	2	5	9629.00	22035.00	147.00	0	Spot (Block18, Row5, Column2)	2474.46	2456.00	792.39	0.00	0.32	495.00	516.36	495.00	106.82	0.02	0.21	100.00	100.00	0.00	1961.00	1979.46	1467354.00	18.33	969.66	949.00
18	3	5	9925.00	22026.00	152.55	0	Spot (Block18, Row5, Column3)	1050.26	1015.00	306.26	0.01	0.29	496.00	525.97	496.00	110.08	0.03	0.21	97.00	86.00	0.00	519.00	554.26	670065.00	4.76	657.66	625.00
18	4	5	10222.00	22035.00	146.50	0	Spot (Block18, Row5, Column4)	2988.55	2473.50	1893.14	0.08	0.63	495.00	524.50	495.00	113.88	0.03	0.22	100.00	98.00	0.00	1978.50	2493.55	1751291.00	21.64	979.22	897.00
18	5	5	10529.00	22036.00	139.00	0	Spot (Block18, Row5, Column5)	14433.61	13610.50	7820.05	0.03	0.54	498.00	543.00	498.00	122.38	0.04	0.23	100.00	100.00	0.00	13112.50	13935.61	7505475.00	113.50	3495.05	2504.50
18	6	5	10819.00	22040.00	156.85	0	Spot (Block18, Row5, Column6)	793.50	776.00	180.84	0.01	0.23	567.00	572.51	567.00	136.15	0.00	0.24	63.00	33.00	0.00	209.00	226.50	534028.00	1.62	645.08	663.00
18	7	5	11125.00	22036.00	179.25	0	Spot (Block18, Row5, Column7)	4402.63	3960.50	2190.66	0.05	0.50	599.00	638.86	599.00	163.69	0.03	0.26	100.00	99.00	0.00	3361.50	3803.63	3953565.00	22.99	1457.49	1433.00
18	8	5	11425.00	22042.00	145.50	0	Spot (Block18, Row5, Column8)	4098.15	3475.50	2648.66	0.07	0.65	665.50	669.73	665.50	152.15	0.00	0.23	99.00	94.00	0.00	2810.00	3432.65	2368731.00	22.53	1346.33	1217.00
18	1	6	9322.00	22333.00	189.10	0	Spot (Block18, Row6, Column1)	2639.59	2093.00	1556.94	0.10	0.59	495.00	526.83	495.00	128.53	0.03	0.24	100.00	100.00	0.00	1598.00	2144.59	2676544.00	16.44	1037.49	1023.00
18	2	6	9624.00	22333.00	197.40	0	Spot (Block18, Row6, Column2)	2274.08	2101.00	916.50	0.03	0.40	499.00	538.49	499.00	123.81	0.03	0.23	100.00	100.00	0.00	1602.00	1775.08	2508312.00	14.02	1056.04	1023.50
18	3	6	9917.00	22332.00	144.40	0	Spot (Block18, Row6, Column3)	4674.63	4018.00	2659.51	0.07	0.57	497.00	532.12	497.00	111.60	0.03	0.21	100.00	100.00	0.00	3521.00	4177.63	2617795.00	37.12	1372.41	1235.00
18	4	6	10234.00	22339.00	203.40	0	Spot (Block18, Row6, Column4)	692.29	671.50	164.63	0.01	0.24	494.00	523.67	494.00	105.87	0.03	0.20	59.00	37.00	0.00	177.50	198.29	816908.00	1.59	583.79	583.00
18	5	6	10526.00	22335.00	106.50	0	Spot (Block18, Row6, Column5)	15283.04	15563.00	5103.97	0.01	0.33	501.00	546.64	501.00	118.37	0.04	0.22	100.00	100.00	0.00	15062.00	14782.04	4447365.00	124.50	4448.28	4081.00
18	6	6	10827.00	22335.00	210.75	0	Spot (Block18, Row6, Column6)	725.00	697.00	177.96	0.02	0.25	573.00	572.49	573.00	124.42	0.00	0.22	49.00	23.00	0.00	124.00	152.00	916397.00	1.23	588.36	591.00
18	7	6	11123.00	22335.00	148.15	0	Spot (Block18, Row6, Column7)	3311.27	2801.00	1897.04	0.07	0.57	592.00	611.87	592.00	145.35	0.01	0.24	100.00	100.00	0.00	2209.00	2719.27	1980142.00	18.57	1151.97	1056.00
18	8	6	11430.00	22343.00	143.45	0	Spot (Block18, Row6, Column8)	4476.66	4080.00	2677.46	0.04	0.60	592.00	622.46	592.00	127.96	0.02	0.21	100.00	100.00	0.00	3488.00	3884.66	2520362.00	30.12	1365.21	1192.50
18	1	7	9319.00	22628.00	187.80	0	Spot (Block18, Row7, Column1)	672.40	624.00	138.92	0.03	0.21	492.00	499.98	492.00	106.05	0.01	0.21	59.00	37.00	0.00	132.00	180.40	666348.00	1.63	567.79	573.50
18	2	7	9639.00	22637.00	196.25	0	Spot (Block18, Row7, Column2)	610.03	593.50	118.86	0.01	0.19	494.00	515.34	494.00	103.20	0.02	0.20	48.00	30.00	0.00	99.50	116.03	666153.00	0.92	554.79	513.50
18	3	7	9950.00	22639.00	192.95	0	Spot (Block18, Row7, Column3)	602.91	597.00	124.41	0.00	0.21	495.00	521.98	495.00	100.36	0.02	0.19	51.00	25.00	0.00	102.00	107.91	637280.00	0.81	550.24	498.00
18	4	7	10230.00	22647.00	242.15	0	Spot (Block18, Row7, Column4)	615.54	595.00	114.21	0.01	0.19	494.00	526.08	494.00	106.71	0.03	0.20	45.00	22.00	0.00	101.00	121.54	1043954.00	0.84	520.45	493.50
18	5	7	10534.00	22630.00	159.30	0	Spot (Block18, Row7, Column5)	936.54	864.00	245.24	0.04	0.26	501.00	547.42	501.00	125.24	0.04	0.23	92.00	81.00	0.00	363.00	435.54	653706.00	3.11	650.50	617.00
18	6	7	10821.00	22633.00	173.70	0	Spot (Block18, Row7, Column6)	3072.62	3063.00	1142.40	0.00	0.37	577.00	575.37	577.00	138.52	0.00	0.24	100.00	99.00	0.00	2486.00	2495.62	2593288.00	18.03	1178.72	1149.00
18	7	7	11115.00	22640.00	144.40	0	Spot (Block18, Row7, Column7)	3923.34	3760.00	1872.61	0.02	0.48	580.00	575.98	580.00	125.09	0.00	0.22	100.00	100.00	0.00	3180.00	3343.34	2224535.00	26.76	1331.72	1119.50
18	8	7	11429.00	22640.00	112.25	0	Spot (Block18, Row7, Column8)	1277.06	1256.00	254.88	0.01	0.20	583.00	579.29	583.00	119.43	0.00	0.21	100.00	99.00	0.00	673.00	694.06	422706.00	5.84	857.15	865.50
18	1	8	9330.00	22926.00	118.90	0	Spot (Block18, Row8, Column1)	933.67	900.00	295.54	0.02	0.32	492.00	486.18	492.00	88.69	0.01	0.18	99.00	85.00	0.00	408.00	441.67	344524.00	5.05	637.53	613.50
18	2	8	9615.00	22931.00	161.70	0	Spot (Block18, Row8, Column2)	703.49	681.00	169.97	0.01	0.24	493.00	499.70	493.00	91.18	0.01	0.18	65.00	52.00	0.00	188.00	210.49	508620.00	2.23	578.89	569.00
18	3	8	9917.00	22933.00	147.25	0	Spot (Block18, Row8, Column3)	1755.81	1396.00	997.21	0.10	0.57	494.00	507.94	494.00	99.17	0.01	0.20	99.00	91.00	0.00	902.00	1261.81	1042954.00	12.58	776.73	765.00
18	4	8	10220.00	22927.00	106.95	0	Spot (Block18, Row8, Column4)	3943.13	3875.00	1181.92	0.01	0.30	495.00	524.40	495.00	108.35	0.03	0.21	100.00	100.00	0.00	3380.00	3448.13	1178996.00	31.55	1439.99	1224.00
18	5	8	10518.00	22924.00	190.65	0	Spot (Block18, Row8, Column5)	645.84	614.00	129.29	0.02	0.20	494.00	528.37	494.00	119.09	0.03	0.23	50.00	17.00	0.00	120.00	151.84	659403.00	0.99	565.76	589.00
18	6	8	10825.00	22936.00	118.55	0	Spot (Block18, Row8, Column6)	5398.69	5394.50	1939.60	0.00	0.36	502.00	550.90	502.00	132.67	0.04	0.24	100.00	100.00	0.00	4892.50	4896.69	1975920.00	36.54	1691.13	1579.00
18	7	8	11116.00	22929.00	150.10	0	Spot (Block18, Row8, Column7)	1083.50	999.00	321.79	0.04	0.30	499.00	540.13	499.00	117.03	0.03	0.22	99.00	89.00	0.00	500.00	584.50	662020.00	4.64	695.41	708.50
18	8	8	11424.00	22938.00	147.00	-50	Spot (Block18, Row8, Column8)	625.22	606.00	175.99	0.01	0.28	497.00	534.65	497.00	106.70	0.03	0.20	50.00	26.00	0.00	109.00	128.22	367629.00	0.85	519.14	498.50
19	1	1	13832.00	20841.00	151.25	0	Spot (Block19, Row1, Column1)	24649.40	22328.50	14102.62	0.04	0.57	415.00	457.67	415.00	110.61	0.04	0.24	100.00	100.00	1.28	21913.50	24234.40	15381227.00	218.71	5333.34	4147.00
19	2	1	14121.00	20849.00	151.60	0	Spot (Block19, Row1, Column2)	680.65	650.00	152.91	0.02	0.22	407.00	442.41	407.00	94.42	0.04	0.21	89.00	61.00	0.00	243.00	273.65	427450.00	2.52	526.99	511.00
19	3	1	14423.00	20849.00	195.80	0	Spot (Block19, Row1, Column3)	532.38	497.00	126.33	0.03	0.24	398.00	417.24	398.00	77.93	0.02	0.19	67.00	36.00	0.00	99.00	134.38	578701.00	1.48	449.50	420.00
19	4	1	14738.00	20849.00	113.65	0	Spot (Block19, Row1, Column4)	598.47	592.00	122.00	0.00	0.20	397.00	420.79	397.00	77.60	0.03	0.18	88.00	58.00	0.00	195.00	201.47	201686.00	2.29	509.63	490.00
19	5	1	15029.00	20845.00	152.60	0	Spot (Block19, Row1, Column5)	783.29	734.00	231.75	0.03	0.30	404.00	434.40	404.00	78.63	0.03	0.18	93.00	83.00	0.00	330.00	379.29	502875.00	4.44	534.68	516.00
19	6	1	15339.00	20834.00	129.80	0	Spot (Block19, Row1, Column6)	894.61	853.50	258.05	0.02	0.29	408.00	441.67	408.00	79.62	0.03	0.18	99.00	90.00	0.00	445.50	486.61	398997.00	5.69	568.92	533.50
19	7	1	15627.00	20884.00	126.95	0	Spot (Block19, Row1, Column7)	791.46	661.50	336.84	0.08	0.43	414.00	454.98	414.00	129.89	0.04	0.29	68.00	48.00	0.00	247.50	377.46	341912.00	2.59	637.75	509.50
19	8	1	15926.00	20855.00	108.40	0	Spot (Block19, Row1, Column8)	56423.24	63974.50	11511.14	0.05	0.20	479.00	483.32	479.00	169.61	0.00	0.35	100.00	100.00	47.37	63495.50	55944.24	17152668.00	329.82	13305.14	10590.00
19	1	2	13829.00	21144.00	147.00	-50	Spot (Block19, Row2, Column1)	483.24	485.00	101.36	0.00	0.21	403.00	439.04	403.00	95.65	0.04	0.22	33.00	19.00	0.00	82.00	80.24	284626.00	0.46	475.39	478.00
19	2	2	14131.00	21151.00	133.95	0	Spot (Block19, Row2, Column2)	621.30	603.50	115.43	0.01	0.19	397.00	419.22	397.00	74.05	0.02	0.18	93.00	73.00	0.00	206.50	224.30	300711.00	2.73	489.73	488.50
19	3	2	14435.00	21139.00	193.15	0	Spot (Block19, Row2, Column3)	467.29	483.00	77.96	0.01	0.17	393.00	403.71	393.00	72.05	0.01	0.18	53.00	15.00	0.00	90.00	74.29	493924.00	0.88	432.32	394.00
19	4	2	14738.00	21146.00	207.75	0	Spot (Block19, Row2, Column4)	483.71	492.50	87.28	0.01	0.18	397.00	410.59	397.00	69.50	0.01	0.17	59.00	22.00	0.00	95.50	86.71	593990.00	1.05	435.46	406.00
19	5	2	15032.00	21146.00	185.95	0	Spot (Block19, Row2, Column5)	726.97	702.00	176.82	0.02	0.24	399.00	417.52	399.00	69.45	0.02	0.17	98.00	90.00	0.00	303.00	327.97	707345.00	4.46	538.60	528.00
19	6	2	15323.00	21138.00	203.85	0	Spot (Block19, Row2, Column6)	513.78	493.00	103.60	0.02	0.20	404.00	437.00	404.00	85.82	0.03	0.20	54.00	31.00	0.00	89.00	109.78	605752.00	0.89	444.82	409.00
19	7	2	15639.00	21162.00	235.05	0	Spot (Block19, Row2, Column7)	501.15	493.00	103.95	0.01	0.21	405.00	431.36	405.00	73.91	0.03	0.17	61.00	29.00	0.00	88.00	96.15	798324.00	0.94	449.37	404.50
19	8	2	15913.00	21139.00	217.05	0	Spot (Block19, Row2, Column8)	491.31	487.00	83.75	0.00	0.17	419.00	463.13	419.00	161.62	0.04	0.35	16.00	0.00	0.00	68.00	72.31	660323.00	0.17	451.95	439.00
19	1	3	13822.00	21451.00	156.80	0	Spot (Block19, Row3, Column1)	637.09	604.00	171.72	0.02	0.27	397.00	421.70	397.00	72.90	0.03	0.17	86.00	61.00	0.00	207.00	240.09	430039.00	2.95	494.01	491.00
19	2	3	14130.00	21435.00	173.50	0	Spot (Block19, Row3, Column2)	485.87	492.00	86.61	0.01	0.18	395.00	417.31	395.00	71.63	0.02	0.17	64.00	19.00	0.00	97.00	90.87	410561.00	0.96	445.58	418.50
19	3	3	14420.00	21452.00	153.00	0	Spot (Block19, Row3, Column3)	661.08	615.00	218.33	0.03	0.33	392.00	406.26	392.00	68.94	0.02	0.17	87.00	68.00	0.00	223.00	269.08	423094.00	3.70	485.69	445.00
19	4	3	14723.00	21439.00	163.95	0	Spot (Block19, Row3, Column4)	637.89	601.00	172.79	0.03	0.27	395.00	405.10	395.00	68.96	0.01	0.17	87.00	64.00	0.00	206.00	242.89	475225.00	3.38	463.83	464.00
19	5	3	15023.00	21431.00	150.20	0	Spot (Block19, Row3, Column5)	704.51	590.00	424.82	0.08	0.60	400.00	423.55	400.00	86.32	0.02	0.20	88.00	61.00	0.00	190.00	304.51	436092.00	3.25	516.22	486.50
19	6	3	15325.00	21442.00	169.15	0	Spot (Block19, Row3, Column6)	3247.44	2726.00	1755.02	0.08	0.54	404.00	444.54	404.00	103.77	0.04	0.23	100.00	100.00	0.00	2322.00	2843.44	2588212.00	27.01	1010.01	1003.00
19	7	3	15628.00	21443.00	152.70	0	Spot (Block19, Row3, Column7)	596.29	595.00	137.18	0.00	0.23	401.00	429.70	401.00	88.47	0.03	0.21	71.00	55.00	0.00	194.00	195.29	378645.00	1.88	457.22	442.00
19	8	3	15928.00	21458.00	157.30	0	Spot (Block19, Row3, Column8)	958.00	923.00	305.50	0.02	0.32	404.00	431.89	404.00	72.89	0.03	0.17	99.00	95.00	0.00	519.00	554.00	651437.00	7.22	562.72	545.00
19	1	4	13824.00	21742.00	177.00	0	Spot (Block19, Row4, Column1)	742.62	695.50	236.37	0.03	0.32	402.00	430.29	402.00	75.59	0.03	0.18	91.00	72.00	0.00	293.50	340.62	652017.00	4.13	514.83	484.50
19	2	4	14135.00	21752.00	131.75	0	Spot (Block19, Row4, Column2)	605.91	583.00	133.96	0.02	0.22	397.00	418.28	397.00	68.65	0.02	0.16	86.00	66.00	0.00	186.00	208.91	281748.00	2.73	506.01	485.00
19	3	4	14428.00	21743.00	146.65	0	Spot (Block19, Row4, Column3)	1323.49	1239.00	425.33	0.03	0.32	393.00	405.09	393.00	71.22	0.01	0.18	100.00	100.00	0.00	846.00	930.49	774241.00	12.90	671.67	627.00
19	4	4	14691.00	21742.00	227.60	0	Spot (Block19, Row4, Column4)	443.74	405.00	75.68	0.04	0.17	394.00	401.77	394.00	64.55	0.01	0.16	43.00	12.00	0.00	11.00	49.74	661609.00	0.65	418.78	396.00
19	5	4	15028.00	21748.00	147.00	-50	Spot (Block19, Row4, Column5)	453.69	453.00	82.47	0.00	0.18	397.00	408.91	397.00	62.49	0.01	0.15	49.00	11.00	0.00	56.00	56.69	267225.00	0.72	405.88	394.00
19	6	4	15331.00	21746.00	188.80	0	Spot (Block19, Row4, Column6)	764.15	706.00	179.52	0.03	0.23	399.00	421.56	399.00	88.40	0.02	0.21	98.00	89.00	0.00	307.00	365.15	767974.00	3.88	528.97	515.00
19	7	4	15615.00	21755.00	182.50	0	Spot (Block19, Row4, Column7)	581.02	537.00	144.83	0.03	0.25	399.00	420.43	399.00	76.20	0.02	0.18	78.00	49.00	0.00	138.00	182.02	546741.00	2.11	455.45	455.00
19	8	4	15929.00	21750.00	154.95	0	Spot (Block19, Row4, Column8)	529.68	487.00	96.51	0.04	0.18	402.00	430.53	402.00	70.93	0.03	0.16	64.00	39.00	0.00	85.00	127.68	352234.00	1.40	465.88	467.00
19	1	5	13828.00	22043.00	107.95	0	Spot (Block19, Row5, Column1)	699.62	689.00	150.70	0.01	0.22	406.00	443.63	406.00	87.83	0.04	0.20	98.00	69.00	0.00	283.00	293.62	210585.00	2.91	542.57	509.50
19	2	5	14126.00	22047.00	152.55	0	Spot (Block19, Row5, Column2)	941.05	912.00	240.69	0.01	0.26	400.00	425.19	400.00	72.33	0.03	0.17	100.00	98.00	0.00	512.00	541.05	602275.00	7.13	585.19	585.50
19	3	5	14424.00	22040.00	154.95	0	Spot (Block19, Row5, Column3)	951.91	864.00	316.54	0.04	0.33	397.00	407.27	397.00	68.98	0.01	0.17	99.00	98.00	0.00	467.00	554.91	634922.00	7.90	557.36	530.00
19	4	5	14734.00	22048.00	148.90	0	Spot (Block19, Row5, Column4)	601.29	601.00	117.50	0.00	0.20	396.00	405.18	396.00	64.56	0.01	0.16	90.00	65.00	0.00	205.00	205.29	364381.00	3.04	487.29	486.00
19	5	5	15035.00	22049.00	144.55	0	Spot (Block19, Row5, Column5)	1360.49	1289.00	513.23	0.02	0.38	396.00	406.90	396.00	57.82	0.01	0.14	100.00	100.00	0.00	893.00	964.49	774117.00	16.49	658.17	623.00
19	6	5	15329.00	22045.00	171.60	0	Spot (Block19, Row5, Column6)	505.76	489.00	91.01	0.01	0.18	398.00	414.62	398.00	69.19	0.02	0.17	66.00	31.00	0.00	91.00	107.76	414214.00	1.32	444.91	413.00
19	7	5	15633.00	22049.00	170.65	0	Spot (Block19, Row5, Column7)	2417.27	2200.00	1002.35	0.04	0.41	399.00	424.49	399.00	84.04	0.03	0.20	100.00	100.00	0.00	1801.00	2018.27	1953151.00	23.71	916.69	910.00
19	8	5	15928.00	22051.00	149.20	0	Spot (Block19, Row5, Column8)	821.02	773.50	245.82	0.03	0.30	405.00	434.06	405.00	78.72	0.03	0.18	99.00	88.00	0.00	368.50	416.02	502465.00	4.92	549.23	522.00
19	1	6	13827.00	22342.00	162.00	0	Spot (Block19, Row6, Column1)	3004.26	2712.00	1504.85	0.04	0.50	414.00	459.27	414.00	104.80	0.05	0.23	100.00	100.00	0.00	2298.00	2590.26	2187099.00	24.29	976.90	926.00
19	2	6	14125.00	22346.00	183.30	0	Spot (Block19, Row6, Column2)	1442.74	1370.00	490.47	0.02	0.34	406.00	438.83	406.00	91.35	0.03	0.21	100.00	100.00	0.00	964.00	1036.74	1369158.00	10.99	736.84	715.00
19	3	6	14427.00	22341.00	144.55	0	Spot (Block19, Row6, Column3)	773.07	773.00	176.29	0.00	0.23	398.00	415.74	398.00	73.89	0.02	0.18	99.00	91.00	0.00	375.00	375.07	436010.00	4.84	592.19	561.50
19	4	6	14728.00	22350.00	185.25	0	Spot (Block19, Row6, Column4)	506.93	496.00	106.24	0.01	0.21	396.00	406.67	396.00	65.62	0.01	0.16	68.00	31.00	0.00	100.00	110.93	490709.00	1.53	458.97	469.50
19	5	6	15031.00	22348.00	107.35	0	Spot (Block19, Row6, Column5)	1214.73	1197.00	296.89	0.01	0.24	395.00	401.98	395.00	60.16	0.01	0.15	100.00	100.00	0.00	802.00	819.73	363205.00	13.51	635.53	599.00
19	6	6	15331.00	22348.00	174.60	0	Spot (Block19, Row6, Column6)	461.80	464.00	94.14	0.00	0.20	398.00	412.13	398.00	67.60	0.02	0.16	49.00	17.00	0.00	66.00	63.80	392995.00	0.73	442.93	430.00
19	7	6	15630.00	22355.00	178.65	0	Spot (Block19, Row6, Column7)	593.17	570.50	143.04	0.02	0.24	397.00	420.49	397.00	80.10	0.02	0.19	83.00	53.00	0.00	173.50	196.17	527920.00	2.16	469.52	486.00
19	8	6	15931.00	22362.00	159.80	0	Spot (Block19, Row6, Column8)	722.32	680.00	209.84	0.03	0.29	401.00	425.64	401.00	72.27	0.03	0.17	96.00	78.00	0.00	279.00	321.32	511405.00	4.11	487.17	499.00
19	1	7	13824.00	22648.00	159.00	0	Spot (Block19, Row7, Column1)	706.32	683.00	169.43	0.01	0.24	407.00	441.85	407.00	90.63	0.04	0.21	92.00	72.00	0.00	276.00	299.32	490891.00	2.92	514.09	505.00
19	2	7	14123.00	22653.00	190.15	0	Spot (Block19, Row7, Column2)	479.78	488.50	91.92	0.01	0.19	402.00	419.07	402.00	70.83	0.02	0.17	57.00	19.00	0.00	86.50	77.78	489379.00	0.86	436.93	400.00
19	3	7	14424.00	22641.00	191.35	0	Spot (Block19, Row7, Column3)	493.97	489.00	82.89	0.00	0.17	395.00	408.24	395.00	70.66	0.01	0.17	67.00	23.00	0.00	94.00	98.97	509774.00	1.21	456.16	418.50
19	4	7	14726.00	22651.00	235.40	0	Spot (Block19, Row7, Column4)	471.36	485.50	90.04	0.01	0.19	395.00	406.35	395.00	69.44	0.01	0.17	55.00	14.00	0.00	90.50	76.36	752298.00	0.94	429.48	410.00
19	5	7	15046.00	22645.00	155.10	0	Spot (Block19, Row7, Column5)	491.93	492.00	75.85	0.00	0.15	393.00	403.38	393.00	72.55	0.01	0.18	68.00	22.00	0.00	99.00	98.93	324674.00	1.22	459.95	463.00
19	6	7	15326.00	22647.00	162.75	0	Spot (Block19, Row7, Column6)	1734.95	1692.00	536.28	0.01	0.31	398.00	421.46	398.00	83.23	0.02	0.20	100.00	100.00	0.00	1294.00	1336.95	1266514.00	15.78	784.42	774.00
19	7	7	15616.00	22654.00	150.95	0	Spot (Block19, Row7, Column7)	735.19	712.00	168.95	0.01	0.23	398.00	424.59	398.00	75.39	0.03	0.18	99.00	86.00	0.00	314.00	337.19	460231.00	4.12	516.96	502.00
19	8	7	15926.00	22651.00	147.00	-50	Spot (Block19, Row7, Column8)	450.28	416.00	76.47	0.03	0.17	401.00	430.31	401.00	72.24	0.03	0.17	45.00	4.00	0.00	15.00	49.28	265663.00	0.28	427.13	402.00
19	1	8	13835.00	22938.00	128.30	0	Spot (Block19, Row8, Column1)	890.46	868.50	252.23	0.01	0.28	405.00	437.97	405.00	80.91	0.03	0.18	100.00	97.00	0.00	463.50	485.46	391804.00	5.59	550.77	554.50
19	2	8	14127.00	22932.00	185.25	0	Spot (Block19, Row8, Column2)	498.12	491.00	93.10	0.01	0.19	400.00	426.87	400.00	75.09	0.03	0.18	62.00	28.00	0.00	91.00	98.12	478196.00	0.95	441.36	406.00
19	3	8	14411.00	22951.00	194.75	0	Spot (Block19, Row8, Column3)	585.62	580.00	147.44	0.00	0.25	398.00	420.41	398.00	71.81	0.02	0.17	80.00	55.00	0.00	182.00	187.62	628956.00	2.30	450.70	420.00
19	4	8	14718.00	22941.00	107.05	0	Spot (Block19, Row8, Column4)	1474.55	1442.00	377.16	0.01	0.26	397.00	416.12	397.00	71.68	0.02	0.17	100.00	100.00	0.00	1045.00	1077.55	433518.00	14.77	746.26	673.00
19	5	8	15044.00	22950.00	209.80	0	Spot (Block19, Row8, Column5)	470.13	459.00	118.95	0.01	0.25	396.00	416.08	396.00	76.96	0.02	0.18	48.00	17.00	0.00	63.00	74.13	587189.00	0.70	433.38	397.00
19	6	8	15328.00	22949.00	116.75	0	Spot (Block19, Row8, Column6)	4217.31	3810.00	1555.31	0.04	0.37	401.00	426.34	401.00	85.30	0.03	0.20	100.00	100.00	0.00	3409.00	3816.31	1505579.00	44.44	1280.66	1117.00
19	7	8	15631.00	22946.00	145.25	0	Spot (Block19, Row8, Column7)	564.91	558.00	105.86	0.01	0.19	400.00	424.77	400.00	73.44	0.03	0.17	85.00	50.00	0.00	158.00	164.91	324824.00	1.91	470.24	472.50
19	8	8	15926.00	22983.00	156.90	0	Spot (Block19, Row8, Column8)	544.02	506.00	151.06	0.03	0.28	403.00	435.63	403.00	72.37	0.03	0.17	69.00	35.00	0.00	103.00	141.02	368304.00	1.50	475.89	493.00
20	1	1	18331.00	20852.00	153.55	0	Spot (Block20, Row1, Column1)	19937.06	17669.00	11409.31	0.05	0.57	230.00	245.33	230.00	63.11	0.03	0.26	100.00	100.00	0.00	17439.00	19707.06	12919216.00	312.03	3871.31	2949.50
20	2	1	18626.00	20863.00	148.95	0	Spot (Block20, Row1, Column2)	578.29	514.50	190.93	0.05	0.33	224.00	236.10	224.00	46.62	0.02	0.20	100.00	98.00	0.00	290.50	354.29	352759.00	7.34	320.70	301.00
20	3	1	18930.00	20862.00	153.20	0	Spot (Block20, Row1, Column3)	760.40	668.00	394.63	0.06	0.52	221.00	225.80	221.00	25.05	0.01	0.11	100.00	100.00	0.00	447.00	539.40	488180.00	21.34	322.45	313.00
20	4	1	19237.00	20853.00	129.25	0	Spot (Block20, Row1, Column4)	409.02	401.00	71.11	0.01	0.17	220.00	226.88	220.00	27.30	0.01	0.12	100.00	99.00	0.00	181.00	189.02	184059.00	6.67	285.36	290.00
20	5	1	19533.00	20858.00	146.50	0	Spot (Block20, Row1, Column5)	1568.32	1390.00	987.36	0.05	0.63	225.00	231.68	225.00	27.09	0.01	0.12	100.00	100.00	0.00	1165.00	1343.32	915900.00	49.34	500.03	438.00
20	6	1	19843.00	20852.00	125.80	0	Spot (Block20, Row1, Column6)	1261.89	1209.00	504.90	0.02	0.40	224.00	231.97	224.00	26.71	0.02	0.12	100.00	100.00	0.00	985.00	1037.89	531255.00	38.57	518.04	433.50
20	7	1	20131.00	20858.00	90.60	0	Spot (Block20, Row1, Column7)	1829.84	1742.00	488.46	0.02	0.27	223.00	235.35	223.00	88.82	0.02	0.38	100.00	100.00	0.00	1519.00	1606.84	375117.00	17.95	719.26	668.00
20	8	1	20420.00	20867.00	110.10	0	Spot (Block20, Row1, Column8)	45268.07	45288.00	14279.89	0.00	0.32	221.00	238.97	221.00	106.02	0.03	0.44	100.00	100.00	14.38	45067.00	45047.07	14168907.00	424.74	9786.57	7711.00
20	1	2	18330.00	21153.00	147.00	-50	Spot (Block20, Row2, Column1)	255.91	254.00	24.28	0.00	0.09	227.00	239.29	227.00	49.17	0.02	0.21	24.00	0.00	0.00	27.00	28.91	150477.00	0.34	246.86	246.50
20	2	2	18630.00	21157.00	125.20	0	Spot (Block20, Row2, Column2)	1232.95	1197.50	365.62	0.01	0.30	229.00	236.01	229.00	28.82	0.01	0.12	100.00	100.00	0.00	968.50	1003.95	510442.00	34.59	471.26	442.00
20	3	2	18941.00	21150.00	179.05	0	Spot (Block20, Row2, Column3)	290.70	288.00	43.27	0.00	0.15	224.00	231.18	224.00	28.90	0.01	0.13	86.00	67.00	0.00	64.00	66.70	261335.00	2.06	248.69	237.00
20	4	2	19231.00	21152.00	166.00	0	Spot (Block20, Row2, Column4)	737.04	702.50	238.46	0.02	0.32	220.00	226.92	220.00	29.29	0.01	0.13	100.00	100.00	0.00	482.50	517.04	563096.00	17.41	347.13	328.00
20	5	2	19531.00	21145.00	183.15	0	Spot (Block20, Row2, Column5)	372.48	381.00	63.46	0.01	0.17	223.00	229.95	223.00	27.49	0.01	0.12	99.00	98.00	0.00	158.00	149.48	351990.00	5.19	279.77	287.00
20	6	2	19825.00	21159.00	160.30	0	Spot (Block20, Row2, Column6)	420.11	404.00	89.09	0.02	0.21	223.00	230.71	223.00	28.08	0.01	0.12	98.00	97.00	0.00	181.00	197.11	298281.00	6.75	282.00	290.00
20	7	2	20132.00	21159.00	149.45	0	Spot (Block20, Row2, Column7)	555.09	499.00	190.02	0.05	0.34	220.00	225.40	220.00	23.95	0.01	0.11	100.00	100.00	0.00	279.00	335.09	339163.00	13.76	301.95	296.00
20	8	2	20450.00	21175.00	191.70	0	Spot (Block20, Row2, Column8)	239.17	234.00	25.64	0.01	0.11	218.00	228.19	218.00	58.57	0.02	0.26	5.00	0.00	0.00	16.00	21.17	248494.00	0.19	224.35	220.00
20	1	3	18330.00	21455.00	148.50	0	Spot (Block20, Row3, Column1)	1391.51	1248.00	764.98	0.05	0.55	224.00	231.21	224.00	28.92	0.01	0.13	100.00	100.00	0.00	1024.00	1167.51	837687.00	40.13	484.53	440.00
20	2	3	18629.00	21465.00	180.85	0	Spot (Block20, Row3, Column2)	296.53	293.50	37.72	0.00	0.13	228.00	236.72	228.00	29.52	0.02	0.12	88.00	61.00	0.00	65.50	68.53	272212.00	2.03	254.22	241.00
20	3	3	18925.00	21472.00	154.75	0	Spot (Block20, Row3, Column3)	569.20	493.00	436.93	0.06	0.77	227.00	237.02	227.00	36.78	0.02	0.16	100.00	98.00	0.00	266.00	342.20	372256.00	9.03	347.30	309.00
20	4	3	19232.00	21455.00	145.00	0	Spot (Block20, Row3, Column4)	1294.08	1135.50	621.76	0.06	0.48	227.00	236.31	227.00	35.42	0.02	0.15	100.00	100.00	0.00	908.50	1067.08	742800.00	29.86	451.93	409.50
20	5	3	19529.00	21456.00	167.65	0	Spot (Block20, Row3, Column5)	440.01	403.00	132.97	0.04	0.30	226.00	234.30	226.00	31.35	0.02	0.13	99.00	96.00	0.00	177.00	214.01	341887.00	6.56	283.55	290.00
20	6	3	19831.00	21454.00	176.75	0	Spot (Block20, Row3, Column6)	707.79	664.00	263.11	0.03	0.37	227.00	237.28	227.00	32.85	0.02	0.14	100.00	100.00	0.00	437.00	480.79	616482.00	14.32	366.10	374.00
20	7	3	20138.00	21460.00	144.50	0	Spot (Block20, Row3, Column7)	1307.80	1216.00	706.72	0.03	0.54	223.00	231.55	223.00	30.25	0.02	0.13	100.00	100.00	0.00	993.00	1084.80	746756.00	35.58	456.32	392.50
20	8	3	20430.00	21463.00	162.15	0	Spot (Block20, Row3, Column8)	361.29	372.00	61.10	0.01	0.17	218.00	222.74	218.00	22.90	0.01	0.10	98.00	98.00	0.00	154.00	143.29	263739.00	6.05	263.68	268.00
20	1	4	18329.00	21750.00	147.10	0	Spot (Block20, Row4, Column1)	1284.35	1095.00	690.16	0.07	0.54	227.00	234.54	227.00	30.56	0.01	0.13	100.00	100.00	0.00	868.00	1057.35	761619.00	34.35	510.59	373.00
20	2	4	18633.00	21757.00	194.20	0	Spot (Block20, Row4, Column2)	310.52	302.00	45.50	0.01	0.15	227.00	235.01	227.00	34.74	0.02	0.15	90.00	61.00	0.00	75.00	83.52	328527.00	2.17	256.00	260.50
20	3	4	18933.00	21755.00	144.65	0	Spot (Block20, Row4, Column3)	5391.28	5034.50	2818.25	0.03	0.52	233.00	242.84	233.00	39.57	0.02	0.16	100.00	100.00	0.00	4801.50	5158.28	3083814.00	130.11	1201.03	943.00
20	4	4	19220.00	21759.00	204.75	0	Spot (Block20, Row4, Column4)	272.50	277.00	23.35	0.01	0.09	228.00	236.73	228.00	34.19	0.02	0.14	72.00	11.00	0.00	49.00	44.50	325905.00	1.05	239.58	231.50
20	5	4	19502.00	21708.00	118.90	0	Spot (Block20, Row4, Column5)	263.83	264.00	21.56	0.00	0.08	224.00	230.57	224.00	26.13	0.01	0.11	74.00	30.00	0.00	40.00	39.83	99729.00	1.27	247.88	244.00
20	6	4	19828.00	21758.00	186.20	0	Spot (Block20, Row4, Column6)	534.15	517.00	126.78	0.01	0.24	229.00	236.31	229.00	29.77	0.01	0.13	100.00	99.00	0.00	288.00	305.15	519197.00	10.00	320.58	301.00
20	7	4	20123.00	21761.00	148.55	0	Spot (Block20, Row4, Column7)	876.38	792.50	483.16	0.04	0.55	230.00	238.11	230.00	28.95	0.02	0.12	100.00	100.00	0.00	562.50	646.38	529331.00	22.05	374.23	360.50
20	8	4	20427.00	21763.00	162.00	0	Spot (Block20, Row4, Column8)	404.75	372.00	112.61	0.04	0.28	220.00	224.78	220.00	21.49	0.01	0.10	100.00	100.00	0.00	152.00	184.75	293845.00	8.37	273.91	278.00
20	1	5	18329.00	22054.00	109.70	0	Spot (Block20, Row5, Column1)	677.42	676.00	165.54	0.00	0.24	229.00	236.70	229.00	30.71	0.01	0.13	100.00	100.00	0.00	447.00	448.42	210678.00	14.35	391.68	376.00
20	2	5	18635.00	22066.00	167.30	0	Spot (Block20, Row5, Column2)	404.75	383.50	96.08	0.02	0.24	226.00	235.02	226.00	32.66	0.02	0.14	100.00	95.00	0.00	157.50	178.75	313274.00	5.20	288.11	286.00
20	3	5	18932.00	22052.00	168.40	0	Spot (Block20, Row5, Column3)	465.99	431.00	125.04	0.03	0.27	235.00	241.67	235.00	34.01	0.01	0.14	99.00	94.00	0.00	196.00	230.99	367199.00	6.60	294.69	300.00
20	4	5	19225.00	22055.00	148.75	0	Spot (Block20, Row5, Column4)	900.24	849.50	461.99	0.03	0.51	230.00	237.84	230.00	28.81	0.01	0.12	100.00	100.00	0.00	619.50	670.24	541945.00	22.99	387.27	355.00
20	5	5	19530.00	22058.00	143.85	0	Spot (Block20, Row5, Column5)	6074.27	5605.50	3349.38	0.03	0.55	225.00	233.01	225.00	31.15	0.02	0.13	100.00	100.00	0.00	5380.50	5849.27	3450184.00	187.55	1297.37	1073.00
20	6	5	19831.00	22054.00	160.65	0	Spot (Block20, Row5, Column6)	428.10	392.00	117.14	0.04	0.27	227.00	233.72	227.00	29.91	0.01	0.13	99.00	97.00	0.00	165.00	201.10	305238.00	6.50	283.30	285.00
20	7	5	20131.00	22058.00	186.90	0	Spot (Block20, Row5, Column7)	802.48	775.00	271.13	0.02	0.34	229.00	236.45	229.00	30.70	0.01	0.13	100.00	100.00	0.00	546.00	573.48	785630.00	18.43	399.36	386.00
20	8	5	20429.00	22059.00	146.55	0	Spot (Block20, Row5, Column8)	1565.48	1376.00	964.98	0.06	0.62	219.00	223.89	219.00	24.57	0.01	0.11	100.00	100.00	0.00	1157.00	1346.48	915805.00	54.60	482.77	377.00
20	1	6	18322.00	22353.00	172.20	0	Spot (Block20, Row6, Column1)	684.02	643.00	245.81	0.03	0.36	228.00	239.38	228.00	56.91	0.02	0.24	100.00	97.00	0.00	415.00	456.02	565682.00	7.81	344.94	330.50
20	2	6	18628.00	22354.00	190.50	0	Spot (Block20, Row6, Column2)	676.09	675.00	191.34	0.00	0.28	234.00	245.28	234.00	59.15	0.02	0.24	100.00	98.00	0.00	441.00	442.09	690290.00	7.28	374.71	381.00
20	3	6	18920.00	22354.00	143.50	0	Spot (Block20, Row6, Column3)	2247.21	2094.50	1171.33	0.03	0.52	233.00	240.72	233.00	31.18	0.01	0.13	100.00	100.00	0.00	1861.50	2014.21	1267425.00	64.35	624.64	537.00
20	4	6	19226.00	22361.00	162.10	0	Spot (Block20, Row6, Column4)	397.62	367.00	108.50	0.03	0.27	228.00	236.61	228.00	30.35	0.02	0.13	98.00	93.00	0.00	139.00	169.62	287480.00	5.31	279.08	285.00
20	5	6	19529.00	22364.00	107.40	0	Spot (Block20, Row6, Column5)	5584.75	5394.00	1874.60	0.02	0.34	227.00	236.10	227.00	33.34	0.02	0.14	100.00	100.00	0.00	5167.00	5357.75	1636333.00	160.45	1826.51	1486.50
20	6	6	19836.00	22352.00	155.30	0	Spot (Block20, Row6, Column6)	382.95	369.00	92.66	0.02	0.24	226.00	234.31	226.00	31.47	0.02	0.13	97.00	90.00	0.00	143.00	156.95	253893.00	4.72	275.09	276.00
20	7	6	20131.00	22357.00	146.15	0	Spot (Block20, Row6, Column7)	1704.91	1625.50	887.91	0.02	0.52	226.00	233.10	226.00	30.56	0.01	0.13	100.00	100.00	0.00	1399.50	1478.91	999078.00	48.16	553.55	463.50
20	8	6	20438.00	22368.00	144.95	0	Spot (Block20, Row6, Column8)	1973.99	1857.00	1133.36	0.03	0.57	220.00	225.61	220.00	29.24	0.01	0.13	100.00	100.00	0.00	1637.00	1753.99	1129122.00	59.80	650.86	474.00
20	1	7	18330.00	22655.00	165.20	0	Spot (Block20, Row7, Column1)	350.50	322.00	68.33	0.04	0.19	223.00	231.35	223.00	53.64	0.02	0.23	89.00	49.00	0.00	99.00	127.50	264629.00	2.22	265.95	274.50
20	2	7	18623.00	22667.00	168.85	0	Spot (Block20, Row7, Column2)	292.71	292.00	37.68	0.00	0.13	225.00	233.04	225.00	56.26	0.02	0.24	70.00	14.00	0.00	67.00	67.71	233001.00	1.06	258.46	266.50
20	3	7	18918.00	22659.00	206.85	0	Spot (Block20, Row7, Column3)	258.05	265.00	25.41	0.01	0.10	227.00	234.24	227.00	28.84	0.01	0.12	59.00	15.00	0.00	38.00	31.05	314816.00	0.83	249.59	243.00
20	4	7	19227.00	22657.00	147.00	-50	Spot (Block20, Row7, Column4)	263.24	268.00	31.18	0.01	0.12	227.00	234.15	227.00	26.69	0.01	0.11	65.00	34.00	0.00	41.00	36.24	156628.00	1.09	281.82	287.00
20	5	7	19541.00	22652.00	145.35	0	Spot (Block20, Row7, Column5)	536.78	503.00	126.12	0.03	0.23	226.00	236.67	226.00	36.17	0.02	0.15	100.00	99.00	0.00	277.00	310.78	308648.00	8.30	329.68	316.50
20	6	7	19831.00	22656.00	176.15	0	Spot (Block20, Row7, Column6)	744.00	751.00	218.13	0.00	0.29	227.00	238.57	227.00	35.86	0.02	0.15	100.00	99.00	0.00	524.00	517.00	643563.00	14.10	374.56	380.00
20	7	7	20120.00	22666.00	148.20	0	Spot (Block20, Row7, Column7)	1684.05	1517.00	867.83	0.05	0.52	224.00	231.32	224.00	32.89	0.01	0.14	100.00	100.00	0.00	1293.00	1460.05	1005376.00	44.17	596.62	462.50
20	8	7	20427.00	22666.00	117.50	0	Spot (Block20, Row7, Column8)	1204.71	1168.50	338.64	0.01	0.28	217.50	223.45	217.50	30.03	0.01	0.13	100.00	100.00	0.00	951.00	987.21	438514.00	32.68	537.77	562.50
20	1	8	18335.00	22948.00	120.95	0	Spot (Block20, Row8, Column1)	521.04	513.00	109.45	0.01	0.21	218.00	222.28	218.00	23.67	0.01	0.11	100.00	100.00	0.00	295.00	303.04	202685.00	12.62	317.98	300.00
20	2	8	18630.00	22951.00	167.70	0	Spot (Block20, Row8, Column2)	411.62	391.00	116.32	0.02	0.28	218.00	223.24	218.00	25.97	0.01	0.12	99.00	98.00	0.00	173.00	193.62	320238.00	7.25	271.69	281.00
20	3	8	18920.00	22956.00	147.20	0	Spot (Block20, Row8, Column3)	930.64	781.00	568.81	0.08	0.61	223.00	229.35	223.00	27.75	0.01	0.12	100.00	100.00	0.00	558.00	707.64	550938.00	25.27	366.03	336.50
20	4	8	19224.00	22951.00	110.25	0	Spot (Block20, Row8, Column4)	537.72	514.00	122.37	0.02	0.23	224.00	230.93	224.00	25.88	0.01	0.11	100.00	100.00	0.00	290.00	313.72	170458.00	11.86	327.96	302.00
20	5	8	19515.00	22944.00	239.50	0	Spot (Block20, Row8, Column5)	264.58	270.00	28.27	0.01	0.11	222.00	228.44	222.00	28.30	0.01	0.12	65.00	39.00	0.00	48.00	42.58	437887.00	1.28	240.29	232.00
20	6	8	19829.00	22959.00	122.70	0	Spot (Block20, Row8, Column6)	913.82	900.00	241.52	0.01	0.26	220.00	228.77	220.00	29.21	0.02	0.13	100.00	100.00	0.00	680.00	693.82	366442.00	23.45	422.14	405.00
20	7	8	20124.00	22958.00	143.85	0	Spot (Block20, Row8, Column7)	644.94	635.50	184.68	0.01	0.29	216.00	221.67	216.00	26.09	0.01	0.12	100.00	100.00	0.00	419.50	428.94	365036.00	16.23	332.92	313.00
20	8	8	20407.00	22963.00	91.80	0	Spot (Block20, Row8, Column8)	309.25	306.00	34.52	0.00	0.11	213.00	215.66	213.00	21.04	0.01	0.10	97.00	92.00	0.00	93.00	96.25	64943.00	4.45	258.41	241.50
21	1	1	4813.00	25315.00	148.80	0	Spot (Block21, Row1, Column1)	18285.95	16610.00	10107.23	0.04	0.55	234.00	250.30	234.00	61.96	0.03	0.25	100.00	100.00	0.00	16376.00	18051.95	11026428.00	291.10	3807.62	3073.00
21	2	1	5113.00	25322.00	208.85	0	Spot (Block21, Row1, Column2)	311.12	302.00	39.51	0.01	0.13	229.00	237.88	229.00	39.38	0.02	0.17	92.00	39.00	0.00	73.00	82.12	387654.00	1.86	265.40	270.00
21	3	1	5429.00	25325.00	221.90	0	Spot (Block21, Row1, Column3)	275.98	281.00	24.29	0.01	0.09	232.00	238.39	232.00	26.16	0.01	0.11	78.00	42.00	0.00	49.00	43.98	389964.00	1.44	251.08	255.00
21	4	1	5726.00	25332.00	120.50	0	Spot (Block21, Row1, Column4)	302.17	297.00	31.47	0.01	0.10	235.00	243.56	235.00	27.52	0.02	0.11	93.00	63.00	0.00	62.00	67.17	116637.00	2.13	268.60	275.00
21	5	1	6029.00	25336.00	187.40	0	Spot (Block21, Row1, Column5)	334.76	311.50	50.21	0.03	0.15	241.00	249.54	241.00	28.38	0.02	0.11	98.00	73.00	0.00	70.50	93.76	330741.00	3.00	284.02	289.00
21	6	1	6315.00	25318.00	195.70	0	Spot (Block21, Row1, Column6)	380.15	374.00	82.75	0.01	0.22	263.00	260.87	263.00	28.94	0.00	0.11	95.00	67.00	0.00	111.00	117.15	410941.00	4.12	295.40	295.00
21	7	1	6658.00	25330.00	172.10	0	Spot (Block21, Row1, Column7)	354.28	325.00	69.03	0.04	0.19	288.00	296.23	288.00	111.06	0.01	0.37	17.00	4.00	0.00	37.00	66.28	293342.00	0.52	303.83	305.00
21	8	1	6910.00	25328.00	108.35	0	Spot (Block21, Row1, Column8)	45479.09	46164.50	13498.51	0.01	0.30	309.00	332.27	309.00	123.33	0.03	0.37	100.00	100.00	9.60	45855.50	45170.09	13734685.00	366.05	9742.89	7573.50
21	1	2	4816.00	25640.00	154.05	0	Spot (Block21, Row2, Column1)	282.28	284.00	24.37	0.00	0.09	229.00	239.81	229.00	43.55	0.02	0.18	74.00	0.00	0.00	55.00	53.28	184613.00	0.98	255.76	254.00
21	2	2	5110.00	25626.00	153.00	0	Spot (Block21, Row2, Column2)	287.75	290.00	27.24	0.00	0.09	227.00	232.41	227.00	23.11	0.01	0.10	91.00	77.00	0.00	63.00	60.75	185597.00	2.39	253.13	252.00
21	3	2	5430.00	25605.00	202.20	0	Spot (Block21, Row2, Column3)	277.14	282.00	22.94	0.01	0.08	229.00	234.72	229.00	24.78	0.01	0.11	82.00	57.00	0.00	53.00	48.14	322871.00	1.71	249.47	243.00
21	4	2	5715.00	25607.00	222.15	0	Spot (Block21, Row2, Column4)	290.14	293.00	27.89	0.00	0.10	231.00	239.28	231.00	26.54	0.02	0.11	88.00	70.00	0.00	62.00	59.14	411132.00	1.92	259.35	260.00
21	5	2	6010.00	25631.00	171.80	0	Spot (Block21, Row2, Column5)	553.42	496.00	232.52	0.05	0.42	236.00	245.47	236.00	28.60	0.02	0.12	100.00	100.00	0.00	260.00	317.42	454912.00	10.77	326.62	312.50
21	6	2	6310.00	25626.00	223.10	0	Spot (Block21, Row2, Column6)	294.94	296.00	19.87	0.00	0.07	250.00	254.85	250.00	32.60	0.01	0.13	82.00	8.00	0.00	46.00	44.94	420876.00	1.23	264.16	270.00
21	7	2	6631.00	25627.00	242.55	0	Spot (Block21, Row2, Column7)	302.88	299.00	31.93	0.01	0.11	271.00	266.91	271.00	31.52	0.01	0.12	42.00	9.00	0.00	28.00	31.88	513087.00	1.14	278.08	283.00
21	8	2	6932.00	25612.00	292.45	0	Spot (Block21, Row2, Column8)	312.51	302.00	38.38	0.01	0.12	302.00	313.33	302.00	109.86	0.02	0.35	3.00	0.00	0.00	0.00	10.51	780654.00	-0.01	293.02	292.00
21	1	3	4815.00	25918.00	157.10	0	Spot (Block21, Row3, Column1)	351.18	367.00	47.76	0.02	0.14	226.00	230.32	226.00	21.86	0.01	0.09	98.00	97.00	0.00	141.00	125.18	238100.00	5.53	278.97	283.00
21	2	3	5122.00	25912.00	225.70	0	Spot (Block21, Row3, Column2)	262.19	270.00	31.93	0.01	0.12	228.00	234.29	228.00	24.48	0.01	0.10	61.00	43.00	0.00	42.00	34.19	383329.00	1.14	242.91	233.00
21	3	3	5429.00	25913.00	160.80	0	Spot (Block21, Row3, Column3)	385.79	306.00	381.91	0.10	0.99	234.00	241.52	234.00	28.40	0.01	0.12	90.00	77.00	0.00	72.00	151.79	274686.00	5.08	283.10	286.50
21	4	3	5721.00	25915.00	182.90	0	Spot (Block21, Row3, Column4)	373.73	355.00	87.56	0.02	0.23	234.00	241.93	234.00	28.07	0.01	0.12	95.00	85.00	0.00	121.00	139.73	350189.00	4.70	274.52	282.00
21	5	3	6012.00	25904.00	161.30	0	Spot (Block21, Row3, Column5)	348.06	329.00	115.23	0.02	0.33	245.00	252.29	245.00	36.97	0.01	0.15	93.00	62.00	0.00	84.00	103.06	250255.00	2.59	279.56	284.50
21	6	3	6315.00	25919.00	211.80	0	Spot (Block21, Row3, Column6)	1116.68	944.50	484.45	0.07	0.43	269.00	268.68	269.00	40.47	0.00	0.15	100.00	100.00	0.00	675.50	847.68	1429356.00	20.95	542.15	537.00
21	7	3	6612.00	25921.00	213.25	0	Spot (Block21, Row3, Column7)	320.33	308.00	40.39	0.02	0.13	277.00	272.33	277.00	35.93	0.01	0.13	40.00	21.00	0.00	31.00	43.33	414503.00	1.34	282.87	286.00
21	8	3	6916.00	25938.00	147.80	0	Spot (Block21, Row3, Column8)	962.79	914.00	349.57	0.02	0.36	297.00	297.85	297.00	37.87	0.00	0.13	100.00	100.00	0.00	617.00	665.79	575746.00	17.56	480.19	483.50
21	1	4	4811.00	26214.00	147.20	0	Spot (Block21, Row4, Column1)	593.10	540.00	211.49	0.04	0.36	225.00	230.78	225.00	24.16	0.01	0.10	100.00	100.00	0.00	315.00	368.10	350523.00	15.00	317.24	303.00
21	2	4	5125.00	26225.00	155.50	0	Spot (Block21, Row4, Column2)	397.11	383.00	79.81	0.02	0.20	229.00	236.60	229.00	26.76	0.01	0.11	100.00	99.00	0.00	154.00	168.11	265269.00	6.00	288.53	291.00
21	3	4	5410.00	26219.00	139.10	0	Spot (Block21, Row4, Column3)	1068.87	988.00	436.78	0.03	0.41	235.00	243.21	235.00	29.16	0.01	0.12	100.00	100.00	0.00	753.00	833.87	553673.00	28.32	469.65	452.00
21	4	4	5707.00	26232.00	232.95	0	Spot (Block21, Row4, Column4)	278.24	280.00	24.97	0.00	0.09	234.00	241.63	234.00	28.95	0.01	0.12	83.00	21.00	0.00	46.00	44.24	435161.00	1.26	256.03	257.00
21	5	4	6016.00	26224.00	147.00	-50	Spot (Block21, Row4, Column5)	270.90	280.00	28.96	0.01	0.11	247.00	251.21	247.00	31.08	0.01	0.12	51.00	3.00	0.00	33.00	23.90	159829.00	0.63	245.18	241.00
21	6	4	6313.00	26219.00	163.90	0	Spot (Block21, Row4, Column6)	768.79	757.00	188.87	0.01	0.25	267.00	264.82	267.00	35.78	0.00	0.14	100.00	100.00	0.00	490.00	501.79	573517.00	14.09	412.01	381.00
21	7	4	6608.00	26224.00	180.05	0	Spot (Block21, Row4, Column7)	343.88	328.00	44.07	0.02	0.13	280.00	276.15	280.00	31.99	0.01	0.12	77.00	39.00	0.00	48.00	63.88	312583.00	2.12	302.04	302.00
21	8	4	6932.00	26222.00	191.65	0	Spot (Block21, Row4, Column8)	355.44	354.50	43.63	0.00	0.12	294.00	294.07	294.00	31.47	0.00	0.11	67.00	49.00	0.00	60.50	61.44	368943.00	1.95	321.13	316.00
21	1	5	4814.00	26528.00	110.60	0	Spot (Block21, Row5, Column1)	550.42	560.00	92.79	0.01	0.17	227.00	235.58	227.00	31.30	0.02	0.13	100.00	99.00	0.00	333.00	323.42	174484.00	10.06	329.70	318.50
21	2	5	5116.00	26522.00	151.30	0	Spot (Block21, Row5, Column2)	863.37	821.00	276.20	0.02	0.32	227.00	235.33	227.00	29.23	0.02	0.12	100.00	100.00	0.00	594.00	636.37	541331.00	21.49	386.32	374.00
21	3	5	5413.00	26518.00	150.15	0	Spot (Block21, Row5, Column3)	806.79	734.00	334.06	0.04	0.41	234.00	241.65	234.00	31.30	0.01	0.13	100.00	100.00	0.00	500.00	572.79	499406.00	18.06	359.71	340.50
21	4	5	5718.00	26540.00	221.15	0	Spot (Block21, Row5, Column4)	301.25	296.00	38.07	0.01	0.13	232.00	239.55	232.00	29.23	0.01	0.12	90.00	63.00	0.00	64.00	69.25	421749.00	2.11	259.78	267.00
21	5	5	6014.00	26523.00	139.35	0	Spot (Block21, Row5, Column5)	1085.26	1054.00	415.91	0.01	0.38	240.00	248.17	240.00	31.74	0.01	0.13	100.00	100.00	0.00	814.00	845.26	571933.00	26.38	452.30	406.00
21	6	5	6313.00	26537.00	165.30	0	Spot (Block21, Row5, Column6)	322.58	307.00	37.48	0.02	0.12	262.00	261.66	262.00	37.11	0.00	0.14	64.00	27.00	0.00	45.00	60.58	243223.00	1.64	292.67	292.00
21	7	5	6615.00	26522.00	187.60	0	Spot (Block21, Row5, Column7)	753.54	687.50	271.13	0.04	0.36	283.00	279.05	283.00	37.96	0.01	0.14	100.00	99.00	0.00	404.50	470.54	749022.00	12.50	412.52	406.00
21	8	5	6921.00	26535.00	198.05	0	Spot (Block21, Row5, Column8)	376.66	380.00	58.14	0.00	0.15	293.00	291.27	293.00	31.00	0.00	0.11	73.00	63.00	0.00	87.00	83.66	418471.00	2.75	313.19	306.00
21	1	6	4808.00	26818.00	214.10	0	Spot (Block21, Row6, Column1)	1017.79	820.00	474.37	0.09	0.47	232.00	243.32	232.00	36.88	0.02	0.15	100.00	100.00	0.00	588.00	785.79	1333299.00	21.00	482.14	482.00
21	2	6	5116.00	26821.00	223.15	0	Spot (Block21, Row6, Column2)	458.52	416.00	125.62	0.04	0.27	229.00	237.36	229.00	31.77	0.02	0.13	100.00	99.00	0.00	187.00	229.52	654303.00	6.96	308.46	303.00
21	3	6	5403.00	26818.00	156.65	0	Spot (Block21, Row6, Column3)	542.05	483.00	197.89	0.05	0.37	232.00	237.93	232.00	29.00	0.01	0.12	100.00	99.00	0.00	251.00	310.05	366966.00	10.49	306.54	297.00
21	4	6	5722.00	26833.00	216.75	0	Spot (Block21, Row6, Column4)	288.48	288.00	23.22	0.00	0.08	235.00	239.88	235.00	26.33	0.01	0.11	90.00	52.00	0.00	53.00	53.48	387137.00	1.85	255.42	260.00
21	5	6	6017.00	26826.00	105.65	0	Spot (Block21, Row6, Column5)	789.59	798.50	161.20	0.00	0.20	243.00	248.39	243.00	29.31	0.01	0.12	100.00	100.00	0.00	555.50	546.59	228981.00	18.46	405.38	380.50
21	6	6	6299.00	26812.00	200.45	0	Spot (Block21, Row6, Column6)	300.08	299.00	28.19	0.00	0.09	267.00	261.75	267.00	33.06	0.01	0.13	44.00	10.00	0.00	32.00	33.08	343296.00	1.16	278.57	280.00
21	7	6	6613.00	26817.00	217.50	0	Spot (Block21, Row6, Column7)	349.57	331.00	54.54	0.02	0.16	286.00	280.90	286.00	32.48	0.01	0.12	61.00	41.00	0.00	45.00	63.57	474716.00	2.11	301.15	299.00
21	8	6	6919.00	26833.00	228.75	0	Spot (Block21, Row6, Column8)	355.40	336.00	55.17	0.02	0.16	295.00	296.44	295.00	32.22	0.00	0.11	55.00	45.00	0.00	41.00	60.40	533810.00	1.83	308.32	302.00
21	1	7	4813.00	27119.00	173.35	0	Spot (Block21, Row7, Column1)	439.70	417.00	101.83	0.02	0.23	237.00	242.45	237.00	26.69	0.01	0.11	99.00	98.00	0.00	180.00	202.70	368907.00	7.39	295.14	293.00
21	2	7	5101.00	27129.00	234.75	0	Spot (Block21, Row7, Column2)	279.82	282.00	20.58	0.00	0.07	232.00	236.54	232.00	21.93	0.01	0.09	88.00	66.00	0.00	50.00	47.82	444637.00	1.97	248.07	244.00
21	3	7	5410.00	27096.00	224.00	0	Spot (Block21, Row7, Column3)	263.44	268.00	19.66	0.01	0.07	238.00	243.13	238.00	26.64	0.01	0.11	55.00	4.00	0.00	30.00	25.44	379884.00	0.76	247.04	239.00
21	4	7	5704.00	27157.00	211.45	0	Spot (Block21, Row7, Column4)	289.41	289.00	21.19	0.00	0.07	254.00	255.23	254.00	28.09	0.00	0.11	64.00	11.00	0.00	35.00	35.41	368133.00	1.22	266.90	276.00
21	5	7	6015.00	27124.00	147.00	-50	Spot (Block21, Row7, Column5)	302.44	303.00	29.46	0.00	0.10	262.00	260.10	262.00	32.15	0.00	0.12	64.00	11.00	0.00	41.00	40.44	179348.00	1.32	293.43	292.00
21	6	7	6313.00	27125.00	192.45	0	Spot (Block21, Row7, Column6)	614.72	591.00	164.90	0.02	0.27	282.00	278.86	282.00	42.73	0.00	0.15	99.00	96.00	0.00	309.00	332.72	643608.00	7.86	375.19	372.00
21	7	7	6608.00	27136.00	166.55	0	Spot (Block21, Row7, Column7)	443.12	414.00	93.95	0.03	0.21	295.00	296.05	295.00	33.86	0.00	0.11	89.00	80.00	0.00	119.00	148.12	339873.00	4.34	337.78	317.00
21	8	7	6914.00	27131.00	100.05	0	Spot (Block21, Row7, Column8)	1805.94	1637.00	604.33	0.04	0.33	304.00	309.79	304.00	33.80	0.01	0.11	100.00	100.00	0.00	1333.00	1501.94	458710.00	44.27	831.19	797.50
21	1	8	4829.00	27431.00	142.40	0	Spot (Block21, Row8, Column1)	1406.94	603.00	3439.50	0.37	2.44	249.00	252.15	249.00	33.29	0.01	0.13	98.00	90.00	0.00	354.00	1157.94	773815.00	34.69	616.26	311.50
21	2	8	5109.00	27423.00	256.85	0	Spot (Block21, Row8, Column2)	290.33	291.00	28.28	0.00	0.10	247.00	250.18	247.00	33.89	0.01	0.14	70.00	12.00	0.00	44.00	43.33	554812.00	1.18	263.10	267.00
21	3	8	5404.00	27419.00	172.10	0	Spot (Block21, Row8, Column3)	359.30	371.00	55.56	0.01	0.15	255.00	255.22	255.00	24.49	0.00	0.10	95.00	78.00	0.00	116.00	104.30	296419.00	4.25	281.53	279.00
21	4	8	5711.00	27422.00	101.55	0	Spot (Block21, Row8, Column4)	1766.82	1794.50	385.07	0.01	0.22	267.50	263.56	267.50	25.57	0.01	0.10	100.00	100.00	0.00	1527.00	1499.32	462906.00	58.78	786.35	704.50
21	5	8	6003.00	27422.00	209.45	0	Spot (Block21, Row8, Column5)	301.40	300.00	22.10	0.00	0.07	280.00	276.37	280.00	35.53	0.01	0.13	19.00	2.00	0.00	20.00	21.40	378262.00	0.70	281.41	283.00
21	6	8	6315.00	27424.00	130.80	0	Spot (Block21, Row8, Column6)	1973.82	1909.50	778.77	0.01	0.39	298.00	301.88	298.00	46.78	0.01	0.15	100.00	100.00	0.00	1611.50	1675.82	900063.00	35.74	716.67	706.00
21	7	8	6610.00	27428.00	146.75	0	Spot (Block21, Row8, Column7)	706.80	661.00	243.21	0.03	0.34	307.00	315.83	307.00	41.39	0.01	0.13	99.00	99.00	0.00	354.00	399.80	413478.00	9.45	416.74	401.00
21	8	8	6914.00	27427.00	147.00	-50	Spot (Block21, Row8, Column8)	446.43	364.00	176.69	0.09	0.40	323.00	337.14	323.00	44.63	0.02	0.13	48.00	34.00	0.00	41.00	123.43	262052.00	2.45	312.97	310.00
22	1	1	9319.00	25329.00	150.35	0	Spot (Block22, Row1, Column1)	23189.84	20776.50	13157.57	0.05	0.57	597.00	654.11	597.00	157.81	0.04	0.24	100.00	100.00	0.00	20179.50	22592.84	14284940.00	142.81	5211.71	4368.00
22	2	1	9609.00	25334.00	150.30	0	Spot (Block22, Row1, Column2)	2313.65	2146.00	982.42	0.03	0.42	598.00	648.23	598.00	145.12	0.04	0.22	100.00	99.00	0.00	1548.00	1715.65	1418267.00	11.48	981.72	980.00
22	3	1	9916.00	25335.00	147.70	0	Spot (Block22, Row1, Column3)	2149.91	1794.50	1173.08	0.08	0.55	591.00	609.27	591.00	122.31	0.01	0.20	99.00	92.00	0.00	1203.50	1558.91	1281349.00	12.60	905.06	934.00
22	4	1	10226.00	25338.00	120.50	0	Spot (Block22, Row1, Column4)	1430.34	1321.00	406.18	0.03	0.28	585.00	589.69	585.00	123.66	0.00	0.21	100.00	97.00	0.00	736.00	845.34	547822.00	6.80	855.42	872.00
22	5	1	10517.00	25335.00	145.30	0	Spot (Block22, Row1, Column5)	5001.29	4171.00	3422.00	0.08	0.68	584.00	595.91	584.00	131.05	0.01	0.22	100.00	100.00	0.00	3587.00	4417.29	2880745.00	33.62	1265.80	1165.00
22	6	1	10809.00	25333.00	143.55	0	Spot (Block22, Row1, Column6)	5247.59	4628.00	2687.31	0.05	0.51	589.00	605.77	589.00	133.43	0.01	0.22	100.00	100.00	0.00	4039.00	4658.59	2954394.00	34.79	1545.62	1350.00
22	7	1	11111.00	25340.00	90.20	0	Spot (Block22, Row1, Column7)	6741.51	6280.50	1882.31	0.03	0.28	584.00	593.81	584.00	163.72	0.01	0.28	100.00	100.00	0.00	5696.50	6157.51	1361786.00	37.55	2314.68	2129.00
22	8	1	11407.00	25339.00	107.50	0	Spot (Block22, Row1, Column8)	50130.21	53032.00	13875.68	0.02	0.28	586.00	602.62	586.00	183.98	0.01	0.31	100.00	100.00	24.50	52446.00	49544.21	15139324.00	269.21	11314.94	9393.50
22	1	2	9391.00	25611.00	108.10	0	Spot (Block22, Row2, Column1)	952.11	834.00	390.58	0.06	0.41	613.00	664.76	613.00	149.80	0.04	0.23	72.00	47.00	0.00	221.00	339.11	288489.00	1.92	752.98	690.00
22	2	2	9615.00	25632.00	123.85	0	Spot (Block22, Row2, Column2)	3160.54	3045.00	1027.56	0.02	0.33	596.00	634.34	596.00	131.80	0.03	0.21	100.00	100.00	0.00	2449.00	2564.54	1286339.00	19.17	1292.30	1199.00
22	3	2	9920.00	25637.00	198.00	0	Spot (Block22, Row2, Column3)	673.47	676.00	131.12	0.00	0.19	581.00	586.06	581.00	125.55	0.00	0.21	31.00	14.00	0.00	95.00	92.47	746200.00	0.70	612.51	588.50
22	4	2	10211.00	25633.00	160.75	0	Spot (Block22, Row2, Column4)	1612.11	1592.50	470.11	0.01	0.29	572.00	568.54	572.00	120.22	0.00	0.21	99.00	99.00	0.00	1020.50	1040.11	1154271.00	8.68	856.73	828.00
22	5	2	10522.00	25634.00	169.70	0	Spot (Block22, Row2, Column5)	1360.60	1307.50	354.97	0.02	0.26	516.00	558.68	516.00	117.54	0.03	0.21	99.00	99.00	0.00	791.50	844.60	1091203.00	6.82	810.24	792.00
22	6	2	10813.00	25629.00	144.50	0	Spot (Block22, Row2, Column6)	981.79	964.00	261.39	0.01	0.27	569.00	575.48	569.00	129.25	0.00	0.22	89.00	66.00	0.00	395.00	412.79	561586.00	3.14	718.63	723.00
22	7	2	11112.00	25638.00	149.40	0	Spot (Block22, Row2, Column7)	1259.77	1159.50	462.20	0.04	0.37	573.50	566.80	573.50	115.01	0.01	0.20	95.00	85.00	0.00	586.00	686.27	770980.00	6.03	736.47	706.00
22	8	2	11419.00	25622.00	193.90	0	Spot (Block22, Row2, Column8)	654.38	609.50	136.22	0.03	0.21	585.00	593.38	585.00	165.57	0.01	0.28	22.00	1.00	0.00	24.50	69.38	694956.00	0.37	596.53	584.00
22	1	3	9315.00	25933.00	141.80	0	Spot (Block22, Row3, Column1)	3609.21	3166.50	2013.58	0.06	0.56	589.00	616.76	589.00	128.74	0.02	0.21	100.00	100.00	0.00	2577.50	3020.21	1970630.00	23.24	1240.55	1176.50
22	2	3	9604.00	25938.00	129.70	0	Spot (Block22, Row3, Column2)	724.55	709.00	141.67	0.01	0.20	584.00	588.47	584.00	118.58	0.00	0.20	54.00	32.00	0.00	125.00	140.55	324597.00	1.15	665.52	598.00
22	3	3	9912.00	25934.00	155.75	0	Spot (Block22, Row3, Column3)	961.38	899.00	404.66	0.03	0.42	507.00	552.90	507.00	117.26	0.04	0.21	91.00	72.00	0.00	392.00	454.38	642203.00	3.48	639.79	612.00
22	4	3	10216.00	25932.00	140.15	0	Spot (Block22, Row3, Column4)	4244.17	4024.00	2230.12	0.02	0.53	500.00	537.15	500.00	111.75	0.03	0.21	100.00	100.00	0.00	3524.00	3744.17	2270633.00	33.17	1379.99	1204.00
22	5	3	10514.00	25928.00	145.40	0	Spot (Block22, Row3, Column5)	1089.19	894.00	820.06	0.09	0.75	499.00	534.36	499.00	107.51	0.03	0.20	94.00	77.00	0.00	395.00	590.19	626282.00	5.16	656.09	630.00
22	6	3	10814.00	25933.00	196.55	0	Spot (Block22, Row3, Column6)	2591.36	2164.00	1268.00	0.08	0.49	514.00	558.03	514.00	122.23	0.04	0.22	100.00	100.00	0.00	1650.00	2077.36	2832354.00	16.63	1129.34	1131.00
22	7	3	11117.00	25936.00	140.60	0	Spot (Block22, Row3, Column7)	3242.85	2863.00	1877.23	0.05	0.58	584.00	572.73	584.00	119.07	0.01	0.21	100.00	99.00	0.00	2279.00	2658.85	1744654.00	22.42	1156.34	997.00
22	8	3	11414.00	25947.00	149.30	0	Spot (Block22, Row3, Column8)	3333.92	3102.50	1371.57	0.03	0.41	588.00	583.64	588.00	124.25	0.00	0.21	100.00	100.00	0.00	2514.50	2745.92	2033693.00	22.14	1237.27	1095.00
22	1	4	9315.00	26226.00	141.35	0	Spot (Block22, Row4, Column1)	4378.21	3880.00	2432.04	0.05	0.56	587.00	598.71	587.00	127.40	0.01	0.21	100.00	100.00	0.00	3293.00	3791.21	2372992.00	29.67	1487.65	1178.00
22	2	4	9628.00	26242.00	182.05	0	Spot (Block22, Row4, Column2)	672.91	685.00	125.83	0.01	0.19	562.50	568.19	562.50	118.56	0.00	0.21	52.00	21.00	0.00	122.50	110.41	624463.00	0.88	591.32	583.00
22	3	4	9915.00	26234.00	141.00	0	Spot (Block22, Row4, Column3)	18123.83	17135.00	10210.19	0.02	0.56	510.00	556.90	510.00	121.09	0.04	0.22	100.00	100.00	0.00	16625.00	17613.83	9732496.00	145.07	4277.00	3226.00
22	4	4	10216.00	26233.00	196.35	0	Spot (Block22, Row4, Column4)	640.01	592.00	125.99	0.03	0.20	499.00	534.59	499.00	110.18	0.03	0.21	41.00	22.00	0.00	93.00	141.01	696336.00	0.96	577.47	584.00
22	5	4	10515.00	26236.00	147.00	-50	Spot (Block22, Row4, Column5)	561.46	565.00	119.49	0.00	0.21	497.00	529.05	497.00	102.48	0.03	0.19	34.00	13.00	0.00	68.00	64.46	330698.00	0.32	503.29	485.00
22	6	4	10818.00	26241.00	180.40	0	Spot (Block22, Row4, Column6)	1371.43	1356.50	333.99	0.00	0.24	503.00	545.10	503.00	109.78	0.03	0.20	100.00	99.00	0.00	853.50	868.43	1250748.00	7.53	763.17	731.00
22	7	4	11107.00	26240.00	146.80	0	Spot (Block22, Row4, Column7)	2203.54	1672.00	1294.50	0.12	0.59	512.00	552.19	512.00	109.66	0.03	0.20	100.00	97.00	0.00	1160.00	1691.54	1295683.00	15.06	892.20	883.50
22	8	4	11417.00	26245.00	144.25	0	Spot (Block22, Row4, Column8)	1075.92	1002.00	304.88	0.03	0.28	577.00	568.97	577.00	114.69	0.01	0.20	92.00	78.00	0.00	425.00	498.92	611124.00	4.42	751.26	734.50
22	1	5	9315.00	26533.00	107.90	0	Spot (Block22, Row5, Column1)	2488.51	2324.50	667.29	0.03	0.27	590.00	602.09	590.00	129.59	0.01	0.22	100.00	100.00	0.00	1734.50	1898.51	746552.00	14.56	1150.09	1092.50
22	2	5	9616.00	26536.00	146.45	0	Spot (Block22, Row5, Column2)	3708.26	3619.00	1457.38	0.01	0.39	575.00	567.77	575.00	111.74	0.01	0.20	100.00	100.00	0.00	3044.00	3133.26	2169330.00	28.11	1311.48	1222.00
22	3	5	9909.00	26530.00	186.20	0	Spot (Block22, Row5, Column3)	904.22	864.50	227.85	0.02	0.25	530.00	561.76	530.00	118.84	0.03	0.21	89.00	69.00	0.00	334.50	374.22	878904.00	2.88	652.82	612.00
22	4	5	10215.00	26534.00	144.90	0	Spot (Block22, Row5, Column4)	2013.59	1697.00	1097.50	0.07	0.55	501.00	542.70	501.00	115.62	0.03	0.21	100.00	96.00	0.00	1196.00	1512.59	1157814.00	12.72	845.70	817.00
22	5	5	10521.00	26536.00	139.20	0	Spot (Block22, Row5, Column5)	20610.82	19035.00	11694.00	0.03	0.57	497.00	540.28	497.00	118.93	0.04	0.22	100.00	100.00	0.00	18538.00	20113.82	10800068.00	168.76	4934.15	3960.00
22	6	5	10817.00	26537.00	154.70	0	Spot (Block22, Row5, Column6)	891.21	805.50	246.49	0.04	0.28	497.00	535.99	497.00	103.35	0.03	0.19	96.00	79.00	0.00	308.50	394.21	577507.00	3.44	629.55	606.00
22	7	5	11117.00	26535.00	166.35	0	Spot (Block22, Row5, Column7)	1364.53	1280.50	432.21	0.03	0.32	509.00	550.41	509.00	109.30	0.03	0.20	100.00	97.00	0.00	771.50	855.53	1047961.00	7.45	787.12	777.50
22	8	5	11413.00	26542.00	145.00	0	Spot (Block22, Row5, Column8)	4125.67	3421.00	2739.05	0.08	0.66	580.00	573.81	580.00	113.51	0.00	0.20	100.00	100.00	0.00	2841.00	3545.67	2351631.00	31.29	1211.55	1041.50
22	1	6	9310.00	26828.00	196.10	0	Spot (Block22, Row6, Column1)	2618.28	2135.00	1307.38	0.09	0.50	594.00	634.34	594.00	138.15	0.03	0.22	100.00	100.00	0.00	1541.00	2024.28	2843448.00	14.36	1190.31	1153.00
22	2	6	9611.00	26835.00	178.90	0	Spot (Block22, Row6, Column2)	1206.23	1171.00	295.99	0.01	0.25	586.00	591.10	586.00	128.82	0.00	0.22	97.00	88.00	0.00	585.00	620.23	1079579.00	4.78	786.62	782.00
22	3	6	9906.00	26830.00	141.40	0	Spot (Block22, Row6, Column3)	7468.24	6859.50	4150.10	0.04	0.56	562.00	563.00	562.00	112.92	0.00	0.20	100.00	100.00	0.00	6297.50	6906.24	4047788.00	61.15	1962.21	1533.00
22	4	6	10208.00	26850.00	174.80	0	Spot (Block22, Row6, Column4)	733.16	696.00	144.95	0.02	0.20	513.00	555.17	513.00	113.83	0.03	0.21	68.00	40.00	0.00	183.00	220.16	627588.00	1.56	610.83	595.00
22	5	6	10512.00	26836.00	105.60	0	Spot (Block22, Row6, Column5)	18752.37	18934.00	6210.50	0.00	0.33	508.00	553.83	508.00	119.83	0.04	0.22	100.00	100.00	0.00	18426.00	18244.37	5419434.00	151.87	4885.57	3749.00
22	6	6	10818.00	26842.00	176.75	0	Spot (Block22, Row6, Column6)	794.05	737.00	198.24	0.03	0.25	504.00	547.99	504.00	104.89	0.04	0.19	83.00	51.00	0.00	233.00	290.05	695587.00	2.35	631.55	593.50
22	7	6	11112.00	26833.00	144.05	0	Spot (Block22, Row6, Column7)	3968.46	3426.00	2266.92	0.06	0.57	570.50	568.45	570.50	114.40	0.00	0.20	100.00	100.00	0.00	2855.50	3397.96	2222335.00	29.72	1232.91	1089.00
22	8	6	11418.00	26842.00	143.45	0	Spot (Block22, Row6, Column8)	4993.65	4254.50	3123.79	0.07	0.63	590.00	600.71	590.00	121.08	0.01	0.20	100.00	100.00	0.00	3664.50	4403.65	2786455.00	36.28	1377.13	1193.00
22	1	7	9312.00	27127.00	196.45	0	Spot (Block22, Row7, Column1)	842.95	814.00	162.82	0.02	0.19	604.00	648.14	604.00	124.62	0.03	0.19	71.00	45.00	0.00	210.00	238.95	923875.00	1.56	708.28	704.50
22	2	7	9616.00	27143.00	211.35	0	Spot (Block22, Row7, Column2)	711.89	699.00	139.74	0.01	0.20	586.00	599.68	586.00	114.48	0.01	0.19	49.00	28.00	0.00	113.00	125.89	905526.00	0.98	649.09	593.00
22	3	7	9918.00	27145.00	227.20	0	Spot (Block22, Row7, Column3)	663.68	660.00	124.73	0.00	0.19	582.00	585.20	582.00	116.25	0.00	0.20	35.00	16.00	0.00	78.00	81.68	980259.00	0.68	610.83	590.00
22	4	7	10222.00	27145.00	185.95	0	Spot (Block22, Row7, Column4)	718.66	692.00	143.22	0.02	0.20	583.00	588.89	583.00	112.19	0.00	0.19	48.00	26.00	0.00	109.00	135.66	701417.00	1.16	633.06	595.00
22	5	7	10524.00	27134.00	152.25	0	Spot (Block22, Row7, Column5)	1122.13	1069.00	243.57	0.02	0.22	580.00	586.50	580.00	114.98	0.00	0.20	98.00	92.00	0.00	489.00	542.13	717041.00	4.66	764.30	777.50
22	6	7	10811.00	27140.00	175.55	0	Spot (Block22, Row7, Column6)	1475.27	1396.00	452.45	0.02	0.31	593.00	615.47	593.00	133.85	0.02	0.22	99.00	95.00	0.00	803.00	882.27	1268734.00	6.42	846.20	831.00
22	7	7	11108.00	27140.00	145.50	0	Spot (Block22, Row7, Column7)	4891.36	4790.50	2382.19	0.01	0.49	604.00	639.71	604.00	139.23	0.02	0.22	100.00	100.00	0.00	4186.50	4287.36	2827208.00	30.54	1513.47	1252.00
22	8	7	11414.00	27139.00	147.00	-50	Spot (Block22, Row7, Column8)	671.90	699.00	112.59	0.02	0.17	676.00	686.50	676.00	154.03	0.01	0.22	9.00	0.00	0.00	23.00	-4.10	395747.00	-0.09	613.25	587.00
22	1	8	9323.00	27429.00	119.15	0	Spot (Block22, Row8, Column1)	1199.28	1163.00	431.37	0.01	0.36	684.00	692.83	684.00	132.29	0.01	0.19	96.00	78.00	0.00	479.00	515.28	444933.00	3.83	866.73	832.00
22	2	8	9605.00	27428.00	168.05	0	Spot (Block22, Row8, Column2)	1003.03	967.00	277.83	0.02	0.28	638.50	660.69	638.50	128.26	0.01	0.19	77.00	60.00	0.00	328.50	364.53	785374.00	2.67	756.97	719.00
22	3	8	9906.00	27429.00	141.55	0	Spot (Block22, Row8, Column3)	2241.70	1754.00	1247.06	0.11	0.56	630.50	659.35	630.50	126.16	0.02	0.19	96.00	89.00	0.00	1123.50	1611.20	1217241.00	12.54	1010.93	963.00
22	4	8	10214.00	27431.00	142.00	0	Spot (Block22, Row8, Column4)	5848.16	5513.00	2521.73	0.03	0.43	615.00	656.60	615.00	131.46	0.03	0.20	100.00	100.00	0.00	4898.00	5233.16	3187245.00	39.49	1880.73	1752.50
22	5	8	10511.00	27433.00	213.55	0	Spot (Block22, Row8, Column5)	764.15	772.00	114.45	0.00	0.15	662.00	676.94	662.00	149.25	0.01	0.22	27.00	4.00	0.00	110.00	102.15	994153.00	0.58	678.26	691.00
22	6	8	10813.00	27440.00	117.80	0	Spot (Block22, Row8, Column6)	4562.58	4418.50	1547.59	0.01	0.34	695.00	731.47	695.00	160.09	0.02	0.22	100.00	100.00	0.00	3723.50	3867.58	1651653.00	23.93	1781.10	1873.00
22	7	8	11111.00	27435.00	148.80	0	Spot (Block22, Row8, Column7)	1670.95	1602.00	499.66	0.02	0.30	773.00	794.23	773.00	179.63	0.01	0.23	96.00	89.00	0.00	829.00	897.95	1012596.00	4.88	1003.68	1016.00
22	8	8	11413.00	27439.00	147.00	-50	Spot (Block22, Row8, Column8)	1063.51	1014.00	304.08	0.02	0.29	855.00	885.10	855.00	214.01	0.02	0.24	38.00	17.00	0.00	159.00	208.51	626409.00	0.83	836.97	792.00
23	1	1	13820.00	25340.00	151.05	0	Spot (Block23, Row1, Column1)	23051.63	20984.50	12609.23	0.04	0.55	410.00	457.53	410.00	110.22	0.05	0.24	100.00	100.00	0.32	20574.50	22641.63	14338114.00	204.99	4760.06	3232.00
23	2	1	14114.00	25346.00	148.40	0	Spot (Block23, Row1, Column2)	1166.62	1031.00	424.91	0.05	0.36	406.00	443.61	406.00	89.69	0.04	0.20	100.00	99.00	0.00	625.00	760.62	701138.00	8.06	619.59	606.50
23	3	1	14416.00	25347.00	147.10	0	Spot (Block23, Row1, Column3)	1100.51	1005.00	446.51	0.04	0.41	404.00	426.05	404.00	71.86	0.02	0.17	99.00	95.00	0.00	601.00	696.51	654804.00	9.39	586.83	582.50
23	4	1	14726.00	25342.00	119.90	0	Spot (Block23, Row1, Column4)	798.91	768.00	192.97	0.02	0.24	402.00	428.56	402.00	75.46	0.03	0.18	100.00	97.00	0.00	366.00	396.91	304385.00	4.91	548.15	522.00
23	5	1	15020.00	25344.00	146.75	0	Spot (Block23, Row1, Column5)	2168.64	1861.00	1227.73	0.07	0.57	402.00	432.78	402.00	77.82	0.03	0.18	100.00	100.00	0.00	1459.00	1766.64	1272994.00	22.31	794.94	758.00
23	6	1	15314.00	25344.00	144.50	0	Spot (Block23, Row1, Column6)	2391.46	2163.50	1189.40	0.04	0.50	408.00	441.73	408.00	80.80	0.03	0.18	100.00	100.00	0.00	1755.50	1983.46	1363130.00	24.13	799.51	758.00
23	7	1	15614.00	25349.00	88.55	0	Spot (Block23, Row1, Column7)	3059.29	2951.00	899.94	0.02	0.29	410.00	452.85	410.00	118.84	0.04	0.26	100.00	100.00	0.00	2541.00	2649.29	593502.00	21.93	1241.90	1066.50
23	8	1	15909.00	25355.00	106.45	0	Spot (Block23, Row1, Column8)	50406.66	51763.00	13011.66	0.01	0.26	432.00	471.17	432.00	147.73	0.04	0.31	100.00	100.00	23.97	51331.00	49974.66	14718744.00	338.01	11759.55	10089.00
23	1	2	13818.00	25643.00	147.00	-50	Spot (Block23, Row2, Column1)	484.67	488.00	96.87	0.00	0.20	408.00	449.69	408.00	94.26	0.04	0.21	30.00	11.00	0.00	80.00	76.67	285468.00	0.37	448.41	460.50
23	2	2	14120.00	25639.00	130.90	0	Spot (Block23, Row2, Column2)	1377.77	1214.00	504.61	0.05	0.37	402.00	431.40	402.00	74.76	0.03	0.17	100.00	100.00	0.00	812.00	975.77	632398.00	12.66	679.11	651.00
23	3	2	14408.00	25641.00	165.55	0	Spot (Block23, Row2, Column3)	478.76	492.00	81.14	0.01	0.17	402.00	426.96	402.00	81.56	0.03	0.19	59.00	12.00	0.00	90.00	76.76	362902.00	0.64	455.51	483.00
23	4	2	14723.00	25646.00	159.10	0	Spot (Block23, Row2, Column4)	870.71	887.00	203.75	0.01	0.23	401.00	426.71	401.00	71.67	0.03	0.17	99.00	95.00	0.00	486.00	469.71	610368.00	6.20	556.23	533.00
23	5	2	15022.00	25642.00	183.55	0	Spot (Block23, Row2, Column5)	731.06	675.50	164.08	0.03	0.22	401.00	432.34	401.00	72.82	0.03	0.17	99.00	94.00	0.00	274.50	330.06	690122.00	4.10	522.62	518.00
23	6	2	15312.00	25646.00	144.60	0	Spot (Block23, Row2, Column6)	701.23	715.00	136.85	0.01	0.20	404.00	435.73	404.00	80.84	0.03	0.19	94.00	82.00	0.00	311.00	297.23	399000.00	3.28	535.79	520.00
23	7	2	15613.00	25645.00	155.05	0	Spot (Block23, Row2, Column7)	758.69	731.00	190.43	0.02	0.25	403.00	428.05	403.00	72.51	0.03	0.17	99.00	86.00	0.00	328.00	355.69	501494.00	4.56	519.46	504.00
23	8	2	15924.00	25643.00	235.25	0	Spot (Block23, Row2, Column8)	488.64	486.00	90.36	0.00	0.18	411.00	458.50	411.00	135.85	0.05	0.30	24.00	1.00	0.00	75.00	77.64	779874.00	0.22	438.66	403.00
23	1	3	13820.00	25945.00	148.10	0	Spot (Block23, Row3, Column1)	1627.73	1448.00	838.03	0.05	0.51	403.00	437.52	403.00	78.72	0.04	0.18	100.00	99.00	0.00	1045.00	1224.73	971757.00	15.12	701.89	623.00
23	2	3	14122.00	25945.00	172.50	0	Spot (Block23, Row3, Column2)	514.57	494.00	103.18	0.02	0.20	400.00	431.58	400.00	87.17	0.03	0.20	58.00	33.00	0.00	94.00	114.57	427604.00	0.95	461.85	467.50
23	3	3	14393.00	25937.00	102.25	0	Spot (Block23, Row3, Column3)	2091.10	864.50	3405.38	0.38	1.63	402.00	439.42	402.00	117.54	0.04	0.27	94.00	68.00	0.00	462.50	1689.10	556232.00	14.05	782.49	732.00
23	4	3	14718.00	25946.00	143.25	0	Spot (Block23, Row3, Column4)	2567.01	2365.00	1294.12	0.04	0.50	405.00	436.80	405.00	102.44	0.03	0.23	100.00	100.00	0.00	1960.00	2162.01	1424692.00	20.79	924.20	829.00
23	5	3	15014.00	25944.00	139.35	0	Spot (Block23, Row3, Column5)	1191.72	959.00	1622.58	0.09	1.36	404.00	434.00	404.00	76.75	0.03	0.18	100.00	99.00	0.00	555.00	787.72	625653.00	9.87	615.83	584.00
23	6	3	15320.00	25943.00	195.80	0	Spot (Block23, Row3, Column6)	2061.89	1748.00	1047.52	0.07	0.51	412.00	447.11	412.00	90.09	0.04	0.20	100.00	100.00	0.00	1336.00	1649.89	2243334.00	17.92	872.62	872.50
23	7	3	15620.00	25949.00	149.20	0	Spot (Block23, Row3, Column7)	1502.56	1267.00	839.82	0.07	0.56	407.00	435.69	407.00	81.88	0.03	0.19	100.00	89.00	0.00	860.00	1095.56	906041.00	13.03	637.45	630.00
23	8	3	15920.00	25956.00	156.15	0	Spot (Block23, Row3, Column8)	1788.82	1678.00	634.52	0.03	0.35	406.00	442.26	406.00	83.51	0.04	0.19	100.00	100.00	0.00	1272.00	1382.82	1198512.00	16.12	799.59	768.50
23	1	4	13816.00	26237.00	146.20	0	Spot (Block23, Row4, Column1)	2606.68	2206.00	1463.00	0.07	0.56	407.00	442.77	407.00	83.48	0.04	0.19	100.00	100.00	0.00	1799.00	2199.68	1527514.00	25.92	927.31	715.50
23	2	4	14127.00	26268.00	158.80	0	Spot (Block23, Row4, Column2)	553.03	507.00	100.73	0.04	0.18	404.00	444.07	404.00	88.27	0.04	0.20	64.00	44.00	0.00	103.00	149.03	387120.00	1.23	506.68	500.50
23	3	4	14419.00	26245.00	145.10	0	Spot (Block23, Row4, Column3)	10348.86	9535.50	5863.80	0.04	0.57	400.00	436.80	400.00	108.16	0.04	0.25	100.00	100.00	0.00	9135.50	9948.86	5960941.00	91.64	2206.76	1771.50
23	4	4	14701.00	26254.00	162.85	0	Spot (Block23, Row4, Column4)	536.27	512.00	89.99	0.02	0.17	401.00	421.52	401.00	66.28	0.02	0.16	80.00	43.00	0.00	111.00	135.27	395228.00	1.73	460.67	468.00
23	5	4	15017.00	26248.00	147.00	-50	Spot (Block23, Row4, Column5)	467.59	418.50	102.64	0.05	0.22	403.00	430.73	403.00	76.99	0.03	0.18	39.00	20.00	0.00	15.50	64.59	278683.00	0.48	428.27	404.00
23	6	4	15323.00	26246.00	181.95	0	Spot (Block23, Row4, Column6)	748.22	696.00	149.55	0.03	0.20	406.00	434.24	406.00	78.46	0.03	0.18	99.00	94.00	0.00	290.00	342.22	695093.00	4.00	552.51	531.00
23	7	4	15611.00	26250.00	146.10	0	Spot (Block23, Row4, Column7)	1406.78	1186.00	795.38	0.07	0.57	405.00	430.38	405.00	71.86	0.03	0.17	98.00	90.00	0.00	781.00	1001.78	814526.00	13.59	644.09	589.00
23	8	4	15920.00	26251.00	156.75	0	Spot (Block23, Row4, Column8)	694.18	672.00	165.76	0.01	0.24	409.00	443.63	409.00	79.46	0.04	0.18	91.00	78.00	0.00	263.00	285.18	469961.00	3.15	542.64	524.00
23	1	5	13821.00	26542.00	113.05	0	Spot (Block23, Row5, Column1)	1345.37	1289.00	341.60	0.02	0.25	422.00	458.99	422.00	92.56	0.04	0.20	100.00	99.00	0.00	867.00	923.37	446662.00	9.58	708.11	701.50
23	2	5	14118.00	26546.00	149.50	0	Spot (Block23, Row5, Column2)	2044.34	1967.00	690.00	0.02	0.34	405.00	444.86	405.00	84.21	0.04	0.19	100.00	100.00	0.00	1562.00	1639.34	1253182.00	18.99	842.49	767.00
23	3	5	14415.00	26547.00	170.35	0	Spot (Block23, Row5, Column3)	757.30	702.00	205.82	0.03	0.27	402.00	432.99	402.00	76.96	0.03	0.18	98.00	83.00	0.00	300.00	355.30	611145.00	4.21	532.45	514.50
23	4	5	14713.00	26547.00	147.30	0	Spot (Block23, Row5, Column4)	1607.58	1378.00	848.43	0.07	0.53	402.50	432.41	402.50	76.71	0.03	0.18	100.00	100.00	0.00	975.50	1205.08	956509.00	15.32	661.10	638.50
23	5	5	15023.00	26548.00	140.15	0	Spot (Block23, Row5, Column5)	10218.12	10107.00	5336.16	0.00	0.52	408.00	444.59	408.00	87.37	0.04	0.20	100.00	100.00	0.00	9699.00	9810.12	5466693.00	111.87	2528.50	2298.00
23	6	5	15316.00	26553.00	188.25	0	Spot (Block23, Row5, Column6)	612.29	595.00	125.93	0.01	0.21	406.00	438.25	406.00	80.43	0.03	0.18	87.00	61.00	0.00	189.00	206.29	612289.00	2.16	495.61	483.00
23	7	5	15619.00	26547.00	176.05	0	Spot (Block23, Row5, Column7)	1180.27	1118.50	395.12	0.02	0.33	405.00	433.46	405.00	71.92	0.03	0.17	100.00	99.00	0.00	713.50	775.27	1022117.00	10.38	642.80	633.50
23	8	5	15920.00	26553.00	145.55	0	Spot (Block23, Row5, Column8)	2738.69	2349.00	1725.81	0.07	0.63	408.00	440.74	408.00	78.18	0.03	0.18	100.00	100.00	0.00	1941.00	2330.69	1580225.00	29.39	888.07	788.50
23	1	6	13814.00	26841.00	188.35	0	Spot (Block23, Row6, Column1)	2159.70	1900.00	1110.69	0.06	0.51	458.00	466.86	458.00	95.16	0.01	0.20	100.00	100.00	0.00	1442.00	1701.70	2153217.00	17.79	921.90	895.00
23	2	6	14115.00	26845.00	191.05	0	Spot (Block23, Row6, Column2)	972.53	904.00	274.22	0.03	0.28	425.00	456.72	425.00	86.72	0.03	0.19	99.00	96.00	0.00	479.00	547.53	1000737.00	5.95	622.93	609.50
23	3	6	14408.00	26842.00	144.15	0	Spot (Block23, Row6, Column3)	3569.51	3127.00	1974.59	0.06	0.55	407.00	437.99	407.00	72.93	0.03	0.17	100.00	100.00	0.00	2720.00	3162.51	2013203.00	42.94	1201.50	963.50
23	4	6	14716.00	26868.00	162.35	0	Spot (Block23, Row6, Column4)	559.73	518.00	107.78	0.03	0.19	405.00	431.38	405.00	75.31	0.03	0.17	76.00	44.00	0.00	113.00	154.73	406921.00	1.70	483.03	484.50
23	5	6	15021.00	26849.00	105.65	0	Spot (Block23, Row6, Column5)	8028.43	7900.00	2636.86	0.01	0.33	410.00	445.72	410.00	89.77	0.04	0.20	100.00	100.00	0.00	7490.00	7618.43	2304158.00	84.47	2313.01	1835.00
23	6	6	15302.00	26884.00	210.40	0	Spot (Block23, Row6, Column6)	603.21	589.00	124.77	0.01	0.21	408.00	441.61	408.00	77.76	0.03	0.18	86.00	59.00	0.00	181.00	195.21	760650.00	2.08	515.33	498.00
23	7	6	15619.00	26844.00	145.00	0	Spot (Block23, Row6, Column7)	1932.82	1599.00	970.21	0.08	0.50	407.00	437.00	407.00	71.30	0.03	0.16	100.00	100.00	0.00	1192.00	1525.82	1111369.00	20.98	784.84	748.00
23	8	6	15921.00	26856.00	146.10	0	Spot (Block23, Row6, Column8)	2753.15	2438.00	1620.79	0.05	0.59	411.00	443.10	411.00	74.51	0.03	0.17	100.00	100.00	0.00	2027.00	2342.15	1599583.00	31.00	881.53	808.00
23	1	7	13822.00	27146.00	176.65	0	Spot (Block23, Row7, Column1)	598.29	594.00	104.40	0.00	0.17	423.00	456.38	423.00	81.00	0.03	0.18	80.00	58.00	0.00	171.00	175.29	522306.00	1.75	502.00	498.00
23	2	7	14109.00	27134.00	142.65	0	Spot (Block23, Row7, Column2)	557.69	521.00	95.09	0.03	0.17	415.00	445.18	415.00	72.32	0.03	0.16	79.00	46.00	0.00	106.00	142.69	310074.00	1.56	502.93	497.00
23	3	7	14428.00	27160.00	219.25	0	Spot (Block23, Row7, Column3)	491.11	490.00	115.87	0.00	0.24	411.00	437.56	411.00	67.99	0.03	0.16	57.00	18.00	0.00	79.00	80.11	676253.00	0.79	437.94	411.00
23	4	7	14711.00	27143.00	173.00	0	Spot (Block23, Row7, Column4)	512.29	502.00	70.25	0.01	0.14	404.00	425.98	404.00	65.75	0.02	0.15	77.00	31.00	0.00	98.00	108.29	425715.00	1.31	443.63	416.50
23	5	7	15029.00	27147.00	154.80	0	Spot (Block23, Row7, Column5)	682.86	670.00	154.19	0.01	0.23	406.00	436.10	406.00	78.13	0.03	0.18	97.00	81.00	0.00	264.00	276.86	449319.00	3.16	505.73	503.00
23	6	7	15312.00	27150.00	169.50	0	Spot (Block23, Row7, Column6)	1039.71	982.00	273.18	0.02	0.26	414.00	449.62	414.00	84.39	0.04	0.19	99.00	98.00	0.00	568.00	625.71	827612.00	6.99	627.90	608.00
23	7	7	15606.00	27152.00	144.15	0	Spot (Block23, Row7, Column7)	2601.27	2327.50	1287.01	0.05	0.49	414.00	443.27	414.00	69.56	0.03	0.16	100.00	100.00	0.00	1913.50	2187.27	1461915.00	31.02	1003.49	778.00
23	8	7	15918.00	27149.00	119.30	0	Spot (Block23, Row7, Column8)	960.89	942.00	187.34	0.01	0.19	418.00	448.81	418.00	70.06	0.03	0.16	100.00	99.00	0.00	524.00	542.89	362255.00	7.31	636.65	624.00
23	1	8	13826.00	27439.00	117.30	0	Spot (Block23, Row8, Column1)	1107.77	939.00	571.44	0.07	0.52	474.00	467.10	474.00	80.36	0.01	0.17	100.00	100.00	0.00	465.00	633.77	401013.00	7.97	684.82	679.50
23	2	8	14118.00	27440.00	182.75	0	Spot (Block23, Row8, Column2)	609.39	588.00	135.12	0.02	0.22	415.00	443.49	415.00	68.55	0.03	0.15	89.00	62.00	0.00	173.00	194.39	570391.00	2.42	484.29	489.50
23	3	8	14411.00	27443.00	147.95	0	Spot (Block23, Row8, Column3)	1346.69	1115.00	708.71	0.08	0.53	413.00	440.64	413.00	70.18	0.03	0.16	100.00	98.00	0.00	702.00	933.69	809359.00	12.91	620.02	597.00
23	4	8	14712.00	27445.00	147.55	0	Spot (Block23, Row8, Column4)	3201.21	3140.50	1174.04	0.01	0.37	408.00	435.25	408.00	70.49	0.03	0.16	100.00	100.00	0.00	2732.50	2793.21	1901521.00	39.24	1049.47	980.00
23	5	8	15023.00	27441.00	220.30	0	Spot (Block23, Row8, Column5)	485.04	490.00	66.95	0.00	0.14	410.00	443.65	410.00	82.04	0.03	0.18	45.00	12.00	0.00	80.00	75.04	674207.00	0.50	453.79	474.50
23	6	8	15316.00	27449.00	181.95	0	Spot (Block23, Row8, Column6)	2866.42	2295.00	1678.58	0.10	0.59	440.00	465.68	440.00	91.67	0.02	0.20	100.00	100.00	0.00	1855.00	2426.42	2648572.00	26.19	987.97	938.00
23	7	8	15609.00	27444.00	152.15	0	Spot (Block23, Row8, Column7)	875.71	858.00	243.77	0.01	0.28	440.00	459.45	440.00	78.87	0.02	0.17	97.00	85.00	0.00	418.00	435.71	557829.00	5.28	544.83	530.00
23	8	8	15915.00	27451.00	147.00	-50	Spot (Block23, Row8, Column8)	561.41	521.00	128.67	0.03	0.23	442.50	457.36	442.50	70.72	0.01	0.15	53.00	44.00	0.00	78.50	118.91	330672.00	1.47	445.17	416.00
24	1	1	18323.00	25352.00	152.45	0	Spot (Block24, Row1, Column1)	19546.92	17481.00	11164.01	0.05	0.57	585.00	585.78	585.00	120.96	0.00	0.21	100.00	100.00	0.00	16896.00	18961.92	12490482.00	156.76	4434.40	3583.00
24	2	1	18616.00	25356.00	149.50	0	Spot (Block24, Row1, Column2)	1592.64	1480.50	605.66	0.03	0.38	585.00	576.87	585.00	103.43	0.01	0.18	100.00	95.00	0.00	895.50	1007.64	977881.00	9.82	806.36	793.00
24	3	1	18918.00	25357.00	147.30	0	Spot (Block24, Row1, Column3)	1844.06	1544.00	872.19	0.08	0.47	586.00	569.10	586.00	88.20	0.01	0.15	100.00	100.00	0.00	958.00	1258.06	1099061.00	14.45	847.50	839.00
24	4	1	19231.00	25356.00	120.50	0	Spot (Block24, Row1, Column4)	1136.26	1121.50	222.62	0.01	0.20	586.00	575.80	586.00	91.22	0.01	0.16	99.00	98.00	0.00	535.50	550.26	436323.00	6.14	759.98	738.00
24	5	1	19524.00	25358.00	147.50	0	Spot (Block24, Row1, Column5)	3788.82	3208.00	2519.87	0.07	0.67	586.00	577.39	586.00	91.18	0.01	0.16	100.00	100.00	0.00	2622.00	3202.82	2246771.00	35.22	1275.31	1070.00
24	6	1	19812.00	25355.00	145.30	0	Spot (Block24, Row1, Column6)	3208.34	2935.00	1614.21	0.04	0.50	586.00	577.94	586.00	88.31	0.01	0.15	100.00	100.00	0.00	2349.00	2622.34	1841588.00	29.79	1131.04	969.00
24	7	1	20114.00	25357.00	88.80	0	Spot (Block24, Row1, Column7)	4313.62	4156.50	970.70	0.02	0.23	585.00	714.16	585.00	1416.45	0.09	1.98	100.00	78.00	0.00	3571.50	3728.62	836843.00	2.54	1852.34	1616.00
24	8	1	20411.00	25366.00	107.80	0	Spot (Block24, Row1, Column8)	48223.52	49998.00	13491.11	0.02	0.28	588.00	723.25	588.00	1400.34	0.09	1.94	100.00	100.00	16.50	49410.00	47635.52	14611726.00	33.92	10655.16	9255.00
24	1	2	18319.00	25653.00	147.00	-50	Spot (Block24, Row2, Column1)	631.68	594.00	101.18	0.03	0.16	587.00	587.23	587.00	111.39	0.00	0.19	34.00	3.00	0.00	7.00	44.68	371428.00	0.40	622.13	595.00
24	2	2	18620.00	25658.00	128.90	0	Spot (Block24, Row2, Column2)	2474.56	2306.50	853.35	0.03	0.34	585.00	572.93	585.00	91.23	0.01	0.16	100.00	100.00	0.00	1721.50	1889.56	1103655.00	20.84	1056.11	1027.50
24	3	2	18901.00	25647.00	174.85	0	Spot (Block24, Row2, Column3)	675.57	684.00	113.66	0.01	0.17	585.00	573.77	585.00	91.73	0.01	0.16	52.00	24.00	0.00	99.00	90.57	574909.00	1.11	609.66	602.00
24	4	2	19220.00	25655.00	164.30	0	Spot (Block24, Row2, Column4)	1668.69	1640.00	481.19	0.01	0.29	588.00	582.98	588.00	94.18	0.00	0.16	100.00	99.00	0.00	1052.00	1080.69	1251516.00	11.53	847.69	839.00
24	5	2	19517.00	25655.00	178.50	0	Spot (Block24, Row2, Column5)	1057.51	990.00	317.57	0.03	0.30	592.00	592.04	592.00	88.27	0.00	0.15	97.00	90.00	0.00	398.00	465.51	947530.00	5.27	716.54	702.50
24	6	2	19818.00	25661.00	149.25	0	Spot (Block24, Row2, Column6)	978.01	966.50	222.97	0.01	0.23	592.00	598.39	592.00	94.04	0.00	0.16	93.00	80.00	0.00	374.50	386.01	598540.00	4.04	723.24	715.00
24	7	2	20122.00	25659.00	153.75	0	Spot (Block24, Row2, Column7)	1304.41	1245.50	423.93	0.02	0.32	589.00	694.94	589.00	1250.95	0.07	1.80	10.00	0.00	0.00	656.50	715.41	842650.00	0.49	751.28	761.50
24	8	2	20419.00	25660.00	147.00	-50	Spot (Block24, Row2, Column8)	640.73	599.50	90.11	0.03	0.14	592.00	744.70	592.00	1450.14	0.10	1.95	0.00	0.00	0.00	7.50	48.73	376749.00	-0.07	610.69	588.00
24	1	3	18319.00	25957.00	147.30	0	Spot (Block24, Row3, Column1)	3082.59	2788.50	1749.29	0.04	0.57	581.00	572.45	581.00	94.67	0.01	0.17	100.00	100.00	0.00	2207.50	2501.59	1824893.00	26.51	1115.54	970.50
24	2	3	18608.00	25955.00	213.10	0	Spot (Block24, Row3, Column2)	651.82	605.00	112.92	0.03	0.17	584.00	572.97	584.00	94.99	0.01	0.17	44.00	16.00	0.00	21.00	67.82	845408.00	0.83	576.17	585.00
24	3	3	18912.00	25960.00	152.90	0	Spot (Block24, Row3, Column3)	1106.35	1065.00	319.49	0.02	0.29	590.00	583.08	590.00	95.30	0.01	0.16	95.00	85.00	0.00	475.00	516.35	705850.00	5.49	735.23	718.00
24	4	3	19220.00	25953.00	146.60	0	Spot (Block24, Row3, Column4)	2521.53	2287.00	1186.61	0.04	0.47	591.00	595.16	591.00	96.93	0.00	0.16	100.00	100.00	0.00	1696.00	1930.53	1477614.00	19.87	1012.52	943.00
24	5	3	19521.00	25951.00	143.75	0	Spot (Block24, Row3, Column5)	1129.55	1069.00	362.82	0.02	0.32	595.00	604.35	595.00	95.88	0.01	0.16	96.00	86.00	0.00	474.00	534.55	630288.00	5.48	762.39	738.00
24	6	3	19819.00	25956.00	190.45	0	Spot (Block24, Row3, Column6)	2240.35	2069.00	845.18	0.03	0.38	598.00	620.36	598.00	101.62	0.02	0.16	100.00	100.00	0.00	1471.00	1642.35	2287398.00	15.94	1111.74	1087.50
24	7	3	20127.00	25963.00	146.35	0	Spot (Block24, Row3, Column7)	2992.38	2581.00	1731.52	0.06	0.58	593.00	607.90	593.00	92.28	0.01	0.15	100.00	100.00	0.00	1988.00	2399.38	1747550.00	25.84	1050.54	975.00
24	8	3	20421.00	25976.00	157.25	0	Spot (Block24, Row3, Column8)	872.82	868.00	150.89	0.00	0.17	593.00	610.69	593.00	83.95	0.01	0.14	94.00	76.00	0.00	275.00	279.82	592646.00	3.12	703.75	704.00
24	1	4	18318.00	26251.00	148.45	0	Spot (Block24, Row4, Column1)	2414.42	2174.00	1211.20	0.05	0.50	579.00	567.88	579.00	91.73	0.01	0.16	100.00	99.00	0.00	1595.00	1835.42	1460724.00	20.13	953.93	942.50
24	2	4	18621.00	26251.00	187.70	0	Spot (Block24, Row4, Column2)	879.57	813.00	180.68	0.03	0.21	582.00	573.14	582.00	94.75	0.01	0.17	94.00	68.00	0.00	231.00	297.57	875176.00	3.23	680.72	682.00
24	3	4	18917.00	26255.00	146.30	0	Spot (Block24, Row4, Column3)	8336.80	7663.50	4760.06	0.04	0.57	590.00	584.30	590.00	95.17	0.00	0.16	100.00	100.00	0.00	7073.50	7746.80	4868693.00	81.46	2305.53	1743.50
24	4	4	19212.00	26252.00	186.95	0	Spot (Block24, Row4, Column4)	709.97	692.00	113.19	0.01	0.16	592.00	591.62	592.00	92.34	0.00	0.16	55.00	32.00	0.00	100.00	117.97	700035.00	1.28	649.42	665.00
24	5	4	19518.00	26257.00	147.00	-50	Spot (Block24, Row4, Column5)	648.29	601.00	122.26	0.03	0.19	593.00	602.06	593.00	97.52	0.01	0.16	31.00	11.00	0.00	8.00	55.29	385086.00	0.47	633.41	595.50
24	6	4	19822.00	26256.00	184.10	0	Spot (Block24, Row4, Column6)	1058.88	1028.00	228.64	0.01	0.22	595.00	607.48	595.00	93.24	0.01	0.15	99.00	90.00	0.00	433.00	463.88	1001701.00	4.84	733.21	715.50
24	7	4	20114.00	26261.00	147.95	0	Spot (Block24, Row4, Column7)	2250.87	1814.00	1370.77	0.09	0.61	596.00	611.00	596.00	83.96	0.01	0.14	100.00	93.00	0.00	1218.00	1654.87	1343767.00	19.53	967.21	920.00
24	8	4	20425.00	26262.00	158.85	0	Spot (Block24, Row4, Column8)	1098.24	1023.50	294.63	0.03	0.27	600.00	629.54	600.00	83.89	0.02	0.13	100.00	89.00	0.00	423.50	498.24	764373.00	5.59	754.34	733.50
24	1	5	18323.00	26557.00	109.70	0	Spot (Block24, Row5, Column1)	1924.05	1903.00	458.70	0.00	0.24	585.00	575.40	585.00	97.39	0.01	0.17	100.00	100.00	0.00	1318.00	1339.05	606075.00	13.85	993.99	923.00
24	2	5	18612.00	26554.00	161.80	0	Spot (Block24, Row5, Column2)	877.30	871.00	163.48	0.00	0.19	585.00	573.61	585.00	94.70	0.01	0.17	92.00	71.00	0.00	286.00	292.30	633412.00	3.21	669.07	681.50
24	3	5	18919.00	26553.00	164.85	0	Spot (Block24, Row5, Column3)	1638.34	1432.00	652.70	0.06	0.40	589.00	580.73	589.00	95.11	0.01	0.16	100.00	98.00	0.00	843.00	1049.34	1238586.00	11.12	803.97	798.50
24	4	5	19220.00	26559.00	147.60	0	Spot (Block24, Row5, Column4)	1813.14	1662.00	855.33	0.04	0.47	595.00	596.27	595.00	96.94	0.00	0.16	100.00	96.00	0.00	1067.00	1218.14	1075194.00	12.55	857.34	824.00
24	5	5	19525.00	26558.00	143.95	0	Spot (Block24, Row5, Column5)	12412.98	11142.50	7359.37	0.05	0.59	595.00	611.55	595.00	100.33	0.01	0.16	100.00	100.00	0.00	10547.50	11817.98	7050570.00	117.63	2832.21	2304.00
24	6	5	19825.00	26555.00	181.45	0	Spot (Block24, Row5, Column6)	935.79	874.00	251.92	0.03	0.27	594.00	604.50	594.00	89.12	0.01	0.15	92.00	65.00	0.00	280.00	341.79	871220.00	3.72	687.06	688.50
24	7	5	20121.00	26559.00	177.85	0	Spot (Block24, Row5, Column7)	2095.81	2006.00	692.68	0.02	0.33	601.00	628.30	601.00	90.69	0.02	0.14	100.00	100.00	0.00	1405.00	1494.81	1850600.00	16.18	1055.74	1044.00
24	8	5	20422.00	26563.00	145.90	0	Spot (Block24, Row5, Column8)	4359.05	3622.00	2741.95	0.08	0.63	610.00	646.33	610.00	88.31	0.03	0.14	100.00	100.00	0.00	3012.00	3749.05	2532609.00	42.04	1323.50	1124.00
24	1	6	18314.00	26853.00	190.05	0	Spot (Block24, Row6, Column1)	1956.34	1803.00	779.88	0.04	0.40	591.00	593.74	591.00	107.60	0.00	0.18	100.00	100.00	0.00	1212.00	1365.34	1991554.00	12.66	1009.43	985.00
24	2	6	18619.00	26854.00	191.10	0	Spot (Block24, Row6, Column2)	1500.77	1422.50	413.47	0.02	0.28	587.00	585.05	587.00	105.66	0.00	0.18	100.00	99.00	0.00	835.50	913.77	1545793.00	8.67	902.96	903.50
24	3	6	18912.00	26852.00	142.00	0	Spot (Block24, Row6, Column3)	5014.14	4633.00	2659.63	0.03	0.53	589.00	582.14	589.00	94.61	0.01	0.16	100.00	100.00	0.00	4044.00	4425.14	2722676.00	46.85	1655.88	1385.00
24	4	6	19224.00	26863.00	162.00	0	Spot (Block24, Row6, Column4)	837.38	803.00	149.19	0.02	0.18	591.00	592.43	591.00	94.33	0.00	0.16	91.00	64.00	0.00	212.00	246.38	604585.00	2.60	697.80	705.00
24	5	6	19520.00	26860.00	106.35	0	Spot (Block24, Row6, Column5)	12633.43	12066.00	4018.55	0.02	0.32	595.00	605.66	595.00	96.01	0.01	0.16	100.00	100.00	0.00	11471.00	12038.43	3701596.00	125.28	3900.49	3625.00
24	6	6	19813.00	26858.00	185.20	0	Spot (Block24, Row6, Column6)	856.77	785.00	247.64	0.04	0.29	596.00	602.20	596.00	82.32	0.00	0.14	74.00	54.00	0.00	189.00	260.77	826779.00	3.09	639.77	620.00
24	7	6	20117.00	26855.00	144.90	0	Spot (Block24, Row6, Column7)	3866.84	3448.50	2123.55	0.05	0.55	601.00	622.72	601.00	88.71	0.02	0.14	100.00	100.00	0.00	2847.50	3265.84	2196365.00	36.57	1349.68	1154.50
24	8	6	20427.00	26863.00	144.70	0	Spot (Block24, Row6, Column8)	4929.16	4262.50	2920.43	0.06	0.59	617.00	647.73	617.00	87.75	0.02	0.14	100.00	100.00	0.00	3645.50	4312.16	2789903.00	48.79	1672.68	1290.50
24	1	7	18313.00	27151.00	173.80	0	Spot (Block24, Row7, Column1)	1005.61	971.00	253.14	0.02	0.25	584.00	579.53	584.00	96.90	0.00	0.17	97.00	86.00	0.00	387.00	421.61	848739.00	4.40	705.36	705.00
24	2	7	18602.00	27147.00	200.75	0	Spot (Block24, Row7, Column2)	692.01	679.00	126.95	0.01	0.18	577.00	568.62	577.00	91.17	0.01	0.16	54.00	30.00	0.00	102.00	115.01	790972.00	1.35	598.80	597.00
24	3	7	18907.00	27165.00	222.30	0	Spot (Block24, Row7, Column3)	637.80	609.00	90.22	0.02	0.14	535.00	558.90	535.00	79.33	0.02	0.14	46.00	27.00	0.00	74.00	102.80	903128.00	0.99	568.36	577.00
24	4	7	19225.00	27168.00	177.20	0	Spot (Block24, Row7, Column4)	693.72	693.00	120.22	0.00	0.17	583.00	573.22	583.00	81.79	0.01	0.14	59.00	30.00	0.00	110.00	110.72	605621.00	1.47	615.75	595.00
24	5	7	19529.00	27155.00	149.85	0	Spot (Block24, Row7, Column5)	1272.74	1234.50	299.15	0.01	0.24	591.00	591.02	591.00	90.47	0.00	0.15	99.00	97.00	0.00	643.50	681.74	778918.00	7.54	797.92	790.00
24	6	7	19818.00	27159.00	176.95	0	Spot (Block24, Row7, Column6)	1663.63	1620.00	462.21	0.01	0.28	597.00	613.03	597.00	97.81	0.01	0.16	100.00	100.00	0.00	1023.00	1066.63	1462328.00	10.74	878.43	883.50
24	7	7	20109.00	27163.00	147.35	0	Spot (Block24, Row7, Column7)	4408.26	4021.00	2210.51	0.04	0.50	601.00	620.22	601.00	78.16	0.01	0.13	100.00	100.00	0.00	3420.00	3807.26	2614097.00	48.47	1526.94	1213.00
24	8	7	20418.00	27161.00	101.50	0	Spot (Block24, Row7, Column8)	1465.84	1453.00	253.13	0.00	0.17	617.00	648.56	617.00	83.14	0.02	0.13	100.00	100.00	0.00	836.00	848.84	385515.00	9.83	932.05	907.00
24	1	8	18325.00	27445.00	131.30	0	Spot (Block24, Row8, Column1)	905.70	887.00	170.78	0.01	0.19	587.00	580.65	587.00	83.92	0.00	0.14	94.00	79.00	0.00	300.00	318.70	415716.00	3.87	669.63	623.50
24	2	8	18611.00	27448.00	172.60	0	Spot (Block24, Row8, Column2)	969.87	858.00	314.12	0.05	0.32	583.00	573.33	583.00	79.41	0.01	0.14	90.00	74.00	0.00	275.00	386.87	801116.00	4.99	656.38	637.00
24	3	8	18907.00	27456.00	149.00	0	Spot (Block24, Row8, Column3)	2188.92	1632.00	1376.67	0.13	0.63	585.00	572.59	585.00	78.94	0.01	0.14	95.00	92.00	0.00	1047.00	1603.92	1330865.00	20.48	854.56	854.50
24	4	8	19219.00	27458.00	160.70	0	Spot (Block24, Row8, Column4)	1129.58	1111.00	293.58	0.01	0.26	585.00	573.33	585.00	76.47	0.01	0.13	99.00	91.00	0.00	526.00	544.58	807649.00	7.27	708.41	708.00
24	5	8	19505.00	27455.00	177.85	0	Spot (Block24, Row8, Column5)	671.51	677.00	96.58	0.00	0.14	590.00	587.89	590.00	89.75	0.00	0.15	48.00	20.00	0.00	87.00	81.51	590929.00	0.93	622.51	604.00
24	6	8	19819.00	27459.00	177.75	0	Spot (Block24, Row8, Column6)	3132.53	2702.00	1594.48	0.06	0.51	598.00	621.75	598.00	103.76	0.02	0.17	100.00	100.00	0.00	2104.00	2534.53	2759759.00	24.20	1203.74	1205.50
24	7	8	20114.00	27451.00	147.15	0	Spot (Block24, Row8, Column7)	1403.34	1345.00	423.40	0.02	0.30	600.00	623.09	600.00	82.01	0.02	0.13	100.00	99.00	0.00	745.00	803.34	830779.00	9.51	838.70	824.00
24	8	8	20407.00	27461.00	96.30	0	Spot (Block24, Row8, Column8)	766.16	757.50	114.11	0.00	0.15	602.00	622.91	602.00	68.81	0.01	0.11	88.00	52.00	0.00	155.50	164.16	179282.00	2.08	686.13	689.50
25	1	1	4807.00	29815.00	147.40	0	Spot (Block25, Row1, Column1)	21053.79	19316.50	10553.49	0.04	0.50	724.00	766.13	724.00	157.86	0.02	0.21	100.00	100.00	0.00	18592.50	20329.79	12421738.00	128.52	5157.50	4371.50
25	2	1	5100.00	29820.00	144.95	0	Spot (Block25, Row1, Column2)	34560.21	31788.00	18150.80	0.04	0.53	715.00	764.91	715.00	179.50	0.03	0.23	100.00	100.00	6.46	31073.00	33845.21	19803040.00	188.27	6015.84	5103.00
25	3	1	5401.00	29824.00	144.90	0	Spot (Block25, Row1, Column3)	1656.10	1610.00	542.18	0.01	0.33	720.00	751.32	720.00	129.88	0.02	0.17	100.00	91.00	0.00	890.00	936.10	948944.00	6.97	922.49	895.00
25	4	1	5713.00	29817.00	114.50	0	Spot (Block25, Row1, Column4)	20781.41	20949.50	7564.44	0.00	0.36	776.00	782.34	776.00	110.78	0.00	0.14	100.00	100.00	0.00	20173.50	20005.41	7065678.00	180.53	5842.75	5283.00
25	5	1	6003.00	29819.00	138.45	0	Spot (Block25, Row1, Column5)	3659.32	3544.00	1465.79	0.01	0.40	782.00	787.71	782.00	110.44	0.00	0.14	100.00	100.00	0.00	2762.00	2877.32	1895527.00	26.00	1512.74	1325.50
25	6	1	6298.00	29816.00	138.55	0	Spot (Block25, Row1, Column6)	20656.21	19052.50	11416.04	0.04	0.55	790.00	801.93	790.00	119.16	0.01	0.15	100.00	100.00	0.00	18262.50	19866.21	10782539.00	166.62	5275.01	3767.00
25	7	1	6601.00	29824.00	85.00	0	Spot (Block25, Row1, Column7)	16328.37	16330.00	3745.35	0.00	0.23	795.00	955.45	795.00	1570.71	0.08	1.64	100.00	100.00	0.00	15535.00	15533.37	2906449.00	9.79	5701.39	5027.00
25	8	1	6895.00	29823.00	106.20	0	Spot (Block25, Row1, Column8)	47647.09	49542.00	14022.06	0.02	0.29	831.00	1010.89	831.00	1583.74	0.09	1.57	100.00	100.00	15.12	48711.00	46816.09	13865302.00	29.45	12779.46	7992.00
25	1	2	4802.00	30116.00	147.00	-50	Spot (Block25, Row2, Column1)	763.07	772.00	56.88	0.01	0.07	720.00	740.35	720.00	89.28	0.01	0.12	13.00	3.00	0.00	52.00	43.07	453266.00	0.25	742.81	718.00
25	2	2	5101.00	30118.00	122.35	0	Spot (Block25, Row2, Column2)	2355.31	2390.00	516.32	0.01	0.22	710.00	739.18	710.00	144.49	0.02	0.20	100.00	100.00	0.00	1680.00	1645.31	923280.00	11.19	1189.62	1143.00
25	3	2	5407.00	30103.00	191.50	0	Spot (Block25, Row2, Column3)	794.24	796.00	60.00	0.00	0.08	710.00	728.68	710.00	70.23	0.01	0.10	65.00	15.00	0.00	86.00	84.24	821246.00	0.93	761.62	755.50
25	4	2	5701.00	30116.00	184.95	0	Spot (Block25, Row2, Column4)	1469.76	1398.00	351.76	0.02	0.24	723.00	756.99	723.00	116.92	0.02	0.15	100.00	96.00	0.00	675.00	746.76	1415378.00	6.10	987.01	969.50
25	5	2	6000.00	30121.00	160.55	0	Spot (Block25, Row2, Column5)	2154.35	2135.50	652.03	0.00	0.30	724.00	752.93	724.00	89.49	0.02	0.12	100.00	100.00	0.00	1411.50	1430.35	1529591.00	15.66	1124.53	1060.50
25	6	2	6297.00	30114.00	152.35	0	Spot (Block25, Row2, Column6)	1314.52	1252.00	270.18	0.02	0.21	775.00	792.99	775.00	165.03	0.01	0.21	96.00	76.00	0.00	477.00	539.52	838662.00	3.16	938.14	927.00
25	7	2	6605.00	30123.00	162.05	0	Spot (Block25, Row2, Column7)	1395.27	1384.00	313.78	0.00	0.22	779.00	781.43	779.00	103.86	0.00	0.13	98.00	92.00	0.00	605.00	616.27	1017154.00	5.91	926.39	921.00
25	8	2	6917.00	30114.00	218.50	0	Spot (Block25, Row2, Column8)	903.26	896.00	102.59	0.00	0.11	799.00	983.83	799.00	1676.44	0.09	1.70	0.00	0.00	0.00	97.00	104.26	1230240.00	-0.05	848.47	818.00
25	1	3	4804.00	30417.00	138.15	0	Spot (Block25, Row3, Column1)	3575.44	3553.50	1456.19	0.00	0.41	702.00	713.48	702.00	87.26	0.01	0.12	100.00	100.00	0.00	2851.50	2873.44	1837777.00	32.80	1389.36	1244.00
25	2	3	5098.00	30412.00	210.70	0	Spot (Block25, Row3, Column2)	778.58	777.00	72.87	0.00	0.09	700.00	719.28	700.00	90.52	0.01	0.13	40.00	11.00	0.00	77.00	78.58	986460.00	0.66	728.16	708.50
25	3	3	5392.00	30430.00	148.05	0	Spot (Block25, Row3, Column3)	1115.34	977.00	653.61	0.06	0.59	715.00	755.07	715.00	158.99	0.02	0.21	86.00	34.00	0.00	262.00	400.34	665857.00	2.27	844.09	831.00
25	4	3	5702.00	30417.00	136.90	0	Spot (Block25, Row3, Column4)	38438.16	38387.00	19665.15	0.00	0.51	720.50	755.38	720.50	128.68	0.02	0.17	100.00	100.00	14.20	37666.50	37717.66	19488184.00	292.85	7915.06	5422.00
25	5	3	6003.00	30422.00	193.30	0	Spot (Block25, Row3, Column5)	967.26	909.00	197.86	0.03	0.20	744.00	778.22	744.00	165.77	0.02	0.21	49.00	23.00	0.00	165.00	223.26	1014660.00	1.14	822.91	806.00
25	6	3	6307.00	30419.00	221.35	0	Spot (Block25, Row3, Column6)	9180.62	6515.50	5488.00	0.15	0.60	790.00	829.39	790.00	217.27	0.02	0.26	100.00	100.00	0.00	5725.50	8390.62	12944673.00	38.44	3155.28	3283.50
25	7	3	6605.00	30425.00	139.55	0	Spot (Block25, Row3, Column7)	2410.44	2311.00	875.71	0.02	0.36	787.00	803.63	787.00	156.50	0.01	0.19	100.00	100.00	0.00	1524.00	1623.44	1270303.00	10.27	1174.01	1092.00
25	8	3	6904.00	30434.00	155.85	0	Spot (Block25, Row3, Column8)	1558.94	1503.00	372.98	0.02	0.24	796.00	809.56	796.00	94.28	0.01	0.12	99.00	97.00	0.00	707.00	762.94	1042934.00	7.95	1003.18	973.00
25	1	4	4803.00	30715.00	137.80	0	Spot (Block25, Row4, Column1)	36480.07	33627.50	19229.13	0.04	0.53	707.00	738.58	707.00	140.06	0.02	0.19	100.00	100.00	12.26	32920.50	35773.07	18750784.00	255.18	7485.73	5910.50
25	2	4	5101.00	30717.00	182.95	0	Spot (Block25, Row4, Column2)	2897.49	2708.00	1244.83	0.03	0.43	707.00	752.75	707.00	173.34	0.03	0.23	100.00	100.00	0.00	2001.00	2190.49	2723639.00	12.37	1334.59	1321.50
25	3	4	5400.00	30720.00	143.65	0	Spot (Block25, Row4, Column3)	63372.50	65535.00	5566.99	0.01	0.09	718.00	787.68	718.00	224.97	0.04	0.29	100.00	100.00	81.25	64817.00	62654.50	35488880.00	278.20	16424.19	11755.00
25	4	4	5688.00	30715.00	205.95	0	Spot (Block25, Row4, Column4)	871.57	874.00	92.15	0.00	0.11	726.00	763.81	726.00	146.79	0.02	0.19	50.00	6.00	0.00	148.00	145.57	1051108.00	0.73	781.04	782.00
25	5	4	6001.00	30721.00	147.00	-50	Spot (Block25, Row4, Column5)	801.07	790.50	103.83	0.01	0.13	761.00	768.87	761.00	140.68	0.00	0.18	14.00	1.00	0.00	29.50	40.07	472630.00	0.23	751.97	733.00
25	6	4	6300.00	30723.00	164.40	0	Spot (Block25, Row4, Column6)	3362.99	3302.00	1017.27	0.01	0.30	784.00	798.18	784.00	149.74	0.01	0.19	100.00	100.00	0.00	2518.00	2578.99	2525606.00	17.13	1435.16	1360.00
25	7	4	6594.00	30724.00	140.65	0	Spot (Block25, Row4, Column7)	2373.21	2202.00	886.14	0.03	0.37	788.00	801.48	788.00	113.45	0.01	0.14	100.00	100.00	0.00	1414.00	1585.21	1274415.00	13.85	1142.47	1082.00
25	8	4	6916.00	30730.00	167.80	0	Spot (Block25, Row4, Column8)	1144.73	1099.50	215.80	0.02	0.19	798.00	815.05	798.00	95.75	0.01	0.12	90.00	75.00	0.00	301.50	346.73	890598.00	3.44	895.82	901.00
25	1	5	4801.00	31023.00	106.80	0	Spot (Block25, Row5, Column1)	42623.50	40025.50	14342.04	0.03	0.34	709.00	747.68	709.00	165.29	0.02	0.22	100.00	100.00	9.46	39316.50	41914.50	12616557.00	253.35	9943.54	7391.00
25	2	5	5104.00	31022.00	156.35	0	Spot (Block25, Row5, Column2)	1495.44	1410.00	365.97	0.03	0.24	709.00	766.14	709.00	186.38	0.03	0.24	98.00	88.00	0.00	701.00	786.44	1009420.00	3.91	911.82	911.00
25	3	5	5400.00	31018.00	147.20	0	Spot (Block25, Row5, Column3)	15076.26	13388.00	8203.43	0.05	0.54	730.00	814.64	730.00	243.58	0.05	0.30	100.00	100.00	0.00	12658.00	14346.26	8910069.00	58.55	3072.89	2688.00
25	4	5	5700.00	31022.00	136.80	0	Spot (Block25, Row5, Column4)	9852.16	9199.50	4902.36	0.03	0.50	730.00	785.32	730.00	195.09	0.03	0.25	100.00	100.00	0.00	8469.50	9122.16	5024599.00	46.47	2652.45	2175.50
25	5	5	6008.00	31020.00	140.20	0	Spot (Block25, Row5, Column5)	58621.36	65535.00	12322.82	0.05	0.21	741.00	778.96	741.00	197.50	0.02	0.25	100.00	100.00	68.93	64794.00	57880.36	31128156.00	292.87	15114.05	10423.00
25	6	5	6304.00	31019.00	165.45	0	Spot (Block25, Row5, Column6)	1306.28	1262.00	344.83	0.01	0.26	762.00	783.61	762.00	154.97	0.01	0.20	86.00	69.00	0.00	500.00	544.28	990160.00	3.37	875.02	865.00
25	7	5	6605.00	31022.00	166.75	0	Spot (Block25, Row5, Column7)	3286.08	3122.50	1274.77	0.02	0.39	787.00	812.66	787.00	139.44	0.01	0.17	100.00	100.00	0.00	2335.50	2499.08	2550001.00	17.74	1415.94	1389.00
25	8	5	6903.00	31026.00	138.35	0	Spot (Block25, Row5, Column8)	4015.56	3597.50	1766.76	0.05	0.44	795.00	816.23	795.00	117.97	0.01	0.14	100.00	100.00	0.00	2802.50	3220.56	2088092.00	27.12	1540.12	1437.50
25	1	6	4796.00	31317.00	223.00	0	Spot (Block25, Row6, Column1)	7539.88	5129.00	4750.43	0.17	0.63	716.00	779.29	716.00	209.58	0.04	0.27	100.00	100.00	0.00	4413.00	6823.88	10736795.00	32.26	2784.22	2870.50
25	2	6	5094.00	31316.00	196.75	0	Spot (Block25, Row6, Column2)	1683.66	1587.50	485.15	0.03	0.29	715.00	789.29	715.00	324.69	0.04	0.41	93.00	68.00	0.00	872.50	968.66	1848658.00	2.75	1050.83	1059.00
25	3	6	5394.00	31317.00	138.30	0	Spot (Block25, Row6, Column3)	32381.91	29710.50	19193.50	0.04	0.59	724.00	809.05	724.00	328.96	0.05	0.41	100.00	100.00	6.98	28986.50	31657.91	16709067.00	95.98	7272.45	4701.50
25	4	6	5702.00	31323.00	204.15	0	Spot (Block25, Row6, Column4)	905.39	892.00	136.62	0.01	0.15	713.00	748.35	713.00	133.69	0.02	0.18	63.00	25.00	0.00	179.00	192.39	1071074.00	1.17	795.57	795.00
25	5	6	5999.00	31321.00	102.65	0	Spot (Block25, Row6, Column5)	41082.29	41564.00	11970.30	0.01	0.29	744.00	774.94	744.00	162.21	0.02	0.21	100.00	100.00	1.85	40820.00	40338.29	11133300.00	248.49	11346.21	8723.00
25	6	6	6302.00	31321.00	165.15	0	Spot (Block25, Row6, Column6)	1192.47	1177.50	235.15	0.01	0.20	770.00	774.70	770.00	108.51	0.00	0.14	94.00	80.00	0.00	407.50	422.47	896741.00	3.85	894.05	886.00
25	7	6	6600.00	31320.00	139.85	0	Spot (Block25, Row6, Column7)	3056.62	2974.50	1018.28	0.01	0.33	777.00	790.36	777.00	125.50	0.01	0.16	100.00	100.00	0.00	2197.50	2279.62	1613895.00	18.06	1346.45	1221.50
25	8	6	6909.00	31331.00	139.20	0	Spot (Block25, Row6, Column8)	3736.51	3536.50	1549.94	0.02	0.41	796.00	808.27	796.00	98.13	0.01	0.12	100.00	100.00	0.00	2740.50	2940.51	1950456.00	29.84	1555.18	1385.50
25	1	7	4800.00	31620.00	162.05	0	Spot (Block25, Row7, Column1)	4210.32	3654.00	1976.03	0.06	0.47	707.00	760.55	707.00	174.44	0.03	0.23	100.00	100.00	0.00	2947.00	3503.32	3052481.00	19.78	1478.89	1467.00
25	2	7	5094.00	31617.00	155.00	0	Spot (Block25, Row7, Column2)	1191.76	1135.00	262.10	0.02	0.22	707.00	739.62	707.00	119.00	0.02	0.16	96.00	79.00	0.00	428.00	484.76	781796.00	3.80	856.82	834.00
25	3	7	5398.00	31622.00	195.55	0	Spot (Block25, Row7, Column3)	886.94	886.00	91.75	0.00	0.10	710.00	735.74	710.00	93.87	0.02	0.13	83.00	38.00	0.00	176.00	176.94	959667.00	1.61	806.28	804.00
25	4	7	5703.00	31619.00	170.30	0	Spot (Block25, Row7, Column4)	1062.31	1017.00	196.15	0.02	0.18	709.00	733.32	709.00	79.89	0.01	0.11	96.00	89.00	0.00	308.00	353.31	857284.00	4.12	838.31	818.00
25	5	7	6009.00	31619.00	141.30	0	Spot (Block25, Row7, Column5)	1447.10	1403.00	391.07	0.01	0.27	775.00	780.42	775.00	120.89	0.00	0.15	99.00	91.00	0.00	628.00	672.10	781436.00	5.51	976.57	972.00
25	6	7	6299.00	31622.00	185.35	0	Spot (Block25, Row7, Column6)	2092.08	2005.50	632.38	0.02	0.30	796.00	842.96	796.00	234.62	0.02	0.28	100.00	92.00	0.00	1209.50	1296.08	2020945.00	5.32	1196.69	1150.50
25	7	7	6592.00	31627.00	139.45	0	Spot (Block25, Row7, Column7)	11832.44	11383.00	5430.43	0.02	0.46	792.00	806.74	792.00	129.20	0.01	0.16	100.00	100.00	0.00	10591.00	11040.44	6271191.00	85.34	3442.54	2823.50
25	8	7	6900.00	31624.00	147.00	-50	Spot (Block25, Row7, Column8)	834.38	817.00	76.88	0.01	0.09	799.00	820.32	799.00	104.20	0.01	0.13	22.00	0.00	0.00	18.00	35.38	492284.00	0.13	862.15	885.00
25	1	8	4814.00	31914.00	124.45	0	Spot (Block25, Row8, Column1)	1173.66	1145.00	215.64	0.01	0.18	707.00	736.12	707.00	100.20	0.02	0.14	97.00	90.00	0.00	438.00	466.66	484721.00	4.37	864.97	862.00
25	2	8	5100.00	31921.00	166.30	0	Spot (Block25, Row8, Column2)	1093.84	1072.00	200.06	0.01	0.18	704.00	723.55	704.00	74.84	0.01	0.10	99.00	89.00	0.00	368.00	389.84	841165.00	4.95	825.30	808.00
25	3	8	5392.00	31916.00	140.70	0	Spot (Block25, Row8, Column3)	2315.35	2297.50	869.87	0.00	0.38	713.00	736.94	713.00	79.93	0.01	0.11	100.00	100.00	0.00	1584.50	1602.35	1245656.00	19.75	1131.30	1085.00
25	4	8	5697.00	31921.00	139.40	0	Spot (Block25, Row8, Column4)	2500.15	2364.00	721.61	0.02	0.29	724.00	749.09	724.00	86.62	0.01	0.12	100.00	100.00	0.00	1640.00	1776.15	1315081.00	20.21	1230.22	1143.50
25	5	8	5992.00	31918.00	217.10	0	Spot (Block25, Row8, Column5)	906.03	894.00	104.48	0.01	0.12	781.00	814.27	781.00	236.48	0.02	0.29	14.00	0.00	0.00	113.00	125.03	1226760.00	0.39	803.86	790.00
25	6	8	6302.00	31921.00	210.50	0	Spot (Block25, Row8, Column6)	12065.72	7316.00	9433.79	0.22	0.78	803.00	898.06	803.00	321.12	0.05	0.36	100.00	100.00	0.00	6513.00	11262.72	15323469.00	34.78	3575.43	3555.50
25	7	8	6596.00	31921.00	138.50	0	Spot (Block25, Row8, Column7)	4178.77	4032.00	1861.29	0.02	0.45	794.00	834.40	794.00	211.81	0.02	0.25	100.00	100.00	0.00	3238.00	3384.77	2168783.00	15.79	1568.72	1424.00
25	8	8	6893.00	31929.00	81.80	0	Spot (Block25, Row8, Column8)	3099.59	2948.50	879.17	0.02	0.28	798.00	828.70	798.00	115.39	0.02	0.14	100.00	100.00	0.00	2150.50	2301.59	495935.00	19.68	1521.96	1407.00
26	1	1	9307.00	29825.00	148.60	0	Spot (Block26, Row1, Column1)	22913.46	20781.00	12095.20	0.04	0.53	1057.00	1078.39	1057.00	190.75	0.01	0.18	100.00	100.00	0.00	19724.00	21856.46	13816819.00	114.47	5995.39	4949.00
26	2	1	9598.00	29833.00	142.35	0	Spot (Block26, Row1, Column2)	2891.03	2641.00	1188.11	0.04	0.41	990.00	1019.10	990.00	166.11	0.01	0.16	100.00	100.00	0.00	1651.00	1901.03	1584283.00	11.27	1548.85	1426.00
26	3	1	9905.00	29834.00	140.30	0	Spot (Block26, Row1, Column3)	3852.60	3460.00	2046.21	0.05	0.53	981.00	998.55	981.00	153.03	0.01	0.15	99.00	95.00	0.00	2479.00	2871.60	2057288.00	18.65	1690.36	1557.00
26	4	1	10220.00	29831.00	117.60	0	Spot (Block26, Row1, Column4)	1866.32	1770.00	381.29	0.02	0.20	990.00	1009.01	990.00	154.51	0.01	0.15	100.00	99.00	0.00	780.00	876.32	677474.00	5.55	1261.12	1305.50
26	5	1	10505.00	29832.00	140.95	0	Spot (Block26, Row1, Column5)	11315.54	9994.00	7912.80	0.05	0.70	953.00	969.45	953.00	145.38	0.01	0.15	100.00	100.00	0.00	9041.00	10362.54	6076445.00	71.16	2934.75	2387.50
26	6	1	10801.00	29831.00	138.40	0	Spot (Block26, Row1, Column6)	8939.07	8298.00	4718.22	0.03	0.53	971.00	978.40	971.00	148.69	0.00	0.15	100.00	100.00	0.00	7327.00	7968.07	4648314.00	53.54	2844.35	2458.00
26	7	1	11099.00	29839.00	82.80	0	Spot (Block26, Row1, Column7)	10977.38	10399.50	2778.20	0.02	0.25	983.00	1129.82	983.00	1496.37	0.06	1.32	100.00	100.00	0.00	9416.50	9994.38	1866155.00	6.58	4159.33	3968.00
26	8	1	11394.00	29837.00	105.70	0	Spot (Block26, Row1, Column8)	52654.22	57200.00	13384.73	0.04	0.25	986.00	1137.42	986.00	1479.83	0.06	1.30	100.00	100.00	32.63	56214.00	51668.22	15006452.00	34.81	14991.65	11875.00
26	1	2	9304.00	30129.00	147.00	-50	Spot (Block26, Row2, Column1)	1194.45	1194.00	181.45	0.00	0.15	1039.00	1067.72	1039.00	186.05	0.01	0.17	38.00	10.00	0.00	155.00	155.45	705917.00	0.68	1104.17	1089.00
26	2	2	9608.00	30130.00	123.50	0	Spot (Block26, Row2, Column2)	5510.77	5250.00	1920.43	0.02	0.35	988.00	1008.78	988.00	158.84	0.01	0.16	100.00	100.00	0.00	4262.00	4522.77	2231862.00	28.34	2139.55	2064.50
26	3	2	9907.00	30129.00	148.75	0	Spot (Block26, Row2, Column3)	1193.62	1196.00	181.36	0.00	0.15	984.00	994.63	984.00	154.07	0.00	0.15	54.00	34.00	0.00	212.00	209.62	723332.00	1.29	1078.89	1073.00
26	4	2	10205.00	30129.00	164.05	0	Spot (Block26, Row2, Column4)	3058.58	2984.00	920.67	0.01	0.30	973.00	979.16	973.00	152.13	0.00	0.16	99.00	99.00	0.00	2011.00	2085.58	2287818.00	13.67	1511.73	1503.00
26	5	2	10502.00	30132.00	169.00	0	Spot (Block26, Row2, Column5)	1344.64	1328.00	259.66	0.01	0.19	906.00	948.39	906.00	142.63	0.02	0.15	88.00	69.00	0.00	422.00	438.64	1073025.00	2.78	1059.66	1053.50
26	6	2	10802.00	30129.00	145.60	0	Spot (Block26, Row2, Column6)	2452.42	2342.50	869.26	0.02	0.35	959.00	975.24	959.00	168.27	0.01	0.17	100.00	92.00	0.00	1383.50	1493.42	1412595.00	8.78	1319.53	1290.00
26	7	2	11104.00	30135.00	145.25	0	Spot (Block26, Row2, Column7)	2394.91	2139.00	906.34	0.05	0.38	912.00	1093.15	912.00	1551.72	0.08	1.42	41.00	5.00	0.00	1227.00	1482.91	1374676.00	0.84	1305.34	1266.00
26	8	2	11404.00	30137.00	147.00	-50	Spot (Block26, Row2, Column8)	1075.33	1082.00	190.64	0.00	0.18	977.00	1139.90	977.00	1535.33	0.07	1.35	0.00	0.00	0.00	105.00	98.33	630144.00	-0.04	1097.80	1094.00
26	1	3	9306.00	30430.00	140.05	0	Spot (Block26, Row3, Column1)	9220.76	8368.00	5359.10	0.04	0.58	993.00	1018.67	993.00	162.20	0.01	0.16	100.00	100.00	0.00	7375.00	8227.76	4859339.00	50.57	3095.73	2485.00
26	2	3	9593.00	30431.00	178.55	0	Spot (Block26, Row3, Column2)	1136.99	1098.00	168.84	0.02	0.15	984.00	999.91	984.00	154.13	0.01	0.15	44.00	23.00	0.00	114.00	152.99	1016472.00	0.89	1079.53	1081.00
26	3	3	9899.00	30437.00	144.30	0	Spot (Block26, Row3, Column3)	2410.11	2251.50	1060.96	0.03	0.44	979.00	992.84	979.00	156.78	0.01	0.16	99.00	91.00	0.00	1272.50	1431.11	1354484.00	9.04	1401.56	1353.50
26	4	3	10203.00	30431.00	139.85	0	Spot (Block26, Row3, Column4)	6754.45	6144.50	3541.56	0.04	0.52	930.00	962.74	930.00	148.25	0.02	0.15	100.00	100.00	0.00	5214.50	5824.45	3579860.00	39.07	2401.46	2002.00
26	5	3	10508.00	30429.00	143.70	0	Spot (Block26, Row3, Column5)	2156.49	1960.00	1006.35	0.04	0.47	912.00	958.72	912.00	169.36	0.02	0.18	99.00	91.00	0.00	1048.00	1244.49	1216263.00	7.07	1216.23	1210.00
26	6	3	10804.00	30430.00	193.80	0	Spot (Block26, Row3, Column6)	6145.84	5239.00	3124.56	0.07	0.51	975.00	995.26	975.00	202.63	0.01	0.20	100.00	100.00	0.00	4264.00	5170.84	6533025.00	25.42	2412.13	2375.00
26	7	3	11106.00	30436.00	138.70	0	Spot (Block26, Row3, Column7)	6272.63	5501.00	3876.18	0.06	0.62	954.00	977.63	954.00	176.96	0.01	0.18	100.00	100.00	0.00	4547.00	5318.63	3274313.00	29.92	2152.01	1767.00
26	8	3	11408.00	30444.00	157.40	0	Spot (Block26, Row3, Column8)	1744.48	1644.50	372.98	0.03	0.21	968.00	980.35	968.00	155.03	0.01	0.16	97.00	94.00	0.00	676.50	776.48	1196716.00	4.93	1197.73	1194.50
26	1	4	9306.00	30727.00	138.40	0	Spot (Block26, Row4, Column1)	7302.45	6798.50	3832.87	0.03	0.52	1006.00	1036.13	1006.00	156.85	0.01	0.15	100.00	100.00	0.00	5792.50	6296.45	3782670.00	39.95	2526.83	2173.00
26	2	4	9603.00	30729.00	188.45	0	Spot (Block26, Row4, Column2)	1250.47	1204.00	177.58	0.02	0.14	993.00	1015.50	993.00	159.42	0.01	0.16	67.00	38.00	0.00	211.00	257.47	1246717.00	1.47	1160.71	1160.00
26	3	4	9905.00	30730.00	140.80	0	Spot (Block26, Row4, Column3)	25061.32	23620.00	13437.86	0.03	0.54	986.00	1005.07	986.00	168.80	0.01	0.17	100.00	100.00	0.19	22634.00	24075.32	13457928.00	142.51	6106.57	4599.00
26	4	4	10188.00	30732.00	178.70	0	Spot (Block26, Row4, Column4)	1161.75	1117.00	182.33	0.02	0.16	979.00	985.82	979.00	157.77	0.00	0.16	48.00	23.00	0.00	138.00	182.75	1039767.00	1.12	1060.85	1024.50
26	5	4	10503.00	30734.00	147.00	-50	Spot (Block26, Row4, Column5)	1039.56	997.50	153.82	0.02	0.15	970.00	982.26	970.00	169.13	0.01	0.17	21.00	2.00	0.00	27.50	69.56	611264.00	0.34	955.62	908.00
26	6	4	10804.00	30736.00	176.75	0	Spot (Block26, Row4, Column6)	1724.87	1705.00	371.59	0.01	0.22	964.00	973.94	964.00	173.03	0.00	0.18	97.00	83.00	0.00	741.00	760.87	1498913.00	4.34	1233.52	1206.00
26	7	4	11098.00	30736.00	143.15	0	Spot (Block26, Row4, Column7)	4710.53	3915.00	3045.92	0.08	0.65	972.00	975.56	972.00	157.02	0.00	0.16	100.00	95.00	0.00	2943.00	3738.53	2604925.00	23.79	1683.14	1577.00
26	8	4	11402.00	30742.00	148.50	0	Spot (Block26, Row4, Column8)	2081.38	1994.50	668.82	0.02	0.32	979.00	991.91	979.00	152.15	0.01	0.15	99.00	90.00	0.00	1015.50	1102.38	1265476.00	7.16	1307.86	1261.00
26	1	5	9305.00	31033.00	106.60	0	Spot (Block26, Row5, Column1)	3182.70	3022.00	772.39	0.02	0.24	1066.00	1077.48	1066.00	185.07	0.00	0.17	100.00	100.00	0.00	1956.00	2116.70	926167.00	11.38	1832.19	1682.50
26	2	5	9606.00	31033.00	151.85	0	Spot (Block26, Row5, Column2)	1868.85	1855.00	368.24	0.00	0.20	995.00	1024.79	995.00	160.81	0.01	0.16	99.00	94.00	0.00	860.00	873.85	1175504.00	5.25	1298.48	1291.00
26	3	5	9903.00	31034.00	163.80	0	Spot (Block26, Row5, Column3)	1567.83	1504.00	329.28	0.02	0.21	990.00	1017.61	990.00	174.33	0.01	0.17	92.00	66.00	0.00	514.00	577.83	1168031.00	3.16	1191.71	1130.50
26	4	5	10201.00	31033.00	142.15	0	Spot (Block26, Row5, Column4)	4390.89	3739.50	2504.23	0.07	0.57	994.00	1025.22	994.00	174.83	0.01	0.17	100.00	100.00	0.00	2745.50	3396.89	2406210.00	19.25	1751.23	1545.00
26	5	5	10506.00	31032.00	137.75	0	Spot (Block26, Row5, Column5)	37215.26	35475.00	19150.94	0.02	0.51	990.00	1022.67	990.00	198.45	0.01	0.19	100.00	100.00	13.23	34485.00	36225.26	19128676.00	182.38	9069.72	6843.00
26	6	5	10804.00	31029.00	143.10	0	Spot (Block26, Row5, Column6)	2420.51	2287.00	798.85	0.02	0.33	956.00	971.16	956.00	174.12	0.01	0.18	100.00	95.00	0.00	1331.00	1464.51	1353063.00	8.32	1394.20	1321.50
26	7	5	11106.00	31033.00	172.25	0	Spot (Block26, Row5, Column7)	3152.20	2946.00	1155.60	0.03	0.37	966.00	978.57	966.00	174.25	0.01	0.18	100.00	100.00	0.00	1980.00	2186.20	2616328.00	12.47	1530.70	1541.50
26	8	5	11403.00	31040.00	142.80	0	Spot (Block26, Row5, Column8)	11097.02	9331.50	7731.18	0.08	0.70	972.00	987.24	972.00	165.88	0.01	0.17	100.00	99.00	0.00	8359.50	10125.02	6147750.00	60.94	2782.07	2192.00
26	1	6	9300.00	31327.00	201.55	0	Spot (Block26, Row6, Column1)	5144.96	4138.00	2626.85	0.09	0.51	1092.00	1124.85	1092.00	217.41	0.01	0.19	100.00	100.00	0.00	3046.00	4052.96	5942430.00	18.49	2309.02	2289.00
26	2	6	9601.00	31333.00	188.40	0	Spot (Block26, Row6, Column2)	2055.50	1940.00	481.98	0.03	0.23	1062.50	1078.60	1062.50	204.01	0.01	0.19	99.00	92.00	0.00	877.50	993.00	2061664.00	4.79	1436.25	1420.00
26	3	6	9897.00	31329.00	138.95	0	Spot (Block26, Row6, Column3)	13939.50	12635.50	8147.59	0.04	0.58	999.00	1048.69	999.00	177.30	0.02	0.17	100.00	100.00	0.00	11636.50	12940.50	7276418.00	72.71	4126.19	2863.00
26	4	6	10185.00	31342.00	159.75	0	Spot (Block26, Row6, Column4)	1424.62	1365.50	329.11	0.02	0.23	998.00	1070.91	998.00	791.36	0.03	0.74	17.00	0.00	0.00	367.50	426.62	1000081.00	0.45	1222.03	1168.00
26	5	6	10503.00	31332.00	104.35	0	Spot (Block26, Row6, Column5)	40940.59	40980.00	13984.77	0.00	0.34	988.00	1050.81	988.00	779.94	0.03	0.74	100.00	100.00	5.04	39992.00	39952.59	11381485.00	51.14	12024.56	8561.00
26	6	6	10809.00	31345.00	182.55	0	Spot (Block26, Row6, Column6)	1347.53	1279.50	354.29	0.02	0.26	936.00	969.28	936.00	162.53	0.02	0.17	74.00	52.00	0.00	343.50	411.53	1269373.00	2.33	1039.51	993.00
26	7	6	11103.00	31333.00	142.45	0	Spot (Block26, Row6, Column7)	8793.45	7562.00	5110.79	0.07	0.58	969.00	979.03	969.00	173.20	0.00	0.18	100.00	100.00	0.00	6593.00	7824.45	4836398.00	45.12	2547.68	2261.00
26	8	6	11410.00	31343.00	143.95	0	Spot (Block26, Row6, Column8)	10127.18	8416.00	6769.76	0.08	0.67	968.00	974.00	968.00	158.84	0.00	0.16	100.00	100.00	0.00	7448.00	9159.18	5752240.00	57.62	2359.92	1969.00
26	1	7	9306.00	31633.00	155.55	0	Spot (Block26, Row7, Column1)	1410.15	1396.50	217.74	0.00	0.15	1071.00	1084.08	1071.00	203.08	0.01	0.19	72.00	37.00	0.00	325.50	339.15	936341.00	1.61	1192.95	1172.00
26	2	7	9608.00	31624.00	160.35	0	Spot (Block26, Row7, Column2)	1287.38	1279.00	211.58	0.00	0.16	1002.00	1051.07	1002.00	174.19	0.02	0.17	67.00	36.00	0.00	277.00	285.38	915327.00	1.36	1138.62	1103.50
26	3	7	9894.00	31632.00	164.55	0	Spot (Block26, Row7, Column3)	1171.14	1164.00	195.41	0.00	0.17	993.00	1036.55	993.00	169.51	0.02	0.16	50.00	23.00	0.00	171.00	178.14	881867.00	0.79	1129.13	1105.00
26	4	7	10201.00	31646.00	199.05	0	Spot (Block26, Row7, Column4)	1185.62	1192.00	188.94	0.00	0.16	990.00	1039.23	990.00	642.24	0.02	0.62	2.00	0.00	0.00	202.00	195.62	1335011.00	0.23	1087.41	1108.00
26	5	7	10514.00	31632.00	144.20	0	Spot (Block26, Row7, Column5)	2251.67	2211.00	530.39	0.01	0.24	988.00	1039.94	988.00	802.77	0.02	0.77	81.00	21.00	0.00	1223.00	1263.67	1272196.00	1.51	1425.72	1452.00
26	6	7	10798.00	31635.00	171.90	0	Spot (Block26, Row7, Column6)	2545.28	2450.00	725.38	0.02	0.28	986.00	1003.55	986.00	196.74	0.01	0.20	99.00	97.00	0.00	1464.00	1559.28	2104950.00	7.84	1414.32	1405.00
26	7	7	11098.00	31638.00	140.25	0	Spot (Block26, Row7, Column7)	11051.85	9873.00	6640.76	0.05	0.60	975.00	981.49	975.00	172.16	0.00	0.18	100.00	100.00	0.19	8898.00	10076.85	5923793.00	58.49	3324.41	2913.00
26	8	7	11405.00	31637.00	126.85	0	Spot (Block26, Row7, Column8)	3174.08	3137.50	730.10	0.01	0.23	982.00	994.45	982.00	165.82	0.01	0.17	100.00	99.00	0.00	2155.50	2192.08	1364854.00	13.14	1593.73	1547.50
26	1	8	9308.00	31923.00	114.85	0	Spot (Block26, Row8, Column1)	1629.76	1561.00	448.28	0.02	0.28	1060.00	1072.98	1060.00	192.82	0.01	0.18	85.00	62.00	0.00	501.00	569.76	562267.00	2.89	1285.13	1269.00
26	2	8	9601.00	31929.00	148.55	0	Spot (Block26, Row8, Column2)	1884.81	1774.00	510.64	0.03	0.27	1024.00	1067.70	1024.00	189.34	0.02	0.18	94.00	83.00	0.00	750.00	860.81	1138426.00	4.32	1341.80	1352.00
26	3	8	9895.00	31930.00	143.10	0	Spot (Block26, Row8, Column3)	4461.64	3621.00	2881.83	0.09	0.65	988.00	1022.66	988.00	169.34	0.01	0.17	96.00	90.00	0.00	2633.00	3473.64	2485135.00	20.31	1659.05	1467.00
26	4	8	10202.00	31934.00	144.25	0	Spot (Block26, Row8, Column4)	2406.29	2347.00	623.31	0.01	0.26	983.00	1002.29	983.00	166.04	0.01	0.17	100.00	99.00	0.00	1364.00	1423.29	1359553.00	8.46	1394.94	1324.50
26	5	8	10504.00	31945.00	197.95	0	Spot (Block26, Row8, Column5)	1165.13	1161.00	216.64	0.00	0.19	987.00	1026.61	987.00	212.66	0.02	0.21	42.00	17.00	0.00	174.00	178.13	1289795.00	0.65	1094.45	1079.00
26	6	8	10803.00	31936.00	181.85	0	Spot (Block26, Row8, Column6)	7238.84	5961.00	4161.06	0.08	0.57	990.00	1030.39	990.00	237.35	0.02	0.23	100.00	100.00	0.00	4971.00	6248.84	6724883.00	26.16	2489.74	2419.00
26	7	8	11096.00	31932.00	142.10	0	Spot (Block26, Row8, Column7)	2694.96	2468.00	974.19	0.04	0.36	978.00	993.44	978.00	198.55	0.01	0.20	99.00	94.00	0.00	1490.00	1716.96	1474144.00	8.57	1373.10	1361.00
26	8	8	11401.00	31937.00	147.00	-50	Spot (Block26, Row8, Column8)	1156.77	1134.00	258.18	0.01	0.22	984.00	1007.95	984.00	176.36	0.01	0.17	45.00	23.00	0.00	150.00	172.77	683649.00	0.84	943.49	901.00
27	1	1	13811.00	29839.00	151.00	0	Spot (Block27, Row1, Column1)	25260.55	22844.00	13852.92	0.04	0.55	1001.00	1062.90	1001.00	194.16	0.03	0.18	100.00	100.00	0.48	21843.00	24259.55	15787845.00	124.63	5907.16	4344.00
27	2	1	14099.00	29846.00	149.90	0	Spot (Block27, Row1, Column2)	2109.94	2042.00	521.08	0.01	0.25	992.00	1029.93	992.00	170.66	0.02	0.17	99.00	98.00	0.00	1050.00	1117.94	1293392.00	6.33	1314.35	1334.50
27	3	1	14410.00	29847.00	155.60	0	Spot (Block27, Row1, Column3)	2088.88	1860.50	805.74	0.05	0.39	984.00	999.77	984.00	144.31	0.01	0.14	94.00	87.00	0.00	876.50	1104.88	1391192.00	7.55	1209.21	1219.50
27	4	1	14705.00	29846.00	152.05	0	Spot (Block27, Row1, Column4)	1765.08	1712.00	409.09	0.01	0.23	984.00	1003.53	984.00	149.82	0.01	0.15	99.00	89.00	0.00	728.00	781.08	1119058.00	5.08	1185.78	1165.00
27	5	1	15006.00	29843.00	143.95	0	Spot (Block27, Row1, Column5)	5310.38	4638.00	3179.35	0.06	0.60	987.00	1008.79	987.00	149.55	0.01	0.15	100.00	100.00	0.00	3651.00	4323.38	2989744.00	28.76	1853.37	1671.00
27	6	1	15302.00	29840.00	141.80	0	Spot (Block27, Row1, Column6)	4480.76	4082.00	1958.69	0.04	0.44	995.00	1025.83	995.00	151.87	0.01	0.15	100.00	100.00	0.00	3087.00	3485.76	2459938.00	22.75	1823.49	1602.00
27	7	1	15600.00	29855.00	83.00	0	Spot (Block27, Row1, Column7)	4974.63	4726.00	1143.74	0.02	0.23	1004.00	1050.32	1004.00	188.96	0.02	0.18	100.00	100.00	0.00	3722.00	3970.63	850662.00	20.77	2212.92	2049.00
27	8	1	15897.00	29852.00	108.40	0	Spot (Block27, Row1, Column8)	53574.19	56258.00	12564.18	0.02	0.23	1076.00	1091.23	1076.00	220.03	0.01	0.20	100.00	100.00	36.93	55182.00	52498.19	16393701.00	238.52	13892.98	11676.00
27	1	2	13823.00	30112.00	164.10	0	Spot (Block27, Row2, Column1)	1129.84	1100.50	146.41	0.01	0.13	994.00	1046.13	994.00	179.47	0.02	0.17	44.00	5.00	0.00	106.50	135.84	836079.00	0.47	1092.18	1088.00
27	2	2	14110.00	30143.00	126.60	0	Spot (Block27, Row2, Column2)	3092.02	2988.50	910.39	0.01	0.29	989.00	1022.62	989.00	156.21	0.01	0.15	100.00	100.00	0.00	1999.50	2103.02	1317201.00	13.25	1582.20	1552.00
27	3	2	14402.00	30140.00	197.25	0	Spot (Block27, Row2, Column3)	1173.64	1180.00	188.71	0.00	0.16	991.00	1019.99	991.00	164.94	0.01	0.16	52.00	24.00	0.00	189.00	182.64	1289830.00	0.93	1066.61	1066.00
27	4	2	14706.00	30143.00	179.25	0	Spot (Block27, Row2, Column4)	1872.66	1758.00	459.29	0.03	0.25	983.00	1000.17	983.00	149.06	0.01	0.15	99.00	94.00	0.00	775.00	889.66	1687271.00	5.85	1244.47	1222.00
27	5	2	15009.00	30144.00	169.45	0	Spot (Block27, Row2, Column5)	1807.05	1799.00	388.01	0.00	0.21	980.00	988.36	980.00	141.41	0.00	0.14	100.00	95.00	0.00	819.00	827.05	1434799.00	5.79	1264.63	1231.50
27	6	2	15302.00	30142.00	148.35	0	Spot (Block27, Row2, Column6)	1651.71	1582.00	342.89	0.02	0.21	988.00	1002.04	988.00	151.82	0.01	0.15	98.00	85.00	0.00	594.00	663.71	1004238.00	4.28	1175.53	1147.00
27	7	2	15609.00	30151.00	156.15	0	Spot (Block27, Row2, Column7)	1697.58	1595.00	426.86	0.03	0.25	997.00	1022.23	997.00	146.81	0.01	0.14	96.00	86.00	0.00	598.00	700.58	1139078.00	4.60	1220.71	1210.00
27	8	2	15921.00	30147.00	194.30	0	Spot (Block27, Row2, Column8)	1184.73	1170.50	175.39	0.01	0.15	1056.00	1070.30	1056.00	202.96	0.01	0.19	31.00	8.00	0.00	114.50	128.73	1260554.00	0.56	1110.48	1089.00
27	1	3	13806.00	30441.00	145.80	0	Spot (Block27, Row3, Column1)	4404.28	3928.00	2221.76	0.05	0.50	997.00	1045.25	997.00	157.87	0.02	0.15	100.00	100.00	0.00	2931.00	3407.28	2554480.00	21.28	1816.37	1653.00
27	2	3	14108.00	30434.00	172.25	0	Spot (Block27, Row3, Column2)	1258.12	1235.50	210.11	0.01	0.17	1001.00	1047.63	1001.00	160.05	0.02	0.15	66.00	36.00	0.00	234.50	257.12	1044236.00	1.32	1119.24	1076.00
27	3	3	14390.00	30439.00	127.80	0	Spot (Block27, Row3, Column3)	3691.57	2016.00	7191.65	0.26	1.95	1006.00	1050.63	1006.00	189.08	0.02	0.18	100.00	96.00	0.23	1010.00	2685.57	1594757.00	13.97	1934.39	1768.00
27	4	3	14706.00	30442.00	143.85	0	Spot (Block27, Row3, Column4)	3276.29	2969.50	1303.65	0.04	0.40	997.00	1029.06	997.00	180.48	0.01	0.18	100.00	100.00	0.00	1972.50	2279.29	1834724.00	12.45	1560.01	1521.50
27	5	3	15013.00	30422.00	152.40	0	Spot (Block27, Row3, Column5)	2327.97	1619.00	3989.48	0.16	1.71	986.00	1001.57	986.00	151.52	0.01	0.15	93.00	80.00	0.00	633.00	1341.97	1480588.00	8.75	1324.14	1214.00
27	6	3	15309.00	30444.00	185.60	0	Spot (Block27, Row3, Column6)	3407.41	2939.50	1446.43	0.06	0.42	983.00	999.39	983.00	158.52	0.01	0.16	100.00	100.00	0.00	1956.50	2424.41	3298376.00	15.19	1662.62	1633.00
27	7	3	15611.00	30448.00	147.10	0	Spot (Block27, Row3, Column7)	2931.76	2581.00	1346.06	0.06	0.46	995.50	1022.81	995.50	152.56	0.01	0.15	100.00	100.00	0.00	1585.50	1936.26	1720941.00	12.51	1427.79	1403.00
27	8	3	15911.00	30461.00	159.80	0	Spot (Block27, Row3, Column8)	2008.84	1885.50	492.54	0.03	0.25	1004.00	1050.90	1004.00	153.66	0.02	0.15	99.00	96.00	0.00	881.50	1004.84	1422258.00	6.23	1302.62	1219.50
27	1	4	13803.00	30736.00	145.30	0	Spot (Block27, Row4, Column1)	3730.60	3216.50	1576.02	0.06	0.42	1017.00	1057.68	1017.00	161.36	0.02	0.15	100.00	100.00	0.00	2199.50	2713.60	2148826.00	16.56	1707.24	1574.00
27	2	4	14106.00	30740.00	179.50	0	Spot (Block27, Row4, Column2)	1492.08	1476.50	272.83	0.00	0.18	1000.00	1047.56	1000.00	169.48	0.02	0.16	88.00	66.00	0.00	476.50	492.08	1348843.00	2.62	1238.02	1205.00
27	3	4	14404.00	30742.00	142.50	0	Spot (Block27, Row4, Column3)	10853.72	10361.50	5105.64	0.02	0.47	1009.00	1055.24	1009.00	186.68	0.02	0.18	100.00	100.00	0.00	9352.50	9844.72	5991251.00	52.49	3440.08	2796.00
27	4	4	14691.00	30730.00	233.25	0	Spot (Block27, Row4, Column4)	1188.58	1190.00	186.58	0.00	0.16	1004.00	1043.03	1004.00	162.95	0.02	0.16	55.00	23.00	0.00	186.00	184.58	1867255.00	0.89	1039.68	1000.00
27	5	4	15006.00	30745.00	147.00	-50	Spot (Block27, Row4, Column5)	1120.60	1043.50	386.62	0.03	0.35	986.00	1006.27	986.00	153.95	0.01	0.15	33.00	12.00	0.00	57.50	134.60	661155.00	0.74	1001.90	987.00
27	6	4	15305.00	30747.00	182.40	0	Spot (Block27, Row4, Column6)	2072.90	2069.00	372.21	0.00	0.18	985.00	1004.11	985.00	149.20	0.01	0.15	100.00	99.00	0.00	1084.00	1087.90	1934012.00	7.16	1303.24	1283.50
27	7	4	15600.00	30745.00	150.70	0	Spot (Block27, Row4, Column7)	2604.50	2274.00	1276.00	0.06	0.49	997.00	1038.27	997.00	188.95	0.02	0.18	98.00	86.00	0.00	1277.00	1607.50	1614791.00	8.29	1359.75	1346.00
27	8	4	15915.00	30753.00	159.05	0	Spot (Block27, Row4, Column8)	1568.12	1500.00	348.22	0.02	0.22	1016.00	1054.41	1016.00	152.27	0.02	0.14	89.00	73.00	0.00	484.00	552.12	1088272.00	3.37	1207.83	1212.00
27	1	5	13807.00	31047.00	144.20	0	Spot (Block27, Row5, Column1)	3167.10	2934.00	1079.15	0.03	0.34	1033.00	1067.91	1033.00	179.11	0.01	0.17	100.00	100.00	0.00	1901.00	2134.10	1767242.00	11.72	1674.36	1644.50
27	2	5	14107.00	31049.00	146.50	0	Spot (Block27, Row5, Column2)	2491.03	2506.00	533.94	0.00	0.21	1014.00	1060.34	1014.00	181.74	0.02	0.17	100.00	99.00	0.00	1492.00	1477.03	1457254.00	7.87	1476.68	1493.00
27	3	5	14409.00	31043.00	157.80	0	Spot (Block27, Row5, Column3)	2657.49	2445.00	875.26	0.04	0.33	1011.00	1060.88	1011.00	176.21	0.02	0.17	99.00	99.00	0.00	1434.00	1646.49	1831010.00	9.06	1474.64	1452.00
27	4	5	14703.00	31048.00	149.00	0	Spot (Block27, Row5, Column4)	2261.56	2063.00	779.30	0.04	0.34	1010.00	1056.61	1010.00	178.30	0.02	0.17	100.00	90.00	0.00	1053.00	1251.56	1377290.00	6.76	1404.84	1393.50
27	5	5	15009.00	31047.00	139.35	0	Spot (Block27, Row5, Column5)	16957.61	16686.00	8563.00	0.01	0.50	993.00	1023.42	993.00	168.64	0.01	0.16	100.00	100.00	0.00	15693.00	15964.61	8851874.00	94.48	5012.83	3819.00
27	6	5	15310.00	31043.00	156.30	0	Spot (Block27, Row5, Column6)	1643.98	1606.00	335.40	0.01	0.20	990.00	1026.01	990.00	194.11	0.02	0.19	97.00	72.00	0.00	616.00	653.98	1104754.00	3.18	1195.40	1207.50
27	7	5	15607.00	31043.00	169.55	0	Spot (Block27, Row5, Column7)	7821.90	7241.50	3667.34	0.03	0.47	1008.00	1070.70	1008.00	228.48	0.03	0.21	100.00	100.00	0.00	6233.50	6813.90	6288809.00	29.55	2561.18	2586.00
27	8	5	15910.00	31052.00	143.70	0	Spot (Block27, Row5, Column8)	5069.70	4400.50	2958.20	0.06	0.58	1043.00	1069.54	1043.00	190.22	0.01	0.18	100.00	100.00	0.00	3357.50	4026.70	2849170.00	21.03	1895.32	1627.00
27	1	6	13801.00	31339.00	180.10	0	Spot (Block27, Row6, Column1)	3584.88	3288.00	1473.80	0.04	0.41	1086.00	1104.09	1086.00	205.35	0.01	0.19	100.00	99.00	0.00	2202.00	2498.88	3258653.00	12.08	1814.28	1803.50
27	2	6	14105.00	31341.00	182.90	0	Spot (Block27, Row6, Column2)	4474.31	4200.50	1606.01	0.03	0.36	1077.00	1094.17	1077.00	203.78	0.01	0.19	100.00	100.00	0.00	3123.50	3397.31	4223744.00	16.59	2029.24	2018.00
27	3	6	14395.00	31341.00	140.45	0	Spot (Block27, Row6, Column3)	7000.54	6461.00	3519.34	0.03	0.50	1033.00	1068.92	1033.00	181.61	0.01	0.17	100.00	100.00	0.00	5428.00	5967.54	3745287.00	32.66	2562.77	2272.00
27	4	6	14701.00	31346.00	174.95	0	Spot (Block27, Row6, Column4)	1419.67	1384.00	283.59	0.01	0.20	990.00	1037.58	990.00	176.06	0.02	0.17	81.00	56.00	0.00	394.00	429.67	1213817.00	2.17	1173.52	1173.00
27	5	6	15007.00	31351.00	103.45	0	Spot (Block27, Row6, Column5)	15529.92	15902.50	4443.45	0.01	0.29	988.00	1025.36	988.00	172.59	0.02	0.17	100.00	100.00	0.00	14914.50	14541.92	4193077.00	84.04	5645.08	5097.50
27	6	6	15307.00	31352.00	175.45	0	Spot (Block27, Row6, Column6)	1328.88	1290.00	253.98	0.01	0.19	989.00	1019.81	989.00	180.09	0.01	0.18	70.00	41.00	0.00	301.00	339.88	1141512.00	1.72	1104.29	1084.00
27	7	6	15609.00	31344.00	146.85	0	Spot (Block27, Row6, Column7)	4605.00	4174.00	2398.72	0.04	0.52	992.00	1030.40	992.00	199.02	0.02	0.19	100.00	99.00	0.00	3182.00	3613.00	2730765.00	17.96	1728.12	1599.00
27	8	6	15912.00	31356.00	144.75	0	Spot (Block27, Row6, Column8)	5048.03	4717.00	2653.88	0.03	0.53	1002.00	1045.64	1002.00	164.63	0.02	0.16	100.00	100.00	0.00	3715.00	4046.03	2872330.00	24.31	1894.33	1677.00
27	1	7	13810.00	31642.00	164.55	0	Spot (Block27, Row7, Column1)	1693.49	1623.50	353.31	0.02	0.21	1076.00	1083.83	1076.00	178.43	0.00	0.16	89.00	72.00	0.00	547.50	617.49	1270119.00	3.42	1248.53	1209.00
27	2	7	14100.00	31643.00	204.45	0	Spot (Block27, Row7, Column2)	1254.98	1217.00	197.10	0.01	0.16	1066.00	1073.32	1066.00	185.66	0.00	0.17	48.00	21.00	0.00	151.00	188.98	1492177.00	0.98	1166.94	1119.00
27	3	7	14394.00	31641.00	212.50	0	Spot (Block27, Row7, Column3)	1207.81	1190.00	167.91	0.01	0.14	1006.00	1054.39	1006.00	176.81	0.02	0.17	53.00	19.00	0.00	184.00	201.81	1555659.00	0.87	1132.56	1094.00
27	4	7	14718.00	31641.00	169.20	0	Spot (Block27, Row7, Column4)	1190.94	1201.00	201.94	0.00	0.17	986.00	1024.76	986.00	173.21	0.02	0.17	57.00	30.00	0.00	215.00	204.94	952750.00	0.96	1083.47	1089.00
27	5	7	15015.00	31641.00	133.35	0	Spot (Block27, Row7, Column5)	1801.83	1830.00	296.99	0.01	0.16	992.00	1036.22	992.00	192.09	0.02	0.19	98.00	95.00	0.00	838.00	809.83	861276.00	3.99	1338.10	1313.50
27	6	7	15303.00	31645.00	167.85	0	Spot (Block27, Row7, Column6)	5210.97	5159.50	1735.31	0.00	0.33	1004.00	1062.06	1004.00	215.05	0.02	0.20	100.00	100.00	0.00	4155.50	4206.97	4064557.00	19.29	2078.09	2052.50
27	7	7	15598.00	31653.00	144.50	0	Spot (Block27, Row7, Column7)	4771.51	4263.00	2382.63	0.05	0.50	996.00	1040.34	996.00	180.71	0.02	0.17	100.00	100.00	0.00	3267.00	3775.51	2691131.00	20.65	2031.96	1693.00
27	8	7	15904.00	31648.00	147.00	-50	Spot (Block27, Row7, Column8)	1074.09	1081.00	148.22	0.00	0.14	1007.00	1053.74	1007.00	161.67	0.02	0.15	28.00	3.00	0.00	74.00	67.09	633715.00	0.13	1057.57	1075.00
27	1	8	13811.00	31935.00	126.05	0	Spot (Block27, Row8, Column1)	1720.91	1620.00	398.22	0.03	0.23	1084.00	1094.26	1084.00	181.84	0.00	0.17	97.00	77.00	0.00	536.00	636.91	726224.00	3.45	1303.41	1323.00
27	2	8	14104.00	31941.00	163.60	0	Spot (Block27, Row8, Column2)	1568.36	1513.00	336.30	0.02	0.21	1064.00	1073.34	1064.00	189.15	0.00	0.18	82.00	58.00	0.00	449.00	504.36	1162153.00	2.62	1225.14	1235.00
27	3	8	14394.00	31944.00	147.05	0	Spot (Block27, Row8, Column3)	2741.79	2274.00	1337.53	0.08	0.49	998.00	1055.16	998.00	187.59	0.02	0.18	95.00	89.00	0.00	1276.00	1743.79	1612174.00	8.99	1407.20	1427.00
27	4	8	14704.00	31944.00	146.85	0	Spot (Block27, Row8, Column4)	3448.69	3128.00	1145.19	0.04	0.33	991.00	1036.62	991.00	176.60	0.02	0.17	100.00	100.00	0.00	2137.00	2457.69	2031281.00	13.66	1625.33	1510.00
27	5	8	14993.00	31960.00	163.50	0	Spot (Block27, Row8, Column5)	1211.84	1189.00	210.86	0.01	0.17	992.00	1040.10	992.00	186.72	0.02	0.18	53.00	27.00	0.00	197.00	219.84	900394.00	0.92	1082.32	1073.00
27	6	8	15307.00	31949.00	167.15	0	Spot (Block27, Row8, Column6)	5136.21	4258.00	2675.49	0.08	0.52	1003.00	1067.26	1003.00	217.68	0.03	0.20	100.00	100.00	0.00	3255.00	4133.21	3985696.00	18.69	1927.33	1916.00
27	7	8	15601.00	31947.00	144.80	0	Spot (Block27, Row8, Column7)	2073.07	2014.50	549.89	0.01	0.27	1002.00	1061.35	1002.00	189.64	0.02	0.18	99.00	93.00	0.00	1012.50	1071.07	1173358.00	5.33	1382.74	1368.50
27	8	8	15904.00	31948.00	147.00	-50	Spot (Block27, Row8, Column8)	1153.39	1120.00	252.48	0.01	0.22	1058.00	1068.81	1058.00	175.12	0.00	0.16	35.00	13.00	0.00	62.00	95.39	678191.00	0.48	1037.53	972.00
28	1	1	18309.00	29849.00	152.50	0	Spot (Block28, Row1, Column1)	21514.60	19003.00	12355.16	0.05	0.57	786.00	791.03	786.00	112.37	0.00	0.14	100.00	100.00	0.00	18217.00	20728.60	13747831.00	184.42	4562.87	3711.50
28	2	1	18605.00	29856.00	146.55	0	Spot (Block28, Row1, Column2)	3003.52	2738.00	1235.05	0.04	0.41	788.00	794.15	788.00	95.02	0.00	0.12	100.00	100.00	0.00	1950.00	2215.52	1757057.00	23.25	1274.61	1239.50
28	3	1	18911.00	29855.00	146.50	0	Spot (Block28, Row1, Column3)	1847.54	1731.00	677.39	0.03	0.37	792.00	795.55	792.00	76.79	0.00	0.10	100.00	99.00	0.00	939.00	1055.54	1075268.00	13.70	1050.44	1007.00
28	4	1	19205.00	29856.00	147.30	0	Spot (Block28, Row1, Column4)	2364.10	2133.50	959.15	0.04	0.41	794.00	800.91	794.00	79.08	0.00	0.10	100.00	100.00	0.00	1339.50	1570.10	1399547.00	19.77	1144.96	1088.50
28	5	1	19509.00	29852.00	147.10	0	Spot (Block28, Row1, Column5)	4153.12	3595.50	2542.65	0.06	0.61	801.00	814.28	801.00	81.03	0.01	0.10	100.00	100.00	0.00	2794.50	3352.12	2433726.00	41.20	1402.68	1285.00
28	6	1	19803.00	29852.00	142.65	0	Spot (Block28, Row1, Column6)	3548.75	3223.00	1543.23	0.04	0.43	819.00	843.59	819.00	78.17	0.01	0.09	100.00	100.00	0.00	2404.00	2729.75	1948262.00	34.61	1586.25	1387.00
28	7	1	20102.00	29858.00	89.10	0	Spot (Block28, Row1, Column7)	4125.37	3929.00	987.65	0.02	0.24	826.00	851.74	826.00	122.50	0.01	0.14	100.00	100.00	0.00	3103.00	3299.37	825073.00	26.72	1845.98	1613.50
28	8	1	20396.00	29861.00	107.25	0	Spot (Block28, Row1, Column8)	48710.00	50906.50	13644.56	0.02	0.28	828.00	934.60	828.00	873.96	0.05	0.94	100.00	100.00	19.93	50078.50	47882.00	14418160.00	54.67	11621.01	8547.00
28	1	2	18314.00	30127.00	127.90	0	Spot (Block28, Row2, Column1)	898.11	891.00	105.15	0.00	0.12	788.00	790.52	788.00	99.49	0.00	0.13	54.00	20.00	0.00	103.00	110.11	392474.00	1.08	863.87	853.00
28	2	2	18610.00	30153.00	127.80	0	Spot (Block28, Row2, Column2)	2526.48	2375.00	682.70	0.03	0.27	787.00	788.02	787.00	82.60	0.00	0.10	100.00	100.00	0.00	1588.00	1739.48	1099017.00	21.05	1278.57	1218.00
28	3	2	18904.00	30157.00	222.30	0	Spot (Block28, Row2, Column3)	901.29	896.00	100.42	0.00	0.11	790.00	797.35	790.00	85.32	0.00	0.11	63.00	31.00	0.00	106.00	111.29	1278032.00	1.22	831.98	810.00
28	4	2	19207.00	30154.00	167.20	0	Spot (Block28, Row2, Column4)	1782.35	1730.50	417.26	0.01	0.23	795.00	807.89	795.00	84.17	0.01	0.10	100.00	100.00	0.00	935.50	987.35	1379539.00	11.58	1092.59	1084.00
28	5	2	19508.00	30155.00	179.45	0	Spot (Block28, Row2, Column5)	1308.35	1286.00	192.08	0.01	0.15	802.00	818.62	802.00	85.67	0.01	0.10	100.00	98.00	0.00	484.00	506.35	1180128.00	5.72	980.16	967.00
28	6	2	19803.00	30158.00	157.10	0	Spot (Block28, Row2, Column6)	1334.79	1248.50	296.27	0.03	0.22	814.00	840.41	814.00	92.11	0.01	0.11	98.00	93.00	0.00	434.50	520.79	904987.00	5.37	994.78	994.50
28	7	2	20107.00	30155.00	154.05	0	Spot (Block28, Row2, Column7)	1463.76	1356.00	372.58	0.03	0.25	812.00	830.65	812.00	77.84	0.01	0.09	100.00	98.00	0.00	544.00	651.76	947054.00	8.13	971.25	985.00
28	8	2	20416.00	30179.00	201.30	0	Spot (Block28, Row2, Column8)	958.51	969.00	98.46	0.00	0.10	837.00	897.60	837.00	658.97	0.03	0.73	0.00	0.00	0.00	132.00	121.51	1100367.00	0.09	889.26	899.00
28	1	3	18308.00	30456.00	147.80	0	Spot (Block28, Row3, Column1)	3154.24	2889.00	1557.65	0.04	0.49	786.00	785.16	786.00	81.46	0.00	0.10	100.00	100.00	0.00	2103.00	2368.24	1898854.00	29.08	1267.30	1206.50
28	2	3	18600.00	30442.00	189.15	0	Spot (Block28, Row3, Column2)	937.81	911.00	122.00	0.01	0.13	786.00	793.12	786.00	89.77	0.00	0.11	67.00	42.00	0.00	125.00	151.81	942503.00	1.61	855.30	867.00
28	3	3	18903.00	30456.00	142.75	0	Spot (Block28, Row3, Column3)	2993.74	2638.50	2026.47	0.05	0.68	794.00	809.96	794.00	100.07	0.01	0.12	100.00	100.00	0.00	1844.50	2199.74	1646556.00	21.82	1390.11	1219.00
28	4	3	19211.00	30452.00	141.60	0	Spot (Block28, Row3, Column4)	3764.24	3443.00	1791.02	0.04	0.48	799.00	816.32	799.00	88.04	0.01	0.11	100.00	100.00	0.00	2644.00	2965.24	2051510.00	33.48	1590.68	1331.00
28	5	3	19504.00	30448.00	143.95	0	Spot (Block28, Row3, Column5)	2517.27	2156.00	1083.41	0.07	0.43	807.00	830.69	807.00	95.22	0.01	0.11	100.00	100.00	0.00	1349.00	1710.27	1432324.00	17.71	1238.11	1141.50
28	6	3	19812.00	30450.00	200.75	0	Spot (Block28, Row3, Column6)	3323.70	2883.50	1331.46	0.06	0.40	824.00	853.96	824.00	99.63	0.02	0.12	100.00	100.00	0.00	2059.50	2499.70	3808960.00	24.79	1595.49	1595.50
28	7	3	20114.00	30458.00	142.50	0	Spot (Block28, Row3, Column7)	2991.41	2632.00	1483.73	0.06	0.50	830.00	850.91	830.00	91.42	0.01	0.11	100.00	99.00	0.00	1802.00	2161.41	1654250.00	23.41	1371.26	1262.00
28	8	3	20408.00	30471.00	151.20	0	Spot (Block28, Row3, Column8)	3393.80	3210.00	1281.49	0.02	0.38	851.00	852.94	851.00	84.89	0.00	0.10	100.00	99.00	0.00	2359.00	2542.80	2121124.00	29.93	1605.58	1428.50
28	1	4	18303.00	30745.00	144.00	0	Spot (Block28, Row4, Column1)	3676.13	3504.00	1698.94	0.02	0.46	786.00	784.00	786.00	84.38	0.00	0.11	100.00	100.00	0.00	2718.00	2890.13	2084363.00	34.28	1470.97	1300.00
28	2	4	18601.00	30750.00	191.90	0	Spot (Block28, Row4, Column2)	1069.44	1076.00	148.28	0.00	0.14	782.00	790.71	782.00	101.37	0.00	0.13	91.00	68.00	0.00	294.00	287.44	1113285.00	2.75	890.46	881.00
28	3	4	18908.00	30750.00	144.20	0	Spot (Block28, Row4, Column3)	18483.56	17618.50	9861.85	0.02	0.53	792.00	808.00	792.00	107.79	0.01	0.13	100.00	100.00	0.00	16826.50	17691.56	10535631.00	163.98	4162.49	3186.50
28	4	4	19196.00	30749.00	212.40	0	Spot (Block28, Row4, Column4)	955.30	923.50	123.92	0.01	0.13	791.00	798.27	791.00	82.09	0.00	0.10	74.00	47.00	0.00	132.50	164.30	1224700.00	1.91	831.44	815.50
28	5	4	19475.00	30754.00	79.20	0	Spot (Block28, Row4, Column5)	1106.03	1116.00	119.71	0.00	0.11	795.00	804.33	795.00	84.16	0.01	0.10	97.00	88.00	0.00	321.00	311.03	164798.00	3.58	929.14	914.00
28	6	4	19806.00	30759.00	185.00	0	Spot (Block28, Row4, Column6)	1439.35	1429.00	224.97	0.00	0.16	802.00	822.05	802.00	87.07	0.01	0.11	99.00	98.00	0.00	627.00	637.35	1387537.00	7.09	994.39	994.50
28	7	4	20104.00	30756.00	147.55	0	Spot (Block28, Row4, Column7)	2127.48	1869.00	1044.91	0.06	0.49	812.00	833.34	812.00	78.49	0.01	0.09	100.00	94.00	0.00	1057.00	1315.48	1261593.00	16.49	1153.49	1142.50
28	8	4	20412.00	30758.00	171.45	0	Spot (Block28, Row4, Column8)	1164.71	1093.00	207.14	0.03	0.18	813.00	832.61	813.00	76.02	0.01	0.09	98.00	83.00	0.00	280.00	351.71	952734.00	4.37	922.27	914.50
28	1	5	18310.00	31061.00	146.10	0	Spot (Block28, Row5, Column1)	4685.40	4035.50	2437.53	0.06	0.52	778.00	786.79	778.00	104.07	0.00	0.13	100.00	100.00	0.00	3257.50	3907.40	2708164.00	37.46	1631.17	1446.00
28	2	5	18604.00	31054.00	149.65	0	Spot (Block28, Row5, Column2)	4016.42	3896.00	1330.01	0.01	0.33	785.00	790.78	785.00	94.75	0.00	0.12	100.00	100.00	0.00	3111.00	3231.42	2437964.00	34.04	1605.17	1528.00
28	3	5	18907.00	31050.00	163.65	0	Spot (Block28, Row5, Column3)	1623.45	1535.50	490.61	0.02	0.30	788.00	796.47	788.00	95.29	0.00	0.12	100.00	99.00	0.00	747.50	835.45	1204598.00	8.68	992.17	971.00
28	4	5	19207.00	31056.00	146.45	0	Spot (Block28, Row5, Column4)	2055.47	1890.00	827.28	0.04	0.40	785.00	786.88	785.00	88.22	0.00	0.11	100.00	100.00	0.00	1105.00	1270.47	1204506.00	14.38	1117.58	1054.00
28	5	5	19511.00	31060.00	142.60	0	Spot (Block28, Row5, Column5)	22855.32	21364.50	13102.42	0.03	0.57	791.00	802.36	791.00	102.94	0.01	0.13	100.00	100.00	0.00	20573.50	22064.32	12661845.00	214.23	4630.92	3534.00
28	6	5	19810.00	31052.00	157.85	0	Spot (Block28, Row5, Column6)	1313.15	1271.50	264.70	0.01	0.20	792.00	803.25	792.00	84.82	0.01	0.11	99.00	92.00	0.00	479.50	521.15	903444.00	6.01	966.56	936.00
28	7	5	20113.00	31053.00	177.85	0	Spot (Block28, Row5, Column7)	1976.64	1825.00	577.39	0.03	0.29	800.00	817.62	800.00	81.65	0.01	0.10	100.00	100.00	0.00	1025.00	1176.64	1757231.00	14.20	1136.17	1122.00
28	8	5	20407.00	31060.00	145.45	0	Spot (Block28, Row5, Column8)	4446.32	3742.50	2854.38	0.07	0.64	806.00	824.31	806.00	77.14	0.01	0.09	100.00	100.00	0.00	2936.50	3640.32	2552190.00	46.95	1491.18	1295.00
28	1	6	18304.00	31351.00	204.30	0	Spot (Block28, Row6, Column1)	3013.50	2610.00	1267.27	0.06	0.42	786.00	800.59	786.00	118.41	0.01	0.15	100.00	100.00	0.00	1824.00	2227.50	3577028.00	18.69	1437.72	1443.00
28	2	6	18610.00	31353.00	192.05	0	Spot (Block28, Row6, Column2)	1471.08	1413.00	299.88	0.02	0.20	776.00	781.78	776.00	102.19	0.00	0.13	100.00	99.00	0.00	637.00	695.08	1534337.00	6.75	1011.19	1001.00
28	3	6	18901.00	31349.00	143.30	0	Spot (Block28, Row6, Column3)	5962.29	5270.00	3239.85	0.05	0.54	777.00	775.78	777.00	89.57	0.00	0.12	100.00	100.00	0.00	4493.00	5185.29	3356770.00	57.91	1837.45	1503.00
28	4	6	19205.00	31359.00	179.40	0	Spot (Block28, Row6, Column4)	998.69	971.00	147.86	0.01	0.15	785.00	779.09	785.00	87.93	0.00	0.11	86.00	52.00	0.00	186.00	213.69	898822.00	2.50	856.59	856.00
28	5	6	19506.00	31359.00	104.05	0	Spot (Block28, Row6, Column5)	19051.22	18962.00	5829.40	0.00	0.31	790.00	792.25	790.00	95.53	0.00	0.12	100.00	100.00	0.00	18172.00	18261.22	5353394.00	191.14	5576.19	4953.00
28	6	6	19800.00	31359.00	179.00	0	Spot (Block28, Row6, Column6)	1027.12	993.00	196.42	0.01	0.19	785.00	787.60	785.00	82.98	0.00	0.11	77.00	58.00	0.00	208.00	242.12	912080.00	2.89	837.74	827.50
28	7	6	20108.00	31355.00	146.45	0	Spot (Block28, Row6, Column7)	4613.14	4159.50	2494.06	0.04	0.54	787.00	792.42	787.00	89.52	0.00	0.11	100.00	100.00	0.00	3372.50	3826.14	2694076.00	42.68	1623.23	1299.50
28	8	6	20416.00	31367.00	145.00	0	Spot (Block28, Row6, Column8)	5547.04	4833.00	3296.66	0.06	0.59	790.00	793.74	790.00	80.46	0.00	0.10	100.00	100.00	0.00	4043.00	4757.04	3139625.00	59.08	1774.94	1437.00
28	1	7	18308.00	31652.00	184.05	0	Spot (Block28, Row7, Column1)	1105.44	1051.50	214.17	0.02	0.19	772.00	772.22	772.00	103.78	0.00	0.13	89.00	67.00	0.00	279.50	333.44	1047953.00	3.21	867.73	853.50
28	2	7	18596.00	31645.00	189.25	0	Spot (Block28, Row7, Column2)	903.12	890.00	129.98	0.01	0.14	759.00	762.61	759.00	89.18	0.00	0.12	62.00	32.00	0.00	131.00	144.12	913059.00	1.58	802.35	785.00
28	3	7	18906.00	31652.00	199.20	0	Spot (Block28, Row7, Column3)	862.70	868.50	87.35	0.00	0.10	741.00	755.84	741.00	85.35	0.01	0.11	56.00	21.00	0.00	127.50	121.70	973121.00	1.25	823.08	806.00
28	4	7	19210.00	31665.00	198.35	0	Spot (Block28, Row7, Column4)	890.69	882.00	102.02	0.00	0.11	780.00	771.92	780.00	84.96	0.00	0.11	58.00	26.00	0.00	102.00	110.69	989555.00	1.40	804.60	792.00
28	5	7	19523.00	31653.00	148.95	0	Spot (Block28, Row7, Column5)	1368.06	1305.00	247.09	0.02	0.18	788.00	783.16	788.00	88.27	0.00	0.11	100.00	98.00	0.00	517.00	580.06	833151.00	6.63	979.74	994.00
28	6	7	19806.00	31660.00	188.75	0	Spot (Block28, Row7, Column6)	1574.63	1517.00	389.76	0.02	0.25	786.00	789.89	786.00	100.18	0.00	0.13	99.00	97.00	0.00	731.00	788.63	1576201.00	7.83	1015.21	966.50
28	7	7	20096.00	31664.00	146.40	0	Spot (Block28, Row7, Column7)	4122.78	3635.00	2019.67	0.05	0.49	778.00	774.68	778.00	86.73	0.00	0.11	100.00	100.00	0.00	2857.00	3344.78	2411826.00	38.60	1656.10	1358.00
28	8	7	20413.00	31658.00	139.90	0	Spot (Block28, Row7, Column8)	1650.82	1671.00	274.98	0.01	0.17	765.00	760.82	765.00	76.42	0.00	0.10	100.00	100.00	0.00	906.00	885.82	881537.00	11.65	1046.34	1013.00
28	1	8	18313.00	31945.00	128.50	0	Spot (Block28, Row8, Column1)	1232.49	1214.00	229.64	0.01	0.19	772.00	765.67	772.00	93.22	0.00	0.12	98.00	93.00	0.00	442.00	460.49	544759.00	5.01	914.58	915.00
28	2	8	18604.00	31952.00	154.45	0	Spot (Block28, Row8, Column2)	1204.46	1178.00	269.84	0.01	0.22	758.00	760.55	758.00	92.70	0.00	0.12	96.00	78.00	0.00	420.00	446.46	785306.00	4.79	883.68	873.00
28	3	8	18895.00	31955.00	145.70	0	Spot (Block28, Row8, Column3)	1960.79	1639.50	924.31	0.08	0.47	732.00	758.41	732.00	96.27	0.02	0.13	100.00	96.00	0.00	907.50	1228.79	1141182.00	12.49	1067.97	1039.00
28	4	8	19199.00	31955.00	144.70	0	Spot (Block28, Row8, Column4)	6920.97	6805.00	2897.79	0.01	0.42	725.00	755.79	725.00	96.26	0.02	0.13	100.00	100.00	0.00	6080.00	6195.97	3965717.00	64.05	2113.30	1827.00
28	5	8	19487.00	31955.00	187.95	0	Spot (Block28, Row8, Column5)	900.64	892.00	133.38	0.00	0.15	762.00	766.13	762.00	94.89	0.00	0.12	58.00	32.00	0.00	130.00	138.64	894335.00	1.42	790.22	777.00
28	6	8	19806.00	31957.00	195.15	0	Spot (Block28, Row8, Column6)	3809.05	3053.00	1944.94	0.10	0.51	779.00	787.38	779.00	119.20	0.00	0.15	100.00	100.00	0.00	2274.00	3030.05	4098536.00	25.35	1557.96	1505.00
28	7	8	20100.00	31953.00	147.65	0	Spot (Block28, Row8, Column7)	1786.66	1730.00	551.55	0.01	0.31	739.00	758.58	739.00	99.00	0.01	0.13	100.00	100.00	0.00	991.00	1047.66	1059488.00	10.38	994.12	984.00
28	8	8	20404.00	31959.00	147.00	-50	Spot (Block28, Row8, Column8)	788.71	789.00	91.80	0.00	0.12	709.00	731.22	709.00	69.04	0.01	0.09	52.00	29.00	0.00	80.00	79.71	464552.00	0.83	735.55	704.00
29	1	1	4789.00	34316.00	148.35	0	Spot (Block29, Row1, Column1)	19829.80	17758.00	10581.79	0.05	0.53	397.00	405.19	397.00	80.46	0.01	0.20	100.00	100.00	0.00	17361.00	19432.80	11917712.00	241.41	4257.97	3531.00
29	2	1	5085.00	34323.00	142.60	0	Spot (Block29, Row1, Column2)	2065.42	1921.00	880.18	0.03	0.43	392.00	390.86	392.00	60.12	0.00	0.15	100.00	100.00	0.00	1529.00	1673.42	1138046.00	27.85	779.34	697.00
29	3	1	5394.00	34320.00	160.05	0	Spot (Block29, Row1, Column3)	721.96	650.00	262.56	0.05	0.36	392.00	386.10	392.00	44.28	0.01	0.11	92.00	86.00	0.00	258.00	329.96	507540.00	7.59	461.21	440.50
29	4	1	5688.00	34323.00	139.40	0	Spot (Block29, Row1, Column4)	1803.39	1646.50	737.07	0.04	0.41	393.00	390.32	393.00	49.84	0.00	0.13	100.00	100.00	0.00	1253.50	1410.39	948583.00	28.35	756.75	690.00
29	5	1	5992.00	34321.00	140.30	0	Spot (Block29, Row1, Column5)	1796.05	1565.00	993.65	0.06	0.55	393.00	392.83	393.00	50.94	0.00	0.13	100.00	100.00	0.00	1172.00	1403.05	964480.00	27.55	687.89	607.50
29	6	1	6286.00	34319.00	137.55	0	Spot (Block29, Row1, Column6)	4269.08	4170.00	2003.25	0.01	0.47	392.00	393.45	392.00	57.28	0.00	0.15	100.00	100.00	0.00	3778.00	3877.08	2160155.00	67.66	1284.05	1151.00
29	7	1	6590.00	34327.00	84.90	0	Spot (Block29, Row1, Column7)	4907.59	4722.50	1291.48	0.02	0.26	392.00	403.47	392.00	120.28	0.01	0.30	100.00	100.00	0.00	4330.50	4515.59	853921.00	37.45	1841.85	1646.50
29	8	1	6878.00	34328.00	104.20	0	Spot (Block29, Row1, Column8)	46314.77	48088.00	13282.24	0.02	0.29	401.00	430.85	401.00	138.44	0.03	0.32	100.00	100.00	8.60	47687.00	45913.77	12921820.00	331.43	9904.03	7660.00
29	1	2	4772.00	34590.00	153.15	0	Spot (Block29, Row2, Column1)	443.61	420.00	53.04	0.02	0.12	395.00	400.60	395.00	66.43	0.01	0.17	40.00	5.00	0.00	25.00	48.61	284795.00	0.65	419.10	405.00
29	2	2	5087.00	34618.00	123.25	0	Spot (Block29, Row2, Column2)	1438.66	1394.00	395.56	0.01	0.27	392.00	388.04	392.00	47.59	0.00	0.12	100.00	100.00	0.00	1002.00	1046.66	578342.00	22.08	671.70	655.00
29	3	2	5394.00	34617.00	209.80	0	Spot (Block29, Row2, Column3)	444.95	423.00	53.16	0.02	0.12	391.00	385.20	391.00	52.58	0.01	0.14	44.00	16.00	0.00	32.00	53.95	557962.00	1.14	403.59	394.00
29	4	2	5691.00	34613.00	179.35	0	Spot (Block29, Row2, Column4)	834.56	789.00	232.45	0.02	0.28	393.00	392.62	393.00	52.23	0.00	0.13	99.00	98.00	0.00	396.00	441.56	751938.00	8.46	535.61	527.00
29	5	2	5991.00	34620.00	169.35	0	Spot (Block29, Row2, Column5)	910.17	882.50	259.49	0.01	0.29	391.00	390.01	391.00	54.74	0.00	0.14	100.00	99.00	0.00	491.50	519.17	728137.00	9.50	528.23	513.50
29	6	2	6287.00	34621.00	148.10	0	Spot (Block29, Row2, Column6)	1065.16	960.50	405.29	0.04	0.38	390.00	387.70	390.00	58.21	0.00	0.15	100.00	97.00	0.00	570.50	675.16	639098.00	11.64	537.47	527.00
29	7	2	6591.00	34621.00	165.00	0	Spot (Block29, Row2, Column7)	645.84	596.50	165.08	0.03	0.26	388.00	385.12	388.00	55.21	0.00	0.14	94.00	88.00	0.00	208.50	257.84	486964.00	4.72	447.97	428.50
29	8	2	6891.00	34624.00	147.00	-50	Spot (Block29, Row2, Column8)	435.93	399.00	71.99	0.04	0.17	397.00	417.78	397.00	113.35	0.02	0.27	12.00	0.00	0.00	2.00	38.93	256760.00	0.16	451.87	409.00
29	1	3	4791.00	34917.00	138.55	0	Spot (Block29, Row3, Column1)	2882.76	2938.50	1329.80	0.01	0.46	398.00	407.12	398.00	48.96	0.01	0.12	100.00	100.00	0.00	2540.50	2484.76	1504800.00	50.57	1013.48	878.00
29	2	3	5101.00	34949.00	222.95	0	Spot (Block29, Row3, Column2)	500.36	501.00	55.48	0.00	0.11	399.00	410.57	399.00	65.06	0.01	0.16	78.00	20.00	0.00	102.00	101.36	713511.00	1.38	449.31	429.00
29	3	3	5384.00	34916.00	133.85	0	Spot (Block29, Row3, Column3)	7796.83	5384.00	10643.09	0.16	1.37	398.00	414.20	398.00	80.10	0.02	0.19	100.00	100.00	1.25	4986.00	7398.83	3742476.00	92.17	1884.24	1538.00
29	4	3	5686.00	34918.00	135.45	0	Spot (Block29, Row3, Column4)	5235.12	4843.50	2682.56	0.03	0.51	397.00	407.24	397.00	68.14	0.01	0.17	100.00	100.00	0.00	4446.50	4838.12	2586151.00	70.85	1468.70	1174.00
29	5	3	5991.00	34911.00	137.90	0	Spot (Block29, Row3, Column5)	4539.48	3532.00	3361.73	0.11	0.74	395.00	400.26	395.00	68.60	0.01	0.17	100.00	100.00	0.00	3137.00	4144.48	2324213.00	60.34	1444.28	896.00
29	6	3	6291.00	34919.00	210.40	0	Spot (Block29, Row3, Column6)	919.80	811.00	331.80	0.05	0.36	393.00	392.09	393.00	56.55	0.00	0.14	100.00	98.00	0.00	418.00	526.80	1159867.00	9.33	568.94	570.00
29	7	3	6596.00	34923.00	140.25	0	Spot (Block29, Row3, Column7)	1147.63	1028.50	501.75	0.05	0.44	391.00	391.44	391.00	60.39	0.00	0.15	98.00	95.00	0.00	637.50	756.63	615130.00	12.52	557.08	511.00
29	8	3	6892.00	34932.00	148.20	0	Spot (Block29, Row3, Column8)	3422.96	3136.00	1449.80	0.04	0.42	396.00	406.76	396.00	68.65	0.01	0.17	100.00	100.00	0.00	2740.00	3026.96	2077735.00	43.94	1087.05	961.00
29	1	4	4789.00	35211.00	137.60	0	Spot (Block29, Row4, Column1)	4811.60	4733.00	2452.90	0.01	0.51	402.00	413.69	402.00	49.77	0.01	0.12	100.00	100.00	0.00	4331.00	4409.60	2468353.00	88.37	1463.17	1136.00
29	2	4	5091.00	35229.00	195.25	0	Spot (Block29, Row4, Column2)	491.56	498.00	57.98	0.01	0.12	401.00	419.19	401.00	77.80	0.02	0.19	72.00	11.00	0.00	97.00	90.56	530890.00	0.93	451.87	468.50
29	3	4	5390.00	35219.00	137.70	0	Spot (Block29, Row4, Column3)	27429.29	26413.00	14039.12	0.02	0.51	400.00	422.13	400.00	89.27	0.02	0.21	100.00	100.00	1.17	26013.00	27029.29	14016369.00	302.52	6117.53	4830.50
29	4	4	5675.00	35223.00	205.25	0	Spot (Block29, Row4, Column4)	456.41	453.00	56.66	0.00	0.12	398.00	408.40	398.00	67.34	0.01	0.16	47.00	7.00	0.00	55.00	58.41	547694.00	0.71	425.20	402.00
29	5	4	5990.00	35221.00	147.00	-50	Spot (Block29, Row4, Column5)	447.17	414.00	87.70	0.03	0.20	397.00	407.46	397.00	79.38	0.01	0.19	29.00	13.00	0.00	17.00	50.17	263385.00	0.50	416.92	400.00
29	6	4	6291.00	35221.00	171.55	0	Spot (Block29, Row4, Column6)	1072.60	1045.00	302.92	0.01	0.28	396.00	397.88	396.00	50.62	0.00	0.13	100.00	100.00	0.00	649.00	676.60	876318.00	13.33	577.53	570.00
29	7	4	6586.00	35225.00	154.20	0	Spot (Block29, Row4, Column7)	869.99	731.00	410.16	0.08	0.47	395.00	398.16	395.00	52.77	0.00	0.13	93.00	85.00	0.00	336.00	474.99	570714.00	8.94	482.96	489.50
29	8	4	6891.00	35231.00	161.30	0	Spot (Block29, Row4, Column8)	608.75	586.00	143.00	0.02	0.23	396.00	404.79	396.00	59.25	0.01	0.15	88.00	71.00	0.00	190.00	212.75	436472.00	3.44	461.15	423.50
29	1	5	4794.00	35520.00	138.15	0	Spot (Block29, Row5, Column1)	4800.05	4312.00	2555.47	0.05	0.53	398.00	406.39	398.00	54.42	0.01	0.13	100.00	100.00	0.00	3914.00	4402.05	2462427.00	80.74	1470.43	1211.00
29	2	5	5092.00	35517.00	145.10	0	Spot (Block29, Row5, Column2)	3594.31	3555.50	1305.46	0.00	0.36	403.00	418.21	403.00	58.52	0.02	0.14	100.00	100.00	0.00	3152.50	3191.31	2041566.00	54.28	1127.93	1054.00
29	3	5	5388.00	35523.00	154.80	0	Spot (Block29, Row5, Column3)	751.85	686.00	192.50	0.04	0.26	405.00	424.79	405.00	71.32	0.02	0.17	99.00	86.00	0.00	281.00	346.85	495468.00	4.59	527.58	514.00
29	4	5	5686.00	35524.00	140.00	0	Spot (Block29, Row5, Column4)	1743.54	1613.00	830.15	0.03	0.48	402.00	417.90	402.00	81.72	0.02	0.20	100.00	100.00	0.00	1211.00	1341.54	924074.00	16.22	734.36	679.00
29	5	5	5990.00	35524.00	137.80	0	Spot (Block29, Row5, Column5)	33582.70	32801.00	18079.01	0.01	0.54	401.00	418.28	401.00	95.75	0.02	0.23	100.00	100.00	4.49	32400.00	33181.70	17194348.00	346.36	6643.23	5283.50
29	6	5	6288.00	35522.00	145.50	0	Spot (Block29, Row5, Column6)	1190.94	1142.00	428.99	0.02	0.36	397.00	403.98	397.00	68.33	0.01	0.17	100.00	100.00	0.00	745.00	793.94	688366.00	11.52	592.16	544.00
29	7	5	6590.00	35518.00	180.85	0	Spot (Block29, Row5, Column7)	1000.90	918.00	322.19	0.04	0.32	396.00	405.15	396.00	60.62	0.01	0.15	100.00	99.00	0.00	522.00	604.90	916821.00	9.83	582.33	579.00
29	8	5	6891.00	35525.00	139.80	0	Spot (Block29, Row5, Column8)	2232.18	2082.00	1205.18	0.03	0.54	396.00	409.98	396.00	61.24	0.02	0.15	100.00	100.00	0.00	1686.00	1836.18	1183058.00	29.76	820.07	747.00
29	1	6	4790.00	35817.00	205.80	0	Spot (Block29, Row6, Column1)	851.10	742.00	286.66	0.06	0.34	402.00	412.43	402.00	53.78	0.01	0.13	99.00	97.00	0.00	340.00	449.10	1028125.00	8.16	565.74	574.50
29	2	6	5087.00	35824.00	209.25	0	Spot (Block29, Row6, Column2)	744.08	706.00	144.58	0.02	0.19	410.00	430.97	410.00	58.44	0.02	0.14	100.00	95.00	0.00	296.00	334.08	929360.00	5.36	558.92	563.00
29	3	6	5380.00	35816.00	136.80	0	Spot (Block29, Row6, Column3)	7629.81	7121.00	3992.13	0.03	0.52	404.00	421.80	404.00	56.00	0.02	0.13	100.00	100.00	0.00	6717.00	7225.81	3845424.00	128.72	1958.19	1558.00
29	4	6	5689.00	35822.00	176.30	0	Spot (Block29, Row6, Column4)	607.09	588.50	116.00	0.01	0.19	402.00	419.90	402.00	64.61	0.02	0.15	95.00	68.00	0.00	186.50	205.09	528166.00	2.90	464.51	470.50
29	5	6	5987.00	35822.00	101.10	0	Spot (Block29, Row6, Column5)	21168.97	21925.00	6388.28	0.02	0.30	402.00	417.14	402.00	80.95	0.02	0.19	100.00	100.00	0.00	21523.00	20766.97	5419256.00	256.35	6205.89	5337.00
29	6	6	6296.00	35829.00	190.70	0	Spot (Block29, Row6, Column6)	496.08	485.00	83.59	0.01	0.17	397.00	404.31	397.00	62.14	0.01	0.15	70.00	22.00	0.00	88.00	99.08	507486.00	1.48	437.42	413.00
29	7	6	6591.00	35821.00	138.80	0	Spot (Block29, Row6, Column7)	2823.07	2556.00	1472.74	0.04	0.52	395.50	405.24	395.50	60.41	0.01	0.15	100.00	100.00	0.00	2160.50	2427.57	1473643.00	40.03	956.29	823.00
29	8	6	6900.00	35830.00	139.55	0	Spot (Block29, Row6, Column8)	3018.04	2736.50	1720.56	0.04	0.57	396.00	409.54	396.00	58.72	0.01	0.14	100.00	100.00	0.00	2340.50	2622.04	1587489.00	44.42	1000.21	786.00
29	1	7	4795.00	36102.00	180.00	0	Spot (Block29, Row7, Column1)	514.45	497.00	80.14	0.01	0.16	400.00	427.11	400.00	249.39	0.03	0.58	7.00	0.00	0.00	97.00	114.45	467639.00	0.35	446.02	457.00
29	2	7	5092.00	36102.00	133.15	0	Spot (Block29, Row7, Column2)	464.53	486.00	58.29	0.02	0.13	404.00	437.69	404.00	253.24	0.03	0.58	0.00	0.00	0.00	82.00	60.53	219260.00	0.11	457.44	444.50
29	3	7	5398.00	36101.00	175.85	0	Spot (Block29, Row7, Column3)	457.13	465.00	65.06	0.01	0.14	399.00	409.24	399.00	49.87	0.01	0.12	51.00	31.00	0.00	66.00	58.13	394042.00	0.96	440.68	409.00
29	4	7	5686.00	36117.00	212.55	0	Spot (Block29, Row7, Column4)	485.95	492.00	61.14	0.01	0.13	399.00	410.54	399.00	53.06	0.01	0.13	69.00	29.00	0.00	93.00	86.95	624937.00	1.42	445.27	422.50
29	5	7	6000.00	36116.00	158.95	0	Spot (Block29, Row7, Column5)	725.66	694.00	153.38	0.02	0.21	398.00	408.27	398.00	61.87	0.01	0.15	98.00	93.00	0.00	296.00	327.66	504336.00	5.13	517.35	517.00
29	6	7	6291.00	36121.00	197.00	0	Spot (Block29, Row7, Column6)	786.79	774.00	209.42	0.01	0.27	396.00	405.87	396.00	62.24	0.01	0.15	98.00	90.00	0.00	378.00	390.79	864679.00	6.12	532.80	505.00
29	7	7	6577.00	36127.00	138.55	0	Spot (Block29, Row7, Column7)	3875.32	3691.50	1824.39	0.02	0.47	397.00	405.99	397.00	59.67	0.01	0.15	100.00	100.00	0.00	3294.50	3478.32	2046171.00	58.14	1250.96	957.00
29	8	7	6888.00	36128.00	182.90	0	Spot (Block29, Row7, Column8)	1373.65	1342.00	316.52	0.01	0.23	396.00	406.07	396.00	56.64	0.01	0.14	100.00	100.00	0.00	946.00	977.65	1287109.00	17.08	652.08	609.00
29	1	8	4787.00	36417.00	147.00	-50	Spot (Block29, Row8, Column1)	713.52	676.00	266.73	0.02	0.37	397.00	419.06	397.00	234.89	0.02	0.56	60.00	26.00	0.00	279.00	316.52	425258.00	1.25	450.79	431.50
29	2	8	5110.00	36409.00	154.95	0	Spot (Block29, Row8, Column2)	552.40	518.00	116.28	0.03	0.21	399.00	425.57	399.00	239.59	0.03	0.56	23.00	0.00	0.00	119.00	153.40	367346.00	0.53	481.12	440.00
29	3	8	5383.00	36412.00	145.65	0	Spot (Block29, Row8, Column3)	795.28	672.00	338.08	0.07	0.43	400.00	407.92	400.00	52.35	0.01	0.13	98.00	81.00	0.00	272.00	395.28	459670.00	7.40	509.15	498.00
29	4	8	5686.00	36417.00	137.25	0	Spot (Block29, Row8, Column4)	6426.98	6445.00	2509.44	0.00	0.39	400.00	409.05	400.00	61.19	0.01	0.15	100.00	100.00	0.00	6045.00	6026.98	3277758.00	98.35	1772.93	1358.00
29	5	8	5984.00	36442.00	189.70	0	Spot (Block29, Row8, Column5)	477.30	487.00	64.37	0.01	0.13	397.00	401.48	397.00	60.58	0.00	0.15	64.00	16.00	0.00	90.00	80.30	483026.00	1.25	439.16	420.00
29	6	8	6293.00	36424.00	185.55	0	Spot (Block29, Row8, Column6)	1325.79	1112.00	674.72	0.08	0.51	395.00	404.97	395.00	62.74	0.01	0.15	100.00	99.00	0.00	717.00	930.79	1284687.00	14.68	630.35	611.00
29	7	8	6586.00	36422.00	137.90	0	Spot (Block29, Row8, Column7)	1233.94	1154.00	463.57	0.03	0.38	397.00	409.67	397.00	58.42	0.01	0.14	100.00	100.00	0.00	757.00	836.94	635477.00	14.11	622.45	570.50
29	8	8	6888.00	36425.00	147.00	-50	Spot (Block29, Row8, Column8)	497.86	472.00	123.80	0.02	0.25	397.00	410.80	397.00	55.83	0.01	0.14	55.00	33.00	0.00	75.00	100.86	293240.00	1.56	395.29	392.00
30	1	1	9299.00	34329.00	150.20	0	Spot (Block30, Row1, Column1)	20330.02	18236.00	11931.12	0.05	0.59	302.00	331.41	302.00	91.91	0.04	0.28	100.00	100.00	0.00	17934.00	20028.02	12502961.00	217.60	4324.80	2990.00
30	2	1	9585.00	34338.00	139.75	0	Spot (Block30, Row1, Column2)	791.62	762.00	257.92	0.02	0.33	306.00	338.57	306.00	82.91	0.04	0.24	99.00	91.00	0.00	456.00	485.62	417183.00	5.46	462.43	440.00
30	3	1	9894.00	34333.00	141.05	0	Spot (Block30, Row1, Column3)	3666.77	2982.00	2581.13	0.09	0.70	303.00	318.72	303.00	54.81	0.02	0.17	100.00	100.00	0.00	2679.00	3363.77	1972721.00	61.09	895.44	725.00
30	4	1	10193.00	34333.00	147.85	0	Spot (Block30, Row1, Column4)	596.33	563.50	167.03	0.02	0.28	303.00	318.48	303.00	59.78	0.02	0.19	98.00	81.00	0.00	260.50	293.33	355414.00	4.65	389.31	386.00
30	5	1	10491.00	34333.00	143.40	0	Spot (Block30, Row1, Column5)	11553.37	9019.00	9327.81	0.11	0.81	303.00	326.73	303.00	76.32	0.03	0.23	100.00	100.00	0.00	8716.00	11250.37	6365906.00	147.10	2424.18	1638.00
30	6	1	10786.00	34331.00	138.70	0	Spot (Block30, Row1, Column6)	7706.60	7152.50	4509.66	0.03	0.59	338.50	363.27	338.50	91.66	0.03	0.25	100.00	100.00	0.00	6814.00	7368.10	4022847.00	80.12	1963.23	1463.50
30	7	1	11089.00	34335.00	88.95	0	Spot (Block30, Row1, Column7)	10911.30	11044.50	3208.35	0.01	0.29	393.00	409.57	393.00	144.00	0.02	0.35	100.00	100.00	0.00	10651.50	10518.30	2138614.00	72.93	3658.94	3125.00
30	8	1	11382.00	34342.00	105.00	0	Spot (Block30, Row1, Column8)	51428.62	55705.00	13106.58	0.03	0.25	404.00	451.23	404.00	163.45	0.05	0.36	100.00	100.00	25.36	55301.00	51024.62	14400015.00	311.89	12632.47	8425.50
30	1	2	9277.00	34586.00	171.30	0	Spot (Block30, Row2, Column1)	413.79	404.00	60.08	0.01	0.15	313.00	349.63	313.00	90.91	0.05	0.26	51.00	12.00	0.00	91.00	100.79	338480.00	0.71	373.01	378.00
30	2	2	9588.00	34630.00	119.60	0	Spot (Block30, Row2, Column2)	5680.72	5199.50	2304.68	0.04	0.41	315.00	350.25	315.00	81.24	0.05	0.23	100.00	100.00	0.00	4884.50	5365.72	2135949.00	65.61	1458.09	1309.00
30	3	2	9893.00	34576.00	208.25	0	Spot (Block30, Row2, Column3)	378.81	392.00	64.23	0.01	0.17	310.00	339.28	310.00	71.93	0.04	0.21	59.00	7.00	0.00	82.00	68.81	468214.00	0.55	353.68	327.50
30	4	2	10194.00	34629.00	157.05	0	Spot (Block30, Row2, Column4)	1868.43	1807.50	605.81	0.01	0.32	306.00	330.40	306.00	63.46	0.03	0.19	100.00	100.00	0.00	1501.50	1562.43	1263057.00	24.24	720.73	690.00
30	5	2	10498.00	34635.00	192.85	0	Spot (Block30, Row2, Column5)	599.05	573.00	155.10	0.02	0.26	303.00	327.04	303.00	67.89	0.03	0.21	98.00	85.00	0.00	270.00	296.05	629000.00	4.01	407.66	396.00
30	6	2	10786.00	34627.00	144.55	0	Spot (Block30, Row2, Column6)	495.60	490.00	112.51	0.00	0.23	312.00	346.75	312.00	86.34	0.05	0.25	76.00	51.00	0.00	178.00	183.60	281004.00	1.72	377.02	383.50
30	7	2	11092.00	34635.00	146.45	0	Spot (Block30, Row2, Column7)	1109.45	936.50	560.13	0.07	0.50	330.00	356.09	330.00	71.25	0.03	0.20	100.00	99.00	0.00	606.50	779.45	647921.00	10.57	505.13	482.00
30	8	2	11429.00	34645.00	191.00	0	Spot (Block30, Row2, Column8)	451.05	414.50	81.53	0.04	0.18	395.00	413.48	395.00	122.41	0.02	0.30	19.00	0.00	0.00	19.50	56.05	464579.00	0.31	411.51	398.50
30	1	3	9292.00	34934.00	143.80	0	Spot (Block30, Row3, Column1)	5384.16	4315.00	4064.92	0.10	0.75	304.00	322.03	304.00	54.52	0.03	0.17	100.00	100.00	0.00	4011.00	5080.16	3020516.00	92.85	1254.17	749.00
30	2	3	9586.00	34926.00	160.35	0	Spot (Block30, Row3, Column2)	380.62	390.00	60.03	0.01	0.16	307.00	333.35	307.00	66.91	0.04	0.20	62.00	15.00	0.00	83.00	73.62	270238.00	0.71	337.65	313.00
30	3	3	9893.00	34928.00	142.35	0	Spot (Block30, Row3, Column3)	1268.60	871.00	2217.28	0.16	1.75	306.00	332.67	306.00	76.34	0.04	0.23	100.00	94.00	0.00	565.00	962.60	696462.00	12.26	522.59	465.00
30	4	3	10191.00	34930.00	138.95	0	Spot (Block30, Row3, Column4)	8733.28	7965.00	5386.13	0.04	0.62	301.00	320.03	301.00	59.97	0.03	0.19	100.00	100.00	0.00	7664.00	8432.28	4550040.00	140.30	2030.22	1647.00
30	5	3	10489.00	34930.00	142.85	0	Spot (Block30, Row3, Column5)	773.88	669.50	614.84	0.06	0.79	304.00	328.10	304.00	67.62	0.03	0.21	96.00	80.00	0.00	365.50	469.88	430277.00	6.59	415.33	404.00
30	6	3	10790.00	34934.00	202.25	0	Spot (Block30, Row3, Column6)	2906.94	2285.00	1628.22	0.10	0.56	319.00	353.74	319.00	85.84	0.04	0.24	100.00	100.00	0.00	1966.00	2587.94	3389496.00	29.74	1018.53	1004.00
30	7	3	11094.00	34934.00	143.45	0	Spot (Block30, Row3, Column7)	4218.34	3395.00	3047.77	0.09	0.72	318.00	348.87	318.00	76.54	0.04	0.22	100.00	100.00	0.00	3077.00	3900.34	2358053.00	50.55	982.39	718.00
30	8	3	11393.00	34946.00	153.85	0	Spot (Block30, Row3, Column8)	1043.82	976.00	394.81	0.03	0.38	385.00	382.70	385.00	80.36	0.00	0.21	98.00	92.00	0.00	591.00	658.82	679526.00	8.23	540.39	514.50
30	1	4	9289.00	35226.00	139.10	0	Spot (Block30, Row4, Column1)	14068.85	12562.00	8677.80	0.05	0.62	313.00	341.40	313.00	76.48	0.04	0.22	100.00	100.00	0.00	12249.00	13755.85	7358008.00	179.50	3039.18	2092.50
30	2	4	9595.00	35230.00	169.35	0	Spot (Block30, Row4, Column2)	1305.48	1229.50	520.73	0.03	0.40	316.00	351.95	316.00	90.51	0.05	0.26	100.00	100.00	0.00	913.50	989.48	1039165.00	10.54	588.09	585.00
30	3	4	9892.00	35233.00	141.35	0	Spot (Block30, Row4, Column3)	37998.29	37323.50	19525.10	0.01	0.51	320.00	358.77	320.00	104.19	0.05	0.29	100.00	100.00	14.39	37003.50	37678.29	20595128.00	361.27	7783.71	5745.50
30	4	4	10185.00	35211.00	193.50	0	Spot (Block30, Row4, Column4)	374.32	385.00	65.02	0.01	0.17	304.00	327.05	304.00	76.29	0.03	0.23	54.00	12.00	0.00	81.00	70.32	397906.00	0.62	335.59	316.00
30	5	4	10492.00	35235.00	147.00	-50	Spot (Block30, Row4, Column5)	295.52	292.00	37.32	0.01	0.13	303.00	323.50	303.00	67.02	0.03	0.21	7.00	0.00	0.00	-11.00	-7.48	173766.00	-0.42	327.28	304.00
30	6	4	10796.00	35231.00	185.40	0	Spot (Block30, Row4, Column6)	696.73	687.00	151.56	0.01	0.22	313.00	342.36	313.00	73.78	0.04	0.22	100.00	97.00	0.00	374.00	383.73	671645.00	4.80	455.40	431.50
30	7	4	11085.00	35233.00	144.40	0	Spot (Block30, Row4, Column7)	3238.90	2319.50	2568.64	0.15	0.79	337.00	358.44	337.00	78.56	0.03	0.22	100.00	100.00	0.00	1982.50	2901.90	1846171.00	36.66	841.48	614.50
30	8	4	11396.00	35244.00	147.70	0	Spot (Block30, Row4, Column8)	944.37	921.50	351.07	0.01	0.37	390.00	397.72	390.00	85.61	0.01	0.22	97.00	87.00	0.00	531.50	554.37	562845.00	6.39	505.33	495.50
30	1	5	9293.00	35535.00	137.75	0	Spot (Block30, Row5, Column1)	2462.91	2193.00	1224.95	0.05	0.50	317.00	355.52	317.00	91.06	0.05	0.26	100.00	100.00	0.00	1876.00	2145.91	1263472.00	23.14	807.90	608.50
30	2	5	9589.00	35530.00	149.80	0	Spot (Block30, Row5, Column2)	1259.54	1167.00	399.66	0.03	0.32	329.00	358.48	329.00	77.08	0.04	0.22	100.00	100.00	0.00	838.00	930.54	768318.00	11.69	557.78	533.00
30	3	5	9892.00	35528.00	146.40	0	Spot (Block30, Row5, Column3)	4153.49	3735.00	2132.14	0.05	0.51	329.00	365.39	329.00	95.72	0.05	0.26	100.00	100.00	0.00	3406.00	3824.49	2438098.00	39.57	1069.83	977.50
30	4	5	10186.00	35536.00	143.30	0	Spot (Block30, Row5, Column4)	9282.58	7507.00	7436.68	0.09	0.80	311.00	344.13	311.00	81.78	0.04	0.24	100.00	100.00	0.00	7196.00	8971.58	5151832.00	109.29	1879.54	1111.00
30	5	5	10496.00	35540.00	139.00	0	Spot (Block30, Row5, Column5)	20566.34	18856.00	11422.22	0.04	0.56	309.00	343.61	309.00	104.12	0.05	0.30	100.00	100.00	0.00	18547.00	20257.34	10715061.00	194.23	4977.18	3320.00
30	6	5	10805.00	35535.00	162.50	0	Spot (Block30, Row5, Column6)	477.08	478.00	97.05	0.00	0.20	330.00	358.13	330.00	80.63	0.04	0.23	62.00	41.00	0.00	148.00	147.08	351605.00	1.48	396.69	392.00
30	7	5	11094.00	35536.00	191.30	0	Spot (Block30, Row5, Column7)	2165.56	1967.50	1059.69	0.04	0.49	390.00	395.10	390.00	98.95	0.01	0.25	100.00	100.00	0.00	1577.50	1775.56	2230526.00	17.89	864.66	863.00
30	8	5	11394.00	35544.00	143.20	0	Spot (Block30, Row5, Column8)	13549.89	10411.50	11059.55	0.11	0.82	397.00	417.34	397.00	96.97	0.02	0.23	100.00	100.00	0.00	10014.50	13152.89	7560836.00	135.43	2909.26	1529.00
30	1	6	9287.00	35829.00	205.35	0	Spot (Block30, Row6, Column1)	2855.53	1994.00	1815.41	0.16	0.64	390.00	404.13	390.00	111.32	0.02	0.28	100.00	100.00	0.00	1604.00	2465.53	3415208.00	22.02	1027.84	994.50
30	2	6	9589.00	35830.00	206.45	0	Spot (Block30, Row6, Column2)	1415.67	1297.50	514.20	0.04	0.36	387.00	389.23	387.00	94.60	0.00	0.24	100.00	100.00	0.00	910.50	1028.67	1707296.00	10.85	699.08	679.00
30	3	6	9882.00	35827.00	140.25	0	Spot (Block30, Row6, Column3)	20232.05	17635.00	13030.16	0.06	0.64	382.00	379.53	382.00	85.81	0.00	0.23	100.00	100.00	0.00	17253.00	19850.05	10864612.00	231.36	3903.89	2979.00
30	4	6	10200.00	35863.00	205.65	0	Spot (Block30, Row6, Column4)	544.60	491.00	186.58	0.04	0.34	370.00	369.35	370.00	106.06	0.00	0.29	56.00	27.00	0.00	121.00	174.60	656238.00	1.65	400.57	397.00
30	5	6	10490.00	35837.00	104.45	0	Spot (Block30, Row6, Column5)	44318.10	44841.00	14474.55	0.01	0.33	376.00	379.46	376.00	121.36	0.00	0.32	100.00	100.00	9.03	44465.00	43942.10	12276114.00	362.04	10345.11	8096.00
30	6	6	10792.00	35838.00	144.50	0	Spot (Block30, Row6, Column6)	960.93	867.50	479.00	0.04	0.50	390.00	396.68	390.00	106.26	0.01	0.27	84.00	70.00	0.00	477.50	570.93	543888.00	5.31	524.17	510.00
30	7	6	11092.00	35833.00	142.15	0	Spot (Block30, Row6, Column7)	14340.95	12133.50	10208.18	0.07	0.71	400.00	431.77	400.00	133.38	0.03	0.31	100.00	100.00	0.00	11733.50	13940.95	7830157.00	104.29	3029.75	2346.00
30	8	6	11399.00	35845.00	143.50	0	Spot (Block30, Row6, Column8)	26155.56	22113.00	18922.79	0.07	0.72	402.00	434.30	402.00	108.77	0.03	0.25	100.00	100.00	3.21	21711.00	25753.56	14673268.00	236.47	4111.50	2829.00
30	1	7	9290.00	36132.00	167.95	0	Spot (Block30, Row7, Column1)	1959.28	1774.00	929.17	0.04	0.47	386.00	411.55	386.00	135.50	0.03	0.33	100.00	98.00	0.00	1388.00	1573.28	1532155.00	11.42	747.11	722.00
30	2	7	9588.00	36124.00	171.75	0	Spot (Block30, Row7, Column2)	799.40	652.00	396.70	0.09	0.50	390.00	393.37	390.00	85.67	0.00	0.22	80.00	63.00	0.00	262.00	409.40	659508.00	4.74	450.97	428.00
30	3	7	9895.00	36198.00	152.55	0	Spot (Block30, Row7, Column3)	498.25	497.00	123.00	0.00	0.25	393.00	404.52	393.00	81.32	0.01	0.20	59.00	26.00	0.00	104.00	105.25	316884.00	1.15	451.69	409.00
30	4	7	10193.00	36159.00	211.60	0	Spot (Block30, Row7, Column4)	592.48	571.00	174.59	0.02	0.29	399.00	416.30	399.00	91.56	0.02	0.22	67.00	47.00	0.00	172.00	193.48	756600.00	1.92	466.43	473.00
30	5	7	10503.00	36136.00	148.45	0	Spot (Block30, Row7, Column5)	1918.26	1889.00	682.04	0.01	0.36	399.00	418.76	399.00	116.76	0.02	0.28	100.00	100.00	0.00	1490.00	1519.26	1158632.00	12.84	785.34	753.00
30	6	7	10788.00	36134.00	189.05	0	Spot (Block30, Row7, Column6)	1976.48	1918.00	822.24	0.01	0.42	405.00	449.80	405.00	148.61	0.05	0.33	100.00	99.00	0.00	1513.00	1571.48	1984383.00	10.27	835.29	812.00
30	7	7	11080.00	36142.00	142.90	0	Spot (Block30, Row7, Column7)	21381.06	19146.00	12477.58	0.05	0.58	403.00	434.90	403.00	127.15	0.03	0.29	100.00	100.00	0.00	18743.00	20978.06	11866487.00	164.74	4981.62	3336.00
30	8	7	11396.00	36144.00	191.50	0	Spot (Block30, Row7, Column8)	1827.00	1793.00	558.39	0.01	0.31	401.00	428.66	401.00	98.69	0.03	0.23	100.00	100.00	0.00	1392.00	1426.00	1887289.00	14.17	780.50	733.00
30	1	8	9291.00	36429.00	112.30	0	Spot (Block30, Row8, Column1)	1001.91	762.00	1162.63	0.12	1.16	328.00	361.45	328.00	92.22	0.04	0.26	98.00	93.00	0.00	434.00	673.91	329630.00	6.94	532.20	500.00
30	2	8	9587.00	36433.00	141.40	0	Spot (Block30, Row8, Column2)	1652.44	1529.00	803.37	0.03	0.49	392.00	397.72	392.00	90.37	0.01	0.23	100.00	96.00	0.00	1137.00	1260.44	897276.00	13.88	712.87	692.50
30	3	8	9883.00	36431.00	139.25	0	Spot (Block30, Row8, Column3)	8918.34	7267.00	7145.21	0.09	0.80	406.00	436.51	406.00	95.65	0.03	0.22	100.00	100.00	0.00	6861.00	8512.34	4682128.00	88.68	2018.57	1351.00
30	4	8	10187.00	36436.00	137.95	0	Spot (Block30, Row8, Column4)	3593.31	3363.50	1550.25	0.03	0.43	398.00	413.75	398.00	92.90	0.02	0.22	100.00	100.00	0.00	2965.50	3195.31	1868521.00	34.23	1157.60	1035.50
30	5	8	10494.00	36410.00	155.35	0	Spot (Block30, Row8, Column5)	448.72	404.00	88.54	0.05	0.20	398.00	413.08	398.00	105.96	0.02	0.26	26.00	4.00	0.00	6.00	50.72	299295.00	0.34	415.57	402.50
30	6	8	10792.00	36437.00	187.60	0	Spot (Block30, Row8, Column6)	4876.64	3423.00	3544.72	0.15	0.73	398.00	430.98	398.00	137.69	0.03	0.32	100.00	100.00	0.00	3025.00	4478.64	4857132.00	32.29	1371.83	1355.50
30	7	8	11092.00	36440.00	143.90	0	Spot (Block30, Row8, Column7)	3330.22	2615.50	3182.57	0.10	0.96	397.00	420.23	397.00	112.29	0.02	0.27	100.00	100.00	0.00	2218.50	2933.22	1871586.00	25.91	1071.71	731.50
30	8	8	11393.00	36481.00	160.50	0	Spot (Block30, Row8, Column8)	529.19	488.00	188.48	0.04	0.36	397.00	417.23	397.00	79.63	0.02	0.19	53.00	25.00	0.00	91.00	132.19	377310.00	1.41	440.31	399.00
31	1	1	13796.00	34341.00	148.80	0	Spot (Block31, Row1, Column1)	26105.01	23433.00	13866.41	0.05	0.53	595.00	635.77	595.00	153.98	0.03	0.24	100.00	100.00	0.33	22838.00	25510.01	15845739.00	165.41	6195.02	5059.00
31	2	1	14095.00	34346.00	147.70	0	Spot (Block31, Row1, Column2)	1359.60	1236.00	422.37	0.04	0.31	593.00	625.90	593.00	140.11	0.02	0.22	98.00	95.00	0.00	643.00	766.60	810324.00	5.24	826.58	818.00
31	3	1	14399.00	34347.00	150.65	0	Spot (Block31, Row1, Column3)	1492.09	1324.00	636.17	0.05	0.43	590.00	618.61	590.00	132.57	0.02	0.21	94.00	86.00	0.00	734.00	902.09	928081.00	6.59	807.72	808.00
31	4	1	14691.00	34350.00	147.95	0	Spot (Block31, Row1, Column4)	1391.33	1313.00	814.19	0.03	0.59	594.00	632.76	594.00	134.01	0.03	0.21	97.00	87.00	0.00	719.00	797.33	832016.00	5.66	805.06	795.00
31	5	1	14991.00	34347.00	144.50	0	Spot (Block31, Row1, Column5)	2122.13	1844.50	1006.08	0.06	0.47	596.00	637.53	596.00	133.73	0.03	0.21	100.00	98.00	0.00	1248.50	1526.13	1196883.00	11.10	1062.78	963.50
31	6	1	15286.00	34345.00	145.70	0	Spot (Block31, Row1, Column6)	2054.97	1943.00	817.29	0.02	0.40	597.00	641.35	597.00	130.59	0.03	0.20	100.00	100.00	0.00	1346.00	1457.97	1189825.00	10.82	951.99	950.00
31	7	1	15592.00	34348.00	87.70	0	Spot (Block31, Row1, Column7)	1762.85	1716.00	375.37	0.01	0.21	612.00	665.37	612.00	181.18	0.04	0.27	100.00	100.00	0.00	1104.00	1150.85	340230.00	6.06	1053.49	1069.00
31	8	1	15885.00	34350.00	104.05	0	Spot (Block31, Row1, Column8)	54163.09	57819.00	11897.84	0.03	0.22	682.00	704.00	682.00	209.50	0.01	0.30	100.00	100.00	37.81	57137.00	53481.09	15328156.00	255.18	12718.14	11085.00
31	1	2	13795.00	34642.00	147.00	-50	Spot (Block31, Row2, Column1)	697.03	683.00	140.92	0.01	0.20	597.00	634.11	597.00	139.24	0.03	0.22	32.00	12.00	0.00	86.00	100.03	408457.00	0.45	687.58	688.00
31	2	2	14094.00	34645.00	127.20	0	Spot (Block31, Row2, Column2)	2041.65	2020.00	613.69	0.00	0.30	595.00	632.26	595.00	126.15	0.03	0.20	100.00	100.00	0.00	1425.00	1446.65	888118.00	11.17	999.68	985.00
31	3	2	14403.00	34646.00	164.85	0	Spot (Block31, Row2, Column3)	774.37	789.00	154.71	0.01	0.20	594.00	638.39	594.00	126.80	0.03	0.20	53.00	29.00	0.00	195.00	180.37	583873.00	1.07	686.30	688.00
31	4	2	14693.00	34643.00	164.40	0	Spot (Block31, Row2, Column4)	1181.88	1155.00	263.45	0.01	0.22	597.00	645.42	597.00	132.75	0.03	0.21	96.00	91.00	0.00	558.00	584.88	886409.00	4.04	798.14	791.50
31	5	2	14996.00	34648.00	179.10	0	Spot (Block31, Row2, Column5)	2139.53	2074.50	619.72	0.01	0.29	603.00	649.73	603.00	133.39	0.03	0.21	100.00	100.00	0.00	1471.50	1536.53	1925579.00	11.17	1019.54	961.50
31	6	2	15283.00	34653.00	177.90	0	Spot (Block31, Row2, Column6)	853.32	796.50	216.40	0.03	0.25	599.00	649.59	599.00	134.72	0.04	0.21	65.00	42.00	0.00	197.50	254.32	756042.00	1.51	719.33	697.00
31	7	2	15586.00	34646.00	158.05	0	Spot (Block31, Row2, Column7)	938.22	904.50	221.29	0.02	0.24	600.00	648.70	600.00	130.34	0.03	0.20	81.00	59.00	0.00	304.50	338.22	645495.00	2.22	720.25	703.50
31	8	2	15893.00	34654.00	225.10	0	Spot (Block31, Row2, Column8)	753.47	703.00	163.93	0.03	0.22	678.00	683.27	678.00	178.71	0.00	0.26	25.00	5.00	0.00	25.00	75.47	1098552.00	0.39	691.46	679.00
31	1	3	13793.00	34945.00	145.70	0	Spot (Block31, Row3, Column1)	2603.30	2227.00	1385.71	0.07	0.53	592.00	630.04	592.00	134.35	0.03	0.21	100.00	100.00	0.00	1635.00	2011.30	1504709.00	14.69	1035.24	1012.00
31	2	3	14106.00	34951.00	200.05	0	Spot (Block31, Row3, Column2)	743.56	688.00	185.96	0.03	0.25	596.00	639.41	596.00	131.46	0.03	0.21	41.00	21.00	0.00	92.00	147.56	843935.00	0.79	664.80	672.00
31	3	3	14391.00	34946.00	141.10	0	Spot (Block31, Row3, Column3)	3474.47	3045.50	1548.34	0.06	0.45	597.00	643.29	597.00	130.60	0.03	0.20	100.00	100.00	0.00	2448.50	2877.47	1883164.00	21.68	1245.68	1127.00
31	4	3	14691.00	34942.00	143.05	0	Spot (Block31, Row3, Column4)	2701.26	2527.00	1257.66	0.03	0.47	597.00	646.21	597.00	130.05	0.03	0.20	100.00	100.00	0.00	1930.00	2104.26	1485691.00	15.80	1218.78	1086.50
31	5	3	14994.00	34942.00	138.95	0	Spot (Block31, Row3, Column5)	2900.10	2564.00	1134.06	0.05	0.39	607.00	656.96	607.00	132.61	0.03	0.20	100.00	100.00	0.00	1957.00	2293.10	1508051.00	16.92	1200.24	1121.00
31	6	3	15296.00	34940.00	195.70	0	Spot (Block31, Row3, Column6)	2557.76	2206.50	1211.56	0.06	0.47	662.00	668.37	662.00	138.26	0.00	0.21	100.00	100.00	0.00	1544.50	1895.76	2772607.00	13.67	1205.00	1188.50
31	7	3	15600.00	34949.00	143.85	0	Spot (Block31, Row3, Column7)	1350.66	1256.00	416.67	0.03	0.31	673.00	669.29	673.00	135.86	0.00	0.20	92.00	83.00	0.00	583.00	677.66	760421.00	5.02	853.33	833.50
31	8	3	15897.00	34962.00	150.90	0	Spot (Block31, Row3, Column8)	2082.41	1982.50	814.77	0.02	0.39	682.00	693.40	682.00	200.54	0.01	0.29	97.00	95.00	0.00	1300.50	1400.41	1291097.00	6.93	1062.69	1018.00
31	1	4	13793.00	35237.00	143.20	0	Spot (Block31, Row4, Column1)	6243.84	5760.50	3594.62	0.03	0.58	592.00	640.22	592.00	141.05	0.03	0.22	100.00	100.00	0.00	5168.50	5651.84	3446601.00	39.73	2039.91	1451.00
31	2	4	14099.00	35236.00	200.50	0	Spot (Block31, Row4, Column2)	945.04	887.00	245.39	0.03	0.26	601.00	654.55	601.00	231.94	0.04	0.35	61.00	29.00	0.00	286.00	344.04	1078289.00	1.25	759.35	707.00
31	3	4	14390.00	35243.00	145.05	0	Spot (Block31, Row4, Column3)	8592.49	7824.50	4490.21	0.04	0.52	605.00	649.20	605.00	133.80	0.03	0.21	100.00	100.00	0.00	7219.50	7987.49	4932087.00	59.37	2419.46	1860.00
31	4	4	14694.00	35241.00	175.95	0	Spot (Block31, Row4, Column4)	807.59	785.00	180.13	0.01	0.22	594.00	640.96	594.00	128.66	0.03	0.20	58.00	35.00	0.00	191.00	213.59	697759.00	1.30	714.20	706.00
31	5	4	14994.00	35246.00	147.00	-50	Spot (Block31, Row4, Column5)	670.31	684.00	146.02	0.01	0.22	609.00	660.27	609.00	136.03	0.04	0.21	27.00	9.00	0.00	75.00	61.31	394144.00	0.07	684.55	693.00
31	6	4	15298.00	35254.00	186.25	0	Spot (Block31, Row4, Column6)	2744.44	2732.50	658.38	0.00	0.24	677.00	677.52	677.00	138.68	0.00	0.20	100.00	100.00	0.00	2055.50	2067.44	2678577.00	14.90	1259.13	1191.50
31	7	4	15585.00	35243.00	153.35	0	Spot (Block31, Row4, Column7)	1168.75	1101.00	351.52	0.03	0.30	683.00	696.79	683.00	180.57	0.01	0.26	81.00	53.00	0.00	418.00	485.75	757350.00	2.61	797.10	813.00
31	8	4	15907.00	35245.00	150.70	0	Spot (Block31, Row4, Column8)	854.83	813.00	154.35	0.02	0.18	683.00	698.20	683.00	199.03	0.01	0.29	47.00	8.00	0.00	130.00	171.83	532560.00	0.79	749.85	715.00
31	1	5	13796.00	35549.00	139.40	0	Spot (Block31, Row5, Column1)	2394.77	2161.00	965.60	0.04	0.40	603.00	648.55	603.00	140.46	0.03	0.22	100.00	100.00	0.00	1558.00	1791.77	1254861.00	12.43	1191.17	1075.00
31	2	5	14096.00	35541.00	148.90	0	Spot (Block31, Row5, Column2)	2276.16	2097.50	877.36	0.04	0.39	669.00	684.59	669.00	243.30	0.01	0.36	100.00	94.00	0.00	1428.50	1607.16	1383903.00	6.54	1060.91	999.00
31	3	5	14391.00	35542.00	152.60	0	Spot (Block31, Row5, Column3)	2166.42	1979.50	875.65	0.04	0.40	645.00	671.83	645.00	223.34	0.02	0.33	100.00	95.00	0.00	1334.50	1521.42	1377845.00	6.69	1004.30	999.50
31	4	5	14693.00	35541.00	156.00	0	Spot (Block31, Row5, Column4)	1255.65	1167.50	421.67	0.03	0.34	595.00	644.09	595.00	133.45	0.03	0.21	93.00	80.00	0.00	572.50	660.65	838773.00	4.58	800.91	775.00
31	5	5	14997.00	35548.00	138.85	0	Spot (Block31, Row5, Column5)	7906.02	7845.50	3607.38	0.00	0.46	608.00	658.88	608.00	137.00	0.03	0.21	100.00	100.00	0.00	7237.50	7298.02	4126942.00	52.90	2336.50	2016.00
31	6	5	15295.00	35546.00	175.05	0	Spot (Block31, Row5, Column6)	887.72	885.00	199.14	0.00	0.22	679.00	691.37	679.00	182.58	0.01	0.26	54.00	21.00	0.00	206.00	208.72	762551.00	1.08	718.16	677.00
31	7	5	15601.00	35546.00	187.65	0	Spot (Block31, Row5, Column7)	9930.61	8480.00	5766.67	0.07	0.58	689.00	739.28	689.00	233.82	0.03	0.32	100.00	100.00	0.00	7791.00	9241.61	9821371.00	39.31	2781.56	2735.00
31	8	5	15893.00	35551.00	144.60	0	Spot (Block31, Row5, Column8)	1400.91	1307.00	432.35	0.03	0.31	691.00	718.98	691.00	191.40	0.02	0.27	93.00	75.00	0.00	616.00	709.91	797118.00	3.56	893.89	921.00
31	1	6	13785.00	35841.00	189.45	0	Spot (Block31, Row6, Column1)	2548.05	2109.00	1271.75	0.08	0.50	601.00	656.05	601.00	173.21	0.04	0.26	100.00	99.00	0.00	1508.00	1947.05	2576083.00	10.92	1139.80	1119.00
31	2	6	14095.00	35843.00	192.80	0	Spot (Block31, Row6, Column2)	5536.79	5156.00	2438.30	0.03	0.44	683.00	697.85	683.00	196.13	0.01	0.28	100.00	100.00	0.00	4473.00	4853.79	5824698.00	24.67	1956.10	1965.00
31	3	6	14382.00	35842.00	142.80	0	Spot (Block31, Row6, Column3)	3777.62	3278.00	1978.27	0.06	0.52	678.00	683.83	678.00	164.38	0.00	0.24	100.00	99.00	0.00	2600.00	3099.62	2085244.00	18.82	1513.84	1122.00
31	4	6	14707.00	35846.00	181.35	0	Spot (Block31, Row6, Column4)	885.06	882.00	182.40	0.00	0.21	604.00	653.61	604.00	133.13	0.03	0.20	75.00	53.00	0.00	278.00	281.06	816908.00	1.74	741.90	702.00
31	5	6	14992.00	35848.00	100.70	0	Spot (Block31, Row6, Column5)	4930.42	4831.00	1121.44	0.01	0.23	670.00	662.56	670.00	136.11	0.00	0.21	100.00	100.00	0.00	4161.00	4260.42	1267119.00	31.36	1910.61	1746.00
31	6	6	15295.00	35849.00	200.25	0	Spot (Block31, Row6, Column6)	783.38	783.00	167.74	0.00	0.21	679.00	690.74	679.00	182.39	0.01	0.26	31.00	6.00	0.00	104.00	104.38	889133.00	0.51	714.24	690.00
31	7	6	15592.00	35846.00	151.25	0	Spot (Block31, Row6, Column7)	1403.65	1336.00	432.23	0.02	0.31	685.00	707.91	685.00	188.54	0.01	0.27	95.00	76.00	0.00	651.00	718.65	878686.00	3.69	872.49	859.50
31	8	6	15900.00	35852.00	149.40	0	Spot (Block31, Row6, Column8)	1437.57	1381.00	423.30	0.02	0.29	687.00	696.19	687.00	138.26	0.01	0.20	97.00	89.00	0.00	694.00	750.57	878356.00	5.36	843.38	820.00
31	1	7	13793.00	36141.00	156.80	0	Spot (Block31, Row7, Column1)	1254.07	1199.50	337.75	0.02	0.27	590.00	614.98	590.00	137.72	0.02	0.22	97.00	90.00	0.00	609.50	664.07	847749.00	4.64	784.60	783.00
31	2	7	14093.00	36139.00	172.15	0	Spot (Block31, Row7, Column2)	936.23	895.50	245.54	0.02	0.26	599.00	659.03	599.00	171.83	0.04	0.26	71.00	42.00	0.00	296.50	337.23	773330.00	1.61	738.30	715.00
31	3	7	14387.00	36134.00	193.95	0	Spot (Block31, Row7, Column3)	751.60	696.00	159.32	0.03	0.21	673.00	669.04	673.00	139.08	0.00	0.21	33.00	11.00	0.00	23.00	78.60	798199.00	0.59	706.72	697.00
31	4	7	14696.00	36145.00	201.90	0	Spot (Block31, Row7, Column4)	758.35	704.50	150.37	0.03	0.20	617.00	661.54	617.00	137.30	0.03	0.21	48.00	23.00	0.00	87.50	141.35	878164.00	0.71	710.25	697.00
31	5	7	15008.00	36140.00	144.85	0	Spot (Block31, Row7, Column5)	935.71	888.00	211.44	0.02	0.23	682.00	694.24	682.00	181.92	0.01	0.26	57.00	26.00	0.00	206.00	253.71	536163.00	1.33	778.25	762.50
31	6	7	15289.00	36141.00	179.90	0	Spot (Block31, Row7, Column6)	7089.85	7079.00	3105.33	0.00	0.44	696.00	745.43	696.00	229.67	0.03	0.31	100.00	100.00	0.00	6383.00	6393.85	6437585.00	27.62	2128.89	2072.50
31	7	7	15582.00	36153.00	148.70	0	Spot (Block31, Row7, Column7)	1379.00	1347.50	392.35	0.01	0.28	687.00	707.91	687.00	182.91	0.01	0.26	90.00	78.00	0.00	660.50	692.00	841193.00	3.67	883.06	854.00
31	8	7	15895.00	36151.00	189.60	0	Spot (Block31, Row7, Column8)	4043.10	3991.50	989.01	0.01	0.24	688.00	700.22	688.00	141.86	0.01	0.20	100.00	100.00	0.00	3303.50	3355.10	4091620.00	23.56	1651.60	1518.00
31	1	8	13805.00	36436.00	115.55	0	Spot (Block31, Row8, Column1)	1241.12	1232.00	265.79	0.00	0.21	594.00	627.73	594.00	127.78	0.02	0.20	99.00	94.00	0.00	638.00	647.12	439355.00	4.80	825.39	804.50
31	2	8	14090.00	36444.00	148.60	0	Spot (Block31, Row8, Column2)	1278.62	1255.00	383.16	0.01	0.30	602.00	649.86	602.00	136.24	0.03	0.21	94.00	83.00	0.00	653.00	676.62	765895.00	4.62	851.92	825.00
31	3	8	14379.00	36447.00	144.80	0	Spot (Block31, Row8, Column3)	3185.52	2577.00	2086.74	0.09	0.66	675.00	670.61	675.00	139.25	0.00	0.21	100.00	90.00	0.00	1902.00	2510.52	1815745.00	18.06	1116.75	950.00
31	4	8	14692.00	36446.00	140.90	0	Spot (Block31, Row8, Column4)	6285.25	6233.00	2902.78	0.00	0.46	678.00	675.50	678.00	143.79	0.00	0.21	100.00	100.00	0.00	5555.00	5607.25	3387752.00	39.01	1966.13	1681.50
31	5	8	14987.00	36448.00	198.55	0	Spot (Block31, Row8, Column5)	772.36	769.00	179.77	0.00	0.23	678.00	683.68	678.00	151.22	0.00	0.22	30.00	14.00	0.00	91.00	94.36	863502.00	0.59	733.10	693.00
31	6	8	15294.00	36448.00	167.35	0	Spot (Block31, Row8, Column6)	4234.49	3523.00	2288.33	0.08	0.54	692.00	720.91	692.00	197.82	0.02	0.27	100.00	100.00	0.00	2831.00	3542.49	3290199.00	17.76	1472.38	1462.00
31	7	8	15588.00	36446.00	143.30	0	Spot (Block31, Row8, Column7)	1089.38	1064.00	251.88	0.01	0.23	685.00	693.42	685.00	155.04	0.01	0.22	83.00	57.00	0.00	379.00	404.38	604607.00	2.55	800.11	815.00
31	8	8	15882.00	36446.00	80.35	0	Spot (Block31, Row8, Column8)	1370.61	1365.00	313.68	0.00	0.23	686.00	694.68	686.00	142.29	0.01	0.20	97.00	93.00	0.00	679.00	684.61	212444.00	4.75	974.40	935.00
32	1	1	18302.00	34350.00	150.75	0	Spot (Block32, Row1, Column1)	21998.21	19961.50	11902.29	0.04	0.54	489.00	489.70	489.00	104.67	0.00	0.21	100.00	100.00	0.00	19472.50	21509.21	13682890.00	205.49	4522.93	3056.00
32	2	1	18590.00	34354.00	164.30	0	Spot (Block32, Row1, Column2)	605.72	594.00	99.96	0.01	0.17	488.00	477.27	488.00	79.58	0.01	0.17	68.00	31.00	0.00	106.00	117.72	454292.00	1.61	511.54	500.00
32	3	1	18909.00	34354.00	125.85	0	Spot (Block32, Row1, Column3)	602.90	587.00	182.08	0.01	0.30	487.00	474.47	487.00	73.40	0.01	0.15	60.00	23.00	0.00	100.00	115.90	256232.00	1.75	545.86	523.00
32	4	1	19195.00	34361.00	180.10	0	Spot (Block32, Row1, Column4)	571.16	585.00	78.68	0.01	0.14	489.00	476.20	489.00	65.40	0.01	0.14	58.00	16.00	0.00	96.00	82.16	519752.00	1.45	528.31	513.00
32	5	1	19500.00	34350.00	197.95	0	Spot (Block32, Row1, Column5)	542.64	505.00	86.82	0.03	0.16	485.00	471.44	485.00	61.87	0.01	0.13	43.00	19.00	0.00	20.00	57.64	600156.00	1.15	494.64	493.00
32	6	1	19793.00	34353.00	182.40	0	Spot (Block32, Row1, Column6)	619.88	589.00	329.13	0.02	0.53	489.00	475.09	489.00	64.42	0.01	0.14	62.00	23.00	0.00	100.00	130.88	577108.00	2.25	518.47	504.50
32	7	1	20090.00	34368.00	107.15	0	Spot (Block32, Row1, Column7)	576.53	601.00	81.83	0.02	0.14	497.00	502.93	497.00	111.17	0.01	0.22	46.00	1.00	0.00	104.00	79.53	172382.00	0.66	542.48	516.00
32	8	1	20386.00	34366.00	104.30	0	Spot (Block32, Row1, Column8)	44797.94	45513.50	12319.70	0.01	0.28	499.00	520.67	499.00	129.64	0.02	0.25	100.00	100.00	5.36	45014.50	44298.94	12543423.00	341.55	10107.56	8882.50
32	1	2	18298.00	34644.00	143.65	0	Spot (Block32, Row2, Column1)	556.97	533.50	88.80	0.02	0.16	485.00	480.30	485.00	89.08	0.00	0.19	47.00	12.00	0.00	48.50	71.97	311904.00	0.86	500.02	493.00
32	2	2	18643.00	34659.00	135.10	0	Spot (Block32, Row2, Column2)	543.26	506.50	89.40	0.03	0.16	487.00	477.73	487.00	72.46	0.01	0.15	43.00	11.00	0.00	19.50	56.26	268370.00	0.90	507.43	494.00
32	3	2	18903.00	34650.00	175.15	0	Spot (Block32, Row2, Column3)	566.81	584.00	92.92	0.01	0.16	487.00	474.64	487.00	70.72	0.01	0.15	55.00	17.00	0.00	97.00	79.81	486887.00	1.30	516.70	490.00
32	4	2	19191.00	34661.00	184.45	0	Spot (Block32, Row2, Column4)	546.25	505.50	75.26	0.03	0.14	485.00	474.11	485.00	67.42	0.01	0.14	45.00	13.00	0.00	20.50	61.25	523311.00	1.07	514.16	494.00
32	5	2	19497.00	34649.00	190.20	0	Spot (Block32, Row2, Column5)	969.16	941.50	207.83	0.01	0.21	486.00	473.05	486.00	65.28	0.01	0.14	99.00	98.00	0.00	455.50	483.16	988540.00	7.60	640.48	627.50
32	6	2	19775.00	34651.00	182.20	0	Spot (Block32, Row2, Column6)	571.07	585.00	78.18	0.01	0.14	487.00	475.92	487.00	71.36	0.01	0.15	59.00	14.00	0.00	98.00	84.07	532806.00	1.33	518.30	498.00
32	7	2	20076.00	34663.00	190.65	0	Spot (Block32, Row2, Column7)	547.13	513.00	79.50	0.03	0.15	489.00	475.90	489.00	62.82	0.01	0.13	42.00	17.00	0.00	24.00	58.13	562448.00	1.13	518.82	506.00
32	8	2	20381.00	34647.00	204.20	0	Spot (Block32, Row2, Column8)	542.66	511.00	65.31	0.03	0.12	493.00	497.94	493.00	117.69	0.00	0.24	13.00	0.00	0.00	18.00	49.66	640340.00	0.38	500.20	500.00
32	1	3	18306.00	34948.00	196.40	0	Spot (Block32, Row3, Column1)	637.78	590.00	173.29	0.03	0.27	476.00	462.76	476.00	68.52	0.01	0.15	71.00	38.00	0.00	114.00	161.78	695816.00	2.55	501.95	496.50
32	2	3	18591.00	34941.00	232.90	0	Spot (Block32, Row3, Column2)	542.54	512.00	78.82	0.03	0.15	479.00	464.27	479.00	65.73	0.01	0.14	43.00	13.00	0.00	33.00	63.54	843109.00	1.19	477.53	488.00
32	3	3	18888.00	34952.00	172.75	0	Spot (Block32, Row3, Column3)	683.98	659.00	159.83	0.02	0.23	477.00	461.82	477.00	61.98	0.01	0.13	78.00	56.00	0.00	182.00	206.98	569069.00	3.58	517.91	506.00
32	4	3	19203.00	34960.00	158.40	0	Spot (Block32, Row3, Column4)	613.65	596.00	110.50	0.01	0.18	443.00	456.31	443.00	62.55	0.01	0.14	74.00	69.00	0.00	153.00	170.65	424035.00	2.52	520.82	503.00
32	5	3	19497.00	34955.00	181.80	0	Spot (Block32, Row3, Column5)	627.69	592.00	165.98	0.03	0.26	475.00	467.42	475.00	73.74	0.01	0.16	66.00	39.00	0.00	117.00	152.69	579989.00	2.17	504.33	497.00
32	6	3	19793.00	34953.00	170.25	0	Spot (Block32, Row3, Column6)	2254.86	2078.00	966.67	0.04	0.43	490.00	485.96	490.00	79.66	0.00	0.16	100.00	100.00	0.00	1588.00	1764.86	1819671.00	22.20	920.20	913.00
32	7	3	20124.00	34970.00	202.95	0	Spot (Block32, Row3, Column7)	550.84	520.50	73.20	0.02	0.13	482.00	473.40	482.00	65.28	0.01	0.14	45.00	17.00	0.00	38.50	68.84	648889.00	1.19	498.14	493.00
32	8	3	20394.00	34969.00	167.15	0	Spot (Block32, Row3, Column8)	788.91	784.00	163.90	0.00	0.21	485.00	473.49	485.00	58.33	0.01	0.12	95.00	89.00	0.00	299.00	303.91	611409.00	5.41	566.38	579.00
32	1	4	18299.00	35253.00	186.30	0	Spot (Block32, Row4, Column1)	589.67	574.00	111.65	0.01	0.19	480.00	464.13	480.00	66.92	0.01	0.14	59.00	28.00	0.00	94.00	109.67	574930.00	1.88	493.67	485.50
32	2	4	18590.00	35249.00	187.25	0	Spot (Block32, Row4, Column2)	664.20	669.50	112.24	0.00	0.17	461.00	458.90	461.00	64.80	0.00	0.14	87.00	77.00	0.00	208.50	203.20	653573.00	3.17	546.85	522.50
32	3	4	18890.00	35250.00	155.30	0	Spot (Block32, Row4, Column3)	868.73	879.00	178.94	0.01	0.21	431.00	451.88	431.00	60.88	0.02	0.13	100.00	99.00	0.00	448.00	437.73	579446.00	6.85	586.45	581.00
32	4	4	19176.00	35250.00	208.05	0	Spot (Block32, Row4, Column4)	519.75	499.00	65.21	0.02	0.13	419.00	443.53	419.00	57.24	0.02	0.13	83.00	32.00	0.00	80.00	100.75	639808.00	1.33	476.50	482.00
32	5	4	19494.00	35256.00	147.00	-50	Spot (Block32, Row4, Column5)	482.23	494.00	39.64	0.01	0.08	476.00	464.85	476.00	62.68	0.01	0.13	4.00	0.00	0.00	18.00	6.23	284031.00	0.28	484.05	492.00
32	6	4	19795.00	35253.00	193.75	0	Spot (Block32, Row4, Column6)	935.71	889.50	184.31	0.02	0.20	488.00	483.07	488.00	68.44	0.00	0.14	99.00	98.00	0.00	401.50	447.71	995591.00	6.61	650.85	620.00
32	7	4	20082.00	35258.00	186.55	0	Spot (Block32, Row4, Column7)	598.07	594.00	98.49	0.00	0.16	485.00	472.10	485.00	55.41	0.01	0.12	64.00	48.00	0.00	109.00	113.07	585512.00	2.27	515.83	495.00
32	8	4	20390.00	35266.00	206.00	0	Spot (Block32, Row4, Column8)	535.08	511.00	63.69	0.02	0.12	489.00	474.75	489.00	55.91	0.01	0.12	35.00	12.00	0.00	22.00	46.08	646373.00	1.08	492.88	496.00
32	1	5	18295.00	35553.00	185.40	0	Spot (Block32, Row5, Column1)	656.84	618.00	135.15	0.03	0.21	489.00	481.74	489.00	74.55	0.01	0.15	76.00	47.00	0.00	129.00	167.84	635164.00	2.35	544.67	514.00
32	2	5	18590.00	35552.00	151.00	0	Spot (Block32, Row5, Column2)	892.23	866.50	203.33	0.01	0.23	486.00	478.82	486.00	72.65	0.01	0.15	99.00	94.00	0.00	380.50	406.23	558537.00	5.69	619.54	605.00
32	3	5	18893.00	35549.00	166.10	0	Spot (Block32, Row5, Column3)	932.08	891.00	270.36	0.02	0.29	464.00	458.96	464.00	66.52	0.00	0.14	98.00	93.00	0.00	427.00	468.08	714907.00	7.11	600.60	591.00
32	4	5	19198.00	35555.00	187.10	0	Spot (Block32, Row5, Column4)	558.87	533.00	82.14	0.02	0.15	460.00	456.47	460.00	61.61	0.00	0.13	51.00	42.00	0.00	73.00	98.87	551047.00	1.66	485.67	491.00
32	5	5	19499.00	35561.00	142.50	0	Spot (Block32, Row5, Column5)	980.35	976.00	204.15	0.00	0.21	487.00	477.75	487.00	62.85	0.01	0.13	100.00	99.00	0.00	489.00	493.35	542136.00	8.00	641.21	630.50
32	6	5	19786.00	35562.00	218.15	0	Spot (Block32, Row5, Column6)	531.44	506.00	76.93	0.02	0.14	486.00	475.19	486.00	61.95	0.01	0.13	38.00	16.00	0.00	20.00	45.44	727011.00	0.91	479.83	491.00
32	7	5	20093.00	35548.00	187.45	0	Spot (Block32, Row5, Column7)	667.98	677.50	117.45	0.01	0.18	488.00	474.78	488.00	58.17	0.01	0.12	83.00	68.00	0.00	189.50	179.98	659963.00	3.32	546.28	523.50
32	8	5	20401.00	35561.00	137.20	0	Spot (Block32, Row5, Column8)	685.75	698.00	98.98	0.01	0.14	493.00	482.87	493.00	55.17	0.01	0.11	94.00	76.00	0.00	205.00	192.75	347673.00	3.68	569.53	571.00
32	1	6	18293.00	35850.00	178.35	0	Spot (Block32, Row6, Column1)	1913.78	1696.00	894.11	0.05	0.47	491.00	492.52	491.00	88.74	0.00	0.18	100.00	99.00	0.00	1205.00	1422.78	1705174.00	16.02	843.61	845.00
32	2	6	18601.00	35859.00	194.90	0	Spot (Block32, Row6, Column2)	611.24	598.00	94.88	0.01	0.16	491.00	494.65	491.00	79.96	0.00	0.16	70.00	31.00	0.00	107.00	120.24	658921.00	1.46	536.69	506.00
32	3	6	18885.00	35842.00	187.50	0	Spot (Block32, Row6, Column3)	610.63	599.00	99.74	0.01	0.16	487.00	477.88	487.00	71.92	0.01	0.15	68.00	36.00	0.00	112.00	123.63	605134.00	1.85	518.66	508.00
32	4	6	19192.00	35859.00	208.70	0	Spot (Block32, Row6, Column4)	550.48	523.00	68.95	0.02	0.13	483.00	468.10	483.00	67.61	0.01	0.14	46.00	11.00	0.00	40.00	67.48	685903.00	1.22	496.88	497.50
32	5	6	19492.00	35856.00	100.50	0	Spot (Block32, Row6, Column5)	823.93	809.50	117.36	0.01	0.14	484.00	473.15	484.00	65.25	0.01	0.14	99.00	98.00	0.00	325.50	339.93	210925.00	5.38	615.37	618.00
32	6	6	19792.00	35870.00	181.75	0	Spot (Block32, Row6, Column6)	552.67	522.00	69.90	0.02	0.13	480.00	467.64	480.00	61.68	0.01	0.13	48.00	28.00	0.00	42.00	72.67	512323.00	1.38	496.46	492.00
32	7	6	20088.00	35852.00	151.75	0	Spot (Block32, Row6, Column7)	588.96	599.00	77.83	0.01	0.13	483.00	468.52	483.00	55.11	0.01	0.12	69.00	56.00	0.00	116.00	105.96	372221.00	2.19	523.81	505.00
32	8	6	20408.00	35863.00	156.00	0	Spot (Block32, Row6, Column8)	605.17	594.00	75.47	0.01	0.12	489.00	476.45	489.00	56.12	0.01	0.12	75.00	40.00	0.00	105.00	116.17	404862.00	2.29	529.64	512.00
32	1	7	18295.00	36148.00	203.45	0	Spot (Block32, Row7, Column1)	672.19	653.00	146.45	0.01	0.22	486.00	478.59	486.00	88.77	0.01	0.19	76.00	48.00	0.00	167.00	186.19	788474.00	2.18	521.20	494.50
32	2	7	18576.00	36160.00	274.20	0	Spot (Block32, Row7, Column2)	516.05	493.00	85.54	0.02	0.17	487.00	479.76	487.00	76.51	0.01	0.16	33.00	7.00	0.00	6.00	29.05	1132719.00	0.47	477.07	487.00
32	3	7	18892.00	36168.00	182.30	0	Spot (Block32, Row7, Column3)	551.86	516.00	83.04	0.03	0.15	489.00	478.44	489.00	68.26	0.01	0.14	47.00	19.00	0.00	27.00	62.86	513782.00	1.08	523.29	502.00
32	4	7	19197.00	36152.00	203.15	0	Spot (Block32, Row7, Column4)	536.45	498.00	88.92	0.03	0.17	483.00	469.23	483.00	69.51	0.01	0.15	41.00	13.00	0.00	15.00	53.45	626572.00	0.97	502.45	498.00
32	5	7	19471.00	36157.00	188.95	0	Spot (Block32, Row7, Column5)	508.89	497.00	60.21	0.01	0.12	479.00	465.78	479.00	63.26	0.01	0.14	24.00	7.00	0.00	18.00	29.89	514996.00	0.68	482.70	488.00
32	6	7	19792.00	36162.00	185.60	0	Spot (Block32, Row7, Column6)	618.93	607.00	90.49	0.01	0.15	486.00	477.85	486.00	78.86	0.01	0.17	76.00	33.00	0.00	121.00	132.93	594170.00	1.79	521.41	505.00
32	7	7	20093.00	36165.00	170.80	0	Spot (Block32, Row7, Column7)	574.61	588.00	74.57	0.01	0.13	485.00	470.66	485.00	57.18	0.01	0.12	60.00	38.00	0.00	103.00	89.61	466581.00	1.82	526.47	507.50
32	8	7	20392.00	36161.00	203.75	0	Spot (Block32, Row7, Column8)	1181.29	1177.00	226.34	0.00	0.19	489.00	475.80	489.00	54.79	0.01	0.12	100.00	99.00	0.00	688.00	692.29	1395109.00	12.88	678.20	677.00
32	1	8	18305.00	36448.00	124.00	0	Spot (Block32, Row8, Column1)	981.68	988.00	213.97	0.00	0.22	487.00	477.40	487.00	76.03	0.01	0.16	99.00	97.00	0.00	501.00	494.68	402487.00	6.63	647.52	623.00
32	2	8	18599.00	36450.00	184.50	0	Spot (Block32, Row8, Column2)	574.48	587.00	100.25	0.01	0.17	484.00	475.75	484.00	69.61	0.01	0.15	57.00	26.00	0.00	103.00	90.48	550924.00	1.42	512.45	501.00
32	3	8	18876.00	36456.00	136.15	0	Spot (Block32, Row8, Column3)	651.25	667.50	126.59	0.01	0.19	487.00	477.55	487.00	66.85	0.01	0.14	74.00	54.00	0.00	180.50	164.25	324324.00	2.60	530.43	496.00
32	4	8	19193.00	36452.00	148.70	0	Spot (Block32, Row8, Column4)	1086.15	1037.00	279.85	0.02	0.26	486.00	472.17	486.00	67.48	0.01	0.14	99.00	99.00	0.00	551.00	600.15	662554.00	9.10	640.48	622.00
[truncated: 394,927 more chars]
