# Supplementary material for: An antigen microarray protocol for COVID-19 serological analysis
Source: STAR Protoc. 2021 Aug 26;2(3):100815. doi: 10.1016/j.xpro.2021.100815 (PMC8387221; doi:10.1016/j.xpro.2021.100815)
Supplement: Data S8. Slide_quantifications, related to step quantification and statistical analysis 2.e [file mmc8.zip › RPPA0133_12860-V2 A01-D12_IgA_785/Joseph_2021-04-15_19h54m47_785nmGain020.txt]

ATF	1.0
30	28
"Checksum_ImageFile=7d00f7c9cc38e6b0b4e15211541d21c8"
"Checksum_ResultFile=a2ddf05942a90a641d886c1e64a5b20f"
"Type=Mapix Results 2"
"DateTime=2021/04/15 19:54:59"
"ConfigFile="
"GalFile=L:\RPPA Service\Platform_Projects\2021-02-09_JPL_CoV-Array-7\64 pad grid.gal"
"PixelSize=5"
"Wavelengths=785"
"ImageFiles=L:\RPPA Service\Platform_Projects\2021-03-24_JPL_CoV-Array-9\RPPA0133_12860-V2 A01-D12_IgA_785\Joseph_2021-04-15_19h54m47_785nmGain020.tif"
"GrinddingParameters=Find mode = Grid + Blocks + Spots | Max. diameter (% Dth) = 200.0 | Min. diameter (% Dth) = 50.0 | Max position offset (% pitch) = 30"
"QuantificationParameter=S/B border width (pixels) = 2.0 | Background diameter (pitch) = 2.0"
"JpegImage=L:\RPPA Service\Platform_Projects\2021-03-24_JPL_CoV-Array-9\RPPA0133_12860-V2 A01-D12_IgA_785\Joseph_2021-04-15_19h54m47_785nmGain020.jpg"
"FeatureType=Circular"
"Barcode="
"BackgroundSubtraction=LocalFeature"
"Normalization=None"
"ImageOrigin=3680, 2560"
"ImageSize=17760.0, 71040.0"
"JpegOrigin=4665, 2610"
"JpegBrightness=47"
"JpegContrast=18"
"JpegBalance=0"
"Creator=Mapix 9.0.0"
"Scanner=ir710IVD IR0H8_IVD 717045"
"Temperature=32.8"
"Comment="
"Velocity=35 l/s"
"LaserPower=20.0"
"PMTGain=20"
"BatchFilename=L:\RPPA Service\InnooScan\Batch methods\CoV_Array image_processing.mbt"
"Block"	"Column"	"Row"	"X"	"Y"	"Dia."	"Flags"	"ID"	"F785 Mean"	"F785 Median"	"F785 SD"	"F785 |log Mean/Median|"	"F785 CV"	"B785"	"B785 Mean"	"B785 Median"	"B785 SD"	"B785 |log Mean/Median|"	"B785 CV"	"% > B785+1SD"	"% > B785+2SD"	"F785 % Sat."	"F785 Median - B785"	"F785 Mean - B785"	"F785 Total Intensity"	"SNR 785"	"ExcludedMean 785"	"ExcludedMedian 785"
1	1	1	4871.00	2813.00	155.40	0	Spot (Block1, Row1, Column1)	14088.99	13711.00	2962.95	0.01	0.21	607.00	642.51	607.00	110.47	0.02	0.17	100.00	100.00	0.00	13104.00	13481.99	9340998.00	121.72	4606.16	3972.50
1	2	1	5170.00	2818.00	125.85	0	Spot (Block1, Row1, Column2)	1128.95	1080.00	217.21	0.02	0.19	599.00	626.48	599.00	91.80	0.02	0.15	100.00	99.00	0.00	481.00	529.95	474161.00	5.47	800.67	804.00
1	3	1	5467.00	2805.00	108.00	0	Spot (Block1, Row1, Column3)	718.59	693.00	82.60	0.02	0.11	599.00	625.95	599.00	82.78	0.02	0.13	64.00	32.00	0.00	94.00	119.59	217734.00	1.12	671.01	661.00
1	4	1	5766.00	2820.00	129.20	0	Spot (Block1, Row1, Column4)	860.13	804.00	151.44	0.03	0.18	608.00	639.76	608.00	82.75	0.02	0.13	87.00	65.00	0.00	196.00	252.13	384476.00	2.66	743.82	707.00
1	5	1	6070.00	2816.00	135.75	0	Spot (Block1, Row1, Column5)	824.78	800.00	129.14	0.01	0.16	614.00	650.01	614.00	98.16	0.02	0.15	76.00	43.00	0.00	186.00	210.78	409916.00	1.78	704.29	698.50
1	6	1	6371.00	2811.00	129.45	0	Spot (Block1, Row1, Column6)	1718.86	1666.00	553.24	0.01	0.32	619.00	656.18	619.00	103.50	0.03	0.16	100.00	100.00	0.00	1047.00	1099.86	771770.00	10.27	977.86	923.00
1	7	1	6674.00	2825.00	137.10	0	Spot (Block1, Row1, Column7)	3166.74	3153.50	930.26	0.00	0.29	690.00	705.79	690.00	196.75	0.01	0.28	100.00	99.00	0.00	2463.50	2476.74	1589704.00	12.51	1487.26	1405.50
1	8	1	6964.00	2824.00	138.60	0	Spot (Block1, Row1, Column8)	61462.42	65535.00	7930.71	0.03	0.13	693.00	736.15	693.00	236.14	0.03	0.32	100.00	100.00	66.80	64842.00	60769.42	31837760.00	257.16	15593.97	12535.00
1	1	2	4868.00	3138.00	241.35	0	Spot (Block1, Row2, Column1)	657.18	668.00	75.28	0.01	0.11	600.00	624.59	600.00	82.62	0.02	0.13	46.00	8.00	0.00	68.00	57.18	1103411.00	0.39	617.44	601.00
1	2	2	5171.00	3123.00	147.15	0	Spot (Block1, Row2, Column2)	1039.78	1005.50	192.74	0.01	0.19	600.00	621.06	600.00	73.92	0.01	0.12	99.00	95.00	0.00	405.50	439.78	611388.00	5.66	719.89	705.00
1	3	2	5494.00	3126.00	163.30	0	Spot (Block1, Row2, Column3)	695.37	695.00	95.32	0.00	0.14	601.00	627.33	601.00	78.28	0.02	0.12	59.00	25.00	0.00	94.00	94.37	513878.00	0.87	640.01	609.00
1	4	2	5783.00	3115.00	150.55	0	Spot (Block1, Row2, Column4)	937.50	909.50	151.32	0.01	0.16	604.00	639.36	604.00	86.45	0.02	0.14	97.00	90.00	0.00	305.50	333.50	583124.00	3.45	763.38	781.00
1	5	2	6072.00	3113.00	125.65	0	Spot (Block1, Row2, Column5)	2357.89	2377.50	504.00	0.00	0.21	667.00	664.06	667.00	104.44	0.00	0.16	100.00	100.00	0.00	1710.50	1690.89	990315.00	16.22	1331.51	1251.50
1	6	2	6362.00	3137.00	138.10	0	Spot (Block1, Row2, Column6)	785.93	794.00	109.71	0.00	0.14	673.00	674.70	673.00	135.70	0.00	0.20	30.00	7.00	0.00	121.00	112.93	411826.00	0.82	753.46	775.00
1	7	2	6673.00	3121.00	147.00	-50	Spot (Block1, Row2, Column7)	742.57	693.00	115.72	0.03	0.16	686.00	681.36	686.00	115.67	0.00	0.17	34.00	10.00	0.00	7.00	56.57	438859.00	0.53	697.86	681.00
1	8	2	6973.00	3123.00	147.00	-50	Spot (Block1, Row2, Column8)	705.03	689.00	119.44	0.01	0.17	693.00	711.11	693.00	179.49	0.01	0.25	11.00	0.00	0.00	-4.00	12.03	416671.00	-0.03	672.84	674.50
1	1	3	4873.00	3418.00	131.85	0	Spot (Block1, Row3, Column1)	1310.48	1303.50	193.24	0.00	0.15	600.00	621.25	600.00	76.34	0.02	0.12	100.00	100.00	0.00	703.50	710.48	610685.00	9.03	882.42	870.50
1	2	3	5158.00	3402.00	147.35	0	Spot (Block1, Row3, Column2)	726.41	715.00	88.31	0.01	0.12	601.00	618.75	601.00	72.55	0.01	0.12	74.00	39.00	0.00	114.00	125.41	432216.00	1.48	641.37	611.50
1	3	3	5472.00	3417.00	147.00	-50	Spot (Block1, Row3, Column3)	1054.71	714.50	1889.03	0.17	1.79	601.00	626.22	601.00	79.28	0.02	0.13	65.00	48.00	0.00	113.50	453.71	628605.00	5.41	683.54	683.00
1	4	3	5774.00	3411.00	141.55	0	Spot (Block1, Row3, Column4)	1349.21	1308.00	325.06	0.01	0.24	599.00	632.09	599.00	87.21	0.02	0.14	100.00	99.00	0.00	709.00	750.21	733970.00	8.22	827.16	806.50
1	5	3	6073.00	3419.00	147.00	-50	Spot (Block1, Row3, Column5)	1182.54	797.00	2444.98	0.17	2.07	661.00	667.50	661.00	122.55	0.00	0.18	59.00	24.00	0.00	136.00	521.54	694149.00	4.20	710.30	705.00
1	6	3	6382.00	3417.00	171.95	0	Spot (Block1, Row3, Column6)	9337.90	9675.50	2770.60	0.02	0.30	685.00	695.35	685.00	162.43	0.01	0.23	100.00	100.00	0.00	8990.50	8652.90	7657077.00	53.21	2815.33	2792.00
1	7	3	6665.00	3430.00	128.70	0	Spot (Block1, Row3, Column7)	807.39	796.00	146.38	0.01	0.18	683.00	681.43	683.00	141.57	0.00	0.21	41.00	18.00	0.00	113.00	124.39	354446.00	0.89	720.72	696.00
1	8	3	6980.00	3424.00	147.10	0	Spot (Block1, Row3, Column8)	1489.55	1446.00	290.04	0.01	0.19	686.00	672.67	686.00	109.59	0.01	0.16	100.00	99.00	0.00	760.00	803.55	883305.00	7.45	959.91	930.00
1	1	4	4885.00	3711.00	151.85	0	Spot (Block1, Row4, Column1)	1486.09	1482.50	283.68	0.00	0.19	600.00	616.04	600.00	74.04	0.01	0.12	100.00	100.00	0.00	882.50	886.09	942179.00	11.75	904.55	872.00
1	2	4	5186.00	3720.00	140.50	0	Spot (Block1, Row4, Column2)	744.01	711.50	82.49	0.02	0.11	598.00	610.57	598.00	74.24	0.01	0.12	88.00	46.00	0.00	113.50	146.01	397303.00	1.80	688.03	679.00
1	3	4	5469.00	3717.00	130.70	0	Spot (Block1, Row4, Column3)	3540.27	3475.00	725.81	0.01	0.21	600.00	615.62	600.00	79.31	0.01	0.13	100.00	100.00	0.00	2875.00	2940.27	1617904.00	36.87	1537.54	1422.00
1	4	4	5787.00	3691.00	195.45	0	Spot (Block1, Row4, Column4)	711.86	689.00	137.87	0.01	0.19	602.00	628.97	602.00	90.03	0.02	0.14	45.00	28.00	0.00	87.00	109.86	769521.00	0.92	665.19	684.00
1	5	4	6075.00	3704.00	111.95	0	Spot (Block1, Row4, Column5)	1307.46	896.50	1486.14	0.16	1.14	616.00	653.03	616.00	103.39	0.03	0.16	86.00	57.00	0.00	280.50	691.46	431463.00	6.33	851.96	764.50
1	6	4	6373.00	3720.00	121.75	0	Spot (Block1, Row4, Column6)	2831.72	2820.00	577.41	0.00	0.20	677.00	675.76	677.00	125.06	0.00	0.19	100.00	100.00	0.00	2143.00	2154.72	1124193.00	17.24	1413.43	1342.00
1	7	4	6666.00	3726.00	139.65	0	Spot (Block1, Row4, Column7)	798.44	785.00	125.68	0.01	0.16	663.00	661.93	663.00	120.11	0.00	0.18	51.00	18.00	0.00	122.00	135.44	423973.00	1.14	730.86	694.00
1	8	4	6962.00	3730.00	132.25	0	Spot (Block1, Row4, Column8)	867.51	870.00	145.18	0.00	0.17	612.00	651.28	612.00	106.70	0.03	0.16	80.00	53.00	0.00	258.00	255.51	406862.00	2.03	722.93	697.00
1	1	5	4872.00	4025.00	129.50	0	Spot (Block1, Row5, Column1)	1538.78	1590.50	222.97	0.01	0.14	598.00	616.82	598.00	88.86	0.01	0.14	100.00	100.00	0.00	992.50	940.78	695528.00	10.38	956.73	904.00
1	2	5	5177.00	4022.00	143.95	0	Spot (Block1, Row5, Column2)	1395.77	1357.50	243.32	0.01	0.17	598.00	612.33	598.00	76.62	0.01	0.13	100.00	99.00	0.00	759.50	797.77	778837.00	10.23	899.65	897.00
1	3	5	5466.00	4027.00	121.60	0	Spot (Block1, Row5, Column3)	802.56	775.00	128.62	0.02	0.16	602.00	618.33	602.00	79.52	0.01	0.13	88.00	59.00	0.00	173.00	200.56	312998.00	2.32	714.31	702.00
1	4	5	5776.00	4040.00	215.30	0	Spot (Block1, Row5, Column4)	700.69	687.00	115.22	0.01	0.16	603.00	625.54	603.00	88.57	0.02	0.14	45.00	24.00	0.00	84.00	97.69	928419.00	0.85	653.24	606.00
1	5	5	6074.00	4019.00	135.05	0	Spot (Block1, Row5, Column5)	3619.12	3486.00	1035.89	0.02	0.29	615.00	653.84	615.00	104.53	0.03	0.16	100.00	100.00	0.00	2871.00	3004.12	1780606.00	28.37	1581.49	1452.50
1	6	5	6390.00	4028.00	103.25	0	Spot (Block1, Row5, Column6)	959.92	870.50	326.12	0.04	0.34	623.00	658.60	623.00	106.49	0.02	0.16	92.00	58.00	0.00	247.50	336.92	263017.00	2.83	814.46	809.50
1	7	5	6675.00	4020.00	132.85	0	Spot (Block1, Row5, Column7)	1690.37	1646.00	335.58	0.01	0.20	612.00	650.94	612.00	108.01	0.03	0.17	100.00	100.00	0.00	1034.00	1078.37	813067.00	9.62	1013.82	1013.00
1	8	5	6966.00	4025.00	118.90	0	Spot (Block1, Row5, Column8)	948.75	895.50	167.04	0.03	0.18	602.00	637.68	602.00	104.57	0.03	0.16	98.00	77.00	0.00	293.50	346.75	352934.00	2.97	790.04	774.00
1	1	6	4864.00	4311.00	135.40	0	Spot (Block1, Row6, Column1)	7631.32	7696.00	1354.83	0.00	0.18	600.00	619.65	600.00	95.32	0.01	0.15	100.00	100.00	0.00	7096.00	7031.32	3792768.00	73.56	2707.87	2502.00
1	2	6	5168.00	4318.00	128.95	0	Spot (Block1, Row6, Column2)	1328.77	1303.50	218.23	0.01	0.16	601.00	614.53	601.00	83.09	0.01	0.14	100.00	100.00	0.00	702.50	727.77	595291.00	8.60	899.81	878.00
1	3	6	5459.00	4311.00	123.30	0	Spot (Block1, Row6, Column3)	1593.75	1601.00	276.80	0.00	0.17	603.00	619.62	603.00	84.07	0.01	0.14	100.00	100.00	0.00	998.00	990.75	645468.00	11.59	987.09	989.00
1	4	6	5772.00	4322.00	165.70	0	Spot (Block1, Row6, Column4)	697.38	696.00	108.44	0.00	0.16	600.00	621.84	600.00	88.56	0.02	0.14	56.00	30.00	0.00	96.00	97.38	529312.00	0.85	650.72	620.00
1	5	6	6074.00	4322.00	127.50	0	Spot (Block1, Row6, Column5)	4414.30	4451.00	1119.77	0.00	0.25	604.00	640.00	604.00	100.94	0.03	0.16	100.00	100.00	0.00	3847.00	3810.30	1915808.00	37.39	1815.30	1679.00
1	6	6	6386.00	4321.00	161.45	0	Spot (Block1, Row6, Column6)	735.02	708.00	106.36	0.02	0.14	605.00	647.66	605.00	100.27	0.03	0.15	52.00	17.00	0.00	103.00	130.02	529212.00	0.87	680.61	688.00
1	7	6	6667.00	4318.00	110.05	0	Spot (Block1, Row6, Column7)	903.34	905.00	151.31	0.00	0.17	606.00	647.76	606.00	103.73	0.03	0.16	89.00	64.00	0.00	299.00	297.34	285456.00	2.46	772.13	770.00
1	8	6	6972.00	4328.00	148.85	0	Spot (Block1, Row6, Column8)	2332.82	2099.00	972.82	0.05	0.42	605.00	641.94	605.00	107.57	0.03	0.17	100.00	99.00	0.00	1494.00	1727.82	1425353.00	15.72	1006.07	980.50
1	1	7	4886.00	4618.00	182.40	0	Spot (Block1, Row7, Column1)	773.97	786.00	110.12	0.01	0.14	593.00	594.64	593.00	92.23	0.00	0.16	77.00	51.00	0.00	193.00	180.97	720562.00	1.94	659.26	659.50
1	2	7	5186.00	4599.00	181.40	0	Spot (Block1, Row7, Column2)	652.59	661.00	88.78	0.01	0.14	593.00	599.25	593.00	91.26	0.00	0.15	44.00	9.00	0.00	68.00	59.59	601037.00	0.58	622.42	601.00
1	3	7	5470.00	4617.00	147.00	-50	Spot (Block1, Row7, Column3)	671.70	683.00	96.13	0.01	0.14	595.00	606.04	595.00	88.33	0.01	0.15	49.00	17.00	0.00	88.00	76.70	394962.00	0.74	619.35	601.00
1	4	7	5793.00	4624.00	170.00	0	Spot (Block1, Row7, Column4)	738.83	705.00	128.83	0.02	0.17	595.00	610.48	595.00	86.08	0.01	0.14	66.00	45.00	0.00	110.00	143.83	594761.00	1.49	657.24	654.00
1	5	7	6074.00	4618.00	137.80	0	Spot (Block1, Row7, Column5)	877.45	882.00	149.83	0.00	0.17	602.00	638.10	602.00	106.04	0.03	0.17	90.00	60.00	0.00	280.00	275.45	450133.00	2.26	719.50	703.00
1	6	7	6368.00	4617.00	131.65	0	Spot (Block1, Row7, Column6)	1312.24	1282.50	245.98	0.01	0.19	613.00	662.23	613.00	136.59	0.03	0.21	100.00	99.00	0.00	669.50	699.24	608880.00	4.76	913.05	862.50
1	7	7	6671.00	4626.00	139.90	0	Spot (Block1, Row7, Column7)	1506.69	1460.00	326.86	0.01	0.22	609.00	647.82	609.00	112.32	0.03	0.17	100.00	100.00	0.00	851.00	897.69	798545.00	7.65	975.09	961.50
1	8	7	6974.00	4627.00	119.05	0	Spot (Block1, Row7, Column8)	8814.30	8678.50	1717.56	0.01	0.19	605.00	642.69	605.00	118.61	0.03	0.18	100.00	100.00	0.00	8073.50	8209.30	3243663.00	68.90	3139.91	3045.00
1	1	8	4864.00	4919.00	128.70	0	Spot (Block1, Row8, Column1)	1497.78	1488.00	305.49	0.00	0.20	591.00	589.27	591.00	80.68	0.00	0.14	100.00	99.00	0.00	897.00	906.78	659025.00	11.26	854.72	811.00
1	2	8	5158.00	4906.00	142.65	0	Spot (Block1, Row8, Column2)	687.47	694.00	93.27	0.00	0.14	588.00	588.51	588.00	88.23	0.00	0.15	62.00	23.00	0.00	106.00	99.47	380172.00	1.12	631.19	597.00
1	3	8	5451.00	4906.00	128.80	0	Spot (Block1, Row8, Column3)	741.29	702.00	109.18	0.02	0.15	591.00	596.58	591.00	88.15	0.00	0.15	74.00	33.00	0.00	111.00	150.29	328390.00	1.64	662.66	670.00
1	4	8	5764.00	4915.00	128.80	0	Spot (Block1, Row8, Column4)	2279.01	2286.50	422.33	0.00	0.19	594.00	603.38	594.00	86.91	0.01	0.14	100.00	100.00	0.00	1692.50	1685.01	998206.00	19.28	1172.55	1095.50
1	5	8	6047.00	4936.00	147.10	0	Spot (Block1, Row8, Column5)	701.09	696.00	123.32	0.00	0.18	601.00	640.55	601.00	133.77	0.03	0.21	34.00	8.00	0.00	95.00	100.09	417151.00	0.45	661.71	676.50
1	6	8	6368.00	4923.00	138.60	0	Spot (Block1, Row8, Column6)	12507.63	12833.00	2902.48	0.01	0.23	618.00	667.03	618.00	155.36	0.03	0.23	100.00	100.00	0.00	12215.00	11889.63	6541490.00	76.22	3661.75	3622.00
1	7	8	6670.00	4902.00	154.55	0	Spot (Block1, Row8, Column7)	747.82	714.00	136.59	0.02	0.18	600.00	636.87	600.00	121.95	0.03	0.19	46.00	19.00	0.00	114.00	147.82	486829.00	0.91	700.01	695.00
1	8	8	6955.00	4912.00	147.05	0	Spot (Block1, Row8, Column8)	829.12	798.00	152.38	0.02	0.18	596.00	623.58	596.00	108.39	0.02	0.17	72.00	42.00	0.00	202.00	233.12	487520.00	1.90	683.88	689.00
2	1	1	9372.00	2830.00	166.05	0	Spot (Block2, Row1, Column1)	15018.33	14222.00	4064.55	0.02	0.27	596.00	646.60	596.00	141.04	0.04	0.22	100.00	100.00	0.00	13626.00	14422.33	11489022.00	101.90	4147.89	3201.00
2	2	1	9662.00	2855.00	158.75	0	Spot (Block2, Row1, Column2)	725.55	688.00	159.28	0.02	0.22	594.00	644.33	594.00	128.26	0.04	0.20	41.00	23.00	0.00	94.00	131.55	506431.00	0.63	705.96	694.00
2	3	1	9962.00	2831.00	199.20	0	Spot (Block2, Row1, Column3)	695.62	687.00	127.94	0.01	0.18	600.00	647.19	600.00	117.89	0.03	0.18	32.00	13.00	0.00	87.00	95.62	786048.00	0.41	660.44	659.50
2	4	1	10301.00	2819.00	169.85	0	Spot (Block2, Row1, Column4)	766.86	784.00	149.02	0.01	0.19	683.00	680.09	683.00	128.38	0.00	0.19	34.00	16.00	0.00	101.00	83.86	615790.00	0.68	725.45	675.00
2	5	1	10576.00	2832.00	147.00	-50	Spot (Block2, Row1, Column5)	767.25	775.00	137.80	0.00	0.18	686.00	700.23	686.00	130.36	0.01	0.19	28.00	10.00	0.00	89.00	81.25	452675.00	0.51	704.54	685.00
2	6	1	10874.00	2842.00	158.55	0	Spot (Block2, Row1, Column6)	829.43	797.00	146.51	0.02	0.18	683.00	711.51	683.00	139.59	0.02	0.20	41.00	18.00	0.00	114.00	146.43	574793.00	0.84	772.82	786.00
2	7	1	11170.00	2846.00	149.90	0	Spot (Block2, Row1, Column7)	912.47	906.50	176.19	0.00	0.19	696.00	752.53	696.00	198.56	0.03	0.26	54.00	14.00	0.00	210.50	216.47	556609.00	0.81	751.43	768.50
2	8	1	11473.00	2838.00	167.30	0	Spot (Block2, Row1, Column8)	42471.00	41226.00	10170.92	0.01	0.24	791.00	830.94	791.00	248.37	0.02	0.30	100.00	100.00	2.71	40435.00	41680.00	32915048.00	167.65	11033.61	9511.00
2	1	2	9375.00	3127.00	147.00	-50	Spot (Block2, Row2, Column1)	672.63	693.00	122.32	0.01	0.18	591.00	628.95	591.00	129.11	0.03	0.21	31.00	8.00	0.00	102.00	81.63	394832.00	0.34	664.15	671.00
2	2	2	9680.00	3125.00	187.20	0	Spot (Block2, Row2, Column2)	756.01	768.00	131.79	0.01	0.17	594.00	633.79	594.00	112.23	0.03	0.18	55.00	31.00	0.00	174.00	162.01	744673.00	1.09	691.88	694.00
2	3	2	9988.00	3133.00	196.70	0	Spot (Block2, Row2, Column3)	710.18	687.00	124.10	0.01	0.17	598.00	644.17	598.00	121.71	0.03	0.19	36.00	13.00	0.00	89.00	112.18	774091.00	0.54	685.12	669.00
2	4	2	10272.00	3140.00	240.75	0	Spot (Block2, Row2, Column4)	747.43	707.00	139.81	0.02	0.19	670.00	671.23	670.00	130.93	0.00	0.20	33.00	13.00	0.00	37.00	77.43	1251206.00	0.58	697.20	688.50
2	5	2	10577.00	3132.00	176.30	0	Spot (Block2, Row2, Column5)	1559.95	1491.00	321.77	0.02	0.21	687.00	701.20	687.00	129.78	0.01	0.19	99.00	99.00	0.00	804.00	872.95	1360279.00	6.62	946.25	933.00
2	6	2	10875.00	3133.00	147.00	-50	Spot (Block2, Row2, Column6)	792.71	782.50	129.80	0.01	0.16	687.00	715.88	687.00	138.30	0.02	0.19	29.00	12.00	0.00	95.50	105.71	466114.00	0.56	782.61	771.50
2	7	2	11175.00	3134.00	147.00	-50	Spot (Block2, Row2, Column7)	802.72	784.00	168.03	0.01	0.21	689.00	729.23	689.00	139.36	0.02	0.19	35.00	19.00	0.00	95.00	113.72	471998.00	0.53	749.56	791.00
2	8	2	11475.00	3135.00	147.00	-50	Spot (Block2, Row2, Column8)	806.90	794.00	143.72	0.01	0.18	716.00	774.90	716.00	203.01	0.03	0.26	26.00	1.00	0.00	78.00	90.90	476072.00	0.16	846.10	800.50
2	1	3	9378.00	3426.00	127.10	0	Spot (Block2, Row3, Column1)	815.43	796.00	152.98	0.01	0.19	587.00	613.26	587.00	113.59	0.02	0.19	75.00	43.00	0.00	209.00	228.43	350637.00	1.78	674.77	680.50
2	2	3	9674.00	3429.00	147.00	-50	Spot (Block2, Row3, Column2)	683.08	695.50	127.69	0.01	0.19	597.00	638.28	597.00	113.02	0.03	0.18	37.00	18.00	0.00	98.50	86.08	401650.00	0.40	678.80	681.00
2	3	3	9981.00	3425.00	171.85	0	Spot (Block2, Row3, Column3)	844.14	819.00	195.84	0.01	0.23	611.00	654.86	611.00	120.38	0.03	0.18	71.00	47.00	0.00	208.00	233.14	694726.00	1.57	714.47	692.00
2	4	3	10272.00	3427.00	147.00	0	Spot (Block2, Row3, Column4)	826.60	809.50	130.51	0.01	0.16	671.00	670.75	671.00	128.37	0.00	0.19	59.00	21.00	0.00	138.50	155.60	492654.00	1.21	693.96	666.00
2	5	3	10569.00	3427.00	165.25	0	Spot (Block2, Row3, Column5)	1011.74	989.00	229.64	0.01	0.23	687.00	696.83	687.00	132.05	0.01	0.19	78.00	56.00	0.00	302.00	324.74	767908.00	2.38	758.42	737.00
2	6	3	10876.00	3429.00	199.25	0	Spot (Block2, Row3, Column6)	2529.86	2467.00	691.74	0.01	0.27	694.00	717.26	694.00	143.84	0.01	0.20	100.00	100.00	0.00	1773.00	1835.86	2848618.00	12.60	1226.79	1181.00
2	7	3	11175.00	3434.00	147.00	-50	Spot (Block2, Row3, Column7)	774.28	780.00	141.69	0.00	0.18	687.00	721.36	687.00	145.75	0.02	0.20	27.00	7.00	0.00	93.00	87.28	459147.00	0.36	768.16	758.50
2	8	3	11477.00	3440.00	129.90	0	Spot (Block2, Row3, Column8)	1823.84	1799.50	412.52	0.01	0.23	683.00	728.04	683.00	149.37	0.03	0.21	100.00	99.00	0.00	1116.50	1140.84	824375.00	7.34	1107.78	1096.00
2	1	4	9365.00	3720.00	177.60	0	Spot (Block2, Row4, Column1)	737.69	692.00	150.68	0.03	0.20	590.00	625.19	590.00	117.95	0.03	0.19	44.00	24.00	0.00	102.00	147.69	648430.00	0.95	658.62	610.50
2	2	4	9654.00	3728.00	163.15	0	Spot (Block2, Row4, Column2)	836.04	805.50	171.05	0.02	0.20	603.00	646.66	603.00	118.62	0.03	0.18	66.00	44.00	0.00	202.50	233.04	617000.00	1.60	706.86	682.00
2	3	4	9974.00	3728.00	131.10	0	Spot (Block2, Row4, Column3)	994.20	985.00	188.33	0.00	0.19	610.00	647.77	610.00	111.84	0.03	0.17	96.00	76.00	0.00	375.00	384.20	458324.00	3.10	786.49	788.50
2	4	4	10274.00	3731.00	147.00	-50	Spot (Block2, Row4, Column4)	694.04	692.00	112.05	0.00	0.16	612.00	654.02	612.00	116.44	0.03	0.18	30.00	8.00	0.00	80.00	82.04	407400.00	0.34	659.41	616.00
2	5	4	10585.00	3731.00	178.00	0	Spot (Block2, Row4, Column5)	818.41	783.00	246.19	0.02	0.30	678.00	672.25	678.00	130.58	0.00	0.19	40.00	24.00	0.00	105.00	140.41	724292.00	1.12	739.82	701.00
2	6	4	10873.00	3734.00	161.80	0	Spot (Block2, Row4, Column6)	2056.73	2024.00	508.33	0.01	0.25	689.00	688.87	689.00	137.42	0.00	0.20	100.00	100.00	0.00	1335.00	1367.73	1474677.00	9.95	1093.72	1046.50
2	7	4	11174.00	3734.00	147.00	-50	Spot (Block2, Row4, Column7)	781.94	792.00	152.34	0.01	0.19	687.00	700.54	687.00	140.36	0.01	0.20	34.00	10.00	0.00	105.00	94.94	463688.00	0.58	718.62	693.50
2	8	4	11468.00	3722.00	146.85	0	Spot (Block2, Row4, Column8)	871.24	897.00	166.20	0.01	0.19	685.00	713.90	685.00	141.21	0.02	0.20	56.00	29.00	0.00	212.00	186.24	517517.00	1.11	769.07	785.00
2	1	5	9373.00	4028.00	147.00	-50	Spot (Block2, Row5, Column1)	764.38	723.00	162.04	0.02	0.21	594.00	638.25	594.00	122.71	0.03	0.19	51.00	29.00	0.00	129.00	170.38	450986.00	1.03	590.76	572.00
2	2	5	9679.00	4031.00	132.15	0	Spot (Block2, Row5, Column2)	2142.40	2096.00	514.47	0.01	0.24	599.00	643.39	599.00	123.62	0.03	0.19	100.00	100.00	0.00	1497.00	1543.40	1000501.00	12.13	1151.16	1161.00
2	3	5	9970.00	4027.00	165.50	0	Spot (Block2, Row5, Column3)	1120.98	1089.00	241.18	0.01	0.22	598.00	636.37	598.00	151.09	0.03	0.24	100.00	76.00	0.00	491.00	522.98	851945.00	3.21	823.51	827.00
2	4	5	10273.00	4031.00	147.00	-50	Spot (Block2, Row5, Column4)	800.33	794.00	164.47	0.00	0.21	604.00	643.96	604.00	150.46	0.03	0.23	58.00	31.00	0.00	190.00	196.33	469795.00	1.04	805.53	797.00
2	5	5	10582.00	4028.00	133.35	0	Spot (Block2, Row5, Column5)	1054.48	1041.50	235.02	0.01	0.22	622.00	653.36	622.00	124.57	0.02	0.19	90.00	76.00	0.00	419.50	432.48	501934.00	3.22	773.58	737.50
2	6	5	10873.00	4021.00	178.20	0	Spot (Block2, Row5, Column6)	758.66	720.00	157.09	0.02	0.21	675.00	669.07	675.00	133.73	0.00	0.20	37.00	10.00	0.00	45.00	83.66	675962.00	0.67	670.27	675.00
2	7	5	11171.00	4030.00	173.65	0	Spot (Block2, Row5, Column7)	3737.82	3820.00	987.78	0.01	0.26	682.00	686.08	682.00	139.94	0.00	0.20	100.00	100.00	0.00	3138.00	3055.82	3139771.00	21.81	1450.47	1392.00
2	8	5	11473.00	4023.00	150.50	0	Spot (Block2, Row5, Column8)	867.26	872.00	169.37	0.00	0.20	686.00	691.25	686.00	137.86	0.00	0.20	52.00	25.00	0.00	186.00	181.26	539436.00	1.28	746.20	709.00
2	1	6	9366.00	4324.00	184.80	0	Spot (Block2, Row6, Column1)	2090.14	2069.00	504.08	0.00	0.24	595.00	623.83	595.00	113.84	0.02	0.18	100.00	100.00	0.00	1474.00	1495.14	2012807.00	12.88	1076.46	1077.50
2	2	6	9673.00	4328.00	178.40	0	Spot (Block2, Row6, Column2)	2190.60	2170.00	468.86	0.00	0.21	593.00	627.80	593.00	120.64	0.02	0.19	100.00	100.00	0.00	1577.00	1597.60	1956204.00	12.95	1093.05	1059.00
2	3	6	9948.00	4345.00	208.25	0	Spot (Block2, Row6, Column3)	727.39	722.00	128.11	0.00	0.18	591.00	619.09	591.00	117.04	0.02	0.19	54.00	22.00	0.00	131.00	136.39	895412.00	0.93	651.05	598.50
2	4	6	10292.00	4329.00	194.35	0	Spot (Block2, Row6, Column4)	698.10	694.00	118.68	0.00	0.17	594.00	637.40	594.00	120.18	0.03	0.19	33.00	9.00	0.00	100.00	104.10	744173.00	0.51	634.65	590.00
2	5	6	10572.00	4335.00	112.95	0	Spot (Block2, Row6, Column5)	953.59	965.00	195.18	0.01	0.20	599.00	647.25	599.00	116.78	0.03	0.18	88.00	68.00	0.00	366.00	354.59	316591.00	2.62	762.73	718.00
2	6	6	10885.00	4334.00	160.10	0	Spot (Block2, Row6, Column6)	754.37	756.50	127.62	0.00	0.17	612.00	653.23	612.00	121.52	0.03	0.19	50.00	22.00	0.00	144.50	142.37	534091.00	0.83	731.59	689.50
2	7	6	11167.00	4324.00	163.80	0	Spot (Block2, Row6, Column7)	759.32	703.50	153.70	0.03	0.20	613.00	656.21	613.00	130.05	0.03	0.20	48.00	26.00	0.00	90.50	146.32	564935.00	0.79	723.30	691.00
2	8	6	11473.00	4343.00	145.50	0	Spot (Block2, Row6, Column8)	800.48	790.00	184.93	0.01	0.23	658.00	661.52	658.00	130.21	0.00	0.20	50.00	25.00	0.00	132.00	142.48	463479.00	1.07	703.81	684.00
2	1	7	9370.00	4625.00	130.20	0	Spot (Block2, Row7, Column1)	777.52	777.00	136.11	0.00	0.18	587.00	585.19	587.00	96.69	0.00	0.17	66.00	49.00	0.00	190.00	190.52	348327.00	1.99	663.44	669.50
2	2	7	9670.00	4628.00	220.10	0	Spot (Block2, Row7, Column2)	664.62	615.50	124.20	0.03	0.19	586.00	597.57	586.00	108.45	0.01	0.18	37.00	17.00	0.00	29.50	78.62	923821.00	0.62	625.31	593.50
2	3	7	10000.00	4622.00	216.95	0	Spot (Block2, Row7, Column3)	705.76	698.00	145.72	0.00	0.21	593.00	620.15	593.00	115.65	0.02	0.19	42.00	25.00	0.00	105.00	112.76	947133.00	0.74	644.39	605.00
2	4	7	10272.00	4631.00	147.00	-50	Spot (Block2, Row7, Column4)	731.84	704.00	130.07	0.02	0.18	595.00	635.68	595.00	122.11	0.03	0.19	45.00	14.00	0.00	109.00	136.84	434710.00	0.79	671.48	666.50
2	5	7	10574.00	4641.00	196.20	0	Spot (Block2, Row7, Column5)	736.22	700.00	129.82	0.02	0.18	594.00	642.25	594.00	121.24	0.03	0.19	42.00	20.00	0.00	106.00	142.22	799540.00	0.78	662.48	618.50
2	6	7	10864.00	4629.00	162.70	0	Spot (Block2, Row7, Column6)	2772.43	2663.00	672.09	0.02	0.24	601.00	648.39	601.00	129.26	0.03	0.20	100.00	100.00	0.00	2062.00	2171.43	2037737.00	16.43	1238.71	1159.50
2	7	7	11184.00	4649.00	142.70	0	Spot (Block2, Row7, Column7)	765.33	777.00	163.77	0.01	0.21	595.00	633.33	595.00	128.83	0.03	0.20	51.00	27.00	0.00	182.00	170.33	423992.00	1.02	684.03	670.00
2	8	7	11477.00	4635.00	151.15	0	Spot (Block2, Row7, Column8)	3306.10	3201.00	803.34	0.01	0.24	605.00	650.90	605.00	126.96	0.03	0.20	100.00	100.00	0.00	2596.00	2701.10	2076229.00	20.91	1432.38	1247.50
2	1	8	9371.00	4936.00	170.90	0	Spot (Block2, Row8, Column1)	951.39	904.00	284.88	0.02	0.30	579.00	571.24	579.00	100.15	0.01	0.18	93.00	76.00	0.00	325.00	372.39	773482.00	3.80	696.74	711.00
2	2	8	9672.00	4929.00	147.00	-50	Spot (Block2, Row8, Column2)	653.25	609.50	116.19	0.03	0.18	583.00	586.43	583.00	110.14	0.00	0.19	42.00	11.00	0.00	26.50	70.25	384111.00	0.61	637.39	593.00
2	3	8	9961.00	4930.00	137.65	0	Spot (Block2, Row8, Column3)	721.17	687.00	148.26	0.02	0.21	589.00	601.92	589.00	115.96	0.01	0.19	41.00	27.00	0.00	98.00	132.17	369960.00	1.03	681.49	683.00
2	4	8	10267.00	4932.00	157.30	0	Spot (Block2, Row8, Column4)	3713.45	3684.00	955.52	0.00	0.26	595.00	618.94	595.00	121.78	0.02	0.20	100.00	100.00	0.00	3089.00	3118.45	2543710.00	25.41	1484.76	1363.00
2	5	8	10572.00	4932.00	147.00	-50	Spot (Block2, Row8, Column5)	666.95	678.50	140.12	0.01	0.21	592.00	621.33	592.00	122.88	0.02	0.20	26.00	10.00	0.00	86.50	74.95	397502.00	0.37	655.37	601.50
2	6	8	10871.00	4933.00	167.45	0	Spot (Block2, Row8, Column6)	2770.12	2705.50	781.22	0.01	0.28	592.00	624.47	592.00	132.65	0.02	0.21	100.00	100.00	0.00	2113.50	2178.12	2166232.00	16.18	1224.23	1212.00
2	7	8	11178.00	4930.00	210.55	0	Spot (Block2, Row8, Column7)	731.46	703.00	158.74	0.02	0.22	590.00	621.12	590.00	127.25	0.02	0.20	45.00	23.00	0.00	113.00	141.46	923829.00	0.87	671.12	682.00
2	8	8	11465.00	4929.00	174.15	0	Spot (Block2, Row8, Column8)	842.41	794.00	159.70	0.03	0.19	601.00	649.03	601.00	133.74	0.03	0.21	71.00	43.00	0.00	193.00	241.41	715210.00	1.45	707.10	698.50
3	1	1	13873.00	2841.00	151.05	0	Spot (Block3, Row1, Column1)	30795.23	27688.00	16039.43	0.05	0.52	795.00	844.64	795.00	198.70	0.03	0.24	100.00	100.00	1.28	26893.00	30000.23	19277816.00	150.73	6973.71	5605.50
3	2	1	14176.00	2839.00	148.35	0	Spot (Block3, Row1, Column2)	1198.59	1160.00	237.22	0.01	0.20	792.00	821.28	792.00	177.89	0.02	0.22	84.00	51.00	0.00	368.00	406.59	720351.00	2.12	949.47	932.00
3	3	1	14479.00	2853.00	166.35	0	Spot (Block3, Row1, Column3)	1030.59	1009.00	234.76	0.01	0.23	783.00	793.78	783.00	153.30	0.01	0.19	58.00	41.00	0.00	226.00	247.59	792524.00	1.54	852.12	810.00
3	4	1	14777.00	2843.00	161.70	0	Spot (Block3, Row1, Column4)	1060.73	1030.50	219.63	0.01	0.21	787.00	796.70	787.00	148.14	0.01	0.19	66.00	45.00	0.00	243.50	273.73	763724.00	1.78	851.72	800.50
3	5	1	15072.00	2840.00	187.00	0	Spot (Block3, Row1, Column5)	1022.63	1011.00	208.31	0.00	0.20	792.00	820.98	792.00	149.57	0.02	0.18	59.00	39.00	0.00	219.00	230.63	1009338.00	1.35	856.04	807.50
3	6	1	15373.00	2839.00	147.30	0	Spot (Block3, Row1, Column6)	2827.31	2740.00	935.90	0.01	0.33	804.00	857.37	804.00	163.58	0.03	0.19	100.00	100.00	0.00	1936.00	2023.31	1676592.00	12.04	1377.42	1327.00
3	7	1	15669.00	2849.00	174.35	0	Spot (Block3, Row1, Column7)	2135.85	2017.00	667.75	0.02	0.31	887.00	915.62	887.00	220.43	0.01	0.24	99.00	98.00	0.00	1130.00	1248.85	1821884.00	5.54	1294.76	1246.00
3	8	1	15975.00	2848.00	157.25	0	Spot (Block3, Row1, Column8)	38359.11	36436.00	12499.08	0.02	0.33	904.00	965.53	904.00	252.84	0.03	0.26	100.00	100.00	2.20	35532.00	37455.11	26199284.00	147.90	9590.23	7625.00
3	1	2	13876.00	3138.00	147.00	-50	Spot (Block3, Row2, Column1)	835.34	778.00	154.45	0.03	0.18	792.00	816.82	792.00	173.33	0.01	0.21	21.00	1.00	0.00	-14.00	43.34	490346.00	0.11	834.36	788.00
3	2	2	14180.00	3131.00	207.95	0	Spot (Block3, Row2, Column2)	1105.64	1068.00	276.31	0.02	0.25	789.00	797.22	789.00	150.56	0.00	0.19	69.00	44.00	0.00	279.00	316.64	1361042.00	2.05	884.46	876.00
3	3	2	14494.00	3142.00	196.50	0	Spot (Block3, Row2, Column3)	870.36	882.50	176.36	0.01	0.20	786.00	793.05	786.00	151.29	0.00	0.19	32.00	13.00	0.00	96.50	84.36	948689.00	0.51	815.69	794.50
3	4	2	14787.00	3143.00	178.55	0	Spot (Block3, Row2, Column4)	927.96	894.50	188.40	0.02	0.20	785.00	802.59	785.00	160.18	0.01	0.20	42.00	20.00	0.00	109.50	142.96	827738.00	0.78	838.40	780.00
3	5	2	15075.00	3139.00	134.25	0	Spot (Block3, Row2, Column5)	3167.62	3081.00	661.34	0.01	0.21	784.00	816.12	784.00	156.36	0.02	0.19	100.00	100.00	0.00	2297.00	2383.62	1542632.00	15.04	1618.42	1519.50
3	6	2	15376.00	3144.00	147.00	-50	Spot (Block3, Row2, Column6)	937.80	897.00	175.19	0.02	0.19	801.00	851.88	801.00	172.07	0.03	0.20	43.00	11.00	0.00	96.00	136.80	550487.00	0.50	867.66	891.00
3	7	2	15676.00	3145.00	147.00	-50	Spot (Block3, Row2, Column7)	959.70	904.00	192.99	0.03	0.20	869.00	876.21	869.00	180.01	0.00	0.21	26.00	8.00	0.00	35.00	90.70	565263.00	0.46	908.29	875.00
3	8	2	15976.00	3146.00	147.00	-50	Spot (Block3, Row2, Column8)	947.05	882.00	178.52	0.03	0.19	882.00	911.91	882.00	219.12	0.01	0.24	25.00	0.00	0.00	0.00	65.05	556864.00	0.16	965.64	880.00
3	1	3	13871.00	3439.00	145.60	0	Spot (Block3, Row3, Column1)	1273.38	1253.00	268.39	0.01	0.21	716.00	762.06	716.00	151.64	0.03	0.20	94.00	81.00	0.00	537.00	557.38	733468.00	3.37	887.21	870.00
3	2	3	14175.00	3440.00	147.00	-50	Spot (Block3, Row3, Column2)	825.59	796.00	149.38	0.02	0.18	718.50	764.00	718.50	148.16	0.03	0.19	39.00	14.00	0.00	77.50	107.09	487096.00	0.42	790.87	781.00
3	3	3	14475.00	3444.00	130.80	0	Spot (Block3, Row3, Column3)	1095.40	1079.00	229.57	0.01	0.21	784.00	787.63	784.00	154.83	0.00	0.20	73.00	46.00	0.00	295.00	311.40	499503.00	1.99	901.44	883.50
3	4	3	14773.00	3439.00	148.60	0	Spot (Block3, Row3, Column4)	10102.59	9099.00	6034.84	0.05	0.60	782.00	791.64	782.00	162.21	0.01	0.20	100.00	100.00	0.00	8317.00	9320.59	6091861.00	57.40	2721.85	2144.00
3	5	3	15077.00	3436.00	105.65	0	Spot (Block3, Row3, Column5)	1747.49	1591.00	610.91	0.04	0.35	788.00	812.02	788.00	171.81	0.01	0.21	99.00	95.00	0.00	803.00	959.49	501530.00	5.44	1026.25	1036.00
3	6	3	15376.00	3440.00	190.70	0	Spot (Block3, Row3, Column6)	5120.65	5158.50	1278.14	0.00	0.25	792.00	828.59	792.00	175.94	0.02	0.21	100.00	100.00	0.00	4366.50	4328.65	5243543.00	24.39	1995.18	1954.00
3	7	3	15675.00	3442.00	167.95	0	Spot (Block3, Row3, Column7)	1216.65	1185.00	300.82	0.01	0.25	792.00	836.98	792.00	167.26	0.02	0.20	80.00	54.00	0.00	393.00	424.65	955072.00	2.27	951.62	925.00
3	8	3	15980.00	3452.00	163.80	0	Spot (Block3, Row3, Column8)	1653.08	1616.00	357.48	0.01	0.22	797.00	843.36	797.00	161.34	0.02	0.19	100.00	99.00	0.00	819.00	856.08	1228241.00	5.02	1100.01	1109.00
3	1	4	13871.00	3736.00	147.90	0	Spot (Block3, Row4, Column1)	11168.43	9632.00	6846.85	0.06	0.61	697.00	745.57	697.00	155.10	0.03	0.21	100.00	100.00	0.00	8935.00	10471.43	6667552.00	67.20	2783.27	2085.50
3	2	4	14157.00	3734.00	216.95	0	Spot (Block3, Row4, Column2)	857.23	816.00	158.65	0.02	0.19	716.00	769.00	716.00	163.42	0.03	0.21	44.00	15.00	0.00	100.00	141.23	1152113.00	0.54	766.80	785.50
3	3	4	14476.00	3742.00	158.70	0	Spot (Block3, Row4, Column3)	19351.35	17850.50	8211.12	0.04	0.42	778.00	786.51	778.00	161.02	0.00	0.20	100.00	100.00	0.00	17072.50	18573.35	13507241.00	115.30	5753.03	4907.00
3	4	4	14762.00	3739.00	201.75	0	Spot (Block3, Row4, Column4)	882.65	888.00	169.41	0.00	0.19	776.00	780.15	776.00	160.23	0.00	0.21	34.00	12.00	0.00	112.00	106.65	1018573.00	0.64	817.40	787.00
3	5	4	15104.00	3726.00	164.60	0	Spot (Block3, Row4, Column5)	889.51	883.00	173.92	0.00	0.20	779.00	786.45	779.00	161.54	0.00	0.21	31.00	11.00	0.00	104.00	110.51	668023.00	0.64	857.57	883.50
3	6	4	15375.00	3744.00	148.80	0	Spot (Block3, Row4, Column6)	3272.65	3160.00	872.55	0.02	0.27	779.00	789.43	779.00	159.55	0.01	0.20	100.00	100.00	0.00	2381.00	2493.65	1973410.00	15.56	1564.58	1508.00
3	7	4	15677.00	3735.00	110.80	0	Spot (Block3, Row4, Column7)	964.28	948.50	137.81	0.01	0.14	782.00	794.70	782.00	151.83	0.01	0.19	50.00	21.00	0.00	166.50	182.28	308568.00	1.12	907.07	897.00
3	8	4	15976.00	3742.00	186.00	0	Spot (Block3, Row4, Column8)	1003.55	993.00	197.87	0.00	0.20	792.00	815.52	792.00	152.47	0.01	0.19	58.00	33.00	0.00	201.00	211.55	977460.00	1.23	850.98	804.00
3	1	5	13880.00	4043.00	148.45	0	Spot (Block3, Row5, Column1)	2382.56	2221.00	785.97	0.03	0.33	695.00	746.41	695.00	158.42	0.03	0.21	100.00	99.00	0.00	1526.00	1687.56	1429537.00	10.33	1257.51	1202.50
3	2	5	14179.00	4039.00	148.45	0	Spot (Block3, Row5, Column2)	1782.60	1782.50	414.44	0.00	0.23	700.00	747.87	700.00	145.39	0.03	0.19	100.00	99.00	0.00	1082.50	1082.60	1073123.00	7.12	1058.78	1067.50
3	3	5	14481.00	4038.00	118.85	0	Spot (Block3, Row5, Column3)	1502.35	1406.00	350.08	0.03	0.23	771.00	773.46	771.00	154.46	0.00	0.20	98.00	93.00	0.00	635.00	731.35	563381.00	4.72	980.19	956.50
3	4	5	14778.00	4045.00	155.35	0	Spot (Block3, Row5, Column4)	1505.89	1441.00	371.79	0.02	0.25	767.00	775.11	767.00	175.28	0.00	0.23	99.00	84.00	0.00	674.00	738.89	998404.00	4.17	1030.55	1043.00
3	5	5	15076.00	4043.00	147.70	0	Spot (Block3, Row5, Column5)	38678.89	38371.00	21087.34	0.00	0.55	766.00	781.64	766.00	193.70	0.01	0.25	100.00	100.00	22.70	37605.00	37912.89	23168752.00	195.65	7810.22	5192.00
3	6	5	15362.00	4042.00	198.30	0	Spot (Block3, Row5, Column6)	814.79	792.00	156.33	0.01	0.19	762.00	767.78	762.00	167.31	0.00	0.22	24.00	2.00	0.00	30.00	52.79	912564.00	0.28	768.28	782.00
3	7	5	15678.00	4042.00	153.30	0	Spot (Block3, Row5, Column7)	1810.47	1727.50	419.62	0.02	0.23	773.00	768.41	773.00	149.41	0.00	0.19	99.00	98.00	0.00	954.50	1037.47	1162319.00	6.97	1079.44	1073.00
3	8	5	15974.00	4048.00	155.85	0	Spot (Block3, Row5, Column8)	2790.67	2281.00	1606.53	0.09	0.58	786.00	792.66	786.00	148.15	0.00	0.19	100.00	92.00	0.00	1495.00	2004.67	1864167.00	13.49	1172.74	1133.00
3	1	6	13870.00	4334.00	170.70	0	Spot (Block3, Row6, Column1)	4708.01	4639.00	1507.15	0.01	0.32	696.00	739.67	696.00	158.26	0.03	0.21	100.00	100.00	0.00	3943.00	4012.01	3818197.00	25.07	1758.98	1716.00
3	2	6	14179.00	4345.00	173.25	0	Spot (Block3, Row6, Column2)	1256.42	1239.00	279.64	0.01	0.22	692.00	730.47	692.00	150.32	0.02	0.21	95.00	81.00	0.00	547.00	564.42	1057907.00	3.50	853.36	830.00
3	3	6	14468.00	4340.00	142.00	0	Spot (Block3, Row6, Column3)	3944.96	3511.00	1518.09	0.05	0.38	696.00	744.60	696.00	147.73	0.03	0.20	100.00	100.00	0.00	2815.00	3248.96	2157891.00	21.66	1550.31	1368.00
3	4	6	14774.00	4342.00	147.00	-50	Spot (Block3, Row6, Column4)	854.31	799.00	186.91	0.03	0.22	693.00	748.85	693.00	149.01	0.03	0.20	46.00	27.00	0.00	106.00	161.31	504899.00	0.71	786.45	786.00
3	5	6	15073.00	4347.00	144.75	0	Spot (Block3, Row6, Column5)	7808.43	7177.50	3556.94	0.04	0.46	696.00	754.16	696.00	168.14	0.03	0.22	100.00	100.00	0.00	6481.50	7112.43	4419570.00	41.96	2450.56	1930.00
3	6	6	15371.00	4347.00	200.70	0	Spot (Block3, Row6, Column6)	847.16	793.50	151.96	0.03	0.18	692.00	742.32	692.00	149.66	0.03	0.20	44.00	23.00	0.00	101.50	155.16	969152.00	0.70	780.44	774.00
3	7	6	15678.00	4340.00	142.65	0	Spot (Block3, Row6, Column7)	1002.53	998.00	204.90	0.00	0.20	696.00	754.05	696.00	147.40	0.03	0.20	76.00	54.00	0.00	302.00	306.53	557408.00	1.69	840.17	800.00
3	8	6	15979.00	4355.00	157.30	0	Spot (Block3, Row6, Column8)	2270.05	1855.00	1177.10	0.09	0.52	781.50	784.45	781.50	148.17	0.00	0.19	96.00	89.00	0.00	1073.50	1488.55	1541362.00	10.03	1037.21	1043.00
3	1	7	13869.00	4643.00	188.20	0	Spot (Block3, Row7, Column1)	957.52	909.00	213.43	0.02	0.22	688.00	718.89	688.00	149.79	0.02	0.21	66.00	42.00	0.00	221.00	269.52	952734.00	1.59	796.70	782.00
3	2	7	14163.00	4641.00	197.95	0	Spot (Block3, Row7, Column2)	845.71	800.00	162.13	0.02	0.19	687.00	709.28	687.00	141.66	0.01	0.20	46.00	23.00	0.00	113.00	158.71	938738.00	0.96	760.39	779.50
3	3	7	14472.00	4649.00	166.95	0	Spot (Block3, Row7, Column3)	853.01	809.00	156.22	0.02	0.18	692.00	722.11	692.00	137.95	0.02	0.19	48.00	25.00	0.00	117.00	161.01	660227.00	0.95	802.63	793.00
3	4	7	14759.00	4648.00	194.55	0	Spot (Block3, Row7, Column4)	847.12	795.00	179.22	0.03	0.21	691.00	736.27	691.00	144.19	0.03	0.20	45.00	25.00	0.00	104.00	156.12	907266.00	0.77	779.18	707.00
3	5	7	15078.00	4654.00	158.90	0	Spot (Block3, Row7, Column5)	908.02	877.00	191.62	0.02	0.21	697.00	751.76	697.00	150.56	0.03	0.20	59.00	33.00	0.00	180.00	211.02	633796.00	1.04	848.69	800.00
3	6	7	15370.00	4643.00	134.50	0	Spot (Block3, Row7, Column6)	1435.58	1383.00	310.69	0.02	0.22	721.00	766.83	721.00	170.01	0.03	0.22	99.00	92.00	0.00	662.00	714.58	701997.00	3.93	1004.72	1025.00
3	7	7	15669.00	4648.00	107.55	0	Spot (Block3, Row7, Column7)	1502.82	1422.00	335.24	0.02	0.22	717.00	757.70	717.00	149.45	0.02	0.20	100.00	99.00	0.00	705.00	785.82	446339.00	4.99	1026.84	1032.00
3	8	7	15974.00	4649.00	95.95	0	Spot (Block3, Row7, Column8)	4252.12	4202.00	867.86	0.01	0.20	778.00	784.31	778.00	156.33	0.00	0.20	100.00	100.00	0.00	3424.00	3474.12	982239.00	22.18	2056.08	1978.00
3	1	8	13873.00	4941.00	128.80	0	Spot (Block3, Row8, Column1)	938.98	904.00	202.14	0.02	0.22	687.00	724.52	687.00	145.02	0.02	0.20	63.00	37.00	0.00	217.00	251.98	420664.00	1.48	821.17	785.00
3	2	8	14176.00	4942.00	190.05	0	Spot (Block3, Row8, Column2)	843.98	798.00	169.96	0.02	0.20	687.00	718.78	687.00	146.00	0.02	0.20	43.00	23.00	0.00	111.00	156.98	863387.00	0.86	767.21	770.00
3	3	8	14472.00	4941.00	147.00	-50	Spot (Block3, Row8, Column3)	859.98	802.00	206.70	0.03	0.24	693.00	732.05	693.00	142.38	0.02	0.19	46.00	29.00	0.00	109.00	166.98	510828.00	0.90	729.15	686.00
3	4	8	14766.00	4945.00	104.95	0	Spot (Block3, Row8, Column4)	4127.63	4060.50	990.04	0.01	0.24	697.00	748.08	697.00	148.46	0.03	0.20	100.00	100.00	0.00	3363.50	3430.63	1163992.00	22.76	1828.14	1630.50
3	5	8	15072.00	4943.00	147.00	-50	Spot (Block3, Row8, Column5)	812.86	787.00	154.39	0.01	0.19	779.00	776.41	779.00	169.28	0.00	0.22	19.00	3.00	0.00	8.00	33.86	481211.00	0.22	797.47	792.00
3	6	8	15375.00	4945.00	135.15	0	Spot (Block3, Row8, Column6)	8673.15	7955.00	3493.66	0.04	0.40	786.00	799.98	786.00	188.51	0.01	0.24	100.00	100.00	0.00	7169.00	7887.15	4267190.00	41.76	2540.72	2534.00
3	7	8	15669.00	4945.00	151.55	0	Spot (Block3, Row8, Column7)	1854.90	1728.00	640.74	0.03	0.35	778.00	784.93	778.00	172.24	0.00	0.22	96.00	90.00	0.00	950.00	1076.90	1164878.00	6.21	1062.99	1037.00
3	8	8	15973.00	4947.00	147.00	-50	Spot (Block3, Row8, Column8)	918.54	892.00	223.73	0.01	0.24	784.00	805.26	784.00	165.08	0.01	0.20	40.00	19.00	0.00	108.00	134.54	544694.00	0.69	788.74	784.00
4	1	1	18374.00	2852.00	151.20	0	Spot (Block4, Row1, Column1)	27211.04	24021.00	14445.15	0.05	0.53	500.00	534.42	500.00	106.81	0.03	0.20	100.00	100.00	0.32	23521.00	26711.04	17115740.00	249.76	5418.87	4132.00
4	2	1	18695.00	2857.00	115.15	0	Spot (Block4, Row1, Column2)	577.74	591.50	73.71	0.01	0.13	495.00	504.63	495.00	78.79	0.01	0.16	60.00	15.00	0.00	96.50	82.74	202209.00	0.93	559.48	580.00
4	3	1	18953.00	2869.00	132.00	0	Spot (Block4, Row1, Column3)	589.93	601.00	75.65	0.01	0.13	490.00	486.90	490.00	60.52	0.00	0.12	67.00	36.00	0.00	111.00	99.93	275495.00	1.70	530.26	504.50
4	4	1	19292.00	2853.00	128.45	0	Spot (Block4, Row1, Column4)	583.31	598.00	60.13	0.01	0.10	488.00	487.28	488.00	57.96	0.00	0.12	72.00	39.00	0.00	110.00	95.31	257822.00	1.66	542.14	517.00
4	5	1	19565.00	2856.00	104.55	0	Spot (Block4, Row1, Column5)	648.31	649.00	73.33	0.00	0.11	492.00	488.60	492.00	55.61	0.00	0.11	94.00	72.00	0.00	157.00	156.31	184769.00	2.87	572.85	577.50
4	6	1	19879.00	2845.00	149.05	0	Spot (Block4, Row1, Column6)	623.25	605.00	69.84	0.01	0.11	488.00	478.78	488.00	52.43	0.01	0.11	89.00	69.00	0.00	117.00	135.25	375819.00	2.76	540.45	516.00
4	7	1	20180.00	2867.00	152.00	0	Spot (Block4, Row1, Column7)	702.79	687.50	101.78	0.01	0.14	493.00	503.37	493.00	115.82	0.01	0.23	77.00	37.00	0.00	194.50	209.79	448380.00	1.72	560.47	561.00
4	8	1	20474.00	2861.00	146.95	0	Spot (Block4, Row1, Column8)	38580.79	36477.00	12845.95	0.02	0.33	502.00	535.56	502.00	143.51	0.03	0.27	100.00	100.00	2.90	35975.00	38078.79	22608368.00	265.10	9448.35	7277.00
4	1	2	18400.00	3162.00	195.35	0	Spot (Block4, Row2, Column1)	546.82	535.50	79.84	0.01	0.15	497.00	515.48	497.00	84.02	0.02	0.16	41.00	7.00	0.00	38.50	49.82	590563.00	0.37	519.52	493.00
4	2	2	18662.00	3152.00	165.30	0	Spot (Block4, Row2, Column2)	631.69	600.00	96.30	0.02	0.15	491.00	490.00	491.00	62.33	0.00	0.13	81.00	38.00	0.00	109.00	140.69	476292.00	2.27	549.35	522.50
4	3	2	18981.00	3144.00	182.20	0	Spot (Block4, Row2, Column3)	574.19	585.00	93.22	0.01	0.16	494.00	492.22	494.00	58.15	0.00	0.12	53.00	30.00	0.00	91.00	80.19	534572.00	1.41	515.12	494.00
4	4	2	19281.00	3148.00	182.45	0	Spot (Block4, Row2, Column4)	592.21	592.00	89.52	0.00	0.15	493.00	496.52	493.00	56.96	0.00	0.11	68.00	34.00	0.00	99.00	99.21	550162.00	1.68	523.36	503.00
4	5	2	19582.00	3142.00	134.10	0	Spot (Block4, Row2, Column5)	941.29	906.50	330.76	0.02	0.35	494.00	494.77	494.00	58.71	0.00	0.12	100.00	99.00	0.00	412.50	447.29	455586.00	7.61	677.71	681.00
4	6	2	19875.00	3155.00	147.00	-50	Spot (Block4, Row2, Column6)	498.07	494.50	53.02	0.00	0.11	493.00	491.64	493.00	59.92	0.00	0.12	15.00	0.00	0.00	1.50	5.07	292867.00	0.11	477.91	485.00
4	7	2	20173.00	3134.00	139.40	0	Spot (Block4, Row2, Column7)	558.22	572.00	50.98	0.01	0.09	491.00	483.29	491.00	54.52	0.01	0.11	57.00	22.00	0.00	81.00	67.22	293623.00	1.37	524.56	507.00
4	8	2	20475.00	3157.00	147.00	-50	Spot (Block4, Row2, Column8)	504.83	501.00	43.40	0.00	0.09	494.00	496.61	494.00	100.12	0.00	0.20	2.00	0.00	0.00	7.00	10.83	297343.00	0.08	514.40	500.00
4	1	3	18368.00	3435.00	152.90	0	Spot (Block4, Row3, Column1)	612.62	599.00	106.12	0.01	0.17	492.00	494.92	492.00	65.67	0.00	0.13	70.00	35.00	0.00	107.00	120.62	395142.00	1.79	551.59	506.00
4	2	3	18650.00	3422.00	239.05	0	Spot (Block4, Row3, Column2)	527.81	506.00	59.66	0.02	0.11	487.00	483.37	487.00	61.91	0.00	0.13	34.00	7.00	0.00	19.00	40.81	870353.00	0.72	485.00	487.00
4	3	3	18974.00	3452.00	147.00	-50	Spot (Block4, Row3, Column3)	545.94	504.00	99.43	0.03	0.18	494.00	494.16	494.00	60.06	0.00	0.12	44.00	18.00	0.00	10.00	51.94	320467.00	0.86	484.42	486.00
4	4	3	19279.00	3450.00	147.80	0	Spot (Block4, Row3, Column4)	882.08	871.00	196.86	0.01	0.22	497.00	498.80	497.00	54.50	0.00	0.11	99.00	96.00	0.00	374.00	385.08	523957.00	7.03	627.83	610.00
4	5	3	19527.00	3424.00	204.45	0	Spot (Block4, Row3, Column5)	532.94	516.00	51.60	0.01	0.10	499.00	502.97	499.00	56.03	0.00	0.11	32.00	5.00	0.00	17.00	33.94	633130.00	0.53	506.71	503.00
4	6	3	19879.00	3447.00	166.10	0	Spot (Block4, Row3, Column6)	1725.20	1731.00	483.14	0.00	0.28	495.00	497.42	495.00	60.81	0.00	0.12	100.00	100.00	0.00	1236.00	1230.20	1319776.00	20.19	837.93	831.00
4	7	3	20167.00	3453.00	136.20	0	Spot (Block4, Row3, Column7)	634.75	600.00	163.06	0.02	0.26	487.00	479.27	487.00	58.24	0.01	0.12	72.00	47.00	0.00	113.00	147.75	318011.00	2.67	548.15	522.00
4	8	3	20480.00	3466.00	154.15	0	Spot (Block4, Row3, Column8)	1268.79	1210.00	378.53	0.02	0.30	483.00	470.04	483.00	49.35	0.01	0.10	100.00	99.00	0.00	727.00	785.79	831056.00	16.19	701.12	681.00
4	1	4	18371.00	3749.00	150.20	0	Spot (Block4, Row4, Column1)	871.75	836.00	205.18	0.02	0.24	489.00	486.80	489.00	64.72	0.00	0.13	98.00	96.00	0.00	347.00	382.75	539616.00	5.95	621.08	601.00
4	2	4	18677.00	3750.00	178.70	0	Spot (Block4, Row4, Column2)	589.83	594.00	84.66	0.00	0.14	489.00	483.63	489.00	62.22	0.00	0.13	63.00	31.00	0.00	105.00	100.83	528488.00	1.71	524.59	501.00
4	3	4	18970.00	3755.00	104.80	0	Spot (Block4, Row4, Column3)	1578.56	1518.50	410.57	0.02	0.26	493.00	490.87	493.00	63.68	0.00	0.13	100.00	100.00	0.00	1025.50	1085.56	451468.00	17.08	815.87	751.50
4	4	4	19274.00	3753.00	147.00	-50	Spot (Block4, Row4, Column4)	531.15	506.00	64.60	0.02	0.12	496.00	501.64	496.00	188.09	0.00	0.37	0.00	0.00	0.00	10.00	35.15	313379.00	0.16	558.20	581.00
4	5	4	19574.00	3754.00	147.00	-50	Spot (Block4, Row4, Column5)	500.25	499.00	69.59	0.00	0.14	494.00	486.57	494.00	51.35	0.01	0.11	22.00	7.00	0.00	5.00	6.25	294646.00	0.27	471.09	480.00
4	6	4	19877.00	3744.00	127.15	0	Spot (Block4, Row4, Column6)	767.50	764.50	112.63	0.00	0.15	488.00	477.08	488.00	56.31	0.01	0.12	100.00	97.00	0.00	276.50	279.50	331561.00	5.16	581.75	577.00
4	7	4	20174.00	3756.00	147.00	-50	Spot (Block4, Row4, Column7)	510.32	499.00	68.08	0.01	0.13	482.00	476.49	482.00	78.35	0.00	0.16	20.00	5.00	0.00	17.00	28.32	300578.00	0.43	455.86	468.00
4	8	4	20489.00	3786.00	182.65	0	Spot (Block4, Row4, Column8)	515.11	492.00	117.55	0.02	0.23	477.00	465.00	477.00	50.02	0.01	0.11	25.00	16.00	0.00	15.00	38.11	482145.00	1.00	468.00	478.00
4	1	5	18376.00	4049.00	135.10	0	Spot (Block4, Row5, Column1)	691.42	680.00	134.86	0.01	0.20	489.00	486.24	489.00	67.03	0.00	0.14	86.00	59.00	0.00	191.00	202.42	340872.00	3.06	541.87	510.00
4	2	5	18682.00	4054.00	174.15	0	Spot (Block4, Row5, Column2)	1086.64	1073.00	232.27	0.01	0.21	490.00	483.50	490.00	67.26	0.01	0.14	100.00	99.00	0.00	583.00	596.64	919300.00	8.97	685.39	685.00
4	3	5	18975.00	4048.00	157.75	0	Spot (Block4, Row5, Column3)	1033.98	995.00	256.72	0.02	0.25	489.00	481.59	489.00	63.79	0.01	0.13	100.00	99.00	0.00	506.00	544.98	711376.00	8.66	650.49	624.00
4	4	5	19256.00	4045.00	82.30	0	Spot (Block4, Row5, Column4)	1151.14	898.00	641.13	0.11	0.56	491.00	490.78	491.00	190.17	0.00	0.39	95.00	56.00	0.00	407.00	660.14	189938.00	3.47	712.03	703.00
4	5	5	19578.00	4055.00	144.40	0	Spot (Block4, Row5, Column5)	2004.02	1854.50	817.20	0.03	0.41	489.00	476.13	489.00	60.46	0.01	0.13	100.00	100.00	0.00	1365.50	1515.02	1142290.00	25.27	828.73	761.00
4	6	5	19874.00	4055.00	147.00	-50	Spot (Block4, Row5, Column6)	496.52	492.00	58.72	0.00	0.12	482.00	475.13	482.00	82.55	0.01	0.17	15.00	0.00	0.00	10.00	14.52	292448.00	0.26	455.56	476.00
4	7	5	20178.00	4053.00	173.60	0	Spot (Block4, Row5, Column7)	4832.40	4532.00	2124.41	0.03	0.44	477.00	479.84	477.00	98.96	0.00	0.21	100.00	100.00	0.00	4055.00	4355.40	4064046.00	43.98	1415.70	1367.50
4	8	5	20472.00	4068.00	153.65	0	Spot (Block4, Row5, Column8)	724.89	681.00	141.27	0.03	0.19	476.50	470.73	476.50	73.21	0.01	0.16	95.00	67.00	0.00	204.50	248.39	468281.00	3.47	540.55	513.00
4	1	6	18371.00	4343.00	161.10	0	Spot (Block4, Row6, Column1)	1674.29	1591.50	430.34	0.02	0.26	490.00	485.40	490.00	73.49	0.00	0.15	100.00	100.00	0.00	1101.50	1184.29	1195442.00	16.18	850.40	840.00
4	2	6	18674.00	4350.00	158.50	0	Spot (Block4, Row6, Column2)	2102.60	2055.00	481.23	0.01	0.23	484.00	479.30	484.00	77.24	0.00	0.16	100.00	100.00	0.00	1571.00	1618.60	1448694.00	21.02	945.86	902.00
4	3	6	18971.00	4354.00	147.05	0	Spot (Block4, Row6, Column3)	619.78	600.50	97.06	0.01	0.16	478.00	466.54	478.00	62.29	0.01	0.13	74.00	48.00	0.00	122.50	141.78	365671.00	2.46	513.73	499.00
4	4	6	19273.00	4353.00	147.00	-50	Spot (Block4, Row6, Column4)	505.10	489.00	66.72	0.01	0.13	475.00	464.46	475.00	57.99	0.01	0.12	24.00	18.00	0.00	14.00	30.10	296491.00	0.70	470.29	481.00
4	5	6	19571.00	4355.00	97.05	0	Spot (Block4, Row6, Column5)	1135.68	1095.50	198.91	0.02	0.18	463.00	457.34	463.00	54.41	0.01	0.12	100.00	100.00	0.00	632.50	672.68	270293.00	12.47	718.37	679.00
4	6	6	19861.00	4355.00	179.80	0	Spot (Block4, Row6, Column6)	511.18	495.00	82.38	0.01	0.16	443.00	458.66	443.00	65.37	0.02	0.14	32.00	20.00	0.00	52.00	68.18	464148.00	0.80	474.34	487.00
4	7	6	20181.00	4361.00	105.35	0	Spot (Block4, Row6, Column7)	571.25	563.00	85.11	0.01	0.15	469.00	465.00	469.00	71.13	0.00	0.15	53.00	24.00	0.00	94.00	102.25	163378.00	1.49	522.58	501.00
4	8	6	20478.00	4362.00	144.85	0	Spot (Block4, Row6, Column8)	732.02	703.50	101.07	0.02	0.14	474.00	465.54	474.00	69.03	0.01	0.15	98.00	90.00	0.00	229.50	258.02	415787.00	3.86	564.24	564.00
4	1	7	18372.00	4657.00	175.85	0	Spot (Block4, Row7, Column1)	710.77	683.00	155.45	0.02	0.22	477.00	466.54	477.00	65.56	0.01	0.14	88.00	67.00	0.00	206.00	233.77	618371.00	3.73	528.34	513.50
4	2	7	18663.00	4654.00	253.65	0	Spot (Block4, Row7, Column2)	511.07	492.00	83.15	0.02	0.16	455.00	460.65	455.00	68.70	0.01	0.15	27.00	20.00	0.00	37.00	56.07	951100.00	0.73	460.52	474.00
4	3	7	18975.00	4662.00	189.90	0	Spot (Block4, Row7, Column3)	518.27	502.00	55.22	0.01	0.11	473.00	463.67	473.00	58.32	0.01	0.13	28.00	15.00	0.00	29.00	45.27	525012.00	0.94	487.57	492.00
4	4	7	19281.00	4662.00	155.35	0	Spot (Block4, Row7, Column4)	528.29	508.50	53.71	0.02	0.10	456.00	457.36	456.00	57.71	0.00	0.13	44.00	30.00	0.00	52.50	72.29	349731.00	1.23	492.51	493.00
4	5	7	19579.00	4665.00	144.35	0	Spot (Block4, Row7, Column5)	532.24	502.50	65.08	0.02	0.12	443.00	458.29	443.00	67.07	0.01	0.15	42.00	31.00	0.00	59.50	89.24	301246.00	1.10	489.38	491.00
4	6	7	19870.00	4654.00	163.65	0	Spot (Block4, Row7, Column6)	3111.34	3054.00	1031.41	0.01	0.33	472.00	472.41	472.00	80.59	0.00	0.17	100.00	100.00	0.00	2582.00	2639.34	2324171.00	32.75	1090.68	1065.50
4	7	7	20173.00	4655.00	103.10	0	Spot (Block4, Row7, Column7)	639.18	630.00	70.83	0.01	0.11	475.00	467.32	475.00	69.06	0.01	0.15	93.00	56.00	0.00	155.00	164.18	173857.00	2.49	541.59	520.00
4	8	7	20472.00	4669.00	149.10	0	Spot (Block4, Row7, Column8)	2429.29	2331.00	719.09	0.02	0.30	479.00	470.58	479.00	72.23	0.01	0.15	100.00	100.00	0.00	1852.00	1950.29	1481867.00	27.12	1218.28	1247.00
4	1	8	18374.00	4957.00	149.10	0	Spot (Block4, Row8, Column1)	717.38	710.00	115.43	0.00	0.16	489.00	481.66	489.00	67.02	0.01	0.14	95.00	69.00	0.00	221.00	228.38	436167.00	3.52	574.49	579.50
4	2	8	18674.00	4942.00	194.25	0	Spot (Block4, Row8, Column2)	546.48	508.50	82.99	0.03	0.15	485.00	476.58	485.00	69.16	0.01	0.15	43.00	14.00	0.00	23.50	61.48	582553.00	1.01	513.53	492.00
4	3	8	18961.00	4965.00	117.65	0	Spot (Block4, Row8, Column3)	556.95	573.00	88.28	0.01	0.16	483.00	471.49	483.00	59.70	0.01	0.13	53.00	24.00	0.00	90.00	73.95	201617.00	1.43	513.47	496.50
4	4	8	19267.00	4951.00	107.35	0	Spot (Block4, Row8, Column4)	2493.13	2367.50	515.34	0.02	0.21	459.00	458.86	459.00	62.94	0.00	0.14	100.00	100.00	0.00	1908.50	2034.13	747938.00	32.32	1030.59	879.00
4	5	8	19571.00	4926.00	219.45	0	Spot (Block4, Row8, Column5)	498.82	498.00	55.61	0.00	0.11	437.00	456.45	437.00	67.78	0.02	0.15	41.00	8.00	0.00	61.00	61.82	686872.00	0.63	457.90	465.00
4	6	8	19879.00	4957.00	119.45	0	Spot (Block4, Row8, Column6)	3525.89	3498.50	1066.61	0.00	0.30	469.00	469.25	469.00	80.97	0.00	0.17	100.00	100.00	0.00	3029.50	3056.89	1318683.00	37.75	1234.54	1160.00
4	7	8	20167.00	4959.00	190.05	0	Spot (Block4, Row8, Column7)	543.61	515.00	81.77	0.02	0.15	446.00	455.53	446.00	60.58	0.01	0.13	55.00	40.00	0.00	69.00	97.61	555574.00	1.45	478.48	488.50
4	8	8	20485.00	4978.00	124.35	0	Spot (Block4, Row8, Column8)	638.25	591.50	171.47	0.03	0.27	478.00	466.60	478.00	57.14	0.01	0.12	59.00	49.00	0.00	113.50	160.25	262959.00	3.00	540.76	501.50
5	1	1	4859.00	7316.00	147.55	0	Spot (Block5, Row1, Column1)	31953.87	28910.50	16217.89	0.04	0.51	787.00	805.33	787.00	147.99	0.01	0.18	100.00	100.00	1.18	28123.50	31166.87	18980600.00	210.48	7239.85	5735.00
5	2	1	5151.00	7318.00	157.75	0	Spot (Block5, Row1, Column2)	1343.53	1314.00	270.10	0.01	0.20	779.00	776.28	779.00	100.38	0.00	0.13	98.00	93.00	0.00	535.00	564.53	924347.00	5.65	951.74	911.00
5	3	1	5467.00	7321.00	162.40	0	Spot (Block5, Row1, Column3)	1284.66	1228.00	305.41	0.02	0.24	779.00	768.49	779.00	90.61	0.01	0.12	97.00	83.00	0.00	449.00	505.66	937802.00	5.70	909.80	906.00
5	4	1	5757.00	7321.00	146.20	0	Spot (Block5, Row1, Column4)	1106.53	1058.50	213.73	0.02	0.19	785.00	780.05	785.00	98.15	0.00	0.13	89.00	61.00	0.00	273.50	321.53	646211.00	3.33	873.68	878.00
5	5	1	6049.00	7320.00	104.15	0	Spot (Block5, Row1, Column5)	1717.18	1638.50	398.06	0.02	0.23	792.00	827.80	792.00	414.27	0.02	0.50	97.00	50.00	0.00	846.50	925.18	487680.00	2.15	1061.49	1054.00
5	6	1	6358.00	7314.00	134.55	0	Spot (Block5, Row1, Column6)	1309.13	1257.00	236.87	0.02	0.18	793.00	838.81	793.00	421.56	0.02	0.50	57.00	11.00	0.00	464.00	516.13	637548.00	1.12	1027.85	1020.00
5	7	1	6658.00	7324.00	138.25	0	Spot (Block5, Row1, Column7)	3190.75	2990.50	1086.24	0.03	0.34	796.00	847.14	796.00	281.91	0.03	0.33	100.00	100.00	0.00	2194.50	2394.75	1646425.00	8.31	1599.73	1470.00
5	8	1	6958.00	7325.00	147.70	0	Spot (Block5, Row1, Column8)	40584.20	37614.00	13452.30	0.03	0.33	793.00	838.20	793.00	197.21	0.02	0.24	100.00	100.00	6.53	36821.00	39791.20	24228792.00	201.54	10108.68	8616.50
5	1	2	4858.00	7615.00	147.00	-50	Spot (Block5, Row2, Column1)	851.43	821.00	96.69	0.02	0.11	780.00	778.50	780.00	111.89	0.00	0.14	33.00	10.00	0.00	41.00	71.43	502346.00	0.65	861.80	881.00
5	2	2	5157.00	7619.00	164.40	0	Spot (Block5, Row2, Column2)	1418.79	1389.50	354.64	0.01	0.25	731.00	755.67	731.00	86.08	0.01	0.11	100.00	99.00	0.00	658.50	687.79	1061257.00	7.70	939.29	927.50
5	3	2	5464.00	7607.00	208.55	0	Spot (Block5, Row2, Column3)	858.81	818.50	101.68	0.02	0.12	732.00	754.72	732.00	84.18	0.01	0.11	50.00	22.00	0.00	86.50	126.81	1063211.00	1.24	811.74	800.00
5	4	2	5758.00	7619.00	172.00	0	Spot (Block5, Row2, Column4)	1334.67	1322.00	243.73	0.00	0.18	782.00	772.40	782.00	99.38	0.01	0.13	99.00	93.00	0.00	540.00	552.67	1103768.00	5.66	951.30	922.50
5	5	2	6065.00	7620.00	126.80	0	Spot (Block5, Row2, Column5)	1724.52	1689.00	324.64	0.01	0.19	786.00	789.43	786.00	118.46	0.00	0.15	100.00	99.00	0.00	903.00	938.52	739821.00	7.89	1102.03	1028.00
5	6	2	6358.00	7621.00	147.00	-50	Spot (Block5, Row2, Column6)	824.08	788.00	130.80	0.02	0.16	786.00	802.86	786.00	150.39	0.01	0.19	16.00	5.00	0.00	2.00	38.08	483736.00	0.14	782.03	784.00
5	7	2	6655.00	7616.00	154.65	0	Spot (Block5, Row2, Column7)	1234.13	1196.00	265.98	0.01	0.22	788.00	797.52	788.00	113.72	0.01	0.14	93.00	80.00	0.00	408.00	446.13	813294.00	3.84	955.96	944.00
5	8	2	6958.00	7623.00	147.00	-50	Spot (Block5, Row2, Column8)	886.29	891.00	145.90	0.00	0.16	790.00	819.39	790.00	161.22	0.02	0.20	32.00	7.00	0.00	101.00	96.29	520255.00	0.42	820.47	779.00
5	1	3	4852.00	7916.00	114.60	0	Spot (Block5, Row3, Column1)	1524.89	1451.50	389.05	0.02	0.26	770.00	762.66	770.00	84.94	0.00	0.11	100.00	100.00	0.00	681.50	754.89	521512.00	8.97	1026.03	1027.00
5	2	3	5141.00	7922.00	212.40	0	Spot (Block5, Row3, Column2)	839.76	804.00	111.97	0.02	0.13	717.00	749.08	717.00	89.97	0.02	0.12	48.00	28.00	0.00	87.00	122.76	1077415.00	1.01	779.39	787.00
5	3	3	5452.00	7915.00	149.20	0	Spot (Block5, Row3, Column3)	882.61	886.00	108.95	0.00	0.12	725.00	755.26	725.00	93.24	0.02	0.12	62.00	26.00	0.00	161.00	157.61	538394.00	1.37	798.54	798.00
5	4	3	5759.00	7920.00	156.60	0	Spot (Block5, Row3, Column4)	1743.63	1619.00	570.17	0.03	0.33	782.00	780.57	782.00	105.77	0.00	0.14	99.00	97.00	0.00	837.00	961.63	1173461.00	9.11	964.80	937.00
5	5	3	6064.00	7913.00	79.80	0	Spot (Block5, Row3, Column5)	1200.74	1216.00	179.81	0.01	0.15	792.00	817.61	792.00	150.69	0.01	0.18	91.00	73.00	0.00	424.00	408.74	186114.00	2.54	983.23	952.50
5	6	3	6356.00	7916.00	170.75	0	Spot (Block5, Row3, Column6)	8703.01	8752.00	3152.86	0.00	0.36	789.00	818.22	789.00	180.67	0.02	0.22	100.00	100.00	0.00	7963.00	7914.01	7058145.00	43.64	2763.53	2823.00
5	7	3	6659.00	7924.00	147.15	0	Spot (Block5, Row3, Column7)	1792.86	1701.00	584.81	0.02	0.33	785.00	800.74	785.00	152.14	0.01	0.19	99.00	92.00	0.00	916.00	1007.86	1059583.00	6.52	1057.05	1052.00
5	8	3	6963.00	7925.00	160.75	0	Spot (Block5, Row3, Column8)	1825.76	1767.00	457.74	0.01	0.25	786.00	800.06	786.00	127.92	0.01	0.16	100.00	99.00	0.00	981.00	1039.76	1303595.00	8.02	1110.01	1124.00
5	1	4	4859.00	8213.00	148.60	0	Spot (Block5, Row4, Column1)	1770.11	1580.50	591.27	0.05	0.33	746.00	758.75	746.00	80.37	0.01	0.11	100.00	100.00	0.00	834.50	1024.11	1065607.00	12.58	999.81	950.00
5	2	4	5156.00	8226.00	137.55	0	Spot (Block5, Row4, Column2)	1052.80	1023.00	133.58	0.01	0.13	755.00	760.89	755.00	86.55	0.00	0.11	97.00	80.00	0.00	268.00	297.80	537980.00	3.37	892.36	882.00
5	3	4	5453.00	8222.00	101.05	0	Spot (Block5, Row4, Column3)	5485.08	5414.50	1467.87	0.01	0.27	776.00	773.24	776.00	101.86	0.00	0.13	100.00	100.00	0.00	4638.50	4709.08	1437092.00	46.26	2195.79	2035.00
5	4	4	5783.00	8222.00	136.80	0	Spot (Block5, Row4, Column4)	882.81	894.00	104.08	0.01	0.12	782.00	787.32	782.00	104.98	0.00	0.13	52.00	19.00	0.00	112.00	100.81	447585.00	0.91	845.46	826.00
5	5	4	6057.00	8220.00	147.00	-50	Spot (Block5, Row4, Column5)	857.20	821.50	126.28	0.02	0.15	786.00	791.57	786.00	109.11	0.00	0.14	41.00	17.00	0.00	35.50	71.20	504032.00	0.60	795.79	780.00
5	6	4	6363.00	8226.00	171.60	0	Spot (Block5, Row4, Column6)	2165.46	2119.00	556.19	0.01	0.26	781.00	787.19	781.00	136.58	0.00	0.17	100.00	100.00	0.00	1338.00	1384.46	1775675.00	10.09	1184.05	1148.00
5	7	4	6654.00	8212.00	105.10	0	Spot (Block5, Row4, Column7)	1142.47	1165.00	178.21	0.01	0.16	778.00	782.72	778.00	116.97	0.00	0.15	93.00	70.00	0.00	387.00	364.47	323320.00	3.08	879.80	840.00
5	8	4	6958.00	8225.00	194.40	0	Spot (Block5, Row4, Column8)	1026.81	1005.00	193.94	0.01	0.19	781.00	789.95	781.00	126.00	0.00	0.16	68.00	41.00	0.00	224.00	245.81	1098687.00	1.88	852.09	853.00
5	1	5	4857.00	8519.00	126.80	0	Spot (Block5, Row5, Column1)	2241.08	2179.00	467.25	0.01	0.21	778.00	779.24	778.00	107.11	0.00	0.14	100.00	100.00	0.00	1401.00	1463.08	963663.00	13.65	1262.31	1182.00
5	2	5	5158.00	8520.00	158.55	0	Spot (Block5, Row5, Column2)	1528.79	1500.00	247.07	0.01	0.16	757.00	764.64	757.00	89.97	0.00	0.12	100.00	99.00	0.00	743.00	771.79	1057921.00	8.49	992.00	983.00
5	3	5	5455.00	8517.00	160.70	0	Spot (Block5, Row5, Column3)	2322.54	2234.00	841.70	0.02	0.36	773.00	774.55	773.00	102.73	0.00	0.13	100.00	99.00	0.00	1461.00	1549.54	1653648.00	15.07	1129.89	1137.50
5	4	5	5759.00	8519.00	188.10	0	Spot (Block5, Row5, Column4)	1068.83	994.00	239.55	0.03	0.22	785.00	785.99	785.00	111.60	0.00	0.14	82.00	46.00	0.00	209.00	283.83	1059210.00	2.53	858.70	876.00
5	5	5	6060.00	8521.00	141.75	0	Spot (Block5, Row5, Column5)	12167.14	11186.50	6691.46	0.04	0.55	784.00	786.21	784.00	116.96	0.00	0.15	100.00	100.00	0.00	10402.50	11383.14	6643257.00	97.30	3429.20	2635.00
5	6	5	6356.00	8521.00	147.00	-50	Spot (Block5, Row5, Column6)	859.66	862.00	146.99	0.00	0.17	783.00	785.63	783.00	117.85	0.00	0.15	33.00	16.00	0.00	79.00	76.66	508057.00	0.63	783.66	789.00
5	7	5	6655.00	8520.00	182.85	0	Spot (Block5, Row5, Column7)	2872.22	2804.00	1084.69	0.01	0.38	785.00	796.22	785.00	128.15	0.01	0.16	100.00	100.00	0.00	2019.00	2087.22	2708505.00	16.20	1343.40	1327.50
5	8	5	6956.00	8525.00	154.65	0	Spot (Block5, Row5, Column8)	2225.60	1842.50	1004.68	0.08	0.45	784.00	793.13	784.00	131.76	0.01	0.17	100.00	97.00	0.00	1058.50	1441.60	1459994.00	10.87	1093.18	1092.00
5	1	6	4851.00	8812.00	171.70	0	Spot (Block5, Row6, Column1)	6741.72	6689.00	2443.14	0.00	0.36	791.00	804.77	791.00	134.82	0.01	0.17	100.00	100.00	0.00	5898.00	5950.72	5534956.00	44.04	2324.24	2271.50
5	2	6	5154.00	8820.00	192.25	0	Spot (Block5, Row6, Column2)	1962.98	1879.00	537.11	0.02	0.27	777.00	780.06	777.00	118.95	0.00	0.15	99.00	99.00	0.00	1102.00	1185.98	2055241.00	9.94	1148.48	1159.00
5	3	6	5452.00	8815.00	144.10	0	Spot (Block5, Row6, Column3)	1841.85	1781.00	389.98	0.01	0.21	760.00	764.12	760.00	98.19	0.00	0.13	100.00	100.00	0.00	1021.00	1081.85	1036961.00	10.98	1115.89	1082.50
5	4	6	5756.00	8819.00	147.00	-50	Spot (Block5, Row6, Column4)	881.34	848.50	143.37	0.02	0.16	776.00	768.36	776.00	104.10	0.00	0.14	42.00	28.00	0.00	72.50	105.34	519991.00	1.09	783.32	774.00
5	5	6	6054.00	8820.00	92.45	0	Spot (Block5, Row6, Column5)	9640.23	9414.00	1775.75	0.01	0.18	786.00	781.45	786.00	115.40	0.00	0.15	100.00	100.00	0.00	8628.00	8854.23	2091930.00	76.77	3698.19	3158.00
5	6	6	6346.00	8826.00	198.70	0	Spot (Block5, Row6, Column6)	959.82	909.00	172.18	0.02	0.18	784.00	779.33	784.00	112.71	0.00	0.14	55.00	30.00	0.00	125.00	175.82	1075956.00	1.60	834.33	803.00
5	7	6	6648.00	8818.00	90.35	0	Spot (Block5, Row6, Column7)	1844.36	1910.50	342.10	0.02	0.19	784.00	790.04	784.00	126.27	0.00	0.16	100.00	99.00	0.00	1126.50	1060.36	376249.00	8.35	1168.40	1128.00
5	8	6	6957.00	8828.00	151.20	0	Spot (Block5, Row6, Column8)	2503.98	2256.50	1128.55	0.05	0.45	781.00	784.97	781.00	120.46	0.00	0.15	100.00	99.00	0.00	1475.50	1722.98	1567493.00	14.27	1154.95	1087.50
5	1	7	4854.00	9126.00	202.40	0	Spot (Block5, Row7, Column1)	1261.20	1191.00	417.78	0.02	0.33	771.00	768.97	771.00	106.66	0.00	0.14	95.00	82.00	0.00	420.00	490.20	1466771.00	4.62	958.05	892.50
5	2	7	5162.00	9125.00	225.60	0	Spot (Block5, Row7, Column2)	838.90	810.00	102.24	0.02	0.12	720.00	753.66	720.00	94.23	0.02	0.13	47.00	21.00	0.00	90.00	118.90	1227308.00	0.90	778.28	787.00
5	3	7	5460.00	9108.00	171.10	0	Spot (Block5, Row7, Column3)	877.67	887.00	144.05	0.00	0.16	715.00	745.75	715.00	89.49	0.02	0.12	59.00	46.00	0.00	172.00	162.67	715305.00	1.47	789.19	779.00
5	4	7	5745.00	9132.00	204.35	0	Spot (Block5, Row7, Column4)	854.23	822.50	120.25	0.02	0.14	771.00	757.92	771.00	102.53	0.01	0.14	44.00	19.00	0.00	51.50	83.23	1013120.00	0.94	786.08	784.00
5	5	7	6063.00	9115.00	111.30	0	Spot (Block5, Row7, Column5)	1112.45	1102.00	174.71	0.00	0.16	789.00	780.53	789.00	114.08	0.00	0.15	85.00	60.00	0.00	313.00	323.45	357098.00	2.91	941.63	927.00
5	6	7	6354.00	9116.00	182.30	0	Spot (Block5, Row7, Column6)	2220.19	2215.00	697.63	0.00	0.31	788.00	799.03	788.00	184.88	0.01	0.23	100.00	96.00	0.00	1427.00	1432.19	2069216.00	7.69	1152.31	1151.00
5	7	7	6655.00	9118.00	99.40	0	Spot (Block5, Row7, Column7)	2465.96	2410.00	506.69	0.01	0.21	785.00	784.36	785.00	115.22	0.00	0.15	100.00	100.00	0.00	1625.00	1680.96	618957.00	14.59	1371.33	1260.50
5	8	7	6955.00	9124.00	147.00	-50	Spot (Block5, Row7, Column8)	871.49	800.00	204.63	0.04	0.23	783.00	791.44	783.00	118.81	0.00	0.15	35.00	17.00	0.00	17.00	88.49	513307.00	0.67	817.49	789.00
5	1	8	4861.00	9414.00	122.70	0	Spot (Block5, Row8, Column1)	1186.37	1139.00	203.70	0.02	0.17	713.00	741.15	713.00	84.03	0.02	0.11	99.00	97.00	0.00	426.00	473.37	474549.00	5.30	865.56	875.00
5	2	8	5157.00	9421.00	218.20	0	Spot (Block5, Row8, Column2)	913.75	885.00	153.05	0.01	0.17	705.00	735.43	705.00	88.80	0.02	0.12	78.00	51.00	0.00	180.00	208.75	1248183.00	2.01	770.41	777.00
5	3	8	5447.00	9414.00	105.95	0	Spot (Block5, Row8, Column3)	1162.04	1173.00	204.39	0.00	0.18	709.00	743.55	709.00	95.69	0.02	0.13	98.00	95.00	0.00	464.00	453.04	331182.00	4.37	886.98	901.00
5	4	8	5749.00	9413.00	99.50	0	Spot (Block5, Row8, Column4)	2812.68	2600.50	1386.73	0.03	0.49	764.00	756.84	764.00	104.49	0.00	0.14	100.00	100.00	0.00	1836.50	2048.68	708795.00	19.68	1392.35	1248.50
5	5	8	6055.00	9420.00	147.00	-50	Spot (Block5, Row8, Column5)	849.13	802.00	137.98	0.02	0.16	779.00	781.60	779.00	187.50	0.00	0.24	22.00	0.00	0.00	23.00	70.13	499291.00	0.36	780.54	788.50
5	6	8	6358.00	9419.00	134.35	0	Spot (Block5, Row8, Column6)	15963.21	15066.50	7514.29	0.03	0.47	785.00	813.59	785.00	244.51	0.02	0.30	100.00	100.00	0.00	14281.50	15178.21	7790047.00	61.96	3854.48	3757.00
5	7	8	6658.00	9419.00	172.85	0	Spot (Block5, Row8, Column7)	1169.41	1136.00	258.71	0.01	0.22	783.00	792.41	783.00	180.16	0.01	0.23	76.00	48.00	0.00	353.00	386.41	976461.00	2.09	874.17	832.50
5	8	8	6961.00	9417.00	106.95	0	Spot (Block5, Row8, Column8)	1191.21	1160.50	253.59	0.01	0.21	783.00	794.14	783.00	169.47	0.01	0.21	87.00	51.00	0.00	377.50	408.21	350216.00	2.34	910.54	906.00
6	1	1	9360.00	7329.00	147.85	0	Spot (Block6, Row1, Column1)	31098.90	27813.00	15766.96	0.05	0.51	789.00	814.40	789.00	171.77	0.01	0.21	100.00	100.00	1.85	27024.00	30309.90	18503852.00	176.31	6954.17	5614.00
6	2	1	9656.00	7326.00	156.50	0	Spot (Block6, Row1, Column2)	1155.37	1174.50	204.92	0.01	0.18	781.00	793.16	781.00	142.46	0.01	0.18	85.00	64.00	0.00	393.50	374.37	778718.00	2.54	893.14	884.00
6	3	1	9966.00	7338.00	168.20	0	Spot (Block6, Row1, Column3)	1456.05	1286.00	528.54	0.05	0.36	778.00	783.73	778.00	125.35	0.00	0.16	94.00	77.00	0.00	508.00	678.05	1145908.00	5.36	900.62	889.00
6	4	1	10267.00	7328.00	138.55	0	Spot (Block6, Row1, Column4)	1230.19	1199.00	258.56	0.01	0.21	791.00	815.43	791.00	125.75	0.01	0.15	94.00	69.00	0.00	408.00	439.19	637238.00	3.30	937.18	913.00
6	5	1	10567.00	7327.00	102.05	0	Spot (Block6, Row1, Column5)	2145.02	2067.00	645.41	0.02	0.30	798.00	839.32	798.00	139.64	0.02	0.17	100.00	100.00	0.00	1269.00	1347.02	561994.00	9.35	1232.06	1198.00
6	6	1	10860.00	7331.00	127.25	0	Spot (Block6, Row1, Column6)	2564.96	2435.00	691.59	0.02	0.27	805.00	856.85	805.00	149.80	0.03	0.17	100.00	99.00	0.00	1630.00	1759.96	1105498.00	11.40	1326.04	1292.00
6	7	1	11161.00	7334.00	136.05	0	Spot (Block6, Row1, Column7)	4049.02	3769.50	1376.76	0.03	0.34	879.00	901.69	879.00	207.95	0.01	0.23	100.00	100.00	0.00	2890.50	3170.02	2024510.00	15.14	1663.10	1535.00
6	8	1	11462.00	7340.00	144.20	0	Spot (Block6, Row1, Column8)	46284.11	46148.00	14793.14	0.00	0.32	888.00	936.03	888.00	231.12	0.02	0.25	100.00	100.00	20.18	45260.00	45396.11	26150628.00	196.21	11396.10	8586.00
6	1	2	9365.00	7630.00	164.80	0	Spot (Block6, Row2, Column1)	894.48	888.00	150.84	0.00	0.17	776.00	776.69	776.00	140.70	0.00	0.18	37.00	15.00	0.00	112.00	118.48	671755.00	0.84	814.99	784.50
6	2	2	9664.00	7630.00	153.60	0	Spot (Block6, Row2, Column2)	1719.67	1619.00	413.44	0.03	0.24	767.00	768.06	767.00	122.07	0.00	0.16	100.00	99.00	0.00	852.00	952.67	1129821.00	7.80	1036.79	1019.50
6	3	2	9964.00	7627.00	188.00	0	Spot (Block6, Row2, Column3)	1002.36	993.50	193.37	0.00	0.19	776.00	780.13	776.00	126.18	0.00	0.16	61.00	41.00	0.00	217.50	226.36	996346.00	1.76	858.80	856.00
6	4	2	10265.00	7631.00	169.95	0	Spot (Block6, Row2, Column4)	1659.48	1572.00	423.93	0.02	0.26	785.00	811.52	785.00	136.99	0.01	0.17	99.00	97.00	0.00	787.00	874.48	1330906.00	6.19	1024.13	1030.00
6	5	2	10561.00	7632.00	153.90	0	Spot (Block6, Row2, Column5)	1371.30	1352.50	238.76	0.01	0.17	791.00	828.10	791.00	135.01	0.02	0.16	98.00	93.00	0.00	561.50	580.30	891345.00	4.02	1018.28	1013.00
6	6	2	10862.00	7633.00	147.00	-50	Spot (Block6, Row2, Column6)	918.75	907.00	156.71	0.01	0.17	796.00	841.35	796.00	147.35	0.02	0.18	43.00	12.00	0.00	111.00	122.75	542979.00	0.53	806.89	791.00
6	7	2	11160.00	7635.00	152.70	0	Spot (Block6, Row2, Column7)	1386.44	1305.00	329.06	0.03	0.24	813.00	855.35	813.00	148.67	0.02	0.17	96.00	78.00	0.00	492.00	573.44	888708.00	3.57	1022.77	1023.00
6	8	2	11462.00	7636.00	147.00	-50	Spot (Block6, Row2, Column8)	978.91	939.00	189.54	0.02	0.19	885.00	913.09	885.00	215.39	0.01	0.24	26.00	6.00	0.00	54.00	93.91	578534.00	0.31	981.17	963.50
6	1	3	9361.00	7924.00	104.00	0	Spot (Block6, Row3, Column1)	1901.14	1900.50	457.71	0.00	0.24	714.00	752.46	714.00	114.44	0.02	0.15	100.00	100.00	0.00	1186.50	1187.14	532320.00	10.04	1120.81	1089.50
6	2	3	9662.00	7934.00	220.05	0	Spot (Block6, Row3, Column2)	881.53	890.00	149.17	0.00	0.17	776.00	775.41	776.00	128.75	0.00	0.17	40.00	13.00	0.00	114.00	105.53	1221802.00	0.82	781.91	779.50
6	3	3	9966.00	7927.00	140.30	0	Spot (Block6, Row3, Column3)	984.90	954.00	191.81	0.01	0.19	787.00	802.50	787.00	139.97	0.01	0.17	51.00	33.00	0.00	167.00	197.90	526921.00	1.30	881.25	879.00
6	4	3	10261.00	7934.00	153.30	0	Spot (Block6, Row3, Column4)	2404.03	2166.00	975.79	0.05	0.41	790.00	824.94	790.00	144.10	0.02	0.17	99.00	99.00	0.00	1376.00	1614.03	1555409.00	10.96	1171.30	1161.00
6	5	3	10561.00	7932.00	147.00	-50	Spot (Block6, Row3, Column5)	929.86	896.00	222.13	0.02	0.24	796.00	836.27	796.00	141.81	0.02	0.17	41.00	16.00	0.00	100.00	133.86	552339.00	0.66	826.54	804.50
6	6	3	10864.00	7929.00	133.15	0	Spot (Block6, Row3, Column6)	2941.65	2852.00	876.22	0.01	0.30	792.00	834.99	792.00	152.20	0.02	0.18	100.00	100.00	0.00	2060.00	2149.65	1420818.00	13.84	1465.59	1444.50
6	7	3	11162.00	7937.00	155.05	0	Spot (Block6, Row3, Column7)	2021.06	1741.50	789.77	0.06	0.39	804.00	854.51	804.00	161.75	0.03	0.19	99.00	91.00	0.00	937.50	1217.06	1313691.00	7.21	1115.54	1109.50
6	8	3	11463.00	7946.00	154.40	0	Spot (Block6, Row3, Column8)	7176.90	6688.00	3092.26	0.03	0.43	881.00	894.95	881.00	186.85	0.01	0.21	100.00	100.00	0.00	5807.00	6295.90	4708047.00	33.62	2562.84	2139.00
6	1	4	9358.00	8228.00	151.95	0	Spot (Block6, Row4, Column1)	2061.38	1919.00	764.25	0.03	0.37	768.50	763.21	768.50	121.76	0.00	0.16	100.00	100.00	0.00	1150.50	1292.88	1306914.00	10.66	1097.93	1076.00
6	2	4	9665.00	8237.00	132.95	0	Spot (Block6, Row4, Column2)	1219.51	1192.50	237.33	0.01	0.19	788.00	790.51	788.00	131.51	0.00	0.17	92.00	71.00	0.00	404.50	431.51	575608.00	3.26	923.88	918.00
6	3	4	9963.00	8225.00	104.10	0	Spot (Block6, Row4, Column3)	6136.71	5839.50	1811.61	0.02	0.30	795.50	821.99	795.50	136.11	0.01	0.17	100.00	100.00	0.00	5044.00	5341.21	1693733.00	39.05	2252.46	1990.00
6	4	4	10268.00	8235.00	174.35	0	Spot (Block6, Row4, Column4)	1003.26	987.00	187.39	0.01	0.19	792.00	828.83	792.00	134.37	0.02	0.16	58.00	37.00	0.00	195.00	211.26	855784.00	1.30	924.85	902.50
6	5	4	10561.00	8232.00	147.00	-50	Spot (Block6, Row4, Column5)	875.61	859.00	164.59	0.01	0.19	795.00	839.20	795.00	147.63	0.02	0.18	30.00	12.00	0.00	64.00	80.61	516612.00	0.25	840.19	792.00
6	6	4	10866.00	8227.00	190.95	0	Spot (Block6, Row4, Column6)	1387.72	1337.00	252.39	0.02	0.18	798.00	840.45	798.00	142.97	0.02	0.17	98.00	93.00	0.00	539.00	589.72	1429349.00	3.83	999.79	975.00
6	7	4	11161.00	8227.00	111.85	0	Spot (Block6, Row4, Column7)	1375.28	1304.00	276.14	0.02	0.20	805.00	861.00	805.00	189.45	0.03	0.22	97.00	78.00	0.00	499.00	570.28	449718.00	2.71	1027.42	1047.00
6	8	4	11456.00	8241.00	179.40	0	Spot (Block6, Row4, Column8)	1289.44	1252.00	320.41	0.01	0.25	864.00	866.43	864.00	148.17	0.00	0.17	78.00	59.00	0.00	388.00	425.44	1161785.00	2.85	965.85	999.00
6	1	5	9360.00	8536.00	119.10	0	Spot (Block6, Row5, Column1)	1468.08	1465.00	310.21	0.00	0.21	723.00	759.93	723.00	123.71	0.02	0.16	100.00	98.00	0.00	742.00	745.08	543189.00	5.72	1016.33	996.50
6	2	5	9662.00	8531.00	145.60	0	Spot (Block6, Row5, Column2)	5390.03	5287.00	1401.67	0.01	0.26	790.00	810.00	790.00	159.22	0.01	0.20	100.00	100.00	0.00	4497.00	4600.03	3104660.00	28.77	2045.86	1884.00
6	3	5	9958.00	8528.00	152.65	0	Spot (Block6, Row5, Column3)	3990.34	3565.00	1664.87	0.05	0.42	802.00	830.86	802.00	141.65	0.02	0.17	100.00	100.00	0.00	2763.00	3188.34	2533868.00	22.30	1560.77	1481.00
6	4	5	10259.00	8539.00	156.80	0	Spot (Block6, Row5, Column4)	1573.02	1478.00	479.63	0.03	0.30	806.00	847.62	806.00	148.14	0.02	0.17	97.00	86.00	0.00	672.00	767.02	1058643.00	4.90	1017.96	1007.50
6	5	5	10563.00	8535.00	144.20	0	Spot (Block6, Row5, Column5)	11829.73	11086.00	6507.58	0.03	0.55	806.00	863.33	806.00	158.10	0.03	0.18	100.00	100.00	0.00	10280.00	11023.73	6731114.00	69.36	2849.63	2189.00
6	6	5	10860.00	8529.00	159.15	0	Spot (Block6, Row5, Column6)	1255.00	1181.50	267.44	0.03	0.21	808.00	876.04	808.00	206.04	0.04	0.24	81.00	43.00	0.00	373.50	447.00	873480.00	1.84	980.28	1003.50
6	7	5	11161.00	8532.00	176.25	0	Spot (Block6, Row5, Column7)	10834.19	10057.00	5417.02	0.03	0.50	861.00	900.65	861.00	246.11	0.02	0.27	100.00	100.00	0.00	9196.00	9973.19	9414909.00	40.36	2981.33	3017.00
6	8	5	11461.00	8539.00	149.15	0	Spot (Block6, Row5, Column8)	3350.14	2970.50	1718.23	0.05	0.51	864.00	882.70	864.00	196.76	0.01	0.22	100.00	95.00	0.00	2106.50	2486.14	2043584.00	12.54	1395.84	1303.00
6	1	6	9355.00	8823.00	158.80	0	Spot (Block6, Row6, Column1)	2124.97	2071.50	550.63	0.01	0.26	703.00	752.19	703.00	146.22	0.03	0.19	100.00	100.00	0.00	1368.50	1421.97	1474729.00	9.39	1181.10	1149.00
6	2	6	9658.00	8828.00	184.05	0	Spot (Block6, Row6, Column2)	5357.85	5179.00	2034.45	0.01	0.38	786.00	805.04	786.00	177.34	0.01	0.22	100.00	100.00	0.00	4393.00	4571.85	5089959.00	25.67	1959.93	1860.00
6	3	6	9951.00	8829.00	138.70	0	Spot (Block6, Row6, Column3)	2682.85	2528.00	942.07	0.03	0.35	793.00	814.18	793.00	157.17	0.01	0.19	100.00	100.00	0.00	1735.00	1889.85	1392397.00	11.89	1302.99	1209.00
6	4	6	10263.00	8835.00	142.30	0	Spot (Block6, Row6, Column4)	1057.71	1014.00	195.57	0.02	0.18	803.00	841.56	803.00	150.61	0.02	0.18	68.00	39.00	0.00	211.00	254.71	582799.00	1.44	892.07	884.00
6	5	6	10561.00	8835.00	92.80	0	Spot (Block6, Row6, Column5)	9504.10	9167.00	2193.80	0.02	0.23	879.00	890.55	879.00	162.60	0.01	0.18	100.00	100.00	0.00	8288.00	8625.10	2062389.00	52.97	3834.97	3376.00
6	6	6	10859.00	8835.00	168.95	0	Spot (Block6, Row6, Column6)	1153.36	1128.00	238.38	0.01	0.21	878.00	896.37	878.00	187.35	0.01	0.21	60.00	34.00	0.00	250.00	275.36	909998.00	1.37	977.86	899.50
6	7	6	11151.00	8830.00	89.70	0	Spot (Block6, Row6, Column7)	2113.90	2050.00	416.09	0.01	0.20	801.00	867.47	801.00	201.93	0.03	0.23	100.00	99.00	0.00	1249.00	1312.90	420667.00	6.17	1270.96	1246.50
6	8	6	11464.00	8841.00	147.95	0	Spot (Block6, Row6, Column8)	3790.19	3397.00	1914.60	0.05	0.51	804.00	851.89	804.00	152.45	0.03	0.18	100.00	100.00	0.00	2593.00	2986.19	2262744.00	19.27	1518.82	1418.50
6	1	7	9361.00	9130.00	166.15	0	Spot (Block6, Row7, Column1)	1601.57	1529.00	437.82	0.02	0.27	695.00	723.65	695.00	119.18	0.02	0.16	99.00	95.00	0.00	834.00	906.57	1228401.00	7.37	945.29	911.00
6	2	7	9668.00	9125.00	183.45	0	Spot (Block6, Row7, Column2)	881.58	888.00	155.24	0.00	0.18	704.00	754.74	704.00	146.98	0.03	0.19	55.00	24.00	0.00	184.00	177.58	838385.00	0.86	801.39	790.00
6	3	7	9951.00	9136.00	169.25	0	Spot (Block6, Row7, Column3)	872.66	873.50	157.70	0.00	0.18	761.00	762.89	761.00	125.14	0.00	0.16	45.00	25.00	0.00	112.50	111.66	696386.00	0.88	811.50	797.00
6	4	7	10258.00	9135.00	197.10	0	Spot (Block6, Row7, Column4)	958.04	898.00	194.63	0.03	0.20	791.00	810.67	791.00	148.17	0.01	0.18	47.00	27.00	0.00	107.00	167.04	1049059.00	0.99	875.68	859.00
6	5	7	10558.00	9134.00	141.15	0	Spot (Block6, Row7, Column5)	1294.78	1270.00	258.85	0.01	0.20	872.00	889.96	872.00	190.68	0.01	0.21	81.00	50.00	0.00	398.00	422.78	697887.00	2.12	1038.43	1018.00
6	6	7	10855.00	9129.00	165.45	0	Spot (Block6, Row7, Column6)	7453.22	7226.00	2617.17	0.01	0.35	885.00	911.55	885.00	218.39	0.01	0.24	100.00	100.00	0.00	6341.00	6568.22	5649543.00	29.95	2378.77	2306.00
6	7	7	11157.00	9133.00	100.85	0	Spot (Block6, Row7, Column7)	2848.71	2749.00	669.08	0.02	0.23	801.00	860.24	801.00	184.73	0.03	0.21	100.00	100.00	0.00	1948.00	2047.71	740664.00	10.76	1496.00	1465.50
6	8	7	11461.00	9136.00	161.95	0	Spot (Block6, Row7, Column8)	1826.23	1807.00	400.43	0.00	0.22	800.00	848.35	800.00	151.42	0.03	0.18	100.00	99.00	0.00	1007.00	1026.23	1318536.00	6.46	1175.60	1149.50
6	1	8	9365.00	9427.00	115.00	0	Spot (Block6, Row8, Column1)	1329.60	1293.50	361.63	0.01	0.27	691.00	711.52	691.00	117.10	0.01	0.16	99.00	97.00	0.00	602.50	638.60	462700.00	5.28	914.07	894.00
6	2	8	9650.00	9427.00	187.15	0	Spot (Block6, Row8, Column2)	995.01	978.50	208.56	0.01	0.21	692.00	715.28	692.00	121.31	0.01	0.17	75.00	53.00	0.00	286.50	303.01	983074.00	2.31	806.98	787.50
6	3	8	9970.00	9429.00	102.05	0	Spot (Block6, Row8, Column3)	1196.16	1156.50	255.75	0.01	0.21	705.00	747.79	705.00	136.92	0.03	0.18	99.00	77.00	0.00	451.50	491.16	318179.00	3.27	917.87	884.00
6	4	8	10258.00	9432.00	100.55	0	Spot (Block6, Row8, Column4)	13885.22	13974.00	3754.54	0.00	0.27	781.00	782.10	781.00	145.07	0.00	0.19	100.00	100.00	0.00	13193.00	13104.22	3554616.00	90.32	4505.94	3874.50
6	5	8	10550.00	9419.00	169.90	0	Spot (Block6, Row8, Column5)	961.05	906.50	182.33	0.03	0.19	787.00	820.77	787.00	155.40	0.02	0.19	46.00	24.00	0.00	119.50	174.05	764993.00	0.90	835.23	794.00
6	6	8	10852.00	9431.00	106.60	0	Spot (Block6, Row8, Column6)	4936.49	5038.00	1265.90	0.01	0.26	796.00	850.32	796.00	188.95	0.03	0.22	100.00	100.00	0.00	4242.00	4140.49	1441454.00	21.63	1910.11	1808.00
6	7	8	11153.00	9433.00	156.45	0	Spot (Block6, Row8, Column7)	1469.98	1376.00	398.41	0.03	0.27	795.00	833.27	795.00	152.82	0.02	0.18	96.00	85.00	0.00	581.00	674.98	989298.00	4.17	957.64	921.50
6	8	8	11459.00	9436.00	147.00	-50	Spot (Block6, Row8, Column8)	984.50	933.50	223.73	0.02	0.23	805.00	854.18	805.00	154.25	0.03	0.18	47.00	24.00	0.00	128.50	179.50	578887.00	0.84	876.02	888.50
7	1	1	13861.00	7342.00	150.10	0	Spot (Block7, Row1, Column1)	30099.92	26520.00	16362.98	0.05	0.54	479.00	482.89	479.00	118.83	0.00	0.25	100.00	100.00	1.14	26041.00	29620.92	18511460.00	249.25	6314.40	5005.00
7	2	1	14163.00	7340.00	167.90	0	Spot (Block7, Row1, Column2)	578.56	574.00	76.95	0.00	0.13	449.00	460.42	449.00	77.76	0.01	0.17	68.00	26.00	0.00	125.00	129.56	451858.00	1.52	491.41	495.50
7	3	1	14471.00	7355.00	233.75	0	Spot (Block7, Row1, Column3)	502.34	497.00	62.36	0.00	0.12	445.00	452.57	445.00	56.05	0.01	0.12	41.00	18.00	0.00	52.00	57.34	792185.00	0.89	449.88	456.50
7	4	1	14776.00	7343.00	94.15	0	Spot (Block7, Row1, Column4)	674.25	664.00	116.02	0.01	0.17	480.00	471.68	480.00	58.81	0.01	0.12	90.00	74.00	0.00	184.00	194.25	150358.00	3.44	556.06	558.00
7	5	1	15086.00	7379.00	186.75	0	Spot (Block7, Row1, Column5)	541.11	500.00	97.52	0.03	0.18	481.00	476.15	481.00	61.49	0.00	0.13	33.00	19.00	0.00	19.00	60.11	531915.00	1.06	498.17	492.00
7	6	1	15371.00	7336.00	128.30	0	Spot (Block7, Row1, Column6)	1265.51	1157.00	397.88	0.04	0.31	490.00	491.29	490.00	62.82	0.00	0.13	100.00	98.00	0.00	667.00	775.51	560621.00	12.32	675.16	666.00
7	7	1	15658.00	7348.00	138.65	0	Spot (Block7, Row1, Column7)	681.33	698.00	112.45	0.01	0.17	502.00	526.43	502.00	130.24	0.02	0.25	59.00	25.00	0.00	196.00	179.33	356334.00	1.19	568.09	554.00
7	8	1	15962.00	7350.00	141.15	0	Spot (Block7, Row1, Column8)	46390.46	46829.50	15100.34	0.00	0.33	521.00	572.32	521.00	175.73	0.04	0.31	100.00	100.00	20.56	46308.50	45869.46	25050964.00	260.73	10119.10	8739.50
7	1	2	13893.00	7663.00	228.05	0	Spot (Block7, Row2, Column1)	499.10	491.00	64.93	0.01	0.13	473.00	469.87	473.00	78.72	0.00	0.17	19.00	2.00	0.00	18.00	26.10	747659.00	0.37	474.07	486.50
7	2	2	14167.00	7647.00	140.20	0	Spot (Block7, Row2, Column2)	548.17	529.00	66.64	0.02	0.12	442.00	452.46	442.00	56.35	0.01	0.12	73.00	45.00	0.00	87.00	106.17	294915.00	1.70	492.32	488.00
7	3	2	14486.00	7657.00	203.35	0	Spot (Block7, Row2, Column3)	513.13	502.00	61.09	0.01	0.12	466.00	459.36	466.00	56.83	0.01	0.12	29.00	14.00	0.00	36.00	47.13	601385.00	0.95	481.55	486.00
7	4	2	14749.00	7655.00	209.15	0	Spot (Block7, Row2, Column4)	529.15	503.00	75.95	0.02	0.14	479.00	472.04	479.00	56.61	0.01	0.12	33.00	17.00	0.00	24.00	50.15	659326.00	1.01	475.39	487.00
7	5	2	15067.00	7642.00	178.00	0	Spot (Block7, Row2, Column5)	764.90	761.50	142.19	0.00	0.19	485.00	487.86	485.00	77.75	0.00	0.16	97.00	79.00	0.00	276.50	279.90	680757.00	3.56	559.04	552.00
7	6	2	15367.00	7649.00	147.00	-50	Spot (Block7, Row2, Column6)	531.61	510.00	60.88	0.02	0.11	491.00	540.39	491.00	237.42	0.04	0.44	0.00	0.00	0.00	19.00	40.61	313121.00	-0.04	515.13	503.00
7	7	2	15672.00	7639.00	160.70	0	Spot (Block7, Row2, Column7)	589.77	592.00	80.59	0.00	0.14	493.00	495.23	493.00	65.90	0.00	0.13	69.00	20.00	0.00	99.00	96.77	419913.00	1.43	537.79	512.00
7	8	2	15995.00	7654.00	239.50	0	Spot (Block7, Row2, Column8)	591.52	589.00	76.00	0.00	0.13	506.00	545.49	506.00	134.19	0.03	0.25	22.00	1.00	0.00	83.00	85.52	977190.00	0.34	532.62	506.00
7	1	3	13861.00	7978.00	231.20	0	Spot (Block7, Row3, Column1)	515.34	500.00	78.57	0.01	0.15	483.00	472.64	483.00	61.21	0.01	0.13	29.00	12.00	0.00	17.00	32.34	794143.00	0.70	479.93	484.00
7	2	3	14156.00	7948.00	224.10	0	Spot (Block7, Row3, Column2)	539.00	512.00	67.87	0.02	0.13	483.00	474.51	483.00	64.42	0.01	0.14	42.00	13.00	0.00	29.00	56.00	777233.00	1.00	494.65	497.00
7	3	3	14465.00	7946.00	141.65	0	Spot (Block7, Row3, Column3)	697.50	683.00	176.76	0.01	0.25	484.00	479.27	484.00	60.29	0.00	0.13	87.00	66.00	0.00	199.00	213.50	379441.00	3.62	559.64	527.00
7	4	3	14760.00	7945.00	152.75	0	Spot (Block7, Row3, Column4)	1947.61	1774.50	894.46	0.04	0.46	487.00	484.53	487.00	61.46	0.00	0.13	100.00	99.00	0.00	1287.50	1460.61	1254262.00	23.81	769.01	720.00
7	5	3	15066.00	7948.00	147.00	-50	Spot (Block7, Row3, Column5)	522.49	508.00	71.74	0.01	0.14	497.00	545.32	497.00	232.80	0.04	0.43	0.00	0.00	0.00	11.00	25.49	307744.00	-0.10	477.40	488.00
7	6	3	15361.00	7941.00	198.70	0	Spot (Block7, Row3, Column6)	15952.75	13661.00	9106.38	0.07	0.57	507.00	625.46	507.00	334.97	0.09	0.54	100.00	100.00	0.00	13154.00	15445.75	17851128.00	45.76	3974.61	3892.00
7	7	3	15666.00	7950.00	147.00	-50	Spot (Block7, Row3, Column7)	598.27	589.00	88.36	0.01	0.15	496.00	547.29	496.00	222.00	0.04	0.41	11.00	0.00	0.00	93.00	102.27	353577.00	0.23	540.23	528.00
7	8	3	15966.00	7959.00	154.55	0	Spot (Block7, Row3, Column8)	2942.70	2687.00	1287.64	0.04	0.44	501.00	523.03	501.00	73.03	0.02	0.14	100.00	100.00	0.00	2186.00	2441.70	1927466.00	33.13	1198.49	1123.00
7	1	4	13858.00	8241.00	151.95	0	Spot (Block7, Row4, Column1)	2106.94	1942.50	955.91	0.04	0.45	490.00	488.99	490.00	62.43	0.00	0.13	100.00	100.00	0.00	1452.50	1616.94	1327372.00	25.92	823.26	770.50
7	2	4	14170.00	8245.00	117.05	0	Spot (Block7, Row4, Column2)	1736.40	1768.00	403.00	0.01	0.23	492.00	495.66	492.00	70.04	0.00	0.14	100.00	100.00	0.00	1276.00	1244.40	626839.00	17.71	896.09	907.00
7	3	4	14469.00	8250.00	101.85	0	Spot (Block7, Row4, Column3)	3942.44	3685.00	1072.02	0.03	0.27	492.00	503.45	492.00	85.40	0.01	0.17	100.00	100.00	0.00	3193.00	3450.44	1036862.00	40.27	1627.34	1427.50
7	4	4	14760.00	8249.00	198.60	0	Spot (Block7, Row4, Column4)	537.42	518.00	61.88	0.02	0.12	494.00	495.41	494.00	60.09	0.00	0.12	39.00	7.00	0.00	24.00	43.42	596541.00	0.70	503.54	500.00
7	5	4	15066.00	8248.00	147.00	-50	Spot (Block7, Row4, Column5)	531.17	504.00	78.14	0.02	0.15	497.00	505.06	497.00	72.31	0.01	0.14	30.00	10.00	0.00	7.00	34.17	311794.00	0.36	487.85	488.00
7	6	4	15359.00	8253.00	189.35	0	Spot (Block7, Row4, Column6)	962.81	933.00	212.04	0.01	0.22	500.00	549.00	500.00	219.95	0.04	0.40	85.00	49.00	0.00	433.00	462.81	969553.00	1.88	652.74	609.00
7	7	4	15676.00	8265.00	163.00	0	Spot (Block7, Row4, Column7)	574.56	579.00	91.54	0.00	0.16	495.00	499.80	495.00	68.94	0.00	0.14	54.00	19.00	0.00	84.00	79.56	422298.00	1.08	530.58	513.00
7	8	4	15984.00	8259.00	203.30	0	Spot (Block7, Row4, Column8)	566.78	578.50	70.78	0.01	0.12	504.00	524.21	504.00	68.04	0.02	0.13	53.00	12.00	0.00	74.50	62.78	667663.00	0.63	522.23	496.00
7	1	5	13868.00	8546.00	119.00	0	Spot (Block7, Row5, Column1)	966.39	921.00	255.78	0.02	0.26	497.00	521.55	497.00	140.67	0.02	0.27	92.00	74.00	0.00	424.00	469.39	362396.00	3.16	624.62	601.00
7	2	5	14165.00	8545.00	152.40	0	Spot (Block7, Row5, Column2)	3288.70	3106.50	1171.76	0.02	0.36	499.00	517.96	499.00	93.93	0.02	0.18	100.00	100.00	0.00	2607.50	2789.70	2111348.00	29.50	1162.87	1070.00
7	3	5	14458.00	8542.00	154.60	0	Spot (Block7, Row5, Column3)	7546.48	6594.00	4131.49	0.06	0.55	499.00	520.64	499.00	102.41	0.02	0.20	100.00	100.00	0.00	6095.00	7047.48	4935397.00	68.61	1764.46	1584.00
7	4	5	14763.00	8545.00	153.65	0	Spot (Block7, Row5, Column4)	944.72	896.00	244.80	0.02	0.26	494.00	501.03	494.00	81.69	0.01	0.16	98.00	88.00	0.00	402.00	450.72	617849.00	5.43	606.75	593.00
7	5	5	15063.00	8544.00	145.25	0	Spot (Block7, Row5, Column5)	4366.40	3992.00	2123.99	0.04	0.49	493.00	497.63	493.00	68.52	0.00	0.14	100.00	100.00	0.00	3499.00	3873.40	2510677.00	56.46	1294.97	1052.00
7	6	5	15380.00	8533.00	132.00	0	Spot (Block7, Row5, Column6)	572.96	585.00	64.64	0.01	0.11	496.00	502.87	496.00	65.90	0.01	0.13	56.00	17.00	0.00	89.00	76.96	266998.00	1.06	535.16	509.00
7	7	5	15663.00	8545.00	175.30	0	Spot (Block7, Row5, Column7)	2103.62	2071.00	750.88	0.01	0.36	499.00	511.94	499.00	74.90	0.01	0.15	100.00	100.00	0.00	1572.00	1604.62	1813320.00	21.25	896.85	894.00
7	8	5	15966.00	8555.00	162.35	0	Spot (Block7, Row5, Column8)	722.05	707.00	133.31	0.01	0.18	515.00	536.57	515.00	78.24	0.02	0.15	78.00	66.00	0.00	192.00	207.05	527815.00	2.37	585.10	590.00
7	1	6	13858.00	8835.00	173.30	0	Spot (Block7, Row6, Column1)	12967.67	12798.00	5425.83	0.01	0.42	498.00	541.24	498.00	183.26	0.04	0.34	100.00	100.00	0.00	12300.00	12469.67	10840968.00	67.81	3338.29	3221.00
7	2	6	14160.00	8842.00	183.85	0	Spot (Block7, Row6, Column2)	1462.64	1395.50	446.74	0.02	0.31	500.00	528.26	500.00	140.32	0.02	0.27	100.00	98.00	0.00	895.50	962.64	1386582.00	6.66	810.55	805.50
7	3	6	14458.00	8839.00	143.35	0	Spot (Block7, Row6, Column3)	1343.89	1310.00	352.56	0.01	0.26	500.00	516.13	500.00	93.95	0.01	0.18	100.00	99.00	0.00	810.00	843.89	751234.00	8.81	767.08	745.00
7	4	6	14766.00	8848.00	171.60	0	Spot (Block7, Row6, Column4)	592.36	596.00	78.01	0.00	0.13	491.00	491.34	491.00	60.69	0.00	0.12	66.00	32.00	0.00	105.00	101.36	486331.00	1.66	527.53	507.00
7	5	6	15067.00	8849.00	105.35	0	Spot (Block7, Row6, Column5)	1373.33	1356.50	286.28	0.01	0.21	494.00	499.62	494.00	65.37	0.00	0.13	100.00	100.00	0.00	862.50	879.33	395519.00	13.37	813.39	791.00
7	6	6	15345.00	8846.00	155.50	0	Spot (Block7, Row6, Column6)	851.33	629.00	731.34	0.13	0.86	498.00	506.35	498.00	67.02	0.01	0.13	79.00	49.00	0.00	131.00	353.33	564433.00	5.15	596.38	592.00
7	7	6	15665.00	8850.00	147.00	-50	Spot (Block7, Row6, Column7)	581.42	575.00	102.00	0.00	0.18	500.00	513.39	500.00	67.52	0.01	0.13	55.00	24.00	0.00	75.00	81.42	341877.00	1.01	502.41	499.00
7	8	6	15971.00	8848.00	179.00	0	Spot (Block7, Row6, Column8)	668.69	630.00	125.40	0.03	0.19	515.00	539.08	515.00	70.31	0.02	0.13	75.00	46.00	0.00	115.00	153.69	602491.00	1.84	582.96	586.00
7	1	7	13860.00	9142.00	157.95	0	Spot (Block7, Row7, Column1)	3122.00	2858.00	1289.18	0.04	0.41	493.00	510.19	493.00	128.95	0.01	0.25	100.00	100.00	0.00	2365.00	2629.00	2151057.00	20.25	1060.11	1007.00
7	2	7	14153.00	9140.00	197.15	0	Spot (Block7, Row7, Column2)	560.13	542.00	74.28	0.01	0.13	492.00	503.08	492.00	90.24	0.01	0.18	39.00	10.00	0.00	50.00	68.13	616699.00	0.63	511.40	497.00
7	3	7	14464.00	9146.00	147.00	-50	Spot (Block7, Row7, Column3)	524.57	506.00	81.85	0.02	0.16	493.00	497.08	493.00	73.93	0.00	0.15	31.00	9.00	0.00	13.00	31.57	309499.00	0.37	565.29	570.00
7	4	7	14763.00	9159.00	205.90	0	Spot (Block7, Row7, Column4)	554.77	541.00	80.04	0.01	0.14	489.00	490.95	489.00	68.35	0.00	0.14	49.00	15.00	0.00	52.00	65.77	669612.00	0.93	518.35	499.00
7	5	7	15083.00	9140.00	134.65	0	Spot (Block7, Row7, Column5)	564.40	567.00	66.38	0.00	0.12	492.00	501.91	492.00	71.92	0.01	0.14	51.00	11.00	0.00	75.00	72.40	278251.00	0.87	511.37	497.50
7	6	7	15358.00	9143.00	164.45	0	Spot (Block7, Row7, Column6)	1772.64	1798.00	500.24	0.01	0.28	501.00	540.58	501.00	184.90	0.03	0.34	100.00	97.00	0.00	1297.00	1271.64	1327707.00	6.66	846.98	825.00
7	7	7	15658.00	9155.00	138.40	0	Spot (Block7, Row7, Column7)	616.15	591.00	94.28	0.02	0.15	499.00	519.41	499.00	74.51	0.02	0.14	65.00	35.00	0.00	92.00	117.15	317933.00	1.30	554.36	527.00
7	8	7	15958.00	9145.00	87.55	0	Spot (Block7, Row7, Column8)	1289.21	1259.00	254.07	0.01	0.20	517.00	548.48	517.00	85.43	0.03	0.16	100.00	100.00	0.00	742.00	772.21	241083.00	8.67	823.49	811.00
7	1	8	13867.00	9442.00	125.95	0	Spot (Block7, Row8, Column1)	933.08	884.00	283.44	0.02	0.30	490.00	490.95	490.00	79.15	0.00	0.16	99.00	96.00	0.00	394.00	443.08	396559.00	5.59	620.77	610.00
7	2	8	14153.00	9431.00	231.90	0	Spot (Block7, Row8, Column2)	563.06	571.00	93.92	0.01	0.17	488.00	486.58	488.00	70.29	0.00	0.14	51.00	16.00	0.00	83.00	75.06	871617.00	1.09	508.99	495.00
7	3	8	14464.00	9455.00	121.80	0	Spot (Block7, Row8, Column3)	607.08	590.00	83.64	0.01	0.14	494.00	499.05	494.00	70.24	0.00	0.14	77.00	29.00	0.00	96.00	113.08	237370.00	1.54	561.71	571.00
7	4	8	14757.00	9446.00	102.90	0	Spot (Block7, Row8, Column4)	6662.49	6749.50	1840.72	0.01	0.28	494.00	503.66	494.00	72.18	0.01	0.14	100.00	100.00	0.00	6255.50	6168.49	1785548.00	85.32	2262.14	2041.00
7	5	8	15061.00	9432.00	235.95	0	Spot (Block7, Row8, Column5)	548.16	515.00	76.71	0.03	0.14	494.00	522.83	494.00	191.03	0.02	0.37	5.00	0.00	0.00	21.00	54.16	877050.00	0.13	511.10	500.00
7	6	8	15368.00	9446.00	120.15	0	Spot (Block7, Row8, Column6)	29184.91	29172.00	11485.29	0.00	0.39	507.00	572.09	507.00	247.21	0.05	0.43	100.00	100.00	0.00	28665.00	28677.91	11148634.00	115.74	6286.40	6114.00
7	7	8	15658.00	9441.00	157.40	0	Spot (Block7, Row8, Column7)	945.02	878.00	271.87	0.03	0.29	504.00	546.74	504.00	173.35	0.04	0.32	83.00	52.00	0.00	374.00	441.02	644502.00	2.30	603.55	604.50
7	8	8	15957.00	9446.00	88.60	0	Spot (Block7, Row8, Column8)	1244.26	994.00	953.75	0.10	0.77	516.00	548.31	516.00	83.14	0.03	0.15	98.00	96.00	0.00	478.00	728.26	243875.00	8.37	710.09	695.00
8	1	1	18364.00	7353.00	151.80	0	Spot (Block8, Row1, Column1)	27820.85	24269.00	14977.91	0.06	0.54	897.00	931.99	897.00	167.97	0.02	0.18	100.00	100.00	0.32	23372.00	26923.85	17610604.00	160.08	5817.44	4607.00
8	2	1	18659.00	7361.00	151.10	0	Spot (Block8, Row1, Column2)	1181.19	1182.00	192.59	0.00	0.16	888.00	916.59	888.00	144.49	0.01	0.16	74.00	51.00	0.00	294.00	293.19	740607.00	1.83	1025.83	993.00
8	3	1	18967.00	7374.00	192.35	0	Spot (Block8, Row1, Column3)	1041.91	1006.00	152.64	0.02	0.15	891.00	913.12	891.00	128.08	0.01	0.14	47.00	22.00	0.00	115.00	150.91	1090876.00	1.01	972.50	894.00
8	4	1	19268.00	7367.00	114.80	0	Spot (Block8, Row1, Column4)	1137.84	1126.00	138.07	0.00	0.12	894.00	922.93	894.00	121.90	0.01	0.13	75.00	46.00	0.00	232.00	243.84	385728.00	1.76	1049.23	1089.00
8	5	1	19565.00	7358.00	147.00	-50	Spot (Block8, Row1, Column5)	1025.39	997.00	146.02	0.01	0.14	894.00	918.33	894.00	113.11	0.01	0.12	41.00	18.00	0.00	103.00	131.39	603956.00	0.95	960.76	975.00
8	6	1	19861.00	7348.00	120.35	0	Spot (Block8, Row1, Column6)	1107.75	1092.00	158.82	0.01	0.14	887.00	888.45	887.00	113.33	0.00	0.13	64.00	41.00	0.00	205.00	220.75	426485.00	1.94	995.50	970.00
8	7	1	20151.00	7368.00	125.45	0	Spot (Block8, Row1, Column7)	983.63	984.00	117.82	0.00	0.12	834.00	869.97	834.00	164.20	0.02	0.19	40.00	10.00	0.00	150.00	149.63	412139.00	0.69	901.95	895.00
8	8	1	20463.00	7359.00	139.75	0	Spot (Block8, Row1, Column8)	48195.68	48292.00	14158.37	0.00	0.29	813.00	871.21	813.00	204.42	0.03	0.23	100.00	100.00	22.73	47479.00	47382.68	25447444.00	231.51	12085.01	10222.50
8	1	2	18364.00	7653.00	147.00	-50	Spot (Block8, Row2, Column1)	1010.69	990.00	140.91	0.01	0.14	891.00	911.10	891.00	155.02	0.01	0.17	39.00	7.00	0.00	99.00	119.69	594283.00	0.64	982.42	986.00
8	2	2	18671.00	7657.00	160.20	0	Spot (Block8, Row2, Column2)	1024.62	991.00	146.48	0.01	0.14	887.00	900.39	887.00	133.12	0.01	0.15	40.00	18.00	0.00	104.00	137.62	729531.00	0.93	946.67	901.00
8	3	2	18965.00	7655.00	216.85	0	Spot (Block8, Row2, Column3)	1018.82	997.00	158.96	0.01	0.16	890.00	898.54	890.00	130.75	0.00	0.15	42.00	20.00	0.00	107.00	128.82	1367255.00	0.92	947.22	901.00
8	4	2	19269.00	7663.00	197.75	0	Spot (Block8, Row2, Column4)	1075.15	1095.00	145.03	0.01	0.13	896.00	922.13	896.00	124.55	0.01	0.14	57.00	32.00	0.00	199.00	179.15	1191269.00	1.23	994.79	993.00
8	5	2	19568.00	7659.00	181.95	0	Spot (Block8, Row2, Column5)	1402.98	1376.50	232.39	0.01	0.17	894.00	924.39	894.00	114.06	0.01	0.12	98.00	91.00	0.00	482.50	508.98	1299160.00	4.20	1067.44	1039.00
8	6	2	19853.00	7662.00	188.25	0	Spot (Block8, Row2, Column6)	1033.45	1001.00	125.75	0.01	0.12	890.00	902.88	890.00	126.32	0.01	0.14	44.00	17.00	0.00	111.00	143.45	1038620.00	1.03	932.21	891.50
8	7	2	20163.00	7660.00	201.25	0	Spot (Block8, Row2, Column7)	990.66	993.00	121.96	0.00	0.12	809.00	847.39	809.00	109.49	0.02	0.13	59.00	27.00	0.00	184.00	181.66	1138273.00	1.31	897.23	890.00
8	8	2	20471.00	7653.00	214.25	0	Spot (Block8, Row2, Column8)	958.26	974.00	112.76	0.01	0.12	811.00	863.49	811.00	168.15	0.03	0.19	49.00	3.00	0.00	163.00	147.26	1254358.00	0.56	883.75	870.00
8	1	3	18373.00	7946.00	154.15	0	Spot (Block8, Row3, Column1)	1090.42	1088.50	174.47	0.00	0.16	887.00	886.49	887.00	125.96	0.00	0.14	60.00	35.00	0.00	201.50	203.42	710956.00	1.62	957.93	908.00
8	2	3	18660.00	7944.00	184.70	0	Spot (Block8, Row3, Column2)	1025.13	1002.00	159.63	0.01	0.16	886.00	892.35	886.00	129.60	0.00	0.15	45.00	22.00	0.00	116.00	139.13	985153.00	1.02	963.77	904.50
8	3	3	18979.00	7965.00	134.65	0	Spot (Block8, Row3, Column3)	1153.31	1119.00	208.64	0.01	0.18	890.00	902.95	890.00	131.75	0.01	0.15	66.00	48.00	0.00	229.00	263.31	563967.00	1.90	990.03	961.00
8	4	3	19263.00	7958.00	171.70	0	Spot (Block8, Row3, Column4)	1207.16	1171.00	214.68	0.01	0.18	895.00	914.06	895.00	118.57	0.01	0.13	79.00	56.00	0.00	276.00	312.16	989868.00	2.47	1010.11	1009.00
8	5	3	19564.00	7958.00	147.00	-50	Spot (Block8, Row3, Column5)	1014.36	1004.00	113.55	0.00	0.11	899.00	932.40	899.00	122.81	0.02	0.13	35.00	14.00	0.00	105.00	115.36	596441.00	0.67	952.97	970.50
8	6	3	19864.00	7952.00	180.30	0	Spot (Block8, Row3, Column6)	3137.78	2930.50	1062.88	0.03	0.34	892.00	914.91	892.00	134.69	0.01	0.15	100.00	100.00	0.00	2038.50	2245.78	2861652.00	16.50	1537.11	1534.00
8	7	3	20160.00	7988.00	241.75	0	Spot (Block8, Row3, Column7)	912.29	897.00	115.70	0.01	0.13	874.00	869.20	874.00	116.83	0.00	0.13	27.00	6.00	0.00	23.00	38.29	1538117.00	0.37	862.99	876.00
8	8	3	20465.00	7969.00	153.40	0	Spot (Block8, Row3, Column8)	3535.95	3327.00	1243.20	0.03	0.35	811.00	850.99	811.00	102.59	0.02	0.12	100.00	100.00	0.00	2516.00	2724.95	2294832.00	26.17	1551.41	1390.50
8	1	4	18365.00	8255.00	190.15	0	Spot (Block8, Row4, Column1)	1145.64	1104.00	226.45	0.02	0.20	885.00	893.33	885.00	125.89	0.00	0.14	68.00	44.00	0.00	219.00	260.64	1166259.00	2.00	963.00	962.00
8	2	4	18670.00	8253.00	178.25	0	Spot (Block8, Row4, Column2)	1122.85	1097.00	189.99	0.01	0.17	884.00	889.26	884.00	132.79	0.00	0.15	63.00	40.00	0.00	213.00	238.85	999339.00	1.76	962.90	954.00
8	3	4	18966.00	8247.00	127.90	0	Spot (Block8, Row4, Column3)	1949.79	1845.50	450.59	0.02	0.23	886.00	896.17	886.00	132.17	0.00	0.15	100.00	99.00	0.00	959.50	1063.79	857906.00	7.97	1207.37	1194.50
8	4	4	19264.00	8259.00	175.80	0	Spot (Block8, Row4, Column4)	1027.89	999.00	149.48	0.01	0.15	895.00	916.19	895.00	121.40	0.01	0.13	43.00	22.00	0.00	104.00	132.89	889125.00	0.92	972.61	984.00
8	5	4	19563.00	8258.00	147.00	-50	Spot (Block8, Row4, Column5)	959.17	981.00	104.53	0.01	0.11	894.00	918.27	894.00	115.72	0.01	0.13	27.00	4.00	0.00	87.00	65.17	563032.00	0.35	929.68	902.00
8	6	4	19863.00	8260.00	191.45	0	Spot (Block8, Row4, Column6)	1428.72	1375.00	243.36	0.02	0.17	890.00	905.46	890.00	119.45	0.01	0.13	98.00	93.00	0.00	485.00	538.72	1477294.00	4.38	1067.63	1062.00
8	7	4	20153.00	8265.00	194.45	0	Spot (Block8, Row4, Column7)	985.17	988.00	127.68	0.00	0.13	884.00	890.49	884.00	164.20	0.00	0.18	28.00	5.00	0.00	104.00	101.17	1053149.00	0.58	894.67	889.00
8	8	4	20443.00	8257.00	197.25	0	Spot (Block8, Row4, Column8)	911.04	899.00	107.69	0.01	0.12	810.00	842.98	810.00	95.50	0.02	0.11	44.00	20.00	0.00	89.00	101.04	1011249.00	0.71	865.09	879.00
8	1	5	18356.00	8556.00	119.50	0	Spot (Block8, Row5, Column1)	1310.96	1283.00	194.55	0.01	0.15	889.00	917.32	889.00	134.92	0.01	0.15	96.00	74.00	0.00	394.00	421.96	500786.00	2.92	1035.47	1003.00
8	2	5	18664.00	8558.00	155.00	0	Spot (Block8, Row5, Column2)	4189.28	3992.00	1397.55	0.02	0.33	895.00	928.87	895.00	170.55	0.02	0.18	100.00	100.00	0.00	3097.00	3294.28	2769115.00	19.12	1629.88	1533.00
8	3	5	18964.00	8552.00	165.45	0	Spot (Block8, Row5, Column3)	1795.53	1723.00	454.42	0.02	0.25	891.00	911.97	891.00	136.96	0.01	0.15	99.00	97.00	0.00	832.00	904.53	1366396.00	6.45	1120.16	1110.50
8	4	5	19264.00	8565.00	174.40	0	Spot (Block8, Row5, Column4)	1121.65	1097.50	171.01	0.01	0.15	894.00	918.92	894.00	133.12	0.01	0.14	66.00	38.00	0.00	203.50	227.65	957892.00	1.52	1021.05	1000.00
8	5	5	19562.00	8556.00	150.55	0	Spot (Block8, Row5, Column5)	2026.27	1935.00	556.59	0.02	0.27	889.00	909.09	889.00	123.46	0.01	0.14	100.00	99.00	0.00	1046.00	1137.27	1252233.00	9.05	1198.51	1195.00
8	6	5	19848.00	8555.00	184.05	0	Spot (Block8, Row5, Column6)	1025.52	998.00	148.00	0.01	0.14	884.00	903.69	884.00	152.14	0.01	0.17	40.00	17.00	0.00	114.00	141.52	976295.00	0.80	938.81	897.50
8	7	5	20165.00	8552.00	181.00	0	Spot (Block8, Row5, Column7)	9379.31	8424.00	4690.42	0.05	0.50	884.00	906.83	884.00	197.21	0.01	0.22	100.00	100.00	0.00	7540.00	8495.31	8638342.00	42.96	2805.61	2866.00
8	8	5	20466.00	8569.00	170.65	0	Spot (Block8, Row5, Column8)	1021.19	999.00	119.99	0.01	0.12	831.00	866.97	831.00	148.83	0.02	0.17	64.00	16.00	0.00	168.00	190.19	830228.00	1.04	887.19	890.00
8	1	6	18360.00	8845.00	169.15	0	Spot (Block8, Row6, Column1)	2158.28	2094.00	473.23	0.01	0.22	901.00	947.21	901.00	159.11	0.02	0.17	100.00	99.00	0.00	1193.00	1257.28	1711515.00	7.61	1351.15	1336.00
8	2	6	18661.00	8849.00	184.90	0	Spot (Block8, Row6, Column2)	6234.39	5995.50	2309.73	0.02	0.37	955.00	977.82	955.00	183.28	0.01	0.19	100.00	100.00	0.00	5040.50	5279.39	6009953.00	28.68	2332.03	2304.00
8	3	6	18972.00	8855.00	133.60	0	Spot (Block8, Row6, Column3)	1242.01	1197.50	226.66	0.02	0.18	898.00	946.26	898.00	156.28	0.02	0.17	75.00	48.00	0.00	299.50	344.01	591199.00	1.89	1087.15	1085.50
8	4	6	19257.00	8864.00	179.25	0	Spot (Block8, Row6, Column4)	1106.45	1080.00	176.80	0.01	0.16	891.00	917.68	891.00	132.40	0.01	0.14	58.00	38.00	0.00	189.00	215.45	998018.00	1.43	1032.49	1012.00
8	5	6	19562.00	8856.00	98.30	0	Spot (Block8, Row6, Column5)	1248.04	1242.00	152.44	0.00	0.12	885.00	901.72	885.00	128.03	0.01	0.14	94.00	78.00	0.00	357.00	363.04	312009.00	2.70	1022.76	1005.50
8	6	6	19865.00	8852.00	205.05	0	Spot (Block8, Row6, Column6)	969.30	979.00	121.56	0.00	0.13	880.00	895.30	880.00	156.61	0.01	0.17	28.00	2.00	0.00	99.00	89.30	1156372.00	0.47	911.98	893.00
8	7	6	20162.00	8861.00	147.00	-50	Spot (Block8, Row6, Column7)	940.29	895.00	145.12	0.02	0.15	836.00	872.30	836.00	155.00	0.02	0.18	38.00	8.00	0.00	59.00	104.29	554772.00	0.44	892.98	885.00
8	8	6	20465.00	8884.00	198.50	0	Spot (Block8, Row6, Column8)	959.85	943.00	133.66	0.01	0.14	819.50	850.77	819.50	100.60	0.02	0.12	50.00	23.00	0.00	123.50	140.35	1068318.00	1.08	881.83	890.00
8	1	7	18362.00	9153.00	180.20	0	Spot (Block8, Row7, Column1)	1380.73	1370.00	262.56	0.00	0.19	904.00	949.63	904.00	147.78	0.02	0.16	90.00	75.00	0.00	466.00	476.73	1260611.00	2.92	1080.03	1092.00
8	2	7	18679.00	9155.00	184.95	0	Spot (Block8, Row7, Column2)	1070.33	1076.00	156.55	0.00	0.15	901.00	955.55	901.00	162.89	0.03	0.17	50.00	17.00	0.00	175.00	169.33	1030732.00	0.70	976.20	965.50
8	3	7	18973.00	9150.00	214.50	0	Spot (Block8, Row7, Column3)	1025.10	993.00	153.70	0.01	0.15	892.00	926.55	892.00	138.29	0.02	0.15	41.00	19.00	0.00	101.00	133.10	1349032.00	0.71	949.21	892.00
8	4	7	19241.00	9142.00	219.85	0	Spot (Block8, Row7, Column4)	1016.22	996.00	137.19	0.01	0.14	895.00	924.63	895.00	133.54	0.01	0.14	39.00	14.00	0.00	101.00	121.22	1403401.00	0.69	967.17	978.50
8	5	7	19567.00	9151.00	172.00	0	Spot (Block8, Row7, Column5)	1050.15	1011.00	269.35	0.02	0.26	891.00	920.10	891.00	165.03	0.01	0.18	43.00	12.00	0.00	120.00	159.15	864271.00	0.79	1003.67	990.50
8	6	7	19861.00	9151.00	167.90	0	Spot (Block8, Row7, Column6)	7402.57	7405.50	2504.23	0.00	0.34	892.00	924.88	892.00	199.92	0.02	0.22	100.00	100.00	0.00	6513.50	6510.57	5788812.00	32.40	2370.95	2274.00
8	7	7	20162.00	9159.00	129.15	0	Spot (Block8, Row7, Column7)	1017.90	989.50	121.22	0.01	0.12	849.00	875.63	849.00	161.26	0.01	0.18	39.00	13.00	0.00	140.50	168.90	458057.00	0.88	903.16	883.00
8	8	7	20468.00	9164.00	166.95	0	Spot (Block8, Row7, Column8)	1491.55	1475.00	240.84	0.00	0.16	814.00	848.32	814.00	101.33	0.02	0.12	100.00	99.00	0.00	661.00	677.55	1151476.00	6.35	1061.49	1041.00
8	1	8	18372.00	9445.00	123.60	0	Spot (Block8, Row8, Column1)	1711.79	1612.00	413.98	0.03	0.24	903.00	955.89	903.00	158.57	0.02	0.17	99.00	95.00	0.00	709.00	808.79	691563.00	4.77	1222.23	1207.00
8	2	8	18648.00	9443.00	183.65	0	Spot (Block8, Row8, Column2)	1104.15	1091.00	162.80	0.01	0.15	899.00	946.60	899.00	150.52	0.02	0.16	61.00	32.00	0.00	192.00	205.15	1043420.00	1.05	1035.57	1004.00
8	3	8	18965.00	9464.00	174.05	0	Spot (Block8, Row8, Column3)	1078.44	1071.00	181.12	0.00	0.17	896.00	933.67	896.00	142.11	0.02	0.15	51.00	30.00	0.00	175.00	182.44	915595.00	1.02	990.63	976.00
8	4	8	19265.00	9458.00	106.85	0	Spot (Block8, Row8, Column4)	7098.36	7024.00	1836.08	0.00	0.26	893.00	920.11	893.00	138.04	0.01	0.15	100.00	100.00	0.00	6131.00	6205.36	2094016.00	44.76	2679.86	2601.00
8	5	8	19545.00	9472.00	176.45	0	Spot (Block8, Row8, Column5)	1065.46	1087.50	161.28	0.01	0.15	892.00	910.56	892.00	138.23	0.01	0.15	51.00	30.00	0.00	195.50	173.46	924816.00	1.12	1002.55	984.00
8	6	8	19867.00	9454.00	112.75	0	Spot (Block8, Row8, Column6)	4835.38	4869.00	1182.52	0.00	0.24	892.00	922.60	892.00	168.84	0.01	0.18	100.00	100.00	0.00	3977.00	3943.38	1595677.00	23.17	2062.19	1984.00
8	7	8	20159.00	9451.00	186.45	0	Spot (Block8, Row8, Column7)	1079.30	1063.00	176.48	0.01	0.16	875.00	879.74	875.00	131.07	0.00	0.15	52.00	33.00	0.00	188.00	204.30	1053395.00	1.52	960.64	974.00
8	8	8	20454.00	9458.00	85.10	0	Spot (Block8, Row8, Column8)	1590.93	1500.00	505.51	0.03	0.32	805.00	843.95	805.00	107.90	0.02	0.13	100.00	97.00	0.00	695.00	785.93	281595.00	6.92	1151.24	1133.50
9	1	1	4846.00	11816.00	148.10	0	Spot (Block9, Row1, Column1)	30179.30	27549.00	15762.47	0.04	0.52	1087.00	1102.69	1087.00	195.57	0.01	0.18	100.00	100.00	0.66	26462.00	29092.30	18167940.00	148.67	7024.12	5602.00
9	2	1	5145.00	11822.00	153.25	0	Spot (Block9, Row1, Column2)	3004.67	2822.50	1045.09	0.03	0.35	1073.00	1082.90	1073.00	175.91	0.00	0.16	100.00	100.00	0.00	1749.50	1931.67	1935006.00	10.92	1526.61	1534.00
9	3	1	5444.00	11821.00	180.15	0	Spot (Block9, Row1, Column3)	1583.82	1476.00	485.89	0.03	0.31	1061.00	1066.98	1061.00	170.42	0.00	0.16	69.00	58.00	0.00	415.00	522.82	1438110.00	3.03	1209.54	1185.50
9	4	1	5761.00	11817.00	111.55	0	Spot (Block9, Row1, Column4)	1910.82	1859.00	287.77	0.01	0.15	1080.00	1089.23	1080.00	174.89	0.00	0.16	99.00	98.00	0.00	779.00	830.82	619107.00	4.70	1370.39	1361.00
9	5	1	6047.00	11813.00	100.95	0	Spot (Block9, Row1, Column5)	2619.12	2433.00	772.50	0.03	0.29	1087.00	1112.87	1087.00	183.47	0.01	0.16	100.00	99.00	0.00	1346.00	1532.12	683591.00	8.21	1561.11	1526.00
9	6	1	6357.00	11815.00	133.75	0	Spot (Block9, Row1, Column6)	3267.08	3005.00	1075.23	0.04	0.33	1089.00	1108.29	1089.00	185.22	0.01	0.17	100.00	99.00	0.00	1916.00	2178.08	1568200.00	11.66	1613.58	1596.50
9	7	1	6649.00	11825.00	133.80	0	Spot (Block9, Row1, Column7)	5926.56	5624.50	1930.80	0.02	0.33	1102.00	1156.23	1102.00	250.93	0.02	0.22	100.00	100.00	0.00	4522.50	4824.56	2880310.00	19.01	2336.53	2119.00
9	8	1	6946.00	11826.00	139.40	0	Spot (Block9, Row1, Column8)	50016.96	51685.50	14108.20	0.01	0.28	1186.00	1237.97	1186.00	285.44	0.02	0.23	100.00	100.00	31.06	50499.50	48830.96	26409100.00	170.89	13005.65	10231.50
9	1	2	4841.00	12121.00	169.80	0	Spot (Block9, Row2, Column1)	1159.29	1089.00	184.30	0.03	0.16	999.00	1048.82	999.00	175.50	0.02	0.17	45.00	22.00	0.00	90.00	160.29	930908.00	0.63	1137.88	1104.00
9	2	2	5148.00	12117.00	141.90	0	Spot (Block9, Row2, Column2)	2344.59	2323.00	526.10	0.00	0.22	990.00	1008.41	990.00	146.90	0.01	0.15	100.00	100.00	0.00	1333.00	1354.59	1280144.00	9.10	1400.29	1385.50
9	3	2	5457.00	12118.00	187.85	0	Spot (Block9, Row2, Column3)	1228.00	1202.00	176.33	0.01	0.14	993.00	1013.84	993.00	156.14	0.01	0.15	63.00	34.00	0.00	209.00	235.00	1223090.00	1.37	1089.62	1074.50
9	4	2	5749.00	12116.00	179.95	0	Spot (Block9, Row2, Column4)	1881.16	1820.00	409.68	0.01	0.22	1001.00	1041.86	1001.00	168.64	0.02	0.16	98.00	93.00	0.00	819.00	880.16	1706209.00	4.98	1312.13	1309.00
9	5	2	6047.00	12120.00	161.25	0	Spot (Block9, Row2, Column5)	4826.25	4703.00	1973.57	0.01	0.41	1013.00	1056.49	1013.00	176.76	0.02	0.17	100.00	100.00	0.00	3690.00	3813.25	3450769.00	21.33	2020.14	1916.00
9	6	2	6349.00	12118.00	161.50	0	Spot (Block9, Row2, Column6)	1764.54	1650.00	454.67	0.03	0.26	1081.00	1090.55	1081.00	215.76	0.00	0.20	89.00	65.00	0.00	569.00	683.54	1272234.00	3.12	1229.39	1244.00
9	7	2	6648.00	12126.00	175.50	0	Spot (Block9, Row2, Column7)	1556.03	1532.00	336.59	0.01	0.22	1092.00	1121.94	1092.00	193.01	0.01	0.17	76.00	57.00	0.00	440.00	464.03	1336630.00	2.25	1279.44	1226.00
9	8	2	6956.00	12128.00	203.55	0	Spot (Block9, Row2, Column8)	1367.32	1375.50	232.02	0.00	0.17	1177.00	1203.99	1177.00	252.37	0.01	0.21	35.00	11.00	0.00	198.50	190.32	1607968.00	0.65	1251.57	1260.00
9	1	3	4853.00	12415.00	135.05	0	Spot (Block9, Row3, Column1)	4072.39	3866.50	1482.89	0.02	0.36	997.00	1035.28	997.00	147.10	0.02	0.14	100.00	100.00	0.00	2869.50	3075.39	2003618.00	20.65	1689.43	1646.00
9	2	3	5149.00	12412.00	214.85	0	Spot (Block9, Row3, Column2)	1170.23	1184.00	170.43	0.01	0.15	994.00	1026.70	994.00	160.97	0.01	0.16	52.00	23.00	0.00	190.00	176.23	1545868.00	0.89	1108.20	1099.00
9	3	3	5456.00	12423.00	125.95	0	Spot (Block9, Row3, Column3)	5280.83	4772.00	2091.07	0.04	0.40	993.00	1021.88	993.00	173.56	0.01	0.17	100.00	100.00	0.00	3779.00	4287.83	2233790.00	24.54	1935.00	1863.50
9	4	3	5745.00	12419.00	143.70	0	Spot (Block9, Row3, Column4)	4469.68	3815.00	2273.52	0.07	0.51	994.00	1029.30	994.00	166.65	0.02	0.16	100.00	100.00	0.00	2821.00	3475.68	2511958.00	20.64	1673.77	1596.00
9	5	3	6048.00	12421.00	147.00	-50	Spot (Block9, Row3, Column5)	3011.90	1352.00	5768.29	0.35	1.92	1005.00	1070.02	1005.00	215.03	0.03	0.20	60.00	43.00	0.34	347.00	2006.90	1764975.00	9.03	1052.45	1011.00
9	6	3	6348.00	12418.00	209.10	0	Spot (Block9, Row3, Column6)	7532.85	6263.00	3671.78	0.08	0.49	1091.00	1110.78	1091.00	245.93	0.01	0.22	100.00	100.00	0.00	5172.00	6441.85	9408531.00	26.11	2971.42	2899.00
9	7	3	6651.00	12424.00	147.35	0	Spot (Block9, Row3, Column7)	2460.74	2353.00	870.09	0.02	0.35	1088.00	1119.38	1088.00	212.72	0.01	0.19	96.00	87.00	0.00	1265.00	1372.74	1454300.00	6.31	1390.44	1429.00
9	8	3	6943.00	12422.00	167.10	0	Spot (Block9, Row3, Column8)	1660.62	1612.00	316.37	0.01	0.19	1126.00	1166.62	1126.00	212.01	0.02	0.18	85.00	60.00	0.00	486.00	534.62	1285321.00	2.33	1313.79	1321.00
9	1	4	4844.00	12715.00	144.60	0	Spot (Block9, Row4, Column1)	4167.56	3735.50	1894.44	0.05	0.45	1006.00	1053.27	1006.00	158.22	0.02	0.15	100.00	100.00	0.00	2729.50	3161.56	2375508.00	19.68	1751.29	1641.00
9	2	4	5157.00	12726.00	163.00	0	Spot (Block9, Row4, Column2)	3621.99	3601.00	1177.95	0.00	0.33	1010.00	1064.22	1010.00	192.61	0.02	0.18	100.00	100.00	0.00	2591.00	2611.99	2644052.00	13.28	1808.47	1805.50
9	3	4	5443.00	12718.00	143.60	0	Spot (Block9, Row4, Column3)	32113.40	28153.50	19461.58	0.06	0.61	1009.00	1078.59	1009.00	240.15	0.03	0.22	100.00	100.00	6.25	27144.50	31104.40	17983524.00	129.23	6841.52	5366.00
9	4	4	5751.00	12716.00	207.30	0	Spot (Block9, Row4, Column4)	1207.28	1191.00	196.79	0.01	0.16	996.00	1046.29	996.00	183.16	0.02	0.18	54.00	17.00	0.00	195.00	211.28	1476500.00	0.88	1099.07	1081.00
9	5	4	6047.00	12721.00	147.00	-50	Spot (Block9, Row4, Column5)	1210.47	1152.00	318.89	0.02	0.26	998.00	1062.54	998.00	189.92	0.03	0.18	48.00	24.00	0.00	154.00	212.47	715390.00	0.78	1066.38	996.00
9	6	4	6346.00	12720.00	165.85	0	Spot (Block9, Row4, Column6)	5961.89	5921.00	2128.86	0.00	0.36	1059.00	1073.06	1059.00	208.77	0.01	0.19	100.00	100.00	0.00	4862.00	4902.89	4566811.00	23.42	2303.93	2230.00
9	7	4	6642.00	12728.00	152.55	0	Spot (Block9, Row4, Column7)	2181.64	2007.00	766.93	0.04	0.35	1086.50	1107.29	1086.50	203.48	0.01	0.18	94.00	82.00	0.00	920.50	1095.14	1391886.00	5.28	1345.06	1360.00
9	8	4	6952.00	12726.00	173.50	0	Spot (Block9, Row4, Column8)	1583.62	1518.00	327.16	0.02	0.21	1169.00	1181.34	1169.00	215.96	0.00	0.18	68.00	42.00	0.00	349.00	414.62	1325487.00	1.86	1313.60	1306.50
9	1	5	4845.00	13021.00	109.60	0	Spot (Block9, Row5, Column1)	4848.80	4817.00	1340.62	0.00	0.28	996.00	1028.67	996.00	159.94	0.01	0.16	100.00	100.00	0.00	3821.00	3852.80	1503128.00	23.89	2209.17	1851.00
9	2	5	5144.00	13014.00	163.05	0	Spot (Block9, Row5, Column2)	1615.70	1608.00	263.96	0.00	0.16	999.00	1053.18	999.00	219.04	0.02	0.21	95.00	74.00	0.00	609.00	616.70	1194003.00	2.57	1269.73	1230.00
9	3	5	5441.00	13019.00	153.90	0	Spot (Block9, Row5, Column3)	10907.02	10089.50	5464.99	0.03	0.50	1011.00	1086.65	1011.00	259.83	0.03	0.24	100.00	100.00	0.00	9078.50	9896.02	7111378.00	37.80	2785.41	2764.00
9	4	5	5746.00	13021.00	157.05	0	Spot (Block9, Row5, Column4)	1905.02	1687.00	594.63	0.05	0.31	1004.00	1059.73	1004.00	220.03	0.02	0.21	96.00	76.00	0.00	683.00	901.02	1293511.00	3.84	1251.88	1231.00
9	5	5	6046.00	13019.00	141.45	0	Spot (Block9, Row5, Column5)	32704.40	30200.00	19576.49	0.03	0.60	1006.00	1063.43	1006.00	206.59	0.02	0.19	100.00	100.00	6.84	29194.00	31698.40	17693092.00	153.16	7153.82	5849.00
9	6	5	6339.00	13019.00	198.70	0	Spot (Block9, Row5, Column6)	1604.98	1521.00	423.61	0.02	0.26	1008.00	1062.35	1008.00	197.86	0.02	0.19	83.00	62.00	0.00	513.00	596.98	1787947.00	2.74	1219.05	1201.00
9	7	5	6645.00	13021.00	177.20	0	Spot (Block9, Row5, Column7)	2588.29	2559.00	800.15	0.00	0.31	1092.00	1117.75	1092.00	205.44	0.01	0.18	99.00	94.00	0.00	1467.00	1496.29	2269928.00	7.16	1537.92	1494.50
9	8	5	6946.00	13025.00	148.30	0	Spot (Block9, Row5, Column8)	3430.15	2867.50	1548.19	0.08	0.45	1168.00	1183.44	1168.00	215.14	0.01	0.18	99.00	97.00	0.00	1699.50	2262.15	2051230.00	10.44	1753.53	1769.00
9	1	6	4838.00	13312.00	179.75	0	Spot (Block9, Row6, Column1)	6000.03	6024.00	1905.45	0.00	0.32	996.00	1030.87	996.00	186.97	0.01	0.18	100.00	100.00	0.00	5028.00	5004.03	5442029.00	26.58	2468.78	2526.00
9	2	6	5143.00	13316.00	195.90	0	Spot (Block9, Row6, Column2)	1671.31	1635.00	354.48	0.01	0.21	988.00	997.09	988.00	164.24	0.00	0.16	95.00	83.00	0.00	647.00	683.31	1811703.00	4.11	1227.90	1213.00
9	3	6	5454.00	13321.00	109.70	0	Spot (Block9, Row6, Column3)	4452.24	4305.00	1194.33	0.01	0.27	991.00	1020.63	991.00	211.85	0.01	0.21	100.00	100.00	0.00	3314.00	3461.24	1375743.00	16.20	1938.03	1752.00
9	4	6	5744.00	13325.00	187.95	0	Spot (Block9, Row6, Column4)	1361.95	1343.00	296.25	0.01	0.22	992.00	1012.35	992.00	162.28	0.01	0.16	73.00	53.00	0.00	351.00	369.95	1348328.00	2.15	1130.17	1101.50
9	5	6	6052.00	13320.00	99.90	0	Spot (Block9, Row6, Column5)	19008.52	18998.50	5154.20	0.00	0.27	997.00	1043.48	997.00	190.18	0.02	0.18	100.00	100.00	0.00	18001.50	18011.52	4866180.00	94.46	5775.15	4882.00
9	6	6	6350.00	13323.00	195.35	0	Spot (Block9, Row6, Column6)	1318.65	1292.00	244.11	0.01	0.19	1007.00	1060.66	1007.00	187.91	0.02	0.18	63.00	36.00	0.00	285.00	311.65	1424143.00	1.37	1178.22	1182.00
9	7	6	6640.00	13314.00	101.75	0	Spot (Block9, Row6, Column7)	2623.58	2564.50	544.53	0.01	0.21	1088.00	1120.33	1088.00	200.82	0.01	0.18	100.00	100.00	0.00	1476.50	1535.58	697873.00	7.49	1617.26	1576.50
9	8	6	6950.00	13332.00	148.60	0	Spot (Block9, Row6, Column8)	3776.64	3504.00	1699.20	0.03	0.45	1173.00	1187.66	1173.00	217.28	0.01	0.18	100.00	93.00	0.00	2331.00	2603.64	2277316.00	11.92	1712.95	1690.50
9	1	7	4845.00	13615.00	174.55	0	Spot (Block9, Row7, Column1)	4171.07	3754.00	1822.73	0.05	0.44	999.00	1039.94	999.00	195.29	0.02	0.19	100.00	100.00	0.00	2755.00	3172.07	3562091.00	16.03	1770.87	1725.00
9	2	7	5147.00	13628.00	218.30	0	Spot (Block9, Row7, Column2)	1175.41	1158.00	175.32	0.01	0.15	989.00	994.91	989.00	165.43	0.00	0.17	50.00	24.00	0.00	169.00	186.41	1604434.00	1.09	1049.03	1005.00
9	3	7	5444.00	13618.00	176.20	0	Spot (Block9, Row7, Column3)	1191.61	1188.00	185.33	0.00	0.16	981.00	995.31	981.00	157.59	0.01	0.16	56.00	34.00	0.00	207.00	210.61	1030742.00	1.25	1095.09	1094.00
9	4	7	5748.00	13625.00	219.75	0	Spot (Block9, Row7, Column4)	1202.42	1175.00	192.05	0.01	0.16	987.00	1022.22	987.00	167.21	0.02	0.16	55.00	25.00	0.00	188.00	215.42	1664149.00	1.08	1082.38	1079.50
9	5	7	6056.00	13621.00	159.80	0	Spot (Block9, Row7, Column5)	1630.73	1592.00	290.85	0.01	0.18	1003.00	1050.90	1003.00	180.30	0.02	0.17	97.00	78.00	0.00	589.00	627.73	1154560.00	3.22	1310.32	1289.00
9	6	7	6347.00	13622.00	187.00	0	Spot (Block9, Row7, Column6)	1982.32	1929.00	477.03	0.01	0.24	1082.00	1106.31	1082.00	221.10	0.01	0.20	96.00	82.00	0.00	847.00	900.32	1952585.00	3.96	1337.10	1313.00
9	7	7	6653.00	13625.00	107.75	0	Spot (Block9, Row7, Column7)	4258.99	4229.50	1059.27	0.00	0.25	1102.00	1142.80	1102.00	201.33	0.02	0.18	100.00	100.00	0.00	3127.50	3156.99	1286214.00	15.48	2049.77	1952.00
9	8	7	6946.00	13624.00	147.00	-50	Spot (Block9, Row7, Column8)	1190.56	1105.50	209.80	0.03	0.18	1187.00	1208.08	1187.00	222.74	0.01	0.18	19.00	3.00	0.00	-81.50	3.56	702428.00	-0.08	1256.63	1200.00
9	1	8	4857.00	13909.00	142.10	0	Spot (Block9, Row8, Column1)	1625.42	1505.00	424.94	0.03	0.26	994.00	1032.59	994.00	169.85	0.02	0.16	94.00	74.00	0.00	511.00	631.42	893980.00	3.49	1178.53	1181.50
9	2	8	5143.00	13916.00	209.60	0	Spot (Block9, Row8, Column2)	1275.87	1280.00	213.25	0.00	0.17	989.00	1012.47	989.00	147.38	0.01	0.15	68.00	49.00	0.00	291.00	286.87	1603774.00	1.79	1096.70	1092.00
9	3	8	5432.00	13915.00	157.55	0	Spot (Block9, Row8, Column3)	1840.76	1680.50	572.90	0.04	0.31	995.00	1031.40	995.00	162.77	0.02	0.16	94.00	82.00	0.00	685.50	845.76	1259077.00	4.97	1238.91	1222.00
9	4	8	5744.00	13921.00	102.05	0	Spot (Block9, Row8, Column4)	2419.17	2387.00	488.09	0.01	0.20	1003.00	1054.08	1003.00	172.71	0.02	0.16	100.00	100.00	0.00	1384.00	1416.17	643498.00	7.90	1526.14	1541.50
9	5	8	6036.00	13924.00	217.60	0	Spot (Block9, Row8, Column5)	1239.38	1194.00	184.86	0.02	0.15	1078.00	1096.83	1078.00	221.51	0.01	0.20	40.00	4.00	0.00	116.00	161.38	1671930.00	0.64	1147.98	1108.00
9	6	8	6341.00	13918.00	112.15	0	Spot (Block9, Row8, Column6)	13051.02	13598.00	4446.00	0.02	0.34	1107.00	1158.41	1107.00	248.14	0.02	0.21	100.00	100.00	0.00	12491.00	11944.02	4267685.00	47.93	4272.26	4164.00
9	7	8	6644.00	13926.00	172.25	0	Spot (Block9, Row8, Column7)	1999.38	1916.00	531.31	0.02	0.27	1182.00	1184.83	1182.00	227.56	0.00	0.19	89.00	70.00	0.00	734.00	817.38	1653487.00	3.58	1451.77	1489.00
9	8	8	6945.00	13924.00	147.00	-50	Spot (Block9, Row8, Column8)	1554.13	1379.50	767.76	0.05	0.49	1193.00	1237.57	1193.00	228.21	0.02	0.18	44.00	28.00	0.00	186.50	361.13	913829.00	1.39	1220.52	1195.00
10	1	1	9354.00	11832.00	149.80	0	Spot (Block10, Row1, Column1)	35732.98	32985.50	18665.45	0.03	0.52	787.00	804.15	787.00	212.05	0.01	0.26	100.00	100.00	9.12	32198.50	34945.98	21940100.00	164.72	8081.17	5383.00
10	2	1	9646.00	11838.00	198.20	0	Spot (Block10, Row1, Column2)	1048.03	1002.00	228.92	0.02	0.22	781.00	790.24	781.00	155.57	0.01	0.20	61.00	37.00	0.00	221.00	267.03	1167503.00	1.66	882.29	893.00
10	3	1	9962.00	11830.00	175.65	0	Spot (Block10, Row1, Column3)	946.66	904.00	186.43	0.02	0.20	785.00	805.05	785.00	150.58	0.01	0.19	43.00	21.00	0.00	119.00	161.66	810342.00	0.94	877.69	818.00
10	4	1	10261.00	11839.00	113.55	0	Spot (Block10, Row1, Column4)	1131.92	1096.00	199.50	0.01	0.18	794.00	834.90	794.00	154.55	0.02	0.19	80.00	46.00	0.00	302.00	337.92	382589.00	1.92	976.48	916.00
10	5	1	10552.00	11832.00	147.00	-50	Spot (Block10, Row1, Column5)	974.89	929.00	193.09	0.02	0.20	804.00	856.10	804.00	161.02	0.03	0.19	49.00	16.00	0.00	125.00	170.89	580058.00	0.74	871.57	821.00
10	6	1	10863.00	11828.00	157.95	0	Spot (Block10, Row1, Column6)	1106.59	1060.00	226.65	0.02	0.20	876.00	880.15	876.00	163.32	0.00	0.19	51.00	35.00	0.00	184.00	230.59	760228.00	1.39	931.77	895.00
10	7	1	11150.00	11836.00	144.55	0	Spot (Block10, Row1, Column7)	1277.38	1231.50	245.69	0.02	0.19	883.00	921.49	883.00	231.97	0.02	0.25	72.00	33.00	0.00	348.50	394.38	728104.00	1.53	980.51	935.00
10	8	1	11447.00	11836.00	142.60	0	Spot (Block10, Row1, Column8)	56304.33	65352.50	11409.42	0.06	0.20	915.00	988.31	915.00	284.31	0.03	0.29	100.00	100.00	49.82	64437.50	55389.33	30854988.00	194.56	14397.32	13165.50
10	1	2	9350.00	12127.00	185.10	0	Spot (Block10, Row2, Column1)	867.81	882.00	144.38	0.01	0.17	781.00	785.14	781.00	171.64	0.00	0.22	26.00	1.00	0.00	101.00	86.81	838305.00	0.48	777.78	790.00
10	2	2	9651.00	12136.00	150.40	0	Spot (Block10, Row2, Column2)	994.24	998.50	168.27	0.00	0.17	778.00	782.20	778.00	138.40	0.00	0.18	64.00	35.00	0.00	220.50	216.24	616428.00	1.53	843.96	809.00
10	3	2	9951.00	12130.00	195.00	0	Spot (Block10, Row2, Column3)	929.36	882.00	168.78	0.02	0.18	786.00	786.86	786.00	139.70	0.00	0.18	39.00	22.00	0.00	96.00	143.36	999057.00	1.02	844.84	803.00
10	4	2	10259.00	12132.00	221.70	0	Spot (Block10, Row2, Column4)	965.04	913.50	183.84	0.02	0.19	792.00	822.38	792.00	151.57	0.02	0.18	48.00	26.00	0.00	121.50	173.04	1360712.00	0.94	847.29	804.00
10	5	2	10545.00	12132.00	178.85	0	Spot (Block10, Row2, Column5)	1502.74	1490.00	311.42	0.00	0.21	794.00	849.70	794.00	159.43	0.03	0.19	99.00	92.00	0.00	696.00	708.74	1347960.00	4.10	1054.85	1052.00
10	6	2	10852.00	12145.00	184.15	0	Spot (Block10, Row2, Column6)	1032.26	987.00	193.36	0.02	0.19	879.00	889.05	879.00	183.95	0.00	0.21	40.00	17.00	0.00	108.00	153.26	980645.00	0.78	924.83	887.00
10	7	2	11160.00	12126.00	206.10	0	Spot (Block10, Row2, Column7)	1008.65	989.00	210.85	0.01	0.21	875.00	876.95	875.00	164.95	0.00	0.19	40.00	19.00	0.00	114.00	133.65	1220472.00	0.80	906.56	883.00
10	8	2	11465.00	12111.00	205.55	0	Spot (Block10, Row2, Column8)	1036.99	982.00	200.86	0.02	0.19	891.00	931.66	891.00	247.92	0.02	0.27	29.00	3.00	0.00	91.00	145.99	1245421.00	0.42	958.47	891.00
10	1	3	9358.00	12434.00	167.15	0	Spot (Block10, Row3, Column1)	1012.66	978.00	177.63	0.02	0.18	763.00	767.71	763.00	136.79	0.00	0.18	74.00	35.00	0.00	215.00	249.66	784814.00	1.79	855.62	812.00
10	2	3	9646.00	12423.00	240.60	0	Spot (Block10, Row3, Column2)	884.61	883.50	171.69	0.00	0.19	785.00	791.80	785.00	134.39	0.00	0.17	37.00	17.00	0.00	98.50	99.61	1479071.00	0.69	808.31	785.00
10	3	3	9953.00	12445.00	150.85	0	Spot (Block10, Row3, Column3)	1103.95	1083.00	216.88	0.01	0.20	792.00	803.60	792.00	139.81	0.01	0.17	72.00	51.00	0.00	291.00	311.95	685555.00	2.15	915.76	889.50
10	4	3	10251.00	12426.00	182.40	0	Spot (Block10, Row3, Column4)	1110.80	1085.00	226.21	0.01	0.20	791.00	821.37	791.00	150.41	0.02	0.18	74.00	48.00	0.00	294.00	319.80	1033042.00	1.92	913.60	869.50
10	5	3	10551.00	12433.00	147.00	-50	Spot (Block10, Row3, Column5)	938.71	896.00	207.10	0.02	0.22	861.00	874.14	861.00	182.59	0.01	0.21	27.00	7.00	0.00	35.00	77.71	552902.00	0.35	854.85	807.00
10	6	3	10849.00	12430.00	205.45	0	Spot (Block10, Row3, Column6)	4631.55	3929.00	2007.72	0.07	0.43	891.00	916.34	891.00	202.27	0.01	0.22	100.00	100.00	0.00	3038.00	3740.55	5562497.00	18.37	1993.86	1929.00
10	7	3	11140.00	12430.00	218.85	0	Spot (Block10, Row3, Column7)	998.94	987.00	203.28	0.01	0.20	881.00	883.57	881.00	182.20	0.00	0.21	35.00	14.00	0.00	106.00	117.94	1364551.00	0.63	943.78	902.50
10	8	3	11448.00	12449.00	158.55	0	Spot (Block10, Row3, Column8)	1837.01	1735.00	641.15	0.02	0.35	866.00	867.58	866.00	166.04	0.00	0.19	96.00	87.00	0.00	869.00	971.01	1273046.00	5.84	1174.10	1212.00
10	1	4	9346.00	12736.00	188.45	0	Spot (Block10, Row4, Column1)	1056.71	1006.00	195.85	0.02	0.19	785.00	790.74	785.00	137.99	0.00	0.17	69.00	46.00	0.00	221.00	271.71	1057767.00	1.93	891.70	887.00
10	2	4	9656.00	12730.00	145.95	0	Spot (Block10, Row4, Column2)	1123.34	1090.50	198.63	0.01	0.18	791.00	806.02	791.00	136.60	0.01	0.17	83.00	58.00	0.00	299.50	332.34	649290.00	2.32	920.54	905.00
10	3	4	9948.00	12729.00	149.05	0	Spot (Block10, Row4, Column3)	2180.35	2064.00	662.85	0.02	0.30	790.00	811.44	790.00	144.29	0.01	0.18	100.00	99.00	0.00	1274.00	1390.35	1325653.00	9.49	1180.48	1135.00
10	4	4	10240.00	12738.00	179.75	0	Spot (Block10, Row4, Column4)	949.02	909.50	169.12	0.02	0.18	793.00	825.15	793.00	146.16	0.02	0.18	48.00	25.00	0.00	116.50	156.02	859813.00	0.85	861.13	845.00
10	5	4	10550.00	12733.00	147.00	-50	Spot (Block10, Row4, Column5)	915.16	889.00	185.47	0.01	0.20	809.00	856.78	809.00	156.52	0.02	0.18	39.00	14.00	0.00	80.00	106.16	540858.00	0.37	845.01	845.00
10	6	4	10852.00	12741.00	180.60	0	Spot (Block10, Row4, Column6)	1860.92	1777.50	395.46	0.02	0.21	873.00	883.09	873.00	172.93	0.00	0.20	99.00	97.00	0.00	904.50	987.92	1708323.00	5.65	1182.83	1181.00
10	7	4	11152.00	12728.00	169.25	0	Spot (Block10, Row4, Column7)	1099.14	1080.50	206.54	0.01	0.19	866.00	867.79	866.00	160.25	0.00	0.18	55.00	31.00	0.00	214.50	233.14	881509.00	1.44	961.74	920.00
10	8	4	11466.00	12742.00	177.25	0	Spot (Block10, Row4, Column8)	992.95	985.50	173.21	0.00	0.17	806.00	853.71	806.00	157.16	0.02	0.18	55.00	26.00	0.00	179.50	186.95	877765.00	0.89	909.04	880.00
10	1	5	9350.00	13038.00	126.55	0	Spot (Block10, Row5, Column1)	1304.58	1198.00	287.93	0.04	0.22	793.00	806.61	793.00	144.26	0.01	0.18	96.00	77.00	0.00	405.00	511.58	557056.00	3.45	967.46	949.00
10	2	5	9648.00	13031.00	156.45	0	Spot (Block10, Row5, Column2)	2124.39	1996.00	659.92	0.03	0.31	795.00	820.26	795.00	148.66	0.01	0.18	99.00	99.00	0.00	1201.00	1329.39	1425466.00	8.77	1132.33	1132.00
10	3	5	9945.00	13028.00	157.15	0	Spot (Block10, Row5, Column3)	1907.21	1762.00	590.48	0.03	0.31	788.00	817.55	788.00	154.96	0.02	0.19	100.00	96.00	0.00	974.00	1119.21	1298810.00	7.03	1073.39	1052.00
10	4	5	10254.00	13032.00	190.60	0	Spot (Block10, Row5, Column4)	1052.93	1038.50	192.95	0.01	0.18	787.00	826.95	787.00	156.76	0.02	0.19	66.00	46.00	0.00	251.50	265.93	1078202.00	1.44	914.42	889.00
10	5	5	10552.00	13039.00	145.05	0	Spot (Block10, Row5, Column5)	2218.19	2116.00	705.19	0.02	0.32	794.00	852.28	794.00	162.53	0.03	0.19	100.00	99.00	0.00	1322.00	1424.19	1273243.00	8.40	1235.82	1251.00
10	6	5	10850.00	13042.00	199.40	0	Spot (Block10, Row5, Column6)	1032.46	982.00	205.97	0.02	0.20	868.00	879.61	868.00	168.69	0.01	0.19	42.00	26.00	0.00	114.00	164.46	1166680.00	0.91	941.00	875.00
10	7	5	11147.00	13032.00	175.65	0	Spot (Block10, Row5, Column7)	2702.58	2638.00	924.04	0.01	0.34	866.00	874.27	866.00	170.76	0.00	0.20	99.00	99.00	0.00	1772.00	1836.58	2340431.00	10.71	1368.09	1373.00
10	8	5	11447.00	13033.00	156.70	0	Spot (Block10, Row5, Column8)	1202.98	1178.00	238.01	0.01	0.20	795.00	848.01	795.00	159.99	0.03	0.19	87.00	59.00	0.00	383.00	407.98	809606.00	2.22	958.62	926.00
10	1	6	9343.00	13324.00	185.00	0	Spot (Block10, Row6, Column1)	3619.76	3602.50	931.33	0.00	0.26	793.00	810.81	793.00	154.30	0.01	0.19	100.00	100.00	0.00	2809.50	2826.76	3482212.00	18.20	1645.67	1579.00
10	2	6	9647.00	13330.00	184.95	0	Spot (Block10, Row6, Column2)	1792.06	1716.50	451.62	0.02	0.25	791.00	830.35	791.00	158.00	0.02	0.19	99.00	96.00	0.00	925.50	1001.06	1723960.00	6.09	1173.09	1184.00
10	3	6	9945.00	13326.00	184.85	0	Spot (Block10, Row6, Column3)	1118.45	1099.50	252.95	0.01	0.23	789.00	830.89	789.00	155.16	0.02	0.19	67.00	50.00	0.00	310.50	329.45	1075946.00	1.85	912.84	875.00
10	4	6	10242.00	13337.00	204.05	0	Spot (Block10, Row6, Column4)	990.30	945.50	215.30	0.02	0.22	788.00	839.98	788.00	159.32	0.03	0.19	49.00	32.00	0.00	157.50	202.30	1166578.00	0.94	899.14	876.00
10	5	6	10541.00	13327.00	91.65	0	Spot (Block10, Row6, Column5)	1633.78	1565.00	293.24	0.02	0.18	792.00	853.13	792.00	163.68	0.03	0.19	100.00	99.00	0.00	773.00	841.78	343094.00	4.77	1148.66	1142.50
10	6	6	10848.00	13345.00	206.20	0	Spot (Block10, Row6, Column6)	1004.78	987.00	198.51	0.01	0.20	841.00	863.89	841.00	166.99	0.01	0.19	43.00	23.00	0.00	146.00	163.78	1214781.00	0.84	911.67	877.50
10	7	6	11146.00	13325.00	177.50	0	Spot (Block10, Row6, Column7)	1099.85	1091.00	207.04	0.00	0.19	795.00	850.90	795.00	169.56	0.03	0.20	71.00	41.00	0.00	296.00	304.85	970068.00	1.47	944.62	899.50
10	8	6	11460.00	13342.00	184.80	0	Spot (Block10, Row6, Column8)	1032.44	974.00	222.54	0.03	0.22	783.00	829.68	783.00	163.73	0.03	0.20	58.00	34.00	0.00	191.00	249.44	993209.00	1.24	909.23	875.00
10	1	7	9355.00	13630.00	205.35	0	Spot (Block10, Row7, Column1)	1096.87	1053.00	256.47	0.02	0.23	771.00	776.58	771.00	151.00	0.00	0.19	70.00	46.00	0.00	282.00	325.87	1319535.00	2.12	870.21	881.00
10	2	7	9648.00	13626.00	181.20	0	Spot (Block10, Row7, Column2)	946.03	908.00	152.84	0.02	0.16	784.00	806.12	784.00	153.33	0.01	0.19	47.00	22.00	0.00	124.00	162.03	872244.00	0.91	863.02	889.00
10	3	7	9929.00	13616.00	168.30	0	Spot (Block10, Row7, Column3)	955.84	956.00	170.16	0.00	0.18	784.00	813.89	784.00	153.02	0.02	0.19	50.00	24.00	0.00	172.00	171.84	752246.00	0.93	852.44	815.00
10	4	7	10237.00	13635.00	198.00	0	Spot (Block10, Row7, Column4)	981.72	969.00	194.28	0.01	0.20	790.00	842.37	790.00	166.03	0.03	0.20	50.00	27.00	0.00	179.00	191.72	1091678.00	0.84	886.32	877.50
10	5	7	10560.00	13642.00	191.45	0	Spot (Block10, Row7, Column5)	986.18	960.00	211.97	0.01	0.21	803.50	864.39	803.50	171.64	0.03	0.20	44.00	25.00	0.00	156.50	182.68	1022667.00	0.71	879.78	858.00
10	6	7	10841.00	13633.00	172.95	0	Spot (Block10, Row7, Column6)	2191.47	2140.00	563.31	0.01	0.26	831.00	872.24	831.00	184.83	0.02	0.21	100.00	99.00	0.00	1309.00	1360.47	1827687.00	7.14	1264.79	1264.00
10	7	7	11149.00	13635.00	147.00	-50	Spot (Block10, Row7, Column7)	1008.85	988.00	260.89	0.01	0.26	792.00	844.45	792.00	169.23	0.03	0.20	55.00	26.00	0.00	196.00	216.85	594212.00	0.97	824.07	778.00
10	8	7	11449.00	13637.00	120.00	0	Spot (Block10, Row7, Column8)	2049.25	2009.00	486.64	0.01	0.24	786.00	834.50	786.00	166.95	0.03	0.20	100.00	99.00	0.00	1223.00	1263.25	772566.00	7.28	1237.46	1244.00
10	1	8	9352.00	13922.00	139.15	0	Spot (Block10, Row8, Column1)	1429.98	1317.00	403.53	0.04	0.28	708.00	757.10	708.00	139.64	0.03	0.18	98.00	95.00	0.00	609.00	721.98	757891.00	4.82	942.17	935.00
10	2	8	9646.00	13922.00	197.50	0	Spot (Block10, Row8, Column2)	898.06	898.00	149.09	0.00	0.17	756.00	765.50	756.00	143.98	0.01	0.19	49.00	16.00	0.00	142.00	142.06	995046.00	0.92	840.73	801.00
10	3	8	9947.00	13923.00	168.50	0	Spot (Block10, Row8, Column3)	1006.73	1002.00	198.77	0.00	0.20	780.00	792.15	780.00	153.55	0.01	0.19	57.00	39.00	0.00	222.00	226.73	799344.00	1.40	883.53	861.50
10	4	8	10249.00	13932.00	100.90	0	Spot (Block10, Row8, Column4)	3623.93	3580.00	802.13	0.01	0.22	790.00	829.13	790.00	161.81	0.02	0.20	100.00	100.00	0.00	2790.00	2833.93	945845.00	17.27	1694.07	1606.00
10	5	8	10560.00	13921.00	221.75	0	Spot (Block10, Row8, Column5)	966.50	979.00	189.57	0.01	0.20	794.00	845.04	794.00	180.27	0.03	0.21	50.00	16.00	0.00	185.00	172.50	1359864.00	0.67	866.93	870.00
10	6	8	10850.00	13932.00	144.50	0	Spot (Block10, Row8, Column6)	6186.47	5791.00	2626.45	0.03	0.42	793.00	843.90	793.00	195.93	0.03	0.23	100.00	100.00	0.00	4998.00	5393.47	3520100.00	27.27	2262.23	2223.50
10	7	8	11145.00	13924.00	180.80	0	Spot (Block10, Row8, Column7)	1029.52	1003.00	203.82	0.01	0.20	786.00	822.75	786.00	175.90	0.02	0.21	60.00	28.00	0.00	217.00	243.52	943037.00	1.18	918.81	903.00
10	8	8	11448.00	13936.00	147.00	-50	Spot (Block10, Row8, Column8)	1017.39	945.00	295.16	0.03	0.29	791.00	833.18	791.00	162.40	0.02	0.19	49.00	31.00	0.00	154.00	226.39	599240.00	1.13	856.16	845.00
11	1	1	13855.00	11841.00	153.45	0	Spot (Block11, Row1, Column1)	33953.18	30573.00	18513.83	0.05	0.55	332.00	362.57	332.00	110.87	0.04	0.31	100.00	100.00	7.38	30241.00	33621.18	22069616.00	302.96	5547.39	4457.00
11	2	1	14150.00	11856.00	162.00	0	Spot (Block11, Row1, Column2)	459.53	424.00	83.04	0.03	0.18	335.00	353.45	335.00	70.08	0.02	0.20	61.00	38.00	0.00	89.00	124.53	333622.00	1.51	392.90	398.00
11	3	1	14466.00	11837.00	258.85	0	Spot (Block11, Row1, Column3)	374.67	384.00	46.23	0.01	0.12	331.50	344.00	331.50	41.45	0.02	0.12	59.00	11.00	0.00	52.50	43.17	728357.00	0.74	347.05	332.50
11	4	1	14773.00	11848.00	135.60	0	Spot (Block11, Row1, Column4)	457.82	459.00	55.51	0.00	0.12	336.00	347.92	336.00	43.84	0.02	0.13	97.00	60.00	0.00	123.00	121.82	225705.00	2.51	402.73	396.00
11	5	1	15060.00	11848.00	156.70	0	Spot (Block11, Row1, Column5)	403.25	400.00	47.02	0.00	0.12	354.00	354.40	354.00	41.53	0.00	0.12	60.00	19.00	0.00	46.00	49.25	273401.00	1.18	378.41	392.00
11	6	1	15361.00	11840.00	131.90	0	Spot (Block11, Row1, Column6)	585.97	589.00	117.67	0.00	0.20	353.00	355.72	353.00	42.41	0.00	0.12	99.00	91.00	0.00	236.00	232.97	273649.00	5.43	433.84	424.00
11	7	1	15688.00	11830.00	174.75	0	Spot (Block11, Row1, Column7)	442.20	411.00	78.07	0.03	0.18	385.00	394.93	385.00	151.15	0.01	0.38	10.00	1.00	0.00	26.00	57.20	377199.00	0.31	408.11	403.00
11	8	1	15951.00	11850.00	147.85	0	Spot (Block11, Row1, Column8)	52671.12	56461.00	13903.94	0.03	0.26	401.00	435.95	401.00	179.20	0.04	0.41	100.00	100.00	38.76	56060.00	52270.12	31392212.00	291.49	10821.87	8625.00
11	1	2	13860.00	12124.00	146.55	0	Spot (Block11, Row2, Column1)	410.16	402.00	63.20	0.01	0.15	329.00	350.10	329.00	77.43	0.03	0.22	41.00	9.00	0.00	73.00	81.16	241584.00	0.78	372.42	385.00
11	2	2	14146.00	12131.00	118.00	0	Spot (Block11, Row2, Column2)	407.42	397.00	38.60	0.01	0.09	334.00	347.02	334.00	43.71	0.02	0.13	86.00	20.00	0.00	63.00	73.42	151151.00	1.38	377.33	381.50
11	3	2	14447.00	12144.00	183.55	0	Spot (Block11, Row2, Column3)	393.86	392.00	55.41	0.00	0.14	325.00	338.15	325.00	39.41	0.02	0.12	75.00	29.00	0.00	67.00	68.86	371407.00	1.41	364.02	373.00
11	4	2	14759.00	12146.00	199.85	0	Spot (Block11, Row2, Column4)	383.56	382.00	50.28	0.00	0.13	339.00	350.32	339.00	42.72	0.01	0.12	51.00	11.00	0.00	43.00	44.56	434952.00	0.78	356.22	354.00
11	5	2	15055.00	12146.00	175.70	0	Spot (Block11, Row2, Column5)	579.53	582.00	111.79	0.00	0.19	365.00	364.65	365.00	68.78	0.00	0.19	89.00	69.00	0.00	217.00	214.53	501297.00	3.12	437.87	422.00
11	6	2	15353.00	12145.00	147.00	-50	Spot (Block11, Row2, Column6)	415.90	402.00	60.26	0.01	0.14	370.00	398.44	370.00	164.86	0.03	0.41	2.00	0.00	0.00	32.00	45.90	244963.00	0.11	370.13	370.00
11	7	2	15653.00	12146.00	147.00	-50	Spot (Block11, Row2, Column7)	417.35	401.00	61.17	0.02	0.15	368.00	366.71	368.00	61.68	0.00	0.17	27.00	9.00	0.00	33.00	49.35	245404.00	0.82	392.62	396.00
11	8	2	15953.00	12147.00	147.00	-50	Spot (Block11, Row2, Column8)	418.42	402.00	48.12	0.02	0.12	395.00	410.58	395.00	132.27	0.02	0.32	2.00	0.00	0.00	7.00	23.42	248540.00	0.06	411.86	402.00
11	1	3	13861.00	12457.00	179.20	0	Spot (Block11, Row3, Column1)	428.09	408.00	56.65	0.02	0.13	327.00	339.77	327.00	43.24	0.02	0.13	94.00	42.00	0.00	81.00	101.09	386137.00	2.04	377.03	386.00
11	2	3	14166.00	12444.00	173.85	0	Spot (Block11, Row3, Column2)	388.96	392.00	45.16	0.00	0.12	330.00	344.37	330.00	43.32	0.02	0.13	72.00	13.00	0.00	62.00	58.96	328675.00	1.03	368.86	382.00
11	3	3	14465.00	12452.00	129.25	0	Spot (Block11, Row3, Column3)	537.87	508.00	116.53	0.02	0.22	323.00	337.02	323.00	39.95	0.02	0.12	99.00	94.00	0.00	185.00	214.87	240967.00	5.03	402.62	400.00
11	4	3	14753.00	12441.00	147.30	0	Spot (Block11, Row3, Column4)	611.18	583.00	119.74	0.02	0.20	334.00	347.31	334.00	42.67	0.02	0.12	99.00	96.00	0.00	249.00	277.18	361209.00	6.18	412.41	403.00
11	5	3	15052.00	12444.00	147.00	-50	Spot (Block11, Row3, Column5)	431.23	397.00	164.62	0.04	0.38	372.00	399.71	372.00	170.54	0.03	0.43	10.00	4.00	0.00	25.00	59.23	253566.00	0.18	369.98	385.50
11	6	3	15349.00	12445.00	206.30	0	Spot (Block11, Row3, Column6)	10707.96	8908.00	5723.85	0.08	0.53	392.00	474.91	392.00	235.45	0.08	0.50	100.00	100.00	0.00	8516.00	10315.96	12903086.00	43.46	2736.07	2697.00
11	7	3	15652.00	12446.00	147.00	-50	Spot (Block11, Row3, Column7)	403.20	400.00	46.78	0.00	0.12	378.00	410.08	378.00	164.97	0.04	0.40	0.00	0.00	0.00	22.00	25.20	239499.00	-0.04	385.99	389.00
11	8	3	15948.00	12460.00	151.45	0	Spot (Block11, Row3, Column8)	1759.93	1633.00	766.23	0.03	0.44	386.00	381.00	386.00	53.35	0.01	0.14	100.00	99.00	0.00	1247.00	1373.93	1110518.00	25.85	791.65	686.00
11	1	4	13851.00	12738.00	155.25	0	Spot (Block11, Row4, Column1)	626.20	603.00	143.44	0.02	0.23	331.00	346.08	331.00	46.24	0.02	0.13	100.00	95.00	0.00	272.00	295.20	413921.00	6.06	429.50	412.00
11	2	4	14157.00	12749.00	147.10	0	Spot (Block11, Row4, Column2)	921.63	873.50	252.93	0.02	0.27	340.00	352.64	340.00	49.46	0.02	0.14	100.00	99.00	0.00	533.50	581.63	543762.00	11.50	516.39	510.50
11	3	4	14448.00	12743.00	146.90	0	Spot (Block11, Row4, Column3)	1101.86	1071.00	359.08	0.01	0.33	326.00	343.86	326.00	46.91	0.02	0.14	100.00	100.00	0.00	745.00	775.86	648995.00	16.16	550.50	495.00
11	4	4	14742.00	12712.00	170.30	0	Spot (Block11, Row4, Column4)	383.46	393.00	35.97	0.01	0.09	327.00	342.65	327.00	41.10	0.02	0.12	73.00	16.00	0.00	66.00	56.46	311366.00	0.99	346.88	332.00
11	5	4	15051.00	12744.00	147.00	-50	Spot (Block11, Row4, Column5)	389.08	383.00	93.76	0.01	0.24	335.00	354.73	335.00	63.95	0.02	0.18	24.00	6.00	0.00	48.00	54.08	229167.00	0.54	361.27	371.00
11	6	4	15355.00	12747.00	184.95	0	Spot (Block11, Row4, Column6)	617.32	599.00	114.92	0.01	0.19	367.00	399.64	367.00	157.81	0.04	0.39	77.00	29.00	0.00	232.00	250.32	592623.00	1.38	443.29	412.50
11	7	4	15629.00	12744.00	170.05	0	Spot (Block11, Row4, Column7)	408.04	396.00	39.27	0.01	0.10	372.00	375.54	372.00	82.52	0.00	0.22	15.00	2.00	0.00	24.00	36.04	327660.00	0.39	395.79	394.00
11	8	4	15952.00	12747.00	147.00	-50	Spot (Block11, Row4, Column8)	404.53	401.00	37.59	0.00	0.09	372.00	362.94	372.00	46.14	0.01	0.13	20.00	8.00	0.00	29.00	32.53	241098.00	0.90	376.90	388.50
11	1	5	13856.00	13042.00	120.60	0	Spot (Block11, Row5, Column1)	550.15	532.50	104.83	0.01	0.19	360.00	387.48	360.00	152.19	0.03	0.39	53.00	17.00	0.00	172.50	190.15	210158.00	1.07	421.27	400.00
11	2	5	14149.00	13044.00	148.45	0	Spot (Block11, Row5, Column2)	2013.23	1949.00	713.19	0.01	0.35	359.00	365.07	359.00	65.96	0.01	0.18	100.00	100.00	0.00	1590.00	1654.23	1211965.00	24.99	778.12	733.50
11	3	5	14446.00	13042.00	151.40	0	Spot (Block11, Row5, Column3)	2162.83	2042.00	902.08	0.02	0.42	328.00	347.15	328.00	52.88	0.02	0.15	100.00	100.00	0.00	1714.00	1834.83	1360422.00	34.34	795.62	749.50
11	4	5	14754.00	13055.00	144.55	0	Spot (Block11, Row5, Column4)	473.78	483.00	66.89	0.01	0.14	328.00	345.59	328.00	46.64	0.02	0.13	98.00	69.00	0.00	155.00	145.78	270052.00	2.75	392.80	384.00
11	5	5	15054.00	13045.00	146.95	0	Spot (Block11, Row5, Column5)	1222.21	1170.50	484.19	0.02	0.40	338.00	350.22	338.00	44.18	0.02	0.13	100.00	99.00	0.00	832.50	884.21	718660.00	19.74	546.33	492.00
11	6	5	15353.00	13010.00	225.25	0	Spot (Block11, Row5, Column6)	387.88	389.00	51.00	0.00	0.13	344.00	352.23	344.00	44.42	0.01	0.13	50.00	14.00	0.00	45.00	43.88	564362.00	0.80	363.19	366.50
11	7	5	15645.00	13046.00	173.05	0	Spot (Block11, Row5, Column7)	842.19	803.00	222.27	0.02	0.26	342.00	350.45	342.00	48.15	0.01	0.14	100.00	100.00	0.00	461.00	500.19	704915.00	10.21	507.10	510.00
11	8	5	15950.00	13044.00	158.15	0	Spot (Block11, Row5, Column8)	458.25	471.00	56.57	0.01	0.12	335.00	346.88	335.00	46.15	0.02	0.13	95.00	62.00	0.00	136.00	123.25	312988.00	2.41	402.39	395.00
11	1	6	13846.00	13338.00	210.05	0	Spot (Block11, Row6, Column1)	9331.45	7199.00	5206.78	0.11	0.56	385.00	440.53	385.00	217.54	0.06	0.49	100.00	100.00	0.00	6814.00	8946.45	11748297.00	40.87	2310.93	2312.00
11	2	6	14136.00	13340.00	210.10	0	Spot (Block11, Row6, Column2)	639.82	591.00	196.54	0.03	0.31	363.00	392.21	363.00	155.82	0.03	0.40	66.00	36.00	0.00	228.00	276.82	804260.00	1.59	436.62	399.00
11	3	6	14441.00	13348.00	159.55	0	Spot (Block11, Row6, Column3)	631.69	578.00	182.34	0.04	0.29	332.00	347.29	332.00	46.03	0.02	0.13	99.00	90.00	0.00	246.00	299.69	445975.00	6.18	423.02	414.00
11	4	6	14755.00	13345.00	139.15	0	Spot (Block11, Row6, Column4)	420.21	411.00	45.93	0.01	0.11	334.00	349.01	334.00	45.11	0.02	0.13	90.00	31.00	0.00	77.00	86.21	219349.00	1.58	374.27	392.00
11	5	6	15048.00	13347.00	97.65	0	Spot (Block11, Row6, Column5)	626.88	590.00	125.66	0.03	0.20	351.00	355.26	351.00	44.71	0.01	0.13	99.00	96.00	0.00	239.00	275.88	151704.00	6.07	446.99	435.50
11	6	6	15355.00	13351.00	196.00	0	Spot (Block11, Row6, Column6)	393.09	391.00	59.07	0.00	0.15	342.00	351.19	342.00	43.35	0.01	0.12	58.00	15.00	0.00	49.00	51.09	425715.00	0.97	367.30	375.00
11	7	6	15640.00	13341.00	157.70	0	Spot (Block11, Row6, Column7)	459.13	475.50	63.37	0.02	0.14	332.00	344.66	332.00	44.70	0.02	0.13	98.00	59.00	0.00	143.50	127.13	314965.00	2.56	384.51	392.50
11	8	6	15960.00	13351.00	160.20	0	Spot (Block11, Row6, Column8)	409.13	391.00	65.86	0.02	0.16	335.00	346.38	335.00	44.44	0.01	0.13	68.00	22.00	0.00	56.00	74.13	289663.00	1.41	361.92	359.00
11	1	7	13844.00	13637.00	163.25	0	Spot (Block11, Row7, Column1)	1039.47	991.50	338.84	0.02	0.33	341.00	377.33	341.00	142.38	0.04	0.38	100.00	92.00	0.00	650.50	698.47	767128.00	4.65	532.42	512.00
11	2	7	14135.00	13609.00	157.95	0	Spot (Block11, Row7, Column2)	400.34	397.50	47.85	0.00	0.12	337.00	362.48	337.00	92.98	0.03	0.26	17.00	0.00	0.00	60.50	63.34	273033.00	0.41	375.70	383.00
11	3	7	14453.00	13627.00	137.10	0	Spot (Block11, Row7, Column3)	415.24	399.00	48.13	0.02	0.12	329.00	345.45	329.00	45.19	0.02	0.13	90.00	30.00	0.00	70.00	86.24	211774.00	1.54	371.23	384.00
11	4	7	14741.00	13631.00	233.20	0	Spot (Block11, Row7, Column4)	393.85	395.00	39.43	0.00	0.10	332.00	350.03	332.00	72.04	0.02	0.21	30.00	4.00	0.00	63.00	61.85	614403.00	0.61	356.89	347.00
11	5	7	15050.00	13644.00	147.00	-50	Spot (Block11, Row7, Column5)	388.45	398.00	45.96	0.01	0.12	339.00	352.65	339.00	49.10	0.02	0.14	62.00	9.00	0.00	59.00	49.45	230351.00	0.73	389.92	394.50
11	6	7	15345.00	13641.00	170.25	0	Spot (Block11, Row7, Column6)	728.35	700.50	157.35	0.02	0.22	355.00	374.06	355.00	125.31	0.02	0.34	95.00	78.00	0.00	345.50	373.35	587053.00	2.83	480.97	483.00
11	7	7	15650.00	13647.00	147.00	-50	Spot (Block11, Row7, Column7)	410.57	388.00	120.57	0.02	0.29	338.00	350.81	338.00	45.59	0.02	0.13	56.00	21.00	0.00	50.00	72.57	241005.00	1.31	351.11	341.00
11	8	7	15950.00	13651.00	133.80	0	Spot (Block11, Row7, Column8)	895.22	866.00	204.78	0.01	0.23	361.00	357.93	361.00	46.27	0.00	0.13	100.00	100.00	0.00	505.00	534.22	434184.00	11.61	516.04	486.00
11	1	8	13862.00	13935.00	122.05	0	Spot (Block11, Row8, Column1)	975.60	881.50	278.54	0.04	0.29	323.00	339.27	323.00	45.98	0.02	0.14	100.00	100.00	0.00	558.50	652.60	386337.00	13.84	516.06	478.50
11	2	8	14149.00	13940.00	197.65	0	Spot (Block11, Row8, Column2)	392.72	399.00	44.69	0.01	0.11	327.00	343.18	327.00	44.59	0.02	0.13	77.00	17.00	0.00	72.00	65.72	432775.00	1.11	355.85	374.00
11	3	8	14432.00	13964.00	166.45	0	Spot (Block11, Row8, Column3)	410.01	398.00	46.85	0.01	0.11	324.00	343.75	324.00	53.10	0.03	0.15	82.00	23.00	0.00	74.00	86.01	315301.00	1.25	369.25	378.00
11	4	8	14756.00	13953.00	111.00	0	Spot (Block11, Row8, Column4)	4231.32	4182.00	1979.86	0.01	0.47	325.00	345.86	325.00	69.60	0.03	0.20	100.00	100.00	0.00	3857.00	3906.32	1358254.00	55.83	1481.38	1087.50
11	5	8	15046.00	13966.00	136.75	0	Spot (Block11, Row8, Column5)	409.39	396.00	49.84	0.01	0.12	333.00	361.41	333.00	122.35	0.04	0.34	23.00	0.00	0.00	63.00	76.39	206335.00	0.39	378.45	387.00
11	6	8	15347.00	13942.00	142.85	0	Spot (Block11, Row8, Column6)	15544.98	14884.50	7164.82	0.02	0.46	364.00	392.94	364.00	175.55	0.03	0.45	100.00	100.00	0.00	14520.50	15180.98	8549741.00	86.31	3729.44	4019.50
11	7	8	15632.00	13961.00	159.20	0	Spot (Block11, Row8, Column7)	440.46	411.00	63.99	0.03	0.15	342.00	371.40	342.00	129.50	0.04	0.35	35.00	0.00	0.00	69.00	98.46	309200.00	0.53	381.74	378.00
11	8	8	15947.00	13946.00	91.90	0	Spot (Block11, Row8, Column8)	671.64	661.00	155.77	0.01	0.23	370.00	361.70	370.00	46.83	0.01	0.13	97.00	95.00	0.00	291.00	301.64	141045.00	6.62	456.58	426.50
12	1	1	18353.00	11852.00	151.45	0	Spot (Block12, Row1, Column1)	35921.42	33227.00	18298.09	0.03	0.51	463.00	475.71	463.00	128.56	0.01	0.27	100.00	100.00	9.41	32764.00	35458.42	22522788.00	275.71	7475.95	5876.50
12	2	1	18651.00	11859.00	154.80	0	Spot (Block12, Row1, Column2)	794.18	755.00	178.93	0.02	0.23	426.00	451.37	426.00	88.17	0.03	0.20	99.00	90.00	0.00	329.00	368.18	524160.00	3.89	557.33	547.50
12	3	1	18948.00	11851.00	155.40	0	Spot (Block12, Row1, Column3)	622.98	601.00	133.74	0.02	0.21	419.00	435.34	419.00	43.20	0.02	0.10	98.00	78.00	0.00	182.00	203.98	413658.00	4.34	510.08	501.50
12	4	1	19271.00	11855.00	128.30	0	Spot (Block12, Row1, Column4)	625.43	604.50	78.91	0.01	0.13	429.00	445.22	429.00	45.24	0.02	0.10	99.00	90.00	0.00	175.50	196.43	273938.00	3.98	516.92	508.00
12	5	1	19549.00	11854.00	113.65	0	Spot (Block12, Row1, Column5)	1559.86	1572.00	529.78	0.00	0.34	432.00	445.60	432.00	46.82	0.01	0.11	100.00	100.00	0.00	1140.00	1127.86	528793.00	23.80	756.21	677.50
12	6	1	19869.00	11850.00	129.10	0	Spot (Block12, Row1, Column6)	1439.22	1390.00	560.35	0.02	0.39	413.00	430.75	413.00	45.60	0.02	0.11	100.00	100.00	0.00	977.00	1026.22	640453.00	22.12	713.56	676.00
12	7	1	20152.00	11853.00	143.10	0	Spot (Block12, Row1, Column7)	1449.49	1289.50	778.90	0.05	0.54	411.00	433.79	411.00	105.35	0.02	0.24	99.00	99.00	0.00	878.50	1038.49	797220.00	9.64	721.01	606.00
12	8	1	20452.00	11860.00	152.45	0	Spot (Block12, Row1, Column8)	48600.10	50668.00	14384.63	0.02	0.30	414.00	452.75	414.00	161.72	0.04	0.36	100.00	100.00	17.48	50254.00	48186.10	30861176.00	297.72	9665.63	7391.00
12	1	2	18366.00	12142.00	186.45	0	Spot (Block12, Row2, Column1)	530.55	509.00	79.42	0.02	0.15	440.00	461.54	440.00	98.01	0.02	0.21	39.00	7.00	0.00	69.00	90.55	520466.00	0.70	469.68	480.00
12	2	2	18650.00	12157.00	128.35	0	Spot (Block12, Row2, Column2)	782.10	791.00	133.57	0.00	0.17	450.00	457.45	450.00	58.44	0.01	0.13	99.00	96.00	0.00	341.00	332.10	346472.00	5.55	552.13	540.00
12	3	2	18962.00	12146.00	194.75	0	Spot (Block12, Row2, Column3)	536.44	499.00	184.02	0.03	0.34	429.00	449.43	429.00	54.85	0.02	0.12	77.00	26.00	0.00	70.00	107.44	573453.00	1.59	480.07	480.00
12	4	2	19262.00	12154.00	203.85	0	Spot (Block12, Row2, Column4)	596.21	582.00	95.84	0.01	0.16	426.00	444.56	426.00	49.48	0.02	0.11	97.00	72.00	0.00	156.00	170.21	704717.00	3.06	482.20	487.50
12	5	2	19557.00	12160.00	182.40	0	Spot (Block12, Row2, Column5)	737.44	694.00	141.49	0.03	0.19	428.00	446.09	428.00	49.27	0.02	0.11	99.00	96.00	0.00	266.00	309.44	688771.00	5.91	533.89	517.00
12	6	2	19854.00	12162.00	185.30	0	Spot (Block12, Row2, Column6)	571.41	563.50	101.12	0.01	0.18	423.00	442.95	423.00	52.52	0.02	0.12	89.00	54.00	0.00	140.50	148.41	553128.00	2.45	472.91	488.50
12	7	2	20149.00	12156.00	187.30	0	Spot (Block12, Row2, Column7)	514.06	501.00	59.03	0.01	0.11	406.00	417.73	406.00	40.67	0.01	0.10	87.00	71.00	0.00	95.00	108.06	506868.00	2.37	451.02	463.00
12	8	2	20452.00	12159.00	147.00	-50	Spot (Block12, Row2, Column8)	454.69	466.00	37.65	0.01	0.08	409.00	432.72	409.00	111.19	0.02	0.26	1.00	0.00	0.00	57.00	45.69	268724.00	0.20	461.28	471.00
12	1	3	18347.00	12459.00	149.45	0	Spot (Block12, Row3, Column1)	972.25	885.00	293.55	0.04	0.30	424.00	444.64	424.00	55.76	0.02	0.13	100.00	99.00	0.00	461.00	548.25	595991.00	9.46	592.27	562.00
12	2	3	18651.00	12452.00	147.00	-50	Spot (Block12, Row3, Column2)	515.50	501.00	45.98	0.01	0.09	473.00	467.41	473.00	65.21	0.01	0.14	27.00	3.00	0.00	28.00	42.50	304662.00	0.74	515.24	507.00
12	3	3	18929.00	12475.00	202.50	0	Spot (Block12, Row3, Column3)	778.74	743.00	181.59	0.02	0.23	489.00	489.93	489.00	78.96	0.00	0.16	94.00	78.00	0.00	254.00	289.74	913461.00	3.66	583.90	585.00
12	4	3	19254.00	12453.00	146.65	0	Spot (Block12, Row3, Column4)	2149.58	1964.50	1090.18	0.04	0.51	473.00	466.01	473.00	60.09	0.01	0.13	100.00	100.00	0.00	1491.50	1676.58	1255353.00	28.02	825.31	747.00
12	5	3	19551.00	12455.00	147.00	-50	Spot (Block12, Row3, Column5)	477.04	485.00	64.79	0.01	0.14	471.00	464.50	471.00	61.28	0.01	0.13	11.00	5.00	0.00	14.00	6.04	281455.00	0.20	469.99	485.00
12	6	3	19855.00	12456.00	184.10	0	Spot (Block12, Row3, Column6)	1922.08	1691.00	831.88	0.06	0.43	472.00	468.45	472.00	66.02	0.00	0.14	100.00	100.00	0.00	1219.00	1450.08	1835587.00	22.02	849.83	823.00
12	7	3	20148.00	12465.00	159.25	0	Spot (Block12, Row3, Column7)	733.46	685.50	217.27	0.03	0.30	412.00	427.65	412.00	49.60	0.02	0.12	99.00	85.00	0.00	273.50	321.46	511957.00	6.17	520.20	497.00
12	8	3	20457.00	12471.00	159.15	0	Spot (Block12, Row3, Column8)	820.33	786.00	186.40	0.02	0.23	403.00	409.25	403.00	32.44	0.01	0.08	99.00	99.00	0.00	383.00	417.33	574233.00	12.67	546.51	515.50
12	1	4	18349.00	12750.00	147.70	0	Spot (Block12, Row4, Column1)	2194.03	1955.00	1061.21	0.05	0.48	471.00	464.56	471.00	61.93	0.01	0.13	100.00	100.00	0.00	1484.00	1723.03	1303256.00	27.93	909.70	808.00
12	2	4	18651.00	12764.00	162.35	0	Spot (Block12, Row4, Column2)	587.47	588.00	85.76	0.00	0.15	482.00	483.21	482.00	81.90	0.00	0.17	64.00	20.00	0.00	106.00	105.47	427676.00	1.27	515.48	499.00
12	3	4	18952.00	12753.00	147.60	0	Spot (Block12, Row4, Column3)	8134.47	7304.00	4678.31	0.05	0.58	495.00	511.18	495.00	90.50	0.01	0.18	100.00	100.00	0.00	6809.00	7639.47	4856279.00	84.24	2227.59	1729.00
12	4	4	19246.00	12776.00	126.70	0	Spot (Block12, Row4, Column4)	610.80	596.00	82.12	0.01	0.13	487.00	483.08	487.00	64.50	0.00	0.13	78.00	35.00	0.00	109.00	123.80	260813.00	1.98	529.50	512.00
12	5	4	19551.00	12755.00	147.00	-50	Spot (Block12, Row4, Column5)	496.40	495.00	66.29	0.00	0.13	484.00	474.62	484.00	60.35	0.01	0.13	17.00	4.00	0.00	11.00	12.40	292378.00	0.36	453.89	459.00
12	6	4	19847.00	12745.00	194.75	0	Spot (Block12, Row4, Column6)	713.70	699.50	123.17	0.01	0.17	477.00	468.79	477.00	60.79	0.01	0.13	98.00	87.00	0.00	222.50	236.70	766515.00	4.03	546.91	526.50
12	7	4	20144.00	12760.00	159.85	0	Spot (Block12, Row4, Column7)	1062.45	874.00	500.91	0.08	0.47	419.00	435.92	419.00	57.00	0.02	0.13	100.00	99.00	0.00	455.00	643.45	746901.00	10.99	579.50	554.00
12	8	4	20451.00	12756.00	172.45	0	Spot (Block12, Row4, Column8)	544.42	508.00	97.62	0.03	0.18	396.00	400.26	396.00	37.04	0.00	0.09	90.00	81.00	0.00	112.00	148.42	448057.00	3.89	439.96	428.50
12	1	5	18349.00	13055.00	117.85	0	Spot (Block12, Row5, Column1)	1058.74	981.00	290.39	0.03	0.27	480.00	473.53	480.00	72.94	0.01	0.15	100.00	100.00	0.00	501.00	578.74	385380.00	8.02	655.68	654.00
12	2	5	18644.00	13053.00	152.95	0	Spot (Block12, Row5, Column2)	1082.67	1047.00	239.51	0.01	0.22	484.00	482.47	484.00	77.19	0.00	0.16	99.00	98.00	0.00	563.00	598.67	696156.00	7.78	638.95	609.50
12	3	5	18955.00	13047.00	168.20	0	Spot (Block12, Row5, Column3)	873.35	811.50	214.53	0.03	0.25	488.00	493.07	488.00	81.14	0.00	0.16	99.00	86.00	0.00	323.50	385.35	684706.00	4.69	596.66	593.00
12	4	5	19246.00	13059.00	155.05	0	Spot (Block12, Row5, Column4)	947.98	915.00	260.63	0.02	0.27	491.00	487.46	491.00	65.65	0.00	0.13	99.00	90.00	0.00	424.00	456.98	628510.00	7.01	595.67	585.00
12	5	5	19554.00	13058.00	146.00	0	Spot (Block12, Row5, Column5)	12975.07	11803.50	7955.71	0.04	0.61	482.00	476.68	482.00	74.15	0.00	0.16	100.00	100.00	0.00	11321.50	12493.07	7499588.00	168.55	2818.82	2212.00
12	6	5	19842.00	13045.00	158.10	0	Spot (Block12, Row5, Column6)	650.92	626.00	98.86	0.02	0.15	438.00	456.80	438.00	70.38	0.02	0.15	91.00	83.00	0.00	188.00	212.92	448483.00	2.76	532.96	507.00
12	7	5	20153.00	13056.00	183.80	0	Spot (Block12, Row5, Column7)	2788.56	2760.00	1183.66	0.00	0.42	416.00	440.99	416.00	72.19	0.03	0.16	100.00	100.00	0.00	2344.00	2372.56	2654710.00	32.52	1034.32	1032.00
12	8	5	20449.00	13061.00	147.80	0	Spot (Block12, Row5, Column8)	2698.99	2350.00	1692.69	0.06	0.63	394.00	406.04	394.00	58.14	0.01	0.14	100.00	100.00	0.00	1956.00	2304.99	1613999.00	39.44	844.62	709.50
12	1	6	18348.00	13349.00	169.95	0	Spot (Block12, Row6, Column1)	1955.20	1778.00	823.74	0.04	0.42	463.00	468.33	463.00	82.54	0.00	0.18	100.00	100.00	0.00	1315.00	1492.20	1570023.00	18.01	829.76	826.00
12	2	6	18649.00	13352.00	191.25	0	Spot (Block12, Row6, Column2)	2091.46	2026.00	739.11	0.01	0.35	452.00	467.09	452.00	81.24	0.01	0.17	100.00	100.00	0.00	1574.00	1639.46	2164658.00	19.99	901.21	900.50
12	3	6	18945.00	13349.00	147.55	0	Spot (Block12, Row6, Column3)	3331.14	2944.00	1925.68	0.05	0.58	457.00	461.61	457.00	64.75	0.00	0.14	100.00	100.00	0.00	2487.00	2874.14	1975365.00	44.32	1005.43	850.00
12	4	6	19249.00	13360.00	183.35	0	Spot (Block12, Row6, Column4)	571.11	579.00	77.01	0.01	0.13	468.50	462.34	468.50	62.28	0.01	0.13	58.00	32.00	0.00	110.50	102.61	541415.00	1.75	497.87	497.00
12	5	6	19555.00	13356.00	102.10	0	Spot (Block12, Row6, Column5)	6237.78	6152.00	1946.51	0.01	0.31	423.00	449.17	423.00	68.87	0.03	0.15	100.00	100.00	0.00	5729.00	5814.78	1671725.00	84.05	2201.53	2014.00
12	6	6	19827.00	13353.00	190.95	0	Spot (Block12, Row6, Column6)	504.28	501.00	62.82	0.00	0.12	413.00	432.69	413.00	59.92	0.02	0.14	77.00	21.00	0.00	88.00	91.28	518399.00	1.19	453.80	442.00
12	7	6	20152.00	13349.00	148.05	0	Spot (Block12, Row6, Column7)	1119.28	984.00	461.36	0.06	0.41	402.00	415.85	402.00	59.50	0.01	0.14	100.00	100.00	0.00	582.00	717.28	668210.00	11.82	601.35	539.00
12	8	6	20452.00	13366.00	152.85	0	Spot (Block12, Row6, Column8)	1168.42	1006.00	532.74	0.07	0.46	393.00	394.05	393.00	41.59	0.00	0.11	100.00	100.00	0.00	613.00	775.42	746620.00	18.62	568.45	552.00
12	1	7	18348.00	13647.00	179.75	0	Spot (Block12, Row7, Column1)	630.05	605.00	96.89	0.02	0.15	414.00	438.36	414.00	62.16	0.02	0.14	97.00	82.00	0.00	191.00	216.05	572081.00	3.08	504.11	506.00
12	2	7	18633.00	13649.00	166.55	0	Spot (Block12, Row7, Column2)	550.59	515.50	76.40	0.03	0.14	416.00	438.20	416.00	57.61	0.02	0.13	94.00	42.00	0.00	99.50	134.59	423951.00	1.95	483.46	486.00
12	3	7	18938.00	13632.00	199.90	0	Spot (Block12, Row7, Column3)	500.21	500.00	58.20	0.00	0.12	419.00	437.49	419.00	50.59	0.02	0.12	74.00	23.00	0.00	81.00	81.21	567237.00	1.24	464.63	479.00
12	4	7	19250.00	13647.00	162.20	0	Spot (Block12, Row7, Column4)	518.67	497.00	62.48	0.02	0.12	414.00	432.04	414.00	47.76	0.02	0.11	91.00	32.00	0.00	83.00	104.67	376034.00	1.81	476.29	485.00
12	5	7	19555.00	13659.00	143.75	0	Spot (Block12, Row7, Column5)	543.55	510.00	79.84	0.03	0.15	412.00	434.94	412.00	60.70	0.02	0.14	90.00	41.00	0.00	98.00	131.55	306019.00	1.79	475.49	484.00
12	6	7	19850.00	13654.00	169.95	0	Spot (Block12, Row7, Column6)	2400.13	2419.00	787.82	0.00	0.33	409.00	432.79	409.00	70.03	0.02	0.16	100.00	100.00	0.00	2010.00	1991.13	1917707.00	28.09	903.89	900.00
12	7	7	20151.00	13657.00	101.65	0	Spot (Block12, Row7, Column7)	1190.98	1162.00	271.32	0.01	0.23	399.00	407.50	399.00	55.08	0.01	0.14	100.00	100.00	0.00	763.00	791.98	316800.00	14.22	702.57	672.50
12	8	7	20453.00	13661.00	111.25	0	Spot (Block12, Row7, Column8)	732.25	696.50	153.78	0.02	0.21	390.00	387.21	390.00	34.97	0.00	0.09	100.00	100.00	0.00	306.50	342.25	235783.00	9.87	506.58	488.00
12	1	8	18354.00	13947.00	124.10	0	Spot (Block12, Row8, Column1)	1639.05	1476.50	608.06	0.05	0.37	413.00	436.30	413.00	60.20	0.02	0.14	100.00	100.00	0.00	1063.50	1226.05	668732.00	19.98	750.92	743.50
12	2	8	18651.00	13949.00	197.05	0	Spot (Block12, Row8, Column2)	509.24	494.00	68.72	0.01	0.13	410.00	428.94	410.00	51.93	0.02	0.12	80.00	30.00	0.00	84.00	99.24	561693.00	1.55	448.65	431.00
12	3	8	18943.00	13953.00	155.10	0	Spot (Block12, Row8, Column3)	997.16	902.00	416.76	0.04	0.42	409.00	424.00	409.00	47.00	0.02	0.11	100.00	99.00	0.00	493.00	588.16	660121.00	12.19	550.79	524.50
12	4	8	19245.00	13955.00	115.55	0	Spot (Block12, Row8, Column4)	1387.59	1374.00	296.87	0.00	0.21	407.00	422.43	407.00	48.08	0.02	0.11	100.00	100.00	0.00	967.00	980.59	484270.00	20.07	720.26	704.00
12	5	8	19544.00	13944.00	219.95	0	Spot (Block12, Row8, Column5)	470.65	482.00	54.86	0.01	0.12	405.00	418.15	405.00	45.78	0.01	0.11	60.00	33.00	0.00	77.00	65.65	649021.00	1.15	427.27	414.00
12	6	8	19849.00	13955.00	118.45	0	Spot (Block12, Row8, Column6)	3068.95	3059.00	863.25	0.00	0.28	403.00	418.84	403.00	63.04	0.02	0.15	100.00	100.00	0.00	2656.00	2665.95	1120165.00	42.04	1064.43	1017.00
12	7	8	20139.00	13954.00	175.45	0	Spot (Block12, Row8, Column7)	535.90	508.00	93.16	0.02	0.17	395.00	398.20	395.00	45.44	0.00	0.11	87.00	70.00	0.00	113.00	140.90	462483.00	3.03	446.71	430.00
12	8	8	20449.00	13959.00	82.50	0	Spot (Block12, Row8, Column8)	1163.47	1152.00	215.82	0.00	0.19	386.00	381.41	386.00	34.06	0.01	0.09	100.00	100.00	0.00	766.00	777.47	193136.00	22.96	659.36	646.00
13	1	1	4835.00	16317.00	149.95	0	Spot (Block13, Row1, Column1)	28763.69	25523.00	15571.41	0.05	0.54	333.00	355.71	333.00	92.97	0.03	0.26	100.00	100.00	0.49	25190.00	28430.69	17775964.00	305.57	5869.58	4711.50
13	2	1	5126.00	16320.00	149.90	0	Spot (Block13, Row1, Column2)	2372.62	2087.00	1177.35	0.06	0.50	319.00	334.87	319.00	63.01	0.02	0.19	100.00	100.00	0.00	1768.00	2053.62	1463907.00	32.34	738.73	686.00
13	3	1	5416.00	16333.00	210.20	0	Spot (Block13, Row1, Column3)	384.95	388.00	38.50	0.00	0.10	316.00	325.74	316.00	34.10	0.01	0.10	79.00	53.00	0.00	72.00	68.95	484657.00	1.74	355.25	357.00
13	4	1	5754.00	16320.00	113.10	0	Spot (Block13, Row1, Column4)	1679.76	1676.00	426.73	0.00	0.25	325.00	334.48	325.00	35.11	0.01	0.10	100.00	100.00	0.00	1351.00	1354.76	567760.00	38.31	726.69	665.00
13	5	1	6027.00	16316.00	128.40	0	Spot (Block13, Row1, Column5)	483.51	478.50	72.91	0.00	0.15	327.00	337.03	327.00	34.62	0.01	0.10	98.00	91.00	0.00	151.50	156.51	213710.00	4.23	386.52	390.00
13	6	1	6350.00	16315.00	130.40	0	Spot (Block13, Row1, Column6)	1070.86	1013.00	333.91	0.02	0.31	323.00	333.32	323.00	34.48	0.01	0.10	100.00	100.00	0.00	690.00	747.86	487240.00	21.39	500.66	479.00
13	7	1	6639.00	16323.00	109.90	0	Spot (Block13, Row1, Column7)	1495.86	1492.00	342.76	0.00	0.23	344.00	362.82	344.00	134.06	0.02	0.37	100.00	100.00	0.00	1148.00	1151.86	466707.00	8.45	679.53	578.00
13	8	1	6942.00	16327.00	109.50	0	Spot (Block13, Row1, Column8)	56253.60	64961.50	12039.60	0.06	0.21	395.00	411.89	395.00	158.95	0.02	0.39	100.00	100.00	49.68	64566.50	55858.60	17663644.00	351.33	12582.04	11402.00
13	1	2	4812.00	16620.00	206.90	0	Spot (Block13, Row2, Column1)	380.29	384.00	30.71	0.00	0.08	330.00	346.05	330.00	64.84	0.02	0.19	31.00	1.00	0.00	54.00	50.29	463956.00	0.53	354.92	351.00
13	2	2	5125.00	16619.00	142.75	0	Spot (Block13, Row2, Column2)	447.96	450.50	43.03	0.00	0.10	323.00	329.69	323.00	33.00	0.01	0.10	96.00	92.00	0.00	127.50	124.96	248170.00	3.58	379.34	386.00
13	3	2	5426.00	16629.00	159.40	0	Spot (Block13, Row2, Column3)	426.58	410.00	88.06	0.02	0.21	324.00	332.97	324.00	32.85	0.01	0.10	95.00	82.00	0.00	86.00	102.58	297752.00	2.85	369.16	381.00
13	4	2	5731.00	16620.00	223.25	0	Spot (Block13, Row2, Column4)	399.33	399.00	30.67	0.00	0.08	331.00	339.30	331.00	34.80	0.01	0.10	87.00	48.00	0.00	68.00	68.33	571048.00	1.73	355.25	353.00
13	5	2	6039.00	16623.00	164.40	0	Spot (Block13, Row2, Column5)	683.20	659.00	150.78	0.02	0.22	326.00	335.96	326.00	36.37	0.01	0.11	100.00	99.00	0.00	333.00	357.20	513080.00	9.55	435.84	418.00
13	6	2	6329.00	16601.00	172.65	0	Spot (Block13, Row2, Column6)	400.04	398.00	32.67	0.00	0.08	320.00	335.37	320.00	48.07	0.02	0.14	88.00	18.00	0.00	78.00	80.04	332436.00	1.35	350.47	341.00
13	7	2	6637.00	16620.00	194.10	0	Spot (Block13, Row2, Column7)	397.69	395.00	39.09	0.00	0.10	333.00	343.93	333.00	42.92	0.01	0.12	78.00	17.00	0.00	62.00	64.69	423137.00	1.25	359.11	349.50
13	8	2	6934.00	16625.00	147.00	-50	Spot (Block13, Row2, Column8)	421.64	411.00	40.55	0.01	0.10	391.00	399.39	391.00	132.61	0.01	0.33	0.00	0.00	0.00	20.00	30.64	250033.00	0.17	417.82	414.00
13	1	3	4838.00	16921.00	152.50	0	Spot (Block13, Row3, Column1)	590.44	558.00	123.35	0.02	0.21	349.00	351.48	349.00	31.81	0.00	0.09	99.00	95.00	0.00	209.00	241.44	374929.00	7.51	416.23	409.00
13	2	3	5135.00	16901.00	208.85	0	Spot (Block13, Row3, Column2)	400.79	395.00	36.77	0.01	0.09	330.00	338.08	330.00	31.45	0.01	0.09	89.00	55.00	0.00	65.00	70.79	497781.00	1.99	363.26	369.00
13	3	3	5426.00	16916.00	147.25	0	Spot (Block13, Row3, Column3)	794.35	723.50	328.03	0.04	0.41	335.00	345.30	335.00	38.37	0.01	0.11	100.00	100.00	0.00	388.50	459.35	470258.00	11.70	489.18	456.50
13	4	3	5733.00	16919.00	143.60	0	Spot (Block13, Row3, Column4)	1411.81	1381.00	637.36	0.01	0.45	333.00	344.20	333.00	36.44	0.01	0.11	100.00	100.00	0.00	1048.00	1078.81	796262.00	29.30	566.43	522.00
13	5	3	6027.00	16963.00	176.70	0	Spot (Block13, Row3, Column5)	441.01	383.00	186.00	0.06	0.42	339.00	351.85	339.00	50.89	0.02	0.14	44.00	22.00	0.00	44.00	102.01	386762.00	1.75	359.24	365.00
13	6	3	6337.00	16916.00	214.10	0	Spot (Block13, Row3, Column6)	2120.28	1689.50	1079.52	0.10	0.51	333.00	353.95	333.00	65.40	0.03	0.18	100.00	100.00	0.00	1356.50	1787.28	2760610.00	27.01	885.83	894.50
13	7	3	6638.00	16920.00	185.35	0	Spot (Block13, Row3, Column7)	442.65	435.00	49.56	0.01	0.11	358.00	361.19	358.00	54.34	0.00	0.15	67.00	34.00	0.00	77.00	84.65	428047.00	1.50	371.63	378.00
13	8	3	6939.00	16934.00	149.95	0	Spot (Block13, Row3, Column8)	1733.62	1634.00	656.00	0.03	0.38	385.00	383.75	385.00	44.08	0.00	0.11	100.00	100.00	0.00	1249.00	1348.62	1055774.00	30.62	753.41	694.00
13	1	4	4829.00	17216.00	141.10	0	Spot (Block13, Row4, Column1)	1673.31	1578.00	705.92	0.03	0.42	372.00	371.37	372.00	40.74	0.00	0.11	100.00	100.00	0.00	1206.00	1301.31	900239.00	31.96	700.46	659.00
13	2	4	5152.00	17219.00	169.60	0	Spot (Block13, Row4, Column2)	494.77	488.00	61.76	0.01	0.12	355.00	358.56	355.00	44.13	0.00	0.12	98.00	78.00	0.00	133.00	139.77	395812.00	3.09	411.24	404.50
13	3	4	5435.00	17224.00	140.80	0	Spot (Block13, Row4, Column3)	8558.49	8119.50	4601.73	0.02	0.54	340.00	352.69	340.00	48.67	0.02	0.14	100.00	100.00	0.00	7779.50	8218.49	4587348.00	168.59	2055.42	1439.00
13	4	4	5737.00	17223.00	241.70	0	Spot (Block13, Row4, Column4)	397.33	397.00	31.99	0.00	0.08	347.00	353.16	347.00	41.53	0.01	0.12	67.00	8.00	0.00	50.00	50.33	668303.00	1.06	365.41	371.00
13	5	4	6026.00	17242.00	141.75	0	Spot (Block13, Row4, Column5)	406.05	395.00	45.06	0.01	0.11	356.00	360.08	356.00	48.24	0.00	0.13	32.00	19.00	0.00	39.00	50.05	221701.00	0.95	371.87	375.00
13	6	4	6333.00	17231.00	162.15	0	Spot (Block13, Row4, Column6)	794.58	780.50	159.68	0.01	0.20	351.00	358.62	351.00	48.62	0.01	0.14	100.00	100.00	0.00	429.50	443.58	576862.00	8.97	493.59	486.00
13	7	4	6628.00	17225.00	154.25	0	Spot (Block13, Row4, Column7)	497.51	487.00	79.36	0.01	0.16	368.00	363.09	368.00	37.83	0.01	0.10	92.00	74.00	0.00	119.00	129.51	324877.00	3.55	397.72	401.00
13	8	4	6966.00	17219.00	172.10	0	Spot (Block13, Row4, Column8)	457.78	460.00	41.60	0.00	0.09	386.00	382.44	386.00	40.97	0.00	0.11	67.00	46.00	0.00	74.00	71.78	378586.00	1.84	415.90	410.00
13	1	5	4835.00	17523.00	110.25	0	Spot (Block13, Row5, Column1)	3784.24	3665.50	1168.39	0.01	0.31	376.00	378.68	376.00	52.06	0.00	0.14	100.00	100.00	0.00	3289.50	3408.24	1195820.00	65.42	1417.72	1302.50
13	2	5	5135.00	17521.00	145.65	0	Spot (Block13, Row5, Column2)	1848.42	1789.00	612.54	0.01	0.33	371.00	367.03	371.00	38.79	0.00	0.11	100.00	100.00	0.00	1418.00	1477.42	1068387.00	38.19	768.44	701.00
13	3	5	5432.00	17513.00	155.15	0	Spot (Block13, Row5, Column3)	880.83	825.00	268.56	0.03	0.30	364.00	363.02	364.00	43.90	0.00	0.12	100.00	99.00	0.00	461.00	516.83	581345.00	11.79	485.33	480.00
13	4	5	5734.00	17520.00	177.55	0	Spot (Block13, Row5, Column4)	588.32	552.00	151.71	0.03	0.26	357.00	361.54	357.00	49.53	0.01	0.14	98.00	88.00	0.00	195.00	231.32	516541.00	4.58	424.46	419.00
13	5	5	6034.00	17523.00	138.65	0	Spot (Block13, Row5, Column5)	7976.00	7540.00	4413.58	0.02	0.55	353.00	361.15	353.00	52.76	0.01	0.15	100.00	100.00	0.00	7187.00	7623.00	4131566.00	144.34	1932.23	1660.00
13	6	5	6327.00	17511.00	187.40	0	Spot (Block13, Row5, Column6)	440.22	422.00	59.36	0.02	0.13	342.00	352.71	342.00	43.28	0.01	0.12	86.00	46.00	0.00	80.00	98.22	434939.00	2.02	374.92	378.00
13	7	5	6638.00	17520.00	163.75	0	Spot (Block13, Row5, Column7)	973.62	944.00	269.39	0.01	0.28	362.00	361.13	362.00	41.98	0.00	0.12	100.00	100.00	0.00	582.00	611.62	724373.00	14.59	520.01	497.00
13	8	5	6941.00	17530.00	161.95	0	Spot (Block13, Row5, Column8)	672.87	602.00	198.24	0.05	0.29	387.00	381.53	387.00	39.25	0.01	0.10	98.00	90.00	0.00	215.00	285.87	487156.00	7.42	445.34	439.50
13	1	6	4833.00	17816.00	217.25	0	Spot (Block13, Row6, Column1)	1666.86	1347.00	887.34	0.09	0.53	350.00	361.97	350.00	59.12	0.01	0.16	100.00	100.00	0.00	997.00	1316.86	2250260.00	22.07	770.65	763.00
13	2	6	5135.00	17813.00	195.30	0	Spot (Block13, Row6, Column2)	617.30	609.00	112.63	0.01	0.18	354.00	362.51	354.00	53.51	0.01	0.15	99.00	93.00	0.00	255.00	263.30	664834.00	4.76	444.26	440.00
13	3	6	5427.00	17818.00	143.15	0	Spot (Block13, Row6, Column3)	2135.54	1993.00	1086.76	0.03	0.51	354.00	357.27	354.00	39.46	0.00	0.11	100.00	100.00	0.00	1639.00	1781.54	1183090.00	45.06	743.73	655.00
13	4	6	5739.00	17823.00	186.15	0	Spot (Block13, Row6, Column4)	465.09	442.50	71.24	0.02	0.15	344.00	351.39	344.00	34.52	0.01	0.10	96.00	65.00	0.00	98.50	121.09	452994.00	3.29	386.27	383.00
13	5	6	6032.00	17822.00	147.00	-50	Spot (Block13, Row6, Column5)	1250.68	434.50	1540.41	0.46	1.23	342.00	350.79	342.00	42.12	0.01	0.12	73.00	53.00	0.00	92.50	908.68	745406.00	21.36	362.51	367.00
13	6	6	6328.00	17817.00	187.70	0	Spot (Block13, Row6, Column6)	416.82	404.00	38.72	0.01	0.09	337.00	345.80	337.00	37.35	0.01	0.11	97.00	37.00	0.00	67.00	79.82	412655.00	1.90	382.42	386.00
13	7	6	6631.00	17824.00	172.65	0	Spot (Block13, Row6, Column7)	563.77	500.00	153.05	0.05	0.27	360.00	358.12	360.00	39.71	0.00	0.11	96.00	73.00	0.00	140.00	203.77	469621.00	5.18	401.31	400.00
13	8	6	6936.00	17833.00	149.40	0	Spot (Block13, Row6, Column8)	642.21	614.00	140.55	0.02	0.22	386.00	381.20	386.00	39.18	0.01	0.10	98.00	94.00	0.00	228.00	256.21	393674.00	6.66	450.64	442.50
13	1	7	4834.00	18124.00	181.25	0	Spot (Block13, Row7, Column1)	492.82	482.00	78.87	0.01	0.16	331.00	340.99	331.00	41.76	0.01	0.12	99.00	83.00	0.00	151.00	161.82	452412.00	3.64	387.75	389.00
13	2	7	5132.00	18115.00	202.50	0	Spot (Block13, Row7, Column2)	392.55	398.00	29.98	0.01	0.08	328.00	336.81	328.00	32.73	0.01	0.10	86.00	59.00	0.00	70.00	64.55	456927.00	1.70	361.94	372.50
13	3	7	5423.00	18122.00	215.30	0	Spot (Block13, Row7, Column3)	394.65	394.00	23.88	0.00	0.06	332.00	341.92	332.00	34.63	0.01	0.10	90.00	31.00	0.00	62.00	62.65	521722.00	1.52	369.75	376.00
13	4	7	5739.00	18101.00	231.05	0	Spot (Block13, Row7, Column4)	402.42	397.50	41.62	0.01	0.10	334.00	342.32	334.00	32.61	0.01	0.10	85.00	46.00	0.00	63.50	68.42	616502.00	1.84	370.11	381.50
13	5	7	6025.00	18110.00	191.10	0	Spot (Block13, Row7, Column5)	401.13	401.00	27.23	0.00	0.07	335.00	343.80	335.00	35.27	0.01	0.10	89.00	40.00	0.00	66.00	66.13	415972.00	1.63	362.59	365.00
13	6	7	6333.00	18117.00	169.40	0	Spot (Block13, Row7, Column6)	688.02	667.50	168.79	0.01	0.25	336.00	349.41	336.00	53.27	0.02	0.15	99.00	95.00	0.00	331.50	352.02	551796.00	6.36	460.60	462.00
13	7	7	6630.00	18123.00	99.60	0	Spot (Block13, Row7, Column7)	1197.04	1218.50	307.50	0.01	0.26	361.00	359.65	361.00	37.53	0.00	0.10	100.00	100.00	0.00	857.50	836.04	304049.00	22.31	600.59	577.00
13	8	7	6927.00	18157.00	129.60	0	Spot (Block13, Row7, Column8)	473.26	401.00	155.37	0.07	0.33	390.00	387.49	390.00	39.85	0.00	0.10	33.00	29.00	0.00	11.00	83.26	212021.00	2.15	424.65	402.50
13	1	8	4835.00	18408.00	118.35	0	Spot (Block13, Row8, Column1)	863.56	841.00	184.81	0.01	0.21	329.00	337.00	329.00	29.29	0.01	0.09	100.00	100.00	0.00	512.00	534.56	315199.00	17.98	522.57	476.00
13	2	8	5114.00	18409.00	215.15	0	Spot (Block13, Row8, Column2)	395.04	394.00	30.18	0.00	0.08	327.00	334.91	327.00	29.37	0.01	0.09	91.00	66.00	0.00	67.00	68.04	522636.00	2.05	365.56	370.00
13	3	8	5420.00	18407.00	172.50	0	Spot (Block13, Row8, Column3)	466.38	455.00	82.42	0.01	0.18	329.00	338.64	329.00	32.77	0.01	0.10	97.00	85.00	0.00	126.00	137.38	389892.00	3.90	381.18	386.50
13	4	8	5723.00	18415.00	109.55	0	Spot (Block13, Row8, Column4)	3254.59	3155.00	919.55	0.01	0.28	331.00	342.03	331.00	38.99	0.01	0.11	100.00	100.00	0.00	2824.00	2923.59	1012176.00	74.69	1164.97	1008.00
13	5	8	6013.00	18433.00	249.35	0	Spot (Block13, Row8, Column5)	384.92	388.00	27.22	0.00	0.07	333.00	346.03	333.00	55.52	0.02	0.16	48.00	1.00	0.00	55.00	51.92	693237.00	0.70	352.84	348.50
13	6	8	6332.00	18427.00	135.25	0	Spot (Block13, Row8, Column6)	3313.21	3324.00	1467.64	0.00	0.44	350.00	362.50	350.00	74.34	0.02	0.21	100.00	100.00	0.00	2974.00	2963.21	1626784.00	39.69	1095.82	1097.50
13	7	8	6627.00	18400.00	181.90	0	Spot (Block13, Row8, Column7)	522.00	500.50	120.39	0.02	0.23	372.00	381.82	372.00	151.52	0.01	0.40	41.00	12.00	0.00	128.50	150.00	483374.00	0.93	419.45	399.00
13	8	8	6933.00	18425.00	81.45	0	Spot (Block13, Row8, Column8)	686.47	667.50	136.76	0.01	0.20	391.00	390.79	391.00	40.95	0.00	0.10	100.00	100.00	0.00	276.50	295.47	109835.00	7.22	513.78	506.00
14	1	1	9337.00	16329.00	150.30	0	Spot (Block14, Row1, Column1)	38315.01	35807.00	19229.76	0.03	0.50	1619.00	1680.07	1619.00	357.88	0.02	0.21	100.00	100.00	16.40	34188.00	36696.01	23832036.00	102.37	10315.21	8749.50
14	2	1	9634.00	16336.00	148.05	0	Spot (Block14, Row1, Column2)	9682.48	9430.00	4217.69	0.01	0.44	1666.50	1693.48	1666.50	335.46	0.01	0.20	100.00	100.00	0.00	7763.50	8015.98	5790121.00	23.82	3327.17	2988.50
14	3	1	9938.00	16332.00	146.25	0	Spot (Block14, Row1, Column3)	3953.90	3512.50	1487.77	0.05	0.38	1660.00	1682.45	1660.00	310.47	0.01	0.18	96.00	90.00	0.00	1852.50	2293.90	2316984.00	7.32	2253.25	2267.50
14	4	1	10255.00	16329.00	112.80	0	Spot (Block14, Row1, Column4)	7487.73	6908.50	2375.07	0.03	0.32	1709.00	1752.75	1709.00	321.60	0.01	0.18	100.00	100.00	0.00	5199.50	5778.73	2500902.00	17.83	3349.49	2949.00
14	5	1	10532.00	16331.00	111.50	0	Spot (Block14, Row1, Column5)	5940.35	5372.00	2268.00	0.04	0.38	1778.00	1800.18	1778.00	333.06	0.01	0.19	99.00	99.00	0.00	3594.00	4162.35	1930613.00	12.43	2919.64	2770.00
14	6	1	10849.00	16327.00	125.80	0	Spot (Block14, Row1, Column6)	9841.27	9517.50	3689.31	0.01	0.37	1800.00	1852.94	1800.00	340.21	0.01	0.18	100.00	100.00	0.00	7717.50	8041.27	4113652.00	23.48	3772.80	3428.00
14	7	1	11131.00	16335.00	83.25	0	Spot (Block14, Row1, Column7)	12213.68	12027.50	3471.20	0.01	0.28	1861.00	1895.30	1861.00	405.75	0.01	0.21	100.00	100.00	0.00	10166.50	10352.68	2051899.00	25.43	5124.04	4648.00
14	8	1	11440.00	16335.00	110.05	0	Spot (Block14, Row1, Column8)	63712.71	65535.00	5115.24	0.01	0.08	1882.00	1919.47	1882.00	445.06	0.01	0.23	100.00	100.00	80.83	63653.00	61830.71	19942124.00	138.84	21670.15	18437.00
14	1	2	9366.00	16619.00	148.90	0	Spot (Block14, Row2, Column1)	1919.79	1918.00	316.12	0.00	0.16	1647.00	1690.45	1647.00	343.76	0.01	0.20	45.00	8.00	0.00	271.00	272.79	1159555.00	0.67	1816.43	1868.00
14	2	2	9641.00	16631.00	131.60	0	Spot (Block14, Row2, Column2)	5997.61	5930.00	1861.39	0.00	0.31	1672.00	1702.94	1672.00	317.39	0.01	0.19	100.00	100.00	0.00	4258.00	4325.61	2776892.00	13.53	2693.31	2580.00
14	3	2	9940.00	16629.00	207.75	0	Spot (Block14, Row2, Column3)	2015.91	1973.00	381.35	0.01	0.19	1694.00	1714.49	1694.00	332.47	0.01	0.19	45.00	22.00	0.00	279.00	321.91	2469486.00	0.91	1810.83	1847.50
14	4	2	10236.00	16631.00	172.15	0	Spot (Block14, Row2, Column4)	3994.59	3897.00	1093.31	0.01	0.27	1701.00	1734.46	1701.00	324.73	0.01	0.19	99.00	96.00	0.00	2196.00	2293.59	3279562.00	6.96	2327.97	2341.00
14	5	2	10540.00	16633.00	201.65	0	Spot (Block14, Row2, Column5)	3005.85	2893.00	653.53	0.02	0.22	1750.00	1783.23	1750.00	331.45	0.01	0.19	96.00	81.00	0.00	1143.00	1255.85	3480774.00	3.69	2148.34	2110.50
14	6	2	10833.00	16635.00	175.25	0	Spot (Block14, Row2, Column6)	3015.15	2904.00	871.54	0.02	0.29	1788.00	1839.32	1788.00	364.60	0.01	0.20	86.00	67.00	0.00	1116.00	1227.15	2583985.00	3.22	2030.83	2013.00
14	7	2	11135.00	16633.00	156.50	0	Spot (Block14, Row2, Column7)	3452.88	3259.00	945.91	0.03	0.27	1794.00	1828.06	1794.00	341.88	0.01	0.19	92.00	84.00	0.00	1465.00	1658.88	2330693.00	4.75	2199.79	2164.00
14	8	2	11445.00	16639.00	207.80	0	Spot (Block14, Row2, Column8)	2103.28	2078.00	385.37	0.01	0.18	1800.00	1853.30	1800.00	402.17	0.01	0.22	40.00	10.00	0.00	278.00	303.28	2572317.00	0.62	2024.73	2001.00
14	1	3	9337.00	16929.00	148.15	0	Spot (Block14, Row3, Column1)	6786.20	6235.00	3159.36	0.04	0.47	1697.00	1726.76	1697.00	328.60	0.01	0.19	100.00	99.00	0.00	4538.00	5089.20	4044578.00	15.40	2854.13	2717.00
14	2	3	9637.00	16917.00	183.50	0	Spot (Block14, Row3, Column2)	2178.05	2119.50	393.38	0.01	0.18	1715.00	1763.72	1715.00	350.75	0.01	0.20	55.00	28.00	0.00	404.50	463.05	2056075.00	1.18	1967.67	1905.00
14	3	3	9931.00	16933.00	143.05	0	Spot (Block14, Row3, Column3)	28107.88	23209.50	17273.73	0.08	0.61	1754.00	1789.29	1754.00	377.74	0.01	0.21	100.00	100.00	2.89	21455.50	26353.88	15571765.00	69.67	7325.52	5311.00
14	4	3	10236.00	16930.00	142.55	0	Spot (Block14, Row3, Column4)	11167.62	10354.00	5626.37	0.03	0.50	1784.00	1798.48	1784.00	359.67	0.00	0.20	100.00	99.00	0.00	8570.00	9383.62	6153358.00	26.05	3827.58	3337.00
14	5	3	10540.00	16933.00	105.30	0	Spot (Block14, Row3, Column5)	28707.21	28799.00	7697.50	0.00	0.27	1809.00	1879.40	1809.00	633.99	0.02	0.34	100.00	100.00	0.00	26990.00	26898.21	8124139.00	42.32	9923.29	8513.00
14	6	3	10835.00	16931.00	173.15	0	Spot (Block14, Row3, Column6)	9899.23	8314.00	5109.44	0.08	0.52	1825.00	1942.19	1825.00	703.35	0.03	0.36	100.00	99.00	0.00	6489.00	8074.23	8305454.00	11.31	3611.38	3612.50
14	7	3	11139.00	16937.00	145.30	0	Spot (Block14, Row3, Column7)	6636.74	5693.00	3234.87	0.07	0.49	1793.00	1841.85	1793.00	374.41	0.01	0.20	99.00	95.00	0.00	3900.00	4843.74	3822765.00	12.81	2810.78	2739.50
14	8	3	11433.00	16950.00	154.00	0	Spot (Block14, Row3, Column8)	6898.88	6174.00	2940.21	0.05	0.43	1792.00	1827.83	1792.00	350.73	0.01	0.19	99.00	99.00	0.00	4382.00	5106.88	4518767.00	14.46	3177.33	2995.00
14	1	4	9337.00	17228.00	144.95	0	Spot (Block14, Row4, Column1)	10695.78	9848.50	5461.53	0.04	0.51	1716.00	1768.85	1716.00	340.23	0.01	0.19	100.00	100.00	0.00	8132.50	8979.78	6053813.00	26.24	3801.74	3252.00
14	2	4	9645.00	17246.00	163.55	0	Spot (Block14, Row4, Column2)	2335.72	2303.00	427.71	0.01	0.18	1757.00	1776.18	1757.00	340.10	0.00	0.19	65.00	38.00	0.00	546.00	578.72	1730769.00	1.65	2031.58	2038.00
14	3	4	9934.00	17234.00	145.05	0	Spot (Block14, Row4, Column3)	48549.77	56381.50	18459.71	0.06	0.38	1723.00	1780.47	1723.00	359.35	0.01	0.20	100.00	100.00	42.33	54658.50	46826.77	27867736.00	130.15	10931.29	8624.00
14	4	4	10229.00	17230.00	196.70	0	Spot (Block14, Row4, Column4)	2134.45	2095.00	370.25	0.01	0.17	1777.00	1791.12	1777.00	347.51	0.00	0.19	46.00	20.00	0.00	318.00	357.45	2341490.00	0.99	1916.31	1894.00
14	5	4	10535.00	17233.00	81.65	0	Spot (Block14, Row4, Column5)	3727.50	3540.00	989.79	0.02	0.27	1797.00	1853.48	1797.00	645.03	0.01	0.35	99.00	68.00	0.00	1743.00	1930.50	607582.00	2.91	2490.51	2467.00
14	6	4	10838.00	17249.00	192.80	0	Spot (Block14, Row4, Column6)	3166.93	3099.00	708.01	0.01	0.22	1806.00	1892.08	1806.00	695.04	0.02	0.37	83.00	45.00	0.00	1293.00	1360.93	3334780.00	1.83	2320.92	2338.50
14	7	4	11129.00	17239.00	154.25	0	Spot (Block14, Row4, Column7)	4395.26	3954.00	1911.14	0.05	0.43	1810.00	1880.52	1810.00	451.84	0.02	0.24	95.00	77.00	0.00	2144.00	2585.26	2905269.00	5.57	2332.43	2365.00
14	8	4	11441.00	17243.00	158.55	0	Spot (Block14, Row4, Column8)	2823.12	2727.00	604.71	0.02	0.21	1792.00	1824.24	1792.00	339.28	0.01	0.19	88.00	74.00	0.00	935.00	1031.12	1964892.00	2.94	2172.58	2216.50
14	1	5	9334.00	17533.00	110.55	0	Spot (Block14, Row5, Column1)	14005.84	14225.00	4274.25	0.01	0.31	1794.00	1820.67	1794.00	365.95	0.01	0.20	100.00	100.00	0.00	12431.00	12211.84	4397833.00	33.30	5423.12	4495.00
14	2	5	9636.00	17534.00	148.90	0	Spot (Block14, Row5, Column2)	7689.10	7601.00	2732.23	0.01	0.36	1726.00	1784.96	1726.00	368.33	0.01	0.21	100.00	100.00	0.00	5875.00	5963.10	4651906.00	16.03	3227.77	3132.00
14	3	5	9934.00	17530.00	159.10	0	Spot (Block14, Row5, Column3)	3323.17	3094.50	875.42	0.03	0.26	1712.00	1761.13	1712.00	331.41	0.01	0.19	98.00	90.00	0.00	1382.50	1611.17	2306277.00	4.71	2176.74	2163.00
14	4	5	10237.00	17535.00	147.50	0	Spot (Block14, Row5, Column4)	5262.04	4838.50	2284.75	0.04	0.43	1774.00	1802.63	1774.00	370.96	0.01	0.21	99.00	91.00	0.00	3064.50	3488.04	3104606.00	9.33	2541.21	2559.50
14	5	5	10539.00	17537.00	141.05	0	Spot (Block14, Row5, Column5)	56032.14	65535.00	14656.83	0.07	0.26	1788.00	1846.58	1788.00	451.69	0.01	0.24	100.00	100.00	62.66	63747.00	54244.14	30313596.00	119.96	15441.53	12226.00
14	6	5	10835.00	17527.00	165.05	0	Spot (Block14, Row5, Column6)	3102.71	3010.00	831.18	0.01	0.27	1794.00	1862.92	1794.00	478.34	0.02	0.26	88.00	60.00	0.00	1216.00	1308.71	2348752.00	2.59	2122.50	2127.00
14	7	5	11135.00	17534.00	174.30	0	Spot (Block14, Row5, Column7)	20151.76	17995.00	10318.71	0.05	0.51	1866.00	1939.66	1866.00	537.01	0.02	0.28	100.00	100.00	0.00	16129.00	18285.76	17209604.00	33.91	5585.44	5542.00
14	8	5	11436.00	17540.00	146.35	0	Spot (Block14, Row5, Column8)	9480.79	8145.00	5726.06	0.07	0.60	1792.00	1830.51	1792.00	431.78	0.01	0.24	98.00	96.00	0.00	6353.00	7688.79	5517822.00	17.72	3173.63	3047.00
14	1	6	9331.00	17827.00	179.20	0	Spot (Block14, Row6, Column1)	7491.50	5935.00	4071.77	0.10	0.54	1779.00	1817.98	1779.00	411.50	0.01	0.23	99.00	99.00	0.00	4156.00	5712.50	6757330.00	13.79	3167.05	3157.00
14	2	6	9631.00	17833.00	190.90	0	Spot (Block14, Row6, Column2)	9801.91	9358.00	3840.01	0.02	0.39	1720.00	1798.69	1720.00	426.44	0.02	0.24	100.00	100.00	0.00	7638.00	8081.91	10076368.00	18.77	4001.26	3920.50
14	3	6	9927.00	17827.00	143.40	0	Spot (Block14, Row6, Column3)	16586.62	14771.50	8947.24	0.05	0.54	1698.00	1737.41	1698.00	355.38	0.01	0.20	100.00	100.00	0.00	13073.50	14888.62	9188990.00	41.78	4955.92	4073.50
14	4	6	10237.00	17835.00	174.15	0	Spot (Block14, Row6, Column4)	2662.09	2519.00	690.12	0.02	0.26	1698.00	1750.62	1698.00	333.62	0.01	0.19	85.00	64.00	0.00	821.00	964.09	2241479.00	2.73	2003.13	2037.00
14	5	6	10534.00	17833.00	127.00	0	Spot (Block14, Row6, Column5)	41349.18	40852.50	15414.05	0.01	0.37	1728.00	1798.52	1728.00	438.97	0.02	0.24	100.00	100.00	10.47	39124.50	39621.18	17780164.00	90.10	10991.99	8803.00
14	6	6	10832.00	17835.00	187.40	0	Spot (Block14, Row6, Column6)	2251.93	2199.00	461.63	0.01	0.20	1749.00	1796.53	1749.00	439.08	0.01	0.24	51.00	20.00	0.00	450.00	502.93	2231665.00	1.04	1934.48	1902.00
14	7	6	11136.00	17830.00	145.70	0	Spot (Block14, Row6, Column7)	11180.20	10108.00	5889.72	0.04	0.53	1783.00	1806.38	1783.00	442.60	0.01	0.25	100.00	100.00	0.00	8325.00	9397.20	6462154.00	21.18	3700.45	3312.00
14	8	6	11441.00	17845.00	145.80	0	Spot (Block14, Row6, Column8)	12777.04	11701.50	7429.82	0.04	0.58	1711.00	1741.14	1711.00	335.32	0.01	0.19	100.00	100.00	0.00	9990.50	11066.04	7359578.00	32.91	3810.77	3477.00
14	1	7	9336.00	18128.00	179.55	0	Spot (Block14, Row7, Column1)	2304.22	2247.50	445.60	0.01	0.19	1612.00	1662.54	1612.00	332.34	0.01	0.20	75.00	48.00	0.00	635.50	692.22	2083015.00	1.93	1890.78	1857.00
14	2	7	9645.00	18128.00	199.40	0	Spot (Block14, Row7, Column2)	1992.95	1997.50	364.21	0.00	0.18	1616.50	1677.67	1616.50	354.43	0.02	0.21	52.00	18.00	0.00	381.00	376.45	2236091.00	0.89	1799.08	1796.00
14	3	7	9930.00	18133.00	199.80	0	Spot (Block14, Row7, Column3)	1988.94	1973.00	340.34	0.00	0.17	1599.00	1649.94	1599.00	304.65	0.01	0.18	54.00	29.00	0.00	374.00	389.94	2249490.00	1.11	1794.60	1740.00
14	4	7	10244.00	18138.00	203.55	0	Spot (Block14, Row7, Column4)	1940.22	1898.00	353.70	0.01	0.18	1609.00	1660.69	1609.00	305.17	0.01	0.18	48.00	25.00	0.00	289.00	331.22	2285583.00	0.92	1771.66	1786.50
14	5	7	10547.00	18131.00	150.95	0	Spot (Block14, Row7, Column5)	3197.97	3174.00	676.07	0.00	0.21	1687.00	1732.71	1687.00	393.30	0.01	0.23	95.00	87.00	0.00	1487.00	1510.97	1992333.00	3.73	2182.87	2151.00
14	6	7	10831.00	18133.00	172.70	0	Spot (Block14, Row7, Column6)	12234.03	12044.00	4736.28	0.01	0.39	1715.00	1782.45	1715.00	434.20	0.02	0.24	100.00	100.00	0.00	10329.00	10519.03	10166478.00	24.07	4028.16	3965.50
14	7	7	11130.00	18136.00	100.35	0	Spot (Block14, Row7, Column7)	7617.39	7321.00	2059.40	0.02	0.27	1702.00	1747.19	1702.00	373.01	0.01	0.21	100.00	100.00	0.00	5619.00	5915.39	1950052.00	15.74	3434.83	3109.00
14	8	7	11439.00	18132.00	111.50	0	Spot (Block14, Row7, Column8)	3520.41	3481.00	612.99	0.00	0.17	1686.00	1708.94	1686.00	336.69	0.01	0.20	100.00	100.00	0.00	1795.00	1834.41	1133571.00	5.38	2343.40	2394.00
14	1	8	9341.00	18430.00	137.50	0	Spot (Block14, Row8, Column1)	2381.92	2277.00	529.77	0.02	0.22	1584.00	1603.05	1584.00	298.90	0.01	0.19	82.00	58.00	0.00	693.00	797.92	1207631.00	2.61	1813.61	1792.50
14	2	8	9632.00	18427.00	158.00	0	Spot (Block14, Row8, Column2)	2589.75	2509.50	544.44	0.01	0.21	1589.00	1617.65	1589.00	302.33	0.01	0.19	89.00	75.00	0.00	920.50	1000.75	1781747.00	3.22	1918.80	1962.50
14	3	8	9923.00	18433.00	147.65	0	Spot (Block14, Row8, Column3)	3729.53	3250.00	1602.18	0.06	0.43	1593.00	1623.93	1593.00	302.18	0.01	0.19	91.00	83.00	0.00	1657.00	2136.53	2226529.00	6.97	2145.26	2097.50
14	4	8	10229.00	18435.00	109.50	0	Spot (Block14, Row8, Column4)	13154.64	13424.00	3657.33	0.01	0.28	1593.00	1625.65	1593.00	304.01	0.01	0.19	100.00	100.00	0.00	11831.00	11561.64	4064783.00	37.92	5211.26	4273.00
14	5	8	10536.00	18428.00	192.60	0	Spot (Block14, Row8, Column5)	1979.46	1987.00	361.09	0.00	0.18	1599.00	1648.03	1599.00	331.42	0.01	0.20	51.00	23.00	0.00	388.00	380.46	2070519.00	1.00	1743.24	1680.00
14	6	8	10829.00	18437.00	118.20	0	Spot (Block14, Row8, Column6)	14773.29	13698.00	5727.67	0.03	0.39	1692.00	1729.08	1692.00	396.18	0.01	0.23	100.00	100.00	0.00	12006.00	13081.29	5436571.00	32.93	4606.68	4478.50
14	7	8	11128.00	18434.00	149.90	0	Spot (Block14, Row8, Column7)	4097.54	3741.00	1429.02	0.04	0.35	1671.00	1690.63	1671.00	327.71	0.01	0.19	99.00	93.00	0.00	2070.00	2426.54	2519989.00	7.34	2213.13	2224.50
14	8	8	11435.00	18437.00	147.00	-50	Spot (Block14, Row8, Column8)	2013.78	1958.50	486.09	0.01	0.24	1617.50	1675.66	1617.50	323.45	0.02	0.19	53.00	24.00	0.00	341.00	396.28	1180077.00	1.05	1685.82	1610.50
15	1	1	13842.00	16339.00	153.10	0	Spot (Block15, Row1, Column1)	37273.07	35410.00	18976.71	0.02	0.51	704.00	764.49	704.00	191.29	0.04	0.25	100.00	100.00	12.79	34706.00	36569.07	23892112.00	190.86	7900.51	5995.00
15	2	1	14133.00	16347.00	149.20	0	Spot (Block15, Row1, Column2)	6008.75	5495.00	2813.63	0.04	0.47	684.00	704.31	684.00	159.20	0.01	0.23	100.00	100.00	0.00	4811.00	5324.75	3665340.00	33.32	1889.96	1715.00
15	3	1	14429.00	16340.00	162.20	0	Spot (Block15, Row1, Column3)	1032.32	1002.00	262.53	0.01	0.25	629.00	664.32	629.00	120.94	0.02	0.18	90.00	70.00	0.00	373.00	403.32	754628.00	3.04	769.50	717.00
15	4	1	14756.00	16345.00	114.65	0	Spot (Block15, Row1, Column4)	4281.99	4043.00	1292.68	0.02	0.30	606.00	646.05	606.00	113.28	0.03	0.18	100.00	100.00	0.00	3437.00	3675.99	1468724.00	32.10	1713.06	1384.50
15	5	1	15037.00	16345.00	152.30	0	Spot (Block15, Row1, Column5)	1563.53	1457.00	569.55	0.03	0.36	612.00	647.92	612.00	105.16	0.02	0.16	100.00	97.00	0.00	845.00	951.53	991280.00	8.71	858.39	871.50
15	6	1	15349.00	16339.00	127.65	0	Spot (Block15, Row1, Column6)	3790.19	3542.50	1368.14	0.03	0.36	678.00	687.64	678.00	192.70	0.01	0.28	100.00	100.00	0.00	2864.50	3112.19	1637363.00	16.10	1454.71	1330.50
15	7	1	15645.00	16347.00	94.85	0	Spot (Block15, Row1, Column7)	5831.09	5786.00	1702.82	0.00	0.29	683.00	711.39	683.00	260.06	0.02	0.37	100.00	100.00	0.00	5103.00	5148.09	1335319.00	19.69	2213.40	1786.00
15	8	1	15939.00	16346.00	110.45	0	Spot (Block15, Row1, Column8)	63225.32	65535.00	6000.57	0.02	0.09	694.00	798.64	694.00	791.04	0.06	0.99	100.00	100.00	79.23	64841.00	62531.32	19789568.00	78.92	18614.49	14945.00
15	1	2	13824.00	16631.00	162.95	0	Spot (Block15, Row2, Column1)	787.71	774.00	183.82	0.01	0.23	681.00	698.06	681.00	159.94	0.01	0.23	33.00	16.00	0.00	93.00	106.71	580544.00	0.56	727.78	688.00
15	2	2	14140.00	16634.00	133.10	0	Spot (Block15, Row2, Column2)	1094.69	1081.00	236.84	0.01	0.22	600.00	642.93	600.00	115.33	0.03	0.18	98.00	83.00	0.00	481.00	494.69	526548.00	3.92	794.92	799.00
15	3	2	14448.00	16632.00	166.65	0	Spot (Block15, Row2, Column3)	722.06	694.00	121.04	0.02	0.17	591.00	611.66	591.00	106.74	0.01	0.17	48.00	31.00	0.00	103.00	131.06	559599.00	1.03	655.25	613.00
15	4	2	14732.00	16637.00	195.05	0	Spot (Block15, Row2, Column4)	793.89	784.00	152.77	0.01	0.19	592.00	611.68	592.00	103.11	0.01	0.17	68.00	43.00	0.00	192.00	201.89	851048.00	1.77	638.94	604.50
15	5	2	15040.00	16643.00	175.90	0	Spot (Block15, Row2, Column5)	1371.91	1319.00	305.05	0.02	0.22	593.00	614.65	593.00	100.76	0.02	0.16	100.00	99.00	0.00	726.00	778.91	1186701.00	7.52	811.35	795.00
15	6	2	15330.00	16640.00	149.35	0	Spot (Block15, Row2, Column6)	860.59	864.00	136.02	0.00	0.16	608.00	649.60	608.00	125.37	0.03	0.19	81.00	50.00	0.00	256.00	252.59	520659.00	1.68	731.19	698.50
15	7	2	15643.00	16646.00	170.50	0	Spot (Block15, Row2, Column7)	889.69	885.00	186.29	0.00	0.21	655.00	658.57	655.00	109.36	0.00	0.17	75.00	52.00	0.00	230.00	234.69	722432.00	2.11	709.53	691.00
15	8	2	15940.00	16648.00	147.00	-50	Spot (Block15, Row2, Column8)	751.20	780.00	125.09	0.02	0.17	687.50	771.15	687.50	804.78	0.05	1.04	0.00	0.00	0.00	92.50	63.70	442458.00	-0.02	754.82	714.00
15	1	3	13839.00	16948.00	155.95	0	Spot (Block15, Row3, Column1)	1228.00	1155.50	385.89	0.03	0.31	611.00	652.83	611.00	108.17	0.03	0.17	95.00	85.00	0.00	544.50	617.00	820305.00	5.32	806.62	793.00
15	2	3	14128.00	16941.00	170.65	0	Spot (Block15, Row3, Column2)	749.29	723.00	119.19	0.02	0.16	594.00	623.61	594.00	101.26	0.02	0.16	61.00	38.00	0.00	129.00	155.29	609926.00	1.24	669.16	611.50
15	3	3	14435.00	16943.00	145.40	0	Spot (Block15, Row3, Column3)	2103.13	1940.00	790.26	0.04	0.38	592.00	613.33	592.00	113.89	0.02	0.19	100.00	100.00	0.00	1348.00	1511.13	1209300.00	13.08	999.23	955.50
15	4	3	14740.00	16943.00	142.70	0	Spot (Block15, Row3, Column4)	5139.61	4687.00	2460.71	0.04	0.48	594.00	614.34	594.00	104.26	0.01	0.17	100.00	100.00	0.00	4093.00	4545.61	2837065.00	43.40	1702.08	1509.00
15	5	3	15042.00	16941.00	143.75	0	Spot (Block15, Row3, Column5)	2330.27	2154.50	979.54	0.03	0.42	596.00	626.24	596.00	124.83	0.02	0.20	100.00	100.00	0.00	1558.50	1734.27	1304952.00	13.65	1091.37	1006.00
15	6	3	15340.00	16943.00	196.05	0	Spot (Block15, Row3, Column6)	5363.33	4575.00	2771.79	0.07	0.52	610.00	658.80	610.00	153.43	0.03	0.23	100.00	100.00	0.00	3965.00	4753.33	5840668.00	30.66	1902.22	1914.50
15	7	3	15640.00	16951.00	164.70	0	Spot (Block15, Row3, Column7)	1167.11	1073.00	356.47	0.04	0.31	620.00	660.29	620.00	131.53	0.03	0.20	91.00	79.00	0.00	453.00	547.11	876496.00	3.85	744.07	704.00
15	8	3	15938.00	16962.00	155.80	0	Spot (Block15, Row3, Column8)	3168.04	2859.00	1327.01	0.04	0.42	626.00	658.32	626.00	110.55	0.02	0.17	100.00	100.00	0.00	2233.00	2542.04	2116252.00	22.70	1290.84	1157.50
15	1	4	13835.00	17238.00	146.45	0	Spot (Block15, Row4, Column1)	5292.79	4577.50	2678.65	0.06	0.51	636.00	662.31	636.00	116.11	0.02	0.18	100.00	100.00	0.00	3941.50	4656.79	3080402.00	39.88	1670.52	1394.00
15	2	4	14146.00	17251.00	157.85	0	Spot (Block15, Row4, Column2)	1296.92	1203.00	335.03	0.03	0.26	601.00	639.87	601.00	111.84	0.03	0.17	98.00	94.00	0.00	602.00	695.92	893575.00	5.88	854.20	844.00
15	3	4	14437.00	17245.00	145.25	0	Spot (Block15, Row4, Column3)	18446.12	16824.00	9688.51	0.04	0.53	597.00	625.60	597.00	123.01	0.02	0.20	100.00	100.00	0.00	16227.00	17849.12	10588073.00	144.87	4053.64	3130.00
15	4	4	14750.00	17251.00	224.40	0	Spot (Block15, Row4, Column4)	701.23	690.00	120.95	0.01	0.17	592.00	606.69	592.00	106.36	0.01	0.18	44.00	25.00	0.00	98.00	109.23	1017483.00	0.89	630.82	598.00
15	5	4	15038.00	17245.00	147.00	-50	Spot (Block15, Row4, Column5)	700.78	692.00	142.27	0.01	0.20	594.00	608.50	594.00	103.75	0.01	0.17	46.00	19.00	0.00	98.00	106.78	413462.00	0.89	570.50	577.00
15	6	4	15342.00	17252.00	185.20	0	Spot (Block15, Row4, Column6)	1420.57	1371.50	324.70	0.02	0.23	599.00	628.24	599.00	118.59	0.02	0.19	100.00	99.00	0.00	772.50	821.57	1360903.00	6.68	891.36	863.00
15	7	4	15635.00	17245.00	162.80	0	Spot (Block15, Row4, Column7)	1145.91	1051.00	356.69	0.04	0.31	610.00	647.63	610.00	107.60	0.03	0.17	93.00	79.00	0.00	441.00	535.91	846830.00	4.63	774.23	745.00
15	8	4	15938.00	17255.00	158.15	0	Spot (Block15, Row4, Column8)	800.86	788.00	127.56	0.01	0.16	671.00	662.98	671.00	104.53	0.01	0.16	58.00	29.00	0.00	117.00	129.86	550992.00	1.32	714.50	685.00
15	1	5	13841.00	17550.00	111.55	0	Spot (Block15, Row5, Column1)	7745.84	7601.50	2356.09	0.01	0.30	679.00	678.25	679.00	141.93	0.00	0.21	100.00	100.00	0.00	6922.50	7066.84	2494159.00	49.80	2785.08	2316.00
15	2	5	14143.00	17546.00	152.40	0	Spot (Block15, Row5, Column2)	3517.47	3515.00	1235.05	0.00	0.35	613.00	653.45	613.00	122.15	0.03	0.19	100.00	100.00	0.00	2902.00	2904.47	2233593.00	23.45	1325.60	1274.00
15	3	5	14438.00	17541.00	156.50	0	Spot (Block15, Row5, Column3)	3331.48	2977.50	1423.06	0.05	0.43	598.00	631.27	598.00	125.08	0.02	0.20	100.00	100.00	0.00	2379.50	2733.48	2238755.00	21.59	1205.47	1144.50
15	4	5	14733.00	17547.00	153.75	0	Spot (Block15, Row5, Column4)	1589.05	1442.00	580.01	0.04	0.37	590.00	608.00	590.00	115.95	0.01	0.19	100.00	98.00	0.00	852.00	999.05	1029705.00	8.46	834.72	825.00
15	5	5	15042.00	17548.00	141.90	0	Spot (Block15, Row5, Column5)	17064.31	16066.50	8942.96	0.03	0.52	596.00	621.38	596.00	121.70	0.02	0.20	100.00	100.00	0.00	15470.50	16468.31	9282985.00	135.11	4114.75	3216.00
15	6	5	15339.00	17544.00	191.40	0	Spot (Block15, Row5, Column6)	780.42	780.00	134.02	0.00	0.17	599.00	629.59	599.00	105.35	0.02	0.17	64.00	32.00	0.00	181.00	181.42	805396.00	1.43	679.41	656.50
15	7	5	15642.00	17544.00	168.10	0	Spot (Block15, Row5, Column7)	1661.29	1585.00	458.69	0.02	0.28	609.00	647.56	609.00	108.11	0.03	0.17	100.00	99.00	0.00	976.00	1052.29	1302453.00	9.38	942.68	923.00
15	8	5	15934.00	17555.00	148.75	0	Spot (Block15, Row5, Column8)	1803.23	1684.00	777.46	0.03	0.43	674.00	664.93	674.00	104.35	0.01	0.16	93.00	89.00	0.00	1010.00	1129.23	1090954.00	10.91	921.01	889.00
15	1	6	13835.00	17840.00	197.50	0	Spot (Block15, Row6, Column1)	5023.40	4049.00	2810.37	0.09	0.56	689.00	700.08	689.00	161.15	0.01	0.23	100.00	100.00	0.00	3360.00	4334.40	5530768.00	26.83	1844.07	1809.00
15	2	6	14133.00	17845.00	203.75	0	Spot (Block15, Row6, Column2)	989.42	938.00	233.44	0.02	0.24	609.00	661.04	609.00	137.04	0.04	0.21	88.00	57.00	0.00	329.00	380.42	1166530.00	2.40	747.60	707.00
15	3	6	14429.00	17839.00	143.75	0	Spot (Block15, Row6, Column3)	5261.24	4730.50	2600.70	0.05	0.49	595.00	619.50	595.00	109.21	0.02	0.18	100.00	100.00	0.00	4135.50	4666.24	2956816.00	42.50	1624.17	1282.00
15	4	6	14745.00	17843.00	158.30	0	Spot (Block15, Row6, Column4)	848.32	807.00	142.94	0.02	0.17	594.00	613.01	594.00	109.91	0.01	0.18	86.00	47.00	0.00	213.00	254.32	584494.00	2.14	684.51	670.00
15	5	6	15039.00	17842.00	105.40	0	Spot (Block15, Row6, Column5)	13171.08	13296.00	3676.53	0.00	0.28	597.00	626.28	597.00	121.17	0.02	0.19	100.00	100.00	0.00	12699.00	12574.08	3727416.00	103.53	4233.42	3620.00
15	6	6	15341.00	17861.00	188.00	0	Spot (Block15, Row6, Column6)	782.06	780.50	136.75	0.00	0.17	600.00	632.24	600.00	106.49	0.02	0.17	58.00	38.00	0.00	180.50	182.06	778935.00	1.41	689.58	689.00
15	7	6	15636.00	17847.00	156.35	0	Spot (Block15, Row6, Column7)	1508.98	1396.00	584.91	0.03	0.39	607.00	641.69	607.00	107.36	0.02	0.17	99.00	92.00	0.00	789.00	901.98	1012526.00	8.08	844.13	806.00
15	8	6	15944.00	17857.00	145.95	0	Spot (Block15, Row6, Column8)	1698.96	1655.50	587.39	0.01	0.35	631.00	656.17	631.00	103.47	0.02	0.16	100.00	99.00	0.00	1024.50	1067.96	985399.00	10.08	922.89	898.50
15	1	7	13836.00	18144.00	165.75	0	Spot (Block15, Row7, Column1)	1772.16	1676.00	567.22	0.02	0.32	678.00	675.67	678.00	131.84	0.00	0.20	98.00	95.00	0.00	998.00	1094.16	1352160.00	8.32	907.65	904.00
15	2	7	14130.00	18133.00	192.25	0	Spot (Block15, Row7, Column2)	771.48	797.00	125.64	0.01	0.16	599.00	635.67	599.00	102.30	0.03	0.16	62.00	46.00	0.00	198.00	172.48	805425.00	1.33	679.07	678.00
15	3	7	14431.00	18146.00	190.35	0	Spot (Block15, Row7, Column3)	734.33	704.00	134.16	0.02	0.18	593.00	610.46	593.00	94.84	0.01	0.16	59.00	40.00	0.00	111.00	141.33	752689.00	1.31	689.20	707.00
15	4	7	14711.00	18130.00	170.15	0	Spot (Block15, Row7, Column4)	724.92	704.00	117.94	0.01	0.16	596.00	624.66	596.00	160.99	0.02	0.26	38.00	6.00	0.00	108.00	128.92	585738.00	0.62	658.43	655.00
15	5	7	15063.00	18135.00	157.10	0	Spot (Block15, Row7, Column5)	809.72	783.00	170.94	0.01	0.21	598.00	634.58	598.00	168.12	0.03	0.26	54.00	21.00	0.00	185.00	211.72	553846.00	1.04	679.37	673.50
15	6	7	15339.00	18144.00	173.85	0	Spot (Block15, Row7, Column6)	1206.56	1173.00	289.93	0.01	0.24	599.00	640.90	599.00	136.39	0.03	0.21	97.00	90.00	0.00	574.00	607.56	1023161.00	4.15	793.67	792.00
15	7	7	15632.00	18146.00	100.30	0	Spot (Block15, Row7, Column7)	3370.97	3301.00	956.25	0.01	0.28	611.00	646.62	611.00	103.73	0.02	0.16	100.00	100.00	0.00	2690.00	2759.97	866338.00	26.26	1398.02	1339.50
15	8	7	15937.00	18148.00	147.00	-50	Spot (Block15, Row7, Column8)	824.61	696.50	398.35	0.07	0.48	661.00	661.14	661.00	106.90	0.00	0.16	33.00	18.00	0.00	35.50	163.61	486519.00	1.53	639.18	614.00
15	1	8	13843.00	18436.00	125.85	0	Spot (Block15, Row8, Column1)	1462.00	1338.50	506.30	0.04	0.35	676.00	676.08	676.00	121.32	0.00	0.18	99.00	97.00	0.00	662.50	786.00	614039.00	6.48	888.34	844.00
15	2	8	14138.00	18433.00	189.90	0	Spot (Block15, Row8, Column2)	758.72	713.00	135.86	0.03	0.18	599.00	639.56	599.00	106.63	0.03	0.17	51.00	30.00	0.00	114.00	159.72	773136.00	1.12	690.08	685.50
15	3	8	14427.00	18442.00	159.75	0	Spot (Block15, Row8, Column3)	1036.75	977.00	287.81	0.03	0.28	598.00	633.15	598.00	103.24	0.02	0.16	94.00	78.00	0.00	379.00	438.75	732982.00	3.91	732.64	718.00
15	4	8	14731.00	18440.00	108.85	0	Spot (Block15, Row8, Column4)	5192.30	5035.00	1296.15	0.01	0.25	599.00	640.20	599.00	162.53	0.03	0.25	100.00	100.00	0.00	4436.00	4593.30	1594036.00	28.01	1954.30	1847.00
15	5	8	15034.00	18433.00	200.35	0	Spot (Block15, Row8, Column5)	727.23	691.00	158.77	0.02	0.22	598.00	646.29	598.00	179.08	0.03	0.28	35.00	5.00	0.00	93.00	129.23	829040.00	0.45	680.07	670.00
15	6	8	15337.00	18451.00	128.25	0	Spot (Block15, Row8, Column6)	8627.27	8330.50	3411.48	0.02	0.40	607.00	662.82	607.00	161.41	0.04	0.24	100.00	100.00	0.00	7723.50	8020.27	3813252.00	49.34	2485.15	2405.00
15	7	8	15631.00	18447.00	147.05	0	Spot (Block15, Row8, Column7)	1210.44	1144.50	302.05	0.02	0.25	610.00	658.41	610.00	136.21	0.03	0.21	98.00	87.00	0.00	534.50	600.44	719000.00	4.05	818.65	810.50
15	8	8	15940.00	18456.00	96.25	0	Spot (Block15, Row8, Column8)	1230.02	1208.00	275.74	0.01	0.22	617.00	655.14	617.00	104.48	0.03	0.16	99.00	92.00	0.00	591.00	613.02	286594.00	5.50	819.60	804.50
16	1	1	18343.00	16350.00	153.70	0	Spot (Block16, Row1, Column1)	36800.01	34622.00	18493.78	0.03	0.50	332.00	363.55	332.00	126.50	0.04	0.35	100.00	100.00	11.86	34290.00	36468.01	23883284.00	288.03	6860.88	4766.00
16	2	1	18639.00	16361.00	154.45	0	Spot (Block16, Row1, Column2)	1123.68	1094.00	451.62	0.01	0.40	329.00	350.47	329.00	88.26	0.03	0.25	100.00	99.00	0.00	765.00	794.68	734885.00	8.76	507.90	494.00
16	3	1	18941.00	16358.00	146.35	0	Spot (Block16, Row1, Column3)	846.60	767.00	354.96	0.04	0.42	325.00	332.81	325.00	33.06	0.01	0.10	100.00	100.00	0.00	442.00	521.60	493570.00	15.54	445.65	416.00
16	4	1	19252.00	16356.00	116.60	0	Spot (Block16, Row1, Column4)	805.60	772.50	199.39	0.02	0.25	321.00	329.97	321.00	34.18	0.01	0.10	100.00	99.00	0.00	451.50	484.60	288405.00	13.92	469.44	465.00
16	5	1	19541.00	16355.00	146.80	0	Spot (Block16, Row1, Column5)	2938.49	2451.00	1946.68	0.08	0.66	325.00	335.76	325.00	37.51	0.01	0.11	100.00	100.00	0.00	2126.00	2613.49	1727834.00	69.39	792.07	663.00
16	6	1	19851.00	16352.00	123.30	0	Spot (Block16, Row1, Column6)	2756.77	2715.00	1054.61	0.01	0.38	320.00	330.22	320.00	38.13	0.01	0.12	100.00	100.00	0.00	2395.00	2436.77	1110980.00	63.64	1034.62	899.00
16	7	1	20146.00	16353.00	87.80	0	Spot (Block16, Row1, Column7)	2240.74	2250.00	717.51	0.00	0.32	316.00	336.46	316.00	146.07	0.03	0.43	100.00	100.00	0.00	1934.00	1924.74	423499.00	13.04	927.15	701.00
16	8	1	20439.00	16359.00	110.90	0	Spot (Block16, Row1, Column8)	61575.86	65535.00	7794.85	0.03	0.13	316.00	349.45	316.00	193.27	0.04	0.55	100.00	100.00	70.53	65219.00	61259.86	19642740.00	316.78	15650.17	12109.00
16	1	2	18377.00	16629.00	182.00	0	Spot (Block16, Row2, Column1)	379.85	383.00	21.74	0.00	0.06	344.00	362.90	344.00	103.34	0.02	0.28	0.00	0.00	0.00	39.00	35.85	351737.00	0.16	369.32	374.50
16	2	2	18643.00	16653.00	128.55	0	Spot (Block16, Row2, Column2)	1253.94	1256.50	350.49	0.00	0.28	333.00	343.32	333.00	38.58	0.01	0.11	100.00	100.00	0.00	923.50	920.94	556748.00	23.60	610.04	571.00
16	3	2	18958.00	16642.00	167.70	0	Spot (Block16, Row2, Column3)	387.88	388.00	27.48	0.00	0.07	325.00	331.74	325.00	32.60	0.01	0.10	87.00	45.00	0.00	63.00	62.88	304875.00	1.72	353.43	358.00
16	4	2	19239.00	16649.00	170.30	0	Spot (Block16, Row2, Column4)	741.64	695.00	193.35	0.03	0.26	323.00	331.99	323.00	32.94	0.01	0.10	100.00	100.00	0.00	372.00	418.64	597761.00	12.44	438.71	434.50
16	5	2	19543.00	16650.00	183.30	0	Spot (Block16, Row2, Column5)	817.17	793.00	184.75	0.01	0.23	329.00	339.42	329.00	37.59	0.01	0.11	100.00	99.00	0.00	464.00	488.17	776310.00	12.71	480.12	472.00
16	6	2	19833.00	16647.00	157.80	0	Spot (Block16, Row2, Column6)	546.66	541.00	108.43	0.00	0.20	321.00	341.65	321.00	69.92	0.03	0.20	97.00	78.00	0.00	220.00	225.66	377192.00	2.93	409.28	404.00
16	7	2	20144.00	16662.00	152.40	0	Spot (Block16, Row2, Column7)	635.44	582.00	186.57	0.04	0.29	310.00	316.05	310.00	35.44	0.01	0.11	99.00	98.00	0.00	272.00	325.44	403505.00	9.01	417.75	391.50
16	8	2	20435.00	16637.00	218.90	0	Spot (Block16, Row2, Column8)	345.98	343.00	26.02	0.00	0.08	303.00	328.54	303.00	162.15	0.04	0.49	0.00	0.00	0.00	40.00	42.98	475377.00	0.11	331.36	321.00
16	1	3	18338.00	16954.00	147.80	0	Spot (Block16, Row3, Column1)	1719.34	1645.00	814.59	0.02	0.47	340.00	348.47	340.00	39.56	0.01	0.11	100.00	100.00	0.00	1305.00	1379.34	1023010.00	34.66	678.54	567.00
16	2	3	18619.00	16961.00	221.80	0	Spot (Block16, Row3, Column2)	387.17	390.00	33.83	0.00	0.09	339.00	351.67	339.00	48.37	0.02	0.14	54.00	5.00	0.00	51.00	48.17	545907.00	0.73	359.52	365.00
16	3	3	18936.00	16959.00	151.85	0	Spot (Block16, Row3, Column3)	1069.80	944.00	447.19	0.05	0.42	329.00	341.20	329.00	48.55	0.02	0.14	100.00	100.00	0.00	615.00	740.80	675046.00	15.01	496.31	481.00
16	4	3	19244.00	16956.00	144.80	0	Spot (Block16, Row3, Column4)	2194.37	2056.50	1049.43	0.03	0.48	326.00	336.09	326.00	35.85	0.01	0.11	100.00	100.00	0.00	1730.50	1868.37	1255177.00	51.83	746.62	635.00
16	5	3	19540.00	16953.00	142.05	0	Spot (Block16, Row3, Column5)	1301.81	1271.00	507.58	0.01	0.39	331.00	351.20	331.00	69.69	0.03	0.20	100.00	100.00	0.00	940.00	970.81	714696.00	13.64	590.10	524.00
16	6	3	19843.00	16953.00	203.10	0	Spot (Block16, Row3, Column6)	4227.03	3573.00	2085.31	0.07	0.49	344.00	374.73	344.00	95.75	0.04	0.26	100.00	100.00	0.00	3229.00	3883.03	4945628.00	40.23	1310.09	1299.00
16	7	3	20145.00	16961.00	147.95	0	Spot (Block16, Row3, Column7)	1194.22	1047.00	554.90	0.06	0.46	312.00	330.45	312.00	68.80	0.02	0.21	100.00	100.00	0.00	735.00	882.22	716533.00	12.55	507.49	466.00
16	8	3	20443.00	16967.00	148.35	0	Spot (Block16, Row3, Column8)	1255.41	1202.50	482.66	0.02	0.38	301.00	306.07	301.00	27.09	0.01	0.09	100.00	100.00	0.00	901.50	954.41	760780.00	35.05	542.91	487.00
16	1	4	18338.00	17250.00	147.20	0	Spot (Block16, Row4, Column1)	2269.26	2087.00	1065.36	0.04	0.47	340.00	350.97	340.00	46.95	0.01	0.13	100.00	100.00	0.00	1747.00	1929.26	1341135.00	40.85	766.53	653.50
16	2	4	18650.00	17262.00	142.80	0	Spot (Block16, Row4, Column2)	2973.05	3047.00	978.43	0.01	0.33	338.00	358.04	338.00	74.96	0.03	0.21	100.00	100.00	0.00	2709.00	2635.05	1655989.00	34.88	993.37	974.00
16	3	4	18940.00	17255.00	146.35	0	Spot (Block16, Row4, Column3)	9727.60	9103.00	4782.01	0.03	0.49	332.00	357.34	332.00	84.56	0.03	0.24	100.00	100.00	0.00	8771.00	9395.60	5700372.00	110.81	2275.33	1820.00
16	4	4	19223.00	17260.00	207.85	0	Spot (Block16, Row4, Column4)	377.44	383.00	25.93	0.01	0.07	324.00	332.31	324.00	35.43	0.01	0.11	75.00	28.00	0.00	59.00	53.44	463874.00	1.27	345.09	337.00
16	5	4	19519.00	17243.00	85.25	0	Spot (Block16, Row4, Column5)	422.18	413.00	39.93	0.01	0.09	325.00	334.83	325.00	38.44	0.01	0.11	96.00	63.00	0.00	88.00	97.18	75571.00	2.27	355.93	364.00
16	6	4	19839.00	17260.00	183.35	0	Spot (Block16, Row4, Column6)	1254.67	1209.00	313.01	0.02	0.25	322.00	345.94	322.00	70.84	0.03	0.20	100.00	100.00	0.00	887.00	932.67	1188174.00	12.83	591.88	562.00
16	7	4	20134.00	17262.00	148.75	0	Spot (Block16, Row4, Column7)	1215.00	986.00	704.84	0.09	0.58	315.00	325.89	315.00	41.34	0.01	0.13	100.00	100.00	0.00	671.00	900.00	732643.00	21.51	493.75	461.00
16	8	4	20445.00	17263.00	154.65	0	Spot (Block16, Row4, Column8)	588.16	586.50	140.08	0.00	0.24	303.00	305.74	303.00	27.50	0.00	0.09	99.00	98.00	0.00	283.50	285.16	387007.00	10.27	382.83	370.00
16	1	5	18345.00	17558.00	110.70	0	Spot (Block16, Row5, Column1)	1819.37	1746.00	497.36	0.02	0.27	335.00	355.10	335.00	72.66	0.03	0.20	100.00	100.00	0.00	1411.00	1484.37	578560.00	20.15	774.16	724.00
16	2	5	18642.00	17561.00	149.00	0	Spot (Block16, Row5, Column2)	1358.53	1262.00	484.09	0.03	0.36	334.00	356.57	334.00	68.45	0.03	0.19	100.00	100.00	0.00	928.00	1024.53	827344.00	14.64	594.01	557.00
16	3	5	18939.00	17552.00	153.45	0	Spot (Block16, Row5, Column3)	8958.52	8085.50	5004.31	0.04	0.56	344.00	364.78	344.00	84.20	0.03	0.23	100.00	100.00	0.00	7741.50	8614.52	5769285.00	102.06	1862.42	1718.00
16	4	5	19233.00	17559.00	147.75	0	Spot (Block16, Row5, Column4)	947.08	827.00	414.90	0.06	0.44	332.00	349.80	332.00	75.83	0.02	0.22	100.00	90.00	0.00	495.00	615.08	563515.00	7.88	490.08	438.50
16	5	5	19545.00	17556.00	144.25	0	Spot (Block16, Row5, Column5)	14896.93	13989.00	7756.81	0.03	0.52	322.00	336.23	322.00	62.92	0.02	0.19	100.00	100.00	0.00	13667.00	14574.93	8491250.00	231.42	2761.87	1948.50
16	6	5	19841.00	17558.00	163.45	0	Spot (Block16, Row5, Column6)	566.16	546.00	120.74	0.02	0.21	316.00	328.09	316.00	46.08	0.02	0.14	99.00	92.00	0.00	230.00	250.16	418392.00	5.17	393.88	393.00
16	7	5	20141.00	17554.00	186.00	0	Spot (Block16, Row5, Column7)	1417.15	1340.00	547.58	0.02	0.39	315.00	324.02	315.00	41.82	0.01	0.13	100.00	100.00	0.00	1025.00	1102.15	1381717.00	26.14	600.06	592.00
16	8	5	20442.00	17563.00	147.50	0	Spot (Block16, Row5, Column8)	2653.35	2228.00	2298.38	0.08	0.87	298.00	303.83	298.00	36.48	0.01	0.12	100.00	100.00	0.00	1930.00	2355.35	1584050.00	64.41	752.40	636.50
16	1	6	18336.00	17852.00	204.80	0	Spot (Block16, Row6, Column1)	4113.65	3278.50	2250.29	0.10	0.55	350.00	380.65	350.00	103.98	0.04	0.27	100.00	100.00	0.00	2928.50	3763.65	4887010.00	35.90	1288.97	1251.50
16	2	6	18643.00	17855.00	191.35	0	Spot (Block16, Row6, Column2)	1140.41	1081.00	350.76	0.02	0.31	351.00	365.92	351.00	70.83	0.02	0.19	100.00	100.00	0.00	730.00	789.41	1182609.00	10.93	579.84	582.00
16	3	6	18928.00	17851.00	145.30	0	Spot (Block16, Row6, Column3)	4844.27	4308.00	2777.01	0.05	0.57	351.00	362.42	351.00	68.89	0.01	0.19	100.00	100.00	0.00	3957.00	4493.27	2795142.00	65.05	1468.34	988.50
16	4	6	19233.00	17850.00	201.25	0	Spot (Block16, Row6, Column4)	432.14	412.50	65.09	0.02	0.15	332.00	342.14	332.00	47.50	0.01	0.14	83.00	39.00	0.00	80.50	100.14	497825.00	1.89	361.92	367.50
16	5	6	19543.00	17858.00	108.95	0	Spot (Block16, Row6, Column5)	9382.86	9396.00	3508.91	0.00	0.37	321.00	335.21	321.00	60.31	0.02	0.18	100.00	100.00	0.00	9075.00	9061.86	2880539.00	150.02	2448.91	1866.00
16	6	6	19834.00	17855.00	173.85	0	Spot (Block16, Row6, Column6)	472.01	448.00	97.14	0.02	0.21	314.00	324.68	314.00	39.08	0.01	0.12	95.00	80.00	0.00	134.00	158.01	398845.00	3.77	353.75	351.50
16	7	6	20139.00	17855.00	148.30	0	Spot (Block16, Row6, Column7)	1962.59	1683.50	1081.75	0.07	0.55	307.00	314.39	307.00	38.99	0.01	0.12	100.00	100.00	0.00	1376.50	1655.59	1177552.00	42.27	652.04	579.00
16	8	6	20444.00	17864.00	148.10	0	Spot (Block16, Row6, Column8)	1982.18	1692.00	1132.98	0.07	0.57	296.00	299.07	296.00	28.65	0.00	0.10	100.00	100.00	0.00	1396.00	1686.18	1179398.00	58.75	632.51	573.00
16	1	7	18340.00	18156.00	155.40	0	Spot (Block16, Row7, Column1)	4385.07	3976.50	1931.17	0.04	0.44	330.00	362.07	330.00	96.17	0.04	0.27	100.00	100.00	0.00	3646.50	4055.07	2911686.00	41.83	1114.81	1063.00
16	2	7	18622.00	18155.00	170.50	0	Spot (Block16, Row7, Column2)	422.43	408.50	48.64	0.01	0.12	324.00	345.80	324.00	71.14	0.03	0.21	66.00	22.00	0.00	84.50	98.43	342168.00	1.08	363.54	369.00
16	3	7	18942.00	18146.00	192.50	0	Spot (Block16, Row7, Column3)	377.22	381.00	24.01	0.00	0.06	320.00	330.71	320.00	38.61	0.01	0.12	81.00	14.00	0.00	61.00	57.22	392310.00	1.20	355.65	356.00
16	4	7	19227.00	18165.00	183.95	0	Spot (Block16, Row7, Column4)	371.82	382.00	39.44	0.01	0.11	312.00	317.85	312.00	30.63	0.01	0.10	69.00	56.00	0.00	70.00	59.82	352112.00	1.76	343.96	331.00
16	5	7	19554.00	18149.00	149.20	0	Spot (Block16, Row7, Column5)	564.70	559.00	99.50	0.00	0.18	310.00	319.64	310.00	41.21	0.01	0.13	100.00	99.00	0.00	249.00	254.70	341079.00	5.95	403.71	400.00
16	6	7	19841.00	18158.00	178.35	0	Spot (Block16, Row7, Column6)	1213.58	1233.00	372.19	0.01	0.31	316.00	334.82	316.00	61.12	0.03	0.18	100.00	100.00	0.00	917.00	897.58	1082517.00	14.38	558.48	547.00
16	7	7	20133.00	18162.00	146.20	0	Spot (Block16, Row7, Column7)	2122.54	1903.50	997.57	0.05	0.47	307.00	319.11	307.00	45.82	0.02	0.14	100.00	100.00	0.00	1596.50	1815.54	1239561.00	39.36	807.10	576.00
16	8	7	20441.00	18158.00	115.65	0	Spot (Block16, Row7, Column8)	1525.92	1565.00	286.03	0.01	0.19	293.00	294.27	293.00	28.72	0.00	0.10	100.00	100.00	0.00	1272.00	1232.92	535598.00	42.88	762.37	771.50
16	1	8	18347.00	18443.00	120.35	0	Spot (Block16, Row8, Column1)	951.87	899.00	222.74	0.02	0.23	316.00	333.00	316.00	62.11	0.02	0.19	100.00	100.00	0.00	583.00	635.87	364567.00	9.96	556.04	492.00
16	2	8	18634.00	18449.00	165.55	0	Spot (Block16, Row8, Column2)	492.51	469.00	120.35	0.02	0.24	312.00	319.85	312.00	31.98	0.01	0.10	97.00	92.00	0.00	157.00	180.51	373817.00	5.40	360.74	362.00
16	3	8	18929.00	18451.00	152.80	0	Spot (Block16, Row8, Column3)	1092.37	975.00	588.31	0.05	0.54	313.00	317.93	313.00	30.12	0.01	0.09	100.00	100.00	0.00	662.00	779.37	702396.00	25.71	451.75	431.00
16	4	8	19227.00	18453.00	107.00	0	Spot (Block16, Row8, Column4)	2072.56	2007.00	476.84	0.01	0.23	310.00	314.99	310.00	27.67	0.01	0.09	100.00	100.00	0.00	1697.00	1762.56	611404.00	63.51	839.16	711.50
16	5	8	19543.00	18451.00	172.60	0	Spot (Block16, Row8, Column5)	350.33	348.00	31.63	0.00	0.09	302.00	309.99	302.00	55.70	0.01	0.18	44.00	0.00	0.00	46.00	48.33	289722.00	0.72	324.37	313.00
16	6	8	19837.00	18462.00	132.40	0	Spot (Block16, Row8, Column6)	5994.96	5924.00	2342.72	0.01	0.39	313.00	334.74	313.00	80.43	0.03	0.24	100.00	100.00	0.00	5611.00	5681.96	2823625.00	70.37	1655.64	1701.00
16	7	8	20135.00	18450.00	142.90	0	Spot (Block16, Row8, Column7)	808.66	761.50	256.33	0.03	0.32	303.00	319.45	303.00	60.47	0.02	0.19	100.00	99.00	0.00	458.50	505.66	451231.00	8.09	459.48	438.00
16	8	8	20439.00	18455.00	89.45	0	Spot (Block16, Row8, Column8)	643.56	628.00	98.63	0.01	0.15	291.00	291.04	291.00	26.44	0.00	0.09	100.00	100.00	0.00	337.00	352.56	124850.00	13.33	433.51	423.00
17	1	1	4823.00	20815.00	148.75	0	Spot (Block17, Row1, Column1)	34101.69	31864.50	17735.25	0.03	0.52	1087.00	1096.72	1087.00	194.84	0.00	0.18	100.00	100.00	4.64	30777.50	33014.69	20597444.00	169.40	8842.71	7498.50
17	2	1	5117.00	20827.00	146.15	0	Spot (Block17, Row1, Column2)	5198.98	4380.50	3442.85	0.07	0.66	1084.00	1085.86	1084.00	157.12	0.00	0.14	100.00	100.00	0.00	3296.50	4114.98	3036202.00	26.18	1955.98	1659.00
17	3	1	5419.00	20823.00	194.50	0	Spot (Block17, Row1, Column3)	1397.34	1365.00	251.86	0.01	0.18	1081.00	1088.98	1081.00	154.55	0.00	0.14	67.00	47.00	0.00	284.00	316.34	1495150.00	2.00	1193.43	1191.00
17	4	1	5736.00	20820.00	115.00	0	Spot (Block17, Row1, Column4)	2894.78	2811.00	642.78	0.01	0.22	1092.00	1122.19	1092.00	163.89	0.01	0.15	100.00	100.00	0.00	1719.00	1802.78	1004490.00	10.82	1704.40	1638.00
17	5	1	6023.00	20822.00	156.95	0	Spot (Block17, Row1, Column5)	2577.00	2247.00	1047.18	0.06	0.41	1107.00	1149.14	1107.00	182.59	0.02	0.16	99.00	93.00	0.00	1140.00	1470.00	1749783.00	7.82	1463.62	1457.00
17	6	1	6340.00	20813.00	126.85	0	Spot (Block17, Row1, Column6)	4758.88	4679.00	1750.53	0.01	0.37	1169.00	1175.84	1169.00	186.48	0.00	0.16	100.00	100.00	0.00	3510.00	3589.88	2041561.00	19.21	2010.43	1854.00
17	7	1	6626.00	20822.00	85.45	0	Spot (Block17, Row1, Column7)	3935.59	4109.50	795.09	0.02	0.20	1187.00	1205.35	1187.00	245.44	0.01	0.20	100.00	100.00	0.00	2922.50	2748.59	700535.00	11.12	2043.42	1931.00
17	8	1	6927.00	20825.00	108.45	0	Spot (Block17, Row1, Column8)	60688.38	65535.00	8335.74	0.03	0.14	1262.00	1295.97	1262.00	295.72	0.01	0.23	100.00	100.00	62.75	64273.00	59426.38	18570668.00	200.84	16206.35	13451.00
17	1	2	4842.00	21109.00	140.75	0	Spot (Block17, Row2, Column1)	1243.36	1195.00	162.24	0.02	0.13	1067.00	1071.92	1067.00	163.53	0.00	0.15	46.00	21.00	0.00	128.00	176.36	670173.00	1.05	1132.94	1095.50
17	2	2	5125.00	21127.00	152.70	0	Spot (Block17, Row2, Column2)	1606.89	1517.50	296.40	0.02	0.18	1009.00	1049.32	1009.00	132.86	0.02	0.13	97.00	90.00	0.00	508.50	597.89	1028408.00	4.20	1218.21	1231.00
17	3	2	5424.00	21121.00	204.45	0	Spot (Block17, Row2, Column3)	1244.05	1205.00	173.21	0.01	0.14	1016.00	1058.50	1016.00	145.00	0.02	0.14	65.00	33.00	0.00	189.00	228.05	1475441.00	1.28	1134.93	1105.50
17	4	2	5727.00	21121.00	204.50	0	Spot (Block17, Row2, Column4)	1405.35	1372.00	223.02	0.01	0.16	1082.00	1100.78	1082.00	176.18	0.01	0.16	71.00	40.00	0.00	290.00	323.35	1665335.00	1.73	1200.51	1194.00
17	5	2	6023.00	21120.00	153.95	0	Spot (Block17, Row2, Column5)	11796.18	11502.00	4813.69	0.01	0.41	1099.00	1137.47	1099.00	190.31	0.01	0.17	100.00	100.00	0.00	10403.00	10697.18	7655722.00	56.01	3611.40	3191.50
17	6	2	6332.00	21118.00	198.00	0	Spot (Block17, Row2, Column6)	1343.68	1294.00	230.43	0.02	0.17	1105.00	1186.43	1105.00	340.66	0.03	0.29	31.00	2.00	0.00	189.00	238.68	1495521.00	0.46	1233.00	1211.50
17	7	2	6631.00	21127.00	219.75	0	Spot (Block17, Row2, Column7)	1355.09	1308.00	225.07	0.02	0.17	1105.00	1151.99	1105.00	185.70	0.02	0.16	54.00	30.00	0.00	203.00	250.09	1878150.00	1.09	1185.78	1170.00
17	8	2	6937.00	21131.00	255.60	0	Spot (Block17, Row2, Column8)	1358.06	1353.00	208.05	0.00	0.15	1212.00	1278.23	1212.00	288.53	0.02	0.23	27.00	1.00	0.00	141.00	146.06	2569450.00	0.28	1242.68	1214.00
17	1	3	4824.00	21416.00	148.20	0	Spot (Block17, Row3, Column1)	2423.32	2216.00	742.28	0.04	0.31	1067.00	1063.56	1067.00	134.04	0.00	0.13	100.00	99.00	0.00	1149.00	1356.32	1453994.00	10.14	1380.43	1334.00
17	2	3	5130.00	21422.00	182.75	0	Spot (Block17, Row3, Column2)	1320.41	1295.50	196.25	0.01	0.15	1080.00	1076.55	1080.00	141.16	0.00	0.13	58.00	37.00	0.00	215.50	240.41	1233260.00	1.73	1179.89	1177.00
17	3	3	5425.00	21413.00	152.15	0	Spot (Block17, Row3, Column3)	3594.51	1991.00	7376.72	0.26	2.05	1090.00	1107.27	1090.00	184.13	0.01	0.17	95.00	81.00	0.32	901.00	2504.51	2271732.00	13.51	1441.98	1435.00
17	4	3	5721.00	21421.00	139.80	0	Spot (Block17, Row3, Column4)	9707.40	9094.00	5131.61	0.03	0.53	1094.00	1119.50	1094.00	172.21	0.01	0.15	100.00	100.00	0.00	8000.00	8613.40	5144921.00	49.87	3128.80	2519.50
17	5	3	6016.00	21413.00	154.15	0	Spot (Block17, Row3, Column5)	2709.87	2111.00	3417.01	0.11	1.26	1179.00	1219.90	1179.00	331.47	0.01	0.27	86.00	66.00	0.00	932.00	1530.87	1766833.00	4.50	1493.01	1439.00
17	6	3	6324.00	21420.00	218.05	0	Spot (Block17, Row3, Column6)	17296.35	11696.00	11434.33	0.17	0.66	1202.00	1308.47	1202.00	475.73	0.04	0.36	100.00	100.00	0.00	10494.00	16094.35	23505744.00	33.61	5772.24	5927.00
17	7	3	6631.00	21421.00	164.10	0	Spot (Block17, Row3, Column7)	1822.41	1704.50	489.39	0.03	0.27	1185.00	1266.05	1185.00	415.23	0.03	0.33	60.00	31.00	0.00	519.50	637.41	1363165.00	1.34	1360.04	1347.00
17	8	3	6928.00	21433.00	149.85	0	Spot (Block17, Row3, Column8)	12205.28	11351.50	5199.15	0.03	0.43	1252.00	1302.21	1252.00	319.72	0.02	0.25	100.00	100.00	0.00	10099.50	10953.28	7518451.00	34.10	4021.06	3727.00
17	1	4	4821.00	21714.00	142.65	0	Spot (Block17, Row4, Column1)	9221.98	7917.00	5220.88	0.07	0.57	1084.00	1087.92	1084.00	145.15	0.00	0.13	100.00	100.00	0.00	6833.00	8137.98	5118199.00	56.04	2602.20	2123.00
17	2	4	5138.00	21727.00	152.15	0	Spot (Block17, Row4, Column2)	2056.78	2004.00	456.71	0.01	0.22	1090.00	1113.20	1090.00	196.34	0.01	0.18	99.00	91.00	0.00	914.00	966.78	1308114.00	4.81	1429.41	1421.50
17	3	4	5423.00	21718.00	140.45	0	Spot (Block17, Row4, Column3)	45222.23	49348.50	20267.96	0.04	0.45	1095.00	1125.40	1095.00	204.66	0.01	0.18	100.00	100.00	37.13	48253.50	44127.23	24239224.00	215.46	10724.36	8210.00
17	4	4	5727.00	21725.00	201.55	0	Spot (Block17, Row4, Column4)	1355.24	1309.50	202.88	0.01	0.15	1103.00	1143.12	1103.00	178.79	0.02	0.16	60.00	29.00	0.00	206.50	252.24	1566657.00	1.19	1228.00	1208.00
17	5	4	6025.00	21722.00	147.00	-50	Spot (Block17, Row4, Column5)	1391.06	1223.00	977.99	0.06	0.70	1186.00	1188.10	1186.00	199.04	0.00	0.17	26.00	8.00	0.00	37.00	205.06	819336.00	1.02	1168.85	1198.00
17	6	4	6322.00	21722.00	161.55	0	Spot (Block17, Row4, Column6)	14398.68	13876.50	5828.53	0.02	0.40	1199.00	1246.53	1199.00	342.34	0.02	0.27	100.00	100.00	0.00	12677.50	13199.68	10424642.00	38.42	4423.75	3954.50
17	7	4	6605.00	21724.00	160.40	0	Spot (Block17, Row4, Column7)	1973.49	1819.00	585.83	0.04	0.30	1214.00	1307.17	1214.00	449.57	0.03	0.34	64.00	29.00	0.00	605.00	759.49	1401179.00	1.48	1453.93	1413.50
17	8	4	6945.00	21738.00	173.65	0	Spot (Block17, Row4, Column8)	1513.55	1497.00	248.00	0.00	0.16	1277.00	1299.95	1277.00	284.40	0.01	0.22	42.00	12.00	0.00	220.00	236.55	1269865.00	0.75	1435.47	1396.00
17	1	5	4825.00	22019.00	110.15	0	Spot (Block17, Row5, Column1)	7320.89	7222.50	2438.64	0.01	0.33	1099.00	1172.83	1099.00	294.96	0.03	0.25	100.00	100.00	0.00	6123.50	6221.89	2298758.00	20.84	2893.88	2727.00
17	2	5	5126.00	22022.00	147.25	0	Spot (Block17, Row5, Column2)	13081.85	12955.00	4832.70	0.00	0.37	1105.00	1192.26	1105.00	312.56	0.03	0.26	100.00	100.00	0.00	11850.00	11976.85	7757540.00	38.04	3785.17	3477.00
17	3	5	5419.00	22019.00	147.95	0	Spot (Block17, Row5, Column3)	6097.54	5604.00	2709.41	0.04	0.44	1096.00	1151.20	1096.00	209.55	0.02	0.18	100.00	100.00	0.00	4508.00	5001.54	3634135.00	23.60	2099.43	1979.00
17	4	5	5721.00	22024.00	146.70	0	Spot (Block17, Row5, Column4)	2821.21	2516.00	1120.84	0.05	0.40	1099.00	1151.62	1099.00	200.47	0.02	0.17	99.00	99.00	0.00	1417.00	1722.21	1653229.00	8.33	1518.52	1529.00
17	5	5	6025.00	22023.00	140.05	0	Spot (Block17, Row5, Column5)	37124.23	36189.00	21174.52	0.01	0.57	1177.00	1186.22	1177.00	216.81	0.00	0.18	100.00	100.00	18.03	35012.00	35947.23	19564512.00	165.76	8698.31	6544.00
17	6	5	6329.00	22016.00	219.55	0	Spot (Block17, Row5, Column6)	1552.53	1533.00	266.31	0.01	0.17	1200.00	1301.22	1200.00	475.81	0.04	0.37	34.00	0.00	0.00	333.00	352.53	2140936.00	0.53	1321.50	1281.50
17	7	5	6623.00	22024.00	205.70	0	Spot (Block17, Row5, Column7)	23047.48	17605.00	15388.38	0.12	0.67	1286.00	1412.64	1286.00	599.30	0.04	0.42	100.00	100.00	0.25	16319.00	21761.48	27772184.00	36.10	6548.31	6560.50
17	8	5	6925.00	22026.00	148.00	0	Spot (Block17, Row5, Column8)	3017.13	2738.00	1182.04	0.04	0.39	1282.00	1333.01	1282.00	397.06	0.02	0.30	90.00	72.00	0.00	1456.00	1735.13	1804245.00	4.24	1650.95	1656.00
17	1	6	4820.00	22317.00	219.65	0	Spot (Block17, Row6, Column1)	14259.85	8917.50	9935.57	0.20	0.70	1184.00	1286.72	1184.00	463.52	0.04	0.36	100.00	100.00	0.00	7733.50	13075.85	19735632.00	27.99	4802.88	4783.00
17	2	6	5121.00	22321.00	217.45	0	Spot (Block17, Row6, Column2)	14241.91	11865.50	7068.46	0.08	0.50	1186.00	1298.49	1186.00	481.31	0.04	0.37	100.00	100.00	0.00	10679.50	13055.91	19255060.00	26.89	4756.38	4778.00
17	3	6	5416.00	22318.00	142.20	0	Spot (Block17, Row6, Column3)	9140.12	8199.00	5061.99	0.05	0.55	1109.00	1190.56	1109.00	302.04	0.03	0.25	100.00	100.00	0.00	7090.00	8031.12	5008784.00	26.32	2959.98	2517.00
17	4	6	5727.00	22327.00	196.25	0	Spot (Block17, Row6, Column4)	1537.44	1516.00	274.09	0.01	0.18	1109.00	1159.85	1109.00	185.38	0.02	0.16	78.00	55.00	0.00	407.00	428.44	1683498.00	2.04	1277.21	1271.00
17	5	6	6023.00	22323.00	106.50	0	Spot (Block17, Row6, Column5)	12209.64	12197.00	3930.46	0.00	0.32	1184.00	1206.46	1184.00	210.55	0.01	0.17	100.00	100.00	0.00	11013.00	11025.64	3553006.00	52.26	4233.37	3747.00
17	6	6	6329.00	22321.00	214.00	0	Spot (Block17, Row6, Column6)	1466.73	1428.00	248.45	0.01	0.17	1196.00	1299.29	1196.00	400.38	0.04	0.31	34.00	1.00	0.00	232.00	270.73	1921416.00	0.42	1334.45	1299.00
17	7	6	6624.00	22319.00	167.55	0	Spot (Block17, Row6, Column7)	2310.81	2122.00	735.64	0.04	0.32	1261.00	1332.12	1261.00	437.04	0.02	0.33	76.00	48.00	0.00	861.00	1049.81	1800121.00	2.24	1493.25	1519.50
17	8	6	6932.00	22327.00	152.40	0	Spot (Block17, Row6, Column8)	2806.97	2629.00	1031.77	0.03	0.37	1275.00	1292.91	1275.00	216.69	0.01	0.17	97.00	85.00	0.00	1354.00	1531.97	1785234.00	6.99	1669.48	1686.00
17	1	7	4826.00	22618.00	154.10	0	Spot (Block17, Row7, Column1)	2558.80	2450.00	648.44	0.02	0.25	1117.50	1187.83	1117.50	283.66	0.03	0.24	99.00	94.00	0.00	1332.50	1441.30	1670899.00	4.83	1523.13	1504.00
17	2	7	5124.00	22622.00	217.65	0	Spot (Block17, Row7, Column2)	1352.06	1324.00	188.42	0.01	0.14	1101.00	1170.22	1101.00	297.95	0.03	0.25	41.00	4.00	0.00	223.00	251.06	1830696.00	0.61	1214.81	1195.00
17	3	7	5423.00	22613.00	235.50	0	Spot (Block17, Row7, Column3)	1346.89	1315.00	199.18	0.01	0.15	1099.00	1146.33	1099.00	183.92	0.02	0.16	56.00	27.00	0.00	216.00	247.89	2146935.00	1.09	1215.01	1186.00
17	4	7	5720.00	22623.00	227.10	0	Spot (Block17, Row7, Column4)	1376.61	1371.50	188.88	0.00	0.14	1171.00	1175.13	1171.00	191.77	0.00	0.16	51.00	18.00	0.00	200.50	205.61	2040142.00	1.05	1234.19	1225.50
17	5	7	6030.00	22609.00	171.65	0	Spot (Block17, Row7, Column5)	1571.24	1531.00	260.56	0.01	0.17	1200.00	1291.76	1200.00	399.40	0.03	0.31	40.00	4.00	0.00	331.00	371.24	1286844.00	0.70	1354.64	1298.50
17	6	7	6319.00	22619.00	206.60	0	Spot (Block17, Row7, Column6)	17102.10	15324.00	9607.03	0.05	0.56	1314.00	1460.90	1314.00	580.83	0.05	0.40	100.00	100.00	0.00	14010.00	15788.10	20744848.00	26.93	5311.81	5265.00
17	7	7	6618.00	22630.00	147.85	0	Spot (Block17, Row7, Column7)	3484.10	3304.00	1264.14	0.02	0.36	1296.00	1361.48	1296.00	371.49	0.02	0.27	98.00	90.00	0.00	2008.00	2188.10	2069553.00	5.71	1868.43	1806.00
17	8	7	6924.00	22625.00	147.00	-50	Spot (Block17, Row7, Column8)	1487.09	1385.00	656.01	0.03	0.44	1291.00	1338.41	1291.00	234.37	0.02	0.18	32.00	10.00	0.00	94.00	196.09	875894.00	0.63	1291.32	1193.00
17	1	8	4828.00	22910.00	126.60	0	Spot (Block17, Row8, Column1)	1850.62	1837.00	373.45	0.00	0.20	1176.00	1167.70	1176.00	158.27	0.00	0.14	95.00	79.00	0.00	661.00	674.62	788363.00	4.31	1367.67	1327.00
17	2	8	5123.00	22917.00	208.15	0	Spot (Block17, Row8, Column2)	1394.77	1368.50	207.98	0.01	0.15	1104.00	1149.40	1104.00	163.56	0.02	0.14	68.00	38.00	0.00	264.50	290.77	1718359.00	1.50	1237.73	1204.50
17	3	8	5419.00	22921.00	180.40	0	Spot (Block17, Row8, Column3)	1776.83	1667.00	473.00	0.03	0.27	1164.00	1182.07	1164.00	201.89	0.01	0.17	80.00	61.00	0.00	503.00	612.83	1620470.00	2.95	1303.11	1296.00
17	4	8	5716.00	22921.00	107.00	0	Spot (Block17, Row8, Column4)	23872.38	23933.00	6975.52	0.00	0.29	1190.00	1225.95	1190.00	222.69	0.01	0.18	100.00	100.00	0.00	22743.00	22682.38	7042353.00	101.69	6961.23	5981.00
17	5	8	6030.00	22921.00	221.20	0	Spot (Block17, Row8, Column5)	1505.40	1449.50	259.54	0.02	0.17	1267.00	1320.60	1267.00	365.80	0.02	0.28	31.00	2.00	0.00	182.50	238.40	2113584.00	0.51	1366.39	1358.00
17	6	8	6321.00	22924.00	137.85	0	Spot (Block17, Row8, Column6)	30301.55	28029.50	16054.11	0.03	0.53	1328.00	1451.48	1328.00	519.70	0.04	0.36	100.00	100.00	1.17	26701.50	28973.55	15574996.00	55.51	7941.31	8047.00
17	7	8	6624.00	22922.00	157.45	0	Spot (Block17, Row8, Column7)	2216.62	2188.00	571.03	0.01	0.26	1292.00	1359.77	1292.00	327.85	0.02	0.24	84.00	64.00	0.00	896.00	924.62	1518387.00	2.61	1569.30	1525.50
17	8	8	6923.00	22925.00	147.00	-50	Spot (Block17, Row8, Column8)	1769.21	1572.00	618.55	0.05	0.35	1346.00	1370.83	1346.00	238.14	0.01	0.17	49.00	32.00	0.00	226.00	423.21	1040296.00	1.67	1339.95	1312.00
18	1	1	9327.00	20830.00	151.45	0	Spot (Block18, Row1, Column1)	36895.59	34570.00	19217.06	0.03	0.52	785.00	813.36	785.00	184.95	0.02	0.23	100.00	100.00	14.26	33785.00	36110.59	23281204.00	195.09	7260.30	5943.00
18	2	1	9623.00	20840.00	164.55	0	Spot (Block18, Row1, Column2)	1457.35	1310.50	461.62	0.05	0.32	785.00	806.09	785.00	158.28	0.01	0.20	93.00	80.00	0.00	525.50	672.35	1095930.00	4.11	956.99	931.00
18	3	1	9927.00	20835.00	148.35	0	Spot (Block18, Row1, Column3)	2486.57	2120.00	1254.51	0.07	0.50	791.00	818.19	791.00	138.73	0.01	0.17	100.00	95.00	0.00	1329.00	1695.57	1491941.00	12.03	1156.14	1159.50
18	4	1	10243.00	20834.00	121.10	0	Spot (Block18, Row1, Column4)	1343.28	1289.00	260.66	0.02	0.19	793.00	824.54	793.00	138.03	0.02	0.17	95.00	85.00	0.00	496.00	550.28	521193.00	3.76	962.22	943.00
18	5	1	10525.00	20834.00	147.00	0	Spot (Block18, Row1, Column5)	6333.66	4872.00	4438.79	0.11	0.70	804.00	853.45	804.00	151.19	0.03	0.18	100.00	97.00	0.00	4068.00	5529.66	3730523.00	36.25	1771.16	1602.00
18	6	1	10836.00	20829.00	126.80	0	Spot (Block18, Row1, Column6)	5919.37	5613.00	2354.88	0.02	0.40	916.00	958.10	916.00	189.52	0.02	0.20	100.00	100.00	0.00	4697.00	5003.37	2533492.00	26.18	2197.54	1952.00
18	7	1	11131.00	20838.00	90.40	0	Spot (Block18, Row1, Column7)	9516.35	9264.00	2388.12	0.01	0.25	1099.00	1157.45	1099.00	304.84	0.02	0.26	100.00	100.00	0.00	8165.00	8417.35	1931819.00	27.42	3696.32	3171.00
18	8	1	11424.00	20840.00	110.05	0	Spot (Block18, Row1, Column8)	64125.66	65535.00	4964.68	0.01	0.08	1283.00	1332.64	1283.00	336.76	0.02	0.25	100.00	100.00	86.82	64252.00	62842.66	19943128.00	186.46	20260.54	16306.00
18	1	2	9321.00	21125.00	205.55	0	Spot (Block18, Row2, Column1)	835.39	799.00	137.79	0.02	0.16	780.00	798.01	780.00	188.16	0.01	0.24	17.00	1.00	0.00	19.00	55.39	1004979.00	0.20	771.84	777.00
18	2	2	9627.00	21131.00	127.25	0	Spot (Block18, Row2, Column2)	2755.13	2579.00	847.35	0.03	0.31	784.00	801.50	784.00	161.73	0.01	0.20	100.00	100.00	0.00	1795.00	1971.13	1198481.00	12.08	1270.21	1193.00
18	3	2	9937.00	21123.00	157.95	0	Spot (Block18, Row2, Column3)	927.06	906.00	140.36	0.01	0.15	789.00	813.68	789.00	134.49	0.01	0.17	46.00	18.00	0.00	117.00	138.06	639670.00	0.84	863.60	854.50
18	4	2	10225.00	21131.00	169.00	0	Spot (Block18, Row2, Column4)	1772.07	1726.00	467.19	0.01	0.26	788.00	812.25	788.00	133.24	0.01	0.16	98.00	95.00	0.00	938.00	984.07	1401704.00	7.20	1057.48	1033.50
18	5	2	10532.00	21136.00	181.15	0	Spot (Block18, Row2, Column5)	1405.21	1304.50	449.55	0.03	0.32	794.00	834.50	794.00	141.43	0.02	0.17	96.00	79.00	0.00	510.50	611.21	1292795.00	4.04	990.37	995.50
18	6	2	10824.00	21136.00	190.95	0	Spot (Block18, Row2, Column6)	1151.29	1098.00	250.38	0.02	0.22	901.00	934.73	901.00	197.52	0.02	0.21	49.00	24.00	0.00	197.00	250.29	1182379.00	1.10	920.14	914.00
18	7	2	11129.00	21139.00	152.60	0	Spot (Block18, Row2, Column7)	1981.30	1811.00	605.09	0.04	0.31	1063.00	1089.87	1063.00	221.41	0.01	0.20	90.00	76.00	0.00	748.00	918.30	1270013.00	4.03	1309.98	1284.00
18	8	2	11441.00	21115.00	199.45	0	Spot (Block18, Row2, Column8)	1427.86	1402.50	254.68	0.01	0.18	1213.00	1270.95	1213.00	299.36	0.02	0.24	36.00	6.00	0.00	189.50	214.86	1602064.00	0.52	1358.33	1304.00
18	1	3	9326.00	21433.00	146.75	0	Spot (Block18, Row3, Column1)	2884.39	2361.50	1613.59	0.09	0.56	783.00	793.23	783.00	124.09	0.01	0.16	99.00	95.00	0.00	1578.50	2101.39	1690255.00	16.85	1211.09	1138.00
18	2	3	9621.00	21439.00	190.80	0	Spot (Block18, Row3, Column2)	991.11	987.00	161.90	0.00	0.16	792.00	823.25	792.00	165.38	0.02	0.20	55.00	21.00	0.00	195.00	199.11	1017870.00	1.02	890.90	891.50
18	3	3	9917.00	21437.00	146.45	0	Spot (Block18, Row3, Column3)	3825.22	3329.50	2182.34	0.06	0.57	798.00	837.37	798.00	150.66	0.02	0.18	100.00	100.00	0.00	2531.50	3027.22	2233926.00	19.83	1495.39	1360.50
18	4	3	10226.00	21433.00	141.25	0	Spot (Block18, Row3, Column4)	6589.36	5723.50	3738.04	0.06	0.57	799.00	841.42	799.00	146.54	0.02	0.17	100.00	100.00	0.00	4924.50	5790.36	3571435.00	39.23	2035.24	1705.00
18	5	3	10527.00	21433.00	138.15	0	Spot (Block18, Row3, Column5)	4249.38	3861.50	2012.05	0.04	0.47	832.00	872.94	832.00	183.17	0.02	0.21	100.00	100.00	0.00	3029.50	3417.38	2201181.00	18.43	1585.34	1472.00
18	6	3	10828.00	21432.00	182.90	0	Spot (Block18, Row3, Column6)	5995.39	5091.00	3283.06	0.07	0.55	903.00	956.72	903.00	217.02	0.03	0.23	100.00	100.00	0.00	4188.00	5092.39	5623678.00	23.22	2147.73	2099.00
18	7	3	11128.00	21439.00	145.35	0	Spot (Block18, Row3, Column7)	4889.68	4136.50	2833.24	0.07	0.58	1033.50	1076.49	1033.50	220.54	0.02	0.20	100.00	97.00	0.00	3103.00	3856.18	2806675.00	17.29	1708.25	1599.00
18	8	3	11428.00	21449.00	152.50	0	Spot (Block18, Row3, Column8)	4760.05	4374.50	1782.43	0.04	0.37	1191.00	1217.57	1191.00	233.27	0.01	0.19	100.00	100.00	0.00	3183.50	3569.05	3036914.00	15.19	2131.45	1950.00
18	1	4	9326.00	21728.00	143.85	0	Spot (Block18, Row4, Column1)	6344.02	5523.00	3563.44	0.06	0.56	786.00	805.08	786.00	131.11	0.01	0.16	100.00	100.00	0.00	4737.00	5558.02	3558998.00	42.25	1904.35	1520.00
18	2	4	9636.00	21743.00	168.15	0	Spot (Block18, Row4, Column2)	1110.82	1065.00	210.38	0.02	0.19	800.00	838.55	800.00	153.35	0.02	0.18	79.00	36.00	0.00	265.00	310.82	874216.00	1.78	910.03	888.00
18	3	4	9926.00	21735.00	143.00	0	Spot (Block18, Row4, Column3)	19346.78	16984.00	10937.75	0.06	0.57	816.00	857.28	816.00	167.38	0.02	0.20	100.00	100.00	0.00	16168.00	18530.78	10814851.00	110.47	4420.02	3320.00
18	4	4	10214.00	21745.00	209.50	0	Spot (Block18, Row4, Column4)	1016.48	996.00	179.89	0.01	0.18	827.00	863.75	827.00	162.50	0.02	0.19	52.00	23.00	0.00	169.00	189.48	1264500.00	0.94	923.18	886.00
18	5	4	10527.00	21760.00	95.70	0	Spot (Block18, Row4, Column5)	1081.54	1020.50	253.23	0.03	0.23	881.00	892.11	881.00	175.29	0.01	0.20	42.00	19.00	0.00	139.50	200.54	253080.00	1.08	979.06	940.50
18	6	4	10827.00	21736.00	187.75	0	Spot (Block18, Row4, Column6)	1700.20	1676.00	345.32	0.01	0.20	895.00	934.45	895.00	184.80	0.02	0.20	98.00	89.00	0.00	781.00	805.20	1688297.00	4.14	1125.87	1125.00
18	7	4	11118.00	21739.00	151.30	0	Spot (Block18, Row4, Column7)	3723.43	3033.00	2236.72	0.09	0.60	1018.00	1066.90	1018.00	227.02	0.02	0.21	96.00	89.00	0.00	2015.00	2705.43	2319694.00	11.70	1525.10	1532.00
18	8	4	11433.00	21737.00	161.20	0	Spot (Block18, Row4, Column8)	2003.32	1932.00	509.77	0.02	0.25	1171.00	1189.77	1171.00	251.86	0.01	0.21	90.00	68.00	0.00	761.00	832.32	1442393.00	3.23	1432.23	1453.50
18	1	5	9328.00	22035.00	109.40	0	Spot (Block18, Row5, Column1)	2192.07	2075.00	546.79	0.02	0.25	799.00	846.79	799.00	167.65	0.03	0.20	100.00	99.00	0.00	1276.00	1393.07	683927.00	8.02	1229.10	1227.50
18	2	5	9629.00	22036.00	149.20	0	Spot (Block18, Row5, Column2)	4390.63	4428.00	1502.93	0.00	0.34	812.00	861.62	812.00	169.24	0.03	0.20	100.00	100.00	0.00	3616.00	3578.63	2673892.00	20.85	1701.03	1619.00
18	3	5	9927.00	22030.00	165.25	0	Spot (Block18, Row5, Column3)	1741.56	1606.00	518.00	0.04	0.30	874.00	876.04	874.00	166.17	0.00	0.19	97.00	88.00	0.00	732.00	867.56	1321846.00	5.21	1086.28	1066.50
18	4	5	10223.00	22035.00	146.15	0	Spot (Block18, Row5, Column4)	5123.10	4205.50	3195.67	0.09	0.62	883.00	898.68	883.00	182.76	0.01	0.20	100.00	98.00	0.00	3322.50	4240.10	2981643.00	23.11	1593.29	1483.50
18	5	5	10529.00	22036.00	139.05	0	Spot (Block18, Row5, Column5)	25479.84	23656.00	13941.22	0.03	0.55	893.00	931.44	893.00	194.60	0.02	0.21	100.00	100.00	0.00	22763.00	24586.84	13351437.00	126.15	6054.40	4837.00
18	6	5	10832.00	22032.00	184.50	0	Spot (Block18, Row5, Column6)	1234.46	1181.00	238.12	0.02	0.19	912.00	970.97	912.00	229.38	0.03	0.24	58.00	24.00	0.00	269.00	322.46	1175206.00	1.15	1054.99	1016.00
18	7	5	11125.00	22035.00	177.25	0	Spot (Block18, Row5, Column7)	7816.47	7170.00	3779.12	0.04	0.48	1019.00	1083.84	1019.00	262.51	0.03	0.24	100.00	100.00	0.00	6151.00	6797.47	6870673.00	25.65	2586.17	2550.00
18	8	5	11425.00	22041.00	146.85	0	Spot (Block18, Row5, Column8)	6908.53	5698.00	4404.15	0.08	0.64	1091.00	1138.32	1091.00	235.60	0.02	0.21	100.00	99.00	0.00	4607.00	5817.53	4048399.00	24.49	2095.23	1937.50
18	1	6	9322.00	22332.00	190.60	0	Spot (Block18, Row6, Column1)	4674.63	3725.00	2665.11	0.10	0.57	863.00	888.95	863.00	204.86	0.01	0.23	100.00	100.00	0.00	2862.00	3811.63	4791499.00	18.48	1802.98	1782.00
18	2	6	9625.00	22333.00	196.75	0	Spot (Block18, Row6, Column2)	3957.45	3748.50	1545.63	0.02	0.39	880.00	910.01	880.00	203.57	0.01	0.22	100.00	100.00	0.00	2868.50	3077.45	4329453.00	14.97	1743.95	1733.50
18	3	6	9917.00	22332.00	143.25	0	Spot (Block18, Row6, Column3)	8350.08	7831.50	4611.34	0.03	0.55	868.00	888.83	868.00	176.31	0.01	0.20	100.00	100.00	0.00	6963.50	7482.08	4642647.00	42.32	2618.40	2145.00
18	4	6	10221.00	22345.00	175.60	0	Spot (Block18, Row6, Column4)	1276.31	1248.00	276.12	0.01	0.22	881.00	896.37	881.00	172.41	0.01	0.19	76.00	52.00	0.00	367.00	395.31	1098902.00	2.20	1038.37	1014.50
18	5	6	10527.00	22336.00	107.35	0	Spot (Block18, Row6, Column5)	26920.99	27147.00	9279.34	0.00	0.34	895.00	932.15	895.00	184.97	0.02	0.20	100.00	100.00	0.00	26252.00	26025.99	7995535.00	140.50	7086.17	5636.00
18	6	6	10828.00	22342.00	193.85	0	Spot (Block18, Row6, Column6)	1297.07	1222.00	306.13	0.03	0.24	911.00	972.55	911.00	202.20	0.03	0.21	66.00	35.00	0.00	311.00	386.07	1370999.00	1.60	1066.16	1070.50
18	7	6	11125.00	22334.00	147.20	0	Spot (Block18, Row6, Column7)	5880.09	5340.00	3224.74	0.04	0.55	985.00	1028.74	985.00	229.61	0.02	0.22	100.00	100.00	0.00	4355.00	4895.09	3463373.00	21.13	1970.12	1849.50
18	8	6	11429.00	22343.00	146.00	0	Spot (Block18, Row6, Column8)	7579.74	6605.50	4492.46	0.06	0.59	995.00	1048.62	995.00	196.33	0.02	0.19	100.00	99.00	0.00	5610.50	6584.74	4396248.00	33.27	2177.70	1961.00
18	1	7	9332.00	22633.00	180.65	0	Spot (Block18, Row7, Column1)	1180.60	1106.00	249.84	0.03	0.21	801.00	844.08	801.00	169.78	0.02	0.20	86.00	46.00	0.00	305.00	379.60	1080249.00	1.98	951.76	936.00
18	2	7	9633.00	22640.00	179.40	0	Spot (Block18, Row7, Column2)	1115.63	1095.00	193.96	0.01	0.17	801.00	856.53	801.00	161.33	0.03	0.19	78.00	41.00	0.00	294.00	314.63	1006299.00	1.61	930.26	900.00
18	3	7	9921.00	22634.00	211.85	0	Spot (Block18, Row7, Column3)	1035.70	1000.00	167.42	0.02	0.16	861.00	875.48	861.00	162.31	0.01	0.19	45.00	23.00	0.00	139.00	174.70	1325699.00	0.99	940.55	907.50
18	4	7	10227.00	22632.00	201.35	0	Spot (Block18, Row7, Column4)	1078.76	1076.00	187.90	0.00	0.17	877.00	893.31	877.00	165.84	0.01	0.19	54.00	27.00	0.00	199.00	201.76	1244887.00	1.12	975.25	964.00
18	5	7	10533.00	22630.00	153.50	0	Spot (Block18, Row7, Column5)	1629.68	1541.00	349.67	0.02	0.21	896.00	943.36	896.00	205.24	0.02	0.22	97.00	84.00	0.00	645.00	733.68	1051145.00	3.34	1179.95	1200.50
18	6	7	10821.00	22634.00	168.50	0	Spot (Block18, Row7, Column6)	5667.19	5719.00	1954.35	0.00	0.34	921.00	986.49	921.00	232.41	0.03	0.24	100.00	100.00	0.00	4798.00	4746.19	4460075.00	20.14	2072.99	2073.00
18	7	7	11115.00	22639.00	144.10	0	Spot (Block18, Row7, Column7)	6971.26	6348.00	3438.12	0.04	0.49	961.00	980.41	961.00	205.89	0.01	0.21	100.00	100.00	0.00	5387.00	6010.26	3952705.00	29.10	2300.46	2046.00
18	8	7	11428.00	22640.00	111.20	0	Spot (Block18, Row7, Column8)	2190.00	2136.00	419.41	0.01	0.19	966.00	979.14	966.00	187.51	0.01	0.19	99.00	99.00	0.00	1170.00	1224.00	705179.00	6.46	1464.69	1384.00
18	1	8	9327.00	22926.00	121.30	0	Spot (Block18, Row8, Column1)	1722.08	1588.00	576.68	0.04	0.33	790.00	815.33	790.00	139.64	0.01	0.17	100.00	99.00	0.00	798.00	932.08	666444.00	6.49	1081.36	1080.00
18	2	8	9613.00	22929.00	181.30	0	Spot (Block18, Row8, Column2)	1160.44	1120.00	260.93	0.02	0.22	794.00	839.06	794.00	144.18	0.02	0.17	76.00	57.00	0.00	326.00	366.44	1066442.00	2.23	911.75	892.50
18	3	8	9914.00	22931.00	148.10	0	Spot (Block18, Row8, Column3)	3120.11	2622.00	1926.68	0.08	0.62	813.00	859.74	813.00	163.08	0.02	0.19	96.00	89.00	0.00	1809.00	2307.11	1865828.00	13.86	1303.05	1196.00
18	4	8	10220.00	22930.00	106.80	0	Spot (Block18, Row8, Column4)	7349.96	7394.00	1847.37	0.00	0.25	872.00	880.45	872.00	170.25	0.00	0.19	100.00	100.00	0.00	6522.00	6477.96	2153539.00	38.00	2783.30	2319.00
18	5	8	10510.00	22941.00	208.80	0	Spot (Block18, Row8, Column5)	1042.39	1005.00	192.16	0.02	0.18	879.00	896.30	879.00	184.40	0.01	0.21	46.00	17.00	0.00	126.00	163.39	1295690.00	0.79	940.51	891.00
18	6	8	10826.00	22934.00	117.65	0	Spot (Block18, Row8, Column6)	9772.21	9377.00	3490.72	0.02	0.36	889.00	935.19	889.00	226.61	0.02	0.24	100.00	100.00	0.00	8488.00	8883.21	3537540.00	39.00	2874.98	2640.00
18	7	8	11117.00	22933.00	141.85	0	Spot (Block18, Row8, Column7)	1946.60	1844.50	550.00	0.02	0.28	886.00	913.97	886.00	189.52	0.01	0.21	100.00	91.00	0.00	958.50	1060.60	1062844.00	5.45	1235.51	1249.50
18	8	8	11424.00	22939.00	147.00	-50	Spot (Block18, Row8, Column8)	1023.51	1001.00	271.23	0.01	0.26	885.00	912.08	885.00	167.63	0.01	0.18	43.00	20.00	0.00	116.00	138.51	606939.00	0.66	845.15	797.00
19	1	1	13832.00	20841.00	151.90	0	Spot (Block19, Row1, Column1)	39844.00	38428.00	19346.60	0.02	0.49	711.00	763.03	711.00	176.79	0.03	0.23	100.00	100.00	19.02	37717.00	39133.00	25141688.00	221.06	8402.23	7238.00
19	2	1	14118.00	20850.00	153.00	0	Spot (Block19, Row1, Column2)	1099.58	1079.00	227.03	0.01	0.21	702.00	736.49	702.00	144.57	0.02	0.20	89.00	64.00	0.00	377.00	397.58	705929.00	2.51	827.26	801.00
19	3	1	14437.00	20849.00	158.10	0	Spot (Block19, Row1, Column3)	992.07	964.50	227.52	0.01	0.23	693.00	700.01	693.00	112.81	0.00	0.16	69.00	51.00	0.00	271.50	299.07	682543.00	2.59	776.91	772.50
19	4	1	14741.00	20843.00	120.05	0	Spot (Block19, Row1, Column4)	1055.69	1054.50	157.48	0.00	0.15	692.00	702.94	692.00	115.43	0.01	0.16	98.00	75.00	0.00	362.50	363.69	405386.00	3.06	819.34	814.00
19	5	1	15033.00	20841.00	157.05	0	Spot (Block19, Row1, Column5)	1284.82	1221.00	346.78	0.02	0.27	695.00	717.41	695.00	113.04	0.01	0.16	98.00	85.00	0.00	526.00	589.82	871107.00	5.02	873.98	847.00
19	6	1	15341.00	20836.00	128.10	0	Spot (Block19, Row1, Column6)	1492.95	1466.50	359.46	0.01	0.24	706.00	739.56	706.00	122.12	0.02	0.17	99.00	91.00	0.00	760.50	786.95	656898.00	6.17	1014.01	962.00
19	7	1	15622.00	20879.00	119.05	0	Spot (Block19, Row1, Column7)	1409.92	1377.00	588.91	0.01	0.42	715.00	765.18	715.00	191.89	0.03	0.25	71.00	61.00	0.00	662.00	694.92	523079.00	3.36	1050.03	861.50
19	8	1	15926.00	20856.00	110.80	0	Spot (Block19, Row1, Column8)	63961.11	65535.00	5144.76	0.01	0.08	782.00	805.35	782.00	244.26	0.01	0.30	100.00	100.00	82.81	64753.00	63179.11	20467612.00	258.55	17975.78	14869.00
19	1	2	13829.00	21141.00	147.00	-50	Spot (Block19, Row2, Column1)	779.88	771.00	133.11	0.00	0.17	695.00	732.58	695.00	147.77	0.02	0.20	24.00	7.00	0.00	76.00	84.88	460907.00	0.32	783.75	784.00
19	2	2	14129.00	21143.00	142.95	0	Spot (Block19, Row2, Column2)	987.04	988.00	178.83	0.00	0.18	692.00	702.27	692.00	106.40	0.01	0.15	84.00	63.00	0.00	296.00	295.04	548796.00	2.68	795.09	802.00
19	3	2	14434.00	21125.00	174.25	0	Spot (Block19, Row2, Column3)	810.13	793.00	126.71	0.01	0.16	685.00	685.10	685.00	107.00	0.00	0.16	50.00	33.00	0.00	108.00	125.13	689421.00	1.17	748.59	698.50
19	4	2	14732.00	21155.00	196.75	0	Spot (Block19, Row2, Column4)	788.34	781.50	129.86	0.00	0.16	686.00	678.01	686.00	97.83	0.01	0.14	48.00	24.00	0.00	95.50	102.34	862441.00	1.13	731.55	704.50
19	5	2	15029.00	21143.00	192.30	0	Spot (Block19, Row2, Column5)	1212.06	1182.00	254.21	0.01	0.21	691.00	694.99	691.00	101.70	0.00	0.15	99.00	93.00	0.00	491.00	521.06	1266601.00	5.08	847.74	820.00
19	6	2	15325.00	21131.00	199.90	0	Spot (Block19, Row2, Column6)	864.48	877.00	139.96	0.01	0.16	696.00	726.94	696.00	131.51	0.02	0.18	50.00	25.00	0.00	181.00	168.48	978593.00	1.05	763.46	714.50
19	7	2	15638.00	21146.00	186.25	0	Spot (Block19, Row2, Column7)	897.50	887.00	155.41	0.01	0.17	692.00	715.52	692.00	108.24	0.01	0.15	64.00	43.00	0.00	195.00	205.50	874166.00	1.68	775.53	764.50
19	8	2	15934.00	21149.00	222.05	0	Spot (Block19, Row2, Column8)	851.66	812.00	130.95	0.02	0.15	718.00	773.73	718.00	215.36	0.03	0.28	22.00	1.00	0.00	94.00	133.66	1203401.00	0.36	779.00	769.00
19	1	3	13818.00	21446.00	156.95	0	Spot (Block19, Row3, Column1)	1108.19	1078.00	253.52	0.01	0.23	694.00	710.14	694.00	106.25	0.01	0.15	92.00	69.00	0.00	384.00	414.19	752463.00	3.75	808.39	791.50
19	2	3	14129.00	21446.00	192.15	0	Spot (Block19, Row3, Column2)	816.86	786.00	137.04	0.02	0.17	685.00	687.06	685.00	104.22	0.00	0.15	47.00	30.00	0.00	101.00	131.86	851164.00	1.25	758.85	726.00
19	3	3	14422.00	21446.00	161.15	0	Spot (Block19, Row3, Column3)	1104.58	981.50	320.35	0.05	0.29	680.00	678.46	680.00	103.47	0.00	0.15	95.00	75.00	0.00	301.50	424.58	795298.00	4.12	794.12	796.00
19	4	3	14730.00	21442.00	160.55	0	Spot (Block19, Row3, Column4)	1062.60	1009.00	258.69	0.02	0.24	683.00	675.01	683.00	97.50	0.01	0.14	87.00	73.00	0.00	326.00	379.60	753384.00	3.98	760.77	716.00
19	5	3	15020.00	21429.00	147.75	0	Spot (Block19, Row3, Column5)	1193.58	988.00	900.85	0.08	0.75	688.00	699.25	688.00	131.30	0.01	0.19	83.00	57.00	0.00	300.00	505.58	707794.00	3.76	853.16	832.50
19	6	3	15327.00	21442.00	166.65	0	Spot (Block19, Row3, Column6)	5671.35	4823.50	2919.78	0.07	0.51	695.00	733.63	695.00	162.46	0.02	0.22	100.00	100.00	0.00	4128.50	4976.35	4412310.00	30.39	1706.25	1719.50
19	7	3	15634.00	21445.00	179.30	0	Spot (Block19, Row3, Column7)	972.55	919.00	218.26	0.02	0.22	693.00	719.38	693.00	136.89	0.02	0.19	68.00	43.00	0.00	226.00	279.55	865571.00	1.85	753.53	744.50
19	8	3	15925.00	21459.00	154.85	0	Spot (Block19, Row3, Column8)	1577.62	1486.00	529.19	0.03	0.34	695.50	721.47	695.50	107.92	0.02	0.15	98.00	97.00	0.00	790.50	882.12	1045960.00	7.93	944.90	911.50
19	1	4	13817.00	21742.00	179.40	0	Spot (Block19, Row4, Column1)	1250.64	1123.50	467.32	0.05	0.37	698.00	722.65	698.00	106.82	0.02	0.15	93.00	75.00	0.00	425.50	552.64	1130575.00	4.94	865.70	800.50
19	2	4	14140.00	21751.00	154.00	0	Spot (Block19, Row4, Column2)	1013.23	987.00	196.09	0.01	0.19	690.00	695.81	690.00	104.08	0.00	0.15	84.00	62.00	0.00	297.00	323.23	660628.00	3.05	825.59	784.00
19	3	4	14428.00	21744.00	147.25	0	Spot (Block19, Row4, Column3)	2253.70	2099.00	792.93	0.03	0.35	681.00	673.06	681.00	100.80	0.01	0.15	100.00	100.00	0.00	1418.00	1572.70	1331935.00	15.68	1067.51	1003.50
19	4	4	14719.00	21745.00	212.25	0	Spot (Block19, Row4, Column4)	764.98	710.00	132.13	0.03	0.17	668.00	662.04	668.00	99.00	0.00	0.15	47.00	23.00	0.00	42.00	96.98	986064.00	1.04	700.25	684.50
19	5	4	15028.00	21746.00	147.00	-50	Spot (Block19, Row4, Column5)	710.74	701.00	121.18	0.01	0.17	661.00	664.37	661.00	100.69	0.00	0.15	36.00	11.00	0.00	40.00	49.74	415784.00	0.46	660.57	681.00
19	6	4	15333.00	21743.00	189.50	0	Spot (Block19, Row4, Column6)	1241.12	1195.00	250.36	0.02	0.20	684.00	693.99	684.00	143.35	0.01	0.21	99.00	88.00	0.00	511.00	557.12	1257251.00	3.82	875.14	872.00
19	7	4	15626.00	21748.00	174.05	0	Spot (Block19, Row4, Column7)	992.03	937.00	225.09	0.02	0.23	693.00	707.65	693.00	126.24	0.01	0.18	72.00	49.00	0.00	244.00	299.03	838266.00	2.25	778.72	792.00
19	8	4	15926.00	21753.00	185.75	0	Spot (Block19, Row4, Column8)	880.29	876.00	154.65	0.00	0.18	699.00	724.80	699.00	108.06	0.02	0.15	58.00	32.00	0.00	177.00	181.29	853005.00	1.44	773.97	769.00
19	1	5	13824.00	22047.00	112.25	0	Spot (Block19, Row5, Column1)	1190.53	1136.00	228.79	0.02	0.19	701.00	739.05	701.00	142.13	0.02	0.19	99.00	85.00	0.00	435.00	489.53	389303.00	3.18	926.30	936.50
19	2	5	14127.00	22046.00	153.10	0	Spot (Block19, Row5, Column2)	1665.55	1668.00	441.19	0.00	0.26	689.00	702.77	689.00	117.21	0.01	0.17	99.00	99.00	0.00	979.00	976.55	1065949.00	8.21	963.92	955.00
19	3	5	14424.00	22041.00	161.90	0	Spot (Block19, Row5, Column3)	1556.79	1445.50	494.69	0.03	0.32	682.00	678.21	682.00	105.76	0.00	0.16	100.00	98.00	0.00	763.50	874.79	1136459.00	8.31	900.89	887.50
19	4	5	14731.00	22046.00	147.55	0	Spot (Block19, Row5, Column4)	973.45	913.00	216.59	0.03	0.22	677.00	670.18	677.00	104.75	0.00	0.16	80.00	56.00	0.00	236.00	296.45	578229.00	2.90	786.60	731.00
19	5	5	15036.00	22050.00	146.65	0	Spot (Block19, Row5, Column5)	2243.99	2161.00	860.61	0.02	0.38	663.00	663.68	663.00	104.39	0.00	0.16	100.00	100.00	0.00	1498.00	1580.99	1314976.00	15.14	1043.83	951.00
19	6	5	15339.00	22031.00	141.30	0	Spot (Block19, Row5, Column6)	868.62	839.00	162.75	0.02	0.19	679.00	676.45	679.00	121.98	0.00	0.18	53.00	33.00	0.00	160.00	189.62	470794.00	1.58	771.25	765.00
19	7	5	15633.00	22048.00	172.30	0	Spot (Block19, Row5, Column7)	4223.34	3945.00	1836.38	0.03	0.43	690.00	708.14	690.00	136.98	0.01	0.19	100.00	100.00	0.00	3255.00	3533.34	3505375.00	25.66	1484.07	1494.00
19	8	5	15930.00	22050.00	148.00	0	Spot (Block19, Row5, Column8)	1404.95	1330.00	396.20	0.02	0.28	696.00	731.15	696.00	122.15	0.02	0.17	99.00	92.00	0.00	634.00	708.95	833133.00	5.52	930.88	920.00
19	1	6	13827.00	22343.00	159.25	0	Spot (Block19, Row6, Column1)	5294.00	4732.00	2605.53	0.05	0.49	711.50	768.29	711.50	172.09	0.03	0.22	100.00	100.00	0.00	4020.50	4582.50	3716385.00	26.30	1676.35	1661.00
19	2	6	14124.00	22345.00	182.80	0	Spot (Block19, Row6, Column2)	2448.90	2369.00	827.00	0.01	0.34	693.00	731.27	693.00	155.90	0.02	0.21	100.00	99.00	0.00	1676.00	1755.90	2316663.00	11.02	1220.48	1192.00
19	3	6	14422.00	22345.00	165.70	0	Spot (Block19, Row6, Column3)	1196.02	1128.50	309.01	0.03	0.26	687.00	691.91	687.00	112.69	0.00	0.16	98.00	82.00	0.00	441.50	509.02	911366.00	4.47	828.21	827.00
19	4	6	14730.00	22344.00	178.85	0	Spot (Block19, Row6, Column4)	846.67	811.00	142.26	0.02	0.17	683.00	677.79	683.00	103.04	0.00	0.15	58.00	39.00	0.00	128.00	163.67	758620.00	1.64	742.41	711.00
19	5	6	15031.00	22349.00	105.80	0	Spot (Block19, Row6, Column5)	2206.58	2175.50	523.97	0.01	0.24	670.00	663.87	670.00	101.37	0.00	0.15	100.00	100.00	0.00	1505.50	1536.58	639909.00	15.22	1164.15	1102.00
19	6	6	15334.00	22346.00	194.80	0	Spot (Block19, Row6, Column6)	768.79	749.00	123.10	0.01	0.16	684.50	679.27	684.50	108.23	0.00	0.16	34.00	13.00	0.00	64.50	84.29	824141.00	0.83	721.17	701.50
19	7	6	15632.00	22343.00	160.30	0	Spot (Block19, Row6, Column7)	1069.64	1030.00	224.59	0.02	0.21	689.00	703.54	689.00	123.77	0.01	0.18	89.00	69.00	0.00	341.00	380.64	759443.00	2.96	790.10	788.00
19	8	6	15937.00	22355.00	152.70	0	Spot (Block19, Row6, Column8)	1221.18	1154.50	313.40	0.02	0.26	691.00	715.55	691.00	111.07	0.02	0.16	95.00	87.00	0.00	463.50	530.18	776671.00	4.55	858.51	841.50
19	1	7	13824.00	22646.00	172.10	0	Spot (Block19, Row7, Column1)	1124.41	1048.00	263.67	0.03	0.23	696.00	733.79	696.00	144.81	0.02	0.20	91.00	57.00	0.00	352.00	428.41	929883.00	2.70	856.84	876.50
19	2	7	14125.00	22649.00	168.85	0	Spot (Block19, Row7, Column2)	844.95	798.00	130.17	0.02	0.15	688.00	705.94	688.00	124.07	0.01	0.18	45.00	22.00	0.00	110.00	156.95	665818.00	1.12	788.97	754.00
19	3	7	14421.00	22650.00	224.40	0	Spot (Block19, Row7, Column3)	775.47	780.00	119.91	0.00	0.15	686.00	692.39	686.00	112.35	0.00	0.16	35.00	14.00	0.00	94.00	89.47	1122100.00	0.74	711.79	693.00
19	4	7	14717.00	22628.00	188.45	0	Spot (Block19, Row7, Column4)	834.71	812.50	137.69	0.01	0.16	681.00	687.08	681.00	110.13	0.00	0.16	59.00	37.00	0.00	131.50	153.71	836378.00	1.34	757.73	694.50
19	5	7	15039.00	22631.00	179.95	0	Spot (Block19, Row7, Column5)	821.47	802.00	118.02	0.01	0.14	681.50	684.67	681.50	115.54	0.00	0.17	53.00	22.00	0.00	120.50	139.97	745891.00	1.18	740.79	706.00
19	6	7	15326.00	22648.00	166.60	0	Spot (Block19, Row7, Column6)	2837.39	2836.00	883.93	0.00	0.31	689.00	698.92	689.00	131.30	0.01	0.19	100.00	100.00	0.00	2147.00	2148.39	2181954.00	16.29	1228.77	1213.00
19	7	7	15616.00	22655.00	166.20	0	Spot (Block19, Row7, Column7)	1146.91	1086.00	321.26	0.02	0.28	692.00	702.56	692.00	116.96	0.01	0.17	88.00	70.00	0.00	394.00	454.91	879680.00	3.80	800.08	796.00
19	8	7	15927.00	22650.00	147.00	-50	Spot (Block19, Row7, Column8)	744.69	704.50	106.81	0.02	0.14	692.00	715.15	692.00	113.45	0.01	0.16	31.00	4.00	0.00	12.50	52.69	436389.00	0.26	718.01	680.50
19	1	8	13834.00	22935.00	122.70	0	Spot (Block19, Row8, Column1)	1555.07	1453.50	478.04	0.03	0.31	690.00	715.25	690.00	124.94	0.02	0.17	100.00	99.00	0.00	763.50	865.07	622029.00	6.72	948.20	940.00
19	2	8	14113.00	22951.00	192.50	0	Spot (Block19, Row8, Column2)	844.93	799.00	149.11	0.02	0.18	688.00	701.81	688.00	116.37	0.01	0.17	48.00	22.00	0.00	111.00	156.93	882951.00	1.23	749.84	711.00
19	3	8	14415.00	22945.00	165.20	0	Spot (Block19, Row8, Column3)	1026.71	962.00	241.17	0.03	0.23	687.00	700.21	687.00	120.61	0.01	0.17	80.00	55.00	0.00	275.00	339.71	780303.00	2.71	808.28	795.50
19	4	8	14719.00	22942.00	107.10	0	Spot (Block19, Row8, Column4)	2513.85	2473.00	552.10	0.01	0.22	684.00	692.54	684.00	114.63	0.01	0.17	100.00	100.00	0.00	1789.00	1829.85	746614.00	15.89	1283.95	1166.00
19	5	8	15026.00	22946.00	147.00	-50	Spot (Block19, Row8, Column5)	739.40	693.00	117.19	0.03	0.16	684.00	695.43	684.00	134.49	0.01	0.19	21.00	5.00	0.00	9.00	55.40	436244.00	0.33	757.11	710.00
19	6	8	15328.00	22949.00	114.55	0	Spot (Block19, Row8, Column6)	7515.67	7316.50	2434.12	0.01	0.32	689.00	712.64	689.00	150.87	0.01	0.21	100.00	100.00	0.00	6627.50	6826.67	2585389.00	45.09	2199.88	2106.00
19	7	8	15614.00	22955.00	183.25	0	Spot (Block19, Row8, Column7)	892.87	870.00	186.75	0.01	0.21	684.00	690.36	684.00	123.62	0.00	0.18	57.00	33.00	0.00	186.00	208.87	846437.00	1.64	741.72	710.00
19	8	8	15926.00	22950.00	147.00	-50	Spot (Block19, Row8, Column8)	930.23	829.00	259.64	0.05	0.28	692.00	711.14	692.00	118.09	0.01	0.17	57.00	41.00	0.00	137.00	238.23	548834.00	1.86	688.12	687.00
20	1	1	18331.00	20852.00	153.95	0	Spot (Block20, Row1, Column1)	34166.68	30763.00	18650.85	0.05	0.55	382.00	392.43	382.00	107.34	0.01	0.27	100.00	100.00	7.37	30381.00	33784.68	22242548.00	314.65	6406.03	5321.50
20	2	1	18627.00	20861.00	148.45	0	Spot (Block20, Row1, Column2)	976.12	934.00	348.64	0.02	0.36	374.00	379.58	374.00	79.28	0.01	0.21	99.00	88.00	0.00	560.00	602.12	590552.00	7.52	502.83	490.00
20	3	1	18928.00	20859.00	145.95	0	Spot (Block20, Row1, Column3)	1405.21	1204.00	641.41	0.07	0.46	361.00	359.76	361.00	34.94	0.00	0.10	100.00	100.00	0.00	843.00	1044.21	815022.00	29.92	580.11	563.00
20	4	1	19239.00	20856.00	125.55	0	Spot (Block20, Row1, Column4)	687.95	693.00	117.30	0.00	0.17	372.00	368.72	372.00	33.63	0.00	0.09	99.00	98.00	0.00	321.00	315.95	289628.00	9.49	452.78	434.00
20	5	1	19534.00	20858.00	146.55	0	Spot (Block20, Row1, Column5)	2761.49	2428.50	1705.48	0.06	0.62	370.00	368.55	370.00	31.89	0.00	0.09	100.00	100.00	0.00	2058.50	2391.49	1612710.00	75.04	863.65	828.00
20	6	1	19841.00	20851.00	127.65	0	Spot (Block20, Row1, Column6)	2101.98	2053.00	793.13	0.01	0.38	363.00	361.81	363.00	34.97	0.00	0.10	100.00	100.00	0.00	1690.00	1738.98	920668.00	49.76	766.36	641.00
20	7	1	20131.00	20858.00	91.10	0	Spot (Block20, Row1, Column7)	3285.88	3181.00	857.62	0.01	0.26	352.00	365.22	352.00	128.97	0.02	0.35	100.00	100.00	0.00	2829.00	2933.88	680178.00	22.65	1222.09	981.50
20	8	1	20420.00	20866.00	111.65	0	Spot (Block20, Row1, Column8)	58862.36	65535.00	10195.31	0.05	0.17	346.00	378.01	346.00	183.19	0.04	0.48	100.00	100.00	60.74	65189.00	58516.36	19189164.00	319.26	14588.29	11650.50
20	1	2	18332.00	21151.00	147.00	-50	Spot (Block20, Row2, Column1)	407.82	406.00	24.62	0.00	0.06	375.00	381.86	375.00	81.28	0.01	0.21	5.00	0.00	0.00	31.00	32.82	242245.00	0.32	406.20	404.00
20	2	2	18631.00	21157.00	128.45	0	Spot (Block20, Row2, Column2)	2124.45	2105.50	723.16	0.00	0.34	380.00	376.41	380.00	43.18	0.00	0.11	100.00	100.00	0.00	1725.50	1744.45	943258.00	40.48	776.29	727.00
20	3	2	18942.00	21150.00	191.25	0	Spot (Block20, Row2, Column3)	451.58	441.00	57.26	0.01	0.13	372.00	370.32	372.00	42.07	0.00	0.11	67.00	45.00	0.00	69.00	79.58	465131.00	1.93	385.51	389.00
20	4	2	19228.00	21153.00	163.25	0	Spot (Block20, Row2, Column4)	1268.56	1215.00	351.67	0.02	0.28	370.00	369.32	370.00	39.37	0.00	0.11	100.00	100.00	0.00	845.00	898.56	938733.00	22.84	611.84	600.00
20	5	2	19532.00	21153.00	179.10	0	Spot (Block20, Row2, Column5)	656.65	657.00	121.37	0.00	0.18	367.00	365.92	367.00	33.94	0.00	0.09	99.00	98.00	0.00	290.00	289.65	591640.00	8.57	455.99	445.00
20	6	2	19825.00	21158.00	160.30	0	Spot (Block20, Row2, Column6)	650.25	611.00	184.30	0.03	0.28	363.00	363.74	363.00	34.83	0.00	0.10	99.00	93.00	0.00	248.00	287.25	461678.00	8.23	426.88	420.00
20	7	2	20132.00	21160.00	144.60	0	Spot (Block20, Row2, Column7)	986.11	972.00	338.13	0.01	0.34	360.00	358.88	360.00	31.99	0.00	0.09	100.00	100.00	0.00	612.00	626.11	561096.00	19.61	520.75	469.50
20	8	2	20467.00	21115.00	250.05	0	Spot (Block20, Row2, Column8)	392.83	389.00	35.00	0.00	0.09	346.00	370.22	346.00	168.51	0.03	0.46	0.00	0.00	0.00	43.00	46.83	711023.00	0.13	370.67	372.00
20	1	3	18330.00	21455.00	147.25	0	Spot (Block20, Row3, Column1)	2433.34	2239.00	1338.59	0.04	0.55	370.00	367.06	370.00	35.24	0.00	0.10	100.00	100.00	0.00	1869.00	2063.34	1438103.00	58.64	788.63	707.00
20	2	3	18635.00	21440.00	210.55	0	Spot (Block20, Row3, Column2)	454.43	434.00	62.32	0.02	0.14	378.00	374.26	378.00	38.15	0.00	0.10	61.00	44.00	0.00	56.00	76.43	574402.00	2.10	394.27	394.00
20	3	3	18923.00	21465.00	148.80	0	Spot (Block20, Row3, Column3)	995.57	826.00	874.71	0.08	0.88	383.00	383.10	383.00	57.84	0.00	0.15	98.00	93.00	0.00	443.00	612.57	600326.00	10.59	541.34	495.50
20	4	3	19230.00	21454.00	141.55	0	Spot (Block20, Row3, Column4)	2290.71	2248.00	1030.20	0.01	0.45	378.00	377.83	378.00	54.58	0.00	0.14	100.00	100.00	0.00	1870.00	1912.71	1255308.00	35.05	821.76	713.00
20	5	3	19527.00	21449.00	160.85	0	Spot (Block20, Row3, Column5)	738.53	652.00	261.60	0.05	0.35	364.00	365.66	364.00	38.17	0.00	0.10	99.00	95.00	0.00	288.00	374.53	526569.00	9.77	451.42	440.00
20	6	3	19829.00	21453.00	176.65	0	Spot (Block20, Row3, Column6)	1202.98	1137.00	436.42	0.02	0.36	369.00	370.66	369.00	43.52	0.00	0.12	100.00	100.00	0.00	768.00	833.98	1044191.00	19.13	599.20	587.00
20	7	3	20139.00	21461.00	142.60	0	Spot (Block20, Row3, Column7)	2362.33	2155.50	1300.65	0.04	0.55	362.00	364.01	362.00	38.71	0.00	0.11	100.00	100.00	0.00	1793.50	2000.33	1304008.00	51.62	804.99	659.00
20	8	3	20434.00	21473.00	151.65	0	Spot (Block20, Row3, Column8)	584.37	547.00	124.97	0.03	0.21	351.00	352.97	351.00	29.99	0.00	0.08	99.00	95.00	0.00	196.00	233.37	369320.00	7.72	423.90	412.00
20	1	4	18329.00	21748.00	148.10	0	Spot (Block20, Row4, Column1)	2243.55	2051.00	1170.68	0.04	0.52	375.00	371.59	375.00	36.38	0.00	0.10	100.00	100.00	0.00	1676.00	1868.55	1341642.00	51.46	833.00	665.50
20	2	4	18638.00	21756.00	171.25	0	Spot (Block20, Row4, Column2)	503.31	490.00	66.53	0.01	0.13	374.00	372.26	374.00	47.36	0.00	0.13	87.00	70.00	0.00	116.00	129.31	410199.00	2.77	410.33	405.00
20	3	4	18933.00	21755.00	144.75	0	Spot (Block20, Row4, Column3)	9464.18	8640.00	5094.45	0.04	0.54	383.00	384.98	383.00	61.47	0.00	0.16	100.00	100.00	0.00	8257.00	9081.18	5422976.00	147.70	2056.99	1659.00
20	4	4	19223.00	21756.00	180.45	0	Spot (Block20, Row4, Column4)	457.97	467.00	38.62	0.01	0.08	378.00	375.93	378.00	54.08	0.00	0.14	62.00	31.00	0.00	89.00	79.97	419960.00	1.52	411.89	406.00
20	5	4	19552.00	21742.00	165.55	0	Spot (Block20, Row4, Column5)	402.68	394.00	43.08	0.01	0.11	362.00	361.35	362.00	36.06	0.00	0.10	42.00	21.00	0.00	32.00	40.68	304832.00	1.15	373.61	377.00
20	6	4	19830.00	21758.00	179.35	0	Spot (Block20, Row4, Column6)	896.70	884.00	192.70	0.01	0.21	370.00	366.40	370.00	36.75	0.00	0.10	100.00	100.00	0.00	514.00	526.70	810621.00	14.43	517.85	486.00
20	7	4	20124.00	21759.00	147.90	0	Spot (Block20, Row4, Column7)	1484.46	1220.50	876.30	0.09	0.59	361.00	362.45	361.00	38.07	0.00	0.11	100.00	100.00	0.00	859.50	1123.46	887709.00	29.47	587.22	548.00
20	8	4	20427.00	21766.00	156.90	0	Spot (Block20, Row4, Column8)	730.84	667.00	213.32	0.04	0.29	346.00	349.84	346.00	29.94	0.00	0.09	100.00	99.00	0.00	321.00	384.84	496238.00	12.73	439.07	416.00
20	1	5	18329.00	22056.00	108.35	0	Spot (Block20, Row5, Column1)	1229.72	1152.00	299.09	0.03	0.24	379.00	374.80	379.00	39.19	0.00	0.10	100.00	100.00	0.00	773.00	850.72	372605.00	21.81	663.74	650.50
20	2	5	18631.00	22064.00	162.55	0	Spot (Block20, Row5, Column2)	670.79	665.00	131.97	0.00	0.20	378.00	375.30	378.00	41.22	0.00	0.11	100.00	99.00	0.00	287.00	292.79	490348.00	7.17	461.70	460.50
20	3	5	18931.00	22051.00	159.55	0	Spot (Block20, Row5, Column3)	766.86	706.00	217.99	0.04	0.28	383.00	379.13	383.00	42.18	0.00	0.11	100.00	99.00	0.00	323.00	383.86	542172.00	9.19	472.91	468.00
20	4	5	19228.00	22058.00	146.35	0	Spot (Block20, Row5, Column4)	1590.58	1489.00	808.89	0.03	0.51	380.00	377.24	380.00	41.73	0.00	0.11	100.00	100.00	0.00	1109.00	1210.58	927311.00	29.07	654.69	573.00
20	5	5	19531.00	22058.00	144.10	0	Spot (Block20, Row5, Column5)	10328.42	9487.00	5549.45	0.04	0.54	372.00	372.24	372.00	45.35	0.00	0.12	100.00	100.00	0.00	9115.00	9956.42	5804570.00	219.55	2428.20	1800.00
20	6	5	19833.00	22052.00	154.10	0	Spot (Block20, Row5, Column6)	695.02	681.00	162.29	0.01	0.23	371.00	368.06	371.00	35.61	0.00	0.10	100.00	100.00	0.00	310.00	324.02	450370.00	9.18	464.51	464.50
20	7	5	20131.00	22058.00	191.60	0	Spot (Block20, Row5, Column7)	1277.46	1194.00	455.22	0.03	0.36	364.00	365.35	364.00	40.04	0.00	0.11	100.00	100.00	0.00	830.00	913.46	1322170.00	22.78	618.72	603.50
20	8	5	20429.00	22059.00	148.25	0	Spot (Block20, Row5, Column8)	2719.05	2450.00	1724.08	0.05	0.63	348.00	354.62	348.00	36.99	0.01	0.10	100.00	100.00	0.00	2102.00	2371.05	1628708.00	63.92	751.44	685.50
20	1	6	18325.00	22355.00	177.10	0	Spot (Block20, Row6, Column1)	1128.58	1016.50	402.10	0.05	0.36	378.00	378.78	378.00	84.83	0.00	0.22	100.00	98.00	0.00	638.50	750.58	988639.00	8.84	588.90	578.00
20	2	6	18628.00	22353.00	187.35	0	Spot (Block20, Row6, Column2)	1137.78	1120.00	338.24	0.01	0.30	380.00	383.69	380.00	89.61	0.00	0.23	100.00	99.00	0.00	740.00	757.78	1127540.00	8.42	610.68	602.00
20	3	6	18920.00	22353.00	143.40	0	Spot (Block20, Row6, Column3)	3764.61	3384.50	1963.64	0.05	0.52	379.00	376.22	379.00	43.98	0.00	0.12	100.00	100.00	0.00	3005.50	3385.61	2108180.00	77.04	1138.40	873.00
20	4	6	19232.00	22359.00	149.30	0	Spot (Block20, Row6, Column4)	697.16	664.00	232.72	0.02	0.33	380.00	376.11	380.00	38.06	0.00	0.10	92.00	84.00	0.00	284.00	317.16	425965.00	8.44	459.43	445.00
20	5	6	19530.00	22364.00	107.50	0	Spot (Block20, Row6, Column5)	9797.58	10243.00	3002.00	0.02	0.31	378.00	377.16	378.00	45.38	0.00	0.12	100.00	100.00	0.00	9865.00	9419.58	2870692.00	207.57	3040.09	2559.00
20	6	6	19831.00	22352.00	165.65	0	Spot (Block20, Row6, Column6)	557.92	520.50	139.75	0.03	0.25	369.00	370.64	369.00	53.38	0.00	0.14	85.00	72.00	0.00	151.50	188.92	424022.00	3.51	414.14	406.00
20	7	6	20133.00	22357.00	146.25	0	Spot (Block20, Row6, Column7)	2928.01	2662.50	1568.70	0.04	0.54	364.00	365.53	364.00	43.66	0.00	0.12	100.00	100.00	0.00	2298.50	2564.01	1715811.00	58.69	930.11	711.50
20	8	6	20438.00	22368.00	145.40	0	Spot (Block20, Row6, Column8)	3371.54	3120.00	1975.83	0.03	0.59	358.00	360.57	358.00	42.86	0.00	0.12	100.00	100.00	0.00	2762.00	3013.54	1938636.00	70.25	1021.97	792.00
20	1	7	18326.00	22652.00	164.65	0	Spot (Block20, Row7, Column1)	542.51	526.00	83.93	0.01	0.15	356.00	358.26	356.00	83.49	0.00	0.23	89.00	52.00	0.00	170.00	186.51	407423.00	2.21	422.55	411.00
20	2	7	18630.00	22667.00	153.25	0	Spot (Block20, Row7, Column2)	438.53	411.00	63.61	0.03	0.15	366.00	365.82	366.00	86.25	0.00	0.24	36.00	11.00	0.00	45.00	72.53	281535.00	0.84	413.23	401.00
20	3	7	18914.00	22635.00	197.05	0	Spot (Block20, Row7, Column3)	410.40	407.00	26.60	0.00	0.06	373.00	366.65	373.00	36.50	0.01	0.10	44.00	11.00	0.00	34.00	37.40	451030.00	1.20	387.50	392.00
20	4	7	19234.00	22653.00	182.95	0	Spot (Block20, Row7, Column4)	426.11	411.00	37.26	0.02	0.09	376.00	368.89	376.00	34.70	0.01	0.09	51.00	29.00	0.00	35.00	50.11	400973.00	1.65	390.68	391.00
20	5	7	19540.00	22652.00	142.20	0	Spot (Block20, Row7, Column5)	962.59	964.50	222.02	0.00	0.23	374.00	375.34	374.00	53.86	0.00	0.14	100.00	99.00	0.00	590.50	588.59	527500.00	10.90	543.73	530.00
20	6	7	19830.00	22655.00	179.60	0	Spot (Block20, Row7, Column6)	1213.94	1219.50	352.28	0.00	0.29	365.00	371.67	365.00	58.71	0.01	0.16	100.00	100.00	0.00	854.50	848.94	1080408.00	14.35	619.87	607.50
20	7	7	20121.00	22664.00	147.65	0	Spot (Block20, Row7, Column7)	2873.13	2599.00	1383.46	0.04	0.48	363.00	364.81	363.00	47.65	0.00	0.13	100.00	100.00	0.00	2236.00	2510.13	1712388.00	52.64	1039.35	766.00
20	8	7	20427.00	22666.00	120.70	0	Spot (Block20, Row7, Column8)	1913.54	1810.00	638.40	0.02	0.33	352.00	356.66	352.00	41.85	0.01	0.12	100.00	100.00	0.00	1458.00	1561.54	732886.00	37.20	827.14	880.00
20	1	8	18335.00	22946.00	119.90	0	Spot (Block20, Row8, Column1)	923.07	926.00	263.52	0.00	0.29	353.00	353.60	353.00	38.80	0.00	0.11	100.00	100.00	0.00	573.00	570.07	349844.00	14.68	507.40	492.00
20	2	8	18624.00	22959.00	151.40	0	Spot (Block20, Row8, Column2)	690.13	683.00	184.07	0.00	0.27	365.00	361.13	365.00	37.57	0.00	0.10	100.00	94.00	0.00	318.00	325.13	434780.00	8.76	453.12	432.50
20	3	8	18915.00	22956.00	147.70	0	Spot (Block20, Row8, Column3)	1563.35	1268.00	1096.78	0.09	0.70	364.00	359.91	364.00	37.61	0.00	0.10	100.00	100.00	0.00	904.00	1199.35	927067.00	32.00	570.44	499.50
20	4	8	19225.00	22955.00	111.00	0	Spot (Block20, Row8, Column4)	874.94	860.00	157.46	0.01	0.18	353.00	353.33	353.00	33.34	0.00	0.09	100.00	100.00	0.00	507.00	521.94	280855.00	15.65	512.15	480.00
20	5	8	19522.00	22950.00	180.00	0	Spot (Block20, Row8, Column5)	429.00	411.00	50.07	0.02	0.12	348.00	352.61	348.00	35.45	0.01	0.10	88.00	41.00	0.00	63.00	81.00	389531.00	2.15	384.95	385.00
20	6	8	19831.00	22959.00	117.85	0	Spot (Block20, Row8, Column6)	1595.13	1548.00	420.37	0.01	0.26	354.00	358.65	354.00	42.95	0.01	0.12	100.00	100.00	0.00	1194.00	1241.13	579032.00	28.79	692.77	663.50
20	7	8	20124.00	22957.00	146.25	0	Spot (Block20, Row8, Column7)	1073.54	1059.50	333.31	0.01	0.31	344.00	350.56	344.00	38.90	0.01	0.11	100.00	100.00	0.00	715.50	729.54	624802.00	18.59	528.53	485.50
20	8	8	20414.00	22965.00	85.15	0	Spot (Block20, Row8, Column8)	501.35	501.00	37.00	0.00	0.07	337.00	343.70	337.00	33.07	0.01	0.10	100.00	98.00	0.00	164.00	164.35	89742.00	4.77	409.19	397.50
21	1	1	4813.00	25315.00	148.90	0	Spot (Block21, Row1, Column1)	32012.62	27572.00	17802.72	0.06	0.56	389.00	406.12	389.00	107.71	0.02	0.27	100.00	100.00	4.46	27183.00	31623.62	19399676.00	293.43	6437.23	5048.00
21	2	1	5109.00	25315.00	167.30	0	Spot (Block21, Row1, Column2)	554.51	548.00	73.87	0.01	0.13	387.00	391.11	387.00	62.65	0.00	0.16	94.00	61.00	0.00	161.00	167.51	429749.00	2.61	443.65	436.00
21	3	1	5409.00	25331.00	163.70	0	Spot (Block21, Row1, Column3)	455.94	448.00	41.16	0.01	0.09	392.00	389.95	392.00	24.71	0.00	0.06	83.00	54.00	0.00	56.00	63.94	338762.00	2.67	415.47	413.50
21	4	1	5723.00	25311.00	137.05	0	Spot (Block21, Row1, Column4)	493.49	487.50	60.34	0.01	0.12	395.00	392.04	395.00	27.48	0.00	0.07	87.00	73.00	0.00	92.50	98.49	250692.00	3.69	435.01	428.00
21	5	1	6019.00	25323.00	169.10	0	Spot (Block21, Row1, Column5)	555.86	555.00	75.62	0.00	0.14	400.00	401.01	400.00	31.39	0.00	0.08	96.00	92.00	0.00	155.00	155.86	440800.00	4.93	462.50	470.00
21	6	1	6321.00	25319.00	192.65	0	Spot (Block21, Row1, Column6)	651.61	597.00	159.48	0.04	0.24	413.00	421.28	413.00	36.64	0.01	0.09	97.00	92.00	0.00	184.00	238.61	684844.00	6.29	482.06	479.00
21	7	1	6657.00	25346.00	172.75	0	Spot (Block21, Row1, Column7)	580.92	508.00	158.23	0.06	0.27	461.00	485.22	461.00	199.21	0.02	0.41	24.00	6.00	0.00	47.00	119.92	482164.00	0.48	506.16	492.00
21	8	1	6911.00	25328.00	109.90	0	Spot (Block21, Row1, Column8)	60202.22	65535.00	9330.79	0.04	0.15	510.00	546.80	510.00	203.75	0.03	0.37	100.00	100.00	64.42	65025.00	59692.22	18783124.00	292.79	14800.11	13029.50
21	1	2	4819.00	25629.00	131.50	0	Spot (Block21, Row2, Column1)	439.42	436.00	29.90	0.00	0.07	383.00	388.25	383.00	74.21	0.01	0.19	33.00	0.00	0.00	53.00	56.42	203453.00	0.69	415.19	413.00
21	2	2	5122.00	25615.00	139.75	0	Spot (Block21, Row2, Column2)	480.68	475.50	55.01	0.00	0.11	377.00	373.14	377.00	30.33	0.00	0.08	95.00	76.00	0.00	98.50	103.68	253799.00	3.55	409.84	405.00
21	3	2	5426.00	25635.00	197.80	0	Spot (Block21, Row2, Column3)	433.58	424.00	32.25	0.01	0.07	381.00	378.93	381.00	31.53	0.00	0.08	70.00	33.00	0.00	43.00	52.58	480406.00	1.73	401.82	400.00
21	4	2	5711.00	25616.00	192.95	0	Spot (Block21, Row2, Column4)	481.95	493.00	36.85	0.01	0.08	387.00	384.52	387.00	34.38	0.00	0.09	91.00	76.00	0.00	106.00	94.95	507971.00	2.83	419.83	414.00
21	5	2	6013.00	25627.00	162.15	0	Spot (Block21, Row2, Column5)	984.89	928.00	400.49	0.03	0.41	395.00	395.16	395.00	35.17	0.00	0.09	100.00	100.00	0.00	533.00	589.89	714048.00	16.77	557.69	515.50
21	6	2	6316.00	25627.00	222.75	0	Spot (Block21, Row2, Column6)	466.21	475.00	45.70	0.01	0.10	404.00	413.90	404.00	44.61	0.01	0.11	63.00	23.00	0.00	71.00	62.21	662488.00	1.17	428.07	414.00
21	7	2	6623.00	25616.00	201.60	0	Spot (Block21, Row2, Column7)	507.36	498.00	55.35	0.01	0.11	416.00	428.40	416.00	41.15	0.01	0.10	87.00	49.00	0.00	82.00	91.36	584478.00	1.92	457.26	462.00
21	8	2	6914.00	25609.00	252.15	0	Spot (Block21, Row2, Column8)	543.67	523.00	63.18	0.02	0.12	492.00	510.65	492.00	172.87	0.02	0.34	3.00	0.00	0.00	31.00	51.67	1003080.00	0.19	498.80	493.00
21	1	3	4812.00	25915.00	173.40	0	Spot (Block21, Row3, Column1)	535.46	511.00	91.49	0.02	0.17	377.00	373.22	377.00	30.03	0.00	0.08	95.00	82.00	0.00	134.00	158.46	448176.00	5.40	421.47	410.50
21	2	3	5118.00	25917.00	207.90	0	Spot (Block21, Row3, Column2)	420.48	413.00	35.35	0.01	0.08	374.00	371.41	374.00	31.44	0.00	0.08	61.00	26.00	0.00	39.00	46.48	518877.00	1.56	386.06	384.00
21	3	3	5426.00	25922.00	162.40	0	Spot (Block21, Row3, Column3)	666.50	566.00	617.30	0.07	0.93	384.00	383.15	384.00	35.35	0.00	0.09	99.00	93.00	0.00	182.00	282.50	484545.00	8.02	470.26	458.00
21	4	3	5722.00	25916.00	152.65	0	Spot (Block21, Row3, Column4)	682.70	656.00	149.46	0.02	0.22	388.00	385.62	388.00	35.52	0.00	0.09	100.00	98.00	0.00	268.00	294.70	434882.00	8.36	472.06	472.00
21	5	3	6018.00	25911.00	155.30	0	Spot (Block21, Row3, Column5)	582.08	556.00	188.00	0.02	0.32	398.00	401.84	398.00	45.17	0.00	0.11	96.00	89.00	0.00	158.00	184.08	385336.00	3.99	458.45	463.00
21	6	3	6316.00	25919.00	218.85	0	Spot (Block21, Row3, Column6)	1892.70	1562.00	847.01	0.08	0.45	408.00	422.46	408.00	57.46	0.02	0.14	100.00	100.00	0.00	1154.00	1484.70	2594897.00	25.59	901.76	900.00
21	7	3	6619.00	25926.00	220.40	0	Spot (Block21, Row3, Column7)	507.10	498.00	58.20	0.01	0.11	418.00	435.15	418.00	53.60	0.02	0.12	79.00	22.00	0.00	80.00	89.10	704365.00	1.34	444.30	434.00
21	8	3	6916.00	25937.00	152.05	0	Spot (Block21, Row3, Column8)	1615.75	1523.50	546.77	0.03	0.34	483.00	479.34	483.00	59.54	0.00	0.12	100.00	100.00	0.00	1040.50	1132.75	1021153.00	19.09	775.44	729.50
21	1	4	4812.00	26213.00	146.70	0	Spot (Block21, Row4, Column1)	1036.75	954.00	362.29	0.04	0.35	378.00	375.51	378.00	31.77	0.00	0.08	100.00	100.00	0.00	576.00	658.75	609610.00	20.82	515.42	502.00
21	2	4	5128.00	26216.00	151.35	0	Spot (Block21, Row4, Column2)	643.13	623.00	115.39	0.01	0.18	379.00	379.61	379.00	37.38	0.00	0.10	99.00	97.00	0.00	244.00	264.13	404529.00	7.05	468.45	470.00
21	3	4	5413.00	26220.00	137.50	0	Spot (Block21, Row4, Column3)	1862.55	1728.00	778.14	0.03	0.42	389.00	390.45	389.00	36.62	0.00	0.09	100.00	100.00	0.00	1339.00	1473.55	953625.00	40.20	769.63	660.00
21	4	4	5700.00	26218.00	203.25	0	Spot (Block21, Row4, Column4)	452.48	453.00	36.37	0.00	0.08	391.00	390.39	391.00	30.30	0.00	0.08	76.00	50.00	0.00	62.00	61.48	529851.00	2.05	406.75	402.50
21	5	4	5997.00	26209.00	93.25	0	Spot (Block21, Row4, Column5)	477.47	483.00	21.98	0.01	0.05	397.00	397.45	397.00	29.65	0.00	0.07	96.00	82.00	0.00	86.00	80.47	104088.00	2.70	437.78	433.00
21	6	4	6312.00	26221.00	166.35	0	Spot (Block21, Row4, Column6)	1264.14	1157.00	322.13	0.04	0.25	408.00	418.69	408.00	45.66	0.01	0.11	100.00	100.00	0.00	749.00	856.14	968334.00	18.52	654.99	610.00
21	7	4	6619.00	26229.00	176.50	0	Spot (Block21, Row4, Column7)	539.85	522.00	72.23	0.01	0.13	426.00	438.63	426.00	43.01	0.01	0.10	89.00	58.00	0.00	96.00	113.85	472367.00	2.35	462.46	473.00
21	8	4	6913.00	26239.00	242.85	0	Spot (Block21, Row4, Column8)	538.90	517.00	57.83	0.02	0.11	480.00	476.50	480.00	46.91	0.00	0.10	43.00	28.00	0.00	37.00	58.90	919355.00	1.33	489.56	495.00
21	1	5	4816.00	26524.00	106.25	0	Spot (Block21, Row5, Column1)	895.59	893.00	126.78	0.00	0.14	379.00	381.90	379.00	44.49	0.00	0.12	100.00	100.00	0.00	514.00	516.59	260617.00	11.55	562.91	550.00
21	2	5	5115.00	26520.00	147.70	0	Spot (Block21, Row5, Column2)	1514.51	1497.00	458.45	0.01	0.30	380.00	383.65	380.00	38.94	0.00	0.10	100.00	100.00	0.00	1117.00	1134.51	898107.00	29.04	704.51	677.50
21	3	5	5413.00	26516.00	147.25	0	Spot (Block21, Row5, Column3)	1494.15	1419.50	555.28	0.02	0.37	389.00	392.92	389.00	42.02	0.00	0.11	100.00	100.00	0.00	1030.50	1105.15	884537.00	26.21	650.46	629.50
21	4	5	5712.00	26529.00	188.25	0	Spot (Block21, Row5, Column4)	527.20	519.00	65.79	0.01	0.12	390.00	390.77	390.00	34.10	0.00	0.09	90.00	83.00	0.00	129.00	137.20	525615.00	4.00	442.50	433.00
21	5	5	6014.00	26524.00	140.95	0	Spot (Block21, Row5, Column5)	1816.78	1730.00	736.66	0.02	0.41	398.00	399.48	398.00	33.14	0.00	0.08	100.00	100.00	0.00	1332.00	1418.78	975612.00	42.77	750.28	681.00
21	6	5	6326.00	26527.00	209.40	0	Spot (Block21, Row5, Column6)	488.80	493.00	36.48	0.00	0.07	410.00	420.07	410.00	43.08	0.01	0.10	83.00	44.00	0.00	83.00	78.80	611979.00	1.60	442.00	431.00
21	7	5	6616.00	26521.00	189.65	0	Spot (Block21, Row5, Column7)	1252.86	1179.00	453.13	0.03	0.36	440.00	448.53	440.00	50.27	0.01	0.11	100.00	100.00	0.00	739.00	812.86	1271656.00	16.00	659.23	662.00
21	8	5	6910.00	26526.00	184.10	0	Spot (Block21, Row5, Column8)	636.64	618.00	106.73	0.01	0.17	477.00	473.02	477.00	43.14	0.00	0.09	83.00	71.00	0.00	141.00	159.64	609265.00	3.79	500.29	495.00
21	1	6	4808.00	26818.00	216.20	0	Spot (Block21, Row6, Column1)	1747.28	1380.50	864.12	0.10	0.49	387.00	396.60	387.00	56.77	0.01	0.14	100.00	100.00	0.00	993.50	1360.28	2330877.00	23.79	832.87	822.00
21	2	6	5113.00	26821.00	199.10	0	Spot (Block21, Row6, Column2)	815.72	801.00	187.48	0.01	0.23	385.00	390.75	385.00	49.37	0.01	0.13	100.00	99.00	0.00	416.00	430.72	917688.00	8.61	528.75	512.00
21	3	6	5402.00	26822.00	148.05	0	Spot (Block21, Row6, Column3)	953.64	895.00	325.82	0.03	0.34	386.00	387.69	386.00	36.97	0.00	0.10	100.00	100.00	0.00	509.00	567.64	579811.00	15.31	522.49	494.00
21	4	6	5718.00	26822.00	211.30	0	Spot (Block21, Row6, Column4)	465.46	472.00	36.65	0.01	0.08	388.00	387.64	388.00	31.23	0.00	0.08	88.00	66.00	0.00	84.00	77.46	592999.00	2.49	412.96	412.50
21	5	6	6015.00	26822.00	104.85	0	Spot (Block21, Row6, Column5)	1375.55	1396.00	267.18	0.01	0.19	400.00	401.87	400.00	33.52	0.00	0.08	100.00	100.00	0.00	996.00	975.55	383779.00	29.05	718.26	669.00
21	6	6	6321.00	26822.00	204.95	0	Spot (Block21, Row6, Column6)	508.81	502.00	52.77	0.01	0.10	414.00	424.33	414.00	43.52	0.01	0.10	86.00	50.00	0.00	88.00	94.81	605997.00	1.94	450.73	448.00
21	7	6	6609.00	26822.00	238.30	0	Spot (Block21, Row6, Column7)	544.66	520.00	79.81	0.02	0.15	458.00	455.73	458.00	44.85	0.00	0.10	63.00	38.00	0.00	62.00	86.66	890518.00	1.98	469.20	469.00
21	8	6	6920.00	26832.00	175.70	0	Spot (Block21, Row6, Column8)	643.96	608.00	103.85	0.02	0.16	486.00	480.88	486.00	48.64	0.00	0.10	88.00	72.00	0.00	122.00	157.96	553808.00	3.35	522.68	510.00
21	1	7	4813.00	27121.00	153.55	0	Spot (Block21, Row7, Column1)	804.59	795.00	165.60	0.01	0.21	394.00	397.35	394.00	38.37	0.00	0.10	100.00	99.00	0.00	401.00	410.59	522177.00	10.61	502.70	493.00
21	2	7	5108.00	27130.00	201.75	0	Spot (Block21, Row7, Column2)	457.99	465.00	35.77	0.01	0.08	389.00	389.68	389.00	31.02	0.00	0.08	81.00	58.00	0.00	76.00	68.99	528063.00	2.20	413.82	409.00
21	3	7	5409.00	27111.00	219.00	0	Spot (Block21, Row7, Column3)	444.16	447.00	28.58	0.00	0.06	388.00	386.65	388.00	28.46	0.00	0.07	80.00	53.00	0.00	59.00	56.16	609834.00	2.02	413.86	410.00
21	4	7	5711.00	27135.00	214.85	0	Spot (Block21, Row7, Column4)	464.29	469.00	33.93	0.00	0.07	393.00	394.31	393.00	34.07	0.00	0.09	82.00	57.00	0.00	76.00	71.29	613792.00	2.05	417.63	414.00
21	5	7	6016.00	27114.00	182.70	0	Spot (Block21, Row7, Column5)	486.60	489.00	34.16	0.00	0.07	402.00	408.59	402.00	35.37	0.01	0.09	88.00	69.00	0.00	87.00	84.60	457404.00	2.21	435.39	430.00
21	6	7	6312.00	27123.00	199.00	0	Spot (Block21, Row7, Column6)	997.57	949.00	271.60	0.02	0.27	437.00	452.79	437.00	73.28	0.02	0.16	100.00	99.00	0.00	512.00	560.57	1119279.00	7.43	619.58	614.00
21	7	7	6606.00	27132.00	158.55	0	Spot (Block21, Row7, Column7)	747.39	728.00	155.98	0.01	0.21	479.00	478.84	479.00	56.12	0.00	0.12	95.00	88.00	0.00	249.00	268.39	520934.00	4.79	544.37	532.00
21	8	7	6916.00	27129.00	99.45	0	Spot (Block21, Row7, Column8)	3126.33	2673.00	1048.28	0.07	0.34	497.00	499.22	497.00	51.58	0.00	0.10	100.00	100.00	0.00	2176.00	2629.33	778455.00	50.94	1350.53	1330.00
21	1	8	4828.00	27429.00	146.05	0	Spot (Block21, Row8, Column1)	2364.71	1115.00	5878.16	0.33	2.49	402.00	407.08	402.00	55.45	0.01	0.14	99.00	92.00	0.00	713.00	1962.71	1371531.00	35.30	995.45	516.00
21	2	8	5107.00	27412.00	180.25	0	Spot (Block21, Row8, Column2)	486.39	486.00	47.15	0.00	0.10	397.00	401.12	397.00	57.32	0.00	0.14	72.00	25.00	0.00	89.00	89.39	442613.00	1.49	434.75	430.50
21	3	8	5407.00	27420.00	192.20	0	Spot (Block21, Row8, Column3)	569.23	523.00	115.60	0.04	0.20	406.00	409.01	406.00	36.82	0.00	0.09	93.00	80.00	0.00	117.00	163.23	595415.00	4.35	440.87	440.00
21	4	8	5711.00	27421.00	102.35	0	Spot (Block21, Row8, Column4)	3115.68	3007.00	752.31	0.02	0.24	415.00	419.33	415.00	38.58	0.00	0.09	100.00	100.00	0.00	2592.00	2700.68	838117.00	69.89	1251.09	1040.00
21	5	8	6033.00	27425.00	289.35	0	Spot (Block21, Row8, Column5)	473.37	478.00	38.79	0.00	0.08	432.00	446.52	432.00	69.58	0.01	0.16	19.00	0.00	0.00	46.00	41.37	1160224.00	0.39	438.32	437.50
21	6	8	6315.00	27424.00	131.95	0	Spot (Block21, Row8, Column6)	3506.15	3444.00	1483.81	0.01	0.42	493.00	496.02	493.00	75.29	0.00	0.15	100.00	100.00	0.00	2951.00	3013.15	1651396.00	39.98	1264.62	1284.00
21	7	8	6614.00	27429.00	148.60	0	Spot (Block21, Row8, Column7)	1171.50	1065.00	424.37	0.04	0.36	507.00	518.46	507.00	61.86	0.01	0.12	99.00	98.00	0.00	558.00	664.50	701731.00	10.56	656.65	645.00
21	8	8	6937.00	27450.00	134.65	0	Spot (Block21, Row8, Column8)	747.83	610.50	244.78	0.09	0.33	567.00	566.15	567.00	67.84	0.00	0.12	45.00	37.00	0.00	43.50	180.83	361950.00	2.68	668.87	605.00
22	1	1	9319.00	25328.00	150.60	0	Spot (Block22, Row1, Column1)	38205.21	36029.00	19506.85	0.03	0.51	1076.00	1106.80	1076.00	242.47	0.01	0.22	100.00	100.00	17.66	34953.00	37129.21	23801956.00	153.00	8353.48	7026.50
22	2	1	9609.00	25333.00	147.90	0	Spot (Block22, Row1, Column2)	4020.82	3738.00	1575.16	0.03	0.39	1078.00	1097.59	1078.00	216.23	0.01	0.20	100.00	100.00	0.00	2660.00	2942.82	2400428.00	13.52	1739.83	1677.00
22	3	1	9916.00	25335.00	142.95	0	Spot (Block22, Row1, Column3)	3834.45	3363.00	1998.36	0.06	0.52	998.00	1024.44	998.00	181.90	0.01	0.18	100.00	100.00	0.00	2365.00	2836.45	2143457.00	15.45	1662.57	1602.00
22	4	1	10225.00	25336.00	114.30	0	Spot (Block22, Row1, Column4)	2672.01	2574.00	679.32	0.02	0.25	985.00	994.80	985.00	174.15	0.00	0.18	100.00	100.00	0.00	1589.00	1687.01	916501.00	9.63	1562.94	1554.00
22	5	1	10515.00	25336.00	143.20	0	Spot (Block22, Row1, Column5)	8780.69	7517.00	5825.39	0.07	0.66	983.00	1005.07	983.00	192.60	0.01	0.19	100.00	100.00	0.00	6534.00	7797.69	4908406.00	40.37	2503.42	1943.00
22	6	1	10809.00	25333.00	143.30	0	Spot (Block22, Row1, Column6)	9355.64	8548.00	4813.58	0.04	0.51	990.00	1028.91	990.00	195.97	0.02	0.19	100.00	100.00	0.00	7558.00	8365.64	5248515.00	42.49	2591.95	2315.50
22	7	1	11111.00	25339.00	89.45	0	Spot (Block22, Row1, Column7)	12150.84	11716.00	3367.03	0.02	0.28	986.00	1016.43	986.00	228.89	0.01	0.23	100.00	100.00	0.00	10730.00	11164.84	2393715.00	48.65	4196.13	3825.00
22	8	1	11407.00	25339.00	109.35	0	Spot (Block22, Row1, Column8)	62554.20	65535.00	6435.66	0.02	0.10	984.00	1028.21	984.00	261.93	0.02	0.25	100.00	100.00	75.65	64551.00	61570.20	19266732.00	234.89	18506.50	15412.50
22	1	2	9386.00	25596.00	109.85	0	Spot (Block22, Row2, Column1)	1552.54	1427.00	552.48	0.04	0.36	1088.00	1117.84	1088.00	232.53	0.01	0.21	66.00	30.00	0.00	339.00	464.54	492154.00	1.87	1245.26	1213.50
22	2	2	9616.00	25632.00	126.30	0	Spot (Block22, Row2, Column2)	5373.74	5093.50	1815.93	0.02	0.34	1059.00	1074.79	1059.00	202.81	0.01	0.19	100.00	100.00	0.00	4034.50	4314.74	2289214.00	21.20	2078.79	1970.00
22	3	2	9916.00	25629.00	194.65	0	Spot (Block22, Row2, Column3)	1116.03	1092.00	206.98	0.01	0.19	975.00	990.62	975.00	182.62	0.01	0.18	39.00	16.00	0.00	117.00	141.03	1195266.00	0.69	1035.44	991.00
22	4	2	10213.00	25631.00	161.65	0	Spot (Block22, Row2, Column4)	2754.77	2726.00	820.97	0.00	0.30	911.00	950.46	911.00	167.15	0.02	0.18	100.00	99.00	0.00	1815.00	1843.77	1991699.00	10.79	1444.57	1433.00
22	5	2	10522.00	25633.00	173.00	0	Spot (Block22, Row2, Column5)	2232.56	2102.00	606.33	0.03	0.27	901.00	936.09	901.00	172.56	0.02	0.18	100.00	99.00	0.00	1201.00	1331.56	1850791.00	7.51	1289.21	1287.00
22	6	2	10810.00	25635.00	154.25	0	Spot (Block22, Row2, Column6)	1623.96	1495.00	427.02	0.04	0.26	965.00	983.20	965.00	188.74	0.01	0.19	91.00	67.00	0.00	530.00	658.96	1068568.00	3.39	1136.59	1118.00
22	7	2	11115.00	25638.00	144.40	0	Spot (Block22, Row2, Column7)	2221.67	2006.50	800.69	0.04	0.36	943.00	963.50	943.00	160.84	0.01	0.17	99.00	96.00	0.00	1063.50	1278.67	1270797.00	7.82	1285.41	1281.50
22	8	2	11408.00	25630.00	182.35	0	Spot (Block22, Row2, Column8)	1114.75	1090.00	211.15	0.01	0.19	970.00	991.82	970.00	233.50	0.01	0.24	38.00	7.00	0.00	120.00	144.75	1040064.00	0.53	1071.53	1065.00
22	1	3	9315.00	25932.00	140.90	0	Spot (Block22, Row3, Column1)	6290.45	5931.00	3449.96	0.03	0.55	1000.00	1041.68	1000.00	186.67	0.02	0.18	100.00	100.00	0.00	4931.00	5290.45	3377973.00	28.12	2236.58	1927.00
22	2	3	9631.00	25911.00	147.45	0	Spot (Block22, Row3, Column2)	1186.17	1183.00	196.14	0.00	0.17	983.00	999.64	983.00	181.67	0.01	0.18	54.00	22.00	0.00	200.00	203.17	698657.00	1.03	1085.95	1081.00
22	3	3	9913.00	25931.00	146.65	0	Spot (Block22, Row3, Column3)	1755.06	1622.50	676.01	0.03	0.39	891.00	945.95	891.00	166.22	0.03	0.18	99.00	89.00	0.00	731.50	864.06	1028468.00	4.87	1181.93	1174.00
22	4	3	10216.00	25931.00	139.00	0	Spot (Block22, Row3, Column4)	7620.42	6797.00	3947.16	0.05	0.52	885.00	908.12	885.00	152.74	0.01	0.17	100.00	100.00	0.00	5912.00	6735.42	4015962.00	43.95	2562.23	2091.00
22	5	3	10512.00	25926.00	139.15	0	Spot (Block22, Row3, Column5)	1880.70	1576.00	1384.71	0.08	0.74	888.00	905.73	888.00	158.54	0.01	0.18	98.00	81.00	0.00	688.00	992.70	996770.00	6.15	1160.78	1146.50
22	6	3	10815.00	25931.00	190.70	0	Spot (Block22, Row3, Column6)	4660.09	3987.00	2198.89	0.07	0.47	903.00	952.93	903.00	178.89	0.02	0.19	100.00	100.00	0.00	3084.00	3757.09	4767269.00	20.72	1992.65	1943.00
22	7	3	11116.00	25936.00	139.25	0	Spot (Block22, Row3, Column7)	5743.51	5126.00	3278.86	0.05	0.57	908.00	962.28	908.00	177.75	0.03	0.18	100.00	98.00	0.00	4218.00	4835.51	3015344.00	26.90	2089.99	1767.50
22	8	3	11414.00	25947.00	148.20	0	Spot (Block22, Row3, Column8)	5799.64	5187.00	2366.45	0.05	0.41	964.00	978.01	964.00	181.51	0.01	0.19	100.00	100.00	0.00	4223.00	4835.64	3468187.00	26.56	2326.55	2035.00
22	1	4	9315.00	26226.00	141.55	0	Spot (Block22, Row4, Column1)	7627.38	6733.00	4113.10	0.05	0.54	988.00	1014.74	988.00	181.02	0.01	0.18	100.00	100.00	0.00	5745.00	6639.38	4126415.00	36.53	2498.98	2025.00
22	2	4	9617.00	26241.00	156.30	0	Spot (Block22, Row4, Column2)	1176.34	1171.50	195.49	0.00	0.17	907.00	963.39	907.00	179.67	0.03	0.19	57.00	32.00	0.00	264.50	269.34	788150.00	1.19	1051.32	1000.50
22	3	4	9916.00	26233.00	141.65	0	Spot (Block22, Row4, Column3)	31221.14	28206.00	17369.57	0.04	0.56	897.00	943.33	897.00	175.31	0.02	0.19	100.00	100.00	3.30	27309.00	30324.14	17015524.00	172.71	7312.74	6096.50
22	4	4	10210.00	26231.00	193.75	0	Spot (Block22, Row4, Column4)	1083.24	1076.00	199.25	0.00	0.18	884.00	899.20	884.00	154.79	0.01	0.17	52.00	34.00	0.00	192.00	199.24	1150398.00	1.19	989.32	973.00
22	5	4	10515.00	26235.00	147.00	-50	Spot (Block22, Row4, Column5)	926.66	880.00	162.56	0.02	0.18	878.00	888.74	878.00	152.12	0.01	0.17	24.00	8.00	0.00	2.00	48.66	549509.00	0.25	863.03	829.00
22	6	4	10819.00	26239.00	178.35	0	Spot (Block22, Row4, Column6)	2381.08	2312.00	531.28	0.01	0.22	893.00	916.21	893.00	158.33	0.01	0.17	100.00	99.00	0.00	1419.00	1488.08	2102492.00	9.25	1412.12	1333.50
22	7	4	11107.00	26241.00	146.05	0	Spot (Block22, Row4, Column7)	3917.84	3087.50	2448.05	0.10	0.62	893.00	923.36	893.00	151.84	0.01	0.16	100.00	99.00	0.00	2194.50	3024.84	2280183.00	19.72	1515.30	1404.00
22	8	4	11413.00	26244.00	156.20	0	Spot (Block22, Row4, Column8)	1763.85	1700.00	500.78	0.02	0.28	902.00	952.75	902.00	160.50	0.02	0.17	95.00	85.00	0.00	798.00	861.85	1185310.00	5.05	1167.14	1164.50
22	1	5	9316.00	26533.00	108.30	0	Spot (Block22, Row5, Column1)	4098.70	3943.00	1028.51	0.02	0.25	991.00	1027.21	991.00	188.84	0.02	0.18	100.00	100.00	0.00	2952.00	3107.70	1250104.00	16.26	1894.99	1835.00
22	2	5	9615.00	26535.00	147.90	0	Spot (Block22, Row5, Column2)	6230.26	5943.00	2533.58	0.02	0.41	914.00	960.41	914.00	160.24	0.02	0.17	100.00	100.00	0.00	5029.00	5316.26	3719463.00	32.89	2161.56	1962.00
22	3	5	9907.00	26530.00	166.75	0	Spot (Block22, Row5, Column3)	1601.09	1481.00	407.91	0.03	0.25	901.00	946.00	901.00	170.88	0.02	0.18	97.00	82.00	0.00	580.00	700.09	1237646.00	3.83	1152.64	1119.00
22	4	5	10214.00	26537.00	145.95	0	Spot (Block22, Row5, Column4)	3531.12	3022.50	1927.98	0.07	0.55	889.00	914.78	889.00	162.98	0.01	0.18	100.00	95.00	0.00	2133.50	2642.12	2048048.00	16.05	1449.27	1360.50
22	5	5	10520.00	26536.00	139.90	0	Spot (Block22, Row5, Column5)	35684.64	34548.00	19194.09	0.01	0.54	886.00	910.54	886.00	181.01	0.01	0.20	100.00	100.00	9.45	33662.00	34798.64	18877208.00	192.11	8460.14	6243.00
22	6	5	10815.00	26531.00	165.45	0	Spot (Block22, Row5, Column6)	1456.40	1373.00	364.87	0.03	0.25	885.00	901.90	885.00	149.28	0.01	0.17	89.00	74.00	0.00	488.00	571.40	1105409.00	3.71	1043.83	1016.00
22	7	5	11119.00	26540.00	177.75	0	Spot (Block22, Row5, Column7)	2222.65	2057.00	701.19	0.03	0.32	889.00	917.85	889.00	145.71	0.01	0.16	99.00	98.00	0.00	1168.00	1333.65	1953705.00	8.95	1288.16	1277.00
22	8	5	11414.00	26542.00	145.50	0	Spot (Block22, Row5, Column8)	7228.58	5875.00	4793.52	0.09	0.66	910.00	960.73	910.00	160.03	0.02	0.17	100.00	100.00	0.00	4965.00	6318.58	4163660.00	39.17	1972.39	1673.50
22	1	6	9310.00	26828.00	195.90	0	Spot (Block22, Row6, Column1)	4611.13	3829.50	2244.56	0.08	0.49	1028.00	1075.01	1028.00	206.37	0.02	0.19	100.00	100.00	0.00	2801.50	3583.13	4989240.00	17.13	2098.92	2092.50
22	2	6	9616.00	26832.00	191.20	0	Spot (Block22, Row6, Column2)	1952.14	1917.00	464.93	0.01	0.24	987.00	1005.49	987.00	179.52	0.01	0.18	98.00	91.00	0.00	930.00	965.14	2016561.00	5.27	1285.68	1245.00
22	3	6	9907.00	26829.00	139.60	0	Spot (Block22, Row6, Column3)	13661.31	12847.50	7686.86	0.03	0.56	951.00	969.33	951.00	159.55	0.01	0.16	100.00	100.00	0.00	11896.50	12710.31	7158527.00	79.55	4353.68	3411.00
22	4	6	10218.00	26847.00	163.40	0	Spot (Block22, Row6, Column4)	1317.07	1291.00	267.86	0.01	0.20	905.00	954.95	905.00	170.96	0.02	0.18	85.00	55.00	0.00	386.00	412.07	969365.00	2.12	1065.80	1030.00
22	5	6	10513.00	26836.00	105.60	0	Spot (Block22, Row6, Column5)	33248.84	34562.50	10502.56	0.02	0.32	900.00	949.47	900.00	186.49	0.02	0.20	100.00	100.00	0.00	33662.50	32348.84	9509167.00	173.19	8632.83	7836.00
22	6	6	10819.00	26834.00	165.95	0	Spot (Block22, Row6, Column6)	1359.60	1290.00	335.65	0.02	0.25	894.00	932.50	894.00	159.68	0.02	0.17	86.00	58.00	0.00	396.00	465.60	1042812.00	2.67	1048.85	1042.00
22	7	6	11113.00	26833.00	143.90	0	Spot (Block22, Row6, Column7)	6948.49	6329.50	3937.48	0.04	0.57	918.00	968.03	918.00	168.65	0.02	0.17	100.00	100.00	0.00	5411.50	6030.49	3891157.00	35.46	2145.65	1902.00
22	8	6	11419.00	26842.00	141.35	0	Spot (Block22, Row6, Column8)	8944.41	7914.00	5520.48	0.05	0.62	985.00	1012.04	985.00	173.50	0.01	0.17	100.00	100.00	0.00	6929.00	7959.41	4838927.00	45.72	2777.12	2190.00
22	1	7	9306.00	27130.00	199.30	0	Spot (Block22, Row7, Column1)	1405.41	1357.00	256.36	0.02	0.18	1077.00	1098.38	1077.00	182.95	0.01	0.17	67.00	40.00	0.00	280.00	328.41	1576869.00	1.68	1207.45	1196.00
22	2	7	9613.00	27140.00	174.40	0	Spot (Block22, Row7, Column2)	1247.92	1199.00	202.95	0.02	0.16	994.00	1027.09	994.00	153.19	0.01	0.15	61.00	36.00	0.00	205.00	253.92	1060731.00	1.44	1153.36	1120.00
22	3	7	9895.00	27143.00	183.90	0	Spot (Block22, Row7, Column3)	1159.01	1105.00	189.76	0.02	0.16	982.00	1004.50	982.00	156.67	0.01	0.16	48.00	30.00	0.00	123.00	177.01	1101057.00	0.99	1089.99	1078.50
22	4	7	10211.00	27146.00	182.50	0	Spot (Block22, Row7, Column4)	1234.98	1214.00	184.61	0.01	0.15	977.00	998.53	977.00	164.79	0.01	0.17	65.00	42.00	0.00	237.00	257.98	1149762.00	1.43	1121.83	1089.00
22	5	7	10522.00	27131.00	147.20	0	Spot (Block22, Row7, Column5)	2084.93	2084.00	473.88	0.00	0.23	984.00	1002.53	984.00	176.90	0.01	0.18	100.00	96.00	0.00	1100.00	1100.93	1234281.00	6.12	1331.97	1297.50
22	6	7	10813.00	27141.00	172.50	0	Spot (Block22, Row7, Column6)	2616.05	2574.00	701.50	0.01	0.27	998.00	1043.84	998.00	209.60	0.02	0.20	100.00	99.00	0.00	1576.00	1618.05	2163470.00	7.50	1515.59	1487.00
22	7	7	11108.00	27139.00	143.30	0	Spot (Block22, Row7, Column7)	9027.46	8207.50	4445.47	0.04	0.49	1068.00	1097.56	1068.00	213.79	0.01	0.19	100.00	100.00	0.00	7139.50	7959.46	5055377.00	37.09	2865.38	2301.50
22	8	7	11413.00	27138.00	147.00	-50	Spot (Block22, Row7, Column8)	1124.21	1087.00	183.66	0.01	0.16	1138.00	1168.71	1138.00	226.60	0.01	0.19	10.00	0.00	0.00	-51.00	-13.79	659913.00	-0.20	1167.21	1185.00
22	1	8	9325.00	27427.00	120.75	0	Spot (Block22, Row8, Column1)	2164.96	2035.00	857.64	0.03	0.40	1164.00	1176.49	1164.00	195.18	0.00	0.17	99.00	89.00	0.00	871.00	1000.96	833510.00	5.06	1504.47	1451.50
22	2	8	9609.00	27431.00	163.05	0	Spot (Block22, Row8, Column2)	1859.77	1856.50	439.51	0.00	0.24	1100.00	1134.85	1100.00	185.31	0.01	0.16	94.00	76.00	0.00	756.50	759.77	1368792.00	3.91	1314.11	1319.00
22	3	8	9905.00	27430.00	144.95	0	Spot (Block22, Row8, Column3)	3896.65	3261.00	2288.63	0.08	0.59	1089.00	1111.09	1089.00	190.78	0.01	0.17	99.00	90.00	0.00	2172.00	2807.65	2248366.00	14.60	1603.16	1547.00
22	4	8	10214.00	27431.00	141.25	0	Spot (Block22, Row8, Column4)	10385.05	10449.00	4152.36	0.00	0.40	1087.00	1117.34	1087.00	200.10	0.01	0.18	100.00	100.00	0.00	9362.00	9298.05	5597541.00	46.32	3274.53	2969.00
22	5	8	10507.00	27441.00	201.80	0	Spot (Block22, Row8, Column5)	1321.98	1281.50	195.16	0.01	0.15	1114.00	1160.60	1114.00	230.69	0.02	0.20	40.00	11.00	0.00	167.50	207.98	1522918.00	0.70	1213.27	1189.00
22	6	8	10813.00	27439.00	117.55	0	Spot (Block22, Row8, Column6)	8108.39	8200.00	2562.90	0.00	0.32	1210.00	1246.98	1210.00	266.61	0.01	0.21	100.00	100.00	0.00	6990.00	6898.39	2927127.00	25.74	2999.01	3020.00
22	7	8	11111.00	27434.00	145.85	0	Spot (Block22, Row8, Column7)	2933.43	2908.00	842.20	0.00	0.29	1315.00	1356.63	1315.00	302.65	0.01	0.22	99.00	93.00	0.00	1593.00	1618.43	1701390.00	5.21	1696.73	1672.50
22	8	8	11413.00	27438.00	147.00	-50	Spot (Block22, Row8, Column8)	1767.79	1735.00	452.84	0.01	0.26	1492.00	1528.77	1492.00	341.14	0.01	0.22	40.00	19.00	0.00	243.00	275.79	1039461.00	0.70	1448.46	1412.00
23	1	1	13821.00	25340.00	151.80	0	Spot (Block23, Row1, Column1)	38373.45	36192.50	19205.03	0.03	0.50	705.00	753.33	705.00	171.28	0.03	0.23	100.00	100.00	15.93	35487.50	37668.45	24328868.00	219.64	7393.99	5799.00
23	2	1	14114.00	25346.00	145.85	0	Spot (Block23, Row1, Column2)	2016.72	1840.00	667.16	0.04	0.33	701.00	734.76	701.00	136.91	0.02	0.19	100.00	99.00	0.00	1139.00	1315.72	1169696.00	9.36	1033.98	1027.50
23	3	1	14416.00	25349.00	149.90	0	Spot (Block23, Row1, Column3)	1918.67	1644.00	894.80	0.07	0.47	692.00	697.92	692.00	100.83	0.00	0.14	100.00	93.00	0.00	952.00	1226.67	1179979.00	12.11	950.28	915.50
23	4	1	14726.00	25344.00	120.25	0	Spot (Block23, Row1, Column4)	1455.87	1437.00	300.67	0.01	0.21	690.00	702.66	690.00	108.37	0.01	0.15	99.00	97.00	0.00	747.00	765.87	554685.00	6.95	911.38	914.00
23	5	1	15019.00	25344.00	146.35	0	Spot (Block23, Row1, Column5)	3800.08	3252.00	2200.50	0.07	0.58	699.00	725.51	699.00	111.56	0.02	0.15	100.00	100.00	0.00	2553.00	3101.08	2226847.00	27.56	1311.63	1195.00
23	6	1	15314.00	25344.00	143.20	0	Spot (Block23, Row1, Column6)	4103.56	3863.00	1996.64	0.03	0.49	701.00	730.77	701.00	110.20	0.02	0.15	100.00	100.00	0.00	3162.00	3402.56	2293890.00	30.61	1444.32	1310.00
23	7	1	15615.00	25349.00	86.15	0	Spot (Block23, Row1, Column7)	5453.48	5250.00	1508.38	0.02	0.28	709.00	755.28	709.00	183.89	0.03	0.24	100.00	100.00	0.00	4541.00	4744.48	987079.00	25.55	2298.65	2072.50
23	8	1	15909.00	25355.00	108.10	0	Spot (Block23, Row1, Column8)	62813.86	65535.00	6472.55	0.02	0.10	763.00	783.54	763.00	228.86	0.01	0.29	100.00	100.00	77.10	64772.00	62050.86	18655744.00	271.04	19256.76	16850.00
23	1	2	13819.00	25642.00	147.00	-50	Spot (Block23, Row2, Column1)	781.29	772.50	121.84	0.00	0.16	698.00	736.81	698.00	146.79	0.02	0.20	25.00	7.00	0.00	74.50	83.29	460961.00	0.30	797.44	802.50
23	2	2	14121.00	25639.00	127.15	0	Spot (Block23, Row2, Column2)	2352.35	2223.00	705.57	0.02	0.30	693.00	709.98	693.00	102.16	0.01	0.14	100.00	100.00	0.00	1530.00	1659.35	1009157.00	16.08	1176.23	1099.00
23	3	2	14434.00	25638.00	145.20	0	Spot (Block23, Row2, Column3)	842.68	814.00	129.91	0.02	0.15	689.00	695.64	689.00	108.16	0.00	0.16	56.00	42.00	0.00	125.00	153.68	484543.00	1.36	757.57	766.00
23	4	2	14722.00	25640.00	175.65	0	Spot (Block23, Row2, Column4)	1387.36	1327.50	364.08	0.02	0.26	688.00	693.91	688.00	103.16	0.00	0.15	97.00	95.00	0.00	639.50	699.36	1193126.00	6.72	860.63	833.00
23	5	2	15023.00	25642.00	175.05	0	Spot (Block23, Row2, Column5)	1272.12	1225.00	251.55	0.02	0.20	696.00	718.14	696.00	110.25	0.01	0.15	99.00	94.00	0.00	529.00	576.12	1088937.00	5.02	895.66	897.50
23	6	2	15311.00	25651.00	158.05	0	Spot (Block23, Row2, Column6)	1037.30	987.00	200.16	0.02	0.19	705.00	736.71	705.00	119.65	0.02	0.16	84.00	59.00	0.00	282.00	332.30	713660.00	2.51	827.93	800.00
23	7	2	15614.00	25645.00	176.30	0	Spot (Block23, Row2, Column7)	1185.97	1118.00	331.09	0.03	0.28	700.00	724.68	700.00	106.92	0.02	0.15	93.00	77.00	0.00	418.00	485.97	1032977.00	4.31	813.58	798.00
23	8	2	15938.00	25637.00	209.55	0	Spot (Block23, Row2, Column8)	816.95	801.50	117.98	0.01	0.14	706.00	758.75	706.00	208.28	0.03	0.27	18.00	0.00	0.00	95.50	110.95	1021189.00	0.28	762.72	769.00
23	1	3	13819.00	25945.00	148.35	0	Spot (Block23, Row3, Column1)	2789.51	2458.00	1325.16	0.05	0.48	697.00	721.30	697.00	109.04	0.01	0.15	100.00	100.00	0.00	1761.00	2092.51	1668124.00	18.97	1209.47	1149.50
23	2	3	14102.00	25945.00	192.70	0	Spot (Block23, Row3, Column2)	843.36	801.00	130.43	0.02	0.15	692.00	701.83	692.00	102.60	0.01	0.15	54.00	32.00	0.00	109.00	151.36	887215.00	1.38	745.86	727.00
23	3	3	14396.00	25941.00	131.70	0	Spot (Block23, Row3, Column3)	2735.90	1356.00	4795.93	0.30	1.75	690.00	712.11	690.00	140.78	0.01	0.20	97.00	88.00	0.00	666.00	2045.90	1272192.00	14.38	1298.31	1227.50
23	4	3	14719.00	25946.00	142.40	0	Spot (Block23, Row3, Column4)	4421.40	4078.00	2311.44	0.04	0.52	685.00	699.46	685.00	135.91	0.01	0.19	100.00	100.00	0.00	3393.00	3736.40	2436190.00	27.39	1504.12	1314.00
23	5	3	15016.00	25943.00	138.55	0	Spot (Block23, Row3, Column5)	2032.67	1630.00	2623.77	0.10	1.29	696.00	717.50	696.00	117.76	0.01	0.16	100.00	98.00	0.00	934.00	1336.67	1059022.00	11.17	1050.60	959.00
23	6	3	15319.00	25944.00	194.10	0	Spot (Block23, Row3, Column6)	3574.94	2902.00	1831.69	0.09	0.51	709.00	748.21	709.00	133.35	0.02	0.18	100.00	100.00	0.00	2193.00	2865.94	3818036.00	21.20	1568.52	1575.00
23	7	3	15623.00	25952.00	148.50	0	Spot (Block23, Row3, Column7)	2634.26	2227.00	1397.07	0.07	0.53	702.00	737.52	702.00	126.38	0.02	0.17	100.00	99.00	0.00	1525.00	1932.26	1585825.00	15.01	1076.26	1020.50
23	8	3	15921.00	25957.00	153.15	0	Spot (Block23, Row3, Column8)	3155.47	2982.50	1089.07	0.02	0.35	705.00	739.21	705.00	113.70	0.02	0.15	100.00	100.00	0.00	2277.50	2450.47	2019500.00	21.25	1446.67	1350.00
23	1	4	13818.00	26236.00	145.30	0	Spot (Block23, Row4, Column1)	4609.42	4214.50	2547.07	0.04	0.55	701.00	728.41	701.00	106.08	0.02	0.15	100.00	100.00	0.00	3513.50	3908.42	2645806.00	36.59	1647.45	1202.50
23	2	4	14124.00	26261.00	179.60	0	Spot (Block23, Row4, Column2)	909.18	892.00	126.52	0.01	0.14	705.00	730.81	705.00	113.55	0.02	0.16	72.00	34.00	0.00	187.00	204.18	821902.00	1.57	816.03	789.00
23	3	4	14420.00	26245.00	145.30	0	Spot (Block23, Row4, Column3)	17875.41	16443.00	10134.90	0.04	0.57	696.00	716.69	696.00	136.24	0.01	0.19	100.00	100.00	0.00	15747.00	17179.41	10314113.00	125.94	3799.49	2938.00
23	4	4	14706.00	26247.00	190.70	0	Spot (Block23, Row4, Column4)	837.76	787.00	140.80	0.03	0.17	685.00	689.84	685.00	105.35	0.00	0.15	47.00	31.00	0.00	102.00	152.76	859542.00	1.40	737.01	706.50
23	5	4	15018.00	26247.00	147.00	-50	Spot (Block23, Row4, Column5)	744.14	723.50	113.00	0.01	0.15	697.00	717.12	697.00	109.70	0.01	0.15	19.00	7.00	0.00	26.50	47.14	442020.00	0.25	717.90	694.00
23	6	4	15325.00	26246.00	185.15	0	Spot (Block23, Row4, Column6)	1273.78	1258.00	221.74	0.01	0.17	699.00	729.09	699.00	114.85	0.02	0.16	99.00	97.00	0.00	559.00	574.78	1230476.00	4.74	906.97	900.00
23	7	4	15614.00	26251.00	151.65	0	Spot (Block23, Row4, Column7)	2348.40	1824.50	1305.67	0.11	0.56	698.00	723.16	698.00	106.13	0.02	0.15	100.00	96.00	0.00	1126.50	1650.40	1484187.00	15.31	1043.86	1001.00
23	8	4	15922.00	26253.00	165.40	0	Spot (Block23, Row4, Column8)	1145.83	1088.00	293.84	0.02	0.26	699.00	726.97	699.00	104.52	0.02	0.14	91.00	77.00	0.00	389.00	446.83	868542.00	4.01	838.67	827.00
23	1	5	13819.00	26543.00	110.65	0	Spot (Block23, Row5, Column1)	2381.69	2340.00	535.68	0.01	0.22	727.00	763.82	727.00	124.49	0.02	0.16	100.00	100.00	0.00	1613.00	1654.69	752615.00	13.00	1217.42	1165.00
23	2	5	14119.00	26547.00	152.85	0	Spot (Block23, Row5, Column2)	3326.67	3191.00	1156.05	0.02	0.35	712.00	742.47	712.00	111.42	0.02	0.15	100.00	100.00	0.00	2479.00	2614.67	2132395.00	23.19	1412.65	1307.00
23	3	5	14414.00	26541.00	170.55	0	Spot (Block23, Row5, Column3)	1243.64	1164.50	334.17	0.03	0.27	697.00	714.85	697.00	112.59	0.01	0.16	99.00	87.00	0.00	467.50	546.64	1007347.00	4.70	878.78	879.50
23	4	5	14713.00	26545.00	146.75	0	Spot (Block23, Row5, Column4)	2803.13	2336.00	1515.29	0.08	0.54	691.00	706.97	691.00	111.73	0.01	0.16	100.00	100.00	0.00	1645.00	2112.13	1645436.00	18.76	1126.80	1054.00
23	5	5	15024.00	26547.00	140.60	0	Spot (Block23, Row5, Column5)	18066.02	17015.50	9612.58	0.03	0.53	703.00	733.92	703.00	127.84	0.02	0.17	100.00	100.00	0.00	16312.50	17363.02	9683385.00	135.57	4427.80	4053.00
23	6	5	15318.00	26544.00	151.50	0	Spot (Block23, Row5, Column6)	1140.79	1093.00	217.64	0.02	0.19	706.00	729.64	706.00	110.06	0.01	0.15	97.00	82.00	0.00	387.00	434.79	718700.00	3.74	851.81	817.00
23	7	5	15621.00	26547.00	174.10	0	Spot (Block23, Row5, Column7)	2018.87	1893.00	619.01	0.03	0.31	699.00	723.96	699.00	105.14	0.02	0.15	100.00	99.00	0.00	1194.00	1319.87	1701907.00	12.32	1086.98	1090.50
23	8	5	15919.00	26551.00	146.10	0	Spot (Block23, Row5, Column8)	4666.75	4042.00	2770.37	0.06	0.59	702.00	729.44	702.00	105.31	0.02	0.14	100.00	100.00	0.00	3340.00	3964.75	2692713.00	37.39	1416.44	1291.50
23	1	6	13814.00	26841.00	189.85	0	Spot (Block23, Row6, Column1)	3548.09	2838.50	1787.25	0.10	0.50	766.00	780.60	766.00	135.77	0.01	0.17	100.00	100.00	0.00	2072.50	2782.09	3597760.00	20.38	1494.24	1500.00
23	2	6	14116.00	26846.00	194.85	0	Spot (Block23, Row6, Column2)	1578.31	1502.50	433.16	0.02	0.27	715.00	749.99	715.00	120.83	0.02	0.16	99.00	97.00	0.00	787.50	863.31	1695105.00	6.86	990.03	992.00
23	3	6	14410.00	26841.00	144.00	0	Spot (Block23, Row6, Column3)	6347.18	5687.00	3596.68	0.05	0.57	697.00	717.51	697.00	105.31	0.01	0.15	100.00	100.00	0.00	4990.00	5650.18	3611543.00	53.46	1797.57	1584.00
23	4	6	14724.00	26851.00	182.00	0	Spot (Block23, Row6, Column4)	901.43	881.50	138.23	0.01	0.15	693.00	711.96	693.00	115.46	0.01	0.16	67.00	36.00	0.00	188.50	208.43	836530.00	1.64	764.11	763.00
23	5	6	15021.00	26848.00	105.70	0	Spot (Block23, Row6, Column5)	14481.89	14461.50	4579.45	0.00	0.32	705.00	739.26	705.00	134.21	0.02	0.18	100.00	100.00	0.00	13756.50	13776.89	4170784.00	102.40	4339.26	3593.00
23	6	6	15300.00	26878.00	202.70	0	Spot (Block23, Row6, Column6)	989.09	968.00	198.20	0.01	0.20	709.50	739.10	709.50	105.61	0.02	0.14	80.00	57.00	0.00	258.50	279.59	1153277.00	2.37	832.75	799.50
23	7	6	15620.00	26844.00	146.65	0	Spot (Block23, Row6, Column7)	3288.65	2906.00	1612.71	0.05	0.49	701.00	723.05	701.00	101.91	0.01	0.14	100.00	100.00	0.00	2205.00	2587.65	1950172.00	25.17	1216.08	1182.00
23	8	6	15923.00	26855.00	143.75	0	Spot (Block23, Row6, Column8)	4919.77	4466.00	2865.10	0.04	0.58	715.00	744.07	715.00	103.36	0.02	0.14	100.00	100.00	0.00	3751.00	4204.77	2769831.00	40.40	1575.09	1387.50
23	1	7	13811.00	27140.00	188.55	0	Spot (Block23, Row7, Column1)	963.47	960.50	145.37	0.00	0.15	744.50	766.48	744.50	117.45	0.01	0.15	76.00	46.00	0.00	216.00	218.97	963469.00	1.68	814.66	788.00
23	2	7	14110.00	27149.00	195.80	0	Spot (Block23, Row7, Column2)	866.58	875.00	129.73	0.00	0.15	709.00	727.74	709.00	93.66	0.01	0.13	62.00	37.00	0.00	166.00	157.58	942842.00	1.48	761.81	769.00
23	3	7	14416.00	27146.00	171.40	0	Spot (Block23, Row7, Column3)	899.38	872.00	314.79	0.01	0.35	699.00	718.07	699.00	98.84	0.01	0.14	66.00	36.00	0.00	173.00	200.38	733897.00	1.83	813.64	792.00
23	4	7	14715.00	27142.00	178.90	0	Spot (Block23, Row7, Column4)	840.93	803.00	128.33	0.02	0.15	695.00	709.04	695.00	98.16	0.01	0.14	57.00	36.00	0.00	108.00	145.93	755157.00	1.34	744.25	733.00
23	5	7	15034.00	27140.00	143.20	0	Spot (Block23, Row7, Column5)	1175.78	1166.00	247.12	0.00	0.21	702.00	730.36	702.00	112.36	0.02	0.15	96.00	85.00	0.00	464.00	473.78	659610.00	3.96	860.94	854.50
23	6	7	15314.00	27146.00	170.55	0	Spot (Block23, Row7, Column6)	1746.22	1682.00	453.22	0.02	0.26	715.00	757.35	715.00	126.29	0.02	0.17	100.00	98.00	0.00	967.00	1031.22	1416182.00	7.83	993.54	985.50
23	7	7	15607.00	27151.00	145.95	0	Spot (Block23, Row7, Column7)	4479.71	4202.00	2122.48	0.03	0.47	713.00	739.07	713.00	100.66	0.02	0.14	100.00	100.00	0.00	3489.00	3766.71	2602709.00	37.16	1533.64	1341.00
23	8	7	15919.00	27149.00	117.60	0	Spot (Block23, Row7, Column8)	1590.46	1477.50	298.86	0.03	0.19	747.00	758.59	747.00	100.33	0.01	0.13	100.00	100.00	0.00	730.50	843.46	572565.00	8.29	1094.28	1116.00
23	1	8	13821.00	27436.00	118.20	0	Spot (Block23, Row8, Column1)	1923.76	1657.00	912.64	0.06	0.47	776.00	773.67	776.00	111.53	0.00	0.14	99.00	99.00	0.00	881.00	1147.76	711791.00	10.31	1106.58	1093.00
23	2	8	14117.00	27442.00	165.80	0	Spot (Block23, Row8, Column2)	1032.87	969.50	225.89	0.03	0.22	712.00	734.22	712.00	96.12	0.01	0.13	84.00	60.00	0.00	257.50	320.87	791175.00	3.11	811.57	795.00
23	3	8	14412.00	27446.00	145.60	0	Spot (Block23, Row8, Column3)	2479.70	1996.00	1336.50	0.09	0.54	713.00	733.13	713.00	93.03	0.01	0.13	100.00	100.00	0.00	1283.00	1766.70	1423350.00	18.77	1138.23	1048.50
23	4	8	14713.00	27444.00	147.20	0	Spot (Block23, Row8, Column4)	5582.07	5498.50	2097.27	0.01	0.38	706.00	727.26	706.00	96.91	0.01	0.13	100.00	100.00	0.00	4792.50	4876.07	3293423.00	50.10	1802.86	1650.50
23	5	8	15014.00	27444.00	201.55	0	Spot (Block23, Row8, Column5)	825.64	794.00	117.20	0.02	0.14	706.00	743.17	706.00	118.25	0.02	0.16	40.00	15.00	0.00	88.00	119.64	952785.00	0.70	750.84	720.50
23	6	8	15316.00	27448.00	179.25	0	Spot (Block23, Row8, Column6)	5058.22	4106.00	2872.73	0.09	0.57	726.00	773.09	726.00	145.55	0.03	0.19	100.00	100.00	0.00	3380.00	4332.22	4552399.00	29.44	1719.68	1693.50
23	7	8	15607.00	27445.00	147.80	0	Spot (Block23, Row8, Column7)	1461.04	1381.50	392.84	0.02	0.27	769.00	777.61	769.00	120.97	0.00	0.16	99.00	91.00	0.00	612.50	692.04	867859.00	5.65	952.86	945.00
23	8	8	15941.00	27466.00	148.40	0	Spot (Block23, Row8, Column8)	939.89	812.00	252.16	0.06	0.27	772.00	767.18	772.00	87.04	0.00	0.11	46.00	38.00	0.00	40.00	167.89	569573.00	1.98	819.13	775.00
24	1	1	18323.00	25351.00	152.80	0	Spot (Block24, Row1, Column1)	33283.08	30648.50	17830.25	0.04	0.54	913.00	968.29	913.00	192.63	0.03	0.20	100.00	100.00	5.17	29735.50	32370.08	21234640.00	167.76	7510.24	5878.50
24	2	1	18616.00	25356.00	151.45	0	Spot (Block24, Row1, Column2)	2667.14	2611.00	968.77	0.01	0.36	904.00	955.54	904.00	165.23	0.02	0.17	100.00	100.00	0.00	1707.00	1763.14	1674963.00	10.36	1372.67	1363.50
24	3	1	18919.00	25358.00	146.75	0	Spot (Block24, Row1, Column3)	3100.28	2796.00	1433.42	0.04	0.46	911.00	949.92	911.00	136.42	0.02	0.14	100.00	100.00	0.00	1885.00	2189.28	1816765.00	15.76	1450.81	1434.00
24	4	1	19232.00	25357.00	123.05	0	Spot (Block24, Row1, Column4)	1890.22	1869.00	375.34	0.00	0.20	936.00	963.22	936.00	137.60	0.01	0.14	100.00	99.00	0.00	933.00	954.22	748527.00	6.74	1237.91	1238.00
24	5	1	19522.00	25356.00	147.50	0	Spot (Block24, Row1, Column5)	6437.31	5484.00	4116.49	0.07	0.64	970.00	962.63	970.00	129.25	0.00	0.13	100.00	100.00	0.00	4514.00	5467.31	3849512.00	42.36	1953.37	1661.50
24	6	1	19812.00	25354.00	144.40	0	Spot (Block24, Row1, Column6)	5527.09	4801.00	2810.06	0.06	0.51	916.00	947.78	916.00	119.36	0.01	0.13	100.00	100.00	0.00	3885.00	4611.09	3139385.00	38.37	1868.36	1627.00
24	7	1	20114.00	25359.00	90.40	0	Spot (Block24, Row1, Column7)	7384.05	7093.00	1933.82	0.02	0.26	909.00	1183.48	909.00	2420.68	0.11	2.05	100.00	76.00	0.00	6184.00	6475.05	1498963.00	2.56	2986.55	2595.00
24	8	1	20412.00	25366.00	109.25	0	Spot (Block24, Row1, Column8)	60966.89	65535.00	8690.80	0.03	0.14	954.00	1204.33	954.00	2413.49	0.10	2.00	100.00	100.00	68.39	64581.00	60012.89	18899768.00	24.76	15976.83	13709.00
24	1	2	18321.00	25622.00	149.10	0	Spot (Block24, Row2, Column1)	1080.35	1090.00	155.36	0.00	0.14	906.00	963.45	906.00	174.48	0.03	0.18	53.00	13.00	0.00	184.00	174.35	660096.00	0.67	986.54	988.00
24	2	2	18622.00	25657.00	129.60	0	Spot (Block24, Row2, Column2)	4195.97	3925.50	1407.86	0.03	0.34	901.00	947.52	901.00	141.05	0.02	0.15	100.00	100.00	0.00	3024.50	3294.97	1896579.00	23.03	1741.15	1690.00
24	3	2	18911.00	25642.00	200.05	0	Spot (Block24, Row2, Column3)	1086.40	1087.00	152.34	0.00	0.14	913.00	955.45	913.00	140.16	0.02	0.15	56.00	29.00	0.00	174.00	173.40	1234151.00	0.93	990.47	983.50
24	4	2	19219.00	25653.00	164.20	0	Spot (Block24, Row2, Column4)	2851.35	2818.00	806.37	0.01	0.28	966.50	968.55	966.50	137.39	0.00	0.14	100.00	99.00	0.00	1851.50	1884.85	2135662.00	13.70	1432.29	1448.00
24	5	2	19518.00	25658.00	184.70	0	Spot (Block24, Row2, Column5)	1709.59	1660.00	436.93	0.01	0.26	977.00	970.81	977.00	129.72	0.00	0.13	99.00	93.00	0.00	683.00	732.59	1632654.00	5.70	1200.90	1185.00
24	6	2	19819.00	25655.00	162.80	0	Spot (Block24, Row2, Column6)	1562.35	1481.00	399.19	0.02	0.26	967.00	970.42	967.00	136.73	0.00	0.14	90.00	79.00	0.00	514.00	595.35	1154573.00	4.33	1100.77	1086.50
24	7	2	20122.00	25656.00	150.40	0	Spot (Block24, Row2, Column7)	2235.68	2045.00	732.43	0.04	0.33	954.00	1141.50	954.00	2138.33	0.08	1.87	17.00	0.00	0.00	1091.00	1281.68	1381649.00	0.51	1268.83	1252.00
24	8	2	20422.00	25665.00	191.80	0	Spot (Block24, Row2, Column8)	1069.97	1077.00	133.03	0.00	0.12	978.00	1239.60	978.00	2555.27	0.10	2.06	0.00	0.00	0.00	99.00	91.97	1110630.00	-0.07	1005.53	988.00
24	1	3	18319.00	25956.00	147.30	0	Spot (Block24, Row3, Column1)	5341.97	4631.00	2991.76	0.06	0.56	909.00	956.11	909.00	139.95	0.02	0.15	100.00	100.00	0.00	3722.00	4432.97	3162447.00	31.34	1874.99	1651.00
24	2	3	18606.00	25960.00	219.25	0	Spot (Block24, Row3, Column2)	1088.43	1082.00	171.14	0.00	0.16	905.00	954.85	905.00	137.24	0.02	0.14	54.00	28.00	0.00	177.00	183.43	1498771.00	0.97	986.90	991.00
24	3	3	18911.00	25955.00	151.75	0	Spot (Block24, Row3, Column3)	1915.53	1793.00	542.25	0.03	0.28	921.00	960.99	921.00	137.42	0.02	0.14	99.00	96.00	0.00	872.00	994.53	1206787.00	6.95	1219.65	1176.00
24	4	3	19220.00	25952.00	144.95	0	Spot (Block24, Row3, Column4)	4411.62	3954.50	2039.52	0.05	0.46	953.00	966.64	953.00	135.09	0.01	0.14	100.00	100.00	0.00	3001.50	3458.62	2523447.00	25.50	1721.34	1639.00
24	5	3	19519.00	25948.00	145.50	0	Spot (Block24, Row3, Column5)	1896.75	1709.00	658.29	0.05	0.35	976.00	982.71	976.00	138.54	0.00	0.14	96.00	88.00	0.00	733.00	920.75	1094422.00	6.60	1227.06	1195.00
24	6	3	19819.00	25955.00	192.55	0	Spot (Block24, Row3, Column6)	3696.76	3279.00	1447.28	0.05	0.39	990.00	1003.12	990.00	144.04	0.01	0.14	100.00	100.00	0.00	2289.00	2706.76	3870504.00	18.70	1808.80	1764.00
24	7	3	20126.00	25962.00	144.80	0	Spot (Block24, Row3, Column7)	5234.93	4785.50	2967.69	0.04	0.57	989.00	994.38	989.00	122.28	0.00	0.12	100.00	100.00	0.00	3796.50	4245.93	2973441.00	34.68	1912.09	1686.50
24	8	3	20425.00	25966.00	169.45	0	Spot (Block24, Row3, Column8)	1403.03	1385.00	237.94	0.01	0.17	986.00	985.73	986.00	111.08	0.00	0.11	94.00	75.00	0.00	399.00	417.03	1118218.00	3.76	1100.92	1084.00
24	1	4	18319.00	26248.00	148.30	0	Spot (Block24, Row4, Column1)	4186.31	3765.00	2077.40	0.05	0.50	904.00	936.93	904.00	133.79	0.02	0.14	100.00	100.00	0.00	2861.00	3282.31	2515972.00	24.29	1700.10	1464.00
24	2	4	18619.00	26252.00	191.00	0	Spot (Block24, Row4, Column2)	1434.98	1409.00	289.87	0.01	0.20	902.00	945.28	902.00	131.06	0.02	0.14	92.00	82.00	0.00	507.00	532.98	1475164.00	3.74	1072.07	1081.50
24	3	4	18918.00	26255.00	147.20	0	Spot (Block24, Row4, Column3)	14255.88	12720.00	8117.69	0.05	0.57	943.50	966.64	943.50	136.25	0.01	0.14	100.00	100.00	0.00	11776.50	13312.38	8439480.00	97.54	3785.08	3044.50
24	4	4	19211.00	26262.00	190.80	0	Spot (Block24, Row4, Column4)	1210.52	1177.50	165.42	0.01	0.14	975.00	968.59	975.00	127.91	0.00	0.13	63.00	40.00	0.00	202.50	235.52	1244417.00	1.89	1064.04	1038.50
24	5	4	19492.00	26264.00	96.20	0	Spot (Block24, Row4, Column5)	1237.28	1190.00	314.40	0.02	0.25	980.00	981.28	980.00	131.48	0.00	0.13	62.00	30.00	0.00	210.00	257.28	288286.00	1.95	1093.10	1095.00
24	6	4	19823.00	26254.00	182.75	0	Spot (Block24, Row4, Column6)	1779.88	1736.00	308.53	0.01	0.17	989.00	995.60	989.00	127.53	0.00	0.13	99.00	99.00	0.00	747.00	790.88	1671305.00	6.15	1252.84	1277.00
24	7	4	20114.00	26258.00	147.40	0	Spot (Block24, Row4, Column7)	3930.43	3261.00	2336.44	0.08	0.59	990.00	999.22	990.00	127.23	0.00	0.13	100.00	97.00	0.00	2271.00	2940.43	2330742.00	23.04	1594.01	1504.00
24	8	4	20424.00	26267.00	166.60	0	Spot (Block24, Row4, Column8)	1767.21	1648.00	482.00	0.03	0.27	1006.00	1037.74	1006.00	118.32	0.01	0.11	98.00	92.00	0.00	642.00	761.21	1358988.00	6.17	1204.80	1189.00
24	1	5	18324.00	26556.00	111.40	0	Spot (Block24, Row5, Column1)	3241.59	3188.50	775.50	0.01	0.24	906.00	945.26	906.00	133.34	0.02	0.14	100.00	100.00	0.00	2282.50	2335.59	1043791.00	17.22	1633.59	1631.00
24	2	5	18615.00	26553.00	176.95	0	Spot (Block24, Row5, Column2)	1424.50	1377.00	286.35	0.01	0.20	902.00	947.44	902.00	131.83	0.02	0.14	93.00	80.00	0.00	475.00	522.50	1249289.00	3.62	1086.87	1102.50
24	3	5	18919.00	26552.00	155.05	0	Spot (Block24, Row5, Column3)	3011.43	2756.00	1060.27	0.04	0.35	924.00	964.50	924.00	135.66	0.02	0.14	100.00	99.00	0.00	1832.00	2087.43	1984532.00	15.09	1450.07	1409.50
24	4	5	19219.00	26556.00	148.20	0	Spot (Block24, Row5, Column4)	2978.76	2614.50	1391.73	0.06	0.47	972.00	973.63	972.00	138.47	0.00	0.14	100.00	96.00	0.00	1642.50	2006.76	1781298.00	14.48	1391.28	1356.00
24	5	5	19525.00	26559.00	144.85	0	Spot (Block24, Row5, Column5)	21477.79	19329.00	12777.81	0.05	0.59	984.00	995.50	984.00	146.00	0.01	0.15	100.00	100.00	0.00	18345.00	20493.79	12306773.00	140.29	5004.11	3844.00
24	6	5	19825.00	26560.00	159.45	0	Spot (Block24, Row5, Column6)	1648.62	1606.00	360.73	0.01	0.22	985.00	998.05	985.00	133.47	0.01	0.13	96.00	85.00	0.00	621.00	663.62	1150737.00	4.87	1185.09	1198.00
24	7	5	20121.00	26557.00	180.35	0	Spot (Block24, Row5, Column7)	3376.88	3264.00	1145.61	0.01	0.34	1005.00	1035.95	1005.00	141.68	0.01	0.14	100.00	100.00	0.00	2259.00	2371.88	3079719.00	16.52	1709.55	1733.00
24	8	5	20421.00	26563.00	145.55	0	Spot (Block24, Row5, Column8)	7618.15	6474.50	4777.67	0.07	0.63	1062.00	1065.41	1062.00	127.08	0.00	0.12	100.00	100.00	0.00	5412.50	6556.15	4403293.00	51.56	2345.26	2088.00
24	1	6	18314.00	26853.00	193.25	0	Spot (Block24, Row6, Column1)	3295.61	2884.00	1330.01	0.06	0.40	969.00	982.33	969.00	149.67	0.01	0.15	100.00	100.00	0.00	1915.00	2326.61	3490049.00	15.46	1695.24	1678.00
24	2	6	18617.00	26853.00	189.35	0	Spot (Block24, Row6, Column2)	2550.96	2517.00	659.47	0.01	0.26	921.00	967.55	921.00	144.93	0.02	0.15	100.00	99.00	0.00	1596.00	1629.96	2591776.00	10.93	1486.91	1477.50
24	3	6	18912.00	26852.00	144.50	0	Spot (Block24, Row6, Column3)	8438.80	7765.00	4538.27	0.04	0.54	917.00	960.38	917.00	133.35	0.02	0.14	100.00	100.00	0.00	6848.00	7521.80	4717290.00	56.08	2771.28	2358.50
24	4	6	19222.00	26856.00	190.65	0	Spot (Block24, Row6, Column4)	1263.76	1216.00	253.99	0.02	0.20	918.00	959.66	918.00	131.38	0.02	0.14	78.00	56.00	0.00	298.00	345.76	1300412.00	2.31	1059.39	1014.50
24	5	6	19521.00	26859.00	106.80	0	Spot (Block24, Row6, Column5)	21818.47	21722.00	6656.83	0.00	0.31	978.00	980.12	978.00	142.36	0.00	0.15	100.00	100.00	0.00	20744.00	20840.47	6414630.00	146.38	6849.98	5947.00
24	6	6	19817.00	26861.00	161.45	0	Spot (Block24, Row6, Column6)	1479.02	1350.00	393.67	0.04	0.27	989.00	995.10	989.00	128.48	0.00	0.13	87.00	64.00	0.00	361.00	490.02	1067856.00	3.77	1106.40	1096.50
24	7	6	20118.00	26856.00	145.70	0	Spot (Block24, Row6, Column7)	6684.63	5904.00	3667.06	0.05	0.55	1005.00	1041.59	1005.00	141.70	0.02	0.14	100.00	100.00	0.00	4899.00	5679.63	3883771.00	39.82	2154.31	1793.00
24	8	6	20428.00	26862.00	145.35	0	Spot (Block24, Row6, Column8)	8290.71	7371.00	4990.82	0.05	0.60	1078.00	1078.12	1078.00	129.72	0.00	0.12	100.00	100.00	0.00	6293.00	7212.71	4733997.00	55.60	2600.66	1952.00
24	1	7	18316.00	27155.00	167.40	0	Spot (Block24, Row7, Column1)	1783.90	1687.00	401.59	0.02	0.23	929.00	967.04	929.00	135.84	0.02	0.14	99.00	98.00	0.00	758.00	854.90	1386094.00	6.01	1210.41	1211.00
24	2	7	18619.00	27145.00	192.60	0	Spot (Block24, Row7, Column2)	1145.00	1100.00	173.04	0.02	0.15	907.00	943.80	907.00	128.08	0.02	0.14	73.00	37.00	0.00	193.00	238.00	1198819.00	1.57	1017.03	990.00
24	3	7	18921.00	27154.00	215.40	0	Spot (Block24, Row7, Column3)	1060.95	1011.00	151.81	0.02	0.14	902.00	931.67	902.00	116.77	0.01	0.13	49.00	29.00	0.00	109.00	158.95	1406824.00	1.11	975.60	981.00
24	4	7	19216.00	27158.00	181.45	0	Spot (Block24, Row7, Column4)	1135.51	1097.00	167.44	0.01	0.15	914.00	945.99	914.00	104.45	0.01	0.11	68.00	44.00	0.00	183.00	221.51	1049208.00	1.81	1015.70	1001.50
24	5	7	19529.00	27156.00	145.90	0	Spot (Block24, Row7, Column5)	2171.72	2247.00	491.77	0.01	0.23	976.00	975.35	976.00	132.04	0.00	0.14	100.00	99.00	0.00	1271.00	1195.72	1261771.00	9.06	1333.12	1340.00
24	6	7	19818.00	27158.00	175.50	0	Spot (Block24, Row7, Column6)	2824.72	2820.00	737.62	0.00	0.26	997.00	1022.20	997.00	152.66	0.01	0.15	100.00	100.00	0.00	1823.00	1827.72	2426436.00	11.81	1530.87	1537.00
24	7	7	20110.00	27162.00	146.40	0	Spot (Block24, Row7, Column7)	7575.94	6968.50	3830.25	0.04	0.51	1002.00	1037.80	1002.00	130.66	0.02	0.13	100.00	100.00	0.00	5966.50	6573.94	4439502.00	50.04	2559.86	2042.00
24	8	7	20418.00	27159.00	106.25	0	Spot (Block24, Row7, Column8)	2250.35	2274.00	341.50	0.00	0.15	1074.00	1077.62	1074.00	120.04	0.00	0.11	100.00	100.00	0.00	1200.00	1176.35	654853.00	9.77	1483.09	1510.00
24	1	8	18329.00	27447.00	132.80	0	Spot (Block24, Row8, Column1)	1562.18	1500.50	286.00	0.02	0.18	943.50	961.64	943.50	117.86	0.01	0.12	99.00	97.00	0.00	557.00	618.68	737350.00	5.10	1159.76	1167.00
24	2	8	18611.00	27452.00	155.80	0	Spot (Block24, Row8, Column2)	1762.31	1641.00	474.06	0.03	0.27	914.00	946.46	914.00	113.58	0.02	0.12	99.00	96.00	0.00	727.00	848.31	1171939.00	7.18	1167.72	1131.50
24	3	8	18909.00	27455.00	147.40	0	Spot (Block24, Row8, Column3)	3764.71	2978.00	2276.37	0.10	0.60	917.00	944.69	917.00	112.71	0.01	0.12	100.00	97.00	0.00	2061.00	2847.71	2232472.00	25.02	1471.54	1435.00
24	4	8	19218.00	27456.00	147.75	0	Spot (Block24, Row8, Column4)	2051.38	1999.00	515.29	0.01	0.25	917.00	949.00	917.00	100.52	0.01	0.11	100.00	100.00	0.00	1082.00	1134.38	1230829.00	10.97	1231.10	1193.00
24	5	8	19513.00	27459.00	189.20	0	Spot (Block24, Row8, Column5)	1136.76	1102.00	136.23	0.01	0.12	974.00	980.32	974.00	127.41	0.00	0.13	50.00	17.00	0.00	128.00	162.76	1143580.00	1.23	1032.44	1014.50
24	6	8	19819.00	27459.00	178.05	0	Spot (Block24, Row8, Column6)	5309.44	4432.50	2736.42	0.08	0.52	994.00	1026.76	994.00	154.42	0.01	0.15	100.00	100.00	0.00	3438.50	4315.44	4693544.00	27.73	2004.87	1977.00
24	7	8	20114.00	27450.00	154.80	0	Spot (Block24, Row8, Column7)	2174.90	2059.00	687.31	0.02	0.32	1004.00	1036.26	1004.00	125.76	0.01	0.12	100.00	96.00	0.00	1055.00	1170.90	1444131.00	9.05	1276.58	1269.00
24	8	8	20416.00	27460.00	147.00	-50	Spot (Block24, Row8, Column8)	1117.77	1088.00	197.02	0.01	0.18	1006.00	1033.49	1006.00	101.87	0.01	0.10	44.00	26.00	0.00	82.00	111.77	659484.00	0.83	995.08	990.00
25	1	1	4807.00	29815.00	148.05	0	Spot (Block25, Row1, Column1)	36744.14	35133.50	17696.42	0.02	0.48	1222.00	1279.79	1222.00	250.45	0.02	0.20	100.00	100.00	6.23	33911.50	35522.14	21826056.00	141.60	9319.97	7502.00
25	2	1	5100.00	29820.00	146.35	0	Spot (Block25, Row1, Column2)	48457.97	54048.00	17889.62	0.05	0.37	1213.00	1285.28	1213.00	280.40	0.03	0.22	100.00	100.00	40.48	52835.00	47244.97	28251172.00	168.23	9758.09	8930.00
25	3	1	5404.00	29823.00	142.50	0	Spot (Block25, Row1, Column3)	2840.91	2667.00	834.16	0.03	0.29	1224.00	1267.19	1224.00	202.51	0.02	0.16	100.00	97.00	0.00	1443.00	1616.91	1568180.00	7.77	1582.88	1546.00
25	4	1	5713.00	29817.00	114.75	0	Spot (Block25, Row1, Column4)	36645.96	37309.00	13093.55	0.01	0.36	1290.00	1314.98	1290.00	183.08	0.01	0.14	100.00	100.00	1.45	36019.00	35355.96	12606211.00	192.98	9735.03	8159.50
25	5	1	6002.00	29818.00	138.70	0	Spot (Block25, Row1, Column5)	6309.41	5866.00	2489.44	0.03	0.39	1304.00	1338.96	1304.00	184.03	0.01	0.14	100.00	100.00	0.00	4562.00	5005.41	3331370.00	27.01	2433.91	2267.00
25	6	1	6298.00	29816.00	139.10	0	Spot (Block25, Row1, Column6)	36119.29	33927.00	18884.40	0.03	0.52	1315.00	1353.26	1315.00	195.75	0.01	0.14	100.00	100.00	9.33	32612.00	34804.29	18962660.00	177.61	9383.46	6774.50
25	7	1	6601.00	29825.00	85.75	0	Spot (Block25, Row1, Column7)	28729.93	27895.50	7303.53	0.01	0.25	1362.00	1627.08	1362.00	2682.69	0.08	1.65	100.00	100.00	0.00	26533.50	27367.93	5228847.00	10.10	9611.58	8233.00
25	8	1	6895.00	29823.00	107.85	0	Spot (Block25, Row1, Column8)	60370.37	65535.00	10798.05	0.04	0.18	1416.00	1712.70	1416.00	2724.40	0.08	1.59	100.00	100.00	69.44	64119.00	58954.37	18171504.00	21.53	18657.59	11291.00
25	1	2	4815.00	30130.00	167.05	0	Spot (Block25, Row2, Column1)	1335.95	1327.00	66.41	0.00	0.05	1211.00	1235.60	1211.00	138.85	0.01	0.11	42.00	0.00	0.00	116.00	124.95	1031351.00	0.72	1282.25	1288.00
25	2	2	5102.00	30117.00	120.85	0	Spot (Block25, Row2, Column2)	4037.15	3949.00	834.68	0.01	0.21	1205.00	1246.95	1205.00	223.93	0.01	0.18	100.00	100.00	0.00	2744.00	2832.15	1566413.00	12.46	2059.47	1972.50
25	3	2	5415.00	30131.00	189.20	0	Spot (Block25, Row2, Column3)	1367.96	1350.00	95.05	0.01	0.07	1215.00	1234.64	1215.00	111.69	0.01	0.09	59.00	14.00	0.00	135.00	152.96	1374797.00	1.19	1300.06	1292.00
25	4	2	5702.00	30120.00	174.95	0	Spot (Block25, Row2, Column4)	2598.96	2667.50	561.48	0.01	0.22	1256.00	1288.27	1256.00	202.44	0.01	0.16	99.00	98.00	0.00	1411.50	1342.96	2203915.00	6.47	1669.75	1697.50
25	5	2	6001.00	30118.00	157.75	0	Spot (Block25, Row2, Column5)	3839.94	3717.50	1135.21	0.01	0.30	1268.00	1282.62	1268.00	139.75	0.00	0.11	100.00	100.00	0.00	2449.50	2571.94	2634201.00	18.30	1923.97	1829.00
25	6	2	6298.00	30115.00	160.25	0	Spot (Block25, Row2, Column6)	2216.80	2032.00	560.00	0.04	0.25	1298.00	1346.97	1298.00	272.34	0.02	0.20	92.00	67.00	0.00	734.00	918.80	1571709.00	3.19	1523.30	1520.50
25	7	2	6605.00	30121.00	161.80	0	Spot (Block25, Row2, Column7)	2395.44	2299.00	603.61	0.02	0.25	1312.00	1339.28	1312.00	162.27	0.01	0.12	99.00	94.00	0.00	987.00	1083.44	1736692.00	6.51	1582.58	1583.00
25	8	2	6919.00	30115.00	245.45	0	Spot (Block25, Row2, Column8)	1573.31	1567.00	146.27	0.00	0.09	1395.00	1703.07	1395.00	2921.70	0.09	1.72	0.00	0.00	0.00	172.00	178.31	2746996.00	-0.04	1432.18	1419.00
25	1	3	4803.00	30418.00	137.55	0	Spot (Block25, Row3, Column1)	6262.01	6104.00	2555.03	0.01	0.41	1190.00	1201.27	1190.00	124.24	0.00	0.10	100.00	100.00	0.00	4914.00	5072.01	3212410.00	40.73	2493.71	2095.00
25	2	3	5105.00	30403.00	203.10	0	Spot (Block25, Row3, Column2)	1324.89	1313.00	113.24	0.00	0.09	1189.00	1208.05	1189.00	148.70	0.01	0.12	40.00	8.00	0.00	124.00	135.89	1555418.00	0.79	1233.88	1211.00
25	3	3	5390.00	30426.00	147.80	0	Spot (Block25, Row3, Column3)	1913.27	1683.00	1265.44	0.06	0.66	1210.00	1253.52	1210.00	253.08	0.02	0.20	83.00	45.00	0.00	473.00	703.27	1138393.00	2.61	1422.01	1397.00
25	4	3	5702.00	30417.00	137.90	0	Spot (Block25, Row3, Column4)	50650.60	63089.00	17755.66	0.10	0.35	1223.00	1268.87	1223.00	210.05	0.02	0.17	100.00	100.00	48.25	61866.00	49427.60	26034548.00	235.09	13203.14	9799.50
25	5	3	6005.00	30421.00	196.20	0	Spot (Block25, Row3, Column5)	1661.19	1559.50	351.88	0.03	0.21	1261.00	1315.90	1261.00	291.95	0.02	0.22	51.00	23.00	0.00	298.50	400.19	1807372.00	1.18	1362.89	1353.00
25	6	3	6307.00	30418.00	221.80	0	Spot (Block25, Row3, Column6)	16350.75	11766.00	9810.82	0.14	0.60	1316.00	1424.70	1316.00	384.58	0.03	0.27	100.00	100.00	0.00	10450.00	15034.75	23070908.00	38.81	5559.97	5628.50
25	7	3	6606.00	30425.00	140.95	0	Spot (Block25, Row3, Column7)	4183.25	3944.00	1475.00	0.03	0.35	1307.00	1365.79	1307.00	257.74	0.02	0.19	100.00	99.00	0.00	2637.00	2876.25	2246405.00	10.93	1944.97	1827.00
25	8	3	6905.00	30435.00	152.30	0	Spot (Block25, Row3, Column8)	2867.76	2693.00	678.31	0.03	0.24	1373.00	1381.36	1373.00	138.82	0.00	0.10	100.00	98.00	0.00	1320.00	1494.76	1832498.00	10.71	1863.05	1809.00
25	1	4	4803.00	30715.00	138.85	0	Spot (Block25, Row4, Column1)	49629.71	58316.00	17995.39	0.07	0.36	1198.00	1242.97	1198.00	215.15	0.02	0.17	100.00	100.00	45.19	57118.00	48431.71	25807588.00	224.90	12813.24	9802.00
25	2	4	5102.00	30716.00	182.75	0	Spot (Block25, Row4, Column2)	5051.67	4602.00	2195.71	0.04	0.43	1198.00	1262.34	1198.00	273.11	0.02	0.22	100.00	100.00	0.00	3404.00	3853.67	4738468.00	13.87	2255.54	2243.00
25	3	4	5399.00	30719.00	147.30	0	Spot (Block25, Row4, Column3)	65036.18	65535.00	2860.59	0.00	0.04	1214.00	1317.64	1214.00	356.98	0.04	0.27	100.00	100.00	95.28	64321.00	63822.18	38566788.00	178.49	19065.40	15026.00
25	4	4	5692.00	30723.00	201.90	0	Spot (Block25, Row4, Column4)	1469.98	1452.00	130.12	0.01	0.09	1225.00	1273.26	1225.00	225.77	0.02	0.18	50.00	8.00	0.00	227.00	244.98	1696359.00	0.87	1325.30	1318.00
25	5	4	6028.00	30749.00	177.85	0	Spot (Block25, Row4, Column5)	1375.25	1378.00	115.68	0.00	0.08	1253.00	1282.30	1253.00	227.76	0.01	0.18	22.00	0.00	0.00	125.00	122.25	1214342.00	0.41	1325.55	1305.00
25	6	4	6302.00	30723.00	164.05	0	Spot (Block25, Row4, Column6)	5818.61	5838.50	1653.92	0.00	0.28	1295.00	1352.34	1295.00	270.59	0.02	0.20	100.00	100.00	0.00	4543.50	4523.61	4329045.00	16.51	2521.58	2361.50
25	7	4	6593.00	30724.00	139.90	0	Spot (Block25, Row4, Column7)	4133.95	3726.50	1535.69	0.05	0.37	1312.00	1359.33	1312.00	181.45	0.02	0.13	100.00	100.00	0.00	2414.50	2821.95	2190996.00	15.29	1956.24	1874.00
25	8	4	6910.00	30722.00	159.80	0	Spot (Block25, Row4, Column8)	1949.02	1849.50	354.58	0.02	0.18	1376.00	1385.58	1376.00	142.47	0.00	0.10	93.00	75.00	0.00	473.50	573.02	1368215.00	3.95	1519.34	1497.00
25	1	5	4801.00	31023.00	108.15	0	Spot (Block25, Row5, Column1)	58514.41	65535.00	10006.34	0.05	0.17	1210.00	1270.65	1210.00	281.80	0.02	0.22	100.00	100.00	55.12	64325.00	57304.41	17729880.00	203.13	14736.17	11132.00
25	2	5	5103.00	31022.00	148.65	0	Spot (Block25, Row5, Column2)	2709.93	2708.00	574.41	0.00	0.21	1206.00	1296.81	1206.00	313.54	0.03	0.24	100.00	97.00	0.00	1502.00	1503.93	1647637.00	4.51	1655.17	1607.00
25	3	5	5401.00	31017.00	146.75	0	Spot (Block25, Row5, Column3)	26664.18	23410.50	14282.33	0.06	0.54	1221.00	1361.70	1221.00	400.03	0.05	0.29	100.00	100.00	0.17	22189.50	25443.18	15678539.00	63.25	5475.12	5048.50
25	4	5	5701.00	31022.00	136.70	0	Spot (Block25, Row5, Column4)	17200.29	16095.00	8510.23	0.03	0.49	1232.00	1318.38	1232.00	306.15	0.03	0.23	100.00	100.00	0.00	14863.00	15968.29	8686145.00	51.88	4636.48	3747.00
25	5	5	6008.00	31021.00	143.30	0	Spot (Block25, Row5, Column5)	63655.20	65535.00	5615.02	0.01	0.09	1268.00	1312.60	1268.00	278.80	0.02	0.21	100.00	100.00	85.46	64267.00	62387.20	35456232.00	223.61	18763.05	13745.50
25	6	5	6300.00	31018.00	154.55	0	Spot (Block25, Row5, Column6)	2305.41	2199.00	558.40	0.02	0.24	1292.00	1330.97	1292.00	230.93	0.01	0.17	95.00	85.00	0.00	907.00	1013.41	1514653.00	4.22	1529.71	1502.50
25	7	5	6604.00	31022.00	171.15	0	Spot (Block25, Row5, Column7)	5629.67	5265.00	2244.30	0.03	0.40	1314.00	1381.70	1314.00	218.71	0.02	0.16	100.00	99.00	0.00	3951.00	4315.67	4610700.00	19.42	2379.42	2316.50
25	8	5	6904.00	31026.00	139.20	0	Spot (Block25, Row5, Column8)	6884.93	6341.00	2983.61	0.04	0.43	1382.00	1403.27	1382.00	172.37	0.01	0.12	100.00	100.00	0.00	4959.00	5502.93	3587047.00	31.80	2631.92	2256.00
25	1	6	4796.00	31318.00	224.20	0	Spot (Block25, Row6, Column1)	13164.37	8929.50	8343.39	0.17	0.63	1233.00	1343.09	1233.00	357.85	0.04	0.27	100.00	100.00	0.00	7696.50	11931.37	18930352.00	33.03	4744.92	4682.50
25	2	6	5093.00	31316.00	200.45	0	Spot (Block25, Row6, Column2)	2917.03	2752.00	843.54	0.03	0.29	1249.00	1350.06	1249.00	517.32	0.03	0.38	98.00	66.00	0.00	1503.00	1668.03	3322500.00	3.03	1820.73	1806.50
25	3	6	5394.00	31318.00	139.50	0	Spot (Block25, Row6, Column3)	45537.84	52856.00	20253.38	0.06	0.44	1244.00	1360.60	1244.00	522.05	0.04	0.38	100.00	100.00	37.74	51612.00	44293.84	23770860.00	84.62	12022.73	8666.00
25	4	6	5702.00	31334.00	180.85	0	Spot (Block25, Row6, Column4)	1623.78	1590.00	196.34	0.01	0.12	1245.00	1278.91	1245.00	194.71	0.01	0.15	82.00	39.00	0.00	345.00	378.78	1487386.00	1.77	1396.25	1389.50
25	5	6	5998.00	31321.00	104.30	0	Spot (Block25, Row6, Column5)	59240.45	65535.00	9473.08	0.04	0.16	1285.00	1318.18	1285.00	229.93	0.01	0.17	100.00	100.00	58.72	64250.00	57955.45	16646565.00	251.91	16598.83	12431.00
25	6	6	6303.00	31325.00	174.70	0	Spot (Block25, Row6, Column6)	1983.08	1847.00	444.44	0.03	0.22	1297.00	1326.85	1297.00	165.47	0.01	0.12	97.00	71.00	0.00	550.00	686.08	1699499.00	3.97	1520.15	1502.50
25	7	6	6601.00	31321.00	139.50	0	Spot (Block25, Row6, Column7)	5483.64	5423.50	1975.38	0.00	0.36	1307.00	1363.49	1307.00	201.18	0.02	0.15	100.00	100.00	0.00	4116.50	4176.64	2895364.00	20.48	2312.32	2091.50
25	8	6	6909.00	31332.00	139.10	0	Spot (Block25, Row6, Column8)	6567.29	6061.50	2867.06	0.03	0.44	1383.00	1391.96	1383.00	147.91	0.00	0.11	100.00	100.00	0.00	4678.50	5184.29	3428124.00	34.99	2660.11	2434.00
25	1	7	4800.00	31620.00	162.30	0	Spot (Block25, Row7, Column1)	7459.46	6801.00	3632.82	0.04	0.49	1225.00	1315.66	1225.00	296.54	0.03	0.23	100.00	100.00	0.00	5576.00	6234.46	5467784.00	20.72	2524.80	2528.00
25	2	7	5095.00	31620.00	158.80	0	Spot (Block25, Row7, Column2)	2084.85	1958.00	465.82	0.03	0.22	1221.00	1267.22	1221.00	197.44	0.02	0.16	99.00	86.00	0.00	737.00	863.85	1436463.00	4.14	1482.58	1462.00
25	3	7	5405.00	31623.00	187.70	0	Spot (Block25, Row7, Column3)	1500.40	1489.50	154.12	0.00	0.10	1223.00	1246.51	1223.00	130.64	0.01	0.10	82.00	52.00	0.00	266.50	277.40	1488397.00	1.94	1349.18	1313.00
25	4	7	5704.00	31617.00	161.05	0	Spot (Block25, Row7, Column4)	1870.13	1771.50	361.50	0.02	0.19	1247.00	1264.78	1247.00	119.31	0.01	0.09	98.00	89.00	0.00	524.50	623.13	1339012.00	5.07	1437.03	1441.50
25	5	7	6012.00	31622.00	147.20	0	Spot (Block25, Row7, Column5)	2437.87	2340.00	739.14	0.02	0.30	1296.00	1334.81	1296.00	201.97	0.01	0.15	100.00	97.00	0.00	1044.00	1141.87	1460284.00	5.46	1695.78	1737.00
25	6	7	6300.00	31623.00	182.55	0	Spot (Block25, Row7, Column6)	3700.73	3606.50	1047.35	0.01	0.28	1370.00	1441.99	1370.00	393.59	0.02	0.27	100.00	97.00	0.00	2236.50	2330.73	3456484.00	5.74	2066.61	2036.00
25	7	7	6592.00	31628.00	138.95	0	Spot (Block25, Row7, Column7)	21188.61	20852.00	9954.82	0.01	0.47	1349.00	1384.69	1349.00	216.41	0.01	0.16	100.00	100.00	0.00	19503.00	19839.61	11229963.00	91.51	5932.14	5098.00
25	8	7	6901.00	31626.00	147.00	-50	Spot (Block25, Row7, Column8)	1442.51	1387.00	162.44	0.02	0.11	1386.00	1401.67	1386.00	163.14	0.00	0.12	26.00	3.00	0.00	1.00	56.51	846753.00	0.25	1483.54	1499.50
25	1	8	4812.00	31913.00	122.30	0	Spot (Block25, Row8, Column1)	2023.22	1963.50	385.86	0.01	0.19	1211.00	1255.94	1211.00	177.08	0.02	0.14	100.00	95.00	0.00	752.50	812.22	797148.00	4.33	1464.76	1451.50
25	2	8	5096.00	31919.00	161.35	0	Spot (Block25, Row8, Column2)	1907.64	1858.50	337.45	0.01	0.18	1208.50	1231.46	1208.50	116.57	0.01	0.09	99.00	94.00	0.00	650.00	699.14	1365870.00	5.80	1426.76	1421.00
25	3	8	5391.00	31918.00	137.80	0	Spot (Block25, Row8, Column3)	4155.14	4085.00	1575.43	0.01	0.38	1220.00	1249.68	1220.00	119.60	0.01	0.10	100.00	100.00	0.00	2865.00	2935.14	2131587.00	24.29	2013.05	1752.00
25	4	8	5698.00	31920.00	139.25	0	Spot (Block25, Row8, Column4)	4353.98	4226.00	1240.92	0.01	0.29	1272.00	1274.15	1272.00	129.72	0.00	0.10	100.00	100.00	0.00	2954.00	3081.98	2285841.00	23.74	2126.49	2033.00
25	5	8	5998.00	31929.00	214.60	0	Spot (Block25, Row8, Column5)	1552.00	1520.00	179.77	0.01	0.12	1298.00	1387.10	1298.00	399.60	0.03	0.29	21.00	0.00	0.00	222.00	254.00	2043985.00	0.41	1441.52	1399.00
25	6	8	6302.00	31922.00	210.85	0	Spot (Block25, Row8, Column6)	21534.23	13019.50	16848.79	0.22	0.78	1386.00	1528.39	1386.00	558.58	0.04	0.37	100.00	100.00	2.43	11633.50	20148.23	27434636.00	35.82	6278.63	6334.00
25	7	8	6597.00	31921.00	137.60	0	Spot (Block25, Row8, Column7)	7587.12	7242.00	3487.85	0.02	0.46	1337.00	1409.66	1337.00	366.32	0.02	0.26	100.00	100.00	0.00	5905.00	6250.12	3892193.00	16.86	2726.51	2448.50
25	8	8	6893.00	31929.00	81.95	0	Spot (Block25, Row8, Column8)	5532.34	5307.00	1620.40	0.02	0.29	1388.00	1402.50	1388.00	166.28	0.00	0.12	100.00	100.00	0.00	3919.00	4144.34	890707.00	24.84	2801.03	2739.50
26	1	1	9308.00	29826.00	149.05	0	Spot (Block26, Row1, Column1)	38728.65	36925.00	18684.43	0.02	0.48	1841.00	1873.64	1841.00	294.22	0.01	0.16	100.00	100.00	15.44	35084.00	36887.65	23585836.00	125.26	10662.16	8341.00
26	2	1	9598.00	29831.00	144.40	0	Spot (Block26, Row1, Column2)	5100.02	4814.00	2113.41	0.03	0.41	1720.00	1757.83	1720.00	245.30	0.01	0.14	100.00	100.00	0.00	3094.00	3380.02	2896811.00	13.62	2534.63	2335.00
26	3	1	9906.00	29835.00	140.80	0	Spot (Block26, Row1, Column3)	6701.06	5861.00	3543.44	0.06	0.53	1681.00	1698.80	1681.00	216.77	0.00	0.13	100.00	95.00	0.00	4180.00	5020.06	3598469.00	23.08	2772.74	2482.00
26	4	1	10219.00	29833.00	116.70	0	Spot (Block26, Row1, Column4)	3344.80	3278.00	580.08	0.01	0.17	1683.00	1705.94	1683.00	226.89	0.01	0.13	100.00	100.00	0.00	1595.00	1661.80	1194092.00	7.22	2208.32	2143.50
26	5	1	10505.00	29831.00	140.40	0	Spot (Block26, Row1, Column5)	20181.71	17839.00	13890.91	0.05	0.69	1650.00	1671.35	1650.00	230.37	0.01	0.14	100.00	100.00	0.00	16189.00	18531.71	10756851.00	80.35	5402.41	4519.00
26	6	1	10801.00	29831.00	139.05	0	Spot (Block26, Row1, Column6)	15547.44	14176.00	8200.29	0.04	0.53	1639.00	1663.75	1639.00	223.27	0.01	0.13	100.00	100.00	0.00	12537.00	13908.44	8146860.00	62.18	5010.99	4173.00
26	7	1	11100.00	29840.00	83.45	0	Spot (Block26, Row1, Column7)	19595.01	18578.00	5047.02	0.02	0.26	1670.00	1925.31	1670.00	2570.94	0.06	1.34	100.00	100.00	0.00	16908.00	17925.01	3370341.00	6.87	7073.49	6422.00
26	8	1	11395.00	29836.00	107.85	0	Spot (Block26, Row1, Column8)	62289.02	65535.00	8012.91	0.02	0.13	1691.00	1956.03	1691.00	2539.86	0.06	1.30	100.00	100.00	78.52	63844.00	60598.02	18562156.00	23.75	21402.41	16412.00
26	1	2	9305.00	30129.00	147.00	-50	Spot (Block26, Row2, Column1)	2008.92	1969.00	347.46	0.01	0.17	1812.00	1843.17	1812.00	277.66	0.01	0.15	37.00	12.00	0.00	157.00	196.92	1183255.00	0.60	1925.00	1924.00
26	2	2	9609.00	30130.00	123.90	0	Spot (Block26, Row2, Column2)	9703.47	9218.50	3234.84	0.02	0.33	1704.00	1741.91	1704.00	241.77	0.01	0.14	100.00	100.00	0.00	7514.50	7999.47	3978423.00	32.93	3622.08	3431.00
26	3	2	9913.00	30133.00	151.70	0	Spot (Block26, Row2, Column3)	1980.00	1992.00	249.37	0.00	0.13	1688.00	1703.75	1688.00	230.99	0.00	0.14	55.00	27.00	0.00	304.00	292.00	1245419.00	1.20	1883.54	1901.50
26	4	2	10206.00	30130.00	161.60	0	Spot (Block26, Row2, Column4)	5622.95	5365.00	1722.74	0.02	0.31	1653.00	1676.30	1653.00	230.26	0.01	0.14	100.00	100.00	0.00	3712.00	3969.95	4042902.00	17.14	2674.59	2654.00
26	5	2	10508.00	30133.00	162.25	0	Spot (Block26, Row2, Column5)	2307.80	2264.00	398.83	0.01	0.17	1613.00	1646.15	1613.00	217.94	0.01	0.13	91.00	75.00	0.00	651.00	694.80	1677774.00	3.04	1861.12	1837.00
26	6	2	10801.00	30129.00	144.75	0	Spot (Block26, Row2, Column6)	4169.62	3994.50	1483.30	0.02	0.36	1627.00	1675.81	1627.00	267.73	0.01	0.16	100.00	99.00	0.00	2367.50	2542.62	2385022.00	9.31	2250.78	2249.50
26	7	2	11105.00	30136.00	144.35	0	Spot (Block26, Row2, Column7)	4156.89	3783.00	1638.70	0.04	0.39	1604.00	1900.70	1604.00	2659.96	0.07	1.40	39.00	6.00	0.00	2179.00	2552.89	2373584.00	0.85	2231.34	2168.00
26	8	2	11405.00	30137.00	147.00	-50	Spot (Block26, Row2, Column8)	1883.92	1801.00	252.53	0.02	0.13	1675.00	1954.07	1675.00	2627.15	0.07	1.34	0.00	0.00	0.00	126.00	208.92	1109628.00	-0.03	1853.11	1817.50
26	1	3	9307.00	30429.00	139.30	0	Spot (Block26, Row3, Column1)	16190.33	15223.00	9404.62	0.03	0.58	1711.00	1743.48	1711.00	220.46	0.01	0.13	100.00	100.00	0.00	13512.00	14479.33	8467540.00	65.53	5268.55	4470.50
26	2	3	9620.00	30420.00	179.55	0	Spot (Block26, Row3, Column2)	2007.19	1983.50	236.90	0.01	0.12	1680.00	1698.25	1680.00	217.91	0.00	0.13	58.00	35.00	0.00	303.50	327.19	1790417.00	1.42	1858.09	1871.00
26	3	3	9900.00	30436.00	143.15	0	Spot (Block26, Row3, Column3)	4263.68	3872.00	1801.53	0.04	0.42	1681.00	1686.62	1681.00	222.96	0.00	0.13	100.00	99.00	0.00	2191.00	2582.68	2387661.00	11.56	2310.12	2232.00
26	4	3	10204.00	30431.00	139.50	0	Spot (Block26, Row3, Column4)	12191.94	10784.00	6550.11	0.05	0.54	1615.00	1651.67	1615.00	210.21	0.01	0.13	100.00	100.00	0.00	9169.00	10576.94	6449536.00	50.14	4295.03	3963.00
26	5	3	10510.00	30428.00	139.50	0	Spot (Block26, Row3, Column5)	3841.53	3522.00	1840.46	0.04	0.48	1608.00	1653.37	1608.00	260.63	0.01	0.16	100.00	94.00	0.00	1914.00	2233.53	2024487.00	8.40	2272.83	2051.00
26	6	3	10803.00	30429.00	193.55	0	Spot (Block26, Row3, Column6)	10752.79	8847.00	5412.96	0.08	0.50	1634.00	1707.28	1634.00	320.06	0.02	0.19	100.00	100.00	0.00	7213.00	9118.79	11430217.00	28.26	4304.42	4342.50
26	7	3	11108.00	30436.00	139.10	0	Spot (Block26, Row3, Column7)	10879.73	9745.00	6399.59	0.05	0.59	1598.00	1655.63	1598.00	268.63	0.02	0.16	100.00	100.00	0.00	8147.00	9281.73	5711860.00	34.34	3710.26	3244.00
26	8	3	11406.00	30446.00	147.75	0	Spot (Block26, Row3, Column8)	2985.33	2988.00	608.56	0.00	0.20	1648.00	1675.47	1648.00	233.37	0.01	0.14	99.00	94.00	0.00	1340.00	1337.33	1785225.00	5.61	2147.67	2119.50
26	1	4	9306.00	30726.00	138.15	0	Spot (Block26, Row4, Column1)	12930.53	11540.00	6991.62	0.05	0.54	1702.00	1750.55	1702.00	228.20	0.01	0.13	100.00	100.00	0.00	9838.00	11228.53	6685084.00	48.99	4539.41	3634.50
26	2	4	9602.00	30721.00	196.55	0	Spot (Block26, Row4, Column2)	2123.99	2069.00	298.98	0.01	0.14	1682.00	1716.74	1682.00	240.36	0.01	0.14	69.00	42.00	0.00	387.00	441.99	2325766.00	1.69	1923.90	1875.00
26	3	4	9906.00	30730.00	141.35	0	Spot (Block26, Row4, Column3)	41192.43	42002.00	19739.95	0.01	0.48	1680.00	1707.88	1680.00	247.98	0.01	0.15	100.00	100.00	21.07	40322.00	39512.43	22285188.00	159.22	10398.47	7634.00
26	4	4	10191.00	30738.00	179.95	0	Spot (Block26, Row4, Column4)	2004.61	2000.00	251.99	0.00	0.13	1657.00	1687.35	1657.00	235.02	0.01	0.14	63.00	31.00	0.00	343.00	347.61	1818180.00	1.35	1833.24	1820.00
26	5	4	10504.00	30734.00	147.00	-50	Spot (Block26, Row4, Column5)	1749.81	1731.00	214.95	0.00	0.12	1614.00	1660.56	1614.00	258.70	0.01	0.16	26.00	5.00	0.00	117.00	135.81	1030639.00	0.35	1599.05	1562.00
26	6	4	10805.00	30735.00	182.45	0	Spot (Block26, Row4, Column6)	2932.06	2930.00	559.30	0.00	0.19	1592.00	1641.49	1592.00	260.62	0.01	0.16	99.00	90.00	0.00	1338.00	1340.06	2753209.00	4.95	1906.94	1878.00
26	7	4	11098.00	30738.00	145.15	0	Spot (Block26, Row4, Column7)	8087.03	6514.00	5453.01	0.09	0.67	1604.00	1659.01	1604.00	228.07	0.01	0.14	100.00	96.00	0.00	4910.00	6483.03	4650044.00	28.18	2749.35	2584.00
26	8	4	11403.00	30744.00	152.50	0	Spot (Block26, Row4, Column8)	3432.00	3206.00	1065.16	0.03	0.31	1662.00	1678.73	1662.00	225.11	0.00	0.13	99.00	97.00	0.00	1544.00	1770.00	2186181.00	7.79	2136.70	2152.00
26	1	5	9306.00	31033.00	106.15	0	Spot (Block26, Row5, Column1)	5696.06	5358.00	1414.75	0.03	0.25	1795.00	1851.32	1795.00	303.51	0.01	0.16	100.00	100.00	0.00	3563.00	3901.06	1651857.00	12.67	3004.20	2862.00
26	2	5	9603.00	31032.00	152.80	0	Spot (Block26, Row5, Column2)	3157.38	3097.00	586.13	0.01	0.19	1697.00	1752.11	1697.00	247.74	0.01	0.14	100.00	99.00	0.00	1400.00	1460.38	2014407.00	5.67	2181.40	2183.00
26	3	5	9905.00	31033.00	173.80	0	Spot (Block26, Row5, Column3)	2611.37	2545.00	498.67	0.01	0.19	1691.00	1737.50	1691.00	264.17	0.01	0.15	95.00	75.00	0.00	854.00	920.37	2198770.00	3.31	2031.59	2040.00
26	4	5	10202.00	31034.00	143.30	0	Spot (Block26, Row5, Column4)	7512.34	6385.00	4217.36	0.07	0.56	1694.00	1737.18	1694.00	270.40	0.01	0.16	99.00	98.00	0.00	4691.00	5818.34	4191886.00	21.36	2920.54	2616.00
26	5	5	10506.00	31031.00	138.65	0	Spot (Block26, Row5, Column5)	50603.94	62666.00	17857.57	0.09	0.35	1679.00	1721.34	1679.00	307.54	0.01	0.18	100.00	100.00	47.61	60987.00	48924.94	26466004.00	158.95	14253.46	11732.00
26	6	5	10802.00	31030.00	146.60	0	Spot (Block26, Row5, Column6)	4036.01	3849.00	1413.68	0.02	0.35	1599.00	1654.57	1599.00	256.91	0.01	0.16	100.00	100.00	0.00	2250.00	2437.01	2373176.00	9.27	2277.66	2283.00
26	7	5	11106.00	31032.00	168.10	0	Spot (Block26, Row5, Column7)	5723.21	5460.50	1934.40	0.02	0.34	1604.00	1676.92	1604.00	257.08	0.02	0.15	100.00	100.00	0.00	3856.50	4119.21	4509889.00	15.74	2743.97	2704.50
26	8	5	11403.00	31040.00	143.20	0	Spot (Block26, Row5, Column8)	19603.92	17054.00	13435.13	0.06	0.69	1626.00	1675.05	1626.00	242.27	0.01	0.14	100.00	100.00	0.00	15428.00	17977.92	10958591.00	74.00	4885.80	3604.00
26	1	6	9300.00	31327.00	201.00	0	Spot (Block26, Row6, Column1)	9178.72	7331.50	4794.33	0.10	0.52	1902.00	1968.00	1902.00	352.64	0.01	0.18	100.00	100.00	0.00	5429.50	7276.72	10555533.00	20.45	4065.05	3998.50
26	2	6	9602.00	31333.00	178.90	0	Spot (Block26, Row6, Column2)	3622.73	3523.50	761.00	0.01	0.21	1811.00	1874.16	1811.00	321.99	0.01	0.17	100.00	96.00	0.00	1712.50	1811.73	3253216.00	5.43	2486.20	2476.50
26	3	6	9898.00	31329.00	138.75	0	Spot (Block26, Row6, Column3)	25115.16	22405.00	14487.83	0.05	0.58	1789.00	1811.73	1789.00	275.56	0.01	0.15	100.00	100.00	0.00	20616.00	23326.16	13034766.00	84.57	7488.67	6109.00
26	4	6	10184.00	31345.00	162.00	0	Spot (Block26, Row6, Column4)	2301.10	2202.00	517.41	0.02	0.22	1773.00	1849.37	1773.00	1351.09	0.02	0.73	8.00	0.00	0.00	429.00	528.10	1677504.00	0.33	2087.88	2018.00
26	5	6	10503.00	31333.00	106.05	0	Spot (Block26, Row6, Column5)	58045.46	65535.00	11173.04	0.05	0.19	1695.00	1801.89	1695.00	1319.10	0.03	0.73	100.00	100.00	57.99	63840.00	56350.46	16717093.00	42.64	17332.06	12365.50
26	6	6	10807.00	31340.00	168.50	0	Spot (Block26, Row6, Column6)	2428.95	2255.00	644.67	0.03	0.27	1609.00	1678.48	1609.00	253.11	0.02	0.15	88.00	64.00	0.00	646.00	819.95	1926161.00	2.96	1856.62	1821.00
26	7	6	11104.00	31333.00	142.55	0	Spot (Block26, Row6, Column7)	15525.32	14231.00	9025.18	0.04	0.58	1598.00	1667.60	1598.00	264.83	0.02	0.16	100.00	100.00	0.00	12633.00	13927.32	8554449.00	52.33	4529.69	3816.00
26	8	6	11411.00	31343.00	142.00	0	Spot (Block26, Row6, Column8)	18478.79	16535.00	12235.19	0.05	0.66	1607.00	1652.76	1607.00	234.89	0.01	0.14	100.00	100.00	0.00	14928.00	16871.79	10107897.00	71.63	5133.86	4002.50
26	1	7	9304.00	31623.00	185.70	0	Spot (Block26, Row7, Column1)	2336.26	2295.00	335.72	0.01	0.14	1849.00	1897.42	1849.00	308.69	0.01	0.16	63.00	32.00	0.00	446.00	487.26	2273180.00	1.42	2059.11	2052.00
26	2	7	9604.00	31632.00	162.75	0	Spot (Block26, Row7, Column2)	2184.58	2182.50	312.07	0.00	0.14	1796.00	1831.08	1796.00	257.98	0.01	0.14	63.00	34.00	0.00	386.50	388.58	1599111.00	1.37	2007.55	1995.00
26	3	7	9909.00	31630.00	175.30	0	Spot (Block26, Row7, Column3)	1982.04	1975.00	261.32	0.00	0.13	1781.00	1806.32	1781.00	254.85	0.01	0.14	38.00	14.00	0.00	194.00	201.04	1706539.00	0.69	1928.37	1883.00
26	4	7	10206.00	31643.00	203.20	0	Spot (Block26, Row7, Column4)	2051.21	2021.00	275.80	0.01	0.13	1749.00	1826.50	1749.00	1376.12	0.02	0.75	0.00	0.00	0.00	272.00	302.21	2404023.00	0.16	1901.77	1887.00
26	5	7	10512.00	31630.00	143.10	0	Spot (Block26, Row7, Column5)	3971.77	3974.00	878.65	0.00	0.22	1707.00	1818.00	1707.00	1370.36	0.03	0.75	80.00	30.00	0.00	2267.00	2264.77	2212277.00	1.57	2469.43	2458.00
26	6	7	10799.00	31635.00	167.40	0	Spot (Block26, Row7, Column6)	4680.42	4688.00	1214.26	0.00	0.26	1692.00	1755.17	1692.00	330.34	0.02	0.19	100.00	99.00	0.00	2996.00	2988.42	3627322.00	8.86	2513.38	2507.50
26	7	7	11098.00	31638.00	140.50	0	Spot (Block26, Row7, Column7)	19229.85	17438.00	10962.45	0.04	0.57	1662.00	1692.46	1662.00	267.53	0.01	0.16	100.00	100.00	0.93	15776.00	17567.85	10307197.00	65.55	5793.29	5007.00
26	8	7	11405.00	31636.00	127.15	0	Spot (Block26, Row7, Column8)	5247.53	5321.50	1217.86	0.01	0.23	1682.00	1719.98	1682.00	260.13	0.01	0.15	100.00	99.00	0.00	3639.50	3565.53	2256440.00	13.56	2764.81	2704.00
26	1	8	9309.00	31925.00	114.70	0	Spot (Block26, Row8, Column1)	2936.80	2742.00	849.02	0.03	0.29	1821.00	1864.76	1821.00	256.48	0.01	0.14	99.00	93.00	0.00	921.00	1115.80	1013195.00	4.18	2306.10	2265.00
26	2	8	9599.00	31931.00	146.50	0	Spot (Block26, Row8, Column2)	3359.12	3115.00	899.67	0.03	0.27	1814.00	1844.77	1814.00	267.70	0.01	0.15	97.00	91.00	0.00	1301.00	1545.12	1958368.00	5.66	2324.95	2369.00
26	3	8	9895.00	31931.00	141.75	0	Spot (Block26, Row8, Column3)	8014.26	6490.00	5156.21	0.09	0.64	1752.00	1781.09	1752.00	270.13	0.01	0.15	98.00	94.00	0.00	4738.00	6262.26	4351744.00	23.07	3005.75	2746.00
26	4	8	10202.00	31934.00	143.30	0	Spot (Block26, Row8, Column4)	4245.87	4288.00	1111.97	0.00	0.26	1696.00	1738.79	1696.00	259.26	0.01	0.15	100.00	99.00	0.00	2592.00	2549.87	2369197.00	9.67	2460.33	2405.00
26	5	8	10496.00	31936.00	201.15	0	Spot (Block26, Row8, Column5)	2045.00	2026.00	308.39	0.00	0.15	1692.00	1762.98	1692.00	322.80	0.02	0.18	50.00	20.00	0.00	334.00	353.00	2343571.00	0.87	1838.68	1809.00
26	6	8	10804.00	31936.00	181.40	0	Spot (Block26, Row8, Column6)	13032.35	10142.00	7836.18	0.11	0.60	1706.00	1790.10	1706.00	392.29	0.02	0.22	100.00	100.00	0.00	8436.00	11326.35	12002792.00	28.66	4298.17	4267.00
26	7	8	11094.00	31933.00	141.15	0	Spot (Block26, Row8, Column7)	4801.05	4399.00	1754.16	0.04	0.37	1688.00	1732.15	1688.00	328.01	0.01	0.19	99.00	96.00	0.00	2711.00	3113.05	2587764.00	9.36	2422.69	2331.00
26	8	8	11402.00	31937.00	147.00	-50	Spot (Block26, Row8, Column8)	2079.12	1971.00	550.89	0.02	0.26	1704.00	1755.52	1704.00	264.36	0.01	0.15	50.00	30.00	0.00	267.00	375.12	1237075.00	1.22	1750.22	1723.00
27	1	1	13811.00	29840.00	151.60	0	Spot (Block27, Row1, Column1)	40592.24	38544.50	18825.42	0.02	0.46	1743.00	1787.22	1743.00	277.70	0.01	0.16	100.00	100.00	20.41	36801.50	38849.24	25654424.00	139.74	9756.71	7481.00
27	2	1	14099.00	29845.00	151.45	0	Spot (Block27, Row1, Column2)	3634.51	3494.00	991.46	0.02	0.27	1709.00	1758.18	1709.00	247.92	0.01	0.14	100.00	97.00	0.00	1785.00	1925.51	2278840.00	7.57	2242.41	2228.00
27	3	1	14407.00	29845.00	148.80	0	Spot (Block27, Row1, Column3)	3650.33	3354.00	1331.68	0.04	0.36	1684.00	1698.01	1684.00	202.61	0.00	0.12	98.00	91.00	0.00	1670.00	1966.33	2201147.00	9.64	2277.15	2241.00
27	4	1	14707.00	29845.00	145.55	0	Spot (Block27, Row1, Column4)	3152.08	2976.00	784.55	0.02	0.25	1676.50	1693.11	1676.50	202.45	0.00	0.12	100.00	94.00	0.00	1299.50	1475.58	1812448.00	7.21	2152.30	2092.00
27	5	1	15005.00	29842.00	144.35	0	Spot (Block27, Row1, Column5)	9148.23	8088.00	5517.50	0.05	0.60	1676.00	1693.61	1676.00	212.43	0.00	0.13	99.00	99.00	0.00	6412.00	7472.23	5177896.00	35.09	3299.38	2825.00
27	6	1	15302.00	29839.00	141.45	0	Spot (Block27, Row1, Column6)	7740.73	7052.50	3616.46	0.04	0.47	1692.00	1718.00	1692.00	221.44	0.01	0.13	100.00	100.00	0.00	5360.50	6048.73	4195474.00	27.20	3442.24	3041.00
27	7	1	15600.00	29853.00	82.80	0	Spot (Block27, Row1, Column7)	8473.17	8336.00	1828.85	0.01	0.22	1702.00	1746.57	1702.00	276.57	0.01	0.16	100.00	100.00	0.00	6634.00	6771.17	1431965.00	24.32	4032.08	3774.50
27	8	1	15897.00	29852.00	110.25	0	Spot (Block27, Row1, Column8)	63589.52	65535.00	4690.16	0.01	0.07	1788.00	1830.80	1788.00	312.16	0.01	0.17	100.00	100.00	78.16	63747.00	61801.52	20094340.00	197.84	20898.69	17581.50
27	1	2	13806.00	30132.00	159.10	0	Spot (Block27, Row2, Column1)	1938.31	1971.00	210.05	0.01	0.11	1738.00	1783.44	1738.00	254.00	0.01	0.14	45.00	6.00	0.00	233.00	200.31	1358757.00	0.61	1877.40	1844.00
27	2	2	14109.00	30142.00	125.95	0	Spot (Block27, Row2, Column2)	5473.67	5191.00	1548.06	0.02	0.28	1702.00	1749.04	1702.00	223.06	0.01	0.13	100.00	100.00	0.00	3489.00	3771.67	2304415.00	16.70	2789.20	2719.50
27	3	2	14408.00	30138.00	180.80	0	Spot (Block27, Row2, Column3)	2085.70	2098.00	262.76	0.00	0.13	1695.00	1737.18	1695.00	235.41	0.01	0.14	67.00	40.00	0.00	403.00	390.70	1910501.00	1.48	1897.07	1894.00
27	4	2	14710.00	30142.00	172.05	0	Spot (Block27, Row2, Column4)	3300.19	3248.00	702.19	0.01	0.21	1674.00	1700.31	1674.00	206.99	0.01	0.12	100.00	99.00	0.00	1574.00	1626.19	2735859.00	7.73	2199.63	2208.00
27	5	2	15008.00	30146.00	170.40	0	Spot (Block27, Row2, Column5)	3089.80	2972.50	623.98	0.02	0.20	1618.50	1661.96	1618.50	198.26	0.01	0.12	99.00	99.00	0.00	1354.00	1471.30	2502734.00	7.20	2130.68	2069.00
27	6	2	15305.00	30142.00	150.85	0	Spot (Block27, Row2, Column6)	2852.88	2698.50	589.58	0.02	0.21	1682.00	1699.84	1682.00	224.13	0.00	0.13	99.00	94.00	0.00	1016.50	1170.88	1785902.00	5.14	1987.68	1981.00
27	7	2	15610.00	30145.00	158.90	0	Spot (Block27, Row2, Column7)	2930.24	2779.00	725.51	0.02	0.25	1698.00	1720.92	1698.00	207.24	0.01	0.12	99.00	91.00	0.00	1081.00	1232.24	2030656.00	5.84	2062.51	2045.50
27	8	2	15912.00	30136.00	185.00	0	Spot (Block27, Row2, Column8)	1996.03	1982.00	222.69	0.00	0.11	1776.00	1795.33	1776.00	267.67	0.00	0.15	36.00	11.00	0.00	206.00	220.03	1916193.00	0.75	1903.74	1934.00
27	1	3	13807.00	30442.00	144.60	0	Spot (Block27, Row3, Column1)	7796.92	7233.00	3832.03	0.03	0.49	1752.00	1777.16	1752.00	235.71	0.01	0.13	100.00	100.00	0.00	5481.00	6044.92	4389667.00	25.54	3369.43	3064.00
27	2	3	14098.00	30433.00	190.80	0	Spot (Block27, Row3, Column2)	2136.24	2081.00	276.05	0.01	0.13	1714.00	1758.43	1714.00	224.74	0.01	0.13	68.00	44.00	0.00	367.00	422.24	2198187.00	1.68	1917.92	1889.00
27	3	3	14391.00	30440.00	127.10	0	Spot (Block27, Row3, Column3)	6117.67	3422.00	9621.71	0.25	1.57	1759.50	1782.13	1759.50	270.44	0.01	0.15	99.00	99.00	1.40	1662.50	4358.17	2630598.00	16.03	3415.80	3074.00
27	4	3	14706.00	30442.00	142.15	0	Spot (Block27, Row3, Column4)	5917.23	5501.00	2301.15	0.03	0.39	1710.00	1758.49	1710.00	256.26	0.01	0.15	100.00	100.00	0.00	3791.00	4207.23	3224891.00	16.23	2835.80	2654.00
27	5	3	15011.00	30421.00	153.40	0	Spot (Block27, Row3, Column5)	3884.53	2684.00	6211.41	0.16	1.60	1667.00	1687.81	1667.00	209.28	0.01	0.12	94.00	83.00	0.47	1017.00	2217.53	2489984.00	10.50	2263.27	2061.00
27	6	3	15309.00	30442.00	187.85	0	Spot (Block27, Row3, Column6)	5733.77	4926.00	2411.23	0.07	0.42	1661.00	1693.20	1661.00	229.69	0.01	0.14	100.00	100.00	0.00	3265.00	4072.77	5693631.00	17.59	2860.78	2869.00
27	7	3	15610.00	30447.00	144.40	0	Spot (Block27, Row3, Column7)	5177.52	4670.00	2371.05	0.04	0.46	1693.00	1719.99	1693.00	220.19	0.01	0.13	99.00	97.00	0.00	2977.00	3484.52	2909766.00	15.70	2592.94	2412.00
27	8	3	15908.00	30460.00	157.95	0	Spot (Block27, Row3, Column8)	3436.27	3300.00	824.42	0.02	0.24	1723.00	1759.04	1723.00	211.35	0.01	0.12	98.00	98.00	0.00	1577.00	1713.27	2360718.00	7.94	2282.49	2304.00
27	1	4	13803.00	30736.00	145.40	0	Spot (Block27, Row4, Column1)	6409.08	5637.50	2777.35	0.06	0.43	1792.00	1806.40	1792.00	226.85	0.00	0.13	100.00	100.00	0.00	3845.50	4617.08	3704449.00	20.29	2922.67	2694.00
27	2	4	14109.00	30740.00	182.00	0	Spot (Block27, Row4, Column2)	2453.19	2401.00	331.81	0.01	0.14	1756.00	1771.53	1756.00	223.47	0.00	0.13	97.00	71.00	0.00	645.00	697.19	2274105.00	3.05	2081.30	2080.00
27	3	4	14404.00	30742.00	143.85	0	Spot (Block27, Row4, Column3)	18978.80	17621.00	9284.86	0.03	0.49	1755.00	1784.89	1755.00	253.20	0.01	0.14	100.00	100.00	0.00	15866.00	17223.80	10723022.00	67.91	5436.80	4517.00
27	4	4	14696.00	30735.00	205.40	0	Spot (Block27, Row4, Column4)	2057.23	1969.00	283.25	0.02	0.14	1716.00	1758.75	1716.00	214.30	0.01	0.12	56.00	34.00	0.00	253.00	341.23	2464562.00	1.39	1903.83	1878.50
27	5	4	15005.00	30744.00	147.00	-50	Spot (Block27, Row4, Column5)	1933.34	1819.50	617.56	0.03	0.32	1674.00	1700.05	1674.00	225.37	0.01	0.13	39.00	15.00	0.00	145.50	259.34	1136802.00	1.04	1754.65	1695.00
27	6	4	15307.00	30746.00	182.75	0	Spot (Block27, Row4, Column6)	3502.51	3435.00	659.58	0.01	0.19	1660.00	1677.21	1660.00	217.34	0.00	0.13	100.00	99.00	0.00	1775.00	1842.51	3278352.00	8.40	2303.82	2291.00
27	7	4	15602.00	30746.00	147.10	0	Spot (Block27, Row4, Column7)	4537.84	3765.00	2143.82	0.08	0.47	1691.00	1745.17	1691.00	302.45	0.01	0.17	95.00	91.00	0.00	2074.00	2846.84	2681861.00	9.23	2448.99	2346.00
27	8	4	15908.00	30748.00	154.90	0	Spot (Block27, Row4, Column8)	2689.36	2573.00	546.76	0.02	0.20	1703.00	1751.64	1703.00	207.85	0.01	0.12	95.00	87.00	0.00	870.00	986.36	1774979.00	4.51	2023.25	2060.00
27	1	5	13807.00	31049.00	141.80	0	Spot (Block27, Row5, Column1)	5561.10	5146.50	1992.73	0.03	0.36	1801.00	1831.85	1801.00	251.50	0.01	0.14	100.00	100.00	0.00	3345.50	3760.10	3036358.00	14.83	2793.85	2674.00
27	2	5	14107.00	31049.00	150.05	0	Spot (Block27, Row5, Column2)	4138.56	4034.00	1051.85	0.01	0.25	1790.00	1814.94	1790.00	260.53	0.01	0.14	100.00	100.00	0.00	2244.00	2348.56	2557628.00	8.92	2489.54	2439.50
27	3	5	14409.00	31041.00	154.30	0	Spot (Block27, Row5, Column3)	4699.31	4543.50	1552.50	0.01	0.33	1779.00	1803.28	1779.00	239.58	0.01	0.13	100.00	99.00	0.00	2764.50	2920.31	3082747.00	12.09	2517.69	2512.00
27	4	5	14704.00	31048.00	152.15	0	Spot (Block27, Row5, Column4)	3799.12	3411.50	1303.08	0.05	0.34	1766.00	1794.30	1766.00	248.21	0.01	0.14	99.00	94.00	0.00	1645.50	2033.12	2416240.00	8.08	2283.95	2271.00
27	5	5	15009.00	31046.00	139.45	0	Spot (Block27, Row5, Column5)	30114.77	27726.00	15463.43	0.04	0.51	1705.00	1756.00	1705.00	251.07	0.01	0.14	100.00	100.00	0.19	26021.00	28409.77	15750025.00	112.95	8750.41	7227.50
27	6	5	15304.00	31046.00	158.95	0	Spot (Block27, Row5, Column6)	2711.60	2655.00	555.16	0.01	0.20	1685.00	1734.42	1685.00	302.05	0.01	0.17	88.00	74.00	0.00	970.00	1026.60	1879141.00	3.24	1996.25	1937.00
27	7	5	15608.00	31043.00	168.10	0	Spot (Block27, Row5, Column7)	13764.33	12751.00	6321.10	0.03	0.46	1712.00	1809.63	1712.00	367.35	0.02	0.20	100.00	100.00	0.00	11039.00	12052.33	10887582.00	32.54	4412.55	4355.00
27	8	5	15910.00	31052.00	144.85	0	Spot (Block27, Row5, Column8)	8748.45	7700.50	5054.86	0.06	0.58	1772.00	1808.59	1772.00	291.91	0.01	0.16	100.00	100.00	0.00	5928.50	6976.45	5004114.00	23.77	3156.13	2778.00
27	1	6	13800.00	31341.00	185.45	0	Spot (Block27, Row6, Column1)	6090.11	5268.00	2660.94	0.06	0.44	1874.00	1903.97	1874.00	301.39	0.01	0.16	100.00	100.00	0.00	3394.00	4216.11	5901318.00	13.89	3066.09	3032.00
27	2	6	14105.00	31341.00	186.70	0	Spot (Block27, Row6, Column2)	7733.99	7370.00	2878.92	0.02	0.37	1811.00	1875.97	1811.00	311.39	0.02	0.17	100.00	100.00	0.00	5559.00	5922.99	7571580.00	18.81	3489.42	3469.00
27	3	6	14395.00	31341.00	141.20	0	Spot (Block27, Row6, Column3)	12309.52	11658.50	6320.99	0.02	0.51	1795.00	1820.77	1795.00	266.31	0.01	0.15	100.00	100.00	0.00	9863.50	10514.52	6647142.00	39.39	4316.14	3668.00
27	4	6	14707.00	31349.00	186.95	0	Spot (Block27, Row6, Column4)	2327.40	2251.00	443.57	0.01	0.19	1752.00	1774.14	1752.00	247.70	0.01	0.14	75.00	50.00	0.00	499.00	575.40	2292484.00	2.23	1997.07	2011.00
27	5	6	15007.00	31352.00	102.80	0	Spot (Block27, Row6, Column5)	27958.75	28171.50	8256.33	0.00	0.30	1703.00	1760.49	1703.00	252.26	0.01	0.14	100.00	100.00	0.00	26468.50	26255.75	7492946.00	103.85	11189.40	10045.00
27	6	6	15305.00	31345.00	184.65	0	Spot (Block27, Row6, Column6)	2234.49	2150.00	391.66	0.02	0.18	1684.00	1733.91	1684.00	257.37	0.01	0.15	74.00	44.00	0.00	466.00	550.49	2145111.00	1.95	1840.32	1829.00
27	7	6	15609.00	31346.00	146.10	0	Spot (Block27, Row6, Column7)	8201.07	7323.00	4268.70	0.05	0.52	1701.00	1770.07	1701.00	300.45	0.02	0.17	100.00	100.00	0.00	5622.00	6500.07	4740221.00	21.40	3165.30	2774.00
27	8	6	15913.00	31356.00	145.00	0	Spot (Block27, Row6, Column8)	8922.96	8126.00	4845.54	0.04	0.54	1756.00	1785.41	1756.00	235.06	0.01	0.13	100.00	99.00	0.00	6370.00	7166.96	5112853.00	30.36	3206.39	2814.00
27	1	7	13804.00	31643.00	178.50	0	Spot (Block27, Row7, Column1)	2743.06	2675.00	487.24	0.01	0.18	1825.00	1871.68	1825.00	269.65	0.01	0.14	94.00	78.00	0.00	850.00	918.06	2444070.00	3.23	2153.92	2167.00
27	2	7	14103.00	31637.00	191.05	0	Spot (Block27, Row7, Column2)	2206.67	2187.00	288.00	0.00	0.13	1794.00	1838.02	1794.00	268.48	0.01	0.15	67.00	29.00	0.00	393.00	412.67	2277280.00	1.37	1971.07	1949.50
27	3	7	14397.00	31633.00	211.10	0	Spot (Block27, Row7, Column3)	2123.53	2078.00	279.25	0.01	0.13	1785.00	1811.78	1785.00	264.96	0.01	0.15	54.00	30.00	0.00	293.00	338.53	2701131.00	1.18	1920.42	1877.50
27	4	7	14706.00	31650.00	186.45	0	Spot (Block27, Row7, Column4)	2018.37	1993.00	245.87	0.01	0.12	1692.00	1739.36	1692.00	244.67	0.01	0.14	57.00	24.00	0.00	301.00	326.37	1965888.00	1.14	1887.09	1858.50
27	5	7	15018.00	31642.00	154.55	0	Spot (Block27, Row7, Column5)	2883.84	2771.50	489.58	0.02	0.17	1699.00	1754.25	1699.00	275.69	0.01	0.16	99.00	95.00	0.00	1072.50	1184.84	1874498.00	4.10	2176.15	2182.00
27	6	7	15304.00	31645.00	169.80	0	Spot (Block27, Row7, Column6)	9093.04	8810.00	3162.16	0.01	0.35	1745.00	1810.11	1745.00	336.25	0.02	0.19	100.00	100.00	0.00	7065.00	7348.04	7292622.00	21.66	3463.52	3442.00
27	7	7	15598.00	31653.00	144.65	0	Spot (Block27, Row7, Column7)	8389.51	7549.50	3995.31	0.05	0.48	1749.00	1791.97	1749.00	284.85	0.01	0.16	100.00	100.00	0.00	5800.50	6640.51	4765241.00	23.16	3597.10	2784.00
27	8	7	15904.00	31648.00	147.00	-50	Spot (Block27, Row7, Column8)	1871.36	1874.50	240.79	0.00	0.13	1780.00	1814.36	1780.00	244.52	0.01	0.13	34.00	2.00	0.00	94.50	91.36	1100359.00	0.23	1909.16	1911.00
27	1	8	13817.00	31932.00	129.45	0	Spot (Block27, Row8, Column1)	2855.98	2709.00	663.72	0.02	0.23	1810.00	1863.63	1810.00	271.79	0.01	0.15	98.00	90.00	0.00	899.00	1045.98	1285189.00	3.65	2239.87	2265.00
27	2	8	14101.00	31947.00	157.75	0	Spot (Block27, Row8, Column2)	2797.01	2822.00	470.97	0.00	0.17	1803.00	1850.31	1803.00	269.49	0.01	0.15	95.00	80.00	0.00	1019.00	994.01	1915950.00	3.51	2212.72	2165.50
27	3	8	14395.00	31944.00	146.00	0	Spot (Block27, Row8, Column3)	4764.11	4144.00	2154.28	0.06	0.45	1797.00	1822.97	1797.00	269.41	0.01	0.15	95.00	90.00	0.00	2347.00	2967.11	2787002.00	10.92	2460.54	2457.00
27	4	8	14703.00	31944.00	143.15	0	Spot (Block27, Row8, Column4)	6263.46	6170.00	1885.99	0.01	0.30	1763.50	1774.74	1763.50	262.32	0.00	0.15	100.00	100.00	0.00	4406.50	4499.96	3507535.00	17.11	2930.34	2818.00
27	5	8	14991.00	31954.00	183.10	0	Spot (Block27, Row8, Column5)	2010.54	1995.00	289.44	0.00	0.14	1733.00	1775.10	1733.00	282.79	0.01	0.16	46.00	19.00	0.00	262.00	277.54	1891922.00	0.83	1873.67	1868.00
27	6	8	15307.00	31949.00	163.90	0	Spot (Block27, Row8, Column6)	9358.54	8172.00	4771.99	0.06	0.51	1791.00	1838.08	1791.00	343.24	0.01	0.19	100.00	100.00	0.00	6381.00	7567.54	6972113.00	21.91	3358.25	3319.00
27	7	8	15599.00	31945.00	147.40	0	Spot (Block27, Row8, Column7)	3524.68	3367.00	1079.04	0.02	0.31	1781.00	1812.61	1781.00	292.22	0.01	0.16	96.00	84.00	0.00	1586.00	1743.68	2090138.00	5.86	2224.61	2203.50
27	8	8	15903.00	31948.00	147.00	-50	Spot (Block27, Row8, Column8)	1990.15	1917.00	346.56	0.02	0.17	1795.00	1838.65	1795.00	248.58	0.01	0.14	36.00	19.00	0.00	122.00	195.15	1168220.00	0.61	1765.01	1654.00
28	1	1	18309.00	29848.00	153.00	0	Spot (Block28, Row1, Column1)	36073.42	31918.00	19446.88	0.05	0.54	1291.00	1317.14	1291.00	159.69	0.01	0.12	100.00	100.00	13.18	30627.00	34782.42	23267444.00	217.65	7538.82	6262.00
28	2	1	18605.00	29858.00	146.15	0	Spot (Block28, Row1, Column2)	5248.69	4985.00	2101.01	0.02	0.40	1300.00	1324.35	1300.00	136.75	0.01	0.10	100.00	100.00	0.00	3685.00	3948.69	3044242.00	28.70	2250.80	2178.00
28	3	1	18912.00	29858.00	147.60	0	Spot (Block28, Row1, Column3)	3142.59	2839.00	1227.09	0.04	0.39	1298.00	1316.92	1298.00	110.92	0.01	0.08	100.00	100.00	0.00	1541.00	1844.59	1879266.00	16.46	1705.50	1691.00
28	4	1	19207.00	29858.00	144.55	0	Spot (Block28, Row1, Column4)	4182.35	3881.00	1576.73	0.03	0.38	1307.00	1332.82	1307.00	119.39	0.01	0.09	100.00	100.00	0.00	2574.00	2875.35	2367209.00	23.87	2035.94	1886.00
28	5	1	19509.00	29853.00	147.60	0	Spot (Block28, Row1, Column5)	6947.90	5910.00	4262.24	0.07	0.61	1328.00	1350.59	1328.00	117.69	0.01	0.09	100.00	100.00	0.00	4582.00	5619.90	4140951.00	47.56	2392.91	2142.00
28	6	1	19803.00	29851.00	142.70	0	Spot (Block28, Row1, Column6)	6231.43	5761.00	2776.96	0.03	0.45	1374.00	1384.79	1374.00	119.33	0.00	0.09	100.00	100.00	0.00	4387.00	4857.43	3427287.00	40.62	2645.52	2417.00
28	7	1	20102.00	29857.00	88.60	0	Spot (Block28, Row1, Column7)	7385.38	7346.50	1675.35	0.00	0.23	1393.00	1412.20	1393.00	192.84	0.01	0.14	100.00	100.00	0.00	5953.50	5992.38	1417993.00	30.97	3246.84	2814.00
28	8	1	20396.00	29860.00	108.80	0	Spot (Block28, Row1, Column8)	61582.30	65535.00	7762.54	0.03	0.13	1398.00	1566.14	1398.00	1574.70	0.05	1.01	100.00	100.00	67.53	64137.00	60184.30	18967384.00	38.11	16918.77	13554.00
28	1	2	18315.00	30135.00	145.30	0	Spot (Block28, Row2, Column1)	1465.20	1455.00	105.46	0.00	0.07	1287.00	1301.47	1287.00	140.13	0.00	0.11	55.00	17.00	0.00	168.00	178.20	848352.00	1.17	1379.51	1387.00
28	2	2	18610.00	30153.00	128.25	0	Spot (Block28, Row2, Column2)	4354.17	4124.00	1206.13	0.02	0.28	1291.00	1307.41	1291.00	116.57	0.01	0.09	100.00	100.00	0.00	2833.00	3063.17	1894064.00	26.14	2086.78	2024.00
28	3	2	18912.00	30156.00	194.95	0	Spot (Block28, Row2, Column3)	1552.03	1513.00	146.98	0.01	0.09	1301.00	1323.61	1301.00	117.59	0.01	0.09	80.00	45.00	0.00	212.00	251.03	1665327.00	1.94	1380.49	1378.00
28	4	2	19210.00	30155.00	162.55	0	Spot (Block28, Row2, Column4)	3017.47	3018.00	723.47	0.00	0.24	1314.00	1340.73	1314.00	119.06	0.01	0.09	100.00	100.00	0.00	1704.00	1703.47	2220858.00	14.08	1795.96	1804.00
28	5	2	19511.00	30155.00	181.35	0	Spot (Block28, Row2, Column5)	2192.50	2180.00	310.43	0.00	0.14	1342.00	1363.68	1342.00	128.70	0.01	0.09	100.00	99.00	0.00	838.00	850.50	2019289.00	6.44	1626.95	1622.00
28	6	2	19806.00	30155.00	169.60	0	Spot (Block28, Row2, Column6)	2221.86	2146.50	490.82	0.01	0.22	1376.00	1395.75	1376.00	152.34	0.01	0.11	95.00	85.00	0.00	770.50	845.86	1773044.00	5.42	1578.88	1573.50
28	7	2	20107.00	30152.00	147.50	0	Spot (Block28, Row2, Column7)	2624.59	2390.00	769.88	0.04	0.29	1384.00	1389.39	1384.00	116.62	0.00	0.08	100.00	100.00	0.00	1006.00	1240.59	1580003.00	10.59	1711.30	1698.00
28	8	2	20422.00	30177.00	225.50	0	Spot (Block28, Row2, Column8)	1558.64	1533.50	114.75	0.01	0.07	1408.00	1527.61	1408.00	1354.07	0.04	0.89	0.00	0.00	0.00	125.50	150.64	2269382.00	0.02	1456.35	1464.00
28	1	3	18308.00	30455.00	148.20	0	Spot (Block28, Row3, Column1)	5337.12	4902.00	2501.22	0.04	0.47	1287.00	1297.49	1287.00	121.92	0.00	0.09	100.00	100.00	0.00	3615.00	4050.12	3191595.00	33.13	2189.05	2018.00
28	2	3	18608.00	30452.00	191.15	0	Spot (Block28, Row3, Column2)	1545.68	1531.00	140.48	0.00	0.09	1293.00	1309.36	1293.00	118.22	0.01	0.09	79.00	50.00	0.00	238.00	252.68	1596683.00	2.00	1392.14	1381.00
28	3	3	18905.00	30456.00	145.55	0	Spot (Block28, Row3, Column3)	5116.27	4476.50	3333.54	0.06	0.65	1306.00	1338.23	1306.00	146.84	0.01	0.11	100.00	100.00	0.00	3170.50	3810.27	2946974.00	25.73	2285.24	2033.00
28	4	3	19210.00	30453.00	143.40	0	Spot (Block28, Row3, Column4)	6328.96	5839.00	2848.80	0.03	0.45	1322.00	1348.69	1322.00	122.06	0.01	0.09	100.00	100.00	0.00	4517.00	5006.96	3544218.00	40.80	2582.96	2369.00
28	5	3	19506.00	30449.00	142.90	0	Spot (Block28, Row3, Column5)	4402.47	4142.00	1828.82	0.03	0.42	1342.00	1374.49	1342.00	145.91	0.01	0.11	100.00	100.00	0.00	2800.00	3060.47	2460978.00	20.75	2074.30	1933.00
28	6	3	19811.00	30449.00	203.15	0	Spot (Block28, Row3, Column6)	5543.10	4695.00	2130.61	0.07	0.38	1380.00	1415.26	1380.00	170.02	0.01	0.12	100.00	100.00	0.00	3315.00	4163.10	6490966.00	24.28	2630.86	2585.00
28	7	3	20115.00	30458.00	142.90	0	Spot (Block28, Row3, Column7)	5240.53	4765.00	2501.35	0.04	0.48	1389.00	1409.53	1389.00	144.44	0.01	0.10	100.00	100.00	0.00	3376.00	3851.53	2903254.00	26.52	2265.88	2060.50
28	8	3	20410.00	30472.00	153.05	0	Spot (Block28, Row3, Column8)	5866.07	5508.00	2272.79	0.03	0.39	1394.00	1408.54	1394.00	125.51	0.00	0.09	100.00	100.00	0.00	4114.00	4472.07	3771883.00	35.52	2587.34	2329.50
28	1	4	18303.00	30746.00	144.05	0	Spot (Block28, Row4, Column1)	6282.76	5728.00	2944.69	0.04	0.47	1287.00	1307.57	1287.00	125.12	0.01	0.10	100.00	100.00	0.00	4441.00	4995.76	3530913.00	39.76	2545.35	2187.00
28	2	4	18602.00	30749.00	189.10	0	Spot (Block28, Row4, Column2)	1753.72	1704.00	207.28	0.01	0.12	1297.00	1320.54	1297.00	146.15	0.01	0.11	96.00	79.00	0.00	407.00	456.72	1760732.00	2.96	1491.97	1499.00
28	3	4	18908.00	30750.00	144.60	0	Spot (Block28, Row4, Column3)	32097.55	31164.00	17088.34	0.01	0.53	1315.00	1346.64	1315.00	153.68	0.01	0.11	100.00	100.00	2.45	29849.00	30782.55	18327712.00	200.09	7412.39	6139.50
28	4	4	19190.00	30750.00	188.25	0	Spot (Block28, Row4, Column4)	1624.59	1594.00	161.31	0.01	0.10	1316.00	1337.86	1316.00	125.78	0.01	0.09	90.00	59.00	0.00	278.00	308.59	1609971.00	2.28	1472.90	1439.00
28	5	4	19462.00	30744.00	85.00	0	Spot (Block28, Row4, Column5)	1738.73	1765.00	108.58	0.01	0.06	1313.00	1332.43	1313.00	117.40	0.01	0.09	100.00	91.00	0.00	452.00	425.73	307756.00	3.46	1527.00	1504.00
28	6	4	19809.00	30760.00	182.55	0	Spot (Block28, Row4, Column6)	2360.90	2335.50	319.45	0.00	0.14	1326.00	1353.25	1326.00	118.31	0.01	0.09	100.00	100.00	0.00	1009.50	1034.90	2219245.00	8.52	1653.68	1617.00
28	7	4	20105.00	30756.00	147.25	0	Spot (Block28, Row4, Column7)	3590.15	3004.00	1693.33	0.08	0.47	1353.00	1366.09	1353.00	105.96	0.00	0.08	100.00	100.00	0.00	1651.00	2237.15	2128959.00	20.99	1908.97	1878.00
28	8	4	20413.00	30755.00	165.40	0	Spot (Block28, Row4, Column8)	2017.75	1988.00	381.88	0.01	0.19	1367.00	1374.99	1367.00	103.23	0.00	0.08	99.00	86.00	0.00	621.00	650.75	1533493.00	6.23	1535.50	1530.00
28	1	5	18310.00	31061.00	146.00	0	Spot (Block28, Row5, Column1)	8011.35	7130.00	4131.25	0.05	0.52	1289.00	1324.78	1289.00	151.18	0.01	0.11	100.00	100.00	0.00	5841.00	6722.35	4654592.00	44.23	2647.39	2353.00
28	2	5	18604.00	31055.00	149.35	0	Spot (Block28, Row5, Column2)	6940.06	6615.50	2316.88	0.02	0.33	1297.00	1327.39	1297.00	132.35	0.01	0.10	100.00	100.00	0.00	5318.50	5643.06	4191796.00	42.41	2699.95	2485.50
28	3	5	18903.00	31051.00	172.90	0	Spot (Block28, Row5, Column3)	2647.44	2483.00	725.93	0.03	0.27	1304.00	1329.33	1304.00	138.65	0.01	0.10	100.00	99.00	0.00	1179.00	1343.44	2207969.00	9.51	1668.28	1672.50
28	4	5	19208.00	31054.00	149.70	0	Spot (Block28, Row5, Column4)	3434.04	3018.50	1426.11	0.06	0.42	1302.00	1319.05	1302.00	134.71	0.01	0.10	100.00	100.00	0.00	1716.50	2132.04	2108498.00	15.70	1838.31	1857.00
28	5	5	19510.00	31060.00	142.90	0	Spot (Block28, Row5, Column5)	38416.42	37089.50	20237.03	0.02	0.53	1309.00	1339.33	1309.00	155.31	0.01	0.12	100.00	100.00	17.09	35780.50	37107.42	21359600.00	238.73	7960.37	5767.00
28	6	5	19807.00	31053.00	158.10	0	Spot (Block28, Row5, Column6)	2209.73	2055.00	458.72	0.03	0.21	1311.00	1333.92	1311.00	117.55	0.01	0.09	99.00	98.00	0.00	744.00	898.73	1531345.00	7.45	1561.90	1545.00
28	7	5	20113.00	31053.00	187.40	0	Spot (Block28, Row5, Column7)	3232.53	2949.00	991.71	0.04	0.31	1338.00	1357.17	1338.00	113.05	0.01	0.08	100.00	100.00	0.00	1611.00	1894.53	3184041.00	16.59	1911.82	1938.00
28	8	5	20407.00	31062.00	145.70	0	Spot (Block28, Row5, Column8)	7626.83	6517.50	4757.89	0.07	0.62	1346.00	1359.91	1346.00	108.31	0.00	0.08	100.00	100.00	0.00	5171.50	6280.83	4393055.00	57.86	2676.23	2380.00
28	1	6	18304.00	31351.00	204.30	0	Spot (Block28, Row6, Column1)	5158.94	4281.00	2149.57	0.08	0.42	1307.00	1350.16	1307.00	169.98	0.01	0.13	100.00	100.00	0.00	2974.00	3851.94	6123665.00	22.41	2416.28	2354.50
28	2	6	18610.00	31354.00	196.25	0	Spot (Block28, Row6, Column2)	2480.87	2401.00	530.07	0.01	0.21	1298.00	1331.07	1298.00	149.64	0.01	0.11	100.00	98.00	0.00	1103.00	1182.87	2711591.00	7.68	1702.64	1710.00
28	3	6	18900.00	31350.00	142.15	0	Spot (Block28, Row6, Column3)	10650.40	9366.00	5684.56	0.06	0.53	1292.00	1307.39	1292.00	129.34	0.01	0.10	100.00	100.00	0.00	8074.00	9358.40	5868373.00	72.23	3225.23	2674.00
28	4	6	19200.00	31357.00	172.40	0	Spot (Block28, Row6, Column4)	1733.93	1684.50	253.33	0.01	0.15	1292.00	1305.54	1292.00	128.31	0.00	0.10	92.00	69.00	0.00	392.50	441.93	1439158.00	3.34	1438.92	1423.50
28	5	6	19506.00	31359.00	104.00	0	Spot (Block28, Row6, Column5)	33770.31	34123.50	10457.08	0.00	0.31	1301.00	1327.02	1301.00	147.88	0.01	0.11	100.00	100.00	0.00	32822.50	32469.31	9455686.00	219.39	9731.19	8895.00
28	6	6	19813.00	31360.00	183.30	0	Spot (Block28, Row6, Column6)	1704.17	1614.50	280.16	0.02	0.16	1304.00	1322.64	1304.00	118.62	0.01	0.09	87.00	68.00	0.00	310.50	400.17	1605328.00	3.22	1410.21	1396.50
28	7	6	20107.00	31356.00	145.40	0	Spot (Block28, Row6, Column7)	8057.92	7225.00	4269.75	0.05	0.53	1301.00	1321.70	1301.00	121.74	0.01	0.09	100.00	100.00	0.00	5924.00	6756.92	4633305.00	55.33	2793.11	2407.50
28	8	6	20415.00	31367.00	145.20	0	Spot (Block28, Row6, Column8)	9629.23	8380.50	5635.57	0.06	0.59	1308.00	1325.11	1308.00	108.63	0.01	0.08	100.00	100.00	0.00	7072.50	8321.23	5527179.00	76.44	3058.30	2739.50
28	1	7	18307.00	31652.00	180.60	0	Spot (Block28, Row7, Column1)	1877.80	1825.00	310.23	0.01	0.17	1296.00	1313.96	1296.00	151.91	0.01	0.12	95.00	79.00	0.00	529.00	581.80	1720064.00	3.71	1473.56	1486.00
28	2	7	18597.00	31655.00	180.00	0	Spot (Block28, Row7, Column2)	1542.73	1487.00	183.88	0.02	0.12	1292.00	1299.50	1292.00	122.08	0.00	0.09	69.00	45.00	0.00	195.00	250.73	1400796.00	1.99	1374.45	1368.00
28	3	7	18897.00	31656.00	213.85	0	Spot (Block28, Row7, Column3)	1456.31	1448.00	118.06	0.00	0.08	1285.00	1288.11	1285.00	123.76	0.00	0.10	60.00	23.00	0.00	163.00	171.31	1904851.00	1.36	1355.73	1327.50
28	4	7	19204.00	31666.00	183.95	0	Spot (Block28, Row7, Column4)	1568.66	1568.00	130.25	0.00	0.08	1296.00	1307.55	1296.00	127.86	0.00	0.10	87.00	51.00	0.00	272.00	272.66	1494936.00	2.04	1428.42	1419.50
28	5	7	19521.00	31651.00	143.95	0	Spot (Block28, Row7, Column5)	2465.45	2423.00	395.08	0.01	0.16	1302.00	1323.19	1302.00	130.47	0.01	0.10	100.00	99.00	0.00	1121.00	1163.45	1388046.00	8.75	1688.29	1703.00
28	6	7	19806.00	31659.00	183.95	0	Spot (Block28, Row7, Column6)	2743.50	2713.00	630.49	0.00	0.23	1303.00	1336.69	1303.00	152.82	0.01	0.11	100.00	98.00	0.00	1410.00	1440.50	2617295.00	9.21	1786.57	1717.00
28	7	7	20097.00	31663.00	145.35	0	Spot (Block28, Row7, Column7)	7204.70	6582.00	3521.09	0.04	0.49	1284.00	1299.32	1284.00	128.88	0.01	0.10	100.00	100.00	0.00	5298.00	5920.70	4135495.00	45.82	2953.16	2454.50
28	8	7	20410.00	31657.00	141.20	0	Spot (Block28, Row7, Column8)	2867.15	2866.50	512.73	0.00	0.18	1277.00	1281.76	1277.00	110.23	0.00	0.09	100.00	100.00	0.00	1589.50	1590.15	1542525.00	14.38	1753.64	1746.50
28	1	8	18320.00	31943.00	130.35	0	Spot (Block28, Row8, Column1)	2066.47	1978.00	379.19	0.02	0.18	1287.00	1291.58	1287.00	139.87	0.00	0.11	98.00	95.00	0.00	691.00	779.47	942310.00	5.54	1530.59	1531.00
28	2	8	18603.00	31952.00	174.65	0	Spot (Block28, Row8, Column2)	2018.13	1875.50	471.45	0.03	0.23	1283.00	1284.40	1283.00	126.84	0.00	0.10	97.00	89.00	0.00	592.50	735.13	1719445.00	5.78	1492.60	1492.00
28	3	8	18897.00	31954.00	146.95	0	Spot (Block28, Row8, Column3)	3427.04	2966.50	1662.48	0.06	0.49	1273.00	1276.28	1273.00	139.25	0.00	0.11	100.00	95.00	0.00	1693.50	2154.04	2015102.00	15.45	1688.03	1654.00
28	4	8	19199.00	31955.00	144.60	0	Spot (Block28, Row8, Column4)	12440.96	12313.00	5191.74	0.00	0.42	1286.00	1290.90	1286.00	141.23	0.00	0.11	100.00	100.00	0.00	11027.00	11154.96	7091350.00	78.95	3568.44	3115.00
28	5	8	19489.00	31952.00	177.85	0	Spot (Block28, Row8, Column5)	1548.09	1495.00	178.97	0.02	0.12	1282.00	1299.79	1282.00	146.06	0.01	0.11	70.00	40.00	0.00	213.00	266.09	1373153.00	1.70	1406.35	1405.50
28	6	8	19807.00	31956.00	198.75	0	Spot (Block28, Row8, Column6)	6421.76	5047.00	3353.87	0.10	0.52	1287.00	1324.22	1287.00	180.83	0.01	0.14	100.00	100.00	0.00	3760.00	5134.76	7205216.00	28.19	2701.74	2697.50
28	7	8	20102.00	31951.00	147.45	0	Spot (Block28, Row8, Column7)	3065.08	2932.00	990.48	0.02	0.32	1278.00	1286.11	1278.00	148.65	0.00	0.12	100.00	100.00	0.00	1654.00	1787.08	1823723.00	11.97	1729.67	1663.50
28	8	8	20404.00	31959.00	147.00	-50	Spot (Block28, Row8, Column8)	1331.35	1297.00	146.73	0.01	0.11	1219.00	1242.36	1219.00	103.70	0.01	0.08	39.00	25.00	0.00	78.00	112.35	789488.00	0.86	1276.10	1284.50
29	1	1	4790.00	34316.00	148.45	0	Spot (Block29, Row1, Column1)	34450.36	32046.50	18162.09	0.03	0.53	654.00	676.81	654.00	128.65	0.01	0.19	100.00	100.00	6.83	31392.50	33796.36	20670260.00	262.52	7451.09	6025.00
29	2	1	5087.00	34322.00	140.90	0	Spot (Block29, Row1, Column2)	3726.27	3691.50	1481.12	0.00	0.40	628.00	656.52	628.00	103.94	0.02	0.16	100.00	100.00	0.00	3063.50	3098.27	2012184.00	29.53	1413.57	1297.50
29	3	1	5390.00	34324.00	149.95	0	Spot (Block29, Row1, Column3)	1278.17	1173.00	427.53	0.04	0.33	616.00	636.27	616.00	68.82	0.01	0.11	100.00	95.00	0.00	557.00	662.17	779684.00	9.33	796.40	793.00
29	4	1	5688.00	34320.00	140.85	0	Spot (Block29, Row1, Column4)	3200.44	2862.00	1442.53	0.05	0.45	619.00	644.28	619.00	76.98	0.02	0.12	100.00	100.00	0.00	2243.00	2581.44	1718638.00	33.20	1206.66	1165.00
29	5	1	5992.00	34320.00	138.55	0	Spot (Block29, Row1, Column5)	3239.40	3152.00	1763.20	0.01	0.54	624.00	650.65	624.00	82.46	0.02	0.13	100.00	100.00	0.00	2528.00	2615.40	1678010.00	31.39	1155.94	1087.00
29	6	1	6286.00	34318.00	137.10	0	Spot (Block29, Row1, Column6)	7521.60	7294.50	3587.79	0.01	0.48	630.00	656.48	630.00	90.83	0.02	0.14	100.00	100.00	0.00	6664.50	6891.60	3820972.00	75.58	2172.58	1658.00
29	7	1	6590.00	34326.00	84.80	0	Spot (Block29, Row1, Column7)	8851.41	8483.00	2549.15	0.02	0.29	669.00	683.66	669.00	184.97	0.01	0.27	100.00	100.00	0.00	7814.00	8182.41	1584403.00	44.16	2972.66	2661.00
29	8	1	6878.00	34327.00	106.35	0	Spot (Block29, Row1, Column8)	60331.05	65535.00	9030.88	0.04	0.15	691.00	719.76	691.00	215.98	0.02	0.30	100.00	100.00	65.41	64844.00	59640.05	17616680.00	276.00	13910.75	11489.50
29	1	2	4784.00	34581.00	140.35	0	Spot (Block29, Row2, Column1)	754.89	733.50	80.33	0.01	0.11	633.00	660.18	633.00	109.84	0.02	0.17	48.00	13.00	0.00	100.50	121.89	403111.00	0.86	705.33	698.00
29	2	2	5087.00	34617.00	124.70	0	Spot (Block29, Row2, Column2)	2403.28	2373.00	628.55	0.01	0.26	622.00	643.82	622.00	73.86	0.01	0.11	100.00	100.00	0.00	1751.00	1781.28	990152.00	23.82	1074.43	1025.00
29	3	2	5396.00	34620.00	197.80	0	Spot (Block29, Row2, Column3)	781.11	773.00	106.69	0.00	0.14	613.00	636.24	613.00	76.15	0.02	0.12	83.00	51.00	0.00	160.00	168.11	865471.00	1.90	680.59	678.50
29	4	2	5690.00	34615.00	190.90	0	Spot (Block29, Row2, Column4)	1339.12	1276.00	378.31	0.02	0.28	620.00	644.59	620.00	75.24	0.02	0.12	100.00	99.00	0.00	656.00	719.12	1387325.00	9.23	848.61	851.00
29	5	2	5989.00	34620.00	168.20	0	Spot (Block29, Row2, Column5)	1561.56	1479.50	407.69	0.02	0.26	623.00	644.98	623.00	74.25	0.02	0.12	100.00	100.00	0.00	856.50	938.56	1221141.00	12.35	860.15	842.00
29	6	2	6288.00	34619.00	147.00	0	Spot (Block29, Row2, Column6)	1837.50	1718.50	728.66	0.03	0.40	621.00	648.56	621.00	85.99	0.02	0.13	100.00	100.00	0.00	1097.50	1216.50	1076775.00	13.83	881.67	882.00
29	7	2	6592.00	34623.00	152.95	0	Spot (Block29, Row2, Column7)	1156.18	1125.00	272.49	0.01	0.24	628.00	653.73	628.00	81.68	0.02	0.12	99.00	93.00	0.00	497.00	528.18	741111.00	6.15	777.38	757.00
29	8	2	6886.00	34609.00	225.30	0	Spot (Block29, Row2, Column8)	787.99	777.00	104.75	0.01	0.13	685.00	707.68	685.00	188.61	0.01	0.27	24.00	0.00	0.00	92.00	102.99	1148098.00	0.43	721.61	708.00
29	1	3	4792.00	34916.00	137.95	0	Spot (Block29, Row3, Column1)	5031.03	5031.00	2241.39	0.00	0.45	671.00	669.80	671.00	71.85	0.00	0.11	100.00	100.00	0.00	4360.00	4360.03	2601045.00	60.70	1709.05	1481.00
29	2	3	5093.00	34940.00	194.35	0	Spot (Block29, Row3, Column2)	833.23	805.00	87.46	0.01	0.10	684.00	685.21	684.00	97.17	0.00	0.14	71.00	35.00	0.00	121.00	149.23	891560.00	1.52	749.69	738.00
29	3	3	5384.00	34916.00	133.55	0	Spot (Block29, Row3, Column3)	12595.72	9217.00	13418.05	0.14	1.07	681.00	694.49	681.00	129.27	0.01	0.19	100.00	100.00	3.56	8536.00	11914.72	6008158.00	92.07	3312.06	2580.00
29	4	3	5687.00	34917.00	135.20	0	Spot (Block29, Row3, Column4)	9093.90	9071.00	4522.08	0.00	0.50	678.00	678.56	678.00	100.35	0.00	0.15	100.00	100.00	0.00	8393.00	8415.90	4474199.00	83.86	2411.52	1844.50
29	5	3	5991.00	34911.00	136.90	0	Spot (Block29, Row3, Column5)	8252.41	6683.50	6333.92	0.09	0.77	655.00	664.83	655.00	97.01	0.01	0.15	100.00	100.00	0.00	6028.50	7597.41	4142710.00	78.21	2500.43	1552.00
29	6	3	6289.00	34919.00	206.10	0	Spot (Block29, Row3, Column6)	1556.01	1388.00	553.02	0.05	0.36	621.00	646.99	621.00	80.74	0.02	0.12	100.00	99.00	0.00	767.00	935.01	1881214.00	11.26	974.14	984.50
29	7	3	6599.00	34923.00	141.90	0	Spot (Block29, Row3, Column7)	2013.84	1759.50	982.50	0.06	0.49	628.00	654.00	628.00	89.70	0.02	0.14	97.00	93.00	0.00	1131.50	1385.84	1095531.00	15.16	927.44	902.50
29	8	3	6892.00	34933.00	146.50	0	Spot (Block29, Row3, Column8)	6055.93	5615.00	2611.39	0.03	0.43	672.00	674.78	672.00	101.63	0.00	0.15	100.00	100.00	0.00	4943.00	5383.93	3566940.00	52.95	2064.07	1785.00
29	1	4	4789.00	35211.00	137.60	0	Spot (Block29, Row4, Column1)	8565.98	8331.50	4420.40	0.01	0.52	676.00	678.62	676.00	77.88	0.00	0.11	100.00	100.00	0.00	7655.50	7889.98	4368651.00	101.27	2482.98	2071.50
29	2	4	5104.00	35201.00	195.60	0	Spot (Block29, Row4, Column2)	870.09	873.00	89.76	0.00	0.10	689.00	700.87	689.00	116.81	0.01	0.17	72.00	19.00	0.00	184.00	181.09	938829.00	1.45	779.37	777.00
29	3	4	5390.00	35219.00	137.95	0	Spot (Block29, Row4, Column3)	44283.77	45637.50	19051.88	0.01	0.43	686.00	708.77	686.00	143.04	0.01	0.20	100.00	100.00	28.43	44951.50	43597.77	22584812.00	304.64	11057.38	8876.00
29	4	4	5688.00	35217.00	200.20	0	Spot (Block29, Row4, Column4)	768.58	771.00	88.91	0.00	0.12	676.00	679.71	676.00	112.05	0.00	0.16	38.00	6.00	0.00	95.00	92.58	874644.00	0.79	704.59	696.50
29	5	4	5959.00	35214.00	89.85	0	Spot (Block29, Row4, Column5)	906.63	884.00	90.89	0.01	0.10	663.00	669.77	663.00	109.83	0.00	0.16	100.00	51.00	0.00	221.00	243.63	180420.00	2.16	767.66	781.00
29	6	4	6291.00	35218.00	168.05	0	Spot (Block29, Row4, Column6)	1829.03	1776.00	424.51	0.01	0.23	633.00	650.04	633.00	69.92	0.01	0.11	100.00	100.00	0.00	1143.00	1196.03	1446762.00	16.86	1002.68	924.00
29	7	4	6585.00	35221.00	145.65	0	Spot (Block29, Row4, Column7)	1597.24	1476.50	697.68	0.03	0.44	636.00	653.99	636.00	76.72	0.01	0.12	100.00	93.00	0.00	840.50	961.24	920010.00	12.29	854.69	825.00
29	8	4	6894.00	35227.00	155.70	0	Spot (Block29, Row4, Column8)	1047.76	982.00	212.78	0.03	0.20	674.00	671.71	674.00	81.77	0.00	0.12	97.00	87.00	0.00	308.00	373.76	697808.00	4.60	793.57	784.00
29	1	5	4794.00	35520.00	137.85	0	Spot (Block29, Row5, Column1)	8281.62	7700.00	4246.64	0.03	0.51	664.00	677.32	664.00	92.01	0.01	0.14	100.00	100.00	0.00	7036.00	7617.62	4231908.00	82.65	2508.66	2317.50
29	2	5	5091.00	35517.00	144.75	0	Spot (Block29, Row5, Column2)	6278.05	5964.00	2335.51	0.02	0.37	692.00	702.34	692.00	89.40	0.01	0.13	100.00	100.00	0.00	5272.00	5586.05	3553374.00	62.37	2108.25	1935.50
29	3	5	5388.00	35520.00	157.05	0	Spot (Block29, Row5, Column3)	1278.16	1211.00	285.95	0.02	0.22	690.00	705.75	690.00	109.66	0.01	0.16	98.00	95.00	0.00	521.00	588.16	870426.00	5.22	864.94	887.00
29	4	5	5688.00	35522.00	139.10	0	Spot (Block29, Row5, Column4)	3098.23	2671.50	1536.29	0.06	0.50	675.00	684.08	675.00	111.84	0.01	0.16	100.00	100.00	0.00	1996.50	2423.23	1648256.00	21.59	1195.77	1068.00
29	5	5	5990.00	35523.00	138.25	0	Spot (Block29, Row5, Column5)	47864.55	55446.00	19026.48	0.06	0.40	676.00	689.11	676.00	152.51	0.01	0.22	100.00	100.00	41.36	54770.00	47188.55	24650360.00	309.33	11031.47	8296.00
29	6	5	6288.00	35520.00	146.10	0	Spot (Block29, Row5, Column6)	2079.07	1930.00	729.73	0.03	0.35	660.00	670.23	660.00	110.04	0.01	0.16	100.00	100.00	0.00	1270.00	1419.07	1203782.00	12.80	1001.73	998.00
29	7	5	6590.00	35517.00	187.10	0	Spot (Block29, Row5, Column7)	1706.57	1616.50	587.44	0.02	0.34	659.00	668.23	659.00	88.57	0.01	0.13	100.00	99.00	0.00	957.50	1047.57	1686096.00	11.72	964.38	971.00
29	8	5	6891.00	35524.00	141.90	0	Spot (Block29, Row5, Column8)	3783.66	3434.00	2150.86	0.04	0.57	680.00	679.37	680.00	85.26	0.00	0.13	100.00	100.00	0.00	2754.00	3103.66	2069662.00	36.41	1261.24	1108.00
29	1	6	4788.00	35816.00	198.80	0	Spot (Block29, Row6, Column1)	1512.84	1332.00	512.11	0.06	0.34	683.00	691.53	683.00	86.97	0.01	0.13	100.00	99.00	0.00	649.00	829.84	1701945.00	9.44	976.85	963.00
29	2	6	5088.00	35822.00	211.15	0	Spot (Block29, Row6, Column2)	1257.45	1246.00	229.84	0.00	0.18	709.00	728.53	709.00	85.91	0.01	0.12	99.00	98.00	0.00	537.00	548.45	1599482.00	6.16	926.41	900.00
29	3	6	5380.00	35815.00	137.20	0	Spot (Block29, Row6, Column3)	13495.36	13244.50	6997.74	0.01	0.52	697.00	708.79	697.00	87.16	0.01	0.12	100.00	100.00	0.00	12547.50	12798.36	6828651.00	146.70	3499.00	2845.50
29	4	6	5691.00	35826.00	177.35	0	Spot (Block29, Row6, Column4)	1001.70	918.00	218.19	0.04	0.22	687.00	693.51	687.00	115.02	0.00	0.17	86.00	50.00	0.00	231.00	314.70	883501.00	2.68	776.04	796.00
29	5	6	5987.00	35821.00	101.45	0	Spot (Block29, Row6, Column5)	37222.48	37660.50	11334.12	0.01	0.30	685.00	692.16	685.00	135.15	0.00	0.20	100.00	100.00	0.00	36975.50	36537.48	9752290.00	270.30	10018.17	9143.50
29	6	6	6286.00	35826.00	171.30	0	Spot (Block29, Row6, Column6)	857.05	811.00	134.91	0.02	0.16	664.50	668.86	664.50	91.80	0.00	0.14	72.00	45.00	0.00	146.50	192.55	701928.00	2.05	731.51	715.00
29	7	6	6593.00	35821.00	138.55	0	Spot (Block29, Row6, Column7)	4850.31	4538.50	2508.08	0.03	0.52	662.00	670.75	662.00	93.60	0.01	0.14	100.00	100.00	0.00	3876.50	4188.31	2531863.00	44.65	1645.44	1416.00
29	8	6	6899.00	35830.00	139.40	0	Spot (Block29, Row6, Column8)	5447.97	4839.00	2990.18	0.05	0.55	674.00	672.52	674.00	87.18	0.00	0.13	100.00	100.00	0.00	4165.00	4773.97	2860183.00	54.77	1744.61	1445.50
29	1	7	4783.00	36101.00	192.90	0	Spot (Block29, Row7, Column1)	810.93	796.00	91.08	0.01	0.11	662.00	706.11	662.00	456.78	0.03	0.65	0.00	0.00	0.00	134.00	148.93	850667.00	0.23	716.08	706.50
29	2	7	5101.00	36112.00	168.65	0	Spot (Block29, Row7, Column2)	765.67	751.50	70.94	0.01	0.09	678.00	719.53	678.00	482.67	0.03	0.67	0.00	0.00	0.00	73.50	87.67	607945.00	0.10	724.64	704.00
29	3	7	5381.00	36098.00	234.90	0	Spot (Block29, Row7, Column3)	737.65	719.00	66.04	0.01	0.09	677.00	676.94	677.00	79.81	0.00	0.12	38.00	5.00	0.00	42.00	60.65	1172871.00	0.76	697.49	698.00
29	4	7	5689.00	36116.00	221.40	0	Spot (Block29, Row7, Column4)	787.03	792.00	76.74	0.00	0.10	670.00	671.51	670.00	85.64	0.00	0.13	66.00	19.00	0.00	122.00	117.03	1104995.00	1.35	724.61	711.00
29	5	7	6001.00	36114.00	168.40	0	Spot (Block29, Row7, Column5)	1200.53	1167.00	264.86	0.01	0.22	673.00	674.18	673.00	96.04	0.00	0.14	99.00	94.00	0.00	494.00	527.53	942413.00	5.48	846.89	879.00
29	6	7	6285.00	36121.00	197.30	0	Spot (Block29, Row7, Column6)	1363.18	1310.00	326.14	0.02	0.24	676.00	680.96	676.00	99.66	0.00	0.15	100.00	98.00	0.00	634.00	687.18	1498138.00	6.85	887.85	890.00
29	7	7	6578.00	36126.00	140.90	0	Spot (Block29, Row7, Column7)	6741.40	6318.00	3186.11	0.03	0.47	677.00	681.19	677.00	96.35	0.00	0.14	100.00	100.00	0.00	5641.00	6064.40	3633616.00	62.90	2093.52	1604.00
29	8	7	6889.00	36126.00	180.55	0	Spot (Block29, Row7, Column8)	2424.62	2384.50	567.53	0.01	0.23	684.00	681.69	684.00	83.36	0.00	0.12	100.00	100.00	0.00	1700.50	1740.62	2216101.00	20.91	1128.65	1094.00
29	1	8	4787.00	36416.00	147.00	-50	Spot (Block29, Row8, Column1)	1194.19	1118.50	478.12	0.03	0.40	664.00	695.43	664.00	427.34	0.02	0.61	54.00	20.00	0.00	454.50	530.19	704575.00	1.17	761.71	752.50
29	2	8	5112.00	36420.00	156.40	0	Spot (Block29, Row8, Column2)	931.87	918.00	150.57	0.01	0.16	668.00	699.13	668.00	439.55	0.02	0.63	11.00	0.00	0.00	250.00	263.87	632737.00	0.53	830.96	762.50
29	3	8	5384.00	36412.00	147.85	0	Spot (Block29, Row8, Column3)	1386.30	1198.00	556.31	0.06	0.40	664.00	666.59	664.00	82.01	0.00	0.12	98.00	91.00	0.00	534.00	722.30	826233.00	8.78	815.69	811.50
29	4	8	5687.00	36417.00	138.40	0	Spot (Block29, Row8, Column4)	11151.14	11039.50	4521.45	0.00	0.41	665.00	671.24	665.00	95.01	0.00	0.14	100.00	100.00	0.00	10374.50	10486.14	5798595.00	110.31	3071.25	2683.00
29	5	8	5972.00	36432.00	161.75	0	Spot (Block29, Row8, Column5)	779.10	780.00	81.93	0.00	0.11	662.00	667.50	662.00	89.32	0.00	0.13	63.00	15.00	0.00	118.00	117.10	565630.00	1.25	709.10	710.50
29	6	8	6295.00	36423.00	176.35	0	Spot (Block29, Row8, Column6)	2438.54	2069.00	1148.61	0.07	0.47	675.00	682.53	675.00	106.45	0.00	0.16	100.00	100.00	0.00	1394.00	1763.54	2111777.00	16.50	1115.56	1094.00
29	7	8	6586.00	36421.00	137.65	0	Spot (Block29, Row8, Column7)	2200.59	2118.00	713.17	0.02	0.32	689.00	693.85	689.00	94.17	0.00	0.14	100.00	100.00	0.00	1429.00	1511.59	1128903.00	16.00	1070.23	1058.50
29	8	8	6887.00	36423.00	147.00	-50	Spot (Block29, Row8, Column8)	792.88	737.00	174.74	0.03	0.22	692.00	693.88	692.00	76.48	0.00	0.11	48.00	34.00	0.00	45.00	100.88	468592.00	1.29	667.94	669.00
30	1	1	9299.00	34329.00	150.40	0	Spot (Block30, Row1, Column1)	35434.49	32230.00	19483.82	0.04	0.55	506.00	543.46	506.00	148.99	0.03	0.27	100.00	100.00	11.53	31724.00	34928.49	21827716.00	234.18	6943.26	5343.50
30	2	1	9583.00	34333.00	143.40	0	Spot (Block30, Row1, Column2)	1365.09	1257.00	473.73	0.04	0.35	515.00	550.78	515.00	122.08	0.03	0.22	99.00	98.00	0.00	742.00	850.09	760354.00	6.67	768.97	689.50
30	3	1	9895.00	34332.00	139.70	0	Spot (Block30, Row1, Column3)	6553.41	5750.50	4488.02	0.06	0.68	506.00	530.45	506.00	94.17	0.02	0.18	100.00	100.00	0.00	5244.50	6047.41	3447092.00	63.96	1780.49	1485.50
30	4	1	10189.00	34338.00	157.40	0	Spot (Block30, Row1, Column4)	997.17	905.00	297.24	0.04	0.30	504.00	530.48	504.00	102.57	0.02	0.19	97.00	86.00	0.00	401.00	493.17	679070.00	4.55	653.08	636.00
30	5	1	10493.00	34333.00	143.80	0	Spot (Block30, Row1, Column5)	20432.55	16747.00	16258.93	0.09	0.80	515.00	549.57	515.00	137.11	0.03	0.25	100.00	100.00	0.36	16232.00	19917.55	11360499.00	145.01	3955.67	2415.00
30	6	1	10786.00	34331.00	138.70	0	Spot (Block30, Row1, Column6)	13948.74	12958.50	8164.72	0.03	0.59	590.00	611.15	590.00	148.48	0.02	0.24	100.00	100.00	0.00	12368.50	13358.74	7281240.00	89.83	3347.34	2305.00
30	7	1	11089.00	34335.00	89.20	0	Spot (Block30, Row1, Column7)	19244.88	19367.00	5728.33	0.00	0.30	657.00	678.96	657.00	192.71	0.01	0.28	100.00	100.00	0.00	18710.00	18587.88	3791242.00	96.34	5740.26	4881.00
30	8	1	11382.00	34342.00	107.25	0	Spot (Block30, Row1, Column8)	62322.89	65535.00	7249.77	0.02	0.12	697.00	742.30	697.00	231.03	0.03	0.31	100.00	100.00	73.67	64838.00	61625.89	18696896.00	266.55	15460.89	11577.50
30	1	2	9293.00	34630.00	147.00	-50	Spot (Block30, Row2, Column1)	653.75	658.50	102.48	0.00	0.16	547.00	574.79	547.00	126.01	0.02	0.22	47.00	7.00	0.00	111.50	106.75	385714.00	0.63	634.95	605.50
30	2	2	9589.00	34629.00	119.35	0	Spot (Block30, Row2, Column2)	9914.84	9575.00	3892.94	0.02	0.39	537.00	568.09	537.00	119.15	0.02	0.21	100.00	100.00	0.00	9038.00	9377.84	3708150.00	78.45	2659.32	2344.00
30	3	2	9879.00	34592.00	213.95	0	Spot (Block30, Row2, Column3)	625.81	598.00	89.97	0.02	0.14	522.00	560.84	522.00	117.60	0.03	0.21	35.00	9.00	0.00	76.00	103.81	818557.00	0.55	589.01	584.00
30	4	2	10192.00	34628.00	158.55	0	Spot (Block30, Row2, Column4)	3184.99	3226.00	1075.91	0.01	0.34	509.00	543.37	509.00	107.66	0.03	0.20	100.00	100.00	0.00	2717.00	2675.99	2219935.00	24.54	1156.77	1107.00
30	5	2	10500.00	34636.00	174.75	0	Spot (Block30, Row2, Column5)	1081.13	1077.00	224.25	0.00	0.21	509.00	543.51	509.00	133.03	0.03	0.24	99.00	93.00	0.00	568.00	572.13	923289.00	4.04	715.32	698.00
30	6	2	10791.00	34620.00	166.70	0	Spot (Block30, Row2, Column6)	769.12	729.00	160.03	0.02	0.21	536.00	578.89	536.00	147.98	0.03	0.26	62.00	29.00	0.00	193.00	233.12	593758.00	1.29	604.72	598.00
30	7	2	11092.00	34634.00	147.20	0	Spot (Block30, Row2, Column7)	1966.80	1714.00	958.63	0.06	0.49	590.00	598.92	590.00	109.74	0.01	0.18	100.00	97.00	0.00	1124.00	1376.80	1158444.00	12.46	854.94	827.00
30	8	2	11400.00	34647.00	222.70	0	Spot (Block30, Row2, Column8)	718.24	698.50	105.23	0.01	0.15	679.00	689.99	679.00	184.61	0.01	0.27	9.00	0.00	0.00	19.50	39.24	1021341.00	0.15	668.70	678.50
30	1	3	9294.00	34933.00	144.65	0	Spot (Block30, Row3, Column1)	9450.80	7379.00	7321.28	0.11	0.77	514.00	537.13	514.00	86.77	0.02	0.16	100.00	100.00	0.00	6865.00	8936.80	5396405.00	102.72	2063.03	1328.00
30	2	3	9602.00	34937.00	173.40	0	Spot (Block30, Row3, Column2)	646.13	616.50	83.37	0.02	0.13	519.00	550.51	519.00	98.37	0.03	0.18	49.00	15.00	0.00	97.50	127.13	537579.00	0.97	577.48	586.00
30	3	3	9895.00	34928.00	138.00	0	Spot (Block30, Row3, Column3)	2289.90	1520.50	4324.33	0.18	1.89	513.00	544.95	513.00	122.63	0.03	0.23	99.00	99.00	0.00	1007.50	1776.90	1177008.00	14.23	1022.20	793.00
30	4	3	10192.00	34929.00	139.15	0	Spot (Block30, Row3, Column4)	15500.66	13831.50	9555.68	0.05	0.62	499.00	524.37	499.00	99.96	0.02	0.19	100.00	100.00	0.00	13332.50	15001.66	8091342.00	149.83	3640.69	2811.50
30	5	3	10490.00	34931.00	141.95	0	Spot (Block30, Row3, Column5)	1333.41	1193.50	865.93	0.05	0.65	500.00	525.35	500.00	106.16	0.02	0.20	100.00	96.00	0.00	693.50	833.41	730706.00	7.61	707.56	681.00
30	6	3	10791.00	34933.00	205.60	0	Spot (Block30, Row3, Column6)	4895.00	3687.00	2852.40	0.12	0.58	535.00	580.79	535.00	138.40	0.04	0.24	100.00	100.00	0.00	3152.00	4360.00	5878889.00	31.17	1719.80	1701.00
30	7	3	11095.00	34935.00	140.55	0	Spot (Block30, Row3, Column7)	7575.66	6518.00	5241.13	0.07	0.69	575.00	587.12	575.00	124.59	0.01	0.21	100.00	100.00	0.00	5943.00	7000.66	4060553.00	56.09	1814.60	1429.50
30	8	3	11391.00	34946.00	147.60	0	Spot (Block30, Row3, Column8)	1842.21	1760.50	543.77	0.02	0.30	628.00	651.41	628.00	118.51	0.02	0.18	100.00	99.00	0.00	1132.50	1214.21	1094272.00	10.05	979.76	939.00
30	1	4	9290.00	35225.00	139.45	0	Spot (Block30, Row4, Column1)	24302.66	21828.00	15039.67	0.05	0.62	532.00	564.81	532.00	110.51	0.03	0.20	100.00	100.00	0.19	21296.00	23770.66	12758897.00	214.81	5117.71	3741.00
30	2	4	9594.00	35231.00	167.15	0	Spot (Block30, Row4, Column2)	2280.28	2144.00	889.42	0.03	0.39	572.00	589.33	572.00	142.22	0.01	0.24	100.00	100.00	0.00	1572.00	1708.28	1767219.00	11.89	1026.71	1029.00
30	3	4	9893.00	35232.00	142.95	0	Spot (Block30, Row4, Column3)	50938.62	63919.00	17669.52	0.10	0.35	567.00	592.47	567.00	171.91	0.02	0.29	100.00	100.00	48.45	63352.00	50371.62	27965476.00	292.87	12722.50	9850.00
30	4	4	10191.00	35237.00	185.55	0	Spot (Block30, Row4, Column4)	593.77	591.50	66.92	0.00	0.11	511.00	541.43	511.00	117.92	0.03	0.22	18.00	2.00	0.00	80.50	82.77	577144.00	0.44	550.70	564.00
30	5	4	10492.00	35235.00	147.00	-50	Spot (Block30, Row4, Column5)	520.64	512.00	57.27	0.01	0.11	509.00	531.98	509.00	100.88	0.02	0.19	5.00	0.00	0.00	3.00	11.64	306138.00	-0.11	531.20	517.50
30	6	4	10795.00	35232.00	185.40	0	Spot (Block30, Row4, Column6)	1160.94	1127.00	246.84	0.01	0.21	539.00	562.90	539.00	114.33	0.02	0.20	100.00	98.00	0.00	588.00	621.94	1124949.00	5.23	731.59	721.50
30	7	4	11086.00	35236.00	144.00	0	Spot (Block30, Row4, Column7)	5748.38	4677.00	4400.85	0.09	0.77	583.00	598.03	583.00	127.65	0.01	0.21	100.00	100.00	0.00	4094.00	5165.38	3224839.00	40.35	1507.84	1286.00
30	8	4	11394.00	35243.00	145.35	0	Spot (Block30, Row4, Column8)	1712.67	1695.00	595.34	0.00	0.35	653.00	663.49	653.00	127.65	0.01	0.19	100.00	91.00	0.00	1042.00	1059.67	981358.00	8.22	925.41	877.00
30	1	5	9293.00	35535.00	137.55	0	Spot (Block30, Row5, Column1)	4263.47	3844.00	2255.88	0.04	0.53	569.00	593.19	569.00	136.69	0.02	0.23	100.00	100.00	0.00	3275.00	3694.47	2174370.00	26.85	1375.39	1166.00
30	2	5	9590.00	35532.00	144.85	0	Spot (Block30, Row5, Column2)	2108.07	2013.00	647.04	0.02	0.31	582.00	599.13	582.00	121.74	0.01	0.20	100.00	99.00	0.00	1431.00	1526.07	1207923.00	12.40	999.62	883.50
30	3	5	9892.00	35528.00	146.95	0	Spot (Block30, Row5, Column3)	7224.49	6493.50	3758.71	0.05	0.52	576.00	599.45	576.00	155.42	0.02	0.26	100.00	100.00	0.00	5917.50	6648.49	4262447.00	42.63	1753.29	1634.00
30	4	5	10187.00	35536.00	143.55	0	Spot (Block30, Row5, Column4)	16716.85	13696.50	13615.19	0.09	0.81	541.00	572.36	541.00	125.33	0.02	0.22	100.00	100.00	0.18	13155.50	16175.85	9294571.00	128.81	3397.09	2143.50
30	5	5	10497.00	35538.00	138.80	0	Spot (Block30, Row5, Column5)	35801.91	34373.00	18724.12	0.02	0.52	528.00	567.18	528.00	155.37	0.03	0.27	100.00	100.00	9.96	33845.00	35273.91	18688628.00	226.78	8134.55	5592.50
30	6	5	10785.00	35533.00	144.15	0	Spot (Block30, Row5, Column6)	816.83	798.00	142.26	0.01	0.17	576.00	585.67	576.00	119.95	0.01	0.20	80.00	44.00	0.00	222.00	240.83	464777.00	1.93	667.95	627.50
30	7	5	11093.00	35536.00	188.65	0	Spot (Block30, Row5, Column7)	3815.25	3343.00	1852.96	0.06	0.49	607.00	651.29	607.00	156.08	0.03	0.24	100.00	100.00	0.00	2736.00	3208.25	3826693.00	20.27	1489.95	1447.00
30	8	5	11394.00	35543.00	143.80	0	Spot (Block30, Row5, Column8)	23648.10	19002.50	18768.12	0.09	0.79	679.00	690.43	679.00	142.93	0.01	0.21	100.00	100.00	1.61	18323.50	22969.10	13242938.00	160.62	4661.27	2741.00
30	1	6	9289.00	35828.00	205.80	0	Spot (Block30, Row6, Column1)	4932.27	3587.50	3096.15	0.14	0.63	612.00	668.08	612.00	177.02	0.04	0.26	100.00	100.00	0.00	2975.50	4320.27	5938458.00	24.09	1817.32	1777.00
30	2	6	9588.00	35830.00	210.15	0	Spot (Block30, Row6, Column2)	2423.22	2207.00	864.46	0.04	0.36	606.00	642.01	606.00	150.21	0.03	0.23	100.00	100.00	0.00	1601.00	1817.22	3050830.00	11.86	1150.09	1141.00
30	3	6	9882.00	35827.00	140.25	0	Spot (Block30, Row6, Column3)	34508.07	30918.00	21018.32	0.05	0.61	599.00	627.75	599.00	129.96	0.02	0.21	100.00	100.00	14.15	30319.00	33909.07	18530856.00	260.70	6699.42	5098.00
30	4	6	10204.00	35873.00	197.80	0	Spot (Block30, Row6, Column4)	935.04	904.00	282.51	0.01	0.30	590.00	623.03	590.00	167.39	0.02	0.27	76.00	44.00	0.00	314.00	345.04	1036027.00	1.86	761.36	686.50
30	5	6	10490.00	35836.00	105.90	0	Spot (Block30, Row6, Column5)	59150.86	65535.00	10105.50	0.04	0.17	585.00	626.36	585.00	190.23	0.03	0.30	100.00	100.00	61.67	64950.00	58565.86	16976300.00	307.65	15402.18	13229.50
30	6	6	10790.00	35839.00	162.35	0	Spot (Block30, Row6, Column6)	1473.26	1178.00	752.05	0.10	0.51	608.00	653.60	608.00	168.89	0.03	0.26	90.00	65.00	0.00	570.00	865.26	1079903.00	4.85	791.70	782.00
30	7	6	11092.00	35832.00	142.85	0	Spot (Block30, Row6, Column7)	25011.79	21572.00	17488.22	0.06	0.70	692.00	720.33	692.00	200.71	0.02	0.28	100.00	100.00	1.45	20880.00	24319.79	13806507.00	121.03	4881.09	3859.50
30	8	6	11399.00	35844.00	144.65	0	Spot (Block30, Row6, Column8)	38503.03	37060.00	23340.30	0.02	0.61	694.00	721.09	694.00	156.96	0.02	0.22	100.00	100.00	29.84	36366.00	37809.03	22062316.00	240.70	6158.03	4247.00
30	1	7	9290.00	36131.00	170.10	0	Spot (Block30, Row7, Column1)	3241.63	3027.50	1567.26	0.03	0.48	601.00	678.35	601.00	223.51	0.05	0.33	100.00	99.00	0.00	2426.50	2640.63	2606271.00	11.47	1244.81	1158.50
30	2	7	9588.00	36123.00	168.40	0	Spot (Block30, Row7, Column2)	1355.26	1055.50	674.44	0.11	0.50	612.00	647.17	612.00	125.19	0.02	0.19	96.00	74.00	0.00	443.50	743.26	1076077.00	5.66	762.10	749.00
30	3	7	9902.00	36183.00	147.35	0	Spot (Block30, Row7, Column3)	850.65	801.00	171.22	0.03	0.20	673.00	674.65	673.00	117.77	0.00	0.17	56.00	34.00	0.00	128.00	177.65	506135.00	1.49	784.25	777.00
30	4	7	10191.00	36150.00	186.60	0	Spot (Block30, Row7, Column4)	1009.88	924.00	247.98	0.04	0.25	691.00	708.85	691.00	137.62	0.01	0.19	72.00	45.00	0.00	233.00	318.88	988671.00	2.19	776.01	790.50
30	5	7	10503.00	36137.00	148.15	0	Spot (Block30, Row7, Column5)	3349.28	3350.00	1248.53	0.00	0.37	678.00	702.61	678.00	182.09	0.02	0.26	100.00	100.00	0.00	2672.00	2671.28	2012918.00	14.54	1369.90	1376.00
30	6	7	10788.00	36133.00	187.90	0	Spot (Block30, Row7, Column6)	3560.69	3345.00	1466.85	0.03	0.41	696.00	750.85	696.00	228.19	0.03	0.30	100.00	99.00	0.00	2649.00	2864.69	3546452.00	12.31	1433.55	1476.00
30	7	7	11080.00	36140.00	143.55	0	Spot (Block30, Row7, Column7)	36885.44	34997.50	19215.09	0.02	0.52	689.00	726.02	689.00	196.22	0.02	0.27	100.00	100.00	12.63	34308.50	36196.44	20729680.00	184.28	7340.73	4733.00
30	8	7	11395.00	36141.00	188.55	0	Spot (Block30, Row7, Column8)	3312.42	3200.00	893.91	0.01	0.27	685.00	700.30	685.00	135.54	0.01	0.19	100.00	100.00	0.00	2515.00	2627.42	3315736.00	19.27	1377.22	1332.00
30	1	8	9292.00	36430.00	120.05	0	Spot (Block30, Row8, Column1)	1553.77	1186.00	2014.51	0.12	1.30	579.00	600.20	579.00	145.20	0.02	0.24	98.00	83.00	0.00	607.00	974.77	590431.00	6.57	862.27	780.00
30	2	8	9587.00	36432.00	141.15	0	Spot (Block30, Row8, Column2)	2991.58	2614.50	1500.11	0.06	0.50	620.00	660.38	620.00	139.46	0.03	0.21	100.00	99.00	0.00	1994.50	2371.58	1615454.00	16.72	1234.79	1115.00
30	3	8	9884.00	36431.00	139.50	0	Spot (Block30, Row8, Column3)	15711.03	13239.00	12355.92	0.07	0.79	701.00	730.02	701.00	142.57	0.02	0.20	100.00	100.00	0.00	12538.00	15010.03	8279713.00	105.08	3503.46	2543.00
30	4	8	10188.00	36435.00	139.50	0	Spot (Block30, Row8, Column4)	6334.37	6199.00	2489.93	0.01	0.39	680.00	693.12	680.00	135.85	0.01	0.20	100.00	100.00	0.00	5519.00	5654.37	3325544.00	41.53	2157.70	1937.00
30	5	8	10486.00	36424.00	210.30	0	Spot (Block30, Row8, Column5)	729.72	704.00	120.56	0.02	0.17	640.00	687.39	640.00	175.75	0.03	0.26	19.00	2.00	0.00	64.00	89.72	919444.00	0.24	678.93	680.00
30	6	8	10792.00	36436.00	186.65	0	Spot (Block30, Row8, Column6)	8654.11	6145.00	6162.35	0.15	0.71	666.00	721.85	666.00	230.92	0.03	0.32	100.00	100.00	0.00	5479.00	7988.11	8489682.00	34.35	2392.69	2354.00
30	7	8	11093.00	36438.00	142.55	0	Spot (Block30, Row8, Column7)	5860.04	4851.00	5745.79	0.08	0.98	663.00	690.75	663.00	185.26	0.02	0.27	100.00	100.00	0.00	4188.00	5197.04	3234743.00	27.90	1881.16	1221.00
30	8	8	11385.00	36442.00	84.90	0	Spot (Block30, Row8, Column8)	1266.23	1233.00	227.68	0.01	0.18	683.00	688.84	683.00	106.74	0.00	0.15	99.00	99.00	0.00	550.00	583.23	221591.00	5.41	912.45	901.50
31	1	1	13796.00	34341.00	150.35	0	Spot (Block31, Row1, Column1)	41940.57	41140.00	19209.92	0.01	0.46	1010.00	1074.24	1010.00	230.43	0.03	0.21	100.00	100.00	25.00	40130.00	40930.57	26003296.00	177.35	9895.30	7773.00
31	2	1	14097.00	34345.00	148.50	0	Spot (Block31, Row1, Column2)	2327.07	2192.50	666.41	0.03	0.29	1003.00	1057.45	1003.00	200.90	0.02	0.19	99.00	95.00	0.00	1189.50	1324.07	1400896.00	6.32	1383.70	1360.50
31	3	1	14402.00	34347.00	149.80	0	Spot (Block31, Row1, Column3)	2535.09	2294.00	1088.09	0.04	0.43	996.00	1047.47	996.00	179.50	0.02	0.17	96.00	92.00	0.00	1298.00	1539.09	1556546.00	8.29	1404.62	1375.50
31	4	1	14695.00	34351.00	154.40	0	Spot (Block31, Row1, Column4)	2245.99	2009.00	1481.89	0.05	0.66	1061.00	1071.87	1061.00	181.50	0.00	0.17	96.00	82.00	0.00	948.00	1184.99	1473367.00	6.47	1340.50	1308.00
31	5	1	14993.00	34348.00	146.35	0	Spot (Block31, Row1, Column5)	3612.69	3000.00	1801.80	0.08	0.50	1082.00	1093.81	1082.00	188.11	0.00	0.17	100.00	99.00	0.00	1918.00	2530.69	2109812.00	13.39	1709.86	1636.00
31	6	1	15287.00	34344.00	144.25	0	Spot (Block31, Row1, Column6)	3585.42	3393.00	1324.04	0.02	0.37	1082.00	1097.70	1082.00	191.61	0.01	0.17	100.00	100.00	0.00	2311.00	2503.42	2029347.00	12.98	1747.76	1738.00
31	7	1	15591.00	34346.00	86.25	0	Spot (Block31, Row1, Column7)	3153.02	3143.50	550.31	0.00	0.17	1094.00	1130.01	1094.00	241.61	0.01	0.21	100.00	100.00	0.00	2049.50	2059.02	573849.00	8.37	1881.35	1802.00
31	8	1	15885.00	34350.00	106.95	0	Spot (Block31, Row1, Column8)	63780.62	65535.00	4950.04	0.01	0.08	1114.00	1182.31	1114.00	289.42	0.03	0.24	100.00	100.00	82.65	64421.00	62666.62	18751532.00	216.29	18822.41	15502.00
31	1	2	13795.00	34640.00	147.00	-50	Spot (Block31, Row2, Column1)	1140.82	1076.50	189.97	0.03	0.17	1021.00	1070.98	1021.00	210.30	0.02	0.20	25.00	12.00	0.00	55.50	119.82	673083.00	0.33	1097.32	1057.00
31	2	2	14094.00	34643.00	124.50	0	Spot (Block31, Row2, Column2)	3568.82	3450.00	995.81	0.01	0.28	1077.00	1073.86	1077.00	183.01	0.00	0.17	100.00	100.00	0.00	2373.00	2491.82	1473923.00	13.63	1689.24	1660.00
31	3	2	14403.00	34650.00	147.90	0	Spot (Block31, Row2, Column3)	1316.02	1293.00	232.15	0.01	0.18	1071.00	1073.85	1071.00	182.68	0.00	0.17	55.00	29.00	0.00	222.00	245.02	786977.00	1.33	1174.21	1173.50
31	4	2	14692.00	34641.00	171.65	0	Spot (Block31, Row2, Column4)	2023.96	1983.50	435.29	0.01	0.22	1079.00	1089.35	1079.00	183.12	0.00	0.17	98.00	93.00	0.00	904.50	944.96	1663698.00	5.10	1348.43	1330.50
31	5	2	14996.00	34646.00	177.50	0	Spot (Block31, Row2, Column5)	3683.11	3650.00	1006.88	0.00	0.27	1086.00	1101.22	1086.00	194.74	0.01	0.18	100.00	100.00	0.00	2564.00	2597.11	3241141.00	13.26	1733.83	1660.50
31	6	2	15287.00	34648.00	190.45	0	Spot (Block31, Row2, Column6)	1424.57	1370.50	279.81	0.02	0.20	1084.00	1103.35	1084.00	204.11	0.01	0.18	66.00	33.00	0.00	286.50	340.57	1464458.00	1.57	1214.45	1198.00
31	7	2	15598.00	34642.00	172.60	0	Spot (Block31, Row2, Column7)	1516.19	1489.00	306.87	0.01	0.20	1087.00	1108.94	1087.00	177.96	0.01	0.16	78.00	56.00	0.00	402.00	429.19	1261471.00	2.29	1273.83	1293.00
31	8	2	15909.00	34625.00	193.15	0	Spot (Block31, Row2, Column8)	1290.63	1282.00	214.58	0.00	0.17	1101.00	1167.04	1101.00	263.58	0.03	0.23	38.00	5.00	0.00	181.00	189.63	1364197.00	0.47	1230.27	1199.00
31	1	3	13793.00	34946.00	146.55	0	Spot (Block31, Row3, Column1)	4517.57	3776.50	2462.46	0.08	0.55	1014.00	1059.76	1014.00	178.85	0.02	0.17	99.00	99.00	0.00	2762.50	3503.57	2647296.00	19.33	1742.58	1626.00
31	2	3	14097.00	34943.00	144.60	0	Spot (Block31, Row3, Column2)	1381.00	1380.50	221.19	0.00	0.16	1076.00	1083.44	1076.00	188.96	0.00	0.17	68.00	37.00	0.00	304.50	305.00	781645.00	1.57	1177.25	1162.50
31	3	3	14390.00	34946.00	140.00	0	Spot (Block31, Row3, Column3)	5996.26	5369.00	2386.38	0.05	0.40	1084.00	1093.20	1084.00	192.09	0.00	0.18	100.00	100.00	0.00	4285.00	4912.26	3190012.00	25.53	2277.60	1899.00
31	4	3	14693.00	34941.00	144.85	0	Spot (Block31, Row3, Column4)	4659.63	4290.00	2209.99	0.04	0.47	1078.00	1087.27	1078.00	184.71	0.00	0.17	100.00	100.00	0.00	3212.00	3581.63	2660651.00	19.34	1800.43	1636.00
31	5	3	14995.00	34942.00	140.05	0	Spot (Block31, Row3, Column5)	4947.90	4509.00	1977.98	0.04	0.40	1090.00	1106.71	1090.00	199.81	0.01	0.18	100.00	100.00	0.00	3419.00	3857.90	2607543.00	19.22	1996.00	1834.00
31	6	3	15295.00	34939.00	191.70	0	Spot (Block31, Row3, Column6)	4454.43	3808.00	2084.60	0.07	0.47	1095.00	1127.76	1095.00	209.97	0.01	0.19	100.00	100.00	0.00	2713.00	3359.43	4614786.00	15.84	2005.47	1972.00
31	7	3	15600.00	34946.00	150.80	0	Spot (Block31, Row3, Column7)	2294.63	2099.00	705.17	0.04	0.31	1091.00	1127.07	1091.00	196.47	0.01	0.17	99.00	90.00	0.00	1008.00	1203.63	1431849.00	5.94	1401.32	1366.00
31	8	3	15898.00	34963.00	147.45	0	Spot (Block31, Row3, Column8)	3685.93	3318.00	1498.64	0.05	0.41	1106.00	1171.27	1106.00	315.21	0.02	0.27	98.00	95.00	0.00	2212.00	2579.93	2196814.00	7.98	1877.34	1727.00
31	1	4	13793.00	35236.00	143.90	0	Spot (Block31, Row4, Column1)	10886.72	10105.00	6176.46	0.03	0.57	1061.00	1072.58	1061.00	183.98	0.00	0.17	100.00	100.00	0.00	9044.00	9825.72	6085677.00	53.34	3274.38	2507.00
31	2	4	14092.00	35243.00	197.80	0	Spot (Block31, Row4, Column2)	1588.32	1528.00	369.17	0.02	0.23	1078.00	1108.64	1078.00	324.55	0.01	0.29	63.00	26.00	0.00	450.00	510.32	1758265.00	1.48	1224.75	1202.00
31	3	4	14391.00	35244.00	144.70	0	Spot (Block31, Row4, Column3)	15151.73	14031.00	7813.15	0.03	0.52	1087.00	1101.33	1087.00	197.80	0.01	0.18	100.00	100.00	0.00	12944.00	14064.73	8666791.00	71.04	4172.16	3058.00
31	4	4	14687.00	35242.00	193.95	0	Spot (Block31, Row4, Column4)	1302.58	1284.00	207.79	0.01	0.16	1075.00	1082.09	1075.00	182.71	0.00	0.17	56.00	22.00	0.00	209.00	227.58	1371612.00	1.21	1162.05	1112.00
31	5	4	14994.00	35245.00	147.00	-50	Spot (Block31, Row4, Column5)	1130.94	1094.50	182.86	0.01	0.16	1087.00	1105.59	1087.00	186.12	0.01	0.17	24.00	2.00	0.00	7.50	43.94	667253.00	0.14	1087.39	1081.00
31	6	4	15298.00	35252.00	185.05	0	Spot (Block31, Row4, Column6)	4790.32	4782.00	1110.03	0.00	0.23	1093.00	1128.83	1093.00	189.91	0.01	0.17	100.00	100.00	0.00	3689.00	3697.32	4593917.00	19.28	2202.43	2155.00
31	7	4	15590.00	35250.00	158.60	0	Spot (Block31, Row4, Column7)	1918.82	1825.50	530.49	0.02	0.28	1095.00	1167.45	1095.00	296.53	0.03	0.25	86.00	64.00	0.00	730.50	823.82	1320150.00	2.53	1363.76	1317.00
31	8	4	15908.00	35244.00	175.20	0	Spot (Block31, Row4, Column8)	1443.07	1403.00	253.01	0.01	0.18	1104.00	1164.83	1104.00	310.40	0.02	0.27	47.00	14.00	0.00	299.00	339.07	1236713.00	0.90	1264.69	1235.00
31	1	5	13796.00	35549.00	142.40	0	Spot (Block31, Row5, Column1)	4132.34	3738.50	1665.05	0.04	0.40	1087.00	1103.40	1087.00	198.10	0.01	0.18	100.00	100.00	0.00	2651.50	3045.34	2281051.00	15.29	1865.55	1702.00
31	2	5	14096.00	35543.00	149.80	0	Spot (Block31, Row5, Column2)	3841.83	3743.00	1352.72	0.01	0.35	1094.00	1146.67	1094.00	357.54	0.02	0.31	100.00	98.00	0.00	2649.00	2747.83	2366570.00	7.54	1742.41	1747.50
31	3	5	14393.00	35540.00	152.20	0	Spot (Block31, Row5, Column3)	3646.94	3394.00	1422.10	0.03	0.39	1094.00	1130.27	1094.00	322.08	0.01	0.28	100.00	99.00	0.00	2300.00	2552.94	2326749.00	7.81	1671.04	1638.50
31	4	5	14687.00	35544.00	149.20	0	Spot (Block31, Row5, Column4)	2127.45	2039.50	644.93	0.02	0.30	1082.00	1102.99	1082.00	190.89	0.01	0.17	99.00	84.00	0.00	957.50	1045.45	1297744.00	5.37	1405.73	1399.00
31	5	5	14998.00	35548.00	138.30	0	Spot (Block31, Row5, Column5)	13969.05	13367.00	6357.72	0.02	0.46	1090.00	1122.10	1090.00	190.71	0.01	0.17	100.00	100.00	0.00	12277.00	12879.05	7249938.00	67.37	4167.34	3194.00
31	6	5	15300.00	35545.00	161.30	0	Spot (Block31, Row5, Column6)	1531.31	1473.00	289.20	0.02	0.19	1099.00	1168.76	1099.00	292.73	0.03	0.25	64.00	27.00	0.00	374.00	432.31	1102545.00	1.24	1241.80	1205.50
31	7	5	15601.00	35545.00	184.80	0	Spot (Block31, Row5, Column7)	17919.00	15703.00	10205.57	0.06	0.57	1172.00	1250.17	1172.00	389.70	0.03	0.31	100.00	100.00	0.00	14531.00	16747.00	17255998.00	42.77	4853.50	4792.50
31	8	5	15893.00	35548.00	148.20	0	Spot (Block31, Row5, Column8)	2374.59	2214.00	662.02	0.03	0.28	1157.00	1203.81	1157.00	302.78	0.02	0.25	94.00	82.00	0.00	1057.00	1217.59	1434251.00	3.87	1485.97	1448.00
31	1	6	13787.00	35839.00	187.65	0	Spot (Block31, Row6, Column1)	4469.59	3863.00	2128.26	0.06	0.48	1086.00	1110.14	1086.00	250.12	0.01	0.23	100.00	100.00	0.00	2777.00	3383.59	4442769.00	13.43	1986.34	1919.50
31	2	6	14095.00	35843.00	195.95	0	Spot (Block31, Row6, Column2)	9501.87	8787.00	4164.80	0.03	0.44	1109.00	1168.68	1109.00	285.12	0.02	0.24	100.00	100.00	0.00	7678.00	8392.87	10290526.00	29.23	3286.49	3323.00
31	3	6	14382.00	35842.00	143.10	0	Spot (Block31, Row6, Column3)	6598.85	5899.00	3590.51	0.05	0.54	1099.00	1141.85	1099.00	229.29	0.02	0.20	100.00	100.00	0.00	4800.00	5499.85	3629367.00	23.80	2678.75	1928.00
31	4	6	14699.00	35849.00	169.35	0	Spot (Block31, Row6, Column4)	1529.33	1468.00	282.67	0.02	0.18	1089.00	1119.25	1089.00	187.70	0.01	0.17	80.00	50.00	0.00	379.00	440.33	1212755.00	2.18	1257.23	1218.00
31	5	6	14993.00	35848.00	100.75	0	Spot (Block31, Row6, Column5)	8546.87	8389.00	2001.03	0.01	0.23	1092.00	1130.71	1092.00	196.38	0.02	0.17	100.00	100.00	0.00	7297.00	7454.87	2213640.00	37.76	3293.11	2841.00
31	6	6	15301.00	35845.00	185.60	0	Spot (Block31, Row6, Column6)	1359.12	1308.50	244.43	0.02	0.18	1102.00	1173.68	1102.00	269.08	0.03	0.23	45.00	14.00	0.00	206.50	257.12	1315627.00	0.69	1241.01	1204.00
31	7	6	15594.00	35848.00	145.05	0	Spot (Block31, Row6, Column7)	2536.62	2381.00	664.66	0.03	0.26	1165.00	1205.01	1165.00	299.89	0.01	0.25	100.00	89.00	0.00	1216.00	1371.62	1453481.00	4.44	1568.19	1559.50
31	8	6	15898.00	35853.00	149.10	0	Spot (Block31, Row6, Column8)	2327.92	2254.50	619.70	0.01	0.27	1167.00	1175.97	1167.00	185.91	0.00	0.16	99.00	95.00	0.00	1087.50	1160.92	1420034.00	6.20	1454.80	1457.50
31	1	7	13797.00	36141.00	164.55	0	Spot (Block31, Row7, Column1)	2036.49	1926.00	548.51	0.02	0.27	1003.00	1046.29	1003.00	188.27	0.02	0.18	97.00	89.00	0.00	923.00	1033.49	1527370.00	5.26	1303.70	1276.00
31	2	7	14098.00	36136.00	165.75	0	Spot (Block31, Row7, Column2)	1621.03	1526.00	407.31	0.03	0.25	1080.00	1107.05	1080.00	235.58	0.01	0.21	77.00	47.00	0.00	446.00	541.03	1228744.00	2.18	1228.50	1209.00
31	3	7	14389.00	36122.00	168.75	0	Spot (Block31, Row7, Column3)	1305.92	1285.00	226.24	0.01	0.17	1085.00	1116.20	1085.00	201.96	0.01	0.18	49.00	22.00	0.00	200.00	220.92	1031674.00	0.94	1207.78	1175.50
31	4	7	14701.00	36140.00	225.15	0	Spot (Block31, Row7, Column4)	1235.18	1191.00	215.73	0.02	0.17	1090.00	1123.39	1090.00	201.75	0.01	0.18	35.00	12.00	0.00	101.00	145.18	1797185.00	0.55	1145.68	1182.00
31	5	7	15008.00	36142.00	168.05	0	Spot (Block31, Row7, Column5)	1530.32	1479.00	289.73	0.01	0.19	1093.00	1167.11	1093.00	287.13	0.03	0.25	63.00	30.00	0.00	386.00	437.32	1207424.00	1.26	1261.32	1245.00
31	6	7	15290.00	36142.00	179.85	0	Spot (Block31, Row7, Column6)	12377.82	12201.50	5408.24	0.01	0.44	1193.00	1253.70	1193.00	357.76	0.02	0.29	100.00	100.00	0.00	11008.50	11184.82	11239060.00	31.09	3738.64	3644.00
31	7	7	15579.00	36151.00	153.65	0	Spot (Block31, Row7, Column7)	2371.93	2265.50	688.43	0.02	0.29	1154.00	1188.26	1154.00	268.51	0.01	0.23	97.00	85.00	0.00	1111.50	1217.93	1541753.00	4.41	1474.51	1430.00
31	8	7	15895.00	36151.00	191.55	0	Spot (Block31, Row7, Column8)	6882.24	6799.00	1638.99	0.01	0.24	1163.00	1172.39	1163.00	189.98	0.00	0.16	100.00	100.00	0.00	5636.00	5719.24	7116240.00	30.05	2686.69	2354.00
31	1	8	13803.00	36437.00	121.40	0	Spot (Block31, Row8, Column1)	1993.41	1918.50	392.89	0.02	0.20	999.00	1042.92	999.00	176.66	0.02	0.17	100.00	99.00	0.00	919.50	994.41	773442.00	5.38	1372.63	1381.00
31	2	8	14095.00	36447.00	156.00	0	Spot (Block31, Row8, Column2)	2149.78	1948.50	639.83	0.04	0.30	1077.00	1085.96	1077.00	189.60	0.00	0.17	98.00	90.00	0.00	871.50	1072.78	1440350.00	5.61	1325.35	1333.50
31	3	8	14380.00	36446.00	143.95	0	Spot (Block31, Row8, Column3)	5479.32	4237.00	3638.28	0.11	0.66	1093.00	1122.65	1093.00	210.13	0.01	0.19	100.00	93.00	0.00	3144.00	4386.32	3106772.00	20.73	1954.97	1771.00
31	4	8	14693.00	36446.00	141.55	0	Spot (Block31, Row8, Column4)	10755.39	10242.50	5259.88	0.02	0.49	1100.00	1141.27	1100.00	215.75	0.02	0.19	100.00	100.00	0.00	9142.50	9655.39	5829420.00	44.56	3577.30	3163.00
31	5	8	14985.00	36449.00	150.20	0	Spot (Block31, Row8, Column5)	1360.70	1298.50	256.41	0.02	0.19	1094.00	1151.42	1094.00	212.95	0.02	0.18	48.00	27.00	0.00	204.50	266.70	835467.00	0.98	1248.72	1211.50
31	6	8	15295.00	36447.00	171.90	0	Spot (Block31, Row8, Column6)	7033.75	5842.00	3937.97	0.08	0.56	1110.00	1201.66	1110.00	303.94	0.03	0.25	100.00	100.00	0.00	4732.00	5923.75	5809876.00	19.19	2435.02	2441.00
31	7	8	15588.00	36444.00	153.90	0	Spot (Block31, Row8, Column7)	1788.00	1746.50	360.68	0.01	0.20	1102.00	1162.91	1102.00	224.85	0.02	0.19	92.00	66.00	0.00	644.50	686.00	1162201.00	2.78	1291.23	1305.00
31	8	8	15871.00	36455.00	86.40	0	Spot (Block31, Row8, Column8)	2072.93	2066.00	481.81	0.00	0.23	1098.00	1158.50	1098.00	195.54	0.02	0.17	97.00	89.00	0.00	968.00	974.93	383492.00	4.68	1478.13	1288.50
32	1	1	18302.00	34350.00	150.90	0	Spot (Block32, Row1, Column1)	36838.27	34502.50	18757.58	0.03	0.51	795.00	821.58	795.00	167.57	0.01	0.20	100.00	100.00	11.18	33707.50	36043.27	23060828.00	214.93	7689.02	5353.50
32	2	1	18590.00	34357.00	144.20	0	Spot (Block32, Row1, Column2)	1058.88	1080.50	158.16	0.01	0.15	783.00	789.35	783.00	120.61	0.00	0.15	78.00	54.00	0.00	297.50	275.88	597210.00	2.23	892.81	880.00
32	3	1	18903.00	34355.00	159.30	0	Spot (Block32, Row1, Column3)	986.80	988.50	236.87	0.00	0.24	779.00	774.33	779.00	96.37	0.00	0.12	73.00	50.00	0.00	209.50	207.80	692732.00	2.20	889.63	881.00
32	4	1	19192.00	34356.00	160.30	0	Spot (Block32, Row1, Column4)	974.42	943.00	160.67	0.01	0.16	786.00	778.10	786.00	86.00	0.00	0.11	72.00	48.00	0.00	157.00	188.42	691835.00	2.28	832.65	806.00
32	5	1	19498.00	34347.00	189.70	0	Spot (Block32, Row1, Column5)	908.04	893.00	112.27	0.01	0.12	784.00	778.25	784.00	83.28	0.00	0.11	66.00	30.00	0.00	109.00	124.04	925289.00	1.56	841.11	834.00
32	6	1	19800.00	34332.00	177.50	0	Spot (Block32, Row1, Column6)	991.36	892.50	530.45	0.05	0.54	788.00	788.72	788.00	85.61	0.00	0.11	60.00	40.00	0.00	104.50	203.36	874383.00	2.37	851.92	809.00
32	7	1	20097.00	34357.00	147.00	-50	Spot (Block32, Row1, Column7)	884.96	870.50	123.35	0.01	0.14	801.00	835.03	801.00	181.07	0.02	0.22	22.00	4.00	0.00	69.50	83.96	527439.00	0.28	792.35	781.00
32	8	1	20387.00	34366.00	105.65	0	Spot (Block32, Row1, Column8)	60523.38	65535.00	7940.34	0.03	0.13	818.00	865.80	818.00	209.00	0.02	0.24	100.00	100.00	59.58	64717.00	59705.38	17370220.00	285.45	15733.95	13479.00
32	1	2	18303.00	34659.00	146.40	0	Spot (Block32, Row2, Column1)	889.79	876.00	136.16	0.01	0.15	786.00	787.51	786.00	122.14	0.00	0.16	38.00	15.00	0.00	90.00	103.79	518749.00	0.84	847.85	803.00
32	2	2	18602.00	34668.00	150.55	0	Spot (Block32, Row2, Column2)	941.04	921.00	105.47	0.01	0.11	783.00	777.24	783.00	96.91	0.00	0.12	74.00	42.00	0.00	138.00	158.04	586271.00	1.69	860.14	874.50
32	3	2	18884.00	34635.00	187.95	0	Spot (Block32, Row2, Column3)	908.07	885.00	126.76	0.01	0.14	773.50	767.62	773.50	93.95	0.00	0.12	61.00	31.00	0.00	111.50	134.57	900809.00	1.50	811.57	797.50
32	4	2	19192.00	34652.00	193.25	0	Spot (Block32, Row2, Column4)	897.43	895.00	92.13	0.00	0.10	778.00	770.87	778.00	84.36	0.00	0.11	68.00	27.00	0.00	117.00	119.43	940509.00	1.50	838.13	814.00
32	5	2	19498.00	34651.00	187.20	0	Spot (Block32, Row2, Column5)	1662.59	1618.00	332.40	0.01	0.20	784.00	779.26	784.00	88.01	0.00	0.11	100.00	99.00	0.00	834.00	878.59	1642637.00	10.04	1092.89	1077.00
32	6	2	19772.00	34656.00	176.75	0	Spot (Block32, Row2, Column6)	949.51	930.50	104.00	0.01	0.11	784.00	781.65	784.00	101.89	0.00	0.13	74.00	33.00	0.00	146.50	165.51	831770.00	1.65	838.97	816.00
32	7	2	20102.00	34651.00	176.75	0	Spot (Block32, Row2, Column7)	923.65	893.00	111.08	0.01	0.12	778.00	773.88	778.00	81.38	0.00	0.11	75.00	34.00	0.00	115.00	145.65	809121.00	1.84	854.96	852.00
32	8	2	20407.00	34661.00	205.75	0	Spot (Block32, Row2, Column8)	886.28	895.00	85.22	0.00	0.10	789.00	805.39	789.00	172.26	0.01	0.21	17.00	0.00	0.00	106.00	97.28	1067079.00	0.47	841.49	828.00
32	1	3	18305.00	34949.00	166.30	0	Spot (Block32, Row3, Column1)	1178.05	1130.00	283.77	0.02	0.24	749.00	760.12	749.00	91.21	0.01	0.12	98.00	85.00	0.00	381.00	429.05	901212.00	4.58	893.97	896.00
32	2	3	18606.00	34952.00	182.55	0	Spot (Block32, Row3, Column2)	915.64	892.00	132.44	0.01	0.14	774.00	772.57	774.00	91.97	0.00	0.12	64.00	34.00	0.00	118.00	141.64	857035.00	1.56	815.79	809.00
32	3	3	18893.00	34961.00	168.05	0	Spot (Block32, Row3, Column3)	1122.28	1076.00	233.29	0.02	0.21	775.00	770.57	775.00	85.45	0.00	0.11	91.00	73.00	0.00	301.00	347.28	878748.00	4.12	868.48	878.00
32	4	3	19193.00	34943.00	172.75	0	Spot (Block32, Row3, Column4)	991.26	991.00	123.39	0.00	0.12	748.00	756.57	748.00	86.37	0.00	0.11	90.00	64.00	0.00	243.00	243.26	824729.00	2.72	844.16	820.00
32	5	3	19500.00	34950.00	166.95	0	Spot (Block32, Row3, Column5)	1080.39	1048.00	242.60	0.01	0.22	774.00	771.13	774.00	103.48	0.00	0.13	91.00	67.00	0.00	274.00	306.39	837301.00	2.99	859.56	866.50
32	6	3	19794.00	34953.00	177.10	0	Spot (Block32, Row3, Column6)	3563.62	3120.00	1644.56	0.06	0.46	772.00	778.73	772.00	112.32	0.00	0.14	100.00	100.00	0.00	2348.00	2791.62	3103913.00	24.79	1499.55	1510.00
32	7	3	20106.00	34978.00	172.50	0	Spot (Block32, Row3, Column7)	865.67	869.00	81.78	0.00	0.09	740.00	762.20	740.00	90.60	0.01	0.12	61.00	16.00	0.00	129.00	125.67	719369.00	1.14	792.66	791.00
32	8	3	20394.00	34968.00	157.25	0	Spot (Block32, Row3, Column8)	1326.57	1297.00	246.73	0.01	0.19	777.00	769.82	777.00	71.04	0.00	0.09	99.00	98.00	0.00	520.00	549.57	900744.00	7.84	966.92	929.00
32	1	4	18304.00	35241.00	189.70	0	Spot (Block32, Row4, Column1)	958.31	916.00	138.98	0.02	0.15	776.00	769.96	776.00	91.21	0.00	0.12	74.00	43.00	0.00	140.00	182.31	971731.00	2.07	822.38	806.00
32	2	4	18594.00	35249.00	192.25	0	Spot (Block32, Row4, Column2)	1088.25	1072.00	179.21	0.01	0.16	780.00	776.30	780.00	92.59	0.00	0.12	92.00	73.00	0.00	292.00	308.25	1137219.00	3.37	878.66	882.50
32	3	4	18892.00	35250.00	150.35	0	Spot (Block32, Row4, Column3)	1466.57	1398.00	284.56	0.02	0.19	765.00	766.36	765.00	88.65	0.00	0.12	99.00	98.00	0.00	633.00	701.57	910739.00	7.90	972.40	942.50
[truncated: 406,250 more chars]
