# Supplementary material for: An antigen microarray protocol for COVID-19 serological analysis
Source: STAR Protoc. 2021 Aug 26;2(3):100815. doi: 10.1016/j.xpro.2021.100815 (PMC8387221; doi:10.1016/j.xpro.2021.100815)
Supplement: Data S8. Slide_quantifications, related to step quantification and statistical analysis 2.e [file mmc8.zip › RPPA0133_12860-V2 A01-D12_IgA_785/Joseph_2021-04-15_20h02m45_5μm_785nmGain025.txt]

ATF	1.0
30	28
"Checksum_ImageFile=0dc6431fa2312ba2d28083a09563ba41"
"Checksum_ResultFile=9176fb1f3045c315cb04304b3963920a"
"Type=Mapix Results 2"
"DateTime=2021/04/15 20:02:57"
"ConfigFile="
"GalFile=L:\RPPA Service\Platform_Projects\2021-02-09_JPL_CoV-Array-7\64 pad grid.gal"
"PixelSize=5"
"Wavelengths=785"
"ImageFiles=L:\RPPA Service\Platform_Projects\2021-03-24_JPL_CoV-Array-9\RPPA0133_12860-V2 A01-D12_IgA_785\Joseph_2021-04-15_20h02m45_5�m_785nmGain025.tif"
"GrinddingParameters=Find mode = Grid + Blocks + Spots | Max. diameter (% Dth) = 200.0 | Min. diameter (% Dth) = 50.0 | Max position offset (% pitch) = 30"
"QuantificationParameter=S/B border width (pixels) = 2.0 | Background diameter (pitch) = 2.0"
"JpegImage=L:\RPPA Service\Platform_Projects\2021-03-24_JPL_CoV-Array-9\RPPA0133_12860-V2 A01-D12_IgA_785\Joseph_2021-04-15_20h02m45_5�m_785nmGain025.jpg"
"FeatureType=Circular"
"Barcode="
"BackgroundSubtraction=LocalFeature"
"Normalization=None"
"ImageOrigin=3680, 2560"
"ImageSize=17760.0, 71040.0"
"JpegOrigin=4665, 2615"
"JpegBrightness=47"
"JpegContrast=16"
"JpegBalance=0"
"Creator=Mapix 9.0.0"
"Scanner=ir710IVD IR0H8_IVD 717045"
"Temperature=32.8"
"Comment="
"Velocity=35 l/s"
"LaserPower=20.0"
"PMTGain=25"
"BatchFilename=L:\RPPA Service\InnooScan\Batch methods\CoV_Array image_processing.mbt"
"Block"	"Column"	"Row"	"X"	"Y"	"Dia."	"Flags"	"ID"	"F785 Mean"	"F785 Median"	"F785 SD"	"F785 |log Mean/Median|"	"F785 CV"	"B785"	"B785 Mean"	"B785 Median"	"B785 SD"	"B785 |log Mean/Median|"	"B785 CV"	"% > B785+1SD"	"% > B785+2SD"	"F785 % Sat."	"F785 Median - B785"	"F785 Mean - B785"	"F785 Total Intensity"	"SNR 785"	"ExcludedMean 785"	"ExcludedMedian 785"
1	1	1	4872.00	2813.00	155.60	0	Spot (Block1, Row1, Column1)	16757.58	16357.00	3422.84	0.01	0.20	719.00	758.48	719.00	124.71	0.02	0.16	100.00	100.00	0.00	15638.00	16038.58	11177306.00	128.29	5248.45	4019.00
1	2	1	5173.00	2819.00	128.35	0	Spot (Block1, Row1, Column2)	1347.74	1266.50	223.22	0.03	0.17	713.00	740.09	713.00	97.08	0.02	0.13	100.00	100.00	0.00	553.50	634.74	587614.00	6.26	985.12	991.50
1	3	1	5425.00	2838.00	187.10	0	Spot (Block1, Row1, Column3)	804.64	795.00	92.35	0.01	0.11	709.00	739.63	709.00	91.37	0.02	0.12	44.00	18.00	0.00	86.00	95.64	791769.00	0.71	764.71	738.00
1	4	1	5767.00	2816.00	132.15	0	Spot (Block1, Row1, Column4)	1026.76	1004.00	143.43	0.01	0.14	770.00	764.92	770.00	95.90	0.00	0.13	90.00	70.00	0.00	234.00	256.76	479495.00	2.73	875.38	836.00
1	5	1	6078.00	2824.00	137.30	0	Spot (Block1, Row1, Column5)	993.42	992.00	126.85	0.00	0.13	776.00	773.35	776.00	104.08	0.00	0.13	81.00	54.00	0.00	216.00	217.42	507639.00	2.11	863.48	831.00
1	6	1	6370.00	2812.00	129.30	0	Spot (Block1, Row1, Column6)	2145.09	1961.00	831.49	0.04	0.39	777.00	771.98	777.00	104.84	0.00	0.14	100.00	100.00	0.00	1184.00	1368.09	963145.00	13.10	1199.57	1174.50
1	7	1	6674.00	2826.00	137.90	0	Spot (Block1, Row1, Column7)	3836.75	3827.00	1068.96	0.00	0.28	795.00	835.72	795.00	234.14	0.02	0.28	100.00	100.00	0.00	3032.00	3041.75	1968252.00	12.82	1655.22	1554.50
1	8	1	6964.00	2824.00	139.50	0	Spot (Block1, Row1, Column8)	63126.87	65535.00	6444.24	0.02	0.10	810.50	875.03	810.50	281.88	0.03	0.32	100.00	100.00	81.52	64724.50	62316.37	33141856.00	220.84	16895.37	13723.00
1	1	2	4864.00	3086.00	235.00	0	Spot (Block1, Row2, Column1)	784.60	791.00	91.98	0.00	0.12	710.00	742.20	710.00	102.64	0.02	0.14	29.00	9.00	0.00	81.00	74.60	1249078.00	0.41	738.30	712.00
1	2	2	5171.00	3120.00	143.40	0	Spot (Block1, Row2, Column2)	1263.95	1262.50	206.54	0.00	0.16	708.00	731.94	708.00	80.77	0.01	0.11	100.00	98.00	0.00	554.50	555.95	712867.00	6.59	896.41	896.00
1	3	2	5479.00	3138.00	183.75	0	Spot (Block1, Row2, Column3)	827.46	800.00	110.57	0.01	0.13	717.00	748.82	717.00	86.50	0.02	0.12	46.00	30.00	0.00	83.00	110.46	787741.00	0.91	772.68	785.50
1	4	2	5785.00	3118.00	147.20	0	Spot (Block1, Row2, Column4)	1111.07	1083.00	196.40	0.01	0.18	748.00	761.15	748.00	98.45	0.01	0.13	95.00	83.00	0.00	335.00	363.07	656643.00	3.55	900.39	895.00
1	5	2	6071.00	3113.00	127.45	0	Spot (Block1, Row2, Column5)	2837.73	2756.00	544.45	0.01	0.19	782.00	784.80	782.00	113.47	0.00	0.14	100.00	100.00	0.00	1974.00	2055.73	1225899.00	18.09	1560.55	1552.00
1	6	2	6368.00	3115.00	132.45	0	Spot (Block1, Row2, Column6)	958.34	961.00	133.92	0.00	0.14	789.00	811.49	789.00	164.25	0.01	0.20	50.00	8.00	0.00	172.00	169.34	449461.00	0.89	859.84	870.00
1	7	2	6673.00	3108.00	171.05	0	Spot (Block1, Row2, Column7)	905.43	885.00	139.66	0.01	0.15	792.00	817.12	792.00	135.61	0.01	0.17	33.00	13.00	0.00	93.00	113.43	737019.00	0.65	802.29	776.00
1	8	2	6972.00	3123.00	147.00	-50	Spot (Block1, Row2, Column8)	853.34	806.50	107.78	0.02	0.13	792.00	834.17	792.00	211.02	0.02	0.25	15.00	0.00	0.00	14.50	61.34	505179.00	0.09	833.72	800.00
1	1	3	4872.00	3417.00	132.85	0	Spot (Block1, Row3, Column1)	1568.13	1533.00	268.38	0.01	0.17	717.00	745.22	717.00	91.13	0.02	0.12	100.00	100.00	0.00	816.00	851.13	741726.00	9.03	1029.24	997.00
1	2	3	5163.00	3412.00	183.45	0	Spot (Block1, Row3, Column2)	808.17	787.00	108.94	0.01	0.13	709.00	740.93	709.00	89.68	0.02	0.12	42.00	29.00	0.00	78.00	99.17	761293.00	0.75	759.65	712.00
1	3	3	5471.00	3418.00	147.00	-50	Spot (Block1, Row3, Column3)	1284.30	841.00	2736.80	0.18	2.13	717.00	752.19	717.00	91.78	0.02	0.12	59.00	34.00	0.00	124.00	567.30	753885.00	5.80	819.49	802.00
1	4	3	5773.00	3413.00	138.90	0	Spot (Block1, Row3, Column4)	1672.20	1640.50	404.83	0.01	0.24	725.00	754.86	725.00	98.64	0.02	0.13	100.00	99.00	0.00	915.50	947.20	876235.00	9.30	1006.07	948.00
1	5	3	6071.00	3420.00	147.00	-50	Spot (Block1, Row3, Column5)	1435.93	972.00	2868.60	0.17	2.00	787.00	803.61	787.00	151.33	0.01	0.19	57.00	29.00	0.00	185.00	648.93	845765.00	4.18	847.01	802.00
1	6	3	6381.00	3416.00	172.40	0	Spot (Block1, Row3, Column6)	11332.30	11456.00	3310.49	0.00	0.29	805.00	851.25	805.00	190.68	0.02	0.22	100.00	100.00	0.00	10651.00	10527.30	9349144.00	54.97	3511.97	3352.00
1	7	3	6664.00	3441.00	146.40	0	Spot (Block1, Row3, Column7)	957.41	922.50	176.61	0.02	0.18	793.00	823.63	793.00	152.27	0.02	0.18	48.00	16.00	0.00	129.50	164.41	555300.00	0.88	876.48	816.00
1	8	3	6977.00	3422.00	148.25	0	Spot (Block1, Row3, Column8)	1763.24	1715.50	328.68	0.01	0.19	783.00	791.89	783.00	121.00	0.00	0.15	100.00	99.00	0.00	932.50	980.24	1072048.00	8.03	1123.36	1119.00
1	1	4	4885.00	3710.00	148.25	0	Spot (Block1, Row4, Column1)	1835.59	1818.00	295.98	0.00	0.16	705.00	732.47	705.00	85.57	0.02	0.12	100.00	100.00	0.00	1113.00	1130.59	1095846.00	12.89	1125.63	1073.00
1	2	4	5171.00	3720.00	145.40	0	Spot (Block1, Row4, Column2)	896.48	892.50	106.89	0.00	0.12	707.00	733.32	707.00	86.32	0.02	0.12	77.00	58.00	0.00	185.50	189.48	514580.00	1.89	815.34	799.00
1	3	4	5469.00	3717.00	129.80	0	Spot (Block1, Row4, Column3)	4318.29	4334.00	859.29	0.00	0.20	710.00	739.19	710.00	88.51	0.02	0.12	100.00	100.00	0.00	3624.00	3608.29	1951868.00	40.44	1912.17	1676.50
1	4	4	5767.00	3720.00	157.30	0	Spot (Block1, Row4, Column4)	950.80	901.00	196.44	0.02	0.21	707.00	740.78	707.00	94.82	0.02	0.13	72.00	51.00	0.00	194.00	243.80	650344.00	2.21	819.54	799.50
1	5	4	6076.00	3703.00	109.90	0	Spot (Block1, Row4, Column5)	1611.98	1025.00	2062.09	0.20	1.28	782.00	777.01	782.00	113.48	0.00	0.15	73.00	52.00	0.00	243.00	829.98	507773.00	7.36	1023.78	900.00
1	6	4	6373.00	3719.00	121.35	0	Spot (Block1, Row4, Column6)	3416.01	3323.00	658.84	0.01	0.19	797.00	821.19	797.00	148.43	0.01	0.18	100.00	100.00	0.00	2526.00	2619.01	1332242.00	17.48	1724.39	1599.00
1	7	4	6670.00	3711.00	138.00	0	Spot (Block1, Row4, Column7)	956.38	929.00	137.71	0.01	0.14	789.00	800.31	789.00	123.32	0.01	0.15	55.00	21.00	0.00	140.00	167.38	489664.00	1.27	873.56	892.00
1	8	4	6978.00	3719.00	130.00	0	Spot (Block1, Row4, Column8)	993.34	971.00	201.31	0.01	0.20	778.00	780.48	778.00	121.46	0.00	0.16	58.00	38.00	0.00	193.00	215.34	449982.00	1.75	882.13	880.00
1	1	5	4871.00	4024.00	129.20	0	Spot (Block1, Row5, Column1)	1869.33	1829.00	301.48	0.01	0.16	704.00	733.17	704.00	100.77	0.02	0.14	100.00	100.00	0.00	1125.00	1165.33	831852.00	11.28	1158.91	1147.00
1	2	5	5180.00	4021.00	142.35	0	Spot (Block1, Row5, Column2)	1646.54	1608.00	273.63	0.01	0.17	701.00	720.42	701.00	80.47	0.01	0.11	100.00	100.00	0.00	907.00	945.54	903951.00	11.51	997.67	987.50
1	3	5	5468.00	4016.00	115.75	0	Spot (Block1, Row5, Column3)	974.89	924.00	133.88	0.02	0.14	705.00	735.91	705.00	88.42	0.02	0.12	97.00	75.00	0.00	219.00	269.89	340236.00	2.70	840.14	837.00
1	4	5	5791.00	4022.00	208.25	0	Spot (Block1, Row5, Column4)	858.07	815.00	138.42	0.02	0.16	718.00	751.02	718.00	103.83	0.02	0.14	48.00	26.00	0.00	97.00	140.07	1064866.00	1.03	778.96	779.00
1	5	5	6073.00	4019.00	135.50	0	Spot (Block1, Row5, Column5)	4413.61	4348.00	1154.96	0.01	0.26	785.00	778.39	785.00	107.92	0.00	0.14	100.00	100.00	0.00	3563.00	3628.61	2184735.00	33.68	1863.17	1624.00
1	6	5	6385.00	4024.00	101.95	0	Spot (Block1, Row5, Column6)	1214.79	1141.00	420.54	0.03	0.35	786.00	786.23	786.00	109.77	0.00	0.14	90.00	77.00	0.00	355.00	428.79	323133.00	3.90	962.29	916.00
1	7	5	6673.00	4016.00	133.70	0	Spot (Block1, Row5, Column7)	2092.81	2056.00	338.50	0.01	0.16	784.00	783.19	784.00	117.80	0.00	0.15	100.00	100.00	0.00	1272.00	1308.81	1002456.00	11.12	1244.35	1223.00
1	8	5	6973.00	4025.00	129.05	0	Spot (Block1, Row5, Column8)	1093.85	1073.00	175.58	0.01	0.16	758.00	761.59	758.00	119.43	0.00	0.16	92.00	68.00	0.00	315.00	335.85	485671.00	2.78	875.98	885.00
1	1	6	4865.00	4312.00	135.15	0	Spot (Block1, Row6, Column1)	9137.65	9300.00	1618.46	0.01	0.18	701.00	728.97	701.00	114.82	0.02	0.16	100.00	100.00	0.00	8599.00	8436.65	4486588.00	73.24	3212.84	3185.00
1	2	6	5167.00	4314.00	130.55	0	Spot (Block1, Row6, Column2)	1532.25	1484.50	231.06	0.01	0.15	698.00	721.09	698.00	91.15	0.01	0.13	100.00	99.00	0.00	786.50	834.25	701772.00	8.90	1014.86	1018.00
1	3	6	5461.00	4313.00	123.85	0	Spot (Block1, Row6, Column3)	1992.65	1970.00	359.20	0.00	0.18	701.00	731.87	701.00	89.93	0.02	0.12	100.00	100.00	0.00	1269.00	1291.65	813000.00	14.02	1199.76	1190.00
1	4	6	5769.00	4319.00	147.00	-50	Spot (Block1, Row6, Column4)	824.16	800.00	110.76	0.01	0.13	713.00	747.80	713.00	99.07	0.02	0.13	41.00	20.00	0.00	87.00	111.16	486257.00	0.77	749.11	721.50
1	5	6	6075.00	4321.00	127.15	0	Spot (Block1, Row6, Column5)	5333.51	5406.00	1342.81	0.01	0.25	782.00	769.65	782.00	105.70	0.01	0.14	100.00	100.00	0.00	4624.00	4551.51	2304078.00	43.18	2159.21	2056.00
1	6	6	6364.00	4358.00	169.10	0	Spot (Block1, Row6, Column6)	824.04	797.00	135.84	0.01	0.16	778.00	769.60	778.00	112.33	0.00	0.15	31.00	10.00	0.00	19.00	46.04	653464.00	0.48	810.26	786.00
1	7	6	6667.00	4323.00	123.80	0	Spot (Block1, Row6, Column7)	1051.12	1013.00	184.49	0.02	0.18	775.00	768.34	775.00	115.50	0.00	0.15	83.00	52.00	0.00	238.00	276.12	425704.00	2.45	928.10	915.00
1	8	6	6973.00	4327.00	148.05	0	Spot (Block1, Row6, Column8)	2831.47	2661.50	1193.31	0.03	0.42	729.00	757.76	729.00	123.79	0.02	0.16	100.00	100.00	0.00	1932.50	2102.47	1704545.00	16.75	1236.54	1188.50
1	1	7	4884.00	4616.00	174.35	0	Spot (Block1, Row7, Column1)	924.20	900.00	120.70	0.01	0.13	692.00	699.07	692.00	106.22	0.00	0.15	87.00	46.00	0.00	208.00	232.20	783719.00	2.12	777.87	793.00
1	2	7	5168.00	4617.00	147.00	-50	Spot (Block1, Row7, Column2)	776.47	792.00	91.33	0.01	0.12	693.00	706.13	693.00	101.04	0.01	0.14	48.00	15.00	0.00	99.00	83.47	458894.00	0.70	744.44	712.00
1	3	7	5440.00	4630.00	191.00	0	Spot (Block1, Row7, Column3)	773.81	776.00	112.50	0.00	0.15	698.00	718.94	698.00	89.61	0.01	0.12	40.00	16.00	0.00	78.00	75.81	797797.00	0.61	754.65	702.00
1	4	7	5790.00	4641.00	197.10	0	Spot (Block1, Row7, Column4)	842.15	806.00	115.15	0.02	0.14	705.00	735.35	705.00	89.97	0.02	0.12	57.00	36.00	0.00	101.00	137.15	927203.00	1.19	786.90	786.00
1	5	7	6066.00	4625.00	134.50	0	Spot (Block1, Row7, Column5)	1073.38	1067.00	180.44	0.00	0.17	781.00	776.55	781.00	112.18	0.00	0.14	85.00	54.00	0.00	286.00	292.38	522736.00	2.65	885.64	874.00
1	6	7	6371.00	4616.00	132.40	0	Spot (Block1, Row7, Column6)	1579.33	1510.50	283.11	0.02	0.18	779.00	787.37	779.00	150.70	0.00	0.19	100.00	99.00	0.00	731.50	800.33	742284.00	5.26	1079.40	1077.00
1	7	7	6669.00	4627.00	138.05	0	Spot (Block1, Row7, Column7)	1800.41	1720.50	420.71	0.02	0.23	719.00	761.78	719.00	127.54	0.03	0.17	100.00	99.00	0.00	1001.50	1081.41	925411.00	8.14	1183.92	1153.00
1	8	7	6974.00	4626.00	119.15	0	Spot (Block1, Row7, Column8)	10545.38	10494.50	2158.48	0.00	0.20	714.00	760.44	714.00	134.46	0.03	0.18	100.00	100.00	0.00	9780.50	9831.38	3922880.00	72.77	3759.06	3774.00
1	1	8	4861.00	4919.00	129.75	0	Spot (Block1, Row8, Column1)	1739.03	1699.00	403.75	0.01	0.23	690.00	696.16	690.00	91.11	0.00	0.13	100.00	100.00	0.00	1009.00	1049.03	784302.00	11.45	1024.05	972.00
1	2	8	5153.00	4934.00	117.70	0	Spot (Block1, Row8, Column2)	818.27	806.00	109.09	0.01	0.13	693.00	702.08	693.00	85.95	0.01	0.12	64.00	35.00	0.00	113.00	125.27	298668.00	1.35	746.63	707.50
1	3	8	5454.00	4909.00	117.50	0	Spot (Block1, Row8, Column3)	888.99	868.00	145.89	0.01	0.16	696.00	711.55	696.00	91.79	0.01	0.13	75.00	47.00	0.00	172.00	192.99	321814.00	1.93	756.54	711.00
1	4	8	5764.00	4915.00	129.30	0	Spot (Block1, Row8, Column4)	2653.81	2687.00	475.16	0.01	0.18	698.00	724.10	698.00	96.64	0.02	0.13	100.00	100.00	0.00	1989.00	1955.81	1180946.00	19.97	1324.14	1261.00
1	5	8	6068.00	4920.00	147.00	-50	Spot (Block1, Row8, Column5)	794.69	772.00	139.44	0.01	0.18	776.00	781.89	776.00	157.06	0.00	0.20	12.00	5.00	0.00	-4.00	18.69	468070.00	0.08	757.27	727.00
1	6	8	6368.00	4923.00	138.55	0	Spot (Block1, Row8, Column6)	14936.16	14985.50	3455.00	0.00	0.23	779.00	794.02	779.00	173.08	0.01	0.22	100.00	100.00	0.00	14206.50	14157.16	7796674.00	81.71	4428.89	4278.00
1	7	8	6670.00	4898.00	131.45	0	Spot (Block1, Row8, Column7)	946.89	899.00	189.36	0.02	0.20	703.00	751.16	703.00	133.63	0.03	0.18	65.00	47.00	0.00	196.00	243.89	437465.00	1.46	853.06	803.00
1	8	8	6953.00	4921.00	128.85	0	Spot (Block1, Row8, Column8)	1016.24	985.50	188.04	0.01	0.19	701.00	742.47	701.00	119.05	0.02	0.16	85.00	57.00	0.00	284.50	315.24	455276.00	2.30	852.27	804.00
2	1	1	9372.00	2831.00	165.75	0	Spot (Block2, Row1, Column1)	17768.51	16645.50	4766.41	0.03	0.27	785.00	791.64	785.00	165.34	0.00	0.21	100.00	100.00	0.00	15860.50	16983.51	13504071.00	102.68	5370.09	4070.50
2	2	1	9672.00	2829.00	163.70	0	Spot (Block2, Row1, Column2)	844.07	798.00	149.30	0.02	0.18	780.00	779.54	780.00	146.97	0.00	0.19	23.00	6.00	0.00	18.00	64.07	627988.00	0.44	801.80	787.50
2	3	1	9950.00	2818.00	168.25	0	Spot (Block2, Row1, Column3)	869.02	883.00	144.53	0.01	0.17	784.00	787.79	784.00	131.71	0.00	0.17	36.00	12.00	0.00	99.00	85.02	679576.00	0.62	845.81	853.00
2	4	1	10283.00	2828.00	187.70	0	Spot (Block2, Row1, Column4)	921.47	888.00	172.89	0.02	0.19	789.00	817.64	789.00	136.33	0.02	0.17	38.00	22.00	0.00	99.00	132.47	914100.00	0.76	853.52	840.50
2	5	1	10575.00	2832.00	147.00	-50	Spot (Block2, Row1, Column5)	921.66	879.00	176.51	0.02	0.19	799.00	846.37	799.00	142.23	0.03	0.17	41.00	23.00	0.00	80.00	122.66	542856.00	0.53	828.76	786.00
2	6	1	10901.00	2828.00	194.15	0	Spot (Block2, Row1, Column6)	953.55	906.00	167.04	0.02	0.18	797.00	848.08	797.00	148.16	0.03	0.17	46.00	20.00	0.00	109.00	156.55	1016479.00	0.71	885.51	889.50
2	7	1	11168.00	2833.00	134.05	0	Spot (Block2, Row1, Column7)	1079.08	1087.00	190.53	0.00	0.18	879.00	899.17	879.00	240.61	0.01	0.27	37.00	5.00	0.00	208.00	200.08	521197.00	0.75	912.41	815.00
2	8	1	11474.00	2838.00	167.65	0	Spot (Block2, Row1, Column8)	50186.18	48777.00	10465.69	0.01	0.21	905.00	977.33	905.00	284.54	0.03	0.29	100.00	100.00	15.06	47872.00	49281.18	38994772.00	172.94	13418.99	11729.50
2	1	2	9374.00	3128.00	147.00	-50	Spot (Block2, Row2, Column1)	792.61	794.00	118.14	0.00	0.15	715.00	760.51	715.00	146.65	0.03	0.19	30.00	4.00	0.00	79.00	77.61	468433.00	0.22	786.66	786.00
2	2	2	9675.00	3135.00	177.00	0	Spot (Block2, Row2, Column2)	907.86	879.50	154.83	0.01	0.17	711.00	755.15	711.00	122.66	0.03	0.16	62.00	35.00	0.00	168.50	196.86	795284.00	1.24	821.51	788.50
2	3	2	9975.00	3130.00	147.00	-50	Spot (Block2, Row2, Column3)	846.30	798.00	159.40	0.03	0.19	782.00	785.30	782.00	130.67	0.00	0.17	37.00	11.00	0.00	16.00	64.30	497626.00	0.47	805.88	781.00
2	4	2	10284.00	3127.00	185.65	0	Spot (Block2, Row2, Column4)	949.30	892.00	168.34	0.03	0.18	789.00	817.20	789.00	134.47	0.02	0.16	42.00	25.00	0.00	103.00	160.30	922716.00	0.98	846.64	805.00
2	5	2	10582.00	3133.00	180.80	0	Spot (Block2, Row2, Column5)	1926.44	1897.00	466.72	0.01	0.24	799.00	847.10	799.00	142.98	0.03	0.17	99.00	99.00	0.00	1098.00	1127.44	1770400.00	7.55	1154.43	1161.50
2	6	2	10896.00	3138.00	151.75	0	Spot (Block2, Row2, Column6)	938.95	896.50	159.79	0.02	0.17	805.00	856.05	805.00	153.40	0.03	0.18	43.00	20.00	0.00	91.50	133.95	593417.00	0.54	883.48	894.50
2	7	2	11165.00	3130.00	112.65	0	Spot (Block2, Row2, Column7)	1007.25	1007.50	171.69	0.00	0.17	846.00	861.67	846.00	154.10	0.01	0.18	54.00	21.00	0.00	161.50	161.25	336422.00	0.94	931.99	899.00
2	8	2	11428.00	3177.00	247.80	0	Spot (Block2, Row2, Column8)	984.96	982.00	177.59	0.00	0.18	880.00	911.79	880.00	210.24	0.02	0.23	31.00	3.00	0.00	102.00	104.96	1751260.00	0.35	947.54	902.00
2	1	3	9368.00	3431.00	145.55	0	Spot (Block2, Row3, Column1)	954.68	908.00	168.90	0.02	0.18	700.00	745.86	700.00	119.31	0.03	0.16	70.00	46.00	0.00	208.00	254.68	552759.00	1.75	784.61	784.00
2	2	3	9699.00	3445.00	232.45	0	Spot (Block2, Row3, Column2)	805.46	781.00	128.15	0.01	0.16	703.00	746.86	703.00	123.05	0.03	0.16	33.00	13.00	0.00	78.00	102.46	1254910.00	0.48	756.31	763.50
2	3	3	9967.00	3423.00	146.50	0	Spot (Block2, Row3, Column3)	1063.56	992.00	217.61	0.03	0.20	769.00	771.78	769.00	136.65	0.00	0.18	66.00	46.00	0.00	223.00	294.56	626434.00	2.14	930.96	889.00
2	4	3	10297.00	3437.00	166.25	0	Spot (Block2, Row3, Column4)	939.15	892.00	189.49	0.02	0.20	784.00	806.42	784.00	136.21	0.01	0.17	44.00	27.00	0.00	108.00	155.15	725022.00	0.97	881.06	796.50
2	5	3	10575.00	3425.00	166.40	0	Spot (Block2, Row3, Column5)	1171.61	1110.00	251.30	0.02	0.21	800.00	841.98	800.00	145.07	0.02	0.17	83.00	55.00	0.00	310.00	371.61	896278.00	2.27	926.11	913.00
2	6	3	10875.00	3429.00	197.75	0	Spot (Block2, Row3, Column6)	3134.92	3113.00	849.23	0.00	0.27	815.00	862.66	815.00	156.92	0.02	0.18	100.00	100.00	0.00	2298.00	2319.92	3457821.00	14.48	1574.84	1519.00
2	7	3	11149.00	3440.00	179.30	0	Spot (Block2, Row3, Column7)	950.74	906.50	164.01	0.02	0.17	815.00	862.20	815.00	163.93	0.02	0.19	45.00	13.00	0.00	91.50	135.74	848059.00	0.54	867.84	880.00
2	8	3	11476.00	3437.00	129.60	0	Spot (Block2, Row3, Column8)	2166.62	2069.50	450.32	0.02	0.21	865.00	872.71	865.00	154.95	0.00	0.18	100.00	99.00	0.00	1204.50	1301.62	979313.00	8.35	1388.43	1429.50
2	1	4	9351.00	3703.00	200.60	0	Spot (Block2, Row4, Column1)	874.67	884.00	133.30	0.00	0.15	715.00	757.39	715.00	122.39	0.03	0.16	56.00	24.00	0.00	169.00	159.67	996250.00	0.96	792.33	778.00
2	2	4	9668.00	3721.00	166.75	0	Spot (Block2, Row4, Column2)	983.88	975.00	191.39	0.00	0.19	706.00	751.81	706.00	124.07	0.03	0.17	79.00	53.00	0.00	269.00	277.88	758571.00	1.87	845.21	799.00
2	3	4	9975.00	3732.00	126.95	0	Spot (Block2, Row4, Column3)	1264.56	1246.50	210.41	0.01	0.17	718.00	758.46	718.00	133.42	0.02	0.18	99.00	94.00	0.00	528.50	546.56	538702.00	3.79	970.35	981.50
2	4	4	10273.00	3732.00	147.00	-50	Spot (Block2, Row4, Column4)	855.94	800.00	150.66	0.03	0.18	774.00	777.23	774.00	131.65	0.00	0.17	32.00	14.00	0.00	26.00	81.94	505862.00	0.60	757.04	743.00
2	5	4	10572.00	3726.00	180.25	0	Spot (Block2, Row4, Column5)	1007.65	987.00	185.39	0.01	0.18	790.00	802.64	790.00	130.73	0.01	0.16	59.00	35.00	0.00	197.00	217.65	919989.00	1.57	877.53	868.50
2	6	4	10874.00	3734.00	164.35	0	Spot (Block2, Row4, Column6)	2424.69	2343.00	615.27	0.01	0.25	796.00	829.43	796.00	147.95	0.02	0.18	100.00	99.00	0.00	1547.00	1628.69	1816095.00	10.78	1269.96	1266.50
2	7	4	11176.00	3738.00	156.55	0	Spot (Block2, Row4, Column7)	952.83	902.00	167.99	0.02	0.18	796.00	846.50	796.00	156.17	0.03	0.18	45.00	21.00	0.00	106.00	156.83	642205.00	0.68	883.10	890.00
2	8	4	11473.00	3734.00	157.15	0	Spot (Block2, Row4, Column8)	980.12	974.00	181.09	0.00	0.18	794.00	846.76	794.00	148.62	0.03	0.18	51.00	30.00	0.00	180.00	186.12	664524.00	0.90	869.92	858.00
2	1	5	9373.00	4028.00	147.00	-50	Spot (Block2, Row5, Column1)	886.35	882.50	156.77	0.00	0.18	765.00	763.33	765.00	127.69	0.00	0.17	44.00	18.00	0.00	117.50	121.35	522949.00	0.96	736.17	693.00
2	2	5	9679.00	4032.00	134.00	0	Spot (Block2, Row5, Column2)	2559.26	2529.50	575.60	0.01	0.22	721.00	759.10	721.00	127.63	0.02	0.17	100.00	100.00	0.00	1808.50	1838.26	1228443.00	14.10	1356.81	1316.50
2	3	5	9973.00	4026.00	171.15	0	Spot (Block2, Row5, Column3)	1309.08	1258.00	265.91	0.02	0.20	703.00	754.20	703.00	193.47	0.03	0.26	99.00	73.00	0.00	555.00	606.08	1066900.00	2.87	909.99	926.00
2	4	5	10273.00	4029.00	165.50	0	Spot (Block2, Row5, Column4)	971.31	977.50	158.37	0.00	0.16	720.50	762.24	720.50	189.25	0.02	0.25	56.00	26.00	0.00	257.00	250.81	740140.00	1.10	843.05	855.00
2	5	5	10578.00	4027.00	121.00	0	Spot (Block2, Row5, Column5)	1298.44	1303.00	235.53	0.00	0.18	781.00	775.21	781.00	127.57	0.00	0.16	98.00	86.00	0.00	522.00	517.44	505094.00	4.10	1002.77	996.00
2	6	5	10873.00	4034.00	147.00	-50	Spot (Block2, Row5, Column6)	876.09	871.00	181.96	0.00	0.21	788.00	799.46	788.00	148.13	0.01	0.19	30.00	13.00	0.00	83.00	88.09	514267.00	0.52	859.11	817.50
2	7	5	11172.00	4029.00	170.90	0	Spot (Block2, Row5, Column7)	4565.96	4442.00	1162.59	0.01	0.25	790.00	818.58	790.00	156.27	0.02	0.19	100.00	100.00	0.00	3652.00	3775.96	3712126.00	23.98	1883.63	1863.00
2	8	5	11469.00	4035.00	166.75	0	Spot (Block2, Row5, Column8)	983.43	970.00	194.79	0.01	0.20	788.00	822.10	788.00	151.26	0.02	0.18	52.00	32.00	0.00	182.00	195.43	757238.00	1.07	888.60	875.00
2	1	6	9367.00	4324.00	182.65	0	Spot (Block2, Row6, Column1)	2549.07	2517.50	593.14	0.01	0.23	709.00	749.99	709.00	129.24	0.02	0.17	100.00	100.00	0.00	1808.50	1840.07	2385933.00	13.92	1308.29	1273.00
2	2	6	9671.00	4328.00	176.90	0	Spot (Block2, Row6, Column2)	2780.55	2749.50	599.28	0.00	0.22	729.00	760.39	729.00	131.59	0.02	0.17	100.00	100.00	0.00	2020.50	2051.55	2435758.00	15.35	1398.36	1384.00
2	3	6	9955.00	4327.00	162.30	0	Spot (Block2, Row6, Column3)	924.40	893.00	174.07	0.02	0.19	708.00	747.88	708.00	128.34	0.02	0.17	64.00	40.00	0.00	185.00	216.40	672963.00	1.38	836.95	807.50
2	4	6	10297.00	4335.00	185.45	0	Spot (Block2, Row6, Column4)	849.16	805.00	160.03	0.02	0.19	713.00	753.76	713.00	129.84	0.02	0.17	43.00	21.00	0.00	92.00	136.16	825380.00	0.73	795.04	792.00
2	5	6	10580.00	4334.00	126.00	0	Spot (Block2, Row6, Column5)	1090.39	1082.50	194.65	0.00	0.18	775.00	768.83	775.00	134.68	0.00	0.18	80.00	58.00	0.00	307.50	315.39	462324.00	2.39	879.91	864.50
2	6	6	10864.00	4344.00	244.00	0	Spot (Block2, Row6, Column6)	862.80	815.00	159.43	0.02	0.18	778.00	777.14	778.00	137.84	0.00	0.18	34.00	12.00	0.00	37.00	84.80	1488335.00	0.62	790.87	787.00
2	7	6	11175.00	4329.00	174.60	0	Spot (Block2, Row6, Column7)	934.54	896.50	183.39	0.02	0.20	767.00	773.62	767.00	141.30	0.00	0.18	45.00	25.00	0.00	129.50	167.54	799962.00	1.14	835.11	791.50
2	8	6	11478.00	4330.00	184.15	0	Spot (Block2, Row6, Column8)	930.68	905.00	163.65	0.01	0.18	778.00	787.99	778.00	138.47	0.01	0.18	46.00	21.00	0.00	127.00	152.68	886007.00	1.03	815.99	775.00
2	1	7	9373.00	4625.00	142.90	0	Spot (Block2, Row7, Column1)	876.64	880.00	147.46	0.00	0.17	688.00	705.92	688.00	125.79	0.01	0.18	54.00	26.00	0.00	192.00	188.64	490044.00	1.36	783.20	791.00
2	2	7	9669.00	4644.00	163.10	0	Spot (Block2, Row7, Column2)	814.13	798.00	137.56	0.01	0.17	694.00	724.60	694.00	130.00	0.02	0.18	40.00	15.00	0.00	104.00	120.13	603272.00	0.69	770.17	773.50
2	3	7	10000.00	4620.00	142.30	0	Spot (Block2, Row7, Column3)	897.51	897.00	208.06	0.00	0.23	697.00	737.45	697.00	130.98	0.02	0.18	55.00	28.00	0.00	200.00	200.51	495423.00	1.22	793.91	782.00
2	4	7	10275.00	4650.00	196.85	0	Spot (Block2, Row7, Column4)	847.89	796.00	155.29	0.03	0.18	699.00	744.91	699.00	125.70	0.03	0.17	47.00	25.00	0.00	97.00	148.89	928435.00	0.82	775.40	759.00
2	5	7	10589.00	4631.00	221.10	0	Spot (Block2, Row7, Column5)	839.41	791.00	149.52	0.03	0.18	761.00	765.95	761.00	139.92	0.00	0.18	35.00	11.00	0.00	30.00	78.41	1173490.00	0.52	773.83	772.00
2	6	7	10864.00	4628.00	165.75	0	Spot (Block2, Row7, Column6)	3285.20	3285.50	911.14	0.00	0.28	730.00	766.20	730.00	148.16	0.02	0.19	100.00	100.00	0.00	2555.50	2555.20	2516462.00	17.00	1375.30	1356.00
2	7	7	11170.00	4634.00	166.60	0	Spot (Block2, Row7, Column7)	873.30	886.50	171.13	0.01	0.20	705.00	752.28	705.00	140.69	0.03	0.19	53.00	30.00	0.00	181.50	168.30	670695.00	0.86	791.52	783.00
2	8	7	11476.00	4636.00	151.70	0	Spot (Block2, Row7, Column8)	3861.46	3763.00	921.83	0.01	0.24	777.00	780.47	777.00	146.68	0.00	0.19	100.00	100.00	0.00	2986.00	3084.46	2428856.00	21.00	1716.79	1497.00
2	1	8	9372.00	4937.00	172.80	0	Spot (Block2, Row8, Column1)	1099.43	995.50	326.81	0.04	0.30	681.00	680.69	681.00	119.43	0.00	0.18	91.00	69.00	0.00	314.50	418.43	905928.00	3.51	803.96	804.00
2	2	8	9671.00	4930.00	147.00	-50	Spot (Block2, Row8, Column2)	762.49	689.00	150.40	0.04	0.20	689.00	702.25	689.00	126.85	0.01	0.18	26.00	13.00	0.00	0.00	73.49	449871.00	0.47	755.61	706.00
2	3	8	9984.00	4930.00	156.75	0	Spot (Block2, Row8, Column3)	859.95	822.00	160.05	0.02	0.19	692.00	715.03	692.00	133.00	0.01	0.19	49.00	28.00	0.00	130.00	167.95	578749.00	1.09	787.36	800.00
2	4	8	10267.00	4930.00	157.75	0	Spot (Block2, Row8, Column4)	4455.28	4341.50	1281.23	0.01	0.29	693.00	728.99	693.00	130.65	0.02	0.18	100.00	100.00	0.00	3648.50	3762.28	3065233.00	28.52	1836.38	1647.00
2	5	8	10545.00	4940.00	182.20	0	Spot (Block2, Row8, Column5)	840.54	788.00	174.19	0.03	0.21	692.00	733.05	692.00	133.64	0.03	0.18	43.00	26.00	0.00	96.00	148.54	790108.00	0.80	768.08	745.00
2	6	8	10872.00	4935.00	166.10	0	Spot (Block2, Row8, Column6)	3409.49	3298.00	864.41	0.01	0.25	697.00	744.40	697.00	146.26	0.03	0.20	100.00	100.00	0.00	2601.00	2712.49	2615080.00	18.22	1542.31	1556.00
2	7	8	11166.00	4938.00	240.80	0	Spot (Block2, Row8, Column7)	824.26	789.00	175.59	0.02	0.21	699.00	741.17	699.00	136.29	0.03	0.18	38.00	17.00	0.00	90.00	125.26	1380637.00	0.61	748.13	695.00
2	8	8	11467.00	4936.00	165.30	0	Spot (Block2, Row8, Column8)	1012.26	990.50	184.60	0.01	0.18	778.00	774.44	778.00	140.52	0.00	0.18	63.00	36.00	0.00	212.50	234.26	763247.00	1.69	833.33	785.50
3	1	1	13873.00	2841.00	151.40	0	Spot (Block3, Row1, Column1)	36219.47	33564.50	18254.40	0.03	0.50	985.00	1011.43	985.00	221.30	0.01	0.22	100.00	100.00	9.11	32579.50	35234.47	22673448.00	159.10	8354.79	7130.00
3	2	1	14175.00	2842.00	140.45	0	Spot (Block3, Row1, Column2)	1525.01	1500.50	299.78	0.01	0.20	940.50	972.93	940.50	190.46	0.01	0.20	92.00	70.00	0.00	560.00	584.51	814355.00	2.90	1160.05	1142.00
3	3	1	14475.00	2851.00	179.50	0	Spot (Block3, Row1, Column3)	1158.59	1118.50	215.34	0.02	0.19	892.00	938.12	892.00	165.06	0.02	0.18	67.00	33.00	0.00	226.50	266.59	1047366.00	1.34	994.70	977.50
3	4	1	14775.00	2838.00	158.95	0	Spot (Block3, Row1, Column4)	1231.79	1195.50	234.66	0.01	0.19	891.00	940.46	891.00	171.39	0.02	0.18	71.00	44.00	0.00	304.50	340.79	859789.00	1.70	1038.85	984.00
3	5	1	15067.00	2832.00	184.45	0	Spot (Block3, Row1, Column5)	1229.94	1214.50	261.78	0.01	0.21	964.00	971.73	964.00	175.16	0.00	0.18	58.00	36.00	0.00	250.50	265.94	1170900.00	1.47	1044.01	1012.50
3	6	1	15370.00	2840.00	146.10	0	Spot (Block3, Row1, Column6)	3299.18	3106.00	958.93	0.03	0.29	989.00	1024.55	989.00	173.23	0.02	0.17	100.00	100.00	0.00	2117.00	2310.18	1930020.00	13.13	1699.99	1626.00
3	7	1	15672.00	2847.00	174.00	0	Spot (Block3, Row1, Column7)	2643.13	2578.00	742.75	0.01	0.28	1062.00	1086.18	1062.00	243.43	0.01	0.22	100.00	99.00	0.00	1516.00	1581.13	2225513.00	6.40	1574.08	1550.00
3	8	1	15974.00	2848.00	157.10	0	Spot (Block3, Row1, Column8)	45468.49	43479.00	13380.14	0.02	0.29	1094.00	1148.18	1094.00	286.67	0.02	0.25	100.00	100.00	14.75	42385.00	44374.49	30827740.00	154.61	12262.31	9773.00
3	1	2	13875.00	3141.00	147.00	-50	Spot (Block3, Row2, Column1)	1049.07	993.00	187.76	0.02	0.18	909.00	961.40	909.00	201.48	0.02	0.21	33.00	11.00	0.00	84.00	140.07	619998.00	0.44	1032.32	991.00
3	2	2	14176.00	3128.00	216.10	0	Spot (Block3, Row2, Column2)	1287.99	1239.00	304.36	0.02	0.24	901.00	945.51	901.00	166.29	0.02	0.18	76.00	50.00	0.00	338.00	386.99	1715608.00	2.06	1005.56	991.50
3	3	2	14462.00	3145.00	185.00	0	Spot (Block3, Row2, Column3)	1060.41	1009.00	192.01	0.02	0.18	894.00	938.00	894.00	165.50	0.02	0.18	46.00	25.00	0.00	115.00	166.41	1021176.00	0.74	1003.08	981.00
3	4	2	14767.00	3142.00	147.05	0	Spot (Block3, Row2, Column4)	1169.33	1103.00	217.84	0.03	0.19	907.00	954.03	907.00	176.55	0.02	0.19	56.00	31.00	0.00	196.00	262.33	695753.00	1.22	1036.90	1009.00
3	5	2	15074.00	3140.00	134.15	0	Spot (Block3, Row2, Column5)	3884.58	3819.00	813.92	0.01	0.21	971.00	974.82	971.00	169.61	0.00	0.17	100.00	100.00	0.00	2848.00	2913.58	1895675.00	17.16	1825.87	1756.50
3	6	2	15376.00	3147.00	147.00	-50	Spot (Block3, Row2, Column6)	1100.15	1093.00	181.02	0.00	0.16	986.00	1008.78	986.00	180.73	0.01	0.18	34.00	11.00	0.00	107.00	114.15	650191.00	0.51	1017.74	977.50
3	7	2	15692.00	3126.00	213.35	0	Spot (Block3, Row2, Column7)	1130.26	1110.00	211.90	0.01	0.19	995.00	1036.13	995.00	193.56	0.02	0.19	43.00	11.00	0.00	115.00	135.26	1462555.00	0.49	1091.73	1089.00
3	8	2	15976.00	3149.00	147.00	-50	Spot (Block3, Row2, Column8)	1105.45	1075.50	182.35	0.01	0.16	1043.00	1081.80	1043.00	240.25	0.02	0.22	21.00	1.00	0.00	32.50	62.45	650007.00	0.10	1128.44	1084.00
3	1	3	13873.00	3440.00	140.95	0	Spot (Block3, Row3, Column1)	1567.72	1565.00	305.10	0.00	0.19	882.00	905.87	882.00	169.45	0.01	0.19	100.00	83.00	0.00	683.00	685.72	843431.00	3.91	1147.29	1137.50
3	2	3	14170.00	3444.00	199.40	0	Spot (Block3, Row3, Column2)	1003.19	987.00	187.48	0.01	0.19	883.00	913.23	883.00	168.23	0.01	0.18	35.00	12.00	0.00	104.00	120.19	1123568.00	0.53	937.58	884.50
3	3	3	14481.00	3445.00	135.40	0	Spot (Block3, Row3, Column3)	1277.75	1277.00	236.30	0.00	0.18	898.00	945.39	898.00	180.00	0.02	0.19	75.00	53.00	0.00	379.00	379.75	633763.00	1.85	1042.42	997.00
3	4	3	14773.00	3439.00	147.75	0	Spot (Block3, Row3, Column4)	12507.13	10694.00	7458.91	0.07	0.60	906.00	952.25	906.00	179.21	0.02	0.19	100.00	100.00	0.00	9788.00	11601.13	7454249.00	64.48	3264.04	2643.00
3	5	3	15081.00	3439.00	100.95	0	Spot (Block3, Row3, Column5)	2157.93	2014.50	597.15	0.03	0.28	951.00	970.01	951.00	179.99	0.01	0.19	100.00	99.00	0.00	1063.50	1206.93	556746.00	6.60	1392.75	1319.00
3	6	3	15376.00	3439.00	189.90	0	Spot (Block3, Row3, Column6)	6117.73	6161.00	1573.08	0.00	0.26	982.00	995.36	982.00	188.50	0.01	0.19	100.00	100.00	0.00	5179.00	5135.73	6197257.00	27.17	2358.03	2283.00
3	7	3	15679.00	3443.00	172.80	0	Spot (Block3, Row3, Column7)	1433.55	1385.00	336.67	0.01	0.23	982.00	988.09	982.00	185.18	0.00	0.19	78.00	54.00	0.00	403.00	451.55	1192713.00	2.41	1083.49	1087.00
3	8	3	15978.00	3448.00	166.80	0	Spot (Block3, Row3, Column8)	1925.94	1900.50	384.90	0.01	0.20	987.00	1007.18	987.00	176.80	0.01	0.18	99.00	98.00	0.00	913.50	938.94	1486825.00	5.20	1264.58	1261.00
3	1	4	13871.00	3737.00	146.65	0	Spot (Block3, Row4, Column1)	13636.97	11936.00	8125.62	0.06	0.60	879.00	896.36	879.00	174.73	0.01	0.19	100.00	100.00	0.00	11057.00	12757.97	8018536.00	72.92	3439.75	2603.50
3	2	4	14171.00	3742.00	136.25	0	Spot (Block3, Row4, Column2)	1128.19	1100.00	195.88	0.01	0.17	880.00	904.77	880.00	182.93	0.01	0.20	60.00	30.00	0.00	220.00	248.19	568609.00	1.22	953.06	916.50
3	3	4	14477.00	3742.00	159.45	0	Spot (Block3, Row4, Column3)	23476.44	22105.50	9958.69	0.03	0.42	890.00	924.67	890.00	182.76	0.02	0.20	100.00	100.00	0.00	21215.50	22586.44	16527414.00	123.39	6337.99	5164.00
3	4	4	14765.00	3747.00	167.15	0	Spot (Block3, Row4, Column4)	1089.14	1098.00	199.47	0.00	0.18	891.00	931.07	891.00	179.48	0.02	0.19	53.00	27.00	0.00	207.00	198.14	846264.00	0.88	975.71	979.00
3	5	4	15074.00	3746.00	147.00	-50	Spot (Block3, Row4, Column5)	1040.08	998.00	239.54	0.02	0.23	889.00	941.15	889.00	192.19	0.02	0.20	44.00	11.00	0.00	109.00	151.08	612608.00	0.51	940.78	887.00
3	6	4	15375.00	3743.00	147.25	0	Spot (Block3, Row4, Column6)	3938.42	3877.00	978.17	0.01	0.25	894.00	943.99	894.00	173.54	0.02	0.18	100.00	100.00	0.00	2983.00	3044.42	2327607.00	17.25	1858.98	1740.00
3	7	4	15675.00	3748.00	147.00	-50	Spot (Block3, Row4, Column7)	1051.43	998.00	193.23	0.02	0.18	899.00	947.15	899.00	167.20	0.02	0.18	45.00	19.00	0.00	99.00	152.43	619291.00	0.62	982.96	973.00
3	8	4	15976.00	3749.00	192.65	0	Spot (Block3, Row4, Column8)	1150.41	1096.50	190.11	0.02	0.17	973.00	970.41	973.00	164.31	0.00	0.17	44.00	25.00	0.00	123.50	177.41	1212531.00	1.10	999.14	983.00
3	1	5	13879.00	4046.00	150.55	0	Spot (Block3, Row5, Column1)	2914.53	2764.50	966.53	0.02	0.33	884.00	894.68	884.00	180.51	0.01	0.20	100.00	99.00	0.00	1880.50	2030.53	1801181.00	11.19	1433.67	1328.00
3	2	5	14180.00	4044.00	151.10	0	Spot (Block3, Row5, Column2)	2103.48	2013.00	454.89	0.02	0.22	877.00	882.18	877.00	161.09	0.00	0.18	100.00	100.00	0.00	1136.00	1226.48	1318885.00	7.58	1270.52	1254.00
3	3	5	14478.00	4039.00	123.20	0	Spot (Block3, Row5, Column3)	1834.28	1772.50	382.82	0.01	0.21	887.00	906.05	887.00	168.68	0.01	0.19	99.00	97.00	0.00	885.50	947.28	741049.00	5.50	1161.91	1157.00
3	4	5	14778.00	4043.00	156.30	0	Spot (Block3, Row5, Column4)	1799.26	1757.50	432.60	0.01	0.24	886.00	917.50	886.00	203.00	0.02	0.22	99.00	89.00	0.00	871.50	913.26	1212698.00	4.34	1191.20	1207.50
3	5	5	15077.00	4043.00	148.10	0	Spot (Block3, Row5, Column5)	43146.07	46285.50	20851.23	0.03	0.48	892.00	937.64	892.00	229.78	0.02	0.25	100.00	100.00	32.78	45393.50	42254.07	26060368.00	183.69	9048.71	6486.50
3	6	5	15374.00	4047.00	147.00	-50	Spot (Block3, Row5, Column6)	997.94	969.50	199.48	0.01	0.20	890.00	924.14	890.00	186.62	0.02	0.20	36.00	10.00	0.00	79.50	107.94	586788.00	0.40	949.54	893.50
3	7	5	15675.00	4042.00	151.90	0	Spot (Block3, Row5, Column7)	2138.53	2068.50	468.99	0.01	0.22	895.00	923.74	895.00	163.66	0.01	0.18	100.00	99.00	0.00	1173.50	1243.53	1351553.00	7.42	1322.57	1302.50
3	8	5	15975.00	4047.00	154.20	0	Spot (Block3, Row5, Column8)	3317.90	2672.50	1909.55	0.09	0.58	914.00	954.35	914.00	169.65	0.02	0.18	98.00	93.00	0.00	1758.50	2403.90	2156633.00	13.93	1399.54	1364.00
3	1	6	13869.00	4335.00	171.90	0	Spot (Block3, Row6, Column1)	5780.46	5766.00	1842.67	0.00	0.32	871.00	881.73	871.00	178.69	0.01	0.20	100.00	100.00	0.00	4895.00	4909.46	4757320.00	27.42	2141.66	2101.50
3	2	6	14175.00	4340.00	162.85	0	Spot (Block3, Row6, Column2)	1557.62	1544.50	326.04	0.00	0.21	866.00	872.84	866.00	167.78	0.00	0.19	96.00	86.00	0.00	678.50	691.62	1149521.00	4.08	1060.70	1059.00
3	3	6	14469.00	4341.00	142.25	0	Spot (Block3, Row6, Column3)	4836.97	4407.50	1894.79	0.04	0.39	878.00	882.27	878.00	156.50	0.00	0.18	100.00	100.00	0.00	3529.50	3958.97	2660332.00	25.27	1883.29	1598.00
3	4	6	14776.00	4336.00	125.70	0	Spot (Block3, Row6, Column4)	1018.41	994.50	167.32	0.01	0.16	886.00	889.18	886.00	150.97	0.00	0.17	40.00	16.00	0.00	108.50	132.41	427731.00	0.86	961.62	912.00
3	5	6	15072.00	4347.00	143.75	0	Spot (Block3, Row6, Column5)	9318.74	8407.50	4332.45	0.04	0.46	889.00	909.62	889.00	204.18	0.01	0.22	100.00	100.00	0.00	7518.50	8429.74	5181221.00	41.19	3163.10	2516.00
3	6	6	15374.00	4352.00	218.60	0	Spot (Block3, Row6, Column6)	988.29	992.00	178.46	0.00	0.18	883.00	900.57	883.00	165.77	0.01	0.18	33.00	10.00	0.00	109.00	105.29	1350988.00	0.53	915.85	879.50
3	7	6	15673.00	4343.00	129.05	0	Spot (Block3, Row6, Column7)	1222.75	1194.00	193.58	0.01	0.16	891.00	905.52	891.00	162.56	0.01	0.18	78.00	45.00	0.00	303.00	331.75	547790.00	1.95	1036.46	1018.00
3	8	6	15979.00	4353.00	156.10	0	Spot (Block3, Row6, Column8)	2740.14	2343.00	1378.03	0.07	0.50	910.00	949.30	910.00	165.89	0.02	0.17	97.00	92.00	0.00	1433.00	1830.14	1838635.00	10.80	1291.07	1277.00
3	1	7	13875.00	4644.00	170.20	0	Spot (Block3, Row7, Column1)	1188.73	1143.50	240.05	0.02	0.20	812.00	862.30	812.00	161.71	0.03	0.19	83.00	50.00	0.00	331.50	376.73	958114.00	2.02	974.83	985.00
3	2	7	14168.00	4642.00	205.30	0	Spot (Block3, Row7, Column2)	997.78	992.00	174.27	0.00	0.17	798.00	841.80	798.00	150.34	0.02	0.18	60.00	26.00	0.00	194.00	199.78	1195344.00	1.04	883.57	878.00
3	3	7	14472.00	4656.00	242.80	0	Spot (Block3, Row7, Column3)	953.42	914.00	190.12	0.02	0.20	808.00	858.03	808.00	159.24	0.03	0.19	46.00	19.00	0.00	106.00	145.42	1624628.00	0.60	882.56	892.00
3	4	7	14776.00	4647.00	195.30	0	Spot (Block3, Row7, Column4)	999.65	986.00	187.65	0.01	0.19	867.00	866.20	867.00	156.40	0.00	0.18	38.00	19.00	0.00	119.00	132.65	1077623.00	0.85	926.44	893.00
3	5	7	15072.00	4655.00	164.50	0	Spot (Block3, Row7, Column5)	1071.41	1023.00	180.70	0.02	0.17	880.00	888.46	880.00	165.90	0.00	0.19	49.00	27.00	0.00	143.00	191.41	805698.00	1.10	967.74	967.00
3	6	7	15371.00	4641.00	137.65	0	Spot (Block3, Row7, Column6)	1709.34	1680.00	312.84	0.01	0.18	886.00	915.44	886.00	194.07	0.01	0.21	100.00	95.00	0.00	794.00	823.34	873471.00	4.09	1203.11	1192.00
3	7	7	15668.00	4646.00	111.50	0	Spot (Block3, Row7, Column7)	1717.21	1719.00	351.91	0.00	0.20	886.00	899.46	886.00	162.13	0.01	0.18	98.00	94.00	0.00	833.00	831.21	552941.00	5.04	1127.38	1094.00
3	8	7	15975.00	4648.00	97.35	0	Spot (Block3, Row7, Column8)	5122.16	5086.00	1051.03	0.00	0.21	903.00	947.78	903.00	170.59	0.02	0.18	100.00	100.00	0.00	4183.00	4219.16	1219075.00	24.47	2363.91	2210.50
3	1	8	13860.00	4941.00	124.70	0	Spot (Block3, Row8, Column1)	1200.73	1174.00	240.73	0.01	0.20	818.00	864.22	818.00	161.27	0.02	0.19	81.00	53.00	0.00	356.00	382.73	497104.00	2.09	1006.46	983.00
3	2	8	14183.00	4943.00	211.75	0	Spot (Block3, Row8, Column2)	986.84	977.00	175.61	0.00	0.18	804.00	854.82	804.00	159.99	0.03	0.19	53.00	24.00	0.00	173.00	182.84	1258216.00	0.83	895.91	880.00
3	3	8	14475.00	4978.00	106.30	0	Spot (Block3, Row8, Column3)	1053.12	1012.00	238.01	0.02	0.23	807.00	862.36	807.00	162.13	0.03	0.19	60.00	25.00	0.00	205.00	246.12	305406.00	1.18	984.51	961.00
3	4	8	14767.00	4945.00	107.65	0	Spot (Block3, Row8, Column4)	4819.51	4631.50	1273.85	0.02	0.26	872.00	876.99	872.00	166.55	0.00	0.19	100.00	100.00	0.00	3759.50	3947.51	1455492.00	23.67	1904.63	1765.50
3	5	8	15055.00	4979.00	205.15	0	Spot (Block3, Row8, Column5)	971.97	965.50	176.30	0.00	0.18	887.00	903.01	887.00	193.08	0.01	0.21	30.00	3.00	0.00	78.50	84.97	1164422.00	0.36	944.03	901.00
3	6	8	15374.00	4945.00	136.45	0	Spot (Block3, Row8, Column6)	10133.86	9739.50	4208.30	0.02	0.42	894.00	939.38	894.00	217.20	0.02	0.23	100.00	100.00	0.00	8845.50	9239.86	5087198.00	42.33	3133.29	3102.00
3	7	8	15671.00	4947.00	154.45	0	Spot (Block3, Row8, Column7)	2115.56	1955.00	743.22	0.03	0.35	886.00	919.97	886.00	195.02	0.02	0.21	97.00	87.00	0.00	1069.00	1229.56	1387810.00	6.13	1193.02	1175.00
3	8	8	15979.00	4988.00	197.80	0	Spot (Block3, Row8, Column8)	1043.83	1002.00	205.19	0.02	0.20	898.00	951.54	898.00	180.14	0.03	0.19	40.00	13.00	0.00	104.00	145.83	1156564.00	0.51	960.05	987.00
4	1	1	18374.00	2852.00	151.40	0	Spot (Block4, Row1, Column1)	32587.86	29371.00	17107.04	0.05	0.52	601.00	635.43	601.00	133.48	0.02	0.21	100.00	100.00	3.33	28770.00	31986.86	20530368.00	239.38	6366.88	4853.00
4	2	1	18664.00	2862.00	194.95	0	Spot (Block4, Row1, Column2)	649.15	632.00	68.03	0.01	0.10	592.00	599.50	592.00	107.03	0.01	0.18	21.00	1.00	0.00	40.00	57.15	698485.00	0.46	600.34	592.00
4	3	1	18974.00	2860.00	171.30	0	Spot (Block4, Row1, Column3)	679.64	688.00	68.07	0.01	0.10	589.00	583.40	589.00	66.80	0.00	0.11	65.00	17.00	0.00	99.00	90.64	555262.00	1.44	621.01	607.00
4	4	1	19294.00	2852.00	142.80	0	Spot (Block4, Row1, Column4)	673.11	690.00	85.81	0.01	0.13	591.00	585.54	591.00	63.17	0.00	0.11	57.00	26.00	0.00	99.00	82.11	375596.00	1.39	638.90	607.00
4	5	1	19577.00	2855.00	100.65	0	Spot (Block4, Row1, Column5)	739.82	690.00	100.75	0.03	0.14	588.00	579.62	588.00	61.80	0.01	0.11	84.00	43.00	0.00	102.00	151.82	193834.00	2.59	657.35	643.00
4	6	1	19879.00	2849.00	147.00	0	Spot (Block4, Row1, Column6)	715.97	702.50	87.42	0.01	0.12	579.00	571.87	579.00	59.01	0.01	0.10	76.00	54.00	0.00	123.50	136.97	422425.00	2.44	625.22	610.00
4	7	1	20179.00	2863.00	153.40	0	Spot (Block4, Row1, Column7)	821.23	796.00	116.13	0.01	0.14	588.00	600.20	588.00	140.39	0.01	0.23	70.00	38.00	0.00	208.00	233.23	532158.00	1.57	640.58	618.00
4	8	1	20474.00	2861.00	147.10	0	Spot (Block4, Row1, Column8)	44562.09	43006.00	13661.86	0.02	0.31	602.00	635.75	602.00	172.85	0.02	0.27	100.00	100.00	11.68	42404.00	43960.09	26336248.00	254.12	10229.33	8458.00
4	1	2	18376.00	3149.00	147.00	-50	Spot (Block4, Row2, Column1)	656.51	615.00	113.51	0.03	0.17	601.00	623.76	601.00	104.42	0.02	0.17	30.00	10.00	0.00	14.00	55.51	385373.00	0.31	621.50	600.50
4	2	2	18674.00	3163.00	199.35	0	Spot (Block4, Row2, Column2)	694.11	687.00	105.64	0.00	0.15	591.00	591.02	591.00	71.46	0.00	0.12	60.00	28.00	0.00	96.00	103.11	777407.00	1.44	633.14	603.00
4	3	2	18963.00	3153.00	98.45	0	Spot (Block4, Row2, Column3)	731.75	711.00	75.58	0.01	0.10	593.00	591.94	593.00	67.59	0.00	0.11	85.00	37.00	0.00	118.00	138.75	181475.00	2.07	664.97	679.00
4	4	2	19270.00	3151.00	188.60	0	Spot (Block4, Row2, Column4)	699.88	697.00	83.33	0.00	0.12	594.00	599.76	594.00	65.40	0.00	0.11	70.00	25.00	0.00	103.00	105.88	701282.00	1.53	649.05	619.50
4	5	2	19578.00	3144.00	136.45	0	Spot (Block4, Row2, Column5)	1185.81	1102.00	353.64	0.03	0.30	594.00	593.39	594.00	63.90	0.00	0.11	100.00	99.00	0.00	508.00	591.81	594089.00	9.27	843.24	815.00
4	6	2	19876.00	3155.00	147.00	-50	Spot (Block4, Row2, Column6)	585.99	584.00	71.21	0.00	0.12	586.00	581.75	586.00	66.28	0.00	0.11	17.00	5.00	0.00	-2.00	-0.01	345736.00	0.06	568.33	577.00
4	7	2	20176.00	3156.00	147.00	-50	Spot (Block4, Row2, Column7)	637.30	611.00	77.45	0.02	0.12	580.00	572.20	580.00	59.89	0.01	0.10	36.00	20.00	0.00	31.00	57.30	374097.00	1.09	604.43	601.00
4	8	2	20476.00	3157.00	147.00	-50	Spot (Block4, Row2, Column8)	596.38	599.00	54.61	0.00	0.09	582.00	585.50	582.00	118.92	0.00	0.20	0.00	0.00	0.00	17.00	14.38	354846.00	0.09	574.46	586.00
4	1	3	18376.00	3443.00	120.85	0	Spot (Block4, Row3, Column1)	793.36	787.00	115.34	0.00	0.15	589.00	589.78	589.00	72.89	0.00	0.12	91.00	63.00	0.00	198.00	204.36	305445.00	2.79	707.21	687.00
4	2	3	18674.00	3447.00	184.25	0	Spot (Block4, Row3, Column2)	648.67	617.00	87.21	0.02	0.13	585.00	579.96	585.00	71.06	0.00	0.12	44.00	16.00	0.00	32.00	63.67	618830.00	0.97	605.29	596.00
4	3	3	18975.00	3452.00	147.00	-50	Spot (Block4, Row3, Column3)	654.10	620.00	92.45	0.02	0.14	591.00	588.08	591.00	70.20	0.00	0.12	44.00	13.00	0.00	29.00	63.10	384611.00	0.94	597.21	592.00
4	4	3	19275.00	3448.00	150.05	0	Spot (Block4, Row3, Column4)	1031.23	988.00	234.24	0.02	0.23	593.00	597.82	593.00	63.47	0.00	0.11	100.00	96.00	0.00	395.00	438.23	636270.00	6.83	736.56	723.00
4	5	3	19575.00	3454.00	147.00	-50	Spot (Block4, Row3, Column5)	614.97	600.00	68.30	0.01	0.11	594.00	598.18	594.00	68.31	0.00	0.11	28.00	4.00	0.00	6.00	20.97	360989.00	0.25	592.18	590.00
4	6	3	19881.00	3445.00	165.05	0	Spot (Block4, Row3, Column6)	2107.30	2073.00	557.42	0.01	0.26	586.00	582.67	586.00	69.39	0.00	0.12	100.00	100.00	0.00	1487.00	1521.30	1593120.00	21.97	1040.70	1002.00
4	7	3	20166.00	3452.00	124.20	0	Spot (Block4, Row3, Column7)	813.52	769.50	270.82	0.02	0.33	545.00	554.67	545.00	61.87	0.01	0.11	98.00	85.00	0.00	224.50	268.52	331917.00	4.18	664.60	651.50
4	8	3	20480.00	3465.00	153.65	0	Spot (Block4, Row3, Column8)	1538.02	1443.00	498.37	0.03	0.32	560.00	558.44	560.00	55.52	0.00	0.10	100.00	99.00	0.00	883.00	978.02	1007405.00	17.64	840.30	820.00
4	1	4	18373.00	3746.00	155.20	0	Spot (Block4, Row4, Column1)	1022.43	1022.00	274.29	0.00	0.27	578.00	570.41	578.00	71.53	0.01	0.13	97.00	86.00	0.00	444.00	444.43	675828.00	6.32	692.63	668.50
4	2	4	18682.00	3751.00	156.70	0	Spot (Block4, Row4, Column2)	744.04	707.00	133.67	0.02	0.18	576.00	568.00	576.00	69.09	0.01	0.12	80.00	46.00	0.00	131.00	168.04	500742.00	2.55	657.12	634.00
4	3	4	18971.00	3755.00	104.15	0	Spot (Block4, Row4, Column3)	1991.91	1947.00	401.74	0.01	0.20	585.00	576.72	585.00	70.62	0.01	0.12	100.00	100.00	0.00	1362.00	1406.91	551760.00	20.04	1101.13	1050.50
4	4	4	19275.00	3753.00	147.00	-50	Spot (Block4, Row4, Column4)	649.89	625.50	69.24	0.02	0.11	586.00	583.69	586.00	215.70	0.00	0.37	4.00	0.00	0.00	39.50	63.89	382134.00	0.31	638.46	605.50
4	5	4	19575.00	3754.00	147.00	-50	Spot (Block4, Row4, Column5)	606.82	603.00	58.73	0.00	0.10	584.00	573.45	584.00	62.04	0.01	0.11	21.00	5.00	0.00	19.00	22.82	356810.00	0.54	580.92	596.50
4	6	4	19878.00	3748.00	129.25	0	Spot (Block4, Row4, Column6)	929.30	894.00	139.70	0.02	0.15	544.00	552.63	544.00	61.64	0.01	0.11	99.00	97.00	0.00	350.00	385.30	417255.00	6.11	676.09	675.00
4	7	4	20175.00	3756.00	147.00	-50	Spot (Block4, Row4, Column7)	636.88	618.00	92.33	0.01	0.14	523.00	549.82	523.00	92.46	0.02	0.17	51.00	17.00	0.00	95.00	113.88	375122.00	0.94	529.84	511.00
4	8	4	20478.00	3760.00	142.80	0	Spot (Block4, Row4, Column8)	647.03	609.00	129.24	0.03	0.20	535.00	545.48	535.00	54.04	0.01	0.10	73.00	39.00	0.00	74.00	112.03	359747.00	1.88	585.58	585.00
4	1	5	18384.00	4051.00	142.55	0	Spot (Block4, Row5, Column1)	778.14	772.50	138.15	0.00	0.18	572.00	564.14	572.00	71.82	0.01	0.13	78.00	59.00	0.00	200.50	206.14	429532.00	2.98	608.91	598.50
4	2	5	18679.00	4053.00	180.45	0	Spot (Block4, Row5, Column2)	1273.15	1246.00	253.07	0.01	0.20	575.00	566.35	575.00	70.43	0.01	0.12	100.00	99.00	0.00	671.00	698.15	1159840.00	10.04	747.13	760.50
4	3	5	18979.00	4049.00	158.30	0	Spot (Block4, Row5, Column3)	1253.24	1199.00	327.71	0.02	0.26	572.00	562.57	572.00	68.05	0.01	0.12	100.00	99.00	0.00	627.00	681.24	862229.00	10.15	762.90	752.00
4	4	5	19274.00	4053.00	147.00	-50	Spot (Block4, Row5, Column4)	888.97	726.00	497.12	0.09	0.56	569.00	569.36	569.00	218.90	0.00	0.38	37.00	16.00	0.00	157.00	319.97	524495.00	1.46	676.85	686.00
4	5	5	19578.00	4055.00	145.05	0	Spot (Block4, Row5, Column5)	2382.01	2246.50	1042.50	0.03	0.44	535.00	553.21	535.00	61.88	0.01	0.11	100.00	100.00	0.00	1711.50	1847.01	1367273.00	29.55	944.86	895.00
4	6	5	19874.00	4055.00	147.00	-50	Spot (Block4, Row5, Column6)	567.33	587.00	60.57	0.01	0.11	520.00	552.09	520.00	94.57	0.03	0.17	12.00	0.00	0.00	67.00	47.33	336429.00	0.16	526.88	505.00
4	7	5	20178.00	4053.00	174.95	0	Spot (Block4, Row5, Column7)	5569.51	5130.00	2513.27	0.04	0.45	522.00	558.70	522.00	111.09	0.03	0.20	100.00	100.00	0.00	4608.00	5047.51	4773070.00	45.11	1628.81	1604.00
4	8	5	20476.00	4063.00	150.30	0	Spot (Block4, Row5, Column8)	876.80	865.00	154.64	0.01	0.18	529.00	550.99	529.00	78.44	0.02	0.14	99.00	89.00	0.00	336.00	347.80	545372.00	4.15	640.37	619.00
4	1	6	18370.00	4347.00	164.60	0	Spot (Block4, Row6, Column1)	1968.20	2012.50	540.29	0.01	0.27	571.00	564.20	571.00	77.67	0.01	0.14	100.00	100.00	0.00	1441.50	1397.20	1476151.00	18.08	967.34	955.00
4	2	6	18675.00	4351.00	156.85	0	Spot (Block4, Row6, Column2)	2522.00	2484.00	592.95	0.01	0.24	572.00	566.50	572.00	77.94	0.00	0.14	100.00	100.00	0.00	1912.00	1950.00	1712440.00	25.09	1124.24	1115.50
4	3	6	18974.00	4345.00	137.10	0	Spot (Block4, Row6, Column3)	760.08	764.00	83.89	0.00	0.11	541.00	554.24	541.00	72.34	0.01	0.13	96.00	84.00	0.00	223.00	219.08	383838.00	2.85	631.63	616.00
4	4	6	19265.00	4328.00	136.25	0	Spot (Block4, Row6, Column4)	630.62	608.00	56.17	0.02	0.09	517.00	537.95	517.00	58.42	0.02	0.11	92.00	39.00	0.00	91.00	113.62	315940.00	1.59	589.75	588.50
4	5	6	19576.00	4357.00	98.55	0	Spot (Block4, Row6, Column5)	1294.77	1289.00	240.02	0.00	0.19	513.00	532.86	513.00	54.24	0.02	0.10	100.00	100.00	0.00	776.00	781.77	319808.00	14.05	771.90	761.50
4	6	6	19882.00	4325.00	199.65	0	Spot (Block4, Row6, Column6)	607.20	598.00	59.21	0.01	0.10	510.00	534.08	510.00	68.06	0.02	0.13	74.00	25.00	0.00	88.00	97.20	687355.00	1.07	549.88	534.00
4	7	6	20176.00	4358.00	100.95	0	Spot (Block4, Row6, Column7)	711.86	707.00	64.54	0.00	0.09	514.00	538.28	514.00	76.46	0.02	0.14	98.00	80.00	0.00	193.00	197.86	185796.00	2.27	592.20	598.00
4	8	6	20475.00	4358.00	150.75	0	Spot (Block4, Row6, Column8)	817.71	791.00	138.62	0.01	0.17	525.00	544.68	525.00	63.88	0.02	0.12	99.00	92.00	0.00	266.00	292.71	510254.00	4.27	638.45	621.00
4	1	7	18374.00	4647.00	177.55	0	Spot (Block4, Row7, Column1)	841.29	800.00	171.28	0.02	0.20	528.00	549.92	528.00	69.73	0.02	0.13	98.00	89.00	0.00	272.00	313.29	743704.00	4.18	641.90	620.50
4	2	7	18632.00	4657.00	195.60	0	Spot (Block4, Row7, Column2)	613.67	599.00	93.64	0.01	0.15	520.00	547.05	520.00	71.34	0.02	0.13	59.00	32.00	0.00	79.00	93.67	663990.00	0.93	594.30	596.00
4	3	7	18970.00	4655.00	225.70	0	Spot (Block4, Row7, Column3)	609.89	599.00	78.71	0.01	0.13	509.00	536.44	509.00	62.74	0.02	0.12	77.00	27.00	0.00	90.00	100.89	894704.00	1.17	568.57	588.50
4	4	7	19281.00	4665.00	177.80	0	Spot (Block4, Row7, Column4)	619.80	602.00	76.50	0.01	0.12	506.00	527.91	506.00	57.15	0.02	0.11	83.00	33.00	0.00	96.00	113.80	547899.00	1.61	547.88	521.00
4	5	7	19579.00	4663.00	136.95	0	Spot (Block4, Row7, Column5)	644.40	633.00	79.18	0.01	0.12	510.00	533.42	510.00	74.55	0.02	0.14	79.00	48.00	0.00	123.00	134.40	324134.00	1.49	574.50	577.00
4	6	7	19871.00	4653.00	163.50	0	Spot (Block4, Row7, Column6)	3672.64	3683.00	1126.31	0.00	0.31	520.00	552.84	520.00	91.64	0.03	0.17	100.00	100.00	0.00	3163.00	3152.64	2732445.00	34.04	1306.03	1293.00
4	7	7	20173.00	4656.00	147.00	-50	Spot (Block4, Row7, Column7)	659.40	657.00	122.62	0.00	0.19	515.00	541.74	515.00	72.21	0.02	0.13	68.00	49.00	0.00	142.00	144.40	387068.00	1.63	513.89	502.00
4	8	7	20473.00	4668.00	149.35	0	Spot (Block4, Row7, Column8)	2873.22	2732.50	803.48	0.02	0.28	520.00	544.46	520.00	72.97	0.02	0.13	100.00	100.00	0.00	2212.50	2353.22	1758409.00	31.91	1387.72	1426.00
4	1	8	18371.00	4957.00	141.90	0	Spot (Block4, Row8, Column1)	882.12	895.00	137.56	0.01	0.16	568.00	561.15	568.00	76.23	0.01	0.14	97.00	87.00	0.00	327.00	314.12	479872.00	4.21	692.90	702.00
4	2	8	18680.00	4936.00	186.20	0	Spot (Block4, Row8, Column2)	631.02	599.00	92.72	0.02	0.15	522.00	551.51	522.00	75.29	0.02	0.14	51.00	36.00	0.00	77.00	109.02	614616.00	1.06	585.88	590.00
4	3	8	18999.00	4965.00	149.35	0	Spot (Block4, Row8, Column3)	616.21	615.00	84.73	0.00	0.14	523.00	550.30	523.00	69.48	0.02	0.13	63.00	33.00	0.00	92.00	93.21	374038.00	0.95	576.38	594.50
4	4	8	19265.00	4953.00	108.50	0	Spot (Block4, Row8, Column4)	2985.91	2931.00	632.31	0.01	0.21	515.00	540.50	515.00	64.31	0.02	0.12	100.00	100.00	0.00	2416.00	2470.91	916675.00	38.02	1249.41	1164.50
4	5	8	19585.00	4959.00	187.00	0	Spot (Block4, Row8, Column5)	577.61	590.00	66.50	0.01	0.12	518.00	541.44	518.00	71.76	0.02	0.13	50.00	10.00	0.00	72.00	59.61	566058.00	0.50	545.93	526.00
4	6	8	19880.00	4956.00	120.45	0	Spot (Block4, Row8, Column6)	4097.41	4005.50	1345.33	0.01	0.33	529.00	555.04	529.00	81.47	0.02	0.15	100.00	100.00	0.00	3476.50	3568.41	1565212.00	43.48	1428.77	1364.00
4	7	8	20174.00	4970.00	159.55	0	Spot (Block4, Row8, Column7)	680.43	684.50	87.98	0.00	0.13	511.00	532.76	511.00	58.56	0.02	0.11	95.00	61.00	0.00	173.50	169.43	476304.00	2.52	593.59	587.00
4	8	8	20464.00	4956.00	93.90	0	Spot (Block4, Row8, Column8)	901.03	896.50	147.46	0.00	0.16	514.00	537.36	514.00	62.25	0.02	0.12	100.00	96.00	0.00	382.50	387.03	203632.00	5.84	688.22	671.00
5	1	1	4859.00	7316.00	147.75	0	Spot (Block5, Row1, Column1)	37709.64	34920.00	18015.99	0.03	0.48	923.00	969.58	923.00	175.60	0.02	0.18	100.00	100.00	10.89	33997.00	36786.64	22512728.00	209.22	8486.71	6961.00
5	2	1	5160.00	7315.00	154.35	0	Spot (Block5, Row1, Column2)	1587.21	1552.00	297.49	0.01	0.19	905.00	933.67	905.00	125.33	0.01	0.13	100.00	98.00	0.00	647.00	682.21	1045971.00	5.21	1153.20	1127.00
5	3	1	5464.00	7326.00	165.60	0	Spot (Block5, Row1, Column3)	1513.45	1456.00	373.40	0.02	0.25	898.00	918.34	898.00	108.13	0.01	0.12	96.00	88.00	0.00	558.00	615.45	1156278.00	5.50	1085.39	1090.00
5	4	1	5759.00	7325.00	152.90	0	Spot (Block5, Row1, Column4)	1322.15	1277.00	207.53	0.02	0.16	900.00	924.66	900.00	115.41	0.01	0.12	95.00	81.00	0.00	377.00	422.15	852787.00	3.44	1025.45	1017.00
5	5	1	6052.00	7322.00	100.80	0	Spot (Block5, Row1, Column5)	2237.57	2300.00	455.88	0.01	0.20	916.00	995.01	916.00	536.53	0.04	0.54	97.00	73.00	0.00	1384.00	1321.57	572817.00	2.32	1368.21	1269.50
5	6	1	6358.00	7315.00	133.10	0	Spot (Block5, Row1, Column6)	1628.85	1604.00	235.98	0.01	0.14	955.00	1013.65	955.00	543.41	0.03	0.54	64.00	1.00	0.00	649.00	673.85	773702.00	1.13	1224.66	1244.00
5	7	1	6659.00	7324.00	138.85	0	Spot (Block5, Row1, Column7)	3845.22	3495.00	1343.03	0.04	0.35	980.00	1026.13	980.00	356.79	0.02	0.35	100.00	99.00	0.00	2515.00	2865.22	2003362.00	7.90	1890.79	1691.00
5	8	1	6958.00	7324.00	147.55	0	Spot (Block5, Row1, Column8)	47817.48	47695.50	13577.10	0.00	0.28	995.00	1022.10	995.00	236.17	0.01	0.23	100.00	100.00	19.53	46700.50	46822.48	28403700.00	198.14	12273.00	9842.00
5	1	2	4867.00	7655.00	208.10	0	Spot (Block5, Row2, Column1)	986.45	974.00	115.41	0.01	0.12	901.00	924.79	901.00	117.61	0.01	0.13	30.00	11.00	0.00	73.00	85.45	1216298.00	0.52	918.09	892.00
5	2	2	5159.00	7621.00	162.60	0	Spot (Block5, Row2, Column2)	1719.57	1637.00	415.48	0.02	0.24	891.00	900.02	891.00	97.54	0.00	0.11	100.00	100.00	0.00	746.00	828.57	1258723.00	8.40	1142.59	1123.00
5	3	2	5450.00	7624.00	181.95	0	Spot (Block5, Row2, Column3)	1065.68	1030.00	144.22	0.01	0.14	893.00	905.63	893.00	102.20	0.01	0.11	64.00	43.00	0.00	137.00	172.68	990014.00	1.57	971.07	983.50
5	4	2	5764.00	7620.00	165.60	0	Spot (Block5, Row2, Column4)	1654.55	1606.00	329.66	0.01	0.20	903.00	926.66	903.00	116.87	0.01	0.13	99.00	97.00	0.00	703.00	751.55	1255807.00	6.23	1164.33	1133.00
5	5	2	6065.00	7619.00	128.15	0	Spot (Block5, Row2, Column5)	2020.83	1982.00	360.27	0.01	0.18	931.00	955.29	931.00	138.77	0.01	0.15	99.00	99.00	0.00	1051.00	1089.83	883101.00	7.68	1326.70	1355.50
5	6	2	6360.00	7621.00	147.00	-50	Spot (Block5, Row2, Column6)	968.55	900.00	148.04	0.03	0.15	965.00	976.67	965.00	184.32	0.01	0.19	13.00	0.00	0.00	-65.00	3.55	569506.00	-0.04	910.46	892.50
5	7	2	6661.00	7617.00	155.30	0	Spot (Block5, Row2, Column7)	1480.19	1465.00	313.43	0.00	0.21	917.00	958.06	917.00	135.88	0.02	0.14	91.00	82.00	0.00	548.00	563.19	982847.00	3.84	1121.33	1126.00
5	8	2	6960.00	7623.00	147.00	-50	Spot (Block5, Row2, Column8)	1070.83	1076.00	175.93	0.00	0.16	980.00	988.48	980.00	191.00	0.00	0.19	34.00	1.00	0.00	96.00	90.83	628580.00	0.43	1024.09	971.00
5	1	3	4854.00	7919.00	120.50	0	Spot (Block5, Row3, Column1)	1763.30	1719.00	400.74	0.01	0.23	895.00	899.20	895.00	87.24	0.00	0.10	100.00	99.00	0.00	824.00	868.30	675342.00	9.90	1168.02	1148.50
5	2	3	5154.00	7905.00	215.65	0	Spot (Block5, Row3, Column2)	1011.80	991.00	112.29	0.01	0.11	891.00	895.54	891.00	98.36	0.00	0.11	51.00	28.00	0.00	100.00	120.80	1342659.00	1.18	941.35	920.00
5	3	3	5456.00	7915.00	145.60	0	Spot (Block5, Row3, Column3)	1106.29	1102.50	138.82	0.00	0.13	890.00	903.82	890.00	113.62	0.01	0.13	63.00	44.00	0.00	212.50	216.29	639436.00	1.78	1001.83	971.00
5	4	3	5753.00	7921.00	151.30	0	Spot (Block5, Row3, Column4)	2144.72	1934.00	682.19	0.04	0.32	898.00	923.02	898.00	119.58	0.01	0.13	100.00	99.00	0.00	1036.00	1246.72	1344739.00	10.22	1252.88	1206.00
5	5	3	6059.00	7920.00	147.00	-50	Spot (Block5, Row3, Column5)	1092.58	1005.00	243.67	0.04	0.22	970.00	979.03	970.00	184.76	0.00	0.19	31.00	15.00	0.00	35.00	122.58	643527.00	0.61	963.00	951.00
5	6	3	6356.00	7916.00	168.40	0	Spot (Block5, Row3, Column6)	10690.16	10811.00	3773.27	0.00	0.35	972.00	998.44	972.00	226.05	0.01	0.23	100.00	100.00	0.00	9839.00	9718.16	8434533.00	42.87	3345.85	3350.00
5	7	3	6656.00	7924.00	146.05	0	Spot (Block5, Row3, Column7)	2222.24	2125.00	784.23	0.02	0.35	905.00	960.74	905.00	189.37	0.03	0.20	100.00	88.00	0.00	1220.00	1317.24	1286679.00	6.66	1236.06	1161.00
5	8	3	6963.00	7927.00	167.95	0	Spot (Block5, Row3, Column8)	2132.85	1996.50	560.83	0.03	0.26	906.00	950.05	906.00	133.93	0.02	0.14	99.00	99.00	0.00	1090.50	1226.85	1684949.00	8.83	1249.73	1274.00
5	1	4	4856.00	8215.00	148.70	0	Spot (Block5, Row4, Column1)	2146.46	1989.00	679.76	0.03	0.32	894.00	899.97	894.00	88.53	0.00	0.10	100.00	100.00	0.00	1095.00	1252.46	1294313.00	14.08	1199.05	1144.50
5	2	4	5153.00	8222.00	135.45	0	Spot (Block5, Row4, Column2)	1284.37	1261.50	160.05	0.01	0.12	892.00	900.29	892.00	104.92	0.00	0.12	99.00	91.00	0.00	369.50	392.37	631911.00	3.66	1043.32	1050.00
5	3	4	5454.00	8222.00	101.15	0	Spot (Block5, Row4, Column3)	6644.12	6602.00	1734.67	0.00	0.26	892.00	912.00	892.00	121.41	0.01	0.13	100.00	100.00	0.00	5710.00	5752.12	1754047.00	47.21	2528.45	2307.50
5	4	4	5780.00	8217.00	192.85	0	Spot (Block5, Row4, Column4)	1026.19	1001.00	125.49	0.01	0.12	900.00	930.36	900.00	118.59	0.01	0.13	42.00	18.00	0.00	101.00	126.19	1079548.00	0.81	985.98	980.50
5	5	4	6071.00	8248.00	201.60	0	Spot (Block5, Row4, Column5)	988.73	983.00	116.50	0.00	0.12	907.00	944.06	907.00	123.18	0.02	0.13	28.00	10.00	0.00	76.00	81.73	1139015.00	0.36	954.39	904.00
5	6	4	6361.00	8226.00	167.95	0	Spot (Block5, Row4, Column6)	2595.63	2536.00	626.58	0.01	0.24	904.00	957.86	904.00	176.20	0.03	0.18	100.00	100.00	0.00	1632.00	1691.63	2042764.00	9.29	1463.20	1399.00
5	7	4	6659.00	8213.00	102.45	0	Spot (Block5, Row4, Column7)	1449.27	1410.00	248.48	0.01	0.17	905.00	949.80	905.00	138.48	0.02	0.15	94.00	89.00	0.00	505.00	544.27	389854.00	3.61	1148.52	1126.00
5	8	4	6960.00	8227.00	163.00	0	Spot (Block5, Row4, Column8)	1327.43	1269.50	260.53	0.02	0.20	910.00	953.30	910.00	137.73	0.02	0.14	87.00	65.00	0.00	359.50	417.43	976985.00	2.72	1061.57	1088.50
5	1	5	4856.00	8519.00	126.20	0	Spot (Block5, Row5, Column1)	2708.83	2678.50	528.97	0.00	0.20	895.00	919.97	895.00	130.46	0.01	0.14	100.00	100.00	0.00	1783.50	1813.83	1148546.00	13.71	1506.62	1380.50
5	2	5	5159.00	8523.00	155.70	0	Spot (Block5, Row5, Column2)	1883.40	1888.50	295.05	0.00	0.16	894.00	907.53	894.00	108.24	0.01	0.12	100.00	100.00	0.00	994.50	989.40	1258112.00	9.02	1247.40	1264.00
5	3	5	5458.00	8515.00	158.70	0	Spot (Block5, Row5, Column3)	2859.35	2716.50	1043.68	0.02	0.37	901.00	926.16	901.00	117.64	0.01	0.13	100.00	100.00	0.00	1815.50	1958.35	1990109.00	16.43	1350.93	1335.50
5	4	5	5756.00	8520.00	157.90	0	Spot (Block5, Row5, Column4)	1411.29	1384.00	282.86	0.01	0.20	900.00	931.28	900.00	125.63	0.01	0.13	95.00	78.00	0.00	484.00	511.29	972380.00	3.82	1065.69	1043.00
5	5	5	6061.00	8521.00	142.05	0	Spot (Block5, Row5, Column5)	14550.08	13583.00	8131.59	0.03	0.56	901.00	938.10	901.00	133.77	0.02	0.14	100.00	100.00	0.00	12682.00	13649.08	7958896.00	101.76	4219.34	3008.50
5	6	5	6358.00	8522.00	147.00	-50	Spot (Block5, Row5, Column6)	1033.93	1013.00	153.25	0.01	0.15	904.00	944.19	904.00	131.19	0.02	0.14	43.00	19.00	0.00	109.00	129.93	614156.00	0.68	898.82	874.00
5	7	5	6656.00	8518.00	182.30	0	Spot (Block5, Row5, Column7)	3430.63	3297.00	1269.68	0.02	0.37	907.00	955.07	907.00	148.38	0.02	0.16	100.00	100.00	0.00	2390.00	2523.63	3197349.00	16.68	1644.10	1655.00
5	8	5	6958.00	8523.00	146.55	0	Spot (Block5, Row5, Column8)	2833.74	2527.00	1252.71	0.05	0.44	917.00	954.72	917.00	144.71	0.02	0.15	100.00	98.00	0.00	1610.00	1916.74	1654903.00	12.98	1419.98	1377.00
5	1	6	4851.00	8812.00	171.50	0	Spot (Block5, Row6, Column1)	8007.09	8078.50	2799.91	0.00	0.35	899.00	941.23	899.00	162.44	0.02	0.17	100.00	100.00	0.00	7179.50	7108.09	6549796.00	43.50	2852.79	2894.00
5	2	6	5152.00	8819.00	187.90	0	Spot (Block5, Row6, Column2)	2355.10	2331.50	594.70	0.00	0.25	897.00	920.67	897.00	140.54	0.01	0.15	100.00	100.00	0.00	1434.50	1458.10	2340972.00	10.21	1383.51	1357.00
5	3	6	5453.00	8815.00	143.60	0	Spot (Block5, Row6, Column3)	2226.50	2175.00	463.03	0.01	0.21	896.00	909.85	896.00	111.36	0.01	0.12	100.00	100.00	0.00	1279.00	1330.50	1249065.00	11.82	1338.96	1238.50
5	4	6	5757.00	8820.00	147.00	-50	Spot (Block5, Row6, Column4)	1007.09	977.00	137.31	0.01	0.14	892.00	907.31	892.00	111.10	0.01	0.12	35.00	18.00	0.00	85.00	115.09	592170.00	0.90	888.77	885.50
5	5	6	6054.00	8820.00	92.60	0	Spot (Block5, Row6, Column5)	11633.16	11697.00	2246.82	0.00	0.19	893.00	917.88	893.00	130.44	0.01	0.14	100.00	100.00	0.00	10804.00	10740.16	2524396.00	82.15	4493.74	3996.00
5	6	6	6356.00	8821.00	190.75	0	Spot (Block5, Row6, Column6)	1136.26	1114.00	173.35	0.01	0.15	897.00	927.40	897.00	129.14	0.01	0.14	68.00	41.00	0.00	217.00	239.26	1168074.00	1.62	986.74	983.00
5	7	6	6652.00	8821.00	88.70	0	Spot (Block5, Row6, Column7)	2157.23	2148.00	379.26	0.00	0.18	899.00	938.30	899.00	137.24	0.02	0.15	100.00	100.00	0.00	1249.00	1258.23	424974.00	8.88	1405.03	1397.00
5	8	6	6961.00	8828.00	146.90	0	Spot (Block5, Row6, Column8)	3130.98	2812.00	1358.37	0.05	0.43	897.00	935.49	897.00	134.75	0.02	0.14	100.00	99.00	0.00	1915.00	2233.98	1841015.00	16.29	1484.25	1356.00
5	1	7	4855.00	9126.00	206.30	0	Spot (Block5, Row7, Column1)	1453.40	1366.00	513.92	0.03	0.35	888.00	896.79	888.00	123.15	0.00	0.14	95.00	80.00	0.00	478.00	565.40	1760069.00	4.52	1050.52	1021.00
5	2	7	5168.00	9108.00	175.95	0	Spot (Block5, Row7, Column2)	997.80	994.00	104.28	0.00	0.10	887.00	887.95	887.00	108.16	0.00	0.12	48.00	21.00	0.00	107.00	110.80	861100.00	1.02	918.21	893.00
5	3	7	5463.00	9097.00	136.70	0	Spot (Block5, Row7, Column3)	1045.17	1009.00	180.11	0.02	0.17	884.00	880.74	884.00	104.85	0.00	0.12	59.00	38.00	0.00	125.00	161.17	528857.00	1.57	946.83	895.00
5	4	7	5761.00	9118.00	196.85	0	Spot (Block5, Row7, Column4)	1047.32	1023.00	142.59	0.01	0.14	886.00	890.07	886.00	110.57	0.00	0.12	61.00	28.00	0.00	137.00	161.32	1143670.00	1.42	949.21	925.00
5	5	7	6061.00	9111.00	121.50	0	Spot (Block5, Row7, Column5)	1245.61	1192.00	178.24	0.02	0.14	895.00	918.18	895.00	125.00	0.01	0.14	91.00	68.00	0.00	297.00	350.61	484543.00	2.62	1039.88	1033.00
5	6	7	6354.00	9117.00	171.05	0	Spot (Block5, Row7, Column6)	2845.20	2794.50	798.58	0.01	0.28	908.00	960.78	908.00	224.11	0.02	0.23	100.00	99.00	0.00	1886.50	1937.20	2333066.00	8.41	1456.84	1446.00
5	7	7	6655.00	9119.00	99.40	0	Spot (Block5, Row7, Column7)	2991.26	2902.00	590.74	0.01	0.20	899.00	939.51	899.00	138.37	0.02	0.15	100.00	100.00	0.00	2003.00	2092.26	741833.00	14.83	1638.41	1483.00
5	8	7	6957.00	9124.00	147.00	-50	Spot (Block5, Row7, Column8)	1028.74	994.00	242.55	0.01	0.24	893.00	933.05	893.00	135.88	0.02	0.15	33.00	11.00	0.00	101.00	135.74	605928.00	0.70	934.30	899.00
5	1	8	4860.00	9414.00	119.80	0	Spot (Block5, Row8, Column1)	1434.74	1442.50	211.53	0.00	0.15	883.00	880.10	883.00	103.50	0.00	0.12	97.00	95.00	0.00	559.50	551.74	536591.00	5.36	1079.14	1081.00
5	2	8	5158.00	9412.00	164.50	0	Spot (Block5, Row8, Column2)	1206.18	1184.00	202.08	0.01	0.17	880.00	874.16	880.00	103.77	0.00	0.12	85.00	65.00	0.00	304.00	326.18	901018.00	3.20	989.82	989.00
5	3	8	5446.00	9419.00	110.55	0	Spot (Block5, Row8, Column3)	1359.39	1353.00	230.66	0.00	0.17	881.00	882.66	881.00	117.57	0.00	0.13	98.00	87.00	0.00	472.00	478.39	430927.00	4.05	1069.67	1022.00
5	4	8	5748.00	9410.00	100.00	0	Spot (Block5, Row8, Column4)	3331.61	3097.00	1591.63	0.03	0.48	884.00	892.36	884.00	128.58	0.00	0.14	100.00	100.00	0.00	2213.00	2447.61	852892.00	18.97	1669.88	1457.00
5	5	8	6056.00	9421.00	147.00	-50	Spot (Block5, Row8, Column5)	979.54	980.00	128.88	0.00	0.13	894.00	935.54	894.00	234.37	0.02	0.25	12.00	0.00	0.00	86.00	85.54	574989.00	0.19	932.93	894.00
5	6	8	6358.00	9419.00	133.95	0	Spot (Block5, Row8, Column6)	19363.59	18933.00	8722.21	0.01	0.45	907.00	981.00	907.00	291.71	0.03	0.30	100.00	100.00	0.00	18026.00	18456.59	9371977.00	63.02	4757.36	4671.00
5	7	8	6658.00	9418.00	161.85	0	Spot (Block5, Row8, Column7)	1481.58	1410.00	313.49	0.02	0.21	893.00	939.70	893.00	204.69	0.02	0.22	91.00	65.00	0.00	517.00	588.58	1069703.00	2.65	1068.83	1034.50
5	8	8	6952.00	9424.00	93.50	0	Spot (Block5, Row8, Column8)	1423.42	1414.50	263.12	0.00	0.18	891.00	940.09	891.00	195.48	0.02	0.21	89.00	62.00	0.00	523.50	532.42	313152.00	2.47	1131.92	1107.50
6	1	1	9359.00	7329.00	147.90	0	Spot (Block6, Row1, Column1)	36645.12	34415.00	17850.93	0.03	0.49	911.00	971.38	911.00	189.55	0.03	0.20	100.00	100.00	9.58	33504.00	35734.12	21803900.00	188.20	8436.47	7439.00
6	2	1	9655.00	7327.00	148.15	0	Spot (Block6, Row1, Column2)	1376.13	1320.00	235.67	0.02	0.17	902.00	950.52	902.00	156.48	0.02	0.16	97.00	68.00	0.00	418.00	474.13	824303.00	2.72	1101.75	1077.50
6	3	1	9963.00	7336.00	156.65	0	Spot (Block6, Row1, Column3)	1804.66	1661.50	586.16	0.04	0.32	895.00	938.71	895.00	141.56	0.02	0.15	97.00	88.00	0.00	766.50	909.66	1216342.00	6.12	1147.90	1136.00
6	4	1	10268.00	7325.00	134.00	0	Spot (Block6, Row1, Column4)	1471.86	1429.50	310.91	0.01	0.21	958.00	969.82	958.00	152.85	0.01	0.16	88.00	70.00	0.00	471.50	513.86	715322.00	3.28	1139.58	1126.50
6	5	1	10568.00	7324.00	103.55	0	Spot (Block6, Row1, Column5)	2541.47	2428.50	742.93	0.02	0.29	987.00	1002.01	987.00	164.01	0.01	0.16	100.00	100.00	0.00	1441.50	1554.47	701447.00	9.39	1468.34	1394.00
6	6	1	10861.00	7331.00	128.00	0	Spot (Block6, Row1, Column6)	3013.60	2985.50	771.72	0.00	0.26	987.00	1020.51	987.00	163.13	0.01	0.16	100.00	100.00	0.00	1998.50	2026.60	1319956.00	12.22	1593.89	1489.00
6	7	1	11160.00	7334.00	135.35	0	Spot (Block6, Row1, Column7)	4998.16	4846.00	1642.11	0.01	0.33	1002.00	1068.18	1002.00	242.07	0.03	0.23	100.00	100.00	0.00	3844.00	3996.16	2474088.00	16.24	2198.84	2001.50
6	8	1	11462.00	7340.00	144.65	0	Spot (Block6, Row1, Column8)	51664.94	54756.00	13673.57	0.03	0.26	1081.00	1118.64	1081.00	278.80	0.01	0.25	100.00	100.00	36.09	53675.00	50583.94	29345876.00	181.30	13038.41	11342.00
6	1	2	9370.00	7623.00	174.55	0	Spot (Block6, Row2, Column1)	1085.06	1082.00	167.41	0.00	0.15	898.00	938.51	898.00	165.95	0.02	0.18	55.00	19.00	0.00	184.00	187.06	923384.00	0.88	1010.08	996.50
6	2	2	9663.00	7630.00	158.00	0	Spot (Block6, Row2, Column2)	2077.77	1964.00	483.71	0.02	0.23	893.00	920.90	893.00	137.85	0.01	0.15	100.00	99.00	0.00	1071.00	1184.77	1429504.00	8.39	1295.11	1287.50
6	3	2	9959.00	7635.00	183.80	0	Spot (Block6, Row2, Column3)	1205.03	1167.50	203.65	0.01	0.17	899.00	938.14	899.00	145.70	0.02	0.16	76.00	43.00	0.00	268.50	306.03	1149597.00	1.83	1058.08	1055.00
6	4	2	10267.00	7634.00	169.85	0	Spot (Block6, Row2, Column4)	2029.67	1990.00	486.49	0.01	0.24	971.00	976.98	971.00	159.68	0.00	0.16	99.00	97.00	0.00	1019.00	1058.67	1625764.00	6.59	1279.14	1250.00
6	5	2	10558.00	7633.00	146.95	0	Spot (Block6, Row2, Column5)	1622.48	1593.00	314.93	0.01	0.19	986.00	995.16	986.00	157.77	0.00	0.16	97.00	85.00	0.00	607.00	636.48	952396.00	3.98	1223.99	1197.00
6	6	2	10862.00	7633.00	147.00	-50	Spot (Block6, Row2, Column6)	1134.08	1102.00	206.68	0.01	0.18	987.00	1012.43	987.00	163.69	0.01	0.16	44.00	18.00	0.00	115.00	147.08	673643.00	0.74	1012.77	976.00
6	7	2	11161.00	7635.00	176.10	0	Spot (Block6, Row2, Column7)	1577.23	1524.00	380.69	0.01	0.24	981.00	1008.90	981.00	166.34	0.01	0.16	91.00	72.00	0.00	543.00	596.23	1362730.00	3.42	1210.81	1208.00
6	8	2	11470.00	7614.00	224.90	0	Spot (Block6, Row2, Column8)	1161.80	1159.00	186.52	0.00	0.16	1024.00	1084.98	1024.00	277.87	0.03	0.26	25.00	1.00	0.00	135.00	137.80	1690423.00	0.28	1074.24	1073.00
6	1	3	9362.00	7924.00	102.65	0	Spot (Block6, Row3, Column1)	2252.43	2230.00	513.85	0.00	0.23	891.00	904.96	891.00	136.73	0.01	0.15	100.00	100.00	0.00	1339.00	1361.43	608157.00	9.86	1385.33	1321.50
6	2	3	9654.00	7931.00	177.85	0	Spot (Block6, Row3, Column2)	1112.25	1091.00	193.67	0.01	0.17	893.00	920.56	893.00	139.55	0.01	0.15	60.00	35.00	0.00	198.00	219.25	983226.00	1.37	982.49	979.50
6	3	3	9967.00	7929.00	110.75	0	Spot (Block6, Row3, Column3)	1257.31	1251.50	233.15	0.00	0.19	912.00	959.66	912.00	152.98	0.02	0.16	69.00	50.00	0.00	339.50	345.31	402340.00	1.95	1107.33	1053.00
6	4	3	10261.00	7932.00	146.70	0	Spot (Block6, Row3, Column4)	2965.66	2779.00	1116.32	0.03	0.38	982.00	992.20	982.00	162.16	0.00	0.16	100.00	99.00	0.00	1797.00	1983.66	1755672.00	12.17	1470.24	1413.50
6	5	3	10561.00	7932.00	147.00	-50	Spot (Block6, Row3, Column5)	1131.55	1084.00	247.52	0.02	0.22	985.00	1002.33	985.00	163.53	0.01	0.16	35.00	17.00	0.00	99.00	146.55	668747.00	0.79	993.66	985.00
6	6	3	10864.00	7929.00	131.60	0	Spot (Block6, Row3, Column6)	3617.55	3675.50	976.53	0.01	0.27	980.00	994.49	980.00	161.60	0.01	0.16	100.00	100.00	0.00	2695.50	2637.55	1678545.00	16.23	1739.57	1723.00
6	7	3	11166.00	7942.00	152.55	0	Spot (Block6, Row3, Column7)	2523.92	2318.50	934.06	0.04	0.37	989.00	1009.86	989.00	185.41	0.01	0.18	100.00	94.00	0.00	1329.50	1534.92	1605213.00	8.17	1386.75	1347.00
6	8	3	11463.00	7947.00	155.80	0	Spot (Block6, Row3, Column8)	8551.05	7870.50	3843.50	0.04	0.45	1007.00	1056.38	1007.00	212.28	0.02	0.20	100.00	100.00	0.00	6863.50	7544.05	5712099.00	35.31	2946.35	2397.00
6	1	4	9356.00	8229.00	148.70	0	Spot (Block6, Row4, Column1)	2456.40	2242.00	951.90	0.04	0.39	888.00	898.75	888.00	135.49	0.01	0.15	100.00	100.00	0.00	1354.00	1568.40	1481209.00	11.50	1308.24	1238.00
6	2	4	9666.00	8235.00	118.55	0	Spot (Block6, Row4, Column2)	1481.80	1472.00	249.71	0.00	0.17	899.00	938.42	899.00	149.20	0.02	0.16	100.00	88.00	0.00	573.00	582.80	546786.00	3.64	1153.92	1129.00
6	3	4	9964.00	8226.00	101.90	0	Spot (Block6, Row4, Column3)	7795.13	7440.00	2394.12	0.02	0.31	945.50	976.32	945.50	167.69	0.01	0.17	100.00	100.00	0.00	6494.50	6849.63	2034529.00	40.66	3062.39	2557.00
6	4	4	10254.00	8230.00	171.40	0	Spot (Block6, Row4, Column4)	1201.46	1174.00	213.83	0.01	0.18	972.00	989.54	972.00	168.49	0.01	0.17	52.00	35.00	0.00	202.00	229.46	979187.00	1.26	1079.27	998.50
6	5	4	10560.00	8232.00	147.00	-50	Spot (Block6, Row4, Column5)	1052.75	1013.00	188.48	0.02	0.18	980.00	993.36	980.00	157.39	0.01	0.16	26.00	12.00	0.00	33.00	72.75	622177.00	0.38	952.08	908.00
6	6	4	10862.00	8227.00	196.65	0	Spot (Block6, Row4, Column6)	1652.95	1595.00	306.63	0.02	0.19	984.00	995.91	984.00	155.53	0.01	0.16	98.00	90.00	0.00	611.00	668.95	1821549.00	4.22	1183.23	1171.00
6	7	4	11168.00	8228.00	104.80	0	Spot (Block6, Row4, Column7)	1678.30	1620.00	353.30	0.02	0.21	989.00	1026.58	989.00	232.43	0.02	0.23	98.00	65.00	0.00	631.00	689.30	474959.00	2.80	1236.95	1227.00
6	8	4	11462.00	8245.00	158.70	0	Spot (Block6, Row4, Column8)	1564.27	1533.50	320.67	0.01	0.20	996.00	1032.63	996.00	168.16	0.02	0.16	93.00	72.00	0.00	537.50	568.27	1088731.00	3.16	1165.46	1132.00
6	1	5	9362.00	8537.00	127.80	0	Spot (Block6, Row5, Column1)	1651.45	1598.00	340.51	0.01	0.21	889.00	902.35	889.00	137.52	0.01	0.15	99.00	99.00	0.00	709.00	762.45	723333.00	5.45	1145.00	1138.00
6	2	5	9662.00	8532.00	147.25	0	Spot (Block6, Row5, Column2)	6369.66	6151.00	1759.51	0.02	0.28	908.00	959.61	908.00	182.05	0.02	0.19	100.00	100.00	0.00	5243.00	5461.66	3809054.00	29.72	2244.52	2122.50
6	3	5	9957.00	8528.00	156.40	0	Spot (Block6, Row5, Column3)	4545.82	3950.00	2020.59	0.06	0.44	961.00	976.43	961.00	171.07	0.01	0.18	100.00	100.00	0.00	2989.00	3584.82	3054788.00	20.87	1705.55	1651.00
6	4	5	10255.00	8536.00	166.05	0	Spot (Block6, Row5, Column4)	1843.83	1722.00	517.66	0.03	0.28	979.00	998.36	979.00	174.37	0.01	0.17	97.00	86.00	0.00	743.00	864.83	1414221.00	4.85	1225.75	1213.50
6	5	5	10563.00	8535.00	144.40	0	Spot (Block6, Row5, Column5)	14207.08	12778.50	8024.75	0.05	0.56	994.00	1022.32	994.00	174.84	0.01	0.17	100.00	100.00	0.00	11784.50	13213.08	8098035.00	75.41	3549.68	2959.50
6	6	5	10856.00	8529.00	166.25	0	Spot (Block6, Row5, Column6)	1511.63	1450.00	321.84	0.02	0.21	997.00	1046.31	997.00	241.88	0.02	0.23	77.00	46.00	0.00	453.00	514.63	1159421.00	1.92	1169.23	1149.00
6	7	5	11161.00	8532.00	176.95	0	Spot (Block6, Row5, Column7)	13217.65	12305.50	6604.37	0.03	0.50	997.00	1073.26	997.00	288.49	0.03	0.27	100.00	100.00	0.00	11308.50	12220.65	11605099.00	42.10	3622.09	3514.00
6	8	5	11459.00	8537.00	148.80	0	Spot (Block6, Row5, Column8)	4040.58	3421.50	2187.35	0.07	0.54	994.00	1049.28	994.00	225.77	0.02	0.22	100.00	95.00	0.00	2427.50	3046.58	2456670.00	13.25	1650.08	1549.50
6	1	6	9354.00	8824.00	161.40	0	Spot (Block6, Row6, Column1)	2504.93	2452.50	604.41	0.01	0.24	884.00	894.91	884.00	168.76	0.01	0.19	100.00	100.00	0.00	1568.50	1620.93	1808562.00	9.54	1363.45	1357.00
6	2	6	9658.00	8828.00	183.15	0	Spot (Block6, Row6, Column2)	6431.40	6495.00	2409.73	0.00	0.37	904.00	955.60	904.00	207.94	0.02	0.22	100.00	100.00	0.00	5591.00	5527.40	6071241.00	26.33	2329.55	2307.00
6	3	6	9952.00	8829.00	140.90	0	Spot (Block6, Row6, Column3)	3201.24	3052.50	1057.69	0.02	0.33	911.00	962.06	911.00	180.90	0.02	0.19	100.00	100.00	0.00	2141.50	2290.24	1728667.00	12.38	1531.37	1472.00
6	4	6	10259.00	8831.00	156.55	0	Spot (Block6, Row6, Column4)	1211.49	1187.50	207.68	0.01	0.17	979.00	998.14	979.00	169.80	0.01	0.17	56.00	28.00	0.00	208.50	232.49	816543.00	1.26	1051.51	1006.00
6	5	6	10560.00	8835.00	93.65	0	Spot (Block6, Row6, Column5)	11220.10	10632.50	2594.24	0.02	0.23	1009.00	1054.29	1009.00	174.47	0.02	0.17	100.00	100.00	0.00	9623.50	10211.10	2468422.00	58.27	4620.18	4130.00
6	6	6	10860.00	8836.00	165.05	0	Spot (Block6, Row6, Column6)	1394.43	1344.00	254.32	0.02	0.18	1001.00	1053.95	1001.00	222.95	0.02	0.21	68.00	38.00	0.00	343.00	393.43	1055582.00	1.53	1147.22	1134.00
6	7	6	11151.00	8828.00	86.20	0	Spot (Block6, Row6, Column7)	2696.51	2639.00	503.09	0.01	0.19	983.00	1020.94	983.00	227.07	0.02	0.22	100.00	98.00	0.00	1656.00	1713.51	482676.00	7.38	1634.28	1485.00
6	8	6	11465.00	8841.00	152.65	0	Spot (Block6, Row6, Column8)	4282.97	3605.00	2257.68	0.07	0.53	978.00	995.01	978.00	166.17	0.01	0.17	100.00	99.00	0.00	2627.00	3304.97	2741101.00	19.79	1614.21	1568.50
6	1	7	9360.00	9132.00	167.25	0	Spot (Block6, Row7, Column1)	1933.56	1834.00	524.98	0.02	0.27	810.00	853.61	810.00	136.25	0.02	0.16	100.00	99.00	0.00	1024.00	1123.56	1502376.00	7.93	1147.84	1126.50
6	2	7	9661.00	9119.00	202.40	0	Spot (Block6, Row7, Column2)	1043.81	1002.00	151.37	0.02	0.15	888.00	904.21	888.00	181.12	0.01	0.20	40.00	9.00	0.00	114.00	155.81	1212906.00	0.77	944.91	945.00
6	3	7	9941.00	9128.00	87.15	0	Spot (Block6, Row7, Column3)	1114.62	1111.50	166.27	0.00	0.15	894.00	916.37	894.00	152.65	0.01	0.17	66.00	32.00	0.00	217.50	220.62	205090.00	1.30	1022.93	991.00
6	4	7	10268.00	9125.00	193.95	0	Spot (Block6, Row7, Column4)	1166.41	1167.00	184.49	0.00	0.16	967.00	972.36	967.00	173.57	0.00	0.18	50.00	23.00	0.00	200.00	199.41	1241055.00	1.12	1058.96	1042.00
6	5	7	10560.00	9131.00	129.60	0	Spot (Block6, Row7, Column5)	1577.08	1556.00	291.22	0.01	0.18	1002.00	1051.72	1002.00	218.01	0.02	0.21	88.00	64.00	0.00	554.00	575.08	706530.00	2.41	1222.80	1241.50
6	6	7	10853.00	9129.00	165.45	0	Spot (Block6, Row7, Column6)	8949.47	8959.00	3140.11	0.00	0.35	1003.00	1071.98	1003.00	252.95	0.03	0.24	100.00	100.00	0.00	7956.00	7946.47	6810546.00	31.14	2769.95	2656.50
6	7	7	11156.00	9133.00	99.80	0	Spot (Block6, Row7, Column7)	3561.61	3456.00	776.39	0.01	0.22	984.00	1006.79	984.00	208.61	0.01	0.21	100.00	100.00	0.00	2472.00	2577.61	908211.00	12.25	1828.32	1743.00
6	8	7	11464.00	9131.00	163.95	0	Spot (Block6, Row7, Column8)	2116.32	2114.50	431.38	0.00	0.20	978.00	989.11	978.00	176.36	0.00	0.18	99.00	99.00	0.00	1136.50	1138.32	1583011.00	6.39	1348.49	1358.00
6	1	8	9367.00	9427.00	109.80	0	Spot (Block6, Row8, Column1)	1572.39	1485.50	394.61	0.02	0.25	799.00	844.94	799.00	138.31	0.02	0.16	100.00	99.00	0.00	686.50	773.39	496876.00	5.26	1151.84	1134.00
6	2	8	9656.00	9423.00	161.25	0	Spot (Block6, Row8, Column2)	1317.24	1261.00	271.05	0.02	0.21	819.00	857.40	819.00	134.42	0.02	0.16	94.00	80.00	0.00	442.00	498.24	941830.00	3.42	1035.28	1037.50
6	3	8	9957.00	9458.00	126.45	0	Spot (Block6, Row8, Column3)	1198.25	1184.50	336.44	0.01	0.28	887.00	893.16	887.00	149.92	0.00	0.17	65.00	49.00	0.00	297.50	311.25	512850.00	2.03	1039.39	998.00
6	4	8	10258.00	9431.00	100.40	0	Spot (Block6, Row8, Column4)	16464.07	16434.50	4181.85	0.00	0.25	899.00	941.06	899.00	169.69	0.02	0.18	100.00	100.00	0.00	15535.50	15565.07	4247731.00	91.48	5075.79	4146.00
6	5	8	10545.00	9434.00	152.55	0	Spot (Block6, Row8, Column5)	1148.87	1088.00	207.77	0.02	0.18	921.00	969.79	921.00	176.73	0.02	0.18	48.00	30.00	0.00	167.00	227.87	736427.00	1.01	1073.20	1070.00
6	6	8	10852.00	9430.00	105.80	0	Spot (Block6, Row8, Column6)	6009.67	5688.00	1612.10	0.02	0.27	982.00	1008.12	982.00	208.77	0.01	0.21	100.00	100.00	0.00	4706.00	5027.67	1730784.00	23.96	2395.54	2239.50
6	7	8	11158.00	9433.00	161.25	0	Spot (Block6, Row8, Column7)	1667.60	1549.00	452.15	0.03	0.27	979.00	983.11	979.00	171.87	0.00	0.17	91.00	77.00	0.00	570.00	688.60	1192337.00	3.98	1137.81	1134.00
6	8	8	11458.00	9431.00	87.45	0	Spot (Block6, Row8, Column8)	1585.34	1559.50	286.54	0.01	0.18	983.00	1001.54	983.00	182.12	0.01	0.18	96.00	76.00	0.00	576.50	602.34	298044.00	3.21	1255.91	1281.50
7	1	1	13862.00	7343.00	150.35	0	Spot (Block7, Row1, Column1)	34823.43	32154.00	17984.44	0.03	0.52	533.00	564.82	533.00	126.74	0.03	0.22	100.00	100.00	7.61	31621.00	34290.43	21520920.00	270.31	7380.93	5687.50
7	2	1	14168.00	7338.00	138.45	0	Spot (Block7, Row1, Column2)	717.96	696.00	113.47	0.01	0.16	520.00	543.07	520.00	80.94	0.02	0.15	87.00	61.00	0.00	176.00	197.96	374773.00	2.16	584.50	588.00
7	3	1	14457.00	7350.00	183.45	0	Spot (Block7, Row1, Column3)	621.07	605.00	73.40	0.01	0.12	519.00	538.24	519.00	59.91	0.02	0.11	74.00	35.00	0.00	86.00	102.07	586287.00	1.38	556.40	530.50
7	4	1	14773.00	7347.00	110.95	0	Spot (Block7, Row1, Column4)	779.81	791.00	100.92	0.01	0.13	534.00	552.52	534.00	69.11	0.01	0.13	94.00	90.00	0.00	257.00	245.81	251879.00	3.29	638.91	628.00
7	5	1	15062.00	7348.00	124.55	0	Spot (Block7, Row1, Column5)	702.74	693.00	87.23	0.01	0.12	572.00	567.81	572.00	67.61	0.00	0.12	77.00	38.00	0.00	121.00	130.74	286719.00	2.00	612.98	609.00
7	6	1	15369.00	7338.00	126.55	0	Spot (Block7, Row1, Column6)	1506.76	1407.50	464.17	0.03	0.31	587.00	585.37	587.00	62.04	0.00	0.11	100.00	100.00	0.00	820.50	919.76	638868.00	14.85	839.94	804.00
7	7	1	15671.00	7346.00	133.90	0	Spot (Block7, Row1, Column7)	842.69	821.00	127.95	0.01	0.15	599.00	622.51	599.00	157.34	0.02	0.25	75.00	23.00	0.00	222.00	243.69	405333.00	1.40	709.14	684.00
7	8	1	15962.00	7350.00	141.70	0	Spot (Block7, Row1, Column8)	51625.33	54140.00	13687.12	0.02	0.27	614.00	665.31	614.00	194.27	0.03	0.29	100.00	100.00	36.08	53526.00	51011.33	28187604.00	262.32	11158.91	8837.50
7	1	2	13890.00	7627.00	232.70	0	Spot (Block7, Row2, Column1)	591.25	587.00	74.04	0.00	0.13	534.00	557.82	534.00	100.11	0.02	0.18	22.00	2.00	0.00	53.00	57.25	915250.00	0.33	561.63	573.50
7	2	2	14170.00	7647.00	144.20	0	Spot (Block7, Row2, Column2)	674.52	680.00	79.48	0.00	0.12	529.00	546.05	529.00	60.19	0.01	0.11	90.00	54.00	0.00	151.00	145.52	381776.00	2.13	629.38	614.00
7	3	2	14462.00	7653.00	181.80	0	Spot (Block7, Row2, Column3)	603.62	600.00	61.16	0.00	0.10	535.00	549.84	535.00	63.56	0.01	0.12	51.00	16.00	0.00	65.00	68.62	558949.00	0.85	587.61	587.00
7	4	2	14756.00	7655.00	214.10	0	Spot (Block7, Row2, Column4)	640.77	618.00	82.14	0.02	0.13	530.00	546.72	530.00	65.41	0.01	0.12	67.00	41.00	0.00	88.00	110.77	840693.00	1.44	578.88	579.00
7	5	2	15071.00	7645.00	175.60	0	Spot (Block7, Row2, Column5)	902.48	898.50	134.78	0.00	0.15	574.00	575.63	574.00	100.00	0.00	0.17	97.00	84.00	0.00	324.50	328.48	777936.00	3.27	672.25	670.00
7	6	2	15364.00	7647.00	147.00	-50	Spot (Block7, Row2, Column6)	630.58	617.00	78.68	0.01	0.12	590.00	646.48	590.00	272.73	0.04	0.42	0.00	0.00	0.00	27.00	40.58	370781.00	-0.06	564.19	570.50
7	7	2	15649.00	7641.00	171.00	0	Spot (Block7, Row2, Column7)	705.61	696.00	94.17	0.01	0.13	594.00	603.98	594.00	103.78	0.01	0.17	48.00	15.00	0.00	102.00	111.61	575076.00	0.98	628.30	603.00
7	8	2	15964.00	7650.00	147.00	-50	Spot (Block7, Row2, Column8)	707.32	687.00	88.22	0.01	0.12	606.00	645.32	606.00	154.07	0.03	0.24	17.00	6.00	0.00	81.00	101.32	418026.00	0.40	711.05	699.00
7	1	3	13863.00	7941.00	105.10	0	Spot (Block7, Row3, Column1)	740.44	726.00	86.71	0.01	0.12	562.00	560.59	562.00	59.96	0.00	0.11	91.00	76.00	0.00	164.00	178.44	211026.00	3.00	646.26	645.00
7	2	3	14154.00	7953.00	177.80	0	Spot (Block7, Row3, Column2)	642.72	612.00	82.34	0.02	0.13	575.00	568.77	575.00	64.24	0.00	0.11	39.00	18.00	0.00	37.00	67.72	568805.00	1.15	607.22	599.00
7	3	3	14465.00	7942.00	116.50	0	Spot (Block7, Row3, Column3)	813.39	796.00	232.17	0.01	0.29	578.00	572.17	578.00	66.10	0.00	0.12	90.00	63.00	0.00	218.00	235.39	292006.00	3.65	673.12	601.00
7	4	3	14762.00	7943.00	146.95	0	Spot (Block7, Row3, Column4)	2471.19	2269.50	1067.09	0.04	0.43	579.00	571.85	579.00	63.28	0.01	0.11	100.00	100.00	0.00	1690.50	1892.19	1458005.00	30.01	988.83	905.00
7	5	3	15063.00	7947.00	147.00	-50	Spot (Block7, Row3, Column5)	619.18	599.00	74.26	0.01	0.12	588.00	638.30	588.00	284.65	0.04	0.45	0.00	0.00	0.00	11.00	31.18	365317.00	-0.07	590.17	590.00
7	6	3	15361.00	7941.00	199.85	0	Spot (Block7, Row3, Column6)	19360.19	15936.00	11467.10	0.08	0.59	604.00	748.90	604.00	390.50	0.09	0.52	100.00	100.00	0.00	15332.00	18756.19	21935116.00	47.66	4651.99	4488.00
7	7	3	15663.00	7949.00	147.00	-50	Spot (Block7, Row3, Column7)	670.21	684.00	82.02	0.01	0.12	593.00	653.24	593.00	262.27	0.04	0.40	0.00	0.00	0.00	91.00	77.21	394084.00	0.06	642.88	622.50
7	8	3	15966.00	7958.00	153.25	0	Spot (Block7, Row3, Column8)	3577.21	3310.00	1514.24	0.03	0.42	600.00	615.78	600.00	90.57	0.01	0.15	100.00	100.00	0.00	2710.00	2977.21	2289416.00	32.70	1436.04	1295.00
7	1	4	13859.00	8240.00	147.70	0	Spot (Block7, Row4, Column1)	2612.30	2347.00	1146.83	0.05	0.44	576.00	572.63	576.00	67.36	0.00	0.12	100.00	100.00	0.00	1771.00	2036.30	1551704.00	30.28	1065.11	961.00
7	2	4	14169.00	8247.00	118.30	0	Spot (Block7, Row4, Column2)	1969.05	1986.00	518.97	0.00	0.26	587.00	588.18	587.00	76.02	0.00	0.13	100.00	100.00	0.00	1399.00	1382.05	720671.00	18.17	1007.86	997.00
7	3	4	14469.00	8250.00	102.55	0	Spot (Block7, Row4, Column3)	4822.26	4773.50	1377.24	0.00	0.29	588.00	595.30	588.00	86.66	0.01	0.15	100.00	100.00	0.00	4185.50	4234.26	1302010.00	48.78	1846.72	1452.00
7	4	4	14747.00	8262.00	189.10	0	Spot (Block7, Row4, Column4)	651.03	631.50	69.07	0.01	0.11	589.00	589.99	589.00	66.50	0.00	0.11	43.00	11.00	0.00	42.50	62.03	660148.00	0.92	604.97	608.00
7	5	4	15063.00	8247.00	147.00	-50	Spot (Block7, Row4, Column5)	619.90	600.00	63.79	0.01	0.10	594.00	599.49	594.00	72.51	0.00	0.12	21.00	5.00	0.00	6.00	25.90	369458.00	0.28	606.25	600.50
7	6	4	15362.00	8250.00	182.45	0	Spot (Block7, Row4, Column6)	1122.10	1086.00	194.91	0.01	0.17	600.00	657.95	600.00	250.08	0.04	0.38	95.00	45.00	0.00	486.00	522.10	1050288.00	1.86	788.90	773.00
7	7	4	15660.00	8248.00	146.90	0	Spot (Block7, Row4, Column7)	727.13	705.00	84.47	0.01	0.12	594.00	602.87	594.00	84.08	0.01	0.14	76.00	26.00	0.00	111.00	133.13	426825.00	1.48	669.75	683.00
7	8	4	15958.00	8270.00	168.80	0	Spot (Block7, Row4, Column8)	685.84	683.50	80.93	0.00	0.12	601.00	614.56	601.00	79.09	0.01	0.13	53.00	18.00	0.00	82.50	84.84	543183.00	0.90	654.94	631.00
7	1	5	13863.00	8548.00	114.90	0	Spot (Block7, Row5, Column1)	1151.29	1100.00	289.75	0.02	0.25	590.00	617.51	590.00	171.72	0.02	0.28	95.00	75.00	0.00	510.00	561.29	397196.00	3.11	796.66	754.00
7	2	5	14165.00	8545.00	151.85	0	Spot (Block7, Row5, Column2)	3994.97	3839.00	1412.36	0.02	0.35	593.00	599.37	593.00	96.46	0.00	0.16	100.00	100.00	0.00	3246.00	3401.97	2528814.00	35.20	1381.51	1272.50
7	3	5	14459.00	8541.00	153.85	0	Spot (Block7, Row5, Column3)	9055.38	7488.00	5087.22	0.08	0.56	594.00	608.51	594.00	108.06	0.01	0.18	100.00	100.00	0.00	6894.00	8461.38	5904108.00	78.17	2020.02	1819.50
7	4	5	14759.00	8544.00	153.95	0	Spot (Block7, Row5, Column4)	1114.23	1039.00	325.94	0.03	0.29	590.00	601.54	590.00	92.07	0.01	0.15	98.00	86.00	0.00	449.00	524.23	735393.00	5.57	705.51	709.00
7	5	5	15062.00	8546.00	143.90	0	Spot (Block7, Row5, Column5)	5314.94	5085.00	2564.83	0.02	0.48	593.00	600.89	593.00	73.36	0.01	0.12	100.00	100.00	0.00	4492.00	4721.94	2971049.00	64.26	1780.72	1591.00
7	6	5	15375.00	8529.00	154.90	0	Spot (Block7, Row5, Column6)	664.77	662.00	67.55	0.00	0.10	595.00	601.15	595.00	76.14	0.00	0.13	47.00	10.00	0.00	67.00	69.77	440743.00	0.84	647.82	613.00
7	7	5	15664.00	8545.00	173.50	0	Spot (Block7, Row5, Column7)	2540.82	2465.00	935.39	0.01	0.37	593.00	600.24	593.00	81.52	0.01	0.14	100.00	100.00	0.00	1872.00	1947.82	2146992.00	23.81	1081.46	1080.50
7	8	5	15959.00	8553.00	151.60	0	Spot (Block7, Row5, Column8)	881.69	879.50	150.48	0.00	0.17	603.00	623.20	603.00	85.40	0.01	0.14	95.00	74.00	0.00	276.50	278.69	553704.00	3.03	695.95	684.00
7	1	6	13858.00	8836.00	174.05	0	Spot (Block7, Row6, Column1)	15264.09	15062.00	6382.17	0.01	0.42	593.00	646.25	593.00	226.94	0.04	0.35	100.00	100.00	0.00	14469.00	14671.09	12898158.00	64.41	4006.85	4006.50
7	2	6	14161.00	8843.00	179.35	0	Spot (Block7, Row6, Column2)	1757.61	1713.50	498.04	0.01	0.28	596.00	616.62	596.00	160.38	0.01	0.26	100.00	99.00	0.00	1117.50	1161.61	1588878.00	7.11	939.56	938.00
7	3	6	14455.00	8839.00	143.05	0	Spot (Block7, Row6, Column3)	1635.16	1618.00	454.10	0.00	0.28	595.00	603.63	595.00	99.34	0.01	0.16	99.00	99.00	0.00	1023.00	1040.16	910786.00	10.38	887.47	865.50
7	4	6	14762.00	8851.00	184.40	0	Spot (Block7, Row6, Column4)	678.39	668.00	113.20	0.01	0.17	591.00	592.23	591.00	67.25	0.00	0.11	52.00	25.00	0.00	77.00	87.39	644473.00	1.28	648.30	650.50
7	5	6	15069.00	8847.00	101.85	0	Spot (Block7, Row6, Column5)	1659.46	1640.50	358.32	0.00	0.22	594.00	602.81	594.00	73.71	0.01	0.12	100.00	100.00	0.00	1046.50	1065.46	441417.00	14.33	953.79	899.50
7	6	6	15321.00	8855.00	78.05	0	Spot (Block7, Row6, Column6)	1769.88	1073.00	1420.68	0.22	0.80	597.00	606.62	597.00	81.35	0.01	0.13	100.00	100.00	0.00	476.00	1172.88	258403.00	14.30	904.66	836.00
7	7	6	15661.00	8849.00	147.00	-50	Spot (Block7, Row6, Column7)	658.82	623.00	94.77	0.02	0.14	596.00	604.32	596.00	80.21	0.01	0.13	41.00	18.00	0.00	27.00	62.82	388046.00	0.68	587.60	590.50
7	8	6	15977.00	8845.00	175.10	0	Spot (Block7, Row6, Column8)	806.22	793.50	148.56	0.01	0.18	607.00	627.51	607.00	80.15	0.01	0.13	77.00	60.00	0.00	186.50	199.22	685284.00	2.23	687.95	684.00
7	1	7	13861.00	9141.00	161.05	0	Spot (Block7, Row7, Column1)	3594.28	3091.00	1692.23	0.07	0.47	582.00	604.41	582.00	164.45	0.02	0.27	100.00	100.00	0.00	2509.00	3012.28	2569911.00	18.18	1245.61	1232.50
7	2	7	14163.00	9135.00	148.30	0	Spot (Block7, Row7, Column2)	669.98	672.00	92.20	0.00	0.14	591.00	599.25	591.00	97.40	0.01	0.16	42.00	15.00	0.00	81.00	78.98	403328.00	0.73	645.53	625.50
7	3	7	14445.00	9164.00	173.55	0	Spot (Block7, Row7, Column3)	637.88	609.00	88.09	0.02	0.14	590.00	587.49	590.00	76.34	0.00	0.13	33.00	8.00	0.00	19.00	47.88	539008.00	0.66	631.04	608.00
7	4	7	14761.00	9146.00	147.00	-50	Spot (Block7, Row7, Column4)	620.73	596.00	100.83	0.02	0.16	593.00	591.64	593.00	72.70	0.00	0.12	30.00	8.00	0.00	3.00	27.73	364371.00	0.40	633.33	610.00
7	5	7	15063.00	9158.00	113.65	0	Spot (Block7, Row7, Column5)	685.61	687.00	74.35	0.00	0.11	594.00	600.89	594.00	81.29	0.01	0.14	62.00	17.00	0.00	93.00	91.61	231737.00	1.04	652.65	609.00
7	6	7	15357.00	9139.00	164.70	0	Spot (Block7, Row7, Column6)	2132.15	2117.00	643.14	0.00	0.30	600.00	645.09	600.00	217.88	0.03	0.34	100.00	99.00	0.00	1517.00	1532.15	1599115.00	6.83	1021.46	993.00
7	7	7	15661.00	9149.00	147.00	-50	Spot (Block7, Row7, Column7)	712.48	681.00	124.84	0.02	0.18	600.00	614.01	600.00	77.08	0.01	0.13	51.00	35.00	0.00	81.00	112.48	418225.00	1.28	597.34	592.00
7	8	7	15961.00	9143.00	91.50	0	Spot (Block7, Row7, Column8)	1455.09	1406.00	254.81	0.01	0.18	613.00	642.66	613.00	81.67	0.02	0.13	100.00	100.00	0.00	793.00	842.09	302659.00	9.95	974.76	949.50
7	1	8	13867.00	9436.00	120.55	0	Spot (Block7, Row8, Column1)	1152.36	1075.00	357.68	0.03	0.31	580.00	577.00	580.00	86.52	0.00	0.15	99.00	99.00	0.00	495.00	572.36	443660.00	6.65	771.43	772.00
7	2	8	14157.00	9445.00	158.80	0	Spot (Block7, Row8, Column2)	695.07	692.00	101.74	0.00	0.15	584.00	582.03	584.00	79.85	0.00	0.14	61.00	26.00	0.00	108.00	111.07	486549.00	1.42	635.80	607.00
7	3	8	14460.00	9445.00	147.00	-50	Spot (Block7, Row8, Column3)	627.51	606.50	93.77	0.01	0.15	589.00	587.33	589.00	82.25	0.00	0.14	30.00	11.00	0.00	17.50	38.51	371483.00	0.49	583.99	587.00
7	4	8	14758.00	9447.00	101.85	0	Spot (Block7, Row8, Column4)	8050.40	8012.00	2037.69	0.00	0.25	590.00	592.04	590.00	88.73	0.00	0.15	100.00	100.00	0.00	7422.00	7460.40	2109206.00	84.06	2832.95	2593.50
7	5	8	15050.00	9435.00	155.15	0	Spot (Block7, Row8, Column5)	681.25	683.00	104.41	0.00	0.15	594.00	622.02	594.00	207.11	0.02	0.33	14.00	0.00	0.00	89.00	87.25	455078.00	0.29	629.18	596.00
7	6	8	15369.00	9446.00	120.50	0	Spot (Block7, Row8, Column6)	34455.83	34841.00	13875.24	0.00	0.40	603.00	671.31	603.00	295.21	0.05	0.44	100.00	100.00	0.00	34238.00	33852.83	13231040.00	114.44	7714.60	7340.00
7	7	8	15659.00	9443.00	155.20	0	Spot (Block7, Row8, Column7)	1127.77	1080.00	289.68	0.02	0.26	602.00	644.01	602.00	215.39	0.03	0.33	86.00	61.00	0.00	478.00	525.77	745457.00	2.25	749.66	739.00
7	8	8	15960.00	9450.00	147.00	-50	Spot (Block7, Row8, Column8)	966.21	726.00	850.19	0.12	0.88	609.00	641.34	609.00	82.63	0.02	0.13	70.00	43.00	0.00	117.00	357.21	569097.00	3.93	642.34	604.50
8	1	1	18365.00	7353.00	151.60	0	Spot (Block8, Row1, Column1)	33050.46	28940.00	17738.76	0.06	0.54	1086.00	1100.61	1086.00	193.68	0.01	0.18	100.00	100.00	5.55	27854.00	31964.46	20854880.00	164.96	6906.86	5575.00
8	2	1	18671.00	7370.00	171.60	0	Spot (Block8, Row1, Column2)	1381.77	1380.00	208.44	0.00	0.15	1078.00	1092.67	1078.00	165.46	0.01	0.15	72.00	43.00	0.00	302.00	303.77	1139957.00	1.75	1164.03	1162.00
8	3	1	18974.00	7370.00	179.40	0	Spot (Block8, Row1, Column3)	1236.74	1183.00	165.37	0.02	0.13	1082.00	1086.97	1082.00	148.88	0.00	0.14	40.00	23.00	0.00	101.00	154.74	1113063.00	1.01	1179.79	1169.00
8	4	1	19259.00	7370.00	103.70	0	Spot (Block8, Row1, Column4)	1325.86	1296.00	180.10	0.01	0.14	1084.00	1087.06	1084.00	146.66	0.00	0.13	58.00	42.00	0.00	212.00	241.86	371240.00	1.63	1183.96	1155.00
8	5	1	19565.00	7385.00	82.80	0	Spot (Block8, Row1, Column5)	1242.56	1306.50	207.48	0.02	0.17	1080.00	1085.03	1080.00	139.96	0.00	0.13	61.00	34.00	0.00	226.50	162.56	213721.00	1.13	1183.19	1187.00
8	6	1	19866.00	7351.00	152.10	0	Spot (Block8, Row1, Column6)	1265.58	1223.50	165.04	0.01	0.13	1017.00	1054.46	1017.00	129.48	0.02	0.12	75.00	43.00	0.00	206.50	248.58	802376.00	1.63	1139.65	1139.00
8	7	1	20169.00	7397.00	137.60	0	Spot (Block8, Row1, Column7)	1112.37	1088.00	137.18	0.01	0.12	993.00	1027.11	993.00	186.57	0.01	0.18	35.00	1.00	0.00	95.00	119.37	571757.00	0.46	1103.44	1087.50
8	8	1	20463.00	7359.00	139.70	0	Spot (Block8, Row1, Column8)	53080.65	57053.00	12850.55	0.03	0.24	990.00	1028.84	990.00	219.54	0.02	0.21	100.00	100.00	38.94	56063.00	52090.65	28079836.00	237.10	13829.95	10936.00
8	1	2	18360.00	7670.00	172.40	0	Spot (Block8, Row2, Column1)	1200.57	1195.50	147.47	0.00	0.12	1074.00	1081.42	1074.00	164.82	0.00	0.15	35.00	10.00	0.00	121.50	126.57	996474.00	0.72	1125.98	1097.00
8	2	2	18674.00	7655.00	170.20	0	Spot (Block8, Row2, Column2)	1223.97	1199.00	169.09	0.01	0.14	1071.00	1073.97	1071.00	140.45	0.00	0.13	46.00	20.00	0.00	128.00	152.97	985292.00	1.07	1144.34	1100.50
8	3	2	18954.00	7646.00	203.90	0	Spot (Block8, Row2, Column3)	1219.63	1195.00	158.51	0.01	0.13	1074.00	1075.99	1074.00	143.65	0.00	0.13	40.00	17.00	0.00	121.00	145.63	1439163.00	1.00	1152.77	1171.50
8	4	2	19270.00	7648.00	180.45	0	Spot (Block8, Row2, Column4)	1280.21	1290.00	181.54	0.00	0.14	1081.00	1090.24	1081.00	146.56	0.00	0.13	53.00	36.00	0.00	209.00	199.21	1168836.00	1.30	1184.04	1179.00
8	5	2	19572.00	7657.00	188.70	0	Spot (Block8, Row2, Column5)	1631.09	1620.00	208.01	0.00	0.13	1080.50	1085.05	1080.50	140.00	0.00	0.13	98.00	94.00	0.00	539.50	550.59	1647403.00	3.90	1282.10	1248.00
8	6	2	19854.00	7664.00	171.70	0	Spot (Block8, Row2, Column6)	1226.76	1194.00	145.84	0.01	0.12	1010.00	1054.56	1010.00	139.34	0.02	0.13	66.00	34.00	0.00	184.00	216.76	1005942.00	1.24	1131.84	1106.00
8	7	2	20160.00	7664.00	196.85	0	Spot (Block8, Row2, Column7)	1185.97	1185.00	193.61	0.00	0.16	990.00	1010.40	990.00	113.54	0.01	0.11	56.00	36.00	0.00	195.00	195.97	1301007.00	1.55	1061.10	1056.50
8	8	2	20462.00	7665.00	204.10	0	Spot (Block8, Row2, Column8)	1116.61	1087.00	131.60	0.01	0.12	993.00	1028.59	993.00	175.06	0.02	0.17	37.00	3.00	0.00	94.00	123.61	1319828.00	0.50	1055.28	999.50
8	1	3	18374.00	7951.00	143.05	0	Spot (Block8, Row3, Column1)	1347.70	1301.50	203.29	0.02	0.15	1061.00	1062.49	1061.00	139.14	0.00	0.13	68.00	45.00	0.00	240.50	286.70	754713.00	2.05	1201.74	1188.00
8	2	3	18673.00	7956.00	165.75	0	Spot (Block8, Row3, Column2)	1220.02	1196.00	161.63	0.01	0.13	1026.00	1060.66	1026.00	137.52	0.01	0.13	60.00	38.00	0.00	170.00	194.02	930872.00	1.16	1171.85	1183.00
8	3	3	18972.00	7964.00	147.80	0	Spot (Block8, Row3, Column3)	1303.62	1259.00	242.82	0.02	0.19	1015.00	1055.87	1015.00	130.85	0.02	0.12	71.00	46.00	0.00	244.00	288.62	775653.00	1.89	1157.42	1111.50
8	4	3	19267.00	7956.00	186.45	0	Spot (Block8, Row3, Column4)	1422.51	1378.00	244.37	0.01	0.17	1078.00	1081.03	1078.00	138.80	0.00	0.13	78.00	53.00	0.00	300.00	344.51	1394064.00	2.46	1181.46	1180.00
8	5	3	19565.00	7960.00	147.00	-50	Spot (Block8, Row3, Column5)	1134.99	1081.50	155.45	0.02	0.14	1088.00	1101.14	1088.00	146.69	0.01	0.13	22.00	7.00	0.00	-6.50	46.99	669643.00	0.23	1118.37	1087.00
8	6	3	19864.00	7952.00	184.55	0	Spot (Block8, Row3, Column6)	3604.08	3459.00	1268.83	0.02	0.35	1074.00	1080.65	1074.00	146.03	0.00	0.14	100.00	100.00	0.00	2385.00	2530.08	3445499.00	17.28	1811.13	1788.00
8	7	3	20176.00	7965.00	163.25	0	Spot (Block8, Row3, Column7)	1162.32	1181.00	145.42	0.01	0.13	997.00	1031.66	997.00	130.69	0.01	0.13	53.00	26.00	0.00	184.00	165.32	857790.00	1.00	1093.58	1079.00
8	8	3	20464.00	7969.00	154.15	0	Spot (Block8, Row3, Column8)	4145.40	3986.00	1353.49	0.02	0.33	991.00	1008.79	991.00	116.20	0.01	0.12	100.00	100.00	0.00	2995.00	3154.40	2715239.00	26.99	1901.93	1745.00
8	1	4	18362.00	8254.00	167.90	0	Spot (Block8, Row4, Column1)	1453.08	1400.50	260.04	0.02	0.18	1078.00	1078.13	1078.00	153.32	0.00	0.14	77.00	54.00	0.00	322.50	375.08	1136312.00	2.45	1210.74	1222.00
8	2	4	18679.00	8253.00	173.10	0	Spot (Block8, Row4, Column2)	1400.32	1394.00	199.97	0.00	0.14	1039.50	1064.16	1039.50	144.57	0.01	0.14	86.00	57.00	0.00	354.50	360.82	1170667.00	2.33	1179.64	1200.50
8	3	4	18965.00	8250.00	128.75	0	Spot (Block8, Row4, Column3)	2319.72	2210.00	582.46	0.02	0.25	1009.00	1051.24	1009.00	132.57	0.02	0.13	100.00	100.00	0.00	1201.00	1310.72	1013716.00	9.57	1440.18	1405.00
8	4	4	19267.00	8258.00	191.30	0	Spot (Block8, Row4, Column4)	1182.56	1186.00	149.73	0.00	0.13	1083.50	1080.97	1083.50	133.08	0.00	0.12	33.00	13.00	0.00	102.50	99.06	1220407.00	0.76	1122.57	1104.00
8	5	4	19564.00	8260.00	147.00	-50	Spot (Block8, Row4, Column5)	1151.17	1106.00	170.35	0.02	0.15	1090.00	1093.00	1090.00	133.26	0.00	0.12	29.00	13.00	0.00	16.00	61.17	680339.00	0.44	1058.17	1005.50
8	6	4	19866.00	8258.00	193.10	0	Spot (Block8, Row4, Column6)	1671.29	1640.50	258.28	0.01	0.15	1063.00	1067.00	1063.00	135.59	0.00	0.13	99.00	93.00	0.00	577.50	608.29	1761544.00	4.46	1277.31	1278.00
8	7	4	20158.00	8271.00	163.70	0	Spot (Block8, Row4, Column7)	1180.81	1179.00	129.91	0.00	0.11	998.00	1047.16	998.00	199.71	0.02	0.19	40.00	4.00	0.00	181.00	182.81	876161.00	0.67	1108.51	1099.00
8	8	4	20434.00	8247.00	142.65	0	Spot (Block8, Row4, Column8)	1121.45	1099.00	128.04	0.01	0.11	988.00	992.48	988.00	108.64	0.00	0.11	52.00	26.00	0.00	111.00	133.45	623527.00	1.19	1032.99	1000.00
8	1	5	18365.00	8557.00	119.95	0	Spot (Block8, Row5, Column1)	1533.21	1498.00	237.90	0.01	0.16	1088.00	1096.18	1088.00	164.87	0.00	0.15	89.00	62.00	0.00	410.00	445.21	579552.00	2.65	1282.00	1255.50
8	2	5	18665.00	8559.00	153.45	0	Spot (Block8, Row5, Column2)	4969.68	4801.00	1612.20	0.01	0.32	1087.00	1110.78	1087.00	199.44	0.01	0.18	100.00	100.00	0.00	3714.00	3882.68	3245204.00	19.35	1990.53	1817.00
8	3	5	18965.00	8553.00	162.20	0	Spot (Block8, Row5, Column3)	2109.83	2024.00	527.98	0.02	0.25	1073.00	1080.36	1073.00	150.82	0.00	0.14	100.00	97.00	0.00	951.00	1036.83	1533844.00	6.83	1362.79	1348.00
8	4	5	19275.00	8571.00	167.65	0	Spot (Block8, Row5, Column4)	1312.44	1272.00	185.47	0.01	0.14	1084.00	1084.94	1084.00	141.23	0.00	0.13	59.00	33.00	0.00	188.00	228.44	1018457.00	1.61	1204.88	1196.50
8	5	5	19562.00	8556.00	145.30	0	Spot (Block8, Row5, Column5)	2504.29	2497.00	628.62	0.00	0.25	1083.00	1079.55	1083.00	135.29	0.00	0.13	100.00	98.00	0.00	1414.00	1421.29	1424941.00	10.53	1525.56	1479.50
8	6	5	19876.00	8564.00	192.95	0	Spot (Block8, Row5, Column6)	1188.04	1175.00	148.97	0.00	0.13	1011.00	1073.57	1011.00	202.49	0.03	0.19	35.00	7.00	0.00	164.00	177.04	1248630.00	0.57	1083.82	1079.00
8	7	5	20164.00	8552.00	180.95	0	Spot (Block8, Row5, Column7)	11191.26	10240.50	5440.80	0.04	0.49	1003.00	1068.17	1003.00	245.25	0.03	0.23	100.00	100.00	0.00	9237.50	10188.26	10273575.00	41.28	3286.45	3289.00
8	8	5	20458.00	8575.00	152.15	0	Spot (Block8, Row5, Column8)	1244.41	1224.00	150.32	0.01	0.12	992.00	1017.12	992.00	170.62	0.01	0.17	68.00	28.00	0.00	232.00	252.41	793935.00	1.33	1120.10	1102.00
8	1	6	18360.00	8845.00	168.65	0	Spot (Block8, Row6, Column1)	2513.22	2505.00	499.61	0.00	0.20	1087.00	1107.18	1087.00	184.38	0.01	0.17	100.00	99.00	0.00	1418.00	1426.22	1982932.00	7.63	1564.27	1532.00
8	2	6	18661.00	8851.00	184.20	0	Spot (Block8, Row6, Column2)	7330.44	7244.00	2660.38	0.01	0.36	1094.00	1145.94	1094.00	217.05	0.02	0.19	100.00	100.00	0.00	6150.00	6236.44	7000571.00	28.49	2664.74	2670.00
8	3	6	18974.00	8855.00	135.50	0	Spot (Block8, Row6, Column3)	1405.36	1402.00	181.68	0.00	0.13	1088.00	1122.03	1088.00	174.32	0.01	0.16	77.00	41.00	0.00	314.00	317.36	695653.00	1.63	1228.71	1201.50
8	4	6	19262.00	8863.00	181.40	0	Spot (Block8, Row6, Column4)	1264.18	1273.00	185.63	0.00	0.15	1078.00	1089.51	1078.00	143.77	0.00	0.13	51.00	30.00	0.00	195.00	186.18	1166839.00	1.21	1183.04	1116.00
8	5	6	19563.00	8860.00	147.00	-50	Spot (Block8, Row6, Column5)	1262.63	1218.00	246.49	0.02	0.20	1058.00	1064.68	1058.00	136.02	0.00	0.13	55.00	32.00	0.00	160.00	204.63	741163.00	1.46	1036.56	1001.00
8	6	6	19868.00	8856.00	203.60	0	Spot (Block8, Row6, Column6)	1138.00	1101.50	129.78	0.01	0.11	1002.00	1051.74	1002.00	173.87	0.02	0.17	42.00	7.00	0.00	99.50	136.00	1338293.00	0.50	1063.88	1066.00
8	7	6	20139.00	8848.00	138.60	0	Spot (Block8, Row6, Column7)	1122.94	1116.00	155.16	0.00	0.14	992.00	1024.79	992.00	178.98	0.01	0.17	34.00	8.00	0.00	124.00	130.94	582806.00	0.55	1034.65	1034.00
8	8	6	20485.00	8873.00	211.75	0	Spot (Block8, Row6, Column8)	1089.38	1070.50	157.86	0.01	0.14	988.00	996.86	988.00	112.86	0.00	0.11	39.00	25.00	0.00	82.50	101.38	1390055.00	0.82	1034.17	990.50
8	1	7	18363.00	9148.00	167.45	0	Spot (Block8, Row7, Column1)	1644.60	1620.00	271.08	0.01	0.16	1083.00	1101.49	1083.00	160.25	0.01	0.15	95.00	79.00	0.00	537.00	561.60	1279500.00	3.39	1274.69	1277.00
8	2	7	18664.00	9149.00	178.50	0	Spot (Block8, Row7, Column2)	1227.30	1200.00	164.20	0.01	0.13	1088.00	1116.32	1088.00	181.90	0.01	0.16	41.00	9.00	0.00	112.00	139.30	1091074.00	0.61	1144.75	1107.50
8	3	7	18955.00	9153.00	183.70	0	Spot (Block8, Row7, Column3)	1252.02	1213.00	192.76	0.01	0.15	1083.00	1093.06	1083.00	154.54	0.00	0.14	46.00	26.00	0.00	130.00	169.02	1193175.00	1.03	1136.55	1104.00
8	4	7	19267.00	9169.00	184.95	0	Spot (Block8, Row7, Column4)	1194.52	1191.00	145.01	0.00	0.12	1074.00	1082.19	1074.00	151.95	0.00	0.14	32.00	10.00	0.00	117.00	120.52	1146739.00	0.74	1142.96	1107.50
8	5	7	19584.00	9155.00	73.50	0	Spot (Block8, Row7, Column5)	1420.27	1346.50	416.59	0.02	0.29	1057.00	1077.68	1057.00	182.43	0.01	0.17	65.00	33.00	0.00	289.50	363.27	184635.00	1.88	1148.90	1109.00
8	6	7	19861.00	9151.00	166.20	0	Spot (Block8, Row7, Column6)	8907.35	8787.00	2963.80	0.01	0.33	1025.00	1086.90	1025.00	219.93	0.03	0.20	100.00	100.00	0.00	7762.00	7882.35	6796310.00	35.56	2862.30	2718.00
8	7	7	20163.00	9162.00	147.00	-50	Spot (Block8, Row7, Column7)	1107.96	1102.00	143.47	0.00	0.13	996.00	1031.20	996.00	177.93	0.02	0.17	34.00	5.00	0.00	106.00	111.96	659239.00	0.43	989.28	1000.00
8	8	7	20468.00	9160.00	164.80	0	Spot (Block8, Row7, Column8)	1798.10	1781.00	294.47	0.00	0.16	984.00	981.94	984.00	117.67	0.00	0.12	100.00	99.00	0.00	797.00	814.10	1357566.00	6.94	1252.80	1241.00
8	1	8	18372.00	9448.00	131.30	0	Spot (Block8, Row8, Column1)	2012.29	1892.00	445.47	0.03	0.22	1087.00	1121.05	1087.00	170.76	0.01	0.15	99.00	98.00	0.00	805.00	925.29	929677.00	5.22	1410.30	1438.00
8	2	8	18651.00	9471.00	207.75	0	Spot (Block8, Row8, Column2)	1240.96	1204.00	201.78	0.01	0.16	1086.00	1118.08	1086.00	167.19	0.01	0.15	43.00	23.00	0.00	118.00	154.96	1525139.00	0.73	1107.14	1075.00
8	3	8	18946.00	9457.00	193.75	0	Spot (Block8, Row8, Column3)	1245.66	1209.00	162.25	0.01	0.13	1086.00	1092.93	1086.00	161.90	0.00	0.15	44.00	18.00	0.00	123.00	159.66	1317908.00	0.94	1161.44	1114.00
8	4	8	19265.00	9457.00	106.50	0	Spot (Block8, Row8, Column4)	8396.63	8259.50	1949.22	0.01	0.23	1079.00	1083.09	1079.00	154.52	0.00	0.14	100.00	100.00	0.00	7180.50	7317.63	2468608.00	47.33	3338.88	3278.00
8	5	8	19550.00	9466.00	197.15	0	Spot (Block8, Row8, Column5)	1181.66	1187.00	151.91	0.00	0.13	1071.00	1073.07	1071.00	151.57	0.00	0.14	31.00	9.00	0.00	116.00	110.66	1301006.00	0.72	1117.43	1091.00
8	6	8	19867.00	9453.00	114.30	0	Spot (Block8, Row8, Column6)	5675.16	5816.50	1477.60	0.01	0.26	1083.00	1089.01	1083.00	183.81	0.00	0.17	100.00	100.00	0.00	4733.50	4592.16	1940906.00	24.95	2330.71	2231.00
8	7	8	20144.00	9451.00	206.20	0	Spot (Block8, Row8, Column7)	1187.70	1179.00	174.07	0.00	0.15	999.00	1035.99	999.00	141.29	0.02	0.14	54.00	31.00	0.00	180.00	188.70	1435926.00	1.07	1098.87	1089.00
8	8	8	20440.00	9482.00	136.30	0	Spot (Block8, Row8, Column8)	1308.96	1174.00	490.45	0.05	0.37	980.00	980.82	980.00	121.74	0.00	0.12	60.00	42.00	0.00	194.00	328.96	662336.00	2.70	1102.83	1008.50
9	1	1	4846.00	11816.00	148.40	0	Spot (Block9, Row1, Column1)	34780.98	32158.00	17474.33	0.03	0.50	1283.00	1297.87	1283.00	233.75	0.01	0.18	100.00	100.00	4.98	30875.00	33497.98	20972956.00	143.24	8511.25	6979.50
9	2	1	5146.00	11819.00	155.60	0	Spot (Block9, Row1, Column2)	3473.52	3173.00	1288.41	0.04	0.37	1228.00	1272.18	1228.00	202.02	0.02	0.16	99.00	98.00	0.00	1945.00	2245.52	2309888.00	10.90	1720.82	1739.50
9	3	1	5446.00	11823.00	162.85	0	Spot (Block9, Row1, Column3)	2004.64	1857.00	533.65	0.03	0.27	1214.00	1259.36	1214.00	193.49	0.02	0.15	91.00	77.00	0.00	643.00	790.64	1469403.00	3.85	1429.27	1414.50
9	4	1	5761.00	11821.00	112.65	0	Spot (Block9, Row1, Column4)	2307.63	2283.00	392.69	0.00	0.17	1273.00	1277.84	1273.00	202.89	0.00	0.16	99.00	96.00	0.00	1010.00	1034.63	759209.00	5.08	1642.76	1639.00
9	5	1	6045.00	11812.00	101.20	0	Spot (Block9, Row1, Column5)	3155.82	3061.50	896.37	0.01	0.28	1278.00	1290.59	1278.00	208.40	0.00	0.16	100.00	100.00	0.00	1783.50	1877.82	833136.00	8.95	1839.24	1840.00
9	6	1	6355.00	11816.00	128.40	0	Spot (Block9, Row1, Column6)	3944.05	3738.00	1208.51	0.02	0.31	1283.00	1303.43	1283.00	204.14	0.01	0.16	100.00	100.00	0.00	2455.00	2661.05	1723550.00	12.94	1978.18	1872.00
9	7	1	6648.00	11825.00	134.25	0	Spot (Block9, Row1, Column7)	6967.68	6681.00	2305.99	0.02	0.33	1300.00	1356.21	1300.00	289.51	0.02	0.21	100.00	100.00	0.00	5381.00	5667.68	3393261.00	19.38	2913.30	2583.50
9	8	1	6946.00	11826.00	140.20	0	Spot (Block9, Row1, Column8)	54002.31	58118.00	12201.83	0.03	0.23	1393.00	1460.09	1393.00	337.31	0.02	0.23	100.00	100.00	39.74	56725.00	52609.31	28945424.00	155.77	14733.13	12991.00
9	1	2	4846.00	12118.00	191.45	0	Spot (Block9, Row2, Column1)	1344.60	1314.00	177.48	0.01	0.13	1196.00	1232.56	1196.00	201.23	0.01	0.16	35.00	7.00	0.00	118.00	148.60	1388973.00	0.56	1271.25	1293.00
9	2	2	5146.00	12118.00	140.40	0	Spot (Block9, Row2, Column2)	2771.27	2753.00	608.98	0.00	0.22	1188.00	1200.48	1188.00	169.90	0.00	0.14	100.00	100.00	0.00	1565.00	1583.27	1488172.00	9.25	1715.80	1729.00
9	3	2	5454.00	12122.00	166.60	0	Spot (Block9, Row2, Column3)	1487.29	1473.00	234.19	0.00	0.16	1189.00	1205.98	1189.00	176.29	0.01	0.15	63.00	37.00	0.00	284.00	298.29	1146701.00	1.60	1333.64	1292.00
9	4	2	5747.00	12116.00	174.55	0	Spot (Block9, Row2, Column4)	2308.17	2242.00	490.16	0.01	0.21	1199.00	1231.05	1199.00	191.76	0.01	0.16	98.00	96.00	0.00	1043.00	1109.17	1957328.00	5.62	1533.01	1533.00
9	5	2	6047.00	12121.00	159.65	0	Spot (Block9, Row2, Column5)	5766.55	5571.50	2296.45	0.01	0.40	1211.00	1251.46	1211.00	195.83	0.01	0.16	100.00	100.00	0.00	4360.50	4555.55	4059652.00	23.06	2424.48	2258.00
9	6	2	6343.00	12115.00	160.10	0	Spot (Block9, Row2, Column6)	2113.55	2081.50	494.29	0.01	0.23	1257.00	1286.62	1257.00	243.82	0.01	0.19	89.00	75.00	0.00	824.50	856.55	1496390.00	3.39	1467.68	1429.00
9	7	2	6651.00	12123.00	172.20	0	Spot (Block9, Row2, Column7)	1833.13	1818.00	359.95	0.00	0.20	1282.00	1297.93	1282.00	212.59	0.01	0.16	84.00	61.00	0.00	536.00	551.13	1510497.00	2.52	1479.97	1501.00
9	8	2	6957.00	12129.00	209.20	0	Spot (Block9, Row2, Column8)	1609.91	1588.50	278.97	0.01	0.17	1371.00	1412.47	1371.00	298.89	0.01	0.21	39.00	12.00	0.00	217.50	238.91	2009162.00	0.66	1467.87	1415.50
9	1	3	4852.00	12414.00	133.55	0	Spot (Block9, Row3, Column1)	5080.56	4813.00	1743.12	0.02	0.34	1195.00	1227.29	1195.00	176.19	0.01	0.14	100.00	100.00	0.00	3618.00	3885.56	2423425.00	21.87	2138.77	2006.00
9	2	3	5149.00	12412.00	212.60	0	Spot (Block9, Row3, Column2)	1422.45	1392.00	190.32	0.01	0.13	1188.00	1207.95	1188.00	189.34	0.01	0.16	55.00	23.00	0.00	204.00	234.45	1833542.00	1.13	1291.02	1283.00
9	3	3	5457.00	12423.00	124.30	0	Spot (Block9, Row3, Column3)	6430.66	5836.00	2679.79	0.04	0.42	1194.00	1218.53	1194.00	197.92	0.01	0.16	100.00	100.00	0.00	4642.00	5236.66	2623711.00	26.34	2447.19	2068.50
9	4	3	5744.00	12420.00	143.05	0	Spot (Block9, Row3, Column4)	5338.49	4610.00	2658.74	0.06	0.50	1201.00	1230.76	1201.00	188.62	0.01	0.15	100.00	100.00	0.00	3409.00	4137.49	2984217.00	21.78	2043.50	1862.00
9	5	3	6048.00	12420.00	147.00	-50	Spot (Block9, Row3, Column5)	3577.49	1521.00	6396.01	0.37	1.79	1266.00	1286.51	1266.00	245.07	0.01	0.19	51.00	38.00	0.51	255.00	2311.49	2103564.00	9.35	1254.94	1179.00
9	6	3	6348.00	12419.00	209.95	0	Spot (Block9, Row3, Column6)	9099.02	7634.00	4413.31	0.08	0.49	1292.00	1329.35	1292.00	276.65	0.01	0.21	100.00	100.00	0.00	6342.00	7807.02	11419273.00	28.09	3591.84	3555.00
9	7	3	6651.00	12425.00	152.95	0	Spot (Block9, Row3, Column7)	2809.02	2484.00	996.97	0.05	0.35	1299.00	1335.35	1299.00	241.24	0.01	0.18	95.00	87.00	0.00	1185.00	1510.02	1800579.00	6.11	1675.46	1722.00
9	8	3	6948.00	12424.00	176.65	0	Spot (Block9, Row3, Column8)	1940.16	1889.00	373.05	0.01	0.19	1363.00	1383.82	1363.00	226.12	0.01	0.16	81.00	60.00	0.00	526.00	577.16	1685997.00	2.46	1558.95	1499.50
9	1	4	4844.00	12718.00	145.30	0	Spot (Block9, Row4, Column1)	4997.83	4472.00	2238.81	0.05	0.45	1204.00	1252.27	1204.00	188.10	0.02	0.15	100.00	100.00	0.00	3268.00	3793.83	2873750.00	19.91	2060.44	1928.50
9	2	4	5156.00	12728.00	161.20	0	Spot (Block9, Row4, Column2)	4264.19	4338.00	1380.34	0.01	0.32	1200.00	1262.25	1200.00	229.67	0.02	0.18	100.00	100.00	0.00	3138.00	3064.19	3078744.00	13.07	2189.09	2151.00
9	3	4	5444.00	12718.00	144.10	0	Spot (Block9, Row4, Column3)	36996.07	35582.00	20673.41	0.02	0.56	1210.00	1282.83	1210.00	277.69	0.03	0.22	100.00	100.00	16.34	34372.00	35786.07	21050828.00	128.61	7353.29	5645.50
9	4	4	5739.00	12721.00	171.75	0	Spot (Block9, Row4, Column4)	1509.67	1491.00	250.65	0.01	0.17	1203.00	1250.12	1203.00	201.34	0.02	0.16	60.00	32.00	0.00	288.00	306.67	1245481.00	1.29	1370.96	1379.50
9	5	4	6048.00	12720.00	147.00	-50	Spot (Block9, Row4, Column5)	1455.05	1315.00	380.88	0.04	0.26	1213.00	1267.93	1213.00	215.55	0.02	0.17	35.00	20.00	0.00	102.00	242.05	858478.00	0.87	1221.04	1175.50
9	6	4	6346.00	12720.00	166.15	0	Spot (Block9, Row4, Column6)	6991.33	6688.00	2436.34	0.02	0.35	1279.00	1295.48	1279.00	233.47	0.01	0.18	100.00	100.00	0.00	5409.00	5712.33	5362350.00	24.40	2826.58	2567.00
9	7	4	6643.00	12727.00	162.60	0	Spot (Block9, Row4, Column7)	2474.80	2127.00	918.19	0.07	0.37	1293.00	1331.79	1293.00	218.20	0.01	0.16	93.00	81.00	0.00	834.00	1181.80	1809077.00	5.24	1577.56	1598.00
9	8	4	6956.00	12723.00	191.35	0	Spot (Block9, Row4, Column8)	1856.65	1803.00	359.56	0.01	0.19	1382.00	1410.90	1382.00	238.53	0.01	0.17	69.00	43.00	0.00	421.00	474.65	1917920.00	1.87	1555.43	1534.00
9	1	5	4844.00	13022.00	110.20	0	Spot (Block9, Row5, Column1)	5849.14	5679.00	1787.89	0.01	0.31	1190.00	1215.39	1190.00	184.74	0.01	0.15	100.00	100.00	0.00	4489.00	4659.14	1836630.00	25.08	2578.43	2202.00
9	2	5	5143.00	13019.00	163.40	0	Spot (Block9, Row5, Column2)	1926.42	1885.00	355.44	0.01	0.18	1196.00	1247.18	1196.00	251.12	0.02	0.20	93.00	70.00	0.00	689.00	730.42	1431333.00	2.70	1428.42	1415.00
9	3	5	5440.00	13019.00	153.25	0	Spot (Block9, Row5, Column3)	13237.53	12448.00	6490.19	0.03	0.49	1211.00	1292.21	1211.00	300.49	0.03	0.23	100.00	100.00	0.00	11237.00	12026.53	8564679.00	39.75	3303.63	3129.00
9	4	5	5749.00	13019.00	157.55	0	Spot (Block9, Row5, Column4)	2321.22	2077.00	711.78	0.05	0.31	1197.00	1261.53	1197.00	255.77	0.02	0.20	99.00	84.00	0.00	880.00	1124.22	1580749.00	4.14	1499.69	1501.00
9	5	5	6046.00	13019.00	142.10	0	Spot (Block9, Row5, Column5)	37552.65	35756.00	21257.93	0.02	0.57	1201.00	1260.37	1201.00	230.15	0.02	0.18	100.00	100.00	18.68	34555.00	36351.65	20503804.00	157.69	7938.62	6228.00
9	6	5	6343.00	13019.00	176.50	0	Spot (Block9, Row5, Column6)	2086.67	1924.50	523.56	0.04	0.25	1217.00	1269.53	1217.00	212.86	0.02	0.17	93.00	80.00	0.00	707.50	869.67	1823753.00	3.84	1501.62	1499.00
9	7	5	6645.00	13020.00	178.05	0	Spot (Block9, Row5, Column7)	3057.42	2911.00	951.71	0.02	0.31	1298.00	1335.54	1298.00	227.26	0.01	0.17	99.00	94.00	0.00	1613.00	1759.42	2699705.00	7.58	1779.48	1746.00
9	8	5	6945.00	13023.00	152.35	0	Spot (Block9, Row5, Column8)	4082.58	3564.50	1869.51	0.06	0.46	1389.00	1419.34	1389.00	242.32	0.01	0.17	100.00	96.00	0.00	2175.50	2693.58	2604683.00	10.99	1991.89	1942.00
9	1	6	4839.00	13312.00	181.00	0	Spot (Block9, Row6, Column1)	7220.40	7140.50	2433.96	0.00	0.34	1188.00	1212.72	1188.00	213.70	0.01	0.18	100.00	100.00	0.00	5952.50	6032.40	6628326.00	28.11	2904.32	2881.00
9	2	6	5140.00	13317.00	207.80	0	Spot (Block9, Row6, Column2)	1948.76	1880.50	424.17	0.02	0.22	1178.00	1182.47	1178.00	183.43	0.00	0.16	93.00	81.00	0.00	702.50	770.76	2404767.00	4.18	1418.46	1379.50
9	3	6	5454.00	13320.00	108.65	0	Spot (Block9, Row6, Column3)	5656.35	5578.00	1622.32	0.01	0.29	1192.00	1222.82	1192.00	233.72	0.01	0.19	100.00	100.00	0.00	4386.00	4464.35	1696905.00	18.97	2602.15	2417.00
9	4	6	5754.00	13321.00	194.10	0	Spot (Block9, Row6, Column4)	1627.13	1586.00	333.88	0.01	0.21	1195.00	1222.81	1195.00	184.11	0.01	0.15	75.00	54.00	0.00	391.00	432.13	1736145.00	2.20	1373.71	1306.50
9	5	6	6053.00	13321.00	100.50	0	Spot (Block9, Row6, Column5)	23020.00	22789.00	6666.55	0.00	0.29	1202.00	1255.53	1202.00	216.95	0.02	0.17	100.00	100.00	0.00	21587.00	21818.00	5985200.00	100.32	7031.06	6017.00
9	6	6	6347.00	13318.00	206.90	0	Spot (Block9, Row6, Column6)	1555.93	1526.00	282.32	0.01	0.18	1227.00	1269.70	1227.00	207.95	0.01	0.16	62.00	36.00	0.00	299.00	328.93	1895119.00	1.38	1346.90	1327.00
9	7	6	6641.00	13317.00	104.20	0	Spot (Block9, Row6, Column7)	3035.65	2956.50	609.92	0.01	0.20	1300.00	1348.56	1300.00	228.26	0.02	0.17	100.00	100.00	0.00	1656.50	1735.65	843912.00	7.39	1954.81	1895.50
9	8	6	6951.00	13334.00	148.20	0	Spot (Block9, Row6, Column8)	4548.75	4107.00	2007.76	0.04	0.44	1401.00	1433.50	1401.00	240.52	0.01	0.17	99.00	99.00	0.00	2706.00	3147.75	2715604.00	12.95	2154.64	2009.50
9	1	7	4844.00	13616.00	170.30	0	Spot (Block9, Row7, Column1)	5185.61	4683.00	2202.49	0.04	0.42	1195.00	1239.47	1195.00	233.37	0.02	0.19	100.00	100.00	0.00	3488.00	3990.61	4189973.00	16.91	2172.88	2144.00
9	2	7	5151.00	13615.00	203.45	0	Spot (Block9, Row7, Column2)	1413.95	1411.50	195.05	0.00	0.14	1178.00	1194.70	1178.00	197.33	0.01	0.17	60.00	21.00	0.00	233.50	235.95	1662804.00	1.11	1294.98	1285.50
9	3	7	5441.00	13629.00	183.65	0	Spot (Block9, Row7, Column3)	1368.15	1322.00	208.05	0.01	0.15	1184.00	1198.80	1184.00	180.00	0.01	0.15	49.00	22.00	0.00	138.00	184.15	1299745.00	0.94	1296.18	1301.50
9	4	7	5746.00	13617.00	211.90	0	Spot (Block9, Row7, Column4)	1445.27	1401.00	215.69	0.01	0.15	1191.00	1233.76	1191.00	185.97	0.02	0.15	57.00	27.00	0.00	210.00	254.27	1847054.00	1.14	1353.48	1302.00
9	5	7	6058.00	13619.00	158.90	0	Spot (Block9, Row7, Column5)	1976.90	1986.00	327.79	0.00	0.17	1213.00	1260.23	1213.00	196.06	0.02	0.16	97.00	86.00	0.00	773.00	763.90	1377900.00	3.66	1509.76	1503.50
9	6	7	6347.00	13619.00	180.40	0	Spot (Block9, Row7, Column6)	2438.88	2367.00	554.47	0.01	0.23	1293.00	1327.15	1293.00	254.27	0.01	0.19	97.00	88.00	0.00	1074.00	1145.88	2226694.00	4.37	1629.83	1628.00
9	7	7	6653.00	13624.00	107.50	0	Spot (Block9, Row7, Column7)	5065.62	4877.00	1105.83	0.02	0.22	1358.00	1376.65	1358.00	227.64	0.01	0.17	100.00	100.00	0.00	3519.00	3707.62	1504490.00	16.21	2522.18	2323.00
9	8	7	6946.00	13624.00	147.00	-50	Spot (Block9, Row7, Column8)	1522.50	1471.00	279.13	0.01	0.18	1428.00	1466.34	1428.00	247.56	0.01	0.17	32.00	10.00	0.00	43.00	94.50	896755.00	0.23	1473.72	1456.00
9	1	8	4855.00	13906.00	127.40	0	Spot (Block9, Row8, Column1)	1983.76	1885.00	450.24	0.02	0.23	1192.00	1225.55	1192.00	207.30	0.01	0.17	99.00	84.00	0.00	693.00	791.76	858969.00	3.66	1460.05	1474.50
9	2	8	5147.00	13917.00	210.40	0	Spot (Block9, Row8, Column2)	1519.38	1505.50	270.03	0.00	0.18	1183.00	1200.06	1183.00	179.24	0.01	0.15	70.00	43.00	0.00	322.50	336.38	1932647.00	1.78	1304.22	1299.50
9	3	8	5432.00	13916.00	179.15	0	Spot (Block9, Row8, Column3)	2037.16	1757.00	750.14	0.06	0.37	1195.00	1235.95	1195.00	187.06	0.01	0.15	88.00	70.00	0.00	562.00	842.16	1829368.00	4.28	1414.44	1414.50
9	4	8	5744.00	13923.00	100.50	0	Spot (Block9, Row8, Column4)	2986.74	2900.00	562.20	0.01	0.19	1201.00	1255.48	1201.00	188.77	0.02	0.15	100.00	100.00	0.00	1699.00	1785.74	767592.00	9.17	1863.12	1820.00
9	5	8	6045.00	13905.00	211.00	0	Spot (Block9, Row8, Column5)	1498.88	1486.00	224.15	0.00	0.15	1283.00	1311.77	1283.00	260.33	0.01	0.20	38.00	10.00	0.00	203.00	215.88	1905073.00	0.72	1344.67	1316.00
9	6	8	6341.00	13919.00	112.30	0	Spot (Block9, Row8, Column6)	15813.14	16074.00	5377.34	0.01	0.34	1338.00	1385.30	1338.00	291.81	0.02	0.21	100.00	100.00	0.00	14736.00	14475.14	5218337.00	49.44	5108.30	5135.00
9	7	8	6647.00	13920.00	164.40	0	Spot (Block9, Row8, Column7)	2462.87	2319.00	627.77	0.03	0.25	1387.00	1410.19	1387.00	261.83	0.01	0.19	93.00	81.00	0.00	932.00	1075.87	1844693.00	4.02	1767.96	1728.00
9	8	8	6946.00	13924.00	147.00	-50	Spot (Block9, Row8, Column8)	1831.63	1706.00	849.21	0.03	0.46	1472.00	1488.86	1472.00	258.84	0.00	0.17	47.00	24.00	0.00	234.00	359.63	1078832.00	1.32	1443.08	1476.00
10	1	1	9354.00	11831.00	149.95	0	Spot (Block10, Row1, Column1)	40253.90	39160.00	19237.99	0.01	0.48	894.00	949.22	894.00	243.75	0.03	0.26	100.00	100.00	20.26	38266.00	39359.90	24836776.00	161.25	9010.96	7292.00
10	2	1	9655.00	11841.00	179.65	0	Spot (Block10, Row1, Column2)	1282.60	1217.00	265.61	0.02	0.21	893.00	929.62	893.00	179.58	0.02	0.19	77.00	46.00	0.00	324.00	389.60	1155622.00	1.97	1026.18	1003.00
10	3	1	9950.00	11830.00	183.20	0	Spot (Block10, Row1, Column3)	1149.25	1107.00	208.37	0.02	0.18	891.00	930.68	891.00	157.60	0.02	0.17	63.00	38.00	0.00	216.00	258.25	1089488.00	1.39	1043.75	1003.50
10	4	1	10272.00	11841.00	123.35	0	Spot (Block10, Row1, Column4)	1323.54	1316.00	223.36	0.00	0.17	969.00	980.46	969.00	173.11	0.01	0.18	76.00	50.00	0.00	347.00	354.54	536035.00	1.98	1068.89	1002.00
10	5	1	10553.00	11835.00	147.00	-50	Spot (Block10, Row1, Column5)	1190.88	1161.00	230.06	0.01	0.19	984.00	1006.69	984.00	178.55	0.01	0.18	49.00	24.00	0.00	177.00	206.88	701428.00	1.03	1010.71	979.00
10	6	1	10847.00	11825.00	153.65	0	Spot (Block10, Row1, Column6)	1325.25	1285.00	247.03	0.01	0.19	987.00	1024.18	987.00	186.33	0.02	0.18	64.00	41.00	0.00	298.00	338.25	853461.00	1.62	1159.41	1111.00
10	7	1	11157.00	11838.00	139.10	0	Spot (Block10, Row1, Column7)	1569.01	1497.00	319.11	0.02	0.20	1061.00	1081.87	1061.00	261.76	0.01	0.24	70.00	43.00	0.00	436.00	508.01	833145.00	1.86	1212.20	1210.00
10	8	1	11448.00	11837.00	143.10	0	Spot (Block10, Row1, Column8)	59717.62	65535.00	9021.91	0.04	0.15	1094.00	1166.47	1094.00	306.31	0.03	0.26	100.00	100.00	61.52	64441.00	58623.62	32904656.00	191.15	16690.94	15769.00
10	1	2	9354.00	12143.00	165.95	0	Spot (Block10, Row2, Column1)	1021.93	998.00	163.77	0.01	0.16	884.00	913.16	884.00	187.53	0.01	0.21	41.00	6.00	0.00	114.00	137.93	782797.00	0.58	947.80	881.00
10	2	2	9671.00	12160.00	174.30	0	Spot (Block10, Row2, Column2)	1044.90	1004.00	208.17	0.02	0.20	884.00	913.46	884.00	151.78	0.01	0.17	45.00	28.00	0.00	120.00	160.90	891297.00	0.87	953.45	905.00
10	3	2	9951.00	12126.00	197.00	0	Spot (Block10, Row2, Column3)	1069.04	1084.00	190.33	0.01	0.18	891.00	933.24	891.00	159.71	0.02	0.17	54.00	30.00	0.00	193.00	178.04	1171663.00	0.85	997.73	993.00
10	4	2	10257.00	12129.00	180.40	0	Spot (Block10, Row2, Column4)	1202.37	1207.00	219.10	0.00	0.18	911.00	963.27	911.00	171.45	0.02	0.18	63.00	39.00	0.00	296.00	291.37	1098965.00	1.39	1095.57	1069.00
10	5	2	10545.00	12133.00	177.45	0	Spot (Block10, Row2, Column5)	1852.73	1772.50	384.00	0.02	0.21	975.00	986.17	975.00	170.74	0.00	0.17	99.00	94.00	0.00	797.50	877.73	1622993.00	5.08	1267.31	1296.00
10	6	2	10848.00	12135.00	205.05	0	Spot (Block10, Row2, Column6)	1169.85	1110.00	205.15	0.02	0.18	984.00	1028.11	984.00	206.43	0.02	0.20	43.00	15.00	0.00	126.00	185.85	1399144.00	0.69	1041.22	983.00
10	7	2	11169.00	12136.00	172.40	0	Spot (Block10, Row2, Column7)	1252.70	1295.00	198.11	0.01	0.16	987.00	1023.24	987.00	185.70	0.02	0.18	64.00	32.00	0.00	308.00	265.70	1038487.00	1.24	1117.75	1092.00
10	8	2	11456.00	12145.00	202.30	0	Spot (Block10, Row2, Column8)	1242.09	1203.00	236.03	0.01	0.19	1066.50	1093.75	1066.50	253.36	0.01	0.23	37.00	8.00	0.00	136.50	175.59	1447030.00	0.59	1095.71	1068.00
10	1	3	9352.00	12427.00	178.00	0	Spot (Block10, Row3, Column1)	1187.09	1148.00	241.76	0.01	0.20	884.00	912.73	884.00	147.97	0.01	0.16	67.00	44.00	0.00	264.00	303.09	1056509.00	1.85	973.76	982.50
10	2	3	9655.00	12438.00	172.40	0	Spot (Block10, Row3, Column2)	1103.13	1084.00	185.76	0.01	0.17	886.00	938.69	886.00	158.21	0.03	0.17	54.00	35.00	0.00	198.00	217.13	914496.00	1.04	1021.86	982.00
10	3	3	9960.00	12441.00	157.30	0	Spot (Block10, Row3, Column3)	1290.74	1285.00	231.53	0.00	0.18	907.00	958.14	907.00	169.13	0.02	0.18	86.00	56.00	0.00	378.00	383.74	884160.00	1.97	1053.55	1001.00
10	4	3	10246.00	12440.00	193.60	0	Spot (Block10, Row3, Column4)	1305.13	1254.00	274.63	0.02	0.21	957.00	967.57	957.00	168.71	0.00	0.17	67.00	44.00	0.00	297.00	348.13	1386044.00	2.00	1073.73	1085.50
10	5	3	10552.00	12435.00	147.00	-50	Spot (Block10, Row3, Column5)	1111.67	1064.00	244.34	0.02	0.22	983.00	1020.35	983.00	208.36	0.02	0.20	29.00	13.00	0.00	81.00	128.67	653663.00	0.44	1016.97	981.00
10	6	3	10848.00	12430.00	208.00	0	Spot (Block10, Row3, Column6)	5541.34	4763.50	2382.23	0.07	0.43	1003.00	1073.92	1003.00	238.10	0.03	0.22	100.00	100.00	0.00	3760.50	4538.34	6815853.00	18.76	2309.69	2285.50
10	7	3	11136.00	12440.00	216.55	0	Spot (Block10, Row3, Column7)	1212.72	1178.00	244.53	0.01	0.20	993.00	1036.54	993.00	216.07	0.02	0.21	44.00	21.00	0.00	185.00	219.72	1625051.00	0.82	1120.54	1079.00
10	8	3	11449.00	12448.00	156.95	0	Spot (Block10, Row3, Column8)	2358.42	2206.50	740.11	0.03	0.31	986.00	1025.87	986.00	190.25	0.02	0.19	97.00	95.00	0.00	1220.50	1372.42	1608439.00	7.00	1430.74	1470.50
10	1	4	9347.00	12733.00	190.60	0	Spot (Block10, Row4, Column1)	1259.30	1220.00	250.93	0.01	0.20	893.00	944.75	893.00	157.58	0.02	0.17	78.00	51.00	0.00	327.00	366.30	1294558.00	2.00	1056.57	1068.50
10	2	4	9662.00	12725.00	160.70	0	Spot (Block10, Row4, Column2)	1320.92	1301.50	223.95	0.01	0.17	901.00	962.43	901.00	164.08	0.03	0.17	85.00	62.00	0.00	400.50	419.92	943139.00	2.18	1087.86	1099.50
10	3	4	9948.00	12731.00	151.65	0	Spot (Block10, Row4, Column3)	2563.67	2391.00	809.84	0.03	0.32	955.00	973.56	955.00	172.53	0.01	0.18	99.00	99.00	0.00	1436.00	1608.67	1609985.00	9.22	1357.04	1329.00
10	4	4	10232.00	12724.00	155.95	0	Spot (Block10, Row4, Column4)	1107.44	1077.00	182.95	0.01	0.17	974.00	988.56	974.00	173.08	0.01	0.18	35.00	15.00	0.00	103.00	133.44	743095.00	0.69	1062.97	1006.00
10	5	4	10551.00	12735.00	147.00	-50	Spot (Block10, Row4, Column5)	1100.35	1061.00	241.03	0.02	0.22	985.00	1023.97	985.00	186.73	0.02	0.18	33.00	14.00	0.00	76.00	115.35	649207.00	0.41	1006.28	975.00
10	6	4	10851.00	12742.00	178.80	0	Spot (Block10, Row4, Column6)	2227.36	2215.00	441.32	0.00	0.20	1012.00	1064.15	1012.00	205.27	0.02	0.19	100.00	99.00	0.00	1203.00	1215.36	2002395.00	5.67	1428.12	1419.50
10	7	4	11145.00	12727.00	175.70	0	Spot (Block10, Row4, Column7)	1309.66	1294.00	258.70	0.01	0.20	992.00	1036.19	992.00	192.61	0.02	0.19	64.00	42.00	0.00	302.00	317.66	1128925.00	1.42	1149.84	1100.50
10	8	4	11451.00	12749.00	191.40	0	Spot (Block10, Row4, Column8)	1177.73	1180.00	203.80	0.00	0.17	983.00	1014.58	983.00	177.44	0.01	0.17	51.00	21.00	0.00	197.00	194.73	1221311.00	0.92	1102.08	1081.00
10	1	5	9347.00	13035.00	125.65	0	Spot (Block10, Row5, Column1)	1571.50	1539.00	312.90	0.01	0.20	910.00	953.43	910.00	167.92	0.02	0.18	99.00	86.00	0.00	629.00	661.50	655314.00	3.68	1159.40	1136.00
10	2	5	9650.00	13033.00	157.65	0	Spot (Block10, Row5, Column2)	2429.23	2364.00	701.93	0.01	0.29	950.00	969.95	950.00	168.66	0.01	0.17	99.00	99.00	0.00	1414.00	1479.23	1659165.00	8.65	1343.54	1337.00
10	3	5	9944.00	13031.00	156.15	0	Spot (Block10, Row5, Column3)	2348.24	2202.50	704.71	0.03	0.30	967.00	979.93	967.00	173.48	0.01	0.18	100.00	98.00	0.00	1235.50	1381.24	1578019.00	7.89	1372.26	1359.00
10	4	5	10253.00	13036.00	178.05	0	Spot (Block10, Row5, Column4)	1254.53	1212.00	239.86	0.01	0.19	986.00	1005.57	986.00	178.54	0.01	0.18	59.00	34.00	0.00	226.00	268.53	1114020.00	1.39	1138.00	1101.00
10	5	5	10553.00	13037.00	146.10	0	Spot (Block10, Row5, Column5)	2676.75	2488.00	872.81	0.03	0.33	992.00	1031.89	992.00	191.07	0.02	0.19	100.00	99.00	0.00	1496.00	1684.75	1563222.00	8.61	1434.20	1407.00
10	6	5	10851.00	13029.00	207.15	0	Spot (Block10, Row5, Column6)	1246.83	1204.50	231.06	0.02	0.19	999.00	1060.39	999.00	198.83	0.03	0.19	51.00	29.00	0.00	205.50	247.83	1521134.00	0.94	1104.28	1076.00
10	7	5	11147.00	13031.00	176.15	0	Spot (Block10, Row5, Column7)	3221.59	3039.00	1055.08	0.03	0.33	990.00	1044.12	990.00	202.58	0.02	0.19	100.00	100.00	0.00	2049.00	2231.59	2793119.00	10.75	1663.53	1618.00
10	8	5	11451.00	13036.00	180.45	0	Spot (Block10, Row5, Column8)	1338.98	1276.00	311.12	0.02	0.23	982.00	1017.37	982.00	189.10	0.02	0.19	63.00	41.00	0.00	294.00	356.98	1226504.00	1.70	1099.09	1038.00
10	1	6	9344.00	13324.00	185.15	0	Spot (Block10, Row6, Column1)	4374.50	4334.00	1098.36	0.00	0.25	921.00	961.22	921.00	175.00	0.02	0.18	100.00	100.00	0.00	3413.00	3453.50	4221390.00	19.50	1927.69	1884.00
10	2	6	9648.00	13331.00	193.20	0	Spot (Block10, Row6, Column2)	2153.88	2047.50	552.86	0.02	0.26	979.00	988.69	979.00	182.64	0.00	0.18	99.00	94.00	0.00	1068.50	1174.88	2261579.00	6.38	1353.26	1343.00
10	3	6	9945.00	13334.00	167.45	0	Spot (Block10, Row6, Column3)	1454.79	1407.00	307.16	0.01	0.21	979.00	997.07	979.00	184.21	0.01	0.18	83.00	59.00	0.00	428.00	475.79	1133284.00	2.48	1147.47	1122.50
10	4	6	10263.00	13338.00	186.85	0	Spot (Block10, Row6, Column4)	1229.99	1185.00	235.38	0.02	0.19	984.00	1017.67	984.00	185.98	0.01	0.18	55.00	29.00	0.00	201.00	245.99	1209082.00	1.14	1159.81	1132.00
10	5	6	10541.00	13324.00	89.40	0	Spot (Block10, Row6, Column5)	2001.03	1991.00	382.55	0.00	0.19	989.00	1036.13	989.00	191.04	0.02	0.18	99.00	96.00	0.00	1002.00	1012.03	390200.00	5.05	1403.66	1403.00
10	6	6	10846.00	13337.00	199.70	0	Spot (Block10, Row6, Column6)	1234.52	1199.00	236.27	0.01	0.19	990.00	1046.32	990.00	191.40	0.02	0.18	55.00	30.00	0.00	209.00	244.52	1399946.00	0.98	1134.05	1100.00
10	7	6	11145.00	13342.00	172.65	0	Spot (Block10, Row6, Column7)	1328.89	1297.00	249.09	0.01	0.19	990.00	1027.19	990.00	187.51	0.02	0.18	67.00	42.00	0.00	307.00	338.89	1108292.00	1.61	1156.13	1186.00
10	8	6	11457.00	13348.00	178.05	0	Spot (Block10, Row6, Column8)	1248.53	1195.00	248.94	0.02	0.20	977.00	1001.33	977.00	185.35	0.01	0.19	56.00	32.00	0.00	218.00	271.53	1108696.00	1.33	1079.20	1071.00
10	1	7	9350.00	13633.00	184.60	0	Spot (Block10, Row7, Column1)	1333.97	1313.00	265.75	0.01	0.20	898.00	931.16	898.00	167.83	0.02	0.18	84.00	58.00	0.00	415.00	435.97	1279282.00	2.40	1082.48	1033.00
10	2	7	9655.00	13642.00	208.30	0	Spot (Block10, Row7, Column2)	1099.34	1079.00	194.36	0.01	0.18	919.00	962.43	919.00	177.99	0.02	0.18	42.00	20.00	0.00	160.00	180.34	1358782.00	0.77	1014.62	977.00
10	3	7	9942.00	13635.00	172.10	0	Spot (Block10, Row7, Column3)	1164.52	1099.00	227.72	0.03	0.20	960.00	975.90	960.00	183.45	0.01	0.19	47.00	25.00	0.00	139.00	204.52	965389.00	1.03	1081.85	1021.50
10	4	7	10256.00	13634.00	185.35	0	Spot (Block10, Row7, Column4)	1215.59	1194.00	219.39	0.01	0.18	975.00	1017.17	975.00	199.50	0.02	0.20	56.00	24.00	0.00	219.00	240.59	1175478.00	0.99	1121.18	1081.50
10	5	7	10568.00	13631.00	159.30	0	Spot (Block10, Row7, Column5)	1247.91	1209.50	238.72	0.01	0.19	987.00	1047.37	987.00	199.46	0.03	0.19	54.00	32.00	0.00	222.50	260.91	876036.00	1.01	1149.50	1107.00
10	6	7	10842.00	13631.00	175.20	0	Spot (Block10, Row7, Column6)	2603.55	2534.00	751.89	0.01	0.29	1007.00	1063.32	1007.00	204.01	0.02	0.19	100.00	98.00	0.00	1527.00	1596.55	2226033.00	7.55	1494.38	1509.00
10	7	7	11151.00	13629.00	117.80	0	Spot (Block10, Row7, Column7)	1317.76	1302.00	275.91	0.01	0.21	986.00	1019.99	986.00	189.33	0.01	0.19	68.00	39.00	0.00	316.00	331.76	478347.00	1.57	1102.70	1083.00
10	8	7	11449.00	13640.00	126.05	0	Spot (Block10, Row7, Column8)	2341.37	2245.00	561.12	0.02	0.24	981.00	1003.19	981.00	188.93	0.01	0.19	100.00	99.00	0.00	1264.00	1360.37	985717.00	7.08	1386.08	1383.00
10	1	8	9357.00	13921.00	129.60	0	Spot (Block10, Row8, Column1)	1766.73	1725.00	423.57	0.01	0.24	887.00	894.11	887.00	160.15	0.00	0.18	99.00	97.00	0.00	838.00	879.73	798562.00	5.45	1165.17	1164.50
10	2	8	9646.00	13931.00	202.90	0	Spot (Block10, Row8, Column2)	1097.67	1101.50	205.43	0.00	0.19	890.00	914.78	890.00	165.70	0.01	0.18	57.00	31.00	0.00	211.50	207.67	1279884.00	1.10	963.70	967.50
10	3	8	9958.00	13941.00	175.00	0	Spot (Block10, Row8, Column3)	1207.48	1212.00	210.29	0.00	0.17	903.00	956.61	903.00	173.16	0.03	0.18	70.00	39.00	0.00	309.00	304.48	1028771.00	1.45	1094.94	1075.00
10	4	8	10249.00	13934.00	99.40	0	Spot (Block10, Row8, Column4)	4379.62	4287.50	937.76	0.01	0.21	977.00	993.39	977.00	183.51	0.01	0.18	100.00	100.00	0.00	3310.50	3402.62	1086146.00	18.45	2133.54	1881.00
10	5	8	10538.00	13915.00	208.00	0	Spot (Block10, Row8, Column5)	1175.79	1175.00	228.82	0.00	0.19	984.00	1014.34	984.00	206.82	0.01	0.20	47.00	20.00	0.00	191.00	191.79	1449747.00	0.78	1061.12	1046.00
10	6	8	10849.00	13933.00	145.15	0	Spot (Block10, Row8, Column6)	7383.61	6623.00	3107.14	0.05	0.42	985.00	1020.40	985.00	230.70	0.02	0.23	100.00	100.00	0.00	5638.00	6398.61	4238193.00	27.58	2657.57	2535.00
10	7	8	11141.00	13925.00	197.55	0	Spot (Block10, Row8, Column7)	1209.28	1208.00	217.46	0.00	0.18	963.00	983.28	963.00	205.76	0.01	0.21	56.00	22.00	0.00	245.00	246.28	1336250.00	1.10	1071.40	1080.00
10	8	8	11449.00	13938.00	147.00	-50	Spot (Block10, Row8, Column8)	1193.65	1102.00	347.82	0.03	0.29	967.00	984.97	967.00	188.55	0.01	0.19	40.00	22.00	0.00	135.00	226.65	704256.00	1.11	938.21	880.00
11	1	1	13854.00	11841.00	154.00	0	Spot (Block11, Row1, Column1)	38429.96	35459.00	19194.38	0.03	0.50	398.00	422.81	398.00	126.10	0.03	0.30	100.00	100.00	16.44	35061.00	38031.96	25018020.00	301.41	6578.14	5053.00
11	2	1	14152.00	11837.00	159.90	0	Spot (Block11, Row1, Column2)	572.10	578.50	100.94	0.00	0.18	395.00	407.09	395.00	84.07	0.01	0.21	80.00	54.00	0.00	183.50	177.10	407334.00	1.96	458.20	437.00
11	3	1	14485.00	11844.00	155.80	0	Spot (Block11, Row1, Column3)	460.16	466.00	53.02	0.01	0.12	397.00	400.87	397.00	40.24	0.00	0.10	58.00	41.00	0.00	69.00	63.16	307385.00	1.47	426.01	418.00
11	4	1	14769.00	11847.00	112.45	0	Spot (Block11, Row1, Column4)	545.74	512.00	76.63	0.03	0.14	399.00	404.56	399.00	39.53	0.01	0.10	98.00	84.00	0.00	113.00	146.74	177910.00	3.57	461.02	462.50
11	5	1	15061.00	11841.00	132.90	0	Spot (Block11, Row1, Column5)	484.30	495.00	65.40	0.01	0.14	399.00	406.01	399.00	45.10	0.01	0.11	66.00	58.00	0.00	96.00	85.30	229073.00	1.74	442.67	416.00
11	6	1	15373.00	11845.00	134.20	0	Spot (Block11, Row1, Column6)	662.66	651.00	125.41	0.01	0.19	403.00	409.59	403.00	44.26	0.01	0.11	98.00	96.00	0.00	248.00	259.66	322716.00	5.72	501.37	498.00
11	7	1	15644.00	11852.00	139.25	0	Spot (Block11, Row1, Column7)	520.72	508.00	72.10	0.01	0.14	415.00	447.04	415.00	153.40	0.03	0.34	27.00	0.00	0.00	93.00	105.72	272335.00	0.48	479.33	475.00
11	8	1	15951.00	11850.00	148.55	0	Spot (Block11, Row1, Column8)	56138.70	64608.50	12315.38	0.06	0.22	480.00	504.03	480.00	214.01	0.02	0.42	100.00	100.00	48.17	64128.50	55658.70	33795752.00	259.96	12266.28	10260.00
11	1	2	13912.00	12108.00	220.55	0	Spot (Block11, Row2, Column1)	438.38	420.00	48.85	0.02	0.11	395.00	405.28	395.00	94.91	0.01	0.23	19.00	0.00	0.00	25.00	43.38	610228.00	0.35	422.79	408.50
11	2	2	14159.00	12166.00	123.60	0	Spot (Block11, Row2, Column2)	469.27	474.00	66.34	0.00	0.14	394.00	395.47	394.00	38.32	0.00	0.10	59.00	52.00	0.00	80.00	75.27	190054.00	1.93	439.56	418.00
11	3	2	14449.00	12139.00	157.80	0	Spot (Block11, Row2, Column3)	462.48	470.00	41.85	0.01	0.09	396.00	397.01	396.00	37.39	0.00	0.09	68.00	49.00	0.00	74.00	66.48	314952.00	1.75	432.44	418.00
11	4	2	14774.00	12151.00	188.55	0	Spot (Block11, Row2, Column4)	460.79	468.00	57.43	0.01	0.12	401.00	407.70	401.00	42.41	0.01	0.10	52.00	37.00	0.00	67.00	59.79	463556.00	1.25	428.32	413.00
11	5	2	15051.00	12140.00	178.90	0	Spot (Block11, Row2, Column5)	688.76	674.00	139.09	0.01	0.20	406.00	423.60	406.00	68.97	0.02	0.16	98.00	88.00	0.00	268.00	282.76	619199.00	3.84	502.87	498.00
11	6	2	15354.00	12145.00	147.00	-50	Spot (Block11, Row2, Column6)	466.95	477.00	50.41	0.01	0.11	411.00	472.20	411.00	203.48	0.06	0.43	0.00	0.00	0.00	66.00	55.95	276434.00	-0.03	437.20	413.00
11	7	2	15664.00	12156.00	118.80	0	Spot (Block11, Row2, Column7)	493.32	497.00	56.83	0.00	0.12	409.00	429.61	409.00	69.46	0.02	0.16	71.00	16.00	0.00	88.00	84.32	182527.00	0.92	458.51	474.00
11	8	2	15955.00	12147.00	147.00	-50	Spot (Block11, Row2, Column8)	485.21	482.00	54.64	0.00	0.11	442.00	472.01	442.00	158.79	0.03	0.34	3.00	0.00	0.00	40.00	43.21	285301.00	0.08	481.47	486.00
11	1	3	13848.00	12464.00	182.65	0	Spot (Block11, Row3, Column1)	490.30	486.50	70.16	0.00	0.14	397.00	398.64	397.00	44.89	0.00	0.11	72.00	50.00	0.00	89.50	93.30	458923.00	2.04	420.44	410.00
11	2	3	14162.00	12433.00	206.50	0	Spot (Block11, Row3, Column2)	448.39	444.00	44.52	0.00	0.10	399.00	402.63	399.00	42.86	0.00	0.11	50.00	24.00	0.00	45.00	49.39	544351.00	1.07	416.04	408.00
11	3	3	14461.00	12451.00	123.85	0	Spot (Block11, Row3, Column3)	684.54	688.00	146.19	0.00	0.21	401.00	405.81	401.00	42.72	0.01	0.11	99.00	94.00	0.00	287.00	283.54	280663.00	6.53	504.74	487.00
11	4	3	14754.00	12446.00	148.25	0	Spot (Block11, Row3, Column4)	707.69	651.00	174.99	0.04	0.25	403.00	409.03	403.00	42.01	0.01	0.10	99.00	97.00	0.00	248.00	304.69	423905.00	7.11	500.85	486.00
11	5	3	15054.00	12444.00	147.00	-50	Spot (Block11, Row3, Column5)	491.30	459.50	142.79	0.03	0.29	415.00	478.84	415.00	226.86	0.06	0.47	7.00	2.00	0.00	44.50	76.30	288885.00	0.05	436.97	419.00
11	6	3	15349.00	12445.00	206.35	0	Spot (Block11, Row3, Column6)	12875.34	10860.00	6843.01	0.07	0.53	467.00	566.87	467.00	298.19	0.08	0.53	100.00	100.00	0.00	10393.00	12408.34	15604907.00	41.28	3306.94	3240.00
11	7	3	15654.00	12446.00	147.00	-50	Spot (Block11, Row3, Column7)	471.55	481.00	52.42	0.01	0.11	410.00	473.13	410.00	193.92	0.06	0.41	0.00	0.00	0.00	71.00	61.55	278686.00	-0.01	455.35	440.00
11	8	3	15948.00	12460.00	152.05	0	Spot (Block11, Row3, Column8)	2087.87	1962.50	924.27	0.03	0.44	419.00	436.89	419.00	57.18	0.02	0.13	100.00	99.00	0.00	1543.50	1668.87	1323709.00	28.87	935.95	878.00
11	1	4	13844.00	12741.00	168.50	0	Spot (Block11, Row4, Column1)	751.92	700.00	202.02	0.03	0.27	402.00	410.75	402.00	47.18	0.01	0.11	98.00	97.00	0.00	298.00	349.92	592514.00	7.23	495.43	492.50
11	2	4	14158.00	12747.00	156.05	0	Spot (Block11, Row4, Column2)	1020.92	976.00	279.32	0.02	0.27	406.00	418.62	406.00	53.60	0.01	0.13	100.00	100.00	0.00	570.00	614.92	682995.00	11.24	588.12	581.00
11	3	4	14446.00	12743.00	148.90	0	Spot (Block11, Row4, Column3)	1268.79	1199.50	388.26	0.02	0.31	401.00	410.20	401.00	52.20	0.01	0.13	100.00	100.00	0.00	798.50	867.79	771427.00	16.45	624.46	595.00
11	4	4	14753.00	12743.00	147.00	-50	Spot (Block11, Row4, Column4)	434.99	416.00	47.79	0.02	0.11	400.00	406.22	400.00	42.60	0.01	0.10	33.00	20.00	0.00	16.00	34.99	255341.00	0.68	414.93	403.00
11	5	4	15053.00	12744.00	147.00	-50	Spot (Block11, Row4, Column5)	439.34	409.50	112.83	0.03	0.26	404.00	422.66	404.00	73.77	0.02	0.17	20.00	4.00	0.00	5.50	35.34	259213.00	0.23	418.96	401.50
11	6	4	15362.00	12750.00	186.95	0	Spot (Block11, Row4, Column6)	737.91	698.00	150.61	0.02	0.20	410.00	472.03	410.00	196.30	0.06	0.42	76.00	34.00	0.00	288.00	327.91	728316.00	1.35	525.94	501.00
11	7	4	15645.00	12746.00	144.70	0	Spot (Block11, Row4, Column7)	512.26	508.00	57.90	0.00	0.11	404.00	422.27	404.00	67.79	0.02	0.16	78.00	30.00	0.00	104.00	108.26	293527.00	1.33	444.92	430.00
11	8	4	15945.00	12757.00	128.45	0	Spot (Block11, Row4, Column8)	485.36	491.00	52.87	0.01	0.11	408.00	423.58	408.00	48.89	0.02	0.12	69.00	30.00	0.00	83.00	77.36	214528.00	1.26	451.39	434.00
11	1	5	13851.00	13038.00	123.80	0	Spot (Block11, Row5, Column1)	652.73	654.50	131.60	0.00	0.20	409.00	458.95	409.00	176.97	0.05	0.39	64.00	26.00	0.00	245.50	243.73	266315.00	1.09	521.35	497.00
11	2	5	14149.00	13044.00	149.35	0	Spot (Block11, Row5, Column2)	2481.32	2311.50	942.48	0.03	0.38	409.00	431.32	409.00	73.88	0.02	0.17	100.00	100.00	0.00	1902.50	2072.32	1498718.00	27.75	938.10	857.00
11	3	5	14445.00	13044.00	152.65	0	Spot (Block11, Row5, Column3)	2538.20	2364.00	1118.16	0.03	0.44	401.00	413.27	401.00	59.37	0.01	0.14	100.00	100.00	0.00	1963.00	2137.20	1637139.00	35.79	841.74	783.00
11	4	5	14745.00	13045.00	158.60	0	Spot (Block11, Row5, Column4)	560.21	517.00	106.44	0.03	0.19	400.00	409.35	400.00	48.95	0.01	0.12	94.00	63.00	0.00	117.00	160.21	384867.00	3.08	454.43	459.00
11	5	5	15054.00	13046.00	143.20	0	Spot (Block11, Row5, Column5)	1511.08	1398.00	592.92	0.03	0.39	401.00	411.57	401.00	44.06	0.01	0.11	100.00	100.00	0.00	997.00	1110.08	843185.00	24.96	692.89	643.00
11	6	5	15348.00	13025.00	195.75	0	Spot (Block11, Row5, Column6)	474.73	483.00	72.05	0.01	0.15	403.00	415.15	403.00	49.74	0.01	0.12	60.00	26.00	0.00	80.00	71.73	515086.00	1.20	430.03	408.00
11	7	5	15647.00	13043.00	170.40	0	Spot (Block11, Row5, Column7)	1006.85	992.00	267.00	0.01	0.27	400.00	411.49	400.00	53.21	0.01	0.13	100.00	100.00	0.00	592.00	606.85	812529.00	11.19	574.49	580.00
11	8	5	15955.00	13045.00	173.40	0	Spot (Block11, Row5, Column8)	524.49	505.00	76.36	0.02	0.15	405.00	416.65	405.00	51.43	0.01	0.12	82.00	47.00	0.00	100.00	119.49	441617.00	2.10	432.81	416.00
11	1	6	13846.00	13338.00	210.20	0	Spot (Block11, Row6, Column1)	11350.23	9040.00	6535.03	0.10	0.58	431.00	521.92	431.00	252.18	0.08	0.48	100.00	100.00	0.00	8609.00	10919.23	14289945.00	42.94	2923.04	2978.00
11	2	6	14138.00	13341.00	209.95	0	Spot (Block11, Row6, Column2)	760.63	714.00	205.02	0.03	0.27	413.00	466.36	413.00	175.11	0.05	0.38	79.00	44.00	0.00	301.00	347.63	956115.00	1.68	542.74	487.00
11	3	6	14443.00	13345.00	162.80	0	Spot (Block11, Row6, Column3)	729.56	666.50	204.03	0.04	0.28	402.00	411.83	402.00	49.26	0.01	0.12	99.00	93.00	0.00	264.50	327.56	534040.00	6.45	496.21	487.00
11	4	6	14758.00	13358.00	141.10	0	Spot (Block11, Row6, Column4)	505.82	499.00	44.82	0.01	0.09	401.00	410.83	401.00	45.10	0.01	0.11	92.00	64.00	0.00	98.00	104.82	273649.00	2.11	458.40	464.00
11	5	6	15050.00	13349.00	93.80	0	Spot (Block11, Row6, Column5)	792.68	788.00	127.21	0.00	0.16	403.00	413.54	403.00	44.37	0.01	0.11	100.00	100.00	0.00	385.00	389.68	175183.00	8.55	552.58	523.50
11	6	6	15324.00	13325.00	196.75	0	Spot (Block11, Row6, Column6)	456.83	449.00	51.55	0.01	0.11	399.00	408.97	399.00	46.52	0.01	0.11	50.00	28.00	0.00	50.00	57.83	500234.00	1.03	430.99	419.00
11	7	6	15648.00	13334.00	174.90	0	Spot (Block11, Row6, Column7)	544.90	518.00	85.32	0.02	0.16	399.00	409.14	399.00	50.68	0.01	0.12	90.00	64.00	0.00	119.00	145.90	465341.00	2.68	454.89	456.00
11	8	6	15933.00	13358.00	176.35	0	Spot (Block11, Row6, Column8)	477.97	483.00	69.65	0.00	0.15	403.00	410.00	403.00	45.20	0.01	0.11	61.00	40.00	0.00	80.00	74.97	414400.00	1.50	425.19	411.00
11	1	7	13843.00	13637.00	160.50	0	Spot (Block11, Row7, Column1)	1256.16	1135.00	424.63	0.04	0.34	406.00	447.06	406.00	165.03	0.04	0.37	100.00	94.00	0.00	729.00	850.16	894385.00	4.90	627.89	603.50
11	2	7	14164.00	13622.00	149.85	0	Spot (Block11, Row7, Column2)	483.47	489.00	61.23	0.00	0.13	404.00	417.09	404.00	58.26	0.01	0.14	66.00	17.00	0.00	85.00	79.47	298783.00	1.14	440.67	427.00
11	3	7	14442.00	13633.00	158.00	0	Spot (Block11, Row7, Column3)	490.88	493.00	60.44	0.00	0.12	401.00	409.99	401.00	47.52	0.01	0.12	78.00	41.00	0.00	92.00	89.88	338709.00	1.70	439.63	417.00
11	4	7	14768.00	13629.00	216.90	0	Spot (Block11, Row7, Column4)	466.73	475.50	54.10	0.01	0.12	404.00	418.00	404.00	106.06	0.01	0.25	10.00	0.00	0.00	71.50	62.73	626353.00	0.46	435.95	421.00
11	5	7	15063.00	13654.00	157.40	0	Spot (Block11, Row7, Column5)	476.81	484.00	54.13	0.01	0.11	403.00	412.53	403.00	44.35	0.01	0.11	65.00	37.00	0.00	81.00	73.81	327094.00	1.45	445.58	431.00
11	6	7	15343.00	13641.00	181.45	0	Spot (Block11, Row7, Column6)	818.06	786.00	204.91	0.02	0.25	403.00	434.64	403.00	140.29	0.03	0.32	95.00	71.00	0.00	383.00	415.06	755890.00	2.73	533.41	519.50
11	7	7	15651.00	13646.00	147.00	-50	Spot (Block11, Row7, Column7)	476.27	461.00	115.39	0.01	0.24	405.00	417.75	405.00	50.44	0.01	0.12	51.00	22.00	0.00	56.00	71.27	282904.00	1.16	398.46	396.00
11	8	7	15949.00	13650.00	135.60	0	Spot (Block11, Row7, Column8)	1092.06	1075.50	231.49	0.01	0.21	408.00	421.28	408.00	46.68	0.01	0.11	100.00	100.00	0.00	667.50	684.06	541663.00	14.37	653.11	636.00
11	1	8	13861.00	13937.00	122.15	0	Spot (Block11, Row8, Column1)	1250.59	1220.50	377.14	0.01	0.30	397.00	402.20	397.00	48.81	0.01	0.12	100.00	100.00	0.00	823.50	853.59	495234.00	17.38	634.03	607.00
11	2	8	14149.00	13930.00	192.10	0	Spot (Block11, Row8, Column2)	461.86	471.00	68.31	0.01	0.15	395.00	399.96	395.00	49.52	0.01	0.12	53.00	30.00	0.00	76.00	66.86	482642.00	1.25	437.68	414.50
11	3	8	14447.00	13943.00	157.85	0	Spot (Block11, Row8, Column3)	464.28	474.00	64.38	0.01	0.14	398.00	407.29	398.00	108.93	0.01	0.27	22.00	2.00	0.00	76.00	66.28	321285.00	0.52	418.50	408.00
11	4	8	14756.00	13954.00	112.30	0	Spot (Block11, Row8, Column4)	5190.16	5008.00	2450.39	0.02	0.47	401.00	412.16	401.00	106.16	0.01	0.26	100.00	100.00	0.00	4607.00	4789.16	1707562.00	45.01	1680.73	1160.00
11	5	8	15050.00	13942.00	143.45	0	Spot (Block11, Row8, Column5)	472.38	473.50	77.59	0.00	0.16	400.00	427.42	400.00	146.01	0.03	0.34	15.00	0.00	0.00	73.50	72.38	264534.00	0.31	438.84	419.50
11	6	8	15347.00	13942.00	143.10	0	Spot (Block11, Row8, Column6)	18499.45	17381.50	8556.41	0.03	0.46	407.00	463.18	407.00	202.25	0.06	0.44	100.00	100.00	0.00	16974.50	18092.45	10174698.00	89.18	4467.82	4472.00
11	7	8	15649.00	13936.00	172.85	0	Spot (Block11, Row8, Column7)	521.80	503.00	81.77	0.02	0.16	407.00	440.00	407.00	127.57	0.03	0.29	31.00	6.00	0.00	96.00	114.80	435185.00	0.64	451.01	423.00
11	8	8	15938.00	13945.00	89.05	0	Spot (Block11, Row8, Column8)	830.30	862.00	154.21	0.02	0.19	409.00	426.09	409.00	52.84	0.02	0.12	100.00	99.00	0.00	453.00	421.30	162738.00	7.65	569.54	561.00
12	1	1	18353.00	11852.00	152.45	0	Spot (Block12, Row1, Column1)	39927.23	38394.50	18928.60	0.02	0.47	504.00	543.48	504.00	147.89	0.03	0.27	100.00	100.00	19.28	37890.50	39423.23	25473696.00	266.31	8328.87	6930.00
12	2	1	18651.00	11855.00	157.30	0	Spot (Block12, Row1, Column2)	1008.43	972.00	222.66	0.02	0.22	504.00	529.89	504.00	97.60	0.02	0.18	99.00	94.00	0.00	468.00	504.43	686738.00	4.90	672.27	669.00
12	3	1	18931.00	11849.00	166.80	0	Spot (Block12, Row1, Column3)	695.88	655.00	161.77	0.03	0.23	502.00	512.97	502.00	52.96	0.01	0.10	88.00	63.00	0.00	153.00	193.88	537914.00	3.45	581.03	578.00
12	4	1	19265.00	11854.00	126.55	0	Spot (Block12, Row1, Column4)	752.80	751.00	90.54	0.00	0.12	507.00	520.48	507.00	50.92	0.01	0.10	99.00	95.00	0.00	244.00	245.80	321445.00	4.56	614.92	610.00
12	5	1	19549.00	11853.00	115.80	0	Spot (Block12, Row1, Column5)	1776.78	1625.00	674.13	0.04	0.38	505.00	517.13	505.00	49.22	0.01	0.10	100.00	100.00	0.00	1120.00	1271.78	628981.00	25.59	842.84	792.00
12	6	1	19869.00	11850.00	127.30	0	Spot (Block12, Row1, Column6)	1754.05	1614.00	656.82	0.04	0.37	496.00	501.42	496.00	48.05	0.00	0.10	100.00	100.00	0.00	1118.00	1258.05	755997.00	26.07	879.63	769.50
12	7	1	20153.00	11853.00	142.80	0	Spot (Block12, Row1, Column7)	1670.62	1507.00	835.58	0.04	0.50	494.00	507.69	494.00	128.80	0.01	0.25	100.00	98.00	0.00	1013.00	1176.62	923855.00	9.03	854.04	737.00
12	8	1	20453.00	11860.00	152.95	0	Spot (Block12, Row1, Column8)	53498.31	59117.50	13804.09	0.04	0.26	497.00	529.38	497.00	186.49	0.03	0.35	100.00	100.00	35.20	58620.50	53001.31	34346140.00	284.03	10765.51	8812.00
12	1	2	18370.00	12160.00	237.45	0	Spot (Block12, Row2, Column1)	588.12	589.00	70.50	0.00	0.12	503.00	529.35	503.00	103.16	0.02	0.19	29.00	2.00	0.00	86.00	85.12	954516.00	0.57	552.34	540.00
12	2	2	18652.00	12152.00	127.40	0	Spot (Block12, Row2, Column2)	929.62	902.00	157.73	0.01	0.17	508.00	529.78	508.00	66.33	0.02	0.13	100.00	99.00	0.00	394.00	421.62	405314.00	6.03	662.13	658.00
12	3	2	18942.00	12137.00	177.25	0	Spot (Block12, Row2, Column3)	664.17	613.00	294.61	0.03	0.44	504.00	519.99	504.00	62.53	0.01	0.12	84.00	40.00	0.00	109.00	160.17	584469.00	2.31	572.82	586.50
12	4	2	19254.00	12148.00	169.25	0	Spot (Block12, Row2, Column4)	730.10	695.50	115.14	0.02	0.16	506.00	518.03	506.00	50.00	0.01	0.10	97.00	88.00	0.00	189.50	224.10	579697.00	4.24	587.14	586.50
12	5	2	19552.00	12155.00	189.00	0	Spot (Block12, Row2, Column5)	827.34	801.50	120.46	0.01	0.15	508.00	517.91	508.00	45.39	0.01	0.09	100.00	99.00	0.00	293.50	319.34	830645.00	6.82	623.86	603.00
12	6	2	19851.00	12156.00	163.35	0	Spot (Block12, Row2, Column6)	692.62	686.00	107.78	0.00	0.16	502.00	513.72	502.00	58.21	0.01	0.11	93.00	64.00	0.00	184.00	190.62	511843.00	3.07	568.15	574.00
12	7	2	20136.00	12142.00	187.35	0	Spot (Block12, Row2, Column7)	619.74	606.00	77.01	0.01	0.12	491.00	489.97	491.00	47.14	0.00	0.10	84.00	69.00	0.00	115.00	128.74	612302.00	2.75	525.49	512.00
12	8	2	20452.00	12158.00	147.00	-50	Spot (Block12, Row2, Column8)	527.88	512.00	40.18	0.01	0.08	490.00	503.36	490.00	140.52	0.01	0.28	3.00	0.00	0.00	22.00	37.88	311979.00	0.17	526.08	518.50
12	1	3	18348.00	12456.00	155.45	0	Spot (Block12, Row3, Column1)	1109.18	1049.50	315.22	0.02	0.28	505.00	521.20	505.00	61.18	0.01	0.12	100.00	99.00	0.00	544.50	604.18	736497.00	9.61	674.01	636.50
12	2	3	18637.00	12446.00	147.55	0	Spot (Block12, Row3, Column2)	638.81	620.00	72.12	0.01	0.11	520.00	546.22	520.00	74.85	0.02	0.14	70.00	39.00	0.00	100.00	118.81	379451.00	1.24	586.03	590.50
12	3	3	18930.00	12474.00	205.10	0	Spot (Block12, Row3, Column3)	945.21	891.00	223.29	0.03	0.24	554.00	563.18	554.00	84.47	0.01	0.15	96.00	88.00	0.00	337.00	391.21	1131411.00	4.52	696.86	702.00
12	4	3	19255.00	12454.00	147.35	0	Spot (Block12, Row3, Column4)	2478.55	2188.00	1199.77	0.05	0.48	513.00	532.91	513.00	60.89	0.02	0.11	100.00	100.00	0.00	1675.00	1965.55	1469779.00	31.95	967.99	854.00
12	5	3	19548.00	12455.00	124.80	0	Spot (Block12, Row3, Column5)	614.65	605.00	67.98	0.01	0.11	516.00	537.81	516.00	65.58	0.02	0.12	75.00	19.00	0.00	89.00	98.65	255081.00	1.17	558.17	572.50
12	6	3	19855.00	12456.00	185.05	0	Spot (Block12, Row3, Column6)	2281.97	2053.50	1040.63	0.05	0.46	514.00	539.40	514.00	74.66	0.02	0.14	100.00	100.00	0.00	1539.50	1767.97	2204386.00	23.34	970.88	978.00
12	7	3	20151.00	12460.00	151.50	0	Spot (Block12, Row3, Column7)	866.97	843.00	207.93	0.01	0.24	496.00	500.05	496.00	56.01	0.00	0.11	99.00	90.00	0.00	347.00	370.97	543588.00	6.55	610.62	589.00
12	8	3	20453.00	12472.00	158.35	0	Spot (Block12, Row3, Column8)	941.11	908.00	219.66	0.02	0.23	486.00	479.71	486.00	42.51	0.01	0.09	99.00	97.00	0.00	422.00	455.11	653129.00	10.85	619.00	601.00
12	1	4	18349.00	12746.00	147.95	0	Spot (Block12, Row4, Column1)	2584.64	2265.00	1328.19	0.06	0.51	531.00	550.47	531.00	67.24	0.02	0.12	100.00	100.00	0.00	1734.00	2053.64	1543032.00	30.25	1142.38	956.00
12	2	4	18653.00	12769.00	149.45	0	Spot (Block12, Row4, Column2)	696.81	685.00	101.79	0.01	0.15	562.00	576.17	562.00	102.48	0.01	0.18	63.00	29.00	0.00	123.00	134.81	426447.00	1.18	606.70	597.50
12	3	4	18952.00	12753.00	147.55	0	Spot (Block12, Row4, Column3)	9798.24	8772.00	5594.14	0.05	0.57	584.00	599.36	584.00	111.73	0.01	0.19	100.00	100.00	0.00	8188.00	9214.24	5869144.00	82.33	2684.36	2004.50
12	4	4	19245.00	12751.00	175.50	0	Spot (Block12, Row4, Column4)	643.74	622.00	59.06	0.01	0.09	552.00	560.01	552.00	69.25	0.01	0.12	50.00	27.00	0.00	70.00	91.74	554900.00	1.21	601.87	600.00
12	5	4	19550.00	12755.00	147.00	-50	Spot (Block12, Row4, Column5)	582.39	569.00	118.09	0.01	0.20	533.00	551.69	533.00	64.50	0.01	0.12	19.00	13.00	0.00	36.00	49.39	343027.00	0.48	518.82	510.00
12	6	4	19851.00	12753.00	191.05	0	Spot (Block12, Row4, Column6)	846.17	826.00	125.34	0.01	0.15	523.00	544.41	523.00	63.52	0.02	0.12	99.00	97.00	0.00	303.00	323.17	873252.00	4.75	634.67	616.00
12	7	4	20145.00	12762.00	153.05	0	Spot (Block12, Row4, Column7)	1313.10	1093.00	620.00	0.08	0.47	503.00	514.58	503.00	65.93	0.01	0.13	100.00	99.00	0.00	590.00	810.10	841699.00	12.11	676.34	665.00
12	8	4	20451.00	12762.00	191.70	0	Spot (Block12, Row4, Column8)	652.30	628.50	113.93	0.02	0.17	481.00	474.83	481.00	45.30	0.01	0.10	86.00	75.00	0.00	147.50	171.30	675783.00	3.92	519.15	513.00
12	1	5	18348.00	13054.00	116.50	0	Spot (Block12, Row5, Column1)	1335.30	1327.00	303.72	0.00	0.23	566.00	562.37	566.00	75.95	0.00	0.14	100.00	100.00	0.00	761.00	769.30	479372.00	10.18	779.99	763.00
12	2	5	18644.00	13056.00	148.15	0	Spot (Block12, Row5, Column2)	1298.69	1291.00	289.80	0.00	0.22	559.00	574.77	559.00	95.94	0.01	0.17	100.00	99.00	0.00	732.00	739.69	779211.00	7.55	759.38	738.50
12	3	5	18953.00	13046.00	172.70	0	Spot (Block12, Row5, Column3)	1064.00	1032.00	260.29	0.01	0.24	568.00	586.16	568.00	105.98	0.01	0.18	99.00	86.00	0.00	464.00	496.00	878866.00	4.51	724.85	700.00
12	4	5	19242.00	13052.00	159.05	0	Spot (Block12, Row5, Column4)	1078.25	970.00	329.75	0.05	0.31	571.00	571.09	571.00	79.96	0.00	0.14	99.00	90.00	0.00	399.00	507.25	754774.00	6.34	708.92	695.00
12	5	5	19553.00	13057.00	145.65	0	Spot (Block12, Row5, Column5)	15619.12	14142.50	9505.26	0.04	0.61	550.00	559.31	550.00	80.47	0.01	0.14	100.00	100.00	0.00	13592.50	15069.12	9059092.00	187.15	3262.22	2506.00
12	6	5	19845.00	13045.00	172.55	0	Spot (Block12, Row5, Column6)	738.87	713.00	113.47	0.02	0.15	518.00	539.91	518.00	72.79	0.02	0.13	94.00	73.00	0.00	195.00	220.87	614002.00	2.73	599.13	590.00
12	7	5	20153.00	13056.00	184.25	0	Spot (Block12, Row5, Column7)	3327.87	3140.50	1441.06	0.03	0.43	500.00	513.01	500.00	79.06	0.01	0.15	100.00	100.00	0.00	2640.50	2827.87	3168134.00	35.60	1216.22	1211.50
12	8	5	20450.00	13060.00	147.10	0	Spot (Block12, Row5, Column8)	3251.54	2686.00	2033.46	0.08	0.63	455.00	463.94	455.00	63.35	0.01	0.14	100.00	100.00	0.00	2231.00	2796.54	1915160.00	44.00	1050.00	853.00
12	1	6	18347.00	13350.00	180.75	0	Spot (Block12, Row6, Column1)	2114.13	1887.00	969.01	0.05	0.46	516.00	549.96	516.00	88.23	0.03	0.16	100.00	100.00	0.00	1371.00	1598.13	1940774.00	17.73	962.63	955.50
12	2	6	18650.00	13353.00	189.10	0	Spot (Block12, Row6, Column2)	2581.74	2446.00	908.85	0.02	0.35	523.00	559.53	523.00	94.90	0.03	0.17	100.00	100.00	0.00	1923.00	2058.74	2592069.00	21.31	1099.18	1100.00
12	3	6	18944.00	13350.00	146.85	0	Spot (Block12, Row6, Column3)	4088.76	3752.50	2427.58	0.04	0.59	519.00	544.79	519.00	75.26	0.02	0.14	100.00	100.00	0.00	3233.50	3569.76	2404191.00	47.09	1235.14	1140.00
12	4	6	19244.00	13362.00	169.45	0	Spot (Block12, Row6, Column4)	677.15	685.00	86.20	0.01	0.13	518.00	536.22	518.00	59.50	0.02	0.11	92.00	60.00	0.00	167.00	159.15	541722.00	2.37	591.82	590.50
12	5	6	19554.00	13356.00	101.35	0	Spot (Block12, Row6, Column5)	7549.35	7334.00	2263.55	0.01	0.30	509.00	527.68	509.00	70.50	0.02	0.13	100.00	100.00	0.00	6825.00	7040.35	1970380.00	99.60	2691.26	2136.00
12	6	6	19849.00	13353.00	161.30	0	Spot (Block12, Row6, Column6)	597.55	597.00	63.33	0.00	0.11	501.00	512.20	501.00	62.21	0.01	0.12	71.00	25.00	0.00	96.00	96.55	430235.00	1.37	554.19	534.00
12	7	6	20149.00	13353.00	150.95	0	Spot (Block12, Row6, Column7)	1355.79	1197.00	578.06	0.05	0.43	489.00	491.51	489.00	60.88	0.00	0.12	100.00	100.00	0.00	708.00	866.79	847366.00	14.20	702.64	683.50
12	8	6	20454.00	13368.00	153.05	0	Spot (Block12, Row6, Column8)	1389.23	1272.00	656.67	0.04	0.47	445.00	451.52	445.00	44.71	0.01	0.10	100.00	99.00	0.00	827.00	944.23	893277.00	20.98	650.14	607.00
12	1	7	18350.00	13652.00	177.45	0	Spot (Block12, Row7, Column1)	749.85	717.00	134.50	0.02	0.18	500.00	516.41	500.00	64.97	0.01	0.13	96.00	78.00	0.00	217.00	249.85	663619.00	3.59	604.97	599.00
12	2	7	18657.00	13664.00	188.55	0	Spot (Block12, Row7, Column2)	621.66	600.50	86.10	0.02	0.14	503.00	520.29	503.00	68.70	0.01	0.13	77.00	34.00	0.00	97.50	118.66	620416.00	1.48	549.06	520.00
12	3	7	18957.00	13643.00	193.10	0	Spot (Block12, Row7, Column3)	584.30	585.00	70.08	0.00	0.12	503.00	513.18	503.00	57.16	0.01	0.11	68.00	15.00	0.00	82.00	81.30	611183.00	1.24	541.25	545.50
12	4	7	19251.00	13646.00	167.35	0	Spot (Block12, Row7, Column4)	620.26	602.00	67.93	0.01	0.11	500.00	507.37	500.00	50.10	0.01	0.10	87.00	52.00	0.00	102.00	120.26	481942.00	2.25	552.73	534.00
12	5	7	19562.00	13645.00	138.30	0	Spot (Block12, Row7, Column5)	695.38	688.00	101.67	0.00	0.15	501.00	515.78	501.00	67.68	0.01	0.13	93.00	68.00	0.00	187.00	194.38	360205.00	2.65	586.15	597.00
12	6	7	19849.00	13653.00	172.45	0	Spot (Block12, Row7, Column6)	2868.94	2871.00	950.70	0.00	0.33	496.00	510.12	496.00	81.07	0.01	0.16	100.00	100.00	0.00	2375.00	2372.94	2378348.00	29.10	1057.25	1044.00
12	7	7	20151.00	13657.00	98.20	0	Spot (Block12, Row7, Column7)	1420.72	1369.50	331.68	0.02	0.23	479.00	479.57	479.00	64.79	0.00	0.14	100.00	100.00	0.00	890.50	941.72	349497.00	14.53	797.33	789.00
12	8	7	20460.00	13660.00	114.05	0	Spot (Block12, Row7, Column8)	859.92	858.00	133.29	0.00	0.16	436.00	446.31	436.00	44.84	0.01	0.10	100.00	100.00	0.00	422.00	423.92	294951.00	9.22	616.74	601.50
12	1	8	18354.00	13945.00	119.40	0	Spot (Block12, Row8, Column1)	2015.44	1856.00	672.18	0.04	0.33	497.00	512.84	497.00	75.63	0.01	0.15	100.00	100.00	0.00	1359.00	1518.44	755791.00	19.87	978.24	872.00
12	2	8	18650.00	13957.00	210.00	0	Spot (Block12, Row8, Column2)	602.50	592.00	86.75	0.01	0.14	496.00	506.34	496.00	70.18	0.01	0.14	66.00	30.00	0.00	96.00	106.50	756736.00	1.37	539.68	511.50
12	3	8	18943.00	13954.00	160.05	0	Spot (Block12, Row8, Column3)	1197.72	1050.00	503.20	0.06	0.42	497.00	501.54	497.00	58.58	0.00	0.12	100.00	99.00	0.00	553.00	700.72	843194.00	11.88	631.24	627.50
12	4	8	19245.00	13953.00	115.00	0	Spot (Block12, Row8, Column4)	1634.16	1599.00	327.04	0.01	0.20	496.00	498.48	496.00	51.79	0.00	0.10	100.00	100.00	0.00	1103.00	1138.16	565418.00	21.93	829.14	774.00
12	5	8	19554.00	13965.00	172.25	0	Spot (Block12, Row8, Column5)	579.05	591.00	73.88	0.01	0.13	495.00	496.27	495.00	55.57	0.00	0.11	64.00	26.00	0.00	96.00	84.05	479456.00	1.49	522.05	505.00
12	6	8	19849.00	13955.00	119.85	0	Spot (Block12, Row8, Column6)	3525.78	3481.00	1101.75	0.01	0.31	488.00	490.36	488.00	77.08	0.00	0.16	100.00	100.00	0.00	2993.00	3037.78	1332743.00	39.38	1193.85	1114.00
12	7	8	20144.00	13951.00	163.95	0	Spot (Block12, Row8, Column7)	649.07	627.50	127.18	0.01	0.20	461.00	461.18	461.00	56.95	0.00	0.12	82.00	68.00	0.00	166.50	188.07	482909.00	3.30	515.01	511.00
12	8	8	20447.00	13958.00	84.75	0	Spot (Block12, Row8, Column8)	1366.17	1354.00	271.02	0.00	0.20	426.00	438.73	426.00	40.15	0.01	0.09	100.00	100.00	0.00	928.00	940.17	237713.00	23.10	758.06	754.00
13	1	1	4835.00	16316.00	150.95	0	Spot (Block13, Row1, Column1)	33919.60	30108.00	18052.42	0.05	0.53	402.00	419.38	402.00	93.38	0.02	0.22	100.00	100.00	5.77	29706.00	33517.60	21165864.00	358.74	6205.74	4966.50
13	2	1	5126.00	16320.00	148.55	0	Spot (Block13, Row1, Column2)	2883.27	2764.00	1388.39	0.02	0.48	390.00	398.52	390.00	73.39	0.01	0.18	100.00	100.00	0.00	2374.00	2493.27	1732848.00	33.86	927.81	834.00
13	3	1	5443.00	16312.00	146.95	0	Spot (Block13, Row1, Column3)	471.13	480.00	45.60	0.01	0.10	390.00	390.85	390.00	43.69	0.00	0.11	72.00	51.00	0.00	90.00	81.13	277968.00	1.84	420.24	419.50
13	4	1	5755.00	16320.00	111.10	0	Spot (Block13, Row1, Column4)	2058.73	2110.00	434.69	0.01	0.21	396.00	396.95	396.00	36.21	0.00	0.09	100.00	100.00	0.00	1714.00	1662.73	669086.00	45.89	927.90	817.00
13	5	1	6025.00	16315.00	133.35	0	Spot (Block13, Row1, Column5)	565.65	575.00	77.99	0.01	0.14	395.00	395.64	395.00	31.78	0.00	0.08	99.00	96.00	0.00	180.00	170.65	274342.00	5.35	455.58	463.00
13	6	1	6350.00	16314.00	128.20	0	Spot (Block13, Row1, Column6)	1369.63	1314.00	431.94	0.02	0.32	395.00	395.91	395.00	34.15	0.00	0.09	100.00	100.00	0.00	919.00	974.63	595787.00	28.51	664.50	611.00
13	7	1	6637.00	16322.00	108.40	0	Spot (Block13, Row1, Column7)	1816.09	1706.00	410.46	0.03	0.23	405.00	427.63	405.00	150.64	0.02	0.35	100.00	100.00	0.00	1301.00	1411.09	555724.00	9.22	841.17	761.00
13	8	1	6941.00	16328.00	110.45	0	Spot (Block13, Row1, Column8)	59615.63	65535.00	9961.35	0.04	0.17	457.00	480.71	457.00	189.02	0.02	0.39	100.00	100.00	62.81	65078.00	59158.63	19077036.00	312.84	13670.54	12232.00
13	1	2	4793.00	16680.00	256.05	0	Spot (Block13, Row2, Column1)	442.08	436.00	37.15	0.01	0.08	400.00	403.99	400.00	49.59	0.00	0.12	42.00	4.00	0.00	36.00	42.08	841285.00	0.77	415.22	405.00
13	2	2	5119.00	16624.00	163.60	0	Spot (Block13, Row2, Column2)	485.83	490.00	50.92	0.00	0.10	395.00	397.11	395.00	44.20	0.00	0.11	80.00	59.00	0.00	95.00	90.83	360968.00	2.01	417.97	413.00
13	3	2	5436.00	16628.00	142.60	0	Spot (Block13, Row2, Column3)	526.36	507.00	119.28	0.02	0.23	392.00	393.79	392.00	42.96	0.00	0.11	94.00	82.00	0.00	115.00	134.36	288969.00	3.09	459.01	454.00
13	4	2	5725.00	16629.00	201.15	0	Spot (Block13, Row2, Column4)	470.90	476.00	51.71	0.00	0.11	397.00	398.99	397.00	39.74	0.00	0.10	69.00	49.00	0.00	79.00	73.90	539651.00	1.81	414.91	408.00
13	5	2	6033.00	16623.00	158.15	0	Spot (Block13, Row2, Column5)	847.23	817.50	184.79	0.02	0.22	395.00	397.84	395.00	36.36	0.00	0.09	100.00	99.00	0.00	422.50	452.23	586286.00	12.36	516.95	510.50
13	6	2	6338.00	16617.00	179.60	0	Spot (Block13, Row2, Column6)	487.64	493.00	59.88	0.00	0.12	394.00	401.53	394.00	58.03	0.01	0.14	66.00	31.00	0.00	99.00	93.64	441801.00	1.48	419.62	407.00
13	7	2	6641.00	16603.00	173.30	0	Spot (Block13, Row2, Column7)	484.26	490.00	55.99	0.01	0.12	402.00	405.95	402.00	36.93	0.00	0.09	71.00	61.00	0.00	88.00	82.26	406294.00	2.12	430.69	419.00
13	8	2	6960.00	16631.00	236.90	0	Spot (Block13, Row2, Column8)	494.78	495.00	51.91	0.00	0.10	448.00	467.04	448.00	133.78	0.02	0.29	6.00	0.00	0.00	47.00	46.78	799558.00	0.21	462.49	464.00
13	1	3	4835.00	16921.00	146.10	0	Spot (Block13, Row3, Column1)	739.13	729.00	152.36	0.01	0.21	407.00	413.48	407.00	33.61	0.01	0.08	98.00	98.00	0.00	322.00	332.13	429432.00	9.69	493.17	486.00
13	2	3	5136.00	16906.00	184.40	0	Spot (Block13, Row3, Column2)	506.02	501.00	39.18	0.00	0.08	403.00	406.64	403.00	30.00	0.00	0.07	96.00	88.00	0.00	98.00	103.02	485270.00	3.31	454.26	447.00
13	3	3	5428.00	16913.00	148.40	0	Spot (Block13, Row3, Column3)	921.77	800.00	426.34	0.06	0.46	404.00	411.52	404.00	42.57	0.01	0.10	100.00	98.00	0.00	396.00	517.77	557673.00	11.99	552.24	513.50
13	4	3	5733.00	16919.00	139.45	0	Spot (Block13, Row3, Column4)	1785.27	1640.00	770.31	0.04	0.43	402.00	408.52	402.00	37.29	0.01	0.09	100.00	100.00	0.00	1238.00	1383.27	937267.00	36.92	769.04	674.00
13	5	3	6036.00	16921.00	147.00	-50	Spot (Block13, Row3, Column5)	576.37	437.00	304.27	0.12	0.53	408.00	420.04	408.00	58.74	0.01	0.14	38.00	27.00	0.00	29.00	168.37	338332.00	2.66	405.74	406.00
13	6	3	6335.00	16918.00	214.40	0	Spot (Block13, Row3, Column6)	2499.76	1922.50	1326.53	0.11	0.53	409.00	427.39	409.00	74.48	0.02	0.17	100.00	100.00	0.00	1513.50	2090.76	3289690.00	27.83	1061.09	1066.00
13	7	3	6631.00	16917.00	171.60	0	Spot (Block13, Row3, Column7)	509.13	496.00	69.75	0.01	0.14	410.00	424.94	410.00	61.23	0.02	0.14	76.00	26.00	0.00	86.00	99.13	416465.00	1.37	448.79	441.50
13	8	3	6939.00	16935.00	151.05	0	Spot (Block13, Row3, Column8)	2021.59	1869.50	798.72	0.03	0.40	443.00	454.00	443.00	56.08	0.01	0.12	100.00	100.00	0.00	1426.50	1578.59	1265516.00	27.95	885.82	730.00
13	1	4	4829.00	17213.00	140.30	0	Spot (Block13, Row4, Column1)	2073.05	1988.00	919.97	0.02	0.44	424.00	437.99	424.00	49.05	0.01	0.11	100.00	100.00	0.00	1564.00	1649.05	1102860.00	33.33	871.41	761.00
13	2	4	5150.00	17217.00	166.05	0	Spot (Block13, Row4, Column2)	604.54	602.00	68.72	0.00	0.11	414.00	426.43	414.00	48.71	0.01	0.11	98.00	89.00	0.00	188.00	190.54	461868.00	3.66	482.93	484.00
13	3	4	5435.00	17224.00	141.75	0	Spot (Block13, Row4, Column3)	10360.28	9449.00	5873.11	0.04	0.57	406.00	416.16	406.00	50.53	0.01	0.12	100.00	100.00	0.00	9043.00	9954.28	5635994.00	196.80	2346.14	1853.50
13	4	4	5732.00	17219.00	206.70	0	Spot (Block13, Row4, Column4)	491.62	495.00	47.35	0.00	0.10	404.00	410.16	404.00	42.67	0.01	0.10	79.00	57.00	0.00	91.00	87.62	598793.00	1.91	433.51	421.00
13	5	4	6032.00	17205.00	114.30	0	Spot (Block13, Row4, Column5)	494.45	499.50	35.67	0.00	0.07	408.00	416.56	408.00	40.44	0.01	0.10	86.00	63.00	0.00	91.50	86.45	168113.00	1.93	440.31	433.00
13	6	4	6334.00	17232.00	168.45	0	Spot (Block13, Row4, Column6)	919.40	909.00	158.77	0.00	0.17	408.00	422.43	408.00	55.04	0.02	0.13	100.00	100.00	0.00	501.00	511.40	721732.00	9.03	575.25	563.00
13	7	4	6629.00	17232.00	165.80	0	Spot (Block13, Row4, Column7)	600.15	586.00	97.20	0.01	0.16	410.00	424.04	410.00	44.17	0.01	0.10	98.00	87.00	0.00	176.00	190.15	456114.00	3.99	474.54	476.00
13	8	4	6954.00	17200.00	184.90	0	Spot (Block13, Row4, Column8)	541.59	526.00	49.80	0.01	0.09	451.00	456.20	451.00	49.47	0.00	0.11	79.00	40.00	0.00	75.00	90.59	520464.00	1.73	504.45	506.00
13	1	5	4835.00	17523.00	110.55	0	Spot (Block13, Row5, Column1)	4638.34	4578.50	1343.45	0.01	0.29	434.00	449.86	434.00	60.39	0.02	0.13	100.00	100.00	0.00	4144.50	4204.34	1465715.00	69.35	1779.92	1586.00
13	2	5	5134.00	17522.00	147.45	0	Spot (Block13, Row5, Column2)	2164.25	2053.00	684.86	0.02	0.32	423.00	434.89	423.00	44.54	0.01	0.10	100.00	100.00	0.00	1630.00	1741.25	1279069.00	38.83	887.49	838.00
13	3	5	5435.00	17516.00	158.50	0	Spot (Block13, Row5, Column3)	1027.79	918.00	335.68	0.05	0.33	412.00	424.33	412.00	45.55	0.01	0.11	100.00	100.00	0.00	506.00	615.79	714313.00	13.25	570.59	539.00
13	4	5	5732.00	17516.00	180.50	0	Spot (Block13, Row5, Column4)	694.81	639.00	180.14	0.04	0.26	413.00	424.27	413.00	46.36	0.01	0.11	100.00	89.00	0.00	226.00	281.81	634358.00	5.84	495.41	487.00
13	5	5	6034.00	17523.00	138.60	0	Spot (Block13, Row5, Column5)	9746.47	9104.00	5563.22	0.03	0.57	414.00	425.98	414.00	48.40	0.01	0.11	100.00	100.00	0.00	8690.00	9332.47	5058416.00	192.55	2397.21	2029.00
13	6	5	6336.00	17515.00	185.00	0	Spot (Block13, Row5, Column6)	552.92	533.00	71.94	0.02	0.13	407.00	418.19	407.00	43.46	0.01	0.10	95.00	80.00	0.00	126.00	145.92	533564.00	3.10	462.75	468.00
13	7	5	6639.00	17521.00	172.55	0	Spot (Block13, Row5, Column7)	1085.12	1044.00	336.58	0.02	0.31	411.00	423.34	411.00	42.77	0.01	0.10	100.00	100.00	0.00	633.00	674.12	903907.00	15.47	601.59	600.00
13	8	5	6938.00	17532.00	162.35	0	Spot (Block13, Row5, Column8)	812.72	750.00	221.70	0.03	0.27	441.00	449.15	441.00	44.48	0.01	0.10	100.00	99.00	0.00	309.00	371.72	590849.00	8.17	536.88	529.00
13	1	6	4833.00	17817.00	214.35	0	Spot (Block13, Row6, Column1)	2081.94	1590.50	1113.19	0.12	0.53	412.00	431.19	412.00	69.91	0.02	0.16	100.00	100.00	0.00	1178.50	1669.94	2723174.00	23.61	962.46	944.50
13	2	6	5135.00	17818.00	194.25	0	Spot (Block13, Row6, Column2)	721.83	686.00	152.11	0.02	0.21	414.00	429.10	414.00	60.49	0.02	0.14	100.00	93.00	0.00	272.00	307.83	772362.00	4.84	526.12	521.00
13	3	6	5425.00	17820.00	143.25	0	Spot (Block13, Row6, Column3)	2579.29	2351.50	1422.90	0.04	0.55	409.00	419.20	409.00	42.78	0.01	0.10	100.00	100.00	0.00	1942.50	2170.29	1434084.00	50.50	914.02	697.00
13	4	6	5731.00	17825.00	178.15	0	Spot (Block13, Row6, Column4)	566.55	569.50	77.34	0.00	0.14	407.00	412.05	407.00	33.87	0.01	0.08	96.00	92.00	0.00	162.50	159.55	501967.00	4.56	463.31	465.00
13	5	6	6034.00	17821.00	147.00	-50	Spot (Block13, Row6, Column5)	1418.34	485.00	1698.41	0.47	1.20	403.00	408.83	403.00	42.39	0.01	0.10	62.00	48.00	0.00	82.00	1015.34	836820.00	23.82	411.14	405.00
13	6	6	6345.00	17820.00	199.25	0	Spot (Block13, Row6, Column6)	487.29	484.00	47.40	0.00	0.10	402.00	404.80	402.00	34.11	0.00	0.08	85.00	67.00	0.00	82.00	85.29	545765.00	2.42	443.52	439.50
13	7	6	6633.00	17821.00	153.35	0	Spot (Block13, Row6, Column7)	749.43	708.00	150.79	0.02	0.20	415.00	424.92	415.00	40.42	0.01	0.10	100.00	98.00	0.00	293.00	334.43	484135.00	8.03	517.12	508.00
13	8	6	6938.00	17845.00	158.05	0	Spot (Block13, Row6, Column8)	738.39	695.00	188.70	0.03	0.26	452.00	453.73	452.00	45.46	0.00	0.10	98.00	84.00	0.00	243.00	286.39	509486.00	6.26	522.78	504.00
13	1	7	4826.00	18123.00	191.80	0	Spot (Block13, Row7, Column1)	582.45	580.00	101.40	0.00	0.17	394.00	401.83	394.00	52.30	0.01	0.13	91.00	78.00	0.00	186.00	188.45	603421.00	3.45	444.23	437.00
13	2	7	5132.00	18125.00	198.95	0	Spot (Block13, Row7, Column2)	455.56	457.00	46.54	0.00	0.10	396.00	399.97	396.00	34.68	0.00	0.09	65.00	46.00	0.00	61.00	59.56	510682.00	1.60	421.00	407.50
13	3	7	5423.00	18110.00	186.85	0	Spot (Block13, Row7, Column3)	475.73	484.00	35.18	0.01	0.07	399.00	403.32	399.00	36.48	0.00	0.09	81.00	61.00	0.00	85.00	76.73	465264.00	1.98	446.16	436.00
13	4	7	5736.00	18124.00	221.55	0	Spot (Block13, Row7, Column4)	457.05	456.00	38.91	0.00	0.09	400.00	403.09	400.00	35.17	0.00	0.09	65.00	39.00	0.00	56.00	57.05	641245.00	1.53	416.45	413.00
13	5	7	6052.00	18111.00	182.00	0	Spot (Block13, Row7, Column5)	470.29	484.00	53.32	0.01	0.11	399.00	400.13	399.00	31.73	0.00	0.08	71.00	61.00	0.00	85.00	71.29	436427.00	2.21	423.11	415.00
13	6	7	6333.00	18121.00	173.00	0	Spot (Block13, Row7, Column6)	816.11	815.50	182.57	0.00	0.22	404.00	412.40	404.00	62.79	0.01	0.15	100.00	96.00	0.00	411.50	412.11	679003.00	6.43	519.54	511.50
13	7	7	6631.00	18123.00	102.30	0	Spot (Block13, Row7, Column7)	1364.48	1314.50	348.56	0.02	0.26	417.00	425.29	417.00	43.34	0.01	0.10	100.00	100.00	0.00	897.50	947.48	362953.00	21.67	697.88	688.00
13	8	7	6988.00	18148.00	168.95	0	Spot (Block13, Row7, Column8)	549.86	503.00	171.17	0.04	0.31	467.00	461.98	467.00	45.85	0.00	0.10	40.00	25.00	0.00	36.00	82.86	437691.00	1.92	499.41	495.50
13	1	8	4838.00	18412.00	119.40	0	Spot (Block13, Row8, Column1)	985.93	1000.00	207.51	0.01	0.21	397.00	398.31	397.00	29.72	0.00	0.07	100.00	100.00	0.00	603.00	588.93	373669.00	19.77	575.09	559.00
13	2	8	5122.00	18405.00	226.10	0	Spot (Block13, Row8, Column2)	469.50	479.00	37.58	0.01	0.08	398.00	399.23	398.00	27.89	0.00	0.07	84.00	66.00	0.00	81.00	71.50	688281.00	2.52	414.12	411.00
13	3	8	5425.00	18422.00	171.95	0	Spot (Block13, Row8, Column3)	531.76	507.50	73.76	0.02	0.14	397.00	400.51	397.00	34.15	0.00	0.09	95.00	88.00	0.00	110.50	134.76	440294.00	3.84	446.66	442.50
13	4	8	5723.00	18417.00	109.50	0	Spot (Block13, Row8, Column4)	3887.02	3920.00	1129.26	0.00	0.29	400.00	403.73	400.00	40.60	0.00	0.10	100.00	100.00	0.00	3520.00	3487.02	1224410.00	85.79	1326.51	1202.00
13	5	8	6032.00	18431.00	166.85	0	Spot (Block13, Row8, Column5)	477.05	481.00	30.81	0.00	0.06	407.00	416.11	407.00	55.65	0.01	0.13	72.00	7.00	0.00	74.00	70.05	368757.00	1.10	436.27	427.00
13	6	8	6331.00	18427.00	136.00	0	Spot (Block13, Row8, Column6)	3880.15	3847.00	1667.71	0.00	0.43	409.00	426.89	409.00	81.91	0.02	0.19	100.00	100.00	0.00	3438.00	3471.15	1943953.00	42.16	1293.16	1317.00
13	7	8	6634.00	18402.00	188.40	0	Spot (Block13, Row8, Column7)	643.35	616.00	153.03	0.02	0.24	424.00	449.55	424.00	163.19	0.03	0.36	58.00	24.00	0.00	192.00	219.35	640777.00	1.19	492.47	497.00
13	8	8	6928.00	18421.00	80.65	0	Spot (Block13, Row8, Column8)	809.29	737.00	200.51	0.04	0.25	465.00	461.74	465.00	45.73	0.00	0.10	98.00	96.00	0.00	272.00	344.29	127059.00	7.60	588.54	563.50
14	1	1	9336.00	16328.00	151.45	0	Spot (Block14, Row1, Column1)	43197.75	44207.00	19076.96	0.01	0.44	1992.00	2036.27	1992.00	394.93	0.01	0.19	100.00	100.00	27.43	42215.00	41205.75	27085148.00	104.22	11825.06	9516.00
14	2	1	9634.00	16335.00	146.65	0	Spot (Block14, Row1, Column2)	12072.90	11388.00	5331.50	0.03	0.44	2020.00	2065.10	2020.00	388.41	0.01	0.19	100.00	100.00	0.00	9368.00	10052.90	7086791.00	25.77	4189.98	3733.00
14	3	1	9936.00	16333.00	150.10	0	Spot (Block14, Row1, Column3)	4694.15	4322.00	1580.32	0.04	0.34	2017.00	2056.96	2017.00	368.64	0.01	0.18	99.00	92.00	0.00	2305.00	2677.15	2891595.00	7.15	2721.06	2715.00
14	4	1	10254.00	16329.00	113.75	0	Spot (Block14, Row1, Column4)	9065.82	8524.50	2846.83	0.03	0.31	2081.00	2118.73	2081.00	376.54	0.01	0.18	100.00	100.00	0.00	6443.50	6984.82	3100510.00	18.45	4099.66	3665.00
14	5	1	10531.00	16332.00	112.70	0	Spot (Block14, Row1, Column5)	7153.61	6789.00	2740.89	0.02	0.38	2102.00	2164.72	2102.00	384.62	0.01	0.18	100.00	99.00	0.00	4687.00	5051.61	2360690.00	12.97	3577.29	3368.00
14	6	1	10848.00	16328.00	126.00	0	Spot (Block14, Row1, Column6)	12027.52	11912.00	4524.68	0.00	0.38	2205.00	2256.82	2205.00	395.54	0.01	0.18	100.00	100.00	0.00	9707.00	9822.52	5063587.00	24.70	4441.78	4063.00
14	7	1	11131.00	16336.00	83.90	0	Spot (Block14, Row1, Column7)	14931.37	14355.00	4411.33	0.02	0.30	2238.50	2297.52	2238.50	443.98	0.01	0.19	100.00	100.00	0.00	12116.50	12692.87	2568196.00	28.46	6012.26	5317.00
14	8	1	11440.00	16336.00	111.10	0	Spot (Block14, Row1, Column8)	64561.58	65535.00	3997.05	0.01	0.06	2269.00	2316.09	2269.00	485.67	0.01	0.21	100.00	100.00	90.97	63266.00	62292.58	20724328.00	128.16	22792.46	17614.50
14	1	2	9351.00	16622.00	157.50	0	Spot (Block14, Row2, Column1)	2231.75	2195.00	331.54	0.01	0.15	1998.00	2029.68	1998.00	379.82	0.01	0.19	32.00	5.00	0.00	197.00	233.75	1522051.00	0.53	2140.27	2137.00
14	2	2	9641.00	16631.00	129.00	0	Spot (Block14, Row2, Column2)	7241.29	7266.00	2039.68	0.00	0.28	2040.00	2066.70	2040.00	369.94	0.01	0.18	100.00	100.00	0.00	5226.00	5201.29	3244098.00	13.99	3382.89	3371.00
14	3	2	9943.00	16631.00	208.80	0	Spot (Block14, Row2, Column3)	2406.28	2399.00	398.98	0.00	0.17	2019.00	2068.69	2019.00	386.52	0.01	0.19	48.00	18.00	0.00	380.00	387.28	2988601.00	0.87	2149.88	2070.00
14	4	2	10238.00	16634.00	171.90	0	Spot (Block14, Row2, Column4)	4708.00	4692.00	1243.75	0.00	0.26	2070.00	2091.90	2070.00	379.78	0.00	0.18	99.00	95.00	0.00	2622.00	2638.00	3893518.00	6.89	2728.79	2659.00
14	5	2	10539.00	16632.00	191.45	0	Spot (Block14, Row2, Column5)	3777.35	3701.00	723.27	0.01	0.19	2123.00	2170.84	2123.00	390.34	0.01	0.18	99.00	89.00	0.00	1578.00	1654.35	3905775.00	4.12	2697.76	2683.00
14	6	2	10832.00	16633.00	154.95	0	Spot (Block14, Row2, Column6)	3947.62	3711.50	1048.98	0.03	0.27	2197.00	2249.42	2197.00	423.10	0.01	0.19	94.00	78.00	0.00	1514.50	1750.62	2605431.00	4.01	2702.28	2753.00
14	7	2	11137.00	16635.00	157.45	0	Spot (Block14, Row2, Column7)	4127.65	3942.00	1211.53	0.02	0.29	2193.00	2229.97	2193.00	387.05	0.01	0.17	93.00	80.00	0.00	1749.00	1934.65	2831567.00	4.90	2696.83	2630.00
14	8	2	11442.00	16632.00	213.65	0	Spot (Block14, Row2, Column8)	2527.18	2506.00	424.77	0.00	0.17	2201.00	2257.16	2201.00	438.73	0.01	0.19	41.00	10.00	0.00	305.00	326.18	3272698.00	0.62	2315.11	2290.00
14	1	3	9337.00	16929.00	147.70	0	Spot (Block14, Row3, Column1)	8255.39	7500.00	3742.76	0.04	0.45	2054.00	2079.73	2054.00	368.20	0.01	0.18	100.00	99.00	0.00	5446.00	6201.39	4887189.00	16.77	3511.25	3308.50
14	2	3	9634.00	16918.00	178.90	0	Spot (Block14, Row3, Column2)	2713.17	2702.00	429.33	0.00	0.16	2101.00	2142.83	2101.00	399.70	0.01	0.19	65.00	34.00	0.00	601.00	612.17	2430998.00	1.43	2438.49	2442.00
14	3	3	9931.00	16934.00	143.20	0	Spot (Block14, Row3, Column3)	33686.08	29636.00	19579.41	0.06	0.58	2112.50	2164.59	2112.50	443.23	0.01	0.20	100.00	100.00	10.97	27523.50	31573.58	18729488.00	71.12	8728.77	6341.00
14	4	3	10235.00	16931.00	144.65	0	Spot (Block14, Row3, Column4)	13409.60	11873.00	6840.86	0.05	0.51	2119.00	2168.40	2119.00	415.77	0.01	0.19	100.00	100.00	0.00	9754.00	11290.60	7670292.00	27.04	4374.14	3747.00
14	5	3	10540.00	16933.00	105.25	0	Spot (Block14, Row3, Column5)	35603.18	35238.00	9223.23	0.00	0.26	2213.00	2280.34	2213.00	800.88	0.01	0.35	100.00	100.00	0.00	33025.00	33390.18	10218111.00	41.61	11790.08	10986.00
14	6	3	10836.00	16931.00	172.95	0	Spot (Block14, Row3, Column6)	12131.52	10019.00	6557.56	0.08	0.54	2283.00	2368.23	2283.00	885.57	0.02	0.37	100.00	99.00	0.00	7736.00	9848.52	10129819.00	11.02	4440.65	4430.00
14	7	3	11139.00	16939.00	147.15	0	Spot (Block14, Row3, Column7)	7890.64	6859.00	3858.66	0.06	0.49	2198.00	2244.64	2198.00	430.80	0.01	0.19	100.00	95.00	0.00	4661.00	5692.64	4663367.00	13.11	3289.52	3197.00
14	8	3	11434.00	16950.00	153.10	0	Spot (Block14, Row3, Column8)	8412.35	7768.00	3367.37	0.03	0.40	2183.50	2218.49	2183.50	392.91	0.01	0.18	100.00	99.00	0.00	5584.50	6228.85	5442793.00	15.76	3944.18	3617.00
14	1	4	9336.00	17228.00	144.40	0	Spot (Block14, Row4, Column1)	13120.25	12310.50	6972.91	0.03	0.53	2098.00	2141.40	2098.00	385.73	0.01	0.18	100.00	100.00	0.00	10212.50	11022.25	7399822.00	28.46	4570.08	3729.00
14	2	4	9647.00	17240.00	174.05	0	Spot (Block14, Row4, Column2)	2791.41	2760.50	459.95	0.00	0.16	2107.00	2162.16	2107.00	418.17	0.01	0.19	67.00	36.00	0.00	653.50	684.41	2350370.00	1.50	2375.33	2328.00
14	3	4	9934.00	17235.00	145.40	0	Spot (Block14, Row4, Column3)	52488.16	65535.00	16583.88	0.10	0.32	2108.00	2161.40	2108.00	435.42	0.01	0.20	100.00	100.00	51.64	63427.00	50380.16	30390852.00	115.58	12819.70	9802.00
14	4	4	10231.00	17229.00	197.05	0	Spot (Block14, Row4, Column4)	2595.86	2563.00	438.69	0.01	0.17	2104.00	2151.55	2104.00	392.20	0.01	0.18	54.00	30.00	0.00	459.00	491.86	2852847.00	1.13	2322.65	2303.00
14	5	4	10536.00	17234.00	147.00	-50	Spot (Block14, Row4, Column5)	2994.43	2499.50	1295.47	0.08	0.43	2163.00	2236.90	2163.00	832.03	0.01	0.37	32.00	21.00	0.00	336.50	831.43	1760725.00	0.91	2123.03	2084.50
14	6	4	10836.00	17251.00	197.15	0	Spot (Block14, Row4, Column6)	3759.92	3746.50	844.66	0.00	0.22	2209.00	2302.27	2209.00	889.62	0.02	0.39	78.00	38.00	0.00	1537.50	1550.92	4128390.00	1.64	2755.95	2720.00
14	7	4	11128.00	17238.00	148.30	0	Spot (Block14, Row4, Column7)	5557.66	5087.00	2368.40	0.04	0.43	2206.00	2274.40	2206.00	516.25	0.01	0.23	92.00	81.00	0.00	2881.00	3351.66	3345710.00	6.36	2943.36	2873.00
14	8	4	11438.00	17244.00	155.10	0	Spot (Block14, Row4, Column8)	3387.36	3348.50	691.91	0.01	0.20	2177.00	2203.54	2177.00	384.69	0.01	0.17	90.00	70.00	0.00	1171.50	1210.36	2235658.00	3.08	2620.37	2617.50
14	1	5	9335.00	17534.00	110.50	0	Spot (Block14, Row5, Column1)	16896.50	17259.00	5102.96	0.01	0.30	2189.00	2222.80	2189.00	427.99	0.01	0.19	100.00	100.00	0.00	15070.00	14707.50	5339295.00	34.29	6390.05	5322.00
14	2	5	9636.00	17534.00	149.00	0	Spot (Block14, Row5, Column2)	9435.72	9092.00	3343.62	0.02	0.35	2124.00	2182.22	2124.00	441.92	0.01	0.20	100.00	100.00	0.00	6968.00	7311.72	5708611.00	16.41	3940.50	3676.00
14	3	5	9934.00	17528.00	160.15	0	Spot (Block14, Row5, Column3)	3975.84	3819.00	1060.28	0.02	0.27	2107.00	2141.09	2107.00	408.32	0.01	0.19	97.00	85.00	0.00	1712.00	1868.84	2826825.00	4.49	2620.74	2658.00
14	4	5	10235.00	17535.00	147.45	0	Spot (Block14, Row5, Column4)	6580.82	5890.00	3017.38	0.05	0.46	2116.00	2167.54	2116.00	435.26	0.01	0.20	98.00	93.00	0.00	3774.00	4464.82	3902424.00	10.14	3111.32	3065.50
14	5	5	10539.00	17537.00	142.20	0	Spot (Block14, Row5, Column5)	58437.84	65535.00	12301.31	0.05	0.21	2180.00	2230.02	2180.00	526.90	0.01	0.24	100.00	100.00	67.88	63355.00	56257.84	32024168.00	106.68	16682.80	12884.50
14	6	5	10836.00	17531.00	174.80	0	Spot (Block14, Row5, Column6)	3622.65	3321.50	995.50	0.04	0.27	2184.00	2261.10	2184.00	550.33	0.02	0.24	82.00	51.00	0.00	1137.50	1438.65	3093739.00	2.47	2478.79	2490.00
14	7	5	11135.00	17534.00	175.30	0	Spot (Block14, Row5, Column7)	24473.46	22120.00	12642.04	0.04	0.52	2238.00	2351.36	2238.00	630.09	0.02	0.27	100.00	100.00	0.12	19882.00	22235.46	21071652.00	35.11	6932.01	6809.50
14	8	5	11435.00	17540.00	146.75	0	Spot (Block14, Row5, Column8)	11435.45	9952.00	6907.22	0.06	0.60	2161.00	2218.74	2161.00	501.93	0.01	0.23	99.00	98.00	0.00	7791.00	9274.45	6712609.00	18.36	3802.38	3498.00
14	1	6	9330.00	17828.00	173.30	0	Spot (Block14, Row6, Column1)	9471.62	7787.00	4902.21	0.09	0.52	2130.00	2222.69	2130.00	508.78	0.02	0.23	100.00	99.00	0.00	5657.00	7341.62	7927743.00	14.25	3902.73	3847.50
14	2	6	9632.00	17834.00	191.75	0	Spot (Block14, Row6, Column2)	11937.95	11331.00	4794.63	0.02	0.40	2142.00	2216.60	2142.00	524.36	0.01	0.24	100.00	100.00	0.00	9189.00	9795.95	12379657.00	18.54	4868.74	4870.50
14	3	6	9926.00	17828.00	141.45	0	Spot (Block14, Row6, Column3)	20417.68	19169.00	11095.51	0.03	0.54	2087.00	2119.31	2087.00	435.35	0.01	0.21	100.00	100.00	0.00	17082.00	18330.68	11066383.00	42.03	6493.51	5366.00
14	4	6	10236.00	17830.00	168.75	0	Spot (Block14, Row6, Column4)	3301.43	3137.00	874.60	0.02	0.26	2097.00	2120.82	2097.00	402.58	0.00	0.19	85.00	62.00	0.00	1040.00	1204.43	2611430.00	2.93	2396.71	2353.00
14	5	6	10535.00	17834.00	127.55	0	Spot (Block14, Row6, Column5)	47981.84	50169.00	15879.41	0.02	0.33	2123.00	2189.58	2123.00	508.82	0.01	0.23	100.00	100.00	26.91	48046.00	45858.84	20680228.00	90.00	13799.04	11577.00
14	6	6	10830.00	17835.00	154.70	0	Spot (Block14, Row6, Column6)	2900.16	2800.00	520.99	0.02	0.18	2126.00	2199.71	2126.00	523.38	0.01	0.24	65.00	26.00	0.00	674.00	774.16	1925705.00	1.34	2389.26	2328.00
14	7	6	11136.00	17831.00	144.80	0	Spot (Block14, Row6, Column7)	13917.02	12775.50	7600.76	0.04	0.55	2141.00	2208.89	2141.00	521.32	0.01	0.24	100.00	99.00	0.00	10634.50	11776.02	7960535.00	22.46	4489.52	3905.00
14	8	6	11441.00	17844.00	144.95	0	Spot (Block14, Row6, Column8)	15543.58	13288.50	9371.80	0.07	0.60	2105.00	2121.57	2105.00	385.84	0.00	0.18	100.00	100.00	0.00	11183.50	13438.58	8922013.00	34.79	4609.98	3825.00
14	1	7	9334.00	18132.00	198.90	0	Spot (Block14, Row7, Column1)	2680.81	2638.50	523.55	0.01	0.20	1962.00	1995.50	1962.00	398.20	0.01	0.20	70.00	37.00	0.00	676.50	718.81	3013233.00	1.72	2234.79	2241.50
14	2	7	9636.00	18131.00	210.05	0	Spot (Block14, Row7, Column2)	2387.65	2358.50	418.02	0.01	0.18	1970.00	2020.92	1970.00	428.16	0.01	0.21	46.00	16.00	0.00	388.50	417.65	3003665.00	0.86	2178.71	2164.00
14	3	7	9918.00	18134.00	223.50	0	Spot (Block14, Row7, Column3)	2303.63	2269.00	375.15	0.01	0.16	1945.50	1990.65	1945.50	368.96	0.01	0.19	45.00	17.00	0.00	323.50	358.13	3305709.00	0.85	2100.19	2081.00
14	4	7	10228.00	18133.00	202.60	0	Spot (Block14, Row7, Column4)	2383.74	2376.00	382.07	0.00	0.16	1980.00	2002.10	1980.00	357.52	0.00	0.18	52.00	24.00	0.00	396.00	403.74	2767525.00	1.07	2139.70	2071.00
14	5	7	10546.00	18129.00	147.65	0	Spot (Block14, Row7, Column5)	3813.29	3787.00	692.45	0.00	0.18	2028.00	2095.65	2028.00	447.42	0.01	0.21	98.00	91.00	0.00	1759.00	1785.29	2268908.00	3.84	2698.68	2735.00
14	6	7	10831.00	18133.00	171.80	0	Spot (Block14, Row7, Column6)	14959.22	14459.00	5546.55	0.01	0.37	2103.00	2163.98	2103.00	515.88	0.01	0.24	100.00	100.00	0.00	12356.00	12856.22	12251601.00	24.80	4972.22	4839.00
14	7	7	11130.00	18137.00	100.70	0	Spot (Block14, Row7, Column7)	9344.51	9031.50	2551.27	0.01	0.27	2087.00	2130.15	2087.00	447.89	0.01	0.21	100.00	100.00	0.00	6944.50	7257.51	2429572.00	16.11	4290.18	4068.00
14	8	7	11439.00	18138.00	115.25	0	Spot (Block14, Row7, Column8)	4088.86	3988.00	801.94	0.01	0.20	2045.50	2071.90	2045.50	369.15	0.01	0.18	99.00	98.00	0.00	1942.50	2043.36	1427012.00	5.46	2736.13	2741.00
14	1	8	9341.00	18431.00	133.75	0	Spot (Block14, Row8, Column1)	2938.06	2858.00	661.57	0.01	0.23	1888.50	1925.16	1888.50	351.10	0.01	0.18	91.00	65.00	0.00	969.50	1049.56	1407331.00	2.88	2210.54	2250.00
14	2	8	9636.00	18432.00	175.05	0	Spot (Block14, Row8, Column2)	2908.36	2824.00	660.54	0.01	0.23	1891.00	1937.02	1891.00	358.70	0.01	0.19	84.00	61.00	0.00	933.00	1017.36	2486648.00	2.71	2268.53	2311.00
14	3	8	9924.00	18430.00	146.20	0	Spot (Block14, Row8, Column3)	4647.81	4117.00	1976.55	0.05	0.43	1899.00	1941.65	1899.00	358.00	0.01	0.18	95.00	89.00	0.00	2218.00	2748.81	2723619.00	7.56	2537.33	2538.50
14	4	8	10229.00	18435.00	109.00	0	Spot (Block14, Row8, Column4)	16042.27	15904.00	4392.24	0.00	0.27	1909.00	1944.61	1909.00	349.57	0.01	0.18	100.00	100.00	0.00	13995.00	14133.27	4860807.00	40.33	6646.79	5585.00
14	5	8	10527.00	18425.00	192.30	0	Spot (Block14, Row8, Column5)	2434.94	2423.50	423.46	0.00	0.17	1966.00	1984.22	1966.00	361.32	0.00	0.18	56.00	29.00	0.00	457.50	468.94	2546943.00	1.25	2183.87	2164.00
14	6	8	10829.00	18437.00	117.30	0	Spot (Block14, Row8, Column6)	17951.36	16315.50	6725.91	0.04	0.37	2018.00	2084.95	2018.00	449.64	0.01	0.22	100.00	100.00	0.00	14297.50	15933.36	6498392.00	35.29	5577.17	5297.00
14	7	8	11126.00	18434.00	145.80	0	Spot (Block14, Row8, Column7)	5009.62	4762.00	1670.13	0.02	0.33	1998.00	2035.72	1998.00	382.68	0.01	0.19	99.00	95.00	0.00	2764.00	3011.62	2890551.00	7.77	2762.02	2757.50
14	8	8	11434.00	18437.00	147.00	-50	Spot (Block14, Row8, Column8)	2392.08	2384.50	563.22	0.00	0.24	1994.00	2014.40	1994.00	353.71	0.00	0.18	53.00	26.00	0.00	390.50	398.08	1411330.00	1.07	2035.71	2032.00
15	1	1	13842.00	16340.00	153.40	0	Spot (Block15, Row1, Column1)	42289.05	42850.00	19504.70	0.01	0.46	886.00	924.50	886.00	214.12	0.02	0.23	100.00	100.00	25.86	41964.00	41403.05	27149732.00	193.19	9447.20	6640.00
15	2	1	14134.00	16346.00	148.20	0	Spot (Block15, Row1, Column2)	7449.98	6913.00	3348.10	0.03	0.45	802.00	843.45	802.00	171.26	0.02	0.20	100.00	100.00	0.00	6111.00	6647.98	4477439.00	38.58	2319.26	2029.50
15	3	1	14440.00	16343.00	161.50	0	Spot (Block15, Row1, Column3)	1261.02	1216.00	347.07	0.02	0.28	782.00	797.96	782.00	142.69	0.01	0.18	87.00	72.00	0.00	434.00	479.02	912977.00	3.25	933.30	914.00
15	4	1	14755.00	16345.00	114.70	0	Spot (Block15, Row1, Column4)	5311.12	5198.00	1555.80	0.01	0.29	776.00	781.18	776.00	128.96	0.00	0.17	100.00	100.00	0.00	4422.00	4535.12	1832335.00	35.13	2018.00	1783.00
15	5	1	15037.00	16345.00	153.10	0	Spot (Block15, Row1, Column5)	1878.59	1636.50	778.64	0.06	0.41	785.00	792.41	785.00	128.70	0.00	0.16	96.00	90.00	0.00	851.50	1093.59	1202299.00	8.44	1018.98	1012.50
15	6	1	15349.00	16339.00	126.35	0	Spot (Block15, Row1, Column6)	4652.82	4552.00	1580.03	0.01	0.34	787.00	816.44	787.00	225.77	0.02	0.28	100.00	100.00	0.00	3765.00	3865.82	1986754.00	16.99	1766.50	1591.00
15	7	1	15644.00	16347.00	96.70	0	Spot (Block15, Row1, Column7)	7004.14	6596.00	2170.44	0.03	0.31	795.00	843.06	795.00	282.70	0.03	0.34	100.00	100.00	0.00	5801.00	6209.14	1659981.00	21.79	2537.19	2064.00
15	8	1	15939.00	16346.00	111.35	0	Spot (Block15, Row1, Column8)	64460.82	65535.00	4374.33	0.01	0.07	806.00	950.53	806.00	957.83	0.07	1.01	100.00	100.00	87.89	64729.00	63654.82	20756444.00	66.31	19499.03	15754.00
15	1	2	13844.00	16618.00	129.95	0	Spot (Block15, Row2, Column1)	919.77	866.00	178.07	0.03	0.19	791.00	834.94	791.00	183.78	0.02	0.22	35.00	8.00	0.00	75.00	128.77	414815.00	0.46	868.23	855.00
15	2	2	14142.00	16635.00	133.55	0	Spot (Block15, Row2, Column2)	1257.19	1255.50	272.86	0.00	0.22	753.00	763.15	753.00	126.70	0.01	0.17	92.00	77.00	0.00	502.50	504.19	600935.00	3.90	894.77	889.00
15	3	2	14432.00	16636.00	178.50	0	Spot (Block15, Row2, Column3)	870.47	869.00	156.67	0.00	0.18	696.00	725.55	696.00	113.99	0.02	0.16	53.00	31.00	0.00	173.00	174.47	777329.00	1.27	789.75	791.50
15	4	2	14739.00	16638.00	168.65	0	Spot (Block15, Row2, Column4)	1006.77	1000.00	161.20	0.00	0.16	699.00	734.19	699.00	118.45	0.02	0.16	86.00	64.00	0.00	301.00	307.77	796355.00	2.30	863.76	874.00
15	5	2	15037.00	16643.00	171.85	0	Spot (Block15, Row2, Column5)	1679.12	1628.50	386.23	0.01	0.23	706.00	742.37	706.00	113.68	0.02	0.15	100.00	99.00	0.00	922.50	973.12	1383597.00	8.24	1048.81	1024.00
15	6	2	15341.00	16623.00	184.85	0	Spot (Block15, Row2, Column6)	935.15	903.00	156.61	0.02	0.17	773.00	779.94	773.00	148.95	0.00	0.19	45.00	21.00	0.00	130.00	162.15	899614.00	1.04	808.26	783.50
15	7	2	15641.00	16642.00	164.80	0	Spot (Block15, Row2, Column7)	1042.11	991.00	199.36	0.02	0.19	784.00	784.09	784.00	127.45	0.00	0.16	68.00	44.00	0.00	207.00	258.11	775333.00	2.02	843.77	812.00
15	8	2	15962.00	16693.00	254.85	0	Spot (Block15, Row2, Column8)	851.80	822.00	132.28	0.02	0.16	793.00	920.92	793.00	1035.20	0.06	1.12	0.00	0.00	0.00	29.00	58.80	1599674.00	-0.07	788.28	782.00
15	1	3	13834.00	16949.00	151.80	0	Spot (Block15, Row3, Column1)	1482.07	1381.00	415.94	0.03	0.28	780.00	790.73	780.00	127.13	0.01	0.16	98.00	93.00	0.00	601.00	702.07	938151.00	5.44	981.93	952.00
15	2	3	14141.00	16942.00	183.80	0	Spot (Block15, Row3, Column2)	883.06	885.00	138.15	0.00	0.16	719.00	751.84	719.00	117.73	0.02	0.16	55.00	30.00	0.00	166.00	164.06	836254.00	1.11	815.50	798.00
15	3	3	14432.00	16946.00	147.95	0	Spot (Block15, Row3, Column3)	2439.29	2233.00	986.17	0.04	0.40	701.00	736.02	701.00	126.42	0.02	0.17	100.00	100.00	0.00	1532.00	1738.29	1468453.00	13.47	1083.45	1025.00
15	4	3	14739.00	16943.00	142.60	0	Spot (Block15, Row3, Column4)	6305.09	5781.00	2946.39	0.04	0.47	698.00	733.45	698.00	121.00	0.02	0.16	100.00	100.00	0.00	5083.00	5607.09	3480412.00	46.05	1932.51	1570.00
15	5	3	15039.00	16942.00	142.75	0	Spot (Block15, Row3, Column5)	2799.89	2682.00	1161.24	0.02	0.41	710.00	756.31	710.00	154.76	0.03	0.20	100.00	100.00	0.00	1972.00	2089.89	1562336.00	13.20	1240.78	1167.50
15	6	3	15341.00	16943.00	193.90	0	Spot (Block15, Row3, Column6)	6658.11	5476.50	3408.99	0.08	0.51	790.00	810.41	790.00	189.61	0.01	0.23	100.00	100.00	0.00	4686.50	5868.11	7084234.00	30.84	2348.20	2315.00
15	7	3	15644.00	16948.00	147.85	0	Spot (Block15, Row3, Column7)	1476.44	1419.50	367.59	0.02	0.25	788.00	797.46	788.00	158.86	0.01	0.20	99.00	84.00	0.00	631.50	688.44	877005.00	4.27	977.41	942.50
15	8	3	15937.00	16961.00	153.55	0	Spot (Block15, Row3, Column8)	3930.06	3668.00	1453.89	0.03	0.37	788.00	801.02	788.00	131.71	0.01	0.16	100.00	100.00	0.00	2880.00	3142.06	2530956.00	23.76	1735.41	1572.50
15	1	4	13835.00	17238.00	145.55	0	Spot (Block15, Row4, Column1)	6586.82	6119.00	3319.99	0.03	0.50	787.00	799.39	787.00	139.41	0.01	0.17	100.00	100.00	0.00	5332.00	5799.82	3787420.00	41.51	2153.73	1803.00
15	2	4	14146.00	17249.00	159.85	0	Spot (Block15, Row4, Column2)	1574.14	1477.00	417.50	0.03	0.27	758.50	771.41	758.50	140.92	0.01	0.18	98.00	94.00	0.00	718.50	815.64	1103470.00	5.70	978.71	950.50
15	3	4	14438.00	17245.00	145.00	0	Spot (Block15, Row4, Column3)	22524.04	21450.00	11764.99	0.02	0.52	716.00	760.86	716.00	152.44	0.03	0.20	100.00	100.00	0.00	20734.00	21808.04	12906276.00	142.77	4937.64	3976.00
15	4	4	14746.00	17249.00	141.05	0	Spot (Block15, Row4, Column4)	904.78	886.00	129.37	0.01	0.14	699.00	735.86	699.00	122.07	0.02	0.17	66.00	32.00	0.00	187.00	205.78	484962.00	1.38	856.90	873.50
15	5	4	15041.00	17250.00	82.75	0	Spot (Block15, Row4, Column5)	1012.50	1002.00	138.70	0.00	0.14	699.00	729.41	699.00	117.73	0.02	0.16	93.00	72.00	0.00	303.00	313.50	167063.00	2.40	846.68	814.50
15	6	4	15343.00	17250.00	189.40	0	Spot (Block15, Row4, Column6)	1705.82	1710.00	356.45	0.00	0.21	753.00	763.54	753.00	144.50	0.01	0.19	100.00	99.00	0.00	957.00	952.82	1717759.00	6.52	1012.86	986.50
15	7	4	15633.00	17249.00	162.10	0	Spot (Block15, Row4, Column7)	1359.01	1281.00	420.55	0.03	0.31	781.00	774.52	781.00	110.94	0.00	0.14	94.00	78.00	0.00	500.00	578.01	992076.00	5.27	909.98	903.00
15	8	4	15932.00	17257.00	171.70	0	Spot (Block15, Row4, Column8)	1001.20	989.00	173.42	0.01	0.17	783.00	791.39	783.00	124.62	0.00	0.16	61.00	38.00	0.00	206.00	218.20	818983.00	1.68	825.31	807.00
15	1	5	13840.00	17550.00	112.45	0	Spot (Block15, Row5, Column1)	9451.37	9067.00	2945.72	0.02	0.31	787.00	807.65	787.00	166.23	0.01	0.21	100.00	100.00	0.00	8280.00	8664.37	3147306.00	52.00	2910.72	2507.00
15	2	5	14144.00	17546.00	153.40	0	Spot (Block15, Row5, Column2)	4096.97	4037.50	1450.90	0.01	0.35	766.00	773.60	766.00	147.09	0.00	0.19	100.00	100.00	0.00	3271.50	3330.97	2646643.00	22.59	1479.74	1405.50
15	3	5	14437.00	17541.00	161.05	0	Spot (Block15, Row5, Column3)	3877.81	3345.50	1830.40	0.06	0.47	713.00	761.59	713.00	156.64	0.03	0.21	100.00	100.00	0.00	2632.50	3164.81	2776514.00	19.89	1385.67	1368.50
15	4	5	14734.00	17546.00	149.30	0	Spot (Block15, Row5, Column4)	2008.49	1832.50	701.14	0.04	0.35	699.00	735.25	699.00	126.62	0.02	0.17	100.00	99.00	0.00	1133.50	1309.49	1217145.00	10.06	1026.27	1012.00
15	5	5	15043.00	17549.00	142.00	0	Spot (Block15, Row5, Column5)	20486.09	19512.00	10936.35	0.02	0.53	701.00	737.21	701.00	134.38	0.02	0.18	100.00	100.00	0.00	18811.00	19785.09	11164919.00	146.97	4992.62	3771.50
15	6	5	15331.00	17536.00	180.05	0	Spot (Block15, Row5, Column6)	950.79	891.00	173.78	0.03	0.18	715.00	747.91	715.00	117.25	0.02	0.16	72.00	39.00	0.00	176.00	235.79	865223.00	1.73	803.86	788.50
15	7	5	15640.00	17543.00	175.10	0	Spot (Block15, Row5, Column7)	1870.06	1766.00	550.99	0.02	0.29	769.00	768.47	769.00	116.82	0.00	0.15	100.00	99.00	0.00	997.00	1101.06	1606382.00	9.43	1076.01	1074.00
15	8	5	15935.00	17555.00	150.95	0	Spot (Block15, Row5, Column8)	2171.45	1941.00	919.03	0.05	0.42	782.00	784.40	782.00	122.48	0.00	0.16	100.00	95.00	0.00	1159.00	1389.45	1354982.00	11.32	1116.40	1037.00
15	1	6	13835.00	17841.00	199.70	0	Spot (Block15, Row6, Column1)	5921.98	4650.00	3306.72	0.11	0.56	793.00	831.37	793.00	187.62	0.02	0.23	100.00	100.00	0.00	3857.00	5128.98	6674077.00	27.13	2140.74	2091.00
15	2	6	14133.00	17842.00	212.50	0	Spot (Block15, Row6, Column2)	1169.58	1153.00	247.02	0.01	0.21	762.00	783.14	762.00	163.22	0.01	0.21	81.00	61.00	0.00	391.00	407.58	1502915.00	2.37	892.97	874.50
15	3	6	14429.00	17840.00	144.80	0	Spot (Block15, Row6, Column3)	6373.56	5667.50	3225.44	0.05	0.51	701.00	742.89	701.00	129.49	0.03	0.17	100.00	100.00	0.00	4966.50	5672.56	3645675.00	43.48	1902.53	1529.00
15	4	6	14731.00	17846.00	150.15	0	Spot (Block15, Row6, Column4)	1025.41	1020.00	171.44	0.00	0.17	701.00	738.13	701.00	125.08	0.02	0.17	83.00	64.00	0.00	319.00	324.41	634730.00	2.30	858.03	818.00
15	5	6	15040.00	17842.00	106.00	0	Spot (Block15, Row6, Column5)	15777.17	15772.00	4842.51	0.00	0.31	717.00	759.36	717.00	137.17	0.02	0.18	100.00	100.00	0.00	15055.00	15060.17	4528047.00	109.48	4848.68	3888.00
15	6	6	15348.00	17858.00	188.60	0	Spot (Block15, Row6, Column6)	930.74	894.00	157.71	0.02	0.17	734.00	761.41	734.00	115.87	0.02	0.15	64.00	41.00	0.00	160.00	196.74	933528.00	1.46	813.46	783.00
15	7	6	15644.00	17846.00	156.40	0	Spot (Block15, Row6, Column7)	1787.34	1649.00	713.84	0.03	0.40	772.00	768.08	772.00	116.85	0.00	0.15	98.00	94.00	0.00	877.00	1015.34	1206456.00	8.72	1030.65	973.00
15	8	6	15944.00	17858.00	150.95	0	Spot (Block15, Row6, Column8)	1990.49	1749.00	779.90	0.06	0.39	784.00	783.14	784.00	121.77	0.00	0.16	100.00	96.00	0.00	965.00	1206.49	1234102.00	9.91	1011.01	1027.00
15	1	7	13835.00	18143.00	161.00	0	Spot (Block15, Row7, Column1)	2190.16	2162.00	666.52	0.01	0.30	790.00	813.43	790.00	157.28	0.01	0.19	100.00	98.00	0.00	1372.00	1400.16	1574728.00	8.75	1145.68	1121.00
15	2	7	14137.00	18146.00	177.15	0	Spot (Block15, Row7, Column2)	919.24	897.00	183.97	0.01	0.20	713.00	754.70	713.00	121.15	0.02	0.16	61.00	38.00	0.00	184.00	206.24	808931.00	1.36	802.69	789.50
15	3	7	14442.00	18152.00	214.15	0	Spot (Block15, Row7, Column3)	826.31	791.00	122.82	0.02	0.15	693.00	737.99	693.00	119.01	0.03	0.16	39.00	17.00	0.00	98.00	133.31	1072553.00	0.74	769.52	768.50
15	4	7	14722.00	18164.00	186.65	0	Spot (Block15, Row7, Column4)	888.69	882.00	154.10	0.00	0.17	714.00	758.61	714.00	190.54	0.03	0.25	36.00	12.00	0.00	168.00	174.69	873581.00	0.68	809.16	797.00
15	5	7	15056.00	18144.00	176.35	0	Spot (Block15, Row7, Column5)	920.28	890.00	166.30	0.01	0.18	725.00	765.56	725.00	191.62	0.02	0.25	43.00	20.00	0.00	165.00	195.28	798803.00	0.81	816.40	785.00
15	6	7	15341.00	18143.00	172.70	0	Spot (Block15, Row7, Column6)	1432.04	1379.00	343.19	0.02	0.24	770.00	775.13	770.00	149.90	0.00	0.19	98.00	88.00	0.00	609.00	662.04	1191460.00	4.38	973.70	945.50
15	7	7	15633.00	18146.00	97.20	0	Spot (Block15, Row7, Column7)	4327.00	4191.50	1281.83	0.01	0.30	778.00	770.52	778.00	122.76	0.00	0.16	100.00	100.00	0.00	3413.50	3549.00	1029826.00	28.97	1799.80	1642.00
15	8	7	15938.00	18149.00	147.00	-50	Spot (Block15, Row7, Column8)	1009.87	869.00	498.60	0.07	0.49	785.00	786.44	785.00	126.58	0.00	0.16	32.00	19.00	0.00	84.00	224.87	593806.00	1.77	746.98	697.50
15	1	8	13843.00	18437.00	125.75	0	Spot (Block15, Row8, Column1)	1711.13	1615.50	612.85	0.02	0.36	783.00	800.80	783.00	140.60	0.01	0.18	100.00	98.00	0.00	832.50	928.13	722098.00	6.47	1054.29	1027.00
15	2	8	14127.00	18442.00	181.40	0	Spot (Block15, Row8, Column2)	947.47	912.00	166.23	0.02	0.18	720.00	761.33	720.00	127.81	0.02	0.17	71.00	41.00	0.00	192.00	227.47	876413.00	1.46	828.48	812.00
15	3	8	14438.00	18442.00	163.25	0	Spot (Block15, Row8, Column3)	1216.20	1131.00	337.33	0.03	0.28	718.00	762.17	718.00	127.15	0.03	0.17	90.00	77.00	0.00	413.00	498.20	891473.00	3.57	887.54	881.50
15	4	8	14730.00	18440.00	110.00	0	Spot (Block15, Row8, Column4)	6203.56	6135.00	1703.22	0.00	0.27	733.00	769.87	733.00	193.20	0.02	0.25	100.00	100.00	0.00	5402.00	5470.56	1935511.00	28.12	2214.40	1927.00
15	5	8	15035.00	18441.00	174.70	0	Spot (Block15, Row8, Column5)	925.29	909.00	189.45	0.01	0.20	710.00	766.07	710.00	203.17	0.03	0.27	47.00	8.00	0.00	199.00	215.29	789272.00	0.78	826.15	801.00
15	6	8	15337.00	18451.00	128.20	0	Spot (Block15, Row8, Column6)	10379.28	10068.50	4209.95	0.01	0.41	777.00	786.99	777.00	170.46	0.01	0.22	100.00	100.00	0.00	9291.50	9602.28	4587641.00	56.27	2995.84	2956.00
15	7	8	15633.00	18446.00	149.65	0	Spot (Block15, Row8, Column7)	1485.35	1433.50	367.45	0.02	0.25	777.00	780.29	777.00	147.99	0.00	0.19	96.00	86.00	0.00	656.50	708.35	912005.00	4.76	968.24	960.00
15	8	8	15939.00	18450.00	90.50	0	Spot (Block15, Row8, Column8)	1536.76	1515.00	352.58	0.01	0.23	782.00	784.96	782.00	127.17	0.00	0.16	100.00	97.00	0.00	733.00	754.76	311963.00	5.91	1054.18	990.00
16	1	1	18342.00	16351.00	153.90	0	Spot (Block16, Row1, Column1)	42107.51	41235.50	18963.61	0.01	0.45	405.00	436.08	405.00	155.28	0.03	0.36	100.00	100.00	23.85	40830.50	41702.51	27370036.00	268.36	8300.31	5794.50
16	2	1	18637.00	16358.00	147.30	0	Spot (Block16, Row1, Column2)	1374.31	1304.50	480.98	0.02	0.35	399.00	413.21	399.00	104.64	0.02	0.25	100.00	99.00	0.00	905.50	975.31	816338.00	9.18	640.96	591.00
16	3	1	18940.00	16360.00	151.00	0	Spot (Block16, Row1, Column3)	969.72	849.00	439.81	0.06	0.45	394.00	392.77	394.00	35.33	0.00	0.09	100.00	100.00	0.00	455.00	575.72	602195.00	16.33	514.66	506.50
16	4	1	19254.00	16354.00	115.50	0	Spot (Block16, Row1, Column4)	1024.26	1009.00	207.87	0.01	0.20	392.00	391.94	392.00	32.61	0.00	0.08	100.00	100.00	0.00	617.00	632.26	356444.00	19.39	602.10	572.00
16	5	1	19540.00	16355.00	146.85	0	Spot (Block16, Row1, Column5)	3514.02	2934.00	2304.27	0.08	0.66	391.00	393.75	391.00	38.63	0.00	0.10	100.00	100.00	0.00	2543.00	3123.02	2083816.00	80.76	913.70	795.50
16	6	1	19851.00	16352.00	124.45	0	Spot (Block16, Row1, Column6)	3277.96	3090.50	1359.37	0.03	0.41	388.00	390.88	388.00	43.86	0.00	0.11	100.00	100.00	0.00	2702.50	2889.96	1337406.00	65.82	1174.16	1011.00
16	7	1	20144.00	16352.00	86.95	0	Spot (Block16, Row1, Column7)	2677.34	2585.50	926.50	0.02	0.35	378.00	393.51	378.00	142.84	0.02	0.36	100.00	98.00	0.00	2207.50	2299.34	503340.00	15.99	1119.82	754.00
16	8	1	20439.00	16359.00	111.90	0	Spot (Block16, Row1, Column8)	62622.40	65535.00	7132.26	0.02	0.11	373.00	401.33	373.00	188.23	0.03	0.47	100.00	100.00	77.51	65162.00	62249.40	20602828.00	330.56	14183.92	11075.00
16	1	2	18384.00	16637.00	129.50	0	Spot (Block16, Row2, Column1)	484.12	486.00	57.88	0.00	0.12	405.00	426.81	405.00	113.19	0.02	0.27	18.00	0.00	0.00	81.00	79.12	217855.00	0.51	449.37	432.00
16	2	2	18641.00	16654.00	129.55	0	Spot (Block16, Row2, Column2)	1506.26	1433.00	410.94	0.02	0.27	401.00	405.43	401.00	43.92	0.00	0.11	100.00	100.00	0.00	1032.00	1105.26	679321.00	25.07	706.01	692.00
16	3	2	18941.00	16634.00	189.35	0	Spot (Block16, Row2, Column3)	465.33	474.00	45.40	0.01	0.10	397.00	398.84	397.00	35.57	0.00	0.09	72.00	55.00	0.00	77.00	68.33	469983.00	1.87	414.25	408.00
16	4	2	19240.00	16655.00	163.40	0	Spot (Block16, Row2, Column4)	958.94	936.50	216.78	0.01	0.23	397.00	400.78	397.00	34.93	0.00	0.09	100.00	100.00	0.00	539.50	561.94	709615.00	15.98	551.77	529.00
16	5	2	19542.00	16652.00	179.05	0	Spot (Block16, Row2, Column5)	1001.48	999.50	189.53	0.00	0.19	392.00	396.10	392.00	40.85	0.00	0.10	100.00	100.00	0.00	607.50	609.48	899329.00	14.82	594.55	577.00
16	6	2	19830.00	16652.00	154.55	0	Spot (Block16, Row2, Column6)	642.55	613.00	127.52	0.02	0.20	390.00	404.39	390.00	74.43	0.02	0.18	95.00	76.00	0.00	223.00	252.55	421513.00	3.20	466.28	455.00
16	7	2	20147.00	16660.00	157.10	0	Spot (Block16, Row2, Column7)	745.43	719.00	200.76	0.02	0.27	374.00	374.08	374.00	39.93	0.00	0.11	100.00	98.00	0.00	345.00	371.43	508380.00	9.30	487.68	480.00
16	8	2	20442.00	16659.00	147.00	-50	Spot (Block16, Row2, Column8)	396.19	397.00	21.63	0.00	0.05	363.00	377.64	363.00	129.10	0.02	0.34	0.00	0.00	0.00	34.00	33.19	233751.00	0.14	401.52	399.00
16	1	3	18338.00	16955.00	148.35	0	Spot (Block16, Row3, Column1)	2076.51	1917.50	997.57	0.03	0.48	404.00	411.19	404.00	38.05	0.01	0.09	100.00	100.00	0.00	1513.50	1672.51	1250062.00	43.77	810.64	744.50
16	2	3	18639.00	16940.00	163.10	0	Spot (Block16, Row3, Column2)	483.99	490.00	27.15	0.01	0.06	409.00	419.74	409.00	50.90	0.01	0.12	81.00	12.00	0.00	81.00	74.99	357183.00	1.26	446.97	442.00
16	3	3	18934.00	16959.00	149.50	0	Spot (Block16, Row3, Column3)	1347.13	1234.00	559.72	0.04	0.42	400.00	410.00	400.00	47.34	0.01	0.12	100.00	100.00	0.00	834.00	947.13	817706.00	19.80	626.30	584.00
16	4	3	19244.00	16956.00	143.50	0	Spot (Block16, Row3, Column4)	2666.48	2430.00	1288.49	0.04	0.48	396.00	403.22	396.00	37.72	0.01	0.09	100.00	100.00	0.00	2034.00	2270.48	1503895.00	60.01	930.00	765.00
16	5	3	19539.00	16951.00	143.55	0	Spot (Block16, Row3, Column5)	1473.17	1364.00	624.51	0.03	0.42	395.00	409.48	395.00	74.98	0.02	0.18	100.00	100.00	0.00	969.00	1078.17	836760.00	14.19	678.83	578.00
16	6	3	19842.00	16953.00	202.85	0	Spot (Block16, Row3, Column6)	5006.75	4267.00	2511.69	0.07	0.50	403.00	435.54	403.00	111.59	0.03	0.26	100.00	100.00	0.00	3864.00	4603.75	5837874.00	40.96	1601.88	1611.50
16	7	3	20141.00	16960.00	145.40	0	Spot (Block16, Row3, Column7)	1500.49	1352.00	714.48	0.05	0.48	377.00	391.58	377.00	87.46	0.02	0.22	100.00	99.00	0.00	975.00	1123.49	864281.00	12.68	620.32	539.00
16	8	3	20442.00	16970.00	146.70	0	Spot (Block16, Row3, Column8)	1500.11	1402.00	579.87	0.03	0.39	357.00	358.88	357.00	34.82	0.00	0.10	100.00	100.00	0.00	1045.00	1143.11	877565.00	32.78	655.19	576.00
16	1	4	18337.00	17250.00	144.95	0	Spot (Block16, Row4, Column1)	2876.41	2665.50	1319.32	0.03	0.46	408.00	420.33	408.00	51.59	0.01	0.12	100.00	100.00	0.00	2257.50	2468.41	1645306.00	47.61	988.80	786.00
16	2	4	18649.00	17262.00	144.40	0	Spot (Block16, Row4, Column2)	3497.93	3450.50	1294.32	0.01	0.37	409.00	428.37	409.00	82.43	0.02	0.19	100.00	100.00	0.00	3041.50	3088.93	1979827.00	37.24	1133.33	1129.00
16	3	4	18940.00	17255.00	146.40	0	Spot (Block16, Row4, Column3)	11840.10	11052.50	5802.46	0.03	0.49	404.00	430.72	404.00	95.01	0.03	0.22	100.00	100.00	0.00	10648.50	11436.10	6938297.00	120.08	2712.40	2176.50
16	4	4	19225.00	17256.00	181.00	0	Spot (Block16, Row4, Column4)	463.18	469.50	36.31	0.01	0.08	398.00	403.32	398.00	40.04	0.01	0.10	66.00	40.00	0.00	71.50	65.18	425197.00	1.49	427.40	420.00
16	5	4	19512.00	17216.00	96.70	0	Spot (Block16, Row4, Column5)	443.94	433.00	40.48	0.01	0.09	393.00	396.81	393.00	42.06	0.00	0.11	49.00	21.00	0.00	40.00	50.94	105657.00	1.12	413.66	406.00
16	6	4	19839.00	17259.00	180.55	0	Spot (Block16, Row4, Column6)	1495.29	1468.00	357.89	0.01	0.24	391.00	407.85	391.00	85.66	0.02	0.21	100.00	99.00	0.00	1077.00	1104.29	1371181.00	12.69	704.25	690.00
16	7	4	20136.00	17263.00	149.25	0	Spot (Block16, Row4, Column7)	1456.79	1228.50	841.84	0.07	0.58	383.00	387.29	383.00	45.72	0.00	0.12	100.00	100.00	0.00	845.50	1073.79	894468.00	23.39	576.41	530.00
16	8	4	20444.00	17270.00	155.40	0	Spot (Block16, Row4, Column8)	701.76	686.00	182.03	0.01	0.26	357.00	358.42	357.00	36.73	0.00	0.10	99.00	96.00	0.00	329.00	344.76	468071.00	9.35	424.72	408.00
16	1	5	18347.00	17559.00	108.50	0	Spot (Block16, Row5, Column1)	2210.44	2041.00	637.92	0.03	0.29	403.00	422.06	403.00	87.61	0.02	0.21	100.00	100.00	0.00	1638.00	1807.44	678604.00	20.41	950.91	837.00
16	2	5	18641.00	17562.00	148.65	0	Spot (Block16, Row5, Column2)	1660.80	1743.00	558.41	0.02	0.34	406.00	425.50	406.00	75.78	0.02	0.18	100.00	100.00	0.00	1337.00	1254.80	1011426.00	16.30	724.25	677.00
16	3	5	18939.00	17551.00	153.55	0	Spot (Block16, Row5, Column3)	10676.60	9407.00	5817.52	0.05	0.54	405.00	432.65	405.00	100.93	0.03	0.23	100.00	100.00	0.00	9002.00	10271.60	6929116.00	101.50	2086.63	1862.00
16	4	5	19236.00	17555.00	146.15	0	Spot (Block16, Row5, Column4)	1209.91	1167.00	476.54	0.02	0.39	403.00	419.71	403.00	81.25	0.02	0.19	100.00	99.00	0.00	764.00	806.91	701750.00	9.73	619.12	560.00
16	5	5	19545.00	17556.00	143.95	0	Spot (Block16, Row5, Column5)	17856.33	16860.00	9410.34	0.02	0.53	394.00	402.12	394.00	64.53	0.01	0.16	100.00	100.00	0.00	16466.00	17462.33	10124537.00	270.50	3313.90	2550.00
16	6	5	19841.00	17560.00	155.75	0	Spot (Block16, Row5, Column6)	707.26	700.00	147.04	0.00	0.21	386.00	389.55	386.00	47.30	0.00	0.12	98.00	96.00	0.00	314.00	321.26	471742.00	6.72	473.25	462.00
16	7	5	20143.00	17556.00	185.90	0	Spot (Block16, Row5, Column7)	1701.83	1640.00	681.74	0.02	0.40	381.00	384.20	381.00	53.49	0.00	0.14	100.00	100.00	0.00	1259.00	1320.83	1655882.00	24.63	709.97	710.50
16	8	5	20441.00	17563.00	147.40	0	Spot (Block16, Row5, Column8)	3127.43	2751.00	2715.77	0.06	0.87	347.00	355.79	347.00	50.11	0.01	0.14	100.00	100.00	0.00	2404.00	2780.43	1848311.00	55.31	911.43	742.50
16	1	6	18336.00	17852.00	204.80	0	Spot (Block16, Row6, Column1)	4901.23	3875.50	2744.33	0.10	0.56	408.00	450.53	408.00	127.85	0.04	0.28	100.00	100.00	0.00	3467.50	4493.23	5822663.00	34.81	1519.52	1504.00
16	2	6	18641.00	17856.00	194.85	0	Spot (Block16, Row6, Column2)	1349.85	1317.50	395.73	0.01	0.29	408.00	431.09	408.00	80.62	0.02	0.19	100.00	100.00	0.00	909.50	941.85	1449739.00	11.40	694.82	690.00
16	3	6	18929.00	17853.00	145.10	0	Spot (Block16, Row6, Column3)	5847.43	5194.00	3321.31	0.05	0.57	405.00	423.75	405.00	76.71	0.02	0.18	100.00	100.00	0.00	4789.00	5442.43	3350578.00	70.71	1585.55	1366.00
16	4	6	19232.00	17854.00	170.30	0	Spot (Block16, Row6, Column4)	532.19	513.00	67.65	0.02	0.13	397.00	402.46	397.00	50.02	0.01	0.12	92.00	67.00	0.00	116.00	135.19	430013.00	2.59	431.44	422.00
16	5	6	19543.00	17857.00	108.70	0	Spot (Block16, Row6, Column5)	11285.70	11243.50	4238.14	0.00	0.38	389.00	395.82	389.00	60.77	0.01	0.15	100.00	100.00	0.00	10854.50	10896.70	3475996.00	179.20	2877.84	2425.50
16	6	6	19842.00	17856.00	152.85	0	Spot (Block16, Row6, Column6)	582.77	554.50	131.69	0.02	0.23	380.00	380.77	380.00	46.51	0.00	0.12	95.00	78.00	0.00	174.50	202.77	371807.00	4.34	438.03	426.00
16	7	6	20142.00	17855.00	146.45	0	Spot (Block16, Row6, Column7)	2318.13	2234.00	1211.02	0.02	0.52	360.00	365.73	360.00	50.35	0.01	0.14	100.00	100.00	0.00	1874.00	1958.13	1356108.00	38.77	788.19	679.00
16	8	6	20444.00	17866.00	146.75	0	Spot (Block16, Row6, Column8)	2381.12	2068.00	1350.31	0.06	0.57	345.00	352.41	345.00	37.34	0.01	0.11	100.00	100.00	0.00	1723.00	2036.12	1395337.00	54.33	785.26	710.00
16	1	7	18339.00	18155.00	155.10	0	Spot (Block16, Row7, Column1)	5257.95	5079.00	2418.49	0.02	0.46	398.00	428.76	398.00	110.68	0.03	0.26	100.00	100.00	0.00	4681.00	4859.95	3507053.00	43.63	1291.38	1209.50
16	2	7	18644.00	18169.00	144.40	0	Spot (Block16, Row7, Column2)	498.18	489.00	79.72	0.01	0.16	395.00	406.53	395.00	71.26	0.01	0.18	66.00	23.00	0.00	94.00	103.18	283960.00	1.29	437.36	419.00
16	3	7	18928.00	18186.00	186.35	0	Spot (Block16, Row7, Column3)	428.14	420.00	34.27	0.01	0.08	388.00	388.32	388.00	33.80	0.00	0.09	48.00	27.00	0.00	32.00	40.14	419151.00	1.18	412.83	408.00
16	4	7	19255.00	18143.00	195.15	0	Spot (Block16, Row7, Column4)	431.21	427.00	33.99	0.00	0.08	381.00	376.27	381.00	34.52	0.01	0.09	68.00	24.00	0.00	46.00	50.21	463986.00	1.59	404.59	403.00
16	5	7	19550.00	18150.00	148.90	0	Spot (Block16, Row7, Column5)	675.78	682.00	122.36	0.00	0.18	381.00	380.47	381.00	46.60	0.00	0.12	99.00	97.00	0.00	301.00	294.78	406142.00	6.34	474.57	474.50
16	6	7	19840.00	18156.00	170.80	0	Spot (Block16, Row7, Column6)	1539.78	1519.00	420.34	0.01	0.27	384.00	391.57	384.00	68.32	0.01	0.17	100.00	100.00	0.00	1135.00	1155.78	1251838.00	16.81	678.09	671.50
16	7	7	20134.00	18162.00	147.00	0	Spot (Block16, Row7, Column7)	2489.35	2260.00	1138.74	0.04	0.46	363.00	369.38	363.00	52.25	0.01	0.14	100.00	100.00	0.00	1897.00	2126.35	1461250.00	40.57	971.89	788.00
16	8	7	20441.00	18159.00	118.40	0	Spot (Block16, Row7, Column8)	1808.28	1804.00	335.74	0.00	0.19	338.00	345.94	338.00	37.06	0.01	0.11	100.00	100.00	0.00	1466.00	1470.28	667255.00	39.46	839.74	788.00
16	1	8	18344.00	18449.00	119.00	0	Spot (Block16, Row8, Column1)	1175.51	1184.00	269.23	0.00	0.23	385.00	391.32	385.00	65.10	0.01	0.17	100.00	100.00	0.00	799.00	790.51	438466.00	12.05	621.22	591.50
16	2	8	18640.00	18451.00	152.70	0	Spot (Block16, Row8, Column2)	593.27	558.50	142.58	0.03	0.24	381.00	377.06	381.00	32.52	0.00	0.09	98.00	94.00	0.00	177.50	212.27	379690.00	6.65	440.55	426.50
16	3	8	18930.00	18454.00	148.15	0	Spot (Block16, Row8, Column3)	1288.11	1106.00	702.97	0.07	0.55	381.00	377.64	381.00	36.14	0.00	0.10	99.00	99.00	0.00	725.00	907.11	769002.00	25.19	558.37	511.50
16	4	8	19226.00	18454.00	106.95	0	Spot (Block16, Row8, Column4)	2526.62	2514.00	576.96	0.00	0.23	373.00	370.16	373.00	41.58	0.00	0.11	100.00	100.00	0.00	2141.00	2153.62	742825.00	51.86	1047.78	883.50
16	5	8	19551.00	18445.00	212.75	0	Spot (Block16, Row8, Column5)	391.90	395.00	31.02	0.00	0.08	357.00	363.64	357.00	72.13	0.01	0.20	7.00	0.00	0.00	38.00	34.90	506329.00	0.39	358.35	362.00
16	6	8	19837.00	18462.00	133.65	0	Spot (Block16, Row8, Column6)	7106.44	6902.00	2860.81	0.01	0.40	377.00	388.74	377.00	93.81	0.01	0.24	100.00	100.00	0.00	6525.00	6729.44	3382665.00	71.61	1993.60	1943.00
16	7	8	20133.00	18453.00	142.80	0	Spot (Block16, Row8, Column7)	939.78	864.50	320.39	0.04	0.34	361.00	367.14	361.00	70.24	0.01	0.19	100.00	99.00	0.00	503.50	578.78	516879.00	8.15	547.99	491.50
16	8	8	20440.00	18456.00	89.75	0	Spot (Block16, Row8, Column8)	811.28	788.50	139.85	0.01	0.17	325.00	331.57	325.00	33.00	0.01	0.10	100.00	100.00	0.00	463.50	486.28	162255.00	14.54	493.20	460.00
17	1	1	4823.00	20815.00	149.75	0	Spot (Block17, Row1, Column1)	38895.32	36813.00	19028.16	0.02	0.49	1279.00	1298.46	1279.00	221.91	0.01	0.17	100.00	100.00	15.62	35534.00	37616.32	23648456.00	169.43	9871.82	8145.00
17	2	1	5117.00	20827.00	145.80	0	Spot (Block17, Row1, Column2)	6214.85	5277.50	4173.33	0.07	0.67	1269.00	1285.11	1269.00	190.88	0.01	0.15	100.00	100.00	0.00	4008.50	4945.85	3579755.00	25.83	2349.14	2040.50
17	3	1	5421.00	20824.00	199.85	0	Spot (Block17, Row1, Column3)	1596.05	1544.00	258.15	0.01	0.16	1270.00	1279.02	1270.00	179.86	0.00	0.14	66.00	38.00	0.00	274.00	326.05	1805130.00	1.76	1400.89	1394.00
17	4	1	5735.00	20820.00	119.80	0	Spot (Block17, Row1, Column4)	3335.48	3254.00	807.04	0.01	0.24	1295.00	1329.19	1295.00	186.41	0.01	0.14	100.00	100.00	0.00	1959.00	2040.48	1260811.00	10.76	1935.28	1842.00
17	5	1	6024.00	20821.00	150.30	0	Spot (Block17, Row1, Column5)	3302.73	2872.50	1282.96	0.06	0.39	1365.00	1378.91	1365.00	204.78	0.00	0.15	99.00	95.00	0.00	1507.50	1937.73	2041086.00	9.39	1808.30	1795.00
17	6	1	6340.00	20814.00	125.70	0	Spot (Block17, Row1, Column6)	5703.77	5300.00	2213.04	0.03	0.39	1377.00	1391.91	1377.00	205.90	0.00	0.15	100.00	100.00	0.00	3923.00	4326.77	2401288.00	20.94	2407.58	2312.00
17	7	1	6629.00	20821.00	85.00	0	Spot (Block17, Row1, Column7)	4748.78	4515.00	1033.84	0.02	0.22	1390.00	1430.67	1390.00	275.31	0.01	0.19	100.00	100.00	0.00	3125.00	3358.78	845282.00	12.05	2665.64	2618.00
17	8	1	6927.00	20825.00	109.30	0	Spot (Block17, Row1, Column8)	62727.91	65535.00	6373.13	0.02	0.10	1500.00	1549.46	1500.00	336.44	0.01	0.22	100.00	100.00	75.16	64035.00	61227.91	19445692.00	181.84	17949.76	13984.50
17	1	2	4840.00	21101.00	169.50	0	Spot (Block17, Row2, Column1)	1452.13	1436.00	185.84	0.00	0.13	1232.00	1272.95	1232.00	194.39	0.01	0.15	51.00	21.00	0.00	204.00	220.13	1155894.00	0.92	1347.21	1297.50
17	2	2	5128.00	21124.00	161.95	0	Spot (Block17, Row2, Column2)	1867.89	1804.00	349.25	0.02	0.19	1197.00	1237.00	1197.00	154.26	0.01	0.12	94.00	86.00	0.00	607.00	670.89	1350483.00	4.09	1459.85	1501.00
17	3	2	5426.00	21131.00	210.85	0	Spot (Block17, Row2, Column3)	1477.53	1465.00	201.97	0.00	0.14	1196.00	1241.11	1196.00	161.25	0.02	0.13	70.00	37.00	0.00	269.00	281.53	1872034.00	1.47	1341.60	1317.00
17	4	2	5728.00	21118.00	219.10	0	Spot (Block17, Row2, Column4)	1646.30	1628.00	244.43	0.00	0.15	1286.00	1307.78	1286.00	201.75	0.01	0.15	72.00	43.00	0.00	342.00	360.30	2262015.00	1.68	1406.85	1402.00
17	5	2	6022.00	21120.00	154.85	0	Spot (Block17, Row2, Column5)	14072.83	13487.00	5738.61	0.02	0.41	1299.00	1347.29	1299.00	217.62	0.02	0.16	100.00	100.00	0.00	12188.00	12773.83	9231776.00	58.48	4209.12	3946.00
17	6	2	6321.00	21108.00	227.00	0	Spot (Block17, Row2, Column6)	1596.02	1577.00	244.82	0.01	0.15	1320.00	1407.70	1320.00	353.86	0.03	0.25	37.00	6.00	0.00	257.00	276.02	2357322.00	0.53	1419.49	1395.00
17	7	2	6627.00	21119.00	189.95	0	Spot (Block17, Row2, Column7)	1661.59	1606.00	236.75	0.01	0.14	1358.00	1372.97	1358.00	205.14	0.00	0.15	59.00	30.00	0.00	248.00	303.59	1689832.00	1.41	1480.71	1476.00
17	8	2	6930.00	21116.00	221.20	0	Spot (Block17, Row2, Column8)	1654.96	1629.50	250.91	0.01	0.15	1465.00	1520.71	1465.00	330.53	0.02	0.22	33.00	1.00	0.00	164.50	189.96	2316939.00	0.41	1520.30	1491.00
17	1	3	4824.00	21418.00	147.95	0	Spot (Block17, Row3, Column1)	2850.47	2689.00	846.99	0.03	0.30	1216.00	1255.07	1216.00	152.65	0.01	0.12	100.00	100.00	0.00	1473.00	1634.47	1707433.00	10.45	1668.56	1660.00
17	2	3	5128.00	21419.00	188.95	0	Spot (Block17, Row3, Column2)	1554.87	1517.00	207.49	0.01	0.13	1267.00	1269.09	1267.00	160.62	0.00	0.13	68.00	43.00	0.00	250.00	287.87	1567308.00	1.78	1414.33	1393.00
17	3	3	5425.00	21412.00	148.45	0	Spot (Block17, Row3, Column3)	4313.47	2338.50	8230.93	0.27	1.91	1286.00	1311.83	1286.00	209.87	0.01	0.16	97.00	86.00	0.66	1052.50	3027.47	2596709.00	14.30	1776.05	1716.00
17	4	3	5721.00	21421.00	140.35	0	Spot (Block17, Row3, Column4)	11412.52	10657.00	6141.19	0.03	0.54	1288.00	1312.84	1288.00	188.95	0.01	0.14	100.00	100.00	0.00	9369.00	10124.52	6094284.00	53.45	3655.45	2952.50
17	5	3	6025.00	21420.00	167.80	0	Spot (Block17, Row3, Column5)	3006.69	2279.00	3811.57	0.12	1.27	1382.00	1432.80	1382.00	381.07	0.02	0.27	88.00	62.00	0.00	897.00	1624.69	2354241.00	4.13	1696.14	1691.00
17	6	3	6324.00	21420.00	218.70	0	Spot (Block17, Row3, Column6)	20858.96	14265.00	13796.21	0.17	0.66	1414.50	1553.05	1414.50	543.86	0.04	0.35	100.00	100.00	0.51	12850.50	19444.46	28430752.00	35.50	6822.19	6896.00
17	7	3	6633.00	21419.00	163.65	0	Spot (Block17, Row3, Column7)	2173.13	2008.00	564.34	0.03	0.26	1405.00	1512.12	1405.00	460.82	0.03	0.30	64.00	31.00	0.00	603.00	768.13	1614633.00	1.43	1591.29	1592.00
17	8	3	6928.00	21433.00	151.70	0	Spot (Block17, Row3, Column8)	14478.90	13263.00	6211.75	0.04	0.43	1491.00	1558.23	1491.00	367.34	0.02	0.24	100.00	100.00	0.00	11772.00	12987.90	9107225.00	35.17	4563.21	4044.50
17	1	4	4821.00	21715.00	141.15	0	Spot (Block17, Row4, Column1)	11214.53	10170.00	6179.30	0.04	0.55	1277.00	1284.85	1277.00	167.43	0.00	0.13	100.00	100.00	0.00	8893.00	9937.53	6044634.00	59.31	3479.08	2599.00
17	2	4	5140.00	21727.00	158.30	0	Spot (Block17, Row4, Column2)	2451.33	2300.00	602.31	0.03	0.25	1295.00	1326.75	1295.00	237.83	0.01	0.18	99.00	90.00	0.00	1005.00	1156.33	1691417.00	4.73	1681.46	1702.00
17	3	4	5422.00	21718.00	141.15	0	Spot (Block17, Row4, Column3)	48579.25	58171.00	19199.61	0.08	0.40	1298.00	1347.02	1298.00	247.06	0.02	0.18	100.00	100.00	43.81	56873.00	47281.25	26281520.00	191.18	11908.79	9468.50
17	4	4	5728.00	21730.00	221.25	0	Spot (Block17, Row4, Column4)	1572.45	1588.50	196.05	0.00	0.12	1301.00	1344.18	1301.00	206.80	0.01	0.15	60.00	26.00	0.00	287.50	271.45	2204581.00	1.10	1410.80	1367.50
17	5	4	6025.00	21722.00	147.00	-50	Spot (Block17, Row4, Column5)	1682.53	1537.00	1171.03	0.04	0.70	1386.00	1409.83	1386.00	242.38	0.01	0.17	39.00	9.00	0.00	151.00	296.53	989327.00	1.13	1425.16	1379.00
17	6	4	6322.00	21722.00	161.85	0	Spot (Block17, Row4, Column6)	17487.91	17013.00	7076.31	0.01	0.40	1407.00	1487.51	1407.00	406.21	0.02	0.27	100.00	100.00	0.00	15606.00	16080.91	12713708.00	39.39	5281.20	4856.50
17	7	4	6607.00	21724.00	170.20	0	Spot (Block17, Row4, Column7)	2269.98	2082.00	668.19	0.04	0.29	1486.00	1568.38	1486.00	537.40	0.02	0.34	55.00	28.00	0.00	596.00	783.98	1834140.00	1.31	1729.29	1715.00
17	8	4	6949.00	21725.00	192.15	0	Spot (Block17, Row4, Column8)	1742.30	1705.00	258.56	0.01	0.15	1520.00	1570.82	1520.00	326.60	0.01	0.21	32.00	6.00	0.00	185.00	222.30	1822441.00	0.53	1611.35	1591.00
17	1	5	4825.00	22018.00	110.55	0	Spot (Block17, Row5, Column1)	8757.99	8641.00	2916.47	0.01	0.33	1318.00	1401.04	1318.00	357.10	0.03	0.25	100.00	100.00	0.00	7323.00	7439.99	2776282.00	20.60	3274.31	2965.00
17	2	5	5126.00	22023.00	147.40	0	Spot (Block17, Row5, Column2)	15861.59	15302.00	5868.87	0.02	0.37	1333.00	1418.60	1333.00	367.30	0.03	0.26	100.00	100.00	0.00	13969.00	14528.59	9405925.00	39.32	4552.77	4023.00
17	3	5	5420.00	22021.00	145.70	0	Spot (Block17, Row5, Column3)	7459.59	6989.00	3210.59	0.03	0.43	1323.00	1379.91	1323.00	243.73	0.02	0.18	100.00	100.00	0.00	5666.00	6136.59	4304186.00	24.94	2643.01	2475.00
17	4	5	5720.00	22025.00	148.60	0	Spot (Block17, Row5, Column4)	3464.22	3105.00	1311.37	0.05	0.38	1364.00	1380.26	1364.00	225.28	0.01	0.16	99.00	96.00	0.00	1741.00	2100.22	2071601.00	9.25	1888.42	1829.50
17	5	5	6025.00	22023.00	140.90	0	Spot (Block17, Row5, Column5)	41376.55	43340.50	21411.01	0.02	0.52	1389.00	1414.84	1389.00	257.13	0.01	0.18	100.00	100.00	29.93	41951.50	39987.55	22260664.00	155.42	9566.07	7403.00
17	6	5	6325.00	22019.00	229.20	0	Spot (Block17, Row5, Column6)	1808.71	1771.00	329.31	0.01	0.18	1458.00	1566.72	1458.00	563.12	0.03	0.36	22.00	1.00	0.00	313.00	350.71	2727533.00	0.43	1580.19	1511.50
17	7	5	6624.00	22024.00	203.45	0	Spot (Block17, Row5, Column7)	28121.74	22610.00	18252.11	0.09	0.65	1536.00	1717.12	1536.00	744.40	0.05	0.43	100.00	100.00	4.83	21074.00	26585.74	33211852.00	35.47	8014.66	8096.00
17	8	5	6925.00	22027.00	147.60	0	Spot (Block17, Row5, Column8)	3696.08	3308.50	1482.19	0.05	0.40	1532.00	1620.74	1532.00	509.36	0.02	0.31	92.00	71.00	0.00	1776.50	2164.08	2195473.00	4.07	2035.18	2081.50
17	1	6	4820.00	22317.00	219.45	0	Spot (Block17, Row6, Column1)	17164.75	10801.00	11744.98	0.20	0.68	1405.00	1541.62	1405.00	568.18	0.04	0.37	100.00	100.00	0.00	9396.00	15759.75	23653028.00	27.50	5777.73	5866.50
17	2	6	5121.00	22322.00	218.35	0	Spot (Block17, Row6, Column2)	17103.57	14213.50	8676.00	0.08	0.51	1410.00	1555.96	1410.00	573.92	0.04	0.37	100.00	100.00	0.00	12803.50	15693.57	23363480.00	27.09	5709.10	5791.00
17	3	6	5416.00	22318.00	142.10	0	Spot (Block17, Row6, Column3)	10921.76	9813.00	6167.49	0.05	0.56	1380.50	1418.71	1380.50	335.44	0.01	0.24	100.00	100.00	0.00	8432.50	9541.26	5974204.00	28.33	3457.25	3087.00
17	4	6	5722.00	22328.00	167.15	0	Spot (Block17, Row6, Column4)	1951.52	1914.50	311.59	0.01	0.16	1383.00	1398.53	1383.00	207.75	0.00	0.15	88.00	63.00	0.00	531.50	568.52	1522187.00	2.66	1545.57	1502.50
17	5	6	6023.00	22324.00	106.75	0	Spot (Block17, Row6, Column5)	14535.28	14198.00	4606.55	0.01	0.32	1405.00	1448.22	1405.00	251.02	0.01	0.17	100.00	100.00	0.00	12793.00	13130.28	4258836.00	52.13	5031.33	4123.00
17	6	6	6326.00	22324.00	177.05	0	Spot (Block17, Row6, Column6)	1819.68	1789.00	230.43	0.01	0.13	1492.00	1567.41	1492.00	469.33	0.02	0.30	26.00	0.00	0.00	297.00	327.68	1588580.00	0.54	1671.80	1605.50
17	7	6	6622.00	22322.00	157.40	0	Spot (Block17, Row6, Column7)	2835.12	2703.00	805.06	0.02	0.28	1508.00	1612.86	1508.00	514.35	0.03	0.32	86.00	54.00	0.00	1195.00	1327.12	1944895.00	2.38	1830.27	1837.00
17	8	6	6933.00	22330.00	146.45	0	Spot (Block17, Row6, Column8)	3468.34	3123.00	1238.29	0.05	0.36	1547.00	1569.83	1547.00	243.14	0.01	0.15	98.00	91.00	0.00	1576.00	1921.34	2015105.00	7.81	2057.92	1997.00
17	1	7	4825.00	22619.00	180.30	0	Spot (Block17, Row7, Column1)	2746.48	2609.00	838.01	0.02	0.31	1378.00	1416.65	1378.00	350.09	0.01	0.25	94.00	74.00	0.00	1231.00	1368.48	2491053.00	3.80	1762.03	1762.00
17	2	7	5121.00	22619.00	228.45	0	Spot (Block17, Row7, Column2)	1586.75	1587.50	217.74	0.00	0.14	1377.00	1418.54	1377.00	343.78	0.01	0.24	30.00	1.00	0.00	210.50	209.75	2376954.00	0.49	1437.05	1402.50
17	3	7	5421.00	22634.00	237.40	0	Spot (Block17, Row7, Column3)	1575.69	1578.00	208.10	0.00	0.13	1368.00	1378.90	1368.00	193.47	0.00	0.14	51.00	22.00	0.00	210.00	207.69	2557340.00	1.02	1426.77	1387.00
17	4	7	5729.00	22628.00	204.20	0	Spot (Block17, Row7, Column4)	1697.96	1687.00	229.12	0.00	0.13	1384.00	1412.88	1384.00	221.63	0.01	0.16	60.00	27.00	0.00	303.00	313.96	2012079.00	1.29	1540.59	1507.50
17	5	7	6027.00	22620.00	170.35	0	Spot (Block17, Row7, Column5)	1895.94	1903.00	284.34	0.00	0.15	1490.00	1553.92	1490.00	472.57	0.02	0.30	43.00	3.00	0.00	413.00	405.94	1531919.00	0.72	1643.36	1604.50
17	6	7	6320.00	22619.00	207.10	0	Spot (Block17, Row7, Column6)	20778.82	18516.00	11609.11	0.05	0.56	1604.00	1758.03	1604.00	673.08	0.04	0.38	100.00	100.00	0.00	16912.00	19174.82	25267056.00	28.26	6365.58	6255.00
17	7	7	6618.00	22630.00	145.55	0	Spot (Block17, Row7, Column7)	4215.36	4205.00	1418.44	0.00	0.34	1561.00	1629.60	1561.00	446.33	0.02	0.27	98.00	92.00	0.00	2644.00	2654.36	2428045.00	5.79	2235.57	2179.00
17	8	7	6924.00	22625.00	147.00	-50	Spot (Block17, Row7, Column8)	1800.21	1628.00	694.64	0.04	0.39	1586.00	1614.22	1586.00	264.78	0.01	0.16	28.00	7.00	0.00	42.00	214.21	1062122.00	0.70	1568.48	1503.00
17	1	8	4830.00	22912.00	133.80	0	Spot (Block17, Row8, Column1)	2250.94	2224.00	437.88	0.01	0.19	1381.00	1382.55	1381.00	182.77	0.00	0.13	96.00	88.00	0.00	843.00	869.94	1078199.00	4.75	1592.89	1599.00
17	2	8	5118.00	22918.00	188.05	0	Spot (Block17, Row8, Column2)	1699.36	1698.00	247.69	0.00	0.15	1375.00	1385.86	1375.00	194.65	0.00	0.14	63.00	39.00	0.00	323.00	324.36	1697657.00	1.61	1543.70	1523.00
17	3	8	5418.00	22919.00	179.15	0	Spot (Block17, Row8, Column3)	2108.03	1972.00	548.40	0.03	0.26	1389.00	1426.12	1389.00	247.12	0.01	0.17	79.00	58.00	0.00	583.00	719.03	1897231.00	2.76	1573.65	1547.00
17	4	8	5716.00	22920.00	106.65	0	Spot (Block17, Row8, Column4)	28761.99	29308.50	7896.64	0.01	0.27	1411.00	1467.18	1411.00	262.91	0.02	0.18	100.00	100.00	0.00	27897.50	27350.99	8398502.00	103.82	9015.15	7849.00
17	5	8	6029.00	22920.00	237.45	0	Spot (Block17, Row8, Column5)	1760.61	1731.00	271.67	0.01	0.15	1513.00	1586.51	1513.00	425.52	0.02	0.27	25.00	2.00	0.00	218.00	247.61	2857467.00	0.41	1584.82	1588.00
17	6	8	6321.00	22925.00	137.45	0	Spot (Block17, Row8, Column6)	36328.89	34749.00	18169.26	0.02	0.50	1613.00	1735.60	1613.00	622.51	0.03	0.36	100.00	100.00	9.00	33136.00	34715.89	18564088.00	55.57	9488.47	9712.50
17	7	8	6620.00	22923.00	161.95	0	Spot (Block17, Row8, Column7)	2600.43	2481.00	650.41	0.02	0.25	1580.00	1632.41	1580.00	409.91	0.01	0.25	82.00	53.00	0.00	901.00	1020.43	1887912.00	2.36	1846.19	1812.00
17	8	8	6924.00	22915.00	82.20	0	Spot (Block17, Row8, Column8)	3051.84	3094.00	497.33	0.01	0.16	1588.00	1637.11	1588.00	263.63	0.01	0.16	100.00	97.00	0.00	1506.00	1463.84	509657.00	5.37	2095.97	2029.50
18	1	1	9327.00	20829.00	151.90	0	Spot (Block18, Row1, Column1)	41471.74	39572.00	19900.00	0.02	0.48	905.00	958.98	905.00	194.72	0.03	0.20	100.00	100.00	26.42	38667.00	40566.74	26376172.00	208.06	8296.79	6933.00
18	2	1	9620.00	20839.00	159.70	0	Spot (Block18, Row1, Column2)	1872.57	1848.50	518.65	0.01	0.28	907.00	953.15	907.00	165.86	0.02	0.17	97.00	92.00	0.00	941.50	965.57	1314543.00	5.54	1187.49	1178.50
18	3	1	9928.00	20834.00	150.95	0	Spot (Block18, Row1, Column3)	2963.43	2631.00	1472.68	0.05	0.50	923.00	958.92	923.00	141.12	0.02	0.15	100.00	95.00	0.00	1708.00	2040.43	1846219.00	14.20	1359.65	1344.50
18	4	1	10235.00	20834.00	134.95	0	Spot (Block18, Row1, Column4)	1467.22	1380.00	307.52	0.03	0.21	971.00	975.47	971.00	153.05	0.00	0.16	89.00	64.00	0.00	409.00	496.22	721873.00	3.21	1106.90	1095.50
18	5	1	10526.00	20834.00	146.70	0	Spot (Block18, Row1, Column5)	7517.17	6148.00	5106.79	0.09	0.68	989.00	1017.68	989.00	173.61	0.01	0.17	100.00	100.00	0.00	5159.00	6528.17	4412578.00	37.44	2134.64	1911.00
18	6	1	10837.00	20830.00	126.25	0	Spot (Block18, Row1, Column6)	7050.67	7128.00	2724.12	0.00	0.39	1116.00	1147.22	1116.00	223.22	0.01	0.19	100.00	100.00	0.00	6012.00	5934.67	2989486.00	26.45	2471.24	2173.00
18	7	1	11130.00	20838.00	89.95	0	Spot (Block18, Row1, Column7)	11151.59	11158.00	2913.95	0.00	0.26	1312.00	1376.83	1312.00	333.18	0.02	0.24	100.00	100.00	0.00	9846.00	9839.59	2241470.00	29.34	4453.69	3431.50
18	8	1	11424.00	20840.00	111.00	0	Spot (Block18, Row1, Column8)	64302.12	65535.00	5044.41	0.01	0.08	1500.00	1574.66	1500.00	371.90	0.02	0.24	100.00	100.00	90.94	64035.00	62802.12	20576736.00	168.67	20550.81	14689.00
18	1	2	9328.00	21131.00	147.00	-50	Spot (Block18, Row2, Column1)	1020.78	986.50	156.22	0.01	0.15	901.00	949.76	901.00	200.08	0.02	0.21	26.00	7.00	0.00	85.50	119.78	604303.00	0.35	982.26	985.00
18	2	2	9627.00	21132.00	128.65	0	Spot (Block18, Row2, Column2)	3338.16	3192.50	1021.32	0.02	0.31	907.00	952.63	907.00	186.55	0.02	0.20	100.00	100.00	0.00	2285.50	2431.16	1482141.00	12.79	1512.92	1458.00
18	3	2	9930.00	21131.00	193.05	0	Spot (Block18, Row2, Column3)	1103.50	1080.00	180.11	0.01	0.16	920.00	959.92	920.00	147.55	0.02	0.15	54.00	26.00	0.00	160.00	183.50	1160879.00	0.97	1012.09	999.50
18	4	2	10225.00	21131.00	166.75	0	Spot (Block18, Row2, Column4)	2106.42	2049.00	525.97	0.01	0.25	927.00	965.25	927.00	153.04	0.02	0.16	100.00	99.00	0.00	1122.00	1179.42	1624053.00	7.46	1300.19	1320.00
18	5	2	10531.00	21136.00	179.40	0	Spot (Block18, Row2, Column5)	1749.72	1690.50	445.94	0.01	0.25	977.50	993.60	977.50	165.23	0.01	0.17	97.00	89.00	0.00	713.00	772.22	1578245.00	4.58	1205.73	1206.00
18	6	2	10822.00	21138.00	186.65	0	Spot (Block18, Row2, Column6)	1370.66	1324.00	261.10	0.02	0.19	1081.00	1118.20	1081.00	239.42	0.01	0.21	50.00	22.00	0.00	243.00	289.66	1345984.00	1.05	1170.73	1161.00
18	7	2	11127.00	21141.00	159.70	0	Spot (Block18, Row2, Column7)	2288.95	2134.00	665.70	0.03	0.29	1250.00	1283.25	1250.00	248.09	0.01	0.19	92.00	80.00	0.00	884.00	1038.95	1618291.00	4.05	1543.34	1549.00
18	8	2	11440.00	21133.00	204.75	0	Spot (Block18, Row2, Column8)	1720.19	1698.00	270.81	0.01	0.16	1450.50	1491.18	1450.50	332.96	0.01	0.22	42.00	6.00	0.00	247.50	269.69	2045303.00	0.69	1591.65	1589.00
18	1	3	9325.00	21432.00	147.70	0	Spot (Block18, Row3, Column1)	3382.15	2780.50	1877.71	0.09	0.56	911.00	952.92	911.00	140.18	0.02	0.15	100.00	97.00	0.00	1869.50	2471.15	2008996.00	17.33	1455.06	1450.00
18	2	3	9633.00	21454.00	157.65	0	Spot (Block18, Row3, Column2)	1196.46	1171.50	199.40	0.01	0.17	980.00	983.70	980.00	190.31	0.00	0.19	50.00	22.00	0.00	191.50	216.46	815986.00	1.12	1088.88	1067.00
18	3	3	9916.00	21436.00	146.25	0	Spot (Block18, Row3, Column3)	4673.95	3791.00	2839.43	0.09	0.61	982.00	997.52	982.00	175.43	0.01	0.18	100.00	100.00	0.00	2809.00	3691.95	2724910.00	20.96	1937.61	1538.00
18	4	3	10225.00	21434.00	142.05	0	Spot (Block18, Row3, Column4)	7746.22	6871.00	4335.29	0.05	0.56	984.00	1009.32	984.00	173.95	0.01	0.17	100.00	100.00	0.00	5887.00	6762.22	4268169.00	38.73	2397.26	2103.00
18	5	3	10526.00	21433.00	137.95	0	Spot (Block18, Row3, Column5)	5122.05	4350.00	2362.50	0.07	0.46	989.00	1042.52	989.00	212.73	0.02	0.20	100.00	100.00	0.00	3361.00	4133.05	2648101.00	19.18	1962.36	1910.50
18	6	3	10828.00	21432.00	180.65	0	Spot (Block18, Row3, Column6)	7233.58	5998.00	3983.04	0.08	0.55	1099.00	1153.81	1099.00	259.89	0.02	0.23	100.00	100.00	0.00	4899.00	6134.58	6625955.00	23.39	2617.99	2627.00
18	7	3	11128.00	21439.00	144.20	0	Spot (Block18, Row3, Column7)	5919.10	4890.00	3359.43	0.08	0.57	1237.00	1284.25	1237.00	257.91	0.02	0.20	100.00	99.00	0.00	3653.00	4682.10	3362046.00	17.97	2085.48	2051.50
18	8	3	11427.00	21447.00	153.35	0	Spot (Block18, Row3, Column8)	5524.78	5188.50	1998.14	0.03	0.36	1388.00	1432.65	1388.00	262.03	0.01	0.18	100.00	100.00	0.00	3800.50	4136.78	3569011.00	15.62	2456.95	2328.00
18	1	4	9326.00	21728.00	144.45	0	Spot (Block18, Row4, Column1)	7565.15	6401.00	4321.52	0.07	0.57	977.00	979.56	977.00	149.13	0.00	0.15	100.00	100.00	0.00	5424.00	6588.15	4281876.00	44.16	2350.19	2003.50
18	2	4	9640.00	21740.00	174.65	0	Spot (Block18, Row4, Column2)	1348.20	1305.00	240.00	0.01	0.18	990.00	1004.32	990.00	167.46	0.01	0.17	75.00	47.00	0.00	315.00	358.20	1152708.00	2.05	1112.06	1094.00
18	3	4	9926.00	21735.00	143.75	0	Spot (Block18, Row4, Column3)	23213.44	20737.00	13016.43	0.05	0.56	990.00	1020.74	990.00	192.36	0.01	0.19	100.00	100.00	0.00	19747.00	22223.44	13138808.00	115.37	5155.70	3724.00
18	4	4	10217.00	21741.00	190.55	0	Spot (Block18, Row4, Column4)	1221.47	1197.00	205.44	0.01	0.17	989.00	1031.88	989.00	183.45	0.02	0.18	56.00	30.00	0.00	208.00	232.47	1253224.00	1.03	1130.26	1095.50
18	5	4	10527.00	21736.00	147.00	-50	Spot (Block18, Row4, Column5)	1190.50	1200.00	204.11	0.00	0.17	1006.00	1059.03	1006.00	186.53	0.02	0.18	52.00	8.00	0.00	194.00	184.50	703583.00	0.70	1041.48	1000.00
18	6	4	10828.00	21736.00	178.65	0	Spot (Block18, Row4, Column6)	2124.64	2076.00	408.81	0.01	0.19	1094.00	1133.60	1094.00	226.31	0.02	0.20	100.00	93.00	0.00	982.00	1030.64	1899430.00	4.38	1492.39	1445.00
18	7	4	11117.00	21739.00	151.30	0	Spot (Block18, Row4, Column7)	4557.62	3504.50	2769.19	0.11	0.61	1231.00	1274.37	1231.00	264.51	0.02	0.21	96.00	92.00	0.00	2273.50	3326.62	2862186.00	12.41	1870.17	1844.00
18	8	4	11431.00	21740.00	160.35	0	Spot (Block18, Row4, Column8)	2350.95	2281.00	599.00	0.01	0.25	1373.00	1415.92	1373.00	281.84	0.01	0.20	92.00	71.00	0.00	908.00	977.95	1671523.00	3.32	1678.05	1665.00
18	1	5	9330.00	22034.00	111.50	0	Spot (Block18, Row5, Column1)	2606.72	2607.00	593.38	0.00	0.23	991.00	1022.21	991.00	187.00	0.01	0.18	100.00	99.00	0.00	1616.00	1615.72	847185.00	8.47	1459.27	1418.00
18	2	5	9630.00	22035.00	147.10	0	Spot (Block18, Row5, Column2)	5328.50	5249.00	1701.37	0.01	0.32	1005.00	1050.87	1005.00	194.83	0.02	0.19	100.00	100.00	0.00	4244.00	4323.50	3143812.00	21.96	2032.24	1890.50
18	3	5	9930.00	22027.00	155.95	0	Spot (Block18, Row5, Column3)	2177.04	2067.00	619.52	0.02	0.28	1009.00	1056.98	1009.00	191.32	0.02	0.18	99.00	92.00	0.00	1058.00	1168.04	1460791.00	5.85	1309.60	1281.50
18	4	5	10224.00	22035.00	146.15	0	Spot (Block18, Row5, Column4)	6170.27	4939.00	3866.64	0.10	0.63	1020.00	1074.61	1020.00	210.89	0.02	0.20	100.00	99.00	0.00	3919.00	5150.27	3615778.00	24.16	1890.13	1786.00
18	5	5	10529.00	22036.00	139.00	0	Spot (Block18, Row5, Column5)	30766.47	28940.00	16808.76	0.03	0.55	1084.00	1108.39	1084.00	226.13	0.01	0.20	100.00	100.00	1.35	27856.00	29682.47	15998565.00	131.16	7619.29	5780.00
18	6	5	10833.00	22029.00	198.75	0	Spot (Block18, Row5, Column6)	1486.48	1470.00	264.56	0.00	0.18	1098.00	1164.75	1098.00	259.03	0.03	0.22	64.00	29.00	0.00	372.00	388.48	1666346.00	1.24	1240.26	1199.50
18	7	5	11125.00	22035.00	177.10	0	Spot (Block18, Row5, Column7)	9539.53	8856.50	4576.48	0.03	0.48	1240.00	1298.06	1240.00	306.77	0.02	0.24	100.00	100.00	0.00	7616.50	8299.53	8375709.00	26.87	3190.73	3166.00
18	8	5	11425.00	22040.00	147.10	0	Spot (Block18, Row5, Column8)	8405.51	6898.00	5399.42	0.09	0.64	1293.00	1350.33	1293.00	270.47	0.02	0.20	100.00	99.00	0.00	5605.00	7112.51	4950847.00	26.09	2589.22	2188.00
18	1	6	9323.00	22332.00	193.30	0	Spot (Block18, Row6, Column1)	5539.20	4492.50	3245.59	0.09	0.59	1008.50	1064.56	1008.50	236.45	0.02	0.22	100.00	100.00	0.00	3484.00	4530.70	5816160.00	18.92	2174.35	2156.00
18	2	6	9625.00	22332.00	195.45	0	Spot (Block18, Row6, Column2)	4872.37	4535.00	2004.32	0.03	0.41	1078.00	1103.56	1078.00	238.63	0.01	0.22	100.00	100.00	0.00	3457.00	3794.37	5262157.00	15.79	2190.79	2189.00
18	3	6	9916.00	22333.00	143.95	0	Spot (Block18, Row6, Column3)	10102.76	9287.00	5683.34	0.04	0.56	1057.00	1078.24	1057.00	200.85	0.01	0.19	100.00	100.00	0.00	8230.00	9045.76	5627235.00	44.93	3143.32	2497.00
18	4	6	10225.00	22338.00	194.90	0	Spot (Block18, Row6, Column4)	1494.54	1452.00	320.14	0.01	0.21	1050.00	1077.02	1050.00	200.43	0.01	0.19	75.00	50.00	0.00	402.00	444.54	1606632.00	2.08	1169.71	1107.00
18	5	6	10527.00	22336.00	107.35	0	Spot (Block18, Row6, Column5)	33243.75	33715.50	11968.42	0.01	0.36	1084.00	1117.54	1084.00	220.15	0.01	0.20	100.00	100.00	0.34	32631.50	32159.75	9906637.00	145.93	8306.79	6502.50
18	6	6	10830.00	22335.00	181.35	0	Spot (Block18, Row6, Column6)	1588.79	1531.00	343.64	0.02	0.22	1105.00	1169.23	1105.00	230.48	0.02	0.20	68.00	46.00	0.00	426.00	483.79	1464868.00	1.82	1315.83	1321.00
18	7	6	11123.00	22335.00	147.35	0	Spot (Block18, Row6, Column7)	7032.83	5946.00	3934.43	0.07	0.56	1190.00	1243.87	1190.00	264.81	0.02	0.21	100.00	100.00	0.00	4756.00	5842.83	4156405.00	21.86	2335.03	2204.00
18	8	6	11429.00	22343.00	145.75	0	Spot (Block18, Row6, Column8)	9277.38	8258.00	5713.05	0.05	0.62	1201.00	1254.83	1201.00	228.43	0.02	0.18	100.00	100.00	0.00	7057.00	8076.38	5371606.00	35.12	2646.58	2412.00
18	1	7	9329.00	22637.00	199.35	0	Spot (Block18, Row7, Column1)	1368.65	1297.50	294.56	0.02	0.22	988.00	1007.09	988.00	191.71	0.01	0.19	72.00	40.00	0.00	309.50	380.65	1546579.00	1.89	1102.49	1089.50
18	2	7	9622.00	22632.00	178.10	0	Spot (Block18, Row7, Column2)	1279.54	1277.00	231.28	0.00	0.18	996.00	1031.86	996.00	191.28	0.02	0.19	61.00	34.00	0.00	281.00	283.54	1141349.00	1.29	1092.42	1080.00
18	3	7	9925.00	22642.00	211.45	0	Spot (Block18, Row7, Column3)	1219.58	1172.00	237.29	0.02	0.19	1012.00	1060.15	1012.00	185.70	0.02	0.18	44.00	28.00	0.00	160.00	207.58	1554966.00	0.86	1122.34	1087.00
18	4	7	10230.00	22640.00	204.15	0	Spot (Block18, Row7, Column4)	1328.87	1297.00	227.99	0.01	0.17	1055.00	1073.31	1055.00	189.08	0.01	0.18	60.00	34.00	0.00	242.00	273.87	1585343.00	1.35	1196.58	1176.50
18	5	7	10536.00	22632.00	154.30	0	Spot (Block18, Row7, Column5)	1939.32	1943.00	383.14	0.00	0.20	1085.00	1132.20	1085.00	228.22	0.02	0.20	95.00	83.00	0.00	858.00	854.32	1266374.00	3.54	1386.79	1366.50
18	6	7	10821.00	22635.00	170.15	0	Spot (Block18, Row7, Column6)	6684.93	6734.50	2317.91	0.00	0.35	1115.50	1188.19	1115.50	265.06	0.03	0.22	100.00	100.00	0.00	5619.00	5569.43	5374683.00	20.74	2476.36	2413.00
18	7	7	11115.00	22639.00	143.80	0	Spot (Block18, Row7, Column7)	8349.19	7752.00	3965.33	0.03	0.47	1141.00	1181.39	1141.00	233.35	0.02	0.20	100.00	100.00	0.00	6611.00	7208.19	4683893.00	30.72	2787.99	2313.00
18	8	7	11429.00	22639.00	114.50	0	Spot (Block18, Row7, Column8)	2599.78	2571.00	501.47	0.00	0.19	1171.00	1182.28	1171.00	212.69	0.00	0.18	100.00	100.00	0.00	1400.00	1428.78	896924.00	6.66	1650.00	1604.00
18	1	8	9329.00	22926.00	130.20	0	Spot (Block18, Row8, Column1)	1964.86	1867.50	686.64	0.02	0.35	905.00	962.07	905.00	160.63	0.03	0.17	96.00	94.00	0.00	962.50	1059.86	895977.00	6.24	1223.35	1244.00
18	2	8	9617.00	22932.00	193.35	0	Spot (Block18, Row8, Column2)	1327.16	1267.50	289.73	0.02	0.22	980.00	992.71	980.00	173.24	0.01	0.17	67.00	42.00	0.00	287.50	347.16	1385556.00	1.93	1028.22	996.00
18	3	8	9916.00	22931.00	147.15	0	Spot (Block18, Row8, Column3)	3702.43	3032.00	2182.63	0.09	0.59	994.00	1031.92	994.00	187.82	0.02	0.18	98.00	89.00	0.00	2038.00	2708.43	2184436.00	14.22	1551.75	1496.00
18	4	8	10221.00	22929.00	106.75	0	Spot (Block18, Row8, Column4)	8642.53	8450.00	2211.20	0.01	0.26	995.00	1051.15	995.00	191.56	0.02	0.18	100.00	100.00	0.00	7455.00	7647.53	2523618.00	39.63	3279.10	3064.00
18	5	8	10530.00	22925.00	200.20	0	Spot (Block18, Row8, Column5)	1269.37	1253.00	219.85	0.01	0.17	1032.00	1079.66	1032.00	216.69	0.02	0.20	50.00	18.00	0.00	221.00	237.37	1436929.00	0.88	1154.30	1197.00
18	6	8	10826.00	22935.00	117.45	0	Spot (Block18, Row8, Column6)	11762.40	11454.50	4278.17	0.01	0.36	1082.00	1115.87	1082.00	258.24	0.01	0.23	100.00	100.00	0.00	10372.50	10680.40	4257987.00	41.23	3406.43	3373.50
18	7	8	11117.00	22931.00	146.60	0	Spot (Block18, Row8, Column7)	2230.18	2045.00	675.23	0.04	0.30	1076.00	1096.06	1076.00	218.83	0.01	0.20	96.00	87.00	0.00	969.00	1154.18	1315804.00	5.18	1422.00	1424.50
18	8	8	11425.00	22939.00	147.00	-50	Spot (Block18, Row8, Column8)	1294.81	1207.00	346.03	0.03	0.27	1077.00	1095.01	1077.00	189.50	0.01	0.17	43.00	26.00	0.00	130.00	217.81	767823.00	1.05	1003.10	978.50
19	1	1	13831.00	20841.00	152.45	0	Spot (Block19, Row1, Column1)	43888.63	45402.00	19182.71	0.01	0.44	874.00	902.29	874.00	221.18	0.01	0.25	100.00	100.00	31.07	44528.00	43014.63	27825560.00	194.35	10081.70	7794.00
19	2	1	14123.00	20846.00	160.85	0	Spot (Block19, Row1, Column2)	1285.53	1256.00	261.94	0.01	0.20	833.00	868.69	833.00	166.26	0.02	0.19	85.00	64.00	0.00	423.00	452.53	916585.00	2.51	957.63	908.00
19	3	1	14430.00	20848.00	159.20	0	Spot (Block19, Row1, Column3)	1188.01	1146.50	250.83	0.02	0.21	801.00	834.90	801.00	119.62	0.02	0.14	84.00	66.00	0.00	345.50	387.01	829231.00	2.95	937.89	912.00
19	4	1	14745.00	20834.00	121.45	0	Spot (Block19, Row1, Column4)	1191.70	1153.50	188.57	0.01	0.16	800.00	832.20	800.00	116.99	0.02	0.14	96.00	77.00	0.00	353.50	391.70	462378.00	3.07	983.96	972.50
19	5	1	15034.00	20842.00	159.20	0	Spot (Block19, Row1, Column5)	1521.23	1429.50	433.41	0.03	0.28	810.00	850.19	810.00	125.46	0.02	0.15	99.00	88.00	0.00	619.50	711.23	1070943.00	5.35	989.61	1004.00
19	6	1	15340.00	20838.00	127.70	0	Spot (Block19, Row1, Column6)	1819.22	1770.50	488.29	0.01	0.27	842.00	860.00	842.00	130.68	0.01	0.15	100.00	99.00	0.00	928.50	977.22	793180.00	7.34	1152.20	1187.50
19	7	1	15629.00	20853.00	92.80	0	Spot (Block19, Row1, Column7)	2353.41	2364.50	537.68	0.00	0.23	880.00	899.56	880.00	222.51	0.01	0.25	100.00	99.00	0.00	1484.50	1473.41	508336.00	6.53	1374.07	1379.00
19	8	1	15926.00	20856.00	112.20	0	Spot (Block19, Row1, Column8)	64329.85	65535.00	5018.91	0.01	0.08	888.00	939.53	888.00	284.84	0.02	0.30	100.00	100.00	89.57	64647.00	63441.85	20971592.00	222.55	19879.99	17647.00
19	1	2	13837.00	21159.00	172.55	0	Spot (Block19, Row2, Column1)	922.12	879.00	141.75	0.02	0.15	810.00	861.23	810.00	160.08	0.03	0.19	39.00	9.00	0.00	69.00	112.12	767204.00	0.38	892.29	874.00
19	2	2	14121.00	21140.00	142.00	0	Spot (Block19, Row2, Column2)	1123.44	1098.50	205.55	0.01	0.18	799.00	829.87	799.00	116.02	0.02	0.14	83.00	60.00	0.00	299.50	324.44	615645.00	2.53	942.47	904.50
19	3	2	14417.00	21144.00	151.75	0	Spot (Block19, Row2, Column3)	982.04	1000.00	139.55	0.01	0.14	791.00	811.26	791.00	117.55	0.01	0.14	56.00	33.00	0.00	209.00	191.04	618683.00	1.45	903.82	897.50
19	4	2	14721.00	21150.00	199.40	0	Spot (Block19, Row2, Column4)	939.72	901.00	142.03	0.02	0.15	788.00	802.12	788.00	116.54	0.01	0.15	48.00	24.00	0.00	113.00	151.72	1057188.00	1.18	855.02	856.50
19	5	2	15032.00	21141.00	185.25	0	Spot (Block19, Row2, Column5)	1443.65	1380.00	276.35	0.02	0.19	796.00	820.07	796.00	115.28	0.01	0.14	98.00	97.00	0.00	584.00	647.65	1391678.00	5.41	1032.76	1016.50
19	6	2	15325.00	21146.00	207.50	0	Spot (Block19, Row2, Column6)	1020.44	997.00	164.97	0.01	0.16	807.00	851.80	807.00	157.00	0.02	0.18	63.00	24.00	0.00	190.00	213.44	1250042.00	1.07	906.66	894.50
19	7	2	15632.00	21151.00	187.30	0	Spot (Block19, Row2, Column7)	1042.53	1024.00	146.08	0.01	0.14	815.00	848.89	815.00	116.51	0.02	0.14	73.00	48.00	0.00	209.00	227.53	1031063.00	1.66	941.73	914.50
19	8	2	15926.00	21144.00	234.35	0	Spot (Block19, Row2, Column8)	966.56	918.00	146.71	0.02	0.15	875.00	899.51	875.00	258.10	0.01	0.29	15.00	0.00	0.00	43.00	91.56	1528125.00	0.26	887.46	875.00
19	1	3	13824.00	21446.00	169.65	0	Spot (Block19, Row3, Column1)	1269.84	1196.50	265.10	0.03	0.21	797.00	833.35	797.00	120.32	0.02	0.14	95.00	82.00	0.00	399.50	472.84	1018411.00	3.63	968.89	968.50
19	2	3	14134.00	21439.00	187.15	0	Spot (Block19, Row3, Column2)	959.13	896.00	157.42	0.03	0.16	792.00	808.91	792.00	113.61	0.01	0.14	47.00	28.00	0.00	104.00	167.13	942828.00	1.32	872.09	885.00
19	3	3	14430.00	21449.00	161.10	0	Spot (Block19, Row3, Column3)	1312.87	1209.00	446.16	0.04	0.34	785.00	792.16	785.00	119.38	0.00	0.15	94.00	79.00	0.00	424.00	527.87	941329.00	4.36	938.26	915.00
19	4	3	14728.00	21445.00	154.45	0	Spot (Block19, Row3, Column4)	1363.22	1380.00	307.34	0.01	0.23	784.00	791.35	784.00	116.62	0.00	0.15	98.00	86.00	0.00	596.00	579.22	896998.00	4.90	932.79	932.00
19	5	3	15022.00	21431.00	154.70	0	Spot (Block19, Row3, Column5)	1429.09	1234.00	984.51	0.06	0.69	794.00	822.96	794.00	152.74	0.02	0.19	97.00	69.00	0.00	440.00	635.09	940344.00	3.97	1037.99	999.00
19	6	3	15326.00	21442.00	164.10	0	Spot (Block19, Row3, Column6)	6924.30	6106.00	3408.34	0.05	0.49	806.00	862.07	806.00	189.02	0.03	0.22	100.00	100.00	0.00	5300.00	6118.30	5130906.00	32.07	2076.55	2064.50
19	7	3	15628.00	21447.00	184.75	0	Spot (Block19, Row3, Column7)	1113.35	1035.00	244.82	0.03	0.22	804.00	847.67	804.00	154.68	0.02	0.18	71.00	35.00	0.00	231.00	309.35	1062139.00	1.72	918.84	909.00
19	8	3	15926.00	21458.00	157.45	0	Spot (Block19, Row3, Column8)	1942.27	1818.00	585.39	0.03	0.30	816.00	850.87	816.00	111.79	0.02	0.13	100.00	99.00	0.00	1002.00	1126.27	1322683.00	9.76	1154.36	1132.00
19	1	4	13819.00	21744.00	177.20	0	Spot (Block19, Row4, Column1)	1531.56	1362.00	536.16	0.05	0.35	809.00	849.33	809.00	126.78	0.02	0.15	96.00	86.00	0.00	553.00	722.56	1341646.00	5.38	1049.88	983.00
19	2	4	14139.00	21754.00	175.40	0	Spot (Block19, Row4, Column2)	1171.68	1160.00	205.01	0.00	0.17	795.00	818.92	795.00	120.89	0.01	0.15	91.00	67.00	0.00	365.00	376.68	1008813.00	2.92	954.80	917.00
19	3	4	14428.00	21744.00	151.60	0	Spot (Block19, Row4, Column3)	2661.00	2456.00	959.14	0.03	0.36	784.00	788.42	784.00	112.97	0.00	0.14	100.00	100.00	0.00	1672.00	1877.00	1679090.00	16.58	1255.41	1252.00
19	4	4	14724.00	21742.00	207.75	0	Spot (Block19, Row4, Column4)	923.39	895.00	121.38	0.01	0.13	778.00	783.02	778.00	109.53	0.00	0.14	55.00	27.00	0.00	117.00	145.39	1139458.00	1.28	843.30	814.50
19	5	4	15028.00	21747.00	147.00	-50	Spot (Block19, Row4, Column5)	880.64	813.00	155.64	0.03	0.18	785.00	788.89	785.00	111.08	0.00	0.14	33.00	22.00	0.00	28.00	95.64	523100.00	0.83	779.79	773.00
19	6	4	15329.00	21744.00	190.15	0	Spot (Block19, Row4, Column6)	1522.51	1471.00	301.70	0.01	0.20	791.00	813.98	791.00	149.98	0.01	0.18	99.00	95.00	0.00	680.00	731.51	1551437.00	4.72	1047.83	1050.00
19	7	4	15621.00	21751.00	174.60	0	Spot (Block19, Row4, Column7)	1172.06	1089.00	275.94	0.03	0.24	796.00	824.19	796.00	128.53	0.02	0.16	82.00	56.00	0.00	293.00	376.06	998597.00	2.71	930.39	904.00
19	8	4	15927.00	21757.00	200.20	0	Spot (Block19, Row4, Column8)	1031.77	1005.00	168.00	0.01	0.16	811.00	851.81	811.00	114.47	0.02	0.13	68.00	41.00	0.00	194.00	220.77	1171062.00	1.57	887.99	884.00
19	1	5	13827.00	22045.00	111.55	0	Spot (Block19, Row5, Column1)	1453.11	1411.00	255.23	0.01	0.18	867.00	878.15	867.00	163.97	0.01	0.19	99.00	83.00	0.00	544.00	586.11	464996.00	3.51	1118.93	1132.50
19	2	5	14127.00	22044.00	153.40	0	Spot (Block19, Row5, Column2)	1940.93	1892.50	516.35	0.01	0.27	805.00	842.12	805.00	131.81	0.02	0.16	100.00	100.00	0.00	1087.50	1135.93	1246078.00	8.34	1160.29	1150.00
19	3	5	14426.00	22041.00	158.55	0	Spot (Block19, Row5, Column3)	1881.34	1712.00	629.18	0.04	0.33	794.00	810.84	794.00	116.32	0.01	0.14	100.00	99.00	0.00	918.00	1087.34	1307534.00	9.20	1080.99	1073.00
19	4	5	14727.00	22047.00	154.05	0	Spot (Block19, Row5, Column4)	1162.39	1123.50	245.80	0.01	0.21	784.00	789.40	784.00	113.50	0.00	0.14	85.00	71.00	0.00	339.50	378.39	753231.00	3.29	933.26	922.50
19	5	5	15034.00	22051.00	144.85	0	Spot (Block19, Row5, Column5)	2748.78	2590.00	953.28	0.03	0.35	782.00	784.47	782.00	111.16	0.00	0.14	100.00	100.00	0.00	1808.00	1966.78	1575050.00	17.67	1337.15	1308.00
19	6	5	15333.00	22041.00	139.70	0	Spot (Block19, Row5, Column6)	1012.76	992.00	141.94	0.01	0.14	785.00	795.96	785.00	123.17	0.01	0.15	65.00	39.00	0.00	207.00	227.76	535749.00	1.76	882.43	870.50
19	7	5	15633.00	22049.00	176.40	0	Spot (Block19, Row5, Column7)	4827.01	4602.00	2160.65	0.02	0.45	793.00	828.40	793.00	151.85	0.02	0.18	100.00	100.00	0.00	3809.00	4034.01	4175360.00	26.33	1756.41	1756.00
19	8	5	15926.00	22052.00	151.35	0	Spot (Block19, Row5, Column8)	1630.35	1625.00	444.35	0.00	0.27	814.00	858.59	814.00	138.19	0.02	0.16	99.00	88.00	0.00	811.00	816.35	1020596.00	5.58	1061.44	1029.00
19	1	6	13827.00	22342.00	162.90	0	Spot (Block19, Row6, Column1)	6162.43	5487.00	3141.59	0.05	0.51	875.00	903.54	875.00	201.91	0.01	0.22	100.00	100.00	0.00	4612.00	5287.43	4510897.00	26.05	1941.99	1958.50
19	2	6	14125.00	22346.00	184.50	0	Spot (Block19, Row6, Column2)	2870.13	2748.00	960.11	0.02	0.33	819.00	871.40	819.00	172.39	0.03	0.20	100.00	100.00	0.00	1929.00	2051.13	2749584.00	11.59	1456.55	1452.50
19	3	6	14426.00	22343.00	152.90	0	Spot (Block19, Row6, Column3)	1500.03	1465.00	346.89	0.01	0.23	802.00	832.41	802.00	124.41	0.02	0.15	100.00	93.00	0.00	663.00	698.03	952522.00	5.37	1056.15	1025.50
19	4	6	14722.00	22355.00	190.75	0	Spot (Block19, Row6, Column4)	970.88	986.00	135.36	0.01	0.14	791.00	806.51	791.00	116.16	0.01	0.14	60.00	28.00	0.00	195.00	179.88	998069.00	1.42	873.14	873.00
19	5	6	15029.00	22349.00	104.70	0	Spot (Block19, Row6, Column5)	2637.75	2594.00	562.40	0.01	0.21	780.00	783.93	780.00	108.54	0.00	0.14	100.00	100.00	0.00	1814.00	1857.75	751760.00	17.08	1396.25	1345.50
19	6	6	15329.00	22348.00	192.00	0	Spot (Block19, Row6, Column6)	920.59	897.00	129.18	0.01	0.14	786.00	797.55	786.00	115.13	0.01	0.14	46.00	21.00	0.00	111.00	134.59	962016.00	1.07	858.81	877.00
19	7	6	15629.00	22348.00	166.55	0	Spot (Block19, Row6, Column7)	1249.45	1172.50	274.66	0.03	0.22	788.00	811.85	788.00	139.38	0.01	0.17	93.00	73.00	0.00	384.50	461.45	964574.00	3.14	930.01	907.00
19	8	6	15928.00	22358.00	155.55	0	Spot (Block19, Row6, Column8)	1436.76	1364.50	384.11	0.02	0.27	802.00	836.93	802.00	123.67	0.02	0.15	96.00	87.00	0.00	562.50	634.76	956881.00	4.85	982.50	1012.50
19	1	7	13829.00	22645.00	167.15	0	Spot (Block19, Row7, Column1)	1370.03	1326.00	294.24	0.01	0.21	811.00	868.36	811.00	170.59	0.03	0.20	91.00	72.00	0.00	515.00	559.03	1064510.00	2.94	1004.95	982.50
19	2	7	14119.00	22648.00	191.50	0	Spot (Block19, Row7, Column2)	978.00	988.00	152.17	0.00	0.16	795.00	832.85	795.00	136.29	0.02	0.16	55.00	30.00	0.00	193.00	183.00	1010269.00	1.07	920.92	881.00
19	3	7	14405.00	22653.00	203.45	0	Spot (Block19, Row7, Column3)	937.37	903.00	137.13	0.02	0.15	794.00	819.28	794.00	120.28	0.01	0.15	46.00	20.00	0.00	109.00	143.37	1104225.00	0.98	847.08	855.00
19	4	7	14720.00	22646.00	202.95	0	Spot (Block19, Row7, Column4)	938.83	895.00	150.43	0.02	0.16	790.00	815.65	790.00	122.10	0.01	0.15	45.00	26.00	0.00	105.00	148.83	1099365.00	1.01	860.09	863.00
19	5	7	15046.00	22642.00	171.15	0	Spot (Block19, Row7, Column5)	934.00	905.00	141.32	0.01	0.15	791.00	808.05	791.00	123.58	0.01	0.15	47.00	22.00	0.00	114.00	143.00	762145.00	1.02	842.50	826.00
19	6	7	15325.00	22648.00	176.20	0	Spot (Block19, Row7, Column6)	3248.37	3192.50	1208.20	0.01	0.37	797.00	830.83	797.00	146.00	0.02	0.18	100.00	100.00	0.00	2395.50	2451.37	2819589.00	16.56	1421.89	1414.00
19	7	7	15620.00	22655.00	155.80	0	Spot (Block19, Row7, Column7)	1491.09	1454.00	337.58	0.01	0.23	792.00	821.07	792.00	129.82	0.02	0.16	99.00	94.00	0.00	662.00	699.09	997536.00	5.16	992.11	1000.00
19	8	7	15926.00	22650.00	147.00	-50	Spot (Block19, Row7, Column8)	816.31	787.00	124.61	0.02	0.15	803.00	838.92	803.00	120.32	0.02	0.14	19.00	7.00	0.00	-16.00	13.31	482437.00	-0.19	794.09	780.00
19	1	8	13835.00	22939.00	119.00	0	Spot (Block19, Row8, Column1)	1894.77	1904.00	409.59	0.00	0.22	873.00	870.73	873.00	146.66	0.00	0.17	100.00	99.00	0.00	1031.00	1021.77	706750.00	6.98	1234.80	1166.50
19	2	8	14118.00	22945.00	194.75	0	Spot (Block19, Row8, Column2)	1007.26	999.00	178.46	0.00	0.18	794.00	838.64	794.00	141.91	0.02	0.17	58.00	37.00	0.00	205.00	213.26	1078775.00	1.19	904.74	880.00
19	3	8	14412.00	22949.00	191.25	0	Spot (Block19, Row8, Column3)	1124.37	1075.50	304.16	0.02	0.27	793.00	826.15	793.00	132.28	0.02	0.16	68.00	52.00	0.00	282.50	331.37	1160353.00	2.25	878.95	886.00
19	4	8	14719.00	22944.00	108.40	0	Spot (Block19, Row8, Column4)	2959.75	2770.00	756.00	0.03	0.26	792.00	822.00	792.00	127.75	0.02	0.16	100.00	100.00	0.00	1978.00	2167.75	879046.00	16.73	1569.56	1508.50
19	5	8	15047.00	22946.00	230.55	0	Spot (Block19, Row8, Column5)	902.17	879.50	249.62	0.01	0.28	793.00	822.82	793.00	143.37	0.02	0.17	31.00	11.00	0.00	86.50	109.17	1382126.00	0.55	821.87	796.50
19	6	8	15328.00	22949.00	117.00	0	Spot (Block19, Row8, Column6)	8778.81	8164.50	3122.04	0.03	0.36	800.00	841.39	800.00	157.01	0.02	0.19	100.00	100.00	0.00	7364.50	7978.81	3142813.00	50.55	2559.63	2416.00
19	7	8	15622.00	22935.00	175.75	0	Spot (Block19, Row8, Column7)	1039.21	999.00	187.44	0.02	0.18	796.00	829.87	796.00	135.23	0.02	0.16	66.00	35.00	0.00	203.00	243.21	897881.00	1.55	875.62	888.00
19	8	8	15927.00	22944.00	85.55	0	Spot (Block19, Row8, Column8)	1407.50	1376.00	244.35	0.01	0.17	802.00	841.75	802.00	122.92	0.02	0.15	100.00	97.00	0.00	574.00	605.50	249127.00	4.60	1019.75	1023.00
20	1	1	18331.00	20852.00	154.20	0	Spot (Block20, Row1, Column1)	38543.38	36582.00	19584.97	0.02	0.51	418.00	442.70	418.00	117.66	0.02	0.27	100.00	100.00	18.00	36164.00	38125.38	25053312.00	323.83	7737.81	5946.50
20	2	1	18626.00	20862.00	148.30	0	Spot (Block20, Row1, Column2)	1102.18	1051.50	330.88	0.02	0.30	418.00	437.68	418.00	83.31	0.02	0.19	100.00	99.00	0.00	633.50	684.18	667924.00	7.98	596.54	582.00
20	3	1	18930.00	20860.00	145.15	0	Spot (Block20, Row1, Column3)	1596.35	1376.50	814.32	0.06	0.51	411.00	416.16	411.00	30.82	0.01	0.07	100.00	100.00	0.00	965.50	1185.35	922689.00	38.30	667.09	642.50
20	4	1	19239.00	20855.00	129.40	0	Spot (Block20, Row1, Column4)	756.54	758.00	124.95	0.00	0.17	412.00	419.75	412.00	38.89	0.01	0.09	100.00	99.00	0.00	346.00	344.54	332119.00	8.66	538.10	520.00
20	5	1	19535.00	20857.00	147.15	0	Spot (Block20, Row1, Column5)	3151.70	3039.00	1953.02	0.02	0.62	413.00	420.94	413.00	35.38	0.01	0.08	100.00	100.00	0.00	2626.00	2738.70	1853200.00	77.19	919.92	832.00
20	6	1	19842.00	20850.00	127.35	0	Spot (Block20, Row1, Column6)	2493.84	2442.00	915.56	0.01	0.37	410.00	416.65	410.00	34.55	0.01	0.08	100.00	100.00	0.00	2032.00	2083.84	1082326.00	60.12	933.72	821.00
20	7	1	20130.00	20858.00	90.20	0	Spot (Block20, Row1, Column7)	3636.02	3509.00	827.55	0.02	0.23	408.00	423.39	408.00	152.82	0.02	0.36	100.00	100.00	0.00	3101.00	3228.02	730840.00	21.02	1468.93	1282.00
20	8	1	20420.00	20866.00	112.20	0	Spot (Block20, Row1, Column8)	61652.79	65535.00	7355.14	0.03	0.12	406.00	435.62	406.00	196.59	0.03	0.45	100.00	100.00	69.60	65129.00	61246.79	20283820.00	311.39	16195.21	13449.50
20	1	2	18331.00	21154.00	147.00	-50	Spot (Block20, Row2, Column1)	466.04	469.00	38.55	0.00	0.08	424.00	443.62	424.00	84.93	0.02	0.19	7.00	0.00	0.00	45.00	42.04	275431.00	0.26	438.71	430.00
20	2	2	18628.00	21158.00	126.75	0	Spot (Block20, Row2, Column2)	2481.15	2404.00	729.14	0.01	0.29	423.00	435.46	423.00	49.51	0.01	0.11	100.00	100.00	0.00	1981.00	2058.15	1064413.00	41.32	952.04	849.50
20	3	2	18937.00	21153.00	174.65	0	Spot (Block20, Row2, Column3)	547.43	550.50	73.44	0.00	0.13	410.00	421.17	410.00	44.31	0.01	0.11	90.00	72.00	0.00	140.50	137.43	466414.00	2.85	467.24	473.00
20	4	2	19232.00	21152.00	161.50	0	Spot (Block20, Row2, Column4)	1538.48	1539.00	409.37	0.00	0.27	409.00	419.76	409.00	43.95	0.01	0.10	100.00	100.00	0.00	1130.00	1129.48	1113856.00	25.45	706.71	692.50
20	5	2	19533.00	21152.00	183.70	0	Spot (Block20, Row2, Column5)	723.99	705.00	126.11	0.01	0.17	414.00	421.29	414.00	38.00	0.01	0.09	99.00	98.00	0.00	291.00	309.99	683445.00	7.97	492.20	487.00
20	6	2	19826.00	21154.00	153.60	0	Spot (Block20, Row2, Column6)	800.75	757.00	191.76	0.02	0.24	417.00	423.90	417.00	38.14	0.01	0.09	100.00	99.00	0.00	340.00	383.75	520490.00	9.88	512.04	504.50
20	7	2	20130.00	21162.00	146.90	0	Spot (Block20, Row2, Column7)	1116.63	1004.00	405.47	0.05	0.36	407.00	410.65	407.00	34.15	0.00	0.08	100.00	100.00	0.00	597.00	709.63	655464.00	20.67	596.39	545.00
20	8	2	20447.00	21154.00	244.55	0	Spot (Block20, Row2, Column8)	437.62	432.00	34.58	0.01	0.08	399.00	419.22	399.00	148.42	0.02	0.35	0.00	0.00	0.00	33.00	38.62	754451.00	0.12	411.43	405.00
20	1	3	18330.00	21455.00	148.40	0	Spot (Block20, Row3, Column1)	2827.57	2499.50	1497.48	0.05	0.53	418.00	427.59	418.00	38.81	0.01	0.09	100.00	100.00	0.00	2081.50	2409.57	1690886.00	61.83	946.83	851.00
20	2	3	18626.00	21453.00	177.35	0	Spot (Block20, Row3, Column2)	546.62	536.00	59.25	0.01	0.11	425.00	435.16	425.00	43.61	0.01	0.10	92.00	66.00	0.00	111.00	121.62	482121.00	2.56	472.18	476.00
20	3	3	18925.00	21466.00	147.45	0	Spot (Block20, Row3, Column3)	1226.82	1050.00	996.35	0.07	0.81	425.00	437.42	425.00	75.66	0.01	0.17	100.00	98.00	0.00	625.00	801.82	727507.00	10.43	652.04	575.50
20	4	3	19231.00	21456.00	140.65	0	Spot (Block20, Row3, Column4)	2640.02	2475.50	1266.58	0.03	0.48	419.00	429.30	419.00	71.33	0.01	0.17	100.00	100.00	0.00	2056.50	2221.02	1420329.00	30.99	1067.27	967.00
20	5	3	19528.00	21451.00	149.20	0	Spot (Block20, Row3, Column5)	899.50	822.00	316.91	0.04	0.35	416.00	423.98	416.00	37.03	0.01	0.09	100.00	99.00	0.00	406.00	483.50	550493.00	12.84	547.35	508.00
20	6	3	19832.00	21453.00	178.05	0	Spot (Block20, Row3, Column6)	1380.59	1290.00	509.88	0.03	0.37	420.00	431.50	420.00	45.40	0.01	0.11	100.00	100.00	0.00	870.00	960.59	1228728.00	20.90	688.17	685.00
20	7	3	20139.00	21462.00	142.35	0	Spot (Block20, Row3, Column7)	2685.44	2383.00	1429.38	0.05	0.53	407.00	417.04	407.00	43.89	0.01	0.11	100.00	100.00	0.00	1976.00	2278.44	1485050.00	51.68	969.90	800.00
20	8	3	20431.00	21473.00	161.95	0	Spot (Block20, Row3, Column8)	695.61	679.00	156.77	0.01	0.23	399.00	400.93	399.00	26.16	0.00	0.07	99.00	98.00	0.00	280.00	296.61	504315.00	11.27	485.95	483.00
20	1	4	18329.00	21749.00	147.10	0	Spot (Block20, Row4, Column1)	2616.44	2331.50	1339.92	0.05	0.51	421.00	431.41	421.00	41.93	0.01	0.10	100.00	100.00	0.00	1910.50	2195.44	1538468.00	52.12	941.04	767.50
20	2	4	18631.00	21764.00	165.90	0	Spot (Block20, Row4, Column2)	596.71	586.00	83.95	0.01	0.14	418.00	428.09	418.00	52.51	0.01	0.12	98.00	75.00	0.00	168.00	178.71	457081.00	3.21	486.36	488.00
20	3	4	18934.00	21754.00	145.80	0	Spot (Block20, Row4, Column3)	11409.54	10564.00	6113.47	0.03	0.54	424.00	438.42	424.00	83.64	0.01	0.19	100.00	100.00	0.00	10140.00	10985.54	6628942.00	131.16	2454.21	1847.00
20	4	4	19219.00	21757.00	203.60	0	Spot (Block20, Row4, Column4)	513.66	507.00	44.07	0.01	0.09	419.00	429.86	419.00	73.21	0.01	0.17	70.00	14.00	0.00	88.00	94.66	603035.00	1.14	452.50	449.50
20	5	4	19530.00	21758.00	147.00	-50	Spot (Block20, Row4, Column5)	443.16	430.00	51.50	0.01	0.12	415.00	423.34	415.00	43.84	0.01	0.10	33.00	13.00	0.00	15.00	28.16	261467.00	0.45	419.26	413.00
20	6	4	19830.00	21761.00	182.90	0	Spot (Block20, Row4, Column6)	1032.04	1015.00	219.81	0.01	0.21	414.00	421.43	414.00	35.35	0.01	0.08	100.00	100.00	0.00	601.00	618.04	970122.00	17.28	618.93	585.50
20	7	4	20125.00	21761.00	148.70	0	Spot (Block20, Row4, Column7)	1729.79	1441.00	995.95	0.08	0.58	410.00	419.42	410.00	42.42	0.01	0.10	100.00	100.00	0.00	1031.00	1319.79	1043064.00	30.89	689.36	651.00
20	8	4	20426.00	21770.00	162.50	0	Spot (Block20, Row4, Column8)	822.72	732.00	260.34	0.05	0.32	402.00	407.15	402.00	33.28	0.01	0.08	100.00	98.00	0.00	330.00	420.72	601408.00	12.49	500.78	495.00
20	1	5	18328.00	22055.00	107.00	0	Spot (Block20, Row5, Column1)	1351.85	1324.00	298.40	0.01	0.22	422.00	433.42	422.00	43.32	0.01	0.10	100.00	100.00	0.00	902.00	929.85	401500.00	21.20	720.61	689.50
20	2	5	18630.00	22063.00	158.70	0	Spot (Block20, Row5, Column2)	782.62	767.50	154.95	0.01	0.20	422.00	431.30	422.00	39.55	0.01	0.09	99.00	97.00	0.00	345.50	360.62	543139.00	8.88	523.15	510.00
20	3	5	18925.00	22050.00	155.90	0	Spot (Block20, Row5, Column3)	925.53	881.00	243.88	0.02	0.26	424.00	435.07	424.00	50.58	0.01	0.12	100.00	99.00	0.00	457.00	501.53	619177.00	9.70	559.00	554.50
20	4	5	19226.00	22060.00	145.00	0	Spot (Block20, Row5, Column4)	1866.09	1599.00	990.23	0.07	0.53	422.00	433.31	422.00	51.27	0.01	0.12	100.00	100.00	0.00	1177.00	1444.09	1069267.00	27.94	745.64	672.00
20	5	5	19531.00	22058.00	144.15	0	Spot (Block20, Row5, Column5)	12398.04	11764.00	6722.29	0.02	0.54	413.00	425.13	413.00	62.12	0.01	0.15	100.00	100.00	0.00	11351.00	11985.04	6967697.00	192.74	2909.82	2348.50
20	6	5	19833.00	22057.00	154.70	0	Spot (Block20, Row5, Column6)	802.61	763.50	207.90	0.02	0.26	411.00	419.41	411.00	44.98	0.01	0.11	100.00	98.00	0.00	352.50	391.61	526515.00	8.52	513.16	500.50
20	7	5	20134.00	22060.00	189.15	0	Spot (Block20, Row5, Column7)	1552.35	1531.00	521.55	0.01	0.34	409.00	418.65	409.00	46.52	0.01	0.11	100.00	100.00	0.00	1122.00	1143.35	1560108.00	24.37	750.40	751.00
20	8	5	20429.00	22060.00	147.90	0	Spot (Block20, Row5, Column8)	3179.60	2842.00	2003.29	0.05	0.63	401.00	407.37	401.00	40.20	0.01	0.10	100.00	100.00	0.00	2441.00	2778.60	1885501.00	68.96	921.09	838.00
20	1	6	18324.00	22354.00	181.70	0	Spot (Block20, Row6, Column1)	1287.43	1159.00	459.85	0.05	0.36	423.00	441.26	423.00	126.63	0.02	0.29	100.00	99.00	0.00	736.00	864.43	1196020.00	6.68	680.55	683.00
20	2	6	18629.00	22354.00	188.10	0	Spot (Block20, Row6, Column2)	1338.66	1311.00	361.19	0.01	0.27	432.00	449.29	432.00	131.09	0.02	0.29	100.00	99.00	0.00	879.00	906.66	1323937.00	6.78	733.27	731.00
20	3	6	18920.00	22354.00	143.15	0	Spot (Block20, Row6, Column3)	4450.76	4160.00	2210.57	0.03	0.50	424.00	435.99	424.00	46.51	0.01	0.11	100.00	100.00	0.00	3736.00	4026.76	2487976.00	86.32	1378.18	1216.00
20	4	6	19226.00	22359.00	153.40	0	Spot (Block20, Row6, Column4)	796.13	752.50	220.44	0.02	0.28	419.00	428.51	419.00	47.36	0.01	0.11	100.00	96.00	0.00	333.50	377.13	515891.00	7.76	516.21	509.00
20	5	6	19530.00	22364.00	107.95	0	Spot (Block20, Row6, Column5)	11424.26	11532.00	3651.37	0.00	0.32	415.00	428.44	415.00	63.07	0.01	0.15	100.00	100.00	0.00	11117.00	11009.26	3415855.00	174.34	3381.44	2496.00
20	6	6	19827.00	22360.00	168.15	0	Spot (Block20, Row6, Column6)	681.64	653.00	160.33	0.02	0.24	411.00	421.99	411.00	54.90	0.01	0.13	99.00	82.00	0.00	242.00	270.64	533043.00	4.73	486.19	482.00
20	7	6	20135.00	22356.00	146.70	0	Spot (Block20, Row6, Column7)	3453.94	3148.00	1841.81	0.04	0.53	409.00	418.87	409.00	47.19	0.01	0.11	100.00	100.00	0.00	2739.00	3044.94	2027460.00	64.32	1082.79	875.00
20	8	6	20438.00	22368.00	146.15	0	Spot (Block20, Row6, Column8)	3959.94	3499.00	2334.01	0.05	0.59	402.00	409.98	402.00	44.77	0.01	0.11	100.00	100.00	0.00	3097.00	3557.94	2308645.00	79.29	1142.29	938.00
20	1	7	18323.00	22655.00	166.95	0	Spot (Block20, Row7, Column1)	635.18	607.00	109.23	0.02	0.17	413.00	426.37	413.00	122.29	0.01	0.29	85.00	29.00	0.00	194.00	222.18	492263.00	1.71	489.97	498.00
20	2	7	18628.00	22670.00	170.10	0	Spot (Block20, Row7, Column2)	533.16	517.00	63.80	0.01	0.12	414.00	425.49	414.00	129.55	0.01	0.30	36.00	3.00	0.00	103.00	119.16	428657.00	0.83	463.93	476.00
20	3	7	18923.00	22643.00	219.85	0	Spot (Block20, Row7, Column3)	470.66	476.00	29.92	0.00	0.06	416.00	424.76	416.00	39.75	0.01	0.09	68.00	20.00	0.00	60.00	54.66	651866.00	1.15	441.41	441.00
20	4	7	19228.00	22655.00	205.70	0	Spot (Block20, Row7, Column4)	501.32	501.00	46.96	0.00	0.09	415.00	423.25	415.00	35.39	0.01	0.08	84.00	68.00	0.00	86.00	86.32	604586.00	2.21	445.63	437.00
20	5	7	19540.00	22655.00	143.15	0	Spot (Block20, Row7, Column5)	1140.82	1124.00	263.72	0.01	0.23	418.00	431.83	418.00	59.85	0.01	0.14	100.00	100.00	0.00	706.00	722.82	637720.00	11.85	625.04	623.00
20	6	7	19829.00	22655.00	174.40	0	Spot (Block20, Row7, Column6)	1473.54	1466.00	408.89	0.00	0.28	414.00	431.06	414.00	62.82	0.02	0.15	100.00	100.00	0.00	1052.00	1059.54	1259876.00	16.59	721.52	718.00
20	7	7	20121.00	22664.00	147.55	0	Spot (Block20, Row7, Column7)	3309.37	3003.00	1627.37	0.04	0.49	407.00	419.57	407.00	52.85	0.01	0.13	100.00	100.00	0.00	2596.00	2902.37	1965763.00	54.68	1124.55	906.00
20	8	7	20427.00	22666.00	118.50	0	Spot (Block20, Row7, Column8)	2324.37	2188.50	764.81	0.03	0.33	400.00	405.91	400.00	43.43	0.01	0.11	100.00	100.00	0.00	1788.50	1924.37	869316.00	44.17	977.20	960.00
20	1	8	18336.00	22948.00	119.50	0	Spot (Block20, Row8, Column1)	1059.75	1085.50	228.95	0.01	0.22	408.00	414.13	408.00	31.82	0.01	0.08	100.00	100.00	0.00	677.50	651.75	400584.00	20.29	605.43	566.00
20	2	8	18629.00	22959.00	159.10	0	Spot (Block20, Row8, Column2)	800.33	747.00	234.41	0.03	0.29	409.00	413.76	409.00	35.65	0.01	0.09	100.00	99.00	0.00	338.00	391.33	557829.00	10.84	513.22	508.00
20	3	8	18919.00	22959.00	145.85	0	Spot (Block20, Row8, Column3)	1900.98	1587.00	1213.48	0.08	0.64	407.00	413.34	407.00	35.04	0.01	0.08	100.00	100.00	0.00	1180.00	1493.98	1112075.00	42.45	730.97	575.50
20	4	8	19226.00	22954.00	109.15	0	Spot (Block20, Row8, Column4)	1044.00	1006.50	181.67	0.02	0.17	406.00	412.28	406.00	32.38	0.01	0.08	100.00	100.00	0.00	600.50	638.00	319464.00	19.51	639.11	594.00
20	5	8	19521.00	22954.00	196.10	0	Spot (Block20, Row8, Column5)	500.41	496.00	55.34	0.00	0.11	406.00	410.12	406.00	36.45	0.00	0.09	84.00	70.00	0.00	90.00	94.41	542442.00	2.48	441.39	441.50
20	6	8	19829.00	22960.00	119.95	0	Spot (Block20, Row8, Column6)	1827.42	1740.00	513.70	0.02	0.28	401.00	410.33	401.00	46.27	0.01	0.11	100.00	100.00	0.00	1339.00	1426.42	688936.00	30.63	779.82	718.00
20	7	8	20124.00	22955.00	148.05	0	Spot (Block20, Row8, Column7)	1235.89	1195.50	431.03	0.01	0.35	398.00	402.94	398.00	34.21	0.01	0.08	100.00	100.00	0.00	797.50	837.89	739065.00	24.35	614.48	574.50
20	8	8	20426.00	22968.00	87.50	0	Spot (Block20, Row8, Column8)	620.57	609.00	82.75	0.01	0.13	395.00	395.42	395.00	29.40	0.00	0.07	100.00	99.00	0.00	214.00	225.57	118529.00	7.66	487.67	469.00
21	1	1	4813.00	25315.00	149.30	0	Spot (Block21, Row1, Column1)	36765.63	34925.00	19384.48	0.02	0.53	462.00	478.60	462.00	116.05	0.02	0.24	100.00	100.00	12.95	34463.00	36303.63	22427112.00	312.68	7297.81	5765.50
21	2	1	5117.00	25328.00	186.70	0	Spot (Block21, Row1, Column2)	632.96	617.00	93.83	0.01	0.15	435.00	450.51	435.00	76.77	0.02	0.17	89.00	62.00	0.00	182.00	197.96	622829.00	2.38	511.28	505.50
21	3	1	5435.00	25321.00	208.90	0	Spot (Block21, Row1, Column3)	511.50	503.50	41.01	0.01	0.08	439.00	443.94	439.00	33.76	0.00	0.08	85.00	47.00	0.00	64.50	72.50	634262.00	2.00	464.69	471.00
21	4	1	5733.00	25328.00	142.40	0	Spot (Block21, Row1, Column4)	585.78	582.00	54.52	0.00	0.09	456.00	456.22	456.00	35.52	0.00	0.08	99.00	83.00	0.00	126.00	129.78	321010.00	3.65	505.33	503.50
21	5	1	6017.00	25331.00	172.95	0	Spot (Block21, Row1, Column5)	651.02	629.50	86.20	0.01	0.13	478.00	474.31	478.00	40.63	0.00	0.09	96.00	87.00	0.00	151.50	173.02	540347.00	4.35	541.21	532.00
21	6	1	6307.00	25320.00	166.70	0	Spot (Block21, Row1, Column6)	857.88	803.00	209.35	0.03	0.24	499.00	501.21	499.00	42.93	0.00	0.09	99.00	98.00	0.00	304.00	358.88	661429.00	8.31	600.35	597.00
21	7	1	6624.00	25326.00	98.60	0	Spot (Block21, Row1, Column7)	911.39	886.00	158.05	0.01	0.17	526.00	556.84	526.00	174.83	0.02	0.31	91.00	51.00	0.00	360.00	385.39	226025.00	2.03	664.50	650.50
21	8	1	6910.00	25329.00	110.55	0	Spot (Block21, Row1, Column8)	62250.96	65535.00	7120.52	0.02	0.11	598.00	630.76	598.00	214.13	0.02	0.34	100.00	100.00	73.82	64937.00	61652.96	19733600.00	287.77	16048.88	12293.50
21	1	2	4782.00	25591.00	168.70	0	Spot (Block21, Row2, Column1)	501.60	506.00	35.76	0.00	0.07	437.00	454.82	437.00	93.70	0.02	0.21	16.00	0.00	0.00	69.00	64.60	399774.00	0.50	472.40	483.00
21	2	2	5105.00	25625.00	162.25	0	Spot (Block21, Row2, Column2)	541.29	535.00	45.70	0.01	0.08	427.00	432.94	427.00	32.88	0.01	0.08	97.00	85.00	0.00	108.00	114.29	396769.00	3.30	466.37	468.00
21	3	2	5408.00	25609.00	218.95	0	Spot (Block21, Row2, Column3)	499.62	500.00	38.44	0.00	0.08	431.00	434.62	431.00	30.40	0.00	0.07	81.00	63.00	0.00	69.00	68.62	684977.00	2.14	459.37	462.00
21	4	2	5723.00	25624.00	211.30	0	Spot (Block21, Row2, Column4)	547.12	552.00	46.25	0.00	0.08	444.00	448.66	444.00	37.70	0.00	0.08	92.00	66.00	0.00	108.00	103.12	694841.00	2.61	483.67	488.00
21	5	2	6014.00	25629.00	167.05	0	Spot (Block21, Row2, Column5)	1148.89	1077.00	535.78	0.03	0.47	468.00	467.02	468.00	41.13	0.00	0.09	100.00	100.00	0.00	609.00	680.89	888093.00	16.58	620.20	592.00
21	6	2	6307.00	25628.00	201.00	0	Spot (Block21, Row2, Column6)	581.64	589.00	61.36	0.01	0.11	487.00	491.44	487.00	56.89	0.00	0.12	68.00	36.00	0.00	102.00	94.64	668304.00	1.59	517.06	507.00
21	7	2	6621.00	25615.00	201.25	0	Spot (Block21, Row2, Column7)	598.75	598.00	50.66	0.00	0.08	504.00	510.17	504.00	47.23	0.01	0.09	82.00	49.00	0.00	94.00	94.75	685571.00	1.88	537.70	530.00
21	8	2	6923.00	25618.00	228.75	0	Spot (Block21, Row2, Column8)	635.24	617.00	50.21	0.01	0.08	581.00	597.60	581.00	175.02	0.01	0.29	1.00	0.00	0.00	36.00	54.24	955408.00	0.22	590.45	591.00
21	1	3	4815.00	25926.00	170.60	0	Spot (Block21, Row3, Column1)	612.25	593.50	92.24	0.01	0.15	434.00	437.96	434.00	30.81	0.00	0.07	99.00	96.00	0.00	159.50	178.25	495919.00	5.66	486.23	487.50
21	2	3	5126.00	25900.00	247.85	0	Spot (Block21, Row3, Column2)	483.61	484.00	33.78	0.00	0.07	430.00	435.33	430.00	33.22	0.01	0.08	77.00	28.00	0.00	54.00	53.61	860825.00	1.45	446.21	441.00
21	3	3	5425.00	25919.00	156.20	0	Spot (Block21, Row3, Column3)	793.25	672.50	746.07	0.07	0.94	435.00	444.02	435.00	39.21	0.01	0.09	100.00	97.00	0.00	237.50	358.25	531475.00	8.91	541.01	517.00
21	4	3	5718.00	25921.00	160.50	0	Spot (Block21, Row3, Column4)	799.92	768.00	203.46	0.02	0.25	452.00	455.79	452.00	41.73	0.00	0.09	99.00	96.00	0.00	316.00	347.92	568745.00	8.25	541.49	539.00
21	5	3	6012.00	25910.00	165.50	0	Spot (Block21, Row3, Column5)	721.14	691.00	199.67	0.02	0.28	480.00	482.78	480.00	54.48	0.00	0.11	94.00	84.00	0.00	211.00	241.14	548786.00	4.38	542.04	544.00
21	6	3	6314.00	25918.00	217.20	0	Spot (Block21, Row3, Column6)	2259.56	1870.00	961.01	0.08	0.43	489.00	500.44	489.00	67.71	0.01	0.14	100.00	100.00	0.00	1381.00	1770.56	3043623.00	25.98	1070.93	1076.00
21	7	3	6623.00	25922.00	194.35	0	Spot (Block21, Row3, Column7)	605.14	598.00	61.97	0.01	0.10	506.00	518.72	506.00	63.87	0.01	0.12	72.00	27.00	0.00	92.00	99.14	646291.00	1.35	541.62	525.00
21	8	3	6916.00	25938.00	147.40	0	Spot (Block21, Row3, Column8)	1989.31	1911.00	694.61	0.02	0.35	568.00	570.23	568.00	66.77	0.00	0.12	100.00	100.00	0.00	1343.00	1421.31	1177673.00	21.25	974.92	908.00
21	1	4	4810.00	26215.00	145.00	0	Spot (Block21, Row4, Column1)	1254.69	1162.00	438.39	0.03	0.35	432.00	437.10	432.00	32.84	0.01	0.08	100.00	100.00	0.00	730.00	822.69	720193.00	24.90	627.81	576.50
21	2	4	5126.00	26218.00	168.20	0	Spot (Block21, Row4, Column2)	711.87	695.00	117.19	0.01	0.16	434.00	442.81	434.00	41.93	0.01	0.09	100.00	99.00	0.00	261.00	277.87	559527.00	6.42	540.76	541.50
21	3	4	5411.00	26220.00	140.75	0	Spot (Block21, Row4, Column3)	2208.27	2114.00	878.39	0.02	0.40	443.00	451.77	443.00	44.54	0.01	0.10	100.00	100.00	0.00	1671.00	1765.27	1183632.00	39.44	873.69	764.00
21	4	4	5701.00	26215.00	201.20	0	Spot (Block21, Row4, Column4)	539.49	538.00	37.64	0.00	0.07	461.00	457.90	461.00	40.40	0.00	0.09	82.00	47.00	0.00	77.00	78.49	620409.00	2.02	489.42	489.00
21	5	4	6015.00	26223.00	147.00	-50	Spot (Block21, Row4, Column5)	491.67	491.00	28.98	0.00	0.06	481.00	480.55	481.00	38.54	0.00	0.08	12.00	4.00	0.00	10.00	10.67	290579.00	0.29	480.01	489.00
21	6	4	6312.00	26221.00	166.75	0	Spot (Block21, Row4, Column6)	1479.84	1436.50	338.17	0.01	0.23	492.00	498.06	492.00	51.34	0.01	0.10	100.00	100.00	0.00	944.50	987.84	1142440.00	19.12	790.27	763.50
21	7	4	6607.00	26226.00	208.05	0	Spot (Block21, Row4, Column7)	605.39	597.00	71.02	0.01	0.12	506.00	515.17	506.00	49.87	0.01	0.10	75.00	43.00	0.00	91.00	99.39	750075.00	1.81	545.83	539.00
21	8	4	6930.00	26233.00	190.80	0	Spot (Block21, Row4, Column8)	664.28	670.00	48.45	0.00	0.07	569.00	567.10	569.00	58.68	0.00	0.10	75.00	32.00	0.00	101.00	95.28	682214.00	1.66	594.38	599.50
21	1	5	4814.00	26525.00	107.75	0	Spot (Block21, Row5, Column1)	981.56	944.50	157.14	0.02	0.16	436.00	446.47	436.00	57.11	0.01	0.13	100.00	100.00	0.00	508.50	545.56	290543.00	9.37	634.31	593.00
21	2	5	5116.00	26521.00	147.05	0	Spot (Block21, Row5, Column2)	1821.29	1787.00	543.93	0.01	0.30	428.00	441.37	428.00	48.36	0.01	0.11	100.00	100.00	0.00	1359.00	1393.29	1069099.00	28.53	816.46	768.00
21	3	5	5411.00	26516.00	148.00	0	Spot (Block21, Row5, Column3)	1754.60	1627.50	646.86	0.03	0.37	443.00	455.84	443.00	51.23	0.01	0.11	100.00	100.00	0.00	1184.50	1311.60	1052763.00	25.35	747.35	691.00
21	4	5	5710.00	26522.00	165.50	0	Spot (Block21, Row5, Column4)	632.98	612.00	88.48	0.01	0.14	454.00	459.16	454.00	47.39	0.00	0.10	97.00	85.00	0.00	158.00	178.98	481065.00	3.67	521.88	510.00
21	5	5	6012.00	26524.00	140.55	0	Spot (Block21, Row5, Column5)	2257.60	2178.50	965.05	0.02	0.43	473.00	472.35	473.00	42.50	0.00	0.09	100.00	100.00	0.00	1705.50	1784.60	1201041.00	42.00	915.41	810.00
21	6	5	6312.00	26520.00	190.40	0	Spot (Block21, Row5, Column6)	583.43	590.00	41.49	0.00	0.07	486.00	488.39	486.00	47.23	0.00	0.10	84.00	58.00	0.00	104.00	97.43	595096.00	2.01	528.15	525.50
21	7	5	6618.00	26523.00	185.10	0	Spot (Block21, Row5, Column7)	1537.89	1441.00	543.14	0.03	0.35	507.00	521.50	507.00	62.58	0.01	0.12	100.00	100.00	0.00	934.00	1030.89	1482527.00	16.24	816.39	802.00
21	8	5	6916.00	26527.00	202.65	0	Spot (Block21, Row5, Column8)	726.08	706.00	105.66	0.01	0.15	563.00	561.78	563.00	57.28	0.00	0.10	84.00	68.00	0.00	143.00	163.08	845887.00	2.87	624.81	621.00
21	1	6	4808.00	26817.00	215.05	0	Spot (Block21, Row6, Column1)	2074.24	1610.00	990.70	0.11	0.48	444.00	458.58	444.00	67.11	0.01	0.15	100.00	100.00	0.00	1166.00	1630.24	2733843.00	24.07	962.98	972.50
21	2	6	5111.00	26818.00	211.90	0	Spot (Block21, Row6, Column2)	939.27	903.00	217.80	0.02	0.23	434.00	447.24	434.00	55.21	0.01	0.12	100.00	100.00	0.00	469.00	505.27	1199454.00	8.91	600.11	591.00
21	3	6	5402.00	26821.00	146.95	0	Spot (Block21, Row6, Column3)	1124.05	1003.00	406.97	0.05	0.36	439.00	449.63	439.00	45.15	0.01	0.10	100.00	99.00	0.00	564.00	685.05	664316.00	14.94	605.08	574.00
21	4	6	5719.00	26827.00	177.35	0	Spot (Block21, Row6, Column4)	553.28	560.00	44.64	0.01	0.08	450.00	454.70	450.00	36.37	0.00	0.08	92.00	70.00	0.00	110.00	103.28	486884.00	2.71	501.71	504.00
21	5	6	6015.00	26823.00	104.45	0	Spot (Block21, Row6, Column5)	1650.59	1675.00	313.22	0.01	0.19	469.00	469.38	469.00	38.05	0.00	0.08	100.00	100.00	0.00	1206.00	1181.59	467116.00	31.05	839.46	791.00
21	6	6	6313.00	26834.00	198.80	0	Spot (Block21, Row6, Column6)	549.77	547.50	36.49	0.00	0.07	486.00	488.26	486.00	45.04	0.00	0.09	68.00	23.00	0.00	61.50	63.77	615744.00	1.37	516.78	516.00
21	7	6	6623.00	26816.00	188.10	0	Spot (Block21, Row6, Column7)	676.06	661.00	100.49	0.01	0.15	516.00	527.24	516.00	54.63	0.01	0.10	92.00	63.00	0.00	145.00	160.06	674027.00	2.72	567.26	571.00
21	8	6	6923.00	26827.00	201.00	0	Spot (Block21, Row6, Column8)	730.35	701.00	123.31	0.02	0.17	576.00	571.75	576.00	58.49	0.00	0.10	77.00	55.00	0.00	125.00	154.35	835523.00	2.71	602.38	600.50
21	1	7	4813.00	27117.00	160.45	0	Spot (Block21, Row7, Column1)	910.74	922.50	209.68	0.01	0.23	446.00	453.69	446.00	50.52	0.01	0.11	100.00	99.00	0.00	476.50	464.74	650265.00	9.05	585.52	585.50
21	2	7	5130.00	27123.00	207.70	0	Spot (Block21, Row7, Column2)	504.98	503.00	29.09	0.00	0.06	448.00	451.37	448.00	36.29	0.00	0.08	78.00	23.00	0.00	55.00	56.98	617595.00	1.48	466.29	469.00
21	3	7	5422.00	27110.00	216.40	0	Spot (Block21, Row7, Column3)	509.83	509.00	30.21	0.00	0.06	453.00	453.46	453.00	32.13	0.00	0.07	81.00	34.00	0.00	56.00	56.83	681646.00	1.75	478.59	484.50
21	4	7	5728.00	27154.00	192.60	0	Spot (Block21, Row7, Column4)	558.75	558.00	44.32	0.00	0.08	463.00	464.38	463.00	37.94	0.00	0.08	90.00	63.00	0.00	95.00	95.75	586687.00	2.49	492.65	492.00
21	5	7	6012.00	27125.00	180.35	0	Spot (Block21, Row7, Column5)	552.11	550.00	47.13	0.00	0.09	476.00	479.78	476.00	45.04	0.00	0.09	75.00	38.00	0.00	74.00	76.11	504075.00	1.61	503.61	501.00
21	6	7	6311.00	27123.00	195.40	0	Spot (Block21, Row7, Column6)	1183.53	1150.00	326.08	0.01	0.28	510.00	526.19	510.00	78.69	0.01	0.15	100.00	99.00	0.00	640.00	673.53	1279399.00	8.35	730.27	717.00
21	7	7	6603.00	27129.00	172.60	0	Spot (Block21, Row7, Column7)	826.16	787.00	174.83	0.02	0.21	550.00	555.77	550.00	57.91	0.00	0.10	97.00	85.00	0.00	237.00	276.16	686536.00	4.67	616.73	609.00
21	8	7	6914.00	27129.00	99.10	0	Spot (Block21, Row7, Column8)	3750.64	3418.00	1416.94	0.04	0.38	587.00	589.42	587.00	55.71	0.00	0.09	100.00	100.00	0.00	2831.00	3163.64	918907.00	56.74	1629.06	1623.00
21	1	8	4827.00	27430.00	146.35	0	Spot (Block21, Row8, Column1)	2731.73	1226.00	6630.82	0.35	2.43	472.00	471.41	472.00	56.34	0.00	0.12	100.00	95.00	0.34	754.00	2259.73	1598063.00	40.12	1209.77	585.50
21	2	8	5116.00	27413.00	210.60	0	Spot (Block21, Row8, Column2)	560.08	564.00	42.98	0.00	0.08	472.00	471.03	472.00	58.12	0.00	0.12	72.00	27.00	0.00	92.00	88.08	707381.00	1.53	504.99	505.50
21	3	8	5404.00	27424.00	165.65	0	Spot (Block21, Row8, Column3)	711.41	688.00	126.68	0.01	0.18	479.00	476.96	479.00	35.12	0.00	0.07	98.00	93.00	0.00	209.00	232.41	541380.00	6.68	541.56	541.00
21	4	8	5711.00	27421.00	103.20	0	Spot (Block21, Row8, Column4)	3546.26	3397.00	781.57	0.02	0.22	488.00	489.59	488.00	39.80	0.00	0.08	100.00	100.00	0.00	2909.00	3058.26	975222.00	76.80	1447.02	1236.00
21	5	8	6005.00	27421.00	213.25	0	Spot (Block21, Row8, Column5)	586.27	589.00	41.28	0.00	0.07	506.00	521.23	506.00	66.73	0.01	0.13	68.00	8.00	0.00	83.00	80.27	762740.00	0.97	541.38	533.00
21	6	8	6315.00	27424.00	130.35	0	Spot (Block21, Row8, Column6)	4343.92	4330.50	1808.96	0.00	0.42	567.00	574.12	567.00	85.92	0.01	0.15	100.00	100.00	0.00	3763.50	3776.92	1954763.00	43.88	1511.62	1527.50
21	7	8	6612.00	27428.00	146.00	0	Spot (Block21, Row8, Column7)	1386.37	1339.00	472.74	0.02	0.34	600.00	604.37	600.00	73.73	0.00	0.12	100.00	98.00	0.00	739.00	786.37	808252.00	10.61	807.88	755.00
21	8	8	6913.00	27426.00	147.00	-50	Spot (Block21, Row8, Column8)	832.56	656.00	312.29	0.10	0.38	633.00	644.68	633.00	71.35	0.01	0.11	42.00	37.00	0.00	23.00	199.56	488715.00	2.63	601.20	592.00
22	1	1	9319.00	25328.00	151.75	0	Spot (Block22, Row1, Column1)	42346.91	41847.50	19738.27	0.01	0.47	1287.00	1323.12	1287.00	279.20	0.01	0.21	100.00	100.00	27.44	40560.50	41059.91	26848092.00	146.93	9309.19	7861.00
22	2	1	9610.00	25333.00	148.40	0	Spot (Block22, Row1, Column2)	4779.08	4327.00	1940.51	0.04	0.41	1277.00	1298.58	1277.00	242.58	0.01	0.19	100.00	100.00	0.00	3050.00	3502.08	2867448.00	14.35	2063.91	2020.50
22	3	1	9914.00	25335.00	144.90	0	Spot (Block22, Row1, Column3)	4483.28	4015.00	2250.38	0.05	0.50	1196.00	1215.72	1196.00	205.16	0.01	0.17	99.00	99.00	0.00	2819.00	3287.28	2568922.00	15.93	1861.28	1787.00
22	4	1	10226.00	25337.00	115.20	0	Spot (Block22, Row1, Column4)	3181.73	3069.50	745.02	0.02	0.23	1176.00	1191.43	1176.00	193.19	0.01	0.16	100.00	100.00	0.00	1893.50	2005.73	1094514.00	10.30	1905.90	1872.50
22	5	1	10515.00	25335.00	144.80	0	Spot (Block22, Row1, Column5)	10389.60	9094.50	7029.46	0.06	0.68	1183.00	1211.64	1183.00	204.90	0.01	0.17	100.00	100.00	0.00	7911.50	9206.60	5963633.00	44.79	2584.53	2209.00
22	6	1	10810.00	25333.00	142.90	0	Spot (Block22, Row1, Column6)	11343.63	10352.00	5837.96	0.04	0.51	1192.00	1233.34	1192.00	224.30	0.01	0.18	100.00	100.00	0.00	9160.00	10151.63	6329744.00	45.07	3217.47	2834.00
22	7	1	11111.00	25340.00	89.70	0	Spot (Block22, Row1, Column7)	14683.68	14157.00	4053.45	0.02	0.28	1172.00	1197.06	1172.00	262.95	0.01	0.22	100.00	100.00	0.00	12985.00	13511.68	2936736.00	51.29	4793.22	3980.50
22	8	1	11407.00	25339.00	110.35	0	Spot (Block22, Row1, Column8)	63643.74	65535.00	5194.05	0.01	0.08	1173.00	1204.90	1173.00	298.17	0.01	0.25	100.00	100.00	82.59	64362.00	62470.74	20111472.00	209.40	18800.03	16060.50
22	1	2	9387.00	25617.00	106.95	0	Spot (Block22, Row2, Column1)	1854.81	1710.00	690.36	0.04	0.37	1303.00	1339.35	1303.00	259.14	0.01	0.19	65.00	34.00	0.00	407.00	551.81	556443.00	1.99	1521.16	1507.50
22	2	2	9615.00	25633.00	124.20	0	Spot (Block22, Row2, Column2)	6457.43	6297.00	2044.57	0.01	0.32	1240.00	1272.45	1240.00	237.75	0.01	0.19	100.00	100.00	0.00	5057.00	5217.43	2647545.00	21.81	2553.83	2323.00
22	3	2	9917.00	25635.00	153.40	0	Spot (Block22, Row2, Column3)	1365.93	1365.50	195.08	0.00	0.14	1124.00	1169.51	1124.00	216.21	0.02	0.18	50.00	18.00	0.00	241.50	241.93	876925.00	0.91	1288.85	1252.00
22	4	2	10214.00	25631.00	158.85	0	Spot (Block22, Row2, Column4)	3391.49	3300.00	959.33	0.01	0.28	1090.00	1131.45	1090.00	196.51	0.02	0.17	100.00	100.00	0.00	2210.00	2301.49	2353695.00	11.50	1793.02	1780.00
22	5	2	10522.00	25633.00	171.70	0	Spot (Block22, Row2, Column5)	2808.98	2691.00	711.18	0.02	0.25	1100.00	1145.03	1100.00	201.81	0.02	0.18	99.00	99.00	0.00	1591.00	1708.98	2311789.00	8.25	1661.97	1667.00
22	6	2	10811.00	25630.00	152.25	0	Spot (Block22, Row2, Column6)	1954.10	1794.00	486.45	0.04	0.25	1123.00	1172.30	1123.00	230.19	0.02	0.20	94.00	77.00	0.00	671.00	831.10	1248667.00	3.40	1356.36	1352.00
22	7	2	11114.00	25638.00	151.00	0	Spot (Block22, Row2, Column7)	2598.89	2412.00	900.66	0.03	0.35	1095.00	1139.34	1095.00	200.38	0.02	0.18	99.00	94.00	0.00	1317.00	1503.89	1624307.00	7.28	1470.06	1468.50
22	8	2	11414.00	25633.00	214.40	0	Spot (Block22, Row2, Column8)	1313.02	1292.00	221.60	0.01	0.17	1113.00	1172.34	1113.00	254.04	0.02	0.22	35.00	11.00	0.00	179.00	200.02	1725313.00	0.55	1217.30	1200.00
22	1	3	9315.00	25932.00	141.20	0	Spot (Block22, Row3, Column1)	7367.44	6634.00	4038.06	0.05	0.55	1202.00	1246.07	1202.00	214.34	0.02	0.17	100.00	100.00	0.00	5432.00	6165.44	3985784.00	28.56	2576.94	2329.00
22	2	3	9623.00	25920.00	193.25	0	Spot (Block22, Row3, Column2)	1368.88	1356.00	212.97	0.00	0.16	1125.00	1174.90	1125.00	208.75	0.02	0.18	50.00	19.00	0.00	231.00	243.88	1445533.00	0.93	1274.51	1285.00
22	3	3	9910.00	25936.00	176.95	0	Spot (Block22, Row3, Column3)	1815.38	1657.00	772.57	0.04	0.43	1080.00	1102.68	1080.00	189.53	0.01	0.17	84.00	67.00	0.00	577.00	735.38	1586641.00	3.76	1264.29	1259.00
22	4	3	10217.00	25933.00	139.65	0	Spot (Block22, Row3, Column4)	9044.27	8439.00	4755.62	0.03	0.53	1070.00	1082.48	1070.00	179.61	0.01	0.17	100.00	100.00	0.00	7369.00	7974.27	4829640.00	44.33	2831.75	2467.00
22	5	3	10512.00	25926.00	151.60	0	Spot (Block22, Row3, Column5)	2218.87	1811.00	1818.66	0.09	0.82	1078.00	1092.63	1078.00	189.08	0.01	0.17	97.00	76.00	0.00	733.00	1140.87	1395667.00	5.96	1366.62	1350.00
22	6	3	10815.00	25931.00	191.40	0	Spot (Block22, Row3, Column6)	5444.62	4724.50	2567.30	0.06	0.47	1097.00	1141.61	1097.00	210.13	0.02	0.18	100.00	100.00	0.00	3627.50	4347.62	5618849.00	20.48	2373.04	2392.00
22	7	3	11117.00	25936.00	139.85	0	Spot (Block22, Row3, Column7)	6788.51	6164.50	3822.85	0.04	0.56	1102.00	1150.83	1102.00	204.19	0.02	0.18	100.00	100.00	0.00	5062.50	5686.51	3625064.00	27.61	2351.11	2107.00
22	8	3	11415.00	25947.00	148.80	0	Spot (Block22, Row3, Column8)	6963.68	6421.00	2734.00	0.04	0.39	1105.00	1157.63	1105.00	199.36	0.02	0.17	100.00	100.00	0.00	5316.00	5858.68	4233915.00	29.12	2660.99	2343.50
22	1	4	9315.00	26226.00	141.95	0	Spot (Block22, Row4, Column1)	9125.88	8519.00	4895.02	0.03	0.54	1183.50	1199.56	1183.50	195.55	0.01	0.16	100.00	100.00	0.00	7335.50	7942.38	4991859.00	40.53	2980.32	2471.50
22	2	4	9625.00	26222.00	176.95	0	Spot (Block22, Row4, Column2)	1377.78	1376.00	253.69	0.00	0.18	1092.00	1139.21	1092.00	193.21	0.02	0.17	59.00	35.00	0.00	284.00	285.78	1206935.00	1.23	1226.93	1208.00
22	3	4	9916.00	26234.00	141.85	0	Spot (Block22, Row4, Column3)	36644.95	35445.00	19238.44	0.01	0.52	1082.00	1112.52	1082.00	203.94	0.01	0.18	100.00	100.00	11.52	34363.00	35562.95	20044832.00	174.23	8127.40	5854.00
22	4	4	10209.00	26231.00	199.30	0	Spot (Block22, Row4, Column4)	1260.62	1209.00	216.23	0.02	0.17	1059.50	1075.71	1059.50	180.13	0.01	0.17	47.00	24.00	0.00	149.50	201.12	1421982.00	1.03	1143.14	1100.00
22	5	4	10516.00	26235.00	147.00	-50	Spot (Block22, Row4, Column5)	1115.32	1099.00	162.15	0.01	0.15	1035.00	1069.54	1035.00	174.35	0.01	0.16	30.00	4.00	0.00	64.00	80.32	659153.00	0.26	1097.42	1098.00
22	6	4	10820.00	26239.00	175.55	0	Spot (Block22, Row4, Column6)	2879.57	2807.00	599.74	0.01	0.21	1084.00	1096.81	1084.00	179.59	0.01	0.16	100.00	100.00	0.00	1723.00	1795.57	2485068.00	9.93	1713.67	1616.00
22	7	4	11108.00	26240.00	147.60	0	Spot (Block22, Row4, Column7)	4607.53	3697.00	2820.79	0.10	0.61	1093.00	1119.32	1093.00	175.59	0.01	0.16	100.00	98.00	0.00	2604.00	3514.53	2741480.00	19.87	1792.01	1738.50
22	8	4	11415.00	26243.00	155.60	0	Spot (Block22, Row4, Column8)	2072.29	2014.00	558.15	0.01	0.27	1101.00	1145.65	1101.00	179.39	0.02	0.16	99.00	87.00	0.00	913.00	971.29	1378073.00	5.17	1367.23	1351.00
22	1	5	9314.00	26534.00	109.70	0	Spot (Block22, Row5, Column1)	4887.27	4766.00	1319.77	0.01	0.27	1190.00	1225.36	1190.00	218.26	0.01	0.18	100.00	100.00	0.00	3576.00	3697.27	1519941.00	16.78	2280.05	2109.00
22	2	5	9615.00	26535.00	146.90	0	Spot (Block22, Row5, Column2)	7777.28	7393.00	3147.98	0.02	0.40	1094.00	1136.58	1094.00	182.16	0.02	0.16	100.00	100.00	0.00	6299.00	6683.28	4580820.00	36.46	2609.29	2353.00
22	3	5	9912.00	26528.00	175.15	0	Spot (Block22, Row5, Column3)	1924.22	1851.00	479.49	0.02	0.25	1096.00	1127.29	1096.00	197.59	0.01	0.18	97.00	78.00	0.00	755.00	828.22	1641363.00	4.03	1363.18	1333.00
22	4	5	10216.00	26536.00	146.10	0	Spot (Block22, Row5, Column4)	4332.12	3739.00	2263.11	0.06	0.52	1074.00	1083.04	1074.00	188.06	0.00	0.17	100.00	99.00	0.00	2665.00	3258.12	2525629.00	17.28	1654.28	1613.00
22	5	5	10521.00	26536.00	140.95	0	Spot (Block22, Row5, Column5)	40529.74	39972.00	20327.95	0.01	0.50	1020.50	1077.87	1020.50	206.91	0.02	0.19	100.00	100.00	22.59	38951.50	39509.24	21886136.00	190.67	9379.11	7775.00
22	6	5	10815.00	26533.00	167.55	0	Spot (Block22, Row5, Column6)	1714.02	1618.00	428.22	0.03	0.25	1046.00	1069.43	1046.00	170.09	0.01	0.16	92.00	75.00	0.00	572.00	668.02	1331790.00	3.79	1244.77	1248.50
22	7	5	11118.00	26538.00	177.40	0	Spot (Block22, Row5, Column7)	2691.40	2569.00	848.77	0.02	0.32	1085.00	1095.51	1085.00	171.28	0.00	0.16	99.00	99.00	0.00	1484.00	1606.40	2379198.00	9.32	1548.96	1546.00
22	8	5	11415.00	26542.00	144.20	0	Spot (Block22, Row5, Column8)	8618.73	7518.00	5548.02	0.06	0.64	1095.00	1136.81	1095.00	181.27	0.02	0.16	100.00	100.00	0.00	6423.00	7523.73	4869583.00	41.27	2426.01	2086.00
22	1	6	9310.00	26828.00	197.05	0	Spot (Block22, Row6, Column1)	5475.60	4539.50	2665.22	0.08	0.49	1229.00	1279.30	1229.00	240.14	0.02	0.19	100.00	100.00	0.00	3310.50	4246.60	6023165.00	17.47	2535.56	2541.00
22	2	6	9612.00	26834.00	192.30	0	Spot (Block22, Row6, Column2)	2307.64	2239.00	601.06	0.01	0.26	1112.00	1175.13	1112.00	217.69	0.02	0.19	99.00	92.00	0.00	1127.00	1195.64	2413787.00	5.20	1507.36	1509.00
22	3	6	9907.00	26830.00	141.80	0	Spot (Block22, Row6, Column3)	15897.65	14349.00	8928.03	0.04	0.56	1097.00	1134.78	1097.00	185.99	0.01	0.16	100.00	100.00	0.00	13252.00	14800.65	8696014.00	79.37	4306.42	3513.00
22	4	6	10227.00	26842.00	177.05	0	Spot (Block22, Row6, Column4)	1480.88	1399.00	279.38	0.02	0.19	1088.00	1113.46	1088.00	191.21	0.01	0.17	71.00	43.00	0.00	311.00	392.88	1300213.00	1.92	1250.01	1220.50
22	5	6	10512.00	26836.00	106.15	0	Spot (Block22, Row6, Column5)	39709.46	41010.00	12355.48	0.01	0.31	1080.00	1109.82	1080.00	211.91	0.01	0.19	100.00	100.00	1.37	39930.00	38629.46	11595163.00	182.15	9606.18	7885.00
22	6	6	10811.00	26846.00	168.45	0	Spot (Block22, Row6, Column6)	1593.43	1493.00	360.22	0.03	0.23	1088.00	1111.96	1088.00	189.49	0.01	0.17	83.00	54.00	0.00	405.00	505.43	1260401.00	2.54	1289.37	1248.00
22	7	6	11114.00	26835.00	145.75	0	Spot (Block22, Row6, Column7)	8163.55	7289.00	4653.52	0.05	0.57	1101.00	1134.50	1101.00	184.38	0.01	0.16	100.00	100.00	0.00	6188.00	7062.55	4734857.00	38.12	2363.72	2167.50
22	8	6	11418.00	26843.00	143.60	0	Spot (Block22, Row6, Column8)	10589.50	9281.50	6531.12	0.06	0.62	1162.00	1179.29	1162.00	186.70	0.01	0.16	100.00	100.00	0.00	8119.50	9427.50	5866581.00	50.40	3111.32	2713.00
22	1	7	9313.00	27132.00	189.00	0	Spot (Block22, Row7, Column1)	1667.29	1648.00	276.42	0.01	0.17	1268.00	1289.12	1268.00	210.12	0.01	0.16	69.00	46.00	0.00	380.00	399.29	1678961.00	1.80	1483.55	1498.00
22	2	7	9621.00	27136.00	208.25	0	Spot (Block22, Row7, Column2)	1446.43	1410.50	208.74	0.01	0.14	1182.00	1194.41	1182.00	176.19	0.00	0.15	64.00	27.00	0.00	228.50	264.43	1790680.00	1.43	1239.11	1211.00
22	3	7	9904.00	27141.00	205.90	0	Spot (Block22, Row7, Column3)	1377.84	1365.50	192.84	0.00	0.14	1166.00	1179.42	1166.00	179.87	0.00	0.15	52.00	23.00	0.00	199.50	211.84	1661681.00	1.10	1270.58	1221.00
22	4	7	10220.00	27153.00	177.15	0	Spot (Block22, Row7, Column4)	1403.05	1371.00	230.36	0.01	0.16	1151.00	1171.71	1151.00	183.78	0.01	0.16	54.00	29.00	0.00	220.00	252.05	1233277.00	1.26	1298.71	1286.50
22	5	7	10523.00	27130.00	150.65	0	Spot (Block22, Row7, Column5)	2341.83	2243.00	591.65	0.02	0.25	1164.00	1186.50	1164.00	202.93	0.01	0.17	99.00	94.00	0.00	1079.00	1177.83	1461300.00	5.69	1515.60	1524.00
22	6	7	10812.00	27141.00	165.50	0	Spot (Block22, Row7, Column6)	3133.18	3023.00	818.04	0.02	0.26	1214.00	1257.74	1214.00	235.64	0.02	0.19	100.00	98.00	0.00	1809.00	1919.18	2374951.00	7.96	1796.61	1773.00
22	7	7	11108.00	27140.00	144.50	0	Spot (Block22, Row7, Column7)	10711.60	10134.50	5173.47	0.02	0.48	1279.00	1300.56	1279.00	244.00	0.01	0.19	100.00	100.00	0.00	8855.50	9432.60	6105614.00	38.57	3195.49	2663.00
22	8	7	11414.00	27139.00	147.00	-50	Spot (Block22, Row7, Column8)	1331.86	1285.00	205.96	0.02	0.15	1335.00	1376.27	1335.00	269.42	0.01	0.20	12.00	0.00	0.00	-50.00	-3.14	784466.00	-0.16	1387.20	1398.00
22	1	8	9321.00	27430.00	137.70	0	Spot (Block22, Row8, Column1)	2264.08	2094.50	791.60	0.03	0.35	1362.00	1393.26	1362.00	223.65	0.01	0.16	94.00	82.00	0.00	732.50	902.08	1159208.00	3.89	1613.39	1636.00
22	2	8	9609.00	27432.00	154.95	0	Spot (Block22, Row8, Column2)	2190.80	2067.00	489.20	0.03	0.22	1305.00	1338.90	1305.00	210.73	0.01	0.16	93.00	84.00	0.00	762.00	885.80	1441547.00	4.04	1583.89	1584.00
22	3	8	9904.00	27430.00	144.05	0	Spot (Block22, Row8, Column3)	4593.25	3852.00	2610.24	0.08	0.57	1296.00	1322.88	1296.00	214.06	0.01	0.16	98.00	91.00	0.00	2556.00	3297.25	2586002.00	15.28	1977.85	1837.50
22	4	8	10214.00	27431.00	140.90	0	Spot (Block22, Row8, Column4)	12321.43	11834.00	5040.70	0.02	0.41	1297.00	1326.18	1297.00	227.19	0.01	0.17	100.00	100.00	0.00	10537.00	11024.43	6616606.00	48.40	4091.83	3620.00
22	5	8	10503.00	27435.00	192.55	0	Spot (Block22, Row8, Column5)	1576.04	1562.00	234.76	0.00	0.15	1319.00	1368.71	1319.00	254.58	0.02	0.19	48.00	17.00	0.00	243.00	257.04	1648535.00	0.81	1434.89	1399.00
22	6	8	10813.00	27440.00	118.00	0	Spot (Block22, Row8, Column6)	9617.68	9761.50	3015.67	0.01	0.31	1444.00	1482.73	1444.00	290.93	0.01	0.20	100.00	100.00	0.00	8317.50	8173.68	3500837.00	27.96	3610.09	3675.00
22	7	8	11112.00	27436.00	153.95	0	Spot (Block22, Row8, Column7)	3323.35	3039.00	1056.79	0.04	0.32	1563.00	1606.85	1563.00	319.20	0.01	0.20	97.00	83.00	0.00	1476.00	1760.35	2160177.00	5.38	1958.02	1959.00
22	8	8	11413.00	27439.00	147.00	-50	Spot (Block22, Row8, Column8)	2093.03	1974.00	508.60	0.03	0.24	1743.50	1794.88	1743.50	381.29	0.01	0.21	38.00	20.00	0.00	230.50	349.53	1230699.00	0.78	1748.93	1765.00
23	1	1	13821.00	25340.00	152.35	0	Spot (Block23, Row1, Column1)	42678.48	41824.00	19248.81	0.01	0.45	874.00	895.35	874.00	195.41	0.01	0.22	100.00	100.00	29.51	40950.00	41804.48	27186348.00	213.82	8584.86	6547.00
23	2	1	14114.00	25347.00	148.35	0	Spot (Block23, Row1, Column2)	2360.49	2303.00	746.99	0.01	0.32	832.00	870.67	832.00	152.77	0.02	0.18	100.00	100.00	0.00	1471.00	1528.49	1418655.00	9.75	1220.63	1221.50
23	3	1	14419.00	25346.00	147.60	0	Spot (Block23, Row1, Column3)	2317.99	2030.00	1048.21	0.06	0.45	801.00	827.89	801.00	111.35	0.01	0.13	100.00	97.00	0.00	1229.00	1516.99	1376889.00	13.38	1156.44	1145.00
23	4	1	14727.00	25343.00	113.40	0	Spot (Block23, Row1, Column4)	1702.16	1663.50	345.67	0.01	0.20	800.00	830.00	800.00	115.29	0.02	0.14	100.00	100.00	0.00	863.50	902.16	568520.00	7.57	1136.72	1116.00
23	5	1	15018.00	25345.00	146.20	0	Spot (Block23, Row1, Column5)	4560.15	4050.00	2585.01	0.05	0.57	814.00	850.26	814.00	126.02	0.02	0.15	100.00	100.00	0.00	3236.00	3746.15	2649448.00	29.44	1555.84	1472.00
23	6	1	15315.00	25342.00	143.15	0	Spot (Block23, Row1, Column6)	4915.42	4787.50	2445.61	0.01	0.50	862.00	863.91	862.00	125.50	0.00	0.15	100.00	100.00	0.00	3925.50	4053.42	2752637.00	32.28	1791.25	1577.00
23	7	1	15616.00	25349.00	85.95	0	Spot (Block23, Row1, Column7)	6729.74	6553.00	1725.56	0.01	0.26	827.00	871.31	827.00	196.39	0.02	0.23	100.00	100.00	0.00	5726.00	5902.74	1224813.00	29.83	2835.34	2493.00
23	8	1	15909.00	25355.00	109.25	0	Spot (Block23, Row1, Column8)	63580.95	65535.00	6090.74	0.01	0.10	879.00	912.16	879.00	246.97	0.02	0.27	100.00	100.00	84.31	64656.00	62701.95	19455808.00	253.75	19460.29	15990.00
23	1	2	13829.00	25632.00	132.85	0	Spot (Block23, Row2, Column1)	1033.12	997.00	173.65	0.02	0.17	853.00	873.73	853.00	155.33	0.01	0.18	47.00	24.00	0.00	144.00	180.12	488664.00	1.03	939.96	902.50
23	2	2	14122.00	25641.00	128.50	0	Spot (Block23, Row2, Column2)	2752.98	2613.00	792.57	0.02	0.29	806.00	846.07	806.00	116.92	0.02	0.14	100.00	100.00	0.00	1807.00	1946.98	1222324.00	16.31	1345.87	1273.00
23	3	2	14412.00	25645.00	188.50	0	Spot (Block23, Row2, Column3)	977.27	980.00	123.88	0.00	0.13	800.00	832.77	800.00	123.40	0.02	0.15	58.00	26.00	0.00	180.00	177.27	975314.00	1.17	872.27	878.50
23	4	2	14719.00	25645.00	164.30	0	Spot (Block23, Row2, Column4)	1763.71	1754.00	375.97	0.00	0.21	801.00	829.11	801.00	116.52	0.01	0.14	100.00	99.00	0.00	953.00	962.71	1321021.00	8.02	1088.04	1077.00
23	5	2	15025.00	25640.00	178.35	0	Spot (Block23, Row2, Column5)	1464.33	1422.50	266.09	0.01	0.18	807.00	839.81	807.00	117.61	0.02	0.14	99.00	98.00	0.00	615.50	657.33	1294467.00	5.31	1057.63	1034.00
23	6	2	15311.00	25652.00	151.20	0	Spot (Block23, Row2, Column6)	1315.82	1298.00	225.84	0.01	0.17	864.00	868.91	864.00	135.43	0.00	0.16	95.00	73.00	0.00	434.00	451.82	825022.00	3.30	1030.67	1012.00
23	7	2	15615.00	25649.00	155.70	0	Spot (Block23, Row2, Column7)	1490.13	1454.00	358.66	0.01	0.24	815.00	849.14	815.00	112.96	0.02	0.13	99.00	92.00	0.00	639.00	675.13	995409.00	5.67	1016.18	1005.50
23	8	2	15928.00	25633.00	202.55	0	Spot (Block23, Row2, Column8)	988.26	987.00	147.18	0.00	0.15	876.00	895.09	876.00	212.18	0.01	0.24	30.00	1.00	0.00	111.00	112.26	1149346.00	0.44	960.92	986.00
23	1	3	13820.00	25944.00	148.75	0	Spot (Block23, Row3, Column1)	3318.62	2742.50	1695.98	0.08	0.51	817.00	855.17	817.00	120.31	0.02	0.14	100.00	100.00	0.00	1925.50	2501.62	1991170.00	20.48	1388.44	1294.00
23	2	3	14119.00	25946.00	172.60	0	Spot (Block23, Row3, Column2)	1008.00	993.00	146.13	0.01	0.14	806.00	840.25	806.00	110.28	0.02	0.13	59.00	40.00	0.00	187.00	202.00	837647.00	1.52	906.06	880.00
23	3	3	14397.00	25939.00	131.90	0	Spot (Block23, Row3, Column3)	3314.57	1602.00	5954.14	0.32	1.80	802.00	846.48	802.00	163.07	0.02	0.19	97.00	92.00	0.00	800.00	2512.57	1551221.00	15.14	1471.67	1187.50
23	4	3	14718.00	25946.00	143.00	0	Spot (Block23, Row3, Column4)	5371.54	4863.00	2788.48	0.04	0.52	801.00	837.52	801.00	159.98	0.02	0.19	100.00	100.00	0.00	4062.00	4570.54	2959716.00	28.34	1910.87	1667.00
23	5	3	15016.00	25945.00	142.00	0	Spot (Block23, Row3, Column5)	2409.89	1949.00	3135.10	0.09	1.30	809.00	844.42	809.00	129.80	0.02	0.15	100.00	99.00	0.00	1140.00	1600.89	1315799.00	12.06	1211.20	1168.50
23	6	3	15319.00	25944.00	196.10	0	Spot (Block23, Row3, Column6)	4196.94	3476.50	2085.87	0.08	0.50	868.00	882.93	868.00	150.00	0.01	0.17	100.00	100.00	0.00	2608.50	3328.94	4583058.00	22.09	1822.72	1816.00
23	7	3	15623.00	25952.00	146.90	0	Spot (Block23, Row3, Column7)	3186.31	2705.50	1718.05	0.07	0.54	826.50	866.51	826.50	141.62	0.02	0.16	100.00	98.00	0.00	1879.00	2359.81	1886293.00	16.38	1338.14	1290.00
23	8	3	15921.00	25958.00	157.40	0	Spot (Block23, Row3, Column8)	3653.89	3396.50	1381.44	0.03	0.38	861.00	873.03	861.00	127.33	0.01	0.15	100.00	100.00	0.00	2535.50	2792.89	2491954.00	21.84	1616.40	1498.50
23	1	4	13816.00	26238.00	144.40	0	Spot (Block23, Row4, Column1)	5651.36	4958.00	3064.37	0.06	0.54	870.00	871.01	870.00	121.18	0.00	0.14	100.00	100.00	0.00	4088.00	4781.36	3187365.00	39.45	1928.35	1647.00
23	2	4	14126.00	26268.00	174.15	0	Spot (Block23, Row4, Column2)	1141.94	1105.00	169.66	0.01	0.15	852.00	870.68	852.00	132.92	0.01	0.15	84.00	45.00	0.00	253.00	289.94	968361.00	2.04	961.57	928.50
23	3	4	14420.00	26245.00	145.05	0	Spot (Block23, Row4, Column3)	21673.21	19353.00	12240.01	0.05	0.56	803.00	844.20	803.00	157.10	0.02	0.19	100.00	100.00	0.00	18550.00	20870.21	12462096.00	132.58	4779.30	4237.00
23	4	4	14714.00	26246.00	196.25	0	Spot (Block23, Row4, Column4)	1004.39	994.00	133.39	0.00	0.13	802.00	826.94	802.00	109.54	0.01	0.13	66.00	36.00	0.00	192.00	202.39	1091774.00	1.62	913.76	893.00
23	5	4	15018.00	26247.00	147.00	-50	Spot (Block23, Row4, Column5)	917.28	887.50	150.57	0.01	0.16	812.00	848.25	812.00	122.98	0.02	0.14	36.00	20.00	0.00	75.50	105.28	544865.00	0.56	872.53	879.00
23	6	4	15321.00	26247.00	188.95	0	Spot (Block23, Row4, Column6)	1446.24	1386.00	254.47	0.02	0.18	821.00	855.08	821.00	122.96	0.02	0.14	99.00	98.00	0.00	565.00	625.24	1459257.00	4.81	1038.64	1034.00
23	7	4	15613.00	26250.00	152.00	0	Spot (Block23, Row4, Column7)	2803.85	2230.00	1592.46	0.10	0.57	811.00	846.60	811.00	114.19	0.02	0.13	100.00	97.00	0.00	1419.00	1992.85	1780443.00	17.14	1244.10	1230.00
23	8	4	15924.00	26257.00	164.20	0	Spot (Block23, Row4, Column8)	1339.73	1291.50	290.22	0.02	0.22	834.00	861.14	834.00	112.36	0.01	0.13	95.00	83.00	0.00	457.50	505.73	1002116.00	4.26	960.37	925.50
23	1	5	13820.00	26544.00	108.30	0	Spot (Block23, Row5, Column1)	2852.56	2739.00	625.58	0.02	0.22	883.00	899.02	883.00	143.30	0.01	0.16	100.00	100.00	0.00	1856.00	1969.56	855767.00	13.63	1630.33	1467.00
23	2	5	14118.00	26548.00	151.70	0	Spot (Block23, Row5, Column2)	3978.20	3915.00	1330.60	0.01	0.33	871.00	877.68	871.00	126.87	0.00	0.14	100.00	100.00	0.00	3044.00	3107.20	2506269.00	24.44	1740.49	1688.00
23	3	5	14413.00	26542.00	152.20	0	Spot (Block23, Row5, Column3)	1571.07	1528.00	385.91	0.01	0.25	816.00	851.98	816.00	124.54	0.02	0.15	100.00	97.00	0.00	712.00	755.07	994486.00	5.77	1076.31	1041.00
23	4	5	14711.00	26547.00	147.35	0	Spot (Block23, Row5, Column4)	3376.45	2888.00	1914.26	0.07	0.57	804.00	836.45	804.00	134.24	0.02	0.16	100.00	100.00	0.00	2084.00	2572.45	2015740.00	18.92	1294.44	1229.00
23	5	5	15024.00	26547.00	139.65	0	Spot (Block23, Row5, Column5)	21837.42	20733.00	11251.11	0.02	0.52	844.00	871.20	844.00	144.81	0.01	0.17	100.00	100.00	0.00	19889.00	20993.42	11508322.00	144.79	5784.09	4770.00
23	6	5	15315.00	26549.00	171.25	0	Spot (Block23, Row5, Column6)	1266.11	1200.00	254.96	0.02	0.20	855.00	868.66	855.00	121.50	0.01	0.14	94.00	67.00	0.00	345.00	411.11	1031876.00	3.27	1006.15	994.00
23	7	5	15621.00	26548.00	177.65	0	Spot (Block23, Row5, Column7)	2313.58	2225.00	682.84	0.02	0.30	813.00	851.10	813.00	119.71	0.02	0.14	100.00	100.00	0.00	1412.00	1500.58	2038262.00	12.22	1300.64	1293.50
23	8	5	15918.00	26551.00	145.75	0	Spot (Block23, Row5, Column8)	5482.77	4765.00	3248.14	0.06	0.59	821.00	859.70	821.00	116.01	0.02	0.13	100.00	100.00	0.00	3944.00	4661.77	3185489.00	39.85	1756.05	1631.00
23	1	6	13813.00	26841.00	194.15	0	Spot (Block23, Row6, Column1)	4117.72	3272.00	2132.52	0.10	0.52	886.00	910.74	886.00	157.01	0.01	0.17	100.00	100.00	0.00	2386.00	3231.72	4385367.00	20.43	1772.71	1758.50
23	2	6	14118.00	26848.00	190.95	0	Spot (Block23, Row6, Column2)	1963.24	1882.50	516.00	0.02	0.26	879.00	892.11	879.00	144.40	0.01	0.16	99.00	96.00	0.00	1003.50	1084.24	2018209.00	7.42	1227.37	1196.50
23	3	6	14409.00	26842.00	144.25	0	Spot (Block23, Row6, Column3)	7512.69	6703.00	4015.13	0.05	0.53	829.00	859.39	829.00	116.18	0.02	0.14	100.00	100.00	0.00	5874.00	6683.69	4222134.00	57.27	2338.27	1961.00
23	4	6	14719.00	26845.00	165.80	0	Spot (Block23, Row6, Column4)	1065.05	1027.00	164.08	0.02	0.15	809.00	836.11	809.00	117.84	0.01	0.14	76.00	48.00	0.00	218.00	256.05	812636.00	1.94	892.44	897.50
23	5	6	15021.00	26848.00	106.30	0	Spot (Block23, Row6, Column5)	16622.86	16615.00	5493.37	0.00	0.33	831.00	869.75	831.00	148.92	0.02	0.17	100.00	100.00	0.00	15784.00	15791.86	4837252.00	105.78	5066.59	4169.50
23	6	6	15300.00	26873.00	205.10	0	Spot (Block23, Row6, Column6)	1205.93	1176.00	231.81	0.01	0.19	865.00	875.24	865.00	128.32	0.01	0.15	84.00	57.00	0.00	311.00	340.93	1443502.00	2.58	993.12	998.00
23	7	6	15619.00	26845.00	146.90	0	Spot (Block23, Row6, Column7)	3838.28	3359.00	1908.33	0.06	0.50	817.00	856.07	817.00	125.54	0.02	0.15	100.00	100.00	0.00	2542.00	3021.28	2260749.00	23.75	1522.09	1443.00
23	8	6	15922.00	26856.00	144.30	0	Spot (Block23, Row6, Column8)	5857.93	5309.00	3350.10	0.04	0.57	855.00	869.09	855.00	113.58	0.01	0.13	100.00	100.00	0.00	4454.00	5002.93	3309728.00	43.92	1877.21	1638.50
23	1	7	13812.00	27143.00	203.40	0	Spot (Block23, Row7, Column1)	1134.16	1093.00	186.02	0.02	0.16	886.00	897.28	886.00	133.07	0.01	0.15	63.00	41.00	0.00	207.00	248.16	1328097.00	1.78	917.23	895.50
23	2	7	14123.00	27142.00	203.55	0	Spot (Block23, Row7, Column2)	1037.03	997.50	151.63	0.02	0.15	833.50	859.44	833.50	108.14	0.01	0.13	73.00	40.00	0.00	164.00	203.53	1217473.00	1.64	899.48	894.00
23	3	7	14429.00	27155.00	157.90	0	Spot (Block23, Row7, Column3)	1039.38	991.00	310.81	0.02	0.30	822.00	850.39	822.00	99.90	0.01	0.12	66.00	36.00	0.00	169.00	217.38	710936.00	1.89	948.87	907.50
23	4	7	14723.00	27162.00	194.40	0	Spot (Block23, Row7, Column4)	986.21	972.50	145.78	0.01	0.15	810.00	838.91	810.00	102.93	0.02	0.12	63.00	29.00	0.00	162.50	176.21	1051302.00	1.43	881.89	884.00
23	5	7	15030.00	27145.00	154.60	0	Spot (Block23, Row7, Column5)	1370.17	1286.00	274.14	0.03	0.20	826.00	857.91	826.00	125.79	0.02	0.15	98.00	90.00	0.00	460.00	544.17	908424.00	4.07	993.71	1004.50
23	6	7	15311.00	27150.00	168.85	0	Spot (Block23, Row7, Column6)	2101.09	2098.00	502.46	0.00	0.24	872.50	888.57	872.50	147.90	0.01	0.17	100.00	99.00	0.00	1225.50	1228.59	1661962.00	8.20	1233.95	1214.50
23	7	7	15606.00	27152.00	144.35	0	Spot (Block23, Row7, Column7)	5310.88	4987.00	2451.04	0.03	0.46	853.00	868.89	853.00	111.32	0.01	0.13	100.00	100.00	0.00	4134.00	4457.88	3000645.00	39.90	2051.96	1698.00
23	8	7	15918.00	27152.00	115.55	0	Spot (Block23, Row7, Column8)	1885.90	1840.00	312.95	0.01	0.17	881.00	884.42	881.00	109.35	0.00	0.12	100.00	100.00	0.00	959.00	1004.90	652522.00	9.16	1269.86	1224.00
23	1	8	13821.00	27438.00	118.50	0	Spot (Block23, Row8, Column1)	2283.72	2019.00	1116.50	0.05	0.49	901.00	924.43	901.00	121.00	0.01	0.13	100.00	99.00	0.00	1118.00	1382.72	849544.00	11.23	1378.33	1302.50
23	2	8	14121.00	27447.00	179.95	0	Spot (Block23, Row8, Column2)	1194.13	1122.00	227.25	0.03	0.19	857.00	866.47	857.00	104.76	0.00	0.12	91.00	67.00	0.00	265.00	337.13	1086657.00	3.13	954.59	923.50
23	3	8	14412.00	27445.00	146.90	0	Spot (Block23, Row8, Column3)	2904.71	2288.00	1588.44	0.10	0.55	840.00	857.57	840.00	104.94	0.01	0.12	99.00	99.00	0.00	1448.00	2064.71	1707971.00	19.51	1273.68	1208.00
23	4	8	14711.00	27445.00	147.70	0	Spot (Block23, Row8, Column4)	6637.72	6466.00	2486.81	0.01	0.37	831.00	854.75	831.00	109.46	0.01	0.13	100.00	100.00	0.00	5635.00	5806.72	3936166.00	52.83	2225.29	2090.00
23	5	8	15010.00	27434.00	233.50	0	Spot (Block23, Row8, Column5)	915.76	896.00	119.58	0.01	0.13	829.00	866.67	829.00	141.63	0.02	0.16	32.00	7.00	0.00	67.00	86.76	1440495.00	0.35	859.95	847.00
23	6	8	15316.00	27448.00	178.45	0	Spot (Block23, Row8, Column6)	5920.67	4807.00	3405.05	0.09	0.58	882.00	908.37	882.00	172.74	0.01	0.19	100.00	100.00	0.00	3925.00	5038.67	5281235.00	29.02	1982.74	1954.00
23	7	8	15606.00	27444.00	147.65	0	Spot (Block23, Row8, Column7)	1786.93	1676.00	455.37	0.03	0.25	882.00	897.65	882.00	138.82	0.01	0.15	99.00	97.00	0.00	794.00	904.93	1063226.00	6.41	1148.42	1129.00
23	8	8	15920.00	27443.00	80.65	0	Spot (Block23, Row8, Column8)	1454.72	1347.00	263.56	0.03	0.18	890.00	898.99	890.00	101.00	0.00	0.11	100.00	100.00	0.00	457.00	564.72	225482.00	5.50	1151.73	1149.00
24	1	1	18323.00	25352.00	153.10	0	Spot (Block24, Row1, Column1)	37539.09	35599.00	19387.38	0.02	0.52	1099.00	1145.10	1099.00	206.16	0.02	0.18	100.00	100.00	14.08	34500.00	36440.09	23987572.00	176.53	9126.67	7303.00
24	2	1	18616.00	25358.00	151.45	0	Spot (Block24, Row1, Column2)	3139.61	2991.00	1154.99	0.02	0.37	1095.00	1132.39	1095.00	177.59	0.01	0.16	100.00	99.00	0.00	1896.00	2044.61	1968536.00	11.30	1555.02	1517.00
24	3	1	18920.00	25355.00	148.45	0	Spot (Block24, Row1, Column3)	3627.23	3320.00	1775.58	0.04	0.49	1092.00	1121.98	1092.00	151.94	0.01	0.14	100.00	99.00	0.00	2228.00	2535.23	2179966.00	16.49	1661.55	1607.00
24	4	1	19232.00	25355.00	116.85	0	Spot (Block24, Row1, Column4)	2280.34	2214.00	453.63	0.01	0.20	1095.00	1121.92	1095.00	145.83	0.01	0.13	100.00	100.00	0.00	1119.00	1185.34	820922.00	7.94	1453.01	1432.50
24	5	1	19522.00	25356.00	147.65	0	Spot (Block24, Row1, Column5)	7544.52	6625.00	4859.59	0.06	0.64	1094.00	1109.25	1094.00	139.21	0.01	0.13	100.00	100.00	0.00	5531.00	6450.52	4488991.00	46.23	2319.32	2053.00
24	6	1	19812.00	25354.00	145.10	0	Spot (Block24, Row1, Column6)	6480.74	5812.00	3203.65	0.05	0.49	1094.00	1110.47	1094.00	133.40	0.01	0.12	100.00	100.00	0.00	4718.00	5386.74	3713465.00	40.26	2317.43	2028.00
24	7	1	20114.00	25357.00	89.75	0	Spot (Block24, Row1, Column7)	8462.87	8159.50	2134.79	0.02	0.25	1093.00	1389.70	1093.00	2825.89	0.10	2.03	100.00	78.00	0.00	7066.50	7369.87	1658722.00	2.50	3693.30	3313.50
24	8	1	20412.00	25366.00	110.00	0	Spot (Block24, Row1, Column8)	62720.01	65535.00	6893.89	0.02	0.11	1091.00	1405.25	1091.00	2823.23	0.11	2.01	100.00	100.00	77.07	64444.00	61629.01	19694128.00	21.72	17770.28	14750.50
24	1	2	18327.00	25661.00	143.70	0	Spot (Block24, Row2, Column1)	1288.40	1303.50	156.26	0.01	0.12	1094.00	1138.68	1094.00	175.59	0.02	0.15	58.00	15.00	0.00	209.50	194.40	718928.00	0.85	1218.49	1198.50
24	2	2	18622.00	25657.00	128.25	0	Spot (Block24, Row2, Column2)	4990.30	4862.00	1565.59	0.01	0.31	1090.00	1125.32	1090.00	152.98	0.01	0.14	100.00	100.00	0.00	3772.00	3900.30	2195731.00	25.27	2061.90	1994.50
24	3	2	18920.00	25658.00	166.65	0	Spot (Block24, Row2, Column3)	1305.22	1286.50	195.46	0.01	0.15	1090.00	1125.49	1090.00	149.80	0.01	0.13	59.00	35.00	0.00	196.50	215.22	1005017.00	1.20	1217.39	1184.00
24	4	2	19221.00	25653.00	161.85	0	Spot (Block24, Row2, Column4)	3412.93	3377.00	895.79	0.00	0.26	1101.00	1137.35	1101.00	152.17	0.01	0.13	100.00	100.00	0.00	2276.00	2311.93	2470961.00	14.95	1738.78	1702.00
24	5	2	19518.00	25655.00	183.05	0	Spot (Block24, Row2, Column5)	2015.40	1926.50	601.08	0.02	0.30	1100.00	1136.27	1100.00	145.07	0.01	0.13	100.00	98.00	0.00	826.50	915.40	1890447.00	6.06	1411.66	1366.00
24	6	2	19818.00	25655.00	161.60	0	Spot (Block24, Row2, Column6)	1886.28	1806.00	512.88	0.02	0.27	1102.00	1148.30	1102.00	152.83	0.02	0.13	91.00	79.00	0.00	704.00	784.28	1363779.00	4.83	1339.43	1328.50
24	7	2	20123.00	25655.00	150.05	0	Spot (Block24, Row2, Column7)	2597.06	2495.00	876.23	0.02	0.34	1101.00	1363.97	1101.00	2677.57	0.09	1.96	9.00	0.00	0.00	1394.00	1496.06	1586806.00	0.46	1547.54	1524.00
24	8	2	20422.00	25647.00	167.05	0	Spot (Block24, Row2, Column8)	1220.22	1195.00	130.21	0.01	0.11	1104.00	1445.35	1104.00	2933.69	0.12	2.03	0.00	0.00	0.00	91.00	116.22	951770.00	-0.08	1179.73	1183.50
24	1	3	18319.00	25958.00	147.90	0	Spot (Block24, Row3, Column1)	6256.48	5430.50	3552.46	0.06	0.57	1093.00	1120.50	1093.00	154.57	0.01	0.14	100.00	100.00	0.00	4337.50	5163.48	3728861.00	33.23	2244.95	1876.50
24	2	3	18613.00	25957.00	154.25	0	Spot (Block24, Row3, Column2)	1373.73	1323.00	193.50	0.02	0.14	1092.00	1124.83	1092.00	154.52	0.01	0.14	69.00	42.00	0.00	231.00	281.73	892927.00	1.61	1228.99	1192.00
24	3	3	18910.00	25958.00	151.80	0	Spot (Block24, Row3, Column3)	2258.05	2054.00	674.16	0.04	0.30	1095.00	1132.98	1095.00	148.64	0.01	0.13	100.00	98.00	0.00	959.00	1163.05	1429345.00	7.57	1477.87	1470.50
24	4	3	19219.00	25952.00	146.00	0	Spot (Block24, Row3, Column4)	5106.34	4722.00	2443.12	0.03	0.48	1110.00	1149.83	1110.00	139.16	0.02	0.12	100.00	100.00	0.00	3612.00	3996.34	2966781.00	28.43	1893.80	1751.00
24	5	3	19519.00	25948.00	147.80	0	Spot (Block24, Row3, Column5)	2224.77	2110.00	813.24	0.02	0.37	1147.50	1169.56	1147.50	152.23	0.01	0.13	94.00	87.00	0.00	962.50	1077.27	1319286.00	6.93	1450.47	1379.50
24	6	3	19819.00	25955.00	190.00	0	Spot (Block24, Row3, Column6)	4428.92	4060.50	1718.16	0.04	0.39	1179.00	1193.45	1179.00	170.68	0.01	0.14	100.00	100.00	0.00	2881.50	3249.92	4508636.00	18.96	2161.01	2150.00
24	7	3	20126.00	25963.00	145.00	0	Spot (Block24, Row3, Column7)	6086.18	5392.50	3413.14	0.05	0.56	1163.00	1169.34	1163.00	147.40	0.00	0.13	100.00	99.00	0.00	4229.50	4923.18	3493465.00	33.36	2220.87	1939.00
24	8	3	20424.00	25967.00	164.80	0	Spot (Block24, Row3, Column8)	1638.73	1596.50	229.51	0.01	0.14	1163.00	1163.31	1163.00	124.67	0.00	0.11	97.00	86.00	0.00	433.50	475.73	1229050.00	3.81	1336.83	1347.50
24	1	4	18317.00	26250.00	147.20	0	Spot (Block24, Row4, Column1)	5125.15	4461.00	2554.63	0.06	0.50	1095.00	1109.63	1095.00	149.47	0.01	0.13	100.00	100.00	0.00	3366.00	4030.15	3023836.00	26.86	2029.52	1862.50
24	2	4	18614.00	26253.00	202.05	0	Spot (Block24, Row4, Column2)	1681.03	1602.50	327.99	0.02	0.20	1095.00	1118.39	1095.00	148.70	0.01	0.13	98.00	78.00	0.00	507.50	586.03	1949995.00	3.78	1295.00	1284.00
24	3	4	18917.00	26255.00	147.50	0	Spot (Block24, Row4, Column3)	17157.50	15797.50	9835.54	0.04	0.57	1101.00	1137.90	1101.00	148.89	0.01	0.13	100.00	100.00	0.00	14696.50	16056.50	10122924.00	107.59	4622.12	3837.00
24	4	4	19204.00	26261.00	195.00	0	Spot (Block24, Row4, Column4)	1365.22	1346.50	177.47	0.01	0.13	1102.00	1135.52	1102.00	143.74	0.01	0.13	75.00	42.00	0.00	244.50	263.22	1466250.00	1.60	1237.27	1199.00
24	5	4	19518.00	26258.00	147.00	-50	Spot (Block24, Row4, Column5)	1272.23	1201.00	273.17	0.03	0.21	1116.00	1153.81	1116.00	146.93	0.01	0.13	43.00	15.00	0.00	85.00	156.23	746797.00	0.81	1121.38	1094.50
24	6	4	19824.00	26258.00	185.20	0	Spot (Block24, Row4, Column6)	2026.83	1987.50	347.91	0.01	0.17	1159.00	1167.28	1159.00	149.59	0.00	0.13	99.00	94.00	0.00	828.50	867.83	1957921.00	5.75	1444.07	1442.00
24	7	4	20114.00	26260.00	148.05	0	Spot (Block24, Row4, Column7)	4614.97	3880.00	2765.66	0.08	0.60	1179.00	1185.27	1179.00	152.86	0.00	0.13	100.00	99.00	0.00	2701.00	3435.97	2745906.00	22.44	1852.77	1775.00
24	8	4	20428.00	26264.00	161.55	0	Spot (Block24, Row4, Column8)	2159.39	1986.00	570.04	0.04	0.26	1199.00	1222.86	1199.00	135.00	0.01	0.11	99.00	98.00	0.00	787.00	960.39	1567719.00	6.94	1480.19	1463.00
24	1	5	18323.00	26557.00	109.65	0	Spot (Block24, Row5, Column1)	3859.93	3820.00	854.33	0.00	0.22	1099.00	1121.50	1099.00	155.91	0.01	0.14	100.00	100.00	0.00	2721.00	2760.93	1215878.00	17.56	1832.05	1645.50
24	2	5	18611.00	26553.00	175.55	0	Spot (Block24, Row5, Column2)	1687.08	1673.00	291.99	0.00	0.17	1097.00	1115.37	1097.00	136.46	0.01	0.12	96.00	85.00	0.00	576.00	590.08	1452578.00	4.19	1278.47	1286.00
24	3	5	18919.00	26552.00	161.70	0	Spot (Block24, Row5, Column3)	3362.71	3060.00	1272.75	0.04	0.38	1100.00	1127.44	1100.00	148.26	0.01	0.13	100.00	100.00	0.00	1960.00	2262.71	2431241.00	15.08	1642.55	1631.00
24	4	5	19220.00	26557.00	148.95	0	Spot (Block24, Row5, Column4)	3569.22	2999.00	1776.16	0.08	0.50	1111.00	1147.92	1111.00	169.74	0.01	0.15	100.00	95.00	0.00	1888.00	2458.22	2170086.00	14.27	1655.80	1610.00
24	5	5	19525.00	26559.00	145.10	0	Spot (Block24, Row5, Column5)	25637.86	23635.00	14952.01	0.04	0.58	1158.00	1169.73	1158.00	167.36	0.00	0.14	100.00	100.00	0.00	22477.00	24479.86	14767409.00	146.20	5675.05	4227.00
24	6	5	19823.00	26558.00	162.05	0	Spot (Block24, Row5, Column6)	1963.87	1856.00	437.87	0.02	0.22	1130.00	1163.17	1130.00	143.92	0.01	0.12	99.00	94.00	0.00	726.00	833.87	1423809.00	5.56	1351.64	1323.00
24	7	5	20120.00	26558.00	185.15	0	Spot (Block24, Row5, Column7)	3998.44	3804.00	1419.04	0.02	0.35	1195.00	1214.41	1195.00	159.49	0.01	0.13	100.00	100.00	0.00	2609.00	2803.44	3862491.00	17.46	1999.10	1979.00
24	8	5	20421.00	26563.00	145.25	0	Spot (Block24, Row5, Column8)	8957.08	7597.00	5597.89	0.07	0.62	1206.00	1243.37	1206.00	145.78	0.01	0.12	100.00	100.00	0.00	6391.00	7751.08	5168236.00	52.91	2721.66	2579.00
24	1	6	18314.00	26853.00	190.90	0	Spot (Block24, Row6, Column1)	4016.51	3628.50	1617.87	0.04	0.40	1126.00	1161.99	1126.00	172.62	0.01	0.15	100.00	100.00	0.00	2502.50	2890.51	4120935.00	16.54	2008.93	2008.00
24	2	6	18618.00	26853.00	193.60	0	Spot (Block24, Row6, Column2)	2955.37	2846.00	763.30	0.02	0.26	1105.00	1137.89	1105.00	158.51	0.01	0.14	100.00	100.00	0.00	1741.00	1850.37	3129735.00	11.47	1700.08	1727.00
24	3	6	18912.00	26853.00	143.45	0	Spot (Block24, Row6, Column3)	10008.26	9289.00	5390.23	0.03	0.54	1099.00	1123.93	1099.00	144.15	0.01	0.13	100.00	100.00	0.00	8190.00	8909.26	5544577.00	61.63	3334.33	2961.00
24	4	6	19215.00	26856.00	162.10	0	Spot (Block24, Row6, Column4)	1570.46	1514.00	290.75	0.02	0.19	1101.00	1132.27	1101.00	142.22	0.01	0.13	94.00	76.00	0.00	413.00	469.46	1137014.00	3.08	1286.97	1297.50
24	5	6	19521.00	26859.00	106.85	0	Spot (Block24, Row6, Column5)	25648.22	26057.00	7426.60	0.01	0.29	1110.00	1152.69	1110.00	150.97	0.02	0.13	100.00	100.00	0.00	24947.00	24538.22	7514928.00	162.25	8322.09	7203.00
24	6	6	19815.00	26859.00	171.80	0	Spot (Block24, Row6, Column6)	1669.67	1517.00	411.95	0.04	0.25	1127.00	1159.32	1127.00	131.98	0.01	0.11	91.00	73.00	0.00	390.00	542.67	1369127.00	3.87	1296.76	1297.00
24	7	6	20117.00	26854.00	146.60	0	Spot (Block24, Row6, Column7)	7682.32	7019.00	4135.46	0.04	0.54	1193.00	1210.21	1193.00	150.02	0.01	0.12	100.00	100.00	0.00	5826.00	6489.32	4501838.00	43.14	2518.01	2111.50
24	8	6	20427.00	26863.00	145.80	0	Spot (Block24, Row6, Column8)	9712.59	8718.00	5874.11	0.05	0.60	1207.00	1241.02	1207.00	134.24	0.01	0.11	100.00	100.00	0.00	7511.00	8505.59	5643016.00	63.11	2943.73	2465.00
24	1	7	18317.00	27154.00	167.40	0	Spot (Block24, Row7, Column1)	2076.68	1999.00	487.46	0.02	0.23	1108.00	1142.05	1108.00	151.68	0.01	0.13	99.00	96.00	0.00	891.00	968.68	1611501.00	6.16	1432.00	1425.50
24	2	7	18614.00	27158.00	210.20	0	Spot (Block24, Row7, Column2)	1327.58	1290.00	187.70	0.01	0.14	1093.00	1111.51	1093.00	138.47	0.01	0.12	61.00	37.00	0.00	197.00	234.58	1674073.00	1.56	1182.70	1195.00
24	3	7	18907.00	27164.00	210.95	0	Spot (Block24, Row7, Column3)	1228.61	1191.00	139.57	0.01	0.11	1084.00	1089.28	1084.00	130.60	0.00	0.12	41.00	18.00	0.00	107.00	144.61	1555425.00	1.07	1152.45	1110.00
24	4	7	19218.00	27165.00	195.15	0	Spot (Block24, Row7, Column4)	1289.64	1285.00	151.77	0.00	0.12	1091.00	1098.03	1091.00	111.42	0.00	0.10	63.00	37.00	0.00	194.00	198.64	1388942.00	1.72	1169.98	1163.50
24	5	7	19525.00	27155.00	148.75	0	Spot (Block24, Row7, Column5)	2483.53	2412.00	548.12	0.01	0.22	1101.00	1128.23	1101.00	137.70	0.01	0.12	100.00	99.00	0.00	1311.00	1382.53	1492604.00	9.84	1530.79	1503.50
24	6	7	19818.00	27159.00	181.30	0	Spot (Block24, Row7, Column6)	3217.74	3202.00	888.09	0.00	0.28	1171.00	1187.82	1171.00	166.47	0.01	0.14	100.00	99.00	0.00	2031.00	2046.74	2963542.00	12.19	1722.61	1737.50
24	7	7	20110.00	27163.00	147.10	0	Spot (Block24, Row7, Column7)	8823.80	7935.50	4492.64	0.05	0.51	1190.00	1209.19	1190.00	135.81	0.01	0.11	100.00	100.00	0.00	6745.50	7633.80	5223689.00	56.07	3045.18	2445.50
24	8	7	20416.00	27161.00	99.15	0	Spot (Block24, Row7, Column8)	2792.19	2802.00	397.73	0.00	0.14	1218.00	1248.37	1218.00	129.14	0.01	0.10	100.00	100.00	0.00	1584.00	1574.19	700839.00	11.95	1766.08	1679.00
24	1	8	18324.00	27447.00	125.65	0	Spot (Block24, Row8, Column1)	1875.34	1865.00	276.71	0.00	0.15	1112.00	1139.20	1112.00	128.16	0.01	0.11	100.00	99.00	0.00	753.00	763.34	782015.00	5.74	1394.92	1382.00
24	2	8	18609.00	27453.00	153.00	0	Spot (Block24, Row8, Column2)	2048.76	1951.00	522.38	0.02	0.25	1096.00	1110.55	1096.00	124.66	0.01	0.11	99.00	95.00	0.00	855.00	952.76	1319404.00	7.53	1351.68	1335.50
24	3	8	18910.00	27454.00	148.70	0	Spot (Block24, Row8, Column3)	4475.55	3763.00	2686.74	0.08	0.60	1095.00	1108.60	1095.00	122.72	0.01	0.11	100.00	100.00	0.00	2668.00	3380.55	2680857.00	27.44	1731.16	1612.00
24	4	8	19216.00	27458.00	148.90	0	Spot (Block24, Row8, Column4)	2386.01	2336.00	532.48	0.01	0.22	1097.00	1109.30	1097.00	112.51	0.00	0.10	100.00	100.00	0.00	1239.00	1289.01	1448307.00	11.35	1506.78	1465.00
24	5	8	19503.00	27459.00	187.60	0	Spot (Block24, Row8, Column5)	1281.80	1288.00	124.51	0.00	0.10	1103.00	1130.16	1103.00	148.50	0.01	0.13	55.00	23.00	0.00	185.00	178.80	1270265.00	1.02	1196.22	1194.00
24	6	8	19818.00	27459.00	179.70	0	Spot (Block24, Row8, Column6)	6167.94	5032.00	3284.97	0.09	0.53	1174.00	1197.85	1174.00	177.40	0.01	0.15	100.00	100.00	0.00	3858.00	4993.94	5588153.00	28.02	2343.67	2309.50
24	7	8	20119.00	27457.00	153.45	0	Spot (Block24, Row8, Column7)	2675.46	2501.00	812.45	0.03	0.30	1191.00	1212.78	1191.00	144.44	0.01	0.12	100.00	100.00	0.00	1310.00	1484.46	1722995.00	10.13	1542.17	1525.50
24	8	8	20405.00	27504.00	134.50	0	Spot (Block24, Row8, Column8)	1352.40	1313.00	182.94	0.01	0.14	1190.00	1199.71	1190.00	110.56	0.00	0.09	53.00	29.00	0.00	123.00	162.40	661322.00	1.38	1286.39	1230.00
25	1	1	4807.00	29815.00	147.90	0	Spot (Block25, Row1, Column1)	41875.55	41377.00	18600.78	0.01	0.44	1469.00	1535.29	1469.00	322.87	0.02	0.21	100.00	100.00	21.81	39908.00	40406.55	24957952.00	124.94	10678.26	8854.00
25	2	1	5101.00	29821.00	146.50	0	Spot (Block25, Row1, Column2)	52219.68	65535.00	16385.48	0.10	0.31	1472.50	1556.61	1472.50	356.17	0.02	0.23	100.00	100.00	50.26	64062.50	50747.18	30548720.00	142.24	11754.74	10084.00
25	3	1	5404.00	29825.00	144.70	0	Spot (Block25, Row1, Column3)	3435.91	3207.00	1127.35	0.03	0.33	1483.00	1532.31	1483.00	261.37	0.01	0.17	100.00	95.00	0.00	1724.00	1952.91	1961907.00	7.28	1901.16	1852.00
25	4	1	5713.00	29817.00	114.85	0	Spot (Block25, Row1, Column4)	44165.92	45469.50	14951.04	0.01	0.34	1555.00	1589.17	1555.00	226.77	0.01	0.14	100.00	100.00	10.17	43914.50	42610.92	15193077.00	187.75	12506.10	11240.50
25	5	1	6002.00	29818.00	138.75	0	Spot (Block25, Row1, Column5)	7664.96	7045.00	2963.83	0.04	0.39	1571.00	1599.42	1571.00	212.28	0.01	0.13	100.00	100.00	0.00	5474.00	6093.96	4008772.00	28.57	3028.81	2830.00
25	6	1	6299.00	29818.00	138.95	0	Spot (Block25, Row1, Column6)	41631.55	42421.00	19685.38	0.01	0.47	1584.00	1614.26	1584.00	221.48	0.01	0.14	100.00	100.00	23.22	40837.00	40047.55	21690108.00	180.68	10865.96	7812.00
25	7	1	6602.00	29825.00	85.55	0	Spot (Block25, Row1, Column7)	35570.07	35221.00	8498.66	0.00	0.24	1613.00	1958.79	1613.00	3305.17	0.08	1.69	100.00	100.00	0.00	33608.00	33957.07	6473752.00	10.17	10891.24	9193.50
25	8	1	6895.00	29824.00	109.15	0	Spot (Block25, Row1, Column8)	62465.98	65535.00	8849.34	0.02	0.14	1685.00	2055.30	1685.00	3402.76	0.09	1.66	100.00	100.00	81.52	63850.00	60780.98	18927224.00	17.75	22303.60	14054.00
25	1	2	4806.00	30107.00	147.70	0	Spot (Block25, Row2, Column1)	1626.53	1618.00	82.97	0.00	0.05	1441.00	1474.66	1441.00	178.79	0.01	0.12	48.00	1.00	0.00	177.00	185.53	974292.00	0.85	1547.09	1548.00
25	2	2	5102.00	30119.00	122.40	0	Spot (Block25, Row2, Column2)	4696.62	4655.50	1042.45	0.00	0.22	1428.00	1483.85	1428.00	270.63	0.02	0.18	100.00	100.00	0.00	3227.50	3268.62	1869256.00	11.87	2354.12	2248.00
25	3	2	5405.00	30107.00	197.35	0	Spot (Block25, Row2, Column3)	1647.63	1621.50	119.17	0.01	0.07	1450.00	1469.21	1450.00	133.99	0.01	0.09	71.00	23.00	0.00	171.50	197.63	1812394.00	1.33	1577.78	1575.00
25	4	2	5703.00	30121.00	178.10	0	Spot (Block25, Row2, Column4)	3078.87	3100.50	687.39	0.00	0.22	1497.50	1538.74	1497.50	227.21	0.01	0.15	100.00	98.00	0.00	1603.00	1581.37	2740193.00	6.78	2012.83	2009.00
25	5	2	6000.00	30118.00	155.80	0	Spot (Block25, Row2, Column5)	4699.08	4651.00	1460.14	0.00	0.31	1491.00	1517.85	1491.00	161.15	0.01	0.11	100.00	100.00	0.00	3160.00	3208.08	3143687.00	19.74	2391.93	2237.50
25	6	2	6302.00	30117.00	153.75	0	Spot (Block25, Row2, Column6)	2665.15	2528.50	600.65	0.02	0.23	1534.50	1601.81	1534.50	355.65	0.02	0.22	94.00	68.00	0.00	994.00	1130.65	1727016.00	2.99	1855.68	1843.00
25	7	2	6605.00	30121.00	148.30	0	Spot (Block25, Row2, Column7)	2942.09	2893.00	631.59	0.01	0.21	1579.00	1595.16	1579.00	183.77	0.00	0.12	100.00	98.00	0.00	1314.00	1363.09	1762314.00	7.33	1907.86	1916.00
25	8	2	6923.00	30116.00	269.30	0	Spot (Block25, Row2, Column8)	1839.95	1805.00	198.12	0.01	0.11	1661.00	2056.21	1661.00	3684.83	0.09	1.79	0.00	0.00	0.00	144.00	178.95	3897012.00	-0.06	1686.03	1674.00
25	1	3	4803.00	30419.00	138.05	0	Spot (Block25, Row3, Column1)	7389.57	7076.00	3057.02	0.02	0.41	1388.00	1413.86	1388.00	151.06	0.01	0.11	100.00	100.00	0.00	5688.00	6001.57	3805631.00	39.56	2857.93	2692.00
25	2	3	5108.00	30409.00	191.75	0	Spot (Block25, Row3, Column2)	1567.69	1576.50	91.38	0.00	0.06	1391.00	1427.29	1391.00	171.50	0.01	0.12	54.00	2.00	0.00	185.50	176.69	1624124.00	0.82	1489.42	1483.50
25	3	3	5392.00	30429.00	165.85	0	Spot (Block25, Row3, Column3)	2156.21	1904.50	1245.16	0.05	0.58	1430.00	1483.52	1430.00	273.71	0.02	0.18	84.00	39.00	0.00	474.50	726.21	1643032.00	2.46	1645.63	1622.00
25	4	3	5702.00	30417.00	138.50	0	Spot (Block25, Row3, Column4)	53470.77	65535.00	15964.88	0.09	0.30	1470.00	1504.78	1470.00	232.78	0.01	0.15	100.00	100.00	53.99	64065.00	52000.77	28125796.00	223.24	13917.73	10901.50
25	5	3	6008.00	30418.00	153.90	0	Spot (Block25, Row3, Column5)	2217.99	2147.50	415.61	0.01	0.19	1497.00	1563.82	1497.00	354.02	0.02	0.23	79.00	45.00	0.00	650.50	720.99	1446130.00	1.85	1720.32	1701.00
25	6	3	6307.00	30419.00	221.55	0	Spot (Block25, Row3, Column6)	19557.26	14167.00	11599.30	0.14	0.59	1581.00	1690.85	1581.00	482.35	0.03	0.29	100.00	100.00	0.00	12586.00	17976.26	27575728.00	37.04	6452.82	6478.00
25	7	3	6606.00	30426.00	138.65	0	Spot (Block25, Row3, Column7)	5024.27	4873.00	1780.57	0.01	0.35	1579.00	1631.57	1579.00	322.64	0.01	0.20	100.00	100.00	0.00	3294.00	3445.27	2627693.00	10.52	2382.24	2301.00
25	8	3	6905.00	30434.00	155.90	0	Spot (Block25, Row3, Column8)	3365.14	3359.00	726.93	0.00	0.22	1608.00	1634.17	1608.00	153.77	0.01	0.09	100.00	100.00	0.00	1751.00	1757.14	2251279.00	11.26	2110.53	2057.00
25	1	4	4803.00	30716.00	139.20	0	Spot (Block25, Row4, Column1)	52939.80	65535.00	16208.32	0.09	0.31	1408.00	1468.29	1408.00	249.35	0.02	0.17	100.00	100.00	52.28	64127.00	51531.80	27846504.00	206.43	14029.62	11030.00
25	2	4	5103.00	30717.00	180.80	0	Spot (Block25, Row4, Column2)	6027.78	5601.50	2596.98	0.03	0.43	1415.00	1503.45	1415.00	303.96	0.03	0.20	100.00	100.00	0.00	4186.50	4612.78	5533503.00	14.88	2689.17	2661.00
25	3	4	5399.00	30719.00	148.20	0	Spot (Block25, Row4, Column3)	65296.97	65535.00	1686.72	0.00	0.03	1452.00	1568.29	1452.00	401.22	0.03	0.26	100.00	100.00	97.16	64083.00	63844.97	39047928.00	158.84	20918.54	16914.00
25	4	4	5701.00	30717.00	199.65	0	Spot (Block25, Row4, Column4)	1739.96	1701.00	143.36	0.01	0.08	1463.00	1507.70	1463.00	244.83	0.01	0.16	47.00	9.00	0.00	238.00	276.96	1976596.00	0.95	1574.30	1572.50
25	5	4	6002.00	30721.00	147.00	-50	Spot (Block25, Row4, Column5)	1563.06	1543.50	142.83	0.01	0.09	1498.00	1533.23	1498.00	230.25	0.01	0.15	13.00	0.00	0.00	45.50	65.06	922204.00	0.13	1493.65	1471.50
25	6	4	6302.00	30724.00	164.10	0	Spot (Block25, Row4, Column6)	6992.94	7015.00	2023.03	0.00	0.29	1562.00	1613.08	1562.00	306.53	0.01	0.19	100.00	100.00	0.00	5453.00	5430.94	5216733.00	17.55	3103.49	2798.00
25	7	4	6593.00	30724.00	139.50	0	Spot (Block25, Row4, Column7)	4948.12	4507.00	1752.12	0.04	0.35	1595.00	1629.72	1595.00	213.81	0.01	0.13	100.00	100.00	0.00	2912.00	3353.12	2617556.00	15.52	2381.88	2292.50
25	8	4	6904.00	30731.00	180.85	0	Spot (Block25, Row4, Column8)	2235.90	2164.00	393.80	0.01	0.18	1610.00	1638.59	1610.00	163.62	0.01	0.10	91.00	71.00	0.00	554.00	625.90	2048088.00	3.65	1758.08	1768.50
25	1	5	4801.00	31023.00	108.90	0	Spot (Block25, Row5, Column1)	61001.04	65535.00	8227.62	0.03	0.13	1418.00	1494.35	1418.00	320.33	0.02	0.21	100.00	100.00	68.06	64117.00	59583.04	18910352.00	185.77	15983.69	13645.00
25	2	5	5104.00	31022.00	148.80	0	Spot (Block25, Row5, Column2)	3262.79	3176.00	682.10	0.01	0.21	1428.00	1539.05	1428.00	359.71	0.03	0.23	100.00	98.00	0.00	1748.00	1834.79	1980513.00	4.79	1931.41	1914.50
25	3	5	5400.00	31018.00	147.15	0	Spot (Block25, Row5, Column3)	31368.52	28770.00	16422.10	0.04	0.52	1475.00	1621.86	1475.00	457.83	0.04	0.28	100.00	100.00	2.37	27295.00	29893.52	18538804.00	64.97	6534.24	5903.00
25	4	5	5700.00	31022.00	137.20	0	Spot (Block25, Row5, Column4)	20455.76	18874.00	10182.73	0.03	0.50	1474.00	1568.08	1474.00	365.99	0.03	0.23	100.00	100.00	0.00	17400.00	18981.76	10473348.00	51.61	5388.85	4557.50
25	5	5	6008.00	31021.00	144.35	0	Spot (Block25, Row5, Column5)	64747.36	65535.00	3184.13	0.01	0.05	1490.00	1549.45	1490.00	318.26	0.02	0.21	100.00	100.00	90.83	64045.00	63257.36	36712060.00	198.57	19850.55	15357.50
25	6	5	6300.00	31017.00	146.45	0	Spot (Block25, Row5, Column6)	2855.72	2742.50	626.56	0.02	0.22	1518.00	1581.10	1518.00	270.98	0.02	0.17	100.00	94.00	0.00	1224.50	1337.72	1673452.00	4.70	1915.78	1895.50
25	7	5	6603.00	31021.00	173.00	0	Spot (Block25, Row5, Column7)	6699.33	6414.00	2727.79	0.02	0.41	1590.00	1640.41	1590.00	248.58	0.01	0.15	100.00	100.00	0.00	4824.00	5109.33	5587240.00	20.35	2814.60	2764.50
25	8	5	6904.00	31027.00	138.45	0	Spot (Block25, Row5, Column8)	8236.23	7494.00	3435.71	0.04	0.42	1609.00	1651.77	1609.00	203.88	0.01	0.12	100.00	100.00	0.00	5885.00	6627.23	4258133.00	32.30	3144.14	2866.00
25	1	6	4795.00	31318.00	223.80	0	Spot (Block25, Row6, Column1)	15748.65	10611.00	9999.63	0.17	0.63	1440.00	1572.58	1440.00	420.13	0.04	0.27	100.00	100.00	0.00	9171.00	14308.65	22630804.00	33.74	5647.40	5708.00
25	2	6	5093.00	31315.00	207.10	0	Spot (Block25, Row6, Column2)	3414.00	3225.00	1017.98	0.02	0.30	1458.00	1581.54	1458.00	638.61	0.04	0.40	98.00	64.00	0.00	1767.00	1956.00	4161669.00	2.87	2134.08	2098.00
25	3	6	5394.00	31318.00	141.00	0	Spot (Block25, Row6, Column3)	48554.05	57582.00	18839.31	0.07	0.39	1474.00	1615.73	1474.00	651.49	0.04	0.40	100.00	100.00	45.37	56108.00	47080.05	26219328.00	72.05	11513.75	8836.00
25	4	6	5705.00	31323.00	197.20	0	Spot (Block25, Row6, Column4)	1886.62	1803.00	254.09	0.02	0.13	1485.00	1517.33	1485.00	227.77	0.01	0.15	71.00	34.00	0.00	318.00	401.62	2075282.00	1.62	1616.47	1607.00
25	5	6	5998.00	31321.00	105.45	0	Spot (Block25, Row6, Column5)	61686.19	65535.00	7161.60	0.03	0.12	1509.00	1558.83	1509.00	260.06	0.01	0.17	100.00	100.00	69.93	64026.00	60177.19	17642264.00	231.20	18491.97	15254.00
25	6	6	6305.00	31322.00	164.25	0	Spot (Block25, Row6, Column6)	2502.20	2426.00	523.48	0.01	0.21	1536.00	1568.65	1536.00	183.66	0.01	0.12	98.00	89.00	0.00	890.00	966.20	1871643.00	5.08	1807.15	1803.00
25	7	6	6601.00	31322.00	139.70	0	Spot (Block25, Row6, Column7)	6485.87	6356.00	2344.60	0.01	0.36	1576.00	1615.05	1576.00	226.23	0.01	0.14	100.00	100.00	0.00	4780.00	4909.87	3456970.00	21.53	2856.83	2667.00
25	8	6	6909.00	31332.00	139.20	0	Spot (Block25, Row6, Column8)	7947.15	7208.00	3362.18	0.04	0.42	1615.00	1642.58	1615.00	165.93	0.01	0.10	100.00	100.00	0.00	5593.00	6332.15	4156359.00	38.00	3370.89	3009.00
25	1	7	4800.00	31621.00	166.45	0	Spot (Block25, Row7, Column1)	8582.84	7755.00	4236.18	0.04	0.49	1443.00	1540.85	1443.00	345.44	0.03	0.22	100.00	100.00	0.00	6312.00	7139.84	6591618.00	20.39	2989.78	2981.00
25	2	7	5097.00	31613.00	157.00	0	Spot (Block25, Row7, Column2)	2445.59	2318.50	545.20	0.02	0.22	1424.00	1477.84	1424.00	230.88	0.02	0.16	99.00	86.00	0.00	894.50	1021.59	1662999.00	4.19	1719.68	1708.50
25	3	7	5403.00	31614.00	214.95	0	Spot (Block25, Row7, Column3)	1753.83	1722.00	165.74	0.01	0.09	1444.00	1474.74	1444.00	188.01	0.01	0.13	75.00	26.00	0.00	278.00	309.83	2315058.00	1.48	1560.89	1538.50
25	4	7	5700.00	31622.00	169.90	0	Spot (Block25, Row7, Column4)	2198.12	2122.00	410.05	0.02	0.19	1485.00	1493.76	1485.00	133.14	0.00	0.09	96.00	87.00	0.00	637.00	713.12	1760696.00	5.29	1651.90	1635.00
25	5	7	6009.00	31621.00	148.45	0	Spot (Block25, Row7, Column5)	2957.56	2809.00	959.76	0.02	0.32	1526.00	1576.39	1526.00	214.46	0.01	0.14	100.00	98.00	0.00	1283.00	1431.56	1780449.00	6.44	2049.85	2028.00
25	6	7	6299.00	31622.00	191.25	0	Spot (Block25, Row7, Column6)	4263.86	4024.00	1323.23	0.03	0.31	1592.00	1695.53	1592.00	456.44	0.03	0.27	100.00	96.00	0.00	2432.00	2671.86	4408835.00	5.63	2434.74	2391.50
25	7	7	6592.00	31628.00	139.20	0	Spot (Block25, Row7, Column7)	25741.60	25020.50	12127.15	0.01	0.47	1588.00	1635.15	1588.00	251.98	0.01	0.15	100.00	100.00	0.00	23432.50	24153.60	13643047.00	95.67	7060.24	5678.00
25	8	7	6901.00	31624.00	147.00	-50	Spot (Block25, Row7, Column8)	1653.14	1607.50	139.91	0.01	0.08	1626.00	1661.79	1626.00	179.06	0.01	0.11	15.00	1.00	0.00	-18.50	27.14	972048.00	-0.05	1634.19	1601.00
25	1	8	4809.00	31916.00	118.00	0	Spot (Block25, Row8, Column1)	2438.65	2393.50	364.75	0.01	0.15	1453.00	1478.49	1453.00	194.61	0.01	0.13	99.00	96.00	0.00	940.50	985.65	887669.00	4.93	1777.35	1740.00
25	2	8	5097.00	31922.00	176.50	0	Spot (Block25, Row8, Column2)	2149.91	2070.00	449.44	0.02	0.21	1446.00	1457.93	1446.00	137.95	0.00	0.09	94.00	79.00	0.00	624.00	703.91	1874718.00	5.02	1618.53	1602.00
25	3	8	5392.00	31917.00	140.40	0	Spot (Block25, Row8, Column3)	4844.45	4485.00	1831.83	0.03	0.38	1473.00	1487.07	1473.00	147.50	0.00	0.10	100.00	100.00	0.00	3012.00	3371.45	2616003.00	22.76	2240.49	2246.00
25	4	8	5697.00	31921.00	140.65	0	Spot (Block25, Row8, Column4)	5065.51	4978.50	1431.24	0.01	0.28	1492.00	1516.79	1492.00	148.91	0.01	0.10	100.00	100.00	0.00	3486.50	3573.51	2725244.00	23.83	2503.35	2388.50
25	5	8	5997.00	31921.00	225.70	0	Spot (Block25, Row8, Column5)	1817.96	1792.00	199.33	0.01	0.11	1543.00	1640.86	1543.00	456.44	0.03	0.28	20.00	0.00	0.00	249.00	274.96	2657853.00	0.39	1623.09	1591.00
25	6	8	6302.00	31922.00	211.75	0	Spot (Block25, Row8, Column6)	25274.88	15434.50	18919.79	0.21	0.75	1609.00	1791.78	1609.00	633.53	0.05	0.35	100.00	100.00	7.50	13825.50	23665.88	32351924.00	37.07	7398.69	7372.00
25	7	8	6596.00	31921.00	137.90	0	Spot (Block25, Row8, Column7)	8901.83	8587.00	4013.12	0.02	0.45	1593.00	1681.57	1593.00	406.56	0.02	0.24	100.00	100.00	0.00	6994.00	7308.83	4593343.00	17.76	3209.67	2934.00
25	8	8	6893.00	31929.00	82.95	0	Spot (Block25, Row8, Column8)	6335.52	6067.00	2040.63	0.02	0.32	1666.00	1676.59	1666.00	184.84	0.00	0.11	100.00	100.00	0.00	4401.00	4669.52	1058031.00	25.20	3189.07	2886.00
26	1	1	9308.00	29826.00	148.80	0	Spot (Block26, Row1, Column1)	43673.72	44699.00	18817.13	0.01	0.43	2194.00	2239.74	2194.00	335.14	0.01	0.15	100.00	100.00	27.87	42505.00	41479.72	26641120.00	123.63	12372.49	10153.00
26	2	1	9599.00	29830.00	144.20	0	Spot (Block26, Row1, Column2)	6096.39	5760.00	2353.52	0.02	0.39	2076.00	2106.77	2076.00	290.04	0.01	0.14	100.00	100.00	0.00	3684.00	4020.39	3456652.00	13.76	3049.26	2837.00
26	3	1	9905.00	29835.00	141.10	0	Spot (Block26, Row1, Column3)	8161.80	7262.00	4359.02	0.05	0.53	2000.00	2039.33	2000.00	243.48	0.01	0.12	99.00	99.00	0.00	5262.00	6161.80	4399212.00	25.15	3429.12	3168.00
26	4	1	10220.00	29833.00	117.35	0	Spot (Block26, Row1, Column4)	3982.92	3866.50	732.49	0.01	0.18	2017.00	2049.92	2017.00	261.62	0.01	0.13	100.00	99.00	0.00	1849.50	1965.92	1441817.00	7.39	2645.10	2637.50
26	5	1	10505.00	29832.00	139.45	0	Spot (Block26, Row1, Column5)	24334.35	21234.00	16606.22	0.06	0.68	1975.50	1999.06	1975.50	264.64	0.01	0.13	100.00	100.00	0.76	19258.50	22358.85	12799866.00	84.40	6916.23	5722.00
26	6	1	10800.00	29832.00	138.55	0	Spot (Block26, Row1, Column6)	19255.88	18499.00	10142.63	0.02	0.53	1967.00	1987.26	1967.00	258.15	0.00	0.13	100.00	100.00	0.00	16532.00	17288.88	9993800.00	66.89	6030.22	4750.00
26	7	1	11100.00	29840.00	82.65	0	Spot (Block26, Row1, Column7)	24038.01	23718.00	5639.35	0.01	0.23	1982.00	2314.03	1982.00	3170.04	0.07	1.37	100.00	100.00	0.00	21736.00	22056.01	4086462.00	6.85	8686.37	7365.00
26	8	1	11395.00	29836.00	108.75	0	Spot (Block26, Row1, Column8)	63574.23	65535.00	7005.63	0.01	0.11	2054.00	2366.68	2054.00	3127.49	0.06	1.32	100.00	100.00	87.25	63481.00	61520.23	19453752.00	19.57	22493.49	17546.50
26	1	2	9304.00	30130.00	147.00	-50	Spot (Block26, Row2, Column1)	2390.47	2343.00	277.04	0.01	0.12	2153.00	2197.68	2153.00	325.13	0.01	0.15	34.00	6.00	0.00	190.00	237.47	1417551.00	0.59	2299.65	2350.50
26	2	2	9610.00	30130.00	124.75	0	Spot (Block26, Row2, Column2)	11604.20	11122.50	4004.18	0.02	0.35	2021.00	2074.33	2021.00	279.12	0.01	0.13	100.00	100.00	0.00	9101.50	9583.20	4804138.00	34.14	4306.30	4135.00
26	3	2	9909.00	30132.00	145.20	0	Spot (Block26, Row2, Column3)	2354.73	2327.00	329.63	0.01	0.14	1995.00	2029.54	1995.00	253.10	0.01	0.12	55.00	36.00	0.00	332.00	359.73	1349263.00	1.28	2196.04	2123.00
26	4	2	10205.00	30131.00	159.45	0	Spot (Block26, Row2, Column4)	6748.01	6571.00	1813.89	0.01	0.27	1986.00	2010.42	1986.00	274.60	0.01	0.14	100.00	100.00	0.00	4585.00	4762.01	4730358.00	17.25	3300.58	3210.00
26	5	2	10506.00	30131.00	158.85	0	Spot (Block26, Row2, Column5)	2817.75	2752.00	524.10	0.01	0.19	1928.00	1961.68	1928.00	255.51	0.01	0.13	94.00	84.00	0.00	824.00	889.75	1969606.00	3.35	2330.52	2337.50
26	6	2	10801.00	30131.00	144.90	0	Spot (Block26, Row2, Column6)	5085.03	4936.00	1734.76	0.01	0.34	1928.00	1983.24	1928.00	290.97	0.01	0.15	100.00	100.00	0.00	3008.00	3157.03	2913720.00	10.66	2725.72	2688.00
26	7	2	11105.00	30136.00	145.90	0	Spot (Block26, Row2, Column7)	4852.27	4388.00	1821.12	0.04	0.38	1918.00	2271.50	1918.00	3285.35	0.07	1.45	36.00	4.00	0.00	2470.00	2934.27	2814314.00	0.79	2706.20	2619.00
26	8	2	11405.00	30137.00	147.00	-50	Spot (Block26, Row2, Column8)	2264.87	2200.00	274.81	0.01	0.12	2023.00	2368.92	2023.00	3237.31	0.07	1.37	0.00	0.00	0.00	177.00	241.87	1331745.00	-0.03	2254.64	2195.00
26	1	3	9307.00	30430.00	141.20	0	Spot (Block26, Row3, Column1)	19167.64	17701.00	11015.74	0.03	0.57	2036.00	2075.56	2036.00	276.68	0.01	0.13	100.00	100.00	0.00	15665.00	17131.64	10350526.00	61.78	5924.29	4783.00
26	2	3	9603.00	30424.00	183.30	0	Spot (Block26, Row3, Column2)	2377.56	2347.00	265.20	0.01	0.11	2003.00	2032.43	2003.00	255.61	0.01	0.13	63.00	25.00	0.00	344.00	374.56	2242041.00	1.35	2202.76	2196.00
26	3	3	9901.00	30435.00	140.60	0	Spot (Block26, Row3, Column3)	5203.91	4922.00	2237.06	0.02	0.43	1995.00	2012.99	1995.00	259.98	0.00	0.13	100.00	99.00	0.00	2927.00	3208.91	2784091.00	12.27	2906.67	2789.00
26	4	3	10203.00	30431.00	139.35	0	Spot (Block26, Row3, Column4)	14229.40	12642.00	7637.01	0.05	0.54	1910.00	1959.53	1910.00	253.16	0.01	0.13	100.00	100.00	0.00	10732.00	12319.40	7498893.00	48.47	5102.63	4332.00
26	5	3	10509.00	30429.00	141.35	0	Spot (Block26, Row3, Column5)	4605.97	4022.00	2252.56	0.06	0.49	1907.00	1959.77	1907.00	291.44	0.01	0.15	100.00	97.00	0.00	2115.00	2698.97	2491830.00	9.08	2618.56	2489.00
26	6	3	10803.00	30429.00	195.35	0	Spot (Block26, Row3, Column6)	12710.63	10401.00	6436.20	0.09	0.51	1963.00	2023.86	1963.00	347.01	0.01	0.17	100.00	100.00	0.00	8438.00	10747.63	13714768.00	30.80	5094.66	5165.00
26	7	3	11107.00	30435.00	138.75	0	Spot (Block26, Row3, Column7)	12998.39	11720.00	7761.49	0.04	0.60	1911.00	1972.18	1911.00	295.63	0.01	0.15	100.00	100.00	0.00	9809.00	11087.39	6733164.00	37.30	4547.90	3817.00
26	8	3	11408.00	30445.00	146.45	0	Spot (Block26, Row3, Column8)	3633.65	3519.00	688.11	0.01	0.19	1984.00	2015.93	1984.00	273.01	0.01	0.14	100.00	97.00	0.00	1535.00	1649.65	2114786.00	5.93	2560.33	2471.00
26	1	4	9305.00	30727.00	139.00	0	Spot (Block26, Row4, Column1)	15749.21	14404.50	8348.70	0.04	0.53	2075.00	2103.40	2075.00	269.15	0.01	0.13	100.00	100.00	0.00	12329.50	13674.21	8221090.00	50.70	5042.20	4332.50
26	2	4	9597.00	30730.00	204.25	0	Spot (Block26, Row4, Column2)	2519.29	2494.00	274.98	0.00	0.11	2040.00	2079.99	2040.00	289.04	0.01	0.14	75.00	33.00	0.00	454.00	479.29	2982839.00	1.52	2232.65	2245.50
26	3	4	9905.00	30731.00	141.55	0	Spot (Block26, Row4, Column3)	45586.58	48159.00	19378.87	0.02	0.43	2000.00	2043.08	2000.00	300.20	0.01	0.15	100.00	100.00	34.57	46159.00	43586.58	24662460.00	145.05	13161.05	10097.00
26	4	4	10195.00	30744.00	189.75	0	Spot (Block26, Row4, Column4)	2347.73	2295.00	282.09	0.01	0.12	1974.00	1998.16	1974.00	255.49	0.01	0.13	57.00	31.00	0.00	321.00	373.73	2375906.00	1.37	2135.01	2095.00
26	5	4	10503.00	30734.00	147.00	-50	Spot (Block26, Row4, Column5)	2065.04	2050.00	244.66	0.00	0.12	1966.00	1994.11	1966.00	273.82	0.01	0.14	25.00	4.00	0.00	84.00	99.04	1216307.00	0.26	1972.18	1966.00
26	6	4	10806.00	30736.00	172.05	0	Spot (Block26, Row4, Column6)	3655.57	3674.00	621.94	0.00	0.17	1949.50	1983.43	1949.50	280.28	0.01	0.14	100.00	93.00	0.00	1724.50	1706.07	3001225.00	5.97	2639.55	2586.00
26	7	4	11098.00	30737.00	141.95	0	Spot (Block26, Row4, Column7)	10060.47	8370.00	6480.41	0.08	0.64	1976.50	2002.51	1976.50	261.28	0.01	0.13	100.00	96.00	0.00	6393.50	8083.97	5493016.00	30.84	3772.83	3546.50
26	8	4	11404.00	30743.00	151.60	0	Spot (Block26, Row4, Column8)	4130.07	3933.50	1216.74	0.02	0.29	1990.00	2022.73	1990.00	249.38	0.01	0.12	100.00	97.00	0.00	1943.50	2140.07	2601946.00	8.45	2568.99	2528.00
26	1	5	9306.00	31032.00	104.90	0	Spot (Block26, Row5, Column1)	6751.10	6598.00	1660.98	0.01	0.25	2126.50	2188.99	2126.50	339.15	0.01	0.15	100.00	100.00	0.00	4471.50	4624.60	1910560.00	13.45	3697.41	3376.50
26	2	5	9604.00	31031.00	151.55	0	Spot (Block26, Row5, Column2)	3912.19	3847.00	667.87	0.01	0.17	2074.00	2099.71	2074.00	260.75	0.01	0.12	100.00	99.00	0.00	1773.00	1838.19	2460765.00	6.95	2722.97	2753.00
26	3	5	9903.00	31032.00	172.70	0	Spot (Block26, Row5, Column3)	3195.12	3093.00	625.20	0.01	0.20	2012.00	2071.15	2012.00	292.48	0.01	0.14	96.00	79.00	0.00	1081.00	1183.12	2658338.00	3.84	2405.52	2383.50
26	4	5	10202.00	31033.00	142.00	0	Spot (Block26, Row5, Column4)	9118.40	8181.00	5031.05	0.05	0.55	2012.00	2068.10	2012.00	299.65	0.01	0.14	100.00	99.00	0.00	6169.00	7106.40	4978644.00	23.53	3606.16	3144.50
26	5	5	10506.00	31032.00	139.50	0	Spot (Block26, Row5, Column5)	54010.86	65535.00	15838.66	0.08	0.29	2018.00	2076.79	2018.00	334.09	0.01	0.16	100.00	100.00	55.01	63517.00	51992.86	28571924.00	155.45	16250.08	13291.00
26	6	5	10803.00	31031.00	148.50	0	Spot (Block26, Row5, Column6)	4787.97	4584.00	1567.19	0.02	0.33	1957.00	1990.65	1957.00	280.19	0.01	0.14	100.00	99.00	0.00	2627.00	2830.97	2887143.00	9.98	2603.65	2571.00
26	7	5	11106.00	31033.00	168.85	0	Spot (Block26, Row5, Column7)	6832.68	6567.00	2421.68	0.02	0.35	1965.00	2002.30	1965.00	280.67	0.01	0.14	100.00	100.00	0.00	4602.00	4867.68	5452479.00	17.21	3238.72	3227.00
26	8	5	11403.00	31041.00	142.95	0	Spot (Block26, Row5, Column8)	23263.59	19420.00	16068.01	0.08	0.69	1992.00	2019.72	1992.00	264.83	0.01	0.13	100.00	100.00	0.36	17428.00	21271.59	12911293.00	80.22	6039.26	4696.00
26	1	6	9300.00	31327.00	202.50	0	Spot (Block26, Row6, Column1)	10788.52	8514.50	5551.70	0.10	0.51	2220.00	2313.59	2220.00	410.45	0.02	0.18	100.00	100.00	0.00	6294.50	8568.52	12579412.00	20.65	4729.61	4668.00
26	2	6	9603.00	31333.00	187.40	0	Spot (Block26, Row6, Column2)	4253.87	4202.00	928.08	0.01	0.22	2151.00	2214.05	2151.00	356.53	0.01	0.16	99.00	96.00	0.00	2051.00	2102.87	4190063.00	5.72	2910.67	2879.00
26	3	6	9896.00	31329.00	139.35	0	Spot (Block26, Row6, Column3)	30559.51	28212.50	17745.27	0.03	0.58	2096.00	2144.71	2096.00	293.39	0.01	0.14	100.00	100.00	2.87	26116.50	28463.51	15952066.00	96.85	8913.96	6734.00
26	4	6	10182.00	31343.00	160.00	0	Spot (Block26, Row6, Column4)	2819.71	2740.00	582.91	0.01	0.21	2079.00	2187.01	2079.00	1597.28	0.02	0.73	8.00	0.00	0.00	661.00	740.71	1999173.00	0.40	2430.63	2314.00
26	5	6	10502.00	31333.00	106.35	0	Spot (Block26, Row6, Column5)	61185.51	65535.00	7911.04	0.03	0.13	2024.00	2142.05	2024.00	1568.28	0.02	0.73	100.00	100.00	69.31	63511.00	59161.51	17743812.00	37.65	19012.82	13751.00
26	6	6	10804.00	31342.00	167.20	0	Spot (Block26, Row6, Column6)	2955.18	2753.00	814.92	0.03	0.28	1970.00	1992.13	1970.00	286.74	0.00	0.14	82.00	62.00	0.00	783.00	985.18	2299131.00	3.36	2266.57	2214.00
26	7	6	11103.00	31333.00	141.95	0	Spot (Block26, Row6, Column7)	18666.54	16883.50	10916.16	0.04	0.58	1924.00	1978.56	1924.00	283.71	0.01	0.14	100.00	100.00	0.00	14959.50	16742.54	10191934.00	58.82	5819.77	4927.00
26	8	6	11411.00	31343.00	142.30	0	Spot (Block26, Row6, Column8)	22197.48	19725.00	14633.22	0.05	0.66	1967.50	1989.68	1967.50	264.90	0.00	0.13	100.00	100.00	0.18	17757.50	20229.98	12186416.00	76.29	6001.70	5020.00
26	1	7	9307.00	31625.00	183.60	0	Spot (Block26, Row7, Column1)	2795.73	2807.00	400.31	0.00	0.14	2189.00	2253.03	2189.00	356.70	0.01	0.16	68.00	40.00	0.00	618.00	606.73	2641964.00	1.52	2495.10	2498.00
26	2	7	9607.00	31632.00	180.50	0	Spot (Block26, Row7, Column2)	2607.85	2583.00	364.61	0.00	0.14	2111.00	2152.29	2111.00	276.02	0.01	0.13	68.00	43.00	0.00	472.00	496.85	2383571.00	1.65	2343.86	2326.00
26	3	7	9890.00	31632.00	202.70	0	Spot (Block26, Row7, Column3)	2351.92	2296.00	294.42	0.01	0.13	2093.50	2132.54	2093.50	282.26	0.01	0.13	44.00	19.00	0.00	202.50	258.42	2737633.00	0.78	2278.83	2227.50
26	4	7	10213.00	31640.00	194.45	0	Spot (Block26, Row7, Column4)	2461.23	2423.00	316.65	0.01	0.13	2082.00	2181.93	2082.00	1647.26	0.02	0.75	0.00	0.00	0.00	341.00	379.23	2635974.00	0.17	2273.33	2220.50
26	5	7	10513.00	31629.00	145.80	0	Spot (Block26, Row7, Column5)	4639.36	4543.00	1071.49	0.01	0.23	2045.00	2156.24	2045.00	1622.43	0.02	0.75	76.00	28.00	0.00	2498.00	2594.36	2672274.00	1.53	2893.96	2898.50
26	6	7	10799.00	31635.00	166.20	0	Spot (Block26, Row7, Column6)	5572.53	5454.50	1400.49	0.01	0.25	2018.00	2079.00	2018.00	383.63	0.01	0.18	100.00	100.00	0.00	3436.50	3554.53	4268555.00	9.11	3088.78	3080.50
26	7	7	11097.00	31640.00	141.15	0	Spot (Block26, Row7, Column7)	23030.41	21594.00	12844.32	0.03	0.56	1974.00	1998.35	1974.00	287.97	0.01	0.14	100.00	100.00	1.30	19620.00	21056.41	12436423.00	73.03	6999.63	5242.50
26	8	7	11405.00	31636.00	125.50	0	Spot (Block26, Row7, Column8)	6333.30	6252.50	1236.23	0.01	0.20	2006.00	2048.99	2006.00	279.52	0.01	0.14	100.00	100.00	0.00	4246.50	4327.30	2659987.00	15.33	3366.72	3304.00
26	1	8	9305.00	31925.00	115.30	0	Spot (Block26, Row8, Column1)	3502.71	3300.00	1147.35	0.03	0.33	2196.00	2234.53	2196.00	306.00	0.01	0.14	98.00	85.00	0.00	1104.00	1306.71	1218944.00	4.14	2755.89	2706.00
26	2	8	9598.00	31933.00	147.35	0	Spot (Block26, Row8, Column2)	3943.09	3714.00	1018.33	0.03	0.26	2179.00	2215.57	2179.00	316.33	0.01	0.14	98.00	86.00	0.00	1535.00	1764.09	2350083.00	5.46	2742.67	2769.00
26	3	8	9893.00	31931.00	141.20	0	Spot (Block26, Row8, Column3)	9492.22	7946.50	6134.04	0.08	0.65	2081.00	2123.11	2081.00	304.99	0.01	0.14	100.00	90.00	0.00	5865.50	7411.22	5125801.00	24.16	3823.55	3420.50
26	4	8	10203.00	31934.00	141.25	0	Spot (Block26, Row8, Column4)	5103.91	5082.50	1247.82	0.00	0.24	2071.00	2090.48	2071.00	277.83	0.00	0.13	100.00	100.00	0.00	3011.50	3032.91	2756111.00	10.85	2937.24	2812.00
26	5	8	10500.00	31942.00	187.15	0	Spot (Block26, Row8, Column5)	2440.04	2413.00	327.33	0.00	0.13	2074.00	2122.16	2074.00	359.95	0.01	0.17	47.00	16.00	0.00	339.00	366.04	2413198.00	0.88	2213.09	2173.00
26	6	8	10804.00	31936.00	182.95	0	Spot (Block26, Row8, Column6)	15427.61	12119.00	9256.20	0.10	0.60	2065.00	2128.60	2065.00	447.06	0.01	0.21	100.00	100.00	0.00	10054.00	13362.61	14501951.00	29.75	5278.51	5306.00
26	7	8	11095.00	31934.00	140.75	0	Spot (Block26, Row8, Column7)	5635.70	5270.50	1997.91	0.03	0.35	2000.00	2054.88	2000.00	358.10	0.01	0.17	99.00	99.00	0.00	3270.50	3635.70	3032005.00	10.00	2932.51	2820.00
26	8	8	11401.00	31938.00	147.00	-50	Spot (Block26, Row8, Column8)	2407.47	2238.00	599.32	0.03	0.25	2050.00	2093.36	2050.00	297.17	0.01	0.14	43.00	28.00	0.00	188.00	357.47	1425220.00	1.06	2028.20	1986.00
27	1	1	13810.00	29839.00	152.05	0	Spot (Block27, Row1, Column1)	45397.84	47344.00	18765.98	0.02	0.41	2105.00	2163.09	2105.00	310.72	0.01	0.14	100.00	100.00	34.54	45239.00	43292.84	28918612.00	139.14	10632.98	8639.50
27	2	1	14101.00	29847.00	148.50	0	Spot (Block27, Row1, Column2)	4352.17	4205.00	1136.17	0.01	0.26	2088.00	2126.99	2088.00	275.36	0.01	0.13	100.00	100.00	0.00	2117.00	2264.17	2633064.00	8.08	2660.94	2661.00
27	3	1	14409.00	29845.00	150.80	0	Spot (Block27, Row1, Column3)	4414.60	4044.50	1685.13	0.04	0.38	2008.00	2046.67	2008.00	236.24	0.01	0.12	97.00	93.00	0.00	2036.50	2406.60	2728223.00	10.02	2598.19	2668.00
27	4	1	14708.00	29845.00	146.85	0	Spot (Block27, Row1, Column4)	3783.08	3589.00	919.42	0.02	0.24	1992.00	2028.86	1992.00	243.56	0.01	0.12	100.00	99.00	0.00	1597.00	1791.08	2220668.00	7.20	2563.23	2576.00
27	5	1	15006.00	29843.00	143.75	0	Spot (Block27, Row1, Column5)	11144.36	10094.50	6785.60	0.04	0.61	1999.00	2031.12	1999.00	247.74	0.01	0.12	100.00	100.00	0.00	8095.50	9145.36	6196266.00	36.79	4040.09	3487.00
27	6	1	15301.00	29839.00	142.00	0	Spot (Block27, Row1, Column6)	9484.95	8732.00	4448.87	0.04	0.47	2025.00	2063.26	2025.00	248.72	0.01	0.12	100.00	100.00	0.00	6707.00	7459.95	5207238.00	29.84	3920.86	3665.00
27	7	1	15587.00	29877.00	110.55	0	Spot (Block27, Row1, Column7)	6191.16	5331.00	3876.42	0.06	0.63	2050.00	2097.96	2050.00	345.48	0.01	0.16	73.00	63.00	0.00	3281.00	4141.16	1956408.00	11.85	4637.93	2206.50
27	8	1	15897.00	29853.00	111.20	0	Spot (Block27, Row1, Column8)	64671.01	65535.00	3034.92	0.01	0.05	2110.00	2176.60	2110.00	384.30	0.01	0.18	100.00	100.00	86.11	63425.00	62561.01	20953468.00	162.62	20366.93	18772.50
27	1	2	13806.00	30141.00	147.00	-50	Spot (Block27, Row2, Column1)	2260.70	2247.00	236.85	0.00	0.10	2101.00	2145.75	2101.00	283.93	0.01	0.13	30.00	5.00	0.00	146.00	159.70	1340595.00	0.40	2214.50	2170.00
27	2	2	14108.00	30142.00	123.85	0	Spot (Block27, Row2, Column2)	6797.12	6636.00	1754.69	0.01	0.26	2077.00	2102.64	2077.00	252.51	0.01	0.12	100.00	100.00	0.00	4559.00	4720.12	2718849.00	18.59	3420.69	3280.00
27	3	2	14405.00	30140.00	183.80	0	Spot (Block27, Row2, Column3)	2444.21	2476.50	293.32	0.01	0.12	2012.00	2062.41	2012.00	260.24	0.01	0.13	65.00	40.00	0.00	464.50	432.21	2326884.00	1.47	2200.82	2133.00
27	4	2	14706.00	30143.00	164.65	0	Spot (Block27, Row2, Column4)	4157.15	4069.00	852.81	0.01	0.21	1988.00	2018.33	1988.00	244.61	0.01	0.12	100.00	99.00	0.00	2081.00	2169.15	3130332.00	8.74	2700.99	2703.00
27	5	2	15009.00	30142.00	173.05	0	Spot (Block27, Row2, Column5)	3617.47	3622.00	668.73	0.00	0.18	1968.00	1979.12	1968.00	224.81	0.00	0.11	100.00	99.00	0.00	1654.00	1649.47	3031436.00	7.29	2439.82	2410.00
27	6	2	15306.00	30142.00	150.70	0	Spot (Block27, Row2, Column6)	3374.32	3321.00	719.23	0.01	0.21	1988.50	2011.82	1988.50	246.88	0.01	0.12	99.00	89.00	0.00	1332.50	1385.82	2098824.00	5.52	2421.73	2418.00
27	7	2	15610.00	30147.00	155.70	0	Spot (Block27, Row2, Column7)	3560.61	3329.00	909.00	0.03	0.26	1993.00	2030.63	1993.00	232.27	0.01	0.11	99.00	96.00	0.00	1336.00	1567.61	2374930.00	6.59	2391.91	2364.00
27	8	2	15916.00	30147.00	189.45	0	Spot (Block27, Row2, Column8)	2389.09	2319.50	285.66	0.01	0.12	2074.00	2119.41	2074.00	301.11	0.01	0.14	44.00	18.00	0.00	245.50	315.09	2427315.00	0.90	2275.54	2225.00
27	1	3	13806.00	30442.00	145.55	0	Spot (Block27, Row3, Column1)	8980.18	7971.00	4434.25	0.05	0.49	2074.00	2110.01	2074.00	261.73	0.01	0.12	100.00	100.00	0.00	5897.00	6906.18	5163606.00	26.25	3543.21	3194.00
27	2	3	14104.00	30439.00	200.85	0	Spot (Block27, Row3, Column2)	2542.74	2493.50	364.98	0.01	0.14	2078.00	2098.14	2078.00	251.43	0.00	0.12	66.00	43.00	0.00	415.50	464.74	2898729.00	1.77	2242.81	2198.50
27	3	3	14391.00	30441.00	131.05	0	Spot (Block27, Row3, Column3)	6917.74	4305.00	10305.96	0.21	1.49	2070.00	2104.18	2070.00	290.52	0.01	0.14	100.00	99.00	1.95	2235.00	4847.74	3189078.00	16.57	4039.31	3465.50
27	4	3	14706.00	30443.00	143.70	0	Spot (Block27, Row3, Column4)	6766.35	6216.50	2699.37	0.04	0.40	2025.00	2070.55	2025.00	273.18	0.01	0.13	100.00	100.00	0.00	4191.50	4741.35	3762090.00	17.19	3224.82	2984.00
27	5	3	15011.00	30421.00	147.40	0	Spot (Block27, Row3, Column5)	4837.82	3276.00	7554.74	0.17	1.56	1985.00	2012.39	1985.00	245.61	0.01	0.12	97.00	87.00	0.84	1291.00	2852.82	2878504.00	11.50	2876.12	2392.00
27	6	3	15307.00	30443.00	187.20	0	Spot (Block27, Row3, Column6)	6829.34	5995.50	2872.40	0.06	0.42	1991.00	2016.91	1991.00	261.54	0.01	0.13	100.00	100.00	0.00	4004.50	4838.34	6733731.00	18.40	3401.94	3341.00
27	7	3	15610.00	30448.00	147.15	0	Spot (Block27, Row3, Column7)	6122.20	5659.00	2888.22	0.03	0.47	1998.00	2030.63	1998.00	242.06	0.01	0.12	100.00	99.00	0.00	3661.00	4124.20	3612098.00	16.90	2833.44	2746.00
27	8	3	15911.00	30460.00	156.30	0	Spot (Block27, Row3, Column8)	4162.89	4040.00	1040.95	0.01	0.25	2057.00	2081.55	2057.00	242.54	0.01	0.12	99.00	99.00	0.00	1983.00	2105.89	2797459.00	8.58	2697.71	2710.50
27	1	4	13803.00	30737.00	145.30	0	Spot (Block27, Row4, Column1)	7690.54	7030.50	3109.66	0.04	0.40	2095.00	2125.26	2095.00	267.13	0.01	0.13	100.00	100.00	0.00	4935.50	5595.54	4414369.00	20.83	3424.58	3237.50
27	2	4	14109.00	30742.00	183.10	0	Spot (Block27, Row4, Column2)	2978.37	2930.50	453.53	0.01	0.15	2091.00	2113.47	2091.00	270.29	0.00	0.13	93.00	77.00	0.00	839.50	887.37	2799671.00	3.20	2459.28	2442.00
27	3	4	14405.00	30742.00	142.80	0	Spot (Block27, Row4, Column3)	23001.53	22130.50	10816.04	0.02	0.47	2095.00	2133.37	2095.00	302.40	0.01	0.14	100.00	100.00	0.00	20035.50	20906.53	12834852.00	69.01	6748.93	6223.00
27	4	4	14706.00	30736.00	194.50	0	Spot (Block27, Row4, Column4)	2472.42	2415.00	300.65	0.01	0.12	2078.00	2090.45	2078.00	254.18	0.00	0.12	62.00	33.00	0.00	337.00	394.42	2647963.00	1.50	2293.66	2278.00
27	5	4	15006.00	30746.00	147.00	-50	Spot (Block27, Row4, Column5)	2352.86	2204.00	752.37	0.03	0.32	1991.00	2034.95	1991.00	256.26	0.01	0.13	44.00	18.00	0.00	213.00	361.86	1381128.00	1.24	2089.95	2073.00
27	6	4	15307.00	30746.00	183.60	0	Spot (Block27, Row4, Column6)	4185.53	4173.50	693.85	0.00	0.17	1973.00	1998.04	1973.00	234.95	0.01	0.12	100.00	100.00	0.00	2200.50	2212.53	3951141.00	9.31	2712.75	2626.00
27	7	4	15602.00	30748.00	148.40	0	Spot (Block27, Row4, Column7)	5415.62	4557.50	2614.71	0.07	0.48	2004.00	2070.05	2004.00	332.20	0.01	0.16	100.00	91.00	0.00	2553.50	3411.62	3281864.00	10.07	2681.27	2602.50
27	8	4	15910.00	30751.00	169.55	0	Spot (Block27, Row4, Column8)	3142.73	3038.00	696.82	0.01	0.22	2073.00	2100.94	2073.00	238.80	0.01	0.11	91.00	77.00	0.00	965.00	1069.73	2504756.00	4.36	2280.45	2210.00
27	1	5	13808.00	31049.00	144.00	0	Spot (Block27, Row5, Column1)	6548.39	6024.50	2366.90	0.04	0.36	2121.00	2158.00	2121.00	286.23	0.01	0.13	99.00	99.00	0.00	3903.50	4427.39	3719488.00	15.34	3146.55	3009.50
27	2	5	14105.00	31048.00	152.40	0	Spot (Block27, Row5, Column2)	4932.38	4797.00	1158.10	0.01	0.23	2113.00	2153.53	2113.00	302.82	0.01	0.14	100.00	99.00	0.00	2684.00	2819.38	3146857.00	9.18	2896.77	2883.00
27	3	5	14408.00	31042.00	148.25	0	Spot (Block27, Row5, Column3)	5753.87	5422.00	1801.25	0.03	0.31	2144.00	2162.60	2144.00	282.96	0.00	0.13	100.00	100.00	0.00	3278.00	3609.87	3452324.00	12.69	3089.36	3059.50
27	4	5	14706.00	31048.00	146.40	0	Spot (Block27, Row5, Column4)	4658.70	4328.50	1414.81	0.03	0.30	2111.00	2142.73	2111.00	279.27	0.01	0.13	100.00	100.00	0.00	2217.50	2547.70	2720678.00	9.01	2865.15	2899.50
27	5	5	15009.00	31047.00	139.45	0	Spot (Block27, Row5, Column5)	35850.68	34628.00	17948.85	0.02	0.50	2019.00	2075.64	2019.00	279.97	0.01	0.13	100.00	100.00	7.78	32609.00	33831.68	18893340.00	120.64	10006.67	8218.00
27	6	5	15306.00	31044.00	161.70	0	Spot (Block27, Row5, Column6)	3251.60	3087.50	677.20	0.02	0.21	1996.00	2074.48	1996.00	339.24	0.02	0.16	96.00	77.00	0.00	1091.50	1255.60	2347654.00	3.47	2329.14	2338.00
27	7	5	15608.00	31044.00	171.05	0	Spot (Block27, Row5, Column7)	16276.67	14609.50	7667.19	0.05	0.47	2080.00	2154.51	2080.00	427.47	0.02	0.20	100.00	100.00	0.00	12529.50	14196.67	13281763.00	33.04	5189.75	5184.00
27	8	5	15909.00	31053.00	145.15	0	Spot (Block27, Row5, Column8)	10339.70	9034.00	5853.43	0.06	0.57	2110.00	2165.49	2110.00	330.83	0.01	0.15	100.00	99.00	0.00	6924.00	8229.70	5945330.00	24.71	3737.14	3246.00
27	1	6	13801.00	31340.00	186.90	0	Spot (Block27, Row6, Column1)	7247.07	6358.00	3181.66	0.06	0.44	2199.00	2251.19	2199.00	347.33	0.01	0.15	100.00	100.00	0.00	4159.00	5048.07	7109380.00	14.38	3686.26	3591.00
27	2	6	14105.00	31341.00	184.35	0	Spot (Block27, Row6, Column2)	9264.81	8845.00	3381.24	0.02	0.36	2179.00	2222.40	2179.00	360.01	0.01	0.16	100.00	100.00	0.00	6666.00	7085.81	8866422.00	19.56	4138.80	4076.00
27	3	6	14395.00	31341.00	139.25	0	Spot (Block27, Row6, Column3)	15019.14	14013.00	7591.67	0.03	0.51	2181.00	2191.48	2181.00	301.12	0.00	0.14	100.00	100.00	0.00	11832.00	12838.14	7885047.00	42.60	5669.84	4931.00
27	4	6	14706.00	31350.00	160.40	0	Spot (Block27, Row6, Column4)	2940.09	2872.00	476.30	0.01	0.16	2088.00	2126.02	2088.00	276.88	0.01	0.13	87.00	70.00	0.00	784.00	852.09	2087464.00	2.94	2405.00	2379.00
27	5	6	15007.00	31353.00	102.95	0	Spot (Block27, Row6, Column5)	33924.68	34033.00	9713.98	0.00	0.29	2068.00	2093.14	2068.00	283.06	0.01	0.14	100.00	100.00	0.00	31965.00	31856.68	9125739.00	112.46	13050.88	11293.00
27	6	6	15304.00	31347.00	154.25	0	Spot (Block27, Row6, Column6)	2853.90	2765.50	468.70	0.01	0.16	2011.00	2074.16	2011.00	297.77	0.01	0.14	87.00	71.00	0.00	754.50	842.90	1855034.00	2.62	2355.36	2361.50
27	7	6	15609.00	31345.00	146.75	0	Spot (Block27, Row6, Column7)	9894.54	8942.00	5208.58	0.04	0.53	2049.00	2107.42	2049.00	356.17	0.01	0.17	100.00	100.00	0.00	6893.00	7845.54	5817991.00	21.86	3734.99	3392.50
27	8	6	15913.00	31356.00	144.50	0	Spot (Block27, Row6, Column8)	10428.06	9628.00	5477.05	0.03	0.53	2099.00	2130.74	2099.00	261.49	0.01	0.12	100.00	100.00	0.00	7529.00	8329.06	5954422.00	31.73	3907.93	3435.00
27	1	7	13803.00	31643.00	187.45	0	Spot (Block27, Row7, Column1)	3188.89	3115.50	633.58	0.01	0.20	2170.00	2210.70	2170.00	304.10	0.01	0.14	87.00	70.00	0.00	945.50	1018.89	3156998.00	3.22	2491.26	2459.50
27	2	7	14103.00	31639.00	201.15	0	Spot (Block27, Row7, Column2)	2549.43	2553.00	339.21	0.00	0.13	2106.00	2168.82	2106.00	310.10	0.01	0.14	61.00	27.00	0.00	447.00	443.43	2921641.00	1.23	2323.33	2315.50
27	3	7	14394.00	31642.00	207.80	0	Spot (Block27, Row7, Column3)	2501.60	2468.50	331.97	0.01	0.13	2098.00	2144.84	2098.00	283.34	0.01	0.13	58.00	36.00	0.00	370.50	403.60	3076970.00	1.26	2250.09	2216.00
27	4	7	14711.00	31651.00	179.90	0	Spot (Block27, Row7, Column4)	2494.86	2476.00	311.64	0.00	0.12	2051.00	2081.08	2051.00	260.45	0.01	0.13	67.00	37.00	0.00	425.00	443.86	2265337.00	1.59	2295.60	2293.00
27	5	7	15014.00	31643.00	154.65	0	Spot (Block27, Row7, Column5)	3411.74	3329.00	607.77	0.01	0.18	2032.00	2096.16	2032.00	329.20	0.01	0.16	99.00	87.00	0.00	1297.00	1379.74	2234689.00	4.00	2522.34	2539.00
27	6	7	15303.00	31646.00	167.45	0	Spot (Block27, Row7, Column6)	11075.94	10801.50	3754.04	0.01	0.34	2085.50	2156.12	2085.50	389.29	0.01	0.18	100.00	100.00	0.00	8716.00	8990.44	8617083.00	22.91	4268.28	4159.00
27	7	7	15597.00	31652.00	144.70	0	Spot (Block27, Row7, Column7)	10108.98	9226.00	4782.00	0.04	0.47	2060.00	2106.22	2060.00	315.45	0.01	0.15	100.00	100.00	0.00	7166.00	8048.98	5681247.00	25.37	4420.97	3656.00
27	8	7	15904.00	31649.00	147.00	-50	Spot (Block27, Row7, Column8)	2197.21	2194.00	325.48	0.00	0.15	2095.00	2147.74	2095.00	276.12	0.01	0.13	32.00	7.00	0.00	99.00	102.21	1294157.00	0.18	2156.23	2069.00
27	1	8	13814.00	31938.00	129.40	0	Spot (Block27, Row8, Column1)	3466.81	3240.00	785.15	0.03	0.23	2171.00	2211.88	2171.00	309.50	0.01	0.14	97.00	87.00	0.00	1069.00	1295.81	1556596.00	4.05	2626.96	2650.00
27	2	8	14102.00	31944.00	172.35	0	Spot (Block27, Row8, Column2)	3155.81	3038.50	631.79	0.02	0.20	2140.50	2183.18	2140.50	294.32	0.01	0.13	89.00	70.00	0.00	898.00	1015.31	2613013.00	3.30	2463.09	2467.00
27	3	8	14396.00	31945.00	146.15	0	Spot (Block27, Row8, Column3)	5838.34	5089.00	2676.49	0.06	0.46	2109.00	2160.05	2109.00	295.06	0.01	0.14	100.00	91.00	0.00	2980.00	3729.34	3392074.00	12.47	2980.34	2966.50
27	4	8	14702.00	31944.00	144.75	0	Spot (Block27, Row8, Column4)	7356.22	7128.00	2188.53	0.01	0.30	2080.00	2112.15	2080.00	287.50	0.01	0.14	100.00	100.00	0.00	5048.00	5276.22	4193044.00	18.24	3419.81	3201.50
27	5	8	15000.00	31955.00	197.85	0	Spot (Block27, Row8, Column5)	2417.69	2400.00	350.48	0.00	0.14	2067.00	2110.31	2067.00	317.10	0.01	0.15	51.00	23.00	0.00	333.00	350.69	2671551.00	0.97	2219.96	2200.00
27	6	8	15308.00	31949.00	166.85	0	Spot (Block27, Row8, Column6)	11029.80	9399.00	5694.50	0.07	0.52	2093.00	2172.80	2093.00	396.11	0.02	0.18	100.00	100.00	0.00	7306.00	8936.80	8503977.00	22.36	4020.01	3974.00
27	7	8	15600.00	31946.00	149.35	0	Spot (Block27, Row8, Column7)	4215.88	4065.00	1072.86	0.02	0.25	2077.00	2117.26	2077.00	312.89	0.01	0.15	100.00	96.00	0.00	1988.00	2138.88	2584337.00	6.71	2654.80	2684.00
27	8	8	15903.00	31949.00	147.00	-50	Spot (Block27, Row8, Column8)	2409.48	2329.50	501.95	0.01	0.21	2093.00	2141.60	2093.00	267.46	0.01	0.12	46.00	21.00	0.00	236.50	316.48	1416777.00	1.00	2120.83	2120.50
28	1	1	18309.00	29849.00	153.40	0	Spot (Block28, Row1, Column1)	40144.98	37691.50	19744.07	0.03	0.49	1540.00	1566.78	1540.00	183.85	0.01	0.12	100.00	100.00	22.62	36151.50	38604.98	26094380.00	209.83	8538.64	6859.00
28	2	1	18605.00	29858.00	145.55	0	Spot (Block28, Row1, Column2)	6262.49	5868.50	2517.10	0.03	0.40	1555.00	1575.99	1555.00	155.73	0.01	0.10	100.00	100.00	0.00	4313.50	4707.49	3619718.00	30.09	2654.10	2458.50
28	3	1	18913.00	29855.00	146.05	0	Spot (Block28, Row1, Column3)	3712.85	3334.00	1416.99	0.05	0.38	1549.00	1564.32	1549.00	121.57	0.00	0.08	100.00	100.00	0.00	1785.00	2163.85	2164592.00	17.67	2055.40	1975.50
28	4	1	19206.00	29858.00	146.90	0	Spot (Block28, Row1, Column4)	4953.76	4569.50	1889.43	0.04	0.38	1564.00	1569.10	1564.00	119.85	0.00	0.08	100.00	100.00	0.00	3005.50	3389.76	2902906.00	28.24	2413.54	2343.50
28	5	1	19509.00	29852.00	147.25	0	Spot (Block28, Row1, Column5)	8391.29	7146.00	5179.73	0.07	0.62	1589.00	1601.86	1589.00	131.80	0.00	0.08	100.00	100.00	0.00	5557.00	6802.29	4942472.00	51.51	2933.59	2662.00
28	6	1	19802.00	29851.00	144.65	0	Spot (Block28, Row1, Column6)	7307.10	6822.00	3264.41	0.03	0.45	1616.00	1640.23	1616.00	130.92	0.01	0.08	100.00	100.00	0.00	5206.00	5691.10	4143128.00	43.29	2995.50	2628.00
28	7	1	20103.00	29859.00	87.00	0	Spot (Block28, Row1, Column7)	8725.09	8644.50	1807.19	0.00	0.21	1632.00	1660.18	1632.00	208.50	0.01	0.13	100.00	100.00	0.00	7012.50	7093.09	1605416.00	33.88	4248.52	4025.00
28	8	1	20396.00	29861.00	109.55	0	Spot (Block28, Row1, Column8)	63114.02	65535.00	6869.49	0.02	0.11	1649.00	1841.72	1649.00	1831.17	0.05	0.99	100.00	100.00	78.78	63886.00	61465.02	19628500.00	33.46	19332.37	14602.50
28	1	2	18317.00	30161.00	157.25	0	Spot (Block28, Row2, Column1)	1714.50	1703.00	130.33	0.00	0.08	1512.00	1539.82	1512.00	143.25	0.01	0.09	67.00	28.00	0.00	191.00	202.50	1165861.00	1.22	1602.35	1603.50
28	2	2	18610.00	30152.00	126.45	0	Spot (Block28, Row2, Column2)	5182.45	4922.00	1317.94	0.02	0.25	1529.00	1548.71	1529.00	129.98	0.01	0.08	100.00	100.00	0.00	3393.00	3653.45	2207725.00	27.96	2641.10	2564.50
28	3	2	18901.00	30163.00	202.10	0	Spot (Block28, Row2, Column3)	1779.02	1777.00	162.55	0.00	0.09	1552.00	1567.26	1552.00	130.71	0.00	0.08	67.00	40.00	0.00	225.00	227.02	2049432.00	1.62	1632.96	1621.50
28	4	2	19208.00	30155.00	166.40	0	Spot (Block28, Row2, Column4)	3610.74	3611.00	830.76	0.00	0.23	1550.00	1572.32	1550.00	137.57	0.01	0.09	100.00	100.00	0.00	2061.00	2060.74	2773050.00	14.82	2120.81	2089.00
28	5	2	19510.00	30155.00	175.55	0	Spot (Block28, Row2, Column5)	2628.24	2597.00	326.94	0.01	0.12	1590.00	1602.75	1590.00	136.12	0.00	0.08	100.00	99.00	0.00	1007.00	1038.24	2270800.00	7.53	1927.79	1905.00
28	6	2	19803.00	30153.00	154.10	0	Spot (Block28, Row2, Column6)	2680.10	2547.50	522.13	0.02	0.19	1609.00	1640.39	1609.00	160.94	0.01	0.10	99.00	94.00	0.00	938.50	1071.10	1752785.00	6.46	1884.40	1874.50
28	7	2	20106.00	30152.00	153.80	0	Spot (Block28, Row2, Column7)	2970.99	2798.00	798.79	0.03	0.27	1615.00	1630.99	1615.00	126.39	0.00	0.08	100.00	99.00	0.00	1183.00	1355.99	1928170.00	10.60	1955.78	1918.00
28	8	2	20419.00	30181.00	267.10	0	Spot (Block28, Row2, Column8)	1792.58	1788.00	124.06	0.00	0.07	1669.00	1771.64	1669.00	1441.30	0.03	0.81	0.00	0.00	0.00	119.00	123.58	3712438.00	0.01	1666.50	1673.00
28	1	3	18310.00	30456.00	147.35	0	Spot (Block28, Row3, Column1)	6493.70	5748.50	3186.33	0.05	0.49	1499.00	1524.96	1499.00	122.84	0.01	0.08	100.00	100.00	0.00	4249.50	4994.70	3870244.00	40.45	2630.27	2411.00
28	2	3	18601.00	30452.00	197.00	0	Spot (Block28, Row3, Column2)	1838.48	1790.50	173.18	0.01	0.09	1525.00	1545.52	1525.00	129.54	0.01	0.08	87.00	51.00	0.00	265.50	313.48	2029681.00	2.26	1647.56	1642.00
28	3	3	18904.00	30456.00	142.55	0	Spot (Block28, Row3, Column3)	6339.03	5630.00	4333.36	0.05	0.68	1558.00	1577.36	1558.00	153.51	0.01	0.10	100.00	100.00	0.00	4072.00	4781.03	3499144.00	31.02	2808.78	2185.00
28	4	3	19210.00	30454.00	144.60	0	Spot (Block28, Row3, Column4)	7540.40	6723.00	3516.97	0.05	0.47	1564.00	1581.63	1564.00	141.01	0.00	0.09	100.00	100.00	0.00	5159.00	5976.40	4298027.00	42.26	2761.71	2566.00
28	5	3	19506.00	30449.00	140.80	0	Spot (Block28, Row3, Column5)	5343.32	4853.50	2316.02	0.04	0.43	1592.00	1612.04	1592.00	165.83	0.01	0.10	100.00	100.00	0.00	3261.50	3751.32	2864021.00	22.50	2584.16	2291.00
28	6	3	19811.00	30450.00	204.65	0	Spot (Block28, Row3, Column6)	6501.11	5462.00	2702.61	0.08	0.42	1626.00	1667.98	1626.00	183.43	0.01	0.11	100.00	100.00	0.00	3836.00	4875.11	7749322.00	26.35	3083.48	3080.50
28	7	3	20113.00	30459.00	142.80	0	Spot (Block28, Row3, Column7)	6215.02	5674.50	2929.04	0.04	0.47	1632.00	1659.53	1632.00	163.15	0.01	0.10	100.00	100.00	0.00	4042.50	4583.02	3455550.00	27.92	2550.97	2349.00
28	8	3	20409.00	30471.00	151.05	0	Spot (Block28, Row3, Column8)	6994.12	6455.00	2585.40	0.03	0.37	1642.00	1659.49	1642.00	138.97	0.00	0.08	100.00	100.00	0.00	4813.00	5352.12	4385312.00	38.39	3228.25	2885.00
28	1	4	18304.00	30746.00	145.85	0	Spot (Block28, Row4, Column1)	7485.04	6627.00	3647.23	0.05	0.49	1514.00	1540.25	1514.00	130.63	0.01	0.08	100.00	100.00	0.00	5113.00	5971.04	4333837.00	45.51	2848.49	2419.00
28	2	4	18604.00	30755.00	187.45	0	Spot (Block28, Row4, Column2)	2086.34	2061.50	257.17	0.01	0.12	1545.00	1568.63	1545.00	163.55	0.01	0.10	95.00	76.00	0.00	516.50	541.34	2057135.00	3.17	1758.42	1736.00
28	3	4	18908.00	30751.00	144.55	0	Spot (Block28, Row4, Column3)	38066.41	37684.50	19530.57	0.00	0.51	1560.00	1588.40	1560.00	172.39	0.01	0.11	100.00	100.00	14.21	36124.50	36506.41	21697928.00	211.60	9165.89	7049.50
28	4	4	19189.00	30756.00	194.60	0	Spot (Block28, Row4, Column4)	1952.19	1932.50	157.23	0.00	0.08	1554.00	1571.69	1554.00	141.48	0.00	0.09	95.00	74.00	0.00	378.50	398.19	2088839.00	2.69	1713.52	1701.00
28	5	4	19459.00	30745.00	82.80	0	Spot (Block28, Row4, Column5)	1967.84	1881.00	203.93	0.02	0.10	1569.00	1575.54	1569.00	139.58	0.00	0.09	99.00	65.00	0.00	312.00	398.84	332565.00	2.81	1764.36	1744.00
28	6	4	19806.00	30759.00	180.00	0	Spot (Block28, Row4, Column6)	2776.99	2779.00	415.98	0.00	0.15	1576.00	1592.22	1576.00	142.82	0.00	0.09	100.00	100.00	0.00	1203.00	1200.99	2524287.00	8.30	1968.08	1921.00
28	7	4	20105.00	30758.00	146.90	0	Spot (Block28, Row4, Column7)	4289.12	3628.50	2066.62	0.07	0.48	1595.00	1614.40	1595.00	132.48	0.01	0.08	100.00	98.00	0.00	2033.50	2694.12	2530583.00	20.19	2136.96	2043.00
28	8	4	20409.00	30759.00	164.75	0	Spot (Block28, Row4, Column8)	2361.63	2275.00	398.88	0.02	0.17	1605.00	1621.37	1605.00	122.75	0.00	0.08	99.00	96.00	0.00	670.00	756.63	1773584.00	6.03	1872.49	1869.00
28	1	5	18310.00	31061.00	145.15	0	Spot (Block28, Row5, Column1)	9760.02	8835.00	5077.96	0.04	0.52	1536.00	1573.08	1536.00	180.47	0.01	0.11	100.00	100.00	0.00	7299.00	8224.02	5612013.00	45.36	3270.02	2859.00
28	2	5	18604.00	31055.00	147.75	0	Spot (Block28, Row5, Column2)	8359.33	7860.00	2787.04	0.03	0.33	1556.00	1575.92	1556.00	154.28	0.01	0.10	100.00	100.00	0.00	6304.00	6803.33	4973799.00	43.97	3311.38	3227.00
28	3	5	18907.00	31053.00	157.90	0	Spot (Block28, Row5, Column3)	3237.17	3009.50	895.88	0.03	0.28	1530.00	1565.45	1530.00	167.15	0.01	0.11	100.00	100.00	0.00	1479.50	1707.17	2233647.00	10.00	2042.59	2005.00
28	4	5	19207.00	31056.00	149.90	0	Spot (Block28, Row5, Column4)	4197.71	3823.00	1766.02	0.04	0.42	1523.00	1556.70	1523.00	163.80	0.01	0.11	100.00	100.00	0.00	2300.00	2674.71	2585790.00	16.12	2077.22	2108.00
28	5	5	19511.00	31060.00	143.55	0	Spot (Block28, Row5, Column5)	42317.07	43240.00	20651.74	0.01	0.49	1553.00	1582.50	1553.00	189.01	0.01	0.12	100.00	100.00	30.55	41687.00	40764.07	23824616.00	215.52	9286.62	7540.50
28	6	5	19811.00	31055.00	155.20	0	Spot (Block28, Row5, Column6)	2721.02	2682.00	517.77	0.01	0.19	1551.00	1568.64	1551.00	142.21	0.00	0.09	100.00	99.00	0.00	1131.00	1170.02	1809481.00	8.10	1907.42	1894.50
28	7	5	20112.00	31055.00	179.60	0	Spot (Block28, Row5, Column7)	3925.71	3807.00	1180.02	0.01	0.30	1577.00	1590.59	1577.00	137.00	0.00	0.09	100.00	100.00	0.00	2230.00	2348.71	3560618.00	17.04	2240.97	2256.00
28	8	5	20407.00	31062.00	145.05	0	Spot (Block28, Row5, Column8)	9143.34	7899.50	5762.19	0.06	0.63	1585.00	1597.91	1585.00	126.71	0.00	0.08	100.00	100.00	0.00	6314.50	7558.34	5120270.00	59.55	3172.76	2689.00
28	1	6	18303.00	31351.00	203.60	0	Spot (Block28, Row6, Column1)	6313.34	5317.00	2626.72	0.07	0.42	1569.00	1594.34	1569.00	193.41	0.01	0.12	100.00	100.00	0.00	3748.00	4744.34	7437115.00	24.40	2983.60	2999.00
28	2	6	18610.00	31354.00	189.15	0	Spot (Block28, Row6, Column2)	3040.50	2960.50	602.26	0.01	0.20	1533.00	1571.77	1533.00	171.64	0.01	0.11	100.00	100.00	0.00	1427.50	1507.50	3064822.00	8.56	2079.71	2058.00
28	3	6	18900.00	31350.00	143.05	0	Spot (Block28, Row6, Column3)	12749.08	11590.00	6871.64	0.04	0.54	1505.00	1531.38	1505.00	155.79	0.01	0.10	100.00	100.00	0.00	10085.00	11244.08	7126733.00	72.01	3827.18	3400.00
28	4	6	19208.00	31355.00	188.55	0	Spot (Block28, Row6, Column4)	1971.46	1887.00	277.67	0.02	0.14	1507.00	1532.38	1507.00	162.63	0.01	0.11	91.00	57.00	0.00	380.00	464.46	1975402.00	2.70	1661.12	1663.50
28	5	6	19505.00	31360.00	103.50	0	Spot (Block28, Row6, Column5)	40088.33	40514.00	12280.41	0.00	0.31	1527.00	1561.28	1527.00	180.14	0.01	0.12	100.00	100.00	2.51	38987.00	38561.33	11184645.00	213.88	11563.76	9866.00
28	6	6	19813.00	31358.00	166.85	0	Spot (Block28, Row6, Column6)	2082.73	1988.00	323.05	0.02	0.16	1535.00	1553.26	1535.00	133.87	0.01	0.09	94.00	81.00	0.00	453.00	547.73	1609953.00	3.96	1747.92	1722.50
28	7	6	20106.00	31356.00	146.00	0	Spot (Block28, Row6, Column7)	9618.55	8449.00	5100.95	0.06	0.53	1517.00	1552.00	1517.00	143.94	0.01	0.09	100.00	100.00	0.00	6932.00	8101.55	5588375.00	56.04	3195.28	2982.00
28	8	6	20416.00	31367.00	145.35	0	Spot (Block28, Row6, Column8)	11480.47	10982.00	6780.27	0.02	0.59	1520.00	1546.89	1520.00	121.42	0.01	0.08	100.00	100.00	0.00	9462.00	9960.47	6578309.00	81.81	3731.99	3032.00
28	1	7	18306.00	31657.00	179.65	0	Spot (Block28, Row7, Column1)	2225.42	2190.00	375.90	0.01	0.17	1524.00	1548.10	1524.00	169.51	0.01	0.11	95.00	81.00	0.00	666.00	701.42	2020684.00	4.00	1718.78	1708.50
28	2	7	18597.00	31656.00	206.00	0	Spot (Block28, Row7, Column2)	1793.87	1782.00	182.60	0.00	0.10	1498.00	1518.76	1498.00	151.74	0.01	0.10	77.00	42.00	0.00	284.00	295.87	2163405.00	1.81	1600.75	1585.00
28	3	7	18886.00	31645.00	209.00	0	Spot (Block28, Row7, Column3)	1692.12	1689.50	142.58	0.00	0.08	1483.00	1497.16	1483.00	148.47	0.00	0.10	63.00	31.00	0.00	206.50	209.12	2101619.00	1.31	1556.69	1528.50
28	4	7	19213.00	31656.00	202.70	0	Spot (Block28, Row7, Column4)	1813.53	1788.00	155.36	0.01	0.09	1497.00	1520.22	1497.00	139.73	0.01	0.09	90.00	54.00	0.00	291.00	316.53	2116385.00	2.10	1664.61	1665.00
28	5	7	19519.00	31653.00	145.90	0	Spot (Block28, Row7, Column5)	2867.23	2859.00	506.78	0.00	0.18	1514.00	1545.82	1514.00	154.91	0.01	0.10	100.00	99.00	0.00	1345.00	1353.23	1662993.00	8.53	1954.82	1935.50
28	6	7	19806.00	31660.00	185.60	0	Spot (Block28, Row7, Column6)	3223.10	3182.00	748.61	0.01	0.23	1534.00	1573.52	1534.00	179.67	0.01	0.11	100.00	99.00	0.00	1648.00	1689.10	3126411.00	9.18	2063.60	2005.00
28	7	7	20096.00	31664.00	146.05	0	Spot (Block28, Row7, Column7)	8368.91	7607.00	4081.83	0.04	0.49	1500.00	1525.25	1500.00	142.51	0.01	0.09	100.00	100.00	0.00	6107.00	6868.91	4845601.00	48.02	3449.23	2756.50
28	8	7	20410.00	31656.00	137.75	0	Spot (Block28, Row7, Column8)	3393.91	3340.00	544.27	0.01	0.16	1489.00	1493.87	1489.00	118.80	0.00	0.08	100.00	100.00	0.00	1851.00	1904.91	1727502.00	15.99	2191.42	2167.50
28	1	8	18318.00	31945.00	124.50	0	Spot (Block28, Row8, Column1)	2488.96	2450.00	406.81	0.01	0.16	1500.00	1513.65	1500.00	156.92	0.00	0.10	100.00	99.00	0.00	950.00	988.96	1027942.00	6.22	1830.38	1797.50
28	2	8	18603.00	31953.00	164.75	0	Spot (Block28, Row8, Column2)	2378.49	2201.00	530.39	0.03	0.22	1495.00	1509.64	1495.00	156.63	0.00	0.10	98.00	93.00	0.00	706.00	883.49	1791001.00	5.55	1757.81	1799.00
28	3	8	18895.00	31955.00	148.55	0	Spot (Block28, Row8, Column3)	4053.19	3507.00	1945.79	0.06	0.48	1488.00	1503.98	1488.00	160.06	0.00	0.11	100.00	95.00	0.00	2019.00	2565.19	2444071.00	15.93	2047.98	2026.00
28	4	8	19200.00	31955.00	145.50	0	Spot (Block28, Row8, Column4)	14399.26	14124.00	6077.04	0.01	0.42	1490.00	1505.31	1490.00	162.34	0.00	0.11	100.00	100.00	0.00	12634.00	12909.26	8337174.00	79.43	4304.70	3759.00
28	5	8	19493.00	31951.00	194.90	0	Spot (Block28, Row8, Column5)	1775.40	1764.00	187.81	0.00	0.11	1492.00	1514.14	1492.00	176.34	0.01	0.12	67.00	32.00	0.00	272.00	283.40	1912109.00	1.48	1568.92	1570.00
28	6	8	19808.00	31958.00	198.75	0	Spot (Block28, Row8, Column6)	7542.88	5833.50	3980.77	0.11	0.53	1500.00	1551.38	1500.00	212.26	0.01	0.14	100.00	100.00	0.00	4333.50	6042.88	8463113.00	28.23	3134.66	3077.00
28	7	8	20102.00	31953.00	146.55	0	Spot (Block28, Row8, Column7)	3671.44	3512.50	1169.45	0.02	0.32	1478.00	1497.34	1478.00	163.28	0.01	0.11	100.00	100.00	0.00	2034.50	2193.44	2158806.00	13.31	2007.73	1925.50
28	8	8	20388.00	31964.00	88.30	0	Spot (Block28, Row8, Column8)	1760.78	1727.00	152.29	0.01	0.09	1433.00	1448.13	1433.00	103.89	0.00	0.07	93.00	82.00	0.00	294.00	327.78	338069.00	3.01	1590.65	1579.00
29	1	1	4790.00	34316.00	148.90	0	Spot (Block29, Row1, Column1)	38984.38	37108.50	19239.58	0.02	0.49	747.00	778.70	747.00	147.97	0.02	0.19	100.00	100.00	15.73	36361.50	38237.38	23546660.00	258.20	8972.93	7592.50
29	2	1	5086.00	34322.00	141.05	0	Spot (Block29, Row1, Column2)	4270.60	4078.50	1763.99	0.02	0.41	721.00	751.98	721.00	107.64	0.02	0.14	100.00	100.00	0.00	3357.50	3549.60	2314666.00	32.69	1645.19	1557.50
29	3	1	5391.00	34323.00	147.50	0	Spot (Block29, Row1, Column3)	1496.25	1368.50	500.00	0.04	0.33	718.00	740.12	718.00	68.11	0.01	0.09	100.00	93.00	0.00	650.50	778.25	894759.00	11.10	901.77	894.00
29	4	1	5688.00	34321.00	138.65	0	Spot (Block29, Row1, Column4)	3857.52	3703.50	1564.86	0.02	0.41	728.00	753.92	728.00	80.91	0.02	0.11	100.00	100.00	0.00	2975.50	3129.52	2013625.00	38.36	1490.78	1358.00
29	5	1	5992.00	34321.00	138.15	0	Spot (Block29, Row1, Column5)	3814.67	3571.00	2019.73	0.03	0.53	724.00	752.01	724.00	89.82	0.02	0.12	100.00	100.00	0.00	2847.00	3090.67	1979815.00	34.10	1383.15	1303.00
29	6	1	6286.00	34318.00	138.15	0	Spot (Block29, Row1, Column6)	8811.85	8192.00	4320.17	0.03	0.49	726.00	754.00	726.00	96.37	0.02	0.13	100.00	100.00	0.00	7466.00	8085.85	4573352.00	83.61	2547.58	2005.00
29	7	1	6589.00	34326.00	85.10	0	Spot (Block29, Row1, Column7)	10364.99	9871.00	2630.82	0.02	0.25	760.00	786.52	760.00	208.27	0.01	0.26	100.00	100.00	0.00	9111.00	9604.99	1855334.00	45.99	3627.00	3508.00
29	8	1	6878.00	34328.00	107.30	0	Spot (Block29, Row1, Column8)	62641.08	65535.00	7149.14	0.02	0.11	794.00	839.25	794.00	248.45	0.02	0.30	100.00	100.00	76.59	64741.00	61847.08	18729712.00	248.75	14761.30	11835.00
29	1	2	4794.00	34603.00	193.05	0	Spot (Block29, Row2, Column1)	851.05	862.00	61.43	0.01	0.07	736.00	761.79	736.00	108.81	0.01	0.14	52.00	3.00	0.00	126.00	115.05	898705.00	0.82	778.00	779.50
29	2	2	5089.00	34618.00	124.05	0	Spot (Block29, Row2, Column2)	2853.02	2897.00	786.33	0.01	0.28	724.00	745.78	724.00	70.03	0.01	0.09	100.00	100.00	0.00	2173.00	2129.02	1169740.00	30.09	1304.41	1262.50
29	3	2	5391.00	34606.00	185.10	0	Spot (Block29, Row2, Column3)	880.66	851.00	123.09	0.01	0.14	722.00	744.67	722.00	75.27	0.01	0.10	69.00	42.00	0.00	129.00	158.66	848079.00	1.81	778.15	781.00
29	4	2	5689.00	34614.00	186.40	0	Spot (Block29, Row2, Column4)	1559.11	1496.50	405.18	0.02	0.26	724.00	750.72	724.00	88.13	0.02	0.12	100.00	99.00	0.00	772.50	835.11	1524809.00	9.17	1014.63	1016.00
29	5	2	5988.00	34622.00	169.45	0	Spot (Block29, Row2, Column5)	1880.68	1778.00	524.46	0.02	0.28	722.00	748.76	722.00	91.63	0.02	0.12	100.00	99.00	0.00	1056.00	1158.68	1508307.00	12.35	1058.86	1055.50
29	6	2	6286.00	34621.00	145.40	0	Spot (Block29, Row2, Column6)	2191.90	2012.50	816.35	0.04	0.37	725.00	749.71	725.00	90.65	0.01	0.12	100.00	100.00	0.00	1287.50	1466.90	1266916.00	15.91	1071.66	1048.00
29	7	2	6587.00	34625.00	148.70	0	Spot (Block29, Row2, Column7)	1358.60	1263.50	355.10	0.03	0.26	729.00	752.31	729.00	87.45	0.01	0.12	99.00	97.00	0.00	534.50	629.60	820597.00	6.93	924.43	922.50
29	8	2	6903.00	34624.00	228.40	0	Spot (Block29, Row2, Column8)	920.40	899.00	101.20	0.01	0.11	792.00	822.28	792.00	202.18	0.02	0.25	26.00	0.00	0.00	107.00	128.40	1378755.00	0.49	832.93	803.00
29	1	3	4791.00	34917.00	137.70	0	Spot (Block29, Row3, Column1)	6049.44	5873.50	2770.72	0.01	0.46	782.00	790.08	782.00	84.99	0.00	0.11	100.00	100.00	0.00	5091.50	5267.44	3097314.00	61.88	2056.42	1658.00
29	2	3	5104.00	34935.00	193.65	0	Spot (Block29, Row3, Column2)	983.07	987.00	90.19	0.00	0.09	790.00	809.91	790.00	111.00	0.01	0.14	82.00	28.00	0.00	197.00	193.07	1044023.00	1.56	887.11	888.00
29	3	3	5384.00	34917.00	133.30	0	Spot (Block29, Row3, Column3)	14649.34	11595.00	14096.28	0.10	0.96	792.00	817.12	792.00	145.76	0.01	0.18	100.00	100.00	4.41	10803.00	13857.34	6973087.00	94.90	4053.55	3193.50
29	4	3	5687.00	34918.00	135.60	0	Spot (Block29, Row3, Column4)	10889.30	10432.50	5427.51	0.02	0.50	788.00	800.01	788.00	125.86	0.01	0.16	100.00	100.00	0.00	9644.50	10101.30	5379313.00	80.16	3106.43	2361.00
29	5	3	5991.00	34911.00	137.60	0	Spot (Block29, Row3, Column5)	9529.16	7933.00	7244.81	0.08	0.76	773.00	782.23	773.00	120.96	0.01	0.15	100.00	100.00	0.00	7160.00	8756.16	4869399.00	72.31	2781.94	1842.00
29	6	3	6291.00	34918.00	211.10	0	Spot (Block29, Row3, Column6)	1818.09	1564.00	633.07	0.07	0.35	754.00	763.43	754.00	90.68	0.01	0.12	100.00	100.00	0.00	810.00	1064.09	2307162.00	11.63	1127.03	1107.00
29	7	3	6599.00	34925.00	139.90	0	Spot (Block29, Row3, Column7)	2413.25	2426.00	1002.81	0.00	0.42	751.00	769.28	751.00	105.92	0.01	0.14	100.00	99.00	0.00	1675.00	1662.25	1279025.00	15.52	1171.31	1081.00
29	8	3	6891.00	34933.00	148.00	0	Spot (Block29, Row3, Column8)	7051.73	6610.00	3083.02	0.03	0.44	782.00	794.38	782.00	122.61	0.01	0.15	100.00	100.00	0.00	5828.00	6269.73	4238089.00	51.04	2375.64	1953.00
29	1	4	4789.00	35212.00	137.75	0	Spot (Block29, Row4, Column1)	10008.63	9721.00	5051.21	0.01	0.50	788.00	797.74	788.00	87.32	0.01	0.11	100.00	100.00	0.00	8933.00	9220.63	5144434.00	105.49	2911.35	2427.50
29	2	4	5096.00	35217.00	205.10	0	Spot (Block29, Row4, Column2)	997.11	978.00	109.30	0.01	0.11	801.00	827.04	801.00	145.00	0.01	0.18	59.00	18.00	0.00	177.00	196.11	1186563.00	1.17	908.46	901.00
29	3	4	5389.00	35219.00	138.95	0	Spot (Block29, Row4, Column3)	48254.44	53475.00	18136.50	0.04	0.38	799.00	833.39	799.00	170.99	0.02	0.21	100.00	100.00	38.68	52676.00	47455.44	24947668.00	277.34	12158.64	10089.50
29	4	4	5690.00	35216.00	209.20	0	Spot (Block29, Row4, Column4)	895.55	885.00	104.17	0.01	0.12	784.00	793.44	784.00	121.55	0.01	0.15	35.00	9.00	0.00	101.00	111.55	1112279.00	0.84	816.37	798.00
29	5	4	5990.00	35221.00	147.00	-50	Spot (Block29, Row4, Column5)	839.88	794.00	171.68	0.02	0.20	781.00	790.68	781.00	133.42	0.01	0.17	24.00	16.00	0.00	13.00	58.88	494691.00	0.37	766.45	770.00
29	6	4	6290.00	35218.00	171.60	0	Spot (Block29, Row4, Column6)	2138.80	2102.00	506.69	0.01	0.24	766.00	767.39	766.00	79.97	0.00	0.10	100.00	99.00	0.00	1336.00	1372.80	1755958.00	17.15	1125.66	1122.50
29	7	4	6584.00	35224.00	153.80	0	Spot (Block29, Row4, Column7)	1723.26	1517.00	773.90	0.06	0.45	776.00	776.32	776.00	86.43	0.00	0.11	99.00	89.00	0.00	741.00	947.26	1123564.00	10.96	930.61	918.00
29	8	4	6892.00	35231.00	169.25	0	Spot (Block29, Row4, Column8)	1183.78	1102.50	284.89	0.03	0.24	788.00	795.44	788.00	92.95	0.00	0.12	90.00	72.00	0.00	314.50	395.78	947026.00	4.18	876.87	885.50
29	1	5	4794.00	35520.00	138.05	0	Spot (Block29, Row5, Column1)	9686.23	9004.00	4966.64	0.03	0.51	774.00	782.55	774.00	93.49	0.00	0.12	100.00	100.00	0.00	8230.00	8912.23	4969037.00	95.23	2961.99	2459.00
29	2	5	5090.00	35518.00	146.05	0	Spot (Block29, Row5, Column2)	7279.69	7057.00	2643.53	0.01	0.36	795.00	807.59	795.00	100.54	0.01	0.12	100.00	100.00	0.00	6262.00	6484.69	4214941.00	64.37	2320.12	2042.00
29	3	5	5390.00	35519.00	147.60	0	Spot (Block29, Row5, Column3)	1547.90	1492.00	361.30	0.02	0.23	797.00	819.44	797.00	128.63	0.01	0.16	99.00	97.00	0.00	695.00	750.90	921002.00	5.66	1022.28	978.50
29	4	5	5689.00	35523.00	138.75	0	Spot (Block29, Row5, Column4)	3637.25	3251.00	1732.23	0.05	0.48	791.00	806.32	791.00	137.32	0.01	0.17	100.00	100.00	0.00	2460.00	2846.25	1887731.00	20.62	1444.53	1292.50
29	5	5	5990.00	35524.00	139.15	0	Spot (Block29, Row5, Column5)	50934.85	65288.00	17847.46	0.11	0.35	788.00	810.54	788.00	177.51	0.01	0.22	100.00	100.00	49.14	64500.00	50146.85	26639076.00	282.37	11630.45	9773.00
29	6	5	6287.00	35519.00	145.90	0	Spot (Block29, Row5, Column6)	2463.54	2301.00	933.47	0.03	0.38	784.00	790.78	784.00	119.78	0.00	0.15	100.00	100.00	0.00	1517.00	1679.54	1426388.00	13.97	1175.53	1144.50
29	7	5	6591.00	35521.00	191.30	0	Spot (Block29, Row5, Column7)	1963.94	1801.00	682.83	0.04	0.35	790.00	797.89	790.00	89.91	0.00	0.11	100.00	100.00	0.00	1011.00	1173.94	2026787.00	12.97	1155.38	1141.50
29	8	5	6891.00	35525.00	142.30	0	Spot (Block29, Row5, Column8)	4428.30	3952.50	2394.79	0.05	0.54	791.00	801.22	791.00	88.31	0.01	0.11	100.00	100.00	0.00	3161.50	3637.30	2435565.00	41.07	1486.68	1300.50
29	1	6	4786.00	35817.00	200.05	0	Spot (Block29, Row6, Column1)	1749.27	1607.00	552.01	0.04	0.32	788.00	799.77	788.00	94.32	0.01	0.12	100.00	100.00	0.00	819.00	961.27	1990671.00	10.07	1133.83	1108.00
29	2	6	5092.00	35822.00	214.45	0	Spot (Block29, Row6, Column2)	1464.55	1414.00	276.17	0.02	0.19	810.00	832.22	810.00	111.86	0.01	0.13	99.00	98.00	0.00	604.00	654.55	1911240.00	5.65	1070.44	1082.00
29	3	6	5380.00	35815.00	136.95	0	Spot (Block29, Row6, Column3)	16281.32	15668.00	8365.34	0.02	0.51	806.00	826.57	806.00	106.25	0.01	0.13	100.00	100.00	0.00	14862.00	15475.32	8189506.00	145.46	4211.99	3307.00
29	4	6	5692.00	35826.00	150.00	0	Spot (Block29, Row6, Column4)	1306.98	1254.50	266.86	0.02	0.20	803.00	825.67	803.00	132.13	0.01	0.16	97.00	82.00	0.00	451.50	503.98	802487.00	3.64	938.18	928.00
29	5	6	5987.00	35822.00	101.40	0	Spot (Block29, Row6, Column5)	43697.09	43894.50	12324.24	0.00	0.28	787.00	805.96	787.00	160.37	0.01	0.20	100.00	100.00	5.00	43107.50	42910.09	11361242.00	267.46	12507.35	11725.00
29	6	6	6288.00	35825.00	211.70	0	Spot (Block29, Row6, Column6)	959.75	906.00	144.67	0.03	0.15	765.00	776.63	765.00	99.27	0.01	0.13	76.00	39.00	0.00	141.00	194.75	1227516.00	1.84	829.04	826.00
29	7	6	6592.00	35822.00	139.85	0	Spot (Block29, Row6, Column7)	5567.18	5099.00	2900.92	0.04	0.52	778.00	789.44	778.00	98.89	0.01	0.13	100.00	100.00	0.00	4321.00	4789.18	2972874.00	48.31	1792.67	1628.50
29	8	6	6900.00	35830.00	139.45	0	Spot (Block29, Row6, Column8)	6353.31	5860.00	3625.97	0.04	0.57	785.00	791.75	785.00	89.29	0.00	0.11	100.00	100.00	0.00	5075.00	5568.31	3341839.00	62.28	1973.73	1484.50
29	1	7	4787.00	36104.00	162.30	0	Spot (Block29, Row7, Column1)	1019.62	1008.00	112.47	0.00	0.11	779.00	844.01	779.00	526.03	0.03	0.62	0.00	0.00	0.00	229.00	240.62	743305.00	0.33	872.53	850.00
29	2	7	5097.00	36101.00	191.95	0	Spot (Block29, Row7, Column2)	904.96	894.00	86.41	0.01	0.10	785.00	834.45	785.00	544.23	0.03	0.65	0.00	0.00	0.00	109.00	119.96	937536.00	0.13	852.55	864.00
29	3	7	5396.00	36106.00	225.85	0	Spot (Block29, Row7, Column3)	872.55	875.00	86.52	0.00	0.10	783.00	783.52	783.00	92.35	0.00	0.12	49.00	16.00	0.00	92.00	89.55	1276546.00	0.96	806.76	799.00
29	4	7	5689.00	36122.00	193.80	0	Spot (Block29, Row7, Column4)	953.09	938.00	86.90	0.01	0.09	792.00	798.74	792.00	98.52	0.00	0.12	75.00	35.00	0.00	146.00	161.09	1011230.00	1.57	878.08	880.00
29	5	7	6002.00	36117.00	166.05	0	Spot (Block29, Row7, Column5)	1355.91	1302.00	272.46	0.02	0.20	779.00	784.60	779.00	108.66	0.00	0.14	99.00	94.00	0.00	523.00	576.91	1038630.00	5.26	994.58	1002.50
29	6	7	6287.00	36119.00	197.65	0	Spot (Block29, Row7, Column6)	1572.35	1539.50	385.24	0.01	0.25	772.00	787.39	772.00	114.74	0.01	0.15	100.00	98.00	0.00	767.50	800.35	1732732.00	6.84	1054.91	1071.00
29	7	7	6578.00	36127.00	140.35	0	Spot (Block29, Row7, Column7)	8110.74	7686.00	3824.28	0.02	0.47	775.00	787.04	775.00	105.85	0.01	0.13	100.00	100.00	0.00	6911.00	7335.74	4355469.00	69.19	2460.95	1938.00
29	8	7	6888.00	36126.00	183.55	0	Spot (Block29, Row7, Column8)	2772.44	2733.00	680.26	0.01	0.25	786.00	791.79	786.00	94.78	0.00	0.12	100.00	100.00	0.00	1947.00	1986.44	2622730.00	20.90	1314.76	1261.00
29	1	8	4776.00	36440.00	86.75	0	Spot (Block29, Row8, Column1)	1442.82	1445.00	358.76	0.00	0.25	775.00	829.24	775.00	492.22	0.03	0.59	65.00	18.00	0.00	670.00	667.82	264036.00	1.25	1173.54	1030.00
29	2	8	5110.00	36435.00	172.60	0	Spot (Block29, Row8, Column2)	1065.63	1018.00	204.61	0.02	0.19	774.00	824.63	774.00	506.95	0.03	0.61	16.00	0.00	0.00	244.00	291.63	887673.00	0.48	937.41	889.50
29	3	8	5378.00	36415.00	147.90	0	Spot (Block29, Row8, Column3)	1606.33	1438.00	604.51	0.05	0.38	779.00	778.73	779.00	93.67	0.00	0.12	100.00	96.00	0.00	659.00	827.33	958978.00	8.83	956.52	933.00
29	4	8	5687.00	36417.00	138.20	0	Spot (Block29, Row8, Column4)	13289.34	13387.00	5441.05	0.00	0.41	781.00	788.02	781.00	104.92	0.00	0.13	100.00	100.00	0.00	12606.00	12508.34	6883880.00	119.15	3693.52	2949.00
29	5	8	5974.00	36421.00	187.50	0	Spot (Block29, Row8, Column5)	918.77	909.00	102.09	0.00	0.11	777.00	783.74	777.00	100.92	0.00	0.13	69.00	32.00	0.00	132.00	141.77	906829.00	1.34	849.23	862.00
29	6	8	6294.00	36425.00	175.75	0	Spot (Block29, Row8, Column6)	2937.06	2439.50	1447.26	0.08	0.49	782.00	797.86	782.00	115.91	0.01	0.15	100.00	100.00	0.00	1657.50	2155.06	2537616.00	18.45	1299.56	1254.00
29	7	8	6587.00	36423.00	137.90	0	Spot (Block29, Row8, Column7)	2607.62	2539.00	862.96	0.01	0.33	792.00	805.28	792.00	104.84	0.01	0.13	100.00	100.00	0.00	1747.00	1815.62	1345531.00	17.19	1208.53	1159.00
29	8	8	6880.00	36424.00	85.25	0	Spot (Block29, Row8, Column8)	1265.21	1247.00	189.05	0.01	0.15	795.00	803.95	795.00	81.74	0.00	0.10	100.00	95.00	0.00	452.00	470.21	226473.00	5.64	961.42	956.00
30	1	1	9298.00	34329.00	150.80	0	Spot (Block30, Row1, Column1)	39397.75	37522.00	19715.13	0.02	0.50	597.00	628.58	597.00	167.05	0.02	0.27	100.00	100.00	20.77	36925.00	38800.75	24466120.00	232.08	7690.24	6057.00
30	2	1	9584.00	34335.00	143.00	0	Spot (Block30, Row1, Column2)	1554.08	1496.50	566.99	0.02	0.36	609.00	648.09	609.00	142.54	0.03	0.22	100.00	89.00	0.00	887.50	945.08	867177.00	6.36	820.27	798.00
30	3	1	9895.00	34333.00	141.80	0	Spot (Block30, Row1, Column3)	7589.68	6094.50	5346.32	0.10	0.70	603.00	627.00	603.00	102.93	0.02	0.16	100.00	100.00	0.00	5491.50	6986.68	4143967.00	67.65	1830.71	1473.00
30	4	1	10192.00	34335.00	148.20	0	Spot (Block30, Row1, Column4)	1222.07	1173.50	326.93	0.02	0.27	599.00	621.45	599.00	104.21	0.02	0.17	99.00	91.00	0.00	574.50	623.07	733244.00	5.76	747.17	736.00
30	5	1	10492.00	34333.00	144.05	0	Spot (Block30, Row1, Column5)	24368.06	18898.00	19401.00	0.11	0.80	605.00	637.93	605.00	150.91	0.02	0.24	100.00	100.00	2.14	18293.00	23763.06	13670484.00	157.25	4251.37	2984.00
30	6	1	10786.00	34331.00	138.75	0	Spot (Block30, Row1, Column6)	16296.98	14883.00	9669.23	0.04	0.59	689.00	710.56	689.00	167.62	0.01	0.24	100.00	100.00	0.00	14194.00	15607.98	8523319.00	92.99	4074.93	2888.00
30	7	1	11089.00	34336.00	90.10	0	Spot (Block30, Row1, Column7)	22969.41	22479.50	7244.53	0.01	0.32	774.00	795.84	774.00	227.69	0.01	0.29	100.00	100.00	0.00	21705.50	22195.41	4639821.00	97.38	6941.16	5834.00
30	8	1	11382.00	34343.00	108.65	0	Spot (Block30, Row1, Column8)	63599.80	65535.00	5957.90	0.01	0.09	818.00	878.48	818.00	272.25	0.03	0.31	100.00	100.00	83.12	64717.00	62781.80	19588780.00	230.38	16703.75	13697.50
30	1	2	9325.00	34575.00	222.20	0	Spot (Block30, Row2, Column1)	770.15	759.00	109.79	0.01	0.14	637.00	676.95	637.00	166.45	0.03	0.25	28.00	6.00	0.00	122.00	133.15	1092070.00	0.56	707.01	695.00
30	2	2	9588.00	34630.00	119.20	0	Spot (Block30, Row2, Column2)	11862.65	11323.50	4599.30	0.02	0.39	631.00	670.69	631.00	137.25	0.03	0.20	100.00	100.00	0.00	10692.50	11231.65	4389182.00	81.54	3260.27	2884.50
30	3	2	9900.00	34645.00	151.50	0	Spot (Block30, Row2, Column3)	766.31	780.00	95.49	0.01	0.12	627.00	661.15	627.00	122.39	0.02	0.19	53.00	12.00	0.00	153.00	139.31	482007.00	0.86	698.38	695.50
30	4	2	10193.00	34630.00	161.30	0	Spot (Block30, Row2, Column4)	3725.06	3600.50	1364.92	0.01	0.37	610.00	637.60	610.00	107.59	0.02	0.17	100.00	100.00	0.00	2990.50	3115.06	2682042.00	28.70	1331.67	1286.50
30	5	2	10496.00	34639.00	194.50	0	Spot (Block30, Row2, Column5)	1177.86	1164.00	270.25	0.01	0.23	598.00	624.71	598.00	145.88	0.02	0.23	97.00	83.00	0.00	566.00	579.86	1261492.00	3.79	771.85	735.00
30	6	2	10791.00	34622.00	169.30	0	Spot (Block30, Row2, Column6)	850.38	811.00	158.21	0.02	0.19	624.00	669.85	624.00	167.14	0.03	0.25	57.00	25.00	0.00	187.00	226.38	680302.00	1.08	676.00	677.00
30	7	2	11089.00	34635.00	147.35	0	Spot (Block30, Row2, Column7)	2323.69	2005.00	1152.50	0.06	0.50	688.00	695.88	688.00	115.47	0.00	0.17	100.00	99.00	0.00	1317.00	1635.69	1370976.00	14.10	991.50	933.00
30	8	2	11416.00	34651.00	195.40	0	Spot (Block30, Row2, Column8)	899.96	900.00	131.07	0.00	0.15	789.00	814.82	789.00	214.98	0.01	0.26	22.00	0.00	0.00	111.00	110.96	974657.00	0.40	844.05	810.00
30	1	3	9293.00	34934.00	144.60	0	Spot (Block30, Row3, Column1)	11159.82	8766.00	8603.11	0.10	0.77	611.00	633.40	611.00	94.33	0.02	0.15	100.00	100.00	0.00	8155.00	10548.82	6361100.00	111.59	2479.92	1623.50
30	2	3	9593.00	34941.00	188.55	0	Spot (Block30, Row3, Column2)	739.78	713.00	94.35	0.02	0.13	618.00	650.10	618.00	106.52	0.02	0.16	45.00	15.00	0.00	95.00	121.78	741999.00	0.84	674.08	671.00
30	3	3	9895.00	34930.00	140.65	0	Spot (Block30, Row3, Column3)	2607.07	1790.50	4771.54	0.16	1.83	617.00	647.23	617.00	132.92	0.02	0.21	99.00	97.00	0.19	1173.50	1990.07	1397387.00	14.74	1066.67	942.00
30	4	3	10191.00	34930.00	139.10	0	Spot (Block30, Row3, Column4)	18475.73	16112.00	11230.62	0.06	0.61	604.00	627.25	604.00	100.91	0.02	0.16	100.00	100.00	0.00	15508.00	17871.73	9625855.00	176.87	4405.47	3469.50
30	5	3	10490.00	34933.00	142.00	0	Spot (Block30, Row3, Column5)	1588.17	1360.50	1133.85	0.07	0.71	594.00	618.45	594.00	127.10	0.02	0.21	99.00	87.00	0.00	766.50	994.17	870318.00	7.63	831.06	785.00
30	6	3	10791.00	34934.00	204.90	0	Spot (Block30, Row3, Column6)	5908.37	4642.00	3368.27	0.10	0.57	621.00	677.04	621.00	161.89	0.04	0.24	100.00	100.00	0.00	4021.00	5287.37	7060506.00	32.31	2103.18	2074.00
30	7	3	11095.00	34936.00	142.00	0	Spot (Block30, Row3, Column7)	8898.98	7660.00	6141.16	0.07	0.69	677.00	693.19	677.00	138.20	0.01	0.20	100.00	100.00	0.00	6983.00	8221.98	4849943.00	59.38	2015.47	1571.00
30	8	3	11393.00	34946.00	146.30	0	Spot (Block30, Row3, Column8)	2216.32	2141.00	624.94	0.02	0.28	742.00	762.06	742.00	124.98	0.01	0.16	100.00	99.00	0.00	1399.00	1474.32	1292117.00	11.64	1171.01	1127.00
30	1	4	9290.00	35225.00	139.50	0	Spot (Block30, Row4, Column1)	29426.19	25744.00	17770.88	0.06	0.60	638.00	669.81	638.00	128.59	0.02	0.19	100.00	100.00	2.86	25106.00	28788.19	15448750.00	223.63	6320.31	4774.00
30	2	4	9595.00	35229.00	168.65	0	Spot (Block30, Row4, Column2)	2692.06	2496.00	1042.06	0.03	0.39	670.50	692.56	670.50	167.52	0.01	0.24	100.00	100.00	0.00	1825.50	2021.56	2129421.00	11.94	1202.99	1192.00
30	3	4	9892.00	35232.00	144.00	0	Spot (Block30, Row4, Column3)	53915.91	65535.00	15960.05	0.08	0.30	659.00	695.98	659.00	200.01	0.02	0.29	100.00	100.00	56.19	64876.00	53256.91	30031360.00	266.08	14732.04	11021.00
30	4	4	10175.00	35236.00	147.15	0	Spot (Block30, Row4, Column4)	776.79	784.00	92.33	0.00	0.12	616.00	646.41	616.00	139.46	0.02	0.22	63.00	11.00	0.00	168.00	160.79	459861.00	0.93	698.94	690.00
30	5	4	10492.00	35236.00	147.00	-50	Spot (Block30, Row4, Column5)	626.22	614.00	65.91	0.01	0.11	610.00	628.24	610.00	116.52	0.01	0.19	6.00	0.00	0.00	4.00	16.22	370098.00	-0.02	615.21	603.00
30	6	4	10797.00	35232.00	186.50	0	Spot (Block30, Row4, Column6)	1402.34	1367.00	299.28	0.01	0.21	624.00	660.79	624.00	148.22	0.02	0.22	100.00	98.00	0.00	743.00	778.34	1357469.00	5.00	851.42	838.00
30	7	4	11085.00	35235.00	144.25	0	Spot (Block30, Row4, Column7)	6892.69	5372.00	5263.97	0.11	0.76	687.00	704.16	687.00	157.08	0.01	0.22	100.00	100.00	0.00	4685.00	6205.69	3894371.00	39.40	1719.76	1419.00
30	8	4	11392.00	35243.00	147.95	0	Spot (Block30, Row4, Column8)	1961.87	1889.00	689.02	0.02	0.35	747.00	768.06	747.00	139.03	0.01	0.18	100.00	99.00	0.00	1142.00	1214.87	1173199.00	8.59	1059.04	1030.00
30	1	5	9293.00	35534.00	137.80	0	Spot (Block30, Row5, Column1)	5152.02	4827.00	2550.31	0.03	0.50	668.00	696.72	668.00	152.46	0.02	0.22	100.00	100.00	0.00	4159.00	4484.02	2642984.00	29.22	1694.02	1436.00
30	2	5	9589.00	35531.00	147.20	0	Spot (Block30, Row5, Column2)	2460.79	2383.50	757.53	0.01	0.31	687.00	707.90	687.00	135.65	0.01	0.19	100.00	100.00	0.00	1696.50	1773.79	1456789.00	12.92	1167.86	1107.00
30	3	5	9892.00	35528.00	146.75	0	Spot (Block30, Row5, Column3)	8717.65	7569.00	4593.59	0.06	0.53	671.00	701.68	671.00	184.10	0.02	0.26	100.00	100.00	0.00	6898.00	8046.65	5143412.00	43.54	2112.10	1901.50
30	4	5	10187.00	35536.00	143.90	0	Spot (Block30, Row5, Column4)	19977.09	15295.00	16449.73	0.12	0.82	646.00	675.21	646.00	143.79	0.02	0.21	100.00	100.00	0.18	14649.00	19331.09	11107261.00	134.24	4023.05	2584.50
30	5	5	10496.00	35539.00	139.10	0	Spot (Block30, Row5, Column5)	41010.16	40847.50	19538.25	0.00	0.48	630.00	672.99	630.00	174.56	0.03	0.26	100.00	100.00	22.80	40217.50	40380.16	21407372.00	231.08	9413.40	6643.00
30	6	5	10788.00	35534.00	149.05	0	Spot (Block30, Row5, Column6)	959.36	944.00	146.53	0.01	0.15	672.00	694.28	672.00	158.64	0.01	0.23	78.00	33.00	0.00	272.00	287.36	582334.00	1.67	762.42	746.00
30	7	5	11094.00	35536.00	189.60	0	Spot (Block30, Row5, Column7)	4546.25	4068.00	2198.18	0.05	0.48	713.00	772.34	713.00	195.64	0.03	0.25	100.00	100.00	0.00	3355.00	3833.25	4605354.00	19.29	1722.15	1687.00
30	8	5	11394.00	35543.00	143.65	0	Spot (Block30, Row5, Column8)	27551.04	23115.00	20979.00	0.08	0.76	786.00	816.00	786.00	162.25	0.02	0.20	100.00	100.00	7.68	22329.00	26765.04	15428582.00	164.78	5358.74	3431.00
30	1	6	9288.00	35829.00	209.05	0	Spot (Block30, Row6, Column1)	5676.81	4048.00	3453.36	0.15	0.61	735.00	788.35	735.00	188.77	0.03	0.24	100.00	100.00	0.00	3313.00	4941.81	7067629.00	25.90	2048.93	2047.00
30	2	6	9589.00	35830.00	210.45	0	Spot (Block30, Row6, Column2)	2853.83	2591.50	1063.88	0.04	0.37	713.00	759.56	713.00	162.73	0.03	0.21	100.00	100.00	0.00	1878.50	2140.83	3595821.00	12.87	1368.64	1370.00
30	3	6	9882.00	35827.00	141.65	0	Spot (Block30, Row6, Column3)	38683.22	38319.50	21708.50	0.00	0.56	700.00	732.59	700.00	150.29	0.02	0.21	100.00	100.00	24.54	37619.50	37983.22	20966368.00	252.52	7713.47	6146.50
30	4	6	10207.00	35863.00	191.40	0	Spot (Block30, Row6, Column4)	1122.62	1033.00	356.66	0.04	0.32	700.00	735.63	700.00	174.13	0.02	0.24	79.00	48.00	0.00	333.00	422.62	1160790.00	2.22	846.51	798.00
30	5	6	10489.00	35836.00	106.75	0	Spot (Block30, Row6, Column5)	61837.79	65535.00	7942.71	0.03	0.13	697.00	737.22	697.00	199.75	0.02	0.27	100.00	100.00	70.21	64838.00	61140.79	18056652.00	305.88	17333.49	14255.00
30	6	6	10790.00	35835.00	150.05	0	Spot (Block30, Row6, Column6)	1859.34	1523.00	907.96	0.09	0.49	715.00	768.59	715.00	191.81	0.03	0.25	91.00	76.00	0.00	808.00	1144.34	1137918.00	5.69	972.49	963.50
30	7	6	11091.00	35833.00	142.80	0	Spot (Block30, Row6, Column7)	29480.08	25264.00	20215.36	0.07	0.69	794.00	846.16	794.00	223.76	0.03	0.26	100.00	100.00	6.55	24470.00	28686.08	16214042.00	127.97	6036.24	4961.00
30	8	6	11399.00	35844.00	145.40	0	Spot (Block30, Row6, Column8)	41649.28	45135.00	23294.28	0.03	0.56	801.00	847.30	801.00	178.70	0.02	0.21	100.00	100.00	37.31	44334.00	40848.28	24115044.00	228.32	6998.62	5127.50
30	1	7	9291.00	36130.00	168.00	0	Spot (Block30, Row7, Column1)	3873.75	3546.00	1799.90	0.04	0.46	715.00	804.36	715.00	240.64	0.05	0.30	100.00	100.00	0.00	2831.00	3158.75	3025401.00	12.75	1485.40	1401.50
30	2	7	9587.00	36122.00	171.20	0	Spot (Block30, Row7, Column2)	1604.30	1258.50	809.84	0.11	0.50	717.00	755.14	717.00	141.74	0.02	0.19	97.00	76.00	0.00	541.50	887.30	1305901.00	5.99	910.17	894.00
30	3	7	9889.00	36184.00	205.45	0	Spot (Block30, Row7, Column3)	939.08	884.00	212.46	0.03	0.23	769.00	785.77	769.00	137.40	0.01	0.17	42.00	24.00	0.00	115.00	170.08	1128775.00	1.12	864.77	811.00
30	4	7	10195.00	36155.00	197.80	0	Spot (Block30, Row7, Column4)	1186.55	1098.00	292.79	0.03	0.25	799.00	832.81	799.00	144.81	0.02	0.17	79.00	51.00	0.00	299.00	387.55	1308769.00	2.44	921.82	900.50
30	5	7	10503.00	36137.00	145.55	0	Spot (Block30, Row7, Column5)	4254.83	4109.00	1553.01	0.02	0.37	780.00	817.63	780.00	196.56	0.02	0.24	100.00	100.00	0.00	3329.00	3474.83	2442271.00	17.49	1653.35	1610.00
30	6	7	10788.00	36135.00	185.85	0	Spot (Block30, Row7, Column6)	4201.75	4052.00	1624.48	0.02	0.39	801.00	879.44	801.00	261.75	0.04	0.30	100.00	99.00	0.00	3251.00	3400.75	4075694.00	12.69	1691.84	1662.00
30	7	7	11079.00	36140.00	143.85	0	Spot (Block30, Row7, Column7)	41264.16	41120.00	19620.94	0.00	0.48	798.00	849.56	798.00	219.38	0.03	0.26	100.00	100.00	22.99	40322.00	40466.16	23149292.00	184.22	8547.83	6518.00
30	8	7	11395.00	36141.00	190.65	0	Spot (Block30, Row7, Column8)	3821.89	3678.00	1065.25	0.02	0.28	794.00	823.17	794.00	158.18	0.02	0.19	100.00	100.00	0.00	2884.00	3027.89	3917434.00	18.96	1575.77	1470.50
30	1	8	9292.00	36429.00	116.95	0	Spot (Block30, Row8, Column1)	1978.98	1389.00	2392.24	0.15	1.21	688.00	713.71	688.00	163.74	0.02	0.23	96.00	93.00	0.00	701.00	1290.98	714411.00	7.73	1041.52	939.00
30	2	8	9590.00	36433.00	142.75	0	Spot (Block30, Row8, Column2)	3494.58	3052.00	1773.55	0.06	0.51	766.00	789.77	766.00	156.71	0.01	0.20	100.00	97.00	0.00	2286.00	2728.58	1953472.00	17.26	1299.78	1256.00
30	3	8	9883.00	36430.00	139.70	0	Spot (Block30, Row8, Column3)	18710.07	16013.00	14628.39	0.07	0.78	839.00	869.82	839.00	164.56	0.02	0.19	100.00	100.00	0.00	15174.00	17871.07	9878917.00	108.41	4303.56	3158.00
30	4	8	10188.00	36436.00	139.35	0	Spot (Block30, Row8, Column4)	7630.08	7267.50	3140.58	0.02	0.41	791.00	819.56	791.00	149.09	0.02	0.18	100.00	100.00	0.00	6476.50	6839.08	4028681.00	45.68	2579.50	2350.50
30	5	8	10480.00	36421.00	163.00	0	Spot (Block30, Row8, Column5)	913.61	891.00	159.21	0.01	0.17	782.00	809.68	782.00	187.88	0.02	0.23	36.00	7.00	0.00	109.00	131.61	671505.00	0.55	819.07	798.00
30	6	8	10791.00	36437.00	188.30	0	Spot (Block30, Row8, Column6)	10313.28	7480.50	7466.71	0.14	0.72	782.00	851.61	782.00	269.24	0.04	0.32	100.00	100.00	0.00	6698.50	9531.28	10333908.00	35.14	2819.35	2839.00
30	7	8	11093.00	36440.00	143.25	0	Spot (Block30, Row8, Column7)	6967.73	5620.00	6513.66	0.09	0.93	777.00	813.77	777.00	205.12	0.02	0.25	100.00	100.00	0.18	4843.00	6190.73	3894963.00	30.00	2231.92	1595.00
30	8	8	11379.00	36442.00	85.05	0	Spot (Block30, Row8, Column8)	1560.78	1486.00	262.84	0.02	0.17	795.00	814.68	795.00	118.19	0.01	0.15	100.00	100.00	0.00	691.00	765.78	274698.00	6.31	1053.99	1033.50
31	1	1	13796.00	34341.00	150.75	0	Spot (Block31, Row1, Column1)	46133.43	49298.00	18638.54	0.03	0.40	1203.00	1276.41	1203.00	273.96	0.03	0.21	100.00	100.00	35.75	48095.00	44930.43	28649040.00	163.74	11665.01	9206.50
31	2	1	14092.00	34345.00	149.15	0	Spot (Block31, Row1, Column2)	2693.20	2633.50	779.27	0.01	0.29	1202.00	1254.64	1202.00	233.89	0.02	0.19	100.00	91.00	0.00	1431.50	1491.20	1642855.00	6.15	1623.23	1595.00
31	3	1	14398.00	34348.00	143.05	0	Spot (Block31, Row1, Column3)	3243.20	3029.00	1335.41	0.03	0.41	1208.00	1251.20	1208.00	199.22	0.02	0.16	99.00	93.00	0.00	1821.00	2035.20	1803219.00	10.00	1725.87	1728.00
31	4	1	14694.00	34349.00	146.60	0	Spot (Block31, Row1, Column4)	2743.99	2552.00	1659.54	0.03	0.60	1268.00	1274.39	1268.00	201.83	0.00	0.16	98.00	92.00	0.00	1284.00	1475.99	1607980.00	7.28	1680.82	1682.00
31	5	1	14990.00	34346.00	148.20	0	Spot (Block31, Row1, Column5)	4246.29	3740.00	1984.44	0.06	0.47	1273.00	1282.97	1273.00	202.85	0.00	0.16	100.00	97.00	0.00	2467.00	2973.29	2535033.00	14.61	2013.39	1878.00
31	6	1	15287.00	34344.00	145.45	0	Spot (Block31, Row1, Column6)	4179.00	3840.00	1598.35	0.04	0.38	1268.00	1286.28	1268.00	208.79	0.01	0.16	100.00	100.00	0.00	2572.00	2911.00	2402924.00	13.85	1970.98	1879.00
31	7	1	15592.00	34348.00	88.65	0	Spot (Block31, Row1, Column7)	3758.02	3806.00	835.99	0.01	0.22	1288.00	1328.95	1288.00	285.07	0.01	0.21	100.00	100.00	0.00	2518.00	2470.02	744087.00	8.52	2046.43	1901.50
31	8	1	15885.00	34351.00	107.80	0	Spot (Block31, Row1, Column8)	64605.12	65535.00	3957.07	0.01	0.06	1340.00	1390.77	1340.00	332.31	0.02	0.24	100.00	100.00	91.33	64195.00	63265.12	19381576.00	190.23	19684.24	14944.00
31	1	2	13784.00	34647.00	180.25	0	Spot (Block31, Row2, Column1)	1385.96	1378.50	256.23	0.00	0.18	1210.00	1273.11	1210.00	233.16	0.02	0.18	36.00	17.00	0.00	168.50	175.96	1264000.00	0.48	1284.52	1284.00
31	2	2	14095.00	34645.00	126.00	0	Spot (Block31, Row2, Column2)	4369.98	4268.50	1190.19	0.01	0.27	1198.00	1254.33	1198.00	203.73	0.02	0.16	100.00	100.00	0.00	3070.50	3171.98	1861612.00	15.29	2054.35	2046.00
31	3	2	14404.00	34649.00	188.30	0	Spot (Block31, Row2, Column3)	1493.42	1509.00	232.18	0.00	0.16	1205.00	1263.76	1205.00	208.51	0.02	0.16	60.00	28.00	0.00	304.00	288.42	1482967.00	1.10	1389.60	1379.00
31	4	2	14693.00	34643.00	171.00	0	Spot (Block31, Row2, Column4)	2424.97	2348.00	491.68	0.01	0.20	1277.00	1288.12	1277.00	205.42	0.00	0.16	98.00	94.00	0.00	1071.00	1147.97	1976350.00	5.53	1655.81	1635.00
31	5	2	14998.00	34647.00	176.05	0	Spot (Block31, Row2, Column5)	4522.17	4464.50	1216.92	0.01	0.27	1278.00	1299.67	1278.00	211.22	0.01	0.16	100.00	100.00	0.00	3186.50	3244.17	3916201.00	15.26	2133.36	2085.00
31	6	2	15295.00	34642.00	182.15	0	Spot (Block31, Row2, Column6)	1730.98	1685.00	315.96	0.01	0.18	1281.00	1309.83	1281.00	225.07	0.01	0.17	73.00	44.00	0.00	404.00	449.98	1608079.00	1.87	1396.82	1385.00
31	7	2	15596.00	34649.00	154.75	0	Spot (Block31, Row2, Column7)	1898.92	1846.00	356.79	0.01	0.19	1282.00	1299.10	1282.00	207.01	0.01	0.16	87.00	74.00	0.00	564.00	616.92	1249487.00	2.90	1529.38	1521.00
31	8	2	15918.00	34659.00	214.85	0	Spot (Block31, Row2, Column8)	1527.77	1486.00	242.56	0.01	0.16	1304.00	1363.28	1304.00	269.18	0.02	0.20	42.00	11.00	0.00	182.00	223.77	2015131.00	0.61	1394.10	1369.00
31	1	3	13793.00	34947.00	147.45	0	Spot (Block31, Row3, Column1)	5337.93	4431.50	2966.07	0.08	0.56	1222.00	1268.23	1222.00	207.36	0.02	0.16	100.00	100.00	0.00	3209.50	4115.93	3181407.00	19.63	2093.48	1847.00
31	2	3	14090.00	34946.00	170.00	0	Spot (Block31, Row3, Column2)	1599.75	1558.00	317.11	0.01	0.20	1269.00	1286.67	1269.00	207.38	0.01	0.16	57.00	35.00	0.00	289.00	330.75	1284596.00	1.51	1378.35	1395.00
31	3	3	14390.00	34946.00	140.85	0	Spot (Block31, Row3, Column3)	7280.76	6817.00	2948.73	0.03	0.41	1277.00	1290.03	1277.00	209.30	0.00	0.16	100.00	100.00	0.00	5540.00	6003.76	3909769.00	28.62	2651.03	2313.00
31	4	3	14693.00	34942.00	143.10	0	Spot (Block31, Row3, Column4)	5570.14	5145.00	2540.57	0.03	0.46	1281.00	1292.49	1281.00	203.83	0.00	0.16	100.00	100.00	0.00	3864.00	4289.14	3069149.00	20.99	2301.91	2138.00
31	5	3	14995.00	34942.00	138.75	0	Spot (Block31, Row3, Column5)	5910.02	5565.00	2311.22	0.03	0.39	1287.00	1321.51	1287.00	226.67	0.01	0.17	100.00	100.00	0.00	4278.00	4623.02	3073210.00	20.24	2471.86	2296.00
31	6	3	15295.00	34940.00	190.55	0	Spot (Block31, Row3, Column6)	5341.49	4539.00	2427.57	0.07	0.45	1296.00	1346.58	1296.00	243.88	0.02	0.18	100.00	100.00	0.00	3243.00	4045.49	5469687.00	16.38	2471.35	2445.00
31	7	3	15598.00	34947.00	148.40	0	Spot (Block31, Row3, Column7)	2670.85	2490.50	787.45	0.03	0.29	1290.00	1326.72	1290.00	215.31	0.01	0.16	99.00	94.00	0.00	1200.50	1380.85	1618535.00	6.24	1671.81	1657.50
31	8	3	15895.00	34962.00	149.05	0	Spot (Block31, Row3, Column8)	4306.20	3913.00	1726.22	0.04	0.40	1307.00	1370.00	1307.00	347.59	0.02	0.25	100.00	96.00	0.00	2606.00	2999.20	2618169.00	8.45	2174.78	2023.00
31	1	4	13793.00	35236.00	143.50	0	Spot (Block31, Row4, Column1)	12948.78	11847.00	7441.48	0.04	0.57	1240.00	1274.58	1240.00	209.54	0.01	0.16	100.00	100.00	0.00	10607.00	11708.78	7160674.00	55.71	4184.81	3121.00
31	2	4	14093.00	35239.00	187.55	0	Spot (Block31, Row4, Column2)	1907.47	1889.00	369.39	0.00	0.19	1279.00	1315.02	1279.00	389.52	0.01	0.30	69.00	34.00	0.00	610.00	628.47	1888394.00	1.52	1481.29	1489.00
31	3	4	14391.00	35243.00	144.75	0	Spot (Block31, Row4, Column3)	18342.15	17595.00	9250.38	0.02	0.50	1283.00	1306.05	1283.00	221.56	0.01	0.17	100.00	100.00	0.00	16312.00	17059.15	10473367.00	76.89	5218.69	3739.00
31	4	4	14676.00	35244.00	207.60	0	Spot (Block31, Row4, Column4)	1526.82	1481.00	256.70	0.01	0.17	1268.00	1275.90	1268.00	204.97	0.00	0.16	51.00	29.00	0.00	213.00	258.82	1874935.00	1.22	1347.29	1288.50
31	5	4	14993.00	35247.00	147.00	-50	Spot (Block31, Row4, Column5)	1370.00	1291.00	211.76	0.03	0.15	1282.00	1303.32	1282.00	214.24	0.01	0.16	31.00	5.00	0.00	9.00	88.00	809671.00	0.31	1320.63	1278.00
31	6	4	15298.00	35252.00	186.05	0	Spot (Block31, Row4, Column6)	5608.21	5546.50	1186.62	0.00	0.21	1295.00	1335.89	1295.00	223.54	0.01	0.17	100.00	100.00	0.00	4251.50	4313.21	5473611.00	19.11	2534.92	2397.00
31	7	4	15589.00	35250.00	160.20	0	Spot (Block31, Row4, Column7)	2250.71	2135.00	597.50	0.02	0.27	1303.00	1377.81	1303.00	322.84	0.02	0.23	87.00	63.00	0.00	832.00	947.71	1600256.00	2.70	1570.67	1602.50
31	8	4	15893.00	35253.00	197.80	0	Spot (Block31, Row4, Column8)	1619.37	1600.00	286.86	0.01	0.18	1299.00	1368.77	1299.00	344.72	0.02	0.25	42.00	12.00	0.00	301.00	320.37	1795877.00	0.73	1408.45	1379.00
31	1	5	13796.00	35549.00	142.45	0	Spot (Block31, Row5, Column1)	5023.45	4674.50	1964.72	0.03	0.39	1288.00	1312.81	1288.00	224.18	0.01	0.17	100.00	100.00	0.00	3386.50	3735.45	2762896.00	16.55	2176.79	2040.00
31	2	5	14096.00	35543.00	148.75	0	Spot (Block31, Row5, Column2)	4784.36	4556.50	1682.83	0.02	0.35	1287.00	1350.12	1287.00	420.71	0.02	0.31	100.00	100.00	0.00	3269.50	3497.36	2908893.00	8.16	2175.93	2099.00
31	3	5	14392.00	35544.00	154.55	0	Spot (Block31, Row5, Column3)	4271.27	3856.00	1715.44	0.04	0.40	1292.00	1341.55	1292.00	386.39	0.02	0.29	100.00	97.00	0.00	2564.00	2979.27	2780600.00	7.58	1981.41	1953.00
31	4	5	14692.00	35546.00	154.00	0	Spot (Block31, Row5, Column4)	2534.97	2393.00	775.59	0.03	0.31	1286.00	1307.38	1286.00	208.34	0.01	0.16	97.00	87.00	0.00	1107.00	1248.97	1647733.00	5.89	1600.41	1589.00
31	5	5	14998.00	35548.00	138.35	0	Spot (Block31, Row5, Column5)	16418.17	16269.00	7467.27	0.00	0.45	1292.00	1323.79	1292.00	219.23	0.01	0.17	100.00	100.00	0.00	14977.00	15126.17	8521032.00	68.85	5097.41	4046.00
31	6	5	15290.00	35546.00	160.25	0	Spot (Block31, Row5, Column6)	1844.33	1813.00	298.97	0.01	0.16	1312.00	1381.41	1312.00	330.88	0.02	0.24	72.00	29.00	0.00	501.00	532.33	1307629.00	1.40	1504.97	1495.50
31	7	5	15601.00	35545.00	188.00	0	Spot (Block31, Row5, Column7)	20966.43	17898.00	12467.29	0.07	0.59	1382.00	1467.08	1382.00	441.26	0.03	0.30	100.00	100.00	0.00	16516.00	19584.43	20840628.00	44.19	5581.32	5507.00
31	8	5	15893.00	35549.00	151.90	0	Spot (Block31, Row5, Column8)	2745.22	2548.00	815.24	0.03	0.30	1372.00	1416.52	1372.00	338.84	0.01	0.24	95.00	78.00	0.00	1176.00	1373.22	1740468.00	3.92	1709.11	1720.00
31	1	6	13786.00	35839.00	187.95	0	Spot (Block31, Row6, Column1)	5249.36	4447.00	2525.44	0.07	0.48	1287.00	1324.82	1287.00	298.06	0.01	0.22	100.00	99.00	0.00	3160.00	3962.36	5233614.00	13.17	2386.51	2385.50
31	2	6	14094.00	35844.00	196.80	0	Spot (Block31, Row6, Column2)	11148.23	10145.00	4922.97	0.04	0.44	1306.00	1382.79	1306.00	330.63	0.02	0.24	100.00	100.00	0.00	8839.00	9842.23	12229611.00	29.54	3972.78	4004.00
31	3	6	14382.00	35842.00	144.65	0	Spot (Block31, Row6, Column3)	7756.85	7001.00	4206.69	0.04	0.54	1295.00	1345.08	1295.00	254.49	0.02	0.19	100.00	100.00	0.00	5706.00	6461.85	4382620.00	25.19	2938.31	2194.00
31	4	6	14696.00	35845.00	157.60	0	Spot (Block31, Row6, Column4)	1868.04	1809.50	342.29	0.01	0.18	1286.00	1316.26	1286.00	206.26	0.01	0.16	88.00	63.00	0.00	523.50	582.04	1285212.00	2.68	1489.27	1469.00
31	5	6	14993.00	35849.00	100.95	0	Spot (Block31, Row6, Column5)	10231.06	10240.00	2489.55	0.00	0.24	1291.00	1336.26	1291.00	217.67	0.01	0.16	100.00	100.00	0.00	8949.00	8940.06	2670306.00	40.86	3864.86	3492.50
31	6	6	15291.00	35845.00	186.95	0	Spot (Block31, Row6, Column6)	1653.51	1619.00	251.99	0.01	0.15	1302.00	1373.28	1302.00	292.35	0.02	0.21	53.00	19.00	0.00	317.00	351.51	1622090.00	0.96	1439.03	1395.00
31	7	6	15595.00	35845.00	149.65	0	Spot (Block31, Row6, Column7)	2916.42	2771.50	827.46	0.02	0.28	1371.00	1410.20	1371.00	348.20	0.01	0.25	99.00	83.00	0.00	1400.50	1545.42	1773182.00	4.33	1812.60	1799.00
31	8	6	15898.00	35852.00	149.10	0	Spot (Block31, Row6, Column8)	2779.88	2715.50	773.12	0.01	0.28	1353.50	1369.69	1353.50	204.95	0.01	0.15	99.00	98.00	0.00	1362.00	1426.38	1701289.00	6.88	1719.71	1753.00
31	1	7	13795.00	36143.00	165.65	0	Spot (Block31, Row7, Column1)	2435.78	2336.00	664.93	0.02	0.27	1191.00	1237.36	1191.00	217.32	0.02	0.18	98.00	92.00	0.00	1145.00	1244.78	1858498.00	5.51	1564.11	1531.00
31	2	7	14094.00	36144.00	174.40	0	Spot (Block31, Row7, Column2)	1825.27	1685.00	449.13	0.03	0.25	1285.00	1312.61	1285.00	268.30	0.01	0.20	68.00	37.00	0.00	400.00	540.27	1558778.00	1.91	1435.06	1420.00
31	3	7	14374.00	36145.00	179.25	0	Spot (Block31, Row7, Column3)	1482.37	1481.00	249.15	0.00	0.17	1293.00	1326.86	1293.00	219.98	0.01	0.17	42.00	17.00	0.00	188.00	189.37	1325243.00	0.71	1408.49	1400.50
31	4	7	14711.00	36152.00	166.25	0	Spot (Block31, Row7, Column4)	1536.88	1491.50	220.14	0.01	0.14	1289.00	1328.23	1289.00	218.97	0.01	0.16	45.00	22.00	0.00	202.50	247.88	1177249.00	0.95	1417.24	1381.50
31	5	7	15002.00	36145.00	150.85	0	Spot (Block31, Row7, Column5)	1866.44	1826.00	302.76	0.01	0.16	1297.00	1378.98	1297.00	315.48	0.03	0.23	78.00	34.00	0.00	529.00	569.44	1168392.00	1.55	1529.27	1555.00
31	6	7	15289.00	36142.00	179.80	0	Spot (Block31, Row7, Column6)	14849.80	14474.00	6514.05	0.01	0.44	1392.00	1476.78	1392.00	407.97	0.03	0.28	100.00	100.00	0.00	13082.00	13457.80	13468767.00	32.78	4287.64	4449.00
31	7	7	15581.00	36154.00	154.70	0	Spot (Block31, Row7, Column7)	2742.59	2614.00	806.09	0.02	0.29	1374.00	1410.30	1374.00	308.92	0.01	0.22	96.00	80.00	0.00	1240.00	1368.59	1796396.00	4.31	1676.68	1684.00
31	8	7	15895.00	36151.00	191.95	0	Spot (Block31, Row7, Column8)	8288.24	8148.00	1995.23	0.01	0.24	1306.00	1367.57	1306.00	213.34	0.02	0.16	100.00	100.00	0.00	6842.00	6982.24	8628059.00	32.44	3190.46	2955.00
31	1	8	13803.00	36435.00	129.70	0	Spot (Block31, Row8, Column1)	2271.40	2156.00	532.09	0.02	0.23	1197.00	1245.05	1197.00	198.95	0.02	0.16	99.00	94.00	0.00	959.00	1074.40	1026671.00	5.16	1513.73	1503.00
31	2	8	14093.00	36444.00	151.25	0	Spot (Block31, Row8, Column2)	2615.08	2474.00	808.59	0.02	0.31	1271.00	1281.49	1271.00	209.47	0.00	0.16	99.00	89.00	0.00	1203.00	1344.08	1642269.00	6.37	1596.34	1590.50
31	3	8	14379.00	36446.00	145.80	0	Spot (Block31, Row8, Column3)	6656.48	5359.00	4390.46	0.09	0.66	1286.00	1315.89	1286.00	230.46	0.01	0.18	99.00	96.00	0.00	4073.00	5370.48	3840790.00	23.17	2361.00	2098.50
31	4	8	14692.00	36447.00	141.60	0	Spot (Block31, Row8, Column4)	12729.91	12557.00	6041.00	0.01	0.47	1298.00	1356.80	1298.00	233.28	0.02	0.17	100.00	100.00	0.00	11259.00	11431.91	6899613.00	48.75	4034.18	3415.00
31	5	8	14978.00	36456.00	153.95	0	Spot (Block31, Row8, Column5)	1595.06	1572.50	247.84	0.01	0.16	1302.00	1369.08	1302.00	246.50	0.02	0.18	52.00	24.00	0.00	270.50	293.06	1039979.00	0.92	1472.56	1427.50
31	6	8	15295.00	36449.00	169.00	0	Spot (Block31, Row8, Column6)	8613.19	7103.50	4675.98	0.08	0.54	1379.00	1439.23	1379.00	349.64	0.02	0.24	100.00	100.00	0.00	5724.50	7234.19	6804419.00	20.52	2901.54	2896.00
31	7	8	15588.00	36446.00	148.40	0	Spot (Block31, Row8, Column7)	2149.00	2079.00	445.19	0.01	0.21	1312.00	1382.24	1312.00	251.94	0.02	0.18	94.00	74.00	0.00	767.00	837.00	1297999.00	3.04	1529.09	1503.00
31	8	8	15881.00	36453.00	83.20	0	Spot (Block31, Row8, Column8)	2715.80	2628.00	568.06	0.01	0.21	1356.00	1373.73	1356.00	209.64	0.01	0.15	99.00	98.00	0.00	1272.00	1359.80	453539.00	6.40	1856.35	1901.00
32	1	1	18301.00	34349.00	151.65	0	Spot (Block32, Row1, Column1)	41100.97	39718.00	19267.46	0.01	0.47	904.00	952.65	904.00	196.65	0.02	0.21	100.00	100.00	22.43	38814.00	40196.97	26017052.00	204.16	8352.84	6212.00
32	2	1	18589.00	34361.00	151.20	0	Spot (Block32, Row1, Column2)	1254.13	1213.00	179.14	0.01	0.14	895.00	923.04	895.00	133.76	0.01	0.14	92.00	68.00	0.00	318.00	359.13	786337.00	2.48	1040.40	1029.00
32	3	1	18895.00	34347.00	121.65	0	Spot (Block32, Row1, Column3)	1224.08	1189.50	299.74	0.01	0.24	899.00	916.70	899.00	102.45	0.01	0.11	85.00	65.00	0.00	290.50	325.08	482286.00	3.00	1064.35	1080.50
32	4	1	19182.00	34362.00	162.80	0	Spot (Block32, Row1, Column4)	1164.82	1114.00	173.49	0.02	0.15	900.00	918.59	900.00	95.75	0.01	0.10	82.00	56.00	0.00	214.00	264.82	852650.00	2.57	1012.10	990.50
32	5	1	19501.00	34363.00	194.05	0	Spot (Block32, Row1, Column5)	1079.73	1074.00	140.14	0.00	0.13	894.00	903.69	894.00	93.97	0.00	0.10	76.00	45.00	0.00	180.00	185.73	1149910.00	1.87	990.21	1004.00
32	6	1	19790.00	34351.00	191.10	0	Spot (Block32, Row1, Column6)	1156.50	1089.50	622.06	0.03	0.54	899.00	910.85	899.00	92.70	0.01	0.10	70.00	51.00	0.00	190.50	257.50	1191199.00	2.65	986.52	976.50
32	7	1	20096.00	34358.00	147.00	-50	Spot (Block32, Row1, Column7)	1029.97	1010.00	120.96	0.01	0.12	976.00	972.49	976.00	168.07	0.00	0.17	17.00	1.00	0.00	34.00	53.97	604593.00	0.34	917.49	898.00
32	8	1	20386.00	34366.00	106.90	0	Spot (Block32, Row1, Column8)	62366.17	65535.00	6821.56	0.02	0.11	986.00	1003.53	986.00	206.79	0.01	0.21	100.00	100.00	72.11	64549.00	61380.17	18335676.00	296.75	15179.96	11629.50
32	1	2	18305.00	34667.00	159.00	0	Spot (Block32, Row2, Column1)	1066.22	1077.50	114.56	0.00	0.11	896.00	917.81	896.00	135.20	0.01	0.15	54.00	23.00	0.00	181.50	170.22	742088.00	1.10	971.41	978.00
32	2	2	18597.00	34655.00	107.90	0	Spot (Block32, Row2, Column2)	1129.11	1090.00	160.79	0.02	0.14	896.00	912.96	896.00	99.16	0.01	0.11	71.00	47.00	0.00	194.00	233.11	343250.00	2.18	1075.24	1023.50
32	3	2	18907.00	34653.00	186.40	0	Spot (Block32, Row2, Column3)	1093.24	1081.00	129.57	0.00	0.12	905.00	925.25	905.00	96.58	0.01	0.10	67.00	38.00	0.00	176.00	188.24	1071372.00	1.74	984.71	974.00
32	4	2	19194.00	34652.00	209.90	0	Spot (Block32, Row2, Column4)	1073.53	1081.00	122.80	0.00	0.11	902.00	917.45	902.00	100.12	0.01	0.11	69.00	36.00	0.00	179.00	171.53	1347279.00	1.56	950.68	938.00
32	5	2	19499.00	34651.00	184.60	0	Spot (Block32, Row2, Column5)	1996.62	1946.50	410.41	0.01	0.21	898.00	914.96	898.00	101.44	0.01	0.11	100.00	99.00	0.00	1048.50	1098.62	1916751.00	10.66	1278.33	1263.00
32	6	2	19783.00	34645.00	195.10	0	Spot (Block32, Row2, Column6)	1072.95	1071.00	129.15	0.00	0.12	899.00	919.29	899.00	115.96	0.01	0.13	56.00	31.00	0.00	172.00	173.95	1152353.00	1.33	966.74	926.00
32	7	2	20097.00	34655.00	218.90	0	Spot (Block32, Row2, Column7)	1025.70	1001.00	103.44	0.01	0.10	895.00	903.90	895.00	90.78	0.00	0.10	62.00	31.00	0.00	106.00	130.70	1409312.00	1.34	954.66	970.50
[truncated: 410,918 more chars]
