# Supplementary material for: An antigen microarray protocol for COVID-19 serological analysis
Source: STAR Protoc. 2021 Aug 26;2(3):100815. doi: 10.1016/j.xpro.2021.100815 (PMC8387221; doi:10.1016/j.xpro.2021.100815)
Supplement: Data S8. Slide_quantifications, related to step quantification and statistical analysis 2.e [file mmc8.zip › RPPA0133_12860-V2 A01-D12_IgA_785/Joseph_2021-04-15_20h10m46_5μm_785nmGain050.txt]

ATF	1.0
30	28
"Checksum_ImageFile=a26c86ac8b42829a86881c13bc47ba1b"
"Checksum_ResultFile=5d1dfc5992b9150d5b41c8e105ac326c"
"Type=Mapix Results 2"
"DateTime=2021/04/15 20:10:58"
"ConfigFile="
"GalFile=L:\RPPA Service\Platform_Projects\2021-02-09_JPL_CoV-Array-7\64 pad grid.gal"
"PixelSize=5"
"Wavelengths=785"
"ImageFiles=L:\RPPA Service\Platform_Projects\2021-03-24_JPL_CoV-Array-9\RPPA0133_12860-V2 A01-D12_IgA_785\Joseph_2021-04-15_20h10m46_5�m_785nmGain050.tif"
"GrinddingParameters=Find mode = Grid + Blocks + Spots | Max. diameter (% Dth) = 200.0 | Min. diameter (% Dth) = 50.0 | Max position offset (% pitch) = 30"
"QuantificationParameter=S/B border width (pixels) = 2.0 | Background diameter (pitch) = 2.0"
"JpegImage=L:\RPPA Service\Platform_Projects\2021-03-24_JPL_CoV-Array-9\RPPA0133_12860-V2 A01-D12_IgA_785\Joseph_2021-04-15_20h10m46_5�m_785nmGain050.jpg"
"FeatureType=Circular"
"Barcode="
"BackgroundSubtraction=LocalFeature"
"Normalization=None"
"ImageOrigin=3680, 2560"
"ImageSize=17760.0, 71040.0"
"JpegOrigin=4670, 2610"
"JpegBrightness=45"
"JpegContrast=12"
"JpegBalance=0"
"Creator=Mapix 9.0.0"
"Scanner=ir710IVD IR0H8_IVD 717045"
"Temperature=32.9"
"Comment="
"Velocity=35 l/s"
"LaserPower=20.0"
"PMTGain=50"
"BatchFilename=L:\RPPA Service\InnooScan\Batch methods\CoV_Array image_processing.mbt"
"Block"	"Column"	"Row"	"X"	"Y"	"Dia."	"Flags"	"ID"	"F785 Mean"	"F785 Median"	"F785 SD"	"F785 |log Mean/Median|"	"F785 CV"	"B785"	"B785 Mean"	"B785 Median"	"B785 SD"	"B785 |log Mean/Median|"	"B785 CV"	"% > B785+1SD"	"% > B785+2SD"	"F785 % Sat."	"F785 Median - B785"	"F785 Mean - B785"	"F785 Total Intensity"	"SNR 785"	"ExcludedMean 785"	"ExcludedMedian 785"
1	1	1	4873.00	2811.00	156.00	0	Spot (Block1, Row1, Column1)	29768.71	29409.00	5740.42	0.01	0.19	1291.00	1327.56	1291.00	217.03	0.01	0.16	100.00	100.00	0.00	28118.00	28477.71	19855736.00	131.05	9234.28	8145.00
1	2	1	5174.00	2820.00	125.15	0	Spot (Block1, Row1, Column2)	2314.59	2290.00	335.84	0.00	0.15	1291.00	1308.45	1291.00	155.39	0.01	0.12	100.00	100.00	0.00	999.00	1023.59	974444.00	6.47	1672.73	1681.00
1	3	1	5475.00	2813.00	147.00	-50	Spot (Block1, Row1, Column3)	1454.50	1405.00	171.58	0.02	0.12	1290.00	1301.24	1290.00	121.99	0.00	0.09	47.00	28.00	0.00	115.00	164.50	856698.00	1.26	1292.72	1284.00
1	4	1	5772.00	2822.00	127.25	0	Spot (Block1, Row1, Column4)	1912.25	1849.50	305.45	0.01	0.16	1303.00	1330.21	1303.00	130.21	0.01	0.10	99.00	94.00	0.00	546.50	609.25	829915.00	4.47	1542.88	1565.50
1	5	1	6084.00	2819.00	141.75	0	Spot (Block1, Row1, Column5)	1757.82	1713.50	233.76	0.01	0.13	1327.00	1357.82	1327.00	147.95	0.01	0.11	89.00	68.00	0.00	386.50	430.82	963286.00	2.70	1540.80	1504.00
1	6	1	6372.00	2813.00	127.55	0	Spot (Block1, Row1, Column6)	3749.01	3561.00	1266.13	0.02	0.34	1342.00	1364.25	1342.00	150.39	0.01	0.11	100.00	100.00	0.00	2219.00	2407.01	1642066.00	15.86	2137.19	2009.00
1	7	1	6674.00	2825.00	139.05	0	Spot (Block1, Row1, Column7)	6567.79	6612.00	1814.08	0.00	0.28	1396.00	1457.21	1396.00	285.90	0.02	0.20	100.00	100.00	0.00	5216.00	5171.79	3395545.00	17.88	3045.45	2985.00
1	8	1	6965.00	2822.00	144.80	0	Spot (Block1, Row1, Column8)	64535.79	65535.00	4515.29	0.01	0.07	1457.00	1519.47	1457.00	355.72	0.02	0.23	100.00	100.00	93.16	64078.00	63078.79	36785708.00	177.15	17821.28	14783.00
1	1	2	4872.00	3083.00	197.95	0	Spot (Block1, Row2, Column1)	1389.29	1378.00	132.26	0.00	0.10	1290.00	1310.44	1290.00	179.20	0.01	0.14	31.00	2.00	0.00	88.00	99.29	1544891.00	0.44	1314.47	1300.00
1	2	2	5175.00	3120.00	141.80	0	Spot (Block1, Row2, Column2)	2288.48	2244.00	287.63	0.01	0.13	1283.00	1288.22	1283.00	116.83	0.00	0.09	100.00	100.00	0.00	961.00	1005.48	1260954.00	8.56	1644.10	1596.00
1	3	2	5464.00	3120.00	123.80	0	Spot (Block1, Row2, Column3)	1525.30	1512.00	130.02	0.00	0.09	1288.00	1307.85	1288.00	125.68	0.01	0.10	76.00	40.00	0.00	224.00	237.30	626898.00	1.73	1371.84	1313.00
1	4	2	5786.00	3113.00	142.75	0	Spot (Block1, Row2, Column4)	2016.11	1975.00	261.51	0.01	0.13	1314.00	1346.85	1314.00	141.12	0.01	0.10	99.00	98.00	0.00	661.00	702.11	1112890.00	4.74	1643.46	1622.00
1	5	2	6073.00	3113.00	125.60	0	Spot (Block1, Row2, Column5)	5231.41	5213.00	878.93	0.00	0.17	1384.00	1402.04	1384.00	169.23	0.01	0.12	100.00	100.00	0.00	3829.00	3847.41	2181499.00	22.63	2957.76	2953.00
1	6	2	6402.00	3099.00	87.40	0	Spot (Block1, Row2, Column6)	1706.21	1660.50	305.94	0.01	0.18	1386.00	1417.73	1386.00	227.52	0.01	0.16	51.00	34.00	0.00	274.50	320.21	327593.00	1.27	1545.13	1474.00
1	7	2	6671.00	3118.00	140.05	0	Spot (Block1, Row2, Column7)	1613.32	1598.00	192.00	0.00	0.12	1396.00	1432.92	1396.00	187.91	0.01	0.13	55.00	25.00	0.00	202.00	217.32	864738.00	0.96	1468.44	1468.00
1	8	2	6976.00	3119.00	147.00	-50	Spot (Block1, Row2, Column8)	1522.83	1488.50	172.80	0.01	0.11	1412.00	1473.14	1412.00	284.22	0.02	0.19	20.00	0.00	0.00	76.50	110.83	895424.00	0.17	1420.24	1368.00
1	1	3	4875.00	3419.00	130.75	0	Spot (Block1, Row3, Column1)	2789.86	2764.00	352.15	0.00	0.13	1301.00	1322.22	1301.00	137.51	0.01	0.10	100.00	100.00	0.00	1463.00	1488.86	1272177.00	10.67	1879.81	1855.00
1	2	3	5175.00	3399.00	147.50	0	Spot (Block1, Row3, Column2)	1489.47	1490.50	170.68	0.00	0.11	1291.00	1306.01	1291.00	121.79	0.01	0.09	60.00	35.00	0.00	199.50	198.47	881765.00	1.51	1402.30	1366.00
1	3	3	5474.00	3414.00	147.00	-50	Spot (Block1, Row3, Column3)	2414.12	1616.00	4927.11	0.17	2.04	1296.00	1322.06	1296.00	129.67	0.01	0.10	86.00	61.00	0.00	320.00	1118.12	1419505.00	8.42	1428.90	1407.00
1	4	3	5774.00	3411.00	142.75	0	Spot (Block1, Row3, Column4)	2983.44	2939.00	783.21	0.01	0.26	1320.00	1353.29	1320.00	138.71	0.01	0.10	100.00	100.00	0.00	1619.00	1663.44	1649844.00	11.75	1761.03	1728.00
1	5	3	6075.00	3416.00	147.00	-50	Spot (Block1, Row3, Column5)	2568.66	1761.00	4840.27	0.16	1.88	1397.00	1438.60	1397.00	225.44	0.01	0.16	74.00	38.00	0.00	364.00	1171.66	1515511.00	5.01	1495.22	1477.00
1	6	3	6382.00	3416.00	173.65	0	Spot (Block1, Row3, Column6)	20499.59	21121.50	6043.22	0.01	0.29	1438.00	1496.86	1438.00	284.46	0.02	0.19	100.00	100.00	0.00	19683.50	19061.59	17178656.00	66.80	6044.68	5814.00
1	7	3	6666.00	3438.00	139.30	0	Spot (Block1, Row3, Column7)	1786.28	1804.00	320.46	0.00	0.18	1407.00	1456.04	1407.00	224.21	0.01	0.15	74.00	38.00	0.00	397.00	379.28	939581.00	1.47	1636.69	1561.00
1	8	3	6979.00	3424.00	147.00	0	Spot (Block1, Row3, Column8)	3212.38	3082.00	537.13	0.02	0.17	1393.00	1414.92	1393.00	171.30	0.01	0.12	100.00	100.00	0.00	1689.00	1819.38	1888882.00	10.49	2045.80	1976.00
1	1	4	4887.00	3710.00	150.50	0	Spot (Block1, Row4, Column1)	3250.73	3152.00	516.60	0.01	0.16	1293.00	1304.07	1293.00	127.86	0.00	0.10	100.00	100.00	0.00	1859.00	1957.73	2025207.00	15.23	1968.94	1896.50
1	2	4	5179.00	3710.00	154.65	0	Spot (Block1, Row4, Column2)	1572.15	1581.00	142.94	0.00	0.09	1285.00	1301.23	1285.00	128.98	0.01	0.10	87.00	57.00	0.00	296.00	287.15	1042336.00	2.10	1397.81	1398.50
1	3	4	5470.00	3716.00	131.15	0	Spot (Block1, Row4, Column3)	7634.64	7639.50	1534.67	0.00	0.20	1293.00	1318.02	1293.00	129.22	0.01	0.10	100.00	100.00	0.00	6346.50	6341.64	3511933.00	48.88	3396.57	3291.00
1	4	4	5770.00	3702.00	165.05	0	Spot (Block1, Row4, Column4)	1655.19	1607.00	240.57	0.01	0.15	1309.00	1350.12	1309.00	140.47	0.01	0.10	90.00	56.00	0.00	298.00	346.19	1254632.00	2.17	1469.39	1488.50
1	5	4	6078.00	3704.00	111.00	0	Spot (Block1, Row4, Column5)	2954.42	1924.50	3595.83	0.19	1.22	1386.00	1406.47	1386.00	172.75	0.01	0.12	89.00	65.00	0.00	538.50	1568.42	945415.00	8.96	1840.03	1651.00
1	6	4	6375.00	3718.00	121.20	0	Spot (Block1, Row4, Column6)	6226.40	6288.00	1033.08	0.00	0.17	1407.00	1459.26	1407.00	222.68	0.02	0.15	100.00	100.00	0.00	4881.00	4819.40	2446977.00	21.41	3177.07	3039.00
1	7	4	6664.00	3714.00	114.10	0	Spot (Block1, Row4, Column7)	1828.68	1809.00	263.89	0.00	0.14	1404.00	1442.31	1404.00	164.93	0.01	0.11	81.00	58.00	0.00	405.00	424.68	625408.00	2.34	1629.69	1607.00
1	8	4	6980.00	3723.00	140.90	0	Spot (Block1, Row4, Column8)	1787.77	1777.00	234.30	0.00	0.13	1388.00	1401.78	1388.00	167.84	0.00	0.12	83.00	53.00	0.00	389.00	399.77	958244.00	2.30	1505.60	1487.00
1	1	5	4874.00	4025.00	127.50	0	Spot (Block1, Row5, Column1)	3384.53	3299.00	497.06	0.01	0.15	1287.00	1305.94	1287.00	158.03	0.01	0.12	100.00	100.00	0.00	2012.00	2097.53	1458734.00	13.15	2040.00	1960.00
1	2	5	5179.00	4021.00	144.85	0	Spot (Block1, Row5, Column2)	2908.25	2890.00	434.36	0.00	0.15	1277.00	1286.01	1277.00	120.66	0.00	0.09	100.00	100.00	0.00	1613.00	1631.25	1666425.00	13.44	1784.03	1764.00
1	3	5	5472.00	4008.00	126.10	0	Spot (Block1, Row5, Column3)	1693.05	1688.00	195.94	0.00	0.12	1299.00	1322.77	1299.00	125.45	0.01	0.09	91.00	76.00	0.00	389.00	394.05	717854.00	2.95	1479.23	1468.00
1	4	5	5803.00	4015.00	147.35	0	Spot (Block1, Row5, Column4)	1632.85	1618.00	170.28	0.00	0.10	1328.00	1358.34	1328.00	144.36	0.01	0.11	79.00	50.00	0.00	290.00	304.85	965017.00	1.90	1446.36	1398.00
1	5	5	6074.00	4018.00	136.10	0	Spot (Block1, Row5, Column5)	7995.92	7784.00	2334.12	0.01	0.29	1385.00	1394.01	1385.00	164.14	0.00	0.12	100.00	100.00	0.00	6399.00	6610.92	4013954.00	40.22	3264.26	2960.50
1	6	5	6381.00	4022.00	119.25	0	Spot (Block1, Row5, Column6)	2022.15	1935.00	702.30	0.02	0.35	1384.00	1406.21	1384.00	167.44	0.01	0.12	87.00	67.00	0.00	551.00	638.15	764374.00	3.68	1678.56	1701.00
1	7	5	6674.00	4015.00	134.40	0	Spot (Block1, Row5, Column7)	3654.20	3642.00	576.41	0.00	0.16	1390.00	1419.28	1390.00	176.38	0.01	0.12	100.00	100.00	0.00	2252.00	2264.20	1786904.00	12.67	2176.04	2111.00
1	8	5	6973.00	4025.00	123.85	0	Spot (Block1, Row5, Column8)	1990.31	1890.50	338.54	0.02	0.17	1366.00	1381.14	1366.00	174.75	0.00	0.13	98.00	76.00	0.00	524.50	624.31	812046.00	3.49	1635.68	1635.00
1	1	6	4865.00	4311.00	135.65	0	Spot (Block1, Row6, Column1)	16740.74	17424.50	2922.91	0.02	0.17	1286.00	1311.26	1286.00	190.79	0.01	0.15	100.00	100.00	0.00	16138.50	15454.74	8303406.00	80.87	5832.07	5947.50
1	2	6	5168.00	4316.00	131.90	0	Spot (Block1, Row6, Column2)	2724.94	2696.00	403.13	0.00	0.15	1286.00	1298.25	1286.00	148.30	0.00	0.11	100.00	100.00	0.00	1410.00	1438.94	1267095.00	9.62	1862.33	1845.00
1	3	6	5463.00	4311.00	125.60	0	Spot (Block1, Row6, Column3)	3420.78	3432.00	514.37	0.00	0.15	1294.00	1306.64	1294.00	125.85	0.00	0.10	100.00	100.00	0.00	2138.00	2126.78	1429887.00	16.80	2085.20	2058.00
1	4	6	5768.00	4296.00	118.05	0	Spot (Block1, Row6, Column4)	1541.03	1497.50	186.08	0.01	0.12	1307.00	1340.93	1307.00	140.87	0.01	0.11	63.00	34.00	0.00	190.50	234.03	570180.00	1.42	1442.07	1423.00
1	5	6	6075.00	4321.00	127.85	0	Spot (Block1, Row6, Column5)	9702.84	9888.00	2444.40	0.01	0.25	1358.00	1370.53	1358.00	156.85	0.00	0.11	100.00	100.00	0.00	8530.00	8344.84	4240140.00	53.12	3858.27	3634.50
1	6	6	6372.00	4319.00	107.40	0	Spot (Block1, Row6, Column6)	1610.35	1559.50	237.12	0.01	0.15	1365.00	1375.69	1365.00	168.12	0.00	0.12	54.00	35.00	0.00	194.50	245.35	479884.00	1.40	1454.07	1428.50
1	7	6	6671.00	4311.00	119.65	0	Spot (Block1, Row6, Column7)	1908.25	1884.50	246.59	0.01	0.13	1380.00	1394.09	1380.00	168.62	0.00	0.12	96.00	74.00	0.00	504.50	528.25	728951.00	3.05	1615.05	1631.00
1	8	6	6973.00	4329.00	149.30	0	Spot (Block1, Row6, Column8)	5128.38	4868.50	2067.06	0.02	0.40	1364.00	1374.36	1364.00	181.24	0.00	0.13	100.00	100.00	0.00	3504.50	3764.38	3128310.00	20.71	2193.51	2090.00
1	1	7	4891.00	4618.00	190.80	0	Spot (Block1, Row7, Column1)	1611.77	1577.00	237.56	0.01	0.15	1234.00	1267.29	1234.00	174.71	0.01	0.14	81.00	48.00	0.00	343.00	377.77	1656899.00	1.97	1348.36	1307.50
1	2	7	5183.00	4598.00	152.75	0	Spot (Block1, Row7, Column2)	1378.44	1380.50	143.82	0.00	0.10	1264.00	1271.40	1264.00	157.02	0.00	0.12	32.00	9.00	0.00	116.50	114.44	882202.00	0.68	1302.12	1285.50
1	3	7	5468.00	4630.00	169.50	0	Spot (Block1, Row7, Column3)	1437.83	1404.50	175.89	0.01	0.12	1274.50	1275.27	1274.50	139.54	0.00	0.11	47.00	24.00	0.00	130.00	163.33	1144510.00	1.16	1287.35	1279.50
1	4	7	5796.00	4605.00	178.90	0	Spot (Block1, Row7, Column4)	1526.37	1496.00	166.49	0.01	0.11	1285.00	1300.40	1285.00	147.06	0.01	0.11	70.00	35.00	0.00	211.00	241.37	1372206.00	1.54	1421.82	1393.00
1	5	7	6073.00	4624.00	124.65	0	Spot (Block1, Row7, Column5)	1953.38	1954.00	210.08	0.00	0.11	1362.00	1380.61	1362.00	176.75	0.01	0.13	98.00	85.00	0.00	592.00	591.38	806745.00	3.24	1610.89	1592.50
1	6	7	6369.00	4618.00	134.90	0	Spot (Block1, Row7, Column6)	2756.95	2712.50	413.66	0.01	0.15	1383.00	1415.26	1383.00	266.02	0.01	0.19	99.00	99.00	0.00	1329.50	1373.95	1361932.00	5.04	1862.49	1876.00
1	7	7	6668.00	4623.00	135.40	0	Spot (Block1, Row7, Column7)	3289.82	3329.00	548.13	0.01	0.17	1360.00	1377.68	1360.00	203.89	0.01	0.15	100.00	100.00	0.00	1969.00	1929.82	1621883.00	9.38	2083.50	2040.00
1	8	7	6975.00	4626.00	118.90	0	Spot (Block1, Row7, Column8)	19609.68	20077.00	3775.74	0.01	0.19	1351.00	1374.38	1351.00	212.82	0.01	0.15	100.00	100.00	0.00	18726.00	18258.68	7275192.00	85.68	6849.55	6000.00
1	1	8	4862.00	4917.00	128.60	0	Spot (Block1, Row8, Column1)	3153.79	3196.50	670.92	0.01	0.21	1223.00	1254.83	1223.00	141.90	0.01	0.11	100.00	100.00	0.00	1973.50	1930.79	1393976.00	13.38	1847.91	1783.50
1	2	8	5147.00	4911.00	110.25	0	Spot (Block1, Row8, Column2)	1462.17	1434.50	165.94	0.01	0.11	1243.00	1265.80	1243.00	156.21	0.01	0.12	60.00	19.00	0.00	191.50	219.17	464971.00	1.26	1340.01	1311.00
1	3	8	5454.00	4915.00	132.45	0	Spot (Block1, Row8, Column3)	1583.11	1575.00	217.33	0.00	0.14	1241.00	1262.02	1241.00	143.27	0.01	0.11	79.00	54.00	0.00	334.00	342.11	750392.00	2.24	1357.72	1364.00
1	4	8	5765.00	4914.00	127.45	0	Spot (Block1, Row8, Column4)	4803.86	4737.00	749.05	0.01	0.16	1272.00	1280.46	1272.00	148.50	0.00	0.12	100.00	100.00	0.00	3465.00	3531.86	2070465.00	23.73	2398.98	2257.00
1	5	8	6072.00	4916.00	147.00	-50	Spot (Block1, Row8, Column5)	1429.37	1395.50	180.00	0.01	0.13	1326.50	1398.23	1326.50	276.26	0.02	0.20	22.00	0.00	0.00	69.00	102.87	849043.00	0.11	1343.39	1297.00
1	6	8	6368.00	4922.00	139.70	0	Spot (Block1, Row8, Column6)	27529.42	28155.00	6279.57	0.01	0.23	1380.00	1422.04	1380.00	309.13	0.01	0.22	100.00	100.00	0.00	26775.00	26149.42	14618122.00	84.46	8144.73	7904.50
1	7	8	6672.00	4910.00	126.80	0	Spot (Block1, Row8, Column7)	1785.10	1773.00	214.85	0.00	0.12	1303.00	1357.88	1303.00	224.52	0.02	0.17	91.00	53.00	0.00	470.00	482.10	765808.00	1.90	1514.09	1512.50
1	8	8	6967.00	4916.00	144.20	0	Spot (Block1, Row8, Column8)	1830.32	1794.00	253.85	0.01	0.14	1303.00	1347.82	1303.00	196.71	0.01	0.15	94.00	61.00	0.00	491.00	527.32	1026812.00	2.45	1501.47	1496.50
2	1	1	9372.00	2829.00	166.75	0	Spot (Block2, Row1, Column1)	31510.40	30165.00	8098.43	0.02	0.26	1306.00	1361.90	1306.00	251.30	0.02	0.18	100.00	100.00	0.00	28859.00	30204.40	24326012.00	119.97	8993.64	7679.00
2	2	1	9658.00	2855.00	212.10	0	Spot (Block2, Row1, Column2)	1482.48	1489.50	202.01	0.00	0.14	1303.00	1347.56	1303.00	213.40	0.01	0.16	41.00	13.00	0.00	186.50	179.48	1903509.00	0.63	1367.20	1369.50
2	3	1	9961.00	2844.00	166.75	0	Spot (Block2, Row1, Column3)	1531.28	1511.00	177.71	0.01	0.12	1319.00	1361.24	1319.00	176.68	0.01	0.13	57.00	21.00	0.00	192.00	212.28	1179087.00	0.96	1461.70	1473.00
2	4	1	10286.00	2815.00	197.05	0	Spot (Block2, Row1, Column4)	1598.18	1590.00	240.04	0.00	0.15	1385.00	1422.61	1385.00	202.04	0.01	0.14	50.00	22.00	0.00	205.00	213.18	1757996.00	0.87	1474.28	1479.50
2	5	1	10589.00	2810.00	133.90	0	Spot (Block2, Row1, Column5)	1669.07	1658.00	204.01	0.00	0.12	1448.00	1472.82	1448.00	206.84	0.01	0.14	50.00	18.00	0.00	210.00	221.07	809498.00	0.95	1547.34	1487.00
2	6	1	10881.00	2829.00	147.85	0	Spot (Block2, Row1, Column6)	1753.95	1722.00	209.33	0.01	0.12	1469.00	1485.04	1469.00	209.87	0.00	0.14	62.00	25.00	0.00	253.00	284.95	1041848.00	1.28	1621.22	1608.00
2	7	1	11174.00	2829.00	131.90	0	Spot (Block2, Row1, Column7)	1934.75	1913.00	329.97	0.00	0.17	1502.00	1573.18	1502.00	356.57	0.02	0.23	56.00	20.00	0.00	411.00	432.75	909331.00	1.01	1641.42	1609.50
2	8	1	11474.00	2837.00	170.85	0	Spot (Block2, Row1, Column8)	63907.07	65535.00	5299.92	0.01	0.08	1634.00	1721.55	1634.00	448.39	0.02	0.26	100.00	100.00	82.11	63901.00	62273.07	52148708.00	138.69	17441.91	15582.00
2	1	2	9375.00	3126.00	147.00	-50	Spot (Block2, Row2, Column1)	1377.43	1362.50	187.00	0.00	0.14	1293.00	1331.10	1293.00	209.35	0.01	0.16	27.00	6.00	0.00	69.50	84.43	815438.00	0.22	1332.58	1289.00
2	2	2	9670.00	3132.00	195.60	0	Spot (Block2, Row2, Column2)	1575.21	1538.50	219.56	0.01	0.14	1290.00	1329.66	1290.00	163.87	0.01	0.12	65.00	38.00	0.00	248.50	285.21	1701231.00	1.50	1398.34	1391.50
2	3	2	9976.00	3128.00	147.00	-50	Spot (Block2, Row2, Column3)	1544.15	1493.00	248.48	0.01	0.16	1306.00	1358.58	1306.00	179.11	0.02	0.13	51.00	32.00	0.00	187.00	238.15	906417.00	1.04	1428.13	1393.00
2	4	2	10290.00	3118.00	182.20	0	Spot (Block2, Row2, Column4)	1647.09	1610.00	242.39	0.01	0.15	1391.00	1433.21	1391.00	200.14	0.01	0.14	52.00	30.00	0.00	219.00	256.09	1533437.00	1.07	1542.66	1485.00
2	5	2	10578.00	3131.00	178.15	0	Spot (Block2, Row2, Column5)	3448.61	3402.00	657.32	0.01	0.19	1479.00	1492.47	1479.00	206.90	0.00	0.14	99.00	99.00	0.00	1923.00	1969.61	3069262.00	9.45	2091.96	2079.00
2	6	2	10892.00	3122.00	177.80	0	Spot (Block2, Row2, Column6)	1637.56	1615.00	235.37	0.01	0.14	1489.00	1511.58	1489.00	223.48	0.01	0.15	40.00	13.00	0.00	126.00	148.56	1441053.00	0.56	1567.67	1511.50
2	7	2	11176.00	3132.00	147.00	-50	Spot (Block2, Row2, Column7)	1626.98	1591.00	211.34	0.01	0.13	1496.00	1543.02	1496.00	230.44	0.01	0.15	29.00	7.00	0.00	95.00	130.98	964797.00	0.36	1559.38	1531.00
2	8	2	11476.00	3134.00	147.00	-50	Spot (Block2, Row2, Column8)	1735.00	1702.00	253.14	0.01	0.15	1594.00	1648.96	1594.00	343.32	0.01	0.21	21.00	2.00	0.00	108.00	141.00	1025385.00	0.25	1801.03	1826.00
2	1	3	9371.00	3430.00	113.45	0	Spot (Block2, Row3, Column1)	1843.31	1811.00	268.44	0.01	0.15	1294.00	1333.04	1294.00	169.18	0.01	0.13	97.00	75.00	0.00	517.00	549.31	621195.00	3.02	1566.98	1546.50
2	2	3	9675.00	3427.00	147.00	-50	Spot (Block2, Row3, Column2)	1489.66	1491.00	206.27	0.00	0.14	1309.00	1356.75	1309.00	173.34	0.02	0.13	51.00	22.00	0.00	182.00	180.66	874432.00	0.77	1394.63	1389.00
2	3	3	9972.00	3429.00	172.65	0	Spot (Block2, Row3, Column3)	1838.30	1795.00	305.89	0.01	0.17	1375.00	1389.49	1375.00	185.10	0.00	0.13	84.00	60.00	0.00	420.00	463.30	1531304.00	2.42	1552.54	1534.00
2	4	3	10271.00	3420.00	134.45	0	Spot (Block2, Row3, Column4)	1770.62	1765.00	252.92	0.00	0.14	1398.00	1445.14	1398.00	196.62	0.01	0.14	72.00	44.00	0.00	367.00	372.62	864064.00	1.66	1548.47	1510.00
2	5	3	10570.00	3421.00	165.20	0	Spot (Block2, Row3, Column5)	2127.92	2003.00	398.79	0.03	0.19	1478.00	1501.75	1478.00	221.36	0.01	0.15	92.00	62.00	0.00	525.00	649.92	1615093.00	2.83	1684.44	1707.00
2	6	3	10875.00	3429.00	201.85	0	Spot (Block2, Row3, Column6)	5503.51	5463.00	1439.51	0.00	0.26	1496.00	1537.45	1496.00	228.13	0.01	0.15	100.00	100.00	0.00	3967.00	4007.51	6378564.00	17.38	2691.52	2662.00
2	7	3	11176.00	3433.00	147.00	-50	Spot (Block2, Row3, Column7)	1662.68	1603.00	216.50	0.02	0.13	1503.00	1546.59	1503.00	221.63	0.01	0.14	38.00	11.00	0.00	100.00	159.68	980980.00	0.52	1560.38	1476.00
2	8	3	11479.00	3438.00	127.70	0	Spot (Block2, Row3, Column8)	3901.25	3800.00	701.87	0.01	0.18	1581.00	1587.12	1581.00	217.88	0.00	0.14	100.00	100.00	0.00	2219.00	2320.25	1697043.00	10.62	2425.85	2364.00
2	1	4	9371.00	3724.00	182.10	0	Spot (Block2, Row4, Column1)	1594.11	1566.00	223.73	0.01	0.14	1308.00	1356.21	1308.00	178.43	0.02	0.13	60.00	32.00	0.00	258.00	286.11	1482519.00	1.33	1420.27	1396.00
2	2	4	9662.00	3721.00	155.85	0	Spot (Block2, Row4, Column2)	1809.00	1808.00	298.81	0.00	0.17	1332.00	1367.33	1332.00	180.21	0.01	0.13	79.00	59.00	0.00	476.00	477.00	1206606.00	2.45	1492.92	1473.00
2	3	4	9976.00	3730.00	130.30	0	Spot (Block2, Row4, Column3)	2209.82	2178.00	336.42	0.01	0.15	1340.00	1368.69	1340.00	189.03	0.01	0.14	99.00	96.00	0.00	838.00	869.82	1005469.00	4.45	1707.18	1643.50
2	4	4	10275.00	3730.00	147.00	-50	Spot (Block2, Row4, Column4)	1474.78	1408.00	218.94	0.02	0.15	1375.00	1399.09	1375.00	199.19	0.01	0.14	31.00	9.00	0.00	33.00	99.78	874547.00	0.38	1447.47	1402.00
2	5	4	10584.00	3728.00	180.50	0	Spot (Block2, Row4, Column5)	1791.33	1731.00	405.98	0.01	0.23	1401.00	1447.40	1401.00	205.08	0.01	0.14	69.00	41.00	0.00	330.00	390.33	1635484.00	1.68	1605.82	1608.50
2	6	4	10875.00	3733.00	161.20	0	Spot (Block2, Row4, Column6)	4489.59	4471.00	1031.38	0.00	0.23	1472.00	1496.30	1472.00	215.40	0.01	0.14	100.00	100.00	0.00	2999.00	3017.59	3219035.00	13.90	2363.33	2290.00
2	7	4	11175.00	3733.00	147.00	-50	Spot (Block2, Row4, Column7)	1676.63	1686.50	270.34	0.00	0.16	1485.00	1521.93	1485.00	221.21	0.01	0.15	46.00	26.00	0.00	201.50	191.63	989214.00	0.70	1611.31	1581.50
2	8	4	11462.00	3735.00	149.65	0	Spot (Block2, Row4, Column8)	1813.79	1806.00	248.75	0.00	0.14	1487.00	1525.20	1487.00	210.91	0.01	0.14	63.00	37.00	0.00	319.00	326.79	1111856.00	1.37	1625.82	1606.00
2	1	5	9373.00	4035.00	124.70	0	Spot (Block2, Row5, Column1)	1740.61	1711.00	290.27	0.01	0.17	1338.00	1367.37	1338.00	183.79	0.01	0.13	74.00	50.00	0.00	373.00	402.61	722352.00	2.03	1476.69	1424.50
2	2	5	9680.00	4031.00	131.05	0	Spot (Block2, Row5, Column2)	4684.06	4687.50	892.32	0.00	0.19	1326.00	1367.62	1326.00	196.68	0.01	0.14	100.00	100.00	0.00	3361.50	3358.06	2164034.00	16.86	2442.64	2457.50
2	3	5	9976.00	4028.00	169.45	0	Spot (Block2, Row5, Column3)	2456.40	2451.00	364.64	0.00	0.15	1293.00	1352.64	1293.00	322.66	0.02	0.24	99.00	92.00	0.00	1158.00	1163.40	1962661.00	3.42	1709.20	1702.00
2	4	5	10273.00	4035.00	204.70	0	Spot (Block2, Row5, Column4)	1557.40	1509.00	229.22	0.01	0.15	1353.00	1379.65	1353.00	325.06	0.01	0.24	29.00	2.00	0.00	156.00	204.40	1856424.00	0.55	1396.07	1388.00
2	5	5	10578.00	4032.00	119.50	0	Spot (Block2, Row5, Column5)	2257.79	2206.00	336.82	0.01	0.15	1387.00	1417.15	1387.00	194.31	0.01	0.14	100.00	95.00	0.00	819.00	870.79	857960.00	4.33	1790.26	1791.00
2	6	5	10881.00	4043.00	131.60	0	Spot (Block2, Row5, Column6)	1630.89	1588.00	225.44	0.01	0.14	1401.00	1444.92	1401.00	222.93	0.01	0.15	43.00	21.00	0.00	187.00	229.89	758365.00	0.83	1530.46	1489.00
2	7	5	11173.00	4029.00	171.40	0	Spot (Block2, Row5, Column7)	8349.46	8310.00	1988.79	0.00	0.24	1446.00	1475.13	1446.00	239.72	0.01	0.16	100.00	100.00	0.00	6864.00	6903.46	6854903.00	28.68	3446.97	3460.50
2	8	5	11470.00	4023.00	188.60	0	Spot (Block2, Row5, Column8)	1746.37	1696.00	267.11	0.01	0.15	1461.00	1477.50	1461.00	221.12	0.00	0.15	53.00	30.00	0.00	235.00	285.37	1748116.00	1.22	1534.46	1471.00
2	1	6	9368.00	4324.00	181.80	0	Spot (Block2, Row6, Column1)	4587.12	4638.00	933.58	0.00	0.20	1295.00	1341.68	1295.00	193.66	0.02	0.14	100.00	100.00	0.00	3343.00	3292.12	4256846.00	16.76	2320.24	2304.00
2	2	6	9673.00	4328.00	177.50	0	Spot (Block2, Row6, Column2)	4909.25	4934.50	986.45	0.00	0.20	1310.00	1363.67	1310.00	204.83	0.02	0.15	100.00	100.00	0.00	3624.50	3599.25	4329957.00	17.31	2517.05	2488.00
2	3	6	9968.00	4334.00	169.05	0	Spot (Block2, Row6, Column3)	1549.79	1523.00	214.86	0.01	0.14	1292.00	1335.27	1292.00	192.51	0.01	0.14	57.00	31.00	0.00	231.00	257.79	1228981.00	1.11	1440.95	1434.00
2	4	6	10253.00	4333.00	119.00	0	Spot (Block2, Row6, Column4)	1672.65	1668.00	219.17	0.00	0.13	1303.00	1354.57	1303.00	189.70	0.02	0.14	75.00	49.00	0.00	365.00	369.65	628915.00	1.68	1498.99	1491.00
2	5	6	10573.00	4338.00	120.25	0	Spot (Block2, Row6, Column5)	2034.97	1985.50	275.68	0.01	0.14	1375.00	1401.51	1375.00	202.00	0.01	0.14	97.00	85.00	0.00	610.50	659.97	777360.00	3.14	1662.05	1709.00
2	6	6	10884.00	4352.00	201.65	0	Spot (Block2, Row6, Column6)	1567.18	1573.50	261.03	0.00	0.17	1382.00	1408.35	1382.00	211.40	0.01	0.15	47.00	20.00	0.00	191.50	185.18	1808522.00	0.75	1490.12	1484.50
2	7	6	11181.00	4326.00	213.35	0	Spot (Block2, Row6, Column7)	1592.97	1576.00	241.97	0.00	0.15	1386.00	1407.87	1386.00	224.86	0.01	0.16	42.00	18.00	0.00	190.00	206.97	2072449.00	0.82	1457.63	1485.50
2	8	6	11485.00	4319.00	157.05	0	Spot (Block2, Row6, Column8)	1645.89	1608.00	208.98	0.01	0.13	1390.00	1433.75	1390.00	210.99	0.01	0.15	51.00	24.00	0.00	218.00	255.89	1117562.00	1.01	1541.75	1501.00
2	1	7	9373.00	4626.00	136.50	0	Spot (Block2, Row7, Column1)	1565.78	1552.00	217.86	0.00	0.14	1233.00	1266.41	1233.00	172.59	0.01	0.14	76.00	45.00	0.00	319.00	332.78	782891.00	1.73	1379.89	1345.00
2	2	7	9682.00	4635.00	166.80	0	Spot (Block2, Row7, Column2)	1531.77	1517.00	208.76	0.00	0.14	1281.00	1295.31	1281.00	182.96	0.00	0.14	62.00	30.00	0.00	236.00	250.77	1182527.00	1.29	1382.71	1375.50
2	3	7	9988.00	4627.00	212.15	0	Spot (Block2, Row7, Column3)	1523.63	1502.00	295.50	0.01	0.19	1285.00	1301.10	1285.00	185.98	0.01	0.14	56.00	28.00	0.00	217.00	238.63	1951773.00	1.20	1369.64	1379.00
2	4	7	10284.00	4632.00	186.65	0	Spot (Block2, Row7, Column4)	1548.86	1498.00	230.65	0.01	0.15	1304.00	1350.57	1304.00	200.98	0.02	0.15	49.00	27.00	0.00	194.00	244.86	1522530.00	0.99	1417.05	1387.00
2	5	7	10585.00	4645.00	187.15	0	Spot (Block2, Row7, Column5)	1545.82	1536.00	216.99	0.00	0.14	1357.00	1375.20	1357.00	213.65	0.01	0.16	46.00	14.00	0.00	179.00	188.82	1519543.00	0.80	1446.48	1411.50
2	6	7	10866.00	4628.00	163.40	0	Spot (Block2, Row7, Column6)	5971.22	5942.00	1325.42	0.00	0.22	1363.00	1385.44	1363.00	220.51	0.01	0.16	100.00	100.00	0.00	4579.00	4608.22	4412731.00	20.80	2677.59	2637.00
2	7	7	11156.00	4629.00	171.40	0	Spot (Block2, Row7, Column7)	1570.46	1566.00	240.74	0.00	0.15	1319.00	1368.48	1319.00	215.58	0.02	0.16	50.00	25.00	0.00	247.00	251.46	1289347.00	0.94	1418.07	1363.00
2	8	7	11477.00	4636.00	151.75	0	Spot (Block2, Row7, Column8)	7009.43	6903.00	1507.73	0.01	0.22	1384.00	1408.32	1384.00	221.09	0.01	0.16	100.00	100.00	0.00	5519.00	5625.43	4429962.00	25.33	3133.51	2749.00
2	1	8	9373.00	4935.00	161.85	0	Spot (Block2, Row8, Column1)	2029.40	1883.00	664.54	0.03	0.33	1191.00	1220.57	1191.00	172.51	0.01	0.14	100.00	94.00	0.00	692.00	838.40	1473343.00	4.69	1504.76	1453.00
2	2	8	9664.00	4928.00	203.15	0	Spot (Block2, Row8, Column2)	1380.66	1382.00	206.00	0.00	0.15	1203.00	1250.62	1203.00	176.52	0.02	0.14	50.00	19.00	0.00	179.00	177.66	1618135.00	0.74	1288.38	1286.00
2	3	8	9971.00	4914.00	157.10	0	Spot (Block2, Row8, Column3)	1457.52	1373.00	254.97	0.03	0.17	1265.00	1269.78	1265.00	188.92	0.00	0.15	41.00	25.00	0.00	108.00	192.52	992568.00	0.99	1342.87	1287.00
2	4	8	10268.00	4929.00	159.25	0	Spot (Block2, Row8, Column4)	7900.09	7716.00	2087.97	0.01	0.26	1276.00	1299.86	1276.00	205.74	0.01	0.16	100.00	100.00	0.00	6440.00	6624.09	5514264.00	32.08	3172.83	2926.50
2	5	8	10573.00	4931.00	147.00	-50	Spot (Block2, Row8, Column5)	1414.90	1389.50	209.47	0.01	0.15	1285.00	1320.09	1285.00	215.84	0.01	0.16	40.00	9.00	0.00	104.50	129.90	834790.00	0.44	1389.49	1372.50
2	6	8	10872.00	4934.00	167.30	0	Spot (Block2, Row8, Column6)	6122.08	5959.00	1455.79	0.01	0.24	1293.00	1342.32	1293.00	223.88	0.02	0.17	100.00	100.00	0.00	4666.00	4829.08	4762978.00	21.35	2731.16	2680.00
2	7	8	11175.00	4928.00	227.20	0	Spot (Block2, Row8, Column7)	1508.88	1477.00	235.12	0.01	0.16	1285.00	1332.57	1285.00	207.37	0.02	0.16	47.00	20.00	0.00	192.00	223.88	2234652.00	0.85	1357.37	1314.50
2	8	8	11467.00	4931.00	155.50	0	Spot (Block2, Row8, Column8)	1843.68	1823.00	296.94	0.00	0.16	1378.50	1397.56	1378.50	220.22	0.01	0.16	76.00	50.00	0.00	444.50	465.18	1226049.00	2.03	1524.35	1516.50
3	1	1	13874.00	2840.00	154.80	0	Spot (Block3, Row1, Column1)	49390.02	56186.00	17285.37	0.06	0.35	1705.00	1768.80	1705.00	326.71	0.02	0.18	100.00	100.00	42.11	54481.00	47685.02	32844612.00	145.76	10613.50	9040.50
3	2	1	14173.00	2836.00	139.25	0	Spot (Block3, Row1, Column2)	2586.55	2595.00	374.53	0.00	0.14	1682.00	1714.25	1682.00	278.03	0.01	0.16	97.00	79.00	0.00	913.00	904.55	1357938.00	3.14	2115.77	2090.50
3	3	1	14473.00	2840.00	167.20	0	Spot (Block3, Row1, Column3)	2043.35	2018.00	350.88	0.01	0.17	1600.00	1654.33	1600.00	240.20	0.01	0.15	69.00	44.00	0.00	418.00	443.35	1583595.00	1.62	1789.78	1781.00
3	4	1	14774.00	2840.00	150.85	0	Spot (Block3, Row1, Column4)	2243.26	2186.50	285.94	0.01	0.13	1619.00	1666.19	1619.00	234.49	0.01	0.14	98.00	61.00	0.00	567.50	624.26	1390819.00	2.46	1888.04	1894.00
3	5	1	15074.00	2838.00	175.35	0	Spot (Block3, Row1, Column5)	2220.71	2195.00	329.36	0.01	0.15	1689.00	1726.51	1689.00	243.26	0.01	0.14	77.00	53.00	0.00	506.00	531.71	1907586.00	2.03	1855.30	1858.00
3	6	1	15373.00	2839.00	146.00	0	Spot (Block3, Row1, Column6)	5909.96	5658.00	1666.15	0.02	0.28	1747.00	1771.51	1747.00	248.44	0.01	0.14	100.00	100.00	0.00	3911.00	4162.96	3415957.00	16.66	2811.85	2648.50
3	7	1	15673.00	2845.00	174.20	0	Spot (Block3, Row1, Column7)	4588.41	4312.00	1293.02	0.03	0.28	1828.00	1896.67	1828.00	390.38	0.02	0.21	100.00	99.00	0.00	2484.00	2760.41	3881791.00	6.90	2743.84	2623.00
3	8	1	15975.00	2847.00	158.85	0	Spot (Block3, Row1, Column8)	61332.14	65535.00	6702.35	0.03	0.11	1926.00	2004.96	1926.00	452.16	0.02	0.23	100.00	100.00	59.97	63609.00	59406.14	42748896.00	131.21	18438.70	15506.00
3	1	2	13876.00	3137.00	147.00	-50	Spot (Block3, Row2, Column1)	1801.76	1766.50	265.54	0.01	0.15	1680.00	1705.26	1680.00	297.30	0.01	0.17	27.00	3.00	0.00	86.50	121.76	1070244.00	0.32	1777.92	1690.50
3	2	2	14176.00	3127.00	191.35	0	Spot (Block3, Row2, Column2)	2380.49	2305.50	472.18	0.01	0.20	1643.00	1669.11	1643.00	241.81	0.01	0.14	87.00	69.00	0.00	662.50	737.49	2456662.00	2.94	1924.70	1927.50
3	3	2	14489.00	3135.00	191.30	0	Spot (Block3, Row2, Column3)	1827.77	1783.00	280.59	0.01	0.15	1640.00	1667.17	1640.00	232.46	0.01	0.14	42.00	20.00	0.00	143.00	187.77	1889916.00	0.69	1734.87	1709.50
3	4	2	14787.00	3139.00	182.00	0	Spot (Block3, Row2, Column4)	1942.62	1904.00	263.33	0.01	0.14	1665.00	1692.05	1665.00	258.98	0.01	0.15	45.00	16.00	0.00	239.00	277.62	1802747.00	0.97	1741.11	1706.00
3	5	2	15075.00	3138.00	134.40	0	Spot (Block3, Row2, Column5)	6818.42	6709.00	1185.04	0.01	0.17	1689.00	1723.01	1689.00	249.16	0.01	0.14	100.00	100.00	0.00	5020.00	5129.42	3327390.00	20.45	3395.73	3232.00
3	6	2	15377.00	3143.00	147.00	-50	Spot (Block3, Row2, Column6)	1914.04	1896.00	248.19	0.00	0.13	1721.00	1764.52	1721.00	274.87	0.01	0.16	38.00	8.00	0.00	175.00	193.04	1135025.00	0.54	1824.68	1799.00
3	7	2	15693.00	3149.00	210.45	0	Spot (Block3, Row2, Column7)	1992.23	1996.50	276.88	0.00	0.14	1791.50	1819.72	1791.50	279.25	0.01	0.15	41.00	10.00	0.00	205.00	200.73	2518175.00	0.62	1839.25	1780.00
3	8	2	15977.00	3145.00	147.00	-50	Spot (Block3, Row2, Column8)	1950.94	1909.00	296.35	0.01	0.15	1878.00	1913.37	1878.00	358.83	0.01	0.19	20.00	1.00	0.00	31.00	72.94	1145199.00	0.10	2056.64	2034.00
3	1	3	13871.00	3438.00	149.85	0	Spot (Block3, Row3, Column1)	2665.90	2662.00	519.98	0.00	0.20	1585.00	1626.81	1585.00	250.50	0.01	0.15	97.00	83.00	0.00	1077.00	1080.90	1636862.00	4.15	1937.28	1926.00
3	2	3	14161.00	3450.00	213.80	0	Spot (Block3, Row3, Column2)	1753.31	1734.00	259.69	0.00	0.15	1583.00	1628.19	1583.00	244.14	0.01	0.15	42.00	12.00	0.00	151.00	170.31	2291582.00	0.51	1634.77	1591.00
3	3	3	14481.00	3442.00	140.05	0	Spot (Block3, Row3, Column3)	2270.54	2216.00	390.20	0.01	0.17	1671.00	1694.14	1671.00	273.81	0.01	0.16	76.00	49.00	0.00	545.00	599.54	1210197.00	2.11	1887.06	1888.00
3	4	3	14774.00	3438.00	148.35	0	Spot (Block3, Row3, Column4)	22815.54	20705.00	13092.80	0.04	0.57	1673.00	1695.06	1673.00	263.82	0.01	0.16	100.00	100.00	0.00	19032.00	21142.54	13712142.00	80.06	6125.36	4660.00
3	5	3	15078.00	3435.00	103.65	0	Spot (Block3, Row3, Column5)	3968.48	3729.00	1190.25	0.03	0.30	1693.00	1718.92	1693.00	283.30	0.01	0.16	100.00	99.00	0.00	2036.00	2275.48	1083394.00	7.94	2363.04	2363.50
3	6	3	15378.00	3439.00	190.05	0	Spot (Block3, Row3, Column6)	11296.01	11363.00	2876.91	0.00	0.25	1711.00	1758.97	1711.00	291.15	0.01	0.17	100.00	100.00	0.00	9652.00	9585.01	11465450.00	32.76	4366.22	4302.00
3	7	3	15679.00	3444.00	166.95	0	Spot (Block3, Row3, Column7)	2583.36	2493.00	604.64	0.02	0.23	1729.00	1769.12	1729.00	270.36	0.01	0.15	84.00	66.00	0.00	764.00	854.36	2002102.00	3.01	1961.73	1925.00
3	8	3	15979.00	3448.00	170.05	0	Spot (Block3, Row3, Column8)	3348.80	3321.00	625.19	0.00	0.19	1762.00	1786.89	1762.00	247.01	0.01	0.14	99.00	98.00	0.00	1559.00	1586.80	2689087.00	6.32	2228.45	2227.50
3	1	4	13871.00	3736.00	147.65	0	Spot (Block3, Row4, Column1)	24674.95	21349.00	14549.30	0.06	0.59	1578.00	1607.52	1578.00	251.84	0.01	0.16	100.00	100.00	0.67	19771.00	23096.95	14681594.00	91.60	6489.89	5068.00
3	2	4	14176.00	3741.00	138.45	0	Spot (Block3, Row4, Column2)	1943.79	1987.50	251.17	0.01	0.13	1583.00	1632.48	1583.00	272.34	0.01	0.17	61.00	26.00	0.00	404.50	360.79	1014656.00	1.14	1708.95	1695.00
3	3	4	14478.00	3741.00	160.50	0	Spot (Block3, Row4, Column3)	41597.38	40488.00	15545.50	0.01	0.37	1644.50	1680.51	1644.50	287.33	0.01	0.17	100.00	100.00	12.76	38843.50	39952.88	29659028.00	138.92	11329.76	9437.00
3	4	4	14763.00	3744.00	224.75	0	Spot (Block3, Row4, Column4)	1849.00	1816.00	260.61	0.01	0.14	1662.00	1677.31	1662.00	269.33	0.00	0.16	35.00	9.00	0.00	154.00	187.00	2686592.00	0.64	1720.67	1699.00
3	5	4	15076.00	3742.00	147.00	-50	Spot (Block3, Row4, Column5)	1923.20	1897.00	337.97	0.01	0.18	1677.00	1683.89	1677.00	284.32	0.00	0.17	39.00	13.00	0.00	220.00	246.20	1136612.00	0.84	1632.89	1592.00
3	6	4	15376.00	3742.00	146.80	0	Spot (Block3, Row4, Column6)	7100.08	7054.00	1641.21	0.00	0.23	1674.00	1693.01	1674.00	268.89	0.00	0.16	100.00	100.00	0.00	5380.00	5426.08	4174848.00	20.11	3457.23	3200.50
3	7	4	15683.00	3742.00	106.15	0	Spot (Block3, Row4, Column7)	2104.97	2040.50	348.85	0.01	0.17	1684.00	1712.55	1684.00	244.13	0.01	0.14	65.00	35.00	0.00	356.50	420.97	614652.00	1.61	1865.77	1798.00
3	8	4	15985.00	3743.00	173.00	0	Spot (Block3, Row4, Column8)	2111.77	2113.50	293.98	0.00	0.14	1712.00	1751.09	1712.00	235.79	0.01	0.13	65.00	43.00	0.00	401.50	399.77	1761215.00	1.53	1891.31	1870.00
3	1	5	13881.00	4044.00	150.85	0	Spot (Block3, Row5, Column1)	5012.19	4614.00	1715.25	0.04	0.34	1576.50	1607.09	1576.50	260.41	0.01	0.16	100.00	100.00	0.00	3037.50	3435.69	3132617.00	13.08	2528.37	2398.00
3	2	5	14180.00	4043.00	151.95	0	Spot (Block3, Row5, Column2)	3866.68	3776.00	761.98	0.01	0.20	1578.00	1598.37	1578.00	227.96	0.01	0.14	100.00	99.00	0.00	2198.00	2288.68	2439873.00	9.95	2277.23	2185.50
3	3	5	14477.00	4037.00	123.45	0	Spot (Block3, Row5, Column3)	3240.10	3206.50	629.00	0.00	0.19	1597.00	1643.48	1597.00	255.12	0.01	0.16	100.00	99.00	0.00	1609.50	1643.10	1289561.00	6.26	2109.14	2102.50
3	4	5	14777.00	4048.00	158.70	0	Spot (Block3, Row5, Column4)	3232.26	3141.00	686.05	0.01	0.21	1595.00	1649.33	1595.00	299.98	0.01	0.18	100.00	98.00	0.00	1546.00	1637.26	2256116.00	5.28	2101.95	2095.00
3	5	5	15078.00	4042.00	151.25	0	Spot (Block3, Row5, Column5)	53680.91	65535.00	16474.79	0.09	0.31	1607.00	1673.01	1607.00	340.44	0.02	0.20	100.00	100.00	56.23	63928.00	52073.91	33604504.00	152.77	14355.20	11002.00
3	6	5	15374.00	4036.00	117.15	0	Spot (Block3, Row5, Column6)	1954.16	2029.00	226.03	0.02	0.12	1589.00	1648.60	1589.00	284.44	0.02	0.17	64.00	19.00	0.00	440.00	365.16	705453.00	1.07	1804.39	1785.50
3	7	5	15676.00	4040.00	153.20	0	Spot (Block3, Row5, Column7)	3885.90	3849.00	771.56	0.00	0.20	1605.00	1650.68	1605.00	235.57	0.01	0.14	100.00	100.00	0.00	2244.00	2280.90	2498635.00	9.49	2363.54	2302.00
3	8	5	15976.00	4048.00	152.60	0	Spot (Block3, Row5, Column8)	6293.55	5093.50	3523.23	0.09	0.56	1689.00	1720.26	1689.00	246.74	0.01	0.14	100.00	96.00	0.00	3404.50	4604.55	3990113.00	18.53	2660.36	2533.00
3	1	6	13871.00	4334.00	170.65	0	Spot (Block3, Row6, Column1)	10678.96	10575.00	3185.55	0.00	0.30	1564.00	1597.65	1564.00	291.34	0.01	0.18	100.00	100.00	0.00	9011.00	9114.96	8660636.00	31.17	4082.04	4105.00
3	2	6	14175.00	4340.00	158.25	0	Spot (Block3, Row6, Column2)	2838.58	2798.00	453.10	0.01	0.16	1559.00	1580.72	1559.00	250.91	0.01	0.16	99.00	98.00	0.00	1239.00	1279.58	1941592.00	5.01	2022.61	2009.00
3	3	6	14469.00	4340.00	141.05	0	Spot (Block3, Row6, Column3)	8942.29	8545.50	3382.62	0.02	0.38	1567.00	1582.73	1567.00	235.33	0.00	0.15	100.00	100.00	0.00	6978.50	7375.29	4810951.00	31.27	3585.11	2835.00
3	4	6	14783.00	4342.00	138.80	0	Spot (Block3, Row6, Column4)	1916.39	1885.00	332.58	0.01	0.17	1583.00	1601.50	1583.00	236.81	0.01	0.15	54.00	34.00	0.00	302.00	333.39	1004189.00	1.33	1661.17	1592.00
3	5	6	15073.00	4346.00	144.50	0	Spot (Block3, Row6, Column5)	17215.17	16443.00	7821.04	0.02	0.45	1591.00	1612.67	1591.00	276.21	0.01	0.17	100.00	100.00	0.00	14852.00	15624.17	9726570.00	56.49	5261.43	4380.00
3	6	6	15375.00	4352.00	209.40	0	Spot (Block3, Row6, Column6)	1809.95	1784.00	268.96	0.01	0.15	1574.00	1589.25	1574.00	224.05	0.00	0.14	47.00	24.00	0.00	210.00	235.95	2258820.00	0.99	1631.61	1570.50
3	7	6	15675.00	4343.00	150.25	0	Spot (Block3, Row6, Column7)	2056.94	1986.50	305.57	0.02	0.15	1582.00	1606.60	1582.00	216.69	0.01	0.13	78.00	46.00	0.00	404.50	474.94	1271188.00	2.08	1724.70	1723.00
3	8	6	15979.00	4352.00	155.95	0	Spot (Block3, Row6, Column8)	5000.00	4275.00	2561.51	0.07	0.51	1669.00	1691.49	1669.00	251.73	0.01	0.15	96.00	93.00	0.00	2606.00	3331.00	3349997.00	13.14	2252.42	2221.50
3	1	7	13880.00	4635.00	186.90	0	Spot (Block3, Row7, Column1)	2034.63	2002.00	324.59	0.01	0.16	1500.00	1548.77	1500.00	260.07	0.01	0.17	75.00	48.00	0.00	502.00	534.63	1991906.00	1.87	1692.24	1663.00
3	2	7	14176.00	4627.00	236.80	0	Spot (Block3, Row7, Column2)	1750.49	1694.00	257.64	0.01	0.15	1501.00	1535.51	1501.00	220.75	0.01	0.14	46.00	25.00	0.00	193.00	249.49	2828785.00	0.97	1601.72	1566.00
3	3	7	14479.00	4647.00	180.75	0	Spot (Block3, Row7, Column3)	1834.95	1826.50	263.41	0.00	0.14	1508.00	1551.17	1508.00	236.83	0.01	0.15	60.00	33.00	0.00	318.50	326.95	1684485.00	1.20	1655.19	1588.00
3	4	7	14787.00	4645.00	180.15	0	Spot (Block3, Row7, Column4)	1819.57	1798.00	259.50	0.01	0.14	1510.00	1561.23	1510.00	236.25	0.01	0.15	57.00	29.00	0.00	288.00	309.57	1659447.00	1.09	1704.62	1678.50
3	5	7	15072.00	4644.00	161.90	0	Spot (Block3, Row7, Column5)	1926.37	1902.00	278.00	0.01	0.14	1579.00	1592.24	1579.00	237.17	0.00	0.15	57.00	33.00	0.00	323.00	347.37	1394690.00	1.41	1718.65	1714.50
3	6	7	15371.00	4640.00	137.40	0	Spot (Block3, Row7, Column6)	3086.58	3035.00	528.04	0.01	0.17	1593.00	1632.84	1593.00	290.12	0.01	0.18	100.00	95.00	0.00	1442.00	1493.58	1580328.00	5.01	2066.85	2023.00
3	7	7	15671.00	4649.00	109.20	0	Spot (Block3, Row7, Column7)	3027.18	2925.00	521.70	0.01	0.17	1581.00	1607.81	1581.00	232.93	0.01	0.14	99.00	98.00	0.00	1344.00	1446.18	938425.00	6.09	2047.90	2049.00
3	8	7	15974.00	4649.00	96.00	0	Spot (Block3, Row7, Column8)	9043.14	9145.00	1563.27	0.00	0.17	1657.00	1688.79	1657.00	260.79	0.01	0.15	100.00	100.00	0.00	7488.00	7386.14	2125139.00	28.20	4327.57	4111.50
3	1	8	13868.00	4942.00	133.15	0	Spot (Block3, Row8, Column1)	2102.35	2077.50	341.45	0.01	0.16	1510.00	1561.38	1510.00	244.91	0.01	0.16	84.00	59.00	0.00	567.50	592.35	1000718.00	2.21	1798.49	1798.50
3	2	8	14178.00	4939.00	197.00	0	Spot (Block3, Row8, Column2)	1831.21	1787.00	287.40	0.01	0.16	1502.00	1549.19	1502.00	234.01	0.01	0.15	59.00	31.00	0.00	285.00	329.21	2012498.00	1.21	1637.59	1616.00
3	3	8	14473.00	4939.00	102.80	0	Spot (Block3, Row8, Column3)	2066.54	2057.00	325.05	0.00	0.16	1509.50	1555.78	1509.50	239.63	0.01	0.15	84.00	55.00	0.00	547.50	557.04	560032.00	2.13	1753.97	1737.00
3	4	8	14767.00	4944.00	106.70	0	Spot (Block3, Row8, Column4)	8446.07	8208.00	1949.24	0.01	0.23	1567.00	1578.71	1567.00	248.90	0.00	0.16	100.00	100.00	0.00	6641.00	6879.07	2500036.00	27.59	3734.59	3348.00
3	5	8	15049.00	4920.00	179.75	0	Spot (Block3, Row8, Column5)	1720.22	1677.50	260.03	0.01	0.15	1586.00	1625.54	1586.00	289.93	0.01	0.18	26.00	6.00	0.00	91.50	134.22	1555080.00	0.33	1692.38	1699.00
3	6	8	15375.00	4944.00	137.75	0	Spot (Block3, Row8, Column6)	18175.64	17220.00	7689.72	0.02	0.42	1625.00	1696.83	1625.00	340.81	0.02	0.20	100.00	100.00	0.00	15595.00	16550.64	9287752.00	48.35	5570.30	5425.50
3	7	8	15672.00	4945.00	153.70	0	Spot (Block3, Row8, Column7)	3887.96	3772.50	1170.30	0.01	0.30	1605.00	1669.13	1605.00	298.35	0.02	0.18	99.00	94.00	0.00	2167.50	2282.96	2511621.00	7.44	2219.42	2289.00
3	8	8	15966.00	4947.00	97.75	0	Spot (Block3, Row8, Column8)	2215.61	2149.00	363.67	0.01	0.16	1674.00	1709.79	1674.00	266.78	0.01	0.16	72.00	46.00	0.00	475.00	541.61	542825.00	1.90	1899.99	1861.00
4	1	1	18375.00	2850.00	154.10	0	Spot (Block4, Row1, Column1)	46792.79	50971.00	18310.46	0.04	0.39	1040.00	1079.65	1040.00	204.38	0.02	0.19	100.00	100.00	35.16	49931.00	45752.79	30743072.00	223.66	9053.75	7358.00
4	2	1	18687.00	2851.00	134.80	0	Spot (Block4, Row1, Column2)	1150.64	1125.00	93.01	0.01	0.08	998.00	1020.49	998.00	152.45	0.01	0.15	45.00	7.00	0.00	127.00	152.64	561512.00	0.85	1100.94	1103.50
4	3	1	18975.00	2848.00	144.45	0	Spot (Block4, Row1, Column3)	1172.75	1189.50	91.88	0.01	0.08	987.00	985.88	987.00	74.40	0.00	0.08	87.00	63.00	0.00	202.50	185.75	670813.00	2.51	1068.82	1081.00
4	4	1	19274.00	2864.00	144.35	0	Spot (Block4, Row1, Column4)	1117.81	1096.00	106.88	0.01	0.10	983.00	983.47	983.00	81.25	0.00	0.08	68.00	35.00	0.00	113.00	134.81	636035.00	1.65	1010.88	1009.00
4	5	1	19571.00	2843.00	121.70	0	Spot (Block4, Row1, Column5)	1212.80	1201.00	143.83	0.00	0.12	987.00	987.19	987.00	80.28	0.00	0.08	81.00	60.00	0.00	214.00	225.80	475419.00	2.81	1084.22	1078.00
4	6	1	19876.00	2841.00	132.50	0	Spot (Block4, Row1, Column6)	1240.91	1202.50	133.54	0.01	0.11	964.00	965.32	964.00	74.89	0.00	0.08	95.00	82.00	0.00	238.50	276.91	580748.00	3.68	1108.82	1104.00
4	7	1	20179.00	2856.00	148.75	0	Spot (Block4, Row1, Column7)	1369.93	1366.00	138.60	0.00	0.10	978.00	1005.99	978.00	221.82	0.01	0.22	92.00	29.00	0.00	388.00	391.93	827437.00	1.64	1127.29	1110.00
4	8	1	20475.00	2860.00	150.00	0	Spot (Block4, Row1, Column8)	59595.14	65535.00	8383.16	0.04	0.14	1019.00	1072.94	1019.00	276.07	0.02	0.26	100.00	100.00	56.46	64516.00	58576.14	36412928.00	211.98	15173.36	13129.50
4	1	2	18380.00	3151.00	169.20	0	Spot (Block4, Row2, Column1)	1144.33	1123.50	92.16	0.01	0.08	1027.00	1065.37	1027.00	154.47	0.02	0.14	33.00	3.00	0.00	96.50	117.33	908596.00	0.51	1061.62	1073.00
4	2	2	18674.00	3151.00	167.05	0	Spot (Block4, Row2, Column2)	1244.75	1213.00	127.56	0.01	0.10	1004.00	1017.44	1004.00	91.97	0.01	0.09	90.00	64.00	0.00	209.00	240.75	962193.00	2.47	1094.30	1090.50
4	3	2	18957.00	3142.00	185.30	0	Spot (Block4, Row2, Column3)	1113.97	1101.00	102.14	0.01	0.09	1002.00	1009.96	1002.00	80.98	0.00	0.08	63.00	32.00	0.00	99.00	111.97	1069408.00	1.28	1052.59	1059.50
4	4	2	19278.00	3152.00	189.85	0	Spot (Block4, Row2, Column4)	1173.70	1179.00	112.46	0.00	0.10	1001.00	1015.81	1001.00	92.81	0.01	0.09	74.00	45.00	0.00	178.00	172.70	1192480.00	1.70	1079.92	1084.00
4	5	2	19582.00	3144.00	138.80	0	Spot (Block4, Row2, Column5)	1972.04	1794.50	740.61	0.04	0.38	999.00	1007.48	999.00	83.85	0.00	0.08	100.00	100.00	0.00	795.50	973.04	1025460.00	11.50	1405.02	1399.00
4	6	2	19877.00	3153.00	147.00	-50	Spot (Block4, Row2, Column6)	1002.52	990.00	85.97	0.01	0.09	985.00	990.77	985.00	93.19	0.00	0.09	19.00	3.00	0.00	5.00	17.52	593490.00	0.13	965.29	983.50
4	7	2	20168.00	3162.00	191.30	0	Spot (Block4, Row2, Column7)	1072.94	1058.00	96.59	0.01	0.09	961.00	969.74	961.00	81.65	0.00	0.08	54.00	23.00	0.00	97.00	111.94	1108344.00	1.26	1019.85	1015.00
4	8	2	20477.00	3155.00	147.00	-50	Spot (Block4, Row2, Column8)	993.33	988.00	69.53	0.00	0.07	977.00	1002.32	977.00	196.69	0.01	0.20	0.00	0.00	0.00	11.00	16.33	585073.00	-0.05	981.69	974.50
4	1	3	18378.00	3445.00	152.30	0	Spot (Block4, Row3, Column1)	1339.35	1331.00	163.66	0.00	0.12	1011.00	1029.32	1011.00	92.94	0.01	0.09	90.00	76.00	0.00	320.00	328.35	853168.00	3.34	1127.49	1103.00
4	2	3	18675.00	3430.00	184.80	0	Spot (Block4, Row3, Column2)	1172.19	1176.00	115.86	0.00	0.10	1004.00	1015.56	1004.00	85.11	0.00	0.08	75.00	50.00	0.00	172.00	168.19	1126470.00	1.84	1085.28	1084.50
4	3	3	18985.00	3443.00	125.35	0	Spot (Block4, Row3, Column3)	1150.78	1112.00	101.27	0.01	0.09	1003.00	1016.67	1003.00	83.26	0.01	0.08	67.00	41.00	0.00	109.00	147.78	481024.00	1.61	1108.47	1091.00
4	4	3	19282.00	3449.00	153.50	0	Spot (Block4, Row3, Column4)	1815.57	1760.00	374.89	0.01	0.21	1010.00	1026.27	1010.00	85.75	0.01	0.08	100.00	99.00	0.00	750.00	805.57	1169227.00	9.21	1284.50	1259.00
4	5	3	19576.00	3452.00	147.00	-50	Spot (Block4, Row3, Column5)	1063.69	1027.50	108.87	0.02	0.10	1008.00	1026.58	1008.00	94.37	0.01	0.09	25.00	11.00	0.00	19.50	55.69	631831.00	0.39	1025.40	1015.00
4	6	3	19879.00	3447.00	167.35	0	Spot (Block4, Row3, Column6)	3697.08	3651.00	981.12	0.01	0.27	989.00	1001.13	989.00	100.76	0.01	0.10	100.00	100.00	0.00	2662.00	2708.08	2872628.00	26.76	1763.83	1761.50
4	7	3	20169.00	3453.00	129.70	0	Spot (Block4, Row3, Column7)	1453.60	1369.00	417.30	0.03	0.29	941.00	961.71	941.00	90.09	0.01	0.09	100.00	98.00	0.00	428.00	512.60	655573.00	5.46	1183.65	1167.50
4	8	3	20481.00	3463.00	153.00	0	Spot (Block4, Row3, Column8)	2769.34	2599.00	788.65	0.03	0.28	962.00	969.92	962.00	84.00	0.00	0.09	100.00	100.00	0.00	1637.00	1807.34	1769610.00	21.42	1471.71	1401.00
4	1	4	18375.00	3745.00	157.20	0	Spot (Block4, Row4, Column1)	1797.18	1744.50	405.65	0.01	0.23	1002.00	1019.10	1002.00	96.23	0.01	0.09	100.00	99.00	0.00	742.50	795.18	1214893.00	8.09	1243.83	1222.00
4	2	4	18675.00	3747.00	170.70	0	Spot (Block4, Row4, Column2)	1274.16	1260.00	204.18	0.00	0.16	994.00	1002.08	994.00	90.31	0.00	0.09	89.00	71.00	0.00	266.00	280.16	1039711.00	3.01	1090.85	1083.00
4	3	4	18970.00	3753.00	105.10	0	Spot (Block4, Row4, Column3)	3492.77	3401.50	631.02	0.01	0.18	996.00	1007.71	996.00	90.93	0.01	0.09	100.00	100.00	0.00	2405.50	2496.77	998931.00	27.33	1785.43	1675.00
4	4	4	19276.00	3751.00	147.00	-50	Spot (Block4, Row4, Column4)	1082.94	1084.00	56.04	0.00	0.05	997.00	1026.07	997.00	426.52	0.01	0.42	0.00	0.00	0.00	87.00	85.94	636770.00	0.13	1095.28	1089.00
4	5	4	19576.00	3752.00	147.00	-50	Spot (Block4, Row4, Column5)	1011.65	1005.00	68.84	0.00	0.07	988.00	991.93	988.00	86.36	0.00	0.09	24.00	2.00	0.00	17.00	23.65	596876.00	0.23	986.05	990.00
4	6	4	19876.00	3749.00	126.75	0	Spot (Block4, Row4, Column6)	1621.63	1602.50	185.56	0.01	0.11	947.00	960.93	947.00	91.63	0.01	0.10	100.00	100.00	0.00	655.50	674.63	690814.00	7.21	1262.89	1262.50
4	7	4	20178.00	3744.00	102.15	0	Spot (Block4, Row4, Column7)	1163.91	1166.50	78.94	0.00	0.07	921.00	952.34	921.00	139.86	0.01	0.15	95.00	29.00	0.00	245.50	242.91	311929.00	1.51	1040.99	1058.00
4	8	4	20484.00	3747.00	201.20	0	Spot (Block4, Row4, Column8)	1059.99	1031.50	184.96	0.01	0.17	939.00	948.70	939.00	68.73	0.00	0.07	64.00	33.00	0.00	92.50	120.99	1221103.00	1.62	974.63	971.50
4	1	5	18379.00	4052.00	131.35	0	Spot (Block4, Row5, Column1)	1461.30	1457.00	181.41	0.00	0.12	994.00	1010.22	994.00	103.57	0.01	0.10	100.00	93.00	0.00	463.00	467.30	676583.00	4.36	1136.06	1111.00
4	2	5	18680.00	4053.00	175.40	0	Spot (Block4, Row5, Column2)	2292.84	2246.00	454.38	0.01	0.20	993.00	1008.03	993.00	107.66	0.01	0.11	100.00	100.00	0.00	1253.00	1299.84	1969547.00	11.93	1382.99	1364.00
4	3	5	18975.00	4047.00	160.05	0	Spot (Block4, Row5, Column3)	2124.47	2007.00	584.58	0.02	0.28	980.00	991.86	980.00	97.98	0.01	0.10	100.00	99.00	0.00	1027.00	1144.47	1499877.00	11.56	1279.71	1305.00
4	4	5	19262.00	4043.00	91.95	0	Spot (Block4, Row5, Column4)	2176.85	1657.00	1258.07	0.12	0.58	974.00	998.42	974.00	427.26	0.01	0.43	84.00	42.00	0.00	683.00	1202.85	459315.00	2.76	1391.77	1402.50
4	5	5	19579.00	4054.00	145.35	0	Spot (Block4, Row5, Column5)	4136.13	3968.00	1611.63	0.02	0.39	935.00	961.21	935.00	96.65	0.01	0.10	100.00	100.00	0.00	3033.00	3201.13	2390686.00	32.85	1695.98	1522.00
4	6	5	19875.00	4053.00	147.00	-50	Spot (Block4, Row5, Column6)	1000.45	989.00	103.95	0.00	0.10	922.00	958.32	922.00	139.69	0.02	0.15	29.00	3.00	0.00	67.00	78.45	589265.00	0.30	943.24	921.00
4	7	5	20179.00	4053.00	174.85	0	Spot (Block4, Row5, Column7)	10110.72	9526.00	4445.96	0.03	0.44	931.00	982.25	931.00	189.25	0.02	0.19	100.00	100.00	0.00	8595.00	9179.72	8644666.00	48.24	2915.01	2882.00
4	8	5	20481.00	4064.00	147.25	0	Spot (Block4, Row5, Column8)	1520.49	1510.50	253.07	0.00	0.17	920.00	954.14	920.00	143.04	0.02	0.15	99.00	90.00	0.00	590.50	600.49	903172.00	3.96	1107.44	1080.50
4	1	6	18370.00	4345.00	165.10	0	Spot (Block4, Row6, Column1)	3509.54	3493.00	889.06	0.00	0.25	985.00	995.80	985.00	113.58	0.00	0.11	100.00	100.00	0.00	2508.00	2524.54	2660235.00	22.13	1713.48	1691.00
4	2	6	18674.00	4350.00	157.80	0	Spot (Block4, Row6, Column2)	4560.22	4614.50	924.95	0.01	0.20	983.00	993.77	983.00	122.09	0.00	0.12	100.00	100.00	0.00	3631.50	3577.22	3091827.00	29.21	2064.71	2013.00
4	3	6	18974.00	4349.00	137.30	0	Spot (Block4, Row6, Column3)	1381.09	1361.00	152.11	0.01	0.11	951.00	962.54	951.00	102.74	0.01	0.11	100.00	98.00	0.00	410.00	430.09	700214.00	4.07	1171.27	1143.00
4	4	6	19269.00	4353.00	138.40	0	Spot (Block4, Row6, Column4)	1114.79	1107.00	97.76	0.00	0.09	940.00	952.50	940.00	87.65	0.01	0.09	73.00	46.00	0.00	167.00	174.79	577462.00	1.85	1029.44	1012.00
4	5	6	19574.00	4357.00	97.00	0	Spot (Block4, Row6, Column5)	2418.10	2422.00	346.95	0.00	0.14	913.00	934.63	913.00	73.89	0.01	0.08	100.00	100.00	0.00	1509.00	1505.10	565835.00	20.08	1456.69	1424.50
4	6	6	19868.00	4350.00	183.80	0	Spot (Block4, Row6, Column6)	1064.61	1070.00	108.07	0.00	0.10	916.00	944.51	916.00	107.06	0.01	0.11	54.00	24.00	0.00	154.00	148.61	1014578.00	1.12	1011.20	993.00
4	7	6	20185.00	4358.00	112.15	0	Spot (Block4, Row6, Column7)	1210.16	1210.00	115.30	0.00	0.10	921.00	955.09	921.00	132.73	0.02	0.14	92.00	56.00	0.00	289.00	289.16	395721.00	1.92	1063.66	1063.50
4	8	6	20475.00	4360.00	156.15	0	Spot (Block4, Row6, Column8)	1433.98	1419.00	243.90	0.00	0.17	922.00	945.94	922.00	101.76	0.01	0.11	98.00	91.00	0.00	497.00	511.98	959333.00	4.80	1078.06	1053.00
4	1	7	18374.00	4652.00	163.70	0	Spot (Block4, Row7, Column1)	1547.28	1521.50	254.07	0.01	0.16	961.00	968.24	961.00	106.51	0.00	0.11	98.00	97.00	0.00	560.50	586.28	1151179.00	5.44	1155.06	1172.00
4	2	7	18678.00	4652.00	211.35	0	Spot (Block4, Row7, Column2)	1099.67	1083.00	126.44	0.01	0.11	931.00	955.25	931.00	109.67	0.01	0.11	62.00	29.00	0.00	152.00	168.67	1402074.00	1.32	999.09	996.00
4	3	7	18978.00	4666.00	204.85	0	Spot (Block4, Row7, Column3)	1063.57	1031.50	128.29	0.01	0.12	917.00	937.77	917.00	88.46	0.01	0.09	60.00	30.00	0.00	114.50	146.57	1269907.00	1.42	985.88	988.50
4	4	7	19283.00	4659.00	224.30	0	Spot (Block4, Row7, Column4)	1035.76	1015.00	91.17	0.01	0.09	912.00	931.03	912.00	79.29	0.01	0.09	66.00	36.00	0.00	103.00	123.76	1496666.00	1.32	955.73	934.00
4	5	7	19591.00	4659.00	172.20	0	Spot (Block4, Row7, Column5)	1078.66	1075.00	102.54	0.00	0.10	911.00	938.23	911.00	121.56	0.01	0.13	54.00	27.00	0.00	164.00	167.66	893128.00	1.16	979.34	980.00
4	6	7	19871.00	4653.00	164.95	0	Spot (Block4, Row7, Column6)	6623.52	6558.50	2039.96	0.00	0.31	922.00	965.08	922.00	152.78	0.02	0.16	100.00	100.00	0.00	5636.50	5701.52	4967639.00	37.04	2249.98	2193.00
4	7	7	20169.00	4651.00	99.15	0	Spot (Block4, Row7, Column7)	1344.78	1374.50	105.90	0.01	0.08	919.00	946.15	919.00	119.29	0.01	0.13	99.00	94.00	0.00	455.50	425.78	336194.00	3.34	1114.57	1105.50
4	8	7	20474.00	4668.00	151.55	0	Spot (Block4, Row7, Column8)	5041.43	4826.00	1355.62	0.02	0.27	919.00	941.55	919.00	111.81	0.01	0.12	100.00	100.00	0.00	3907.00	4122.43	3181143.00	36.67	2387.61	2433.00
4	1	8	18371.00	4961.00	162.50	0	Spot (Block4, Row8, Column1)	1479.65	1485.00	227.37	0.00	0.15	984.00	990.65	984.00	120.78	0.00	0.12	96.00	87.00	0.00	501.00	495.65	1078665.00	4.05	1105.52	1109.50
4	2	8	18677.00	4952.00	142.35	0	Spot (Block4, Row8, Column2)	1138.83	1117.00	105.44	0.01	0.09	972.00	982.27	972.00	222.13	0.00	0.23	38.00	0.00	0.00	145.00	166.83	624081.00	0.70	1091.84	1099.00
4	3	8	18970.00	4955.00	115.45	0	Spot (Block4, Row8, Column3)	1197.38	1192.00	116.40	0.00	0.10	963.00	963.93	963.00	94.16	0.00	0.10	89.00	65.00	0.00	229.00	234.38	416688.00	2.48	1063.60	1086.50
4	4	8	19266.00	4951.00	107.35	0	Spot (Block4, Row8, Column4)	5374.36	5357.00	1070.53	0.00	0.20	912.00	939.22	912.00	93.86	0.01	0.10	100.00	100.00	0.00	4445.00	4462.36	1596184.00	47.25	2280.77	2174.00
4	5	8	19559.00	4943.00	234.25	0	Spot (Block4, Row8, Column5)	1004.59	993.00	116.11	0.01	0.12	906.00	934.03	906.00	113.23	0.01	0.12	36.00	11.00	0.00	87.00	98.59	1586250.00	0.62	937.33	912.00
4	6	8	19881.00	4955.00	121.60	0	Spot (Block4, Row8, Column6)	7152.29	6999.00	2256.99	0.01	0.32	928.00	965.25	928.00	141.00	0.02	0.15	100.00	100.00	0.00	6071.00	6224.29	2796547.00	43.88	2452.85	2283.00
4	7	8	20172.00	4950.00	182.05	0	Spot (Block4, Row8, Column7)	1145.37	1096.00	159.65	0.02	0.14	907.00	920.50	907.00	85.10	0.01	0.09	86.00	62.00	0.00	189.00	238.37	1066342.00	2.64	990.37	992.00
4	8	8	20475.00	4953.00	96.70	0	Spot (Block4, Row8, Column8)	1550.19	1525.00	213.90	0.01	0.14	909.00	928.62	909.00	91.42	0.01	0.10	100.00	98.00	0.00	616.00	641.19	364294.00	6.80	1125.01	1082.00
5	1	1	4859.00	7315.00	150.40	0	Spot (Block5, Row1, Column1)	51841.61	61945.00	15791.42	0.08	0.30	1689.00	1731.06	1689.00	285.27	0.01	0.16	100.00	100.00	47.56	60256.00	50152.61	31934664.00	175.66	13148.03	10858.50
5	2	1	5158.00	7317.00	154.35	0	Spot (Block5, Row1, Column2)	2912.79	2910.00	503.77	0.00	0.17	1638.50	1668.67	1638.50	206.85	0.01	0.12	99.00	99.00	0.00	1271.50	1274.29	1893316.00	6.01	2064.50	2033.50
5	3	1	5465.00	7324.00	160.95	0	Spot (Block5, Row1, Column3)	2868.92	2706.00	675.76	0.03	0.24	1628.00	1658.08	1628.00	164.11	0.01	0.10	99.00	94.00	0.00	1078.00	1240.92	2057013.00	7.38	1955.66	1932.00
5	4	1	5761.00	7320.00	142.05	0	Spot (Block5, Row1, Column4)	2515.84	2490.50	271.67	0.00	0.11	1669.00	1679.29	1669.00	167.94	0.00	0.10	99.00	98.00	0.00	821.50	846.84	1378683.00	4.98	1982.78	1984.50
5	5	1	6052.00	7317.00	100.70	0	Spot (Block5, Row1, Column5)	3849.59	3830.00	738.32	0.00	0.19	1691.00	1805.71	1691.00	981.90	0.03	0.54	97.00	58.00	0.00	2139.00	2158.59	985494.00	2.08	2490.10	2376.00
5	6	1	6361.00	7314.00	134.25	0	Spot (Block5, Row1, Column6)	2966.90	2879.50	453.15	0.01	0.15	1718.00	1850.41	1718.00	998.67	0.03	0.54	70.00	5.00	0.00	1161.50	1248.90	1441915.00	1.12	2159.42	2119.50
5	7	1	6660.00	7323.00	138.35	0	Spot (Block5, Row1, Column7)	7049.67	6410.00	2363.27	0.04	0.34	1774.00	1868.45	1774.00	663.51	0.02	0.36	100.00	100.00	0.00	4636.00	5275.67	3644678.00	7.81	3534.20	3252.00
5	8	1	6959.00	7324.00	150.55	0	Spot (Block5, Row1, Column8)	62542.45	65535.00	5987.23	0.02	0.10	1794.00	1846.34	1794.00	404.26	0.01	0.22	100.00	100.00	68.56	63741.00	60748.45	38589020.00	150.14	17570.81	13414.00
5	1	2	4871.00	7632.00	215.85	0	Spot (Block5, Row2, Column1)	1768.17	1742.00	168.49	0.01	0.10	1618.00	1666.29	1618.00	213.90	0.01	0.13	30.00	8.00	0.00	124.00	150.17	2351665.00	0.48	1686.03	1694.00
5	2	2	5160.00	7619.00	161.90	0	Spot (Block5, Row2, Column2)	3144.10	3054.00	697.74	0.01	0.22	1594.00	1620.82	1594.00	152.28	0.01	0.09	100.00	100.00	0.00	1460.00	1550.10	2279473.00	10.00	2073.46	2067.00
5	3	2	5449.00	7625.00	194.30	0	Spot (Block5, Row2, Column3)	1907.23	1865.00	223.27	0.01	0.12	1603.00	1636.46	1603.00	154.14	0.01	0.09	74.00	39.00	0.00	262.00	304.23	2040735.00	1.76	1750.33	1723.00
5	4	2	5763.00	7623.00	168.15	0	Spot (Block5, Row2, Column4)	3018.76	3019.00	546.55	0.00	0.18	1675.00	1676.74	1675.00	170.86	0.00	0.10	100.00	97.00	0.00	1344.00	1343.76	2387840.00	7.85	2058.40	2061.00
5	5	2	6067.00	7621.00	126.80	0	Spot (Block5, Row2, Column5)	3710.22	3681.00	589.06	0.00	0.16	1689.00	1718.43	1689.00	202.93	0.01	0.12	100.00	100.00	0.00	1992.00	2021.22	1591686.00	9.82	2434.23	2311.00
5	6	2	6360.00	7620.00	147.00	-50	Spot (Block5, Row2, Column6)	1768.34	1760.00	227.80	0.00	0.13	1696.00	1752.62	1696.00	303.92	0.01	0.17	17.00	2.00	0.00	64.00	72.34	1039782.00	0.05	1657.86	1600.50
5	7	2	6658.00	7619.00	151.70	0	Spot (Block5, Row2, Column7)	2732.24	2712.00	512.89	0.00	0.19	1692.00	1721.94	1692.00	189.44	0.01	0.11	99.00	89.00	0.00	1020.00	1040.24	1718581.00	5.33	2064.26	2074.50
5	8	2	6975.00	7633.00	188.95	0	Spot (Block5, Row2, Column8)	1934.72	1892.00	220.27	0.01	0.11	1715.00	1771.68	1715.00	292.64	0.01	0.17	36.00	6.00	0.00	177.00	219.72	1950197.00	0.56	1831.72	1776.00
5	1	3	4852.00	7918.00	115.25	0	Spot (Block5, Row3, Column1)	3264.74	3091.00	768.62	0.02	0.24	1608.00	1631.13	1608.00	145.88	0.01	0.09	100.00	100.00	0.00	1483.00	1656.74	1123072.00	11.20	2208.70	2140.50
5	2	3	5163.00	7910.00	202.95	0	Spot (Block5, Row3, Column2)	1835.03	1797.00	174.35	0.01	0.10	1590.00	1615.78	1590.00	164.71	0.01	0.10	63.00	28.00	0.00	207.00	245.03	2148824.00	1.33	1724.53	1707.00
5	3	3	5465.00	7916.00	144.50	0	Spot (Block5, Row3, Column3)	1936.85	1905.00	217.39	0.01	0.11	1602.00	1637.84	1602.00	172.18	0.01	0.11	71.00	42.00	0.00	303.00	334.85	1104004.00	1.74	1765.32	1749.00
5	4	3	5755.00	7918.00	150.00	0	Spot (Block5, Row3, Column4)	3981.75	3840.00	1224.63	0.02	0.31	1679.00	1677.92	1679.00	163.05	0.00	0.10	100.00	100.00	0.00	2161.00	2302.75	2420906.00	14.13	2246.50	2193.50
5	5	3	6059.00	7920.00	147.00	-50	Spot (Block5, Row3, Column5)	2057.57	1946.00	483.43	0.02	0.23	1708.00	1771.58	1708.00	304.30	0.02	0.17	40.00	23.00	0.00	238.00	349.57	1220141.00	0.94	1723.07	1676.00
5	6	3	6357.00	7916.00	170.25	0	Spot (Block5, Row3, Column6)	19632.69	19578.50	6761.43	0.00	0.34	1704.00	1790.55	1704.00	382.42	0.02	0.21	100.00	100.00	0.00	17874.50	17928.69	15823950.00	46.66	6131.18	5933.00
5	7	3	6662.00	7924.00	147.25	0	Spot (Block5, Row3, Column7)	3903.46	3675.50	1284.59	0.03	0.33	1686.00	1728.26	1686.00	289.38	0.01	0.17	100.00	95.00	0.00	1989.50	2217.46	2303042.00	7.52	2276.37	2211.50
5	8	3	6964.00	7925.00	166.80	0	Spot (Block5, Row3, Column8)	3844.59	3828.50	905.97	0.00	0.24	1685.00	1705.33	1685.00	193.87	0.01	0.11	100.00	99.00	0.00	2143.50	2159.59	2968020.00	11.03	2315.97	2351.00
5	1	4	4858.00	8212.00	146.85	0	Spot (Block5, Row4, Column1)	3910.55	3600.50	1211.39	0.04	0.31	1606.00	1633.37	1606.00	154.96	0.01	0.09	100.00	100.00	0.00	1994.50	2304.55	2307227.00	14.70	2223.90	2206.00
5	2	4	5157.00	8219.00	126.30	0	Spot (Block5, Row4, Column2)	2320.54	2289.00	278.70	0.01	0.12	1602.50	1632.33	1602.50	173.06	0.01	0.11	99.00	93.00	0.00	686.50	718.04	983907.00	3.98	1870.19	1854.00
5	3	4	5453.00	8221.00	101.15	0	Spot (Block5, Row4, Column3)	12075.95	12007.00	3033.30	0.00	0.25	1619.00	1660.13	1619.00	189.76	0.01	0.11	100.00	100.00	0.00	10388.00	10456.95	3151824.00	54.89	4716.88	4007.00
5	4	4	5765.00	8192.00	138.40	0	Spot (Block5, Row4, Column4)	1854.20	1783.00	217.18	0.02	0.12	1665.00	1675.98	1665.00	169.25	0.00	0.10	44.00	28.00	0.00	118.00	189.20	956769.00	1.05	1767.50	1732.00
5	5	4	6059.00	8220.00	147.00	-50	Spot (Block5, Row4, Column5)	1881.46	1834.50	237.92	0.01	0.13	1681.00	1704.42	1681.00	183.05	0.01	0.11	46.00	17.00	0.00	153.50	200.46	1106296.00	0.97	1731.26	1688.00
5	6	4	6364.00	8225.00	170.60	0	Spot (Block5, Row4, Column6)	4744.80	4574.00	1047.53	0.02	0.22	1683.00	1723.59	1683.00	271.10	0.01	0.16	100.00	100.00	0.00	2891.00	3061.80	3848034.00	11.14	2562.76	2423.00
5	7	4	6656.00	8221.00	103.90	0	Spot (Block5, Row4, Column7)	2423.86	2333.00	355.90	0.02	0.15	1689.00	1719.85	1689.00	211.86	0.01	0.12	98.00	78.00	0.00	644.00	734.86	664139.00	3.32	1927.52	1909.00
5	8	4	6955.00	8226.00	173.00	0	Spot (Block5, Row4, Column8)	2352.55	2287.00	348.37	0.01	0.15	1686.00	1718.16	1686.00	213.28	0.01	0.12	94.00	72.00	0.00	601.00	666.55	1964378.00	2.97	1913.39	1883.00
5	1	5	4857.00	8519.00	125.50	0	Spot (Block5, Row5, Column1)	5073.54	5002.00	912.07	0.01	0.18	1619.00	1669.78	1619.00	225.20	0.01	0.13	100.00	100.00	0.00	3383.00	3454.54	2110592.00	15.11	2821.09	2569.50
5	2	5	5162.00	8521.00	157.70	0	Spot (Block5, Row5, Column2)	3364.07	3347.00	524.50	0.00	0.16	1599.00	1635.18	1599.00	182.11	0.01	0.11	100.00	100.00	0.00	1748.00	1765.07	2314479.00	9.49	2170.20	2120.00
5	3	5	5457.00	8515.00	156.85	0	Spot (Block5, Row5, Column3)	5198.10	4888.00	1758.57	0.03	0.34	1612.00	1660.28	1612.00	192.04	0.01	0.12	100.00	100.00	0.00	3276.00	3586.10	3524315.00	18.42	2495.84	2413.50
5	4	5	5756.00	8521.00	168.20	0	Spot (Block5, Row5, Column4)	2451.28	2384.50	441.03	0.01	0.18	1663.00	1679.18	1663.00	198.61	0.00	0.12	94.00	81.00	0.00	721.50	788.28	1941417.00	3.89	1899.08	1875.50
5	5	5	6061.00	8520.00	143.35	0	Spot (Block5, Row5, Column5)	26714.39	23994.00	14695.73	0.05	0.55	1674.00	1702.54	1674.00	209.47	0.01	0.12	100.00	100.00	0.18	22320.00	25040.39	14986774.00	119.41	6496.78	5308.00
5	6	5	6353.00	8505.00	105.10	0	Spot (Block5, Row5, Column6)	2037.25	2076.00	223.79	0.01	0.11	1680.00	1716.65	1680.00	211.51	0.01	0.12	79.00	44.00	0.00	396.00	357.25	574505.00	1.52	1842.05	1843.00
5	7	5	6655.00	8521.00	182.45	0	Spot (Block5, Row5, Column7)	6172.83	5815.00	2156.23	0.03	0.35	1699.00	1757.23	1699.00	241.44	0.01	0.14	100.00	100.00	0.00	4116.00	4473.83	5771594.00	18.29	3050.47	3091.00
5	8	5	6958.00	8523.00	152.70	0	Spot (Block5, Row5, Column8)	4958.48	4336.50	2168.97	0.06	0.44	1696.00	1753.11	1696.00	241.26	0.01	0.14	100.00	100.00	0.00	2640.50	3262.48	3153595.00	13.29	2453.96	2406.00
5	1	6	4852.00	8811.00	172.50	0	Spot (Block5, Row6, Column1)	15071.80	14810.50	5352.77	0.01	0.36	1678.00	1719.52	1678.00	276.12	0.01	0.16	100.00	100.00	0.00	13132.50	13393.80	12449310.00	48.36	5302.75	5364.00
5	2	6	5154.00	8819.00	189.60	0	Spot (Block5, Row6, Column2)	4327.45	4310.00	1109.79	0.00	0.26	1613.00	1673.55	1613.00	233.44	0.02	0.14	100.00	100.00	0.00	2697.00	2714.45	4383711.00	11.37	2453.27	2441.50
5	3	6	5452.00	8813.00	145.90	0	Spot (Block5, Row6, Column3)	4069.91	3987.00	794.15	0.01	0.20	1612.00	1653.74	1612.00	179.28	0.01	0.11	100.00	100.00	0.00	2375.00	2457.91	2364619.00	13.48	2330.03	2274.00
5	4	6	5767.00	8827.00	122.10	0	Spot (Block5, Row6, Column4)	1945.41	1885.50	179.54	0.01	0.09	1642.00	1661.17	1642.00	179.03	0.01	0.11	72.00	32.00	0.00	243.50	303.41	762599.00	1.59	1785.70	1782.50
5	5	6	6054.00	8819.00	93.25	0	Spot (Block5, Row6, Column5)	21260.27	21098.00	4307.20	0.00	0.20	1669.00	1688.25	1669.00	208.05	0.00	0.12	100.00	100.00	0.00	19429.00	19591.27	4656000.00	94.08	8257.98	7585.00
5	6	6	6361.00	8823.00	186.80	0	Spot (Block5, Row6, Column6)	2092.65	2083.50	267.56	0.00	0.13	1685.00	1711.34	1685.00	196.80	0.01	0.11	77.00	50.00	0.00	398.50	407.65	2059170.00	1.94	1838.55	1822.00
5	7	6	6651.00	8819.00	83.35	0	Spot (Block5, Row6, Column7)	4265.05	4356.00	587.87	0.01	0.14	1703.00	1749.72	1703.00	215.89	0.01	0.12	100.00	100.00	0.00	2653.00	2562.05	720793.00	11.65	2816.87	2772.00
5	8	6	6962.00	8829.00	147.30	0	Spot (Block5, Row6, Column8)	5766.05	5337.00	2443.20	0.03	0.42	1696.00	1740.20	1696.00	197.50	0.01	0.11	100.00	100.00	0.00	3641.00	4070.05	3419265.00	20.38	2641.65	2424.50
5	1	7	4857.00	9120.00	208.05	0	Spot (Block5, Row7, Column1)	2614.81	2428.50	836.77	0.03	0.32	1610.00	1643.99	1610.00	211.98	0.01	0.13	96.00	81.00	0.00	818.50	1004.81	3231904.00	4.58	2029.92	1918.00
5	2	7	5165.00	9114.00	210.65	0	Spot (Block5, Row7, Column2)	1775.80	1770.00	184.97	0.00	0.10	1596.00	1624.15	1596.00	177.76	0.01	0.11	49.00	18.00	0.00	174.00	179.80	2249937.00	0.85	1681.57	1673.00
5	3	7	5457.00	9110.00	149.75	0	Spot (Block5, Row7, Column3)	1886.19	1814.50	297.09	0.02	0.16	1592.00	1617.46	1592.00	157.55	0.01	0.10	72.00	35.00	0.00	222.50	294.19	1165668.00	1.71	1745.02	1721.00
5	4	7	5757.00	9124.00	199.45	0	Spot (Block5, Row7, Column4)	1901.83	1885.00	187.00	0.00	0.10	1600.00	1636.90	1600.00	175.72	0.01	0.11	69.00	35.00	0.00	285.00	301.83	2152868.00	1.51	1794.17	1792.00
5	5	7	6065.00	9121.00	118.70	0	Spot (Block5, Row7, Column5)	2406.38	2387.50	321.99	0.00	0.13	1664.00	1674.99	1664.00	198.24	0.00	0.12	95.00	85.00	0.00	723.50	742.38	890361.00	3.69	1964.68	1942.00
5	6	7	6354.00	9118.00	175.70	0	Spot (Block5, Row7, Column6)	5080.17	5096.00	1440.36	0.00	0.28	1689.00	1745.56	1689.00	378.09	0.01	0.22	100.00	99.00	0.00	3407.00	3391.17	4394348.00	8.82	2588.03	2569.00
5	7	7	6655.00	9119.00	100.15	0	Spot (Block5, Row7, Column7)	5561.74	5362.00	1256.49	0.02	0.23	1702.00	1736.04	1702.00	203.43	0.01	0.12	100.00	100.00	0.00	3660.00	3859.74	1401558.00	18.81	2864.25	2641.00
5	8	7	6958.00	9123.00	147.00	-50	Spot (Block5, Row7, Column8)	1935.11	1805.00	474.23	0.03	0.25	1703.00	1747.02	1703.00	207.77	0.01	0.12	32.00	16.00	0.00	102.00	232.11	1143650.00	0.91	1786.00	1770.00
5	1	8	4865.00	9412.00	120.50	0	Spot (Block5, Row8, Column1)	2630.40	2608.00	391.55	0.00	0.15	1589.00	1604.48	1589.00	156.72	0.00	0.10	100.00	100.00	0.00	1019.00	1041.40	1010072.00	6.55	1957.66	1964.00
5	2	8	5155.00	9409.00	210.75	0	Spot (Block5, Row8, Column2)	1996.46	1928.00	297.73	0.02	0.15	1583.00	1591.29	1583.00	158.06	0.00	0.10	78.00	55.00	0.00	345.00	413.46	2523526.00	2.56	1730.67	1695.00
5	3	8	5450.00	9416.00	109.00	0	Spot (Block5, Row8, Column3)	2430.27	2354.50	351.79	0.01	0.14	1594.00	1621.66	1594.00	173.65	0.01	0.11	100.00	96.00	0.00	760.50	836.27	743662.00	4.66	1901.81	1896.00
5	4	8	5749.00	9410.00	100.05	0	Spot (Block5, Row8, Column4)	6222.56	5561.00	3246.02	0.05	0.52	1599.00	1638.54	1599.00	195.02	0.01	0.12	100.00	100.00	0.00	3962.00	4623.56	1568086.00	23.51	3007.69	2617.00
5	5	8	6040.00	9446.00	177.45	0	Spot (Block5, Row8, Column5)	1789.68	1801.00	196.33	0.00	0.11	1614.00	1690.23	1614.00	387.31	0.02	0.23	14.00	0.00	0.00	187.00	175.68	1576708.00	0.26	1682.23	1675.00
5	6	8	6359.00	9418.00	135.20	0	Spot (Block5, Row8, Column6)	35879.82	35881.00	16122.03	0.00	0.45	1678.00	1767.68	1678.00	508.56	0.02	0.29	100.00	100.00	3.43	34203.00	34201.82	17760524.00	67.08	8663.81	8706.00
5	7	8	6656.00	9417.00	168.05	0	Spot (Block5, Row8, Column7)	2665.51	2600.50	542.87	0.01	0.20	1682.00	1735.65	1682.00	350.28	0.01	0.20	88.00	64.00	0.00	918.50	983.51	2105756.00	2.65	1966.90	1927.50
5	8	8	6957.00	9418.00	103.20	0	Spot (Block5, Row8, Column8)	2511.67	2474.50	371.66	0.01	0.15	1694.00	1751.28	1694.00	331.98	0.01	0.19	95.00	58.00	0.00	780.50	817.67	678152.00	2.29	1964.95	1982.00
6	1	1	9359.00	7328.00	150.50	0	Spot (Block6, Row1, Column1)	51187.40	60451.00	16150.75	0.07	0.32	1692.00	1752.26	1692.00	312.83	0.02	0.18	100.00	100.00	44.82	58759.00	49495.40	31634040.00	158.02	12521.12	9864.50
6	2	1	9661.00	7327.00	152.65	0	Spot (Block6, Row1, Column2)	2442.72	2385.00	356.86	0.01	0.15	1689.00	1728.95	1689.00	257.96	0.01	0.15	95.00	71.00	0.00	696.00	753.72	1558456.00	2.77	1963.81	2007.00
6	3	1	9964.00	7334.00	169.55	0	Spot (Block6, Row1, Column3)	3131.31	2748.00	1020.38	0.06	0.33	1689.00	1711.03	1689.00	213.28	0.01	0.12	99.00	93.00	0.00	1059.00	1442.31	2498788.00	6.66	2027.09	2049.50
6	4	1	10266.00	7329.00	137.75	0	Spot (Block6, Row1, Column4)	2676.61	2577.00	452.34	0.02	0.17	1715.00	1756.49	1715.00	227.35	0.01	0.13	98.00	88.00	0.00	862.00	961.61	1362392.00	4.05	2071.24	2051.00
6	5	1	10568.00	7324.00	102.20	0	Spot (Block6, Row1, Column5)	4650.56	4364.00	1267.22	0.03	0.27	1789.00	1812.16	1789.00	234.85	0.01	0.13	100.00	98.00	0.00	2575.00	2861.56	1237050.00	12.09	2726.56	2460.50
6	6	1	10862.00	7329.00	127.55	0	Spot (Block6, Row1, Column6)	5432.69	5262.00	1397.36	0.01	0.26	1861.00	1875.63	1861.00	247.57	0.00	0.13	100.00	100.00	0.00	3401.00	3571.69	2368653.00	14.37	2853.08	2613.50
6	7	1	11160.00	7334.00	135.55	0	Spot (Block6, Row1, Column7)	9058.30	8760.00	2775.17	0.01	0.31	1899.00	1952.38	1899.00	354.51	0.01	0.18	100.00	100.00	0.00	6861.00	7159.30	4501977.00	20.04	3833.01	3419.00
6	8	1	11462.00	7340.00	147.55	0	Spot (Block6, Row1, Column8)	63474.72	65535.00	5013.71	0.01	0.08	1970.00	2025.80	1970.00	406.04	0.01	0.20	100.00	100.00	77.33	63565.00	61504.72	37513876.00	151.34	19216.21	16262.00
6	1	2	9381.00	7614.00	209.75	0	Spot (Block6, Row2, Column1)	1886.57	1865.00	226.53	0.00	0.12	1668.00	1695.91	1668.00	275.29	0.01	0.16	37.00	9.00	0.00	197.00	218.57	2360104.00	0.69	1799.89	1787.00
6	2	2	9662.00	7631.00	156.75	0	Spot (Block6, Row2, Column2)	3814.26	3665.00	831.94	0.02	0.22	1660.00	1676.56	1660.00	206.75	0.00	0.12	100.00	100.00	0.00	2005.00	2154.26	2574628.00	10.34	2270.49	2260.50
6	3	2	9964.00	7630.00	188.40	0	Spot (Block6, Row2, Column3)	2144.37	2105.00	297.16	0.01	0.14	1678.00	1701.79	1678.00	216.78	0.01	0.13	77.00	48.00	0.00	427.00	466.37	2135793.00	2.04	1903.82	1896.00
6	4	2	10265.00	7628.00	163.60	0	Spot (Block6, Row2, Column4)	3693.88	3556.00	797.92	0.02	0.22	1725.00	1762.82	1725.00	232.86	0.01	0.13	100.00	99.00	0.00	1831.00	1968.88	2751940.00	8.29	2377.43	2390.50
6	5	2	10561.00	7632.00	153.80	0	Spot (Block6, Row2, Column5)	2987.85	2937.50	462.21	0.01	0.15	1776.00	1793.05	1776.00	217.41	0.00	0.12	99.00	98.00	0.00	1161.50	1211.85	1930153.00	5.50	2310.96	2301.50
6	6	2	10856.00	7637.00	105.15	0	Spot (Block6, Row2, Column6)	2254.26	2280.50	280.43	0.01	0.12	1782.00	1821.15	1782.00	238.27	0.01	0.13	76.00	51.00	0.00	498.50	472.26	640210.00	1.82	1958.22	1906.00
6	7	2	11159.00	7634.00	171.30	0	Spot (Block6, Row2, Column7)	2897.77	2804.00	664.00	0.01	0.23	1794.00	1828.73	1794.00	246.94	0.01	0.14	95.00	79.00	0.00	1010.00	1103.77	2367478.00	4.33	2113.29	2033.00
6	8	2	11470.00	7648.00	187.25	0	Spot (Block6, Row2, Column8)	2140.21	2101.00	290.06	0.01	0.14	1895.00	1966.33	1895.00	398.88	0.02	0.20	31.00	1.00	0.00	206.00	245.21	2114528.00	0.44	2010.03	2020.50
6	1	3	9364.00	7922.00	109.75	0	Spot (Block6, Row3, Column1)	3964.24	3743.00	929.37	0.02	0.23	1594.00	1633.48	1594.00	198.57	0.01	0.12	100.00	100.00	0.00	2149.00	2370.24	1240806.00	11.74	2318.57	2307.00
6	2	3	9667.00	7930.00	180.45	0	Spot (Block6, Row3, Column2)	2007.10	1996.00	270.83	0.00	0.13	1658.00	1678.30	1658.00	210.23	0.01	0.13	69.00	36.00	0.00	338.00	349.10	1830471.00	1.56	1795.65	1778.00
6	3	3	9965.00	7929.00	128.80	0	Spot (Block6, Row3, Column3)	2191.74	2193.50	307.06	0.00	0.14	1696.00	1745.60	1696.00	235.94	0.01	0.14	75.00	54.00	0.00	497.50	495.74	964365.00	1.89	1889.04	1869.00
6	4	3	10261.00	7932.00	147.25	0	Spot (Block6, Row3, Column4)	5490.93	4954.00	2100.86	0.04	0.38	1774.00	1789.62	1774.00	237.92	0.00	0.13	100.00	100.00	0.00	3180.00	3716.93	3278085.00	15.56	2617.36	2576.00
6	5	3	10559.00	7929.00	78.45	0	Spot (Block6, Row3, Column5)	2514.81	2458.00	308.93	0.01	0.12	1783.00	1810.40	1783.00	230.16	0.01	0.13	93.00	85.00	0.00	675.00	731.81	362132.00	3.06	2070.79	2045.50
6	6	3	10864.00	7928.00	133.35	0	Spot (Block6, Row3, Column6)	6613.95	6716.00	1825.94	0.01	0.28	1769.00	1790.93	1769.00	240.45	0.01	0.13	100.00	100.00	0.00	4947.00	4844.95	3168080.00	20.06	3185.49	3231.00
6	7	3	11165.00	7939.00	152.30	0	Spot (Block6, Row3, Column7)	4507.07	4092.00	1699.88	0.04	0.38	1784.00	1811.84	1784.00	287.40	0.01	0.16	99.00	94.00	0.00	2308.00	2723.07	2871006.00	9.38	2366.45	2343.00
6	8	3	11463.00	7946.00	156.60	0	Spot (Block6, Row3, Column8)	15615.39	13874.00	6793.77	0.05	0.44	1867.00	1921.28	1867.00	355.58	0.01	0.19	100.00	100.00	0.00	12007.00	13748.39	10540391.00	38.51	5406.96	4986.00
6	1	4	9359.00	8227.00	152.50	0	Spot (Block6, Row4, Column1)	4524.12	4025.50	1725.51	0.05	0.38	1591.00	1630.45	1591.00	204.64	0.01	0.13	100.00	100.00	0.00	2434.50	2933.12	2895438.00	14.14	2267.60	2211.50
6	2	4	9666.00	8233.00	129.25	0	Spot (Block6, Row4, Column2)	2574.03	2504.50	374.36	0.01	0.15	1670.00	1697.89	1670.00	227.39	0.01	0.13	99.00	91.00	0.00	834.50	904.03	1153165.00	3.85	1974.82	2009.00
6	3	4	9963.00	8224.00	102.55	0	Spot (Block6, Row4, Column3)	13758.19	13697.00	3886.10	0.00	0.28	1707.00	1761.96	1707.00	243.98	0.01	0.14	100.00	100.00	0.00	11990.00	12051.19	3728470.00	49.17	5114.48	4708.00
6	4	4	10256.00	8223.00	175.15	0	Spot (Block6, Row4, Column4)	2187.35	2185.50	258.57	0.00	0.12	1777.50	1799.43	1777.50	236.77	0.01	0.13	70.00	38.00	0.00	408.00	409.85	1872370.00	1.64	2016.25	2017.50
6	5	4	10562.00	8231.00	147.00	-50	Spot (Block6, Row4, Column5)	1921.37	1879.50	286.30	0.01	0.15	1770.00	1797.44	1770.00	240.43	0.01	0.13	33.00	12.00	0.00	109.50	151.37	1141293.00	0.52	1782.92	1757.00
6	6	4	10865.00	8225.00	196.85	0	Spot (Block6, Row4, Column6)	2982.20	2898.00	454.34	0.01	0.15	1758.00	1786.34	1758.00	241.55	0.01	0.14	100.00	99.00	0.00	1140.00	1224.20	3271469.00	4.95	2162.96	2179.00
6	7	4	11165.00	8229.00	113.70	0	Spot (Block6, Row4, Column7)	2886.34	2824.00	562.60	0.01	0.19	1789.00	1856.44	1789.00	400.24	0.02	0.22	90.00	65.00	0.00	1035.00	1097.34	984241.00	2.57	2073.80	2102.50
6	8	4	11468.00	8236.00	155.65	0	Spot (Block6, Row4, Column8)	2913.51	2872.00	597.47	0.01	0.21	1820.00	1875.66	1820.00	267.98	0.01	0.14	89.00	80.00	0.00	1052.00	1093.51	1937487.00	3.87	2155.72	2138.50
6	1	5	9364.00	8534.00	123.35	0	Spot (Block6, Row5, Column1)	3181.50	3165.00	565.99	0.00	0.18	1597.00	1644.16	1597.00	223.02	0.01	0.14	100.00	100.00	0.00	1568.00	1584.50	1288508.00	6.89	2145.95	2113.00
6	2	5	9662.00	8532.00	146.15	0	Spot (Block6, Row5, Column2)	11727.31	11664.00	2835.97	0.00	0.24	1695.00	1752.13	1695.00	310.13	0.01	0.18	100.00	100.00	0.00	9969.00	10032.31	6848747.00	32.16	4324.18	3875.50
6	3	5	9958.00	8530.00	155.05	0	Spot (Block6, Row5, Column3)	8409.30	7402.00	3591.26	0.06	0.43	1744.00	1790.60	1744.00	266.65	0.01	0.15	100.00	100.00	0.00	5658.00	6665.30	5575363.00	24.82	3221.81	3103.00
6	4	5	10259.00	8537.00	153.35	0	Spot (Block6, Row5, Column4)	3514.93	3311.50	974.79	0.03	0.28	1784.50	1833.60	1784.50	275.36	0.01	0.15	99.00	95.00	0.00	1527.00	1730.43	2263616.00	6.11	2345.69	2304.50
6	5	5	10564.00	8534.00	145.30	0	Spot (Block6, Row5, Column5)	26185.35	23696.00	14291.63	0.04	0.55	1798.00	1856.88	1798.00	288.12	0.01	0.16	100.00	100.00	0.35	21898.00	24387.35	15108945.00	84.44	6389.63	5317.00
6	6	5	10865.00	8533.00	168.05	0	Spot (Block6, Row5, Column6)	2770.49	2673.00	582.45	0.02	0.21	1806.00	1897.95	1806.00	438.26	0.02	0.23	78.00	49.00	0.00	867.00	964.49	2166521.00	1.99	2004.48	1981.00
6	7	5	11162.00	8531.00	177.60	0	Spot (Block6, Row5, Column7)	24354.71	21601.00	12368.59	0.05	0.51	1872.00	1975.43	1872.00	526.08	0.02	0.27	100.00	100.00	0.00	19729.00	22482.71	21553924.00	42.54	6581.64	6391.00
6	8	5	11459.00	8537.00	150.95	0	Spot (Block6, Row5, Column8)	7300.22	6338.00	3812.54	0.06	0.52	1848.00	1915.88	1848.00	384.43	0.02	0.20	100.00	94.00	0.00	4490.00	5452.22	4569940.00	14.01	2919.62	2780.50
6	1	6	9356.00	8822.00	160.55	0	Spot (Block6, Row6, Column1)	4707.33	4699.00	1199.45	0.00	0.25	1594.00	1658.96	1594.00	288.81	0.02	0.17	100.00	100.00	0.00	3105.00	3113.33	3356324.00	10.55	2505.07	2455.00
6	2	6	9659.00	8828.00	184.10	0	Spot (Block6, Row6, Column2)	12085.13	11979.00	4688.68	0.00	0.39	1700.00	1766.28	1700.00	354.26	0.02	0.20	100.00	100.00	0.00	10279.00	10385.13	11541299.00	29.13	4268.14	4171.50
6	3	6	9952.00	8828.00	139.40	0	Spot (Block6, Row6, Column3)	5916.03	5395.00	1885.26	0.04	0.32	1721.00	1783.22	1721.00	305.36	0.02	0.17	100.00	100.00	0.00	3674.00	4195.03	3111831.00	13.53	2903.95	2716.00
6	4	6	10265.00	8834.00	127.75	0	Spot (Block6, Row6, Column4)	2384.22	2407.00	343.07	0.00	0.14	1780.00	1829.29	1780.00	272.94	0.01	0.15	79.00	55.00	0.00	627.00	604.22	1027597.00	2.03	1998.88	1989.50
6	5	6	10561.00	8834.00	93.80	0	Spot (Block6, Row6, Column5)	20938.19	20638.00	4315.40	0.01	0.21	1881.00	1925.58	1881.00	288.20	0.01	0.15	100.00	100.00	0.00	18757.00	19057.19	4711093.00	65.97	8042.79	7225.00
6	6	6	10861.00	8830.00	171.15	0	Spot (Block6, Row6, Column6)	2527.44	2500.50	381.70	0.00	0.15	1881.00	1935.23	1881.00	355.84	0.01	0.18	74.00	35.00	0.00	619.50	646.44	2067446.00	1.66	2101.94	2077.50
6	7	6	11149.00	8831.00	86.70	0	Spot (Block6, Row6, Column7)	5100.76	5070.00	883.37	0.00	0.17	1809.00	1898.30	1809.00	392.08	0.02	0.21	100.00	100.00	0.00	3261.00	3291.76	938540.00	8.17	3066.07	2892.00
6	8	6	11467.00	8841.00	148.50	0	Spot (Block6, Row6, Column8)	8235.55	7251.50	4051.22	0.06	0.49	1807.00	1859.04	1807.00	255.89	0.01	0.14	100.00	100.00	0.00	5444.50	6428.55	5023688.00	24.92	3175.10	2911.00
6	1	7	9361.00	9128.00	179.00	0	Spot (Block6, Row7, Column1)	3279.01	3189.00	898.49	0.01	0.27	1514.00	1567.28	1514.00	215.58	0.02	0.14	100.00	98.00	0.00	1675.00	1765.01	2944552.00	7.94	2050.14	2036.00
6	2	7	9659.00	9132.00	193.25	0	Spot (Block6, Row7, Column2)	1943.19	1913.00	252.39	0.01	0.13	1579.00	1635.17	1579.00	287.85	0.02	0.18	59.00	21.00	0.00	334.00	364.19	2055897.00	1.07	1692.36	1673.00
6	3	7	9949.00	9126.00	152.05	0	Spot (Block6, Row7, Column3)	2006.54	1998.50	239.26	0.00	0.12	1624.00	1672.09	1624.00	242.87	0.01	0.15	70.00	32.00	0.00	374.50	382.54	1272146.00	1.38	1845.80	1811.00
6	4	7	10260.00	9116.00	194.00	0	Spot (Block6, Row7, Column4)	2024.08	1987.50	306.67	0.01	0.15	1744.00	1781.60	1744.00	272.99	0.01	0.15	45.00	18.00	0.00	243.50	280.08	2157668.00	0.89	1872.15	1817.50
6	5	7	10562.00	9131.00	141.25	0	Spot (Block6, Row7, Column5)	2812.58	2733.00	441.66	0.01	0.16	1865.00	1919.02	1865.00	347.78	0.01	0.18	96.00	65.00	0.00	868.00	947.58	1524419.00	2.57	2266.54	2240.00
6	6	7	10855.00	9128.00	164.95	0	Spot (Block6, Row7, Column6)	16790.19	16748.00	5751.29	0.00	0.34	1898.00	1973.91	1898.00	415.40	0.02	0.21	100.00	100.00	0.00	14850.00	14892.19	12710172.00	35.67	5235.57	5066.00
6	7	7	11156.00	9133.00	100.60	0	Spot (Block6, Row7, Column7)	6471.50	6494.50	1319.01	0.00	0.20	1817.00	1878.96	1817.00	343.64	0.01	0.18	100.00	100.00	0.00	4677.50	4654.50	1669648.00	13.36	3252.90	2985.00
6	8	7	11466.00	9132.00	163.20	0	Spot (Block6, Row7, Column8)	4010.28	3955.50	755.56	0.01	0.19	1807.00	1849.95	1807.00	255.54	0.01	0.14	99.00	99.00	0.00	2148.50	2203.28	2951567.00	8.45	2550.72	2489.50
6	1	8	9368.00	9427.00	116.75	0	Spot (Block6, Row8, Column1)	2808.57	2711.00	757.31	0.02	0.27	1501.00	1546.72	1501.00	205.92	0.01	0.13	99.00	99.00	0.00	1210.00	1307.57	1002658.00	6.13	1989.87	1938.50
6	2	8	9660.00	9424.00	171.35	0	Spot (Block6, Row8, Column2)	2256.19	2186.50	396.44	0.01	0.18	1524.00	1563.97	1524.00	204.86	0.01	0.13	95.00	77.00	0.00	662.50	732.19	1841055.00	3.38	1813.80	1821.50
6	3	8	9963.00	9432.00	95.90	0	Spot (Block6, Row8, Column3)	2598.61	2623.00	487.53	0.00	0.19	1591.00	1638.06	1591.00	247.60	0.01	0.15	98.00	83.00	0.00	1032.00	1007.61	600280.00	3.88	2021.94	1928.00
6	4	8	10258.00	9431.00	100.65	0	Spot (Block6, Row8, Column4)	31496.33	31842.00	8249.95	0.00	0.26	1685.00	1724.59	1685.00	277.62	0.01	0.16	100.00	100.00	0.00	30157.00	29811.33	8126054.00	107.24	9872.54	7598.00
6	5	8	10561.00	9443.00	159.55	0	Spot (Block6, Row8, Column5)	2124.02	2086.50	258.35	0.01	0.12	1774.00	1796.35	1774.00	279.54	0.01	0.16	55.00	28.00	0.00	312.50	350.02	1499556.00	1.17	1985.77	1999.00
6	6	8	10852.00	9429.00	107.65	0	Spot (Block6, Row8, Column6)	10529.39	10368.00	2670.65	0.01	0.25	1804.00	1858.66	1804.00	341.63	0.01	0.18	100.00	100.00	0.00	8564.00	8725.39	3169347.00	25.38	4342.63	4237.50
6	7	8	11153.00	9432.00	163.95	0	Spot (Block6, Row8, Column7)	3151.77	2940.00	747.43	0.03	0.24	1794.00	1809.68	1794.00	270.75	0.00	0.15	98.00	89.00	0.00	1146.00	1357.77	2329161.00	4.96	2145.56	2130.50
6	8	8	11457.00	9434.00	87.10	0	Spot (Block6, Row8, Column8)	2700.21	2649.50	307.34	0.01	0.11	1812.00	1853.60	1812.00	272.97	0.01	0.15	100.00	86.00	0.00	837.50	888.21	507639.00	3.10	2189.50	2240.50
7	1	1	13862.00	7342.00	153.30	0	Spot (Block7, Row1, Column1)	49627.37	56053.50	17128.14	0.05	0.35	986.00	1018.78	986.00	237.39	0.01	0.23	100.00	100.00	42.08	55067.50	48641.37	31960256.00	204.76	11546.88	9721.00
7	2	1	14170.00	7353.00	171.30	0	Spot (Block7, Row1, Column2)	1189.08	1143.00	189.05	0.02	0.16	959.00	972.22	959.00	169.73	0.01	0.17	52.00	24.00	0.00	184.00	230.08	970292.00	1.28	1026.67	1030.50
7	3	1	14461.00	7351.00	187.60	0	Spot (Block7, Row1, Column3)	1110.70	1103.00	104.16	0.00	0.09	944.00	955.86	944.00	87.60	0.01	0.09	75.00	40.00	0.00	159.00	166.70	1098482.00	1.77	1023.52	1002.00
7	4	1	14768.00	7347.00	115.15	0	Spot (Block7, Row1, Column4)	1307.72	1288.50	176.82	0.01	0.14	976.00	983.63	976.00	93.79	0.00	0.10	97.00	78.00	0.00	312.50	331.72	452470.00	3.46	1097.16	1097.00
7	5	1	15050.00	7380.00	132.70	0	Spot (Block7, Row1, Column5)	1152.23	1100.50	158.68	0.02	0.14	994.00	1003.53	994.00	92.89	0.00	0.09	56.00	36.00	0.00	106.50	158.23	550768.00	1.60	1102.65	1052.00
7	6	1	15371.00	7338.00	126.80	0	Spot (Block7, Row1, Column6)	2761.68	2714.00	789.99	0.01	0.29	1015.00	1031.64	1015.00	88.07	0.01	0.09	100.00	100.00	0.00	1699.00	1746.68	1176476.00	19.64	1507.77	1447.00
7	7	1	15670.00	7347.00	142.05	0	Spot (Block7, Row1, Column7)	1428.40	1379.00	224.60	0.02	0.16	1074.00	1104.59	1074.00	256.64	0.01	0.23	59.00	16.00	0.00	305.00	354.40	785620.00	1.26	1174.52	1146.00
7	8	1	15963.00	7350.00	144.95	0	Spot (Block7, Row1, Column8)	63241.34	65535.00	5791.88	0.02	0.09	1133.00	1205.52	1133.00	319.69	0.03	0.27	100.00	100.00	75.22	64402.00	62108.34	36237580.00	194.05	15563.90	13069.00
7	1	2	13864.00	7643.00	147.00	-50	Spot (Block7, Row2, Column1)	1031.21	1006.00	85.24	0.01	0.08	984.00	1000.26	984.00	154.98	0.01	0.15	13.00	0.00	0.00	22.00	47.21	608411.00	0.20	1034.97	1011.50
7	2	2	14173.00	7646.00	142.10	0	Spot (Block7, Row2, Column2)	1184.84	1192.00	120.60	0.00	0.10	975.00	980.28	975.00	91.23	0.00	0.09	82.00	60.00	0.00	217.00	209.84	648109.00	2.24	1074.42	1079.00
7	3	2	14452.00	7650.00	188.30	0	Spot (Block7, Row2, Column3)	1126.83	1115.00	93.80	0.00	0.08	984.00	987.22	984.00	92.77	0.00	0.09	70.00	39.00	0.00	131.00	142.83	1124581.00	1.51	1060.21	1044.00
7	4	2	14747.00	7654.00	191.30	0	Spot (Block7, Row2, Column4)	1149.81	1117.00	111.68	0.01	0.10	981.00	983.48	981.00	91.85	0.00	0.09	77.00	41.00	0.00	136.00	168.81	1190054.00	1.81	1035.80	1021.50
7	5	2	15073.00	7641.00	178.20	0	Spot (Block7, Row2, Column5)	1593.22	1497.00	250.53	0.03	0.16	997.00	1012.01	997.00	134.50	0.01	0.13	99.00	95.00	0.00	500.00	596.22	1417970.00	4.32	1192.92	1179.00
7	6	2	15365.00	7648.00	147.00	-50	Spot (Block7, Row2, Column6)	1069.10	1062.00	89.00	0.00	0.08	1030.00	1147.75	1030.00	486.03	0.05	0.42	0.00	0.00	0.00	32.00	39.10	629697.00	-0.16	1020.16	999.00
7	7	2	15673.00	7648.00	190.60	0	Spot (Block7, Row2, Column7)	1199.51	1190.00	110.60	0.00	0.09	1023.00	1052.02	1023.00	133.39	0.01	0.13	65.00	21.00	0.00	167.00	176.51	1230693.00	1.11	1107.63	1097.00
7	8	2	15980.00	7649.00	245.45	0	Spot (Block7, Row2, Column8)	1244.94	1221.00	127.87	0.01	0.10	1109.00	1161.53	1109.00	257.03	0.02	0.22	19.00	0.00	0.00	112.00	135.94	2172413.00	0.32	1162.29	1160.00
7	1	3	13872.00	7945.00	114.90	0	Spot (Block7, Row3, Column1)	1194.52	1202.00	107.24	0.00	0.09	985.00	989.73	985.00	86.08	0.00	0.09	90.00	62.00	0.00	217.00	209.52	412108.00	2.38	1083.25	1095.50
7	2	3	14165.00	7944.00	218.45	0	Spot (Block7, Row3, Column2)	1117.41	1104.50	100.63	0.01	0.09	993.00	1002.47	993.00	97.51	0.00	0.10	58.00	25.00	0.00	111.50	124.41	1521909.00	1.18	1031.00	1024.00
7	3	3	14466.00	7944.00	127.00	0	Spot (Block7, Row3, Column3)	1485.13	1392.00	475.31	0.03	0.32	1004.00	1019.94	1004.00	103.08	0.01	0.10	98.00	79.00	0.00	388.00	481.13	637119.00	4.51	1185.15	1181.00
7	4	3	14762.00	7943.00	144.80	0	Spot (Block7, Row3, Column4)	4597.38	4170.00	1906.82	0.04	0.41	997.00	1007.80	997.00	99.16	0.00	0.10	100.00	100.00	0.00	3173.00	3600.38	2602118.00	36.20	2009.15	1842.00
7	5	3	15051.00	8006.00	215.45	0	Spot (Block7, Row3, Column5)	1089.66	1079.00	96.43	0.00	0.09	1013.00	1121.92	1013.00	484.17	0.04	0.43	0.00	0.00	0.00	66.00	76.66	1441617.00	-0.07	1040.89	1034.00
7	6	3	15361.00	7940.00	201.10	0	Spot (Block7, Row3, Column6)	34294.85	30224.50	18349.47	0.05	0.54	1079.00	1334.18	1079.00	710.85	0.09	0.53	100.00	100.00	10.78	29145.50	33215.85	39439220.00	46.37	8307.67	8046.00
7	7	3	15665.00	7949.00	147.00	-50	Spot (Block7, Row3, Column7)	1265.55	1246.00	117.40	0.01	0.09	1032.00	1169.74	1032.00	486.35	0.05	0.42	0.00	0.00	0.00	214.00	233.55	750470.00	0.20	1151.09	1140.00
7	8	3	15967.00	7958.00	154.25	0	Spot (Block7, Row3, Column8)	6468.08	5837.00	2682.30	0.04	0.41	1090.00	1099.90	1090.00	140.76	0.00	0.13	100.00	100.00	0.00	4747.00	5378.08	4197786.00	38.14	2553.85	2377.00
7	1	4	13858.00	8238.00	146.95	0	Spot (Block7, Row4, Column1)	4537.24	4289.50	1890.11	0.02	0.42	1000.00	1012.30	1000.00	96.67	0.01	0.10	100.00	100.00	0.00	3289.50	3537.24	2676973.00	36.46	1895.39	1708.00
7	2	4	14169.00	8245.00	116.25	0	Spot (Block7, Row4, Column2)	3782.73	3766.00	762.33	0.00	0.20	1013.00	1037.22	1013.00	114.64	0.01	0.11	100.00	100.00	0.00	2753.00	2769.73	1335304.00	23.95	1861.60	1887.00
7	3	4	14470.00	8248.00	104.30	0	Spot (Block7, Row4, Column3)	8807.17	8689.00	2403.71	0.01	0.27	1010.00	1044.38	1010.00	153.54	0.01	0.15	100.00	100.00	0.00	7679.00	7797.17	2457200.00	50.56	3159.61	2835.00
7	4	4	14765.00	8263.00	182.30	0	Spot (Block7, Row4, Column4)	1146.37	1111.00	119.81	0.01	0.10	1015.00	1032.18	1015.00	102.85	0.01	0.10	46.00	19.00	0.00	96.00	131.37	1069567.00	1.11	1061.84	1075.00
7	5	4	15064.00	8247.00	147.00	-50	Spot (Block7, Row4, Column5)	1144.73	1109.00	159.34	0.01	0.14	1033.00	1060.53	1033.00	123.96	0.01	0.12	42.00	14.00	0.00	76.00	111.73	674246.00	0.68	1054.44	1054.00
7	6	4	15362.00	8250.00	185.10	0	Spot (Block7, Row4, Column6)	2070.70	2072.00	303.36	0.00	0.15	1061.00	1166.12	1061.00	453.67	0.04	0.39	97.00	62.00	0.00	1011.00	1009.70	1998226.00	1.99	1414.34	1414.00
7	7	4	15663.00	8247.00	146.00	0	Spot (Block7, Row4, Column7)	1316.63	1304.00	140.82	0.00	0.11	1040.00	1067.81	1040.00	134.91	0.01	0.13	83.00	48.00	0.00	264.00	276.63	764963.00	1.84	1177.00	1153.00
7	8	4	15982.00	8257.00	215.30	0	Spot (Block7, Row4, Column8)	1207.93	1194.00	107.82	0.01	0.09	1086.00	1096.54	1086.00	115.24	0.00	0.11	45.00	11.00	0.00	108.00	121.93	1589633.00	0.97	1110.52	1098.00
7	1	5	13865.00	8546.00	113.40	0	Spot (Block7, Row5, Column1)	2120.04	2071.00	380.81	0.01	0.18	1045.00	1103.31	1045.00	310.89	0.02	0.28	99.00	89.00	0.00	1026.00	1075.04	718694.00	3.27	1441.91	1316.00
7	2	5	14166.00	8545.00	153.45	0	Spot (Block7, Row5, Column2)	7321.79	7172.00	2525.62	0.01	0.34	1041.00	1082.45	1041.00	174.97	0.02	0.16	100.00	100.00	0.00	6131.00	6280.79	4715233.00	35.66	2548.77	2381.00
7	3	5	14459.00	8541.00	155.35	0	Spot (Block7, Row5, Column3)	16339.43	13684.50	8933.85	0.08	0.55	1035.00	1085.55	1035.00	198.56	0.02	0.18	100.00	100.00	0.00	12649.50	15304.43	10816705.00	76.82	3726.05	3311.00
7	4	5	14759.00	8547.00	157.80	0	Spot (Block7, Row5, Column4)	2074.69	2005.00	493.87	0.01	0.24	1045.00	1073.85	1045.00	157.69	0.01	0.15	99.00	97.00	0.00	960.00	1029.69	1427389.00	6.35	1328.45	1323.50
7	5	5	15064.00	8544.00	145.30	0	Spot (Block7, Row5, Column5)	9603.04	9212.00	4418.77	0.02	0.46	1062.00	1068.15	1062.00	109.62	0.00	0.10	100.00	100.00	0.00	8150.00	8541.04	5550558.00	77.86	2901.26	2648.50
7	6	5	15363.00	8541.00	203.70	0	Spot (Block7, Row5, Column6)	1176.82	1176.00	120.50	0.00	0.10	1065.00	1077.25	1065.00	123.40	0.00	0.11	43.00	13.00	0.00	111.00	111.82	1386299.00	0.81	1095.65	1091.00
7	7	5	15664.00	8544.00	174.10	0	Spot (Block7, Row5, Column7)	4695.08	4540.00	1609.22	0.01	0.34	1078.00	1090.07	1078.00	133.54	0.00	0.12	100.00	100.00	0.00	3462.00	3617.08	3986119.00	27.00	2011.70	2030.00
7	8	5	15959.00	8556.00	176.70	0	Spot (Block7, Row5, Column8)	1504.03	1444.00	248.35	0.02	0.17	1096.00	1118.95	1096.00	123.22	0.01	0.11	90.00	70.00	0.00	348.00	408.03	1311510.00	3.13	1216.13	1212.00
7	1	6	13859.00	8835.00	174.35	0	Spot (Block7, Row6, Column1)	28816.65	28760.50	12050.43	0.00	0.42	1082.00	1180.06	1082.00	415.60	0.04	0.35	100.00	100.00	0.00	27678.50	27734.65	24551790.00	66.50	7207.54	7123.00
7	2	6	14162.00	8844.00	177.85	0	Spot (Block7, Row6, Column2)	3264.83	3199.50	827.69	0.01	0.25	1067.00	1118.40	1067.00	304.71	0.02	0.27	100.00	100.00	0.00	2132.50	2197.83	2905700.00	7.04	1779.56	1768.50
7	3	6	14459.00	8839.00	141.90	0	Spot (Block7, Row6, Column3)	2912.78	2843.00	689.58	0.01	0.24	1028.00	1069.83	1028.00	174.03	0.02	0.16	100.00	100.00	0.00	1815.00	1884.78	1587464.00	10.59	1600.39	1512.00
7	4	6	14760.00	8846.00	178.00	0	Spot (Block7, Row6, Column4)	1265.27	1270.00	122.35	0.00	0.10	1034.00	1051.35	1034.00	97.11	0.01	0.09	86.00	56.00	0.00	236.00	231.27	1124822.00	2.20	1142.84	1119.00
7	5	6	15069.00	8847.00	104.65	0	Spot (Block7, Row6, Column5)	3076.80	3024.00	661.81	0.01	0.22	1067.00	1066.99	1067.00	103.62	0.00	0.10	100.00	100.00	0.00	1957.00	2009.80	858427.00	19.40	1714.06	1627.50
7	6	6	15345.00	8857.00	145.50	0	Spot (Block7, Row6, Column6)	1858.44	1357.00	1575.67	0.14	0.85	1076.00	1086.36	1076.00	123.84	0.00	0.11	73.00	55.00	0.00	281.00	782.44	1077898.00	6.23	1302.84	1302.50
7	7	6	15663.00	8850.00	147.00	-50	Spot (Block7, Row6, Column7)	1198.91	1197.00	175.63	0.00	0.15	1087.50	1095.65	1087.50	122.36	0.00	0.11	45.00	20.00	0.00	109.50	111.41	708553.00	0.84	1044.17	1040.00
7	8	6	15968.00	8850.00	182.25	0	Spot (Block7, Row6, Column8)	1438.23	1419.00	209.64	0.01	0.15	1107.00	1130.08	1107.00	122.60	0.01	0.11	81.00	59.00	0.00	312.00	331.23	1338994.00	2.51	1213.55	1185.00
7	1	7	13861.00	9141.00	160.00	0	Spot (Block7, Row7, Column1)	6770.14	6285.00	2902.91	0.03	0.43	1013.00	1091.61	1013.00	295.06	0.03	0.27	100.00	100.00	0.00	5272.00	5757.14	4813567.00	19.24	2234.84	2202.00
7	2	7	14164.00	9144.00	186.90	0	Spot (Block7, Row7, Column2)	1241.78	1215.00	131.80	0.01	0.11	1022.00	1062.99	1022.00	155.12	0.02	0.15	63.00	20.00	0.00	193.00	219.78	1220670.00	1.15	1124.35	1119.00
7	3	7	14455.00	9132.00	167.65	0	Spot (Block7, Row7, Column3)	1179.65	1169.00	153.57	0.00	0.13	1010.00	1042.24	1010.00	122.86	0.01	0.12	54.00	26.00	0.00	159.00	169.65	922487.00	1.12	1108.91	1097.00
7	4	7	14742.00	9134.00	196.25	0	Spot (Block7, Row7, Column4)	1158.89	1134.00	126.86	0.01	0.11	1015.00	1046.01	1015.00	103.19	0.01	0.10	53.00	24.00	0.00	119.00	143.89	1260872.00	1.09	1066.94	1074.50
7	5	7	15082.00	9151.00	136.60	0	Spot (Block7, Row7, Column5)	1213.50	1174.00	135.75	0.01	0.11	1054.00	1066.39	1054.00	140.75	0.01	0.13	42.00	16.00	0.00	120.00	159.50	611604.00	1.05	1126.29	1105.00
7	6	7	15359.00	9141.00	162.20	0	Spot (Block7, Row7, Column6)	4039.92	4038.00	1046.91	0.00	0.26	1091.00	1152.02	1091.00	336.96	0.02	0.29	100.00	99.00	0.00	2947.00	2948.92	2941062.00	8.57	1821.75	1760.00
7	7	7	15668.00	9140.00	126.65	0	Spot (Block7, Row7, Column7)	1330.76	1302.00	132.26	0.01	0.10	1095.00	1111.00	1095.00	117.25	0.01	0.11	78.00	40.00	0.00	207.00	235.76	568235.00	1.87	1174.86	1157.00
7	8	7	15956.00	9141.00	95.40	0	Spot (Block7, Row7, Column8)	2658.55	2681.00	443.17	0.00	0.17	1133.00	1156.61	1133.00	129.50	0.01	0.11	100.00	100.00	0.00	1548.00	1525.55	608809.00	11.60	1683.33	1625.50
7	1	8	13867.00	9436.00	121.75	0	Spot (Block7, Row8, Column1)	2175.98	2079.00	525.95	0.02	0.24	1003.00	1041.94	1003.00	144.00	0.02	0.14	100.00	100.00	0.00	1076.00	1172.98	848631.00	7.88	1373.92	1356.00
7	2	8	14158.00	9439.00	174.70	0	Spot (Block7, Row8, Column2)	1224.67	1201.00	189.78	0.01	0.15	1001.00	1038.92	1001.00	121.17	0.02	0.12	65.00	41.00	0.00	200.00	223.67	1044643.00	1.53	1138.80	1142.00
7	3	8	14461.00	9446.00	147.00	-50	Spot (Block7, Row8, Column3)	1165.44	1137.50	165.07	0.01	0.14	1008.00	1043.49	1008.00	122.62	0.02	0.12	50.00	28.00	0.00	129.50	157.44	685278.00	0.99	1047.86	1008.00
7	4	8	14758.00	9446.00	102.95	0	Spot (Block7, Row8, Column4)	14509.48	14570.00	3671.26	0.00	0.25	1015.00	1053.79	1015.00	127.48	0.02	0.12	100.00	100.00	0.00	13555.00	13494.48	3903049.00	105.55	4752.64	4377.00
7	5	8	15071.00	9442.00	193.85	0	Spot (Block7, Row8, Column5)	1228.25	1208.00	135.64	0.01	0.11	1057.00	1106.77	1057.00	345.07	0.02	0.31	9.00	0.00	0.00	151.00	171.25	1301945.00	0.35	1140.46	1146.00
7	6	8	15369.00	9446.00	123.30	0	Spot (Block7, Row8, Column6)	53034.82	63394.00	16027.20	0.08	0.30	1098.00	1199.67	1098.00	448.19	0.04	0.37	100.00	100.00	47.15	62296.00	51936.82	21373100.00	115.65	12134.25	12063.00
7	7	8	15658.00	9442.00	157.55	0	Spot (Block7, Row8, Column7)	1975.05	1932.00	472.02	0.01	0.24	1096.00	1156.45	1096.00	311.42	0.02	0.27	89.00	64.00	0.00	836.00	879.05	1356860.00	2.63	1354.06	1327.00
7	8	8	15962.00	9451.00	147.00	-50	Spot (Block7, Row8, Column8)	1772.59	1349.50	1524.12	0.12	0.86	1143.00	1162.02	1143.00	133.73	0.01	0.12	58.00	46.00	0.00	206.50	629.59	1049372.00	4.57	1180.43	1142.50
8	1	1	18365.00	7353.00	154.10	0	Spot (Block8, Row1, Column1)	47650.30	51834.00	17693.10	0.04	0.37	1907.00	1964.72	1907.00	300.53	0.01	0.15	100.00	100.00	38.13	49927.00	45743.30	31115860.00	152.02	10790.01	9372.00
8	2	1	18665.00	7356.00	168.30	0	Spot (Block8, Row1, Column2)	2451.55	2419.00	306.95	0.01	0.13	1908.00	1960.85	1908.00	260.49	0.01	0.13	76.00	49.00	0.00	511.00	543.55	1929369.00	1.88	2131.56	2100.50
8	3	1	18968.00	7370.00	194.10	0	Spot (Block8, Row1, Column3)	2165.99	2161.00	219.50	0.00	0.10	1901.00	1950.93	1901.00	216.24	0.01	0.11	52.00	22.00	0.00	260.00	264.99	2311107.00	0.99	2035.53	2003.00
8	4	1	19264.00	7370.00	121.05	0	Spot (Block8, Row1, Column4)	2382.64	2300.00	268.46	0.02	0.11	1907.00	1953.28	1907.00	201.60	0.01	0.10	88.00	46.00	0.00	393.00	475.64	912550.00	2.13	2208.57	2167.00
8	5	1	19561.00	7353.00	83.30	0	Spot (Block8, Row1, Column5)	2368.42	2312.00	253.27	0.01	0.11	1896.00	1931.51	1896.00	195.22	0.01	0.10	85.00	58.00	0.00	416.00	472.42	397894.00	2.24	2182.40	2183.00
8	6	1	19873.00	7356.00	136.55	0	Spot (Block8, Row1, Column6)	2203.79	2179.00	232.06	0.00	0.11	1853.00	1865.94	1853.00	186.08	0.00	0.10	73.00	39.00	0.00	326.00	350.79	1106302.00	1.82	2003.06	1997.00
8	7	1	20140.00	7365.00	143.60	0	Spot (Block8, Row1, Column7)	2069.69	2016.00	203.58	0.01	0.10	1792.00	1838.79	1792.00	266.79	0.01	0.15	48.00	11.00	0.00	224.00	277.69	1167306.00	0.87	1910.07	1891.50
8	8	1	20463.00	7359.00	143.70	0	Spot (Block8, Row1, Column8)	63420.37	65535.00	5478.12	0.01	0.09	1779.00	1828.80	1779.00	336.08	0.01	0.18	100.00	100.00	77.70	63756.00	61641.37	35832796.00	183.27	16979.58	14327.50
8	1	2	18369.00	7653.00	211.90	0	Spot (Block8, Row2, Column1)	2127.19	2093.00	222.86	0.01	0.10	1893.00	1929.59	1893.00	257.11	0.01	0.13	43.00	12.00	0.00	200.00	234.19	2720672.00	0.77	1958.88	1928.00
8	2	2	18665.00	7662.00	155.40	0	Spot (Block8, Row2, Column2)	2283.09	2275.00	273.81	0.00	0.12	1890.00	1922.82	1890.00	215.57	0.01	0.11	74.00	42.00	0.00	385.00	393.09	1513689.00	1.67	2056.12	2031.00
8	3	2	18971.00	7646.00	185.35	0	Spot (Block8, Row2, Column3)	2205.26	2206.50	238.92	0.00	0.11	1882.00	1918.72	1882.00	217.42	0.01	0.11	64.00	36.00	0.00	324.50	323.26	2130278.00	1.32	2056.28	2074.00
8	4	2	19263.00	7650.00	184.60	0	Spot (Block8, Row2, Column4)	2250.57	2211.00	222.66	0.01	0.10	1891.00	1920.85	1891.00	191.69	0.01	0.10	72.00	46.00	0.00	320.00	359.57	2158293.00	1.72	2108.43	2092.00
8	5	2	19572.00	7652.00	191.20	0	Spot (Block8, Row2, Column5)	2936.93	2882.00	406.27	0.01	0.14	1884.00	1904.48	1884.00	184.18	0.00	0.10	98.00	96.00	0.00	998.00	1052.93	3030913.00	5.61	2255.23	2260.50
8	6	2	19843.00	7662.00	208.80	0	Spot (Block8, Row2, Column6)	2117.64	2088.50	242.44	0.01	0.11	1860.00	1881.54	1860.00	216.27	0.01	0.11	51.00	27.00	0.00	228.50	257.64	2638579.00	1.09	1948.91	1900.00
8	7	2	20164.00	7659.00	194.55	0	Spot (Block8, Row2, Column7)	2046.52	1997.50	296.38	0.01	0.14	1775.00	1796.10	1775.00	184.07	0.01	0.10	58.00	33.00	0.00	222.50	271.52	2193869.00	1.36	1930.18	1926.00
8	8	2	20474.00	7662.00	230.95	0	Spot (Block8, Row2, Column8)	1925.60	1888.00	193.43	0.01	0.10	1780.00	1800.05	1780.00	265.37	0.00	0.15	22.00	4.00	0.00	108.00	145.60	2953863.00	0.47	1809.78	1793.00
8	1	3	18378.00	7953.00	155.35	0	Spot (Block8, Row3, Column1)	2329.45	2322.50	240.60	0.00	0.10	1873.00	1878.62	1873.00	206.58	0.00	0.11	85.00	56.00	0.00	449.50	456.45	1551416.00	2.18	2048.28	2017.00
8	2	3	18664.00	7952.00	184.65	0	Spot (Block8, Row3, Column2)	2150.69	2107.00	248.22	0.01	0.12	1874.00	1881.91	1874.00	200.89	0.00	0.11	57.00	30.00	0.00	233.00	276.69	2064664.00	1.34	2026.77	2003.00
8	3	3	18975.00	7960.00	149.50	0	Spot (Block8, Row3, Column3)	2360.34	2329.00	386.92	0.01	0.16	1874.00	1882.54	1874.00	193.70	0.00	0.10	83.00	59.00	0.00	455.00	486.34	1437449.00	2.47	2080.21	2021.00
8	4	3	19264.00	7956.00	180.50	0	Spot (Block8, Row3, Column4)	2558.33	2469.00	409.08	0.02	0.16	1878.00	1897.46	1878.00	177.17	0.00	0.09	92.00	75.00	0.00	591.00	680.33	2338314.00	3.73	2124.22	2104.00
8	5	3	19584.00	8009.00	172.05	0	Spot (Block8, Row3, Column5)	2064.12	2025.50	218.42	0.01	0.11	1894.00	1937.01	1894.00	208.36	0.01	0.11	44.00	10.00	0.00	131.50	170.12	1704960.00	0.61	1987.43	1920.00
8	6	3	19865.00	7951.00	181.55	0	Spot (Block8, Row3, Column6)	6558.83	6332.50	2219.63	0.02	0.34	1880.00	1920.82	1880.00	243.29	0.01	0.13	100.00	100.00	0.00	4452.50	4678.83	6073472.00	19.06	3249.18	3270.50
8	7	3	20161.00	7962.00	229.65	0	Spot (Block8, Row3, Column7)	1948.43	1913.50	186.76	0.01	0.10	1787.00	1821.70	1787.00	224.62	0.01	0.12	32.00	5.00	0.00	126.50	161.43	2957713.00	0.56	1842.04	1790.00
8	8	3	20466.00	7969.00	154.55	0	Spot (Block8, Row3, Column8)	7493.48	7099.00	2614.85	0.02	0.35	1714.00	1750.96	1714.00	175.70	0.01	0.10	100.00	100.00	0.00	5385.00	5779.48	4908231.00	32.68	3401.11	3084.00
8	1	4	18365.00	8259.00	172.45	0	Spot (Block8, Row4, Column1)	2529.20	2503.00	380.34	0.00	0.15	1880.00	1889.48	1880.00	222.73	0.00	0.12	85.00	63.00	0.00	623.00	649.20	2101767.00	2.87	2070.63	2078.00
8	2	4	18667.00	8260.00	173.40	0	Spot (Block8, Row4, Column2)	2478.62	2418.50	319.36	0.01	0.13	1870.00	1881.01	1870.00	225.90	0.00	0.12	93.00	65.00	0.00	548.50	608.62	2077082.00	2.65	2084.20	2090.50
8	3	4	18964.00	8249.00	128.25	0	Spot (Block8, Row4, Column3)	4226.27	4023.00	1010.35	0.02	0.24	1858.00	1870.22	1858.00	196.62	0.00	0.11	99.00	99.00	0.00	2165.00	2368.27	1846882.00	11.98	2603.80	2521.50
8	4	4	19260.00	8263.00	201.50	0	Spot (Block8, Row4, Column4)	2103.09	2085.00	229.35	0.00	0.11	1884.00	1906.29	1884.00	193.82	0.01	0.10	51.00	25.00	0.00	201.00	219.09	2429065.00	1.02	1982.47	1960.00
8	5	4	19564.00	8257.00	147.00	-50	Spot (Block8, Row4, Column5)	2029.61	1993.00	214.74	0.01	0.11	1891.00	1922.91	1891.00	191.17	0.01	0.10	40.00	14.00	0.00	102.00	138.61	1193410.00	0.56	1974.48	1965.50
8	6	4	19867.00	8259.00	193.25	0	Spot (Block8, Row4, Column6)	3000.98	2963.00	400.91	0.01	0.13	1874.00	1903.74	1874.00	211.41	0.01	0.11	100.00	98.00	0.00	1089.00	1126.98	3172033.00	5.19	2256.62	2258.00
8	7	4	20154.00	8266.00	175.60	0	Spot (Block8, Row4, Column7)	2025.51	1989.00	190.34	0.01	0.09	1800.00	1874.80	1800.00	347.48	0.02	0.19	23.00	0.00	0.00	189.00	225.51	1752064.00	0.43	1893.80	1878.00
8	8	4	20426.00	8236.00	207.90	0	Spot (Block8, Row4, Column8)	1863.42	1875.00	180.88	0.00	0.10	1710.00	1748.11	1710.00	165.38	0.01	0.09	49.00	16.00	0.00	165.00	153.42	2297594.00	0.70	1796.51	1785.00
8	1	5	18361.00	8552.00	129.85	0	Spot (Block8, Row5, Column1)	2617.28	2574.00	322.72	0.01	0.12	1944.00	1963.89	1944.00	241.98	0.00	0.12	94.00	68.00	0.00	630.00	673.28	1180392.00	2.70	2212.90	2190.50
8	2	5	18665.00	8559.00	153.85	0	Spot (Block8, Row5, Column2)	9015.18	8657.50	2949.64	0.02	0.33	1926.00	1980.20	1926.00	325.22	0.01	0.16	100.00	100.00	0.00	6731.50	7089.18	5895930.00	21.63	3592.11	3395.50
8	3	5	18965.00	8552.00	164.85	0	Spot (Block8, Row5, Column3)	3754.88	3655.50	948.24	0.01	0.25	1899.00	1923.28	1899.00	216.94	0.01	0.11	99.00	99.00	0.00	1756.50	1855.88	2823670.00	8.44	2364.07	2395.50
8	4	5	19267.00	8575.00	173.35	0	Spot (Block8, Row5, Column4)	2336.54	2296.00	246.71	0.01	0.11	1894.00	1929.01	1894.00	204.08	0.01	0.11	84.00	48.00	0.00	402.00	442.54	1967367.00	2.00	2131.69	2139.00
8	5	5	19562.00	8555.00	147.45	0	Spot (Block8, Row5, Column5)	4460.89	4268.00	1076.69	0.02	0.24	1888.00	1923.18	1888.00	198.20	0.01	0.10	100.00	100.00	0.00	2380.00	2572.89	2636388.00	12.80	2722.71	2643.00
8	6	5	19863.00	8555.00	189.70	0	Spot (Block8, Row5, Column6)	2136.97	2095.00	226.37	0.01	0.11	1876.00	1925.38	1876.00	317.83	0.01	0.17	36.00	8.00	0.00	219.00	260.97	2164746.00	0.67	1973.95	1996.00
8	7	5	20165.00	8552.00	180.45	0	Spot (Block8, Row5, Column7)	20535.10	18726.00	9804.28	0.04	0.48	1807.00	1914.23	1807.00	414.87	0.03	0.22	100.00	100.00	0.00	16919.00	18728.10	18748542.00	44.88	5970.32	5937.00
8	8	5	20466.00	8560.00	154.60	0	Spot (Block8, Row5, Column8)	2153.14	2105.50	209.48	0.01	0.10	1773.00	1807.21	1773.00	300.15	0.01	0.17	61.00	18.00	0.00	332.50	380.14	1416768.00	1.15	1928.30	1932.00
8	1	6	18358.00	8844.00	170.15	0	Spot (Block8, Row6, Column1)	4557.01	4455.00	869.23	0.01	0.19	1986.00	2022.50	1986.00	297.16	0.01	0.15	100.00	100.00	0.00	2469.00	2571.01	3677505.00	8.53	2807.48	2775.00
8	2	6	18662.00	8850.00	185.10	0	Spot (Block8, Row6, Column2)	13656.34	13253.00	5004.47	0.01	0.37	2002.00	2077.57	2002.00	361.12	0.02	0.17	100.00	100.00	0.00	11251.00	11654.34	13164711.00	32.06	5111.20	5153.00
8	3	6	18972.00	8855.00	154.60	0	Spot (Block8, Row6, Column3)	2574.48	2570.00	354.87	0.00	0.14	1986.00	2011.69	1986.00	283.61	0.01	0.14	83.00	50.00	0.00	584.00	588.48	1683710.00	1.98	2180.89	2214.00
8	4	6	19249.00	8865.00	198.65	0	Spot (Block8, Row6, Column4)	2263.58	2260.00	297.93	0.00	0.13	1905.00	1945.56	1905.00	210.57	0.01	0.11	62.00	42.00	0.00	355.00	358.58	2519367.00	1.51	2105.42	2084.00
8	5	6	19554.00	8853.00	89.45	0	Spot (Block8, Row6, Column5)	2624.21	2596.00	256.60	0.00	0.10	1894.00	1922.82	1894.00	198.28	0.01	0.10	98.00	91.00	0.00	702.00	730.21	522218.00	3.54	2245.68	2267.00
8	6	6	19854.00	8848.00	188.90	0	Spot (Block8, Row6, Column6)	2098.16	2088.00	233.40	0.00	0.11	1856.00	1889.51	1856.00	277.58	0.01	0.15	40.00	10.00	0.00	232.00	242.16	2112846.00	0.75	1977.80	1948.50
8	7	6	20166.00	8854.00	93.50	0	Spot (Block8, Row6, Column7)	2110.96	2104.00	194.81	0.00	0.09	1792.00	1829.64	1792.00	288.23	0.01	0.16	56.00	9.00	0.00	312.00	318.96	470743.00	0.98	1948.67	1931.00
8	8	6	20467.00	8861.00	144.25	0	Spot (Block8, Row6, Column8)	2084.36	2095.00	207.21	0.00	0.10	1779.00	1779.82	1779.00	166.13	0.00	0.09	76.00	43.00	0.00	316.00	305.36	1173492.00	1.83	1890.05	1884.50
8	1	7	18365.00	9152.00	177.00	0	Spot (Block8, Row7, Column1)	2939.67	2857.00	474.17	0.01	0.16	1981.00	2023.10	1981.00	243.21	0.01	0.12	97.00	85.00	0.00	876.00	958.67	2575151.00	3.77	2301.91	2259.00
8	2	7	18670.00	9159.00	184.40	0	Spot (Block8, Row7, Column2)	2263.58	2209.00	278.38	0.01	0.12	1962.00	2011.78	1962.00	296.79	0.01	0.15	47.00	18.00	0.00	247.00	301.58	2170774.00	0.85	2094.77	2054.00
8	3	7	18968.00	9149.00	181.00	0	Spot (Block8, Row7, Column3)	2234.45	2207.00	269.09	0.01	0.12	1911.00	1956.51	1911.00	221.87	0.01	0.11	59.00	33.00	0.00	296.00	323.45	2051226.00	1.25	2085.81	2085.00
8	4	7	19270.00	9163.00	194.70	0	Spot (Block8, Row7, Column4)	2199.72	2186.00	237.70	0.00	0.11	1903.00	1940.04	1903.00	225.80	0.01	0.12	56.00	23.00	0.00	283.00	296.72	2358101.00	1.15	2037.68	2026.00
8	5	7	19578.00	9153.00	122.00	0	Spot (Block8, Row7, Column5)	2405.48	2282.00	569.31	0.02	0.24	1900.00	1952.08	1900.00	297.77	0.01	0.15	59.00	28.00	0.00	382.00	505.48	940541.00	1.52	2175.21	2115.00
8	6	7	19861.00	9150.00	169.55	0	Spot (Block8, Row7, Column6)	15911.25	15595.00	5614.54	0.01	0.35	1879.00	1955.65	1879.00	372.31	0.02	0.19	100.00	100.00	0.00	13716.00	14032.25	12697178.00	37.48	4979.05	4822.00
8	7	7	20172.00	9156.00	145.45	0	Spot (Block8, Row7, Column7)	2052.08	2019.00	232.41	0.01	0.11	1797.00	1844.41	1797.00	275.60	0.01	0.15	45.00	11.00	0.00	222.00	255.08	1184049.00	0.75	1877.14	1893.00
8	8	7	20471.00	9162.00	158.00	0	Spot (Block8, Row7, Column8)	3264.56	3223.00	438.61	0.01	0.13	1735.00	1757.50	1735.00	171.12	0.01	0.10	100.00	100.00	0.00	1488.00	1529.56	2259074.00	8.81	2337.51	2301.00
8	1	8	18371.00	9447.00	127.45	0	Spot (Block8, Row8, Column1)	3656.65	3558.50	782.44	0.01	0.21	2000.00	2048.62	2000.00	263.79	0.01	0.13	100.00	99.00	0.00	1558.50	1656.65	1586988.00	6.10	2569.18	2557.00
8	2	8	18659.00	9447.00	200.65	0	Spot (Block8, Row8, Column2)	2301.96	2286.00	253.38	0.00	0.11	1980.00	2002.35	1980.00	250.01	0.00	0.12	55.00	25.00	0.00	306.00	321.96	2635747.00	1.20	2112.48	2107.00
8	3	8	18952.00	9444.00	212.10	0	Spot (Block8, Row8, Column3)	2204.11	2170.50	280.50	0.01	0.13	1930.00	1965.16	1930.00	237.85	0.01	0.12	50.00	20.00	0.00	240.50	274.11	2838898.00	1.00	2015.45	1964.50
8	4	8	19266.00	9457.00	107.75	0	Spot (Block8, Row8, Column4)	15363.18	15126.00	3672.15	0.01	0.24	1902.00	1956.80	1902.00	246.02	0.01	0.13	100.00	100.00	0.00	13224.00	13461.18	4639679.00	54.49	5694.60	5234.00
8	5	8	19553.00	9461.00	196.55	0	Spot (Block8, Row8, Column5)	2108.35	2086.00	257.36	0.00	0.12	1889.00	1938.33	1889.00	246.84	0.01	0.13	41.00	17.00	0.00	197.00	219.35	2298106.00	0.69	1991.70	1975.00
8	6	8	19868.00	9453.00	112.65	0	Spot (Block8, Row8, Column6)	10514.15	10499.50	2324.65	0.00	0.22	1896.00	1963.96	1896.00	307.99	0.02	0.16	100.00	100.00	0.00	8603.50	8618.15	3448641.00	27.76	4288.52	4200.00
8	7	8	20153.00	9459.00	166.05	0	Spot (Block8, Row8, Column7)	2255.95	2209.00	243.09	0.01	0.11	1817.00	1862.90	1817.00	232.23	0.01	0.12	77.00	45.00	0.00	392.00	438.95	1723546.00	1.69	2025.56	1993.00
8	8	8	20459.00	9459.00	85.05	0	Spot (Block8, Row8, Column8)	3137.99	2822.00	897.50	0.05	0.29	1733.00	1758.01	1733.00	195.19	0.01	0.11	100.00	100.00	0.00	1089.00	1404.99	561700.00	7.07	2259.77	2269.00
9	1	1	4846.00	11815.00	151.25	0	Spot (Block9, Row1, Column1)	50197.39	56337.50	16536.16	0.05	0.33	2343.50	2398.61	2343.50	374.25	0.01	0.16	100.00	100.00	43.25	53994.00	47853.89	31222996.00	127.72	13414.99	11613.00
9	2	1	5146.00	11821.00	149.35	0	Spot (Block9, Row1, Column2)	6654.22	6312.00	2259.73	0.02	0.34	2320.00	2350.22	2320.00	335.72	0.01	0.14	100.00	100.00	0.00	3992.00	4334.22	4079038.00	12.82	3364.63	3386.00
9	3	1	5446.00	11820.00	174.80	0	Spot (Block9, Row1, Column3)	3476.13	3220.00	907.72	0.03	0.26	2298.00	2313.67	2298.00	295.45	0.00	0.13	85.00	68.00	0.00	922.00	1178.13	2968611.00	3.93	2617.24	2594.50
9	4	1	5761.00	11820.00	109.60	0	Spot (Block9, Row1, Column4)	4162.64	4046.50	691.71	0.01	0.17	2336.00	2359.25	2336.00	294.59	0.00	0.12	100.00	99.00	0.00	1710.50	1826.64	1290418.00	6.12	2969.23	2980.50
9	5	1	6045.00	11813.00	101.55	0	Spot (Block9, Row1, Column5)	5799.48	5637.00	1454.16	0.01	0.25	2359.00	2391.65	2359.00	314.51	0.01	0.13	100.00	100.00	0.00	3278.00	3440.48	1525264.00	10.84	3382.99	3227.50
9	6	1	6356.00	11815.00	127.70	0	Spot (Block9, Row1, Column6)	7270.53	6814.50	2157.08	0.03	0.30	2361.00	2403.31	2361.00	324.35	0.01	0.13	100.00	100.00	0.00	4453.50	4909.53	3140869.00	15.01	3797.12	3612.00
9	7	1	6649.00	11824.00	135.50	0	Spot (Block9, Row1, Column7)	12648.11	12257.00	4111.12	0.01	0.33	2461.00	2520.93	2461.00	451.50	0.01	0.18	100.00	100.00	0.00	9796.00	10187.11	6260813.00	22.43	5131.17	4669.50
9	8	1	6947.00	11826.00	144.05	0	Spot (Block9, Row1, Column8)	64227.31	65535.00	4238.26	0.01	0.07	2636.00	2704.96	2636.00	511.41	0.01	0.19	100.00	100.00	83.27	62899.00	61591.31	36096044.00	120.30	20787.94	17210.50
9	1	2	4839.00	12118.00	211.70	0	Spot (Block9, Row2, Column1)	2406.85	2365.00	301.53	0.01	0.13	2218.00	2261.17	2218.00	310.86	0.01	0.14	33.00	9.00	0.00	147.00	188.85	3078361.00	0.47	2292.77	2275.00
9	2	2	5148.00	12116.00	141.10	0	Spot (Block9, Row2, Column2)	5168.79	4921.00	1159.90	0.02	0.22	2153.00	2180.75	2153.00	272.88	0.01	0.13	100.00	100.00	0.00	2768.00	3015.79	2785977.00	10.95	3140.04	3130.00
9	3	2	5457.00	12121.00	184.30	0	Spot (Block9, Row2, Column3)	2639.45	2647.00	305.13	0.00	0.12	2111.00	2167.45	2111.00	267.56	0.01	0.12	76.00	50.00	0.00	536.00	528.45	2507480.00	1.76	2373.71	2379.00
9	4	2	5747.00	12116.00	176.40	0	Spot (Block9, Row2, Column4)	4157.15	4163.00	843.03	0.00	0.20	2203.00	2240.27	2203.00	290.22	0.01	0.13	98.00	96.00	0.00	1960.00	1954.15	3629188.00	6.60	2802.56	2805.00
9	5	2	6048.00	12120.00	162.25	0	Spot (Block9, Row2, Column5)	10297.94	9876.00	4095.60	0.02	0.40	2253.00	2281.69	2253.00	306.85	0.01	0.13	100.00	100.00	0.00	7623.00	8044.94	7496898.00	26.12	4138.83	3789.00
9	6	2	6348.00	12118.00	165.50	0	Spot (Block9, Row2, Column6)	3792.97	3659.50	905.63	0.02	0.24	2291.00	2358.69	2291.00	413.49	0.01	0.18	90.00	72.00	0.00	1368.50	1501.97	2867489.00	3.47	2646.79	2626.00
9	7	2	6650.00	12119.00	179.30	0	Spot (Block9, Row2, Column7)	3341.78	3283.00	590.12	0.01	0.18	2363.00	2413.63	2363.00	339.10	0.01	0.14	87.00	67.00	0.00	920.00	978.78	2990894.00	2.74	2684.26	2609.50
9	8	2	6964.00	12129.00	216.80	0	Spot (Block9, Row2, Column8)	2915.45	2889.00	387.90	0.00	0.13	2553.00	2600.39	2553.00	423.15	0.01	0.16	42.00	11.00	0.00	336.00	362.45	3921280.00	0.74	2708.00	2677.50
9	1	3	4852.00	12414.00	133.15	0	Spot (Block9, Row3, Column1)	9084.07	8639.00	3257.34	0.02	0.36	2193.00	2228.27	2193.00	264.73	0.01	0.12	100.00	100.00	0.00	6446.00	6891.07	4314935.00	25.90	3874.91	3559.00
9	2	3	5148.00	12413.00	197.40	0	Spot (Block9, Row3, Column2)	2557.78	2522.00	289.08	0.01	0.11	2145.00	2192.03	2145.00	301.87	0.01	0.14	62.00	24.00	0.00	377.00	412.78	2821236.00	1.21	2328.36	2307.50
9	3	3	5458.00	12423.00	124.70	0	Spot (Block9, Row3, Column3)	11710.68	10939.00	4826.28	0.03	0.41	2108.00	2170.73	2108.00	308.91	0.01	0.14	100.00	100.00	0.00	8831.00	9602.68	4836511.00	30.88	4425.43	3979.00
9	4	3	5745.00	12420.00	142.60	0	Spot (Block9, Row3, Column4)	9966.96	8898.00	4889.61	0.05	0.49	2185.00	2210.20	2185.00	283.00	0.00	0.13	100.00	100.00	0.00	6713.00	7781.96	5511730.00	27.41	3795.03	3579.00
9	5	3	6049.00	12420.00	147.00	-50	Spot (Block9, Row3, Column5)	6192.43	2688.00	8842.37	0.36	1.43	2266.00	2326.56	2266.00	428.82	0.01	0.18	49.00	36.00	1.02	422.00	3926.43	3634958.00	9.02	2279.89	2264.50
9	6	3	6349.00	12418.00	208.40	0	Spot (Block9, Row3, Column6)	17019.69	13997.00	8163.19	0.08	0.48	2317.00	2428.02	2317.00	510.67	0.02	0.21	100.00	100.00	0.00	11680.00	14702.69	21019318.00	28.57	6703.23	6692.00
9	7	3	6652.00	12425.00	154.50	0	Spot (Block9, Row3, Column7)	5218.21	4752.50	1845.18	0.04	0.35	2388.00	2441.35	2388.00	398.27	0.01	0.16	99.00	89.00	0.00	2364.50	2830.21	3402274.00	6.97	3031.68	3042.00
9	8	3	6950.00	12427.00	160.00	0	Spot (Block9, Row3, Column8)	3772.37	3719.00	588.26	0.01	0.16	2489.00	2531.13	2489.00	357.69	0.01	0.14	97.00	84.00	0.00	1230.00	1283.37	2633116.00	3.47	2996.07	3013.00
9	1	4	4844.00	12716.00	146.05	0	Spot (Block9, Row4, Column1)	8883.59	8012.50	4111.44	0.04	0.46	2209.00	2266.02	2209.00	309.93	0.01	0.14	100.00	100.00	0.00	5803.50	6674.59	5152481.00	21.35	3607.01	3402.00
9	2	4	5158.00	12726.00	161.25	0	Spot (Block9, Row4, Column2)	7784.83	7662.50	2532.24	0.01	0.33	2197.00	2268.30	2197.00	373.27	0.01	0.16	100.00	100.00	0.00	5465.50	5587.83	5620650.00	14.78	3863.99	3842.00
9	3	4	5445.00	12718.00	147.10	0	Spot (Block9, Row4, Column3)	49091.91	60686.00	19132.99	0.09	0.39	2216.00	2305.16	2216.00	466.47	0.02	0.20	100.00	100.00	47.36	58470.00	46875.91	28817132.00	100.30	11875.94	9173.00
9	4	4	5743.00	12708.00	175.65	0	Spot (Block9, Row4, Column4)	2678.21	2650.00	393.47	0.00	0.15	2213.00	2253.16	2213.00	320.86	0.01	0.14	59.00	30.00	0.00	437.00	465.21	2308615.00	1.32	2393.69	2343.00
9	5	4	6032.00	12710.00	84.00	0	Spot (Block9, Row4, Column5)	3447.87	3411.00	666.81	0.00	0.19	2258.00	2289.50	2258.00	318.38	0.01	0.14	91.00	78.00	0.00	1153.00	1189.87	582690.00	3.64	2759.04	2691.00
9	6	4	6346.00	12720.00	166.40	0	Spot (Block9, Row4, Column6)	12784.38	12703.00	4528.85	0.00	0.35	2306.00	2357.08	2306.00	411.32	0.01	0.17	100.00	100.00	0.00	10397.00	10478.38	9831185.00	25.35	5106.97	5098.00
9	7	4	6641.00	12723.00	157.15	0	Spot (Block9, Row4, Column7)	4616.43	4087.50	1571.59	0.05	0.34	2393.00	2421.40	2393.00	348.38	0.01	0.14	98.00	88.00	0.00	1694.50	2223.43	3148407.00	6.30	2928.02	2906.00
9	8	4	6954.00	12726.00	183.05	0	Spot (Block9, Row4, Column8)	3405.28	3358.00	562.17	0.01	0.17	2508.00	2560.13	2508.00	365.52	0.01	0.14	82.00	60.00	0.00	850.00	897.28	3224800.00	2.31	2783.68	2765.00
9	1	5	4845.00	13020.00	110.90	0	Spot (Block9, Row5, Column1)	10668.64	10733.50	3134.75	0.00	0.29	2171.00	2210.41	2171.00	300.87	0.01	0.14	100.00	100.00	0.00	8562.50	8497.64	3413966.00	28.11	4559.32	4311.50
9	2	5	5144.00	13019.00	159.45	0	Spot (Block9, Row5, Column2)	3508.01	3443.50	556.09	0.01	0.16	2191.00	2267.48	2191.00	435.69	0.01	0.19	98.00	74.00	0.00	1252.50	1317.01	2455607.00	2.85	2686.97	2658.00
9	3	5	5441.00	13018.00	153.25	0	Spot (Block9, Row5, Column3)	24648.31	22836.50	11890.52	0.03	0.48	2222.00	2340.76	2222.00	525.18	0.02	0.22	100.00	100.00	0.00	20614.50	22426.31	15774919.00	42.48	6463.15	6128.00
9	4	5	5748.00	13020.00	166.60	0	Spot (Block9, Row5, Column4)	4065.99	3707.00	1270.92	0.04	0.31	2205.00	2277.19	2205.00	421.70	0.01	0.19	94.00	73.00	0.00	1502.00	1860.99	3130812.00	4.24	2691.24	2725.00
9	5	5	6046.00	13018.00	144.70	0	Spot (Block9, Row5, Column5)	49566.18	62816.00	19168.63	0.10	0.39	2255.00	2296.19	2255.00	377.04	0.01	0.16	100.00	100.00	47.80	60561.00	47311.18	28203332.00	125.37	12012.98	10052.00
9	6	5	6343.00	13022.00	168.50	0	Spot (Block9, Row5, Column6)	3773.57	3609.00	854.69	0.02	0.23	2303.00	2323.68	2303.00	340.53	0.00	0.15	94.00	82.00	0.00	1306.00	1470.57	2992444.00	4.26	2693.67	2702.00
9	7	5	6647.00	13020.00	180.45	0	Spot (Block9, Row5, Column7)	5632.98	5350.50	1688.31	0.02	0.30	2393.00	2427.18	2393.00	347.38	0.01	0.14	99.00	99.00	0.00	2957.50	3239.98	5148546.00	9.23	3346.45	3306.50
9	8	5	6948.00	13025.00	151.95	0	Spot (Block9, Row5, Column8)	7450.34	6552.00	3359.44	0.06	0.45	2545.00	2586.94	2545.00	366.58	0.01	0.14	100.00	100.00	0.00	4007.00	4905.34	4693714.00	13.27	3598.44	3479.00
9	1	6	4839.00	13312.00	181.55	0	Spot (Block9, Row6, Column1)	13335.78	13335.00	4215.02	0.00	0.32	2115.50	2203.79	2115.50	363.85	0.02	0.17	100.00	100.00	0.00	11219.50	11220.28	12335600.00	30.60	5274.09	5348.00
9	2	6	5143.00	13319.00	193.90	0	Spot (Block9, Row6, Column2)	3663.19	3580.00	688.75	0.01	0.19	2099.00	2141.42	2099.00	282.71	0.01	0.13	99.00	95.00	0.00	1481.00	1564.19	3901293.00	5.38	2700.49	2672.50
9	3	6	5454.00	13320.00	109.20	0	Spot (Block9, Row6, Column3)	10072.99	9933.00	2494.88	0.01	0.25	2126.00	2210.27	2126.00	405.23	0.02	0.18	100.00	100.00	0.00	7807.00	7946.99	3062189.00	19.40	4606.23	4302.50
9	4	6	5754.00	13324.00	179.85	0	Spot (Block9, Row6, Column4)	2995.73	2874.00	652.12	0.02	0.22	2162.00	2194.58	2162.00	317.29	0.01	0.14	82.00	58.00	0.00	712.00	833.73	2705148.00	2.52	2507.14	2506.00
9	5	6	6053.00	13320.00	100.40	0	Spot (Block9, Row6, Column5)	42678.78	44370.00	10877.69	0.02	0.25	2210.00	2270.15	2210.00	364.99	0.01	0.16	100.00	100.00	2.34	42160.00	40468.78	10925767.00	110.71	13495.69	11368.00
9	6	6	6352.00	13322.00	202.55	0	Spot (Block9, Row6, Column6)	2843.73	2790.50	432.23	0.01	0.15	2305.00	2331.12	2305.00	326.15	0.00	0.14	65.00	34.00	0.00	485.50	538.73	3315787.00	1.57	2531.88	2522.00
9	7	6	6640.00	13315.00	101.35	0	Spot (Block9, Row6, Column7)	5822.46	5667.00	1113.14	0.01	0.19	2396.00	2436.77	2396.00	340.13	0.01	0.14	100.00	100.00	0.00	3271.00	3426.46	1519661.00	9.95	3628.59	3483.00
9	8	6	6951.00	13332.00	148.40	0	Spot (Block9, Row6, Column8)	8136.14	7538.00	3538.65	0.03	0.43	2562.00	2595.45	2562.00	369.62	0.01	0.14	100.00	97.00	0.00	4976.00	5574.14	4938637.00	14.99	3842.90	3642.00
9	1	7	4846.00	13615.00	170.35	0	Spot (Block9, Row7, Column1)	9444.83	8664.00	3856.64	0.04	0.41	2165.00	2231.37	2165.00	395.07	0.01	0.18	100.00	100.00	0.00	6499.00	7279.83	7621974.00	18.26	3943.57	3952.00
9	2	7	5150.00	13618.00	209.30	0	Spot (Block9, Row7, Column2)	2506.04	2463.00	298.98	0.01	0.12	2100.00	2158.58	2100.00	321.71	0.01	0.15	54.00	24.00	0.00	363.00	406.04	3115009.00	1.08	2284.16	2302.00
9	3	7	5443.00	13622.00	172.05	0	Spot (Block9, Row7, Column3)	2523.34	2511.00	289.27	0.00	0.11	2114.00	2152.02	2114.00	265.50	0.01	0.12	62.00	39.00	0.00	397.00	409.34	2086800.00	1.40	2280.80	2214.00
9	4	7	5745.00	13626.00	205.60	0	Spot (Block9, Row7, Column4)	2619.51	2591.00	314.11	0.00	0.12	2175.00	2197.67	2175.00	281.78	0.00	0.13	62.00	35.00	0.00	416.00	444.51	3148648.00	1.50	2385.85	2324.00
9	5	7	6058.00	13619.00	163.55	0	Spot (Block9, Row7, Column5)	3593.48	3538.00	546.30	0.01	0.15	2213.00	2260.15	2213.00	321.19	0.01	0.14	99.00	93.00	0.00	1325.00	1380.48	2662767.00	4.15	2793.71	2781.50
9	6	7	6347.00	13620.00	184.50	0	Spot (Block9, Row7, Column6)	4363.61	4258.00	896.85	0.01	0.21	2359.00	2398.48	2359.00	433.66	0.01	0.18	98.00	90.00	0.00	1899.00	2004.61	4167249.00	4.53	3002.25	2972.00
9	7	7	6654.00	13623.00	105.75	0	Spot (Block9, Row7, Column7)	9300.42	9108.50	1927.06	0.01	0.21	2458.00	2497.54	2458.00	348.19	0.01	0.14	100.00	100.00	0.00	6650.50	6842.42	2678520.00	19.54	4684.63	4276.00
9	8	7	6947.00	13623.00	147.00	-50	Spot (Block9, Row7, Column8)	2601.44	2465.50	336.46	0.02	0.13	2617.00	2652.69	2617.00	376.23	0.01	0.14	18.00	0.00	0.00	-151.50	-15.56	1534852.00	-0.14	2599.14	2554.00
9	1	8	4858.00	13908.00	130.10	0	Spot (Block9, Row8, Column1)	3678.39	3502.50	896.59	0.02	0.24	2162.00	2197.18	2162.00	314.76	0.01	0.14	100.00	92.00	0.00	1340.50	1516.39	1669987.00	4.71	2641.47	2645.00
9	2	8	5144.00	13916.00	196.55	0	Spot (Block9, Row8, Column2)	2745.73	2708.50	382.73	0.01	0.14	2149.00	2170.09	2149.00	261.12	0.00	0.12	79.00	53.00	0.00	559.50	596.73	3003833.00	2.20	2380.78	2362.00
9	3	8	5432.00	13918.00	157.00	0	Spot (Block9, Row8, Column3)	4071.36	3652.50	1271.45	0.05	0.31	2195.00	2229.58	2195.00	278.80	0.01	0.13	96.00	89.00	0.00	1457.50	1876.36	2760382.00	6.61	2649.16	2639.50
9	4	8	5745.00	13922.00	99.45	0	Spot (Block9, Row8, Column4)	5260.82	5131.00	919.26	0.01	0.17	2222.00	2267.01	2222.00	298.62	0.01	0.13	100.00	100.00	0.00	2909.00	3038.82	1325727.00	10.03	3291.92	3166.00
9	5	8	6040.00	13913.00	212.55	0	Spot (Block9, Row8, Column5)	2702.44	2659.50	360.70	0.01	0.13	2307.00	2359.50	2307.00	433.77	0.01	0.18	43.00	9.00	0.00	352.50	395.44	3480737.00	0.79	2428.51	2392.00
9	6	8	6342.00	13917.00	113.25	0	Spot (Block9, Row8, Column6)	29011.32	30260.50	10195.25	0.02	0.35	2421.00	2494.17	2421.00	512.12	0.01	0.21	100.00	100.00	0.00	27839.50	26590.32	9631759.00	51.78	9417.66	9222.00
9	7	8	6647.00	13921.00	170.05	0	Spot (Block9, Row8, Column7)	4292.12	3985.00	1109.74	0.03	0.26	2525.50	2565.36	2525.50	422.79	0.01	0.16	95.00	79.00	0.00	1459.50	1766.62	3459449.00	4.08	3035.69	3003.50
9	8	8	6946.00	13924.00	147.00	-50	Spot (Block9, Row8, Column8)	3433.74	3168.00	1782.02	0.03	0.52	2653.00	2688.67	2653.00	383.65	0.01	0.14	56.00	36.00	0.00	515.00	780.74	2029343.00	1.94	2572.43	2473.50
10	1	1	9353.00	11830.00	152.35	0	Spot (Block10, Row1, Column1)	53774.75	65535.00	15043.81	0.09	0.28	1687.00	1731.08	1687.00	353.61	0.01	0.20	100.00	100.00	52.12	63848.00	52087.75	34254780.00	147.18	13336.39	11253.00
10	2	1	9647.00	11836.00	166.40	0	Spot (Block10, Row1, Column2)	2463.05	2375.00	420.68	0.02	0.17	1682.00	1712.74	1682.00	280.23	0.01	0.16	88.00	66.00	0.00	693.00	781.05	1899012.00	2.68	1930.59	1942.00
10	3	1	9955.00	11845.00	176.60	0	Spot (Block10, Row1, Column3)	2060.22	1992.50	281.34	0.01	0.14	1690.00	1725.77	1690.00	252.25	0.01	0.15	56.00	33.00	0.00	302.50	370.22	1800634.00	1.33	1905.23	1882.00
10	4	1	10273.00	11841.00	130.35	0	Spot (Block10, Row1, Column4)	2369.05	2297.00	368.89	0.01	0.16	1783.00	1809.13	1783.00	267.39	0.01	0.15	81.00	47.00	0.00	514.00	586.05	1077918.00	2.09	1993.81	1975.00
10	5	1	10556.00	11842.00	98.60	0	Spot (Block10, Row1, Column5)	2418.68	2389.00	367.12	0.01	0.15	1807.00	1857.75	1807.00	268.54	0.01	0.14	80.00	55.00	0.00	582.00	611.68	597415.00	2.09	2148.96	2109.00
10	6	1	10864.00	11827.00	168.85	0	Spot (Block10, Row1, Column6)	2378.71	2346.00	360.93	0.01	0.15	1870.00	1895.21	1870.00	276.10	0.01	0.15	68.00	40.00	0.00	476.00	508.71	1888699.00	1.75	2002.81	1957.00
10	7	1	11158.00	11835.00	149.40	0	Spot (Block10, Row1, Column7)	2749.29	2644.50	481.37	0.02	0.18	1918.00	1987.14	1918.00	416.31	0.02	0.21	79.00	45.00	0.00	726.50	831.29	1677069.00	1.83	2211.42	2134.00
10	8	1	11448.00	11836.00	147.35	0	Spot (Block10, Row1, Column8)	64764.93	65535.00	3879.10	0.01	0.06	2051.00	2129.31	2051.00	473.25	0.02	0.22	100.00	100.00	93.41	63484.00	62713.93	38341164.00	132.35	19255.43	16021.00
10	1	2	9348.00	12142.00	195.50	0	Spot (Block10, Row2, Column1)	1817.34	1790.50	264.86	0.01	0.15	1624.00	1674.17	1624.00	295.99	0.01	0.18	39.00	6.00	0.00	166.50	193.34	1962722.00	0.48	1651.33	1605.00
10	2	2	9655.00	12129.00	143.05	0	Spot (Block10, Row2, Column2)	2156.69	2101.00	305.52	0.01	0.14	1661.00	1681.70	1661.00	248.60	0.01	0.15	75.00	46.00	0.00	440.00	495.69	1199120.00	1.91	1904.99	1900.00
10	3	2	9953.00	12123.00	172.65	0	Spot (Block10, Row2, Column3)	2003.20	2004.00	287.48	0.00	0.14	1678.00	1708.30	1678.00	254.58	0.01	0.15	55.00	27.00	0.00	326.00	325.20	1668662.00	1.16	1849.64	1796.00
10	4	2	10260.00	12132.00	184.15	0	Spot (Block10, Row2, Column4)	2186.67	2198.50	275.88	0.00	0.13	1734.00	1768.36	1734.00	262.20	0.01	0.15	70.00	41.00	0.00	464.50	452.67	2077336.00	1.60	1952.74	1916.00
10	5	2	10546.00	12135.00	181.90	0	Spot (Block10, Row2, Column5)	3275.72	3238.50	591.29	0.00	0.18	1780.00	1820.64	1780.00	270.06	0.01	0.15	99.00	97.00	0.00	1458.50	1495.72	3033317.00	5.39	2236.71	2241.00
10	6	2	10850.00	12129.00	199.10	0	Spot (Block10, Row2, Column6)	2147.56	2090.00	290.87	0.01	0.14	1824.00	1875.35	1824.00	307.60	0.01	0.16	46.00	17.00	0.00	266.00	323.56	2398825.00	0.88	1974.82	1984.00
10	7	2	11152.00	12125.00	175.90	0	Spot (Block10, Row2, Column7)	2287.29	2311.50	297.61	0.00	0.13	1813.00	1864.70	1813.00	259.29	0.01	0.14	74.00	46.00	0.00	498.50	474.29	1976221.00	1.63	2056.12	2035.50
10	8	2	11463.00	12123.00	169.15	0	Spot (Block10, Row2, Column8)	2306.84	2274.00	318.15	0.01	0.14	1931.00	1998.28	1931.00	414.30	0.01	0.21	41.00	7.00	0.00	343.00	375.84	1843167.00	0.74	2115.60	2097.50
10	1	3	9360.00	12427.00	160.45	0	Spot (Block10, Row3, Column1)	2186.35	2120.00	343.17	0.01	0.16	1606.00	1651.06	1606.00	234.25	0.01	0.14	84.00	60.00	0.00	514.00	580.35	1556680.00	2.29	1846.79	1817.00
10	2	3	9652.00	12436.00	198.40	0	Spot (Block10, Row3, Column2)	1998.32	1950.00	301.50	0.01	0.15	1676.00	1706.51	1676.00	258.72	0.01	0.15	50.00	27.00	0.00	274.00	322.32	2232124.00	1.13	1855.82	1817.00
10	3	3	9959.00	12440.00	162.60	0	Spot (Block10, Row3, Column3)	2308.44	2276.00	386.96	0.01	0.17	1692.00	1737.83	1692.00	256.01	0.01	0.15	82.00	55.00	0.00	584.00	616.44	1696701.00	2.23	1921.92	1933.00
10	4	3	10250.00	12432.00	173.05	0	Spot (Block10, Row3, Column4)	2423.97	2377.00	393.66	0.01	0.16	1703.00	1761.64	1703.00	252.34	0.01	0.14	89.00	64.00	0.00	674.00	720.97	2028861.00	2.62	1987.08	1927.00
10	5	3	10552.00	12433.00	147.00	-50	Spot (Block10, Row3, Column5)	2028.87	2015.00	397.79	0.00	0.20	1804.00	1873.04	1804.00	329.84	0.02	0.18	38.00	12.00	0.00	211.00	224.87	1201092.00	0.47	1838.18	1777.50
10	6	3	10849.00	12430.00	206.20	0	Spot (Block10, Row3, Column6)	10206.71	8701.00	4263.55	0.07	0.42	1903.00	1964.51	1903.00	379.28	0.01	0.19	100.00	100.00	0.00	6798.00	8303.71	12319505.00	21.73	4406.46	4314.00
10	7	3	11137.00	12435.00	189.90	0	Spot (Block10, Row3, Column7)	2216.16	2196.00	379.69	0.00	0.17	1847.00	1895.69	1847.00	321.74	0.01	0.17	52.00	27.00	0.00	349.00	369.16	2249400.00	1.00	2021.39	1959.00
10	8	3	11450.00	12449.00	162.65	0	Spot (Block10, Row3, Column8)	4065.58	3754.00	1248.45	0.03	0.31	1829.50	1871.16	1829.50	277.30	0.01	0.15	98.00	95.00	0.00	1924.50	2236.08	2996329.00	7.91	2500.42	2425.50
10	1	4	9347.00	12728.00	186.80	0	Spot (Block10, Row4, Column1)	2332.43	2294.50	370.60	0.01	0.16	1677.00	1698.02	1677.00	233.17	0.01	0.14	86.00	63.00	0.00	617.50	655.43	2299774.00	2.72	1937.53	1905.00
10	2	4	9664.00	12733.00	142.75	0	Spot (Block10, Row4, Column2)	2426.33	2418.00	348.03	0.00	0.14	1696.00	1740.36	1696.00	255.61	0.01	0.15	92.00	69.00	0.00	722.00	730.33	1356321.00	2.68	2002.04	1967.00
10	3	4	9949.00	12728.00	147.70	0	Spot (Block10, Row4, Column3)	4680.90	4425.00	1421.67	0.02	0.30	1715.00	1758.61	1715.00	253.78	0.01	0.14	100.00	100.00	0.00	2710.00	2965.90	2775776.00	11.52	2522.06	2451.00
10	4	4	10234.00	12728.00	184.25	0	Spot (Block10, Row4, Column4)	2012.55	1974.00	283.01	0.01	0.14	1738.00	1771.66	1738.00	250.54	0.01	0.14	48.00	23.00	0.00	236.00	274.55	1928025.00	0.96	1863.34	1782.00
10	5	4	10561.00	12768.00	166.70	0	Spot (Block10, Row4, Column5)	1996.47	2003.00	325.48	0.00	0.16	1794.00	1839.50	1794.00	273.60	0.01	0.15	43.00	9.00	0.00	209.00	202.47	1539275.00	0.57	1917.56	1890.00
10	6	4	10851.00	12741.00	180.25	0	Spot (Block10, Row4, Column6)	3991.50	3956.00	725.79	0.00	0.18	1878.00	1920.65	1878.00	315.18	0.01	0.16	100.00	99.00	0.00	2078.00	2113.50	3644236.00	6.57	2540.69	2471.00
10	7	4	11143.00	12735.00	189.35	0	Spot (Block10, Row4, Column7)	2344.82	2331.00	394.63	0.00	0.17	1853.00	1890.06	1853.00	286.64	0.01	0.15	68.00	38.00	0.00	478.00	491.82	2358888.00	1.59	2062.93	2041.00
10	8	4	11453.00	12746.00	199.25	0	Spot (Block10, Row4, Column8)	2062.70	2071.00	298.18	0.00	0.14	1787.00	1835.86	1787.00	262.05	0.01	0.14	51.00	22.00	0.00	284.00	275.70	2330851.00	0.87	1933.34	1875.50
10	1	5	9351.00	13034.00	120.45	0	Spot (Block10, Row5, Column1)	2918.43	2842.50	491.16	0.01	0.17	1697.00	1726.30	1697.00	243.86	0.01	0.14	98.00	97.00	0.00	1145.50	1221.43	1114842.00	4.89	2110.20	2119.00
10	2	5	9648.00	13031.00	153.90	0	Spot (Block10, Row5, Column2)	4686.12	4640.00	1317.77	0.00	0.28	1704.00	1753.28	1704.00	261.16	0.01	0.15	100.00	100.00	0.00	2936.00	2982.12	3036605.00	11.23	2466.73	2404.50
10	3	5	9946.00	13030.00	160.35	0	Spot (Block10, Row5, Column3)	4220.80	3900.50	1323.06	0.03	0.31	1718.00	1766.39	1718.00	255.81	0.01	0.14	100.00	99.00	0.00	2182.50	2502.80	2996766.00	9.59	2355.11	2307.00
10	4	5	10258.00	13039.00	193.45	0	Spot (Block10, Row5, Column4)	2212.68	2228.00	324.62	0.00	0.15	1771.00	1806.88	1771.00	268.35	0.01	0.15	67.00	39.00	0.00	457.00	441.68	2343229.00	1.51	2003.00	1994.50
10	5	5	10554.00	13036.00	145.90	0	Spot (Block10, Row5, Column5)	4915.89	4622.00	1552.67	0.03	0.32	1808.00	1864.07	1808.00	270.86	0.01	0.15	99.00	99.00	0.00	2814.00	3107.89	2856133.00	11.27	2593.38	2605.00
10	6	5	10848.00	13027.00	182.40	0	Spot (Block10, Row5, Column6)	2319.16	2280.00	345.67	0.01	0.15	1870.00	1900.11	1870.00	284.08	0.01	0.15	66.00	33.00	0.00	410.00	449.16	2163773.00	1.48	2038.82	2009.50
10	7	5	11148.00	13031.00	177.05	0	Spot (Block10, Row5, Column7)	5940.52	5825.00	1943.50	0.01	0.33	1823.50	1877.66	1823.50	300.48	0.01	0.16	100.00	100.00	0.00	4001.50	4117.02	5221721.00	13.52	2984.24	2975.50
10	8	5	11450.00	13046.00	168.80	0	Spot (Block10, Row5, Column8)	2497.07	2436.50	436.56	0.01	0.17	1789.00	1834.94	1789.00	271.54	0.01	0.15	85.00	59.00	0.00	647.50	708.07	1972683.00	2.44	1993.20	2014.00
10	1	6	9345.00	13324.00	185.65	0	Spot (Block10, Row6, Column1)	8135.34	8049.50	2030.04	0.00	0.25	1694.00	1734.74	1694.00	273.36	0.01	0.16	100.00	100.00	0.00	6355.50	6441.34	7875009.00	23.41	3616.91	3572.50
10	2	6	9648.00	13330.00	188.25	0	Spot (Block10, Row6, Column2)	3845.64	3803.00	879.82	0.00	0.23	1774.00	1786.01	1774.00	276.79	0.00	0.15	100.00	99.00	0.00	2029.00	2071.64	3845636.00	7.44	2488.10	2502.00
10	3	6	9945.00	13328.00	185.50	0	Spot (Block10, Row6, Column3)	2490.70	2407.50	515.96	0.01	0.21	1756.00	1786.87	1756.00	267.24	0.01	0.15	81.00	57.00	0.00	651.50	734.70	2415977.00	2.63	2009.46	2025.50
10	4	6	10245.00	13329.00	200.10	0	Spot (Block10, Row6, Column4)	2185.48	2128.50	339.81	0.01	0.16	1768.00	1819.74	1768.00	279.57	0.01	0.15	59.00	37.00	0.00	360.50	417.48	2469598.00	1.31	2008.94	2007.50
10	5	6	10544.00	13325.00	86.10	0	Spot (Block10, Row6, Column5)	3688.26	3607.00	607.84	0.01	0.16	1854.50	1879.87	1854.50	278.40	0.01	0.15	100.00	100.00	0.00	1752.50	1833.76	674952.00	6.50	2614.50	2519.00
10	6	6	10846.00	13339.00	194.75	0	Spot (Block10, Row6, Column6)	2248.86	2192.50	342.45	0.01	0.15	1869.00	1895.01	1869.00	286.28	0.01	0.15	55.00	28.00	0.00	323.50	379.86	2415276.00	1.24	2121.17	2109.50
10	7	6	11147.00	13330.00	179.55	0	Spot (Block10, Row6, Column7)	2453.19	2438.00	368.88	0.00	0.15	1803.00	1858.64	1803.00	288.59	0.01	0.16	81.00	56.00	0.00	635.00	650.19	2220137.00	2.06	2115.81	2095.00
10	8	6	11451.00	13345.00	186.25	0	Spot (Block10, Row6, Column8)	2300.52	2253.50	382.66	0.01	0.17	1779.00	1817.96	1779.00	262.31	0.01	0.14	71.00	45.00	0.00	474.50	521.52	2245311.00	1.84	1966.70	1927.00
10	1	7	9352.00	13630.00	173.70	0	Spot (Block10, Row7, Column1)	2535.85	2495.00	425.49	0.01	0.17	1651.00	1682.39	1651.00	267.55	0.01	0.16	93.00	80.00	0.00	844.00	884.85	2135189.00	3.19	2008.80	2033.00
10	2	7	9648.00	13630.00	203.90	0	Spot (Block10, Row7, Column2)	2088.12	2092.00	301.81	0.00	0.14	1704.00	1750.04	1704.00	274.68	0.01	0.16	61.00	31.00	0.00	388.00	384.12	2470243.00	1.23	1823.12	1773.50
10	3	7	9955.00	13633.00	181.05	0	Spot (Block10, Row7, Column3)	2013.11	1986.00	258.07	0.01	0.13	1736.00	1771.58	1736.00	264.96	0.01	0.15	46.00	19.00	0.00	250.00	277.11	1844013.00	0.91	1902.62	1893.00
10	4	7	10256.00	13642.00	201.85	0	Spot (Block10, Row7, Column4)	2098.75	2074.00	326.31	0.01	0.16	1767.00	1820.47	1767.00	291.85	0.01	0.16	51.00	25.00	0.00	307.00	331.75	2419853.00	0.95	1950.44	1935.00
10	5	7	10568.00	13621.00	159.15	0	Spot (Block10, Row7, Column5)	2221.37	2200.00	333.19	0.00	0.15	1847.00	1882.45	1847.00	297.76	0.01	0.16	55.00	30.00	0.00	353.00	374.37	1557178.00	1.14	2064.94	2019.50
10	6	7	10841.00	13631.00	173.70	0	Spot (Block10, Row7, Column6)	4784.63	4731.50	1213.90	0.00	0.25	1889.00	1909.14	1889.00	324.09	0.00	0.17	100.00	99.00	0.00	2842.50	2895.63	4019088.00	8.87	2727.45	2659.00
10	7	7	11143.00	13635.00	113.80	0	Spot (Block10, Row7, Column7)	2536.57	2520.50	483.12	0.00	0.19	1797.00	1851.19	1797.00	296.62	0.01	0.16	82.00	61.00	0.00	723.50	739.57	862433.00	2.31	2203.83	2192.00
10	8	7	11451.00	13637.00	123.50	0	Spot (Block10, Row7, Column8)	4297.65	4342.50	830.71	0.00	0.19	1782.00	1822.20	1782.00	278.46	0.01	0.15	100.00	100.00	0.00	2560.50	2515.65	1736250.00	8.89	2583.68	2527.00
10	1	8	9353.00	13923.00	129.50	0	Spot (Block10, Row8, Column1)	3130.71	2945.00	740.05	0.03	0.24	1587.00	1615.20	1587.00	244.40	0.01	0.15	99.00	97.00	0.00	1358.00	1543.71	1411948.00	6.20	2052.24	2018.00
10	2	8	9648.00	13921.00	207.05	0	Spot (Block10, Row8, Column2)	1963.23	1929.00	323.36	0.01	0.16	1613.00	1651.62	1613.00	260.61	0.01	0.16	57.00	33.00	0.00	316.00	350.23	2393180.00	1.20	1715.67	1665.00
10	3	8	9952.00	13932.00	174.55	0	Spot (Block10, Row8, Column3)	2162.66	2143.50	327.16	0.00	0.15	1692.00	1709.74	1692.00	271.10	0.00	0.16	69.00	39.00	0.00	451.50	470.66	1825282.00	1.67	1905.88	1882.50
10	4	8	10248.00	13932.00	101.85	0	Spot (Block10, Row8, Column4)	7866.85	7673.00	1673.03	0.01	0.21	1709.00	1759.05	1709.00	286.66	0.01	0.16	100.00	100.00	0.00	5964.00	6157.85	2084716.00	21.31	3638.26	3520.00
10	5	8	10546.00	13914.00	200.75	0	Spot (Block10, Row8, Column5)	2123.62	2093.00	327.47	0.01	0.15	1758.00	1805.56	1758.00	319.70	0.01	0.18	51.00	24.00	0.00	335.00	365.62	2427303.00	0.99	1937.17	1875.50
10	6	8	10850.00	13932.00	144.70	0	Spot (Block10, Row8, Column6)	13696.45	12397.50	5551.40	0.04	0.41	1777.00	1824.60	1777.00	358.59	0.01	0.20	100.00	100.00	0.00	10620.50	11919.45	7806975.00	33.11	5056.88	4979.00
10	7	8	11151.00	13926.00	188.75	0	Spot (Block10, Row8, Column7)	2135.42	2099.50	327.96	0.01	0.15	1713.50	1769.54	1713.50	308.68	0.01	0.17	59.00	28.00	0.00	386.00	421.92	2148235.00	1.19	1894.71	1872.50
10	8	8	11444.00	13933.00	87.25	0	Spot (Block10, Row8, Column8)	2674.76	2542.00	585.93	0.02	0.22	1755.00	1781.47	1755.00	283.45	0.01	0.16	98.00	68.00	0.00	787.00	919.76	505530.00	3.15	2131.06	2117.50
11	1	1	13855.00	11840.00	156.40	0	Spot (Block11, Row1, Column1)	51693.45	63968.00	16433.75	0.09	0.32	710.00	755.91	710.00	214.20	0.03	0.28	100.00	100.00	48.14	63258.00	50983.45	34686580.00	237.81	10463.69	8847.00
11	2	1	14150.00	11847.00	168.30	0	Spot (Block11, Row1, Column2)	970.78	919.50	173.25	0.02	0.18	699.00	722.98	699.00	142.63	0.01	0.20	73.00	36.00	0.00	220.50	271.78	761094.00	1.74	787.04	792.00
11	3	1	14459.00	11849.00	160.50	0	Spot (Block11, Row1, Column3)	837.97	824.00	80.15	0.01	0.10	698.00	704.97	698.00	57.84	0.00	0.08	88.00	59.00	0.00	126.00	139.97	595796.00	2.30	760.63	755.50
11	4	1	14778.00	11839.00	122.20	0	Spot (Block11, Row1, Column4)	904.10	894.00	85.91	0.00	0.10	705.00	712.37	705.00	55.64	0.00	0.08	95.00	87.00	0.00	189.00	199.10	358024.00	3.45	805.06	793.00
11	5	1	15047.00	11847.00	130.15	0	Spot (Block11, Row1, Column5)	858.10	857.00	67.24	0.00	0.08	707.00	713.62	707.00	57.45	0.00	0.08	94.00	61.00	0.00	150.00	151.10	389576.00	2.51	789.95	790.50
11	6	1	15369.00	11842.00	151.15	0	Spot (Block11, Row1, Column6)	1158.85	1095.00	229.81	0.02	0.20	715.00	725.34	715.00	61.02	0.01	0.08	100.00	98.00	0.00	380.00	443.85	727759.00	7.10	839.55	826.00
11	7	1	15645.00	11846.00	149.30	0	Spot (Block11, Row1, Column7)	918.03	900.50	103.19	0.01	0.11	764.00	791.26	764.00	235.96	0.02	0.30	22.00	0.00	0.00	136.50	154.03	554491.00	0.54	816.44	801.00
11	8	1	15952.00	11850.00	152.70	0	Spot (Block11, Row1, Column8)	63112.10	65535.00	7254.00	0.02	0.11	823.00	882.35	823.00	302.59	0.03	0.34	100.00	100.00	84.42	64712.00	62289.10	40518328.00	205.66	14044.42	10518.00
11	1	2	13887.00	12145.00	235.50	0	Spot (Block11, Row2, Column1)	783.92	795.00	63.87	0.01	0.08	693.00	716.41	693.00	145.37	0.01	0.20	17.00	0.00	0.00	102.00	90.92	1251138.00	0.46	726.04	703.00
11	2	2	14155.00	12137.00	154.80	0	Spot (Block11, Row2, Column2)	779.76	780.00	68.12	0.00	0.09	691.00	696.38	691.00	61.27	0.00	0.09	58.00	28.00	0.00	89.00	88.76	509966.00	1.36	735.54	715.00
11	3	2	14462.00	12130.00	163.35	0	Spot (Block11, Row2, Column3)	829.30	815.00	72.80	0.01	0.09	691.00	694.15	691.00	57.11	0.00	0.08	84.00	56.00	0.00	124.00	138.30	612026.00	2.37	756.27	762.00
11	4	2	14763.00	12140.00	178.30	0	Spot (Block11, Row2, Column4)	794.07	789.00	74.67	0.00	0.09	703.00	712.54	703.00	58.06	0.01	0.08	69.00	26.00	0.00	86.00	91.07	706718.00	1.40	732.16	716.50
11	5	2	15055.00	12143.00	185.55	0	Spot (Block11, Row2, Column5)	1153.89	1098.00	203.28	0.02	0.18	713.00	740.06	713.00	129.98	0.02	0.18	96.00	85.00	0.00	385.00	440.89	1119277.00	3.18	849.12	816.00
11	6	2	15353.00	12144.00	147.00	-50	Spot (Block11, Row2, Column6)	847.19	827.00	76.75	0.01	0.09	722.00	833.15	722.00	372.49	0.06	0.45	0.00	0.00	0.00	105.00	125.19	499844.00	0.04	787.14	793.00
11	7	2	15653.00	12138.00	194.75	0	Spot (Block11, Row2, Column7)	832.09	820.00	75.87	0.01	0.09	713.00	735.20	713.00	98.95	0.01	0.13	56.00	9.00	0.00	107.00	119.09	890341.00	0.98	756.28	755.50
11	8	2	15953.00	12146.00	147.00	-50	Spot (Block11, Row2, Column8)	862.58	869.00	80.51	0.00	0.09	790.00	817.89	790.00	213.13	0.02	0.26	7.00	0.00	0.00	79.00	72.58	506332.00	0.21	883.62	879.00
11	1	3	13850.00	12442.00	176.00	0	Spot (Block11, Row3, Column1)	885.42	880.00	108.83	0.00	0.12	702.00	707.95	702.00	63.32	0.00	0.09	90.00	69.00	0.00	178.00	183.42	766770.00	2.80	769.04	774.00
11	2	3	14141.00	12435.00	200.85	0	Spot (Block11, Row3, Column2)	808.97	797.00	72.08	0.01	0.09	702.00	709.60	702.00	63.71	0.00	0.09	74.00	29.00	0.00	95.00	106.97	928700.00	1.56	756.48	757.00
11	3	3	14460.00	12455.00	130.75	0	Spot (Block11, Row3, Column3)	1082.28	1048.50	189.21	0.01	0.17	691.00	695.25	691.00	57.36	0.00	0.08	99.00	98.00	0.00	357.50	391.28	493521.00	6.75	822.50	809.50
11	4	3	14751.00	12442.00	160.05	0	Spot (Block11, Row3, Column4)	1209.83	1148.00	297.55	0.02	0.25	699.00	704.21	699.00	56.13	0.00	0.08	99.00	95.00	0.00	449.00	510.83	857767.00	9.01	841.24	817.00
11	5	3	15052.00	12443.00	147.00	-50	Spot (Block11, Row3, Column5)	848.09	786.00	272.77	0.03	0.32	728.00	831.57	728.00	384.10	0.06	0.46	7.00	3.00	0.00	58.00	120.09	503764.00	0.04	745.05	720.00
11	6	3	15350.00	12445.00	206.50	0	Spot (Block11, Row3, Column6)	23713.66	19721.00	12210.72	0.08	0.51	787.00	1006.33	787.00	533.34	0.11	0.53	100.00	100.00	0.08	18934.00	22926.66	28693524.00	42.58	6008.56	5950.00
11	7	3	15652.00	12445.00	147.00	-50	Spot (Block11, Row3, Column7)	816.88	815.00	66.02	0.00	0.08	725.00	839.78	725.00	374.84	0.06	0.45	0.00	0.00	0.00	90.00	91.88	479507.00	-0.06	784.29	781.00
11	8	3	15949.00	12460.00	153.20	0	Spot (Block11, Row3, Column8)	3760.74	3374.00	1633.43	0.05	0.43	757.00	766.51	757.00	90.81	0.01	0.12	100.00	100.00	0.00	2617.00	3003.74	2440718.00	32.97	1598.44	1487.50
11	1	4	13852.00	12734.00	153.50	0	Spot (Block11, Row4, Column1)	1304.67	1199.00	332.72	0.04	0.26	713.00	723.86	713.00	66.43	0.01	0.09	100.00	97.00	0.00	486.00	591.67	838903.00	8.74	903.29	879.00
11	2	4	14158.00	12749.00	151.00	0	Spot (Block11, Row4, Column2)	1858.55	1811.00	464.92	0.01	0.25	714.00	729.77	714.00	73.30	0.01	0.10	100.00	99.00	0.00	1097.00	1144.55	1165312.00	15.40	1089.40	1090.00
11	3	4	14448.00	12741.00	149.65	0	Spot (Block11, Row4, Column3)	2279.28	2235.00	629.67	0.01	0.28	691.00	701.67	691.00	80.28	0.01	0.11	100.00	100.00	0.00	1544.00	1588.28	1404037.00	19.65	1080.18	1056.50
11	4	4	14760.00	12735.00	179.70	0	Spot (Block11, Row4, Column4)	782.51	782.00	75.63	0.00	0.10	695.00	695.56	695.00	58.50	0.00	0.08	63.00	23.00	0.00	87.00	87.51	701130.00	1.49	728.41	721.50
11	5	4	15052.00	12743.00	147.00	-50	Spot (Block11, Row4, Column5)	818.85	777.00	250.79	0.02	0.31	712.00	734.82	712.00	114.72	0.01	0.16	27.00	11.00	0.00	65.00	106.85	486396.00	0.73	744.55	732.50
11	6	4	15360.00	12751.00	191.85	0	Spot (Block11, Row4, Column6)	1271.77	1277.00	212.98	0.00	0.17	734.00	832.29	734.00	337.89	0.05	0.41	85.00	23.00	0.00	543.00	537.77	1323908.00	1.30	929.57	901.50
11	7	4	15654.00	12750.00	185.65	0	Spot (Block11, Row4, Column7)	863.42	869.00	82.18	0.00	0.10	722.00	743.93	722.00	91.17	0.01	0.12	73.00	26.00	0.00	147.00	141.42	840111.00	1.31	788.29	795.50
11	8	4	15959.00	12739.00	145.65	0	Spot (Block11, Row4, Column8)	826.38	817.00	58.79	0.00	0.07	734.00	746.13	734.00	75.43	0.01	0.10	54.00	19.00	0.00	83.00	92.38	480951.00	1.06	799.72	793.00
11	1	5	13856.00	13039.00	119.30	0	Spot (Block11, Row5, Column1)	1170.54	1156.00	181.76	0.01	0.16	716.00	798.75	716.00	318.53	0.05	0.40	77.00	13.00	0.00	440.00	454.54	436612.00	1.17	903.87	852.00
11	2	5	14150.00	13043.00	150.65	0	Spot (Block11, Row5, Column2)	4320.02	4128.00	1560.10	0.02	0.36	727.00	760.08	727.00	128.80	0.02	0.17	100.00	100.00	0.00	3401.00	3593.02	2691371.00	27.64	1621.69	1566.50
11	3	5	14447.00	13042.00	153.50	0	Spot (Block11, Row5, Column3)	4559.59	4177.00	1927.17	0.04	0.42	705.00	725.19	705.00	97.54	0.01	0.13	100.00	100.00	0.00	3472.00	3854.59	2945496.00	39.31	1544.96	1468.00
11	4	5	14750.00	13050.00	154.20	0	Spot (Block11, Row5, Column4)	1001.47	977.00	149.09	0.01	0.15	700.00	710.97	700.00	76.70	0.01	0.11	98.00	85.00	0.00	277.00	301.47	661969.00	3.79	812.82	802.00
11	5	5	15053.00	13047.00	144.75	0	Spot (Block11, Row5, Column5)	2683.04	2558.00	992.17	0.02	0.37	710.00	722.18	710.00	69.75	0.01	0.10	100.00	100.00	0.00	1848.00	1973.04	1523964.00	28.11	1209.85	1117.00
11	6	5	15360.00	13038.00	162.30	0	Spot (Block11, Row5, Column6)	852.18	843.50	70.39	0.00	0.08	721.00	735.69	721.00	67.24	0.01	0.09	83.00	47.00	0.00	122.50	131.18	622089.00	1.73	794.67	791.00
11	7	5	15646.00	13043.00	176.15	0	Spot (Block11, Row5, Column7)	1795.60	1760.00	427.83	0.01	0.24	715.00	728.88	715.00	74.67	0.01	0.10	100.00	100.00	0.00	1045.00	1080.60	1556788.00	14.28	1093.70	1051.00
11	8	5	15947.00	13047.00	183.55	0	Spot (Block11, Row5, Column8)	912.45	892.00	135.86	0.01	0.15	708.00	718.13	708.00	70.67	0.01	0.10	86.00	63.00	0.00	184.00	204.45	861351.00	2.75	766.37	769.00
11	1	6	13846.00	13338.00	211.20	0	Spot (Block11, Row6, Column1)	20685.30	16981.50	11642.73	0.09	0.56	730.00	900.98	730.00	463.36	0.09	0.51	100.00	100.00	0.00	16251.50	19955.30	26353074.00	42.70	5268.25	5236.00
11	2	6	14135.00	13340.00	206.05	0	Spot (Block11, Row6, Column2)	1380.91	1346.00	355.65	0.01	0.26	716.00	804.44	716.00	315.18	0.05	0.39	82.00	49.00	0.00	630.00	664.91	1669517.00	1.83	970.99	846.50
11	3	6	14441.00	13341.00	148.60	0	Spot (Block11, Row6, Column3)	1325.92	1245.00	324.73	0.03	0.24	704.00	714.33	704.00	79.24	0.01	0.11	100.00	100.00	0.00	541.00	621.92	800853.00	7.72	930.13	923.50
11	4	6	14751.00	13344.00	151.75	0	Spot (Block11, Row6, Column4)	868.80	862.00	95.85	0.00	0.11	708.00	719.84	708.00	66.09	0.01	0.09	90.00	53.00	0.00	154.00	160.80	547346.00	2.25	753.56	740.00
11	5	6	15050.00	13348.00	92.75	0	Spot (Block11, Row6, Column5)	1415.89	1422.00	172.92	0.00	0.12	718.00	733.22	718.00	68.06	0.01	0.09	100.00	100.00	0.00	704.00	697.89	305832.00	10.03	1002.02	977.00
11	6	6	15341.00	13342.00	183.00	0	Spot (Block11, Row6, Column6)	806.82	801.00	70.33	0.00	0.09	720.00	733.31	720.00	66.03	0.01	0.09	63.00	26.00	0.00	81.00	86.82	757604.00	1.11	766.50	771.00
11	7	6	15641.00	13342.00	164.05	0	Spot (Block11, Row6, Column7)	955.12	943.50	109.45	0.01	0.11	707.00	716.92	707.00	66.93	0.01	0.09	97.00	83.00	0.00	236.50	248.12	714430.00	3.56	819.94	803.50
11	8	6	15947.00	13360.00	151.10	0	Spot (Block11, Row6, Column8)	864.81	852.50	123.57	0.01	0.14	706.00	713.98	706.00	66.08	0.00	0.09	83.00	51.00	0.00	146.50	158.81	544833.00	2.28	760.19	749.00
11	1	7	13845.00	13638.00	161.75	0	Spot (Block11, Row7, Column1)	2229.08	2111.50	702.25	0.02	0.32	699.00	765.56	699.00	297.53	0.04	0.39	100.00	95.00	0.00	1412.50	1530.08	1618309.00	4.92	1095.79	1061.00
11	2	7	14148.00	13639.00	180.45	0	Spot (Block11, Row7, Column2)	813.60	797.00	68.60	0.01	0.08	692.00	702.04	692.00	90.75	0.01	0.13	69.00	15.00	0.00	105.00	121.60	742821.00	1.23	745.39	740.00
11	3	7	14452.00	13628.00	204.30	0	Spot (Block11, Row7, Column3)	774.52	766.00	81.13	0.00	0.10	694.00	693.09	694.00	66.17	0.00	0.10	51.00	18.00	0.00	72.00	80.52	917028.00	1.23	747.42	731.50
11	4	7	14760.00	13622.00	213.85	0	Spot (Block11, Row7, Column4)	794.52	793.00	68.56	0.00	0.09	702.00	717.88	702.00	146.49	0.01	0.20	18.00	0.00	0.00	91.00	92.52	1039231.00	0.52	729.70	709.50
11	5	7	15052.00	13616.00	170.75	0	Spot (Block11, Row7, Column5)	802.80	800.00	63.09	0.00	0.08	709.00	724.08	709.00	68.89	0.01	0.10	70.00	22.00	0.00	91.00	93.80	650272.00	1.14	769.57	770.00
11	6	7	15345.00	13643.00	180.20	0	Spot (Block11, Row7, Column6)	1523.45	1481.00	327.59	0.01	0.22	714.00	766.12	714.00	255.68	0.03	0.33	97.00	80.00	0.00	767.00	809.45	1387865.00	2.96	978.44	948.00
11	7	7	15644.00	13644.00	101.00	0	Spot (Block11, Row7, Column7)	954.37	871.00	351.32	0.04	0.37	711.00	726.59	711.00	66.11	0.01	0.09	94.00	61.00	0.00	160.00	243.37	247182.00	3.45	816.46	813.00
11	8	7	15951.00	13647.00	134.95	0	Spot (Block11, Row7, Column8)	1902.82	1914.00	412.44	0.00	0.22	713.00	730.12	713.00	66.37	0.01	0.09	100.00	100.00	0.00	1201.00	1189.82	922866.00	17.67	1115.52	1095.00
11	1	8	13862.00	13936.00	121.55	0	Spot (Block11, Row8, Column1)	2142.32	2039.50	570.14	0.02	0.27	697.00	706.33	697.00	75.93	0.01	0.11	100.00	100.00	0.00	1342.50	1445.32	831220.00	18.91	1151.29	1080.00
11	2	8	14139.00	13931.00	193.65	0	Spot (Block11, Row8, Column2)	793.85	782.00	99.45	0.01	0.13	694.00	698.30	694.00	69.66	0.00	0.10	63.00	28.00	0.00	88.00	99.85	843071.00	1.37	727.55	711.00
11	3	8	14434.00	13943.00	199.85	0	Spot (Block11, Row8, Column3)	814.59	797.00	99.00	0.01	0.12	694.00	702.12	694.00	108.37	0.01	0.15	45.00	14.00	0.00	103.00	120.59	922934.00	1.04	733.67	715.00
11	4	8	14757.00	13953.00	112.25	0	Spot (Block11, Row8, Column4)	9092.45	8958.00	4039.59	0.01	0.44	696.00	713.16	696.00	144.31	0.01	0.20	100.00	100.00	0.00	8262.00	8396.45	3000507.00	58.07	3104.70	2291.00
11	5	8	15054.00	13939.00	181.35	0	Spot (Block11, Row8, Column5)	786.29	782.00	72.08	0.00	0.09	703.00	747.75	703.00	261.61	0.03	0.35	2.00	0.00	0.00	79.00	83.29	728105.00	0.15	753.62	723.50
11	6	8	15348.00	13942.00	143.35	0	Spot (Block11, Row8, Column6)	33859.22	31231.50	15184.94	0.04	0.45	720.00	809.85	720.00	374.37	0.05	0.46	100.00	100.00	3.07	30511.50	33139.22	18758024.00	88.28	8299.23	8506.00
11	7	8	15644.00	13944.00	179.65	0	Spot (Block11, Row8, Column7)	895.21	882.00	117.49	0.01	0.13	709.00	760.98	709.00	262.45	0.03	0.34	21.00	0.00	0.00	173.00	186.21	800316.00	0.51	774.06	784.00
11	8	8	15935.00	13946.00	91.55	0	Spot (Block11, Row8, Column8)	1351.18	1350.50	199.33	0.00	0.15	713.00	733.16	713.00	72.66	0.01	0.10	100.00	99.00	0.00	637.50	638.18	281045.00	8.51	989.34	931.00
12	1	1	18353.00	11851.00	155.25	0	Spot (Block12, Row1, Column1)	52925.80	65535.00	15709.93	0.09	0.30	913.00	969.02	913.00	258.13	0.03	0.27	100.00	100.00	50.45	64622.00	52012.80	35143008.00	201.28	11536.01	9750.00
12	2	1	18652.00	11853.00	160.25	0	Spot (Block12, Row1, Column2)	1664.47	1637.00	364.57	0.01	0.22	905.00	938.18	905.00	167.65	0.02	0.18	96.00	88.00	0.00	732.00	759.47	1185104.00	4.33	1107.81	1105.50
12	3	1	18948.00	11856.00	159.55	0	Spot (Block12, Row1, Column3)	1254.92	1189.00	276.32	0.02	0.22	892.00	898.47	892.00	75.50	0.00	0.08	90.00	78.00	0.00	297.00	362.92	885975.00	4.72	1011.22	1009.00
12	4	1	19267.00	11854.00	122.90	0	Spot (Block12, Row1, Column4)	1366.72	1380.00	176.21	0.00	0.13	899.00	904.91	899.00	70.87	0.00	0.08	100.00	97.00	0.00	481.00	467.72	548054.00	6.52	1072.86	1035.00
12	5	1	19550.00	11853.00	114.40	0	Spot (Block12, Row1, Column5)	3227.30	3056.00	1200.67	0.02	0.37	901.00	907.20	901.00	71.15	0.00	0.08	100.00	100.00	0.00	2155.00	2326.30	1106965.00	32.61	1533.50	1395.00
12	6	1	19870.00	11850.00	129.35	0	Spot (Block12, Row1, Column6)	3052.02	2903.00	1102.67	0.02	0.36	868.00	875.04	868.00	75.31	0.00	0.09	100.00	100.00	0.00	2035.00	2184.02	1333732.00	28.91	1567.39	1443.00
12	7	1	20153.00	11852.00	145.45	0	Spot (Block12, Row1, Column7)	2926.14	2771.00	1477.11	0.02	0.50	839.00	872.72	839.00	191.74	0.02	0.22	99.00	98.00	0.00	1932.00	2087.14	1682529.00	10.71	1431.21	1270.00
12	8	1	20454.00	11860.00	156.65	0	Spot (Block12, Row1, Column8)	62309.72	65535.00	8512.74	0.02	0.14	854.00	905.07	854.00	265.01	0.03	0.29	100.00	100.00	80.53	64681.00	61455.72	41934824.00	231.71	14203.87	12745.00
12	1	2	18373.00	12122.00	217.40	0	Spot (Block12, Row2, Column1)	1037.38	1013.00	108.92	0.01	0.10	912.00	955.05	912.00	220.32	0.02	0.23	18.00	0.00	0.00	101.00	125.38	1403576.00	0.37	967.35	943.00
12	2	2	18651.00	12154.00	138.70	0	Spot (Block12, Row2, Column2)	1513.08	1478.00	231.93	0.01	0.15	912.00	942.75	912.00	103.44	0.01	0.11	100.00	99.00	0.00	566.00	601.08	785291.00	5.51	1111.89	1113.00
12	3	2	18954.00	12134.00	129.15	0	Spot (Block12, Row2, Column3)	1305.97	1189.00	818.34	0.04	0.63	902.00	923.23	902.00	101.68	0.01	0.11	94.00	69.00	0.00	287.00	403.97	570708.00	3.76	1046.96	1017.00
12	4	2	19255.00	12153.00	175.85	0	Spot (Block12, Row2, Column4)	1266.76	1274.00	152.99	0.00	0.12	902.00	911.54	902.00	82.53	0.00	0.09	99.00	91.00	0.00	372.00	364.76	1093212.00	4.30	1057.88	1061.50
12	5	2	19553.00	12155.00	182.25	0	Spot (Block12, Row2, Column5)	1484.27	1477.00	212.23	0.00	0.14	898.00	905.87	898.00	75.61	0.00	0.08	99.00	98.00	0.00	579.00	586.27	1380368.00	7.65	1101.77	1082.00
12	6	2	19852.00	12155.00	154.05	0	Spot (Block12, Row2, Column6)	1259.00	1255.50	144.68	0.00	0.11	879.00	888.73	879.00	96.44	0.00	0.11	96.00	93.00	0.00	376.50	380.00	818353.00	3.84	1000.21	994.50
12	7	2	20149.00	12145.00	172.50	0	Spot (Block12, Row2, Column7)	1108.64	1098.00	115.92	0.00	0.10	828.00	841.09	828.00	71.06	0.01	0.08	98.00	89.00	0.00	270.00	280.64	921279.00	3.76	927.41	917.00
12	8	2	20453.00	12156.00	147.00	-50	Spot (Block12, Row2, Column8)	916.23	910.00	45.43	0.00	0.05	831.00	867.28	831.00	190.00	0.02	0.22	2.00	0.00	0.00	79.00	85.23	537825.00	0.26	921.42	911.00
12	1	3	18350.00	12456.00	154.45	0	Spot (Block12, Row3, Column1)	1898.35	1793.00	431.15	0.02	0.23	906.00	921.82	906.00	87.98	0.01	0.10	100.00	99.00	0.00	887.00	992.35	1247215.00	11.10	1193.16	1200.00
12	2	3	18621.00	12459.00	194.25	0	Spot (Block12, Row3, Column2)	1042.90	1032.00	105.84	0.00	0.10	934.00	963.27	934.00	116.23	0.01	0.12	46.00	10.00	0.00	98.00	108.90	1114855.00	0.69	988.55	987.00
12	3	3	18933.00	12467.00	192.50	0	Spot (Block12, Row3, Column3)	1706.46	1590.00	463.05	0.03	0.27	971.00	992.53	971.00	141.83	0.01	0.14	99.00	94.00	0.00	619.00	735.46	1783249.00	5.03	1253.26	1281.00
12	4	3	19255.00	12453.00	147.00	0	Spot (Block12, Row3, Column4)	4530.90	4055.00	2212.26	0.05	0.49	916.00	938.07	916.00	94.62	0.01	0.10	100.00	100.00	0.00	3139.00	3614.90	2659640.00	37.97	1745.30	1583.50
12	5	3	19552.00	12453.00	147.00	-50	Spot (Block12, Row3, Column5)	994.35	979.00	98.87	0.01	0.10	918.00	942.27	918.00	102.07	0.01	0.11	23.00	9.00	0.00	61.00	76.35	588655.00	0.51	961.08	972.00
12	6	3	19856.00	12453.00	183.15	0	Spot (Block12, Row3, Column6)	4048.14	3559.00	1766.90	0.06	0.44	916.00	946.78	916.00	122.15	0.01	0.13	100.00	100.00	0.00	2643.00	3132.14	3825496.00	25.39	1712.32	1681.00
12	7	3	20157.00	12461.00	147.85	0	Spot (Block12, Row3, Column7)	1548.38	1468.00	349.91	0.02	0.23	848.00	865.58	848.00	102.23	0.01	0.12	100.00	99.00	0.00	620.00	700.38	932125.00	6.68	1041.75	1012.00
12	8	3	20456.00	12472.00	156.20	0	Spot (Block12, Row3, Column8)	1660.80	1562.00	420.83	0.03	0.25	807.00	815.15	807.00	55.34	0.00	0.07	99.00	98.00	0.00	755.00	853.80	1112736.00	15.28	1076.16	1080.00
12	1	4	18350.00	12750.00	149.70	0	Spot (Block12, Row4, Column1)	4698.77	4280.00	2292.29	0.04	0.49	915.00	947.68	915.00	104.95	0.02	0.11	100.00	100.00	0.00	3365.00	3783.77	2861552.00	35.74	1919.26	1871.50
12	2	4	18651.00	12759.00	152.25	0	Spot (Block12, Row4, Column2)	1222.65	1208.00	130.90	0.01	0.11	939.00	991.09	939.00	164.77	0.02	0.17	81.00	40.00	0.00	269.00	283.65	776382.00	1.41	1055.02	1038.50
12	3	4	18952.00	12753.00	149.50	0	Spot (Block12, Row4, Column3)	17452.56	15643.50	9763.51	0.05	0.56	1024.00	1063.16	1024.00	178.77	0.02	0.17	100.00	100.00	0.00	14619.50	16428.56	10680966.00	91.68	4700.09	3556.00
12	4	4	19241.00	12755.00	199.05	0	Spot (Block12, Row4, Column4)	1120.71	1102.00	114.46	0.01	0.10	977.00	986.40	977.00	110.66	0.00	0.11	59.00	24.00	0.00	125.00	143.71	1257441.00	1.21	1017.36	1005.00
12	5	4	19551.00	12753.00	147.00	-50	Spot (Block12, Row4, Column5)	1015.56	972.00	155.94	0.02	0.15	944.00	961.04	944.00	98.63	0.01	0.10	33.00	14.00	0.00	28.00	71.56	600194.00	0.55	904.85	903.00
12	6	4	19850.00	12751.00	187.65	0	Spot (Block12, Row4, Column6)	1553.84	1518.00	259.95	0.01	0.17	926.00	948.73	926.00	98.53	0.01	0.10	100.00	99.00	0.00	592.00	627.84	1539860.00	6.14	1158.09	1140.00
12	7	4	20145.00	12763.00	156.65	0	Spot (Block12, Row4, Column7)	2208.70	1829.50	1032.29	0.08	0.47	873.00	884.63	873.00	108.67	0.01	0.12	100.00	99.00	0.00	956.50	1335.70	1497498.00	12.18	1159.56	1149.00
12	8	4	20455.00	12756.00	158.95	0	Spot (Block12, Row4, Column8)	1168.19	1164.00	157.99	0.00	0.14	799.00	808.59	799.00	63.62	0.01	0.08	100.00	96.00	0.00	365.00	369.19	811893.00	5.65	920.54	910.00
12	1	5	18352.00	13055.00	117.75	0	Spot (Block12, Row5, Column1)	2331.14	2208.00	456.38	0.02	0.20	920.00	962.80	920.00	135.67	0.02	0.14	100.00	100.00	0.00	1288.00	1411.14	853197.00	10.09	1377.62	1328.50
12	2	5	18648.00	13054.00	153.50	0	Spot (Block12, Row5, Column2)	2251.76	2214.00	515.60	0.01	0.23	954.00	989.45	954.00	155.42	0.02	0.16	100.00	100.00	0.00	1260.00	1297.76	1463646.00	8.12	1313.02	1285.50
12	3	5	18953.00	13042.00	163.30	0	Spot (Block12, Row5, Column3)	1952.28	1950.00	419.77	0.00	0.22	987.00	1024.53	987.00	171.08	0.02	0.17	99.00	94.00	0.00	963.00	965.28	1429072.00	5.42	1323.63	1312.00
12	4	5	19243.00	13058.00	159.30	0	Spot (Block12, Row5, Column4)	1949.70	1882.00	580.54	0.02	0.30	984.00	995.69	984.00	119.22	0.01	0.12	99.00	90.00	0.00	898.00	965.70	1374535.00	8.00	1221.14	1196.00
12	5	5	19554.00	13058.00	147.00	0	Spot (Block12, Row5, Column5)	27512.96	25534.00	16317.09	0.03	0.59	949.00	969.08	949.00	130.97	0.01	0.14	100.00	100.00	0.85	24585.00	26563.96	16205136.00	202.68	5677.62	4754.00
12	6	5	19844.00	13043.00	178.70	0	Spot (Block12, Row5, Column6)	1272.37	1239.00	210.52	0.01	0.17	903.00	923.20	903.00	113.90	0.01	0.12	88.00	69.00	0.00	336.00	369.37	1138770.00	3.07	1041.73	1009.50
12	7	5	20153.00	13055.00	183.35	0	Spot (Block12, Row5, Column7)	6000.97	5678.00	2508.47	0.02	0.42	865.00	887.95	865.00	134.25	0.01	0.15	100.00	100.00	0.00	4813.00	5135.97	5670913.00	38.08	2177.95	2124.00
12	8	5	20450.00	13059.00	148.25	0	Spot (Block12, Row5, Column8)	5745.95	5002.50	3504.47	0.06	0.61	788.00	807.14	788.00	112.63	0.01	0.14	100.00	100.00	0.00	4214.50	4957.95	3413097.00	43.85	1885.12	1698.50
12	1	6	18347.00	13348.00	170.25	0	Spot (Block12, Row6, Column1)	4089.13	3712.00	1627.25	0.04	0.40	919.00	965.00	919.00	163.84	0.02	0.17	100.00	100.00	0.00	2793.00	3170.13	3299926.00	19.07	1759.73	1750.00
12	2	6	18650.00	13353.00	190.65	0	Spot (Block12, Row6, Column2)	4595.53	4443.00	1637.87	0.01	0.36	936.00	971.94	936.00	148.86	0.02	0.15	100.00	100.00	0.00	3507.00	3659.53	4705822.00	24.34	1905.16	1892.00
12	3	6	18944.00	13350.00	147.95	0	Spot (Block12, Row6, Column3)	7143.40	6518.00	4215.90	0.04	0.59	913.00	938.65	913.00	107.97	0.01	0.12	100.00	100.00	0.00	5605.00	6230.40	4236035.00	57.47	2197.93	2016.50
12	4	6	19252.00	13361.00	155.95	0	Spot (Block12, Row6, Column4)	1241.41	1219.00	148.29	0.01	0.12	915.00	931.73	915.00	96.70	0.01	0.10	97.00	84.00	0.00	304.00	326.41	830503.00	3.20	1056.41	1051.00
12	5	6	19555.00	13356.00	102.75	0	Spot (Block12, Row6, Column5)	13519.41	13249.00	3866.35	0.01	0.29	900.00	917.25	900.00	115.47	0.01	0.13	100.00	100.00	0.00	12349.00	12619.41	3663761.00	109.14	4467.10	3693.00
12	6	6	19842.00	13348.00	186.25	0	Spot (Block12, Row6, Column6)	1025.15	1014.00	116.68	0.00	0.11	867.00	877.10	867.00	105.81	0.01	0.12	68.00	34.00	0.00	147.00	158.15	1003617.00	1.40	909.22	903.00
12	7	6	20150.00	13349.00	153.30	0	Spot (Block12, Row6, Column7)	2326.32	2070.00	961.05	0.05	0.41	817.00	836.63	817.00	101.89	0.01	0.12	100.00	99.00	0.00	1253.00	1509.32	1505130.00	14.62	1145.50	1094.00
12	8	6	20455.00	13367.00	151.45	0	Spot (Block12, Row6, Column8)	2523.77	2234.00	1109.11	0.05	0.44	772.00	778.10	772.00	67.97	0.00	0.09	100.00	100.00	0.00	1462.00	1751.77	1595020.00	25.68	1166.35	1110.00
12	1	7	18350.00	13651.00	173.50	0	Spot (Block12, Row7, Column1)	1303.96	1258.00	219.10	0.02	0.17	894.00	915.92	894.00	120.04	0.01	0.13	95.00	79.00	0.00	364.00	409.96	1096629.00	3.23	1050.34	1020.00
12	2	7	18643.00	13652.00	155.60	0	Spot (Block12, Row7, Column2)	1112.97	1096.00	139.92	0.01	0.13	899.00	918.86	899.00	113.29	0.01	0.12	68.00	36.00	0.00	197.00	213.97	742349.00	1.71	1049.24	1023.50
12	3	7	18953.00	13644.00	204.55	0	Spot (Block12, Row7, Column3)	1024.71	1001.00	107.01	0.01	0.10	889.00	890.73	889.00	85.97	0.00	0.10	66.00	36.00	0.00	112.00	135.71	1219408.00	1.56	941.42	928.00
12	4	7	19248.00	13637.00	179.60	0	Spot (Block12, Row7, Column4)	1054.18	1004.00	134.78	0.02	0.13	884.00	881.81	884.00	79.03	0.00	0.09	80.00	40.00	0.00	120.00	170.18	955083.00	2.18	959.56	941.50
12	5	7	19567.00	13646.00	159.60	0	Spot (Block12, Row7, Column5)	1106.89	1084.00	133.40	0.01	0.12	869.00	879.85	869.00	112.01	0.01	0.13	90.00	46.00	0.00	215.00	237.89	781466.00	2.03	950.55	947.00
12	6	7	19851.00	13654.00	171.20	0	Spot (Block12, Row7, Column6)	5066.03	5050.00	1664.15	0.00	0.33	830.00	871.52	830.00	141.27	0.02	0.16	100.00	100.00	0.00	4220.00	4236.03	4133880.00	29.69	1845.21	1765.50
12	7	7	20151.00	13657.00	97.70	0	Spot (Block12, Row7, Column7)	2573.44	2517.00	619.32	0.01	0.24	805.00	822.39	805.00	109.86	0.01	0.13	100.00	100.00	0.00	1712.00	1768.44	627919.00	15.94	1438.85	1258.00
12	8	7	20457.00	13660.00	110.90	0	Spot (Block12, Row7, Column8)	1591.77	1555.00	235.79	0.01	0.15	770.00	770.06	770.00	61.63	0.00	0.08	100.00	100.00	0.00	785.00	821.77	506182.00	13.33	1110.95	1103.50
12	1	8	18354.00	13945.00	120.65	0	Spot (Block12, Row8, Column1)	3476.46	3286.50	1180.43	0.02	0.34	893.00	898.83	893.00	104.91	0.00	0.12	100.00	100.00	0.00	2393.50	2583.46	1328006.00	24.57	1611.83	1462.00
12	2	8	18648.00	13944.00	152.75	0	Spot (Block12, Row8, Column2)	1139.70	1103.00	131.63	0.01	0.12	892.00	895.37	892.00	92.46	0.00	0.10	92.00	70.00	0.00	211.00	247.70	728269.00	2.64	987.70	986.00
12	3	8	18944.00	13952.00	154.10	0	Spot (Block12, Row8, Column3)	2130.91	1849.00	900.52	0.06	0.42	878.00	874.68	878.00	82.91	0.00	0.09	100.00	98.00	0.00	971.00	1252.91	1385090.00	15.15	1179.12	1151.50
12	4	8	19247.00	13953.00	112.60	0	Spot (Block12, Row8, Column4)	2965.23	2925.00	556.72	0.01	0.19	854.50	862.96	854.50	85.72	0.00	0.10	100.00	100.00	0.00	2070.50	2110.73	969630.00	24.52	1588.61	1621.00
12	5	8	19548.00	13952.00	190.30	0	Spot (Block12, Row8, Column5)	969.85	981.00	87.85	0.00	0.09	823.00	850.26	823.00	92.53	0.01	0.11	69.00	30.00	0.00	158.00	146.85	993128.00	1.29	896.33	891.00
12	6	8	19849.00	13954.00	121.70	0	Spot (Block12, Row8, Column6)	6095.86	6046.00	1955.28	0.00	0.32	809.00	843.21	809.00	130.10	0.02	0.15	100.00	100.00	0.00	5237.00	5286.86	2383483.00	40.37	2092.88	1975.00
12	7	8	20137.00	13943.00	165.55	0	Spot (Block12, Row8, Column7)	1102.69	1078.00	176.09	0.01	0.16	796.00	801.30	796.00	88.91	0.00	0.11	95.00	71.00	0.00	282.00	306.69	838042.00	3.39	892.36	881.00
12	8	8	20449.00	13956.00	82.10	0	Spot (Block12, Row8, Column8)	2397.83	2417.00	376.88	0.00	0.16	736.00	747.91	736.00	58.24	0.01	0.08	100.00	100.00	0.00	1681.00	1661.83	388449.00	28.33	1354.95	1255.50
13	1	1	4836.00	16315.00	153.70	0	Spot (Block13, Row1, Column1)	47943.03	53074.00	17850.10	0.04	0.37	689.00	721.26	689.00	183.94	0.02	0.26	100.00	100.00	38.25	52385.00	47254.03	31211132.00	256.72	9115.14	7657.00
13	2	1	5126.00	16320.00	149.15	0	Spot (Block13, Row1, Column2)	5159.71	4607.50	2468.48	0.05	0.48	671.00	686.82	671.00	123.18	0.01	0.18	100.00	100.00	0.00	3936.50	4488.71	3157743.00	36.31	1679.60	1583.50
13	3	1	5431.00	16328.00	173.50	0	Spot (Block13, Row1, Column3)	778.70	782.00	62.30	0.00	0.08	664.00	668.67	664.00	71.23	0.00	0.11	72.00	25.00	0.00	118.00	114.70	652553.00	1.54	700.89	698.50
13	4	1	5755.00	16320.00	114.75	0	Spot (Block13, Row1, Column4)	3568.78	3595.00	824.77	0.00	0.23	673.00	675.89	673.00	56.63	0.00	0.08	100.00	100.00	0.00	2922.00	2895.78	1238368.00	51.08	1512.52	1297.50
13	5	1	6021.00	16317.00	115.55	0	Spot (Block13, Row1, Column5)	1038.10	1017.50	119.46	0.01	0.12	675.00	675.14	675.00	53.89	0.00	0.08	100.00	98.00	0.00	342.50	363.10	359183.00	6.73	811.91	785.50
13	6	1	6351.00	16313.00	130.75	0	Spot (Block13, Row1, Column6)	2315.69	2298.00	742.30	0.00	0.32	672.00	675.36	672.00	56.89	0.00	0.08	100.00	100.00	0.00	1626.00	1643.69	1060586.00	28.83	1075.36	1045.00
13	7	1	6639.00	16322.00	110.00	0	Spot (Block13, Row1, Column7)	3243.30	3042.00	859.00	0.03	0.26	705.00	738.00	705.00	226.45	0.02	0.31	100.00	100.00	0.00	2337.00	2538.30	1028125.00	11.06	1441.31	1290.00
13	8	1	6942.00	16328.00	115.10	0	Spot (Block13, Row1, Column8)	63993.21	65535.00	5970.36	0.01	0.09	795.00	836.12	795.00	281.79	0.02	0.34	100.00	100.00	90.09	64740.00	63198.21	21949748.00	224.13	17413.90	13489.00
13	1	2	4815.00	16623.00	204.60	0	Spot (Block13, Row2, Column1)	768.50	766.00	92.52	0.00	0.12	687.00	701.41	687.00	125.25	0.01	0.18	16.00	0.00	0.00	79.00	81.50	915287.00	0.54	719.19	709.00
13	2	2	5134.00	16614.00	158.15	0	Spot (Block13, Row2, Column2)	888.17	886.00	98.92	0.00	0.11	666.00	667.73	666.00	69.43	0.00	0.10	94.00	77.00	0.00	220.00	222.17	606623.00	3.18	743.88	722.00
13	3	2	5436.00	16618.00	198.80	0	Spot (Block13, Row2, Column3)	843.45	812.00	153.59	0.02	0.18	661.00	663.32	661.00	67.31	0.00	0.10	89.00	60.00	0.00	151.00	182.45	948886.00	2.68	718.68	711.00
13	4	2	5730.00	16621.00	227.25	0	Spot (Block13, Row2, Column4)	802.62	802.00	63.10	0.00	0.08	679.00	685.23	679.00	68.70	0.00	0.10	79.00	38.00	0.00	123.00	123.62	1185464.00	1.71	702.15	704.00
13	5	2	6034.00	16620.00	160.05	0	Spot (Block13, Row2, Column5)	1516.51	1508.50	298.28	0.00	0.20	683.00	683.76	683.00	56.59	0.00	0.08	100.00	100.00	0.00	825.50	833.51	1070657.00	14.72	914.44	875.50
13	6	2	6327.00	16610.00	203.60	0	Spot (Block13, Row2, Column6)	804.85	800.00	84.98	0.00	0.11	682.00	695.43	682.00	100.55	0.01	0.14	63.00	19.00	0.00	118.00	122.85	944093.00	1.09	709.17	712.00
13	7	2	6639.00	16626.00	180.80	0	Spot (Block13, Row2, Column7)	841.73	828.00	72.15	0.01	0.09	702.00	707.31	702.00	62.61	0.00	0.09	91.00	50.00	0.00	126.00	139.73	770185.00	2.15	779.09	782.00
13	8	2	6964.00	16623.00	264.35	0	Spot (Block13, Row2, Column8)	875.91	872.00	83.77	0.00	0.10	792.00	823.12	792.00	225.40	0.02	0.27	3.00	0.00	0.00	80.00	83.91	1785986.00	0.23	808.77	804.00
13	1	3	4837.00	16918.00	146.75	0	Spot (Block13, Row3, Column1)	1321.89	1295.50	266.98	0.01	0.20	700.00	704.59	700.00	50.27	0.00	0.07	100.00	100.00	0.00	595.50	621.89	777271.00	12.28	888.83	876.00
13	2	3	5146.00	16916.00	194.15	0	Spot (Block13, Row3, Column2)	860.02	864.00	78.28	0.00	0.09	692.00	693.23	692.00	50.15	0.00	0.07	94.00	79.00	0.00	172.00	168.02	915919.00	3.33	763.17	760.50
13	3	3	5430.00	16911.00	153.85	0	Spot (Block13, Row3, Column3)	1590.41	1475.50	703.10	0.03	0.44	694.00	703.64	694.00	69.52	0.01	0.10	100.00	99.00	0.00	781.50	896.41	1024222.00	12.76	914.87	880.00
13	4	3	5734.00	16919.00	143.25	0	Spot (Block13, Row3, Column4)	3204.64	2990.00	1367.81	0.03	0.43	699.00	707.16	699.00	59.12	0.01	0.08	100.00	100.00	0.00	2291.00	2505.64	1797801.00	42.24	1191.18	1155.00
13	5	3	6035.00	16920.00	147.00	-50	Spot (Block13, Row3, Column5)	1022.06	773.00	565.08	0.12	0.55	704.00	721.30	704.00	100.83	0.01	0.14	39.00	28.00	0.00	69.00	318.06	603017.00	2.98	710.77	705.50
13	6	3	6336.00	16916.00	216.05	0	Spot (Block13, Row3, Column6)	4563.56	3666.00	2321.87	0.10	0.51	705.00	736.98	705.00	139.81	0.02	0.19	100.00	100.00	0.00	2961.00	3858.56	6083227.00	27.37	1855.97	1848.00
13	7	3	6638.00	16929.00	164.95	0	Spot (Block13, Row3, Column7)	931.28	918.00	106.25	0.01	0.11	721.00	745.01	721.00	104.93	0.01	0.14	86.00	45.00	0.00	197.00	210.28	704049.00	1.78	794.62	788.00
13	8	3	6938.00	16934.00	149.00	0	Spot (Block13, Row3, Column8)	3758.76	3534.00	1357.89	0.03	0.36	789.00	791.09	789.00	85.60	0.00	0.11	100.00	100.00	0.00	2745.00	2969.76	2281570.00	34.67	1660.71	1459.00
13	1	4	4829.00	17214.00	142.65	0	Spot (Block13, Row4, Column1)	3598.40	3357.00	1539.52	0.03	0.43	737.00	756.18	737.00	83.01	0.01	0.11	100.00	100.00	0.00	2620.00	2861.40	1997110.00	34.24	1409.04	1307.00
13	2	4	5151.00	17214.00	169.30	0	Spot (Block13, Row4, Column2)	1025.44	1007.50	130.45	0.01	0.13	720.00	735.46	720.00	80.24	0.01	0.11	97.00	88.00	0.00	287.50	305.44	814201.00	3.61	832.20	828.00
13	3	4	5435.00	17224.00	142.75	0	Spot (Block13, Row4, Column3)	18193.83	17045.00	9813.60	0.03	0.54	714.00	731.95	714.00	84.12	0.01	0.11	100.00	100.00	0.00	16331.00	17479.83	10133966.00	207.59	3933.35	3169.50
13	4	4	5716.00	17225.00	222.95	0	Spot (Block13, Row4, Column4)	829.66	819.00	64.28	0.01	0.08	711.00	725.01	711.00	67.53	0.01	0.09	86.00	34.00	0.00	108.00	118.66	1182260.00	1.55	749.40	755.00
13	5	4	6035.00	17221.00	147.00	-50	Spot (Block13, Row4, Column5)	770.79	762.00	83.57	0.00	0.11	707.00	717.16	707.00	74.02	0.01	0.10	39.00	15.00	0.00	55.00	63.79	453227.00	0.72	715.80	713.00
13	6	4	6335.00	17233.00	166.30	0	Spot (Block13, Row4, Column6)	1683.01	1692.00	323.93	0.00	0.19	711.00	727.59	711.00	98.95	0.01	0.14	100.00	99.00	0.00	981.00	972.01	1294232.00	9.66	1014.05	994.00
13	7	4	6627.00	17237.00	172.70	0	Spot (Block13, Row4, Column7)	1038.26	991.50	165.64	0.02	0.16	726.00	738.72	726.00	61.30	0.01	0.08	98.00	92.00	0.00	265.50	312.26	855523.00	4.89	831.56	821.00
13	8	4	6942.00	17226.00	226.50	0	Spot (Block13, Row4, Column8)	886.17	882.00	70.51	0.00	0.08	783.00	781.67	783.00	70.84	0.00	0.09	66.00	21.00	0.00	99.00	103.17	1304442.00	1.48	820.45	820.00
13	1	5	4835.00	17523.00	112.30	0	Spot (Block13, Row5, Column1)	8155.54	8425.00	2445.27	0.01	0.30	759.00	780.61	759.00	97.59	0.01	0.13	100.00	100.00	0.00	7666.00	7396.54	2658705.00	75.57	2836.85	2521.50
13	2	5	5136.00	17521.00	148.25	0	Spot (Block13, Row5, Column2)	3946.53	3855.00	1314.71	0.01	0.33	735.00	751.35	735.00	72.80	0.01	0.10	100.00	100.00	0.00	3120.00	3211.53	2375813.00	43.89	1537.92	1472.50
13	3	5	5434.00	17512.00	156.15	0	Spot (Block13, Row5, Column3)	1831.72	1677.00	585.82	0.04	0.32	725.00	746.36	725.00	82.43	0.01	0.11	100.00	99.00	0.00	952.00	1106.72	1232747.00	13.17	990.57	980.00
13	4	5	5730.00	17524.00	160.35	0	Spot (Block13, Row5, Column4)	1322.28	1250.00	323.37	0.02	0.24	721.00	740.36	721.00	78.71	0.01	0.11	100.00	98.00	0.00	529.00	601.28	940142.00	7.39	887.56	887.00
13	5	5	6035.00	17522.00	140.65	0	Spot (Block13, Row5, Column5)	17362.04	16406.50	9687.58	0.02	0.56	710.00	728.26	710.00	93.99	0.01	0.13	100.00	100.00	0.00	15696.50	16652.04	9201880.00	176.98	4084.94	3289.00
13	6	5	6333.00	17518.00	174.80	0	Spot (Block13, Row5, Column6)	919.00	912.00	105.27	0.00	0.11	704.00	716.00	704.00	78.25	0.01	0.11	91.00	72.00	0.00	208.00	215.00	783908.00	2.59	769.90	768.00
13	7	5	6640.00	17521.00	165.60	0	Spot (Block13, Row5, Column7)	1964.22	1923.00	530.66	0.01	0.27	733.00	744.94	733.00	71.97	0.01	0.10	100.00	100.00	0.00	1190.00	1231.22	1494771.00	16.94	1033.50	1015.00
13	8	5	6938.00	17527.00	166.60	0	Spot (Block13, Row5, Column8)	1399.54	1283.00	436.24	0.04	0.31	783.00	785.31	783.00	68.78	0.00	0.09	99.00	95.00	0.00	500.00	616.54	1079048.00	8.93	904.76	899.00
13	1	6	4833.00	17816.00	219.00	0	Spot (Block13, Row6, Column1)	3561.44	2756.50	1839.95	0.11	0.52	712.00	737.08	712.00	107.66	0.02	0.15	100.00	100.00	0.00	2044.50	2849.44	4886293.00	26.23	1634.78	1644.00
13	2	6	5136.00	17817.00	190.90	0	Spot (Block13, Row6, Column2)	1297.69	1239.50	266.18	0.02	0.21	712.00	736.79	712.00	96.96	0.01	0.13	100.00	99.00	0.00	527.50	585.69	1336622.00	5.78	925.98	911.00
13	3	6	5428.00	17819.00	145.35	0	Spot (Block13, Row6, Column3)	4619.10	4309.00	2379.27	0.03	0.52	709.00	729.50	709.00	78.62	0.01	0.11	100.00	100.00	0.00	3600.00	3910.10	2655984.00	49.47	1496.82	1363.00
13	4	6	5730.00	17821.00	177.80	0	Spot (Block13, Row6, Column4)	960.75	936.00	125.50	0.01	0.13	707.00	719.28	707.00	55.40	0.01	0.08	96.00	88.00	0.00	229.00	253.75	850260.00	4.36	794.41	791.00
13	5	6	6034.00	17821.00	147.00	-50	Spot (Block13, Row6, Column5)	2587.12	795.00	3117.23	0.51	1.20	698.00	705.37	698.00	68.34	0.00	0.10	57.00	45.00	0.00	97.00	1889.12	1521225.00	27.54	721.42	718.00
13	6	6	6339.00	17822.00	215.35	0	Spot (Block13, Row6, Column6)	829.11	824.00	60.86	0.00	0.07	694.00	699.24	694.00	57.01	0.00	0.08	90.00	61.00	0.00	130.00	135.11	1096906.00	2.28	747.56	737.50
13	7	6	6632.00	17821.00	175.75	0	Spot (Block13, Row6, Column7)	1192.61	1086.00	312.02	0.04	0.26	717.00	731.06	717.00	69.45	0.01	0.09	100.00	95.00	0.00	369.00	475.61	1029221.00	6.65	842.22	837.00
13	8	6	6941.00	17835.00	169.90	0	Spot (Block13, Row6, Column8)	1203.65	1132.00	270.49	0.03	0.22	789.00	788.37	789.00	72.10	0.00	0.09	95.00	88.00	0.00	343.00	414.65	965331.00	5.76	869.88	872.00
13	1	7	4832.00	18120.00	197.55	0	Spot (Block13, Row7, Column1)	982.83	928.00	172.57	0.02	0.18	688.00	697.95	688.00	76.62	0.01	0.11	96.00	79.00	0.00	240.00	294.83	1087006.00	3.72	767.24	775.00
13	2	7	5131.00	18129.00	188.05	0	Spot (Block13, Row7, Column2)	792.62	796.00	42.47	0.00	0.05	686.00	690.68	686.00	62.18	0.00	0.09	82.00	36.00	0.00	110.00	106.62	789450.00	1.64	728.03	722.00
13	3	7	5430.00	18123.00	220.35	0	Spot (Block13, Row7, Column3)	797.64	795.00	51.96	0.00	0.07	696.00	701.24	696.00	62.69	0.00	0.09	75.00	28.00	0.00	99.00	101.64	1108721.00	1.54	731.68	725.00
13	4	7	5732.00	18108.00	219.20	0	Spot (Block13, Row7, Column4)	825.63	820.00	62.16	0.00	0.08	700.00	705.01	700.00	50.96	0.00	0.07	88.00	63.00	0.00	120.00	125.63	1141026.00	2.37	765.83	764.00
13	5	7	6038.00	18117.00	172.30	0	Spot (Block13, Row7, Column5)	822.83	818.00	78.51	0.00	0.10	694.00	696.27	694.00	47.06	0.00	0.07	81.00	68.00	0.00	124.00	128.83	679655.00	2.69	746.94	734.00
13	6	7	6334.00	18117.00	181.45	0	Spot (Block13, Row7, Column6)	1372.62	1365.50	292.77	0.00	0.21	694.00	708.21	694.00	100.39	0.01	0.14	100.00	97.00	0.00	671.50	678.62	1268305.00	6.62	905.03	895.00
13	7	7	6631.00	18123.00	102.15	0	Spot (Block13, Row7, Column7)	2425.97	2352.00	527.88	0.01	0.22	720.00	730.97	720.00	69.16	0.01	0.09	100.00	100.00	0.00	1632.00	1705.97	642881.00	24.51	1253.72	1161.00
13	8	7	6933.00	18124.00	147.00	-50	Spot (Block13, Row7, Column8)	923.49	820.50	251.09	0.05	0.27	796.00	796.06	796.00	67.53	0.00	0.08	39.00	24.00	0.00	24.50	127.49	543012.00	1.89	789.68	797.00
13	1	8	4837.00	18411.00	121.50	0	Spot (Block13, Row8, Column1)	1798.82	1777.00	402.32	0.01	0.22	692.00	693.59	692.00	46.31	0.00	0.07	100.00	100.00	0.00	1085.00	1106.82	699741.00	23.87	1020.00	982.00
13	2	8	5122.00	18403.00	214.90	0	Spot (Block13, Row8, Column2)	791.51	793.00	59.43	0.00	0.08	690.00	692.07	690.00	46.21	0.00	0.07	79.00	58.00	0.00	103.00	101.51	1039250.00	2.15	736.77	723.00
13	3	8	5416.00	18412.00	155.80	0	Spot (Block13, Row8, Column3)	977.33	937.00	145.70	0.02	0.15	700.00	701.25	700.00	53.69	0.00	0.08	98.00	88.00	0.00	237.00	277.33	651876.00	5.14	791.08	774.00
13	4	8	5723.00	18416.00	110.25	0	Spot (Block13, Row8, Column4)	7039.86	6966.00	1831.65	0.00	0.26	709.00	715.13	709.00	58.91	0.00	0.08	100.00	100.00	0.00	6257.00	6330.86	2231637.00	107.37	2487.98	2303.50
13	5	8	6044.00	18418.00	191.85	0	Spot (Block13, Row8, Column5)	812.95	806.00	54.41	0.00	0.07	705.00	718.77	705.00	95.70	0.01	0.13	55.00	7.00	0.00	101.00	107.95	845471.00	0.98	755.34	760.00
13	6	8	6332.00	18427.00	140.45	0	Spot (Block13, Row8, Column6)	6802.45	6493.00	3128.30	0.02	0.46	713.00	742.25	713.00	144.80	0.02	0.20	100.00	100.00	0.00	5780.00	6089.45	3652915.00	41.85	2308.20	2273.00
13	7	8	6630.00	18402.00	181.95	0	Spot (Block13, Row8, Column7)	1119.42	1076.00	260.35	0.02	0.23	751.00	785.48	751.00	330.36	0.02	0.42	49.00	13.00	0.00	325.00	368.42	1039937.00	1.01	843.35	817.00
13	8	8	6934.00	18417.00	96.85	0	Spot (Block13, Row8, Column8)	1279.52	1260.00	208.56	0.01	0.16	805.00	815.99	805.00	72.74	0.01	0.09	100.00	94.00	0.00	455.00	474.52	301966.00	6.37	980.08	974.50
14	1	1	9338.00	16328.00	154.60	0	Spot (Block14, Row1, Column1)	54673.46	65535.00	14164.70	0.08	0.26	3637.00	3699.53	3637.00	615.05	0.01	0.17	100.00	100.00	53.95	61898.00	51036.46	35975428.00	82.88	16614.31	13934.50
14	2	1	9635.00	16336.00	147.40	0	Spot (Block14, Row1, Column2)	21650.96	20711.00	9583.49	0.02	0.44	3712.00	3746.69	3712.00	577.39	0.00	0.15	100.00	100.00	0.00	16999.00	17938.96	12817367.00	31.01	7681.77	6841.00
14	3	1	9938.00	16334.00	145.20	0	Spot (Block14, Row1, Column3)	8811.28	8416.00	2861.71	0.02	0.32	3684.00	3708.27	3684.00	539.88	0.00	0.15	99.00	98.00	0.00	4732.00	5127.28	5066485.00	9.45	4934.91	4842.00
14	4	1	10255.00	16329.00	112.65	0	Spot (Block14, Row1, Column4)	16325.50	16545.00	4991.19	0.01	0.31	3794.00	3819.12	3794.00	546.43	0.00	0.14	100.00	100.00	0.00	12751.00	12531.50	5469042.00	22.89	7595.64	7021.00
14	5	1	10533.00	16332.00	111.50	0	Spot (Block14, Row1, Column5)	13144.03	13100.00	4540.23	0.00	0.35	3894.00	3927.89	3894.00	561.93	0.00	0.14	100.00	100.00	0.00	9206.00	9250.03	4271810.00	16.40	6583.85	6111.00
14	6	1	10849.00	16327.00	125.40	0	Spot (Block14, Row1, Column6)	22140.37	22175.00	7921.40	0.00	0.36	4036.00	4072.77	4036.00	593.32	0.00	0.15	100.00	100.00	0.00	18139.00	18104.37	9166113.00	30.45	8368.33	7773.50
14	7	1	11131.00	16335.00	82.95	0	Spot (Block14, Row1, Column7)	26723.77	26587.00	6879.91	0.00	0.26	4085.00	4137.05	4085.00	635.03	0.01	0.15	100.00	100.00	0.00	22502.00	22638.77	4462870.00	35.57	11568.82	9995.00
14	8	1	11440.00	16335.00	117.55	0	Spot (Block14, Row1, Column8)	64878.56	65535.00	3324.31	0.00	0.05	4073.00	4156.98	4073.00	676.34	0.01	0.16	100.00	100.00	94.18	61462.00	60805.56	23421260.00	89.78	24358.92	22544.00
14	1	2	9353.00	16625.00	160.00	0	Spot (Block14, Row2, Column1)	4033.79	4064.00	518.44	0.00	0.13	3630.00	3692.23	3630.00	584.44	0.01	0.16	41.00	5.00	0.00	434.00	403.79	2831719.00	0.58	3812.83	3817.00
14	2	2	9641.00	16631.00	130.45	0	Spot (Block14, Row2, Column2)	13277.37	13422.50	3430.81	0.00	0.26	3672.00	3714.79	3672.00	544.66	0.01	0.15	100.00	100.00	0.00	9750.50	9605.37	6027925.00	17.56	6212.20	6020.00
14	3	2	9944.00	16629.00	210.30	0	Spot (Block14, Row2, Column3)	4340.75	4283.50	599.26	0.01	0.14	3717.00	3752.50	3717.00	584.67	0.00	0.16	48.00	20.00	0.00	566.50	623.75	5469345.00	1.01	3893.25	3933.50
14	4	2	10238.00	16632.00	165.45	0	Spot (Block14, Row2, Column4)	9114.00	8948.00	2188.56	0.01	0.24	3798.00	3808.90	3798.00	562.39	0.00	0.15	100.00	99.00	0.00	5150.00	5316.00	6881071.00	9.43	5228.59	5206.00
14	5	2	10539.00	16632.00	191.00	0	Spot (Block14, Row2, Column5)	6943.00	6856.50	1210.97	0.01	0.17	3893.00	3927.22	3893.00	580.44	0.00	0.15	99.00	96.00	0.00	2963.50	3050.00	7151285.00	5.20	4806.68	4759.00
14	6	2	10832.00	16633.00	155.15	0	Spot (Block14, Row2, Column6)	7258.69	6963.00	1710.67	0.02	0.24	4000.00	4049.12	4000.00	647.77	0.01	0.16	98.00	90.00	0.00	2963.00	3258.69	4812511.00	4.95	4979.94	4916.00
14	7	2	11137.00	16632.00	160.60	0	Spot (Block14, Row2, Column7)	7463.31	7035.50	1993.34	0.03	0.27	3984.00	4023.66	3984.00	570.65	0.00	0.14	98.00	92.00	0.00	3051.50	3479.31	5358655.00	6.03	4808.27	4735.50
14	8	2	11442.00	16638.00	201.80	0	Spot (Block14, Row2, Column8)	4640.27	4595.00	608.51	0.00	0.13	3991.50	4052.43	3991.50	629.19	0.01	0.16	48.00	17.00	0.00	603.50	648.77	5354868.00	0.93	4385.24	4344.00
14	1	3	9338.00	16930.00	147.45	0	Spot (Block14, Row3, Column1)	14695.14	13539.00	6536.99	0.04	0.44	3728.00	3767.55	3728.00	555.29	0.00	0.15	100.00	100.00	0.00	9811.00	10967.14	8714216.00	19.68	6242.37	5859.00
14	2	3	9636.00	16919.00	192.55	0	Spot (Block14, Row3, Column2)	4812.79	4728.50	662.39	0.01	0.14	3774.00	3831.06	3774.00	605.18	0.01	0.16	72.00	37.00	0.00	954.50	1038.79	5053432.00	1.62	4170.42	4247.00
14	3	3	9931.00	16933.00	145.55	0	Spot (Block14, Row3, Column3)	46956.11	51276.00	18685.81	0.04	0.40	3838.50	3903.81	3838.50	672.80	0.01	0.17	100.00	100.00	39.69	47437.50	43117.61	27093832.00	63.99	14193.35	11614.00
14	4	3	10236.00	16930.00	144.75	0	Spot (Block14, Row3, Column4)	24196.75	22269.00	11874.52	0.04	0.49	3899.00	3937.09	3899.00	632.48	0.00	0.16	100.00	100.00	0.00	18370.00	20297.75	13816345.00	32.03	7931.98	7152.00
14	5	3	10541.00	16933.00	107.35	0	Spot (Block14, Row3, Column5)	56302.23	60283.00	10701.35	0.03	0.19	3998.00	4121.92	3998.00	1262.48	0.01	0.31	100.00	100.00	39.46	56285.00	52304.23	16834368.00	41.33	17800.06	14939.50
14	6	3	10836.00	16930.00	172.60	0	Spot (Block14, Row3, Column6)	22017.94	18567.00	11276.37	0.07	0.51	4114.00	4269.48	4114.00	1463.52	0.02	0.34	100.00	100.00	0.12	14453.00	17903.94	18340940.00	12.13	8032.59	7861.00
14	7	3	11140.00	16935.00	147.05	0	Spot (Block14, Row3, Column7)	14531.93	13590.00	6846.23	0.03	0.47	3984.00	4044.81	3984.00	661.50	0.01	0.16	99.00	99.00	0.00	9606.00	10547.93	8544776.00	15.85	6336.85	6003.00
14	8	3	11435.00	16950.00	153.10	0	Spot (Block14, Row3, Column8)	15192.50	13466.00	6321.92	0.05	0.42	3946.00	3998.65	3946.00	590.63	0.01	0.15	99.00	99.00	0.00	9520.00	11246.50	9859932.00	18.95	7154.40	6982.00
14	1	4	9337.00	17227.00	145.25	0	Spot (Block14, Row4, Column1)	23698.99	22338.00	11975.22	0.03	0.51	3818.00	3881.37	3818.00	569.44	0.01	0.15	100.00	100.00	0.00	18520.00	19880.99	13508427.00	34.80	8153.33	7017.00
14	2	4	9647.00	17243.00	169.65	0	Spot (Block14, Row4, Column2)	5049.54	5001.50	662.38	0.00	0.13	3824.00	3892.20	3824.00	592.83	0.01	0.15	83.00	49.00	0.00	1177.50	1225.54	4059830.00	1.95	4303.19	4334.50
14	3	4	9934.00	17234.00	148.15	0	Spot (Block14, Row4, Column3)	61172.51	65535.00	9150.34	0.03	0.15	3829.00	3905.66	3829.00	651.77	0.01	0.17	100.00	100.00	75.08	61706.00	57343.51	36581464.00	87.86	20575.50	17244.00
14	4	4	10232.00	17229.00	207.10	0	Spot (Block14, Row4, Column4)	4683.64	4704.00	605.32	0.00	0.13	3880.00	3913.15	3880.00	587.42	0.00	0.15	61.00	24.00	0.00	824.00	803.64	5737453.00	1.31	4145.16	4058.50
14	5	4	10535.00	17231.00	80.50	0	Spot (Block14, Row4, Column5)	8303.19	8155.50	1839.88	0.01	0.22	3945.00	4058.88	3945.00	1340.51	0.01	0.33	100.00	82.00	0.00	4210.50	4358.19	1278691.00	3.17	5316.29	5271.50
14	6	4	10835.00	17248.00	194.00	0	Spot (Block14, Row4, Column6)	6952.87	6946.00	1497.27	0.00	0.22	3989.00	4147.81	3989.00	1445.54	0.02	0.35	84.00	52.00	0.00	2957.00	2963.87	7432621.00	1.94	4861.25	4655.50
14	7	4	11129.00	17240.00	153.10	0	Spot (Block14, Row4, Column7)	9560.96	8229.00	4046.70	0.07	0.42	3944.00	4076.10	3944.00	830.67	0.01	0.20	95.00	87.00	0.00	4285.00	5616.96	6195505.00	6.60	5206.63	5247.00
14	8	4	11439.00	17246.00	186.10	0	Spot (Block14, Row4, Column8)	5665.62	5323.50	1319.74	0.03	0.23	3932.00	3977.50	3932.00	548.61	0.00	0.14	84.00	58.00	0.00	1391.50	1733.62	5518313.00	3.08	4365.09	4435.00
14	1	5	9336.00	17533.00	111.20	0	Spot (Block14, Row5, Column1)	30919.08	30906.00	8794.01	0.00	0.28	3926.00	3996.22	3926.00	633.73	0.01	0.16	100.00	100.00	0.00	26980.00	26993.08	9925024.00	42.48	11577.67	10425.00
14	2	5	9637.00	17534.00	148.10	0	Spot (Block14, Row5, Column2)	17249.19	16771.50	5696.19	0.01	0.33	3851.00	3938.96	3851.00	653.83	0.01	0.17	100.00	100.00	0.00	12920.50	13398.19	10315013.00	20.36	7223.39	6814.50
14	3	5	9936.00	17527.00	167.15	0	Spot (Block14, Row5, Column3)	7025.45	6667.00	1905.64	0.02	0.27	3804.00	3837.16	3804.00	594.01	0.00	0.15	97.00	88.00	0.00	2863.00	3221.45	5458773.00	5.37	4611.23	4570.00
14	4	5	10237.00	17534.00	147.90	0	Spot (Block14, Row5, Column4)	11803.15	10926.50	4861.06	0.03	0.41	3857.00	3907.72	3857.00	644.50	0.01	0.16	100.00	96.00	0.00	7069.50	7946.15	7011071.00	12.25	5708.17	5624.00
14	5	5	10539.00	17536.00	146.60	0	Spot (Block14, Row5, Column5)	63632.41	65535.00	5826.21	0.01	0.09	3925.00	4029.56	3925.00	810.19	0.01	0.20	100.00	100.00	86.56	61610.00	59707.41	37416172.00	73.57	21386.62	17057.00
14	6	5	10838.00	17530.00	162.45	0	Spot (Block14, Row5, Column6)	6830.63	6476.00	1580.67	0.02	0.23	3944.00	4060.16	3944.00	851.97	0.01	0.21	93.00	74.00	0.00	2532.00	2886.63	4993188.00	3.25	4624.85	4577.00
14	7	5	11136.00	17533.00	178.80	0	Spot (Block14, Row5, Column7)	41375.22	40489.00	18781.25	0.01	0.45	4053.00	4216.75	4053.00	1036.17	0.02	0.25	100.00	100.00	21.92	36436.00	37322.22	36989636.00	35.86	12256.79	12041.00
14	8	5	11437.00	17540.00	146.55	0	Spot (Block14, Row5, Column8)	20662.07	18183.50	11916.05	0.06	0.58	3918.00	4008.43	3918.00	789.63	0.01	0.20	100.00	96.00	0.00	14265.50	16744.07	12107971.00	21.09	7007.24	6625.00
14	1	6	9331.00	17827.00	179.10	0	Spot (Block14, Row6, Column1)	16611.24	13055.00	8991.60	0.10	0.54	3851.00	3977.57	3851.00	801.52	0.01	0.20	100.00	100.00	0.00	9204.00	12760.24	14983343.00	15.76	6888.51	6795.50
14	2	6	9633.00	17834.00	193.30	0	Spot (Block14, Row6, Column2)	21690.26	20449.00	8547.97	0.03	0.39	3845.00	3980.75	3845.00	835.21	0.02	0.21	100.00	100.00	0.00	16604.00	17845.26	22861532.00	21.20	8645.79	8560.00
14	3	6	9927.00	17828.00	144.00	0	Spot (Block14, Row6, Column3)	35706.68	33539.00	18172.43	0.03	0.51	3726.00	3803.32	3726.00	666.00	0.01	0.18	100.00	100.00	7.36	29813.00	31980.68	19888660.00	47.90	11007.90	9500.00
14	4	6	10240.00	17832.00	166.85	0	Spot (Block14, Row6, Column4)	5852.11	5584.00	1349.10	0.02	0.23	3768.00	3823.18	3768.00	609.36	0.01	0.16	91.00	70.00	0.00	1816.00	2084.11	4523678.00	3.33	4342.79	4344.00
14	5	6	10535.00	17834.00	129.85	0	Spot (Block14, Row6, Column5)	60358.61	65535.00	9405.31	0.04	0.16	3824.00	3921.89	3824.00	809.78	0.01	0.21	100.00	100.00	67.56	61711.00	56534.61	26980456.00	69.69	20998.60	17334.00
14	6	6	10832.00	17831.00	180.00	0	Spot (Block14, Row6, Column6)	4878.31	4856.00	758.26	0.00	0.16	3841.00	3956.27	3841.00	855.80	0.01	0.22	58.00	17.00	0.00	1015.00	1037.31	4444138.00	1.08	4267.12	4216.00
14	7	6	11137.00	17830.00	146.40	0	Spot (Block14, Row6, Column7)	24730.05	22561.00	13125.10	0.04	0.53	3865.00	3972.92	3865.00	833.75	0.01	0.21	100.00	100.00	0.17	18696.00	20865.05	14491809.00	24.90	8306.50	7186.50
14	8	6	11440.00	17844.00	147.25	0	Spot (Block14, Row6, Column8)	27203.50	24362.00	15519.05	0.05	0.57	3794.00	3828.73	3794.00	555.82	0.00	0.15	100.00	100.00	0.17	20568.00	23409.50	16131673.00	42.05	8169.55	7612.50
14	1	7	9334.00	18128.00	193.45	0	Spot (Block14, Row7, Column1)	4854.03	4709.00	789.70	0.01	0.16	3577.00	3644.68	3577.00	612.62	0.01	0.17	79.00	44.00	0.00	1132.00	1277.03	5140419.00	1.97	4075.41	4020.00
14	2	7	9641.00	18128.00	199.15	0	Spot (Block14, Row7, Column2)	4368.18	4265.00	630.55	0.01	0.14	3609.00	3688.77	3609.00	660.14	0.01	0.18	49.00	22.00	0.00	656.00	759.18	4918574.00	1.03	3931.28	3799.50
14	3	7	9926.00	18133.00	207.55	0	Spot (Block14, Row7, Column3)	4239.25	4217.00	578.88	0.00	0.14	3609.00	3646.25	3609.00	523.56	0.00	0.14	54.00	26.00	0.00	608.00	630.25	5210038.00	1.13	3908.44	3902.00
14	4	7	10236.00	18130.00	192.35	0	Spot (Block14, Row7, Column4)	4285.31	4284.50	561.22	0.00	0.13	3610.00	3638.97	3610.00	520.36	0.00	0.14	57.00	29.00	0.00	674.50	675.31	4491008.00	1.24	3962.40	3925.00
14	5	7	10544.00	18130.00	157.25	0	Spot (Block14, Row7, Column5)	6692.82	6588.00	1278.99	0.01	0.19	3683.00	3779.23	3683.00	747.23	0.01	0.20	98.00	87.00	0.00	2905.00	3009.82	4504266.00	3.90	4568.07	4561.50
14	6	7	10831.00	18133.00	171.60	0	Spot (Block14, Row7, Column6)	27736.72	27680.00	10208.90	0.00	0.37	3744.50	3906.18	3744.50	865.22	0.02	0.22	100.00	100.00	0.00	23935.50	23992.22	22716376.00	27.54	9252.31	9259.00
14	7	7	11130.00	18136.00	101.20	0	Spot (Block14, Row7, Column7)	17226.16	16824.00	4511.87	0.01	0.26	3716.00	3824.07	3716.00	697.78	0.01	0.18	100.00	100.00	0.00	13108.00	13510.16	4496027.00	19.21	7859.11	7662.00
14	8	7	11438.00	18134.00	113.45	0	Spot (Block14, Row7, Column8)	7612.54	7577.50	1113.38	0.00	0.15	3695.00	3748.74	3695.00	536.26	0.01	0.14	100.00	99.00	0.00	3882.50	3917.54	2573039.00	7.21	5174.52	5104.50
14	1	8	9344.00	18428.00	133.10	0	Spot (Block14, Row8, Column1)	5418.74	5263.00	1066.69	0.01	0.20	3471.00	3508.90	3471.00	501.39	0.00	0.14	94.00	87.00	0.00	1792.00	1947.74	2563065.00	3.81	4067.66	4013.50
14	2	8	9631.00	18427.00	165.20	0	Spot (Block14, Row8, Column2)	5384.86	5225.50	1045.09	0.01	0.19	3502.00	3532.76	3502.00	505.49	0.00	0.14	93.00	81.00	0.00	1723.50	1882.86	4070956.00	3.66	4131.03	4159.50
14	3	8	9923.00	18429.00	149.50	0	Spot (Block14, Row8, Column3)	8205.54	6941.00	3440.12	0.07	0.42	3526.50	3569.78	3526.50	522.36	0.01	0.15	95.00	87.00	0.00	3414.50	4679.04	5029998.00	8.87	4666.87	4613.00
14	4	8	10230.00	18434.00	109.90	0	Spot (Block14, Row8, Column4)	29287.25	29092.00	7608.64	0.00	0.26	3527.00	3569.96	3527.00	537.84	0.01	0.15	100.00	100.00	0.00	25565.00	25760.25	8932611.00	47.82	12249.11	11405.50
14	5	8	10524.00	18431.00	197.90	0	Spot (Block14, Row8, Column5)	4321.89	4282.00	621.15	0.00	0.14	3588.00	3614.28	3588.00	573.72	0.00	0.16	56.00	27.00	0.00	694.00	733.89	4801624.00	1.23	3801.22	3775.00
14	6	8	10829.00	18437.00	118.05	0	Spot (Block14, Row8, Column6)	33059.16	32025.50	11785.63	0.01	0.36	3665.00	3769.43	3665.00	759.26	0.01	0.20	100.00	100.00	0.55	28360.50	29394.16	12099653.00	38.58	10213.72	9746.50
14	7	8	11127.00	18435.00	145.55	0	Spot (Block14, Row8, Column7)	9111.77	8902.50	2833.79	0.01	0.31	3611.00	3683.52	3611.00	591.29	0.01	0.16	100.00	99.00	0.00	5291.50	5500.77	5284825.00	9.18	5088.92	5036.50
14	8	8	11430.00	18438.00	87.05	0	Spot (Block14, Row8, Column8)	5260.89	5162.00	654.85	0.01	0.12	3614.00	3664.89	3614.00	534.32	0.01	0.15	98.00	77.00	0.00	1548.00	1646.89	973265.00	2.99	4282.51	4364.00
15	1	1	13843.00	16339.00	156.25	0	Spot (Block15, Row1, Column1)	53823.48	65535.00	14694.08	0.09	0.27	1570.00	1629.01	1570.00	357.08	0.02	0.22	100.00	100.00	52.01	63965.00	52253.48	36115852.00	146.17	13552.14	11082.00
15	2	1	14135.00	16346.00	151.00	0	Spot (Block15, Row1, Column2)	13027.50	12610.00	5736.76	0.01	0.44	1409.00	1473.07	1409.00	294.05	0.02	0.20	100.00	100.00	0.00	11201.00	11618.50	8207326.00	39.29	3731.32	3370.00
15	3	1	14438.00	16344.00	151.60	0	Spot (Block15, Row1, Column3)	2284.94	2155.50	628.81	0.03	0.28	1362.00	1396.81	1362.00	229.85	0.01	0.16	98.00	80.00	0.00	793.50	922.94	1444080.00	3.86	1609.28	1604.00
15	4	1	14756.00	16345.00	115.50	0	Spot (Block15, Row1, Column4)	9514.55	9186.50	2550.41	0.02	0.27	1345.00	1377.42	1345.00	211.67	0.01	0.15	100.00	100.00	0.00	7841.50	8169.55	3349120.00	38.44	3734.56	3093.00
15	5	1	15039.00	16344.00	156.90	0	Spot (Block15, Row1, Column5)	3185.15	2915.00	1195.60	0.04	0.38	1360.00	1376.10	1360.00	196.63	0.01	0.14	100.00	90.00	0.00	1555.00	1825.15	2143604.00	9.20	1781.10	1736.00
15	6	1	15350.00	16337.00	127.70	0	Spot (Block15, Row1, Column6)	7969.80	7569.50	2811.90	0.02	0.35	1392.00	1428.98	1392.00	372.96	0.01	0.26	100.00	100.00	0.00	6177.50	6577.80	3474833.00	17.54	3029.41	2842.00
15	7	1	15645.00	16345.00	96.10	0	Spot (Block15, Row1, Column7)	12632.06	11923.00	3934.21	0.03	0.31	1406.00	1476.05	1406.00	439.50	0.02	0.30	100.00	100.00	0.00	10517.00	11226.06	2943269.00	25.38	4798.63	4375.50
15	8	1	15940.00	16346.00	118.00	0	Spot (Block15, Row1, Column8)	64236.45	65535.00	5584.07	0.01	0.09	1478.00	1661.35	1478.00	1683.57	0.05	1.01	100.00	100.00	92.58	64057.00	62758.45	23382168.00	37.17	18965.93	14630.00
15	1	2	13839.00	16643.00	147.00	-50	Spot (Block15, Row2, Column1)	1604.20	1605.00	209.72	0.00	0.13	1412.00	1466.73	1412.00	269.59	0.02	0.18	38.00	4.00	0.00	193.00	192.20	943270.00	0.51	1491.51	1487.00
15	2	2	14140.00	16638.00	134.25	0	Spot (Block15, Row2, Column2)	2281.21	2199.00	408.19	0.02	0.18	1301.00	1345.37	1301.00	195.27	0.01	0.15	99.00	96.00	0.00	898.00	980.21	1101825.00	4.79	1651.72	1652.00
15	3	2	14436.00	16631.00	201.65	0	Spot (Block15, Row2, Column3)	1524.98	1505.50	206.51	0.01	0.14	1258.00	1275.23	1258.00	155.44	0.01	0.12	65.00	38.00	0.00	247.50	266.98	1756778.00	1.61	1306.65	1274.00
15	4	2	14739.00	16641.00	181.30	0	Spot (Block15, Row2, Column4)	1740.83	1695.00	261.40	0.01	0.15	1269.00	1282.80	1269.00	176.14	0.00	0.14	87.00	63.00	0.00	426.00	471.83	1603305.00	2.60	1422.43	1400.50
15	5	2	15040.00	16644.00	172.10	0	Spot (Block15, Row2, Column5)	2979.41	2920.00	630.99	0.01	0.21	1288.00	1296.03	1288.00	160.24	0.00	0.12	100.00	100.00	0.00	1632.00	1691.41	2458017.00	10.51	1791.84	1769.00
15	6	2	15331.00	16640.00	157.90	0	Spot (Block15, Row2, Column6)	1753.74	1706.00	246.39	0.01	0.14	1312.00	1359.41	1312.00	215.63	0.02	0.16	79.00	48.00	0.00	394.00	441.74	1208330.00	1.83	1464.63	1464.00
15	7	2	15643.00	16643.00	168.60	0	Spot (Block15, Row2, Column7)	1845.37	1813.00	299.62	0.01	0.16	1369.00	1380.12	1369.00	185.34	0.00	0.13	81.00	61.00	0.00	444.00	476.37	1461534.00	2.51	1514.34	1505.00
15	8	2	15948.00	16690.00	202.65	0	Spot (Block15, Row2, Column8)	1565.19	1503.50	234.43	0.02	0.15	1402.00	1618.82	1402.00	1795.44	0.06	1.11	0.00	0.00	0.00	101.50	163.19	1825011.00	-0.03	1488.58	1475.00
15	1	3	13838.00	16946.00	152.10	0	Spot (Block15, Row3, Column1)	2746.49	2588.50	772.78	0.03	0.28	1369.00	1396.47	1369.00	195.54	0.01	0.14	100.00	94.00	0.00	1219.50	1377.49	1741277.00	6.90	1745.89	1758.00
15	2	3	14134.00	16943.00	166.50	0	Spot (Block15, Row3, Column2)	1623.91	1566.00	225.34	0.02	0.14	1292.00	1315.63	1292.00	172.80	0.01	0.13	68.00	41.00	0.00	274.00	331.91	1250410.00	1.78	1448.98	1388.00
15	3	3	14434.00	16945.00	147.10	0	Spot (Block15, Row3, Column3)	4364.63	4128.50	1568.87	0.02	0.36	1275.00	1291.23	1275.00	186.33	0.01	0.14	100.00	100.00	0.00	2853.50	3089.63	2575133.00	16.49	2042.07	1952.50
15	4	3	14740.00	16942.00	143.30	0	Spot (Block15, Row3, Column4)	11143.17	10473.00	5117.09	0.03	0.46	1276.00	1290.11	1276.00	168.89	0.00	0.13	100.00	100.00	0.00	9197.00	9867.17	6229034.00	58.34	3617.34	3213.00
15	5	3	15040.00	16941.00	143.80	0	Spot (Block15, Row3, Column5)	4993.02	4765.00	2069.08	0.02	0.41	1297.00	1331.89	1297.00	221.09	0.01	0.17	100.00	99.00	0.00	3468.00	3696.02	2821059.00	16.56	2212.39	2059.00
15	6	3	15341.00	16943.00	198.00	0	Spot (Block15, Row3, Column6)	11462.77	9720.50	5841.32	0.07	0.51	1357.00	1406.34	1357.00	278.04	0.02	0.20	100.00	100.00	0.00	8363.50	10105.77	12746595.00	36.17	3996.13	3982.00
15	7	3	15640.00	16948.00	159.90	0	Spot (Block15, Row3, Column7)	2495.71	2435.00	683.82	0.01	0.27	1358.00	1392.36	1358.00	239.33	0.01	0.17	92.00	81.00	0.00	1077.00	1137.71	1756977.00	4.61	1595.32	1578.00
15	8	3	15938.00	16961.00	154.90	0	Spot (Block15, Row3, Column8)	6828.06	6293.50	2608.25	0.04	0.38	1388.00	1412.25	1388.00	204.33	0.01	0.14	100.00	100.00	0.00	4905.50	5440.06	4506518.00	26.51	2905.01	2624.00
15	1	4	13836.00	17238.00	146.90	0	Spot (Block15, Row4, Column1)	11499.51	10984.00	5443.69	0.02	0.47	1375.00	1397.56	1375.00	200.77	0.01	0.14	100.00	100.00	0.00	9609.00	10124.51	6773212.00	50.32	3692.36	3074.00
15	2	4	14146.00	17250.00	158.85	0	Spot (Block15, Row4, Column2)	2854.04	2817.50	694.67	0.01	0.24	1300.00	1357.33	1300.00	215.04	0.02	0.16	99.00	97.00	0.00	1517.50	1554.04	1986410.00	6.96	1824.72	1841.00
15	3	4	14438.00	17245.00	146.60	0	Spot (Block15, Row4, Column3)	38921.76	37815.00	18643.91	0.01	0.48	1290.00	1342.93	1290.00	247.27	0.02	0.18	100.00	100.00	14.58	36525.00	37631.76	22691472.00	151.98	8813.74	7789.00
15	4	4	14732.00	17261.00	205.45	0	Spot (Block15, Row4, Column4)	1538.57	1501.00	203.97	0.01	0.13	1284.00	1300.93	1284.00	176.25	0.01	0.14	62.00	26.00	0.00	217.00	254.57	1843210.00	1.35	1394.46	1384.00
15	5	4	15005.00	17282.00	153.30	0	Spot (Block15, Row4, Column5)	1464.17	1418.50	245.31	0.01	0.17	1282.00	1295.66	1282.00	179.61	0.00	0.14	47.00	18.00	0.00	136.50	182.17	942924.00	0.94	1339.00	1284.50
15	6	4	15343.00	17252.00	186.75	0	Spot (Block15, Row4, Column6)	3061.94	3010.00	563.83	0.01	0.18	1290.00	1325.72	1290.00	210.83	0.01	0.16	100.00	99.00	0.00	1720.00	1771.94	3006829.00	8.24	1811.51	1756.00
15	7	4	15634.00	17248.00	160.90	0	Spot (Block15, Row4, Column7)	2406.70	2185.00	717.00	0.04	0.30	1307.00	1343.88	1307.00	166.33	0.01	0.12	99.00	93.00	0.00	878.00	1099.70	1718381.00	6.39	1606.97	1620.50
15	8	4	15930.00	17261.00	177.20	0	Spot (Block15, Row4, Column8)	1680.12	1665.50	234.43	0.00	0.14	1381.00	1400.11	1381.00	176.87	0.01	0.13	67.00	35.00	0.00	284.50	299.12	1471783.00	1.58	1487.77	1491.00
15	1	5	13841.00	17550.00	113.65	0	Spot (Block15, Row5, Column1)	16962.85	16700.00	5357.13	0.01	0.32	1383.00	1428.52	1383.00	255.54	0.01	0.18	100.00	100.00	0.00	15317.00	15579.85	5767368.00	60.79	5211.16	4918.00
15	2	5	14144.00	17546.00	152.80	0	Spot (Block15, Row5, Column2)	7483.22	7361.50	2528.80	0.01	0.34	1325.00	1380.79	1325.00	237.09	0.02	0.17	100.00	100.00	0.00	6036.50	6158.22	4819195.00	25.74	2709.14	2613.00
15	3	5	14439.00	17541.00	156.95	0	Spot (Block15, Row5, Column3)	7182.02	6507.00	3069.76	0.04	0.43	1304.00	1359.94	1304.00	248.52	0.02	0.18	100.00	100.00	0.00	5203.00	5878.02	4876590.00	23.43	2565.16	2496.00
15	4	5	14736.00	17545.00	150.35	0	Spot (Block15, Row5, Column4)	3504.27	3219.00	1231.52	0.04	0.35	1285.00	1305.74	1285.00	208.44	0.01	0.16	100.00	99.00	0.00	1934.00	2219.27	2183161.00	10.55	1777.06	1758.50
15	5	5	15042.00	17549.00	142.95	0	Spot (Block15, Row5, Column5)	36011.36	33463.00	17882.27	0.03	0.50	1275.00	1305.14	1275.00	227.84	0.01	0.17	100.00	100.00	7.21	32188.00	34736.36	19986344.00	152.33	8387.06	7059.00
15	6	5	15348.00	17547.00	179.75	0	Spot (Block15, Row5, Column6)	1656.51	1614.00	228.59	0.01	0.14	1279.00	1306.17	1279.00	176.44	0.01	0.14	81.00	47.00	0.00	335.00	377.51	1502451.00	1.99	1411.92	1384.00
15	7	5	15642.00	17545.00	173.80	0	Spot (Block15, Row5, Column7)	3411.34	3367.00	973.50	0.01	0.29	1306.00	1348.87	1306.00	171.60	0.01	0.13	100.00	100.00	0.00	2061.00	2105.34	2868935.00	12.02	1909.24	1897.50
15	8	5	15936.00	17555.00	149.50	0	Spot (Block15, Row5, Column8)	3815.84	3440.00	1521.81	0.05	0.40	1381.00	1396.75	1381.00	176.79	0.00	0.13	100.00	100.00	0.00	2059.00	2434.84	2339109.00	13.68	2000.25	1931.00
15	1	6	13836.00	17841.00	199.70	0	Spot (Block15, Row6, Column1)	10790.70	8627.00	5864.21	0.10	0.54	1407.00	1481.34	1407.00	320.45	0.02	0.22	100.00	100.00	0.00	7220.00	9383.70	12225862.00	29.05	3841.93	3832.00
15	2	6	14132.00	17843.00	209.85	0	Spot (Block15, Row6, Column2)	2192.84	2107.00	452.24	0.02	0.21	1325.00	1393.69	1325.00	270.13	0.02	0.19	94.00	75.00	0.00	782.00	867.84	2756403.00	2.96	1596.47	1531.00
15	3	6	14429.00	17840.00	146.05	0	Spot (Block15, Row6, Column3)	11411.09	10554.00	5641.20	0.03	0.49	1286.00	1315.13	1286.00	205.77	0.01	0.16	100.00	100.00	0.00	9268.00	10125.09	6675485.00	49.06	3426.14	2969.00
15	4	6	14742.00	17850.00	152.70	0	Spot (Block15, Row6, Column4)	1804.65	1759.50	254.74	0.01	0.14	1273.00	1289.42	1273.00	196.90	0.01	0.15	94.00	67.00	0.00	486.50	531.65	1154976.00	2.62	1459.71	1427.00
15	5	6	15041.00	17842.00	107.40	0	Spot (Block15, Row6, Column5)	27784.57	28123.00	8555.23	0.01	0.31	1285.00	1325.60	1285.00	232.86	0.01	0.18	100.00	100.00	0.00	26838.00	26499.57	8307586.00	113.62	7747.83	6170.00
15	6	6	15340.00	17858.00	224.10	0	Spot (Block15, Row6, Column6)	1542.45	1498.00	218.65	0.01	0.14	1289.00	1321.98	1289.00	183.92	0.01	0.14	57.00	29.00	0.00	209.00	253.45	2222667.00	1.20	1391.41	1380.00
15	7	6	15639.00	17844.00	157.40	0	Spot (Block15, Row6, Column7)	3214.39	2892.00	1201.11	0.05	0.37	1297.00	1343.57	1297.00	177.18	0.02	0.13	100.00	100.00	0.00	1595.00	1917.39	2188997.00	10.56	1806.81	1763.00
15	8	6	15943.00	17858.00	151.60	0	Spot (Block15, Row6, Column8)	3551.99	3371.00	1231.89	0.02	0.35	1372.00	1384.09	1372.00	176.26	0.00	0.13	100.00	99.00	0.00	1999.00	2179.99	2234202.00	12.30	1839.51	1847.00
15	1	7	13835.00	18147.00	168.45	0	Spot (Block15, Row7, Column1)	3788.53	3572.00	1221.63	0.03	0.32	1398.00	1437.85	1398.00	257.89	0.01	0.18	100.00	99.00	0.00	2174.00	2390.53	2996725.00	9.12	2042.70	2098.00
15	2	7	14129.00	18145.00	180.30	0	Spot (Block15, Row7, Column2)	1613.58	1579.00	247.76	0.01	0.15	1292.00	1333.94	1292.00	188.26	0.01	0.14	65.00	37.00	0.00	287.00	321.58	1461906.00	1.49	1461.27	1425.50
15	3	7	14440.00	18152.00	195.85	0	Spot (Block15, Row7, Column3)	1539.02	1511.00	180.56	0.01	0.12	1266.00	1285.20	1266.00	176.69	0.01	0.14	66.00	30.00	0.00	245.00	273.02	1666763.00	1.44	1394.73	1402.00
15	4	7	14714.00	18158.00	194.60	0	Spot (Block15, Row7, Column4)	1516.73	1494.00	200.62	0.01	0.13	1282.00	1320.00	1282.00	304.54	0.01	0.23	39.00	4.00	0.00	212.00	234.73	1628969.00	0.65	1381.89	1315.50
15	5	7	15059.00	18143.00	183.75	0	Spot (Block15, Row7, Column5)	1645.39	1604.00	255.78	0.01	0.16	1298.00	1348.36	1298.00	305.82	0.02	0.23	50.00	16.00	0.00	306.00	347.39	1568057.00	0.97	1432.47	1427.00
15	6	7	15337.00	18145.00	175.80	0	Spot (Block15, Row7, Column6)	2568.23	2458.00	607.99	0.02	0.24	1312.00	1361.27	1312.00	231.08	0.02	0.17	99.00	92.00	0.00	1146.00	1256.23	2218955.00	5.22	1703.69	1664.50
15	7	7	15634.00	18146.00	96.75	0	Spot (Block15, Row7, Column7)	7557.95	7256.00	2002.36	0.02	0.26	1339.50	1366.22	1339.50	171.47	0.01	0.13	100.00	100.00	0.00	5916.50	6218.45	1776119.00	36.11	3447.57	3165.00
15	8	7	15937.00	18151.00	147.00	-50	Spot (Block15, Row7, Column8)	1831.62	1518.00	914.07	0.08	0.50	1385.00	1404.21	1385.00	179.49	0.01	0.13	45.00	30.00	0.00	133.00	446.62	1086151.00	2.38	1412.99	1372.00
15	1	8	13844.00	18437.00	120.80	0	Spot (Block15, Row8, Column1)	3229.30	3047.00	1070.99	0.03	0.33	1407.00	1439.85	1407.00	203.49	0.01	0.14	100.00	99.00	0.00	1640.00	1822.30	1252968.00	8.79	1992.85	1907.50
15	2	8	14129.00	18443.00	160.70	0	Spot (Block15, Row8, Column2)	1689.36	1694.50	232.85	0.00	0.14	1364.00	1370.11	1364.00	184.85	0.00	0.13	69.00	41.00	0.00	330.50	325.36	1202825.00	1.73	1499.31	1507.00
15	3	8	14437.00	18448.00	154.80	0	Spot (Block15, Row8, Column3)	2274.15	2108.00	561.94	0.03	0.25	1305.00	1348.34	1305.00	194.15	0.01	0.14	99.00	91.00	0.00	803.00	969.15	1491841.00	4.77	1633.82	1641.50
15	4	8	14731.00	18442.00	110.20	0	Spot (Block15, Row8, Column4)	10995.81	10989.00	2786.78	0.00	0.25	1306.00	1360.69	1306.00	297.70	0.02	0.22	100.00	100.00	0.00	9683.00	9689.81	3507662.00	32.37	3956.38	3676.00
15	5	8	15025.00	18448.00	197.50	0	Spot (Block15, Row8, Column5)	1606.71	1562.00	309.86	0.01	0.19	1296.00	1359.51	1296.00	322.15	0.02	0.24	37.00	6.00	0.00	266.00	310.71	1777017.00	0.77	1433.93	1399.00
15	6	8	15338.00	18452.00	128.35	0	Spot (Block15, Row8, Column6)	18656.06	18368.50	6967.21	0.01	0.37	1368.00	1404.50	1368.00	277.86	0.01	0.20	100.00	100.00	0.00	17000.50	17288.06	8208667.00	62.09	5538.06	5431.50
15	7	8	15628.00	18447.00	146.20	0	Spot (Block15, Row8, Column7)	2556.98	2474.50	570.00	0.01	0.22	1378.00	1401.69	1378.00	229.20	0.01	0.16	100.00	94.00	0.00	1096.50	1178.98	1493276.00	5.04	1752.79	1741.00
15	8	8	15940.00	18453.00	89.65	0	Spot (Block15, Row8, Column8)	2695.99	2695.50	491.25	0.00	0.18	1385.00	1392.75	1385.00	170.31	0.00	0.12	99.00	97.00	0.00	1310.50	1310.99	533807.00	7.65	1908.08	1849.00
16	1	1	18343.00	16350.00	156.50	0	Spot (Block16, Row1, Column1)	53537.13	65535.00	14965.95	0.09	0.28	684.00	726.81	684.00	246.08	0.03	0.34	100.00	100.00	51.48	64851.00	52853.13	36191392.00	214.61	11378.38	9038.00
16	2	1	18642.00	16359.00	148.00	0	Spot (Block16, Row1, Column2)	2461.60	2445.00	829.44	0.00	0.34	678.00	700.70	678.00	160.60	0.01	0.23	100.00	100.00	0.00	1767.00	1783.60	1469576.00	10.96	1132.56	1060.00
16	3	1	18941.00	16360.00	147.05	0	Spot (Block16, Row1, Column3)	1795.50	1641.00	705.03	0.04	0.39	653.00	656.35	653.00	47.08	0.00	0.07	100.00	100.00	0.00	988.00	1142.50	1059346.00	24.20	938.49	881.00
16	4	1	19256.00	16357.00	117.40	0	Spot (Block16, Row1, Column4)	1640.98	1579.00	324.17	0.02	0.20	644.00	652.99	644.00	55.21	0.01	0.08	100.00	100.00	0.00	935.00	996.98	592394.00	17.90	961.37	951.00
16	5	1	19540.00	16355.00	147.35	0	Spot (Block16, Row1, Column5)	6158.77	5626.50	3809.34	0.04	0.62	655.00	659.61	655.00	57.18	0.00	0.09	100.00	100.00	0.00	4971.50	5503.77	3633677.00	96.17	1793.99	1427.00
16	6	1	19852.00	16351.00	125.55	0	Spot (Block16, Row1, Column6)	5586.43	5380.50	2214.76	0.02	0.40	651.00	656.94	651.00	69.72	0.00	0.11	100.00	100.00	0.00	4729.50	4935.43	2335126.00	70.70	1921.19	1565.00
16	7	1	20146.00	16353.00	87.60	0	Spot (Block16, Row1, Column7)	4665.48	4794.00	1512.87	0.01	0.32	631.00	661.58	631.00	208.27	0.02	0.31	100.00	100.00	0.00	4163.00	4034.48	891107.00	19.22	1879.67	1520.00
16	8	1	20440.00	16359.00	117.95	0	Spot (Block16, Row1, Column8)	63537.00	65535.00	6561.87	0.01	0.10	620.00	665.53	620.00	266.58	0.03	0.40	100.00	100.00	89.89	64915.00	62917.00	23254640.00	235.85	16534.49	13547.50
16	1	2	18358.00	16652.00	169.70	0	Spot (Block16, Row2, Column1)	789.32	793.00	48.98	0.00	0.06	692.00	718.57	692.00	164.57	0.02	0.23	10.00	0.00	0.00	101.00	97.32	633038.00	0.43	723.17	713.50
16	2	2	18642.00	16653.00	129.25	0	Spot (Block16, Row2, Column2)	2637.93	2556.50	693.67	0.01	0.26	686.00	688.09	686.00	58.32	0.00	0.08	100.00	100.00	0.00	1870.50	1951.93	1181791.00	33.43	1223.26	1168.50
16	3	2	18949.00	16640.00	167.50	0	Spot (Block16, Row2, Column3)	790.72	784.00	61.82	0.00	0.08	669.00	670.08	669.00	55.83	0.00	0.08	88.00	53.00	0.00	115.00	121.72	618346.00	2.16	721.37	715.00
16	4	2	19240.00	16653.00	164.15	0	Spot (Block16, Row2, Column4)	1669.62	1636.00	325.51	0.01	0.19	669.00	673.20	669.00	59.57	0.00	0.09	100.00	100.00	0.00	967.00	1000.62	1247206.00	16.73	970.70	967.00
16	5	2	19543.00	16653.00	180.55	0	Spot (Block16, Row2, Column5)	1702.67	1638.00	336.20	0.02	0.20	667.00	673.42	667.00	58.54	0.00	0.09	100.00	100.00	0.00	971.00	1035.67	1559649.00	17.58	966.07	945.00
16	6	2	19835.00	16652.00	157.20	0	Spot (Block16, Row2, Column6)	1166.93	1135.00	225.53	0.01	0.19	654.00	683.65	654.00	128.55	0.02	0.19	96.00	88.00	0.00	481.00	512.93	795846.00	3.76	773.49	761.00
16	7	2	20144.00	16661.00	148.85	0	Spot (Block16, Row2, Column7)	1359.18	1308.00	342.28	0.02	0.25	621.00	634.92	621.00	75.55	0.01	0.12	100.00	99.00	0.00	687.00	738.18	820944.00	9.59	829.91	793.50
16	8	2	20442.00	16659.00	147.00	-50	Spot (Block16, Row2, Column8)	661.68	665.00	38.67	0.00	0.06	605.00	630.44	605.00	165.73	0.02	0.26	0.00	0.00	0.00	60.00	56.68	391055.00	0.19	665.73	666.00
16	1	3	18340.00	16953.00	150.60	0	Spot (Block16, Row3, Column1)	3626.58	3239.50	1765.04	0.05	0.49	689.00	691.49	689.00	59.46	0.00	0.09	100.00	100.00	0.00	2550.50	2937.58	2262988.00	49.37	1315.52	1238.50
16	2	3	18635.00	16947.00	202.80	0	Spot (Block16, Row3, Column2)	805.91	804.00	57.12	0.00	0.07	688.00	699.74	688.00	87.71	0.01	0.13	73.00	17.00	0.00	116.00	117.91	938075.00	1.21	741.27	749.50
16	3	3	18935.00	16957.00	148.85	0	Spot (Block16, Row3, Column3)	2356.46	2157.00	939.16	0.04	0.40	678.00	686.97	678.00	75.80	0.01	0.11	100.00	100.00	0.00	1479.00	1678.46	1423303.00	22.02	1110.04	1047.00
16	4	3	19245.00	16954.00	145.25	0	Spot (Block16, Row3, Column4)	4734.44	4510.00	2156.91	0.02	0.46	679.00	687.38	679.00	60.76	0.01	0.09	100.00	100.00	0.00	3831.00	4055.44	2741241.00	66.61	1545.56	1417.00
16	5	3	19540.00	16952.00	144.70	0	Spot (Block16, Row3, Column5)	2722.12	2529.00	1057.92	0.03	0.39	676.00	707.09	676.00	132.45	0.02	0.19	100.00	100.00	0.00	1853.00	2046.12	1546167.00	15.21	1204.75	1048.50
16	6	3	19843.00	16953.00	203.50	0	Spot (Block16, Row3, Column6)	8914.85	7599.00	4340.81	0.07	0.49	687.00	750.99	687.00	194.12	0.04	0.26	100.00	100.00	0.00	6912.00	8227.85	10483865.00	42.06	2761.31	2682.00
16	7	3	20144.00	16960.00	146.65	0	Spot (Block16, Row3, Column7)	2528.14	2386.00	1067.81	0.03	0.42	616.00	659.40	616.00	142.71	0.03	0.22	100.00	100.00	0.00	1770.00	1912.14	1484020.00	13.09	1082.99	982.50
16	8	3	20444.00	16970.00	148.95	0	Spot (Block16, Row3, Column8)	2580.56	2592.00	990.60	0.00	0.38	596.00	600.66	596.00	47.07	0.00	0.08	100.00	100.00	0.00	1996.00	1984.56	1550918.00	42.06	1141.88	943.50
16	1	4	18338.00	17248.00	145.85	0	Spot (Block16, Row4, Column1)	5001.73	4609.00	2368.33	0.04	0.47	695.00	704.19	695.00	84.16	0.01	0.12	100.00	100.00	0.00	3914.00	4306.73	2916006.00	51.06	1726.34	1500.00
16	2	4	18650.00	17262.00	146.40	0	Spot (Block16, Row4, Column2)	6033.51	5963.50	2194.05	0.01	0.36	689.00	717.73	689.00	133.09	0.02	0.19	100.00	100.00	0.00	5274.50	5344.51	3523568.00	39.94	1902.88	1869.00
16	3	4	18941.00	17254.00	147.15	0	Spot (Block16, Row4, Column3)	21059.95	19631.00	10109.20	0.03	0.48	693.00	729.41	693.00	154.92	0.02	0.21	100.00	100.00	0.00	18938.00	20366.95	12404312.00	131.23	4980.42	4422.50
16	4	4	19226.00	17260.00	178.85	0	Spot (Block16, Row4, Column4)	808.15	807.00	41.80	0.00	0.05	676.00	682.83	676.00	67.85	0.00	0.10	92.00	44.00	0.00	131.00	132.15	726525.00	1.85	746.62	749.00
16	5	4	19538.00	17227.00	97.00	0	Spot (Block16, Row4, Column5)	773.33	783.50	71.65	0.01	0.09	670.00	683.47	670.00	84.31	0.01	0.12	60.00	23.00	0.00	113.50	103.33	187146.00	1.07	708.98	688.00
16	6	4	19840.00	17259.00	181.35	0	Spot (Block16, Row4, Column6)	2581.63	2554.00	584.30	0.00	0.23	656.00	693.01	656.00	148.30	0.02	0.21	100.00	100.00	0.00	1898.00	1925.63	2382845.00	12.73	1209.49	1156.00
16	7	4	20133.00	17261.00	150.80	0	Spot (Block16, Row4, Column7)	2506.74	2226.00	1319.41	0.05	0.53	627.00	646.34	627.00	73.75	0.01	0.11	100.00	100.00	0.00	1599.00	1879.74	1561699.00	25.23	1021.78	969.00
16	8	4	20447.00	17271.00	154.15	0	Spot (Block16, Row4, Column8)	1213.52	1160.00	305.30	0.02	0.25	595.00	601.56	595.00	48.83	0.00	0.08	100.00	100.00	0.00	565.00	618.52	788785.00	12.53	776.67	751.00
16	1	5	18346.00	17557.00	109.70	0	Spot (Block16, Row5, Column1)	3732.98	3793.50	935.33	0.01	0.25	692.00	719.08	692.00	142.66	0.02	0.20	100.00	100.00	0.00	3101.50	3040.98	1172155.00	21.13	1616.83	1496.00
16	2	5	18641.00	17561.00	149.10	0	Spot (Block16, Row5, Column2)	2885.17	2870.50	934.62	0.00	0.32	690.00	720.30	690.00	140.70	0.02	0.20	100.00	100.00	0.00	2180.50	2195.17	1759954.00	15.39	1233.11	1111.50
16	3	5	18940.00	17550.00	155.20	0	Spot (Block16, Row5, Column3)	18549.40	16672.00	10379.09	0.05	0.56	700.00	740.66	700.00	173.09	0.02	0.23	100.00	100.00	0.00	15972.00	17849.40	12372452.00	102.89	3435.52	3181.00
16	4	5	19238.00	17557.00	144.45	0	Spot (Block16, Row5, Column4)	2109.63	1967.00	788.99	0.03	0.37	688.00	710.19	688.00	144.91	0.01	0.20	100.00	100.00	0.00	1279.00	1421.63	1194049.00	9.66	1097.01	1052.50
16	5	5	19545.00	17556.00	145.55	0	Spot (Block16, Row5, Column5)	31679.21	31109.00	16015.53	0.01	0.51	665.00	683.55	665.00	128.50	0.01	0.19	100.00	100.00	1.57	30444.00	31014.21	18215556.00	241.21	6075.96	5097.00
16	6	5	19843.00	17556.00	150.00	0	Spot (Block16, Row5, Column6)	1255.44	1186.00	262.55	0.02	0.21	637.00	656.92	637.00	88.19	0.01	0.13	100.00	99.00	0.00	549.00	618.44	774607.00	6.79	805.49	789.00
16	7	5	20143.00	17556.00	187.45	0	Spot (Block16, Row5, Column7)	2932.69	2748.00	1111.53	0.03	0.38	624.00	641.62	624.00	78.27	0.01	0.12	100.00	100.00	0.00	2124.00	2308.69	2906293.00	29.27	1249.35	1224.00
16	8	5	20442.00	17563.00	147.30	0	Spot (Block16, Row5, Column8)	5452.34	4535.00	4452.79	0.08	0.82	591.00	599.06	591.00	70.24	0.01	0.12	100.00	100.00	0.00	3944.00	4861.34	3255046.00	69.10	1481.36	1254.00
16	1	6	18336.00	17852.00	205.05	0	Spot (Block16, Row6, Column1)	8725.16	6755.00	4922.46	0.11	0.56	697.00	771.17	697.00	221.90	0.04	0.29	100.00	100.00	0.00	6058.00	8028.16	10400387.00	35.85	2687.76	2738.00
16	2	6	18641.00	17858.00	195.15	0	Spot (Block16, Row6, Column2)	2392.56	2325.50	721.64	0.01	0.30	697.00	732.94	697.00	140.61	0.02	0.19	100.00	100.00	0.00	1628.50	1695.56	2574398.00	11.80	1198.35	1216.00
16	3	6	18929.00	17851.00	147.00	0	Spot (Block16, Row6, Column3)	10230.27	9122.00	5676.32	0.05	0.55	697.00	727.11	697.00	137.00	0.02	0.19	100.00	100.00	0.00	8425.00	9533.27	6035857.00	69.36	2622.07	2068.00
16	4	6	19240.00	17864.00	148.35	0	Spot (Block16, Row6, Column4)	969.74	974.00	110.09	0.00	0.11	676.00	686.63	676.00	88.71	0.01	0.13	97.00	85.00	0.00	298.00	293.74	580875.00	3.19	797.61	791.00
16	5	6	19544.00	17857.00	109.75	0	Spot (Block16, Row6, Column5)	19560.35	19692.00	6916.79	0.00	0.35	658.00	672.78	658.00	119.27	0.01	0.18	100.00	100.00	0.00	19034.00	18902.35	6161510.00	158.36	5033.25	4537.50
16	6	6	19836.00	17852.00	162.60	0	Spot (Block16, Row6, Column6)	994.83	940.00	205.14	0.02	0.21	632.00	647.93	632.00	77.03	0.01	0.12	99.00	87.00	0.00	308.00	362.83	726223.00	4.50	723.82	712.50
16	7	6	20141.00	17856.00	148.25	0	Spot (Block16, Row6, Column7)	4103.42	3806.50	2135.07	0.03	0.52	609.00	621.32	609.00	68.14	0.01	0.11	100.00	100.00	0.00	3197.50	3494.42	2470260.00	51.10	1333.49	1186.00
16	8	6	20444.00	17865.00	149.25	0	Spot (Block16, Row6, Column8)	4131.72	3608.00	2294.43	0.06	0.56	588.00	592.59	588.00	54.56	0.00	0.09	100.00	100.00	0.00	3020.00	3543.72	2499690.00	64.86	1325.83	1208.50
16	1	7	18339.00	18156.00	157.05	0	Spot (Block16, Row7, Column1)	9228.68	8485.00	4220.30	0.04	0.46	679.00	735.46	679.00	193.96	0.03	0.26	100.00	100.00	0.00	7806.00	8549.68	6303187.00	43.79	2225.85	2175.00
16	2	7	18627.00	18164.00	168.85	0	Spot (Block16, Row7, Column2)	816.31	795.00	129.73	0.01	0.16	674.00	697.32	674.00	125.17	0.01	0.18	46.00	9.00	0.00	121.00	142.31	643256.00	0.95	728.94	720.00
16	3	7	18922.00	18140.00	208.55	0	Spot (Block16, Row7, Column3)	740.40	736.00	54.02	0.00	0.07	654.00	663.24	654.00	70.92	0.01	0.11	58.00	14.00	0.00	82.00	86.40	916615.00	1.09	681.96	691.00
16	4	7	19227.00	18149.00	179.20	0	Spot (Block16, Row7, Column4)	741.68	730.00	54.41	0.01	0.07	624.00	633.44	624.00	47.12	0.01	0.07	96.00	58.00	0.00	106.00	117.68	667516.00	2.30	687.72	690.50
16	5	7	19552.00	18153.00	144.05	0	Spot (Block16, Row7, Column5)	1252.05	1284.00	193.84	0.01	0.15	621.00	638.04	621.00	85.69	0.01	0.13	100.00	99.00	0.00	663.00	631.05	702400.00	7.17	843.92	843.50
16	6	7	19839.00	18158.00	175.55	0	Spot (Block16, Row7, Column6)	2617.25	2603.00	762.66	0.00	0.29	638.00	663.82	638.00	119.33	0.02	0.18	100.00	100.00	0.00	1965.00	1979.25	2248219.00	16.37	1151.33	1133.00
16	7	7	20135.00	18162.00	147.80	0	Spot (Block16, Row7, Column7)	4371.44	4001.50	1914.29	0.04	0.44	608.00	625.41	608.00	72.54	0.01	0.12	100.00	100.00	0.00	3393.50	3763.44	2587894.00	51.64	1769.42	1355.00
16	8	7	20442.00	18159.00	115.90	0	Spot (Block16, Row7, Column8)	3262.26	3269.00	652.84	0.00	0.20	580.00	583.66	580.00	46.55	0.00	0.08	100.00	100.00	0.00	2689.00	2682.26	1158104.00	57.55	1476.94	1433.50
16	1	8	18345.00	18447.00	118.45	0	Spot (Block16, Row8, Column1)	2053.77	2079.00	443.45	0.01	0.22	645.00	668.53	645.00	110.87	0.02	0.17	100.00	100.00	0.00	1434.00	1408.77	759895.00	12.49	1055.14	976.00
16	2	8	18637.00	18450.00	163.35	0	Spot (Block16, Row8, Column2)	1012.86	948.00	227.34	0.03	0.22	634.00	643.69	634.00	51.06	0.01	0.08	97.00	94.00	0.00	314.00	378.86	747489.00	7.23	741.78	735.00
16	3	8	18930.00	18452.00	150.30	0	Spot (Block16, Row8, Column3)	2262.50	1950.00	1192.06	0.06	0.53	626.00	635.28	626.00	47.74	0.01	0.08	100.00	100.00	0.00	1324.00	1636.50	1405014.00	34.08	983.50	951.50
16	4	8	19227.00	18454.00	107.60	0	Spot (Block16, Row8, Column4)	4399.89	4300.00	993.29	0.01	0.23	608.00	616.48	608.00	50.36	0.01	0.08	100.00	100.00	0.00	3692.00	3791.89	1324366.00	75.13	1816.67	1792.00
16	5	8	19529.00	18445.00	190.20	0	Spot (Block16, Row8, Column5)	681.75	677.00	55.26	0.00	0.08	592.00	608.34	592.00	110.13	0.01	0.18	22.00	1.00	0.00	85.00	89.75	696745.00	0.67	620.07	614.00
16	6	8	19837.00	18462.00	134.20	0	Spot (Block16, Row8, Column6)	12617.66	12472.00	5079.82	0.01	0.40	613.00	650.45	613.00	162.66	0.03	0.25	100.00	100.00	0.00	11859.00	12004.66	6106947.00	73.57	3506.23	3402.00
16	7	8	20134.00	18453.00	143.30	0	Spot (Block16, Row8, Column7)	1610.83	1579.50	466.82	0.01	0.29	596.00	618.70	596.00	114.68	0.02	0.19	100.00	99.00	0.00	983.50	1014.83	898843.00	8.65	894.56	806.50
16	8	8	20441.00	18460.00	88.85	0	Spot (Block16, Row8, Column8)	1306.18	1285.00	176.90	0.01	0.14	565.00	565.73	565.00	41.69	0.00	0.07	100.00	100.00	0.00	720.00	741.18	256011.00	17.76	808.17	753.00
17	1	1	4823.00	20814.00	152.80	0	Spot (Block17, Row1, Column1)	52040.85	62266.00	15841.28	0.08	0.30	2297.00	2367.76	2297.00	340.98	0.01	0.14	100.00	100.00	47.43	59969.00	49743.85	33358436.00	145.68	12985.72	10734.00
17	2	1	5118.00	20826.00	146.05	0	Spot (Block17, Row1, Column2)	11539.62	9806.00	7567.23	0.07	0.66	2298.00	2349.60	2298.00	311.75	0.01	0.13	100.00	100.00	0.00	7508.00	9241.62	6704522.00	29.48	4320.49	3649.50
17	3	1	5427.00	20828.00	188.45	0	Spot (Block17, Row1, Column3)	2924.16	2829.50	434.00	0.01	0.15	2288.00	2331.17	2288.00	268.62	0.01	0.12	78.00	50.00	0.00	541.50	636.16	2924158.00	2.21	2509.79	2499.00
17	4	1	5737.00	20822.00	117.60	0	Spot (Block17, Row1, Column4)	6243.08	6229.00	1314.28	0.00	0.21	2386.00	2426.37	2386.00	297.57	0.01	0.12	100.00	100.00	0.00	3843.00	3857.08	2297452.00	12.83	3550.72	3420.00
17	5	1	6021.00	20821.00	148.60	0	Spot (Block17, Row1, Column5)	5960.99	5341.50	2202.84	0.05	0.37	2491.00	2525.30	2491.00	330.72	0.01	0.13	100.00	99.00	0.00	2850.50	3469.99	3624280.00	10.39	3364.33	3404.50
17	6	1	6340.00	20814.00	126.00	0	Spot (Block17, Row1, Column6)	10599.94	9978.00	3733.27	0.03	0.35	2522.00	2558.02	2522.00	310.72	0.01	0.12	100.00	100.00	0.00	7456.00	8077.94	4504975.00	25.88	4412.19	4173.50
17	7	1	6627.00	20821.00	87.05	0	Spot (Block17, Row1, Column7)	8536.04	8391.00	1854.98	0.01	0.22	2572.00	2613.89	2572.00	405.60	0.01	0.16	100.00	100.00	0.00	5819.00	5964.04	1596239.00	14.60	4651.95	4305.00
17	8	1	6927.00	20825.00	114.70	0	Spot (Block17, Row1, Column8)	64203.14	65535.00	5151.22	0.01	0.08	2748.00	2828.10	2748.00	494.69	0.01	0.17	100.00	100.00	90.72	62787.00	61455.14	22150164.00	124.07	20508.14	16394.00
17	1	2	4831.00	21123.00	162.80	0	Spot (Block17, Row2, Column1)	2646.01	2631.00	273.60	0.00	0.10	2275.00	2317.99	2275.00	293.31	0.01	0.13	59.00	25.00	0.00	356.00	371.01	1931590.00	1.12	2380.42	2343.50
17	2	2	5128.00	21123.00	142.25	0	Spot (Block17, Row2, Column2)	3646.11	3544.00	612.22	0.01	0.17	2217.00	2267.03	2217.00	250.58	0.01	0.11	99.00	97.00	0.00	1327.00	1429.11	1998067.00	5.50	2729.92	2742.00
17	3	2	5427.00	21116.00	201.35	0	Spot (Block17, Row2, Column3)	2771.68	2690.00	363.45	0.01	0.13	2231.00	2273.84	2231.00	253.66	0.01	0.11	76.00	46.00	0.00	459.00	540.68	3187436.00	1.96	2468.47	2425.50
17	4	2	5728.00	21115.00	220.95	0	Spot (Block17, Row2, Column4)	3001.62	2898.00	417.09	0.02	0.14	2330.00	2384.94	2330.00	328.96	0.01	0.14	81.00	40.00	0.00	568.00	671.62	4205276.00	1.87	2515.27	2530.00
17	5	2	6023.00	21119.00	155.40	0	Spot (Block17, Row2, Column5)	25683.67	24183.00	10547.40	0.03	0.41	2420.00	2465.19	2420.00	358.67	0.01	0.15	100.00	100.00	0.00	21763.00	23263.67	17053960.00	64.74	7576.20	7019.00
17	6	2	6324.00	21118.00	220.40	0	Spot (Block17, Row2, Column6)	2934.76	2933.00	356.24	0.00	0.12	2490.00	2590.97	2490.00	646.97	0.02	0.25	25.00	1.00	0.00	443.00	444.76	4079323.00	0.53	2649.43	2620.00
17	7	2	6628.00	21118.00	196.00	0	Spot (Block17, Row2, Column7)	3043.41	2990.00	384.77	0.01	0.13	2478.00	2522.81	2478.00	308.48	0.01	0.12	73.00	42.00	0.00	512.00	565.41	3302096.00	1.69	2764.86	2749.00
17	8	2	6951.00	21108.00	217.45	0	Spot (Block17, Row2, Column8)	3044.09	3012.00	407.49	0.00	0.13	2722.00	2797.72	2722.00	505.99	0.01	0.18	34.00	2.00	0.00	290.00	322.09	4115613.00	0.49	2818.46	2807.00
17	1	3	4824.00	21415.00	145.35	0	Spot (Block17, Row3, Column1)	5309.96	4865.00	1593.26	0.04	0.30	2258.00	2276.92	2258.00	236.98	0.00	0.10	100.00	100.00	0.00	2607.00	3051.96	3063846.00	12.80	3011.84	2928.50
17	2	3	5126.00	21428.00	199.25	0	Spot (Block17, Row3, Column2)	2747.04	2684.50	303.10	0.01	0.11	2293.00	2306.94	2293.00	253.20	0.00	0.11	69.00	36.00	0.00	391.50	454.04	3098657.00	1.74	2475.05	2455.00
17	3	3	5425.00	21413.00	150.00	0	Spot (Block17, Row3, Column3)	7255.72	4513.00	10518.48	0.21	1.45	2330.50	2378.82	2330.50	344.35	0.01	0.14	98.00	94.00	2.27	2182.50	4925.22	4476782.00	14.16	3176.89	3108.50
17	4	3	5721.00	21420.00	141.45	0	Spot (Block17, Row3, Column4)	21113.73	19368.50	11169.23	0.04	0.53	2391.00	2412.27	2391.00	327.11	0.00	0.14	100.00	100.00	0.00	16977.50	18722.73	11485869.00	57.17	6244.57	5169.00
17	5	3	6015.00	21411.00	160.20	0	Spot (Block17, Row3, Column5)	5588.84	4360.00	6002.31	0.11	1.07	2513.00	2616.30	2513.00	643.99	0.02	0.25	86.00	62.00	0.57	1847.00	3075.84	3945721.00	4.62	3208.98	3106.00
17	6	3	6325.00	21420.00	220.85	0	Spot (Block17, Row3, Column6)	34843.85	25907.00	18191.36	0.13	0.52	2616.00	2822.35	2616.00	929.46	0.03	0.33	100.00	100.00	16.82	23291.00	32227.85	48468040.00	34.45	11996.21	12251.00
17	7	3	6629.00	21424.00	174.10	0	Spot (Block17, Row3, Column7)	3815.10	3418.00	963.45	0.05	0.25	2575.00	2731.47	2575.00	785.14	0.03	0.29	56.00	30.00	0.00	843.00	1240.10	3246652.00	1.38	2947.12	2989.00
17	8	3	6928.00	21433.00	152.00	0	Spot (Block17, Row3, Column8)	26871.27	25929.00	11154.96	0.02	0.42	2718.50	2818.44	2718.50	593.48	0.02	0.21	100.00	100.00	0.00	23210.50	24152.77	16955776.00	40.53	8820.30	8279.00
17	1	4	4821.00	21714.00	142.85	0	Spot (Block17, Row4, Column1)	20225.07	18328.00	11097.35	0.04	0.55	2294.50	2322.61	2294.50	265.59	0.01	0.11	100.00	100.00	0.00	16033.50	17930.57	11265366.00	67.41	5868.86	4720.00
17	2	4	5140.00	21727.00	167.50	0	Spot (Block17, Row4, Column2)	4179.34	4033.50	1005.57	0.02	0.24	2336.00	2398.67	2336.00	384.32	0.01	0.16	99.00	86.00	0.00	1697.50	1843.34	3259885.00	4.63	2942.60	2967.50
17	3	4	5423.00	21718.00	144.90	0	Spot (Block17, Row4, Column3)	57853.31	65535.00	12870.14	0.05	0.22	2379.00	2430.21	2379.00	388.81	0.01	0.16	100.00	100.00	66.67	63156.00	55474.31	32976632.00	142.54	16650.14	12718.00
17	4	4	5725.00	21716.00	218.55	0	Spot (Block17, Row4, Column4)	2876.43	2819.50	329.37	0.01	0.11	2418.00	2459.65	2418.00	341.07	0.01	0.14	60.00	27.00	0.00	401.50	458.43	3923455.00	1.22	2585.60	2610.00
17	5	4	6026.00	21722.00	147.00	-50	Spot (Block17, Row4, Column5)	2959.07	2645.00	2105.88	0.05	0.71	2535.00	2571.42	2535.00	376.43	0.01	0.15	26.00	10.00	0.00	110.00	424.07	1748808.00	1.03	2498.99	2475.00
17	6	4	6322.00	21722.00	162.60	0	Spot (Block17, Row4, Column6)	31846.53	31529.00	12588.85	0.00	0.40	2603.50	2707.73	2603.50	667.22	0.02	0.25	100.00	100.00	0.14	28925.50	29243.03	23247968.00	43.67	9726.45	8356.50
17	7	4	6607.00	21725.00	179.10	0	Spot (Block17, Row4, Column7)	3979.60	3609.50	1127.83	0.04	0.28	2686.00	2831.25	2686.00	868.53	0.02	0.31	52.00	28.00	0.00	923.50	1293.60	3581636.00	1.32	3089.81	3157.00
17	8	4	6948.00	21732.00	166.85	0	Spot (Block17, Row4, Column8)	3285.39	3250.50	363.99	0.00	0.11	2764.00	2814.57	2764.00	498.66	0.01	0.18	48.00	11.00	0.00	486.50	521.39	2549464.00	0.94	3013.19	2943.00
17	1	5	4825.00	22019.00	110.75	0	Spot (Block17, Row5, Column1)	16129.89	15797.00	4998.88	0.01	0.31	2406.00	2531.12	2406.00	626.73	0.02	0.25	100.00	100.00	0.00	13391.00	13723.89	5145436.00	21.70	6358.22	5743.00
17	2	5	5126.00	22022.00	148.00	0	Spot (Block17, Row5, Column2)	28998.52	27998.00	10856.07	0.02	0.37	2450.00	2600.59	2450.00	696.55	0.03	0.27	100.00	100.00	0.00	25548.00	26548.52	17486112.00	37.90	8098.39	7578.00
17	3	5	5421.00	22021.00	147.75	0	Spot (Block17, Row5, Column3)	13316.62	12178.00	5842.42	0.04	0.44	2435.00	2516.07	2435.00	408.57	0.01	0.16	100.00	100.00	0.00	9743.00	10881.62	7923390.00	26.43	4743.99	4419.00
17	4	5	5723.00	22025.00	153.10	0	Spot (Block17, Row5, Column4)	6026.23	5232.50	2297.86	0.06	0.38	2462.00	2505.50	2462.00	362.89	0.01	0.14	99.00	99.00	0.00	2770.50	3564.23	3880893.00	9.70	3196.92	3216.00
17	5	5	6025.00	22023.00	144.35	0	Spot (Block17, Row5, Column5)	51792.23	65535.00	17880.99	0.10	0.35	2530.00	2581.70	2530.00	398.87	0.01	0.15	100.00	100.00	54.40	63005.00	49262.23	29418180.00	123.37	12711.62	11378.00
17	6	5	6330.00	22019.00	234.70	0	Spot (Block17, Row5, Column6)	3358.23	3282.00	535.29	0.01	0.16	2651.00	2829.20	2651.00	892.69	0.03	0.32	33.00	3.00	0.00	631.00	707.23	5336229.00	0.59	2853.55	2825.00
17	7	5	6623.00	22024.00	210.90	0	Spot (Block17, Row5, Column7)	41034.01	37790.00	19901.23	0.04	0.48	2798.00	3061.21	2798.00	1157.71	0.04	0.38	100.00	100.00	29.87	34992.00	38236.01	52072528.00	32.80	13165.73	13122.50
17	8	5	6927.00	22026.00	146.65	0	Spot (Block17, Row5, Column8)	6777.56	6055.00	2534.92	0.05	0.37	2812.00	2918.97	2812.00	750.18	0.02	0.26	98.00	79.00	0.00	3243.00	3965.56	3985207.00	5.14	3726.65	3725.00
17	1	6	4820.00	22317.00	221.60	0	Spot (Block17, Row6, Column1)	29988.65	20221.00	18236.45	0.17	0.61	2513.00	2788.65	2513.00	998.75	0.05	0.36	100.00	100.00	11.05	17708.00	27475.65	42344116.00	27.23	10455.33	10402.50
17	2	6	5121.00	22322.00	217.40	0	Spot (Block17, Row6, Column2)	32066.26	26793.00	15589.48	0.08	0.49	2536.00	2843.57	2536.00	1040.05	0.05	0.37	100.00	100.00	3.24	24257.00	29530.26	43546032.00	28.10	10612.32	10675.50
17	3	6	5417.00	22318.00	143.85	0	Spot (Block17, Row6, Column3)	20053.51	17626.00	11210.72	0.06	0.56	2485.00	2593.49	2485.00	635.05	0.02	0.24	100.00	100.00	0.00	15141.00	17568.51	11270074.00	27.49	6240.75	5336.00
17	4	6	5723.00	22329.00	204.00	0	Spot (Block17, Row6, Column4)	3306.48	3247.50	467.99	0.01	0.14	2507.50	2544.62	2507.50	321.22	0.01	0.13	82.00	60.00	0.00	740.00	798.98	3921488.00	2.37	2800.70	2734.00
17	5	6	6024.00	22324.00	107.40	0	Spot (Block17, Row6, Column5)	26739.46	27752.00	8088.81	0.02	0.30	2591.00	2644.23	2591.00	402.79	0.01	0.15	100.00	100.00	0.00	25161.00	24148.46	7888142.00	59.82	9384.72	8377.00
17	6	6	6325.00	22322.00	196.20	0	Spot (Block17, Row6, Column6)	3243.80	3244.00	351.35	0.00	0.11	2701.00	2835.71	2701.00	746.19	0.02	0.26	34.00	0.00	0.00	543.00	542.80	3535744.00	0.55	3009.19	2995.00
17	7	6	6627.00	22323.00	154.55	0	Spot (Block17, Row6, Column7)	5399.99	5013.00	1471.82	0.03	0.27	2791.00	2912.64	2791.00	810.03	0.02	0.28	95.00	66.00	0.00	2222.00	2608.99	3542394.00	3.07	3452.08	3424.00
17	8	6	6931.00	22328.00	155.60	0	Spot (Block17, Row6, Column8)	6076.24	5447.00	2168.39	0.05	0.36	2820.00	2852.16	2820.00	361.11	0.00	0.13	97.00	91.00	0.00	2627.00	3256.24	4040701.00	8.93	3494.47	3506.00
17	1	7	4827.00	22621.00	171.70	0	Spot (Block17, Row7, Column1)	5140.56	4963.50	1495.08	0.02	0.29	2479.00	2564.90	2479.00	560.21	0.01	0.22	97.00	83.00	0.00	2484.50	2661.56	4215261.00	4.60	3150.15	3144.00
17	2	7	5124.00	22625.00	231.05	0	Spot (Block17, Row7, Column2)	2836.06	2802.00	347.30	0.01	0.12	2444.00	2556.64	2444.00	627.74	0.02	0.25	26.00	0.00	0.00	358.00	392.06	4361857.00	0.45	2559.33	2493.00
17	3	7	5421.00	22622.00	225.45	0	Spot (Block17, Row7, Column3)	2929.30	2855.00	345.61	0.01	0.12	2484.00	2516.98	2484.00	308.72	0.01	0.12	56.00	29.00	0.00	371.00	445.30	4273845.00	1.34	2662.18	2621.00
17	4	7	5731.00	22622.00	200.90	0	Spot (Block17, Row7, Column4)	3084.65	3049.00	375.39	0.01	0.12	2525.50	2585.60	2525.50	350.00	0.01	0.14	66.00	34.00	0.00	523.50	559.15	3525758.00	1.43	2832.93	2825.00
17	5	7	6025.00	22623.00	192.00	0	Spot (Block17, Row7, Column5)	3283.20	3194.00	430.90	0.01	0.13	2684.00	2829.54	2684.00	792.26	0.02	0.28	28.00	3.00	0.00	510.00	599.20	3424374.00	0.57	2896.36	2803.50
17	6	7	6320.00	22619.00	209.75	0	Spot (Block17, Row7, Column6)	36715.75	34756.00	18998.06	0.02	0.52	2889.00	3163.01	2889.00	1119.22	0.04	0.35	100.00	100.00	14.37	31867.00	33826.75	46004992.00	29.98	11584.52	11366.00
17	7	7	6618.00	22630.00	150.45	0	Spot (Block17, Row7, Column7)	7650.03	7205.00	2747.96	0.03	0.36	2844.00	2965.69	2844.00	725.67	0.02	0.24	99.00	93.00	0.00	4361.00	4806.03	4735371.00	6.46	3881.59	3746.50
17	8	7	6924.00	22625.00	147.00	-50	Spot (Block17, Row7, Column8)	3293.62	3119.00	1149.87	0.02	0.35	2887.50	2932.38	2887.50	380.86	0.01	0.13	39.00	13.00	0.00	231.50	406.12	1936651.00	0.95	2984.29	2975.00
17	1	8	4830.00	22910.00	134.00	0	Spot (Block17, Row8, Column1)	4055.22	4015.50	758.93	0.00	0.19	2487.00	2513.90	2487.00	286.86	0.00	0.11	98.00	93.00	0.00	1528.50	1568.22	1970835.00	5.37	2929.31	2939.00
17	2	8	5126.00	22927.00	215.65	0	Spot (Block17, Row8, Column2)	3030.34	2994.50	349.58	0.01	0.12	2489.00	2524.02	2489.00	284.70	0.01	0.11	77.00	44.00	0.00	505.50	541.34	4018230.00	1.78	2724.51	2698.50
17	3	8	5415.00	22924.00	166.35	0	Spot (Block17, Row8, Column3)	3958.87	3692.00	998.67	0.03	0.25	2563.00	2604.56	2563.00	375.02	0.01	0.14	88.00	70.00	0.00	1129.00	1395.87	3032491.00	3.61	2927.69	2882.00
17	4	8	5717.00	22920.00	107.85	0	Spot (Block17, Row8, Column4)	50942.38	52752.50	12630.69	0.02	0.25	2612.00	2686.87	2612.00	420.73	0.01	0.16	100.00	100.00	21.52	50140.50	48330.38	15384599.00	114.70	15129.14	14073.50
17	5	8	6024.00	22921.00	219.55	0	Spot (Block17, Row8, Column5)	3225.69	3186.50	433.00	0.01	0.13	2776.00	2878.73	2776.00	653.78	0.02	0.23	31.00	3.00	0.00	410.50	449.69	4451450.00	0.53	2986.03	2974.00
17	6	8	6321.00	22925.00	143.20	0	Spot (Block17, Row8, Column6)	49542.00	61070.50	17942.76	0.09	0.36	2944.50	3140.16	2944.50	968.86	0.03	0.31	100.00	100.00	43.57	58126.00	46597.50	27743688.00	47.89	15258.29	14909.50
17	7	8	6621.00	22920.00	157.00	0	Spot (Block17, Row8, Column7)	4831.65	4602.00	1073.04	0.02	0.22	2868.00	2946.17	2868.00	591.82	0.01	0.20	97.00	70.00	0.00	1734.00	1963.65	3271026.00	3.19	3402.08	3434.00
17	8	8	6924.00	22925.00	147.00	-50	Spot (Block17, Row8, Column8)	3870.17	3468.00	1248.57	0.05	0.32	2944.00	2987.84	2944.00	405.31	0.01	0.14	54.00	37.00	0.00	524.00	926.17	2283398.00	2.18	2860.43	2727.00
18	1	1	9328.00	20829.00	154.45	0	Spot (Block18, Row1, Column1)	53748.60	65535.00	15132.57	0.09	0.28	1694.00	1756.60	1694.00	320.24	0.02	0.18	100.00	100.00	52.60	63841.00	52054.60	35151864.00	162.35	13803.05	10984.00
18	2	1	9623.00	20836.00	161.15	0	Spot (Block18, Row1, Column2)	3336.23	3061.00	930.77	0.04	0.28	1688.00	1723.72	1688.00	263.31	0.01	0.15	100.00	96.00	0.00	1373.00	1648.23	2385408.00	6.12	2136.07	2160.50
18	3	1	9928.00	20836.00	149.30	0	Spot (Block18, Row1, Column3)	5563.98	4789.50	2761.27	0.07	0.50	1686.00	1723.52	1686.00	229.04	0.01	0.13	100.00	100.00	0.00	3103.50	3877.98	3416281.00	16.77	2503.52	2455.50
18	4	1	10238.00	20832.00	125.25	0	Spot (Block18, Row1, Column4)	2831.60	2785.00	419.86	0.01	0.15	1749.00	1782.82	1749.00	237.22	0.01	0.13	99.00	96.00	0.00	1036.00	1082.60	1175113.00	4.42	2072.39	2055.00
18	5	1	10526.00	20833.00	146.65	0	Spot (Block18, Row1, Column5)	14003.96	12175.00	9547.26	0.06	0.68	1799.00	1854.46	1799.00	266.86	0.01	0.14	100.00	100.00	0.00	10376.00	12204.96	8178315.00	45.53	4079.30	3468.00
18	6	1	10837.00	20830.00	126.60	0	Spot (Block18, Row1, Column6)	13128.25	12790.50	5049.50	0.01	0.38	2048.00	2091.48	2048.00	354.72	0.01	0.17	100.00	100.00	0.00	10742.50	11080.25	5618893.00	31.11	4667.38	4203.50
18	7	1	11131.00	20838.00	90.85	0	Spot (Block18, Row1, Column7)	21210.42	20628.00	5668.71	0.01	0.27	2419.00	2494.03	2419.00	485.12	0.01	0.19	100.00	100.00	0.00	18209.00	18791.42	4369347.00	38.58	7944.79	7268.00
18	8	1	11424.00	20839.00	117.25	0	Spot (Block18, Row1, Column8)	64787.59	65535.00	3507.08	0.00	0.05	2813.00	2880.63	2813.00	525.40	0.01	0.18	100.00	100.00	93.33	62722.00	61974.59	23323632.00	117.83	21946.28	19284.00
18	1	2	9330.00	21123.00	166.05	0	Spot (Block18, Row2, Column1)	1933.03	1901.00	232.55	0.01	0.12	1684.00	1731.77	1684.00	337.04	0.01	0.19	32.00	1.00	0.00	217.00	249.03	1478765.00	0.60	1803.42	1794.00
18	2	2	9627.00	21131.00	129.00	0	Spot (Block18, Row2, Column2)	5926.04	5786.00	1765.84	0.01	0.30	1682.00	1715.51	1682.00	303.21	0.01	0.18	100.00	100.00	0.00	4104.00	4244.04	2648939.00	13.89	2776.75	2643.00
18	3	2	9930.00	21124.00	219.50	0	Spot (Block18, Row2, Column3)	1951.28	1896.00	252.13	0.01	0.13	1692.00	1724.73	1692.00	233.31	0.01	0.14	45.00	22.00	0.00	204.00	259.28	2679104.00	0.97	1808.34	1793.00
18	4	2	10225.00	21130.00	163.95	0	Spot (Block18, Row2, Column4)	3973.27	3981.50	887.46	0.00	0.22	1713.00	1761.70	1713.00	245.13	0.01	0.14	100.00	99.00	0.00	2268.50	2260.27	2964057.00	9.02	2317.54	2294.00
18	5	2	10530.00	21136.00	178.30	0	Spot (Block18, Row2, Column5)	3179.77	3102.00	838.48	0.01	0.26	1772.00	1807.17	1772.00	249.77	0.01	0.14	99.00	96.00	0.00	1330.00	1407.77	2826813.00	5.50	2186.63	2186.00
18	6	2	10827.00	21131.00	168.75	0	Spot (Block18, Row2, Column6)	2525.17	2472.00	408.98	0.01	0.16	1971.00	2032.80	1971.00	380.71	0.01	0.19	63.00	28.00	0.00	501.00	554.17	2007513.00	1.29	2096.49	2056.00
18	7	2	11130.00	21136.00	150.15	0	Spot (Block18, Row2, Column7)	4419.42	4222.00	1116.92	0.02	0.25	2314.00	2354.66	2314.00	382.24	0.01	0.16	99.00	89.00	0.00	1908.00	2105.42	2726782.00	5.40	2958.13	2949.00
18	8	2	11438.00	21127.00	196.20	0	Spot (Block18, Row2, Column8)	3074.61	2999.50	426.39	0.01	0.14	2671.00	2728.24	2671.00	483.97	0.01	0.18	38.00	12.00	0.00	328.50	403.61	3351321.00	0.72	2881.57	2800.50
18	1	3	9325.00	21431.00	151.05	0	Spot (Block18, Row3, Column1)	5891.24	4802.50	3286.97	0.09	0.56	1679.00	1714.27	1679.00	220.99	0.01	0.13	100.00	100.00	0.00	3123.50	4212.24	3699698.00	18.90	2461.25	2444.00
18	2	3	9630.00	21430.00	193.35	0	Spot (Block18, Row3, Column2)	2071.67	2004.00	255.88	0.01	0.12	1698.00	1754.52	1698.00	302.81	0.01	0.17	50.00	22.00	0.00	306.00	373.67	2187688.00	1.05	1913.34	1896.00
18	3	3	9918.00	21436.00	145.50	0	Spot (Block18, Row3, Column3)	8804.07	7484.00	4873.75	0.07	0.55	1736.00	1780.18	1736.00	265.57	0.01	0.15	100.00	100.00	0.00	5748.00	7068.07	5062341.00	26.45	3484.15	2992.00
18	4	3	10226.00	21433.00	142.45	0	Spot (Block18, Row3, Column4)	14358.11	12752.00	7818.29	0.05	0.54	1785.00	1814.48	1785.00	271.41	0.01	0.15	100.00	100.00	0.00	10967.00	12573.11	7911316.00	46.22	4506.58	3899.50
18	5	3	10527.00	21432.00	138.30	0	Spot (Block18, Row3, Column5)	9138.17	8525.00	3928.16	0.03	0.43	1825.00	1894.80	1825.00	357.51	0.02	0.19	100.00	100.00	0.00	6700.00	7313.17	4788399.00	20.26	3622.34	3335.50
18	6	3	10828.00	21432.00	181.40	0	Spot (Block18, Row3, Column6)	13412.14	11405.00	7110.38	0.07	0.53	1998.00	2094.95	1998.00	421.98	0.02	0.20	100.00	100.00	0.00	9407.00	11414.14	12379404.00	26.82	4782.86	4706.00
18	7	3	11128.00	21438.00	145.40	0	Spot (Block18, Row3, Column7)	10783.10	9210.50	5942.62	0.07	0.55	2333.00	2362.91	2333.00	391.13	0.01	0.17	100.00	98.00	0.00	6877.50	8450.10	6211064.00	21.53	3726.17	3526.00
18	8	3	11428.00	21448.00	151.00	0	Spot (Block18, Row3, Column8)	10445.49	9639.00	3749.27	0.03	0.36	2570.00	2618.32	2570.00	397.66	0.01	0.15	100.00	100.00	0.00	7069.00	7875.49	6517986.00	19.68	4713.76	4454.50
18	1	4	9326.00	21727.00	144.90	0	Spot (Block18, Row4, Column1)	14031.66	12408.50	7746.19	0.05	0.55	1702.00	1757.65	1702.00	235.37	0.01	0.13	100.00	100.00	0.00	10706.50	12329.66	7941917.00	52.15	4731.76	3733.00
18	2	4	9636.00	21745.00	157.85	0	Spot (Block18, Row4, Column2)	2487.83	2465.00	342.20	0.00	0.14	1770.00	1802.14	1770.00	267.40	0.01	0.15	91.00	63.00	0.00	695.00	717.83	1704164.00	2.56	2029.47	2021.00
18	3	4	9926.00	21734.00	144.80	0	Spot (Block18, Row4, Column3)	39722.59	37120.50	19805.37	0.03	0.50	1780.00	1823.99	1780.00	283.85	0.01	0.16	100.00	100.00	19.86	35340.50	37942.59	22800860.00	133.52	9034.68	7134.00
18	4	4	10225.00	21743.00	205.75	0	Spot (Block18, Row4, Column4)	2200.47	2175.50	258.38	0.00	0.12	1804.00	1852.35	1804.00	270.55	0.01	0.15	66.00	29.00	0.00	371.50	396.47	2653771.00	1.29	2015.17	1987.00
18	5	4	10530.00	21745.00	101.20	0	Spot (Block18, Row4, Column5)	2475.76	2359.00	374.87	0.02	0.15	1875.00	1909.89	1875.00	291.00	0.01	0.15	83.00	38.00	0.00	484.00	600.76	646173.00	1.94	2095.31	2144.50
18	6	4	10828.00	21734.00	186.15	0	Spot (Block18, Row4, Column6)	3722.17	3643.00	652.43	0.01	0.18	1988.00	2047.74	1988.00	348.38	0.01	0.17	99.00	96.00	0.00	1655.00	1734.17	3625396.00	4.81	2451.83	2455.50
18	7	4	11117.00	21737.00	149.40	0	Spot (Block18, Row4, Column7)	8497.87	6730.50	5092.61	0.10	0.60	2280.00	2338.77	2280.00	434.52	0.01	0.19	96.00	94.00	0.00	4450.50	6217.87	5166703.00	14.17	3454.23	3297.50
18	8	4	11432.00	21741.00	156.95	0	Spot (Block18, Row4, Column8)	4279.40	4126.00	951.36	0.02	0.22	2521.00	2576.94	2521.00	447.01	0.01	0.17	94.00	77.00	0.00	1605.00	1758.40	2897157.00	3.81	3031.54	3022.50
18	1	5	9330.00	22035.00	112.45	0	Spot (Block18, Row5, Column1)	4818.99	4762.00	1070.92	0.01	0.22	1790.00	1841.80	1790.00	312.04	0.01	0.17	100.00	100.00	0.00	2972.00	3028.99	1604723.00	9.54	2579.71	2517.00
18	2	5	9629.00	22035.00	148.15	0	Spot (Block18, Row5, Column2)	9813.49	9558.50	3123.15	0.01	0.32	1809.00	1880.40	1809.00	321.31	0.02	0.17	100.00	100.00	0.00	7749.50	8004.49	5868469.00	24.69	3770.02	3596.00
18	3	5	9927.00	22029.00	160.30	0	Spot (Block18, Row5, Column3)	3947.36	3747.50	1089.06	0.02	0.28	1832.00	1886.66	1832.00	293.00	0.01	0.16	100.00	97.00	0.00	1915.50	2115.36	2778945.00	7.03	2417.77	2388.00
18	4	5	10225.00	22035.00	147.40	0	Spot (Block18, Row5, Column4)	11351.49	9538.00	7094.11	0.08	0.62	1878.00	1929.04	1878.00	321.35	0.01	0.17	100.00	100.00	0.00	7660.00	9473.49	6708728.00	29.32	3485.11	3109.50
18	5	5	10529.00	22036.00	141.70	0	Spot (Block18, Row5, Column5)	46336.28	52439.00	19267.27	0.05	0.42	1944.00	2001.50	1944.00	352.21	0.01	0.18	100.00	100.00	35.90	50495.00	44392.28	25299740.00	125.88	11142.20	9405.50
18	6	5	10827.00	22033.00	185.50	0	Spot (Block18, Row5, Column6)	2760.54	2732.00	413.98	0.00	0.15	2049.00	2113.09	2049.00	424.32	0.01	0.20	74.00	38.00	0.00	683.00	711.54	2672203.00	1.53	2291.31	2268.00
18	7	5	11126.00	22036.00	176.50	0	Spot (Block18, Row5, Column7)	17748.61	16492.00	8356.17	0.03	0.47	2273.00	2374.35	2273.00	522.81	0.02	0.22	100.00	100.00	0.00	14219.00	15475.61	15423538.00	29.41	5779.33	5707.00
18	8	5	11425.00	22040.00	146.40	0	Spot (Block18, Row5, Column8)	15487.11	12817.00	9706.09	0.08	0.63	2417.00	2472.92	2417.00	434.30	0.01	0.18	100.00	99.00	0.00	10400.00	13070.11	9028987.00	29.97	4933.63	4224.00
18	1	6	9323.00	22333.00	189.95	0	Spot (Block18, Row6, Column1)	10321.50	8132.50	6014.72	0.10	0.58	1884.00	1946.94	1884.00	410.11	0.01	0.21	100.00	100.00	0.00	6248.50	8437.50	10548573.00	20.42	3946.98	3948.50
18	2	6	9626.00	22332.00	195.55	0	Spot (Block18, Row6, Column2)	9040.36	8592.00	3542.59	0.02	0.39	1900.00	1980.04	1900.00	410.73	0.02	0.21	100.00	100.00	0.00	6692.00	7140.36	9763589.00	17.19	3978.92	3954.50
18	3	6	9917.00	22333.00	144.45	0	Spot (Block18, Row6, Column3)	18499.98	17071.50	10334.19	0.03	0.56	1876.00	1928.11	1876.00	325.10	0.01	0.17	100.00	100.00	0.00	15195.50	16623.98	10433988.00	50.97	5565.69	4752.50
18	4	6	10227.00	22342.00	192.45	0	Spot (Block18, Row6, Column4)	2725.42	2607.00	507.40	0.02	0.19	1907.00	1961.76	1907.00	320.67	0.01	0.16	85.00	55.00	0.00	700.00	818.42	2842608.00	2.38	2211.08	2211.00
18	5	6	10527.00	22335.00	108.60	0	Spot (Block18, Row6, Column5)	53575.52	60695.00	13640.35	0.05	0.25	1987.00	2041.83	1987.00	344.19	0.01	0.17	100.00	100.00	39.94	58708.00	51588.52	16501260.00	149.72	13974.72	11971.00
18	6	6	10827.00	22337.00	169.70	0	Spot (Block18, Row6, Column6)	2899.65	2806.00	541.16	0.01	0.19	2084.00	2129.38	2084.00	362.23	0.01	0.17	78.00	49.00	0.00	722.00	815.65	2342917.00	2.13	2391.73	2388.50
18	7	6	11125.00	22335.00	146.75	0	Spot (Block18, Row6, Column7)	13086.67	11456.00	7197.46	0.06	0.55	2204.00	2256.81	2204.00	432.77	0.01	0.19	100.00	100.00	0.00	9252.00	10882.67	7760394.00	25.02	4309.03	4021.00
18	8	6	11429.00	22342.00	145.80	0	Spot (Block18, Row6, Column8)	16948.71	14753.00	10127.37	0.06	0.60	2275.50	2305.01	2275.50	342.65	0.01	0.15	100.00	99.00	0.00	12477.50	14673.21	9813304.00	42.74	4988.81	4409.00
18	1	7	9333.00	22635.00	188.65	0	Spot (Block18, Row7, Column1)	2532.66	2481.00	422.35	0.01	0.17	1802.00	1845.35	1802.00	321.45	0.01	0.17	84.00	53.00	0.00	679.00	730.66	2535194.00	2.14	2099.82	2115.00
18	2	7	9632.00	22638.00	178.00	0	Spot (Block18, Row7, Column2)	2327.28	2314.00	321.36	0.00	0.14	1801.00	1858.93	1801.00	298.91	0.01	0.16	71.00	41.00	0.00	513.00	526.28	2068952.00	1.57	2084.01	2077.00
18	3	7	9925.00	22644.00	215.45	0	Spot (Block18, Row7, Column3)	2234.70	2236.00	278.03	0.00	0.12	1846.50	1892.66	1846.50	271.69	0.01	0.14	62.00	30.00	0.00	389.50	388.20	2965448.00	1.26	2013.89	1982.50
18	4	7	10225.00	22636.00	201.30	0	Spot (Block18, Row7, Column4)	2367.32	2319.00	346.12	0.01	0.15	1892.00	1943.79	1892.00	272.61	0.01	0.14	67.00	37.00	0.00	427.00	475.32	2724785.00	1.55	2097.83	2054.00
18	5	7	10536.00	22632.00	148.95	0	Spot (Block18, Row7, Column5)	3547.51	3487.00	618.41	0.01	0.17	1990.00	2070.30	1990.00	386.01	0.02	0.19	98.00	91.00	0.00	1497.00	1557.51	2156888.00	3.83	2561.73	2491.00
18	6	7	10821.00	22634.00	168.40	0	Spot (Block18, Row7, Column6)	12545.47	12535.00	4109.58	0.00	0.33	2097.00	2170.89	2097.00	450.43	0.02	0.21	100.00	100.00	0.00	10438.00	10448.47	9848193.00	23.03	4635.38	4549.50
18	7	7	11115.00	22640.00	145.80	0	Spot (Block18, Row7, Column7)	15168.96	14037.00	7389.32	0.03	0.49	2094.00	2149.36	2094.00	362.81	0.01	0.17	100.00	100.00	0.00	11943.00	13074.96	8813163.00	35.89	5008.18	4378.00
18	8	7	11429.00	22639.00	112.20	0	Spot (Block18, Row7, Column8)	4885.93	4811.00	785.66	0.01	0.16	2102.00	2154.39	2102.00	322.62	0.01	0.15	100.00	100.00	0.00	2709.00	2783.93	1617244.00	8.47	3174.33	3121.00
18	1	8	9327.00	22925.00	117.80	0	Spot (Block18, Row8, Column1)	3645.00	3353.50	1222.02	0.04	0.34	1709.00	1759.42	1709.00	236.72	0.01	0.13	100.00	98.00	0.00	1644.50	1936.00	1326780.00	7.97	2395.05	2230.50
18	2	8	9627.00	22931.00	179.65	0	Spot (Block18, Row8, Column2)	2436.70	2335.00	451.55	0.02	0.19	1777.00	1802.75	1777.00	245.88	0.01	0.14	81.00	56.00	0.00	558.00	659.70	2207647.00	2.58	2006.63	2010.00
18	3	8	9917.00	22932.00	146.80	0	Spot (Block18, Row8, Column3)	6920.90	5689.50	4060.59	0.09	0.59	1797.00	1862.48	1797.00	274.58	0.02	0.15	99.00	92.00	0.00	3892.50	5123.90	4083328.00	18.42	2791.94	2756.50
18	4	8	10221.00	22929.00	107.25	0	Spot (Block18, Row8, Column4)	16188.25	15926.00	3968.22	0.01	0.25	1870.00	1902.60	1870.00	283.06	0.01	0.15	100.00	100.00	0.00	14056.00	14318.25	4775533.00	50.47	6231.36	5789.00
18	5	8	10521.00	22925.00	214.10	0	Spot (Block18, Row8, Column5)	2226.27	2184.50	303.64	0.01	0.14	1907.00	1965.10	1907.00	350.98	0.01	0.18	42.00	11.00	0.00	277.50	319.27	2916420.00	0.74	2074.19	2071.00
18	6	8	10826.00	22935.00	118.85	0	Spot (Block18, Row8, Column6)	21420.09	21195.00	7551.55	0.00	0.35	1960.00	2041.90	1960.00	446.80	0.02	0.22	100.00	100.00	0.00	19235.00	19460.09	7925434.00	43.37	6274.71	5899.00
18	7	8	11116.00	22930.00	149.90	0	Spot (Block18, Row8, Column7)	4194.50	4030.00	1190.70	0.02	0.28	1940.00	1997.11	1940.00	340.70	0.01	0.17	99.00	93.00	0.00	2090.00	2254.50	2588006.00	6.45	2516.47	2496.50
18	8	8	11425.00	22939.00	147.00	-50	Spot (Block18, Row8, Column8)	2358.13	2126.00	658.17	0.05	0.28	1942.00	1984.71	1942.00	287.33	0.01	0.14	42.00	33.00	0.00	184.00	416.13	1388938.00	1.30	1872.83	1824.00
19	1	1	13833.00	20841.00	154.90	0	Spot (Block19, Row1, Column1)	55406.09	65535.00	13932.53	0.07	0.25	1576.50	1610.43	1576.50	316.99	0.01	0.20	100.00	100.00	57.51	63958.50	53829.59	36512912.00	169.71	14312.80	11311.50
19	2	1	14127.00	20845.00	162.50	0	Spot (Block19, Row1, Column2)	2323.13	2240.50	383.38	0.02	0.17	1497.00	1545.55	1497.00	245.59	0.01	0.16	94.00	82.00	0.00	743.50	826.13	1700528.00	3.17	1758.33	1771.50
19	3	1	14428.00	20845.00	156.45	0	Spot (Block19, Row1, Column3)	2142.58	2066.00	437.44	0.02	0.20	1468.00	1484.49	1468.00	185.76	0.00	0.13	91.00	71.00	0.00	598.00	674.58	1444101.00	3.54	1660.58	1629.00
19	4	1	14748.00	20843.00	119.25	0	Spot (Block19, Row1, Column4)	2176.30	2078.00	344.51	0.02	0.16	1474.00	1493.83	1474.00	187.17	0.01	0.13	98.00	83.00	0.00	604.00	702.30	820466.00	3.65	1779.71	1741.00
19	5	1	15030.00	20844.00	149.60	0	Spot (Block19, Row1, Column5)	2850.92	2808.00	733.14	0.01	0.26	1491.00	1520.66	1491.00	177.84	0.01	0.12	94.00	91.00	0.00	1317.00	1359.92	1730510.00	7.48	1948.64	1969.00
19	6	1	15340.00	20839.00	129.65	0	Spot (Block19, Row1, Column6)	3138.09	3060.00	706.68	0.01	0.23	1518.00	1556.79	1518.00	190.60	0.01	0.12	100.00	99.00	0.00	1542.00	1620.09	1390173.00	8.30	2041.70	2006.50
19	7	1	15633.00	20854.00	91.50	0	Spot (Block19, Row1, Column7)	4062.07	4000.00	621.74	0.01	0.15	1574.00	1603.30	1574.00	269.85	0.01	0.17	100.00	100.00	0.00	2426.00	2488.07	848973.00	9.11	2513.39	2390.00
19	8	1	15927.00	20856.00	117.80	0	Spot (Block19, Row1, Column8)	64242.45	65535.00	5318.63	0.01	0.08	1603.00	1675.73	1603.00	356.45	0.02	0.21	100.00	100.00	91.78	63932.00	62639.45	23448592.00	175.53	18463.39	15498.50
19	1	2	13829.00	21142.00	147.00	-50	Spot (Block19, Row2, Column1)	1696.03	1684.00	209.06	0.00	0.12	1501.00	1558.46	1501.00	264.16	0.02	0.17	35.00	3.00	0.00	183.00	195.03	998960.00	0.52	1671.44	1695.00
19	2	2	14127.00	21143.00	139.80	0	Spot (Block19, Row2, Column2)	2084.12	2013.00	298.88	0.02	0.14	1466.00	1476.73	1466.00	173.81	0.00	0.12	95.00	81.00	0.00	547.00	618.12	1108752.00	3.49	1715.15	1709.00
19	3	2	14423.00	21136.00	216.85	0	Spot (Block19, Row2, Column3)	1648.46	1611.50	226.95	0.01	0.14	1391.00	1424.24	1391.00	155.64	0.01	0.11	60.00	40.00	0.00	220.50	257.46	2222128.00	1.44	1467.57	1433.00
19	4	2	14736.00	21140.00	209.00	0	Spot (Block19, Row2, Column4)	1690.22	1679.00	207.75	0.00	0.12	1397.00	1429.42	1397.00	158.47	0.01	0.11	74.00	41.00	0.00	282.00	293.22	2099259.00	1.65	1526.29	1491.50
19	5	2	15030.00	21140.00	183.85	0	Spot (Block19, Row2, Column5)	2674.50	2580.50	480.81	0.02	0.18	1468.00	1467.67	1468.00	165.32	0.00	0.11	100.00	99.00	0.00	1112.50	1206.50	2556820.00	7.30	1880.69	1872.00
19	6	2	15327.00	21137.00	170.35	0	Spot (Block19, Row2, Column6)	1891.48	1880.50	250.35	0.00	0.13	1486.50	1526.11	1486.50	257.69	0.01	0.17	71.00	34.00	0.00	394.00	404.98	1535885.00	1.42	1632.90	1622.00
19	7	2	15631.00	21151.00	184.50	0	Spot (Block19, Row2, Column7)	1906.15	1880.00	256.19	0.01	0.13	1486.00	1510.69	1486.00	178.37	0.01	0.12	81.00	55.00	0.00	394.00	420.15	1829905.00	2.22	1651.37	1671.00
19	8	2	15936.00	21145.00	195.70	0	Spot (Block19, Row2, Column8)	1785.28	1765.00	230.00	0.00	0.13	1571.00	1608.27	1571.00	331.33	0.01	0.21	32.00	1.00	0.00	194.00	214.28	1929893.00	0.53	1684.11	1679.00
19	1	3	13823.00	21440.00	156.80	0	Spot (Block19, Row3, Column1)	2335.49	2265.50	457.66	0.01	0.20	1476.00	1499.79	1476.00	185.55	0.01	0.12	97.00	89.00	0.00	789.50	859.49	1578793.00	4.50	1771.66	1739.00
19	2	3	14131.00	21449.00	144.95	0	Spot (Block19, Row3, Column2)	1796.96	1817.00	214.21	0.00	0.12	1428.00	1465.65	1428.00	172.91	0.01	0.12	72.00	56.00	0.00	389.00	368.96	1029660.00	1.92	1595.58	1557.00
19	3	3	14421.00	21443.00	169.20	0	Spot (Block19, Row3, Column3)	2214.81	2052.00	639.56	0.03	0.29	1400.00	1433.40	1400.00	160.74	0.01	0.11	96.00	86.00	0.00	652.00	814.81	1762985.00	4.86	1641.12	1656.00
19	4	3	14730.00	21442.00	154.25	0	Spot (Block19, Row3, Column4)	2409.97	2351.00	501.88	0.01	0.21	1403.00	1429.35	1403.00	149.72	0.01	0.10	99.00	94.00	0.00	948.00	1006.97	1571302.00	6.55	1735.25	1715.50
19	5	3	15023.00	21427.00	155.90	0	Spot (Block19, Row3, Column5)	2526.33	2269.00	1738.43	0.05	0.69	1427.00	1477.86	1427.00	251.73	0.02	0.17	88.00	65.00	0.00	842.00	1099.33	1687587.00	4.16	1794.30	1692.00
19	6	3	15327.00	21442.00	163.65	0	Spot (Block19, Row3, Column6)	12958.01	11260.00	6170.47	0.06	0.48	1481.00	1545.64	1481.00	334.36	0.02	0.22	100.00	100.00	0.00	9779.00	11477.01	9511179.00	34.13	3875.80	3774.50
19	7	3	15632.00	21447.00	163.05	0	Spot (Block19, Row3, Column7)	2166.58	2060.00	427.58	0.02	0.20	1486.00	1519.52	1486.00	255.71	0.01	0.17	84.00	55.00	0.00	574.00	680.58	1585940.00	2.53	1600.11	1580.00
19	8	3	15925.00	21458.00	151.15	0	Spot (Block19, Row3, Column8)	3529.64	3325.00	993.30	0.03	0.28	1498.00	1528.48	1498.00	169.06	0.01	0.11	100.00	98.00	0.00	1827.00	2031.64	2213085.00	11.84	2194.29	2142.00
19	1	4	13819.00	21746.00	173.55	0	Spot (Block19, Row4, Column1)	2828.06	2569.50	908.80	0.04	0.32	1500.00	1533.68	1500.00	188.99	0.01	0.12	97.00	89.00	0.00	1069.50	1328.06	2381224.00	6.85	1927.93	1729.00
19	2	4	14139.00	21751.00	165.15	0	Spot (Block19, Row4, Column2)	2109.58	2092.00	319.95	0.00	0.15	1462.00	1479.70	1462.00	177.86	0.01	0.12	94.00	80.00	0.00	630.00	647.58	1599061.00	3.54	1705.78	1672.00
19	3	4	14429.00	21744.00	149.10	0	Spot (Block19, Row4, Column3)	4849.83	4641.00	1586.80	0.02	0.33	1394.00	1427.89	1394.00	165.04	0.01	0.12	100.00	100.00	0.00	3247.00	3455.83	2938997.00	20.73	2270.82	2221.00
19	4	4	14722.00	21749.00	205.75	0	Spot (Block19, Row4, Column4)	1633.47	1592.50	197.95	0.01	0.12	1389.00	1410.14	1389.00	156.05	0.01	0.11	61.00	39.00	0.00	203.50	244.47	1963436.00	1.43	1519.44	1486.00
19	5	4	15029.00	21746.00	147.00	-50	Spot (Block19, Row4, Column5)	1538.64	1503.00	198.24	0.01	0.13	1388.00	1409.58	1388.00	160.39	0.01	0.11	43.00	17.00	0.00	115.00	150.64	909339.00	0.80	1370.52	1349.00
19	6	4	15332.00	21746.00	190.85	0	Spot (Block19, Row4, Column6)	2702.12	2671.50	458.01	0.00	0.17	1401.00	1465.99	1401.00	257.61	0.02	0.18	99.00	98.00	0.00	1270.50	1301.12	2783181.00	4.80	1814.64	1798.50
19	7	4	15624.00	21754.00	155.55	0	Spot (Block19, Row4, Column7)	2226.41	2142.00	376.17	0.02	0.17	1477.00	1502.76	1477.00	211.64	0.01	0.14	95.00	82.00	0.00	665.00	749.41	1487242.00	3.42	1721.88	1715.00
19	8	4	15931.00	21763.00	167.30	0	Spot (Block19, Row4, Column8)	1979.01	1952.00	265.08	0.01	0.13	1500.00	1530.97	1500.00	162.37	0.01	0.11	90.00	66.00	0.00	452.00	479.01	1541647.00	2.76	1701.75	1691.00
19	1	5	13826.00	22046.00	109.05	0	Spot (Block19, Row5, Column1)	2645.47	2693.00	385.16	0.01	0.15	1538.50	1581.66	1538.50	271.69	0.01	0.17	100.00	92.00	0.00	1154.50	1106.97	812159.00	3.92	2031.36	1994.50
19	2	5	14128.00	22046.00	152.55	0	Spot (Block19, Row5, Column2)	3593.22	3488.00	873.80	0.01	0.24	1482.00	1500.89	1482.00	198.51	0.01	0.13	100.00	100.00	0.00	2006.00	2111.22	2285286.00	10.54	2063.93	2028.00
19	3	5	14428.00	22041.00	157.50	0	Spot (Block19, Row5, Column3)	3482.29	3363.00	964.83	0.02	0.28	1406.00	1447.16	1406.00	177.18	0.01	0.12	99.00	99.00	0.00	1957.00	2076.29	2371441.00	11.49	2008.81	2034.50
19	4	5	14733.00	22049.00	164.30	0	Spot (Block19, Row5, Column4)	2008.17	1961.00	340.89	0.01	0.17	1398.00	1427.93	1398.00	171.26	0.01	0.12	92.00	77.00	0.00	563.00	610.17	1506124.00	3.39	1626.79	1611.00
19	5	5	15033.00	22051.00	146.45	0	Spot (Block19, Row5, Column5)	4982.29	4674.50	1743.47	0.03	0.35	1388.00	1412.85	1388.00	162.96	0.01	0.12	100.00	100.00	0.00	3286.50	3594.29	2919624.00	21.90	2269.24	2197.00
19	6	5	15324.00	22045.00	204.20	0	Spot (Block19, Row5, Column6)	1688.92	1649.00	247.48	0.01	0.15	1389.00	1431.55	1389.00	207.28	0.01	0.14	55.00	31.00	0.00	260.00	299.92	2016568.00	1.24	1474.01	1470.50
19	7	5	15633.00	22048.00	171.00	0	Spot (Block19, Row5, Column7)	9081.66	8276.50	3777.11	0.04	0.42	1468.00	1505.97	1468.00	251.40	0.01	0.17	100.00	100.00	0.00	6808.50	7613.66	7392469.00	30.13	3233.60	3196.00
19	8	5	15928.00	22052.00	148.10	0	Spot (Block19, Row5, Column8)	2942.14	2834.50	794.93	0.02	0.27	1499.00	1540.03	1499.00	208.01	0.01	0.14	100.00	92.00	0.00	1335.50	1443.14	1765284.00	6.74	1938.36	1894.50
19	1	6	13829.00	22342.00	160.45	0	Spot (Block19, Row6, Column1)	11777.43	10550.50	5659.70	0.05	0.48	1586.00	1639.26	1586.00	341.31	0.01	0.21	100.00	100.00	0.00	8964.50	10191.43	8361974.00	29.70	3707.83	3657.00
19	2	6	14124.00	22346.00	185.20	0	Spot (Block19, Row6, Column2)	5360.05	5311.50	1769.31	0.00	0.33	1503.00	1575.69	1503.00	303.35	0.02	0.19	100.00	100.00	0.00	3808.50	3857.05	5177810.00	12.48	2658.28	2624.00
19	3	6	14424.00	22343.00	157.20	0	Spot (Block19, Row6, Column3)	2736.39	2651.00	628.02	0.01	0.23	1476.00	1500.06	1476.00	204.78	0.01	0.14	100.00	98.00	0.00	1175.00	1260.39	1863482.00	6.04	1847.73	1852.00
19	4	6	14731.00	22354.00	185.45	0	Spot (Block19, Row6, Column4)	1793.89	1788.00	210.53	0.00	0.12	1412.00	1454.49	1412.00	168.86	0.01	0.12	79.00	55.00	0.00	376.00	381.89	1738281.00	2.01	1574.71	1544.50
19	5	6	15029.00	22348.00	106.40	0	Spot (Block19, Row6, Column5)	4606.68	4441.00	835.65	0.02	0.18	1393.00	1421.50	1393.00	159.28	0.01	0.11	100.00	100.00	0.00	3048.00	3213.68	1340545.00	20.00	2565.50	2560.00
19	6	6	15331.00	22351.00	196.25	0	Spot (Block19, Row6, Column6)	1609.82	1592.00	215.00	0.00	0.13	1397.00	1438.22	1397.00	188.65	0.01	0.13	51.00	20.00	0.00	195.00	212.82	1753095.00	0.91	1511.31	1515.50
19	7	6	15629.00	22344.00	149.00	0	Spot (Block19, Row6, Column7)	2402.90	2359.50	411.95	0.01	0.17	1452.00	1482.20	1452.00	216.80	0.01	0.15	99.00	91.00	0.00	907.50	950.90	1456158.00	4.25	1776.43	1780.00
19	8	6	15930.00	22359.00	157.25	0	Spot (Block19, Row6, Column8)	2538.99	2440.50	547.71	0.02	0.22	1487.00	1509.44	1487.00	172.01	0.01	0.11	99.00	94.00	0.00	953.50	1051.99	1721432.00	5.99	1773.03	1752.00
19	1	7	13827.00	22646.00	180.95	0	Spot (Block19, Row7, Column1)	2365.27	2304.00	481.02	0.01	0.20	1498.00	1568.13	1498.00	273.77	0.02	0.17	91.00	69.00	0.00	806.00	867.27	2176048.00	2.91	1783.03	1772.50
19	2	7	14116.00	22634.00	177.80	0	Spot (Block19, Row7, Column2)	1818.67	1804.00	233.15	0.00	0.13	1480.00	1509.95	1480.00	215.64	0.01	0.14	63.00	36.00	0.00	324.00	338.67	1613156.00	1.43	1669.27	1681.50
19	3	7	14420.00	22649.00	199.70	0	Spot (Block19, Row7, Column3)	1733.10	1691.00	221.63	0.01	0.13	1463.00	1478.34	1463.00	185.66	0.00	0.13	60.00	33.00	0.00	228.00	270.10	1944533.00	1.37	1609.15	1571.50
19	4	7	14736.00	22639.00	196.50	0	Spot (Block19, Row7, Column4)	1727.91	1688.50	199.29	0.01	0.12	1419.00	1461.54	1419.00	171.53	0.01	0.12	66.00	41.00	0.00	269.50	308.91	1883424.00	1.55	1608.95	1591.50
19	5	7	15037.00	22647.00	180.95	0	Spot (Block19, Row7, Column5)	1699.12	1677.00	225.23	0.01	0.13	1398.00	1448.93	1398.00	192.15	0.02	0.13	62.00	36.00	0.00	279.00	301.12	1563188.00	1.30	1516.76	1478.00
19	6	7	15326.00	22648.00	170.55	0	Spot (Block19, Row7, Column6)	6129.62	6044.00	2001.59	0.01	0.33	1463.00	1503.94	1463.00	251.77	0.01	0.17	100.00	100.00	0.00	4581.00	4666.62	4971121.00	18.37	2634.28	2595.50
19	7	7	15620.00	22652.00	160.35	0	Spot (Block19, Row7, Column7)	2588.25	2537.00	554.83	0.01	0.21	1475.00	1497.01	1475.00	204.16	0.01	0.14	98.00	92.00	0.00	1062.00	1113.25	1832483.00	5.35	1772.16	1798.00
19	8	7	15928.00	22650.00	147.00	-50	Spot (Block19, Row7, Column8)	1515.65	1503.00	171.69	0.00	0.11	1489.00	1521.81	1489.00	176.13	0.01	0.12	18.00	2.00	0.00	14.00	26.65	889684.00	-0.04	1497.17	1477.00
19	1	8	13834.00	22935.00	126.25	0	Spot (Block19, Row8, Column1)	3370.22	3249.00	843.88	0.02	0.25	1509.00	1557.12	1509.00	217.82	0.01	0.14	100.00	100.00	0.00	1740.00	1861.22	1439082.00	8.32	2004.10	1987.00
19	2	8	14125.00	22942.00	188.85	0	Spot (Block19, Row8, Column2)	1793.12	1785.00	232.43	0.00	0.13	1485.00	1511.09	1485.00	203.65	0.01	0.13	68.00	28.00	0.00	300.00	308.12	1793122.00	1.38	1632.60	1592.00
19	3	8	14411.00	22947.00	171.85	0	Spot (Block19, Row8, Column3)	2138.99	2088.50	432.74	0.01	0.20	1475.00	1494.26	1475.00	197.66	0.01	0.13	87.00	70.00	0.00	613.50	663.99	1762531.00	3.26	1694.80	1620.00
19	4	8	14720.00	22942.00	109.55	0	Spot (Block19, Row8, Column4)	5274.26	5277.50	1220.98	0.00	0.23	1443.00	1468.66	1443.00	197.49	0.01	0.13	100.00	100.00	0.00	3834.50	3831.26	1635020.00	19.27	2593.07	2409.00
19	5	8	15042.00	22955.00	202.40	0	Spot (Block19, Row8, Column5)	1694.31	1605.00	476.59	0.02	0.28	1413.00	1466.77	1413.00	230.89	0.02	0.16	46.00	24.00	0.00	192.00	281.31	1962008.00	0.99	1547.46	1520.00
19	6	8	15328.00	22949.00	116.20	0	Spot (Block19, Row8, Column6)	16141.45	15901.50	5301.68	0.01	0.33	1476.00	1518.53	1476.00	276.13	0.01	0.18	100.00	100.00	0.00	14425.50	14665.45	5714072.00	52.96	4788.03	4587.50
19	7	8	15614.00	22943.00	175.85	0	Spot (Block19, Row8, Column7)	1920.36	1900.00	301.05	0.00	0.16	1476.00	1501.71	1476.00	227.43	0.01	0.15	74.00	43.00	0.00	424.00	444.36	1657271.00	1.84	1626.60	1636.50
19	8	8	15929.00	22946.00	84.85	0	Spot (Block19, Row8, Column8)	2603.15	2543.00	418.15	0.01	0.16	1486.00	1523.73	1486.00	196.78	0.01	0.13	100.00	99.00	0.00	1057.00	1117.15	460758.00	5.49	1919.53	1951.00
20	1	1	18332.00	20851.00	156.60	0	Spot (Block20, Row1, Column1)	50979.37	62747.00	17017.95	0.09	0.33	742.00	778.89	742.00	200.97	0.02	0.26	100.00	100.00	46.81	62005.00	50237.37	34309380.00	249.79	11448.72	9741.00
20	2	1	18628.00	20859.00	147.50	0	Spot (Block20, Row1, Column2)	2004.79	1917.50	584.20	0.02	0.29	726.00	755.37	726.00	140.48	0.02	0.19	99.00	99.00	0.00	1191.50	1278.79	1190846.00	8.89	1052.82	987.50
20	3	1	18930.00	20858.00	146.00	0	Spot (Block20, Row1, Column3)	2910.83	2624.50	1430.73	0.04	0.49	710.00	716.76	710.00	48.02	0.00	0.07	100.00	100.00	0.00	1914.50	2200.83	1682459.00	45.69	1209.52	1155.50
20	4	1	19240.00	20857.00	121.00	0	Spot (Block20, Row1, Column4)	1416.50	1411.00	205.79	0.00	0.15	720.00	727.47	720.00	55.12	0.00	0.08	100.00	100.00	0.00	691.00	696.50	551017.00	12.50	937.02	919.00
20	5	1	19535.00	20857.00	146.95	0	Spot (Block20, Row1, Column5)	5736.73	5229.50	3425.57	0.04	0.60	713.00	720.46	713.00	52.23	0.00	0.07	100.00	100.00	0.00	4516.50	5023.73	3384670.00	96.03	1719.47	1558.00
20	6	1	19843.00	20851.00	128.30	0	Spot (Block20, Row1, Column6)	4373.30	4374.00	1618.11	0.00	0.37	708.00	716.01	708.00	53.77	0.00	0.08	100.00	100.00	0.00	3666.00	3665.30	1933000.00	68.01	1656.21	1491.00
20	7	1	20132.00	20857.00	91.35	0	Spot (Block20, Row1, Column7)	6503.80	6391.50	1434.13	0.01	0.22	704.00	722.84	704.00	176.37	0.01	0.24	100.00	100.00	0.00	5687.50	5799.80	1352791.00	32.78	2493.18	2357.50
20	8	1	20421.00	20866.00	117.75	0	Spot (Block20, Row1, Column8)	64209.86	65535.00	5280.76	0.01	0.08	701.00	741.62	701.00	246.13	0.02	0.33	100.00	100.00	91.46	64834.00	63508.86	23308280.00	257.86	15478.63	13087.00
20	1	2	18375.00	21134.00	272.60	0	Spot (Block20, Row2, Column1)	795.99	797.50	43.00	0.00	0.05	739.00	771.22	739.00	162.23	0.02	0.21	1.00	0.00	0.00	58.50	56.99	1728890.00	0.15	754.20	761.00
20	2	2	18631.00	21156.00	128.35	0	Spot (Block20, Row2, Column2)	4490.67	4216.00	1338.17	0.03	0.30	729.00	744.51	729.00	70.54	0.01	0.09	100.00	100.00	0.00	3487.00	3761.67	1989369.00	53.10	1640.80	1570.00
20	3	2	18930.00	21147.00	159.00	0	Spot (Block20, Row2, Column3)	952.19	914.00	120.84	0.02	0.13	722.00	735.55	722.00	69.65	0.01	0.09	97.00	74.00	0.00	192.00	230.19	663677.00	3.11	796.20	788.50
20	4	2	19231.00	21152.00	165.80	0	Spot (Block20, Row2, Column4)	2658.27	2625.00	755.56	0.01	0.28	724.00	737.79	724.00	70.38	0.01	0.10	100.00	100.00	0.00	1901.00	1934.27	2022946.00	27.29	1215.69	1194.50
20	5	2	19533.00	21153.00	182.45	0	Spot (Block20, Row2, Column5)	1283.27	1297.50	222.29	0.00	0.17	723.00	730.76	723.00	57.12	0.00	0.08	100.00	99.00	0.00	574.50	560.27	1196005.00	9.67	877.18	880.50
20	6	2	19826.00	21153.00	152.55	0	Spot (Block20, Row2, Column6)	1403.70	1412.50	342.27	0.00	0.24	722.00	728.27	722.00	56.04	0.00	0.08	100.00	100.00	0.00	690.50	681.70	889943.00	12.05	889.45	891.00
20	7	2	20132.00	21159.00	145.95	0	Spot (Block20, Row2, Column7)	2015.88	1902.50	686.28	0.03	0.34	696.00	700.94	696.00	52.45	0.00	0.07	100.00	100.00	0.00	1206.50	1319.88	1169212.00	25.07	1035.15	972.00
20	8	2	20443.00	21157.00	208.05	0	Spot (Block20, Row2, Column8)	743.95	742.00	31.91	0.00	0.04	687.00	713.82	687.00	181.79	0.02	0.25	0.00	0.00	0.00	55.00	56.95	921006.00	0.17	715.87	709.00
20	1	3	18331.00	21455.00	148.05	0	Spot (Block20, Row3, Column1)	5098.70	4702.00	2668.36	0.04	0.52	734.00	744.78	734.00	56.76	0.01	0.08	100.00	100.00	0.00	3968.00	4364.70	3043925.00	76.71	1713.01	1560.50
20	2	3	18629.00	21452.00	197.80	0	Spot (Block20, Row3, Column2)	914.64	904.00	105.15	0.01	0.11	741.00	752.64	741.00	62.75	0.01	0.08	92.00	69.00	0.00	163.00	173.64	1013425.00	2.58	795.73	794.50
20	3	3	18924.00	21465.00	147.25	0	Spot (Block20, Row3, Column3)	2194.08	1840.00	1750.77	0.08	0.80	750.00	764.71	750.00	137.24	0.01	0.18	100.00	96.00	0.00	1090.00	1444.08	1301088.00	10.42	1101.41	995.00
20	4	3	19231.00	21455.00	141.75	0	Spot (Block20, Row3, Column4)	4710.07	4482.00	2103.33	0.02	0.45	739.00	755.04	739.00	132.70	0.01	0.18	100.00	100.00	0.00	3743.00	3971.07	2562279.00	29.80	1835.45	1540.00
20	5	3	19532.00	21449.00	149.40	0	Spot (Block20, Row3, Column5)	1675.36	1474.00	575.07	0.06	0.34	718.00	729.34	718.00	62.21	0.01	0.09	100.00	99.00	0.00	756.00	957.36	1025320.00	15.21	969.08	942.00
20	6	3	19830.00	21453.00	178.60	0	Spot (Block20, Row3, Column6)	2480.84	2291.00	895.87	0.03	0.36	726.00	739.45	726.00	68.13	0.01	0.09	100.00	100.00	0.00	1565.00	1754.84	2215387.00	25.56	1201.22	1202.50
20	7	3	20139.00	21459.00	144.95	0	Spot (Block20, Row3, Column7)	4674.37	4313.50	2432.14	0.03	0.52	706.00	716.86	706.00	68.52	0.01	0.10	100.00	100.00	0.00	3607.50	3968.37	2683086.00	57.75	1573.79	1396.50
20	8	3	20434.00	21471.00	154.45	0	Spot (Block20, Row3, Column8)	1195.13	1137.00	237.39	0.02	0.20	681.00	682.79	681.00	42.09	0.00	0.06	99.00	98.00	0.00	456.00	514.13	784007.00	12.17	828.88	809.00
20	1	4	18329.00	21749.00	148.00	0	Spot (Block20, Row4, Column1)	4714.81	4227.50	2418.49	0.05	0.51	739.00	750.40	739.00	61.21	0.01	0.08	100.00	100.00	0.00	3488.50	3975.81	2810027.00	64.77	1739.63	1361.00
20	2	4	18641.00	21762.00	157.55	0	Spot (Block20, Row4, Column2)	1090.89	1094.00	111.56	0.00	0.10	738.00	751.23	738.00	85.01	0.01	0.11	98.00	93.00	0.00	356.00	352.89	742898.00	4.00	877.36	873.00
20	3	4	18934.00	21754.00	146.60	0	Spot (Block20, Row4, Column3)	20200.80	18617.50	10638.36	0.04	0.53	740.00	762.28	740.00	147.35	0.01	0.19	100.00	100.00	0.00	17877.50	19460.80	11878072.00	131.92	4362.12	3463.00
20	4	4	19217.00	21754.00	199.65	0	Spot (Block20, Row4, Column4)	919.95	906.00	93.34	0.01	0.10	727.00	743.23	727.00	131.26	0.01	0.18	71.00	22.00	0.00	179.00	192.95	1043226.00	1.35	795.32	796.00
20	5	4	19532.00	21737.00	99.10	0	Spot (Block20, Row4, Column5)	841.54	847.00	52.95	0.00	0.06	711.00	719.52	711.00	61.56	0.01	0.09	87.00	55.00	0.00	136.00	130.54	213752.00	1.98	771.67	772.00
20	6	4	19829.00	21761.00	181.55	0	Spot (Block20, Row4, Column6)	1819.36	1778.00	332.63	0.01	0.18	714.00	725.73	714.00	55.75	0.01	0.08	100.00	100.00	0.00	1064.00	1105.36	1679271.00	19.62	1059.86	1031.50
20	7	4	20125.00	21761.00	148.20	0	Spot (Block20, Row4, Column7)	3138.82	2703.50	1815.53	0.06	0.58	713.00	724.42	713.00	59.84	0.01	0.08	100.00	100.00	0.00	1990.50	2425.82	1883293.00	40.35	1218.11	1127.50
20	8	4	20432.00	21767.00	150.10	0	Spot (Block20, Row4, Column8)	1535.50	1447.50	442.23	0.03	0.29	695.00	699.67	695.00	50.50	0.00	0.07	100.00	100.00	0.00	752.50	840.50	945871.00	16.55	932.64	882.00
20	1	5	18328.00	22056.00	108.85	0	Spot (Block20, Row5, Column1)	2520.96	2483.50	546.60	0.01	0.22	746.00	758.24	746.00	67.53	0.01	0.09	100.00	100.00	0.00	1737.50	1774.96	776457.00	26.10	1277.23	1245.00
20	2	5	18630.00	22061.00	151.40	0	Spot (Block20, Row5, Column2)	1470.86	1456.00	260.39	0.00	0.18	739.00	750.99	739.00	63.21	0.01	0.08	100.00	100.00	0.00	717.00	731.86	923703.00	11.39	949.35	920.00
20	3	5	18933.00	22053.00	160.75	0	Spot (Block20, Row5, Column3)	1644.91	1547.50	446.50	0.03	0.27	736.00	749.96	736.00	78.71	0.01	0.10	100.00	100.00	0.00	811.50	908.91	1174465.00	11.37	990.89	983.50
20	4	5	19227.00	22059.00	146.60	0	Spot (Block20, Row5, Column4)	3321.27	3059.00	1649.06	0.04	0.50	735.00	745.06	735.00	76.05	0.01	0.10	100.00	100.00	0.00	2324.00	2586.27	1949585.00	33.88	1348.28	1306.50
20	5	5	19531.00	22058.00	145.50	0	Spot (Block20, Row5, Column5)	22230.13	20381.50	12219.59	0.04	0.55	727.00	742.30	727.00	98.57	0.01	0.13	100.00	100.00	0.00	19654.50	21503.13	12804558.00	218.00	5018.17	4068.00
20	6	5	19830.00	22053.00	156.15	0	Spot (Block20, Row5, Column6)	1448.48	1469.00	339.55	0.01	0.23	717.00	730.13	717.00	71.01	0.01	0.10	100.00	100.00	0.00	752.00	731.48	973379.00	10.12	910.40	886.50
20	7	5	20132.00	22058.00	191.85	0	Spot (Block20, Row5, Column7)	2729.61	2621.00	926.37	0.02	0.34	713.00	728.21	713.00	69.85	0.01	0.10	100.00	100.00	0.00	1908.00	2016.61	2825144.00	28.65	1328.04	1341.50
20	8	5	20429.00	22060.00	148.40	0	Spot (Block20, Row5, Column8)	5779.68	5495.00	3520.80	0.02	0.61	698.00	708.34	698.00	66.44	0.01	0.09	100.00	100.00	0.00	4797.00	5081.68	3456249.00	76.32	1746.69	1593.00
20	1	6	18324.00	22353.00	182.80	0	Spot (Block20, Row6, Column1)	2333.07	2083.00	878.42	0.05	0.38	758.00	775.50	758.00	173.43	0.01	0.22	100.00	100.00	0.00	1325.00	1575.07	2197756.00	8.98	1207.96	1191.00
20	2	6	18629.00	22354.00	191.35	0	Spot (Block20, Row6, Column2)	2378.95	2321.50	650.83	0.01	0.27	762.00	781.44	762.00	178.90	0.01	0.23	100.00	99.00	0.00	1559.50	1616.95	2459834.00	8.93	1246.72	1261.00
20	3	6	18922.00	22354.00	144.85	0	Spot (Block20, Row6, Column3)	8050.91	7305.50	4059.10	0.04	0.50	739.00	752.85	739.00	71.61	0.01	0.10	100.00	100.00	0.00	6566.50	7311.91	4605119.00	101.91	2305.55	1864.00
20	4	6	19232.00	22363.00	157.50	0	Spot (Block20, Row6, Column4)	1352.68	1265.00	383.67	0.03	0.28	727.00	738.21	727.00	79.57	0.01	0.11	100.00	99.00	0.00	538.00	625.68	923881.00	7.72	905.20	889.00
20	5	6	19530.00	22364.00	108.80	0	Spot (Block20, Row6, Column5)	21069.83	21106.00	6441.51	0.00	0.31	736.00	750.78	736.00	99.70	0.01	0.13	100.00	100.00	0.00	20370.00	20333.83	6363090.00	203.80	6192.72	5394.50
20	6	6	19832.00	22356.00	164.40	0	Spot (Block20, Row6, Column6)	1176.34	1077.00	277.23	0.04	0.24	729.00	744.14	729.00	100.87	0.01	0.14	99.00	84.00	0.00	348.00	447.34	878726.00	4.28	858.88	855.00
20	7	6	20134.00	22356.00	146.30	0	Spot (Block20, Row6, Column7)	6192.07	5657.00	3269.39	0.04	0.53	709.00	724.51	709.00	83.83	0.01	0.12	100.00	100.00	0.00	4948.00	5483.07	3603786.00	65.22	1935.34	1543.00
20	8	6	20438.00	22368.00	146.45	0	Spot (Block20, Row6, Column8)	7134.13	6476.50	4077.18	0.04	0.57	692.00	703.70	692.00	73.05	0.01	0.10	100.00	100.00	0.00	5784.50	6442.13	4166330.00	88.03	2012.44	1591.00
20	1	7	18325.00	22654.00	163.30	0	Spot (Block20, Row7, Column1)	1151.93	1123.00	176.88	0.01	0.15	724.00	740.37	724.00	166.93	0.01	0.23	97.00	65.00	0.00	399.00	427.93	854731.00	2.47	858.55	857.00
20	2	7	18627.00	22667.00	153.60	0	Spot (Block20, Row7, Column2)	948.60	948.00	106.24	0.00	0.11	734.00	752.64	734.00	173.79	0.01	0.23	60.00	13.00	0.00	214.00	214.60	614692.00	1.13	863.15	864.00
20	3	7	18923.00	22665.00	226.95	0	Spot (Block20, Row7, Column3)	817.47	808.00	55.20	0.01	0.07	730.00	742.18	730.00	56.03	0.01	0.08	71.00	26.00	0.00	78.00	87.47	1210666.00	1.34	752.81	746.00
20	4	7	19216.00	22651.00	214.10	0	Spot (Block20, Row7, Column4)	862.02	855.00	76.08	0.00	0.09	721.00	729.00	721.00	50.74	0.00	0.07	89.00	61.00	0.00	134.00	141.02	1126661.00	2.62	764.06	770.00
20	5	7	19541.00	22653.00	144.60	0	Spot (Block20, Row7, Column5)	2030.19	2029.00	450.11	0.00	0.22	728.00	745.00	728.00	101.77	0.01	0.14	100.00	100.00	0.00	1301.00	1302.19	1157207.00	12.63	1105.10	1077.50
20	6	7	19829.00	22656.00	181.50	0	Spot (Block20, Row7, Column6)	2521.35	2546.00	756.50	0.00	0.30	729.00	752.12	729.00	107.24	0.01	0.14	100.00	100.00	0.00	1817.00	1792.35	2332245.00	16.50	1247.02	1257.00
20	7	7	20121.00	22664.00	147.25	0	Spot (Block20, Row7, Column7)	6097.53	5528.00	2735.29	0.04	0.45	707.00	725.97	707.00	87.17	0.01	0.12	100.00	100.00	0.00	4821.00	5390.53	3603639.00	61.62	2153.55	1752.00
20	8	7	20427.00	22666.00	119.90	0	Spot (Block20, Row7, Column8)	4158.96	3803.00	1230.27	0.04	0.30	690.00	698.63	690.00	72.07	0.01	0.10	100.00	100.00	0.00	3113.00	3468.96	1588724.00	48.01	1763.97	1798.00
20	1	8	18337.00	22947.00	120.80	0	Spot (Block20, Row8, Column1)	1899.98	1882.00	441.77	0.00	0.23	715.00	722.68	715.00	50.22	0.00	0.07	100.00	100.00	0.00	1167.00	1184.98	737193.00	23.44	1088.39	1035.50
20	2	8	18630.00	22955.00	148.75	0	Spot (Block20, Row8, Column2)	1521.51	1456.00	399.92	0.02	0.26	719.00	729.16	719.00	53.25	0.01	0.07	100.00	100.00	0.00	737.00	802.51	908344.00	14.88	963.91	948.50
20	3	8	18917.00	22955.00	147.30	0	Spot (Block20, Row8, Column3)	3428.50	2815.50	2146.23	0.09	0.63	716.00	725.70	716.00	51.63	0.01	0.07	100.00	100.00	0.00	2099.50	2712.50	2022814.00	52.35	1257.60	1226.50
20	4	8	19227.00	22951.00	107.25	0	Spot (Block20, Row8, Column4)	1795.91	1717.00	362.01	0.02	0.20	712.00	717.96	712.00	52.77	0.00	0.07	100.00	100.00	0.00	1005.00	1083.91	536977.00	20.43	1067.40	1043.00
20	5	8	19514.00	22949.00	188.90	0	Spot (Block20, Row8, Column5)	864.30	857.00	67.75	0.00	0.08	707.00	716.32	707.00	61.56	0.01	0.09	97.00	61.00	0.00	150.00	157.30	865166.00	2.40	776.48	775.50
20	6	8	19828.00	22960.00	122.30	0	Spot (Block20, Row8, Column6)	3181.38	3337.00	752.93	0.02	0.24	700.00	711.89	700.00	71.14	0.01	0.10	100.00	100.00	0.00	2637.00	2481.38	1263009.00	34.71	1405.93	1379.00
20	7	8	20125.00	22958.00	145.25	0	Spot (Block20, Row8, Column7)	2148.14	2095.00	727.57	0.01	0.34	692.00	697.18	692.00	56.49	0.00	0.08	100.00	100.00	0.00	1403.00	1456.14	1235183.00	25.69	1090.89	1049.00
20	8	8	20414.00	22998.00	117.10	0	Spot (Block20, Row8, Column8)	878.14	769.50	203.61	0.06	0.23	674.00	675.87	674.00	52.18	0.00	0.08	60.00	49.00	0.00	95.50	204.14	316129.00	3.88	810.68	712.00
21	1	1	4813.00	25316.00	152.60	0	Spot (Block21, Row1, Column1)	50051.76	59186.50	17299.60	0.07	0.35	789.00	829.96	789.00	195.96	0.02	0.24	100.00	100.00	45.28	58397.50	49262.76	31833144.00	251.18	10899.24	9538.00
21	2	1	5115.00	25325.00	189.55	0	Spot (Block21, Row1, Column2)	1100.17	1090.00	156.79	0.00	0.14	780.00	791.78	780.00	127.31	0.01	0.16	91.00	61.00	0.00	310.00	320.17	1114474.00	2.42	882.44	884.00
21	3	1	5423.00	25331.00	189.60	0	Spot (Block21, Row1, Column3)	909.95	897.00	77.32	0.01	0.08	787.00	786.33	787.00	42.26	0.00	0.05	86.00	69.00	0.00	110.00	122.95	921781.00	2.93	850.13	852.50
21	4	1	5723.00	25330.00	140.75	0	Spot (Block21, Row1, Column4)	1044.52	1033.00	82.06	0.00	0.08	804.00	809.22	804.00	51.29	0.00	0.06	99.00	98.00	0.00	229.00	240.52	560908.00	4.59	908.41	909.00
21	5	1	6021.00	25330.00	198.10	0	Spot (Block21, Row1, Column5)	1083.48	1047.00	142.80	0.01	0.13	834.00	839.69	834.00	65.21	0.00	0.08	95.00	81.00	0.00	213.00	249.48	1204831.00	3.74	932.72	927.00
21	6	1	6317.00	25322.00	168.45	0	Spot (Block21, Row1, Column6)	1485.70	1345.00	343.61	0.04	0.23	882.00	881.98	882.00	67.16	0.00	0.08	100.00	97.00	0.00	463.00	603.70	1170734.00	8.99	1043.88	1040.00
21	7	1	6623.00	25326.00	105.95	0	Spot (Block21, Row1, Column7)	1495.89	1518.50	204.89	0.01	0.14	940.00	975.61	940.00	217.39	0.02	0.22	98.00	69.00	0.00	578.50	555.89	430817.00	2.39	1148.97	1128.00
21	8	1	6911.00	25328.00	116.15	0	Spot (Block21, Row1, Column8)	63897.69	65535.00	5801.60	0.01	0.09	1087.00	1121.95	1087.00	276.83	0.01	0.25	100.00	100.00	89.52	64448.00	62810.69	22555972.00	226.76	17997.38	15342.00
21	1	2	4818.00	25597.00	241.25	0	Spot (Block21, Row2, Column1)	845.96	845.00	50.81	0.00	0.06	769.00	793.16	769.00	151.62	0.01	0.19	6.00	0.00	0.00	76.00	76.96	1421220.00	0.35	799.24	795.00
21	2	2	5117.00	25618.00	140.00	0	Spot (Block21, Row2, Column2)	1020.53	1020.00	93.90	0.00	0.09	766.00	764.25	766.00	39.83	0.00	0.05	99.00	97.00	0.00	254.00	254.53	544963.00	6.43	867.29	873.00
21	3	2	5420.00	25620.00	214.75	0	Spot (Block21, Row2, Column3)	884.33	889.00	46.40	0.00	0.05	776.00	776.98	776.00	58.49	0.00	0.08	83.00	47.00	0.00	113.00	108.33	1161121.00	1.84	813.42	808.00
21	4	2	5716.00	25624.00	213.75	0	Spot (Block21, Row2, Column4)	953.26	949.00	74.37	0.00	0.08	787.00	794.84	787.00	66.54	0.00	0.08	91.00	62.00	0.00	162.00	166.26	1244006.00	2.38	847.33	848.00
21	5	2	6014.00	25626.00	165.95	0	Spot (Block21, Row2, Column5)	2024.99	1936.00	868.48	0.02	0.43	813.00	821.76	813.00	64.94	0.00	0.08	100.00	100.00	0.00	1123.00	1211.99	1551145.00	18.53	1171.58	1089.00
21	6	2	6315.00	25620.00	224.20	0	Spot (Block21, Row2, Column6)	965.04	952.00	67.95	0.01	0.07	849.00	864.58	849.00	89.54	0.01	0.10	58.00	15.00	0.00	103.00	116.04	1394489.00	1.12	887.04	889.00
21	7	2	6628.00	25622.00	206.45	0	Spot (Block21, Row2, Column7)	1073.55	1070.00	80.41	0.00	0.07	904.00	914.58	904.00	82.80	0.01	0.09	88.00	50.00	0.00	166.00	169.55	1300074.00	1.92	974.38	977.00
21	8	2	6925.00	25618.00	208.90	0	Spot (Block21, Row2, Column8)	1181.72	1174.00	104.01	0.00	0.09	1022.00	1063.61	1022.00	221.58	0.02	0.21	23.00	1.00	0.00	152.00	159.72	1464150.00	0.53	1090.11	1089.50
21	1	3	4813.00	25919.00	157.65	0	Spot (Block21, Row3, Column1)	1140.73	1166.00	166.60	0.01	0.15	764.00	765.90	764.00	46.16	0.00	0.06	99.00	98.00	0.00	402.00	376.73	781401.00	8.12	870.20	875.00
21	2	3	5127.00	25921.00	212.05	0	Spot (Block21, Row3, Column2)	895.24	898.00	57.63	0.00	0.06	769.00	770.62	769.00	50.83	0.00	0.07	87.00	66.00	0.00	129.00	126.24	1147696.00	2.45	814.21	812.00
21	3	3	5427.00	25919.00	155.70	0	Spot (Block21, Row3, Column3)	1437.36	1111.00	1512.16	0.11	1.05	784.00	789.70	784.00	67.50	0.00	0.09	97.00	87.00	0.00	327.00	653.36	955845.00	9.60	947.84	921.50
21	4	3	5718.00	25918.00	153.10	0	Spot (Block21, Row3, Column4)	1444.25	1363.00	339.11	0.03	0.23	799.00	805.72	799.00	65.78	0.00	0.08	100.00	100.00	0.00	564.00	645.25	925767.00	9.71	982.81	986.00
21	5	3	6015.00	25920.00	170.90	0	Spot (Block21, Row3, Column5)	1262.30	1204.00	386.10	0.02	0.31	829.00	844.92	829.00	95.29	0.01	0.11	99.00	87.00	0.00	375.00	433.30	1023724.00	4.38	965.70	960.50
21	6	3	6315.00	25918.00	218.25	0	Spot (Block21, Row3, Column6)	4110.52	3460.50	1787.18	0.07	0.43	869.00	894.10	869.00	124.62	0.01	0.14	100.00	100.00	0.00	2591.50	3241.52	5582086.00	25.81	1922.76	1966.00
21	7	3	6631.00	25921.00	210.50	0	Spot (Block21, Row3, Column7)	1071.72	1059.00	92.39	0.01	0.09	910.00	929.82	910.00	119.32	0.01	0.13	60.00	19.00	0.00	149.00	161.72	1353588.00	1.19	964.07	956.00
21	8	3	6918.00	25938.00	149.60	0	Spot (Block21, Row3, Column8)	3516.23	3252.50	1233.58	0.03	0.35	1016.00	1025.69	1016.00	106.92	0.00	0.10	100.00	100.00	0.00	2236.50	2500.23	2158966.00	23.29	1680.70	1568.50
21	1	4	4811.00	26214.00	146.25	0	Spot (Block21, Row4, Column1)	2233.86	2072.00	849.49	0.03	0.38	753.00	760.53	753.00	51.87	0.00	0.07	100.00	100.00	0.00	1319.00	1480.86	1302341.00	28.41	1109.73	1040.00
21	2	4	5126.00	26221.00	163.70	0	Spot (Block21, Row4, Column2)	1272.27	1261.50	206.73	0.00	0.16	757.00	765.34	757.00	59.73	0.00	0.08	99.00	98.00	0.00	504.50	515.27	949113.00	8.49	960.17	974.00
21	3	4	5412.00	26220.00	139.50	0	Spot (Block21, Row4, Column3)	4047.75	3761.00	1600.57	0.03	0.40	781.00	790.73	781.00	71.44	0.01	0.09	100.00	100.00	0.00	2980.00	3266.75	2121019.00	45.59	1658.23	1566.00
21	4	4	5714.00	26212.00	198.35	0	Spot (Block21, Row4, Column4)	930.72	925.00	54.51	0.00	0.06	804.00	808.19	804.00	55.78	0.00	0.07	93.00	59.00	0.00	121.00	126.72	1038687.00	2.20	859.80	859.00
21	5	4	5989.00	26217.00	123.50	0	Spot (Block21, Row4, Column5)	958.97	954.00	68.48	0.00	0.07	824.00	830.84	824.00	58.55	0.00	0.07	86.00	54.00	0.00	130.00	134.97	389341.00	2.19	879.10	882.50
21	6	4	6313.00	26220.00	169.70	0	Spot (Block21, Row4, Column6)	2620.93	2629.00	637.06	0.00	0.24	851.00	866.46	851.00	97.88	0.01	0.11	100.00	100.00	0.00	1778.00	1769.93	2094122.00	17.93	1351.91	1297.00
21	7	4	6620.00	26220.00	208.60	0	Spot (Block21, Row4, Column7)	1079.07	1073.00	95.51	0.00	0.09	906.00	916.77	906.00	88.86	0.01	0.10	81.00	43.00	0.00	167.00	173.07	1336967.00	1.83	972.95	980.00
21	8	4	6919.00	26237.00	161.35	0	Spot (Block21, Row4, Column8)	1222.73	1213.00	120.90	0.00	0.10	1004.00	1010.19	1004.00	81.32	0.00	0.08	88.00	68.00	0.00	209.00	218.73	877921.00	2.61	1096.38	1081.00
21	1	5	4816.00	26523.00	106.80	0	Spot (Block21, Row5, Column1)	1873.27	1837.50	321.23	0.01	0.17	755.00	768.19	755.00	82.84	0.01	0.11	100.00	100.00	0.00	1082.50	1118.27	550741.00	13.34	1121.29	1045.00
21	2	5	5116.00	26521.00	150.20	0	Spot (Block21, Row5, Column2)	3161.28	3163.00	920.73	0.00	0.29	745.00	763.22	745.00	78.95	0.01	0.10	100.00	100.00	0.00	2418.00	2416.28	1956834.00	30.37	1367.42	1316.50
21	3	5	5412.00	26516.00	148.15	0	Spot (Block21, Row5, Column3)	3242.72	3062.50	1228.51	0.02	0.38	771.00	789.47	771.00	88.03	0.01	0.11	100.00	100.00	0.00	2291.50	2471.72	1958604.00	27.87	1305.41	1245.00
21	4	5	5716.00	26523.00	182.80	0	Spot (Block21, Row5, Column4)	1067.53	1073.00	124.05	0.00	0.12	799.00	805.74	799.00	67.36	0.00	0.08	98.00	80.00	0.00	274.00	268.53	998142.00	3.89	891.37	889.00
21	5	5	6014.00	26524.00	139.30	0	Spot (Block21, Row5, Column5)	4160.76	4187.00	1688.43	0.00	0.41	817.00	826.56	817.00	63.44	0.01	0.08	100.00	100.00	0.00	3370.00	3343.76	2180236.00	52.55	1570.07	1504.00
21	6	5	6314.00	26526.00	212.00	0	Spot (Block21, Row5, Column6)	997.86	983.00	85.31	0.01	0.09	842.00	854.59	842.00	86.59	0.01	0.10	72.00	38.00	0.00	141.00	155.86	1278258.00	1.65	901.52	898.00
21	7	5	6616.00	26522.00	187.55	0	Spot (Block21, Row5, Column7)	2774.43	2622.00	998.05	0.02	0.36	909.00	928.82	909.00	102.26	0.01	0.11	100.00	100.00	0.00	1713.00	1865.43	2760560.00	18.05	1471.31	1457.00
21	8	5	6919.00	26531.00	166.20	0	Spot (Block21, Row5, Column8)	1356.32	1317.00	191.35	0.01	0.14	998.00	1002.97	998.00	76.94	0.00	0.08	97.00	87.00	0.00	319.00	358.32	1040295.00	4.59	1102.13	1092.00
21	1	6	4809.00	26817.00	216.70	0	Spot (Block21, Row6, Column1)	3725.54	2901.00	1807.19	0.11	0.49	772.00	791.02	772.00	111.69	0.01	0.14	100.00	100.00	0.00	2129.00	2953.54	4999672.00	26.27	1715.66	1700.50
21	2	6	5112.00	26818.00	212.35	0	Spot (Block21, Row6, Column2)	1710.12	1631.00	406.48	0.02	0.24	751.00	769.19	751.00	93.77	0.01	0.12	100.00	100.00	0.00	880.00	959.12	2195797.00	10.03	1101.99	1094.00
21	3	6	5405.00	26815.00	151.30	0	Spot (Block21, Row6, Column3)	1959.02	1785.50	688.41	0.04	0.35	765.00	773.79	765.00	74.74	0.00	0.10	100.00	100.00	0.00	1020.50	1194.02	1230262.00	15.86	1050.50	1033.00
21	4	6	5721.00	26819.00	203.80	0	Spot (Block21, Row6, Column4)	946.08	948.00	69.07	0.00	0.07	790.00	792.52	790.00	58.66	0.00	0.07	90.00	68.00	0.00	158.00	156.08	1113539.00	2.62	837.68	840.00
21	5	6	6016.00	26822.00	106.00	0	Spot (Block21, Row6, Column5)	2909.23	2935.00	570.44	0.00	0.20	812.00	819.32	812.00	58.03	0.00	0.07	100.00	100.00	0.00	2123.00	2097.23	846585.00	36.02	1414.77	1302.50
21	6	6	6316.00	26832.00	207.75	0	Spot (Block21, Row6, Column6)	998.16	995.00	68.78	0.00	0.07	844.00	851.68	844.00	68.78	0.00	0.08	89.00	59.00	0.00	151.00	154.16	1227738.00	2.13	904.09	899.50
21	7	6	6621.00	26819.00	209.10	0	Spot (Block21, Row6, Column7)	1205.49	1150.00	162.65	0.02	0.13	923.00	938.84	923.00	92.62	0.01	0.10	94.00	64.00	0.00	227.00	282.49	1502042.00	2.88	1009.40	1009.00
21	8	6	6924.00	26831.00	162.15	0	Spot (Block21, Row6, Column8)	1415.13	1403.00	213.79	0.00	0.15	1011.00	1017.26	1011.00	93.37	0.00	0.09	95.00	80.00	0.00	392.00	404.13	1031629.00	4.26	1103.19	1094.50
21	1	7	4813.00	27119.00	162.00	0	Spot (Block21, Row7, Column1)	1576.58	1548.00	358.29	0.01	0.23	776.00	783.03	776.00	72.57	0.00	0.09	100.00	99.00	0.00	772.00	800.58	1144598.00	10.93	1008.18	994.00
21	2	7	5119.00	27134.00	209.40	0	Spot (Block21, Row7, Column2)	874.92	877.00	43.83	0.00	0.05	768.00	769.74	768.00	52.40	0.00	0.07	87.00	53.00	0.00	109.00	106.92	1092771.00	2.01	816.03	810.00
21	3	7	5416.00	27133.00	213.60	0	Spot (Block21, Row7, Column3)	898.96	897.00	48.19	0.00	0.05	782.00	781.55	782.00	45.13	0.00	0.06	96.00	73.00	0.00	115.00	116.96	1166847.00	2.60	831.37	831.00
21	4	7	5714.00	27124.00	232.90	0	Spot (Block21, Row7, Column4)	937.89	940.00	51.57	0.00	0.05	801.00	801.69	801.00	55.06	0.00	0.07	93.00	73.00	0.00	139.00	136.89	1467795.00	2.47	849.32	840.00
21	5	7	6025.00	27119.00	198.05	0	Spot (Block21, Row7, Column5)	988.20	984.00	78.34	0.00	0.08	831.00	839.30	831.00	60.72	0.00	0.07	90.00	64.00	0.00	153.00	157.20	1093938.00	2.45	876.42	873.00
21	6	7	6313.00	27122.00	204.75	0	Spot (Block21, Row7, Column6)	2078.31	2081.00	610.65	0.00	0.29	887.00	911.59	887.00	132.59	0.01	0.15	100.00	99.00	0.00	1194.00	1191.31	2475266.00	8.80	1246.20	1258.00
21	7	7	6609.00	27135.00	161.80	0	Spot (Block21, Row7, Column7)	1529.48	1448.00	359.73	0.02	0.24	969.00	975.93	969.00	100.93	0.00	0.10	94.00	87.00	0.00	479.00	560.48	1108872.00	5.48	1095.07	1084.50
21	8	7	6915.00	27129.00	99.45	0	Spot (Block21, Row7, Column8)	6739.33	5849.50	2303.02	0.06	0.34	1037.00	1045.84	1037.00	92.08	0.00	0.09	100.00	100.00	0.00	4812.50	5702.33	1671353.00	61.83	3039.30	3033.50
21	1	8	4830.00	27431.00	146.80	0	Spot (Block21, Row8, Column1)	4766.77	2229.00	9728.64	0.33	2.04	809.00	819.03	809.00	99.34	0.01	0.12	98.00	91.00	1.02	1420.00	3957.77	2802860.00	39.74	1921.46	1140.00
21	2	8	5117.00	27420.00	200.20	0	Spot (Block21, Row8, Column2)	970.33	951.50	86.68	0.01	0.09	799.00	807.65	799.00	98.81	0.00	0.12	81.00	29.00	0.00	152.50	171.33	1104241.00	1.65	863.32	859.00
21	3	8	5403.00	27424.00	173.00	0	Spot (Block21, Row8, Column3)	1190.57	1138.00	221.77	0.02	0.19	815.00	822.13	815.00	55.34	0.00	0.07	100.00	96.00	0.00	323.00	375.57	994126.00	6.66	921.14	917.00
21	4	8	5711.00	27420.00	103.00	0	Spot (Block21, Row8, Column4)	6466.12	6379.50	1369.14	0.01	0.21	843.00	848.14	843.00	62.64	0.00	0.07	100.00	100.00	0.00	5536.50	5623.12	1771718.00	89.68	2533.49	2290.00
21	5	8	6029.00	27437.00	267.30	0	Spot (Block21, Row8, Column5)	1003.51	999.00	80.64	0.00	0.08	889.00	914.76	889.00	125.09	0.01	0.14	39.00	4.00	0.00	110.00	114.51	2089308.00	0.71	919.69	908.00
21	6	8	6315.00	27425.00	131.65	0	Spot (Block21, Row8, Column6)	7566.18	7167.00	2989.59	0.02	0.40	990.00	1008.51	990.00	146.98	0.01	0.15	100.00	100.00	0.00	6177.00	6576.18	3548539.00	44.62	2665.83	2602.00
21	7	8	6612.00	27428.00	145.45	0	Spot (Block21, Row8, Column7)	2553.24	2479.00	875.60	0.01	0.34	1050.00	1064.21	1050.00	121.72	0.01	0.11	100.00	99.00	0.00	1429.00	1503.24	1463008.00	12.23	1436.54	1321.00
21	8	8	6915.00	27427.00	147.00	-50	Spot (Block21, Row8, Column8)	1589.22	1317.50	554.30	0.08	0.35	1137.00	1150.80	1137.00	122.97	0.01	0.11	57.00	46.00	0.00	180.50	452.22	937638.00	3.57	1078.04	1076.00
22	1	1	9320.00	25328.00	154.30	0	Spot (Block22, Row1, Column1)	54398.56	65535.00	14658.92	0.08	0.27	2340.00	2393.33	2340.00	402.38	0.01	0.17	100.00	100.00	54.49	63195.00	52058.56	35740144.00	129.24	13950.56	12111.00
22	2	1	9611.00	25333.00	146.75	0	Spot (Block22, Row1, Column2)	8878.80	8685.00	3385.54	0.01	0.38	2327.00	2372.04	2327.00	380.95	0.01	0.16	100.00	100.00	0.00	6358.00	6551.80	5211853.00	17.08	3858.79	3762.00
22	3	1	9918.00	25336.00	145.70	0	Spot (Block22, Row1, Column3)	8312.46	7242.00	4108.79	0.06	0.49	2188.50	2225.13	2188.50	320.82	0.01	0.14	100.00	100.00	0.00	5053.50	6123.96	4821229.00	18.97	3445.57	3293.50
22	4	1	10227.00	25338.00	118.30	0	Spot (Block22, Row1, Column4)	5641.06	5502.50	1297.76	0.01	0.23	2119.00	2171.05	2119.00	310.61	0.01	0.14	100.00	100.00	0.00	3383.50	3522.06	2098476.00	11.17	3066.01	2927.00
22	5	1	10516.00	25335.00	145.50	0	Spot (Block22, Row1, Column5)	19149.92	15830.50	12767.36	0.08	0.67	2135.00	2197.79	2135.00	336.67	0.01	0.15	100.00	100.00	0.17	13695.50	17014.92	11030355.00	50.35	4955.84	4197.00
22	6	1	10810.00	25334.00	143.70	0	Spot (Block22, Row1, Column6)	20723.32	19874.00	10561.36	0.02	0.51	2185.00	2242.62	2185.00	350.46	0.01	0.16	100.00	100.00	0.00	17689.00	18538.32	11646505.00	52.73	6017.63	5171.00
22	7	1	11112.00	25340.00	90.65	0	Spot (Block22, Row1, Column7)	26356.92	25422.00	6791.27	0.02	0.26	2117.00	2175.71	2117.00	392.46	0.01	0.18	100.00	100.00	0.00	23305.00	24239.92	5271384.00	61.61	9130.93	7942.50
22	8	1	11407.00	25339.00	116.35	0	Spot (Block22, Row1, Column8)	64221.62	65535.00	5211.85	0.01	0.08	2123.00	2187.82	2123.00	415.56	0.01	0.19	100.00	100.00	92.44	63412.00	62098.62	22927208.00	149.28	18244.60	16374.00
22	1	2	9384.00	25602.00	117.80	0	Spot (Block22, Row2, Column1)	3296.51	3035.00	1341.74	0.04	0.41	2365.00	2416.29	2365.00	398.06	0.01	0.16	61.00	37.00	0.00	670.00	931.51	1206523.00	2.21	2667.09	2735.50
22	2	2	9617.00	25633.00	124.70	0	Spot (Block22, Row2, Column2)	11769.51	11339.50	3508.55	0.02	0.30	2271.00	2318.29	2271.00	365.99	0.01	0.16	100.00	100.00	0.00	9068.50	9498.51	4849039.00	25.82	4793.72	4528.00
22	3	2	9918.00	25634.00	188.30	0	Spot (Block22, Row2, Column3)	2437.55	2435.00	315.16	0.00	0.13	2075.00	2138.16	2075.00	351.94	0.01	0.16	50.00	15.00	0.00	360.00	362.55	2435112.00	0.85	2314.29	2362.00
22	4	2	10216.00	25632.00	160.70	0	Spot (Block22, Row2, Column4)	6183.12	6019.00	1672.85	0.01	0.27	2006.00	2066.28	2006.00	317.23	0.01	0.15	100.00	100.00	0.00	4013.00	4177.12	4427115.00	12.98	3196.38	3199.00
22	5	2	10523.00	25634.00	169.80	0	Spot (Block22, Row2, Column5)	5059.92	4974.00	1243.60	0.01	0.25	2025.00	2072.49	2025.00	305.84	0.01	0.15	100.00	100.00	0.00	2949.00	3034.92	4068179.00	9.77	2958.82	2779.00
22	6	2	10811.00	25631.00	147.55	0	Spot (Block22, Row2, Column6)	3652.19	3545.00	814.76	0.01	0.22	2074.00	2130.18	2074.00	351.81	0.01	0.17	97.00	85.00	0.00	1471.00	1578.19	2165751.00	4.33	2530.06	2563.00
22	7	2	11112.00	25638.00	147.20	0	Spot (Block22, Row2, Column7)	4904.63	4447.00	1660.28	0.04	0.34	2006.00	2059.79	2006.00	287.89	0.01	0.14	100.00	99.00	0.00	2441.00	2898.63	2908445.00	9.88	2828.45	2742.50
22	8	2	11422.00	25632.00	200.10	0	Spot (Block22, Row2, Column8)	2383.89	2376.50	294.10	0.00	0.12	2075.00	2135.98	2075.00	382.35	0.01	0.18	39.00	5.00	0.00	301.50	308.89	2679487.00	0.65	2266.24	2266.00
22	1	3	9315.00	25931.00	142.00	0	Spot (Block22, Row3, Column1)	13857.50	12913.00	7484.38	0.03	0.54	2218.00	2258.05	2218.00	329.05	0.01	0.15	100.00	100.00	0.00	10695.00	11639.50	7580050.00	35.25	4729.70	4309.00
22	2	3	9608.00	25926.00	200.05	0	Spot (Block22, Row3, Column2)	2473.29	2456.00	293.37	0.00	0.12	2079.00	2126.24	2079.00	330.95	0.01	0.16	55.00	20.00	0.00	377.00	394.29	2804712.00	1.05	2267.04	2305.00
22	3	3	9912.00	25928.00	148.80	0	Spot (Block22, Row3, Column3)	3740.16	3367.50	1462.09	0.05	0.39	1959.00	2000.96	1959.00	294.28	0.01	0.15	99.00	94.00	0.00	1408.50	1781.16	2274017.00	5.91	2459.44	2476.50
22	4	3	10217.00	25932.00	140.10	0	Spot (Block22, Row3, Column4)	16400.06	15292.00	8536.56	0.03	0.52	1929.00	1977.72	1929.00	280.35	0.01	0.14	100.00	100.00	0.00	13363.00	14471.06	8856033.00	51.44	4997.16	4612.50
22	5	3	10514.00	25924.00	142.15	0	Spot (Block22, Row3, Column5)	4315.00	3594.00	3463.70	0.08	0.80	1942.00	1986.30	1942.00	295.20	0.01	0.15	100.00	92.00	0.00	1652.00	2373.00	2377564.00	7.89	2608.25	2582.00
22	6	3	10816.00	25932.00	191.75	0	Spot (Block22, Row3, Column6)	10257.80	8829.50	4854.03	0.07	0.47	2008.00	2065.59	2008.00	341.03	0.01	0.17	100.00	100.00	0.00	6821.50	8249.80	10627084.00	24.02	4368.61	4323.00
22	7	3	11117.00	25936.00	141.10	0	Spot (Block22, Row3, Column7)	12764.41	11528.50	7150.68	0.04	0.56	2011.00	2071.67	2011.00	312.02	0.01	0.15	100.00	100.00	0.00	9517.50	10753.41	6892782.00	34.27	4238.47	3673.50
22	8	3	11415.00	25948.00	151.15	0	Spot (Block22, Row3, Column8)	12648.50	11886.00	5264.73	0.03	0.42	2071.00	2121.36	2071.00	314.55	0.01	0.15	100.00	100.00	0.00	9815.00	10577.50	7930608.00	33.47	4746.46	4389.00
22	1	4	9315.00	26226.00	141.60	0	Spot (Block22, Row4, Column1)	17216.98	15505.00	8952.41	0.05	0.52	2150.00	2185.69	2150.00	311.57	0.01	0.14	100.00	100.00	0.00	13355.00	15066.98	9366039.00	48.24	5706.35	5059.00
22	2	4	9628.00	26243.00	166.80	0	Spot (Block22, Row4, Column2)	2548.21	2463.00	315.06	0.01	0.12	1998.00	2052.24	1998.00	311.23	0.01	0.15	71.00	36.00	0.00	465.00	550.21	1964667.00	1.59	2252.29	2214.50
22	3	4	9916.00	26233.00	144.10	0	Spot (Block22, Row4, Column3)	50673.52	63254.00	17607.03	0.10	0.35	1962.00	2003.34	1962.00	310.20	0.01	0.15	100.00	100.00	48.58	61292.00	48711.52	28478696.00	156.90	13455.11	10790.00
22	4	4	10201.00	26242.00	199.85	0	Spot (Block22, Row4, Column4)	2319.10	2278.00	306.62	0.01	0.13	1901.00	1954.60	1901.00	290.10	0.01	0.15	59.00	27.00	0.00	377.00	418.10	2629863.00	1.26	2063.21	2014.00
22	5	4	10516.00	26236.00	147.00	-50	Spot (Block22, Row4, Column5)	2094.63	2057.00	282.39	0.01	0.13	1890.00	1934.51	1890.00	266.02	0.01	0.14	37.00	12.00	0.00	167.00	204.63	1229545.00	0.60	1880.07	1839.00
22	6	4	10821.00	26238.00	178.70	0	Spot (Block22, Row4, Column6)	5075.02	5075.00	1048.27	0.00	0.21	1934.00	1989.16	1934.00	291.03	0.01	0.15	100.00	100.00	0.00	3141.00	3141.02	4542144.00	10.60	2908.31	2806.50
22	7	4	11108.00	26240.00	147.50	0	Spot (Block22, Row4, Column7)	8402.31	7060.50	4984.04	0.08	0.59	1981.00	2011.73	1981.00	261.46	0.01	0.13	100.00	100.00	0.00	5079.50	6421.31	4974166.00	24.44	3234.18	3028.00
22	8	4	11420.00	26246.00	156.70	0	Spot (Block22, Row4, Column8)	3763.91	3568.00	1011.00	0.02	0.27	2049.00	2075.26	2049.00	273.35	0.01	0.13	99.00	90.00	0.00	1519.00	1714.91	2548166.00	6.18	2450.01	2446.00
22	1	5	9315.00	26533.00	108.65	0	Spot (Block22, Row5, Column1)	9021.20	8956.50	2312.31	0.00	0.26	2167.00	2220.34	2167.00	340.59	0.01	0.15	100.00	100.00	0.00	6789.50	6854.20	2760486.00	19.97	4103.09	3702.00
22	2	5	9615.00	26534.00	148.10	0	Spot (Block22, Row5, Column2)	14054.18	14016.00	5519.51	0.00	0.39	2011.00	2060.69	2011.00	272.95	0.01	0.13	100.00	100.00	0.00	12005.00	12043.18	8404398.00	43.94	4871.77	4525.50
22	3	5	9913.00	26532.00	180.35	0	Spot (Block22, Row5, Column3)	3340.17	3114.50	818.82	0.03	0.25	1983.00	2016.35	1983.00	300.12	0.01	0.15	96.00	80.00	0.00	1131.50	1357.17	3052915.00	4.41	2381.19	2386.50
22	4	5	10215.00	26537.00	147.35	0	Spot (Block22, Row5, Column4)	7708.81	6743.00	3933.26	0.06	0.51	1890.00	1939.99	1890.00	286.06	0.01	0.15	100.00	100.00	0.00	4853.00	5818.81	4563615.00	20.17	3127.11	3021.00
22	5	5	10521.00	26536.00	144.10	0	Spot (Block22, Row5, Column5)	52336.55	65535.00	17029.19	0.10	0.33	1895.00	1958.19	1895.00	338.91	0.01	0.17	100.00	100.00	51.77	63640.00	50441.55	29622684.00	148.65	12957.62	10749.50
22	6	5	10815.00	26535.00	153.55	0	Spot (Block22, Row5, Column6)	3317.63	3185.50	743.08	0.02	0.22	1902.00	1953.40	1902.00	259.20	0.01	0.13	99.00	92.00	0.00	1283.50	1415.63	2169733.00	5.26	2344.36	2364.00
22	7	5	11120.00	26539.00	178.70	0	Spot (Block22, Row5, Column7)	4793.71	4540.50	1411.22	0.02	0.29	1971.00	1992.29	1971.00	268.01	0.00	0.13	100.00	99.00	0.00	2569.50	2822.71	4275988.00	10.45	2746.41	2712.00
22	8	5	11415.00	26541.00	146.40	0	Spot (Block22, Row5, Column8)	15488.87	12742.00	10095.48	0.08	0.65	2050.00	2071.11	2050.00	286.78	0.00	0.14	100.00	100.00	0.00	10692.00	13438.87	8999031.00	46.79	4440.16	3745.50
22	1	6	9311.00	26828.00	197.10	0	Spot (Block22, Row6, Column1)	10086.80	8311.00	4976.39	0.08	0.49	2253.00	2314.13	2253.00	379.88	0.01	0.16	100.00	100.00	0.00	6058.00	7833.80	11075307.00	20.46	4482.93	4507.00
22	2	6	9615.00	26833.00	179.30	0	Spot (Block22, Row6, Column2)	4348.56	4330.00	930.57	0.00	0.21	2101.00	2152.84	2101.00	348.28	0.01	0.16	100.00	98.00	0.00	2229.00	2247.56	3926747.00	6.30	2823.06	2782.00
22	3	6	9907.00	26829.00	142.40	0	Spot (Block22, Row6, Column3)	29227.58	26800.00	15981.86	0.04	0.55	2004.00	2046.85	2004.00	297.03	0.01	0.15	100.00	100.00	1.44	24796.00	27223.58	16221305.00	91.51	7218.94	6299.50
22	4	6	10218.00	26842.00	182.90	0	Spot (Block22, Row6, Column4)	2740.35	2643.00	454.92	0.02	0.17	1947.00	1995.65	1947.00	302.07	0.01	0.15	90.00	60.00	0.00	696.00	793.35	2570450.00	2.47	2203.14	2215.00
22	5	6	10513.00	26836.00	108.10	0	Spot (Block22, Row6, Column5)	58154.59	65535.00	10564.38	0.05	0.18	1967.50	2002.93	1967.50	327.62	0.01	0.16	100.00	100.00	55.12	63567.50	56187.09	17620852.00	171.39	15213.70	12875.00
22	6	6	10818.00	26840.00	163.25	0	Spot (Block22, Row6, Column6)	2915.09	2762.50	627.56	0.02	0.22	1960.00	2002.34	1960.00	280.52	0.01	0.14	90.00	68.00	0.00	802.50	955.09	2151333.00	3.25	2292.16	2288.00
22	7	6	11114.00	26833.00	145.05	0	Spot (Block22, Row6, Column7)	14795.65	13399.00	8159.51	0.04	0.55	1987.50	2039.70	1987.50	305.22	0.01	0.15	100.00	100.00	0.00	11411.50	12808.15	8522293.00	41.79	4561.36	4325.50
22	8	6	11419.00	26842.00	143.40	0	Spot (Block22, Row6, Column8)	18881.98	16581.00	11385.15	0.06	0.60	2091.00	2132.32	2091.00	312.73	0.01	0.15	100.00	100.00	0.00	14490.00	16790.98	10536144.00	53.56	5651.19	4959.00
22	1	7	9311.00	27137.00	186.50	0	Spot (Block22, Row7, Column1)	3064.80	3074.00	443.22	0.00	0.14	2313.00	2349.03	2313.00	319.11	0.01	0.14	80.00	61.00	0.00	761.00	751.80	2997377.00	2.24	2651.03	2672.50
22	2	7	9618.00	27143.00	187.25	0	Spot (Block22, Row7, Column2)	2656.38	2614.50	336.36	0.01	0.13	2160.00	2182.17	2160.00	271.44	0.00	0.12	73.00	39.00	0.00	454.50	496.38	2624503.00	1.75	2350.61	2353.00
22	3	7	9906.00	27141.00	210.05	0	Spot (Block22, Row7, Column3)	2480.17	2420.00	304.25	0.01	0.12	2079.00	2110.52	2079.00	275.63	0.01	0.13	57.00	32.00	0.00	341.00	401.17	3117576.00	1.34	2205.82	2172.50
22	4	7	10220.00	27149.00	188.80	0	Spot (Block22, Row7, Column4)	2522.65	2492.00	311.60	0.01	0.12	2059.00	2095.08	2059.00	279.20	0.01	0.13	66.00	38.00	0.00	433.00	463.65	2520125.00	1.53	2257.24	2208.00
22	5	7	10524.00	27131.00	147.30	0	Spot (Block22, Row7, Column5)	4252.88	4256.00	956.95	0.00	0.23	2096.00	2135.48	2096.00	296.78	0.01	0.14	100.00	97.00	0.00	2160.00	2156.88	2513450.00	7.13	2784.80	2778.00
22	6	7	10813.00	27141.00	169.55	0	Spot (Block22, Row7, Column6)	5665.77	5708.00	1478.07	0.00	0.26	2198.00	2252.71	2198.00	385.28	0.01	0.17	100.00	99.00	0.00	3510.00	3467.77	4526949.00	8.86	3169.10	3172.00
22	7	7	11108.00	27140.00	144.90	0	Spot (Block22, Row7, Column7)	19344.70	18422.00	9512.96	0.02	0.49	2290.00	2332.70	2290.00	402.69	0.01	0.17	100.00	100.00	0.00	16132.00	17054.70	11084514.00	42.25	5970.59	4640.00
22	8	7	11415.00	27139.00	147.00	-50	Spot (Block22, Row7, Column8)	2394.07	2343.50	320.99	0.01	0.13	2423.00	2471.79	2423.00	438.09	0.01	0.18	8.00	0.00	0.00	-79.50	-28.93	1412503.00	-0.18	2416.61	2337.00
22	1	8	9325.00	27427.00	121.30	0	Spot (Block22, Row8, Column1)	4397.37	4085.50	1659.13	0.03	0.38	2486.00	2532.94	2486.00	344.45	0.01	0.14	98.00	96.00	0.00	1599.50	1911.37	1723770.00	5.41	3060.20	3102.00
22	2	8	9609.00	27432.00	157.70	0	Spot (Block22, Row8, Column2)	3964.25	3826.00	838.16	0.02	0.21	2379.00	2420.34	2379.00	336.73	0.01	0.14	98.00	88.00	0.00	1447.00	1585.25	2723443.00	4.59	2863.81	2910.50
22	3	8	9905.00	27431.00	144.30	0	Spot (Block22, Row8, Column3)	8494.10	7145.50	4689.83	0.08	0.55	2323.00	2369.33	2323.00	333.49	0.01	0.14	99.00	96.00	0.00	4822.50	6171.10	4841637.00	18.37	3505.32	3296.50
22	4	8	10214.00	27431.00	142.80	0	Spot (Block22, Row8, Column4)	22050.69	21093.00	8983.39	0.02	0.41	2349.00	2390.04	2349.00	364.87	0.01	0.15	100.00	100.00	0.00	18744.00	19701.69	12282233.00	53.88	6623.84	6010.00
22	5	8	10510.00	27436.00	188.90	0	Spot (Block22, Row8, Column5)	2846.98	2869.00	352.97	0.00	0.12	2431.00	2470.20	2431.00	403.47	0.01	0.16	52.00	12.00	0.00	438.00	415.98	2855519.00	0.93	2608.03	2561.00
22	6	8	10814.00	27440.00	118.40	0	Spot (Block22, Row8, Column6)	17346.98	17532.00	5836.39	0.00	0.34	2610.00	2679.23	2610.00	474.63	0.01	0.18	100.00	100.00	0.00	14922.00	14736.98	6435730.00	30.90	6592.19	6500.50
22	7	8	11112.00	27436.00	146.65	0	Spot (Block22, Row8, Column7)	6253.96	6131.00	1780.06	0.01	0.28	2876.50	2928.69	2876.50	549.36	0.01	0.19	99.00	91.00	0.00	3254.50	3377.46	3683581.00	6.05	3686.67	3709.00
22	8	8	11414.00	27439.00	147.00	-50	Spot (Block22, Row8, Column8)	3831.40	3587.00	906.25	0.03	0.24	3207.00	3267.16	3207.00	650.32	0.01	0.20	41.00	22.00	0.00	380.00	624.40	2272019.00	0.87	3157.98	3010.00
23	1	1	13821.00	25340.00	155.30	0	Spot (Block23, Row1, Column1)	54491.67	65535.00	14425.06	0.08	0.26	1561.00	1606.77	1561.00	307.31	0.01	0.19	100.00	100.00	54.53	63974.00	52930.67	36073780.00	172.09	13088.56	11843.00
23	2	1	14113.00	25346.00	147.25	0	Spot (Block23, Row1, Column2)	4514.32	4540.00	1372.96	0.00	0.30	1505.00	1560.69	1505.00	251.43	0.02	0.16	100.00	100.00	0.00	3035.00	3009.32	2676993.00	11.75	2257.26	2217.00
23	3	1	14418.00	25347.00	148.40	0	Spot (Block23, Row1, Column3)	4139.86	3675.00	1791.18	0.05	0.43	1468.00	1477.49	1468.00	179.66	0.00	0.12	100.00	97.00	0.00	2207.00	2671.86	2508753.00	14.82	1986.53	1902.00
23	4	1	14728.00	25344.00	119.05	0	Spot (Block23, Row1, Column4)	3119.70	3092.00	600.78	0.00	0.19	1470.00	1478.84	1470.00	175.91	0.00	0.12	100.00	100.00	0.00	1622.00	1649.70	1163649.00	9.33	1971.55	1937.50
23	5	1	15020.00	25344.00	145.95	0	Spot (Block23, Row1, Column5)	8387.29	7259.00	4820.53	0.06	0.57	1492.00	1520.19	1492.00	183.75	0.01	0.12	100.00	100.00	0.00	5767.00	6895.29	4906566.00	37.37	2842.46	2638.00
23	6	1	15314.00	25344.00	143.65	0	Spot (Block23, Row1, Column6)	9098.77	8571.00	4354.87	0.03	0.48	1496.00	1535.73	1496.00	189.39	0.01	0.12	100.00	100.00	0.00	7075.00	7602.77	5140805.00	39.93	3066.62	2837.00
23	7	1	15616.00	25348.00	88.35	0	Spot (Block23, Row1, Column7)	11717.50	11248.00	3035.42	0.02	0.26	1531.00	1575.77	1531.00	277.55	0.01	0.18	100.00	100.00	0.00	9717.00	10186.50	2308347.00	36.54	4296.52	3815.00
23	8	1	15909.00	25355.00	115.25	0	Spot (Block23, Row1, Column8)	64214.89	65535.00	5290.38	0.01	0.08	1591.00	1637.54	1591.00	319.27	0.01	0.19	100.00	100.00	91.09	63944.00	62623.89	22346864.00	196.00	18175.76	16471.00
23	1	2	13820.00	25646.00	126.00	0	Spot (Block23, Row2, Column1)	1797.88	1810.00	251.32	0.00	0.14	1548.00	1587.01	1548.00	254.51	0.01	0.16	51.00	17.00	0.00	262.00	249.88	760502.00	0.83	1682.21	1684.00
23	2	2	14122.00	25639.00	127.25	0	Spot (Block23, Row2, Column2)	5220.97	5246.50	1353.19	0.00	0.26	1494.00	1525.40	1494.00	189.03	0.01	0.12	100.00	100.00	0.00	3752.50	3726.97	2265903.00	19.55	2494.45	2410.00
23	3	2	14410.00	25642.00	190.25	0	Spot (Block23, Row2, Column3)	1713.77	1689.00	191.53	0.01	0.11	1473.00	1492.18	1473.00	204.31	0.01	0.14	54.00	19.00	0.00	216.00	240.77	1748043.00	1.08	1585.39	1579.50
23	4	2	14724.00	25645.00	164.15	0	Spot (Block23, Row2, Column4)	3185.05	3101.00	680.85	0.01	0.21	1470.00	1482.85	1470.00	177.05	0.00	0.12	100.00	100.00	0.00	1631.00	1715.05	2379232.00	9.61	2001.95	1965.50
23	5	2	15023.00	25640.00	185.20	0	Spot (Block23, Row2, Column5)	2693.25	2618.50	521.13	0.01	0.19	1488.00	1510.03	1488.00	173.97	0.01	0.12	99.00	99.00	0.00	1130.50	1205.25	2612457.00	6.80	1869.32	1833.00
23	6	2	15314.00	25649.00	166.70	0	Spot (Block23, Row2, Column6)	2237.93	2139.00	436.19	0.02	0.19	1508.00	1547.79	1508.00	215.98	0.01	0.14	91.00	69.00	0.00	631.00	729.93	1725442.00	3.20	1780.58	1779.00
23	7	2	15616.00	25650.00	153.30	0	Spot (Block23, Row2, Column7)	2669.51	2514.00	595.74	0.03	0.22	1498.00	1526.80	1498.00	177.46	0.01	0.12	99.00	96.00	0.00	1016.00	1171.51	1719166.00	6.44	1871.32	1873.50
23	8	2	15928.00	25644.00	208.35	0	Spot (Block23, Row2, Column8)	1755.34	1706.00	188.95	0.01	0.11	1574.00	1599.26	1574.00	281.35	0.01	0.18	27.00	2.00	0.00	132.00	181.34	2166086.00	0.55	1583.66	1580.00
23	1	3	13821.00	25944.00	148.85	0	Spot (Block23, Row3, Column1)	6039.47	5362.00	2892.95	0.05	0.48	1529.00	1561.20	1529.00	202.17	0.01	0.13	100.00	100.00	0.00	3833.00	4510.47	3641802.00	22.15	2526.59	2412.00
23	2	3	14114.00	25953.00	210.95	0	Spot (Block23, Row3, Column2)	1786.63	1760.50	219.00	0.01	0.12	1485.00	1506.20	1485.00	181.15	0.01	0.12	62.00	35.00	0.00	275.50	301.63	2265447.00	1.55	1602.65	1584.00
23	3	3	14398.00	25939.00	130.30	0	Spot (Block23, Row3, Column3)	6107.19	3100.00	10109.72	0.29	1.66	1485.00	1531.92	1485.00	281.95	0.01	0.18	97.00	95.00	1.10	1615.00	4622.19	2784877.00	16.23	2689.56	2171.50
23	4	3	14719.00	25946.00	143.95	0	Spot (Block23, Row3, Column4)	9629.28	8873.00	4887.30	0.04	0.51	1493.00	1529.30	1493.00	267.40	0.01	0.17	100.00	100.00	0.00	7380.00	8136.28	5459801.00	30.29	3167.22	2894.50
23	5	3	15015.00	25941.00	138.00	0	Spot (Block23, Row3, Column5)	4432.10	3651.00	5674.90	0.08	1.28	1498.00	1530.66	1498.00	204.90	0.01	0.13	100.00	100.00	0.19	2153.00	2934.10	2282533.00	14.16	2292.38	2100.50
23	6	3	15320.00	25945.00	196.45	0	Spot (Block23, Row3, Column6)	7672.98	6272.50	3821.53	0.09	0.50	1558.00	1598.59	1558.00	247.28	0.01	0.15	100.00	100.00	0.00	4714.50	6114.98	8378896.00	24.56	3277.47	3219.50
23	7	3	15622.00	25950.00	147.75	0	Spot (Block23, Row3, Column7)	5817.36	5117.00	2985.31	0.06	0.51	1540.00	1572.29	1540.00	223.87	0.01	0.14	100.00	96.00	0.00	3577.00	4277.36	3461331.00	18.96	2349.14	2214.50
23	8	3	15921.00	25957.00	154.10	0	Spot (Block23, Row3, Column8)	6705.55	6450.00	2295.46	0.02	0.34	1563.00	1573.16	1563.00	198.54	0.00	0.13	100.00	100.00	0.00	4887.00	5142.55	4358607.00	25.85	3008.77	2705.50
23	1	4	13817.00	26236.00	146.85	0	Spot (Block23, Row4, Column1)	9820.37	8692.00	5395.92	0.05	0.55	1569.00	1576.81	1569.00	194.98	0.00	0.12	100.00	100.00	0.00	7123.00	8251.37	5813660.00	42.28	3350.60	2673.00
23	2	4	14124.00	26267.00	173.30	0	Spot (Block23, Row4, Column2)	1968.41	1975.00	246.93	0.00	0.13	1510.00	1563.26	1510.00	219.78	0.02	0.14	80.00	52.00	0.00	465.00	458.41	1651499.00	1.84	1695.68	1681.50
23	3	4	14420.00	26244.00	146.25	0	Spot (Block23, Row4, Column3)	37754.19	35342.00	19619.11	0.03	0.52	1484.00	1527.84	1484.00	279.00	0.01	0.18	100.00	100.00	15.87	33858.00	36270.19	22124036.00	129.84	8067.19	6820.00
23	4	4	14710.00	26245.00	205.10	0	Spot (Block23, Row4, Column4)	1734.52	1705.50	193.60	0.01	0.11	1450.00	1475.38	1450.00	184.53	0.01	0.13	66.00	28.00	0.00	255.50	284.52	2077954.00	1.40	1583.58	1562.00
23	5	4	15017.00	26247.00	147.00	-50	Spot (Block23, Row4, Column5)	1706.97	1710.00	213.74	0.00	0.13	1488.00	1514.36	1488.00	191.98	0.01	0.13	55.00	20.00	0.00	222.00	218.97	1015647.00	1.00	1549.01	1524.00
23	6	4	15324.00	26247.00	188.50	0	Spot (Block23, Row4, Column6)	2718.11	2645.00	394.27	0.01	0.15	1497.00	1534.49	1497.00	206.82	0.01	0.13	100.00	99.00	0.00	1148.00	1221.11	2715387.00	5.72	1915.38	1895.50
23	7	4	15614.00	26249.00	148.80	0	Spot (Block23, Row4, Column7)	5156.52	4242.00	2791.89	0.08	0.54	1510.00	1535.70	1510.00	175.01	0.01	0.11	100.00	95.00	0.00	2732.00	3646.52	3119694.00	20.69	2208.99	2104.50
23	8	4	15921.00	26258.00	155.65	0	Spot (Block23, Row4, Column8)	2462.75	2364.00	528.00	0.02	0.21	1527.00	1557.09	1527.00	175.27	0.01	0.11	95.00	87.00	0.00	837.00	935.75	1640189.00	5.17	1777.83	1789.00
23	1	5	13821.00	26544.00	109.50	0	Spot (Block23, Row5, Column1)	5193.10	5171.00	1123.57	0.00	0.22	1585.00	1617.36	1585.00	223.75	0.01	0.14	100.00	100.00	0.00	3586.00	3608.10	1609860.00	15.98	2617.27	2363.00
23	2	5	14119.00	26547.00	151.70	0	Spot (Block23, Row5, Column2)	7218.35	7026.00	2233.99	0.01	0.31	1539.00	1575.80	1539.00	203.56	0.01	0.13	100.00	100.00	0.00	5487.00	5679.35	4554781.00	27.72	2983.65	2885.00
23	3	5	14416.00	26543.00	160.40	0	Spot (Block23, Row5, Column3)	2728.53	2666.00	585.77	0.01	0.21	1479.00	1513.71	1479.00	216.52	0.01	0.14	99.00	97.00	0.00	1187.00	1249.53	1945440.00	5.61	1848.93	1873.00
23	4	5	14714.00	26546.00	148.85	0	Spot (Block23, Row5, Column4)	6005.10	5354.00	3118.78	0.05	0.52	1443.00	1479.81	1443.00	206.55	0.01	0.14	100.00	99.00	0.00	3911.00	4562.10	3633087.00	21.91	2360.65	2300.50
23	5	5	15024.00	26547.00	141.70	0	Spot (Block23, Row5, Column5)	38548.92	37775.00	18894.44	0.01	0.49	1499.00	1552.81	1499.00	247.43	0.02	0.16	100.00	100.00	13.84	36276.00	37049.92	20893576.00	149.52	9333.75	8388.50
23	6	5	15315.00	26546.00	153.90	0	Spot (Block23, Row5, Column6)	2372.03	2338.00	398.16	0.01	0.17	1500.00	1539.45	1500.00	217.52	0.01	0.14	98.00	87.00	0.00	838.00	872.03	1546562.00	3.83	1813.42	1785.00
23	7	5	15621.00	26546.00	182.95	0	Spot (Block23, Row5, Column7)	4078.70	3949.00	1224.28	0.01	0.30	1501.00	1524.62	1501.00	172.98	0.01	0.11	100.00	100.00	0.00	2448.00	2577.70	3825824.00	14.76	2221.15	2224.00
23	8	5	15920.00	26551.00	145.50	0	Spot (Block23, Row5, Column8)	10130.23	9130.00	6020.09	0.05	0.59	1505.00	1541.47	1505.00	166.16	0.01	0.11	100.00	100.00	0.00	7625.00	8625.23	5845141.00	51.69	3245.91	2848.50
23	1	6	13814.00	26841.00	193.35	0	Spot (Block23, Row6, Column1)	7437.99	5902.00	3825.15	0.10	0.51	1582.00	1631.44	1582.00	250.23	0.01	0.15	100.00	100.00	0.00	4320.00	5855.99	7876833.00	23.21	3210.78	3156.00
23	2	6	14118.00	26847.00	194.05	0	Spot (Block23, Row6, Column2)	3467.27	3303.50	882.06	0.02	0.25	1541.00	1581.48	1541.00	219.61	0.01	0.14	99.00	99.00	0.00	1762.50	1926.27	3689178.00	8.59	2138.21	2129.00
23	3	6	14410.00	26842.00	145.85	0	Spot (Block23, Row6, Column3)	13341.17	12209.00	7068.38	0.04	0.53	1498.00	1521.40	1498.00	187.90	0.01	0.12	100.00	100.00	0.00	10711.00	11843.17	7751222.00	62.90	3800.08	3327.00
23	4	6	14713.00	26848.00	188.40	0	Spot (Block23, Row6, Column4)	1860.36	1798.00	233.16	0.01	0.13	1474.00	1492.81	1474.00	208.39	0.01	0.14	81.00	33.00	0.00	324.00	386.36	1862219.00	1.76	1614.75	1610.00
23	5	6	15021.00	26848.00	106.55	0	Spot (Block23, Row6, Column5)	30679.45	30358.00	10016.16	0.00	0.33	1500.00	1551.75	1500.00	253.14	0.01	0.16	100.00	100.00	0.00	28858.00	29179.45	8927719.00	115.06	8725.75	7555.50
23	6	6	15295.00	26884.00	222.05	0	Spot (Block23, Row6, Column6)	2084.37	2026.00	382.34	0.01	0.18	1511.00	1554.89	1511.00	205.21	0.01	0.13	83.00	61.00	0.00	515.00	573.37	2945212.00	2.58	1742.60	1714.00
23	7	6	15619.00	26844.00	147.70	0	Spot (Block23, Row6, Column7)	7037.99	6212.00	3350.16	0.05	0.48	1482.00	1507.95	1482.00	178.68	0.01	0.12	100.00	100.00	0.00	4730.00	5555.99	4187605.00	30.95	2658.44	2513.00
23	8	6	15923.00	26855.00	145.45	0	Spot (Block23, Row6, Column8)	10266.79	8831.00	5694.99	0.07	0.55	1506.00	1541.68	1506.00	168.08	0.01	0.11	100.00	100.00	0.00	7325.00	8760.79	5923938.00	51.91	3326.98	2798.50
23	1	7	13818.00	27147.00	190.25	0	Spot (Block23, Row7, Column1)	2090.66	2048.00	282.33	0.01	0.14	1559.00	1594.76	1559.00	208.02	0.01	0.13	88.00	62.00	0.00	489.00	531.66	2142927.00	2.38	1715.41	1696.00
23	2	7	14112.00	27140.00	203.65	0	Spot (Block23, Row7, Column2)	1870.72	1852.00	233.24	0.00	0.12	1493.00	1508.31	1493.00	154.55	0.00	0.10	81.00	57.00	0.00	359.00	377.72	2192485.00	2.34	1627.84	1622.00
23	3	7	14420.00	27146.00	203.20	0	Spot (Block23, Row7, Column3)	1790.94	1751.50	375.39	0.01	0.21	1490.00	1504.14	1490.00	158.17	0.00	0.11	74.00	38.00	0.00	261.50	300.94	2098987.00	1.81	1612.06	1627.00
23	4	7	14719.00	27150.00	187.90	0	Spot (Block23, Row7, Column4)	1788.96	1797.00	188.84	0.00	0.11	1473.00	1488.94	1473.00	164.49	0.00	0.11	77.00	48.00	0.00	324.00	315.96	1772860.00	1.82	1602.85	1590.00
23	5	7	15030.00	27143.00	144.25	0	Spot (Block23, Row7, Column5)	2524.56	2450.00	443.65	0.01	0.18	1486.00	1518.90	1486.00	206.57	0.01	0.14	98.00	95.00	0.00	964.00	1038.56	1436476.00	4.87	1817.18	1851.00
23	6	7	15312.00	27148.00	166.60	0	Spot (Block23, Row7, Column6)	3757.14	3734.00	847.52	0.00	0.23	1498.00	1560.33	1498.00	244.32	0.02	0.16	100.00	99.00	0.00	2236.00	2259.14	2896757.00	8.99	2149.78	2108.00
23	7	7	15607.00	27152.00	145.35	0	Spot (Block23, Row7, Column7)	9647.40	9010.00	4486.37	0.03	0.47	1499.00	1532.51	1499.00	171.77	0.01	0.11	100.00	100.00	0.00	7511.00	8148.40	5518312.00	47.24	3502.82	3034.00
23	8	7	15918.00	27151.00	120.05	0	Spot (Block23, Row7, Column8)	3175.52	3047.00	550.10	0.02	0.17	1553.00	1573.13	1553.00	168.82	0.01	0.11	100.00	100.00	0.00	1494.00	1622.52	1219399.00	9.49	2143.90	2145.00
23	1	8	13823.00	27438.00	116.20	0	Spot (Block23, Row8, Column1)	4229.84	3654.50	2207.27	0.06	0.52	1602.00	1646.00	1602.00	206.45	0.01	0.13	100.00	100.00	0.00	2052.50	2627.84	1488905.00	12.52	2483.27	2440.00
23	2	8	14119.00	27445.00	175.65	0	Spot (Block23, Row8, Column2)	2146.37	2057.00	367.65	0.02	0.17	1512.00	1541.66	1512.00	162.97	0.01	0.11	92.00	79.00	0.00	545.00	634.37	1852316.00	3.71	1683.79	1660.00
23	3	8	14409.00	27445.00	148.20	0	Spot (Block23, Row8, Column3)	5158.98	4434.00	2614.10	0.07	0.51	1505.00	1534.91	1505.00	171.68	0.01	0.11	100.00	100.00	0.00	2929.00	3653.98	3079914.00	21.11	2220.23	2190.00
23	4	8	14712.00	27445.00	147.80	0	Spot (Block23, Row8, Column4)	11876.32	11498.00	4260.60	0.01	0.36	1492.00	1528.81	1492.00	182.83	0.01	0.12	100.00	100.00	0.00	10006.00	10384.32	7042655.00	56.60	3976.72	3906.00
23	5	8	15002.00	27442.00	197.25	0	Spot (Block23, Row8, Column5)	1733.21	1732.00	149.69	0.00	0.09	1493.00	1541.48	1493.00	229.43	0.01	0.15	53.00	6.00	0.00	239.00	240.21	1918664.00	0.84	1566.40	1533.00
23	6	8	15317.00	27448.00	183.75	0	Spot (Block23, Row8, Column6)	10537.49	8467.50	6068.81	0.09	0.58	1554.00	1613.77	1554.00	282.98	0.02	0.18	100.00	100.00	0.00	6913.50	8983.49	9968461.00	31.53	3621.02	3636.50
23	7	8	15609.00	27445.00	154.75	0	Spot (Block23, Row8, Column7)	3097.64	2987.50	838.44	0.02	0.27	1577.00	1604.67	1577.00	208.12	0.01	0.13	100.00	95.00	0.00	1410.50	1520.64	2050637.00	7.17	1902.18	1893.00
23	8	8	15913.00	27441.00	86.20	0	Spot (Block23, Row8, Column8)	2794.86	2867.00	361.54	0.01	0.13	1586.00	1597.14	1586.00	145.88	0.00	0.09	100.00	100.00	0.00	1281.00	1208.86	505870.00	8.21	2011.25	1990.00
24	1	1	18323.00	25352.00	155.25	0	Spot (Block24, Row1, Column1)	50826.74	60865.00	16921.61	0.08	0.33	1991.50	2050.65	1991.50	323.56	0.01	0.16	100.00	100.00	46.54	58873.50	48835.24	33749216.00	150.75	12813.47	10517.50
24	2	1	18616.00	25357.00	149.05	0	Spot (Block24, Row1, Column2)	5735.60	5287.00	2107.29	0.04	0.37	1989.00	2017.77	1989.00	276.75	0.01	0.14	100.00	100.00	0.00	3298.00	3746.60	3498716.00	13.43	2832.78	2735.00
24	3	1	18919.00	25358.00	148.45	0	Spot (Block24, Row1, Column3)	6679.02	5617.50	3048.62	0.08	0.46	1984.00	1990.03	1984.00	213.30	0.00	0.11	100.00	100.00	0.00	3633.50	4695.02	4020767.00	21.98	2984.26	2850.50
24	4	1	19230.00	25355.00	119.85	0	Spot (Block24, Row1, Column4)	4050.48	3985.00	759.00	0.01	0.19	1988.00	2008.66	1988.00	221.59	0.00	0.11	100.00	100.00	0.00	1997.00	2062.48	1535133.00	9.21	2664.91	2593.00
24	5	1	19522.00	25356.00	147.95	0	Spot (Block24, Row1, Column5)	13722.07	11832.50	8759.66	0.06	0.64	1971.00	1985.87	1971.00	209.54	0.00	0.11	100.00	100.00	0.00	9861.50	11751.07	8260684.00	56.01	4230.61	3895.50
24	6	1	19812.00	25354.00	145.70	0	Spot (Block24, Row1, Column6)	11637.20	10769.00	5804.41	0.03	0.50	1966.00	1977.26	1966.00	207.17	0.00	0.10	100.00	100.00	0.00	8803.00	9671.20	6714662.00	46.63	4296.51	3651.00
24	7	1	20115.00	25358.00	90.45	0	Spot (Block24, Row1, Column7)	15417.84	15258.50	3800.03	0.00	0.25	1974.00	2448.39	1974.00	4757.34	0.09	1.94	100.00	83.00	0.00	13284.50	13443.84	3176075.00	2.73	6109.98	5287.00
24	8	1	20412.00	25367.00	115.00	0	Spot (Block24, Row1, Column8)	64865.77	65535.00	3420.34	0.00	0.05	1969.00	2468.91	1969.00	4752.41	0.10	1.92	100.00	100.00	94.10	63566.00	62896.77	21989576.00	13.13	20907.84	16767.00
24	1	2	18346.00	25655.00	165.15	0	Spot (Block24, Row2, Column1)	2239.76	2206.00	235.06	0.01	0.10	1994.00	2041.31	1994.00	278.31	0.01	0.14	44.00	9.00	0.00	212.00	245.76	1699978.00	0.71	2138.72	2091.00
24	2	2	18622.00	25657.00	128.15	0	Spot (Block24, Row2, Column2)	9013.47	8766.00	2632.03	0.01	0.29	1976.00	1994.46	1976.00	212.55	0.00	0.11	100.00	100.00	0.00	6790.00	7037.47	3965929.00	33.02	3822.97	3556.50
24	3	2	18915.00	25652.00	189.30	0	Spot (Block24, Row2, Column3)	2281.86	2247.00	259.75	0.01	0.11	1975.00	1994.49	1975.00	225.63	0.00	0.11	55.00	30.00	0.00	272.00	306.86	2293271.00	1.27	2091.47	2087.00
24	4	2	19220.00	25653.00	161.60	0	Spot (Block24, Row2, Column4)	6174.13	6029.00	1570.28	0.01	0.25	1996.00	2023.78	1996.00	236.87	0.01	0.12	100.00	100.00	0.00	4033.00	4178.13	4470073.00	17.52	3089.07	3033.50
24	5	2	19519.00	25658.00	177.60	0	Spot (Block24, Row2, Column5)	3670.53	3507.50	913.10	0.02	0.25	2000.00	2024.50	2000.00	213.81	0.01	0.11	100.00	100.00	0.00	1507.50	1670.53	3222728.00	7.70	2567.84	2474.00
24	6	2	19821.00	25655.00	160.55	0	Spot (Block24, Row2, Column6)	3299.01	3204.00	749.14	0.01	0.23	2008.00	2035.07	2008.00	222.03	0.01	0.11	98.00	88.00	0.00	1196.00	1291.01	2352194.00	5.69	2316.33	2276.00
24	7	2	20121.00	25658.00	151.95	0	Spot (Block24, Row2, Column7)	4632.56	4318.00	1580.46	0.03	0.34	1993.00	2363.84	1993.00	4258.59	0.07	1.80	18.00	0.00	0.00	2325.00	2639.56	2937040.00	0.53	2585.77	2551.00
24	8	2	20424.00	25667.00	192.25	0	Spot (Block24, Row2, Column8)	2177.27	2194.00	191.60	0.00	0.09	1994.00	2550.87	1994.00	5016.17	0.11	1.97	0.00	0.00	0.00	200.00	183.27	2275248.00	-0.07	2122.35	2129.50
24	1	3	18319.00	25958.00	147.65	0	Spot (Block24, Row3, Column1)	11359.36	10251.00	6236.19	0.04	0.55	1988.00	2018.80	1988.00	220.38	0.01	0.11	100.00	100.00	0.00	8263.00	9371.36	6747459.00	42.38	4182.58	3674.00
24	2	3	18618.00	25952.00	204.40	0	Spot (Block24, Row3, Column2)	2375.82	2324.00	239.47	0.01	0.10	1983.00	2002.44	1983.00	207.54	0.00	0.10	79.00	37.00	0.00	341.00	392.82	2820096.00	1.80	2126.34	2104.50
24	3	3	18913.00	25955.00	161.65	0	Spot (Block24, Row3, Column3)	3903.81	3500.00	1247.64	0.05	0.32	1993.00	2027.72	1993.00	227.03	0.01	0.11	100.00	99.00	0.00	1507.00	1910.81	2822453.00	8.26	2479.98	2484.00
24	4	3	19221.00	25952.00	145.35	0	Spot (Block24, Row3, Column4)	9546.84	8578.50	4350.38	0.05	0.46	2029.50	2067.77	2029.50	235.85	0.01	0.11	100.00	100.00	0.00	6549.00	7517.34	5479885.00	31.71	3712.62	3389.50
24	5	3	19520.00	25950.00	146.85	0	Spot (Block24, Row3, Column5)	4065.98	3736.00	1419.91	0.04	0.35	2066.00	2073.31	2066.00	222.46	0.00	0.11	100.00	95.00	0.00	1670.00	1999.98	2386732.00	8.96	2617.05	2564.50
24	6	3	19820.00	25954.00	194.35	0	Spot (Block24, Row3, Column6)	7798.51	7022.50	3061.46	0.05	0.39	2077.00	2101.82	2077.00	248.43	0.01	0.12	100.00	100.00	0.00	4945.50	5721.51	8328808.00	22.93	3846.93	3838.50
24	7	3	20126.00	25963.00	146.40	0	Spot (Block24, Row3, Column7)	10756.46	9606.00	6007.77	0.05	0.56	2016.00	2068.40	2016.00	231.25	0.01	0.11	100.00	100.00	0.00	7590.00	8740.46	6292526.00	37.57	3785.01	3443.00
24	8	3	20422.00	25970.00	167.00	0	Spot (Block24, Row3, Column8)	2961.10	2919.00	415.39	0.01	0.14	2060.50	2069.25	2060.50	196.88	0.00	0.10	97.00	90.00	0.00	858.50	900.60	2294853.00	4.53	2339.66	2345.50
24	1	4	18318.00	26250.00	147.75	0	Spot (Block24, Row4, Column1)	9078.48	8495.00	4367.98	0.03	0.48	1962.00	1978.90	1962.00	211.85	0.00	0.11	100.00	100.00	0.00	6533.00	7116.48	5410772.00	33.51	3623.57	3345.50
24	2	4	18620.00	26251.00	188.60	0	Spot (Block24, Row4, Column2)	3063.33	2956.00	552.31	0.02	0.18	1953.00	1977.55	1953.00	223.75	0.01	0.11	99.00	91.00	0.00	1003.00	1110.33	3072524.00	4.85	2302.36	2293.00
24	3	4	18918.00	26255.00	148.55	0	Spot (Block24, Row4, Column3)	30534.21	28523.00	16829.08	0.03	0.55	1995.00	2034.02	1995.00	246.90	0.01	0.12	100.00	100.00	1.00	26528.00	28539.21	18381600.00	115.43	8164.11	6844.50
24	4	4	19209.00	26254.00	186.15	0	Spot (Block24, Row4, Column4)	2463.76	2435.00	291.05	0.01	0.12	2065.00	2074.19	2065.00	224.29	0.00	0.11	67.00	39.00	0.00	370.00	398.76	2402164.00	1.74	2263.01	2256.50
24	5	4	19519.00	26257.00	147.00	-50	Spot (Block24, Row4, Column5)	2284.80	2166.50	512.17	0.02	0.22	2062.00	2069.69	2062.00	218.98	0.00	0.11	29.00	16.00	0.00	104.50	222.80	1343461.00	0.98	2072.56	2069.50
24	6	4	19822.00	26254.00	181.50	0	Spot (Block24, Row4, Column6)	3632.61	3506.00	551.64	0.02	0.15	2052.00	2075.51	2052.00	216.36	0.00	0.10	100.00	99.00	0.00	1454.00	1580.61	3360166.00	7.20	2549.05	2500.50
24	7	4	20113.00	26259.00	148.50	0	Spot (Block24, Row4, Column7)	8297.58	7126.00	4714.96	0.07	0.57	2065.00	2088.35	2065.00	220.77	0.00	0.11	100.00	96.00	0.00	5061.00	6232.58	5003442.00	28.13	3341.20	3225.50
24	8	4	20426.00	26265.00	156.55	0	Spot (Block24, Row4, Column8)	3900.97	3634.00	998.42	0.03	0.26	2118.00	2154.53	2118.00	215.87	0.01	0.10	100.00	97.00	0.00	1516.00	1782.97	2640954.00	8.09	2627.41	2616.00
24	1	5	18324.00	26557.00	109.05	0	Spot (Block24, Row5, Column1)	7061.95	6882.50	1452.37	0.01	0.21	1950.00	1974.80	1950.00	219.74	0.01	0.11	100.00	100.00	0.00	4932.50	5111.95	2203329.00	23.15	3443.38	3277.50
24	2	5	18615.00	26558.00	163.25	0	Spot (Block24, Row5, Column2)	3120.22	3048.00	496.77	0.01	0.16	1953.00	1972.64	1953.00	205.73	0.00	0.10	99.00	95.00	0.00	1095.00	1167.22	2312082.00	5.58	2310.17	2305.00
24	3	5	18919.00	26552.00	156.40	0	Spot (Block24, Row5, Column3)	6270.59	5855.50	2158.01	0.03	0.34	1979.00	2010.32	1979.00	255.59	0.01	0.13	100.00	100.00	0.00	3876.50	4291.59	4226377.00	16.67	2994.24	2996.00
24	4	5	19220.00	26556.00	148.65	0	Spot (Block24, Row5, Column4)	6364.53	5699.00	2892.62	0.05	0.45	2012.00	2056.16	2012.00	260.12	0.01	0.13	100.00	100.00	0.00	3687.00	4352.53	3831446.00	16.56	2943.70	2833.00
24	5	5	19526.00	26559.00	146.55	0	Spot (Block24, Row5, Column5)	41469.40	41528.50	20393.73	0.00	0.49	2037.00	2080.60	2037.00	276.41	0.01	0.13	100.00	100.00	25.68	39491.50	39432.40	24218244.00	142.50	10257.58	8482.00
24	6	5	19823.00	26553.00	151.80	0	Spot (Block24, Row5, Column6)	3593.93	3378.50	734.65	0.03	0.20	2028.00	2071.54	2028.00	229.43	0.01	0.11	100.00	99.00	0.00	1350.50	1565.93	2264173.00	6.64	2553.61	2510.00
24	7	5	20121.00	26558.00	182.00	0	Spot (Block24, Row5, Column7)	7217.06	6909.00	2444.92	0.02	0.34	2106.00	2158.68	2106.00	257.54	0.01	0.12	100.00	100.00	0.00	4803.00	5111.06	6704646.00	19.64	3588.95	3590.50
24	8	5	20422.00	26563.00	146.10	0	Spot (Block24, Row5, Column8)	15667.27	13630.00	9543.17	0.06	0.61	2188.00	2217.82	2188.00	238.13	0.01	0.11	100.00	100.00	0.00	11442.00	13479.27	9134018.00	56.48	5090.47	4369.00
24	1	6	18315.00	26852.00	196.10	0	Spot (Block24, Row6, Column1)	7002.36	6258.50	2765.76	0.05	0.39	1985.00	2023.16	1985.00	244.57	0.01	0.12	100.00	100.00	0.00	4273.50	5017.36	7604560.00	20.36	3510.65	3478.00
24	2	6	18618.00	26852.00	193.55	0	Spot (Block24, Row6, Column2)	5325.23	5219.00	1308.58	0.01	0.25	1971.00	1993.31	1971.00	235.38	0.00	0.12	100.00	100.00	0.00	3248.00	3354.23	5618119.00	14.16	3021.36	3002.00
24	3	6	18913.00	26852.00	144.30	0	Spot (Block24, Row6, Column3)	17914.20	16542.50	9136.06	0.03	0.51	1959.00	1991.81	1959.00	233.18	0.01	0.12	100.00	100.00	0.00	14583.50	15955.20	10103608.00	68.28	5876.96	5004.00
24	4	6	19220.00	26859.00	156.50	0	Spot (Block24, Row6, Column4)	2898.63	2818.50	483.73	0.01	0.17	1973.00	2005.49	1973.00	240.02	0.01	0.12	98.00	88.00	0.00	845.50	925.63	1947879.00	3.72	2286.79	2250.00
24	5	6	19521.00	26859.00	107.65	0	Spot (Block24, Row6, Column5)	45311.13	45640.00	12325.12	0.00	0.27	1989.00	2038.48	1989.00	262.75	0.01	0.13	100.00	100.00	6.98	43651.00	43322.13	13638650.00	164.69	13985.31	12300.00
24	6	6	19816.00	26858.00	161.75	0	Spot (Block24, Row6, Column6)	3109.90	2872.00	756.78	0.03	0.24	1993.00	2038.98	1993.00	231.89	0.01	0.11	98.00	81.00	0.00	879.00	1116.90	2242236.00	4.62	2283.32	2281.00
24	7	6	20118.00	26856.00	146.15	0	Spot (Block24, Row6, Column7)	13866.60	12797.00	7446.33	0.03	0.54	2095.00	2133.62	2095.00	256.03	0.01	0.12	100.00	100.00	0.00	10702.00	11771.60	8084226.00	45.83	4633.77	4111.00
24	8	6	20428.00	26863.00	146.30	0	Spot (Block24, Row6, Column8)	16885.58	15296.00	9928.12	0.04	0.59	2185.00	2212.02	2185.00	212.24	0.01	0.10	100.00	100.00	0.00	13111.00	14700.58	9844296.00	69.14	5537.71	4330.00
24	1	7	18316.00	27150.00	177.10	0	Spot (Block24, Row7, Column1)	3613.08	3447.50	848.52	0.02	0.23	1965.00	1989.59	1965.00	214.59	0.01	0.11	99.00	98.00	0.00	1482.50	1648.08	3172285.00	7.57	2481.84	2481.50
24	2	7	18616.00	27156.00	189.85	0	Spot (Block24, Row7, Column2)	2370.88	2313.00	269.82	0.01	0.11	1904.00	1942.52	1904.00	194.37	0.01	0.10	87.00	54.00	0.00	409.00	466.88	2415928.00	2.20	2083.65	2096.00
24	3	7	18912.00	27149.00	197.80	0	Spot (Block24, Row7, Column3)	2185.13	2149.00	190.42	0.01	0.09	1901.00	1928.49	1901.00	184.77	0.01	0.10	65.00	31.00	0.00	248.00	284.13	2423311.00	1.39	2027.84	2008.00
24	4	7	19215.00	27160.00	199.30	0	Spot (Block24, Row7, Column4)	2301.85	2266.00	263.39	0.01	0.11	1904.00	1940.05	1904.00	182.19	0.01	0.09	78.00	49.00	0.00	362.00	397.85	2575765.00	1.99	2048.32	2015.00
24	5	7	19527.00	27156.00	145.50	0	Spot (Block24, Row7, Column5)	4423.88	4289.00	980.05	0.01	0.22	1971.00	2007.06	1971.00	235.45	0.01	0.12	100.00	100.00	0.00	2318.00	2452.88	2548156.00	10.26	2738.77	2699.00
24	6	7	19818.00	27157.00	179.55	0	Spot (Block24, Row7, Column6)	5736.68	5731.50	1553.80	0.00	0.27	2011.00	2087.47	2011.00	288.65	0.02	0.14	100.00	100.00	0.00	3720.50	3725.68	5197433.00	12.64	3076.18	3078.00
24	7	7	20110.00	27163.00	147.50	0	Spot (Block24, Row7, Column7)	15756.49	14594.00	7694.25	0.03	0.49	2105.00	2136.77	2105.00	224.77	0.01	0.11	100.00	100.00	0.00	12489.00	13651.49	9375110.00	60.59	5387.50	4332.00
24	8	7	20417.00	27161.00	99.65	0	Spot (Block24, Row7, Column8)	4954.59	5058.50	689.68	0.01	0.14	2184.00	2206.70	2184.00	194.72	0.00	0.09	100.00	100.00	0.00	2874.50	2770.59	1258466.00	14.11	3200.70	3312.50
24	1	8	18322.00	27448.00	129.05	0	Spot (Block24, Row8, Column1)	3260.79	3217.50	484.93	0.01	0.15	1979.00	1996.54	1979.00	196.12	0.00	0.10	100.00	99.00	0.00	1238.50	1281.79	1454312.00	6.45	2423.54	2428.00
24	2	8	18611.00	27453.00	151.70	0	Spot (Block24, Row8, Column2)	3598.12	3508.50	934.60	0.01	0.26	1910.00	1949.64	1910.00	187.51	0.01	0.10	100.00	99.00	0.00	1598.50	1688.12	2266817.00	8.79	2442.19	2401.00
24	3	8	18909.00	27454.00	147.85	0	Spot (Block24, Row8, Column3)	8078.90	6845.00	4722.20	0.07	0.58	1922.50	1948.83	1922.50	177.01	0.01	0.09	100.00	100.00	0.00	4922.50	6156.40	4806943.00	34.63	3018.60	2826.00
24	4	8	19217.00	27459.00	151.60	0	Spot (Block24, Row8, Column4)	4089.51	4054.00	978.52	0.00	0.24	1932.00	1955.26	1932.00	168.15	0.01	0.09	100.00	100.00	0.00	2122.00	2157.51	2592748.00	12.69	2495.71	2467.00
24	5	8	19508.00	27453.00	194.25	0	Spot (Block24, Row8, Column5)	2285.41	2281.00	207.59	0.00	0.09	1975.00	2005.30	1975.00	240.87	0.01	0.12	56.00	20.00	0.00	306.00	310.41	2429387.00	1.16	2095.25	2069.00
24	6	8	19819.00	27458.00	179.75	0	Spot (Block24, Row8, Column6)	11118.39	9529.00	5547.43	0.07	0.50	2039.00	2111.85	2039.00	302.93	0.02	0.14	100.00	100.00	0.00	7490.00	9079.39	10062140.00	29.73	4243.33	4197.50
24	7	8	20117.00	27452.00	146.55	0	Spot (Block24, Row8, Column7)	5070.74	4852.00	1460.00	0.02	0.29	2096.00	2131.12	2096.00	233.13	0.01	0.11	100.00	100.00	0.00	2756.00	2974.74	2981594.00	12.61	2822.27	2792.50
24	8	8	20418.00	27460.00	147.00	-50	Spot (Block24, Row8, Column8)	2287.95	2234.00	305.06	0.01	0.13	2103.00	2128.88	2103.00	171.07	0.01	0.08	47.00	33.00	0.00	131.00	184.95	1352178.00	0.93	2085.02	2055.00
25	1	1	4807.00	29815.00	150.95	0	Spot (Block25, Row1, Column1)	54703.23	65535.00	13988.94	0.08	0.26	2660.00	2766.56	2660.00	483.66	0.02	0.17	100.00	100.00	52.55	62875.00	52043.23	34353896.00	107.38	14331.55	12294.50
25	2	1	5100.00	29820.00	151.30	0	Spot (Block25, Row1, Column2)	60619.01	65535.00	9331.42	0.03	0.15	2648.00	2779.90	2648.00	554.31	0.02	0.20	100.00	100.00	71.96	62887.00	57971.01	37826584.00	104.34	16240.52	14952.00
25	3	1	5405.00	29825.00	145.40	0	Spot (Block25, Row1, Column3)	6220.35	5876.00	1954.85	0.02	0.31	2690.00	2757.31	2690.00	425.35	0.01	0.15	100.00	97.00	0.00	3186.00	3530.35	3607803.00	8.14	3487.96	3486.00
25	4	1	5714.00	29817.00	117.15	0	Spot (Block25, Row1, Column4)	59052.90	65535.00	10351.80	0.05	0.18	2777.00	2854.28	2777.00	383.86	0.01	0.13	100.00	100.00	61.26	62758.00	56275.90	21495328.00	146.40	17196.25	13812.50
25	5	1	6003.00	29818.00	139.25	0	Spot (Block25, Row1, Column5)	13849.10	13416.00	5331.93	0.01	0.39	2819.50	2893.66	2819.50	351.96	0.01	0.12	100.00	100.00	0.00	10596.50	11029.60	7381570.00	31.13	5344.71	4938.50
25	6	1	6299.00	29818.00	142.85	0	Spot (Block25, Row1, Column6)	53494.12	65535.00	15619.39	0.09	0.29	2864.00	2928.09	2864.00	348.91	0.01	0.12	100.00	100.00	54.59	62671.00	50630.12	29689432.00	144.93	14632.57	12564.50
25	7	1	6601.00	29825.00	87.00	0	Spot (Block25, Row1, Column7)	57840.90	62968.00	9142.47	0.04	0.16	2958.00	3465.32	2958.00	4805.24	0.07	1.39	100.00	100.00	43.01	60010.00	54882.90	10758408.00	11.32	19639.25	16181.00
25	8	1	6894.00	29824.00	116.05	0	Spot (Block25, Row1, Column8)	61741.64	65535.00	11363.38	0.03	0.18	3114.00	3648.68	3114.00	4838.78	0.07	1.33	100.00	100.00	87.75	62421.00	58627.64	21671392.00	12.01	22268.67	13637.00
25	1	2	4815.00	30096.00	158.95	0	Spot (Block25, Row2, Column1)	2913.72	2921.00	109.49	0.00	0.04	2616.00	2660.60	2616.00	278.52	0.01	0.10	59.00	2.00	0.00	305.00	297.72	2030865.00	0.91	2769.87	2771.00
25	2	2	5101.00	30118.00	123.40	0	Spot (Block25, Row2, Column2)	8842.39	8820.00	2050.23	0.00	0.23	2595.00	2674.21	2595.00	404.53	0.01	0.15	100.00	100.00	0.00	6225.00	6247.39	3581167.00	15.25	4278.25	4108.00
25	3	2	5419.00	30115.00	182.70	0	Spot (Block25, Row2, Column3)	2970.52	2936.00	138.29	0.01	0.05	2634.00	2661.37	2634.00	210.20	0.00	0.08	83.00	25.00	0.00	302.00	336.52	2783381.00	1.47	2820.58	2808.50
25	4	2	5703.00	30119.00	181.70	0	Spot (Block25, Row2, Column4)	5342.74	5238.00	1235.22	0.01	0.23	2691.00	2763.39	2691.00	365.26	0.01	0.13	100.00	100.00	0.00	2547.00	2651.74	4936695.00	7.06	3565.33	3573.00
25	5	2	6002.00	30118.00	156.50	0	Spot (Block25, Row2, Column5)	8538.93	8333.50	2530.00	0.01	0.30	2725.00	2774.16	2725.00	261.71	0.01	0.09	100.00	100.00	0.00	5608.50	5813.93	5738159.00	22.03	4270.36	4019.50
25	6	2	6299.00	30118.00	157.70	0	Spot (Block25, Row2, Column6)	4866.97	4693.00	1112.85	0.02	0.23	2796.00	2912.12	2796.00	585.15	0.02	0.20	97.00	73.00	0.00	1897.00	2070.97	3333875.00	3.34	3315.45	3318.00
25	7	2	6605.00	30121.00	153.15	0	Spot (Block25, Row2, Column7)	5285.83	5262.00	1159.52	0.00	0.22	2877.00	2906.37	2877.00	314.95	0.00	0.11	100.00	97.00	0.00	2385.00	2408.83	3398786.00	7.56	3445.52	3461.00
25	8	2	6920.00	30120.00	224.10	0	Spot (Block25, Row2, Column8)	3417.63	3365.00	244.29	0.01	0.07	3062.00	3597.90	3062.00	5113.29	0.07	1.42	0.00	0.00	0.00	303.00	355.63	4931635.00	-0.04	3132.50	3119.00
25	1	3	4803.00	30418.00	137.85	0	Spot (Block25, Row3, Column1)	13533.68	12937.00	5504.93	0.02	0.41	2516.50	2552.17	2516.50	232.88	0.01	0.09	100.00	100.00	0.00	10420.50	11017.18	6983377.00	47.16	5251.24	4707.00
25	2	3	5102.00	30414.00	208.75	0	Spot (Block25, Row3, Column2)	2815.85	2801.00	136.73	0.00	0.05	2541.00	2596.25	2541.00	297.20	0.01	0.11	37.00	1.00	0.00	260.00	274.85	3497292.00	0.74	2652.32	2654.00
25	3	3	5392.00	30428.00	143.90	0	Spot (Block25, Row3, Column3)	4144.92	3562.00	2826.92	0.07	0.68	2617.00	2691.37	2617.00	377.66	0.01	0.14	94.00	63.00	0.00	945.00	1527.92	2317013.00	3.85	3092.63	2995.50
25	4	3	5702.00	30417.00	142.60	0	Spot (Block25, Row3, Column4)	61935.18	65535.00	7531.47	0.02	0.12	2666.00	2731.79	2666.00	369.21	0.01	0.14	100.00	100.00	75.73	62869.00	59269.18	33940736.00	160.35	20397.46	18325.00
25	5	3	6004.00	30417.00	168.65	0	Spot (Block25, Row3, Column5)	3833.95	3725.50	771.15	0.01	0.20	2716.00	2845.35	2716.00	592.53	0.02	0.21	76.00	42.00	0.00	1009.50	1117.95	3044157.00	1.67	3067.57	3028.00
25	6	3	6307.00	30419.00	223.40	0	Spot (Block25, Row3, Column6)	34256.72	26004.50	16981.10	0.12	0.50	2818.00	3057.00	2818.00	831.27	0.04	0.27	100.00	100.00	13.50	23186.50	31438.72	48987312.00	37.53	11844.56	12005.00
25	7	3	6607.00	30426.00	140.20	0	Spot (Block25, Row3, Column7)	9080.72	8461.00	3422.51	0.03	0.38	2825.00	2951.25	2825.00	569.91	0.02	0.19	100.00	100.00	0.00	5636.00	6255.72	4849102.00	10.76	4301.21	4059.50
25	8	3	6907.00	30434.00	153.55	0	Spot (Block25, Row3, Column8)	6270.63	6154.00	1382.83	0.01	0.22	2993.00	3013.59	2993.00	256.54	0.00	0.09	100.00	100.00	0.00	3161.00	3277.63	4025744.00	12.70	3935.82	3851.50
25	1	4	4803.00	30716.00	143.60	0	Spot (Block25, Row4, Column1)	61248.81	65535.00	8536.36	0.03	0.14	2550.00	2641.75	2550.00	397.92	0.02	0.15	100.00	100.00	73.44	62985.00	58698.81	34360848.00	147.28	17131.31	13572.00
25	2	4	5103.00	30717.00	184.05	0	Spot (Block25, Row4, Column2)	11103.73	10222.50	4907.00	0.04	0.44	2569.00	2700.73	2569.00	462.57	0.02	0.17	100.00	100.00	0.00	7653.50	8534.73	10504132.00	18.17	4920.64	4867.50
25	3	4	5400.00	30720.00	155.35	0	Spot (Block25, Row4, Column3)	64964.68	65535.00	3219.78	0.00	0.05	2626.00	2811.77	2626.00	626.31	0.03	0.22	100.00	100.00	95.50	62909.00	62338.68	43331848.00	99.24	20285.59	16468.00
25	4	4	5696.00	30718.00	198.85	0	Spot (Block25, Row4, Column4)	3238.24	3196.00	250.94	0.01	0.08	2666.00	2731.54	2666.00	344.39	0.01	0.13	77.00	33.00	0.00	530.00	572.24	3636538.00	1.47	2902.35	2897.00
25	5	4	5972.00	30698.00	95.20	0	Spot (Block25, Row4, Column5)	3087.54	3083.50	252.69	0.00	0.08	2711.00	2759.94	2711.00	287.00	0.01	0.10	55.00	25.00	0.00	372.50	376.54	697784.00	1.14	2873.48	2859.00
25	6	4	6302.00	30724.00	165.15	0	Spot (Block25, Row4, Column6)	12670.81	12800.00	3511.40	0.00	0.28	2787.00	2902.19	2787.00	498.49	0.02	0.17	100.00	100.00	0.00	10013.00	9883.81	9566461.00	19.60	5527.84	4961.50
25	7	4	6594.00	30723.00	141.20	0	Spot (Block25, Row4, Column7)	9057.83	8753.00	3157.48	0.01	0.35	2874.00	2953.56	2874.00	360.95	0.01	0.12	100.00	100.00	0.00	5879.00	6183.83	4891227.00	16.91	4268.47	4146.50
25	8	4	6911.00	30727.00	152.45	0	Spot (Block25, Row4, Column8)	4319.65	4233.00	595.38	0.01	0.14	3005.00	3027.98	3005.00	261.01	0.00	0.09	98.00	95.00	0.00	1228.00	1314.65	2751620.00	4.95	3394.57	3398.00
25	1	5	4801.00	31023.00	112.25	0	Spot (Block25, Row5, Column1)	65288.92	65535.00	1449.58	0.00	0.02	2609.00	2715.17	2609.00	561.65	0.02	0.21	100.00	100.00	95.40	62926.00	62679.92	21284256.00	111.41	23455.01	20632.00
25	2	5	5106.00	31020.00	151.05	0	Spot (Block25, Row5, Column2)	5929.44	5849.50	1202.06	0.01	0.20	2610.00	2784.31	2610.00	635.04	0.03	0.23	100.00	98.00	0.00	3239.50	3319.44	3688114.00	4.95	3471.75	3436.00
25	3	5	5401.00	31018.00	150.00	0	Spot (Block25, Row5, Column3)	46773.68	48786.00	18122.06	0.02	0.39	2651.00	2927.20	2651.00	787.44	0.04	0.27	100.00	100.00	35.86	46135.00	44122.68	28953088.00	55.68	10709.75	10276.50
25	4	5	5701.00	31022.00	137.80	0	Spot (Block25, Row5, Column4)	37702.98	36465.50	17817.81	0.01	0.47	2668.00	2830.30	2668.00	583.62	0.03	0.21	100.00	100.00	8.98	33797.50	35034.98	19303964.00	59.75	10176.32	8799.00
25	5	5	6008.00	31021.00	149.70	0	Spot (Block25, Row5, Column5)	65115.39	65535.00	2562.16	0.00	0.04	2708.00	2800.67	2708.00	416.77	0.01	0.15	100.00	100.00	96.42	62827.00	62407.39	39981200.00	149.52	22710.54	17612.00
25	6	5	6302.00	31019.00	153.10	0	Spot (Block25, Row5, Column6)	5029.03	4905.00	1050.47	0.01	0.21	2786.00	2881.87	2786.00	409.59	0.01	0.14	99.00	95.00	0.00	2119.00	2243.03	3223606.00	5.24	3420.65	3419.00
25	7	5	6603.00	31023.00	175.20	0	Spot (Block25, Row5, Column7)	12188.82	11125.00	5187.15	0.04	0.43	2884.00	2999.75	2884.00	440.55	0.02	0.15	100.00	100.00	0.00	8241.00	9304.82	10421441.00	20.86	5266.64	5241.00
25	8	5	6903.00	31027.00	138.20	0	Spot (Block25, Row5, Column8)	15350.32	14317.50	6341.35	0.03	0.41	2988.00	3044.63	2988.00	336.90	0.01	0.11	100.00	100.00	0.00	11329.50	12362.32	7951468.00	36.53	5873.20	5048.00
25	1	6	4796.00	31318.00	225.55	0	Spot (Block25, Row6, Column1)	28526.08	19817.50	16786.32	0.16	0.59	2650.50	2855.32	2650.50	744.29	0.03	0.26	100.00	100.00	7.12	17167.00	25875.58	41648200.00	34.49	10398.86	10271.50
25	2	6	5093.00	31315.00	205.80	0	Spot (Block25, Row6, Column2)	6294.47	5805.50	1871.58	0.04	0.30	2625.00	2856.07	2625.00	1116.39	0.04	0.39	99.00	68.00	0.00	3180.50	3669.47	7591130.00	3.08	3947.89	3956.50
25	3	6	5395.00	31318.00	144.30	0	Spot (Block25, Row6, Column3)	58019.49	65535.00	12078.57	0.05	0.21	2630.00	2903.15	2630.00	1122.40	0.04	0.39	100.00	100.00	65.26	62905.00	55389.49	33071356.00	49.11	15235.12	12946.50
25	4	6	5703.00	31326.00	201.25	0	Spot (Block25, Row6, Column4)	3442.58	3350.00	398.39	0.01	0.12	2678.00	2730.23	2678.00	335.14	0.01	0.12	89.00	50.00	0.00	672.00	764.58	3955521.00	2.13	2939.20	2930.00
25	5	6	5999.00	31321.00	109.45	0	Spot (Block25, Row6, Column5)	65119.39	65535.00	2508.67	0.00	0.04	2771.00	2817.98	2771.00	351.50	0.01	0.12	100.00	100.00	95.18	62764.00	62348.39	20252184.00	177.24	21748.66	18362.00
25	6	6	6304.00	31322.00	156.15	0	Spot (Block25, Row6, Column6)	4666.47	4610.00	866.25	0.01	0.19	2810.00	2864.76	2810.00	291.72	0.01	0.10	100.00	96.00	0.00	1800.00	1856.47	3149870.00	6.18	3343.00	3314.50
25	7	6	6601.00	31322.00	139.30	0	Spot (Block25, Row6, Column7)	11848.72	11529.00	4265.90	0.01	0.36	2857.50	2944.35	2857.50	391.46	0.01	0.13	100.00	100.00	0.00	8671.50	8991.22	6291669.00	22.75	5176.32	4760.50
25	8	6	6910.00	31332.00	139.55	0	Spot (Block25, Row6, Column8)	14550.55	13928.00	6068.42	0.02	0.42	2962.00	3001.58	2962.00	277.62	0.01	0.09	100.00	100.00	0.00	10966.00	11588.55	7639038.00	41.60	5838.24	5331.00
25	1	7	4800.00	31620.00	164.10	0	Spot (Block25, Row7, Column1)	15956.41	14405.00	7559.67	0.04	0.47	2583.00	2755.06	2583.00	616.01	0.03	0.22	100.00	100.00	0.00	11822.00	13373.41	11871569.00	21.43	5421.38	5363.00
25	2	7	5098.00	31613.00	162.00	0	Spot (Block25, Row7, Column2)	4239.06	4111.00	827.65	0.01	0.20	2577.00	2672.15	2577.00	411.88	0.02	0.15	98.00	84.00	0.00	1534.00	1662.06	3069082.00	3.80	3044.15	3008.00
25	3	7	5402.00	31620.00	198.25	0	Spot (Block25, Row7, Column3)	3180.68	3141.00	278.38	0.01	0.09	2604.00	2657.96	2604.00	265.65	0.01	0.10	86.00	51.00	0.00	537.00	576.68	3549643.00	1.97	2868.48	2856.50
25	4	7	5700.00	31623.00	173.10	0	Spot (Block25, Row7, Column4)	3873.61	3745.00	653.29	0.01	0.17	2674.00	2699.12	2674.00	220.17	0.00	0.08	99.00	93.00	0.00	1071.00	1199.61	3238338.00	5.33	3115.62	3113.50
25	5	7	6011.00	31618.00	150.85	0	Spot (Block25, Row7, Column5)	5213.42	4998.00	1584.55	0.02	0.30	2784.00	2836.06	2784.00	339.20	0.01	0.12	100.00	99.00	0.00	2214.00	2429.42	3253174.00	7.01	3699.69	3699.00
25	6	7	6301.00	31622.00	188.30	0	Spot (Block25, Row7, Column6)	7877.18	7625.00	2326.20	0.01	0.30	2894.00	3043.91	2894.00	693.68	0.02	0.23	100.00	99.00	0.00	4731.00	4983.18	7869298.00	6.97	4358.62	4354.00
25	7	7	6592.00	31627.00	140.50	0	Spot (Block25, Row7, Column7)	43941.49	45112.50	17759.89	0.01	0.40	2893.00	2974.49	2893.00	423.24	0.01	0.14	100.00	100.00	20.26	42219.50	41048.49	23640624.00	96.79	12050.42	9963.00
25	8	7	6901.00	31624.00	147.00	-50	Spot (Block25, Row7, Column8)	3073.28	3057.00	212.61	0.00	0.07	2982.00	3014.34	2982.00	300.86	0.00	0.10	22.00	0.00	0.00	75.00	91.28	1813235.00	0.20	2956.70	2901.00
25	1	8	4811.00	31914.00	119.90	0	Spot (Block25, Row8, Column1)	4389.30	4350.00	602.00	0.00	0.14	2585.00	2650.85	2585.00	358.95	0.01	0.14	100.00	97.00	0.00	1765.00	1804.30	1654767.00	4.84	3163.05	3173.50
25	2	8	5102.00	31918.00	163.30	0	Spot (Block25, Row8, Column2)	4035.20	4034.00	651.78	0.00	0.16	2590.00	2613.93	2590.00	208.72	0.00	0.08	100.00	97.00	0.00	1444.00	1445.20	2961835.00	6.81	3030.08	2999.00
25	3	8	5393.00	31917.00	139.55	0	Spot (Block25, Row8, Column3)	8601.70	8202.00	3180.87	0.02	0.37	2625.00	2663.75	2625.00	219.19	0.01	0.08	100.00	100.00	0.00	5577.00	5976.70	4576105.00	27.09	4141.76	3815.50
25	4	8	5698.00	31920.00	138.70	0	Spot (Block25, Row8, Column4)	9467.64	9441.50	2461.81	0.00	0.26	2687.00	2720.25	2687.00	227.80	0.01	0.08	100.00	100.00	0.00	6754.50	6780.64	4923174.00	29.62	4707.58	4381.50
25	5	8	5997.00	31928.00	223.50	0	Spot (Block25, Row8, Column5)	3310.91	3319.00	316.32	0.00	0.10	2788.00	2920.06	2788.00	701.18	0.02	0.24	31.00	0.00	0.00	531.00	522.91	4721356.00	0.56	2933.99	2870.00
25	6	8	6302.00	31922.00	217.40	0	Spot (Block25, Row8, Column6)	36489.93	26655.00	19291.21	0.14	0.53	2924.00	3174.73	2924.00	953.38	0.04	0.30	100.00	100.00	22.67	23731.00	33565.93	49407656.00	34.94	11981.89	11945.00
25	7	8	6597.00	31921.00	138.15	0	Spot (Block25, Row8, Column7)	16112.38	15318.50	7075.05	0.02	0.44	2898.00	3010.05	2898.00	613.39	0.02	0.20	100.00	100.00	0.00	12420.50	13214.38	8346210.00	21.36	6027.85	5643.50
25	8	8	6895.00	31929.00	81.75	0	Spot (Block25, Row8, Column8)	11768.27	11242.00	3365.45	0.02	0.29	2979.00	3016.14	2979.00	290.21	0.01	0.10	100.00	100.00	0.00	8263.00	8789.27	1929996.00	30.16	5710.38	5201.00
26	1	1	9307.00	29826.00	152.20	0	Spot (Block26, Row1, Column1)	56446.57	65535.00	12636.25	0.06	0.22	4015.00	4098.47	4015.00	510.46	0.01	0.12	100.00	100.00	57.28	61520.00	52431.57	35674516.00	102.55	18249.89	16186.50
26	2	1	9599.00	29831.00	142.90	0	Spot (Block26, Row1, Column2)	11485.09	10703.00	4401.06	0.03	0.38	3851.00	3884.43	3851.00	438.80	0.00	0.11	100.00	99.00	0.00	6852.00	7634.09	6374227.00	17.32	5912.02	5612.00
26	3	1	9905.00	29834.00	141.60	0	Spot (Block26, Row1, Column3)	15044.56	13103.50	7809.78	0.06	0.52	3738.00	3765.75	3738.00	382.87	0.00	0.10	100.00	100.00	0.00	9365.50	11306.56	8214331.00	29.46	6211.65	5546.50
26	4	1	10220.00	29834.00	114.25	0	Spot (Block26, Row1, Column4)	7344.12	7343.50	1134.50	0.00	0.15	3742.00	3785.09	3742.00	406.55	0.00	0.11	100.00	100.00	0.00	3601.50	3602.12	2526377.00	8.75	4847.42	4727.00
26	5	1	10506.00	29831.00	142.05	0	Spot (Block26, Row1, Column5)	38978.64	38320.00	22328.67	0.01	0.57	3628.00	3674.40	3628.00	410.38	0.01	0.11	100.00	100.00	26.92	34692.00	35350.64	21282408.00	86.03	10820.31	9988.00
26	6	1	10801.00	29831.00	139.65	0	Spot (Block26, Row1, Column6)	34752.85	32522.50	17697.83	0.03	0.51	3581.00	3635.05	3581.00	394.87	0.01	0.11	100.00	100.00	5.85	28941.50	31171.85	18419036.00	78.81	11120.84	9578.00
26	7	1	11100.00	29841.00	83.55	0	Spot (Block26, Row1, Column7)	44248.67	43440.00	9837.69	0.01	0.22	3638.00	4146.08	3638.00	4802.99	0.06	1.16	100.00	100.00	5.85	39802.00	40610.67	7566523.00	8.35	16956.17	14644.00
26	8	1	11395.00	29834.00	115.80	0	Spot (Block26, Row1, Column8)	62913.21	65535.00	9118.62	0.02	0.14	3740.00	4230.39	3740.00	4702.48	0.05	1.11	100.00	100.00	88.32	61795.00	59173.21	22082616.00	12.48	24726.23	20461.50
26	1	2	9302.00	30121.00	143.80	0	Spot (Block26, Row2, Column1)	4491.60	4382.00	585.66	0.01	0.13	3956.00	4010.15	3956.00	489.07	0.01	0.12	41.00	17.00	0.00	426.00	535.60	2515294.00	0.98	4338.98	4332.00
26	2	2	9609.00	30130.00	125.15	0	Spot (Block26, Row2, Column2)	21540.84	20856.00	7533.67	0.01	0.35	3766.00	3804.34	3766.00	402.36	0.00	0.11	100.00	100.00	0.00	17090.00	17774.84	9068692.00	44.08	7782.12	7594.50
26	3	2	9912.00	30133.00	148.45	0	Spot (Block26, Row2, Column3)	4282.54	4293.50	388.69	0.00	0.09	3703.00	3738.37	3703.00	418.55	0.00	0.11	63.00	27.00	0.00	590.50	579.54	2578091.00	1.30	4022.16	3996.00
26	4	2	10207.00	30130.00	158.70	0	Spot (Block26, Row2, Column4)	12549.04	12220.00	3354.24	0.01	0.27	3618.00	3674.55	3618.00	451.53	0.01	0.12	100.00	100.00	0.00	8602.00	8931.04	8734130.00	19.65	6044.32	5914.00
26	5	2	10509.00	30134.00	163.55	0	Spot (Block26, Row2, Column5)	5105.21	4982.50	974.30	0.01	0.19	3515.00	3564.74	3515.00	390.87	0.01	0.11	99.00	83.00	0.00	1467.50	1590.21	3798276.00	3.94	4122.39	4104.00
26	6	2	10800.00	30128.00	144.10	0	Spot (Block26, Row2, Column6)	9284.15	8946.00	3072.60	0.02	0.33	3565.00	3626.75	3565.00	504.14	0.01	0.14	100.00	100.00	0.00	5381.00	5719.15	5264113.00	11.22	4928.18	4649.00
26	7	2	11106.00	30135.00	146.10	0	Spot (Block26, Row2, Column7)	9072.69	8384.00	3611.65	0.03	0.40	3563.00	4079.76	3563.00	4989.89	0.06	1.22	48.00	14.00	0.00	4821.00	5509.69	5271234.00	1.00	4801.79	4604.00
26	8	2	11407.00	30172.00	167.20	0	Spot (Block26, Row2, Column8)	4120.96	4080.00	434.83	0.00	0.11	3702.00	4236.02	3702.00	4970.41	0.06	1.17	0.00	0.00	0.00	378.00	418.96	3218468.00	-0.02	3882.50	3802.00
26	1	3	9308.00	30430.00	142.35	0	Spot (Block26, Row3, Column1)	34451.46	32202.50	19284.28	0.03	0.56	3780.00	3821.88	3780.00	413.30	0.00	0.11	100.00	100.00	9.75	28422.50	30671.46	19086140.00	74.11	10075.46	8473.00
26	2	3	9609.00	30424.00	184.10	0	Spot (Block26, Row3, Column2)	4329.49	4281.00	364.67	0.00	0.08	3666.00	3712.96	3666.00	397.28	0.01	0.11	71.00	35.00	0.00	615.00	663.49	4134663.00	1.55	4083.11	4079.50
26	3	3	9900.00	30434.00	140.55	0	Spot (Block26, Row3, Column3)	9803.35	9065.00	4062.57	0.03	0.41	3650.50	3703.01	3650.50	411.32	0.01	0.11	100.00	100.00	0.00	5414.50	6152.85	5254597.00	14.83	5329.30	5086.00
26	4	3	10204.00	30431.00	139.60	0	Spot (Block26, Row3, Column4)	27031.70	25193.00	14333.90	0.03	0.53	3535.00	3608.13	3535.00	414.69	0.01	0.11	100.00	100.00	0.38	21658.00	23496.70	14245705.00	56.48	9832.95	8406.00
26	5	3	10509.00	30428.00	138.65	0	Spot (Block26, Row3, Column5)	8514.76	7596.50	4143.95	0.05	0.49	3501.00	3591.10	3501.00	511.86	0.01	0.14	100.00	99.00	0.00	4095.50	5013.76	4444703.00	9.62	4876.78	4597.50
26	6	3	10804.00	30430.00	196.10	0	Spot (Block26, Row3, Column6)	23828.38	19888.00	12000.94	0.08	0.50	3607.00	3717.46	3607.00	626.44	0.01	0.17	100.00	100.00	0.09	16281.00	20221.38	25996772.00	32.10	9398.09	9458.00
26	7	3	11108.00	30436.00	139.35	0	Spot (Block26, Row3, Column7)	24324.31	21788.00	14336.72	0.05	0.59	3571.00	3640.67	3571.00	507.22	0.01	0.14	100.00	100.00	0.19	18217.00	20753.31	12818914.00	40.78	8242.85	6655.00
26	8	3	11406.00	30446.00	151.90	0	Spot (Block26, Row3, Column8)	6597.71	6420.00	1266.12	0.01	0.19	3646.00	3687.94	3646.00	405.45	0.00	0.11	99.00	98.00	0.00	2774.00	2951.71	4182950.00	7.18	4624.97	4474.00
26	1	4	9306.00	30727.00	139.20	0	Spot (Block26, Row4, Column1)	28961.26	27479.00	15336.33	0.02	0.53	3804.00	3858.09	3804.00	415.55	0.01	0.11	100.00	100.00	0.19	23675.00	25157.26	15378431.00	60.41	9574.50	7802.00
26	2	4	9598.00	30729.00	198.60	0	Spot (Block26, Row4, Column2)	4654.19	4599.00	448.87	0.01	0.10	3723.00	3775.56	3723.00	414.45	0.01	0.11	86.00	55.00	0.00	876.00	931.19	5203388.00	2.12	4167.90	4120.00
26	3	4	9905.00	30730.00	145.00	0	Spot (Block26, Row4, Column3)	56737.84	65535.00	13270.67	0.06	0.23	3672.00	3746.08	3672.00	436.23	0.01	0.12	100.00	100.00	60.59	61863.00	53065.84	32681240.00	121.48	16711.63	13808.00
26	4	4	10195.00	30733.00	189.75	0	Spot (Block26, Row4, Column4)	4315.70	4271.50	379.51	0.00	0.09	3611.00	3684.27	3611.00	398.81	0.01	0.11	75.00	36.00	0.00	660.50	704.70	4376121.00	1.58	4038.65	3967.50
26	5	4	10504.00	30734.00	147.00	-50	Spot (Block26, Row4, Column5)	3879.36	3818.00	440.55	0.01	0.11	3576.00	3646.66	3576.00	431.04	0.01	0.12	33.00	11.00	0.00	242.00	303.36	2284945.00	0.54	3622.66	3494.00
26	6	4	10806.00	30736.00	175.10	0	Spot (Block26, Row4, Column6)	6651.58	6653.00	1110.89	0.00	0.17	3560.00	3648.47	3560.00	480.03	0.01	0.13	100.00	97.00	0.00	3093.00	3091.58	5687102.00	6.26	4745.72	4736.00
26	7	4	11099.00	30736.00	145.90	0	Spot (Block26, Row4, Column7)	17974.14	14941.50	11391.12	0.08	0.63	3601.00	3666.74	3601.00	398.75	0.01	0.11	100.00	100.00	0.00	11340.50	14373.14	10425000.00	35.88	6159.49	5810.00
26	8	4	11405.00	30743.00	150.45	0	Spot (Block26, Row4, Column8)	7530.01	6959.00	2201.18	0.03	0.29	3663.00	3702.55	3663.00	374.82	0.00	0.10	100.00	99.00	0.00	3296.00	3867.01	4661078.00	10.21	4802.13	4744.50
26	1	5	9306.00	31033.00	106.05	0	Spot (Block26, Row5, Column1)	12579.57	11997.50	3163.75	0.02	0.25	3966.00	4047.58	3966.00	564.20	0.01	0.14	100.00	100.00	0.00	8031.50	8613.57	3648074.00	15.12	6661.74	6427.00
26	2	5	9605.00	31033.00	148.15	0	Spot (Block26, Row5, Column2)	7080.24	7022.00	1112.79	0.00	0.16	3817.00	3848.79	3817.00	405.39	0.00	0.11	100.00	100.00	0.00	3205.00	3263.24	4248145.00	7.97	5033.08	4973.50
26	3	5	9904.00	31031.00	165.40	0	Spot (Block26, Row5, Column3)	6020.83	5818.00	1029.41	0.01	0.17	3752.00	3819.59	3752.00	444.94	0.01	0.12	99.00	96.00	0.00	2066.00	2268.83	4581855.00	4.95	4519.37	4517.00
26	4	5	10203.00	31035.00	143.90	0	Spot (Block26, Row5, Column4)	16640.74	14505.00	9202.85	0.06	0.55	3725.00	3800.16	3725.00	455.20	0.01	0.12	100.00	100.00	0.00	10780.00	12915.74	9402017.00	28.21	6206.86	5943.00
26	5	5	10506.00	31032.00	143.90	0	Spot (Block26, Row5, Column5)	61551.61	65535.00	8845.44	0.03	0.14	3721.00	3803.19	3721.00	518.38	0.01	0.14	100.00	100.00	77.36	61814.00	57830.61	34530724.00	111.40	21328.31	17251.00
26	6	5	10803.00	31033.00	145.05	0	Spot (Block26, Row5, Column6)	9072.32	8686.00	2809.97	0.02	0.31	3591.00	3662.65	3591.00	450.75	0.01	0.12	99.00	99.00	0.00	5095.00	5481.32	5198439.00	12.00	5111.72	4902.00
26	7	5	11106.00	31033.00	167.55	0	Spot (Block26, Row5, Column7)	12561.09	11743.00	4248.00	0.03	0.34	3603.00	3684.06	3603.00	471.39	0.01	0.13	100.00	100.00	0.00	8140.00	8958.09	9847894.00	18.83	6029.69	5991.00
26	8	5	11405.00	31041.00	144.25	0	Spot (Block26, Row5, Column8)	38198.80	36870.50	22189.09	0.02	0.58	3634.00	3689.73	3634.00	432.20	0.01	0.12	100.00	100.00	25.26	33236.50	34564.80	21773392.00	79.85	9694.99	8169.00
26	1	6	9301.00	31327.00	201.20	0	Spot (Block26, Row6, Column1)	20421.06	16360.00	10604.41	0.10	0.52	4125.00	4272.03	4125.00	701.94	0.02	0.16	100.00	100.00	0.00	12235.00	16296.06	23463784.00	23.01	9003.94	9065.50
26	2	6	9604.00	31332.00	187.70	0	Spot (Block26, Row6, Column2)	7819.12	7713.00	1571.63	0.01	0.20	3967.00	4062.30	3967.00	605.19	0.01	0.15	100.00	99.00	0.00	3746.00	3852.12	7756569.00	6.21	5403.00	5405.50
26	3	6	9897.00	31329.00	140.50	0	Spot (Block26, Row6, Column3)	45716.54	49551.00	19678.29	0.03	0.43	3879.00	3948.50	3879.00	477.24	0.01	0.12	100.00	100.00	36.33	45672.00	41837.54	24412748.00	87.52	15109.54	12059.50
26	4	6	10184.00	31346.00	162.70	0	Spot (Block26, Row6, Column4)	5090.30	4827.00	985.16	0.02	0.19	3832.00	4005.51	3832.00	2126.15	0.02	0.53	17.00	1.00	0.00	995.00	1258.30	3736282.00	0.51	4545.41	4318.50
26	5	6	10503.00	31333.00	110.30	0	Spot (Block26, Row6, Column5)	64913.93	65535.00	3412.99	0.00	0.05	3710.00	3904.20	3710.00	2081.22	0.02	0.53	100.00	100.00	95.30	61825.00	61203.93	20707600.00	29.31	23598.99	20825.00
26	6	6	10808.00	31339.00	167.95	0	Spot (Block26, Row6, Column6)	5426.89	4969.50	1294.84	0.04	0.24	3558.00	3635.63	3558.00	438.17	0.01	0.12	91.00	78.00	0.00	1411.50	1868.89	4232973.00	4.09	4084.46	4085.00
26	7	6	11104.00	31333.00	143.75	0	Spot (Block26, Row6, Column7)	33482.71	30993.00	18866.56	0.03	0.56	3535.00	3626.34	3535.00	472.65	0.01	0.13	100.00	100.00	6.21	27458.00	29947.71	18884280.00	63.17	9221.10	7871.00
26	8	6	11411.00	31343.00	143.55	0	Spot (Block26, Row6, Column8)	37449.84	35245.50	21750.87	0.03	0.58	3591.00	3651.34	3591.00	425.92	0.01	0.12	100.00	100.00	22.32	31654.50	33858.84	20971976.00	79.35	10288.00	8697.00
26	1	7	9308.00	31626.00	192.35	0	Spot (Block26, Row7, Column1)	4969.38	4897.00	529.56	0.01	0.11	4001.00	4086.36	4001.00	586.10	0.01	0.14	73.00	31.00	0.00	896.00	968.38	5183059.00	1.51	4452.04	4479.00
26	2	7	9605.00	31629.00	171.75	0	Spot (Block26, Row7, Column2)	4819.91	4847.50	550.32	0.00	0.11	3891.00	3920.24	3891.00	433.58	0.00	0.11	77.00	55.00	0.00	956.50	928.91	3961969.00	2.07	4349.35	4345.50
26	3	7	9907.00	31636.00	191.25	0	Spot (Block26, Row7, Column3)	4347.40	4298.00	411.82	0.00	0.09	3838.00	3882.80	3838.00	459.93	0.01	0.12	50.00	19.00	0.00	460.00	509.40	4495215.00	1.01	4110.00	4061.50
26	4	7	10204.00	31639.00	197.10	0	Spot (Block26, Row7, Column4)	4494.87	4441.00	442.90	0.01	0.10	3770.00	3927.88	3770.00	2196.32	0.02	0.56	0.00	0.00	0.00	671.00	724.87	4944361.00	0.26	4180.98	4165.00
26	5	7	10514.00	31629.00	145.75	0	Spot (Block26, Row7, Column5)	8499.57	8602.00	1753.09	0.01	0.21	3717.00	3889.69	3717.00	2141.56	0.02	0.55	94.00	60.00	0.00	4885.00	4782.57	4938252.00	2.15	5294.81	5307.00
26	6	7	10799.00	31635.00	170.10	0	Spot (Block26, Row7, Column6)	10154.41	10446.00	2591.50	0.01	0.26	3644.00	3777.99	3644.00	653.15	0.02	0.17	100.00	99.00	0.00	6802.00	6510.41	8174299.00	9.76	5537.82	5496.50
26	7	7	11097.00	31639.00	141.95	0	Spot (Block26, Row7, Column7)	39867.73	39471.50	18358.36	0.00	0.46	3583.00	3650.22	3583.00	446.24	0.01	0.12	100.00	100.00	15.45	35888.50	36284.73	21927328.00	81.16	11597.47	10581.50
26	8	7	11406.00	31637.00	126.70	0	Spot (Block26, Row7, Column8)	11536.33	11707.00	2227.29	0.01	0.19	3689.00	3738.52	3689.00	418.29	0.01	0.11	100.00	100.00	0.00	8018.00	7847.33	4949085.00	18.64	6127.33	5967.00
26	1	8	9310.00	31923.00	118.15	0	Spot (Block26, Row8, Column1)	6076.25	5777.00	1726.04	0.02	0.28	3991.00	4032.39	3991.00	447.69	0.00	0.11	99.00	95.00	0.00	1786.00	2085.25	2217831.00	4.57	4760.21	4728.00
26	2	8	9599.00	31929.00	153.15	0	Spot (Block26, Row8, Column2)	6973.31	6492.00	1743.94	0.03	0.25	3970.00	4000.26	3970.00	468.93	0.00	0.12	99.00	93.00	0.00	2522.00	3003.31	4511729.00	6.34	4771.96	4768.50
26	3	8	9895.00	31932.00	142.25	0	Spot (Block26, Row8, Column3)	17199.32	14058.00	10635.92	0.09	0.62	3856.00	3870.13	3856.00	469.55	0.00	0.12	98.00	92.00	0.00	10202.00	13343.32	9562822.00	28.39	6511.03	6052.00
26	4	8	10203.00	31933.00	143.25	0	Spot (Block26, Row8, Column4)	9183.62	9267.00	2115.87	0.00	0.23	3708.00	3764.31	3708.00	437.35	0.01	0.12	100.00	100.00	0.00	5559.00	5475.62	5106090.00	12.39	5262.30	5054.00
26	5	8	10492.00	31937.00	185.40	0	Spot (Block26, Row8, Column5)	4457.84	4461.00	499.08	0.00	0.11	3739.00	3836.88	3739.00	616.18	0.01	0.16	56.00	16.00	0.00	722.00	718.84	4279529.00	1.01	4164.97	4180.50
26	6	8	10804.00	31936.00	181.75	0	Spot (Block26, Row8, Column6)	28267.96	23061.00	16080.38	0.09	0.57	3735.00	3883.34	3735.00	783.72	0.02	0.20	100.00	100.00	2.06	19326.00	24532.96	26119620.00	31.11	9554.99	9643.00
26	7	8	11094.00	31932.00	139.10	0	Spot (Block26, Row8, Column7)	10298.67	10082.50	3576.42	0.01	0.35	3647.00	3739.21	3647.00	600.59	0.01	0.16	100.00	100.00	0.00	6435.50	6651.67	5375904.00	10.92	5608.92	5343.00
26	8	8	11402.00	31938.00	147.00	-50	Spot (Block26, Row8, Column8)	4382.40	4009.50	1059.39	0.04	0.24	3738.00	3791.16	3738.00	438.64	0.01	0.12	44.00	30.00	0.00	271.50	644.40	2603148.00	1.35	3624.52	3558.50
27	1	1	13811.00	29839.00	154.30	0	Spot (Block27, Row1, Column1)	57319.94	65535.00	11808.21	0.06	0.21	3859.00	3929.08	3859.00	459.33	0.01	0.12	100.00	100.00	58.44	61676.00	53460.94	37372916.00	116.24	17513.75	15511.00
27	2	1	14102.00	29845.00	147.15	0	Spot (Block27, Row1, Column2)	8019.72	7817.50	1969.17	0.01	0.25	3811.00	3853.00	3811.00	403.99	0.00	0.10	100.00	100.00	0.00	4006.50	4208.72	4731637.00	10.31	4982.22	5008.00
27	3	1	14410.00	29844.00	149.40	0	Spot (Block27, Row1, Column3)	8031.79	7329.50	3010.54	0.04	0.37	3683.00	3727.85	3683.00	332.91	0.01	0.09	100.00	95.00	0.00	3646.50	4348.79	4867262.00	12.93	4653.79	4596.00
27	4	1	14706.00	29845.00	151.85	0	Spot (Block27, Row1, Column4)	6759.06	6417.00	1555.24	0.02	0.23	3688.00	3720.57	3688.00	337.62	0.00	0.09	100.00	99.00	0.00	2729.00	3071.06	4264970.00	9.00	4515.69	4569.00
27	5	1	15006.00	29841.00	144.15	0	Spot (Block27, Row1, Column5)	20291.12	18736.50	11860.89	0.03	0.58	3667.00	3705.07	3667.00	362.16	0.00	0.10	100.00	100.00	0.00	15069.50	16624.12	11403609.00	45.80	7308.41	6289.00
27	6	1	15302.00	29840.00	141.80	0	Spot (Block27, Row1, Column6)	17447.30	16058.50	7797.96	0.04	0.45	3730.00	3771.82	3730.00	385.62	0.00	0.10	100.00	100.00	0.00	12328.50	13717.30	9561120.00	35.46	7093.46	6498.00
27	7	1	15601.00	29855.00	83.50	0	Spot (Block27, Row1, Column7)	18724.11	17676.00	3787.68	0.03	0.20	3740.50	3803.43	3740.50	435.58	0.01	0.11	100.00	100.00	0.00	13935.50	14983.61	3164374.00	34.25	9198.57	8099.00
27	8	1	15897.00	29852.00	117.05	0	Spot (Block27, Row1, Column8)	64418.68	65535.00	4980.01	0.01	0.08	3864.00	3945.53	3864.00	471.90	0.01	0.12	100.00	100.00	93.68	61671.00	60554.68	23448500.00	128.15	21925.99	18178.00
27	1	2	13810.00	30137.00	155.80	0	Spot (Block27, Row2, Column1)	4287.74	4248.50	419.47	0.00	0.10	3833.00	3895.83	3833.00	413.28	0.01	0.11	50.00	22.00	0.00	415.50	454.74	2872786.00	0.95	4033.98	3994.00
27	2	2	14109.00	30142.00	123.25	0	Spot (Block27, Row2, Column2)	12179.50	11696.00	3118.64	0.02	0.26	3747.00	3802.82	3747.00	371.44	0.01	0.10	100.00	100.00	0.00	7949.00	8432.50	4920517.00	22.55	6119.90	5825.00
27	3	2	14404.00	30138.00	184.55	0	Spot (Block27, Row2, Column3)	4449.75	4417.00	448.71	0.00	0.10	3698.00	3758.94	3698.00	378.12	0.01	0.10	77.00	46.00	0.00	719.00	751.75	4267306.00	1.83	4072.74	4109.50
27	4	2	14708.00	30140.00	167.20	0	Spot (Block27, Row2, Column4)	7360.08	7298.00	1436.85	0.00	0.20	3669.00	3681.44	3669.00	345.55	0.00	0.09	100.00	100.00	0.00	3629.00	3691.08	5704062.00	10.65	4790.55	4772.00
27	5	2	15009.00	30143.00	168.60	0	Spot (Block27, Row2, Column5)	6719.55	6553.00	1132.07	0.01	0.17	3580.00	3601.51	3580.00	325.24	0.00	0.09	100.00	99.00	0.00	2973.00	3139.55	5295003.00	9.59	4666.62	4545.50
27	6	2	15305.00	30141.00	164.05	0	Spot (Block27, Row2, Column6)	5707.34	5336.00	1284.00	0.03	0.22	3611.00	3662.46	3611.00	368.12	0.01	0.10	98.00	91.00	0.00	1725.00	2096.34	4257677.00	5.55	4187.10	4210.00
27	7	2	15609.00	30147.00	147.90	0	Spot (Block27, Row2, Column7)	6742.43	6473.00	1574.96	0.02	0.23	3677.00	3712.08	3677.00	319.87	0.00	0.09	100.00	100.00	0.00	2796.00	3065.43	4011744.00	9.47	4542.17	4553.00
27	8	2	15911.00	30145.00	204.70	0	Spot (Block27, Row2, Column8)	4284.39	4235.50	360.86	0.00	0.08	3797.00	3860.67	3797.00	413.57	0.01	0.11	52.00	21.00	0.00	438.50	487.39	5106993.00	1.02	4053.38	4022.00
27	1	3	13806.00	30442.00	144.70	0	Spot (Block27, Row3, Column1)	17319.49	16370.00	8329.36	0.02	0.48	3833.00	3879.08	3833.00	373.10	0.01	0.10	100.00	100.00	0.00	12537.00	13486.49	9802834.00	36.02	7067.34	6276.00
27	2	3	14102.00	30443.00	178.90	0	Spot (Block27, Row3, Column2)	4661.30	4609.00	445.49	0.00	0.10	3767.00	3818.29	3767.00	361.09	0.01	0.09	88.00	59.00	0.00	842.00	894.30	4199833.00	2.33	4208.38	4128.50
27	3	3	14393.00	30439.00	131.60	0	Spot (Block27, Row3, Column3)	11646.99	7925.50	12291.05	0.17	1.06	3782.00	3835.53	3782.00	439.96	0.01	0.11	100.00	100.00	3.02	4143.50	7864.99	5404202.00	17.75	6957.60	5960.50
27	4	3	14706.00	30441.00	143.75	0	Spot (Block27, Row3, Column4)	12679.90	11946.50	5003.34	0.03	0.39	3727.00	3766.94	3727.00	448.78	0.00	0.12	100.00	100.00	0.00	8219.50	8952.90	7075383.00	19.86	5803.80	5470.00
27	5	3	15012.00	30423.00	156.05	0	Spot (Block27, Row3, Column5)	7942.44	6051.00	8371.26	0.12	1.05	3605.00	3654.31	3605.00	376.54	0.01	0.10	95.00	89.00	1.35	2446.00	4337.44	5305553.00	11.39	4807.28	4427.00
27	6	3	15308.00	30443.00	188.90	0	Spot (Block27, Row3, Column6)	12562.95	10634.00	5310.49	0.07	0.42	3624.00	3683.04	3624.00	384.64	0.01	0.10	100.00	100.00	0.00	7010.00	8938.95	12650889.00	23.09	6257.78	6214.00
27	7	3	15610.00	30448.00	146.90	0	Spot (Block27, Row3, Column7)	11395.73	10470.00	5265.60	0.04	0.46	3698.00	3730.32	3698.00	338.58	0.00	0.09	100.00	100.00	0.00	6772.00	7697.73	6666504.00	22.64	5481.04	5150.00
27	8	3	15910.00	30462.00	155.55	0	Spot (Block27, Row3, Column8)	7632.84	7390.50	1855.98	0.01	0.24	3784.00	3820.57	3784.00	351.00	0.00	0.09	100.00	99.00	0.00	3606.50	3848.84	5083474.00	10.86	4975.37	4823.50
27	1	4	13804.00	30736.00	145.45	0	Spot (Block27, Row4, Column1)	14433.35	13242.00	6058.43	0.04	0.42	3885.00	3917.27	3885.00	384.25	0.00	0.10	100.00	100.00	0.00	9357.00	10548.35	8299175.00	27.37	6322.67	5792.50
27	2	4	14106.00	30742.00	191.25	0	Spot (Block27, Row4, Column2)	5350.86	5305.00	708.08	0.00	0.13	3802.00	3862.64	3802.00	393.94	0.01	0.10	97.00	87.00	0.00	1503.00	1548.86	5532789.00	3.78	4445.14	4397.50
27	3	4	14404.00	30743.00	144.70	0	Spot (Block27, Row4, Column3)	40673.94	38308.00	18197.49	0.03	0.45	3812.00	3875.22	3812.00	462.48	0.01	0.12	100.00	100.00	16.23	34496.00	36861.94	23306260.00	79.57	11204.00	9743.50
27	4	4	14703.00	30738.00	199.90	0	Spot (Block27, Row4, Column4)	4613.84	4607.50	375.02	0.00	0.08	3796.00	3821.35	3796.00	408.62	0.00	0.11	85.00	49.00	0.00	811.50	817.84	5232100.00	1.94	4185.97	4184.50
27	5	4	15006.00	30745.00	147.00	-50	Spot (Block27, Row4, Column5)	4220.19	3948.50	1533.00	0.03	0.36	3635.00	3688.29	3635.00	382.94	0.01	0.10	46.00	25.00	0.00	313.50	585.19	2481473.00	1.39	3817.93	3744.00
27	6	4	15307.00	30747.00	181.75	0	Spot (Block27, Row4, Column6)	7645.67	7652.00	1192.15	0.00	0.16	3618.00	3664.47	3618.00	351.24	0.01	0.10	100.00	100.00	0.00	4034.00	4027.67	7095183.00	11.33	4967.48	4887.00
27	7	4	15601.00	30746.00	150.25	0	Spot (Block27, Row4, Column7)	9698.88	8309.00	4614.01	0.07	0.48	3717.00	3799.95	3717.00	546.53	0.01	0.14	100.00	91.00	0.00	4592.00	5981.88	5974512.00	10.79	5026.56	4971.00
27	8	4	15916.00	30750.00	157.55	0	Spot (Block27, Row4, Column8)	5822.19	5606.00	1153.24	0.02	0.20	3802.00	3841.02	3802.00	363.25	0.00	0.09	99.00	87.00	0.00	1804.00	2020.19	3976554.00	5.45	4410.26	4367.50
27	1	5	13808.00	31049.00	140.30	0	Spot (Block27, Row5, Column1)	12234.00	11651.00	4044.44	0.02	0.33	3940.00	3980.96	3940.00	456.22	0.00	0.11	100.00	100.00	0.00	7711.00	8294.00	6520723.00	18.09	6418.65	6111.00
27	2	5	14106.00	31049.00	152.70	0	Spot (Block27, Row5, Column2)	9058.44	8922.50	2033.88	0.01	0.22	3883.00	3936.25	3883.00	469.35	0.01	0.12	99.00	99.00	0.00	5039.50	5175.44	5797403.00	10.91	5255.01	5317.00
27	3	5	14409.00	31042.00	153.05	0	Spot (Block27, Row5, Column3)	10387.89	9615.00	3487.47	0.03	0.34	3900.00	3952.80	3900.00	437.65	0.01	0.11	100.00	100.00	0.00	5715.00	6487.89	6658636.00	14.70	5441.04	5471.50
27	4	5	14705.00	31048.00	147.80	0	Spot (Block27, Row5, Column4)	8418.45	7645.00	2770.43	0.04	0.33	3875.00	3913.79	3875.00	437.27	0.00	0.11	100.00	99.00	0.00	3770.00	4543.45	5034231.00	10.30	5134.69	5056.00
27	5	5	15009.00	31047.00	142.25	0	Spot (Block27, Row5, Column5)	50952.93	61404.50	17144.61	0.08	0.34	3747.00	3805.21	3747.00	443.92	0.01	0.12	100.00	100.00	44.91	57657.50	47205.93	28024280.00	106.21	15534.47	13631.00
27	6	5	15307.00	31046.00	155.95	0	Spot (Block27, Row5, Column6)	6060.72	5898.00	1116.58	0.01	0.18	3669.00	3770.62	3669.00	553.09	0.01	0.15	99.00	89.00	0.00	2229.00	2391.72	4048559.00	4.14	4338.76	4311.00
27	7	5	15608.00	31044.00	170.15	0	Spot (Block27, Row5, Column7)	30209.89	28690.00	13658.90	0.02	0.45	3783.00	3939.18	3783.00	732.29	0.02	0.19	100.00	100.00	0.25	24907.00	26426.89	24379384.00	35.87	9688.57	9625.00
27	8	5	15909.00	31052.00	144.15	0	Spot (Block27, Row5, Column8)	19184.13	17325.00	10596.28	0.04	0.55	3850.00	3948.46	3850.00	574.44	0.01	0.15	100.00	100.00	0.00	13475.00	15334.13	10839034.00	26.52	7092.47	6371.00
27	1	6	13801.00	31340.00	184.75	0	Spot (Block27, Row6, Column1)	13554.75	11868.00	5785.44	0.06	0.43	4029.00	4119.74	4029.00	549.25	0.01	0.13	100.00	100.00	0.00	7839.00	9525.75	13039671.00	17.18	6770.24	6659.00
27	2	6	14105.00	31342.00	188.05	0	Spot (Block27, Row6, Column2)	17007.13	15967.00	6343.14	0.03	0.37	3946.00	4050.55	3946.00	568.73	0.01	0.14	100.00	100.00	0.00	12021.00	13061.13	16905092.00	22.78	7566.89	7593.00
27	3	6	14396.00	31341.00	141.55	0	Spot (Block27, Row6, Column3)	27302.98	26151.00	13498.43	0.02	0.49	3899.00	3974.49	3899.00	480.70	0.01	0.12	100.00	100.00	0.18	22252.00	23403.98	14852819.00	48.53	9641.53	8093.00
27	4	6	14710.00	31347.00	162.50	0	Spot (Block27, Row6, Column4)	5336.18	5275.50	734.41	0.00	0.14	3823.00	3875.90	3823.00	427.57	0.01	0.11	95.00	77.00	0.00	1452.50	1513.18	3895408.00	3.42	4277.58	4283.00
27	5	6	15007.00	31352.00	104.30	0	Spot (Block27, Row6, Column5)	55624.86	60912.00	11611.67	0.04	0.21	3757.00	3815.33	3757.00	457.08	0.01	0.12	100.00	100.00	39.86	57155.00	51867.86	15352462.00	113.35	21495.29	21697.50
27	6	6	15309.00	31347.00	177.70	0	Spot (Block27, Row6, Column6)	4874.10	4699.50	767.73	0.02	0.16	3690.00	3759.53	3690.00	481.11	0.01	0.13	83.00	52.00	0.00	1009.50	1184.10	4318453.00	2.32	4082.84	4052.50
27	7	6	15609.00	31346.00	146.05	0	Spot (Block27, Row6, Column7)	18329.88	16564.00	9251.62	0.04	0.50	3763.00	3841.60	3763.00	596.70	0.01	0.16	100.00	100.00	0.00	12801.00	14566.88	10649658.00	24.28	6889.15	6237.00
27	8	6	15913.00	31356.00	144.60	0	Spot (Block27, Row6, Column8)	19286.17	17295.00	9917.32	0.05	0.51	3841.00	3874.13	3841.00	389.49	0.00	0.10	100.00	100.00	0.00	13454.00	15445.17	10993119.00	39.57	7359.91	6560.00
27	1	7	13805.00	31644.00	172.90	0	Spot (Block27, Row7, Column1)	5978.64	5772.00	1007.99	0.02	0.17	3946.00	4004.59	3946.00	458.82	0.01	0.11	97.00	89.00	0.00	1826.00	2032.64	5016076.00	4.30	4671.57	4685.50
27	2	7	14104.00	31648.00	183.00	0	Spot (Block27, Row7, Column2)	4753.30	4723.00	471.17	0.00	0.10	3890.00	3948.49	3890.00	462.69	0.01	0.12	75.00	43.00	0.00	833.00	863.30	4487113.00	1.74	4345.62	4336.00
27	3	7	14395.00	31642.00	189.40	0	Spot (Block27, Row7, Column3)	4618.70	4629.00	454.66	0.00	0.10	3830.00	3890.72	3830.00	415.78	0.01	0.11	72.00	47.00	0.00	799.00	788.70	4646413.00	1.75	4273.39	4239.00
27	4	7	14710.00	31641.00	194.25	0	Spot (Block27, Row7, Column4)	4391.47	4332.00	423.99	0.01	0.10	3741.00	3784.75	3741.00	392.23	0.01	0.10	65.00	33.00	0.00	591.00	650.47	4685694.00	1.55	3936.94	3899.50
27	5	7	15018.00	31642.00	153.90	0	Spot (Block27, Row7, Column5)	6090.49	6035.50	910.90	0.00	0.15	3704.00	3785.59	3704.00	519.43	0.01	0.14	100.00	95.00	0.00	2331.50	2386.49	3934458.00	4.44	4653.51	4594.00
27	6	7	15303.00	31646.00	167.20	0	Spot (Block27, Row7, Column6)	20232.06	19644.50	6646.98	0.01	0.33	3763.00	3881.84	3763.00	645.84	0.01	0.17	100.00	100.00	0.00	15881.50	16469.06	15700082.00	25.32	7759.14	7785.00
27	7	7	15598.00	31653.00	145.35	0	Spot (Block27, Row7, Column7)	18342.75	17078.00	8565.57	0.03	0.47	3755.00	3819.37	3755.00	516.63	0.01	0.14	100.00	100.00	0.00	13323.00	14587.75	10547083.00	28.11	7851.41	6236.00
27	8	7	15905.00	31649.00	147.00	-50	Spot (Block27, Row7, Column8)	3960.05	4006.50	396.72	0.01	0.10	3824.00	3872.77	3824.00	418.29	0.01	0.11	28.00	2.00	0.00	182.50	136.05	2328510.00	0.21	4039.50	4037.00
27	1	8	13815.00	31937.00	127.50	0	Spot (Block27, Row8, Column1)	6108.43	5881.00	1186.70	0.02	0.19	3969.00	4015.84	3969.00	445.97	0.01	0.11	97.00	92.00	0.00	1912.00	2139.43	2644950.00	4.69	4661.83	4651.50
27	2	8	14104.00	31943.00	170.70	0	Spot (Block27, Row8, Column2)	5664.67	5436.00	1082.46	0.02	0.19	3891.00	3950.66	3891.00	435.15	0.01	0.11	95.00	75.00	0.00	1545.00	1773.67	4599715.00	3.94	4500.93	4463.00
27	3	8	14396.00	31945.00	147.20	0	Spot (Block27, Row8, Column3)	10180.76	8777.00	4555.03	0.06	0.45	3813.00	3882.58	3813.00	428.50	0.01	0.11	100.00	94.00	0.00	4964.00	6367.76	5996466.00	14.70	5292.70	5174.00
27	4	8	14702.00	31944.00	144.60	0	Spot (Block27, Row8, Column4)	13376.20	12638.00	4092.35	0.02	0.31	3761.00	3812.83	3761.00	423.29	0.01	0.11	100.00	100.00	0.00	8877.00	9615.20	7611055.00	22.59	6141.26	5919.50
27	5	8	14999.00	31950.00	186.05	0	Spot (Block27, Row8, Column5)	4295.52	4197.50	473.76	0.01	0.11	3751.00	3819.64	3751.00	506.65	0.01	0.13	44.00	20.00	0.00	446.50	544.52	4175243.00	0.94	3938.45	3915.00
27	6	8	15308.00	31949.00	163.20	0	Spot (Block27, Row8, Column6)	20429.87	17713.00	9971.71	0.06	0.49	3818.00	3937.23	3818.00	656.81	0.01	0.17	100.00	100.00	0.00	13895.00	16611.87	15077242.00	25.11	7396.46	7380.00
27	7	8	15600.00	31944.00	151.50	0	Spot (Block27, Row8, Column7)	7388.59	7175.00	1877.67	0.01	0.25	3771.00	3850.08	3771.00	514.17	0.01	0.13	99.00	97.00	0.00	3404.00	3617.59	4647424.00	6.88	4721.16	4736.00
27	8	8	15896.00	31960.00	85.10	0	Spot (Block27, Row8, Column8)	5111.21	5166.00	582.24	0.00	0.11	3791.00	3859.24	3791.00	431.87	0.01	0.11	97.00	74.00	0.00	1375.00	1320.21	914906.00	2.90	4388.66	4337.00
28	1	1	18310.00	29848.00	155.80	0	Spot (Block28, Row1, Column1)	52185.24	65314.00	15972.33	0.10	0.31	2764.00	2814.79	2764.00	319.08	0.01	0.11	100.00	100.00	49.78	62550.00	49421.24	34912204.00	154.73	13702.43	12076.50
28	2	1	18606.00	29858.00	145.95	0	Spot (Block28, Row1, Column2)	11361.89	10798.00	4378.78	0.02	0.39	2776.00	2822.35	2776.00	280.01	0.01	0.10	100.00	100.00	0.00	8022.00	8585.89	6601256.00	30.50	4848.66	4636.00
28	3	1	18913.00	29858.00	149.55	0	Spot (Block28, Row1, Column3)	6700.13	5977.00	2619.89	0.05	0.39	2766.00	2792.63	2766.00	199.94	0.00	0.07	100.00	100.00	0.00	3211.00	3934.13	4107180.00	19.54	3569.01	3499.00
28	4	1	19206.00	29856.00	148.25	0	Spot (Block28, Row1, Column4)	8778.06	8114.00	3320.96	0.03	0.38	2766.00	2796.73	2766.00	198.31	0.00	0.07	100.00	100.00	0.00	5348.00	6012.06	5275614.00	30.16	4148.75	3990.00
28	5	1	19510.00	29852.00	147.10	0	Spot (Block28, Row1, Column5)	15236.42	13410.50	9079.09	0.06	0.60	2811.00	2850.24	2811.00	203.85	0.01	0.07	100.00	100.00	0.00	10599.50	12425.42	8959013.00	60.76	5293.91	4712.50
28	6	1	19803.00	29851.00	144.40	0	Spot (Block28, Row1, Column6)	13438.83	12914.00	5866.36	0.02	0.44	2892.00	2927.38	2892.00	214.17	0.01	0.07	100.00	100.00	0.00	10022.00	10546.83	7592937.00	49.08	5544.56	4968.50
28	7	1	20103.00	29858.00	88.20	0	Spot (Block28, Row1, Column7)	15676.89	14856.00	3702.23	0.02	0.24	2931.00	2969.83	2931.00	263.36	0.01	0.09	100.00	100.00	0.00	11925.00	12745.89	3041317.00	48.25	6839.77	6216.00
28	8	1	20396.00	29860.00	114.95	0	Spot (Block28, Row1, Column8)	63690.12	65535.00	6586.99	0.01	0.10	2925.00	3253.64	2925.00	3253.99	0.05	1.00	100.00	100.00	91.01	62610.00	60765.12	21973172.00	18.57	21792.74	16745.50
28	1	2	18316.00	30144.00	150.80	0	Spot (Block28, Row2, Column1)	3038.44	3016.00	160.10	0.00	0.05	2715.00	2767.16	2715.00	253.55	0.01	0.09	63.00	15.00	0.00	301.00	323.44	1877758.00	1.07	2867.87	2880.00
28	2	2	18609.00	30153.00	126.35	0	Spot (Block28, Row2, Column2)	9472.83	8990.00	2513.20	0.02	0.27	2731.00	2771.61	2731.00	202.98	0.01	0.07	100.00	100.00	0.00	6259.00	6741.83	4035424.00	33.01	4649.55	4382.00
28	3	2	18911.00	30154.00	206.95	0	Spot (Block28, Row2, Column3)	3193.70	3177.50	212.56	0.00	0.07	2739.00	2779.89	2739.00	204.75	0.01	0.07	85.00	56.00	0.00	438.50	454.70	3902702.00	2.02	2920.54	2909.50
28	4	2	19209.00	30155.00	163.75	0	Spot (Block28, Row2, Column4)	6573.93	6524.00	1445.08	0.00	0.22	2774.00	2809.12	2774.00	207.56	0.01	0.07	100.00	100.00	0.00	3750.00	3799.93	4884429.00	18.14	3782.89	3771.00
28	5	2	19511.00	30154.00	176.15	0	Spot (Block28, Row2, Column5)	4690.88	4642.00	625.31	0.00	0.13	2826.00	2858.68	2826.00	229.04	0.00	0.08	100.00	100.00	0.00	1816.00	1864.88	4071684.00	8.00	3486.22	3475.00
28	6	2	19803.00	30156.00	152.30	0	Spot (Block28, Row2, Column6)	4862.60	4667.00	966.75	0.02	0.20	2868.00	2926.48	2868.00	294.21	0.01	0.10	100.00	99.00	0.00	1799.00	1994.60	3082887.00	6.58	3460.43	3414.00
28	7	2	20108.00	30152.00	152.30	0	Spot (Block28, Row2, Column7)	5311.81	5123.00	1353.36	0.02	0.25	2878.00	2900.90	2878.00	199.08	0.00	0.07	100.00	100.00	0.00	2245.00	2433.81	3367690.00	12.11	3489.93	3409.00
28	8	2	20424.00	30172.00	207.15	0	Spot (Block28, Row2, Column8)	3286.01	3291.00	185.64	0.00	0.06	2967.00	3233.38	2967.00	3168.16	0.04	0.98	0.00	0.00	0.00	324.00	319.01	4028645.00	0.02	3089.97	3104.00
28	1	3	18309.00	30455.00	148.35	0	Spot (Block28, Row3, Column1)	11778.30	11051.00	5428.74	0.03	0.46	2706.00	2745.95	2706.00	199.06	0.01	0.07	100.00	100.00	0.00	8345.00	9072.30	7031643.00	45.38	4979.09	4661.00
28	2	3	18607.00	30449.00	194.80	0	Spot (Block28, Row3, Column2)	3247.86	3233.50	224.83	0.00	0.07	2739.00	2774.09	2739.00	208.80	0.01	0.08	92.00	63.00	0.00	494.50	508.86	3481705.00	2.27	2924.94	2898.00
28	3	3	18905.00	30456.00	144.90	0	Spot (Block28, Row3, Column3)	11367.59	9894.00	7175.13	0.06	0.63	2780.00	2822.89	2780.00	257.86	0.01	0.09	100.00	100.00	0.70	7114.00	8587.59	6490895.00	33.14	4864.68	4309.00
28	4	3	19210.00	30453.00	145.25	0	Spot (Block28, Row3, Column4)	13518.39	12441.00	6224.39	0.04	0.46	2802.00	2841.44	2802.00	205.24	0.01	0.07	100.00	100.00	0.00	9639.00	10716.39	7773072.00	52.02	5109.57	4912.50
28	5	3	19506.00	30449.00	142.60	0	Spot (Block28, Row3, Column5)	9671.55	8817.00	4281.18	0.04	0.44	2824.00	2878.37	2824.00	280.48	0.01	0.10	100.00	100.00	0.00	5993.00	6847.55	5367712.00	24.22	4491.94	4073.50
28	6	3	19812.00	30450.00	204.55	0	Spot (Block28, Row3, Column6)	11913.48	10239.00	4654.65	0.07	0.39	2907.00	2978.50	2907.00	317.91	0.01	0.11	100.00	100.00	0.00	7332.00	9006.48	14069818.00	28.11	5697.79	5740.50
28	7	3	20116.00	30459.00	143.75	0	Spot (Block28, Row3, Column7)	11131.13	10468.50	5056.73	0.03	0.45	2927.00	2968.96	2927.00	265.53	0.01	0.09	100.00	100.00	0.00	7541.50	8204.13	6255694.00	30.74	4819.52	4329.00
28	8	3	20411.00	30471.00	150.80	0	Spot (Block28, Row3, Column8)	12576.74	11734.50	4551.76	0.03	0.36	2940.00	2963.97	2940.00	215.32	0.00	0.07	100.00	100.00	0.00	8794.50	9636.74	7873037.00	44.64	5856.08	5029.00
28	1	4	18304.00	30747.00	144.40	0	Spot (Block28, Row4, Column1)	13792.76	12229.00	6390.66	0.05	0.46	2730.00	2770.96	2730.00	208.87	0.01	0.08	100.00	100.00	0.00	9499.00	11062.76	7792907.00	52.77	5482.21	4838.00
28	2	4	18608.00	30751.00	191.05	0	Spot (Block28, Row4, Column2)	3775.66	3703.00	401.70	0.01	0.11	2763.00	2809.71	2763.00	292.24	0.01	0.10	98.00	86.00	0.00	940.00	1012.66	3885150.00	3.31	3166.10	3170.50
28	3	4	18908.00	30751.00	146.75	0	Spot (Block28, Row4, Column3)	51544.72	64636.50	17350.71	0.10	0.34	2793.00	2848.89	2793.00	311.10	0.01	0.11	100.00	100.00	48.97	61843.50	48751.72	30102320.00	156.53	15276.15	12527.00
28	4	4	19198.00	30753.00	189.50	0	Spot (Block28, Row4, Column4)	3511.26	3467.50	289.92	0.01	0.08	2787.00	2820.45	2787.00	222.53	0.01	0.08	98.00	83.00	0.00	680.50	724.26	3560417.00	3.10	3108.19	3063.00
28	5	4	19507.00	30756.00	147.00	-50	Spot (Block28, Row4, Column5)	3067.59	2901.50	410.81	0.02	0.13	2806.00	2829.21	2806.00	215.17	0.00	0.08	41.00	29.00	0.00	95.50	261.59	1816011.00	1.11	2894.66	2852.00
28	6	4	19808.00	30759.00	181.90	0	Spot (Block28, Row4, Column6)	5047.35	5036.50	623.39	0.00	0.12	2837.00	2877.22	2837.00	221.19	0.01	0.08	100.00	100.00	0.00	2199.50	2210.35	4663749.00	9.81	3584.65	3523.50
28	7	4	20105.00	30757.00	147.45	0	Spot (Block28, Row4, Column7)	7736.31	6934.50	3587.31	0.05	0.46	2882.00	2902.17	2882.00	195.15	0.00	0.07	100.00	100.00	0.00	4052.50	4854.31	4548950.00	24.77	4001.57	3791.50
28	8	4	20414.00	30763.00	155.95	0	Spot (Block28, Row4, Column8)	4341.35	4295.50	754.93	0.00	0.17	2869.00	2890.57	2869.00	189.51	0.00	0.07	100.00	95.00	0.00	1426.50	1472.35	2908704.00	7.66	3288.07	3267.50
28	1	5	18311.00	31061.00	145.30	0	Spot (Block28, Row5, Column1)	17956.62	15793.50	8903.47	0.06	0.50	2769.00	2829.97	2769.00	289.24	0.01	0.10	100.00	100.00	0.00	13024.50	15187.62	10343014.00	52.30	6106.06	5443.00
28	2	5	18605.00	31055.00	148.55	0	Spot (Block28, Row5, Column2)	15040.28	15007.00	4811.13	0.00	0.32	2788.00	2830.60	2788.00	257.48	0.01	0.09	100.00	100.00	0.00	12219.00	12252.28	9024168.00	47.42	6086.60	5767.00
28	3	5	18906.00	31051.00	157.25	0	Spot (Block28, Row5, Column3)	5955.90	5600.00	1473.74	0.03	0.25	2779.00	2830.38	2779.00	285.19	0.01	0.10	100.00	100.00	0.00	2821.00	3176.90	4055965.00	10.96	3631.72	3615.00
28	4	5	19207.00	31057.00	148.25	0	Spot (Block28, Row5, Column4)	7607.45	6837.00	3139.83	0.05	0.41	2749.00	2793.20	2749.00	251.14	0.01	0.09	100.00	100.00	0.00	4088.00	4858.45	4625331.00	19.17	3764.38	3679.50
28	5	5	19511.00	31060.00	146.15	0	Spot (Block28, Row5, Column5)	53621.98	65535.00	16431.51	0.09	0.31	2796.00	2831.21	2796.00	289.53	0.01	0.10	100.00	100.00	56.85	62739.00	50825.98	31315460.00	175.43	14127.52	12173.00
28	6	5	19809.00	31054.00	150.90	0	Spot (Block28, Row5, Column6)	4907.31	4759.50	929.23	0.01	0.19	2783.50	2816.84	2783.50	226.33	0.01	0.08	100.00	99.00	0.00	1976.00	2123.81	3052348.00	9.24	3382.25	3318.00
28	7	5	20113.00	31054.00	180.30	0	Spot (Block28, Row5, Column7)	7125.70	6782.00	2123.59	0.02	0.30	2802.00	2853.32	2802.00	222.37	0.01	0.08	100.00	100.00	0.00	3980.00	4323.70	6484387.00	19.21	4003.08	3979.50
28	8	5	20408.00	31062.00	146.40	0	Spot (Block28, Row5, Column8)	16290.46	14162.00	9963.45	0.06	0.61	2822.00	2858.58	2822.00	199.22	0.01	0.07	100.00	100.00	0.00	11340.00	13468.46	9546208.00	67.42	5270.29	4903.50
28	1	6	18304.00	31352.00	205.55	0	Spot (Block28, Row6, Column1)	11179.36	9219.00	4630.24	0.08	0.41	2806.00	2881.97	2806.00	320.80	0.01	0.11	100.00	100.00	0.00	6413.00	8373.36	13426407.00	25.86	5374.85	5378.00
28	2	6	18609.00	31352.00	187.75	0	Spot (Block28, Row6, Column2)	5419.27	5417.50	1045.12	0.00	0.19	2784.00	2833.35	2784.00	289.02	0.01	0.10	100.00	100.00	0.00	2633.50	2635.27	5375913.00	8.95	3634.32	3609.00
28	3	6	18900.00	31350.00	143.95	0	Spot (Block28, Row6, Column3)	22999.59	20124.00	12246.89	0.06	0.53	2697.00	2750.45	2697.00	249.32	0.01	0.09	100.00	100.00	0.00	17427.00	20302.59	12948770.00	81.22	6855.82	6026.50
28	4	6	19207.00	31354.00	186.80	0	Spot (Block28, Row6, Column4)	3553.84	3404.00	487.87	0.02	0.14	2689.00	2725.41	2689.00	233.63	0.01	0.09	94.00	84.00	0.00	715.00	864.84	3500529.00	3.55	2971.05	2987.00
28	5	6	19505.00	31359.00	106.25	0	Spot (Block28, Row6, Column5)	58643.17	65535.00	10138.61	0.05	0.17	2746.00	2778.16	2746.00	279.25	0.01	0.10	100.00	100.00	54.95	62789.00	55897.17	17182456.00	200.06	17961.75	16425.00
28	6	6	19806.00	31360.00	172.85	0	Spot (Block28, Row6, Column6)	3638.65	3415.50	600.22	0.03	0.16	2741.00	2768.68	2741.00	223.84	0.00	0.08	96.00	77.00	0.00	674.50	897.65	3041910.00	3.89	2985.40	2999.00
28	7	6	20107.00	31355.00	146.95	0	Spot (Block28, Row6, Column7)	17195.74	15545.00	9009.02	0.04	0.52	2716.00	2762.26	2716.00	239.00	0.01	0.09	100.00	100.00	0.00	12829.00	14479.74	10111097.00	60.39	5802.59	5090.00
28	8	6	20415.00	31367.00	146.45	0	Spot (Block28, Row6, Column8)	20403.16	18440.00	11936.02	0.04	0.59	2744.00	2770.87	2744.00	206.97	0.00	0.07	100.00	100.00	0.00	15696.00	17659.16	11976657.00	85.19	6352.06	5154.00
28	1	7	18305.00	31653.00	176.25	0	Spot (Block28, Row7, Column1)	4022.72	4037.50	622.84	0.00	0.15	2711.00	2761.60	2711.00	282.75	0.01	0.10	98.00	90.00	0.00	1326.50	1311.72	3475631.00	4.46	3147.28	3155.50
28	2	7	18602.00	31651.00	176.10	0	Spot (Block28, Row7, Column2)	3278.82	3227.50	258.49	0.01	0.08	2689.00	2710.39	2689.00	212.53	0.00	0.08	95.00	70.00	0.00	538.50	589.82	2839455.00	2.67	2973.59	2965.50
28	3	7	18894.00	31649.00	205.25	0	Spot (Block28, Row7, Column3)	3031.92	2975.50	224.89	0.01	0.07	2655.00	2676.05	2655.00	221.74	0.00	0.08	68.00	35.00	0.00	320.50	376.92	3632244.00	1.60	2837.68	2836.00
28	4	7	19205.00	31667.00	183.65	0	Spot (Block28, Row7, Column4)	3218.49	3172.50	249.70	0.01	0.08	2679.00	2698.57	2679.00	220.94	0.00	0.08	94.00	55.00	0.00	493.50	539.49	3038251.00	2.35	2932.49	2892.00
28	5	7	19521.00	31652.00	148.20	0	Spot (Block28, Row7, Column5)	5004.47	4987.50	858.42	0.00	0.17	2705.00	2738.11	2705.00	251.29	0.01	0.09	100.00	100.00	0.00	2282.50	2299.47	3022701.00	9.02	3492.87	3459.00
28	6	7	19806.00	31659.00	181.35	0	Spot (Block28, Row7, Column6)	5799.92	5896.50	1260.49	0.01	0.22	2718.00	2784.81	2718.00	312.33	0.01	0.11	100.00	100.00	0.00	3178.50	3081.92	5347522.00	9.65	3701.77	3551.00
28	7	7	20098.00	31663.00	146.35	0	Spot (Block28, Row7, Column7)	15213.31	13975.00	7395.04	0.04	0.49	2655.00	2694.98	2655.00	240.55	0.01	0.09	100.00	100.00	0.00	11320.00	12558.31	8869359.00	52.04	6123.00	5236.00
28	8	7	20410.00	31658.00	139.05	0	Spot (Block28, Row7, Column8)	5827.57	5881.00	932.39	0.00	0.16	2619.00	2641.54	2619.00	193.94	0.00	0.07	100.00	100.00	0.00	3262.00	3208.57	3030338.00	16.43	3761.03	3692.50
28	1	8	18319.00	31944.00	129.30	0	Spot (Block28, Row8, Column1)	4345.11	4155.00	751.97	0.02	0.17	2669.00	2694.07	2669.00	219.85	0.00	0.08	99.00	97.00	0.00	1486.00	1676.11	1933576.00	7.51	3252.63	3276.00
28	2	8	18604.00	31955.00	169.70	0	Spot (Block28, Row8, Column2)	4201.75	3979.00	913.54	0.02	0.22	2650.00	2670.21	2650.00	210.74	0.00	0.08	99.00	96.00	0.00	1329.00	1551.75	3352999.00	7.27	3098.67	3098.00
28	3	8	18898.00	31954.00	147.25	0	Spot (Block28, Row8, Column3)	7180.51	6202.00	3257.36	0.06	0.45	2618.00	2660.91	2618.00	239.06	0.01	0.09	100.00	100.00	0.00	3584.00	4562.51	4258043.00	18.91	3579.49	3460.50
28	4	8	19199.00	31955.00	146.55	0	Spot (Block28, Row8, Column4)	25395.55	24924.00	10374.59	0.01	0.41	2639.00	2676.13	2639.00	246.49	0.01	0.09	100.00	100.00	0.00	22285.00	22756.55	14881790.00	92.17	7664.51	7083.00
28	5	8	19488.00	31949.00	199.55	0	Spot (Block28, Row8, Column5)	3135.36	3098.00	272.55	0.01	0.09	2669.00	2706.31	2669.00	279.55	0.01	0.10	77.00	26.00	0.00	429.00	466.36	3530413.00	1.53	2845.03	2827.00
28	6	8	19807.00	31958.00	197.95	0	Spot (Block28, Row8, Column6)	13661.97	10367.00	7238.56	0.12	0.53	2674.50	2750.22	2674.50	364.48	0.01	0.13	100.00	100.00	0.00	7692.50	10987.47	15246760.00	29.94	5624.48	5707.50
28	7	8	20103.00	31952.00	145.50	0	Spot (Block28, Row8, Column7)	6493.95	6507.00	2005.90	0.00	0.31	2599.00	2647.17	2599.00	271.72	0.01	0.10	100.00	100.00	0.00	3908.00	3894.95	3740513.00	14.16	3615.46	3468.00
28	8	8	20406.00	31959.00	147.00	-50	Spot (Block28, Row8, Column8)	2697.15	2646.50	306.13	0.01	0.11	2523.00	2539.34	2523.00	159.37	0.00	0.06	45.00	31.00	0.00	123.50	174.15	1585927.00	0.99	2517.64	2479.00
29	1	1	4790.00	34316.00	152.20	0	Spot (Block29, Row1, Column1)	51619.21	61203.00	16244.96	0.07	0.31	1342.00	1390.39	1342.00	241.60	0.02	0.17	100.00	100.00	46.94	59861.00	50277.21	32881680.00	207.90	11551.30	9832.00
29	2	1	5086.00	34322.00	142.30	0	Spot (Block29, Row1, Column2)	7898.12	7553.00	3152.90	0.02	0.40	1306.00	1344.68	1306.00	184.20	0.01	0.14	100.00	100.00	0.00	6247.00	6592.12	4320273.00	35.58	2999.80	2782.00
29	3	1	5392.00	34321.00	146.95	0	Spot (Block29, Row1, Column3)	2761.00	2659.00	870.21	0.02	0.32	1302.00	1318.53	1302.00	118.25	0.01	0.09	100.00	100.00	0.00	1357.00	1459.00	1637274.00	12.20	1645.15	1596.00
29	4	1	5688.00	34322.00	139.10	0	Spot (Block29, Row1, Column4)	7022.03	6814.00	2826.87	0.01	0.40	1313.00	1338.91	1313.00	132.43	0.01	0.10	100.00	100.00	0.00	5501.00	5709.03	3693590.00	42.91	2758.29	2502.50
29	5	1	5992.00	34321.00	139.15	0	Spot (Block29, Row1, Column5)	6887.69	6340.00	3676.24	0.04	0.53	1319.00	1353.23	1319.00	140.71	0.01	0.10	100.00	99.00	0.00	5021.00	5568.69	3650475.00	39.33	2456.15	2230.00
29	6	1	6286.00	34318.00	137.75	0	Spot (Block29, Row1, Column6)	16083.51	15161.00	7601.89	0.03	0.47	1316.00	1356.54	1316.00	163.72	0.01	0.12	100.00	100.00	0.00	13845.00	14767.51	8283006.00	89.95	4387.28	3488.50
29	7	1	6591.00	34326.00	85.65	0	Spot (Block29, Row1, Column7)	19038.08	18424.00	4893.79	0.01	0.26	1374.00	1411.71	1374.00	269.73	0.01	0.19	100.00	100.00	0.00	17050.00	17664.08	3369740.00	65.35	7031.45	6538.50
29	8	1	6878.00	34328.00	111.80	0	Spot (Block29, Row1, Column8)	64196.96	65535.00	5231.80	0.01	0.08	1424.00	1493.93	1424.00	313.59	0.02	0.21	100.00	100.00	91.38	64111.00	62772.96	20864076.00	199.95	19410.18	17241.00
29	1	2	4794.00	34599.00	157.95	0	Spot (Block29, Row2, Column1)	1522.18	1515.00	96.45	0.00	0.06	1320.00	1354.22	1320.00	184.30	0.01	0.14	58.00	7.00	0.00	195.00	202.18	1038127.00	0.91	1463.94	1472.00
29	2	2	5088.00	34617.00	126.60	0	Spot (Block29, Row2, Column2)	4969.95	4754.00	1299.61	0.02	0.26	1300.00	1324.05	1300.00	121.48	0.01	0.09	100.00	100.00	0.00	3454.00	3669.95	2147020.00	30.01	2233.55	2128.50
29	3	2	5391.00	34618.00	217.50	0	Spot (Block29, Row2, Column3)	1591.39	1574.00	165.39	0.00	0.10	1303.00	1334.79	1303.00	147.13	0.01	0.11	79.00	42.00	0.00	271.00	288.39	2153146.00	1.74	1412.60	1408.00
29	4	2	5690.00	34615.00	187.15	0	Spot (Block29, Row2, Column4)	2894.04	2830.00	748.32	0.01	0.26	1318.00	1360.22	1318.00	151.15	0.01	0.11	100.00	100.00	0.00	1512.00	1576.04	2844841.00	10.15	1834.12	1829.50
29	5	2	5989.00	34620.00	170.80	0	Spot (Block29, Row2, Column5)	3323.29	3256.00	874.88	0.01	0.26	1320.00	1354.88	1320.00	138.59	0.01	0.10	100.00	100.00	0.00	1936.00	2003.29	2695185.00	14.20	1841.85	1813.00
29	6	2	6288.00	34621.00	145.70	0	Spot (Block29, Row2, Column6)	3989.24	3960.00	1432.84	0.00	0.36	1320.00	1351.31	1320.00	150.09	0.01	0.11	100.00	100.00	0.00	2640.00	2669.24	2309772.00	17.58	1908.01	1896.00
29	7	2	6590.00	34623.00	164.50	0	Spot (Block29, Row2, Column7)	2292.89	2142.00	598.72	0.03	0.26	1325.00	1351.06	1325.00	133.04	0.01	0.10	99.00	95.00	0.00	817.00	967.89	1726547.00	7.08	1606.01	1585.50
29	8	2	6901.00	34620.00	263.35	0	Spot (Block29, Row2, Column8)	1591.09	1578.00	165.73	0.00	0.10	1409.00	1466.43	1409.00	294.58	0.02	0.20	29.00	0.00	0.00	169.00	182.09	3209238.00	0.42	1422.48	1403.00
29	1	3	4792.00	34917.00	139.00	0	Spot (Block29, Row3, Column1)	10758.31	10519.00	4769.16	0.01	0.44	1363.00	1395.06	1363.00	135.84	0.01	0.10	100.00	100.00	0.00	9156.00	9395.31	5691145.00	68.93	3516.70	3154.00
29	2	3	5098.00	34948.00	201.45	0	Spot (Block29, Row3, Column2)	1742.82	1716.00	154.63	0.01	0.09	1396.00	1431.63	1396.00	200.60	0.01	0.14	80.00	32.00	0.00	320.00	346.82	2004241.00	1.55	1545.54	1528.00
29	3	3	5384.00	34918.00	135.60	0	Spot (Block29, Row3, Column3)	23310.26	20472.00	16029.29	0.06	0.69	1410.00	1460.36	1410.00	256.37	0.02	0.18	100.00	100.00	6.87	19062.00	21900.26	11538579.00	85.23	6273.36	5144.00
29	4	3	5687.00	34917.00	136.35	0	Spot (Block29, Row3, Column4)	19660.54	19068.00	9766.85	0.01	0.50	1377.00	1423.80	1377.00	211.14	0.01	0.15	100.00	100.00	0.00	17691.00	18283.54	9830271.00	86.37	5218.40	4221.50
29	5	3	5991.00	34911.00	138.05	0	Spot (Block29, Row3, Column5)	17299.47	14415.50	12401.66	0.08	0.72	1330.00	1386.17	1330.00	196.17	0.02	0.14	100.00	100.00	1.17	13085.50	15969.47	8891929.00	81.12	5249.42	3475.00
29	6	3	6292.00	34918.00	214.35	0	Spot (Block29, Row3, Column6)	3269.91	2852.00	1115.15	0.06	0.34	1321.00	1358.24	1321.00	151.72	0.01	0.11	100.00	100.00	0.00	1531.00	1948.91	4280314.00	12.60	1985.73	2002.00
29	7	3	6597.00	34924.00	143.80	0	Spot (Block29, Row3, Column7)	4285.04	4186.50	1875.32	0.01	0.44	1331.00	1370.89	1331.00	176.47	0.01	0.13	100.00	100.00	0.00	2855.50	2954.04	2408190.00	16.51	1945.83	1879.00
29	8	3	6893.00	34933.00	148.90	0	Spot (Block29, Row3, Column8)	13194.19	12515.00	5676.06	0.02	0.43	1387.00	1421.43	1387.00	205.71	0.01	0.14	100.00	100.00	0.00	11128.00	11807.19	8061652.00	57.23	4153.23	3624.00
29	1	4	4789.00	35211.00	138.70	0	Spot (Block29, Row4, Column1)	18144.11	17151.00	9354.31	0.02	0.52	1389.00	1412.81	1389.00	157.12	0.01	0.11	100.00	100.00	0.00	15762.00	16755.11	9416794.00	106.48	5459.31	4378.00
29	2	4	5098.00	35213.00	190.80	0	Spot (Block29, Row4, Column2)	1818.01	1799.00	168.85	0.00	0.09	1416.00	1459.52	1416.00	218.13	0.01	0.15	84.00	39.00	0.00	383.00	402.01	1868919.00	1.64	1626.34	1610.00
29	3	4	5390.00	35219.00	141.95	0	Spot (Block29, Row4, Column3)	58507.68	65535.00	11995.90	0.05	0.21	1420.00	1478.67	1420.00	263.15	0.02	0.18	100.00	100.00	67.40	64115.00	57087.68	31945424.00	216.71	14743.37	11165.00
29	4	4	5679.00	35222.00	200.20	0	Spot (Block29, Row4, Column4)	1627.24	1593.00	141.68	0.01	0.09	1384.00	1419.97	1384.00	201.29	0.01	0.14	52.00	15.00	0.00	209.00	243.24	1853428.00	1.03	1474.97	1465.00
29	5	4	5991.00	35220.00	147.00	-50	Spot (Block29, Row4, Column5)	1531.59	1388.50	307.98	0.04	0.20	1360.00	1395.88	1360.00	225.47	0.01	0.16	28.00	19.00	0.00	28.50	171.59	900575.00	0.60	1392.98	1377.50
29	6	4	6291.00	35218.00	171.80	0	Spot (Block29, Row4, Column6)	3856.95	3792.00	924.06	0.01	0.24	1339.00	1359.89	1339.00	126.59	0.01	0.09	100.00	100.00	0.00	2453.00	2517.95	3158843.00	19.73	2032.36	2002.00
29	7	4	6586.00	35223.00	145.80	0	Spot (Block29, Row4, Column7)	3396.47	3021.00	1439.29	0.05	0.42	1363.00	1378.95	1363.00	142.14	0.01	0.10	99.00	94.00	0.00	1658.00	2033.47	1966557.00	14.19	1802.74	1757.00
29	8	4	6894.00	35228.00	152.85	0	Spot (Block29, Row4, Column8)	2202.35	2150.00	452.10	0.01	0.21	1391.00	1421.14	1391.00	153.20	0.01	0.11	99.00	86.00	0.00	759.00	811.35	1418316.00	5.10	1629.63	1610.50
29	1	5	4795.00	35520.00	138.85	0	Spot (Block29, Row5, Column1)	17855.96	16681.00	9179.29	0.03	0.51	1368.00	1410.17	1368.00	178.78	0.01	0.13	100.00	100.00	0.00	15313.00	16487.96	9267245.00	91.99	5131.23	4350.50
29	2	5	5091.00	35518.00	145.90	0	Spot (Block29, Row5, Column2)	13544.05	12815.00	4866.61	0.02	0.36	1411.00	1452.86	1411.00	177.37	0.01	0.12	100.00	100.00	0.00	11404.00	12133.05	7869096.00	68.17	4448.21	4385.00
29	3	5	5391.00	35520.00	165.15	0	Spot (Block29, Row5, Column3)	2668.97	2504.50	679.87	0.03	0.25	1413.00	1465.83	1413.00	217.97	0.02	0.15	99.00	92.00	0.00	1091.50	1255.97	2028419.00	5.52	1797.25	1774.50
29	4	5	5689.00	35523.00	138.75	0	Spot (Block29, Row5, Column4)	6732.11	6106.00	3213.46	0.04	0.48	1405.00	1446.96	1405.00	207.79	0.01	0.14	100.00	100.00	0.00	4701.00	5327.11	3507430.00	25.43	2648.77	2404.00
29	5	5	5991.00	35523.00	142.85	0	Spot (Block29, Row5, Column5)	59619.83	65535.00	10851.39	0.04	0.18	1395.00	1450.55	1395.00	291.49	0.02	0.20	100.00	100.00	69.86	64140.00	58224.83	33029632.00	199.56	15794.31	13377.50
29	6	5	6288.00	35519.00	145.75	0	Spot (Block29, Row5, Column6)	4618.82	4386.00	1687.77	0.02	0.37	1382.00	1409.16	1382.00	200.29	0.01	0.14	100.00	100.00	0.00	3004.00	3236.82	2669678.00	16.03	2098.85	2036.00
29	7	5	6590.00	35518.00	187.75	0	Spot (Block29, Row5, Column7)	3709.36	3499.00	1256.77	0.03	0.34	1405.00	1433.15	1405.00	162.95	0.01	0.11	100.00	100.00	0.00	2094.00	2304.36	3664845.00	13.97	2086.14	2070.50
29	8	5	6891.00	35524.00	142.70	0	Spot (Block29, Row5, Column8)	8171.38	7220.00	4574.25	0.05	0.56	1415.00	1450.19	1415.00	147.19	0.01	0.10	100.00	100.00	0.00	5805.00	6756.38	4535117.00	45.66	2673.50	2640.00
29	1	6	4788.00	35815.00	211.00	0	Spot (Block29, Row6, Column1)	3075.65	2666.00	1030.82	0.06	0.34	1394.00	1427.83	1394.00	159.55	0.01	0.11	100.00	100.00	0.00	1272.00	1681.65	3896853.00	10.33	2010.81	2025.00
29	2	6	5091.00	35821.00	214.25	0	Spot (Block29, Row6, Column2)	2646.05	2581.00	471.89	0.01	0.18	1483.00	1512.44	1483.00	179.61	0.01	0.12	100.00	99.00	0.00	1098.00	1163.05	3474258.00	6.31	1983.20	1965.50
29	3	6	5380.00	35815.00	137.40	0	Spot (Block29, Row6, Column3)	29862.14	29278.50	15082.61	0.01	0.51	1462.00	1488.92	1462.00	179.34	0.01	0.12	100.00	100.00	0.79	27816.50	28400.14	15110244.00	158.21	7825.60	6886.50
29	4	6	5690.00	35826.00	156.10	0	Spot (Block29, Row6, Column4)	2275.28	2209.00	422.26	0.01	0.19	1442.00	1470.87	1442.00	211.42	0.01	0.14	98.00	83.00	0.00	767.00	833.28	1528989.00	3.80	1723.22	1688.00
29	5	6	5987.00	35821.00	103.90	0	Spot (Block29, Row6, Column5)	60588.39	65535.00	8381.35	0.03	0.14	1406.50	1461.87	1406.50	270.05	0.02	0.18	100.00	100.00	64.49	64128.50	59181.89	16722395.00	218.95	18588.84	16288.50
29	6	6	6290.00	35821.00	208.20	0	Spot (Block29, Row6, Column6)	1745.53	1696.00	249.54	0.01	0.14	1387.00	1411.19	1387.00	184.59	0.01	0.13	74.00	41.00	0.00	309.00	358.53	2153986.00	1.81	1482.23	1485.00
29	7	6	6593.00	35821.00	139.00	0	Spot (Block29, Row6, Column7)	10508.77	10025.00	5322.23	0.02	0.51	1391.00	1424.53	1391.00	170.77	0.01	0.12	100.00	100.00	0.00	8634.00	9117.77	5496088.00	53.20	3389.86	3028.50
29	8	6	6900.00	35830.00	142.00	0	Spot (Block29, Row6, Column8)	11439.07	10435.00	6411.15	0.04	0.56	1399.00	1429.61	1399.00	136.45	0.01	0.10	100.00	100.00	0.00	9036.00	10040.07	6280051.00	73.35	3281.44	2895.50
29	1	7	4785.00	36101.00	186.85	0	Spot (Block29, Row7, Column1)	1757.00	1736.00	188.77	0.01	0.11	1363.00	1494.91	1363.00	1019.22	0.04	0.68	0.00	0.00	0.00	373.00	394.00	1720106.00	0.26	1530.30	1552.00
29	2	7	5098.00	36111.00	175.90	0	Spot (Block29, Row7, Column2)	1646.56	1653.50	120.54	0.00	0.07	1403.00	1509.50	1403.00	1040.47	0.03	0.69	0.00	0.00	0.00	250.50	243.56	1422631.00	0.13	1565.48	1583.00
29	3	7	5400.00	36092.00	195.40	0	Spot (Block29, Row7, Column3)	1578.37	1592.00	118.83	0.00	0.08	1394.00	1420.18	1394.00	157.86	0.01	0.11	60.00	11.00	0.00	198.00	184.37	1707796.00	1.00	1495.97	1479.00
29	4	7	5684.00	36120.00	211.30	0	Spot (Block29, Row7, Column4)	1666.03	1658.00	125.76	0.00	0.08	1385.00	1407.08	1385.00	159.44	0.01	0.11	82.00	35.00	0.00	273.00	281.03	2125860.00	1.62	1519.40	1501.00
29	5	7	6006.00	36114.00	164.90	0	Spot (Block29, Row7, Column5)	2476.94	2431.00	517.92	0.01	0.21	1377.00	1401.43	1377.00	187.94	0.01	0.13	100.00	96.00	0.00	1054.00	1099.94	1875041.00	5.72	1771.78	1765.50
29	6	7	6288.00	36118.00	201.20	0	Spot (Block29, Row7, Column6)	2858.75	2857.50	663.47	0.00	0.23	1378.00	1413.53	1378.00	173.14	0.01	0.12	100.00	99.00	0.00	1479.50	1480.75	3281844.00	8.35	1877.40	1906.00
29	7	7	6578.00	36126.00	141.40	0	Spot (Block29, Row7, Column7)	14800.72	14246.50	6882.24	0.02	0.46	1384.00	1414.74	1384.00	164.61	0.01	0.12	100.00	100.00	0.00	12862.50	13416.72	8021989.00	81.32	4565.89	3738.00
29	8	7	6890.00	36124.00	180.50	0	Spot (Block29, Row7, Column8)	5106.46	5119.00	1120.10	0.00	0.22	1390.00	1408.43	1390.00	133.92	0.01	0.10	100.00	100.00	0.00	3729.00	3716.46	4636670.00	27.61	2502.46	2410.00
29	1	8	4799.00	36450.00	82.80	0	Spot (Block29, Row8, Column1)	2490.13	2461.00	752.78	0.01	0.30	1346.00	1470.10	1346.00	945.25	0.04	0.64	58.00	19.00	0.00	1115.00	1144.13	420832.00	1.08	2139.98	2094.50
29	2	8	5111.00	36422.00	165.25	0	Spot (Block29, Row8, Column2)	1938.95	1834.00	353.47	0.02	0.18	1366.00	1470.54	1366.00	977.60	0.03	0.66	18.00	0.00	0.00	468.00	572.95	1460028.00	0.48	1679.97	1539.00
29	3	8	5385.00	36417.00	147.60	0	Spot (Block29, Row8, Column3)	2982.71	2802.50	1067.02	0.03	0.36	1381.00	1391.73	1381.00	155.40	0.00	0.11	100.00	98.00	0.00	1421.50	1601.71	1759796.00	10.24	1734.24	1710.00
29	4	8	5687.00	36417.00	138.70	0	Spot (Block29, Row8, Column4)	24160.44	23618.50	9602.33	0.01	0.40	1382.00	1402.53	1382.00	174.64	0.01	0.12	100.00	100.00	0.00	22236.50	22778.44	12756710.00	130.31	6281.30	5589.00
29	5	8	5985.00	36414.00	200.50	0	Spot (Block29, Row8, Column5)	1615.41	1616.00	152.08	0.00	0.09	1363.00	1385.59	1363.00	158.80	0.01	0.11	70.00	34.00	0.00	253.00	252.41	1838336.00	1.45	1463.43	1443.50
29	6	8	6295.00	36423.00	180.50	0	Spot (Block29, Row8, Column6)	5027.48	4054.00	2466.44	0.09	0.49	1385.00	1420.08	1385.00	185.06	0.01	0.13	100.00	100.00	0.00	2669.00	3642.48	4600144.00	19.49	2342.70	2344.00
29	7	8	6586.00	36421.00	138.80	0	Spot (Block29, Row8, Column7)	4621.61	4339.50	1555.17	0.03	0.34	1402.00	1435.35	1402.00	163.23	0.01	0.11	100.00	100.00	0.00	2937.50	3219.61	2421725.00	19.52	2162.54	2094.00
29	8	8	6879.00	36425.00	87.55	0	Spot (Block29, Row8, Column8)	2185.70	2244.00	272.45	0.01	0.12	1415.00	1437.17	1415.00	134.03	0.01	0.09	100.00	94.00	0.00	829.00	770.70	410912.00	5.59	1713.84	1690.00
30	1	1	9298.00	34329.00	153.45	0	Spot (Block30, Row1, Column1)	51708.70	64242.00	16496.22	0.09	0.32	1064.00	1132.25	1064.00	266.00	0.03	0.23	100.00	100.00	48.06	63178.00	50644.70	33352364.00	190.13	11540.53	9547.00
30	2	1	9584.00	34334.00	146.30	0	Spot (Block30, Row1, Column2)	2845.75	2780.50	914.97	0.01	0.32	1079.00	1157.42	1079.00	259.18	0.03	0.22	99.00	94.00	0.00	1701.50	1766.75	1656225.00	6.51	1488.67	1439.00
30	3	1	9895.00	34333.00	141.25	0	Spot (Block30, Row1, Column3)	13952.66	11695.00	9657.46	0.08	0.69	1076.00	1112.93	1076.00	174.11	0.01	0.16	100.00	100.00	0.00	10619.00	12876.66	7548388.00	73.75	3505.22	2884.00
30	4	1	10193.00	34336.00	145.55	0	Spot (Block30, Row1, Column4)	2210.14	2169.00	543.79	0.01	0.25	1067.00	1103.57	1067.00	188.28	0.01	0.17	100.00	92.00	0.00	1102.00	1143.14	1279670.00	5.88	1391.51	1374.00
30	5	1	10493.00	34332.00	146.00	0	Spot (Block30, Row1, Column5)	36435.83	33865.00	24116.83	0.03	0.66	1092.00	1140.61	1092.00	248.78	0.02	0.22	100.00	100.00	28.64	32773.00	35343.83	21242156.00	141.87	6299.64	4900.00
30	6	1	10787.00	34331.00	139.35	0	Spot (Block30, Row1, Column6)	29887.47	27177.00	17254.37	0.04	0.58	1230.00	1275.97	1230.00	275.55	0.02	0.22	100.00	100.00	2.85	25947.00	28657.47	15750698.00	103.83	7491.22	6136.00
30	7	1	11089.00	34335.00	90.65	0	Spot (Block30, Row1, Column7)	41180.86	40414.50	12030.20	0.01	0.29	1385.00	1431.82	1385.00	338.62	0.01	0.24	100.00	100.00	4.90	39029.50	39795.86	8400895.00	117.39	12836.74	10014.00
30	8	1	11382.00	34342.00	113.65	0	Spot (Block30, Row1, Column8)	64812.89	65535.00	3226.40	0.00	0.05	1494.00	1561.59	1494.00	389.49	0.02	0.25	100.00	100.00	93.37	64041.00	63318.89	21517948.00	162.39	20773.84	18283.50
30	1	2	9293.00	34631.00	147.00	-50	Spot (Block30, Row2, Column1)	1302.53	1271.50	142.35	0.01	0.11	1155.00	1202.69	1155.00	229.31	0.02	0.19	26.00	4.00	0.00	116.50	147.53	765888.00	0.44	1260.45	1226.00
30	2	2	9589.00	34629.00	119.70	0	Spot (Block30, Row2, Column2)	21427.25	20738.00	8344.20	0.01	0.39	1162.00	1212.01	1162.00	242.68	0.02	0.20	100.00	100.00	0.00	19576.00	20265.25	8078074.00	83.30	5346.09	4904.50
30	3	2	9901.00	34640.00	119.95	0	Spot (Block30, Row2, Column3)	1380.43	1334.00	156.86	0.01	0.11	1129.50	1177.32	1129.50	210.89	0.02	0.18	49.00	16.00	0.00	204.50	250.93	523184.00	0.96	1288.07	1228.50
30	4	2	10193.00	34629.00	160.20	0	Spot (Block30, Row2, Column4)	6840.19	6812.50	2299.99	0.00	0.34	1088.00	1131.10	1088.00	199.23	0.02	0.18	100.00	100.00	0.00	5724.50	5752.19	4856534.00	28.66	2432.07	2358.00
30	5	2	10498.00	34637.00	186.15	0	Spot (Block30, Row2, Column5)	2187.00	2145.00	452.40	0.01	0.21	1078.00	1119.16	1078.00	233.12	0.02	0.21	99.00	95.00	0.00	1067.00	1109.00	2121392.00	4.58	1445.91	1458.00
30	6	2	10792.00	34623.00	154.60	0	Spot (Block30, Row2, Column6)	1686.56	1667.00	324.40	0.01	0.19	1134.00	1195.15	1134.00	272.07	0.02	0.23	74.00	48.00	0.00	533.00	552.56	1108071.00	1.81	1280.17	1275.00
30	7	2	11092.00	34635.00	145.15	0	Spot (Block30, Row2, Column7)	4242.27	3675.00	1991.88	0.06	0.47	1215.00	1251.21	1215.00	200.27	0.01	0.16	100.00	100.00	0.00	2460.00	3027.27	2435062.00	14.93	1894.77	1846.00
30	8	2	11407.00	34649.00	213.75	0	Spot (Block30, Row2, Column8)	1571.33	1559.50	172.84	0.00	0.11	1397.00	1440.70	1397.00	318.52	0.01	0.22	17.00	1.00	0.00	162.50	174.33	2049014.00	0.41	1435.46	1410.50
30	1	3	9293.00	34934.00	145.50	0	Spot (Block30, Row3, Column1)	20281.46	17220.00	15338.10	0.07	0.76	1098.00	1127.86	1098.00	171.50	0.01	0.15	100.00	100.00	0.35	16122.00	19183.46	11661837.00	111.69	4737.94	2947.00
30	2	3	9600.00	34922.00	201.35	0	Spot (Block30, Row3, Column2)	1324.49	1293.00	162.51	0.01	0.12	1109.00	1151.14	1109.00	186.43	0.02	0.16	49.00	18.00	0.00	184.00	215.49	1519192.00	0.93	1176.77	1174.00
30	3	3	9895.00	34928.00	142.00	0	Spot (Block30, Row3, Column3)	4659.72	3330.00	7469.12	0.15	1.60	1104.00	1146.27	1104.00	221.05	0.02	0.19	99.00	96.00	0.91	2226.00	3555.72	2548868.00	15.89	1932.88	1637.00
30	4	3	10191.00	34929.00	141.20	0	Spot (Block30, Row3, Column4)	32867.69	30241.00	19463.04	0.04	0.59	1066.00	1100.83	1066.00	178.16	0.01	0.16	100.00	100.00	7.39	29175.00	31801.69	17781432.00	178.30	6820.47	4925.50
30	5	3	10490.00	34931.00	139.95	0	Spot (Block30, Row3, Column5)	2933.92	2573.50	1986.65	0.06	0.68	1067.00	1113.22	1067.00	223.85	0.02	0.20	100.00	91.00	0.00	1506.50	1866.92	1554980.00	8.13	1540.72	1440.00
30	6	3	10792.00	34933.00	205.30	0	Spot (Block30, Row3, Column6)	10716.25	8245.50	6114.87	0.11	0.57	1142.00	1219.94	1142.00	285.85	0.03	0.23	100.00	100.00	0.00	7103.50	9574.25	12795198.00	33.22	3713.04	3560.50
30	7	3	11095.00	34936.00	142.40	0	Spot (Block30, Row3, Column7)	16183.19	13801.00	10878.78	0.07	0.67	1177.00	1223.00	1177.00	228.00	0.02	0.19	100.00	100.00	0.00	12624.00	15006.19	8884572.00	65.61	3955.02	3207.50
30	8	3	11394.00	34945.00	148.80	0	Spot (Block30, Row3, Column8)	3944.46	3764.00	1070.66	0.02	0.27	1315.00	1346.66	1315.00	211.67	0.01	0.16	100.00	100.00	0.00	2449.00	2629.46	2374562.00	12.27	2061.41	2004.00
30	1	4	9290.00	35226.00	142.75	0	Spot (Block30, Row4, Column1)	43528.85	45278.00	20745.91	0.02	0.48	1160.00	1197.74	1160.00	209.83	0.01	0.18	100.00	100.00	33.87	44118.00	42368.85	24158624.00	201.74	8436.72	7038.00
30	2	4	9595.00	35230.00	169.45	0	Spot (Block30, Row4, Column2)	4996.84	4813.00	1993.03	0.02	0.40	1180.00	1235.87	1180.00	258.75	0.02	0.21	100.00	100.00	0.00	3633.00	3816.84	3962498.00	14.54	2180.07	2194.00
30	3	4	9893.00	35232.00	147.15	0	Spot (Block30, Row4, Column3)	61360.45	65535.00	8709.67	0.03	0.14	1167.00	1232.39	1167.00	306.15	0.02	0.25	100.00	100.00	74.58	64368.00	60193.45	36448404.00	196.40	16181.62	12662.00
30	4	4	10182.00	35224.00	198.00	0	Spot (Block30, Row4, Column4)	1243.13	1219.00	138.67	0.01	0.11	1087.00	1118.41	1087.00	205.31	0.01	0.18	25.00	7.00	0.00	132.00	156.13	1379874.00	0.61	1122.88	1103.50
30	5	4	10492.00	35235.00	147.00	-50	Spot (Block30, Row4, Column5)	1044.93	1034.50	59.73	0.00	0.06	1085.00	1104.99	1085.00	162.98	0.01	0.15	1.00	0.00	0.00	-50.50	-40.07	614420.00	-0.37	1083.43	1077.00
30	6	4	10797.00	35232.00	185.45	0	Spot (Block30, Row4, Column6)	2568.31	2563.00	459.99	0.00	0.18	1125.00	1181.80	1125.00	235.95	0.02	0.20	100.00	99.00	0.00	1438.00	1443.31	2470715.00	5.88	1567.31	1551.50
30	7	4	11086.00	35236.00	145.30	0	Spot (Block30, Row4, Column7)	12323.82	9966.00	9072.63	0.09	0.74	1196.00	1251.51	1196.00	237.20	0.02	0.19	100.00	100.00	0.00	8770.00	11127.82	7098521.00	46.68	2958.15	2621.00
30	8	4	11395.00	35243.00	154.15	0	Spot (Block30, Row4, Column8)	3404.11	3189.00	1273.86	0.03	0.37	1337.00	1369.97	1337.00	218.97	0.01	0.16	100.00	96.00	0.00	1852.00	2067.11	2226289.00	9.29	1758.01	1739.50
30	1	5	9293.00	35534.00	139.15	0	Spot (Block30, Row5, Column1)	9311.36	8228.00	4689.87	0.05	0.50	1187.00	1256.80	1187.00	269.31	0.02	0.21	100.00	100.00	0.00	7041.00	8124.36	4860528.00	29.91	3130.70	2607.00
30	2	5	9589.00	35531.00	146.20	0	Spot (Block30, Row5, Column2)	4630.92	4639.00	1349.14	0.00	0.29	1204.50	1265.27	1204.50	227.43	0.02	0.18	100.00	100.00	0.00	3434.50	3426.42	2699824.00	14.80	2133.39	2028.50
30	3	5	9892.00	35528.00	148.10	0	Spot (Block30, Row5, Column3)	15805.98	14096.00	8145.04	0.05	0.52	1191.00	1261.33	1191.00	291.45	0.02	0.23	100.00	100.00	0.00	12905.00	14614.98	9483589.00	49.90	3817.15	3523.00
30	4	5	10188.00	35535.00	145.00	0	Spot (Block30, Row5, Column4)	32901.52	28264.00	23468.72	0.07	0.71	1151.50	1201.77	1151.50	249.97	0.02	0.21	100.00	100.00	19.83	27112.50	31750.02	18918404.00	126.82	5853.68	4541.00
30	5	5	10497.00	35537.00	142.05	0	Spot (Block30, Row5, Column5)	54203.09	65535.00	15511.37	0.08	0.29	1125.00	1193.33	1125.00	296.04	0.03	0.25	100.00	100.00	54.07	64410.00	53078.09	29269856.00	179.06	14091.15	11452.00
30	6	5	10788.00	35535.00	154.75	0	Spot (Block30, Row5, Column6)	1706.14	1655.00	265.53	0.01	0.16	1186.00	1237.79	1186.00	239.69	0.02	0.19	86.00	49.00	0.00	469.00	520.14	1120936.00	1.95	1343.07	1312.00
30	7	5	11094.00	35536.00	190.65	0	Spot (Block30, Row5, Column7)	8281.10	7161.00	4059.35	0.06	0.49	1296.00	1373.95	1296.00	303.90	0.03	0.22	100.00	100.00	0.00	5865.00	6985.10	8488125.00	22.73	3174.85	3234.00
30	8	5	11393.00	35540.00	146.00	0	Spot (Block30, Row5, Column8)	39186.61	39657.00	23519.90	0.01	0.60	1411.00	1461.52	1411.00	270.20	0.02	0.18	100.00	100.00	32.13	38246.00	37775.61	22806696.00	139.62	7593.14	6239.00
30	1	6	9288.00	35828.00	209.00	0	Spot (Block30, Row6, Column1)	10474.26	7553.50	6470.44	0.14	0.62	1312.00	1417.59	1312.00	344.99	0.03	0.24	100.00	100.00	0.00	6241.50	9162.26	13092827.00	26.25	3782.54	3801.00
30	2	6	9590.00	35830.00	212.00	0	Spot (Block30, Row6, Column2)	5123.00	4682.50	1772.72	0.04	0.35	1290.00	1370.94	1290.00	303.89	0.03	0.22	100.00	100.00	0.00	3392.50	3833.00	6588175.00	12.35	2487.20	2487.00
30	3	6	9882.00	35827.00	144.45	0	Spot (Block30, Row6, Column3)	49882.60	65535.00	19259.11	0.12	0.39	1262.00	1318.56	1262.00	269.72	0.02	0.20	100.00	100.00	50.36	64273.00	48620.60	28034192.00	180.06	12092.45	9484.50
30	4	6	10204.00	35867.00	191.60	0	Spot (Block30, Row6, Column4)	2003.34	1894.50	524.12	0.02	0.26	1246.00	1306.54	1246.00	295.93	0.02	0.23	87.00	53.00	0.00	648.50	757.34	2071451.00	2.35	1585.96	1525.00
30	5	6	10489.00	35836.00	110.75	0	Spot (Block30, Row6, Column5)	64228.97	65535.00	5087.62	0.01	0.08	1235.00	1321.71	1235.00	350.12	0.03	0.26	100.00	100.00	90.60	64300.00	62993.97	20489096.00	179.68	20298.65	16654.00
30	6	6	10792.00	35835.00	148.90	0	Spot (Block30, Row6, Column6)	3570.39	3023.50	1815.12	0.07	0.51	1309.00	1375.24	1309.00	329.66	0.02	0.24	90.00	78.00	0.00	1714.50	2261.39	2170800.00	6.66	1775.05	1806.00
30	7	6	11091.00	35832.00	145.45	0	Spot (Block30, Row6, Column7)	41914.14	46087.00	22458.85	0.04	0.54	1413.00	1505.73	1413.00	363.41	0.03	0.24	100.00	100.00	36.87	44674.00	40501.14	24100740.00	111.19	9015.65	7275.00
30	8	6	11399.00	35844.00	148.15	0	Spot (Block30, Row6, Column8)	50541.37	65535.00	19938.17	0.11	0.39	1461.00	1521.79	1461.00	301.62	0.02	0.20	100.00	100.00	55.44	64074.00	49080.37	30173404.00	162.52	11260.94	8992.00
30	1	7	9289.00	36131.00	168.30	0	Spot (Block30, Row7, Column1)	7195.37	6526.00	3283.93	0.04	0.46	1255.00	1430.83	1255.00	439.45	0.06	0.31	100.00	100.00	0.00	5271.00	5940.37	5655557.00	13.12	2643.40	2535.50
30	2	7	9587.00	36123.00	160.40	0	Spot (Block30, Row7, Column2)	3004.83	2463.50	1474.20	0.09	0.49	1301.00	1350.34	1301.00	228.01	0.02	0.17	97.00	83.00	0.00	1162.50	1703.83	2145450.00	7.26	1630.46	1583.00
30	3	7	9906.00	36187.00	183.70	0	Spot (Block30, Row7, Column3)	1716.21	1641.00	339.17	0.02	0.20	1364.00	1392.88	1364.00	215.81	0.01	0.15	63.00	27.00	0.00	277.00	352.21	1621818.00	1.50	1546.68	1519.00
30	4	7	10199.00	36159.00	238.65	0	Spot (Block30, Row7, Column4)	1981.01	1825.00	491.68	0.04	0.25	1408.00	1474.28	1408.00	263.99	0.02	0.18	74.00	37.00	0.00	417.00	573.01	3242911.00	1.92	1602.98	1587.00
30	5	7	10504.00	36136.00	143.70	0	Spot (Block30, Row7, Column5)	7739.08	7680.00	2595.08	0.00	0.34	1381.00	1461.68	1381.00	348.13	0.02	0.24	100.00	100.00	0.00	6299.00	6358.08	4372579.00	18.03	3056.79	3054.00
30	6	7	10789.00	36134.00	188.05	0	Spot (Block30, Row7, Column6)	7660.26	7393.00	3012.39	0.02	0.39	1444.00	1564.78	1444.00	444.82	0.03	0.28	100.00	100.00	0.00	5949.00	6216.26	7591316.00	13.70	3185.84	3211.50
30	7	7	11080.00	36138.00	146.25	0	Spot (Block30, Row7, Column7)	54132.46	65535.00	15323.82	0.08	0.28	1423.00	1510.15	1423.00	365.20	0.03	0.24	100.00	100.00	54.14	64112.00	52709.46	31397048.00	144.09	13083.11	11097.50
30	8	7	11395.00	36140.00	189.75	0	Spot (Block30, Row7, Column8)	6947.56	6736.00	1827.26	0.01	0.26	1417.00	1479.86	1417.00	272.28	0.02	0.18	100.00	100.00	0.00	5319.00	5530.56	7058720.00	20.08	2871.08	2830.00
30	1	8	9294.00	36430.00	118.70	0	Spot (Block30, Row8, Column1)	3480.09	2603.00	4330.96	0.13	1.24	1177.00	1247.97	1177.00	278.59	0.03	0.22	99.00	97.00	0.00	1426.00	2303.09	1284152.00	8.01	1811.12	1623.50
30	2	8	9588.00	36432.00	143.00	0	Spot (Block30, Row8, Column2)	6289.98	5677.00	3004.64	0.04	0.48	1331.00	1396.04	1331.00	265.09	0.02	0.19	100.00	100.00	0.00	4346.00	4958.98	3465778.00	18.46	2491.18	2297.50
30	3	8	9883.00	36431.00	142.85	0	Spot (Block30, Row8, Column3)	31571.46	26664.00	22726.99	0.07	0.72	1501.00	1538.43	1501.00	273.03	0.01	0.18	100.00	100.00	13.92	25163.00	30070.46	17459024.00	110.00	6418.58	4959.00
30	4	8	10188.00	36435.00	140.55	0	Spot (Block30, Row8, Column4)	13834.58	13705.00	5490.63	0.00	0.40	1392.00	1443.21	1392.00	257.76	0.02	0.18	100.00	100.00	0.00	12313.00	12442.58	7387665.00	48.07	4585.12	3992.50
30	5	8	10476.00	36429.00	156.35	0	Spot (Block30, Row8, Column5)	1706.01	1674.50	230.67	0.01	0.14	1345.00	1434.70	1345.00	346.36	0.03	0.24	45.00	12.00	0.00	329.50	361.01	1149851.00	0.78	1477.45	1477.00
30	6	8	10792.00	36436.00	188.75	0	Spot (Block30, Row8, Column6)	18568.89	13668.00	13225.89	0.13	0.71	1388.00	1518.96	1388.00	462.75	0.04	0.30	100.00	100.00	0.00	12280.00	17180.89	18717442.00	36.84	5086.90	5055.00
30	7	8	11092.00	36439.00	143.20	0	Spot (Block30, Row8, Column7)	12497.32	10717.00	9801.42	0.07	0.78	1380.00	1456.20	1380.00	361.01	0.02	0.25	100.00	100.00	1.43	9337.00	11117.32	6998501.00	30.58	3984.03	3016.00
30	8	8	11399.00	36463.00	125.35	0	Spot (Block30, Row8, Column8)	2019.93	1709.00	743.18	0.07	0.37	1427.00	1462.02	1427.00	196.34	0.01	0.13	57.00	42.00	0.00	282.00	592.93	846350.00	2.84	1726.27	1493.00
31	1	1	13796.00	34341.00	154.05	0	Spot (Block31, Row1, Column1)	57019.28	65535.00	12365.40	0.06	0.22	2195.00	2274.87	2195.00	414.92	0.02	0.18	100.00	100.00	58.53	63340.00	54824.28	37119860.00	131.94	14908.47	11770.00
31	2	1	14094.00	34347.00	151.45	0	Spot (Block31, Row1, Column2)	4899.07	4703.50	1277.57	0.02	0.26	2188.00	2239.86	2188.00	351.78	0.01	0.16	100.00	99.00	0.00	2515.50	2711.07	3096211.00	7.56	2896.21	2862.50
31	3	1	14396.00	34347.00	147.40	0	Spot (Block31, Row1, Column3)	5488.60	4889.00	2156.67	0.05	0.39	2188.00	2220.71	2188.00	297.43	0.01	0.13	100.00	97.00	0.00	2701.00	3300.60	3260231.00	10.99	3024.46	2974.50
31	4	1	14695.00	34351.00	156.40	0	Spot (Block31, Row1, Column4)	4696.40	4316.00	3012.91	0.04	0.64	2272.00	2294.42	2272.00	306.55	0.00	0.13	99.00	91.00	0.00	2044.00	2424.40	3160680.00	7.84	2837.08	2800.00
31	5	1	14993.00	34346.00	145.75	0	Spot (Block31, Row1, Column5)	7871.53	6968.00	3685.40	0.05	0.47	2308.00	2338.22	2308.00	323.29	0.01	0.14	99.00	99.00	0.00	4660.00	5563.53	4557616.00	17.12	3581.01	3415.50
31	6	1	15288.00	34345.00	143.05	0	Spot (Block31, Row1, Column6)	7702.55	7323.00	2675.75	0.02	0.35	2291.00	2321.74	2291.00	314.03	0.01	0.14	100.00	100.00	0.00	5032.00	5411.55	4298022.00	17.13	3612.37	3503.00
31	7	1	15592.00	34346.00	88.25	0	Spot (Block31, Row1, Column7)	6592.06	6522.00	1291.63	0.00	0.20	2323.00	2388.92	2323.00	394.56	0.01	0.17	100.00	100.00	0.00	4199.00	4269.06	1292043.00	10.65	3642.31	3304.50
31	8	1	15886.00	34350.00	113.10	0	Spot (Block31, Row1, Column8)	64685.77	65535.00	3712.92	0.01	0.06	2426.00	2498.23	2426.00	445.14	0.01	0.18	100.00	100.00	93.77	63109.00	62259.77	21799180.00	139.70	19172.18	16712.00
31	1	2	13808.00	34620.00	185.60	0	Spot (Block31, Row2, Column1)	2556.56	2530.00	315.04	0.00	0.12	2199.00	2272.95	2199.00	383.84	0.01	0.17	47.00	8.00	0.00	331.00	357.56	2482421.00	0.74	2335.70	2282.00
31	2	2	14096.00	34644.00	126.15	0	Spot (Block31, Row2, Column2)	7841.11	8079.00	2117.42	0.01	0.27	2214.00	2268.91	2214.00	310.04	0.01	0.14	100.00	100.00	0.00	5865.00	5627.11	3324629.00	17.97	3683.83	3585.00
31	3	2	14400.00	34637.00	184.80	0	Spot (Block31, Row2, Column3)	2709.08	2657.50	383.48	0.01	0.14	2237.00	2279.69	2237.00	317.39	0.01	0.14	57.00	31.00	0.00	420.50	472.08	2600713.00	1.35	2456.70	2416.50
31	4	2	14692.00	34642.00	174.15	0	Spot (Block31, Row2, Column4)	4291.92	4196.00	903.53	0.01	0.21	2284.00	2326.57	2284.00	322.65	0.01	0.14	99.00	95.00	0.00	1912.00	2007.92	3618086.00	6.09	2837.01	2857.00
31	5	2	14997.00	34646.00	176.95	0	Spot (Block31, Row2, Column5)	7954.60	7757.50	2046.06	0.01	0.26	2304.00	2359.44	2304.00	317.66	0.01	0.13	100.00	100.00	0.00	5453.50	5650.60	6968233.00	17.61	3818.41	3631.00
31	6	2	15286.00	34641.00	165.40	0	Spot (Block31, Row2, Column6)	3208.22	3143.00	508.71	0.01	0.16	2303.00	2348.95	2303.00	326.61	0.01	0.14	87.00	67.00	0.00	840.00	905.22	2428621.00	2.63	2577.27	2570.00
31	7	2	15594.00	34642.00	176.25	0	Spot (Block31, Row2, Column7)	3251.94	3130.50	607.24	0.02	0.19	2296.00	2336.40	2296.00	293.32	0.01	0.13	87.00	70.00	0.00	834.50	955.94	2816182.00	3.12	2629.40	2649.50
31	8	2	15915.00	34644.00	194.85	0	Spot (Block31, Row2, Column8)	2769.68	2753.50	323.20	0.00	0.12	2410.00	2466.99	2410.00	386.06	0.01	0.16	46.00	10.00	0.00	343.50	359.68	2985713.00	0.78	2618.10	2569.00
31	1	3	13793.00	34947.00	149.10	0	Spot (Block31, Row3, Column1)	9631.32	8523.00	5259.50	0.05	0.55	2207.00	2257.20	2207.00	306.46	0.01	0.14	100.00	100.00	0.00	6316.00	7424.32	5846210.00	24.06	3712.11	3344.00
31	2	3	14095.00	34942.00	169.00	0	Spot (Block31, Row3, Column2)	2893.78	2811.00	496.31	0.01	0.17	2279.00	2306.03	2279.00	320.39	0.01	0.14	69.00	42.00	0.00	532.00	614.78	2306343.00	1.83	2570.07	2561.00
31	3	3	14390.00	34945.00	142.65	0	Spot (Block31, Row3, Column3)	12822.32	11779.00	5365.29	0.04	0.42	2273.00	2313.15	2273.00	333.97	0.01	0.14	100.00	100.00	0.00	9506.00	10549.32	7154852.00	31.47	4460.97	4115.00
31	4	3	14693.00	34941.00	144.95	0	Spot (Block31, Row3, Column4)	10070.61	9305.00	4584.79	0.03	0.46	2281.00	2324.46	2281.00	323.43	0.01	0.14	100.00	100.00	0.00	7024.00	7789.61	5760387.00	23.95	4044.25	3628.00
31	5	3	14995.00	34941.00	139.65	0	Spot (Block31, Row3, Column5)	10705.66	9991.00	4181.00	0.03	0.39	2309.00	2373.34	2309.00	343.13	0.01	0.14	100.00	100.00	0.00	7682.00	8396.66	5620471.00	24.28	4459.32	3932.50
31	6	3	15296.00	34941.00	194.35	0	Spot (Block31, Row3, Column6)	9604.45	8140.00	4341.64	0.07	0.45	2347.00	2409.59	2347.00	365.66	0.01	0.15	100.00	100.00	0.00	5793.00	7257.45	10257556.00	19.68	4388.42	4370.00
31	7	3	15598.00	34948.00	148.85	0	Spot (Block31, Row3, Column7)	4752.09	4550.00	1315.27	0.02	0.28	2357.00	2397.65	2357.00	333.98	0.01	0.14	99.00	95.00	0.00	2193.00	2395.09	2889273.00	7.05	2979.22	2938.00
31	8	3	15896.00	34962.00	149.25	0	Spot (Block31, Row3, Column8)	7772.48	7060.00	3054.15	0.04	0.39	2413.00	2482.20	2413.00	573.78	0.01	0.23	100.00	96.00	0.00	4647.00	5359.48	4756756.00	9.22	4020.72	3597.00
31	1	4	13793.00	35236.00	145.15	0	Spot (Block31, Row4, Column1)	23066.43	20476.00	13090.17	0.05	0.57	2267.00	2303.23	2267.00	318.05	0.01	0.14	100.00	100.00	0.00	18209.00	20799.43	13240130.00	65.28	6460.45	5407.50
31	2	4	14092.00	35244.00	182.65	0	Spot (Block31, Row4, Column2)	3564.65	3454.00	695.09	0.01	0.19	2289.50	2353.88	2289.50	697.40	0.01	0.30	79.00	38.00	0.00	1164.50	1275.15	3329379.00	1.74	2691.67	2625.00
31	3	4	14391.00	35243.00	145.55	0	Spot (Block31, Row4, Column3)	32825.13	31285.00	16382.98	0.02	0.50	2307.00	2352.02	2307.00	353.93	0.01	0.15	100.00	100.00	2.94	28978.00	30518.13	19005772.00	86.10	9272.75	7082.00
31	4	4	14687.00	35248.00	190.50	0	Spot (Block31, Row4, Column4)	2763.35	2755.00	344.78	0.00	0.12	2277.00	2313.56	2277.00	313.27	0.01	0.14	64.00	36.00	0.00	478.00	486.35	2837963.00	1.44	2558.39	2510.50
31	5	4	14994.00	35245.00	147.00	-50	Spot (Block31, Row4, Column5)	2340.37	2278.00	249.51	0.01	0.11	2302.00	2363.07	2302.00	321.47	0.01	0.14	18.00	0.00	0.00	-24.00	38.37	1378477.00	-0.07	2352.88	2338.00
31	6	4	15299.00	35252.00	186.30	0	Spot (Block31, Row4, Column6)	10085.09	10095.50	2198.50	0.00	0.22	2372.00	2414.40	2372.00	338.05	0.01	0.14	100.00	100.00	0.00	7723.50	7713.09	9883385.00	22.69	4541.60	4293.00
31	7	4	15587.00	35245.00	158.50	0	Spot (Block31, Row4, Column7)	4081.05	3905.00	1062.15	0.02	0.26	2396.00	2484.75	2396.00	537.56	0.02	0.22	90.00	64.00	0.00	1509.00	1685.05	2828165.00	2.97	2785.19	2767.00
31	8	4	15903.00	35258.00	156.75	0	Spot (Block31, Row4, Column8)	3056.04	2994.00	398.57	0.01	0.13	2432.00	2494.30	2432.00	566.02	0.01	0.23	49.00	10.00	0.00	562.00	624.04	2071995.00	0.99	2669.79	2685.00
31	1	5	13796.00	35549.00	143.95	0	Spot (Block31, Row5, Column1)	8803.71	8153.00	3507.20	0.03	0.40	2309.00	2361.66	2309.00	354.85	0.01	0.15	100.00	100.00	0.00	5844.00	6494.71	4982902.00	18.15	3784.03	3430.00
31	2	5	14097.00	35544.00	148.30	0	Spot (Block31, Row5, Column2)	8724.31	8614.50	2920.77	0.01	0.33	2366.00	2462.15	2366.00	751.50	0.02	0.31	100.00	100.00	0.00	6248.50	6358.31	5234588.00	8.33	3938.03	3767.00
31	3	5	14392.00	35542.00	149.35	0	Spot (Block31, Row5, Column3)	8040.56	7498.50	2812.81	0.03	0.35	2362.00	2439.32	2362.00	690.72	0.01	0.28	100.00	99.00	0.00	5136.50	5678.56	4920823.00	8.11	3710.46	3579.50
31	4	5	14688.00	35544.00	148.65	0	Spot (Block31, Row5, Column4)	4689.71	4290.00	1419.56	0.04	0.30	2322.00	2371.89	2322.00	323.16	0.01	0.14	100.00	94.00	0.00	1968.00	2367.71	2818513.00	7.17	3047.37	3043.00
31	5	5	14998.00	35548.00	139.15	0	Spot (Block31, Row5, Column5)	30566.12	29292.50	13942.41	0.02	0.46	2371.00	2408.34	2371.00	334.65	0.01	0.14	100.00	100.00	0.00	26921.50	28195.12	16077778.00	84.14	8840.74	7361.00
31	6	5	15299.00	35549.00	164.60	0	Spot (Block31, Row5, Column6)	3259.17	3222.50	484.16	0.00	0.15	2406.00	2501.54	2406.00	556.79	0.02	0.22	66.00	30.00	0.00	816.50	853.17	2444375.00	1.36	2662.86	2613.50
31	7	5	15601.00	35545.00	188.95	0	Spot (Block31, Row5, Column7)	36725.75	33143.00	19450.76	0.04	0.53	2519.00	2661.26	2519.00	757.19	0.02	0.28	100.00	100.00	16.00	30624.00	34206.75	36946260.00	44.99	10216.45	10422.00
31	8	5	15894.00	35550.00	148.95	0	Spot (Block31, Row5, Column8)	5168.81	4791.00	1366.62	0.03	0.26	2494.00	2578.73	2494.00	563.86	0.01	0.22	99.00	90.00	0.00	2297.00	2674.81	3106453.00	4.59	3162.38	3228.00
31	1	6	13787.00	35839.00	184.60	0	Spot (Block31, Row6, Column1)	9902.80	8709.50	4585.65	0.06	0.46	2302.00	2401.13	2302.00	482.47	0.02	0.20	100.00	100.00	0.00	6407.50	7600.80	9486884.00	15.55	4377.60	4330.00
31	2	6	14094.00	35843.00	195.95	0	Spot (Block31, Row6, Column2)	20789.39	19228.00	9058.29	0.03	0.44	2396.00	2505.06	2396.00	557.03	0.02	0.22	100.00	100.00	0.00	16832.00	18393.39	22514908.00	32.82	7315.97	7450.50
31	3	6	14382.00	35842.00	144.65	0	Spot (Block31, Row6, Column3)	14252.46	12642.00	7609.68	0.05	0.53	2385.00	2448.68	2385.00	432.46	0.01	0.18	100.00	100.00	0.00	10257.00	11867.46	8024133.00	27.29	5329.90	4194.00
31	4	6	14693.00	35851.00	176.80	0	Spot (Block31, Row6, Column4)	3184.83	3075.00	515.87	0.02	0.16	2313.50	2371.90	2313.50	311.59	0.01	0.13	87.00	64.00	0.00	761.50	871.33	2777172.00	2.61	2561.06	2507.50
31	5	6	14993.00	35848.00	100.90	0	Spot (Block31, Row6, Column5)	18998.86	19252.00	4209.24	0.01	0.22	2361.00	2409.62	2361.00	337.74	0.01	0.14	100.00	100.00	0.00	16891.00	16637.86	4958703.00	49.12	7185.97	6363.00
[truncated: 425,968 more chars]
