# Supplementary material for: An antigen microarray protocol for COVID-19 serological analysis
Source: STAR Protoc. 2021 Aug 26;2(3):100815. doi: 10.1016/j.xpro.2021.100815 (PMC8387221; doi:10.1016/j.xpro.2021.100815)
Supplement: Data S8. Slide_quantifications, related to step quantification and statistical analysis 2.e [file mmc8.zip › RPPA0133_12860-V2 A01-D12_IgA_785/Joseph_2021-04-15_20h18m44_5μm_785nmGain075.txt]

ATF	1.0
30	28
"Checksum_ImageFile=9788aa8672d79f0a2437c193dd98bacf"
"Checksum_ResultFile=ffd031eeeed929d902116b767506358f"
"Type=Mapix Results 2"
"DateTime=2021/04/15 20:18:56"
"ConfigFile="
"GalFile=L:\RPPA Service\Platform_Projects\2021-02-09_JPL_CoV-Array-7\64 pad grid.gal"
"PixelSize=5"
"Wavelengths=785"
"ImageFiles=L:\RPPA Service\Platform_Projects\2021-03-24_JPL_CoV-Array-9\RPPA0133_12860-V2 A01-D12_IgA_785\Joseph_2021-04-15_20h18m44_5�m_785nmGain075.tif"
"GrinddingParameters=Find mode = Grid + Blocks + Spots | Max. diameter (% Dth) = 200.0 | Min. diameter (% Dth) = 50.0 | Max position offset (% pitch) = 30"
"QuantificationParameter=S/B border width (pixels) = 2.0 | Background diameter (pitch) = 2.0"
"JpegImage=L:\RPPA Service\Platform_Projects\2021-03-24_JPL_CoV-Array-9\RPPA0133_12860-V2 A01-D12_IgA_785\Joseph_2021-04-15_20h18m44_5�m_785nmGain075.jpg"
"FeatureType=Circular"
"Barcode="
"BackgroundSubtraction=LocalFeature"
"Normalization=None"
"ImageOrigin=3680, 2560"
"ImageSize=17760.0, 71040.0"
"JpegOrigin=4670, 2610"
"JpegBrightness=44"
"JpegContrast=12"
"JpegBalance=0"
"Creator=Mapix 9.0.0"
"Scanner=ir710IVD IR0H8_IVD 717045"
"Temperature=32.8"
"Comment="
"Velocity=35 l/s"
"LaserPower=20.0"
"PMTGain=75"
"BatchFilename=L:\RPPA Service\InnooScan\Batch methods\CoV_Array image_processing.mbt"
"Block"	"Column"	"Row"	"X"	"Y"	"Dia."	"Flags"	"ID"	"F785 Mean"	"F785 Median"	"F785 SD"	"F785 |log Mean/Median|"	"F785 CV"	"B785"	"B785 Mean"	"B785 Median"	"B785 SD"	"B785 |log Mean/Median|"	"B785 CV"	"% > B785+1SD"	"% > B785+2SD"	"F785 % Sat."	"F785 Median - B785"	"F785 Mean - B785"	"F785 Total Intensity"	"SNR 785"	"ExcludedMean 785"	"ExcludedMedian 785"
1	1	1	4872.00	2811.00	156.75	0	Spot (Block1, Row1, Column1)	38543.38	38141.50	7385.91	0.00	0.19	1731.00	1792.19	1731.00	288.14	0.02	0.16	100.00	100.00	0.00	36410.50	36812.38	26132408.00	127.55	11619.75	10186.00
1	2	1	5173.00	2821.00	125.90	0	Spot (Block1, Row1, Column2)	3121.74	2971.50	447.62	0.02	0.14	1722.00	1765.78	1722.00	207.86	0.01	0.12	100.00	100.00	0.00	1249.50	1399.74	1311131.00	6.52	2287.37	2285.00
1	3	1	5474.00	2815.00	147.00	-50	Spot (Block1, Row1, Column3)	1968.51	1955.00	220.91	0.00	0.11	1743.00	1765.24	1743.00	146.97	0.01	0.08	56.00	39.00	0.00	212.00	225.51	1161423.00	1.38	1707.14	1699.00
1	4	1	5775.00	2824.00	130.70	0	Spot (Block1, Row1, Column4)	2553.95	2465.00	299.64	0.02	0.12	1789.00	1809.95	1789.00	162.54	0.01	0.09	100.00	97.00	0.00	676.00	764.95	1159493.00	4.58	2088.32	2067.00
1	5	1	6069.00	2826.00	158.15	0	Spot (Block1, Row1, Column5)	2219.31	2171.00	265.97	0.01	0.12	1805.00	1841.43	1805.00	179.55	0.01	0.10	80.00	50.00	0.00	366.00	414.31	1529107.00	2.10	1943.90	1899.00
1	6	1	6372.00	2813.00	129.00	0	Spot (Block1, Row1, Column6)	4941.68	4816.00	1694.46	0.01	0.34	1809.00	1842.15	1809.00	184.52	0.01	0.10	100.00	100.00	0.00	3007.00	3132.68	2213871.00	16.80	2820.40	2641.00
1	7	1	6675.00	2825.00	139.45	0	Spot (Block1, Row1, Column7)	8748.36	8782.00	2351.65	0.00	0.27	1911.00	1983.14	1911.00	388.86	0.02	0.20	100.00	100.00	0.00	6871.00	6837.36	4592891.00	17.40	4076.47	3884.00
1	8	1	6965.00	2823.00	148.30	0	Spot (Block1, Row1, Column8)	64406.97	65535.00	4847.91	0.01	0.08	1982.00	2069.95	1982.00	474.29	0.02	0.23	100.00	100.00	93.01	63553.00	62424.97	38708924.00	131.43	19271.49	16449.00
1	1	2	4856.00	3112.00	152.80	0	Spot (Block1, Row2, Column1)	1870.54	1838.00	125.11	0.01	0.07	1708.00	1748.30	1708.00	205.47	0.01	0.12	28.00	2.00	0.00	130.00	162.54	1189665.00	0.59	1788.89	1793.00
1	2	2	5170.00	3119.00	141.00	0	Spot (Block1, Row2, Column2)	2968.31	2936.50	353.13	0.00	0.12	1699.00	1731.07	1699.00	135.64	0.01	0.08	100.00	100.00	0.00	1237.50	1269.31	1608823.00	9.12	2130.22	2093.00
1	3	2	5481.00	3127.00	136.85	0	Spot (Block1, Row2, Column3)	1985.10	1997.50	184.38	0.00	0.09	1754.00	1768.27	1754.00	146.39	0.00	0.08	63.00	38.00	0.00	243.50	231.10	1004463.00	1.48	1850.26	1868.50
1	4	2	5783.00	3115.00	150.20	0	Spot (Block1, Row2, Column4)	2650.99	2589.00	349.46	0.01	0.13	1797.00	1825.45	1797.00	167.89	0.01	0.09	99.00	98.00	0.00	792.00	853.99	1640961.00	4.92	2157.96	2162.00
1	5	2	6073.00	3113.00	127.55	0	Spot (Block1, Row2, Column5)	6932.75	7087.50	1280.24	0.01	0.18	1866.00	1880.66	1866.00	193.15	0.00	0.10	100.00	100.00	0.00	5221.50	5066.75	3036546.00	26.16	3663.84	3618.00
1	6	2	6380.00	3112.00	124.85	0	Spot (Block1, Row2, Column6)	2305.31	2285.50	275.83	0.00	0.12	1885.00	1928.77	1885.00	315.47	0.01	0.16	58.00	23.00	0.00	400.50	420.31	954397.00	1.19	2013.98	1969.50
1	7	2	6662.00	3122.00	130.15	0	Spot (Block1, Row2, Column7)	2258.45	2218.50	250.90	0.01	0.11	1902.00	1947.54	1902.00	217.31	0.01	0.11	58.00	39.00	0.00	316.50	356.45	1025336.00	1.43	2082.73	2073.50
1	8	2	6974.00	3120.00	147.00	-50	Spot (Block1, Row2, Column8)	2049.60	1985.50	250.07	0.01	0.12	1930.00	1996.52	1930.00	360.96	0.01	0.18	19.00	2.00	0.00	55.50	119.60	1205166.00	0.15	2019.97	1999.00
1	1	3	4877.00	3419.00	135.20	0	Spot (Block1, Row3, Column1)	3526.70	3534.50	443.38	0.00	0.13	1705.00	1749.03	1705.00	165.85	0.01	0.09	100.00	100.00	0.00	1829.50	1821.70	1735136.00	10.72	2348.46	2277.00
1	2	3	5174.00	3407.00	179.30	0	Spot (Block1, Row3, Column2)	1965.65	1925.00	190.07	0.01	0.10	1704.00	1744.25	1704.00	142.69	0.01	0.08	67.00	37.00	0.00	221.00	261.65	1774982.00	1.55	1795.85	1789.50
1	3	3	5473.00	3415.00	147.00	-50	Spot (Block1, Row3, Column3)	3136.18	2157.50	5697.57	0.16	1.82	1777.00	1787.55	1777.00	152.62	0.00	0.09	81.00	56.00	0.34	380.50	1359.18	1844075.00	8.84	1919.05	1899.50
1	4	3	5773.00	3413.00	139.25	0	Spot (Block1, Row3, Column4)	3931.25	3879.00	901.41	0.01	0.23	1794.00	1822.32	1794.00	158.61	0.01	0.09	100.00	100.00	0.00	2085.00	2137.25	2083563.00	13.30	2406.10	2377.00
1	5	3	6073.00	3417.00	147.00	-50	Spot (Block1, Row3, Column5)	3504.81	2388.00	6266.92	0.17	1.79	1879.00	1921.13	1879.00	289.65	0.01	0.15	83.00	38.00	0.34	509.00	1625.81	2067837.00	5.47	2085.66	1988.00
1	6	3	6382.00	3416.00	174.20	0	Spot (Block1, Row3, Column6)	27225.45	28289.00	7925.09	0.02	0.29	1921.00	2017.27	1921.00	397.95	0.02	0.20	100.00	100.00	0.00	26368.00	25304.45	22978276.00	63.34	8123.07	8175.00
1	7	3	6672.00	3440.00	147.30	0	Spot (Block1, Row3, Column7)	2317.62	2243.50	461.46	0.01	0.20	1907.00	1970.40	1907.00	287.55	0.01	0.15	53.00	28.00	0.00	336.50	410.62	1372034.00	1.21	2102.34	2003.50
1	8	3	6978.00	3422.00	150.70	0	Spot (Block1, Row3, Column8)	4283.66	4208.00	600.40	0.01	0.14	1890.00	1919.91	1890.00	207.28	0.01	0.11	100.00	100.00	0.00	2318.00	2393.66	2660151.00	11.40	2758.01	2713.50
1	1	4	4887.00	3710.00	148.80	0	Spot (Block1, Row4, Column1)	4360.23	4307.00	609.63	0.01	0.14	1722.00	1754.84	1722.00	149.37	0.01	0.09	100.00	100.00	0.00	2585.00	2638.23	2637938.00	17.44	2665.93	2671.00
1	2	4	5184.00	3721.00	154.95	0	Spot (Block1, Row4, Column2)	2177.48	2190.50	200.72	0.00	0.09	1714.00	1752.69	1714.00	156.38	0.01	0.09	95.00	74.00	0.00	476.50	463.48	1437138.00	2.72	1917.72	1908.00
1	3	4	5470.00	3716.00	132.50	0	Spot (Block1, Row4, Column3)	9975.04	9801.00	1960.09	0.01	0.20	1777.00	1789.99	1777.00	160.68	0.00	0.09	100.00	100.00	0.00	8024.00	8198.04	4698243.00	50.94	4319.27	4136.50
1	4	4	5773.00	3709.00	184.75	0	Spot (Block1, Row4, Column4)	2147.53	2084.00	316.10	0.01	0.15	1801.00	1829.89	1801.00	167.42	0.01	0.09	70.00	43.00	0.00	283.00	346.53	2063774.00	1.90	1919.77	1893.00
1	5	4	6076.00	3705.00	108.55	0	Spot (Block1, Row4, Column5)	4086.44	2670.00	4820.07	0.18	1.18	1883.00	1896.72	1883.00	194.38	0.00	0.10	85.00	78.00	0.00	787.00	2203.44	1246363.00	11.27	2817.83	2238.00
1	6	4	6374.00	3719.00	121.75	0	Spot (Block1, Row4, Column6)	8165.79	8145.50	1396.15	0.00	0.17	1909.00	1964.02	1909.00	289.00	0.01	0.15	100.00	100.00	0.00	6236.50	6256.79	3200990.00	21.46	4157.28	4116.00
1	7	4	6667.00	3712.00	125.90	0	Spot (Block1, Row4, Column7)	2404.16	2409.00	248.84	0.00	0.10	1908.50	1948.36	1908.50	190.75	0.01	0.10	88.00	65.00	0.00	500.50	495.66	1028981.00	2.39	2106.12	2094.00
1	8	4	6971.00	3718.00	134.05	0	Spot (Block1, Row4, Column8)	2477.71	2430.00	297.70	0.01	0.12	1873.00	1893.21	1873.00	193.32	0.00	0.10	93.00	72.00	0.00	557.00	604.71	1199210.00	3.02	2143.40	2111.50
1	1	5	4872.00	4025.00	131.00	0	Spot (Block1, Row5, Column1)	4345.46	4354.00	568.37	0.00	0.13	1744.00	1772.46	1744.00	206.89	0.01	0.12	100.00	100.00	0.00	2610.00	2601.46	1994565.00	12.44	2695.10	2573.50
1	2	5	5180.00	4020.00	144.65	0	Spot (Block1, Row5, Column2)	3951.02	3959.00	560.21	0.00	0.14	1718.00	1746.05	1718.00	151.81	0.01	0.09	100.00	100.00	0.00	2241.00	2233.02	2240226.00	14.52	2445.41	2377.00
1	3	5	5467.00	4017.00	136.25	0	Spot (Block1, Row5, Column3)	2264.57	2269.00	224.82	0.00	0.10	1780.00	1793.97	1780.00	165.85	0.00	0.09	92.00	74.00	0.00	489.00	484.57	1132285.00	2.84	1946.18	1925.50
1	4	5	5793.00	4016.00	151.25	0	Spot (Block1, Row5, Column4)	2259.91	2245.00	238.31	0.00	0.11	1800.00	1840.83	1800.00	180.26	0.01	0.10	86.00	64.00	0.00	445.00	459.91	1416965.00	2.32	2026.92	2024.00
1	5	5	6074.00	4018.00	135.85	0	Spot (Block1, Row5, Column5)	10623.72	10314.00	2663.97	0.01	0.25	1867.00	1889.20	1867.00	205.32	0.01	0.11	100.00	100.00	0.00	8447.00	8756.72	5279987.00	42.54	4677.53	4285.00
1	6	5	6381.00	4023.00	107.05	0	Spot (Block1, Row5, Column6)	2923.28	2830.50	951.01	0.01	0.33	1891.00	1922.09	1891.00	214.24	0.01	0.11	93.00	78.00	0.00	939.50	1032.28	859445.00	4.67	2337.33	2309.00
1	7	5	6673.00	4014.00	134.00	0	Spot (Block1, Row5, Column7)	4974.99	4993.00	695.13	0.00	0.14	1900.00	1930.31	1900.00	199.02	0.01	0.10	100.00	100.00	0.00	3093.00	3074.99	2407893.00	15.30	3081.87	3032.00
1	8	5	6968.00	4025.00	128.75	0	Spot (Block1, Row5, Column8)	2679.78	2567.50	361.52	0.02	0.13	1837.00	1870.80	1837.00	197.65	0.01	0.11	99.00	96.00	0.00	730.50	842.78	1195180.00	4.09	2166.15	2197.00
1	1	6	4865.00	4311.00	136.90	0	Spot (Block1, Row6, Column1)	22570.66	23162.00	3981.12	0.01	0.18	1725.00	1777.16	1725.00	250.34	0.01	0.14	100.00	100.00	0.00	21437.00	20845.66	11398183.00	83.06	7741.49	7520.00
1	2	6	5168.00	4315.00	130.05	0	Spot (Block1, Row6, Column2)	3776.29	3795.00	501.53	0.00	0.13	1740.00	1766.73	1740.00	191.12	0.01	0.11	100.00	100.00	0.00	2055.00	2036.29	1714437.00	10.51	2531.89	2465.00
1	3	6	5462.00	4311.00	128.20	0	Spot (Block1, Row6, Column3)	4607.13	4671.00	762.12	0.01	0.17	1782.00	1789.22	1782.00	162.99	0.00	0.09	100.00	100.00	0.00	2889.00	2825.13	2036350.00	17.29	2671.27	2668.00
1	4	6	5771.00	4309.00	111.10	0	Spot (Block1, Row6, Column4)	2150.56	2126.50	239.41	0.00	0.11	1790.00	1820.41	1790.00	177.73	0.01	0.10	77.00	45.00	0.00	336.50	360.56	688179.00	1.86	1966.53	1980.00
1	5	6	6076.00	4321.00	128.75	0	Spot (Block1, Row6, Column5)	13062.26	13216.00	3104.32	0.01	0.24	1816.00	1864.31	1816.00	196.67	0.01	0.11	100.00	100.00	0.00	11400.00	11246.26	5825769.00	56.94	5170.90	4787.50
1	6	6	6362.00	4320.00	198.40	0	Spot (Block1, Row6, Column6)	2078.64	2093.00	236.67	0.00	0.11	1882.00	1898.31	1882.00	202.92	0.00	0.11	52.00	18.00	0.00	211.00	196.64	2321839.00	0.89	1962.77	1888.00
1	7	6	6669.00	4313.00	126.05	0	Spot (Block1, Row6, Column7)	2565.39	2500.00	279.00	0.01	0.11	1887.00	1913.95	1887.00	214.06	0.01	0.11	99.00	81.00	0.00	613.00	678.39	1087724.00	3.04	2189.79	2212.00
1	8	6	6971.00	4327.00	147.80	0	Spot (Block1, Row6, Column8)	7064.68	6791.00	2758.94	0.02	0.39	1827.00	1877.16	1827.00	229.23	0.01	0.12	100.00	100.00	0.00	4964.00	5237.68	4224680.00	22.63	3143.10	2954.00
1	1	7	4886.00	4615.00	176.45	0	Spot (Block1, Row7, Column1)	2274.57	2218.00	296.05	0.01	0.13	1699.00	1728.82	1699.00	244.66	0.01	0.14	89.00	52.00	0.00	519.00	575.57	1976605.00	2.23	1955.38	1991.50
1	2	7	5180.00	4592.00	178.25	0	Spot (Block1, Row7, Column2)	1887.22	1899.00	189.94	0.00	0.10	1714.00	1747.09	1714.00	218.59	0.01	0.13	40.00	10.00	0.00	185.00	173.22	1681513.00	0.64	1763.89	1716.00
1	3	7	5462.00	4631.00	157.40	0	Spot (Block1, Row7, Column3)	1946.16	1915.00	220.94	0.01	0.11	1753.00	1765.39	1753.00	181.72	0.00	0.10	48.00	22.00	0.00	162.00	193.16	1325336.00	0.99	1806.99	1773.00
1	4	7	5797.00	4609.00	136.50	0	Spot (Block1, Row7, Column4)	2108.24	2080.50	270.94	0.01	0.13	1793.00	1802.21	1793.00	177.73	0.00	0.10	62.00	41.00	0.00	287.50	315.24	1066771.00	1.72	1900.82	1869.00
1	5	7	6076.00	4624.00	136.00	0	Spot (Block1, Row7, Column5)	2640.94	2653.00	341.71	0.00	0.13	1854.00	1889.80	1854.00	238.41	0.01	0.13	94.00	77.00	0.00	799.00	786.94	1317829.00	3.15	2200.49	2137.50
1	6	7	6371.00	4618.00	129.80	0	Spot (Block1, Row7, Column6)	3914.29	3998.00	493.00	0.01	0.13	1898.00	1963.65	1898.00	354.88	0.01	0.18	100.00	99.00	0.00	2100.00	2016.29	1765344.00	5.50	2678.26	2586.00
1	7	7	6667.00	4626.00	138.00	0	Spot (Block1, Row7, Column7)	4346.76	4307.00	772.64	0.00	0.18	1875.00	1899.71	1875.00	251.75	0.01	0.13	100.00	100.00	0.00	2432.00	2471.76	2260315.00	9.72	2824.58	2812.00
1	8	7	6975.00	4626.00	120.30	0	Spot (Block1, Row7, Column8)	26264.17	26806.00	5396.56	0.01	0.21	1826.00	1882.85	1826.00	266.81	0.01	0.14	100.00	100.00	0.00	24980.00	24438.17	10059176.00	91.38	9027.99	8377.00
1	1	8	4864.00	4918.00	128.90	0	Spot (Block1, Row8, Column1)	4287.68	4167.50	825.38	0.01	0.19	1694.00	1712.14	1694.00	194.49	0.00	0.11	100.00	100.00	0.00	2473.50	2593.68	1886580.00	13.24	2489.04	2423.50
1	2	8	5163.00	4895.00	148.80	0	Spot (Block1, Row8, Column2)	1969.06	1918.50	215.00	0.01	0.11	1694.00	1715.78	1694.00	207.50	0.01	0.12	53.00	23.00	0.00	224.50	275.06	1189312.00	1.22	1838.05	1809.50
1	3	8	5453.00	4915.00	127.95	0	Spot (Block1, Row8, Column3)	2231.03	2152.00	251.89	0.02	0.11	1702.00	1740.65	1702.00	188.58	0.01	0.11	97.00	70.00	0.00	450.00	529.03	974959.00	2.60	1919.92	1945.00
1	4	8	5765.00	4914.00	127.95	0	Spot (Block1, Row8, Column4)	6505.20	6528.00	876.21	0.00	0.13	1758.00	1773.68	1758.00	191.39	0.00	0.11	100.00	100.00	0.00	4770.00	4747.20	2829764.00	24.72	3392.90	3257.00
1	5	8	6070.00	4918.00	147.00	-50	Spot (Block1, Row8, Column5)	1947.05	1924.00	268.74	0.01	0.14	1860.00	1917.87	1860.00	365.27	0.01	0.19	15.00	1.00	0.00	64.00	87.05	1148762.00	0.08	1785.44	1742.00
1	6	8	6369.00	4922.00	140.95	0	Spot (Block1, Row8, Column6)	36853.07	37436.50	8724.27	0.01	0.24	1899.00	1972.54	1899.00	424.71	0.02	0.22	100.00	100.00	0.00	35537.50	34954.07	19900660.00	82.13	11071.51	10655.50
1	7	8	6666.00	4902.00	135.95	0	Spot (Block1, Row8, Column7)	2307.00	2284.00	285.76	0.00	0.12	1819.00	1877.22	1819.00	309.47	0.01	0.16	68.00	26.00	0.00	465.00	488.00	1148887.00	1.39	2067.40	2042.00
1	8	8	6960.00	4911.00	137.85	0	Spot (Block1, Row8, Column8)	2537.85	2562.00	321.94	0.00	0.13	1801.00	1845.97	1801.00	249.26	0.01	0.14	96.00	70.00	0.00	761.00	736.85	1306994.00	2.78	2096.06	2087.00
2	1	1	9373.00	2830.00	167.50	0	Spot (Block2, Row1, Column1)	41285.66	39673.00	10028.04	0.02	0.24	1799.00	1868.39	1799.00	335.69	0.02	0.18	100.00	100.00	0.90	37874.00	39486.66	32120248.00	117.42	12455.60	10835.00
2	2	1	9663.00	2834.00	175.05	0	Spot (Block2, Row1, Column2)	2075.06	2044.00	234.76	0.01	0.11	1793.00	1840.76	1793.00	283.47	0.01	0.15	47.00	12.00	0.00	251.00	282.06	1778323.00	0.83	1902.46	1882.00
2	3	1	9979.00	2827.00	147.00	-50	Spot (Block2, Row1, Column3)	1995.19	1986.00	228.75	0.00	0.11	1834.00	1873.62	1834.00	238.44	0.01	0.13	38.00	10.00	0.00	152.00	161.19	1171174.00	0.51	2036.36	2023.00
2	4	1	10292.00	2826.00	187.20	0	Spot (Block2, Row1, Column4)	2228.31	2205.00	268.34	0.00	0.12	1916.00	1962.86	1916.00	257.80	0.01	0.13	57.00	22.00	0.00	289.00	312.31	2201573.00	1.03	2069.43	2020.00
2	5	1	10614.00	2843.00	136.35	0	Spot (Block2, Row1, Column5)	2252.06	2277.00	281.50	0.00	0.12	1994.00	2037.99	1994.00	256.75	0.01	0.13	52.00	21.00	0.00	283.00	258.06	1128283.00	0.83	2145.97	2132.50
2	6	1	10904.00	2825.00	208.50	0	Spot (Block2, Row1, Column6)	2213.64	2198.50	265.73	0.00	0.12	1986.00	2038.19	1986.00	248.52	0.01	0.12	44.00	18.00	0.00	212.50	227.64	2727205.00	0.71	2097.10	2064.00
2	7	1	11179.00	2828.00	128.35	0	Spot (Block2, Row1, Column7)	2703.36	2669.00	393.39	0.01	0.15	2084.00	2156.51	2084.00	425.25	0.01	0.20	64.00	27.00	0.00	585.00	619.36	1184072.00	1.29	2262.73	2200.00
2	8	1	11474.00	2837.00	174.25	0	Spot (Block2, Row1, Column8)	64370.29	65535.00	4918.63	0.01	0.08	2259.00	2346.02	2259.00	526.42	0.02	0.22	100.00	100.00	92.45	63276.00	62111.29	54586584.00	117.82	19344.14	17547.50
2	1	2	9378.00	3125.00	147.00	-50	Spot (Block2, Row2, Column1)	1928.16	1892.00	238.84	0.01	0.12	1771.00	1809.32	1771.00	277.29	0.01	0.15	29.00	4.00	0.00	121.00	157.16	1135689.00	0.43	1892.06	1878.00
2	2	2	9678.00	3131.00	209.25	0	Spot (Block2, Row2, Column2)	2120.28	2095.00	284.76	0.01	0.13	1780.00	1812.84	1780.00	214.36	0.01	0.12	60.00	36.00	0.00	315.00	340.28	2650346.00	1.43	1890.69	1869.00
2	3	2	10019.00	3123.00	147.35	0	Spot (Block2, Row2, Column3)	2049.02	1989.50	238.61	0.01	0.12	1818.00	1864.70	1818.00	226.92	0.01	0.12	45.00	21.00	0.00	171.50	231.02	1213019.00	0.81	1970.47	1976.00
2	4	2	10284.00	3127.00	182.60	0	Spot (Block2, Row2, Column4)	2257.60	2194.50	250.26	0.01	0.11	1918.00	1963.80	1918.00	250.97	0.01	0.13	56.00	27.00	0.00	276.50	339.60	2104087.00	1.17	2097.55	2062.00
2	5	2	10576.00	3132.00	175.20	0	Spot (Block2, Row2, Column5)	4615.51	4521.00	814.69	0.01	0.18	1992.00	2040.06	1992.00	255.20	0.01	0.13	100.00	100.00	0.00	2529.00	2623.51	3950876.00	10.09	2833.31	2744.00
2	6	2	10873.00	3130.00	227.10	0	Spot (Block2, Row2, Column6)	2187.91	2164.00	264.56	0.00	0.12	1997.00	2051.86	1997.00	273.62	0.01	0.13	38.00	12.00	0.00	167.00	190.91	3244670.00	0.50	2039.38	1982.50
2	7	2	11180.00	3123.00	140.35	0	Spot (Block2, Row2, Column7)	2311.00	2252.50	313.22	0.01	0.14	2044.00	2083.33	2044.00	276.00	0.01	0.13	43.00	22.00	0.00	208.50	267.00	1229454.00	0.82	2214.38	2166.50
2	8	2	11479.00	3133.00	147.00	-50	Spot (Block2, Row2, Column8)	2338.85	2276.00	298.58	0.01	0.13	2146.00	2223.47	2146.00	413.63	0.02	0.19	26.00	0.00	0.00	130.00	192.85	1379922.00	0.28	2346.15	2303.50
2	1	3	9401.00	3437.00	151.50	0	Spot (Block2, Row3, Column1)	2182.33	2151.50	379.39	0.01	0.17	1775.00	1791.10	1775.00	203.26	0.00	0.11	69.00	46.00	0.00	376.50	407.33	1366137.00	1.92	1933.25	1866.50
2	2	3	9656.00	3394.00	149.15	0	Spot (Block2, Row3, Column2)	2009.08	1973.00	238.61	0.01	0.12	1779.00	1822.82	1779.00	210.27	0.01	0.12	46.00	24.00	0.00	194.00	230.08	1217502.00	0.89	1894.68	1856.50
2	3	3	9968.00	3427.00	186.65	0	Spot (Block2, Row3, Column3)	2413.73	2356.50	330.16	0.01	0.14	1860.00	1880.84	1860.00	230.04	0.00	0.12	83.00	54.00	0.00	496.50	553.73	2370284.00	2.32	2035.03	1983.00
2	4	3	10285.00	3420.00	150.20	0	Spot (Block2, Row3, Column4)	2405.75	2436.00	283.81	0.01	0.12	1905.00	1956.07	1905.00	244.11	0.01	0.12	76.00	58.00	0.00	531.00	500.75	1474723.00	1.84	2043.89	1986.00
2	5	3	10569.00	3427.00	170.90	0	Spot (Block2, Row3, Column5)	2926.82	2815.50	510.83	0.02	0.17	2002.00	2048.43	2002.00	273.70	0.01	0.13	97.00	71.00	0.00	813.50	924.82	2376579.00	3.21	2264.81	2293.00
2	6	3	10876.00	3430.00	200.70	0	Spot (Block2, Row3, Column6)	7390.83	7478.00	1752.91	0.01	0.24	2074.00	2104.36	2074.00	295.64	0.01	0.14	100.00	100.00	0.00	5404.00	5316.83	8462496.00	17.88	3654.85	3552.50
2	7	3	11186.00	3422.00	129.35	0	Spot (Block2, Row3, Column7)	2352.57	2301.00	336.81	0.01	0.14	2081.00	2112.22	2081.00	287.87	0.01	0.14	45.00	21.00	0.00	220.00	271.57	1058657.00	0.83	2244.31	2214.50
2	8	3	11478.00	3438.00	128.45	0	Spot (Block2, Row3, Column8)	5204.69	5137.00	873.51	0.01	0.17	2099.00	2138.67	2099.00	276.77	0.01	0.13	100.00	100.00	0.00	3038.00	3105.69	2305677.00	11.08	3275.21	3241.00
2	1	4	9372.00	3720.00	173.75	0	Spot (Block2, Row4, Column1)	2163.87	2114.50	245.89	0.01	0.11	1794.00	1831.27	1794.00	215.72	0.01	0.12	66.00	38.00	0.00	320.50	369.87	1821981.00	1.54	1983.03	1958.00
2	2	4	9654.00	3722.00	159.20	0	Spot (Block2, Row4, Column2)	2366.60	2257.00	346.74	0.02	0.15	1813.00	1858.90	1813.00	217.61	0.01	0.12	87.00	51.00	0.00	444.00	553.60	1649517.00	2.33	2052.47	1997.00
2	3	4	9978.00	3726.00	135.90	0	Spot (Block2, Row4, Column3)	2910.72	2838.00	401.63	0.01	0.14	1847.50	1875.03	1847.50	223.61	0.01	0.12	99.00	96.00	0.00	990.50	1063.22	1446626.00	4.63	2227.54	2227.50
2	4	4	10278.00	3729.00	147.00	-50	Spot (Block2, Row4, Column4)	2053.37	2017.00	200.45	0.01	0.10	1888.00	1918.63	1888.00	236.83	0.01	0.12	32.00	9.00	0.00	129.00	165.37	1209436.00	0.57	1952.73	1986.00
2	5	4	10576.00	3725.00	178.50	0	Spot (Block2, Row4, Column5)	2440.48	2373.00	497.07	0.01	0.20	1974.00	1990.24	1974.00	245.77	0.00	0.12	67.00	40.00	0.00	399.00	466.48	2181793.00	1.83	2097.74	2079.00
2	6	4	10875.00	3732.00	164.15	0	Spot (Block2, Row4, Column6)	5978.78	5856.00	1335.31	0.01	0.22	1999.00	2046.60	1999.00	281.20	0.01	0.14	100.00	100.00	0.00	3857.00	3979.78	4466149.00	13.98	3210.25	3113.00
2	7	4	11178.00	3732.00	147.00	-50	Spot (Block2, Row4, Column7)	2258.71	2201.00	259.58	0.01	0.11	2065.00	2087.13	2065.00	280.27	0.00	0.13	36.00	9.00	0.00	136.00	193.71	1339415.00	0.61	2222.83	2214.00
2	8	4	11484.00	3733.00	143.25	0	Spot (Block2, Row4, Column8)	2538.32	2495.00	321.59	0.01	0.13	2084.00	2106.95	2084.00	271.18	0.00	0.13	67.00	42.00	0.00	411.00	454.32	1421462.00	1.59	2313.85	2315.50
2	1	5	9401.00	4039.00	205.60	0	Spot (Block2, Row5, Column1)	2092.64	2088.00	303.17	0.00	0.14	1868.00	1888.04	1868.00	237.27	0.00	0.13	46.00	17.00	0.00	220.00	224.64	2513266.00	0.86	1959.27	1942.00
2	2	5	9680.00	4032.00	130.40	0	Spot (Block2, Row5, Column2)	6566.81	6448.50	1024.14	0.01	0.16	1861.00	1886.46	1861.00	243.12	0.01	0.13	100.00	100.00	0.00	4587.50	4705.81	2994466.00	19.25	3408.81	3132.00
2	3	5	9977.00	4024.00	173.20	0	Spot (Block2, Row5, Column3)	3247.20	3206.00	471.08	0.01	0.15	1810.00	1862.10	1810.00	332.64	0.01	0.18	99.00	97.00	0.00	1396.00	1437.20	2721151.00	4.16	2347.56	2303.50
2	4	5	10281.00	4035.00	183.05	0	Spot (Block2, Row5, Column4)	2179.07	2164.00	311.07	0.00	0.14	1878.00	1899.02	1878.00	337.67	0.00	0.18	42.00	14.00	0.00	286.00	301.07	2061402.00	0.83	2037.62	2026.00
2	5	5	10580.00	4030.00	126.65	0	Spot (Block2, Row5, Column5)	3004.48	2882.00	488.04	0.02	0.16	1902.00	1941.35	1902.00	236.25	0.01	0.12	100.00	96.00	0.00	980.00	1102.48	1288921.00	4.50	2318.67	2335.00
2	6	5	10883.00	4027.00	214.95	0	Spot (Block2, Row5, Column6)	2143.26	2081.50	288.55	0.01	0.13	1952.00	1986.33	1952.00	278.28	0.01	0.14	36.00	14.00	0.00	129.50	191.26	2811960.00	0.56	2013.24	1980.50
2	7	5	11171.00	4029.00	174.75	0	Spot (Block2, Row5, Column7)	11296.26	11327.00	2833.17	0.00	0.25	1997.50	2034.18	1997.50	299.99	0.01	0.15	100.00	100.00	0.00	9329.50	9298.76	9635712.00	30.87	4449.08	4314.00
2	8	5	11474.00	4028.00	154.65	0	Spot (Block2, Row5, Column8)	2454.27	2417.00	340.74	0.01	0.14	2003.00	2047.46	2003.00	281.49	0.01	0.14	62.00	37.00	0.00	414.00	451.27	1617363.00	1.45	2267.37	2288.00
2	1	6	9367.00	4323.00	183.35	0	Spot (Block2, Row6, Column1)	6256.07	6343.50	1213.44	0.01	0.19	1813.00	1850.15	1813.00	246.70	0.01	0.13	100.00	100.00	0.00	4530.50	4443.07	5893214.00	17.86	3153.04	3112.50
2	2	6	9672.00	4328.00	178.05	0	Spot (Block2, Row6, Column2)	6776.81	6812.00	1280.76	0.00	0.19	1829.00	1869.90	1829.00	263.07	0.01	0.14	100.00	100.00	0.00	4983.00	4947.81	6038142.00	18.65	3331.27	3206.50
2	3	6	9972.00	4336.00	182.35	0	Spot (Block2, Row6, Column3)	2167.79	2116.50	282.36	0.01	0.13	1798.00	1843.06	1798.00	235.41	0.01	0.13	62.00	33.00	0.00	318.50	369.79	2020384.00	1.38	1905.53	1875.00
2	4	6	10277.00	4335.00	167.60	0	Spot (Block2, Row6, Column4)	2190.15	2126.00	274.97	0.01	0.13	1865.00	1881.44	1865.00	235.20	0.00	0.13	51.00	32.00	0.00	261.00	325.15	1708318.00	1.31	1981.32	1970.50
2	5	6	10576.00	4333.00	123.25	0	Spot (Block2, Row6, Column5)	2867.75	2863.00	358.69	0.00	0.13	1892.00	1925.11	1892.00	243.41	0.01	0.13	99.00	89.00	0.00	971.00	975.75	1149966.00	3.87	2322.38	2326.00
2	6	6	10872.00	4332.00	186.40	0	Spot (Block2, Row6, Column6)	2197.90	2191.00	292.31	0.00	0.13	1890.00	1934.05	1890.00	257.05	0.01	0.13	54.00	29.00	0.00	301.00	307.90	2136360.00	1.03	2066.72	2046.50
2	7	6	11177.00	4332.00	172.85	0	Spot (Block2, Row6, Column7)	2305.86	2279.00	271.78	0.01	0.12	1896.00	1942.62	1896.00	275.27	0.01	0.14	60.00	31.00	0.00	383.00	409.86	1900030.00	1.32	2115.31	2078.00
2	8	6	11477.00	4344.00	169.95	0	Spot (Block2, Row6, Column8)	2274.20	2216.00	304.94	0.01	0.13	1953.00	1980.42	1953.00	265.11	0.01	0.13	49.00	23.00	0.00	263.00	321.20	1823911.00	1.11	2075.76	2016.00
2	1	7	9373.00	4620.00	138.25	0	Spot (Block2, Row7, Column1)	2164.69	2144.00	251.36	0.00	0.12	1713.00	1756.07	1713.00	217.78	0.01	0.12	82.00	49.00	0.00	431.00	451.69	1114817.00	1.88	1884.17	1879.50
2	2	7	9677.00	4634.00	166.55	0	Spot (Block2, Row7, Column2)	2038.21	2003.50	257.51	0.01	0.13	1771.00	1797.12	1771.00	230.23	0.01	0.13	50.00	23.00	0.00	232.50	267.21	1577575.00	1.05	1906.48	1894.00
2	3	7	9978.00	4622.00	204.90	0	Spot (Block2, Row7, Column3)	2123.14	2123.00	367.70	0.00	0.17	1774.00	1809.55	1774.00	228.61	0.01	0.13	65.00	31.00	0.00	349.00	349.14	2528665.00	1.37	1879.77	1878.50
2	4	7	10268.00	4625.00	167.45	0	Spot (Block2, Row7, Column4)	2176.09	2103.00	281.15	0.01	0.13	1825.00	1863.85	1825.00	241.74	0.01	0.13	56.00	30.00	0.00	278.00	351.09	1688646.00	1.29	1946.39	1915.00
2	5	7	10592.00	4646.00	236.25	0	Spot (Block2, Row7, Column5)	2099.32	2078.00	268.47	0.00	0.13	1865.00	1896.95	1865.00	262.48	0.01	0.14	43.00	16.00	0.00	213.00	234.32	3377802.00	0.77	1969.65	1946.00
2	6	7	10866.00	4629.00	163.85	0	Spot (Block2, Row7, Column6)	8310.96	8247.00	1860.32	0.00	0.22	1882.00	1919.66	1882.00	283.96	0.01	0.15	100.00	100.00	0.00	6365.00	6428.96	6191667.00	22.51	3595.18	3462.00
2	7	7	11173.00	4629.00	191.10	0	Spot (Block2, Row7, Column7)	2173.12	2166.00	271.84	0.00	0.13	1881.00	1907.54	1881.00	274.62	0.01	0.14	51.00	18.00	0.00	285.00	292.12	2236141.00	0.97	1947.06	1940.00
2	8	7	11476.00	4635.00	153.70	0	Spot (Block2, Row7, Column8)	9567.86	9357.50	1987.79	0.01	0.21	1907.00	1952.73	1907.00	268.73	0.01	0.14	100.00	100.00	0.00	7450.50	7660.86	6180839.00	28.34	4127.21	3727.50
2	1	8	9374.00	4932.00	168.20	0	Spot (Block2, Row8, Column1)	2765.85	2588.00	813.52	0.03	0.29	1680.00	1688.91	1680.00	206.33	0.00	0.12	99.00	95.00	0.00	908.00	1085.85	2168429.00	5.22	2050.62	2058.00
2	2	8	9666.00	4930.00	170.00	0	Spot (Block2, Row8, Column2)	1954.39	1907.00	240.03	0.01	0.12	1699.00	1738.27	1699.00	216.55	0.01	0.12	48.00	20.00	0.00	208.00	255.39	1567417.00	1.00	1849.15	1830.50
2	3	8	9969.00	4929.00	158.70	0	Spot (Block2, Row8, Column3)	2040.34	1990.00	270.03	0.01	0.13	1713.00	1764.89	1713.00	235.21	0.01	0.13	58.00	27.00	0.00	277.00	327.34	1415996.00	1.17	1879.84	1892.50
2	4	8	10268.00	4929.00	159.95	0	Spot (Block2, Row8, Column4)	10928.63	10508.00	2689.56	0.02	0.25	1771.00	1806.65	1771.00	254.42	0.01	0.14	100.00	100.00	0.00	8737.00	9157.63	7660970.00	35.85	4383.58	4148.00
2	5	8	10563.00	4927.00	165.55	0	Spot (Block2, Row8, Column5)	2083.44	2087.50	312.83	0.00	0.15	1788.00	1836.39	1788.00	261.27	0.01	0.14	52.00	22.00	0.00	299.50	295.44	1583411.00	0.95	1969.84	1920.50
2	6	8	10872.00	4934.00	168.15	0	Spot (Block2, Row8, Column6)	8301.91	8179.00	1982.39	0.01	0.24	1799.00	1854.84	1799.00	286.73	0.01	0.15	100.00	100.00	0.00	6380.00	6502.91	6508698.00	22.48	3615.07	3576.00
2	7	8	11170.00	4925.00	177.70	0	Spot (Block2, Row8, Column7)	2201.64	2176.00	317.97	0.01	0.14	1825.50	1864.91	1825.50	270.40	0.01	0.14	56.00	31.00	0.00	350.50	376.14	1937443.00	1.25	1969.83	1939.00
2	8	8	11471.00	4932.00	157.40	0	Spot (Block2, Row8, Column8)	2500.02	2457.00	392.01	0.01	0.16	1917.00	1960.57	1917.00	284.46	0.01	0.15	71.00	48.00	0.00	540.00	583.02	1712515.00	1.90	2165.42	2136.50
3	1	1	13874.00	2840.00	156.65	0	Spot (Block3, Row1, Column1)	55249.26	65535.00	13779.76	0.07	0.25	2365.00	2422.12	2365.00	433.10	0.01	0.18	100.00	100.00	54.38	63170.00	52884.26	37183064.00	121.97	14555.21	12730.00
3	2	1	14170.00	2836.00	146.45	0	Spot (Block3, Row1, Column2)	3508.62	3478.00	500.99	0.00	0.14	2286.00	2333.62	2286.00	357.06	0.01	0.15	98.00	84.00	0.00	1192.00	1222.62	2052541.00	3.29	2684.25	2688.00
3	3	1	14472.00	2847.00	170.60	0	Spot (Block3, Row1, Column3)	2804.29	2753.50	493.62	0.01	0.18	2228.00	2264.84	2228.00	283.75	0.01	0.13	66.00	46.00	0.00	525.50	576.29	2277087.00	1.90	2415.37	2333.50
3	4	1	14775.00	2834.00	160.00	0	Spot (Block3, Row1, Column4)	2970.86	2929.00	379.35	0.01	0.13	2212.00	2265.52	2212.00	274.04	0.01	0.12	94.00	64.00	0.00	717.00	758.86	2097426.00	2.57	2521.29	2448.50
3	5	1	15070.00	2838.00	181.65	0	Spot (Block3, Row1, Column5)	2998.97	2956.00	436.83	0.01	0.15	2299.00	2350.84	2299.00	303.88	0.01	0.13	79.00	54.00	0.00	657.00	699.97	2771050.00	2.13	2525.56	2510.00
3	6	1	15373.00	2839.00	146.00	0	Spot (Block3, Row1, Column6)	8167.90	7593.00	2291.22	0.03	0.28	2392.00	2440.30	2392.00	307.93	0.01	0.13	100.00	100.00	0.00	5201.00	5775.90	4721048.00	18.60	3950.42	3654.50
3	7	1	15671.00	2848.00	174.95	0	Spot (Block3, Row1, Column7)	6105.64	5954.50	1696.94	0.01	0.28	2537.00	2598.91	2537.00	441.48	0.01	0.17	100.00	100.00	0.00	3417.50	3568.64	5214213.00	7.94	3683.03	3626.50
3	8	1	15975.00	2847.00	162.35	0	Spot (Block3, Row1, Column8)	64154.12	65535.00	5019.97	0.01	0.08	2663.00	2733.52	2663.00	509.78	0.01	0.19	100.00	100.00	85.71	62872.00	61491.12	46704656.00	120.48	19184.25	16709.00
3	1	2	13857.00	3128.00	198.70	0	Spot (Block3, Row2, Column1)	2497.50	2460.00	292.09	0.01	0.12	2271.00	2321.54	2271.00	367.66	0.01	0.16	29.00	5.00	0.00	189.00	226.50	2802194.00	0.48	2459.21	2440.00
3	2	2	14178.00	3130.00	191.00	0	Spot (Block3, Row2, Column2)	3305.05	3242.50	561.23	0.01	0.17	2260.00	2283.93	2260.00	296.96	0.00	0.13	96.00	78.00	0.00	982.50	1045.05	3404205.00	3.44	2672.21	2725.00
3	3	2	14479.00	3137.00	151.30	0	Spot (Block3, Row2, Column3)	2549.25	2497.00	327.69	0.01	0.13	2253.00	2286.12	2253.00	289.96	0.01	0.13	48.00	25.00	0.00	244.00	296.25	1611128.00	0.91	2432.71	2401.00
3	4	2	14780.00	3134.00	155.60	0	Spot (Block3, Row2, Column4)	2723.76	2703.00	327.45	0.00	0.12	2261.00	2312.71	2261.00	308.43	0.01	0.13	61.00	32.00	0.00	442.00	462.76	1822196.00	1.33	2507.95	2468.00
3	5	2	15075.00	3138.00	134.20	0	Spot (Block3, Row2, Column5)	9210.76	9198.00	1491.00	0.00	0.16	2297.00	2351.39	2297.00	298.57	0.01	0.13	100.00	100.00	0.00	6901.00	6913.76	4485641.00	22.97	4621.76	4430.00
3	6	2	15377.00	3143.00	147.00	-50	Spot (Block3, Row2, Column6)	2609.86	2560.50	316.30	0.01	0.12	2381.00	2426.52	2381.00	343.56	0.01	0.14	36.00	9.00	0.00	179.50	228.86	1545038.00	0.53	2434.23	2361.00
3	7	2	15680.00	3127.00	185.55	0	Spot (Block3, Row2, Column7)	2808.83	2809.00	346.03	0.00	0.12	2481.00	2508.81	2481.00	335.87	0.00	0.13	48.00	17.00	0.00	328.00	327.83	2724562.00	0.89	2620.20	2589.50
3	8	2	15977.00	3145.00	147.00	-50	Spot (Block3, Row2, Column8)	2693.19	2686.00	356.46	0.00	0.13	2530.00	2593.50	2530.00	433.87	0.01	0.17	26.00	0.00	0.00	156.00	163.19	1583598.00	0.23	2650.48	2583.00
3	1	3	13873.00	3442.00	152.25	0	Spot (Block3, Row3, Column1)	3612.70	3466.00	683.01	0.02	0.19	2180.00	2229.99	2180.00	314.83	0.01	0.14	98.00	92.00	0.00	1286.00	1432.70	2290452.00	4.39	2640.53	2649.50
3	2	3	14181.00	3418.00	186.30	0	Spot (Block3, Row3, Column2)	2411.11	2382.50	281.55	0.01	0.12	2190.00	2231.85	2190.00	285.14	0.01	0.13	37.00	12.00	0.00	192.50	221.11	2358061.00	0.63	2312.84	2299.00
3	3	3	14480.00	3442.00	134.95	0	Spot (Block3, Row3, Column3)	3165.85	3152.00	431.50	0.00	0.14	2239.00	2298.19	2239.00	358.25	0.01	0.16	89.00	64.00	0.00	913.00	926.85	1548099.00	2.42	2592.64	2611.00
3	4	3	14776.00	3438.00	148.35	0	Spot (Block3, Row3, Column4)	29903.01	28442.50	16474.06	0.02	0.55	2251.50	2307.45	2251.50	336.34	0.01	0.15	100.00	100.00	2.32	26191.00	27651.51	18061428.00	82.05	8123.66	7198.00
3	5	3	15077.00	3435.00	101.80	0	Spot (Block3, Row3, Column5)	5387.99	5023.00	1633.89	0.03	0.30	2306.00	2367.55	2306.00	345.42	0.01	0.15	100.00	99.00	0.00	2717.00	3081.99	1433206.00	8.74	3273.94	3100.00
3	6	3	15377.00	3439.00	190.90	0	Spot (Block3, Row3, Column6)	15113.90	15124.50	3650.53	0.00	0.24	2357.00	2411.95	2357.00	369.04	0.01	0.15	100.00	100.00	0.00	12767.50	12756.90	15537089.00	34.42	5967.79	6058.00
3	7	3	15680.00	3446.00	159.35	0	Spot (Block3, Row3, Column7)	3552.42	3375.00	785.82	0.02	0.22	2381.00	2418.05	2381.00	319.43	0.01	0.13	87.00	69.00	0.00	994.00	1171.42	2479592.00	3.55	2822.59	2814.00
3	8	3	15980.00	3448.00	167.75	0	Spot (Block3, Row3, Column8)	4681.55	4674.00	796.26	0.00	0.17	2409.00	2449.44	2409.00	288.26	0.01	0.12	100.00	99.00	0.00	2265.00	2272.55	3642245.00	7.74	3106.82	3071.50
3	1	4	13870.00	3737.00	148.40	0	Spot (Block3, Row4, Column1)	32783.64	29228.00	17957.68	0.05	0.55	2177.00	2220.46	2177.00	333.00	0.01	0.15	100.00	100.00	6.00	27051.00	30606.64	19670220.00	91.78	8835.27	7389.00
3	2	4	14186.00	3742.00	137.30	0	Spot (Block3, Row4, Column2)	2617.64	2514.00	324.74	0.02	0.12	2200.00	2251.58	2200.00	366.42	0.01	0.16	46.00	23.00	0.00	314.00	417.64	1337612.00	1.00	2389.51	2367.50
3	3	4	14478.00	3742.00	162.20	0	Spot (Block3, Row4, Column3)	50642.46	52820.00	14333.77	0.02	0.28	2239.00	2299.08	2239.00	383.71	0.01	0.17	100.00	100.00	34.39	50581.00	48403.46	36817324.00	125.99	14427.84	12394.00
3	4	4	14764.00	3745.00	191.35	0	Spot (Block3, Row4, Column4)	2554.19	2527.00	317.52	0.00	0.12	2256.00	2309.18	2256.00	344.03	0.01	0.15	44.00	12.00	0.00	271.00	298.19	2651251.00	0.71	2413.62	2403.50
3	5	4	15076.00	3742.00	147.00	-50	Spot (Block3, Row4, Column5)	2572.26	2506.00	407.66	0.01	0.16	2272.00	2317.32	2272.00	360.36	0.01	0.16	33.00	13.00	0.00	234.00	300.26	1520206.00	0.71	2290.97	2238.00
3	6	4	15376.00	3742.00	147.50	0	Spot (Block3, Row4, Column6)	9515.05	9107.00	2132.31	0.02	0.22	2275.00	2311.52	2275.00	317.62	0.01	0.14	100.00	100.00	0.00	6832.00	7240.05	5690002.00	22.68	4520.37	4332.00
3	7	4	15676.00	3744.00	113.15	0	Spot (Block3, Row4, Column7)	2870.07	2811.00	375.08	0.01	0.13	2289.00	2338.84	2289.00	292.97	0.01	0.13	79.00	44.00	0.00	522.00	581.07	961472.00	1.81	2472.94	2451.00
3	8	4	15984.00	3748.00	193.30	0	Spot (Block3, Row4, Column8)	2833.03	2786.00	359.40	0.01	0.13	2364.00	2393.34	2364.00	292.38	0.01	0.12	64.00	35.00	0.00	422.00	469.03	3005849.00	1.50	2448.56	2407.00
3	1	5	13880.00	4045.00	152.25	0	Spot (Block3, Row5, Column1)	6829.38	6528.00	2036.21	0.02	0.30	2193.00	2212.41	2193.00	322.11	0.00	0.15	100.00	100.00	0.00	4335.00	4636.38	4357143.00	14.33	3366.77	3121.50
3	2	5	14182.00	4040.00	147.50	0	Spot (Block3, Row5, Column2)	5367.68	5276.50	797.97	0.01	0.15	2189.00	2207.23	2189.00	282.24	0.00	0.13	100.00	100.00	0.00	3087.50	3178.68	3188401.00	11.20	3329.59	3175.00
3	3	5	14477.00	4038.00	121.80	0	Spot (Block3, Row5, Column3)	4453.05	4440.00	662.70	0.00	0.15	2226.00	2267.68	2226.00	330.37	0.01	0.15	100.00	99.00	0.00	2214.00	2227.05	1754500.00	6.61	2909.19	2952.50
3	4	5	14779.00	4045.00	157.00	0	Spot (Block3, Row5, Column4)	4455.18	4365.00	804.24	0.01	0.18	2220.00	2280.79	2220.00	373.52	0.01	0.16	100.00	99.00	0.00	2145.00	2235.18	3016155.00	5.82	2924.58	2922.50
3	5	5	15078.00	4043.00	154.15	0	Spot (Block3, Row5, Column5)	57799.83	65535.00	12880.45	0.05	0.22	2222.00	2301.69	2222.00	444.88	0.02	0.19	100.00	100.00	66.36	63313.00	55577.83	37628008.00	124.75	16055.80	12552.50
3	6	5	15370.00	4033.00	152.75	0	Spot (Block3, Row5, Column6)	2592.32	2599.00	315.24	0.00	0.12	2209.00	2259.84	2209.00	356.18	0.01	0.16	53.00	17.00	0.00	390.00	383.32	1664267.00	0.93	2366.90	2373.00
3	7	5	15676.00	4040.00	153.50	0	Spot (Block3, Row5, Column7)	5277.02	5150.50	1067.93	0.01	0.20	2231.00	2271.10	2231.00	293.98	0.01	0.13	100.00	100.00	0.00	2919.50	3046.02	3408953.00	10.22	3245.50	3306.00
3	8	5	15977.00	4046.00	154.90	0	Spot (Block3, Row5, Column8)	8359.21	7216.00	4548.21	0.06	0.54	2312.00	2361.36	2312.00	300.73	0.01	0.13	100.00	98.00	0.00	4904.00	6047.21	5483641.00	19.94	3598.92	3464.00
3	1	6	13870.00	4334.00	172.80	0	Spot (Block3, Row6, Column1)	14612.04	14265.00	4503.85	0.01	0.31	2153.00	2192.27	2153.00	344.92	0.01	0.16	100.00	100.00	0.00	12112.00	12459.04	12171826.00	36.01	5392.81	5378.00
3	2	6	14177.00	4340.00	154.55	0	Spot (Block3, Row6, Column2)	4018.17	3895.50	571.03	0.01	0.14	2162.00	2189.63	2162.00	314.23	0.01	0.14	100.00	99.00	0.00	1733.50	1856.17	2635920.00	5.82	2890.88	2875.00
3	3	6	14469.00	4340.00	142.45	0	Spot (Block3, Row6, Column3)	12203.30	11681.00	4464.55	0.02	0.37	2180.00	2201.43	2180.00	295.92	0.00	0.13	100.00	100.00	0.00	9501.00	10023.30	6772833.00	33.80	4489.61	3909.00
3	4	6	14785.00	4346.00	135.40	0	Spot (Block3, Row6, Column4)	2570.29	2517.00	348.06	0.01	0.14	2187.00	2216.92	2187.00	297.49	0.01	0.13	54.00	33.00	0.00	330.00	383.29	1272295.00	1.19	2363.85	2291.00
3	5	6	15073.00	4347.00	145.30	0	Spot (Block3, Row6, Column5)	23681.23	22424.00	10019.25	0.02	0.42	2192.00	2240.24	2192.00	351.56	0.01	0.16	100.00	100.00	0.00	20232.00	21489.23	13521984.00	60.99	7428.77	6615.00
3	6	6	15373.00	4343.00	201.65	0	Spot (Block3, Row6, Column6)	2531.98	2523.50	320.68	0.00	0.13	2173.00	2197.58	2173.00	275.07	0.00	0.13	58.00	32.00	0.00	350.50	358.98	2916846.00	1.22	2307.11	2251.50
3	7	6	15673.00	4342.00	138.25	0	Spot (Block3, Row6, Column7)	2922.11	2810.00	392.03	0.02	0.13	2188.00	2225.78	2188.00	278.76	0.01	0.13	90.00	62.00	0.00	622.00	734.11	1510731.00	2.50	2469.87	2452.00
3	8	6	15980.00	4355.00	154.10	0	Spot (Block3, Row6, Column8)	6833.22	6334.00	3196.05	0.03	0.47	2301.00	2345.65	2301.00	305.45	0.01	0.13	99.00	96.00	0.00	4033.00	4532.22	4489428.00	14.69	3251.95	3159.00
3	1	7	13874.00	4643.00	172.95	0	Spot (Block3, Row7, Column1)	2960.63	2896.00	404.97	0.01	0.14	2090.00	2147.02	2090.00	313.15	0.01	0.15	98.00	70.00	0.00	806.00	870.63	2469169.00	2.60	2499.03	2503.00
3	2	7	14177.00	4634.00	204.95	0	Spot (Block3, Row7, Column2)	2476.24	2475.50	339.82	0.00	0.14	2076.00	2122.74	2076.00	282.17	0.01	0.13	61.00	34.00	0.00	399.50	400.24	2941777.00	1.25	2253.81	2244.00
3	3	7	14476.00	4651.00	169.05	0	Spot (Block3, Row7, Column3)	2536.27	2488.00	339.85	0.01	0.13	2102.00	2150.37	2102.00	284.67	0.01	0.13	57.00	34.00	0.00	386.00	434.27	2018869.00	1.36	2332.97	2256.00
3	4	7	14780.00	4652.00	213.20	0	Spot (Block3, Row7, Column4)	2466.75	2408.00	353.59	0.01	0.14	2121.00	2163.54	2121.00	293.11	0.01	0.14	49.00	25.00	0.00	287.00	345.75	3204304.00	1.03	2287.81	2200.00
3	5	7	15082.00	4645.00	176.95	0	Spot (Block3, Row7, Column5)	2676.29	2630.50	332.35	0.01	0.12	2170.00	2212.67	2170.00	305.32	0.01	0.14	67.00	38.00	0.00	460.50	506.29	2349780.00	1.52	2367.33	2386.00
3	6	7	15370.00	4643.00	139.60	0	Spot (Block3, Row7, Column6)	4189.20	4122.00	652.36	0.01	0.16	2196.00	2272.51	2196.00	380.32	0.01	0.17	100.00	96.00	0.00	1926.00	1993.20	2211895.00	5.04	2834.15	2827.00
3	7	7	15671.00	4647.00	110.80	0	Spot (Block3, Row7, Column7)	4198.88	4093.00	649.10	0.01	0.15	2189.00	2233.49	2189.00	289.74	0.01	0.13	100.00	99.00	0.00	1904.00	2009.88	1347839.00	6.78	2831.92	2762.00
3	8	7	15975.00	4649.00	97.00	0	Spot (Block3, Row7, Column8)	12250.47	12376.50	2327.34	0.00	0.19	2296.00	2339.44	2296.00	316.56	0.01	0.14	100.00	100.00	0.00	10080.50	9954.47	2915611.00	31.31	5698.63	5628.00
3	1	8	13868.00	4948.00	139.35	0	Spot (Block3, Row8, Column1)	2797.29	2751.00	395.82	0.01	0.14	2106.00	2164.28	2106.00	304.73	0.01	0.14	80.00	51.00	0.00	645.00	691.29	1471372.00	2.08	2413.30	2416.00
3	2	8	14171.00	4935.00	199.90	0	Spot (Block3, Row8, Column2)	2502.26	2467.50	345.86	0.01	0.14	2086.00	2142.82	2086.00	294.37	0.01	0.14	60.00	28.00	0.00	381.50	416.26	2822544.00	1.22	2242.93	2215.50
3	3	8	14473.00	4940.00	147.00	-50	Spot (Block3, Row8, Column3)	2538.34	2508.00	463.96	0.01	0.18	2089.00	2149.73	2089.00	298.65	0.01	0.14	58.00	34.00	0.00	419.00	449.34	1492546.00	1.30	2080.26	2059.00
3	4	8	14767.00	4945.00	107.70	0	Spot (Block3, Row8, Column4)	11641.56	11615.50	2545.12	0.00	0.22	2137.00	2177.98	2137.00	308.74	0.01	0.14	100.00	100.00	0.00	9478.50	9504.56	3539035.00	30.65	4618.45	4187.00
3	5	8	15062.00	4939.00	162.70	0	Spot (Block3, Row8, Column5)	2450.48	2422.50	309.21	0.00	0.13	2186.00	2248.48	2186.00	379.09	0.01	0.17	34.00	6.00	0.00	236.50	264.48	1798652.00	0.53	2324.01	2299.00
3	6	8	15375.00	4945.00	137.75	0	Spot (Block3, Row8, Column6)	24902.79	24092.50	9915.29	0.01	0.40	2285.00	2352.27	2285.00	445.82	0.01	0.19	100.00	100.00	0.00	21807.50	22617.79	12700420.00	50.58	7878.96	7703.00
3	7	8	15669.00	4947.00	151.70	0	Spot (Block3, Row8, Column7)	5375.74	5139.00	1584.71	0.02	0.29	2276.00	2322.70	2276.00	371.92	0.01	0.16	100.00	100.00	0.00	2863.00	3099.74	3381343.00	8.21	3129.87	3036.00
3	8	8	16002.00	4950.00	119.00	0	Spot (Block3, Row8, Column8)	2842.16	2779.50	537.23	0.01	0.19	2350.00	2381.99	2350.00	325.90	0.01	0.14	56.00	32.00	0.00	429.50	492.16	1040230.00	1.41	2639.33	2555.00
4	1	1	18374.00	2851.00	156.15	0	Spot (Block4, Row1, Column1)	52470.55	64858.00	15693.97	0.09	0.30	1422.00	1483.92	1422.00	279.11	0.02	0.19	100.00	100.00	49.11	63436.00	51048.55	35260492.00	182.68	12660.11	10850.00
4	2	1	18676.00	2854.00	136.80	0	Spot (Block4, Row1, Column2)	1580.28	1578.50	94.02	0.00	0.06	1364.00	1395.49	1364.00	231.39	0.01	0.17	35.00	0.00	0.00	214.50	216.28	796460.00	0.80	1473.33	1451.50
4	3	1	18977.00	2867.00	149.35	0	Spot (Block4, Row1, Column3)	1656.49	1680.00	134.14	0.01	0.08	1326.00	1342.91	1326.00	103.79	0.01	0.08	91.00	77.00	0.00	354.00	330.49	1013773.00	3.02	1475.85	1459.00
4	4	1	19280.00	2865.00	131.40	0	Spot (Block4, Row1, Column4)	1592.38	1546.00	141.78	0.01	0.09	1357.00	1360.16	1357.00	107.36	0.00	0.08	82.00	44.00	0.00	189.00	235.38	737272.00	2.16	1451.38	1457.50
4	5	1	19566.00	2849.00	126.05	0	Spot (Block4, Row1, Column5)	1583.46	1570.50	160.99	0.00	0.10	1335.00	1352.33	1335.00	109.62	0.01	0.08	73.00	53.00	0.00	235.50	248.46	668222.00	2.11	1417.83	1398.00
4	6	1	19875.00	2842.00	147.40	0	Spot (Block4, Row1, Column6)	1674.57	1687.50	130.58	0.00	0.08	1303.00	1316.25	1303.00	95.71	0.00	0.07	96.00	93.00	0.00	384.50	371.57	987998.00	3.74	1450.19	1455.50
4	7	1	20179.00	2865.00	152.85	0	Spot (Block4, Row1, Column7)	1873.08	1862.00	199.40	0.00	0.11	1317.00	1365.73	1317.00	254.71	0.02	0.19	96.00	54.00	0.00	545.00	556.08	1208134.00	1.99	1526.10	1506.00
4	8	1	20475.00	2861.00	153.00	0	Spot (Block4, Row1, Column8)	63058.00	65535.00	6623.33	0.02	0.11	1394.00	1454.18	1394.00	348.87	0.02	0.24	100.00	100.00	77.80	64141.00	61664.00	40609712.00	176.58	15220.57	13531.00
4	1	2	18378.00	3152.00	145.15	0	Spot (Block4, Row2, Column1)	1569.03	1579.00	119.49	0.00	0.08	1423.00	1463.91	1423.00	203.89	0.01	0.14	27.00	2.00	0.00	156.00	146.03	895914.00	0.52	1526.72	1493.00
4	2	2	18677.00	3147.00	168.50	0	Spot (Block4, Row2, Column2)	1683.88	1676.50	177.58	0.00	0.11	1379.00	1388.75	1379.00	109.21	0.00	0.08	85.00	68.00	0.00	297.50	304.88	1326899.00	2.70	1499.11	1502.00
4	3	2	18958.00	3150.00	224.75	0	Spot (Block4, Row2, Column3)	1541.34	1516.00	125.43	0.01	0.08	1366.00	1369.94	1366.00	98.83	0.00	0.07	72.00	42.00	0.00	150.00	175.34	2231866.00	1.73	1459.01	1469.00
4	4	2	19277.00	3149.00	173.85	0	Spot (Block4, Row2, Column4)	1669.01	1686.50	136.93	0.00	0.08	1393.00	1397.08	1393.00	113.77	0.00	0.08	87.00	58.00	0.00	293.50	276.01	1405305.00	2.39	1478.27	1480.00
4	5	2	19581.00	3144.00	137.75	0	Spot (Block4, Row2, Column5)	2748.79	2622.50	966.33	0.02	0.35	1391.00	1395.08	1391.00	106.60	0.00	0.08	100.00	100.00	0.00	1231.50	1357.79	1412880.00	12.70	1900.27	1847.00
4	6	2	19878.00	3152.00	147.00	-50	Spot (Block4, Row2, Column6)	1374.32	1360.50	105.04	0.00	0.08	1337.00	1355.72	1337.00	118.32	0.01	0.09	26.00	1.00	0.00	23.50	37.32	816349.00	0.16	1316.41	1305.50
4	7	2	20181.00	3159.00	141.35	0	Spot (Block4, Row2, Column7)	1543.32	1519.50	108.01	0.01	0.07	1313.00	1327.07	1313.00	96.72	0.00	0.07	93.00	55.00	0.00	206.50	230.32	836477.00	2.24	1421.52	1411.00
4	8	2	20478.00	3154.00	147.00	-50	Spot (Block4, Row2, Column8)	1376.93	1371.00	85.71	0.00	0.06	1324.00	1363.36	1324.00	228.65	0.01	0.17	3.00	0.00	0.00	47.00	52.93	812388.00	0.06	1343.94	1339.00
4	1	3	18398.00	3436.00	137.95	0	Spot (Block4, Row3, Column1)	1768.57	1759.00	262.79	0.00	0.15	1401.00	1418.48	1401.00	123.90	0.01	0.09	76.00	65.00	0.00	358.00	367.57	910816.00	2.83	1600.51	1510.00
4	2	3	18683.00	3429.00	175.75	0	Spot (Block4, Row3, Column2)	1547.74	1514.00	124.24	0.01	0.08	1376.00	1382.88	1376.00	110.36	0.00	0.08	66.00	29.00	0.00	138.00	171.74	1343439.00	1.49	1462.97	1452.00
4	3	3	18986.00	3442.00	133.60	0	Spot (Block4, Row3, Column3)	1595.32	1612.00	121.30	0.00	0.08	1380.00	1377.26	1380.00	100.95	0.00	0.07	83.00	62.00	0.00	232.00	215.32	765754.00	2.16	1475.61	1475.00
4	4	3	19278.00	3446.00	154.95	0	Spot (Block4, Row3, Column4)	2433.06	2387.00	479.64	0.01	0.20	1397.00	1396.92	1397.00	103.64	0.00	0.07	100.00	99.00	0.00	990.00	1036.06	1605817.00	10.00	1699.15	1687.00
4	5	3	19571.00	3433.00	114.75	0	Spot (Block4, Row3, Column5)	1554.32	1531.00	119.04	0.01	0.08	1399.00	1407.61	1399.00	110.66	0.00	0.08	57.00	24.00	0.00	132.00	155.32	536240.00	1.33	1460.35	1472.00
4	6	3	19879.00	3446.00	168.35	0	Spot (Block4, Row3, Column6)	4817.49	4861.00	1202.91	0.00	0.25	1351.00	1365.47	1351.00	126.65	0.00	0.09	100.00	100.00	0.00	3510.00	3466.49	3796179.00	27.26	2392.71	2410.00
4	7	3	20170.00	3454.00	132.25	0	Spot (Block4, Row3, Column7)	1865.07	1761.00	487.63	0.02	0.26	1295.00	1311.23	1295.00	112.70	0.01	0.09	100.00	98.00	0.00	466.00	570.07	885909.00	4.91	1568.51	1592.00
4	8	3	20482.00	3464.00	152.45	0	Spot (Block4, Row3, Column8)	3690.47	3552.00	1043.25	0.02	0.28	1312.00	1324.34	1312.00	96.33	0.00	0.07	100.00	100.00	0.00	2240.00	2378.47	2350831.00	24.56	2042.26	1937.00
4	1	4	18372.00	3749.00	154.00	0	Spot (Block4, Row4, Column1)	2484.69	2418.50	456.75	0.01	0.18	1394.00	1401.57	1394.00	119.83	0.00	0.09	100.00	99.00	0.00	1024.50	1090.69	1610080.00	9.04	1758.31	1723.00
4	2	4	18682.00	3753.00	156.40	0	Spot (Block4, Row4, Column2)	1800.06	1801.00	225.93	0.00	0.13	1376.00	1384.17	1376.00	111.40	0.00	0.08	97.00	84.00	0.00	425.00	424.06	1213238.00	3.73	1561.70	1516.00
4	3	4	18971.00	3756.00	106.45	0	Spot (Block4, Row4, Column3)	4832.86	4782.00	891.28	0.00	0.18	1375.00	1378.01	1375.00	113.17	0.00	0.08	100.00	100.00	0.00	3407.00	3457.86	1420862.00	30.53	2440.95	2379.00
4	4	4	19276.00	3750.00	147.00	-50	Spot (Block4, Row4, Column4)	1527.73	1506.00	112.15	0.01	0.07	1385.00	1405.41	1385.00	536.71	0.01	0.38	0.00	0.00	0.00	121.00	142.73	896778.00	0.23	1486.63	1482.00
4	5	4	19577.00	3751.00	147.00	-50	Spot (Block4, Row4, Column5)	1421.00	1406.00	141.08	0.00	0.10	1367.00	1370.01	1367.00	103.41	0.00	0.08	40.00	13.00	0.00	39.00	54.00	839810.00	0.49	1338.50	1316.00
4	6	4	19880.00	3748.00	127.00	0	Spot (Block4, Row4, Column6)	2304.48	2269.00	298.59	0.01	0.13	1306.00	1321.13	1306.00	110.79	0.01	0.08	100.00	100.00	0.00	963.00	998.48	986318.00	8.88	1725.77	1744.00
4	7	4	20180.00	3737.00	103.65	0	Spot (Block4, Row4, Column7)	1590.23	1589.00	129.12	0.00	0.08	1287.00	1318.82	1287.00	191.32	0.01	0.15	80.00	24.00	0.00	302.00	303.23	435723.00	1.42	1395.17	1369.00
4	8	4	20480.00	3753.00	224.85	0	Spot (Block4, Row4, Column8)	1417.57	1390.00	256.64	0.01	0.18	1301.00	1310.21	1301.00	95.27	0.00	0.07	45.00	18.00	0.00	89.00	116.57	2051222.00	1.13	1327.24	1316.00
4	1	5	18379.00	4053.00	133.25	0	Spot (Block4, Row5, Column1)	1950.71	1938.00	248.33	0.00	0.13	1382.00	1389.82	1382.00	128.76	0.00	0.09	98.00	91.00	0.00	556.00	568.71	924638.00	4.36	1537.72	1544.50
4	2	5	18680.00	4053.00	173.35	0	Spot (Block4, Row5, Column2)	3177.97	3207.00	491.28	0.00	0.15	1376.00	1386.08	1376.00	131.75	0.00	0.10	100.00	100.00	0.00	1831.00	1801.97	2666319.00	13.60	1947.36	1915.50
4	3	5	18979.00	4048.00	161.90	0	Spot (Block4, Row5, Column3)	2991.24	2930.00	796.28	0.01	0.27	1362.00	1368.21	1362.00	115.02	0.00	0.08	100.00	99.00	0.00	1568.00	1629.24	2174634.00	14.11	1770.59	1776.00
4	4	5	19263.00	4047.00	101.20	0	Spot (Block4, Row5, Column4)	2850.20	2275.00	1662.48	0.10	0.58	1345.00	1384.46	1345.00	543.83	0.01	0.39	90.00	40.00	0.00	930.00	1505.20	741051.00	2.70	1897.85	1922.00
4	5	5	19579.00	4055.00	147.10	0	Spot (Block4, Row5, Column5)	5558.58	5234.00	2064.28	0.03	0.37	1305.00	1330.34	1305.00	122.62	0.01	0.09	100.00	100.00	0.00	3929.00	4253.58	3285119.00	34.48	2256.57	2175.50
4	6	5	19871.00	4003.00	207.90	0	Spot (Block4, Row5, Column6)	1349.67	1345.00	80.63	0.00	0.06	1287.00	1323.57	1287.00	201.41	0.01	0.15	4.00	0.00	0.00	58.00	62.67	1658745.00	0.13	1334.23	1331.00
4	7	5	20179.00	4053.00	175.75	0	Spot (Block4, Row5, Column7)	13788.27	13028.50	5992.58	0.02	0.43	1292.00	1354.47	1292.00	265.27	0.02	0.20	100.00	100.00	0.00	11736.50	12496.27	11885488.00	46.87	4058.05	3955.50
4	8	5	20477.00	4062.00	147.10	0	Spot (Block4, Row5, Column8)	2194.01	2187.50	345.20	0.00	0.16	1290.00	1316.71	1290.00	187.94	0.01	0.14	99.00	93.00	0.00	897.50	904.01	1312016.00	4.67	1537.85	1526.50
4	1	6	18372.00	4344.00	165.55	0	Spot (Block4, Row6, Column1)	4810.83	4764.50	1234.85	0.00	0.26	1373.00	1385.44	1373.00	147.46	0.00	0.11	100.00	100.00	0.00	3391.50	3437.83	3656227.00	23.23	2314.98	2304.00
4	2	6	18674.00	4349.00	157.75	0	Spot (Block4, Row6, Column2)	6290.78	6444.00	1278.33	0.01	0.20	1327.00	1364.16	1327.00	158.02	0.01	0.12	100.00	100.00	0.00	5117.00	4963.78	4284018.00	31.18	2806.35	2764.00
4	3	6	18975.00	4348.00	146.30	0	Spot (Block4, Row6, Column3)	1852.11	1822.50	215.11	0.01	0.12	1314.00	1332.88	1314.00	124.33	0.01	0.09	98.00	94.00	0.00	508.50	538.11	1081635.00	4.18	1506.22	1499.50
4	4	6	19300.00	4340.00	160.50	0	Spot (Block4, Row6, Column4)	1491.90	1477.50	145.32	0.00	0.10	1299.00	1313.96	1299.00	114.55	0.00	0.09	63.00	33.00	0.00	178.50	192.90	1059246.00	1.55	1388.81	1358.00
4	5	6	19575.00	4358.00	96.70	0	Spot (Block4, Row6, Column5)	3279.34	3355.00	449.72	0.01	0.14	1274.00	1280.71	1274.00	97.57	0.00	0.08	100.00	100.00	0.00	2081.00	2005.34	767366.00	20.48	1913.89	1845.50
4	6	6	19872.00	4344.00	194.10	0	Spot (Block4, Row6, Column6)	1440.42	1420.50	103.01	0.01	0.07	1254.00	1283.38	1254.00	151.74	0.01	0.12	57.00	13.00	0.00	166.50	186.42	1532611.00	1.03	1351.33	1341.00
4	7	6	20179.00	4348.00	98.60	0	Spot (Block4, Row6, Column7)	1663.99	1635.00	161.66	0.01	0.10	1283.00	1308.80	1283.00	187.55	0.01	0.14	93.00	46.00	0.00	352.00	380.99	406013.00	1.89	1463.97	1452.00
4	8	6	20476.00	4356.00	152.05	0	Spot (Block4, Row6, Column8)	1990.76	1947.00	289.55	0.01	0.15	1295.00	1307.29	1295.00	133.24	0.00	0.10	100.00	96.00	0.00	652.00	695.76	1262141.00	5.13	1508.83	1482.00
4	1	7	18372.00	4651.00	171.35	0	Spot (Block4, Row7, Column1)	2115.70	2120.00	344.29	0.00	0.16	1324.00	1347.90	1324.00	125.59	0.01	0.09	99.00	97.00	0.00	796.00	791.70	1726413.00	6.11	1571.54	1600.00
4	2	7	18669.00	4659.00	216.25	0	Spot (Block4, Row7, Column2)	1497.27	1476.00	184.43	0.01	0.12	1304.00	1331.49	1304.00	133.92	0.01	0.10	59.00	29.00	0.00	172.00	193.27	2000348.00	1.24	1363.61	1347.00
4	3	7	18976.00	4648.00	172.55	0	Spot (Block4, Row7, Column3)	1513.31	1510.50	152.07	0.00	0.10	1297.00	1309.86	1297.00	109.71	0.00	0.08	75.00	47.00	0.00	213.50	216.31	1253018.00	1.85	1390.24	1387.50
4	4	7	19285.00	4650.00	182.90	0	Spot (Block4, Row7, Column4)	1432.21	1404.00	127.39	0.01	0.09	1285.00	1292.64	1285.00	105.60	0.00	0.08	57.00	24.00	0.00	119.00	147.21	1359172.00	1.32	1368.99	1373.50
4	5	7	19588.00	4646.00	215.15	0	Spot (Block4, Row7, Column5)	1413.24	1384.00	142.80	0.01	0.10	1262.00	1283.82	1262.00	154.25	0.01	0.12	36.00	18.00	0.00	122.00	151.24	1869720.00	0.84	1304.28	1306.00
4	6	7	19871.00	4653.00	166.35	0	Spot (Block4, Row7, Column6)	9010.97	8989.50	2874.51	0.00	0.32	1278.00	1322.00	1278.00	209.15	0.01	0.16	100.00	100.00	0.00	7711.50	7732.97	6920422.00	36.76	3040.02	2968.00
4	7	7	20173.00	4649.00	111.90	0	Spot (Block4, Row7, Column7)	1758.74	1745.00	172.48	0.00	0.10	1274.00	1295.69	1274.00	159.64	0.01	0.12	97.00	87.00	0.00	471.00	484.74	571590.00	2.90	1467.38	1474.00
4	8	7	20474.00	4668.00	151.75	0	Spot (Block4, Row7, Column8)	7005.29	6824.00	1873.60	0.01	0.27	1289.00	1309.97	1289.00	152.90	0.01	0.12	100.00	100.00	0.00	5535.00	5716.29	4406325.00	37.25	3248.46	3195.00
4	1	8	18369.00	4956.00	152.40	0	Spot (Block4, Row8, Column1)	2027.55	1983.50	256.55	0.01	0.13	1373.00	1384.78	1373.00	142.62	0.00	0.10	99.00	95.00	0.00	610.50	654.55	1293578.00	4.51	1609.61	1605.00
4	2	8	18663.00	4948.00	156.90	0	Spot (Block4, Row8, Column2)	1569.67	1570.50	202.14	0.00	0.13	1333.00	1362.56	1333.00	177.73	0.01	0.13	54.00	35.00	0.00	237.50	236.67	1061096.00	1.17	1413.45	1395.00
4	3	8	18972.00	4945.00	100.10	0	Spot (Block4, Row8, Column3)	1693.65	1676.00	152.81	0.00	0.09	1314.00	1337.63	1314.00	122.67	0.01	0.09	97.00	82.00	0.00	362.00	379.65	435268.00	2.90	1512.37	1519.00
4	4	8	19267.00	4951.00	108.90	0	Spot (Block4, Row8, Column4)	7186.27	6962.00	1322.92	0.01	0.18	1296.00	1315.83	1296.00	123.64	0.01	0.09	100.00	100.00	0.00	5666.00	5890.27	2220559.00	47.48	3101.87	2939.50
4	5	8	19575.00	4951.00	185.80	0	Spot (Block4, Row8, Column5)	1429.77	1407.00	111.22	0.01	0.08	1291.00	1306.77	1291.00	141.01	0.01	0.11	38.00	11.00	0.00	116.00	138.77	1389732.00	0.87	1339.13	1326.00
4	6	8	19881.00	4955.00	123.15	0	Spot (Block4, Row8, Column6)	9535.54	9733.00	2908.92	0.01	0.31	1289.00	1327.67	1289.00	182.39	0.01	0.14	100.00	100.00	0.00	8444.00	8246.54	3842824.00	45.00	3299.68	3294.00
4	7	8	20169.00	4960.00	168.75	0	Spot (Block4, Row8, Column7)	1592.11	1582.00	181.49	0.00	0.11	1266.00	1278.96	1266.00	121.53	0.00	0.10	88.00	64.00	0.00	316.00	326.11	1256171.00	2.58	1372.53	1374.50
4	8	8	20468.00	4953.00	95.00	0	Spot (Block4, Row8, Column8)	2254.22	2208.00	301.22	0.01	0.13	1279.00	1292.94	1279.00	121.14	0.00	0.09	100.00	99.00	0.00	929.00	975.22	509453.00	7.94	1626.93	1635.00
5	1	1	4859.00	7315.00	152.90	0	Spot (Block5, Row1, Column1)	56742.89	65535.00	12354.62	0.06	0.22	2310.00	2374.59	2310.00	325.17	0.01	0.14	100.00	100.00	58.48	63225.00	54432.89	36485980.00	167.20	14914.64	12765.00
5	2	1	5158.00	7315.00	152.85	0	Spot (Block5, Row1, Column2)	4021.33	3904.00	616.02	0.01	0.15	2275.00	2300.14	2275.00	244.76	0.00	0.11	100.00	99.00	0.00	1629.00	1746.33	2573653.00	7.03	2956.79	2841.00
5	3	1	5467.00	7322.00	156.95	0	Spot (Block5, Row1, Column3)	3874.66	3775.50	853.22	0.01	0.22	2278.00	2296.75	2278.00	198.83	0.00	0.09	99.00	95.00	0.00	1497.50	1596.66	2650270.00	7.94	2719.07	2737.00
5	4	1	5760.00	7321.00	143.40	0	Spot (Block5, Row1, Column4)	3395.82	3345.50	361.70	0.01	0.11	2301.00	2333.71	2301.00	206.39	0.01	0.09	98.00	97.00	0.00	1044.50	1094.82	1901661.00	5.15	2678.54	2681.00
5	5	1	6054.00	7317.00	100.25	0	Spot (Block5, Row1, Column5)	5218.44	5190.00	988.46	0.00	0.19	2368.00	2498.16	2368.00	1294.49	0.02	0.52	96.00	59.00	0.00	2822.00	2850.44	1341138.00	2.10	3221.31	3067.50
5	6	1	6360.00	7315.00	134.55	0	Spot (Block5, Row1, Column6)	4029.71	4037.00	530.25	0.00	0.13	2389.00	2538.93	2389.00	1323.83	0.03	0.52	69.00	2.00	0.00	1648.00	1640.71	1970527.00	1.13	2937.71	2900.00
5	7	1	6660.00	7323.00	138.80	0	Spot (Block5, Row1, Column7)	9780.10	9405.00	3306.02	0.02	0.34	2411.00	2554.51	2411.00	885.97	0.03	0.35	100.00	100.00	0.00	6994.00	7369.10	5095430.00	8.16	4766.98	4201.00
5	8	1	6959.00	7324.00	153.95	0	Spot (Block5, Row1, Column8)	64121.53	65535.00	5349.07	0.01	0.08	2443.00	2515.54	2443.00	426.92	0.01	0.17	100.00	100.00	88.72	63092.00	61678.53	42064104.00	144.30	17584.09	16092.00
5	1	2	4871.00	7610.00	204.85	0	Spot (Block5, Row2, Column1)	2467.28	2432.00	206.45	0.01	0.08	2282.00	2314.54	2282.00	253.54	0.01	0.11	32.00	7.00	0.00	150.00	185.28	2943471.00	0.60	2354.02	2335.50
5	2	2	5159.00	7620.00	163.80	0	Spot (Block5, Row2, Column2)	4236.68	4180.00	821.21	0.01	0.19	2200.00	2236.11	2200.00	183.47	0.01	0.08	100.00	100.00	0.00	1980.00	2036.68	3152090.00	10.90	2834.02	2806.00
5	3	2	5465.00	7618.00	189.15	0	Spot (Block5, Row2, Column3)	2678.99	2638.00	257.92	0.01	0.10	2213.00	2257.15	2213.00	196.79	0.01	0.09	85.00	57.00	0.00	425.00	465.99	2697747.00	2.14	2467.53	2470.00
5	4	2	5761.00	7619.00	168.55	0	Spot (Block5, Row2, Column4)	4075.93	4037.50	710.21	0.00	0.17	2287.00	2325.66	2287.00	218.51	0.01	0.09	99.00	98.00	0.00	1750.50	1788.93	3211832.00	8.01	2849.36	2832.00
5	5	2	6066.00	7620.00	127.90	0	Spot (Block5, Row2, Column5)	4965.17	4950.00	775.98	0.00	0.16	2341.00	2381.48	2341.00	255.22	0.01	0.11	100.00	100.00	0.00	2609.00	2624.17	2149919.00	10.12	3290.18	3148.00
5	6	2	6360.00	7620.00	147.00	-50	Spot (Block5, Row2, Column6)	2499.05	2464.50	251.02	0.01	0.10	2353.00	2420.58	2353.00	394.67	0.01	0.16	17.00	1.00	0.00	111.50	146.05	1469442.00	0.20	2266.16	2256.00
5	7	2	6657.00	7622.00	157.35	0	Spot (Block5, Row2, Column7)	3706.24	3601.00	708.77	0.01	0.19	2360.00	2395.39	2360.00	254.54	0.01	0.11	97.00	88.00	0.00	1241.00	1346.24	2542481.00	5.15	2762.97	2745.00
5	8	2	6955.00	7633.00	192.10	0	Spot (Block5, Row2, Column8)	2699.20	2666.00	282.70	0.01	0.10	2414.00	2472.31	2414.00	360.63	0.01	0.15	37.00	6.00	0.00	252.00	285.20	2815266.00	0.63	2557.25	2515.00
5	1	3	4854.00	7916.00	117.65	0	Spot (Block5, Row3, Column1)	4478.09	4348.00	902.97	0.01	0.20	2211.00	2240.69	2211.00	170.43	0.01	0.08	100.00	100.00	0.00	2137.00	2267.09	1625545.00	13.13	2981.74	2894.50
5	2	3	5154.00	7913.00	194.05	0	Spot (Block5, Row3, Column2)	2487.83	2448.50	218.82	0.01	0.09	2189.00	2221.42	2189.00	197.69	0.01	0.09	61.00	31.00	0.00	259.50	298.83	2652027.00	1.35	2355.10	2317.50
5	3	3	5453.00	7913.00	138.85	0	Spot (Block5, Row3, Column3)	2709.90	2681.00	250.03	0.00	0.09	2214.00	2263.25	2214.00	222.70	0.01	0.10	84.00	53.00	0.00	467.00	495.90	1422695.00	2.01	2423.45	2391.00
5	4	3	5756.00	7918.00	147.30	0	Spot (Block5, Row3, Column4)	5546.43	5268.00	1597.80	0.02	0.29	2286.00	2320.51	2286.00	208.78	0.01	0.09	100.00	100.00	0.00	2982.00	3260.43	3277942.00	15.45	3122.46	3061.50
5	5	3	6053.00	7915.00	89.10	0	Spot (Block5, Row3, Column5)	3477.93	3312.00	568.39	0.02	0.16	2383.00	2442.41	2383.00	378.26	0.01	0.15	93.00	64.00	0.00	929.00	1094.93	681675.00	2.74	2817.77	2849.00
5	6	3	6357.00	7916.00	171.45	0	Spot (Block5, Row3, Column6)	27035.52	27604.50	9380.38	0.01	0.35	2398.00	2494.68	2398.00	504.67	0.02	0.20	100.00	100.00	0.00	25206.50	24637.52	22115060.00	48.63	8503.14	8428.50
5	7	3	6658.00	7921.00	148.15	0	Spot (Block5, Row3, Column7)	5442.89	5134.00	1712.47	0.03	0.31	2366.00	2421.94	2366.00	395.52	0.01	0.16	100.00	94.00	0.00	2768.00	3076.89	3282062.00	7.64	3168.49	3080.50
5	8	3	6964.00	7926.00	163.90	0	Spot (Block5, Row3, Column8)	5403.05	5387.00	1230.56	0.00	0.23	2369.00	2393.11	2369.00	261.08	0.00	0.11	100.00	100.00	0.00	3018.00	3034.05	4019871.00	11.53	3269.83	3255.50
5	1	4	4858.00	8213.00	148.35	0	Spot (Block5, Row4, Column1)	5326.83	4916.00	1626.42	0.03	0.31	2210.00	2244.01	2210.00	187.13	0.01	0.08	100.00	100.00	0.00	2706.00	3116.83	3217405.00	16.47	3000.33	2867.00
5	2	4	5159.00	8222.00	129.75	0	Spot (Block5, Row4, Column2)	3211.61	3145.50	373.82	0.01	0.12	2220.00	2255.28	2220.00	212.74	0.01	0.09	100.00	95.00	0.00	925.50	991.61	1451647.00	4.50	2597.62	2623.00
5	3	4	5454.00	8221.00	101.65	0	Spot (Block5, Row4, Column3)	16260.08	16095.00	4059.14	0.00	0.25	2263.00	2296.44	2263.00	251.37	0.01	0.11	100.00	100.00	0.00	13832.00	13997.08	4292660.00	55.55	6652.92	5581.00
5	4	4	5786.00	8220.00	190.30	0	Spot (Block5, Row4, Column4)	2551.78	2542.00	231.66	0.00	0.09	2291.00	2322.86	2291.00	228.72	0.01	0.10	51.00	21.00	0.00	251.00	260.78	2597711.00	1.00	2485.76	2456.50
5	5	4	6036.00	8220.00	109.15	0	Spot (Block5, Row4, Column5)	2754.23	2719.50	257.71	0.01	0.09	2310.00	2359.95	2310.00	246.72	0.01	0.10	77.00	39.00	0.00	409.50	444.23	842795.00	1.60	2540.95	2535.00
5	6	4	6363.00	8225.00	169.90	0	Spot (Block5, Row4, Column6)	6397.49	6170.50	1392.62	0.02	0.22	2355.00	2402.86	2355.00	365.66	0.01	0.15	100.00	100.00	0.00	3815.50	4042.49	5130785.00	10.92	3588.50	3401.00
5	7	4	6682.00	8206.00	128.45	0	Spot (Block5, Row4, Column7)	2909.23	2746.00	556.96	0.03	0.19	2334.00	2375.69	2334.00	266.23	0.01	0.11	67.00	41.00	0.00	412.00	575.23	1280060.00	2.00	2703.44	2531.00
5	8	4	6957.00	8224.00	180.85	0	Spot (Block5, Row4, Column8)	3191.89	3155.50	488.11	0.00	0.15	2354.00	2376.14	2354.00	262.85	0.00	0.11	87.00	69.00	0.00	801.50	837.89	2936537.00	3.10	2585.96	2593.50
5	1	5	4857.00	8518.00	126.55	0	Spot (Block5, Row5, Column1)	6609.54	6517.50	1188.49	0.01	0.18	2252.00	2297.20	2252.00	295.44	0.01	0.13	100.00	100.00	0.00	4265.50	4357.54	2842102.00	14.60	3707.49	3587.00
5	2	5	5161.00	8521.00	155.55	0	Spot (Block5, Row5, Column2)	4669.56	4720.00	595.94	0.00	0.13	2231.00	2274.43	2231.00	234.70	0.01	0.10	100.00	100.00	0.00	2489.00	2438.56	3109930.00	10.20	3084.95	3003.50
5	3	5	5458.00	8515.00	155.95	0	Spot (Block5, Row5, Column3)	7108.10	6628.00	2204.49	0.03	0.31	2267.00	2296.47	2267.00	254.83	0.01	0.11	100.00	100.00	0.00	4361.00	4841.10	4748211.00	18.88	3421.92	3366.50
5	4	5	5759.00	8520.00	154.95	0	Spot (Block5, Row5, Column4)	3455.03	3414.00	563.44	0.01	0.16	2291.00	2326.32	2291.00	266.78	0.01	0.11	99.00	86.00	0.00	1123.00	1164.03	2304504.00	4.23	2693.67	2662.00
5	5	5	6060.00	8520.00	144.45	0	Spot (Block5, Row5, Column5)	35369.39	32985.00	18184.51	0.03	0.51	2293.00	2345.18	2293.00	286.53	0.01	0.12	100.00	100.00	6.70	30692.00	33076.39	20054472.00	115.26	9062.52	8095.00
5	6	5	6339.00	8544.00	137.65	0	Spot (Block5, Row5, Column6)	2560.89	2523.50	328.12	0.01	0.13	2299.00	2351.45	2299.00	270.39	0.01	0.11	48.00	24.00	0.00	224.50	261.89	1300933.00	0.77	2406.98	2325.00
5	7	5	6655.00	8519.00	185.05	0	Spot (Block5, Row5, Column7)	8417.94	8014.00	3001.79	0.02	0.36	2345.00	2390.93	2345.00	291.21	0.01	0.12	100.00	100.00	0.00	5669.00	6072.94	8106476.00	20.70	4097.06	4027.50
5	8	5	6960.00	8524.00	152.05	0	Spot (Block5, Row5, Column8)	6596.58	6053.00	2648.54	0.04	0.40	2362.00	2386.34	2362.00	283.44	0.00	0.12	100.00	96.00	0.00	3691.00	4234.58	4182231.00	14.85	3249.20	3167.00
5	1	6	4852.00	8812.00	172.45	0	Spot (Block5, Row6, Column1)	20320.68	20363.00	6699.32	0.00	0.33	2283.00	2349.22	2283.00	394.78	0.01	0.17	100.00	100.00	0.00	18080.00	18037.68	16662960.00	45.52	7130.05	7063.00
5	2	6	5153.00	8819.00	188.15	0	Spot (Block5, Row6, Column2)	5955.51	5831.00	1465.45	0.01	0.25	2206.00	2286.90	2206.00	342.51	0.02	0.15	100.00	100.00	0.00	3625.00	3749.51	5937640.00	10.71	3416.84	3390.00
5	3	6	5452.00	8813.00	144.90	0	Spot (Block5, Row6, Column3)	5560.38	5528.00	992.98	0.00	0.18	2207.00	2249.38	2207.00	234.14	0.01	0.10	100.00	100.00	0.00	3321.00	3353.38	3174974.00	14.14	3204.62	3095.00
5	4	6	5759.00	8825.00	112.10	0	Spot (Block5, Row6, Column4)	2706.26	2707.50	252.19	0.00	0.09	2245.50	2267.91	2245.50	229.85	0.00	0.10	76.00	50.00	0.00	462.00	460.76	893066.00	1.91	2451.92	2453.00
5	5	6	6055.00	8820.00	94.40	0	Spot (Block5, Row6, Column5)	28216.33	27993.00	4443.00	0.00	0.16	2278.00	2308.77	2278.00	266.14	0.01	0.12	100.00	100.00	0.00	25715.00	25938.33	6235809.00	97.34	10672.27	10227.50
5	6	6	6354.00	8826.00	203.10	0	Spot (Block5, Row6, Column6)	2796.65	2723.50	366.16	0.01	0.13	2277.00	2319.76	2277.00	255.24	0.01	0.11	76.00	43.00	0.00	446.50	519.65	3272075.00	1.87	2403.89	2408.50
5	7	6	6653.00	8817.00	88.20	0	Spot (Block5, Row6, Column7)	5516.17	5597.50	653.21	0.01	0.12	2303.00	2358.51	2303.00	260.09	0.01	0.11	100.00	100.00	0.00	3294.50	3213.17	1081170.00	12.14	3558.57	3327.50
5	8	6	6961.00	8830.00	149.35	0	Spot (Block5, Row6, Column8)	7657.93	6767.00	3206.71	0.05	0.42	2318.00	2360.11	2318.00	252.37	0.01	0.11	100.00	100.00	0.00	4449.00	5339.93	4694310.00	20.99	3516.72	3307.00
5	1	7	4857.00	9125.00	211.05	0	Spot (Block5, Row7, Column1)	3547.35	3307.50	1152.80	0.03	0.32	2192.00	2228.69	2192.00	302.65	0.01	0.14	98.00	82.00	0.00	1115.50	1355.35	4483849.00	4.36	2650.27	2624.50
5	2	7	5156.00	9123.00	220.50	0	Spot (Block5, Row7, Column2)	2354.95	2299.00	212.55	0.01	0.09	2151.50	2190.81	2151.50	241.18	0.01	0.11	35.00	11.00	0.00	147.50	203.45	3285154.00	0.68	2212.66	2179.00
5	3	7	5464.00	9102.00	181.15	0	Spot (Block5, Row7, Column3)	2535.07	2521.50	335.20	0.00	0.13	2173.00	2191.92	2173.00	199.62	0.00	0.09	68.00	45.00	0.00	348.50	362.07	2332267.00	1.72	2347.23	2308.50
5	4	7	5757.00	9129.00	199.25	0	Spot (Block5, Row7, Column4)	2556.36	2526.00	273.38	0.01	0.11	2197.00	2240.46	2197.00	218.42	0.01	0.10	61.00	38.00	0.00	329.00	359.36	2893804.00	1.45	2354.37	2296.00
5	5	7	6067.00	9115.00	112.90	0	Spot (Block5, Row7, Column5)	3361.65	3317.00	419.23	0.01	0.12	2256.00	2290.95	2256.00	255.42	0.01	0.11	99.00	94.00	0.00	1061.00	1105.65	1116069.00	4.19	2699.61	2723.00
5	6	7	6353.00	9116.00	175.45	0	Spot (Block5, Row7, Column6)	6950.80	6938.00	1911.47	0.00	0.27	2287.00	2382.01	2287.00	510.75	0.02	0.21	100.00	99.00	0.00	4651.00	4663.80	5984641.00	8.95	3522.74	3445.00
5	7	7	6654.00	9118.00	99.25	0	Spot (Block5, Row7, Column7)	7450.53	7287.00	1338.23	0.01	0.18	2308.00	2358.68	2308.00	260.51	0.01	0.11	100.00	100.00	0.00	4979.00	5142.53	1855183.00	19.55	4130.55	3795.00
5	8	7	6957.00	9123.00	147.00	-50	Spot (Block5, Row7, Column8)	2604.17	2469.00	574.48	0.02	0.22	2323.00	2368.09	2323.00	253.50	0.01	0.11	35.00	23.00	0.00	146.00	281.17	1539063.00	0.93	2382.28	2370.00
5	1	8	4861.00	9411.00	113.75	0	Spot (Block5, Row8, Column1)	3638.46	3643.00	485.30	0.00	0.13	2164.00	2179.55	2164.00	205.74	0.00	0.09	100.00	100.00	0.00	1479.00	1474.46	1229800.00	7.09	2653.12	2597.50
5	2	8	5157.00	9411.00	177.35	0	Spot (Block5, Row8, Column2)	2886.52	2829.50	396.03	0.01	0.14	2151.00	2164.25	2151.00	203.59	0.00	0.09	90.00	78.00	0.00	678.50	735.52	2551681.00	3.55	2367.93	2318.00
5	3	8	5450.00	9413.00	119.05	0	Spot (Block5, Row8, Column3)	3166.34	3107.50	489.34	0.01	0.15	2172.00	2195.24	2172.00	222.39	0.00	0.10	99.00	92.00	0.00	935.50	994.34	1177877.00	4.37	2518.02	2491.00
5	4	8	5749.00	9412.00	99.60	0	Spot (Block5, Row8, Column4)	8310.45	7661.00	4104.87	0.04	0.49	2190.00	2232.71	2190.00	242.20	0.01	0.11	100.00	100.00	0.00	5471.00	6120.45	2102544.00	25.09	4213.40	3892.00
5	5	8	6056.00	9420.00	147.00	-50	Spot (Block5, Row8, Column5)	2421.17	2415.50	254.94	0.00	0.11	2215.00	2315.90	2215.00	531.29	0.02	0.23	10.00	0.00	0.00	200.50	206.17	1423647.00	0.20	2360.32	2364.50
5	6	8	6359.00	9419.00	137.35	0	Spot (Block5, Row8, Column6)	44886.34	47428.00	18037.40	0.02	0.40	2296.00	2428.74	2296.00	674.39	0.02	0.28	100.00	100.00	23.27	45132.00	42590.34	22757468.00	62.96	11927.50	12048.00
5	7	8	6658.00	9418.00	169.55	0	Spot (Block5, Row8, Column7)	3537.36	3436.50	733.27	0.01	0.21	2294.00	2364.46	2294.00	438.94	0.01	0.19	89.00	62.00	0.00	1142.50	1243.36	2836961.00	2.67	2673.95	2689.00
5	8	8	6952.00	9420.00	98.35	0	Spot (Block5, Row8, Column8)	3623.35	3583.50	603.28	0.00	0.17	2304.00	2382.78	2304.00	430.13	0.01	0.18	95.00	76.00	0.00	1279.50	1319.35	884097.00	2.88	2849.68	2813.50
6	1	1	9359.00	7328.00	153.15	0	Spot (Block6, Row1, Column1)	56424.24	65535.00	12905.80	0.07	0.23	2359.00	2412.90	2359.00	390.79	0.01	0.16	100.00	100.00	56.43	63176.00	54065.24	36393936.00	138.21	14437.67	12435.00
6	2	1	9660.00	7330.00	150.00	0	Spot (Block6, Row1, Column2)	3415.17	3395.00	428.64	0.00	0.13	2337.50	2384.96	2337.50	330.79	0.01	0.14	98.00	82.00	0.00	1057.50	1077.67	2086671.00	3.11	2687.55	2663.00
6	3	1	9964.00	7334.00	159.85	0	Spot (Block6, Row1, Column3)	4524.52	4049.00	1445.22	0.05	0.32	2308.00	2353.35	2308.00	272.93	0.01	0.12	100.00	95.00	0.00	1741.00	2216.52	3180736.00	7.95	2877.63	2924.00
6	4	1	10267.00	7325.00	138.80	0	Spot (Block6, Row1, Column4)	3624.35	3580.00	591.18	0.01	0.16	2391.00	2422.86	2391.00	288.74	0.01	0.12	98.00	87.00	0.00	1189.00	1233.35	1884660.00	4.16	2838.52	2803.50
6	5	1	10567.00	7324.00	102.80	0	Spot (Block6, Row1, Column5)	6253.38	5998.00	1538.36	0.02	0.25	2487.00	2514.94	2487.00	302.85	0.00	0.12	100.00	100.00	0.00	3511.00	3766.38	1700919.00	12.34	3764.50	3678.00
6	6	1	10861.00	7330.00	128.15	0	Spot (Block6, Row1, Column6)	7460.26	7258.00	1869.21	0.01	0.25	2568.00	2587.93	2568.00	308.85	0.00	0.12	100.00	100.00	0.00	4690.00	4892.26	3289973.00	15.78	3961.87	3833.00
6	7	1	11160.00	7333.00	136.25	0	Spot (Block6, Row1, Column7)	12178.71	11934.00	3586.86	0.01	0.29	2624.00	2688.22	2624.00	446.23	0.01	0.17	100.00	100.00	0.00	9310.00	9554.71	6113715.00	21.27	5470.61	4893.00
6	8	1	11463.00	7339.00	151.00	0	Spot (Block6, Row1, Column8)	64400.79	65535.00	4642.88	0.01	0.07	2689.00	2781.87	2689.00	504.83	0.01	0.18	100.00	100.00	91.04	62846.00	61711.79	40250852.00	122.06	19072.79	15947.00
6	1	2	9381.00	7611.00	222.35	0	Spot (Block6, Row2, Column1)	2584.79	2523.50	333.90	0.01	0.13	2280.00	2323.87	2280.00	330.86	0.01	0.14	43.00	19.00	0.00	243.50	304.79	3649726.00	0.79	2410.86	2362.00
6	2	2	9663.00	7630.00	156.70	0	Spot (Block6, Row2, Column2)	5280.38	5152.00	1086.40	0.01	0.21	2282.00	2314.11	2282.00	256.63	0.01	0.11	100.00	100.00	0.00	2870.00	2998.38	3574820.00	11.56	3159.66	3121.00
6	3	2	9973.00	7626.00	189.75	0	Spot (Block6, Row2, Column3)	2991.74	2959.00	355.05	0.00	0.12	2322.00	2364.63	2322.00	279.67	0.01	0.12	87.00	60.00	0.00	637.00	669.74	3036616.00	2.24	2613.36	2586.00
6	4	2	10266.00	7631.00	166.60	0	Spot (Block6, Row2, Column4)	5071.59	4956.00	1105.30	0.01	0.22	2427.00	2458.16	2427.00	298.98	0.01	0.12	99.00	99.00	0.00	2529.00	2644.59	3905127.00	8.74	3205.21	3201.00
6	5	2	10561.00	7631.00	158.55	0	Spot (Block6, Row2, Column5)	4061.04	3987.00	586.22	0.01	0.14	2485.50	2498.98	2485.50	292.52	0.00	0.12	100.00	99.00	0.00	1501.50	1575.54	2822424.00	5.34	3087.92	3066.50
6	6	2	10863.00	7632.00	147.00	-50	Spot (Block6, Row2, Column6)	2819.42	2761.50	397.40	0.01	0.14	2501.00	2539.88	2501.00	309.55	0.01	0.12	47.00	18.00	0.00	260.50	318.42	1663458.00	0.90	2511.80	2474.00
6	7	2	11160.00	7632.00	159.10	0	Spot (Block6, Row2, Column7)	4189.79	3989.00	766.77	0.02	0.18	2516.00	2561.86	2516.00	307.86	0.01	0.12	99.00	98.00	0.00	1473.00	1673.79	2932853.00	5.29	3094.11	3112.00
6	8	2	11475.00	7648.00	188.30	0	Spot (Block6, Row2, Column8)	2968.87	2924.50	366.86	0.01	0.12	2636.00	2720.40	2636.00	506.11	0.01	0.19	32.00	2.00	0.00	288.50	332.87	2962929.00	0.49	2838.54	2803.50
6	1	3	9363.00	7921.00	109.90	0	Spot (Block6, Row3, Column1)	5335.39	5166.00	1196.95	0.01	0.22	2207.00	2251.87	2207.00	251.74	0.01	0.11	100.00	100.00	0.00	2959.00	3128.39	1696653.00	12.25	3167.50	3098.00
6	2	3	9661.00	7927.00	191.55	0	Spot (Block6, Row3, Column2)	2799.61	2770.00	365.54	0.00	0.13	2281.00	2321.24	2281.00	259.53	0.01	0.11	67.00	47.00	0.00	489.00	518.61	2897594.00	1.84	2536.65	2508.00
6	3	3	9965.00	7928.00	140.15	0	Spot (Block6, Row3, Column3)	2979.35	2958.50	325.65	0.00	0.11	2382.00	2412.42	2382.00	285.72	0.01	0.12	83.00	50.00	0.00	576.50	597.35	1585013.00	1.98	2707.85	2705.00
6	4	3	10261.00	7934.00	148.85	0	Spot (Block6, Row3, Column4)	7517.62	6976.00	2675.50	0.03	0.36	2440.00	2473.78	2440.00	292.65	0.01	0.12	100.00	100.00	0.00	4536.00	5077.62	4555676.00	17.24	3625.61	3487.00
6	5	3	10566.00	7934.00	79.35	0	Spot (Block6, Row3, Column5)	3452.59	3327.50	422.14	0.02	0.12	2488.00	2519.39	2488.00	306.30	0.01	0.12	99.00	67.00	0.00	839.50	964.59	524794.00	3.05	2910.55	2964.00
6	6	3	10863.00	7928.00	131.05	0	Spot (Block6, Row3, Column6)	9315.91	9461.00	2293.06	0.01	0.25	2483.00	2523.38	2483.00	310.85	0.01	0.12	100.00	100.00	0.00	6978.00	6832.91	4294635.00	21.85	4538.18	4554.00
6	7	3	11163.00	7938.00	152.45	0	Spot (Block6, Row3, Column7)	6300.37	5785.50	2297.59	0.04	0.36	2494.00	2547.61	2494.00	367.16	0.01	0.14	100.00	97.00	0.00	3291.50	3806.37	3994434.00	10.22	3360.42	3269.00
6	8	3	11464.00	7946.00	156.40	0	Spot (Block6, Row3, Column8)	21947.82	19937.00	9414.96	0.04	0.43	2590.00	2667.95	2590.00	471.21	0.01	0.18	100.00	100.00	0.00	17347.00	19357.82	14770883.00	40.92	7487.77	6658.00
6	1	4	9358.00	8228.00	151.55	0	Spot (Block6, Row4, Column1)	6320.12	5885.50	2237.07	0.03	0.35	2220.00	2260.70	2220.00	257.01	0.01	0.11	100.00	99.00	0.00	3665.50	4100.12	3981675.00	15.79	3266.48	3243.00
6	2	4	9667.00	8236.00	125.05	0	Spot (Block6, Row4, Column2)	3660.82	3648.00	465.74	0.00	0.13	2305.00	2357.12	2305.00	291.94	0.01	0.12	100.00	94.00	0.00	1343.00	1355.82	1511920.00	4.47	2883.60	2855.00
6	3	4	9963.00	8224.00	102.90	0	Spot (Block6, Row4, Column3)	18806.29	19274.00	4612.90	0.01	0.25	2402.00	2444.34	2402.00	309.57	0.01	0.13	100.00	100.00	0.00	16872.00	16404.29	5134118.00	52.85	7182.44	6190.50
6	4	4	10256.00	8225.00	163.40	0	Spot (Block6, Row4, Column4)	3040.27	2990.00	353.66	0.01	0.12	2463.00	2491.83	2463.00	298.60	0.01	0.12	77.00	43.00	0.00	527.00	577.27	2246758.00	1.84	2721.21	2725.50
6	5	4	10562.00	8231.00	147.00	-50	Spot (Block6, Row4, Column5)	2620.55	2608.00	331.38	0.00	0.13	2470.00	2513.50	2470.00	311.44	0.01	0.12	36.00	7.00	0.00	138.00	150.55	1548748.00	0.34	2518.24	2458.00
6	6	4	10863.00	8226.00	191.00	0	Spot (Block6, Row4, Column6)	4206.33	4156.50	538.47	0.01	0.13	2452.00	2489.21	2452.00	287.85	0.01	0.12	100.00	99.00	0.00	1704.50	1754.33	4324106.00	5.97	3144.00	3113.50
6	7	4	11168.00	8230.00	107.35	0	Spot (Block6, Row4, Column7)	4105.30	3982.00	679.25	0.01	0.17	2484.00	2571.68	2484.00	508.70	0.02	0.20	98.00	82.00	0.00	1498.00	1621.30	1219273.00	3.01	2964.98	3001.50
6	8	4	11466.00	8239.00	164.95	0	Spot (Block6, Row4, Column8)	3867.77	3764.50	721.09	0.01	0.19	2541.00	2587.58	2541.00	323.74	0.01	0.13	95.00	82.00	0.00	1223.50	1326.77	2931771.00	3.95	2941.26	2917.00
6	1	5	9362.00	8534.00	121.90	0	Spot (Block6, Row5, Column1)	4349.07	4305.00	646.90	0.00	0.15	2206.00	2241.98	2206.00	276.65	0.01	0.12	100.00	100.00	0.00	2099.00	2143.07	1722231.00	7.62	3017.21	2969.00
6	2	5	9662.00	8532.00	147.00	0	Spot (Block6, Row5, Column2)	15703.22	15578.00	3926.57	0.00	0.25	2319.00	2402.01	2319.00	385.45	0.02	0.16	100.00	100.00	0.00	13259.00	13384.22	9359121.00	34.51	5763.47	5241.50
6	3	5	9958.00	8528.00	155.60	0	Spot (Block6, Row5, Column3)	11442.42	10335.00	4672.51	0.04	0.41	2402.50	2462.38	2402.50	333.15	0.01	0.14	100.00	100.00	0.00	7932.50	9039.92	7609209.00	26.95	4440.35	4275.00
6	4	5	10258.00	8534.00	156.90	0	Spot (Block6, Row5, Column4)	4765.49	4524.00	1246.58	0.02	0.26	2479.00	2524.52	2479.00	331.53	0.01	0.13	99.00	96.00	0.00	2045.00	2286.49	3235771.00	6.76	3074.10	3075.00
6	5	5	10564.00	8534.00	146.50	0	Spot (Block6, Row5, Column5)	34757.53	32906.00	17983.54	0.02	0.52	2505.00	2572.89	2505.00	360.71	0.01	0.14	100.00	100.00	6.31	30401.00	32252.53	20367952.00	89.23	9025.53	7881.50
6	6	5	10861.00	8534.00	163.35	0	Spot (Block6, Row5, Column6)	3773.79	3673.00	715.78	0.01	0.19	2509.00	2615.08	2509.00	573.74	0.02	0.22	84.00	50.00	0.00	1164.00	1264.79	2796377.00	2.02	2858.36	2845.00
6	7	5	11162.00	8531.00	177.75	0	Spot (Block6, Row5, Column7)	33139.79	30720.50	15637.65	0.03	0.47	2559.50	2697.08	2559.50	689.16	0.02	0.26	100.00	100.00	1.81	28161.00	30580.29	29361884.00	44.17	9078.19	9113.00
6	8	5	11461.00	8536.00	148.55	0	Spot (Block6, Row5, Column8)	10132.67	9637.00	4937.50	0.02	0.49	2576.00	2640.27	2576.00	497.32	0.01	0.19	100.00	96.00	0.00	7061.00	7556.67	6089735.00	15.07	4284.16	3911.00
6	1	6	9355.00	8823.00	160.70	0	Spot (Block6, Row6, Column1)	6450.56	6444.50	1413.54	0.00	0.22	2198.00	2247.94	2198.00	357.41	0.01	0.16	100.00	100.00	0.00	4246.50	4252.56	4579895.00	11.76	3571.50	3520.00
6	2	6	9658.00	8828.00	184.45	0	Spot (Block6, Row6, Column2)	16467.62	16324.00	6065.84	0.00	0.37	2316.00	2405.97	2316.00	450.74	0.02	0.19	100.00	100.00	0.00	14008.00	14151.62	15792451.00	31.20	5965.67	6020.50
6	3	6	9951.00	8830.00	141.00	0	Spot (Block6, Row6, Column3)	7880.17	7437.00	2272.77	0.03	0.29	2375.00	2435.22	2375.00	377.57	0.01	0.16	100.00	100.00	0.00	5062.00	5505.17	4239529.00	14.42	3964.79	3690.00
6	4	6	10262.00	8833.00	132.10	0	Spot (Block6, Row6, Column4)	3184.74	3141.50	415.57	0.01	0.13	2452.00	2501.56	2452.00	329.74	0.01	0.13	80.00	50.00	0.00	689.50	732.74	1490458.00	2.07	2732.80	2752.00
6	5	6	10561.00	8835.00	94.35	0	Spot (Block6, Row6, Column5)	28381.25	27613.00	6074.12	0.01	0.21	2591.00	2649.14	2591.00	375.78	0.01	0.14	100.00	100.00	0.00	25022.00	25790.25	6414163.00	68.48	11385.01	10675.50
6	6	6	10861.00	8829.00	187.85	0	Spot (Block6, Row6, Column6)	3333.57	3213.00	541.50	0.02	0.16	2607.00	2673.30	2607.00	461.26	0.01	0.17	67.00	26.00	0.00	606.00	726.57	3313564.00	1.43	2789.46	2784.50
6	7	6	11150.00	8828.00	93.85	0	Spot (Block6, Row6, Column7)	6166.32	6115.50	1211.24	0.00	0.20	2531.00	2607.95	2531.00	532.61	0.01	0.20	100.00	100.00	0.00	3584.50	3635.32	1368924.00	6.68	3651.55	3496.50
6	8	6	11466.00	8841.00	148.70	0	Spot (Block6, Row6, Column8)	11177.63	10419.00	5406.74	0.03	0.48	2513.00	2546.08	2513.00	308.35	0.01	0.12	100.00	100.00	0.00	7906.00	8664.63	6784824.00	27.99	4493.93	4119.50
6	1	7	9360.00	9130.00	165.60	0	Spot (Block6, Row7, Column1)	4693.79	4455.50	1190.25	0.02	0.25	2110.00	2148.75	2110.00	272.24	0.01	0.13	100.00	99.00	0.00	2345.50	2583.79	3567283.00	9.35	2886.49	2884.00
6	2	7	9655.00	9127.00	210.05	0	Spot (Block6, Row7, Column2)	2600.16	2591.00	326.43	0.00	0.13	2195.00	2252.32	2195.00	379.00	0.01	0.17	53.00	15.00	0.00	396.00	405.16	3260599.00	0.92	2237.29	2183.00
6	3	7	9959.00	9128.00	187.85	0	Spot (Block6, Row7, Column3)	2647.37	2631.00	324.47	0.00	0.12	2270.00	2291.85	2270.00	280.41	0.00	0.12	60.00	30.00	0.00	361.00	377.37	2631488.00	1.27	2409.33	2400.00
6	4	7	10255.00	9126.00	186.20	0	Spot (Block6, Row7, Column4)	2887.22	2878.00	355.36	0.00	0.12	2402.00	2437.40	2402.00	332.88	0.01	0.14	61.00	31.00	0.00	476.00	485.22	2812151.00	1.35	2671.68	2665.00
6	5	7	10562.00	9133.00	127.50	0	Spot (Block6, Row7, Column5)	3930.24	3886.00	541.49	0.00	0.14	2572.00	2647.96	2572.00	461.32	0.01	0.17	99.00	71.00	0.00	1314.00	1358.24	1721447.00	2.78	3142.26	3171.00
6	6	7	10854.00	9128.00	165.90	0	Spot (Block6, Row7, Column6)	22782.47	22137.00	7684.06	0.01	0.34	2622.00	2728.31	2622.00	559.18	0.02	0.20	100.00	100.00	0.00	19515.00	20160.47	17383024.00	35.86	7195.94	6996.00
6	7	7	11157.00	9133.00	99.80	0	Spot (Block6, Row7, Column7)	8761.67	8549.00	1677.83	0.01	0.19	2512.00	2574.78	2512.00	459.49	0.01	0.18	100.00	100.00	0.00	6037.00	6249.67	2225463.00	13.46	4586.95	4372.00
6	8	7	11463.00	9129.00	166.25	0	Spot (Block6, Row7, Column8)	5333.90	5290.00	964.78	0.00	0.18	2507.00	2536.36	2507.00	323.08	0.01	0.13	100.00	99.00	0.00	2783.00	2826.90	4085765.00	8.66	3387.82	3404.00
6	1	8	9365.00	9426.00	120.70	0	Spot (Block6, Row8, Column1)	3717.34	3565.50	862.77	0.02	0.23	2073.00	2092.48	2073.00	261.30	0.00	0.12	100.00	98.00	0.00	1492.50	1644.34	1427457.00	6.22	2633.50	2663.50
6	2	8	9658.00	9423.00	175.15	0	Spot (Block6, Row8, Column2)	3121.84	3053.00	518.29	0.01	0.17	2101.00	2143.37	2101.00	265.20	0.01	0.12	96.00	79.00	0.00	952.00	1020.84	2675417.00	3.69	2489.42	2502.00
6	3	8	9968.00	9428.00	105.60	0	Spot (Block6, Row8, Column3)	3535.04	3409.00	576.71	0.02	0.16	2202.00	2254.29	2202.00	314.53	0.01	0.14	99.00	92.00	0.00	1207.00	1333.04	1014557.00	4.07	2723.40	2725.50
6	4	8	10258.00	9431.00	101.75	0	Spot (Block6, Row8, Column4)	41408.25	41482.00	9937.10	0.00	0.24	2313.00	2367.70	2313.00	352.37	0.01	0.15	100.00	100.00	0.00	39169.00	39095.25	10973186.00	110.79	13451.54	12003.00
6	5	8	10561.00	9429.00	155.10	0	Spot (Block6, Row8, Column5)	2913.83	2864.00	336.87	0.01	0.12	2418.00	2461.50	2418.00	354.51	0.01	0.14	55.00	27.00	0.00	446.00	495.83	1931868.00	1.28	2743.97	2686.00
6	6	8	10853.00	9430.00	108.80	0	Spot (Block6, Row8, Column6)	14147.65	14321.00	3492.40	0.01	0.25	2473.00	2552.54	2473.00	471.92	0.01	0.18	100.00	100.00	0.00	11848.00	11674.65	4357475.00	24.57	5717.23	5622.00
6	7	8	11153.00	9430.00	152.70	0	Spot (Block6, Row8, Column7)	4500.10	4376.00	954.87	0.01	0.21	2467.00	2502.60	2467.00	343.70	0.01	0.14	100.00	95.00	0.00	1909.00	2033.10	2898066.00	5.81	3122.86	3127.00
6	8	8	11457.00	9436.00	89.80	0	Spot (Block6, Row8, Column8)	3713.95	3775.00	565.58	0.01	0.15	2515.00	2555.88	2515.00	343.13	0.01	0.13	95.00	75.00	0.00	1260.00	1198.95	742790.00	3.37	2965.54	3052.50
7	1	1	13862.00	7341.00	155.30	0	Spot (Block7, Row1, Column1)	54864.18	65535.00	14212.77	0.08	0.26	1363.00	1404.82	1363.00	286.40	0.01	0.20	100.00	100.00	54.82	64172.00	53501.18	36430112.00	186.66	12583.26	9903.00
7	2	1	14173.00	7338.00	149.35	0	Spot (Block7, Row1, Column2)	1682.86	1654.50	283.76	0.01	0.17	1301.00	1337.23	1301.00	204.24	0.01	0.15	74.00	34.00	0.00	353.50	381.86	1029911.00	1.69	1460.97	1441.00
7	3	1	14459.00	7350.00	165.20	0	Spot (Block7, Row1, Column3)	1548.92	1531.00	160.75	0.01	0.10	1312.00	1325.66	1312.00	103.43	0.00	0.08	73.00	52.00	0.00	219.00	236.92	1175627.00	2.16	1416.70	1409.50
7	4	1	14775.00	7348.00	102.45	0	Spot (Block7, Row1, Column4)	1810.89	1843.00	198.14	0.01	0.11	1365.00	1370.70	1365.00	116.75	0.00	0.09	95.00	80.00	0.00	478.00	445.89	488939.00	3.77	1606.76	1563.00
7	5	1	15053.00	7339.00	101.90	0	Spot (Block7, Row1, Column5)	1720.45	1719.50	105.16	0.00	0.06	1381.00	1396.50	1381.00	114.15	0.00	0.08	98.00	81.00	0.00	338.50	339.45	461080.00	2.84	1562.69	1590.00
7	6	1	15371.00	7337.00	125.55	0	Spot (Block7, Row1, Column6)	3857.58	3800.00	943.97	0.01	0.24	1409.00	1429.79	1409.00	117.02	0.01	0.08	100.00	100.00	0.00	2391.00	2448.58	1616328.00	20.75	2133.45	2027.50
7	7	1	15668.00	7345.00	146.40	0	Spot (Block7, Row1, Column7)	1966.57	1955.00	281.38	0.00	0.14	1462.00	1508.26	1462.00	303.57	0.01	0.20	71.00	33.00	0.00	493.00	504.57	1146509.00	1.51	1622.42	1576.00
7	8	1	15963.00	7349.00	148.10	0	Spot (Block7, Row1, Column8)	64147.64	65535.00	5381.61	0.01	0.08	1578.00	1645.03	1578.00	407.04	0.02	0.25	100.00	100.00	92.17	63957.00	62569.64	38488916.00	153.55	17520.54	15082.00
7	1	2	13856.00	7663.00	237.40	0	Spot (Block7, Row2, Column1)	1429.09	1403.00	110.03	0.01	0.08	1344.00	1375.23	1344.00	194.34	0.01	0.14	16.00	0.00	0.00	59.00	85.09	2326562.00	0.28	1388.10	1370.00
7	2	2	14169.00	7652.00	142.45	0	Spot (Block7, Row2, Column2)	1585.70	1582.50	160.14	0.00	0.10	1325.00	1345.67	1325.00	113.41	0.01	0.08	79.00	59.00	0.00	257.50	260.70	878480.00	2.12	1500.84	1497.00
7	3	2	14470.00	7655.00	182.30	0	Spot (Block7, Row2, Column3)	1555.89	1565.00	135.13	0.00	0.09	1334.00	1351.48	1334.00	109.57	0.01	0.08	76.00	51.00	0.00	231.00	221.89	1457868.00	1.87	1420.76	1402.00
7	4	2	14753.00	7642.00	187.75	0	Spot (Block7, Row2, Column4)	1571.43	1572.00	122.07	0.00	0.08	1351.00	1361.98	1351.00	113.01	0.00	0.08	82.00	48.00	0.00	221.00	220.43	1560434.00	1.85	1465.43	1453.00
7	5	2	15069.00	7644.00	174.65	0	Spot (Block7, Row2, Column5)	2181.84	2196.00	273.26	0.00	0.13	1393.00	1427.99	1393.00	210.46	0.01	0.15	99.00	90.00	0.00	803.00	788.84	1865469.00	3.58	1693.55	1701.00
7	6	2	15366.00	7647.00	147.00	-50	Spot (Block7, Row2, Column6)	1528.99	1490.00	137.91	0.01	0.09	1438.00	1598.30	1438.00	668.64	0.05	0.42	0.00	0.00	0.00	52.00	90.99	903632.00	-0.10	1484.84	1481.00
7	7	2	15669.00	7652.00	187.05	0	Spot (Block7, Row2, Column7)	1651.92	1618.50	141.86	0.01	0.09	1411.00	1457.91	1411.00	216.72	0.01	0.15	49.00	9.00	0.00	207.50	240.92	1632095.00	0.90	1532.38	1521.50
7	8	2	15993.00	7656.00	238.50	0	Spot (Block7, Row2, Column8)	1713.98	1694.00	172.45	0.01	0.10	1514.00	1579.83	1514.00	303.13	0.02	0.19	20.00	2.00	0.00	180.00	199.98	2812635.00	0.44	1569.45	1545.00
7	1	3	13878.00	7945.00	115.95	0	Spot (Block7, Row3, Column1)	1717.87	1690.00	183.81	0.01	0.11	1357.00	1365.62	1357.00	106.83	0.00	0.08	95.00	76.00	0.00	333.00	360.87	609844.00	3.30	1537.81	1541.00
7	2	3	14182.00	7945.00	207.75	0	Spot (Block7, Row3, Column2)	1537.07	1528.00	125.73	0.00	0.08	1376.00	1386.14	1376.00	123.60	0.00	0.09	61.00	23.00	0.00	152.00	161.07	1896741.00	1.22	1468.33	1441.50
7	3	3	14468.00	7941.00	133.30	0	Spot (Block7, Row3, Column3)	1922.17	1847.00	563.67	0.02	0.29	1395.00	1406.07	1395.00	118.02	0.00	0.08	91.00	73.00	0.00	452.00	527.17	916875.00	4.37	1557.46	1529.00
7	4	3	14762.00	7942.00	148.40	0	Spot (Block7, Row3, Column4)	6088.85	5551.50	2484.24	0.04	0.41	1385.00	1394.53	1385.00	113.60	0.00	0.08	100.00	100.00	0.00	4166.50	4703.85	3702019.00	41.32	2463.26	2388.00
7	5	3	15065.00	7946.00	147.00	-50	Spot (Block7, Row3, Column5)	1505.05	1487.00	128.44	0.01	0.09	1410.00	1556.32	1410.00	652.82	0.04	0.42	0.00	0.00	0.00	77.00	95.05	886474.00	-0.08	1387.56	1386.50
7	6	3	15362.00	7940.00	204.20	0	Spot (Block7, Row3, Column6)	42147.12	40956.00	18489.62	0.01	0.44	1499.00	1846.88	1499.00	943.48	0.09	0.51	100.00	100.00	24.77	39457.00	40648.12	49691748.00	42.71	11053.69	10691.00
7	7	3	15665.00	7949.00	147.00	-50	Spot (Block7, Row3, Column7)	1713.34	1689.00	140.69	0.01	0.08	1418.00	1606.26	1418.00	655.58	0.05	0.41	0.00	0.00	0.00	271.00	295.34	1009159.00	0.16	1589.74	1589.00
7	8	3	15967.00	7957.00	154.85	0	Spot (Block7, Row3, Column8)	8840.83	8204.50	3477.83	0.03	0.39	1481.00	1504.26	1481.00	168.93	0.01	0.11	100.00	100.00	0.00	6723.50	7359.83	5746543.00	43.43	3628.31	3127.50
7	1	4	13859.00	8239.00	148.85	0	Spot (Block7, Row4, Column1)	6314.74	5971.00	2633.69	0.02	0.42	1389.00	1406.95	1389.00	124.09	0.01	0.09	100.00	100.00	0.00	4582.00	4925.74	3782531.00	39.55	2629.03	2407.50
7	2	4	14170.00	8245.00	117.60	0	Spot (Block7, Row4, Column2)	5180.19	5170.00	1071.82	0.00	0.21	1404.00	1429.16	1404.00	143.93	0.01	0.10	100.00	100.00	0.00	3766.00	3776.19	1870049.00	26.06	2679.58	2707.50
7	3	4	14470.00	8248.00	104.90	0	Spot (Block7, Row4, Column3)	11770.25	11760.50	2879.25	0.00	0.24	1407.00	1441.59	1407.00	196.83	0.01	0.14	100.00	100.00	0.00	10353.50	10363.25	3342752.00	52.48	4352.50	3841.50
7	4	4	14769.00	8252.00	174.75	0	Spot (Block7, Row4, Column4)	1622.87	1594.00	130.56	0.01	0.08	1401.00	1417.41	1401.00	129.46	0.01	0.09	71.00	37.00	0.00	193.00	221.87	1376191.00	1.59	1501.79	1491.00
7	5	4	15028.00	8263.00	117.45	0	Spot (Block7, Row4, Column5)	1588.08	1574.00	154.85	0.00	0.10	1423.00	1444.01	1423.00	134.65	0.01	0.09	53.00	17.00	0.00	151.00	165.08	574884.00	1.07	1496.31	1495.50
7	6	4	15362.00	8250.00	183.65	0	Spot (Block7, Row4, Column6)	2876.80	2848.00	407.36	0.00	0.14	1444.00	1588.25	1444.00	587.26	0.04	0.37	98.00	69.00	0.00	1404.00	1432.80	2721454.00	2.19	1977.64	1992.50
7	7	4	15659.00	8248.00	157.20	0	Spot (Block7, Row4, Column7)	1758.55	1753.00	160.44	0.00	0.09	1429.00	1471.31	1429.00	187.66	0.01	0.13	80.00	38.00	0.00	324.00	329.55	1194055.00	1.53	1582.44	1603.00
7	8	4	15976.00	8256.00	202.90	0	Spot (Block7, Row4, Column8)	1649.42	1620.00	128.59	0.01	0.08	1488.00	1508.34	1488.00	145.85	0.01	0.10	45.00	19.00	0.00	132.00	161.42	1923220.00	0.97	1553.62	1537.00
7	1	5	13867.00	8546.00	119.00	0	Spot (Block7, Row5, Column1)	2792.31	2734.00	624.91	0.01	0.22	1426.50	1513.60	1426.50	442.57	0.03	0.29	99.00	77.00	0.00	1307.50	1365.81	1061077.00	2.89	1861.64	1808.00
7	2	5	14166.00	8544.00	153.60	0	Spot (Block7, Row5, Column2)	9888.10	9718.00	3419.14	0.01	0.35	1425.00	1475.39	1425.00	221.21	0.02	0.15	100.00	100.00	0.00	8293.00	8463.10	6377827.00	38.03	3472.90	3199.00
7	3	5	14459.00	8541.00	156.80	0	Spot (Block7, Row5, Column3)	21950.26	19127.00	11811.41	0.06	0.54	1425.00	1485.15	1425.00	259.63	0.02	0.17	100.00	100.00	0.00	17702.00	20525.26	14904229.00	78.82	4994.05	4769.50
7	4	5	14763.00	8546.00	153.50	0	Spot (Block7, Row5, Column4)	2903.84	2738.50	725.05	0.03	0.25	1430.00	1468.51	1430.00	201.14	0.01	0.14	100.00	95.00	0.00	1308.50	1473.84	1875879.00	7.14	1827.05	1794.50
7	5	5	15063.00	8545.00	146.40	0	Spot (Block7, Row5, Column5)	12762.35	12588.00	5617.82	0.01	0.44	1440.00	1461.12	1440.00	140.89	0.01	0.10	100.00	100.00	0.00	11148.00	11322.35	7414925.00	80.21	3940.29	3605.00
7	6	5	15375.00	8539.00	176.85	0	Spot (Block7, Row5, Column6)	1672.09	1690.00	132.43	0.00	0.08	1441.00	1470.29	1441.00	156.49	0.01	0.11	65.00	29.00	0.00	249.00	231.09	1463081.00	1.29	1566.35	1521.00
7	7	5	15665.00	8544.00	177.50	0	Spot (Block7, Row5, Column7)	6221.80	6121.00	2174.02	0.01	0.35	1466.00	1492.26	1466.00	176.59	0.01	0.12	100.00	100.00	0.00	4655.00	4755.80	5468966.00	26.78	2694.26	2687.00
7	8	5	15961.00	8551.00	173.60	0	Spot (Block7, Row5, Column8)	2046.48	1977.50	332.08	0.01	0.16	1512.00	1539.82	1512.00	161.86	0.01	0.11	89.00	67.00	0.00	465.50	534.48	1719045.00	3.13	1633.51	1624.50
7	1	6	13859.00	8836.00	174.75	0	Spot (Block7, Row6, Column1)	39382.28	38834.00	15624.06	0.01	0.40	1478.00	1615.72	1478.00	574.14	0.04	0.36	100.00	100.00	6.45	37356.00	37904.28	33593148.00	65.78	10131.29	10002.50
7	2	6	14162.00	8841.00	181.70	0	Spot (Block7, Row6, Column2)	4275.31	4289.50	1084.41	0.00	0.25	1448.00	1528.73	1448.00	405.71	0.02	0.27	100.00	99.00	0.00	2841.50	2827.31	3958940.00	6.77	2291.90	2271.00
7	3	6	14458.00	8839.00	143.15	0	Spot (Block7, Row6, Column3)	3913.48	3805.00	954.99	0.01	0.24	1438.00	1485.83	1438.00	228.41	0.01	0.15	100.00	100.00	0.00	2367.00	2475.48	2179806.00	10.63	2176.98	2063.00
7	4	6	14768.00	8852.00	183.30	0	Spot (Block7, Row6, Column4)	1722.00	1683.50	185.02	0.01	0.11	1420.00	1443.56	1420.00	126.01	0.01	0.09	85.00	53.00	0.00	263.50	302.00	1618679.00	2.21	1579.53	1583.00
7	5	6	15069.00	8849.00	102.30	0	Spot (Block7, Row6, Column5)	4162.76	4030.50	794.85	0.01	0.19	1442.00	1462.18	1442.00	138.26	0.01	0.09	100.00	100.00	0.00	2588.50	2720.76	1115619.00	19.53	2442.18	2224.00
7	6	6	15339.00	8848.00	132.10	0	Spot (Block7, Row6, Column6)	2767.36	1879.50	2358.86	0.17	0.85	1465.00	1481.81	1465.00	158.20	0.00	0.11	89.00	66.00	0.00	414.50	1302.36	1295125.00	8.13	1841.22	1774.50
7	7	6	15664.00	8849.00	147.00	-50	Spot (Block7, Row6, Column7)	1615.81	1582.00	217.78	0.01	0.13	1489.00	1505.39	1489.00	151.35	0.00	0.10	38.00	17.00	0.00	93.00	126.81	951715.00	0.73	1429.57	1410.50
7	8	6	15974.00	8852.00	183.60	0	Spot (Block7, Row6, Column8)	1919.37	1814.00	289.31	0.02	0.15	1566.00	1570.93	1566.00	152.14	0.00	0.10	73.00	41.00	0.00	248.00	353.37	1815724.00	2.29	1654.58	1623.50
7	1	7	13861.00	9141.00	162.40	0	Spot (Block7, Row7, Column1)	8949.91	8416.50	3772.66	0.03	0.42	1398.00	1495.04	1398.00	397.81	0.03	0.27	100.00	100.00	0.00	7018.50	7551.91	6515531.00	18.74	3018.10	2995.00
7	2	7	14170.00	9157.00	175.60	0	Spot (Block7, Row7, Column2)	1641.07	1614.00	162.67	0.01	0.10	1416.00	1469.11	1416.00	204.36	0.02	0.14	48.00	16.00	0.00	198.00	225.07	1414600.00	0.84	1533.82	1531.50
7	3	7	14453.00	9130.00	147.95	0	Spot (Block7, Row7, Column3)	1626.45	1615.00	157.66	0.00	0.10	1437.00	1465.07	1437.00	167.02	0.01	0.11	56.00	14.00	0.00	178.00	189.45	972617.00	0.97	1531.67	1521.00
7	4	7	14758.00	9154.00	172.20	0	Spot (Block7, Row7, Column4)	1645.71	1613.00	155.56	0.01	0.09	1411.00	1450.77	1411.00	155.03	0.01	0.11	68.00	27.00	0.00	202.00	234.71	1365937.00	1.26	1558.58	1542.50
7	5	7	15077.00	9143.00	126.55	0	Spot (Block7, Row7, Column5)	1689.04	1672.00	164.87	0.00	0.10	1462.00	1476.56	1462.00	182.32	0.00	0.12	56.00	17.00	0.00	210.00	227.04	726288.00	1.17	1549.64	1534.50
7	6	7	15357.00	9141.00	164.75	0	Spot (Block7, Row7, Column6)	5383.12	5500.50	1357.12	0.01	0.25	1497.00	1578.88	1497.00	442.79	0.02	0.28	100.00	99.00	0.00	4003.50	3886.12	4037338.00	8.59	2544.12	2533.00
7	7	7	15667.00	9139.00	108.00	0	Spot (Block7, Row7, Column7)	1878.73	1872.50	188.96	0.00	0.10	1504.00	1533.41	1504.00	158.57	0.01	0.10	86.00	55.00	0.00	368.50	374.73	563619.00	2.18	1655.20	1617.00
7	8	7	15960.00	9142.00	91.55	0	Spot (Block7, Row7, Column8)	3610.95	3546.50	560.92	0.01	0.16	1588.00	1602.93	1588.00	155.85	0.00	0.10	100.00	100.00	0.00	1958.50	2022.95	751078.00	12.88	2377.65	2304.50
7	1	8	13870.00	9437.00	125.30	0	Spot (Block7, Row8, Column1)	2904.40	2755.00	727.44	0.02	0.25	1391.00	1426.54	1391.00	179.12	0.01	0.13	100.00	99.00	0.00	1364.00	1513.40	1202421.00	8.25	1856.46	1790.00
7	2	8	14150.00	9434.00	183.80	0	Spot (Block7, Row8, Column2)	1646.45	1606.00	232.50	0.01	0.14	1400.00	1432.08	1400.00	151.99	0.01	0.11	64.00	35.00	0.00	206.00	246.45	1570713.00	1.41	1542.55	1543.50
7	3	8	14459.00	9453.00	98.95	0	Spot (Block7, Row8, Column3)	1738.01	1734.50	177.07	0.00	0.10	1452.00	1466.91	1452.00	168.42	0.00	0.11	73.00	44.00	0.00	282.50	286.01	431027.00	1.61	1594.12	1575.50
7	4	8	14758.00	9446.00	102.30	0	Spot (Block7, Row8, Column4)	20124.54	20848.00	4721.95	0.02	0.23	1457.00	1475.33	1457.00	180.44	0.01	0.12	100.00	100.00	0.00	19391.00	18667.54	5353129.00	103.36	7290.10	6866.50
7	5	8	15060.00	9445.00	177.45	0	Spot (Block7, Row8, Column5)	1652.14	1586.00	197.29	0.02	0.12	1475.00	1532.70	1475.00	443.19	0.02	0.29	13.00	0.00	0.00	111.00	177.14	1452231.00	0.27	1560.19	1567.00
7	6	8	15369.00	9446.00	126.35	0	Spot (Block7, Row8, Column6)	57485.69	65535.00	13427.43	0.06	0.23	1512.00	1648.13	1512.00	601.38	0.04	0.36	100.00	100.00	65.01	64023.00	55973.69	24316560.00	92.85	15003.19	14957.00
7	7	8	15658.00	9442.00	157.00	0	Spot (Block7, Row8, Column7)	2714.48	2586.00	649.53	0.02	0.24	1518.00	1593.10	1518.00	414.63	0.02	0.26	94.00	66.00	0.00	1068.00	1196.48	1845848.00	2.70	1889.80	1854.00
7	8	8	15963.00	9450.00	147.00	-50	Spot (Block7, Row8, Column8)	2388.10	1879.00	1685.08	0.10	0.71	1586.00	1609.56	1586.00	166.73	0.01	0.10	60.00	47.00	0.00	293.00	802.10	1411366.00	4.67	1612.79	1594.00
8	1	1	18366.00	7352.00	155.55	0	Spot (Block8, Row1, Column1)	53704.79	65535.00	14917.89	0.09	0.28	2633.00	2705.72	2633.00	404.35	0.01	0.15	100.00	100.00	51.05	62902.00	51071.79	35767676.00	126.13	14647.97	12877.00
8	2	1	18665.00	7359.00	172.80	0	Spot (Block8, Row1, Column2)	3361.52	3301.00	385.57	0.01	0.11	2620.00	2674.96	2620.00	327.39	0.01	0.12	87.00	53.00	0.00	681.00	741.52	2806871.00	2.10	2995.97	3009.00
8	3	1	18976.00	7364.00	177.05	0	Spot (Block8, Row1, Column3)	3016.03	3015.00	319.59	0.00	0.11	2631.00	2657.65	2631.00	254.30	0.00	0.10	61.00	35.00	0.00	384.00	385.03	2639023.00	1.41	2809.08	2796.00
8	4	1	19268.00	7367.00	108.90	0	Spot (Block8, Row1, Column4)	3260.19	3211.50	309.07	0.01	0.09	2635.00	2670.41	2635.00	242.58	0.01	0.09	91.00	57.00	0.00	576.50	625.19	1010659.00	2.43	2970.89	2959.50
8	5	1	19567.00	7346.00	116.65	0	Spot (Block8, Row1, Column5)	3078.94	3067.00	194.88	0.00	0.06	2593.00	2634.30	2593.00	235.41	0.01	0.09	94.00	50.00	0.00	474.00	485.94	1108417.00	1.89	2823.52	2830.00
8	6	1	19878.00	7355.00	127.20	0	Spot (Block8, Row1, Column6)	3057.07	3022.00	257.22	0.01	0.08	2504.00	2543.76	2504.00	237.68	0.01	0.09	91.00	55.00	0.00	518.00	553.07	1314540.00	2.16	2809.98	2804.00
8	7	1	20145.00	7364.00	138.35	0	Spot (Block8, Row1, Column7)	2761.68	2728.00	267.29	0.01	0.10	2449.00	2488.07	2449.00	319.34	0.01	0.13	45.00	11.00	0.00	279.00	312.68	1416743.00	0.86	2605.38	2572.00
8	8	1	20464.00	7358.00	146.75	0	Spot (Block8, Row1, Column8)	64516.80	65535.00	4397.73	0.01	0.07	2398.00	2476.51	2398.00	414.44	0.01	0.17	100.00	100.00	91.79	63137.00	62118.80	37742644.00	149.70	19899.39	18111.50
8	1	2	18366.00	7655.00	160.45	0	Spot (Block8, Row2, Column1)	3009.52	2982.00	296.38	0.00	0.10	2592.00	2649.46	2592.00	341.27	0.01	0.13	56.00	20.00	0.00	390.00	417.52	2133750.00	1.06	2843.71	2816.00
8	2	2	18676.00	7664.00	151.15	0	Spot (Block8, Row2, Column2)	3173.60	3140.50	341.02	0.00	0.11	2597.00	2639.90	2597.00	262.77	0.01	0.10	74.00	51.00	0.00	543.50	576.60	1973982.00	2.03	2887.47	2884.00
8	3	2	18970.00	7652.00	193.30	0	Spot (Block8, Row2, Column3)	3048.65	2989.00	354.21	0.01	0.12	2600.00	2630.33	2600.00	245.11	0.01	0.09	66.00	43.00	0.00	389.00	448.65	3225471.00	1.71	2821.88	2779.00
8	4	2	19274.00	7658.00	210.30	0	Spot (Block8, Row2, Column4)	3029.51	3025.00	312.49	0.00	0.10	2604.00	2639.06	2604.00	236.59	0.01	0.09	65.00	44.00	0.00	421.00	425.51	3820213.00	1.65	2788.78	2779.00
8	5	2	19574.00	7654.00	189.45	0	Spot (Block8, Row2, Column5)	4008.78	3979.00	517.61	0.00	0.13	2601.00	2635.77	2601.00	242.39	0.01	0.09	99.00	98.00	0.00	1378.00	1407.78	4048870.00	5.66	3084.79	3099.00
8	6	2	19848.00	7660.00	194.55	0	Spot (Block8, Row2, Column6)	2926.23	2903.00	274.42	0.00	0.09	2543.50	2585.16	2543.50	275.02	0.01	0.11	62.00	21.00	0.00	359.50	382.73	3133995.00	1.24	2671.74	2674.00
8	7	2	20167.00	7661.00	176.90	0	Spot (Block8, Row2, Column7)	2898.14	2865.00	349.89	0.00	0.12	2444.00	2470.14	2444.00	219.30	0.00	0.09	77.00	48.00	0.00	421.00	454.14	2544567.00	1.95	2687.21	2683.00
8	8	2	20461.00	7664.00	204.60	0	Spot (Block8, Row2, Column8)	2735.12	2713.00	229.14	0.00	0.08	2405.00	2471.21	2405.00	322.38	0.01	0.13	48.00	6.00	0.00	308.00	330.12	3257527.00	0.82	2554.51	2518.00
8	1	3	18376.00	7943.00	147.15	0	Spot (Block8, Row3, Column1)	3278.71	3270.00	359.39	0.00	0.11	2520.00	2561.20	2520.00	249.64	0.01	0.10	95.00	72.00	0.00	750.00	758.71	1937715.00	2.87	2808.26	2815.50
8	2	3	18661.00	7947.00	183.70	0	Spot (Block8, Row3, Column2)	2972.35	2978.00	325.12	0.00	0.11	2569.00	2588.99	2569.00	250.06	0.00	0.10	62.00	39.00	0.00	409.00	403.35	2802923.00	1.53	2766.72	2698.00
8	3	3	18977.00	7955.00	144.30	0	Spot (Block8, Row3, Column3)	3196.87	3122.00	615.43	0.01	0.19	2561.00	2580.60	2561.00	244.35	0.00	0.09	78.00	57.00	0.00	561.00	635.87	1815824.00	2.52	2789.86	2772.00
8	4	3	19264.00	7954.00	177.10	0	Spot (Block8, Row3, Column4)	3468.41	3327.50	524.72	0.02	0.15	2585.00	2614.84	2585.00	241.58	0.00	0.09	92.00	75.00	0.00	742.50	883.41	3045268.00	3.53	2908.09	2901.00
8	5	3	19565.00	7957.00	147.00	-50	Spot (Block8, Row3, Column5)	2899.05	2858.50	400.65	0.01	0.14	2616.00	2665.19	2616.00	254.73	0.01	0.10	48.00	27.00	0.00	242.50	283.05	1704643.00	0.92	2660.19	2627.50
8	6	3	19866.00	7950.00	182.00	0	Spot (Block8, Row3, Column6)	9032.30	8764.00	2940.09	0.01	0.33	2581.00	2626.34	2581.00	293.05	0.01	0.11	100.00	100.00	0.00	6183.00	6451.30	8363906.00	21.86	4445.90	4496.50
8	7	3	20171.00	7961.00	167.40	0	Spot (Block8, Row3, Column7)	2749.87	2716.00	218.21	0.01	0.08	2451.00	2491.48	2451.00	261.07	0.01	0.10	50.00	15.00	0.00	265.00	298.87	2136652.00	0.99	2549.18	2532.50
8	8	3	20465.00	7969.00	155.10	0	Spot (Block8, Row3, Column8)	9934.32	9380.00	3363.34	0.02	0.34	2380.00	2414.58	2380.00	219.55	0.01	0.09	100.00	100.00	0.00	7000.00	7554.32	6626189.00	34.25	4516.40	4020.00
8	1	4	18359.00	8255.00	184.20	0	Spot (Block8, Row4, Column1)	3344.69	3214.00	505.36	0.02	0.15	2563.00	2584.95	2563.00	247.13	0.00	0.10	89.00	63.00	0.00	651.00	781.69	3200866.00	3.07	2811.95	2802.00
8	2	4	18675.00	8250.00	168.85	0	Spot (Block8, Row4, Column2)	3381.68	3299.00	448.57	0.01	0.13	2539.00	2572.48	2539.00	270.72	0.01	0.11	93.00	70.00	0.00	760.00	842.68	2674912.00	2.99	2808.15	2805.50
8	3	4	18966.00	8248.00	127.65	0	Spot (Block8, Row4, Column3)	5542.24	5330.00	1239.59	0.02	0.22	2517.00	2558.46	2517.00	245.05	0.01	0.10	100.00	100.00	0.00	2813.00	3025.24	2421959.00	12.18	3482.10	3361.00
8	4	4	19262.00	8258.00	175.85	0	Spot (Block8, Row4, Column4)	2920.63	2903.50	261.41	0.00	0.09	2590.00	2611.75	2590.00	247.26	0.00	0.09	59.00	24.00	0.00	313.50	330.63	2523425.00	1.25	2795.35	2790.00
8	5	4	19564.00	8257.00	147.00	-50	Spot (Block8, Row4, Column5)	2779.22	2718.50	282.49	0.01	0.10	2594.00	2617.75	2594.00	229.31	0.00	0.09	38.00	19.00	0.00	124.50	185.22	1634183.00	0.70	2647.08	2579.00
8	6	4	19866.00	8257.00	190.60	0	Spot (Block8, Row4, Column6)	4091.00	3982.50	527.32	0.01	0.13	2538.00	2578.09	2538.00	255.36	0.01	0.10	100.00	99.00	0.00	1444.50	1553.00	4197368.00	5.92	3099.21	3105.50
8	7	4	20162.00	8262.00	179.95	0	Spot (Block8, Row4, Column7)	2737.84	2718.00	256.34	0.00	0.09	2423.00	2519.71	2423.00	440.22	0.02	0.17	30.00	0.00	0.00	295.00	314.84	2485958.00	0.50	2576.95	2501.50
8	8	4	20459.00	8264.00	167.95	0	Spot (Block8, Row4, Column8)	2605.84	2567.00	195.43	0.01	0.07	2354.00	2374.16	2354.00	189.84	0.00	0.08	54.00	25.00	0.00	213.00	251.84	2040376.00	1.22	2487.53	2468.00
8	1	5	18361.00	8554.00	128.80	0	Spot (Block8, Row5, Column1)	3664.32	3633.00	463.93	0.00	0.13	2606.00	2659.15	2606.00	279.48	0.01	0.11	97.00	81.00	0.00	1027.00	1058.32	1623295.00	3.60	2998.65	2940.00
8	2	5	18664.00	8557.00	154.65	0	Spot (Block8, Row5, Column2)	12273.62	11958.00	3820.58	0.01	0.31	2620.00	2709.20	2620.00	418.87	0.01	0.15	100.00	100.00	0.00	9338.00	9653.62	8026949.00	22.83	5075.69	4902.50
8	3	5	18966.00	8551.00	160.05	0	Spot (Block8, Row5, Column3)	5148.80	5016.00	1172.19	0.01	0.23	2591.00	2629.64	2591.00	266.68	0.01	0.10	100.00	100.00	0.00	2425.00	2557.80	3660795.00	9.45	3306.39	3294.00
8	4	5	19262.00	8561.00	183.05	0	Spot (Block8, Row5, Column4)	3121.71	3089.00	339.64	0.00	0.11	2602.00	2627.11	2602.00	244.94	0.00	0.09	75.00	49.00	0.00	487.00	519.71	2931282.00	2.02	2831.40	2868.00
8	5	5	19564.00	8555.00	149.85	0	Spot (Block8, Row5, Column5)	5996.68	5942.00	1405.75	0.00	0.23	2581.00	2604.32	2581.00	237.51	0.00	0.09	100.00	100.00	0.00	3361.00	3415.68	3657974.00	14.28	3570.17	3451.00
8	6	5	19854.00	8552.00	172.80	0	Spot (Block8, Row5, Column6)	2925.54	2891.50	272.02	0.01	0.09	2512.00	2593.35	2512.00	414.99	0.01	0.16	43.00	10.00	0.00	379.50	413.54	2439902.00	0.80	2688.34	2688.00
8	7	5	20165.00	8552.00	180.75	0	Spot (Block8, Row5, Column7)	27510.48	25528.00	12772.79	0.03	0.46	2472.00	2588.40	2472.00	560.00	0.02	0.22	100.00	100.00	0.00	23056.00	25038.48	25227094.00	44.50	7972.98	7999.50
8	8	5	20469.00	8566.00	166.00	0	Spot (Block8, Row5, Column8)	2898.56	2885.00	290.48	0.00	0.10	2382.00	2432.10	2382.00	403.73	0.01	0.17	59.00	17.00	0.00	503.00	516.56	2226095.00	1.16	2542.11	2507.50
8	1	6	18359.00	8846.00	170.50	0	Spot (Block8, Row6, Column1)	6276.30	6291.00	1149.99	0.00	0.18	2683.00	2746.18	2683.00	398.32	0.01	0.15	100.00	100.00	0.00	3608.00	3593.30	5083803.00	8.86	3839.72	3810.00
8	2	6	18662.00	8850.00	185.40	0	Spot (Block8, Row6, Column2)	18774.08	18328.00	6821.49	0.01	0.36	2756.00	2843.25	2756.00	492.46	0.01	0.17	100.00	100.00	0.00	15572.00	16018.08	18173306.00	32.35	6851.87	6860.00
8	3	6	18974.00	8859.00	150.45	0	Spot (Block8, Row6, Column3)	3479.16	3442.00	407.07	0.00	0.12	2701.00	2755.13	2701.00	363.25	0.01	0.13	84.00	51.00	0.00	741.00	778.16	2150123.00	1.99	2971.90	2912.00
8	4	6	19257.00	8864.00	187.65	0	Spot (Block8, Row6, Column4)	3095.15	3058.50	335.59	0.01	0.11	2627.50	2660.89	2627.50	259.84	0.01	0.10	68.00	41.00	0.00	431.00	467.65	3070389.00	1.67	2810.53	2802.50
8	5	6	19557.00	8860.00	92.80	0	Spot (Block8, Row6, Column5)	3543.78	3422.00	393.11	0.02	0.11	2573.00	2611.46	2573.00	256.37	0.01	0.10	97.00	93.00	0.00	849.00	970.78	772543.00	3.64	2948.75	2996.00
8	6	6	19862.00	8858.00	202.30	0	Spot (Block8, Row6, Column6)	2814.93	2778.00	256.67	0.01	0.09	2490.00	2570.24	2490.00	383.78	0.01	0.15	37.00	6.00	0.00	288.00	324.93	3259688.00	0.64	2639.63	2610.00
8	7	6	20143.00	8856.00	107.45	0	Spot (Block8, Row6, Column7)	2788.00	2804.00	271.86	0.00	0.10	2408.00	2492.02	2408.00	387.67	0.01	0.16	51.00	8.00	0.00	396.00	380.00	828035.00	0.76	2601.14	2578.00
8	8	6	20470.00	8868.00	177.55	0	Spot (Block8, Row6, Column8)	2747.68	2718.00	263.10	0.00	0.10	2365.50	2390.19	2365.50	203.42	0.00	0.09	74.00	40.00	0.00	352.50	382.18	2415210.00	1.76	2541.25	2523.50
8	1	7	18367.00	9153.00	185.95	0	Spot (Block8, Row7, Column1)	3942.49	3790.50	650.39	0.02	0.16	2709.00	2757.97	2709.00	314.55	0.01	0.11	95.00	84.00	0.00	1081.50	1233.49	3832100.00	3.77	3090.65	3082.00
8	2	7	18662.00	9155.00	196.20	0	Spot (Block8, Row7, Column2)	3069.54	3063.50	306.61	0.00	0.10	2713.00	2778.36	2713.00	400.74	0.01	0.14	44.00	7.00	0.00	350.50	356.54	3339664.00	0.73	2867.00	2821.00
8	3	7	18949.00	9159.00	181.95	0	Spot (Block8, Row7, Column3)	3062.77	3025.00	324.28	0.01	0.11	2676.00	2704.37	2676.00	299.96	0.00	0.11	55.00	28.00	0.00	349.00	386.77	2866754.00	1.19	2827.10	2754.00
8	4	7	19271.00	9159.00	204.70	0	Spot (Block8, Row7, Column4)	3014.68	2975.00	316.73	0.01	0.11	2659.00	2676.57	2659.00	288.27	0.00	0.11	52.00	29.00	0.00	316.00	355.68	3596517.00	1.17	2842.94	2829.00
8	5	7	19571.00	9159.00	75.55	0	Spot (Block8, Row7, Column5)	3601.85	3285.00	1239.39	0.04	0.34	2597.00	2668.81	2597.00	387.30	0.01	0.15	82.00	43.00	0.00	688.00	1004.85	489851.00	2.41	3017.27	3012.50
8	6	7	19861.00	9150.00	169.90	0	Spot (Block8, Row7, Column6)	21541.77	21191.50	7493.12	0.01	0.35	2575.00	2677.09	2575.00	506.27	0.02	0.19	100.00	100.00	0.00	18616.50	18966.77	17319584.00	37.26	6703.60	6468.00
8	7	7	20154.00	9167.00	132.50	0	Spot (Block8, Row7, Column7)	2896.16	2920.50	372.30	0.00	0.13	2455.50	2520.69	2455.50	395.12	0.01	0.16	57.00	12.00	0.00	465.00	440.66	1361193.00	0.95	2647.61	2604.00
8	8	7	20467.00	9159.00	165.65	0	Spot (Block8, Row7, Column8)	4396.85	4426.00	531.16	0.00	0.12	2371.00	2404.92	2371.00	215.86	0.01	0.09	100.00	100.00	0.00	2055.00	2025.85	3350401.00	9.23	3035.25	3039.00
8	1	8	18372.00	9446.00	129.05	0	Spot (Block8, Row8, Column1)	4877.04	4660.00	1060.30	0.02	0.22	2793.00	2823.94	2793.00	327.37	0.00	0.12	100.00	98.00	0.00	1867.00	2084.04	2170282.00	6.27	3396.67	3344.00
8	2	8	18662.00	9459.00	173.30	0	Spot (Block8, Row8, Column2)	3248.31	3244.00	361.69	0.00	0.11	2739.00	2773.06	2739.00	333.40	0.01	0.12	67.00	33.00	0.00	505.00	509.31	2725333.00	1.43	3019.65	2999.50
8	3	8	18951.00	9448.00	209.75	0	Spot (Block8, Row8, Column3)	3022.40	2987.00	307.26	0.01	0.10	2663.00	2702.27	2663.00	324.47	0.01	0.12	49.00	18.00	0.00	324.00	359.40	3793116.00	0.99	2790.91	2727.00
8	4	8	19266.00	9457.00	108.30	0	Spot (Block8, Row8, Column4)	20504.49	20943.00	4884.19	0.01	0.24	2652.00	2692.89	2652.00	319.18	0.01	0.12	100.00	100.00	0.00	18291.00	17852.49	6253869.00	55.80	7475.62	7240.50
8	5	8	19553.00	9456.00	177.10	0	Spot (Block8, Row8, Column5)	2984.58	2969.00	312.46	0.00	0.10	2616.00	2664.23	2616.00	310.34	0.01	0.12	52.00	24.00	0.00	353.00	368.58	2617477.00	1.03	2816.50	2804.00
8	6	8	19867.00	9453.00	114.10	0	Spot (Block8, Row8, Column6)	14278.06	14353.50	3339.84	0.00	0.23	2601.00	2675.24	2601.00	401.65	0.01	0.15	100.00	100.00	0.00	11752.50	11677.06	4854540.00	28.89	5909.13	5525.00
8	7	8	20146.00	9458.00	197.40	0	Spot (Block8, Row8, Column7)	3020.50	2997.00	328.34	0.00	0.11	2497.00	2537.65	2497.00	294.76	0.01	0.12	71.00	41.00	0.00	500.00	523.50	3340673.00	1.64	2710.92	2675.00
8	8	8	20456.00	9456.00	83.40	0	Spot (Block8, Row8, Column8)	4386.95	3964.00	1164.91	0.04	0.27	2371.00	2402.51	2371.00	239.55	0.01	0.10	100.00	100.00	0.00	1593.00	2015.95	732620.00	8.28	3173.86	3037.00
9	1	1	4846.00	11815.00	153.85	0	Spot (Block9, Row1, Column1)	55442.85	65535.00	13483.47	0.07	0.24	3164.00	3214.58	3164.00	446.42	0.01	0.14	100.00	100.00	54.99	62371.00	52278.85	36093588.00	116.99	15128.91	12478.00
9	2	1	5146.00	11822.00	152.70	0	Spot (Block9, Row1, Column2)	8970.13	8529.00	2900.16	0.02	0.32	3122.00	3158.22	3122.00	409.56	0.01	0.13	100.00	100.00	0.00	5407.00	5848.13	5731914.00	14.19	4526.45	4344.00
9	3	1	5446.00	11821.00	166.65	0	Spot (Block9, Row1, Column3)	4872.82	4485.00	1193.16	0.04	0.24	3102.00	3141.26	3102.00	362.56	0.01	0.12	94.00	83.00	0.00	1383.00	1770.82	3747197.00	4.78	3575.77	3595.50
9	4	1	5760.00	11820.00	117.05	0	Spot (Block9, Row1, Column4)	5333.76	5326.00	769.92	0.00	0.14	3170.00	3195.39	3170.00	360.34	0.00	0.11	99.00	98.00	0.00	2156.00	2163.76	1914821.00	5.93	3855.07	3798.50
9	5	1	6046.00	11812.00	101.55	0	Spot (Block9, Row1, Column5)	7811.48	7546.00	1708.02	0.02	0.22	3217.00	3252.58	3217.00	387.05	0.00	0.12	100.00	99.00	0.00	4329.00	4594.48	2054418.00	11.78	4682.78	4536.50
9	6	1	6356.00	11814.00	129.55	0	Spot (Block9, Row1, Column6)	9778.80	9388.50	2793.67	0.02	0.29	3248.00	3277.45	3248.00	407.65	0.00	0.12	100.00	100.00	0.00	6140.50	6530.80	4400458.00	15.95	5141.61	4873.50
9	7	1	6649.00	11825.00	135.65	0	Spot (Block9, Row1, Column7)	17043.72	16857.00	5088.19	0.00	0.30	3375.00	3420.41	3375.00	538.21	0.01	0.16	100.00	100.00	0.00	13482.00	13668.72	8470731.00	25.31	7079.81	6560.00
9	8	1	6947.00	11826.00	147.55	0	Spot (Block9, Row1, Column8)	64721.69	65535.00	3705.51	0.01	0.06	3593.00	3672.05	3593.00	602.99	0.01	0.16	100.00	100.00	93.46	61942.00	61128.69	38574460.00	101.24	21568.68	19283.00
9	1	2	4849.00	12117.00	169.60	0	Spot (Block9, Row2, Column1)	3351.78	3324.50	318.85	0.00	0.10	2985.00	3046.92	2985.00	377.09	0.01	0.12	45.00	12.00	0.00	339.50	366.78	2668016.00	0.81	3170.41	3134.50
9	2	2	5148.00	12116.00	142.70	0	Spot (Block9, Row2, Column2)	6896.95	6591.50	1522.19	0.02	0.22	2906.00	2957.96	2906.00	333.85	0.01	0.11	100.00	100.00	0.00	3685.50	3990.95	3807117.00	11.80	4145.85	4085.00
9	3	2	5452.00	12115.00	193.00	0	Spot (Block9, Row2, Column3)	3563.09	3531.00	375.38	0.00	0.11	2936.00	2977.22	2936.00	344.03	0.01	0.12	73.00	42.00	0.00	595.00	627.09	3759055.00	1.70	3249.22	3222.50
9	4	2	5747.00	12115.00	175.40	0	Spot (Block9, Row2, Column4)	5711.82	5529.00	1101.47	0.01	0.19	3015.00	3050.72	3015.00	355.42	0.01	0.12	100.00	98.00	0.00	2514.00	2696.82	4883610.00	7.49	3837.77	3817.50
9	5	2	6048.00	12120.00	162.75	0	Spot (Block9, Row2, Column5)	13647.16	13075.00	5258.86	0.02	0.39	3081.00	3103.76	3081.00	368.46	0.00	0.12	100.00	100.00	0.00	9994.00	10566.16	10003370.00	28.62	5690.27	5234.00
9	6	2	6351.00	12119.00	169.65	0	Spot (Block9, Row2, Column6)	4975.36	4761.00	1137.29	0.02	0.23	3162.50	3226.92	3162.50	535.46	0.01	0.17	87.00	67.00	0.00	1598.50	1812.86	3975315.00	3.27	3630.97	3612.00
9	7	2	6648.00	12125.00	166.60	0	Spot (Block9, Row2, Column7)	4684.75	4621.00	768.28	0.01	0.16	3257.00	3298.27	3257.00	419.11	0.01	0.13	89.00	77.00	0.00	1364.00	1427.75	3607259.00	3.31	3735.93	3751.50
9	8	2	6958.00	12123.00	205.60	0	Spot (Block9, Row2, Column8)	4032.09	3961.00	507.78	0.01	0.13	3521.00	3567.05	3521.00	534.52	0.01	0.15	43.00	13.00	0.00	440.00	511.09	4842541.00	0.87	3737.62	3653.00
9	1	3	4852.00	12414.00	135.50	0	Spot (Block9, Row3, Column1)	11936.62	11854.50	4075.65	0.00	0.34	3014.00	3061.26	3014.00	341.25	0.01	0.11	100.00	100.00	0.00	8840.50	8922.62	5920561.00	26.01	5089.04	4844.00
9	2	3	5148.00	12414.00	206.05	0	Spot (Block9, Row3, Column2)	3471.69	3397.00	359.21	0.01	0.10	2946.00	3015.41	2946.00	413.56	0.01	0.14	55.00	25.00	0.00	451.00	525.69	4200745.00	1.10	3156.00	3170.50
9	3	3	5458.00	12423.00	126.00	0	Spot (Block9, Row3, Column3)	15707.11	14525.50	6030.15	0.03	0.38	2957.00	3023.51	2957.00	428.82	0.01	0.14	100.00	100.00	0.00	11568.50	12750.11	6596987.00	29.58	6110.90	5584.50
9	4	3	5745.00	12420.00	144.15	0	Spot (Block9, Row3, Column4)	13278.07	12216.50	6178.35	0.04	0.47	3030.00	3080.43	3030.00	365.96	0.01	0.12	100.00	100.00	0.00	9186.50	10248.07	7515389.00	27.87	5067.79	4775.00
9	5	3	6049.00	12420.00	147.00	-50	Spot (Block9, Row3, Column5)	8324.49	3749.00	10161.90	0.35	1.22	3159.00	3223.15	3159.00	534.73	0.01	0.17	51.00	39.00	1.19	590.00	5165.49	4903126.00	9.54	3131.82	3046.00
9	6	3	6348.00	12418.00	209.80	0	Spot (Block9, Row3, Column6)	23278.85	19861.00	10695.13	0.07	0.46	3242.50	3349.31	3242.50	636.83	0.01	0.19	100.00	100.00	0.08	16618.50	20036.35	29238264.00	31.29	9042.25	9002.00
9	7	3	6653.00	12424.00	157.45	0	Spot (Block9, Row3, Column7)	6993.60	6336.00	2392.35	0.04	0.34	3324.00	3377.91	3324.00	492.20	0.01	0.15	99.00	92.00	0.00	3012.00	3669.60	4797611.00	7.35	4121.75	4131.00
9	8	3	6945.00	12427.00	174.75	0	Spot (Block9, Row3, Column8)	4960.87	4931.50	828.93	0.00	0.17	3487.00	3514.82	3487.00	434.42	0.00	0.12	92.00	74.00	0.00	1444.50	1473.87	4216741.00	3.33	3939.41	4003.00
9	1	4	4844.00	12716.00	146.85	0	Spot (Block9, Row4, Column1)	12487.87	11456.00	5617.20	0.04	0.45	3080.00	3118.28	3080.00	396.83	0.01	0.13	100.00	100.00	0.00	8376.00	9407.87	7305404.00	23.61	5200.17	4770.00
9	2	4	5158.00	12727.00	160.35	0	Spot (Block9, Row4, Column2)	11011.08	11148.00	3413.47	0.01	0.31	3042.00	3132.83	3042.00	478.97	0.01	0.15	100.00	100.00	0.00	8106.00	7969.08	7883935.00	16.45	5476.64	5483.50
9	3	4	5445.00	12718.00	149.00	0	Spot (Block9, Row4, Column3)	54017.92	65535.00	16248.22	0.08	0.30	3107.00	3230.48	3107.00	614.51	0.02	0.19	100.00	100.00	58.02	62428.00	50910.92	32681084.00	82.65	15714.42	12347.00
9	4	4	5744.00	12723.00	160.50	0	Spot (Block9, Row4, Column4)	3754.74	3665.00	513.60	0.01	0.14	3106.00	3156.50	3106.00	410.37	0.01	0.13	60.00	30.00	0.00	559.00	648.74	2669617.00	1.46	3405.40	3383.50
9	5	4	6036.00	12716.00	83.35	0	Spot (Block9, Row4, Column5)	4719.99	4684.00	806.83	0.00	0.17	3147.00	3193.23	3147.00	419.88	0.01	0.13	92.00	81.00	0.00	1537.00	1572.99	792959.00	3.64	3720.88	3653.00
9	6	4	6346.00	12720.00	167.15	0	Spot (Block9, Row4, Column6)	17621.75	17414.00	5905.63	0.01	0.34	3192.00	3263.92	3192.00	509.53	0.01	0.16	100.00	100.00	0.00	14222.00	14429.75	13586372.00	28.18	7187.82	6809.50
9	7	4	6642.00	12724.00	159.45	0	Spot (Block9, Row4, Column7)	6409.35	5712.00	2105.76	0.05	0.33	3344.00	3363.57	3344.00	425.99	0.00	0.13	99.00	94.00	0.00	2368.00	3065.35	4492954.00	7.15	4019.77	3958.50
9	8	4	6955.00	12726.00	187.90	0	Spot (Block9, Row4, Column8)	4735.02	4618.50	728.12	0.01	0.15	3539.00	3586.20	3539.00	452.89	0.01	0.13	87.00	58.00	0.00	1079.50	1196.02	4716081.00	2.54	3970.83	3956.50
9	1	5	4845.00	13021.00	111.95	0	Spot (Block9, Row5, Column1)	14014.59	13771.00	3954.96	0.01	0.28	2984.00	3032.07	2984.00	379.53	0.01	0.13	100.00	100.00	0.00	10787.00	11030.59	4582771.00	28.94	6241.55	5790.50
9	2	5	5144.00	13017.00	180.05	0	Spot (Block9, Row5, Column2)	4519.29	4396.50	831.44	0.01	0.18	2976.00	3084.27	2976.00	577.38	0.02	0.19	90.00	61.00	0.00	1420.50	1543.29	4103513.00	2.49	3447.67	3432.50
9	3	5	5441.00	13019.00	155.40	0	Spot (Block9, Row5, Column3)	32676.18	30390.00	15292.84	0.03	0.47	3056.00	3216.46	3056.00	694.90	0.02	0.22	100.00	100.00	1.51	27334.00	29620.18	21664320.00	42.39	8628.61	8184.00
9	4	5	5749.00	13018.00	160.95	0	Spot (Block9, Row5, Column4)	5654.70	5135.00	1643.89	0.04	0.29	3067.00	3155.20	3067.00	543.16	0.01	0.17	98.00	79.00	0.00	2068.00	2587.70	4071382.00	4.60	3679.94	3727.00
9	5	5	6046.00	13018.00	147.25	0	Spot (Block9, Row5, Column5)	54099.96	65535.00	16070.13	0.08	0.30	3098.00	3171.64	3098.00	483.35	0.01	0.15	100.00	100.00	57.19	62437.00	51001.96	31973308.00	105.37	14791.81	13021.00
9	6	5	6343.00	13021.00	165.65	0	Spot (Block9, Row5, Column6)	5205.41	5031.00	1055.56	0.01	0.20	3137.00	3201.83	3137.00	444.49	0.01	0.14	98.00	88.00	0.00	1894.00	2068.41	3961316.00	4.51	3779.38	3865.00
9	7	5	6646.00	13020.00	179.85	0	Spot (Block9, Row5, Column7)	7699.91	7205.00	2142.80	0.03	0.28	3330.00	3359.45	3330.00	440.57	0.00	0.13	100.00	99.00	0.00	3875.00	4369.91	6983815.00	9.85	4663.62	4634.50
9	8	5	6948.00	13027.00	151.90	0	Spot (Block9, Row5, Column8)	10071.37	8960.50	4316.28	0.05	0.43	3543.00	3584.55	3543.00	476.41	0.01	0.13	100.00	98.00	0.00	5417.50	6528.37	6365106.00	13.62	5090.95	5088.50
9	1	6	4840.00	13312.00	183.00	0	Spot (Block9, Row6, Column1)	17902.23	17898.50	5636.56	0.00	0.31	2969.00	3041.84	2969.00	469.16	0.01	0.15	100.00	100.00	0.00	14929.50	14933.23	16792288.00	31.67	7275.71	7224.00
9	2	6	5143.00	13318.00	199.90	0	Spot (Block9, Row6, Column2)	4927.58	4903.00	892.93	0.00	0.18	2893.00	2931.36	2893.00	381.11	0.01	0.13	99.00	94.00	0.00	2010.00	2034.58	5597731.00	5.24	3567.09	3566.50
9	3	6	5455.00	13320.00	109.90	0	Spot (Block9, Row6, Column3)	13582.84	13698.00	3499.70	0.00	0.26	2931.00	3031.68	2931.00	537.69	0.01	0.18	100.00	100.00	0.00	10767.00	10651.84	4224264.00	19.62	5974.19	5426.00
9	4	6	5753.00	13328.00	182.50	0	Spot (Block9, Row6, Column4)	4068.30	3892.00	759.79	0.02	0.19	2974.00	3042.32	2974.00	402.64	0.01	0.13	87.00	60.00	0.00	918.00	1094.30	3795724.00	2.55	3403.49	3376.00
9	5	6	6052.00	13320.00	101.50	0	Spot (Block9, Row6, Column5)	53200.60	54129.00	11094.96	0.01	0.21	3058.00	3130.30	3058.00	473.78	0.01	0.15	100.00	100.00	26.42	51071.00	50142.60	14098158.00	105.68	16483.01	14069.00
9	6	6	6348.00	13321.00	219.45	0	Spot (Block9, Row6, Column6)	3775.83	3763.00	517.88	0.00	0.14	3123.00	3177.58	3123.00	430.99	0.01	0.14	63.00	31.00	0.00	640.00	652.83	5210641.00	1.39	3365.05	3326.00
9	7	6	6642.00	13314.00	103.75	0	Spot (Block9, Row6, Column7)	7821.79	7652.50	1388.43	0.01	0.18	3311.00	3360.92	3311.00	440.93	0.01	0.13	100.00	100.00	0.00	4341.50	4510.79	2143171.00	10.12	4815.92	4608.00
9	8	6	6951.00	13331.00	151.05	0	Spot (Block9, Row6, Column8)	11003.09	9832.00	4874.63	0.05	0.44	3554.00	3582.91	3554.00	455.53	0.00	0.13	100.00	100.00	0.00	6278.00	7449.09	6898940.00	16.29	5108.84	5038.00
9	1	7	4845.00	13616.00	170.70	0	Spot (Block9, Row7, Column1)	12932.94	12134.00	5174.02	0.03	0.40	2950.00	3043.39	2950.00	514.77	0.01	0.17	100.00	100.00	0.00	9184.00	9982.94	10488615.00	19.21	5459.36	5380.50
9	2	7	5146.00	13619.00	218.20	0	Spot (Block9, Row7, Column2)	3412.02	3356.00	372.03	0.01	0.11	2913.00	2968.15	2913.00	417.83	0.01	0.14	52.00	20.00	0.00	443.00	499.02	4633525.00	1.06	3005.69	2993.00
9	3	7	5445.00	13621.00	177.70	0	Spot (Block9, Row7, Column3)	3421.95	3369.50	351.76	0.01	0.10	2913.00	2959.41	2913.00	342.14	0.01	0.12	58.00	36.00	0.00	456.50	508.95	3018161.00	1.35	3235.37	3192.00
9	4	7	5758.00	13626.00	202.25	0	Spot (Block9, Row7, Column4)	3611.45	3618.00	397.28	0.00	0.11	2997.00	3051.00	2997.00	358.09	0.01	0.12	67.00	42.00	0.00	621.00	614.45	4178453.00	1.57	3276.73	3162.50
9	5	7	6058.00	13618.00	158.60	0	Spot (Block9, Row7, Column5)	4995.00	4882.00	738.74	0.01	0.15	3094.00	3140.69	3094.00	408.44	0.01	0.13	99.00	95.00	0.00	1788.00	1901.00	3491505.00	4.54	3913.37	3894.00
9	6	7	6348.00	13620.00	185.55	0	Spot (Block9, Row7, Column6)	6033.76	6041.00	1242.59	0.00	0.21	3234.00	3309.39	3234.00	537.55	0.01	0.16	99.00	94.00	0.00	2807.00	2799.76	5834649.00	5.07	4033.30	3964.00
9	7	7	6655.00	13623.00	107.35	0	Spot (Block9, Row7, Column7)	12374.37	12136.00	2436.05	0.01	0.20	3382.00	3428.72	3382.00	436.49	0.01	0.13	100.00	100.00	0.00	8754.00	8992.37	3699937.00	20.49	6079.67	5743.50
9	8	7	6947.00	13624.00	147.00	-50	Spot (Block9, Row7, Column8)	3592.91	3546.00	406.51	0.01	0.11	3623.00	3653.96	3623.00	464.04	0.00	0.13	12.00	1.00	0.00	-77.00	-30.09	2119815.00	-0.13	3574.38	3483.00
9	1	8	4858.00	13906.00	131.45	0	Spot (Block9, Row8, Column1)	4955.45	4784.50	1076.54	0.02	0.22	2959.00	3011.72	2959.00	410.30	0.01	0.14	99.00	94.00	0.00	1825.50	1996.45	2289420.00	4.74	3562.56	3611.00
9	2	8	5143.00	13912.00	205.20	0	Spot (Block9, Row8, Column2)	3724.52	3640.00	489.66	0.01	0.13	2930.00	2976.00	2930.00	336.21	0.01	0.11	82.00	53.00	0.00	710.00	794.52	4443355.00	2.23	3199.41	3173.00
9	3	8	5435.00	13916.00	158.60	0	Spot (Block9, Row8, Column3)	5382.62	4796.00	1665.98	0.05	0.31	3019.00	3059.22	3019.00	359.81	0.01	0.12	96.00	86.00	0.00	1777.00	2363.62	3724772.00	6.46	3585.80	3576.00
9	4	8	5744.00	13921.00	100.50	0	Spot (Block9, Row8, Column4)	7041.16	7048.50	1019.52	0.00	0.14	3087.00	3123.40	3087.00	362.27	0.01	0.12	100.00	100.00	0.00	3961.50	3954.16	1816618.00	10.81	4395.04	4334.00
9	5	8	6046.00	13916.00	202.30	0	Spot (Block9, Row8, Column5)	3681.76	3655.50	445.55	0.00	0.12	3207.00	3268.74	3207.00	521.70	0.01	0.16	47.00	8.00	0.00	448.50	474.76	4263473.00	0.79	3450.43	3407.00
9	6	8	6342.00	13917.00	114.00	0	Spot (Block9, Row8, Column6)	39211.54	40871.50	12542.95	0.02	0.32	3365.00	3454.86	3365.00	615.68	0.01	0.18	100.00	100.00	1.20	37506.50	35846.54	13018232.00	58.08	13102.35	12553.00
9	7	8	6646.00	13921.00	160.20	0	Spot (Block9, Row8, Column7)	6032.60	5722.50	1339.52	0.02	0.22	3476.00	3533.20	3476.00	514.65	0.01	0.15	99.00	91.00	0.00	2246.50	2556.60	4295210.00	4.86	4274.44	4152.00
9	8	8	6946.00	13924.00	147.00	-50	Spot (Block9, Row8, Column8)	4636.83	4273.00	2152.83	0.04	0.46	3654.00	3703.88	3654.00	476.76	0.01	0.13	58.00	32.00	0.00	619.00	982.83	2740366.00	1.96	3616.94	3487.00
10	1	1	9353.00	11831.00	155.30	0	Spot (Block10, Row1, Column1)	58154.69	65535.00	11500.55	0.05	0.20	2314.00	2377.37	2314.00	441.97	0.01	0.19	100.00	100.00	62.14	63221.00	55840.69	38556892.00	126.20	15830.61	13412.00
10	2	1	9647.00	11838.00	170.45	0	Spot (Block10, Row1, Column2)	3336.57	3242.00	527.34	0.01	0.16	2292.00	2343.59	2292.00	355.65	0.01	0.15	93.00	73.00	0.00	950.00	1044.57	2705962.00	2.79	2653.75	2674.50
10	3	1	9957.00	11837.00	204.75	0	Spot (Block10, Row1, Column3)	2761.51	2679.00	399.15	0.01	0.14	2337.00	2371.35	2337.00	300.23	0.01	0.13	54.00	29.00	0.00	342.00	424.51	3269633.00	1.30	2507.27	2475.50
10	4	1	10270.00	11836.00	120.30	0	Spot (Block10, Row1, Column4)	3352.09	3320.00	427.24	0.00	0.13	2417.00	2460.72	2417.00	315.53	0.01	0.13	96.00	70.00	0.00	903.00	935.09	1277145.00	2.82	2808.30	2737.00
10	5	1	10556.00	11843.00	120.90	0	Spot (Block10, Row1, Column5)	3142.44	3098.00	442.92	0.01	0.14	2494.00	2540.88	2494.00	322.66	0.01	0.13	76.00	44.00	0.00	604.00	648.44	1216125.00	1.86	2771.56	2781.00
10	6	1	10861.00	11825.00	149.85	0	Spot (Block10, Row1, Column6)	3356.76	3315.00	462.14	0.01	0.14	2591.00	2627.77	2591.00	338.19	0.01	0.13	81.00	54.00	0.00	724.00	765.76	2057692.00	2.16	2874.71	2903.00
10	7	1	11156.00	11834.00	137.75	0	Spot (Block10, Row1, Column7)	3912.17	3857.00	504.66	0.01	0.13	2686.00	2736.88	2686.00	468.41	0.01	0.17	97.00	66.00	0.00	1171.00	1226.17	2010853.00	2.51	3112.01	3164.00
10	8	1	11448.00	11836.00	151.45	0	Spot (Block10, Row1, Column8)	64636.93	65535.00	4093.67	0.01	0.06	2825.00	2915.73	2825.00	568.03	0.01	0.19	100.00	100.00	93.78	62710.00	61811.93	40527716.00	108.66	21372.77	18849.00
10	1	2	9362.00	12130.00	175.75	0	Spot (Block10, Row2, Column1)	2548.09	2527.50	299.32	0.00	0.12	2266.50	2296.53	2266.50	364.99	0.01	0.16	38.00	6.00	0.00	261.00	281.59	2191354.00	0.69	2362.40	2313.00
10	2	2	9650.00	12128.00	151.40	0	Spot (Block10, Row2, Column2)	2883.30	2863.00	357.36	0.00	0.12	2266.00	2307.02	2266.00	289.71	0.01	0.13	81.00	50.00	0.00	597.00	617.30	1802064.00	1.99	2524.32	2499.50
10	3	2	9959.00	12126.00	190.20	0	Spot (Block10, Row2, Column3)	2740.28	2692.00	335.32	0.01	0.12	2310.00	2360.77	2310.00	299.72	0.01	0.13	57.00	35.00	0.00	382.00	430.28	2786863.00	1.27	2484.44	2382.00
10	4	2	10258.00	12129.00	191.95	0	Spot (Block10, Row2, Column4)	2924.10	2901.00	385.25	0.00	0.13	2370.00	2412.83	2370.00	315.30	0.01	0.13	62.00	44.00	0.00	531.00	554.10	3043986.00	1.62	2639.88	2614.00
10	5	2	10548.00	12133.00	183.90	0	Spot (Block10, Row2, Column5)	4415.87	4368.00	711.63	0.00	0.16	2464.00	2502.99	2464.00	339.65	0.01	0.14	99.00	98.00	0.00	1904.00	1951.87	4190663.00	5.63	3011.67	2991.50
10	6	2	10847.00	12139.00	184.10	0	Spot (Block10, Row2, Column6)	2981.94	2939.50	413.06	0.01	0.14	2546.00	2611.47	2546.00	421.12	0.01	0.16	48.00	21.00	0.00	393.50	435.94	2838804.00	0.88	2713.75	2676.50
10	7	2	11155.00	12130.00	212.65	0	Spot (Block10, Row2, Column7)	2991.13	2955.00	401.30	0.01	0.13	2550.00	2588.53	2550.00	339.02	0.01	0.13	54.00	29.00	0.00	405.00	441.13	3867534.00	1.19	2638.74	2647.50
10	8	2	11458.00	12142.00	199.90	0	Spot (Block10, Row2, Column8)	3133.60	3097.00	407.30	0.01	0.13	2679.50	2742.41	2679.50	486.10	0.01	0.18	45.00	12.00	0.00	417.50	454.10	3562899.00	0.80	2784.28	2726.00
10	1	3	9356.00	12426.00	150.80	0	Spot (Block10, Row3, Column1)	3098.35	3052.50	436.40	0.01	0.14	2277.00	2314.62	2277.00	301.26	0.01	0.13	90.00	68.00	0.00	775.50	821.35	1933368.00	2.60	2595.48	2570.50
10	2	3	9649.00	12430.00	192.90	0	Spot (Block10, Row3, Column2)	2822.80	2795.00	385.75	0.00	0.14	2341.00	2387.70	2341.00	310.42	0.01	0.13	60.00	39.00	0.00	454.00	481.80	2978059.00	1.40	2623.40	2615.00
10	3	3	9963.00	12443.00	149.40	0	Spot (Block10, Row3, Column3)	3357.41	3244.00	549.13	0.01	0.16	2369.00	2418.16	2369.00	315.12	0.01	0.13	92.00	67.00	0.00	875.00	988.41	2058092.00	2.98	2689.87	2662.00
10	4	3	10256.00	12435.00	194.85	0	Spot (Block10, Row3, Column4)	3171.18	3142.00	475.39	0.00	0.15	2399.50	2454.81	2399.50	317.62	0.01	0.13	83.00	57.00	0.00	742.50	771.68	3409020.00	2.26	2657.17	2613.00
10	5	3	10554.00	12434.00	147.00	-50	Spot (Block10, Row3, Column5)	2746.67	2714.00	414.81	0.01	0.15	2541.00	2614.13	2541.00	445.58	0.01	0.17	29.00	6.00	0.00	173.00	205.67	1620536.00	0.30	2566.65	2512.00
10	6	3	10849.00	12430.00	204.85	0	Spot (Block10, Row3, Column6)	14350.21	12308.00	5880.99	0.07	0.41	2673.00	2743.90	2673.00	511.81	0.01	0.19	100.00	100.00	0.00	9635.00	11677.21	17177192.00	22.68	6107.10	6042.50
10	7	3	11167.00	12439.00	186.80	0	Spot (Block10, Row3, Column7)	3014.27	3014.00	366.53	0.00	0.12	2591.00	2647.54	2591.00	434.53	0.01	0.16	48.00	10.00	0.00	423.00	423.27	2972070.00	0.84	2800.16	2759.00
10	8	3	11450.00	12449.00	156.15	0	Spot (Block10, Row3, Column8)	5801.15	5621.00	1746.67	0.01	0.30	2588.00	2616.01	2588.00	340.73	0.00	0.13	98.00	96.00	0.00	3033.00	3213.15	3892571.00	9.35	3557.14	3575.00
10	1	4	9349.00	12724.00	184.20	0	Spot (Block10, Row4, Column1)	3215.76	3118.50	470.83	0.01	0.15	2344.00	2389.06	2344.00	306.56	0.01	0.13	91.00	65.00	0.00	774.50	871.76	3074268.00	2.70	2740.99	2708.00
10	2	4	9661.00	12734.00	149.75	0	Spot (Block10, Row4, Column2)	3406.74	3335.00	422.01	0.01	0.12	2385.00	2436.80	2385.00	323.98	0.01	0.13	98.00	77.00	0.00	950.00	1021.74	2095144.00	2.99	2886.13	2865.50
10	3	4	9948.00	12730.00	147.75	0	Spot (Block10, Row4, Column3)	6737.71	6709.50	1918.16	0.00	0.28	2408.00	2464.46	2408.00	330.18	0.01	0.13	100.00	100.00	0.00	4301.50	4329.71	4015677.00	12.94	3597.92	3489.50
10	4	4	10261.00	12715.00	159.45	0	Spot (Block10, Row4, Column4)	2886.91	2882.50	373.34	0.00	0.13	2450.00	2493.57	2450.00	321.51	0.01	0.13	61.00	32.00	0.00	432.50	436.91	2026609.00	1.22	2674.11	2696.00
10	5	4	10559.00	12729.00	90.55	0	Spot (Block10, Row4, Column5)	3213.17	3198.50	552.38	0.00	0.17	2553.50	2591.88	2553.50	355.61	0.01	0.14	75.00	40.00	0.00	645.00	659.67	655487.00	1.75	2775.56	2792.00
10	6	4	10850.00	12740.00	179.60	0	Spot (Block10, Row4, Column6)	5535.24	5342.00	970.92	0.02	0.18	2615.00	2677.02	2615.00	407.78	0.01	0.15	100.00	99.00	0.00	2727.00	2920.24	4948507.00	7.01	3599.46	3610.00
10	7	4	11146.00	12731.00	185.00	0	Spot (Block10, Row4, Column7)	3251.78	3229.50	493.62	0.00	0.15	2576.00	2617.55	2576.00	355.78	0.01	0.14	67.00	45.00	0.00	653.50	675.78	3128212.00	1.78	2883.09	2893.00
10	8	4	11461.00	12743.00	227.00	0	Spot (Block10, Row4, Column8)	2909.27	2908.00	391.23	0.00	0.13	2551.00	2580.61	2551.00	337.62	0.01	0.13	51.00	21.00	0.00	357.00	358.27	4302812.00	0.97	2724.66	2728.00
10	1	5	9353.00	13036.00	123.40	0	Spot (Block10, Row5, Column1)	3930.51	3974.50	599.50	0.00	0.15	2354.00	2390.51	2354.00	331.59	0.01	0.14	98.00	94.00	0.00	1620.50	1576.51	1587925.00	4.64	2894.41	2915.00
10	2	5	9648.00	13032.00	154.90	0	Spot (Block10, Row5, Column2)	6332.56	6072.00	1728.42	0.02	0.27	2405.00	2439.59	2405.00	331.26	0.01	0.14	100.00	99.00	0.00	3667.00	3927.56	4192154.00	11.75	3370.48	3318.00
10	3	5	9944.00	13029.00	168.00	0	Spot (Block10, Row5, Column3)	5483.72	5188.00	1802.27	0.02	0.33	2424.00	2466.64	2424.00	328.03	0.01	0.13	99.00	98.00	0.00	2764.00	3059.72	4299233.00	9.20	3200.54	3248.00
10	4	5	10257.00	13040.00	187.25	0	Spot (Block10, Row5, Column4)	3081.18	3062.50	421.04	0.00	0.14	2453.00	2482.65	2453.00	318.97	0.01	0.13	72.00	46.00	0.00	609.50	628.18	3050364.00	1.88	2712.49	2700.00
10	5	5	10554.00	13036.00	146.35	0	Spot (Block10, Row5, Column5)	6676.13	6330.00	1935.90	0.02	0.29	2547.00	2582.33	2547.00	351.37	0.01	0.14	100.00	99.00	0.00	3783.00	4129.13	3878830.00	11.65	3640.47	3604.00
10	6	5	10854.00	13032.00	192.25	0	Spot (Block10, Row5, Column6)	3112.35	3058.00	444.07	0.01	0.14	2593.00	2650.16	2593.00	365.69	0.01	0.14	56.00	33.00	0.00	465.00	519.35	3246182.00	1.26	2882.79	2868.00
10	7	5	11148.00	13032.00	175.60	0	Spot (Block10, Row5, Column7)	8153.38	7883.00	2602.11	0.01	0.32	2565.00	2617.79	2565.00	371.32	0.01	0.14	100.00	100.00	0.00	5318.00	5588.38	7020064.00	14.91	4152.41	4117.00
10	8	5	11451.00	13042.00	165.45	0	Spot (Block10, Row5, Column8)	3430.27	3341.00	604.34	0.01	0.18	2477.00	2527.36	2477.00	348.67	0.01	0.14	84.00	60.00	0.00	864.00	953.27	2596712.00	2.59	2866.92	2913.00
10	1	6	9345.00	13324.00	186.30	0	Spot (Block10, Row6, Column1)	10932.78	10793.00	2685.10	0.01	0.25	2377.00	2413.18	2377.00	354.75	0.01	0.15	100.00	100.00	0.00	8416.00	8555.78	10659462.00	24.02	4977.51	4862.00
10	2	6	9649.00	13331.00	191.75	0	Spot (Block10, Row6, Column2)	5288.00	5201.00	1255.40	0.01	0.24	2428.00	2469.43	2428.00	339.90	0.01	0.14	100.00	100.00	0.00	2773.00	2860.00	5494230.00	8.29	3371.40	3325.50
10	3	6	9943.00	13331.00	173.40	0	Spot (Block10, Row6, Column3)	3546.24	3461.00	631.79	0.01	0.18	2473.00	2492.39	2473.00	325.58	0.00	0.13	92.00	68.00	0.00	988.00	1073.24	2975297.00	3.24	2831.44	2873.00
10	4	6	10254.00	13335.00	193.10	0	Spot (Block10, Row6, Column4)	3027.33	3004.00	388.48	0.00	0.13	2492.00	2530.14	2492.00	332.72	0.01	0.13	62.00	40.00	0.00	512.00	535.33	3199884.00	1.49	2811.75	2804.50
10	5	6	10552.00	13364.00	140.20	0	Spot (Block10, Row6, Column5)	3456.03	3019.50	1133.22	0.06	0.33	2574.00	2605.54	2574.00	349.10	0.01	0.13	54.00	42.00	0.00	445.50	882.03	1838607.00	2.44	3036.05	2884.50
10	6	6	10843.00	13331.00	202.30	0	Spot (Block10, Row6, Column6)	3056.94	3031.00	380.85	0.00	0.12	2570.00	2618.49	2570.00	351.34	0.01	0.13	58.00	30.00	0.00	461.00	486.94	3555223.00	1.25	2822.10	2811.50
10	7	6	11145.00	13329.00	184.25	0	Spot (Block10, Row6, Column7)	3274.41	3207.00	480.29	0.01	0.15	2518.00	2574.25	2518.00	356.71	0.01	0.14	79.00	46.00	0.00	689.00	756.41	3133611.00	1.96	2817.93	2832.00
10	8	6	11451.00	13344.00	166.20	0	Spot (Block10, Row6, Column8)	3205.11	3141.00	481.50	0.01	0.15	2475.00	2513.44	2475.00	333.25	0.01	0.13	77.00	49.00	0.00	666.00	730.11	2458320.00	2.08	2748.87	2814.00
10	1	7	9351.00	13629.00	197.00	0	Spot (Block10, Row7, Column1)	3252.26	3173.00	582.13	0.01	0.18	2278.00	2331.66	2278.00	338.93	0.01	0.15	86.00	67.00	0.00	895.00	974.26	3564482.00	2.72	2621.40	2601.00
10	2	7	9642.00	13631.00	182.90	0	Spot (Block10, Row7, Column2)	2837.96	2834.00	404.66	0.00	0.14	2387.00	2423.29	2387.00	324.46	0.01	0.13	57.00	34.00	0.00	447.00	450.96	2662002.00	1.28	2660.46	2618.00
10	3	7	9960.00	13643.00	196.95	0	Spot (Block10, Row7, Column3)	2815.42	2826.00	358.12	0.00	0.13	2431.00	2464.06	2431.00	331.87	0.01	0.13	55.00	25.00	0.00	395.00	384.42	3088521.00	1.06	2587.42	2609.00
10	4	7	10256.00	13627.00	182.50	0	Spot (Block10, Row7, Column4)	2986.97	2994.50	404.14	0.00	0.14	2509.00	2546.62	2509.00	346.58	0.01	0.14	57.00	33.00	0.00	485.50	477.97	2789829.00	1.27	2769.69	2776.00
10	5	7	10570.00	13635.00	153.30	0	Spot (Block10, Row7, Column5)	3172.18	3191.00	398.65	0.00	0.13	2584.00	2610.76	2584.00	358.56	0.00	0.14	66.00	39.00	0.00	607.00	588.18	2058744.00	1.57	2890.85	2782.50
10	6	7	10843.00	13633.00	172.05	0	Spot (Block10, Row7, Column6)	6676.86	6542.50	1507.01	0.01	0.23	2606.00	2644.41	2606.00	406.96	0.01	0.15	100.00	100.00	0.00	3936.50	4070.86	5488380.00	9.91	3880.66	3789.00
10	7	7	11163.00	13632.00	120.70	0	Spot (Block10, Row7, Column7)	3358.76	3339.00	511.66	0.00	0.15	2521.00	2564.43	2521.00	358.26	0.01	0.14	82.00	56.00	0.00	818.00	837.76	1293124.00	2.22	2855.19	2816.00
10	8	7	11451.00	13638.00	121.45	0	Spot (Block10, Row7, Column8)	6015.42	6160.00	973.04	0.01	0.16	2511.00	2544.76	2511.00	349.49	0.01	0.14	100.00	100.00	0.00	3649.00	3504.42	2339997.00	9.93	3711.14	3656.00
10	1	8	9354.00	13923.00	140.70	0	Spot (Block10, Row8, Column1)	4100.53	4022.00	996.06	0.01	0.24	2194.00	2225.57	2194.00	300.58	0.01	0.14	99.00	96.00	0.00	1828.00	1906.53	2197886.00	6.24	2707.51	2746.00
10	2	8	9647.00	13921.00	189.25	0	Spot (Block10, Row8, Column2)	2689.06	2631.00	342.29	0.01	0.13	2262.00	2303.70	2262.00	317.46	0.01	0.14	55.00	27.00	0.00	369.00	427.06	2724013.00	1.21	2474.00	2417.00
10	3	8	9951.00	13932.00	180.10	0	Spot (Block10, Row8, Column3)	2914.60	2844.50	447.89	0.01	0.15	2331.50	2371.98	2331.50	326.87	0.01	0.14	65.00	41.00	0.00	513.00	583.10	2652285.00	1.66	2547.68	2471.00
10	4	8	10249.00	13932.00	101.50	0	Spot (Block10, Row8, Column4)	10639.39	10849.00	1860.96	0.01	0.17	2401.50	2449.55	2401.50	351.71	0.01	0.14	100.00	100.00	0.00	8447.50	8237.89	2819439.00	23.29	4875.70	4637.00
10	5	8	10542.00	13924.00	197.65	0	Spot (Block10, Row8, Column5)	2906.35	2849.50	374.67	0.01	0.13	2450.00	2496.12	2450.00	416.89	0.01	0.17	48.00	19.00	0.00	399.50	456.35	3220231.00	0.98	2681.75	2622.00
10	6	8	10850.00	13932.00	145.30	0	Spot (Block10, Row8, Column6)	18420.68	17056.50	7174.14	0.03	0.39	2489.00	2550.28	2489.00	467.57	0.01	0.18	100.00	100.00	0.00	14567.50	15931.68	10573470.00	33.94	6959.12	7063.00
10	7	8	11149.00	13926.00	203.20	0	Spot (Block10, Row8, Column7)	2915.58	2851.00	462.37	0.01	0.16	2414.00	2462.85	2414.00	395.04	0.01	0.16	52.00	28.00	0.00	437.00	501.58	3422888.00	1.15	2603.44	2628.00
10	8	8	11451.00	13937.00	147.00	-50	Spot (Block10, Row8, Column8)	2900.16	2839.00	642.59	0.01	0.22	2453.00	2483.22	2453.00	358.22	0.01	0.14	52.00	26.00	0.00	386.00	447.16	1725597.00	1.16	2446.91	2483.00
11	1	1	13855.00	11841.00	158.55	0	Spot (Block11, Row1, Column1)	56694.45	65535.00	12931.66	0.06	0.23	976.00	1027.51	976.00	298.19	0.02	0.29	100.00	100.00	59.62	64559.00	55718.45	39176204.00	186.68	12916.70	11374.00
11	2	1	14149.00	11846.00	150.70	0	Spot (Block11, Row1, Column2)	1313.73	1284.00	178.47	0.01	0.14	960.00	985.32	960.00	208.85	0.01	0.21	77.00	30.00	0.00	324.00	353.73	813197.00	1.57	1106.64	1103.50
11	3	1	14472.00	11849.00	180.40	0	Spot (Block11, Row1, Column3)	1097.05	1104.00	73.04	0.00	0.07	950.00	956.15	950.00	72.12	0.00	0.08	82.00	55.00	0.00	154.00	147.05	1002703.00	1.95	1015.40	1003.00
11	4	1	14774.00	11851.00	138.10	0	Spot (Block11, Row1, Column4)	1202.60	1197.00	129.75	0.00	0.11	967.00	969.32	967.00	71.85	0.00	0.07	87.00	70.00	0.00	230.00	235.60	621745.00	3.25	1063.25	1063.00
11	5	1	15061.00	11843.00	124.20	0	Spot (Block11, Row1, Column5)	1185.28	1182.50	87.65	0.00	0.07	990.00	996.37	990.00	71.57	0.00	0.07	92.00	67.00	0.00	192.50	195.28	483594.00	2.64	1084.44	1084.00
11	6	1	15364.00	11841.00	137.95	0	Spot (Block11, Row1, Column6)	1632.03	1620.50	268.26	0.00	0.16	998.00	1002.93	998.00	72.08	0.00	0.07	100.00	98.00	0.00	622.50	634.03	832336.00	8.73	1171.95	1167.00
11	7	1	15655.00	11846.00	150.80	0	Spot (Block11, Row1, Column7)	1228.10	1204.00	143.04	0.01	0.12	1034.00	1084.52	1034.00	291.74	0.02	0.27	20.00	2.00	0.00	170.00	194.10	767563.00	0.49	1086.58	1085.00
11	8	1	15952.00	11850.00	155.75	0	Spot (Block11, Row1, Column8)	63976.12	65535.00	5719.51	0.01	0.09	1125.00	1199.71	1125.00	379.26	0.03	0.32	100.00	100.00	90.54	64410.00	62851.12	42608488.00	165.52	16671.04	15011.00
11	1	2	13875.00	12142.00	177.35	0	Spot (Block11, Row2, Column1)	1085.08	1088.00	91.97	0.00	0.08	950.00	978.67	950.00	198.66	0.01	0.20	21.00	1.00	0.00	138.00	135.08	960294.00	0.54	1041.56	1022.00
11	2	2	14162.00	12144.00	115.00	0	Spot (Block11, Row2, Column2)	1113.62	1112.00	64.58	0.00	0.06	938.00	954.38	938.00	76.60	0.01	0.08	91.00	69.00	0.00	174.00	175.62	389766.00	2.08	1042.37	1057.00
11	3	2	14450.00	12122.00	151.45	0	Spot (Block11, Row2, Column3)	1184.37	1194.00	120.86	0.00	0.10	931.00	944.23	931.00	67.97	0.01	0.07	93.00	83.00	0.00	263.00	253.37	749709.00	3.53	1054.72	1059.00
11	4	2	14764.00	12143.00	156.95	0	Spot (Block11, Row2, Column4)	1151.22	1148.00	94.17	0.00	0.08	975.00	976.02	975.00	74.27	0.00	0.08	85.00	56.00	0.00	173.00	176.22	779376.00	2.36	1070.27	1066.00
11	5	2	15053.00	12142.00	179.35	0	Spot (Block11, Row2, Column5)	1653.30	1593.00	268.11	0.02	0.16	994.00	1019.88	994.00	156.88	0.01	0.15	99.00	94.00	0.00	599.00	659.30	1496235.00	4.04	1213.67	1196.00
11	6	2	15350.00	12106.00	185.20	0	Spot (Block11, Row2, Column6)	1114.21	1097.00	124.37	0.01	0.11	1002.00	1125.43	1002.00	472.10	0.05	0.42	1.00	0.00	0.00	95.00	112.21	1074094.00	-0.02	1048.25	1003.00
11	7	2	15658.00	12115.00	175.60	0	Spot (Block11, Row2, Column7)	1174.39	1177.00	118.42	0.00	0.10	998.00	1009.05	998.00	81.94	0.00	0.08	80.00	55.00	0.00	179.00	176.39	1013498.00	2.02	1075.57	1061.00
11	8	2	15954.00	12147.00	147.00	-50	Spot (Block11, Row2, Column8)	1197.26	1188.00	91.86	0.00	0.08	1080.00	1119.90	1080.00	278.03	0.02	0.25	7.00	0.00	0.00	108.00	117.26	703991.00	0.28	1186.98	1134.00
11	1	3	13850.00	12442.00	174.85	0	Spot (Block11, Row3, Column1)	1263.54	1271.00	169.24	0.00	0.13	965.00	970.87	965.00	81.00	0.00	0.08	94.00	77.00	0.00	306.00	298.54	1068956.00	3.61	1060.78	1060.00
11	2	3	14148.00	12463.00	150.60	0	Spot (Block11, Row3, Column2)	1149.76	1131.00	109.53	0.01	0.10	973.00	982.92	973.00	87.05	0.00	0.09	81.00	44.00	0.00	158.00	176.76	716303.00	1.92	1048.58	1060.00
11	3	3	14465.00	12456.00	128.85	0	Spot (Block11, Row3, Column3)	1596.47	1561.00	264.78	0.01	0.17	954.00	964.08	954.00	77.89	0.00	0.08	100.00	100.00	0.00	607.00	642.47	704044.00	8.12	1172.04	1167.00
11	4	3	14756.00	12441.00	149.55	0	Spot (Block11, Row3, Column4)	1765.20	1675.00	347.80	0.02	0.20	981.00	983.42	981.00	71.34	0.00	0.07	100.00	100.00	0.00	694.00	784.20	1082069.00	10.96	1221.19	1188.00
11	5	3	15054.00	12444.00	147.00	-50	Spot (Block11, Row3, Column5)	1132.82	1028.00	371.91	0.04	0.33	1010.00	1147.90	1010.00	563.28	0.06	0.49	6.00	3.00	0.00	18.00	122.82	669497.00	-0.03	980.70	995.00
11	6	3	15350.00	12445.00	208.50	0	Spot (Block11, Row3, Column6)	32301.80	28087.00	15848.30	0.06	0.49	1073.00	1395.43	1073.00	769.89	0.11	0.55	100.00	100.00	4.46	27014.00	31228.80	39828200.00	40.14	8444.51	8302.00
11	7	3	15654.00	12446.00	147.00	-50	Spot (Block11, Row3, Column7)	1112.43	1096.00	98.44	0.01	0.09	1003.00	1153.52	1003.00	519.18	0.06	0.45	0.00	0.00	0.00	93.00	109.43	654108.00	-0.08	1058.88	1052.00
11	8	3	15948.00	12460.00	153.30	0	Spot (Block11, Row3, Column8)	5173.85	4624.00	2183.51	0.05	0.42	1043.00	1057.20	1043.00	119.16	0.01	0.11	100.00	100.00	0.00	3581.00	4130.85	3352654.00	34.55	2204.66	1917.00
11	1	4	13851.00	12742.00	149.90	0	Spot (Block11, Row4, Column1)	1853.49	1792.50	341.16	0.01	0.18	999.00	1008.70	999.00	88.68	0.00	0.09	100.00	100.00	0.00	793.50	854.49	1145455.00	9.53	1283.05	1237.00
11	2	4	14159.00	12749.00	147.50	0	Spot (Block11, Row4, Column2)	2694.61	2613.50	603.96	0.01	0.22	997.00	1015.74	997.00	103.25	0.01	0.10	100.00	100.00	0.00	1616.50	1697.61	1595209.00	16.26	1525.40	1513.00
11	3	4	14448.00	12742.00	148.35	0	Spot (Block11, Row4, Column3)	3190.28	3177.00	930.26	0.00	0.29	972.00	983.11	972.00	102.15	0.00	0.10	100.00	100.00	0.00	2205.00	2218.28	1933310.00	21.61	1557.11	1485.00
11	4	4	14732.00	12728.00	197.60	0	Spot (Block11, Row4, Column4)	1059.44	1053.00	75.70	0.00	0.07	980.00	981.44	980.00	77.61	0.00	0.08	47.00	14.00	0.00	73.00	79.44	1177041.00	1.01	1005.71	990.00
11	5	4	15053.00	12744.00	147.00	-50	Spot (Block11, Row4, Column5)	1105.39	1058.00	349.16	0.02	0.32	1000.00	1026.08	1000.00	155.56	0.01	0.15	17.00	3.00	0.00	58.00	105.39	652180.00	0.51	1039.50	1037.00
11	6	4	15361.00	12750.00	194.25	0	Spot (Block11, Row4, Column6)	1763.31	1754.00	278.17	0.00	0.16	1025.00	1162.06	1025.00	482.76	0.05	0.42	82.00	19.00	0.00	729.00	738.31	1883220.00	1.25	1267.83	1231.50
11	7	4	15651.00	12733.00	158.45	0	Spot (Block11, Row4, Column7)	1214.29	1210.00	127.85	0.00	0.11	1007.00	1045.97	1007.00	197.06	0.02	0.19	51.00	8.00	0.00	203.00	207.29	843933.00	0.85	1090.45	1087.00
11	8	4	15942.00	12764.00	156.15	0	Spot (Block11, Row4, Column8)	1144.96	1126.00	100.53	0.01	0.09	1014.00	1024.97	1014.00	95.31	0.00	0.09	55.00	26.00	0.00	112.00	130.96	770556.00	1.26	1074.44	1071.00
11	1	5	13855.00	13039.00	119.15	0	Spot (Block11, Row5, Column1)	1647.42	1657.00	254.82	0.00	0.15	1005.00	1108.01	1005.00	429.37	0.04	0.39	78.00	22.00	0.00	652.00	642.42	614486.00	1.26	1295.08	1299.00
11	2	5	14151.00	13043.00	151.80	0	Spot (Block11, Row5, Column2)	5951.21	5703.00	2172.05	0.02	0.36	1001.00	1043.06	1001.00	180.04	0.02	0.17	100.00	100.00	0.00	4702.00	4950.21	3737361.00	27.26	2268.70	2291.00
11	3	5	14447.00	13041.00	153.90	0	Spot (Block11, Row5, Column3)	6330.79	5839.00	2489.96	0.04	0.39	970.00	992.19	970.00	124.35	0.01	0.13	100.00	100.00	0.00	4869.00	5360.79	4089689.00	42.93	2153.37	1950.00
11	4	5	14749.00	13054.00	155.10	0	Spot (Block11, Row5, Column4)	1410.63	1374.00	202.78	0.01	0.14	976.00	982.25	976.00	91.90	0.00	0.09	98.00	93.00	0.00	398.00	434.63	938068.00	4.66	1136.61	1115.50
11	5	5	15055.00	13046.00	146.80	0	Spot (Block11, Row5, Column5)	3641.18	3617.00	1199.52	0.00	0.33	988.00	994.08	988.00	87.25	0.00	0.09	100.00	100.00	0.00	2629.00	2653.18	2137374.00	30.34	1633.01	1552.00
11	6	5	15354.00	13029.00	177.75	0	Spot (Block11, Row5, Column6)	1153.74	1128.00	111.75	0.01	0.10	998.00	1004.60	998.00	88.39	0.00	0.09	70.00	41.00	0.00	130.00	155.74	1015290.00	1.69	1061.80	1039.00
11	7	5	15646.00	13043.00	177.45	0	Spot (Block11, Row5, Column7)	2399.07	2328.00	596.52	0.01	0.25	993.00	1002.95	993.00	93.33	0.00	0.09	100.00	100.00	0.00	1335.00	1406.07	2111184.00	14.96	1423.72	1425.00
11	8	5	15950.00	13048.00	148.65	0	Spot (Block11, Row5, Column8)	1324.47	1322.00	135.73	0.00	0.10	987.00	997.15	987.00	87.69	0.00	0.09	98.00	86.00	0.00	335.00	337.47	801305.00	3.73	1121.38	1100.00
11	1	6	13846.00	13337.00	212.50	0	Spot (Block11, Row6, Column1)	28090.52	22786.00	15384.94	0.09	0.55	1026.00	1257.97	1026.00	631.24	0.09	0.50	100.00	100.00	1.87	21760.00	27064.52	36124432.00	42.51	7122.31	7064.00
11	2	6	14136.00	13338.00	212.60	0	Spot (Block11, Row6, Column2)	1868.79	1784.00	515.13	0.02	0.28	997.00	1116.43	997.00	439.17	0.05	0.39	79.00	43.00	0.00	787.00	871.79	2405138.00	1.71	1297.72	1159.00
11	3	6	14442.00	13344.00	156.20	0	Spot (Block11, Row6, Column3)	1800.73	1737.00	430.63	0.02	0.24	969.00	979.27	969.00	96.37	0.00	0.10	99.00	99.00	0.00	768.00	831.73	1210090.00	8.52	1182.34	1170.50
11	4	6	14751.00	13358.00	191.10	0	Spot (Block11, Row6, Column4)	1109.19	1102.50	103.46	0.00	0.09	975.00	977.22	975.00	75.30	0.00	0.08	70.00	39.00	0.00	127.50	134.19	1140252.00	1.75	1019.07	1004.00
11	5	6	15049.00	13354.00	93.80	0	Spot (Block11, Row6, Column5)	1896.39	1879.00	294.89	0.00	0.16	987.00	990.32	987.00	81.56	0.00	0.08	100.00	99.00	0.00	892.00	909.39	419102.00	11.11	1321.80	1324.00
11	6	6	15343.00	13346.00	176.85	0	Spot (Block11, Row6, Column6)	1112.25	1100.00	89.10	0.00	0.08	986.00	993.11	986.00	86.39	0.00	0.09	66.00	30.00	0.00	114.00	126.25	972104.00	1.38	1051.38	1043.50
11	7	6	15645.00	13343.00	158.75	0	Spot (Block11, Row6, Column7)	1336.24	1337.00	143.49	0.00	0.11	983.00	989.38	983.00	80.59	0.00	0.08	98.00	89.00	0.00	354.00	353.24	924681.00	4.30	1122.01	1111.00
11	8	6	15961.00	13365.00	163.40	0	Spot (Block11, Row6, Column8)	1144.91	1132.00	115.95	0.00	0.10	975.00	984.24	975.00	85.26	0.00	0.09	75.00	46.00	0.00	157.00	169.91	847237.00	1.88	1024.83	1005.00
11	1	7	13845.00	13638.00	163.30	0	Spot (Block11, Row7, Column1)	3054.74	2957.00	887.70	0.01	0.29	988.00	1074.29	988.00	407.37	0.04	0.38	100.00	94.00	0.00	1969.00	2066.74	2257451.00	4.86	1525.70	1519.00
11	2	7	14158.00	13630.00	185.55	0	Spot (Block11, Row7, Column2)	1113.36	1096.00	93.46	0.01	0.08	976.00	989.89	976.00	114.75	0.01	0.12	54.00	13.00	0.00	120.00	137.36	1078844.00	1.08	1027.06	1016.50
11	3	7	14442.00	13642.00	196.40	0	Spot (Block11, Row7, Column3)	1100.61	1098.00	96.97	0.00	0.09	956.00	962.74	956.00	83.15	0.00	0.09	71.00	37.00	0.00	142.00	144.61	1208466.00	1.66	1015.43	1003.00
11	4	7	14763.00	13646.00	202.25	0	Spot (Block11, Row7, Column4)	1111.13	1089.00	121.21	0.01	0.11	964.50	977.41	964.50	207.51	0.01	0.21	27.00	3.00	0.00	124.50	146.63	1287796.00	0.64	1041.89	1045.50
11	5	7	15051.00	13643.00	175.95	0	Spot (Block11, Row7, Column5)	1072.93	1080.00	86.37	0.00	0.08	991.00	993.55	991.00	83.16	0.00	0.08	52.00	21.00	0.00	89.00	81.93	924865.00	0.95	1000.51	992.00
11	6	7	15343.00	13645.00	178.10	0	Spot (Block11, Row7, Column6)	2074.56	1985.00	456.18	0.02	0.22	1004.00	1069.05	1004.00	373.95	0.03	0.35	96.00	72.00	0.00	981.00	1070.56	1844287.00	2.69	1312.81	1299.00
11	7	7	15643.00	13643.00	96.80	0	Spot (Block11, Row7, Column7)	1347.07	1316.00	392.00	0.01	0.29	992.00	997.31	992.00	81.76	0.00	0.08	94.00	76.00	0.00	324.00	355.07	317908.00	4.28	1139.45	1106.50
11	8	7	15951.00	13650.00	133.95	0	Spot (Block11, Row7, Column8)	2605.11	2506.00	549.28	0.02	0.21	991.00	999.43	991.00	87.19	0.00	0.09	100.00	100.00	0.00	1515.00	1614.11	1263480.00	18.42	1530.70	1497.50
11	1	8	13860.00	13936.00	121.80	0	Spot (Block11, Row8, Column1)	2831.54	2768.00	726.85	0.01	0.26	969.00	975.73	969.00	96.47	0.00	0.10	100.00	100.00	0.00	1799.00	1862.54	1112794.00	19.24	1563.72	1478.00
11	2	8	14149.00	13926.00	175.05	0	Spot (Block11, Row8, Column2)	1111.19	1098.00	99.97	0.01	0.09	971.00	972.47	971.00	88.25	0.00	0.09	72.00	29.00	0.00	127.00	140.19	947847.00	1.57	1032.72	1023.00
11	3	8	14453.00	13947.00	139.65	0	Spot (Block11, Row8, Column3)	1163.93	1184.00	95.97	0.01	0.08	970.00	981.56	970.00	196.69	0.01	0.20	57.00	0.00	0.00	214.00	193.93	612225.00	0.93	1044.62	1009.00
11	4	8	14757.00	13952.00	113.60	0	Spot (Block11, Row8, Column4)	12181.70	11741.50	5305.43	0.02	0.44	966.00	976.31	966.00	200.97	0.00	0.21	100.00	100.00	0.00	10775.50	11215.70	4044323.00	55.76	4084.46	3031.50
11	5	8	15049.00	13947.00	190.50	0	Spot (Block11, Row8, Column5)	1068.22	1057.50	101.76	0.00	0.10	979.00	1026.74	979.00	349.61	0.02	0.34	0.00	0.00	0.00	78.50	89.22	1098128.00	0.12	1009.43	1005.50
11	6	8	15347.00	13942.00	145.30	0	Spot (Block11, Row8, Column6)	43502.06	43074.50	17324.87	0.00	0.40	1018.00	1132.79	1018.00	508.83	0.05	0.45	100.00	100.00	19.12	42056.50	42484.06	24796280.00	83.27	10244.47	9993.50
11	7	8	15648.00	13945.00	166.30	0	Spot (Block11, Row8, Column7)	1278.44	1270.00	151.73	0.00	0.12	992.00	1046.12	992.00	348.53	0.02	0.33	30.00	0.00	0.00	278.00	286.44	979284.00	0.67	1094.93	1089.00
11	8	8	15951.00	13947.00	147.00	-50	Spot (Block11, Row8, Column8)	1351.92	1156.00	424.83	0.07	0.31	995.00	1010.59	995.00	99.10	0.01	0.10	62.00	44.00	0.00	161.00	356.92	798987.00	3.44	979.85	972.00
12	1	1	18353.00	11851.00	157.10	0	Spot (Block12, Row1, Column1)	58288.34	65535.00	11393.57	0.05	0.20	1280.00	1330.06	1280.00	329.17	0.02	0.25	100.00	100.00	62.68	64255.00	57008.34	39519840.00	173.03	14719.28	12943.00
12	2	1	18650.00	11855.00	152.10	0	Spot (Block12, Row1, Column2)	2374.41	2367.00	428.05	0.00	0.18	1253.00	1292.11	1253.00	245.18	0.01	0.19	100.00	94.00	0.00	1114.00	1121.41	1512499.00	4.41	1563.01	1535.00
12	3	1	18942.00	11850.00	158.60	0	Spot (Block12, Row1, Column3)	1777.27	1702.50	338.94	0.02	0.19	1218.00	1232.64	1218.00	90.99	0.01	0.07	99.00	90.00	0.00	484.50	559.27	1236979.00	5.99	1458.88	1386.00
12	4	1	19268.00	11852.00	128.90	0	Spot (Block12, Row1, Column4)	1812.46	1803.00	216.83	0.00	0.12	1240.00	1246.55	1240.00	84.03	0.00	0.07	99.00	98.00	0.00	563.00	572.46	806543.00	6.73	1430.75	1406.50
12	5	1	19550.00	11853.00	115.55	0	Spot (Block12, Row1, Column5)	4372.36	4214.00	1445.46	0.02	0.33	1237.00	1246.65	1237.00	82.11	0.00	0.07	100.00	100.00	0.00	2977.00	3135.36	1534698.00	38.07	2126.89	1943.00
12	6	1	19870.00	11849.00	133.30	0	Spot (Block12, Row1, Column6)	4063.87	3876.00	1473.75	0.02	0.36	1186.00	1196.92	1186.00	94.95	0.00	0.08	100.00	100.00	0.00	2690.00	2877.87	1962847.00	30.19	1890.57	1811.00
12	7	1	20153.00	11853.00	143.75	0	Spot (Block12, Row1, Column7)	4047.81	3811.00	1765.08	0.03	0.44	1138.00	1172.60	1138.00	243.79	0.01	0.21	100.00	99.00	0.00	2673.00	2909.81	2270820.00	11.79	2048.39	1783.00
12	8	1	20454.00	11860.00	159.70	0	Spot (Block12, Row1, Column8)	63205.33	65535.00	7570.60	0.02	0.12	1141.00	1220.78	1141.00	363.99	0.03	0.30	100.00	100.00	87.30	64394.00	62064.33	44307360.00	170.29	15559.05	13687.00
12	1	2	18391.00	12129.00	200.30	0	Spot (Block12, Row2, Column1)	1432.52	1407.50	132.95	0.01	0.09	1278.00	1306.61	1278.00	269.38	0.01	0.21	16.00	1.00	0.00	129.50	154.52	1630211.00	0.47	1342.24	1319.50
12	2	2	18650.00	12154.00	144.80	0	Spot (Block12, Row2, Column2)	2003.87	1956.00	345.56	0.01	0.17	1281.00	1293.79	1281.00	134.69	0.00	0.10	98.00	92.00	0.00	675.00	722.87	1146212.00	5.27	1494.29	1512.50
12	3	2	18953.00	12139.00	138.70	0	Spot (Block12, Row2, Column3)	1724.35	1579.00	877.62	0.04	0.51	1252.00	1266.04	1252.00	125.52	0.00	0.10	96.00	62.00	0.00	327.00	472.35	896663.00	3.65	1432.10	1401.50
12	4	2	19254.00	12154.00	174.50	0	Spot (Block12, Row2, Column4)	1735.77	1714.00	203.94	0.01	0.12	1244.00	1255.40	1244.00	93.66	0.00	0.07	99.00	94.00	0.00	470.00	491.77	1484084.00	5.13	1418.09	1397.00
12	5	2	19552.00	12160.00	180.15	0	Spot (Block12, Row2, Column5)	2030.12	2010.00	264.60	0.00	0.13	1239.00	1250.71	1239.00	84.79	0.00	0.07	100.00	99.00	0.00	771.00	791.12	1845382.00	9.19	1534.50	1489.00
12	6	2	19848.00	12151.00	151.45	0	Spot (Block12, Row2, Column6)	1753.64	1736.50	197.30	0.00	0.11	1202.00	1220.54	1202.00	119.01	0.01	0.10	99.00	96.00	0.00	534.50	551.64	1101286.00	4.48	1392.27	1392.00
12	7	2	20148.00	12152.00	157.95	0	Spot (Block12, Row2, Column7)	1522.81	1511.00	143.51	0.00	0.09	1133.00	1145.03	1133.00	85.06	0.00	0.07	97.00	91.00	0.00	378.00	389.81	1052263.00	4.44	1279.92	1267.00
12	8	2	20469.00	12165.00	280.35	0	Spot (Block12, Row2, Column8)	1208.61	1209.00	81.29	0.00	0.07	1110.00	1162.02	1110.00	251.37	0.02	0.22	4.00	0.00	0.00	99.00	98.61	2774966.00	0.19	1147.90	1142.00
12	1	3	18346.00	12454.00	154.05	0	Spot (Block12, Row3, Column1)	2687.23	2644.00	628.77	0.01	0.23	1260.00	1270.51	1260.00	107.08	0.00	0.08	100.00	99.00	0.00	1384.00	1427.23	1754758.00	13.23	1661.52	1621.00
12	2	3	18626.00	12459.00	198.95	0	Spot (Block12, Row3, Column2)	1464.09	1443.00	131.12	0.01	0.09	1283.00	1311.36	1283.00	148.52	0.01	0.11	55.00	11.00	0.00	160.00	181.09	1648562.00	1.03	1368.56	1376.00
12	3	3	18930.00	12470.00	207.80	0	Spot (Block12, Row3, Column3)	2218.83	2074.00	582.04	0.03	0.26	1306.00	1354.12	1306.00	188.95	0.02	0.14	98.00	86.00	0.00	768.00	912.83	2715853.00	4.58	1660.77	1642.00
12	4	3	19255.00	12455.00	148.30	0	Spot (Block12, Row3, Column4)	6167.84	5580.50	2855.57	0.04	0.46	1278.00	1298.28	1278.00	121.30	0.01	0.09	100.00	100.00	0.00	4302.50	4889.84	3688370.00	40.15	2393.10	2244.00
12	5	3	19552.00	12454.00	147.00	-50	Spot (Block12, Row3, Column5)	1407.59	1344.00	167.73	0.02	0.12	1280.00	1299.26	1280.00	134.10	0.01	0.10	29.00	19.00	0.00	64.00	127.59	829072.00	0.81	1285.35	1293.50
12	6	3	19857.00	12456.00	183.50	0	Spot (Block12, Row3, Column6)	5568.32	5029.00	2273.10	0.04	0.41	1269.50	1294.67	1269.50	158.35	0.01	0.12	100.00	100.00	0.00	3759.50	4298.82	5245362.00	26.99	2372.26	2350.00
12	7	3	20154.00	12463.00	151.30	0	Spot (Block12, Row3, Column7)	2163.87	2120.00	519.40	0.01	0.24	1181.00	1197.15	1181.00	132.72	0.01	0.11	99.00	98.00	0.00	939.00	982.87	1365400.00	7.28	1421.99	1414.00
12	8	3	20455.00	12473.00	160.65	0	Spot (Block12, Row3, Column8)	2317.60	2287.00	570.84	0.01	0.25	1111.00	1121.48	1111.00	73.24	0.00	0.07	99.00	99.00	0.00	1176.00	1206.60	1650133.00	16.33	1476.20	1461.00
12	1	4	18350.00	12749.00	149.65	0	Spot (Block12, Row4, Column1)	6544.42	5883.00	3082.96	0.05	0.47	1292.00	1315.70	1292.00	129.85	0.01	0.10	100.00	100.00	0.00	4591.00	5252.42	3979006.00	40.27	2522.29	2217.00
12	2	4	18644.00	12755.00	155.90	0	Spot (Block12, Row4, Column2)	1725.38	1705.50	200.65	0.01	0.12	1300.00	1366.64	1300.00	227.67	0.02	0.17	86.00	41.00	0.00	405.50	425.38	1156006.00	1.58	1477.31	1482.50
12	3	4	18953.00	12754.00	150.55	0	Spot (Block12, Row4, Column3)	23890.08	21855.00	13503.64	0.04	0.57	1393.00	1452.99	1393.00	253.99	0.02	0.17	100.00	100.00	0.00	20462.00	22497.08	14787961.00	88.34	6143.30	5293.50
12	4	4	19247.00	12767.00	189.05	0	Spot (Block12, Row4, Column4)	1535.81	1530.00	137.73	0.00	0.09	1331.00	1361.60	1331.00	152.60	0.01	0.11	65.00	21.00	0.00	199.00	204.81	1555775.00	1.14	1401.88	1386.00
12	5	4	19551.00	12754.00	147.00	-50	Spot (Block12, Row4, Column5)	1391.86	1332.00	240.66	0.02	0.17	1309.00	1330.19	1309.00	135.28	0.01	0.10	27.00	12.00	0.00	23.00	82.86	819807.00	0.46	1274.32	1278.00
12	6	4	19851.00	12752.00	184.65	0	Spot (Block12, Row4, Column6)	2096.86	2068.00	299.88	0.01	0.14	1281.00	1296.23	1281.00	129.38	0.01	0.10	99.00	99.00	0.00	787.00	815.86	1998312.00	6.19	1581.90	1568.00
12	7	4	20146.00	12763.00	150.25	0	Spot (Block12, Row4, Column7)	3219.96	2841.00	1439.76	0.05	0.45	1199.00	1217.13	1199.00	134.69	0.01	0.11	100.00	100.00	0.00	1642.00	2020.96	1993155.00	14.87	1690.60	1627.00
12	8	4	20451.00	12756.00	157.25	0	Spot (Block12, Row4, Column8)	1596.65	1553.50	237.98	0.01	0.15	1102.00	1115.30	1102.00	86.30	0.01	0.08	100.00	96.00	0.00	451.50	494.65	1085725.00	5.58	1262.02	1249.00
12	1	5	18352.00	13054.00	118.30	0	Spot (Block12, Row5, Column1)	3129.89	3100.50	597.55	0.00	0.19	1298.00	1331.39	1298.00	162.34	0.01	0.12	100.00	100.00	0.00	1802.50	1831.89	1145541.00	11.08	1899.82	1796.00
12	2	5	18647.00	13054.00	154.55	0	Spot (Block12, Row5, Column2)	3067.24	3037.50	700.60	0.00	0.23	1309.00	1369.92	1309.00	214.44	0.02	0.16	100.00	100.00	0.00	1728.50	1758.24	2005976.00	7.92	1822.92	1814.00
12	3	5	18958.00	13043.00	171.70	0	Spot (Block12, Row5, Column3)	2508.28	2422.00	542.09	0.02	0.22	1348.00	1404.44	1348.00	236.46	0.02	0.17	99.00	94.00	0.00	1074.00	1160.28	2054281.00	4.67	1758.78	1742.00
12	4	5	19244.00	13056.00	155.25	0	Spot (Block12, Row5, Column4)	2609.14	2505.50	672.98	0.02	0.26	1338.00	1362.60	1338.00	159.18	0.01	0.12	100.00	99.00	0.00	1167.50	1271.14	1732467.00	7.83	1684.26	1668.00
12	5	5	19555.00	13057.00	148.05	0	Spot (Block12, Row5, Column5)	35966.18	34711.50	19995.94	0.02	0.56	1307.00	1334.40	1307.00	183.46	0.01	0.14	100.00	100.00	11.74	33404.50	34659.18	21435912.00	188.77	8084.91	6841.00
12	6	5	19843.00	13048.00	155.60	0	Spot (Block12, Row5, Column6)	1819.82	1831.00	240.42	0.00	0.13	1221.00	1267.10	1221.00	172.97	0.02	0.14	94.00	87.00	0.00	610.00	598.82	1210178.00	3.20	1443.42	1420.00
12	7	5	20154.00	13055.00	185.30	0	Spot (Block12, Row5, Column7)	7947.37	7290.00	3299.91	0.04	0.42	1179.00	1209.55	1179.00	182.23	0.01	0.15	100.00	100.00	0.00	6111.00	6768.37	7685107.00	36.97	2942.02	2895.50
12	8	5	20451.00	13059.00	149.15	0	Spot (Block12, Row5, Column8)	7628.91	6713.50	4489.91	0.06	0.59	1069.00	1102.27	1069.00	138.12	0.01	0.13	100.00	100.00	0.00	5644.50	6559.91	4623120.00	47.25	2467.34	2310.00
12	1	6	18348.00	13349.00	174.50	0	Spot (Block12, Row6, Column1)	5386.11	4947.00	2184.18	0.04	0.41	1270.00	1312.51	1270.00	206.42	0.01	0.16	100.00	100.00	0.00	3677.00	4116.11	4583581.00	19.73	2323.65	2296.00
12	2	6	18649.00	13353.00	188.75	0	Spot (Block12, Row6, Column2)	6161.93	5841.00	2093.57	0.02	0.34	1282.00	1321.99	1282.00	208.53	0.01	0.16	100.00	100.00	0.00	4559.00	4879.93	6174258.00	23.21	2623.39	2621.00
12	3	6	18945.00	13349.00	149.40	0	Spot (Block12, Row6, Column3)	9551.56	8658.50	5414.00	0.04	0.57	1266.00	1286.54	1266.00	155.80	0.01	0.12	100.00	100.00	0.00	7392.50	8285.56	5769140.00	53.05	2979.92	2818.00
12	4	6	19252.00	13356.00	158.70	0	Spot (Block12, Row6, Column4)	1637.22	1640.00	183.81	0.00	0.11	1264.00	1275.23	1264.00	130.54	0.00	0.10	89.00	69.00	0.00	376.00	373.22	1142781.00	2.77	1426.42	1410.50
12	5	6	19556.00	13356.00	103.00	0	Spot (Block12, Row6, Column5)	18391.49	18369.00	5074.82	0.00	0.28	1215.00	1251.90	1215.00	164.47	0.01	0.13	100.00	100.00	0.00	17154.00	17176.49	4928919.00	104.21	6396.99	5856.00
12	6	6	19843.00	13348.00	177.15	0	Spot (Block12, Row6, Column6)	1388.84	1363.00	142.56	0.01	0.10	1171.00	1194.21	1171.00	149.91	0.01	0.13	64.00	23.00	0.00	192.00	217.84	1220787.00	1.30	1242.35	1220.50
12	7	6	20152.00	13351.00	151.65	0	Spot (Block12, Row6, Column7)	3092.68	2884.00	1228.64	0.03	0.40	1110.00	1140.21	1110.00	142.31	0.01	0.12	100.00	99.00	0.00	1774.00	1982.68	1945296.00	13.72	1598.95	1511.50
12	8	6	20454.00	13368.00	152.95	0	Spot (Block12, Row6, Column8)	3368.63	2993.00	1413.58	0.05	0.42	1047.00	1063.16	1047.00	83.85	0.01	0.08	100.00	100.00	0.00	1946.00	2321.63	2166031.00	27.50	1543.70	1503.00
12	1	7	18349.00	13646.00	173.00	0	Spot (Block12, Row7, Column1)	1833.40	1764.00	297.93	0.02	0.16	1213.00	1239.13	1213.00	145.95	0.01	0.12	99.00	88.00	0.00	551.00	620.40	1530885.00	4.07	1439.69	1429.00
12	2	7	18644.00	13654.00	147.70	0	Spot (Block12, Row7, Column2)	1516.66	1490.00	207.28	0.01	0.14	1204.00	1238.07	1204.00	147.96	0.01	0.12	78.00	47.00	0.00	286.00	312.66	902414.00	1.88	1330.31	1303.00
12	3	7	18943.00	13634.00	207.70	0	Spot (Block12, Row7, Column3)	1405.80	1384.00	137.06	0.01	0.10	1198.00	1216.47	1198.00	114.73	0.01	0.09	71.00	35.00	0.00	186.00	207.80	1724922.00	1.65	1287.72	1284.00
12	4	7	19246.00	13644.00	193.25	0	Spot (Block12, Row7, Column4)	1403.79	1399.00	117.92	0.00	0.08	1188.00	1189.68	1188.00	96.62	0.00	0.08	86.00	58.00	0.00	211.00	215.79	1479595.00	2.22	1245.93	1257.50
12	5	7	19556.00	13652.00	133.10	0	Spot (Block12, Row7, Column5)	1584.03	1596.00	149.45	0.00	0.09	1183.00	1202.22	1183.00	149.53	0.01	0.12	94.00	73.00	0.00	413.00	401.03	753999.00	2.55	1347.69	1328.00
12	6	7	19852.00	13653.00	171.45	0	Spot (Block12, Row7, Column6)	6823.34	6842.00	2072.41	0.00	0.30	1144.00	1192.07	1144.00	184.86	0.02	0.16	100.00	100.00	0.00	5698.00	5679.34	5574671.00	30.46	2512.26	2501.50
12	7	7	20152.00	13656.00	99.30	0	Spot (Block12, Row7, Column7)	3470.96	3317.00	886.95	0.02	0.26	1093.00	1119.01	1093.00	138.83	0.01	0.12	100.00	100.00	0.00	2224.00	2377.96	871212.00	16.94	1914.87	1811.00
12	8	7	20460.00	13661.00	110.10	0	Spot (Block12, Row7, Column8)	2132.84	2119.00	278.88	0.00	0.13	1040.00	1051.38	1040.00	78.99	0.00	0.08	100.00	100.00	0.00	1079.00	1092.84	667580.00	13.69	1477.05	1453.00
12	1	8	18356.00	13945.00	122.50	0	Spot (Block12, Row8, Column1)	4620.28	4431.50	1428.77	0.02	0.31	1204.00	1228.69	1204.00	133.10	0.01	0.11	100.00	100.00	0.00	3227.50	3416.28	1838872.00	25.48	2173.90	2038.00
12	2	8	18651.00	13958.00	191.40	0	Spot (Block12, Row8, Column2)	1410.29	1370.00	168.61	0.01	0.12	1202.00	1225.65	1202.00	124.17	0.01	0.10	57.00	33.00	0.00	168.00	208.29	1454006.00	1.49	1264.65	1255.00
12	3	8	18941.00	13952.00	155.55	0	Spot (Block12, Row8, Column3)	2830.57	2539.00	1173.49	0.05	0.41	1179.00	1186.60	1179.00	102.49	0.00	0.09	100.00	99.00	0.00	1360.00	1651.57	1887989.00	16.04	1524.51	1516.00
12	4	8	19245.00	13955.00	114.20	0	Spot (Block12, Row8, Column4)	3818.13	3830.00	640.04	0.00	0.17	1164.00	1168.24	1164.00	94.51	0.00	0.08	100.00	100.00	0.00	2666.00	2654.13	1317254.00	28.04	2002.39	1958.00
12	5	8	19547.00	13958.00	191.30	0	Spot (Block12, Row8, Column5)	1337.95	1299.00	142.49	0.01	0.11	1150.00	1162.36	1150.00	107.88	0.00	0.09	68.00	34.00	0.00	149.00	187.95	1382104.00	1.63	1214.81	1200.00
12	6	8	19850.00	13954.00	121.45	0	Spot (Block12, Row8, Column6)	8203.72	8225.00	2447.65	0.00	0.30	1115.00	1161.78	1115.00	162.80	0.02	0.14	100.00	100.00	0.00	7110.00	7088.72	3207656.00	43.26	2909.56	2736.50
12	7	8	20143.00	13942.00	156.20	0	Spot (Block12, Row8, Column7)	1583.74	1524.00	259.55	0.02	0.16	1074.00	1090.47	1074.00	118.51	0.01	0.11	98.00	89.00	0.00	450.00	509.74	1059519.00	4.16	1278.28	1279.00
12	8	8	20447.00	13956.00	83.75	0	Spot (Block12, Row8, Column8)	3151.80	3181.00	522.88	0.00	0.17	1015.00	1024.48	1015.00	75.66	0.00	0.07	100.00	100.00	0.00	2166.00	2136.80	526350.00	28.12	1842.05	1786.00
13	1	1	4836.00	16316.00	155.30	0	Spot (Block13, Row1, Column1)	53957.31	65535.00	14738.45	0.08	0.27	939.00	988.40	939.00	245.99	0.02	0.25	100.00	100.00	52.27	64596.00	53018.31	35720028.00	215.33	12123.79	10533.00
13	2	1	5126.00	16321.00	149.40	0	Spot (Block13, Row1, Column2)	6955.75	6212.00	3244.31	0.05	0.47	914.00	948.09	914.00	178.78	0.02	0.19	100.00	100.00	0.00	5298.00	6041.75	4263877.00	33.60	2245.43	2186.00
13	3	1	5439.00	16315.00	226.65	0	Spot (Block13, Row1, Column3)	1038.86	1037.00	73.17	0.00	0.07	914.00	926.94	914.00	87.18	0.01	0.09	66.00	21.00	0.00	123.00	124.86	1535429.00	1.28	964.01	964.00
13	4	1	5755.00	16320.00	113.20	0	Spot (Block13, Row1, Column4)	5000.85	4930.00	1105.12	0.01	0.22	931.00	938.28	931.00	70.13	0.00	0.07	100.00	100.00	0.00	3999.00	4069.85	1685288.00	57.93	2162.42	1933.00
13	5	1	6025.00	16322.00	118.90	0	Spot (Block13, Row1, Column5)	1463.86	1466.00	172.88	0.00	0.12	928.00	937.40	928.00	66.08	0.00	0.07	100.00	100.00	0.00	538.00	535.86	541629.00	7.97	1128.69	1110.50
13	6	1	6351.00	16312.00	129.60	0	Spot (Block13, Row1, Column6)	3197.92	3092.00	1018.83	0.01	0.32	923.00	933.80	923.00	67.27	0.01	0.07	100.00	100.00	0.00	2169.00	2274.92	1442261.00	33.66	1541.25	1468.00
13	7	1	6639.00	16321.00	107.50	0	Spot (Block13, Row1, Column7)	4553.10	4371.00	1007.86	0.02	0.22	968.00	1009.96	968.00	246.36	0.02	0.24	100.00	100.00	0.00	3403.00	3585.10	1365931.00	14.38	2081.15	1789.50
13	8	1	6942.00	16327.00	118.85	0	Spot (Block13, Row1, Column8)	63469.56	65535.00	6513.76	0.01	0.10	1106.00	1145.29	1106.00	300.66	0.02	0.26	100.00	100.00	88.30	64429.00	62363.56	23864664.00	207.29	15865.96	13671.00
13	1	2	4826.00	16624.00	172.05	0	Spot (Block13, Row2, Column1)	1066.32	1048.00	104.46	0.01	0.10	951.00	971.44	951.00	167.62	0.01	0.17	18.00	1.00	0.00	97.00	115.32	881847.00	0.57	1012.09	1003.50
13	2	2	5136.00	16618.00	156.40	0	Spot (Block13, Row2, Column2)	1205.51	1209.00	106.53	0.00	0.09	917.50	927.27	917.50	80.45	0.00	0.09	98.00	86.00	0.00	291.50	288.01	810104.00	3.46	1010.05	995.50
13	3	2	5431.00	16623.00	181.65	0	Spot (Block13, Row2, Column3)	1144.70	1108.00	236.46	0.01	0.21	913.00	919.52	913.00	70.66	0.00	0.08	96.00	77.00	0.00	195.00	231.70	1058848.00	3.19	1003.01	997.00
13	4	2	5738.00	16620.00	230.30	0	Spot (Block13, Row2, Column4)	1090.95	1099.00	81.34	0.00	0.07	928.00	942.61	928.00	79.24	0.01	0.08	82.00	55.00	0.00	171.00	162.95	1661511.00	1.87	971.20	970.00
13	5	2	6036.00	16621.00	159.75	0	Spot (Block13, Row2, Column5)	2021.61	1965.00	387.33	0.01	0.19	929.00	937.35	929.00	65.84	0.00	0.07	100.00	100.00	0.00	1036.00	1092.61	1429277.00	16.47	1246.63	1199.50
13	6	2	6332.00	16621.00	192.25	0	Spot (Block13, Row2, Column6)	1132.98	1119.50	111.02	0.01	0.10	928.00	957.85	928.00	137.21	0.01	0.14	66.00	29.00	0.00	191.50	204.98	1176034.00	1.28	997.24	993.50
13	7	2	6643.00	16633.00	192.00	0	Spot (Block13, Row2, Column7)	1149.42	1118.00	105.95	0.01	0.09	976.00	988.52	976.00	85.82	0.01	0.09	80.00	44.00	0.00	142.00	173.42	1189650.00	1.87	1047.71	1025.00
13	8	2	6937.00	16624.00	147.00	-50	Spot (Block13, Row2, Column8)	1235.87	1225.50	81.60	0.00	0.07	1103.00	1132.72	1103.00	234.09	0.01	0.21	10.00	0.00	0.00	122.50	132.87	726689.00	0.44	1215.49	1205.00
13	1	3	4839.00	16917.00	146.25	0	Spot (Block13, Row3, Column1)	1788.94	1699.00	363.31	0.02	0.20	980.00	980.67	980.00	59.51	0.00	0.06	100.00	100.00	0.00	719.00	808.94	1041165.00	13.58	1204.21	1169.00
13	2	3	5135.00	16920.00	209.50	0	Spot (Block13, Row3, Column2)	1127.39	1117.00	86.80	0.00	0.08	955.00	956.86	955.00	58.76	0.00	0.06	91.00	71.00	0.00	162.00	172.39	1402467.00	2.90	1009.48	1010.00
13	3	3	5430.00	16914.00	150.45	0	Spot (Block13, Row3, Column3)	2227.79	2044.00	944.99	0.04	0.42	948.00	966.92	948.00	99.51	0.01	0.10	100.00	100.00	0.00	1096.00	1279.79	1379000.00	12.67	1238.80	1188.00
13	4	3	5734.00	16919.00	144.95	0	Spot (Block13, Row3, Column4)	4286.75	4021.00	1812.09	0.03	0.42	951.00	964.32	951.00	77.17	0.01	0.08	100.00	100.00	0.00	3070.00	3335.75	2464884.00	43.05	1619.11	1547.00
13	5	3	6036.00	16921.00	147.00	-50	Spot (Block13, Row3, Column5)	1414.48	1096.50	695.40	0.11	0.49	966.00	982.75	966.00	122.33	0.01	0.12	51.00	33.00	0.00	130.50	448.48	828884.00	3.53	982.02	988.00
13	6	3	6337.00	16916.00	216.20	0	Spot (Block13, Row3, Column6)	6254.30	5028.50	3161.69	0.09	0.51	975.00	1012.44	975.00	181.08	0.02	0.18	100.00	100.00	0.00	4053.50	5279.30	8355740.00	28.95	2580.27	2542.00
13	7	3	6638.00	16926.00	184.80	0	Spot (Block13, Row3, Column7)	1236.94	1190.00	140.61	0.02	0.11	1005.00	1029.81	1005.00	146.04	0.01	0.14	66.00	28.00	0.00	185.00	231.94	1189938.00	1.42	1070.75	1070.00
13	8	3	6938.00	16934.00	152.15	0	Spot (Block13, Row3, Column8)	4966.87	4680.00	1755.19	0.03	0.35	1086.00	1096.46	1086.00	108.87	0.00	0.10	100.00	100.00	0.00	3594.00	3880.87	3153963.00	35.55	2106.93	1936.00
13	1	4	4829.00	17214.00	144.65	0	Spot (Block13, Row4, Column1)	4761.08	4572.00	2098.82	0.02	0.44	1009.00	1034.15	1009.00	101.66	0.01	0.10	100.00	100.00	0.00	3563.00	3752.08	2709055.00	36.66	1870.38	1735.50
13	2	4	5154.00	17218.00	152.95	0	Spot (Block13, Row4, Column2)	1450.77	1460.00	163.81	0.00	0.11	1003.00	1024.49	1003.00	122.62	0.01	0.12	97.00	88.00	0.00	457.00	447.77	934295.00	3.48	1166.61	1179.00
13	3	4	5436.00	17224.00	143.65	0	Spot (Block13, Row4, Column3)	25020.72	23530.00	13212.07	0.03	0.53	1004.00	1020.79	1004.00	122.60	0.01	0.12	100.00	100.00	0.00	22526.00	24016.72	14086664.00	195.75	5676.62	4694.50
13	4	4	5732.00	17223.00	229.05	0	Spot (Block13, Row4, Column4)	1144.52	1128.00	97.86	0.01	0.09	993.00	1001.20	993.00	95.16	0.00	0.10	73.00	29.00	0.00	135.00	151.52	1721362.00	1.51	1059.06	1052.50
13	5	4	6040.00	17237.00	239.70	0	Spot (Block13, Row4, Column5)	1040.54	1036.00	64.28	0.00	0.06	987.00	998.07	987.00	113.11	0.00	0.11	20.00	0.00	0.00	49.00	53.54	1723130.00	0.38	996.60	987.00
13	6	4	6336.00	17233.00	165.70	0	Spot (Block13, Row4, Column6)	2273.86	2261.00	404.81	0.00	0.18	992.00	1009.06	992.00	129.34	0.01	0.13	100.00	100.00	0.00	1269.00	1281.86	1725862.00	9.78	1396.41	1367.00
13	7	4	6630.00	17227.00	159.10	0	Spot (Block13, Row4, Column7)	1400.64	1350.00	219.07	0.02	0.16	1015.00	1024.39	1015.00	82.32	0.00	0.08	98.00	89.00	0.00	335.00	385.64	977648.00	4.57	1143.73	1144.50
13	8	4	6940.00	17222.00	213.15	0	Spot (Block13, Row4, Column8)	1257.71	1239.00	122.28	0.01	0.10	1082.00	1085.17	1082.00	86.64	0.00	0.08	78.00	46.00	0.00	157.00	175.71	1633765.00	1.99	1126.38	1121.00
13	1	5	4836.00	17523.00	113.25	0	Spot (Block13, Row5, Column1)	10767.67	10614.00	3079.83	0.01	0.29	1023.00	1060.70	1023.00	133.57	0.02	0.13	100.00	100.00	0.00	9591.00	9744.67	3607168.00	72.67	3686.47	3021.00
13	2	5	5136.00	17521.00	149.10	0	Spot (Block13, Row5, Column2)	5322.72	5346.00	1737.96	0.00	0.33	1020.00	1042.43	1020.00	99.67	0.01	0.10	100.00	100.00	0.00	4326.00	4302.72	3241536.00	42.95	2119.02	2054.00
13	3	5	5436.00	17514.00	149.60	0	Spot (Block13, Row5, Column3)	2629.04	2515.00	735.34	0.02	0.28	1012.00	1037.10	1012.00	112.40	0.01	0.11	100.00	100.00	0.00	1503.00	1617.04	1611602.00	14.16	1414.55	1374.00
13	4	5	5730.00	17523.00	158.15	0	Spot (Block13, Row5, Column4)	1779.75	1744.00	375.03	0.01	0.21	1007.00	1024.38	1007.00	116.11	0.01	0.11	100.00	97.00	0.00	737.00	772.75	1226247.00	6.51	1229.58	1208.00
13	5	5	6035.00	17522.00	141.60	0	Spot (Block13, Row5, Column5)	23345.56	22018.50	12641.35	0.03	0.54	996.00	1015.12	996.00	133.74	0.01	0.13	100.00	100.00	0.00	21022.50	22349.56	12699985.00	166.98	5554.96	4389.00
13	6	5	6328.00	17520.00	191.25	0	Spot (Block13, Row5, Column6)	1241.95	1252.00	116.84	0.00	0.09	991.00	1006.27	991.00	105.87	0.01	0.11	87.00	63.00	0.00	261.00	250.95	1280447.00	2.23	1085.57	1074.50
13	7	5	6638.00	17522.00	165.10	0	Spot (Block13, Row5, Column7)	2749.27	2678.00	726.85	0.01	0.26	1016.00	1034.16	1016.00	94.43	0.01	0.09	100.00	100.00	0.00	1662.00	1733.27	2064699.00	18.16	1492.42	1463.00
13	8	5	6941.00	17528.00	157.95	0	Spot (Block13, Row5, Column8)	1984.61	1802.00	543.18	0.04	0.27	1088.00	1090.76	1088.00	87.07	0.00	0.08	100.00	99.00	0.00	714.00	896.61	1363425.00	10.27	1320.15	1334.00
13	1	6	4834.00	17816.00	217.25	0	Spot (Block13, Row6, Column1)	4954.76	3846.00	2455.52	0.11	0.50	985.00	1019.27	985.00	155.63	0.01	0.15	100.00	100.00	0.00	2861.00	3969.76	6679017.00	25.29	2279.31	2251.50
13	2	6	5136.00	17819.00	188.70	0	Spot (Block13, Row6, Column2)	1793.44	1785.00	319.97	0.00	0.18	990.00	1018.59	990.00	133.40	0.01	0.13	100.00	98.00	0.00	795.00	803.44	1793441.00	5.81	1276.08	1284.00
13	3	6	5427.00	17819.00	145.80	0	Spot (Block13, Row6, Column3)	6091.53	5827.50	2973.97	0.02	0.49	985.00	1002.26	985.00	97.14	0.01	0.10	100.00	100.00	0.00	4842.50	5106.53	3520903.00	52.39	2159.17	1835.00
13	4	6	5733.00	17826.00	181.05	0	Spot (Block13, Row6, Column4)	1343.31	1339.00	170.54	0.00	0.13	977.00	984.42	977.00	78.34	0.00	0.08	98.00	87.00	0.00	362.00	366.31	1238531.00	4.58	1114.19	1110.00
13	5	6	6034.00	17821.00	147.00	-50	Spot (Block13, Row6, Column5)	3513.89	1153.00	4164.49	0.48	1.19	963.00	974.16	963.00	98.08	0.01	0.10	62.00	49.00	0.00	190.00	2550.89	2066169.00	25.90	953.04	944.50
13	6	6	6338.00	17805.00	225.60	0	Spot (Block13, Row6, Column6)	1115.89	1106.00	85.56	0.00	0.08	969.00	977.33	969.00	74.74	0.00	0.08	79.00	43.00	0.00	137.00	146.89	1626974.00	1.85	1024.09	1015.00
13	7	6	6635.00	17816.00	161.40	0	Spot (Block13, Row6, Column7)	1734.19	1637.50	364.12	0.02	0.21	1002.00	1016.20	1002.00	85.92	0.01	0.08	99.00	97.00	0.00	635.50	732.19	1252084.00	8.36	1197.59	1186.50
13	8	6	6938.00	17831.00	159.35	0	Spot (Block13, Row6, Column8)	1694.71	1648.00	335.94	0.01	0.20	1082.00	1085.13	1082.00	94.16	0.00	0.09	99.00	94.00	0.00	566.00	612.71	1193074.00	6.47	1249.08	1244.00
13	1	7	4831.00	18122.00	175.05	0	Spot (Block13, Row7, Column1)	1434.38	1380.00	247.92	0.02	0.17	939.00	958.14	939.00	110.86	0.01	0.12	99.00	88.00	0.00	441.00	495.38	1223530.00	4.30	1086.63	1088.00
13	2	7	5132.00	18130.00	212.00	0	Spot (Block13, Row7, Column2)	1057.07	1053.00	60.37	0.00	0.06	945.00	955.14	945.00	78.70	0.00	0.08	66.00	20.00	0.00	108.00	112.07	1355162.00	1.30	980.23	978.50
13	3	7	5423.00	18112.00	213.60	0	Spot (Block13, Row7, Column3)	1093.34	1098.00	62.70	0.00	0.06	958.00	966.61	958.00	79.57	0.00	0.08	79.00	35.00	0.00	140.00	135.34	1414787.00	1.59	1016.49	1014.00
13	4	7	5725.00	18110.00	223.70	0	Spot (Block13, Row7, Column4)	1093.93	1094.00	68.81	0.00	0.06	957.00	965.07	957.00	69.27	0.00	0.07	83.00	49.00	0.00	137.00	136.93	1575256.00	1.86	1015.57	1007.00
13	5	7	6037.00	18116.00	155.40	0	Spot (Block13, Row7, Column5)	1140.77	1154.50	100.36	0.01	0.09	944.00	953.24	944.00	63.96	0.00	0.07	87.00	77.00	0.00	210.50	196.77	759755.00	2.93	1044.06	1029.00
13	6	7	6335.00	18119.00	176.40	0	Spot (Block13, Row7, Column6)	1950.46	1960.00	389.44	0.00	0.20	963.00	986.65	963.00	135.88	0.01	0.14	100.00	99.00	0.00	997.00	987.46	1694952.00	7.09	1264.32	1266.00
13	7	7	6633.00	18124.00	103.50	0	Spot (Block13, Row7, Column7)	3248.16	3121.00	688.95	0.02	0.21	999.00	1010.53	999.00	83.36	0.00	0.08	100.00	100.00	0.00	2122.00	2249.16	886749.00	26.84	1698.93	1537.00
13	8	7	6934.00	18125.00	147.00	-50	Spot (Block13, Row7, Column8)	1310.67	1172.00	344.54	0.05	0.26	1086.00	1090.47	1086.00	97.26	0.00	0.09	45.00	30.00	0.00	86.00	224.67	777228.00	2.26	1120.32	1114.00
13	1	8	4837.00	18412.00	119.15	0	Spot (Block13, Row8, Column1)	2405.51	2396.00	459.25	0.00	0.19	943.00	950.13	943.00	59.94	0.00	0.06	100.00	100.00	0.00	1453.00	1462.51	909281.00	24.28	1392.29	1279.50
13	2	8	5132.00	18406.00	198.75	0	Spot (Block13, Row8, Column2)	1076.36	1077.00	65.31	0.00	0.06	945.00	949.50	945.00	61.01	0.00	0.06	85.00	56.00	0.00	132.00	131.36	1209825.00	2.08	1003.10	999.00
13	3	8	5416.00	18418.00	156.10	0	Spot (Block13, Row8, Column3)	1325.55	1297.50	194.46	0.01	0.15	955.00	960.13	955.00	70.03	0.00	0.07	97.00	92.00	0.00	342.50	370.55	885465.00	5.22	1062.65	1056.50
13	4	8	5724.00	18417.00	110.90	0	Spot (Block13, Row8, Column4)	9493.02	9682.50	2521.80	0.01	0.27	962.50	970.15	962.50	81.39	0.00	0.08	100.00	100.00	0.00	8720.00	8530.52	3018780.00	104.72	3409.82	3082.50
13	5	8	6036.00	18422.00	202.60	0	Spot (Block13, Row8, Column5)	1122.96	1109.00	83.38	0.01	0.07	972.00	986.30	972.00	124.91	0.01	0.13	58.00	10.00	0.00	137.00	150.96	1304875.00	1.09	1024.62	1018.50
13	6	8	6332.00	18427.00	138.95	0	Spot (Block13, Row8, Column6)	9503.78	9039.00	4226.46	0.02	0.44	987.00	1024.79	987.00	198.63	0.02	0.19	100.00	100.00	0.00	8052.00	8516.78	5027499.00	42.69	3192.60	3158.00
13	7	8	6632.00	18402.00	174.20	0	Spot (Block13, Row8, Column7)	1580.73	1529.00	340.60	0.01	0.22	1029.00	1087.61	1029.00	432.12	0.02	0.40	57.00	20.00	0.00	500.00	551.73	1332558.00	1.14	1205.76	1153.00
13	8	8	6939.00	18424.00	90.75	0	Spot (Block13, Row8, Column8)	1868.45	1821.00	345.71	0.01	0.19	1122.00	1130.86	1122.00	95.80	0.00	0.08	98.00	94.00	0.00	699.00	746.45	383033.00	7.70	1376.99	1350.00
14	1	1	9338.00	16328.00	156.85	0	Spot (Block14, Row1, Column1)	59927.80	65535.00	9562.21	0.04	0.16	5040.00	5106.17	5040.00	771.72	0.01	0.15	100.00	100.00	67.21	60495.00	54887.80	40391696.00	71.04	21173.68	18549.00
14	2	1	9635.00	16335.00	147.95	0	Spot (Block14, Row1, Column2)	29658.64	29337.00	12626.11	0.00	0.43	5122.00	5171.30	5122.00	743.00	0.00	0.14	100.00	100.00	0.17	24215.00	24536.64	17706208.00	32.96	10923.78	10177.50
14	3	1	9939.00	16334.00	148.90	0	Spot (Block14, Row1, Column3)	11940.49	11218.00	3970.52	0.03	0.33	5077.00	5129.68	5077.00	676.85	0.00	0.13	100.00	99.00	0.00	6141.00	6863.49	7176235.00	10.06	6831.90	6641.50
14	4	1	10256.00	16329.00	114.45	0	Spot (Block14, Row1, Column4)	22612.62	21968.50	6366.73	0.01	0.28	5249.00	5297.80	5249.00	686.58	0.00	0.13	100.00	100.00	0.00	16719.50	17363.62	7778740.00	25.22	10427.08	9435.00
14	5	1	10533.00	16332.00	113.70	0	Spot (Block14, Row1, Column5)	17881.17	17702.00	5747.24	0.00	0.32	5403.00	5445.37	5403.00	708.15	0.00	0.13	100.00	100.00	0.00	12299.00	12478.17	6008073.00	17.56	8971.96	8223.50
14	6	1	10850.00	16327.00	126.75	0	Spot (Block14, Row1, Column6)	29383.31	28820.50	10734.08	0.01	0.37	5593.00	5641.83	5593.00	746.19	0.00	0.13	100.00	100.00	0.00	23227.50	23790.31	12576055.00	31.82	11533.29	10123.00
14	7	1	11131.00	16335.00	83.75	0	Spot (Block14, Row1, Column7)	36164.91	34188.00	9141.59	0.02	0.25	5647.00	5739.60	5647.00	811.33	0.01	0.14	100.00	100.00	0.58	28541.00	30517.91	6184199.00	37.50	15732.10	15240.50
14	8	1	11441.00	16335.00	121.40	0	Spot (Block14, Row1, Column8)	64598.38	65535.00	3745.94	0.01	0.06	5709.00	5772.50	5709.00	842.74	0.00	0.15	100.00	100.00	92.64	59826.00	58889.38	25451892.00	69.80	24379.32	21637.00
14	1	2	9359.00	16620.00	162.05	0	Spot (Block14, Row2, Column1)	5610.86	5570.50	727.76	0.00	0.13	5033.50	5091.96	5033.50	718.89	0.01	0.14	42.00	11.00	0.00	537.00	577.36	4084705.00	0.72	5178.01	5046.50
14	2	2	9641.00	16631.00	128.85	0	Spot (Block14, Row2, Column2)	18138.45	18077.00	4491.11	0.00	0.25	5126.00	5181.24	5126.00	694.97	0.00	0.13	100.00	100.00	0.00	12951.00	13012.45	8126025.00	18.64	8642.32	8104.50
14	3	2	9945.00	16628.00	200.45	0	Spot (Block14, Row2, Column3)	6063.20	5961.00	719.94	0.01	0.12	5131.00	5204.22	5131.00	731.75	0.01	0.14	56.00	24.00	0.00	830.00	932.20	6918107.00	1.17	5354.87	5340.00
14	4	2	10238.00	16631.00	167.65	0	Spot (Block14, Row2, Column4)	12410.49	11998.50	3053.76	0.01	0.25	5232.00	5266.14	5232.00	716.95	0.00	0.14	100.00	100.00	0.00	6766.50	7178.49	9705000.00	9.96	7187.85	7207.00
14	5	2	10541.00	16633.00	192.05	0	Spot (Block14, Row2, Column5)	9530.89	9407.00	1624.69	0.01	0.17	5359.00	5419.70	5359.00	756.48	0.00	0.14	99.00	98.00	0.00	4048.00	4171.89	9902593.00	5.43	6720.29	6745.00
14	6	2	10833.00	16634.00	160.60	0	Spot (Block14, Row2, Column6)	9564.36	9058.00	2413.02	0.02	0.25	5497.00	5574.96	5497.00	810.76	0.01	0.15	96.00	84.00	0.00	3561.00	4067.36	6819389.00	4.92	6429.77	6384.00
14	7	2	11138.00	16631.00	164.65	0	Spot (Block14, Row2, Column7)	9996.12	9151.00	2663.98	0.04	0.27	5471.00	5526.46	5471.00	701.40	0.00	0.13	98.00	91.00	0.00	3680.00	4525.12	7517079.00	6.37	6686.97	6669.00
14	8	2	11443.00	16629.00	205.95	0	Spot (Block14, Row2, Column8)	6436.66	6370.00	755.06	0.00	0.12	5526.00	5609.12	5526.00	775.50	0.01	0.14	52.00	19.00	0.00	844.00	910.66	7756181.00	1.07	6021.80	5973.50
14	1	3	9339.00	16929.00	148.20	0	Spot (Block14, Row3, Column1)	20401.71	19737.00	8755.25	0.01	0.43	5176.00	5222.68	5176.00	685.57	0.00	0.13	100.00	100.00	0.00	14561.00	15225.71	12220624.00	22.14	8671.14	8217.50
14	2	3	9643.00	16915.00	206.20	0	Spot (Block14, Row3, Column2)	6569.36	6575.00	861.59	0.00	0.13	5282.00	5347.13	5282.00	745.35	0.01	0.14	73.00	39.00	0.00	1293.00	1287.36	7955501.00	1.64	5686.23	5632.00
14	3	3	9931.00	16933.00	147.70	0	Spot (Block14, Row3, Column3)	53140.44	65535.00	15475.41	0.09	0.29	5312.00	5418.35	5312.00	857.14	0.01	0.16	100.00	100.00	51.09	60223.00	47828.44	31831352.00	55.68	16929.56	14490.00
14	4	3	10236.00	16930.00	146.10	0	Spot (Block14, Row3, Column4)	32858.73	31042.00	15731.08	0.02	0.48	5416.00	5482.16	5416.00	826.69	0.01	0.15	100.00	100.00	2.41	25626.00	27442.73	19058072.00	33.12	11143.95	9874.50
14	5	3	10541.00	16933.00	109.20	0	Spot (Block14, Row3, Column5)	62499.57	65535.00	6498.28	0.02	0.10	5573.00	5733.08	5573.00	1663.79	0.01	0.29	100.00	100.00	72.76	59962.00	56926.57	19499908.00	34.12	22549.79	19321.50
14	6	3	10836.00	16930.00	174.55	0	Spot (Block14, Row3, Column6)	29849.35	25705.50	14895.90	0.06	0.50	5656.00	5879.84	5656.00	1914.68	0.02	0.33	100.00	100.00	1.41	20049.50	24193.35	25431632.00	12.52	10838.54	10912.00
14	7	3	11140.00	16939.00	147.65	0	Spot (Block14, Row3, Column7)	19566.70	18301.00	8765.20	0.03	0.45	5474.50	5576.19	5474.50	843.37	0.01	0.15	100.00	100.00	0.00	12826.50	14092.20	11603050.00	16.59	8579.43	8300.00
14	8	3	11435.00	16950.00	155.35	0	Spot (Block14, Row3, Column8)	20756.75	18465.00	8446.67	0.05	0.41	5496.00	5555.55	5496.00	739.56	0.00	0.13	99.00	99.00	0.00	12969.00	15260.75	13844754.00	20.55	9620.04	9393.00
14	1	4	9338.00	17227.00	146.10	0	Spot (Block14, Row4, Column1)	32007.32	30277.50	15670.10	0.02	0.49	5365.00	5397.30	5365.00	732.81	0.00	0.14	100.00	100.00	2.23	24912.50	26642.32	18692284.00	36.31	11235.54	9639.00
14	2	4	9645.00	17240.00	171.65	0	Spot (Block14, Row4, Column2)	7005.28	7006.00	874.03	0.00	0.12	5343.00	5397.02	5343.00	759.59	0.00	0.14	84.00	56.00	0.00	1663.00	1662.28	5758343.00	2.12	5948.40	5852.50
14	3	4	9935.00	17234.00	152.05	0	Spot (Block14, Row4, Column3)	63366.34	65535.00	5970.93	0.01	0.09	5312.00	5383.98	5312.00	820.16	0.01	0.15	100.00	100.00	82.57	60223.00	58054.34	40364716.00	70.70	21175.99	17853.00
14	4	4	10236.00	17226.00	200.25	0	Spot (Block14, Row4, Column4)	6486.67	6440.00	794.87	0.00	0.12	5364.00	5410.70	5364.00	736.12	0.00	0.14	62.00	35.00	0.00	1076.00	1122.67	7388312.00	1.46	5908.19	5937.00
14	5	4	10535.00	17232.00	81.35	0	Spot (Block14, Row4, Column5)	11503.04	11158.00	2249.08	0.01	0.20	5457.00	5590.64	5457.00	1702.80	0.01	0.30	99.00	88.00	0.00	5701.00	6046.04	1840487.00	3.47	7492.35	7420.50
14	6	4	10837.00	17249.00	194.95	0	Spot (Block14, Row4, Column6)	9526.36	9497.00	1829.59	0.00	0.19	5532.00	5728.32	5532.00	1871.34	0.02	0.33	86.00	56.00	0.00	3965.00	3994.36	10231307.00	2.03	6846.42	6521.00
14	7	4	11130.00	17239.00	151.90	0	Spot (Block14, Row4, Column7)	13468.46	11904.00	5510.92	0.05	0.41	5534.00	5651.45	5534.00	996.94	0.01	0.18	98.00	91.00	0.00	6370.00	7934.46	8552475.00	7.84	7312.95	7288.00
14	8	4	11439.00	17241.00	169.05	0	Spot (Block14, Row4, Column8)	8097.11	7822.50	1527.38	0.01	0.19	5471.00	5512.11	5471.00	700.24	0.00	0.13	90.00	79.00	0.00	2351.50	2626.11	6429108.00	3.69	6199.47	6017.50
14	1	5	9336.00	17533.00	112.00	0	Spot (Block14, Row5, Column1)	41712.91	40984.50	11760.26	0.01	0.28	5499.00	5569.36	5499.00	831.37	0.01	0.15	100.00	100.00	4.01	35485.50	36213.91	13514984.00	43.47	15722.74	14152.00
14	2	5	9638.00	17534.00	149.25	0	Spot (Block14, Row5, Column2)	23602.51	23689.50	7821.85	0.00	0.33	5368.00	5453.07	5368.00	866.02	0.01	0.16	100.00	100.00	0.00	18321.50	18234.51	14350324.00	20.96	9923.42	9748.00
14	3	5	9936.00	17528.00	160.75	0	Spot (Block14, Row5, Column3)	10075.49	9624.00	2563.92	0.02	0.25	5267.00	5310.87	5267.00	741.29	0.00	0.14	99.00	94.00	0.00	4357.00	4808.49	7183826.00	6.43	6562.99	6592.00
14	4	5	10238.00	17535.00	151.50	0	Spot (Block14, Row5, Column4)	15795.01	14353.50	6700.90	0.04	0.42	5353.00	5399.24	5353.00	769.29	0.00	0.14	99.00	99.00	0.00	9000.50	10442.01	9919264.00	13.51	7569.60	7426.50
14	5	5	10539.00	17536.00	150.75	0	Spot (Block14, Row5, Column5)	64748.30	65535.00	3656.21	0.01	0.06	5439.00	5545.76	5439.00	1000.45	0.01	0.18	100.00	100.00	92.58	60096.00	59309.30	40144300.00	59.18	24294.57	20950.00
14	6	5	10838.00	17528.00	159.85	0	Spot (Block14, Row5, Column6)	9552.88	9234.50	2141.59	0.01	0.22	5445.00	5590.12	5445.00	1050.79	0.01	0.19	95.00	78.00	0.00	3789.50	4107.88	6763437.00	3.77	6434.88	6473.00
14	7	5	11136.00	17533.00	182.70	0	Spot (Block14, Row5, Column7)	48130.47	53495.00	17934.15	0.05	0.37	5614.50	5788.58	5614.50	1253.24	0.01	0.22	100.00	100.00	38.18	47880.50	42515.97	45002348.00	33.79	16024.55	15714.50
14	8	5	11436.00	17540.00	148.20	0	Spot (Block14, Row5, Column8)	27993.05	24546.00	16016.31	0.06	0.57	5388.00	5526.70	5388.00	988.92	0.01	0.18	100.00	98.00	1.34	19158.00	22605.05	16767835.00	22.72	9890.49	9147.00
14	1	6	9331.00	17827.00	177.25	0	Spot (Block14, Row6, Column1)	23338.38	19128.00	11974.60	0.09	0.51	5331.00	5515.57	5331.00	1069.22	0.01	0.19	100.00	100.00	0.00	13797.00	18007.38	20584452.00	16.67	9795.66	9802.00
14	2	6	9632.00	17834.00	193.90	0	Spot (Block14, Row6, Column2)	29972.08	28536.00	11666.26	0.02	0.39	5308.00	5503.75	5308.00	1106.97	0.02	0.20	100.00	100.00	0.00	23228.00	24664.08	31830338.00	22.10	12176.16	12242.00
14	3	6	9928.00	17827.00	145.80	0	Spot (Block14, Row6, Column3)	43776.10	44591.00	18745.62	0.01	0.43	5211.00	5287.69	5211.00	842.06	0.01	0.16	100.00	100.00	25.91	39380.00	38565.10	25346492.00	45.71	13601.24	12062.00
14	4	6	10239.00	17831.00	167.70	0	Spot (Block14, Row6, Column4)	8145.64	7736.50	1808.88	0.02	0.22	5203.00	5268.82	5203.00	739.09	0.01	0.14	93.00	78.00	0.00	2533.50	2942.64	6353598.00	3.89	6011.79	5985.00
14	5	6	10536.00	17834.00	133.45	0	Spot (Block14, Row6, Column5)	63315.79	65535.00	6240.36	0.01	0.10	5274.00	5392.59	5274.00	992.97	0.01	0.18	100.00	100.00	80.67	60261.00	58041.79	30455100.00	58.33	21665.46	18430.50
14	6	6	10833.00	17830.00	185.45	0	Spot (Block14, Row6, Column6)	6742.50	6713.00	1002.76	0.00	0.15	5321.00	5449.39	5321.00	1062.11	0.01	0.19	64.00	22.00	0.00	1392.00	1421.50	6533482.00	1.22	5729.11	5620.00
14	7	6	11136.00	17830.00	146.40	0	Spot (Block14, Row6, Column7)	33593.76	33178.50	16478.67	0.01	0.49	5323.00	5450.07	5323.00	1043.05	0.01	0.19	100.00	100.00	2.58	27855.50	28270.76	19551584.00	26.98	11784.10	10205.00
14	8	6	11441.00	17845.00	147.75	0	Spot (Block14, Row6, Column8)	36193.89	33485.00	19071.02	0.03	0.53	5204.00	5263.91	5204.00	714.05	0.00	0.14	100.00	100.00	11.24	28281.00	30989.89	21571624.00	43.32	11605.44	10741.00
14	1	7	9335.00	18130.00	190.20	0	Spot (Block14, Row7, Column1)	6783.21	6665.50	1106.41	0.01	0.16	4914.00	5002.66	4914.00	785.35	0.01	0.16	83.00	56.00	0.00	1751.50	1869.21	6905305.00	2.27	5587.93	5565.00
14	2	7	9636.00	18132.00	198.75	0	Spot (Block14, Row7, Column2)	6011.11	5960.00	745.18	0.00	0.12	4981.00	5069.21	4981.00	828.27	0.01	0.16	58.00	18.00	0.00	979.00	1030.11	6756489.00	1.14	5489.95	5463.00
14	3	7	9927.00	18126.00	206.60	0	Spot (Block14, Row7, Column3)	5911.94	5874.00	722.16	0.00	0.12	4962.50	5017.03	4962.50	651.93	0.00	0.13	61.00	34.00	0.00	911.50	949.44	7177091.00	1.37	5369.58	5254.50
14	4	7	10237.00	18131.00	197.80	0	Spot (Block14, Row7, Column4)	5860.14	5838.00	739.25	0.00	0.13	4994.00	5029.25	4994.00	640.41	0.00	0.13	59.00	30.00	0.00	844.00	866.14	6504750.00	1.30	5361.72	5331.50
14	5	7	10545.00	18130.00	155.25	0	Spot (Block14, Row7, Column5)	9233.19	9165.00	1669.71	0.00	0.18	5124.00	5241.46	5124.00	977.38	0.01	0.19	99.00	88.00	0.00	4041.00	4109.19	6158538.00	4.08	6478.31	6441.50
14	6	7	10832.00	18134.00	172.60	0	Spot (Block14, Row7, Column6)	37713.52	37456.00	13672.10	0.00	0.36	5256.00	5436.41	5256.00	1136.63	0.01	0.21	100.00	100.00	1.93	32200.00	32457.52	31339952.00	28.40	12653.63	12562.50
14	7	7	11130.00	18137.00	102.15	0	Spot (Block14, Row7, Column7)	23197.00	22949.50	5976.45	0.00	0.26	5205.00	5316.82	5205.00	888.14	0.01	0.17	100.00	100.00	0.00	17744.50	17992.00	6216797.00	20.13	10234.26	9367.50
14	8	7	11438.00	18134.00	111.25	0	Spot (Block14, Row7, Column8)	10866.95	10838.00	1620.31	0.00	0.15	5120.00	5173.12	5120.00	683.53	0.00	0.13	100.00	100.00	0.00	5718.00	5746.95	3488291.00	8.33	7304.91	7218.00
14	1	8	9341.00	18430.00	127.85	0	Spot (Block14, Row8, Column1)	7501.09	7358.00	1521.56	0.01	0.20	4800.00	4836.97	4800.00	600.53	0.00	0.12	98.00	91.00	0.00	2558.00	2701.09	3277975.00	4.44	5507.79	5562.00
14	2	8	9633.00	18427.00	180.90	0	Spot (Block14, Row8, Column2)	7139.09	6908.00	1415.38	0.01	0.20	4848.50	4887.76	4848.50	603.38	0.00	0.12	91.00	77.00	0.00	2059.50	2290.59	6567963.00	3.73	5575.76	5632.00
14	3	8	9924.00	18429.00	147.20	0	Spot (Block14, Row8, Column3)	11579.15	10312.00	4510.77	0.05	0.39	4871.00	4926.18	4871.00	632.37	0.00	0.13	99.00	93.00	0.00	5441.00	6708.15	6866434.00	10.52	6502.75	6429.00
14	4	8	10230.00	18435.00	110.60	0	Spot (Block14, Row8, Column4)	39271.01	39468.50	9555.76	0.00	0.24	4893.00	4933.38	4893.00	644.75	0.00	0.13	100.00	100.00	0.63	34575.50	34378.01	12488181.00	53.26	14754.81	13184.50
14	5	8	10529.00	18430.00	195.35	0	Spot (Block14, Row8, Column5)	6001.28	5975.00	726.89	0.00	0.12	4958.00	5005.70	4958.00	712.05	0.00	0.14	64.00	28.00	0.00	1017.00	1043.28	6487383.00	1.40	5453.74	5423.00
14	6	8	10829.00	18437.00	119.50	0	Spot (Block14, Row8, Column6)	43877.11	43833.00	14101.74	0.00	0.32	5129.50	5245.34	5129.50	977.50	0.01	0.19	100.00	100.00	11.50	38703.50	38747.61	16410039.00	39.52	14597.97	13765.00
14	7	8	11128.00	18435.00	147.50	0	Spot (Block14, Row8, Column7)	12468.16	11761.00	3927.88	0.03	0.32	5073.00	5125.82	5073.00	731.28	0.00	0.14	99.00	99.00	0.00	6688.00	7395.16	7393620.00	10.04	6968.71	6887.00
14	8	8	11458.00	18441.00	114.95	0	Spot (Block14, Row8, Column8)	6346.38	6295.00	1294.02	0.00	0.20	5017.00	5055.81	5017.00	648.67	0.00	0.13	66.00	48.00	0.00	1278.00	1329.38	2202194.00	1.99	5746.90	5812.00
15	1	1	13843.00	16339.00	158.40	0	Spot (Block15, Row1, Column1)	58849.25	65535.00	10609.50	0.05	0.18	2152.00	2226.73	2152.00	460.41	0.01	0.21	100.00	100.00	64.50	63383.00	56697.25	40782896.00	122.98	16180.39	14355.00
15	2	1	14134.00	16346.00	151.85	0	Spot (Block15, Row1, Column2)	17571.09	16559.00	7593.80	0.03	0.43	1986.00	2047.39	1986.00	389.71	0.01	0.19	100.00	100.00	0.00	14573.00	15585.09	11122498.00	39.83	5282.42	4979.00
15	3	1	14439.00	16343.00	165.45	0	Spot (Block15, Row1, Column3)	2976.87	2786.00	844.21	0.03	0.28	1895.00	1939.73	1895.00	286.93	0.01	0.15	87.00	70.00	0.00	891.00	1081.87	2259443.00	3.61	2143.42	2120.00
15	4	1	14757.00	16345.00	115.25	0	Spot (Block15, Row1, Column4)	13017.12	12951.50	3323.14	0.00	0.26	1841.00	1883.81	1841.00	258.62	0.01	0.14	100.00	100.00	0.00	11110.50	11176.12	4529958.00	43.05	5037.62	4441.50
15	5	1	15040.00	16343.00	151.35	0	Spot (Block15, Row1, Column5)	4546.47	4145.00	1627.82	0.04	0.36	1860.00	1895.49	1860.00	236.31	0.01	0.12	100.00	99.00	0.00	2285.00	2686.47	2859731.00	11.22	2577.42	2586.00
15	6	1	15350.00	16337.00	126.95	0	Spot (Block15, Row1, Column6)	10718.49	10749.00	3515.81	0.00	0.33	1899.00	1975.66	1899.00	515.23	0.02	0.26	100.00	100.00	0.00	8850.00	8819.49	4619669.00	16.97	4282.76	3998.00
15	7	1	15645.00	16346.00	96.15	0	Spot (Block15, Row1, Column7)	17303.98	16540.00	4734.19	0.02	0.27	1940.00	2021.14	1940.00	559.37	0.02	0.28	100.00	100.00	0.00	14600.00	15363.98	3997219.00	27.32	6658.53	6377.50
15	8	1	15940.00	16345.00	121.85	0	Spot (Block15, Row1, Column8)	64015.51	65535.00	5919.85	0.01	0.09	1994.00	2275.04	1994.00	2323.12	0.06	1.02	100.00	100.00	90.84	63541.00	62021.51	25158224.00	26.58	18951.31	15870.00
15	1	2	13836.00	16623.00	141.45	0	Spot (Block15, Row2, Column1)	2304.08	2311.50	298.40	0.00	0.13	1988.00	2032.65	1988.00	361.00	0.01	0.18	44.00	8.00	0.00	323.50	316.08	1248812.00	0.75	2201.36	2201.00
15	2	2	14139.00	16639.00	132.70	0	Spot (Block15, Row2, Column2)	3038.74	3016.50	466.69	0.00	0.15	1805.00	1852.36	1805.00	262.35	0.01	0.14	100.00	97.00	0.00	1211.50	1233.74	1440361.00	4.52	2289.70	2248.50
15	3	2	14446.00	16640.00	185.75	0	Spot (Block15, Row2, Column3)	2070.94	2074.00	234.50	0.00	0.11	1748.00	1763.42	1748.00	205.55	0.00	0.12	69.00	36.00	0.00	326.00	322.94	2006741.00	1.50	1895.69	1885.50
15	4	2	14740.00	16644.00	184.30	0	Spot (Block15, Row2, Column4)	2332.87	2267.00	286.54	0.01	0.12	1753.00	1775.53	1753.00	219.32	0.01	0.12	92.00	61.00	0.00	514.00	579.87	2232552.00	2.54	1987.97	1985.00
15	5	2	15040.00	16643.00	175.50	0	Spot (Block15, Row2, Column5)	4005.70	3888.00	806.84	0.01	0.20	1763.00	1789.45	1763.00	206.49	0.01	0.12	100.00	100.00	0.00	2125.00	2242.70	3448904.00	10.73	2410.80	2393.00
15	6	2	15335.00	16641.00	191.05	0	Spot (Block15, Row2, Column6)	2212.64	2149.00	325.85	0.01	0.15	1806.00	1883.46	1806.00	310.27	0.02	0.16	54.00	28.00	0.00	343.00	406.64	2276807.00	1.06	1948.09	1926.00
15	7	2	15641.00	16640.00	178.10	0	Spot (Block15, Row2, Column7)	2474.55	2391.00	366.15	0.01	0.15	1848.50	1876.15	1848.50	230.16	0.01	0.12	90.00	60.00	0.00	542.50	626.05	2199872.00	2.60	2062.10	2020.00
15	8	2	15954.00	16690.00	273.05	0	Spot (Block15, Row2, Column8)	2068.21	2048.00	262.77	0.00	0.13	1903.00	2228.71	1903.00	2611.81	0.07	1.17	0.00	0.00	0.00	145.00	165.21	4508702.00	-0.06	1944.66	1995.50
15	1	3	13836.00	16944.00	156.30	0	Spot (Block15, Row3, Column1)	3568.74	3381.00	921.31	0.02	0.26	1888.00	1919.35	1888.00	255.96	0.01	0.13	99.00	91.00	0.00	1493.00	1680.74	2401760.00	6.44	2334.75	2301.00
15	2	3	14140.00	16945.00	197.40	0	Spot (Block15, Row3, Column2)	2134.52	2086.00	277.52	0.01	0.13	1778.00	1804.56	1778.00	218.29	0.01	0.12	60.00	39.00	0.00	308.00	356.52	2350110.00	1.51	1935.25	1903.00
15	3	3	14435.00	16944.00	151.50	0	Spot (Block15, Row3, Column3)	5813.81	5335.00	2173.27	0.04	0.37	1752.00	1786.49	1752.00	257.00	0.01	0.14	100.00	100.00	0.00	3583.00	4061.81	3645260.00	15.67	2689.61	2696.00
15	4	3	14740.00	16943.00	144.10	0	Spot (Block15, Row3, Column4)	14835.39	13418.00	6892.01	0.04	0.46	1728.00	1778.00	1728.00	236.92	0.01	0.13	100.00	100.00	0.00	11690.00	13107.39	8426499.00	55.11	4769.28	4413.50
15	5	3	15041.00	16941.00	145.05	0	Spot (Block15, Row3, Column5)	6779.96	6518.00	2569.60	0.02	0.38	1764.00	1823.65	1764.00	313.66	0.01	0.17	100.00	99.00	0.00	4754.00	5015.96	3891695.00	15.80	2964.35	2831.00
15	6	3	15341.00	16943.00	196.95	0	Spot (Block15, Row3, Column6)	15800.11	13194.00	7871.13	0.08	0.50	1867.00	1952.29	1867.00	406.25	0.02	0.21	100.00	100.00	0.00	11327.00	13933.11	17380130.00	34.09	5478.24	5504.00
15	7	3	15641.00	16949.00	153.95	0	Spot (Block15, Row3, Column7)	3549.80	3451.50	910.05	0.01	0.26	1843.00	1916.40	1843.00	335.78	0.02	0.18	98.00	89.00	0.00	1608.50	1706.80	2314469.00	4.86	2301.84	2291.50
15	8	3	15939.00	16961.00	155.95	0	Spot (Block15, Row3, Column8)	9176.41	8619.00	3358.19	0.03	0.37	1884.00	1916.67	1884.00	244.70	0.01	0.13	100.00	100.00	0.00	6735.00	7292.41	6139016.00	29.67	3784.61	3585.00
15	1	4	13836.00	17238.00	147.10	0	Spot (Block15, Row4, Column1)	15658.18	14605.00	7122.31	0.03	0.45	1882.00	1924.00	1882.00	270.65	0.01	0.14	100.00	100.00	0.00	12723.00	13776.18	9191349.00	50.75	5183.18	4578.00
15	2	4	14146.00	17249.00	160.15	0	Spot (Block15, Row4, Column2)	3801.20	3709.50	875.56	0.01	0.23	1815.00	1867.54	1815.00	271.19	0.01	0.15	100.00	98.00	0.00	1894.50	1986.20	2691247.00	7.13	2445.56	2417.50
15	3	4	14438.00	17244.00	148.30	0	Spot (Block15, Row4, Column3)	46358.53	49040.00	18352.32	0.02	0.40	1780.00	1832.79	1780.00	324.72	0.01	0.18	100.00	100.00	34.78	47260.00	44578.53	27861644.00	137.12	11092.70	10188.50
15	4	4	14735.00	17246.00	213.40	0	Spot (Block15, Row4, Column4)	2038.05	1969.00	255.86	0.01	0.13	1703.00	1761.14	1703.00	240.41	0.01	0.14	55.00	28.00	0.00	266.00	335.05	2651503.00	1.15	1834.56	1814.00
15	5	4	15006.00	17287.00	156.85	0	Spot (Block15, Row4, Column5)	1965.26	1922.00	329.94	0.01	0.17	1717.00	1768.26	1717.00	240.81	0.01	0.14	44.00	24.00	0.00	205.00	248.26	1332444.00	0.82	1828.09	1806.00
15	6	4	15344.00	17251.00	190.50	0	Spot (Block15, Row4, Column6)	4085.27	3993.00	727.09	0.01	0.18	1789.00	1836.59	1789.00	294.63	0.01	0.16	100.00	99.00	0.00	2204.00	2296.27	4179235.00	7.63	2451.81	2410.00
15	7	4	15637.00	17250.00	159.85	0	Spot (Block15, Row4, Column7)	3282.69	3011.50	913.70	0.04	0.28	1805.50	1849.73	1805.50	208.96	0.01	0.11	99.00	92.00	0.00	1206.00	1477.19	2317580.00	6.86	2238.09	2300.00
15	8	4	15935.00	17261.00	185.45	0	Spot (Block15, Row4, Column8)	2292.91	2272.00	248.56	0.00	0.11	1885.00	1905.71	1885.00	209.56	0.00	0.11	79.00	42.00	0.00	387.00	407.91	2224127.00	1.85	1998.26	1962.00
15	1	5	13840.00	17550.00	114.70	0	Spot (Block15, Row5, Column1)	22596.65	22543.00	6468.98	0.00	0.29	1893.00	1967.83	1893.00	348.77	0.02	0.18	100.00	100.00	0.00	20650.00	20703.65	7795843.00	59.15	6898.29	6422.00
15	2	5	14144.00	17546.00	151.50	0	Spot (Block15, Row5, Column2)	10322.52	10293.00	3271.11	0.00	0.32	1862.00	1896.43	1862.00	295.59	0.01	0.16	100.00	100.00	0.00	8431.00	8460.52	6503190.00	28.51	3942.00	3738.50
15	3	5	14437.00	17541.00	158.65	0	Spot (Block15, Row5, Column3)	9589.10	8929.50	3890.80	0.03	0.41	1801.00	1853.42	1801.00	319.94	0.01	0.17	100.00	100.00	0.00	7128.50	7788.10	6693189.00	24.18	3456.95	3389.50
15	4	5	14736.00	17546.00	151.00	0	Spot (Block15, Row5, Column4)	4725.92	4554.00	1543.74	0.02	0.33	1742.00	1789.56	1742.00	266.17	0.01	0.15	100.00	100.00	0.00	2812.00	2983.92	2944246.00	11.03	2456.66	2379.00
15	5	5	15042.00	17549.00	145.25	0	Spot (Block15, Row5, Column5)	44147.42	44601.50	18855.80	0.00	0.43	1763.00	1806.95	1763.00	292.34	0.01	0.16	100.00	100.00	26.83	42838.50	42384.42	25340748.00	144.83	10199.77	8980.00
15	6	5	15345.00	17542.00	180.30	0	Spot (Block15, Row5, Column6)	2252.06	2219.50	275.93	0.01	0.12	1783.00	1822.23	1783.00	236.13	0.01	0.13	77.00	43.00	0.00	436.50	469.06	2049373.00	1.82	1949.52	1921.00
15	7	5	15642.00	17545.00	175.15	0	Spot (Block15, Row5, Column7)	4584.17	4527.00	1204.24	0.01	0.26	1820.00	1862.03	1820.00	222.40	0.01	0.12	100.00	100.00	0.00	2707.00	2764.17	3919467.00	12.24	2613.75	2605.00
15	8	5	15935.00	17556.00	149.50	0	Spot (Block15, Row5, Column8)	5079.99	4659.50	1842.03	0.04	0.36	1880.00	1896.76	1880.00	215.69	0.00	0.11	100.00	99.00	0.00	2779.50	3199.99	3108956.00	14.76	2733.54	2649.00
15	1	6	13836.00	17841.00	201.90	0	Spot (Block15, Row6, Column1)	14482.40	11402.00	7799.24	0.10	0.54	1931.00	2029.60	1931.00	428.71	0.02	0.21	100.00	100.00	0.00	9471.00	12551.40	16756135.00	29.05	5215.53	5135.00
15	2	6	14131.00	17844.00	201.75	0	Spot (Block15, Row6, Column2)	3082.80	2985.50	578.99	0.01	0.19	1855.50	1911.50	1855.50	340.83	0.01	0.18	97.00	82.00	0.00	1130.00	1227.30	3551390.00	3.44	2322.31	2246.00
15	3	6	14429.00	17841.00	146.05	0	Spot (Block15, Row6, Column3)	15262.44	14366.00	7065.13	0.03	0.46	1777.00	1815.62	1777.00	245.97	0.01	0.14	100.00	100.00	0.00	12589.00	13485.44	8836953.00	54.67	4742.58	4038.00
15	4	6	14739.00	17848.00	164.75	0	Spot (Block15, Row6, Column4)	2397.61	2343.00	370.40	0.01	0.15	1758.00	1794.69	1758.00	263.99	0.01	0.15	85.00	55.00	0.00	585.00	639.61	1810196.00	2.28	1941.15	1930.00
15	5	6	15041.00	17842.00	107.75	0	Spot (Block15, Row6, Column5)	37689.02	38512.50	10642.71	0.01	0.28	1791.00	1833.71	1791.00	288.63	0.01	0.16	100.00	100.00	0.00	36721.50	35898.02	11306706.00	124.23	10473.53	8359.00
15	6	6	15336.00	17853.00	192.30	0	Spot (Block15, Row6, Column6)	2214.43	2176.00	278.93	0.01	0.13	1805.00	1845.64	1805.00	227.34	0.01	0.12	70.00	39.00	0.00	371.00	409.43	2305226.00	1.62	1963.95	1911.00
15	7	6	15639.00	17845.00	156.60	0	Spot (Block15, Row6, Column7)	4364.54	3914.00	1551.52	0.05	0.36	1822.00	1864.61	1822.00	225.90	0.01	0.12	100.00	100.00	0.00	2092.00	2542.54	2946067.00	11.07	2519.63	2445.00
15	8	6	15942.00	17859.00	149.75	0	Spot (Block15, Row6, Column8)	4813.53	4622.00	1589.72	0.02	0.33	1882.00	1896.59	1882.00	213.23	0.00	0.11	100.00	100.00	0.00	2740.00	2931.53	2969947.00	13.68	2541.88	2453.00
15	1	7	13836.00	18145.00	167.70	0	Spot (Block15, Row7, Column1)	5220.90	5133.00	1624.74	0.01	0.31	1906.00	1963.26	1906.00	334.36	0.01	0.17	100.00	98.00	0.00	3227.00	3314.90	4067083.00	9.74	2799.99	2810.00
15	2	7	14130.00	18144.00	206.30	0	Spot (Block15, Row7, Column2)	2173.61	2140.00	291.18	0.01	0.13	1783.00	1841.07	1783.00	229.82	0.01	0.12	66.00	36.00	0.00	357.00	390.61	2614847.00	1.45	1957.19	1905.00
15	3	7	14432.00	18147.00	197.95	0	Spot (Block15, Row7, Column3)	2104.72	2059.50	294.24	0.01	0.14	1766.00	1796.46	1766.00	205.46	0.01	0.11	58.00	38.00	0.00	293.50	338.72	2353075.00	1.50	1962.72	1885.50
15	4	7	14722.00	18151.00	195.60	0	Spot (Block15, Row7, Column4)	2089.75	2085.50	269.65	0.00	0.13	1779.00	1828.86	1779.00	371.76	0.01	0.20	39.00	5.00	0.00	306.50	310.75	2261113.00	0.70	1906.11	1916.00
15	5	7	15054.00	18148.00	162.00	0	Spot (Block15, Row7, Column5)	2332.74	2272.50	310.64	0.01	0.13	1814.00	1865.23	1814.00	374.45	0.01	0.20	62.00	24.00	0.00	458.50	518.74	1693572.00	1.25	2011.31	1995.00
15	6	7	15337.00	18146.00	174.10	0	Spot (Block15, Row7, Column6)	3532.44	3515.00	691.26	0.00	0.20	1822.00	1879.55	1822.00	305.97	0.01	0.16	99.00	94.00	0.00	1693.00	1710.44	2974317.00	5.40	2360.21	2311.50
15	7	7	15632.00	18146.00	99.10	0	Spot (Block15, Row7, Column7)	9920.24	9706.00	2397.39	0.01	0.24	1860.00	1880.52	1860.00	225.31	0.00	0.12	100.00	100.00	0.00	7846.00	8060.24	2489981.00	35.68	4172.10	3777.50
15	8	7	15937.00	18150.00	147.00	-50	Spot (Block15, Row7, Column8)	2437.46	2035.00	1181.93	0.08	0.48	1879.00	1913.10	1879.00	216.95	0.01	0.11	44.00	27.00	0.00	156.00	558.46	1438101.00	2.42	1883.59	1845.50
15	1	8	13842.00	18438.00	122.70	0	Spot (Block15, Row8, Column1)	4454.29	4331.00	1484.20	0.01	0.33	1946.00	1985.18	1946.00	283.79	0.01	0.14	100.00	100.00	0.00	2385.00	2508.29	1768355.00	8.70	2691.18	2576.00
15	2	8	14128.00	18443.00	188.10	0	Spot (Block15, Row8, Column2)	2244.15	2237.00	291.86	0.00	0.13	1813.00	1865.99	1813.00	223.38	0.01	0.12	75.00	46.00	0.00	424.00	431.15	2239662.00	1.69	1940.23	1884.00
15	3	8	14431.00	18444.00	156.15	0	Spot (Block15, Row8, Column3)	3116.41	3030.50	734.00	0.01	0.24	1805.00	1857.78	1805.00	224.11	0.01	0.12	99.00	89.00	0.00	1225.50	1311.41	2087994.00	5.62	2199.81	2184.50
15	4	8	14731.00	18442.00	110.30	0	Spot (Block15, Row8, Column4)	15297.25	15249.00	3745.39	0.00	0.24	1820.00	1882.77	1820.00	368.25	0.01	0.20	100.00	100.00	0.00	13429.00	13477.25	4879822.00	36.43	5583.50	5355.00
15	5	8	15019.00	18442.00	189.15	0	Spot (Block15, Row8, Column5)	2165.87	2079.00	377.55	0.02	0.17	1800.00	1882.21	1800.00	406.11	0.02	0.22	39.00	2.00	0.00	279.00	365.87	2185366.00	0.70	1970.39	1959.00
15	6	8	15338.00	18451.00	129.15	0	Spot (Block15, Row8, Column6)	25567.23	25335.00	9671.92	0.00	0.38	1878.00	1935.46	1878.00	380.08	0.01	0.20	100.00	100.00	0.00	23457.00	23689.23	11479687.00	62.18	7774.94	7721.00
15	7	8	15630.00	18448.00	157.65	0	Spot (Block15, Row8, Column7)	3473.09	3382.00	814.76	0.01	0.23	1878.00	1925.79	1878.00	319.22	0.01	0.17	98.00	87.00	0.00	1504.00	1595.09	2379067.00	4.85	2281.83	2274.00
15	8	8	15940.00	18450.00	87.15	0	Spot (Block15, Row8, Column8)	3836.35	3858.00	610.69	0.00	0.16	1878.00	1915.79	1878.00	217.40	0.01	0.11	100.00	100.00	0.00	1980.00	1958.35	705888.00	8.83	2715.35	2587.00
16	1	1	18343.00	16350.00	159.80	0	Spot (Block16, Row1, Column1)	58044.21	65535.00	11810.39	0.05	0.20	937.00	998.43	937.00	293.67	0.03	0.29	100.00	100.00	62.59	64598.00	57107.21	40805444.00	194.25	12815.32	10876.50
16	2	1	18640.00	16358.00	147.05	0	Spot (Block16, Row1, Column2)	3228.76	3106.00	1044.00	0.02	0.32	927.00	967.26	927.00	216.64	0.02	0.22	100.00	100.00	0.00	2179.00	2301.76	1895280.00	10.44	1512.11	1402.00
16	3	1	18940.00	16358.00	148.90	0	Spot (Block16, Row1, Column3)	2364.59	2221.00	879.04	0.03	0.37	887.00	893.16	887.00	58.69	0.00	0.07	100.00	100.00	0.00	1334.00	1477.59	1435306.00	25.07	1223.34	1164.50
16	4	1	19255.00	16357.00	114.45	0	Spot (Block16, Row1, Column4)	2267.72	2275.00	311.72	0.00	0.14	883.00	890.22	883.00	62.47	0.00	0.07	100.00	100.00	0.00	1392.00	1384.72	780095.00	22.05	1386.07	1334.00
16	5	1	19541.00	16354.00	147.65	0	Spot (Block16, Row1, Column5)	8176.13	7604.00	4949.21	0.03	0.61	895.00	905.62	895.00	77.46	0.01	0.09	100.00	100.00	0.00	6709.00	7281.13	4848445.00	93.86	2426.96	2051.00
16	6	1	19852.00	16352.00	126.50	0	Spot (Block16, Row1, Column6)	7434.30	7272.00	2920.40	0.01	0.39	887.00	898.50	887.00	90.65	0.01	0.10	100.00	100.00	0.00	6385.00	6547.30	3211618.00	72.10	2510.40	2201.00
16	7	1	20147.00	16353.00	89.30	0	Spot (Block16, Row1, Column7)	5971.64	6038.50	1955.48	0.00	0.33	863.00	898.91	863.00	267.23	0.02	0.30	100.00	100.00	0.00	5175.50	5108.64	1206272.00	18.98	2435.37	1874.00
16	8	1	20440.00	16358.00	121.20	0	Spot (Block16, Row1, Column8)	63764.43	65535.00	5903.31	0.01	0.09	851.00	907.45	851.00	329.23	0.03	0.36	100.00	100.00	89.66	64684.00	62913.43	24676952.00	190.92	17353.29	14930.00
16	1	2	18365.00	16648.00	158.90	0	Spot (Block16, Row2, Column1)	1068.54	1076.50	53.74	0.00	0.05	943.00	982.04	943.00	216.40	0.02	0.22	4.00	0.00	0.00	133.50	125.54	745843.00	0.40	997.37	993.00
16	2	2	18642.00	16654.00	133.60	0	Spot (Block16, Row2, Column2)	3419.89	3354.00	862.49	0.01	0.25	920.00	931.58	920.00	81.52	0.01	0.09	100.00	100.00	0.00	2434.00	2499.89	1634706.00	30.52	1625.00	1588.00
16	3	2	18936.00	16646.00	168.45	0	Spot (Block16, Row2, Column3)	1048.88	1049.00	70.52	0.00	0.07	888.00	899.70	888.00	68.25	0.01	0.08	92.00	59.00	0.00	161.00	160.88	831763.00	2.19	952.67	949.00
16	4	2	19242.00	16652.00	168.25	0	Spot (Block16, Row2, Column4)	2173.90	2206.50	504.22	0.01	0.23	894.00	905.41	894.00	66.61	0.01	0.07	100.00	100.00	0.00	1312.50	1279.90	1721727.00	19.04	1229.15	1206.00
16	5	2	19545.00	16653.00	178.65	0	Spot (Block16, Row2, Column5)	2326.02	2274.00	455.40	0.01	0.20	902.00	915.05	902.00	77.92	0.01	0.09	100.00	100.00	0.00	1372.00	1424.02	2070158.00	18.11	1360.11	1279.50
16	6	2	19832.00	16651.00	151.10	0	Spot (Block16, Row2, Column6)	1588.00	1548.00	289.88	0.01	0.18	893.00	935.95	893.00	185.51	0.02	0.20	98.00	84.00	0.00	655.00	695.00	992497.00	3.51	1128.20	1077.00
16	7	2	20143.00	16658.00	154.25	0	Spot (Block16, Row2, Column7)	1715.14	1630.00	442.07	0.02	0.26	849.00	865.10	849.00	87.38	0.01	0.10	100.00	99.00	0.00	781.00	866.14	1121703.00	9.73	1062.84	1054.50
16	8	2	20442.00	16659.00	147.00	-50	Spot (Block16, Row2, Column8)	900.14	889.00	56.18	0.01	0.06	819.00	856.84	819.00	214.42	0.02	0.25	0.00	0.00	0.00	70.00	81.14	531984.00	0.20	883.93	868.00
16	1	3	18340.00	16955.00	151.30	0	Spot (Block16, Row3, Column1)	4801.00	4393.00	2157.41	0.04	0.45	943.00	954.82	943.00	75.30	0.01	0.08	100.00	100.00	0.00	3450.00	3858.00	3000627.00	51.08	1826.23	1653.50
16	2	3	18636.00	16951.00	163.35	0	Spot (Block16, Row3, Column2)	1124.87	1112.00	82.76	0.00	0.07	938.00	956.93	938.00	122.43	0.01	0.13	77.00	22.00	0.00	174.00	186.87	829028.00	1.37	1024.46	1013.00
16	3	3	18937.00	16957.00	150.85	0	Spot (Block16, Row3, Column3)	3118.60	2957.50	1218.92	0.02	0.39	905.00	921.68	905.00	108.77	0.01	0.12	100.00	100.00	0.00	2052.50	2213.60	1921057.00	20.20	1472.77	1344.50
16	4	3	19246.00	16954.00	147.05	0	Spot (Block16, Row3, Column4)	6161.57	6077.00	2750.59	0.01	0.45	903.00	917.35	903.00	77.39	0.01	0.08	100.00	100.00	0.00	5174.00	5258.57	3629165.00	67.76	2111.42	1994.00
16	5	3	19540.00	16952.00	144.25	0	Spot (Block16, Row3, Column5)	3590.13	3533.00	1259.38	0.01	0.35	906.00	953.08	906.00	192.12	0.02	0.20	100.00	100.00	0.00	2627.00	2684.13	2028423.00	13.73	1618.93	1486.00
16	6	3	19844.00	16953.00	203.15	0	Spot (Block16, Row3, Column6)	12131.19	10402.50	5687.40	0.07	0.47	914.00	1016.64	914.00	274.80	0.05	0.27	100.00	100.00	0.00	9488.50	11217.19	14217750.00	40.45	3695.95	3739.00
16	7	3	20144.00	16962.00	148.85	0	Spot (Block16, Row3, Column7)	3347.96	3112.00	1475.32	0.03	0.44	846.00	901.23	846.00	192.41	0.03	0.21	100.00	100.00	0.00	2266.00	2501.96	2032213.00	12.72	1414.17	1338.00
16	8	3	20445.00	16970.00	150.30	0	Spot (Block16, Row3, Column8)	3403.72	3241.50	1301.68	0.02	0.38	805.00	811.14	805.00	60.42	0.00	0.07	100.00	100.00	0.00	2436.50	2598.72	2096694.00	42.91	1475.39	1276.50
16	1	4	18338.00	17249.00	147.15	0	Spot (Block16, Row4, Column1)	6700.20	6265.50	3098.12	0.03	0.46	944.00	966.88	944.00	120.99	0.01	0.13	100.00	100.00	0.00	5321.50	5756.20	3953119.00	47.39	2322.84	1957.00
16	2	4	18650.00	17262.00	145.55	0	Spot (Block16, Row4, Column2)	8395.35	8436.00	2748.59	0.00	0.33	937.00	982.25	937.00	197.42	0.02	0.20	100.00	100.00	0.00	7499.00	7458.35	4827328.00	37.55	2665.44	2548.50
16	3	4	18942.00	17254.00	148.35	0	Spot (Block16, Row4, Column3)	27795.67	26434.00	13209.08	0.02	0.48	919.00	978.94	919.00	234.03	0.03	0.24	100.00	100.00	0.17	25515.00	26876.67	16705199.00	114.59	6641.62	5514.00
16	4	4	19236.00	17248.00	188.85	0	Spot (Block16, Row4, Column4)	1058.00	1052.00	81.42	0.00	0.08	901.00	914.69	901.00	92.96	0.01	0.10	78.00	33.00	0.00	151.00	157.00	1065402.00	1.54	946.95	946.00
16	5	4	19519.00	17250.00	99.25	0	Spot (Block16, Row4, Column5)	1031.71	1043.00	88.24	0.00	0.09	894.00	906.82	894.00	97.30	0.01	0.11	61.00	31.00	0.00	149.00	137.71	255864.00	1.28	940.16	923.50
16	6	4	19840.00	17260.00	182.85	0	Spot (Block16, Row4, Column6)	3428.35	3417.00	728.77	0.00	0.21	888.00	937.09	888.00	193.62	0.02	0.21	100.00	100.00	0.00	2529.00	2540.35	3232937.00	12.87	1600.54	1547.50
16	7	4	20135.00	17261.00	151.30	0	Spot (Block16, Row4, Column7)	3321.93	2901.00	1716.44	0.06	0.52	862.00	880.82	862.00	98.09	0.01	0.11	100.00	100.00	0.00	2039.00	2459.93	2079526.00	24.89	1368.54	1293.00
16	8	4	20447.00	17271.00	154.60	0	Spot (Block16, Row4, Column8)	1647.83	1663.00	448.12	0.00	0.27	803.00	812.77	803.00	62.34	0.01	0.08	100.00	100.00	0.00	860.00	844.83	1084274.00	13.39	1017.64	971.00
16	1	5	18347.00	17557.00	111.40	0	Spot (Block16, Row5, Column1)	5077.06	5052.00	1334.51	0.00	0.26	934.00	977.64	934.00	197.58	0.02	0.20	100.00	100.00	0.00	4118.00	4143.06	1644967.00	20.75	2251.09	2133.00
16	2	5	18641.00	17561.00	153.10	0	Spot (Block16, Row5, Column2)	3784.80	3770.00	1258.71	0.00	0.33	937.00	978.31	937.00	184.38	0.02	0.19	100.00	100.00	0.00	2833.00	2847.80	2410918.00	15.22	1634.78	1600.50
16	3	5	18940.00	17551.00	157.00	0	Spot (Block16, Row5, Column3)	24416.14	21649.00	13110.77	0.05	0.54	951.00	1011.53	951.00	247.49	0.03	0.24	100.00	100.00	0.00	20698.00	23465.14	16529729.00	94.57	4851.36	4471.50
16	4	5	19238.00	17556.00	149.05	0	Spot (Block16, Row5, Column4)	2707.21	2502.00	1020.00	0.03	0.38	921.00	965.26	921.00	198.90	0.02	0.21	100.00	100.00	0.00	1581.00	1786.21	1651399.00	8.76	1370.50	1310.50
16	5	5	19545.00	17556.00	146.95	0	Spot (Block16, Row5, Column5)	40215.50	41932.00	18656.31	0.02	0.46	889.00	917.72	889.00	169.03	0.01	0.18	100.00	100.00	14.82	41043.00	39326.50	23606588.00	232.49	8310.55	6812.00
16	6	5	19842.00	17555.00	149.40	0	Spot (Block16, Row5, Column6)	1711.43	1760.00	372.06	0.01	0.22	877.00	895.95	877.00	125.10	0.01	0.14	100.00	100.00	0.00	883.00	834.43	1049108.00	6.52	1122.24	1085.00
16	7	5	20143.00	17554.00	185.20	0	Spot (Block16, Row5, Column7)	3987.86	3829.00	1489.59	0.02	0.37	855.00	874.49	855.00	104.81	0.01	0.12	100.00	100.00	0.00	2974.00	3132.86	3848282.00	29.71	1681.83	1699.00
16	8	5	20443.00	17562.00	149.25	0	Spot (Block16, Row5, Column8)	7226.46	6307.50	5871.36	0.06	0.81	793.00	811.94	793.00	91.56	0.01	0.11	100.00	100.00	0.16	5514.50	6433.46	4422592.00	70.06	1995.60	1880.00
16	1	6	18336.00	17852.00	205.05	0	Spot (Block16, Row6, Column1)	11856.85	9645.50	6438.19	0.09	0.54	963.00	1062.73	963.00	308.57	0.04	0.29	100.00	100.00	0.00	8682.50	10893.85	14133369.00	34.98	3636.07	3534.00
16	2	6	18643.00	17856.00	197.70	0	Spot (Block16, Row6, Column2)	3160.22	3096.00	1001.65	0.01	0.32	935.00	987.93	935.00	190.27	0.02	0.19	100.00	100.00	0.00	2161.00	2225.22	3514169.00	11.42	1614.53	1602.00
16	3	6	18928.00	17852.00	147.30	0	Spot (Block16, Row6, Column3)	13712.59	11676.00	7577.91	0.07	0.55	949.00	990.30	949.00	178.87	0.02	0.18	100.00	100.00	0.00	10727.00	12763.59	8131565.00	71.12	3697.98	3008.00
16	4	6	19241.00	17859.00	152.25	0	Spot (Block16, Row6, Column4)	1294.49	1254.00	176.70	0.01	0.14	923.00	942.64	923.00	123.18	0.01	0.13	94.00	78.00	0.00	331.00	371.49	824587.00	2.86	1018.79	1009.00
16	5	6	19543.00	17858.00	110.35	0	Spot (Block16, Row6, Column5)	26589.45	27146.00	9133.54	0.01	0.34	892.00	920.51	892.00	156.04	0.01	0.17	100.00	100.00	0.00	26254.00	25697.45	8455446.00	164.50	6754.57	6498.00
16	6	6	19837.00	17855.00	163.70	0	Spot (Block16, Row6, Column6)	1340.32	1285.00	258.32	0.02	0.19	869.00	883.72	869.00	104.20	0.01	0.12	98.00	86.00	0.00	416.00	471.32	997195.00	4.38	1001.31	994.00
16	7	6	20141.00	17856.00	148.70	0	Spot (Block16, Row6, Column7)	5423.74	5250.00	2809.12	0.01	0.52	824.00	842.27	824.00	92.88	0.01	0.11	100.00	100.00	0.00	4426.00	4599.74	3292209.00	49.32	1825.81	1654.00
16	8	6	20444.00	17865.00	149.70	0	Spot (Block16, Row6, Column8)	5387.01	4926.00	2925.38	0.04	0.54	791.00	802.34	791.00	67.05	0.01	0.08	100.00	100.00	0.00	4135.00	4596.01	3291465.00	68.38	1793.60	1577.50
16	1	7	18340.00	18155.00	158.05	0	Spot (Block16, Row7, Column1)	12603.12	11672.00	5614.56	0.03	0.45	927.00	1012.93	927.00	270.32	0.04	0.27	100.00	100.00	0.00	10745.00	11676.12	8645743.00	42.88	3155.03	3072.00
16	2	7	18629.00	18164.00	162.00	0	Spot (Block16, Row7, Column2)	1130.91	1093.00	148.42	0.01	0.13	914.00	951.29	914.00	171.61	0.02	0.18	52.00	15.00	0.00	179.00	216.91	826696.00	1.05	985.93	977.00
16	3	7	18922.00	18128.00	157.65	0	Spot (Block16, Row7, Column3)	1054.55	1056.00	78.91	0.00	0.07	905.00	917.80	905.00	92.96	0.01	0.10	75.00	36.00	0.00	151.00	149.55	727642.00	1.47	975.30	972.00
16	4	7	19222.00	18153.00	203.95	0	Spot (Block16, Row7, Column4)	1010.02	1006.00	65.72	0.00	0.07	871.00	872.87	871.00	60.97	0.00	0.07	86.00	57.00	0.00	135.00	139.02	1187781.00	2.25	924.47	926.00
16	5	7	19553.00	18146.00	141.60	0	Spot (Block16, Row7, Column5)	1697.94	1682.00	266.22	0.00	0.16	855.00	876.70	855.00	116.51	0.01	0.13	100.00	99.00	0.00	827.00	842.94	921979.00	7.05	1158.58	1174.50
16	6	7	19839.00	18159.00	178.55	0	Spot (Block16, Row7, Column6)	3508.98	3584.00	1002.71	0.01	0.29	864.00	902.84	864.00	165.18	0.02	0.18	100.00	100.00	0.00	2720.00	2644.98	3119485.00	15.78	1571.28	1566.00
16	7	7	20135.00	18163.00	148.30	0	Spot (Block16, Row7, Column7)	5996.87	5560.00	2595.82	0.03	0.43	817.00	843.76	817.00	103.13	0.01	0.12	100.00	100.00	0.00	4743.00	5179.87	3604119.00	49.97	2242.04	1847.00
16	8	7	20443.00	18159.00	117.90	0	Spot (Block16, Row7, Column8)	4220.63	4204.00	842.50	0.00	0.20	782.00	794.22	782.00	68.41	0.01	0.09	100.00	100.00	0.00	3422.00	3438.63	1536311.00	50.09	2022.34	2035.00
16	1	8	18346.00	18448.00	119.15	0	Spot (Block16, Row8, Column1)	2751.58	2744.00	482.37	0.00	0.18	899.00	921.22	899.00	157.34	0.01	0.17	100.00	100.00	0.00	1845.00	1852.58	1037345.00	11.63	1496.28	1488.00
16	2	8	18630.00	18448.00	181.40	0	Spot (Block16, Row8, Column2)	1380.55	1249.00	330.75	0.04	0.24	875.00	880.71	875.00	67.11	0.00	0.08	98.00	95.00	0.00	374.00	505.55	1271484.00	7.45	1016.85	1010.00
16	3	8	18933.00	18454.00	153.60	0	Spot (Block16, Row8, Column3)	3061.19	2485.50	1569.53	0.09	0.51	868.00	870.64	868.00	63.56	0.00	0.07	100.00	100.00	0.00	1617.50	2193.19	1977529.00	34.46	1318.36	1308.00
16	4	8	19228.00	18455.00	107.95	0	Spot (Block16, Row8, Column4)	5993.70	5806.00	1358.14	0.01	0.23	849.00	853.83	849.00	65.50	0.00	0.08	100.00	100.00	0.00	4957.00	5144.70	1816091.00	78.47	2451.69	2265.00
16	5	8	19542.00	18453.00	184.95	0	Spot (Block16, Row8, Column5)	922.26	917.00	51.06	0.00	0.06	815.00	841.82	815.00	152.88	0.01	0.18	23.00	0.00	0.00	102.00	107.26	881678.00	0.53	855.36	853.00
16	6	8	19837.00	18462.00	135.45	0	Spot (Block16, Row8, Column6)	16836.80	16380.50	6733.86	0.01	0.40	839.00	901.32	839.00	228.87	0.03	0.25	100.00	100.00	0.00	15541.50	15997.80	8283706.00	69.63	4602.31	4474.50
16	7	8	20134.00	18453.00	144.85	0	Spot (Block16, Row8, Column7)	2147.33	2088.00	648.01	0.01	0.30	811.00	847.03	811.00	178.61	0.02	0.21	100.00	99.00	0.00	1277.00	1336.33	1226123.00	7.28	1164.98	1139.00
16	8	8	20438.00	18459.00	87.80	0	Spot (Block16, Row8, Column8)	1870.79	1918.00	222.08	0.01	0.12	762.00	767.37	762.00	57.04	0.00	0.07	100.00	100.00	0.00	1156.00	1108.79	357320.00	19.35	1143.38	1055.00
17	1	1	4823.00	20815.00	155.35	0	Spot (Block17, Row1, Column1)	57154.75	65535.00	12135.97	0.06	0.21	3170.00	3245.05	3170.00	432.35	0.01	0.13	100.00	100.00	58.52	62365.00	53984.75	37893920.00	124.69	15496.66	13151.50
17	2	1	5116.00	20827.00	147.05	0	Spot (Block17, Row1, Column2)	15320.79	13146.50	9615.19	0.07	0.63	3203.50	3244.68	3203.50	385.70	0.01	0.12	100.00	100.00	0.67	9943.00	12117.29	9131193.00	31.31	5988.98	5063.00
17	3	1	5422.00	20827.00	197.65	0	Spot (Block17, Row1, Column3)	4039.92	3990.50	549.39	0.01	0.14	3180.00	3210.22	3180.00	322.61	0.00	0.10	84.00	60.00	0.00	810.50	859.92	4508548.00	2.57	3489.31	3458.50
17	4	1	5737.00	20820.00	118.70	0	Spot (Block17, Row1, Column4)	8360.45	8435.00	1639.81	0.00	0.20	3304.00	3339.34	3304.00	362.65	0.00	0.11	100.00	100.00	0.00	5131.00	5056.45	3110087.00	13.85	4793.44	4646.50
17	5	1	6023.00	20819.00	149.55	0	Spot (Block17, Row1, Column5)	8104.34	7220.00	2904.17	0.05	0.36	3436.00	3484.95	3436.00	416.72	0.01	0.12	100.00	100.00	0.00	3784.00	4668.34	4943646.00	11.09	4559.19	4534.00
17	6	1	6340.00	20814.00	127.15	0	Spot (Block17, Row1, Column6)	14472.05	13797.00	5156.16	0.02	0.36	3473.00	3523.02	3473.00	406.45	0.01	0.12	100.00	100.00	0.00	10324.00	10999.05	6237455.00	26.94	6064.44	5430.00
17	7	1	6628.00	20823.00	86.35	0	Spot (Block17, Row1, Column7)	11703.56	11323.00	2183.28	0.01	0.19	3560.00	3611.05	3560.00	492.36	0.01	0.14	100.00	100.00	0.00	7763.00	8143.56	2130048.00	16.44	6153.23	5788.50
17	8	1	6927.00	20825.00	119.05	0	Spot (Block17, Row1, Column8)	64227.26	65535.00	5405.13	0.01	0.08	3850.00	3909.65	3850.00	580.16	0.01	0.15	100.00	100.00	91.96	61685.00	60377.26	23956876.00	103.97	21173.13	18756.00
17	1	2	4835.00	21110.00	177.25	0	Spot (Block17, Row2, Column1)	3576.06	3562.00	365.97	0.00	0.10	3118.00	3183.06	3118.00	358.82	0.01	0.11	56.00	23.00	0.00	444.00	458.06	3146933.00	1.10	3260.60	3228.00
17	2	2	5127.00	21122.00	151.30	0	Spot (Block17, Row2, Column2)	4844.32	4732.00	844.25	0.01	0.17	3108.00	3135.05	3108.00	307.86	0.00	0.10	98.00	94.00	0.00	1624.00	1736.32	3022857.00	5.55	3685.89	3706.50
17	3	2	5427.00	21117.00	211.45	0	Spot (Block17, Row2, Column3)	3719.26	3679.50	394.97	0.00	0.11	3103.00	3141.47	3103.00	306.32	0.01	0.10	73.00	46.00	0.00	576.50	616.26	4745782.00	1.89	3372.09	3357.50
17	4	2	5733.00	21121.00	215.00	0	Spot (Block17, Row2, Column4)	4103.86	4060.00	479.59	0.00	0.12	3209.00	3291.15	3209.00	428.65	0.01	0.13	85.00	49.00	0.00	851.00	894.86	5421205.00	1.90	3528.12	3555.00
17	5	2	6023.00	21119.00	155.65	0	Spot (Block17, Row2, Column5)	34665.43	33218.00	13697.47	0.02	0.40	3341.00	3415.17	3341.00	465.16	0.01	0.14	100.00	100.00	1.05	29877.00	31324.43	23052516.00	67.18	10318.53	9572.00
17	6	2	6323.00	21118.00	187.60	0	Spot (Block17, Row2, Column6)	4096.47	4068.00	455.59	0.00	0.11	3404.00	3538.31	3404.00	749.30	0.02	0.21	44.00	3.00	0.00	664.00	692.47	4059606.00	0.74	3658.97	3679.00
17	7	2	6623.00	21119.00	202.30	0	Spot (Block17, Row2, Column7)	4137.79	4079.00	520.67	0.01	0.13	3451.00	3496.70	3451.00	397.72	0.01	0.11	67.00	40.00	0.00	628.00	686.79	4803974.00	1.61	3727.34	3708.00
17	8	2	6938.00	21111.00	221.60	0	Spot (Block17, Row2, Column8)	4181.53	4163.00	420.77	0.00	0.10	3747.00	3840.53	3747.00	615.43	0.01	0.16	33.00	3.00	0.00	416.00	434.53	5866680.00	0.55	3902.07	3856.00
17	1	3	4823.00	21417.00	146.80	0	Spot (Block17, Row3, Column1)	7098.03	6625.00	2030.99	0.03	0.29	3087.00	3141.52	3087.00	307.07	0.01	0.10	100.00	99.00	0.00	3538.00	4011.03	4187840.00	12.88	4094.95	4002.50
17	2	3	5125.00	21421.00	206.25	0	Spot (Block17, Row3, Column2)	3744.52	3693.00	338.20	0.01	0.09	3146.00	3188.35	3146.00	331.44	0.01	0.10	75.00	36.00	0.00	547.00	598.52	4538360.00	1.68	3505.68	3478.00
17	3	3	5425.00	21412.00	154.60	0	Spot (Block17, Row3, Column3)	9246.55	6029.00	11158.03	0.19	1.21	3244.00	3309.03	3244.00	438.82	0.01	0.13	99.00	95.00	2.28	2785.00	6002.55	6074983.00	13.53	4346.21	4194.00
17	4	3	5721.00	21421.00	142.85	0	Spot (Block17, Row3, Column4)	28541.94	26647.50	14660.64	0.03	0.51	3285.00	3334.75	3285.00	397.05	0.01	0.12	100.00	100.00	1.44	23362.50	25256.94	15812232.00	63.49	8621.95	7341.00
17	5	3	6015.00	21413.00	160.95	0	Spot (Block17, Row3, Column5)	7593.71	6262.00	6603.11	0.08	0.87	3448.00	3596.72	3448.00	771.91	0.02	0.21	92.00	69.00	0.70	2814.00	4145.71	5414317.00	5.18	4373.56	4103.00
17	6	3	6325.00	21420.00	224.55	0	Spot (Block17, Row3, Column6)	42135.08	34997.00	17137.57	0.08	0.41	3597.00	3837.55	3597.00	1086.64	0.03	0.28	100.00	100.00	25.29	31400.00	38538.08	61138368.00	35.24	15252.70	15000.00
17	7	3	6633.00	21422.00	153.35	0	Spot (Block17, Row3, Column7)	5663.53	5359.50	1279.06	0.02	0.23	3613.00	3794.23	3613.00	991.63	0.02	0.26	82.00	42.00	0.00	1746.50	2050.53	3647313.00	1.89	4253.80	4220.00
17	8	3	6929.00	21433.00	153.80	0	Spot (Block17, Row3, Column8)	35843.83	34280.00	14498.41	0.02	0.40	3798.00	3931.18	3798.00	783.35	0.01	0.20	100.00	100.00	4.45	30482.00	32045.83	23334376.00	40.74	11033.32	10496.00
17	1	4	4821.00	21715.00	144.35	0	Spot (Block17, Row4, Column1)	26894.93	24562.50	14505.97	0.04	0.54	3153.00	3203.84	3153.00	366.98	0.01	0.11	100.00	100.00	0.35	21409.50	23741.93	15330110.00	64.56	7840.24	6873.00
17	2	4	5138.00	21727.00	157.10	0	Spot (Block17, Row4, Column2)	6119.22	5967.50	1365.39	0.01	0.22	3220.00	3312.50	3220.00	501.00	0.01	0.15	99.00	95.00	0.00	2747.50	2899.22	4148832.00	5.60	4211.14	4192.00
17	3	4	5423.00	21718.00	147.60	0	Spot (Block17, Row4, Column3)	60970.90	65535.00	9367.49	0.03	0.15	3307.00	3369.60	3307.00	506.94	0.01	0.15	100.00	100.00	74.96	62228.00	57663.90	36521872.00	113.63	18404.79	15825.00
17	4	4	5728.00	21722.00	226.80	0	Spot (Block17, Row4, Column4)	3947.69	3891.50	376.52	0.01	0.10	3349.00	3394.82	3349.00	442.40	0.01	0.13	58.00	25.00	0.00	542.50	598.69	5834692.00	1.25	3547.42	3539.00
17	5	4	6026.00	21722.00	147.00	-50	Spot (Block17, Row4, Column5)	4264.18	3925.00	2583.42	0.04	0.61	3497.00	3561.13	3497.00	490.12	0.01	0.14	43.00	14.00	0.00	428.00	767.18	2520131.00	1.43	3570.04	3572.50
17	6	4	6322.00	21722.00	163.40	0	Spot (Block17, Row4, Column6)	42537.64	43730.50	15436.42	0.01	0.36	3594.00	3732.03	3594.00	794.58	0.02	0.21	100.00	100.00	9.15	40136.50	38943.64	31137628.00	48.84	13499.10	12152.50
17	7	4	6606.00	21723.00	160.10	0	Spot (Block17, Row4, Column7)	5895.07	5575.00	1608.68	0.02	0.27	3712.00	3888.99	3712.00	1017.21	0.02	0.26	72.00	45.00	0.00	1863.00	2183.07	4179608.00	1.97	4363.88	4444.00
17	8	4	6947.00	21722.00	180.45	0	Spot (Block17, Row4, Column8)	4431.72	4411.00	512.38	0.00	0.12	3886.00	3941.53	3886.00	688.51	0.01	0.17	40.00	6.00	0.00	525.00	545.72	4041732.00	0.71	4110.19	4139.00
17	1	5	4825.00	22018.00	112.25	0	Spot (Block17, Row5, Column1)	21501.03	20854.50	6721.71	0.01	0.31	3292.00	3466.46	3292.00	787.25	0.02	0.23	100.00	100.00	0.00	17562.50	18209.03	7052338.00	22.91	8296.30	8087.00
17	2	5	5126.00	22022.00	149.05	0	Spot (Block17, Row5, Column2)	39025.55	38089.00	14326.21	0.01	0.37	3351.00	3564.21	3351.00	879.36	0.03	0.25	100.00	100.00	4.09	34738.00	35674.55	23844628.00	40.33	11158.60	10539.50
17	3	5	5421.00	22021.00	148.20	0	Spot (Block17, Row5, Column3)	18099.35	17545.00	7526.31	0.01	0.42	3355.50	3456.40	3355.50	569.69	0.01	0.16	100.00	100.00	0.00	14189.50	14743.85	10841509.00	25.70	6386.61	6073.00
17	4	5	5722.00	22023.00	149.45	0	Spot (Block17, Row5, Column4)	8382.56	7591.00	2856.77	0.04	0.34	3357.00	3427.76	3357.00	467.79	0.01	0.14	100.00	99.00	0.00	4234.00	5025.56	5121742.00	10.59	4589.06	4541.00
17	5	5	6025.00	22023.00	146.70	0	Spot (Block17, Row5, Column5)	56256.73	65535.00	14380.00	0.07	0.26	3477.00	3551.44	3477.00	510.01	0.01	0.14	100.00	100.00	62.35	62058.00	52779.73	33022948.00	103.34	16076.49	13148.00
17	6	5	6332.00	22018.00	229.05	0	Spot (Block17, Row5, Column6)	4567.06	4487.00	682.97	0.01	0.15	3661.00	3868.11	3661.00	1064.43	0.02	0.28	34.00	5.00	0.00	826.00	906.06	6900831.00	0.66	3899.04	3784.00
17	7	5	6624.00	22024.00	215.35	0	Spot (Block17, Row5, Column7)	47100.16	50233.00	17805.81	0.03	0.38	3886.00	4153.53	3886.00	1311.59	0.03	0.32	100.00	100.00	39.47	46347.00	43214.16	62408224.00	32.74	16428.10	16789.00
17	8	5	6927.00	22025.00	150.35	0	Spot (Block17, Row5, Column8)	9065.35	8113.50	3352.75	0.05	0.37	3872.00	3993.33	3872.00	862.53	0.01	0.22	96.00	84.00	0.00	4241.50	5193.35	5620518.00	5.88	5128.72	5007.50
17	1	6	4821.00	22317.00	225.70	0	Spot (Block17, Row6, Column1)	36549.65	27074.00	18361.29	0.13	0.50	3442.00	3765.49	3442.00	1223.01	0.04	0.32	100.00	100.00	19.56	23632.00	33107.65	53435880.00	26.81	13315.72	13494.50
17	2	6	5121.00	22322.00	221.10	0	Spot (Block17, Row6, Column2)	40810.37	37241.00	17177.03	0.04	0.42	3463.00	3822.91	3463.00	1276.46	0.04	0.33	100.00	100.00	19.31	33778.00	37347.37	57053152.00	28.98	14116.58	14017.50
17	3	6	5417.00	22318.00	145.15	0	Spot (Block17, Row6, Column3)	26448.15	24357.00	14042.21	0.04	0.53	3403.00	3548.36	3403.00	758.14	0.02	0.21	100.00	100.00	0.35	20954.00	23045.15	15128341.00	30.21	8010.41	7063.00
17	4	6	5724.00	22328.00	201.00	0	Spot (Block17, Row6, Column4)	4490.20	4401.50	605.08	0.01	0.13	3421.00	3480.94	3421.00	424.19	0.01	0.12	87.00	58.00	0.00	980.50	1069.20	5154745.00	2.38	3814.28	3765.50
17	5	6	6024.00	22324.00	108.35	0	Spot (Block17, Row6, Column5)	35666.59	35811.00	10609.59	0.00	0.30	3568.00	3626.24	3568.00	507.05	0.01	0.14	100.00	100.00	0.34	32243.00	32098.59	10592978.00	63.19	13379.66	12119.50
17	6	6	6331.00	22324.00	190.70	0	Spot (Block17, Row6, Column6)	4499.99	4474.50	506.50	0.00	0.11	3720.00	3897.12	3720.00	988.87	0.02	0.25	33.00	1.00	0.00	754.50	779.99	4598988.00	0.61	4081.94	4016.00
17	7	6	6627.00	22324.00	162.45	0	Spot (Block17, Row6, Column7)	7044.56	6515.50	2022.20	0.03	0.29	3851.00	3980.78	3851.00	963.96	0.01	0.24	91.00	60.00	0.00	2664.50	3193.56	5142527.00	3.18	4614.73	4573.00
17	8	6	6932.00	22329.00	151.00	0	Spot (Block17, Row6, Column8)	8550.35	7999.50	3022.83	0.03	0.35	3884.00	3922.16	3884.00	462.73	0.00	0.12	99.00	94.00	0.00	4115.50	4666.35	5352517.00	10.00	4958.36	4926.00
17	1	7	4827.00	22621.00	161.95	0	Spot (Block17, Row7, Column1)	7267.49	7063.00	1824.50	0.01	0.25	3387.00	3487.52	3387.00	705.76	0.01	0.20	99.00	91.00	0.00	3676.00	3880.49	5261661.00	5.36	4486.34	4447.50
17	2	7	5126.00	22624.00	218.85	0	Spot (Block17, Row7, Column2)	3935.61	3920.00	412.20	0.00	0.10	3367.00	3485.02	3367.00	771.61	0.01	0.22	35.00	0.00	0.00	553.00	568.61	5387855.00	0.58	3601.37	3581.50
17	3	7	5424.00	22633.00	225.95	0	Spot (Block17, Row7, Column3)	4039.67	4039.00	373.03	0.00	0.09	3375.00	3422.41	3375.00	369.81	0.01	0.11	76.00	43.00	0.00	664.00	664.67	5910031.00	1.67	3625.02	3535.00
17	4	7	5732.00	22619.00	210.75	0	Spot (Block17, Row7, Column4)	4200.94	4177.50	462.63	0.00	0.11	3469.00	3523.07	3469.00	426.86	0.01	0.12	67.00	39.00	0.00	708.50	731.94	5309984.00	1.59	3834.32	3806.50
17	5	7	6026.00	22621.00	182.25	0	Spot (Block17, Row7, Column5)	4601.53	4513.50	590.17	0.01	0.13	3707.00	3874.51	3707.00	982.19	0.02	0.25	38.00	3.00	0.00	806.50	894.53	4279424.00	0.74	4071.40	4059.50
17	6	7	6320.00	22619.00	212.75	0	Spot (Block17, Row7, Column6)	43969.01	46439.00	19165.90	0.02	0.44	3972.00	4307.62	3972.00	1382.17	0.04	0.32	100.00	100.00	31.07	42467.00	39997.01	56896324.00	28.70	14916.19	14994.00
17	7	7	6618.00	22631.00	148.70	0	Spot (Block17, Row7, Column7)	10372.39	9868.00	3583.29	0.02	0.35	3941.00	4089.96	3941.00	943.04	0.02	0.23	99.00	94.00	0.00	5927.00	6431.39	6275298.00	6.66	5483.55	5315.00
17	8	7	6924.00	22625.00	147.00	-50	Spot (Block17, Row7, Column8)	4406.30	4029.50	1644.63	0.04	0.37	4002.00	4040.39	4002.00	487.23	0.00	0.12	24.00	8.00	0.00	27.50	404.30	2608528.00	0.75	4042.29	4109.00
17	1	8	4831.00	22913.00	124.60	0	Spot (Block17, Row8, Column1)	5656.76	5448.00	939.52	0.02	0.17	3397.00	3452.19	3397.00	382.47	0.01	0.11	99.00	98.00	0.00	2051.00	2259.76	2330585.00	5.76	4116.04	4130.00
17	2	8	5120.00	22918.00	194.55	0	Spot (Block17, Row8, Column2)	4151.57	4104.50	413.65	0.00	0.10	3424.00	3459.51	3424.00	367.48	0.00	0.11	77.00	47.00	0.00	680.50	727.57	4450479.00	1.88	3760.05	3706.50
17	3	8	5416.00	22923.00	186.90	0	Spot (Block17, Row8, Column3)	5067.72	4659.00	1317.69	0.04	0.26	3475.00	3542.11	3475.00	472.85	0.01	0.13	82.00	58.00	0.00	1184.00	1592.72	4986634.00	3.23	3870.69	3824.00
17	4	8	5716.00	22921.00	109.55	0	Spot (Block17, Row8, Column4)	58791.77	65535.00	9282.44	0.05	0.16	3581.50	3657.06	3581.50	517.25	0.01	0.14	100.00	100.00	52.72	61953.50	55210.27	18401848.00	106.59	17854.57	15843.00
17	5	8	6027.00	22920.00	200.90	0	Spot (Block17, Row8, Column5)	4501.27	4464.50	543.55	0.00	0.12	3808.00	3907.64	3808.00	764.39	0.01	0.20	45.00	7.00	0.00	656.50	693.27	5158460.00	0.78	4138.80	4100.00
17	6	8	6321.00	22925.00	147.90	0	Spot (Block17, Row8, Column6)	53541.53	65535.00	15180.74	0.09	0.28	4035.00	4238.77	4035.00	1123.21	0.02	0.26	100.00	100.00	54.01	61500.00	49506.53	32018064.00	43.89	18236.00	18457.00
17	7	8	6625.00	22921.00	152.35	0	Spot (Block17, Row8, Column7)	6639.74	6534.00	1299.70	0.01	0.20	3971.50	4047.12	3971.50	691.75	0.01	0.17	99.00	81.00	0.00	2562.50	2668.24	4229517.00	3.75	4813.13	4819.00
17	8	8	6925.00	22921.00	83.10	0	Spot (Block17, Row8, Column8)	7482.27	7216.00	1084.93	0.02	0.14	4080.00	4121.24	4080.00	497.57	0.00	0.12	100.00	99.00	0.00	3136.00	3402.27	1242056.00	6.75	5439.35	5328.00
18	1	1	9328.00	20829.00	157.20	0	Spot (Block18, Row1, Column1)	58450.85	65535.00	11265.41	0.05	0.19	2336.00	2405.90	2336.00	428.18	0.01	0.18	100.00	100.00	63.21	63199.00	56114.85	40039188.00	130.89	15395.65	13254.00
18	2	1	9622.00	20834.00	153.30	0	Spot (Block18, Row1, Column2)	4622.94	4494.00	1247.04	0.01	0.27	2316.00	2376.77	2316.00	346.59	0.01	0.15	100.00	97.00	0.00	2178.00	2306.94	2972548.00	6.48	2860.21	2847.00
18	3	1	9927.00	20837.00	149.80	0	Spot (Block18, Row1, Column3)	7592.28	6720.50	3583.78	0.05	0.47	2371.00	2398.45	2371.00	282.01	0.00	0.12	100.00	100.00	0.00	4349.50	5221.28	4661660.00	18.42	3420.23	3376.50
18	4	1	10240.00	20832.00	122.00	0	Spot (Block18, Row1, Column4)	3936.56	3812.50	504.71	0.01	0.13	2410.00	2447.99	2410.00	296.99	0.01	0.12	100.00	99.00	0.00	1402.50	1526.56	1558877.00	5.01	2984.29	2965.00
18	5	1	10527.00	20834.00	148.15	0	Spot (Block18, Row1, Column5)	18540.05	16311.50	12102.56	0.06	0.65	2487.00	2528.44	2487.00	328.96	0.01	0.13	100.00	100.00	0.00	13824.50	16053.05	11086951.00	48.67	5587.38	4903.00
18	6	1	10837.00	20830.00	127.20	0	Spot (Block18, Row1, Column6)	17735.64	18007.00	6498.35	0.01	0.37	2815.00	2871.46	2815.00	485.91	0.01	0.17	100.00	100.00	0.00	15192.00	14920.64	7644062.00	30.59	6525.47	6003.50
18	7	1	11131.00	20838.00	90.95	0	Spot (Block18, Row1, Column7)	28741.43	28570.50	7014.74	0.00	0.24	3363.50	3427.21	3363.50	622.85	0.01	0.18	100.00	100.00	0.00	25207.00	25377.93	5920735.00	40.64	10989.77	9844.50
18	8	1	11424.00	20839.00	120.90	0	Spot (Block18, Row1, Column8)	64592.50	65535.00	4546.68	0.01	0.07	3851.00	3937.34	3851.00	629.80	0.01	0.16	100.00	100.00	94.01	61684.00	60741.50	24803644.00	96.31	22305.23	17065.00
18	1	2	9331.00	21116.00	178.90	0	Spot (Block18, Row2, Column1)	2508.80	2454.50	288.64	0.01	0.12	2308.00	2380.04	2308.00	437.30	0.01	0.18	21.00	0.00	0.00	146.50	200.80	2252904.00	0.29	2369.92	2309.00
18	2	2	9628.00	21132.00	131.20	0	Spot (Block18, Row2, Column2)	7958.58	7987.50	2417.19	0.00	0.30	2293.00	2357.23	2293.00	379.67	0.01	0.16	100.00	100.00	0.00	5694.50	5665.58	3660947.00	14.75	3694.50	3618.00
18	3	2	9926.00	21129.00	189.55	0	Spot (Block18, Row2, Column3)	2746.82	2728.00	319.92	0.00	0.12	2340.00	2383.35	2340.00	289.47	0.01	0.12	59.00	32.00	0.00	388.00	406.82	2777035.00	1.26	2544.22	2534.00
18	4	2	10227.00	21129.00	165.85	0	Spot (Block18, Row2, Column4)	5356.44	5165.00	1178.29	0.02	0.22	2375.00	2408.64	2375.00	279.56	0.01	0.12	100.00	99.00	0.00	2790.00	2981.44	4092321.00	10.54	3332.85	3353.00
18	5	2	10530.00	21137.00	179.05	0	Spot (Block18, Row2, Column5)	4346.20	4157.00	999.50	0.02	0.23	2432.00	2475.18	2432.00	305.74	0.01	0.12	99.00	99.00	0.00	1725.00	1914.20	3885505.00	6.12	3002.16	3002.50
18	6	2	10828.00	21126.00	158.80	0	Spot (Block18, Row2, Column6)	3573.24	3485.00	494.54	0.01	0.14	2720.00	2790.05	2720.00	484.06	0.01	0.17	76.00	38.00	0.00	765.00	853.24	2494123.00	1.62	3010.15	3004.00
18	7	2	11130.00	21136.00	158.55	0	Spot (Block18, Row2, Column7)	5882.62	5385.00	1670.78	0.04	0.28	3179.00	3222.44	3179.00	473.46	0.01	0.15	96.00	90.00	0.00	2206.00	2703.62	4076659.00	5.62	3939.16	3914.00
18	8	2	11445.00	21116.00	233.90	0	Spot (Block18, Row2, Column8)	4196.66	4179.00	571.16	0.00	0.14	3690.50	3776.20	3690.50	596.48	0.01	0.16	43.00	13.00	0.00	488.50	506.16	6618132.00	0.70	3902.96	3904.00
18	1	3	9327.00	21433.00	153.30	0	Spot (Block18, Row3, Column1)	8092.52	6846.00	4221.59	0.07	0.52	2335.00	2375.31	2335.00	270.04	0.01	0.11	100.00	99.00	0.00	4511.00	5757.52	5203492.00	21.17	3397.41	3385.50
18	2	3	9632.00	21433.00	205.20	0	Spot (Block18, Row3, Column2)	2865.82	2844.50	315.19	0.00	0.11	2389.00	2434.28	2389.00	385.60	0.01	0.16	56.00	19.00	0.00	455.50	476.82	3421789.00	1.12	2531.64	2513.00
18	3	3	9918.00	21438.00	147.95	0	Spot (Block18, Row3, Column3)	11547.38	10396.00	6121.93	0.05	0.53	2420.00	2474.72	2420.00	345.46	0.01	0.14	100.00	100.00	0.00	7976.00	9127.38	6916879.00	26.26	4419.04	3725.00
18	4	3	10226.00	21434.00	144.25	0	Spot (Block18, Row3, Column4)	19190.07	17758.00	10296.98	0.03	0.54	2449.00	2502.41	2449.00	332.54	0.01	0.13	100.00	100.00	0.00	15309.00	16741.07	10899960.00	50.18	5710.15	4990.50
18	5	3	10527.00	21432.00	140.55	0	Spot (Block18, Row3, Column5)	12498.19	11193.00	5511.02	0.05	0.44	2530.00	2611.55	2530.00	448.87	0.01	0.17	100.00	100.00	0.00	8663.00	9968.19	6736524.00	22.03	4754.58	4606.00
18	6	3	10829.00	21432.00	182.75	0	Spot (Block18, Row3, Column6)	18321.97	15625.50	9673.14	0.07	0.53	2773.00	2870.42	2773.00	532.30	0.01	0.19	100.00	100.00	0.00	12852.50	15548.97	17186004.00	29.03	6542.06	6488.00
18	7	3	11129.00	21438.00	146.35	0	Spot (Block18, Row3, Column7)	14520.87	12872.00	7811.31	0.05	0.54	3190.00	3240.82	3190.00	505.12	0.01	0.16	99.00	97.00	0.00	9682.00	11330.87	8436628.00	22.33	5247.82	5156.00
18	8	3	11428.00	21449.00	151.05	0	Spot (Block18, Row3, Column8)	14570.38	13629.50	5265.71	0.03	0.36	3566.00	3617.26	3566.00	494.02	0.01	0.14	100.00	100.00	0.00	10063.50	11004.38	9121055.00	22.17	6634.59	6126.00
18	1	4	9326.00	21728.00	146.15	0	Spot (Block18, Row4, Column1)	18979.05	16728.00	10228.11	0.05	0.54	2390.00	2428.90	2390.00	295.72	0.01	0.12	100.00	100.00	0.00	14338.00	16589.05	11045805.00	55.97	5542.52	4745.50
18	2	4	9635.00	21741.00	165.80	0	Spot (Block18, Row4, Column2)	3373.88	3344.00	406.46	0.00	0.12	2468.00	2502.08	2468.00	330.88	0.01	0.13	95.00	70.00	0.00	876.00	905.88	2577644.00	2.63	2833.51	2825.50
18	3	4	9926.00	21734.00	146.80	0	Spot (Block18, Row4, Column3)	46954.02	51425.00	18555.75	0.04	0.40	2472.00	2522.58	2472.00	378.70	0.01	0.15	100.00	100.00	37.31	48953.00	44482.02	27562172.00	117.33	11573.19	10616.00
18	4	4	10221.00	21738.00	207.35	0	Spot (Block18, Row4, Column4)	3057.52	3022.00	315.80	0.01	0.10	2502.00	2563.52	2502.00	361.12	0.01	0.14	66.00	32.00	0.00	520.00	555.52	3739352.00	1.37	2765.40	2708.50
18	5	4	10539.00	21746.00	79.40	0	Spot (Block18, Row4, Column5)	3553.10	3745.50	593.65	0.02	0.17	2600.00	2655.32	2600.00	357.28	0.01	0.13	81.00	65.00	0.00	1145.50	953.10	532965.00	2.51	2981.68	2977.00
18	6	4	10829.00	21735.00	189.75	0	Spot (Block18, Row4, Column6)	5001.24	4883.00	936.65	0.01	0.19	2742.00	2830.32	2742.00	440.34	0.01	0.16	99.00	96.00	0.00	2141.00	2259.24	5081262.00	4.93	3373.60	3377.00
18	7	4	11118.00	21739.00	149.80	0	Spot (Block18, Row4, Column7)	11577.40	9460.00	6560.65	0.09	0.57	3160.00	3238.71	3160.00	567.55	0.01	0.18	97.00	91.00	0.00	6300.00	8417.40	7108523.00	14.69	4743.37	4591.50
18	8	4	11432.00	21739.00	156.60	0	Spot (Block18, Row4, Column8)	5906.72	5747.00	1342.69	0.01	0.23	3516.00	3562.34	3516.00	572.36	0.01	0.16	90.00	81.00	0.00	2231.00	2390.72	3992944.00	4.10	4134.92	4157.00
18	1	5	9329.00	22036.00	110.80	0	Spot (Block18, Row5, Column1)	6671.01	6392.50	1409.73	0.02	0.21	2487.00	2538.71	2487.00	400.41	0.01	0.16	100.00	100.00	0.00	3905.50	4184.01	2121382.00	10.32	3734.68	3513.00
18	2	5	9631.00	22035.00	150.20	0	Spot (Block18, Row5, Column2)	13182.44	12754.50	4041.80	0.01	0.31	2533.00	2593.84	2533.00	393.74	0.01	0.15	100.00	100.00	0.00	10221.50	10649.44	8094019.00	26.89	5074.90	4883.50
18	3	5	9927.00	22030.00	164.45	0	Spot (Block18, Row5, Column3)	5294.27	5088.00	1380.30	0.02	0.26	2526.00	2600.48	2526.00	381.50	0.01	0.15	100.00	97.00	0.00	2562.00	2768.27	3976000.00	7.06	3288.25	3254.50
18	4	5	10225.00	22035.00	148.05	0	Spot (Block18, Row5, Column4)	15400.15	13227.00	9203.25	0.07	0.60	2590.00	2655.69	2590.00	401.01	0.01	0.15	100.00	100.00	0.00	10637.00	12810.15	9132291.00	31.78	4843.81	4620.50
18	5	5	10529.00	22036.00	144.35	0	Spot (Block18, Row5, Column5)	51964.78	64502.00	16582.77	0.09	0.32	2697.00	2763.14	2697.00	432.72	0.01	0.16	100.00	100.00	49.30	61805.00	49267.78	29620116.00	113.70	12575.72	10984.00
18	6	5	10829.00	22034.00	194.00	0	Spot (Block18, Row5, Column6)	3675.15	3667.00	553.49	0.00	0.15	2828.00	2921.31	2828.00	531.23	0.01	0.18	67.00	32.00	0.00	839.00	847.15	3925062.00	1.42	3055.96	2973.00
18	7	5	11126.00	22035.00	177.75	0	Spot (Block18, Row5, Column7)	24127.15	22444.00	11321.61	0.03	0.47	3158.00	3277.18	3158.00	678.29	0.02	0.21	100.00	100.00	0.00	19286.00	20969.15	21376646.00	30.74	7841.29	7855.00
18	8	5	11426.00	22041.00	147.30	0	Spot (Block18, Row5, Column8)	20848.36	18295.00	12495.27	0.06	0.60	3341.00	3405.81	3341.00	553.88	0.01	0.16	100.00	100.00	0.00	14954.00	17507.36	12279686.00	31.49	6848.24	6083.00
18	1	6	9324.00	22332.00	191.35	0	Spot (Block18, Row6, Column1)	14038.63	11345.50	7968.71	0.09	0.57	2542.00	2658.14	2542.00	542.14	0.02	0.20	100.00	100.00	0.00	8803.50	11496.63	14544026.00	20.99	5413.93	5433.50
18	2	6	9625.00	22332.00	195.55	0	Spot (Block18, Row6, Column2)	12444.06	11820.00	4899.97	0.02	0.39	2614.00	2720.51	2614.00	517.93	0.02	0.19	100.00	100.00	0.00	9206.00	9830.06	13452032.00	18.77	5377.02	5359.00
18	3	6	9918.00	22334.00	146.35	0	Spot (Block18, Row6, Column3)	24698.02	22832.50	13376.68	0.03	0.54	2607.00	2670.98	2607.00	395.19	0.01	0.15	100.00	100.00	0.17	20225.50	22091.02	14374249.00	55.74	7085.63	6105.00
18	4	6	10229.00	22341.00	180.00	0	Spot (Block18, Row6, Column4)	3734.21	3566.00	649.66	0.02	0.17	2653.00	2698.52	2653.00	392.48	0.01	0.15	87.00	64.00	0.00	913.00	1081.21	3394394.00	2.64	2964.10	2898.00
18	5	6	10527.00	22336.00	110.30	0	Spot (Block18, Row6, Column5)	59507.42	65535.00	9549.42	0.04	0.16	2735.50	2800.52	2735.50	441.90	0.01	0.16	100.00	100.00	62.78	62799.50	56771.92	18863880.00	128.33	17997.31	16407.00
18	6	6	10834.00	22338.00	185.50	0	Spot (Block18, Row6, Column6)	3847.25	3770.00	711.11	0.01	0.18	2857.00	2922.40	2857.00	465.34	0.01	0.16	74.00	48.00	0.00	913.00	990.25	3720289.00	1.99	3177.91	3134.00
18	7	6	11125.00	22335.00	148.05	0	Spot (Block18, Row6, Column7)	17633.52	16117.50	9291.34	0.04	0.53	3042.00	3120.65	3042.00	580.36	0.01	0.19	100.00	100.00	0.00	13075.50	14591.52	10544845.00	25.01	5984.63	5728.00
18	8	6	11429.00	22343.00	146.95	0	Spot (Block18, Row6, Column8)	22997.27	20650.00	13297.17	0.05	0.58	3120.00	3169.12	3120.00	433.95	0.01	0.14	100.00	100.00	0.00	17530.00	19877.27	13499397.00	45.69	7085.80	6397.00
18	1	7	9327.00	22630.00	201.20	0	Spot (Block18, Row7, Column1)	3396.78	3266.00	566.55	0.02	0.17	2410.00	2489.26	2410.00	420.63	0.01	0.17	88.00	51.00	0.00	856.00	986.78	3896106.00	2.16	2767.72	2798.00
18	2	7	9631.00	22636.00	212.20	0	Spot (Block18, Row7, Column2)	3076.92	3088.00	441.25	0.00	0.14	2488.00	2543.65	2488.00	378.68	0.01	0.15	64.00	34.00	0.00	600.00	588.92	3947685.00	1.41	2673.48	2700.00
18	3	7	9923.00	22634.00	210.65	0	Spot (Block18, Row7, Column3)	3078.19	3012.00	400.73	0.01	0.13	2569.00	2609.09	2569.00	344.91	0.01	0.13	58.00	34.00	0.00	443.00	509.19	3893909.00	1.36	2804.19	2791.00
18	4	7	10225.00	22639.00	204.85	0	Spot (Block18, Row7, Column4)	3263.14	3266.00	419.52	0.00	0.13	2628.00	2676.86	2628.00	346.76	0.01	0.13	71.00	43.00	0.00	638.00	635.14	3902720.00	1.69	2932.16	2908.00
18	5	7	10536.00	22631.00	145.35	0	Spot (Block18, Row7, Column5)	5001.22	4972.00	834.11	0.00	0.17	2775.00	2831.09	2775.00	479.45	0.01	0.17	99.00	94.00	0.00	2197.00	2226.22	2870703.00	4.53	3569.56	3530.50
18	6	7	10821.00	22634.00	170.90	0	Spot (Block18, Row7, Column6)	16898.80	16772.00	5683.54	0.00	0.34	2844.00	2959.17	2844.00	566.75	0.02	0.19	100.00	100.00	0.00	13928.00	14054.80	13755625.00	24.60	6331.93	6300.00
18	7	7	11116.00	22640.00	146.05	0	Spot (Block18, Row7, Column7)	20583.99	18936.00	9575.01	0.04	0.47	2867.00	2933.83	2867.00	489.30	0.01	0.17	100.00	100.00	0.00	16069.00	17716.99	11959300.00	36.07	7092.90	6343.00
18	8	7	11428.00	22640.00	114.70	0	Spot (Block18, Row7, Column8)	6508.61	6356.00	1088.66	0.01	0.17	2864.00	2932.55	2864.00	412.15	0.01	0.14	100.00	100.00	0.00	3492.00	3644.61	2245470.00	8.68	4243.74	4192.00
18	1	8	9329.00	22926.00	118.50	0	Spot (Block18, Row8, Column1)	4968.58	4513.00	1645.49	0.04	0.33	2373.00	2393.93	2373.00	291.75	0.00	0.12	100.00	99.00	0.00	2140.00	2595.58	1833405.00	8.82	3215.20	3304.00
18	2	8	9620.00	22930.00	197.35	0	Spot (Block18, Row8, Column2)	3256.91	3136.00	628.85	0.02	0.19	2408.00	2459.81	2408.00	305.52	0.01	0.12	81.00	58.00	0.00	728.00	848.91	3582596.00	2.61	2670.70	2668.00
18	3	8	9917.00	22932.00	148.10	0	Spot (Block18, Row8, Column3)	9229.04	7714.00	5161.45	0.08	0.56	2503.00	2539.16	2503.00	333.52	0.01	0.13	99.00	96.00	0.00	5211.00	6726.04	5611254.00	20.06	3857.03	3834.00
18	4	8	10221.00	22930.00	107.85	0	Spot (Block18, Row8, Column4)	21434.23	21381.00	4823.21	0.00	0.23	2562.00	2611.24	2562.00	350.52	0.01	0.13	100.00	100.00	0.00	18819.00	18872.23	6494571.00	53.70	8004.33	7183.00
18	5	8	10521.00	22930.00	201.80	0	Spot (Block18, Row8, Column5)	3072.25	3019.50	373.63	0.01	0.12	2630.00	2690.01	2630.00	437.37	0.01	0.16	46.00	14.00	0.00	389.50	442.25	3551519.00	0.87	2752.81	2681.00
18	6	8	10826.00	22935.00	118.95	0	Spot (Block18, Row8, Column6)	29090.40	28041.00	10037.94	0.02	0.35	2699.00	2777.17	2699.00	558.73	0.01	0.20	100.00	100.00	0.00	25342.00	26391.40	10850721.00	47.09	8764.96	8936.00
18	7	8	11117.00	22932.00	148.40	0	Spot (Block18, Row8, Column7)	5620.10	5260.50	1631.37	0.03	0.29	2671.00	2715.48	2671.00	435.47	0.01	0.16	100.00	97.00	0.00	2589.50	2949.10	3417020.00	6.67	3424.15	3403.00
18	8	8	11427.00	22935.00	84.30	0	Spot (Block18, Row8, Column8)	4260.49	4333.00	644.82	0.01	0.15	2673.00	2703.17	2673.00	364.09	0.00	0.13	98.00	94.00	0.00	1660.00	1587.49	732805.00	4.28	3363.30	3265.00
19	1	1	13833.00	20841.00	157.60	0	Spot (Block19, Row1, Column1)	59720.95	65535.00	10076.53	0.04	0.17	2135.00	2212.64	2135.00	412.86	0.02	0.19	100.00	100.00	68.23	63400.00	57585.95	40789772.00	139.29	16876.47	13316.00
19	2	1	14126.00	20846.00	163.45	0	Spot (Block19, Row1, Column2)	3187.57	3074.00	513.97	0.02	0.16	2083.00	2130.49	2083.00	320.50	0.01	0.15	97.00	81.00	0.00	991.00	1104.57	2355614.00	3.30	2463.47	2455.00
19	3	1	14425.00	20848.00	165.75	0	Spot (Block19, Row1, Column3)	2838.76	2799.00	484.15	0.01	0.17	2007.00	2044.88	2007.00	224.82	0.01	0.11	94.00	75.00	0.00	792.00	831.76	2160294.00	3.53	2295.26	2296.00
19	4	1	14746.00	20840.00	123.25	0	Spot (Block19, Row1, Column4)	2942.80	2824.00	382.03	0.02	0.13	2034.00	2067.55	2034.00	235.44	0.01	0.11	96.00	92.00	0.00	790.00	908.80	1191833.00	3.72	2395.76	2434.50
19	5	1	15031.00	20843.00	151.70	0	Spot (Block19, Row1, Column5)	3865.94	3686.50	951.86	0.02	0.25	2087.00	2108.25	2087.00	214.48	0.00	0.10	100.00	95.00	0.00	1599.50	1778.94	2427810.00	8.20	2540.44	2549.00
19	6	1	15342.00	20837.00	129.25	0	Spot (Block19, Row1, Column6)	4337.62	4365.50	932.28	0.00	0.21	2095.00	2136.60	2095.00	243.34	0.01	0.11	100.00	99.00	0.00	2270.50	2242.62	1943252.00	9.04	2860.88	2777.00
19	7	1	15637.00	20879.00	119.70	0	Spot (Block19, Row1, Column7)	4012.81	3802.50	1627.76	0.02	0.41	2171.00	2210.02	2171.00	343.19	0.01	0.16	69.00	60.00	0.00	1631.50	1841.81	1500790.00	5.25	3301.06	2550.00
19	8	1	15927.00	20856.00	121.55	0	Spot (Block19, Row1, Column8)	64637.95	65535.00	3942.35	0.01	0.06	2253.00	2308.90	2253.00	457.39	0.01	0.20	100.00	100.00	92.53	63282.00	62384.95	25079652.00	136.27	20608.90	19183.00
19	1	2	13832.00	21130.00	138.40	0	Spot (Block19, Row2, Column1)	2308.13	2273.50	212.40	0.01	0.09	2077.00	2138.23	2077.00	336.67	0.01	0.16	28.00	0.00	0.00	196.50	231.13	1195609.00	0.50	2194.17	2181.00
19	2	2	14131.00	21142.00	140.05	0	Spot (Block19, Row2, Column2)	2866.57	2768.00	380.00	0.02	0.13	1999.00	2042.39	1999.00	215.84	0.01	0.11	98.00	92.00	0.00	769.00	867.57	1527883.00	3.82	2336.54	2359.00
19	3	2	14426.00	21141.00	206.65	0	Spot (Block19, Row2, Column3)	2276.20	2230.50	276.03	0.01	0.12	1960.00	1970.12	1960.00	203.49	0.00	0.10	63.00	30.00	0.00	270.50	316.20	2758749.00	1.50	2060.90	2004.00
19	4	2	14731.00	21141.00	176.95	0	Spot (Block19, Row2, Column4)	2389.38	2353.00	261.19	0.01	0.11	1949.00	1967.29	1949.00	213.02	0.00	0.11	79.00	46.00	0.00	404.00	440.38	2100268.00	1.98	2191.37	2169.50
19	5	2	15034.00	21142.00	182.75	0	Spot (Block19, Row2, Column5)	3625.63	3553.00	608.96	0.01	0.17	1995.00	2030.98	1995.00	216.19	0.01	0.11	99.00	99.00	0.00	1558.00	1630.63	3393594.00	7.38	2567.85	2560.00
19	6	2	15327.00	21138.00	188.45	0	Spot (Block19, Row2, Column6)	2483.52	2487.00	291.70	0.00	0.12	2033.00	2101.45	2033.00	325.45	0.01	0.15	60.00	25.00	0.00	454.00	450.52	2503385.00	1.17	2280.83	2273.00
19	7	2	15629.00	21145.00	186.95	0	Spot (Block19, Row2, Column7)	2563.39	2557.50	315.90	0.00	0.12	2021.00	2068.30	2021.00	222.04	0.01	0.11	81.00	57.00	0.00	536.50	542.39	2522377.00	2.23	2232.69	2222.00
19	8	2	15940.00	21146.00	205.35	0	Spot (Block19, Row2, Column8)	2429.27	2392.00	248.22	0.01	0.10	2154.00	2208.76	2154.00	430.36	0.01	0.19	26.00	1.00	0.00	238.00	275.27	2907838.00	0.51	2322.53	2321.50
19	1	3	13823.00	21447.00	164.50	0	Spot (Block19, Row3, Column1)	3100.91	3006.50	516.02	0.01	0.17	2051.00	2079.99	2051.00	222.43	0.01	0.11	98.00	91.00	0.00	955.50	1049.91	2300875.00	4.59	2396.26	2436.50
19	2	3	14133.00	21447.00	191.65	0	Spot (Block19, Row3, Column2)	2299.68	2265.50	267.95	0.01	0.12	1986.00	2012.93	1986.00	218.00	0.01	0.11	57.00	30.00	0.00	279.50	313.68	2377874.00	1.32	2152.03	2108.00
19	3	3	14420.00	21445.00	158.60	0	Spot (Block19, Row3, Column3)	3180.38	3020.00	910.93	0.02	0.29	1919.00	1955.96	1919.00	211.67	0.01	0.11	98.00	96.00	0.00	1101.00	1261.38	2191280.00	5.78	2288.60	2308.50
19	4	3	14729.00	21441.00	158.00	0	Spot (Block19, Row3, Column4)	3277.10	3150.00	648.44	0.02	0.20	1911.00	1945.77	1911.00	196.68	0.01	0.10	99.00	98.00	0.00	1239.00	1366.10	2257925.00	6.77	2343.80	2338.00
19	5	3	15022.00	21429.00	153.25	0	Spot (Block19, Row3, Column5)	3520.03	2979.50	2251.63	0.07	0.64	1981.00	2028.25	1981.00	320.21	0.01	0.16	94.00	81.00	0.00	998.50	1539.03	2259858.00	4.66	2567.07	2412.00
19	6	3	15327.00	21442.00	165.85	0	Spot (Block19, Row3, Column6)	16991.61	14675.00	8175.34	0.06	0.48	2016.00	2130.37	2016.00	434.05	0.02	0.20	100.00	100.00	0.00	12659.00	14975.61	12947606.00	34.24	5189.86	5139.00
19	7	3	15627.00	21453.00	178.75	0	Spot (Block19, Row3, Column7)	2807.72	2652.00	492.67	0.02	0.18	1999.00	2079.85	1999.00	343.78	0.02	0.17	83.00	47.00	0.00	653.00	808.72	2510099.00	2.12	2253.97	2256.50
19	8	3	15927.00	21460.00	154.65	0	Spot (Block19, Row3, Column8)	4707.12	4528.00	1292.30	0.02	0.27	2084.00	2103.71	2084.00	226.05	0.00	0.11	100.00	98.00	0.00	2444.00	2623.12	3073748.00	11.52	2989.29	2791.00
19	1	4	13817.00	21744.00	166.65	0	Spot (Block19, Row4, Column1)	3978.89	3830.50	1190.24	0.02	0.30	2090.00	2112.23	2090.00	237.51	0.00	0.11	96.00	92.00	0.00	1740.50	1888.89	3063743.00	7.86	2745.48	2405.50
19	2	4	14141.00	21755.00	162.10	0	Spot (Block19, Row4, Column2)	2920.66	2886.00	398.99	0.01	0.14	2000.00	2030.86	2000.00	229.42	0.01	0.11	97.00	90.00	0.00	886.00	920.66	2126244.00	3.88	2391.43	2381.00
19	3	4	14428.00	21743.00	147.60	0	Spot (Block19, Row4, Column3)	6598.16	6396.00	2059.69	0.01	0.31	1925.00	1963.21	1925.00	227.84	0.01	0.12	100.00	100.00	0.00	4471.00	4673.16	3899515.00	20.34	3215.72	3083.00
19	4	4	14723.00	21746.00	204.40	0	Spot (Block19, Row4, Column4)	2297.79	2293.50	269.03	0.00	0.12	1899.00	1937.37	1899.00	203.50	0.01	0.11	70.00	47.00	0.00	394.50	398.79	2729780.00	1.77	2125.57	2094.00
19	5	4	15005.00	21744.00	82.85	0	Spot (Block19, Row4, Column5)	2498.34	2412.50	282.96	0.02	0.11	1895.00	1939.82	1895.00	203.32	0.01	0.10	98.00	76.00	0.00	517.50	603.34	424718.00	2.75	2209.93	2170.00
19	6	4	15333.00	21746.00	191.15	0	Spot (Block19, Row4, Column6)	3755.27	3679.50	613.17	0.01	0.16	1951.00	2016.71	1951.00	348.68	0.01	0.17	100.00	98.00	0.00	1728.50	1804.27	3867925.00	4.99	2542.78	2555.00
19	7	4	15619.00	21754.00	172.70	0	Spot (Block19, Row4, Column7)	2877.14	2799.00	519.69	0.01	0.18	2003.00	2058.28	2003.00	278.57	0.01	0.14	88.00	67.00	0.00	796.00	874.14	2408167.00	2.94	2253.84	2212.50
19	8	4	15929.00	21751.00	158.30	0	Spot (Block19, Row4, Column8)	2733.28	2712.00	313.53	0.00	0.11	2090.00	2111.91	2090.00	219.08	0.00	0.10	95.00	70.00	0.00	622.00	643.28	1883230.00	2.84	2307.83	2304.50
19	1	5	13827.00	22047.00	114.20	0	Spot (Block19, Row5, Column1)	3575.66	3616.50	459.73	0.00	0.13	2104.00	2169.28	2104.00	350.35	0.01	0.16	99.00	96.00	0.00	1512.50	1471.66	1187120.00	4.01	2629.97	2569.00
19	2	5	14127.00	22046.00	153.35	0	Spot (Block19, Row5, Column2)	4789.79	4773.50	1165.56	0.00	0.24	2030.00	2069.05	2030.00	265.03	0.01	0.13	100.00	100.00	0.00	2743.50	2759.79	3084622.00	10.27	2906.94	2891.00
19	3	5	14427.00	22042.00	165.00	0	Spot (Block19, Row5, Column3)	4584.13	4181.00	1393.40	0.04	0.30	1987.00	1998.48	1987.00	237.38	0.00	0.12	100.00	99.00	0.00	2194.00	2597.13	3392254.00	10.89	2627.00	2620.00
19	4	5	14728.00	22050.00	145.70	0	Spot (Block19, Row5, Column4)	2894.02	2887.00	422.69	0.00	0.15	1930.00	1966.88	1930.00	218.03	0.01	0.11	96.00	88.00	0.00	957.00	964.02	1666958.00	4.25	2305.08	2270.00
19	5	5	15034.00	22049.00	148.45	0	Spot (Block19, Row5, Column5)	6699.85	6376.00	2345.09	0.02	0.35	1890.00	1930.07	1890.00	203.89	0.01	0.11	100.00	100.00	0.00	4486.00	4809.85	3993110.00	23.39	3135.45	3068.00
19	6	5	15330.00	22052.00	198.75	0	Spot (Block19, Row5, Column6)	2352.61	2324.50	303.61	0.01	0.13	1901.00	1966.10	1901.00	267.45	0.01	0.14	67.00	38.00	0.00	423.50	451.61	2634921.00	1.45	2107.90	2081.00
19	7	5	15633.00	22048.00	172.35	0	Spot (Block19, Row5, Column7)	12277.11	11541.00	4987.13	0.03	0.41	1997.50	2069.50	1997.50	327.99	0.02	0.16	100.00	100.00	0.00	9543.50	10279.61	10140892.00	31.12	4415.46	4378.50
19	8	5	15928.00	22050.00	149.75	0	Spot (Block19, Row5, Column8)	3971.72	3835.00	1075.82	0.02	0.27	2079.00	2111.99	2079.00	276.21	0.01	0.13	100.00	91.00	0.00	1756.00	1892.72	2438639.00	6.73	2646.54	2656.00
19	1	6	13828.00	22342.00	161.20	0	Spot (Block19, Row6, Column1)	15935.73	14698.00	7470.82	0.04	0.47	2126.00	2246.53	2126.00	454.34	0.02	0.20	100.00	100.00	0.00	12572.00	13809.73	11473724.00	30.13	4909.11	4868.00
19	2	6	14126.00	22346.00	183.35	0	Spot (Block19, Row6, Column2)	7307.48	7204.00	2192.41	0.01	0.30	2105.00	2179.28	2105.00	404.03	0.02	0.19	100.00	100.00	0.00	5099.00	5202.48	6905567.00	12.69	3664.30	3683.00
19	3	6	14422.00	22344.00	158.00	0	Spot (Block19, Row6, Column3)	3582.57	3441.00	772.90	0.02	0.22	2018.00	2061.04	2018.00	268.18	0.01	0.13	99.00	95.00	0.00	1423.00	1564.57	2475558.00	5.67	2431.99	2411.00
19	4	6	14723.00	22368.00	185.00	0	Spot (Block19, Row6, Column4)	2424.09	2404.00	273.99	0.00	0.11	1982.00	1995.47	1982.00	206.67	0.00	0.10	78.00	52.00	0.00	422.00	442.09	2334396.00	2.07	2192.01	2190.00
19	5	6	15030.00	22349.00	108.05	0	Spot (Block19, Row6, Column5)	6413.12	6384.00	1246.45	0.00	0.19	1895.00	1940.37	1895.00	202.01	0.01	0.10	100.00	100.00	0.00	4489.00	4518.12	1911111.00	22.14	3451.44	3284.00
19	6	6	15327.00	22349.00	167.75	0	Spot (Block19, Row6, Column6)	2232.15	2199.00	248.83	0.01	0.11	1915.00	1968.43	1915.00	239.43	0.01	0.12	56.00	24.00	0.00	284.00	317.15	1745539.00	1.10	2112.31	2103.00
19	7	6	15632.00	22348.00	157.55	0	Spot (Block19, Row6, Column7)	3149.04	3021.00	612.59	0.02	0.19	1980.00	2028.36	1980.00	274.05	0.01	0.14	96.00	83.00	0.00	1041.00	1169.04	2160240.00	4.09	2358.79	2375.00
19	8	6	15934.00	22357.00	153.85	0	Spot (Block19, Row6, Column8)	3505.42	3294.00	721.84	0.03	0.21	2025.00	2065.32	2025.00	226.33	0.01	0.11	99.00	98.00	0.00	1269.00	1480.42	2271515.00	6.36	2472.38	2492.00
19	1	7	13827.00	22651.00	180.15	0	Spot (Block19, Row7, Column1)	3224.34	3135.00	603.67	0.01	0.19	2073.00	2120.57	2073.00	351.87	0.01	0.17	95.00	72.00	0.00	1062.00	1151.34	2934149.00	3.14	2490.88	2463.00
19	2	7	14120.00	22646.00	185.05	0	Spot (Block19, Row7, Column2)	2458.92	2453.00	261.21	0.00	0.11	2020.00	2069.07	2020.00	266.19	0.01	0.13	65.00	39.00	0.00	433.00	438.92	2377775.00	1.46	2273.82	2243.50
19	3	7	14426.00	22654.00	200.20	0	Spot (Block19, Row7, Column3)	2395.83	2402.00	300.64	0.00	0.13	1988.00	2026.41	1988.00	224.99	0.01	0.11	66.00	45.00	0.00	414.00	407.83	2719271.00	1.64	2214.65	2175.50
19	4	7	14720.00	22644.00	219.70	0	Spot (Block19, Row7, Column4)	2348.74	2318.50	260.80	0.01	0.11	1976.00	1998.14	1976.00	214.31	0.00	0.11	67.00	42.00	0.00	342.50	372.74	3236563.00	1.64	2102.83	2079.50
19	5	7	15046.00	22636.00	136.35	0	Spot (Block19, Row7, Column5)	2348.52	2336.00	272.82	0.00	0.12	1943.00	1983.86	1943.00	258.01	0.01	0.13	62.00	41.00	0.00	393.00	405.52	1176607.00	1.41	2186.25	2160.00
19	6	7	15327.00	22647.00	166.95	0	Spot (Block19, Row7, Column6)	8468.23	8511.50	2529.90	0.00	0.30	1995.00	2052.36	1995.00	318.62	0.01	0.16	100.00	100.00	0.00	6516.50	6473.23	6537471.00	20.14	3696.18	3632.00
19	7	7	15620.00	22653.00	171.35	0	Spot (Block19, Row7, Column7)	3339.98	3141.50	787.28	0.03	0.24	1990.00	2038.42	1990.00	245.45	0.01	0.12	97.00	90.00	0.00	1151.50	1349.98	2732106.00	5.30	2348.84	2374.00
19	8	7	15927.00	22651.00	147.00	-50	Spot (Block19, Row7, Column8)	2192.37	2131.00	247.98	0.01	0.11	2046.00	2073.76	2046.00	227.64	0.01	0.11	33.00	11.00	0.00	85.00	146.37	1295691.00	0.52	2074.42	2063.00
19	1	8	13833.00	22937.00	126.75	0	Spot (Block19, Row8, Column1)	4466.94	4267.00	1019.23	0.02	0.23	2080.00	2117.82	2080.00	263.09	0.01	0.12	100.00	99.00	0.00	2187.00	2386.94	1916318.00	8.93	2681.68	2653.00
19	2	8	14122.00	22942.00	205.85	0	Spot (Block19, Row8, Column2)	2408.78	2407.00	314.19	0.00	0.13	2024.00	2065.70	2024.00	244.25	0.01	0.12	65.00	39.00	0.00	383.00	384.78	2895354.00	1.40	2205.48	2185.00
19	3	8	14414.00	22944.00	172.05	0	Spot (Block19, Row8, Column3)	2947.34	2733.00	647.69	0.03	0.22	1990.00	2038.60	1990.00	242.76	0.01	0.12	93.00	78.00	0.00	743.00	957.34	2431556.00	3.74	2326.36	2351.00
19	4	8	14721.00	22941.00	108.30	0	Spot (Block19, Row8, Column4)	7336.31	7364.00	1479.08	0.00	0.20	1981.00	2005.79	1981.00	235.11	0.01	0.12	100.00	100.00	0.00	5383.00	5355.31	2222903.00	22.67	3593.97	3278.00
19	5	8	15037.00	22951.00	194.35	0	Spot (Block19, Row8, Column5)	2302.84	2205.00	531.84	0.02	0.23	1976.00	2005.69	1976.00	284.69	0.01	0.14	46.00	19.00	0.00	229.00	326.84	2450223.00	1.04	2170.93	2124.00
19	6	8	15329.00	22949.00	118.05	0	Spot (Block19, Row8, Column6)	21449.24	20129.00	7047.70	0.03	0.33	1988.00	2051.57	1988.00	348.87	0.01	0.17	100.00	100.00	0.00	18141.00	19461.24	7786075.00	55.60	6549.92	6386.00
19	7	8	15621.00	22944.00	193.65	0	Spot (Block19, Row8, Column7)	2494.07	2457.00	342.19	0.01	0.14	1983.00	2019.83	1983.00	282.79	0.01	0.14	74.00	38.00	0.00	474.00	511.07	2641219.00	1.68	2124.67	2087.50
19	8	8	15926.00	22951.00	147.00	-50	Spot (Block19, Row8, Column8)	2575.65	2320.00	707.58	0.05	0.27	2026.00	2063.72	2026.00	229.76	0.01	0.11	54.00	40.00	0.00	294.00	549.65	1517056.00	2.23	1999.65	1975.00
20	1	1	18332.00	20852.00	159.50	0	Spot (Block20, Row1, Column1)	55247.69	65535.00	14166.76	0.07	0.26	1002.00	1053.94	1002.00	269.83	0.02	0.26	100.00	100.00	56.07	64533.00	54245.69	39115700.00	200.84	12304.45	10010.00
20	2	1	18630.00	20861.00	150.95	0	Spot (Block20, Row1, Column2)	2677.12	2589.00	867.82	0.01	0.32	990.00	1026.60	990.00	193.59	0.02	0.19	100.00	98.00	0.00	1599.00	1687.12	1667847.00	8.53	1412.52	1346.00
20	3	1	18930.00	20858.00	146.40	0	Spot (Block20, Row1, Column3)	3891.44	3769.00	1771.67	0.01	0.46	974.00	982.09	974.00	60.88	0.00	0.06	100.00	100.00	0.00	2795.00	2917.44	2268712.00	47.79	1611.23	1523.50
20	4	1	19239.00	20855.00	121.15	0	Spot (Block20, Row1, Column4)	1930.45	1940.00	348.45	0.00	0.18	987.00	996.04	987.00	67.46	0.00	0.07	100.00	100.00	0.00	953.00	943.45	747084.00	13.85	1279.05	1264.00
20	5	1	19535.00	20859.00	148.55	0	Spot (Block20, Row1, Column5)	7495.27	6508.50	4491.58	0.06	0.60	979.00	986.97	979.00	75.12	0.00	0.08	100.00	100.00	0.00	5529.50	6516.27	4512150.00	86.64	2344.73	1957.00
20	6	1	19843.00	20851.00	128.20	0	Spot (Block20, Row1, Column6)	5876.06	5594.00	2114.94	0.02	0.36	961.00	973.68	961.00	79.16	0.01	0.08	100.00	100.00	0.00	4633.00	4915.06	2603096.00	61.93	2227.20	1946.00
20	7	1	20132.00	20858.00	92.15	0	Spot (Block20, Row1, Column7)	8515.42	8078.00	1881.52	0.02	0.22	944.00	968.40	944.00	203.87	0.01	0.21	100.00	100.00	0.00	7134.00	7571.42	1805270.00	37.02	3224.24	3088.00
20	8	1	20421.00	20866.00	120.90	0	Spot (Block20, Row1, Column8)	64007.27	65535.00	5281.47	0.01	0.08	947.00	999.70	947.00	292.09	0.02	0.29	100.00	100.00	90.44	64588.00	63060.27	24770932.00	215.71	17079.01	14658.00
20	1	2	18356.00	21137.00	202.05	0	Spot (Block20, Row2, Column1)	1115.89	1121.00	53.64	0.00	0.05	1011.00	1047.33	1011.00	201.16	0.02	0.19	1.00	0.00	0.00	110.00	104.89	1289966.00	0.34	1039.96	1033.50
20	2	2	18631.00	21157.00	127.90	0	Spot (Block20, Row2, Column2)	5921.41	5946.00	1598.93	0.00	0.27	1002.00	1017.93	1002.00	84.51	0.01	0.08	100.00	100.00	0.00	4944.00	4919.41	2599498.00	58.03	2220.73	2163.50
20	3	2	18927.00	21150.00	175.75	0	Spot (Block20, Row2, Column3)	1264.52	1217.00	148.73	0.02	0.12	989.00	1003.65	989.00	87.59	0.01	0.09	97.00	75.00	0.00	228.00	275.52	1087484.00	2.98	1072.01	1064.50
20	4	2	19231.00	21153.00	163.70	0	Spot (Block20, Row2, Column4)	3742.30	3779.50	933.50	0.00	0.25	993.00	1005.65	993.00	85.63	0.01	0.09	100.00	100.00	0.00	2786.50	2749.30	2769301.00	31.96	1708.30	1706.00
20	5	2	19533.00	21152.00	181.15	0	Spot (Block20, Row2, Column5)	1742.43	1705.00	322.33	0.01	0.18	983.00	992.30	983.00	76.94	0.00	0.08	100.00	99.00	0.00	722.00	759.43	1601294.00	9.75	1190.61	1185.00
20	6	2	19827.00	21155.00	148.80	0	Spot (Block20, Row2, Column6)	1942.58	1901.00	464.12	0.01	0.24	967.00	978.52	967.00	77.18	0.01	0.08	100.00	100.00	0.00	934.00	975.58	1175263.00	12.49	1226.14	1206.00
20	7	2	20133.00	21159.00	146.00	0	Spot (Block20, Row2, Column7)	2665.66	2664.00	857.45	0.00	0.32	944.00	950.93	944.00	64.57	0.00	0.07	100.00	100.00	0.00	1720.00	1721.66	1538088.00	26.56	1409.66	1293.00
20	8	2	20433.00	21156.00	214.35	0	Spot (Block20, Row2, Column8)	1039.24	1031.00	56.51	0.00	0.05	929.00	966.29	929.00	226.03	0.02	0.23	2.00	0.00	0.00	102.00	110.24	1364522.00	0.32	990.13	982.00
20	1	3	18332.00	21454.00	149.20	0	Spot (Block20, Row3, Column1)	6800.63	6497.00	3390.86	0.02	0.50	1006.00	1016.05	1006.00	72.32	0.00	0.07	100.00	100.00	0.00	5491.00	5794.63	4141585.00	79.98	2379.07	2160.50
20	2	3	18637.00	21454.00	171.05	0	Spot (Block20, Row3, Column2)	1332.23	1298.00	150.83	0.01	0.11	1014.00	1024.85	1014.00	77.85	0.00	0.08	97.00	89.00	0.00	284.00	318.23	1084439.00	3.95	1129.25	1123.00
20	3	3	18925.00	21466.00	150.75	0	Spot (Block20, Row3, Column3)	2948.91	2500.50	2370.65	0.07	0.80	1013.00	1034.12	1013.00	144.59	0.01	0.14	100.00	98.00	0.00	1487.50	1935.91	1834221.00	13.24	1558.67	1462.50
20	4	3	19231.00	21455.00	143.95	0	Spot (Block20, Row3, Column4)	6225.55	5866.00	2716.82	0.03	0.44	1006.00	1024.66	1006.00	130.50	0.01	0.13	100.00	100.00	0.00	4860.00	5219.55	3529889.00	39.85	2277.94	2186.00
20	5	3	19532.00	21449.00	149.75	0	Spot (Block20, Row3, Column5)	2254.68	2025.00	734.28	0.05	0.33	984.00	992.95	984.00	79.34	0.00	0.08	99.00	99.00	0.00	1041.00	1270.68	1384375.00	15.90	1349.32	1272.50
20	6	3	19831.00	21453.00	181.05	0	Spot (Block20, Row3, Column6)	3312.06	3076.00	1135.36	0.03	0.34	979.00	997.70	979.00	94.80	0.01	0.10	100.00	100.00	0.00	2097.00	2333.06	3050409.00	24.41	1667.14	1656.00
20	7	3	20140.00	21460.00	148.10	0	Spot (Block20, Row3, Column7)	6177.11	5798.00	3149.39	0.03	0.51	954.00	970.05	954.00	83.69	0.01	0.09	100.00	100.00	0.00	4844.00	5223.11	3693911.00	62.22	2019.94	1890.00
20	8	3	20437.00	21469.00	154.05	0	Spot (Block20, Row3, Column8)	1610.39	1616.00	255.05	0.00	0.16	923.00	931.03	923.00	58.82	0.00	0.06	100.00	100.00	0.00	693.00	687.39	1043535.00	11.55	1128.22	1086.00
20	1	4	18330.00	21748.00	148.80	0	Spot (Block20, Row4, Column1)	6297.66	5643.50	3235.44	0.05	0.51	1009.00	1019.08	1009.00	76.08	0.00	0.07	100.00	100.00	0.00	4634.50	5288.66	3803784.00	69.38	2413.12	1884.50
20	2	4	18635.00	21764.00	151.75	0	Spot (Block20, Row4, Column2)	1436.96	1428.00	126.68	0.00	0.09	1002.00	1016.30	1002.00	105.54	0.01	0.10	99.00	95.00	0.00	426.00	434.96	908159.00	3.99	1159.25	1164.00
20	3	4	18934.00	21755.00	147.60	0	Spot (Block20, Row4, Column3)	26963.64	25746.00	13884.34	0.02	0.51	1012.00	1032.95	1012.00	152.76	0.01	0.15	100.00	100.00	0.00	24734.00	25951.64	15989437.00	169.75	6077.89	5561.00
20	4	4	19214.00	21758.00	183.80	0	Spot (Block20, Row4, Column4)	1298.60	1286.50	123.30	0.00	0.09	999.00	1012.66	999.00	128.40	0.01	0.13	91.00	59.00	0.00	287.50	299.60	1236267.00	2.23	1099.82	1096.00
20	5	4	19498.00	21762.00	110.65	0	Spot (Block20, Row4, Column5)	1088.18	1098.00	83.11	0.00	0.08	981.00	990.06	981.00	100.69	0.00	0.10	57.00	7.00	0.00	117.00	107.18	348217.00	0.97	1007.90	1001.00
20	6	4	19832.00	21759.00	180.95	0	Spot (Block20, Row4, Column6)	2488.51	2496.00	440.85	0.00	0.18	969.00	982.19	969.00	75.31	0.01	0.08	100.00	100.00	0.00	1527.00	1519.51	2286938.00	20.00	1503.41	1485.50
20	7	4	20126.00	21760.00	152.70	0	Spot (Block20, Row4, Column7)	4077.31	3567.00	2295.89	0.06	0.56	960.00	977.11	960.00	81.23	0.01	0.08	100.00	100.00	0.00	2607.00	3117.31	2605399.00	38.17	1559.27	1480.00
20	8	4	20432.00	21768.00	154.10	0	Spot (Block20, Row4, Column8)	2054.00	1956.00	538.77	0.02	0.26	930.00	941.82	930.00	60.29	0.01	0.06	100.00	100.00	0.00	1026.00	1124.00	1337153.00	18.45	1241.99	1155.50
20	1	5	18330.00	22057.00	106.80	0	Spot (Block20, Row5, Column1)	3335.13	3370.50	666.02	0.00	0.20	1010.00	1024.60	1010.00	90.80	0.01	0.09	100.00	100.00	0.00	2360.50	2325.13	993870.00	25.45	1792.95	1658.50
20	2	5	18628.00	22063.00	160.00	0	Spot (Block20, Row5, Column2)	1905.23	1843.00	354.24	0.01	0.19	1010.00	1020.37	1010.00	82.41	0.00	0.08	100.00	100.00	0.00	833.00	895.23	1350807.00	10.74	1262.82	1238.00
20	3	5	18928.00	22053.00	155.70	0	Spot (Block20, Row5, Column3)	2319.12	2194.00	582.44	0.02	0.25	1008.00	1018.40	1008.00	92.35	0.00	0.09	100.00	100.00	0.00	1186.00	1311.12	1546852.00	14.09	1363.29	1315.00
20	4	5	19228.00	22059.00	148.10	0	Spot (Block20, Row5, Column4)	4347.88	4044.00	2151.26	0.03	0.49	996.00	1012.19	996.00	113.20	0.01	0.11	100.00	100.00	0.00	3048.00	3351.88	2608725.00	29.47	1725.03	1686.50
20	5	5	19532.00	22058.00	146.90	0	Spot (Block20, Row5, Column5)	29217.41	27318.50	15584.64	0.03	0.53	979.00	1001.02	979.00	143.57	0.01	0.14	100.00	100.00	0.51	26339.50	28238.41	17355148.00	196.54	5851.49	5107.00
20	6	5	19832.00	22056.00	153.30	0	Spot (Block20, Row5, Column6)	2031.43	1969.00	446.96	0.01	0.22	963.00	980.16	963.00	93.32	0.01	0.10	100.00	100.00	0.00	1006.00	1068.43	1304181.00	11.26	1282.00	1246.00
20	7	5	20133.00	22058.00	191.70	0	Spot (Block20, Row5, Column7)	3672.72	3438.00	1258.66	0.03	0.34	963.00	985.01	963.00	98.39	0.01	0.10	100.00	100.00	0.00	2475.00	2709.72	3801266.00	27.32	1757.86	1750.50
20	8	5	20429.00	22060.00	149.70	0	Spot (Block20, Row5, Column8)	7610.27	6955.00	4402.77	0.04	0.58	936.00	954.33	936.00	84.97	0.01	0.09	100.00	100.00	0.00	6019.00	6674.27	4634655.00	78.33	2272.59	2079.00
20	1	6	18324.00	22355.00	174.45	0	Spot (Block20, Row6, Column1)	3283.20	3109.00	1141.86	0.02	0.35	1019.00	1055.28	1019.00	243.96	0.02	0.23	100.00	99.00	0.00	2090.00	2264.20	2800566.00	9.13	1634.69	1609.50
20	2	6	18629.00	22353.00	192.55	0	Spot (Block20, Row6, Column2)	3208.53	3178.00	886.38	0.00	0.28	1026.00	1060.98	1026.00	253.86	0.01	0.24	100.00	100.00	0.00	2152.00	2182.53	3372160.00	8.46	1707.35	1671.00
20	3	6	18921.00	22355.00	145.45	0	Spot (Block20, Row6, Column3)	10875.34	10313.00	5336.32	0.02	0.49	1011.00	1027.39	1011.00	96.97	0.01	0.09	100.00	100.00	0.00	9302.00	9864.34	6253322.00	101.55	3206.88	2604.00
20	4	6	19229.00	22361.00	150.85	0	Spot (Block20, Row6, Column4)	1881.52	1781.00	499.14	0.02	0.27	994.00	1011.68	994.00	105.23	0.01	0.10	100.00	98.00	0.00	787.00	887.52	1166542.00	8.27	1235.06	1202.00
20	5	6	19530.00	22364.00	109.60	0	Spot (Block20, Row6, Column5)	27713.08	27552.00	8505.70	0.00	0.31	992.00	1019.52	992.00	140.16	0.01	0.14	100.00	100.00	0.00	26560.00	26721.08	8591056.00	190.46	7661.57	6577.00
20	6	6	19832.00	22361.00	165.00	0	Spot (Block20, Row6, Column6)	1580.91	1471.00	390.68	0.03	0.25	975.00	998.34	975.00	138.38	0.01	0.14	99.00	76.00	0.00	496.00	605.91	1187261.00	4.21	1139.51	1136.00
20	7	6	20134.00	22356.00	148.75	0	Spot (Block20, Row6, Column7)	7878.71	7256.00	4053.97	0.04	0.51	951.00	972.34	951.00	108.42	0.01	0.11	100.00	100.00	0.00	6305.00	6927.71	4758739.00	63.70	2584.99	2226.00
20	8	6	20438.00	22368.00	147.35	0	Spot (Block20, Row6, Column8)	9258.01	8707.00	5021.56	0.03	0.54	932.00	948.16	932.00	88.63	0.01	0.09	100.00	100.00	0.00	7775.00	8326.01	5480740.00	93.76	2752.11	2406.50
20	1	7	18331.00	22652.00	170.40	0	Spot (Block20, Row7, Column1)	1559.54	1552.00	233.34	0.00	0.15	988.00	1007.68	988.00	236.22	0.01	0.23	94.00	60.00	0.00	564.00	571.54	1256990.00	2.34	1179.92	1193.00
20	2	7	18630.00	22670.00	173.80	0	Spot (Block20, Row7, Column2)	1263.22	1239.00	170.85	0.01	0.14	1001.00	1020.91	1001.00	244.61	0.01	0.24	49.00	10.00	0.00	238.00	262.22	1072471.00	0.99	1115.93	1078.00
20	3	7	18912.00	22669.00	201.15	0	Spot (Block20, Row7, Column3)	1117.46	1110.00	65.43	0.00	0.06	998.00	1004.04	998.00	73.22	0.00	0.07	78.00	29.00	0.00	112.00	119.46	1285080.00	1.55	1036.67	1041.50
20	4	7	19219.00	22660.00	200.55	0	Spot (Block20, Row7, Column4)	1163.76	1162.00	102.00	0.00	0.09	985.00	991.38	985.00	63.68	0.00	0.06	87.00	64.00	0.00	177.00	178.76	1324362.00	2.71	1047.74	1041.00
20	5	7	19541.00	22653.00	146.55	0	Spot (Block20, Row7, Column5)	2665.81	2706.00	593.45	0.01	0.22	992.00	1018.54	992.00	141.41	0.01	0.14	100.00	100.00	0.00	1714.00	1673.81	1554168.00	11.65	1475.49	1442.00
20	6	7	19829.00	22656.00	178.40	0	Spot (Block20, Row7, Column6)	3456.44	3484.00	965.72	0.00	0.28	985.00	1015.82	985.00	142.80	0.01	0.14	100.00	100.00	0.00	2499.00	2471.44	3083145.00	17.09	1681.38	1677.00
20	7	7	20121.00	22664.00	149.35	0	Spot (Block20, Row7, Column7)	8069.59	7530.00	3730.31	0.03	0.46	951.00	975.19	951.00	115.41	0.01	0.12	100.00	100.00	0.00	6579.00	7118.59	4898239.00	61.47	2819.98	2261.00
20	8	7	20427.00	22666.00	122.05	0	Spot (Block20, Row7, Column8)	5327.61	5105.00	1583.92	0.02	0.30	915.00	930.55	915.00	92.34	0.01	0.10	100.00	100.00	0.00	4190.00	4412.61	2104405.00	47.62	2335.91	2346.00
20	1	8	18337.00	22947.00	121.80	0	Spot (Block20, Row8, Column1)	2451.25	2381.00	476.90	0.01	0.19	973.00	975.42	973.00	61.38	0.00	0.06	100.00	100.00	0.00	1408.00	1478.25	960890.00	24.04	1469.61	1412.00
20	2	8	18631.00	22954.00	150.70	0	Spot (Block20, Row8, Column2)	2023.02	1875.00	536.86	0.03	0.27	988.00	988.71	988.00	61.77	0.00	0.06	100.00	99.00	0.00	887.00	1035.02	1252250.00	16.74	1248.80	1217.00
20	3	8	18919.00	22954.00	147.95	0	Spot (Block20, Row8, Column3)	4436.29	3866.00	2621.88	0.06	0.59	975.00	977.28	975.00	66.02	0.00	0.07	100.00	100.00	0.00	2891.00	3461.29	2635154.00	52.40	1718.40	1588.00
20	4	8	19229.00	22952.00	108.25	0	Spot (Block20, Row8, Column4)	2479.77	2475.00	367.41	0.00	0.15	952.00	961.29	952.00	63.62	0.00	0.07	100.00	100.00	0.00	1523.00	1527.77	753850.00	23.87	1498.92	1362.50
20	5	8	19516.00	22949.00	193.65	0	Spot (Block20, Row8, Column5)	1162.60	1149.50	108.20	0.00	0.09	948.00	959.71	948.00	73.13	0.01	0.08	93.00	73.00	0.00	201.50	214.60	1234684.00	2.77	1014.85	1012.50
20	6	8	19830.00	22959.00	120.90	0	Spot (Block20, Row8, Column6)	4294.17	4193.50	1064.17	0.01	0.25	944.00	957.62	944.00	95.12	0.01	0.10	100.00	100.00	0.00	3249.50	3350.17	1657549.00	35.08	1904.17	1805.50
20	7	8	20126.00	22956.00	145.90	0	Spot (Block20, Row8, Column7)	2862.15	2782.00	908.38	0.01	0.32	933.00	941.72	933.00	72.32	0.00	0.08	100.00	100.00	0.00	1849.00	1929.15	1651460.00	26.56	1495.31	1435.00
20	8	8	20414.00	22962.00	86.65	0	Spot (Block20, Row8, Column8)	1491.06	1516.00	106.88	0.01	0.07	898.00	906.71	898.00	62.45	0.00	0.07	100.00	100.00	0.00	618.00	593.06	277338.00	9.36	1155.83	1100.50
21	1	1	4813.00	25316.00	155.20	0	Spot (Block21, Row1, Column1)	54976.11	65535.00	14208.04	0.08	0.26	1085.00	1133.67	1085.00	256.10	0.02	0.23	100.00	100.00	55.49	64450.00	53891.11	36559416.00	210.24	11652.06	9970.50
21	2	1	5115.00	25324.00	173.85	0	Spot (Block21, Row1, Column2)	1541.93	1499.00	201.24	0.01	0.13	1065.00	1083.10	1065.00	151.80	0.01	0.14	98.00	76.00	0.00	434.00	476.93	1309101.00	3.02	1238.48	1247.00
21	3	1	5428.00	25327.00	194.90	0	Spot (Block21, Row1, Column3)	1273.39	1267.00	90.69	0.00	0.07	1080.00	1081.65	1080.00	52.17	0.00	0.05	95.00	83.00	0.00	187.00	193.39	1357430.00	3.68	1142.50	1140.00
21	4	1	5731.00	25329.00	129.70	0	Spot (Block21, Row1, Column4)	1465.13	1483.00	121.02	0.01	0.08	1107.00	1107.96	1107.00	64.35	0.00	0.06	98.00	94.00	0.00	376.00	358.13	659308.00	5.55	1250.06	1269.00
21	5	1	6021.00	25321.00	181.70	0	Spot (Block21, Row1, Column5)	1519.80	1500.00	195.21	0.01	0.13	1141.00	1146.97	1141.00	83.58	0.00	0.07	95.00	81.00	0.00	359.00	378.80	1407338.00	4.46	1252.35	1249.00
21	6	1	6315.00	25322.00	168.00	0	Spot (Block21, Row1, Column6)	2010.75	1952.50	432.55	0.01	0.22	1214.00	1213.15	1214.00	86.74	0.00	0.07	100.00	98.00	0.00	738.50	796.75	1576431.00	9.19	1405.61	1406.00
21	7	1	6628.00	25328.00	104.80	0	Spot (Block21, Row1, Column7)	2161.08	2244.00	306.34	0.02	0.14	1293.00	1339.54	1293.00	263.05	0.02	0.20	98.00	79.00	0.00	951.00	868.08	607264.00	3.12	1595.27	1567.00
21	8	1	6911.00	25328.00	119.85	0	Spot (Block21, Row1, Column8)	63762.59	65535.00	6088.19	0.01	0.10	1499.00	1532.86	1499.00	331.84	0.01	0.22	100.00	100.00	90.29	64036.00	62263.59	24293660.00	187.53	17639.66	16648.00
21	1	2	4824.00	25599.00	201.10	0	Spot (Block21, Row2, Column1)	1175.20	1174.00	59.16	0.00	0.05	1048.00	1078.83	1048.00	200.30	0.01	0.19	11.00	0.00	0.00	126.00	127.20	1343249.00	0.48	1101.56	1089.00
21	2	2	5110.00	25620.00	148.45	0	Spot (Block21, Row2, Column2)	1310.62	1311.50	97.60	0.00	0.07	1035.00	1034.67	1035.00	51.12	0.00	0.05	100.00	95.00	0.00	276.50	275.62	783752.00	5.40	1130.30	1118.00
21	3	2	5413.00	25621.00	211.20	0	Spot (Block21, Row2, Column3)	1206.70	1204.00	58.11	0.00	0.05	1053.00	1055.39	1053.00	72.72	0.00	0.07	92.00	54.00	0.00	151.00	153.70	1532510.00	2.08	1117.52	1121.00
21	4	2	5720.00	25627.00	202.15	0	Spot (Block21, Row2, Column4)	1351.50	1356.00	90.99	0.00	0.07	1087.00	1089.71	1087.00	80.65	0.00	0.07	98.00	84.00	0.00	269.00	264.50	1571790.00	3.25	1179.76	1183.50
21	5	2	6015.00	25627.00	167.60	0	Spot (Block21, Row2, Column5)	2750.40	2549.50	1078.61	0.03	0.39	1117.00	1123.82	1117.00	80.58	0.00	0.07	100.00	100.00	0.00	1432.50	1633.40	2145312.00	20.18	1557.73	1467.50
21	6	2	6318.00	25620.00	213.55	0	Spot (Block21, Row2, Column6)	1376.00	1381.50	97.41	0.00	0.07	1172.00	1185.42	1172.00	117.57	0.00	0.10	79.00	38.00	0.00	209.50	204.00	1797050.00	1.62	1243.02	1233.00
21	7	2	6624.00	25624.00	219.40	0	Spot (Block21, Row2, Column7)	1447.87	1448.00	107.00	0.00	0.07	1235.00	1250.96	1235.00	100.89	0.01	0.08	82.00	53.00	0.00	213.00	212.87	1986474.00	1.95	1282.67	1288.00
21	8	2	6929.00	25622.00	252.90	0	Spot (Block21, Row2, Column8)	1591.21	1586.00	112.09	0.00	0.07	1418.00	1452.06	1418.00	266.37	0.01	0.18	22.00	0.00	0.00	168.00	173.21	2946927.00	0.52	1420.63	1405.50
21	1	3	4808.00	25923.00	156.60	0	Spot (Block21, Row3, Column1)	1577.99	1580.00	205.95	0.00	0.13	1037.00	1039.21	1037.00	56.56	0.00	0.05	100.00	99.00	0.00	543.00	540.99	1065144.00	9.53	1212.17	1192.00
21	2	3	5120.00	25925.00	221.85	0	Spot (Block21, Row3, Column2)	1185.95	1187.00	76.86	0.00	0.06	1030.00	1039.21	1030.00	67.07	0.00	0.06	91.00	62.00	0.00	157.00	155.95	1674568.00	2.19	1093.93	1095.00
21	3	3	5423.00	25919.00	149.35	0	Spot (Block21, Row3, Column3)	2008.38	1595.00	1839.22	0.10	0.92	1059.00	1071.43	1059.00	90.18	0.01	0.08	98.00	91.00	0.00	536.00	949.38	1223101.00	10.39	1320.53	1250.00
21	4	3	5719.00	25916.00	156.55	0	Spot (Block21, Row3, Column4)	1990.60	1897.00	408.53	0.02	0.21	1087.00	1091.79	1087.00	78.79	0.00	0.07	100.00	99.00	0.00	810.00	903.60	1343653.00	11.41	1328.32	1333.00
21	5	3	6016.00	25911.00	174.10	0	Spot (Block21, Row3, Column5)	1645.73	1558.00	473.83	0.02	0.29	1127.00	1143.43	1127.00	121.73	0.01	0.11	93.00	77.00	0.00	431.00	518.73	1390643.00	4.13	1255.77	1243.00
21	6	3	6317.00	25918.00	220.90	0	Spot (Block21, Row3, Column6)	5585.04	4687.00	2344.05	0.08	0.42	1187.00	1215.36	1187.00	149.79	0.01	0.12	100.00	100.00	0.00	3500.00	4398.04	7796719.00	29.17	2627.53	2652.00
21	7	3	6625.00	25925.00	193.90	0	Spot (Block21, Row3, Column7)	1514.15	1499.00	144.39	0.00	0.10	1241.00	1271.37	1241.00	134.93	0.01	0.11	77.00	47.00	0.00	258.00	273.15	1618626.00	1.80	1331.31	1319.50
21	8	3	6918.00	25938.00	149.70	0	Spot (Block21, Row3, Column8)	4775.11	4504.00	1549.10	0.03	0.32	1385.00	1394.11	1385.00	139.86	0.00	0.10	100.00	100.00	0.00	3119.00	3390.11	2936693.00	24.17	2354.00	2168.50
21	1	4	4812.00	26213.00	145.25	0	Spot (Block21, Row4, Column1)	3119.87	2991.00	1112.22	0.02	0.36	1035.00	1042.52	1035.00	62.71	0.00	0.06	100.00	100.00	0.00	1956.00	2084.87	1793923.00	33.13	1531.38	1440.00
21	2	4	5128.00	26219.00	165.10	0	Spot (Block21, Row4, Column2)	1730.88	1683.00	286.97	0.01	0.17	1045.00	1057.61	1045.00	78.33	0.01	0.07	100.00	100.00	0.00	638.00	685.88	1313737.00	8.60	1310.27	1311.00
21	3	4	5412.00	26220.00	139.95	0	Spot (Block21, Row4, Column3)	5404.70	5365.00	2012.55	0.00	0.37	1071.00	1088.19	1071.00	95.93	0.01	0.09	100.00	100.00	0.00	4294.00	4333.70	2837467.00	45.00	2272.13	2049.00
21	4	4	5712.00	26202.00	208.40	0	Spot (Block21, Row4, Column4)	1266.06	1247.00	88.61	0.01	0.07	1093.00	1097.97	1093.00	72.37	0.00	0.07	92.00	55.00	0.00	154.00	173.06	1564847.00	2.32	1163.25	1163.00
21	5	4	6020.00	26241.00	136.75	0	Spot (Block21, Row4, Column5)	1232.00	1199.00	91.88	0.01	0.07	1127.00	1132.11	1127.00	79.01	0.00	0.07	48.00	33.00	0.00	72.00	105.00	620929.00	1.26	1172.62	1164.00
21	6	4	6313.00	26220.00	169.30	0	Spot (Block21, Row4, Column6)	3562.31	3667.00	741.96	0.01	0.21	1173.00	1190.80	1173.00	113.64	0.01	0.10	100.00	100.00	0.00	2494.00	2389.31	2849847.00	20.87	1854.55	1806.00
21	7	4	6604.00	26227.00	199.85	0	Spot (Block21, Row4, Column7)	1518.78	1502.50	129.43	0.00	0.09	1237.00	1260.70	1237.00	115.80	0.01	0.09	91.00	63.00	0.00	265.50	281.78	1728367.00	2.23	1337.76	1333.50
21	8	4	6923.00	26235.00	200.15	0	Spot (Block21, Row4, Column8)	1607.17	1585.50	139.17	0.01	0.09	1378.00	1377.26	1378.00	113.70	0.00	0.08	82.00	42.00	0.00	207.50	229.17	1822528.00	2.02	1449.32	1447.50
21	1	5	4816.00	26525.00	107.80	0	Spot (Block21, Row5, Column1)	2509.36	2451.00	343.89	0.01	0.14	1042.00	1062.93	1042.00	113.34	0.01	0.11	100.00	100.00	0.00	1409.00	1467.36	752809.00	12.76	1528.70	1466.00
21	2	5	5115.00	26520.00	147.55	0	Spot (Block21, Row5, Column2)	4524.68	4478.00	1212.62	0.00	0.27	1045.00	1066.66	1045.00	94.42	0.01	0.09	100.00	100.00	0.00	3433.00	3479.68	2683135.00	36.63	2018.86	1910.00
21	3	5	5413.00	26517.00	147.45	0	Spot (Block21, Row5, Column3)	4350.46	4132.00	1591.17	0.02	0.37	1073.00	1098.60	1073.00	102.17	0.01	0.09	100.00	100.00	0.00	3059.00	3277.46	2592877.00	31.83	1844.22	1755.50
21	4	5	5716.00	26523.00	182.50	0	Spot (Block21, Row5, Column4)	1482.69	1434.00	201.12	0.01	0.14	1099.00	1110.44	1099.00	84.20	0.00	0.08	100.00	89.00	0.00	335.00	383.69	1384833.00	4.42	1236.58	1234.50
21	5	5	6014.00	26523.00	140.65	0	Spot (Block21, Row5, Column5)	5479.36	5256.50	2122.31	0.02	0.39	1128.00	1133.03	1128.00	82.42	0.00	0.07	100.00	100.00	0.00	4128.50	4351.36	2925980.00	52.73	2181.66	2114.00
21	6	5	6320.00	26520.00	199.25	0	Spot (Block21, Row5, Column6)	1422.06	1416.00	100.35	0.00	0.07	1170.00	1185.75	1170.00	113.48	0.01	0.10	90.00	58.00	0.00	246.00	252.06	1591285.00	2.08	1284.56	1282.50
21	7	5	6618.00	26519.00	186.95	0	Spot (Block21, Row5, Column7)	3803.40	3590.00	1369.00	0.03	0.36	1265.00	1288.14	1265.00	136.69	0.01	0.11	100.00	100.00	0.00	2325.00	2538.40	3742550.00	18.40	2003.02	1961.00
21	8	5	6920.00	26533.00	161.60	0	Spot (Block21, Row5, Column8)	1911.83	1887.00	263.39	0.01	0.14	1381.00	1385.63	1381.00	106.88	0.00	0.08	99.00	87.00	0.00	506.00	530.83	1384166.00	4.92	1543.20	1526.00
21	1	6	4809.00	26818.00	218.00	0	Spot (Block21, Row6, Column1)	5130.05	4068.00	2353.58	0.10	0.46	1061.00	1091.60	1061.00	145.47	0.01	0.13	100.00	100.00	0.00	3007.00	4069.05	6951212.00	27.76	2404.36	2417.00
21	2	6	5113.00	26817.00	210.65	0	Spot (Block21, Row6, Column2)	2291.68	2203.50	546.61	0.02	0.24	1040.00	1070.52	1040.00	119.02	0.01	0.11	100.00	100.00	0.00	1163.50	1251.68	2915020.00	10.26	1483.40	1491.50
21	3	6	5401.00	26821.00	148.50	0	Spot (Block21, Row6, Column3)	2746.30	2601.50	939.18	0.02	0.34	1048.00	1069.42	1048.00	89.12	0.01	0.08	100.00	100.00	0.00	1553.50	1698.30	1669749.00	18.82	1475.13	1353.00
21	4	6	5714.00	26820.00	179.95	0	Spot (Block21, Row6, Column4)	1353.80	1359.50	86.61	0.00	0.06	1096.00	1097.10	1096.00	74.51	0.00	0.07	99.00	87.00	0.00	263.50	257.80	1218417.00	3.44	1206.44	1207.00
21	5	6	6017.00	26823.00	104.85	0	Spot (Block21, Row6, Column5)	3996.58	4015.00	710.34	0.00	0.18	1124.00	1128.63	1124.00	73.52	0.00	0.07	100.00	100.00	0.00	2891.00	2872.58	1131031.00	39.01	2022.73	1821.00
21	6	6	6330.00	26833.00	197.10	0	Spot (Block21, Row6, Column6)	1388.53	1387.00	87.61	0.00	0.06	1172.00	1179.17	1172.00	96.96	0.00	0.08	93.00	57.00	0.00	215.00	216.53	1523219.00	2.16	1264.30	1266.50
21	7	6	6625.00	26821.00	192.60	0	Spot (Block21, Row6, Column7)	1661.47	1622.00	193.47	0.01	0.12	1278.00	1289.04	1278.00	112.79	0.00	0.09	97.00	75.00	0.00	344.00	383.47	1741221.00	3.30	1422.47	1419.00
21	8	6	6921.00	26835.00	191.75	0	Spot (Block21, Row6, Column8)	1772.57	1654.00	279.38	0.03	0.16	1391.00	1401.68	1391.00	108.72	0.00	0.08	90.00	63.00	0.00	263.00	381.57	1845243.00	3.41	1490.75	1490.00
21	1	7	4812.00	27119.00	169.05	0	Spot (Block21, Row7, Column1)	2111.03	2086.00	477.05	0.01	0.23	1062.00	1076.26	1062.00	91.40	0.01	0.08	100.00	100.00	0.00	1024.00	1049.03	1684604.00	11.32	1369.20	1360.00
21	2	7	5129.00	27119.00	214.70	0	Spot (Block21, Row7, Column2)	1222.11	1225.00	75.30	0.00	0.06	1036.00	1045.14	1036.00	64.56	0.00	0.06	94.00	74.00	0.00	189.00	186.11	1611964.00	2.74	1101.30	1102.00
21	3	7	5426.00	27130.00	235.90	0	Spot (Block21, Row7, Column3)	1232.84	1243.00	76.42	0.00	0.06	1060.00	1069.45	1060.00	69.88	0.00	0.07	87.00	66.00	0.00	183.00	172.84	1977475.00	2.34	1116.18	1110.00
21	4	7	5723.00	27140.00	237.20	0	Spot (Block21, Row7, Column4)	1281.94	1275.00	67.52	0.00	0.05	1117.00	1116.48	1117.00	78.49	0.00	0.07	91.00	51.00	0.00	158.00	164.94	2078024.00	2.11	1180.02	1186.50
21	5	7	6023.00	27125.00	188.95	0	Spot (Block21, Row7, Column5)	1380.73	1387.00	99.60	0.00	0.07	1141.50	1158.67	1141.50	87.71	0.01	0.08	92.00	72.00	0.00	245.50	239.23	1387634.00	2.53	1221.55	1212.50
21	6	7	6312.00	27124.00	196.35	0	Spot (Block21, Row7, Column6)	2858.01	2801.50	769.23	0.01	0.27	1225.00	1265.19	1225.00	188.34	0.01	0.15	100.00	99.00	0.00	1576.50	1633.01	3115235.00	8.46	1751.38	1732.50
21	7	7	6607.00	27130.00	165.95	0	Spot (Block21, Row7, Column7)	2109.67	2051.00	419.32	0.01	0.20	1337.00	1349.23	1337.00	144.13	0.00	0.11	99.00	90.00	0.00	714.00	772.67	1613898.00	5.28	1557.09	1536.00
21	8	7	6915.00	27130.00	100.30	0	Spot (Block21, Row7, Column8)	8904.19	7661.00	3064.09	0.07	0.34	1428.00	1445.42	1428.00	123.93	0.01	0.09	100.00	100.00	0.00	6233.00	7476.19	2270568.00	60.18	3926.78	4101.00
21	1	8	4829.00	27430.00	147.30	0	Spot (Block21, Row8, Column1)	6170.51	3058.00	11197.60	0.30	1.81	1109.00	1119.80	1109.00	134.66	0.00	0.12	99.00	95.00	2.04	1949.00	5061.51	3634429.00	37.51	2592.43	1433.00
21	2	8	5115.00	27426.00	210.95	0	Spot (Block21, Row8, Column2)	1307.94	1313.00	102.00	0.00	0.08	1104.00	1115.33	1104.00	143.93	0.00	0.13	69.00	20.00	0.00	209.00	203.94	1661088.00	1.34	1146.90	1149.00
21	3	8	5406.00	27421.00	175.00	0	Spot (Block21, Row8, Column3)	1659.89	1562.00	334.06	0.03	0.20	1140.00	1138.66	1140.00	80.80	0.00	0.07	98.00	84.00	0.00	422.00	519.89	1415885.00	6.45	1251.38	1239.00
21	4	8	5711.00	27421.00	104.95	0	Spot (Block21, Row8, Column4)	8737.86	8958.00	1874.99	0.01	0.21	1172.00	1181.34	1172.00	85.62	0.00	0.07	100.00	100.00	0.00	7786.00	7565.86	2472814.00	88.26	3350.97	3166.00
21	5	8	6021.00	27427.00	228.95	0	Spot (Block21, Row8, Column5)	1403.63	1395.00	82.41	0.00	0.06	1235.00	1267.23	1235.00	170.33	0.01	0.13	42.00	3.00	0.00	160.00	168.63	2116681.00	0.80	1295.77	1303.50
21	6	8	6316.00	27424.00	132.05	0	Spot (Block21, Row8, Column6)	10263.16	9777.00	4117.96	0.02	0.40	1370.00	1402.74	1370.00	204.29	0.01	0.15	100.00	100.00	0.00	8407.00	8893.16	4833948.00	43.37	3700.67	3682.00
21	7	8	6611.00	27430.00	149.40	0	Spot (Block21, Row8, Column7)	3356.68	3095.00	1149.36	0.04	0.34	1476.00	1482.38	1476.00	164.33	0.00	0.11	100.00	99.00	0.00	1619.00	1880.68	2034147.00	11.41	1924.06	1791.50
21	8	8	6916.00	27427.00	147.00	-50	Spot (Block21, Row8, Column8)	2164.69	1682.00	823.70	0.11	0.38	1589.00	1597.46	1589.00	168.48	0.00	0.11	44.00	39.00	0.00	93.00	575.69	1279329.00	3.37	1473.72	1493.00
22	1	1	9320.00	25328.00	157.15	0	Spot (Block22, Row1, Column1)	58810.36	65535.00	10772.84	0.05	0.18	3233.00	3307.58	3233.00	532.85	0.01	0.16	100.00	100.00	63.88	62302.00	55577.36	40050204.00	104.16	17761.79	16084.50
22	2	1	9611.00	25334.00	147.40	0	Spot (Block22, Row1, Column2)	12074.37	11355.00	4442.45	0.03	0.37	3218.00	3276.59	3218.00	490.90	0.01	0.15	100.00	100.00	0.00	8137.00	8856.37	7148029.00	17.92	5279.97	5111.50
22	3	1	9916.00	25335.00	145.15	0	Spot (Block22, Row1, Column3)	11436.12	10222.50	5554.56	0.05	0.49	3038.00	3076.47	3038.00	383.23	0.01	0.12	100.00	100.00	0.00	7184.50	8398.12	6564336.00	21.81	4719.35	4485.00
22	4	1	10227.00	25336.00	120.65	0	Spot (Block22, Row1, Column4)	7623.31	7627.50	1720.87	0.00	0.23	2951.50	2998.39	2951.50	379.95	0.01	0.13	100.00	100.00	0.00	4676.00	4671.81	2927351.00	12.17	4244.42	4182.00
22	5	1	10517.00	25335.00	145.95	0	Spot (Block22, Row1, Column5)	25736.34	22710.50	16226.41	0.05	0.63	2955.00	3025.57	2955.00	423.44	0.01	0.14	99.00	99.00	0.86	19755.50	22781.34	14927075.00	53.63	6755.10	6330.50
22	6	1	10810.00	25333.00	144.30	0	Spot (Block22, Row1, Column6)	27944.92	26798.00	13516.88	0.02	0.48	3040.00	3093.05	3040.00	438.80	0.01	0.14	100.00	100.00	0.00	23758.00	24904.92	15900658.00	56.64	8277.36	7174.00
22	7	1	11112.00	25339.00	90.55	0	Spot (Block22, Row1, Column7)	35505.67	34792.50	9107.76	0.01	0.26	2923.00	2987.74	2923.00	460.31	0.01	0.15	100.00	100.00	0.00	31869.50	32582.67	7172146.00	70.64	12830.76	11602.00
22	8	1	11408.00	25339.00	119.75	0	Spot (Block22, Row1, Column8)	64551.27	65535.00	4203.20	0.01	0.07	2938.00	3008.14	2938.00	490.69	0.01	0.16	100.00	100.00	92.33	62597.00	61613.27	24400492.00	125.42	21335.66	18724.00
22	1	2	9386.00	25602.00	100.60	0	Spot (Block22, Row2, Column1)	4708.24	4262.00	1720.47	0.04	0.37	3289.00	3353.39	3289.00	488.62	0.01	0.15	72.00	48.00	0.00	973.00	1419.24	1214725.00	2.77	3793.54	3634.50
22	2	2	9617.00	25632.00	125.20	0	Spot (Block22, Row2, Column2)	16066.08	16071.50	4622.32	0.00	0.29	3148.00	3210.28	3148.00	445.54	0.01	0.14	100.00	100.00	0.00	12923.50	12918.08	6715620.00	28.85	6585.90	6271.50
22	3	2	9920.00	25627.00	153.30	0	Spot (Block22, Row2, Column3)	3484.02	3486.00	367.76	0.00	0.11	2940.00	2981.70	2940.00	419.94	0.01	0.14	58.00	24.00	0.00	546.00	544.02	2240228.00	1.20	3218.25	3188.00
22	4	2	10215.00	25631.00	163.30	0	Spot (Block22, Row2, Column4)	8448.80	8248.00	2420.92	0.01	0.29	2839.00	2875.48	2839.00	394.92	0.01	0.14	100.00	100.00	0.00	5409.00	5609.80	6243665.00	14.11	4270.54	4209.50
22	5	2	10521.00	25634.00	172.35	0	Spot (Block22, Row2, Column5)	6860.03	6628.00	1543.25	0.01	0.22	2809.00	2853.59	2809.00	407.64	0.01	0.14	100.00	100.00	0.00	3819.00	4051.03	5700683.00	9.83	4022.97	3844.00
22	6	2	10811.00	25629.00	148.75	0	Spot (Block22, Row2, Column6)	5036.35	4742.00	1213.42	0.03	0.24	2866.50	2927.80	2866.50	453.84	0.01	0.16	96.00	87.00	0.00	1875.50	2169.85	3036917.00	4.65	3425.95	3484.50
22	7	2	11113.00	25638.00	153.60	0	Spot (Block22, Row2, Column7)	6428.71	5995.00	2196.31	0.03	0.34	2791.00	2820.61	2791.00	353.82	0.00	0.13	100.00	99.00	0.00	3204.00	3637.71	4146515.00	10.20	3676.02	3617.50
22	8	2	11433.00	25624.00	202.00	0	Spot (Block22, Row2, Column8)	3280.70	3277.00	367.07	0.00	0.11	2877.00	2941.66	2877.00	440.26	0.01	0.15	45.00	7.00	0.00	400.00	403.70	3802337.00	0.77	3087.30	3086.50
22	1	3	9316.00	25931.00	142.65	0	Spot (Block22, Row3, Column1)	18387.10	17552.00	9465.09	0.02	0.51	3078.00	3115.48	3078.00	393.39	0.01	0.13	100.00	100.00	0.00	14474.00	15309.10	10149678.00	38.82	6420.37	6096.50
22	2	3	9612.00	25928.00	196.10	0	Spot (Block22, Row3, Column2)	3376.46	3367.50	367.83	0.00	0.11	2899.00	2938.77	2899.00	397.52	0.01	0.14	56.00	21.00	0.00	468.50	477.46	3680345.00	1.10	3136.51	3145.00
22	3	3	9912.00	25929.00	156.55	0	Spot (Block22, Row3, Column3)	4975.81	4515.50	1792.19	0.04	0.36	2743.00	2788.56	2743.00	370.36	0.01	0.13	97.00	94.00	0.00	1772.50	2232.81	3373599.00	5.91	3243.07	3250.00
22	4	3	10218.00	25932.00	141.85	0	Spot (Block22, Row3, Column4)	21796.20	21019.50	10538.19	0.02	0.48	2653.00	2710.88	2653.00	358.79	0.01	0.13	100.00	100.00	0.00	18366.50	19143.20	11900725.00	53.19	7121.85	6109.00
22	5	3	10516.00	25926.00	147.15	0	Spot (Block22, Row3, Column5)	5710.39	4774.00	4399.58	0.08	0.77	2675.00	2724.40	2675.00	390.60	0.01	0.14	99.00	92.00	0.00	2099.00	3035.39	3352001.00	7.64	3394.72	3344.00
22	6	3	10816.00	25931.00	192.65	0	Spot (Block22, Row3, Column6)	13997.40	12207.00	6374.14	0.06	0.46	2761.00	2831.67	2761.00	437.85	0.01	0.15	100.00	100.00	0.00	9446.00	11236.40	14627281.00	25.50	6027.55	6013.00
22	7	3	11117.00	25936.00	142.30	0	Spot (Block22, Row3, Column7)	16829.07	15255.00	9189.13	0.04	0.55	2791.00	2849.57	2791.00	397.51	0.01	0.14	100.00	100.00	0.00	12464.00	14038.07	9222332.00	35.17	5894.86	5053.50
22	8	3	11416.00	25947.00	150.30	0	Spot (Block22, Row3, Column8)	17257.96	15983.50	6667.63	0.03	0.39	2863.00	2922.78	2863.00	392.11	0.01	0.13	100.00	100.00	0.00	13120.50	14394.96	10734449.00	36.56	6587.58	5895.00
22	1	4	9316.00	26225.00	143.70	0	Spot (Block22, Row4, Column1)	22875.39	21186.50	11699.20	0.03	0.51	2952.00	3001.26	2952.00	395.87	0.01	0.13	100.00	100.00	0.00	18234.50	19923.39	12810217.00	50.20	7444.26	6220.00
22	2	4	9619.00	26242.00	154.30	0	Spot (Block22, Row4, Column2)	3546.23	3507.50	336.76	0.00	0.09	2793.00	2849.80	2793.00	401.40	0.01	0.14	86.00	36.00	0.00	714.50	753.23	2319236.00	1.73	3165.06	3128.00
22	3	4	9916.00	26233.00	146.65	0	Spot (Block22, Row4, Column3)	55243.43	65535.00	14605.33	0.07	0.26	2715.00	2784.02	2715.00	411.76	0.01	0.15	100.00	100.00	57.65	62820.00	52528.43	32483380.00	127.40	15034.56	12373.00
22	4	4	10208.00	26236.00	200.25	0	Spot (Block22, Row4, Column4)	3185.50	3103.00	409.08	0.01	0.13	2608.00	2678.59	2608.00	367.41	0.01	0.14	60.00	32.00	0.00	495.00	577.50	3621912.00	1.38	2909.59	2876.00
22	5	4	10517.00	26235.00	147.00	-50	Spot (Block22, Row4, Column5)	2763.77	2805.00	303.55	0.01	0.11	2594.50	2653.32	2594.50	330.08	0.01	0.12	31.00	4.00	0.00	210.50	169.27	1625095.00	0.33	2635.39	2583.50
22	6	4	10820.00	26238.00	179.75	0	Spot (Block22, Row4, Column6)	7033.25	6977.00	1388.28	0.00	0.20	2688.00	2742.52	2688.00	366.00	0.01	0.13	100.00	100.00	0.00	4289.00	4345.25	6365089.00	11.72	3963.18	3763.50
22	7	4	11109.00	26239.00	148.25	0	Spot (Block22, Row4, Column7)	11341.70	9901.00	6259.34	0.06	0.55	2733.00	2774.47	2733.00	324.74	0.01	0.12	100.00	100.00	0.00	7168.00	8608.70	6782339.00	26.38	4418.17	4153.00
22	8	4	11422.00	26248.00	150.40	0	Spot (Block22, Row4, Column8)	5325.62	5073.00	1367.31	0.02	0.26	2852.00	2885.74	2852.00	352.78	0.01	0.12	99.00	95.00	0.00	2221.00	2473.62	3296558.00	6.92	3601.14	3610.00
22	1	5	9317.00	26533.00	108.20	0	Spot (Block22, Row5, Column1)	12608.33	12051.00	3015.18	0.02	0.24	2992.00	3064.69	2992.00	450.24	0.01	0.15	100.00	100.00	0.00	9059.00	9616.33	3832931.00	21.20	5631.04	5316.50
22	2	5	9616.00	26535.00	148.85	0	Spot (Block22, Row5, Column2)	18989.35	18510.00	7435.43	0.01	0.39	2810.00	2856.46	2810.00	352.84	0.01	0.12	100.00	100.00	0.00	15700.00	16179.35	11507544.00	45.72	6610.81	6243.00
22	3	5	9916.00	26529.00	176.75	0	Spot (Block22, Row5, Column3)	4726.25	4512.00	1099.92	0.02	0.23	2757.00	2803.74	2757.00	396.81	0.01	0.14	98.00	90.00	0.00	1755.00	1969.25	4116565.00	4.84	3402.65	3385.00
22	4	5	10216.00	26539.00	147.50	0	Spot (Block22, Row5, Column4)	10485.54	9711.00	5109.37	0.03	0.49	2648.00	2694.46	2648.00	353.60	0.01	0.13	100.00	100.00	0.00	7063.00	7837.54	6217926.00	22.03	4390.86	4089.00
22	5	5	10520.00	26536.00	146.65	0	Spot (Block22, Row5, Column5)	57009.06	65535.00	13732.61	0.06	0.24	2621.00	2697.56	2621.00	425.52	0.01	0.16	100.00	100.00	63.78	62914.00	54388.06	33521584.00	127.64	15517.80	13193.00
22	6	5	10819.00	26532.00	150.20	0	Spot (Block22, Row5, Column6)	4644.56	4665.00	915.91	0.00	0.20	2652.00	2690.67	2652.00	348.96	0.01	0.13	99.00	95.00	0.00	2013.00	1992.56	2884273.00	5.60	3315.49	3302.50
22	7	5	11120.00	26537.00	176.85	0	Spot (Block22, Row5, Column7)	6709.71	6375.50	2029.25	0.02	0.30	2703.50	2756.11	2703.50	343.89	0.01	0.12	100.00	100.00	0.00	3672.00	4006.21	5877702.00	11.50	3899.52	3872.00
22	8	5	11415.00	26542.00	145.50	0	Spot (Block22, Row5, Column8)	21345.97	18760.50	13267.82	0.06	0.62	2841.00	2880.43	2841.00	371.79	0.01	0.13	100.00	100.00	0.00	15919.50	18504.97	12295279.00	49.67	6441.69	5293.00
22	1	6	9311.00	26829.00	198.15	0	Spot (Block22, Row6, Column1)	13923.71	11653.00	6723.99	0.08	0.48	3127.00	3205.88	3127.00	504.04	0.01	0.16	100.00	100.00	0.00	8526.00	10796.71	15511013.00	21.26	6303.69	6316.50
22	2	6	9612.00	26832.00	190.20	0	Spot (Block22, Row6, Column2)	5878.10	5675.50	1281.12	0.02	0.22	2888.00	2972.61	2888.00	456.12	0.01	0.15	100.00	98.00	0.00	2787.50	2990.10	5995666.00	6.37	3809.78	3768.50
22	3	6	9908.00	26830.00	144.45	0	Spot (Block22, Row6, Column3)	38309.61	36458.00	19335.62	0.02	0.50	2787.00	2823.14	2787.00	365.94	0.01	0.13	100.00	100.00	15.59	33671.00	35522.61	21874864.00	96.97	9341.65	8075.50
22	4	6	10226.00	26841.00	173.30	0	Spot (Block22, Row6, Column4)	3757.48	3679.00	600.35	0.01	0.16	2731.00	2781.16	2731.00	377.37	0.01	0.14	89.00	57.00	0.00	948.00	1026.48	3163800.00	2.59	3073.39	3067.00
22	5	6	10513.00	26836.00	110.30	0	Spot (Block22, Row6, Column5)	61878.48	65535.00	7857.36	0.02	0.13	2707.00	2777.43	2707.00	433.98	0.01	0.16	100.00	100.00	73.58	62828.00	59171.48	19677400.00	136.18	19335.16	15994.50
22	6	6	10819.00	26840.00	174.80	0	Spot (Block22, Row6, Column6)	3988.05	3749.50	763.47	0.03	0.19	2725.00	2773.05	2725.00	378.53	0.01	0.14	94.00	69.00	0.00	1024.50	1263.05	3413770.00	3.21	3114.42	3082.00
22	7	6	11114.00	26835.00	146.50	0	Spot (Block22, Row6, Column7)	20493.55	18848.00	11099.33	0.04	0.54	2800.00	2865.98	2800.00	396.61	0.01	0.14	100.00	100.00	0.00	16048.00	17693.55	12050209.00	44.45	5917.22	5593.00
22	8	6	11419.00	26843.00	144.95	0	Spot (Block22, Row6, Column8)	25851.33	23668.00	14836.68	0.04	0.57	2950.00	2991.33	2950.00	389.10	0.01	0.13	100.00	100.00	0.35	20718.00	22901.33	14786961.00	58.75	7149.94	6346.00
22	1	7	9311.00	27138.00	190.00	0	Spot (Block22, Row7, Column1)	4192.02	4123.00	549.94	0.01	0.13	3197.00	3254.62	3197.00	431.32	0.01	0.13	84.00	55.00	0.00	926.00	995.02	4284246.00	2.17	3647.91	3644.00
22	2	7	9625.00	27142.00	186.20	0	Spot (Block22, Row7, Column2)	3666.92	3638.00	416.51	0.00	0.11	2955.00	3004.10	2955.00	331.09	0.01	0.11	80.00	52.00	0.00	683.00	711.92	3593582.00	2.00	3287.57	3305.00
22	3	7	9909.00	27145.00	206.85	0	Spot (Block22, Row7, Column3)	3443.34	3388.50	395.70	0.01	0.11	2896.00	2939.73	2896.00	341.41	0.01	0.12	62.00	35.00	0.00	492.50	547.34	4180220.00	1.48	3177.82	3118.00
22	4	7	10211.00	27151.00	190.70	0	Spot (Block22, Row7, Column4)	3476.43	3431.00	369.93	0.01	0.11	2904.00	2948.77	2904.00	359.58	0.01	0.12	67.00	31.00	0.00	527.00	572.43	3570295.00	1.47	3115.51	3097.50
22	5	7	10523.00	27132.00	144.25	0	Spot (Block22, Row7, Column5)	6079.15	6044.00	1200.08	0.00	0.20	2932.00	2977.21	2932.00	395.21	0.01	0.13	100.00	99.00	0.00	3112.00	3147.15	3422562.00	7.85	4008.30	3959.00
22	6	7	10813.00	27141.00	170.60	0	Spot (Block22, Row7, Column6)	7798.10	7750.00	1950.25	0.00	0.25	3025.00	3119.18	3025.00	530.18	0.01	0.17	100.00	99.00	0.00	4725.00	4773.10	6308660.00	8.83	4393.21	4404.00
22	7	7	11109.00	27140.00	146.35	0	Spot (Block22, Row7, Column7)	26411.55	25079.50	12507.62	0.02	0.47	3160.00	3237.64	3160.00	511.34	0.01	0.16	100.00	100.00	0.17	21919.50	23251.55	15424347.00	45.32	8219.27	6974.00
22	8	7	11415.00	27139.00	147.00	-50	Spot (Block22, Row7, Column8)	3295.89	3194.00	379.54	0.01	0.12	3384.00	3451.66	3384.00	568.59	0.01	0.16	4.00	0.00	0.00	-190.00	-88.11	1941282.00	-0.27	3362.65	3294.00
22	1	8	9324.00	27429.00	128.90	0	Spot (Block22, Row8, Column1)	5874.39	5333.00	2118.73	0.04	0.36	3480.00	3520.63	3480.00	446.76	0.01	0.13	99.00	91.00	0.00	1853.00	2394.39	2572981.00	5.27	4065.97	4103.50
22	2	8	9611.00	27433.00	173.90	0	Spot (Block22, Row8, Column2)	5172.61	4925.00	1156.96	0.02	0.22	3322.00	3358.44	3322.00	437.84	0.00	0.13	93.00	76.00	0.00	1603.00	1850.61	4381203.00	4.14	3809.41	3778.00
22	3	8	9907.00	27431.00	146.50	0	Spot (Block22, Row8, Column3)	11352.00	9517.00	6229.39	0.08	0.55	3258.50	3302.48	3258.50	448.87	0.01	0.14	100.00	95.00	0.00	6258.50	8093.50	6652270.00	17.93	4743.07	4613.00
22	4	8	10214.00	27431.00	144.30	0	Spot (Block22, Row8, Column4)	29845.89	28377.50	12346.32	0.02	0.41	3255.00	3320.06	3255.00	472.04	0.01	0.14	100.00	100.00	0.35	25122.50	26590.89	17012160.00	56.19	8526.83	7810.00
22	5	8	10502.00	27442.00	189.70	0	Spot (Block22, Row8, Column5)	3928.43	3912.00	402.16	0.00	0.10	3355.00	3450.96	3355.00	541.70	0.01	0.16	50.00	12.00	0.00	557.00	573.43	4007001.00	0.88	3618.92	3550.50
22	6	8	10814.00	27440.00	118.05	0	Spot (Block22, Row8, Column6)	24371.57	24214.00	7761.13	0.00	0.32	3639.00	3710.16	3639.00	630.02	0.01	0.17	100.00	100.00	0.00	20575.00	20732.57	8919994.00	32.80	9142.23	8989.00
22	7	8	11111.00	27438.00	148.55	0	Spot (Block22, Row8, Column7)	8523.41	8183.50	2441.35	0.02	0.29	3963.00	4047.43	3963.00	726.67	0.01	0.18	99.00	93.00	0.00	4220.50	4560.41	5165189.00	6.16	4922.58	4900.50
22	8	8	11415.00	27439.00	147.00	-50	Spot (Block22, Row8, Column8)	5306.98	5134.50	1120.38	0.01	0.21	4475.00	4551.50	4475.00	868.93	0.01	0.19	38.00	22.00	0.00	659.50	831.98	3141734.00	0.87	4409.30	4281.00
23	1	1	13822.00	25340.00	157.05	0	Spot (Block23, Row1, Column1)	59229.84	65535.00	10584.28	0.04	0.18	2125.00	2200.52	2125.00	388.42	0.02	0.18	100.00	100.00	66.13	63410.00	57104.84	40395112.00	146.83	15584.32	13402.00
23	2	1	14114.00	25347.00	148.75	0	Spot (Block23, Row1, Column2)	5895.57	5609.00	1754.76	0.02	0.30	2097.00	2142.52	2097.00	336.87	0.01	0.16	100.00	100.00	0.00	3512.00	3798.57	3566822.00	11.14	3099.43	3035.00
23	3	1	14417.00	25347.00	150.50	0	Spot (Block23, Row1, Column3)	5537.45	4947.00	2226.64	0.05	0.40	1997.00	2035.89	1997.00	222.56	0.01	0.11	100.00	100.00	0.00	2950.00	3540.45	3411072.00	15.73	2809.99	2792.50
23	4	1	14729.00	25344.00	119.90	0	Spot (Block23, Row1, Column4)	4150.88	4067.50	697.08	0.01	0.17	1999.00	2038.38	1999.00	211.19	0.01	0.10	100.00	100.00	0.00	2068.50	2151.88	1577334.00	10.00	2639.93	2597.00
23	5	1	15019.00	25344.00	147.50	0	Spot (Block23, Row1, Column5)	11141.07	9601.00	6134.77	0.06	0.55	2079.00	2098.70	2079.00	236.44	0.00	0.11	100.00	100.00	0.00	7522.00	9062.07	6606655.00	38.24	3847.65	3628.50
23	6	1	15315.00	25343.00	145.40	0	Spot (Block23, Row1, Column6)	11946.86	11293.00	5621.06	0.02	0.47	2073.00	2108.27	2073.00	246.05	0.01	0.12	100.00	100.00	0.00	9220.00	9873.86	6869443.00	39.99	4203.96	3785.00
23	7	1	15616.00	25348.00	88.15	0	Spot (Block23, Row1, Column7)	15746.91	15353.50	3987.39	0.01	0.25	2091.00	2150.28	2091.00	322.25	0.01	0.15	100.00	100.00	0.00	13262.50	13655.91	3054900.00	42.19	6014.25	5636.00
23	8	1	15910.00	25355.00	118.85	0	Spot (Block23, Row1, Column8)	64083.09	65535.00	5288.90	0.01	0.08	2173.00	2230.04	2173.00	380.42	0.01	0.17	100.00	100.00	91.11	63362.00	61910.09	23774932.00	162.59	19953.83	18084.00
23	1	2	13818.00	25642.00	138.55	0	Spot (Block23, Row2, Column1)	2491.49	2464.50	286.69	0.00	0.12	2101.00	2149.59	2101.00	308.07	0.01	0.14	53.00	22.00	0.00	363.50	390.49	1305540.00	1.11	2322.75	2302.00
23	2	2	14123.00	25639.00	130.60	0	Spot (Block23, Row2, Column2)	6886.87	6477.00	1946.67	0.03	0.28	2048.00	2075.32	2048.00	232.77	0.01	0.11	100.00	100.00	0.00	4429.00	4838.87	3167961.00	20.67	3256.25	3238.00
23	3	2	14408.00	25649.00	179.35	0	Spot (Block23, Row2, Column3)	2395.16	2375.50	231.33	0.00	0.10	1996.00	2038.53	1996.00	234.83	0.01	0.12	73.00	36.00	0.00	379.50	399.16	2155644.00	1.52	2181.22	2158.00
23	4	2	14722.00	25644.00	170.15	0	Spot (Block23, Row2, Column4)	4119.57	4036.00	880.69	0.01	0.21	1990.00	2017.88	1990.00	214.64	0.01	0.11	100.00	99.00	0.00	2046.00	2129.57	3320374.00	9.79	2642.61	2623.50
23	5	2	15025.00	25640.00	184.90	0	Spot (Block23, Row2, Column5)	3637.12	3502.00	633.94	0.02	0.17	2019.00	2061.57	2019.00	222.21	0.01	0.11	99.00	99.00	0.00	1483.00	1618.12	3495268.00	7.09	2519.97	2533.00
23	6	2	15310.00	25644.00	165.10	0	Spot (Block23, Row2, Column6)	3069.56	2918.00	538.77	0.02	0.18	2073.00	2115.15	2073.00	269.02	0.01	0.13	97.00	80.00	0.00	845.00	996.56	2323657.00	3.55	2393.39	2438.00
23	7	2	15619.00	25648.00	159.60	0	Spot (Block23, Row2, Column7)	3586.85	3428.00	781.62	0.02	0.22	2049.00	2081.16	2049.00	210.49	0.01	0.10	100.00	99.00	0.00	1379.00	1537.85	2528726.00	7.15	2478.65	2490.00
23	8	2	15922.00	25643.00	208.65	0	Spot (Block23, Row2, Column8)	2349.15	2294.00	233.44	0.01	0.10	2109.00	2169.98	2109.00	345.04	0.01	0.16	34.00	0.00	0.00	185.00	240.15	2917646.00	0.52	2178.61	2167.00
23	1	3	13820.00	25946.00	147.70	0	Spot (Block23, Row3, Column1)	8175.22	7820.00	3659.28	0.02	0.45	2091.00	2112.51	2091.00	238.95	0.00	0.11	100.00	100.00	0.00	5729.00	6084.22	4856082.00	25.37	3619.82	3249.00
23	2	3	14116.00	25940.00	204.55	0	Spot (Block23, Row3, Column2)	2422.77	2379.00	272.49	0.01	0.11	2012.00	2047.03	2012.00	215.90	0.01	0.11	75.00	41.00	0.00	367.00	410.77	2880668.00	1.74	2175.97	2159.50
23	3	3	14398.00	25939.00	138.70	0	Spot (Block23, Row3, Column3)	7592.85	4113.50	10954.16	0.27	1.44	2016.00	2071.77	2016.00	310.92	0.01	0.15	100.00	98.00	2.12	2097.50	5576.85	3948284.00	17.76	3755.16	2789.00
23	4	3	14719.00	25946.00	145.25	0	Spot (Block23, Row3, Column4)	12909.75	12126.00	6325.34	0.03	0.49	2007.00	2052.23	2007.00	298.14	0.01	0.15	100.00	100.00	0.00	10119.00	10902.75	7423104.00	36.42	4336.06	3945.00
23	5	3	15014.00	25943.00	139.10	0	Spot (Block23, Row3, Column5)	5964.85	4829.00	6750.61	0.09	1.13	2016.00	2072.55	2016.00	261.93	0.01	0.13	100.00	100.00	0.57	2813.00	3948.85	3113652.00	14.86	3107.39	2885.00
23	6	3	15320.00	25943.00	197.05	0	Spot (Block23, Row3, Column6)	10279.20	8598.50	5070.23	0.08	0.49	2086.00	2152.97	2086.00	317.13	0.01	0.15	100.00	100.00	0.00	6512.50	8193.20	11307119.00	25.62	4363.56	4287.50
23	7	3	15623.00	25950.00	148.95	0	Spot (Block23, Row3, Column7)	7736.79	6969.50	3788.11	0.05	0.49	2062.00	2114.97	2062.00	289.64	0.01	0.14	100.00	100.00	0.00	4907.50	5674.79	4688493.00	19.41	3312.74	3256.00
23	8	3	15920.00	25956.00	154.55	0	Spot (Block23, Row3, Column8)	9162.31	8905.50	2876.52	0.01	0.31	2089.00	2121.31	2089.00	246.99	0.01	0.12	100.00	100.00	0.00	6816.50	7073.31	5992153.00	28.51	4120.55	3850.00
23	1	4	13817.00	26236.00	146.55	0	Spot (Block23, Row4, Column1)	13390.30	12057.00	7223.09	0.05	0.54	2120.00	2159.24	2120.00	245.24	0.01	0.11	100.00	100.00	0.00	9937.00	11270.30	7900278.00	45.80	4659.30	3784.50
23	2	4	14125.00	26257.00	171.35	0	Spot (Block23, Row4, Column2)	2734.92	2697.00	297.42	0.01	0.11	2111.00	2146.66	2111.00	286.16	0.01	0.13	88.00	51.00	0.00	586.00	623.92	2242636.00	2.06	2360.07	2338.00
23	3	4	14420.00	26245.00	147.90	0	Spot (Block23, Row4, Column3)	45094.99	47501.00	19268.36	0.02	0.43	2032.00	2092.11	2032.00	327.25	0.01	0.16	100.00	100.00	31.53	45469.00	43062.99	26741480.00	131.41	11392.71	10199.00
23	4	4	14714.00	26245.00	197.80	0	Spot (Block23, Row4, Column4)	2416.99	2388.00	261.51	0.01	0.11	1991.00	2030.26	1991.00	231.64	0.01	0.11	74.00	41.00	0.00	397.00	425.99	2665941.00	1.67	2211.80	2210.00
23	5	4	15043.00	26210.00	225.25	0	Spot (Block23, Row4, Column5)	2188.91	2174.00	264.70	0.00	0.12	2043.00	2091.86	2043.00	252.75	0.01	0.12	29.00	7.00	0.00	131.00	145.91	3189247.00	0.38	2098.00	2080.00
23	6	4	15326.00	26246.00	185.00	0	Spot (Block23, Row4, Column6)	3688.46	3627.50	507.21	0.01	0.14	2056.00	2099.64	2056.00	259.73	0.01	0.12	100.00	99.00	0.00	1571.50	1632.46	3548295.00	6.12	2632.26	2581.00
23	7	4	15612.00	26250.00	153.95	0	Spot (Block23, Row4, Column7)	6742.36	5426.00	3614.92	0.09	0.54	2047.00	2075.32	2047.00	208.81	0.01	0.10	100.00	100.00	0.00	3379.00	4695.36	4348824.00	22.35	2979.74	2974.00
23	8	4	15922.00	26257.00	151.85	0	Spot (Block23, Row4, Column8)	3424.95	3316.50	663.77	0.01	0.19	2081.00	2111.40	2081.00	207.11	0.01	0.10	99.00	92.00	0.00	1235.50	1343.95	2157720.00	6.34	2513.98	2498.50
23	1	5	13820.00	26544.00	110.40	0	Spot (Block23, Row5, Column1)	7076.12	6994.00	1273.85	0.01	0.18	2202.00	2251.64	2202.00	302.41	0.01	0.13	100.00	100.00	0.00	4792.00	4874.12	2243131.00	15.95	3615.52	3406.00
23	2	5	14120.00	26547.00	152.55	0	Spot (Block23, Row5, Column2)	9815.26	9582.50	3084.89	0.01	0.31	2152.00	2184.13	2152.00	262.70	0.01	0.12	100.00	100.00	0.00	7430.50	7663.26	6262134.00	29.05	4109.10	4020.00
23	3	5	14419.00	26545.00	159.85	0	Spot (Block23, Row5, Column3)	3800.56	3745.50	762.72	0.01	0.20	2054.00	2100.06	2054.00	268.34	0.01	0.13	100.00	98.00	0.00	1691.50	1746.56	2683196.00	6.34	2565.67	2520.50
23	4	5	14713.00	26547.00	147.00	0	Spot (Block23, Row5, Column4)	8411.38	7516.00	4246.93	0.05	0.50	2012.00	2057.84	2012.00	254.08	0.01	0.12	100.00	100.00	0.00	5504.00	6399.38	4971126.00	25.01	3416.19	3280.00
23	5	5	15024.00	26548.00	144.55	0	Spot (Block23, Row5, Column5)	45752.77	49316.00	18943.54	0.03	0.41	2081.00	2135.40	2081.00	305.42	0.01	0.14	100.00	100.00	32.22	47235.00	43671.77	26124976.00	142.81	10448.88	8973.00
23	6	5	15319.00	26550.00	171.35	0	Spot (Block23, Row5, Column6)	3144.45	3060.50	520.42	0.01	0.17	2085.00	2115.80	2085.00	258.84	0.01	0.12	98.00	83.00	0.00	975.50	1059.45	2565874.00	3.97	2445.87	2440.00
23	7	5	15621.00	26546.00	176.55	0	Spot (Block23, Row5, Column7)	5833.66	5454.50	1624.62	0.03	0.28	2074.00	2099.09	2074.00	235.54	0.01	0.11	100.00	100.00	0.00	3380.50	3759.66	5086949.00	15.86	3210.23	3176.00
23	8	5	15919.00	26552.00	146.75	0	Spot (Block23, Row5, Column8)	13618.69	12103.00	7891.14	0.05	0.58	2088.00	2125.44	2088.00	218.93	0.01	0.10	100.00	100.00	0.00	10015.00	11530.69	7966932.00	52.50	4363.55	4010.00
23	1	6	13815.00	26841.00	196.80	0	Spot (Block23, Row6, Column1)	10249.61	8532.00	5221.03	0.08	0.51	2203.00	2277.14	2203.00	328.12	0.01	0.14	100.00	100.00	0.00	6329.00	8046.61	11233574.00	24.30	4384.05	4335.00
23	2	6	14117.00	26847.00	196.05	0	Spot (Block23, Row6, Column2)	4758.87	4635.00	1180.53	0.01	0.25	2141.00	2207.32	2141.00	300.24	0.01	0.14	100.00	99.00	0.00	2494.00	2617.87	5196682.00	8.50	2993.59	2969.00
23	3	6	14410.00	26842.00	145.95	0	Spot (Block23, Row6, Column3)	18650.52	17329.00	9905.83	0.03	0.53	2084.00	2124.63	2084.00	232.38	0.01	0.11	100.00	100.00	0.00	15245.00	16566.52	10798649.00	71.12	5456.52	4713.00
23	4	6	14723.00	26849.00	171.15	0	Spot (Block23, Row6, Column4)	2634.29	2635.00	318.39	0.00	0.12	2041.00	2071.49	2041.00	250.19	0.01	0.12	84.00	61.00	0.00	594.00	593.29	2160114.00	2.25	2281.60	2207.00
23	5	6	15021.00	26848.00	107.45	0	Spot (Block23, Row6, Column5)	41807.72	42898.00	12543.81	0.01	0.30	2087.00	2143.71	2087.00	320.77	0.01	0.15	100.00	100.00	4.38	40811.00	39720.72	12416894.00	123.65	11771.63	10130.00
23	6	6	15301.00	26877.00	221.15	0	Spot (Block23, Row6, Column6)	2865.99	2775.50	488.27	0.01	0.17	2096.00	2146.83	2096.00	275.58	0.01	0.13	84.00	60.00	0.00	679.50	769.99	4000920.00	2.61	2372.12	2324.50
23	7	6	15619.00	26845.00	147.50	0	Spot (Block23, Row6, Column7)	9870.49	9245.00	4523.90	0.03	0.46	2061.00	2093.21	2061.00	249.95	0.01	0.12	100.00	100.00	0.00	7184.00	7809.49	5853200.00	31.12	3720.03	3604.00
23	8	6	15924.00	26856.00	146.60	0	Spot (Block23, Row6, Column8)	14043.77	13172.00	7541.51	0.03	0.54	2105.00	2141.13	2105.00	216.81	0.01	0.10	100.00	100.00	0.00	11067.00	11938.77	8243692.00	54.90	4659.12	3980.00
23	1	7	13816.00	27145.00	175.10	0	Spot (Block23, Row7, Column1)	2882.14	2784.00	366.60	0.02	0.13	2195.00	2241.74	2195.00	262.12	0.01	0.12	93.00	58.00	0.00	589.00	687.14	2469996.00	2.44	2481.30	2446.50
23	2	7	14111.00	27143.00	178.45	0	Spot (Block23, Row7, Column2)	2604.68	2576.00	271.61	0.00	0.10	2098.00	2142.21	2098.00	204.90	0.01	0.10	87.00	59.00	0.00	478.00	506.68	2331190.00	2.26	2280.73	2246.00
23	3	7	14431.00	27159.00	159.45	0	Spot (Block23, Row7, Column3)	2595.24	2505.00	760.79	0.02	0.29	2096.00	2128.23	2096.00	193.86	0.01	0.09	79.00	52.00	0.00	409.00	499.24	1808883.00	2.41	2359.54	2369.00
23	4	7	14723.00	27156.00	176.15	0	Spot (Block23, Row7, Column4)	2462.80	2418.00	225.95	0.01	0.09	2062.50	2076.90	2062.50	193.68	0.00	0.09	81.00	45.00	0.00	355.50	400.30	2135247.00	1.99	2225.71	2210.00
23	5	7	15030.00	27143.00	146.05	0	Spot (Block23, Row7, Column5)	3489.24	3444.00	579.85	0.01	0.17	2077.00	2113.08	2077.00	266.11	0.01	0.13	100.00	97.00	0.00	1367.00	1412.24	2027248.00	5.17	2578.46	2575.00
23	6	7	15314.00	27149.00	169.95	0	Spot (Block23, Row7, Column6)	5136.57	5099.50	1125.95	0.00	0.22	2097.00	2170.15	2097.00	310.66	0.01	0.14	100.00	99.00	0.00	3002.50	3039.57	4129799.00	9.55	2984.05	2981.00
23	7	7	15608.00	27153.00	146.10	0	Spot (Block23, Row7, Column7)	13324.73	12413.00	6178.46	0.03	0.46	2087.00	2127.40	2087.00	233.83	0.01	0.11	100.00	100.00	0.00	10326.00	11237.73	7741669.00	47.89	4924.46	4009.00
23	8	7	15919.00	27150.00	117.10	0	Spot (Block23, Row7, Column8)	4622.59	4623.50	651.32	0.00	0.14	2167.00	2184.89	2167.00	215.67	0.00	0.10	100.00	100.00	0.00	2456.50	2455.59	1664131.00	11.30	3078.65	3004.00
23	1	8	13821.00	27438.00	113.50	0	Spot (Block23, Row8, Column1)	5666.70	4760.00	3066.06	0.08	0.54	2278.00	2304.92	2278.00	250.25	0.01	0.11	100.00	100.00	0.00	2482.00	3388.70	1921011.00	13.43	3425.69	3321.00
23	2	8	14115.00	27442.00	172.45	0	Spot (Block23, Row8, Column2)	3037.04	2876.00	523.11	0.02	0.17	2131.00	2163.60	2131.00	199.30	0.01	0.09	95.00	86.00	0.00	745.00	906.04	2538962.00	4.38	2378.56	2399.00
23	3	8	14412.00	27446.00	146.15	0	Spot (Block23, Row8, Column3)	7120.40	6340.00	3376.34	0.05	0.47	2115.00	2150.02	2115.00	204.66	0.01	0.10	100.00	100.00	0.00	4225.00	5005.40	4151194.00	24.29	3335.09	3147.50
23	4	8	14711.00	27445.00	147.25	0	Spot (Block23, Row8, Column4)	16589.72	15866.00	5727.50	0.02	0.35	2094.00	2123.41	2094.00	234.31	0.01	0.11	100.00	100.00	0.00	13772.00	14495.72	9837707.00	61.74	5593.19	5342.50
23	5	8	15012.00	27429.00	193.30	0	Spot (Block23, Row8, Column5)	2383.51	2391.00	226.40	0.00	0.09	2070.00	2127.73	2070.00	294.55	0.01	0.14	52.00	13.00	0.00	321.00	313.51	2524139.00	0.87	2191.83	2172.50
23	6	8	15317.00	27448.00	185.25	0	Spot (Block23, Row8, Column6)	14246.30	11661.00	8079.42	0.09	0.57	2108.00	2206.29	2108.00	366.44	0.02	0.17	100.00	100.00	0.00	9553.00	12138.30	13733436.00	32.86	4907.74	4860.50
23	7	8	15609.00	27445.00	149.10	0	Spot (Block23, Row8, Column7)	4309.20	4246.50	1066.43	0.01	0.25	2148.00	2198.64	2148.00	274.46	0.01	0.12	100.00	99.00	0.00	2098.50	2161.20	2619993.00	7.69	2697.30	2667.00
23	8	8	15917.00	27436.00	86.85	0	Spot (Block23, Row8, Column8)	3566.15	3560.50	513.21	0.00	0.14	2190.00	2210.86	2190.00	179.95	0.00	0.08	98.00	93.00	0.00	1370.50	1376.15	670437.00	7.53	2705.90	2612.00
24	1	1	18323.00	25351.00	157.50	0	Spot (Block24, Row1, Column1)	55800.62	65535.00	13667.16	0.07	0.24	2701.00	2772.47	2701.00	420.85	0.01	0.15	100.00	100.00	57.86	62834.00	53099.62	38000548.00	126.00	15945.31	13569.00
24	2	1	18616.00	25358.00	150.55	0	Spot (Block24, Row1, Column2)	7652.22	7307.50	2575.13	0.02	0.34	2687.00	2728.74	2687.00	363.42	0.01	0.13	100.00	100.00	0.00	4620.50	4965.22	4744375.00	13.55	3894.17	3826.00
24	3	1	18920.00	25356.00	151.10	0	Spot (Block24, Row1, Column3)	8681.76	7912.00	3971.73	0.04	0.46	2665.00	2691.39	2665.00	267.98	0.00	0.10	100.00	100.00	0.00	5247.00	6016.76	5452147.00	22.35	3820.92	3788.50
24	4	1	19233.00	25354.00	119.35	0	Spot (Block24, Row1, Column4)	5384.14	5403.00	978.10	0.00	0.18	2683.50	2719.35	2683.50	269.83	0.01	0.10	100.00	100.00	0.00	2719.50	2700.64	2029822.00	9.88	3510.60	3478.00
24	5	1	19522.00	25356.00	148.60	0	Spot (Block24, Row1, Column5)	18045.57	16290.50	10816.36	0.04	0.60	2687.00	2711.66	2687.00	256.97	0.00	0.09	100.00	100.00	0.00	13603.50	15358.57	10863432.00	59.67	5708.35	5020.00
24	6	1	19812.00	25353.00	146.55	0	Spot (Block24, Row1, Column6)	15547.22	14897.50	7470.83	0.02	0.48	2636.00	2678.09	2636.00	265.95	0.01	0.10	100.00	100.00	0.00	12261.50	12911.22	9110669.00	48.39	5636.78	5174.00
24	7	1	20115.00	25358.00	91.00	0	Spot (Block24, Row1, Column7)	20824.10	20046.00	5084.44	0.02	0.24	2637.00	3217.46	2637.00	5159.74	0.09	1.60	100.00	97.00	0.00	17409.00	18187.10	4268941.00	3.41	8380.64	7498.00
24	8	1	20413.00	25367.00	118.90	0	Spot (Block24, Row1, Column8)	63841.40	65535.00	6186.48	0.01	0.10	2650.00	3242.84	2650.00	5185.74	0.09	1.60	100.00	100.00	90.16	62885.00	61191.40	24004476.00	11.69	19248.12	15426.00
24	1	2	18327.00	25639.00	199.05	0	Spot (Block24, Row2, Column1)	2956.94	2948.00	286.95	0.00	0.10	2696.00	2765.91	2696.00	369.30	0.01	0.13	33.00	6.00	0.00	252.00	260.94	3329513.00	0.52	2741.64	2709.00
24	2	2	18622.00	25657.00	128.70	0	Spot (Block24, Row2, Column2)	12119.61	11886.00	3474.47	0.01	0.29	2682.00	2708.58	2682.00	286.12	0.00	0.11	100.00	100.00	0.00	9204.00	9437.61	5381105.00	32.89	5179.20	5068.00
24	3	2	18923.00	25649.00	191.60	0	Spot (Block24, Row2, Column3)	3109.00	3058.00	271.89	0.01	0.09	2683.00	2715.86	2683.00	288.51	0.01	0.11	63.00	26.00	0.00	375.00	426.00	3217819.00	1.36	2857.46	2883.00
24	4	2	19221.00	25654.00	163.50	0	Spot (Block24, Row2, Column4)	8155.94	8150.50	2157.83	0.00	0.26	2691.00	2733.80	2691.00	294.60	0.01	0.11	100.00	100.00	0.00	5459.50	5464.94	6051706.00	18.40	4127.05	4040.00
24	5	2	19518.00	25656.00	180.55	0	Spot (Block24, Row2, Column5)	4854.98	4676.00	1243.02	0.02	0.26	2697.00	2733.28	2697.00	258.42	0.01	0.09	100.00	100.00	0.00	1979.00	2157.98	4437449.00	8.21	3387.18	3318.00
24	6	2	19819.00	25658.00	157.20	0	Spot (Block24, Row2, Column6)	4491.67	4309.00	1003.35	0.02	0.22	2693.00	2728.57	2693.00	284.51	0.01	0.10	100.00	92.00	0.00	1616.00	1798.67	3076796.00	6.20	3209.08	3176.00
24	7	2	20124.00	25656.00	151.30	0	Spot (Block24, Row2, Column7)	6198.37	5932.50	1921.65	0.02	0.31	2680.00	3141.91	2680.00	4798.33	0.07	1.53	28.00	0.00	0.00	3252.50	3518.37	3892577.00	0.64	3561.84	3485.00
24	8	2	20417.00	25665.00	208.65	0	Spot (Block24, Row2, Column8)	2866.48	2827.50	220.64	0.01	0.08	2702.00	3348.13	2702.00	5507.24	0.09	1.64	0.00	0.00	0.00	125.50	164.48	3560171.00	-0.09	2771.72	2737.50
24	1	3	18320.00	25957.00	149.20	0	Spot (Block24, Row3, Column1)	14921.07	14001.00	7911.63	0.03	0.53	2684.50	2717.82	2684.50	270.79	0.01	0.10	100.00	100.00	0.00	11316.50	12236.57	9131695.00	45.07	5353.03	5141.00
24	2	3	18615.00	25961.00	213.75	0	Spot (Block24, Row3, Column2)	3119.28	3063.50	313.77	0.01	0.10	2686.00	2718.37	2686.00	281.34	0.01	0.10	64.00	28.00	0.00	377.50	433.28	4073786.00	1.42	2856.55	2842.00
24	3	3	18912.00	25955.00	149.15	0	Spot (Block24, Row3, Column3)	5489.22	5178.00	1626.39	0.03	0.30	2686.00	2743.03	2686.00	320.93	0.01	0.12	100.00	98.00	0.00	2492.00	2803.22	3337448.00	8.56	3480.88	3418.00
24	4	3	19220.00	25953.00	147.05	0	Spot (Block24, Row3, Column4)	12530.51	11936.00	5478.27	0.02	0.44	2723.00	2777.93	2723.00	293.99	0.01	0.11	100.00	100.00	0.00	9213.00	9807.51	7405531.00	33.17	4857.61	4453.00
24	5	3	19519.00	25950.00	150.20	0	Spot (Block24, Row3, Column5)	5389.28	5003.00	1828.64	0.03	0.34	2745.00	2793.76	2745.00	292.20	0.01	0.10	99.00	96.00	0.00	2258.00	2644.28	3309016.00	8.88	3443.43	3399.00
24	6	3	19820.00	25955.00	194.30	0	Spot (Block24, Row3, Column6)	10470.58	9396.00	3946.96	0.05	0.38	2784.00	2828.33	2784.00	319.96	0.01	0.11	100.00	100.00	0.00	6612.00	7686.58	11213996.00	23.89	5094.85	5082.50
24	7	3	20127.00	25963.00	147.45	0	Spot (Block24, Row3, Column7)	14198.94	12945.00	7559.98	0.04	0.53	2752.00	2787.87	2752.00	283.24	0.01	0.10	100.00	100.00	0.00	10193.00	11446.94	8490968.00	40.29	5040.55	4629.50
24	8	3	20423.00	25973.00	165.80	0	Spot (Block24, Row3, Column8)	3969.37	3873.00	566.77	0.01	0.14	2770.00	2790.27	2770.00	225.42	0.00	0.08	99.00	91.00	0.00	1103.00	1199.37	3032599.00	5.23	3167.83	3113.00
24	1	4	18318.00	26250.00	148.35	0	Spot (Block24, Row4, Column1)	12113.74	11282.00	5622.21	0.03	0.46	2682.50	2704.20	2682.50	264.12	0.00	0.10	100.00	100.00	0.00	8599.50	9431.24	7268242.00	35.63	4986.88	4672.00
24	2	4	18621.00	26250.00	177.35	0	Spot (Block24, Row4, Column2)	4351.81	4296.00	652.50	0.01	0.15	2679.00	2711.84	2679.00	283.65	0.01	0.10	100.00	98.00	0.00	1617.00	1672.81	3816539.00	5.78	3272.28	3272.00
24	3	4	18918.00	26255.00	149.85	0	Spot (Block24, Row4, Column3)	38819.51	36906.50	19672.80	0.02	0.51	2687.00	2748.08	2687.00	329.65	0.01	0.12	100.00	100.00	16.56	34219.50	36132.51	23912920.00	109.43	10505.82	9203.50
24	4	4	19203.00	26254.00	191.20	0	Spot (Block24, Row4, Column4)	3350.82	3328.00	277.33	0.00	0.08	2725.00	2782.61	2725.00	312.73	0.01	0.11	86.00	47.00	0.00	603.00	625.82	3451347.00	1.82	2970.33	3003.00
24	5	4	19519.00	26257.00	147.00	-50	Spot (Block24, Row4, Column5)	3097.13	2970.00	689.54	0.02	0.22	2757.00	2796.66	2757.00	291.38	0.01	0.10	42.00	16.00	0.00	213.00	340.13	1821115.00	1.03	2778.54	2699.00
24	6	4	19824.00	26253.00	187.00	0	Spot (Block24, Row4, Column6)	4858.97	4812.50	775.18	0.00	0.16	2773.00	2807.00	2773.00	281.70	0.01	0.10	100.00	99.00	0.00	2039.50	2085.97	4781230.00	7.28	3362.32	3301.00
24	7	4	20115.00	26260.00	150.50	0	Spot (Block24, Row4, Column7)	10731.82	9180.00	6066.74	0.07	0.57	2790.00	2834.49	2790.00	278.70	0.01	0.10	100.00	99.00	0.00	6390.00	7941.82	6600072.00	28.34	4459.60	4142.00
24	8	4	20424.00	26265.00	160.55	0	Spot (Block24, Row4, Column8)	5039.89	4707.50	1184.32	0.03	0.23	2881.00	2911.48	2881.00	252.89	0.00	0.09	99.00	99.00	0.00	1826.50	2158.89	3598483.00	8.42	3448.86	3466.50
24	1	5	18324.00	26557.00	109.30	0	Spot (Block24, Row5, Column1)	9457.17	9389.50	2085.53	0.00	0.22	2697.00	2740.20	2697.00	295.63	0.01	0.11	100.00	100.00	0.00	6692.50	6760.17	2950637.00	22.72	4755.81	4770.00
24	2	5	18616.00	26555.00	162.50	0	Spot (Block24, Row5, Column2)	4331.73	4323.50	637.97	0.00	0.15	2698.00	2726.48	2698.00	254.94	0.00	0.09	100.00	99.00	0.00	1625.50	1633.73	3162165.00	6.30	3239.58	3250.00
24	3	5	18920.00	26553.00	156.40	0	Spot (Block24, Row5, Column3)	8627.72	7953.00	2987.04	0.04	0.35	2709.00	2759.00	2709.00	299.15	0.01	0.11	100.00	100.00	0.00	5244.00	5918.72	5823714.00	19.62	4074.60	3998.50
24	4	5	19220.00	26558.00	148.60	0	Spot (Block24, Row5, Column4)	8659.55	7601.50	3835.29	0.06	0.44	2739.00	2787.80	2739.00	308.26	0.01	0.11	100.00	100.00	0.00	4862.50	5920.55	5213049.00	19.05	4208.30	3987.00
24	5	5	19525.00	26558.00	147.95	0	Spot (Block24, Row5, Column5)	47819.34	55337.00	18984.53	0.06	0.40	2775.00	2832.29	2775.00	364.51	0.01	0.13	100.00	100.00	41.88	52562.00	45044.34	28548328.00	123.42	13053.20	10661.00
24	6	5	19821.00	26557.00	158.50	0	Spot (Block24, Row5, Column6)	4769.63	4609.50	959.90	0.01	0.20	2779.00	2813.16	2779.00	306.62	0.01	0.11	99.00	99.00	0.00	1830.50	1990.63	3319660.00	6.38	3342.95	3375.00
24	7	5	20121.00	26558.00	184.30	0	Spot (Block24, Row5, Column7)	9632.31	9166.00	3227.13	0.02	0.34	2859.50	2919.31	2859.50	330.28	0.01	0.11	100.00	100.00	0.00	6306.50	6772.81	9169962.00	20.33	4842.02	4821.50
24	8	5	20423.00	26563.00	147.35	0	Spot (Block24, Row5, Column8)	21130.15	18985.50	12663.49	0.05	0.60	2949.00	2991.75	2949.00	294.66	0.01	0.10	100.00	100.00	0.00	16036.50	18181.15	12509051.00	61.56	6830.92	6204.50
24	1	6	18316.00	26854.00	194.45	0	Spot (Block24, Row6, Column1)	9704.40	8372.00	3863.13	0.06	0.40	2779.00	2809.60	2779.00	320.66	0.00	0.11	100.00	100.00	0.00	5593.00	6925.40	10393415.00	21.50	4900.58	4895.50
24	2	6	18618.00	26853.00	196.25	0	Spot (Block24, Row6, Column2)	7228.65	7043.50	1800.14	0.01	0.25	2708.00	2761.55	2708.00	309.12	0.01	0.11	100.00	100.00	0.00	4335.50	4520.65	7879227.00	14.45	4136.96	4155.00
24	3	6	18913.00	26853.00	146.10	0	Spot (Block24, Row6, Column3)	24351.95	21828.00	12486.14	0.05	0.51	2687.00	2734.65	2687.00	286.87	0.01	0.10	100.00	100.00	0.00	19141.00	21664.95	14148482.00	75.36	7458.90	6890.00
24	4	6	19218.00	26861.00	174.80	0	Spot (Block24, Row6, Column4)	3813.45	3659.00	677.44	0.02	0.18	2688.00	2749.02	2688.00	290.12	0.01	0.11	97.00	81.00	0.00	971.00	1125.45	3275757.00	3.67	3044.80	3036.00
24	5	6	19521.00	26860.00	108.85	0	Spot (Block24, Row6, Column5)	56257.07	60494.50	10705.83	0.03	0.19	2716.00	2792.43	2716.00	340.48	0.01	0.12	100.00	100.00	39.94	57778.50	53541.07	17327184.00	157.03	17587.61	15990.50
24	6	6	19817.00	26859.00	174.90	0	Spot (Block24, Row6, Column6)	4093.18	3734.00	986.26	0.04	0.24	2750.00	2802.61	2750.00	298.38	0.01	0.11	93.00	74.00	0.00	984.00	1343.18	3471019.00	4.33	3100.61	3083.50
24	7	6	20119.00	26855.00	147.45	0	Spot (Block24, Row6, Column7)	18612.70	16932.00	9783.54	0.04	0.53	2874.00	2925.33	2874.00	322.88	0.01	0.11	100.00	100.00	0.00	14058.00	15738.70	11000107.00	48.59	6417.57	6116.00
24	8	6	20426.00	26863.00	147.30	0	Spot (Block24, Row6, Column8)	23100.99	20923.00	13158.60	0.04	0.57	2969.00	3010.02	2969.00	273.68	0.01	0.09	100.00	100.00	0.00	17954.00	20131.99	13652687.00	73.41	7101.79	6376.00
24	1	7	18315.00	27151.00	176.50	0	Spot (Block24, Row7, Column1)	4834.26	4747.50	1086.39	0.01	0.22	2693.00	2737.96	2693.00	274.08	0.01	0.10	100.00	98.00	0.00	2054.50	2141.26	4205809.00	7.65	3366.57	3347.50
24	2	7	18609.00	27154.00	188.65	0	Spot (Block24, Row7, Column2)	3317.96	3243.50	380.11	0.01	0.11	2632.00	2667.85	2632.00	250.41	0.01	0.09	89.00	60.00	0.00	611.50	685.96	3311329.00	2.60	2928.11	2898.50
24	3	7	18909.00	27159.00	196.10	0	Spot (Block24, Row7, Column3)	3027.28	3000.00	261.08	0.00	0.09	2608.00	2644.23	2608.00	241.29	0.01	0.09	72.00	41.00	0.00	392.00	419.28	3302767.00	1.59	2836.28	2816.00
24	4	7	19222.00	27155.00	200.85	0	Spot (Block24, Row7, Column4)	3159.54	3128.50	275.31	0.00	0.09	2651.00	2675.16	2651.00	225.43	0.00	0.08	82.00	53.00	0.00	477.50	508.54	3620833.00	2.15	2882.54	2861.00
24	5	7	19527.00	27155.00	148.40	0	Spot (Block24, Row7, Column5)	6028.82	5913.50	1192.09	0.01	0.20	2700.00	2757.76	2700.00	303.38	0.01	0.11	100.00	100.00	0.00	3213.50	3328.82	3617293.00	10.78	3824.01	3794.00
24	6	7	19819.00	27159.00	176.15	0	Spot (Block24, Row7, Column6)	8046.06	7893.00	1957.52	0.01	0.24	2777.00	2869.86	2777.00	387.62	0.01	0.14	100.00	100.00	0.00	5116.00	5269.06	6992025.00	13.35	4235.83	4144.00
24	7	7	20111.00	27163.00	148.10	0	Spot (Block24, Row7, Column7)	21403.32	20099.50	10177.87	0.03	0.48	2885.00	2923.94	2885.00	291.90	0.01	0.10	100.00	100.00	0.00	17214.50	18518.32	12884797.00	63.31	7332.23	6055.00
24	8	7	20419.00	27162.00	101.85	0	Spot (Block24, Row7, Column8)	6481.58	6507.00	925.79	0.00	0.14	2976.00	3007.27	2976.00	258.42	0.00	0.09	100.00	100.00	0.00	3531.00	3505.58	1724100.00	13.44	4287.31	4281.00
24	1	8	18325.00	27448.00	129.60	0	Spot (Block24, Row8, Column1)	4456.25	4378.00	563.71	0.01	0.13	2711.00	2740.47	2711.00	231.68	0.00	0.08	100.00	100.00	0.00	1667.00	1745.25	2000858.00	7.41	3240.55	3229.00
24	2	8	18611.00	27452.00	165.10	0	Spot (Block24, Row8, Column2)	4717.08	4376.50	1204.11	0.03	0.26	2661.00	2677.63	2661.00	225.66	0.00	0.08	99.00	98.00	0.00	1715.50	2056.08	3556675.00	9.04	3170.74	3137.00
24	3	8	18909.00	27455.00	148.00	0	Spot (Block24, Row8, Column3)	10933.14	9539.00	6173.32	0.06	0.56	2663.00	2684.21	2663.00	242.22	0.00	0.09	100.00	100.00	0.00	6876.00	8270.14	6527083.00	34.06	4306.18	4051.00
24	4	8	19216.00	27456.00	152.40	0	Spot (Block24, Row8, Column4)	5579.70	5421.00	1231.53	0.01	0.22	2685.50	2699.14	2685.50	224.50	0.00	0.08	100.00	100.00	0.00	2735.50	2894.20	3531951.00	12.83	3511.85	3516.00
24	5	8	19511.00	27462.00	180.70	0	Spot (Block24, Row8, Column5)	3149.52	3161.00	251.04	0.00	0.08	2718.00	2768.13	2718.00	322.16	0.01	0.12	62.00	21.00	0.00	443.00	431.52	2888107.00	1.18	2934.85	2899.00
24	6	8	19819.00	27459.00	180.85	0	Spot (Block24, Row8, Column6)	15079.35	12814.00	7401.92	0.07	0.49	2803.00	2900.19	2803.00	410.42	0.01	0.14	100.00	100.00	0.00	10011.00	12276.35	13812689.00	29.68	5752.86	5772.50
24	7	8	20116.00	27454.00	148.15	0	Spot (Block24, Row8, Column7)	6636.31	6645.00	1829.56	0.00	0.28	2856.00	2910.95	2856.00	315.40	0.01	0.11	100.00	100.00	0.00	3789.00	3780.31	3968516.00	11.81	3824.94	3758.00
24	8	8	20417.00	27461.00	147.00	-50	Spot (Block24, Row8, Column8)	3124.46	3016.00	384.72	0.02	0.12	2857.00	2883.57	2857.00	212.16	0.00	0.07	43.00	30.00	0.00	159.00	267.46	1846555.00	1.14	2767.21	2747.00
25	1	1	4807.00	29816.00	153.55	0	Spot (Block25, Row1, Column1)	59537.14	65535.00	9988.65	0.04	0.17	3581.00	3713.09	3581.00	604.16	0.02	0.16	100.00	100.00	65.59	61954.00	55956.14	38580400.00	92.40	18186.40	16093.00
25	2	1	5101.00	29821.00	155.25	0	Spot (Block25, Row1, Column2)	62905.48	65535.00	7113.51	0.02	0.11	3564.00	3751.05	3564.00	697.42	0.02	0.19	100.00	100.00	82.05	61971.00	59341.48	41706712.00	84.82	18053.85	16816.00
25	3	1	5404.00	29824.00	145.10	0	Spot (Block25, Row1, Column3)	8444.67	8159.00	2631.68	0.01	0.31	3620.00	3731.20	3620.00	528.34	0.01	0.14	100.00	100.00	0.00	4539.00	4824.67	4864132.00	8.92	4733.25	4531.00
25	4	1	5714.00	29817.00	119.60	0	Spot (Block25, Row1, Column4)	63028.15	65535.00	5935.12	0.02	0.09	3776.00	3879.91	3776.00	514.71	0.01	0.13	100.00	100.00	77.60	61759.00	59252.15	23635660.00	114.92	21899.18	17318.00
25	5	1	6003.00	29818.00	140.10	0	Spot (Block25, Row1, Column5)	18874.40	17941.00	6784.00	0.02	0.36	3861.00	3948.30	3861.00	477.89	0.01	0.12	100.00	100.00	0.00	14080.00	15013.40	10060053.00	31.23	7656.56	7315.00
25	6	1	6300.00	29818.00	145.50	0	Spot (Block25, Row1, Column6)	58206.68	65535.00	11773.74	0.05	0.20	3915.00	4003.28	3915.00	445.32	0.01	0.11	100.00	100.00	63.95	61620.00	54291.68	33585508.00	121.72	17608.11	16077.50
25	7	1	6601.00	29825.00	89.50	0	Spot (Block25, Row1, Column7)	63149.41	65535.00	6391.52	0.02	0.10	4014.00	4621.41	4014.00	5135.16	0.06	1.11	100.00	100.00	76.77	61521.00	59135.41	12503583.00	11.40	22380.56	19592.00
25	8	1	6894.00	29824.00	121.30	0	Spot (Block25, Row1, Column8)	60717.84	65535.00	12496.25	0.03	0.21	4242.00	4859.47	4242.00	5182.08	0.06	1.07	100.00	99.00	85.05	61293.00	56475.84	23558624.00	10.78	21677.60	14353.00
25	1	2	4813.00	30108.00	151.10	0	Spot (Block25, Row2, Column1)	3972.58	3958.00	182.40	0.00	0.05	3556.00	3615.27	3556.00	347.16	0.01	0.10	59.00	9.00	0.00	402.00	416.58	2482865.00	1.03	3765.57	3785.00
25	2	2	5102.00	30118.00	124.25	0	Spot (Block25, Row2, Column2)	11862.80	11692.50	2536.37	0.01	0.21	3515.00	3620.44	3515.00	494.25	0.01	0.14	100.00	100.00	0.00	8177.50	8347.80	4840024.00	16.68	5965.85	6089.50
25	3	2	5417.00	30120.00	207.10	0	Spot (Block25, Row2, Column3)	3986.31	3975.50	199.57	0.00	0.05	3577.00	3632.37	3577.00	264.82	0.01	0.07	76.00	28.00	0.00	398.50	409.31	4879248.00	1.34	3720.52	3687.50
25	4	2	5703.00	30118.00	183.75	0	Spot (Block25, Row2, Column4)	7529.09	7381.00	1850.66	0.01	0.25	3666.50	3769.50	3666.50	461.12	0.01	0.12	100.00	100.00	0.00	3714.50	3862.59	7122517.00	8.15	4896.31	4860.00
25	5	2	6002.00	30118.00	157.65	0	Spot (Block25, Row2, Column5)	11484.61	11427.50	3240.26	0.00	0.28	3709.00	3773.83	3709.00	339.58	0.01	0.09	100.00	100.00	0.00	7718.50	7775.61	7878443.00	22.71	5846.69	5540.00
25	6	2	6301.00	30115.00	157.20	0	Spot (Block25, Row2, Column6)	6634.23	6538.50	1425.38	0.01	0.21	3847.00	3986.46	3847.00	729.74	0.02	0.18	99.00	77.00	0.00	2691.50	2787.23	4498009.00	3.63	4529.30	4549.00
25	7	2	6605.00	30120.00	149.95	0	Spot (Block25, Row2, Column7)	7268.85	7085.00	1541.09	0.01	0.21	3946.00	4005.46	3946.00	462.26	0.01	0.12	100.00	99.00	0.00	3139.00	3322.85	4426731.00	7.06	4791.67	4778.00
25	8	2	6923.00	30123.00	236.50	0	Spot (Block25, Row2, Column8)	4712.59	4673.00	326.50	0.00	0.07	4176.00	4775.42	4176.00	5343.87	0.06	1.12	0.00	0.00	0.00	497.00	536.59	7582558.00	-0.01	4330.35	4324.50
25	1	3	4803.00	30418.00	139.25	0	Spot (Block25, Row3, Column1)	17830.51	17562.00	7214.06	0.01	0.40	3448.00	3493.70	3448.00	319.25	0.01	0.09	100.00	100.00	0.00	14114.00	14382.51	9361017.00	44.91	7016.85	6652.50
25	2	3	5109.00	30414.00	201.45	0	Spot (Block25, Row3, Column2)	3880.68	3867.50	201.46	0.00	0.05	3456.00	3537.51	3456.00	404.00	0.01	0.11	51.00	3.00	0.00	411.50	424.68	4462777.00	0.85	3663.87	3662.00
25	3	3	5388.00	30431.00	154.55	0	Spot (Block25, Row3, Column3)	5501.42	4687.00	3499.96	0.07	0.64	3575.00	3665.84	3575.00	475.51	0.01	0.13	94.00	55.00	0.00	1112.00	1926.42	3608930.00	3.86	4150.81	4104.00
25	4	3	5702.00	30416.00	145.80	0	Spot (Block25, Row3, Column4)	64183.14	65535.00	4379.63	0.01	0.07	3630.00	3722.58	3630.00	486.73	0.01	0.13	100.00	100.00	86.63	61905.00	60553.14	36969792.00	124.22	22499.58	18081.50
25	5	3	6007.00	30419.00	175.95	0	Spot (Block25, Row3, Column5)	5266.66	5083.00	1011.15	0.02	0.19	3713.00	3886.08	3713.00	806.15	0.02	0.21	77.00	41.00	0.00	1370.00	1553.66	4539858.00	1.71	4173.14	4178.00
25	6	3	6308.00	30419.00	226.45	0	Spot (Block25, Row3, Column6)	42286.32	36331.50	15983.10	0.07	0.38	3888.00	4184.33	3888.00	1045.67	0.03	0.25	100.00	100.00	23.30	32443.50	38398.32	62076664.00	36.44	15152.62	15232.50
25	7	3	6606.00	30426.00	141.55	0	Spot (Block25, Row3, Column7)	12457.74	12230.50	4451.19	0.01	0.36	3948.00	4088.00	3948.00	654.99	0.02	0.16	100.00	100.00	0.00	8282.50	8509.74	6801924.00	12.78	5901.38	5660.00
25	8	3	6907.00	30434.00	154.30	0	Spot (Block25, Row3, Column8)	8538.57	8223.00	1852.93	0.02	0.22	4112.00	4155.96	4112.00	308.67	0.00	0.07	100.00	100.00	0.00	4111.00	4426.57	5541533.00	14.20	5433.03	5401.00
25	1	4	4803.00	30715.00	146.65	0	Spot (Block25, Row4, Column1)	63926.17	65535.00	4782.53	0.01	0.07	3502.00	3626.53	3502.00	534.83	0.02	0.15	100.00	100.00	83.76	62033.00	60424.17	37397124.00	112.75	20893.73	18603.00
25	2	4	5104.00	30717.00	184.90	0	Spot (Block25, Row4, Column2)	14991.36	13757.50	6674.13	0.04	0.45	3510.00	3693.26	3510.00	596.72	0.02	0.16	100.00	100.00	0.00	10247.50	11481.36	14331737.00	18.93	6650.21	6665.00
25	3	4	5400.00	30719.00	159.85	0	Spot (Block25, Row4, Column3)	64995.53	65535.00	2928.39	0.00	0.05	3584.00	3828.36	3584.00	817.83	0.03	0.21	100.00	100.00	95.45	61951.00	61411.53	45692300.00	74.79	22906.16	19942.00
25	4	4	5702.00	30719.00	208.85	0	Spot (Block25, Row4, Column4)	4395.78	4359.00	353.07	0.00	0.08	3655.00	3750.06	3655.00	467.12	0.01	0.12	78.00	28.00	0.00	704.00	740.78	5472746.00	1.38	3945.57	3927.00
25	5	4	6003.00	30722.00	147.00	-50	Spot (Block25, Row4, Column5)	3963.59	3854.00	334.43	0.01	0.08	3761.00	3814.28	3761.00	362.42	0.01	0.10	31.00	10.00	0.00	93.00	202.59	2338517.00	0.41	3814.26	3826.00
25	6	4	6302.00	30723.00	164.95	0	Spot (Block25, Row4, Column6)	17241.11	17182.00	4709.85	0.00	0.27	3864.00	4005.59	3864.00	657.00	0.02	0.16	100.00	100.00	0.00	13318.00	13377.11	12982558.00	20.15	7651.50	7165.00
25	7	4	6594.00	30723.00	141.10	0	Spot (Block25, Row4, Column7)	12362.31	11824.00	4122.27	0.02	0.33	3965.00	4079.27	3965.00	479.02	0.01	0.12	100.00	100.00	0.00	7859.00	8397.31	6675646.00	17.29	5983.49	5505.00
25	8	4	6907.00	30732.00	159.65	0	Spot (Block25, Row4, Column8)	5832.57	5718.00	801.99	0.01	0.14	4119.00	4162.55	4119.00	327.37	0.00	0.08	97.00	91.00	0.00	1599.00	1713.57	4152793.00	5.10	4612.91	4552.00
25	1	5	4802.00	31023.00	116.60	0	Spot (Block25, Row5, Column1)	64636.64	65535.00	3864.21	0.01	0.06	3555.00	3704.12	3555.00	691.00	0.02	0.19	100.00	100.00	93.31	61980.00	61081.64	23204648.00	88.18	21237.06	17937.50
25	2	5	5104.00	31020.00	153.90	0	Spot (Block25, Row5, Column2)	7989.33	7738.00	1782.92	0.01	0.22	3556.00	3807.55	3556.00	831.42	0.03	0.22	100.00	95.00	0.00	4182.00	4433.33	5217032.00	5.03	4663.81	4666.00
25	3	5	5401.00	31017.00	154.45	0	Spot (Block25, Row5, Column3)	51600.20	62442.50	16305.00	0.08	0.32	3619.00	3999.52	3619.00	1053.96	0.04	0.26	100.00	100.00	48.02	58823.50	47981.20	33849988.00	45.16	13425.92	12145.00
25	4	5	5701.00	31022.00	138.95	0	Spot (Block25, Row5, Column4)	45884.29	48611.00	18109.78	0.03	0.39	3687.00	3896.15	3687.00	766.63	0.02	0.20	100.00	100.00	29.68	44924.00	42197.29	24272904.00	54.77	13184.68	11916.00
25	5	5	6009.00	31020.00	155.40	0	Spot (Block25, Row5, Column5)	64907.31	65535.00	3305.54	0.00	0.05	3764.00	3853.71	3764.00	475.34	0.01	0.12	100.00	100.00	95.50	61771.00	61143.31	43293580.00	128.44	21139.23	19672.50
25	6	5	6303.00	31018.00	151.30	0	Spot (Block25, Row5, Column6)	7034.04	7006.00	1494.36	0.00	0.21	3871.00	3985.09	3871.00	499.83	0.01	0.13	100.00	94.00	0.00	3135.00	3163.04	4410341.00	6.10	4758.94	4706.00
25	7	5	6604.00	31022.00	170.15	0	Spot (Block25, Row5, Column7)	17227.79	16041.00	6716.65	0.03	0.39	3997.00	4164.60	3997.00	613.07	0.02	0.15	100.00	100.00	0.00	12044.00	13230.79	13885596.00	21.31	7331.54	7300.50
25	8	5	6905.00	31027.00	139.75	0	Spot (Block25, Row5, Column8)	20777.05	19673.00	8536.21	0.02	0.41	4109.00	4208.42	4109.00	485.88	0.01	0.12	100.00	100.00	0.00	15564.00	16668.05	10887174.00	34.10	8254.70	7856.00
25	1	6	4796.00	31317.00	227.60	0	Spot (Block25, Row6, Column1)	36214.44	27082.00	17311.56	0.13	0.48	3650.00	3933.91	3650.00	963.92	0.03	0.25	100.00	100.00	16.98	23432.00	32564.44	53959788.00	33.49	13779.60	13755.00
25	2	6	5094.00	31316.00	204.25	0	Spot (Block25, Row6, Column2)	8745.60	8208.00	2486.19	0.03	0.28	3635.00	3952.07	3635.00	1456.18	0.04	0.37	100.00	72.00	0.00	4573.00	5110.60	10363533.00	3.29	5444.77	5341.50
25	3	6	5396.00	31317.00	146.40	0	Spot (Block25, Row6, Column3)	61904.18	65535.00	7728.87	0.02	0.12	3658.00	4023.61	3658.00	1491.11	0.04	0.37	100.00	100.00	76.79	61877.00	58246.18	36276148.00	38.82	19677.24	16482.00
25	4	6	5702.00	31328.00	185.15	0	Spot (Block25, Row6, Column4)	4809.79	4808.50	480.86	0.00	0.10	3720.00	3798.55	3720.00	437.02	0.01	0.12	89.00	65.00	0.00	1088.50	1089.79	4607780.00	2.31	4136.86	4116.00
25	5	6	5999.00	31321.00	113.40	0	Spot (Block25, Row6, Column5)	64663.88	65535.00	4045.00	0.01	0.06	3824.00	3887.92	3824.00	429.33	0.01	0.11	100.00	100.00	94.08	61711.00	60839.88	21856468.00	141.56	22042.92	19847.50
25	6	6	6306.00	31322.00	163.30	0	Spot (Block25, Row6, Column6)	6136.27	5982.00	1173.84	0.01	0.19	3894.00	3970.84	3894.00	383.02	0.01	0.10	98.00	93.00	0.00	2088.00	2242.27	4528566.00	5.65	4512.11	4462.00
25	7	6	6601.00	31322.00	139.65	0	Spot (Block25, Row6, Column7)	16004.05	15105.00	5372.10	0.03	0.34	3984.00	4102.42	3984.00	531.58	0.01	0.13	100.00	100.00	0.00	11121.00	12020.05	8434136.00	22.39	7353.54	6933.50
25	8	6	6910.00	31331.00	141.00	0	Spot (Block25, Row6, Column8)	19796.62	19262.50	8183.56	0.01	0.41	4130.00	4183.49	4130.00	388.14	0.01	0.09	100.00	100.00	0.00	15132.50	15666.62	10610991.00	40.23	8110.78	7320.50
25	1	7	4800.00	31619.00	165.40	0	Spot (Block25, Row7, Column1)	22197.05	19744.00	10399.94	0.05	0.47	3603.00	3856.96	3603.00	849.86	0.03	0.22	100.00	100.00	0.00	16141.00	18594.05	16891958.00	21.58	7554.99	7474.00
25	2	7	5100.00	31615.00	157.00	0	Spot (Block25, Row7, Column2)	6129.20	5860.50	1196.40	0.02	0.20	3593.00	3714.68	3593.00	555.27	0.01	0.15	99.00	89.00	0.00	2267.50	2536.20	4143336.00	4.35	4330.81	4344.50
25	3	7	5399.00	31618.00	216.60	0	Spot (Block25, Row7, Column3)	4382.15	4349.00	340.47	0.00	0.08	3637.00	3691.62	3637.00	369.26	0.01	0.10	85.00	46.00	0.00	712.00	745.15	5876469.00	1.87	3915.44	3881.00
25	4	7	5704.00	31622.00	171.70	0	Spot (Block25, Row7, Column4)	5421.22	5344.00	876.38	0.01	0.16	3746.00	3771.79	3746.00	281.61	0.00	0.07	98.00	92.00	0.00	1598.00	1675.22	4456242.00	5.86	4267.36	4257.00
25	5	7	6010.00	31618.00	148.40	0	Spot (Block25, Row7, Column5)	7414.02	7377.00	2211.40	0.00	0.30	3872.00	3963.61	3872.00	457.65	0.01	0.12	100.00	100.00	0.00	3505.00	3542.02	4455827.00	7.54	5145.26	5156.00
25	6	7	6301.00	31622.00	192.25	0	Spot (Block25, Row7, Column6)	10830.47	10493.50	3351.75	0.01	0.31	4006.00	4229.35	4006.00	877.13	0.02	0.21	100.00	100.00	0.00	6487.50	6824.47	11263690.00	7.53	6063.63	6052.00
25	7	7	6592.00	31626.00	142.60	0	Spot (Block25, Row7, Column7)	52416.86	61944.00	15563.95	0.07	0.30	4019.00	4148.37	4019.00	580.54	0.01	0.14	100.00	100.00	46.17	57925.00	48397.86	28724624.00	83.14	16129.99	13802.50
25	8	7	6912.00	31656.00	242.65	0	Spot (Block25, Row7, Column8)	4245.88	4210.00	277.21	0.00	0.07	4163.00	4201.33	4163.00	390.26	0.00	0.09	14.00	0.00	0.00	47.00	82.88	7196774.00	0.11	4115.22	4115.50
25	1	8	4813.00	31913.00	120.85	0	Spot (Block25, Row8, Column1)	6058.62	6017.50	983.97	0.00	0.16	3592.00	3671.94	3592.00	474.41	0.01	0.13	100.00	98.00	0.00	2425.50	2466.62	2338627.00	5.03	4359.11	4339.00
25	2	8	5102.00	31920.00	163.10	0	Spot (Block25, Row8, Column2)	5601.79	5576.00	961.37	0.00	0.17	3581.00	3608.74	3581.00	278.69	0.00	0.08	99.00	96.00	0.00	1995.00	2020.79	4128517.00	7.15	4171.00	4150.00
25	3	8	5394.00	31916.00	139.90	0	Spot (Block25, Row8, Column3)	11989.09	11253.00	4333.33	0.03	0.36	3644.00	3682.46	3644.00	287.93	0.00	0.08	100.00	100.00	0.00	7609.00	8345.09	6342230.00	28.85	5818.24	5357.00
25	4	8	5700.00	31920.00	142.40	0	Spot (Block25, Row8, Column4)	12587.90	12315.00	3384.95	0.01	0.27	3725.00	3765.21	3725.00	276.45	0.00	0.07	100.00	100.00	0.00	8590.00	8862.90	6961108.00	31.91	5886.79	5670.00
25	5	8	5994.00	31923.00	219.05	0	Spot (Block25, Row8, Column5)	4536.53	4506.50	408.62	0.00	0.09	3862.00	4051.06	3862.00	874.42	0.02	0.22	31.00	0.00	0.00	644.50	674.53	6242269.00	0.56	4072.76	4011.00
25	6	8	6303.00	31921.00	221.50	0	Spot (Block25, Row8, Column6)	43369.80	36572.00	17578.26	0.07	0.41	4066.00	4392.34	4066.00	1193.15	0.03	0.27	100.00	100.00	29.79	32506.00	39303.80	60848248.00	32.67	15794.47	15780.00
25	7	8	6597.00	31920.00	139.10	0	Spot (Block25, Row8, Column7)	22319.25	21741.00	9404.65	0.01	0.42	4017.00	4174.48	4017.00	773.82	0.02	0.19	100.00	100.00	0.00	17724.00	18302.25	11628331.00	23.45	8319.56	7549.00
25	8	8	6893.00	31927.00	82.35	0	Spot (Block25, Row8, Column8)	16327.06	15491.00	4372.62	0.02	0.27	4125.50	4173.65	4125.50	378.66	0.01	0.09	100.00	100.00	0.00	11365.50	12201.56	2644984.00	32.10	8289.50	7540.50
26	1	1	9307.00	29826.00	154.95	0	Spot (Block26, Row1, Column1)	61116.59	65535.00	8141.88	0.03	0.13	5549.00	5653.97	5549.00	675.84	0.01	0.12	100.00	100.00	70.26	59986.00	55567.59	40276188.00	82.06	21980.38	19171.00
26	2	1	9598.00	29831.00	145.20	0	Spot (Block26, Row1, Column2)	15478.45	14741.00	5783.38	0.02	0.37	5271.00	5333.81	5271.00	586.42	0.01	0.11	99.00	99.00	0.00	9470.00	10207.45	8915588.00	17.30	7861.92	7377.00
26	3	1	9905.00	29834.00	142.70	0	Spot (Block26, Row1, Column3)	20087.80	17815.00	10273.99	0.05	0.51	5101.50	5159.15	5101.50	462.58	0.00	0.09	100.00	99.00	0.00	12713.50	14986.30	11148731.00	32.27	8604.91	7833.50
26	4	1	10220.00	29834.00	115.05	0	Spot (Block26, Row1, Column4)	9976.41	9999.00	1586.41	0.00	0.16	5106.00	5201.02	5106.00	528.04	0.01	0.10	100.00	100.00	0.00	4893.00	4870.41	3481768.00	9.04	6720.52	6626.50
26	5	1	10506.00	29831.00	144.70	0	Spot (Block26, Row1, Column5)	44672.90	51343.50	21328.84	0.06	0.48	4967.00	5047.76	4967.00	519.94	0.01	0.10	100.00	100.00	39.26	46376.50	39705.90	25374336.00	76.21	13796.43	12233.00
26	6	1	10801.00	29831.00	141.55	0	Spot (Block26, Row1, Column6)	43437.67	44275.00	18891.44	0.01	0.43	4952.00	5021.18	4952.00	532.25	0.01	0.11	100.00	100.00	25.28	39323.00	38485.67	23543320.00	72.18	14318.42	13187.50
26	7	1	11100.00	29841.00	84.25	0	Spot (Block26, Row1, Column7)	56481.78	57865.50	8771.51	0.01	0.16	5028.00	5594.82	5028.00	5060.48	0.05	0.90	100.00	100.00	33.33	52837.50	51453.78	9827829.00	10.06	22484.81	20218.00
26	8	1	11395.00	29833.00	119.45	0	Spot (Block26, Row1, Column8)	62983.37	65535.00	8583.10	0.02	0.14	5098.00	5650.38	5098.00	4957.92	0.04	0.88	100.00	100.00	89.33	60437.00	57885.37	23618868.00	11.56	25336.30	18892.00
26	1	2	9305.00	30130.00	147.00	-50	Spot (Block26, Row2, Column1)	6078.40	5982.50	694.39	0.01	0.11	5434.50	5532.25	5434.50	644.11	0.01	0.12	42.00	7.00	0.00	548.00	643.90	3586256.00	0.85	5798.61	5663.00
26	2	2	9610.00	30130.00	126.05	0	Spot (Block26, Row2, Column2)	29081.21	28306.00	9809.54	0.01	0.34	5193.00	5264.28	5193.00	534.94	0.01	0.10	100.00	100.00	0.00	23113.00	23888.21	12359516.00	44.52	11141.71	10768.00
26	3	2	9907.00	30130.00	133.25	0	Spot (Block26, Row2, Column3)	5959.75	5914.00	471.08	0.00	0.08	5097.00	5165.85	5097.00	541.39	0.01	0.10	74.00	30.00	0.00	817.00	862.75	2842799.00	1.47	5703.11	5704.00
26	4	2	10206.00	30130.00	162.55	0	Spot (Block26, Row2, Column4)	17112.05	16791.00	4951.87	0.01	0.29	4966.00	5061.70	4966.00	560.31	0.01	0.11	100.00	100.00	0.00	11825.00	12146.05	12508906.00	21.51	8240.58	8117.50
26	5	2	10506.00	30132.00	165.40	0	Spot (Block26, Row2, Column5)	6990.35	6907.00	1164.54	0.01	0.17	4858.50	4938.23	4858.50	508.08	0.01	0.10	99.00	89.00	0.00	2048.50	2131.85	5277718.00	4.04	5647.88	5603.50
26	6	2	10801.00	30130.00	145.35	0	Spot (Block26, Row2, Column6)	12852.15	12254.00	4004.16	0.02	0.31	4950.00	5044.90	4950.00	668.72	0.01	0.13	100.00	99.00	0.00	7304.00	7902.15	7389985.00	11.67	6813.52	6661.00
26	7	2	11106.00	30135.00	144.45	0	Spot (Block26, Row2, Column7)	12523.95	11997.00	4527.12	0.02	0.36	4923.00	5493.59	4923.00	5255.32	0.05	0.96	60.00	29.00	0.00	7074.00	7600.95	7151176.00	1.34	6825.77	6664.50
26	8	2	11409.00	30172.00	168.20	0	Spot (Block26, Row2, Column8)	5638.79	5529.00	540.91	0.01	0.10	5044.00	5666.71	5044.00	5229.15	0.05	0.92	0.00	0.00	0.00	485.00	594.79	4460282.00	-0.01	5322.58	5188.50
26	1	3	9307.00	30429.00	143.75	0	Spot (Block26, Row3, Column1)	42903.82	43563.00	19966.05	0.01	0.47	5179.00	5243.19	5179.00	522.79	0.01	0.10	100.00	100.00	27.94	38384.00	37724.82	24112060.00	72.04	13238.78	11964.00
26	2	3	9607.00	30419.00	189.05	0	Spot (Block26, Row3, Column2)	5911.34	5831.00	431.26	0.01	0.07	5095.00	5148.14	5095.00	486.59	0.00	0.09	72.00	36.00	0.00	736.00	816.34	5952717.00	1.57	5587.95	5537.00
26	3	3	9901.00	30435.00	140.00	0	Spot (Block26, Row3, Column3)	13626.71	12453.50	5371.25	0.04	0.39	5036.00	5098.74	5036.00	515.88	0.01	0.10	100.00	100.00	0.00	7417.50	8590.71	7222154.00	16.53	7662.53	7164.00
26	4	3	10203.00	30431.00	142.25	0	Spot (Block26, Row3, Column4)	35310.59	33127.00	17720.84	0.03	0.50	4897.00	4964.46	4897.00	497.71	0.01	0.10	100.00	100.00	8.18	28230.00	30413.59	19420864.00	60.97	12234.78	11075.00
26	5	3	10511.00	30428.00	142.20	0	Spot (Block26, Row3, Column5)	11354.14	10164.00	5218.57	0.05	0.46	4855.00	4963.15	4855.00	637.86	0.01	0.13	100.00	97.00	0.00	5309.00	6499.14	6222067.00	10.02	6585.47	6141.00
26	6	3	10804.00	30429.00	194.55	0	Spot (Block26, Row3, Column6)	32748.41	27784.00	15461.38	0.07	0.47	4977.00	5134.56	4977.00	835.51	0.01	0.16	100.00	100.00	5.03	22807.00	27771.41	35139108.00	33.05	13144.09	13063.50
26	7	3	11108.00	30435.00	142.30	0	Spot (Block26, Row3, Column7)	31954.89	28446.50	18074.90	0.05	0.57	4926.50	5019.76	4926.50	665.05	0.01	0.13	100.00	100.00	5.45	23520.00	27028.39	17575200.00	40.50	10246.39	9345.00
26	8	3	11407.00	30446.00	149.65	0	Spot (Block26, Row3, Column8)	9110.27	8994.00	1669.95	0.01	0.18	5002.00	5061.56	5002.00	543.03	0.01	0.11	98.00	97.00	0.00	3992.00	4108.27	5593705.00	7.46	6415.15	6302.50
26	1	4	9307.00	30727.00	140.00	0	Spot (Block26, Row4, Column1)	38339.70	36587.50	18433.71	0.02	0.48	5248.00	5298.62	5248.00	524.55	0.00	0.10	100.00	100.00	13.06	31339.50	33091.70	20550136.00	62.99	12900.88	10981.00
26	2	4	9602.00	30728.00	195.00	0	Spot (Block26, Row4, Column2)	6476.64	6438.00	600.84	0.00	0.09	5159.00	5230.77	5159.00	547.27	0.01	0.10	91.00	60.00	0.00	1279.00	1317.64	6949433.00	2.28	5831.46	5815.00
26	3	4	9906.00	30730.00	147.25	0	Spot (Block26, Row4, Column3)	61004.84	65535.00	9300.87	0.03	0.15	5088.00	5179.71	5088.00	570.37	0.01	0.11	100.00	100.00	73.82	60447.00	55916.84	36115164.00	97.87	21883.00	19303.00
26	4	4	10199.00	30735.00	171.10	0	Spot (Block26, Row4, Column4)	6004.65	5941.00	478.08	0.00	0.08	5015.00	5084.44	5015.00	503.71	0.01	0.10	83.00	44.00	0.00	926.00	989.65	4881777.00	1.83	5519.03	5497.00
26	5	4	10504.00	30734.00	147.00	-50	Spot (Block26, Row4, Column5)	5365.30	5319.00	523.55	0.00	0.10	4970.00	5035.67	4970.00	514.80	0.01	0.10	35.00	12.00	0.00	349.00	395.30	3170892.00	0.64	5080.09	5038.00
26	6	4	10806.00	30735.00	175.45	0	Spot (Block26, Row4, Column6)	8994.50	8998.00	1399.14	0.00	0.16	4918.00	5009.29	4918.00	625.87	0.01	0.12	99.00	99.00	0.00	4080.00	4076.50	7726278.00	6.37	6413.06	6299.00
26	7	4	11099.00	30736.00	145.80	0	Spot (Block26, Row4, Column7)	24590.80	20858.00	15181.08	0.07	0.62	4977.00	5046.25	4977.00	500.84	0.01	0.10	100.00	99.00	0.86	15881.00	19613.80	14238073.00	39.02	8819.20	8215.00
26	8	4	11406.00	30742.00	149.85	0	Spot (Block26, Row4, Column8)	10475.32	10152.00	2904.12	0.01	0.28	5048.00	5116.20	5048.00	484.52	0.01	0.09	100.00	100.00	0.00	5104.00	5427.32	6442319.00	11.06	6509.03	6380.00
26	1	5	9307.00	31033.00	107.55	0	Spot (Block26, Row5, Column1)	16476.93	16380.00	3859.55	0.00	0.23	5447.00	5561.65	5447.00	737.62	0.01	0.13	100.00	100.00	0.00	10933.00	11029.93	4943079.00	14.80	8675.37	8317.00
26	2	5	9604.00	31033.00	150.65	0	Spot (Block26, Row5, Column2)	9652.29	9619.00	1518.11	0.00	0.16	5242.00	5310.90	5242.00	515.95	0.01	0.10	100.00	100.00	0.00	4377.00	4410.29	5974768.00	8.41	6735.53	6681.00
26	3	5	9902.00	31033.00	168.40	0	Spot (Block26, Row5, Column3)	8134.15	7915.50	1289.56	0.01	0.16	5189.00	5268.55	5189.00	577.13	0.01	0.11	99.00	96.00	0.00	2726.50	2945.15	6474786.00	4.97	6295.56	6331.50
26	4	5	10202.00	31034.00	144.30	0	Spot (Block26, Row5, Column4)	22339.97	19439.00	12093.63	0.06	0.54	5192.00	5251.34	5192.00	569.00	0.00	0.11	100.00	100.00	0.00	14247.00	17147.97	12666761.00	30.03	8664.18	8034.50
26	5	5	10506.00	31031.00	146.70	0	Spot (Block26, Row5, Column5)	63694.76	65535.00	5359.55	0.01	0.08	5138.00	5237.91	5138.00	658.07	0.01	0.13	100.00	100.00	85.25	60397.00	58556.76	37580228.00	88.83	23086.02	19440.00
26	6	5	10804.00	31032.00	144.55	0	Spot (Block26, Row5, Column6)	12358.20	11643.00	3784.69	0.03	0.31	4951.00	5023.15	4951.00	569.58	0.01	0.11	100.00	100.00	0.00	6692.00	7407.20	7007102.00	12.88	6998.27	6840.00
26	7	5	11107.00	31031.00	170.85	0	Spot (Block26, Row5, Column7)	16975.88	15972.50	5953.71	0.03	0.35	4955.00	5057.22	4955.00	589.18	0.01	0.12	100.00	100.00	0.00	11017.50	12020.88	13818370.00	20.23	8153.66	8213.50
26	8	5	11405.00	31040.00	146.90	0	Spot (Block26, Row5, Column8)	43985.17	48689.50	21421.91	0.04	0.49	4979.00	5069.63	4979.00	558.96	0.01	0.11	100.00	100.00	39.12	43710.50	39006.17	25863416.00	69.62	12522.94	11196.00
26	1	6	9301.00	31327.00	204.15	0	Spot (Block26, Row6, Column1)	27688.57	22351.00	14111.78	0.09	0.51	5810.00	5935.87	5810.00	900.25	0.01	0.15	100.00	100.00	1.35	16541.00	21878.57	32838660.00	24.16	12376.17	12442.00
26	2	6	9602.00	31332.00	188.45	0	Spot (Block26, Row6, Column2)	10751.91	10604.00	2143.22	0.01	0.20	5526.00	5655.89	5526.00	793.74	0.01	0.14	100.00	99.00	0.00	5078.00	5225.91	10837927.00	6.42	7409.90	7372.50
26	3	6	9898.00	31328.00	143.35	0	Spot (Block26, Row6, Column3)	51749.05	65535.00	17007.23	0.10	0.33	5436.00	5509.53	5436.00	605.80	0.01	0.11	100.00	100.00	50.27	60099.00	46313.05	28720900.00	76.33	17092.68	14924.00
26	4	6	10183.00	31341.00	162.55	0	Spot (Block26, Row6, Column4)	7104.81	6879.50	1311.72	0.01	0.18	5401.00	5580.17	5401.00	2311.47	0.01	0.41	29.00	2.00	0.00	1478.50	1703.81	5186509.00	0.66	6137.73	5793.00
26	5	6	10504.00	31332.00	113.25	0	Spot (Block26, Row6, Column5)	65110.07	65535.00	2763.11	0.00	0.04	5204.00	5414.37	5204.00	2302.27	0.02	0.43	100.00	100.00	95.80	60331.00	59906.07	21681728.00	25.93	26987.83	22551.50
26	6	6	10808.00	31339.00	174.60	0	Spot (Block26, Row6, Column6)	7380.82	6555.50	1820.77	0.05	0.25	5001.00	5054.86	5001.00	562.75	0.00	0.11	90.00	70.00	0.00	1554.50	2379.82	6288456.00	4.13	5666.88	5649.00
26	7	6	11104.00	31333.00	145.50	0	Spot (Block26, Row6, Column7)	41588.97	42055.50	20030.87	0.00	0.48	4927.00	5022.84	4927.00	605.03	0.01	0.12	100.00	100.00	26.39	37128.50	36661.97	23955352.00	60.44	12417.74	10701.00
26	8	6	11411.00	31343.00	145.45	0	Spot (Block26, Row6, Column8)	43783.80	48578.00	21177.67	0.05	0.48	4970.00	5040.02	4970.00	534.70	0.01	0.11	100.00	100.00	36.74	43608.00	38813.80	25263384.00	72.46	13461.63	12592.00
26	1	7	9306.00	31629.00	178.00	0	Spot (Block26, Row7, Column1)	7112.27	7054.50	733.23	0.00	0.10	5658.00	5737.19	5658.00	749.58	0.01	0.13	84.00	42.00	0.00	1396.50	1454.27	6301469.00	1.83	6473.48	6422.00
26	2	7	9603.00	31629.00	153.30	0	Spot (Block26, Row7, Column2)	6671.42	6529.00	767.90	0.01	0.12	5467.00	5510.38	5467.00	562.15	0.00	0.10	75.00	45.00	0.00	1062.00	1204.42	4303063.00	2.07	6037.28	5992.50
26	3	7	9906.00	31645.00	164.15	0	Spot (Block26, Row7, Column3)	6053.35	6000.00	539.85	0.00	0.09	5413.00	5461.71	5413.00	564.96	0.00	0.10	50.00	21.00	0.00	587.00	640.35	4540009.00	1.05	5917.59	5815.00
26	4	7	10207.00	31642.00	170.45	0	Spot (Block26, Row7, Column4)	6323.10	6318.50	575.62	0.00	0.09	5358.00	5507.87	5358.00	2276.30	0.01	0.41	0.00	0.00	0.00	960.50	965.10	5134357.00	0.36	5941.40	5907.00
26	5	7	10515.00	31629.00	146.05	0	Spot (Block26, Row7, Column5)	11820.86	11842.00	2487.35	0.00	0.21	5228.50	5426.01	5228.50	2343.67	0.02	0.43	99.00	74.00	0.00	6613.50	6592.36	6891559.00	2.73	7314.49	7271.50
26	6	7	10800.00	31635.00	170.00	0	Spot (Block26, Row7, Column6)	14058.18	13878.00	3456.24	0.01	0.25	5107.00	5269.33	5107.00	846.30	0.01	0.16	100.00	100.00	0.00	8771.00	8951.18	11274659.00	10.39	7709.65	7617.00
26	7	7	11098.00	31637.00	144.00	0	Spot (Block26, Row7, Column7)	48297.68	54411.00	17693.38	0.05	0.37	5031.00	5100.43	5031.00	599.02	0.01	0.12	100.00	100.00	37.50	49380.00	43266.68	27046852.00	72.11	15481.23	14425.00
26	8	7	11406.00	31637.00	126.15	0	Spot (Block26, Row7, Column8)	16115.96	16490.00	2958.94	0.01	0.18	5147.00	5204.96	5147.00	536.78	0.00	0.10	100.00	100.00	0.00	11343.00	10968.96	6784818.00	20.33	8632.16	8631.50
26	1	8	9309.00	31923.00	121.90	0	Spot (Block26, Row8, Column1)	8260.66	7682.50	2500.44	0.03	0.30	5531.50	5604.09	5531.50	576.12	0.01	0.10	99.00	89.00	0.00	2151.00	2729.16	3271223.00	4.61	6579.14	6526.00
26	2	8	9599.00	31928.00	153.20	0	Spot (Block26, Row8, Column2)	9666.87	9155.50	2262.48	0.02	0.23	5426.00	5507.19	5426.00	592.58	0.01	0.11	99.00	97.00	0.00	3729.50	4240.87	6225465.00	7.02	6671.81	6727.50
26	3	8	9895.00	31931.00	143.35	0	Spot (Block26, Row8, Column3)	23460.90	20406.00	14114.69	0.06	0.60	5302.00	5344.78	5302.00	566.49	0.00	0.11	100.00	93.00	0.00	15104.00	18158.90	13114645.00	31.98	8982.92	8238.00
26	4	8	10205.00	31933.00	143.20	0	Spot (Block26, Row8, Column4)	12586.51	12327.00	2897.20	0.01	0.23	5208.00	5252.40	5208.00	537.37	0.00	0.10	100.00	100.00	0.00	7119.00	7378.51	7048447.00	13.65	7401.90	7078.00
26	5	8	10500.00	31933.00	193.60	0	Spot (Block26, Row8, Column5)	6246.44	6206.00	604.12	0.00	0.10	5200.00	5317.16	5200.00	789.36	0.01	0.15	62.00	19.00	0.00	1006.00	1046.44	6646214.00	1.18	5789.63	5873.00
26	6	8	10804.00	31935.00	184.65	0	Spot (Block26, Row8, Column6)	36229.11	31066.00	18519.36	0.07	0.51	5113.00	5340.27	5113.00	1016.93	0.02	0.19	100.00	100.00	15.61	25953.00	31116.11	34816336.00	30.37	12959.91	12720.50
26	7	8	11096.00	31932.00	139.80	0	Spot (Block26, Row8, Column7)	14217.17	13667.00	4826.85	0.02	0.34	4992.00	5122.02	4992.00	779.91	0.01	0.15	100.00	99.00	0.00	8675.00	9225.17	7591967.00	11.66	7536.90	7327.00
26	8	8	11402.00	31938.00	147.00	-50	Spot (Block26, Row8, Column8)	6050.39	5708.00	1479.43	0.03	0.24	5136.00	5194.51	5136.00	525.46	0.00	0.10	50.00	32.00	0.00	572.00	914.39	3599980.00	1.63	5075.22	4989.00
27	1	1	13811.00	29840.00	157.15	0	Spot (Block27, Row1, Column1)	61156.71	65535.00	8124.54	0.03	0.13	5252.50	5358.34	5252.50	596.39	0.01	0.11	100.00	100.00	69.44	60282.50	55904.21	41831576.00	93.56	20108.57	18278.00
27	2	1	14102.00	29845.00	149.15	0	Spot (Block27, Row1, Column2)	10710.97	10549.50	2485.24	0.01	0.23	5205.00	5270.70	5205.00	529.70	0.01	0.10	100.00	100.00	0.00	5344.50	5505.97	6533694.00	10.27	6712.79	6629.50
27	3	1	14410.00	29844.00	148.45	0	Spot (Block27, Row1, Column3)	11083.47	10227.00	3924.37	0.03	0.35	5070.00	5104.38	5070.00	429.60	0.00	0.08	100.00	100.00	0.00	5157.00	6013.47	6572498.00	13.92	6678.17	6508.50
27	4	1	14706.00	29846.00	151.25	0	Spot (Block27, Row1, Column4)	9210.62	9040.00	1932.08	0.01	0.21	5027.00	5075.41	5027.00	442.18	0.00	0.09	100.00	100.00	0.00	4013.00	4183.62	5775061.00	9.35	6119.25	6156.50
27	5	1	15006.00	29842.00	145.60	0	Spot (Block27, Row1, Column5)	26929.45	24754.50	15347.10	0.04	0.57	4978.00	5038.51	4978.00	476.89	0.01	0.09	100.00	100.00	0.35	19776.50	21951.45	15457504.00	45.90	9936.08	8788.00
27	6	1	15302.00	29839.00	143.35	0	Spot (Block27, Row1, Column6)	23254.19	22204.00	9986.71	0.02	0.43	5081.00	5133.41	5081.00	479.49	0.00	0.09	100.00	100.00	0.00	17123.00	18173.19	13045599.00	37.79	9257.56	8304.50
27	7	1	15601.00	29854.00	84.90	0	Spot (Block27, Row1, Column7)	24983.18	24027.00	5453.98	0.02	0.22	5130.00	5198.65	5130.00	466.94	0.01	0.09	100.00	100.00	0.00	18897.00	19853.18	4422022.00	42.37	12046.00	11114.00
27	8	1	15898.00	29852.00	120.85	0	Spot (Block27, Row1, Column8)	64748.42	65535.00	3537.98	0.01	0.05	5264.00	5357.39	5264.00	544.30	0.01	0.10	100.00	100.00	93.77	60271.00	59484.42	24928264.00	109.11	25371.46	21774.00
27	1	2	13809.00	30133.00	158.05	0	Spot (Block27, Row2, Column1)	5799.94	5779.00	440.51	0.00	0.08	5246.00	5330.86	5246.00	515.48	0.01	0.10	51.00	13.00	0.00	533.00	553.94	3978760.00	0.91	5506.89	5437.00
27	2	2	14108.00	30143.00	125.15	0	Spot (Block27, Row2, Column2)	16405.47	15958.50	4117.08	0.01	0.25	5159.00	5233.83	5159.00	453.70	0.01	0.09	100.00	100.00	0.00	10799.50	11246.47	6824677.00	24.62	8208.16	7963.00
27	3	2	14410.00	30140.00	181.80	0	Spot (Block27, Row2, Column3)	6122.89	6114.00	528.47	0.00	0.09	5082.00	5145.61	5082.00	505.44	0.01	0.10	81.00	52.00	0.00	1032.00	1040.89	5651429.00	1.93	5556.09	5472.00
27	4	2	14708.00	30141.00	170.60	0	Spot (Block27, Row2, Column4)	9914.75	9676.50	2000.92	0.01	0.20	4968.00	5037.51	4968.00	440.28	0.01	0.09	100.00	100.00	0.00	4708.50	4946.75	8030945.00	11.08	6362.99	6321.00
27	5	2	15010.00	30143.00	169.95	0	Spot (Block27, Row2, Column5)	9085.55	8920.50	1444.04	0.01	0.16	4896.00	4950.12	4896.00	406.91	0.00	0.08	100.00	100.00	0.00	4024.50	4189.55	7268444.00	10.16	6380.79	6221.00
27	6	2	15306.00	30141.00	156.90	0	Spot (Block27, Row2, Column6)	8184.54	7882.50	1456.09	0.02	0.18	4989.00	5035.02	4989.00	466.46	0.00	0.09	100.00	98.00	0.00	2893.50	3195.54	5532747.00	6.75	5849.92	5820.00
27	7	2	15610.00	30148.00	154.50	0	Spot (Block27, Row2, Column7)	8888.49	8341.00	1830.07	0.03	0.21	5037.50	5084.14	5037.50	414.25	0.00	0.08	100.00	99.00	0.00	3303.50	3850.99	5821963.00	9.18	6126.35	6136.00
27	8	2	15919.00	30146.00	197.20	0	Spot (Block27, Row2, Column8)	5856.95	5798.00	433.53	0.00	0.07	5212.50	5281.32	5212.50	495.32	0.01	0.09	57.00	24.00	0.00	585.50	644.45	6442647.00	1.16	5549.62	5510.00
27	1	3	13807.00	30442.00	146.70	0	Spot (Block27, Row3, Column1)	22634.80	21232.00	10547.31	0.03	0.47	5282.00	5323.86	5282.00	461.85	0.00	0.09	100.00	100.00	0.00	15950.00	17352.80	13377165.00	37.48	8972.86	8260.00
27	2	3	14109.00	30439.00	192.70	0	Spot (Block27, Row3, Column2)	6236.98	6216.00	566.00	0.00	0.09	5256.00	5296.98	5256.00	447.14	0.00	0.08	79.00	53.00	0.00	960.00	980.98	6561300.00	2.10	5707.08	5754.00
27	3	3	14391.00	30440.00	131.90	0	Spot (Block27, Row3, Column3)	15127.96	10614.50	13467.64	0.15	0.89	5202.50	5277.35	5202.50	586.81	0.01	0.11	100.00	100.00	4.51	5412.00	9925.46	7049630.00	16.79	9831.89	8195.00
27	4	3	14707.00	30441.00	144.95	0	Spot (Block27, Row3, Column4)	17045.07	16535.50	6534.14	0.01	0.38	5110.00	5176.14	5110.00	569.77	0.01	0.11	100.00	100.00	0.00	11425.50	11935.07	9647510.00	20.83	8178.54	7759.00
27	5	3	15012.00	30423.00	152.40	0	Spot (Block27, Row3, Column5)	10877.93	8184.00	9367.12	0.12	0.86	4959.00	5027.29	4959.00	487.55	0.01	0.10	97.00	90.00	1.58	3225.00	5918.93	6896609.00	12.00	6701.18	5913.00
27	6	3	15309.00	30443.00	187.65	0	Spot (Block27, Row3, Column6)	17264.90	15286.00	6893.87	0.05	0.40	4963.00	5050.27	4963.00	521.07	0.01	0.10	100.00	100.00	0.00	10323.00	12301.90	17109520.00	23.44	8578.08	8577.00
27	7	3	15613.00	30450.00	147.05	0	Spot (Block27, Row3, Column7)	15329.85	13726.00	6793.95	0.05	0.44	5017.00	5088.03	5017.00	471.42	0.01	0.09	100.00	100.00	0.00	8709.00	10312.85	9029282.00	21.73	7377.64	7110.00
27	8	3	15910.00	30462.00	157.30	0	Spot (Block27, Row3, Column8)	10307.18	10007.50	2376.17	0.01	0.23	5138.00	5188.19	5138.00	437.20	0.00	0.08	99.00	99.00	0.00	4869.50	5169.18	7050111.00	11.71	6714.24	6630.00
27	1	4	13805.00	30736.00	146.25	0	Spot (Block27, Row4, Column1)	19573.23	18165.00	8080.35	0.03	0.41	5327.00	5369.81	5327.00	479.08	0.00	0.09	100.00	100.00	0.00	12838.00	14246.23	11352475.00	29.65	8781.71	8164.00
27	2	4	14108.00	30739.00	181.30	0	Spot (Block27, Row4, Column2)	7434.70	7337.50	866.75	0.01	0.12	5302.00	5348.03	5302.00	488.64	0.00	0.09	99.00	91.00	0.00	2035.50	2132.70	6854789.00	4.27	6111.31	6095.50
27	3	4	14405.00	30742.00	145.90	0	Spot (Block27, Row4, Column3)	48508.87	52974.00	16999.80	0.04	0.35	5272.50	5342.73	5272.50	576.01	0.01	0.11	100.00	100.00	35.63	47701.50	43236.37	28183828.00	74.94	15254.91	13661.50
27	4	4	14702.00	30740.00	205.50	0	Spot (Block27, Row4, Column4)	6114.06	6025.00	527.61	0.01	0.09	5164.00	5228.88	5164.00	492.32	0.01	0.09	80.00	41.00	0.00	861.00	950.06	7336871.00	1.80	5523.23	5574.00
27	5	4	15007.00	30745.00	147.00	-50	Spot (Block27, Row4, Column5)	5735.52	5440.00	1979.70	0.02	0.35	4987.00	5044.33	4987.00	488.78	0.00	0.10	47.00	20.00	0.00	453.00	748.52	3361015.00	1.41	5229.10	5115.50
27	6	4	15308.00	30746.00	182.50	0	Spot (Block27, Row4, Column6)	10322.14	10336.00	1646.25	0.00	0.16	4992.00	5029.59	4992.00	454.53	0.00	0.09	100.00	100.00	0.00	5344.00	5330.14	9640882.00	11.64	6826.74	6643.00
27	7	4	15602.00	30745.00	147.95	0	Spot (Block27, Row4, Column7)	13397.33	11830.00	6156.85	0.05	0.46	5120.00	5207.73	5120.00	730.91	0.01	0.14	99.00	91.00	0.00	6710.00	8277.33	7984807.00	11.20	7040.31	6630.50
27	8	4	15909.00	30751.00	156.50	0	Spot (Block27, Row4, Column8)	7976.47	8010.00	1487.73	0.00	0.19	5166.00	5200.71	5166.00	439.37	0.00	0.08	99.00	92.00	0.00	2844.00	2810.47	5384114.00	6.32	5909.67	5959.00
27	1	5	13808.00	31047.00	142.90	0	Spot (Block27, Row5, Column1)	16518.20	15539.00	5249.07	0.03	0.32	5395.00	5459.38	5395.00	606.53	0.01	0.11	100.00	100.00	0.00	10144.00	11123.20	9118046.00	18.23	8317.18	7818.00
27	2	5	14107.00	31047.00	151.70	0	Spot (Block27, Row5, Column2)	12454.95	12532.50	2525.16	0.00	0.20	5327.50	5415.83	5327.50	629.16	0.01	0.12	100.00	100.00	0.00	7205.00	7127.45	7871526.00	11.19	7360.17	7210.50
27	3	5	14408.00	31040.00	151.70	0	Spot (Block27, Row5, Column3)	14291.11	13464.50	4381.09	0.03	0.31	5328.50	5390.75	5328.50	539.71	0.01	0.10	100.00	100.00	0.00	8136.00	8962.61	9003398.00	16.49	7614.62	7470.00
27	4	5	14706.00	31048.00	147.25	0	Spot (Block27, Row5, Column4)	11572.13	10986.00	3467.52	0.02	0.30	5238.00	5321.58	5238.00	529.48	0.01	0.10	100.00	100.00	0.00	5748.00	6334.13	6804411.00	11.81	7147.58	7094.00
27	5	5	15009.00	31047.00	144.70	0	Spot (Block27, Row5, Column5)	55976.91	65535.00	13888.79	0.07	0.25	5065.00	5160.08	5065.00	568.29	0.01	0.11	100.00	100.00	56.69	60470.00	50911.91	31795116.00	89.42	17744.23	15795.00
27	6	5	15309.00	31043.00	161.25	0	Spot (Block27, Row5, Column6)	8056.08	7917.50	1410.47	0.01	0.18	5026.00	5148.57	5026.00	729.20	0.01	0.14	99.00	86.00	0.00	2891.50	3030.08	5768156.00	3.99	5949.73	5991.00
27	7	5	15608.00	31044.00	172.00	0	Spot (Block27, Row5, Column7)	40111.70	37533.00	17186.85	0.03	0.43	5188.00	5401.03	5188.00	958.05	0.02	0.18	100.00	100.00	12.62	32345.00	34923.70	33052140.00	36.23	13122.38	12865.00
27	8	5	15909.00	31051.00	145.60	0	Spot (Block27, Row5, Column8)	25670.54	23728.50	13757.38	0.03	0.54	5225.00	5365.97	5225.00	747.76	0.01	0.14	100.00	100.00	0.17	18503.50	20445.54	14837572.00	27.15	9503.87	8693.00
27	1	6	13802.00	31339.00	183.50	0	Spot (Block27, Row6, Column1)	18775.83	16679.00	7748.68	0.05	0.41	5589.00	5708.50	5589.00	744.30	0.01	0.13	100.00	100.00	0.00	11090.00	13186.83	17724384.00	17.56	9438.46	9443.00
27	2	6	14106.00	31341.00	184.80	0	Spot (Block27, Row6, Column2)	23713.39	22751.00	8549.56	0.02	0.36	5489.00	5614.16	5489.00	778.03	0.01	0.14	100.00	100.00	0.00	17262.00	18224.39	22741120.00	23.26	10673.90	10572.00
27	3	6	14396.00	31340.00	142.85	0	Spot (Block27, Row6, Column3)	35905.47	33965.00	16929.97	0.02	0.47	5338.00	5429.26	5338.00	618.00	0.01	0.11	100.00	100.00	5.77	28627.00	30567.47	19927564.00	49.31	12262.84	11378.50
27	4	6	14709.00	31351.00	173.80	0	Spot (Block27, Row6, Column4)	7055.69	6933.00	945.91	0.01	0.13	5185.00	5262.03	5185.00	503.72	0.01	0.10	97.00	79.00	0.00	1748.00	1870.69	5926777.00	3.56	5894.37	5862.00
27	5	6	15008.00	31352.00	106.65	0	Spot (Block27, Row6, Column5)	61050.44	65535.00	8023.05	0.03	0.13	5099.00	5183.40	5099.00	537.17	0.01	0.10	100.00	100.00	65.08	60436.00	55951.44	18009896.00	104.00	21362.93	18211.00
27	6	6	15310.00	31346.00	174.85	0	Spot (Block27, Row6, Column6)	6660.60	6440.00	964.86	0.01	0.14	5028.00	5138.33	5028.00	622.01	0.01	0.12	87.00	56.00	0.00	1412.00	1632.60	5708133.00	2.45	5571.95	5572.00
27	7	6	15609.00	31345.00	147.10	0	Spot (Block27, Row6, Column7)	24359.29	22999.00	12022.16	0.02	0.49	5107.00	5250.46	5107.00	744.33	0.01	0.14	100.00	100.00	0.17	17892.00	19252.29	14396340.00	25.67	9167.55	8437.00
27	8	6	15913.00	31356.00	146.05	0	Spot (Block27, Row6, Column8)	25691.55	23974.50	13086.09	0.03	0.51	5219.00	5282.68	5219.00	468.59	0.01	0.09	100.00	100.00	0.00	18755.50	20472.55	14952482.00	43.55	9620.05	8966.00
27	1	7	13806.00	31647.00	172.20	0	Spot (Block27, Row7, Column1)	8275.30	8149.50	1294.66	0.01	0.16	5549.00	5592.76	5549.00	582.59	0.00	0.10	98.00	90.00	0.00	2600.50	2726.30	6868497.00	4.60	6461.97	6519.00
27	2	7	14106.00	31640.00	179.40	0	Spot (Block27, Row7, Column2)	6517.00	6463.50	540.66	0.00	0.08	5413.50	5491.99	5413.50	583.78	0.01	0.11	80.00	44.00	0.00	1050.00	1103.50	5865301.00	1.76	6024.71	5990.50
27	3	7	14405.00	31646.00	203.45	0	Spot (Block27, Row7, Column3)	6329.37	6269.50	498.31	0.00	0.08	5295.50	5366.67	5295.50	517.12	0.01	0.10	85.00	47.00	0.00	974.00	1033.87	7418022.00	1.86	5749.35	5771.00
27	4	7	14704.00	31645.00	190.90	0	Spot (Block27, Row7, Column4)	6012.46	6013.50	443.80	0.00	0.07	5075.00	5160.85	5075.00	475.52	0.01	0.09	84.00	48.00	0.00	938.50	937.46	6168789.00	1.79	5550.17	5507.00
27	5	7	15018.00	31642.00	144.30	0	Spot (Block27, Row7, Column5)	8634.80	8643.50	1171.55	0.00	0.14	5080.00	5191.19	5080.00	659.46	0.01	0.13	99.00	98.00	0.00	3563.50	3554.80	4870029.00	5.22	6501.86	6463.00
27	6	7	15303.00	31645.00	166.45	0	Spot (Block27, Row7, Column6)	28318.74	27869.00	9002.41	0.01	0.32	5178.00	5341.90	5178.00	868.59	0.01	0.16	100.00	100.00	0.00	22691.00	23140.74	21777118.00	26.45	10864.62	10696.00
27	7	7	15598.00	31652.00	145.85	0	Spot (Block27, Row7, Column7)	25130.80	23299.00	11782.14	0.03	0.47	5170.00	5247.46	5170.00	640.18	0.01	0.12	100.00	100.00	0.00	18129.00	19960.80	14600993.00	31.06	10521.11	8689.00
27	8	7	15905.00	31648.00	147.00	-50	Spot (Block27, Row7, Column8)	5368.39	5292.00	404.70	0.01	0.08	5288.00	5323.81	5288.00	472.35	0.00	0.09	22.00	0.00	0.00	4.00	80.39	3151246.00	0.09	5435.62	5412.50
27	1	8	13816.00	31935.00	123.75	0	Spot (Block27, Row8, Column1)	8582.34	8298.00	1682.66	0.01	0.20	5461.00	5512.39	5461.00	525.33	0.00	0.10	99.00	96.00	0.00	2837.00	3121.34	3493014.00	5.84	6554.41	6516.50
27	2	8	14103.00	31940.00	164.95	0	Spot (Block27, Row8, Column2)	7865.36	7601.50	1265.05	0.01	0.16	5397.00	5443.03	5397.00	521.70	0.00	0.10	99.00	90.00	0.00	2204.50	2468.36	5930479.00	4.64	6289.43	6374.00
27	3	8	14395.00	31943.00	148.90	0	Spot (Block27, Row8, Column3)	13728.58	12090.00	6019.23	0.06	0.44	5281.00	5340.10	5281.00	529.00	0.00	0.10	100.00	98.00	0.00	6809.00	8447.58	8305792.00	15.86	7169.53	6976.00
27	4	8	14703.00	31944.00	145.30	0	Spot (Block27, Row8, Column4)	18005.32	17770.00	5233.08	0.01	0.29	5113.00	5199.88	5113.00	534.34	0.01	0.10	100.00	100.00	0.00	12657.00	12892.32	10353057.00	23.97	8344.54	8067.00
27	5	8	14993.00	31947.00	191.80	0	Spot (Block27, Row8, Column5)	5948.64	5836.50	558.50	0.01	0.09	5085.00	5186.46	5085.00	614.44	0.01	0.12	57.00	30.00	0.00	751.50	863.64	6162790.00	1.24	5430.14	5386.00
27	6	8	15309.00	31948.00	164.50	0	Spot (Block27, Row8, Column6)	26991.71	23044.50	12690.09	0.07	0.47	5178.00	5336.67	5178.00	856.05	0.01	0.16	100.00	100.00	0.13	17866.50	21813.71	20243784.00	25.30	9940.94	10030.00
27	7	8	15601.00	31944.00	150.85	0	Spot (Block27, Row8, Column7)	10100.08	10209.00	2385.53	0.00	0.24	5181.50	5251.42	5181.50	644.23	0.01	0.12	100.00	99.00	0.00	5027.50	4918.58	6282248.00	7.53	6368.26	6318.50
27	8	8	15905.00	31948.00	147.00	-50	Spot (Block27, Row8, Column8)	5993.18	5865.50	1015.12	0.01	0.17	5259.00	5288.44	5259.00	483.75	0.00	0.09	55.00	31.00	0.00	606.50	734.18	3523992.00	1.46	5232.36	5164.00
28	1	1	18310.00	29849.00	157.75	0	Spot (Block28, Row1, Column1)	57362.29	65535.00	12224.24	0.06	0.21	3747.00	3813.67	3747.00	423.78	0.01	0.11	100.00	100.00	60.41	61788.00	53615.29	39121420.00	126.36	18263.37	17005.50
28	2	1	18606.00	29858.00	147.70	0	Spot (Block28, Row1, Column2)	14990.34	14501.00	5756.25	0.01	0.38	3757.00	3819.24	3757.00	370.26	0.01	0.10	100.00	100.00	0.00	10744.00	11233.34	8964225.00	30.17	6375.92	6000.00
28	3	1	18912.00	29859.00	149.40	0	Spot (Block28, Row1, Column3)	9010.40	8297.00	3259.81	0.04	0.36	3766.00	3799.01	3766.00	246.85	0.00	0.06	100.00	100.00	0.00	4531.00	5244.40	5523374.00	21.11	4905.82	4873.50
28	4	1	19206.00	29857.00	147.75	0	Spot (Block28, Row1, Column4)	11718.05	11214.00	4100.45	0.02	0.35	3768.00	3796.83	3768.00	238.87	0.00	0.06	100.00	100.00	0.00	7446.00	7950.05	7054269.00	33.16	5719.70	5617.00
28	5	1	19511.00	29852.00	148.00	0	Spot (Block28, Row1, Column5)	19893.87	17939.00	11504.29	0.04	0.58	3809.00	3849.85	3809.00	240.76	0.00	0.06	100.00	100.00	0.00	14130.00	16084.87	11896535.00	66.64	7115.60	6595.50
28	6	1	19803.00	29852.00	144.80	0	Spot (Block28, Row1, Column6)	17797.57	16907.50	7286.68	0.02	0.41	3919.00	3965.66	3919.00	265.54	0.01	0.07	100.00	100.00	0.00	12988.50	13878.57	10073427.00	52.09	7421.40	6948.50
28	7	1	20103.00	29858.00	89.70	0	Spot (Block28, Row1, Column7)	20427.23	19706.00	4764.55	0.02	0.23	3960.00	4009.92	3960.00	303.04	0.01	0.08	100.00	100.00	0.00	15746.00	16467.23	4105874.00	54.18	8869.85	8662.00
28	8	1	20395.00	29861.00	118.60	0	Spot (Block28, Row1, Column8)	63834.93	65535.00	6531.01	0.01	0.10	3944.00	4350.04	3944.00	3943.10	0.04	0.91	100.00	100.00	90.79	61591.00	59890.93	23555192.00	15.09	22782.34	18310.00
28	1	2	18313.00	30139.00	141.10	0	Spot (Block28, Row2, Column1)	4248.92	4222.00	233.13	0.00	0.05	3721.00	3757.62	3721.00	313.20	0.00	0.08	83.00	28.00	0.00	501.00	527.92	2290170.00	1.57	3990.87	3998.00
28	2	2	18610.00	30154.00	127.25	0	Spot (Block28, Row2, Column2)	12816.47	12918.00	3113.48	0.00	0.24	3720.00	3758.60	3720.00	245.34	0.00	0.07	100.00	100.00	0.00	9198.00	9096.47	5498266.00	36.92	6307.52	6139.00
28	3	2	18910.00	30150.00	189.00	0	Spot (Block28, Row2, Column3)	4391.32	4356.00	248.80	0.00	0.06	3747.00	3798.13	3747.00	255.91	0.01	0.07	95.00	68.00	0.00	609.00	644.32	4413274.00	2.32	4024.78	4004.00
28	4	2	19208.00	30154.00	160.25	0	Spot (Block28, Row2, Column4)	9074.65	9178.00	1729.07	0.00	0.19	3769.00	3815.80	3769.00	256.17	0.01	0.07	100.00	100.00	0.00	5409.00	5305.65	6406706.00	20.53	5326.80	5288.00
28	5	2	19510.00	30155.00	175.00	0	Spot (Block28, Row2, Column5)	6332.22	6225.00	690.38	0.01	0.11	3836.00	3877.06	3836.00	255.13	0.00	0.07	100.00	100.00	0.00	2389.00	2496.22	5426710.00	9.62	4685.92	4684.00
28	6	2	19803.00	30157.00	157.00	0	Spot (Block28, Row2, Column6)	6491.77	6298.00	1271.55	0.01	0.20	3885.00	3963.60	3885.00	342.70	0.01	0.09	100.00	98.00	0.00	2413.00	2606.77	4401418.00	7.38	4596.04	4576.00
28	7	2	20109.00	30151.00	151.40	0	Spot (Block28, Row2, Column7)	7263.44	6900.00	1764.90	0.02	0.24	3900.00	3931.86	3900.00	250.60	0.00	0.06	100.00	100.00	0.00	3000.00	3363.44	4554174.00	13.29	4755.15	4735.00
28	8	2	20421.00	30176.00	196.45	0	Spot (Block28, Row2, Column8)	4439.19	4418.00	222.94	0.00	0.05	4012.00	4282.42	4012.00	3387.97	0.03	0.79	0.00	0.00	0.00	406.00	427.19	4834283.00	0.05	4217.70	4207.50
28	1	3	18310.00	30455.00	148.80	0	Spot (Block28, Row3, Column1)	15521.97	14461.00	7021.19	0.03	0.45	3714.00	3734.68	3714.00	237.88	0.00	0.06	100.00	100.00	0.00	10747.00	11807.97	9359746.00	49.55	6368.24	6034.00
28	2	3	18609.00	30454.00	189.20	0	Spot (Block28, Row3, Column2)	4475.47	4450.00	314.56	0.00	0.07	3724.00	3764.23	3724.00	266.20	0.00	0.07	94.00	76.00	0.00	726.00	751.47	4524696.00	2.67	3996.16	4005.00
28	3	3	18905.00	30456.00	145.75	0	Spot (Block28, Row3, Column3)	14978.93	13398.00	8228.24	0.05	0.55	3749.00	3819.26	3749.00	343.91	0.01	0.09	100.00	100.00	0.52	9649.00	11229.93	8642845.00	32.45	6430.03	5600.00
28	4	3	19211.00	30453.00	144.90	0	Spot (Block28, Row3, Column4)	18434.50	17366.50	8137.91	0.03	0.44	3773.00	3829.47	3773.00	268.90	0.01	0.07	100.00	100.00	0.00	13593.50	14661.50	10544534.00	54.31	7195.95	7095.00
28	5	3	19507.00	30449.00	143.15	0	Spot (Block28, Row3, Column5)	13092.00	12022.00	5315.43	0.04	0.41	3838.00	3914.54	3838.00	342.71	0.01	0.09	100.00	100.00	0.00	8184.00	9254.00	7331519.00	26.78	6188.24	5765.00
28	6	3	19811.00	30449.00	203.15	0	Spot (Block28, Row3, Column6)	16195.10	13475.00	6348.08	0.08	0.39	3909.00	4020.52	3909.00	409.13	0.01	0.10	100.00	100.00	0.00	9566.00	12286.10	18948258.00	29.76	7810.59	7816.00
28	7	3	20116.00	30459.00	144.45	0	Spot (Block28, Row3, Column7)	14834.44	13931.00	6686.09	0.03	0.45	3922.00	3996.73	3922.00	353.30	0.01	0.09	100.00	100.00	0.00	10009.00	10912.44	8470463.00	30.68	6204.62	6008.50
28	8	3	20411.00	30471.00	151.60	0	Spot (Block28, Row3, Column8)	16755.05	15945.00	6155.14	0.02	0.37	3947.00	3988.73	3947.00	282.88	0.00	0.07	100.00	100.00	0.00	11998.00	12808.05	10538928.00	45.13	7909.83	6899.00
28	1	4	18304.00	30746.00	146.55	0	Spot (Block28, Row4, Column1)	18314.85	17178.00	8161.73	0.03	0.45	3717.00	3762.91	3717.00	278.90	0.01	0.07	100.00	100.00	0.00	13461.00	14597.85	10714186.00	52.18	7106.24	6647.50
28	2	4	18605.00	30747.00	191.90	0	Spot (Block28, Row4, Column2)	5089.09	5001.00	538.57	0.01	0.11	3745.00	3797.08	3745.00	329.60	0.01	0.09	99.00	91.00	0.00	1256.00	1344.09	5302833.00	3.92	4310.62	4315.50
28	3	4	18908.00	30751.00	149.25	0	Spot (Block28, Row4, Column3)	56062.85	65535.00	14196.73	0.07	0.25	3788.00	3851.71	3788.00	373.40	0.01	0.10	100.00	100.00	59.31	61747.00	52274.85	34310732.00	139.83	16851.37	15279.50
28	4	4	19196.00	30752.00	196.10	0	Spot (Block28, Row4, Column4)	4734.52	4720.00	367.32	0.00	0.08	3762.00	3810.45	3762.00	307.86	0.01	0.08	96.00	82.00	0.00	958.00	972.52	5155888.00	3.00	4126.05	4123.50
28	5	4	19507.00	30755.00	147.00	-50	Spot (Block28, Row4, Column5)	4100.31	3868.00	505.59	0.03	0.12	3782.00	3822.97	3782.00	295.20	0.00	0.08	28.00	24.00	0.00	86.00	318.31	2415084.00	0.94	3876.12	3830.00
28	6	4	19809.00	30758.00	182.00	0	Spot (Block28, Row4, Column6)	6783.71	6788.00	798.72	0.00	0.12	3789.00	3846.56	3789.00	310.74	0.01	0.08	100.00	100.00	0.00	2999.00	2994.71	6295281.00	9.45	4768.39	4648.00
28	7	4	20105.00	30758.00	148.40	0	Spot (Block28, Row4, Column7)	10369.71	9227.50	4784.47	0.05	0.46	3847.00	3885.06	3847.00	249.18	0.00	0.06	100.00	100.00	0.00	5380.50	6522.71	6242566.00	26.02	5287.67	5318.00
28	8	4	20408.00	30757.00	164.25	0	Spot (Block28, Row4, Column8)	5649.86	5362.00	998.11	0.02	0.18	3827.00	3873.01	3827.00	239.03	0.01	0.06	99.00	98.00	0.00	1535.00	1822.86	4226096.00	7.43	4381.79	4359.00
28	1	5	18311.00	31061.00	146.85	0	Spot (Block28, Row5, Column1)	23605.07	21977.00	11812.38	0.03	0.50	3738.00	3824.36	3738.00	386.35	0.01	0.10	100.00	100.00	0.00	18239.00	19867.07	13856175.00	51.20	8200.50	7561.00
28	2	5	18605.00	31055.00	150.25	0	Spot (Block28, Row5, Column2)	20054.04	20241.50	6428.65	0.00	0.32	3770.00	3818.22	3770.00	319.47	0.01	0.08	100.00	100.00	0.00	16471.50	16284.04	12313182.00	50.82	7964.03	7716.00
28	3	5	18907.00	31051.00	157.80	0	Spot (Block28, Row5, Column3)	8018.20	7909.50	1923.04	0.01	0.24	3742.00	3797.08	3742.00	340.60	0.01	0.09	100.00	100.00	0.00	4167.50	4276.20	5548593.00	12.39	4901.55	4902.00
28	4	5	19209.00	31058.00	149.10	0	Spot (Block28, Row5, Column4)	9860.30	9096.00	3818.07	0.04	0.39	3714.00	3756.83	3714.00	321.88	0.00	0.09	100.00	100.00	0.00	5382.00	6146.30	6004922.00	18.96	5119.07	5066.00
28	5	5	19511.00	31060.00	148.15	0	Spot (Block28, Row5, Column5)	57846.40	65535.00	12988.45	0.05	0.22	3739.00	3803.74	3739.00	399.54	0.01	0.11	100.00	100.00	67.22	61796.00	54107.40	34765960.00	135.26	17805.60	15365.00
28	6	5	19808.00	31054.00	154.80	0	Spot (Block28, Row5, Column6)	6401.19	6248.00	1130.69	0.01	0.18	3709.00	3754.37	3709.00	295.01	0.01	0.08	100.00	99.00	0.00	2539.00	2692.19	4231186.00	8.97	4431.42	4353.00
28	7	5	20113.00	31053.00	175.55	0	Spot (Block28, Row5, Column7)	9732.19	9316.00	2712.13	0.02	0.28	3768.00	3828.73	3768.00	298.22	0.01	0.08	100.00	100.00	0.00	5548.00	5964.19	8379417.00	19.80	5427.50	5301.00
28	8	5	20408.00	31062.00	147.20	0	Spot (Block28, Row5, Column8)	21197.33	18464.00	12459.75	0.06	0.59	3781.00	3832.62	3781.00	263.71	0.01	0.07	100.00	100.00	0.00	14683.00	17416.33	12612413.00	65.85	7190.38	6381.50
28	1	6	18304.00	31351.00	204.45	0	Spot (Block28, Row6, Column1)	15200.00	12850.50	6081.41	0.07	0.40	3797.00	3900.68	3797.00	441.79	0.01	0.11	100.00	100.00	0.00	9053.50	11403.00	18088002.00	25.58	7174.02	7109.50
28	2	6	18609.00	31352.00	193.00	0	Spot (Block28, Row6, Column2)	7330.99	7326.00	1378.24	0.00	0.19	3728.00	3806.45	3728.00	376.24	0.01	0.10	100.00	100.00	0.00	3598.00	3602.99	7704874.00	9.37	4959.27	4915.00
28	3	6	18901.00	31349.00	145.35	0	Spot (Block28, Row6, Column3)	30527.39	28557.00	15216.99	0.03	0.50	3643.00	3693.45	3643.00	305.86	0.01	0.08	100.00	100.00	0.70	24914.00	26884.39	17553256.00	87.73	9025.88	8211.00
28	4	6	19208.00	31355.00	178.70	0	Spot (Block28, Row6, Column4)	4838.06	4768.00	557.46	0.01	0.12	3657.00	3694.67	3657.00	308.46	0.00	0.08	97.00	85.00	0.00	1111.00	1181.06	4325227.00	3.71	4051.14	4034.00
28	5	6	19505.00	31359.00	108.45	0	Spot (Block28, Row6, Column5)	63413.85	65535.00	5211.54	0.01	0.08	3689.00	3760.74	3689.00	377.15	0.01	0.10	100.00	100.00	78.41	61846.00	59724.85	19087604.00	158.17	22486.71	21201.00
28	6	6	19806.00	31360.00	170.45	0	Spot (Block28, Row6, Column6)	4893.80	4730.00	728.60	0.01	0.15	3695.00	3739.71	3695.00	290.29	0.01	0.08	95.00	77.00	0.00	1035.00	1198.80	3959083.00	3.98	4075.61	4082.00
28	7	6	20106.00	31355.00	147.40	0	Spot (Block28, Row6, Column7)	22697.47	20806.50	11716.16	0.04	0.52	3690.00	3739.33	3690.00	306.92	0.01	0.08	100.00	100.00	0.00	17116.50	19007.47	13527694.00	61.77	7740.37	7405.00
28	8	6	20416.00	31367.00	147.05	0	Spot (Block28, Row6, Column8)	26509.49	23962.00	14963.77	0.04	0.56	3692.00	3726.31	3692.00	258.68	0.00	0.07	100.00	100.00	0.84	20270.00	22817.49	15746640.00	88.07	8480.14	7664.00
28	1	7	18308.00	31653.00	182.70	0	Spot (Block28, Row7, Column1)	5373.41	5320.00	808.57	0.00	0.15	3714.00	3761.84	3714.00	369.62	0.01	0.10	98.00	88.00	0.00	1606.00	1659.41	5024140.00	4.36	4257.86	4274.00
28	2	7	18599.00	31649.00	185.05	0	Spot (Block28, Row7, Column2)	4428.53	4312.00	380.31	0.01	0.09	3626.00	3666.65	3626.00	269.97	0.00	0.07	96.00	78.00	0.00	686.00	802.53	4264679.00	2.82	3905.67	3917.00
28	3	7	18897.00	31651.00	206.45	0	Spot (Block28, Row7, Column3)	4187.95	4154.50	275.38	0.00	0.07	3561.00	3603.44	3561.00	266.69	0.01	0.07	91.00	58.00	0.00	593.50	626.95	5075794.00	2.19	3850.35	3817.50
28	4	7	19205.00	31656.00	198.50	0	Spot (Block28, Row7, Column4)	4289.08	4262.50	305.72	0.00	0.07	3616.00	3661.86	3616.00	270.27	0.01	0.07	92.00	61.00	0.00	646.50	673.08	4778036.00	2.32	3870.08	3851.50
28	5	7	19521.00	31651.00	146.15	0	Spot (Block28, Row7, Column5)	6727.22	6712.00	1093.28	0.00	0.16	3691.00	3737.31	3691.00	332.06	0.01	0.09	100.00	100.00	0.00	3021.00	3036.22	3921967.00	9.00	4731.96	4705.00
28	6	7	19807.00	31659.00	183.75	0	Spot (Block28, Row7, Column6)	7781.89	8005.50	1618.24	0.01	0.21	3718.00	3786.84	3718.00	386.71	0.01	0.10	100.00	100.00	0.00	4287.50	4063.89	7377236.00	10.33	5054.53	4938.00
28	7	7	20097.00	31663.00	146.70	0	Spot (Block28, Row7, Column7)	20278.79	18590.00	9369.90	0.04	0.46	3591.00	3635.85	3591.00	305.66	0.01	0.08	100.00	100.00	0.00	14999.00	16687.79	11964483.00	54.45	7883.19	6615.50
28	8	7	20413.00	31656.00	138.10	0	Spot (Block28, Row7, Column8)	7726.22	7838.00	1154.89	0.01	0.15	3539.00	3562.26	3539.00	235.65	0.00	0.07	100.00	100.00	0.00	4299.00	4187.22	4002180.00	17.67	4989.66	4911.50
28	1	8	18319.00	31943.00	131.75	0	Spot (Block28, Row8, Column1)	5606.71	5422.00	869.25	0.01	0.16	3625.00	3642.92	3625.00	267.01	0.00	0.07	100.00	99.00	0.00	1797.00	1981.71	2607118.00	7.35	4279.78	4286.00
28	2	8	18604.00	31951.00	176.00	0	Spot (Block28, Row8, Column2)	5489.00	5251.00	1162.14	0.02	0.21	3566.50	3595.22	3566.50	265.25	0.00	0.07	100.00	97.00	0.00	1684.50	1922.50	4758966.00	7.14	4198.73	4192.00
28	3	8	18898.00	31953.00	150.45	0	Spot (Block28, Row8, Column3)	9415.22	8614.00	3988.42	0.04	0.42	3518.00	3566.39	3518.00	286.63	0.01	0.08	100.00	100.00	0.00	5096.00	5897.22	5865685.00	20.41	4778.99	4648.00
28	4	8	19200.00	31954.00	146.70	0	Spot (Block28, Row8, Column4)	33606.26	34396.50	13601.81	0.01	0.40	3544.00	3586.58	3544.00	318.18	0.01	0.09	100.00	100.00	0.51	30852.50	30062.26	19693268.00	94.35	10431.59	9302.00
28	5	8	19492.00	31941.00	205.30	0	Spot (Block28, Row8, Column5)	4132.98	4092.00	354.44	0.00	0.09	3568.00	3623.55	3568.00	377.51	0.01	0.10	67.00	23.00	0.00	524.00	564.98	4943045.00	1.35	3729.82	3724.00
28	6	8	19808.00	31956.00	198.30	0	Spot (Block28, Row8, Column6)	18033.86	14264.50	8969.81	0.10	0.50	3582.00	3680.77	3582.00	478.24	0.01	0.13	100.00	100.00	0.00	10682.50	14451.86	20125786.00	30.01	7556.70	7600.00
28	7	8	20103.00	31952.00	146.15	0	Spot (Block28, Row8, Column7)	8501.37	8240.00	2677.19	0.01	0.31	3486.00	3548.93	3486.00	347.74	0.01	0.10	100.00	100.00	0.00	4754.00	5015.37	4956300.00	14.24	4742.61	4494.00
28	8	8	20387.00	31964.00	84.25	0	Spot (Block28, Row8, Column8)	4132.81	4142.00	254.10	0.00	0.06	3390.00	3406.75	3390.00	206.28	0.00	0.06	97.00	84.00	0.00	752.00	742.81	702577.00	3.52	3692.27	3614.00
29	1	1	4790.00	34315.00	154.75	0	Spot (Block29, Row1, Column1)	56185.91	65535.00	13176.62	0.07	0.23	1831.00	1894.82	1831.00	298.45	0.01	0.16	100.00	100.00	58.09	63704.00	54354.91	37139200.00	181.91	13430.93	11374.00
29	2	1	5087.00	34321.00	144.35	0	Spot (Block29, Row1, Column2)	10362.20	9869.00	4010.91	0.02	0.39	1787.00	1829.46	1787.00	238.07	0.01	0.13	100.00	100.00	0.00	8082.00	8575.20	5844281.00	35.84	3907.49	3488.00
29	3	1	5394.00	34323.00	147.60	0	Spot (Block29, Row1, Column3)	3696.28	3479.00	1095.40	0.03	0.30	1777.00	1797.00	1777.00	155.22	0.00	0.09	100.00	100.00	0.00	1702.00	1919.28	2191896.00	12.24	2224.75	2212.00
29	4	1	5688.00	34321.00	141.20	0	Spot (Block29, Row1, Column4)	9319.98	8866.00	3825.82	0.02	0.41	1784.00	1821.81	1784.00	174.81	0.01	0.10	100.00	100.00	0.00	7082.00	7535.98	5042107.00	42.89	3533.24	3304.00
29	5	1	5992.00	34320.00	143.00	0	Spot (Block29, Row1, Column5)	8877.27	7909.00	4469.69	0.05	0.50	1809.00	1836.85	1809.00	184.28	0.01	0.10	100.00	100.00	0.00	6100.00	7068.27	4971273.00	38.21	3057.34	2914.00
29	6	1	6287.00	34317.00	139.00	0	Spot (Block29, Row1, Column6)	21378.33	20680.50	9938.52	0.01	0.46	1824.00	1865.33	1824.00	206.67	0.01	0.11	100.00	100.00	0.00	18856.50	19554.33	11287756.00	94.42	6206.53	4967.00
29	7	1	6591.00	34326.00	86.95	0	Spot (Block29, Row1, Column7)	24769.73	24179.00	6514.73	0.01	0.26	1873.00	1940.93	1873.00	315.56	0.02	0.16	100.00	100.00	0.00	22306.00	22896.73	4582400.00	72.34	8095.28	7629.50
29	8	1	6878.00	34327.00	116.35	0	Spot (Block29, Row1, Column8)	63696.79	65535.00	5943.70	0.01	0.09	1984.00	2044.62	1984.00	361.83	0.01	0.18	100.00	100.00	89.04	63551.00	61712.79	22676144.00	170.39	17714.21	15555.50
29	1	2	4787.00	34589.00	178.10	0	Spot (Block29, Row2, Column1)	2067.69	2051.00	132.52	0.00	0.06	1812.00	1863.04	1812.00	239.17	0.01	0.13	49.00	7.00	0.00	239.00	255.69	1836111.00	0.86	1958.01	1950.00
29	2	2	5089.00	34617.00	126.65	0	Spot (Block29, Row2, Column2)	6821.84	6612.00	1790.42	0.01	0.26	1789.00	1824.36	1789.00	170.13	0.01	0.09	100.00	100.00	0.00	4823.00	5032.84	2906104.00	29.37	3091.54	3029.00
29	3	2	5392.00	34610.00	195.70	0	Spot (Block29, Row2, Column3)	2177.16	2169.00	190.67	0.00	0.09	1782.00	1819.88	1782.00	192.74	0.01	0.11	83.00	50.00	0.00	387.00	395.16	2360042.00	1.85	1940.85	1951.00
29	4	2	5691.00	34615.00	186.90	0	Spot (Block29, Row2, Column4)	3969.58	3965.00	1011.12	0.00	0.25	1789.00	1841.04	1789.00	201.59	0.01	0.11	100.00	100.00	0.00	2176.00	2180.58	3886219.00	10.56	2503.01	2496.00
29	5	2	5990.00	34620.00	170.10	0	Spot (Block29, Row2, Column5)	4529.54	4455.00	1122.54	0.01	0.25	1810.00	1842.12	1810.00	174.84	0.01	0.09	100.00	100.00	0.00	2645.00	2719.54	3619106.00	15.37	2509.07	2501.00
29	6	2	6286.00	34618.00	146.40	0	Spot (Block29, Row2, Column6)	5420.22	5075.50	1922.79	0.03	0.35	1819.00	1852.44	1819.00	198.66	0.01	0.11	100.00	100.00	0.00	3256.50	3601.22	3165410.00	17.96	2657.57	2562.00
29	7	2	6587.00	34619.00	162.65	0	Spot (Block29, Row2, Column7)	3204.67	2985.50	857.88	0.03	0.27	1849.00	1869.83	1849.00	185.94	0.00	0.10	99.00	92.00	0.00	1136.50	1355.67	2352228.00	7.18	2159.68	2124.00
29	8	2	6896.00	34605.00	245.10	0	Spot (Block29, Row2, Column8)	2174.80	2179.50	184.72	0.00	0.08	1949.00	2006.44	1949.00	341.02	0.01	0.17	26.00	0.00	0.00	230.50	225.80	3779810.00	0.49	2034.28	1994.00
29	1	3	4793.00	34917.00	139.50	0	Spot (Block29, Row3, Column1)	14427.08	14369.50	6308.64	0.00	0.44	1891.00	1926.06	1891.00	194.69	0.01	0.10	100.00	100.00	0.00	12478.50	12536.08	7675208.00	64.21	4850.55	4307.50
29	2	3	5103.00	34951.00	184.40	0	Spot (Block29, Row3, Column2)	2365.86	2298.50	239.90	0.01	0.10	1951.00	1974.51	1951.00	260.23	0.01	0.13	70.00	23.00	0.00	347.50	414.86	2266493.00	1.50	2184.20	2176.00
29	3	3	5384.00	34917.00	136.85	0	Spot (Block29, Row3, Column3)	30175.88	28705.50	17183.28	0.02	0.57	1946.00	2005.67	1946.00	345.45	0.01	0.17	100.00	100.00	9.41	26759.50	28229.88	15389697.00	81.55	7951.75	6383.00
29	4	3	5688.00	34917.00	138.00	0	Spot (Block29, Row3, Column4)	26148.13	25812.50	12538.46	0.01	0.48	1892.00	1959.61	1892.00	292.95	0.02	0.15	100.00	100.00	0.00	23920.50	24256.13	13544734.00	82.57	6833.68	5950.00
29	5	3	5991.00	34910.00	138.90	0	Spot (Block29, Row3, Column5)	23245.87	20119.00	15296.09	0.06	0.66	1844.00	1919.53	1844.00	275.10	0.02	0.14	100.00	100.00	3.05	18275.00	21401.87	12204082.00	77.52	6946.55	4792.50
29	6	3	6292.00	34916.00	211.70	0	Spot (Block29, Row3, Column6)	4479.97	3928.00	1453.58	0.06	0.32	1838.00	1877.84	1838.00	199.39	0.01	0.11	100.00	100.00	0.00	2090.00	2641.97	5729880.00	13.05	2757.47	2777.50
29	7	3	6599.00	34923.00	142.60	0	Spot (Block29, Row3, Column7)	5956.68	5490.50	2476.58	0.04	0.42	1860.00	1887.82	1860.00	229.21	0.01	0.12	100.00	100.00	0.00	3630.50	4096.68	3288087.00	17.75	2844.21	2692.00
29	8	3	6893.00	34933.00	148.80	0	Spot (Block29, Row3, Column8)	17967.63	17017.00	7393.52	0.02	0.41	1905.00	1947.54	1905.00	251.65	0.01	0.13	100.00	100.00	0.00	15112.00	16062.63	10906351.00	63.66	5973.16	5162.00
29	1	4	4790.00	35211.00	138.85	0	Spot (Block29, Row4, Column1)	24633.21	24589.50	12053.58	0.00	0.49	1917.00	1951.90	1917.00	209.03	0.01	0.11	100.00	100.00	0.00	22672.50	22716.21	12809271.00	108.51	7727.71	6084.50
29	2	4	5097.00	35209.00	209.00	0	Spot (Block29, Row4, Column2)	2425.10	2407.00	209.25	0.00	0.09	1950.00	1999.14	1950.00	282.81	0.01	0.14	78.00	31.00	0.00	457.00	475.10	3026520.00	1.51	2183.14	2170.50
29	3	4	5390.00	35218.00	144.75	0	Spot (Block29, Row4, Column3)	61601.98	65535.00	8467.93	0.03	0.14	1965.00	2035.63	1965.00	344.89	0.02	0.17	100.00	100.00	76.22	63570.00	59636.98	35236616.00	172.71	16954.58	14666.00
29	4	4	5682.00	35214.00	190.45	0	Spot (Block29, Row4, Column4)	2233.80	2205.00	170.25	0.01	0.08	1901.00	1953.14	1901.00	281.42	0.01	0.14	57.00	11.00	0.00	304.00	332.80	2278472.00	1.00	2058.19	2033.00
29	5	4	5973.00	35258.00	137.45	0	Spot (Block29, Row4, Column5)	2120.83	2010.50	323.22	0.02	0.15	1872.00	1930.92	1872.00	322.89	0.01	0.17	28.00	12.00	0.00	138.50	248.83	1081625.00	0.59	2055.17	1962.50
29	6	4	6290.00	35218.00	172.50	0	Spot (Block29, Row4, Column6)	5256.39	5239.00	1209.75	0.00	0.23	1866.00	1889.43	1866.00	165.07	0.01	0.09	100.00	100.00	0.00	3373.00	3390.39	4368056.00	20.40	2800.76	2741.50
29	7	4	6587.00	35223.00	147.70	0	Spot (Block29, Row4, Column7)	4537.44	3991.00	1890.47	0.06	0.42	1882.00	1898.12	1882.00	169.00	0.00	0.09	100.00	99.00	0.00	2109.00	2655.44	2727002.00	15.62	2459.32	2427.00
29	8	4	6896.00	35228.00	167.50	0	Spot (Block29, Row4, Column8)	2875.69	2786.00	557.84	0.01	0.19	1921.00	1949.13	1921.00	182.29	0.01	0.09	96.00	85.00	0.00	865.00	954.69	2254544.00	5.08	2155.11	2136.00
29	1	5	4795.00	35519.00	139.80	0	Spot (Block29, Row5, Column1)	23345.15	22319.00	11669.86	0.02	0.50	1874.00	1928.39	1874.00	233.75	0.01	0.12	100.00	100.00	0.00	20445.00	21471.15	12349585.00	91.62	6716.68	5827.00
29	2	5	5092.00	35516.00	147.05	0	Spot (Block29, Row5, Column2)	18029.64	17839.50	6411.90	0.00	0.36	1926.00	1982.54	1926.00	232.91	0.01	0.12	100.00	100.00	0.00	15913.50	16103.64	10745668.00	68.90	5537.10	5139.50
29	3	5	5391.00	35517.00	159.10	0	Spot (Block29, Row5, Column3)	3663.43	3562.00	812.82	0.01	0.22	1962.00	2017.03	1962.00	277.82	0.01	0.14	100.00	97.00	0.00	1600.00	1701.43	2579055.00	5.93	2432.75	2405.50
29	4	5	5688.00	35522.00	139.35	0	Spot (Block29, Row5, Column4)	8889.07	8419.00	3920.23	0.02	0.44	1910.00	1969.69	1910.00	262.95	0.01	0.13	100.00	100.00	0.00	6509.00	6979.07	4666761.00	26.31	3579.49	3247.00
29	5	5	5991.00	35522.00	145.70	0	Spot (Block29, Row5, Column5)	62327.49	65535.00	7343.44	0.02	0.12	1887.00	1971.55	1887.00	377.12	0.02	0.19	100.00	100.00	79.76	63648.00	60440.49	36025584.00	160.04	17628.40	13896.50
29	6	5	6289.00	35517.00	143.30	0	Spot (Block29, Row5, Column6)	6197.60	5872.00	2110.17	0.02	0.34	1882.00	1930.70	1882.00	272.94	0.01	0.14	100.00	100.00	0.00	3990.00	4315.60	3458259.00	15.63	3003.36	2868.50
29	7	5	6592.00	35517.00	190.45	0	Spot (Block29, Row5, Column7)	4912.29	4396.50	1683.80	0.05	0.34	1916.00	1954.81	1916.00	198.48	0.01	0.10	100.00	100.00	0.00	2480.50	2996.29	5010540.00	14.90	2845.98	2819.00
29	8	5	6891.00	35523.00	143.00	0	Spot (Block29, Row5, Column8)	10906.49	10044.00	5643.64	0.04	0.52	1962.00	1985.37	1962.00	186.06	0.01	0.09	100.00	100.00	0.00	8082.00	8944.49	6031289.00	47.95	3941.64	3787.00
29	1	6	4789.00	35813.00	198.90	0	Spot (Block29, Row6, Column1)	4274.33	3842.50	1327.52	0.05	0.31	1894.00	1959.58	1894.00	212.88	0.01	0.11	100.00	100.00	0.00	1948.50	2380.33	4778704.00	10.87	2787.80	2779.00
29	2	6	5090.00	35822.00	216.90	0	Spot (Block29, Row6, Column2)	3595.61	3491.00	636.91	0.01	0.18	2009.00	2052.59	2009.00	249.87	0.01	0.12	100.00	99.00	0.00	1482.00	1586.61	4843282.00	6.18	2647.36	2632.00
29	3	6	5381.00	35815.00	138.95	0	Spot (Block29, Row6, Column3)	38144.53	38105.00	17997.98	0.00	0.47	1990.00	2032.40	1990.00	237.16	0.01	0.12	100.00	100.00	7.85	36115.00	36154.53	19911488.00	152.27	9768.86	8655.50
29	4	6	5695.00	35824.00	158.70	0	Spot (Block29, Row6, Column4)	3092.30	3028.00	555.13	0.01	0.18	1958.00	1994.57	1958.00	264.07	0.01	0.13	99.00	88.00	0.00	1070.00	1134.30	2130592.00	4.16	2298.36	2296.50
29	5	6	5987.00	35821.00	107.25	0	Spot (Block29, Row6, Column5)	63136.91	65535.00	6525.29	0.02	0.10	1887.00	1959.28	1887.00	330.00	0.02	0.17	100.00	100.00	81.54	63648.00	61249.91	18814832.00	185.39	18455.83	15572.00
29	6	6	6286.00	35823.00	193.75	0	Spot (Block29, Row6, Column6)	2387.91	2325.00	291.59	0.01	0.12	1870.00	1908.88	1870.00	217.37	0.01	0.11	88.00	53.00	0.00	455.00	517.91	2524019.00	2.20	2049.01	2030.50
29	7	6	6593.00	35820.00	141.35	0	Spot (Block29, Row6, Column7)	13897.15	12889.00	6818.73	0.03	0.49	1910.00	1954.39	1910.00	229.44	0.01	0.12	100.00	100.00	0.00	10979.00	11987.15	7490562.00	52.05	4413.61	4036.00
29	8	6	6901.00	35829.00	142.35	0	Spot (Block29, Row6, Column8)	15308.06	13884.50	8291.14	0.04	0.54	1932.00	1969.47	1932.00	192.01	0.01	0.10	100.00	100.00	0.00	11952.50	13376.06	8450050.00	69.47	4617.44	4009.00
29	1	7	4786.00	36100.00	181.25	0	Spot (Block29, Row7, Column1)	2366.07	2343.50	250.37	0.00	0.11	1855.00	2019.54	1855.00	1336.34	0.04	0.66	0.00	0.00	0.00	488.50	511.07	2176780.00	0.26	2083.36	2088.00
29	2	7	5094.00	36102.00	179.35	0	Spot (Block29, Row7, Column2)	2207.36	2177.00	140.59	0.01	0.06	1895.00	2053.59	1895.00	1415.10	0.03	0.69	0.00	0.00	0.00	282.00	312.36	1986622.00	0.11	2050.47	2032.50
29	3	7	5394.00	36103.00	233.30	0	Spot (Block29, Row7, Column3)	2150.13	2130.00	136.62	0.00	0.06	1887.00	1916.42	1887.00	190.83	0.01	0.10	66.00	22.00	0.00	243.00	263.13	3369250.00	1.22	1982.36	1991.00
29	4	7	5685.00	36112.00	212.65	0	Spot (Block29, Row7, Column4)	2255.73	2251.00	186.04	0.00	0.08	1889.00	1920.03	1889.00	194.47	0.01	0.10	78.00	46.00	0.00	362.00	366.73	2909888.00	1.73	2015.96	2007.00
29	5	7	6003.00	36111.00	165.70	0	Spot (Block29, Row7, Column5)	3370.06	3387.00	656.35	0.00	0.19	1868.00	1909.39	1868.00	221.00	0.01	0.12	100.00	99.00	0.00	1519.00	1502.06	2564617.00	6.61	2437.61	2423.00
29	6	7	6289.00	36119.00	198.05	0	Spot (Block29, Row7, Column6)	3911.12	3953.00	874.76	0.00	0.22	1882.00	1938.83	1882.00	247.70	0.01	0.13	100.00	99.00	0.00	2071.00	2029.12	4329613.00	7.96	2596.80	2586.00
29	7	7	6578.00	36126.00	142.20	0	Spot (Block29, Row7, Column7)	19970.98	19220.00	8880.27	0.02	0.44	1887.00	1934.21	1887.00	227.12	0.01	0.12	100.00	100.00	0.00	17333.00	18083.98	10924128.00	79.42	6186.17	5249.00
29	8	7	6889.00	36125.00	182.35	0	Spot (Block29, Row7, Column8)	6910.80	7097.00	1538.78	0.01	0.22	1908.00	1938.84	1908.00	184.85	0.01	0.10	100.00	100.00	0.00	5189.00	5002.80	6475422.00	26.90	3245.19	3129.00
29	1	8	4759.00	36437.00	169.90	0	Spot (Block29, Row8, Column1)	2662.21	2128.50	981.29	0.10	0.37	1854.00	1983.60	1854.00	1253.15	0.03	0.63	31.00	6.00	0.00	274.50	808.21	2129764.00	0.54	2590.32	1892.50
29	2	8	5112.00	36419.00	159.25	0	Spot (Block29, Row8, Column2)	2614.64	2593.50	442.18	0.00	0.17	1872.00	2012.63	1872.00	1289.88	0.03	0.64	15.00	0.00	0.00	721.50	742.64	1825017.00	0.47	2319.31	2175.50
29	3	8	5383.00	36413.00	148.60	0	Spot (Block29, Row8, Column3)	3957.64	3432.00	1355.18	0.06	0.34	1877.50	1904.43	1877.50	194.09	0.01	0.10	100.00	99.00	0.00	1554.50	2080.14	2402286.00	10.58	2394.43	2358.00
29	4	8	5687.00	36417.00	139.45	0	Spot (Block29, Row8, Column4)	32243.84	32098.00	12451.51	0.00	0.39	1881.00	1919.20	1881.00	233.91	0.01	0.12	100.00	100.00	0.19	30217.00	30362.84	17153720.00	129.64	9049.48	7957.00
29	5	8	5979.00	36425.00	207.60	0	Spot (Block29, Row8, Column5)	2199.01	2168.00	196.49	0.01	0.09	1851.00	1895.99	1851.00	228.00	0.01	0.12	71.00	24.00	0.00	317.00	348.01	2687194.00	1.33	2013.57	2016.00
29	6	8	6296.00	36424.00	176.85	0	Spot (Block29, Row8, Column6)	7046.81	6082.00	3189.45	0.06	0.45	1902.00	1966.48	1902.00	269.07	0.01	0.14	100.00	100.00	0.00	4180.00	5144.81	6144820.00	18.88	3298.47	3310.00
29	7	8	6587.00	36421.00	137.95	0	Spot (Block29, Row8, Column7)	6316.35	6052.50	1889.31	0.02	0.30	1955.00	1986.37	1955.00	224.68	0.01	0.11	100.00	100.00	0.00	4097.50	4361.35	3259237.00	19.27	3085.99	2976.00
29	8	8	6882.00	36431.00	85.65	0	Spot (Block29, Row8, Column8)	3027.18	3028.00	335.48	0.00	0.11	1967.00	1981.50	1967.00	163.64	0.00	0.08	100.00	99.00	0.00	1061.00	1060.18	538838.00	6.39	2374.21	2358.50
30	1	1	9297.00	34328.00	155.50	0	Spot (Block30, Row1, Column1)	56670.07	65535.00	12897.87	0.06	0.23	1408.00	1491.58	1408.00	345.79	0.03	0.23	100.00	100.00	60.51	64127.00	55262.07	37742584.00	159.57	13497.10	10551.50
30	2	1	9585.00	34335.00	146.05	0	Spot (Block30, Row1, Column2)	3755.32	3668.50	1086.40	0.01	0.29	1453.00	1559.95	1453.00	351.81	0.03	0.23	100.00	92.00	0.00	2215.50	2302.32	2193109.00	6.24	2092.01	2017.00
30	3	1	9895.00	34332.00	143.05	0	Spot (Block30, Row1, Column3)	18489.24	15874.50	12470.97	0.07	0.67	1445.00	1504.42	1445.00	235.93	0.02	0.16	100.00	100.00	0.00	14429.50	17044.24	10280016.00	71.99	4682.84	4272.50
30	4	1	10193.00	34339.00	147.30	0	Spot (Block30, Row1, Column4)	2987.31	3016.00	643.33	0.00	0.22	1443.00	1505.25	1443.00	253.61	0.02	0.17	100.00	98.00	0.00	1573.00	1544.31	1771473.00	5.84	1912.54	1899.00
30	5	1	10494.00	34331.00	148.05	0	Spot (Block30, Row1, Column5)	41413.46	47255.00	23855.20	0.06	0.58	1494.00	1563.57	1494.00	339.17	0.02	0.22	100.00	100.00	38.69	45761.00	39919.46	24723956.00	117.49	8416.33	7049.00
30	6	1	10787.00	34331.00	141.25	0	Spot (Block30, Row1, Column6)	38500.57	36681.00	19716.96	0.02	0.51	1698.00	1749.89	1698.00	375.65	0.01	0.21	100.00	100.00	16.24	34983.00	36802.57	20867368.00	97.83	9123.10	8185.50
30	7	1	11089.00	34335.00	91.10	0	Spot (Block30, Row1, Column7)	51655.55	52811.00	11999.39	0.01	0.23	1874.00	1933.69	1874.00	398.71	0.01	0.21	100.00	100.00	24.64	50937.00	49781.55	10692700.00	124.71	15453.53	13658.50
30	8	1	11383.00	34342.00	118.10	0	Spot (Block30, Row1, Column8)	63710.67	65535.00	6590.71	0.01	0.10	2059.00	2122.83	2059.00	468.38	0.01	0.22	100.00	100.00	89.49	63476.00	61651.67	23636760.00	131.49	17966.95	15659.00
30	1	2	9294.00	34578.00	235.00	0	Spot (Block30, Row2, Column1)	1878.67	1861.00	198.54	0.00	0.11	1529.00	1624.20	1529.00	349.28	0.03	0.22	46.00	7.00	0.00	332.00	349.67	2992719.00	0.73	1674.55	1638.00
30	2	2	9589.00	34629.00	120.70	0	Spot (Block30, Row2, Column2)	28834.36	28350.00	10739.47	0.01	0.37	1537.00	1631.23	1537.00	325.18	0.03	0.20	100.00	100.00	0.00	26813.00	27297.36	11043559.00	83.65	7634.14	6342.00
30	3	2	9893.00	34589.00	188.05	0	Spot (Block30, Row2, Column3)	1805.28	1782.00	157.88	0.01	0.09	1529.00	1606.69	1529.00	294.63	0.02	0.18	36.00	2.00	0.00	253.00	276.28	1801667.00	0.67	1664.53	1658.00
30	4	2	10194.00	34628.00	159.90	0	Spot (Block30, Row2, Column4)	9350.15	9195.50	3079.75	0.01	0.33	1497.00	1564.30	1497.00	247.87	0.02	0.16	100.00	100.00	0.00	7698.50	7853.15	6601204.00	31.41	3438.33	3389.00
30	5	2	10498.00	34637.00	182.70	0	Spot (Block30, Row2, Column5)	3027.24	3047.00	539.96	0.00	0.18	1481.50	1548.14	1481.50	310.77	0.02	0.20	99.00	96.00	0.00	1565.50	1545.74	2839553.00	4.76	2012.33	1963.50
30	6	2	10790.00	34620.00	169.05	0	Spot (Block30, Row2, Column6)	2185.57	2170.00	404.09	0.00	0.18	1571.00	1647.22	1571.00	375.15	0.02	0.23	65.00	33.00	0.00	599.00	614.57	1728788.00	1.44	1730.41	1732.00
30	7	2	11093.00	34635.00	147.25	0	Spot (Block30, Row2, Column7)	5688.58	5325.00	2488.17	0.03	0.44	1668.00	1694.07	1668.00	283.25	0.01	0.17	100.00	100.00	0.00	3657.00	4020.58	3361949.00	14.10	2453.69	2309.50
30	8	2	11406.00	34646.00	238.45	0	Spot (Block30, Row2, Column8)	2081.66	2058.50	246.97	0.00	0.12	1905.00	1958.68	1905.00	434.10	0.01	0.22	19.00	0.00	0.00	153.50	176.66	3413926.00	0.28	1859.90	1855.00
30	1	3	9294.00	34933.00	146.20	0	Spot (Block30, Row3, Column1)	26767.27	22435.00	18891.27	0.08	0.71	1493.00	1533.18	1493.00	202.33	0.01	0.13	100.00	100.00	3.96	20942.00	25274.27	15551786.00	124.72	6093.18	4553.00
30	2	3	9598.00	34944.00	151.20	0	Spot (Block30, Row3, Column2)	1899.67	1876.00	185.25	0.01	0.10	1530.00	1588.04	1530.00	253.40	0.02	0.16	71.00	23.00	0.00	346.00	369.67	1191093.00	1.23	1669.52	1664.00
30	3	3	9894.00	34929.00	140.55	0	Spot (Block30, Row3, Column3)	6299.31	4804.50	8067.78	0.12	1.28	1528.00	1582.09	1528.00	277.01	0.02	0.18	100.00	99.00	1.11	3276.50	4771.31	3401627.00	17.03	2602.56	2396.00
30	4	3	10192.00	34929.00	142.00	0	Spot (Block30, Row3, Column4)	40856.06	41059.00	20879.39	0.00	0.51	1485.00	1533.27	1485.00	237.54	0.01	0.15	100.00	100.00	25.55	39574.00	39371.06	22389208.00	165.54	8947.34	7108.00
30	5	3	10491.00	34929.00	142.45	0	Spot (Block30, Row3, Column5)	3862.52	3300.00	2500.48	0.07	0.65	1461.00	1525.14	1461.00	274.05	0.02	0.18	100.00	89.00	0.00	1839.00	2401.52	2135973.00	8.53	1998.46	1916.00
30	6	3	10792.00	34933.00	206.40	0	Spot (Block30, Row3, Column6)	14555.16	10950.00	8245.89	0.12	0.57	1551.00	1668.88	1551.00	381.72	0.03	0.23	100.00	100.00	0.00	9399.00	13004.16	17611746.00	33.76	4987.57	4978.50
30	7	3	11096.00	34935.00	144.10	0	Spot (Block30, Row3, Column7)	21508.87	18352.00	14276.71	0.07	0.66	1608.00	1684.52	1608.00	332.53	0.02	0.20	100.00	100.00	0.00	16744.00	19900.87	12238549.00	59.62	5011.35	4171.00
30	8	3	11393.00	34945.00	148.70	0	Spot (Block30, Row3, Column8)	5346.79	5359.00	1444.23	0.00	0.27	1821.00	1849.77	1821.00	289.33	0.01	0.16	100.00	99.00	0.00	3538.00	3525.79	3224116.00	12.09	2843.17	2694.00
30	1	4	9290.00	35225.00	144.75	0	Spot (Block30, Row4, Column1)	48939.44	60342.00	18988.87	0.09	0.39	1575.00	1623.93	1575.00	255.95	0.01	0.16	100.00	100.00	45.36	58767.00	47364.44	27944592.00	184.86	11098.50	9834.00
30	2	4	9595.00	35229.00	167.80	0	Spot (Block30, Row4, Column2)	6751.02	6425.00	2524.30	0.02	0.37	1596.00	1675.59	1596.00	308.05	0.02	0.18	100.00	100.00	0.00	4829.00	5155.02	5272546.00	16.48	2943.75	2914.00
30	3	4	9893.00	35231.00	150.25	0	Spot (Block30, Row4, Column3)	63799.48	65535.00	5296.58	0.01	0.08	1596.00	1687.45	1596.00	377.31	0.02	0.22	100.00	100.00	85.16	63939.00	62203.48	39556028.00	164.62	17976.62	16257.00
30	4	4	10176.00	35231.00	184.85	0	Spot (Block30, Row4, Column4)	1802.22	1791.00	162.00	0.00	0.09	1499.00	1542.02	1499.00	283.29	0.01	0.18	53.00	5.00	0.00	292.00	303.22	1731938.00	0.92	1604.93	1600.50
30	5	4	10493.00	35234.00	147.00	-50	Spot (Block30, Row4, Column5)	1435.59	1409.50	113.42	0.01	0.08	1483.00	1513.27	1483.00	208.19	0.01	0.14	2.00	0.00	0.00	-73.50	-47.41	846998.00	-0.37	1497.24	1489.00
30	6	4	10796.00	35232.00	192.25	0	Spot (Block30, Row4, Column6)	3379.82	3394.00	587.12	0.00	0.17	1554.00	1620.35	1554.00	332.11	0.02	0.20	100.00	96.00	0.00	1840.00	1825.82	3511634.00	5.30	1993.43	1989.00
30	7	4	11087.00	35236.00	146.45	0	Spot (Block30, Row4, Column7)	16360.95	12998.50	11793.19	0.10	0.72	1656.00	1718.11	1656.00	348.54	0.02	0.20	100.00	99.00	0.00	11342.50	14704.95	9652963.00	42.01	3934.76	3419.00
30	8	4	11396.00	35242.00	150.80	0	Spot (Block30, Row4, Column8)	4701.22	4529.00	1651.66	0.02	0.35	1868.00	1893.21	1868.00	313.50	0.01	0.17	100.00	97.00	0.00	2661.00	2833.22	2938263.00	8.96	2470.94	2442.00
30	1	5	9294.00	35535.00	140.30	0	Spot (Block30, Row5, Column1)	12341.53	10813.00	6099.36	0.06	0.49	1601.00	1703.37	1601.00	365.63	0.03	0.21	100.00	100.00	0.00	9212.00	10740.53	6590379.00	29.10	3993.78	3367.00
30	2	5	9590.00	35530.00	147.45	0	Spot (Block30, Row5, Column2)	6128.68	6095.00	1693.19	0.00	0.28	1635.00	1721.85	1635.00	315.37	0.02	0.18	100.00	100.00	0.00	4460.00	4493.68	3634307.00	13.97	2799.66	2710.50
30	3	5	9893.00	35527.00	148.35	0	Spot (Block30, Row5, Column3)	21470.14	19627.50	10721.90	0.04	0.50	1606.00	1706.02	1606.00	364.07	0.03	0.21	100.00	100.00	0.00	18021.50	19864.14	12967962.00	54.29	5288.94	4995.00
30	4	5	10189.00	35534.00	147.05	0	Spot (Block30, Row5, Column4)	37975.83	37448.00	23682.28	0.01	0.62	1575.00	1638.90	1575.00	310.53	0.02	0.19	100.00	100.00	30.05	35873.00	36400.83	22367848.00	117.02	7432.47	6410.00
30	5	5	10497.00	35536.00	144.80	0	Spot (Block30, Row5, Column5)	58275.91	65535.00	12321.30	0.05	0.21	1560.00	1626.35	1560.00	342.31	0.02	0.21	100.00	100.00	65.90	63975.00	56715.91	32984412.00	165.49	15669.87	13308.50
30	6	5	10802.00	35532.00	174.55	0	Spot (Block30, Row5, Column6)	2178.96	2100.00	324.71	0.02	0.15	1649.00	1702.32	1649.00	353.18	0.01	0.21	66.00	25.00	0.00	451.00	529.96	1852115.00	1.35	1766.16	1755.00
30	7	5	11095.00	35535.00	193.70	0	Spot (Block30, Row5, Column7)	10954.47	9791.00	5180.83	0.05	0.47	1793.00	1890.94	1793.00	424.73	0.02	0.22	100.00	100.00	0.00	7998.00	9161.47	11633646.00	21.34	4202.85	4200.00
30	8	5	11393.00	35539.00	147.80	0	Spot (Block30, Row5, Column8)	44791.91	53315.00	22134.80	0.08	0.49	1953.00	2008.79	1953.00	363.83	0.01	0.18	100.00	100.00	42.50	51362.00	42838.91	26561752.00	117.59	9847.84	8561.50
30	1	6	9289.00	35828.00	209.05	0	Spot (Block30, Row6, Column1)	14532.73	10666.50	8733.99	0.13	0.60	1814.00	1955.04	1814.00	480.60	0.03	0.25	100.00	100.00	0.00	8852.50	12718.73	17991520.00	26.17	5274.32	5294.50
30	2	6	9590.00	35829.00	209.60	0	Spot (Block30, Row6, Column2)	7141.88	6631.00	2442.01	0.03	0.34	1762.00	1874.95	1762.00	399.10	0.03	0.21	100.00	100.00	0.00	4869.00	5379.88	8920207.00	13.20	3431.48	3448.00
30	3	6	9883.00	35826.00	147.00	0	Spot (Block30, Row6, Column3)	53863.73	65535.00	16419.36	0.09	0.30	1713.00	1804.34	1713.00	331.54	0.02	0.18	100.00	100.00	58.67	63822.00	52150.73	31672104.00	157.02	13220.67	11301.00
30	4	6	10203.00	35865.00	190.60	0	Spot (Block30, Row6, Column4)	2758.99	2545.00	788.16	0.04	0.29	1704.00	1789.14	1704.00	321.05	0.02	0.18	92.00	68.00	0.00	841.00	1054.99	2819691.00	3.02	2134.53	2061.00
30	5	6	10490.00	35835.00	115.45	0	Spot (Block30, Row6, Column5)	64399.00	65535.00	4837.10	0.01	0.08	1700.00	1798.69	1700.00	395.32	0.02	0.22	100.00	100.00	91.09	63835.00	62699.00	22410940.00	158.36	19364.73	16026.50
30	6	6	10793.00	35834.00	153.20	0	Spot (Block30, Row6, Column6)	4540.78	4064.00	2202.26	0.05	0.48	1787.00	1864.74	1787.00	389.23	0.02	0.21	86.00	77.00	0.00	2277.00	2753.78	2924263.00	6.88	2247.18	2160.50
30	7	6	11091.00	35831.00	147.60	0	Spot (Block30, Row6, Column7)	46894.97	59449.00	21035.93	0.10	0.45	1943.00	2055.51	1943.00	463.41	0.02	0.23	100.00	100.00	44.41	57506.00	44951.97	28090256.00	96.76	10439.39	8341.00
30	8	6	11399.00	35843.00	151.70	0	Spot (Block30, Row6, Column8)	54060.02	65535.00	17355.84	0.08	0.32	2012.00	2088.23	2012.00	373.71	0.02	0.18	100.00	100.00	61.39	63523.00	52048.02	34166196.00	139.07	12015.44	10346.00
30	1	7	9290.00	36130.00	166.90	0	Spot (Block30, Row7, Column1)	9885.98	9080.00	4258.69	0.04	0.43	1734.00	1968.63	1734.00	591.16	0.06	0.30	100.00	100.00	0.00	7346.00	8151.98	7651748.00	13.39	3678.50	3484.00
30	2	7	9587.00	36122.00	168.10	0	Spot (Block30, Row7, Column2)	3931.76	3213.00	1869.08	0.09	0.48	1786.50	1862.03	1786.50	323.52	0.02	0.17	97.00	80.00	0.00	1426.50	2145.26	3098224.00	6.40	2219.66	2198.50
30	3	7	9918.00	36187.00	186.75	0	Spot (Block30, Row7, Column3)	2323.83	2249.00	377.48	0.01	0.16	1892.00	1935.97	1892.00	285.75	0.01	0.15	62.00	25.00	0.00	357.00	431.83	2286651.00	1.36	2054.75	1999.50
30	4	7	10192.00	36157.00	194.90	0	Spot (Block30, Row7, Column4)	2966.72	2756.00	633.70	0.03	0.21	1981.00	2047.68	1981.00	352.21	0.01	0.17	89.00	58.00	0.00	775.00	985.72	3162528.00	2.61	2307.06	2315.50
30	5	7	10504.00	36137.00	147.05	0	Spot (Block30, Row7, Column5)	10319.94	10522.00	3634.17	0.01	0.35	1880.00	2007.70	1880.00	444.37	0.03	0.22	100.00	100.00	0.00	8642.00	8439.94	6078443.00	18.71	4131.75	3985.00
30	6	7	10788.00	36134.00	189.35	0	Spot (Block30, Row7, Column6)	10373.87	10210.00	4044.92	0.01	0.39	1989.00	2142.74	1989.00	603.52	0.03	0.28	100.00	100.00	0.00	8221.00	8384.87	10508727.00	13.64	4193.81	4095.00
30	7	7	11080.00	36138.00	148.40	0	Spot (Block30, Row7, Column7)	58661.00	65535.00	11709.01	0.05	0.20	1984.00	2084.81	1984.00	488.08	0.02	0.23	100.00	100.00	66.89	63551.00	56677.00	35255540.00	115.92	15740.73	13635.00
30	8	7	11395.00	36141.00	190.35	0	Spot (Block30, Row7, Column8)	9330.20	9031.00	2295.51	0.01	0.25	1987.00	2043.15	1987.00	363.55	0.01	0.18	100.00	100.00	0.00	7044.00	7343.20	9526129.00	20.04	4037.63	3802.00
30	1	8	9293.00	36430.00	114.60	0	Spot (Block30, Row8, Column1)	4914.43	3607.00	5807.84	0.13	1.18	1632.00	1725.34	1632.00	384.44	0.02	0.22	100.00	97.00	0.00	1975.00	3282.43	1685650.00	8.30	2590.08	2377.00
30	2	8	9588.00	36432.00	145.15	0	Spot (Block30, Row8, Column2)	8474.77	7690.00	3967.80	0.04	0.47	1838.00	1923.37	1838.00	381.91	0.02	0.20	100.00	100.00	0.00	5852.00	6636.77	4839094.00	17.15	3301.93	3095.00
30	3	8	9884.00	36431.00	144.65	0	Spot (Block30, Row8, Column3)	37294.88	35882.00	23607.81	0.02	0.63	2076.00	2132.40	2076.00	365.76	0.01	0.17	100.00	100.00	27.27	33806.00	35218.88	21332736.00	96.13	8040.45	6875.50
30	4	8	10188.00	36435.00	141.45	0	Spot (Block30, Row8, Column4)	18409.51	18764.50	7087.42	0.01	0.38	1933.00	2010.24	1933.00	343.40	0.02	0.17	100.00	100.00	0.00	16831.50	16476.51	9977955.00	47.76	6190.58	5442.00
30	5	8	10485.00	36432.00	163.30	0	Spot (Block30, Row8, Column5)	2302.17	2266.00	269.26	0.01	0.12	1847.00	1978.58	1847.00	477.01	0.03	0.24	38.00	7.00	0.00	419.00	455.17	1701307.00	0.68	2014.57	1998.00
30	6	8	10792.00	36436.00	188.00	0	Spot (Block30, Row8, Column6)	25550.63	19034.00	17473.92	0.13	0.68	1898.00	2088.57	1898.00	655.69	0.04	0.31	100.00	100.00	2.61	17136.00	23652.63	25499564.00	35.78	7030.85	7036.00
30	7	8	11093.00	36439.00	145.75	0	Spot (Block30, Row8, Column7)	16455.39	14447.00	11449.18	0.06	0.70	1896.00	2010.96	1896.00	507.34	0.03	0.25	100.00	100.00	1.91	12551.00	14559.39	9461849.00	28.47	5220.08	4038.00
30	8	8	11391.00	36438.00	147.00	-50	Spot (Block30, Row8, Column8)	2608.04	2182.00	922.02	0.08	0.35	1967.00	1999.96	1967.00	244.56	0.01	0.12	47.00	38.00	0.00	215.00	641.04	1538742.00	2.49	1883.81	1853.00
31	1	1	13796.00	34341.00	156.20	0	Spot (Block31, Row1, Column1)	61108.67	65535.00	8343.06	0.03	0.14	3074.00	3148.83	3074.00	534.37	0.01	0.17	100.00	100.00	71.64	62461.00	58034.67	40943176.00	108.46	19071.84	17035.00
31	2	1	14096.00	34346.00	148.00	0	Spot (Block31, Row1, Column2)	6605.94	6663.50	1622.99	0.00	0.25	3001.00	3068.18	3001.00	476.80	0.01	0.16	99.00	98.00	0.00	3662.50	3604.94	3963566.00	7.42	3977.54	3962.00
31	3	1	14398.00	34347.00	146.10	0	Spot (Block31, Row1, Column3)	7346.76	6664.00	2795.49	0.04	0.38	2970.00	3012.31	2970.00	360.73	0.01	0.12	100.00	97.00	0.00	3694.00	4376.76	4290510.00	12.02	3992.34	3936.00
31	4	1	14695.00	34349.00	153.35	0	Spot (Block31, Row1, Column4)	6423.51	5846.00	3729.56	0.04	0.58	3069.00	3099.29	3069.00	371.18	0.00	0.12	98.00	96.00	0.00	2777.00	3354.51	4181704.00	8.96	3885.97	3910.50
31	5	1	14992.00	34346.00	147.40	0	Spot (Block31, Row1, Column5)	10379.23	9877.00	4541.02	0.02	0.44	3129.00	3153.10	3129.00	385.02	0.00	0.12	100.00	99.00	0.00	6748.00	7250.23	6165261.00	18.77	4799.60	4561.50
31	6	1	15288.00	34343.00	145.30	0	Spot (Block31, Row1, Column6)	9989.59	9538.50	3550.84	0.02	0.36	3106.00	3144.99	3106.00	367.96	0.01	0.12	100.00	100.00	0.00	6432.50	6883.59	5754004.00	18.60	4737.71	4428.00
31	7	1	15593.00	34346.00	89.55	0	Spot (Block31, Row1, Column7)	8594.47	8258.00	1786.44	0.02	0.21	3153.00	3216.48	3153.00	433.71	0.01	0.13	100.00	100.00	0.00	5105.00	5441.47	1727489.00	12.40	4780.00	4783.00
31	8	1	15886.00	34350.00	117.55	0	Spot (Block31, Row1, Column8)	64403.50	65535.00	4795.74	0.01	0.07	3275.00	3369.66	3275.00	512.30	0.01	0.15	100.00	100.00	92.29	62260.00	61128.50	23378568.00	119.14	21164.25	19247.50
31	1	2	13794.00	34633.00	147.65	0	Spot (Block31, Row2, Column1)	3524.49	3571.00	453.72	0.01	0.13	3049.00	3114.28	3049.00	442.09	0.01	0.14	55.00	18.00	0.00	522.00	475.49	2097070.00	0.93	3317.75	3423.00
31	2	2	14097.00	34644.00	125.60	0	Spot (Block31, Row2, Column2)	10694.36	10696.00	2662.51	0.00	0.25	3052.00	3093.27	3052.00	375.74	0.01	0.12	100.00	100.00	0.00	7644.00	7642.36	4470241.00	20.23	4998.64	4944.00
31	3	2	14397.00	34643.00	165.30	0	Spot (Block31, Row2, Column3)	3760.20	3779.00	429.31	0.00	0.11	3074.00	3109.18	3074.00	386.35	0.00	0.12	71.00	44.00	0.00	705.00	686.20	2842709.00	1.69	3346.20	3284.50
31	4	2	14694.00	34641.00	172.60	0	Spot (Block31, Row2, Column4)	5916.95	5921.50	1075.93	0.00	0.18	3105.00	3146.32	3105.00	383.54	0.01	0.12	100.00	99.00	0.00	2816.50	2811.95	4899236.00	7.22	4004.88	3969.00
31	5	2	14998.00	34645.00	177.35	0	Spot (Block31, Row2, Column5)	10882.54	10685.00	2661.37	0.01	0.24	3171.50	3196.24	3171.50	390.32	0.00	0.12	100.00	100.00	0.00	7513.50	7711.04	9565755.00	19.69	5180.28	4883.50
31	6	2	15290.00	34643.00	178.65	0	Spot (Block31, Row2, Column6)	4156.57	4045.00	650.60	0.01	0.16	3144.00	3196.80	3144.00	410.78	0.01	0.13	81.00	54.00	0.00	901.00	1012.57	3715970.00	2.34	3481.30	3520.50
31	7	2	15601.00	34642.00	163.25	0	Spot (Block31, Row2, Column7)	4598.01	4466.00	749.76	0.01	0.16	3096.00	3162.15	3096.00	336.64	0.01	0.11	99.00	89.00	0.00	1370.00	1502.01	3384134.00	4.27	3607.09	3630.00
31	8	2	15908.00	34648.00	219.60	0	Spot (Block31, Row2, Column8)	3686.10	3610.00	420.73	0.01	0.11	3243.00	3311.40	3243.00	445.31	0.01	0.13	43.00	16.00	0.00	367.00	443.10	5083128.00	0.84	3411.68	3379.00
31	1	3	13792.00	34946.00	147.65	0	Spot (Block31, Row3, Column1)	13210.61	11269.00	6731.62	0.07	0.51	3031.00	3091.74	3031.00	379.79	0.01	0.12	100.00	100.00	0.00	8238.00	10179.61	7913156.00	26.64	5313.07	4763.50
31	2	3	14092.00	34946.00	170.00	0	Spot (Block31, Row3, Column2)	3927.65	3869.00	571.31	0.01	0.15	3091.00	3134.79	3091.00	385.62	0.01	0.12	82.00	50.00	0.00	778.00	836.65	3161759.00	2.06	3458.36	3510.00
31	3	3	14391.00	34945.00	141.60	0	Spot (Block31, Row3, Column3)	17349.84	16258.00	6856.99	0.03	0.40	3122.00	3175.26	3122.00	423.26	0.01	0.13	100.00	100.00	0.00	13136.00	14227.84	9403614.00	33.49	6632.62	6080.50
31	4	3	14692.00	34941.00	145.15	0	Spot (Block31, Row3, Column4)	13454.81	12207.50	6092.51	0.04	0.45	3128.00	3172.78	3128.00	394.11	0.01	0.12	100.00	100.00	0.00	9079.50	10326.81	7723061.00	26.09	5543.65	4955.00
31	5	3	14995.00	34941.00	141.40	0	Spot (Block31, Row3, Column5)	14086.91	12800.00	5356.81	0.04	0.38	3197.00	3245.50	3197.00	440.87	0.01	0.14	100.00	100.00	0.00	9603.00	10889.91	7635106.00	24.59	5829.29	5425.00
31	6	3	15296.00	34939.00	193.85	0	Spot (Block31, Row3, Column6)	12976.11	10909.00	5851.41	0.08	0.45	3230.00	3303.40	3230.00	457.81	0.01	0.14	100.00	100.00	0.00	7679.00	9746.11	13819562.00	21.13	6113.05	6156.50
31	7	3	15601.00	34948.00	144.55	0	Spot (Block31, Row3, Column7)	6520.83	6341.00	1541.88	0.01	0.24	3207.00	3266.30	3207.00	410.10	0.01	0.13	100.00	97.00	0.00	3134.00	3313.83	3697312.00	7.94	4256.50	4177.00
31	8	3	15897.00	34961.00	148.50	0	Spot (Block31, Row3, Column8)	10653.69	9984.50	3936.16	0.03	0.37	3299.00	3362.65	3299.00	705.53	0.01	0.21	100.00	97.00	0.00	6685.50	7354.69	6477441.00	10.33	5280.02	4812.00
31	1	4	13794.00	35236.00	146.25	0	Spot (Block31, Row4, Column1)	30800.81	28438.00	16735.32	0.03	0.54	3108.00	3154.24	3108.00	413.73	0.01	0.13	100.00	100.00	1.89	25330.00	27692.81	17956888.00	66.82	8780.75	7406.00
31	2	4	14095.00	35242.00	185.15	0	Spot (Block31, Row4, Column2)	4806.78	4686.00	842.22	0.01	0.18	3135.00	3223.62	3135.00	906.80	0.01	0.28	80.00	41.00	0.00	1551.00	1671.78	4638539.00	1.75	3670.87	3623.50
31	3	4	14392.00	35243.00	146.35	0	Spot (Block31, Row4, Column3)	41550.75	40863.00	18407.06	0.01	0.44	3147.00	3204.77	3147.00	451.04	0.01	0.14	100.00	100.00	19.76	37716.00	38403.75	24390404.00	85.02	11712.29	9651.50
31	4	4	14684.00	35247.00	187.75	0	Spot (Block31, Row4, Column4)	3888.57	3883.00	451.25	0.00	0.12	3098.00	3167.67	3098.00	405.46	0.01	0.13	74.00	48.00	0.00	785.00	790.57	3861350.00	1.78	3416.81	3361.00
31	5	4	14995.00	35245.00	147.00	-50	Spot (Block31, Row4, Column5)	3206.16	3104.00	352.39	0.01	0.11	3176.00	3234.23	3176.00	412.20	0.01	0.13	18.00	0.00	0.00	-72.00	30.16	1885223.00	-0.07	3091.47	3019.00
31	6	4	15300.00	35251.00	187.45	0	Spot (Block31, Row4, Column6)	13409.19	13384.00	2930.84	0.00	0.22	3244.00	3290.39	3244.00	408.28	0.01	0.12	100.00	100.00	0.00	10140.00	10165.19	13261691.00	24.78	6132.01	5801.00
31	7	4	15586.00	35243.00	149.70	0	Spot (Block31, Row4, Column7)	5671.14	5369.00	1313.49	0.02	0.23	3289.00	3377.65	3289.00	691.58	0.01	0.20	95.00	71.00	0.00	2080.00	2382.14	3487753.00	3.32	3931.17	3881.50
31	8	4	15901.00	35249.00	163.20	0	Spot (Block31, Row4, Column8)	4186.58	4149.00	529.42	0.00	0.13	3308.00	3371.76	3308.00	681.52	0.01	0.20	62.00	20.00	0.00	841.00	878.58	3081323.00	1.20	3570.23	3513.00
[truncated: 431,535 more chars]
