# Supplementary material for: An antigen microarray protocol for COVID-19 serological analysis
Source: STAR Protoc. 2021 Aug 26;2(3):100815. doi: 10.1016/j.xpro.2021.100815 (PMC8387221; doi:10.1016/j.xpro.2021.100815)
Supplement: Data S8. Slide_quantifications, related to step quantification and statistical analysis 2.e [file mmc8.zip › RPPA0133_12860-V2 A01-D12_IgA_785/Joseph_2021-04-15_20h26m42_5μm_785nmGain100.txt]

ATF	1.0
30	28
"Checksum_ImageFile=c12b7cc0446b4ae299cc5547f3abe711"
"Checksum_ResultFile=85793fffc040f805b8aec09223b4200e"
"Type=Mapix Results 2"
"DateTime=2021/04/15 20:26:55"
"ConfigFile="
"GalFile=L:\RPPA Service\Platform_Projects\2021-02-09_JPL_CoV-Array-7\64 pad grid.gal"
"PixelSize=5"
"Wavelengths=785"
"ImageFiles=L:\RPPA Service\Platform_Projects\2021-03-24_JPL_CoV-Array-9\RPPA0133_12860-V2 A01-D12_IgA_785\Joseph_2021-04-15_20h26m42_5�m_785nmGain100.tif"
"GrinddingParameters=Find mode = Grid + Blocks + Spots | Max. diameter (% Dth) = 200.0 | Min. diameter (% Dth) = 50.0 | Max position offset (% pitch) = 30"
"QuantificationParameter=S/B border width (pixels) = 2.0 | Background diameter (pitch) = 2.0"
"JpegImage=L:\RPPA Service\Platform_Projects\2021-03-24_JPL_CoV-Array-9\RPPA0133_12860-V2 A01-D12_IgA_785\Joseph_2021-04-15_20h26m42_5�m_785nmGain100.jpg"
"FeatureType=Circular"
"Barcode="
"BackgroundSubtraction=LocalFeature"
"Normalization=None"
"ImageOrigin=3680, 2560"
"ImageSize=17760.0, 71040.0"
"JpegOrigin=4670, 2610"
"JpegBrightness=42"
"JpegContrast=12"
"JpegBalance=0"
"Creator=Mapix 9.0.0"
"Scanner=ir710IVD IR0H8_IVD 717045"
"Temperature=32.8"
"Comment="
"Velocity=35 l/s"
"LaserPower=20.0"
"PMTGain=100"
"BatchFilename=L:\RPPA Service\InnooScan\Batch methods\CoV_Array image_processing.mbt"
"Block"	"Column"	"Row"	"X"	"Y"	"Dia."	"Flags"	"ID"	"F785 Mean"	"F785 Median"	"F785 SD"	"F785 |log Mean/Median|"	"F785 CV"	"B785"	"B785 Mean"	"B785 Median"	"B785 SD"	"B785 |log Mean/Median|"	"B785 CV"	"% > B785+1SD"	"% > B785+2SD"	"F785 % Sat."	"F785 Median - B785"	"F785 Mean - B785"	"F785 Total Intensity"	"SNR 785"	"ExcludedMean 785"	"ExcludedMedian 785"
1	1	1	4873.00	2812.00	157.95	0	Spot (Block1, Row1, Column1)	48203.60	48167.50	8872.16	0.00	0.18	2391.00	2467.38	2391.00	386.94	0.01	0.16	100.00	100.00	3.92	45776.50	45812.60	33164108.00	118.20	14750.20	13343.00
1	2	1	5173.00	2822.00	127.45	0	Spot (Block1, Row1, Column2)	4198.18	4170.00	506.24	0.00	0.12	2399.00	2444.20	2399.00	298.94	0.01	0.12	99.00	98.00	0.00	1771.00	1799.18	1830408.00	5.87	2991.51	2933.50
1	3	1	5479.00	2857.00	168.95	0	Spot (Block1, Row1, Column3)	2647.97	2600.50	263.65	0.01	0.10	2415.00	2438.18	2415.00	180.06	0.00	0.07	51.00	28.00	0.00	185.50	232.97	2102490.00	1.17	2595.77	2555.00
1	4	1	5772.00	2824.00	130.35	0	Spot (Block1, Row1, Column4)	3416.60	3377.00	349.07	0.01	0.10	2476.00	2494.83	2476.00	204.62	0.00	0.08	99.00	96.00	0.00	901.00	940.60	1551136.00	4.50	2840.12	2837.00
1	5	1	6075.00	2821.00	157.75	0	Spot (Block1, Row1, Column5)	3011.69	3004.00	287.94	0.00	0.10	2500.00	2530.51	2500.00	229.48	0.01	0.09	83.00	57.00	0.00	504.00	511.69	2059996.00	2.10	2646.35	2626.00
1	6	1	6373.00	2812.00	129.10	0	Spot (Block1, Row1, Column6)	6630.27	6447.50	1930.38	0.01	0.29	2499.00	2528.90	2499.00	223.00	0.01	0.09	100.00	100.00	0.00	3948.50	4131.27	2957100.00	18.39	3941.43	3595.50
1	7	1	6676.00	2826.00	139.50	0	Spot (Block1, Row1, Column7)	11510.21	11596.50	2936.49	0.00	0.26	2636.00	2719.21	2636.00	434.59	0.01	0.16	100.00	100.00	0.00	8960.50	8874.21	6077393.00	20.23	5358.18	5150.00
1	8	1	6966.00	2823.00	153.10	0	Spot (Block1, Row1, Column8)	64044.36	65535.00	5545.77	0.01	0.09	2727.00	2824.83	2727.00	543.12	0.02	0.19	100.00	100.00	91.76	62808.00	61317.36	41180896.00	112.72	19558.11	17245.00
1	1	2	4874.00	3115.00	147.00	-50	Spot (Block1, Row2, Column1)	2561.45	2528.00	169.97	0.01	0.07	2396.00	2436.51	2396.00	279.09	0.01	0.11	26.00	0.00	0.00	132.00	165.45	1518938.00	0.45	2523.99	2516.00
1	2	2	5175.00	3118.00	148.35	0	Spot (Block1, Row2, Column2)	3979.09	3925.00	490.31	0.01	0.12	2390.00	2402.83	2390.00	177.04	0.00	0.07	100.00	99.00	0.00	1535.00	1589.09	2387454.00	8.90	2871.00	2830.00
1	3	2	5476.00	3123.00	128.95	0	Spot (Block1, Row2, Column3)	2726.05	2700.00	204.68	0.00	0.08	2432.00	2456.55	2432.00	191.74	0.00	0.08	63.00	33.00	0.00	268.00	294.05	1218544.00	1.41	2584.82	2584.50
1	4	2	5780.00	3115.00	150.45	0	Spot (Block1, Row2, Column4)	3579.13	3526.00	396.38	0.01	0.11	2493.00	2519.82	2493.00	226.03	0.00	0.09	99.00	99.00	0.00	1033.00	1086.13	2208321.00	4.69	2907.71	2928.50
1	5	2	6073.00	3113.00	127.45	0	Spot (Block1, Row2, Column5)	9122.60	9126.00	1463.81	0.00	0.16	2553.00	2591.19	2553.00	268.12	0.01	0.10	100.00	100.00	0.00	6573.00	6569.60	3959207.00	24.36	5019.19	4682.00
1	6	2	6372.00	3115.00	110.35	0	Spot (Block1, Row2, Column6)	3102.66	2965.00	329.48	0.02	0.11	2575.00	2645.38	2575.00	433.33	0.01	0.16	45.00	22.00	0.00	390.00	527.66	980442.00	1.06	2883.30	2833.50
1	7	2	6664.00	3118.00	119.25	0	Spot (Block1, Row2, Column7)	3144.54	3094.50	275.91	0.01	0.09	2635.00	2675.09	2635.00	286.99	0.01	0.11	80.00	32.00	0.00	459.50	509.54	1176057.00	1.64	2806.93	2803.00
1	8	2	6975.00	3122.00	147.00	-50	Spot (Block1, Row2, Column8)	2841.18	2762.50	290.74	0.01	0.10	2686.00	2760.75	2686.00	430.08	0.01	0.16	22.00	0.00	0.00	76.50	155.18	1670616.00	0.19	2840.91	2798.00
1	1	3	4877.00	3419.00	135.75	0	Spot (Block1, Row3, Column1)	4806.58	4783.00	535.12	0.00	0.11	2415.00	2446.10	2415.00	225.13	0.01	0.09	100.00	100.00	0.00	2368.00	2391.58	2408097.00	10.49	3270.74	3141.00
1	2	3	5170.00	3409.00	134.70	0	Spot (Block1, Row3, Column2)	2744.36	2694.00	233.04	0.01	0.08	2384.00	2404.91	2384.00	181.33	0.00	0.08	79.00	40.00	0.00	310.00	360.36	1344737.00	1.87	2566.10	2520.00
1	3	3	5474.00	3417.00	147.00	-50	Spot (Block1, Row3, Column3)	4213.59	2902.00	6569.47	0.16	1.56	2427.00	2460.38	2427.00	194.23	0.01	0.08	84.00	57.00	0.51	475.00	1786.59	2481805.00	9.03	2668.93	2572.00
1	4	3	5774.00	3412.00	140.20	0	Spot (Block1, Row3, Column4)	5338.09	5277.00	1173.32	0.00	0.22	2495.00	2516.68	2495.00	198.70	0.00	0.08	100.00	100.00	0.00	2782.00	2843.09	2834526.00	14.20	3291.35	3220.00
1	5	3	6074.00	3419.00	147.00	-50	Spot (Block1, Row3, Column5)	4600.83	3366.00	7085.47	0.14	1.54	2606.00	2673.36	2606.00	384.87	0.01	0.14	72.00	49.00	0.85	760.00	1994.83	2705286.00	5.01	2953.21	2687.00
1	6	3	6382.00	3416.00	175.05	0	Spot (Block1, Row3, Column6)	35229.41	36466.50	10069.91	0.01	0.29	2689.00	2794.61	2689.00	543.88	0.02	0.19	100.00	100.00	0.00	33777.50	32540.41	30156376.00	59.64	10576.50	10211.00
1	7	3	6664.00	3433.00	154.10	0	Spot (Block1, Row3, Column7)	3145.40	3111.00	375.27	0.00	0.12	2672.00	2735.82	2672.00	421.77	0.01	0.15	51.00	13.00	0.00	439.00	473.40	2047657.00	0.97	2935.26	2788.50
1	8	3	6979.00	3425.00	151.05	0	Spot (Block1, Row3, Column8)	5584.04	5564.50	787.27	0.00	0.14	2626.00	2664.40	2626.00	254.66	0.01	0.10	100.00	100.00	0.00	2938.50	2958.04	3495610.00	11.46	3615.32	3552.00
1	1	4	4887.00	3710.00	151.25	0	Spot (Block1, Row4, Column1)	5533.72	5531.50	683.07	0.00	0.12	2383.00	2397.05	2383.00	186.31	0.00	0.08	100.00	100.00	0.00	3148.50	3150.72	3486245.00	16.84	3407.93	3250.00
1	2	4	5184.00	3715.00	164.65	0	Spot (Block1, Row4, Column2)	2838.71	2790.00	215.52	0.01	0.08	2368.00	2389.19	2368.00	194.69	0.00	0.08	94.00	57.00	0.00	422.00	470.71	2137552.00	2.31	2525.37	2545.00
1	3	4	5471.00	3717.00	132.65	0	Spot (Block1, Row4, Column3)	12998.76	12993.50	2324.30	0.00	0.18	2406.00	2442.95	2406.00	200.11	0.01	0.08	100.00	100.00	0.00	10587.50	10592.76	6135417.00	52.75	5883.82	5681.50
1	4	4	5776.00	3706.00	179.60	0	Spot (Block1, Row4, Column4)	2918.40	2849.50	414.08	0.01	0.14	2482.00	2502.83	2482.00	198.80	0.00	0.08	75.00	45.00	0.00	367.50	436.40	2632394.00	2.09	2640.29	2612.00
1	5	4	6075.00	3703.00	106.15	0	Spot (Block1, Row4, Column5)	5421.15	3641.00	5974.81	0.17	1.10	2574.00	2597.98	2574.00	251.56	0.00	0.10	90.00	80.00	0.00	1067.00	2847.15	1561290.00	11.22	3582.58	2888.00
1	6	4	6375.00	3720.00	121.80	0	Spot (Block1, Row4, Column6)	10656.10	10699.00	1600.06	0.00	0.15	2627.00	2694.78	2627.00	388.40	0.01	0.14	100.00	100.00	0.00	8072.00	8029.10	4187846.00	20.50	5552.42	5341.00
1	7	4	6667.00	3714.00	116.20	0	Spot (Block1, Row4, Column7)	3291.96	3287.50	344.27	0.00	0.10	2643.00	2666.07	2643.00	252.44	0.00	0.09	89.00	61.00	0.00	644.50	648.96	1165353.00	2.48	2961.40	2918.50
1	8	4	6978.00	3723.00	133.05	0	Spot (Block1, Row4, Column8)	3322.38	3281.50	328.39	0.01	0.10	2575.00	2599.45	2575.00	243.67	0.00	0.09	96.00	74.00	0.00	706.50	747.38	1574806.00	2.97	2910.02	2938.00
1	1	5	4874.00	4023.00	128.45	0	Spot (Block1, Row5, Column1)	5797.51	5735.50	573.19	0.00	0.10	2375.00	2412.65	2375.00	258.22	0.01	0.11	100.00	100.00	0.00	3360.50	3422.51	2539309.00	13.11	3729.13	3697.00
1	2	5	5179.00	4022.00	144.55	0	Spot (Block1, Row5, Column2)	5095.06	5208.00	682.31	0.01	0.13	2370.00	2392.00	2370.00	177.98	0.00	0.07	100.00	100.00	0.00	2838.00	2725.06	2888897.00	15.19	3276.18	3184.00
1	3	5	5462.00	4016.00	125.20	0	Spot (Block1, Row5, Column3)	3074.64	2978.00	311.38	0.01	0.10	2403.00	2445.73	2403.00	204.52	0.01	0.08	99.00	80.00	0.00	575.00	671.64	1275975.00	3.08	2731.02	2723.00
1	4	5	5802.00	4020.00	166.25	0	Spot (Block1, Row5, Column4)	2914.42	2902.50	265.55	0.00	0.09	2477.00	2499.23	2477.00	219.43	0.00	0.09	74.00	47.00	0.00	425.50	437.42	2238275.00	1.89	2608.68	2549.00
1	5	5	6075.00	4019.00	137.40	0	Spot (Block1, Row5, Column5)	13642.43	13462.00	3388.19	0.01	0.25	2547.00	2583.50	2547.00	268.41	0.01	0.10	100.00	100.00	0.00	10915.00	11095.43	6903072.00	41.20	6033.19	5801.50
1	6	5	6383.00	4018.00	109.85	0	Spot (Block1, Row5, Column6)	3849.97	3583.00	1092.58	0.03	0.28	2591.00	2624.02	2591.00	267.72	0.01	0.10	98.00	86.00	0.00	992.00	1258.97	1216589.00	4.58	3100.91	3106.00
1	7	5	6675.00	4016.00	131.30	0	Spot (Block1, Row5, Column7)	6741.61	6650.50	872.07	0.01	0.13	2599.00	2633.64	2599.00	250.92	0.01	0.10	100.00	100.00	0.00	4051.50	4142.61	3101140.00	16.37	4127.85	4098.00
1	8	5	6973.00	4024.00	118.15	0	Spot (Block1, Row5, Column8)	3653.07	3571.00	473.67	0.01	0.13	2528.50	2571.40	2528.50	253.60	0.01	0.10	99.00	93.00	0.00	1042.50	1124.57	1344329.00	4.27	3035.30	2996.00
1	1	6	4866.00	4311.00	137.15	0	Spot (Block1, Row6, Column1)	29070.33	30275.50	5334.30	0.02	0.18	2384.00	2438.35	2384.00	338.41	0.01	0.14	100.00	100.00	0.00	27891.50	26686.33	14767728.00	78.70	10286.79	10332.00
1	2	6	5168.00	4316.00	133.20	0	Spot (Block1, Row6, Column2)	4831.84	4835.00	594.60	0.00	0.12	2387.00	2433.53	2387.00	252.26	0.01	0.10	100.00	100.00	0.00	2448.00	2444.84	2295122.00	9.51	3357.21	3336.50
1	3	6	5462.00	4311.00	123.90	0	Spot (Block1, Row6, Column3)	6152.92	6135.00	853.85	0.00	0.14	2405.00	2445.09	2405.00	201.37	0.01	0.08	100.00	100.00	0.00	3730.00	3747.92	2510390.00	18.41	3932.67	3885.50
1	4	6	5773.00	4303.00	110.25	0	Spot (Block1, Row6, Column4)	2937.06	2959.00	277.30	0.00	0.09	2475.00	2494.90	2475.00	225.97	0.00	0.09	70.00	55.00	0.00	484.00	462.06	928110.00	1.96	2709.06	2678.50
1	5	6	6076.00	4322.00	128.75	0	Spot (Block1, Row6, Column5)	16816.13	17481.00	3761.38	0.02	0.22	2540.00	2573.41	2540.00	261.60	0.01	0.10	100.00	100.00	0.00	14941.00	14276.13	7483180.00	54.45	6841.17	6254.00
1	6	6	6376.00	4317.00	123.35	0	Spot (Block1, Row6, Column6)	2993.54	2947.50	339.18	0.01	0.11	2581.00	2606.44	2581.00	261.88	0.00	0.10	57.00	36.00	0.00	366.50	412.54	1191428.00	1.48	2777.15	2765.50
1	7	6	6674.00	4320.00	119.05	0	Spot (Block1, Row6, Column7)	3477.91	3429.00	361.33	0.01	0.10	2586.00	2619.65	2586.00	259.93	0.01	0.10	97.00	87.00	0.00	843.00	891.91	1297260.00	3.30	3003.48	2956.50
1	8	6	6972.00	4329.00	149.30	0	Spot (Block1, Row6, Column8)	9021.51	8605.00	3249.29	0.02	0.36	2538.00	2585.65	2538.00	297.49	0.01	0.12	100.00	100.00	0.00	6067.00	6483.51	5512144.00	21.63	4190.91	3960.00
1	1	7	4886.00	4622.00	171.15	0	Spot (Block1, Row7, Column1)	3188.10	3149.00	375.73	0.01	0.12	2381.00	2417.96	2381.00	321.63	0.01	0.13	94.00	63.00	0.00	768.00	807.10	2591929.00	2.39	2688.78	2666.00
1	2	7	5171.00	4615.00	141.70	0	Spot (Block1, Row7, Column2)	2680.56	2700.50	214.35	0.00	0.08	2398.00	2433.47	2398.00	263.40	0.01	0.11	56.00	14.00	0.00	302.50	282.56	1458225.00	0.94	2543.37	2532.00
1	3	7	5442.00	4649.00	222.25	0	Spot (Block1, Row7, Column3)	2640.70	2607.00	279.41	0.01	0.11	2441.00	2466.62	2441.00	209.15	0.00	0.08	42.00	14.00	0.00	166.00	199.70	3741876.00	0.83	2522.72	2513.00
1	4	7	5800.00	4623.00	161.10	0	Spot (Block1, Row7, Column4)	2884.73	2864.50	285.79	0.00	0.10	2492.00	2530.18	2492.00	232.19	0.01	0.09	68.00	34.00	0.00	372.50	392.73	2077002.00	1.53	2698.39	2695.50
1	5	7	6078.00	4629.00	149.95	0	Spot (Block1, Row7, Column5)	3577.15	3542.00	439.85	0.00	0.12	2606.00	2644.63	2606.00	298.46	0.01	0.11	94.00	84.00	0.00	936.00	971.15	2207100.00	3.12	2953.78	2967.50
1	6	7	6371.00	4618.00	130.85	0	Spot (Block1, Row7, Column6)	5322.16	5263.00	638.89	0.00	0.12	2626.00	2716.58	2626.00	454.66	0.01	0.17	100.00	99.00	0.00	2637.00	2696.16	2442873.00	5.73	3770.66	3711.00
1	7	7	6665.00	4625.00	136.75	0	Spot (Block1, Row7, Column7)	5702.74	5597.00	988.25	0.01	0.17	2587.00	2644.95	2587.00	325.31	0.01	0.12	100.00	100.00	0.00	3010.00	3115.74	2862776.00	9.40	3789.42	3683.00
1	8	7	6976.00	4627.00	120.00	0	Spot (Block1, Row7, Column8)	34891.74	35707.00	7437.59	0.01	0.21	2577.00	2632.05	2577.00	351.63	0.01	0.13	100.00	100.00	0.00	33130.00	32314.74	13398427.00	91.74	11715.12	11550.00
1	1	8	4864.00	4917.00	131.05	0	Spot (Block1, Row8, Column1)	5582.03	5394.00	1023.97	0.01	0.18	2379.00	2407.47	2379.00	242.67	0.01	0.10	100.00	100.00	0.00	3015.00	3203.03	2573316.00	13.08	3477.44	3294.00
1	2	8	5161.00	4894.00	135.50	0	Spot (Block1, Row8, Column2)	2763.95	2750.00	262.46	0.00	0.09	2399.00	2429.57	2399.00	259.24	0.01	0.11	66.00	23.00	0.00	351.00	364.95	1373683.00	1.29	2624.33	2629.50
1	3	8	5453.00	4912.00	143.30	0	Spot (Block1, Row8, Column3)	2922.37	2864.50	340.51	0.01	0.12	2411.00	2445.75	2411.00	230.29	0.01	0.09	82.00	48.00	0.00	453.50	511.37	1618992.00	2.07	2603.46	2582.00
1	4	8	5765.00	4915.00	129.15	0	Spot (Block1, Row8, Column4)	8553.81	8629.00	1206.81	0.00	0.14	2485.00	2505.78	2485.00	246.77	0.00	0.10	100.00	100.00	0.00	6144.00	6068.81	3789336.00	24.51	4587.88	4436.00
1	5	8	6071.00	4919.00	147.00	-50	Spot (Block1, Row8, Column5)	2748.15	2717.00	260.70	0.00	0.09	2614.00	2681.36	2614.00	458.68	0.01	0.17	11.00	0.00	0.00	103.00	134.15	1618662.00	0.15	2692.32	2692.00
1	6	8	6369.00	4922.00	142.80	0	Spot (Block1, Row8, Column6)	47760.57	49295.00	10969.58	0.01	0.23	2641.00	2747.39	2641.00	538.32	0.02	0.20	100.00	100.00	4.68	46654.00	45119.57	26554896.00	83.62	14259.25	13907.00
1	7	8	6675.00	4907.00	118.80	0	Spot (Block1, Row8, Column7)	3338.85	3336.50	322.50	0.00	0.10	2561.00	2624.97	2561.00	387.51	0.01	0.15	88.00	50.00	0.00	775.50	777.85	1235374.00	1.84	2951.96	2980.00
1	8	8	6963.00	4915.00	133.90	0	Spot (Block1, Row8, Column8)	3403.33	3383.00	380.41	0.00	0.11	2561.00	2604.25	2561.00	321.69	0.01	0.12	94.00	64.00	0.00	822.00	842.33	1650614.00	2.48	2890.77	2948.00
2	1	1	9373.00	2830.00	169.55	0	Spot (Block2, Row1, Column1)	50574.17	49459.00	11065.34	0.01	0.22	2518.00	2601.78	2518.00	424.89	0.01	0.16	100.00	100.00	18.15	46941.00	48056.17	40408896.00	112.91	14183.75	12764.00
2	2	1	9681.00	2831.00	161.45	0	Spot (Block2, Row1, Column2)	2873.40	2826.00	301.83	0.01	0.11	2481.00	2535.25	2481.00	333.41	0.01	0.13	51.00	18.00	0.00	345.00	392.40	2060227.00	1.01	2749.77	2757.50
2	3	1	9973.00	2815.00	194.95	0	Spot (Block2, Row1, Column3)	2746.03	2747.00	263.89	0.00	0.10	2544.00	2588.08	2544.00	276.43	0.01	0.11	38.00	9.00	0.00	203.00	202.03	2957478.00	0.57	2656.24	2678.00
2	4	1	10302.00	2816.00	142.05	0	Spot (Block2, Row1, Column4)	3062.46	3036.50	297.79	0.00	0.10	2656.00	2698.23	2656.00	300.77	0.01	0.11	57.00	33.00	0.00	380.50	406.46	1672104.00	1.21	2864.92	2789.50
2	5	1	10593.00	2828.00	132.30	0	Spot (Block2, Row1, Column5)	3099.92	2999.50	360.81	0.01	0.12	2764.00	2788.86	2764.00	301.03	0.00	0.11	43.00	26.00	0.00	235.50	335.92	1450761.00	1.03	2891.44	2852.00
2	6	1	10897.00	2833.00	134.25	0	Spot (Block2, Row1, Column6)	3196.37	3181.00	379.45	0.00	0.12	2785.00	2812.94	2785.00	302.96	0.00	0.11	58.00	32.00	0.00	396.00	411.37	1534259.00	1.27	3026.68	2970.50
2	7	1	11173.00	2830.00	122.55	0	Spot (Block2, Row1, Column7)	3667.99	3609.00	394.30	0.01	0.11	2885.00	2961.82	2885.00	507.79	0.01	0.17	74.00	24.00	0.00	724.00	782.99	1467196.00	1.39	3171.66	3164.50
2	8	1	11476.00	2838.00	178.25	0	Spot (Block2, Row1, Column8)	64162.64	65535.00	5529.22	0.01	0.09	3119.00	3224.87	3119.00	645.33	0.01	0.20	100.00	100.00	92.49	62416.00	61043.64	57233692.00	94.43	18934.61	16652.50
2	1	2	9379.00	3127.00	147.00	-50	Spot (Block2, Row2, Column1)	2563.24	2475.00	241.42	0.02	0.09	2464.00	2509.39	2464.00	347.76	0.01	0.14	16.00	2.00	0.00	11.00	99.24	1509748.00	0.15	2548.89	2483.50
2	2	2	9672.00	3133.00	209.25	0	Spot (Block2, Row2, Column2)	2862.17	2836.00	320.92	0.00	0.11	2480.00	2513.65	2480.00	260.03	0.01	0.10	57.00	32.00	0.00	356.00	382.17	3577714.00	1.34	2571.53	2491.00
2	3	2	9985.00	3114.00	126.75	0	Spot (Block2, Row2, Column3)	2870.14	2878.00	295.99	0.00	0.10	2543.00	2579.14	2543.00	274.64	0.01	0.11	57.00	24.00	0.00	335.00	327.14	1228422.00	1.06	2801.80	2829.00
2	4	2	10289.00	3130.00	203.65	0	Spot (Block2, Row2, Column4)	3010.54	2979.00	359.35	0.00	0.12	2666.00	2704.38	2666.00	288.09	0.01	0.11	52.00	28.00	0.00	313.00	344.54	3573509.00	1.06	2833.23	2776.00
2	5	2	10578.00	3132.00	179.85	0	Spot (Block2, Row2, Column5)	6057.18	5940.00	989.45	0.01	0.16	2758.00	2792.79	2758.00	293.01	0.01	0.10	100.00	100.00	0.00	3182.00	3299.18	5499917.00	11.14	3769.53	3722.00
2	6	2	10883.00	3140.00	145.75	0	Spot (Block2, Row2, Column6)	3087.69	3050.00	314.50	0.01	0.10	2805.00	2851.85	2805.00	317.45	0.01	0.11	39.00	14.00	0.00	245.00	282.69	1784686.00	0.74	2946.36	2982.50
2	7	2	11165.00	3124.00	99.70	0	Spot (Block2, Row2, Column7)	3322.28	3219.50	409.29	0.01	0.12	2881.00	2905.53	2881.00	328.98	0.00	0.11	51.00	31.00	0.00	338.50	441.28	823925.00	1.27	3112.17	3113.00
2	8	2	11480.00	3134.00	147.00	-50	Spot (Block2, Row2, Column8)	3223.96	3147.00	338.64	0.01	0.11	3006.00	3085.22	3006.00	515.63	0.01	0.17	24.00	0.00	0.00	141.00	217.96	1911811.00	0.27	3251.86	3308.50
2	1	3	9373.00	3426.00	121.05	0	Spot (Block2, Row3, Column1)	3354.61	3300.00	346.89	0.01	0.10	2435.00	2471.63	2435.00	249.35	0.01	0.10	99.00	89.00	0.00	865.00	919.61	1294878.00	3.54	2822.35	2858.00
2	2	3	9702.00	3412.00	167.35	0	Spot (Block2, Row3, Column2)	2693.00	2639.00	296.23	0.01	0.11	2504.00	2532.16	2504.00	256.68	0.00	0.10	35.00	12.00	0.00	135.00	189.00	2111311.00	0.63	2600.91	2587.50
2	3	3	9970.00	3426.00	174.00	0	Spot (Block2, Row3, Column3)	3331.56	3284.00	451.72	0.01	0.14	2577.00	2606.91	2577.00	279.05	0.01	0.11	92.00	61.00	0.00	707.00	754.56	2828498.00	2.60	2858.93	2843.50
2	4	3	10282.00	3427.00	135.15	0	Spot (Block2, Row3, Column4)	3341.73	3287.00	373.17	0.01	0.11	2671.00	2698.31	2671.00	284.21	0.00	0.11	83.00	55.00	0.00	616.00	670.73	1634105.00	2.26	2938.78	2896.00
2	5	3	10571.00	3427.00	167.00	0	Spot (Block2, Row3, Column5)	3953.77	3826.50	680.85	0.01	0.17	2750.00	2795.45	2750.00	318.49	0.01	0.11	98.00	81.00	0.00	1076.50	1203.77	3068126.00	3.64	3152.92	3131.50
2	6	3	10878.00	3429.00	203.25	0	Spot (Block2, Row3, Column6)	9656.62	9465.50	2256.90	0.01	0.23	2826.00	2879.66	2826.00	336.94	0.01	0.12	100.00	100.00	0.00	6639.50	6830.62	11298240.00	20.11	4869.74	4782.00
2	7	3	11187.00	3448.00	155.05	0	Spot (Block2, Row3, Column7)	3139.65	3149.00	327.04	0.00	0.10	2877.00	2910.31	2877.00	330.15	0.00	0.11	44.00	10.00	0.00	272.00	262.65	2069026.00	0.69	3034.24	3076.00
2	8	3	11479.00	3437.00	128.10	0	Spot (Block2, Row3, Column8)	6900.06	6637.00	1153.52	0.02	0.17	2912.00	2956.32	2912.00	332.54	0.01	0.11	100.00	100.00	0.00	3725.00	3988.06	3022226.00	11.86	4365.85	4222.50
2	1	4	9370.00	3711.00	183.70	0	Spot (Block2, Row4, Column1)	2901.26	2880.00	329.91	0.00	0.11	2490.00	2516.68	2490.00	249.52	0.00	0.10	64.00	37.00	0.00	390.00	411.26	2741687.00	1.54	2665.80	2663.00
2	2	4	9663.00	3726.00	143.40	0	Spot (Block2, Row4, Column2)	3291.82	3224.00	356.36	0.01	0.11	2509.00	2544.17	2509.00	256.90	0.01	0.10	97.00	70.00	0.00	715.00	782.82	1840129.00	2.91	2829.43	2824.00
2	3	4	9974.00	3726.00	133.10	0	Spot (Block2, Row4, Column3)	3906.99	3888.00	508.74	0.00	0.13	2518.00	2557.05	2518.00	266.26	0.01	0.10	100.00	96.00	0.00	1370.00	1388.99	1859726.00	5.07	3060.78	3038.50
2	4	4	10278.00	3731.00	147.00	-50	Spot (Block2, Row4, Column4)	2813.91	2789.00	367.00	0.00	0.13	2581.00	2610.12	2581.00	281.21	0.00	0.11	45.00	22.00	0.00	208.00	232.91	1654581.00	0.72	2630.69	2635.00
2	5	4	10588.00	3728.00	185.45	0	Spot (Block2, Row4, Column5)	3200.93	3108.00	608.39	0.01	0.19	2683.00	2706.26	2683.00	283.19	0.00	0.10	65.00	35.00	0.00	425.00	517.93	3088896.00	1.75	2829.48	2825.00
2	6	4	10874.00	3734.00	163.75	0	Spot (Block2, Row4, Column6)	7698.01	7619.00	1524.56	0.00	0.20	2761.00	2794.36	2761.00	325.06	0.01	0.12	100.00	100.00	0.00	4858.00	4937.01	5735014.00	15.09	4160.81	4033.00
2	7	4	11186.00	3733.00	143.70	0	Spot (Block2, Row4, Column7)	3195.30	3173.00	357.35	0.00	0.11	2807.00	2861.76	2807.00	331.87	0.01	0.12	53.00	24.00	0.00	366.00	388.30	1798952.00	1.01	2969.34	2906.00
2	8	4	11477.00	3729.00	131.75	0	Spot (Block2, Row4, Column8)	3545.09	3475.50	424.15	0.01	0.12	2842.00	2879.90	2842.00	315.83	0.01	0.11	77.00	50.00	0.00	633.50	703.09	1659103.00	2.11	3159.07	3132.00
2	1	5	9376.00	4037.00	130.55	0	Spot (Block2, Row5, Column1)	3044.96	2989.00	311.70	0.01	0.10	2508.00	2559.35	2508.00	281.67	0.01	0.11	81.00	37.00	0.00	481.00	536.96	1394592.00	1.72	2744.61	2743.50
2	2	5	9679.00	4031.00	134.95	0	Spot (Block2, Row5, Column2)	8186.90	8111.00	1421.72	0.00	0.17	2516.00	2563.72	2516.00	282.42	0.01	0.11	100.00	100.00	0.00	5595.00	5670.90	4019766.00	19.91	4273.74	4200.00
2	3	5	9971.00	4027.00	176.40	0	Spot (Block2, Row5, Column3)	4281.63	4292.00	633.14	0.00	0.15	2491.00	2538.74	2491.00	440.39	0.01	0.17	99.00	94.00	0.00	1801.00	1790.63	3716459.00	3.96	3032.75	3021.00
2	4	5	10282.00	4030.00	180.75	0	Spot (Block2, Row5, Column4)	2957.63	2956.00	383.87	0.00	0.13	2515.00	2574.37	2515.00	441.08	0.01	0.17	49.00	13.00	0.00	441.00	442.63	2718062.00	0.87	2737.44	2680.00
2	5	5	10580.00	4030.00	125.00	0	Spot (Block2, Row5, Column5)	4040.85	3996.00	478.99	0.00	0.12	2600.00	2645.94	2600.00	282.47	0.01	0.11	99.00	99.00	0.00	1396.00	1440.85	1685033.00	4.94	3187.71	3270.00
2	6	5	10870.00	4049.00	171.15	0	Spot (Block2, Row5, Column6)	2928.32	2911.00	314.05	0.00	0.11	2671.00	2708.26	2671.00	325.33	0.01	0.12	40.00	12.00	0.00	240.00	257.32	2386579.00	0.68	2819.31	2814.50
2	7	5	11173.00	4029.00	173.70	0	Spot (Block2, Row5, Column7)	14553.13	14615.00	3256.06	0.00	0.22	2742.00	2792.33	2742.00	357.10	0.01	0.13	100.00	100.00	0.00	11873.00	11811.13	12239183.00	32.93	6148.52	5974.00
2	8	5	11480.00	4030.00	161.40	0	Spot (Block2, Row5, Column8)	3263.79	3210.50	390.89	0.01	0.12	2768.00	2800.15	2768.00	327.48	0.01	0.12	61.00	32.00	0.00	442.50	495.79	2356459.00	1.42	2989.27	2937.50
2	1	6	9368.00	4323.00	183.50	0	Spot (Block2, Row6, Column1)	8259.47	8293.00	1559.48	0.00	0.19	2491.00	2539.18	2491.00	301.93	0.01	0.12	100.00	100.00	0.00	5802.00	5768.47	7838239.00	18.95	4228.76	4161.00
2	2	6	9673.00	4328.00	179.05	0	Spot (Block2, Row6, Column2)	8988.70	9128.50	1618.34	0.01	0.18	2503.00	2564.66	2503.00	305.87	0.01	0.12	100.00	100.00	0.00	6625.50	6485.70	8071849.00	21.00	4567.91	4457.00
2	3	6	9968.00	4332.00	174.95	0	Spot (Block2, Row6, Column3)	2982.98	2965.00	388.06	0.00	0.13	2478.00	2533.01	2478.00	279.49	0.01	0.11	66.00	40.00	0.00	487.00	504.98	2544483.00	1.61	2630.44	2578.00
2	4	6	10267.00	4340.00	143.10	0	Spot (Block2, Row6, Column4)	2979.10	3015.00	335.74	0.01	0.11	2525.00	2572.85	2525.00	286.53	0.01	0.11	63.00	42.00	0.00	490.00	454.10	1659357.00	1.42	2836.88	2777.00
2	5	6	10579.00	4331.00	127.50	0	Spot (Block2, Row6, Column5)	3555.94	3500.50	391.52	0.01	0.11	2593.00	2636.91	2593.00	284.14	0.01	0.11	99.00	84.00	0.00	907.50	962.94	1536166.00	3.23	2930.84	2919.00
2	6	6	10880.00	4346.00	233.10	0	Spot (Block2, Row6, Column6)	2883.97	2820.50	363.07	0.01	0.13	2617.00	2658.35	2617.00	309.55	0.01	0.12	41.00	20.00	0.00	203.50	266.97	4516294.00	0.73	2726.06	2668.00
2	7	6	11178.00	4336.00	173.25	0	Spot (Block2, Row6, Column7)	3090.01	3050.00	302.00	0.01	0.10	2648.00	2671.06	2648.00	326.68	0.00	0.12	57.00	23.00	0.00	402.00	442.01	2573982.00	1.28	2818.85	2817.00
2	8	6	11473.00	4342.00	149.70	0	Spot (Block2, Row6, Column8)	3079.48	3023.50	340.47	0.01	0.11	2693.00	2723.53	2693.00	323.07	0.00	0.12	50.00	23.00	0.00	330.50	386.48	1890802.00	1.10	2859.64	2829.00
2	1	7	9384.00	4632.00	116.80	0	Spot (Block2, Row7, Column1)	3061.14	3075.00	358.70	0.00	0.12	2402.00	2447.88	2402.00	280.49	0.01	0.11	80.00	60.00	0.00	673.00	659.14	1102010.00	2.19	2677.39	2660.00
2	2	7	9674.00	4639.00	175.45	0	Spot (Block2, Row7, Column2)	2822.94	2779.50	309.12	0.01	0.11	2466.00	2498.59	2466.00	283.15	0.01	0.11	54.00	26.00	0.00	313.50	356.94	2439019.00	1.15	2611.97	2619.00
2	3	7	9996.00	4630.00	210.10	0	Spot (Block2, Row7, Column3)	2905.10	2839.00	446.69	0.01	0.15	2476.00	2532.11	2476.00	276.65	0.01	0.11	57.00	36.00	0.00	363.00	429.10	3645903.00	1.35	2667.47	2605.00
2	4	7	10273.00	4643.00	192.55	0	Spot (Block2, Row7, Column4)	3017.25	2971.00	336.55	0.01	0.11	2568.00	2614.66	2568.00	310.61	0.01	0.12	58.00	31.00	0.00	403.00	449.25	3146990.00	1.30	2792.58	2858.00
2	5	7	10581.00	4643.00	182.40	0	Spot (Block2, Row7, Column5)	3062.00	3034.00	336.90	0.00	0.11	2597.00	2647.24	2597.00	318.63	0.01	0.12	62.00	26.00	0.00	437.00	465.00	2853781.00	1.30	2865.38	2911.50
2	6	7	10867.00	4629.00	163.85	0	Spot (Block2, Row7, Column6)	10913.80	11086.00	2268.28	0.01	0.21	2620.00	2670.81	2620.00	362.42	0.01	0.14	100.00	100.00	0.00	8466.00	8293.80	8163526.00	22.74	5014.19	4945.00
2	7	7	11173.00	4644.00	176.65	0	Spot (Block2, Row7, Column7)	2979.88	2928.00	360.82	0.01	0.12	2589.00	2643.79	2589.00	355.24	0.01	0.13	48.00	23.00	0.00	339.00	390.88	2595475.00	0.95	2728.81	2684.00
2	8	7	11477.00	4636.00	152.80	0	Spot (Block2, Row7, Column8)	12776.97	12540.50	2505.19	0.01	0.20	2671.00	2725.77	2671.00	352.34	0.01	0.13	100.00	100.00	0.00	9869.50	10105.97	8202818.00	28.53	5821.60	5623.00
2	1	8	9372.00	4933.00	159.35	0	Spot (Block2, Row8, Column1)	3930.73	3863.50	947.56	0.01	0.24	2321.00	2363.60	2321.00	281.39	0.01	0.12	100.00	98.00	0.00	1542.50	1609.73	2759372.00	5.57	2933.76	2912.00
2	2	8	9673.00	4926.00	183.90	0	Spot (Block2, Row8, Column2)	2684.05	2661.00	294.19	0.00	0.11	2396.00	2437.24	2396.00	268.28	0.01	0.11	49.00	21.00	0.00	265.00	288.05	2541796.00	0.92	2572.79	2532.00
2	3	8	9969.00	4927.00	141.60	0	Spot (Block2, Row8, Column3)	2883.55	2839.50	359.16	0.01	0.12	2456.00	2492.04	2456.00	291.42	0.01	0.12	59.00	32.00	0.00	383.50	427.55	1574418.00	1.34	2674.92	2630.00
2	4	8	10269.00	4930.00	161.25	0	Spot (Block2, Row8, Column4)	14039.72	13982.00	3335.07	0.00	0.24	2510.50	2548.49	2510.50	315.61	0.01	0.12	100.00	100.00	0.00	11471.50	11529.22	10122640.00	36.41	5408.04	5166.50
2	5	8	10590.00	4932.00	157.70	0	Spot (Block2, Row8, Column5)	2883.36	2889.50	341.01	0.00	0.12	2539.00	2564.98	2539.00	317.90	0.00	0.12	53.00	21.00	0.00	350.50	344.36	1983751.00	1.00	2700.92	2679.00
2	6	8	10874.00	4935.00	170.35	0	Spot (Block2, Row8, Column6)	11019.79	11271.00	2477.03	0.01	0.22	2556.00	2593.90	2556.00	354.10	0.01	0.14	100.00	100.00	0.00	8715.00	8463.79	8903994.00	23.79	4864.30	4747.00
2	7	8	11183.00	4933.00	220.40	0	Spot (Block2, Row8, Column7)	2926.22	2909.50	381.23	0.00	0.13	2542.00	2588.64	2542.00	325.10	0.01	0.13	53.00	27.00	0.00	367.50	384.22	4067449.00	1.04	2687.12	2690.00
2	8	8	11467.00	4934.00	164.55	0	Spot (Block2, Row8, Column8)	3422.26	3381.00	467.01	0.01	0.14	2672.00	2715.67	2672.00	339.57	0.01	0.13	77.00	52.00	0.00	709.00	750.26	2573543.00	2.08	2861.89	2811.50
3	1	1	13875.00	2841.00	159.55	0	Spot (Block3, Row1, Column1)	59140.31	65535.00	10518.36	0.04	0.18	3206.00	3291.21	3206.00	532.39	0.01	0.16	100.00	100.00	65.14	62329.00	55934.31	41398592.00	104.90	16809.72	15038.00
3	2	1	14177.00	2840.00	143.45	0	Spot (Block3, Row1, Column2)	4717.03	4655.50	642.33	0.01	0.14	3127.00	3192.10	3127.00	456.24	0.01	0.14	99.00	86.00	0.00	1528.50	1590.03	2641539.00	3.34	3697.15	3709.50
3	3	1	14471.00	2843.00	176.20	0	Spot (Block3, Row1, Column3)	3794.11	3712.00	525.14	0.01	0.14	3071.00	3090.38	3071.00	320.08	0.00	0.10	76.00	50.00	0.00	641.00	723.11	3289491.00	2.20	3295.54	3290.00
3	4	1	14774.00	2842.00	151.60	0	Spot (Block3, Row1, Column4)	4055.99	3949.00	426.81	0.01	0.11	3077.00	3108.13	3077.00	330.14	0.00	0.11	98.00	73.00	0.00	872.00	978.99	2555273.00	2.87	3453.70	3471.00
3	5	1	15075.00	2835.00	174.65	0	Spot (Block3, Row1, Column5)	4035.08	3949.00	489.77	0.01	0.12	3159.00	3199.12	3159.00	365.34	0.01	0.11	85.00	55.00	0.00	790.00	876.08	3449990.00	2.29	3427.10	3384.00
3	6	1	15373.00	2839.00	147.60	0	Spot (Block3, Row1, Column6)	10639.11	10297.00	2655.37	0.01	0.25	3293.00	3320.35	3293.00	375.02	0.00	0.11	100.00	100.00	0.00	7004.00	7346.11	6319630.00	19.52	5312.84	4976.00
3	7	1	15672.00	2848.00	173.75	0	Spot (Block3, Row1, Column7)	8262.14	7871.00	1943.02	0.02	0.24	3461.00	3525.92	3461.00	531.07	0.01	0.15	100.00	100.00	0.00	4410.00	4801.14	6931939.00	8.92	5062.59	4994.00
3	8	1	15976.00	2847.00	165.80	0	Spot (Block3, Row1, Column8)	64308.04	65535.00	5112.79	0.01	0.08	3584.00	3697.45	3584.00	665.98	0.01	0.18	100.00	100.00	92.37	61951.00	60724.04	48874596.00	91.01	20162.94	18029.00
3	1	2	13848.00	3143.00	208.10	0	Spot (Block3, Row2, Column1)	3372.44	3325.00	389.28	0.01	0.12	3098.00	3169.54	3098.00	423.80	0.01	0.13	37.00	8.00	0.00	227.00	274.44	4178450.00	0.48	3218.88	3174.00
3	2	2	14178.00	3130.00	199.90	0	Spot (Block3, Row2, Column2)	4368.26	4244.00	703.04	0.01	0.16	3082.50	3121.83	3082.50	325.43	0.01	0.10	96.00	86.00	0.00	1161.50	1285.76	4918663.00	3.83	3471.93	3451.00
3	3	2	14462.00	3142.00	169.30	0	Spot (Block3, Row2, Column3)	3424.54	3313.50	407.04	0.01	0.12	3093.00	3130.27	3093.00	329.33	0.01	0.11	42.00	24.00	0.00	220.50	331.54	2760183.00	0.89	3258.89	3189.00
3	4	2	14785.00	3132.00	178.75	0	Spot (Block3, Row2, Column4)	3704.91	3649.00	415.47	0.01	0.11	3128.00	3171.84	3128.00	381.67	0.01	0.12	65.00	31.00	0.00	521.00	576.91	3315894.00	1.40	3360.03	3354.00
3	5	2	15076.00	3138.00	134.95	0	Spot (Block3, Row2, Column5)	12099.88	11997.50	1974.80	0.00	0.16	3161.00	3213.69	3161.00	362.14	0.01	0.11	100.00	100.00	0.00	8836.50	8938.88	5928941.00	24.54	6090.33	5884.00
3	6	2	15377.00	3143.00	147.00	-50	Spot (Block3, Row2, Column6)	3541.14	3513.00	405.78	0.00	0.11	3242.00	3312.44	3242.00	429.98	0.01	0.13	38.00	5.00	0.00	271.00	299.14	2089270.00	0.53	3422.60	3375.50
3	7	2	15695.00	3135.00	153.10	0	Spot (Block3, Row2, Column7)	3785.53	3811.00	407.97	0.00	0.11	3373.00	3435.70	3373.00	437.07	0.01	0.13	50.00	14.00	0.00	438.00	412.53	2456806.00	0.80	3702.91	3776.00
3	8	2	15978.00	3145.00	147.00	-50	Spot (Block3, Row2, Column8)	3722.54	3657.00	388.95	0.01	0.10	3462.00	3551.28	3462.00	559.21	0.01	0.16	25.00	0.00	0.00	195.00	260.54	2192578.00	0.31	3724.40	3645.00
3	1	3	13872.00	3440.00	149.35	0	Spot (Block3, Row3, Column1)	4950.82	4845.00	751.03	0.01	0.15	3009.00	3049.14	3009.00	351.25	0.01	0.12	100.00	98.00	0.00	1836.00	1941.82	3024951.00	5.41	3623.85	3589.00
3	2	3	14181.00	3432.00	203.65	0	Spot (Block3, Row3, Column2)	3330.53	3288.00	347.99	0.01	0.10	3021.00	3060.26	3021.00	326.87	0.01	0.11	45.00	19.00	0.00	267.00	309.53	3920037.00	0.83	3102.91	3062.00
3	3	3	14474.00	3442.00	135.35	0	Spot (Block3, Row3, Column3)	4211.78	4193.00	537.32	0.00	0.13	3080.00	3152.78	3080.00	451.00	0.01	0.14	90.00	64.00	0.00	1113.00	1131.78	2097465.00	2.35	3571.35	3575.50
3	4	3	14777.00	3439.00	151.40	0	Spot (Block3, Row3, Column4)	37227.11	35448.00	18744.04	0.02	0.50	3134.00	3180.02	3134.00	405.56	0.01	0.13	100.00	100.00	12.18	32314.00	34093.11	23527616.00	83.95	9663.53	9213.50
3	5	3	15078.00	3437.00	103.45	0	Spot (Block3, Row3, Column5)	6944.30	6646.50	1808.00	0.02	0.26	3167.00	3226.60	3167.00	438.06	0.01	0.14	100.00	100.00	0.00	3479.50	3777.30	1902739.00	8.49	4402.63	4288.00
3	6	3	15378.00	3439.00	192.00	0	Spot (Block3, Row3, Column6)	19664.18	20210.00	4730.08	0.01	0.24	3188.00	3272.37	3188.00	463.44	0.01	0.14	100.00	100.00	0.00	17022.00	16476.18	20529408.00	35.37	7715.58	7519.50
3	7	3	15675.00	3443.00	166.85	0	Spot (Block3, Row3, Column7)	4646.98	4471.00	888.82	0.02	0.19	3219.00	3287.32	3219.00	406.90	0.01	0.12	90.00	71.00	0.00	1252.00	1427.98	3592114.00	3.34	3650.11	3685.00
3	8	3	15981.00	3449.00	166.90	0	Spot (Block3, Row3, Column8)	6092.09	5931.50	938.66	0.01	0.15	3294.00	3345.92	3294.00	368.64	0.01	0.11	100.00	100.00	0.00	2637.50	2798.09	4703093.00	7.45	4278.11	4288.00
3	1	4	13871.00	3737.00	151.00	0	Spot (Block3, Row4, Column1)	39360.54	37592.50	18930.40	0.02	0.48	2965.00	3006.72	2965.00	399.88	0.01	0.13	100.00	100.00	16.03	34627.50	36395.54	24561084.00	90.91	10940.81	9857.50
3	2	4	14187.00	3747.00	152.10	0	Spot (Block3, Row4, Column2)	3533.68	3443.00	381.82	0.01	0.11	2998.00	3053.88	2998.00	452.94	0.01	0.15	49.00	22.00	0.00	445.00	535.68	2233285.00	1.06	3277.29	3254.00
3	3	4	14478.00	3742.00	165.15	0	Spot (Block3, Row4, Column3)	56253.84	65335.50	11672.55	0.06	0.21	3047.00	3117.64	3047.00	483.00	0.01	0.15	100.00	100.00	49.47	62288.50	53206.84	42415764.00	110.01	16853.69	14673.00
3	4	4	14764.00	3747.00	171.35	0	Spot (Block3, Row4, Column4)	3457.81	3347.00	429.41	0.01	0.12	3075.00	3130.15	3075.00	435.10	0.01	0.14	39.00	20.00	0.00	272.00	382.81	2838859.00	0.75	3331.64	3281.00
3	5	4	15076.00	3742.00	147.00	-50	Spot (Block3, Row4, Column5)	3489.23	3414.00	468.41	0.01	0.13	3072.00	3132.84	3072.00	435.42	0.01	0.14	41.00	15.00	0.00	342.00	417.23	2062132.00	0.82	3135.13	3037.50
3	6	4	15376.00	3742.00	147.15	0	Spot (Block3, Row4, Column6)	12160.00	11979.00	2521.20	0.01	0.21	3094.00	3146.16	3094.00	404.93	0.01	0.13	100.00	100.00	0.00	8885.00	9066.00	7198722.00	22.26	6124.39	6006.50
3	7	4	15681.00	3743.00	119.35	0	Spot (Block3, Row4, Column7)	3693.51	3602.00	524.45	0.01	0.14	3124.00	3169.54	3124.00	365.48	0.01	0.12	63.00	31.00	0.00	478.00	569.51	1392452.00	1.43	3356.82	3291.50
3	8	4	15980.00	3740.00	198.25	0	Spot (Block3, Row4, Column8)	3866.24	3793.00	484.17	0.01	0.13	3241.00	3267.12	3241.00	358.42	0.00	0.11	65.00	39.00	0.00	552.00	625.24	4287661.00	1.67	3383.53	3317.50
3	1	5	13881.00	4046.00	152.75	0	Spot (Block3, Row5, Column1)	8987.90	8785.50	2527.02	0.01	0.28	2962.00	3014.79	2962.00	412.25	0.01	0.14	100.00	100.00	0.00	5823.50	6025.90	5734282.00	14.49	4727.58	4345.00
3	2	5	14182.00	4042.00	151.35	0	Spot (Block3, Row5, Column2)	6973.08	6917.00	1166.92	0.00	0.17	2967.00	2992.51	2967.00	324.93	0.00	0.11	100.00	100.00	0.00	3950.00	4006.08	4358178.00	12.25	4283.32	4168.00
3	3	5	14478.00	4038.00	122.85	0	Spot (Block3, Row5, Column3)	5771.54	5779.00	851.96	0.00	0.15	3017.50	3069.03	3017.50	408.13	0.01	0.13	100.00	99.00	0.00	2761.50	2754.04	2308617.00	6.62	3847.72	3830.00
3	4	5	14782.00	4045.00	163.90	0	Spot (Block3, Row5, Column4)	5675.86	5455.00	1096.70	0.02	0.19	3009.00	3071.39	3009.00	422.42	0.01	0.14	99.00	98.00	0.00	2446.00	2666.86	4222841.00	6.17	3803.96	3784.00
3	5	5	15078.00	4043.00	158.25	0	Spot (Block3, Row5, Column5)	60635.23	65535.00	9638.68	0.03	0.16	3020.00	3109.62	3020.00	524.36	0.01	0.17	100.00	100.00	72.32	62515.00	57615.23	41838692.00	109.71	18046.07	15542.00
3	6	5	15380.00	4039.00	135.30	0	Spot (Block3, Row5, Column6)	3453.08	3434.00	381.89	0.00	0.11	3010.00	3083.48	3010.00	444.67	0.01	0.14	48.00	13.00	0.00	424.00	443.08	1709275.00	0.83	3280.55	3228.50
3	7	5	15678.00	4040.00	151.85	0	Spot (Block3, Row5, Column7)	7089.14	7256.00	1177.27	0.01	0.17	3033.00	3077.00	3033.00	357.86	0.01	0.12	100.00	100.00	0.00	4223.00	4056.14	4473250.00	11.21	4345.79	4346.00
3	8	5	15976.00	4048.00	154.95	0	Spot (Block3, Row5, Column8)	10539.45	9406.00	5191.80	0.05	0.49	3176.00	3213.12	3176.00	369.19	0.01	0.11	100.00	99.00	0.00	6230.00	7363.45	6966577.00	19.84	4921.29	4758.00
3	1	6	13871.00	4334.00	174.45	0	Spot (Block3, Row6, Column1)	18696.20	18308.00	5313.34	0.01	0.28	2905.00	2982.99	2905.00	445.72	0.01	0.15	100.00	100.00	0.00	15403.00	15791.20	15873075.00	35.25	7124.49	7122.00
3	2	6	14178.00	4341.00	163.30	0	Spot (Block3, Row6, Column2)	5271.22	5256.50	711.01	0.00	0.13	2915.00	2981.94	2915.00	398.81	0.01	0.13	100.00	99.00	0.00	2341.50	2356.22	3890159.00	5.74	3708.84	3667.00
3	3	6	14469.00	4341.00	144.25	0	Spot (Block3, Row6, Column3)	15292.23	14717.00	5176.67	0.02	0.34	2964.00	2987.13	2964.00	348.14	0.00	0.12	100.00	100.00	0.00	11753.00	12328.23	8701277.00	35.35	5783.71	5412.50
3	4	6	14773.00	4345.00	116.35	0	Spot (Block3, Row6, Column4)	3602.34	3550.00	440.67	0.01	0.12	2984.00	3007.05	2984.00	348.84	0.00	0.12	70.00	42.00	0.00	566.00	618.34	1278829.00	1.71	3354.82	3433.00
3	5	6	15074.00	4347.00	146.25	0	Spot (Block3, Row6, Column5)	29923.23	29165.50	12108.95	0.01	0.40	2999.00	3052.99	2999.00	444.59	0.01	0.15	100.00	100.00	0.00	26166.50	26924.23	17475166.00	60.44	9407.76	8484.00
3	6	6	15382.00	4338.00	209.90	0	Spot (Block3, Row6, Column6)	3385.33	3350.00	374.57	0.00	0.11	2973.00	3028.18	2973.00	354.94	0.01	0.12	51.00	23.00	0.00	377.00	412.33	4268903.00	1.01	3122.38	3084.00
3	7	6	15675.00	4344.00	135.95	0	Spot (Block3, Row6, Column7)	3887.32	3831.00	443.49	0.01	0.11	2990.00	3036.76	2990.00	328.73	0.01	0.11	90.00	64.00	0.00	841.00	897.32	1932000.00	2.59	3350.94	3395.00
3	8	6	15981.00	4353.00	159.30	0	Spot (Block3, Row6, Column8)	8670.26	7597.00	3843.33	0.06	0.44	3159.00	3203.94	3159.00	378.73	0.01	0.12	99.00	96.00	0.00	4438.00	5511.26	6095195.00	14.43	4188.18	4077.00
3	1	7	13878.00	4643.00	183.95	0	Spot (Block3, Row7, Column1)	3989.35	3882.50	597.04	0.01	0.15	2896.00	2951.20	2896.00	404.82	0.01	0.14	95.00	62.00	0.00	986.50	1093.35	3773925.00	2.56	3257.69	3265.00
3	2	7	14172.00	4639.00	238.50	0	Spot (Block3, Row7, Column2)	3266.05	3225.00	387.18	0.01	0.12	2881.00	2915.96	2881.00	355.86	0.01	0.12	49.00	23.00	0.00	344.00	385.05	5343254.00	0.98	3019.65	2983.50
3	3	7	14472.00	4650.00	181.80	0	Spot (Block3, Row7, Column3)	3444.40	3394.00	352.26	0.01	0.10	2922.00	2950.79	2922.00	350.46	0.00	0.12	59.00	33.00	0.00	472.00	522.40	3182624.00	1.41	3209.00	3158.00
3	4	7	14781.00	4646.00	203.40	0	Spot (Block3, Row7, Column4)	3514.16	3500.00	341.78	0.00	0.10	2921.00	2963.80	2921.00	330.10	0.01	0.11	72.00	43.00	0.00	579.00	593.16	4132653.00	1.67	3174.88	3138.00
3	5	7	15078.00	4651.00	168.40	0	Spot (Block3, Row7, Column5)	3612.38	3492.00	448.93	0.01	0.12	3011.00	3047.27	3011.00	354.15	0.01	0.12	62.00	36.00	0.00	481.00	601.38	2850167.00	1.60	3198.22	3150.00
3	6	7	15374.00	4645.00	137.55	0	Spot (Block3, Row7, Column6)	5673.27	5742.00	754.89	0.01	0.13	3082.00	3127.68	3082.00	481.59	0.01	0.15	99.00	99.00	0.00	2660.00	2591.27	2887697.00	5.29	4051.18	4097.50
3	7	7	15671.00	4649.00	110.85	0	Spot (Block3, Row7, Column7)	5771.45	5777.00	850.04	0.00	0.15	3072.00	3094.61	3072.00	358.35	0.00	0.12	100.00	100.00	0.00	2705.00	2699.45	1841094.00	7.47	4028.26	3967.50
3	8	7	15975.00	4650.00	97.50	0	Spot (Block3, Row7, Column8)	16219.11	16317.00	2801.28	0.00	0.17	3191.00	3229.15	3191.00	388.09	0.01	0.12	100.00	100.00	0.00	13126.00	13028.11	3876368.00	33.47	7716.04	7176.00
3	1	8	13867.00	4942.00	126.90	0	Spot (Block3, Row8, Column1)	3887.98	3824.00	501.44	0.01	0.13	2939.00	2984.59	2939.00	380.80	0.01	0.13	91.00	57.00	0.00	885.00	948.98	1679606.00	2.37	3429.64	3401.50
3	2	8	14172.00	4940.00	196.90	0	Spot (Block3, Row8, Column2)	3391.11	3371.00	399.09	0.00	0.12	2899.00	2942.23	2899.00	358.15	0.01	0.12	61.00	27.00	0.00	472.00	492.11	3713270.00	1.25	3076.46	3112.00
3	3	8	14467.00	4946.00	98.90	0	Spot (Block3, Row8, Column3)	3787.66	3652.50	513.85	0.02	0.14	2910.00	2963.24	2910.00	363.85	0.01	0.12	86.00	50.00	0.00	742.50	877.66	954490.00	2.27	3336.50	3358.00
3	4	8	14768.00	4944.00	108.10	0	Spot (Block3, Row8, Column4)	15183.30	15025.00	3181.43	0.00	0.21	2976.00	3024.63	2976.00	375.43	0.01	0.12	100.00	100.00	0.00	12049.00	12207.30	4600539.00	32.39	6716.84	6120.50
3	5	8	15089.00	4910.00	127.70	0	Spot (Block3, Row8, Column5)	3428.05	3501.50	440.01	0.01	0.13	3050.00	3117.29	3050.00	469.36	0.01	0.15	49.00	6.00	0.00	451.50	378.05	1480918.00	0.66	3227.77	3151.00
3	6	8	15376.00	4945.00	139.45	0	Spot (Block3, Row8, Column6)	32300.12	31424.00	12353.92	0.01	0.38	3151.00	3230.68	3151.00	568.94	0.01	0.18	100.00	100.00	0.57	28273.00	29149.12	16957568.00	51.09	10004.74	9974.00
3	7	8	15669.00	4945.00	155.20	0	Spot (Block3, Row8, Column7)	7078.26	6812.00	2050.21	0.02	0.29	3147.00	3198.18	3147.00	485.67	0.01	0.15	99.00	98.00	0.00	3665.00	3931.26	4714118.00	7.99	4067.98	4034.50
3	8	8	15972.00	4954.00	102.65	0	Spot (Block3, Row8, Column8)	4143.79	4141.00	441.98	0.00	0.11	3221.00	3255.71	3221.00	384.93	0.00	0.12	88.00	58.00	0.00	920.00	922.79	1118823.00	2.31	3520.59	3555.50
4	1	1	18376.00	2851.00	158.50	0	Spot (Block4, Row1, Column1)	56663.57	65535.00	13088.61	0.06	0.23	1993.00	2055.35	1993.00	366.92	0.01	0.18	100.00	100.00	59.51	63542.00	54670.57	39324864.00	148.83	14478.56	12415.00
4	2	1	18666.00	2852.00	149.40	0	Spot (Block4, Row1, Column2)	2145.62	2094.00	171.03	0.01	0.08	1913.00	1955.67	1913.00	291.17	0.01	0.15	34.00	0.00	0.00	181.00	232.62	1310973.00	0.65	1984.26	1980.00
4	3	1	18981.00	2854.00	160.50	0	Spot (Block4, Row1, Column3)	2126.71	2118.00	186.24	0.00	0.09	1857.00	1860.84	1857.00	127.05	0.00	0.07	75.00	51.00	0.00	261.00	269.71	1512088.00	2.09	1967.93	1952.00
4	4	1	19265.00	2867.00	143.15	0	Spot (Block4, Row1, Column4)	2102.02	2087.50	159.93	0.00	0.08	1854.00	1862.20	1854.00	127.71	0.00	0.07	78.00	41.00	0.00	233.50	248.02	1172927.00	1.88	1956.31	1955.00
4	5	1	19578.00	2853.00	147.00	-50	Spot (Block4, Row1, Column5)	2073.23	2068.00	241.71	0.00	0.12	1863.00	1869.59	1863.00	125.93	0.00	0.07	56.00	46.00	0.00	205.00	210.23	1225279.00	1.62	1832.79	1823.00
4	6	1	19876.00	2844.00	145.00	0	Spot (Block4, Row1, Column6)	2304.19	2287.00	186.61	0.00	0.08	1810.00	1820.99	1810.00	105.68	0.00	0.06	98.00	95.00	0.00	477.00	494.19	1320301.00	4.57	1990.87	1977.00
4	7	1	20181.00	2859.00	146.95	0	Spot (Block4, Row1, Column7)	2617.77	2630.00	287.12	0.00	0.11	1829.00	1881.23	1829.00	305.03	0.01	0.16	99.00	66.00	0.00	801.00	788.77	1536632.00	2.41	2133.75	2130.00
4	8	1	20476.00	2861.00	156.15	0	Spot (Block4, Row1, Column8)	63731.97	65535.00	6119.79	0.01	0.10	1916.00	2005.03	1916.00	466.11	0.02	0.23	100.00	100.00	89.25	63619.00	61815.97	42700816.00	132.43	17771.26	16079.00
4	1	2	18361.00	3140.00	210.70	0	Spot (Block4, Row2, Column1)	2102.98	2091.50	159.61	0.00	0.08	1989.00	2029.26	1989.00	288.07	0.01	0.14	13.00	0.00	0.00	102.50	113.98	2666573.00	0.26	2051.41	2044.00
4	2	2	18665.00	3157.00	145.90	0	Spot (Block4, Row2, Column2)	2395.12	2401.50	213.88	0.00	0.09	1928.00	1946.01	1928.00	142.61	0.00	0.07	95.00	78.00	0.00	473.50	467.12	1389172.00	3.15	2177.43	2157.50
4	3	2	18971.00	3129.00	202.45	0	Spot (Block4, Row2, Column3)	2073.21	2062.00	167.09	0.00	0.08	1891.00	1905.89	1891.00	130.43	0.00	0.07	55.00	27.00	0.00	171.00	182.21	2409074.00	1.28	1987.36	1988.00
4	4	2	19281.00	3152.00	184.35	0	Spot (Block4, Row2, Column4)	2252.31	2273.50	149.00	0.00	0.07	1907.00	1919.66	1907.00	135.33	0.00	0.07	89.00	72.00	0.00	366.50	345.31	2144202.00	2.46	2042.57	2012.50
4	5	2	19579.00	3143.00	137.80	0	Spot (Block4, Row2, Column5)	3718.59	3569.00	1040.45	0.02	0.28	1907.00	1914.22	1907.00	123.87	0.00	0.06	100.00	100.00	0.00	1662.00	1811.59	1900198.00	14.57	2616.94	2571.00
4	6	2	19877.00	3154.00	147.00	-50	Spot (Block4, Row2, Column6)	1919.47	1896.00	136.19	0.01	0.07	1872.00	1879.89	1872.00	145.78	0.00	0.08	18.00	5.00	0.00	24.00	47.47	1128650.00	0.27	1860.89	1865.00
4	7	2	20199.00	3161.00	136.35	0	Spot (Block4, Row2, Column7)	2106.97	2098.00	135.71	0.00	0.06	1823.00	1848.12	1823.00	132.50	0.01	0.07	89.00	54.00	0.00	275.00	283.97	1051378.00	1.95	1998.70	2002.00
4	8	2	20493.00	3166.00	179.40	0	Spot (Block4, Row2, Column8)	1900.56	1887.00	100.58	0.00	0.05	1824.00	1885.33	1824.00	309.99	0.01	0.16	2.00	0.00	0.00	63.00	76.56	1714307.00	0.05	1864.58	1846.00
4	1	3	18376.00	3446.00	126.50	0	Spot (Block4, Row3, Column1)	2618.55	2586.00	260.84	0.01	0.10	1930.00	1947.89	1930.00	151.47	0.00	0.08	100.00	96.00	0.00	656.00	688.55	1118122.00	4.43	2263.09	2255.00
4	2	3	18692.00	3449.00	160.75	0	Spot (Block4, Row3, Column2)	2140.58	2147.00	172.91	0.00	0.08	1907.00	1924.94	1907.00	143.15	0.00	0.07	68.00	44.00	0.00	240.00	233.58	1519815.00	1.51	1998.82	1961.50
4	3	3	18979.00	3440.00	147.45	0	Spot (Block4, Row3, Column3)	2109.98	2093.00	155.91	0.00	0.07	1898.00	1917.04	1898.00	127.90	0.00	0.07	67.00	37.00	0.00	195.00	211.98	1251220.00	1.51	1966.08	1966.00
4	4	3	19278.00	3446.00	147.65	0	Spot (Block4, Row3, Column4)	3340.16	3322.00	519.10	0.00	0.16	1908.00	1925.98	1908.00	129.45	0.00	0.07	100.00	99.00	0.00	1414.00	1432.16	1994075.00	10.92	2378.73	2313.50
4	5	3	19577.00	3453.00	147.00	-50	Spot (Block4, Row3, Column5)	2003.54	1977.50	158.60	0.01	0.08	1923.00	1942.76	1923.00	137.21	0.00	0.07	35.00	15.00	0.00	54.50	80.54	1190104.00	0.44	1962.63	1965.00
4	6	3	19880.00	3445.00	169.65	0	Spot (Block4, Row3, Column6)	6400.30	6481.00	1554.16	0.01	0.24	1880.00	1903.31	1880.00	161.67	0.01	0.08	100.00	100.00	0.00	4601.00	4520.30	5120241.00	27.82	3187.52	3139.50
4	7	3	20171.00	3457.00	127.30	0	Spot (Block4, Row3, Column7)	2541.03	2297.50	749.15	0.04	0.29	1812.00	1837.05	1812.00	147.92	0.01	0.08	100.00	98.00	0.00	485.50	729.03	1102805.00	4.76	2142.97	2164.00
4	8	3	20483.00	3464.00	152.45	0	Spot (Block4, Row3, Column8)	4840.85	4614.00	1176.12	0.02	0.24	1817.00	1832.79	1817.00	121.70	0.00	0.07	100.00	100.00	0.00	2797.00	3023.85	3093303.00	24.72	2723.09	2647.00
4	1	4	18373.00	3745.00	157.85	0	Spot (Block4, Row4, Column1)	3244.99	3131.50	618.32	0.02	0.19	1891.00	1904.80	1891.00	140.22	0.00	0.07	100.00	99.00	0.00	1240.50	1353.99	2239041.00	9.56	2312.70	2261.00
4	2	4	18676.00	3748.00	169.15	0	Spot (Block4, Row4, Column2)	2390.19	2387.00	247.04	0.00	0.10	1885.00	1892.11	1885.00	135.91	0.00	0.07	92.00	84.00	0.00	502.00	505.19	1900204.00	3.66	2056.56	2003.50
4	3	4	18970.00	3755.00	106.20	0	Spot (Block4, Row4, Column3)	5998.73	5917.50	981.40	0.01	0.16	1882.00	1893.88	1882.00	132.78	0.00	0.07	100.00	100.00	0.00	4035.50	4116.73	1751629.00	30.91	3285.93	3106.00
4	4	4	19276.00	3752.00	147.00	-50	Spot (Block4, Row4, Column4)	2093.45	2077.00	142.84	0.00	0.07	1886.00	1920.86	1886.00	559.83	0.01	0.29	2.00	0.00	0.00	191.00	207.45	1237228.00	0.31	2077.90	2021.50
4	5	4	19576.00	3753.00	147.00	-50	Spot (Block4, Row4, Column5)	1906.71	1900.00	124.77	0.00	0.07	1874.00	1885.03	1874.00	137.43	0.00	0.07	16.00	1.00	0.00	26.00	32.71	1123055.00	0.16	1860.42	1843.50
4	6	4	19876.00	3747.00	126.60	0	Spot (Block4, Row4, Column6)	3033.83	3101.00	330.89	0.01	0.11	1819.00	1842.43	1819.00	144.64	0.01	0.08	100.00	100.00	0.00	1282.00	1214.83	1298479.00	8.24	2308.96	2261.50
4	7	4	20182.00	3739.00	103.00	0	Spot (Block4, Row4, Column7)	2182.03	2197.50	148.72	0.00	0.07	1787.00	1821.44	1787.00	251.57	0.01	0.14	79.00	30.00	0.00	410.50	395.03	593511.00	1.43	1952.53	1951.00
4	8	4	20480.00	3760.00	166.45	0	Spot (Block4, Row4, Column8)	2031.04	1987.00	313.52	0.01	0.15	1794.00	1803.20	1794.00	104.95	0.00	0.06	78.00	40.00	0.00	193.00	237.04	1553743.00	2.17	1861.90	1865.50
4	1	5	18377.00	4050.00	132.50	0	Spot (Block4, Row5, Column1)	2676.41	2662.50	297.04	0.00	0.11	1884.00	1902.89	1884.00	148.41	0.00	0.08	99.00	97.00	0.00	778.50	792.41	1257911.00	5.21	2148.82	2139.00
4	2	5	18681.00	4054.00	175.60	0	Spot (Block4, Row5, Column2)	4178.12	4124.00	667.48	0.01	0.16	1886.00	1908.36	1886.00	166.38	0.01	0.09	100.00	100.00	0.00	2238.00	2292.12	3601536.00	13.64	2582.78	2559.00
4	3	5	18978.00	4051.00	157.00	0	Spot (Block4, Row5, Column3)	3952.53	3792.00	837.71	0.02	0.21	1872.00	1883.57	1872.00	140.83	0.00	0.07	100.00	100.00	0.00	1920.00	2080.53	2675862.00	14.69	2457.27	2397.00
4	4	5	19260.00	4046.00	91.25	0	Spot (Block4, Row5, Column4)	4030.90	3266.50	2087.45	0.09	0.52	1839.00	1888.45	1839.00	563.01	0.01	0.30	95.00	65.00	0.00	1427.50	2191.90	830365.00	3.81	2637.06	2616.50
4	5	5	19579.00	4056.00	147.25	0	Spot (Block4, Row5, Column5)	7160.87	6948.00	2394.87	0.01	0.33	1798.00	1823.20	1798.00	153.34	0.01	0.08	100.00	100.00	0.00	5150.00	5362.87	4232075.00	34.81	3229.43	3216.50
4	6	5	19876.00	4054.00	147.00	-50	Spot (Block4, Row5, Column6)	1873.94	1847.50	124.64	0.01	0.07	1784.00	1818.96	1784.00	248.16	0.01	0.14	11.00	0.00	0.00	63.50	89.94	1105627.00	0.22	1761.31	1731.00
4	7	5	20180.00	4054.00	175.80	0	Spot (Block4, Row5, Column7)	17580.38	16927.00	7053.85	0.02	0.40	1767.00	1843.09	1767.00	341.40	0.02	0.19	100.00	100.00	0.00	15160.00	15813.38	15207033.00	46.10	5407.94	5372.00
4	8	5	20478.00	4064.00	146.90	0	Spot (Block4, Row5, Column8)	2860.96	2865.00	321.67	0.00	0.11	1780.00	1813.76	1780.00	246.16	0.01	0.14	99.00	98.00	0.00	1085.00	1080.96	1685103.00	4.25	2100.46	2060.00
4	1	6	18371.00	4345.00	169.55	0	Spot (Block4, Row6, Column1)	6206.31	6181.00	1528.21	0.00	0.25	1881.00	1908.58	1881.00	199.52	0.01	0.10	100.00	100.00	0.00	4300.00	4325.31	4952633.00	21.54	3122.24	3100.50
4	2	6	18675.00	4350.00	161.90	0	Spot (Block4, Row6, Column2)	7961.98	8139.00	1691.00	0.01	0.21	1870.00	1900.60	1870.00	210.77	0.01	0.11	100.00	100.00	0.00	6269.00	6091.98	5804286.00	28.76	3584.05	3588.00
4	3	6	18974.00	4351.00	138.55	0	Spot (Block4, Row6, Column3)	2531.06	2534.00	238.53	0.00	0.09	1826.00	1850.59	1826.00	150.16	0.01	0.08	98.00	95.00	0.00	708.00	705.06	1306025.00	4.53	2116.17	2108.00
4	4	6	19266.00	4356.00	122.15	0	Spot (Block4, Row6, Column4)	2141.10	2101.00	202.54	0.01	0.09	1795.00	1815.99	1795.00	142.96	0.01	0.08	82.00	56.00	0.00	306.00	346.10	839310.00	2.27	1897.46	1869.00
4	5	6	19575.00	4357.00	95.40	0	Spot (Block4, Row6, Column5)	4219.68	4225.00	462.98	0.00	0.11	1772.00	1776.40	1772.00	117.63	0.00	0.07	100.00	100.00	0.00	2453.00	2447.68	970527.00	20.77	2626.22	2526.00
4	6	6	19867.00	4349.00	187.55	0	Spot (Block4, Row6, Column6)	1963.33	1954.50	124.48	0.00	0.06	1756.00	1788.46	1756.00	199.73	0.01	0.11	49.00	7.00	0.00	198.50	207.33	1947626.00	0.88	1877.44	1869.00
4	7	6	20179.00	4346.00	104.30	0	Spot (Block4, Row6, Column7)	2156.86	2111.00	183.43	0.01	0.09	1764.00	1801.49	1764.00	232.33	0.01	0.13	82.00	31.00	0.00	347.00	392.86	597450.00	1.53	1926.27	1916.50
4	8	6	20480.00	4360.00	143.30	0	Spot (Block4, Row6, Column8)	2760.82	2745.00	303.43	0.00	0.11	1789.00	1808.55	1789.00	191.34	0.00	0.11	100.00	99.00	0.00	956.00	971.82	1548820.00	4.98	2146.87	2137.50
4	1	7	18372.00	4653.00	168.35	0	Spot (Block4, Row7, Column1)	2876.97	2791.00	489.34	0.01	0.17	1837.00	1861.12	1837.00	161.86	0.01	0.09	100.00	99.00	0.00	954.00	1039.97	2272807.00	6.28	2203.82	2196.50
4	2	7	18672.00	4655.00	199.20	0	Spot (Block4, Row7, Column2)	2115.91	2080.00	208.40	0.01	0.10	1812.00	1840.48	1812.00	164.86	0.01	0.09	72.00	39.00	0.00	268.00	303.91	2384635.00	1.67	1960.38	1925.00
4	3	7	18962.00	4663.00	163.75	0	Spot (Block4, Row7, Column3)	2099.46	2079.00	210.90	0.00	0.10	1796.00	1816.20	1796.00	131.84	0.00	0.07	80.00	54.00	0.00	283.00	303.46	1555697.00	2.15	1931.70	1910.00
4	4	7	19280.00	4657.00	210.40	0	Spot (Block4, Row7, Column4)	2006.64	1975.00	145.99	0.01	0.07	1787.00	1800.27	1787.00	140.05	0.00	0.08	62.00	30.00	0.00	188.00	219.64	2524352.00	1.47	1874.79	1880.00
4	5	7	19587.00	4654.00	156.75	0	Spot (Block4, Row7, Column5)	2063.04	2059.50	134.15	0.00	0.07	1778.00	1804.32	1778.00	208.21	0.01	0.12	69.00	18.00	0.00	281.50	285.04	1398740.00	1.24	1897.80	1878.00
4	6	7	19872.00	4653.00	165.65	0	Spot (Block4, Row7, Column6)	11835.40	11733.50	3492.78	0.00	0.30	1799.00	1859.78	1799.00	269.16	0.01	0.14	100.00	100.00	0.00	9934.50	10036.40	8994903.00	37.06	4208.26	4088.00
4	7	7	20173.00	4654.00	107.85	0	Spot (Block4, Row7, Column7)	2428.42	2411.00	235.66	0.00	0.10	1786.00	1812.50	1786.00	208.99	0.01	0.12	97.00	83.00	0.00	625.00	642.42	735810.00	2.95	2035.57	2029.00
4	8	7	20475.00	4668.00	152.20	0	Spot (Block4, Row7, Column8)	9090.74	8827.00	2395.88	0.01	0.26	1791.00	1817.09	1791.00	212.46	0.01	0.12	100.00	100.00	0.00	7036.00	7299.74	5781713.00	34.23	4403.04	4579.00
4	1	8	18374.00	4957.00	150.80	0	Spot (Block4, Row8, Column1)	2732.64	2655.00	292.12	0.01	0.11	1890.00	1900.77	1890.00	166.46	0.00	0.09	100.00	99.00	0.00	765.00	842.64	1710634.00	5.00	2200.95	2210.50
4	2	8	18672.00	4953.00	166.15	0	Spot (Block4, Row8, Column2)	2120.71	2094.00	180.69	0.01	0.09	1850.00	1883.89	1850.00	371.53	0.01	0.20	20.00	1.00	0.00	244.00	270.71	1626587.00	0.64	1976.30	1916.00
4	3	8	18969.00	4952.00	104.70	0	Spot (Block4, Row8, Column3)	2326.91	2355.00	208.13	0.01	0.09	1800.00	1828.10	1800.00	159.73	0.01	0.09	93.00	83.00	0.00	555.00	526.91	651534.00	3.12	2034.84	2045.00
4	4	8	19268.00	4951.00	109.15	0	Spot (Block4, Row8, Column4)	9284.45	9440.00	1562.39	0.01	0.17	1783.00	1801.31	1783.00	161.19	0.00	0.09	100.00	100.00	0.00	7657.00	7501.45	2859611.00	46.43	3994.09	3860.50
4	5	8	19579.00	4935.00	199.60	0	Spot (Block4, Row8, Column5)	1886.75	1878.00	142.90	0.00	0.08	1782.00	1800.69	1782.00	176.93	0.00	0.10	27.00	4.00	0.00	96.00	104.75	2128257.00	0.49	1834.49	1807.50
4	6	8	19881.00	4955.00	123.70	0	Spot (Block4, Row8, Column6)	12056.90	11923.00	3508.74	0.00	0.29	1790.00	1839.93	1790.00	238.34	0.01	0.13	100.00	100.00	0.00	10133.00	10266.90	4907158.00	42.87	4499.48	4423.00
4	7	8	20173.00	4959.00	175.50	0	Spot (Block4, Row8, Column7)	2159.13	2130.00	193.26	0.01	0.09	1754.00	1770.76	1754.00	156.34	0.00	0.09	90.00	68.00	0.00	376.00	405.13	1859007.00	2.48	1880.88	1878.00
4	8	8	20474.00	4954.00	91.05	0	Spot (Block4, Row8, Column8)	3021.70	2943.00	317.72	0.01	0.11	1763.00	1776.33	1763.00	151.75	0.00	0.09	100.00	99.00	0.00	1180.00	1258.70	625492.00	8.21	2192.26	2190.00
5	1	1	4860.00	7315.00	156.40	0	Spot (Block5, Row1, Column1)	60307.32	65535.00	9002.97	0.04	0.15	3135.00	3214.52	3135.00	437.86	0.01	0.14	100.00	100.00	68.45	62400.00	57172.32	40526880.00	130.39	17469.78	16672.00
5	2	1	5158.00	7319.00	160.30	0	Spot (Block5, Row1, Column2)	5153.94	5107.00	751.27	0.00	0.15	3074.00	3120.05	3074.00	333.47	0.01	0.11	100.00	99.00	0.00	2033.00	2079.94	3664448.00	6.10	3782.95	3757.00
5	3	1	5464.00	7325.00	163.95	0	Spot (Block5, Row1, Column3)	5053.72	4786.00	1069.23	0.02	0.21	3087.00	3124.18	3087.00	257.67	0.01	0.08	99.00	99.00	0.00	1699.00	1966.72	3770073.00	7.49	3624.51	3589.00
5	4	1	5762.00	7320.00	134.55	0	Spot (Block5, Row1, Column4)	4633.36	4613.50	421.38	0.00	0.09	3136.00	3171.94	3136.00	265.93	0.00	0.08	100.00	99.00	0.00	1477.50	1497.36	2242544.00	5.50	3726.63	3707.00
5	5	1	6052.00	7315.00	104.20	0	Spot (Block5, Row1, Column5)	6694.35	6554.00	1258.07	0.01	0.19	3203.00	3380.97	3203.00	1649.15	0.02	0.49	96.00	50.00	0.00	3351.00	3491.35	1854336.00	2.01	4249.92	4065.00
5	6	1	6358.00	7317.00	129.35	0	Spot (Block5, Row1, Column6)	5466.23	5435.00	544.52	0.00	0.10	3236.00	3440.16	3236.00	1676.88	0.03	0.49	81.00	1.00	0.00	2199.00	2230.23	2448870.00	1.21	4198.86	4079.50
5	7	1	6661.00	7323.00	139.30	0	Spot (Block5, Row1, Column7)	12456.27	11830.00	3691.68	0.02	0.30	3278.00	3465.93	3278.00	1160.61	0.02	0.33	100.00	100.00	0.00	8552.00	9178.27	6527085.00	7.75	6391.16	6381.00
5	8	1	6960.00	7324.00	157.80	0	Spot (Block5, Row1, Column8)	64458.70	65535.00	4580.53	0.01	0.07	3313.00	3417.93	3313.00	546.64	0.01	0.16	100.00	100.00	92.95	62222.00	61145.70	43896788.00	111.67	21104.42	19676.50
5	1	2	4867.00	7623.00	227.05	0	Spot (Block5, Row2, Column1)	3284.88	3265.00	256.94	0.00	0.08	3074.00	3121.67	3074.00	341.18	0.01	0.11	32.00	2.00	0.00	191.00	210.88	4874759.00	0.48	3105.27	3081.50
5	2	2	5158.00	7619.00	167.15	0	Spot (Block5, Row2, Column2)	5522.95	5371.00	1158.05	0.01	0.21	2990.50	3021.98	2990.50	223.82	0.00	0.07	100.00	100.00	0.00	2380.50	2532.45	4274761.00	11.17	3716.39	3658.00
5	3	2	5467.00	7616.00	177.95	0	Spot (Block5, Row2, Column3)	3615.44	3556.00	298.77	0.01	0.08	3055.00	3080.37	3055.00	240.26	0.00	0.08	84.00	54.00	0.00	501.00	560.44	3206894.00	2.23	3309.17	3293.50
5	4	2	5762.00	7621.00	167.25	0	Spot (Block5, Row2, Column4)	5444.43	5384.50	837.32	0.00	0.15	3112.00	3146.76	3112.00	260.34	0.00	0.08	100.00	100.00	0.00	2272.50	2332.43	4257543.00	8.83	3809.53	3751.00
5	5	2	6068.00	7620.00	129.55	0	Spot (Block5, Row2, Column5)	6560.68	6486.00	879.48	0.00	0.13	3192.00	3227.03	3192.00	314.92	0.00	0.10	100.00	100.00	0.00	3294.00	3368.68	2952308.00	10.59	4365.44	4136.00
5	6	2	6361.00	7620.00	147.00	-50	Spot (Block5, Row2, Column6)	3338.29	3372.50	314.44	0.00	0.09	3202.00	3300.05	3202.00	508.65	0.01	0.15	9.00	0.00	0.00	170.50	136.29	1969589.00	0.08	3107.77	3134.50
5	7	2	6658.00	7621.00	158.10	0	Spot (Block5, Row2, Column7)	4904.32	4732.00	778.32	0.02	0.16	3202.00	3235.92	3202.00	296.29	0.00	0.09	99.00	99.00	0.00	1530.00	1702.32	3374175.00	5.63	3748.56	3724.00
5	8	2	6958.00	7639.00	216.75	0	Spot (Block5, Row2, Column8)	3545.05	3506.00	303.65	0.00	0.09	3281.00	3347.46	3281.00	428.55	0.01	0.13	32.00	0.00	0.00	225.00	264.05	4750361.00	0.46	3406.86	3377.00
5	1	3	4855.00	7916.00	116.55	0	Spot (Block5, Row3, Column1)	5849.15	5703.00	990.69	0.01	0.17	3028.00	3054.40	3028.00	220.48	0.00	0.07	100.00	100.00	0.00	2675.00	2821.15	2088145.00	12.68	4042.21	3909.50
5	2	3	5167.00	7910.00	186.75	0	Spot (Block5, Row3, Column2)	3397.11	3352.00	253.64	0.01	0.07	3012.00	3034.65	3012.00	235.05	0.00	0.08	68.00	34.00	0.00	340.00	385.11	3339357.00	1.54	3228.85	3219.50
5	3	3	5452.00	7913.00	145.30	0	Spot (Block5, Row3, Column3)	3618.61	3618.00	251.67	0.00	0.07	3067.00	3084.34	3067.00	269.24	0.00	0.09	85.00	52.00	0.00	551.00	551.61	2069846.00	1.98	3275.73	3262.50
5	4	3	5754.00	7919.00	153.40	0	Spot (Block5, Row3, Column4)	6972.15	6488.00	1949.94	0.03	0.28	3132.50	3154.21	3132.50	248.00	0.00	0.08	100.00	100.00	0.00	3355.50	3839.65	4538870.00	15.39	4127.77	4016.50
5	5	3	6061.00	7919.00	147.00	-50	Spot (Block5, Row3, Column5)	3705.35	3545.00	669.10	0.02	0.18	3226.00	3319.32	3226.00	499.60	0.01	0.15	38.00	24.00	0.00	319.00	479.35	2189863.00	0.77	3254.46	3184.00
5	6	3	6358.00	7916.00	171.70	0	Spot (Block5, Row3, Column6)	34903.18	35377.00	11343.78	0.01	0.33	3213.00	3372.22	3213.00	658.35	0.02	0.20	100.00	100.00	0.12	32164.00	31690.18	28655528.00	47.89	11340.74	11157.00
5	7	3	6660.00	7922.00	149.75	0	Spot (Block5, Row3, Column7)	7051.55	6687.00	2052.05	0.02	0.29	3186.00	3268.57	3186.00	492.43	0.01	0.15	100.00	99.00	0.00	3501.00	3865.55	4343753.00	7.68	4202.93	4052.50
5	8	3	6963.00	7926.00	163.60	0	Spot (Block5, Row3, Column8)	7144.35	7018.00	1488.14	0.01	0.21	3216.50	3252.40	3216.50	305.54	0.00	0.09	100.00	100.00	0.00	3801.50	3927.85	5315398.00	12.74	4383.92	4316.00
5	1	4	4859.00	8213.00	150.60	0	Spot (Block5, Row4, Column1)	7036.37	6774.00	2048.57	0.02	0.29	3028.00	3051.44	3028.00	223.52	0.00	0.07	100.00	100.00	0.00	3746.00	4008.37	4341440.00	17.83	3972.86	3874.00
5	2	4	5159.00	8221.00	133.05	0	Spot (Block5, Row4, Column2)	4264.65	4263.50	420.85	0.00	0.10	3062.00	3078.98	3062.00	262.36	0.00	0.09	100.00	94.00	0.00	1201.50	1202.65	2038503.00	4.52	3480.49	3419.00
5	3	4	5455.00	8221.00	102.60	0	Spot (Block5, Row4, Column3)	20756.82	20790.00	4592.82	0.00	0.22	3086.00	3134.79	3086.00	326.32	0.01	0.10	100.00	100.00	0.00	17704.00	17670.82	5583585.00	54.00	8336.67	7626.00
5	4	4	5791.00	8206.00	183.20	0	Spot (Block5, Row4, Column4)	3541.11	3493.50	339.07	0.01	0.10	3159.00	3186.26	3159.00	278.47	0.00	0.09	57.00	29.00	0.00	334.50	382.11	3321561.00	1.27	3360.76	3372.00
5	5	4	6060.00	8219.00	147.00	-50	Spot (Block5, Row4, Column5)	3460.05	3398.00	403.53	0.01	0.12	3212.00	3248.18	3212.00	310.96	0.00	0.10	40.00	20.00	0.00	186.00	248.05	2037970.00	0.68	3210.20	3177.00
5	6	4	6363.00	8226.00	172.15	0	Spot (Block5, Row4, Column6)	8445.09	8378.50	1742.40	0.00	0.21	3189.00	3265.71	3189.00	463.72	0.01	0.14	100.00	100.00	0.00	5189.50	5256.09	6958756.00	11.17	4756.47	4592.00
5	7	4	6680.00	8225.00	123.30	0	Spot (Block5, Row4, Column7)	4047.75	4097.50	691.36	0.01	0.17	3192.00	3237.01	3192.00	323.92	0.01	0.10	69.00	58.00	0.00	905.50	855.75	1651481.00	2.50	3597.86	3484.00
5	8	4	6961.00	8224.00	175.80	0	Spot (Block5, Row4, Column8)	4471.26	4350.00	584.09	0.01	0.13	3229.00	3264.83	3229.00	313.73	0.00	0.10	98.00	87.00	0.00	1121.00	1242.26	3867643.00	3.85	3581.30	3555.00
5	1	5	4856.00	8519.00	129.15	0	Spot (Block5, Row5, Column1)	8619.94	8322.50	1561.58	0.02	0.18	3091.00	3146.70	3091.00	376.68	0.01	0.12	100.00	100.00	0.00	5231.50	5528.94	3827252.00	14.53	5019.88	4908.00
5	2	5	5162.00	8520.00	155.85	0	Spot (Block5, Row5, Column2)	6230.91	6212.00	763.93	0.00	0.12	3095.00	3125.09	3095.00	298.91	0.00	0.10	100.00	100.00	0.00	3117.00	3135.91	4149787.00	10.39	4204.75	4138.00
5	3	5	5457.00	8515.00	158.50	0	Spot (Block5, Row5, Column3)	9394.06	8855.50	2815.49	0.03	0.30	3116.00	3173.27	3116.00	330.40	0.01	0.10	100.00	100.00	0.00	5739.50	6278.06	6519476.00	18.83	4661.70	4618.50
5	4	5	5758.00	8523.00	163.05	0	Spot (Block5, Row5, Column4)	4572.01	4435.50	675.91	0.01	0.15	3155.00	3199.42	3155.00	333.93	0.01	0.10	98.00	88.00	0.00	1280.50	1417.01	3374146.00	4.11	3615.83	3634.00
5	5	5	6061.00	8521.00	146.65	0	Spot (Block5, Row5, Column5)	42465.31	42346.00	19023.54	0.00	0.45	3189.00	3239.46	3189.00	372.03	0.01	0.11	100.00	100.00	22.39	39157.00	39276.31	24842328.00	105.44	11552.33	11467.00
5	6	5	6352.00	8508.00	98.60	0	Spot (Block5, Row5, Column6)	3868.88	3848.00	334.78	0.00	0.09	3201.00	3257.69	3201.00	347.97	0.01	0.11	82.00	46.00	0.00	647.00	667.88	971089.00	1.76	3457.48	3404.00
5	7	5	6657.00	8519.00	187.00	0	Spot (Block5, Row5, Column7)	11100.46	10731.00	3785.91	0.01	0.34	3213.50	3284.96	3213.50	368.70	0.01	0.11	100.00	100.00	0.00	7517.50	7886.96	10967256.00	21.20	5522.87	5555.00
5	8	5	6960.00	8523.00	154.05	0	Spot (Block5, Row5, Column8)	8779.17	7959.50	3452.25	0.04	0.39	3231.00	3282.62	3231.00	361.83	0.01	0.11	100.00	100.00	0.00	4728.50	5548.17	5724017.00	15.19	4391.17	4254.50
5	1	6	4853.00	8811.00	173.85	0	Spot (Block5, Row6, Column1)	26556.03	27373.00	8894.64	0.01	0.33	3129.00	3205.40	3129.00	489.79	0.01	0.15	100.00	100.00	0.00	24244.00	23427.03	22386730.00	47.67	9321.86	9430.00
5	2	6	5154.00	8820.00	191.55	0	Spot (Block5, Row6, Column2)	7877.12	7777.00	1957.66	0.01	0.25	3089.00	3149.60	3089.00	413.14	0.01	0.13	100.00	100.00	0.00	4688.00	4788.12	8184333.00	11.44	4524.45	4504.00
5	3	6	5452.00	8815.00	146.80	0	Spot (Block5, Row6, Column3)	7317.23	7177.00	1225.26	0.01	0.17	3078.00	3113.13	3078.00	297.34	0.00	0.10	100.00	100.00	0.00	4099.00	4239.23	4287894.00	14.14	4305.78	4177.00
5	4	6	5763.00	8820.00	121.75	0	Spot (Block5, Row6, Column4)	3582.69	3532.50	276.77	0.01	0.08	3083.00	3111.23	3083.00	288.30	0.00	0.09	79.00	34.00	0.00	449.50	499.69	1425909.00	1.64	3314.56	3318.50
5	5	6	6055.00	8820.00	95.85	0	Spot (Block5, Row6, Column5)	36119.99	36774.00	6751.76	0.01	0.19	3099.00	3164.61	3099.00	363.36	0.01	0.11	100.00	100.00	0.00	33675.00	33020.99	8343717.00	90.70	13608.11	13314.00
5	6	6	6363.00	8821.00	191.85	0	Spot (Block5, Row6, Column6)	3850.93	3791.00	416.99	0.01	0.11	3157.00	3199.44	3157.00	330.31	0.01	0.10	82.00	46.00	0.00	634.00	693.93	3993419.00	1.97	3359.71	3323.00
5	7	6	6653.00	8818.00	87.70	0	Spot (Block5, Row6, Column7)	7286.96	7458.00	902.38	0.01	0.12	3186.00	3235.11	3186.00	333.21	0.01	0.10	100.00	100.00	0.00	4272.00	4100.96	1399096.00	12.16	4638.54	4427.00
5	8	6	6962.00	8829.00	148.60	0	Spot (Block5, Row6, Column8)	10064.90	9614.00	3695.28	0.02	0.37	3189.00	3236.61	3189.00	311.53	0.01	0.10	100.00	100.00	0.00	6425.00	6875.90	6079201.00	21.92	5078.20	4863.00
5	1	7	4860.00	9125.00	203.15	0	Spot (Block5, Row7, Column1)	4822.53	4602.00	1383.67	0.02	0.29	2976.00	3031.47	2976.00	370.76	0.01	0.12	99.00	88.00	0.00	1626.00	1846.53	5680946.00	4.83	3695.91	3555.50
5	2	7	5164.00	9113.00	212.75	0	Spot (Block5, Row7, Column2)	3250.88	3252.00	259.10	0.00	0.08	2967.00	3019.68	2967.00	303.78	0.01	0.10	48.00	10.00	0.00	285.00	283.88	4209884.00	0.76	3045.17	3019.50
5	3	7	5464.00	9100.00	177.25	0	Spot (Block5, Row7, Column3)	3389.18	3313.00	420.80	0.01	0.12	2993.00	3028.45	2993.00	249.48	0.01	0.08	58.00	32.00	0.00	320.00	396.18	2972309.00	1.45	3191.52	3142.00
5	4	7	5757.00	9119.00	194.65	0	Spot (Block5, Row7, Column4)	3490.38	3524.50	281.21	0.00	0.08	3049.00	3070.23	3049.00	265.88	0.00	0.09	68.00	43.00	0.00	475.50	441.38	3741682.00	1.58	3262.71	3207.00
5	5	7	6070.00	9116.00	114.20	0	Spot (Block5, Row7, Column5)	4299.70	4302.00	504.88	0.00	0.12	3098.00	3147.82	3098.00	331.45	0.01	0.11	99.00	83.00	0.00	1204.00	1201.70	1474797.00	3.48	3609.12	3588.00
5	6	7	6356.00	9116.00	173.80	0	Spot (Block5, Row7, Column6)	9259.65	9234.00	2223.08	0.00	0.24	3141.00	3252.31	3141.00	610.47	0.02	0.19	100.00	100.00	0.00	6093.00	6118.65	7805888.00	9.84	4859.76	4829.00
5	7	7	6656.00	9119.00	100.45	0	Spot (Block5, Row7, Column7)	9540.45	9304.00	1730.17	0.01	0.18	3183.00	3221.66	3183.00	327.15	0.01	0.10	100.00	100.00	0.00	6121.00	6357.45	2451895.00	19.31	5391.11	5299.00
5	8	7	6959.00	9122.00	147.00	-50	Spot (Block5, Row7, Column8)	3475.37	3341.50	621.97	0.02	0.18	3169.00	3226.66	3169.00	312.82	0.01	0.10	29.00	11.00	0.00	172.50	306.37	2050468.00	0.80	3189.75	3183.50
5	1	8	4863.00	9413.00	113.55	0	Spot (Block5, Row8, Column1)	4701.20	4558.00	633.80	0.01	0.13	2929.00	2954.44	2929.00	245.97	0.00	0.08	100.00	100.00	0.00	1629.00	1772.20	1593707.00	7.10	3638.73	3599.00
5	2	8	5157.00	9411.00	158.20	0	Spot (Block5, Row8, Column2)	3960.47	3924.00	477.86	0.00	0.12	2921.50	2955.80	2921.50	257.97	0.01	0.09	96.00	85.00	0.00	1002.50	1038.97	2740643.00	3.89	3292.18	3239.00
5	3	8	5451.00	9412.00	114.60	0	Spot (Block5, Row8, Column3)	4268.44	4108.00	597.33	0.02	0.14	2981.00	3004.03	2981.00	266.26	0.00	0.09	99.00	96.00	0.00	1127.00	1287.44	1476879.00	4.75	3443.23	3510.50
5	4	8	5749.00	9410.00	100.90	0	Spot (Block5, Row8, Column4)	10439.51	9779.00	4367.46	0.03	0.42	3004.00	3035.30	3004.00	297.84	0.00	0.10	100.00	100.00	0.00	6775.00	7435.51	2682954.00	24.86	5437.86	5205.00
5	5	8	6046.00	9414.00	140.80	0	Spot (Block5, Row8, Column5)	3381.04	3430.50	313.09	0.01	0.09	3070.00	3141.21	3070.00	582.70	0.01	0.19	21.00	0.00	0.00	360.50	311.04	1812239.00	0.41	3177.68	3163.00
5	6	8	6359.00	9419.00	140.05	0	Spot (Block5, Row8, Column6)	50893.64	59296.00	17026.17	0.07	0.33	3172.00	3317.81	3172.00	813.29	0.02	0.25	100.00	100.00	41.81	56124.00	47721.64	27024680.00	58.50	14484.12	13985.50
5	7	8	6658.00	9416.00	158.80	0	Spot (Block5, Row8, Column7)	4947.88	4872.00	840.26	0.01	0.17	3173.00	3246.07	3173.00	580.39	0.01	0.18	96.00	69.00	0.00	1699.00	1774.88	3448671.00	2.93	3721.82	3726.00
5	8	8	6955.00	9422.00	100.95	0	Spot (Block5, Row8, Column8)	4534.19	4430.00	603.76	0.01	0.13	3186.00	3249.20	3186.00	500.88	0.01	0.15	96.00	67.00	0.00	1244.00	1348.19	1187957.00	2.57	3590.52	3647.00
6	1	1	9360.00	7328.00	156.30	0	Spot (Block6, Row1, Column1)	59935.00	65535.00	9703.15	0.04	0.16	3204.00	3298.32	3204.00	520.30	0.01	0.16	100.00	100.00	67.80	62331.00	56731.00	40396552.00	108.85	16671.75	15425.00
6	2	1	9661.00	7330.00	156.75	0	Spot (Block6, Row1, Column2)	4456.01	4382.50	600.81	0.01	0.13	3157.00	3232.71	3157.00	443.13	0.01	0.14	97.00	71.00	0.00	1225.50	1299.01	3012260.00	2.76	3543.85	3554.50
6	3	1	9965.00	7334.00	163.55	0	Spot (Block6, Row1, Column3)	5770.87	5362.00	1676.97	0.03	0.29	3132.00	3184.13	3132.00	335.73	0.01	0.11	99.00	95.00	0.00	2230.00	2638.87	4310841.00	7.70	3744.28	3793.50
6	4	1	10269.00	7329.00	138.95	0	Spot (Block6, Row1, Column4)	4680.58	4546.00	619.81	0.01	0.13	3241.00	3275.90	3241.00	346.80	0.00	0.11	99.00	94.00	0.00	1305.00	1439.58	2429219.00	4.05	3708.68	3753.00
6	5	1	10568.00	7326.00	105.40	0	Spot (Block6, Row1, Column5)	7998.85	7728.00	1984.16	0.01	0.25	3349.00	3405.49	3349.00	365.85	0.01	0.11	100.00	100.00	0.00	4379.00	4649.85	2303668.00	12.56	4732.10	4664.50
6	6	1	10862.00	7329.00	130.75	0	Spot (Block6, Row1, Column6)	9416.11	9262.50	2142.58	0.01	0.23	3448.00	3514.91	3448.00	376.45	0.01	0.11	100.00	100.00	0.00	5814.50	5968.11	4331410.00	15.68	5049.82	4883.50
6	7	1	11162.00	7333.00	136.85	0	Spot (Block6, Row1, Column7)	15959.65	15783.50	4450.38	0.00	0.28	3548.00	3633.44	3548.00	512.02	0.01	0.14	100.00	100.00	0.00	12235.50	12411.65	8075585.00	24.07	7188.97	6826.50
6	8	1	11463.00	7339.00	155.95	0	Spot (Block6, Row1, Column8)	64065.20	65535.00	5579.26	0.01	0.09	3672.50	3773.87	3672.50	600.12	0.01	0.16	100.00	100.00	91.19	61862.50	60392.70	42924084.00	100.47	19813.77	18451.00
6	1	2	9379.00	7618.00	194.85	0	Spot (Block6, Row2, Column1)	3525.25	3521.00	348.53	0.00	0.10	3091.00	3161.46	3091.00	423.83	0.01	0.13	50.00	11.00	0.00	430.00	434.25	3782592.00	0.86	3321.93	3280.00
6	2	2	9663.00	7630.00	155.40	0	Spot (Block6, Row2, Column2)	6910.94	6806.50	1277.96	0.01	0.18	3074.00	3123.18	3074.00	316.99	0.01	0.10	100.00	100.00	0.00	3732.50	3836.94	4575040.00	11.95	4304.79	4247.00
6	3	2	9965.00	7632.00	188.15	0	Spot (Block6, Row2, Column3)	3952.13	3896.00	489.62	0.01	0.12	3138.00	3175.87	3138.00	319.87	0.01	0.10	82.00	61.00	0.00	758.00	814.13	3936319.00	2.43	3447.51	3374.00
6	4	2	10269.00	7631.00	170.60	0	Spot (Block6, Row2, Column4)	6728.10	6611.00	1337.96	0.01	0.20	3257.00	3301.10	3257.00	350.33	0.01	0.11	100.00	99.00	0.00	3354.00	3471.10	5443035.00	9.78	4269.71	4234.00
6	5	2	10563.00	7631.00	157.10	0	Spot (Block6, Row2, Column5)	5418.15	5351.50	694.73	0.01	0.13	3305.00	3363.03	3305.00	340.69	0.01	0.10	100.00	100.00	0.00	2046.50	2113.15	3673507.00	6.03	4156.31	4118.50
6	6	2	10864.00	7633.00	100.10	0	Spot (Block6, Row2, Column6)	4097.20	4003.00	367.59	0.01	0.09	3369.00	3424.63	3369.00	365.60	0.01	0.11	83.00	40.00	0.00	634.00	728.20	1044787.00	1.84	3671.73	3721.00
6	7	2	11160.00	7634.00	172.15	0	Spot (Block6, Row2, Column7)	5284.44	5104.00	938.62	0.02	0.18	3398.00	3439.37	3398.00	354.80	0.01	0.10	99.00	94.00	0.00	1706.00	1886.44	4370230.00	5.20	3944.87	3987.00
6	8	2	11470.00	7609.00	232.25	0	Spot (Block6, Row2, Column8)	3895.10	3864.00	409.47	0.00	0.11	3565.00	3678.67	3565.00	663.33	0.01	0.18	21.00	0.00	0.00	299.00	330.10	6072468.00	0.33	3629.90	3576.50
6	1	3	9363.00	7921.00	110.75	0	Spot (Block6, Row3, Column1)	6893.77	6789.00	1362.63	0.01	0.20	2993.00	3052.31	2993.00	309.90	0.01	0.10	100.00	100.00	0.00	3796.00	3900.77	2206008.00	12.40	4285.33	4093.00
6	2	3	9668.00	7924.00	193.25	0	Spot (Block6, Row3, Column2)	3727.47	3690.00	406.61	0.00	0.11	3103.00	3150.39	3103.00	323.10	0.01	0.10	70.00	47.00	0.00	587.00	624.47	3932476.00	1.79	3373.52	3287.50
6	3	3	9966.00	7931.00	139.35	0	Spot (Block6, Row3, Column3)	4002.65	3918.00	429.01	0.01	0.11	3237.00	3287.25	3237.00	361.71	0.01	0.11	84.00	45.00	0.00	681.00	765.65	2109399.00	1.98	3566.95	3578.50
6	4	3	10261.00	7933.00	150.40	0	Spot (Block6, Row3, Column4)	9599.11	9103.00	3248.95	0.02	0.34	3331.00	3379.89	3331.00	363.29	0.01	0.11	100.00	100.00	0.00	5772.00	6268.11	5961045.00	17.12	4791.22	4661.00
6	5	3	10562.00	7931.00	86.25	0	Spot (Block6, Row3, Column5)	4476.82	4265.50	596.84	0.02	0.13	3360.00	3409.06	3360.00	354.83	0.01	0.10	96.00	81.00	0.00	905.50	1116.82	814782.00	3.01	3739.72	3751.50
6	6	3	10864.00	7928.00	134.10	0	Spot (Block6, Row3, Column6)	11730.43	12005.50	2954.53	0.01	0.25	3360.50	3404.62	3360.50	369.96	0.01	0.11	100.00	100.00	0.00	8645.00	8369.93	5724450.00	22.50	5699.62	5707.00
6	7	3	11165.00	7938.00	153.50	0	Spot (Block6, Row3, Column7)	8035.84	7488.00	2651.99	0.03	0.33	3385.00	3434.26	3385.00	464.57	0.01	0.14	99.00	97.00	0.00	4103.00	4650.84	5199191.00	9.91	4503.49	4379.00
6	8	3	11464.00	7947.00	158.50	0	Spot (Block6, Row3, Column8)	27786.51	25660.50	12130.60	0.03	0.44	3539.00	3633.69	3539.00	596.79	0.01	0.16	100.00	100.00	0.14	22121.50	24247.51	19339408.00	40.47	9795.70	8878.00
6	1	4	9359.00	8228.00	155.70	0	Spot (Block6, Row4, Column1)	7901.82	7344.00	2761.69	0.03	0.35	3032.00	3080.23	3032.00	316.89	0.01	0.10	100.00	100.00	0.00	4312.00	4869.82	5270513.00	15.22	4121.20	4054.00
6	2	4	9668.00	8236.00	127.85	0	Spot (Block6, Row4, Column2)	4807.24	4763.50	612.80	0.00	0.13	3173.00	3225.65	3173.00	371.28	0.01	0.12	100.00	94.00	0.00	1590.50	1634.24	2105572.00	4.26	3772.79	3780.00
6	3	4	9964.00	8225.00	105.50	0	Spot (Block6, Row4, Column3)	23415.85	23255.00	6437.55	0.00	0.27	3308.50	3367.43	3308.50	399.42	0.01	0.12	100.00	100.00	0.00	19946.50	20107.35	6814012.00	50.19	8553.48	7599.50
6	4	4	10252.00	8229.00	174.90	0	Spot (Block6, Row4, Column4)	4045.80	4018.00	370.06	0.00	0.09	3380.00	3418.61	3380.00	372.17	0.00	0.11	72.00	40.00	0.00	638.00	665.80	3442976.00	1.69	3701.34	3656.00
6	5	4	10562.00	8231.00	147.00	-50	Spot (Block6, Row4, Column5)	3606.21	3617.00	384.50	0.00	0.11	3361.50	3432.49	3361.50	388.78	0.01	0.11	34.00	11.00	0.00	255.50	244.71	2131269.00	0.45	3463.28	3489.50
6	6	4	10864.00	8227.00	193.25	0	Spot (Block6, Row4, Column6)	5702.10	5543.50	754.50	0.01	0.13	3362.00	3419.20	3362.00	360.34	0.01	0.11	100.00	99.00	0.00	2181.50	2340.10	6010016.00	6.34	4260.24	4269.00
6	7	4	11164.00	8228.00	110.30	0	Spot (Block6, Row4, Column7)	5414.64	5360.00	826.71	0.00	0.15	3409.00	3510.48	3409.00	640.16	0.01	0.18	99.00	78.00	0.00	1951.00	2005.64	1700196.00	2.97	4166.51	4196.00
6	8	4	11467.00	8238.00	161.20	0	Spot (Block6, Row4, Column8)	5261.83	5199.00	898.29	0.01	0.17	3502.00	3550.40	3502.00	390.83	0.01	0.11	98.00	88.00	0.00	1697.00	1759.83	3799040.00	4.38	4032.37	4080.50
6	1	5	9365.00	8533.00	126.35	0	Spot (Block6, Row5, Column1)	5716.00	5556.00	800.72	0.01	0.14	3054.00	3111.16	3054.00	342.97	0.01	0.11	100.00	100.00	0.00	2502.00	2662.00	2435017.00	7.60	4074.27	4086.50
6	2	5	9663.00	8532.00	147.60	0	Spot (Block6, Row5, Column2)	20918.80	21113.50	4893.24	0.00	0.23	3222.00	3323.54	3222.00	498.43	0.01	0.15	100.00	100.00	0.00	17891.50	17696.80	12551282.00	35.30	7852.94	7615.50
6	3	5	9958.00	8528.00	157.95	0	Spot (Block6, Row5, Column3)	14988.57	13796.50	5987.49	0.04	0.40	3324.00	3390.08	3324.00	415.69	0.01	0.12	100.00	100.00	0.00	10472.50	11664.57	10282156.00	27.90	5971.99	5856.50
6	4	5	10257.00	8536.00	163.85	0	Spot (Block6, Row5, Column4)	6189.27	5904.00	1562.94	0.02	0.25	3401.00	3454.57	3401.00	416.37	0.01	0.12	99.00	93.00	0.00	2503.00	2788.27	4580060.00	6.57	4129.74	4147.50
6	5	5	10564.00	8534.00	148.85	0	Spot (Block6, Row5, Column5)	41823.15	42267.00	18640.49	0.00	0.45	3441.00	3521.08	3441.00	474.37	0.01	0.13	100.00	100.00	20.17	38826.00	38382.15	25094008.00	80.74	11634.11	10370.50
6	6	5	10857.00	8532.00	163.70	0	Spot (Block6, Row5, Column6)	5063.13	5079.00	797.33	0.00	0.16	3473.00	3584.49	3473.00	692.77	0.01	0.19	84.00	58.00	0.00	1606.00	1590.13	3706213.00	2.13	3910.54	3906.50
6	7	5	11162.00	8531.00	179.40	0	Spot (Block6, Row5, Column7)	41859.97	39619.50	17803.30	0.02	0.43	3546.00	3708.75	3546.00	864.08	0.02	0.23	100.00	100.00	18.03	36073.50	38313.97	37841576.00	44.15	12274.97	12151.00
6	8	5	11461.00	8536.00	152.70	0	Spot (Block6, Row5, Column8)	12883.83	11375.00	6023.50	0.05	0.47	3551.00	3643.63	3551.00	649.94	0.01	0.18	100.00	100.00	0.00	7824.00	9332.83	8219887.00	14.22	5429.13	5286.00
6	1	6	9356.00	8821.00	160.20	0	Spot (Block6, Row6, Column1)	8517.21	8466.00	1807.08	0.00	0.21	3014.00	3092.15	3014.00	466.82	0.01	0.15	100.00	100.00	0.00	5452.00	5503.21	6038703.00	11.62	4762.22	4750.00
6	2	6	9659.00	8828.00	183.75	0	Spot (Block6, Row6, Column2)	22126.38	21665.00	7781.61	0.01	0.35	3188.00	3312.03	3188.00	580.38	0.02	0.18	100.00	100.00	0.00	18477.00	18938.38	21086444.00	32.42	8322.08	8217.50
6	3	6	9951.00	8829.00	141.95	0	Spot (Block6, Row6, Column3)	10286.31	9664.00	2885.67	0.03	0.28	3256.00	3325.46	3256.00	472.62	0.01	0.14	100.00	100.00	0.00	6408.00	7030.31	5626611.00	14.73	5199.38	4943.50
6	4	6	10267.00	8831.00	135.05	0	Spot (Block6, Row6, Column4)	4270.42	4209.00	466.90	0.01	0.11	3362.00	3424.50	3362.00	407.68	0.01	0.12	83.00	52.00	0.00	847.00	908.42	2075426.00	2.07	3686.88	3642.50
6	5	6	10561.00	8835.00	96.40	0	Spot (Block6, Row6, Column5)	35656.12	35375.00	6378.96	0.00	0.18	3528.00	3599.59	3528.00	468.18	0.01	0.13	100.00	100.00	0.00	31847.00	32128.12	8307877.00	68.47	13412.46	13021.00
6	6	6	10857.00	8833.00	185.90	0	Spot (Block6, Row6, Column6)	4510.28	4359.00	666.89	0.01	0.15	3527.00	3621.20	3527.00	586.20	0.01	0.16	69.00	33.00	0.00	832.00	983.28	4383996.00	1.52	3822.41	3833.50
6	7	6	11151.00	8828.00	90.40	0	Spot (Block6, Row6, Column7)	8623.05	8766.50	1413.17	0.01	0.16	3458.00	3558.61	3458.00	659.96	0.01	0.19	100.00	100.00	0.00	5308.50	5165.05	1759102.00	7.67	5239.95	5056.00
6	8	6	11467.00	8841.00	151.05	0	Spot (Block6, Row6, Column8)	14158.65	12980.00	6542.06	0.04	0.46	3449.00	3490.10	3449.00	386.26	0.01	0.11	100.00	100.00	0.00	9531.00	10709.65	8877476.00	27.62	5963.29	5444.00
6	1	7	9361.00	9129.00	173.80	0	Spot (Block6, Row7, Column1)	6006.57	5862.00	1370.28	0.01	0.23	2886.00	2927.80	2886.00	314.20	0.01	0.11	100.00	99.00	0.00	2976.00	3120.57	5045517.00	9.80	3836.36	3862.50
6	2	7	9663.00	9129.00	192.75	0	Spot (Block6, Row7, Column2)	3538.37	3508.00	334.48	0.00	0.09	2958.50	3049.64	2958.50	467.59	0.01	0.15	59.00	15.00	0.00	549.50	579.87	3725901.00	1.05	3209.24	3193.50
6	3	7	9955.00	9129.00	162.40	0	Spot (Block6, Row7, Column3)	3626.34	3630.50	382.95	0.00	0.11	3062.00	3097.28	3062.00	348.99	0.00	0.11	64.00	39.00	0.00	568.50	564.34	2661736.00	1.52	3353.23	3375.00
6	4	7	10262.00	9130.00	188.95	0	Spot (Block6, Row7, Column4)	3873.93	3879.50	450.06	0.00	0.12	3249.00	3314.43	3249.00	422.09	0.01	0.13	65.00	31.00	0.00	630.50	624.93	3881674.00	1.33	3547.53	3468.00
6	5	7	10560.00	9131.00	138.30	0	Spot (Block6, Row7, Column5)	5221.34	5189.00	607.18	0.00	0.12	3464.00	3564.67	3464.00	569.51	0.01	0.16	100.00	82.00	0.00	1725.00	1757.34	2688991.00	2.91	4160.11	4172.00
6	6	7	10856.00	9129.00	167.65	0	Spot (Block6, Row7, Column6)	29654.71	29869.00	9635.92	0.00	0.32	3567.00	3697.20	3567.00	704.86	0.02	0.19	100.00	100.00	0.00	26302.00	26087.71	23041716.00	36.83	9717.04	9824.00
6	7	7	11157.00	9132.00	102.05	0	Spot (Block6, Row7, Column7)	11284.34	11171.50	2186.56	0.00	0.19	3397.00	3492.48	3397.00	571.56	0.01	0.16	100.00	100.00	0.00	7774.50	7887.34	2956497.00	13.63	6178.95	5812.50
6	8	7	11463.00	9130.00	166.95	0	Spot (Block6, Row7, Column8)	7070.61	7032.00	1095.13	0.00	0.15	3376.50	3431.82	3376.50	395.85	0.01	0.12	100.00	100.00	0.00	3655.50	3694.11	5465580.00	9.19	4600.84	4569.50
6	1	8	9366.00	9427.00	114.55	0	Spot (Block6, Row8, Column1)	5097.37	5048.50	973.49	0.00	0.19	2829.00	2878.75	2829.00	303.26	0.01	0.11	100.00	100.00	0.00	2219.50	2268.37	1733106.00	7.32	3711.55	3733.50
6	2	8	9662.00	9423.00	185.05	0	Spot (Block6, Row8, Column2)	4098.35	4008.00	648.60	0.01	0.16	2877.00	2919.64	2877.00	309.93	0.01	0.11	94.00	81.00	0.00	1131.00	1221.35	3922118.00	3.80	3294.37	3247.00
6	3	8	9968.00	9434.00	105.15	0	Spot (Block6, Row8, Column3)	4644.07	4473.00	619.02	0.02	0.13	2982.00	3026.72	2982.00	397.52	0.01	0.13	99.00	94.00	0.00	1491.00	1662.07	1332848.00	4.07	3654.99	3593.00
6	4	8	10259.00	9432.00	103.15	0	Spot (Block6, Row8, Column4)	50702.57	51564.50	10584.60	0.01	0.21	3157.00	3221.38	3157.00	460.19	0.01	0.14	100.00	100.00	12.50	48407.50	47545.57	13791100.00	103.18	16913.98	15492.00
6	5	8	10555.00	9423.00	160.30	0	Spot (Block6, Row8, Column5)	3768.72	3741.00	436.71	0.00	0.12	3274.00	3333.78	3274.00	449.97	0.01	0.13	52.00	18.00	0.00	467.00	494.72	2675789.00	0.97	3498.36	3466.00
6	6	8	10854.00	9429.00	108.60	0	Spot (Block6, Row8, Column6)	18743.39	18694.50	4164.33	0.00	0.22	3366.00	3457.59	3366.00	579.05	0.01	0.17	100.00	100.00	0.00	15328.50	15377.39	5623016.00	26.40	8119.12	7995.00
6	7	8	11153.00	9430.00	156.00	0	Spot (Block6, Row8, Column7)	5839.93	5721.00	1224.40	0.01	0.21	3292.00	3352.84	3292.00	394.63	0.01	0.12	100.00	97.00	0.00	2429.00	2547.93	3906915.00	6.30	4024.83	4072.00
6	8	8	11460.00	9434.00	147.00	-50	Spot (Block6, Row8, Column8)	4024.32	3913.00	804.84	0.01	0.20	3356.00	3428.23	3356.00	410.65	0.01	0.12	56.00	35.00	0.00	557.00	668.32	2362275.00	1.45	3365.71	3357.50
7	1	1	13863.00	7341.00	158.75	0	Spot (Block7, Row1, Column1)	58211.69	65535.00	11514.01	0.05	0.20	1857.00	1931.10	1857.00	412.46	0.02	0.21	100.00	100.00	63.09	63678.00	56354.69	40690332.00	136.45	15414.85	13960.00
7	2	1	14169.00	7344.00	136.20	0	Spot (Block7, Row1, Column2)	2362.45	2289.50	322.24	0.01	0.14	1820.00	1866.35	1820.00	323.59	0.01	0.17	81.00	26.00	0.00	469.50	542.45	1185952.00	1.53	2012.53	2006.00
7	3	1	14469.00	7339.00	171.45	0	Spot (Block7, Row1, Column3)	2097.42	2088.00	165.76	0.00	0.08	1811.00	1833.40	1811.00	125.54	0.01	0.07	85.00	57.00	0.00	277.00	286.42	1713591.00	2.10	1943.08	1956.50
7	4	1	14773.00	7344.00	111.50	0	Spot (Block7, Row1, Column4)	2514.29	2516.00	196.37	0.00	0.08	1873.00	1876.58	1873.00	128.32	0.00	0.07	100.00	99.00	0.00	643.00	641.29	812117.00	4.97	2124.94	2107.00
7	5	1	15068.00	7352.00	124.35	0	Spot (Block7, Row1, Column5)	2261.40	2215.00	201.11	0.01	0.09	1909.00	1920.86	1909.00	133.64	0.00	0.07	88.00	60.00	0.00	306.00	352.40	922651.00	2.55	2036.75	2027.50
7	6	1	15373.00	7336.00	127.45	0	Spot (Block7, Row1, Column6)	4842.24	4833.00	1187.81	0.00	0.25	1955.00	1963.35	1955.00	143.72	0.00	0.07	100.00	100.00	0.00	2878.00	2887.24	2091847.00	20.03	2878.57	2744.00
7	7	1	15673.00	7346.00	142.25	0	Spot (Block7, Row1, Column7)	2713.59	2673.50	287.39	0.01	0.11	2006.00	2058.85	2006.00	324.47	0.01	0.16	90.00	54.00	0.00	667.50	707.59	1487045.00	2.02	2247.04	2274.00
7	8	1	15964.00	7350.00	153.75	0	Spot (Block7, Row1, Column8)	63052.42	65535.00	7628.82	0.02	0.12	2155.00	2236.81	2155.00	437.36	0.02	0.20	100.00	100.00	87.82	63380.00	60897.42	41425816.00	139.05	15759.77	14957.00
7	1	2	13867.00	7642.00	147.00	-50	Spot (Block7, Row2, Column1)	2042.46	2002.00	137.03	0.01	0.07	1867.00	1908.47	1867.00	274.04	0.01	0.14	23.00	0.00	0.00	135.00	175.46	1215266.00	0.49	2024.96	1999.00
7	2	2	14167.00	7645.00	164.15	0	Spot (Block7, Row2, Column2)	2165.82	2122.00	173.41	0.01	0.08	1846.00	1866.51	1846.00	145.65	0.00	0.08	89.00	45.00	0.00	276.00	319.82	1617865.00	2.05	2003.62	1998.00
7	3	2	14479.00	7653.00	171.45	0	Spot (Block7, Row2, Column3)	2107.07	2068.00	172.48	0.01	0.08	1825.00	1848.09	1825.00	125.65	0.01	0.07	82.00	47.00	0.00	243.00	282.07	1729905.00	2.06	1967.62	1965.00
7	4	2	14758.00	7644.00	197.70	0	Spot (Block7, Row2, Column4)	2103.61	2097.00	154.06	0.00	0.07	1835.00	1858.27	1835.00	143.48	0.01	0.08	79.00	40.00	0.00	262.00	268.61	2328693.00	1.71	1957.95	1973.00
7	5	2	15071.00	7643.00	181.90	0	Spot (Block7, Row2, Column5)	2919.97	2902.00	338.46	0.00	0.12	1901.00	1947.16	1901.00	272.36	0.01	0.14	98.00	91.00	0.00	1001.00	1018.97	2706811.00	3.57	2254.29	2223.00
7	6	2	15367.00	7647.00	147.00	-50	Spot (Block7, Row2, Column6)	2028.02	1986.50	192.27	0.01	0.09	1981.00	2166.16	1981.00	831.46	0.04	0.38	0.00	0.00	0.00	5.50	47.02	1208699.00	-0.17	1942.36	1895.50
7	7	2	15661.00	7647.00	206.50	0	Spot (Block7, Row2, Column7)	2184.22	2159.00	152.57	0.01	0.07	1937.00	1995.81	1937.00	329.47	0.01	0.17	24.00	0.00	0.00	222.00	247.22	2642910.00	0.57	2022.69	2005.50
7	8	2	15992.00	7655.00	274.25	0	Spot (Block7, Row2, Column8)	2283.92	2243.00	215.20	0.01	0.09	2074.00	2148.29	2074.00	389.70	0.02	0.18	20.00	1.00	0.00	169.00	209.92	4988086.00	0.35	2137.12	2117.50
7	1	3	13878.00	7942.00	108.65	0	Spot (Block7, Row3, Column1)	2374.63	2392.00	163.52	0.00	0.07	1880.00	1890.75	1880.00	147.57	0.00	0.08	97.00	89.00	0.00	512.00	494.63	729012.00	3.28	2146.81	2099.00
7	2	3	14153.00	7961.00	163.55	0	Spot (Block7, Row3, Column2)	2132.60	2101.00	167.61	0.01	0.08	1901.00	1922.18	1901.00	148.92	0.00	0.08	66.00	30.00	0.00	200.00	231.60	1569597.00	1.41	2008.27	1998.00
7	3	3	14465.00	7942.00	130.15	0	Spot (Block7, Row3, Column3)	2656.51	2499.00	738.39	0.03	0.28	1893.00	1922.83	1893.00	156.71	0.01	0.08	99.00	94.00	0.00	606.00	763.51	1208713.00	4.68	2159.09	2145.00
7	4	3	14762.00	7942.00	149.40	0	Spot (Block7, Row3, Column4)	7740.52	7216.50	2748.56	0.03	0.36	1884.00	1909.33	1884.00	157.22	0.01	0.08	100.00	100.00	0.00	5332.50	5856.52	4737198.00	37.09	3362.19	3125.50
7	5	3	15067.00	7946.00	147.00	-50	Spot (Block7, Row3, Column5)	2044.67	1988.50	236.82	0.01	0.12	1929.00	2108.15	1929.00	754.41	0.04	0.36	0.00	0.00	0.00	59.50	115.67	1206358.00	-0.08	1926.82	1943.00
7	6	3	15362.00	7940.00	208.30	0	Spot (Block7, Row3, Column6)	47680.37	51756.00	17571.86	0.04	0.37	2062.00	2480.88	2062.00	1146.72	0.08	0.46	100.00	100.00	36.91	49694.00	45618.37	59028760.00	39.42	12786.35	12573.00
7	7	3	15667.00	7948.00	147.00	-50	Spot (Block7, Row3, Column7)	2322.72	2312.50	165.40	0.00	0.07	1942.00	2170.33	1942.00	836.77	0.05	0.39	0.00	0.00	0.00	370.50	380.72	1379698.00	0.18	2158.39	2108.50
7	8	3	15967.00	7958.00	157.20	0	Spot (Block7, Row3, Column8)	11059.66	10216.50	4336.24	0.03	0.39	2008.00	2047.15	2008.00	233.49	0.01	0.11	100.00	100.00	0.00	8208.50	9051.66	7520570.00	38.60	4549.65	4220.00
7	1	4	13861.00	8240.00	149.35	0	Spot (Block7, Row4, Column1)	8121.66	7545.00	3094.23	0.03	0.38	1924.00	1949.82	1924.00	161.22	0.01	0.08	100.00	100.00	0.00	5621.00	6197.66	4962332.00	38.28	3459.81	3241.00
7	2	4	14170.00	8244.00	118.75	0	Spot (Block7, Row4, Column2)	6840.01	6919.50	1369.66	0.01	0.20	1964.00	1987.37	1964.00	185.37	0.01	0.09	100.00	100.00	0.00	4955.50	4876.01	2530805.00	26.18	3555.35	3600.50
7	3	4	14471.00	8249.00	106.10	0	Spot (Block7, Row4, Column3)	14796.23	14613.00	3453.37	0.01	0.23	1943.00	1997.74	1943.00	270.11	0.01	0.14	100.00	100.00	0.00	12670.00	12853.23	4305704.00	47.38	5538.99	5262.00
7	4	4	14765.00	8248.00	169.65	0	Spot (Block7, Row4, Column4)	2195.54	2201.00	136.74	0.00	0.06	1961.00	1981.36	1961.00	158.86	0.00	0.08	67.00	26.00	0.00	240.00	234.54	1763021.00	1.35	2042.05	2036.00
7	5	4	15066.00	8246.00	147.00	-50	Spot (Block7, Row4, Column5)	2129.47	2114.00	236.11	0.00	0.11	1981.00	2020.55	1981.00	222.13	0.01	0.11	34.00	6.00	0.00	133.00	148.47	1250000.00	0.49	1989.59	1999.00
7	6	4	15363.00	8251.00	188.30	0	Spot (Block7, Row4, Column6)	3741.98	3700.00	479.67	0.00	0.13	2006.00	2205.21	2006.00	746.35	0.04	0.34	96.00	71.00	0.00	1694.00	1735.98	3734498.00	2.06	2599.36	2585.00
7	7	4	15658.00	8259.00	181.80	0	Spot (Block7, Row4, Column7)	2382.82	2357.00	222.25	0.00	0.09	1978.50	2021.09	1978.50	219.22	0.01	0.11	77.00	38.00	0.00	378.50	404.32	2206488.00	1.65	2146.00	2111.00
7	8	4	15993.00	8254.00	193.70	0	Spot (Block7, Row4, Column8)	2288.30	2261.00	180.96	0.01	0.08	2061.00	2071.17	2061.00	189.42	0.00	0.09	51.00	24.00	0.00	200.00	227.30	2432464.00	1.15	2142.36	2146.50
7	1	5	13866.00	8545.00	120.00	0	Spot (Block7, Row5, Column1)	3775.12	3773.00	665.44	0.00	0.18	2009.00	2102.68	2009.00	525.29	0.02	0.25	99.00	84.00	0.00	1764.00	1766.12	1434544.00	3.18	2533.98	2465.50
7	2	5	14166.00	8545.00	155.00	0	Spot (Block7, Row5, Column2)	12732.28	12740.00	4105.72	0.00	0.32	2003.00	2060.58	2003.00	284.89	0.01	0.14	100.00	100.00	0.00	10737.00	10729.28	8390573.00	37.46	4580.81	4480.00
7	3	5	14459.00	8541.00	158.40	0	Spot (Block7, Row5, Column3)	28538.81	26284.50	14771.20	0.04	0.52	1981.00	2067.78	1981.00	355.05	0.02	0.17	100.00	100.00	1.01	24303.50	26557.81	19748860.00	74.56	6868.22	6304.50
7	4	5	14764.00	8546.00	160.15	0	Spot (Block7, Row5, Column4)	3715.13	3599.50	894.19	0.01	0.24	1986.00	2040.71	1986.00	278.99	0.01	0.14	100.00	95.00	0.00	1613.50	1729.13	2622880.00	6.00	2442.81	2440.00
7	5	5	15065.00	8545.00	147.75	0	Spot (Block7, Row5, Column5)	16228.65	15927.00	7040.17	0.01	0.43	1998.00	2023.71	1998.00	183.71	0.01	0.09	100.00	100.00	0.00	13929.00	14230.65	9656048.00	77.32	5241.84	4791.00
7	6	5	15373.00	8537.00	186.55	0	Spot (Block7, Row5, Column6)	2295.81	2310.00	174.60	0.00	0.08	2004.00	2044.86	2004.00	196.20	0.01	0.10	69.00	29.00	0.00	306.00	291.81	2254490.00	1.28	2117.84	2093.00
7	7	5	15666.00	8544.00	175.10	0	Spot (Block7, Row5, Column7)	8429.38	8234.00	2664.04	0.01	0.32	2025.00	2068.22	2025.00	219.35	0.01	0.11	100.00	100.00	0.00	6209.00	6404.38	7223978.00	29.00	3741.58	3733.00
7	8	5	15962.00	8552.00	163.85	0	Spot (Block7, Row5, Column8)	2822.53	2775.00	349.16	0.01	0.12	2109.00	2137.86	2109.00	203.89	0.01	0.10	95.00	77.00	0.00	666.00	713.53	2071737.00	3.36	2332.12	2330.00
7	1	6	13860.00	8836.00	176.95	0	Spot (Block7, Row6, Column1)	47808.49	51001.00	16377.96	0.03	0.34	2041.00	2240.91	2041.00	744.99	0.04	0.33	100.00	100.00	25.77	48960.00	45767.49	41737036.00	61.17	12896.17	12697.00
7	2	6	14163.00	8842.00	181.05	0	Spot (Block7, Row6, Column2)	5792.88	5737.00	1342.38	0.00	0.23	2026.00	2135.20	2026.00	500.75	0.02	0.23	100.00	100.00	0.00	3711.00	3766.88	5317867.00	7.30	3202.38	3147.00
7	3	6	14458.00	8839.00	145.75	0	Spot (Block7, Row6, Column3)	5182.63	5029.00	1054.85	0.01	0.20	1990.00	2050.20	1990.00	293.69	0.01	0.14	100.00	100.00	0.00	3039.00	3192.63	2980013.00	10.67	2944.34	2750.00
7	4	6	14763.00	8846.00	167.25	0	Spot (Block7, Row6, Column4)	2363.44	2373.50	219.72	0.00	0.09	1971.00	1984.90	1971.00	156.73	0.00	0.08	81.00	62.00	0.00	402.50	392.44	1838755.00	2.42	2163.15	2118.00
7	5	6	15069.00	8847.00	105.15	0	Spot (Block7, Row6, Column5)	5311.38	5330.50	932.89	0.00	0.18	1991.00	2009.73	1991.00	183.81	0.00	0.09	100.00	100.00	0.00	3339.50	3320.38	1497808.00	17.96	3105.20	2951.00
7	6	6	15365.00	8847.00	147.00	-50	Spot (Block7, Row6, Column6)	3243.03	2501.00	2666.99	0.11	0.82	2004.00	2034.18	2004.00	195.65	0.01	0.10	86.00	62.00	0.00	497.00	1239.03	1903660.00	6.18	2786.23	2296.00
7	7	6	15665.00	8848.00	147.00	-50	Spot (Block7, Row6, Column7)	2261.72	2251.50	233.09	0.00	0.10	2044.00	2061.45	2044.00	181.75	0.00	0.09	56.00	28.00	0.00	207.50	217.72	1329889.00	1.10	1982.39	1957.50
7	8	6	15966.00	8853.00	161.20	0	Spot (Block7, Row6, Column8)	2725.91	2690.00	277.43	0.01	0.10	2128.00	2156.72	2128.00	176.54	0.01	0.08	95.00	78.00	0.00	562.00	597.91	1962655.00	3.22	2340.62	2320.00
7	1	7	13862.00	9139.00	161.30	0	Spot (Block7, Row7, Column1)	11933.25	11444.00	4618.67	0.02	0.39	1964.00	2089.72	1964.00	553.16	0.03	0.26	100.00	100.00	0.00	9480.00	9969.25	8568072.00	17.80	4229.37	4232.50
7	2	7	14157.00	9144.00	186.65	0	Spot (Block7, Row7, Column2)	2254.61	2245.00	168.16	0.00	0.07	2005.00	2044.96	2005.00	251.39	0.01	0.12	48.00	7.00	0.00	240.00	249.61	2218539.00	0.83	2114.89	2097.50
7	3	7	14473.00	9136.00	141.20	0	Spot (Block7, Row7, Column3)	2267.82	2270.00	166.03	0.00	0.07	1980.00	1996.57	1980.00	181.51	0.00	0.09	74.00	29.00	0.00	290.00	287.82	1226889.00	1.49	2155.68	2127.00
7	4	7	14770.00	9153.00	159.60	0	Spot (Block7, Row7, Column4)	2278.03	2247.00	173.63	0.01	0.08	1954.00	1979.25	1954.00	199.66	0.01	0.10	74.00	32.00	0.00	293.00	324.03	1587786.00	1.50	2175.50	2135.00
7	5	7	15081.00	9136.00	160.80	0	Spot (Block7, Row7, Column5)	2198.41	2204.50	177.19	0.00	0.08	1979.00	2001.17	1979.00	209.27	0.00	0.10	54.00	14.00	0.00	225.50	219.41	1569663.00	0.94	2076.43	2073.00
7	6	7	15359.00	9141.00	165.60	0	Spot (Block7, Row7, Column6)	7018.71	6888.00	1766.97	0.01	0.25	2020.00	2136.70	2020.00	516.43	0.02	0.24	100.00	100.00	0.00	4868.00	4998.71	5341236.00	9.45	3391.67	3395.00
7	7	7	15664.00	9147.00	109.75	0	Spot (Block7, Row7, Column7)	2547.10	2483.50	241.87	0.01	0.09	2067.00	2079.90	2067.00	182.36	0.00	0.09	91.00	64.00	0.00	416.50	480.10	804883.00	2.56	2251.17	2257.50
7	8	7	15959.00	9143.00	88.85	0	Spot (Block7, Row7, Column8)	4795.30	4727.00	697.28	0.01	0.15	2166.00	2180.47	2166.00	186.93	0.00	0.09	100.00	100.00	0.00	2561.00	2629.30	935084.00	13.99	3245.03	3160.00
7	1	8	13869.00	9437.00	123.05	0	Spot (Block7, Row8, Column1)	3898.65	3747.00	801.75	0.02	0.21	1933.00	1975.28	1933.00	223.29	0.01	0.11	100.00	100.00	0.00	1814.00	1965.65	1567257.00	8.61	2522.71	2480.50
7	2	8	14161.00	9437.00	190.80	0	Spot (Block7, Row8, Column2)	2237.66	2205.00	246.67	0.01	0.11	1977.00	1990.32	1977.00	179.01	0.00	0.09	65.00	21.00	0.00	228.00	260.66	2300314.00	1.38	2082.68	2074.00
7	3	8	14465.00	9452.00	105.65	0	Spot (Block7, Row8, Column3)	2277.57	2225.50	214.42	0.01	0.09	1980.00	2006.33	1980.00	202.68	0.01	0.10	58.00	34.00	0.00	245.50	297.57	655940.00	1.34	2178.70	2153.50
7	4	8	14759.00	9446.00	105.05	0	Spot (Block7, Row8, Column4)	24726.46	25688.00	5957.09	0.02	0.24	1976.00	2004.04	1976.00	224.91	0.01	0.11	100.00	100.00	0.00	23712.00	22750.46	6997589.00	101.03	8045.27	7882.00
7	5	8	15057.00	9445.00	226.80	0	Spot (Block7, Row8, Column5)	2217.56	2194.50	176.54	0.00	0.08	1983.00	2062.18	1983.00	456.14	0.02	0.22	11.00	0.00	0.00	211.50	234.56	3273118.00	0.34	2052.30	2051.50
7	6	8	15370.00	9446.00	132.70	0	Spot (Block7, Row8, Column6)	57555.01	65535.00	13486.19	0.06	0.23	2084.00	2219.11	2084.00	647.70	0.03	0.29	100.00	100.00	67.65	63451.00	55471.01	27223676.00	85.43	15282.41	14579.00
7	7	8	15655.00	9443.00	162.85	0	Spot (Block7, Row8, Column7)	3502.31	3400.00	721.03	0.01	0.21	2079.00	2150.25	2079.00	479.72	0.01	0.22	96.00	66.00	0.00	1321.00	1423.31	2581203.00	2.82	2465.81	2456.00
7	8	8	15964.00	9449.00	147.00	-50	Spot (Block7, Row8, Column8)	3222.38	2595.00	2231.05	0.09	0.69	2152.00	2174.08	2152.00	201.26	0.00	0.09	62.00	52.00	0.00	443.00	1070.38	1904424.00	5.21	2141.89	2089.50
8	1	1	18366.00	7352.00	158.60	0	Spot (Block8, Row1, Column1)	57406.83	65535.00	12059.16	0.06	0.21	3488.00	3576.14	3488.00	508.26	0.01	0.14	100.00	100.00	60.20	62047.00	53918.83	39955504.00	105.91	16820.49	15487.00
8	2	1	18664.00	7361.00	189.45	0	Spot (Block8, Row1, Column2)	4183.52	4152.00	453.12	0.00	0.11	3460.00	3523.80	3460.00	426.43	0.01	0.12	68.00	39.00	0.00	692.00	723.52	4221171.00	1.55	3667.85	3630.00
8	3	1	18972.00	7359.00	199.00	0	Spot (Block8, Row1, Column3)	3862.45	3851.00	339.95	0.00	0.09	3440.00	3478.33	3440.00	294.25	0.00	0.08	63.00	30.00	0.00	411.00	422.45	4345261.00	1.31	3663.35	3616.00
8	4	1	19262.00	7363.00	136.40	0	Spot (Block8, Row1, Column4)	4142.37	4086.50	347.56	0.01	0.08	3477.00	3509.22	3477.00	302.81	0.00	0.09	85.00	50.00	0.00	609.50	665.37	2079470.00	2.09	3733.41	3730.00
8	5	1	19570.00	7389.00	93.80	0	Spot (Block8, Row1, Column5)	3796.31	3723.00	356.11	0.01	0.09	3429.00	3473.05	3429.00	296.51	0.01	0.09	49.00	24.00	0.00	294.00	367.31	846578.00	1.09	3643.12	3583.00
8	6	1	19871.00	7356.00	152.20	0	Spot (Block8, Row1, Column6)	3886.22	3802.50	331.25	0.01	0.09	3306.00	3349.03	3306.00	276.65	0.01	0.08	84.00	42.00	0.00	496.50	580.22	2463865.00	1.94	3549.45	3539.00
8	7	1	20152.00	7360.00	141.35	0	Spot (Block8, Row1, Column7)	3698.10	3640.00	275.32	0.01	0.07	3205.00	3261.69	3205.00	351.87	0.01	0.11	62.00	29.00	0.00	435.00	493.10	2004369.00	1.24	3405.43	3393.00
8	8	1	20465.00	7358.00	151.60	0	Spot (Block8, Row1, Column8)	63874.29	65535.00	5786.27	0.01	0.09	3171.00	3249.32	3171.00	493.02	0.01	0.15	100.00	100.00	90.17	62364.00	60703.29	40305040.00	122.97	19091.54	18155.00
8	1	2	18377.00	7649.00	209.00	0	Spot (Block8, Row2, Column1)	3844.35	3814.00	339.53	0.00	0.09	3460.00	3510.84	3460.00	423.19	0.01	0.12	43.00	10.00	0.00	354.00	384.35	4790058.00	0.79	3578.38	3574.50
8	2	2	18668.00	7655.00	162.95	0	Spot (Block8, Row2, Column2)	4018.99	3997.00	320.39	0.00	0.08	3418.00	3462.35	3418.00	293.76	0.01	0.08	79.00	49.00	0.00	579.00	600.99	2949940.00	1.89	3698.82	3683.00
8	3	2	18974.00	7654.00	180.75	0	Spot (Block8, Row2, Column3)	3934.86	3861.00	330.47	0.01	0.08	3391.50	3427.20	3391.50	282.93	0.00	0.08	74.00	41.00	0.00	469.50	543.36	3620074.00	1.79	3703.17	3676.00
8	4	2	19279.00	7662.00	210.25	0	Spot (Block8, Row2, Column4)	3937.76	3887.00	317.65	0.01	0.08	3433.00	3471.50	3433.00	299.61	0.00	0.09	71.00	37.00	0.00	454.00	504.76	4945824.00	1.56	3599.00	3536.50
8	5	2	19575.00	7653.00	187.80	0	Spot (Block8, Row2, Column5)	5196.86	5184.50	572.39	0.00	0.11	3453.00	3476.65	3453.00	295.03	0.00	0.08	99.00	99.00	0.00	1731.50	1743.86	5165675.00	5.83	4063.32	4078.00
8	6	2	19852.00	7656.00	192.15	0	Spot (Block8, Row2, Column6)	3876.60	3827.00	318.55	0.01	0.08	3351.00	3391.59	3351.00	319.23	0.01	0.09	69.00	34.00	0.00	476.00	525.60	4027784.00	1.52	3557.89	3526.50
8	7	2	20166.00	7657.00	185.80	0	Spot (Block8, Row2, Column7)	3624.47	3544.50	408.84	0.01	0.11	3191.00	3222.07	3191.00	250.21	0.00	0.08	59.00	37.00	0.00	353.50	433.47	3501242.00	1.61	3393.73	3387.50
8	8	2	20471.00	7663.00	226.15	0	Spot (Block8, Row2, Column8)	3445.06	3405.50	245.46	0.01	0.07	3179.00	3231.77	3179.00	390.24	0.01	0.12	31.00	0.00	0.00	226.50	266.06	5057347.00	0.55	3229.20	3201.00
8	1	3	18380.00	7955.00	144.35	0	Spot (Block8, Row3, Column1)	4285.73	4177.00	418.84	0.01	0.10	3410.00	3443.97	3410.00	301.40	0.00	0.09	97.00	69.00	0.00	767.00	875.73	2438583.00	2.79	3829.72	3857.00
8	2	3	18661.00	7955.00	211.65	0	Spot (Block8, Row3, Column2)	3817.22	3810.50	353.56	0.00	0.09	3385.00	3433.59	3385.00	297.92	0.01	0.09	59.00	33.00	0.00	425.50	432.22	4886038.00	1.29	3560.44	3538.50
8	3	3	18972.00	7959.00	156.90	0	Spot (Block8, Row3, Column3)	4179.19	4065.00	589.51	0.01	0.14	3371.00	3406.46	3371.00	286.43	0.00	0.08	88.00	56.00	0.00	694.00	808.19	2846027.00	2.70	3694.42	3674.00
8	4	3	19266.00	7959.00	176.95	0	Spot (Block8, Row3, Column4)	4516.13	4362.00	594.10	0.02	0.13	3457.00	3486.36	3457.00	293.60	0.00	0.08	93.00	79.00	0.00	905.00	1059.13	3947094.00	3.51	3777.24	3798.00
8	5	3	19566.00	7958.00	147.00	-50	Spot (Block8, Row3, Column5)	3756.65	3683.00	437.74	0.01	0.12	3535.00	3553.70	3535.00	315.04	0.00	0.09	35.00	14.00	0.00	148.00	221.65	2205152.00	0.64	3492.47	3507.00
8	6	3	19866.00	7951.00	183.95	0	Spot (Block8, Row3, Column6)	11480.70	10821.50	3642.40	0.03	0.32	3429.00	3477.81	3429.00	359.77	0.01	0.10	100.00	100.00	0.00	7392.50	8051.70	10929628.00	22.24	5773.19	5774.00
8	7	3	20169.00	7965.00	188.90	0	Spot (Block8, Row3, Column7)	3586.06	3583.00	247.09	0.00	0.07	3223.00	3275.46	3223.00	309.42	0.01	0.09	55.00	16.00	0.00	360.00	363.06	3582477.00	1.00	3421.31	3385.00
8	8	3	20467.00	7970.00	155.50	0	Spot (Block8, Row3, Column8)	12570.99	11868.00	4058.18	0.02	0.32	3138.00	3178.45	3138.00	269.71	0.01	0.08	100.00	100.00	0.00	8730.00	9432.99	8347137.00	34.83	6085.60	5477.00
8	1	4	18368.00	8262.00	176.00	0	Spot (Block8, Row4, Column1)	4580.62	4436.00	564.11	0.01	0.12	3478.50	3506.94	3478.50	315.35	0.00	0.09	96.00	78.00	0.00	957.50	1102.12	3957657.00	3.40	3878.39	3878.00
8	2	4	18676.00	8257.00	162.55	0	Spot (Block8, Row4, Column2)	4570.31	4521.00	476.26	0.00	0.10	3415.00	3465.46	3415.00	330.09	0.01	0.10	97.00	84.00	0.00	1106.00	1155.31	3327186.00	3.35	3890.21	3853.00
8	3	4	18966.00	8250.00	128.55	0	Spot (Block8, Row4, Column3)	7199.32	7025.00	1449.76	0.01	0.20	3402.00	3447.84	3402.00	304.08	0.01	0.09	100.00	100.00	0.00	3623.00	3797.32	3160500.00	12.34	4735.74	4483.00
8	4	4	19263.00	8265.00	166.85	0	Spot (Block8, Row4, Column4)	3861.55	3787.00	322.32	0.01	0.08	3502.00	3532.84	3502.00	282.15	0.00	0.08	50.00	28.00	0.00	285.00	359.55	2988841.00	1.17	3676.19	3636.50
8	5	4	19565.00	8259.00	147.00	-50	Spot (Block8, Row4, Column5)	3689.78	3663.00	339.29	0.00	0.09	3544.00	3553.62	3544.00	277.05	0.00	0.08	31.00	13.00	0.00	119.00	145.78	2173279.00	0.49	3549.84	3500.00
8	6	4	19867.00	8259.00	191.15	0	Spot (Block8, Row4, Column6)	5417.26	5330.00	649.25	0.01	0.12	3427.00	3462.80	3427.00	317.66	0.00	0.09	100.00	99.00	0.00	1903.00	1990.26	5585195.00	6.15	4065.90	4004.00
8	7	4	20157.00	8264.00	190.45	0	Spot (Block8, Row4, Column7)	3631.65	3579.00	314.97	0.01	0.09	3252.00	3371.34	3252.00	607.08	0.02	0.18	24.00	0.00	0.00	327.00	379.65	3711547.00	0.43	3372.35	3320.00
8	8	4	20453.00	8268.00	203.85	0	Spot (Block8, Row4, Column8)	3366.82	3355.00	238.64	0.00	0.07	3129.00	3164.31	3129.00	252.18	0.00	0.08	45.00	12.00	0.00	226.00	237.82	3982946.00	0.80	3202.54	3176.00
8	1	5	18363.00	8555.00	128.80	0	Spot (Block8, Row5, Column1)	4826.96	4699.50	522.75	0.01	0.11	3569.00	3628.09	3569.00	365.46	0.01	0.10	98.00	87.00	0.00	1130.50	1257.96	2123861.00	3.28	4080.04	4151.00
8	2	5	18665.00	8559.00	155.65	0	Spot (Block8, Row5, Column2)	15544.02	15316.00	4430.67	0.01	0.29	3558.00	3664.47	3558.00	547.56	0.01	0.15	100.00	100.00	0.00	11758.00	11986.02	10367862.00	21.70	6549.57	6055.50
8	3	5	18967.00	8550.00	169.30	0	Spot (Block8, Row5, Column3)	6594.04	6541.00	1469.13	0.00	0.22	3527.00	3568.64	3527.00	349.05	0.01	0.10	100.00	99.00	0.00	3014.00	3067.04	5248852.00	8.67	4281.72	4311.00
8	4	5	19260.00	8555.00	178.75	0	Spot (Block8, Row5, Column4)	4208.82	4161.50	404.88	0.00	0.10	3514.00	3547.90	3514.00	299.49	0.00	0.08	83.00	52.00	0.00	647.50	694.82	3745854.00	2.21	3812.04	3784.00
8	5	5	19564.00	8556.00	150.50	0	Spot (Block8, Row5, Column5)	7726.98	7649.00	1710.54	0.00	0.22	3486.00	3514.22	3486.00	294.50	0.00	0.08	100.00	100.00	0.00	4163.00	4240.98	4813910.00	14.30	4714.92	4694.50
8	6	5	19859.00	8555.00	165.80	0	Spot (Block8, Row5, Column6)	3956.44	3914.50	314.79	0.00	0.08	3417.00	3501.30	3417.00	530.74	0.01	0.15	49.00	2.00	0.00	497.50	539.44	3014811.00	0.86	3708.11	3702.00
8	7	5	20166.00	8552.00	181.45	0	Spot (Block8, Row5, Column7)	35447.09	32923.00	15804.81	0.03	0.45	3305.00	3480.61	3305.00	738.16	0.02	0.21	100.00	100.00	3.25	29618.00	32142.09	32753148.00	43.31	10584.69	10369.00
8	8	5	20473.00	8575.00	158.35	0	Spot (Block8, Row5, Column8)	3877.50	3832.00	313.13	0.01	0.08	3187.00	3272.78	3187.00	518.46	0.01	0.16	64.00	19.00	0.00	645.00	690.50	2683229.00	1.17	3508.13	3485.00
8	1	6	18360.00	8843.00	170.20	0	Spot (Block8, Row6, Column1)	8184.68	8264.00	1380.66	0.00	0.17	3641.00	3711.93	3641.00	488.38	0.01	0.13	100.00	100.00	0.00	4623.00	4543.68	6588664.00	9.16	5092.09	4968.00
8	2	6	18662.00	8850.00	184.00	0	Spot (Block8, Row6, Column2)	24544.96	24538.00	8202.16	0.00	0.33	3714.00	3835.83	3714.00	643.78	0.01	0.17	100.00	100.00	0.00	20824.00	20830.96	23293172.00	32.17	9220.65	9224.00
8	3	6	18973.00	8855.00	152.60	0	Spot (Block8, Row6, Column3)	4668.80	4643.00	539.11	0.00	0.12	3614.00	3706.28	3614.00	473.17	0.01	0.13	87.00	55.00	0.00	1029.00	1054.80	2992698.00	2.03	3994.28	4000.00
8	4	6	19255.00	8859.00	190.55	0	Spot (Block8, Row6, Column4)	4070.06	4060.00	337.17	0.00	0.08	3504.50	3550.89	3504.50	302.44	0.01	0.09	79.00	43.00	0.00	555.50	565.56	4171813.00	1.72	3775.72	3795.50
8	5	6	19552.00	8862.00	93.20	0	Spot (Block8, Row6, Column5)	4569.88	4654.00	406.24	0.01	0.09	3443.00	3482.14	3443.00	300.74	0.00	0.09	99.00	89.00	0.00	1211.00	1126.88	977955.00	3.62	3989.92	4025.50
8	6	6	19856.00	8859.00	205.10	0	Spot (Block8, Row6, Column6)	3708.14	3708.50	310.35	0.00	0.08	3347.00	3440.01	3347.00	483.05	0.01	0.14	38.00	0.00	0.00	361.50	361.14	4434934.00	0.56	3491.76	3453.00
8	7	6	20165.00	8861.00	147.00	-50	Spot (Block8, Row6, Column7)	3475.18	3447.50	351.02	0.00	0.10	3255.00	3340.32	3255.00	498.19	0.01	0.15	25.00	0.00	0.00	192.50	220.18	2050359.00	0.27	3273.26	3218.00
8	8	6	20468.00	8862.00	168.95	0	Spot (Block8, Row6, Column8)	3597.73	3538.00	302.89	0.01	0.08	3177.00	3191.26	3177.00	226.82	0.00	0.07	76.00	38.00	0.00	361.00	420.73	2874590.00	1.79	3323.53	3291.00
8	1	7	18369.00	9152.00	176.55	0	Spot (Block8, Row7, Column1)	5267.12	5159.00	791.67	0.01	0.15	3658.50	3684.88	3658.50	348.68	0.00	0.09	96.00	90.00	0.00	1500.50	1608.62	4587662.00	4.54	4152.70	4139.50
8	2	7	18662.00	9156.00	189.90	0	Spot (Block8, Row7, Column2)	4036.55	4026.00	381.05	0.00	0.09	3651.00	3707.37	3651.00	498.71	0.01	0.13	37.00	7.00	0.00	375.00	385.55	4129395.00	0.66	3828.19	3842.00
8	3	7	18967.00	9152.00	173.60	0	Spot (Block8, Row7, Column3)	4067.01	4006.00	359.22	0.01	0.09	3538.50	3573.74	3538.50	337.87	0.00	0.09	65.00	34.00	0.00	467.50	528.51	3395954.00	1.46	3862.72	3881.00
8	4	7	19267.00	9151.00	197.90	0	Spot (Block8, Row7, Column4)	3939.21	3930.00	364.22	0.00	0.09	3464.00	3518.77	3464.00	350.75	0.01	0.10	60.00	29.00	0.00	466.00	475.21	4380399.00	1.20	3658.07	3614.00
8	5	7	19578.00	9153.00	92.70	0	Spot (Block8, Row7, Column5)	4501.75	4094.00	1370.54	0.04	0.30	3425.00	3528.29	3425.00	466.76	0.01	0.13	71.00	35.00	0.00	669.00	1076.75	972378.00	2.09	3826.18	3792.00
8	6	7	19861.00	9151.00	169.50	0	Spot (Block8, Row7, Column6)	27818.26	27857.50	8991.56	0.00	0.32	3383.00	3533.73	3383.00	635.71	0.02	0.18	100.00	100.00	0.00	24474.50	24435.26	22254592.00	38.20	8968.62	8560.00
8	7	7	20155.00	9161.00	108.25	0	Spot (Block8, Row7, Column7)	3814.13	3786.00	317.26	0.00	0.08	3250.00	3341.71	3250.00	501.99	0.01	0.15	51.00	10.00	0.00	536.00	564.13	1159496.00	0.94	3501.64	3519.00
8	8	7	20468.00	9161.00	165.80	0	Spot (Block8, Row7, Column8)	5663.31	5616.00	678.75	0.00	0.12	3147.00	3174.48	3147.00	240.91	0.00	0.08	100.00	100.00	0.00	2469.00	2516.31	4309778.00	10.33	4006.92	3972.00
8	1	8	18372.00	9447.00	129.25	0	Spot (Block8, Row8, Column1)	6237.92	6093.00	1127.36	0.01	0.18	3704.00	3735.65	3704.00	376.62	0.00	0.10	100.00	99.00	0.00	2389.00	2533.92	2800827.00	6.64	4579.35	4612.00
8	2	8	18662.00	9476.00	186.00	0	Spot (Block8, Row8, Column2)	4137.11	4124.00	398.59	0.00	0.10	3660.00	3677.72	3660.00	388.53	0.00	0.11	55.00	27.00	0.00	464.00	477.11	4033678.00	1.18	3900.65	3896.00
8	3	8	18951.00	9465.00	165.20	0	Spot (Block8, Row8, Column3)	4132.56	4111.00	412.81	0.00	0.10	3527.00	3578.39	3527.00	384.34	0.01	0.11	65.00	37.00	0.00	584.00	605.56	3136615.00	1.44	3809.06	3794.00
8	4	8	19266.00	9458.00	109.45	0	Spot (Block8, Row8, Column4)	25319.20	25129.00	5656.97	0.00	0.22	3451.00	3522.04	3451.00	381.35	0.01	0.11	100.00	100.00	0.00	21678.00	21868.20	7950229.00	57.16	9682.18	9105.00
8	5	8	19553.00	9463.00	184.25	0	Spot (Block8, Row8, Column5)	3824.66	3755.00	387.69	0.01	0.10	3448.00	3506.45	3448.00	364.28	0.01	0.10	43.00	19.00	0.00	307.00	376.66	3660199.00	0.87	3617.30	3534.00
8	6	8	19868.00	9453.00	116.20	0	Spot (Block8, Row8, Column6)	17471.33	17529.00	3953.81	0.00	0.23	3471.00	3553.23	3471.00	501.01	0.01	0.14	100.00	100.00	0.00	14058.00	14000.33	6132436.00	27.78	7577.15	7524.00
8	7	8	20152.00	9455.00	184.15	0	Spot (Block8, Row8, Column7)	3989.27	3970.00	358.88	0.00	0.09	3319.00	3360.06	3319.00	344.76	0.01	0.10	83.00	46.00	0.00	651.00	670.27	3805761.00	1.83	3670.60	3653.00
8	8	8	20459.00	9456.00	86.90	0	Spot (Block8, Row8, Column8)	5307.61	4918.00	1293.50	0.03	0.24	3153.00	3181.07	3153.00	271.12	0.00	0.09	100.00	100.00	0.00	1765.00	2154.61	997831.00	7.84	4056.09	4017.00
9	1	1	4846.00	11816.00	156.10	0	Spot (Block9, Row1, Column1)	59871.81	65535.00	9365.66	0.04	0.16	4356.00	4427.99	4356.00	591.81	0.01	0.13	100.00	100.00	65.47	61179.00	55515.81	39874980.00	93.69	19657.42	18311.50
9	2	1	5147.00	11821.00	155.30	0	Spot (Block9, Row1, Column2)	11420.54	10735.50	3634.01	0.03	0.32	4307.00	4359.73	4307.00	544.66	0.01	0.12	100.00	100.00	0.00	6428.50	7113.54	7606079.00	12.96	6040.16	5901.00
9	3	1	5446.00	11822.00	177.30	0	Spot (Block9, Row1, Column3)	6313.63	5805.00	1456.48	0.04	0.23	4258.00	4292.46	4258.00	445.79	0.00	0.10	91.00	79.00	0.00	1547.00	2055.63	5574932.00	4.53	4793.06	4821.00
9	4	1	5762.00	11823.00	110.10	0	Spot (Block9, Row1, Column4)	7425.23	7432.00	941.98	0.00	0.13	4325.00	4362.99	4325.00	464.52	0.00	0.11	100.00	99.00	0.00	3107.00	3100.23	2346372.00	6.59	5540.40	5439.00
9	5	1	6047.00	11812.00	102.30	0	Spot (Block9, Row1, Column5)	10170.81	9988.50	2265.80	0.01	0.22	4405.50	4458.69	4405.50	499.54	0.01	0.11	100.00	100.00	0.00	5583.00	5765.31	2725777.00	11.43	6390.39	6037.50
9	6	1	6357.00	11815.00	130.10	0	Spot (Block9, Row1, Column6)	12682.97	12276.00	3203.87	0.01	0.25	4436.00	4495.90	4436.00	503.73	0.01	0.11	100.00	100.00	0.00	7840.00	8246.97	5758068.00	16.25	6753.66	6440.00
9	7	1	6649.00	11825.00	136.55	0	Spot (Block9, Row1, Column7)	22680.38	22482.00	6491.17	0.00	0.29	4601.00	4687.95	4601.00	662.98	0.01	0.14	100.00	100.00	0.00	17881.00	18079.38	11385549.00	27.14	9825.10	9472.00
9	8	1	6948.00	11826.00	152.25	0	Spot (Block9, Row1, Column8)	64396.13	65535.00	4535.07	0.01	0.07	4945.00	5019.75	4945.00	740.10	0.01	0.15	100.00	100.00	92.74	60590.00	59451.13	40827512.00	80.23	23965.49	22813.00
9	1	2	4849.00	12116.00	176.10	0	Spot (Block9, Row2, Column1)	4679.02	4675.00	382.27	0.00	0.08	4145.00	4213.16	4145.00	492.67	0.01	0.12	53.00	13.00	0.00	530.00	534.02	4042670.00	0.95	4511.32	4477.00
9	2	2	5148.00	12117.00	145.05	0	Spot (Block9, Row2, Column2)	9258.16	9361.50	1899.38	0.00	0.21	4078.00	4115.04	4078.00	411.13	0.00	0.10	100.00	100.00	0.00	5283.50	5180.16	5277153.00	12.51	5669.65	5667.50
9	3	2	5458.00	12116.00	204.95	0	Spot (Block9, Row2, Column3)	4877.88	4815.00	461.13	0.01	0.09	4075.00	4102.12	4075.00	433.85	0.00	0.11	75.00	41.00	0.00	740.00	802.88	5819309.00	1.79	4383.39	4364.00
9	4	2	5747.00	12116.00	184.90	0	Spot (Block9, Row2, Column4)	7566.73	7636.50	1452.25	0.00	0.19	4167.00	4204.58	4167.00	459.18	0.00	0.11	100.00	98.00	0.00	3469.50	3399.73	7264059.00	7.32	5196.22	5230.50
9	5	2	6049.00	12120.00	163.90	0	Spot (Block9, Row2, Column5)	18173.06	17514.00	6607.07	0.02	0.36	4233.00	4282.67	4233.00	470.67	0.01	0.11	100.00	100.00	0.00	13281.00	13940.06	13557105.00	29.51	7695.30	7217.00
9	6	2	6351.00	12116.00	165.75	0	Spot (Block9, Row2, Column6)	6947.53	6538.00	1427.29	0.03	0.21	4349.00	4442.35	4349.00	688.86	0.01	0.16	96.00	80.00	0.00	2189.00	2598.53	5273176.00	3.64	5006.26	4973.50
9	7	2	6650.00	12122.00	191.70	0	Spot (Block9, Row2, Column7)	5997.17	5812.00	954.06	0.01	0.16	4530.00	4556.46	4530.00	506.73	0.00	0.11	83.00	61.00	0.00	1282.00	1467.17	6213072.00	2.84	5025.13	4960.00
9	8	2	6965.00	12126.00	195.80	0	Spot (Block9, Row2, Column8)	5546.43	5505.00	642.90	0.00	0.12	4831.00	4901.98	4831.00	652.85	0.01	0.13	50.00	17.00	0.00	674.00	715.43	6017877.00	0.99	5285.59	5224.50
9	1	3	4854.00	12415.00	134.85	0	Spot (Block9, Row3, Column1)	16018.68	15643.00	5054.34	0.01	0.32	4111.00	4151.37	4111.00	396.27	0.00	0.10	100.00	100.00	0.00	11532.00	11907.68	7865173.00	29.95	6921.04	6638.50
9	2	3	5154.00	12413.00	201.35	0	Spot (Block9, Row3, Column2)	4705.59	4663.50	395.40	0.00	0.08	4064.00	4117.37	4064.00	483.62	0.01	0.12	63.00	21.00	0.00	599.50	641.59	5420840.00	1.22	4347.44	4308.00
9	3	3	5459.00	12423.00	127.70	0	Spot (Block9, Row3, Column3)	20431.05	19411.00	7479.84	0.02	0.37	4065.00	4124.54	4065.00	522.01	0.01	0.13	100.00	100.00	0.00	15346.00	16366.05	8928369.00	31.24	7994.43	7593.00
9	4	3	5746.00	12420.00	144.90	0	Spot (Block9, Row3, Column4)	17226.40	15913.00	7456.05	0.03	0.43	4151.00	4195.84	4151.00	478.37	0.00	0.11	100.00	100.00	0.00	11762.00	13075.40	9870726.00	27.24	6946.51	6519.00
9	5	3	6053.00	12420.00	77.15	0	Spot (Block9, Row3, Column5)	26574.33	22242.00	13734.18	0.08	0.52	4303.50	4407.99	4303.50	701.45	0.01	0.16	100.00	100.00	6.34	17938.50	22270.83	3773555.00	31.60	10518.77	8804.00
9	6	3	6349.00	12418.00	209.90	0	Spot (Block9, Row3, Column6)	31064.36	27056.00	13673.72	0.06	0.44	4416.00	4577.93	4416.00	865.01	0.02	0.19	100.00	100.00	1.04	22640.00	26648.36	38861528.00	30.62	12404.75	12146.00
9	7	3	6651.00	12425.00	156.75	0	Spot (Block9, Row3, Column7)	9332.38	8730.50	2932.44	0.03	0.31	4526.00	4588.52	4526.00	644.43	0.01	0.14	99.00	93.00	0.00	4204.50	4806.38	6327352.00	7.36	5603.61	5622.00
9	8	3	6950.00	12424.00	172.60	0	Spot (Block9, Row3, Column8)	6724.59	6574.00	961.81	0.01	0.14	4717.00	4756.00	4717.00	527.13	0.00	0.11	95.00	84.00	0.00	1857.00	2007.59	5594863.00	3.73	5464.28	5445.00
9	1	4	4844.00	12716.00	148.50	0	Spot (Block9, Row4, Column1)	15403.96	14358.00	6381.87	0.03	0.41	4103.00	4163.13	4103.00	476.96	0.01	0.11	100.00	100.00	0.00	10255.00	11300.96	9257778.00	23.57	6781.48	6454.00
9	2	4	5158.00	12727.00	162.35	0	Spot (Block9, Row4, Column2)	14121.91	14273.00	4360.00	0.00	0.31	4084.50	4178.40	4084.50	591.53	0.01	0.14	100.00	100.00	0.00	10188.50	10037.41	10308991.00	16.81	7188.62	7133.00
9	3	4	5446.00	12718.00	152.95	0	Spot (Block9, Row4, Column3)	57391.61	65535.00	13068.07	0.06	0.23	4143.00	4306.56	4143.00	770.03	0.02	0.18	100.00	100.00	63.98	61392.00	53248.61	36960500.00	68.94	16799.28	14348.50
9	4	4	5744.00	12724.00	160.10	0	Spot (Block9, Row4, Column4)	5031.11	4987.50	619.11	0.00	0.12	4174.50	4226.99	4174.50	502.30	0.01	0.12	76.00	34.00	0.00	813.00	856.61	3562024.00	1.60	4552.84	4539.00
9	5	4	6034.00	12716.00	82.65	0	Spot (Block9, Row4, Column5)	6205.86	6131.00	885.50	0.01	0.14	4242.00	4293.43	4242.00	506.53	0.01	0.12	97.00	80.00	0.00	1889.00	1963.86	1036379.00	3.78	5017.38	5002.50
9	6	4	6346.00	12720.00	168.25	0	Spot (Block9, Row4, Column6)	22342.77	22164.50	7259.18	0.00	0.32	4320.00	4402.12	4320.00	668.39	0.01	0.15	100.00	100.00	0.00	17844.50	18022.77	17516734.00	26.84	9197.84	8890.50
9	7	4	6643.00	12725.00	158.20	0	Spot (Block9, Row4, Column7)	8227.40	7526.50	2351.27	0.04	0.29	4461.00	4505.23	4461.00	527.59	0.00	0.12	99.00	96.00	0.00	3065.50	3766.40	5676906.00	7.06	5474.23	5515.00
9	8	4	6956.00	12725.00	191.30	0	Spot (Block9, Row4, Column8)	6135.72	6000.00	932.63	0.01	0.15	4784.00	4815.71	4784.00	551.24	0.00	0.11	78.00	57.00	0.00	1216.00	1351.72	6338200.00	2.39	5309.92	5307.00
9	1	5	4845.00	13021.00	111.55	0	Spot (Block9, Row5, Column1)	18481.55	18379.00	4669.88	0.00	0.25	4010.00	4082.64	4010.00	483.18	0.01	0.12	100.00	100.00	0.00	14369.00	14471.55	5988021.00	29.80	8533.90	8281.00
9	2	5	5146.00	13021.00	179.10	0	Spot (Block9, Row5, Column2)	5959.88	5839.00	890.90	0.01	0.15	4070.00	4203.79	4070.00	702.38	0.01	0.17	94.00	63.00	0.00	1769.00	1889.88	5357935.00	2.50	4677.38	4671.00
9	3	5	5442.00	13019.00	158.00	0	Spot (Block9, Row5, Column3)	40311.69	38303.00	17653.56	0.02	0.44	4156.00	4347.35	4156.00	873.65	0.02	0.20	100.00	100.00	13.52	34147.00	36155.69	27734540.00	41.17	11067.25	10667.00
9	4	5	5748.00	13020.00	165.30	0	Spot (Block9, Row5, Column4)	7357.62	6745.00	2005.00	0.04	0.27	4184.00	4270.54	4184.00	673.30	0.01	0.16	98.00	78.00	0.00	2561.00	3173.62	5599149.00	4.58	4972.47	5030.00
9	5	5	6047.00	13019.00	151.15	0	Spot (Block9, Row5, Column5)	57245.66	65535.00	13525.42	0.06	0.24	4218.00	4282.38	4218.00	587.85	0.01	0.14	100.00	100.00	65.29	61317.00	53027.66	35950564.00	90.10	17349.70	16173.00
9	6	5	6344.00	13021.00	169.05	0	Spot (Block9, Row5, Column6)	6833.32	6720.00	1232.86	0.01	0.18	4290.00	4326.50	4290.00	518.05	0.00	0.12	98.00	90.00	0.00	2430.00	2543.32	5398321.00	4.84	4962.17	4903.00
9	7	5	6647.00	13021.00	183.95	0	Spot (Block9, Row5, Column7)	9960.69	9659.00	2678.58	0.01	0.27	4478.00	4516.81	4478.00	523.49	0.00	0.12	99.00	99.00	0.00	5181.00	5482.69	9432769.00	10.40	6081.29	6079.00
9	8	5	6948.00	13025.00	154.95	0	Spot (Block9, Row5, Column8)	12901.62	11658.00	5382.47	0.04	0.42	4803.00	4836.70	4803.00	566.15	0.00	0.12	100.00	96.00	0.00	6855.00	8098.62	8527970.00	14.25	6446.07	6347.00
9	1	6	4840.00	13312.00	183.50	0	Spot (Block9, Row6, Column1)	23649.04	23669.00	7152.01	0.00	0.30	4019.00	4136.12	4019.00	621.56	0.01	0.15	100.00	100.00	0.00	19650.00	19630.04	22277384.00	31.39	9666.36	9787.00
9	2	6	5144.00	13318.00	192.10	0	Spot (Block9, Row6, Column2)	6606.46	6513.50	1056.20	0.01	0.16	3951.00	4012.97	3951.00	476.37	0.01	0.12	99.00	97.00	0.00	2562.50	2655.46	6910360.00	5.44	4941.96	4890.00
9	3	6	5455.00	13321.00	111.05	0	Spot (Block9, Row6, Column3)	17344.30	16796.00	4240.74	0.01	0.24	3994.00	4099.88	3994.00	654.68	0.01	0.16	100.00	100.00	0.00	12802.00	13350.30	5515487.00	20.23	8098.82	7731.00
9	4	6	5753.00	13328.00	175.90	0	Spot (Block9, Row6, Column4)	5465.16	5313.00	966.87	0.01	0.18	4077.00	4113.95	4077.00	481.61	0.00	0.12	92.00	64.00	0.00	1236.00	1388.16	4716437.00	2.81	4588.88	4585.00
9	5	6	6053.00	13320.00	104.00	0	Spot (Block9, Row6, Column5)	59647.42	65535.00	8921.92	0.04	0.15	4175.50	4257.82	4175.50	584.71	0.01	0.14	100.00	100.00	56.43	61359.50	55471.92	16701278.00	94.73	19147.30	18308.50
9	6	6	6350.00	13316.00	200.00	0	Spot (Block9, Row6, Column6)	5246.06	5217.00	622.93	0.00	0.12	4281.00	4336.00	4281.00	501.84	0.01	0.12	74.00	44.00	0.00	936.00	965.06	5938539.00	1.81	4660.47	4670.50
9	7	6	6642.00	13314.00	108.05	0	Spot (Block9, Row6, Column7)	9751.02	9722.50	1678.04	0.00	0.17	4501.00	4548.33	4501.00	501.93	0.00	0.11	100.00	100.00	0.00	5221.50	5250.02	2964310.00	10.37	6060.32	6050.50
9	8	6	6952.00	13332.00	149.60	0	Spot (Block9, Row6, Column8)	14416.06	13677.50	5681.01	0.02	0.39	4832.00	4871.25	4832.00	575.63	0.00	0.12	100.00	100.00	0.00	8845.50	9584.06	8822628.00	16.58	7206.24	6723.00
9	1	7	4845.00	13616.00	169.70	0	Spot (Block9, Row7, Column1)	17021.64	15973.00	6305.01	0.03	0.37	4042.00	4170.63	4042.00	676.89	0.01	0.16	100.00	100.00	0.00	11931.00	12979.64	13634332.00	18.99	7432.13	7458.00
9	2	7	5147.00	13619.00	213.20	0	Spot (Block9, Row7, Column2)	4639.44	4612.00	478.38	0.00	0.10	3953.00	4021.93	3953.00	530.55	0.01	0.13	58.00	24.00	0.00	659.00	686.44	6026636.00	1.16	4220.30	4151.00
9	3	7	5443.00	13630.00	172.75	0	Spot (Block9, Row7, Column3)	4623.53	4600.00	413.68	0.00	0.09	3955.50	3983.01	3955.50	403.39	0.00	0.10	68.00	39.00	0.00	644.50	668.03	3842150.00	1.59	4377.29	4369.00
9	4	7	5750.00	13622.00	219.10	0	Spot (Block9, Row7, Column4)	4761.56	4762.00	465.01	0.00	0.10	4070.00	4107.68	4070.00	440.32	0.00	0.11	65.00	34.00	0.00	692.00	691.56	6523341.00	1.49	4376.50	4323.00
9	5	7	6060.00	13621.00	160.70	0	Spot (Block9, Row7, Column5)	6657.75	6623.00	862.81	0.00	0.13	4246.50	4295.00	4246.50	503.64	0.00	0.12	100.00	96.00	0.00	2376.50	2411.25	4746979.00	4.69	5271.08	5294.00
9	6	7	6349.00	13620.00	185.40	0	Spot (Block9, Row7, Column6)	8014.48	7915.00	1572.73	0.01	0.20	4446.00	4516.89	4446.00	636.41	0.01	0.14	99.00	95.00	0.00	3469.00	3568.48	7750003.00	5.50	5645.79	5636.00
9	7	7	6656.00	13624.00	107.35	0	Spot (Block9, Row7, Column7)	16473.18	16638.50	3065.01	0.00	0.19	4628.00	4686.16	4628.00	521.28	0.01	0.11	100.00	100.00	0.00	12010.50	11845.18	4909007.00	22.61	8562.33	8254.00
9	8	7	6948.00	13624.00	147.00	-50	Spot (Block9, Row7, Column8)	4892.93	4794.00	509.14	0.01	0.10	4926.00	4976.77	4926.00	564.96	0.00	0.11	16.00	0.00	0.00	-132.00	-33.07	2886826.00	-0.15	4888.04	4823.50
9	1	8	4857.00	13910.00	129.15	0	Spot (Block9, Row8, Column1)	6557.10	6334.00	1201.50	0.02	0.18	4025.00	4089.77	4025.00	536.36	0.01	0.13	99.00	97.00	0.00	2309.00	2532.10	2937583.00	4.60	4892.19	4926.00
9	2	8	5146.00	13918.00	209.55	0	Spot (Block9, Row8, Column2)	4993.27	4900.00	627.62	0.01	0.13	3997.00	4025.77	3997.00	419.11	0.00	0.10	82.00	55.00	0.00	903.00	996.27	6271552.00	2.31	4383.88	4423.50
9	3	8	5433.00	13919.00	158.90	0	Spot (Block9, Row8, Column3)	7166.46	6475.00	1953.47	0.04	0.27	4097.00	4128.76	4097.00	442.97	0.00	0.11	99.00	92.00	0.00	2378.00	3069.46	5023686.00	6.86	4802.86	4812.00
9	4	8	5746.00	13922.00	101.70	0	Spot (Block9, Row8, Column4)	9148.77	9030.00	1287.69	0.01	0.14	4201.00	4240.10	4201.00	461.96	0.00	0.11	100.00	100.00	0.00	4829.00	4947.77	2424423.00	10.63	5925.97	5857.00
9	5	8	6045.00	13916.00	206.15	0	Spot (Block9, Row8, Column5)	5008.67	4986.50	529.69	0.00	0.11	4355.00	4435.59	4355.00	672.55	0.01	0.15	48.00	11.00	0.00	631.50	653.67	6050479.00	0.85	4634.15	4609.00
9	6	8	6342.00	13918.00	115.95	0	Spot (Block9, Row8, Column6)	48105.29	51819.00	15082.54	0.03	0.31	4585.00	4685.59	4585.00	776.33	0.01	0.17	100.00	100.00	18.98	47234.00	43520.29	16981168.00	55.93	16178.54	15631.00
9	7	8	6648.00	13921.00	157.45	0	Spot (Block9, Row8, Column7)	8172.52	7797.00	1646.98	0.02	0.20	4738.00	4799.27	4738.00	622.89	0.01	0.13	99.00	93.00	0.00	3059.00	3434.52	5581833.00	5.42	5806.17	5874.00
9	8	8	6947.00	13924.00	147.00	-50	Spot (Block9, Row8, Column8)	6244.04	5727.50	2730.44	0.04	0.44	4994.00	5035.20	4994.00	580.48	0.00	0.12	56.00	31.00	0.00	733.50	1250.04	3671496.00	2.08	4839.60	4739.00
10	1	1	9354.00	11831.00	158.90	0	Spot (Block10, Row1, Column1)	61417.46	65535.00	8423.32	0.03	0.14	3198.00	3278.08	3198.00	549.66	0.01	0.17	100.00	100.00	71.88	62337.00	58219.46	42808364.00	105.77	17961.22	15670.00
10	2	1	9651.00	11836.00	175.20	0	Spot (Block10, Row1, Column2)	4465.49	4307.50	633.90	0.02	0.14	3210.00	3255.70	3210.00	452.59	0.01	0.14	93.00	62.00	0.00	1097.50	1255.49	3822460.00	2.67	3664.99	3684.00
10	3	1	9958.00	11839.00	169.00	0	Spot (Block10, Row1, Column3)	3949.92	3946.50	430.00	0.00	0.11	3253.00	3288.52	3253.00	380.17	0.00	0.12	70.00	42.00	0.00	693.50	696.92	3136238.00	1.74	3625.88	3515.00
10	4	1	10271.00	11837.00	129.35	0	Spot (Block10, Row1, Column4)	4383.37	4342.50	512.01	0.00	0.12	3361.00	3416.18	3361.00	398.36	0.01	0.12	90.00	61.00	0.00	981.50	1022.37	1963749.00	2.43	3833.27	3847.00
10	5	1	10560.00	11840.00	103.15	0	Spot (Block10, Row1, Column5)	4375.93	4355.00	496.32	0.00	0.11	3469.00	3508.95	3469.00	406.22	0.00	0.12	82.00	53.00	0.00	886.00	906.93	1203381.00	2.13	3897.37	3850.00
10	6	1	10865.00	11826.00	154.95	0	Spot (Block10, Row1, Column6)	4542.81	4505.00	557.45	0.00	0.12	3530.00	3581.09	3530.00	419.49	0.01	0.12	83.00	56.00	0.00	975.00	1012.81	2998258.00	2.29	3934.84	3957.00
10	7	1	11157.00	11832.00	138.30	0	Spot (Block10, Row1, Column7)	5269.29	5093.50	674.66	0.01	0.13	3654.00	3716.11	3654.00	549.26	0.01	0.15	98.00	73.00	0.00	1439.50	1615.29	2750569.00	2.83	4334.21	4378.50
10	8	1	11449.00	11836.00	156.85	0	Spot (Block10, Row1, Column8)	64101.43	65535.00	5023.14	0.01	0.08	3864.50	3972.88	3864.50	657.75	0.01	0.17	100.00	100.00	90.29	61670.50	60236.93	43589384.00	91.42	20785.87	18708.00
10	1	2	9345.00	12129.00	183.35	0	Spot (Block10, Row2, Column1)	3571.84	3541.00	368.36	0.00	0.10	3156.00	3224.62	3156.00	462.57	0.01	0.14	44.00	7.00	0.00	385.00	415.84	3375392.00	0.75	3282.40	3215.00
10	2	2	9653.00	12129.00	149.80	0	Spot (Block10, Row2, Column2)	3968.00	3904.00	404.80	0.01	0.10	3198.00	3228.57	3198.00	348.10	0.00	0.11	86.00	50.00	0.00	706.00	770.00	2448257.00	2.12	3535.83	3557.00
10	3	2	9956.00	12133.00	180.45	0	Spot (Block10, Row2, Column3)	3836.65	3817.00	432.60	0.00	0.11	3237.00	3267.35	3237.00	368.47	0.00	0.11	65.00	40.00	0.00	580.00	599.65	3495187.00	1.55	3603.73	3553.50
10	4	2	10255.00	12131.00	186.90	0	Spot (Block10, Row2, Column4)	4150.66	4152.00	468.51	0.00	0.11	3324.00	3354.81	3324.00	373.32	0.00	0.11	76.00	55.00	0.00	828.00	826.66	4075944.00	2.13	3673.83	3649.50
10	5	2	10548.00	12132.00	181.40	0	Spot (Block10, Row2, Column5)	6102.10	6019.00	934.86	0.01	0.15	3439.00	3461.63	3439.00	397.79	0.00	0.11	100.00	99.00	0.00	2580.00	2663.10	5638345.00	6.64	4281.34	4259.50
10	6	2	10854.00	12131.00	188.75	0	Spot (Block10, Row2, Column6)	4159.17	4087.00	514.48	0.01	0.12	3537.00	3601.52	3537.00	519.63	0.01	0.14	51.00	25.00	0.00	550.00	622.17	4175808.00	1.07	3807.77	3770.00
10	7	2	11148.00	12134.00	192.45	0	Spot (Block10, Row2, Column7)	4252.85	4232.00	489.02	0.00	0.11	3540.00	3582.26	3540.00	415.50	0.01	0.12	65.00	41.00	0.00	692.00	712.85	4456986.00	1.61	3896.06	3857.00
10	8	2	11463.00	12141.00	243.05	0	Spot (Block10, Row2, Column8)	4090.22	4060.00	491.21	0.00	0.12	3672.00	3768.72	3672.00	605.02	0.01	0.16	33.00	7.00	0.00	388.00	418.22	6953366.00	0.53	3764.78	3770.00
10	1	3	9355.00	12427.00	144.35	0	Spot (Block10, Row3, Column1)	4225.60	4178.00	497.08	0.00	0.12	3130.00	3169.62	3130.00	340.39	0.01	0.11	97.00	77.00	0.00	1048.00	1095.60	2391692.00	3.10	3545.82	3558.00
10	2	3	9650.00	12436.00	203.10	0	Spot (Block10, Row3, Column2)	3827.66	3769.50	407.36	0.01	0.11	3219.00	3263.44	3219.00	365.13	0.01	0.11	64.00	36.00	0.00	550.50	608.66	4493673.00	1.55	3453.54	3419.50
10	3	3	9960.00	12437.00	145.75	0	Spot (Block10, Row3, Column3)	4521.22	4372.00	600.44	0.01	0.13	3268.00	3306.11	3268.00	377.72	0.01	0.11	97.00	81.00	0.00	1104.00	1253.22	2622307.00	3.22	3813.40	3834.50
10	4	3	10248.00	12432.00	193.00	0	Spot (Block10, Row3, Column4)	4376.78	4263.00	617.00	0.01	0.14	3339.00	3365.10	3339.00	369.18	0.00	0.11	88.00	61.00	0.00	924.00	1037.78	4595618.00	2.74	3682.21	3695.50
10	5	3	10552.00	12433.00	147.00	-50	Spot (Block10, Row3, Column5)	3819.55	3792.00	533.01	0.00	0.14	3511.00	3586.88	3511.00	551.87	0.01	0.15	30.00	7.00	0.00	281.00	308.55	2257354.00	0.42	3424.95	3291.00
10	6	3	10850.00	12430.00	205.60	0	Spot (Block10, Row3, Column6)	19005.56	16548.00	7488.19	0.06	0.39	3671.00	3758.70	3671.00	655.00	0.01	0.17	100.00	100.00	0.00	12877.00	15334.56	22825684.00	23.28	8241.67	8297.50
10	7	3	11143.00	12428.00	232.85	0	Spot (Block10, Row3, Column7)	4069.48	4077.50	512.46	0.00	0.13	3505.00	3586.62	3505.00	548.53	0.01	0.15	51.00	15.00	0.00	572.50	564.48	6340243.00	0.88	3709.93	3618.50
10	8	3	11451.00	12449.00	157.05	0	Spot (Block10, Row3, Column8)	7678.87	7288.00	2130.47	0.02	0.28	3490.00	3556.89	3490.00	447.83	0.01	0.13	99.00	97.00	0.00	3798.00	4188.87	5244665.00	9.20	4882.06	4817.00
10	1	4	9352.00	12730.00	191.30	0	Spot (Block10, Row4, Column1)	4221.87	4178.50	574.53	0.00	0.14	3180.00	3214.86	3180.00	361.49	0.00	0.11	90.00	67.00	0.00	998.50	1041.87	4365411.00	2.79	3665.86	3648.00
10	2	4	9664.00	12731.00	145.85	0	Spot (Block10, Row4, Column2)	4519.61	4419.00	547.30	0.01	0.12	3266.00	3303.77	3266.00	380.89	0.00	0.12	97.00	78.00	0.00	1153.00	1253.61	2598774.00	3.19	3772.82	3811.00
10	3	4	9949.00	12731.00	150.90	0	Spot (Block10, Row4, Column3)	8389.09	8168.00	2230.43	0.01	0.27	3296.00	3335.85	3296.00	387.22	0.01	0.12	100.00	100.00	0.00	4872.00	5093.09	5209623.00	13.05	4695.06	4713.50
10	4	4	10252.00	12733.00	173.90	0	Spot (Block10, Row4, Column4)	3791.18	3759.00	410.96	0.00	0.11	3321.00	3365.60	3321.00	379.58	0.01	0.11	55.00	26.00	0.00	438.00	470.18	3192175.00	1.12	3588.25	3599.00
10	5	4	10552.00	12733.00	147.00	-50	Spot (Block10, Row4, Column5)	3789.35	3638.00	549.72	0.02	0.15	3467.50	3505.89	3467.50	416.36	0.00	0.12	39.00	20.00	0.00	170.50	321.85	2239506.00	0.68	3522.79	3477.00
10	6	4	10852.00	12741.00	182.20	0	Spot (Block10, Row4, Column6)	7155.31	7209.50	1061.04	0.00	0.15	3556.50	3615.75	3556.50	513.04	0.01	0.14	100.00	99.00	0.00	3653.00	3598.81	6654440.00	6.90	4760.36	4715.00
10	7	4	11139.00	12736.00	187.95	0	Spot (Block10, Row4, Column7)	4367.26	4333.00	568.96	0.00	0.13	3473.00	3527.44	3473.00	439.46	0.01	0.12	76.00	48.00	0.00	860.00	894.26	4327953.00	1.91	3881.99	3870.00
10	8	4	11463.00	12739.00	206.95	0	Spot (Block10, Row4, Column8)	3919.17	3864.00	450.28	0.01	0.11	3434.00	3485.70	3434.00	407.35	0.01	0.12	51.00	29.00	0.00	430.00	485.17	4781388.00	1.06	3647.85	3665.00
10	1	5	9351.00	13034.00	129.95	0	Spot (Block10, Row5, Column1)	5198.72	5106.00	737.54	0.01	0.14	3223.00	3280.10	3223.00	415.59	0.01	0.13	100.00	96.00	0.00	1883.00	1975.72	2355019.00	4.62	3915.25	3926.50
10	2	5	9648.00	13031.00	158.00	0	Spot (Block10, Row5, Column2)	8077.46	8100.00	1987.89	0.00	0.25	3329.50	3344.92	3329.50	405.85	0.00	0.12	100.00	100.00	0.00	4770.50	4747.96	5549218.00	11.66	4560.12	4475.00
10	3	5	9946.00	13030.00	164.30	0	Spot (Block10, Row5, Column3)	7331.92	6891.50	2048.56	0.03	0.28	3337.00	3369.10	3337.00	397.70	0.00	0.12	100.00	99.00	0.00	3554.50	3994.92	5484276.00	9.96	4321.91	4353.00
10	4	5	10252.00	13041.00	186.55	0	Spot (Block10, Row5, Column4)	4213.62	4162.00	539.80	0.01	0.13	3364.00	3412.00	3364.00	391.95	0.01	0.11	78.00	50.00	0.00	798.00	849.62	4137779.00	2.05	3737.50	3719.00
10	5	5	10553.00	13037.00	148.20	0	Spot (Block10, Row5, Column5)	8700.94	8403.50	2429.28	0.02	0.28	3467.00	3503.62	3467.00	392.83	0.00	0.11	100.00	100.00	0.00	4936.50	5233.94	5237964.00	13.23	4882.65	4770.00
10	6	5	10849.00	13028.00	202.30	0	Spot (Block10, Row5, Column6)	4175.87	4121.00	480.30	0.01	0.12	3521.00	3578.96	3521.00	426.08	0.01	0.12	64.00	32.00	0.00	600.00	654.87	4852361.00	1.40	3721.19	3690.00
10	7	5	11149.00	13033.00	177.30	0	Spot (Block10, Row5, Column7)	10781.40	10331.00	3225.69	0.02	0.30	3479.00	3549.93	3479.00	466.15	0.01	0.13	100.00	100.00	0.00	6852.00	7302.40	9476850.00	15.51	5678.94	5658.00
10	8	5	11449.00	13043.00	158.75	0	Spot (Block10, Row5, Column8)	4750.43	4662.00	676.34	0.01	0.14	3403.00	3462.99	3403.00	420.65	0.01	0.12	95.00	76.00	0.00	1259.00	1347.43	3296798.00	3.06	3953.13	3936.50
10	1	6	9345.00	13324.00	187.00	0	Spot (Block10, Row6, Column1)	14367.10	14095.00	3417.13	0.01	0.24	3254.00	3312.89	3254.00	433.01	0.01	0.13	100.00	100.00	0.00	10841.00	11113.10	14122862.00	25.53	6581.77	6565.00
10	2	6	9647.00	13330.00	195.40	0	Spot (Block10, Row6, Column2)	7069.70	6864.50	1526.60	0.01	0.22	3360.00	3390.97	3360.00	415.17	0.00	0.12	100.00	99.00	0.00	3504.50	3709.70	7635273.00	8.86	4598.55	4577.50
10	3	6	9944.00	13332.00	168.90	0	Spot (Block10, Row6, Column3)	4852.39	4722.00	731.19	0.01	0.15	3398.00	3418.50	3398.00	402.91	0.00	0.12	96.00	78.00	0.00	1324.00	1454.39	3852796.00	3.56	3880.13	3966.00
10	4	6	10259.00	13343.00	176.45	0	Spot (Block10, Row6, Column4)	4128.68	4080.00	474.15	0.01	0.11	3441.00	3486.46	3441.00	392.92	0.01	0.11	67.00	40.00	0.00	639.00	687.68	3587821.00	1.63	3877.03	3855.00
10	5	6	10545.00	13326.00	89.35	0	Spot (Block10, Row6, Column5)	6459.05	6336.00	882.22	0.01	0.14	3482.00	3539.57	3482.00	404.79	0.01	0.11	100.00	99.00	0.00	2854.00	2977.05	1278891.00	7.21	4639.03	4619.50
10	6	6	10846.00	13332.00	197.75	0	Spot (Block10, Row6, Column6)	4066.49	4071.00	481.32	0.00	0.12	3498.00	3564.06	3498.00	426.60	0.01	0.12	58.00	30.00	0.00	573.00	568.49	4501606.00	1.18	3844.72	3788.50
10	7	6	11145.00	13327.00	189.85	0	Spot (Block10, Row6, Column7)	4445.70	4358.00	588.47	0.01	0.13	3439.00	3492.52	3439.00	444.74	0.01	0.13	81.00	52.00	0.00	919.00	1006.70	4525721.00	2.14	3837.51	3799.00
10	8	6	11453.00	13342.00	172.90	0	Spot (Block10, Row6, Column8)	4320.77	4299.00	564.62	0.00	0.13	3356.00	3414.08	3356.00	404.55	0.01	0.12	82.00	57.00	0.00	943.00	964.77	3577599.00	2.24	3720.79	3667.00
10	1	7	9350.00	13629.00	182.60	0	Spot (Block10, Row7, Column1)	4578.18	4518.00	684.89	0.01	0.15	3139.00	3181.00	3139.00	396.70	0.01	0.12	94.00	84.00	0.00	1379.00	1439.18	4317223.00	3.52	3651.63	3623.00
10	2	7	9650.00	13629.00	192.95	0	Spot (Block10, Row7, Column2)	3846.35	3788.00	476.99	0.01	0.12	3244.00	3296.81	3244.00	394.52	0.01	0.12	60.00	36.00	0.00	544.00	602.35	4050210.00	1.39	3569.46	3512.50
10	3	7	9954.00	13634.00	172.90	0	Spot (Block10, Row7, Column3)	3822.41	3752.00	413.50	0.01	0.11	3320.00	3363.17	3320.00	395.93	0.01	0.12	53.00	28.00	0.00	432.00	502.41	3199360.00	1.16	3618.91	3597.50
10	4	7	10253.00	13636.00	175.25	0	Spot (Block10, Row7, Column4)	4103.76	4003.50	430.22	0.01	0.10	3431.00	3480.64	3431.00	418.50	0.01	0.12	64.00	34.00	0.00	572.50	672.76	3512820.00	1.49	3811.07	3817.00
10	5	7	10568.00	13633.00	166.65	0	Spot (Block10, Row7, Column5)	4163.72	4143.00	468.98	0.00	0.11	3514.00	3575.86	3514.00	443.29	0.01	0.12	63.00	33.00	0.00	629.00	649.72	3210226.00	1.33	3857.22	3882.50
10	6	7	10842.00	13632.00	174.65	0	Spot (Block10, Row7, Column6)	8741.15	8715.50	1930.89	0.00	0.22	3559.00	3627.00	3559.00	512.83	0.01	0.14	100.00	100.00	0.00	5156.50	5182.15	7412496.00	9.97	5081.27	5053.50
10	7	7	11152.00	13628.00	109.85	0	Spot (Block10, Row7, Column7)	4601.54	4476.00	661.64	0.01	0.14	3436.00	3489.41	3436.00	446.00	0.01	0.13	91.00	61.00	0.00	1040.00	1165.54	1440282.00	2.49	3879.44	3854.00
10	8	7	11451.00	13637.00	123.25	0	Spot (Block10, Row7, Column8)	7877.72	7675.50	1285.94	0.01	0.16	3395.00	3441.43	3395.00	407.97	0.01	0.12	100.00	100.00	0.00	4280.50	4482.72	3166842.00	10.87	4872.88	4823.00
10	1	8	9356.00	13922.00	132.80	0	Spot (Block10, Row8, Column1)	5710.06	5686.00	1115.93	0.00	0.20	3042.50	3062.95	3042.50	364.28	0.00	0.12	99.00	98.00	0.00	2643.50	2667.56	2700857.00	7.27	3851.47	3842.00
10	2	8	9650.00	13924.00	194.80	0	Spot (Block10, Row8, Column2)	3701.76	3659.00	447.40	0.01	0.12	3081.00	3129.50	3081.00	382.90	0.01	0.12	66.00	35.00	0.00	578.00	620.76	3971990.00	1.49	3462.84	3440.00
10	3	8	9943.00	13932.00	185.40	0	Spot (Block10, Row8, Column3)	3908.50	3883.00	508.42	0.00	0.13	3185.50	3237.92	3185.50	403.08	0.01	0.12	72.00	39.00	0.00	697.50	723.00	3756066.00	1.66	3486.99	3528.50
10	4	8	10249.00	13933.00	101.70	0	Spot (Block10, Row8, Column4)	13908.60	13994.50	2442.85	0.00	0.18	3335.00	3372.27	3335.00	420.32	0.00	0.12	100.00	100.00	0.00	10659.50	10573.60	3671870.00	25.07	6841.56	6544.00
10	5	8	10543.00	13919.00	195.20	0	Spot (Block10, Row8, Column5)	3991.52	3971.00	467.35	0.00	0.12	3381.00	3448.67	3381.00	517.55	0.01	0.15	53.00	21.00	0.00	590.00	610.52	4306851.00	1.05	3754.54	3763.50
10	6	8	10851.00	13934.00	146.65	0	Spot (Block10, Row8, Column6)	23973.54	23122.00	8776.65	0.02	0.37	3399.00	3486.79	3399.00	590.50	0.01	0.17	100.00	100.00	0.00	19723.00	20574.54	14024521.00	34.69	9204.01	9141.00
10	7	8	11146.00	13921.00	191.60	0	Spot (Block10, Row8, Column7)	3966.66	3903.00	547.61	0.01	0.14	3298.00	3368.92	3298.00	493.25	0.01	0.15	55.00	31.00	0.00	605.00	668.66	4101523.00	1.21	3644.70	3630.50
10	8	8	11441.00	13930.00	78.65	0	Spot (Block10, Row8, Column8)	5125.05	4913.00	658.68	0.02	0.13	3380.00	3404.98	3380.00	418.78	0.00	0.12	100.00	97.00	0.00	1533.00	1745.05	753383.00	4.11	4230.48	4078.00
11	1	1	13856.00	11841.00	162.40	0	Spot (Block11, Row1, Column1)	59572.46	65535.00	10424.95	0.04	0.17	1398.00	1468.10	1398.00	379.72	0.02	0.26	100.00	100.00	67.40	64137.00	58174.46	43309584.00	153.02	14479.53	12433.50
11	2	1	14155.00	11848.00	168.35	0	Spot (Block11, Row1, Column2)	1835.00	1800.00	196.52	0.01	0.11	1382.00	1416.14	1382.00	243.74	0.01	0.17	89.00	40.00	0.00	418.00	453.00	1436807.00	1.72	1522.91	1510.50
11	3	1	14468.00	11841.00	169.60	0	Spot (Block11, Row1, Column3)	1591.10	1590.50	105.22	0.00	0.07	1380.00	1381.71	1380.00	92.80	0.00	0.07	88.00	60.00	0.00	210.50	211.10	1276060.00	2.26	1494.46	1478.00
11	4	1	14772.00	11846.00	127.55	0	Spot (Block11, Row1, Column4)	1720.86	1701.00	140.11	0.01	0.08	1398.00	1398.06	1398.00	93.00	0.00	0.07	98.00	87.00	0.00	303.00	322.86	752018.00	3.47	1545.70	1541.00
11	5	1	15045.00	11849.00	123.20	0	Spot (Block11, Row1, Column5)	1648.64	1645.50	75.13	0.00	0.05	1404.00	1408.79	1404.00	91.17	0.00	0.06	98.00	82.00	0.00	241.50	244.64	666052.00	2.63	1528.03	1526.50
11	6	1	15367.00	11838.00	136.70	0	Spot (Block11, Row1, Column6)	2289.49	2318.00	301.85	0.01	0.13	1418.00	1426.97	1418.00	93.95	0.00	0.07	100.00	99.00	0.00	900.00	871.49	1160770.00	9.18	1694.34	1696.00
11	7	1	15651.00	11844.00	143.15	0	Spot (Block11, Row1, Column7)	1762.85	1707.00	186.96	0.01	0.11	1479.00	1526.15	1479.00	313.31	0.01	0.21	37.00	5.00	0.00	228.00	283.85	988961.00	0.76	1584.41	1553.00
11	8	1	15953.00	11851.00	160.40	0	Spot (Block11, Row1, Column8)	63321.46	65535.00	7229.50	0.01	0.11	1610.00	1692.44	1610.00	456.84	0.02	0.27	100.00	100.00	88.78	63925.00	61711.46	45148636.00	134.90	16431.11	15368.00
11	1	2	13892.00	12112.00	215.15	0	Spot (Block11, Row2, Column1)	1490.06	1469.00	123.78	0.01	0.08	1363.00	1409.59	1363.00	276.30	0.01	0.20	9.00	0.00	0.00	106.00	127.06	1965387.00	0.29	1423.98	1407.00
11	2	2	14162.00	12147.00	150.85	0	Spot (Block11, Row2, Column2)	1548.76	1500.00	130.56	0.01	0.08	1348.00	1360.89	1348.00	83.05	0.00	0.06	91.00	44.00	0.00	152.00	200.76	960229.00	2.26	1428.51	1435.50
11	3	2	14452.00	12141.00	176.15	0	Spot (Block11, Row2, Column3)	1595.68	1589.00	149.41	0.00	0.09	1347.00	1358.66	1347.00	92.08	0.00	0.07	84.00	61.00	0.00	242.00	248.68	1385047.00	2.57	1484.39	1481.50
11	4	2	14761.00	12135.00	193.40	0	Spot (Block11, Row2, Column4)	1580.31	1572.00	141.26	0.00	0.09	1399.00	1400.37	1399.00	97.09	0.00	0.07	66.00	42.00	0.00	173.00	181.31	1673546.00	1.85	1420.19	1413.00
11	5	2	15051.00	12141.00	178.15	0	Spot (Block11, Row2, Column5)	2331.18	2325.50	342.11	0.00	0.15	1410.00	1444.04	1410.00	195.13	0.01	0.14	99.00	97.00	0.00	915.50	921.18	2074749.00	4.55	1690.32	1681.50
11	6	2	15355.00	12145.00	147.00	-50	Spot (Block11, Row2, Column6)	1656.29	1633.00	124.75	0.01	0.08	1439.00	1635.93	1439.00	713.41	0.06	0.44	0.00	0.00	0.00	194.00	217.29	978865.00	0.03	1559.44	1558.00
11	7	2	15658.00	12134.00	192.35	0	Spot (Block11, Row2, Column7)	1631.32	1615.00	140.40	0.00	0.09	1424.00	1447.44	1424.00	150.79	0.01	0.10	64.00	25.00	0.00	191.00	207.32	1706357.00	1.22	1501.07	1479.00
11	8	2	15981.00	12143.00	224.35	0	Spot (Block11, Row2, Column8)	1696.01	1694.00	153.39	0.00	0.09	1536.00	1589.31	1536.00	346.51	0.01	0.22	12.00	0.00	0.00	158.00	160.01	2454133.00	0.31	1592.87	1588.00
11	1	3	13852.00	12445.00	176.00	0	Spot (Block11, Row3, Column1)	1732.30	1697.00	216.71	0.01	0.13	1362.00	1369.04	1362.00	91.57	0.00	0.07	94.00	84.00	0.00	335.00	370.30	1500172.00	3.97	1472.68	1458.00
11	2	3	14155.00	12428.00	206.60	0	Spot (Block11, Row3, Column2)	1556.19	1544.00	122.64	0.00	0.08	1362.00	1379.11	1362.00	97.90	0.01	0.07	78.00	46.00	0.00	182.00	194.19	1884543.00	1.81	1445.98	1425.00
11	3	3	14463.00	12451.00	125.15	0	Spot (Block11, Row3, Column3)	2187.23	2103.00	321.44	0.02	0.15	1352.00	1367.14	1352.00	100.04	0.00	0.07	100.00	100.00	0.00	751.00	835.23	909889.00	8.20	1680.54	1677.00
11	4	3	14753.00	12438.00	151.15	0	Spot (Block11, Row3, Column4)	2296.92	2223.50	396.04	0.01	0.17	1384.00	1388.38	1384.00	97.44	0.00	0.07	100.00	100.00	0.00	839.50	912.92	1442464.00	9.32	1650.04	1617.00
11	5	3	15054.00	12444.00	147.00	-50	Spot (Block11, Row3, Column5)	1653.12	1466.00	541.11	0.05	0.33	1436.00	1617.78	1436.00	731.45	0.05	0.45	10.00	3.00	0.00	30.00	217.12	973690.00	0.05	1484.52	1473.00
11	6	3	15350.00	12445.00	209.55	0	Spot (Block11, Row3, Column6)	40465.72	37703.50	16792.51	0.03	0.41	1527.00	1965.08	1527.00	1029.37	0.11	0.52	100.00	100.00	16.72	36176.50	38938.72	50582368.00	37.40	10591.05	10290.50
11	7	3	15655.00	12446.00	147.00	-50	Spot (Block11, Row3, Column7)	1590.28	1580.00	131.55	0.00	0.08	1422.00	1632.21	1422.00	707.84	0.06	0.43	0.00	0.00	0.00	158.00	168.28	939855.00	-0.06	1537.91	1510.00
11	8	3	15951.00	12460.00	153.75	0	Spot (Block11, Row3, Column8)	6761.08	6080.00	2642.89	0.05	0.39	1456.00	1473.15	1456.00	158.93	0.01	0.11	100.00	100.00	0.00	4624.00	5305.08	4414986.00	33.27	2884.17	2738.00
11	1	4	13849.00	12738.00	153.55	0	Spot (Block11, Row4, Column1)	2467.23	2458.00	448.56	0.00	0.18	1396.00	1403.74	1396.00	108.32	0.00	0.08	100.00	99.00	0.00	1062.00	1071.23	1603701.00	9.82	1699.56	1685.00
11	2	4	14158.00	12750.00	151.95	0	Spot (Block11, Row4, Column2)	3376.09	3358.50	773.87	0.00	0.23	1396.00	1416.25	1396.00	134.82	0.01	0.10	100.00	100.00	0.00	1962.50	1980.09	2147195.00	14.54	2037.58	2060.50
11	3	4	14448.00	12743.00	149.80	0	Spot (Block11, Row4, Column3)	4059.20	3931.50	1096.36	0.01	0.27	1354.00	1381.68	1354.00	134.67	0.01	0.10	100.00	100.00	0.00	2577.50	2705.20	2500467.00	19.88	2069.60	1981.00
11	4	4	14754.00	12735.00	172.80	0	Spot (Block11, Row4, Column4)	1535.58	1522.00	97.40	0.00	0.06	1368.00	1376.14	1368.00	96.26	0.00	0.07	79.00	37.00	0.00	154.00	167.58	1285284.00	1.66	1403.42	1410.00
11	5	4	15054.00	12744.00	147.00	-50	Spot (Block11, Row4, Column5)	1531.91	1485.00	318.35	0.01	0.21	1401.00	1436.19	1401.00	214.20	0.01	0.15	20.00	4.00	0.00	84.00	130.91	902297.00	0.45	1433.91	1419.50
11	6	4	15363.00	12754.00	195.30	0	Spot (Block11, Row4, Column6)	2375.21	2384.00	358.67	0.00	0.15	1441.00	1606.47	1441.00	641.03	0.05	0.40	80.00	18.00	0.00	943.00	934.21	2555722.00	1.20	1742.77	1645.00
11	7	4	15646.00	12749.00	156.85	0	Spot (Block11, Row4, Column7)	1656.04	1620.00	137.53	0.01	0.08	1418.00	1452.12	1418.00	199.83	0.01	0.14	50.00	14.00	0.00	202.00	238.04	1124453.00	1.02	1499.24	1501.00
11	8	4	15943.00	12729.00	151.45	0	Spot (Block11, Row4, Column8)	1540.89	1536.50	90.19	0.00	0.06	1421.00	1442.94	1421.00	120.06	0.01	0.08	48.00	10.00	0.00	115.50	119.89	970763.00	0.82	1481.48	1481.50
11	1	5	13855.00	13037.00	124.45	0	Spot (Block11, Row5, Column1)	2129.25	2097.00	326.83	0.01	0.15	1423.00	1570.03	1423.00	608.76	0.04	0.39	57.00	0.00	0.00	674.00	706.25	870862.00	0.92	1724.57	1642.50
11	2	5	14151.00	13044.00	149.70	0	Spot (Block11, Row5, Column2)	7750.06	7605.00	2380.92	0.01	0.31	1416.00	1471.91	1416.00	240.88	0.02	0.16	100.00	100.00	0.00	6189.00	6334.06	4758538.00	26.06	3099.84	2996.00
11	3	5	14448.00	13042.00	155.40	0	Spot (Block11, Row5, Column3)	7935.82	7397.00	3062.73	0.03	0.39	1374.00	1401.73	1374.00	154.07	0.01	0.11	100.00	100.00	0.00	6023.00	6561.82	5277321.00	42.41	2880.74	2814.50
11	4	5	14747.00	13048.00	155.25	0	Spot (Block11, Row5, Column4)	1870.61	1829.00	235.87	0.01	0.13	1380.00	1390.32	1380.00	113.62	0.00	0.08	98.00	88.00	0.00	449.00	490.61	1240214.00	4.23	1567.58	1560.00
11	5	5	15055.00	13046.00	146.05	0	Spot (Block11, Row5, Column5)	4749.92	4685.00	1385.50	0.01	0.29	1389.00	1398.92	1389.00	99.87	0.00	0.07	100.00	100.00	0.00	3296.00	3360.92	2754955.00	33.56	2267.27	2152.00
11	6	5	15346.00	13053.00	176.40	0	Spot (Block11, Row5, Column6)	1607.06	1594.00	113.99	0.00	0.07	1400.00	1414.82	1400.00	108.31	0.00	0.08	77.00	40.00	0.00	194.00	207.06	1398141.00	1.77	1478.76	1490.00
11	7	5	15646.00	13045.00	181.00	0	Spot (Block11, Row5, Column7)	3182.41	3152.00	727.06	0.00	0.23	1408.00	1421.25	1408.00	107.86	0.00	0.08	100.00	100.00	0.00	1744.00	1774.41	2918273.00	16.33	1946.34	1938.00
11	8	5	15951.00	13050.00	157.95	0	Spot (Block11, Row5, Column8)	1818.16	1776.00	198.05	0.01	0.11	1400.00	1411.49	1400.00	106.45	0.00	0.08	96.00	86.00	0.00	376.00	418.16	1252712.00	3.82	1514.29	1519.50
11	1	6	13847.00	13338.00	213.90	0	Spot (Block11, Row6, Column1)	35520.86	30680.50	17388.04	0.06	0.49	1474.00	1773.67	1474.00	854.89	0.08	0.48	100.00	100.00	11.12	29206.50	34046.86	46319356.00	39.48	9290.78	9093.50
11	2	6	14138.00	13342.00	209.25	0	Spot (Block11, Row6, Column2)	2562.12	2511.00	647.04	0.01	0.25	1406.00	1575.80	1406.00	593.26	0.05	0.38	79.00	45.00	0.00	1105.00	1156.12	3200087.00	1.66	1860.81	1634.50
11	3	6	14443.00	13343.00	155.30	0	Spot (Block11, Row6, Column3)	2490.38	2393.50	478.38	0.02	0.19	1376.00	1387.55	1376.00	109.19	0.00	0.08	100.00	99.00	0.00	1017.50	1114.38	1648629.00	10.10	1710.74	1669.00
11	4	6	14745.00	13344.00	181.00	0	Spot (Block11, Row6, Column4)	1610.25	1603.50	122.23	0.00	0.08	1390.00	1392.61	1390.00	95.91	0.00	0.07	85.00	57.00	0.00	213.50	220.25	1478208.00	2.27	1484.32	1490.50
11	5	6	15079.00	13339.00	131.70	0	Spot (Block11, Row6, Column5)	1988.09	1764.00	509.77	0.05	0.26	1391.00	1398.02	1391.00	106.74	0.00	0.08	81.00	57.00	0.00	373.00	597.09	932412.00	5.53	1703.97	1511.00
11	6	6	15343.00	13346.00	190.75	0	Spot (Block11, Row6, Column6)	1590.39	1595.00	105.90	0.00	0.07	1388.00	1398.14	1388.00	100.27	0.00	0.07	86.00	53.00	0.00	207.00	202.39	1634918.00	1.92	1472.54	1489.00
11	7	6	15645.00	13343.00	151.75	0	Spot (Block11, Row6, Column7)	1852.00	1863.00	168.67	0.00	0.09	1391.00	1398.24	1391.00	97.86	0.00	0.07	98.00	94.00	0.00	472.00	461.00	1172313.00	4.64	1583.01	1569.00
11	8	6	15957.00	13364.00	172.40	0	Spot (Block11, Row6, Column8)	1566.57	1568.00	117.27	0.00	0.07	1387.00	1395.18	1387.00	102.98	0.00	0.07	70.00	42.00	0.00	181.00	179.57	1300257.00	1.66	1436.44	1422.00
11	1	7	13844.00	13639.00	165.00	0	Spot (Block11, Row7, Column1)	3983.39	3768.00	1112.36	0.02	0.28	1401.00	1516.03	1401.00	520.95	0.03	0.34	100.00	95.00	0.00	2367.00	2582.39	2999494.00	4.74	2100.04	2083.00
11	2	7	14146.00	13620.00	160.00	0	Spot (Block11, Row7, Column2)	1575.10	1578.00	106.59	0.00	0.07	1382.00	1428.57	1382.00	289.35	0.01	0.20	15.00	0.00	0.00	196.00	193.10	1113594.00	0.51	1470.03	1479.00
11	3	7	14440.00	13637.00	201.35	0	Spot (Block11, Row7, Column3)	1508.46	1495.00	114.11	0.00	0.08	1373.00	1375.38	1373.00	98.06	0.00	0.07	60.00	24.00	0.00	122.00	135.46	1734732.00	1.36	1429.38	1420.50
11	4	7	14743.00	13636.00	214.85	0	Spot (Block11, Row7, Column4)	1537.63	1522.50	120.08	0.00	0.08	1386.00	1410.52	1386.00	282.04	0.01	0.20	16.00	0.00	0.00	136.50	151.63	2026600.00	0.45	1442.31	1431.00
11	5	7	15065.00	13640.00	180.60	0	Spot (Block11, Row7, Column5)	1562.35	1546.00	112.79	0.00	0.07	1370.00	1381.79	1370.00	109.80	0.00	0.08	77.00	36.00	0.00	176.00	192.35	1427988.00	1.64	1453.76	1434.00
11	6	7	15345.00	13642.00	181.70	0	Spot (Block11, Row7, Column6)	2770.28	2757.00	566.78	0.00	0.20	1390.00	1475.80	1390.00	475.17	0.03	0.32	95.00	75.00	0.00	1367.00	1380.28	2568046.00	2.72	1809.96	1778.00
11	7	7	15671.00	13680.00	158.50	0	Spot (Block11, Row7, Column7)	1571.09	1527.50	298.16	0.01	0.19	1394.00	1401.38	1394.00	105.19	0.00	0.08	54.00	33.00	0.00	133.50	177.09	1090338.00	1.61	1494.92	1482.00
11	8	7	15951.00	13650.00	134.35	0	Spot (Block11, Row7, Column8)	3444.04	3461.00	611.91	0.00	0.18	1410.00	1415.57	1410.00	99.07	0.00	0.07	100.00	100.00	0.00	2051.00	2034.04	1684135.00	20.48	2135.74	2068.00
11	1	8	13862.00	13936.00	123.50	0	Spot (Block11, Row8, Column1)	3721.74	3698.00	796.07	0.00	0.21	1376.00	1385.35	1376.00	121.03	0.00	0.09	100.00	100.00	0.00	2322.00	2345.74	1499861.00	19.30	2130.06	2018.50
11	2	8	14150.00	13938.00	178.90	0	Spot (Block11, Row8, Column2)	1568.83	1571.50	143.69	0.00	0.09	1369.00	1373.35	1369.00	117.94	0.00	0.09	67.00	38.00	0.00	202.50	199.83	1408808.00	1.66	1435.64	1410.00
11	3	8	14430.00	13957.00	201.00	0	Spot (Block11, Row8, Column3)	1562.25	1538.50	157.18	0.01	0.10	1350.00	1368.76	1350.00	142.32	0.01	0.10	67.00	26.00	0.00	188.50	212.25	1796582.00	1.36	1413.37	1414.00
11	4	8	14758.00	13954.00	115.25	0	Spot (Block11, Row8, Column4)	15586.87	15014.00	6934.40	0.02	0.44	1354.00	1389.03	1354.00	277.11	0.01	0.20	100.00	100.00	0.00	13660.00	14232.87	5455403.00	51.24	4936.36	3935.00
11	5	8	15046.00	13939.00	181.75	0	Spot (Block11, Row8, Column5)	1514.52	1493.00	123.81	0.01	0.08	1373.00	1440.72	1373.00	416.58	0.02	0.29	1.00	0.00	0.00	120.00	141.52	1400930.00	0.18	1445.34	1412.00
11	6	8	15348.00	13943.00	147.60	0	Spot (Block11, Row8, Column6)	49868.25	54600.00	16345.98	0.04	0.33	1411.00	1564.08	1411.00	630.55	0.04	0.40	100.00	100.00	35.29	53189.00	48457.25	29671808.00	76.61	12356.12	11785.00
11	7	8	15653.00	13948.00	181.30	0	Spot (Block11, Row8, Column7)	1707.85	1680.00	185.34	0.01	0.11	1404.00	1478.76	1404.00	437.62	0.02	0.30	25.00	0.00	0.00	276.00	303.85	1576346.00	0.52	1512.76	1502.00
11	8	8	15942.00	13949.00	91.30	0	Spot (Block11, Row8, Column8)	2470.08	2396.00	306.71	0.01	0.12	1423.00	1438.30	1423.00	114.67	0.00	0.08	100.00	100.00	0.00	973.00	1047.08	506367.00	9.00	1746.34	1770.00
12	1	1	18354.00	11852.00	161.40	0	Spot (Block12, Row1, Column1)	60435.82	65535.00	9514.55	0.04	0.16	1761.00	1835.42	1761.00	408.51	0.02	0.22	100.00	100.00	69.82	63774.00	58674.82	43453760.00	143.45	15493.98	13703.50
12	2	1	18651.00	11854.00	155.60	0	Spot (Block12, Row1, Column2)	3062.48	2976.00	536.10	0.01	0.18	1739.00	1783.96	1739.00	306.74	0.01	0.17	99.00	93.00	0.00	1237.00	1323.48	2036549.00	4.17	2176.54	2147.00
12	3	1	18952.00	11854.00	158.15	0	Spot (Block12, Row1, Column3)	2388.12	2340.00	381.41	0.01	0.16	1706.00	1719.68	1706.00	121.93	0.00	0.07	99.00	92.00	0.00	634.00	682.12	1652581.00	5.48	1948.85	1932.00
12	4	1	19274.00	11854.00	130.75	0	Spot (Block12, Row1, Column4)	2410.02	2414.50	255.49	0.00	0.11	1729.00	1740.40	1729.00	115.29	0.00	0.07	99.00	96.00	0.00	685.50	681.02	1103788.00	5.81	1992.29	1969.00
12	5	1	19550.00	11854.00	116.25	0	Spot (Block12, Row1, Column5)	5569.70	5364.00	1596.76	0.02	0.29	1721.00	1738.01	1721.00	111.56	0.00	0.06	100.00	100.00	0.00	3643.00	3848.70	1966104.00	34.35	2825.10	2710.00
12	6	1	19871.00	11850.00	131.60	0	Spot (Block12, Row1, Column6)	5273.67	5050.00	1633.18	0.02	0.31	1673.00	1683.18	1673.00	118.46	0.00	0.07	100.00	100.00	0.00	3377.00	3600.67	2452256.00	30.31	2769.85	2679.00
12	7	1	20154.00	11854.00	144.50	0	Spot (Block12, Row1, Column7)	5363.54	4896.00	2131.87	0.04	0.40	1613.00	1657.70	1613.00	280.29	0.01	0.17	100.00	99.00	0.00	3283.00	3750.54	3041127.00	13.22	2650.75	2406.00
12	8	1	20455.00	11861.00	163.70	0	Spot (Block12, Row1, Column8)	62964.38	65535.00	7693.36	0.02	0.12	1609.00	1708.39	1609.00	429.03	0.03	0.25	100.00	100.00	87.63	63926.00	61355.38	46845952.00	142.78	15942.29	14819.00
12	1	2	18372.00	12125.00	197.25	0	Spot (Block12, Row2, Column1)	1991.53	1973.00	164.16	0.00	0.08	1765.00	1813.35	1765.00	326.85	0.01	0.18	23.00	2.00	0.00	208.00	226.53	2194661.00	0.55	1870.57	1853.50
12	2	2	18651.00	12154.00	136.00	0	Spot (Block12, Row2, Column2)	2898.24	2874.00	363.05	0.00	0.13	1777.00	1797.09	1777.00	153.85	0.00	0.09	100.00	99.00	0.00	1097.00	1121.24	1446223.00	7.16	2115.60	2104.00
12	3	2	18952.00	12138.00	146.05	0	Spot (Block12, Row2, Column3)	2326.10	2184.00	885.96	0.03	0.38	1731.00	1760.84	1731.00	158.53	0.01	0.09	96.00	70.00	0.00	453.00	595.10	1353788.00	3.57	1952.01	1935.00
12	4	2	19256.00	12149.00	167.95	0	Spot (Block12, Row2, Column4)	2436.95	2392.00	277.19	0.01	0.11	1715.00	1731.17	1715.00	124.98	0.00	0.07	99.00	96.00	0.00	677.00	721.95	1908131.00	5.65	1994.86	2006.00
12	5	2	19555.00	12156.00	181.85	0	Spot (Block12, Row2, Column5)	2716.12	2693.00	322.81	0.00	0.12	1714.00	1730.37	1714.00	112.47	0.00	0.06	100.00	99.00	0.00	979.00	1002.12	2512407.00	8.76	2097.72	2089.00
12	6	2	19849.00	12153.00	151.75	0	Spot (Block12, Row2, Column6)	2423.93	2428.00	257.17	0.00	0.11	1677.00	1699.18	1677.00	151.90	0.01	0.09	99.00	96.00	0.00	751.00	746.93	1534349.00	4.77	1942.48	1958.00
12	7	2	20146.00	12149.00	189.65	0	Spot (Block12, Row2, Column7)	1990.77	1956.00	214.61	0.01	0.11	1590.00	1605.63	1590.00	103.38	0.00	0.06	95.00	79.00	0.00	366.00	400.77	2016648.00	3.73	1726.24	1720.50
12	8	2	20454.00	12157.00	147.00	-50	Spot (Block12, Row2, Column8)	1730.99	1725.00	72.22	0.00	0.04	1580.00	1647.31	1580.00	315.84	0.02	0.19	0.00	0.00	0.00	145.00	150.99	1019556.00	0.26	1691.78	1677.00
12	1	3	18347.00	12457.00	155.35	0	Spot (Block12, Row3, Column1)	3503.25	3315.50	766.66	0.02	0.22	1747.00	1768.87	1747.00	132.57	0.01	0.07	100.00	100.00	0.00	1568.50	1756.25	2312144.00	13.08	2219.91	2150.50
12	2	3	18628.00	12447.00	134.45	0	Spot (Block12, Row3, Column2)	2104.50	2112.00	139.67	0.00	0.07	1797.00	1834.21	1797.00	172.97	0.01	0.09	83.00	40.00	0.00	315.00	307.50	1018579.00	1.56	1976.30	1963.00
12	3	3	18932.00	12471.00	200.55	0	Spot (Block12, Row3, Column3)	3065.45	2931.00	738.03	0.02	0.24	1820.00	1873.99	1820.00	230.88	0.01	0.12	99.00	94.00	0.00	1111.00	1245.45	3491545.00	5.16	2271.59	2285.00
12	4	3	19255.00	12454.00	149.05	0	Spot (Block12, Row3, Column4)	7908.44	7401.00	3398.31	0.03	0.43	1746.00	1776.92	1746.00	155.97	0.01	0.09	100.00	100.00	0.00	5655.00	6162.44	4760883.00	39.31	3301.66	3063.00
12	5	3	19552.00	12454.00	147.00	-50	Spot (Block12, Row3, Column5)	1930.06	1875.00	228.38	0.01	0.12	1753.00	1776.20	1753.00	165.79	0.01	0.09	38.00	22.00	0.00	122.00	177.06	1134878.00	0.93	1746.40	1745.00
12	6	3	19857.00	12456.00	187.60	0	Spot (Block12, Row3, Column6)	7045.59	6458.50	2842.01	0.04	0.40	1730.00	1768.76	1730.00	199.45	0.01	0.11	100.00	100.00	0.00	4728.50	5315.59	6989222.00	26.46	3156.27	3132.00
12	7	3	20153.00	12462.00	154.45	0	Spot (Block12, Row3, Column7)	2845.53	2773.50	594.92	0.01	0.21	1608.00	1642.44	1608.00	163.37	0.01	0.10	99.00	99.00	0.00	1165.50	1237.53	1860975.00	7.36	1958.02	1923.50
12	8	3	20458.00	12472.00	157.20	0	Spot (Block12, Row3, Column8)	2987.16	2981.00	627.53	0.00	0.21	1548.00	1554.59	1548.00	86.67	0.00	0.06	100.00	99.00	0.00	1433.00	1439.16	2040229.00	16.53	1973.98	1892.00
12	1	4	18350.00	12750.00	152.15	0	Spot (Block12, Row4, Column1)	7971.95	7449.00	3556.79	0.03	0.45	1790.00	1819.47	1790.00	163.34	0.01	0.09	100.00	100.00	0.00	5659.00	6181.95	5078131.00	37.67	3184.96	3054.00
12	2	4	18650.00	12767.00	148.45	0	Spot (Block12, Row4, Column2)	2296.77	2284.00	257.71	0.00	0.11	1808.00	1887.11	1808.00	269.20	0.02	0.14	77.00	42.00	0.00	476.00	488.77	1378062.00	1.52	2048.74	2032.00
12	3	4	18953.00	12754.00	153.50	0	Spot (Block12, Row4, Column3)	28667.50	26213.00	15028.50	0.04	0.52	1918.00	1997.89	1918.00	304.71	0.02	0.15	100.00	100.00	0.62	24295.00	26749.50	18605216.00	87.52	7031.35	6239.00
12	4	4	19242.00	12758.00	186.75	0	Spot (Block12, Row4, Column4)	2084.29	2100.00	130.45	0.00	0.06	1828.00	1860.11	1828.00	203.98	0.01	0.11	67.00	12.00	0.00	272.00	256.29	2048862.00	1.10	1921.86	1902.00
12	5	4	19552.00	12754.00	147.00	-50	Spot (Block12, Row4, Column5)	1941.24	1919.00	170.36	0.01	0.09	1789.00	1808.13	1789.00	175.74	0.00	0.10	36.00	8.00	0.00	130.00	152.24	1143392.00	0.76	1793.19	1792.00
12	6	4	19851.00	12750.00	188.75	0	Spot (Block12, Row4, Column6)	2814.01	2810.00	394.09	0.00	0.14	1753.00	1776.43	1753.00	158.34	0.01	0.09	100.00	99.00	0.00	1057.00	1061.01	2822456.00	6.55	2115.64	2087.00
12	7	4	20146.00	12760.00	156.20	0	Spot (Block12, Row4, Column7)	4011.56	3497.00	1529.32	0.06	0.38	1638.00	1661.13	1638.00	179.62	0.01	0.11	100.00	100.00	0.00	1859.00	2373.56	2699782.00	13.09	2157.17	2059.50
12	8	4	20451.00	12759.00	167.75	0	Spot (Block12, Row4, Column8)	2111.33	2124.50	285.46	0.00	0.14	1514.00	1529.14	1514.00	102.47	0.00	0.07	96.00	94.00	0.00	610.50	597.33	1642611.00	5.68	1651.87	1639.00
12	1	5	18352.00	13055.00	117.15	0	Spot (Block12, Row5, Column1)	4086.92	4085.00	699.01	0.00	0.17	1808.00	1853.38	1808.00	196.67	0.01	0.11	100.00	100.00	0.00	2277.00	2278.92	1479466.00	11.36	2567.64	2485.50
12	2	5	18648.00	13055.00	155.55	0	Spot (Block12, Row5, Column2)	3918.70	3786.00	706.79	0.01	0.18	1815.00	1898.25	1815.00	258.32	0.02	0.14	100.00	99.00	0.00	1971.00	2103.70	2602014.00	7.82	2490.41	2436.50
12	3	5	18956.00	13045.00	165.05	0	Spot (Block12, Row5, Column3)	3475.00	3409.00	679.34	0.01	0.20	1857.00	1934.08	1857.00	285.14	0.02	0.15	99.00	97.00	0.00	1552.00	1618.00	2627103.00	5.40	2461.94	2406.00
12	4	5	19244.00	13058.00	163.65	0	Spot (Block12, Row5, Column4)	3337.51	3166.00	822.22	0.02	0.25	1843.00	1870.31	1843.00	198.17	0.01	0.11	99.00	98.00	0.00	1323.00	1494.51	2479767.00	7.40	2227.77	2239.00
12	5	5	19555.00	13058.00	151.20	0	Spot (Block12, Row5, Column5)	41340.73	41647.00	20539.92	0.00	0.50	1783.00	1821.66	1783.00	252.69	0.01	0.14	100.00	100.00	25.20	39864.00	39557.73	25920772.00	156.39	9207.75	7990.00
12	6	5	19844.00	13043.00	170.50	0	Spot (Block12, Row5, Column6)	2381.71	2421.50	297.13	0.01	0.12	1705.00	1745.56	1705.00	225.55	0.01	0.13	90.00	75.00	0.00	716.50	676.71	1924419.00	2.82	1947.97	1893.00
12	7	5	20154.00	13054.00	186.55	0	Spot (Block12, Row5, Column7)	10154.49	9614.00	3966.05	0.02	0.39	1631.00	1675.34	1631.00	237.94	0.01	0.14	100.00	100.00	0.00	7983.00	8523.49	9900631.00	35.64	3899.69	3955.50
12	8	5	20452.00	13059.00	151.50	0	Spot (Block12, Row5, Column8)	9477.03	8486.00	5113.04	0.05	0.54	1491.00	1534.98	1491.00	189.82	0.01	0.12	100.00	100.00	0.00	6995.00	7986.03	5951573.00	41.84	3221.61	3096.00
12	1	6	18347.00	13350.00	174.90	0	Spot (Block12, Row6, Column1)	7032.95	6475.00	2659.62	0.04	0.38	1771.00	1827.18	1771.00	256.89	0.01	0.14	100.00	100.00	0.00	4704.00	5261.95	5985043.00	20.26	3144.30	3158.00
12	2	6	18651.00	13354.00	190.10	0	Spot (Block12, Row6, Column2)	8102.16	7729.00	2653.96	0.02	0.33	1786.00	1843.53	1786.00	254.51	0.01	0.14	100.00	100.00	0.00	5943.00	6316.16	8256102.00	24.59	3508.78	3456.50
12	3	6	18946.00	13351.00	152.25	0	Spot (Block12, Row6, Column3)	11971.16	10883.00	6446.96	0.04	0.54	1756.00	1785.99	1756.00	193.81	0.01	0.11	100.00	100.00	0.00	9127.00	10215.16	7577741.00	52.55	3751.49	3598.50
12	4	6	19256.00	13349.00	161.75	0	Spot (Block12, Row6, Column4)	2218.86	2187.00	238.14	0.01	0.11	1737.00	1762.60	1737.00	166.16	0.01	0.09	93.00	78.00	0.00	450.00	481.86	1606456.00	2.75	1960.12	1951.00
12	5	6	19557.00	13356.00	104.85	0	Spot (Block12, Row6, Column5)	22490.10	22687.50	5979.28	0.00	0.27	1688.00	1731.97	1688.00	234.12	0.01	0.14	100.00	100.00	0.00	20999.50	20802.10	6342208.00	88.66	7287.71	6709.00
12	6	6	19843.00	13350.00	179.65	0	Spot (Block12, Row6, Column6)	1903.49	1887.50	162.77	0.00	0.09	1625.00	1652.43	1625.00	196.46	0.01	0.12	62.00	24.00	0.00	262.50	278.49	1720759.00	1.28	1726.10	1714.00
12	7	6	20151.00	13352.00	153.50	0	Spot (Block12, Row6, Column7)	3995.79	3832.00	1455.16	0.02	0.36	1556.00	1581.91	1556.00	184.47	0.01	0.12	100.00	99.00	0.00	2276.00	2439.79	2569290.00	13.09	2120.05	2075.00
12	8	6	20454.00	13367.00	153.60	0	Spot (Block12, Row6, Column8)	4346.13	3930.00	1668.27	0.04	0.38	1475.00	1484.68	1475.00	111.83	0.00	0.08	100.00	100.00	0.00	2455.00	2871.13	2803254.00	25.59	2204.58	2237.00
12	1	7	18352.00	13651.00	170.45	0	Spot (Block12, Row7, Column1)	2434.92	2385.50	322.32	0.01	0.13	1688.00	1715.38	1688.00	184.21	0.01	0.11	99.00	88.00	0.00	697.50	746.92	1967415.00	3.91	1979.21	1978.00
12	2	7	18652.00	13660.00	137.90	0	Spot (Block12, Row7, Column2)	2117.97	2020.00	319.50	0.02	0.15	1692.00	1721.06	1692.00	183.50	0.01	0.11	87.00	45.00	0.00	328.00	425.97	1090754.00	2.16	1906.90	1896.00
12	3	7	18940.00	13635.00	241.45	0	Spot (Block12, Row7, Column3)	1884.35	1878.00	171.33	0.00	0.09	1688.00	1698.46	1688.00	148.80	0.00	0.09	56.00	27.00	0.00	190.00	196.35	3167592.00	1.25	1734.42	1711.00
12	4	7	19240.00	13648.00	189.25	0	Spot (Block12, Row7, Column4)	1971.90	1935.00	183.58	0.01	0.09	1648.00	1664.03	1648.00	116.94	0.00	0.07	88.00	64.00	0.00	287.00	323.90	1987680.00	2.63	1753.04	1754.50
12	5	7	19566.00	13649.00	150.55	0	Spot (Block12, Row7, Column5)	2147.09	2108.50	199.17	0.01	0.09	1633.00	1662.21	1633.00	190.20	0.01	0.11	96.00	74.00	0.00	475.50	514.09	1322610.00	2.55	1841.67	1842.00
12	6	7	19852.00	13654.00	175.50	0	Spot (Block12, Row7, Column6)	8593.01	8826.00	2749.26	0.01	0.32	1585.00	1637.47	1585.00	234.87	0.01	0.14	100.00	100.00	0.00	7241.00	7008.01	7372800.00	29.62	3324.16	3265.50
12	7	7	20153.00	13656.00	99.00	0	Spot (Block12, Row7, Column7)	4497.66	4420.50	930.16	0.01	0.21	1519.00	1551.50	1519.00	175.95	0.01	0.11	100.00	100.00	0.00	2901.50	2978.66	1115420.00	16.74	2553.62	2507.50
12	8	7	20463.00	13660.00	115.90	0	Spot (Block12, Row7, Column8)	2748.63	2732.00	349.98	0.00	0.13	1459.00	1465.35	1459.00	90.93	0.00	0.06	100.00	100.00	0.00	1273.00	1289.63	973014.00	14.11	1991.11	1995.50
12	1	8	18356.00	13946.00	123.05	0	Spot (Block12, Row8, Column1)	6001.30	5839.00	1759.58	0.01	0.29	1677.00	1694.58	1677.00	163.02	0.00	0.10	100.00	100.00	0.00	4162.00	4324.30	2406523.00	26.42	2983.97	2783.00
12	2	8	18657.00	13952.00	181.75	0	Spot (Block12, Row8, Column2)	2050.94	2012.00	222.65	0.01	0.11	1675.00	1687.39	1675.00	140.44	0.00	0.08	85.00	62.00	0.00	337.00	375.94	1903270.00	2.59	1789.15	1771.00
12	3	8	18942.00	13953.00	153.55	0	Spot (Block12, Row8, Column3)	3933.52	3597.00	1405.59	0.04	0.36	1640.00	1652.58	1640.00	132.84	0.00	0.08	100.00	100.00	0.00	1957.00	2293.52	2537119.00	17.17	2169.34	2089.00
12	4	8	19247.00	13953.00	116.00	0	Spot (Block12, Row8, Column4)	4911.02	4921.00	769.56	0.00	0.16	1617.00	1634.66	1617.00	117.09	0.00	0.07	100.00	100.00	0.00	3304.00	3294.02	1738501.00	27.98	2669.94	2489.00
12	5	8	19555.00	13951.00	180.35	0	Spot (Block12, Row8, Column5)	1865.33	1850.00	150.06	0.00	0.08	1603.00	1619.61	1603.00	135.42	0.00	0.08	79.00	45.00	0.00	247.00	262.33	1699315.00	1.81	1731.16	1728.00
12	6	8	19850.00	13955.00	122.75	0	Spot (Block12, Row8, Column6)	10524.04	10300.00	3065.58	0.01	0.29	1558.00	1600.66	1558.00	208.69	0.01	0.13	100.00	100.00	0.00	8742.00	8966.04	4220139.00	42.76	3847.75	3839.00
12	7	8	20141.00	13945.00	158.20	0	Spot (Block12, Row8, Column7)	2088.79	2068.00	304.05	0.00	0.15	1498.00	1516.44	1498.00	144.01	0.01	0.09	97.00	88.00	0.00	570.00	590.79	1443352.00	3.97	1733.13	1706.50
12	8	8	20450.00	13957.00	86.30	0	Spot (Block12, Row8, Column8)	4162.80	4254.00	588.46	0.01	0.14	1425.00	1430.83	1425.00	86.50	0.00	0.06	100.00	100.00	0.00	2829.00	2737.80	774281.00	31.58	2320.80	2197.50
13	1	1	4836.00	16316.00	158.50	0	Spot (Block13, Row1, Column1)	57590.80	65535.00	12177.96	0.06	0.21	1340.00	1408.10	1340.00	344.03	0.02	0.24	100.00	100.00	61.84	64195.00	56250.80	40141148.00	163.31	13668.69	12160.00
13	2	1	5127.00	16321.00	151.25	0	Spot (Block13, Row1, Column2)	8964.77	8402.00	3954.51	0.03	0.44	1302.00	1345.86	1302.00	265.87	0.01	0.20	100.00	100.00	0.00	7100.00	7662.77	5611949.00	28.66	3022.28	2896.00
13	3	1	5440.00	16305.00	172.75	0	Spot (Block13, Row1, Column3)	1505.42	1506.50	91.99	0.00	0.06	1304.00	1317.08	1304.00	136.86	0.00	0.10	70.00	28.00	0.00	202.50	201.42	1252512.00	1.38	1372.39	1364.00
13	4	1	5756.00	16320.00	115.55	0	Spot (Block13, Row1, Column4)	6376.81	6109.50	1265.76	0.02	0.20	1312.00	1327.52	1312.00	96.63	0.01	0.07	100.00	100.00	0.00	4797.50	5064.81	2244636.00	52.26	2843.34	2609.50
13	5	1	6024.00	16318.00	126.50	0	Spot (Block13, Row1, Column5)	1872.81	1833.00	246.70	0.01	0.13	1328.00	1337.18	1328.00	91.62	0.00	0.07	100.00	94.00	0.00	505.00	544.81	799690.00	5.85	1498.77	1487.00
13	6	1	6352.00	16314.00	134.45	0	Spot (Block13, Row1, Column6)	4097.62	4105.00	1243.55	0.00	0.30	1337.00	1346.59	1337.00	93.87	0.00	0.07	100.00	100.00	0.00	2768.00	2760.62	1991441.00	29.31	2020.07	2008.00
13	7	1	6640.00	16323.00	110.65	0	Spot (Block13, Row1, Column7)	5707.37	5533.50	1272.68	0.01	0.22	1391.00	1441.63	1391.00	284.10	0.02	0.20	100.00	100.00	0.00	4142.50	4316.37	1803528.00	15.02	2633.02	2452.50
13	8	1	6943.00	16328.00	124.05	0	Spot (Block13, Row1, Column8)	63378.11	65535.00	6961.14	0.01	0.11	1550.00	1605.78	1550.00	368.51	0.02	0.23	100.00	100.00	87.50	63985.00	61828.11	25858404.00	167.63	16862.04	15337.50
13	1	2	4795.00	16622.00	210.80	0	Spot (Block13, Row2, Column1)	1447.09	1433.00	100.21	0.00	0.07	1326.00	1358.50	1326.00	238.02	0.01	0.18	7.00	0.00	0.00	107.00	121.09	1829121.00	0.37	1386.41	1385.00
13	2	2	5129.00	16624.00	152.15	0	Spot (Block13, Row2, Column2)	1702.71	1698.00	143.00	0.00	0.08	1304.00	1314.32	1304.00	94.46	0.00	0.07	99.00	95.00	0.00	394.00	398.71	1079518.00	4.11	1444.17	1430.00
13	3	2	5432.00	16619.00	191.30	0	Spot (Block13, Row2, Column3)	1559.57	1526.00	268.51	0.01	0.17	1294.00	1301.83	1294.00	84.85	0.00	0.07	96.00	73.00	0.00	232.00	265.57	1612591.00	3.04	1396.90	1396.50
13	4	2	5736.00	16623.00	232.85	0	Spot (Block13, Row2, Column4)	1526.12	1504.00	120.27	0.01	0.08	1300.00	1321.16	1300.00	109.22	0.01	0.08	83.00	45.00	0.00	204.00	226.12	2374639.00	1.88	1373.48	1382.00
13	5	2	6036.00	16622.00	161.60	0	Spot (Block13, Row2, Column5)	2717.53	2660.00	461.79	0.01	0.17	1316.00	1329.59	1316.00	92.77	0.00	0.07	100.00	100.00	0.00	1344.00	1401.53	1948467.00	14.96	1722.19	1707.00
13	6	2	6331.00	16612.00	175.15	0	Spot (Block13, Row2, Column6)	1577.32	1555.00	127.95	0.01	0.08	1340.00	1374.51	1340.00	169.14	0.01	0.12	67.00	23.00	0.00	215.00	237.32	1351765.00	1.20	1394.26	1394.00
13	7	2	6654.00	16623.00	158.90	0	Spot (Block13, Row2, Column7)	1688.74	1687.50	120.63	0.00	0.07	1392.00	1398.25	1392.00	95.61	0.00	0.07	96.00	78.00	0.00	295.50	296.74	1175363.00	3.04	1532.80	1525.00
13	8	2	6965.00	16627.00	219.25	0	Spot (Block13, Row2, Column8)	1717.86	1718.50	103.23	0.00	0.06	1513.00	1566.76	1513.00	303.01	0.02	0.19	13.00	0.00	0.00	205.50	204.86	2363774.00	0.50	1559.12	1529.00
13	1	3	4838.00	16918.00	148.65	0	Spot (Block13, Row3, Column1)	2357.96	2364.50	365.46	0.00	0.15	1352.00	1361.55	1352.00	80.94	0.00	0.06	100.00	100.00	0.00	1012.50	1005.96	1433637.00	12.31	1662.76	1665.50
13	2	3	5132.00	16913.00	192.80	0	Spot (Block13, Row3, Column2)	1571.40	1566.00	110.73	0.00	0.07	1339.00	1348.15	1339.00	74.66	0.00	0.06	93.00	78.00	0.00	227.00	232.40	1642115.00	2.99	1449.57	1440.00
13	3	3	5433.00	16915.00	148.35	0	Spot (Block13, Row3, Column3)	3053.08	2859.00	1107.56	0.03	0.36	1335.00	1357.70	1335.00	135.06	0.01	0.10	100.00	100.00	0.00	1524.00	1718.08	1834900.00	12.55	1828.36	1745.00
13	4	3	5735.00	16919.00	144.60	0	Spot (Block13, Row3, Column4)	5557.22	5452.00	2048.46	0.01	0.37	1332.00	1349.15	1332.00	104.54	0.01	0.08	100.00	100.00	0.00	4120.00	4225.22	3167613.00	40.25	2305.86	2206.00
13	5	3	6036.00	16921.00	147.00	-50	Spot (Block13, Row3, Column5)	1897.20	1505.50	841.78	0.10	0.44	1373.00	1395.94	1373.00	167.42	0.01	0.12	44.00	32.00	0.00	132.50	524.20	1115551.00	2.99	1373.48	1369.00
13	6	3	6337.00	16916.00	216.15	0	Spot (Block13, Row3, Column6)	8170.76	6652.00	3965.71	0.09	0.49	1393.00	1446.48	1393.00	233.08	0.02	0.16	100.00	100.00	0.00	5259.00	6777.76	10916140.00	28.85	3453.05	3483.00
13	7	3	6644.00	16931.00	157.45	0	Spot (Block13, Row3, Column7)	1773.71	1757.00	151.30	0.00	0.09	1421.00	1457.71	1421.00	179.20	0.01	0.12	91.00	45.00	0.00	336.00	352.71	1214991.00	1.76	1526.82	1508.00
13	8	3	6939.00	16935.00	153.40	0	Spot (Block13, Row3, Column8)	6486.27	6111.00	2185.23	0.03	0.34	1505.00	1523.49	1505.00	141.62	0.01	0.09	100.00	100.00	0.00	4606.00	4981.27	4222561.00	35.04	2857.68	2682.50
13	1	4	4830.00	17215.00	143.90	0	Spot (Block13, Row4, Column1)	6252.66	6067.00	2333.86	0.01	0.37	1415.00	1443.00	1415.00	138.44	0.01	0.10	100.00	100.00	0.00	4652.00	4837.66	3513997.00	34.74	2646.24	2478.00
13	2	4	5153.00	17217.00	159.85	0	Spot (Block13, Row4, Column2)	1907.90	1895.00	198.14	0.00	0.10	1395.00	1422.51	1395.00	154.22	0.01	0.11	97.00	85.00	0.00	500.00	512.90	1350795.00	3.15	1599.15	1598.50
13	3	4	5437.00	17224.00	146.20	0	Spot (Block13, Row4, Column3)	31015.63	29809.00	15555.49	0.02	0.50	1374.00	1406.75	1374.00	168.86	0.01	0.12	100.00	100.00	1.20	28435.00	29641.63	18051104.00	175.34	6937.99	5926.50
13	4	4	5730.00	17210.00	245.85	0	Spot (Block13, Row4, Column4)	1545.74	1533.00	121.68	0.00	0.08	1380.00	1396.74	1380.00	132.33	0.01	0.09	57.00	14.00	0.00	153.00	165.74	2703494.00	1.13	1415.85	1409.50
13	5	4	6016.00	17226.00	100.05	0	Spot (Block13, Row4, Column5)	1576.69	1575.00	97.85	0.00	0.06	1386.00	1400.53	1386.00	135.72	0.00	0.10	66.00	27.00	0.00	189.00	190.69	403633.00	1.30	1466.79	1460.00
13	6	4	6337.00	17232.00	169.70	0	Spot (Block13, Row4, Column6)	3025.62	3020.00	517.66	0.00	0.17	1394.00	1424.84	1394.00	165.88	0.01	0.12	100.00	100.00	0.00	1626.00	1631.62	2444703.00	9.65	1867.04	1845.50
13	7	4	6628.00	17231.00	163.30	0	Spot (Block13, Row4, Column7)	1968.41	1937.00	253.40	0.01	0.13	1423.00	1443.01	1423.00	107.42	0.01	0.07	99.00	93.00	0.00	514.00	545.41	1448750.00	4.89	1568.40	1564.00
13	8	4	6950.00	17219.00	236.15	0	Spot (Block13, Row4, Column8)	1696.18	1666.00	130.24	0.01	0.08	1503.00	1510.91	1503.00	109.37	0.00	0.07	68.00	33.00	0.00	163.00	193.18	2729158.00	1.69	1563.37	1567.00
13	1	5	4837.00	17524.00	114.65	0	Spot (Block13, Row5, Column1)	13362.99	13163.50	3721.30	0.01	0.28	1427.00	1476.51	1427.00	178.91	0.01	0.12	100.00	100.00	0.00	11736.50	11935.99	4623593.00	66.44	4611.80	4071.00
13	2	5	5136.00	17521.00	149.20	0	Spot (Block13, Row5, Column2)	6874.52	6780.50	1981.21	0.01	0.29	1408.00	1440.82	1408.00	135.73	0.01	0.09	100.00	100.00	0.00	5372.50	5466.52	4207209.00	40.03	2870.64	2802.00
13	3	5	5437.00	17514.00	153.90	0	Spot (Block13, Row5, Column3)	3346.74	3128.50	858.43	0.03	0.26	1404.00	1441.33	1404.00	149.63	0.01	0.10	100.00	100.00	0.00	1724.50	1942.74	2168690.00	12.73	1898.11	1874.00
13	4	5	5731.00	17525.00	162.25	0	Spot (Block13, Row5, Column4)	2316.55	2250.00	436.29	0.01	0.19	1406.00	1431.01	1406.00	141.77	0.01	0.10	99.00	95.00	0.00	844.00	910.55	1686445.00	6.25	1663.12	1624.00
13	5	5	6035.00	17523.00	144.35	0	Spot (Block13, Row5, Column5)	28608.18	27102.00	15209.27	0.02	0.53	1385.00	1418.12	1385.00	174.41	0.01	0.12	100.00	100.00	0.18	25717.00	27223.18	16278053.00	155.90	6323.14	5642.00
13	6	5	6325.00	17514.00	166.95	0	Spot (Block13, Row5, Column6)	1766.06	1799.00	154.06	0.01	0.09	1373.00	1404.27	1373.00	152.11	0.01	0.11	94.00	66.00	0.00	426.00	393.06	1363400.00	2.38	1519.22	1505.50
13	7	5	6639.00	17523.00	170.30	0	Spot (Block13, Row5, Column7)	3564.10	3584.00	909.17	0.00	0.26	1418.00	1443.15	1418.00	122.38	0.01	0.08	100.00	100.00	0.00	2166.00	2146.10	2876229.00	17.33	2004.16	1988.00
13	8	5	6940.00	17527.00	162.00	0	Spot (Block13, Row5, Column8)	2672.71	2517.50	660.05	0.03	0.25	1508.00	1517.12	1508.00	105.84	0.00	0.07	100.00	99.00	0.00	1009.50	1164.71	1940389.00	10.92	1794.57	1792.00
13	1	6	4835.00	17817.00	217.80	0	Spot (Block13, Row6, Column1)	6437.46	5137.00	2954.27	0.10	0.46	1368.00	1413.75	1368.00	191.29	0.01	0.14	100.00	100.00	0.00	3769.00	5069.46	8729199.00	26.26	3020.78	2970.50
13	2	6	5134.00	17816.00	192.35	0	Spot (Block13, Row6, Column2)	2441.15	2384.00	428.31	0.01	0.18	1373.00	1412.47	1373.00	163.65	0.01	0.12	100.00	98.00	0.00	1011.00	1068.15	2548564.00	6.29	1748.76	1742.00
13	3	6	5427.00	17820.00	146.65	0	Spot (Block13, Row6, Column3)	7802.73	7225.00	3490.43	0.03	0.45	1389.00	1407.60	1389.00	125.13	0.01	0.09	100.00	100.00	0.00	5836.00	6413.73	4580204.00	51.11	2839.88	2691.00
13	4	6	5736.00	17825.00	188.90	0	Spot (Block13, Row6, Column4)	1802.16	1764.50	208.08	0.01	0.12	1383.00	1393.92	1383.00	110.22	0.00	0.08	98.00	80.00	0.00	381.50	419.16	1812971.00	3.70	1510.12	1507.50
13	5	6	6036.00	17827.00	74.05	0	Spot (Block13, Row6, Column5)	13436.12	13310.50	3329.52	0.00	0.25	1360.00	1382.20	1360.00	139.14	0.01	0.10	100.00	100.00	0.00	11950.50	12076.12	1719824.00	86.63	4908.87	4870.00
13	6	6	6340.00	17818.00	168.30	0	Spot (Block13, Row6, Column6)	1562.25	1572.50	61.74	0.00	0.04	1365.00	1378.34	1365.00	92.95	0.00	0.07	92.00	61.00	0.00	207.50	197.25	1224807.00	1.98	1468.75	1466.00
13	7	6	6635.00	17820.00	154.10	0	Spot (Block13, Row6, Column7)	2373.97	2375.00	421.72	0.00	0.18	1408.00	1429.94	1408.00	107.06	0.01	0.07	100.00	99.00	0.00	967.00	965.97	1559698.00	8.82	1682.48	1666.00
13	8	6	6940.00	17838.00	158.10	0	Spot (Block13, Row6, Column8)	2357.70	2241.00	464.89	0.02	0.20	1514.00	1524.41	1514.00	108.80	0.00	0.07	100.00	98.00	0.00	727.00	843.70	1629170.00	7.66	1751.45	1744.00
13	1	7	4832.00	18123.00	180.35	0	Spot (Block13, Row7, Column1)	1917.14	1885.00	250.55	0.01	0.13	1324.00	1349.49	1324.00	131.37	0.01	0.10	99.00	92.00	0.00	561.00	593.14	1752263.00	4.32	1525.12	1523.00
13	2	7	5125.00	18127.00	216.15	0	Spot (Block13, Row7, Column2)	1478.29	1478.00	63.07	0.00	0.04	1312.00	1329.79	1312.00	98.41	0.01	0.07	86.00	32.00	0.00	166.00	166.29	1974991.00	1.51	1386.86	1383.00
13	3	7	5427.00	18121.00	210.40	0	Spot (Block13, Row7, Column3)	1557.36	1550.00	93.93	0.00	0.06	1340.00	1350.26	1340.00	102.22	0.00	0.08	89.00	51.00	0.00	210.00	217.36	1977842.00	2.03	1413.00	1410.00
13	4	7	5733.00	18118.00	230.90	0	Spot (Block13, Row7, Column4)	1545.85	1534.00	100.96	0.00	0.07	1342.00	1350.85	1342.00	93.48	0.00	0.07	88.00	53.00	0.00	192.00	203.85	2371332.00	2.09	1400.11	1402.50
13	5	7	6038.00	18117.00	191.75	0	Spot (Block13, Row7, Column5)	1544.58	1563.00	88.12	0.01	0.06	1342.00	1351.62	1342.00	90.84	0.00	0.07	85.00	62.00	0.00	221.00	202.58	1597099.00	2.12	1412.01	1412.50
13	6	7	6335.00	18117.00	177.30	0	Spot (Block13, Row7, Column6)	2655.77	2606.50	540.24	0.01	0.20	1372.00	1400.30	1372.00	168.24	0.01	0.12	100.00	98.00	0.00	1234.50	1283.77	2331766.00	7.46	1770.03	1771.50
13	7	7	6632.00	18124.00	102.05	0	Spot (Block13, Row7, Column7)	4389.30	4563.00	819.87	0.02	0.19	1418.00	1432.27	1418.00	96.38	0.00	0.07	100.00	100.00	0.00	3145.00	2971.30	1171944.00	30.68	2402.45	2385.00
13	8	7	6929.00	18163.00	148.80	0	Spot (Block13, Row7, Column8)	1824.58	1659.00	420.62	0.04	0.23	1516.50	1530.58	1516.50	108.44	0.00	0.07	59.00	27.00	0.00	142.50	308.08	1100221.00	2.71	1622.37	1600.00
13	1	8	4838.00	18411.00	123.00	0	Spot (Block13, Row8, Column1)	3197.73	3150.50	541.41	0.01	0.17	1335.00	1346.73	1335.00	76.21	0.00	0.06	100.00	100.00	0.00	1815.50	1862.73	1266302.00	24.29	1955.14	1913.00
13	2	8	5121.00	18405.00	226.45	0	Spot (Block13, Row8, Column2)	1488.49	1483.00	81.29	0.00	0.05	1325.00	1333.21	1325.00	79.12	0.00	0.06	89.00	49.00	0.00	158.00	163.49	2189566.00	1.96	1414.31	1418.00
13	3	8	5427.00	18423.00	160.75	0	Spot (Block13, Row8, Column3)	1816.52	1812.00	205.17	0.00	0.11	1344.00	1352.81	1344.00	93.12	0.00	0.07	99.00	92.00	0.00	468.00	472.52	1300629.00	4.98	1503.76	1492.50
13	4	8	5724.00	18417.00	111.75	0	Spot (Block13, Row8, Column4)	12074.96	11984.00	2967.67	0.00	0.25	1358.00	1372.68	1358.00	102.79	0.00	0.07	100.00	100.00	0.00	10626.00	10716.96	3900211.00	104.11	4576.42	4138.00
13	5	8	6028.00	18408.00	205.40	0	Spot (Block13, Row8, Column5)	1542.53	1547.00	74.55	0.00	0.05	1371.00	1395.97	1371.00	166.11	0.01	0.12	55.00	2.00	0.00	176.00	171.53	1849495.00	0.88	1444.80	1445.00
13	6	8	6333.00	18428.00	139.15	0	Spot (Block13, Row8, Column6)	12253.75	12141.00	4962.34	0.00	0.40	1398.00	1453.75	1398.00	279.44	0.02	0.19	100.00	100.00	0.00	10743.00	10855.75	6433216.00	38.65	4284.54	4283.00
13	7	8	6627.00	18403.00	174.45	0	Spot (Block13, Row8, Column7)	2116.63	2103.50	432.43	0.00	0.20	1464.00	1530.81	1464.00	483.79	0.02	0.32	57.00	27.00	0.00	639.50	652.63	1786438.00	1.21	1655.03	1645.00
13	8	8	6935.00	18427.00	87.75	0	Spot (Block13, Row8, Column8)	2512.45	2508.00	283.47	0.00	0.11	1568.00	1576.72	1568.00	117.81	0.00	0.07	100.00	100.00	0.00	940.00	944.45	479878.00	7.94	1908.99	1875.00
14	1	1	9339.00	16328.00	161.95	0	Spot (Block14, Row1, Column1)	62203.12	65535.00	7087.01	0.02	0.11	6757.50	6865.98	6757.50	940.41	0.01	0.14	100.00	100.00	74.86	58777.50	55445.62	45035492.00	58.84	22561.88	20708.50
14	2	1	9635.00	16337.00	150.65	0	Spot (Block14, Row1, Column2)	37445.41	36256.00	14794.03	0.01	0.40	6890.00	6955.46	6890.00	895.11	0.00	0.13	100.00	100.00	4.68	29366.00	30555.41	23216172.00	34.06	13905.06	13254.50
14	3	1	9939.00	16333.00	150.55	0	Spot (Block14, Row1, Column3)	15304.14	14157.00	4726.85	0.03	0.31	6857.00	6931.84	6857.00	839.51	0.00	0.12	100.00	99.00	0.00	7300.00	8447.14	9503874.00	9.97	8959.52	8920.00
14	4	1	10256.00	16329.00	115.80	0	Spot (Block14, Row1, Column4)	28280.29	27339.50	8105.34	0.01	0.29	7075.00	7134.37	7075.00	856.41	0.00	0.12	100.00	100.00	0.00	20264.50	21205.29	9954664.00	24.69	13053.36	12161.00
14	5	1	10534.00	16332.00	115.60	0	Spot (Block14, Row1, Column5)	22525.25	22286.00	6939.41	0.00	0.31	7215.00	7282.37	7215.00	872.90	0.00	0.12	100.00	100.00	0.00	15071.00	15310.25	7928889.00	17.46	11279.52	10943.00
14	6	1	10850.00	16327.00	127.95	0	Spot (Block14, Row1, Column6)	37498.70	37265.50	12532.57	0.00	0.33	7477.00	7548.26	7477.00	941.02	0.00	0.12	100.00	100.00	1.82	29788.50	30021.70	16499426.00	31.83	14853.33	14175.50
14	7	1	11133.00	16336.00	84.50	0	Spot (Block14, Row1, Column7)	46409.25	44782.00	10690.02	0.02	0.23	7648.00	7722.08	7648.00	959.32	0.00	0.12	100.00	100.00	8.00	37134.00	38761.25	8121618.00	40.33	20004.81	18549.00
14	8	1	11442.00	16336.00	127.10	0	Spot (Block14, Row1, Column8)	64463.66	65535.00	4531.52	0.01	0.07	7705.00	7775.02	7705.00	963.75	0.00	0.12	100.00	100.00	93.02	57830.00	56758.66	27719536.00	58.82	26609.29	24227.00
14	1	2	9355.00	16616.00	144.15	0	Spot (Block14, Row2, Column1)	7649.05	7678.00	682.18	0.00	0.09	6747.00	6833.46	6747.00	873.99	0.01	0.13	52.00	12.00	0.00	931.00	902.05	4352312.00	0.93	7156.78	7081.00
14	2	2	9642.00	16631.00	131.45	0	Spot (Block14, Row2, Column2)	23729.04	23883.50	5528.28	0.00	0.23	6854.00	6947.37	6854.00	840.59	0.01	0.12	100.00	100.00	0.00	17029.50	16875.04	10962815.00	19.96	11586.52	11395.00
14	3	2	9943.00	16628.00	196.05	0	Spot (Block14, Row2, Column3)	7997.66	7925.50	856.13	0.00	0.11	6873.00	6970.37	6873.00	908.62	0.01	0.13	55.00	24.00	0.00	1052.50	1124.66	8685460.00	1.13	7383.81	7392.00
14	4	2	10239.00	16632.00	168.05	0	Spot (Block14, Row2, Column4)	16303.89	15893.00	3755.17	0.01	0.23	6978.00	7065.43	6978.00	880.45	0.01	0.12	100.00	100.00	0.00	8915.00	9325.89	12782251.00	10.49	9651.38	9490.50
14	5	2	10540.00	16633.00	195.50	0	Spot (Block14, Row2, Column5)	12486.05	12383.00	2001.47	0.00	0.16	7210.00	7265.88	7210.00	904.34	0.00	0.12	99.00	98.00	0.00	5173.00	5276.05	13497424.00	5.77	8853.11	8962.50
14	6	2	10833.00	16633.00	169.45	0	Spot (Block14, Row2, Column6)	12296.43	11632.50	2796.76	0.02	0.23	7358.00	7478.59	7358.00	1029.74	0.01	0.14	98.00	86.00	0.00	4274.50	4938.43	9837146.00	4.68	8645.87	8512.50
14	7	2	11137.00	16633.00	160.35	0	Spot (Block14, Row2, Column7)	13355.78	12436.50	3258.25	0.03	0.24	7390.00	7449.35	7390.00	880.56	0.00	0.12	99.00	95.00	0.00	5046.50	5965.78	9509318.00	6.71	9121.08	9008.00
14	8	2	11443.00	16635.00	197.15	0	Spot (Block14, Row2, Column8)	8611.89	8484.00	947.08	0.01	0.11	7498.00	7584.12	7498.00	940.91	0.00	0.12	51.00	24.00	0.00	986.00	1113.89	9490308.00	1.09	8035.92	7882.00
14	1	3	9339.00	16930.00	152.10	0	Spot (Block14, Row3, Column1)	25207.40	24270.00	10306.91	0.02	0.41	6906.00	6975.77	6906.00	832.24	0.00	0.12	100.00	100.00	0.00	17364.00	18301.40	16057114.00	21.91	10660.50	10242.00
14	2	3	9640.00	16918.00	197.40	0	Spot (Block14, Row3, Column2)	8769.25	8656.00	994.14	0.01	0.11	7030.00	7148.55	7030.00	924.69	0.01	0.13	77.00	40.00	0.00	1626.00	1739.25	9663716.00	1.75	7852.32	7864.50
14	3	3	9932.00	16933.00	151.45	0	Spot (Block14, Row3, Column3)	57465.87	65535.00	11898.27	0.06	0.21	7062.00	7217.65	7062.00	1059.36	0.01	0.15	100.00	100.00	60.10	58473.00	50403.87	36146324.00	47.43	20495.99	19235.00
14	4	3	10237.00	16931.00	147.00	0	Spot (Block14, Row3, Column4)	40663.61	37910.00	17114.98	0.03	0.42	7205.00	7292.36	7205.00	1004.31	0.01	0.14	100.00	100.00	13.39	30705.00	33458.61	23991608.00	33.23	14976.73	14118.00
14	5	3	10542.00	16933.00	112.45	0	Spot (Block14, Row3, Column5)	64163.35	65535.00	4383.92	0.01	0.07	7398.50	7676.57	7398.50	2126.27	0.02	0.28	100.00	100.00	86.28	58136.50	56764.85	21045644.00	26.57	25914.05	23420.00
14	6	3	10837.00	16931.00	176.45	0	Spot (Block14, Row3, Column6)	37509.13	34324.50	16712.28	0.04	0.45	7609.00	7939.47	7609.00	2400.11	0.02	0.30	100.00	100.00	10.46	26715.50	29900.13	32633032.00	12.32	14619.04	14523.00
14	7	3	11141.00	16935.00	149.20	0	Spot (Block14, Row3, Column7)	25222.66	23958.00	10772.36	0.02	0.43	7373.50	7492.58	7373.50	1052.55	0.01	0.14	100.00	99.00	0.00	16584.50	17849.16	15385821.00	16.84	11429.79	10808.00
14	8	3	11436.00	16951.00	154.05	0	Spot (Block14, Row3, Column8)	27251.00	24967.50	10242.42	0.04	0.38	7361.00	7457.77	7361.00	893.50	0.01	0.12	100.00	100.00	0.00	17606.50	19890.00	17767648.00	22.15	13069.60	12672.00
14	1	4	9338.00	17228.00	148.35	0	Spot (Block14, Row4, Column1)	39379.78	38036.00	16961.38	0.02	0.43	7162.00	7240.26	7162.00	888.33	0.00	0.12	100.00	100.00	12.13	30874.00	32217.78	23706692.00	36.18	14213.44	13068.00
14	2	4	9651.00	17238.00	170.05	0	Spot (Block14, Row4, Column2)	9384.11	9263.00	1053.09	0.01	0.11	7150.00	7231.86	7150.00	917.77	0.00	0.13	90.00	64.00	0.00	2113.00	2234.11	7572980.00	2.35	8006.09	8046.50
14	3	4	9936.00	17234.00	156.65	0	Spot (Block14, Row4, Column3)	64314.46	65535.00	4255.35	0.01	0.07	7054.00	7187.85	7054.00	989.53	0.01	0.14	100.00	100.00	88.92	58481.00	57260.46	43541296.00	57.73	24473.04	22265.00
14	4	4	10235.00	17232.00	199.15	0	Spot (Block14, Row4, Column4)	8692.51	8604.00	959.30	0.00	0.11	7153.00	7241.79	7153.00	905.81	0.01	0.13	71.00	35.00	0.00	1451.00	1539.51	9787767.00	1.60	7831.48	7757.50
14	5	4	10534.00	17232.00	82.35	0	Spot (Block14, Row4, Column5)	14876.75	14055.50	2977.24	0.02	0.20	7338.00	7551.37	7338.00	2089.56	0.01	0.28	100.00	92.00	0.00	6717.50	7538.75	2469541.00	3.51	9725.65	9641.00
14	6	4	10835.00	17250.00	197.15	0	Spot (Block14, Row4, Column6)	12600.69	12665.00	2384.59	0.00	0.19	7467.00	7754.88	7467.00	2325.95	0.02	0.30	86.00	60.00	0.00	5198.00	5133.69	13860755.00	2.08	9211.34	8970.00
14	7	4	11130.00	17239.00	157.55	0	Spot (Block14, Row4, Column7)	16963.20	15169.00	6481.64	0.05	0.38	7396.00	7544.78	7396.00	1155.03	0.01	0.15	99.00	92.00	0.00	7773.00	9567.20	11484086.00	8.15	9485.13	9457.00
14	8	4	11439.00	17244.00	171.25	0	Spot (Block14, Row4, Column8)	10802.67	10441.50	2011.74	0.01	0.19	7296.00	7383.27	7296.00	833.51	0.01	0.11	96.00	80.00	0.00	3145.50	3506.67	8814978.00	4.10	8349.27	8418.00
14	1	5	9336.00	17534.00	114.20	0	Spot (Block14, Row5, Column1)	50481.65	51719.00	12178.20	0.01	0.24	7333.00	7455.93	7333.00	1053.05	0.01	0.14	100.00	100.00	18.95	44386.00	43148.65	17315212.00	40.86	18653.01	16873.00
14	2	5	9638.00	17535.00	151.15	0	Spot (Block14, Row5, Column2)	29976.29	29408.00	9525.90	0.01	0.32	7228.00	7320.35	7228.00	1115.45	0.01	0.15	100.00	100.00	0.00	22180.00	22748.29	18795128.00	20.31	12915.29	12377.50
14	3	5	9937.00	17530.00	160.20	0	Spot (Block14, Row5, Column3)	12974.91	12528.50	2860.99	0.02	0.22	7029.00	7102.45	7029.00	911.55	0.00	0.13	99.00	98.00	0.00	5499.50	5945.91	9108390.00	6.44	8772.61	8816.00
14	4	5	10238.00	17535.00	153.50	0	Spot (Block14, Row5, Column4)	20286.29	18764.50	7966.79	0.03	0.39	7187.00	7241.46	7187.00	911.36	0.00	0.13	100.00	99.00	0.00	11577.50	13099.29	13104942.00	14.31	9975.67	9786.00
14	5	5	10540.00	17537.00	156.75	0	Spot (Block14, Row5, Column5)	64508.00	65535.00	4266.40	0.01	0.07	7345.00	7486.45	7345.00	1240.52	0.01	0.17	100.00	100.00	92.21	58190.00	57163.00	43865852.00	45.97	24991.92	21796.00
14	6	5	10837.00	17531.00	162.80	0	Spot (Block14, Row5, Column6)	12575.58	12183.50	2697.62	0.01	0.21	7347.00	7496.92	7347.00	1210.28	0.01	0.16	97.00	89.00	0.00	4836.50	5228.58	9205324.00	4.20	8792.27	8765.00
14	7	5	11136.00	17534.00	188.25	0	Spot (Block14, Row5, Column7)	52483.53	65535.00	16229.22	0.10	0.31	7486.00	7710.85	7486.00	1444.45	0.01	0.19	100.00	100.00	50.80	58049.00	44997.53	52379068.00	31.00	20060.76	20106.00
14	8	5	11437.00	17541.00	149.60	0	Spot (Block14, Row5, Column8)	34732.60	32477.50	17946.75	0.03	0.52	7270.50	7418.05	7270.50	1121.33	0.01	0.15	100.00	99.00	8.14	25207.00	27462.10	21325872.00	24.36	12753.53	12017.50
14	1	6	9332.00	17828.00	181.00	0	Spot (Block14, Row6, Column1)	29552.60	25052.50	14255.63	0.07	0.48	7100.00	7372.60	7100.00	1345.97	0.02	0.18	100.00	100.00	0.87	17952.50	22452.60	27129284.00	16.48	12841.36	12740.50
14	2	6	9633.00	17834.00	194.45	0	Spot (Block14, Row6, Column2)	39108.71	37561.00	14519.37	0.02	0.37	7114.00	7377.12	7114.00	1406.07	0.02	0.19	100.00	100.00	4.86	30447.00	31994.71	41807260.00	22.57	16128.44	16373.00
14	3	6	9928.00	17828.00	148.25	0	Spot (Block14, Row6, Column3)	49270.05	55635.50	17082.89	0.05	0.35	6961.00	7076.49	6961.00	1073.19	0.01	0.15	100.00	100.00	40.20	48674.50	42309.05	29660764.00	39.32	16539.91	15051.00
14	4	6	10239.00	17829.00	165.05	0	Spot (Block14, Row6, Column4)	10839.90	10431.00	2165.49	0.02	0.20	7010.00	7065.09	7010.00	899.22	0.00	0.13	96.00	84.00	0.00	3421.00	3829.90	8184126.00	4.20	8254.71	8244.00
14	5	6	10537.00	17835.00	137.30	0	Spot (Block14, Row6, Column5)	64272.33	65535.00	5067.06	0.01	0.08	7113.50	7225.78	7113.50	1241.86	0.01	0.17	100.00	100.00	90.96	58421.50	57158.83	32714860.00	45.94	24523.53	23390.50
14	6	6	10834.00	17832.00	178.50	0	Spot (Block14, Row6, Column6)	8990.46	8810.00	1094.77	0.01	0.12	7154.00	7314.03	7154.00	1354.19	0.01	0.19	65.00	23.00	0.00	1656.00	1836.46	8028481.00	1.24	7804.91	7733.00
14	7	6	11137.00	17831.00	148.70	0	Spot (Block14, Row6, Column7)	40690.68	39872.50	17722.55	0.01	0.44	7149.50	7289.89	7149.50	1196.97	0.01	0.16	100.00	100.00	13.70	32723.00	33541.18	24658628.00	27.90	14564.35	13665.50
14	8	6	11442.00	17845.00	149.55	0	Spot (Block14, Row6, Column8)	42479.96	42101.00	19203.13	0.00	0.45	7035.50	7103.12	7035.50	861.70	0.00	0.12	100.00	100.00	26.18	35065.50	35444.46	26125316.00	41.05	15061.61	13421.00
14	1	7	9334.00	18131.00	189.10	0	Spot (Block14, Row7, Column1)	9010.39	8821.50	1291.43	0.01	0.14	6592.00	6701.59	6592.00	941.33	0.01	0.14	88.00	59.00	0.00	2229.50	2418.39	9100495.00	2.45	7340.16	7354.00
14	2	7	9640.00	18129.00	190.45	0	Spot (Block14, Row7, Column2)	8091.61	8033.00	922.80	0.00	0.11	6700.00	6825.38	6700.00	1037.78	0.01	0.15	60.00	21.00	0.00	1333.00	1391.61	8277721.00	1.22	7331.38	7278.00
14	3	7	9928.00	18127.00	196.70	0	Spot (Block14, Row7, Column3)	7882.55	7873.00	861.68	0.00	0.11	6697.00	6754.52	6697.00	812.20	0.00	0.12	60.00	35.00	0.00	1176.00	1185.55	8647161.00	1.39	7407.70	7220.50
14	4	7	10241.00	18128.00	208.20	0	Spot (Block14, Row7, Column4)	7718.10	7666.00	804.54	0.00	0.10	6670.00	6725.90	6670.00	782.62	0.00	0.12	58.00	28.00	0.00	996.00	1048.10	9555014.00	1.27	7061.09	6972.50
14	5	7	10545.00	18131.00	162.50	0	Spot (Block14, Row7, Column5)	12057.95	12003.00	2320.93	0.00	0.19	6788.00	6957.81	6788.00	1182.38	0.01	0.17	99.00	89.00	0.00	5215.00	5269.95	8826417.00	4.31	8436.12	8426.00
14	6	7	10832.00	18134.00	175.35	0	Spot (Block14, Row7, Column6)	47139.78	48718.50	15417.41	0.01	0.33	6966.00	7210.04	6966.00	1426.91	0.01	0.20	100.00	100.00	18.38	41752.50	40173.78	40257528.00	27.98	16591.16	16370.50
14	7	7	11131.00	18137.00	104.40	0	Spot (Block14, Row7, Column7)	29090.80	28270.00	7315.28	0.01	0.25	6989.00	7106.81	6989.00	1123.89	0.01	0.16	100.00	100.00	0.00	21281.00	22101.80	8203607.00	19.56	13358.46	12565.00
14	8	7	11440.00	18135.00	113.05	0	Spot (Block14, Row7, Column8)	13870.51	14037.00	1872.41	0.01	0.13	6917.00	6950.40	6917.00	806.38	0.00	0.12	100.00	100.00	0.00	7120.00	6953.51	4674361.00	8.58	9528.96	9666.00
14	1	8	9341.00	18429.00	130.20	0	Spot (Block14, Row8, Column1)	9753.27	9362.00	1694.77	0.02	0.17	6465.50	6522.51	6465.50	741.39	0.00	0.11	98.00	88.00	0.00	2896.50	3287.77	4437739.00	4.36	7485.06	7585.00
14	2	8	9633.00	18430.00	172.40	0	Spot (Block14, Row8, Column2)	9744.04	9556.00	1803.28	0.01	0.19	6525.00	6580.71	6525.00	739.69	0.00	0.11	93.00	81.00	0.00	3031.00	3219.04	8116789.00	4.28	7543.93	7443.00
14	3	8	9925.00	18429.00	154.25	0	Spot (Block14, Row8, Column3)	14401.11	12837.50	5293.02	0.05	0.37	6589.50	6615.86	6589.50	771.69	0.00	0.12	99.00	94.00	0.00	6248.00	7811.61	9475929.00	10.09	8347.63	8376.50
14	4	8	10231.00	18436.00	111.85	0	Spot (Block14, Row8, Column4)	49760.36	51388.50	11221.81	0.01	0.23	6580.00	6629.58	6580.00	807.62	0.00	0.12	100.00	100.00	14.81	44808.50	43180.36	16122356.00	53.40	19717.51	19118.00
14	5	8	10528.00	18431.00	196.15	0	Spot (Block14, Row8, Column5)	7954.82	7898.00	879.39	0.00	0.11	6632.50	6707.85	6632.50	879.89	0.00	0.13	65.00	32.00	0.00	1265.50	1322.32	8646890.00	1.42	7226.30	7197.00
14	6	8	10830.00	18438.00	121.95	0	Spot (Block14, Row8, Column6)	51336.45	54060.00	13797.88	0.02	0.27	6819.50	7006.94	6819.50	1220.58	0.01	0.17	100.00	100.00	31.82	47240.50	44516.95	20329288.00	36.32	17905.66	17124.00
14	7	8	11128.00	18435.00	150.70	0	Spot (Block14, Row8, Column7)	16045.21	15986.50	4661.02	0.00	0.29	6796.00	6856.59	6796.00	873.43	0.00	0.13	100.00	100.00	0.00	9190.50	9249.21	9915940.00	10.52	8962.83	8880.00
14	8	8	11436.00	18437.00	91.35	0	Spot (Block14, Row8, Column8)	9600.72	9710.00	1068.56	0.00	0.11	6741.50	6785.09	6741.50	777.11	0.00	0.11	100.00	88.00	0.00	2968.50	2859.22	1996949.00	3.62	7876.49	7842.00
15	1	1	13844.00	16339.00	162.95	0	Spot (Block15, Row1, Column1)	61136.81	65535.00	8696.25	0.03	0.14	2942.00	3045.25	2942.00	559.35	0.01	0.18	100.00	100.00	72.67	62593.00	58194.81	45180536.00	103.86	16865.57	15139.50
15	2	1	14136.00	16348.00	152.85	0	Spot (Block15, Row1, Column2)	22530.92	21826.00	8995.18	0.01	0.40	2689.00	2778.25	2689.00	489.62	0.01	0.18	100.00	100.00	0.00	19137.00	19841.92	14397258.00	40.34	7179.95	6686.50
15	3	1	14438.00	16343.00	155.65	0	Spot (Block15, Row1, Column3)	4071.85	3916.50	937.84	0.02	0.23	2566.00	2631.63	2566.00	357.21	0.01	0.14	95.00	83.00	0.00	1350.50	1505.85	2711849.00	4.03	2976.20	2953.00
15	4	1	14757.00	16345.00	116.65	0	Spot (Block15, Row1, Column4)	16443.09	16656.00	4085.99	0.01	0.25	2538.00	2591.97	2538.00	320.33	0.01	0.12	100.00	100.00	0.00	14118.00	13905.09	5886625.00	43.24	6488.73	5983.50
15	5	1	15040.00	16344.00	153.05	0	Spot (Block15, Row1, Column5)	5779.54	5313.00	1967.22	0.04	0.34	2557.00	2597.85	2557.00	302.47	0.01	0.12	99.00	99.00	0.00	2756.00	3222.54	3733583.00	10.52	3369.78	3210.50
15	6	1	15351.00	16338.00	127.75	0	Spot (Block15, Row1, Column6)	13535.36	13252.00	4041.47	0.01	0.30	2617.00	2700.55	2617.00	585.78	0.01	0.22	100.00	100.00	0.00	10635.00	10918.36	5928488.00	18.50	5528.95	5073.00
15	7	1	15644.00	16347.00	98.45	0	Spot (Block15, Row1, Column7)	21470.48	20760.50	6026.43	0.01	0.28	2667.00	2749.83	2667.00	631.57	0.01	0.23	100.00	100.00	0.00	18093.50	18803.48	5238798.00	29.64	7979.02	7399.50
15	8	1	15941.00	16345.00	127.25	0	Spot (Block15, Row1, Column8)	63334.08	65535.00	7530.86	0.01	0.12	2747.50	3095.21	2747.50	2969.16	0.05	0.96	100.00	100.00	89.30	62787.50	60586.58	27233812.00	20.29	20090.09	17210.50
15	1	2	13832.00	16617.00	137.50	0	Spot (Block15, Row2, Column1)	3043.66	2955.50	351.05	0.01	0.12	2696.50	2763.72	2696.50	443.34	0.01	0.16	33.00	7.00	0.00	259.00	347.16	1558352.00	0.63	2847.24	2738.00
15	2	2	14135.00	16637.00	140.35	0	Spot (Block15, Row2, Column2)	3939.92	3823.00	589.51	0.01	0.15	2474.00	2527.59	2474.00	329.29	0.01	0.13	100.00	95.00	0.00	1349.00	1465.92	2103915.00	4.29	3028.40	3023.00
15	3	2	14444.00	16636.00	183.20	0	Spot (Block15, Row2, Column3)	2805.88	2794.50	254.29	0.00	0.09	2382.00	2414.66	2382.00	245.81	0.01	0.10	75.00	37.00	0.00	412.50	423.88	2659972.00	1.59	2528.53	2492.00
15	4	2	14745.00	16644.00	175.65	0	Spot (Block15, Row2, Column4)	3185.54	3175.00	385.89	0.00	0.12	2397.00	2440.29	2397.00	269.00	0.01	0.11	93.00	69.00	0.00	778.00	788.54	2749122.00	2.77	2625.14	2618.00
15	5	2	15042.00	16645.00	177.10	0	Spot (Block15, Row2, Column5)	5192.18	5133.50	954.38	0.00	0.18	2408.00	2448.45	2408.00	247.49	0.01	0.10	100.00	100.00	0.00	2725.50	2784.18	4569120.00	11.09	3224.74	3195.00
15	6	2	15335.00	16636.00	175.05	0	Spot (Block15, Row2, Column6)	3091.32	3021.00	378.44	0.01	0.12	2491.00	2562.91	2491.00	375.06	0.01	0.15	69.00	31.00	0.00	530.00	600.32	2655440.00	1.41	2698.31	2716.00
15	7	2	15642.00	16642.00	183.15	0	Spot (Block15, Row2, Column7)	3276.62	3243.00	446.56	0.00	0.14	2544.00	2578.68	2544.00	295.41	0.01	0.11	84.00	60.00	0.00	699.00	732.62	3080021.00	2.36	2751.86	2767.50
15	8	2	15941.00	16649.00	147.00	-50	Spot (Block15, Row2, Column8)	2906.44	2870.50	333.14	0.01	0.11	2630.00	2995.53	2630.00	3092.12	0.06	1.03	0.00	0.00	0.00	240.50	276.44	1708987.00	-0.03	2885.92	2843.00
15	1	3	13837.00	16946.00	160.20	0	Spot (Block15, Row3, Column1)	4713.14	4492.50	1094.93	0.02	0.23	2572.00	2612.93	2572.00	297.32	0.01	0.11	100.00	99.00	0.00	1920.50	2141.14	3346328.00	7.06	3177.80	3123.00
15	2	3	14140.00	16943.00	189.60	0	Spot (Block15, Row3, Column2)	2888.51	2834.00	294.91	0.01	0.10	2444.00	2477.31	2444.00	253.86	0.01	0.10	73.00	35.00	0.00	390.00	444.51	2914506.00	1.62	2648.94	2647.50
15	3	3	14435.00	16945.00	148.70	0	Spot (Block15, Row3, Column3)	7742.90	7421.00	2627.77	0.02	0.34	2384.00	2444.67	2384.00	342.12	0.01	0.14	100.00	100.00	0.00	5037.00	5358.90	4645740.00	15.49	3789.81	3713.00
15	4	3	14741.00	16943.00	146.45	0	Spot (Block15, Row3, Column4)	18843.84	18003.00	8105.53	0.02	0.43	2394.00	2443.94	2394.00	273.13	0.01	0.11	100.00	100.00	0.00	15609.00	16449.84	11023645.00	60.04	6068.63	5659.00
15	5	3	15041.00	16941.00	146.50	0	Spot (Block15, Row3, Column5)	8763.24	8430.00	3181.27	0.02	0.36	2429.50	2516.70	2429.50	392.69	0.02	0.16	100.00	100.00	0.00	6000.50	6333.74	5126496.00	15.91	4034.80	3720.50
15	6	3	15342.00	16943.00	198.45	0	Spot (Block15, Row3, Column6)	20592.07	17548.00	10030.64	0.07	0.49	2520.00	2648.64	2520.00	504.23	0.02	0.19	100.00	100.00	0.00	15028.00	18072.07	23042528.00	35.59	7242.72	7110.00
15	7	3	15640.00	16948.00	165.25	0	Spot (Block15, Row3, Column7)	4426.31	4302.00	1160.48	0.01	0.26	2521.00	2607.11	2521.00	408.96	0.01	0.16	95.00	79.00	0.00	1781.00	1905.31	3363998.00	4.45	2992.26	3027.50
15	8	3	15940.00	16962.00	156.80	0	Spot (Block15, Row3, Column8)	12012.35	11289.50	4307.14	0.03	0.36	2585.00	2623.59	2585.00	307.98	0.01	0.12	100.00	100.00	0.00	8704.50	9427.35	8168400.00	30.49	5081.64	4767.50
15	1	4	13836.00	17238.00	148.20	0	Spot (Block15, Row4, Column1)	19694.21	18890.50	8656.49	0.02	0.44	2612.00	2662.03	2612.00	345.27	0.01	0.13	100.00	100.00	0.00	16278.50	17082.21	11895304.00	49.33	6585.59	5987.50
15	2	4	14148.00	17250.00	158.70	0	Spot (Block15, Row4, Column2)	5230.88	5297.00	1114.17	0.01	0.21	2503.00	2557.75	2503.00	340.93	0.01	0.13	100.00	100.00	0.00	2794.00	2727.88	3619769.00	7.84	3403.07	3379.00
15	3	4	14439.00	17245.00	151.70	0	Spot (Block15, Row4, Column3)	51138.46	59124.00	16500.97	0.06	0.32	2426.00	2509.13	2426.00	442.21	0.01	0.18	100.00	100.00	44.06	56698.00	48712.46	32268600.00	109.97	12107.86	10755.00
15	4	4	14736.00	17247.00	203.60	0	Spot (Block15, Row4, Column4)	2839.31	2813.50	269.50	0.00	0.09	2377.00	2426.11	2377.00	348.25	0.01	0.14	60.00	20.00	0.00	436.50	462.31	3333349.00	1.19	2571.63	2564.50
15	5	4	15039.00	17246.00	147.00	-50	Spot (Block15, Row4, Column5)	2699.41	2621.00	363.99	0.01	0.13	2392.00	2440.34	2392.00	311.78	0.01	0.13	38.00	20.00	0.00	229.00	307.41	1592651.00	0.83	2457.48	2431.00
15	6	4	15344.00	17252.00	188.60	0	Spot (Block15, Row4, Column6)	5418.64	5475.00	814.32	0.00	0.15	2430.00	2501.63	2430.00	367.05	0.01	0.15	100.00	99.00	0.00	3045.00	2988.64	5429477.00	7.95	3307.58	3210.50
15	7	4	15635.00	17249.00	158.40	0	Spot (Block15, Row4, Column7)	4394.29	4169.00	1064.38	0.02	0.24	2497.00	2524.55	2497.00	251.71	0.00	0.10	100.00	98.00	0.00	1672.00	1897.29	3014485.00	7.43	3066.52	3094.00
15	8	4	15940.00	17259.00	175.35	0	Spot (Block15, Row4, Column8)	3086.52	3093.00	340.21	0.00	0.11	2593.00	2624.23	2593.00	268.84	0.01	0.10	70.00	45.00	0.00	500.00	493.52	2657498.00	1.72	2727.74	2689.00
15	1	5	13841.00	17551.00	115.35	0	Spot (Block15, Row5, Column1)	28196.84	28099.00	7744.31	0.00	0.27	2633.00	2715.62	2633.00	454.46	0.01	0.17	100.00	100.00	0.00	25466.00	25563.84	9812501.00	56.07	9048.09	8383.00
15	2	5	14144.00	17547.00	154.30	0	Spot (Block15, Row5, Column2)	13282.42	13090.50	4188.97	0.01	0.32	2531.00	2596.19	2531.00	363.64	0.01	0.14	100.00	100.00	0.00	10559.50	10751.42	8633570.00	29.39	5284.01	5114.00
15	3	5	14438.00	17543.00	161.65	0	Spot (Block15, Row5, Column3)	11995.19	10880.00	4910.13	0.04	0.41	2469.00	2535.28	2469.00	425.92	0.01	0.17	100.00	100.00	0.00	8411.00	9526.19	8672520.00	22.21	4577.73	4435.00
15	4	5	14736.00	17546.00	151.80	0	Spot (Block15, Row5, Column4)	6245.81	5967.00	1875.59	0.02	0.30	2380.00	2427.54	2380.00	340.12	0.01	0.14	100.00	100.00	0.00	3587.00	3865.81	3941107.00	11.23	3435.53	3376.00
15	5	5	15043.00	17550.00	148.10	0	Spot (Block15, Row5, Column5)	49294.01	56229.50	17571.02	0.06	0.36	2405.00	2473.53	2405.00	394.50	0.01	0.16	100.00	100.00	40.17	53824.50	46889.01	29576604.00	118.68	12369.59	10361.00
15	6	5	15342.00	17542.00	189.25	0	Spot (Block15, Row5, Column6)	3028.47	2969.00	386.51	0.01	0.13	2423.00	2467.59	2423.00	288.42	0.01	0.12	81.00	45.00	0.00	546.00	605.47	3082985.00	1.94	2615.51	2578.00
15	7	5	15642.00	17547.00	175.45	0	Spot (Block15, Row5, Column7)	6034.88	5927.50	1502.75	0.01	0.25	2493.00	2530.15	2493.00	257.88	0.01	0.10	100.00	100.00	0.00	3434.50	3541.88	5189993.00	13.59	3508.58	3465.50
15	8	5	15937.00	17556.00	154.65	0	Spot (Block15, Row5, Column8)	6534.86	6214.50	2293.21	0.02	0.35	2564.00	2593.99	2564.00	258.30	0.01	0.10	100.00	100.00	0.00	3650.50	3970.86	4273799.00	15.26	3488.09	3415.50
15	1	6	13836.00	17841.00	201.15	0	Spot (Block15, Row6, Column1)	19030.31	15807.00	9715.04	0.08	0.51	2672.00	2796.73	2672.00	556.03	0.02	0.20	100.00	100.00	0.00	13135.00	16358.31	21846798.00	29.20	7063.94	7126.50
15	2	6	14136.00	17842.00	206.45	0	Spot (Block15, Row6, Column2)	4017.90	3967.50	696.17	0.01	0.17	2530.00	2635.80	2530.00	449.68	0.02	0.17	94.00	76.00	0.00	1437.50	1487.90	4861657.00	3.07	3051.21	2944.50
15	3	6	14429.00	17841.00	147.95	0	Spot (Block15, Row6, Column3)	19295.27	18258.50	8754.06	0.02	0.45	2415.00	2482.52	2415.00	324.23	0.01	0.13	100.00	100.00	0.00	15843.50	16880.27	11538572.00	51.85	6060.91	5600.00
15	4	6	14745.00	17846.00	192.60	0	Spot (Block15, Row6, Column4)	3080.55	3014.00	415.57	0.01	0.13	2374.00	2425.65	2374.00	316.49	0.01	0.13	84.00	50.00	0.00	640.00	706.55	3231498.00	2.07	2629.98	2602.00
15	5	6	15041.00	17842.00	109.05	0	Spot (Block15, Row6, Column5)	46295.78	46941.50	12560.96	0.01	0.27	2420.00	2494.49	2420.00	373.04	0.01	0.15	100.00	100.00	10.26	44521.50	43875.78	14444283.00	117.42	12901.04	11053.00
15	6	6	15335.00	17852.00	176.90	0	Spot (Block15, Row6, Column6)	3036.76	2973.00	336.47	0.01	0.11	2461.00	2497.88	2461.00	291.20	0.01	0.12	78.00	43.00	0.00	512.00	575.76	2672348.00	1.85	2716.16	2726.00
15	7	6	15642.00	17845.00	157.40	0	Spot (Block15, Row6, Column7)	5591.03	5155.00	1796.33	0.04	0.32	2502.00	2536.92	2502.00	269.42	0.01	0.11	99.00	98.00	0.00	2653.00	3089.03	3824265.00	11.34	3377.62	3311.00
15	8	6	15943.00	17858.00	148.55	0	Spot (Block15, Row6, Column8)	6271.81	6145.00	1886.49	0.01	0.30	2574.00	2609.03	2574.00	251.54	0.01	0.10	100.00	100.00	0.00	3571.00	3697.81	3794448.00	14.56	3574.86	3436.00
15	1	7	13835.00	18144.00	170.30	0	Spot (Block15, Row7, Column1)	6804.88	6614.00	1992.22	0.01	0.29	2633.00	2705.72	2633.00	436.08	0.01	0.16	100.00	100.00	0.00	3981.00	4171.88	5491540.00	9.40	3735.17	3761.00
15	2	7	14133.00	18141.00	187.25	0	Spot (Block15, Row7, Column2)	3009.60	2972.00	313.84	0.01	0.10	2480.00	2519.24	2480.00	275.53	0.01	0.11	76.00	43.00	0.00	492.00	529.60	2967468.00	1.78	2721.68	2688.00
15	3	7	14438.00	18140.00	203.95	0	Spot (Block15, Row7, Column3)	2836.27	2801.00	286.63	0.01	0.10	2406.00	2452.39	2406.00	252.35	0.01	0.10	68.00	38.00	0.00	395.00	430.27	3349631.00	1.52	2574.28	2560.50
15	4	7	14719.00	18150.00	201.80	0	Spot (Block15, Row7, Column4)	2788.45	2747.50	346.97	0.01	0.12	2410.00	2491.41	2410.00	466.30	0.01	0.19	39.00	6.00	0.00	337.50	378.45	3229026.00	0.64	2523.15	2453.00
15	5	7	15060.00	18151.00	160.00	0	Spot (Block15, Row7, Column5)	3161.12	3130.00	349.40	0.00	0.11	2454.00	2521.20	2454.00	465.38	0.01	0.18	72.00	23.00	0.00	676.00	707.12	2228591.00	1.38	2784.54	2783.00
15	6	7	15337.00	18145.00	176.10	0	Spot (Block15, Row7, Column6)	4588.25	4512.50	882.25	0.01	0.19	2475.00	2538.34	2475.00	388.12	0.01	0.15	100.00	95.00	0.00	2037.50	2113.25	3982599.00	5.28	3141.52	3140.00
15	7	7	15633.00	18146.00	99.70	0	Spot (Block15, Row7, Column7)	12828.70	12461.00	3149.85	0.01	0.25	2518.00	2555.27	2518.00	282.77	0.01	0.11	100.00	100.00	0.00	9943.00	10310.70	3258490.00	36.33	5590.58	5448.00
15	8	7	15938.00	18149.00	147.00	-50	Spot (Block15, Row7, Column8)	3273.17	2770.00	1389.21	0.07	0.42	2580.00	2628.47	2580.00	269.94	0.01	0.10	40.00	26.00	0.00	190.00	693.17	1927895.00	2.39	2677.17	2597.00
15	1	8	13845.00	18438.00	124.10	0	Spot (Block15, Row8, Column1)	5612.55	5304.00	1534.38	0.02	0.27	2664.00	2700.60	2664.00	348.31	0.01	0.13	100.00	99.00	0.00	2640.00	2948.55	2306760.00	8.36	3480.26	3427.00
15	2	8	14134.00	18443.00	174.60	0	Spot (Block15, Row8, Column2)	3123.23	3059.00	367.58	0.01	0.12	2533.00	2560.42	2533.00	279.49	0.00	0.11	80.00	44.00	0.00	526.00	590.23	2657868.00	2.01	2762.16	2749.50
15	3	8	14433.00	18447.00	155.65	0	Spot (Block15, Row8, Column3)	4138.13	3807.00	861.63	0.04	0.21	2519.00	2552.77	2519.00	269.14	0.01	0.11	99.00	95.00	0.00	1288.00	1619.13	2764273.00	5.89	2996.53	2972.00
15	4	8	14732.00	18442.00	111.80	0	Spot (Block15, Row8, Column4)	19058.73	19168.50	4538.61	0.00	0.24	2506.00	2575.66	2506.00	456.98	0.01	0.18	100.00	100.00	0.00	16662.50	16552.73	6251265.00	36.07	7020.23	6781.00
15	5	8	15025.00	18443.00	198.35	0	Spot (Block15, Row8, Column5)	2890.23	2852.50	390.81	0.01	0.14	2473.00	2565.49	2473.00	516.28	0.02	0.20	31.00	2.00	0.00	379.50	417.23	3213932.00	0.63	2631.36	2629.00
15	6	8	15338.00	18452.00	129.20	0	Spot (Block15, Row8, Column6)	32618.31	33078.00	11425.21	0.01	0.35	2554.00	2636.34	2554.00	490.45	0.01	0.19	100.00	100.00	0.22	30524.00	30064.31	14645622.00	61.13	10097.75	10067.00
15	7	8	15628.00	18446.00	155.60	0	Spot (Block15, Row8, Column7)	4530.40	4523.00	900.17	0.00	0.20	2551.00	2606.29	2551.00	399.38	0.01	0.15	99.00	92.00	0.00	1972.00	1979.40	3012714.00	4.82	3075.75	3104.00
15	8	8	15937.00	18477.00	107.75	0	Spot (Block15, Row8, Column8)	3962.94	3987.00	1158.29	0.00	0.29	2583.00	2615.98	2583.00	265.22	0.01	0.10	76.00	65.00	0.00	1404.00	1379.94	1188882.00	5.08	3372.41	2956.50
16	1	1	18344.00	16351.00	164.05	0	Spot (Block16, Row1, Column1)	60249.64	65535.00	9969.77	0.04	0.17	1321.00	1392.50	1321.00	379.01	0.02	0.27	100.00	100.00	70.05	64214.00	58928.64	45067164.00	155.29	13413.72	12240.00
16	2	1	18642.00	16358.00	151.60	0	Spot (Block16, Row1, Column2)	4137.78	4090.00	1322.12	0.01	0.32	1289.00	1340.09	1289.00	288.31	0.02	0.22	100.00	100.00	0.00	2801.00	2848.78	2610938.00	9.70	2048.73	1904.50
16	3	1	18941.00	16359.00	152.75	0	Spot (Block16, Row1, Column3)	3067.29	2988.00	1031.97	0.01	0.34	1257.00	1265.88	1257.00	70.32	0.00	0.06	100.00	100.00	0.00	1731.00	1810.29	1966132.00	25.62	1640.60	1596.50
16	4	1	19257.00	16359.00	115.20	0	Spot (Block16, Row1, Column4)	2947.30	2938.50	339.20	0.00	0.12	1253.00	1266.14	1253.00	86.25	0.00	0.07	100.00	100.00	0.00	1685.50	1694.30	1025661.00	19.49	1862.41	1773.00
16	5	1	19541.00	16354.00	150.25	0	Spot (Block16, Row1, Column5)	10198.66	9159.00	5908.74	0.05	0.58	1266.00	1276.53	1266.00	104.51	0.00	0.08	100.00	100.00	0.00	7893.00	8932.66	6282374.00	85.37	3128.84	3084.00
16	6	1	19852.00	16352.00	128.45	0	Spot (Block16, Row1, Column6)	9353.99	9048.50	3475.38	0.01	0.37	1241.00	1255.12	1241.00	114.54	0.00	0.09	100.00	100.00	0.00	7807.50	8112.99	4134463.00	70.71	3220.10	3021.00
16	7	1	20147.00	16353.00	90.15	0	Spot (Block16, Row1, Column7)	7776.45	7433.00	2502.88	0.02	0.32	1216.00	1252.69	1216.00	279.79	0.01	0.22	100.00	100.00	0.00	6217.00	6560.45	1570842.00	23.32	3398.00	2516.50
16	8	1	20441.00	16359.00	126.75	0	Spot (Block16, Row1, Column8)	63027.91	65535.00	7236.70	0.02	0.11	1208.00	1272.57	1208.00	371.32	0.02	0.29	100.00	100.00	86.42	64327.00	61819.91	26913072.00	166.31	16231.08	14309.00
16	1	2	18373.00	16642.00	193.60	0	Spot (Block16, Row2, Column1)	1453.34	1440.00	86.30	0.00	0.06	1333.00	1387.16	1333.00	301.60	0.02	0.22	0.00	0.00	0.00	107.00	120.34	1537635.00	0.22	1383.48	1379.00
16	2	2	18644.00	16654.00	134.70	0	Spot (Block16, Row2, Column2)	4511.18	4518.50	1101.33	0.00	0.24	1306.00	1319.11	1306.00	100.49	0.00	0.08	100.00	100.00	0.00	3212.50	3205.18	2210476.00	31.76	2205.84	2147.50
16	3	2	18938.00	16647.00	168.30	0	Spot (Block16, Row2, Column3)	1496.95	1501.50	86.02	0.00	0.06	1267.00	1279.74	1267.00	86.22	0.00	0.07	93.00	70.00	0.00	234.50	229.95	1185588.00	2.52	1355.87	1362.00
16	4	2	19242.00	16652.00	167.65	0	Spot (Block16, Row2, Column4)	2932.53	2938.00	612.37	0.00	0.21	1271.00	1287.21	1271.00	95.01	0.01	0.07	100.00	100.00	0.00	1667.00	1661.53	2310837.00	17.32	1751.61	1721.50
16	5	2	19543.00	16654.00	180.15	0	Spot (Block16, Row2, Column5)	3104.28	3074.50	506.02	0.00	0.16	1278.00	1299.31	1278.00	107.90	0.01	0.08	100.00	100.00	0.00	1796.50	1826.28	2824893.00	16.73	1877.89	1841.50
16	6	2	19834.00	16651.00	159.50	0	Spot (Block16, Row2, Column6)	2081.47	2039.00	367.13	0.01	0.18	1245.00	1310.66	1245.00	246.72	0.02	0.19	98.00	80.00	0.00	794.00	836.47	1463272.00	3.12	1476.47	1476.00
16	7	2	20143.00	16659.00	158.35	0	Spot (Block16, Row2, Column7)	2293.54	2241.50	521.01	0.01	0.23	1188.00	1209.66	1188.00	114.72	0.01	0.09	100.00	99.00	0.00	1053.50	1105.54	1582541.00	9.45	1482.15	1473.00
16	8	2	20444.00	16659.00	147.00	-50	Spot (Block16, Row2, Column8)	1263.43	1263.00	45.31	0.00	0.04	1157.00	1205.22	1157.00	251.20	0.02	0.21	0.00	0.00	0.00	106.00	106.43	744161.00	0.23	1243.69	1254.00
16	1	3	18341.00	16954.00	154.15	0	Spot (Block16, Row3, Column1)	6106.27	5662.00	2740.13	0.03	0.45	1323.00	1339.36	1323.00	96.43	0.01	0.07	100.00	100.00	0.00	4339.00	4783.27	3999610.00	49.44	2330.04	2226.00
16	2	3	18632.00	16941.00	190.80	0	Spot (Block16, Row3, Column2)	1549.82	1539.00	84.90	0.00	0.05	1318.00	1347.86	1318.00	155.88	0.01	0.12	81.00	18.00	0.00	221.00	231.82	1591661.00	1.30	1424.59	1416.00
16	3	3	18937.00	16960.00	150.65	0	Spot (Block16, Row3, Column3)	4047.22	3808.00	1489.63	0.03	0.37	1289.00	1318.65	1289.00	166.57	0.01	0.13	100.00	100.00	0.00	2519.00	2758.22	2509279.00	16.38	2000.71	1863.50
16	4	3	19246.00	16956.00	147.15	0	Spot (Block16, Row3, Column4)	7945.19	7556.00	3312.44	0.02	0.42	1284.00	1306.22	1284.00	106.67	0.01	0.08	100.00	100.00	0.00	6272.00	6661.19	4695609.00	62.24	2869.85	2656.50
16	5	3	19541.00	16952.00	147.15	0	Spot (Block16, Row3, Column5)	4518.34	4408.50	1551.21	0.01	0.34	1290.00	1357.87	1290.00	242.00	0.02	0.18	100.00	100.00	0.00	3118.50	3228.34	2692929.00	13.06	2103.46	1918.50
16	6	3	19844.00	16953.00	204.95	0	Spot (Block16, Row3, Column6)	15434.74	13504.50	6945.86	0.06	0.45	1319.00	1446.86	1319.00	357.68	0.04	0.25	100.00	100.00	0.00	12185.50	14115.74	18429072.00	39.11	4984.17	4978.00
16	7	3	20143.00	16961.00	149.75	0	Spot (Block16, Row3, Column7)	4351.02	4087.50	1760.43	0.03	0.40	1195.00	1274.53	1195.00	269.31	0.03	0.21	100.00	100.00	0.00	2892.50	3156.02	2671527.00	11.42	1970.29	1868.50
16	8	3	20445.00	16971.00	150.00	0	Spot (Block16, Row3, Column8)	4507.23	4351.00	1580.77	0.02	0.35	1142.00	1157.07	1142.00	80.16	0.01	0.07	100.00	100.00	0.00	3209.00	3365.23	2762933.00	41.80	2040.22	1828.50
16	1	4	18338.00	17249.00	149.60	0	Spot (Block16, Row4, Column1)	8465.25	8261.00	3601.41	0.01	0.43	1335.00	1364.41	1335.00	154.02	0.01	0.11	100.00	100.00	0.00	6926.00	7130.25	5189198.00	46.10	2998.26	2612.00
16	2	4	18651.00	17262.00	146.00	0	Spot (Block16, Row4, Column2)	10736.85	10699.00	3520.35	0.00	0.33	1327.00	1393.89	1327.00	262.44	0.02	0.19	100.00	100.00	0.00	9372.00	9409.85	6259585.00	35.60	3645.57	3562.00
16	3	4	18942.00	17255.00	150.60	0	Spot (Block16, Row4, Column3)	34440.27	33364.00	15847.42	0.01	0.46	1316.00	1406.22	1316.00	323.96	0.03	0.23	100.00	100.00	3.21	32048.00	33124.27	21456308.00	101.97	7876.69	6445.00
16	4	4	19232.00	17254.00	186.35	0	Spot (Block16, Row4, Column4)	1514.12	1520.00	78.01	0.00	0.05	1285.00	1308.20	1285.00	140.03	0.01	0.11	85.00	25.00	0.00	235.00	229.12	1486862.00	1.47	1378.42	1370.50
16	5	4	19533.00	17237.00	95.50	0	Spot (Block16, Row4, Column5)	1472.85	1480.00	100.55	0.00	0.07	1270.00	1299.44	1270.00	160.50	0.01	0.12	59.00	18.00	0.00	210.00	202.85	335810.00	1.08	1351.07	1334.00
16	6	4	19841.00	17261.00	184.55	0	Spot (Block16, Row4, Column6)	4465.88	4467.50	942.91	0.00	0.21	1267.00	1335.55	1267.00	260.28	0.02	0.19	100.00	100.00	0.00	3200.50	3198.88	4287241.00	12.03	2206.61	2132.00
16	7	4	20135.00	17262.00	153.50	0	Spot (Block16, Row4, Column7)	4287.08	3765.50	2082.25	0.06	0.49	1234.00	1263.28	1234.00	128.75	0.01	0.10	100.00	100.00	0.00	2531.50	3053.08	2760879.00	23.49	1841.64	1787.50
16	8	4	20446.00	17270.00	156.60	0	Spot (Block16, Row4, Column8)	2145.29	2135.50	494.36	0.00	0.23	1153.00	1163.29	1153.00	84.94	0.00	0.07	100.00	100.00	0.00	982.50	992.29	1450218.00	11.56	1395.52	1374.00
16	1	5	18347.00	17558.00	110.65	0	Spot (Block16, Row5, Column1)	6443.14	6354.50	1478.13	0.01	0.23	1337.00	1397.79	1337.00	267.41	0.02	0.19	100.00	100.00	0.00	5017.50	5106.14	2061804.00	18.87	2959.86	2935.00
16	2	5	18641.00	17563.00	151.20	0	Spot (Block16, Row5, Column2)	4942.59	4862.00	1440.41	0.01	0.29	1336.00	1402.90	1336.00	245.49	0.02	0.17	100.00	100.00	0.00	3526.00	3606.59	3108892.00	14.42	2266.36	2235.00
16	3	5	18941.00	17551.00	157.80	0	Spot (Block16, Row5, Column3)	31220.06	28734.00	16032.98	0.04	0.51	1341.00	1434.72	1341.00	332.47	0.03	0.23	100.00	100.00	1.17	27393.00	29879.06	21354540.00	89.59	6805.52	6080.00
16	4	5	19241.00	17556.00	150.80	0	Spot (Block16, Row5, Column4)	3472.77	3251.00	1148.33	0.03	0.33	1320.00	1376.41	1320.00	260.12	0.02	0.19	100.00	99.00	0.00	1931.00	2152.77	2156593.00	8.06	1875.50	1801.50
16	5	5	19545.00	17558.00	149.10	0	Spot (Block16, Row5, Column5)	46314.81	49787.00	18536.99	0.03	0.40	1264.00	1311.16	1264.00	244.39	0.02	0.19	100.00	100.00	33.17	48523.00	45050.81	28066944.00	184.14	9787.50	8761.00
16	6	5	19842.00	17555.00	152.35	0	Spot (Block16, Row5, Column6)	2227.50	2229.00	382.44	0.00	0.17	1232.00	1265.69	1232.00	192.15	0.01	0.15	99.00	97.00	0.00	997.00	995.50	1423371.00	5.01	1486.93	1442.00
16	7	5	20143.00	17556.00	186.85	0	Spot (Block16, Row5, Column7)	5238.59	5143.00	1758.34	0.01	0.34	1219.00	1250.22	1219.00	138.18	0.01	0.11	100.00	100.00	0.00	3924.00	4019.59	5154774.00	28.86	2336.63	2322.00
16	8	5	20443.00	17563.00	150.95	0	Spot (Block16, Row5, Column8)	9016.96	7841.00	6431.40	0.06	0.71	1136.00	1163.84	1136.00	126.16	0.01	0.11	100.00	100.00	0.00	6705.00	7880.96	5626585.00	62.25	2676.26	2410.00
16	1	6	18337.00	17853.00	206.80	0	Spot (Block16, Row6, Column1)	15326.11	12556.50	7946.68	0.09	0.52	1357.00	1494.49	1357.00	400.68	0.04	0.27	100.00	100.00	0.00	11199.50	13969.11	18697854.00	34.52	4732.87	4639.50
16	2	6	18642.00	17859.00	193.60	0	Spot (Block16, Row6, Column2)	4354.04	4364.00	1182.74	0.00	0.27	1335.00	1412.77	1335.00	256.70	0.02	0.18	100.00	99.00	0.00	3029.00	3019.04	4610927.00	11.46	2197.19	2250.00
16	3	6	18929.00	17852.00	148.95	0	Spot (Block16, Row6, Column3)	17419.43	16347.50	8854.11	0.03	0.51	1328.00	1396.39	1328.00	258.80	0.02	0.19	100.00	100.00	0.00	15019.50	16091.43	10556172.00	61.91	5108.11	4523.00
16	4	6	19241.00	17869.00	159.60	0	Spot (Block16, Row6, Column4)	1759.64	1771.00	203.88	0.00	0.12	1303.00	1341.23	1303.00	182.02	0.01	0.14	90.00	64.00	0.00	468.00	456.64	1237028.00	2.30	1513.08	1478.00
16	5	6	19544.00	17858.00	111.80	0	Spot (Block16, Row6, Column5)	32653.70	33490.00	10868.87	0.01	0.33	1270.00	1305.83	1270.00	210.39	0.01	0.16	100.00	100.00	0.31	32220.00	31383.70	10677759.00	149.00	8571.38	7584.00
16	6	6	19840.00	17852.00	162.90	0	Spot (Block16, Row6, Column6)	1788.94	1703.00	319.38	0.02	0.18	1227.00	1249.74	1227.00	151.18	0.01	0.12	98.00	71.00	0.00	476.00	561.94	1313082.00	3.57	1373.58	1363.00
16	7	6	20141.00	17855.00	150.40	0	Spot (Block16, Row6, Column7)	6848.52	6627.00	3278.61	0.01	0.48	1176.00	1199.83	1176.00	128.99	0.01	0.11	100.00	100.00	0.00	5451.00	5672.52	4239235.00	43.79	2452.59	2274.00
16	8	6	20445.00	17866.00	152.45	0	Spot (Block16, Row6, Column8)	6758.12	6354.00	3370.51	0.03	0.50	1124.00	1142.76	1124.00	96.14	0.01	0.08	100.00	100.00	0.00	5230.00	5634.12	4325197.00	58.41	2307.26	2116.00
16	1	7	18341.00	18156.00	158.15	0	Spot (Block16, Row7, Column1)	15997.37	14931.00	6521.50	0.03	0.41	1314.00	1418.30	1314.00	348.22	0.03	0.25	100.00	100.00	0.00	13617.00	14683.37	11006190.00	41.87	4278.01	4070.50
16	2	7	18631.00	18149.00	185.05	0	Spot (Block16, Row7, Column2)	1509.43	1488.00	171.03	0.01	0.11	1290.00	1341.86	1290.00	232.22	0.02	0.17	36.00	3.00	0.00	198.00	219.43	1456600.00	0.72	1367.36	1363.50
16	3	7	18945.00	18157.00	201.95	0	Spot (Block16, Row7, Column3)	1392.97	1382.00	80.75	0.00	0.06	1256.00	1267.63	1256.00	117.72	0.00	0.09	54.00	9.00	0.00	126.00	136.97	1618628.00	1.06	1319.50	1315.50
16	4	7	19229.00	18154.00	177.65	0	Spot (Block16, Row7, Column4)	1431.70	1435.50	58.19	0.00	0.04	1224.00	1228.94	1224.00	72.15	0.00	0.06	99.00	85.00	0.00	211.50	207.70	1257033.00	2.81	1330.49	1333.00
16	5	7	19554.00	18150.00	150.55	0	Spot (Block16, Row7, Column5)	2225.08	2266.00	320.07	0.01	0.14	1218.00	1241.49	1218.00	153.98	0.01	0.12	100.00	99.00	0.00	1048.00	1007.08	1372873.00	6.39	1560.28	1563.00
16	6	7	19841.00	18158.00	177.80	0	Spot (Block16, Row7, Column6)	4640.81	4708.00	1268.55	0.01	0.27	1245.00	1286.77	1245.00	219.88	0.01	0.17	100.00	100.00	0.00	3463.00	3395.81	4093197.00	15.25	2181.19	2140.00
16	7	7	20135.00	18164.00	150.60	0	Spot (Block16, Row7, Column7)	7521.58	7219.00	3075.70	0.02	0.41	1172.00	1205.71	1172.00	149.19	0.01	0.12	100.00	100.00	0.00	6047.00	6349.58	4655861.00	42.33	2864.37	2552.00
16	8	7	20442.00	18160.00	118.70	0	Spot (Block16, Row7, Column8)	5580.97	5674.00	1123.91	0.01	0.20	1109.00	1124.24	1109.00	90.93	0.01	0.08	100.00	100.00	0.00	4565.00	4471.97	2059378.00	49.01	2712.86	2710.00
16	1	8	18347.00	18448.00	120.50	0	Spot (Block16, Row8, Column1)	3608.38	3609.00	654.74	0.00	0.18	1266.00	1301.15	1266.00	182.88	0.01	0.14	100.00	100.00	0.00	2343.00	2342.38	1385618.00	12.62	2016.55	1933.00
16	2	8	18635.00	18452.00	161.00	0	Spot (Block16, Row8, Column2)	1910.59	1901.00	370.45	0.00	0.19	1243.00	1252.74	1243.00	75.30	0.00	0.06	99.00	93.00	0.00	658.00	667.59	1362253.00	8.74	1413.84	1397.00
16	3	8	18932.00	18454.00	153.25	0	Spot (Block16, Row8, Column3)	3934.10	3462.50	1727.98	0.06	0.44	1219.00	1229.24	1219.00	82.73	0.00	0.07	100.00	100.00	0.00	2243.50	2715.10	2525694.00	32.69	1804.62	1735.00
16	4	8	19228.00	18454.00	108.85	0	Spot (Block16, Row8, Column4)	7378.27	7321.00	1425.89	0.00	0.19	1195.00	1209.36	1195.00	95.99	0.01	0.08	100.00	100.00	0.00	6126.00	6183.27	2272506.00	64.27	3059.15	2987.00
16	5	8	19546.00	18442.00	174.45	0	Spot (Block16, Row8, Column5)	1285.77	1275.00	56.24	0.00	0.04	1160.00	1193.87	1160.00	211.36	0.01	0.18	11.00	0.00	0.00	115.00	125.77	1090330.00	0.43	1221.72	1213.00
16	6	8	19838.00	18463.00	136.95	0	Spot (Block16, Row8, Column6)	21141.28	20512.00	8234.27	0.01	0.39	1200.00	1261.33	1200.00	287.97	0.02	0.23	100.00	100.00	0.00	19312.00	19941.28	10676345.00	69.03	5906.89	5943.00
16	7	8	20134.00	18452.00	145.35	0	Spot (Block16, Row8, Column7)	2868.57	2785.50	788.09	0.01	0.27	1147.00	1193.11	1147.00	211.88	0.02	0.18	100.00	99.00	0.00	1638.50	1721.57	1646559.00	7.91	1629.85	1563.00
16	8	8	20441.00	18457.00	89.35	0	Spot (Block16, Row8, Column8)	2394.34	2485.00	263.27	0.02	0.11	1091.00	1095.26	1091.00	70.62	0.00	0.06	100.00	100.00	0.00	1394.00	1303.34	478869.00	18.39	1546.55	1506.50
17	1	1	4823.00	20815.00	159.35	0	Spot (Block17, Row1, Column1)	60431.67	65535.00	9185.15	0.04	0.15	4266.00	4350.90	4266.00	543.26	0.01	0.12	100.00	100.00	68.91	61269.00	56165.67	42181692.00	103.23	18311.89	16333.00
17	2	1	5119.00	20827.00	146.90	0	Spot (Block17, Row1, Column2)	19316.54	17467.50	10525.37	0.04	0.54	4262.00	4336.14	4262.00	487.76	0.01	0.11	100.00	100.00	1.19	13205.50	15054.54	11396757.00	30.71	7849.95	6972.50
17	3	1	5425.00	20827.00	183.25	0	Spot (Block17, Row1, Column3)	5367.47	5296.50	597.15	0.01	0.11	4283.00	4330.54	4283.00	425.49	0.00	0.10	89.00	60.00	0.00	1013.50	1084.47	5056155.00	2.44	4734.17	4772.00
17	4	1	5737.00	20821.00	120.25	0	Spot (Block17, Row1, Column4)	10796.48	10659.00	2206.45	0.01	0.20	4447.00	4493.53	4447.00	445.04	0.00	0.10	100.00	100.00	0.00	6212.00	6349.48	4145848.00	14.16	6311.34	6202.00
17	5	1	6023.00	20820.00	151.35	0	Spot (Block17, Row1, Column5)	10392.35	9425.50	3293.25	0.04	0.32	4608.00	4659.65	4608.00	518.01	0.00	0.11	100.00	99.00	0.00	4817.50	5784.35	6547178.00	11.07	6102.54	6047.00
17	6	1	6341.00	20815.00	128.05	0	Spot (Block17, Row1, Column6)	18346.46	17903.00	6129.20	0.01	0.33	4665.00	4721.59	4665.00	494.35	0.01	0.10	100.00	100.00	0.00	13238.00	13681.46	8017405.00	27.56	8241.46	7783.00
17	7	1	6628.00	20823.00	86.75	0	Spot (Block17, Row1, Column7)	14913.01	14649.00	2299.28	0.01	0.15	4752.00	4830.42	4752.00	579.09	0.01	0.12	100.00	100.00	0.00	9897.00	10161.01	2729081.00	17.41	8492.57	8042.00
17	8	1	6928.00	20826.00	124.35	0	Spot (Block17, Row1, Column8)	63764.02	65535.00	6106.05	0.01	0.10	5155.00	5230.86	5155.00	713.89	0.01	0.14	100.00	100.00	89.32	60380.00	58609.02	26270920.00	81.99	22750.00	20723.00
17	1	2	4828.00	21109.00	195.95	0	Spot (Block17, Row2, Column1)	4709.07	4642.00	390.53	0.01	0.08	4196.00	4256.06	4196.00	443.54	0.01	0.10	50.00	20.00	0.00	446.00	513.07	5095211.00	1.02	4388.12	4373.00
17	2	2	5129.00	21124.00	144.45	0	Spot (Block17, Row2, Column2)	6446.61	6402.50	929.05	0.00	0.14	4114.00	4154.83	4114.00	352.48	0.00	0.08	99.00	97.00	0.00	2288.50	2332.61	3674569.00	6.50	4925.16	4957.50
17	3	2	5423.00	21122.00	217.60	0	Spot (Block17, Row2, Column3)	4971.81	4930.00	493.45	0.00	0.10	4147.00	4188.10	4147.00	362.08	0.00	0.09	80.00	54.00	0.00	783.00	824.81	6746744.00	2.16	4412.32	4416.00
17	4	2	5731.00	21123.00	210.65	0	Spot (Block17, Row2, Column4)	5543.34	5491.00	655.95	0.00	0.12	4363.00	4442.49	4363.00	531.02	0.01	0.12	83.00	55.00	0.00	1128.00	1180.34	7012331.00	2.07	4735.68	4671.50
17	5	2	6023.00	21120.00	157.40	0	Spot (Block17, Row2, Column5)	42617.71	43257.00	15160.01	0.01	0.36	4490.00	4577.04	4490.00	570.82	0.01	0.12	100.00	100.00	9.82	38767.00	38127.71	29065348.00	66.64	13430.75	12721.00
17	6	2	6326.00	21115.00	205.45	0	Spot (Block17, Row2, Column6)	5312.42	5269.50	568.09	0.00	0.11	4545.50	4725.63	4545.50	935.59	0.02	0.20	35.00	2.00	0.00	724.00	766.92	6385529.00	0.63	4863.90	4860.00
17	7	2	6631.00	21120.00	187.30	0	Spot (Block17, Row2, Column7)	5637.15	5549.00	598.00	0.01	0.11	4634.00	4685.70	4634.00	482.51	0.00	0.10	81.00	46.00	0.00	915.00	1003.15	5546960.00	1.97	5107.98	5034.00
17	8	2	6944.00	21121.00	214.05	0	Spot (Block17, Row2, Column8)	5594.72	5600.00	538.19	0.00	0.10	5056.00	5164.75	5056.00	766.20	0.01	0.15	37.00	1.00	0.00	544.00	538.72	7317892.00	0.56	5260.14	5146.00
17	1	3	4824.00	21416.00	148.50	0	Spot (Block17, Row3, Column1)	9164.42	8596.00	2464.66	0.03	0.27	4172.00	4201.36	4172.00	384.14	0.00	0.09	100.00	99.00	0.00	4424.00	4992.42	5526142.00	12.92	5534.06	5464.00
17	2	3	5133.00	21422.00	201.95	0	Spot (Block17, Row3, Column2)	5010.38	5000.50	396.48	0.00	0.08	4212.50	4250.76	4212.50	390.82	0.00	0.09	82.00	50.00	0.00	788.00	797.88	5781984.00	1.94	4580.79	4558.00
17	3	3	5425.00	21412.00	152.90	0	Spot (Block17, Row3, Column3)	11706.71	8040.50	11776.71	0.16	1.01	4312.00	4391.73	4312.00	544.77	0.01	0.12	99.00	95.00	2.34	3728.50	7394.71	7515710.00	13.43	5812.54	5614.00
17	4	3	5722.00	21421.00	143.95	0	Spot (Block17, Row3, Column4)	35516.32	34528.00	16630.25	0.01	0.47	4402.00	4473.11	4402.00	503.73	0.01	0.11	100.00	100.00	5.52	30126.00	31114.32	19960200.00	61.63	11386.41	10579.00
17	5	3	6016.00	21412.00	162.60	0	Spot (Block17, Row3, Column5)	9725.92	7724.00	7120.63	0.10	0.73	4647.00	4817.80	4647.00	937.19	0.02	0.19	90.00	73.00	0.82	3077.00	5078.92	7099919.00	5.24	5786.80	5460.00
17	6	3	6325.00	21421.00	229.15	0	Spot (Block17, Row3, Column6)	48562.55	45922.50	15157.42	0.02	0.31	4886.00	5159.17	4886.00	1332.25	0.02	0.26	100.00	100.00	35.68	41036.50	43676.55	73232872.00	32.58	18017.39	18129.00
17	7	3	6633.00	21424.00	163.25	0	Spot (Block17, Row3, Column7)	7286.90	6971.50	1468.37	0.02	0.20	4852.00	5072.00	4852.00	1213.84	0.02	0.24	77.00	42.00	0.00	2119.50	2434.90	5377729.00	1.82	5388.14	5368.00
17	8	3	6929.00	21432.00	155.10	0	Spot (Block17, Row3, Column8)	44499.18	43263.00	15118.14	0.01	0.34	5080.00	5259.62	5080.00	975.00	0.02	0.19	100.00	100.00	17.63	38183.00	39419.18	29280572.00	40.25	14676.99	13698.50
17	1	4	4822.00	21715.00	145.65	0	Spot (Block17, Row4, Column1)	33929.07	31916.00	16780.47	0.03	0.49	4247.00	4306.12	4247.00	463.94	0.01	0.11	100.00	100.00	4.66	27669.00	29682.07	19644960.00	63.85	10550.14	9419.00
17	2	4	5141.00	21728.00	161.05	0	Spot (Block17, Row4, Column2)	7799.05	7710.00	1516.31	0.00	0.19	4334.00	4437.75	4334.00	598.74	0.01	0.13	100.00	96.00	0.00	3376.00	3465.05	5576320.00	5.61	5531.11	5477.00
17	3	4	5424.00	21719.00	153.10	0	Spot (Block17, Row4, Column3)	62749.37	65535.00	6873.39	0.02	0.11	4398.00	4481.80	4398.00	609.63	0.01	0.14	100.00	100.00	79.72	61137.00	58351.37	40536456.00	95.58	19741.75	17485.00
17	4	4	5730.00	21721.00	215.75	0	Spot (Block17, Row4, Column4)	5292.04	5207.00	514.25	0.01	0.10	4486.00	4541.78	4486.00	548.10	0.01	0.12	63.00	29.00	0.00	721.00	806.04	7043711.00	1.37	4791.93	4752.50
17	5	4	6026.00	21722.00	147.00	-50	Spot (Block17, Row4, Column5)	5501.50	5023.50	2788.05	0.04	0.51	4705.00	4779.32	4705.00	623.82	0.01	0.13	36.00	11.00	0.00	318.50	796.50	3267892.00	1.16	4733.70	4636.50
17	6	4	6323.00	21723.00	165.50	0	Spot (Block17, Row4, Column6)	49922.64	53372.00	14999.59	0.03	0.30	4848.00	5023.35	4848.00	961.07	0.02	0.19	100.00	100.00	31.88	48524.00	45074.64	37741764.00	46.72	16340.08	15160.00
17	7	4	6607.00	21724.00	171.45	0	Spot (Block17, Row4, Column7)	7456.60	6942.50	1755.39	0.03	0.24	5006.00	5207.84	5006.00	1193.54	0.02	0.23	72.00	40.00	0.00	1936.50	2450.60	6129327.00	1.88	5722.40	5747.00
17	8	4	6948.00	21729.00	167.00	0	Spot (Block17, Row4, Column8)	6047.28	5977.00	670.52	0.01	0.11	5157.00	5258.12	5157.00	819.18	0.01	0.16	50.00	18.00	0.00	820.00	890.28	4686644.00	0.96	5506.75	5402.00
17	1	5	4826.00	22019.00	113.40	0	Spot (Block17, Row5, Column1)	26797.14	26667.00	7674.47	0.00	0.29	4433.00	4637.49	4433.00	963.19	0.02	0.21	100.00	100.00	0.00	22234.00	22364.14	9084231.00	23.01	10037.76	9216.00
17	2	5	5127.00	22022.00	152.05	0	Spot (Block17, Row5, Column2)	47218.33	48569.00	15132.16	0.01	0.32	4523.00	4757.22	4523.00	1075.48	0.02	0.23	100.00	100.00	20.09	44046.00	42695.33	29842116.00	39.48	14314.16	13569.50
17	3	5	5422.00	22021.00	149.70	0	Spot (Block17, Row5, Column3)	22644.58	21437.00	9004.46	0.02	0.40	4490.00	4602.44	4490.00	686.93	0.01	0.15	100.00	100.00	0.00	16947.00	18154.58	13971705.00	26.26	8555.73	8326.00
17	4	5	5721.00	22024.00	151.40	0	Spot (Block17, Row5, Column4)	10633.23	9882.50	3413.16	0.03	0.32	4527.00	4578.58	4527.00	546.76	0.00	0.12	100.00	100.00	0.00	5355.50	6106.23	6677670.00	11.07	5932.92	5828.50
17	5	5	6026.00	22023.00	149.85	0	Spot (Block17, Row5, Column5)	59404.39	65535.00	11125.77	0.04	0.19	4702.00	4769.40	4702.00	640.54	0.01	0.13	100.00	100.00	69.81	60833.00	54702.39	36593404.00	85.30	19420.68	18297.50
17	6	5	6328.00	22019.00	233.80	0	Spot (Block17, Row5, Column6)	6055.18	6009.00	839.09	0.00	0.14	4896.00	5136.79	4896.00	1202.46	0.02	0.23	46.00	7.00	0.00	1113.00	1159.18	9530855.00	0.76	5214.24	5074.50
17	7	5	6624.00	22024.00	222.55	0	Spot (Block17, Row5, Column7)	51018.59	56627.00	15435.42	0.05	0.30	5134.00	5459.31	5134.00	1441.60	0.03	0.26	100.00	100.00	46.43	51493.00	45884.59	72855184.00	31.60	18564.87	18325.00
17	8	5	6926.00	22027.00	151.10	0	Spot (Block17, Row5, Column8)	11633.06	10870.00	3871.20	0.03	0.33	5159.50	5305.40	5159.50	954.17	0.01	0.18	97.00	91.00	0.00	5710.50	6473.56	7270665.00	6.63	6741.69	6759.00
17	1	6	4821.00	22318.00	228.80	0	Spot (Block17, Row6, Column1)	42954.02	36123.00	17035.65	0.08	0.40	4631.00	4994.99	4631.00	1456.69	0.03	0.29	100.00	100.00	27.77	31492.00	38323.02	64646208.00	26.06	16215.91	15976.00
17	2	6	5122.00	22322.00	225.00	0	Spot (Block17, Row6, Column2)	47424.73	46674.50	15893.54	0.01	0.34	4665.00	5097.11	4665.00	1549.49	0.04	0.30	100.00	100.00	31.66	42009.50	42759.73	68766328.00	27.32	17052.60	16825.00
17	3	6	5416.00	22319.00	146.95	0	Spot (Block17, Row6, Column3)	33088.32	30205.50	16443.35	0.04	0.50	4569.00	4723.01	4569.00	934.56	0.01	0.20	100.00	100.00	3.92	25636.50	28519.32	19389772.00	30.35	10702.67	9934.50
17	4	6	5725.00	22328.00	191.45	0	Spot (Block17, Row6, Column4)	5996.86	5932.00	684.12	0.00	0.11	4614.00	4659.61	4614.00	516.80	0.00	0.11	91.00	64.00	0.00	1318.00	1382.86	6206753.00	2.59	5186.94	5157.00
17	5	6	6024.00	22325.00	109.65	0	Spot (Block17, Row6, Column5)	44725.03	44949.50	12326.07	0.00	0.28	4790.00	4863.66	4790.00	658.37	0.01	0.14	100.00	100.00	9.42	40159.50	39935.03	13775310.00	60.55	16677.13	14171.00
17	6	6	6333.00	22322.00	207.10	0	Spot (Block17, Row6, Column6)	5935.49	5878.00	574.35	0.00	0.10	4980.00	5193.55	4980.00	1179.02	0.02	0.23	33.00	0.00	0.00	898.00	955.49	7247239.00	0.63	5360.19	5286.50
17	7	6	6625.00	22323.00	162.60	0	Spot (Block17, Row6, Column7)	9204.32	8592.00	2342.31	0.03	0.25	5117.00	5269.70	5117.00	1052.13	0.01	0.20	97.00	75.00	0.00	3475.00	4087.32	6719157.00	3.74	6055.26	6105.50
17	8	6	6932.00	22331.00	155.50	0	Spot (Block17, Row6, Column8)	10717.03	10101.00	3479.25	0.03	0.32	5161.00	5216.72	5161.00	548.97	0.00	0.11	99.00	95.00	0.00	4940.00	5556.03	7116110.00	10.02	6342.76	6304.00
17	1	7	4827.00	22621.00	167.05	0	Spot (Block17, Row7, Column1)	9324.95	8957.50	2409.42	0.02	0.26	4441.00	4596.79	4441.00	860.72	0.01	0.19	99.00	94.00	0.00	4516.50	4883.95	7236159.00	5.49	5810.58	5776.00
17	2	7	5126.00	22622.00	205.55	0	Spot (Block17, Row7, Column2)	5301.13	5283.00	502.18	0.00	0.09	4488.00	4641.74	4488.00	912.42	0.01	0.20	43.00	0.00	0.00	795.00	813.13	6371963.00	0.72	4849.53	4821.00
17	3	7	5415.00	22626.00	224.35	0	Spot (Block17, Row7, Column3)	5273.71	5238.50	447.65	0.00	0.08	4506.00	4579.10	4506.00	523.48	0.01	0.11	66.00	30.00	0.00	732.50	767.71	7625783.00	1.33	4884.72	4903.00
17	4	7	5728.00	22623.00	206.50	0	Spot (Block17, Row7, Column4)	5537.89	5504.50	528.60	0.00	0.10	4612.00	4683.95	4612.00	563.68	0.01	0.12	67.00	37.00	0.00	892.50	925.89	6700852.00	1.51	5074.15	5118.00
17	5	7	6024.00	22625.00	190.20	0	Spot (Block17, Row7, Column5)	6008.78	5976.00	680.05	0.00	0.11	4901.00	5102.70	4901.00	1148.27	0.02	0.23	45.00	2.00	0.00	1075.00	1107.78	6128955.00	0.79	5276.12	5235.00
17	6	7	6321.00	22619.00	218.20	0	Spot (Block17, Row7, Column6)	48775.05	56697.00	17463.44	0.07	0.36	5256.00	5644.59	5256.00	1583.84	0.03	0.28	100.00	100.00	42.35	51441.00	43519.05	66334652.00	27.23	17911.08	17979.00
17	7	7	6618.00	22631.00	150.05	0	Spot (Block17, Row7, Column7)	13176.51	12916.00	4110.64	0.01	0.31	5240.00	5393.16	5240.00	1034.45	0.01	0.19	99.00	98.00	0.00	7676.00	7936.51	8129909.00	7.52	7244.16	6954.00
17	8	7	6925.00	22626.00	147.00	-50	Spot (Block17, Row7, Column8)	5976.49	5591.00	1896.54	0.03	0.32	5305.00	5358.91	5305.00	579.38	0.00	0.11	33.00	11.00	0.00	286.00	671.49	3514177.00	1.07	5532.40	5488.00
17	1	8	4831.00	22911.00	127.85	0	Spot (Block17, Row8, Column1)	7197.85	7016.00	1011.41	0.01	0.14	4523.00	4554.32	4523.00	418.01	0.00	0.09	100.00	99.00	0.00	2493.00	2674.85	3145461.00	6.32	5379.66	5361.00
17	2	8	5118.00	22917.00	197.65	0	Spot (Block17, Row8, Column2)	5498.69	5489.50	533.91	0.00	0.10	4523.50	4576.26	4523.50	429.82	0.01	0.09	82.00	57.00	0.00	966.00	975.19	6081555.00	2.15	4964.63	4920.50
17	3	8	5419.00	22921.00	163.50	0	Spot (Block17, Row8, Column3)	7168.46	6835.00	1452.13	0.02	0.20	4641.00	4705.26	4641.00	584.54	0.01	0.12	97.00	81.00	0.00	2194.00	2527.46	5297494.00	4.21	5407.09	5408.00
17	4	8	5717.00	22921.00	112.40	0	Spot (Block17, Row8, Column4)	62494.56	65535.00	6815.63	0.02	0.11	4778.00	4852.37	4778.00	655.42	0.01	0.14	100.00	100.00	71.17	60757.00	57716.56	20373280.00	87.95	22031.47	20544.00
17	5	8	6028.00	22919.00	217.40	0	Spot (Block17, Row8, Column5)	5881.77	5808.50	616.99	0.01	0.10	5031.00	5171.54	5031.00	862.94	0.01	0.17	47.00	9.00	0.00	777.50	850.77	7916856.00	0.82	5321.81	5313.00
17	6	8	6322.00	22925.00	153.30	0	Spot (Block17, Row8, Column6)	56317.99	65535.00	13192.20	0.07	0.23	5383.00	5582.82	5383.00	1222.83	0.02	0.22	100.00	100.00	59.88	60152.00	50934.99	36212760.00	41.49	19604.44	19147.00
17	7	8	6624.00	22923.00	149.10	0	Spot (Block17, Row8, Column7)	8974.05	8776.50	1571.15	0.01	0.18	5278.00	5360.52	5278.00	753.11	0.01	0.14	99.00	94.00	0.00	3498.50	3696.05	5438277.00	4.80	6357.43	6270.00
17	8	8	6924.00	22926.00	147.00	-50	Spot (Block17, Row8, Column8)	6965.86	6094.00	2085.78	0.06	0.30	5401.00	5467.50	5401.00	598.54	0.01	0.11	51.00	41.00	0.00	693.00	1564.86	4102894.00	2.50	5248.87	5130.50
18	1	1	9328.00	20830.00	161.50	0	Spot (Block18, Row1, Column1)	61116.96	65535.00	8648.05	0.03	0.14	3183.00	3269.38	3183.00	539.10	0.01	0.16	100.00	100.00	72.32	62352.00	57933.96	43943512.00	107.30	18052.82	15975.00
18	2	1	9624.00	20841.00	160.75	0	Spot (Block18, Row1, Column2)	5919.65	5545.00	1546.49	0.03	0.26	3170.00	3236.59	3170.00	449.25	0.01	0.14	99.00	95.00	0.00	2375.00	2749.65	4220711.00	5.97	3855.42	3849.00
18	3	1	9928.00	20836.00	152.10	0	Spot (Block18, Row1, Column3)	9699.14	8660.50	4162.39	0.05	0.43	3214.00	3262.41	3214.00	343.26	0.01	0.11	100.00	99.00	0.00	5446.50	6485.14	6129856.00	18.75	4637.53	4678.00
18	4	1	10238.00	20837.00	123.20	0	Spot (Block18, Row1, Column4)	5121.60	5065.00	619.68	0.00	0.12	3289.00	3327.35	3289.00	368.47	0.01	0.11	99.00	97.00	0.00	1776.00	1832.60	2069127.00	4.87	3902.90	3869.50
18	5	1	10527.00	20834.00	150.10	0	Spot (Block18, Row1, Column5)	23190.40	20302.00	13913.90	0.06	0.60	3401.00	3444.79	3401.00	424.43	0.01	0.12	99.00	99.00	0.00	16901.00	19789.40	14285285.00	46.52	7101.32	6812.00
18	6	1	10838.00	20831.00	128.20	0	Spot (Block18, Row1, Column6)	22527.80	22615.00	7941.71	0.00	0.35	3810.00	3892.46	3810.00	589.43	0.01	0.15	100.00	100.00	0.00	18805.00	18717.80	9889705.00	31.62	8379.80	7769.00
18	7	1	11132.00	20838.00	93.05	0	Spot (Block18, Row1, Column7)	35534.54	35599.00	8766.62	0.00	0.25	4536.00	4626.40	4536.00	765.80	0.01	0.17	100.00	100.00	0.00	31063.00	30998.54	7568857.00	40.36	13534.92	11741.00
18	8	1	11425.00	20840.00	127.05	0	Spot (Block18, Row1, Column8)	64134.44	65535.00	5009.51	0.01	0.08	5220.00	5310.10	5220.00	750.15	0.01	0.14	100.00	100.00	89.53	60315.00	58914.44	27577972.00	78.42	22965.29	21138.00
18	1	2	9336.00	21129.00	166.05	0	Spot (Block18, Row2, Column1)	3486.72	3472.00	329.47	0.00	0.09	3123.00	3213.42	3123.00	553.47	0.01	0.17	29.00	1.00	0.00	349.00	363.72	2663855.00	0.49	3210.26	3148.00
18	2	2	9628.00	21132.00	129.65	0	Spot (Block18, Row2, Column2)	10377.73	10340.00	2645.82	0.00	0.25	3162.00	3213.24	3162.00	471.98	0.01	0.15	100.00	100.00	0.00	7178.00	7215.73	4680358.00	15.18	5138.80	4945.00
18	3	2	9929.00	21124.00	192.45	0	Spot (Block18, Row2, Column3)	3690.12	3642.00	362.73	0.01	0.10	3205.00	3245.60	3205.00	352.69	0.01	0.11	55.00	30.00	0.00	437.00	485.12	3867241.00	1.26	3483.90	3465.00
18	4	2	10227.00	21131.00	166.45	0	Spot (Block18, Row2, Column4)	7095.68	7009.00	1510.71	0.01	0.21	3237.00	3273.90	3237.00	366.66	0.00	0.11	100.00	100.00	0.00	3772.00	3858.68	5463670.00	10.42	4435.70	4456.00
18	5	2	10529.00	21137.00	179.95	0	Spot (Block18, Row2, Column5)	5687.44	5567.50	1278.63	0.01	0.22	3321.00	3349.95	3321.00	381.34	0.00	0.11	100.00	98.00	0.00	2246.50	2366.44	5152818.00	6.13	4044.69	4051.00
18	6	2	10829.00	21133.00	178.55	0	Spot (Block18, Row2, Column6)	4616.79	4488.00	569.03	0.01	0.12	3658.00	3782.33	3658.00	627.94	0.01	0.17	67.00	27.00	0.00	830.00	958.79	4122796.00	1.33	3955.22	3962.00
18	7	2	11131.00	21137.00	162.80	0	Spot (Block18, Row2, Column7)	7545.63	7071.50	1831.31	0.03	0.24	4290.00	4363.39	4290.00	610.20	0.01	0.14	98.00	90.00	0.00	2781.50	3255.63	5523403.00	5.22	5145.94	5039.50
18	8	2	11450.00	21129.00	205.40	0	Spot (Block18, Row2, Column8)	5741.05	5713.00	576.55	0.00	0.10	4972.00	5052.03	4972.00	699.57	0.01	0.14	52.00	15.00	0.00	741.00	769.05	6900746.00	0.98	5323.70	5339.00
18	1	3	9326.00	21433.00	150.95	0	Spot (Block18, Row3, Column1)	10610.88	9323.00	5133.58	0.06	0.48	3169.00	3212.40	3169.00	350.37	0.01	0.11	100.00	100.00	0.00	6154.00	7441.88	6631800.00	21.12	4650.83	4609.00
18	2	3	9631.00	21431.00	181.10	0	Spot (Block18, Row3, Column2)	3974.22	3950.00	403.99	0.00	0.10	3230.00	3286.67	3230.00	469.01	0.01	0.14	73.00	30.00	0.00	720.00	744.22	3660254.00	1.47	3591.22	3548.00
18	3	3	9919.00	21438.00	148.10	0	Spot (Block18, Row3, Column3)	14953.21	13475.50	7127.97	0.05	0.48	3288.00	3352.25	3288.00	452.87	0.01	0.14	100.00	100.00	0.00	10187.50	11665.21	8912111.00	25.62	6271.77	5807.00
18	4	3	10226.00	21434.00	145.60	0	Spot (Block18, Row3, Column4)	24785.53	23095.00	12430.06	0.03	0.50	3353.00	3393.38	3353.00	420.29	0.01	0.12	100.00	100.00	0.17	19742.00	21432.53	14276464.00	50.90	7793.38	7373.00
18	5	3	10527.00	21433.00	142.05	0	Spot (Block18, Row3, Column5)	15761.91	14430.00	6206.97	0.04	0.39	3461.00	3544.17	3461.00	597.51	0.01	0.17	100.00	100.00	0.00	10969.00	12300.91	8621765.00	20.45	6246.87	5955.00
18	6	3	10829.00	21433.00	180.30	0	Spot (Block18, Row3, Column6)	24461.13	21682.00	11917.34	0.05	0.49	3767.00	3917.59	3767.00	707.14	0.02	0.18	100.00	100.00	0.11	17915.00	20694.13	22259632.00	29.05	8945.72	9021.00
18	7	3	11128.00	21439.00	147.70	0	Spot (Block18, Row3, Column7)	18270.55	16605.50	9416.63	0.04	0.52	4224.00	4340.42	4224.00	638.63	0.01	0.15	100.00	99.00	0.00	12381.50	14046.55	10889248.00	21.81	6867.35	6482.00
18	8	3	11428.00	21449.00	153.20	0	Spot (Block18, Row3, Column8)	18444.72	17371.00	6232.73	0.03	0.34	4781.00	4846.17	4781.00	620.99	0.01	0.13	100.00	100.00	0.00	12590.00	13663.72	11896846.00	21.90	8500.99	7935.00
18	1	4	9328.00	21728.00	147.85	0	Spot (Block18, Row4, Column1)	23852.75	22055.00	12239.63	0.03	0.51	3263.00	3305.68	3263.00	373.55	0.01	0.11	100.00	100.00	0.33	18792.00	20589.75	14287798.00	55.01	7576.74	6829.00
18	2	4	9636.00	21748.00	173.30	0	Spot (Block18, Row4, Column2)	4428.19	4360.00	512.16	0.01	0.12	3333.00	3407.91	3333.00	449.55	0.01	0.13	89.00	64.00	0.00	1027.00	1095.19	3688684.00	2.27	3719.08	3659.00
18	3	4	9927.00	21735.00	148.95	0	Spot (Block18, Row4, Column3)	51949.81	64730.00	16488.09	0.10	0.32	3368.00	3453.90	3368.00	510.93	0.01	0.15	100.00	100.00	49.01	61362.00	48581.81	31481808.00	94.92	15164.46	13478.50
18	4	4	10223.00	21738.00	200.15	0	Spot (Block18, Row4, Column4)	4138.92	4140.00	407.99	0.00	0.10	3426.00	3493.73	3426.00	445.91	0.01	0.13	70.00	35.00	0.00	714.00	712.92	4714225.00	1.45	3782.57	3751.00
18	5	4	10558.00	21748.00	160.85	0	Spot (Block18, Row4, Column5)	4124.84	4030.00	681.47	0.01	0.17	3579.00	3622.47	3579.00	448.67	0.01	0.12	50.00	21.00	0.00	451.00	545.84	2957508.00	1.12	3788.60	3840.00
18	6	4	10829.00	21735.00	184.20	0	Spot (Block18, Row4, Column6)	6854.82	6811.00	1000.22	0.00	0.15	3744.00	3848.11	3744.00	573.21	0.01	0.15	100.00	98.00	0.00	3067.00	3110.82	6560064.00	5.25	4667.41	4653.50
18	7	4	11119.00	21739.00	154.35	0	Spot (Block18, Row4, Column7)	14156.55	12108.00	7692.68	0.07	0.54	4217.00	4311.17	4217.00	709.72	0.01	0.16	97.00	91.00	0.00	7891.00	9939.55	9357481.00	13.87	5916.74	5765.00
18	8	4	11432.00	21740.00	170.10	0	Spot (Block18, Row4, Column8)	7564.71	7228.50	1670.67	0.02	0.22	4706.00	4764.63	4706.00	689.92	0.01	0.14	94.00	80.00	0.00	2522.50	2858.71	6097160.00	4.06	5462.29	5475.50
18	1	5	9329.00	22036.00	110.20	0	Spot (Block18, Row5, Column1)	8454.31	8252.00	1545.26	0.01	0.18	3349.00	3433.40	3349.00	521.49	0.01	0.15	100.00	100.00	0.00	4903.00	5105.31	2637744.00	9.63	4936.70	4806.00
18	2	5	9631.00	22035.00	149.75	0	Spot (Block18, Row5, Column2)	17041.40	17097.00	5007.78	0.00	0.29	3427.00	3510.99	3427.00	494.32	0.01	0.14	100.00	100.00	0.00	13670.00	13614.40	10463422.00	27.37	6811.89	6750.00
18	3	5	9929.00	22030.00	165.35	0	Spot (Block18, Row5, Column3)	6840.72	6636.00	1664.41	0.01	0.24	3481.00	3545.63	3481.00	503.49	0.01	0.14	99.00	96.00	0.00	3155.00	3359.72	5185268.00	6.54	4306.14	4310.00
18	4	5	10225.00	22035.00	149.15	0	Spot (Block18, Row5, Column4)	19494.32	17057.00	11008.83	0.06	0.56	3540.00	3608.51	3540.00	488.47	0.01	0.14	100.00	100.00	0.00	13517.00	15954.32	11755078.00	32.52	6590.16	6242.50
18	5	5	10530.00	22036.00	148.00	0	Spot (Block18, Row5, Column5)	55958.73	65535.00	13941.09	0.07	0.25	3672.00	3750.64	3672.00	553.91	0.01	0.15	100.00	100.00	58.33	61863.00	52286.73	33575492.00	94.25	15681.94	14350.50
18	6	5	10834.00	22033.00	183.80	0	Spot (Block18, Row5, Column6)	4993.40	4840.00	668.77	0.01	0.13	3788.00	3914.39	3788.00	698.35	0.01	0.18	78.00	32.00	0.00	1052.00	1205.40	4743728.00	1.55	4206.48	4126.00
18	7	5	11127.00	22036.00	179.85	0	Spot (Block18, Row5, Column7)	30301.69	27890.50	13274.79	0.04	0.44	4216.00	4345.88	4216.00	853.59	0.01	0.20	100.00	100.00	0.55	23674.50	26085.69	27574556.00	30.41	10495.79	10343.50
18	8	5	11426.00	22041.00	148.85	0	Spot (Block18, Row5, Column8)	26050.68	23131.50	14752.79	0.05	0.57	4451.00	4533.58	4451.00	675.17	0.01	0.15	100.00	100.00	0.16	18680.50	21599.68	15838816.00	31.87	8766.53	8005.00
18	1	6	9324.00	22333.00	190.40	0	Spot (Block18, Row6, Column1)	18375.42	15466.00	9638.43	0.07	0.52	3408.00	3574.85	3408.00	696.04	0.02	0.19	100.00	100.00	0.00	12058.00	14967.42	18742932.00	21.26	7250.47	7260.00
18	2	6	9626.00	22332.00	197.55	0	Spot (Block18, Row6, Column2)	15991.79	15246.00	6012.21	0.02	0.38	3538.00	3672.22	3538.00	675.81	0.02	0.18	100.00	100.00	0.00	11708.00	12453.79	17654936.00	18.23	7025.70	6989.00
18	3	6	9918.00	22335.00	148.20	0	Spot (Block18, Row6, Column3)	30612.46	27582.50	15846.33	0.05	0.52	3531.00	3595.24	3531.00	521.21	0.01	0.14	100.00	100.00	1.67	24051.50	27081.46	18367488.00	51.84	9246.80	8166.00
18	4	6	10227.00	22342.00	190.15	0	Spot (Block18, Row6, Column4)	4924.13	4796.00	861.71	0.01	0.17	3569.00	3628.27	3569.00	502.76	0.01	0.14	85.00	60.00	0.00	1227.00	1355.13	5022609.00	2.58	3926.78	3923.50
18	5	6	10528.00	22336.00	114.05	0	Spot (Block18, Row6, Column5)	62200.20	65535.00	7498.38	0.02	0.12	3668.50	3745.89	3668.50	572.82	0.01	0.15	100.00	100.00	74.49	61866.50	58531.70	21210332.00	102.05	19015.72	15711.50
18	6	6	10831.00	22338.00	199.80	0	Spot (Block18, Row6, Column6)	5027.83	4896.00	775.54	0.01	0.15	3833.00	3916.72	3833.00	619.42	0.01	0.16	74.00	41.00	0.00	1063.00	1194.83	5706583.00	1.79	4212.96	4201.00
18	7	6	11125.00	22335.00	149.45	0	Spot (Block18, Row6, Column7)	22072.82	20564.00	10723.63	0.03	0.49	4050.00	4150.80	4050.00	697.04	0.01	0.17	100.00	100.00	0.00	16514.00	18022.82	13442345.00	25.71	7746.68	7292.00
18	8	6	11429.00	22343.00	148.50	0	Spot (Block18, Row6, Column8)	28612.39	25970.00	15134.02	0.04	0.53	4160.00	4226.19	4160.00	539.13	0.01	0.13	100.00	100.00	0.17	21810.00	24452.39	17253272.00	45.23	9189.79	8619.00
18	1	7	9331.00	22633.00	188.05	0	Spot (Block18, Row7, Column1)	4579.22	4423.00	676.98	0.02	0.15	3283.00	3370.34	3283.00	521.66	0.01	0.15	88.00	57.00	0.00	1140.00	1296.22	4579221.00	2.32	3747.59	3734.00
18	2	7	9629.00	22634.00	210.75	0	Spot (Block18, Row7, Column2)	4032.51	3928.00	524.74	0.01	0.13	3359.00	3430.32	3359.00	465.50	0.01	0.14	59.00	26.00	0.00	569.00	673.51	5105163.00	1.29	3644.21	3644.00
18	3	7	9925.00	22639.00	201.15	0	Spot (Block18, Row7, Column3)	4100.21	4012.50	464.33	0.01	0.11	3448.00	3509.75	3448.00	424.32	0.01	0.12	59.00	34.00	0.00	564.50	652.21	4690635.00	1.39	3809.81	3706.50
18	4	7	10231.00	22643.00	200.00	0	Spot (Block18, Row7, Column4)	4278.46	4205.00	480.16	0.01	0.11	3515.00	3575.12	3515.00	413.31	0.01	0.12	72.00	39.00	0.00	690.00	763.46	4856051.00	1.70	3909.58	3898.00
18	5	7	10536.00	22633.00	150.85	0	Spot (Block18, Row7, Column5)	6391.62	6350.00	1039.70	0.00	0.16	3675.00	3774.02	3675.00	625.82	0.01	0.17	99.00	93.00	0.00	2675.00	2716.62	3981979.00	4.18	4592.39	4570.00
18	6	7	10822.00	22633.00	170.45	0	Spot (Block18, Row7, Column6)	22194.39	21965.00	7233.26	0.00	0.33	3848.00	3968.71	3848.00	747.18	0.01	0.19	100.00	100.00	0.00	18117.00	18346.39	17933068.00	24.39	8426.87	8367.50
18	7	7	11115.00	22641.00	147.70	0	Spot (Block18, Row7, Column7)	25640.88	25066.00	11091.27	0.01	0.43	3867.00	3951.32	3867.00	598.27	0.01	0.15	100.00	100.00	0.00	21199.00	21773.88	15307604.00	36.25	8762.78	8084.00
18	8	7	11430.00	22639.00	115.35	0	Spot (Block18, Row7, Column8)	8534.38	8645.00	1222.61	0.01	0.14	3884.00	3947.74	3884.00	504.76	0.01	0.13	100.00	99.00	0.00	4761.00	4650.38	2961430.00	9.09	5527.78	5486.50
18	1	8	9329.00	22926.00	120.60	0	Spot (Block18, Row8, Column1)	6378.50	6185.00	1709.07	0.01	0.27	3196.00	3230.08	3196.00	352.74	0.00	0.11	100.00	99.00	0.00	2989.00	3182.50	2436588.00	8.93	4219.53	4265.00
18	2	8	9622.00	22932.00	172.95	0	Spot (Block18, Row8, Column2)	4508.44	4374.50	654.87	0.01	0.15	3293.00	3313.40	3293.00	373.09	0.00	0.11	94.00	73.00	0.00	1081.50	1215.44	3742004.00	3.20	3645.38	3636.00
18	3	8	9918.00	22932.00	150.50	0	Spot (Block18, Row8, Column3)	11489.29	10346.00	5766.39	0.05	0.50	3351.50	3410.13	3351.50	420.29	0.01	0.12	99.00	99.00	0.00	6994.50	8137.79	7111870.00	19.22	5079.08	5016.00
18	4	8	10222.00	22930.00	109.65	0	Spot (Block18, Row8, Column4)	26936.80	27267.00	6128.24	0.01	0.23	3436.00	3499.28	3436.00	435.85	0.01	0.12	100.00	100.00	0.00	23831.00	23500.80	8350408.00	53.77	10084.56	9305.50
18	5	8	10526.00	22934.00	195.50	0	Spot (Block18, Row8, Column5)	4083.26	4067.00	455.72	0.00	0.11	3542.00	3591.83	3542.00	546.38	0.01	0.15	48.00	14.00	0.00	525.00	541.26	4414009.00	0.90	3750.03	3696.00
18	6	8	10827.00	22935.00	120.50	0	Spot (Block18, Row8, Column6)	35807.39	35939.50	11317.69	0.00	0.32	3598.00	3718.89	3598.00	722.09	0.01	0.19	100.00	100.00	0.26	32341.50	32209.39	13750040.00	44.44	11520.42	11247.00
18	7	8	11117.00	22931.00	154.50	0	Spot (Block18, Row8, Column7)	7136.03	6962.00	1822.22	0.01	0.26	3568.00	3643.97	3568.00	546.54	0.01	0.15	99.00	97.00	0.00	3394.00	3568.03	4666963.00	6.39	4558.32	4462.50
18	8	8	11430.00	22933.00	91.65	0	Spot (Block18, Row8, Column8)	5327.56	5330.00	678.51	0.00	0.13	3578.00	3634.16	3578.00	436.45	0.01	0.12	96.00	92.00	0.00	1752.00	1749.56	1113461.00	3.88	4350.81	4344.00
19	1	1	13833.00	20842.00	162.30	0	Spot (Block19, Row1, Column1)	62017.83	65535.00	7476.33	0.02	0.12	2909.00	3003.12	2909.00	498.15	0.01	0.17	100.00	100.00	75.07	62626.00	59108.83	45025372.00	118.47	18377.27	17216.50
19	2	1	14124.00	20845.00	170.60	0	Spot (Block19, Row1, Column2)	4154.49	4010.50	658.95	0.02	0.16	2855.00	2925.26	2855.00	430.08	0.01	0.15	96.00	68.00	0.00	1155.50	1299.49	3331902.00	2.86	3247.61	3236.00
19	3	1	14427.00	20848.00	176.50	0	Spot (Block19, Row1, Column3)	3717.69	3531.50	589.97	0.02	0.16	2752.00	2794.72	2752.00	290.21	0.01	0.10	90.00	70.00	0.00	779.50	965.69	3241824.00	3.18	3045.96	3054.50
19	4	1	14748.00	20840.00	125.25	0	Spot (Block19, Row1, Column4)	3952.62	3912.00	415.20	0.00	0.11	2770.00	2794.02	2770.00	289.67	0.00	0.10	99.00	93.00	0.00	1142.00	1182.62	1648244.00	4.00	3236.47	3174.00
19	5	1	15030.00	20847.00	157.85	0	Spot (Block19, Row1, Column5)	4847.60	4411.50	1142.71	0.04	0.24	2824.00	2856.16	2824.00	276.18	0.00	0.10	99.00	94.00	0.00	1587.50	2023.60	3344844.00	7.21	3407.90	3421.50
19	6	1	15341.00	20839.00	130.60	0	Spot (Block19, Row1, Column6)	5570.54	5646.50	1098.06	0.01	0.20	2861.00	2911.77	2861.00	290.92	0.01	0.10	100.00	100.00	0.00	2785.50	2709.54	2551306.00	9.14	3741.04	3725.00
19	7	1	15632.00	20854.00	93.20	0	Spot (Block19, Row1, Column7)	7202.58	7078.00	1100.82	0.01	0.15	2945.00	2999.56	2945.00	382.08	0.01	0.13	100.00	100.00	0.00	4133.00	4257.58	1562959.00	11.00	4595.74	4520.50
19	8	1	15928.00	20856.00	127.00	0	Spot (Block19, Row1, Column8)	63814.48	65535.00	5942.85	0.01	0.09	3050.00	3125.44	3050.00	517.88	0.01	0.17	100.00	100.00	90.02	62485.00	60764.48	27504204.00	117.19	19324.07	17905.00
19	1	2	13828.00	21130.00	153.20	0	Spot (Block19, Row2, Column1)	3183.03	3182.00	293.07	0.00	0.09	2857.00	2911.20	2857.00	383.93	0.01	0.13	43.00	7.00	0.00	325.00	326.03	2046687.00	0.71	3061.38	3015.00
19	2	2	14132.00	21142.00	145.40	0	Spot (Block19, Row2, Column2)	3703.93	3654.00	414.21	0.01	0.11	2734.00	2769.09	2734.00	249.68	0.01	0.09	99.00	88.00	0.00	920.00	969.93	2118649.00	3.74	3162.48	3160.00
19	3	2	14428.00	21143.00	193.80	0	Spot (Block19, Row2, Column3)	3127.99	3095.00	297.47	0.00	0.10	2654.00	2673.19	2654.00	242.59	0.00	0.09	71.00	44.00	0.00	441.00	473.99	3309416.00	1.87	2839.63	2783.00
19	4	2	14729.00	21142.00	189.95	0	Spot (Block19, Row2, Column4)	3165.84	3123.00	268.20	0.01	0.08	2631.00	2655.94	2631.00	240.65	0.00	0.09	87.00	51.00	0.00	492.00	534.84	3213332.00	2.12	2893.48	2862.00
19	5	2	15034.00	21143.00	185.90	0	Spot (Block19, Row2, Column5)	4829.51	4672.00	734.00	0.01	0.15	2706.00	2740.44	2706.00	250.07	0.01	0.09	99.00	99.00	0.00	1966.00	2123.51	4694284.00	8.35	3484.38	3452.00
19	6	2	15332.00	21139.00	178.30	0	Spot (Block19, Row2, Column6)	3434.09	3410.50	355.94	0.00	0.10	2760.00	2839.88	2760.00	414.06	0.01	0.15	69.00	34.00	0.00	650.50	674.09	3056344.00	1.44	3043.30	3033.00
19	7	2	15633.00	21147.00	173.60	0	Spot (Block19, Row2, Column7)	3484.34	3456.50	410.91	0.00	0.12	2773.00	2823.29	2773.00	279.74	0.01	0.10	81.00	60.00	0.00	683.50	711.34	2912905.00	2.36	3082.33	3064.00
19	8	2	15936.00	21134.00	196.40	0	Spot (Block19, Row2, Column8)	3309.15	3280.00	311.94	0.00	0.09	2937.00	2999.64	2937.00	508.51	0.01	0.17	35.00	0.00	0.00	343.00	372.15	3616898.00	0.61	3135.49	3119.00
19	1	3	13826.00	21440.00	168.05	0	Spot (Block19, Row3, Column1)	4146.90	4083.00	686.97	0.01	0.17	2773.00	2817.79	2773.00	261.85	0.01	0.09	99.00	90.00	0.00	1310.00	1373.90	3251171.00	5.08	3175.62	3174.00
19	2	3	14141.00	21451.00	183.40	0	Spot (Block19, Row3, Column2)	3091.62	3096.00	289.89	0.00	0.09	2682.00	2726.70	2682.00	238.23	0.01	0.09	67.00	42.00	0.00	414.00	409.62	2915401.00	1.53	2852.80	2789.50
19	3	3	14421.00	21449.00	150.40	0	Spot (Block19, Row3, Column3)	4306.60	4050.50	1055.97	0.03	0.25	2632.00	2666.48	2632.00	242.26	0.01	0.09	99.00	98.00	0.00	1418.50	1674.60	2661477.00	6.77	3171.47	3159.50
19	4	3	14729.00	21442.00	161.70	0	Spot (Block19, Row3, Column4)	4176.10	4113.00	722.40	0.01	0.17	2600.00	2632.07	2600.00	226.59	0.01	0.09	100.00	99.00	0.00	1513.00	1576.10	3019323.00	6.81	3149.40	3153.50
19	5	3	15022.00	21427.00	157.95	0	Spot (Block19, Row3, Column5)	4557.25	4037.00	2588.81	0.05	0.57	2680.00	2748.13	2680.00	406.18	0.01	0.15	95.00	76.00	0.00	1357.00	1877.25	3135390.00	4.45	3262.81	3126.00
19	6	3	15328.00	21443.00	166.70	0	Spot (Block19, Row3, Column6)	21944.39	19569.00	9916.17	0.05	0.45	2723.00	2860.57	2723.00	558.42	0.02	0.20	100.00	100.00	0.00	16846.00	19221.39	16919122.00	34.17	6755.76	6650.00
19	7	3	15634.00	21446.00	158.85	0	Spot (Block19, Row3, Column7)	3950.94	3893.50	560.02	0.01	0.14	2704.00	2796.71	2704.00	423.08	0.01	0.15	97.00	71.00	0.00	1189.50	1246.94	2741953.00	2.73	3083.27	3075.50
19	8	3	15927.00	21460.00	156.70	0	Spot (Block19, Row3, Column8)	6080.39	5890.00	1554.99	0.01	0.26	2798.50	2836.40	2798.50	273.29	0.01	0.10	100.00	99.00	0.00	3091.50	3281.89	4128587.00	11.87	3811.99	3693.50
19	1	4	13816.00	21743.00	174.95	0	Spot (Block19, Row4, Column1)	5125.18	4873.00	1507.01	0.02	0.29	2832.00	2865.60	2832.00	275.78	0.01	0.10	99.00	95.00	0.00	2041.00	2293.18	4402528.00	8.19	3516.85	3350.50
19	2	4	14136.00	21756.00	156.70	0	Spot (Block19, Row4, Column2)	3967.34	3969.50	434.85	0.00	0.11	2702.00	2754.65	2702.00	257.21	0.01	0.09	99.00	97.00	0.00	1267.50	1265.34	2681922.00	4.71	3227.22	3171.00
19	3	4	14429.00	21746.00	148.40	0	Spot (Block19, Row4, Column3)	8443.14	8065.00	2378.14	0.02	0.28	2619.50	2656.90	2619.50	252.03	0.01	0.09	100.00	100.00	0.00	5445.50	5823.64	5074328.00	22.96	4204.50	3982.00
19	4	4	14726.00	21745.00	203.25	0	Spot (Block19, Row4, Column4)	3039.55	3008.00	264.73	0.00	0.09	2602.00	2630.93	2602.00	240.44	0.00	0.09	74.00	42.00	0.00	406.00	437.55	3559311.00	1.70	2818.16	2811.50
19	5	4	15015.00	21739.00	95.55	0	Spot (Block19, Row4, Column5)	3184.85	3145.50	335.17	0.01	0.11	2607.00	2648.50	2607.00	249.05	0.01	0.09	82.00	57.00	0.00	538.50	577.85	732516.00	2.15	2940.29	2913.00
19	6	4	15334.00	21745.00	198.30	0	Spot (Block19, Row4, Column6)	4858.21	4823.50	767.99	0.00	0.16	2635.50	2711.19	2635.50	431.06	0.01	0.16	99.00	98.00	0.00	2188.00	2222.71	5392618.00	4.98	3300.05	3286.00
19	7	4	15626.00	21752.00	172.50	0	Spot (Block19, Row4, Column7)	3925.38	3785.00	614.35	0.02	0.16	2702.00	2755.67	2702.00	342.04	0.01	0.12	96.00	78.00	0.00	1083.00	1223.38	3261992.00	3.42	3075.49	3041.50
19	8	4	15932.00	21761.00	175.65	0	Spot (Block19, Row4, Column8)	3595.34	3570.50	424.47	0.00	0.12	2801.00	2835.44	2801.00	269.41	0.01	0.10	87.00	70.00	0.00	769.50	794.34	3091992.00	2.82	3090.27	3018.00
19	1	5	13829.00	22047.00	112.10	0	Spot (Block19, Row5, Column1)	4728.53	4702.00	482.41	0.00	0.10	2901.00	2954.22	2901.00	424.00	0.01	0.14	100.00	99.00	0.00	1801.00	1827.53	1546229.00	4.18	3535.79	3474.50
19	2	5	14128.00	22046.00	155.10	0	Spot (Block19, Row5, Column2)	6250.95	6178.00	1310.82	0.01	0.21	2763.00	2804.74	2763.00	319.62	0.01	0.11	100.00	100.00	0.00	3415.00	3487.95	4138131.00	10.78	3779.06	3734.00
19	3	5	14427.00	22039.00	165.35	0	Spot (Block19, Row5, Column3)	5870.35	5640.00	1641.09	0.02	0.28	2661.00	2696.55	2661.00	262.43	0.01	0.10	100.00	100.00	0.00	2979.00	3209.35	4455592.00	12.09	3519.95	3471.00
19	4	5	14726.00	22046.00	158.15	0	Spot (Block19, Row5, Column4)	3664.06	3634.00	500.36	0.00	0.14	2616.00	2658.20	2616.00	257.30	0.01	0.10	96.00	82.00	0.00	1018.00	1048.06	2524537.00	3.91	3006.56	2974.00
19	5	5	15034.00	22050.00	146.60	0	Spot (Block19, Row5, Column5)	8626.30	8486.00	2823.49	0.01	0.33	2601.00	2645.77	2601.00	255.14	0.01	0.10	100.00	100.00	0.00	5885.00	6025.30	5072262.00	23.44	4148.16	4051.00
19	6	5	15338.00	22047.00	180.20	0	Spot (Block19, Row5, Column6)	3145.55	3148.00	299.32	0.00	0.10	2591.00	2657.61	2591.00	336.01	0.01	0.13	70.00	37.00	0.00	557.00	554.55	2868741.00	1.45	2842.56	2857.00
19	7	5	15634.00	22049.00	172.60	0	Spot (Block19, Row5, Column7)	15833.31	15046.00	6154.36	0.02	0.39	2701.00	2774.99	2701.00	422.65	0.01	0.15	100.00	100.00	0.00	12345.00	13132.31	13220817.00	30.90	5823.14	5845.50
19	8	5	15931.00	22050.00	154.85	0	Spot (Block19, Row5, Column8)	5003.55	4815.00	1116.70	0.02	0.22	2807.00	2848.47	2807.00	343.96	0.01	0.12	100.00	97.00	0.00	2008.00	2196.55	3297339.00	6.27	3420.71	3402.50
19	1	6	13828.00	22343.00	164.40	0	Spot (Block19, Row6, Column1)	20086.45	18051.00	8972.08	0.05	0.45	2942.00	3049.60	2942.00	551.62	0.02	0.18	100.00	100.00	0.00	15109.00	17144.45	15024666.00	30.88	6543.29	6438.50
19	2	6	14126.00	22347.00	184.10	0	Spot (Block19, Row6, Column2)	9449.52	9407.50	2763.05	0.00	0.29	2825.00	2922.71	2825.00	481.64	0.01	0.16	100.00	100.00	0.00	6582.50	6624.52	8939247.00	13.55	4842.25	4828.50
19	3	6	14424.00	22343.00	157.35	0	Spot (Block19, Row6, Column3)	4803.90	4735.50	999.90	0.01	0.21	2717.00	2767.58	2717.00	312.13	0.01	0.11	100.00	98.00	0.00	2018.50	2086.90	3285869.00	6.52	3372.25	3364.50
19	4	6	14727.00	22359.00	187.75	0	Spot (Block19, Row6, Column4)	3256.17	3209.50	361.40	0.01	0.11	2667.00	2698.96	2667.00	250.85	0.01	0.09	80.00	53.00	0.00	542.50	589.17	3236634.00	2.22	2935.50	2907.50
19	5	6	15031.00	22349.00	108.45	0	Spot (Block19, Row6, Column5)	8079.72	8095.00	1312.85	0.00	0.16	2588.00	2629.18	2588.00	248.40	0.01	0.09	100.00	100.00	0.00	5507.00	5491.72	2480474.00	21.94	4497.05	4345.00
19	6	6	15334.00	22347.00	165.60	0	Spot (Block19, Row6, Column6)	3076.25	3041.00	334.08	0.01	0.11	2600.00	2663.16	2600.00	301.53	0.01	0.11	62.00	31.00	0.00	441.00	476.25	2344099.00	1.37	2866.73	2831.00
19	7	6	15630.00	22346.00	155.55	0	Spot (Block19, Row6, Column7)	4256.23	4134.00	677.28	0.01	0.16	2687.00	2732.64	2687.00	349.38	0.01	0.13	99.00	93.00	0.00	1447.00	1569.23	2834646.00	4.36	3142.42	3171.00
19	8	6	15933.00	22356.00	153.50	0	Spot (Block19, Row6, Column8)	4516.92	4398.00	862.92	0.01	0.19	2763.50	2782.01	2763.50	261.82	0.00	0.09	99.00	95.00	0.00	1634.50	1753.42	2917930.00	6.63	3274.56	3265.00
19	1	7	13826.00	22645.00	165.60	0	Spot (Block19, Row7, Column1)	4488.71	4445.50	674.91	0.00	0.15	2803.00	2887.43	2803.00	430.81	0.01	0.15	99.00	88.00	0.00	1642.50	1685.71	3420399.00	3.72	3373.08	3389.00
19	2	7	14123.00	22638.00	196.65	0	Spot (Block19, Row7, Column2)	3174.37	3118.00	346.40	0.01	0.11	2742.00	2791.81	2742.00	330.58	0.01	0.12	54.00	26.00	0.00	376.00	432.37	3469587.00	1.16	2931.17	2865.50
19	3	7	14423.00	22651.00	200.00	0	Spot (Block19, Row7, Column3)	3141.15	3082.00	331.42	0.01	0.11	2684.00	2719.68	2684.00	273.04	0.01	0.10	66.00	33.00	0.00	398.00	457.15	3571493.00	1.54	2928.94	2953.00
19	4	7	14728.00	22642.00	175.80	0	Spot (Block19, Row7, Column4)	3240.99	3252.00	319.48	0.00	0.10	2664.00	2690.66	2664.00	262.82	0.00	0.10	79.00	57.00	0.00	588.00	576.99	2803455.00	2.09	3011.51	2988.00
19	5	7	15044.00	22647.00	142.15	0	Spot (Block19, Row7, Column5)	3278.03	3300.50	316.56	0.00	0.10	2613.00	2671.30	2613.00	307.68	0.01	0.12	84.00	56.00	0.00	687.50	665.03	1809474.00	1.97	2983.66	2991.00
19	6	7	15327.00	22647.00	168.05	0	Spot (Block19, Row7, Column6)	10955.33	10891.00	3149.43	0.00	0.29	2679.00	2758.10	2679.00	402.45	0.01	0.15	100.00	100.00	0.00	8212.00	8276.33	8632804.00	20.37	4834.83	4697.00
19	7	7	15619.00	22653.00	160.45	0	Spot (Block19, Row7, Column7)	4579.79	4395.00	892.20	0.02	0.19	2690.00	2743.50	2690.00	314.66	0.01	0.11	100.00	97.00	0.00	1705.00	1889.79	3256234.00	5.84	3258.99	3296.00
19	8	7	15928.00	22650.00	147.00	-50	Spot (Block19, Row7, Column8)	2840.29	2807.00	262.20	0.01	0.09	2762.00	2782.58	2762.00	262.76	0.00	0.09	26.00	3.00	0.00	45.00	78.29	1672931.00	0.22	2915.08	2944.00
19	1	8	13834.00	22937.00	123.35	0	Spot (Block19, Row8, Column1)	5882.80	5934.50	1035.54	0.00	0.18	2799.00	2846.01	2799.00	314.83	0.01	0.11	100.00	100.00	0.00	3135.50	3083.80	2376650.00	9.65	3885.72	3777.00
19	2	8	14125.00	22942.00	186.25	0	Spot (Block19, Row8, Column2)	3262.66	3229.00	345.46	0.00	0.11	2718.00	2776.56	2718.00	304.42	0.01	0.11	71.00	42.00	0.00	511.00	544.66	3197411.00	1.60	3044.50	3021.50
19	3	8	14416.00	22951.00	171.35	0	Spot (Block19, Row8, Column3)	3930.75	3778.00	744.24	0.02	0.19	2684.50	2737.49	2684.50	292.87	0.01	0.11	96.00	83.00	0.00	1093.50	1246.25	3207488.00	4.07	3086.78	3014.00
19	4	8	14721.00	22943.00	109.25	0	Spot (Block19, Row8, Column4)	9161.39	9071.00	1664.15	0.00	0.18	2653.00	2691.06	2653.00	288.49	0.01	0.11	100.00	100.00	0.00	6418.00	6508.39	2821709.00	22.43	4726.02	4429.00
19	5	8	15044.00	22956.00	187.80	0	Spot (Block19, Row8, Column5)	3094.95	3012.00	684.36	0.01	0.22	2670.00	2703.20	2670.00	347.57	0.01	0.13	49.00	16.00	0.00	342.00	424.95	3073290.00	1.13	2827.62	2781.00
19	6	8	15329.00	22949.00	118.85	0	Spot (Block19, Row8, Column6)	26319.71	25273.50	8686.60	0.02	0.33	2688.00	2762.02	2688.00	431.48	0.01	0.16	100.00	100.00	0.00	22585.50	23631.71	9790930.00	54.60	8642.85	8259.00
19	7	8	15618.00	22947.00	178.35	0	Spot (Block19, Row8, Column7)	3365.57	3283.00	410.44	0.01	0.12	2673.00	2717.69	2673.00	363.15	0.01	0.13	75.00	41.00	0.00	610.00	692.57	3012187.00	1.78	2893.93	2882.00
19	8	8	15908.00	22977.00	152.35	0	Spot (Block19, Row8, Column8)	3340.24	3027.50	790.82	0.04	0.24	2748.00	2762.24	2748.00	283.25	0.00	0.10	49.00	38.00	0.00	279.50	592.24	2117710.00	2.04	2986.61	2944.00
20	1	1	18332.00	20852.00	163.35	0	Spot (Block20, Row1, Column1)	58798.89	65535.00	10983.75	0.05	0.19	1400.00	1467.10	1400.00	340.32	0.02	0.23	100.00	100.00	65.16	64135.00	57398.89	43041188.00	168.47	14879.47	13764.00
20	2	1	18629.00	20862.00	150.35	0	Spot (Block20, Row1, Column2)	3553.27	3434.00	1019.17	0.01	0.29	1380.00	1432.68	1380.00	255.76	0.02	0.18	100.00	100.00	0.00	2054.00	2173.27	2210137.00	8.29	1971.41	1870.00
20	3	1	18930.00	20859.00	147.80	0	Spot (Block20, Row1, Column3)	4931.13	4667.50	2072.79	0.02	0.42	1366.00	1372.27	1366.00	67.61	0.00	0.05	100.00	100.00	0.00	3301.50	3565.13	2929094.00	52.63	2232.60	2173.00
20	4	1	19239.00	20858.00	117.80	0	Spot (Block20, Row1, Column4)	2656.91	2634.00	334.68	0.00	0.13	1373.00	1387.62	1373.00	88.61	0.00	0.06	100.00	100.00	0.00	1261.00	1283.91	964459.00	14.32	1823.78	1784.50
20	5	1	19535.00	20859.00	150.50	0	Spot (Block20, Row1, Column5)	9432.39	8533.50	5093.99	0.04	0.54	1374.00	1382.87	1374.00	83.59	0.00	0.06	100.00	100.00	0.00	7159.50	8058.39	5829215.00	96.30	3119.25	2837.50
20	6	1	19843.00	20851.00	129.50	0	Spot (Block20, Row1, Column6)	7396.92	7123.00	2468.12	0.02	0.33	1360.00	1372.67	1360.00	95.04	0.00	0.07	100.00	100.00	0.00	5763.00	6036.92	3328612.00	63.39	2992.40	2872.00
20	7	1	20133.00	20858.00	93.45	0	Spot (Block20, Row1, Column7)	10817.28	10682.00	2202.81	0.01	0.20	1326.00	1359.61	1326.00	235.49	0.01	0.17	100.00	100.00	0.00	9356.00	9491.28	2347350.00	40.16	4239.94	4004.00
20	8	1	20422.00	20867.00	126.10	0	Spot (Block20, Row1, Column8)	62950.02	65535.00	7636.33	0.02	0.12	1319.00	1389.44	1319.00	355.22	0.02	0.26	100.00	100.00	87.38	64216.00	61631.02	26942764.00	173.30	15891.53	13868.00
20	1	2	18364.00	21146.00	214.95	0	Spot (Block20, Row2, Column1)	1541.66	1540.00	72.86	0.00	0.05	1413.00	1466.22	1413.00	272.61	0.02	0.19	2.00	0.00	0.00	127.00	128.66	2036537.00	0.28	1451.73	1443.00
20	2	2	18631.00	21157.00	130.10	0	Spot (Block20, Row2, Column2)	7658.27	7657.00	2189.26	0.00	0.29	1404.00	1421.60	1404.00	110.41	0.01	0.08	100.00	100.00	0.00	6253.00	6254.27	3484513.00	56.49	3009.63	2979.00
20	3	2	18934.00	21152.00	167.15	0	Spot (Block20, Row2, Column3)	1775.23	1715.00	175.81	0.01	0.10	1384.00	1402.15	1384.00	108.88	0.01	0.08	98.00	86.00	0.00	331.00	391.23	1375800.00	3.43	1499.29	1492.50
20	4	2	19232.00	21153.00	163.95	0	Spot (Block20, Row2, Column4)	4778.20	4804.00	1191.21	0.00	0.25	1376.00	1397.90	1376.00	114.03	0.01	0.08	100.00	100.00	0.00	3428.00	3402.20	3550200.00	29.64	2251.32	2176.50
20	5	2	19535.00	21151.00	177.10	0	Spot (Block20, Row2, Column5)	2382.45	2384.50	362.36	0.00	0.15	1379.00	1388.85	1379.00	95.34	0.00	0.07	100.00	100.00	0.00	1005.50	1003.45	2087027.00	10.42	1686.14	1654.50
20	6	2	19828.00	21156.00	148.45	0	Spot (Block20, Row2, Column6)	2627.65	2597.00	503.56	0.01	0.19	1369.00	1380.22	1369.00	95.54	0.00	0.07	100.00	100.00	0.00	1228.00	1258.65	1589730.00	13.06	1735.43	1677.50
20	7	2	20131.00	21161.00	151.20	0	Spot (Block20, Row2, Column7)	3457.05	3312.00	1061.13	0.02	0.31	1324.00	1335.18	1324.00	89.11	0.00	0.07	100.00	100.00	0.00	1988.00	2133.05	2164113.00	23.81	1847.94	1770.00
20	8	2	20450.00	21141.00	264.65	0	Spot (Block20, Row2, Column8)	1395.27	1392.00	76.57	0.00	0.05	1299.00	1350.03	1299.00	293.43	0.02	0.22	2.00	0.00	0.00	93.00	96.27	2850538.00	0.15	1320.97	1308.00
20	1	3	18332.00	21455.00	152.45	0	Spot (Block20, Row3, Column1)	8357.67	7743.00	4116.66	0.03	0.49	1409.00	1417.37	1409.00	86.14	0.00	0.06	100.00	100.00	0.00	6334.00	6948.67	5332190.00	80.57	2851.26	2709.50
20	2	3	18633.00	21450.00	185.75	0	Spot (Block20, Row3, Column2)	1740.80	1695.00	166.09	0.01	0.10	1423.00	1430.75	1423.00	92.08	0.00	0.06	95.00	75.00	0.00	272.00	317.80	1693803.00	3.37	1517.21	1522.00
20	3	3	18926.00	21466.00	146.20	0	Spot (Block20, Row3, Column3)	3948.22	3546.00	2624.15	0.05	0.66	1421.00	1450.73	1421.00	205.48	0.01	0.14	100.00	98.00	0.00	2125.00	2527.22	2301811.00	12.15	2188.17	2058.00
20	4	3	19231.00	21456.00	144.70	0	Spot (Block20, Row3, Column4)	7923.76	7965.00	3319.79	0.00	0.42	1396.00	1421.05	1396.00	169.99	0.01	0.12	100.00	100.00	0.00	6569.00	6527.76	4516544.00	38.25	3126.00	2976.00
20	5	3	19530.00	21450.00	146.85	0	Spot (Block20, Row3, Column5)	2954.21	2810.00	886.02	0.02	0.30	1373.00	1385.45	1373.00	94.76	0.00	0.07	99.00	99.00	0.00	1437.00	1581.21	1734122.00	16.56	1893.99	1738.00
20	6	3	19831.00	21453.00	183.55	0	Spot (Block20, Row3, Column6)	4201.66	3886.00	1411.97	0.03	0.34	1382.00	1403.58	1382.00	115.77	0.01	0.08	100.00	100.00	0.00	2504.00	2819.66	3974771.00	24.17	2200.73	2221.00
20	7	3	20139.00	21460.00	147.80	0	Spot (Block20, Row3, Column7)	7767.91	7061.00	3696.90	0.04	0.48	1342.00	1356.66	1342.00	108.87	0.00	0.08	100.00	100.00	0.00	5719.00	6425.91	4629677.00	58.89	2795.79	2732.00
20	8	3	20434.00	21470.00	154.75	0	Spot (Block20, Row3, Column8)	2127.28	2060.00	324.96	0.01	0.15	1297.00	1304.18	1297.00	71.26	0.00	0.05	100.00	99.00	0.00	763.00	830.28	1414638.00	11.55	1574.26	1549.00
20	1	4	18329.00	21748.00	152.05	0	Spot (Block20, Row4, Column1)	7901.43	6856.00	3887.38	0.06	0.49	1415.00	1426.98	1415.00	102.50	0.00	0.07	100.00	100.00	0.00	5441.00	6486.43	5017408.00	63.16	2960.68	2509.50
20	2	4	18641.00	21763.00	162.95	0	Spot (Block20, Row4, Column2)	1938.46	1955.50	173.60	0.00	0.09	1408.00	1426.73	1408.00	155.55	0.01	0.11	98.00	86.00	0.00	547.50	530.46	1426710.00	3.29	1620.29	1596.00
20	3	4	18935.00	21756.00	149.65	0	Spot (Block20, Row4, Column3)	33424.90	31943.00	16618.06	0.02	0.50	1416.00	1455.81	1416.00	230.82	0.01	0.16	100.00	100.00	2.80	30527.00	32008.90	20288932.00	138.50	7898.47	6978.50
20	4	4	19217.00	21756.00	173.30	0	Spot (Block20, Row4, Column4)	1739.19	1746.00	99.97	0.00	0.06	1384.00	1415.00	1384.00	190.88	0.01	0.13	93.00	40.00	0.00	362.00	355.19	1453963.00	1.70	1548.31	1535.00
20	5	4	19498.00	21750.00	92.10	0	Spot (Block20, Row4, Column5)	1589.85	1551.00	112.93	0.01	0.07	1362.00	1376.65	1362.00	128.91	0.00	0.09	80.00	32.00	0.00	189.00	227.85	335459.00	1.65	1456.78	1456.00
20	6	4	19833.00	21760.00	183.50	0	Spot (Block20, Row4, Column6)	3159.27	3166.00	568.55	0.00	0.18	1371.00	1384.71	1371.00	90.17	0.00	0.07	100.00	100.00	0.00	1795.00	1788.27	2991831.00	19.68	1912.69	1893.00
20	7	4	20125.00	21761.00	152.20	0	Spot (Block20, Row4, Column7)	5119.85	4549.00	2532.49	0.05	0.49	1356.00	1366.42	1356.00	90.14	0.00	0.07	100.00	100.00	0.00	3193.00	3763.85	3261347.00	41.64	2112.46	2011.00
20	8	4	20432.00	21768.00	153.80	0	Spot (Block20, Row4, Column8)	2708.39	2668.00	683.64	0.01	0.25	1318.00	1324.89	1318.00	72.52	0.00	0.05	100.00	100.00	0.00	1350.00	1390.39	1755035.00	19.08	1720.75	1640.00
20	1	5	18328.00	22057.00	110.10	0	Spot (Block20, Row5, Column1)	4149.12	4243.00	702.00	0.01	0.17	1410.00	1431.65	1410.00	120.73	0.01	0.08	100.00	100.00	0.00	2833.00	2739.12	1311121.00	22.51	2249.39	2098.50
20	2	5	18633.00	22065.00	157.20	0	Spot (Block20, Row5, Column2)	2613.58	2606.00	429.65	0.00	0.16	1390.00	1408.36	1390.00	106.39	0.01	0.08	100.00	99.00	0.00	1216.00	1223.58	1779851.00	11.33	1754.90	1736.00
20	3	5	18930.00	22051.00	165.15	0	Spot (Block20, Row5, Column3)	2835.58	2661.00	703.83	0.03	0.25	1396.00	1427.69	1396.00	148.09	0.01	0.10	100.00	99.00	0.00	1265.00	1439.58	2152204.00	9.51	1768.13	1768.50
20	4	5	19227.00	22060.00	148.15	0	Spot (Block20, Row5, Column4)	5676.44	5507.50	2620.89	0.01	0.46	1385.00	1409.39	1385.00	132.23	0.01	0.09	100.00	100.00	0.00	4122.50	4291.44	3394513.00	32.27	2403.53	2295.00
20	5	5	19532.00	22058.00	148.45	0	Spot (Block20, Row5, Column5)	35799.72	34555.00	18014.60	0.02	0.50	1360.00	1396.67	1360.00	207.24	0.01	0.15	100.00	100.00	5.64	33195.00	34439.72	21587264.00	166.01	8043.19	7217.00
20	6	5	19830.00	22056.00	152.05	0	Spot (Block20, Row5, Column6)	2690.11	2619.00	491.37	0.01	0.18	1358.00	1379.41	1358.00	145.80	0.01	0.11	100.00	100.00	0.00	1261.00	1332.11	1710909.00	8.99	1729.07	1701.00
20	7	5	20133.00	22060.00	191.90	0	Spot (Block20, Row5, Column7)	4665.27	4348.00	1522.81	0.03	0.33	1355.00	1371.09	1355.00	116.35	0.01	0.08	100.00	100.00	0.00	2993.00	3310.27	4865877.00	28.31	2361.31	2398.00
20	8	5	20430.00	22060.00	151.90	0	Spot (Block20, Row5, Column8)	9129.22	8235.50	5104.04	0.04	0.56	1311.00	1327.79	1311.00	104.45	0.01	0.08	100.00	100.00	0.00	6924.50	7818.22	5787927.00	74.69	2793.19	2610.00
20	1	6	18324.00	22353.00	180.80	0	Spot (Block20, Row6, Column1)	4147.88	3929.00	1406.02	0.02	0.34	1421.00	1459.74	1421.00	255.92	0.01	0.18	100.00	100.00	0.00	2508.00	2726.88	3803608.00	10.50	2183.42	2172.00
20	2	6	18631.00	22354.00	191.75	0	Spot (Block20, Row6, Column2)	4300.33	4222.00	1139.27	0.01	0.26	1408.00	1459.38	1408.00	273.93	0.02	0.19	100.00	100.00	0.00	2814.00	2892.33	4463739.00	10.37	2331.16	2290.00
20	3	6	18922.00	22354.00	147.10	0	Spot (Block20, Row6, Column3)	13443.97	13016.00	6089.41	0.01	0.45	1391.00	1419.27	1391.00	140.23	0.01	0.10	100.00	100.00	0.00	11625.00	12052.97	7891611.00	85.75	4121.16	3775.00
20	4	6	19231.00	22358.00	161.50	0	Spot (Block20, Row6, Column4)	2404.32	2282.00	590.55	0.02	0.25	1370.00	1398.98	1370.00	164.78	0.01	0.12	99.00	96.00	0.00	912.00	1034.32	1738320.00	6.10	1634.06	1637.00
20	5	6	19530.00	22364.00	110.55	0	Spot (Block20, Row6, Column5)	34170.54	34781.00	9763.89	0.01	0.29	1367.00	1403.40	1367.00	217.60	0.01	0.16	100.00	100.00	0.00	33414.00	32803.54	10832060.00	150.59	9238.23	7635.00
20	6	6	19833.00	22359.00	156.25	0	Spot (Block20, Row6, Column6)	2213.93	2115.50	440.53	0.02	0.20	1362.00	1390.00	1362.00	186.32	0.01	0.13	99.00	86.00	0.00	753.50	851.93	1487759.00	4.42	1581.90	1568.00
20	7	6	20133.00	22358.00	149.15	0	Spot (Block20, Row6, Column7)	9914.91	9716.00	4712.15	0.01	0.48	1338.00	1359.96	1338.00	136.05	0.01	0.10	100.00	100.00	0.00	8378.00	8576.91	6048094.00	62.88	3335.94	2920.00
20	8	6	20439.00	22368.00	150.15	0	Spot (Block20, Row6, Column8)	11379.79	10678.50	5960.73	0.03	0.52	1292.00	1314.94	1292.00	122.18	0.01	0.09	100.00	100.00	0.00	9386.50	10087.79	7009951.00	82.38	3393.41	2978.00
20	1	7	18331.00	22656.00	156.50	0	Spot (Block20, Row7, Column1)	2119.95	2142.00	323.71	0.00	0.15	1374.00	1396.04	1374.00	240.88	0.01	0.17	96.00	70.00	0.00	768.00	745.95	1433088.00	3.01	1588.45	1581.50
20	2	7	18622.00	22671.00	178.40	0	Spot (Block20, Row7, Column2)	1689.36	1682.50	202.70	0.00	0.12	1386.00	1409.17	1386.00	254.61	0.01	0.18	59.00	19.00	0.00	296.50	303.36	1510284.00	1.10	1518.08	1480.50
20	3	7	18914.00	22668.00	210.15	0	Spot (Block20, Row7, Column3)	1522.46	1512.00	84.38	0.00	0.06	1366.00	1376.69	1366.00	102.12	0.00	0.07	72.00	22.00	0.00	146.00	156.46	1916781.00	1.43	1421.08	1428.00
20	4	7	19219.00	22653.00	211.10	0	Spot (Block20, Row7, Column4)	1566.73	1554.00	120.22	0.00	0.08	1355.00	1362.59	1355.00	76.46	0.00	0.06	86.00	66.00	0.00	199.00	211.73	1986617.00	2.67	1430.03	1425.00
20	5	7	19541.00	22654.00	145.45	0	Spot (Block20, Row7, Column5)	3580.95	3607.50	715.47	0.00	0.20	1366.00	1396.73	1366.00	197.38	0.01	0.14	100.00	100.00	0.00	2241.50	2214.95	2069789.00	11.07	2059.72	2037.00
20	6	7	19830.00	22656.00	183.65	0	Spot (Block20, Row7, Column6)	4340.28	4393.00	1169.41	0.01	0.27	1367.00	1395.23	1367.00	175.63	0.01	0.13	100.00	100.00	0.00	3026.00	2973.28	4110243.00	16.77	2251.84	2265.00
20	7	7	20122.00	22665.00	149.75	0	Spot (Block20, Row7, Column7)	9956.75	9378.50	4331.50	0.03	0.44	1324.00	1354.41	1324.00	145.62	0.01	0.11	100.00	100.00	0.00	8054.50	8632.75	6113446.00	59.07	3539.94	3003.00
20	8	7	20428.00	22666.00	121.40	0	Spot (Block20, Row7, Column8)	6749.38	6312.00	1877.73	0.03	0.28	1287.00	1304.71	1287.00	118.36	0.01	0.09	100.00	100.00	0.00	5025.00	5462.38	2605260.00	46.00	3014.10	3056.50
20	1	8	18337.00	22949.00	123.60	0	Spot (Block20, Row8, Column1)	3228.61	3159.00	626.80	0.01	0.19	1347.00	1355.58	1347.00	72.96	0.00	0.05	100.00	100.00	0.00	1812.00	1881.61	1314044.00	25.67	1874.65	1876.00
20	2	8	18630.00	22953.00	159.25	0	Spot (Block20, Row8, Column2)	2501.71	2459.00	627.31	0.01	0.25	1344.00	1354.66	1344.00	79.86	0.00	0.06	100.00	100.00	0.00	1115.00	1157.71	1741188.00	14.36	1629.24	1596.50
20	3	8	18919.00	22955.00	148.25	0	Spot (Block20, Row8, Column3)	5760.15	5285.00	3170.47	0.04	0.55	1337.00	1346.73	1337.00	85.64	0.00	0.06	100.00	100.00	0.00	3948.00	4423.15	3438812.00	51.53	2398.45	2312.00
20	4	8	19229.00	22951.00	109.25	0	Spot (Block20, Row8, Column4)	3091.91	2969.00	412.82	0.02	0.13	1340.00	1343.30	1340.00	71.54	0.00	0.05	100.00	100.00	0.00	1629.00	1751.91	955401.00	24.44	1950.02	1865.00
20	5	8	19515.00	22958.00	173.25	0	Spot (Block20, Row8, Column5)	1593.31	1597.50	102.34	0.00	0.06	1334.00	1338.98	1334.00	87.33	0.00	0.07	95.00	77.00	0.00	263.50	259.31	1335191.00	2.91	1445.23	1446.00
20	6	8	19829.00	22960.00	120.80	0	Spot (Block20, Row8, Column6)	5441.74	5446.00	1118.81	0.00	0.21	1311.00	1329.23	1311.00	119.45	0.01	0.09	100.00	100.00	0.00	4135.00	4130.74	2073303.00	34.43	2518.07	2429.50
20	7	8	20125.00	22957.00	148.05	0	Spot (Block20, Row8, Column7)	3672.75	3691.50	1027.74	0.00	0.28	1282.00	1298.48	1282.00	98.54	0.01	0.08	100.00	100.00	0.00	2409.50	2390.75	2181616.00	24.09	1970.02	1893.50
20	8	8	20421.00	22963.00	84.75	0	Spot (Block20, Row8, Column8)	1929.54	1946.00	148.74	0.00	0.08	1257.00	1266.86	1257.00	82.47	0.00	0.07	100.00	100.00	0.00	689.00	672.54	337669.00	8.03	1565.54	1536.00
21	1	1	4813.00	25315.00	158.95	0	Spot (Block21, Row1, Column1)	58137.89	65535.00	11856.92	0.05	0.20	1499.00	1566.51	1499.00	350.05	0.02	0.22	100.00	100.00	63.45	64036.00	56638.89	40406192.00	161.61	13941.68	11346.00
21	2	1	5115.00	25321.00	172.45	0	Spot (Block21, Row1, Column2)	2078.98	2043.00	289.61	0.01	0.14	1466.00	1496.50	1466.00	239.99	0.01	0.16	93.00	57.00	0.00	577.00	612.98	1727636.00	2.43	1647.56	1636.00
21	3	1	5422.00	25325.00	203.30	0	Spot (Block21, Row1, Column3)	1757.37	1761.00	96.84	0.00	0.06	1499.00	1498.15	1499.00	63.47	0.00	0.04	99.00	90.00	0.00	262.00	258.37	2057880.00	4.08	1605.74	1598.50
21	4	1	5732.00	25323.00	139.30	0	Spot (Block21, Row1, Column4)	1962.56	1997.00	148.67	0.01	0.08	1536.00	1536.79	1536.00	70.45	0.00	0.05	99.00	96.00	0.00	461.00	426.56	1032304.00	6.04	1704.35	1710.50
21	5	1	6022.00	25321.00	179.60	0	Spot (Block21, Row1, Column5)	2099.61	2086.00	229.84	0.00	0.11	1577.00	1585.50	1577.00	98.36	0.00	0.06	99.00	94.00	0.00	509.00	522.61	1900145.00	5.23	1776.03	1777.50
21	6	1	6315.00	25322.00	160.55	0	Spot (Block21, Row1, Column6)	2812.64	2753.00	573.71	0.01	0.20	1695.00	1687.23	1695.00	109.06	0.00	0.06	100.00	99.00	0.00	1058.00	1117.64	1996973.00	10.32	1973.65	1960.00
21	7	1	6625.00	25323.00	104.60	0	Spot (Block21, Row1, Column7)	2866.40	2792.00	410.00	0.01	0.14	1791.00	1839.09	1791.00	299.08	0.01	0.16	100.00	89.00	0.00	1001.00	1075.40	802592.00	3.43	2155.28	2150.00
21	8	1	6912.00	25328.00	125.30	0	Spot (Block21, Row1, Column8)	63399.35	65535.00	6759.96	0.01	0.11	2048.00	2092.51	2048.00	406.73	0.01	0.19	100.00	100.00	87.74	63487.00	61351.35	26374276.00	150.73	18219.65	16859.00
21	1	2	4814.00	25603.00	189.60	0	Spot (Block21, Row2, Column1)	1607.94	1600.00	64.81	0.00	0.04	1460.00	1507.19	1460.00	273.74	0.01	0.18	6.00	0.00	0.00	140.00	147.94	1625632.00	0.37	1536.10	1541.50
21	2	2	5113.00	25623.00	155.40	0	Spot (Block21, Row2, Column2)	1793.01	1800.50	146.86	0.00	0.08	1429.00	1437.05	1429.00	65.98	0.00	0.05	98.00	95.00	0.00	371.50	364.01	1186971.00	5.40	1547.17	1548.00
21	3	2	5417.00	25609.00	212.75	0	Spot (Block21, Row2, Column3)	1673.83	1674.00	75.93	0.00	0.05	1462.00	1463.30	1462.00	83.44	0.00	0.06	94.00	75.00	0.00	212.00	211.83	2162591.00	2.52	1566.02	1565.50
21	4	2	5716.00	25621.00	195.45	0	Spot (Block21, Row2, Column4)	1791.35	1750.00	135.34	0.01	0.08	1511.00	1514.44	1511.00	90.36	0.00	0.06	97.00	75.00	0.00	239.00	280.35	1938244.00	3.06	1628.27	1634.00
21	5	2	6012.00	25629.00	165.85	0	Spot (Block21, Row2, Column5)	3620.05	3463.50	1348.04	0.02	0.37	1553.00	1555.29	1553.00	105.78	0.00	0.07	100.00	100.00	0.00	1910.50	2067.05	2772956.00	19.52	2109.20	1995.00
21	6	2	6319.00	25624.00	203.05	0	Spot (Block21, Row2, Column6)	1828.20	1824.00	112.15	0.00	0.06	1619.00	1642.83	1619.00	163.25	0.01	0.10	64.00	17.00	0.00	205.00	209.20	2148133.00	1.14	1685.97	1670.50
21	7	2	6624.00	25621.00	207.70	0	Spot (Block21, Row2, Column7)	2006.39	1996.00	123.01	0.00	0.06	1717.00	1728.22	1717.00	124.96	0.00	0.07	93.00	60.00	0.00	279.00	289.39	2467864.00	2.23	1842.93	1840.50
21	8	2	6933.00	25631.00	209.95	0	Spot (Block21, Row2, Column8)	2171.34	2172.50	147.21	0.00	0.07	1952.00	1984.14	1952.00	330.82	0.01	0.17	19.00	0.00	0.00	220.50	219.34	2731550.00	0.57	1999.26	1991.00
21	1	3	4815.00	25921.00	156.45	0	Spot (Block21, Row3, Column1)	2097.24	2090.00	256.40	0.00	0.12	1457.00	1458.91	1457.00	65.83	0.00	0.05	100.00	99.00	0.00	633.00	640.24	1415640.00	9.70	1665.04	1649.00
21	2	3	5125.00	25931.00	189.30	0	Spot (Block21, Row3, Column2)	1679.20	1680.00	95.39	0.00	0.06	1439.00	1448.95	1439.00	84.64	0.00	0.06	93.00	80.00	0.00	241.00	240.20	1689277.00	2.72	1564.28	1571.00
21	3	3	5428.00	25919.00	161.75	0	Spot (Block21, Row3, Column3)	2554.43	2104.00	2073.15	0.08	0.81	1487.00	1494.33	1487.00	107.34	0.00	0.07	100.00	98.00	0.00	617.00	1067.43	1844302.00	9.88	1799.43	1728.50
21	4	3	5720.00	25919.00	159.65	0	Spot (Block21, Row3, Column4)	2652.15	2587.00	504.23	0.01	0.19	1514.00	1520.32	1514.00	92.92	0.00	0.06	100.00	100.00	0.00	1073.00	1138.15	1856507.00	12.18	1840.37	1832.50
21	5	3	6010.00	25914.00	160.65	0	Spot (Block21, Row3, Column5)	2347.22	2233.50	590.54	0.02	0.25	1569.00	1590.50	1569.00	162.92	0.01	0.10	96.00	87.00	0.00	664.50	778.22	1671223.00	4.64	1807.99	1808.00
21	6	3	6316.00	25919.00	221.10	0	Spot (Block21, Row3, Column6)	7219.82	6012.00	2930.62	0.08	0.41	1646.00	1688.10	1646.00	205.24	0.01	0.12	100.00	100.00	0.00	4366.00	5573.82	10129402.00	26.95	3479.23	3392.50
21	7	3	6626.00	25926.00	203.85	0	Spot (Block21, Row3, Column7)	1995.23	1992.00	149.59	0.00	0.07	1722.00	1756.31	1722.00	180.03	0.01	0.10	70.00	26.00	0.00	270.00	273.23	2360355.00	1.33	1815.32	1807.00
21	8	3	6918.00	25938.00	151.05	0	Spot (Block21, Row3, Column8)	6306.37	6064.00	1838.18	0.02	0.29	1904.00	1919.55	1904.00	171.51	0.00	0.09	100.00	100.00	0.00	4160.00	4402.37	3935176.00	25.58	3160.81	2959.00
21	1	4	4812.00	26215.00	147.45	0	Spot (Block21, Row4, Column1)	3889.00	3756.00	1248.89	0.02	0.32	1463.00	1472.29	1463.00	80.83	0.00	0.05	100.00	100.00	0.00	2293.00	2426.00	2306175.00	29.90	2063.67	1970.00
21	2	4	5126.00	26221.00	152.65	0	Spot (Block21, Row4, Column2)	2464.46	2482.00	350.86	0.00	0.14	1473.00	1489.42	1473.00	102.87	0.00	0.07	100.00	100.00	0.00	1009.00	991.46	1564933.00	9.48	1804.71	1759.00
21	3	4	5413.00	26220.00	144.10	0	Spot (Block21, Row4, Column3)	6883.60	6822.00	2458.59	0.00	0.36	1498.00	1521.06	1498.00	118.24	0.01	0.08	100.00	100.00	0.00	5324.00	5385.60	3916771.00	45.35	2681.22	2582.00
21	4	4	5715.00	26215.00	205.95	0	Spot (Block21, Row4, Column4)	1777.25	1785.00	103.38	0.00	0.06	1523.00	1526.95	1523.00	86.74	0.00	0.06	93.00	76.00	0.00	262.00	254.25	2134474.00	2.89	1617.06	1596.00
21	5	4	5999.00	26208.00	115.30	0	Spot (Block21, Row4, Column5)	1705.94	1734.00	85.96	0.01	0.05	1573.00	1585.55	1573.00	103.21	0.00	0.07	70.00	17.00	0.00	161.00	132.94	595372.00	1.17	1619.55	1621.00
21	6	4	6314.00	26220.00	171.10	0	Spot (Block21, Row4, Column6)	4612.79	4572.00	956.21	0.00	0.21	1632.00	1656.13	1632.00	146.59	0.01	0.09	100.00	100.00	0.00	2940.00	2980.79	3750195.00	20.17	2451.36	2395.00
21	7	4	6608.00	26227.00	213.15	0	Spot (Block21, Row4, Column7)	1995.98	1971.50	168.32	0.01	0.08	1739.00	1756.45	1739.00	147.31	0.00	0.08	71.00	32.00	0.00	232.50	256.98	2578800.00	1.63	1800.46	1797.00
21	8	4	6929.00	26229.00	185.75	0	Spot (Block21, Row4, Column8)	2239.48	2218.00	181.44	0.00	0.08	1912.00	1913.40	1912.00	121.15	0.00	0.06	88.00	61.00	0.00	306.00	327.48	2172300.00	2.69	2030.54	2022.00
21	1	5	4815.00	26524.00	106.70	0	Spot (Block21, Row5, Column1)	3394.72	3358.00	474.68	0.00	0.14	1476.00	1499.91	1476.00	143.59	0.01	0.10	100.00	100.00	0.00	1882.00	1918.72	994654.00	13.20	2211.91	2102.50
21	2	5	5117.00	26521.00	150.45	0	Spot (Block21, Row5, Column2)	5718.59	5693.50	1466.28	0.00	0.26	1466.00	1494.53	1466.00	127.31	0.01	0.09	100.00	100.00	0.00	4227.50	4252.59	3568398.00	33.18	2645.33	2602.00
21	3	5	5412.00	26518.00	153.20	0	Spot (Block21, Row5, Column3)	5550.20	5358.00	1876.11	0.02	0.34	1482.00	1524.25	1482.00	141.85	0.01	0.09	100.00	100.00	0.00	3876.00	4068.20	3557677.00	28.38	2438.23	2398.00
21	4	5	5709.00	26522.00	190.25	0	Spot (Block21, Row5, Column4)	2031.65	1974.00	278.35	0.01	0.14	1527.00	1539.20	1527.00	110.51	0.00	0.07	99.00	84.00	0.00	447.00	504.65	2072287.00	4.46	1695.64	1697.00
21	5	5	6013.00	26524.00	143.40	0	Spot (Block21, Row5, Column5)	6958.21	6929.00	2556.98	0.00	0.37	1577.00	1590.44	1577.00	105.96	0.00	0.07	100.00	100.00	0.00	5352.00	5381.21	3903555.00	50.66	2871.61	2708.00
21	6	5	6315.00	26521.00	206.75	0	Spot (Block21, Row5, Column6)	1949.96	1957.00	116.94	0.00	0.06	1615.00	1641.37	1615.00	144.52	0.01	0.09	96.00	61.00	0.00	342.00	334.96	2375056.00	2.14	1762.46	1766.00
21	7	5	6617.00	26522.00	191.60	0	Spot (Block21, Row5, Column7)	4989.27	4686.50	1673.61	0.03	0.34	1756.00	1777.21	1756.00	181.98	0.01	0.10	100.00	100.00	0.00	2930.50	3233.27	5168880.00	17.65	2697.06	2667.50
21	8	5	6921.00	26526.00	164.00	0	Spot (Block21, Row5, Column8)	2530.70	2529.50	277.54	0.00	0.11	1914.00	1924.09	1914.00	130.86	0.00	0.07	99.00	90.00	0.00	615.50	616.70	1882844.00	4.64	2087.38	2088.00
21	1	6	4810.00	26818.00	217.45	0	Spot (Block21, Row6, Column1)	6761.20	5572.50	2974.63	0.08	0.44	1484.00	1530.14	1484.00	191.54	0.01	0.13	100.00	100.00	0.00	4088.50	5277.20	9114094.00	27.31	3272.88	3242.00
21	2	6	5114.00	26819.00	213.60	0	Spot (Block21, Row6, Column2)	3099.54	2921.00	710.59	0.03	0.23	1463.00	1501.65	1463.00	160.94	0.01	0.11	100.00	100.00	0.00	1458.00	1636.54	4054202.00	9.93	2039.27	2039.00
21	3	6	5402.00	26820.00	150.50	0	Spot (Block21, Row6, Column3)	3583.96	3514.00	1094.52	0.01	0.31	1485.00	1510.99	1485.00	116.61	0.01	0.08	100.00	100.00	0.00	2029.00	2098.96	2232810.00	17.78	1992.21	1903.00
21	4	6	5720.00	26822.00	199.90	0	Spot (Block21, Row6, Column4)	1819.11	1844.00	113.00	0.01	0.06	1544.00	1548.61	1544.00	91.95	0.00	0.06	92.00	76.00	0.00	300.00	275.11	2061050.00	2.94	1618.04	1617.00
21	5	6	6017.00	26824.00	106.45	0	Spot (Block21, Row6, Column5)	5209.97	5339.00	914.86	0.01	0.18	1582.00	1594.77	1582.00	90.54	0.00	0.06	100.00	100.00	0.00	3757.00	3627.97	1531732.00	39.93	2679.90	2453.00
21	6	6	6322.00	26822.00	217.65	0	Spot (Block21, Row6, Column6)	1881.74	1865.00	108.66	0.00	0.06	1637.00	1658.82	1637.00	126.65	0.01	0.08	88.00	39.00	0.00	228.00	244.74	2559167.00	1.76	1740.83	1725.00
21	7	6	6618.00	26821.00	186.50	0	Spot (Block21, Row6, Column7)	2342.75	2309.00	279.10	0.01	0.12	1799.00	1807.07	1799.00	145.03	0.00	0.08	93.00	79.00	0.00	510.00	543.75	2284182.00	3.69	1980.03	1971.00
21	8	6	6924.00	26833.00	173.85	0	Spot (Block21, Row6, Column8)	2546.88	2467.00	365.16	0.01	0.14	1925.00	1943.14	1925.00	157.91	0.00	0.08	92.00	72.00	0.00	542.00	621.88	2154662.00	3.82	2079.89	2078.00
21	1	7	4813.00	27120.00	166.15	0	Spot (Block21, Row7, Column1)	2935.31	2906.00	599.32	0.00	0.20	1494.00	1520.32	1494.00	123.97	0.01	0.08	100.00	100.00	0.00	1412.00	1441.31	2257256.00	11.41	1928.67	1949.00
21	2	7	5122.00	27131.00	221.70	0	Spot (Block21, Row7, Column2)	1664.55	1683.00	74.19	0.00	0.04	1489.00	1504.29	1489.00	83.37	0.00	0.06	85.00	61.00	0.00	194.00	175.55	2350344.00	1.92	1540.13	1530.50
21	3	7	5421.00	27127.00	235.45	0	Spot (Block21, Row7, Column3)	1730.94	1736.00	84.05	0.00	0.05	1514.00	1529.04	1514.00	82.94	0.00	0.05	93.00	74.00	0.00	222.00	216.94	2767776.00	2.43	1579.11	1574.00
21	4	7	5720.00	27144.00	205.85	0	Spot (Block21, Row7, Column4)	1824.91	1808.00	91.95	0.00	0.05	1567.00	1577.17	1567.00	99.82	0.00	0.06	98.00	75.00	0.00	241.00	257.91	2202669.00	2.48	1688.99	1698.00
21	5	7	6023.00	27133.00	171.35	0	Spot (Block21, Row7, Column5)	1901.47	1906.00	93.89	0.00	0.05	1612.00	1636.40	1612.00	112.31	0.01	0.07	96.00	75.00	0.00	294.00	289.47	1551602.00	2.36	1734.72	1736.00
21	6	7	6313.00	27124.00	200.80	0	Spot (Block21, Row7, Column6)	3861.61	3866.00	996.20	0.00	0.26	1737.00	1771.38	1737.00	238.54	0.01	0.13	100.00	100.00	0.00	2129.00	2124.61	4425400.00	8.76	2395.48	2407.00
21	7	7	6607.00	27133.00	160.35	0	Spot (Block21, Row7, Column7)	2898.13	2786.00	522.13	0.02	0.18	1879.00	1897.95	1879.00	180.25	0.00	0.09	99.00	94.00	0.00	907.00	1019.13	2066364.00	5.55	2156.54	2152.00
21	8	7	6916.00	27131.00	100.60	0	Spot (Block21, Row7, Column8)	11588.46	10379.00	3815.03	0.05	0.33	1985.00	2009.97	1985.00	166.00	0.01	0.08	100.00	100.00	0.00	8394.00	9603.46	2978235.00	57.70	5053.47	4857.00
21	1	8	4830.00	27431.00	145.95	0	Spot (Block21, Row8, Column1)	7903.11	4219.00	12466.27	0.27	1.58	1577.00	1587.32	1577.00	171.16	0.00	0.11	95.00	93.00	2.93	2642.00	6326.11	4591707.00	36.90	3790.68	2001.00
21	2	8	5112.00	27431.00	206.35	0	Spot (Block21, Row8, Column2)	1824.67	1817.00	122.01	0.00	0.07	1583.00	1595.92	1583.00	176.11	0.00	0.11	69.00	18.00	0.00	234.00	241.67	2200552.00	1.30	1650.44	1652.50
21	3	8	5404.00	27421.00	162.70	0	Spot (Block21, Row8, Column3)	2356.29	2344.00	383.37	0.00	0.16	1602.00	1609.28	1602.00	106.45	0.00	0.07	100.00	95.00	0.00	742.00	754.29	1727163.00	7.02	1789.10	1785.50
21	4	8	5711.00	27420.00	105.85	0	Spot (Block21, Row8, Column4)	11359.16	11374.50	2302.58	0.00	0.20	1644.00	1662.64	1644.00	121.67	0.00	0.07	100.00	100.00	0.00	9730.50	9715.16	3271437.00	79.69	4558.39	4185.50
21	5	8	6018.00	27430.00	222.90	0	Spot (Block21, Row8, Column5)	1956.52	1940.00	108.97	0.00	0.06	1739.00	1768.88	1739.00	228.71	0.01	0.13	40.00	1.00	0.00	201.00	217.52	2784132.00	0.82	1807.52	1810.50
21	6	8	6317.00	27425.00	134.45	0	Spot (Block21, Row8, Column6)	13389.74	13555.50	5066.42	0.01	0.38	1908.00	1949.61	1908.00	271.03	0.01	0.14	100.00	100.00	0.00	11647.50	11481.74	6507414.00	42.21	5156.69	5112.00
21	7	8	6611.00	27428.00	149.75	0	Spot (Block21, Row8, Column7)	4510.38	4201.00	1344.16	0.03	0.30	2043.00	2061.89	2043.00	201.00	0.00	0.10	100.00	99.00	0.00	2158.00	2467.38	2773883.00	12.18	2674.60	2569.00
21	8	8	6915.00	27427.00	147.00	-50	Spot (Block21, Row8, Column8)	2929.41	2448.50	956.87	0.08	0.33	2175.00	2202.40	2175.00	209.20	0.01	0.09	52.00	44.00	0.00	273.50	754.41	1722494.00	3.48	2069.46	2063.00
22	1	1	9321.00	25328.00	161.60	0	Spot (Block22, Row1, Column1)	61471.06	65535.00	8175.29	0.03	0.13	4309.00	4396.82	4309.00	629.47	0.01	0.14	100.00	100.00	73.23	61226.00	57162.06	44321056.00	90.67	19082.75	17839.00
22	2	1	9611.00	25334.00	149.00	0	Spot (Block22, Row1, Column2)	15337.14	14724.00	5512.94	0.02	0.36	4295.00	4363.45	4295.00	590.42	0.01	0.14	100.00	100.00	0.00	10429.00	11042.14	9340316.00	18.59	6771.37	6608.00
22	3	1	9917.00	25334.00	146.50	0	Spot (Block22, Row1, Column3)	14507.57	13397.50	6419.95	0.03	0.44	4062.00	4102.17	4062.00	469.94	0.00	0.11	100.00	100.00	0.00	9335.50	10445.57	8472418.00	22.14	6402.39	6068.00
22	4	1	10227.00	25336.00	119.00	0	Spot (Block22, Row1, Column4)	9978.52	9842.50	1989.87	0.01	0.20	3945.00	4006.74	3945.00	467.00	0.01	0.12	100.00	100.00	0.00	5897.50	6033.52	3751922.00	12.79	5787.84	5605.00
22	5	1	10517.00	25335.00	147.70	0	Spot (Block22, Row1, Column5)	31892.48	28588.50	18409.86	0.05	0.58	3959.00	4041.23	3959.00	529.03	0.01	0.13	100.00	100.00	5.08	24629.50	27933.48	18816592.00	52.65	9391.50	8404.00
22	6	1	10810.00	25333.00	146.10	0	Spot (Block22, Row1, Column6)	35099.57	33801.00	16071.46	0.02	0.46	4063.00	4137.83	4063.00	562.49	0.01	0.14	100.00	100.00	3.10	29738.00	31036.57	20392864.00	55.04	10830.13	9952.00
22	7	1	11113.00	25340.00	91.80	0	Spot (Block22, Row1, Column7)	44573.32	43272.50	11085.14	0.01	0.25	3967.00	4038.73	3967.00	564.64	0.01	0.14	100.00	100.00	6.13	39305.50	40606.32	9449544.00	71.79	15724.80	13986.00
22	8	1	11409.00	25339.00	125.45	0	Spot (Block22, Row1, Column8)	63859.59	65535.00	5672.46	0.01	0.09	3939.00	4032.14	3939.00	575.87	0.01	0.14	100.00	100.00	89.05	61596.00	59920.59	26821180.00	103.89	20338.41	18738.50
22	1	2	9386.00	25603.00	117.40	0	Spot (Block22, Row2, Column1)	5911.81	5345.50	2107.00	0.04	0.36	4389.00	4447.47	4389.00	588.13	0.01	0.13	64.00	43.00	0.00	956.50	1522.81	2140077.00	2.49	5011.19	4969.50
22	2	2	9617.00	25632.00	127.45	0	Spot (Block22, Row2, Column2)	20119.28	19824.00	5541.36	0.01	0.28	4247.00	4298.51	4247.00	543.22	0.01	0.13	100.00	100.00	0.00	15577.00	15872.28	8731769.00	29.12	8351.24	8109.50
22	3	2	9916.00	25626.00	172.70	0	Spot (Block22, Row2, Column3)	4575.22	4528.00	404.48	0.00	0.09	3931.00	3978.68	3931.00	527.07	0.01	0.13	59.00	19.00	0.00	597.00	644.22	3779130.00	1.13	4292.88	4296.00
22	4	2	10215.00	25634.00	163.40	0	Spot (Block22, Row2, Column4)	10948.06	10882.50	2956.53	0.00	0.27	3762.00	3815.79	3762.00	485.86	0.01	0.13	100.00	100.00	0.00	7120.50	7186.06	8123458.00	14.68	5725.99	5609.00
22	5	2	10522.00	25634.00	171.05	0	Spot (Block22, Row2, Column5)	8785.31	8410.00	1880.14	0.02	0.21	3737.00	3796.29	3737.00	486.09	0.01	0.13	100.00	100.00	0.00	4673.00	5048.31	7203957.00	10.26	5215.95	5078.00
22	6	2	10812.00	25633.00	151.90	0	Spot (Block22, Row2, Column6)	6382.37	6227.00	1287.47	0.01	0.20	3809.00	3922.01	3809.00	582.39	0.01	0.15	99.00	86.00	0.00	2418.00	2573.37	4027276.00	4.22	4656.09	4733.50
22	7	2	11113.00	25639.00	152.90	0	Spot (Block22, Row2, Column7)	8300.80	8156.00	2542.15	0.01	0.31	3765.50	3819.37	3765.50	445.71	0.01	0.12	100.00	99.00	0.00	4390.50	4535.30	5337413.00	10.05	4911.74	4729.00
22	8	2	11418.00	25631.00	212.25	0	Spot (Block22, Row2, Column8)	4311.45	4299.00	447.94	0.00	0.10	3824.50	3922.30	3824.50	537.36	0.01	0.14	45.00	10.00	0.00	474.50	486.95	5522962.00	0.72	4080.98	4072.00
22	1	3	9316.00	25932.00	145.90	0	Spot (Block22, Row3, Column1)	22664.83	20562.00	11177.27	0.04	0.49	4122.00	4193.40	4122.00	487.57	0.01	0.12	100.00	100.00	0.00	16440.00	18542.83	13213596.00	37.88	8153.28	7553.00
22	2	3	9616.00	25929.00	193.80	0	Spot (Block22, Row3, Column2)	4612.31	4636.50	502.41	0.00	0.11	3889.00	3963.95	3889.00	488.04	0.01	0.12	63.00	34.00	0.00	747.50	723.31	4907497.00	1.33	4316.51	4345.00
22	3	3	9911.00	25936.00	161.40	0	Spot (Block22, Row3, Column3)	6406.14	6010.00	2044.28	0.03	0.32	3689.00	3744.42	3689.00	477.44	0.01	0.13	98.00	89.00	0.00	2321.00	2717.14	4593203.00	5.57	4326.52	4304.00
22	4	3	10219.00	25933.00	144.35	0	Spot (Block22, Row3, Column4)	27503.92	26493.00	12947.82	0.02	0.47	3582.00	3645.06	3582.00	430.60	0.01	0.12	100.00	100.00	0.00	22911.00	23921.92	15649730.00	55.41	8920.06	8361.00
22	5	3	10517.00	25927.00	147.85	0	Spot (Block22, Row3, Column5)	7330.20	6280.50	4757.93	0.07	0.65	3563.00	3651.82	3563.00	478.30	0.01	0.13	100.00	98.00	0.00	2717.50	3767.20	4442099.00	7.69	4385.13	4360.50
22	6	3	10816.00	25932.00	193.20	0	Spot (Block22, Row3, Column6)	18156.52	15960.50	8003.74	0.06	0.44	3713.00	3816.37	3713.00	561.87	0.01	0.15	100.00	100.00	0.00	12247.50	14443.52	19100672.00	25.52	7854.24	7867.50
22	7	3	11118.00	25936.00	145.25	0	Spot (Block22, Row3, Column7)	21026.77	19746.50	10796.34	0.03	0.51	3746.00	3834.54	3746.00	512.15	0.01	0.13	100.00	100.00	0.00	16000.50	17280.77	12069366.00	33.57	7339.46	6831.00
22	8	3	11415.00	25948.00	152.40	0	Spot (Block22, Row3, Column8)	22310.33	21019.50	8521.45	0.03	0.38	3853.00	3914.81	3853.00	495.67	0.01	0.13	100.00	100.00	0.00	17166.50	18457.33	14189370.00	37.11	8438.96	7471.00
22	1	4	9316.00	26226.00	144.20	0	Spot (Block22, Row4, Column1)	29093.10	28251.00	13971.58	0.01	0.48	3994.00	4068.92	3994.00	483.36	0.01	0.12	100.00	100.00	0.36	24257.00	25099.10	16379414.00	51.77	9796.69	8344.00
22	2	4	9628.00	26238.00	154.45	0	Spot (Block22, Row4, Column2)	4740.95	4730.00	527.80	0.00	0.11	3774.00	3848.77	3774.00	517.96	0.01	0.13	77.00	45.00	0.00	956.00	966.95	3105323.00	1.72	4223.87	4189.00
22	3	4	9918.00	26234.00	149.95	0	Spot (Block22, Row4, Column3)	58977.54	65535.00	11296.28	0.05	0.19	3694.00	3763.93	3694.00	539.84	0.01	0.14	100.00	100.00	66.99	61841.00	55283.54	36448420.00	102.28	17557.90	15807.50
22	4	4	10206.00	26239.00	189.35	0	Spot (Block22, Row4, Column4)	4319.47	4284.00	450.99	0.00	0.10	3589.00	3655.91	3589.00	468.79	0.01	0.13	67.00	29.00	0.00	695.00	730.47	4358346.00	1.42	3861.80	3848.00
22	5	4	10517.00	26236.00	147.00	-50	Spot (Block22, Row4, Column5)	3805.66	3803.50	461.99	0.00	0.12	3529.00	3593.78	3529.00	420.53	0.01	0.12	34.00	13.00	0.00	274.50	276.66	2245338.00	0.50	3568.22	3525.00
22	6	4	10821.00	26239.00	179.55	0	Spot (Block22, Row4, Column6)	9113.21	9190.50	1755.86	0.00	0.19	3613.00	3685.71	3613.00	468.86	0.01	0.13	100.00	100.00	0.00	5577.50	5500.21	8256568.00	11.58	5278.15	5100.00
22	7	4	11109.00	26239.00	151.60	0	Spot (Block22, Row4, Column7)	14365.27	12018.00	7751.99	0.08	0.54	3677.00	3730.05	3677.00	409.48	0.01	0.11	100.00	100.00	0.00	8341.00	10688.27	9064483.00	25.97	5747.10	5365.00
22	8	4	11423.00	26247.00	157.05	0	Spot (Block22, Row4, Column8)	6862.77	6542.00	1606.06	0.02	0.23	3822.00	3875.28	3822.00	432.18	0.01	0.11	99.00	97.00	0.00	2720.00	3040.77	4673545.00	6.91	4571.57	4559.00
22	1	5	9317.00	26533.00	110.30	0	Spot (Block22, Row5, Column1)	15957.99	15692.00	3712.71	0.01	0.23	4065.00	4151.49	4065.00	578.32	0.01	0.14	100.00	100.00	0.00	11627.00	11892.99	5090599.00	20.42	7314.07	7088.00
22	2	5	9615.00	26535.00	149.40	0	Spot (Block22, Row5, Column2)	24949.53	24490.00	9120.09	0.01	0.37	3818.00	3869.64	3818.00	459.97	0.01	0.12	100.00	100.00	0.00	20672.00	21131.53	15169316.00	45.83	9005.99	8336.00
22	3	5	9914.00	26532.00	169.90	0	Spot (Block22, Row5, Column3)	6401.59	6168.50	1293.33	0.02	0.20	3712.00	3798.58	3712.00	530.23	0.01	0.14	99.00	94.00	0.00	2456.50	2689.59	5146875.00	4.91	4573.83	4537.50
22	4	5	10215.00	26538.00	148.30	0	Spot (Block22, Row5, Column4)	13328.97	12093.00	6054.45	0.04	0.45	3612.00	3669.99	3612.00	446.30	0.01	0.12	100.00	100.00	0.00	8481.00	9716.97	8010711.00	21.64	5775.16	5512.00
22	5	5	10521.00	26536.00	149.35	0	Spot (Block22, Row5, Column5)	59909.89	65535.00	10535.67	0.04	0.18	3578.00	3670.53	3578.00	561.70	0.01	0.15	100.00	100.00	70.38	61957.00	56331.89	36605244.00	100.12	19224.72	16677.00
22	6	5	10820.00	26532.00	162.90	0	Spot (Block22, Row5, Column6)	5771.60	5590.50	1171.61	0.01	0.20	3589.00	3638.42	3589.00	436.38	0.01	0.12	98.00	89.00	0.00	2001.50	2182.60	4236354.00	4.89	4173.81	4141.00
22	7	5	11120.00	26538.00	175.10	0	Spot (Block22, Row5, Column7)	9072.24	8939.50	2465.17	0.01	0.27	3689.00	3738.59	3689.00	435.53	0.01	0.12	100.00	100.00	0.00	5250.50	5383.24	7783980.00	12.25	5252.88	5209.50
22	8	5	11419.00	26542.00	147.45	0	Spot (Block22, Row5, Column8)	26997.34	24032.00	15952.14	0.05	0.59	3870.00	3925.93	3870.00	452.47	0.01	0.12	100.00	100.00	0.84	20162.00	23127.34	16009421.00	50.99	8425.08	7461.00
22	1	6	9311.00	26829.00	198.25	0	Spot (Block22, Row6, Column1)	18299.33	15702.00	8221.95	0.07	0.45	4292.00	4379.48	4292.00	652.80	0.01	0.15	100.00	100.00	0.00	11410.00	14007.33	20403758.00	21.32	8455.30	8405.00
22	2	6	9613.00	26831.00	189.85	0	Spot (Block22, Row6, Column2)	7806.25	7668.00	1639.98	0.01	0.21	3960.00	4053.04	3960.00	581.88	0.01	0.14	99.00	99.00	0.00	3708.00	3846.25	7931155.00	6.45	5275.31	5245.50
22	3	6	9908.00	26829.00	145.85	0	Spot (Block22, Row6, Column3)	45296.89	47779.50	18833.33	0.02	0.42	3817.00	3862.71	3817.00	465.59	0.01	0.12	100.00	100.00	32.18	43962.50	41479.89	26181744.00	88.99	12333.06	11359.00
22	4	6	10219.00	26845.00	174.10	0	Spot (Block22, Row6, Column4)	5125.36	4998.00	716.96	0.01	0.14	3726.00	3780.87	3726.00	471.12	0.01	0.12	92.00	67.00	0.00	1272.00	1399.36	4361685.00	2.85	4281.52	4270.00
22	5	6	10513.00	26836.00	113.75	0	Spot (Block22, Row6, Column5)	63486.46	65535.00	6291.54	0.01	0.10	3709.00	3792.95	3709.00	558.06	0.01	0.15	100.00	100.00	86.14	61826.00	59777.46	21521980.00	106.97	21179.27	17581.00
22	6	6	10817.00	26839.00	182.00	0	Spot (Block22, Row6, Column6)	5310.29	4973.00	974.21	0.03	0.18	3694.00	3770.80	3694.00	475.59	0.01	0.13	95.00	72.00	0.00	1279.00	1616.29	4917324.00	3.24	4237.52	4250.50
22	7	6	11115.00	26833.00	147.80	0	Spot (Block22, Row6, Column7)	26028.66	24222.00	12898.92	0.03	0.50	3831.00	3892.72	3831.00	506.52	0.01	0.13	100.00	100.00	0.00	20391.00	22197.66	15487051.00	43.70	8431.60	7739.00
22	8	6	11420.00	26842.00	146.65	0	Spot (Block22, Row6, Column8)	32579.88	30667.50	17937.90	0.03	0.55	4029.00	4088.75	4029.00	488.75	0.01	0.12	100.00	100.00	4.45	26638.50	28550.88	19026676.00	58.29	9455.78	8725.50
22	1	7	9315.00	27137.00	189.55	0	Spot (Block22, Row7, Column1)	5665.66	5580.50	647.77	0.01	0.11	4374.50	4441.03	4374.50	520.44	0.01	0.12	92.00	60.00	0.00	1206.00	1291.16	5744980.00	2.35	4971.02	4982.00
22	2	7	9622.00	27142.00	195.45	0	Spot (Block22, Row7, Column2)	4954.77	4933.50	525.51	0.00	0.11	4064.00	4105.05	4064.00	411.52	0.00	0.10	81.00	53.00	0.00	869.50	890.77	5341238.00	2.06	4447.79	4448.50
22	3	7	9911.00	27144.00	212.70	0	Spot (Block22, Row7, Column3)	4671.82	4581.00	456.30	0.01	0.10	3969.00	4011.65	3969.00	424.70	0.00	0.11	67.00	34.00	0.00	612.00	702.82	6031315.00	1.55	4187.13	4202.50
22	4	7	10217.00	27150.00	184.00	0	Spot (Block22, Row7, Column4)	4767.20	4677.00	504.70	0.01	0.11	3937.00	4003.30	3937.00	454.25	0.01	0.11	77.00	36.00	0.00	740.00	830.20	4519303.00	1.68	4243.43	4206.00
22	5	7	10524.00	27132.00	150.50	0	Spot (Block22, Row7, Column5)	7920.56	7937.00	1566.73	0.00	0.20	3985.00	4050.66	3985.00	486.11	0.01	0.12	100.00	100.00	0.00	3952.00	3935.56	4934511.00	7.96	5305.35	5222.50
22	6	7	10815.00	27142.00	170.80	0	Spot (Block22, Row7, Column6)	10336.72	10244.00	2561.15	0.00	0.25	4164.00	4264.35	4164.00	661.39	0.01	0.16	100.00	100.00	0.00	6080.00	6172.72	8445102.00	9.18	6027.01	5997.50
22	7	7	11109.00	27140.00	147.45	0	Spot (Block22, Row7, Column7)	34064.40	32658.50	15228.33	0.02	0.45	4337.00	4443.44	4337.00	676.07	0.01	0.15	100.00	100.00	2.20	28321.50	29727.40	20166140.00	43.81	11059.62	10089.00
22	8	7	11416.00	27139.00	147.00	-50	Spot (Block22, Row7, Column8)	4677.23	4631.00	455.77	0.00	0.10	4656.00	4722.97	4656.00	731.47	0.01	0.15	7.00	0.00	0.00	-25.00	21.23	2750210.00	-0.06	4606.77	4571.00
22	1	8	9324.00	27428.00	126.95	0	Spot (Block22, Row8, Column1)	7971.79	7502.00	2407.44	0.03	0.30	4731.00	4772.26	4731.00	544.36	0.00	0.11	100.00	98.00	0.00	2771.00	3240.79	3419896.00	5.88	5689.94	5699.00
22	2	8	9610.00	27432.00	168.60	0	Spot (Block22, Row8, Column2)	7041.88	6933.50	1346.31	0.01	0.19	4547.00	4565.79	4547.00	535.53	0.00	0.12	97.00	86.00	0.00	2386.50	2494.88	5591256.00	4.62	5199.42	5222.00
22	3	8	9906.00	27431.00	147.15	0	Spot (Block22, Row8, Column3)	14819.37	12882.00	7439.56	0.06	0.50	4458.00	4494.04	4458.00	554.80	0.00	0.12	100.00	97.00	0.00	8424.00	10361.37	8758246.00	18.61	6554.54	6250.00
22	4	8	10215.00	27431.00	145.15	0	Spot (Block22, Row8, Column4)	39269.86	38839.00	14900.33	0.00	0.38	4463.00	4531.75	4463.00	607.15	0.01	0.13	100.00	100.00	5.41	34376.00	34806.86	22501660.00	57.21	12287.95	11038.00
22	5	8	10508.00	27442.00	201.65	0	Spot (Block22, Row8, Column5)	5319.08	5244.00	543.93	0.01	0.10	4641.00	4706.90	4641.00	707.21	0.01	0.15	43.00	12.00	0.00	603.00	678.08	6127579.00	0.87	4856.99	4827.00
22	6	8	10815.00	27440.00	119.25	0	Spot (Block22, Row8, Column6)	31183.54	31332.50	9306.12	0.00	0.30	5025.00	5078.85	5025.00	805.42	0.00	0.16	100.00	100.00	0.00	26307.50	26158.54	11662643.00	32.41	11787.22	11658.00
22	7	8	11111.00	27436.00	148.25	0	Spot (Block22, Row8, Column7)	11560.23	11242.00	3096.59	0.01	0.27	5413.00	5518.03	5413.00	905.18	0.01	0.16	99.00	95.00	0.00	5829.00	6147.23	6993939.00	6.68	6827.51	6816.00
22	8	8	11415.00	27439.00	147.00	-50	Spot (Block22, Row8, Column8)	7182.35	6666.00	1541.68	0.03	0.21	6081.00	6186.67	6081.00	1101.56	0.01	0.18	37.00	29.00	0.00	585.00	1101.35	4251953.00	0.90	5915.22	5877.00
23	1	1	13822.00	25341.00	161.45	0	Spot (Block23, Row1, Column1)	61577.48	65535.00	8304.00	0.03	0.13	2889.00	2978.10	2889.00	504.89	0.01	0.17	100.00	100.00	74.55	62646.00	58688.48	44274628.00	116.06	17970.34	16640.00
23	2	1	14114.00	25347.00	148.85	0	Spot (Block23, Row1, Column2)	7640.31	7386.50	2162.71	0.01	0.28	2823.00	2885.22	2823.00	423.36	0.01	0.15	100.00	99.00	0.00	4563.50	4817.31	4660587.00	11.23	4161.52	4102.50
23	3	1	14420.00	25348.00	153.25	0	Spot (Block23, Row1, Column3)	7123.01	6622.50	2716.65	0.03	0.38	2710.00	2754.33	2710.00	281.04	0.01	0.10	100.00	100.00	0.00	3912.50	4413.01	4587216.00	15.54	3763.85	3675.00
23	4	1	14729.00	25343.00	120.70	0	Spot (Block23, Row1, Column4)	5397.10	5301.50	891.06	0.01	0.17	2700.00	2753.02	2700.00	275.71	0.01	0.10	100.00	100.00	0.00	2601.50	2697.10	2072488.00	9.59	3541.05	3441.00
23	5	1	15019.00	25344.00	149.55	0	Spot (Block23, Row1, Column5)	13968.07	13078.00	6896.82	0.03	0.49	2774.00	2813.68	2774.00	292.67	0.01	0.10	100.00	100.00	0.00	10304.00	11194.07	8478620.00	38.11	5144.91	5002.00
23	6	1	15316.00	25343.00	146.10	0	Spot (Block23, Row1, Column6)	15019.99	14396.00	6692.70	0.02	0.45	2802.00	2854.31	2802.00	297.73	0.01	0.10	100.00	100.00	0.00	11594.00	12217.99	8756653.00	40.86	5689.93	5182.50
23	7	1	15617.00	25349.00	89.50	0	Spot (Block23, Row1, Column7)	20191.09	19280.00	4597.87	0.02	0.23	2861.00	2908.33	2861.00	364.26	0.01	0.13	100.00	100.00	0.00	16419.00	17330.09	3957454.00	47.45	8302.79	8071.00
23	8	1	15911.00	25355.00	124.10	0	Spot (Block23, Row1, Column8)	63483.90	65535.00	6516.99	0.01	0.10	2918.00	2997.99	2918.00	448.13	0.01	0.15	100.00	100.00	87.59	62617.00	60565.90	26092024.00	134.97	18686.29	17320.50
23	1	2	13827.00	25642.00	125.30	0	Spot (Block23, Row2, Column1)	3287.97	3263.00	317.78	0.00	0.10	2853.00	2918.93	2853.00	388.17	0.01	0.13	53.00	15.00	0.00	410.00	434.97	1377661.00	0.95	3080.70	3089.00
23	2	2	14124.00	25641.00	128.40	0	Spot (Block23, Row2, Column2)	9176.08	9042.00	2252.98	0.01	0.25	2781.00	2822.89	2781.00	274.02	0.01	0.10	100.00	100.00	0.00	6261.00	6395.08	4055829.00	23.18	4528.35	4256.50
23	3	2	14415.00	25643.00	192.35	0	Spot (Block23, Row2, Column3)	3188.13	3137.00	313.30	0.01	0.10	2696.00	2763.38	2696.00	349.46	0.01	0.13	63.00	27.00	0.00	441.00	492.13	3334786.00	1.22	2949.54	2947.00
23	4	2	14724.00	25646.00	168.55	0	Spot (Block23, Row2, Column4)	5487.05	5382.00	1016.28	0.01	0.19	2680.00	2735.25	2680.00	277.31	0.01	0.10	100.00	100.00	0.00	2702.00	2807.05	4318308.00	9.92	3543.06	3523.00
23	5	2	15022.00	25641.00	179.05	0	Spot (Block23, Row2, Column5)	4834.03	4726.00	704.68	0.01	0.15	2750.00	2785.99	2750.00	264.25	0.01	0.09	100.00	100.00	0.00	1976.00	2084.03	4340963.00	7.75	3520.43	3523.50
23	6	2	15316.00	25644.00	165.90	0	Spot (Block23, Row2, Column6)	3984.82	3899.00	619.23	0.01	0.16	2803.00	2862.16	2803.00	332.16	0.01	0.12	98.00	73.00	0.00	1096.00	1181.82	3040414.00	3.38	3172.18	3157.00
23	7	2	15615.00	25647.00	158.10	0	Spot (Block23, Row2, Column7)	4711.10	4624.00	920.76	0.01	0.20	2803.00	2832.47	2803.00	259.32	0.00	0.09	99.00	97.00	0.00	1821.00	1908.10	3260080.00	7.24	3382.15	3425.00
23	8	2	15925.00	25640.00	198.40	0	Spot (Block23, Row2, Column8)	3175.04	3150.00	256.99	0.00	0.08	2851.00	2918.88	2851.00	407.60	0.01	0.14	37.00	2.00	0.00	299.00	324.04	3521122.00	0.63	3064.87	3051.00
23	1	3	13821.00	25943.00	150.60	0	Spot (Block23, Row3, Column1)	10326.44	9444.00	4282.58	0.04	0.41	2824.50	2871.92	2824.50	268.96	0.01	0.09	100.00	99.00	0.00	6619.50	7501.94	6412720.00	27.72	4675.29	4513.50
23	2	3	14119.00	25945.00	196.35	0	Spot (Block23, Row3, Column2)	3330.54	3292.00	348.28	0.01	0.10	2766.00	2801.05	2766.00	271.47	0.01	0.10	81.00	47.00	0.00	526.00	564.54	3640279.00	1.95	3006.74	2968.50
23	3	3	14396.00	25938.00	117.65	0	Spot (Block23, Row3, Column3)	11465.45	6233.00	13502.06	0.26	1.18	2723.00	2840.69	2723.00	545.95	0.02	0.19	100.00	98.00	2.75	3510.00	8742.45	4173425.00	15.80	5059.86	5006.00
23	4	3	14719.00	25947.00	146.90	0	Spot (Block23, Row3, Column4)	16129.98	15717.00	7413.69	0.01	0.46	2703.00	2807.51	2703.00	507.57	0.02	0.18	100.00	100.00	0.00	13014.00	13426.98	9436039.00	26.25	5545.59	5257.00
23	5	3	15014.00	25944.00	139.90	0	Spot (Block23, Row3, Column5)	7571.19	6271.00	7485.53	0.08	0.99	2778.00	2825.14	2778.00	326.66	0.01	0.12	100.00	99.00	0.94	3493.00	4793.19	4020300.00	14.53	4067.33	3808.00
23	6	3	15320.00	25945.00	197.60	0	Spot (Block23, Row3, Column6)	13489.90	11521.00	6144.11	0.07	0.46	2846.00	2936.40	2846.00	397.04	0.01	0.14	100.00	100.00	0.00	8675.00	10643.90	14865872.00	26.58	5974.36	6071.50
23	7	3	15622.00	25950.00	150.60	0	Spot (Block23, Row3, Column7)	9823.06	8933.00	4518.59	0.04	0.46	2810.00	2884.39	2810.00	366.73	0.01	0.13	100.00	100.00	0.00	6123.00	7013.06	6119765.00	18.92	4265.97	4194.00
23	8	3	15921.00	25957.00	155.40	0	Spot (Block23, Row3, Column8)	11820.71	11428.50	3599.36	0.01	0.30	2857.50	2905.88	2857.50	310.67	0.01	0.11	100.00	100.00	0.00	8571.00	8963.21	7848954.00	28.70	5380.85	5139.00
23	1	4	13819.00	26238.00	147.75	0	Spot (Block23, Row4, Column1)	17085.66	16045.00	8227.44	0.03	0.48	2899.00	2945.39	2899.00	291.85	0.01	0.10	100.00	100.00	0.00	13146.00	14186.66	10165967.00	48.45	6149.24	5342.00
23	2	4	14128.00	26270.00	162.90	0	Spot (Block23, Row4, Column2)	3656.13	3639.50	325.95	0.00	0.09	2866.00	2921.98	2866.00	351.77	0.01	0.12	92.00	58.00	0.00	773.50	790.13	2690914.00	2.09	3237.15	3220.00
23	3	4	14421.00	26245.00	151.35	0	Spot (Block23, Row4, Column3)	49559.08	57772.00	17807.21	0.07	0.36	2781.00	2862.32	2781.00	525.18	0.01	0.18	100.00	100.00	44.52	54991.00	46778.08	31172880.00	88.92	12390.91	10869.00
23	4	4	14716.00	26244.00	203.25	0	Spot (Block23, Row4, Column4)	3245.03	3196.50	286.01	0.01	0.09	2708.00	2763.57	2708.00	300.69	0.01	0.11	79.00	37.00	0.00	488.50	537.03	3816159.00	1.60	2917.45	2908.00
23	5	4	15005.00	26224.00	83.95	0	Spot (Block23, Row4, Column5)	3485.87	3448.00	245.35	0.00	0.07	2793.00	2834.53	2793.00	284.39	0.01	0.10	97.00	65.00	0.00	655.00	692.87	603055.00	2.29	3129.94	3137.00
23	6	4	15324.00	26247.00	188.20	0	Spot (Block23, Row4, Column6)	4782.04	4731.00	583.78	0.00	0.12	2811.50	2858.74	2811.50	321.19	0.01	0.11	100.00	99.00	0.00	1919.50	1970.54	4762909.00	5.99	3516.10	3521.50
23	7	4	15614.00	26249.00	154.20	0	Spot (Block23, Row4, Column7)	8667.72	7582.00	4232.76	0.06	0.49	2799.00	2829.44	2799.00	263.03	0.00	0.09	100.00	100.00	0.00	4783.00	5868.72	5703363.00	22.20	3949.62	3880.50
23	8	4	15921.00	26258.00	155.70	0	Spot (Block23, Row4, Column8)	4428.39	4335.50	829.47	0.01	0.19	2842.00	2877.52	2842.00	260.12	0.01	0.09	99.00	94.00	0.00	1493.50	1586.39	2949305.00	5.96	3310.30	3280.00
23	1	5	13820.00	26543.00	110.10	0	Spot (Block23, Row5, Column1)	9045.86	9113.00	1600.62	0.00	0.18	2992.00	3050.94	2992.00	374.24	0.01	0.12	100.00	100.00	0.00	6121.00	6053.86	2840400.00	16.02	4869.72	4712.50
23	2	5	14120.00	26548.00	153.90	0	Spot (Block23, Row5, Column2)	12836.81	12682.00	3659.56	0.01	0.29	2910.00	2974.12	2910.00	320.70	0.01	0.11	100.00	100.00	0.00	9772.00	9926.81	8331087.00	30.75	5504.67	5549.00
23	3	5	14420.00	26543.00	166.35	0	Spot (Block23, Row5, Column3)	4904.28	4798.00	974.17	0.01	0.20	2817.00	2865.67	2817.00	350.28	0.01	0.12	100.00	97.00	0.00	1981.00	2087.28	3766490.00	5.82	3401.11	3386.00
23	4	5	14715.00	26547.00	148.80	0	Spot (Block23, Row5, Column4)	10724.83	9735.00	5164.93	0.04	0.48	2768.00	2806.38	2768.00	317.71	0.01	0.11	100.00	100.00	0.00	6967.00	7956.83	6488521.00	24.92	4430.41	4337.00
23	5	5	15024.00	26548.00	147.05	0	Spot (Block23, Row5, Column5)	50760.64	62320.00	17435.45	0.09	0.34	2848.00	2922.32	2848.00	414.65	0.01	0.14	100.00	100.00	47.55	59472.00	47912.64	29999740.00	115.37	12798.65	11934.00
23	6	5	15318.00	26553.00	168.20	0	Spot (Block23, Row5, Column6)	4187.49	4097.00	617.30	0.01	0.15	2840.00	2902.87	2840.00	353.27	0.01	0.12	98.00	86.00	0.00	1257.00	1347.49	3303930.00	3.64	3345.97	3325.00
23	7	5	15622.00	26547.00	176.65	0	Spot (Block23, Row5, Column7)	7531.30	7253.50	1968.79	0.02	0.26	2811.00	2853.10	2811.00	284.51	0.01	0.10	100.00	100.00	0.00	4442.50	4720.30	6597422.00	16.44	4242.33	4171.00
23	8	5	15920.00	26553.00	148.85	0	Spot (Block23, Row5, Column8)	16798.10	15257.00	8843.96	0.04	0.53	2845.00	2883.20	2845.00	272.74	0.01	0.09	100.00	100.00	0.00	12412.00	13953.10	10146053.00	51.02	5793.65	5589.50
23	1	6	13815.00	26841.00	193.50	0	Spot (Block23, Row6, Column1)	13576.42	11565.00	6335.42	0.07	0.47	3031.00	3115.87	3031.00	418.03	0.01	0.13	100.00	100.00	0.00	8534.00	10545.42	14377424.00	25.02	5976.79	6006.00
23	2	6	14119.00	26848.00	192.75	0	Spot (Block23, Row6, Column2)	6479.63	6469.50	1453.01	0.00	0.22	2958.00	3028.97	2958.00	376.47	0.01	0.12	100.00	100.00	0.00	3511.50	3521.63	6816574.00	9.17	4092.01	3893.00
23	3	6	14411.00	26842.00	147.55	0	Spot (Block23, Row6, Column3)	23284.33	22025.00	11623.77	0.02	0.50	2838.00	2888.63	2838.00	308.71	0.01	0.11	100.00	100.00	0.00	19187.00	20446.33	13807608.00	66.07	7206.88	6262.00
23	4	6	14719.00	26851.00	165.65	0	Spot (Block23, Row6, Column4)	3552.36	3544.50	328.81	0.00	0.09	2770.00	2818.04	2770.00	347.62	0.01	0.12	89.00	58.00	0.00	774.50	782.36	2714000.00	2.11	3025.02	3012.00
23	5	6	15021.00	26849.00	108.95	0	Spot (Block23, Row6, Column5)	49485.47	50647.00	12547.69	0.01	0.25	2849.00	2934.15	2849.00	445.62	0.01	0.15	100.00	100.00	17.68	47798.00	46636.47	15389982.00	104.46	14248.61	13321.00
23	6	6	15303.00	26875.00	218.60	0	Spot (Block23, Row6, Column6)	3868.85	3727.50	633.70	0.02	0.16	2882.00	2942.74	2882.00	341.97	0.01	0.12	86.00	62.00	0.00	845.50	986.85	5277110.00	2.71	3278.49	3211.00
23	7	6	15620.00	26844.00	147.60	0	Spot (Block23, Row6, Column7)	12424.77	11482.00	5221.18	0.03	0.42	2809.00	2862.44	2809.00	301.39	0.01	0.11	100.00	100.00	0.00	8673.00	9615.77	7367891.00	31.73	5098.33	4850.00
23	8	6	15924.00	26856.00	148.40	0	Spot (Block23, Row6, Column8)	17536.17	16702.00	9147.50	0.02	0.52	2857.00	2895.55	2857.00	270.85	0.01	0.09	100.00	100.00	0.00	13845.00	14679.17	10539237.00	54.05	5986.81	5603.00
23	1	7	13818.00	27147.00	166.75	0	Spot (Block23, Row7, Column1)	3934.06	3879.00	418.25	0.01	0.11	3021.00	3069.25	3021.00	326.31	0.01	0.11	94.00	70.00	0.00	858.00	913.06	3052834.00	2.65	3367.89	3343.50
23	2	7	14114.00	27139.00	185.95	0	Spot (Block23, Row7, Column2)	3454.78	3421.00	280.84	0.00	0.08	2884.00	2912.52	2884.00	268.74	0.00	0.09	87.00	49.00	0.00	537.00	570.78	3361497.00	2.02	3156.10	3156.00
23	3	7	14413.00	27154.00	180.70	0	Spot (Block23, Row7, Column3)	3422.18	3325.00	714.91	0.01	0.21	2815.00	2855.34	2815.00	252.52	0.01	0.09	77.00	50.00	0.00	510.00	607.18	3131296.00	2.24	3127.90	3123.00
23	4	7	14723.00	27151.00	186.05	0	Spot (Block23, Row7, Column4)	3293.45	3276.50	267.34	0.00	0.08	2773.00	2802.47	2773.00	261.57	0.00	0.09	84.00	48.00	0.00	503.50	520.45	3207822.00	1.88	2979.76	2931.00
23	5	7	15031.00	27142.00	147.60	0	Spot (Block23, Row7, Column5)	4592.43	4480.00	720.70	0.01	0.16	2801.00	2863.57	2801.00	355.19	0.01	0.12	100.00	98.00	0.00	1679.00	1791.43	2750865.00	4.87	3440.50	3436.00
23	6	7	15314.00	27148.00	170.65	0	Spot (Block23, Row7, Column6)	6674.55	6691.00	1423.13	0.00	0.21	2856.00	2947.80	2856.00	403.81	0.01	0.14	100.00	100.00	0.00	3835.00	3818.55	5419733.00	9.23	3903.82	3868.50
23	7	7	15608.00	27153.00	147.30	0	Spot (Block23, Row7, Column7)	16720.48	15697.00	7361.83	0.03	0.44	2861.00	2907.11	2861.00	289.12	0.01	0.10	100.00	100.00	0.00	12836.00	13859.48	9965405.00	47.78	6209.80	5839.50
23	8	7	15918.00	27151.00	118.00	0	Spot (Block23, Row7, Column8)	6151.75	6112.00	815.07	0.00	0.13	2935.00	2958.85	2935.00	257.00	0.00	0.09	100.00	100.00	0.00	3177.00	3216.75	2251540.00	12.42	4137.08	4142.00
23	1	8	13823.00	27438.00	114.75	0	Spot (Block23, Row8, Column1)	7459.45	6529.00	3179.05	0.06	0.43	3111.00	3144.33	3111.00	305.48	0.00	0.10	100.00	100.00	0.00	3418.00	4348.45	2580971.00	14.13	4556.63	4448.00
23	2	8	14117.00	27443.00	170.65	0	Spot (Block23, Row8, Column2)	4164.04	4125.00	623.76	0.00	0.15	2904.00	2936.06	2904.00	248.35	0.00	0.08	98.00	91.00	0.00	1221.00	1260.04	3356220.00	4.94	3277.39	3266.50
23	3	8	14413.00	27447.00	148.70	0	Spot (Block23, Row8, Column3)	9139.93	8496.00	4024.43	0.03	0.44	2875.00	2907.17	2875.00	276.85	0.00	0.10	100.00	100.00	0.00	5621.00	6264.93	5547937.00	22.51	4287.49	4181.00
23	4	8	14713.00	27445.00	149.75	0	Spot (Block23, Row8, Column4)	21074.53	20873.50	7207.84	0.00	0.34	2850.00	2893.01	2850.00	319.98	0.01	0.11	100.00	100.00	0.00	18023.50	18224.53	12939762.00	56.82	7218.32	6859.50
23	5	8	15012.00	27440.00	204.35	0	Spot (Block23, Row8, Column5)	3179.27	3167.00	205.24	0.00	0.06	2811.00	2893.37	2811.00	388.61	0.01	0.13	42.00	3.00	0.00	356.00	368.27	3748360.00	0.74	2949.41	2959.50
23	6	8	15317.00	27448.00	185.40	0	Spot (Block23, Row8, Column6)	18359.74	15272.50	9690.99	0.08	0.53	2891.00	3007.29	2891.00	480.98	0.02	0.16	100.00	100.00	0.00	12381.50	15468.74	17735508.00	31.92	6525.77	6455.00
23	7	8	15609.00	27445.00	153.05	0	Spot (Block23, Row8, Column7)	5737.61	5511.00	1287.85	0.02	0.22	2956.00	3011.69	2956.00	346.37	0.01	0.12	100.00	100.00	0.00	2555.00	2781.61	3700761.00	7.87	3716.78	3654.00
23	8	8	15914.00	27439.00	82.70	0	Spot (Block23, Row8, Column8)	4903.79	4991.00	533.89	0.01	0.11	2998.00	3024.16	2998.00	204.91	0.00	0.07	100.00	100.00	0.00	1993.00	1905.79	823837.00	9.17	3758.26	3696.00
24	1	1	18324.00	25352.00	161.75	0	Spot (Block24, Row1, Column1)	58852.43	65535.00	10805.26	0.05	0.18	3603.00	3700.21	3603.00	510.04	0.01	0.14	100.00	100.00	65.60	61932.00	55249.43	42256428.00	108.13	17619.57	15464.50
24	2	1	18616.00	25359.00	153.15	0	Spot (Block24, Row1, Column2)	9625.97	9230.00	3129.37	0.02	0.33	3584.00	3653.78	3584.00	453.59	0.01	0.12	100.00	100.00	0.00	5646.00	6041.97	6199124.00	13.17	4978.96	4813.00
24	3	1	18921.00	25357.00	151.70	0	Spot (Block24, Row1, Column3)	11201.02	9944.50	4761.75	0.05	0.43	3555.00	3587.05	3555.00	319.13	0.00	0.09	100.00	100.00	0.00	6389.50	7646.02	7034243.00	23.86	5252.47	5044.50
24	4	1	19233.00	25353.00	119.30	0	Spot (Block24, Row1, Column4)	6975.05	6935.00	1143.65	0.00	0.16	3566.00	3613.80	3566.00	337.37	0.01	0.09	100.00	100.00	0.00	3369.00	3409.05	2629595.00	9.96	4718.00	4528.00
24	5	1	19523.00	25356.00	152.45	0	Spot (Block24, Row1, Column5)	21897.41	19796.00	12533.19	0.04	0.57	3520.00	3578.30	3520.00	322.73	0.01	0.09	100.00	100.00	0.00	16276.00	18377.41	13904853.00	56.76	7160.68	6903.00
24	6	1	19813.00	25354.00	148.15	0	Spot (Block24, Row1, Column6)	19361.44	18147.00	8684.71	0.03	0.45	3498.00	3552.48	3498.00	329.58	0.01	0.09	100.00	100.00	0.00	14649.00	15863.44	11597503.00	47.97	7094.14	6552.50
24	7	1	20116.00	25358.00	91.90	0	Spot (Block24, Row1, Column7)	25049.26	23603.00	5874.55	0.03	0.23	3499.00	4148.72	3499.00	5395.42	0.07	1.30	100.00	99.00	0.00	20104.00	21550.26	5235296.00	3.87	10681.45	9557.00
24	8	1	20413.00	25367.00	123.70	0	Spot (Block24, Row1, Column8)	63758.96	65535.00	5890.58	0.01	0.09	3514.00	4177.83	3514.00	5427.87	0.08	1.30	100.00	100.00	88.97	62021.00	60244.96	26013792.00	10.98	20351.16	17960.00
24	1	2	18320.00	25652.00	147.00	-50	Spot (Block24, Row2, Column1)	3960.63	3878.00	347.06	0.01	0.09	3604.00	3683.07	3604.00	436.02	0.01	0.12	37.00	6.00	0.00	274.00	356.63	2328853.00	0.64	3755.41	3697.50
24	2	2	18622.00	25658.00	130.85	0	Spot (Block24, Row2, Column2)	15117.01	14714.00	4315.38	0.01	0.29	3563.00	3610.44	3563.00	350.03	0.01	0.10	100.00	100.00	0.00	11151.00	11554.01	6968943.00	32.87	6635.97	6447.00
24	3	2	18915.00	25647.00	194.95	0	Spot (Block24, Row2, Column3)	4076.27	4069.00	345.64	0.00	0.08	3546.00	3590.01	3546.00	360.21	0.01	0.10	66.00	25.00	0.00	523.00	530.27	4390143.00	1.35	3734.66	3710.00
24	4	2	19221.00	25654.00	163.50	0	Spot (Block24, Row2, Column4)	10536.28	10628.00	2574.53	0.00	0.24	3572.00	3621.77	3572.00	369.85	0.01	0.10	100.00	100.00	0.00	7056.00	6964.28	7796846.00	18.70	5510.46	5357.00
24	5	2	19518.00	25655.00	181.00	0	Spot (Block24, Row2, Column5)	6295.92	6144.50	1493.72	0.01	0.24	3587.00	3618.21	3587.00	326.35	0.00	0.09	100.00	99.00	0.00	2557.50	2708.92	5779653.00	8.21	4444.81	4283.00
24	6	2	19818.00	25657.00	158.00	0	Spot (Block24, Row2, Column6)	5858.27	5594.00	1185.62	0.02	0.20	3588.00	3635.27	3588.00	379.04	0.01	0.10	99.00	94.00	0.00	2006.00	2270.27	4042209.00	5.86	4211.59	4230.50
24	7	2	20126.00	25656.00	152.80	0	Spot (Block24, Row2, Column7)	7899.87	7647.00	2241.55	0.01	0.28	3548.00	4061.30	3548.00	4975.05	0.06	1.22	39.00	0.00	0.00	4099.00	4351.87	5024320.00	0.77	4771.56	4690.00
24	8	2	20429.00	25657.00	201.05	0	Spot (Block24, Row2, Column8)	3822.98	3824.50	282.25	0.00	0.07	3565.00	4268.24	3565.00	5722.64	0.08	1.34	0.00	0.00	0.00	259.50	257.98	4381140.00	-0.08	3679.75	3681.00
24	1	3	18321.00	25957.00	150.80	0	Spot (Block24, Row3, Column1)	18704.25	17389.50	9215.43	0.03	0.49	3602.00	3644.53	3602.00	327.58	0.01	0.09	100.00	100.00	0.00	13787.50	15102.25	11708861.00	45.97	7035.30	6673.50
24	2	3	18618.00	25958.00	185.90	0	Spot (Block24, Row3, Column2)	4279.24	4235.00	348.48	0.00	0.08	3587.00	3631.98	3587.00	325.54	0.01	0.09	85.00	49.00	0.00	648.00	692.24	4146587.00	1.99	3923.39	3935.00
24	3	3	18914.00	25954.00	154.10	0	Spot (Block24, Row3, Column3)	6965.39	6499.00	1793.27	0.03	0.26	3637.00	3676.19	3637.00	364.55	0.00	0.10	100.00	99.00	0.00	2862.00	3328.39	4576260.00	9.02	4519.98	4489.50
24	4	3	19221.00	25953.00	147.10	0	Spot (Block24, Row3, Column4)	15956.69	15023.00	6637.60	0.03	0.42	3688.00	3711.63	3688.00	338.58	0.00	0.09	100.00	100.00	0.00	11335.00	12268.69	9446358.00	36.17	6483.48	6061.00
24	5	3	19520.00	25949.00	153.10	0	Spot (Block24, Row3, Column5)	6807.92	6321.00	2109.02	0.03	0.31	3717.00	3742.05	3717.00	347.24	0.00	0.09	99.00	95.00	0.00	2604.00	3090.92	4418342.00	8.83	4514.03	4463.00
24	6	3	19820.00	25956.00	192.90	0	Spot (Block24, Row3, Column6)	13836.84	12638.00	4965.07	0.04	0.36	3713.00	3772.58	3713.00	420.61	0.01	0.11	100.00	100.00	0.00	8925.00	10123.84	14542520.00	23.93	6781.18	6832.50
24	7	3	20127.00	25964.00	148.35	0	Spot (Block24, Row3, Column7)	17733.71	16714.00	8823.53	0.03	0.50	3626.00	3681.61	3626.00	384.09	0.01	0.10	100.00	100.00	0.00	13088.00	14107.71	10622495.00	36.58	6930.05	6507.00
24	8	3	20422.00	25970.00	172.95	0	Spot (Block24, Row3, Column8)	5115.95	4983.00	652.59	0.01	0.13	3649.00	3674.46	3649.00	301.20	0.00	0.08	98.00	94.00	0.00	1334.00	1466.95	4287170.00	4.79	4097.22	4113.00
24	1	4	18319.00	26251.00	150.60	0	Spot (Block24, Row4, Column1)	15182.07	14117.50	6708.73	0.03	0.44	3590.00	3628.65	3590.00	325.97	0.00	0.09	100.00	100.00	0.00	10527.50	11592.07	9412884.00	35.44	6293.59	5914.00
24	2	4	18620.00	26254.00	185.70	0	Spot (Block24, Row4, Column2)	5597.90	5549.00	834.26	0.00	0.15	3594.00	3637.80	3594.00	318.62	0.01	0.09	100.00	98.00	0.00	1955.00	2003.90	5429962.00	6.15	4262.64	4278.00
24	3	4	18919.00	26255.00	153.15	0	Spot (Block24, Row4, Column3)	44310.61	46704.00	19272.49	0.02	0.43	3654.00	3695.89	3654.00	388.66	0.00	0.11	100.00	100.00	30.66	43050.00	40656.61	28757772.00	104.50	11315.42	10210.00
24	4	4	19214.00	26255.00	200.45	0	Spot (Block24, Row4, Column4)	4412.10	4359.00	354.33	0.01	0.08	3677.00	3719.57	3677.00	357.79	0.00	0.10	88.00	46.00	0.00	682.00	735.10	4998906.00	1.94	3955.32	3927.50
24	5	4	19493.00	26259.00	90.75	0	Spot (Block24, Row4, Column5)	4599.05	4372.50	1020.99	0.02	0.22	3695.00	3734.75	3695.00	342.03	0.00	0.09	90.00	48.00	0.00	677.50	904.05	938207.00	2.53	4010.44	4002.00
24	6	4	19823.00	26254.00	184.65	0	Spot (Block24, Row4, Column6)	6385.51	6332.50	927.08	0.00	0.15	3698.00	3733.35	3698.00	338.37	0.00	0.09	100.00	100.00	0.00	2634.50	2687.51	6130091.00	7.84	4514.40	4443.50
24	7	4	20115.00	26259.00	152.70	0	Spot (Block24, Row4, Column7)	13377.71	11509.00	7208.78	0.07	0.54	3714.00	3754.23	3714.00	344.41	0.00	0.09	100.00	99.00	0.00	7795.00	9663.71	8588490.00	27.94	5509.05	5365.50
24	8	4	20426.00	26264.00	162.05	0	Spot (Block24, Row4, Column8)	6584.43	6450.50	1480.34	0.01	0.22	3870.00	3879.50	3870.00	322.16	0.00	0.08	100.00	98.00	0.00	2580.50	2714.43	4767129.00	8.40	4582.29	4556.00
24	1	5	18325.00	26558.00	110.80	0	Spot (Block24, Row5, Column1)	12002.74	11929.00	2417.08	0.00	0.20	3608.00	3670.84	3608.00	364.29	0.01	0.10	100.00	100.00	0.00	8321.00	8394.74	3816870.00	22.87	6420.70	6129.00
24	2	5	18618.00	26555.00	158.45	0	Spot (Block24, Row5, Column2)	5624.44	5609.00	773.30	0.00	0.14	3602.00	3659.49	3602.00	323.36	0.01	0.09	100.00	99.00	0.00	2007.00	2022.44	3903359.00	6.08	4305.26	4297.00
24	3	5	18920.00	26553.00	156.20	0	Spot (Block24, Row5, Column3)	11043.48	10427.50	3311.35	0.02	0.30	3623.00	3685.82	3623.00	381.69	0.01	0.10	100.00	100.00	0.00	6804.50	7420.48	7421221.00	19.28	5392.38	5290.50
24	4	5	19221.00	26558.00	150.45	0	Spot (Block24, Row5, Column4)	10913.20	10244.00	4381.56	0.03	0.40	3675.00	3715.93	3675.00	385.42	0.00	0.10	100.00	100.00	0.00	6569.00	7238.20	6777099.00	18.67	5303.86	5080.00
24	5	5	19526.00	26559.00	151.60	0	Spot (Block24, Row5, Column5)	51797.71	64102.00	16953.14	0.09	0.33	3704.00	3780.91	3704.00	474.11	0.01	0.13	100.00	100.00	48.57	60398.00	48093.71	32632796.00	101.28	14196.45	12639.00
24	6	5	19823.00	26556.00	159.10	0	Spot (Block24, Row5, Column6)	6132.38	5954.50	1105.91	0.01	0.18	3693.00	3745.47	3693.00	376.01	0.01	0.10	100.00	99.00	0.00	2261.50	2439.38	4304933.00	6.35	4474.90	4520.00
24	7	5	20121.00	26558.00	182.90	0	Spot (Block24, Row5, Column7)	12608.80	12077.00	3906.75	0.02	0.31	3813.00	3886.08	3813.00	406.49	0.01	0.10	100.00	100.00	0.00	8264.00	8795.80	11801836.00	21.46	6408.10	6382.00
24	8	5	20423.00	26564.00	148.60	0	Spot (Block24, Row5, Column8)	26069.37	25074.00	14561.94	0.02	0.56	3923.00	3970.80	3923.00	369.94	0.01	0.09	100.00	100.00	0.00	21151.00	22146.37	15745901.00	59.74	8626.18	7925.00
24	1	6	18316.00	26854.00	194.35	0	Spot (Block24, Row6, Column1)	12816.50	11370.00	4753.88	0.05	0.37	3706.00	3791.61	3706.00	389.40	0.01	0.10	100.00	100.00	0.00	7664.00	9110.50	13700839.00	23.18	6513.66	6490.00
24	2	6	18620.00	26854.00	193.55	0	Spot (Block24, Row6, Column2)	9473.35	9185.00	2309.21	0.01	0.24	3631.00	3709.59	3631.00	382.28	0.01	0.10	100.00	100.00	0.00	5554.00	5842.35	10070170.00	15.08	5482.51	5480.00
24	3	6	18913.00	26853.00	147.95	0	Spot (Block24, Row6, Column3)	30329.27	27521.00	14820.38	0.04	0.49	3590.00	3657.19	3590.00	375.46	0.01	0.10	100.00	100.00	0.50	23931.00	26739.27	18106580.00	71.04	9094.16	8083.00
24	4	6	19222.00	26858.00	180.75	0	Spot (Block24, Row6, Column4)	4960.07	4771.00	799.34	0.02	0.16	3633.00	3686.37	3633.00	377.89	0.01	0.10	97.00	80.00	0.00	1138.00	1327.07	4538468.00	3.37	4098.22	4063.00
24	5	6	19522.00	26860.00	111.00	0	Spot (Block24, Row6, Column5)	60675.41	65535.00	8349.11	0.03	0.14	3673.00	3733.79	3673.00	450.87	0.01	0.12	100.00	100.00	63.21	61862.00	57002.41	19294820.00	126.29	20340.68	18456.50
24	6	6	19815.00	26860.00	171.80	0	Spot (Block24, Row6, Column6)	5375.21	4906.00	1188.51	0.04	0.22	3696.00	3743.59	3696.00	381.77	0.01	0.10	93.00	77.00	0.00	1210.00	1679.21	4423800.00	4.27	4084.03	4066.50
24	7	6	20119.00	26855.00	148.80	0	Spot (Block24, Row6, Column7)	23000.52	22041.00	11272.37	0.02	0.49	3819.00	3883.65	3819.00	403.18	0.01	0.10	100.00	100.00	0.00	18222.00	19181.52	13731310.00	47.42	8446.07	8006.50
24	8	6	20427.00	26863.00	149.00	0	Spot (Block24, Row6, Column8)	28492.70	26386.50	15343.49	0.03	0.54	3922.00	3982.08	3922.00	331.81	0.01	0.08	100.00	100.00	0.49	22464.50	24570.70	17323560.00	73.87	8940.19	8280.50
24	1	7	18319.00	27152.00	169.30	0	Spot (Block24, Row7, Column1)	6434.08	6415.00	1126.25	0.00	0.18	3633.00	3676.97	3633.00	332.39	0.01	0.09	100.00	99.00	0.00	2782.00	2801.08	5147262.00	8.29	4555.52	4568.00
24	2	7	18614.00	27153.00	203.25	0	Spot (Block24, Row7, Column2)	4312.90	4271.00	397.56	0.00	0.09	3562.00	3592.03	3562.00	299.41	0.00	0.08	88.00	60.00	0.00	709.00	750.90	5059026.00	2.41	3762.79	3728.00
24	3	7	18910.00	27161.00	190.15	0	Spot (Block24, Row7, Column3)	4005.55	3965.00	268.97	0.00	0.07	3501.00	3533.73	3501.00	278.39	0.00	0.08	81.00	36.00	0.00	464.00	504.55	4073641.00	1.69	3812.95	3830.50
24	4	7	19222.00	27156.00	198.65	0	Spot (Block24, Row7, Column4)	4209.10	4164.50	329.88	0.00	0.08	3545.00	3572.65	3545.00	253.93	0.00	0.07	91.00	64.00	0.00	619.50	664.10	4722605.00	2.51	3843.64	3806.00
24	5	7	19529.00	27155.00	146.95	0	Spot (Block24, Row7, Column5)	7968.67	8002.00	1498.41	0.00	0.19	3598.50	3665.88	3598.50	367.89	0.01	0.10	100.00	100.00	0.00	4403.50	4370.17	4685580.00	11.70	4896.97	4860.00
24	6	7	19819.00	27159.00	178.85	0	Spot (Block24, Row7, Column6)	10247.47	10370.00	2484.66	0.01	0.24	3701.00	3804.18	3701.00	456.43	0.01	0.12	100.00	100.00	0.00	6669.00	6546.47	9161236.00	14.12	5556.61	5494.00
24	7	7	20111.00	27163.00	148.70	0	Spot (Block24, Row7, Column7)	27032.92	25187.50	12259.01	0.03	0.45	3815.00	3875.57	3815.00	362.93	0.01	0.09	100.00	100.00	0.16	21372.50	23217.92	16436018.00	63.81	9358.37	8366.50
24	8	7	20420.00	27162.00	98.40	0	Spot (Block24, Row7, Column8)	8645.32	8560.50	1025.83	0.00	0.12	3943.00	3986.40	3943.00	305.83	0.00	0.08	100.00	100.00	0.00	4617.50	4702.32	2109458.00	15.23	5919.74	5684.50
24	1	8	18325.00	27444.00	135.80	0	Spot (Block24, Row8, Column1)	5578.78	5492.00	729.20	0.01	0.13	3644.00	3670.36	3644.00	275.58	0.00	0.08	99.00	98.00	0.00	1848.00	1934.78	2772655.00	6.93	4329.01	4358.00
24	2	8	18612.00	27450.00	162.55	0	Spot (Block24, Row8, Column2)	6308.72	6118.00	1490.18	0.01	0.24	3550.00	3583.32	3550.00	258.09	0.00	0.07	100.00	99.00	0.00	2568.00	2758.72	4599055.00	10.56	4310.32	4307.00
24	3	8	18909.00	27455.00	151.60	0	Spot (Block24, Row8, Column3)	13726.47	12046.00	7274.94	0.06	0.53	3562.00	3591.17	3562.00	277.02	0.00	0.08	100.00	100.00	0.00	8484.00	10164.47	8647674.00	36.59	5450.61	5312.00
24	4	8	19216.00	27457.00	156.50	0	Spot (Block24, Row8, Column4)	7075.07	7038.00	1477.32	0.00	0.21	3575.00	3604.80	3575.00	261.27	0.00	0.07	100.00	100.00	0.00	3463.00	3500.07	4754446.00	13.28	4573.31	4530.00
24	5	8	19508.00	27460.00	200.85	0	Spot (Block24, Row8, Column5)	4082.16	4023.50	291.07	0.01	0.07	3594.00	3660.98	3594.00	365.70	0.01	0.10	62.00	20.00	0.00	429.50	488.16	4678155.00	1.15	3767.37	3776.00
24	6	8	19820.00	27459.00	181.90	0	Spot (Block24, Row8, Column6)	18851.49	16264.00	8926.99	0.06	0.47	3717.00	3838.55	3717.00	486.89	0.01	0.13	100.00	100.00	0.00	12547.00	15134.49	17494192.00	30.83	7414.24	7392.50
24	7	8	20117.00	27452.00	152.65	0	Spot (Block24, Row8, Column7)	8440.03	8348.00	2358.92	0.00	0.28	3791.00	3856.14	3791.00	373.64	0.01	0.10	100.00	100.00	0.00	4557.00	4649.03	5401622.00	12.27	4957.22	4853.00
24	8	8	20418.00	27460.00	147.00	-50	Spot (Block24, Row8, Column8)	4088.93	3982.00	463.49	0.01	0.11	3808.00	3829.95	3808.00	248.08	0.00	0.06	44.00	30.00	0.00	174.00	280.93	2404293.00	1.04	3782.41	3798.50
25	1	1	4808.00	29816.00	156.95	0	Spot (Block25, Row1, Column1)	62190.02	65535.00	7128.29	0.02	0.11	4838.00	4997.56	4838.00	692.07	0.01	0.14	100.00	100.00	75.63	60697.00	57352.02	42103028.00	82.64	20842.87	18578.50
25	2	1	5101.00	29820.00	161.05	0	Spot (Block25, Row1, Column2)	63220.13	65535.00	7218.26	0.02	0.11	4823.00	5029.07	4823.00	787.65	0.02	0.16	100.00	100.00	87.43	60712.00	58397.13	45266044.00	73.88	20302.41	18770.00
25	3	1	5405.00	29824.00	144.85	0	Spot (Block25, Row1, Column3)	10785.58	10355.00	3022.65	0.02	0.28	4899.00	5009.03	4899.00	597.38	0.01	0.12	100.00	99.00	0.00	5456.00	5886.58	6201709.00	9.67	6314.78	6197.00
25	4	1	5715.00	29817.00	124.40	0	Spot (Block25, Row1, Column4)	63787.44	65535.00	5616.08	0.01	0.09	5124.00	5232.94	5124.00	569.93	0.01	0.11	100.00	100.00	86.34	60411.00	58663.44	26152992.00	102.74	21547.45	19895.00
25	5	1	6004.00	29818.00	143.80	0	Spot (Block25, Row1, Column5)	23366.74	22547.00	8422.40	0.02	0.36	5210.00	5313.33	5210.00	600.63	0.01	0.11	100.00	100.00	0.00	17337.00	18156.74	13202209.00	30.06	9221.26	8941.00
25	6	1	6300.00	29818.00	148.75	0	Spot (Block25, Row1, Column6)	61556.66	65535.00	8048.57	0.03	0.13	5310.00	5410.33	5310.00	627.01	0.01	0.12	100.00	100.00	72.64	60225.00	56246.66	37118976.00	89.55	21482.96	19552.00
25	7	1	6602.00	29824.00	92.35	0	Spot (Block25, Row1, Column7)	63574.54	65535.00	5856.79	0.01	0.09	5453.00	6118.05	5453.00	5386.26	0.05	0.88	100.00	100.00	86.05	60082.00	58121.54	13668527.00	10.67	24243.31	21712.00
25	8	1	6894.00	29825.00	128.45	0	Spot (Block25, Row1, Column8)	60472.61	65535.00	12584.80	0.03	0.21	5765.00	6421.61	5765.00	5426.67	0.05	0.85	100.00	99.00	81.69	59770.00	54707.61	26426676.00	9.96	22209.50	17056.00
25	1	2	4798.00	30108.00	150.85	0	Spot (Block25, Row2, Column1)	5292.79	5293.00	186.05	0.00	0.04	4749.00	4817.06	4749.00	452.16	0.01	0.09	68.00	3.00	0.00	544.00	543.79	3307996.00	1.05	5084.40	5079.50
25	2	2	5103.00	30117.00	125.70	0	Spot (Block25, Row2, Column2)	15073.42	15123.00	3128.34	0.00	0.21	4726.00	4842.82	4726.00	611.14	0.01	0.13	100.00	100.00	0.00	10397.00	10347.42	6330835.00	16.74	7738.22	7443.50
25	3	2	5412.00	30119.00	198.20	0	Spot (Block25, Row2, Column3)	5398.09	5379.00	258.79	0.00	0.05	4792.00	4858.52	4792.00	350.42	0.01	0.07	84.00	32.00	0.00	587.00	606.09	6002681.00	1.54	5124.71	5114.50
25	4	2	5702.00	30119.00	176.30	0	Spot (Block25, Row2, Column4)	9970.98	10053.00	2036.10	0.00	0.20	4920.00	5067.58	4920.00	595.96	0.01	0.12	100.00	100.00	0.00	5133.00	5050.98	8684723.00	8.23	6649.87	6593.50
25	5	2	6002.00	30118.00	158.20	0	Spot (Block25, Row2, Column5)	14709.29	14344.00	4008.70	0.01	0.27	4965.00	5068.66	4965.00	458.41	0.01	0.09	100.00	100.00	0.00	9379.00	9744.29	10178831.00	21.03	7684.03	7548.00
25	6	2	6302.00	30116.00	150.60	0	Spot (Block25, Row2, Column6)	8842.15	8825.00	1664.82	0.00	0.19	5181.00	5329.28	5181.00	892.37	0.01	0.17	99.00	83.00	0.00	3644.00	3661.15	5508662.00	3.94	6157.15	6171.00
25	7	2	6607.00	30121.00	150.05	0	Spot (Block25, Row2, Column7)	9370.35	9379.50	1739.02	0.00	0.19	5304.00	5378.66	5304.00	666.29	0.01	0.12	100.00	99.00	0.00	4075.50	4066.35	5790878.00	5.99	6394.90	6343.00
25	8	2	6927.00	30111.00	215.60	0	Spot (Block25, Row2, Column8)	6290.78	6275.50	372.74	0.00	0.06	5605.50	6278.10	5605.50	5664.53	0.05	0.90	0.00	0.00	0.00	670.00	685.28	8341575.00	0.00	5790.25	5758.50
25	1	3	4803.00	30418.00	140.35	0	Spot (Block25, Row3, Column1)	22781.36	22663.00	8649.99	0.00	0.38	4583.00	4642.39	4583.00	408.47	0.01	0.09	100.00	100.00	0.00	18080.00	18198.36	12142465.00	44.41	9251.25	8964.00
25	2	3	5116.00	30418.00	203.65	0	Spot (Block25, Row3, Column2)	5156.09	5165.00	220.14	0.00	0.04	4624.00	4733.52	4624.00	551.51	0.01	0.12	48.00	0.00	0.00	541.00	532.09	6048098.00	0.77	4820.73	4810.50
25	3	3	5392.00	30431.00	157.60	0	Spot (Block25, Row3, Column3)	7179.97	6410.00	3877.69	0.05	0.54	4775.00	4868.00	4775.00	543.45	0.01	0.11	92.00	67.00	0.00	1635.00	2404.97	4918278.00	4.25	5438.83	5408.00
25	4	3	5703.00	30416.00	150.75	0	Spot (Block25, Row3, Column4)	64470.82	65535.00	4183.73	0.01	0.06	4847.00	4965.06	4847.00	558.54	0.01	0.11	100.00	100.00	90.58	60688.00	59623.82	40359092.00	106.54	23171.91	21534.50
25	5	3	6005.00	30423.00	172.35	0	Spot (Block25, Row3, Column5)	6892.80	6632.00	1303.01	0.02	0.19	4961.50	5185.55	4961.50	954.72	0.02	0.18	80.00	43.00	0.00	1670.50	1931.30	5727915.00	1.79	5598.74	5524.00
25	6	3	6308.00	30419.00	230.25	0	Spot (Block25, Row3, Column6)	49241.88	46709.00	14086.43	0.02	0.29	5216.00	5583.33	5216.00	1308.82	0.03	0.23	100.00	100.00	32.26	41493.00	44025.88	75094368.00	33.36	18243.08	18335.00
25	7	3	6607.00	30425.00	142.65	0	Spot (Block25, Row3, Column7)	15808.78	15067.00	5190.81	0.02	0.33	5262.00	5436.73	5262.00	860.79	0.01	0.16	100.00	100.00	0.00	9805.00	10546.78	8758066.00	12.05	7737.12	7407.50
25	8	3	6906.00	30434.00	155.40	0	Spot (Block25, Row3, Column8)	11279.19	11249.00	2308.97	0.00	0.20	5481.00	5535.22	5481.00	398.60	0.00	0.07	100.00	100.00	0.00	5768.00	5798.19	7500663.00	14.41	7214.22	7082.00
25	1	4	4804.00	30716.00	152.00	0	Spot (Block25, Row4, Column1)	64190.00	65535.00	4851.78	0.01	0.08	4658.00	4823.42	4658.00	666.69	0.02	0.14	100.00	100.00	88.99	60877.00	59532.00	40825204.00	89.05	21281.15	20109.50
25	2	4	5103.00	30717.00	182.70	0	Spot (Block25, Row4, Column2)	19779.24	18486.00	8126.24	0.03	0.41	4664.00	4916.00	4664.00	793.06	0.02	0.16	100.00	100.00	0.00	13822.00	15115.24	18473812.00	18.74	8842.06	8794.50
25	3	4	5401.00	30719.00	166.20	0	Spot (Block25, Row4, Column3)	64939.12	65535.00	3146.06	0.00	0.05	4809.00	5082.89	4809.00	996.23	0.02	0.20	100.00	100.00	95.57	60726.00	60130.12	49873752.00	60.08	23757.59	20079.50
25	4	4	5701.00	30719.00	200.65	0	Spot (Block25, Row4, Column4)	5865.13	5853.00	369.69	0.00	0.06	4909.00	5011.86	4909.00	570.30	0.01	0.11	82.00	32.00	0.00	944.00	956.13	6686247.00	1.50	5302.51	5290.00
25	5	4	6003.00	30721.00	147.00	-50	Spot (Block25, Row4, Column5)	5232.49	5125.50	369.03	0.01	0.07	5046.00	5113.24	5046.00	454.61	0.01	0.09	24.00	3.00	0.00	79.50	186.49	3066241.00	0.26	5094.02	5098.00
25	6	4	6303.00	30724.00	165.85	0	Spot (Block25, Row4, Column6)	21792.54	22094.00	5802.96	0.01	0.27	5158.00	5340.19	5158.00	875.23	0.02	0.16	100.00	100.00	0.00	16936.00	16634.54	16671292.00	18.80	9882.60	9442.50
25	7	4	6594.00	30723.00	142.20	0	Spot (Block25, Row4, Column7)	15854.15	15597.00	4900.81	0.01	0.31	5267.00	5412.51	5267.00	620.15	0.01	0.11	100.00	100.00	0.00	10330.00	10587.15	8672222.00	16.84	7838.62	7476.00
25	8	4	6907.00	30727.00	169.15	0	Spot (Block25, Row4, Column8)	7598.87	7436.00	1118.40	0.01	0.15	5492.00	5545.60	5492.00	399.66	0.00	0.07	98.00	87.00	0.00	1944.00	2106.87	6094291.00	5.14	6035.44	6051.00
25	1	5	4802.00	31023.00	121.30	0	Spot (Block25, Row5, Column1)	64535.00	65535.00	3940.74	0.01	0.06	4731.00	4917.11	4731.00	829.48	0.02	0.17	100.00	100.00	92.29	60804.00	59804.00	25104244.00	71.87	23960.82	23380.50
25	2	5	5104.00	31022.00	154.35	0	Spot (Block25, Row5, Column2)	10462.65	10393.50	2032.73	0.00	0.19	4743.00	5062.37	4743.00	1027.39	0.03	0.20	100.00	98.00	0.00	5650.50	5719.65	6800723.00	5.26	6348.13	6306.50
25	3	5	5402.00	31017.00	160.55	0	Spot (Block25, Row5, Column3)	54472.77	65535.00	14977.41	0.08	0.27	4855.00	5288.22	4855.00	1251.59	0.04	0.24	100.00	100.00	55.57	60680.00	49617.77	39111784.00	39.30	15162.88	14475.50
25	4	5	5702.00	31022.00	142.50	0	Spot (Block25, Row5, Column4)	51644.02	60750.00	15962.97	0.07	0.31	4959.00	5193.59	4959.00	892.67	0.02	0.17	100.00	100.00	45.44	55791.00	46685.02	28301096.00	52.04	16241.38	15170.00
25	5	5	6010.00	31021.00	161.90	0	Spot (Block25, Row5, Column5)	64768.04	65535.00	3595.48	0.01	0.06	5079.00	5167.95	5079.00	566.46	0.01	0.11	100.00	100.00	93.81	60456.00	59689.04	47086828.00	105.21	22629.28	19597.00
25	6	5	6302.00	31019.00	152.95	0	Spot (Block25, Row5, Column6)	9067.66	9082.00	1755.71	0.00	0.19	5168.00	5292.52	5168.00	602.61	0.01	0.11	100.00	99.00	0.00	3914.00	3899.66	5803302.00	6.26	6173.53	6116.00
25	7	5	6605.00	31022.00	177.35	0	Spot (Block25, Row5, Column7)	21367.38	20476.00	8340.33	0.02	0.39	5277.00	5490.81	5277.00	745.08	0.02	0.14	100.00	100.00	0.00	15199.00	16090.38	18846036.00	21.31	9537.03	9562.00
25	8	5	6904.00	31027.00	141.80	0	Spot (Block25, Row5, Column8)	25920.40	24508.00	9827.62	0.02	0.38	5490.00	5587.49	5490.00	569.63	0.01	0.10	100.00	100.00	0.00	19018.00	20430.40	14256219.00	35.69	10043.19	9742.00
25	1	6	4798.00	31318.00	230.45	0	Spot (Block25, Row6, Column1)	42805.68	35692.00	15999.68	0.08	0.37	4854.00	5217.40	4854.00	1181.27	0.03	0.23	100.00	100.00	24.07	30838.00	37951.68	65450216.00	31.82	16961.42	17207.00
25	2	6	5095.00	31316.00	201.90	0	Spot (Block25, Row6, Column2)	11400.62	10995.00	3013.98	0.02	0.26	4872.50	5249.69	4872.50	1850.80	0.03	0.35	99.00	75.00	0.00	6122.50	6528.12	13213324.00	3.32	7201.35	7078.00
25	3	6	5396.00	31317.00	151.20	0	Spot (Block25, Row6, Column3)	63901.11	65535.00	4688.29	0.01	0.07	4896.00	5362.42	4896.00	1886.66	0.04	0.35	100.00	100.00	83.71	60639.00	59005.11	40002448.00	31.03	23551.86	21936.00
25	4	6	5705.00	31326.00	197.00	0	Spot (Block25, Row6, Column4)	6284.39	6155.00	713.03	0.01	0.11	4972.00	5073.88	4972.00	540.34	0.01	0.11	87.00	54.00	0.00	1183.00	1312.39	6893978.00	2.24	5454.88	5464.00
25	5	6	6000.00	31321.00	118.55	0	Spot (Block25, Row6, Column5)	64732.04	65535.00	3568.60	0.01	0.06	5150.00	5235.64	5150.00	515.16	0.01	0.10	100.00	100.00	93.46	60385.00	59582.04	23756764.00	115.49	23965.31	22368.00
25	6	6	6304.00	31322.00	151.70	0	Spot (Block25, Row6, Column6)	8353.55	8142.50	1352.45	0.01	0.16	5249.00	5322.95	5249.00	466.62	0.01	0.09	99.00	98.00	0.00	2893.50	3104.55	5279441.00	6.49	6134.45	6114.50
25	7	6	6602.00	31320.00	142.40	0	Spot (Block25, Row6, Column7)	20158.94	20029.00	6547.55	0.00	0.32	5309.00	5443.21	5309.00	620.14	0.01	0.11	100.00	100.00	0.00	14720.00	14849.94	11168052.00	23.73	8835.88	8424.00
25	8	6	6911.00	31331.00	143.60	0	Spot (Block25, Row6, Column8)	24683.43	23827.50	9351.50	0.02	0.38	5515.00	5578.22	5515.00	466.13	0.00	0.08	100.00	100.00	0.00	18312.50	19168.43	13822721.00	40.99	9856.78	9233.00
25	1	7	4801.00	31620.00	162.90	0	Spot (Block25, Row7, Column1)	29345.58	27230.50	12351.99	0.03	0.42	4857.00	5159.78	4857.00	1089.56	0.03	0.21	100.00	100.00	0.00	22373.50	24488.58	21539668.00	22.20	10009.66	9807.00
25	2	7	5100.00	31615.00	157.75	0	Spot (Block25, Row7, Column2)	7921.91	7787.00	1355.75	0.01	0.17	4861.00	5019.55	4861.00	746.12	0.01	0.15	98.00	87.00	0.00	2926.00	3060.91	5410665.00	3.89	5708.56	5679.50
25	3	7	5405.00	31625.00	209.30	0	Spot (Block25, Row7, Column3)	5920.60	5872.00	447.70	0.00	0.08	4883.00	4961.46	4883.00	465.65	0.01	0.09	92.00	53.00	0.00	989.00	1037.60	7365228.00	2.06	5276.68	5288.00
25	4	7	5702.00	31624.00	191.30	0	Spot (Block25, Row7, Column4)	6933.00	6461.00	1144.54	0.03	0.17	5003.00	5059.95	5003.00	365.96	0.00	0.07	98.00	91.00	0.00	1458.00	1930.00	7154854.00	5.12	5621.61	5574.50
25	5	7	6011.00	31621.00	144.85	0	Spot (Block25, Row7, Column5)	9997.35	9810.00	2454.81	0.01	0.25	5200.50	5332.45	5200.50	585.31	0.01	0.11	100.00	100.00	0.00	4609.50	4796.85	5728483.00	7.97	6848.48	6784.00
25	6	7	6301.00	31623.00	189.00	0	Spot (Block25, Row7, Column6)	14454.25	14202.50	4149.25	0.01	0.29	5398.00	5656.36	5398.00	1049.54	0.02	0.19	100.00	100.00	0.00	8804.50	9056.25	14569885.00	8.38	8130.49	8047.50
25	7	7	6592.00	31626.00	145.35	0	Spot (Block25, Row7, Column7)	56633.39	65535.00	12650.23	0.06	0.22	5401.00	5551.35	5401.00	754.63	0.01	0.14	100.00	100.00	57.32	60134.00	51232.39	32507804.00	67.69	18338.54	16591.00
25	8	7	6902.00	31624.00	147.00	-50	Spot (Block25, Row7, Column8)	5848.13	5774.00	308.65	0.01	0.05	5590.50	5662.13	5590.50	486.48	0.01	0.09	24.00	0.00	0.00	183.50	257.63	3438698.00	0.38	5653.06	5627.50
25	1	8	4813.00	31913.00	119.95	0	Spot (Block25, Row8, Column1)	7918.78	7783.50	1143.33	0.01	0.14	4867.00	4967.43	4867.00	644.66	0.01	0.13	100.00	98.00	0.00	2916.50	3051.78	3024975.00	4.58	5837.66	5767.00
25	2	8	5101.00	31919.00	161.65	0	Spot (Block25, Row8, Column2)	7326.58	7223.00	1144.72	0.01	0.16	4867.00	4906.97	4867.00	366.36	0.00	0.07	99.00	98.00	0.00	2356.00	2459.58	5326421.00	6.60	5641.49	5704.00
25	3	8	5394.00	31917.00	142.70	0	Spot (Block25, Row8, Column3)	15223.61	14628.00	5026.59	0.02	0.33	4986.00	5020.09	4986.00	374.26	0.00	0.07	100.00	100.00	0.00	9642.00	10237.61	8464326.00	27.26	7305.01	7305.00
25	4	8	5699.00	31920.00	142.80	0	Spot (Block25, Row8, Column4)	16525.70	16754.00	4114.38	0.01	0.25	5094.00	5137.23	5094.00	385.62	0.00	0.08	100.00	100.00	0.00	11660.00	11431.70	9188290.00	29.53	7984.09	7572.50
25	5	8	5997.00	31924.00	219.20	0	Spot (Block25, Row8, Column5)	6119.34	6041.00	476.51	0.01	0.08	5235.50	5465.99	5235.50	1021.44	0.02	0.19	35.00	3.00	0.00	805.50	883.84	8389609.00	0.64	5577.61	5582.50
25	6	8	6303.00	31922.00	226.75	0	Spot (Block25, Row8, Column6)	49277.58	48256.00	15106.84	0.01	0.31	5545.00	5904.84	5545.00	1430.59	0.03	0.24	100.00	100.00	37.97	42711.00	43732.58	72684992.00	30.32	18391.91	18390.50
25	7	8	6598.00	31920.00	140.85	0	Spot (Block25, Row8, Column7)	28757.08	27986.00	11555.58	0.01	0.40	5481.00	5656.59	5481.00	959.37	0.01	0.17	100.00	100.00	0.00	22505.00	23276.08	15385038.00	24.08	10992.51	10676.50
25	8	8	6895.00	31928.00	82.20	0	Spot (Block25, Row8, Column8)	21037.12	20652.00	5106.22	0.01	0.24	5621.50	5677.76	5621.50	442.74	0.00	0.08	100.00	100.00	0.00	15030.50	15415.62	3429051.00	34.69	11237.28	10805.00
26	1	1	9308.00	29826.00	158.70	0	Spot (Block26, Row1, Column1)	63244.29	65535.00	5372.65	0.02	0.08	7489.00	7567.25	7489.00	846.49	0.00	0.11	100.00	100.00	78.94	58046.00	55755.29	44144928.00	65.77	24489.41	22220.00
26	2	1	9599.00	29832.00	145.60	0	Spot (Block26, Row1, Column2)	20051.40	19736.00	6728.18	0.01	0.34	7041.00	7134.64	7041.00	747.84	0.01	0.10	100.00	100.00	0.00	12695.00	13010.40	11529554.00	17.27	10383.14	9934.00
26	3	1	9906.00	29834.00	144.80	0	Spot (Block26, Row1, Column3)	25606.36	23581.00	12037.67	0.04	0.47	6816.50	6901.52	6816.50	587.05	0.01	0.09	100.00	100.00	0.00	16764.50	18789.86	14621229.00	31.86	11209.75	10538.50
26	4	1	10219.00	29834.00	114.60	0	Spot (Block26, Row1, Column4)	13248.10	13234.00	1919.78	0.00	0.14	6843.50	6952.45	6843.50	684.90	0.01	0.10	100.00	100.00	0.00	6390.50	6404.60	4570594.00	9.19	9062.60	9011.00
26	5	1	10507.00	29831.00	147.70	0	Spot (Block26, Row1, Column5)	48573.95	60798.00	19588.64	0.10	0.40	6625.00	6732.12	6625.00	670.72	0.01	0.10	100.00	100.00	46.15	54173.00	41948.95	29047412.00	62.38	16207.35	14720.50
26	6	1	10801.00	29832.00	144.45	0	Spot (Block26, Row1, Column6)	49032.30	54271.00	17103.01	0.04	0.35	6615.00	6720.74	6615.00	672.65	0.01	0.10	100.00	100.00	39.58	47656.00	42417.30	27752448.00	62.90	17221.14	15222.50
26	7	1	11101.00	29841.00	87.45	0	Spot (Block26, Row1, Column7)	61963.59	65535.00	6447.52	0.02	0.10	6727.00	7385.92	6727.00	5265.41	0.04	0.71	100.00	100.00	61.29	58808.00	55236.59	11525228.00	10.37	25146.22	22885.00
26	8	1	11396.00	29833.00	124.15	0	Spot (Block26, Row1, Column8)	62675.93	65535.00	8795.33	0.02	0.14	6905.50	7518.60	6905.50	5151.67	0.04	0.69	100.00	100.00	87.62	58629.50	55770.43	25822620.00	10.71	26552.26	21233.00
26	1	2	9305.00	30130.00	147.00	-50	Spot (Block26, Row2, Column1)	7996.82	7835.00	809.78	0.01	0.10	7321.00	7400.20	7321.00	837.45	0.00	0.11	31.00	4.00	0.00	514.00	675.82	4710125.00	0.71	7586.23	7455.00
26	2	2	9610.00	30130.00	127.40	0	Spot (Block26, Row2, Column2)	37418.41	37508.00	11624.41	0.00	0.31	6920.00	6995.07	6920.00	691.30	0.00	0.10	100.00	100.00	0.46	30588.00	30498.41	16164753.00	44.01	14659.46	14056.00
26	3	2	9910.00	30130.00	166.80	0	Spot (Block26, Row2, Column3)	7776.48	7700.50	512.69	0.00	0.07	6767.00	6856.56	6767.00	672.75	0.01	0.10	71.00	23.00	0.00	933.50	1009.48	6018993.00	1.37	7233.61	7225.50
26	4	2	10207.00	30130.00	160.30	0	Spot (Block26, Row2, Column4)	22867.88	22532.50	5927.40	0.01	0.26	6643.00	6761.99	6643.00	754.26	0.01	0.11	100.00	100.00	0.00	15889.50	16224.88	16190459.00	21.35	11154.01	11071.00
26	5	2	10510.00	30136.00	163.40	0	Spot (Block26, Row2, Column5)	9118.93	9020.00	1252.32	0.00	0.14	6449.00	6573.80	6449.00	666.74	0.01	0.10	99.00	90.00	0.00	2571.00	2669.93	6748009.00	3.82	7487.81	7472.00
26	6	2	10801.00	30130.00	146.65	0	Spot (Block26, Row2, Column6)	16306.16	15234.50	4910.93	0.03	0.30	6534.00	6689.90	6534.00	835.20	0.01	0.12	100.00	99.00	0.00	8700.50	9772.16	9555412.00	11.51	9054.33	8669.50
26	7	2	11107.00	30136.00	146.55	0	Spot (Block26, Row2, Column7)	16065.49	15056.00	5354.15	0.03	0.33	6511.50	7183.84	6511.50	5477.12	0.04	0.76	70.00	37.00	0.00	8544.50	9553.99	9430443.00	1.62	9006.50	8766.50
26	8	2	11405.00	30171.00	167.60	0	Spot (Block26, Row2, Column8)	7400.12	7385.50	586.05	0.00	0.08	6819.00	7483.32	6819.00	5443.03	0.04	0.73	0.00	0.00	0.00	566.50	581.12	5757290.00	-0.02	7033.46	6846.50
26	1	3	9308.00	30429.00	147.25	0	Spot (Block26, Row3, Column1)	47865.02	53299.00	18294.69	0.05	0.38	6946.00	6996.27	6946.00	667.96	0.00	0.10	100.00	100.00	38.58	46353.00	40919.02	28288400.00	61.18	15952.64	15136.00
26	2	3	9609.00	30420.00	184.80	0	Spot (Block26, Row3, Column2)	7943.63	7933.00	571.02	0.00	0.07	6788.00	6864.22	6788.00	640.88	0.00	0.09	78.00	42.00	0.00	1145.00	1155.63	7633831.00	1.68	7362.59	7345.00
26	3	3	9901.00	30435.00	141.95	0	Spot (Block26, Row3, Column3)	17327.37	16554.00	6258.41	0.02	0.36	6741.00	6796.87	6741.00	650.24	0.00	0.10	100.00	100.00	0.00	9813.00	10586.37	9478073.00	16.19	9803.91	9258.00
26	4	3	10204.00	30430.00	145.25	0	Spot (Block26, Row3, Column4)	42122.28	40826.00	18502.62	0.01	0.44	6563.00	6645.98	6563.00	665.29	0.01	0.10	100.00	100.00	22.53	34263.00	35559.28	24304668.00	53.32	14250.66	13153.00
26	5	3	10510.00	30429.00	144.35	0	Spot (Block26, Row3, Column5)	14582.64	12955.50	6584.28	0.05	0.45	6463.00	6619.41	6463.00	834.38	0.01	0.13	100.00	99.00	0.18	6492.50	8119.64	8282942.00	9.54	8616.59	8278.00
26	6	3	10805.00	30430.00	198.65	0	Spot (Block26, Row3, Column6)	40003.59	35875.00	16247.93	0.05	0.41	6602.00	6828.27	6602.00	1046.04	0.01	0.15	100.00	100.00	16.46	29273.00	33401.59	44484192.00	31.72	16648.04	16705.50
26	7	3	11109.00	30436.00	144.15	0	Spot (Block26, Row3, Column7)	39018.79	36531.00	19401.90	0.03	0.50	6529.00	6660.87	6529.00	829.49	0.01	0.12	100.00	100.00	18.60	30002.00	32489.79	22240796.00	39.01	13021.83	12392.00
26	8	3	11406.00	30445.00	151.55	0	Spot (Block26, Row3, Column8)	12083.91	12035.00	2112.30	0.00	0.17	6734.00	6772.18	6734.00	655.60	0.00	0.10	100.00	98.00	0.00	5301.00	5349.91	7600782.00	8.10	8504.46	8592.00
26	1	4	9307.00	30727.00	142.80	0	Spot (Block26, Row4, Column1)	45069.47	47195.50	17922.09	0.02	0.40	7062.00	7106.38	7062.00	676.41	0.00	0.10	100.00	100.00	26.73	40133.50	38007.47	24788332.00	56.12	16823.71	15744.00
26	2	4	9603.00	30727.00	188.50	0	Spot (Block26, Row4, Column2)	8645.00	8583.00	720.59	0.00	0.08	6943.00	6970.18	6943.00	635.75	0.00	0.09	95.00	69.00	0.00	1640.00	1702.00	8705517.00	2.63	7918.84	7828.50
26	3	4	9906.00	30731.00	151.05	0	Spot (Block26, Row4, Column3)	63016.97	65535.00	6341.85	0.02	0.10	6815.00	6902.38	6815.00	704.10	0.01	0.10	100.00	100.00	81.92	58720.00	56201.97	39385948.00	79.70	24782.01	22258.00
26	4	4	10196.00	30732.00	180.85	0	Spot (Block26, Row4, Column4)	7869.02	7845.00	583.78	0.00	0.07	6694.00	6772.41	6694.00	662.58	0.01	0.10	78.00	38.00	0.00	1151.00	1175.02	7231630.00	1.66	7331.87	7297.00
26	5	4	10505.00	30734.00	147.00	-50	Spot (Block26, Row4, Column5)	7105.24	7090.00	624.75	0.00	0.09	6614.00	6696.77	6614.00	629.99	0.01	0.09	36.00	12.00	0.00	476.00	491.24	4213408.00	0.65	6810.52	6750.00
26	6	4	10805.00	30735.00	176.45	0	Spot (Block26, Row4, Column6)	11648.06	11597.00	1742.04	0.00	0.15	6536.00	6663.89	6536.00	771.10	0.01	0.12	99.00	99.00	0.00	5061.00	5112.06	10145464.00	6.46	8314.64	8127.00
26	7	4	11100.00	30737.00	147.80	0	Spot (Block26, Row4, Column7)	30784.56	27414.00	17313.54	0.05	0.56	6642.00	6735.15	6642.00	642.18	0.01	0.10	99.00	99.00	4.05	20772.00	24142.56	18224480.00	37.45	11879.13	11041.00
26	8	4	11405.00	30742.00	155.30	0	Spot (Block26, Row4, Column8)	13315.61	12967.00	3571.18	0.01	0.27	6775.00	6818.30	6775.00	603.08	0.00	0.09	100.00	100.00	0.00	6192.00	6540.61	8801620.00	10.77	8475.67	8481.00
26	1	5	9307.00	31033.00	107.80	0	Spot (Block26, Row5, Column1)	21869.25	21704.00	4319.83	0.00	0.20	7293.00	7435.46	7293.00	906.76	0.01	0.12	100.00	100.00	0.00	14411.00	14576.25	6560774.00	15.92	11641.97	10887.00
26	2	5	9605.00	31033.00	153.65	0	Spot (Block26, Row5, Column2)	12437.49	12536.00	1901.94	0.00	0.15	7037.00	7111.95	7037.00	637.30	0.00	0.09	100.00	100.00	0.00	5499.00	5400.49	8071929.00	8.36	8783.25	8818.00
26	3	5	9903.00	31032.00	165.30	0	Spot (Block26, Row5, Column3)	10882.34	10678.00	1597.07	0.01	0.15	6912.00	7033.14	6912.00	735.96	0.01	0.10	100.00	98.00	0.00	3766.00	3970.34	8227046.00	5.23	8463.03	8489.00
26	4	5	10204.00	31035.00	146.00	0	Spot (Block26, Row5, Column4)	28844.35	25851.50	14397.48	0.05	0.50	6852.00	6966.78	6852.00	666.06	0.01	0.10	100.00	100.00	0.69	18999.50	21992.35	16787414.00	32.85	11659.83	11321.00
26	5	5	10507.00	31032.00	152.20	0	Spot (Block26, Row5, Column5)	64602.76	65535.00	3919.48	0.01	0.06	6824.00	6959.38	6824.00	754.02	0.01	0.11	100.00	100.00	91.04	58711.00	57778.76	41087724.00	76.45	25618.22	23800.50
26	6	5	10804.00	31033.00	148.20	0	Spot (Block26, Row5, Column6)	15863.12	15528.50	4453.18	0.01	0.28	6583.00	6714.30	6583.00	728.51	0.01	0.11	100.00	100.00	0.00	8945.50	9280.12	9486148.00	12.56	9164.82	9100.50
26	7	5	11108.00	31033.00	171.90	0	Spot (Block26, Row5, Column7)	22413.90	21608.00	7101.60	0.02	0.32	6636.00	6762.47	6636.00	765.63	0.01	0.11	100.00	100.00	0.00	14972.00	15777.90	18401806.00	20.44	11038.39	10923.50
26	8	5	11405.00	31040.00	150.50	0	Spot (Block26, Row5, Column8)	48338.11	61460.00	19771.64	0.10	0.41	6661.00	6754.62	6661.00	704.52	0.01	0.10	100.00	100.00	46.52	54799.00	41677.11	29824808.00	59.02	15543.86	14986.50
26	1	6	9301.00	31327.00	204.70	0	Spot (Block26, Row6, Column1)	35262.69	29869.50	15801.88	0.07	0.45	7674.00	7869.66	7674.00	1127.22	0.01	0.14	100.00	100.00	9.50	22195.50	27588.69	41962736.00	24.30	16147.80	16175.00
26	2	6	9604.00	31331.00	187.05	0	Spot (Block26, Row6, Column2)	14360.40	14187.00	2746.11	0.01	0.19	7298.00	7493.99	7298.00	995.98	0.01	0.13	100.00	99.00	0.00	6889.00	7062.40	14159350.00	6.89	9906.57	9921.00
26	3	6	9898.00	31328.00	147.00	0	Spot (Block26, Row6, Column3)	55575.64	65535.00	14322.83	0.07	0.26	7184.00	7299.41	7184.00	766.79	0.01	0.11	100.00	100.00	59.49	58351.00	48391.64	32789876.00	62.96	19803.55	17923.00
26	4	6	10184.00	31345.00	166.00	0	Spot (Block26, Row6, Column4)	9434.95	9137.00	1647.77	0.01	0.17	7128.00	7364.24	7128.00	2544.01	0.01	0.35	38.00	5.00	0.00	2009.00	2306.95	7208300.00	0.81	8420.60	8054.50
26	5	6	10504.00	31332.00	119.30	0	Spot (Block26, Row6, Column5)	64779.17	65535.00	3809.65	0.01	0.06	6883.00	7145.37	6883.00	2527.46	0.02	0.35	100.00	100.00	92.97	58652.00	57896.17	23968400.00	22.80	28322.24	26674.00
26	6	6	10807.00	31338.00	166.15	0	Spot (Block26, Row6, Column6)	9889.32	9153.50	2142.36	0.03	0.22	6615.00	6723.05	6615.00	682.47	0.01	0.10	97.00	83.00	0.00	2538.50	3274.32	7594995.00	4.64	7570.88	7475.00
26	7	6	11104.00	31333.00	148.45	0	Spot (Block26, Row6, Column7)	46888.98	51831.00	18789.56	0.04	0.40	6571.50	6709.59	6571.50	786.69	0.01	0.12	100.00	100.00	36.61	45259.50	40317.48	28180448.00	51.07	15554.01	14298.00
26	8	6	11411.00	31344.00	148.15	0	Spot (Block26, Row6, Column8)	48446.62	58989.00	19228.36	0.09	0.40	6651.00	6739.74	6651.00	700.83	0.01	0.10	100.00	100.00	44.76	52338.00	41795.62	29116608.00	59.51	16166.36	14668.00
26	1	7	9305.00	31631.00	174.30	0	Spot (Block26, Row7, Column1)	9501.61	9323.00	927.57	0.01	0.10	7530.00	7654.32	7530.00	909.79	0.01	0.12	93.00	48.00	0.00	1793.00	1971.61	8085869.00	2.03	8430.91	8414.00
26	2	7	9602.00	31631.00	168.55	0	Spot (Block26, Row7, Column2)	8917.20	8741.00	863.23	0.01	0.10	7298.00	7325.10	7298.00	666.81	0.00	0.09	90.00	56.00	0.00	1443.00	1619.20	7080256.00	2.39	8082.84	8050.00
26	3	7	9903.00	31630.00	195.70	0	Spot (Block26, Row7, Column3)	8155.23	8113.00	654.79	0.00	0.08	7193.50	7262.49	7193.50	670.94	0.00	0.09	60.00	32.00	0.00	919.50	961.73	8799491.00	1.33	7791.92	7715.00
26	4	7	10207.00	31641.00	182.10	0	Spot (Block26, Row7, Column4)	8487.39	8335.00	765.27	0.01	0.09	7132.00	7314.30	7132.00	2514.67	0.01	0.34	9.00	0.00	0.00	1203.00	1355.39	7910249.00	0.47	7978.33	7960.00
26	5	7	10515.00	31630.00	147.40	0	Spot (Block26, Row7, Column5)	15626.12	15653.00	3167.63	0.00	0.20	6980.50	7218.99	6980.50	2575.43	0.01	0.36	99.00	83.00	0.00	8672.50	8645.62	9266288.00	3.26	9879.33	9769.00
26	6	7	10800.00	31636.00	169.50	0	Spot (Block26, Row7, Column6)	18670.44	18894.50	4407.70	0.01	0.24	6799.00	7025.05	6799.00	1073.89	0.01	0.15	100.00	100.00	0.00	12095.50	11871.44	14899014.00	10.84	10425.30	10318.00
26	7	7	11097.00	31638.00	146.60	0	Spot (Block26, Row7, Column7)	53366.28	65102.50	15218.61	0.09	0.29	6730.00	6849.59	6730.00	752.37	0.01	0.11	100.00	100.00	48.98	58372.50	46636.28	31379592.00	61.83	18450.75	16470.50
26	8	7	11406.00	31637.00	126.20	0	Spot (Block26, Row7, Column8)	20957.16	21166.50	3953.26	0.00	0.19	6947.00	7021.46	6947.00	683.90	0.00	0.10	100.00	100.00	0.00	14219.50	14010.16	8885837.00	20.38	11254.76	10697.00
26	1	8	9309.00	31925.00	117.85	0	Spot (Block26, Row8, Column1)	11328.94	10695.00	2924.72	0.03	0.26	7504.00	7573.57	7504.00	695.32	0.00	0.09	100.00	97.00	0.00	3191.00	3824.94	4135063.00	5.40	8969.54	8959.00
26	2	8	9600.00	31931.00	154.10	0	Spot (Block26, Row8, Column2)	12767.16	12393.00	2953.46	0.01	0.23	7442.50	7485.52	7442.50	726.58	0.00	0.10	100.00	97.00	0.00	4950.50	5324.66	8349724.00	7.27	8906.26	9029.00
26	3	8	9896.00	31931.00	145.25	0	Spot (Block26, Row8, Column3)	30009.38	25902.00	16873.18	0.06	0.56	7160.00	7213.57	7160.00	695.04	0.00	0.10	100.00	99.00	2.09	18742.00	22849.38	17255400.00	32.80	11975.06	11406.00
26	4	8	10204.00	31933.00	142.35	0	Spot (Block26, Row8, Column4)	16470.98	16758.00	3602.12	0.01	0.22	7013.00	7077.66	7013.00	653.50	0.00	0.09	100.00	100.00	0.00	9745.00	9457.98	9124924.00	14.37	9883.02	9497.00
26	5	8	10494.00	31935.00	200.50	0	Spot (Block26, Row8, Column5)	8183.00	8159.50	722.91	0.00	0.09	7006.00	7146.31	7006.00	950.02	0.01	0.13	59.00	17.00	0.00	1153.50	1177.00	9279522.00	1.09	7565.70	7448.00
26	6	8	10805.00	31935.00	188.25	0	Spot (Block26, Row8, Column6)	42882.24	39403.50	18078.35	0.04	0.42	6954.00	7203.02	6954.00	1252.92	0.02	0.17	100.00	100.00	26.91	32449.50	35928.24	42710968.00	28.48	16707.92	16797.50
26	7	8	11096.00	31932.00	144.05	0	Spot (Block26, Row8, Column7)	18198.91	17432.00	5961.96	0.02	0.33	6840.00	6990.46	6840.00	941.38	0.01	0.13	100.00	100.00	0.00	10592.00	11358.91	10209586.00	11.91	9610.46	9296.00
26	8	8	11403.00	31938.00	147.00	-50	Spot (Block26, Row8, Column8)	8126.00	7584.00	1752.37	0.03	0.22	7004.00	7091.48	7004.00	651.78	0.01	0.09	45.00	33.00	0.00	580.00	1122.00	4834972.00	1.59	6694.77	6497.00
27	1	1	13812.00	29839.00	161.35	0	Spot (Block27, Row1, Column1)	63474.81	65535.00	5204.18	0.01	0.08	7039.00	7135.17	7039.00	710.29	0.01	0.10	100.00	100.00	81.06	58496.00	56435.81	45575352.00	79.32	23318.74	21537.00
27	2	1	14103.00	29846.00	149.90	0	Spot (Block27, Row1, Column2)	13849.58	13950.00	2824.26	0.00	0.20	6931.00	7013.16	6931.00	648.66	0.01	0.09	100.00	100.00	0.00	7019.00	6918.58	8517493.00	10.54	8857.06	8727.00
27	3	1	14410.00	29844.00	150.20	0	Spot (Block27, Row1, Column3)	14048.89	13150.50	4385.10	0.03	0.31	6717.00	6754.50	6717.00	515.64	0.00	0.08	100.00	100.00	0.00	6433.50	7331.89	8626020.00	14.15	8632.63	8536.00
27	4	1	14707.00	29846.00	154.15	0	Spot (Block27, Row1, Column4)	11879.53	11777.00	2341.99	0.00	0.20	6672.50	6709.34	6672.50	544.81	0.00	0.08	100.00	99.00	0.00	5104.50	5207.03	7733572.00	9.49	8155.04	8109.50
27	5	1	15007.00	29842.00	147.75	0	Spot (Block27, Row1, Column5)	33200.55	30264.00	17364.44	0.04	0.52	6603.00	6671.71	6603.00	581.10	0.00	0.09	100.00	100.00	5.81	23661.00	26597.55	19986772.00	45.65	12029.59	11573.00
27	6	1	15302.00	29839.00	144.05	0	Spot (Block27, Row1, Column6)	29887.64	28171.00	11882.42	0.03	0.40	6754.00	6823.78	6754.00	602.16	0.00	0.09	100.00	100.00	0.00	21417.00	23133.64	16826740.00	38.30	12745.08	11580.50
27	7	1	15602.00	29855.00	85.00	0	Spot (Block27, Row1, Column7)	31654.20	31659.00	6308.24	0.00	0.20	6775.00	6869.91	6775.00	605.96	0.01	0.09	100.00	100.00	0.00	24884.00	24879.20	5602793.00	40.90	15586.52	14730.00
27	8	1	15899.00	29852.00	126.95	0	Spot (Block27, Row1, Column8)	64049.71	65535.00	5206.34	0.01	0.08	7019.50	7112.17	7019.50	669.38	0.01	0.09	100.00	100.00	90.74	58515.50	57030.21	27669644.00	85.06	24142.21	22456.00
27	1	2	13798.00	30125.00	145.40	0	Spot (Block27, Row2, Column1)	7698.06	7702.00	495.79	0.00	0.06	6994.00	7056.17	6994.00	638.73	0.00	0.09	54.00	14.00	0.00	708.00	704.06	4426387.00	1.00	7406.51	7445.50
27	2	2	14109.00	30142.00	127.25	0	Spot (Block27, Row2, Column2)	20837.21	20758.00	4812.59	0.00	0.23	6852.00	6906.91	6852.00	529.05	0.00	0.08	100.00	100.00	0.00	13906.00	13985.21	9043350.00	26.33	10720.94	10224.00
27	3	2	14408.00	30137.00	185.75	0	Spot (Block27, Row2, Column3)	7932.75	7807.50	621.66	0.01	0.08	6714.00	6791.91	6714.00	616.21	0.01	0.09	82.00	43.00	0.00	1093.50	1218.75	7663037.00	1.85	7212.93	7187.00
27	4	2	14708.00	30141.00	167.20	0	Spot (Block27, Row2, Column4)	13240.27	13050.50	2387.66	0.01	0.18	6602.00	6647.42	6602.00	521.38	0.00	0.08	100.00	100.00	0.00	6448.50	6638.27	10247971.00	12.64	8680.75	8672.50
27	5	2	15010.00	30142.00	172.75	0	Spot (Block27, Row2, Column5)	11617.55	11457.00	1732.32	0.01	0.15	6412.00	6495.24	6412.00	493.49	0.01	0.08	100.00	100.00	0.00	5045.00	5205.55	9700655.00	10.38	8040.17	7959.00
27	6	2	15306.00	30139.00	152.35	0	Spot (Block27, Row2, Column6)	10756.17	10666.00	1708.76	0.00	0.16	6524.00	6616.05	6524.00	576.42	0.01	0.09	100.00	100.00	0.00	4142.00	4232.17	6862434.00	7.18	7735.65	7760.00
27	7	2	15609.00	30146.00	150.45	0	Spot (Block27, Row2, Column7)	11759.21	11612.50	2348.89	0.01	0.20	6657.00	6703.73	6657.00	502.33	0.00	0.07	100.00	100.00	0.00	4955.50	5102.21	7243674.00	10.06	8176.76	8063.00
27	8	2	15913.00	30142.00	191.65	0	Spot (Block27, Row2, Column8)	7750.39	7765.00	482.24	0.00	0.06	6903.00	6960.81	6903.00	603.79	0.00	0.09	66.00	24.00	0.00	862.00	847.39	8029406.00	1.31	7332.36	7285.00
27	1	3	13807.00	30442.00	147.25	0	Spot (Block27, Row3, Column1)	28594.54	27122.50	12498.81	0.02	0.44	6997.00	7045.62	6997.00	571.54	0.00	0.08	100.00	100.00	0.17	20125.50	21597.54	17156724.00	37.70	11867.96	11029.00
27	2	3	14105.00	30444.00	192.50	0	Spot (Block27, Row3, Column2)	8166.45	8085.00	633.73	0.00	0.08	6948.00	6990.79	6948.00	549.36	0.00	0.08	87.00	52.00	0.00	1137.00	1218.45	8550274.00	2.14	7497.11	7438.00
27	3	3	14391.00	30440.00	128.10	0	Spot (Block27, Row3, Column3)	19266.92	14014.00	14512.79	0.14	0.75	6861.00	6979.28	6861.00	802.90	0.01	0.12	100.00	100.00	6.64	7153.00	12405.92	8419643.00	15.30	12869.14	12560.50
27	4	3	14707.00	30441.00	146.05	0	Spot (Block27, Row3, Column4)	21382.44	20142.00	7715.21	0.03	0.36	6732.00	6839.03	6732.00	769.78	0.01	0.11	100.00	100.00	0.00	13410.00	14650.44	12423199.00	18.89	10295.33	9671.00
27	5	3	15014.00	30422.00	151.15	0	Spot (Block27, Row3, Column5)	13650.36	10387.50	10007.24	0.12	0.73	6526.00	6620.74	6526.00	571.21	0.01	0.09	99.00	93.00	1.75	3861.50	7124.36	8572425.00	12.31	8924.86	7781.50
27	6	3	15308.00	30443.00	189.45	0	Spot (Block27, Row3, Column6)	22106.55	19768.00	8532.61	0.05	0.39	6506.00	6631.86	6506.00	640.74	0.01	0.10	100.00	100.00	0.00	13262.00	15600.55	22371824.00	24.15	11070.99	11139.00
27	7	3	15611.00	30448.00	147.50	0	Spot (Block27, Row3, Column7)	19222.56	17094.00	7920.70	0.05	0.41	6612.50	6694.06	6612.50	577.38	0.01	0.09	100.00	100.00	0.00	10481.50	12610.06	11495094.00	21.70	9501.10	9028.50
27	8	3	15912.00	30462.00	157.75	0	Spot (Block27, Row3, Column8)	13328.78	12945.50	2784.98	0.01	0.21	6787.00	6838.43	6787.00	509.84	0.00	0.07	100.00	100.00	0.00	6158.50	6541.78	9170203.00	12.73	8759.82	8806.00
27	1	4	13804.00	30736.00	147.75	0	Spot (Block27, Row4, Column1)	24436.86	22128.00	9336.48	0.04	0.38	7066.00	7119.17	7066.00	596.26	0.00	0.08	100.00	100.00	0.00	15062.00	17370.86	14588806.00	29.04	11444.60	10761.00
27	2	4	14107.00	30742.00	187.50	0	Spot (Block27, Row4, Column2)	9595.45	9460.00	1101.60	0.01	0.11	7010.50	7059.27	7010.50	588.66	0.00	0.08	99.00	89.00	0.00	2449.50	2584.95	9509086.00	4.31	8050.70	7952.00
27	3	4	14405.00	30743.00	147.85	0	Spot (Block27, Row4, Column3)	54194.39	65535.00	14373.93	0.08	0.27	6985.00	7071.06	6985.00	796.60	0.01	0.11	100.00	100.00	50.08	58550.00	47209.39	32245896.00	59.16	19446.29	17478.00
27	4	4	14703.00	30738.00	190.80	0	Spot (Block27, Row4, Column4)	8250.50	8192.00	548.61	0.00	0.07	6848.00	6914.44	6848.00	635.92	0.00	0.09	94.00	52.00	0.00	1344.00	1402.50	8489763.00	2.10	7580.93	7599.50
27	5	4	15006.00	30745.00	147.00	-50	Spot (Block27, Row4, Column5)	7511.67	6962.00	2516.82	0.03	0.34	6585.00	6686.46	6585.00	604.79	0.01	0.09	41.00	21.00	0.00	377.00	926.67	4409350.00	1.36	7020.83	7054.00
27	6	4	15307.00	30746.00	183.85	0	Spot (Block27, Row4, Column6)	13292.16	13362.00	1905.49	0.00	0.14	6530.00	6606.77	6530.00	554.65	0.01	0.08	100.00	100.00	0.00	6832.00	6762.16	12574387.00	12.05	8792.60	8562.50
27	7	4	15601.00	30745.00	152.70	0	Spot (Block27, Row4, Column7)	16534.31	14584.50	6794.27	0.05	0.41	6714.00	6835.30	6714.00	853.24	0.01	0.12	100.00	92.00	0.00	7870.50	9820.31	10548888.00	11.37	8977.67	8775.50
27	8	4	15914.00	30751.00	158.00	0	Spot (Block27, Row4, Column8)	10241.70	10125.00	1707.25	0.00	0.17	6827.00	6883.59	6827.00	523.88	0.00	0.08	99.00	95.00	0.00	3298.00	3414.70	7056531.00	6.41	7825.57	7791.00
27	1	5	13808.00	31049.00	144.25	0	Spot (Block27, Row5, Column1)	20969.16	19785.00	6885.24	0.03	0.33	7171.00	7237.06	7171.00	728.97	0.00	0.10	100.00	100.00	0.00	12614.00	13798.16	11994361.00	18.84	10591.34	10075.00
27	2	5	14106.00	31048.00	151.75	0	Spot (Block27, Row5, Column2)	16251.48	16297.00	3177.56	0.00	0.20	7074.00	7195.83	7074.00	798.67	0.01	0.11	100.00	100.00	0.00	9223.00	9177.48	10238434.00	11.34	9834.43	9820.00
27	3	5	14409.00	31041.00	156.20	0	Spot (Block27, Row5, Column3)	17904.93	16933.00	5110.97	0.02	0.29	7076.00	7155.80	7076.00	682.72	0.00	0.10	100.00	100.00	0.00	9857.00	10828.93	12014209.00	15.74	9792.83	9610.50
27	4	5	14706.00	31050.00	150.70	0	Spot (Block27, Row5, Column4)	14656.60	13878.00	4187.05	0.02	0.29	6994.00	7069.71	6994.00	652.27	0.00	0.09	100.00	99.00	0.00	6884.00	7662.60	9145719.00	11.63	9014.13	8837.00
27	5	5	15010.00	31047.00	148.45	0	Spot (Block27, Row5, Column5)	59191.50	65535.00	10856.93	0.04	0.18	6758.00	6866.55	6758.00	716.54	0.01	0.10	100.00	100.00	67.55	58777.00	52433.50	35574376.00	73.02	21933.47	20817.00
27	6	5	15309.00	31048.00	164.45	0	Spot (Block27, Row5, Column6)	10355.01	10162.00	1883.90	0.01	0.18	6630.00	6782.59	6630.00	879.33	0.01	0.13	98.00	81.00	0.00	3532.00	3725.01	7776610.00	4.06	7707.50	7659.00
27	7	5	15609.00	31044.00	175.45	0	Spot (Block27, Row5, Column7)	46744.66	47073.00	16793.98	0.00	0.36	6871.00	7089.06	6871.00	1114.49	0.01	0.16	100.00	100.00	28.34	40202.00	39873.66	40247404.00	35.58	17108.08	17308.50
27	8	5	15909.00	31052.00	147.80	0	Spot (Block27, Row5, Column8)	31954.62	29301.00	16110.78	0.04	0.50	6951.00	7095.66	6951.00	857.93	0.01	0.12	100.00	100.00	3.18	22350.00	25003.62	19076924.00	28.98	12272.84	11706.00
27	1	6	13801.00	31341.00	186.55	0	Spot (Block27, Row6, Column1)	23658.56	21367.00	9464.25	0.04	0.40	7378.00	7547.78	7378.00	935.44	0.01	0.12	100.00	100.00	0.00	13989.00	16280.56	23232696.00	17.22	12177.99	12060.00
27	2	6	14107.00	31341.00	186.15	0	Spot (Block27, Row6, Column2)	30752.74	30176.00	10582.73	0.01	0.34	7222.00	7445.86	7222.00	1017.65	0.01	0.14	100.00	100.00	0.21	22954.00	23530.74	29922416.00	22.90	14243.69	14138.00
27	3	6	14397.00	31341.00	144.75	0	Spot (Block27, Row6, Column3)	43249.66	43062.00	17661.52	0.00	0.41	7109.00	7222.95	7109.00	825.94	0.01	0.11	100.00	100.00	21.20	35953.00	36140.66	24479424.00	43.62	15972.86	14453.00
27	4	6	14709.00	31348.00	175.90	0	Spot (Block27, Row6, Column4)	9189.38	8857.00	1226.21	0.02	0.13	6920.00	6997.84	6920.00	644.93	0.00	0.09	97.00	76.00	0.00	1937.00	2269.38	7985571.00	3.40	7783.99	7717.00
27	5	6	15008.00	31352.00	109.80	0	Spot (Block27, Row6, Column5)	63576.69	65535.00	5603.25	0.01	0.09	6807.00	6908.95	6807.00	690.23	0.01	0.10	100.00	100.00	82.43	58728.00	56769.69	19899548.00	82.10	24795.42	22301.00
27	6	6	15308.00	31347.00	176.20	0	Spot (Block27, Row6, Column6)	8729.51	8478.00	1121.99	0.01	0.13	6679.00	6807.65	6679.00	773.72	0.01	0.11	89.00	60.00	0.00	1799.00	2050.51	7568485.00	2.48	7385.68	7337.00
27	7	6	15610.00	31345.00	148.55	0	Spot (Block27, Row6, Column7)	30670.19	29032.50	13897.07	0.02	0.45	6786.00	6922.56	6786.00	888.68	0.01	0.13	100.00	100.00	0.67	22246.50	23884.19	18340780.00	26.72	12430.35	11801.00
27	8	6	15913.00	31355.00	147.80	0	Spot (Block27, Row6, Column8)	32249.87	31391.00	14951.76	0.01	0.46	6917.00	6985.83	6917.00	584.79	0.00	0.08	100.00	100.00	2.02	24474.00	25332.87	19124184.00	43.20	12905.51	12281.00
27	1	7	13805.00	31644.00	169.75	0	Spot (Block27, Row7, Column1)	11044.06	10794.00	1710.70	0.01	0.15	7330.00	7417.30	7330.00	721.46	0.01	0.10	99.00	95.00	0.00	3464.00	3714.06	8846292.00	5.03	8597.03	8608.50
27	2	7	14102.00	31642.00	188.35	0	Spot (Block27, Row7, Column2)	8516.97	8452.50	690.16	0.00	0.08	7189.00	7300.34	7189.00	758.66	0.01	0.10	78.00	37.00	0.00	1263.50	1327.97	8568068.00	1.60	7780.84	7773.50
27	3	7	14397.00	31647.00	193.55	0	Spot (Block27, Row7, Column3)	8450.27	8339.00	621.39	0.01	0.07	7064.00	7142.71	7064.00	644.33	0.00	0.09	91.00	49.00	0.00	1275.00	1386.27	8889688.00	2.03	7768.22	7649.00
27	4	7	14707.00	31643.00	192.00	0	Spot (Block27, Row7, Column4)	8053.74	7992.00	648.44	0.00	0.08	6808.00	6879.01	6808.00	582.26	0.00	0.08	83.00	51.00	0.00	1184.00	1245.74	8359780.00	2.02	7507.38	7457.00
27	5	7	15021.00	31642.00	150.35	0	Spot (Block27, Row7, Column5)	11235.71	11137.00	1658.55	0.00	0.15	6790.00	6914.67	6790.00	800.72	0.01	0.12	100.00	97.00	0.00	4347.00	4445.71	6999850.00	5.40	8310.68	8189.50
27	6	7	15304.00	31645.00	169.75	0	Spot (Block27, Row7, Column6)	36338.18	35989.50	11527.87	0.00	0.32	6899.00	7119.49	6899.00	1072.65	0.01	0.15	100.00	100.00	0.75	29090.50	29439.18	28925212.00	27.24	13986.65	13805.00
27	7	7	15598.00	31652.00	146.65	0	Spot (Block27, Row7, Column7)	31814.29	30308.00	13380.81	0.02	0.42	6875.00	6993.16	6875.00	809.41	0.01	0.12	100.00	100.00	1.52	23433.00	24939.29	18802256.00	30.67	12867.37	11648.00
27	8	7	15905.00	31648.00	147.00	-50	Spot (Block27, Row7, Column8)	7342.38	7297.00	559.69	0.00	0.08	6990.00	7058.26	6990.00	585.40	0.00	0.08	35.00	5.00	0.00	307.00	352.38	4324659.00	0.49	7124.02	7067.50
27	1	8	13815.00	31938.00	125.05	0	Spot (Block27, Row8, Column1)	11352.27	11127.50	1987.14	0.01	0.18	7355.00	7394.06	7355.00	620.22	0.00	0.08	99.00	97.00	0.00	3772.50	3997.27	4745249.00	6.38	8660.66	8643.00
27	2	8	14104.00	31943.00	168.25	0	Spot (Block27, Row8, Column2)	10173.38	9778.00	1548.01	0.02	0.15	7211.00	7278.00	7211.00	633.46	0.00	0.09	97.00	87.00	0.00	2567.00	2962.38	7986106.00	4.57	8275.07	8316.00
27	3	8	14396.00	31942.00	147.35	0	Spot (Block27, Row8, Column3)	17916.02	16213.00	7158.09	0.04	0.40	7076.00	7138.86	7076.00	662.58	0.00	0.09	100.00	98.00	0.00	9137.00	10840.02	10677947.00	16.27	9615.11	9518.00
27	4	8	14704.00	31944.00	146.00	0	Spot (Block27, Row8, Column4)	23135.42	22501.00	6377.34	0.01	0.28	6854.00	6943.16	6854.00	660.77	0.01	0.10	100.00	100.00	0.00	15647.00	16281.42	13534222.00	24.51	11262.17	10831.00
27	5	8	14993.00	31947.00	187.40	0	Spot (Block27, Row8, Column5)	7896.85	7853.00	634.60	0.00	0.08	6823.00	6940.35	6823.00	765.18	0.01	0.11	64.00	26.00	0.00	1030.00	1073.85	7825780.00	1.25	7315.27	7301.50
27	6	8	15309.00	31948.00	168.50	0	Spot (Block27, Row8, Column6)	34129.25	30666.00	15199.44	0.05	0.45	6961.00	7154.20	6961.00	1046.99	0.01	0.15	100.00	100.00	4.19	23705.00	27168.25	26859756.00	25.76	13100.05	12966.00
27	7	8	15601.00	31944.00	156.60	0	Spot (Block27, Row8, Column7)	12956.57	12854.00	3128.08	0.00	0.24	6955.00	7037.53	6955.00	785.75	0.01	0.11	100.00	98.00	0.00	5899.00	6001.57	8771597.00	7.53	8426.57	8407.00
27	8	8	15905.00	31948.00	147.00	-50	Spot (Block27, Row8, Column8)	7743.88	7490.00	1085.45	0.01	0.14	7000.00	7051.25	7000.00	581.87	0.00	0.08	45.00	29.00	0.00	490.00	743.88	4576630.00	1.19	6841.28	6766.00
28	1	1	18311.00	29849.00	162.30	0	Spot (Block28, Row1, Column1)	60202.55	65535.00	9429.42	0.04	0.16	4939.50	5024.09	4939.50	487.59	0.01	0.10	100.00	100.00	68.50	60595.50	55263.05	43767664.00	113.16	19058.68	17305.00
28	2	1	18606.00	29858.00	149.35	0	Spot (Block28, Row1, Column2)	18774.63	17913.00	6966.29	0.02	0.37	4942.00	5017.46	4942.00	431.20	0.01	0.09	100.00	100.00	0.00	12971.00	13832.63	11471297.00	31.90	8367.48	8218.00
28	3	1	18913.00	29858.00	150.80	0	Spot (Block28, Row1, Column3)	11385.98	10718.00	3844.76	0.03	0.34	4947.00	4976.89	4947.00	292.76	0.00	0.06	100.00	100.00	0.00	5771.00	6438.98	7093468.00	21.89	6513.57	6463.00
28	4	1	19206.00	29858.00	148.65	0	Spot (Block28, Row1, Column4)	14798.08	14280.50	4868.96	0.02	0.33	4936.00	4990.96	4936.00	317.08	0.00	0.06	100.00	100.00	0.00	9344.50	9862.08	8938041.00	30.93	7604.83	7466.00
28	5	1	19511.00	29853.00	150.90	0	Spot (Block28, Row1, Column5)	24453.18	22590.00	13409.68	0.03	0.55	5022.00	5070.76	5022.00	330.51	0.00	0.07	100.00	100.00	0.00	17568.00	19431.18	15258786.00	58.64	8821.22	8184.00
28	6	1	19804.00	29851.00	146.80	0	Spot (Block28, Row1, Column6)	21961.75	20452.00	8688.76	0.03	0.40	5143.00	5183.89	5143.00	328.08	0.00	0.06	100.00	100.00	0.00	15309.00	16818.75	12913507.00	51.14	9430.79	8570.00
28	7	1	20104.00	29858.00	88.95	0	Spot (Block28, Row1, Column7)	25940.80	25347.00	5074.78	0.01	0.20	5181.00	5219.72	5181.00	381.63	0.00	0.07	100.00	100.00	0.00	20166.00	20759.80	5058457.00	54.30	12262.85	11179.00
28	8	1	20397.00	29860.00	122.65	0	Spot (Block28, Row1, Column8)	63897.11	65535.00	6377.45	0.01	0.10	5173.00	5650.22	5173.00	4388.49	0.04	0.78	100.00	100.00	91.52	60362.00	58724.11	25622872.00	13.27	23423.40	19889.50
28	1	2	18317.00	30149.00	132.90	0	Spot (Block28, Row2, Column1)	5548.97	5538.00	258.09	0.00	0.05	4892.00	4939.50	4892.00	381.72	0.00	0.08	84.00	32.00	0.00	646.00	656.97	2619115.00	1.60	5242.77	5241.00
28	2	2	18611.00	30154.00	127.95	0	Spot (Block28, Row2, Column2)	16224.80	15841.50	3798.76	0.01	0.23	4905.50	4940.06	4905.50	301.75	0.00	0.06	100.00	100.00	0.00	10936.00	11319.30	7074015.00	37.40	8203.32	7913.00
28	3	2	18909.00	30144.00	200.80	0	Spot (Block28, Row2, Column3)	5631.13	5612.00	310.29	0.00	0.06	4919.00	4961.33	4919.00	311.02	0.00	0.06	90.00	62.00	0.00	693.00	712.13	6425120.00	2.15	5201.25	5175.00
28	4	2	19210.00	30155.00	160.85	0	Spot (Block28, Row2, Column4)	11534.74	11645.00	2144.79	0.00	0.19	4935.00	4994.15	4935.00	328.94	0.01	0.07	100.00	100.00	0.00	6710.00	6599.74	8247341.00	19.88	6877.31	6797.50
28	5	2	19511.00	30155.00	176.25	0	Spot (Block28, Row2, Column5)	8153.09	8119.00	833.01	0.00	0.10	5023.00	5078.15	5023.00	347.33	0.00	0.07	100.00	100.00	0.00	3096.00	3130.09	7036116.00	8.85	6166.23	6044.50
28	6	2	19805.00	30154.00	151.95	0	Spot (Block28, Row2, Column6)	8405.65	8245.00	1455.11	0.01	0.17	5074.00	5168.06	5074.00	439.31	0.01	0.09	100.00	99.00	0.00	3171.00	3331.65	5337586.00	7.37	6028.62	5942.50
28	7	2	20109.00	30153.00	150.65	0	Spot (Block28, Row2, Column7)	9178.08	8863.50	2143.47	0.02	0.23	5048.00	5088.71	5048.00	314.36	0.00	0.06	100.00	100.00	0.00	3815.50	4130.08	5653698.00	13.01	6163.16	6012.00
28	8	2	20423.00	30171.00	217.00	0	Spot (Block28, Row2, Column8)	5727.77	5724.00	223.47	0.00	0.04	5170.50	5575.99	5170.50	4173.60	0.03	0.75	0.00	0.00	0.00	553.50	557.27	7715307.00	0.04	5393.51	5387.00
28	1	3	18310.00	30455.00	152.05	0	Spot (Block28, Row3, Column1)	19038.33	17800.00	8184.78	0.03	0.43	4890.00	4920.93	4890.00	302.97	0.00	0.06	100.00	100.00	0.00	12910.00	14148.33	12089337.00	46.60	7867.79	7410.50
28	2	3	18613.00	30450.00	198.30	0	Spot (Block28, Row3, Column2)	5780.76	5731.50	332.18	0.00	0.06	4911.00	4955.49	4911.00	315.70	0.00	0.06	96.00	76.00	0.00	820.50	869.76	6451325.00	2.61	5247.46	5240.00
28	3	3	18905.00	30456.00	146.60	0	Spot (Block28, Row3, Column3)	18825.33	16986.00	9441.30	0.04	0.50	4941.00	5016.51	4941.00	399.68	0.01	0.08	100.00	100.00	1.20	12045.00	13884.33	11012819.00	34.55	8623.30	7895.00
28	4	3	19211.00	30454.00	146.70	0	Spot (Block28, Row3, Column4)	23027.92	21340.00	9533.30	0.03	0.41	4953.00	5023.96	4953.00	337.43	0.01	0.07	100.00	100.00	0.00	16387.00	18074.92	13494363.00	53.36	9260.45	8886.00
28	5	3	19507.00	30449.00	146.65	0	Spot (Block28, Row3, Column5)	16032.23	14937.50	6119.24	0.03	0.38	4998.00	5102.50	4998.00	435.34	0.01	0.09	100.00	100.00	0.00	9939.50	11034.23	9394888.00	25.11	7852.54	7441.00
28	6	3	19812.00	30450.00	206.75	0	Spot (Block28, Row3, Column6)	20146.04	17346.00	7381.42	0.06	0.37	5124.00	5260.79	5124.00	509.79	0.01	0.10	100.00	100.00	0.00	12222.00	15022.04	24558034.00	29.20	9640.77	9587.00
28	7	3	20116.00	30459.00	147.00	0	Spot (Block28, Row3, Column7)	18286.94	17005.00	7825.65	0.03	0.43	5103.00	5206.42	5103.00	440.80	0.01	0.08	100.00	100.00	0.00	11902.00	13183.94	10734435.00	29.67	8247.27	7887.50
28	8	3	20410.00	30471.00	153.25	0	Spot (Block28, Row3, Column8)	21097.24	19847.00	6954.14	0.03	0.33	5116.00	5183.11	5116.00	347.48	0.01	0.07	100.00	100.00	0.00	14731.00	15981.24	13607718.00	45.80	9837.36	9412.00
28	1	4	18304.00	30745.00	148.40	0	Spot (Block28, Row4, Column1)	23071.63	21927.00	10039.08	0.02	0.44	4936.00	4970.87	4936.00	346.98	0.00	0.07	100.00	100.00	0.00	16991.00	18135.63	13796837.00	52.17	9231.40	8257.50
28	2	4	18605.00	30751.00	188.80	0	Spot (Block28, Row4, Column2)	6735.40	6727.00	668.48	0.00	0.10	4943.00	5009.33	4943.00	410.04	0.01	0.08	100.00	93.00	0.00	1784.00	1792.40	6769077.00	4.21	5658.12	5635.00
28	3	4	18909.00	30751.00	153.85	0	Spot (Block28, Row4, Column3)	58697.03	65535.00	11509.59	0.05	0.20	4969.00	5054.08	4969.00	446.86	0.01	0.09	100.00	100.00	66.62	60566.00	53728.03	38329488.00	120.04	17807.65	16903.50
28	4	4	19197.00	30747.00	193.45	0	Spot (Block28, Row4, Column4)	6108.52	6045.00	427.93	0.00	0.07	4906.00	4977.88	4906.00	376.00	0.01	0.08	99.00	87.00	0.00	1139.00	1202.52	6413946.00	3.01	5451.01	5437.50
28	5	4	19460.00	30746.00	83.10	0	Spot (Block28, Row4, Column5)	6282.72	6294.00	392.09	0.00	0.06	4904.00	4960.87	4904.00	327.78	0.01	0.07	100.00	98.00	0.00	1390.00	1378.72	1049215.00	4.03	5539.15	5540.00
28	6	4	19808.00	30760.00	182.60	0	Spot (Block28, Row4, Column6)	8566.03	8550.50	961.53	0.00	0.11	4958.50	5044.71	4958.50	384.07	0.01	0.08	100.00	100.00	0.00	3592.00	3607.53	8052072.00	9.17	6152.50	6087.00
28	7	4	20105.00	30757.00	149.25	0	Spot (Block28, Row4, Column7)	12904.27	11582.50	5369.01	0.05	0.42	5035.00	5081.79	5035.00	292.09	0.00	0.06	100.00	100.00	0.00	6547.50	7869.27	7845795.00	26.78	7018.95	6850.50
28	8	4	20410.00	30760.00	162.85	0	Spot (Block28, Row4, Column8)	7324.07	7001.00	1087.65	0.02	0.15	5017.00	5062.61	5017.00	272.01	0.00	0.05	100.00	99.00	0.00	1984.00	2307.07	5412485.00	8.31	5708.11	5672.50
28	1	5	18311.00	31061.00	147.60	0	Spot (Block28, Row5, Column1)	29294.75	27856.00	13305.94	0.02	0.45	4977.00	5086.02	4977.00	514.53	0.01	0.10	100.00	100.00	0.00	22879.00	24317.75	17371784.00	47.05	10565.90	9767.00
28	2	5	18606.00	31055.00	151.90	0	Spot (Block28, Row5, Column2)	25286.20	24422.00	7949.48	0.02	0.31	4967.00	5052.11	4967.00	436.50	0.01	0.09	100.00	100.00	0.00	19455.00	20319.20	16056736.00	46.36	9964.84	9626.00
28	3	5	18909.00	31050.00	162.15	0	Spot (Block28, Row5, Column3)	10073.67	9796.50	2320.43	0.01	0.23	4890.00	4999.37	4890.00	439.94	0.01	0.09	100.00	100.00	0.00	4906.50	5183.67	7373930.00	11.53	6315.88	6219.00
28	4	5	19210.00	31058.00	150.95	0	Spot (Block28, Row5, Column4)	12501.05	11700.00	4403.84	0.03	0.35	4864.00	4947.34	4864.00	379.37	0.01	0.08	100.00	100.00	0.00	6836.00	7637.05	7825658.00	19.91	6722.07	6674.50
28	5	5	19512.00	31059.00	152.45	0	Spot (Block28, Row5, Column5)	60344.05	65535.00	10074.00	0.04	0.17	4909.50	5001.42	4909.50	487.90	0.01	0.10	100.00	100.00	72.57	60625.50	55434.55	38499836.00	113.43	18856.81	18049.00
28	6	5	19808.00	31057.00	152.95	0	Spot (Block28, Row5, Column6)	8378.62	8255.50	1343.51	0.01	0.16	4909.00	4970.13	4909.00	368.14	0.01	0.07	100.00	100.00	0.00	3346.50	3469.62	5345560.00	9.26	5917.14	5789.50
28	7	5	20114.00	31056.00	179.15	0	Spot (Block28, Row5, Column7)	12268.69	11910.00	3303.59	0.01	0.27	4965.00	5034.69	4965.00	345.61	0.01	0.07	100.00	100.00	0.00	6945.00	7303.69	10980476.00	20.93	7177.87	7213.00
28	8	5	20409.00	31061.00	148.45	0	Spot (Block28, Row5, Column8)	26465.22	23468.00	14372.96	0.05	0.54	4948.00	5002.38	4948.00	314.63	0.00	0.06	100.00	100.00	0.17	18520.00	21517.22	15932063.00	68.22	9596.66	9484.50
28	1	6	18305.00	31352.00	207.15	0	Spot (Block28, Row6, Column1)	19394.76	16386.50	7490.58	0.07	0.39	5117.00	5219.43	5117.00	552.56	0.01	0.11	100.00	100.00	0.00	11269.50	14277.76	23739208.00	25.65	9302.92	9327.00
28	2	6	18611.00	31353.00	192.60	0	Spot (Block28, Row6, Column2)	9609.14	9572.00	1783.71	0.00	0.19	4973.00	5061.19	4973.00	461.69	0.01	0.09	100.00	100.00	0.00	4599.00	4636.14	10041549.00	9.85	6545.12	6612.00
28	3	6	18901.00	31350.00	146.85	0	Spot (Block28, Row6, Column3)	37494.93	35352.00	17592.04	0.03	0.47	4803.00	4887.58	4803.00	376.67	0.01	0.08	100.00	100.00	8.52	30549.00	32691.93	22009580.00	86.57	11643.92	10822.50
28	4	6	19208.00	31355.00	176.60	0	Spot (Block28, Row6, Column4)	6334.67	6324.50	677.16	0.00	0.11	4840.00	4893.55	4840.00	401.31	0.00	0.08	98.00	83.00	0.00	1484.50	1494.67	5523833.00	3.59	5336.34	5346.00
28	5	6	19506.00	31359.00	111.05	0	Spot (Block28, Row6, Column5)	64553.00	65535.00	3610.56	0.01	0.06	4894.00	4972.15	4894.00	495.82	0.01	0.10	100.00	100.00	88.44	60641.00	59659.00	20657020.00	120.17	24059.91	21336.50
28	6	6	19808.00	31362.00	164.65	0	Spot (Block28, Row6, Column6)	6516.33	6277.00	944.22	0.02	0.14	4907.00	4952.35	4907.00	370.28	0.00	0.07	95.00	82.00	0.00	1370.00	1609.33	4848151.00	4.22	5466.37	5408.00
28	7	6	20106.00	31355.00	148.90	0	Spot (Block28, Row6, Column7)	28413.86	26315.00	13520.95	0.03	0.48	4871.00	4933.78	4871.00	377.45	0.01	0.08	100.00	100.00	0.00	21444.00	23542.86	17161972.00	62.21	10265.29	9496.00
28	8	6	20417.00	31367.00	148.60	0	Spot (Block28, Row6, Column8)	32762.58	30727.50	17312.94	0.03	0.53	4862.00	4909.68	4862.00	321.86	0.00	0.07	100.00	100.00	3.45	25865.50	27900.58	19919660.00	86.54	10888.22	10145.00
28	1	7	18306.00	31651.00	174.25	0	Spot (Block28, Row7, Column1)	7231.68	7135.00	877.34	0.01	0.12	4969.00	5015.04	4969.00	459.34	0.00	0.09	100.00	95.00	0.00	2166.00	2262.68	6132467.00	4.83	5737.69	5736.00
28	2	7	18605.00	31646.00	185.65	0	Spot (Block28, Row7, Column2)	5768.07	5704.50	443.40	0.00	0.08	4842.00	4878.40	4842.00	343.42	0.00	0.07	91.00	70.00	0.00	862.50	926.07	5595029.00	2.59	5222.69	5233.50
28	3	7	18896.00	31650.00	201.45	0	Spot (Block28, Row7, Column3)	5456.53	5447.00	320.37	0.00	0.06	4741.00	4777.85	4741.00	315.35	0.00	0.07	88.00	58.00	0.00	706.00	715.53	6269553.00	2.15	5098.34	5036.00
28	4	7	19208.00	31654.00	196.90	0	Spot (Block28, Row7, Column4)	5681.72	5651.00	378.41	0.00	0.07	4798.00	4839.44	4798.00	337.99	0.00	0.07	93.00	71.00	0.00	853.00	883.72	6238531.00	2.49	5112.05	5074.00
28	5	7	19522.00	31651.00	144.55	0	Spot (Block28, Row7, Column5)	9025.90	9024.50	1312.66	0.00	0.15	4858.00	4925.92	4858.00	421.69	0.01	0.09	100.00	100.00	0.00	4166.50	4167.90	5126710.00	9.72	6276.66	6202.00
28	6	7	19808.00	31661.00	181.85	0	Spot (Block28, Row7, Column6)	10201.34	10074.50	2058.95	0.01	0.20	4912.00	5004.47	4912.00	492.54	0.01	0.10	100.00	100.00	0.00	5162.50	5289.34	9446442.00	10.55	6540.46	6323.00
28	7	7	20098.00	31663.00	147.65	0	Spot (Block28, Row7, Column7)	25735.26	24708.00	11085.76	0.02	0.43	4783.00	4830.10	4783.00	393.85	0.00	0.08	100.00	100.00	0.00	19925.00	20952.26	15415418.00	53.08	10063.34	8999.50
28	8	7	20411.00	31658.00	136.90	0	Spot (Block28, Row7, Column8)	10113.71	10418.00	1398.20	0.01	0.14	4683.50	4708.68	4683.50	327.42	0.00	0.07	100.00	100.00	0.00	5734.50	5430.21	5117538.00	16.51	6694.43	6615.00
28	1	8	18318.00	31944.00	125.45	0	Spot (Block28, Row8, Column1)	7708.90	7669.00	987.93	0.00	0.13	4794.00	4834.19	4794.00	332.31	0.00	0.07	100.00	100.00	0.00	2875.00	2914.90	3245448.00	8.65	5759.53	5723.50
28	2	8	18604.00	31954.00	170.05	0	Spot (Block28, Row8, Column2)	7322.55	6997.50	1472.17	0.02	0.20	4750.00	4772.37	4750.00	320.57	0.00	0.07	100.00	99.00	0.00	2247.50	2572.55	5872689.00	7.96	5476.51	5499.00
28	3	8	18898.00	31952.00	154.80	0	Spot (Block28, Row8, Column3)	11875.36	10249.00	4984.94	0.06	0.42	4677.00	4725.81	4677.00	358.88	0.00	0.08	100.00	100.00	0.00	5572.00	7198.36	7825859.00	19.92	6100.16	6092.00
28	4	8	19201.00	31955.00	148.20	0	Spot (Block28, Row8, Column4)	41478.84	41646.00	15723.91	0.00	0.38	4685.00	4747.52	4685.00	411.71	0.01	0.09	100.00	100.00	8.35	36961.00	36793.84	24845868.00	89.22	13500.08	12831.50
28	5	8	19497.00	31951.00	188.15	0	Spot (Block28, Row8, Column5)	5516.54	5462.00	402.39	0.00	0.07	4708.00	4798.61	4708.00	467.50	0.01	0.10	80.00	34.00	0.00	754.00	808.54	5505504.00	1.54	5015.02	4993.00
28	6	8	19808.00	31956.00	199.85	0	Spot (Block28, Row8, Column6)	22992.51	18749.00	10699.78	0.09	0.47	4754.00	4895.09	4754.00	609.84	0.01	0.12	100.00	100.00	0.00	13995.00	18238.51	26050508.00	29.68	9814.72	9804.00
28	7	8	20104.00	31951.00	151.75	0	Spot (Block28, Row8, Column7)	10492.22	10147.50	2933.63	0.01	0.28	4586.00	4686.68	4586.00	466.21	0.01	0.10	100.00	100.00	0.00	5561.50	5906.22	6631084.00	12.45	5987.24	5860.00
28	8	8	20390.00	31966.00	89.90	0	Spot (Block28, Row8, Column8)	5331.90	5315.00	365.22	0.00	0.07	4444.00	4473.46	4444.00	250.19	0.00	0.06	94.00	83.00	0.00	871.00	887.90	1071711.00	3.43	4808.02	4828.00
29	1	1	4791.00	34316.00	157.75	0	Spot (Block29, Row1, Column1)	59868.98	65535.00	9770.09	0.04	0.16	2504.00	2589.08	2504.00	416.23	0.01	0.16	100.00	100.00	68.22	63031.00	57364.98	41070492.00	137.62	16150.72	14690.50
29	2	1	5088.00	34322.00	145.45	0	Spot (Block29, Row1, Column2)	13265.37	12729.50	4833.03	0.02	0.36	2429.00	2491.19	2429.00	335.04	0.01	0.13	100.00	100.00	0.00	10300.50	10836.37	7587789.00	32.16	5217.45	4887.00
29	3	1	5394.00	34323.00	149.15	0	Spot (Block29, Row1, Column3)	4760.20	4608.00	1295.13	0.01	0.27	2437.00	2463.49	2437.00	187.40	0.00	0.08	100.00	100.00	0.00	2171.00	2323.20	2889441.00	12.26	2980.15	2969.00
29	4	1	5688.00	34321.00	143.85	0	Spot (Block29, Row1, Column4)	11755.45	10828.50	4359.20	0.04	0.37	2475.00	2517.51	2475.00	222.89	0.01	0.09	100.00	100.00	0.00	8353.50	9280.45	6606561.00	41.45	4635.69	4448.00
29	5	1	5992.00	34320.00	143.35	0	Spot (Block29, Row1, Column5)	11495.16	10184.00	5530.28	0.05	0.48	2472.00	2526.60	2472.00	239.93	0.01	0.09	100.00	100.00	0.00	7712.00	9023.16	6425796.00	37.38	4334.28	4190.00
29	6	1	6287.00	34318.00	140.70	0	Spot (Block29, Row1, Column6)	27060.43	26463.00	12024.19	0.01	0.44	2498.00	2552.99	2498.00	265.85	0.01	0.10	100.00	100.00	0.00	23965.00	24562.43	14585569.00	92.19	7959.25	7194.50
29	7	1	6591.00	34326.00	88.15	0	Spot (Block29, Row1, Column7)	31624.65	30857.50	8434.09	0.01	0.27	2573.00	2649.71	2573.00	414.17	0.01	0.16	100.00	100.00	0.00	28284.50	29051.65	6071933.00	69.96	10553.54	10229.50
29	8	1	6879.00	34327.00	120.90	0	Spot (Block29, Row1, Column8)	63495.02	65535.00	6565.22	0.01	0.10	2717.00	2802.84	2717.00	479.42	0.01	0.17	100.00	100.00	88.21	62818.00	60778.02	24763180.00	126.60	19235.36	17677.00
29	1	2	4778.00	34596.00	189.30	0	Spot (Block29, Row2, Column1)	2768.15	2768.00	180.99	0.00	0.07	2454.00	2517.78	2454.00	316.96	0.01	0.13	48.00	4.00	0.00	314.00	314.15	2804137.00	0.79	2574.24	2575.50
29	2	2	5090.00	34617.00	128.90	0	Spot (Block29, Row2, Column2)	8819.33	8744.50	2243.18	0.00	0.25	2422.00	2464.47	2422.00	220.26	0.01	0.09	100.00	100.00	0.00	6322.50	6397.33	3933420.00	28.85	4083.36	4013.00
29	3	2	5390.00	34616.00	209.95	0	Spot (Block29, Row2, Column3)	2967.19	2944.00	235.26	0.00	0.08	2442.00	2486.52	2442.00	266.61	0.01	0.11	86.00	45.00	0.00	502.00	525.19	3729753.00	1.80	2649.34	2633.00
29	4	2	5691.00	34615.00	188.15	0	Spot (Block29, Row2, Column4)	5312.15	5080.50	1290.31	0.02	0.24	2472.00	2532.32	2472.00	255.49	0.01	0.10	100.00	100.00	0.00	2608.50	2840.15	5312145.00	10.88	3382.57	3415.50
29	5	2	5989.00	34620.00	169.35	0	Spot (Block29, Row2, Column5)	6018.69	5886.00	1396.00	0.01	0.23	2477.00	2528.03	2477.00	236.64	0.01	0.09	100.00	100.00	0.00	3409.00	3541.69	4784856.00	14.75	3368.53	3373.00
29	6	2	6288.00	34620.00	146.95	0	Spot (Block29, Row2, Column6)	7030.88	6662.50	2254.12	0.02	0.32	2492.00	2541.00	2492.00	242.02	0.01	0.10	100.00	100.00	0.00	4170.50	4538.88	4148219.00	18.55	3567.58	3508.00
29	7	2	6592.00	34622.00	176.35	0	Spot (Block29, Row2, Column7)	4014.17	3769.50	969.97	0.03	0.24	2501.00	2539.63	2501.00	239.53	0.01	0.09	98.00	89.00	0.00	1268.50	1513.17	3500352.00	6.16	2893.45	2865.50
29	8	2	6897.00	34612.00	243.35	0	Spot (Block29, Row2, Column8)	3033.91	3029.00	263.55	0.00	0.09	2657.00	2733.67	2657.00	449.53	0.01	0.16	38.00	3.00	0.00	372.00	376.91	5151585.00	0.67	2720.10	2683.00
29	1	3	4794.00	34917.00	141.85	0	Spot (Block29, Row3, Column1)	18092.76	17724.00	7406.41	0.01	0.41	2561.00	2613.45	2561.00	259.58	0.01	0.10	100.00	100.00	0.00	15163.00	15531.76	9878648.00	59.63	6165.57	5665.00
29	2	3	5104.00	34949.00	187.85	0	Spot (Block29, Row3, Column2)	3212.64	3173.00	263.01	0.01	0.08	2626.00	2668.11	2626.00	356.84	0.01	0.13	84.00	25.00	0.00	547.00	586.64	3177299.00	1.53	2939.77	2951.00
29	3	3	5384.00	34918.00	138.60	0	Spot (Block29, Row3, Column3)	37181.63	37532.00	17382.63	0.00	0.47	2637.00	2717.45	2637.00	455.23	0.01	0.17	100.00	100.00	13.49	34895.00	34544.63	19297304.00	75.71	10653.77	8885.00
29	4	3	5688.00	34918.00	139.15	0	Spot (Block29, Row3, Column4)	33074.18	32275.00	15448.43	0.01	0.47	2588.00	2676.50	2588.00	402.02	0.01	0.15	100.00	100.00	0.75	29687.00	30486.18	17562396.00	75.61	8960.41	8499.50
29	5	3	5991.00	34911.00	139.50	0	Spot (Block29, Row3, Column5)	28804.64	26136.00	16515.45	0.04	0.57	2527.00	2624.28	2527.00	385.31	0.02	0.15	100.00	100.00	5.12	23609.00	26277.64	15180045.00	67.95	8871.65	6426.00
29	6	3	6292.00	34918.00	209.65	0	Spot (Block29, Row3, Column6)	5982.84	5252.00	1834.62	0.06	0.31	2524.00	2574.32	2524.00	254.48	0.01	0.10	100.00	100.00	0.00	2728.00	3458.84	7520425.00	13.39	3731.49	3711.00
29	7	3	6599.00	34924.00	144.75	0	Spot (Block29, Row3, Column7)	7414.94	7070.00	2834.20	0.02	0.38	2519.00	2574.68	2519.00	291.83	0.01	0.11	100.00	100.00	0.00	4551.00	4895.94	4248760.00	16.59	3683.95	3563.00
29	8	3	6893.00	34933.00	150.45	0	Spot (Block29, Row3, Column8)	22897.98	20939.00	9131.95	0.04	0.40	2606.00	2668.42	2606.00	335.22	0.01	0.13	100.00	100.00	0.00	18333.00	20291.98	14242546.00	60.35	7724.55	6832.00
29	1	4	4790.00	35211.00	141.85	0	Spot (Block29, Row4, Column1)	30376.33	29559.00	14266.18	0.01	0.47	2574.00	2638.10	2574.00	287.35	0.01	0.11	100.00	100.00	0.73	26985.00	27802.33	16555102.00	96.53	8942.77	7532.50
29	2	4	5102.00	35211.00	189.85	0	Spot (Block29, Row4, Column2)	3296.07	3279.50	235.06	0.00	0.07	2650.00	2718.19	2650.00	386.11	0.01	0.14	85.00	26.00	0.00	629.50	646.07	3368587.00	1.50	3002.05	2978.50
29	3	4	5391.00	35219.00	148.50	0	Spot (Block29, Row4, Column3)	63468.16	65535.00	6179.91	0.01	0.10	2673.00	2758.08	2673.00	463.74	0.01	0.17	100.00	100.00	84.36	62862.00	60795.16	38144688.00	130.92	19668.00	16972.00
29	4	4	5681.00	35216.00	203.10	0	Spot (Block29, Row4, Column4)	3028.92	3037.00	195.67	0.00	0.06	2603.00	2669.28	2603.00	362.53	0.01	0.14	63.00	8.00	0.00	434.00	425.92	3543839.00	0.99	2730.44	2698.00
29	5	4	5991.00	35221.00	147.00	-50	Spot (Block29, Row4, Column5)	2854.68	2720.00	404.73	0.02	0.14	2567.00	2646.08	2567.00	406.16	0.01	0.15	30.00	15.00	0.00	153.00	287.68	1681409.00	0.51	2647.48	2591.00
29	6	4	6292.00	35219.00	170.45	0	Spot (Block29, Row4, Column6)	6952.67	7053.50	1386.32	0.01	0.20	2538.00	2577.04	2538.00	207.99	0.01	0.08	100.00	100.00	0.00	4515.50	4414.67	5631659.00	21.04	3805.08	3630.50
29	7	4	6587.00	35223.00	147.10	0	Spot (Block29, Row4, Column7)	5980.54	5497.00	2251.33	0.04	0.38	2563.00	2594.71	2563.00	230.54	0.01	0.09	100.00	100.00	0.00	2934.00	3417.54	3552441.00	14.69	3301.55	3205.00
29	8	4	6893.00	35225.00	155.25	0	Spot (Block29, Row4, Column8)	3989.05	3856.00	648.92	0.01	0.16	2637.00	2681.53	2637.00	253.11	0.01	0.09	98.00	93.00	0.00	1219.00	1352.05	2644741.00	5.17	2983.70	2966.00
29	1	5	4796.00	35519.00	142.60	0	Spot (Block29, Row5, Column1)	28696.91	27618.50	14008.31	0.02	0.49	2511.00	2604.48	2511.00	313.84	0.02	0.12	100.00	100.00	0.72	25107.50	26185.91	15898090.00	83.14	7988.54	7181.00
29	2	5	5092.00	35518.00	148.00	0	Spot (Block29, Row5, Column2)	22835.01	22632.00	7848.94	0.00	0.34	2638.00	2696.15	2638.00	318.71	0.01	0.12	100.00	100.00	0.00	19994.00	20197.01	13769509.00	63.19	7559.91	7407.00
29	3	5	5393.00	35520.00	157.55	0	Spot (Block29, Row5, Column3)	4732.35	4701.50	946.10	0.00	0.20	2666.00	2743.09	2666.00	405.94	0.01	0.15	100.00	93.00	0.00	2035.50	2066.35	3227460.00	4.90	3325.32	3326.50
29	4	5	5688.00	35522.00	141.40	0	Spot (Block29, Row5, Column4)	11240.39	10578.00	4603.77	0.03	0.41	2611.00	2678.61	2611.00	321.27	0.01	0.12	100.00	100.00	0.00	7967.00	8629.39	6114772.00	26.65	4787.81	4512.00
29	5	5	5991.00	35523.00	150.10	0	Spot (Block29, Row5, Column5)	63814.73	65535.00	5214.92	0.01	0.08	2590.00	2697.06	2590.00	495.89	0.02	0.18	100.00	100.00	86.20	62945.00	61224.73	39310216.00	123.25	19742.57	18380.00
29	6	5	6288.00	35519.00	148.05	0	Spot (Block29, Row5, Column6)	7788.73	7594.50	2496.48	0.01	0.32	2558.00	2634.21	2558.00	371.81	0.01	0.14	100.00	100.00	0.00	5036.50	5230.73	4657662.00	13.86	3902.82	3823.00
29	7	5	6592.00	35519.00	186.55	0	Spot (Block29, Row5, Column7)	6497.84	6222.00	2006.38	0.02	0.31	2600.00	2666.55	2600.00	268.88	0.01	0.10	100.00	100.00	0.00	3622.00	3897.84	6374379.00	14.25	3847.89	3811.00
29	8	5	6892.00	35524.00	146.00	0	Spot (Block29, Row5, Column8)	13470.65	12283.00	6517.72	0.04	0.48	2682.00	2720.27	2682.00	236.83	0.01	0.09	100.00	100.00	0.00	9601.00	10788.65	7853389.00	45.39	4831.32	4619.00
29	1	6	4788.00	35816.00	208.35	0	Spot (Block29, Row6, Column1)	5427.25	4838.00	1621.83	0.05	0.30	2567.00	2633.47	2567.00	268.54	0.01	0.10	100.00	100.00	0.00	2271.00	2860.25	6724368.00	10.40	3645.80	3632.00
29	2	6	5092.00	35822.00	214.70	0	Spot (Block29, Row6, Column2)	4763.28	4656.00	786.93	0.01	0.17	2728.00	2772.36	2728.00	314.73	0.01	0.11	100.00	99.00	0.00	1928.00	2035.28	6244661.00	6.33	3539.46	3517.00
29	3	6	5382.00	35815.00	141.45	0	Spot (Block29, Row6, Column3)	44873.98	47545.00	18395.32	0.03	0.41	2660.00	2735.38	2660.00	326.53	0.01	0.12	100.00	100.00	26.34	44885.00	42213.98	24366684.00	129.05	11471.08	10551.00
29	4	6	5694.00	35826.00	166.85	0	Spot (Block29, Row6, Column4)	4009.80	3877.50	655.07	0.01	0.16	2635.00	2700.56	2635.00	339.47	0.01	0.13	99.00	86.00	0.00	1242.50	1374.80	3095569.00	3.86	3096.89	3080.50
29	5	6	5987.00	35821.00	110.40	0	Spot (Block29, Row6, Column5)	63578.82	65535.00	6229.40	0.01	0.10	2609.00	2697.68	2609.00	458.01	0.01	0.17	100.00	100.00	87.81	62926.00	60969.82	20345276.00	132.93	18543.42	17071.00
29	6	6	6289.00	35828.00	195.25	0	Spot (Block29, Row6, Column6)	3229.42	3143.00	379.76	0.01	0.12	2571.00	2618.02	2571.00	306.70	0.01	0.12	84.00	43.00	0.00	572.00	658.42	3484548.00	1.99	2816.93	2815.50
29	7	6	6593.00	35820.00	143.40	0	Spot (Block29, Row6, Column7)	17317.93	16236.50	8040.38	0.03	0.46	2599.00	2661.64	2599.00	288.84	0.01	0.11	100.00	100.00	0.00	13637.50	14718.93	9732677.00	50.74	5652.10	5448.50
29	8	6	6900.00	35830.00	145.10	0	Spot (Block29, Row6, Column8)	18981.28	18044.00	9516.96	0.02	0.50	2669.00	2692.40	2669.00	216.45	0.00	0.08	100.00	100.00	0.00	15375.00	16312.28	10952197.00	75.25	5829.18	5240.00
29	1	7	4787.00	36100.00	174.90	0	Spot (Block29, Row7, Column1)	3225.13	3193.00	332.38	0.00	0.10	2501.00	2698.83	2501.00	1655.41	0.03	0.61	0.00	0.00	0.00	692.00	724.13	2747809.00	0.32	2796.58	2802.00
29	2	7	5098.00	36101.00	176.35	0	Spot (Block29, Row7, Column2)	2960.44	2919.00	191.63	0.01	0.06	2565.00	2752.19	2565.00	1758.86	0.03	0.64	0.00	0.00	0.00	354.00	395.44	2572618.00	0.12	2752.02	2750.00
29	3	7	5391.00	36097.00	235.30	0	Spot (Block29, Row7, Column3)	2849.10	2825.50	170.63	0.00	0.06	2533.00	2579.69	2533.00	250.47	0.01	0.10	62.00	17.00	0.00	292.50	316.10	4518680.00	1.08	2674.58	2676.50
29	4	7	5691.00	36110.00	220.25	0	Spot (Block29, Row7, Column4)	3003.75	2999.00	169.94	0.00	0.06	2560.00	2602.36	2560.00	260.49	0.01	0.10	86.00	32.00	0.00	439.00	443.75	4175209.00	1.54	2749.25	2761.00
29	5	7	6002.00	36115.00	165.20	0	Spot (Block29, Row7, Column5)	4552.11	4457.50	798.29	0.01	0.18	2564.00	2594.72	2564.00	305.02	0.01	0.12	100.00	100.00	0.00	1893.50	1988.11	3450502.00	6.42	3324.74	3318.00
29	6	7	6289.00	36119.00	205.15	0	Spot (Block29, Row7, Column6)	5106.29	5014.00	1085.74	0.01	0.21	2579.00	2637.73	2579.00	316.86	0.01	0.12	100.00	99.00	0.00	2435.00	2527.29	6132651.00	7.79	3451.17	3466.00
29	7	7	6578.00	36127.00	143.10	0	Spot (Block29, Row7, Column7)	25371.78	25009.00	10868.77	0.01	0.43	2581.00	2637.54	2581.00	285.71	0.01	0.11	100.00	100.00	0.00	22428.00	22790.78	14081335.00	79.57	7916.25	6770.00
29	8	7	6889.00	36126.00	183.10	0	Spot (Block29, Row7, Column8)	8832.46	8930.00	1828.57	0.00	0.21	2629.00	2658.45	2629.00	228.40	0.00	0.09	100.00	100.00	0.00	6301.00	6203.46	8346672.00	27.03	4297.68	4179.00
29	1	8	4788.00	36417.00	147.00	-50	Spot (Block29, Row8, Column1)	4346.03	4160.50	1487.70	0.02	0.34	2488.00	2638.55	2488.00	1556.98	0.03	0.59	55.00	14.00	0.00	1672.50	1858.03	2581541.00	1.10	2881.89	2732.50
29	2	8	5112.00	36427.00	170.45	0	Spot (Block29, Row8, Column2)	3472.09	3449.50	514.09	0.00	0.15	2500.00	2668.99	2500.00	1611.64	0.03	0.60	12.00	0.00	0.00	949.50	972.09	2819339.00	0.50	3089.65	2937.50
29	3	8	5382.00	36413.00	148.85	0	Spot (Block29, Row8, Column3)	5129.03	4736.00	1628.02	0.03	0.32	2529.00	2571.58	2529.00	246.39	0.01	0.10	100.00	99.00	0.00	2207.00	2600.03	3108193.00	10.38	3148.66	3093.00
29	4	8	5687.00	36417.00	141.70	0	Spot (Block29, Row8, Column4)	40063.09	40148.50	14044.64	0.00	0.35	2538.00	2603.70	2538.00	313.60	0.01	0.12	100.00	100.00	2.58	37610.50	37525.09	21714212.00	119.45	11157.96	9957.00
29	5	8	5984.00	36430.00	195.55	0	Spot (Block29, Row8, Column5)	2983.83	2949.00	225.87	0.01	0.08	2511.00	2567.53	2511.00	295.24	0.01	0.11	76.00	26.00	0.00	438.00	472.83	3231489.00	1.41	2709.90	2687.00
29	6	8	6295.00	36424.00	182.45	0	Spot (Block29, Row8, Column6)	8793.12	7589.00	3826.03	0.06	0.44	2581.00	2644.40	2581.00	309.54	0.01	0.12	100.00	100.00	0.00	5008.00	6212.12	8239158.00	19.86	4226.81	4215.00
29	7	8	6588.00	36423.00	141.55	0	Spot (Block29, Row8, Column7)	8052.18	7863.00	2415.49	0.01	0.30	2622.00	2673.11	2622.00	259.07	0.01	0.10	100.00	100.00	0.00	5241.00	5430.18	4388436.00	20.76	4005.99	3993.00
29	8	8	6870.00	36459.00	139.00	0	Spot (Block29, Row8, Column8)	3231.79	3028.00	548.53	0.03	0.17	2659.00	2676.61	2659.00	194.06	0.00	0.07	68.00	48.00	0.00	369.00	572.79	1667602.00	2.86	2892.45	2801.50
30	1	1	9298.00	34329.00	159.40	0	Spot (Block30, Row1, Column1)	59635.02	65535.00	9918.49	0.04	0.17	1954.00	2071.68	1954.00	428.99	0.03	0.21	100.00	100.00	65.91	63581.00	57681.02	41983440.00	134.18	15043.00	13771.00
30	2	1	9585.00	34335.00	147.90	0	Spot (Block30, Row1, Column2)	5045.92	4975.00	1298.32	0.01	0.26	2051.00	2171.37	2051.00	463.65	0.02	0.21	100.00	97.00	0.00	2924.00	2994.92	2992233.00	6.20	2825.97	2761.00
30	3	1	9896.00	34332.00	145.55	0	Spot (Block30, Row1, Column3)	23377.60	20410.00	14991.59	0.06	0.64	2017.00	2083.62	2017.00	287.15	0.01	0.14	100.00	100.00	0.17	18393.00	21360.60	13512255.00	74.16	5871.26	5445.00
30	4	1	10191.00	34335.00	145.40	0	Spot (Block30, Row1, Column4)	4018.02	4046.50	856.66	0.00	0.21	2008.00	2086.37	2008.00	307.27	0.02	0.15	100.00	95.00	0.00	2038.50	2010.02	2322414.00	6.29	2562.68	2492.00
30	5	1	10494.00	34332.00	152.25	0	Spot (Block30, Row1, Column5)	44674.65	53767.00	22572.76	0.08	0.51	2083.50	2168.59	2083.50	439.11	0.02	0.20	100.00	100.00	44.11	51683.50	42591.15	28457928.00	96.80	9092.52	8364.00
30	6	1	10788.00	34332.00	144.15	0	Spot (Block30, Row1, Column6)	44236.26	45217.00	19344.99	0.01	0.44	2317.00	2412.90	2317.00	503.94	0.02	0.21	100.00	100.00	31.19	42900.00	41919.26	24816660.00	82.99	11289.86	9791.00
30	7	1	11090.00	34335.00	93.45	0	Spot (Block30, Row1, Column7)	58366.48	65535.00	9567.77	0.05	0.16	2602.00	2667.46	2602.00	498.80	0.01	0.19	100.00	100.00	50.45	62933.00	55764.48	12840626.00	111.67	18025.29	15943.00
30	8	1	11384.00	34342.00	123.00	0	Spot (Block30, Row1, Column8)	63642.65	65535.00	6366.30	0.01	0.10	2818.00	2898.07	2818.00	545.58	0.01	0.19	100.00	100.00	88.06	62717.00	60824.65	25584480.00	111.34	19933.53	18199.00
30	1	2	9296.00	34582.00	231.25	0	Spot (Block30, Row2, Column1)	2550.03	2528.00	238.05	0.00	0.09	2125.00	2231.96	2125.00	422.94	0.02	0.19	47.00	4.00	0.00	403.00	425.03	3921941.00	0.75	2297.86	2304.50
30	2	2	9590.00	34629.00	123.60	0	Spot (Block30, Row2, Column2)	35903.70	35297.00	13365.20	0.01	0.37	2122.00	2241.24	2122.00	416.09	0.02	0.19	100.00	100.00	0.49	33175.00	33781.70	14720516.00	80.90	9138.60	8767.50
30	3	2	9902.00	34592.00	208.70	0	Spot (Block30, Row2, Column3)	2425.28	2380.00	198.91	0.01	0.08	2106.00	2202.81	2106.00	374.47	0.02	0.17	32.00	4.00	0.00	274.00	319.28	3009767.00	0.59	2304.72	2300.50
30	4	2	10193.00	34629.00	161.90	0	Spot (Block30, Row2, Column4)	12033.27	11606.50	3960.40	0.02	0.33	2073.00	2155.83	2073.00	335.75	0.02	0.16	100.00	100.00	0.00	9533.50	9960.27	8688022.00	29.42	4606.56	4602.50
30	5	2	10498.00	34638.00	183.40	0	Spot (Block30, Row2, Column5)	4036.68	4012.00	711.48	0.00	0.18	2036.00	2132.34	2036.00	409.05	0.02	0.19	100.00	96.00	0.00	1976.00	2000.68	3814658.00	4.66	2732.85	2625.00
30	6	2	10795.00	34621.00	168.50	0	Spot (Block30, Row2, Column6)	2956.77	2895.00	450.39	0.01	0.15	2163.00	2267.69	2163.00	483.90	0.02	0.21	70.00	30.00	0.00	732.00	793.77	2326977.00	1.42	2379.94	2390.00
30	7	2	11092.00	34634.00	148.60	0	Spot (Block30, Row2, Column7)	7452.89	7129.00	2873.63	0.02	0.39	2275.00	2343.86	2275.00	353.16	0.01	0.15	100.00	100.00	0.00	4854.00	5177.89	4501544.00	14.47	3461.00	3320.50
30	8	2	11403.00	34657.00	208.55	0	Spot (Block30, Row2, Column8)	2890.28	2855.50	313.24	0.01	0.11	2642.00	2684.00	2642.00	509.80	0.01	0.19	21.00	0.00	0.00	213.50	248.28	3583943.00	0.40	2650.78	2592.50
30	1	3	9294.00	34933.00	148.30	0	Spot (Block30, Row3, Column1)	32521.69	28764.00	20971.64	0.05	0.64	2073.00	2128.41	2073.00	296.55	0.01	0.14	100.00	100.00	13.48	26691.00	30448.69	19545576.00	102.49	7537.43	6203.00
30	2	3	9590.00	34941.00	165.85	0	Spot (Block30, Row3, Column2)	2510.24	2484.00	224.37	0.00	0.09	2107.00	2189.47	2107.00	337.33	0.02	0.15	56.00	11.00	0.00	377.00	403.24	1915310.00	0.95	2258.94	2236.00
30	3	3	9897.00	34929.00	142.20	0	Spot (Block30, Row3, Column3)	7882.44	5891.00	8693.96	0.13	1.10	2101.00	2166.54	2101.00	372.38	0.01	0.17	100.00	100.00	1.28	3790.00	5781.44	4319579.00	15.35	3766.71	3068.00
30	4	3	10193.00	34929.00	145.75	0	Spot (Block30, Row3, Column4)	45760.80	50747.50	19938.02	0.04	0.44	2032.00	2106.92	2032.00	313.97	0.02	0.15	100.00	100.00	37.67	48715.50	43728.80	26358364.00	139.04	10354.37	9333.00
30	5	3	10491.00	34933.00	142.75	0	Spot (Block30, Row3, Column5)	5206.24	4667.00	2969.91	0.05	0.57	2012.00	2105.58	2012.00	383.44	0.02	0.18	100.00	94.00	0.00	2655.00	3194.24	2873842.00	8.09	2796.20	2682.00
30	6	3	10792.00	34933.00	208.35	0	Spot (Block30, Row3, Column6)	18889.64	14434.00	10268.67	0.12	0.54	2134.00	2295.74	2134.00	491.75	0.03	0.21	100.00	100.00	0.00	12300.00	16755.64	23385376.00	33.74	6595.10	6537.00
30	7	3	11096.00	34935.00	146.25	0	Spot (Block30, Row3, Column7)	26879.10	22948.50	17085.37	0.07	0.64	2211.00	2315.78	2211.00	384.43	0.02	0.17	100.00	100.00	1.20	20737.50	24668.10	15643635.00	63.89	6414.27	5471.00
30	8	3	11394.00	34945.00	152.10	0	Spot (Block30, Row3, Column8)	6899.25	6803.00	1846.26	0.01	0.27	2519.50	2559.72	2519.50	347.96	0.01	0.14	100.00	99.00	0.00	4283.50	4379.75	4387926.00	12.47	3737.25	3697.00
30	1	4	9290.00	35226.00	147.80	0	Spot (Block30, Row4, Column1)	53133.38	65535.00	16440.29	0.09	0.31	2166.00	2252.79	2166.00	360.44	0.02	0.16	100.00	100.00	55.29	63369.00	50967.38	31614588.00	141.16	13316.94	12185.50
30	2	4	9595.00	35229.00	169.80	0	Spot (Block30, Row4, Column2)	8896.99	8210.00	3231.13	0.03	0.36	2208.00	2314.98	2208.00	432.07	0.02	0.19	100.00	100.00	0.00	6002.00	6688.99	7082002.00	15.23	3926.79	3897.50
30	3	4	9893.00	35232.00	155.50	0	Spot (Block30, Row4, Column3)	63902.51	65535.00	5955.84	0.01	0.09	2202.00	2311.00	2202.00	513.84	0.02	0.22	100.00	100.00	89.31	63333.00	61700.51	42431656.00	119.87	19615.38	16859.00
30	4	4	10188.00	35229.00	165.05	0	Spot (Block30, Row4, Column4)	2506.90	2490.00	174.83	0.00	0.07	2061.00	2130.77	2061.00	390.82	0.01	0.18	62.00	3.00	0.00	429.00	445.90	1902734.00	0.96	2262.74	2274.00
30	5	4	10493.00	35235.00	147.00	-50	Spot (Block30, Row4, Column5)	2020.70	2031.00	107.03	0.00	0.05	2060.00	2098.19	2060.00	291.90	0.01	0.14	0.00	0.00	0.00	-29.00	-39.30	1192213.00	-0.27	2044.35	2029.50
30	6	4	10798.00	35232.00	190.00	0	Spot (Block30, Row4, Column6)	4552.39	4616.00	726.98	0.01	0.16	2152.00	2236.42	2152.00	413.21	0.02	0.18	100.00	98.00	0.00	2464.00	2400.39	4652541.00	5.60	2853.03	2770.00
30	7	4	11087.00	35236.00	148.10	0	Spot (Block30, Row4, Column7)	20576.21	17034.00	13928.36	0.08	0.68	2279.00	2368.48	2279.00	412.22	0.02	0.17	99.00	99.00	0.00	14755.00	18297.21	12407454.00	44.17	5453.60	5055.00
30	8	4	11395.00	35242.00	149.05	0	Spot (Block30, Row4, Column8)	6219.35	6202.00	1891.16	0.00	0.30	2555.50	2588.98	2555.50	350.40	0.01	0.14	100.00	100.00	0.00	3646.50	3663.85	3787585.00	10.36	3461.95	3408.00
30	1	5	9294.00	35534.00	141.30	0	Spot (Block30, Row5, Column1)	15498.01	14823.00	7043.78	0.02	0.45	2216.00	2354.10	2216.00	500.12	0.03	0.21	100.00	100.00	0.00	12607.00	13282.01	8446416.00	26.28	5037.14	4646.00
30	2	5	9590.00	35530.00	148.40	0	Spot (Block30, Row5, Column2)	7928.91	7961.00	1863.34	0.00	0.24	2265.00	2373.54	2265.00	411.52	0.02	0.17	100.00	100.00	0.00	5696.00	5663.91	4733557.00	13.50	3866.89	3679.00
30	3	5	9893.00	35528.00	152.35	0	Spot (Block30, Row5, Column3)	26214.77	24569.00	12827.10	0.03	0.49	2237.00	2350.04	2237.00	497.87	0.02	0.21	100.00	100.00	0.16	22332.00	23977.77	16593949.00	47.93	6765.58	6423.00
30	4	5	10190.00	35534.00	149.60	0	Spot (Block30, Row5, Column4)	43022.34	49678.50	22730.27	0.06	0.53	2165.00	2247.70	2165.00	412.27	0.02	0.18	100.00	100.00	38.94	47513.50	40857.34	26071680.00	98.90	9453.15	8254.00
30	5	5	10498.00	35536.00	148.20	0	Spot (Block30, Row5, Column5)	60550.49	65535.00	9929.68	0.03	0.16	2131.00	2234.23	2131.00	491.57	0.02	0.22	100.00	100.00	73.13	63404.00	58419.49	36512244.00	118.63	16382.13	14147.50
30	6	5	10790.00	35535.00	168.85	0	Spot (Block30, Row5, Column6)	2981.19	2924.00	407.11	0.01	0.14	2219.00	2314.24	2219.00	431.55	0.02	0.19	75.00	37.00	0.00	705.00	762.19	2358124.00	1.55	2415.57	2403.50
30	7	5	11095.00	35536.00	192.10	0	Spot (Block30, Row5, Column7)	14511.17	12705.00	6561.10	0.06	0.45	2437.00	2562.03	2437.00	522.26	0.02	0.20	100.00	100.00	0.00	10268.00	12074.17	15106127.00	22.88	5614.55	5636.00
30	8	5	11394.00	35540.00	151.85	0	Spot (Block30, Row5, Column8)	47854.77	62334.00	20707.25	0.11	0.43	2641.00	2723.75	2641.00	443.91	0.01	0.16	100.00	100.00	48.03	59693.00	45213.77	30292276.00	101.67	10703.48	9701.00
30	1	6	9289.00	35828.00	209.90	0	Spot (Block30, Row6, Column1)	18778.14	14139.00	10659.86	0.12	0.57	2452.00	2658.22	2452.00	647.74	0.04	0.24	100.00	100.00	0.00	11687.00	16326.14	23566568.00	24.89	6988.85	7027.50
30	2	6	9591.00	35831.00	210.95	0	Spot (Block30, Row6, Column2)	9380.84	8664.50	3077.28	0.03	0.33	2408.00	2558.28	2408.00	537.24	0.03	0.21	100.00	100.00	0.00	6256.50	6972.84	11894901.00	12.70	4597.65	4621.00
30	3	6	9883.00	35826.00	150.70	0	Spot (Block30, Row6, Column3)	57025.45	65535.00	13524.64	0.06	0.24	2368.00	2471.44	2368.00	435.47	0.02	0.18	100.00	100.00	63.72	63167.00	54657.45	35527140.00	125.28	15568.27	14374.00
30	4	6	10202.00	35867.00	187.70	0	Spot (Block30, Row6, Column4)	3705.15	3435.00	958.31	0.03	0.26	2329.00	2435.70	2329.00	422.39	0.02	0.17	93.00	69.00	0.00	1106.00	1376.15	3694034.00	3.01	2938.54	2869.00
30	5	6	10491.00	35836.00	119.95	0	Spot (Block30, Row6, Column5)	63643.33	65535.00	6239.72	0.01	0.10	2310.00	2440.40	2310.00	518.19	0.02	0.21	100.00	100.00	89.27	63225.00	61333.33	24311868.00	118.11	19225.29	16571.00
30	6	6	10795.00	35835.00	155.70	0	Spot (Block30, Row6, Column6)	5885.88	5305.00	2579.02	0.05	0.44	2452.00	2555.82	2452.00	523.25	0.02	0.20	95.00	76.00	0.00	2853.00	3433.88	3937655.00	6.36	3104.74	3110.50
30	7	6	11092.00	35832.00	152.10	0	Spot (Block30, Row6, Column7)	50388.24	65535.00	18963.36	0.11	0.38	2659.00	2802.32	2659.00	580.01	0.02	0.21	100.00	100.00	51.10	62876.00	47729.24	31946372.00	82.04	12470.66	11170.50
30	8	6	11400.00	35844.00	156.35	0	Spot (Block30, Row6, Column8)	56544.52	65535.00	14905.00	0.06	0.26	2717.00	2827.10	2717.00	487.00	0.02	0.17	100.00	100.00	66.96	62818.00	53827.52	37998240.00	110.30	14462.82	13285.00
30	1	7	9289.00	36132.00	170.65	0	Spot (Block30, Row7, Column1)	12376.70	11665.00	5322.48	0.03	0.43	2334.00	2644.82	2334.00	768.62	0.05	0.29	100.00	100.00	0.00	9331.00	10042.70	10037506.00	12.66	4841.06	4678.00
30	2	7	9587.00	36123.00	168.80	0	Spot (Block30, Row7, Column2)	5089.94	4128.00	2163.08	0.09	0.42	2423.00	2512.09	2423.00	414.82	0.02	0.17	98.00	83.00	0.00	1705.00	2666.94	4046506.00	6.21	2993.47	2978.00
30	3	7	9899.00	36183.00	162.50	0	Spot (Block30, Row7, Column3)	3211.91	3106.00	465.13	0.01	0.14	2564.00	2610.88	2564.00	353.41	0.01	0.14	83.00	34.00	0.00	542.00	647.91	2351121.00	1.70	2914.60	2915.00
30	4	7	10199.00	36160.00	193.60	0	Spot (Block30, Row7, Column4)	3987.86	3719.00	855.27	0.03	0.21	2682.00	2764.04	2682.00	436.17	0.01	0.16	92.00	61.00	0.00	1037.00	1305.86	4231118.00	2.81	3166.62	3106.00
30	5	7	10505.00	36136.00	148.00	0	Spot (Block30, Row7, Column5)	13438.83	13611.50	4518.53	0.01	0.34	2578.00	2721.43	2578.00	557.38	0.02	0.20	100.00	100.00	0.00	11033.50	10860.83	8036419.00	19.23	5561.88	5510.00
30	6	7	10789.00	36133.00	189.05	0	Spot (Block30, Row7, Column6)	13538.04	13438.00	5023.40	0.00	0.37	2673.00	2924.08	2673.00	779.98	0.04	0.27	100.00	100.00	0.00	10765.00	10865.04	13632808.00	13.61	5513.02	5399.50
30	7	7	11080.00	36138.00	153.00	0	Spot (Block30, Row7, Column7)	61181.11	65535.00	8829.48	0.03	0.14	2682.00	2826.53	2682.00	613.53	0.02	0.22	100.00	100.00	73.48	62853.00	58499.11	39217432.00	95.11	17199.42	15677.00
30	8	7	11396.00	36142.00	191.80	0	Spot (Block30, Row7, Column8)	12192.67	12114.00	2946.45	0.00	0.24	2693.00	2764.29	2693.00	449.97	0.01	0.16	100.00	100.00	0.00	9421.00	9499.67	12631603.00	20.95	5224.59	4895.00
30	1	8	9293.00	36431.00	116.40	0	Spot (Block30, Row8, Column1)	6212.29	4687.00	6235.99	0.12	1.00	2231.00	2341.08	2231.00	476.93	0.02	0.20	100.00	98.00	0.00	2456.00	3981.29	2192938.00	8.12	3444.66	3094.00
30	2	8	9589.00	36434.00	147.60	0	Spot (Block30, Row8, Column2)	10676.87	9574.00	4867.87	0.05	0.46	2493.00	2590.81	2493.00	447.57	0.02	0.17	100.00	100.00	0.00	7081.00	8183.87	6331381.00	18.07	4373.00	4182.00
30	3	8	9884.00	36431.00	147.70	0	Spot (Block30, Row8, Column3)	41586.23	43604.00	22858.62	0.02	0.55	2783.00	2862.38	2783.00	449.29	0.01	0.16	100.00	100.00	36.35	40821.00	38803.23	24827100.00	86.19	9822.75	8815.00
30	4	8	10189.00	36436.00	142.40	0	Spot (Block30, Row8, Column4)	23595.22	23405.00	8839.00	0.00	0.37	2628.00	2737.71	2628.00	453.14	0.02	0.17	100.00	100.00	0.00	20777.00	20967.22	12977370.00	46.03	7993.21	6978.00
30	5	8	10483.00	36431.00	162.95	0	Spot (Block30, Row8, Column5)	3094.67	3064.00	337.14	0.00	0.11	2510.00	2676.03	2510.00	627.78	0.03	0.23	44.00	2.00	0.00	554.00	584.67	2274582.00	0.67	2721.10	2702.00
30	6	8	10793.00	36437.00	189.40	0	Spot (Block30, Row8, Column6)	31538.13	24590.00	19477.87	0.11	0.62	2584.00	2837.11	2584.00	854.00	0.04	0.30	100.00	100.00	11.22	22006.00	28954.13	32042856.00	33.61	9070.33	9195.00
30	7	8	11093.00	36439.00	145.70	0	Spot (Block30, Row8, Column7)	21003.88	18071.50	12918.48	0.07	0.62	2579.00	2715.79	2579.00	646.41	0.02	0.24	100.00	100.00	2.78	15492.50	18424.88	12098238.00	28.29	6862.62	5188.50
30	8	8	11382.00	36443.00	78.75	0	Spot (Block30, Row8, Column8)	5051.22	5065.50	644.84	0.00	0.13	2682.00	2703.47	2682.00	294.03	0.00	0.11	100.00	100.00	0.00	2383.50	2369.22	757683.00	7.98	3597.89	3490.00
31	1	1	13798.00	34341.00	161.15	0	Spot (Block31, Row1, Column1)	63026.98	65535.00	6439.52	0.02	0.10	4113.00	4205.78	4113.00	612.26	0.01	0.15	100.00	100.00	79.64	61422.00	58913.98	45190780.00	96.07	20284.98	19490.00
31	2	1	14095.00	34346.00	154.05	0	Spot (Block31, Row1, Column2)	8467.62	8110.00	2131.10	0.02	0.25	4082.00	4156.66	4082.00	544.84	0.01	0.13	99.00	99.00	0.00	4028.00	4385.62	5512422.00	7.91	5250.67	5246.00
31	3	1	14398.00	34349.00	149.00	0	Spot (Block31, Row1, Column3)	9645.40	8911.50	3330.84	0.03	0.35	4046.00	4108.81	4046.00	431.62	0.01	0.11	100.00	100.00	0.00	4865.50	5599.40	5845112.00	12.83	5532.48	5467.00
31	4	1	14695.00	34350.00	151.75	0	Spot (Block31, Row1, Column4)	8638.31	8364.00	4244.94	0.01	0.49	4189.00	4217.00	4189.00	440.79	0.00	0.10	100.00	99.00	0.16	4175.00	4449.31	5450776.00	10.03	5262.93	5158.00
31	5	1	14993.00	34346.00	148.50	0	Spot (Block31, Row1, Column5)	13263.01	12535.50	5536.28	0.02	0.42	4230.00	4272.01	4230.00	458.71	0.00	0.11	100.00	100.00	0.00	8305.50	9033.01	8010858.00	19.60	6323.57	5947.00
31	6	1	15289.00	34343.00	148.20	0	Spot (Block31, Row1, Column6)	12789.34	12397.00	4299.88	0.01	0.34	4194.00	4253.59	4194.00	447.05	0.01	0.11	100.00	100.00	0.00	8203.00	8595.34	7660815.00	19.09	6206.54	6062.00
31	7	1	15592.00	34348.00	89.20	0	Spot (Block31, Row1, Column7)	11402.72	11187.00	2207.52	0.01	0.19	4265.00	4326.69	4265.00	514.91	0.01	0.12	100.00	100.00	0.00	6922.00	7137.72	2257739.00	13.74	6534.13	6187.50
31	8	1	15887.00	34350.00	122.30	0	Spot (Block31, Row1, Column8)	63916.62	65535.00	5409.25	0.01	0.08	4431.00	4522.86	4431.00	588.01	0.01	0.13	100.00	100.00	88.72	61104.00	59485.62	25502864.00	101.01	21360.49	20107.00
31	1	2	13794.00	34629.00	146.25	0	Spot (Block31, Row2, Column1)	4691.40	4621.00	512.44	0.01	0.11	4121.00	4194.43	4121.00	521.77	0.01	0.12	48.00	21.00	0.00	500.00	570.40	2753849.00	0.95	4371.15	4375.00
31	2	2	14097.00	34644.00	126.35	0	Spot (Block31, Row2, Column2)	14052.53	13808.00	3358.61	0.01	0.24	4106.00	4170.27	4106.00	464.28	0.01	0.11	100.00	100.00	0.00	9702.00	9946.53	5944221.00	21.28	6756.91	6489.50
31	3	2	14400.00	34643.00	178.35	0	Spot (Block31, Row2, Column3)	4990.81	5014.50	546.76	0.00	0.11	4162.00	4193.35	4162.00	468.66	0.00	0.11	68.00	46.00	0.00	852.50	828.81	4451798.00	1.70	4490.04	4533.00
31	4	2	14694.00	34643.00	172.45	0	Spot (Block31, Row2, Column4)	7747.89	7851.50	1368.94	0.01	0.18	4236.00	4257.61	4236.00	467.30	0.00	0.11	100.00	99.00	0.00	3615.50	3511.89	6430748.00	7.47	5346.68	5297.00
31	5	2	14998.00	34645.00	177.85	0	Spot (Block31, Row2, Column5)	14102.34	14097.00	3251.85	0.00	0.23	4289.00	4321.73	4289.00	457.00	0.00	0.11	100.00	100.00	0.00	9808.00	9813.34	12480574.00	21.40	6932.30	6745.50
31	6	2	15291.00	34643.00	164.90	0	Spot (Block31, Row2, Column6)	5721.75	5618.50	671.22	0.01	0.12	4245.50	4305.36	4245.50	513.00	0.01	0.12	94.00	72.00	0.00	1373.00	1476.25	4302757.00	2.76	4724.55	4720.00
31	7	2	15595.00	34647.00	170.40	0	Spot (Block31, Row2, Column7)	5959.77	5843.50	908.60	0.01	0.15	4223.00	4263.19	4223.00	423.03	0.00	0.10	94.00	81.00	0.00	1620.50	1736.77	4827412.00	4.01	4727.08	4682.00
31	8	2	15908.00	34646.00	199.00	0	Spot (Block31, Row2, Column8)	4951.13	4828.00	507.32	0.01	0.10	4407.00	4471.21	4407.00	527.12	0.01	0.12	44.00	17.00	0.00	421.00	544.13	5584878.00	0.91	4627.52	4516.00
31	1	3	13793.00	34946.00	150.85	0	Spot (Block31, Row3, Column1)	16485.69	14683.00	7939.55	0.05	0.48	4108.00	4173.58	4108.00	471.43	0.01	0.11	100.00	100.00	0.00	10575.00	12377.69	10320044.00	26.12	6853.22	6583.00
31	2	3	14097.00	34939.00	187.40	0	Spot (Block31, Row3, Column2)	5075.09	4971.00	649.85	0.01	0.13	4162.00	4241.02	4162.00	494.89	0.01	0.12	72.00	39.00	0.00	809.00	913.09	5024337.00	1.69	4541.59	4478.50
31	3	3	14391.00	34946.00	144.20	0	Spot (Block31, Row3, Column3)	21743.24	20422.00	8145.67	0.03	0.37	4209.00	4278.98	4209.00	532.55	0.01	0.12	100.00	100.00	0.00	16213.00	17534.24	12241445.00	32.79	8296.31	7755.00
31	4	3	14693.00	34941.00	146.35	0	Spot (Block31, Row3, Column4)	17139.50	16078.00	7079.40	0.03	0.41	4253.00	4289.86	4253.00	483.54	0.00	0.11	100.00	100.00	0.00	11825.00	12886.50	9992328.00	26.57	7347.65	6942.00
31	5	3	14996.00	34942.00	142.60	0	Spot (Block31, Row3, Column5)	18235.21	17314.50	6404.87	0.02	0.35	4327.00	4398.89	4327.00	551.25	0.01	0.13	100.00	100.00	0.00	12987.50	13908.21	9992894.00	25.10	7904.65	7564.00
31	6	3	15296.00	34940.00	193.40	0	Spot (Block31, Row3, Column6)	17190.84	14961.00	7200.36	0.06	0.42	4419.00	4481.41	4419.00	599.95	0.01	0.13	100.00	100.00	0.00	10542.00	12771.84	18187912.00	21.18	8050.95	7996.50
31	7	3	15600.00	34948.00	148.35	0	Spot (Block31, Row3, Column7)	8507.96	8292.00	2074.96	0.01	0.24	4373.00	4408.90	4373.00	506.20	0.00	0.11	99.00	99.00	0.00	3919.00	4134.96	5113287.00	8.10	5449.34	5366.50
[truncated: 435,680 more chars]
