# Supplementary material for: An antigen microarray protocol for COVID-19 serological analysis
Source: STAR Protoc. 2021 Aug 26;2(3):100815. doi: 10.1016/j.xpro.2021.100815 (PMC8387221; doi:10.1016/j.xpro.2021.100815)
Supplement: Data S8. Slide_quantifications, related to step quantification and statistical analysis 2.e [file mmc8.zip › RPPA0134_12860-V2 A01-D12_IgA_785/Joseph_2021-04-15_20h35m32_5μm_785nmGain000.txt]

ATF	1.0
30	28
"Checksum_ImageFile=2e9758666b86044a971473dd90b76cb7"
"Checksum_ResultFile=612533331e2ddf0de3b442ac7383b539"
"Type=Mapix Results 2"
"DateTime=2021/04/15 20:35:45"
"ConfigFile="
"GalFile=L:\RPPA Service\Platform_Projects\2021-02-09_JPL_CoV-Array-7\64 pad grid.gal"
"PixelSize=5"
"Wavelengths=785"
"ImageFiles=L:\RPPA Service\Platform_Projects\2021-03-24_JPL_CoV-Array-9\RPPA0134_12860-V2 A01-D12_IgA_785\Joseph_2021-04-15_20h35m32_5�m_785nmGain000.tif"
"GrinddingParameters=Find mode = Grid + Blocks + Spots | Max. diameter (% Dth) = 200.0 | Min. diameter (% Dth) = 50.0 | Max position offset (% pitch) = 30"
"QuantificationParameter=S/B border width (pixels) = 2.0 | Background diameter (pitch) = 2.0"
"JpegImage=L:\RPPA Service\Platform_Projects\2021-03-24_JPL_CoV-Array-9\RPPA0134_12860-V2 A01-D12_IgA_785\Joseph_2021-04-15_20h35m32_5�m_785nmGain000.jpg"
"FeatureType=Circular"
"Barcode="
"BackgroundSubtraction=LocalFeature"
"Normalization=None"
"ImageOrigin=3680, 2560"
"ImageSize=17760.0, 71040.0"
"JpegOrigin=4840, 3165"
"JpegBrightness=50"
"JpegContrast=100"
"JpegBalance=0"
"Creator=Mapix 9.0.0"
"Scanner=ir710IVD IR0H8_IVD 717045"
"Temperature=32.8"
"Comment="
"Velocity=35 l/s"
"LaserPower=20.0"
"PMTGain=0"
"BatchFilename=L:\RPPA Service\InnooScan\Batch methods\CoV_Array image_processing.mbt"
"Block"	"Column"	"Row"	"X"	"Y"	"Dia."	"Flags"	"ID"	"F785 Mean"	"F785 Median"	"F785 SD"	"F785 |log Mean/Median|"	"F785 CV"	"B785"	"B785 Mean"	"B785 Median"	"B785 SD"	"B785 |log Mean/Median|"	"B785 CV"	"% > B785+1SD"	"% > B785+2SD"	"F785 % Sat."	"F785 Median - B785"	"F785 Mean - B785"	"F785 Total Intensity"	"SNR 785"	"ExcludedMean 785"	"ExcludedMedian 785"
1	1	1	5053.00	3370.00	147.00	-50	Spot (Block1, Row1, Column1)	51.27	50.00	7.13	0.01	0.14	50.00	49.81	50.00	9.74	0.00	0.20	15.00	0.00	0.00	0.00	1.27	30095.00	0.15	50.50	50.00
1	2	1	5353.00	3372.00	147.00	-50	Spot (Block1, Row1, Column2)	49.71	49.00	8.13	0.01	0.16	50.00	50.55	50.00	10.26	0.00	0.20	9.00	1.00	0.00	-1.00	-0.29	29525.00	-0.08	50.44	52.50
1	3	1	5653.00	3373.00	147.00	-50	Spot (Block1, Row1, Column3)	48.93	50.00	8.15	0.01	0.17	50.00	50.24	50.00	10.00	0.00	0.20	8.00	0.00	0.00	0.00	-1.07	28722.00	-0.13	49.83	51.00
1	4	1	5954.00	3375.00	147.00	-50	Spot (Block1, Row1, Column4)	52.98	53.00	9.30	0.00	0.18	48.00	48.86	48.00	9.92	0.01	0.20	34.00	5.00	0.00	5.00	4.98	31152.00	0.42	48.61	48.00
1	5	1	6254.00	3377.00	147.00	-50	Spot (Block1, Row1, Column5)	50.85	48.00	13.21	0.03	0.26	51.00	50.34	51.00	10.02	0.01	0.20	29.00	5.00	0.00	-3.00	-0.15	29953.00	0.05	54.27	57.00
1	6	1	6554.00	3379.00	147.00	-50	Spot (Block1, Row1, Column6)	52.31	52.00	9.12	0.00	0.17	52.00	52.30	52.00	9.94	0.00	0.19	17.00	0.00	0.00	0.00	0.31	30862.00	0.00	56.20	58.00
1	7	1	6855.00	3381.00	147.00	-50	Spot (Block1, Row1, Column7)	54.01	55.00	10.96	0.01	0.20	54.00	53.28	54.00	10.33	0.01	0.19	18.00	1.00	0.00	1.00	0.01	31919.00	0.07	53.47	56.50
1	8	1	7156.00	3446.00	91.70	0	Spot (Block1, Row1, Column8)	72.89	73.00	8.17	0.00	0.11	55.00	55.06	55.00	10.48	0.00	0.19	85.00	39.00	0.00	18.00	17.89	15234.00	1.70	62.66	63.00
1	1	2	5122.00	3687.00	132.05	0	Spot (Block1, Row2, Column1)	61.38	62.00	8.22	0.00	0.13	47.00	48.18	47.00	9.91	0.01	0.21	68.00	27.00	0.00	15.00	14.38	28726.00	1.33	54.29	55.00
1	2	2	5351.00	3672.00	147.00	-50	Spot (Block1, Row2, Column2)	44.42	43.00	9.45	0.01	0.21	50.00	50.12	50.00	9.64	0.00	0.19	4.00	0.00	0.00	-7.00	-5.58	26383.00	-0.59	45.88	48.50
1	3	2	5652.00	3673.00	147.00	-50	Spot (Block1, Row2, Column3)	51.06	50.00	8.77	0.01	0.17	50.00	50.15	50.00	9.24	0.00	0.18	17.00	3.00	0.00	0.00	1.06	30127.00	0.10	52.80	53.00
1	4	2	5952.00	3675.00	147.00	-50	Spot (Block1, Row2, Column4)	42.73	43.00	5.71	0.00	0.13	48.00	48.59	48.00	10.14	0.01	0.21	0.00	0.00	0.00	-5.00	-5.27	25210.00	-0.58	47.40	46.00
1	5	2	6252.00	3677.00	147.00	-50	Spot (Block1, Row2, Column5)	51.96	52.00	7.52	0.00	0.14	48.00	48.71	48.00	10.09	0.01	0.21	18.00	0.00	0.00	4.00	3.96	30919.00	0.32	51.40	52.00
1	6	2	6566.00	3695.00	209.70	0	Spot (Block1, Row2, Column6)	63.47	65.00	9.22	0.01	0.15	52.00	51.77	52.00	9.73	0.00	0.19	64.00	17.00	0.00	13.00	11.47	79523.00	1.20	56.33	57.00
1	7	2	6853.00	3681.00	147.00	-50	Spot (Block1, Row2, Column7)	57.76	59.00	8.35	0.01	0.14	51.00	51.36	51.00	9.16	0.00	0.18	45.00	4.00	0.00	8.00	6.76	33848.00	0.70	55.09	56.00
1	8	2	7072.00	3688.00	195.75	0	Spot (Block1, Row2, Column8)	58.16	58.00	8.48	0.00	0.15	52.00	51.96	52.00	9.95	0.00	0.19	37.00	5.00	0.00	6.00	6.16	63050.00	0.62	53.38	54.00
1	1	3	5049.00	3970.00	147.00	-50	Spot (Block1, Row3, Column1)	47.87	48.00	9.71	0.00	0.20	48.00	48.66	48.00	9.24	0.01	0.19	17.00	1.00	0.00	0.00	-0.13	28389.00	-0.08	48.77	49.00
1	2	3	5332.00	3972.00	101.00	0	Spot (Block1, Row3, Column2)	68.64	68.00	8.52	0.00	0.12	49.00	49.12	49.00	9.30	0.00	0.19	89.00	55.00	0.00	19.00	19.64	17573.00	2.10	59.99	61.00
1	3	3	5650.00	3973.00	147.00	-50	Spot (Block1, Row3, Column3)	52.38	52.00	12.13	0.00	0.23	48.00	48.27	48.00	9.12	0.00	0.19	39.00	14.00	0.00	4.00	4.38	30800.00	0.45	51.08	52.00
1	4	3	5989.00	3994.00	210.15	0	Spot (Block1, Row3, Column4)	53.94	55.00	10.87	0.01	0.20	47.00	48.93	47.00	10.74	0.02	0.22	40.00	8.00	0.00	8.00	6.94	67748.00	0.47	47.91	48.00
1	5	3	6237.00	3965.00	218.60	0	Spot (Block1, Row3, Column5)	58.27	61.00	10.56	0.02	0.18	50.00	50.76	50.00	10.57	0.01	0.21	50.00	6.00	0.00	11.00	8.27	79475.00	0.71	51.91	50.00
1	6	3	6551.00	3979.00	147.00	-50	Spot (Block1, Row3, Column6)	53.26	53.00	6.76	0.00	0.13	50.00	50.87	50.00	10.50	0.01	0.21	13.00	0.00	0.00	3.00	3.26	31314.00	0.23	49.36	49.00
1	7	3	6859.00	3971.00	229.55	0	Spot (Block1, Row3, Column7)	64.89	65.00	8.68	0.00	0.13	52.00	52.30	52.00	10.01	0.00	0.19	60.00	17.00	0.00	13.00	12.89	98499.00	1.26	55.53	56.00
1	8	3	7183.00	3956.00	256.20	0	Spot (Block1, Row3, Column8)	56.72	57.00	10.45	0.00	0.18	54.00	54.15	54.00	11.12	0.00	0.21	21.00	1.00	0.00	3.00	2.72	107987.00	0.23	49.54	49.00
1	1	4	5048.00	4270.00	147.00	-50	Spot (Block1, Row4, Column1)	52.11	54.00	10.29	0.02	0.20	50.00	49.95	50.00	9.70	0.00	0.19	28.00	2.00	0.00	4.00	2.11	30694.00	0.22	46.90	44.00
1	2	4	5348.00	4272.00	147.00	-50	Spot (Block1, Row4, Column2)	52.48	52.00	9.06	0.00	0.17	52.00	51.44	52.00	10.02	0.00	0.19	14.00	0.00	0.00	0.00	0.48	31123.00	0.10	54.24	54.00
1	3	4	5648.00	4274.00	147.00	-50	Spot (Block1, Row4, Column3)	49.03	49.00	7.83	0.00	0.16	51.00	50.73	51.00	10.28	0.00	0.20	5.00	0.00	0.00	-2.00	-1.97	28780.00	-0.17	50.74	50.00
1	4	4	5949.00	4275.00	147.00	-50	Spot (Block1, Row4, Column4)	51.69	54.00	9.00	0.02	0.17	51.00	50.91	51.00	10.55	0.00	0.21	12.00	0.00	0.00	3.00	0.69	30447.00	0.07	52.49	53.00
1	5	4	6249.00	4277.00	147.00	-50	Spot (Block1, Row4, Column5)	60.38	60.00	7.72	0.00	0.13	54.00	53.57	54.00	10.25	0.00	0.19	27.00	4.00	0.00	6.00	6.38	35504.00	0.66	57.18	57.00
1	6	4	6549.00	4279.00	147.00	-50	Spot (Block1, Row4, Column6)	45.18	44.00	9.80	0.01	0.22	51.00	51.16	51.00	10.48	0.00	0.20	4.00	0.00	0.00	-7.00	-5.82	26791.00	-0.57	48.82	51.00
1	7	4	6850.00	4281.00	147.00	-50	Spot (Block1, Row4, Column7)	51.05	51.00	6.62	0.00	0.13	54.00	53.61	54.00	10.90	0.00	0.20	1.00	0.00	0.00	-3.00	-2.95	30117.00	-0.23	53.32	55.00
1	8	4	7150.00	4283.00	147.00	-50	Spot (Block1, Row4, Column8)	54.63	56.00	10.23	0.01	0.19	57.00	56.53	57.00	10.97	0.00	0.19	7.00	0.00	0.00	-1.00	-2.37	32234.00	-0.17	56.17	57.00
1	1	5	5046.00	4570.00	147.00	-50	Spot (Block1, Row5, Column1)	48.70	47.00	10.92	0.02	0.22	47.00	47.79	47.00	8.93	0.01	0.19	29.00	9.00	0.00	0.00	1.70	28687.00	0.10	47.39	46.00
1	2	5	5346.00	4572.00	147.00	-50	Spot (Block1, Row5, Column2)	44.72	45.00	6.37	0.00	0.14	50.00	50.80	50.00	10.67	0.01	0.21	1.00	0.00	0.00	-5.00	-5.28	26564.00	-0.57	47.02	48.00
1	3	5	5647.00	4574.00	147.00	-50	Spot (Block1, Row5, Column3)	55.00	56.00	11.76	0.01	0.21	53.00	52.41	53.00	10.61	0.00	0.20	26.00	2.00	0.00	3.00	2.00	32452.00	0.24	55.87	56.00
1	4	5	5947.00	4575.00	147.00	-50	Spot (Block1, Row5, Column4)	56.07	58.00	9.51	0.01	0.17	52.00	51.77	52.00	9.75	0.00	0.19	33.00	2.00	0.00	6.00	4.07	33083.00	0.44	54.52	53.50
1	5	5	6247.00	4577.00	147.00	-50	Spot (Block1, Row5, Column5)	50.63	50.00	8.40	0.01	0.17	53.00	52.72	53.00	10.81	0.00	0.21	7.00	0.00	0.00	-3.00	-2.37	30125.00	-0.19	51.82	52.00
1	6	5	6548.00	4579.00	147.00	-50	Spot (Block1, Row5, Column6)	53.11	54.00	11.00	0.01	0.21	52.00	51.46	52.00	9.77	0.00	0.19	27.00	3.00	0.00	2.00	1.11	31279.00	0.17	54.36	55.00
1	7	5	6848.00	4581.00	147.00	-50	Spot (Block1, Row5, Column7)	55.71	55.00	9.77	0.01	0.18	54.00	53.47	54.00	9.70	0.00	0.18	23.00	2.00	0.00	1.00	1.71	32701.00	0.23	55.97	56.00
1	8	5	7145.00	4581.00	221.05	0	Spot (Block1, Row5, Column8)	82.78	83.00	12.63	0.00	0.15	58.00	57.49	58.00	10.52	0.00	0.18	87.00	60.00	0.00	25.00	24.78	115977.00	2.41	62.76	64.00
1	1	6	5045.00	4850.00	150.95	0	Spot (Block1, Row6, Column1)	63.22	64.00	7.57	0.01	0.12	48.00	48.33	48.00	9.23	0.00	0.19	78.00	35.00	0.00	16.00	15.22	39324.00	1.61	53.75	55.00
1	2	6	5345.00	4872.00	147.00	-50	Spot (Block1, Row6, Column2)	55.57	57.00	8.25	0.01	0.15	49.00	49.54	49.00	9.94	0.00	0.20	40.00	3.00	0.00	8.00	6.57	32562.00	0.61	50.74	49.00
1	3	6	5645.00	4874.00	147.00	-50	Spot (Block1, Row6, Column3)	46.99	45.00	10.68	0.02	0.23	51.00	50.83	51.00	10.03	0.00	0.20	11.00	1.00	0.00	-6.00	-4.01	27680.00	-0.38	53.59	54.00
1	4	6	5967.00	4852.00	115.05	0	Spot (Block1, Row6, Column4)	67.12	67.00	8.79	0.00	0.13	50.00	50.17	50.00	9.43	0.00	0.19	80.00	43.00	0.00	17.00	17.12	22752.00	1.80	55.62	55.00
1	5	6	6246.00	4877.00	147.00	-50	Spot (Block1, Row6, Column5)	54.95	55.00	12.51	0.00	0.23	52.00	51.97	52.00	10.54	0.00	0.20	34.00	6.00	0.00	3.00	2.95	32422.00	0.28	52.92	53.00
1	6	6	6549.00	4869.00	245.50	0	Spot (Block1, Row6, Column6)	59.38	59.00	9.28	0.00	0.16	54.00	53.54	54.00	9.37	0.00	0.17	33.00	8.00	0.00	5.00	5.38	103564.00	0.62	53.15	54.00
1	7	6	6846.00	4881.00	147.00	-50	Spot (Block1, Row6, Column7)	56.95	58.00	8.53	0.01	0.15	55.00	54.77	55.00	9.67	0.00	0.18	21.00	0.00	0.00	3.00	1.95	33542.00	0.23	56.74	56.00
1	8	6	7062.00	4862.00	184.40	0	Spot (Block1, Row6, Column8)	67.45	69.00	9.60	0.01	0.14	57.00	56.59	57.00	10.28	0.00	0.18	56.00	12.00	0.00	12.00	10.45	64212.00	1.06	64.30	65.00
1	1	7	5043.00	5170.00	147.00	-50	Spot (Block1, Row7, Column1)	45.97	44.00	8.93	0.02	0.19	49.00	49.44	49.00	9.44	0.00	0.19	10.00	1.00	0.00	-5.00	-3.03	27121.00	-0.37	52.69	53.00
1	2	7	5343.00	5172.00	147.00	-50	Spot (Block1, Row7, Column2)	49.46	50.00	8.49	0.00	0.17	49.00	48.91	49.00	9.45	0.00	0.19	14.00	0.00	0.00	1.00	0.46	29232.00	0.06	44.19	45.00
1	3	7	5643.00	5174.00	147.00	-50	Spot (Block1, Row7, Column3)	49.41	49.00	8.18	0.00	0.17	48.00	48.73	48.00	8.91	0.01	0.18	19.00	3.00	0.00	1.00	1.41	29104.00	0.08	49.77	49.00
1	4	7	5944.00	5175.00	147.00	-50	Spot (Block1, Row7, Column4)	50.62	53.00	7.77	0.02	0.15	49.00	49.81	49.00	9.88	0.01	0.20	13.00	0.00	0.00	4.00	1.62	29867.00	0.08	45.36	44.00
1	5	7	6244.00	5177.00	147.00	-50	Spot (Block1, Row7, Column5)	55.39	55.00	11.03	0.00	0.20	50.00	50.92	50.00	10.73	0.01	0.21	32.00	8.00	0.00	5.00	5.39	32571.00	0.42	47.11	47.00
1	6	7	6544.00	5179.00	147.00	-50	Spot (Block1, Row7, Column6)	49.69	49.00	7.24	0.01	0.15	52.00	51.87	52.00	9.59	0.00	0.18	6.00	0.00	0.00	-3.00	-2.31	29466.00	-0.23	51.50	51.00
1	7	7	6880.00	5245.00	115.95	0	Spot (Block1, Row7, Column7)	69.78	71.00	6.78	0.01	0.10	54.00	53.82	54.00	9.30	0.00	0.17	80.00	38.00	0.00	17.00	15.78	24492.00	1.72	60.28	60.00
1	8	7	7168.00	5231.00	215.80	0	Spot (Block1, Row7, Column8)	62.58	63.00	10.72	0.00	0.17	55.00	54.46	55.00	11.20	0.00	0.21	36.00	8.00	0.00	8.00	7.58	83168.00	0.72	57.53	60.00
1	1	8	5004.00	5505.00	207.10	0	Spot (Block1, Row8, Column1)	59.67	61.00	10.13	0.01	0.17	49.00	49.25	49.00	8.87	0.00	0.18	63.00	26.00	0.00	12.00	10.67	72675.00	1.17	53.18	53.00
1	2	8	5341.00	5472.00	147.00	-50	Spot (Block1, Row8, Column2)	50.68	50.00	8.52	0.01	0.17	49.00	49.48	49.00	10.05	0.00	0.20	18.00	0.00	0.00	1.00	1.68	30155.00	0.12	47.66	47.00
1	3	8	5642.00	5474.00	147.00	-50	Spot (Block1, Row8, Column3)	50.63	49.00	10.87	0.01	0.21	47.00	48.33	47.00	9.98	0.01	0.21	30.00	10.00	0.00	2.00	3.63	29870.00	0.23	52.65	52.00
1	4	8	5942.00	5475.00	147.00	-50	Spot (Block1, Row8, Column4)	48.46	47.00	7.21	0.01	0.15	49.00	50.14	49.00	10.99	0.01	0.22	7.00	0.00	0.00	-2.00	-0.54	28637.00	-0.15	47.75	46.00
1	5	8	6242.00	5477.00	147.00	-50	Spot (Block1, Row8, Column5)	51.31	52.00	8.37	0.01	0.16	51.00	51.44	51.00	11.27	0.00	0.22	9.00	0.00	0.00	1.00	0.31	30530.00	-0.01	52.01	51.00
1	6	8	6543.00	5479.00	147.00	-50	Spot (Block1, Row8, Column6)	52.98	54.00	9.78	0.01	0.18	51.00	50.38	51.00	9.78	0.01	0.19	21.00	3.00	0.00	3.00	1.98	31256.00	0.26	53.88	55.00
1	7	8	6843.00	5481.00	147.00	-50	Spot (Block1, Row8, Column7)	56.76	56.00	7.84	0.01	0.14	53.00	53.22	53.00	9.47	0.00	0.18	28.00	1.00	0.00	3.00	3.76	33320.00	0.37	53.17	51.00
1	8	8	7144.00	5483.00	147.00	-50	Spot (Block1, Row8, Column8)	49.67	49.00	7.14	0.01	0.14	51.00	51.04	51.00	10.77	0.00	0.21	6.00	0.00	0.00	-2.00	-1.33	29204.00	-0.13	52.76	52.00
2	1	1	9537.00	2800.00	154.15	0	Spot (Block2, Row1, Column1)	1285.56	1106.50	688.98	0.07	0.54	76.00	77.53	76.00	14.17	0.01	0.18	100.00	100.00	0.00	1030.50	1209.56	833044.00	85.24	339.56	267.50
2	2	1	9838.00	2797.00	147.00	-50	Spot (Block2, Row1, Column2)	79.43	80.00	9.20	0.00	0.12	79.00	79.28	79.00	12.31	0.00	0.16	8.00	0.00	0.00	1.00	0.43	46861.00	0.01	82.66	84.00
2	3	1	10144.00	2882.00	202.00	0	Spot (Block2, Row1, Column3)	87.02	86.50	9.46	0.00	0.11	79.00	79.12	79.00	10.69	0.00	0.14	36.00	8.00	0.00	7.50	8.02	100593.00	0.74	83.55	84.00
2	4	1	10403.00	2771.00	178.55	0	Spot (Block2, Row1, Column4)	86.38	86.00	9.02	0.00	0.10	79.00	79.89	79.00	11.17	0.00	0.14	33.00	4.00	0.00	7.00	7.38	77307.00	0.58	81.95	82.00
2	5	1	10740.00	2803.00	147.00	-50	Spot (Block2, Row1, Column5)	89.36	89.00	9.02	0.00	0.10	79.00	79.39	79.00	11.01	0.00	0.14	46.00	8.00	0.00	10.00	10.36	52902.00	0.91	87.77	88.00
2	6	1	11077.00	2726.00	249.40	0	Spot (Block2, Row1, Column6)	88.20	89.00	10.92	0.00	0.12	79.00	79.60	79.00	11.32	0.00	0.14	44.00	10.00	0.00	10.00	9.20	158583.00	0.76	84.18	84.50
2	7	1	11340.00	2807.00	147.00	-50	Spot (Block2, Row1, Column7)	75.23	74.00	8.49	0.01	0.11	83.00	85.07	83.00	22.86	0.01	0.27	0.00	0.00	0.00	-9.00	-7.77	44310.00	-0.43	82.31	83.00
2	8	1	11629.00	2811.00	149.90	0	Spot (Block2, Row1, Column8)	3774.81	3609.00	1788.04	0.02	0.47	85.00	88.23	85.00	25.12	0.02	0.28	100.00	100.00	0.00	3524.00	3689.81	2306408.00	146.77	827.91	634.00
2	1	2	9562.00	3098.00	164.05	0	Spot (Block2, Row2, Column1)	90.12	90.00	9.59	0.00	0.11	77.00	77.80	77.00	12.31	0.00	0.16	53.00	12.00	0.00	13.00	13.12	67046.00	1.00	83.08	82.50
2	2	2	9837.00	3097.00	147.00	-50	Spot (Block2, Row2, Column2)	79.62	80.00	10.73	0.00	0.13	77.00	77.41	77.00	10.11	0.00	0.13	23.00	4.00	0.00	3.00	2.62	47376.00	0.22	75.51	75.00
2	3	2	10137.00	3099.00	147.00	-50	Spot (Block2, Row2, Column3)	74.51	74.00	9.49	0.00	0.13	76.00	76.09	76.00	11.24	0.00	0.15	8.00	0.00	0.00	-2.00	-1.49	43739.00	-0.14	72.53	71.00
2	4	2	10438.00	3101.00	147.00	-50	Spot (Block2, Row2, Column4)	76.32	75.50	10.56	0.00	0.14	76.00	75.48	76.00	11.23	0.00	0.15	13.00	3.00	0.00	-0.50	0.32	45179.00	0.07	76.84	76.00
2	5	2	10730.00	3106.00	197.25	0	Spot (Block2, Row2, Column5)	127.27	122.00	26.39	0.02	0.21	78.00	77.30	78.00	11.26	0.00	0.15	95.00	83.00	0.00	44.00	49.27	140122.00	4.44	89.68	89.00
2	6	2	11038.00	3105.00	147.00	-50	Spot (Block2, Row2, Column6)	88.26	88.00	12.72	0.00	0.14	78.00	78.04	78.00	11.74	0.00	0.15	44.00	15.00	0.00	10.00	10.26	51898.00	0.87	83.40	82.00
2	7	2	11295.00	3127.00	192.40	0	Spot (Block2, Row2, Column7)	89.21	90.00	9.40	0.00	0.11	80.00	79.98	80.00	11.50	0.00	0.14	42.00	5.00	0.00	10.00	9.21	93666.00	0.80	81.73	82.00
2	8	2	11639.00	3109.00	147.00	-50	Spot (Block2, Row2, Column8)	80.92	81.00	9.22	0.00	0.11	81.00	83.34	81.00	19.53	0.01	0.23	0.00	0.00	0.00	0.00	-0.08	47742.00	-0.12	81.46	81.00
2	1	3	9535.00	3396.00	147.00	-50	Spot (Block2, Row3, Column1)	83.62	83.00	7.82	0.00	0.09	76.00	75.76	76.00	9.32	0.00	0.12	37.00	9.00	0.00	7.00	7.62	49167.00	0.84	80.83	82.00
2	2	3	9865.00	3417.00	146.90	0	Spot (Block2, Row3, Column2)	89.65	89.00	10.12	0.00	0.11	76.00	76.18	76.00	9.84	0.00	0.13	64.00	28.00	0.00	13.00	13.65	52532.00	1.37	82.84	83.00
2	3	3	10120.00	3369.00	244.85	0	Spot (Block2, Row3, Column3)	87.66	89.00	12.73	0.01	0.15	76.00	75.76	76.00	10.52	0.00	0.14	55.00	23.00	0.00	13.00	11.66	152092.00	1.13	76.50	76.00
2	4	3	10426.00	3401.00	172.75	0	Spot (Block2, Row3, Column4)	89.38	89.00	10.09	0.00	0.11	76.00	75.60	76.00	9.74	0.00	0.13	64.00	28.00	0.00	13.00	13.38	74456.00	1.42	82.07	83.00
2	5	3	10758.00	3403.00	134.90	0	Spot (Block2, Row3, Column5)	94.01	94.00	8.90	0.00	0.09	76.00	76.48	76.00	10.92	0.00	0.14	79.00	35.00	0.00	18.00	18.01	45782.00	1.60	83.17	84.00
2	6	3	11038.00	3402.00	202.10	0	Spot (Block2, Row3, Column6)	172.55	184.00	37.89	0.03	0.22	77.00	77.24	77.00	11.70	0.00	0.15	100.00	98.00	0.00	107.00	95.55	200156.00	8.15	103.29	102.00
2	7	3	11340.00	3445.00	119.90	0	Spot (Block2, Row3, Column7)	92.47	92.00	8.66	0.00	0.09	80.00	79.77	80.00	10.97	0.00	0.14	59.00	14.00	0.00	12.00	12.47	34768.00	1.16	86.97	88.00
2	8	3	11626.00	3422.00	166.35	0	Spot (Block2, Row3, Column8)	185.16	186.00	45.02	0.00	0.24	77.00	77.35	77.00	11.80	0.00	0.15	99.00	96.00	0.00	109.00	108.16	141836.00	9.14	109.15	109.00
2	1	4	9533.00	3696.00	147.00	-50	Spot (Block2, Row4, Column1)	77.26	77.00	6.83	0.00	0.09	74.00	74.14	74.00	10.09	0.00	0.14	12.00	1.00	0.00	3.00	3.26	45351.00	0.31	79.60	79.00
2	2	4	9822.00	3688.00	178.25	0	Spot (Block2, Row4, Column2)	95.74	97.00	11.89	0.01	0.12	75.00	75.00	75.00	10.29	0.00	0.14	83.00	53.00	0.00	22.00	20.74	85308.00	2.02	84.34	87.00
2	3	4	10129.00	3704.00	155.05	0	Spot (Block2, Row4, Column3)	106.31	105.00	11.28	0.01	0.11	74.00	74.42	74.00	9.99	0.00	0.13	98.00	88.00	0.00	31.00	32.31	70803.00	3.19	88.47	90.00
2	4	4	10423.00	3664.00	119.65	0	Spot (Block2, Row4, Column4)	90.26	90.00	9.09	0.00	0.10	76.00	76.21	76.00	8.86	0.00	0.12	73.00	35.00	0.00	14.00	14.26	34118.00	1.58	80.93	81.50
2	5	4	10735.00	3703.00	147.00	-50	Spot (Block2, Row4, Column5)	78.24	78.00	9.49	0.00	0.12	77.00	76.80	77.00	9.58	0.00	0.12	17.00	3.00	0.00	1.00	1.24	46239.00	0.15	83.30	82.00
2	6	4	11028.00	3712.00	203.15	0	Spot (Block2, Row4, Column6)	127.67	125.00	19.53	0.01	0.15	80.00	79.41	80.00	10.65	0.00	0.13	99.00	91.00	0.00	45.00	47.67	149249.00	4.53	95.32	95.00
2	7	4	11335.00	3707.00	147.00	-50	Spot (Block2, Row4, Column7)	77.52	76.00	10.32	0.01	0.13	79.00	78.89	79.00	12.00	0.00	0.15	11.00	1.00	0.00	-3.00	-1.48	45661.00	-0.11	75.94	74.50
2	8	4	11636.00	3709.00	147.00	-50	Spot (Block2, Row4, Column8)	77.72	77.00	9.46	0.00	0.12	76.00	75.63	76.00	11.38	0.00	0.15	17.00	1.00	0.00	1.00	1.72	45778.00	0.18	76.48	77.00
2	1	5	9532.00	3996.00	147.00	-50	Spot (Block2, Row5, Column1)	83.81	85.00	9.39	0.01	0.11	75.00	75.39	75.00	11.37	0.00	0.15	41.00	5.00	0.00	10.00	8.81	49533.00	0.74	79.65	81.00
2	2	5	9835.00	4005.00	167.85	0	Spot (Block2, Row5, Column2)	183.72	189.00	38.06	0.01	0.21	74.00	74.26	74.00	11.56	0.00	0.16	100.00	99.00	0.00	115.00	109.72	143483.00	9.47	109.28	106.00
2	3	5	10131.00	4007.00	199.95	0	Spot (Block2, Row5, Column3)	106.20	105.00	15.48	0.00	0.15	72.00	72.24	72.00	10.55	0.00	0.15	96.00	80.00	0.00	33.00	34.20	120435.00	3.22	86.82	85.00
2	4	5	10433.00	4001.00	147.00	-50	Spot (Block2, Row5, Column4)	78.45	79.00	8.65	0.00	0.11	74.00	74.12	74.00	10.81	0.00	0.15	21.00	2.00	0.00	5.00	4.45	46285.00	0.40	72.49	73.00
2	5	5	10737.00	3999.00	173.50	0	Spot (Block2, Row5, Column5)	108.20	109.00	13.37	0.00	0.12	76.00	75.46	76.00	10.85	0.00	0.14	95.00	79.00	0.00	33.00	32.20	91107.00	3.02	88.78	90.00
2	6	5	11033.00	4005.00	147.00	-50	Spot (Block2, Row5, Column6)	75.12	75.00	10.51	0.00	0.14	77.00	77.53	77.00	11.43	0.00	0.15	9.00	0.00	0.00	-2.00	-1.88	44244.00	-0.21	71.45	69.00
2	7	5	11333.00	4006.00	175.50	0	Spot (Block2, Row5, Column7)	251.79	255.00	68.84	0.01	0.27	76.00	77.12	76.00	13.00	0.01	0.17	100.00	100.00	0.00	179.00	175.79	216289.00	13.43	134.19	129.00
2	8	5	11634.00	4009.00	147.00	-50	Spot (Block2, Row5, Column8)	80.98	81.00	11.95	0.00	0.15	76.00	76.11	76.00	12.22	0.00	0.16	28.00	3.00	0.00	5.00	4.98	47696.00	0.40	76.67	74.50
2	1	6	9532.00	4293.00	200.40	0	Spot (Block2, Row6, Column1)	149.28	148.00	31.06	0.00	0.21	77.00	77.49	77.00	11.03	0.00	0.14	99.00	97.00	0.00	71.00	72.28	170034.00	6.51	99.15	100.00
2	2	6	9833.00	4297.00	192.05	0	Spot (Block2, Row6, Column2)	170.78	177.00	41.83	0.02	0.24	75.50	75.58	75.50	10.86	0.00	0.14	99.00	99.00	0.00	101.50	95.28	177273.00	8.76	102.37	103.00
2	3	6	10131.00	4299.00	147.00	-50	Spot (Block2, Row6, Column3)	74.28	73.00	11.20	0.01	0.15	72.00	72.21	72.00	10.64	0.00	0.15	25.00	7.00	0.00	1.00	2.28	43676.00	0.19	77.68	76.00
2	4	6	10431.00	4301.00	147.00	-50	Spot (Block2, Row6, Column4)	78.90	79.00	8.88	0.00	0.11	72.00	72.14	72.00	11.15	0.00	0.15	33.00	3.00	0.00	7.00	6.90	46312.00	0.61	74.20	76.00
2	5	6	10739.00	4305.00	153.60	0	Spot (Block2, Row6, Column5)	101.03	98.00	20.76	0.01	0.21	76.00	75.55	76.00	10.91	0.00	0.14	84.00	51.00	0.00	22.00	25.03	66377.00	2.33	88.55	90.00
2	6	6	11032.00	4305.00	147.00	-50	Spot (Block2, Row6, Column6)	77.18	77.00	8.78	0.00	0.11	75.00	75.13	75.00	10.88	0.00	0.14	16.00	3.00	0.00	2.00	2.18	45306.00	0.19	79.87	79.00
2	7	6	11332.00	4307.00	147.00	-50	Spot (Block2, Row6, Column7)	79.85	81.00	9.90	0.01	0.12	76.00	76.22	76.00	11.54	0.00	0.15	24.00	0.00	0.00	5.00	3.85	47509.00	0.31	76.79	76.00
2	8	6	11632.00	4309.00	147.00	-50	Spot (Block2, Row6, Column8)	89.09	90.00	9.56	0.00	0.11	75.00	74.61	75.00	11.70	0.00	0.16	61.00	16.00	0.00	15.00	14.09	52476.00	1.24	81.87	81.00
2	1	7	9549.00	4576.00	154.30	0	Spot (Block2, Row7, Column1)	94.49	94.00	9.47	0.00	0.10	74.00	74.25	74.00	10.69	0.00	0.14	85.00	45.00	0.00	20.00	20.49	61705.00	1.89	83.06	84.00
2	2	7	9862.00	4560.00	178.25	0	Spot (Block2, Row7, Column2)	87.42	88.00	10.22	0.00	0.12	74.00	74.52	74.00	10.72	0.00	0.14	62.00	20.00	0.00	14.00	13.42	77891.00	1.20	76.72	77.00
2	3	7	10129.00	4599.00	147.00	-50	Spot (Block2, Row7, Column3)	75.08	75.00	10.78	0.00	0.14	73.00	73.40	73.00	11.80	0.00	0.16	16.00	4.00	0.00	2.00	2.08	44370.00	0.14	77.47	78.00
2	4	7	10429.00	4601.00	147.00	-50	Spot (Block2, Row7, Column4)	77.43	77.00	8.45	0.00	0.11	74.00	74.29	74.00	11.69	0.00	0.16	15.00	1.00	0.00	3.00	3.43	45527.00	0.27	74.36	74.00
2	5	7	10730.00	4603.00	147.00	-50	Spot (Block2, Row7, Column5)	81.18	80.00	10.06	0.01	0.12	74.00	73.39	74.00	11.53	0.00	0.16	30.00	7.00	0.00	6.00	7.18	47816.00	0.68	79.40	80.00
2	6	7	11029.00	4608.00	168.80	0	Spot (Block2, Row7, Column6)	189.36	195.00	32.37	0.01	0.17	76.00	76.24	76.00	12.75	0.00	0.17	100.00	99.00	0.00	119.00	113.36	149212.00	8.88	117.15	113.00
2	7	7	11330.00	4607.00	147.00	-50	Spot (Block2, Row7, Column7)	81.87	82.00	13.51	0.00	0.17	76.00	76.30	76.00	11.18	0.00	0.15	35.00	11.00	0.00	6.00	5.87	48223.00	0.50	87.33	88.00
2	8	7	11620.00	4608.00	212.45	0	Spot (Block2, Row7, Column8)	147.35	150.00	29.85	0.01	0.20	74.00	73.62	74.00	11.09	0.00	0.15	100.00	98.00	0.00	76.00	73.35	189786.00	6.65	97.68	98.00
2	1	8	9538.00	4915.00	152.25	0	Spot (Block2, Row8, Column1)	89.78	90.00	11.35	0.00	0.13	72.00	72.11	72.00	9.92	0.00	0.14	74.00	44.00	0.00	18.00	17.78	57281.00	1.78	76.77	77.00
2	2	8	9827.00	4897.00	147.00	-50	Spot (Block2, Row8, Column2)	82.92	83.00	8.69	0.00	0.10	73.00	72.70	73.00	10.57	0.00	0.15	49.00	7.00	0.00	10.00	9.92	49338.00	0.97	81.05	80.00
2	3	8	10127.00	4899.00	147.00	-50	Spot (Block2, Row8, Column3)	78.57	79.00	8.29	0.00	0.11	74.00	74.28	74.00	11.64	0.00	0.16	20.00	0.00	0.00	5.00	4.57	46040.00	0.37	73.66	73.00
2	4	8	10424.00	4903.00	155.75	0	Spot (Block2, Row8, Column4)	245.13	234.00	69.20	0.02	0.28	74.00	74.46	74.00	12.64	0.00	0.17	100.00	99.00	0.00	160.00	171.13	163012.00	13.50	123.87	111.00
2	5	8	10728.00	4903.00	147.00	-50	Spot (Block2, Row8, Column5)	81.30	82.00	9.83	0.00	0.12	72.00	72.31	72.00	12.21	0.00	0.17	43.00	4.00	0.00	10.00	9.30	47724.00	0.74	79.34	78.00
2	6	8	11029.00	4910.00	189.80	0	Spot (Block2, Row8, Column6)	191.53	190.00	58.10	0.00	0.30	71.00	71.95	71.00	13.55	0.01	0.19	100.00	99.00	0.00	119.00	120.53	194591.00	8.83	107.27	107.00
2	7	8	11333.00	4903.00	190.05	0	Spot (Block2, Row8, Column7)	81.09	82.00	9.50	0.00	0.12	70.00	70.48	70.00	10.69	0.00	0.15	54.00	13.00	0.00	12.00	11.09	82467.00	0.99	72.14	75.00
2	8	8	11641.00	4922.00	226.75	0	Spot (Block2, Row8, Column8)	81.02	82.00	9.61	0.01	0.12	71.00	70.74	71.00	10.54	0.00	0.15	50.00	11.00	0.00	11.00	10.02	119668.00	0.98	75.15	76.00
3	1	1	13964.00	3019.00	147.00	-50	Spot (Block3, Row1, Column1)	49.90	51.00	10.97	0.01	0.22	52.00	126.90	52.00	302.95	0.39	2.39	0.00	0.00	0.00	-1.00	-2.10	29343.00	-0.25	53.33	53.00
3	2	1	14265.00	3021.00	147.00	-50	Spot (Block3, Row1, Column2)	42.03	41.00	10.10	0.01	0.24	51.00	92.32	51.00	236.84	0.26	2.57	0.00	0.00	0.00	-10.00	-8.97	24716.00	-0.21	45.50	43.00
3	3	1	14565.00	3022.00	147.00	-50	Spot (Block3, Row1, Column3)	48.05	49.00	8.04	0.01	0.17	49.00	49.05	49.00	10.93	0.00	0.22	5.00	0.00	0.00	0.00	-0.95	28206.00	-0.09	44.33	44.00
3	4	1	14865.00	3024.00	147.00	-50	Spot (Block3, Row1, Column4)	48.96	53.00	12.42	0.03	0.25	48.00	48.28	48.00	10.33	0.00	0.21	28.00	1.00	0.00	5.00	0.96	28840.00	0.07	46.73	46.00
3	5	1	15166.00	3026.00	147.00	-50	Spot (Block3, Row1, Column5)	42.57	41.00	10.51	0.02	0.25	47.00	47.94	47.00	9.98	0.01	0.21	12.00	3.00	0.00	-6.00	-4.43	25072.00	-0.54	52.75	54.00
3	6	1	15466.00	3028.00	147.00	-50	Spot (Block3, Row1, Column6)	46.31	47.00	8.48	0.01	0.18	49.00	49.62	49.00	11.01	0.01	0.22	4.00	0.00	0.00	-2.00	-2.69	27186.00	-0.30	43.45	43.00
3	7	1	15766.00	3030.00	147.00	-50	Spot (Block3, Row1, Column7)	57.32	57.00	8.96	0.00	0.16	49.00	48.88	49.00	11.19	0.00	0.23	38.00	5.00	0.00	8.00	8.32	33818.00	0.75	53.14	53.00
3	8	1	16067.00	3032.00	147.00	-50	Spot (Block3, Row1, Column8)	60.85	61.00	8.14	0.00	0.13	53.00	260.70	53.00	860.07	0.69	3.30	0.00	0.00	0.00	8.00	7.85	36265.00	-0.23	60.58	61.00
3	1	2	13963.00	3319.00	147.00	-50	Spot (Block3, Row2, Column1)	48.18	49.00	9.16	0.01	0.19	47.00	48.46	47.00	10.69	0.01	0.22	15.00	0.00	0.00	2.00	1.18	28376.00	-0.03	49.47	49.00
3	2	2	14263.00	3321.00	147.00	-50	Spot (Block3, Row2, Column2)	47.74	49.00	8.83	0.01	0.18	48.00	48.64	48.00	11.11	0.01	0.23	8.00	0.00	0.00	1.00	-0.26	28022.00	-0.08	47.22	46.50
3	3	2	14563.00	3323.00	147.00	-50	Spot (Block3, Row2, Column3)	43.40	43.00	8.06	0.00	0.19	48.00	48.93	48.00	10.88	0.01	0.22	5.00	0.00	0.00	-5.00	-4.60	25648.00	-0.51	46.10	45.00
3	4	2	14864.00	3324.00	147.00	-50	Spot (Block3, Row2, Column4)	55.45	54.00	11.93	0.01	0.22	49.00	49.39	49.00	10.82	0.00	0.22	36.00	11.00	0.00	5.00	6.45	32607.00	0.56	52.77	52.00
3	5	2	15164.00	3326.00	147.00	-50	Spot (Block3, Row2, Column5)	50.79	51.00	10.94	0.00	0.22	49.00	49.62	49.00	10.83	0.01	0.22	25.00	2.00	0.00	2.00	1.79	30018.00	0.11	50.46	51.00
3	6	2	15464.00	3328.00	147.00	-50	Spot (Block3, Row2, Column6)	42.15	42.00	6.42	0.00	0.15	46.00	47.64	46.00	10.83	0.02	0.23	1.00	0.00	0.00	-4.00	-3.85	24829.00	-0.51	45.55	44.00
3	7	2	15765.00	3330.00	147.00	-50	Spot (Block3, Row2, Column7)	48.99	49.00	7.57	0.00	0.15	46.00	47.33	46.00	10.67	0.01	0.23	19.00	0.00	0.00	3.00	2.99	29051.00	0.16	49.85	50.00
3	8	2	16065.00	3332.00	147.00	-50	Spot (Block3, Row2, Column8)	52.63	52.00	11.17	0.01	0.21	47.00	48.41	47.00	11.15	0.01	0.23	34.00	6.00	0.00	5.00	5.63	30893.00	0.38	52.34	52.00
3	1	3	13961.00	3619.00	147.00	-50	Spot (Block3, Row3, Column1)	47.49	48.00	8.90	0.00	0.19	46.00	47.78	46.00	11.16	0.02	0.23	11.00	1.00	0.00	2.00	1.49	27925.00	-0.03	48.41	46.00
3	2	3	14261.00	3621.00	147.00	-50	Spot (Block3, Row3, Column2)	45.73	44.00	10.07	0.02	0.22	47.00	48.66	47.00	11.26	0.02	0.23	13.00	0.00	0.00	-3.00	-1.27	26892.00	-0.26	48.79	49.00
3	3	3	14562.00	3623.00	147.00	-50	Spot (Block3, Row3, Column3)	45.77	45.00	7.60	0.01	0.17	49.00	50.11	49.00	11.56	0.01	0.23	5.00	0.00	0.00	-4.00	-3.23	27277.00	-0.38	46.54	44.00
3	4	3	14862.00	3624.00	147.00	-50	Spot (Block3, Row3, Column4)	51.99	52.00	10.10	0.00	0.19	47.00	48.65	47.00	11.12	0.02	0.23	27.00	3.00	0.00	5.00	4.99	30573.00	0.30	50.21	52.00
3	5	3	15162.00	3626.00	147.00	-50	Spot (Block3, Row3, Column5)	40.59	40.00	7.11	0.01	0.18	50.00	50.85	50.00	10.85	0.01	0.21	0.00	0.00	0.00	-10.00	-9.41	24110.00	-0.95	40.52	39.00
3	6	3	15463.00	3628.00	147.00	-50	Spot (Block3, Row3, Column6)	50.58	51.00	9.11	0.00	0.18	47.00	48.52	47.00	10.12	0.01	0.21	22.00	2.00	0.00	4.00	3.58	29794.00	0.20	45.68	42.00
3	7	3	15763.00	3630.00	147.00	-50	Spot (Block3, Row3, Column7)	51.62	54.00	11.12	0.02	0.22	47.00	48.23	47.00	10.60	0.01	0.22	38.00	2.00	0.00	7.00	4.62	30405.00	0.32	46.77	43.00
3	8	3	16063.00	3632.00	147.00	-50	Spot (Block3, Row3, Column8)	53.61	53.00	8.63	0.00	0.16	50.00	50.26	50.00	11.24	0.00	0.22	19.00	1.00	0.00	3.00	3.61	31631.00	0.30	54.68	54.00
3	1	4	13959.00	3919.00	147.00	-50	Spot (Block3, Row4, Column1)	55.67	55.00	11.51	0.01	0.21	47.00	48.11	47.00	10.59	0.01	0.22	41.00	15.00	0.00	8.00	8.67	32788.00	0.71	48.70	49.00
3	2	4	14260.00	3921.00	147.00	-50	Spot (Block3, Row4, Column2)	50.20	51.00	7.26	0.01	0.14	47.00	48.21	47.00	10.49	0.01	0.22	14.00	0.00	0.00	4.00	3.20	29515.00	0.19	53.33	53.00
3	3	4	14560.00	3923.00	147.00	-50	Spot (Block3, Row4, Column3)	44.88	42.00	11.55	0.03	0.26	47.00	48.46	47.00	10.54	0.01	0.22	14.00	5.00	0.00	-5.00	-2.12	26390.00	-0.34	50.90	49.00
3	4	4	14860.00	3924.00	147.00	-50	Spot (Block3, Row4, Column4)	49.09	48.00	9.87	0.01	0.20	45.00	46.60	45.00	10.38	0.02	0.22	30.00	5.00	0.00	3.00	4.09	28866.00	0.24	50.26	51.00
3	5	4	15161.00	3926.00	147.00	-50	Spot (Block3, Row4, Column5)	44.41	42.00	11.72	0.02	0.26	48.00	48.82	48.00	10.95	0.01	0.22	18.00	0.00	0.00	-6.00	-3.59	26115.00	-0.40	45.61	45.00
3	6	4	15461.00	3928.00	147.00	-50	Spot (Block3, Row4, Column6)	50.58	51.00	10.09	0.00	0.20	47.00	48.13	47.00	10.10	0.01	0.21	27.00	3.00	0.00	4.00	3.58	29688.00	0.24	50.72	50.00
3	7	4	15761.00	3930.00	147.00	-50	Spot (Block3, Row4, Column7)	42.49	41.00	8.45	0.02	0.20	47.00	48.17	47.00	10.66	0.01	0.22	6.00	0.00	0.00	-6.00	-4.51	25029.00	-0.53	46.85	47.00
3	8	4	16062.00	3932.00	147.00	-50	Spot (Block3, Row4, Column8)	47.35	45.00	9.09	0.02	0.19	49.00	49.65	49.00	11.12	0.01	0.22	11.00	0.00	0.00	-4.00	-1.65	28220.00	-0.21	51.45	53.00
3	1	5	13958.00	4219.00	147.00	-50	Spot (Block3, Row5, Column1)	42.59	42.00	8.64	0.01	0.20	47.00	47.89	47.00	9.74	0.01	0.20	8.00	0.00	0.00	-5.00	-4.41	25129.00	-0.54	43.84	43.00
3	2	5	14258.00	4221.00	147.00	-50	Spot (Block3, Row5, Column2)	45.97	44.00	10.34	0.02	0.22	47.00	48.34	47.00	10.59	0.01	0.22	19.00	1.00	0.00	-3.00	-1.03	26984.00	-0.22	43.48	39.00
3	3	5	14558.00	4223.00	147.00	-50	Spot (Block3, Row5, Column3)	54.98	55.00	9.42	0.00	0.17	49.00	49.78	49.00	11.56	0.01	0.23	32.00	2.00	0.00	6.00	5.98	32491.00	0.45	50.85	48.00
3	4	5	14859.00	4224.00	147.00	-50	Spot (Block3, Row5, Column4)	44.74	44.00	8.49	0.01	0.19	48.00	48.81	48.00	11.07	0.01	0.23	4.00	0.00	0.00	-4.00	-3.26	26306.00	-0.37	47.89	48.00
3	5	5	15159.00	4226.00	147.00	-50	Spot (Block3, Row5, Column5)	49.18	49.00	11.89	0.00	0.24	48.00	49.20	48.00	10.65	0.01	0.22	26.00	3.00	0.00	1.00	1.18	29016.00	-0.00	47.73	48.00
3	6	5	15425.00	4286.00	204.80	0	Spot (Block3, Row5, Column6)	53.87	54.00	9.65	0.00	0.18	45.00	46.48	45.00	10.35	0.01	0.22	45.00	10.00	0.00	9.00	8.87	64427.00	0.71	47.78	48.00
3	7	5	15677.00	4211.00	233.75	0	Spot (Block3, Row5, Column7)	51.88	52.00	10.42	0.00	0.20	45.00	46.20	45.00	10.42	0.01	0.23	40.00	10.00	0.00	7.00	6.88	81344.00	0.54	44.35	44.00
3	8	5	16110.00	4235.00	192.55	0	Spot (Block3, Row5, Column8)	57.50	59.00	9.89	0.01	0.17	48.00	49.43	48.00	11.28	0.01	0.23	45.00	7.00	0.00	11.00	9.50	60318.00	0.72	49.71	49.00
3	1	6	13949.00	4488.00	105.40	0	Spot (Block3, Row6, Column1)	61.25	62.00	7.20	0.01	0.12	49.00	49.25	49.00	10.45	0.00	0.21	60.00	11.00	0.00	13.00	12.25	17455.00	1.15	59.57	62.00
3	2	6	14256.00	4521.00	147.00	-50	Spot (Block3, Row6, Column2)	55.99	56.00	10.96	0.00	0.20	49.00	49.09	49.00	11.23	0.00	0.23	35.00	8.00	0.00	7.00	6.99	33032.00	0.61	46.50	46.00
3	3	6	14557.00	4523.00	147.00	-50	Spot (Block3, Row6, Column3)	46.62	45.00	13.05	0.02	0.28	50.00	50.07	50.00	12.11	0.00	0.24	14.00	2.00	0.00	-5.00	-3.38	27785.00	-0.29	46.32	47.00
3	4	6	14857.00	4524.00	147.00	-50	Spot (Block3, Row6, Column4)	49.34	49.00	7.01	0.00	0.14	49.00	49.56	49.00	11.08	0.00	0.22	5.00	0.00	0.00	0.00	0.34	29014.00	-0.02	48.51	47.00
3	5	6	15157.00	4526.00	147.00	-50	Spot (Block3, Row6, Column5)	54.01	55.00	11.44	0.01	0.21	48.00	48.91	48.00	9.95	0.01	0.20	40.00	12.00	0.00	7.00	6.01	32081.00	0.51	51.34	50.00
3	6	6	15458.00	4528.00	147.00	-50	Spot (Block3, Row6, Column6)	51.49	51.00	8.52	0.00	0.17	45.00	46.55	45.00	10.47	0.01	0.22	32.00	4.00	0.00	6.00	6.49	30330.00	0.47	44.77	44.00
3	7	6	15758.00	4530.00	147.00	-50	Spot (Block3, Row6, Column7)	46.75	45.00	10.52	0.02	0.23	46.00	46.88	46.00	10.78	0.01	0.23	20.00	2.00	0.00	-1.00	0.75	27490.00	-0.01	49.98	50.00
3	8	6	16024.00	4563.00	191.15	0	Spot (Block3, Row6, Column8)	57.31	58.00	11.16	0.01	0.19	47.00	47.82	47.00	10.36	0.01	0.22	51.00	22.00	0.00	11.00	10.31	59088.00	0.92	53.33	52.00
3	1	7	13954.00	4819.00	147.00	-50	Spot (Block3, Row7, Column1)	47.47	46.00	8.39	0.01	0.18	49.00	49.41	49.00	11.11	0.00	0.22	7.00	0.00	0.00	-3.00	-1.53	27962.00	-0.17	50.35	50.00
3	2	7	14255.00	4821.00	147.00	-50	Spot (Block3, Row7, Column2)	47.21	49.00	9.05	0.02	0.19	49.00	49.32	49.00	11.01	0.00	0.22	5.00	0.00	0.00	0.00	-1.79	27760.00	-0.19	48.40	47.00
3	3	7	14555.00	4823.00	147.00	-50	Spot (Block3, Row7, Column3)	45.39	43.00	9.71	0.02	0.21	48.00	48.33	48.00	10.79	0.00	0.22	13.00	0.00	0.00	-5.00	-2.61	26736.00	-0.27	48.51	47.00
3	4	7	14855.00	4824.00	147.00	-50	Spot (Block3, Row7, Column4)	49.55	49.00	11.10	0.00	0.22	47.00	47.56	47.00	10.51	0.01	0.22	26.00	3.00	0.00	2.00	2.55	29136.00	0.19	51.28	51.00
3	5	7	15156.00	4826.00	147.00	-50	Spot (Block3, Row7, Column5)	53.04	53.00	9.97	0.00	0.19	46.00	46.64	46.00	10.78	0.01	0.23	40.00	7.00	0.00	7.00	7.04	31186.00	0.59	51.42	54.00
3	6	7	15456.00	4828.00	147.00	-50	Spot (Block3, Row7, Column6)	50.73	51.00	7.32	0.00	0.14	47.00	47.88	47.00	11.33	0.01	0.24	14.00	0.00	0.00	4.00	3.73	29778.00	0.25	50.19	49.00
3	7	7	15835.00	4801.00	199.60	0	Spot (Block3, Row7, Column7)	57.05	58.00	11.42	0.01	0.20	47.00	47.85	47.00	10.87	0.01	0.23	52.00	18.00	0.00	11.00	10.05	64243.00	0.85	52.12	53.00
3	8	7	16057.00	4832.00	147.00	-50	Spot (Block3, Row7, Column8)	44.64	43.50	9.84	0.01	0.22	49.00	49.32	49.00	11.01	0.00	0.22	7.00	0.00	0.00	-5.50	-4.36	26607.00	-0.42	45.26	43.00
3	1	8	13953.00	5119.00	147.00	-50	Spot (Block3, Row8, Column1)	43.90	43.00	9.58	0.01	0.22	47.00	47.37	47.00	11.63	0.00	0.25	8.00	0.00	0.00	-4.00	-3.10	25942.00	-0.30	47.98	47.00
3	2	8	14253.00	5121.00	147.00	-50	Spot (Block3, Row8, Column2)	56.77	59.00	11.36	0.02	0.20	47.00	47.48	47.00	10.98	0.00	0.23	54.00	14.00	0.00	12.00	9.77	33324.00	0.85	51.82	52.00
3	3	8	14553.00	5123.00	147.00	-50	Spot (Block3, Row8, Column3)	46.66	44.00	10.42	0.03	0.22	46.00	47.22	46.00	10.50	0.01	0.22	21.00	2.00	0.00	-2.00	0.66	27529.00	-0.05	45.81	44.00
3	4	8	14854.00	5124.00	147.00	-50	Spot (Block3, Row8, Column4)	52.24	53.00	6.72	0.01	0.13	45.00	46.69	45.00	10.77	0.02	0.23	34.00	1.00	0.00	8.00	7.24	30716.00	0.52	52.67	54.00
3	5	8	15154.00	5126.00	147.00	-50	Spot (Block3, Row8, Column5)	52.63	54.00	11.47	0.01	0.22	44.00	45.68	44.00	11.82	0.02	0.26	45.00	9.00	0.00	10.00	8.63	31103.00	0.59	50.70	51.00
3	6	8	15454.00	5128.00	147.00	-50	Spot (Block3, Row8, Column6)	45.56	45.00	7.56	0.01	0.17	49.00	49.72	49.00	11.72	0.01	0.24	3.00	0.00	0.00	-4.00	-3.44	26881.00	-0.35	44.24	43.00
3	7	8	15755.00	5130.00	147.00	-50	Spot (Block3, Row8, Column7)	45.97	45.00	12.41	0.01	0.27	46.00	47.54	46.00	10.41	0.01	0.22	23.00	5.00	0.00	-1.00	-0.03	27169.00	-0.15	50.35	47.00
3	8	8	16055.00	5132.00	147.00	-50	Spot (Block3, Row8, Column8)	45.84	46.00	6.61	0.00	0.14	47.00	47.67	47.00	10.32	0.01	0.22	3.00	0.00	0.00	-1.00	-1.16	26951.00	-0.18	49.47	49.00
4	1	1	18541.00	2850.00	155.80	0	Spot (Block4, Row1, Column1)	1354.11	1272.00	605.80	0.03	0.45	67.00	67.34	67.00	13.80	0.00	0.20	100.00	100.00	0.00	1205.00	1287.11	907257.00	93.23	344.93	271.50
4	2	1	18842.00	2891.00	202.20	0	Spot (Block4, Row1, Column2)	75.25	75.00	7.40	0.00	0.10	67.00	67.59	67.00	11.25	0.00	0.17	34.00	2.00	0.00	8.00	8.25	87287.00	0.68	66.58	68.00
4	3	1	19144.00	2860.00	147.00	-50	Spot (Block4, Row1, Column3)	73.05	74.00	8.72	0.01	0.12	66.00	66.04	66.00	9.27	0.00	0.14	42.00	8.00	0.00	8.00	7.05	42883.00	0.76	71.46	72.00
4	4	1	19444.00	2862.00	147.00	-50	Spot (Block4, Row1, Column4)	70.42	74.00	12.97	0.02	0.18	68.00	67.41	68.00	9.48	0.00	0.14	34.00	6.00	0.00	6.00	2.42	41409.00	0.32	72.03	72.00
4	5	1	19724.00	2859.00	142.75	0	Spot (Block4, Row1, Column5)	80.07	80.00	8.32	0.00	0.10	67.00	66.03	67.00	9.11	0.01	0.14	67.00	25.00	0.00	13.00	13.07	44678.00	1.54	72.35	72.00
4	6	1	20074.00	2852.00	126.50	0	Spot (Block4, Row1, Column6)	81.78	82.00	8.56	0.00	0.10	66.00	65.80	66.00	8.67	0.00	0.13	74.00	45.00	0.00	16.00	15.78	34919.00	1.84	71.46	70.50
4	7	1	20343.00	2848.00	131.75	0	Spot (Block4, Row1, Column7)	118.29	99.00	144.79	0.08	1.22	67.00	68.06	67.00	15.16	0.01	0.22	93.00	58.00	0.00	32.00	51.29	55122.00	3.31	82.88	83.00
4	8	1	20635.00	2869.00	146.90	0	Spot (Block4, Row1, Column8)	3926.70	3845.00	1536.36	0.01	0.39	70.00	72.98	70.00	19.63	0.02	0.27	100.00	100.00	0.00	3775.00	3856.70	2304970.00	196.28	911.58	737.00
4	1	2	18541.00	3156.00	147.00	-50	Spot (Block4, Row2, Column1)	66.55	65.00	12.65	0.01	0.19	67.00	67.07	67.00	11.77	0.00	0.18	20.00	3.00	0.00	-2.00	-0.45	39196.00	-0.04	66.96	71.00
4	2	2	18842.00	3158.00	147.00	-50	Spot (Block4, Row2, Column2)	70.04	70.00	6.82	0.00	0.10	68.00	67.00	68.00	10.16	0.01	0.15	10.00	0.00	0.00	2.00	2.04	41532.00	0.30	66.25	66.00
4	3	2	19142.00	3160.00	147.00	-50	Spot (Block4, Row2, Column3)	70.45	70.00	9.56	0.00	0.14	68.00	67.31	68.00	9.70	0.00	0.14	23.00	2.00	0.00	2.00	2.45	41426.00	0.32	70.73	70.00
4	4	2	19442.00	3162.00	147.00	-50	Spot (Block4, Row2, Column4)	66.36	66.00	7.43	0.00	0.11	68.00	67.34	68.00	9.34	0.00	0.14	6.00	0.00	0.00	-2.00	-1.64	39549.00	-0.10	68.09	67.00
4	5	2	19750.00	3181.00	199.65	0	Spot (Block4, Row2, Column5)	85.26	85.00	9.73	0.00	0.11	68.00	67.86	68.00	9.22	0.00	0.14	75.00	45.00	0.00	17.00	17.26	96168.00	1.89	73.45	75.00
4	6	2	20043.00	3165.00	147.00	-50	Spot (Block4, Row2, Column6)	68.41	69.50	7.51	0.01	0.11	67.00	66.65	67.00	9.01	0.00	0.14	13.00	0.00	0.00	2.50	1.41	40224.00	0.20	67.99	68.00
4	7	2	20343.00	3167.00	147.00	-50	Spot (Block4, Row2, Column7)	63.06	63.00	9.83	0.00	0.16	67.00	67.19	67.00	9.07	0.00	0.14	8.00	0.00	0.00	-4.00	-3.94	37207.00	-0.45	62.83	62.00
4	8	2	20644.00	3169.00	147.00	-50	Spot (Block4, Row2, Column8)	65.74	68.00	12.34	0.01	0.19	70.00	71.27	70.00	15.12	0.01	0.21	1.00	0.00	0.00	-2.00	-4.26	38658.00	-0.37	64.83	68.00
4	1	3	18540.00	3456.00	147.00	-50	Spot (Block4, Row3, Column1)	73.60	74.00	7.87	0.00	0.11	66.00	66.16	66.00	10.23	0.00	0.15	36.00	4.00	0.00	8.00	7.60	43349.00	0.73	69.94	66.00
4	2	3	18840.00	3458.00	147.00	-50	Spot (Block4, Row3, Column2)	66.65	67.00	8.02	0.00	0.12	69.00	68.26	69.00	9.81	0.00	0.14	5.00	0.00	0.00	-2.00	-2.35	39258.00	-0.16	66.23	65.50
4	3	3	19140.00	3460.00	147.00	-50	Spot (Block4, Row3, Column3)	73.83	74.00	7.95	0.00	0.11	69.00	68.72	69.00	9.53	0.00	0.14	25.00	3.00	0.00	5.00	4.83	43337.00	0.54	70.31	70.00
4	4	3	19440.00	3458.00	161.90	0	Spot (Block4, Row3, Column4)	86.54	87.00	7.63	0.00	0.09	68.00	67.72	68.00	8.51	0.00	0.13	90.00	57.00	0.00	19.00	18.54	62745.00	2.21	74.97	76.00
4	5	3	19773.00	3539.00	233.25	0	Spot (Block4, Row3, Column5)	76.79	78.00	12.04	0.01	0.16	68.00	67.83	68.00	8.78	0.00	0.13	53.00	25.00	0.00	10.00	8.79	120478.00	1.02	70.20	70.00
4	6	3	20035.00	3460.00	190.30	0	Spot (Block4, Row3, Column6)	147.23	141.00	38.82	0.02	0.26	68.00	68.03	68.00	8.54	0.00	0.13	100.00	99.00	0.00	73.00	79.23	150321.00	9.27	90.50	90.00
4	7	3	20343.00	3442.00	111.45	0	Spot (Block4, Row3, Column7)	86.00	87.00	9.59	0.01	0.11	67.00	66.86	67.00	9.16	0.00	0.14	83.00	54.00	0.00	20.00	19.00	27950.00	2.09	74.49	74.00
4	8	3	20646.00	3471.00	174.65	0	Spot (Block4, Row3, Column8)	108.26	110.00	16.20	0.01	0.15	68.00	68.11	68.00	9.36	0.00	0.14	97.00	89.00	0.00	42.00	40.26	91913.00	4.29	82.32	80.00
4	1	4	18531.00	3765.00	181.70	0	Spot (Block4, Row4, Column1)	81.90	82.00	9.50	0.00	0.12	67.00	66.90	67.00	10.15	0.00	0.15	68.00	30.00	0.00	15.00	14.90	75757.00	1.48	73.24	75.00
4	2	4	18787.00	3755.00	239.65	0	Spot (Block4, Row4, Column2)	75.45	76.00	9.13	0.00	0.12	69.00	68.39	69.00	10.49	0.00	0.15	34.00	5.00	0.00	7.00	6.45	125243.00	0.67	69.04	68.00
4	3	4	19135.00	3755.00	160.05	0	Spot (Block4, Row4, Column3)	169.50	184.00	33.72	0.04	0.20	68.00	67.97	68.00	10.35	0.00	0.15	100.00	100.00	0.00	116.00	101.50	119501.00	9.81	98.30	97.00
4	4	4	19439.00	3762.00	147.00	-50	Spot (Block4, Row4, Column4)	66.54	67.00	7.20	0.00	0.11	68.00	67.93	68.00	8.88	0.00	0.13	9.00	0.00	0.00	-1.00	-1.46	39125.00	-0.16	67.56	67.00
4	5	4	19739.00	3764.00	147.00	-50	Spot (Block4, Row4, Column5)	65.24	65.00	8.66	0.00	0.13	67.00	66.75	67.00	8.82	0.00	0.13	10.00	1.00	0.00	-2.00	-1.76	38364.00	-0.17	69.12	68.00
4	6	4	20047.00	3762.00	178.30	0	Spot (Block4, Row4, Column6)	89.42	90.00	11.29	0.00	0.13	67.00	66.90	67.00	9.27	0.00	0.14	86.00	65.00	0.00	23.00	22.42	80118.00	2.43	77.55	78.00
4	7	4	20313.00	3744.00	191.60	0	Spot (Block4, Row4, Column7)	73.84	73.00	7.39	0.00	0.10	67.00	67.27	67.00	9.98	0.00	0.15	32.00	6.00	0.00	6.00	6.84	76424.00	0.66	70.56	71.00
4	8	4	20640.00	3769.00	147.00	-50	Spot (Block4, Row4, Column8)	66.18	66.00	6.72	0.00	0.10	68.00	67.62	68.00	9.42	0.00	0.14	2.00	0.00	0.00	-2.00	-1.82	38978.00	-0.15	67.69	68.00
4	1	5	18557.00	4046.00	130.95	0	Spot (Block4, Row5, Column1)	86.99	88.00	10.46	0.01	0.12	70.00	69.61	70.00	10.84	0.00	0.16	79.00	40.00	0.00	18.00	16.99	40015.00	1.60	80.05	81.00
4	2	5	18828.00	4047.00	181.80	0	Spot (Block4, Row5, Column2)	112.23	112.00	19.26	0.00	0.17	69.00	68.34	69.00	11.71	0.00	0.17	95.00	84.00	0.00	43.00	43.23	104154.00	3.75	80.02	80.00
4	3	5	19148.00	4082.00	159.40	0	Spot (Block4, Row5, Column3)	93.18	92.00	13.12	0.01	0.14	68.00	67.71	68.00	10.22	0.00	0.15	87.00	58.00	0.00	24.00	25.18	65691.00	2.49	78.18	78.50
4	4	5	19458.00	4050.00	161.75	0	Spot (Block4, Row5, Column4)	93.11	93.00	9.87	0.00	0.11	68.00	67.78	68.00	9.03	0.00	0.13	94.00	74.00	0.00	25.00	25.11	67038.00	2.81	78.27	79.00
4	5	5	19740.00	4063.00	166.45	0	Spot (Block4, Row5, Column5)	124.31	120.00	23.88	0.02	0.19	68.00	67.52	68.00	8.31	0.00	0.12	100.00	99.00	0.00	52.00	56.31	95594.00	6.83	87.98	87.00
4	6	5	20038.00	4065.00	147.00	-50	Spot (Block4, Row5, Column6)	64.02	64.00	9.39	0.00	0.15	68.00	67.81	68.00	10.22	0.00	0.15	7.00	0.00	0.00	-4.00	-3.98	37580.00	-0.37	67.23	68.00
4	7	5	20339.00	4061.00	171.40	0	Spot (Block4, Row5, Column7)	289.08	302.00	77.87	0.02	0.27	69.00	69.49	69.00	11.77	0.00	0.17	100.00	100.00	0.00	233.00	220.08	236759.00	18.66	132.13	122.00
4	8	5	20628.00	4080.00	179.95	0	Spot (Block4, Row5, Column8)	87.63	88.00	9.77	0.00	0.11	69.00	68.63	69.00	11.39	0.00	0.17	76.00	35.00	0.00	19.00	18.63	79660.00	1.67	74.85	75.00
4	1	6	18535.00	4355.00	188.70	0	Spot (Block4, Row6, Column1)	145.46	150.00	34.71	0.01	0.24	70.00	70.01	70.00	12.30	0.00	0.18	99.00	96.00	0.00	80.00	75.46	145314.00	6.13	91.76	92.00
4	2	6	18835.00	4352.00	185.00	0	Spot (Block4, Row6, Column2)	168.61	179.00	32.18	0.03	0.19	70.00	69.85	70.00	12.07	0.00	0.17	100.00	99.00	0.00	109.00	98.61	162033.00	8.18	102.50	101.00
4	3	6	19147.00	4350.00	155.35	0	Spot (Block4, Row6, Column3)	91.80	92.00	9.29	0.00	0.10	68.00	68.38	68.00	10.02	0.00	0.15	91.00	62.00	0.00	24.00	23.80	60772.00	2.34	81.22	82.00
4	4	6	19451.00	4349.00	211.40	0	Spot (Block4, Row6, Column4)	74.70	75.00	8.11	0.00	0.11	67.00	66.94	67.00	8.79	0.00	0.13	45.00	11.00	0.00	8.00	7.70	94943.00	0.88	70.54	71.00
4	5	6	19734.00	4362.00	169.00	0	Spot (Block4, Row6, Column5)	110.55	112.00	15.37	0.01	0.14	66.00	65.57	66.00	8.90	0.00	0.14	99.00	95.00	0.00	46.00	44.55	87557.00	5.06	79.37	80.00
4	6	6	20060.00	4354.00	177.60	0	Spot (Block4, Row6, Column6)	72.47	72.00	8.44	0.00	0.12	65.00	65.41	65.00	9.52	0.00	0.15	38.00	9.00	0.00	7.00	7.47	63705.00	0.74	68.18	68.00
4	7	6	20326.00	4372.00	224.60	0	Spot (Block4, Row6, Column7)	74.63	75.00	7.89	0.00	0.11	68.00	68.06	68.00	9.88	0.00	0.15	39.00	3.00	0.00	7.00	6.63	108070.00	0.67	69.60	69.00
4	8	6	20663.00	4377.00	243.90	0	Spot (Block4, Row6, Column8)	76.67	76.00	10.70	0.00	0.14	70.00	70.88	70.00	12.17	0.01	0.17	27.00	5.00	0.00	6.00	6.67	131877.00	0.48	68.77	69.00
4	1	7	18522.00	4658.00	160.15	0	Spot (Block4, Row7, Column1)	92.03	91.00	9.84	0.00	0.11	68.00	67.43	68.00	10.56	0.00	0.16	91.00	61.00	0.00	23.00	24.03	65338.00	2.33	78.65	78.00
4	2	7	18833.00	4658.00	147.00	-50	Spot (Block4, Row7, Column2)	66.25	66.00	7.32	0.00	0.11	69.00	68.45	69.00	11.20	0.00	0.16	4.00	0.00	0.00	-3.00	-2.75	38886.00	-0.20	71.28	73.00
4	3	7	19134.00	4660.00	147.00	-50	Spot (Block4, Row7, Column3)	66.91	67.00	7.70	0.00	0.12	68.00	67.63	68.00	10.41	0.00	0.15	5.00	0.00	0.00	-1.00	-1.09	39345.00	-0.07	64.54	64.00
4	4	7	19434.00	4662.00	147.00	-50	Spot (Block4, Row7, Column4)	73.66	73.00	11.96	0.00	0.16	66.00	66.10	66.00	9.38	0.00	0.14	40.00	21.00	0.00	7.00	7.66	43315.00	0.81	70.23	71.50
4	5	7	19728.00	4668.00	228.20	0	Spot (Block4, Row7, Column5)	75.10	75.00	8.19	0.00	0.11	65.00	64.97	65.00	9.91	0.00	0.15	50.00	12.00	0.00	10.00	10.10	112272.00	1.02	68.38	70.00
4	6	7	20036.00	4663.00	182.95	0	Spot (Block4, Row7, Column6)	204.11	205.00	51.54	0.00	0.25	65.00	66.76	65.00	10.80	0.01	0.16	100.00	100.00	0.00	140.00	139.11	190842.00	12.72	105.36	105.00
4	7	7	20310.00	4659.00	176.90	0	Spot (Block4, Row7, Column7)	75.12	75.00	11.15	0.00	0.15	68.00	69.30	68.00	10.61	0.01	0.15	40.00	9.00	0.00	7.00	7.12	65732.00	0.55	72.21	72.00
4	8	7	20638.00	4727.00	117.70	0	Spot (Block4, Row7, Column8)	177.59	190.00	66.43	0.03	0.37	71.00	72.62	71.00	13.11	0.01	0.18	95.00	87.00	0.00	119.00	106.59	65352.00	8.01	114.54	107.00
4	1	8	18541.00	4951.00	138.80	0	Spot (Block4, Row8, Column1)	89.65	89.00	9.16	0.00	0.10	67.00	66.96	67.00	9.02	0.00	0.13	92.00	68.00	0.00	22.00	22.65	46888.00	2.51	79.01	79.00
4	2	8	18831.00	4986.00	175.80	0	Spot (Block4, Row8, Column2)	75.28	75.00	6.68	0.00	0.09	68.00	67.53	68.00	9.41	0.00	0.14	38.00	4.00	0.00	7.00	7.28	64968.00	0.82	71.39	72.00
4	3	8	19145.00	4909.00	204.70	0	Spot (Block4, Row8, Column3)	80.68	81.00	9.42	0.00	0.12	66.00	66.14	66.00	10.77	0.00	0.16	67.00	25.00	0.00	15.00	14.68	96412.00	1.35	73.03	73.00
4	4	8	19429.00	4952.00	176.40	0	Spot (Block4, Row8, Column4)	152.69	162.00	33.31	0.03	0.22	67.00	67.24	67.00	9.88	0.00	0.15	100.00	99.00	0.00	95.00	85.69	132688.00	8.65	92.85	92.00
4	5	8	19733.00	4964.00	147.00	-50	Spot (Block4, Row8, Column5)	68.11	69.00	12.55	0.01	0.18	68.00	67.98	68.00	9.69	0.00	0.14	26.00	3.00	0.00	1.00	0.11	40115.00	0.01	71.55	72.00
4	6	8	20028.00	4957.00	168.20	0	Spot (Block4, Row8, Column6)	213.43	207.00	54.60	0.01	0.26	68.00	68.16	68.00	10.72	0.00	0.16	100.00	100.00	0.00	139.00	145.43	168608.00	13.56	109.52	110.00
4	7	8	20291.00	4991.00	171.50	0	Spot (Block4, Row8, Column7)	79.70	80.00	9.38	0.00	0.12	68.00	67.68	68.00	10.52	0.00	0.16	55.00	14.00	0.00	12.00	11.70	65113.00	1.14	70.40	70.00
4	8	8	20642.00	4978.00	230.25	0	Spot (Block4, Row8, Column8)	79.72	80.00	10.19	0.00	0.13	70.00	69.34	70.00	11.68	0.00	0.17	40.00	7.00	0.00	10.00	9.72	121489.00	0.89	69.48	70.00
5	1	1	5009.00	7269.00	156.15	0	Spot (Block5, Row1, Column1)	1102.11	1065.00	467.79	0.01	0.42	82.00	82.88	82.00	12.91	0.00	0.16	100.00	100.00	0.00	983.00	1020.11	739519.00	78.92	301.33	251.00
5	2	1	5301.00	7281.00	174.75	0	Spot (Block5, Row1, Column2)	146.01	147.00	31.64	0.00	0.22	80.00	81.08	80.00	12.59	0.01	0.16	98.00	89.00	0.00	67.00	66.01	124404.00	5.16	96.45	97.00
5	3	1	5621.00	7275.00	185.75	0	Spot (Block5, Row1, Column3)	115.46	116.00	14.22	0.00	0.12	80.00	80.08	80.00	10.28	0.00	0.13	95.00	85.00	0.00	36.00	35.46	112107.00	3.44	93.28	94.50
5	4	1	5911.00	7275.00	177.30	0	Spot (Block5, Row1, Column4)	122.73	121.00	17.28	0.01	0.14	79.00	79.49	79.00	11.10	0.00	0.14	98.00	89.00	0.00	42.00	43.73	107879.00	3.89	93.96	94.00
5	5	1	6208.00	7281.00	181.65	0	Spot (Block5, Row1, Column5)	139.64	127.00	34.12	0.04	0.24	79.00	80.14	79.00	11.12	0.01	0.14	97.00	87.00	0.00	48.00	60.64	129163.00	5.35	99.00	100.00
5	6	1	6507.00	7279.00	169.90	0	Spot (Block5, Row1, Column6)	136.94	136.00	23.76	0.00	0.17	79.00	79.56	79.00	10.12	0.00	0.13	99.00	94.00	0.00	57.00	57.94	110098.00	5.67	100.49	99.00
5	7	1	6815.00	7286.00	128.30	0	Spot (Block5, Row1, Column7)	241.00	234.00	54.69	0.01	0.23	84.00	85.08	84.00	16.06	0.01	0.19	100.00	98.00	0.00	150.00	157.00	104834.00	9.71	138.33	125.50
5	8	1	7103.00	7290.00	147.05	0	Spot (Block5, Row1, Column8)	3393.85	3028.00	1520.14	0.05	0.45	89.00	90.30	89.00	18.26	0.01	0.20	100.00	100.00	0.00	2939.00	3304.85	1992190.00	180.93	820.96	641.00
5	1	2	5004.00	7576.00	147.00	-50	Spot (Block5, Row2, Column1)	83.69	83.00	11.57	0.00	0.14	81.00	81.33	81.00	11.99	0.00	0.15	23.00	5.00	0.00	2.00	2.69	49378.00	0.20	85.89	87.00
5	2	2	5310.00	7578.00	137.50	0	Spot (Block5, Row2, Column2)	119.99	122.00	14.22	0.01	0.12	80.00	80.03	80.00	11.27	0.00	0.14	97.00	87.00	0.00	42.00	39.99	61433.00	3.54	97.88	98.00
5	3	2	5604.00	7580.00	147.00	-50	Spot (Block5, Row2, Column3)	73.52	74.00	9.68	0.00	0.13	80.00	80.70	80.00	12.02	0.00	0.15	3.00	0.00	0.00	-6.00	-6.48	43597.00	-0.60	77.58	77.50
5	4	2	5910.00	7589.00	167.80	0	Spot (Block5, Row2, Column4)	113.14	114.00	13.56	0.00	0.12	79.00	79.57	79.00	10.99	0.00	0.14	94.00	81.00	0.00	35.00	34.14	88585.00	3.06	92.07	91.00
5	5	2	6211.00	7585.00	180.55	0	Spot (Block5, Row2, Column5)	128.48	125.00	24.58	0.01	0.19	79.00	79.58	79.00	10.57	0.00	0.13	97.00	89.00	0.00	46.00	49.48	117555.00	4.62	93.71	93.00
5	6	2	6456.00	7601.00	148.00	0	Spot (Block5, Row2, Column6)	91.85	92.00	8.04	0.00	0.09	81.00	82.01	81.00	14.36	0.01	0.18	31.00	1.00	0.00	11.00	10.85	55203.00	0.69	87.57	87.50
5	7	2	6806.00	7583.00	190.95	0	Spot (Block5, Row2, Column7)	98.81	99.00	8.26	0.00	0.08	82.00	81.92	82.00	12.85	0.00	0.16	71.00	14.00	0.00	17.00	16.81	101573.00	1.31	89.71	90.00
5	8	2	7106.00	7589.00	147.00	-50	Spot (Block5, Row2, Column8)	85.61	85.00	10.66	0.00	0.12	87.00	87.70	87.00	15.71	0.00	0.18	7.00	0.00	0.00	-2.00	-1.39	50425.00	-0.13	87.36	88.00
5	1	3	5004.00	7876.00	182.10	0	Spot (Block5, Row3, Column1)	121.29	119.00	19.36	0.01	0.16	80.00	79.81	80.00	10.82	0.00	0.14	96.00	85.00	0.00	39.00	41.29	112677.00	3.83	95.18	95.00
5	2	3	5302.00	7878.00	147.00	-50	Spot (Block5, Row3, Column2)	82.57	81.00	8.96	0.01	0.11	80.00	80.96	80.00	12.26	0.01	0.15	12.00	1.00	0.00	1.00	2.57	48801.00	0.13	82.74	82.00
5	3	3	5616.00	7896.00	108.30	0	Spot (Block5, Row3, Column3)	186.96	125.00	238.32	0.17	1.27	80.00	80.64	80.00	11.76	0.00	0.15	100.00	96.00	0.00	45.00	106.96	56650.00	9.04	109.38	108.00
5	4	3	5909.00	7883.00	179.70	0	Spot (Block5, Row3, Column4)	123.71	120.00	19.98	0.01	0.16	78.00	78.85	78.00	9.97	0.00	0.13	99.00	94.00	0.00	42.00	45.71	112203.00	4.50	96.49	97.00
5	5	3	6203.00	7897.00	152.70	0	Spot (Block5, Row3, Column5)	107.20	100.00	60.05	0.03	0.56	80.00	81.66	80.00	14.29	0.01	0.17	70.00	25.00	0.00	20.00	27.20	67964.00	1.79	89.78	89.50
5	6	3	6505.00	7884.00	200.35	0	Spot (Block5, Row3, Column6)	474.29	426.00	224.86	0.05	0.47	82.00	84.94	82.00	18.63	0.02	0.22	100.00	100.00	0.00	344.00	392.29	536424.00	20.90	184.13	189.50
5	7	3	6816.00	7893.00	201.20	0	Spot (Block5, Row3, Column7)	117.54	113.00	23.16	0.02	0.20	82.00	82.80	82.00	15.22	0.00	0.18	81.00	50.00	0.00	31.00	35.54	134939.00	2.28	89.80	90.00
5	8	3	7098.00	7897.00	188.05	0	Spot (Block5, Row3, Column8)	117.89	116.00	18.94	0.01	0.16	84.00	84.14	84.00	10.33	0.00	0.12	91.00	76.00	0.00	32.00	33.89	117422.00	3.27	92.34	92.00
5	1	4	4993.00	8179.00	187.15	0	Spot (Block5, Row4, Column1)	114.36	114.00	14.90	0.00	0.13	81.00	81.31	81.00	10.23	0.00	0.13	97.00	80.00	0.00	33.00	33.36	112412.00	3.23	91.11	92.00
5	2	4	5308.00	8184.00	235.70	0	Spot (Block5, Row4, Column2)	97.27	97.00	10.24	0.00	0.11	80.00	80.95	80.00	9.48	0.01	0.12	75.00	43.00	0.00	17.00	17.27	155821.00	1.72	90.17	91.00
5	3	4	5606.00	8176.00	148.05	0	Spot (Block5, Row4, Column3)	425.89	407.00	148.76	0.02	0.35	80.00	81.57	80.00	11.72	0.01	0.14	100.00	100.00	0.00	327.00	345.89	255535.00	29.39	176.28	165.50
5	4	4	5902.00	8182.00	147.00	-50	Spot (Block5, Row4, Column4)	85.59	85.00	8.52	0.00	0.10	82.00	82.76	82.00	11.64	0.00	0.14	15.00	2.00	0.00	3.00	3.59	50928.00	0.24	84.88	82.00
5	5	4	6165.00	8200.00	167.25	0	Spot (Block5, Row4, Column5)	103.66	102.00	24.43	0.01	0.24	81.00	81.94	81.00	11.98	0.01	0.15	66.00	45.00	0.00	21.00	22.66	80542.00	1.81	90.03	91.00
5	6	4	6509.00	8180.00	178.85	0	Spot (Block5, Row4, Column6)	123.20	117.00	21.08	0.02	0.17	80.00	82.15	80.00	16.27	0.01	0.20	93.00	62.00	0.00	37.00	43.20	109276.00	2.52	97.46	97.00
5	7	4	6818.00	8183.00	183.10	0	Spot (Block5, Row4, Column7)	114.67	110.00	18.84	0.02	0.16	83.00	82.53	83.00	11.44	0.00	0.14	89.00	63.00	0.00	27.00	31.67	107335.00	2.81	90.40	91.00
5	8	4	7103.00	8189.00	147.00	-50	Spot (Block5, Row4, Column8)	95.27	96.00	11.26	0.00	0.12	85.00	84.63	85.00	10.47	0.00	0.12	52.00	18.00	0.00	11.00	10.27	56208.00	1.02	97.85	98.00
5	1	5	5004.00	8476.00	147.70	0	Spot (Block5, Row5, Column1)	275.05	280.00	72.98	0.01	0.27	85.00	86.00	85.00	13.38	0.01	0.16	100.00	100.00	0.00	195.00	190.05	164205.00	14.13	140.90	129.00
5	2	5	5306.00	8465.00	178.75	0	Spot (Block5, Row5, Column2)	119.22	119.00	15.62	0.00	0.13	82.00	82.84	82.00	10.53	0.00	0.13	95.00	85.00	0.00	37.00	37.22	106699.00	3.45	98.16	99.00
5	3	5	5611.00	8482.00	194.95	0	Spot (Block5, Row5, Column3)	132.39	126.00	24.79	0.02	0.19	84.00	84.18	84.00	11.43	0.00	0.14	97.00	86.00	0.00	42.00	48.39	141923.00	4.22	98.04	98.00
5	4	5	5860.00	8490.00	156.35	0	Spot (Block5, Row5, Column4)	102.31	103.00	10.73	0.00	0.10	84.00	84.27	84.00	11.02	0.00	0.13	72.00	36.00	0.00	19.00	18.31	68857.00	1.64	93.04	93.00
5	5	5	6203.00	8478.00	146.20	0	Spot (Block5, Row5, Column5)	587.58	582.50	274.70	0.00	0.47	84.00	84.67	84.00	12.20	0.00	0.14	100.00	100.00	0.00	498.50	503.58	341970.00	41.21	208.18	175.00
5	6	5	6468.00	8474.00	113.75	0	Spot (Block5, Row5, Column6)	105.11	105.00	8.34	0.00	0.08	81.00	82.12	81.00	12.49	0.01	0.15	91.00	46.00	0.00	24.00	24.11	35632.00	1.84	95.73	96.00
5	7	5	6803.00	8488.00	184.85	0	Spot (Block5, Row5, Column7)	182.55	192.00	34.30	0.02	0.19	82.00	82.59	82.00	12.37	0.00	0.15	99.00	96.00	0.00	110.00	100.55	175250.00	8.08	112.66	111.50
5	8	5	7102.00	8488.00	163.80	0	Spot (Block5, Row5, Column8)	163.23	172.00	25.21	0.02	0.15	84.00	84.05	84.00	11.05	0.00	0.13	100.00	99.00	0.00	88.00	79.23	121119.00	7.16	109.70	109.00
5	1	6	4997.00	8772.00	199.25	0	Spot (Block5, Row6, Column1)	415.85	380.00	192.07	0.04	0.46	87.00	89.26	87.00	16.35	0.01	0.18	100.00	100.00	0.00	293.00	328.85	467412.00	19.98	176.02	180.50
5	2	6	5298.00	8776.00	194.30	0	Spot (Block5, Row6, Column2)	136.30	135.00	22.16	0.00	0.16	86.00	87.60	86.00	13.59	0.01	0.16	96.00	81.00	0.00	49.00	50.30	145709.00	3.58	105.37	105.00
5	3	6	5595.00	8770.00	160.45	0	Spot (Block5, Row6, Column3)	186.19	190.00	38.35	0.01	0.21	83.00	83.51	83.00	10.90	0.00	0.13	99.00	97.00	0.00	107.00	103.19	132382.00	9.42	111.32	110.00
5	4	6	5898.00	8782.00	147.00	-50	Spot (Block5, Row6, Column4)	87.35	87.00	7.41	0.00	0.08	82.00	82.15	82.00	11.26	0.00	0.14	22.00	0.00	0.00	5.00	5.35	51536.00	0.46	81.26	80.00
5	5	6	6202.00	8781.00	144.85	0	Spot (Block5, Row6, Column5)	541.89	557.50	218.23	0.01	0.40	82.00	82.87	82.00	11.66	0.00	0.14	100.00	100.00	0.00	475.50	459.89	307791.00	39.38	200.16	173.00
5	6	6	6491.00	8792.00	171.60	0	Spot (Block5, Row6, Column6)	95.83	94.00	10.53	0.01	0.11	82.00	82.49	82.00	10.52	0.00	0.13	57.00	22.00	0.00	12.00	13.83	78580.00	1.27	88.78	88.00
5	7	6	6806.00	8782.00	175.25	0	Spot (Block5, Row6, Column7)	160.03	167.00	36.95	0.02	0.23	84.00	83.96	84.00	11.45	0.00	0.14	99.00	93.00	0.00	83.00	76.03	137307.00	6.64	102.35	102.00
5	8	6	7107.00	8794.00	165.65	0	Spot (Block5, Row6, Column8)	168.49	180.00	42.22	0.03	0.25	84.00	84.40	84.00	11.71	0.00	0.14	99.00	95.00	0.00	96.00	84.49	128728.00	7.18	104.89	104.00
5	1	7	4999.00	9073.00	184.35	0	Spot (Block5, Row7, Column1)	109.42	110.00	10.35	0.00	0.09	84.00	85.55	84.00	13.82	0.01	0.16	85.00	45.00	0.00	26.00	25.42	104820.00	1.73	93.02	93.00
5	2	7	5296.00	9078.00	147.00	-50	Spot (Block5, Row7, Column2)	81.87	82.00	10.32	0.00	0.13	82.00	82.47	82.00	10.81	0.00	0.13	15.00	0.00	0.00	0.00	-0.13	48055.00	-0.06	78.42	79.00
5	3	7	5596.00	9080.00	147.00	-50	Spot (Block5, Row7, Column3)	85.06	86.00	7.72	0.00	0.09	81.00	82.28	81.00	11.28	0.01	0.14	15.00	0.00	0.00	5.00	4.06	50184.00	0.25	81.91	82.00
5	4	7	5897.00	9082.00	147.00	-50	Spot (Block5, Row7, Column4)	84.13	84.00	8.84	0.00	0.11	82.00	82.44	82.00	11.03	0.00	0.13	14.00	0.00	0.00	2.00	2.13	50060.00	0.15	83.50	84.00
5	5	7	6210.00	9086.00	197.85	0	Spot (Block5, Row7, Column5)	105.56	105.00	12.20	0.00	0.12	82.00	82.06	82.00	10.70	0.00	0.13	85.00	53.00	0.00	23.00	23.56	117171.00	2.20	92.30	91.00
5	6	7	6493.00	9086.00	198.85	0	Spot (Block5, Row7, Column6)	143.26	144.00	23.38	0.00	0.16	84.00	86.14	84.00	18.90	0.01	0.22	96.00	79.00	0.00	60.00	59.26	161019.00	3.02	103.80	103.00
5	7	7	6793.00	9085.00	172.55	0	Spot (Block5, Row7, Column7)	166.83	179.00	35.94	0.03	0.22	83.00	82.87	83.00	11.46	0.00	0.14	99.00	95.00	0.00	96.00	83.83	138969.00	7.32	101.71	101.00
5	8	7	7100.00	9079.00	199.75	0	Spot (Block5, Row7, Column8)	172.46	183.00	30.41	0.03	0.18	81.00	81.95	81.00	11.85	0.01	0.14	100.00	97.00	0.00	102.00	91.46	194014.00	7.64	107.79	105.50
5	1	8	5009.00	9364.00	149.90	0	Spot (Block5, Row8, Column1)	104.22	103.00	14.19	0.01	0.14	80.00	80.27	80.00	9.11	0.00	0.11	86.00	59.00	0.00	23.00	24.22	63676.00	2.63	89.75	90.00
5	2	8	5294.00	9378.00	147.00	-50	Spot (Block5, Row8, Column2)	86.92	86.00	8.72	0.00	0.10	80.00	79.75	80.00	9.17	0.00	0.12	32.00	10.00	0.00	6.00	6.92	51285.00	0.78	86.17	87.00
5	3	8	5580.00	9367.00	217.15	0	Spot (Block5, Row8, Column3)	104.78	105.00	12.14	0.00	0.12	81.00	80.76	81.00	10.31	0.00	0.13	86.00	59.00	0.00	24.00	23.78	141138.00	2.33	87.64	87.00
5	4	8	5890.00	9384.00	165.10	0	Spot (Block5, Row8, Column4)	160.65	169.00	28.89	0.02	0.18	81.00	81.29	81.00	10.87	0.00	0.13	99.00	97.00	0.00	88.00	79.65	121775.00	7.30	108.49	109.00
5	5	8	6195.00	9384.00	147.00	-50	Spot (Block5, Row8, Column5)	87.57	88.00	9.63	0.00	0.11	81.00	82.94	81.00	19.10	0.01	0.23	9.00	0.00	0.00	7.00	6.57	51577.00	0.24	80.50	79.00
5	6	8	6499.00	9383.00	177.90	0	Spot (Block5, Row8, Column6)	729.91	690.00	381.68	0.02	0.52	84.00	89.02	84.00	25.57	0.03	0.29	100.00	100.00	0.00	606.00	645.91	645969.00	25.07	230.28	218.00
5	7	8	6805.00	9407.00	157.30	0	Spot (Block5, Row8, Column7)	108.75	108.00	12.07	0.00	0.11	84.00	85.97	84.00	18.08	0.01	0.21	67.00	17.00	0.00	24.00	24.75	74166.00	1.26	97.80	97.50
5	8	8	7096.00	9389.00	147.00	-50	Spot (Block5, Row8, Column8)	97.20	98.00	12.39	0.00	0.13	83.00	83.33	83.00	11.51	0.00	0.14	60.00	24.00	0.00	15.00	14.20	57251.00	1.21	90.44	91.00
6	1	1	9509.00	7299.00	155.90	0	Spot (Block6, Row1, Column1)	1254.79	1138.00	584.43	0.04	0.47	83.00	84.76	83.00	15.88	0.01	0.19	100.00	100.00	0.00	1055.00	1171.79	839453.00	73.67	326.62	267.00
6	2	1	9788.00	7312.00	208.40	0	Spot (Block6, Row1, Column2)	104.60	105.00	13.35	0.00	0.13	82.00	83.17	82.00	14.47	0.01	0.17	72.00	32.00	0.00	23.00	22.60	129604.00	1.48	89.33	89.00
6	3	1	10118.00	7308.00	179.80	0	Spot (Block6, Row1, Column3)	114.94	111.00	19.07	0.02	0.17	83.00	82.95	83.00	12.22	0.00	0.15	89.00	60.00	0.00	28.00	31.94	104134.00	2.62	96.58	95.00
6	4	1	10402.00	7314.00	165.70	0	Spot (Block6, Row1, Column4)	110.97	111.00	13.59	0.00	0.12	85.00	85.33	85.00	11.43	0.00	0.13	85.00	61.00	0.00	26.00	25.97	84778.00	2.24	93.98	91.00
6	5	1	10707.00	7308.00	176.05	0	Spot (Block6, Row1, Column5)	144.90	139.00	43.12	0.02	0.30	82.00	82.30	82.00	11.43	0.00	0.14	97.00	90.00	0.00	57.00	62.90	125770.00	5.48	95.63	96.00
6	6	1	11005.00	7308.00	169.30	0	Spot (Block6, Row1, Column6)	170.65	184.00	44.37	0.03	0.26	85.00	85.15	85.00	11.49	0.00	0.13	100.00	96.00	0.00	99.00	85.65	135664.00	7.44	109.57	109.00
6	7	1	11312.00	7311.00	121.90	0	Spot (Block6, Row1, Column7)	311.59	292.00	91.03	0.03	0.29	88.00	88.00	88.00	16.28	0.00	0.18	100.00	100.00	0.00	204.00	223.59	122454.00	13.74	160.82	161.00
6	8	1	11603.00	7317.00	147.80	0	Spot (Block6, Row1, Column8)	3763.24	3465.00	1765.86	0.04	0.47	89.00	90.85	89.00	23.45	0.01	0.26	100.00	100.00	0.00	3376.00	3674.24	2265469.00	156.64	842.32	681.00
6	1	2	9425.00	7602.00	248.85	0	Spot (Block6, Row2, Column1)	85.32	86.00	9.56	0.00	0.11	80.00	80.25	80.00	12.80	0.00	0.16	23.00	1.00	0.00	6.00	5.32	152893.00	0.40	79.41	78.00
6	2	2	9801.00	7611.00	147.35	0	Spot (Block6, Row2, Column2)	129.73	126.50	20.74	0.01	0.16	81.00	80.53	81.00	11.50	0.00	0.14	99.00	90.00	0.00	45.50	48.73	76802.00	4.28	100.22	99.00
6	3	2	10106.00	7603.00	147.00	-50	Spot (Block6, Row2, Column3)	84.84	86.00	12.83	0.01	0.15	83.00	82.47	83.00	11.39	0.00	0.14	26.00	5.00	0.00	3.00	1.84	49804.00	0.21	86.09	87.00
6	4	2	10410.00	7591.00	190.60	0	Spot (Block6, Row2, Column4)	121.10	119.00	19.02	0.01	0.16	85.00	84.67	85.00	11.43	0.00	0.13	91.00	78.00	0.00	34.00	36.10	123768.00	3.19	102.07	104.00
6	5	2	10689.00	7614.00	191.30	0	Spot (Block6, Row2, Column5)	102.55	103.00	12.34	0.00	0.12	82.00	82.28	82.00	11.27	0.00	0.14	76.00	45.00	0.00	21.00	20.55	105936.00	1.80	89.38	90.00
6	6	2	10998.00	7601.00	210.35	0	Spot (Block6, Row2, Column6)	94.66	94.00	12.22	0.00	0.13	84.00	84.15	84.00	12.30	0.00	0.15	44.00	14.00	0.00	10.00	10.66	119178.00	0.85	82.66	83.00
6	7	2	11292.00	7621.00	236.35	0	Spot (Block6, Row2, Column7)	102.30	101.00	14.38	0.01	0.14	84.00	84.36	84.00	13.37	0.00	0.16	62.00	25.00	0.00	17.00	18.30	164706.00	1.34	88.28	89.00
6	8	2	11607.00	7612.00	147.00	-50	Spot (Block6, Row2, Column8)	92.51	93.00	10.03	0.00	0.11	85.00	86.54	85.00	19.33	0.01	0.22	12.00	0.00	0.00	8.00	7.51	55042.00	0.31	95.35	96.00
6	1	3	9504.00	7891.00	184.70	0	Spot (Block6, Row3, Column1)	147.34	142.00	39.40	0.02	0.27	78.00	77.78	78.00	11.88	0.00	0.15	96.00	88.00	0.00	64.00	69.34	141296.00	5.85	93.62	94.00
6	2	3	9855.00	7927.00	176.75	0	Spot (Block6, Row3, Column2)	95.38	96.00	9.32	0.00	0.10	81.00	80.58	81.00	13.05	0.00	0.16	55.00	8.00	0.00	15.00	14.38	83362.00	1.13	87.59	88.00
6	3	3	10115.00	7893.00	137.80	0	Spot (Block6, Row3, Column3)	104.51	102.00	12.29	0.01	0.12	83.00	82.98	83.00	12.27	0.00	0.15	81.00	29.00	0.00	19.00	21.51	53300.00	1.76	95.44	94.00
6	4	3	10404.00	7907.00	167.00	0	Spot (Block6, Row3, Column4)	145.82	140.00	32.28	0.02	0.22	83.00	83.18	83.00	10.91	0.00	0.13	99.00	91.00	0.00	57.00	62.82	113008.00	5.74	103.82	103.50
6	5	3	10729.00	7905.00	183.10	0	Spot (Block6, Row3, Column5)	99.85	98.00	12.34	0.01	0.12	82.00	82.51	82.00	11.36	0.00	0.14	65.00	34.00	0.00	16.00	17.85	94160.00	1.53	89.86	90.00
6	6	3	11012.00	7904.00	176.85	0	Spot (Block6, Row3, Column6)	202.21	204.00	42.76	0.00	0.21	84.00	85.16	84.00	12.71	0.01	0.15	100.00	99.00	0.00	120.00	118.21	176938.00	9.21	123.79	119.00
6	7	3	11332.00	7915.00	182.40	0	Spot (Block6, Row3, Column7)	138.18	132.00	31.66	0.02	0.23	84.00	84.77	84.00	13.41	0.00	0.16	93.00	79.00	0.00	48.00	54.18	128512.00	3.98	97.58	100.00
6	8	3	11609.00	7926.00	160.20	0	Spot (Block6, Row3, Column8)	376.18	365.00	128.17	0.01	0.34	84.00	85.17	84.00	12.31	0.01	0.14	100.00	99.00	0.00	281.00	292.18	265582.00	23.64	162.75	170.00
6	1	4	9499.00	8203.00	180.85	0	Spot (Block6, Row4, Column1)	139.82	134.00	31.76	0.02	0.23	81.00	80.82	81.00	12.88	0.00	0.16	96.00	86.00	0.00	53.00	58.82	127653.00	4.58	98.22	99.00
6	2	4	9798.00	8207.00	272.75	0	Spot (Block6, Row4, Column2)	100.91	99.00	18.65	0.01	0.18	82.00	82.04	82.00	15.13	0.00	0.18	53.00	23.00	0.00	17.00	18.91	218367.00	1.25	83.05	83.00
6	3	4	10100.00	8202.00	153.50	0	Spot (Block6, Row4, Column3)	377.97	350.00	159.63	0.03	0.42	81.00	81.84	81.00	13.81	0.00	0.17	100.00	100.00	0.00	269.00	296.97	243037.00	21.44	150.92	149.00
6	4	4	10362.00	8184.00	128.25	0	Spot (Block6, Row4, Column4)	101.41	99.00	11.66	0.01	0.12	83.00	82.92	83.00	11.74	0.00	0.14	69.00	31.00	0.00	16.00	18.41	44721.00	1.57	91.52	91.00
6	5	4	10719.00	8205.00	149.05	0	Spot (Block6, Row4, Column5)	107.63	106.00	17.05	0.01	0.16	83.00	83.11	83.00	11.37	0.00	0.14	81.00	51.00	0.00	23.00	24.63	65010.00	2.16	93.47	93.00
6	6	4	11019.00	8184.00	238.05	0	Spot (Block6, Row4, Column6)	103.37	104.00	11.34	0.00	0.11	84.00	85.00	84.00	12.04	0.01	0.14	72.00	32.00	0.00	20.00	19.37	168498.00	1.53	90.14	91.00
6	7	4	11308.00	8226.00	163.45	0	Spot (Block6, Row4, Column7)	113.91	113.00	16.73	0.00	0.15	83.00	83.42	83.00	14.44	0.00	0.17	86.00	54.00	0.00	30.00	30.91	84182.00	2.11	98.86	96.00
6	8	4	11611.00	8200.00	187.10	0	Spot (Block6, Row4, Column8)	98.24	97.00	11.51	0.01	0.12	82.00	82.58	82.00	11.65	0.00	0.14	62.00	26.00	0.00	15.00	16.24	96767.00	1.34	86.53	86.00
6	1	5	9515.00	8507.00	165.65	0	Spot (Block6, Row5, Column1)	142.34	143.00	21.88	0.00	0.15	84.00	83.89	84.00	13.11	0.00	0.16	99.00	95.00	0.00	59.00	58.34	108463.00	4.46	107.44	109.00
6	2	5	9804.00	8502.00	158.05	0	Spot (Block6, Row5, Column2)	420.83	405.00	131.77	0.02	0.31	84.00	84.88	84.00	14.42	0.00	0.17	100.00	100.00	0.00	321.00	336.83	291217.00	23.29	175.70	171.50
6	3	5	10100.00	8500.00	159.25	0	Spot (Block6, Row5, Column3)	245.99	252.00	54.48	0.01	0.22	83.00	83.07	83.00	13.47	0.00	0.16	100.00	100.00	0.00	169.00	162.99	170469.00	12.09	128.34	117.00
6	4	5	10401.00	8484.00	235.60	0	Spot (Block6, Row5, Column4)	105.47	106.00	13.58	0.00	0.13	82.00	82.95	82.00	13.50	0.01	0.16	76.00	41.00	0.00	24.00	23.47	168968.00	1.67	89.94	91.00
6	5	5	10706.00	8511.00	152.20	0	Spot (Block6, Row5, Column5)	508.04	476.00	237.93	0.03	0.47	84.00	84.54	84.00	12.96	0.00	0.15	100.00	100.00	0.00	392.00	424.04	323113.00	32.67	170.77	167.00
6	6	5	11017.00	8526.00	260.20	0	Spot (Block6, Row5, Column6)	94.15	95.00	11.79	0.00	0.13	83.00	83.83	83.00	13.84	0.00	0.17	43.00	7.00	0.00	12.00	11.15	185292.00	0.75	86.62	86.50
6	7	5	11307.00	8512.00	177.10	0	Spot (Block6, Row5, Column7)	512.71	466.00	210.03	0.04	0.41	85.00	86.96	85.00	16.83	0.01	0.19	100.00	100.00	0.00	381.00	427.71	449132.00	25.29	196.43	194.00
6	8	5	11598.00	8515.00	165.80	0	Spot (Block6, Row5, Column8)	162.49	168.00	29.86	0.01	0.18	84.00	84.79	84.00	15.14	0.00	0.18	98.00	92.00	0.00	84.00	78.49	124308.00	5.13	110.08	110.00
6	1	6	9500.00	8802.00	175.50	0	Spot (Block6, Row6, Column1)	190.71	196.00	32.74	0.01	0.17	82.00	82.50	82.00	14.35	0.00	0.17	100.00	98.00	0.00	114.00	108.71	164202.00	7.54	116.98	112.00
6	2	6	9803.00	8806.00	188.35	0	Spot (Block6, Row6, Column2)	307.70	311.00	84.17	0.00	0.27	82.00	83.28	82.00	14.83	0.01	0.18	100.00	100.00	0.00	229.00	225.70	308311.00	15.14	153.72	157.00
6	3	6	10092.00	8798.00	163.05	0	Spot (Block6, Row6, Column3)	215.16	199.00	72.60	0.03	0.34	83.00	84.27	83.00	12.83	0.01	0.15	99.00	99.00	0.00	116.00	132.16	157285.00	10.20	116.42	113.00
6	4	6	10417.00	8771.00	192.85	0	Spot (Block6, Row6, Column4)	98.23	98.00	18.93	0.00	0.19	84.00	85.24	84.00	12.60	0.01	0.15	55.00	13.00	0.00	14.00	14.23	102752.00	1.03	90.41	89.50
6	5	6	10702.00	8807.00	146.80	0	Spot (Block6, Row6, Column5)	641.57	581.00	291.04	0.04	0.45	85.00	86.12	85.00	13.46	0.01	0.16	100.00	100.00	0.00	496.00	556.57	378528.00	41.27	209.74	174.50
6	6	6	10971.00	8833.00	195.70	0	Spot (Block6, Row6, Column6)	97.11	96.00	14.26	0.01	0.15	84.00	85.68	84.00	13.45	0.01	0.16	47.00	17.00	0.00	12.00	13.11	105367.00	0.85	92.69	92.00
6	7	6	11307.00	8805.00	160.70	0	Spot (Block6, Row6, Column7)	177.18	182.00	32.64	0.01	0.18	84.00	85.45	84.00	14.53	0.01	0.17	100.00	98.00	0.00	98.00	93.18	125624.00	6.31	114.62	111.00
6	8	6	11600.00	8817.00	166.75	0	Spot (Block6, Row6, Column8)	179.76	180.00	45.07	0.00	0.25	85.00	85.19	85.00	11.94	0.00	0.14	99.00	97.00	0.00	95.00	94.76	139134.00	7.92	111.10	110.00
6	1	7	9499.00	9085.00	196.50	0	Spot (Block6, Row7, Column1)	126.98	123.00	23.21	0.01	0.18	79.00	79.24	79.00	11.61	0.00	0.15	97.00	87.00	0.00	44.00	47.98	138918.00	4.11	95.33	98.00
6	2	7	9797.00	9101.00	147.00	-50	Spot (Block6, Row7, Column2)	80.14	80.00	8.69	0.00	0.11	79.00	79.97	79.00	12.48	0.01	0.16	10.00	0.00	0.00	1.00	1.14	47602.00	0.01	78.34	79.00
6	3	7	10098.00	9103.00	147.00	-50	Spot (Block6, Row7, Column3)	85.33	85.00	8.62	0.00	0.10	82.00	82.17	82.00	12.23	0.00	0.15	15.00	0.00	0.00	3.00	3.33	50429.00	0.26	83.33	84.00
6	4	7	10398.00	9105.00	147.00	-50	Spot (Block6, Row7, Column4)	93.47	93.00	10.19	0.00	0.11	85.00	95.27	85.00	65.75	0.05	0.69	0.00	0.00	0.00	8.00	8.47	55056.00	-0.03	98.20	90.00
6	5	7	10706.00	9114.00	164.75	0	Spot (Block6, Row7, Column5)	119.57	121.00	15.92	0.01	0.13	87.00	97.93	87.00	67.17	0.05	0.69	1.00	0.00	0.00	34.00	32.57	90154.00	0.32	101.71	101.00
6	6	7	10996.00	9108.00	174.25	0	Spot (Block6, Row7, Column6)	378.18	386.00	116.17	0.01	0.31	87.00	88.41	87.00	14.71	0.01	0.17	100.00	100.00	0.00	299.00	291.18	320320.00	19.69	160.95	166.00
6	7	7	11291.00	9108.00	161.85	0	Spot (Block6, Row7, Column7)	210.27	204.00	47.73	0.01	0.23	85.00	86.06	85.00	13.75	0.01	0.16	100.00	99.00	0.00	119.00	125.27	152236.00	9.03	118.98	116.00
6	8	7	11603.00	9115.00	206.95	0	Spot (Block6, Row7, Column8)	114.15	115.00	12.96	0.00	0.11	83.00	83.54	83.00	12.31	0.00	0.15	90.00	72.00	0.00	32.00	31.15	138809.00	2.49	97.34	98.00
6	1	8	9504.00	9377.00	123.00	0	Spot (Block6, Row8, Column1)	109.72	108.00	12.61	0.01	0.11	79.00	78.97	79.00	11.10	0.00	0.14	95.00	75.00	0.00	29.00	30.72	44325.00	2.77	93.87	94.00
6	2	8	9709.00	9416.00	221.95	0	Spot (Block6, Row8, Column2)	91.13	91.00	8.79	0.00	0.10	79.00	79.70	79.00	11.90	0.00	0.15	52.00	9.00	0.00	12.00	12.13	128590.00	0.96	81.04	82.00
6	3	8	10094.00	9407.00	200.30	0	Spot (Block6, Row8, Column3)	114.35	114.00	15.39	0.00	0.13	83.00	83.28	83.00	12.58	0.00	0.15	89.00	63.00	0.00	31.00	31.35	130707.00	2.47	91.77	92.00
6	4	8	10396.00	9406.00	148.60	0	Spot (Block6, Row8, Column4)	776.38	685.00	299.00	0.05	0.39	84.00	94.90	84.00	65.70	0.05	0.69	100.00	100.00	0.00	601.00	692.38	469712.00	10.37	254.54	192.00
6	5	8	10697.00	9407.00	147.00	-50	Spot (Block6, Row8, Column5)	86.09	86.00	9.40	0.00	0.11	84.00	89.73	84.00	49.64	0.03	0.55	0.00	0.00	0.00	2.00	2.09	51140.00	-0.07	88.63	90.00
6	6	8	10995.00	9411.00	160.35	0	Spot (Block6, Row8, Column6)	305.56	284.00	108.11	0.03	0.35	85.00	86.07	85.00	13.19	0.01	0.15	100.00	100.00	0.00	199.00	220.56	215722.00	16.64	141.35	134.50
6	7	8	11292.00	9402.00	171.75	0	Spot (Block6, Row8, Column7)	107.78	109.00	12.20	0.00	0.11	83.00	83.33	83.00	12.59	0.00	0.15	81.00	51.00	0.00	26.00	24.78	88058.00	1.94	93.78	91.00
6	8	8	11609.00	9408.00	203.85	0	Spot (Block6, Row8, Column8)	105.64	105.00	15.38	0.00	0.15	83.00	83.09	83.00	10.87	0.00	0.13	74.00	50.00	0.00	22.00	22.64	124756.00	2.07	88.00	88.00
7	1	1	14012.00	7327.00	156.05	0	Spot (Block7, Row1, Column1)	1205.04	1110.00	603.85	0.04	0.50	48.00	49.82	48.00	13.16	0.02	0.26	100.00	100.00	0.00	1062.00	1157.04	807376.00	87.79	271.61	189.00
7	2	1	14291.00	7308.00	147.00	-50	Spot (Block7, Row1, Column2)	53.34	53.00	8.72	0.00	0.16	46.00	47.81	46.00	12.16	0.02	0.25	24.00	4.00	0.00	7.00	7.34	31468.00	0.45	52.83	51.00
7	3	1	14592.00	7310.00	147.00	-50	Spot (Block7, Row1, Column3)	54.39	54.00	12.61	0.00	0.23	46.00	46.70	46.00	9.85	0.01	0.21	44.00	22.00	0.00	8.00	8.39	31817.00	0.78	49.65	45.00
7	4	1	14892.00	7312.00	147.00	-50	Spot (Block7, Row1, Column4)	42.32	41.00	8.46	0.01	0.20	46.00	47.17	46.00	10.21	0.01	0.22	8.00	0.00	0.00	-5.00	-3.68	25178.00	-0.48	50.34	50.00
7	5	1	15192.00	7313.00	147.00	-50	Spot (Block7, Row1, Column5)	41.62	37.00	12.25	0.05	0.29	47.00	47.51	47.00	10.27	0.00	0.22	16.00	3.00	0.00	-10.00	-5.38	24600.00	-0.57	44.19	39.00
7	6	1	15493.00	7315.00	147.00	-50	Spot (Block7, Row1, Column6)	47.11	46.00	12.08	0.01	0.26	47.00	47.44	47.00	9.87	0.00	0.21	30.00	2.00	0.00	-1.00	0.11	27843.00	-0.03	40.91	38.00
7	7	1	15793.00	7317.00	147.00	-50	Spot (Block7, Row1, Column7)	48.01	47.00	6.43	0.01	0.13	48.00	49.51	48.00	14.94	0.01	0.30	2.00	0.00	0.00	-1.00	0.01	28373.00	-0.10	49.23	48.00
7	8	1	16103.00	7344.00	148.35	0	Spot (Block7, Row1, Column8)	3559.20	3550.00	1490.73	0.00	0.42	53.00	55.22	53.00	19.83	0.02	0.36	100.00	100.00	0.00	3497.00	3506.20	2139081.00	176.71	787.44	629.00
7	1	2	13989.00	7606.00	147.00	-50	Spot (Block7, Row2, Column1)	56.24	56.00	10.17	0.00	0.18	49.00	50.43	49.00	12.73	0.01	0.25	31.00	4.00	0.00	7.00	7.24	33179.00	0.46	52.75	53.00
7	2	2	14290.00	7608.00	147.00	-50	Spot (Block7, Row2, Column2)	44.95	45.00	6.59	0.00	0.15	48.00	49.12	48.00	10.35	0.01	0.21	1.00	0.00	0.00	-3.00	-3.05	26518.00	-0.40	45.97	47.00
7	3	2	14590.00	7610.00	147.00	-50	Spot (Block7, Row2, Column3)	51.25	50.00	8.66	0.01	0.17	46.00	46.51	46.00	9.58	0.00	0.21	32.00	5.00	0.00	4.00	5.25	30240.00	0.50	51.90	53.00
7	4	2	14890.00	7612.00	147.00	-50	Spot (Block7, Row2, Column4)	46.41	44.00	9.67	0.02	0.21	46.00	47.01	46.00	10.36	0.01	0.22	17.00	3.00	0.00	-2.00	0.41	27380.00	-0.06	43.53	42.00
7	5	2	15216.00	7620.00	225.70	0	Spot (Block7, Row2, Column5)	56.60	55.00	12.48	0.01	0.22	46.00	47.42	46.00	9.76	0.01	0.21	49.00	24.00	0.00	9.00	10.60	82753.00	0.94	49.01	46.00
7	6	2	15491.00	7615.00	147.00	-50	Spot (Block7, Row2, Column6)	47.14	45.00	11.55	0.02	0.24	47.00	47.71	47.00	9.61	0.01	0.20	26.00	6.00	0.00	-2.00	0.14	27858.00	-0.06	47.93	45.50
7	7	2	15791.00	7617.00	147.00	-50	Spot (Block7, Row2, Column7)	42.38	40.00	10.58	0.03	0.25	49.00	49.33	49.00	10.29	0.00	0.21	7.00	0.00	0.00	-9.00	-6.62	25256.00	-0.68	49.93	53.00
7	8	2	16092.00	7619.00	147.00	-50	Spot (Block7, Row2, Column8)	47.83	48.00	6.76	0.00	0.14	50.00	52.15	50.00	17.69	0.02	0.34	0.00	0.00	0.00	-2.00	-2.17	28123.00	-0.24	47.02	47.00
7	1	3	13988.00	7906.00	147.00	-50	Spot (Block7, Row3, Column1)	50.22	51.00	9.44	0.01	0.19	46.00	47.42	46.00	10.26	0.01	0.22	30.00	2.00	0.00	5.00	4.22	29478.00	0.27	51.10	51.00
7	2	3	14288.00	7908.00	147.00	-50	Spot (Block7, Row3, Column2)	47.01	47.00	7.53	0.00	0.16	50.00	50.13	50.00	10.64	0.00	0.21	2.00	0.00	0.00	-3.00	-2.99	27595.00	-0.29	49.61	49.00
7	3	3	14588.00	7910.00	147.00	-50	Spot (Block7, Row3, Column3)	49.20	49.00	11.26	0.00	0.23	50.00	49.53	50.00	10.00	0.00	0.20	20.00	0.00	0.00	-1.00	-0.80	28979.00	-0.03	47.63	46.00
7	4	3	14889.00	7912.00	147.00	-50	Spot (Block7, Row3, Column4)	46.78	45.00	9.30	0.02	0.20	47.00	47.70	47.00	10.15	0.01	0.21	16.00	2.00	0.00	-2.00	-0.22	27508.00	-0.09	48.91	49.00
7	5	3	15189.00	7913.00	147.00	-50	Spot (Block7, Row3, Column5)	53.40	55.00	9.81	0.01	0.18	47.00	48.86	47.00	10.51	0.02	0.22	37.00	3.00	0.00	8.00	6.40	31454.00	0.43	47.98	50.00
7	6	3	15489.00	7915.00	147.00	-50	Spot (Block7, Row3, Column6)	45.38	46.00	10.08	0.01	0.22	50.00	50.42	50.00	10.85	0.00	0.22	7.00	0.00	0.00	-4.00	-4.62	26726.00	-0.46	50.26	49.50
7	7	3	15790.00	7917.00	147.00	-50	Spot (Block7, Row3, Column7)	46.66	46.00	12.30	0.01	0.26	50.00	50.24	50.00	10.68	0.00	0.21	17.00	1.00	0.00	-4.00	-3.34	27438.00	-0.33	51.65	51.00
7	8	3	16090.00	7919.00	147.00	-50	Spot (Block7, Row3, Column8)	53.05	53.00	12.45	0.00	0.23	49.00	49.00	49.00	11.41	0.00	0.23	31.00	5.00	0.00	4.00	4.05	31245.00	0.36	47.87	45.50
7	1	4	13986.00	8206.00	147.00	-50	Spot (Block7, Row4, Column1)	41.68	40.00	12.17	0.02	0.29	47.00	47.79	47.00	10.18	0.01	0.21	13.00	0.00	0.00	-7.00	-5.32	24464.00	-0.60	42.97	40.00
7	2	4	14287.00	8208.00	147.00	-50	Spot (Block7, Row4, Column2)	47.56	48.00	9.28	0.00	0.20	48.00	49.02	48.00	10.43	0.01	0.21	12.00	0.00	0.00	0.00	-0.44	28156.00	-0.14	44.83	44.00
7	3	4	14587.00	8210.00	147.00	-50	Spot (Block7, Row4, Column3)	47.02	48.00	11.21	0.01	0.24	48.00	48.73	48.00	10.56	0.01	0.22	17.00	0.00	0.00	0.00	-0.98	27648.00	-0.16	48.01	48.00
7	4	4	14887.00	8212.00	147.00	-50	Spot (Block7, Row4, Column4)	50.11	50.00	12.66	0.00	0.25	48.00	49.00	48.00	10.63	0.01	0.22	29.00	7.00	0.00	2.00	2.11	29813.00	0.10	48.46	47.00
7	5	4	15188.00	8213.00	147.00	-50	Spot (Block7, Row4, Column5)	46.90	47.00	8.33	0.00	0.18	49.00	49.24	49.00	11.16	0.00	0.23	6.00	0.00	0.00	-2.00	-2.10	27669.00	-0.21	51.45	52.00
7	6	4	15488.00	8215.00	147.00	-50	Spot (Block7, Row4, Column6)	47.04	46.00	12.06	0.01	0.26	50.00	50.83	50.00	11.15	0.01	0.22	13.00	0.00	0.00	-4.00	-2.96	27800.00	-0.34	45.58	44.00
7	7	4	15788.00	8217.00	147.00	-50	Spot (Block7, Row4, Column7)	49.79	49.00	9.25	0.01	0.19	51.00	51.23	51.00	11.57	0.00	0.23	11.00	0.00	0.00	-2.00	-1.21	29378.00	-0.12	50.49	53.00
7	8	4	16089.00	8219.00	147.00	-50	Spot (Block7, Row4, Column8)	49.03	50.00	9.64	0.01	0.20	51.00	50.55	51.00	11.95	0.00	0.24	7.00	0.00	0.00	-1.00	-1.97	28925.00	-0.13	55.84	59.00
7	1	5	13985.00	8506.00	147.00	-50	Spot (Block7, Row5, Column1)	42.21	40.00	8.33	0.02	0.20	47.00	47.31	47.00	9.90	0.00	0.21	6.00	0.00	0.00	-7.00	-4.79	24946.00	-0.52	43.78	44.00
7	2	5	14285.00	8508.00	147.00	-50	Spot (Block7, Row5, Column2)	51.58	50.00	11.50	0.01	0.22	48.00	49.12	48.00	10.16	0.01	0.21	30.00	8.00	0.00	2.00	3.58	30435.00	0.24	55.79	57.00
7	3	5	14585.00	8510.00	147.00	-50	Spot (Block7, Row5, Column3)	53.12	51.00	12.62	0.02	0.24	47.00	47.96	47.00	10.25	0.01	0.21	29.00	14.00	0.00	4.00	6.12	31288.00	0.50	49.76	48.00
7	4	5	14886.00	8512.00	147.00	-50	Spot (Block7, Row5, Column4)	47.60	45.00	11.69	0.02	0.25	47.00	47.83	47.00	10.37	0.01	0.22	25.00	7.00	0.00	-2.00	0.60	28130.00	-0.02	42.68	40.00
7	5	5	15186.00	8513.00	147.00	-50	Spot (Block7, Row5, Column5)	58.89	58.00	10.21	0.01	0.17	48.00	49.39	48.00	11.51	0.01	0.23	46.00	11.00	0.00	10.00	10.89	34568.00	0.83	52.24	52.00
7	6	5	15486.00	8515.00	147.00	-50	Spot (Block7, Row5, Column6)	45.95	45.00	9.63	0.01	0.21	47.00	48.06	47.00	11.19	0.01	0.23	10.00	0.00	0.00	-2.00	-1.05	27110.00	-0.19	46.64	46.00
7	7	5	15827.00	8493.00	141.65	0	Spot (Block7, Row5, Column7)	60.78	62.00	9.26	0.01	0.15	50.00	49.89	50.00	11.00	0.00	0.22	51.00	10.00	0.00	12.00	10.78	33066.00	0.99	56.10	55.00
7	8	5	16087.00	8519.00	147.00	-50	Spot (Block7, Row5, Column8)	49.18	49.00	10.58	0.00	0.22	50.00	50.68	50.00	11.84	0.01	0.23	14.00	0.00	0.00	-1.00	-0.82	28966.00	-0.13	44.32	41.00
7	1	6	13983.00	8806.00	147.00	-50	Spot (Block7, Row6, Column1)	49.86	50.00	9.95	0.00	0.20	48.00	48.69	48.00	10.20	0.01	0.21	21.00	3.00	0.00	2.00	1.86	29266.00	0.11	44.89	44.00
7	2	6	14283.00	8808.00	147.00	-50	Spot (Block7, Row6, Column2)	44.15	43.00	8.65	0.01	0.20	46.00	47.70	46.00	11.12	0.02	0.23	9.00	0.00	0.00	-3.00	-1.85	25916.00	-0.32	44.14	41.50
7	3	6	14597.00	8892.00	196.80	0	Spot (Block7, Row6, Column3)	53.77	55.00	10.65	0.01	0.20	46.00	47.33	46.00	10.63	0.01	0.22	44.00	10.00	0.00	9.00	7.77	59366.00	0.61	48.12	47.00
7	4	6	14884.00	8812.00	147.00	-50	Spot (Block7, Row6, Column4)	48.65	49.00	6.79	0.00	0.14	47.50	48.42	47.50	10.14	0.01	0.21	9.00	0.00	0.00	1.50	1.15	28608.00	0.02	47.37	47.00
7	5	6	15184.00	8813.00	147.00	-50	Spot (Block7, Row6, Column5)	53.26	54.00	8.51	0.01	0.16	47.00	48.36	47.00	11.06	0.01	0.23	28.00	1.00	0.00	7.00	6.26	31315.00	0.44	47.71	46.00
7	6	6	15485.00	8815.00	147.00	-50	Spot (Block7, Row6, Column6)	49.36	49.00	7.20	0.00	0.15	45.00	46.93	45.00	10.78	0.02	0.23	21.00	0.00	0.00	4.00	4.36	29026.00	0.23	47.05	48.00
7	7	6	15785.00	8817.00	147.00	-50	Spot (Block7, Row6, Column7)	46.99	46.00	9.80	0.01	0.21	47.00	47.96	47.00	11.22	0.01	0.23	13.00	0.00	0.00	-1.00	-0.01	27630.00	-0.09	48.80	49.50
7	8	6	16085.00	8819.00	147.00	-50	Spot (Block7, Row6, Column8)	51.87	53.00	10.49	0.01	0.20	47.00	47.86	47.00	10.72	0.01	0.22	31.00	3.00	0.00	6.00	4.87	30500.00	0.37	48.07	51.00
7	1	7	13981.00	9106.00	147.00	-50	Spot (Block7, Row7, Column1)	52.24	52.00	11.56	0.00	0.22	48.00	49.04	48.00	11.06	0.01	0.23	29.00	7.00	0.00	4.00	4.24	30666.00	0.29	56.11	58.00
7	2	7	14319.00	9154.00	197.90	0	Spot (Block7, Row7, Column2)	54.81	56.00	8.92	0.01	0.16	47.00	48.57	47.00	11.60	0.01	0.24	38.00	1.00	0.00	9.00	7.81	60454.00	0.54	48.38	47.00
7	3	7	14582.00	9110.00	147.00	-50	Spot (Block7, Row7, Column3)	51.36	52.00	9.22	0.01	0.18	46.00	47.55	46.00	10.74	0.01	0.23	33.00	2.00	0.00	6.00	5.36	30200.00	0.36	51.84	53.00
7	4	7	14882.00	9112.00	147.00	-50	Spot (Block7, Row7, Column4)	44.04	42.00	8.71	0.02	0.20	47.00	47.61	47.00	9.93	0.01	0.21	12.00	0.00	0.00	-5.00	-2.96	26249.00	-0.36	46.69	44.00
7	5	7	15183.00	9113.00	147.00	-50	Spot (Block7, Row7, Column5)	42.73	39.50	12.10	0.03	0.28	46.00	47.00	46.00	10.21	0.01	0.22	15.00	6.00	0.00	-6.50	-3.27	25213.00	-0.42	48.17	49.00
7	6	7	15483.00	9115.00	147.00	-50	Spot (Block7, Row7, Column6)	60.41	61.00	9.05	0.00	0.15	48.00	48.58	48.00	10.75	0.01	0.22	60.00	15.00	0.00	13.00	12.41	35640.00	1.10	52.68	54.00
7	7	7	15783.00	9117.00	147.00	-50	Spot (Block7, Row7, Column7)	50.19	51.00	10.62	0.01	0.21	49.00	49.09	49.00	11.28	0.00	0.23	17.00	0.00	0.00	2.00	1.19	29664.00	0.10	53.10	54.00
7	8	7	16084.00	9119.00	147.00	-50	Spot (Block7, Row7, Column8)	46.91	44.00	9.99	0.03	0.21	47.00	47.82	47.00	10.07	0.01	0.21	19.00	1.00	0.00	-3.00	-0.09	27628.00	-0.09	48.97	49.50
7	1	8	14006.00	9440.00	136.85	0	Spot (Block7, Row8, Column1)	69.63	71.00	11.72	0.01	0.17	46.00	47.53	46.00	11.55	0.01	0.24	82.00	54.00	0.00	25.00	23.63	35093.00	1.91	61.60	63.00
7	2	8	14280.00	9408.00	147.00	-50	Spot (Block7, Row8, Column2)	46.29	45.00	9.63	0.01	0.21	48.00	49.05	48.00	12.06	0.01	0.25	9.00	0.00	0.00	-3.00	-1.71	27262.00	-0.23	49.46	49.00
7	3	8	14580.00	9410.00	147.00	-50	Spot (Block7, Row8, Column3)	58.20	59.00	10.27	0.01	0.18	48.00	48.14	48.00	10.87	0.00	0.23	53.00	12.00	0.00	11.00	10.20	34224.00	0.93	56.77	59.00
7	4	8	14881.00	9412.00	147.00	-50	Spot (Block7, Row8, Column4)	41.35	39.00	10.52	0.03	0.25	46.00	46.85	46.00	9.68	0.01	0.21	12.00	2.00	0.00	-7.00	-4.65	24438.00	-0.57	48.65	46.50
7	5	8	15181.00	9413.00	147.00	-50	Spot (Block7, Row8, Column5)	53.71	54.00	8.67	0.00	0.16	47.00	47.38	47.00	10.04	0.00	0.21	35.00	3.00	0.00	7.00	6.71	31476.00	0.63	48.12	45.00
7	6	8	15481.00	9415.00	147.00	-50	Spot (Block7, Row8, Column6)	44.95	45.00	7.36	0.00	0.16	49.00	49.56	49.00	11.56	0.00	0.23	1.00	0.00	0.00	-4.00	-4.05	26567.00	-0.40	43.52	43.00
7	7	8	15782.00	9417.00	147.00	-50	Spot (Block7, Row8, Column7)	47.41	47.00	7.71	0.00	0.16	50.00	49.66	50.00	11.45	0.00	0.23	3.00	0.00	0.00	-3.00	-2.59	28208.00	-0.20	46.81	48.00
7	8	8	16082.00	9419.00	147.00	-50	Spot (Block7, Row8, Column8)	61.00	63.00	7.92	0.01	0.13	49.00	49.48	49.00	10.25	0.00	0.21	67.00	10.00	0.00	14.00	12.00	35866.00	1.12	60.77	61.00
8	1	1	18515.00	7352.00	155.10	0	Spot (Block8, Row1, Column1)	1264.14	1078.50	550.24	0.07	0.44	82.00	83.47	82.00	13.75	0.01	0.16	100.00	100.00	0.00	996.50	1182.14	834332.00	85.89	354.21	269.50
8	2	1	18807.00	7362.00	252.55	0	Spot (Block8, Row1, Column2)	85.88	86.00	9.21	0.00	0.11	81.00	81.48	81.00	12.02	0.00	0.15	20.00	1.00	0.00	5.00	4.88	158529.00	0.37	79.53	79.00
8	3	1	19182.00	7394.00	191.10	0	Spot (Block8, Row1, Column3)	92.64	93.00	8.57	0.00	0.09	82.00	81.72	82.00	9.22	0.00	0.11	58.00	15.00	0.00	11.00	10.64	95416.00	1.18	84.43	83.50
8	4	1	19418.00	7408.00	142.30	0	Spot (Block8, Row1, Column4)	97.87	97.00	10.94	0.00	0.11	83.00	83.02	83.00	10.33	0.00	0.12	62.00	29.00	0.00	14.00	14.87	53533.00	1.44	89.38	89.00
8	5	1	19713.00	7368.00	147.00	-50	Spot (Block8, Row1, Column5)	87.82	87.00	11.51	0.00	0.13	87.00	86.52	87.00	11.15	0.00	0.13	17.00	3.00	0.00	0.00	0.82	51553.00	0.12	82.99	83.00
8	6	1	20013.00	7370.00	147.00	-50	Spot (Block8, Row1, Column6)	101.19	101.00	13.99	0.00	0.14	89.00	89.04	89.00	11.37	0.00	0.13	50.00	27.00	0.00	12.00	12.19	59401.00	1.07	97.33	96.00
8	7	1	20314.00	7372.00	147.00	-50	Spot (Block8, Row1, Column7)	93.62	95.00	8.16	0.01	0.09	89.00	90.57	89.00	16.24	0.01	0.18	3.00	0.00	0.00	6.00	4.62	55329.00	0.19	87.75	90.00
8	8	1	20605.00	7372.00	147.85	0	Spot (Block8, Row1, Column8)	3702.99	3488.50	1561.55	0.03	0.42	91.00	94.54	91.00	23.01	0.02	0.24	100.00	100.00	0.00	3397.50	3611.99	2192168.00	156.81	889.18	715.50
8	1	2	18510.00	7661.00	147.00	-50	Spot (Block8, Row2, Column1)	87.59	88.00	5.86	0.00	0.07	81.00	81.47	81.00	11.76	0.00	0.14	19.00	0.00	0.00	7.00	6.59	51681.00	0.52	85.46	84.00
8	2	2	18786.00	7702.00	229.65	0	Spot (Block8, Row2, Column2)	87.17	87.00	8.81	0.00	0.10	79.00	79.05	79.00	10.21	0.00	0.13	39.00	7.00	0.00	8.00	8.17	132145.00	0.80	80.61	80.00
8	3	2	19111.00	7665.00	147.00	-50	Spot (Block8, Row2, Column3)	82.17	82.00	8.50	0.00	0.10	82.00	82.40	82.00	10.57	0.00	0.13	11.00	0.00	0.00	0.00	0.17	48233.00	-0.02	82.31	84.00
8	4	2	19411.00	7666.00	147.00	-50	Spot (Block8, Row2, Column4)	95.24	95.00	6.10	0.00	0.06	85.00	84.94	85.00	10.35	0.00	0.12	49.00	4.00	0.00	10.00	10.24	56190.00	0.99	90.93	91.00
8	5	2	19713.00	7673.00	196.35	0	Spot (Block8, Row2, Column5)	106.64	106.00	11.11	0.00	0.10	86.00	86.13	86.00	11.27	0.00	0.13	77.00	43.00	0.00	20.00	20.64	116237.00	1.82	93.33	92.00
8	6	2	20012.00	7670.00	147.00	-50	Spot (Block8, Row2, Column6)	95.72	96.00	11.29	0.00	0.12	89.00	89.70	89.00	11.55	0.00	0.13	34.00	7.00	0.00	7.00	6.72	56283.00	0.52	97.68	100.00
8	7	2	20312.00	7672.00	147.00	-50	Spot (Block8, Row2, Column7)	95.92	96.00	11.82	0.00	0.12	87.00	86.73	87.00	10.79	0.00	0.12	46.00	14.00	0.00	9.00	8.92	56786.00	0.85	91.74	93.00
8	8	2	20610.00	7650.00	222.40	0	Spot (Block8, Row2, Column8)	98.22	97.00	12.62	0.01	0.13	90.00	91.80	90.00	21.24	0.01	0.23	15.00	0.00	0.00	7.00	8.22	139763.00	0.30	89.15	90.00
8	1	3	18466.00	7949.00	220.10	0	Spot (Block8, Row3, Column1)	92.27	91.00	12.15	0.01	0.13	82.00	82.43	82.00	9.79	0.00	0.12	49.00	19.00	0.00	9.00	10.27	128163.00	1.01	85.54	86.00
8	2	3	18809.00	7953.00	256.20	0	Spot (Block8, Row3, Column2)	89.91	90.00	7.94	0.00	0.09	80.00	80.46	80.00	9.89	0.00	0.12	51.00	11.00	0.00	10.00	9.91	171185.00	0.96	83.56	83.00
8	3	3	19109.00	7965.00	147.00	-50	Spot (Block8, Row3, Column3)	86.70	86.00	12.48	0.00	0.14	84.00	83.79	84.00	10.67	0.00	0.13	25.00	7.00	0.00	2.00	2.70	51154.00	0.27	93.41	91.00
8	4	3	19409.00	7966.00	147.00	-50	Spot (Block8, Row3, Column4)	94.47	94.00	7.60	0.00	0.08	87.00	86.93	87.00	10.13	0.00	0.12	32.00	6.00	0.00	7.00	7.47	55451.00	0.74	90.77	91.00
8	5	3	19710.00	7968.00	147.00	-50	Spot (Block8, Row3, Column5)	92.44	93.00	7.52	0.00	0.08	85.00	85.84	85.00	9.76	0.00	0.11	41.00	4.00	0.00	8.00	7.44	54542.00	0.68	92.10	92.00
8	6	3	20018.00	7961.00	202.90	0	Spot (Block8, Row3, Column6)	175.15	187.00	34.08	0.03	0.19	86.00	85.97	86.00	10.43	0.00	0.12	100.00	99.00	0.00	101.00	89.15	204751.00	8.55	112.63	111.00
8	7	3	20310.00	7972.00	147.00	-50	Spot (Block8, Row3, Column7)	87.94	89.00	9.85	0.01	0.11	88.00	88.30	88.00	11.58	0.00	0.13	11.00	0.00	0.00	1.00	-0.06	51883.00	-0.03	86.25	86.00
8	8	3	20609.00	7980.00	159.15	0	Spot (Block8, Row3, Column8)	225.12	210.00	46.71	0.03	0.21	90.00	89.98	90.00	11.36	0.00	0.13	100.00	98.00	0.00	120.00	135.12	156908.00	11.90	140.40	132.00
8	1	4	18510.00	8254.00	141.90	0	Spot (Block8, Row4, Column1)	102.47	102.00	8.35	0.00	0.08	84.00	84.07	84.00	10.45	0.00	0.12	82.00	41.00	0.00	18.00	18.47	55847.00	1.76	93.76	93.50
8	2	4	18809.00	8260.00	193.85	0	Spot (Block8, Row4, Column2)	96.77	97.00	8.36	0.00	0.09	84.00	84.36	84.00	11.08	0.00	0.13	56.00	13.00	0.00	13.00	12.77	103055.00	1.12	88.81	88.00
8	3	4	19107.00	8267.00	170.45	0	Spot (Block8, Row4, Column3)	116.99	115.00	12.68	0.01	0.11	84.00	83.83	84.00	11.26	0.00	0.13	98.00	80.00	0.00	31.00	32.99	94998.00	2.95	101.78	102.00
8	4	4	19408.00	8266.00	147.00	-50	Spot (Block8, Row4, Column4)	97.85	97.00	9.80	0.00	0.10	84.00	84.32	84.00	10.55	0.00	0.13	61.00	20.00	0.00	13.00	13.85	58124.00	1.28	94.94	94.00
8	5	4	19694.00	8245.00	190.10	0	Spot (Block8, Row4, Column5)	93.92	92.00	10.31	0.01	0.11	83.00	83.51	83.00	9.80	0.00	0.12	48.00	18.00	0.00	9.00	10.92	95518.00	1.06	87.13	87.00
8	6	4	20013.00	8261.00	197.35	0	Spot (Block8, Row4, Column6)	109.46	109.00	11.22	0.00	0.10	85.00	85.09	85.00	9.61	0.00	0.11	92.00	67.00	0.00	24.00	24.46	120518.00	2.54	92.18	93.00
8	7	4	20309.00	8272.00	147.00	-50	Spot (Block8, Row4, Column7)	87.91	89.00	9.50	0.01	0.11	89.00	89.72	89.00	14.25	0.00	0.16	4.00	0.00	0.00	0.00	-1.09	51867.00	-0.13	90.49	89.00
8	8	4	20609.00	8274.00	147.00	-50	Spot (Block8, Row4, Column8)	94.10	95.00	7.44	0.00	0.08	91.00	90.87	91.00	10.81	0.00	0.12	14.00	0.00	0.00	4.00	3.10	55427.00	0.30	97.59	97.00
8	1	5	18510.00	8553.00	178.55	0	Spot (Block8, Row5, Column1)	112.61	113.00	10.42	0.00	0.09	86.00	86.53	86.00	10.83	0.00	0.13	93.00	69.00	0.00	27.00	26.61	100676.00	2.41	96.70	96.00
8	2	5	18801.00	8552.00	162.55	0	Spot (Block8, Row5, Column2)	225.96	222.00	35.35	0.01	0.16	88.00	88.03	88.00	11.40	0.00	0.13	100.00	100.00	0.00	134.00	137.96	164500.00	12.10	131.62	121.00
8	3	5	19113.00	8572.00	188.60	0	Spot (Block8, Row5, Column3)	117.90	118.00	13.51	0.00	0.11	85.00	84.75	85.00	10.73	0.00	0.13	95.00	78.00	0.00	33.00	32.90	118843.00	3.09	97.35	96.50
8	4	5	19406.00	8566.00	147.00	-50	Spot (Block8, Row5, Column4)	93.91	93.00	8.07	0.00	0.09	85.00	85.41	85.00	10.46	0.00	0.12	39.00	10.00	0.00	8.00	8.91	55313.00	0.81	87.35	88.00
8	5	5	19701.00	8559.00	181.75	0	Spot (Block8, Row5, Column5)	124.69	122.00	17.54	0.01	0.14	84.00	84.12	84.00	10.13	0.00	0.12	98.00	87.00	0.00	38.00	40.69	115465.00	4.00	96.00	95.00
8	6	5	20007.00	8570.00	147.00	-50	Spot (Block8, Row5, Column6)	89.65	90.00	9.78	0.00	0.11	88.00	89.19	88.00	14.45	0.01	0.16	10.00	0.00	0.00	2.00	1.65	52804.00	0.03	88.71	89.50
8	7	5	20308.00	8561.00	177.05	0	Spot (Block8, Row5, Column7)	492.73	501.00	170.66	0.01	0.35	91.00	93.51	91.00	16.86	0.01	0.18	100.00	100.00	0.00	410.00	401.73	432614.00	23.67	199.51	197.00
8	8	5	20603.00	8549.00	180.35	0	Spot (Block8, Row5, Column8)	105.19	106.00	10.88	0.00	0.10	92.00	93.07	92.00	13.17	0.01	0.14	53.00	10.00	0.00	14.00	13.19	96038.00	0.92	95.68	96.00
8	1	6	18506.00	8852.00	183.30	0	Spot (Block8, Row6, Column1)	176.21	183.00	31.96	0.02	0.18	87.00	87.48	87.00	12.34	0.00	0.14	100.00	97.00	0.00	96.00	89.21	165814.00	7.19	112.24	110.00
8	2	6	18806.00	8857.00	197.55	0	Spot (Block8, Row6, Column2)	288.28	296.00	82.81	0.01	0.29	88.00	88.72	88.00	12.65	0.00	0.14	100.00	100.00	0.00	208.00	200.28	319987.00	15.77	149.50	146.00
8	3	6	19124.00	8876.00	221.65	0	Spot (Block8, Row6, Column3)	89.88	90.00	8.86	0.00	0.10	85.00	85.33	85.00	11.11	0.00	0.13	22.00	2.00	0.00	5.00	4.88	126190.00	0.41	86.45	87.00
8	4	6	19404.00	8866.00	147.00	-50	Spot (Block8, Row6, Column4)	90.33	90.00	10.32	0.00	0.11	84.00	83.79	84.00	10.39	0.00	0.12	30.00	9.00	0.00	6.00	6.33	53025.00	0.63	86.55	86.00
8	5	6	19706.00	8870.00	147.25	0	Spot (Block8, Row6, Column5)	103.18	101.00	10.08	0.01	0.10	85.00	85.37	85.00	10.17	0.00	0.12	76.00	36.00	0.00	16.00	18.18	60876.00	1.75	89.54	88.00
8	6	6	20005.00	8870.00	147.00	-50	Spot (Block8, Row6, Column6)	95.54	93.00	13.41	0.01	0.14	91.00	91.12	91.00	11.84	0.00	0.13	26.00	12.00	0.00	2.00	4.54	56276.00	0.37	97.18	96.50
8	7	6	20305.00	8872.00	147.00	-50	Spot (Block8, Row6, Column7)	103.94	103.50	10.76	0.00	0.10	91.00	91.82	91.00	14.00	0.00	0.15	41.00	8.00	0.00	12.50	12.94	61322.00	0.87	95.06	94.00
8	8	6	20596.00	8896.00	222.95	0	Spot (Block8, Row6, Column8)	98.74	99.00	7.14	0.00	0.07	90.00	90.44	90.00	10.76	0.00	0.12	41.00	2.00	0.00	9.00	8.74	140605.00	0.77	95.62	96.00
8	1	7	18515.00	9165.00	167.65	0	Spot (Block8, Row7, Column1)	119.82	118.00	13.64	0.01	0.11	88.00	87.56	88.00	11.58	0.00	0.13	95.00	67.00	0.00	30.00	31.82	93583.00	2.79	99.52	99.00
8	2	7	18811.00	9161.00	212.60	0	Spot (Block8, Row7, Column2)	99.79	100.00	10.72	0.00	0.11	86.00	85.86	86.00	11.48	0.00	0.13	58.00	21.00	0.00	14.00	13.79	128625.00	1.21	90.63	90.50
8	3	7	19102.00	9165.00	147.00	-50	Spot (Block8, Row7, Column3)	88.37	88.00	9.60	0.00	0.11	84.00	84.30	84.00	9.74	0.00	0.12	32.00	5.00	0.00	4.00	4.37	51787.00	0.42	88.41	88.00
8	4	7	19403.00	9166.00	147.00	-50	Spot (Block8, Row7, Column4)	90.04	90.00	8.61	0.00	0.10	86.00	86.19	86.00	10.45	0.00	0.12	22.00	3.00	0.00	4.00	4.04	53305.00	0.37	91.78	91.50
8	5	7	19703.00	9168.00	147.00	-50	Spot (Block8, Row7, Column5)	91.49	91.00	10.69	0.00	0.12	87.00	87.71	87.00	12.01	0.00	0.14	23.00	3.00	0.00	4.00	4.49	53611.00	0.31	98.23	98.00
8	6	7	20002.00	9162.00	177.45	0	Spot (Block8, Row7, Column6)	358.59	372.00	112.71	0.02	0.31	91.00	91.89	91.00	14.02	0.00	0.15	100.00	100.00	0.00	281.00	267.59	315558.00	19.02	166.93	173.50
8	7	7	20304.00	9172.00	147.00	-50	Spot (Block8, Row7, Column7)	89.16	88.00	8.79	0.01	0.10	89.00	90.11	89.00	12.58	0.01	0.14	10.00	0.00	0.00	-1.00	0.16	52603.00	-0.08	88.23	87.00
8	8	7	20608.00	9160.00	204.85	0	Spot (Block8, Row7, Column8)	121.31	120.00	14.34	0.00	0.12	90.00	89.86	90.00	10.66	0.00	0.12	94.00	78.00	0.00	30.00	31.31	145207.00	2.95	100.73	102.00
8	1	8	18486.00	9424.00	183.70	0	Spot (Block8, Row8, Column1)	106.62	107.00	12.51	0.00	0.12	88.00	87.60	88.00	11.79	0.00	0.13	68.00	37.00	0.00	19.00	18.62	101502.00	1.61	96.33	93.00
8	2	8	18731.00	9491.00	289.50	0	Spot (Block8, Row8, Column2)	90.15	91.00	11.24	0.00	0.12	86.00	85.70	86.00	10.60	0.00	0.12	27.00	6.00	0.00	5.00	4.15	221507.00	0.42	83.20	83.00
8	3	8	19109.00	9479.00	222.50	0	Spot (Block8, Row8, Column3)	95.41	96.00	10.55	0.00	0.11	84.00	84.46	84.00	9.83	0.00	0.12	57.00	22.00	0.00	12.00	11.41	135869.00	1.11	88.53	88.00
8	4	8	19401.00	9459.00	154.35	0	Spot (Block8, Row8, Column4)	380.69	390.00	114.43	0.01	0.30	86.00	86.59	86.00	9.66	0.00	0.11	100.00	100.00	0.00	304.00	294.69	249731.00	30.45	162.84	166.00
8	5	8	19701.00	9468.00	147.00	-50	Spot (Block8, Row8, Column5)	89.97	89.00	8.22	0.00	0.09	87.00	87.45	87.00	11.49	0.00	0.13	15.00	0.00	0.00	2.00	2.97	53080.00	0.22	89.43	89.00
8	6	8	19997.00	9465.00	168.20	0	Spot (Block8, Row8, Column6)	307.55	305.00	85.02	0.00	0.28	91.00	92.50	91.00	14.00	0.01	0.15	100.00	100.00	0.00	214.00	216.55	241735.00	15.37	149.52	144.50
8	7	8	20302.00	9472.00	147.00	-50	Spot (Block8, Row8, Column7)	97.37	99.00	15.54	0.01	0.16	92.00	92.65	92.00	11.81	0.00	0.13	39.00	13.00	0.00	7.00	5.37	57643.00	0.40	97.64	99.50
8	8	8	20611.00	9474.00	133.80	0	Spot (Block8, Row8, Column8)	126.57	120.00	21.29	0.02	0.17	93.00	93.59	93.00	10.86	0.00	0.12	97.00	71.00	0.00	27.00	33.57	61262.00	3.04	111.93	112.00
9	1	1	4984.00	11771.00	152.90	0	Spot (Block9, Row1, Column1)	1241.56	1156.00	530.53	0.03	0.43	105.00	106.24	105.00	15.43	0.01	0.15	100.00	100.00	0.00	1051.00	1136.56	793354.00	73.58	353.50	271.00
9	2	1	5273.00	11780.00	163.10	0	Spot (Block9, Row1, Column2)	202.91	201.00	38.93	0.00	0.19	103.00	103.93	103.00	14.26	0.00	0.14	99.00	96.00	0.00	98.00	99.91	149141.00	6.94	130.20	126.00
9	3	1	5578.00	11783.00	167.25	0	Spot (Block9, Row1, Column3)	135.94	132.00	20.55	0.01	0.15	98.00	98.87	98.00	11.91	0.00	0.12	91.00	69.00	0.00	34.00	37.94	106037.00	3.11	110.39	108.00
9	4	1	5880.00	11782.00	175.75	0	Spot (Block9, Row1, Column4)	179.20	186.00	39.64	0.02	0.22	101.00	101.24	101.00	11.23	0.00	0.11	96.00	87.00	0.00	85.00	78.20	154473.00	6.95	117.37	114.00
9	5	1	6181.00	11788.00	167.95	0	Spot (Block9, Row1, Column5)	210.64	205.00	48.38	0.01	0.23	101.00	101.46	101.00	12.39	0.00	0.12	99.00	98.00	0.00	104.00	109.64	165987.00	8.81	131.66	130.00
9	6	1	6469.00	11777.00	155.45	0	Spot (Block9, Row1, Column6)	250.88	226.00	77.88	0.05	0.31	102.00	102.76	102.00	14.35	0.00	0.14	99.00	97.00	0.00	124.00	148.88	166587.00	10.32	150.48	136.00
9	7	1	6789.00	11786.00	120.45	0	Spot (Block9, Row1, Column7)	390.40	388.00	85.32	0.00	0.22	106.00	107.86	106.00	20.24	0.01	0.19	100.00	100.00	0.00	282.00	284.40	149525.00	13.96	184.12	183.00
9	8	1	7074.00	11796.00	147.80	0	Spot (Block9, Row1, Column8)	3927.01	3609.00	1775.16	0.04	0.45	112.00	114.79	112.00	24.17	0.01	0.21	100.00	100.00	0.00	3497.00	3815.01	2336573.00	157.74	935.92	774.00
9	1	2	4977.00	12074.00	147.00	-50	Spot (Block9, Row2, Column1)	112.22	112.00	7.89	0.00	0.07	103.00	103.80	103.00	14.23	0.00	0.14	23.00	1.00	0.00	9.00	9.22	65984.00	0.59	115.97	115.50
9	2	2	5281.00	12078.00	139.05	0	Spot (Block9, Row2, Column2)	172.59	178.00	18.59	0.01	0.11	101.00	101.87	101.00	12.97	0.00	0.13	100.00	97.00	0.00	77.00	71.59	91127.00	5.45	129.13	127.00
9	3	2	5588.00	12045.00	170.15	0	Spot (Block9, Row2, Column3)	113.19	112.00	13.02	0.00	0.11	101.00	101.70	101.00	12.66	0.00	0.12	43.00	12.00	0.00	11.00	12.19	91229.00	0.91	101.08	101.00
9	4	2	5871.00	12080.00	193.95	0	Spot (Block9, Row2, Column4)	136.51	131.00	22.19	0.02	0.16	102.00	102.77	102.00	12.33	0.00	0.12	86.00	60.00	0.00	29.00	34.51	145379.00	2.74	112.98	112.50
9	5	2	6178.00	12080.00	166.70	0	Spot (Block9, Row2, Column5)	263.87	283.00	54.74	0.03	0.21	102.00	102.66	102.00	12.76	0.00	0.12	100.00	100.00	0.00	181.00	161.87	203705.00	12.63	161.55	166.00
9	6	2	6465.00	12081.00	136.25	0	Spot (Block9, Row2, Column6)	156.43	157.00	17.98	0.00	0.11	105.00	106.51	105.00	17.16	0.01	0.16	96.00	81.00	0.00	52.00	51.43	78526.00	2.91	126.22	123.00
9	7	2	6798.00	12086.00	141.80	0	Spot (Block9, Row2, Column7)	136.61	134.00	14.58	0.01	0.11	105.00	104.44	105.00	13.01	0.00	0.12	92.00	58.00	0.00	29.00	31.61	74588.00	2.47	117.20	118.00
9	8	2	7080.00	12087.00	147.00	-50	Spot (Block9, Row2, Column8)	111.01	111.00	9.51	0.00	0.09	107.00	109.01	107.00	19.93	0.01	0.18	4.00	0.00	0.00	4.00	4.01	65275.00	0.10	108.35	107.50
9	1	3	4979.00	12380.00	154.35	0	Spot (Block9, Row3, Column1)	268.14	285.00	52.10	0.03	0.19	103.00	102.94	103.00	11.54	0.00	0.11	100.00	100.00	0.00	182.00	165.14	176433.00	14.31	151.83	140.50
9	2	3	5233.00	12359.00	160.50	0	Spot (Block9, Row3, Column2)	114.29	115.00	8.00	0.00	0.07	104.00	104.07	104.00	12.39	0.00	0.12	40.00	2.00	0.00	11.00	10.29	81261.00	0.83	107.67	107.00
9	3	3	5559.00	12368.00	144.40	0	Spot (Block9, Row3, Column3)	645.89	412.00	1003.90	0.20	1.55	103.00	104.99	103.00	17.76	0.01	0.17	100.00	99.00	0.00	309.00	542.89	367512.00	30.45	257.88	174.00
9	4	3	5876.00	12379.00	148.75	0	Spot (Block9, Row3, Column4)	282.03	287.00	68.88	0.01	0.24	101.00	102.26	101.00	16.63	0.01	0.16	100.00	99.00	0.00	186.00	181.03	170064.00	10.81	157.35	160.50
9	5	3	6182.00	12384.00	152.40	0	Spot (Block9, Row3, Column5)	281.60	271.00	77.85	0.02	0.28	104.00	104.81	104.00	16.65	0.00	0.16	100.00	99.00	0.00	167.00	177.60	178818.00	10.62	159.09	165.00
9	6	3	6478.00	12382.00	205.10	0	Spot (Block9, Row3, Column6)	427.20	396.00	152.33	0.03	0.36	109.00	111.92	109.00	19.09	0.01	0.17	100.00	100.00	0.00	287.00	318.20	508367.00	16.51	206.15	203.00
9	7	3	6793.00	12375.00	162.70	0	Spot (Block9, Row3, Column7)	174.21	181.50	28.42	0.02	0.16	109.00	109.67	109.00	15.44	0.00	0.14	95.00	81.00	0.00	72.50	65.21	127519.00	4.18	136.38	128.00
9	8	3	7086.00	12393.00	158.35	0	Spot (Block9, Row3, Column8)	133.90	131.00	14.40	0.01	0.11	108.00	109.04	108.00	12.28	0.00	0.11	85.00	46.00	0.00	23.00	25.90	92930.00	2.02	118.22	118.00
9	1	4	4976.00	12672.00	165.50	0	Spot (Block9, Row4, Column1)	240.60	217.50	67.12	0.04	0.28	102.00	102.30	102.00	12.89	0.00	0.13	99.00	98.00	0.00	115.50	138.60	181410.00	10.73	136.02	129.00
9	2	4	5280.00	12678.00	183.70	0	Spot (Block9, Row4, Column2)	237.87	240.00	52.77	0.00	0.22	104.00	104.81	104.00	13.70	0.00	0.13	100.00	99.00	0.00	136.00	133.87	226218.00	9.71	142.60	139.00
9	3	4	5579.00	12678.00	145.85	0	Spot (Block9, Row4, Column3)	1612.16	1541.00	900.43	0.02	0.56	104.00	106.34	104.00	19.98	0.01	0.19	100.00	100.00	0.00	1437.00	1508.16	930216.00	75.37	401.78	317.00
9	4	4	5875.00	12680.00	147.00	-50	Spot (Block9, Row4, Column4)	116.12	114.00	17.14	0.01	0.15	101.00	103.03	101.00	16.65	0.01	0.16	40.00	13.00	0.00	13.00	15.12	68860.00	0.79	104.78	105.00
9	5	4	6166.00	12675.00	150.25	0	Spot (Block9, Row4, Column5)	255.94	202.00	213.86	0.10	0.84	100.00	102.67	100.00	18.22	0.01	0.18	99.00	98.00	0.00	102.00	155.94	157656.00	8.41	146.19	141.00
9	6	4	6474.00	12688.00	189.80	0	Spot (Block9, Row4, Column6)	283.29	286.00	87.01	0.00	0.31	107.00	107.88	107.00	17.49	0.00	0.16	95.00	92.00	0.00	179.00	176.29	286689.00	10.03	163.14	158.00
9	7	4	6783.00	12686.00	164.30	0	Spot (Block9, Row4, Column7)	166.06	174.00	24.11	0.02	0.15	109.00	109.37	109.00	12.63	0.00	0.12	97.00	84.00	0.00	65.00	57.06	124382.00	4.49	130.87	125.50
9	8	4	7071.00	12673.00	149.20	0	Spot (Block9, Row4, Column8)	136.60	136.00	12.27	0.00	0.09	108.00	108.84	108.00	11.52	0.00	0.11	91.00	63.00	0.00	28.00	28.60	83325.00	2.41	120.94	121.00
9	1	5	4977.00	12980.00	154.55	0	Spot (Block9, Row5, Column1)	464.20	430.50	196.52	0.03	0.42	99.00	101.31	99.00	16.28	0.01	0.16	100.00	100.00	0.00	331.50	365.20	303585.00	22.28	173.56	176.00
9	2	5	5280.00	12962.00	259.10	0	Spot (Block9, Row5, Column2)	117.79	117.00	14.06	0.00	0.12	100.00	101.55	100.00	16.61	0.01	0.16	52.00	12.00	0.00	17.00	17.79	229225.00	0.98	102.24	103.00
9	3	5	5571.00	12978.00	172.65	0	Spot (Block9, Row5, Column3)	523.69	454.50	255.33	0.06	0.49	102.00	104.86	102.00	18.36	0.01	0.18	100.00	100.00	0.00	352.50	421.69	432568.00	22.81	194.22	192.00
9	4	5	5886.00	12986.00	182.10	0	Spot (Block9, Row5, Column4)	159.35	163.00	30.66	0.01	0.19	101.00	104.94	101.00	19.28	0.02	0.18	89.00	63.00	0.00	62.00	58.35	148194.00	2.82	122.32	121.00
9	5	5	6176.00	12981.00	144.30	0	Spot (Block9, Row5, Column5)	1847.12	1693.00	1067.52	0.04	0.58	105.00	108.05	105.00	19.71	0.01	0.18	100.00	100.00	0.00	1588.00	1742.12	1038079.00	88.22	480.61	362.00
9	6	5	6472.00	12982.00	176.65	0	Spot (Block9, Row5, Column6)	150.97	156.00	19.17	0.01	0.13	109.00	108.61	109.00	14.33	0.00	0.13	88.00	72.00	0.00	47.00	41.97	132253.00	2.96	120.34	120.00
9	7	5	6772.00	12981.00	171.20	0	Spot (Block9, Row5, Column7)	193.89	197.00	26.67	0.01	0.14	108.00	107.78	108.00	11.91	0.00	0.11	100.00	99.00	0.00	89.00	85.89	158022.00	7.23	136.42	133.00
9	8	5	7073.00	12995.00	167.75	0	Spot (Block9, Row5, Column8)	221.13	203.00	61.36	0.04	0.28	110.00	110.49	110.00	11.99	0.00	0.11	99.00	95.00	0.00	93.00	111.13	172924.00	9.23	140.64	134.00
9	1	6	4973.00	13268.00	217.55	0	Spot (Block9, Row6, Column1)	368.60	304.00	155.11	0.08	0.42	103.00	105.83	103.00	17.22	0.01	0.16	100.00	100.00	0.00	201.00	265.60	499447.00	15.26	186.15	191.00
9	2	6	5274.00	13266.00	212.95	0	Spot (Block9, Row6, Column2)	136.59	133.00	19.92	0.01	0.15	102.00	102.07	102.00	14.67	0.00	0.14	84.00	51.00	0.00	31.00	34.59	176332.00	2.35	111.43	111.00
9	3	6	5570.00	13275.00	160.30	0	Spot (Block9, Row6, Column3)	365.98	311.50	169.73	0.07	0.46	100.00	101.74	100.00	15.09	0.01	0.15	100.00	99.00	0.00	211.50	265.98	259111.00	17.51	154.02	158.50
9	4	6	5880.00	13295.00	207.30	0	Spot (Block9, Row6, Column4)	127.52	126.00	15.36	0.01	0.12	101.00	102.93	101.00	15.19	0.01	0.15	72.00	38.00	0.00	25.00	26.52	155445.00	1.62	107.12	106.00
9	5	6	6174.00	13282.00	144.00	0	Spot (Block9, Row6, Column5)	1251.90	1183.00	615.35	0.02	0.49	108.00	110.35	108.00	16.81	0.01	0.15	100.00	100.00	0.00	1075.00	1143.90	707323.00	67.91	349.82	272.00
9	6	6	6504.00	13318.00	114.95	0	Spot (Block9, Row6, Column6)	128.63	126.00	17.18	0.01	0.13	108.00	108.04	108.00	12.59	0.00	0.12	68.00	22.00	0.00	18.00	20.63	44634.00	1.63	119.69	120.00
9	7	6	6775.00	13283.00	167.90	0	Spot (Block9, Row6, Column7)	232.60	211.00	60.97	0.04	0.26	108.00	108.04	108.00	12.63	0.00	0.12	99.00	99.00	0.00	103.00	124.60	181661.00	9.86	145.88	140.00
9	8	6	7079.00	13292.00	164.85	0	Spot (Block9, Row6, Column8)	249.93	257.00	64.22	0.01	0.26	110.00	110.76	110.00	13.66	0.00	0.12	99.00	97.00	0.00	147.00	139.93	188448.00	10.19	145.09	137.00
9	1	7	4968.00	13576.00	182.10	0	Spot (Block9, Row7, Column1)	307.46	296.00	95.89	0.02	0.31	106.00	107.54	106.00	13.96	0.01	0.13	100.00	100.00	0.00	190.00	201.46	285321.00	14.32	165.71	168.00
9	2	7	5226.00	13590.00	192.80	0	Spot (Block9, Row7, Column2)	116.22	116.50	12.05	0.00	0.10	105.00	105.08	105.00	12.40	0.00	0.12	46.00	12.00	0.00	11.50	11.22	122260.00	0.90	107.54	108.00
9	3	7	5570.00	13578.00	147.00	-50	Spot (Block9, Row7, Column3)	110.13	107.00	12.67	0.01	0.12	102.00	101.71	102.00	11.89	0.00	0.12	36.00	13.00	0.00	5.00	8.13	64974.00	0.71	105.17	102.00
9	4	7	5870.00	13580.00	147.00	-50	Spot (Block9, Row7, Column4)	111.60	112.00	7.51	0.00	0.07	103.00	102.60	103.00	12.18	0.00	0.12	30.00	2.00	0.00	9.00	8.60	65842.00	0.74	110.06	111.00
9	5	7	6167.00	13575.00	168.95	0	Spot (Block9, Row7, Column5)	147.68	147.00	18.75	0.00	0.13	108.00	109.04	108.00	15.21	0.00	0.14	88.00	65.00	0.00	39.00	39.68	117254.00	2.54	126.19	122.00
9	6	7	6461.00	13590.00	182.70	0	Spot (Block9, Row7, Column6)	158.69	164.00	19.89	0.01	0.13	108.00	110.37	108.00	18.68	0.01	0.17	91.00	72.00	0.00	56.00	50.69	148379.00	2.59	122.57	121.00
9	7	7	6764.00	13587.00	157.90	0	Spot (Block9, Row7, Column7)	273.85	279.00	58.08	0.01	0.21	108.00	108.82	108.00	13.63	0.00	0.13	100.00	99.00	0.00	171.00	165.85	188686.00	12.11	157.77	149.00
9	8	7	7074.00	13585.00	177.25	0	Spot (Block9, Row7, Column8)	506.29	519.00	135.75	0.01	0.27	108.00	109.41	108.00	13.52	0.01	0.12	100.00	100.00	0.00	411.00	398.29	445028.00	29.35	214.59	194.00
9	1	8	4988.00	13863.00	141.05	0	Spot (Block9, Row8, Column1)	131.33	129.00	11.83	0.01	0.09	104.00	104.04	104.00	12.39	0.00	0.12	90.00	52.00	0.00	25.00	27.33	70658.00	2.20	115.69	116.50
9	2	8	5257.00	13895.00	243.40	0	Spot (Block9, Row8, Column2)	115.27	116.00	11.64	0.00	0.10	104.00	104.33	104.00	11.08	0.00	0.11	50.00	16.00	0.00	12.00	11.27	197347.00	0.99	108.10	110.00
9	3	8	5555.00	13870.00	173.35	0	Spot (Block9, Row8, Column3)	150.31	150.00	22.50	0.00	0.15	104.00	104.19	104.00	11.12	0.00	0.11	97.00	82.00	0.00	46.00	46.31	126413.00	4.15	118.21	119.00
9	4	8	5870.00	13885.00	165.20	0	Spot (Block9, Row8, Column4)	166.38	173.00	26.77	0.02	0.16	106.00	106.52	106.00	11.66	0.00	0.11	95.00	86.00	0.00	67.00	60.38	126113.00	5.13	119.89	114.00
9	5	8	6169.00	13882.00	147.00	-50	Spot (Block9, Row8, Column5)	115.13	115.00	11.94	0.00	0.10	110.00	110.70	110.00	16.62	0.00	0.15	15.00	2.00	0.00	5.00	5.13	67698.00	0.27	121.13	120.00
9	6	8	6478.00	13882.00	189.85	0	Spot (Block9, Row8, Column6)	571.40	507.00	277.74	0.05	0.49	110.00	113.10	110.00	21.78	0.01	0.19	100.00	100.00	0.00	397.00	461.40	580539.00	21.04	228.62	222.00
9	7	8	6762.00	13894.00	171.30	0	Spot (Block9, Row8, Column7)	164.92	169.00	19.25	0.01	0.12	109.00	111.67	109.00	17.86	0.01	0.16	95.00	82.00	0.00	60.00	55.92	134740.00	2.98	126.93	126.00
9	8	8	7076.00	13885.00	164.40	0	Spot (Block9, Row8, Column8)	133.84	130.00	18.43	0.01	0.14	111.00	111.41	111.00	13.56	0.00	0.12	67.00	28.00	0.00	19.00	22.84	100517.00	1.65	115.40	115.00
10	1	1	9480.00	11802.00	153.15	0	Spot (Block10, Row1, Column1)	1501.27	1380.00	688.21	0.04	0.46	88.00	88.74	88.00	14.24	0.00	0.16	100.00	100.00	0.00	1292.00	1413.27	962316.00	99.16	391.66	282.00
10	2	1	9737.00	11791.00	191.40	0	Spot (Block10, Row1, Column2)	103.81	103.00	10.77	0.00	0.10	88.00	88.32	88.00	12.90	0.00	0.15	57.00	21.00	0.00	15.00	15.81	107240.00	1.20	94.97	96.00
10	3	1	10050.00	11807.00	235.20	0	Spot (Block10, Row1, Column3)	91.91	92.00	10.32	0.00	0.11	86.00	85.60	86.00	11.40	0.00	0.13	28.00	4.00	0.00	6.00	5.91	146600.00	0.55	82.47	81.00
10	4	1	10380.00	11801.00	147.00	-50	Spot (Block10, Row1, Column4)	95.53	95.00	11.62	0.00	0.12	85.00	85.01	85.00	11.04	0.00	0.13	46.00	18.00	0.00	10.00	10.53	56269.00	0.95	99.92	100.00
10	5	1	10677.00	11811.00	180.00	0	Spot (Block10, Row1, Column5)	98.95	99.00	8.43	0.00	0.09	86.00	85.54	86.00	11.14	0.00	0.13	58.00	12.00	0.00	13.00	12.95	90044.00	1.20	88.34	89.00
10	6	1	10999.00	11812.00	194.80	0	Spot (Block10, Row1, Column6)	101.63	101.00	10.76	0.00	0.11	86.00	86.56	86.00	10.78	0.00	0.12	68.00	25.00	0.00	15.00	15.63	108947.00	1.40	89.33	89.00
10	7	1	11281.00	11807.00	147.00	-50	Spot (Block10, Row1, Column7)	101.48	102.00	14.25	0.00	0.14	88.00	89.64	88.00	22.73	0.01	0.25	23.00	2.00	0.00	14.00	13.48	59874.00	0.52	86.97	89.00
10	8	1	11577.00	11815.00	147.60	0	Spot (Block10, Row1, Column8)	4684.58	4213.50	2652.42	0.05	0.57	92.00	95.90	92.00	25.47	0.02	0.27	100.00	100.00	0.00	4121.50	4592.58	2782638.00	180.13	1025.69	800.50
10	1	2	9481.00	12057.00	206.30	0	Spot (Block10, Row2, Column1)	92.48	93.00	9.02	0.00	0.10	85.00	85.39	85.00	14.17	0.00	0.17	22.00	0.00	0.00	8.00	7.48	111711.00	0.50	85.95	87.00
10	2	2	9748.00	12097.00	168.85	0	Spot (Block10, Row2, Column2)	95.01	94.00	8.64	0.00	0.09	84.00	84.66	84.00	10.22	0.00	0.12	49.00	14.00	0.00	10.00	11.01	75624.00	1.01	88.74	88.00
10	3	2	10078.00	12099.00	147.00	-50	Spot (Block10, Row2, Column3)	96.04	98.00	10.40	0.01	0.11	85.00	84.83	85.00	11.82	0.00	0.14	55.00	11.00	0.00	13.00	11.04	56666.00	0.95	92.42	97.00
10	4	2	10378.00	12101.00	147.00	-50	Spot (Block10, Row2, Column4)	86.79	86.00	9.26	0.00	0.11	84.00	84.31	84.00	14.40	0.00	0.17	12.00	0.00	0.00	2.00	2.79	50943.00	0.17	85.57	86.00
10	5	2	10681.00	12100.00	194.25	0	Spot (Block10, Row2, Column5)	111.71	112.00	14.58	0.00	0.13	85.00	84.61	85.00	13.44	0.00	0.16	79.00	50.00	0.00	27.00	26.71	119420.00	2.02	93.14	91.00
10	6	2	10944.00	12056.00	217.45	0	Spot (Block10, Row2, Column6)	98.20	97.00	10.77	0.01	0.11	85.00	85.10	85.00	11.47	0.00	0.13	53.00	20.00	0.00	12.00	13.20	132575.00	1.14	91.13	91.00
10	7	2	11310.00	12111.00	168.05	0	Spot (Block10, Row2, Column7)	102.35	103.00	12.01	0.00	0.12	87.00	86.60	87.00	13.06	0.00	0.15	59.00	17.00	0.00	16.00	15.35	79627.00	1.21	89.74	90.00
10	8	2	11579.00	12109.00	147.00	-50	Spot (Block10, Row2, Column8)	92.88	90.00	11.66	0.01	0.13	92.00	94.23	92.00	21.84	0.01	0.23	6.00	0.00	0.00	-2.00	0.88	54519.00	-0.06	97.07	96.00
10	1	3	9496.00	12403.00	167.45	0	Spot (Block10, Row3, Column1)	94.40	94.00	12.22	0.00	0.13	83.00	83.43	83.00	10.94	0.00	0.13	51.00	20.00	0.00	11.00	11.40	73349.00	1.00	86.91	85.50
10	2	3	9759.00	12358.00	149.10	0	Spot (Block10, Row3, Column2)	97.97	98.00	8.95	0.00	0.09	84.00	84.66	84.00	10.45	0.00	0.12	65.00	23.00	0.00	14.00	13.97	59274.00	1.27	91.41	91.00
10	3	3	10089.00	12440.00	211.80	0	Spot (Block10, Row3, Column3)	93.37	92.50	11.97	0.00	0.13	83.00	83.22	83.00	11.93	0.00	0.14	41.00	9.00	0.00	9.50	10.37	119892.00	0.85	83.71	83.00
10	4	3	10373.00	12428.00	190.80	0	Spot (Block10, Row3, Column4)	93.82	92.00	14.13	0.01	0.15	83.00	82.80	83.00	12.41	0.00	0.15	41.00	15.00	0.00	9.00	10.82	96545.00	0.89	83.03	83.00
10	5	3	10677.00	12403.00	147.00	-50	Spot (Block10, Row3, Column5)	94.31	92.00	18.95	0.01	0.20	87.00	87.37	87.00	12.75	0.00	0.15	36.00	16.00	0.00	5.00	7.31	55736.00	0.54	96.12	97.00
10	6	3	10979.00	12401.00	209.10	0	Spot (Block10, Row3, Column6)	234.96	230.00	56.63	0.01	0.24	88.00	89.26	88.00	13.89	0.01	0.16	100.00	99.00	0.00	142.00	146.96	292755.00	10.49	133.88	129.00
10	7	3	11278.00	12407.00	147.00	-50	Spot (Block10, Row3, Column7)	98.51	99.00	8.36	0.00	0.08	87.00	87.90	87.00	13.05	0.00	0.15	39.00	2.00	0.00	12.00	11.51	58713.00	0.81	87.98	88.00
10	8	3	11574.00	12413.00	199.70	0	Spot (Block10, Row3, Column8)	125.97	121.00	22.97	0.02	0.18	90.00	90.32	90.00	11.46	0.00	0.13	91.00	71.00	0.00	31.00	35.97	142468.00	3.11	99.74	101.00
10	1	4	9474.00	12696.00	147.00	-50	Spot (Block10, Row4, Column1)	87.60	87.00	9.71	0.00	0.11	84.00	83.93	84.00	10.19	0.00	0.12	23.00	3.00	0.00	3.00	3.60	51509.00	0.36	84.32	85.00
10	2	4	9791.00	12739.00	161.35	0	Spot (Block10, Row4, Column2)	103.10	102.00	14.41	0.00	0.14	84.00	83.87	84.00	10.17	0.00	0.12	67.00	44.00	0.00	18.00	19.10	74026.00	1.89	91.58	92.00
10	3	4	10078.00	12706.00	205.95	0	Spot (Block10, Row4, Column3)	116.14	115.00	17.17	0.00	0.15	85.00	85.18	85.00	12.32	0.00	0.14	86.00	61.00	0.00	30.00	31.14	140067.00	2.51	90.05	90.00
10	4	4	10375.00	12701.00	147.00	-50	Spot (Block10, Row4, Column4)	90.41	90.00	10.58	0.00	0.12	85.00	85.07	85.00	12.30	0.00	0.14	24.00	4.00	0.00	5.00	5.41	53340.00	0.43	88.31	88.00
10	5	4	10675.00	12703.00	147.00	-50	Spot (Block10, Row4, Column5)	86.73	86.00	9.55	0.00	0.11	85.00	84.94	85.00	11.83	0.00	0.14	14.00	1.00	0.00	1.00	1.73	50912.00	0.15	92.23	92.00
10	6	4	10961.00	12715.00	221.95	0	Spot (Block10, Row4, Column6)	105.12	104.00	14.90	0.00	0.14	86.00	86.25	86.00	12.73	0.00	0.15	65.00	32.00	0.00	18.00	19.12	148320.00	1.48	88.26	87.00
10	7	4	11276.00	12707.00	147.00	-50	Spot (Block10, Row4, Column7)	91.57	90.00	9.98	0.01	0.11	86.00	86.43	86.00	11.28	0.00	0.13	25.00	7.00	0.00	4.00	5.57	54027.00	0.46	87.71	88.00
10	8	4	11576.00	12709.00	147.00	-50	Spot (Block10, Row4, Column8)	83.64	84.00	9.37	0.00	0.11	87.00	87.81	87.00	11.43	0.00	0.13	6.00	0.00	0.00	-3.00	-3.36	49348.00	-0.36	86.08	84.00
10	1	5	9499.00	13001.00	189.60	0	Spot (Block10, Row5, Column1)	100.89	100.00	10.78	0.00	0.11	84.00	84.06	84.00	11.61	0.00	0.14	68.00	29.00	0.00	16.00	16.89	102002.00	1.45	87.93	87.00
10	2	5	9753.00	13005.00	215.95	0	Spot (Block10, Row5, Column2)	120.28	116.00	23.23	0.02	0.19	82.00	82.37	82.00	11.78	0.00	0.14	91.00	72.00	0.00	34.00	38.28	159979.00	3.22	91.90	93.00
10	3	5	10072.00	13013.00	167.55	0	Spot (Block10, Row5, Column3)	130.50	126.00	23.67	0.02	0.18	84.00	83.70	84.00	11.74	0.00	0.14	99.00	90.00	0.00	42.00	46.50	102053.00	3.99	105.34	105.00
10	4	5	10373.00	13001.00	147.00	-50	Spot (Block10, Row5, Column4)	92.35	93.00	11.83	0.00	0.13	85.00	85.01	85.00	12.26	0.00	0.14	34.00	7.00	0.00	8.00	7.35	54212.00	0.60	87.63	85.00
10	5	5	10679.00	13003.00	203.40	0	Spot (Block10, Row5, Column5)	113.10	113.00	15.09	0.00	0.13	82.00	81.62	82.00	10.66	0.00	0.13	91.00	71.00	0.00	31.00	31.10	133007.00	2.95	90.22	90.50
10	6	5	10994.00	12994.00	199.70	0	Spot (Block10, Row5, Column6)	97.52	98.00	10.93	0.00	0.11	83.00	83.73	83.00	11.93	0.00	0.14	61.00	20.00	0.00	15.00	14.52	109900.00	1.16	88.24	87.00
10	7	5	11280.00	13019.00	194.25	0	Spot (Block10, Row5, Column7)	162.55	173.00	32.47	0.03	0.20	87.00	87.30	87.00	12.43	0.00	0.14	98.00	94.00	0.00	86.00	75.55	174095.00	6.06	107.24	107.00
10	8	5	11575.00	13009.00	147.00	-50	Spot (Block10, Row5, Column8)	91.23	92.00	8.42	0.00	0.09	86.00	86.73	86.00	11.64	0.00	0.13	23.00	0.00	0.00	6.00	5.23	53641.00	0.39	89.14	89.00
10	1	6	9474.00	13300.00	205.70	0	Spot (Block10, Row6, Column1)	230.69	215.00	55.68	0.03	0.24	86.00	86.69	86.00	12.77	0.00	0.15	100.00	99.00	0.00	129.00	144.69	277980.00	11.28	137.83	133.00
10	2	6	9757.00	13306.00	197.95	0	Spot (Block10, Row6, Column2)	125.90	123.00	19.58	0.01	0.16	83.00	82.80	83.00	11.89	0.00	0.14	97.00	84.00	0.00	40.00	42.90	140003.00	3.62	98.49	99.00
10	3	6	10066.00	13285.00	155.35	0	Spot (Block10, Row6, Column3)	102.95	104.00	11.13	0.00	0.11	82.00	81.93	82.00	11.89	0.00	0.15	76.00	43.00	0.00	22.00	20.95	68253.00	1.77	89.89	89.00
10	4	6	10372.00	13301.00	147.00	-50	Spot (Block10, Row6, Column4)	86.88	86.00	10.87	0.00	0.13	82.00	81.97	82.00	11.38	0.00	0.14	24.00	7.00	0.00	4.00	4.88	51607.00	0.43	81.58	80.00
10	5	6	10675.00	13293.00	185.80	0	Spot (Block10, Row6, Column5)	116.04	115.00	14.24	0.00	0.12	82.00	82.19	82.00	10.22	0.00	0.12	95.00	81.00	0.00	33.00	34.04	112672.00	3.31	93.89	94.00
10	6	6	10972.00	13305.00	147.00	-50	Spot (Block10, Row6, Column6)	96.42	96.00	9.86	0.00	0.10	84.00	84.84	84.00	12.40	0.00	0.15	48.00	13.00	0.00	12.00	12.42	56790.00	0.93	96.91	98.00
10	7	6	11273.00	13307.00	147.00	-50	Spot (Block10, Row6, Column7)	97.74	99.00	10.31	0.01	0.11	88.00	88.19	88.00	12.12	0.00	0.14	44.00	6.00	0.00	11.00	9.74	58060.00	0.79	96.25	96.00
10	8	6	11599.00	13312.00	188.90	0	Spot (Block10, Row6, Column8)	101.57	100.00	11.08	0.01	0.11	88.00	88.48	88.00	11.62	0.00	0.13	53.00	19.00	0.00	12.00	13.57	102180.00	1.13	92.42	91.00
10	1	7	9492.00	13607.00	214.50	0	Spot (Block10, Row7, Column1)	96.20	96.00	10.91	0.00	0.11	84.00	84.56	84.00	11.37	0.00	0.13	53.00	18.00	0.00	12.00	12.20	125638.00	1.02	89.08	90.00
10	2	7	9747.00	13630.00	220.50	0	Spot (Block10, Row7, Column2)	90.57	91.00	11.38	0.00	0.13	82.00	81.89	82.00	10.61	0.00	0.13	43.00	14.00	0.00	9.00	8.57	126261.00	0.82	85.14	84.00
10	3	7	10070.00	13599.00	147.00	-50	Spot (Block10, Row7, Column3)	89.09	90.00	11.54	0.00	0.13	81.00	81.41	81.00	11.22	0.00	0.14	42.00	9.00	0.00	9.00	8.09	52828.00	0.68	89.84	91.50
10	4	7	10370.00	13601.00	147.00	-50	Spot (Block10, Row7, Column4)	90.55	91.00	9.48	0.00	0.10	82.00	82.51	82.00	11.36	0.00	0.14	37.00	7.00	0.00	9.00	8.55	53427.00	0.71	86.29	84.00
10	5	7	10714.00	13534.00	161.50	0	Spot (Block10, Row7, Column5)	99.33	99.00	10.25	0.00	0.10	84.00	84.95	84.00	11.48	0.00	0.14	63.00	26.00	0.00	15.00	15.33	71616.00	1.25	88.66	89.00
10	6	7	10967.00	13609.00	161.50	0	Spot (Block10, Row7, Column6)	164.73	167.00	26.77	0.01	0.16	87.00	88.92	87.00	13.98	0.01	0.16	100.00	97.00	0.00	80.00	77.73	118933.00	5.42	120.99	117.00
10	7	7	11271.00	13607.00	147.00	-50	Spot (Block10, Row7, Column7)	96.61	97.00	8.65	0.00	0.09	86.00	87.11	86.00	11.56	0.01	0.13	47.00	6.00	0.00	11.00	10.61	57002.00	0.82	94.55	96.00
10	8	7	11571.00	13613.00	205.70	0	Spot (Block10, Row7, Column8)	132.92	132.00	18.66	0.00	0.14	88.00	87.95	88.00	11.74	0.00	0.13	97.00	86.00	0.00	44.00	44.92	160037.00	3.83	104.59	104.00
10	1	8	9469.00	13900.00	134.05	0	Spot (Block10, Row8, Column1)	113.12	112.00	10.89	0.00	0.10	85.00	85.48	85.00	11.23	0.00	0.13	93.00	67.00	0.00	27.00	28.12	55315.00	2.46	98.45	98.00
10	2	8	9768.00	13898.00	147.00	-50	Spot (Block10, Row8, Column2)	93.04	93.00	8.38	0.00	0.09	85.00	85.34	85.00	11.62	0.00	0.14	34.00	4.00	0.00	8.00	8.04	55361.00	0.66	93.05	89.00
10	3	8	10041.00	13886.00	123.75	0	Spot (Block10, Row8, Column3)	104.26	106.00	10.83	0.01	0.10	83.00	83.56	83.00	11.47	0.00	0.14	80.00	50.00	0.00	23.00	21.26	42121.00	1.80	95.15	94.50
10	4	8	10372.00	13907.00	159.60	0	Spot (Block10, Row8, Column4)	201.11	201.00	32.84	0.00	0.16	85.00	84.95	85.00	10.87	0.00	0.13	100.00	100.00	0.00	116.00	116.11	142787.00	10.68	121.73	118.00
10	5	8	10669.00	13903.00	147.00	-50	Spot (Block10, Row8, Column5)	84.44	84.00	10.33	0.00	0.12	87.00	88.48	87.00	13.19	0.01	0.15	6.00	0.00	0.00	-3.00	-2.56	49653.00	-0.31	88.67	89.00
10	6	8	10974.00	13912.00	202.55	0	Spot (Block10, Row8, Column6)	293.55	273.00	107.06	0.03	0.36	89.00	90.83	89.00	15.06	0.01	0.17	100.00	99.00	0.00	184.00	204.55	342277.00	13.46	154.16	157.50
10	7	8	11316.00	13888.00	283.40	0	Spot (Block10, Row8, Column7)	91.43	90.00	11.25	0.01	0.12	84.00	84.90	84.00	12.34	0.00	0.15	30.00	7.00	0.00	6.00	7.43	214229.00	0.53	87.02	87.00
10	8	8	11554.00	13906.00	179.10	0	Spot (Block10, Row8, Column8)	109.25	108.00	14.43	0.00	0.13	86.00	85.91	86.00	11.23	0.00	0.13	88.00	47.00	0.00	22.00	23.25	98104.00	2.08	93.08	93.00
11	1	1	13963.00	11546.00	147.00	-50	Spot (Block11, Row1, Column1)	51.29	52.00	8.88	0.01	0.17	53.00	53.68	53.00	12.29	0.01	0.23	4.00	0.00	0.00	-1.00	-1.71	30259.00	-0.19	52.17	53.00
11	2	1	14263.00	11548.00	147.00	-50	Spot (Block11, Row1, Column2)	46.95	46.00	8.45	0.01	0.18	53.00	53.44	53.00	10.70	0.00	0.20	3.00	0.00	0.00	-7.00	-6.05	27702.00	-0.61	47.47	46.00
11	3	1	14563.00	11550.00	147.00	-50	Spot (Block11, Row1, Column3)	54.14	55.50	13.13	0.01	0.24	54.00	53.49	54.00	10.91	0.00	0.20	27.00	3.00	0.00	1.50	0.14	31943.00	0.06	49.25	48.00
11	4	1	14864.00	11552.00	147.00	-50	Spot (Block11, Row1, Column4)	47.11	45.00	8.71	0.02	0.18	49.00	49.78	49.00	11.60	0.01	0.23	9.00	0.00	0.00	-4.00	-1.89	27842.00	-0.23	53.43	56.00
11	5	1	15192.00	11549.00	246.55	0	Spot (Block11, Row1, Column5)	52.51	53.00	9.12	0.00	0.17	44.00	45.60	44.00	10.24	0.02	0.22	42.00	9.00	0.00	9.00	8.51	92361.00	0.67	46.15	44.00
11	6	1	15439.00	11488.00	127.95	0	Spot (Block11, Row1, Column6)	57.64	59.00	8.53	0.01	0.15	45.00	46.31	45.00	10.21	0.01	0.22	60.00	19.00	0.00	14.00	12.64	25245.00	1.11	51.51	51.00
11	7	1	15765.00	11557.00	147.00	-50	Spot (Block11, Row1, Column7)	46.68	47.00	9.55	0.00	0.20	47.00	47.72	47.00	10.81	0.01	0.23	14.00	0.00	0.00	0.00	-0.32	27447.00	-0.10	46.17	49.00
11	8	1	16065.00	11559.00	147.00	-50	Spot (Block11, Row1, Column8)	53.95	55.00	10.87	0.01	0.20	50.00	51.89	50.00	17.14	0.02	0.33	11.00	0.00	0.00	5.00	3.95	31774.00	0.12	56.32	56.00
11	1	2	13986.00	11827.00	155.70	0	Spot (Block11, Row2, Column1)	1297.39	1144.00	654.36	0.05	0.50	58.00	57.69	58.00	12.84	0.00	0.22	100.00	100.00	0.00	1086.00	1239.39	865362.00	96.53	318.76	262.00
11	2	2	14261.00	11848.00	147.00	-50	Spot (Block11, Row2, Column2)	54.71	55.00	9.43	0.00	0.17	55.00	55.48	55.00	12.94	0.00	0.23	7.00	0.00	0.00	0.00	-0.29	32279.00	-0.06	56.59	56.00
11	3	2	14562.00	11850.00	147.00	-50	Spot (Block11, Row2, Column3)	51.16	50.00	10.57	0.01	0.21	51.00	51.63	51.00	10.31	0.01	0.20	19.00	2.00	0.00	-1.00	0.16	29982.00	-0.05	51.86	53.50
11	4	2	14862.00	11852.00	147.00	-50	Spot (Block11, Row2, Column4)	49.14	51.00	12.49	0.02	0.25	51.00	51.15	51.00	11.30	0.00	0.22	16.00	0.00	0.00	0.00	-1.86	29288.00	-0.18	45.49	45.50
11	5	2	15189.00	11926.00	204.20	0	Spot (Block11, Row2, Column5)	55.87	56.00	9.10	0.00	0.16	45.00	46.85	45.00	10.66	0.02	0.23	54.00	12.00	0.00	11.00	10.87	66263.00	0.85	48.36	47.00
11	6	2	15463.00	11855.00	147.00	-50	Spot (Block11, Row2, Column6)	54.30	55.00	8.24	0.01	0.15	46.00	46.87	46.00	10.56	0.01	0.23	44.00	4.00	0.00	9.00	8.30	31982.00	0.70	56.97	58.00
11	7	2	15763.00	11857.00	147.00	-50	Spot (Block11, Row2, Column7)	47.23	47.00	8.34	0.00	0.18	50.00	51.12	50.00	15.21	0.01	0.30	0.00	0.00	0.00	-3.00	-2.77	28008.00	-0.26	51.48	54.00
11	8	2	16071.00	11844.00	146.75	0	Spot (Block11, Row2, Column8)	3989.21	3609.00	1777.28	0.04	0.45	53.00	56.22	53.00	22.48	0.03	0.40	100.00	100.00	0.00	3556.00	3936.21	2345657.00	174.93	785.52	621.00
11	1	3	13959.00	12146.00	147.00	-50	Spot (Block11, Row3, Column1)	50.13	49.00	10.46	0.01	0.21	54.00	53.67	54.00	13.64	0.00	0.25	5.00	0.00	0.00	-5.00	-3.87	29476.00	-0.26	54.75	54.00
11	2	3	14260.00	12148.00	147.00	-50	Spot (Block11, Row3, Column2)	50.38	50.00	10.67	0.00	0.21	52.00	52.44	52.00	12.68	0.00	0.24	11.00	0.00	0.00	-2.00	-1.62	29727.00	-0.16	47.56	46.00
11	3	3	14553.00	12200.00	224.15	0	Spot (Block11, Row3, Column3)	58.65	59.00	9.48	0.00	0.16	49.00	50.64	49.00	11.25	0.01	0.22	45.00	6.00	0.00	10.00	9.65	84687.00	0.71	52.79	53.00
11	4	3	14860.00	12152.00	147.00	-50	Spot (Block11, Row3, Column4)	52.39	52.00	10.48	0.00	0.20	48.00	49.83	48.00	10.32	0.02	0.21	30.00	6.00	0.00	4.00	4.39	30804.00	0.25	48.18	46.00
11	5	3	15161.00	12153.00	147.00	-50	Spot (Block11, Row3, Column5)	48.21	49.00	10.43	0.01	0.22	45.00	46.64	45.00	9.54	0.02	0.20	32.00	4.00	0.00	4.00	3.21	28298.00	0.16	46.50	46.00
11	6	3	15461.00	12155.00	147.00	-50	Spot (Block11, Row3, Column6)	49.93	49.50	6.89	0.00	0.14	46.00	47.27	46.00	10.32	0.01	0.22	21.00	0.00	0.00	3.50	3.93	29360.00	0.26	50.46	50.00
11	7	3	15761.00	12157.00	147.00	-50	Spot (Block11, Row3, Column7)	47.11	46.00	8.39	0.01	0.18	50.00	50.32	50.00	9.99	0.00	0.20	9.00	0.00	0.00	-4.00	-2.89	27935.00	-0.32	50.98	50.00
11	8	3	16062.00	12159.00	147.00	-50	Spot (Block11, Row3, Column8)	53.72	54.00	8.29	0.00	0.15	52.00	53.02	52.00	15.78	0.01	0.30	4.00	0.00	0.00	2.00	1.72	31588.00	0.04	47.96	48.00
11	1	4	13948.00	12454.00	240.90	0	Spot (Block11, Row4, Column1)	56.98	57.00	9.96	0.00	0.17	50.00	50.57	50.00	11.06	0.00	0.22	33.00	5.00	0.00	7.00	6.98	95325.00	0.58	46.04	45.00
11	2	4	14258.00	12448.00	147.00	-50	Spot (Block11, Row4, Column2)	57.60	58.00	11.92	0.00	0.21	48.00	48.55	48.00	10.08	0.00	0.21	49.00	21.00	0.00	10.00	9.60	33929.00	0.90	48.91	48.00
11	3	4	14558.00	12450.00	147.00	-50	Spot (Block11, Row4, Column3)	53.49	54.00	12.90	0.00	0.24	47.00	48.09	47.00	10.05	0.01	0.21	40.00	18.00	0.00	7.00	6.49	31455.00	0.54	53.20	53.00
11	4	4	14859.00	12452.00	147.00	-50	Spot (Block11, Row4, Column4)	45.99	44.00	9.18	0.02	0.20	47.00	48.01	47.00	10.51	0.01	0.22	14.00	0.00	0.00	-3.00	-1.01	27090.00	-0.19	49.08	54.00
11	5	4	15159.00	12453.00	147.00	-50	Spot (Block11, Row4, Column5)	44.63	42.00	10.76	0.03	0.24	47.00	48.09	47.00	10.50	0.01	0.22	16.00	1.00	0.00	-5.00	-2.37	26334.00	-0.33	45.54	44.00
11	6	4	15459.00	12455.00	147.00	-50	Spot (Block11, Row4, Column6)	41.23	40.00	7.27	0.01	0.18	48.00	48.81	48.00	11.09	0.01	0.23	1.00	0.00	0.00	-8.00	-6.77	24284.00	-0.68	41.21	40.00
11	7	4	15760.00	12457.00	147.00	-50	Spot (Block11, Row4, Column7)	51.60	52.00	9.49	0.00	0.18	47.00	48.13	47.00	11.00	0.01	0.23	29.00	2.00	0.00	5.00	4.60	30340.00	0.32	49.73	50.00
11	8	4	16060.00	12459.00	147.00	-50	Spot (Block11, Row4, Column8)	53.78	54.00	7.00	0.00	0.13	48.00	48.49	48.00	10.20	0.00	0.21	26.00	0.00	0.00	6.00	5.78	31674.00	0.52	50.34	49.50
11	1	5	13956.00	12746.00	147.00	-50	Spot (Block11, Row5, Column1)	47.83	47.00	11.27	0.01	0.24	49.00	49.83	49.00	10.74	0.01	0.22	19.00	1.00	0.00	-2.00	-1.17	28075.00	-0.19	53.54	51.00
11	2	5	14256.00	12748.00	147.00	-50	Spot (Block11, Row5, Column2)	49.34	47.00	9.95	0.02	0.20	47.00	48.70	47.00	11.70	0.02	0.24	25.00	0.00	0.00	0.00	2.34	29064.00	0.06	45.38	44.00
11	3	5	14557.00	12750.00	147.00	-50	Spot (Block11, Row5, Column3)	54.19	57.00	16.29	0.02	0.30	46.00	47.18	46.00	10.86	0.01	0.23	51.00	30.00	0.00	11.00	8.19	31703.00	0.65	48.01	49.00
11	4	5	14857.00	12752.00	147.00	-50	Spot (Block11, Row5, Column4)	47.88	47.50	7.19	0.00	0.15	46.00	46.49	46.00	10.17	0.00	0.22	12.00	0.00	0.00	1.50	1.88	28535.00	0.14	45.57	45.50
11	5	5	15157.00	12753.00	147.00	-50	Spot (Block11, Row5, Column5)	51.39	54.00	11.77	0.02	0.23	47.00	47.60	47.00	10.14	0.01	0.21	39.00	2.00	0.00	7.00	4.39	30371.00	0.37	49.07	47.00
11	6	5	15458.00	12755.00	147.00	-50	Spot (Block11, Row5, Column6)	45.59	45.50	9.72	0.00	0.21	47.00	48.46	47.00	11.98	0.01	0.25	11.00	0.00	0.00	-1.50	-1.41	26901.00	-0.24	43.37	41.00
11	7	5	15758.00	12757.00	147.00	-50	Spot (Block11, Row5, Column7)	55.28	54.00	12.15	0.01	0.22	48.00	48.78	48.00	11.81	0.01	0.24	36.00	11.00	0.00	6.00	7.28	32671.00	0.55	46.72	46.00
11	8	5	16058.00	12759.00	147.00	-50	Spot (Block11, Row5, Column8)	54.50	56.00	7.35	0.01	0.13	48.00	48.68	48.00	10.37	0.01	0.21	36.00	0.00	0.00	8.00	6.50	32157.00	0.56	55.06	56.00
11	1	6	13954.00	13046.00	147.00	-50	Spot (Block11, Row6, Column1)	51.37	51.00	6.52	0.00	0.13	49.00	49.62	49.00	10.96	0.01	0.22	12.00	0.00	0.00	2.00	2.37	30308.00	0.16	50.58	51.00
11	2	6	14255.00	13048.00	147.00	-50	Spot (Block11, Row6, Column2)	48.44	47.00	12.15	0.01	0.25	49.00	49.58	49.00	11.31	0.01	0.23	21.00	1.00	0.00	-2.00	-0.56	28531.00	-0.10	58.02	62.00
11	3	6	14555.00	13050.00	147.00	-50	Spot (Block11, Row6, Column3)	40.57	39.00	10.10	0.02	0.25	50.00	49.83	50.00	10.51	0.00	0.21	2.00	0.00	0.00	-11.00	-9.43	23976.00	-0.88	52.36	52.00
11	4	6	14855.00	13052.00	147.00	-50	Spot (Block11, Row6, Column4)	51.50	52.00	7.48	0.00	0.15	48.00	48.14	48.00	10.10	0.00	0.21	17.00	0.00	0.00	4.00	3.50	30280.00	0.33	50.50	51.00
11	5	6	15148.00	13140.00	95.20	0	Spot (Block11, Row6, Column5)	62.54	65.00	9.00	0.02	0.14	46.00	46.60	46.00	10.57	0.01	0.23	79.00	30.00	0.00	19.00	16.54	14321.00	1.51	54.45	57.00
11	6	6	15456.00	13055.00	147.00	-50	Spot (Block11, Row6, Column6)	48.61	49.00	13.64	0.00	0.28	46.00	47.29	46.00	11.84	0.01	0.25	36.00	3.00	0.00	3.00	2.61	28679.00	0.11	44.26	41.00
11	7	6	15756.00	13057.00	147.00	-50	Spot (Block11, Row6, Column7)	43.35	42.00	6.67	0.01	0.15	50.00	49.47	50.00	11.56	0.00	0.23	0.00	0.00	0.00	-8.00	-6.65	25750.00	-0.53	45.07	45.00
11	8	6	16057.00	13059.00	147.00	-50	Spot (Block11, Row6, Column8)	44.41	42.00	9.69	0.02	0.22	50.00	49.84	50.00	10.55	0.00	0.21	6.00	0.00	0.00	-8.00	-5.59	26116.00	-0.51	49.71	51.50
11	1	7	13953.00	13346.00	147.00	-50	Spot (Block11, Row7, Column1)	60.27	61.00	9.73	0.01	0.16	50.00	50.63	50.00	11.46	0.01	0.23	48.00	10.00	0.00	11.00	10.27	35379.00	0.84	58.69	59.00
11	2	7	14253.00	13348.00	147.00	-50	Spot (Block11, Row7, Column2)	52.53	52.00	10.70	0.00	0.20	49.00	49.53	49.00	10.68	0.00	0.22	32.00	2.00	0.00	3.00	3.53	30837.00	0.28	50.09	51.00
11	3	7	14553.00	13350.00	147.00	-50	Spot (Block11, Row7, Column3)	45.27	45.00	7.24	0.00	0.16	50.00	49.89	50.00	10.51	0.00	0.21	2.00	0.00	0.00	-5.00	-4.73	26572.00	-0.44	48.96	46.00
11	4	7	14854.00	13352.00	147.00	-50	Spot (Block11, Row7, Column4)	49.61	50.00	8.59	0.00	0.17	48.00	48.89	48.00	10.78	0.01	0.22	15.00	0.00	0.00	2.00	1.61	29170.00	0.07	54.06	54.00
11	5	7	15190.00	13360.00	119.75	0	Spot (Block11, Row7, Column5)	60.34	61.00	8.72	0.00	0.14	44.00	45.05	44.00	10.18	0.01	0.23	74.00	35.00	0.00	17.00	16.34	22748.00	1.50	51.83	52.00
11	6	7	15454.00	13355.00	147.00	-50	Spot (Block11, Row7, Column6)	47.54	47.50	10.95	0.00	0.23	46.00	46.66	46.00	10.51	0.01	0.23	21.00	3.00	0.00	1.50	1.54	27955.00	0.08	47.01	45.00
11	7	7	15755.00	13357.00	147.00	-50	Spot (Block11, Row7, Column7)	43.39	42.00	11.89	0.01	0.27	51.00	50.86	51.00	10.80	0.00	0.21	7.00	1.00	0.00	-9.00	-7.61	25470.00	-0.69	51.99	54.00
11	8	7	16055.00	13359.00	147.00	-50	Spot (Block11, Row7, Column8)	53.59	55.00	9.69	0.01	0.18	51.00	50.93	51.00	11.39	0.00	0.22	20.00	0.00	0.00	4.00	2.59	31564.00	0.23	51.93	52.00
11	1	8	13951.00	13646.00	147.00	-50	Spot (Block11, Row8, Column1)	55.15	56.00	8.68	0.01	0.16	54.00	53.80	54.00	12.68	0.00	0.24	9.00	0.00	0.00	2.00	1.15	32320.00	0.11	52.22	50.00
11	2	8	14251.00	13648.00	147.00	-50	Spot (Block11, Row8, Column2)	53.28	54.00	9.51	0.01	0.18	49.00	49.42	49.00	10.85	0.00	0.22	28.00	2.00	0.00	5.00	4.28	31488.00	0.36	51.31	50.00
11	3	8	14601.00	13648.00	168.80	0	Spot (Block11, Row8, Column3)	55.15	55.00	10.78	0.00	0.20	49.00	49.05	49.00	10.50	0.00	0.21	33.00	10.00	0.00	6.00	6.15	43897.00	0.58	53.08	54.00
11	4	8	14852.00	13652.00	147.00	-50	Spot (Block11, Row8, Column4)	41.92	40.00	9.20	0.02	0.22	48.00	49.01	48.00	11.08	0.01	0.23	3.00	0.00	0.00	-8.00	-6.08	24983.00	-0.64	43.82	42.00
11	5	8	15152.00	13653.00	147.00	-50	Spot (Block11, Row8, Column5)	42.81	43.00	11.18	0.00	0.26	46.00	47.11	46.00	10.52	0.01	0.22	15.00	0.00	0.00	-3.00	-3.19	25341.00	-0.41	42.97	38.00
11	6	8	15453.00	13655.00	147.00	-50	Spot (Block11, Row8, Column6)	39.68	38.00	7.01	0.02	0.18	46.00	46.80	46.00	10.25	0.01	0.22	2.00	0.00	0.00	-8.00	-6.32	23414.00	-0.69	42.07	40.00
11	7	8	15753.00	13657.00	147.00	-50	Spot (Block11, Row8, Column7)	58.04	59.00	9.17	0.01	0.16	47.00	47.91	47.00	10.38	0.01	0.22	57.00	15.00	0.00	12.00	11.04	34299.00	0.98	51.97	51.00
11	8	8	16014.00	13725.00	186.60	0	Spot (Block11, Row8, Column8)	55.93	55.00	9.54	0.01	0.17	49.00	49.21	49.00	10.87	0.00	0.22	38.00	6.00	0.00	6.00	6.93	54529.00	0.62	51.80	52.00
12	1	1	18487.00	11853.00	154.40	0	Spot (Block12, Row1, Column1)	1318.15	1235.00	623.13	0.03	0.47	67.00	67.65	67.00	13.70	0.00	0.20	100.00	100.00	0.00	1168.00	1251.15	863387.00	91.27	329.20	248.00
12	2	1	18763.00	11846.00	189.90	0	Spot (Block12, Row1, Column2)	85.51	86.00	9.39	0.00	0.11	67.00	67.39	67.00	12.03	0.00	0.18	70.00	29.00	0.00	19.00	18.51	87394.00	1.51	76.67	76.00
12	3	1	19082.00	11858.00	147.00	-50	Spot (Block12, Row1, Column3)	76.57	75.00	8.47	0.01	0.11	67.00	66.97	67.00	9.97	0.00	0.15	45.00	13.00	0.00	8.00	9.57	45251.00	0.96	71.60	69.00
12	4	1	19343.00	11877.00	153.90	0	Spot (Block12, Row1, Column4)	84.81	85.00	9.24	0.00	0.11	66.00	66.07	66.00	9.79	0.00	0.15	86.00	46.00	0.00	19.00	18.81	55126.00	1.91	73.66	76.00
12	5	1	19686.00	11868.00	171.30	0	Spot (Block12, Row1, Column5)	138.34	125.00	36.66	0.04	0.26	68.00	67.05	68.00	9.39	0.01	0.14	100.00	100.00	0.00	57.00	70.34	113026.00	7.59	89.04	89.00
12	6	1	19970.00	11863.00	176.45	0	Spot (Block12, Row1, Column6)	101.83	101.00	15.25	0.00	0.15	67.00	66.01	67.00	9.16	0.01	0.14	95.00	89.00	0.00	34.00	34.83	88386.00	3.91	82.26	82.00
12	7	1	20285.00	11864.00	141.90	0	Spot (Block12, Row1, Column7)	147.84	149.50	37.16	0.00	0.25	66.00	67.04	66.00	16.60	0.01	0.25	100.00	90.00	0.00	83.50	81.84	80720.00	4.87	91.35	91.00
12	8	1	20577.00	11867.00	147.70	0	Spot (Block12, Row1, Column8)	3867.42	3501.50	1761.95	0.04	0.46	68.00	71.64	68.00	20.91	0.02	0.29	100.00	100.00	0.00	3433.50	3799.42	2335920.00	181.50	746.57	557.00
12	1	2	18457.00	12153.00	180.70	0	Spot (Block12, Row2, Column1)	69.78	70.00	8.01	0.00	0.11	63.00	62.92	63.00	12.14	0.00	0.19	24.00	0.00	0.00	7.00	6.78	63921.00	0.57	65.79	65.00
12	2	2	18768.00	12173.00	159.50	0	Spot (Block12, Row2, Column2)	75.60	75.00	10.46	0.00	0.14	63.00	62.50	63.00	9.68	0.00	0.15	60.00	25.00	0.00	12.00	12.60	53147.00	1.35	67.08	67.00
12	3	2	19081.00	12158.00	147.00	-50	Spot (Block12, Row2, Column3)	72.62	73.00	8.39	0.00	0.12	65.00	64.75	65.00	10.60	0.00	0.16	36.00	3.00	0.00	8.00	7.62	42629.00	0.74	70.91	71.00
12	4	2	19381.00	12160.00	147.00	-50	Spot (Block12, Row2, Column4)	73.90	73.00	12.16	0.01	0.16	65.00	64.78	65.00	10.48	0.00	0.16	41.00	15.00	0.00	8.00	8.90	43456.00	0.87	70.82	68.00
12	5	2	19686.00	12148.00	179.95	0	Spot (Block12, Row2, Column5)	75.64	77.00	8.99	0.01	0.12	66.00	65.25	66.00	9.96	0.00	0.15	55.00	11.00	0.00	11.00	9.64	68684.00	1.04	71.93	71.00
12	6	2	19982.00	12164.00	147.00	-50	Spot (Block12, Row2, Column6)	74.97	76.00	12.78	0.01	0.17	64.00	63.75	64.00	9.51	0.00	0.15	57.00	27.00	0.00	12.00	10.97	44158.00	1.18	67.11	70.00
12	7	2	20294.00	12165.00	184.00	0	Spot (Block12, Row2, Column7)	72.89	73.00	6.38	0.00	0.09	65.00	64.65	65.00	9.22	0.00	0.14	41.00	5.00	0.00	8.00	7.89	69686.00	0.89	67.14	67.00
12	8	2	20582.00	12167.00	147.00	-50	Spot (Block12, Row2, Column8)	65.03	65.00	7.07	0.00	0.11	67.00	68.88	67.00	18.10	0.01	0.26	0.00	0.00	0.00	-2.00	-1.97	38757.00	-0.21	62.98	63.00
12	1	3	18476.00	12453.00	182.65	0	Spot (Block12, Row3, Column1)	86.16	86.00	12.94	0.00	0.15	61.00	60.13	61.00	9.88	0.01	0.16	88.00	65.00	0.00	25.00	25.16	80391.00	2.63	67.48	67.00
12	2	3	18786.00	12508.00	204.90	0	Spot (Block12, Row3, Column2)	70.74	71.00	8.86	0.00	0.13	62.00	61.33	62.00	10.02	0.00	0.16	42.00	9.00	0.00	9.00	8.74	84183.00	0.94	65.20	66.00
12	3	3	19079.00	12458.00	147.00	-50	Spot (Block12, Row3, Column3)	77.07	77.00	6.92	0.00	0.09	66.00	65.40	66.00	9.79	0.00	0.15	58.00	9.00	0.00	11.00	11.07	45243.00	1.19	75.97	76.00
12	4	3	19386.00	12465.00	189.10	0	Spot (Block12, Row3, Column4)	114.64	113.00	20.06	0.01	0.17	65.00	64.20	65.00	11.10	0.01	0.17	98.00	92.00	0.00	48.00	49.64	115217.00	4.54	79.66	79.00
12	5	3	19704.00	12467.00	246.60	0	Spot (Block12, Row3, Column5)	74.28	74.00	10.50	0.00	0.14	64.00	62.93	64.00	10.47	0.01	0.17	49.00	15.00	0.00	10.00	10.28	130286.00	1.08	66.19	67.50
12	6	3	19984.00	12468.00	188.65	0	Spot (Block12, Row3, Column6)	122.55	119.00	25.59	0.01	0.21	65.00	64.26	65.00	9.69	0.00	0.15	99.00	95.00	0.00	54.00	57.55	123036.00	6.02	81.60	81.00
12	7	3	20289.00	12466.00	173.95	0	Spot (Block12, Row3, Column7)	82.26	81.00	9.23	0.01	0.11	65.00	64.51	65.00	9.41	0.00	0.15	77.00	42.00	0.00	16.00	17.26	69678.00	1.89	72.96	72.00
12	8	3	20604.00	12459.00	172.25	0	Spot (Block12, Row3, Column8)	83.20	84.00	10.41	0.00	0.13	66.00	65.84	66.00	9.97	0.00	0.15	77.00	42.00	0.00	18.00	17.20	68973.00	1.74	72.55	72.00
12	1	4	18490.00	12758.00	180.25	0	Spot (Block12, Row4, Column1)	108.08	109.00	15.16	0.00	0.14	64.00	63.13	64.00	9.25	0.01	0.15	98.00	95.00	0.00	45.00	44.08	98459.00	4.86	80.75	81.00
12	2	4	18777.00	12756.00	147.00	-50	Spot (Block12, Row4, Column2)	75.10	75.00	8.50	0.00	0.11	64.00	63.61	64.00	9.95	0.00	0.16	53.00	15.00	0.00	11.00	11.10	44533.00	1.16	76.54	76.00
12	3	4	19079.00	12758.00	158.15	0	Spot (Block12, Row4, Column3)	332.93	312.00	141.09	0.03	0.42	66.00	65.92	66.00	11.80	0.00	0.18	100.00	100.00	0.00	246.00	266.93	230058.00	22.62	120.70	105.50
12	4	4	19378.00	12760.00	147.00	-50	Spot (Block12, Row4, Column4)	66.19	66.00	6.21	0.00	0.09	64.00	64.21	64.00	11.44	0.00	0.18	6.00	0.00	0.00	2.00	2.19	39050.00	0.17	68.38	69.00
12	5	4	19730.00	12757.00	178.20	0	Spot (Block12, Row4, Column5)	71.86	72.00	7.75	0.00	0.11	63.00	63.43	63.00	10.48	0.00	0.17	38.00	7.00	0.00	9.00	8.86	64239.00	0.80	64.19	64.50
12	6	4	19949.00	12751.00	149.00	0	Spot (Block12, Row4, Column6)	77.90	78.00	8.77	0.00	0.11	67.00	66.91	67.00	9.63	0.00	0.14	56.00	17.00	0.00	11.00	10.90	47128.00	1.14	70.91	72.00
12	7	4	20270.00	12773.00	194.40	0	Spot (Block12, Row4, Column7)	96.99	97.00	11.84	0.00	0.12	66.00	66.31	66.00	9.94	0.00	0.15	97.00	82.00	0.00	31.00	30.99	103782.00	3.09	77.95	78.00
12	8	4	20602.00	12747.00	224.95	0	Spot (Block12, Row4, Column8)	75.69	76.00	10.92	0.00	0.14	66.00	65.60	66.00	9.13	0.00	0.14	51.00	20.00	0.00	10.00	9.69	108692.00	1.11	68.36	69.00
12	1	5	18483.00	13056.00	182.65	0	Spot (Block12, Row5, Column1)	101.43	98.00	16.83	0.01	0.17	63.00	62.80	63.00	9.96	0.00	0.16	98.00	92.00	0.00	35.00	38.43	94740.00	3.88	78.28	80.00
12	2	5	18759.00	13064.00	150.45	0	Spot (Block12, Row5, Column2)	85.44	84.00	10.97	0.01	0.13	65.00	64.36	65.00	10.49	0.00	0.16	80.00	46.00	0.00	19.00	20.44	52804.00	2.01	73.25	74.00
12	3	5	19082.00	13055.00	194.30	0	Spot (Block12, Row5, Column3)	88.36	90.00	10.87	0.01	0.12	65.00	64.73	65.00	11.62	0.00	0.18	87.00	54.00	0.00	25.00	23.36	94106.00	2.03	71.80	74.50
12	4	5	19355.00	13032.00	231.70	0	Spot (Block12, Row5, Column4)	79.29	80.00	9.06	0.00	0.11	65.00	65.37	65.00	11.72	0.00	0.18	62.00	16.00	0.00	15.00	14.29	122265.00	1.19	67.65	67.00
12	5	5	19678.00	13067.00	151.75	0	Spot (Block12, Row5, Column5)	524.14	475.00	264.25	0.04	0.50	65.00	65.50	65.00	11.62	0.00	0.18	100.00	100.00	0.00	410.00	459.14	330210.00	39.46	161.52	154.50
12	6	5	19977.00	13064.00	147.00	-50	Spot (Block12, Row5, Column6)	73.25	72.00	8.20	0.01	0.11	69.00	69.31	69.00	10.68	0.00	0.15	22.00	2.00	0.00	3.00	4.25	43147.00	0.37	72.71	74.00
12	7	5	20274.00	13063.00	186.25	0	Spot (Block12, Row5, Column7)	172.59	183.00	36.37	0.03	0.21	70.00	69.55	70.00	10.81	0.00	0.16	100.00	99.00	0.00	113.00	102.59	168100.00	9.53	100.08	99.00
12	8	5	20577.00	13069.00	170.45	0	Spot (Block12, Row5, Column8)	186.40	169.00	82.29	0.04	0.44	67.00	67.32	67.00	9.77	0.00	0.15	100.00	99.00	0.00	102.00	119.40	150981.00	12.19	93.58	94.00
12	1	6	18478.00	13353.00	209.35	0	Spot (Block12, Row6, Column1)	114.00	111.00	25.98	0.01	0.23	65.00	63.99	65.00	10.18	0.01	0.16	96.00	87.00	0.00	46.00	49.00	142273.00	4.91	75.71	77.00
12	2	6	18779.00	13360.00	204.40	0	Spot (Block12, Row6, Column2)	127.99	125.00	26.84	0.01	0.21	66.00	65.58	66.00	10.73	0.00	0.16	99.00	95.00	0.00	59.00	61.99	152562.00	5.81	85.80	84.00
12	3	6	19069.00	13356.00	166.10	0	Spot (Block12, Row6, Column3)	173.79	183.00	48.99	0.02	0.28	66.00	65.53	66.00	10.81	0.00	0.16	100.00	99.00	0.00	117.00	107.79	133295.00	10.01	96.46	94.00
12	4	6	19374.00	13360.00	147.00	-50	Spot (Block12, Row6, Column4)	70.24	69.00	9.87	0.01	0.14	66.00	65.16	66.00	10.05	0.01	0.15	22.00	7.00	0.00	3.00	4.24	41652.00	0.50	64.86	64.00
12	5	6	19681.00	13358.00	148.85	0	Spot (Block12, Row6, Column5)	463.36	452.00	216.66	0.01	0.47	67.00	66.81	67.00	11.27	0.00	0.17	100.00	100.00	0.00	385.00	396.36	281259.00	35.17	153.42	129.00
12	6	6	19975.00	13364.00	147.00	-50	Spot (Block12, Row6, Column6)	71.61	72.00	6.73	0.00	0.09	69.00	68.32	69.00	10.94	0.00	0.16	11.00	0.00	0.00	3.00	2.61	42252.00	0.30	71.11	72.00
12	7	6	20278.00	13367.00	174.85	0	Spot (Block12, Row6, Column7)	100.13	100.00	12.11	0.00	0.12	70.00	68.94	70.00	10.88	0.01	0.16	94.00	75.00	0.00	30.00	30.13	85511.00	2.87	82.03	83.00
12	8	6	20589.00	13365.00	157.95	0	Spot (Block12, Row6, Column8)	124.27	120.00	22.95	0.02	0.18	68.00	67.43	68.00	10.30	0.00	0.15	100.00	98.00	0.00	52.00	56.27	84755.00	5.52	89.33	91.00
12	1	7	18481.00	13682.00	192.35	0	Spot (Block12, Row7, Column1)	73.68	74.00	8.07	0.00	0.11	62.00	61.29	62.00	10.69	0.00	0.17	61.00	9.00	0.00	12.00	11.68	76705.00	1.16	64.16	66.00
12	2	7	18712.00	13666.00	213.05	0	Spot (Block12, Row7, Column2)	69.48	69.00	9.65	0.00	0.14	64.00	63.81	64.00	10.32	0.00	0.16	28.00	7.00	0.00	5.00	5.48	89763.00	0.55	65.40	65.00
12	3	7	19073.00	13658.00	147.00	-50	Spot (Block12, Row7, Column3)	63.71	64.00	8.14	0.00	0.13	66.00	65.49	66.00	9.52	0.00	0.15	6.00	0.00	0.00	-2.00	-2.29	37589.00	-0.19	66.99	66.00
12	4	7	19368.00	13643.00	264.70	0	Spot (Block12, Row7, Column4)	72.62	73.00	9.06	0.00	0.12	65.00	64.00	65.00	9.01	0.01	0.14	44.00	10.00	0.00	8.00	7.62	148081.00	0.96	65.28	67.00
12	5	7	19720.00	13616.00	241.05	0	Spot (Block12, Row7, Column5)	77.11	76.00	9.15	0.01	0.12	68.00	67.45	68.00	9.72	0.00	0.14	46.00	13.00	0.00	8.00	9.11	129321.00	0.99	68.97	70.00
12	6	7	19970.00	13655.00	187.40	0	Spot (Block12, Row7, Column6)	152.60	156.50	38.94	0.01	0.26	70.00	69.45	70.00	10.27	0.00	0.15	100.00	98.00	0.00	86.50	82.60	150461.00	8.10	91.13	91.50
12	7	7	20266.00	13665.00	180.60	0	Spot (Block12, Row7, Column7)	101.52	102.00	9.99	0.00	0.10	71.00	70.00	71.00	9.39	0.01	0.13	97.00	87.00	0.00	31.00	30.52	92789.00	3.35	82.99	82.50
12	8	7	20576.00	13662.00	224.60	0	Spot (Block12, Row7, Column8)	86.65	85.00	12.74	0.01	0.15	69.00	68.54	69.00	9.44	0.00	0.14	74.00	41.00	0.00	16.00	17.65	124693.00	1.92	76.94	77.00
12	1	8	18480.00	13939.00	171.30	0	Spot (Block12, Row8, Column1)	102.46	102.50	16.08	0.00	0.16	63.00	62.66	63.00	10.15	0.00	0.16	97.00	84.00	0.00	39.50	39.46	83607.00	3.92	78.44	77.00
12	2	8	18771.00	13956.00	147.00	-50	Spot (Block12, Row8, Column2)	65.61	66.00	9.17	0.00	0.14	64.00	63.70	64.00	10.57	0.00	0.17	15.00	0.00	0.00	2.00	1.61	38774.00	0.18	69.64	70.00
12	3	8	19052.00	13979.00	187.10	0	Spot (Block12, Row8, Column3)	91.81	90.00	13.03	0.01	0.14	65.00	64.68	65.00	10.29	0.00	0.16	90.00	65.00	0.00	25.00	26.81	90803.00	2.64	75.71	76.00
12	4	8	19365.00	13957.00	190.65	0	Spot (Block12, Row8, Column4)	100.19	101.00	14.45	0.00	0.14	65.00	64.17	65.00	10.27	0.01	0.16	95.00	83.00	0.00	36.00	35.19	102791.00	3.51	71.26	72.00
12	5	8	19672.00	13962.00	147.00	-50	Spot (Block12, Row8, Column5)	65.04	66.00	8.65	0.01	0.13	66.00	65.55	66.00	10.33	0.00	0.16	5.00	0.00	0.00	0.00	-0.96	38698.00	-0.05	64.50	64.00
12	6	8	19974.00	13963.00	180.50	0	Spot (Block12, Row8, Column6)	178.09	185.00	54.47	0.02	0.31	69.00	68.79	69.00	10.05	0.00	0.15	100.00	99.00	0.00	116.00	109.09	162596.00	10.88	97.29	97.00
12	7	8	20272.00	13966.00	147.00	-50	Spot (Block12, Row8, Column7)	75.16	74.00	7.36	0.01	0.10	70.00	68.86	70.00	9.84	0.01	0.14	24.00	5.00	0.00	4.00	5.16	44344.00	0.64	73.02	72.00
12	8	8	20561.00	13973.00	144.45	0	Spot (Block12, Row8, Column8)	102.48	101.00	11.22	0.01	0.11	67.00	65.97	67.00	9.68	0.01	0.15	99.00	94.00	0.00	34.00	35.48	58311.00	3.77	83.19	85.00
13	1	1	4953.00	16269.00	151.70	0	Spot (Block13, Row1, Column1)	1273.46	1221.00	587.75	0.02	0.46	53.00	53.79	53.00	12.86	0.01	0.24	100.00	100.00	0.00	1168.00	1220.46	804825.00	94.83	314.44	258.00
13	2	1	5267.00	16285.00	147.00	-50	Spot (Block13, Row1, Column2)	50.16	51.00	8.45	0.01	0.17	52.00	52.18	52.00	11.78	0.00	0.23	2.00	0.00	0.00	-1.00	-1.84	29592.00	-0.17	46.95	46.00
13	3	1	5568.00	16287.00	147.00	-50	Spot (Block13, Row1, Column3)	49.46	48.00	11.11	0.01	0.22	46.00	46.98	46.00	9.20	0.01	0.20	30.00	11.00	0.00	2.00	3.46	29378.00	0.27	49.48	51.00
13	4	1	5800.00	16281.00	235.85	0	Spot (Block13, Row1, Column4)	53.64	54.00	9.22	0.00	0.17	45.00	46.78	45.00	9.99	0.02	0.21	48.00	12.00	0.00	9.00	8.64	86095.00	0.69	49.64	48.00
13	5	1	6168.00	16291.00	147.00	-50	Spot (Block13, Row1, Column5)	55.33	55.50	8.85	0.00	0.16	49.00	49.12	49.00	10.02	0.00	0.20	32.00	6.00	0.00	6.50	6.33	32422.00	0.62	54.08	50.00
13	6	1	6472.00	16286.00	222.15	0	Spot (Block13, Row1, Column6)	68.09	67.00	11.61	0.01	0.17	52.00	52.29	52.00	10.92	0.00	0.21	66.00	33.00	0.00	15.00	16.09	96071.00	1.45	59.03	60.00
13	7	1	6766.00	16279.00	128.70	0	Spot (Block13, Row1, Column7)	200.26	185.00	67.32	0.03	0.34	58.00	59.06	58.00	19.77	0.01	0.33	100.00	96.00	0.00	127.00	142.26	87915.00	7.14	95.90	94.00
13	8	1	7045.00	16286.00	146.55	0	Spot (Block13, Row1, Column8)	4249.50	3925.00	1953.04	0.03	0.46	62.00	64.22	62.00	22.69	0.02	0.35	100.00	100.00	0.00	3863.00	4187.50	2490210.00	184.48	841.09	633.00
13	1	2	4965.00	16584.00	147.00	-50	Spot (Block13, Row2, Column1)	49.29	48.00	12.29	0.01	0.25	51.00	51.67	51.00	10.98	0.01	0.21	19.00	2.00	0.00	-3.00	-1.71	29033.00	-0.22	49.29	50.00
13	2	2	5266.00	16585.00	147.00	-50	Spot (Block13, Row2, Column2)	46.98	45.00	9.29	0.02	0.20	51.00	50.80	51.00	9.78	0.00	0.19	11.00	0.00	0.00	-6.00	-4.02	27624.00	-0.39	51.88	53.50
13	3	2	5566.00	16587.00	147.00	-50	Spot (Block13, Row2, Column3)	46.45	46.00	7.12	0.00	0.15	49.00	49.24	49.00	9.70	0.00	0.20	5.00	0.00	0.00	-3.00	-2.55	27449.00	-0.29	46.28	46.00
13	4	2	5866.00	16589.00	147.00	-50	Spot (Block13, Row2, Column4)	53.98	53.00	9.06	0.01	0.17	49.00	50.02	49.00	10.30	0.01	0.21	28.00	5.00	0.00	4.00	4.98	31793.00	0.38	55.17	56.00
13	5	2	6167.00	16591.00	147.00	-50	Spot (Block13, Row2, Column5)	56.30	57.00	10.24	0.01	0.18	53.00	52.18	53.00	10.27	0.01	0.20	26.00	4.00	0.00	4.00	3.30	33272.00	0.40	52.92	52.00
13	6	2	6467.00	16593.00	147.00	-50	Spot (Block13, Row2, Column6)	54.67	58.00	11.40	0.03	0.21	51.00	51.15	51.00	10.50	0.00	0.21	32.00	0.00	0.00	7.00	3.67	32418.00	0.33	48.57	45.00
13	7	2	6767.00	16595.00	147.00	-50	Spot (Block13, Row2, Column7)	54.56	54.00	8.80	0.00	0.16	55.00	55.26	55.00	11.54	0.00	0.21	11.00	0.00	0.00	-1.00	-0.44	31970.00	-0.06	53.42	54.00
13	8	2	7068.00	16597.00	147.00	-50	Spot (Block13, Row2, Column8)	60.69	61.00	6.79	0.00	0.11	59.00	60.76	59.00	18.69	0.01	0.31	0.00	0.00	0.00	2.00	1.69	36047.00	-0.00	57.85	58.50
13	1	3	4964.00	16884.00	147.00	-50	Spot (Block13, Row3, Column1)	54.27	54.00	10.42	0.00	0.19	48.00	47.97	48.00	8.85	0.00	0.18	40.00	13.00	0.00	6.00	6.27	31963.00	0.71	52.12	54.00
13	2	3	5264.00	16885.00	147.00	-50	Spot (Block13, Row3, Column2)	48.53	46.00	10.73	0.02	0.22	49.00	49.29	49.00	8.97	0.00	0.18	21.00	7.00	0.00	-3.00	-0.47	28538.00	-0.08	54.47	54.00
13	3	3	5591.00	16899.00	150.70	0	Spot (Block13, Row3, Column3)	62.85	62.00	8.12	0.01	0.13	48.00	48.61	48.00	8.89	0.01	0.18	79.00	36.00	0.00	14.00	14.85	39220.00	1.60	56.22	57.00
13	4	3	5865.00	16889.00	147.00	-50	Spot (Block13, Row3, Column4)	46.54	45.00	10.49	0.01	0.23	50.00	50.23	50.00	10.29	0.00	0.20	9.00	1.00	0.00	-5.00	-3.46	27599.00	-0.36	48.13	46.50
13	5	3	6165.00	16891.00	147.00	-50	Spot (Block13, Row3, Column5)	52.74	54.00	10.18	0.01	0.19	51.00	51.23	51.00	10.58	0.00	0.21	24.00	0.00	0.00	3.00	1.74	31114.00	0.14	54.79	57.00
13	6	3	6465.00	16893.00	147.00	-50	Spot (Block13, Row3, Column6)	59.05	61.00	9.66	0.01	0.16	51.00	51.07	51.00	9.94	0.00	0.19	52.00	9.00	0.00	10.00	8.05	34840.00	0.80	54.68	56.50
13	7	3	6766.00	16895.00	147.00	-50	Spot (Block13, Row3, Column7)	47.47	45.00	10.40	0.02	0.22	52.00	52.19	52.00	10.49	0.00	0.20	10.00	1.00	0.00	-7.00	-4.53	27912.00	-0.45	52.10	52.00
13	8	3	7066.00	16897.00	147.00	-50	Spot (Block13, Row3, Column8)	59.00	60.00	9.50	0.01	0.16	53.00	53.04	53.00	10.28	0.00	0.19	31.00	6.00	0.00	7.00	6.00	34987.00	0.58	57.99	58.00
13	1	4	4962.00	17184.00	147.00	-50	Spot (Block13, Row4, Column1)	48.37	47.00	9.07	0.01	0.19	48.00	48.12	48.00	9.27	0.00	0.19	20.00	0.00	0.00	-1.00	0.37	28538.00	0.03	43.71	44.00
13	2	4	5262.00	17185.00	147.00	-50	Spot (Block13, Row4, Column2)	48.99	49.00	7.91	0.00	0.16	48.00	48.40	48.00	9.49	0.00	0.20	17.00	0.00	0.00	1.00	0.99	28858.00	0.06	47.30	46.00
13	3	4	5563.00	17187.00	147.00	-50	Spot (Block13, Row4, Column3)	48.48	46.00	10.72	0.02	0.22	49.00	49.18	49.00	9.29	0.00	0.19	22.00	5.00	0.00	-3.00	-0.52	28798.00	-0.07	46.82	47.00
13	4	4	5863.00	17189.00	147.00	-50	Spot (Block13, Row4, Column4)	51.05	50.00	8.59	0.01	0.17	48.00	48.39	48.00	9.22	0.00	0.19	22.00	4.00	0.00	2.00	3.05	30071.00	0.29	46.75	45.00
13	5	4	6163.00	17191.00	147.00	-50	Spot (Block13, Row4, Column5)	49.54	49.00	7.83	0.00	0.16	47.00	48.11	47.00	9.68	0.01	0.20	21.00	0.00	0.00	2.00	2.54	29080.00	0.15	48.66	51.00
13	6	4	6464.00	17193.00	147.00	-50	Spot (Block13, Row4, Column6)	48.91	49.00	10.83	0.00	0.22	50.00	49.96	50.00	9.35	0.00	0.19	20.00	1.00	0.00	-1.00	-1.09	28908.00	-0.11	48.55	47.00
13	7	4	6764.00	17195.00	147.00	-50	Spot (Block13, Row4, Column7)	60.22	62.00	11.35	0.01	0.19	48.00	49.20	48.00	9.74	0.01	0.20	64.00	29.00	0.00	14.00	12.22	35708.00	1.13	52.33	52.00
13	8	4	7103.00	17194.00	183.30	0	Spot (Block13, Row4, Column8)	60.91	61.00	8.76	0.00	0.14	54.00	54.40	54.00	11.88	0.00	0.22	30.00	2.00	0.00	7.00	6.91	57373.00	0.55	54.41	54.50
13	1	5	4960.00	17484.00	147.00	-50	Spot (Block13, Row5, Column1)	51.19	47.00	12.86	0.04	0.25	49.00	49.86	49.00	9.21	0.01	0.18	34.00	15.00	0.00	-2.00	2.19	30151.00	0.14	51.08	49.00
13	2	5	5261.00	17485.00	147.00	-50	Spot (Block13, Row5, Column2)	48.39	47.00	8.35	0.01	0.17	48.00	48.83	48.00	9.24	0.01	0.19	19.00	0.00	0.00	-1.00	0.39	28404.00	-0.05	42.38	43.00
13	3	5	5561.00	17487.00	147.00	-50	Spot (Block13, Row5, Column3)	49.43	49.00	6.71	0.00	0.14	48.00	48.88	48.00	9.51	0.01	0.19	13.00	0.00	0.00	1.00	1.43	29413.00	0.06	45.93	45.00
13	4	5	5861.00	17489.00	147.00	-50	Spot (Block13, Row5, Column4)	56.40	58.00	9.92	0.01	0.18	48.00	49.01	48.00	9.83	0.01	0.20	51.00	11.00	0.00	10.00	8.40	33104.00	0.75	52.23	50.00
13	5	5	6164.00	17450.00	195.25	0	Spot (Block13, Row5, Column5)	66.18	66.00	11.59	0.00	0.18	48.00	49.10	48.00	11.09	0.01	0.23	72.00	33.00	0.00	18.00	18.18	71742.00	1.54	53.85	54.00
13	6	5	6486.00	17490.00	187.30	0	Spot (Block13, Row5, Column6)	58.47	60.00	9.05	0.01	0.15	47.00	48.20	47.00	10.87	0.01	0.23	60.00	10.00	0.00	13.00	11.47	57533.00	0.94	48.48	45.00
13	7	5	6782.00	17510.00	197.15	0	Spot (Block13, Row5, Column7)	66.50	66.00	13.44	0.00	0.20	49.00	49.87	49.00	11.04	0.01	0.22	65.00	33.00	0.00	17.00	17.50	73279.00	1.51	58.46	58.00
13	8	5	7067.00	17489.00	191.75	0	Spot (Block13, Row5, Column8)	103.83	96.00	45.40	0.03	0.44	56.00	55.81	56.00	12.71	0.00	0.23	83.00	74.00	0.00	40.00	47.83	107983.00	3.78	66.14	63.00
13	1	6	4959.00	17784.00	147.00	-50	Spot (Block13, Row6, Column1)	47.91	47.00	7.67	0.01	0.16	50.00	50.54	50.00	9.47	0.00	0.19	8.00	0.00	0.00	-3.00	-2.09	28265.00	-0.28	48.98	49.00
13	2	6	5209.00	17837.00	141.20	0	Spot (Block13, Row6, Column2)	59.46	60.00	7.05	0.00	0.12	48.00	48.36	48.00	8.72	0.00	0.18	66.00	20.00	0.00	12.00	11.46	32229.00	1.27	53.47	54.00
13	3	6	5559.00	17787.00	147.00	-50	Spot (Block13, Row6, Column3)	45.18	42.00	10.44	0.03	0.23	46.00	46.56	46.00	9.01	0.01	0.19	20.00	5.00	0.00	-4.00	-0.82	26477.00	-0.15	48.26	49.00
13	4	6	5860.00	17789.00	147.00	-50	Spot (Block13, Row6, Column4)	49.97	48.00	11.19	0.02	0.22	47.00	48.73	47.00	10.26	0.02	0.21	25.00	8.00	0.00	1.00	2.97	29633.00	0.12	45.15	42.00
13	5	6	6170.00	17792.00	148.75	0	Spot (Block13, Row6, Column5)	130.54	107.00	54.71	0.09	0.42	52.00	51.93	52.00	12.10	0.00	0.23	99.00	97.00	0.00	55.00	78.54	79368.00	6.50	78.53	83.00
13	6	6	6461.00	17793.00	147.00	-50	Spot (Block13, Row6, Column6)	51.37	52.00	9.25	0.01	0.18	53.00	52.71	53.00	13.25	0.00	0.25	3.00	0.00	0.00	-1.00	-1.63	30155.00	-0.10	46.71	48.00
13	7	6	6749.00	17803.00	209.05	0	Spot (Block13, Row6, Column7)	83.25	81.00	18.39	0.01	0.22	53.00	54.51	53.00	15.01	0.01	0.28	79.00	42.00	0.00	28.00	30.25	103392.00	1.92	61.06	62.00
13	8	6	7072.00	17793.00	167.30	0	Spot (Block13, Row6, Column8)	181.64	163.00	104.91	0.05	0.58	61.00	60.72	61.00	13.31	0.00	0.22	97.00	89.00	0.00	102.00	120.64	142042.00	9.08	91.34	90.00
13	1	7	5013.00	18133.00	185.95	0	Spot (Block13, Row7, Column1)	54.30	54.00	8.89	0.00	0.16	48.00	48.09	48.00	8.85	0.00	0.18	41.00	11.00	0.00	6.00	6.30	52783.00	0.70	51.58	52.00
13	2	7	5258.00	18086.00	147.00	-50	Spot (Block13, Row7, Column2)	47.21	45.00	8.58	0.02	0.18	47.00	47.13	47.00	9.04	0.00	0.19	18.00	2.00	0.00	-2.00	0.21	27901.00	0.01	51.38	53.00
13	3	7	5558.00	18087.00	147.00	-50	Spot (Block13, Row7, Column3)	49.39	50.00	9.26	0.01	0.19	47.00	47.52	47.00	9.63	0.00	0.20	25.00	2.00	0.00	3.00	2.39	29387.00	0.19	50.97	53.00
13	4	7	5858.00	18089.00	147.00	-50	Spot (Block13, Row7, Column4)	50.55	49.00	9.35	0.01	0.18	49.00	50.02	49.00	9.62	0.01	0.19	24.00	1.00	0.00	0.00	1.55	29775.00	0.05	52.46	54.00
13	5	7	6159.00	18091.00	147.00	-50	Spot (Block13, Row7, Column5)	56.22	57.00	9.63	0.01	0.17	54.00	55.04	54.00	12.39	0.01	0.23	15.00	0.00	0.00	3.00	2.22	33004.00	0.10	56.17	56.00
13	6	7	6475.00	18096.00	166.10	0	Spot (Block13, Row7, Column6)	105.89	101.00	23.55	0.02	0.22	61.00	59.75	61.00	13.55	0.01	0.23	96.00	75.00	0.00	40.00	44.89	81325.00	3.41	78.15	78.00
13	7	7	6747.00	18099.00	153.35	0	Spot (Block13, Row7, Column7)	173.41	163.00	76.00	0.03	0.44	63.00	61.96	63.00	12.56	0.01	0.20	99.00	98.00	0.00	100.00	110.41	111327.00	8.87	99.43	98.00
13	8	7	7046.00	18092.00	208.00	0	Spot (Block13, Row7, Column8)	101.88	103.00	14.43	0.00	0.14	64.00	64.40	64.00	11.37	0.00	0.18	95.00	84.00	0.00	39.00	37.88	125926.00	3.30	77.25	78.00
13	1	8	4928.00	18413.00	241.45	0	Spot (Block13, Row8, Column1)	69.36	67.00	15.03	0.02	0.22	50.00	50.90	50.00	9.59	0.01	0.19	72.00	41.00	0.00	17.00	19.36	116735.00	1.93	56.45	56.00
13	2	8	5256.00	18386.00	147.00	-50	Spot (Block13, Row8, Column2)	48.88	49.00	7.48	0.00	0.15	47.00	48.00	47.00	9.85	0.01	0.21	16.00	0.00	0.00	2.00	1.88	28646.00	0.09	45.39	46.00
13	3	8	5556.00	18387.00	147.00	-50	Spot (Block13, Row8, Column3)	52.92	54.00	11.83	0.01	0.22	49.00	49.15	49.00	10.81	0.00	0.22	34.00	5.00	0.00	5.00	3.92	31435.00	0.35	45.46	45.00
13	4	8	5866.00	18372.00	142.85	0	Spot (Block13, Row8, Column4)	81.72	81.00	13.73	0.00	0.17	55.00	53.44	55.00	10.95	0.01	0.20	88.00	64.00	0.00	26.00	26.72	45190.00	2.58	65.65	69.00
13	5	8	6157.00	18391.00	147.00	-50	Spot (Block13, Row8, Column5)	52.72	54.00	10.60	0.01	0.20	56.00	55.68	56.00	10.61	0.00	0.19	7.00	0.00	0.00	-2.00	-3.28	31261.00	-0.28	55.72	58.00
13	6	8	6455.00	18377.00	178.65	0	Spot (Block13, Row8, Column6)	170.60	164.00	76.94	0.02	0.45	61.00	60.60	61.00	10.84	0.00	0.18	100.00	99.00	0.00	103.00	109.60	152858.00	10.15	84.02	84.00
13	7	8	6759.00	18381.00	162.45	0	Spot (Block13, Row8, Column7)	110.41	106.00	20.18	0.02	0.18	63.00	62.47	63.00	10.37	0.00	0.17	99.00	95.00	0.00	43.00	47.41	80491.00	4.62	80.57	82.00
13	8	8	7030.00	18403.00	149.85	0	Spot (Block13, Row8, Column8)	92.64	92.00	14.89	0.00	0.16	66.00	66.11	66.00	11.20	0.00	0.17	83.00	60.00	0.00	26.00	26.64	57069.00	2.37	76.70	79.00
14	1	1	9456.00	16296.00	154.95	0	Spot (Block14, Row1, Column1)	1541.51	1407.00	705.63	0.04	0.46	134.00	138.72	134.00	21.63	0.02	0.16	100.00	100.00	0.00	1273.00	1407.51	1018939.00	64.86	438.65	360.00
14	2	1	9747.00	16304.00	149.25	0	Spot (Block14, Row1, Column2)	511.18	505.00	174.41	0.01	0.34	134.00	138.48	134.00	20.65	0.01	0.15	100.00	100.00	0.00	371.00	377.18	311817.00	18.04	222.74	209.50
14	3	1	10047.00	16310.00	172.00	0	Spot (Block14, Row1, Column3)	237.30	226.50	48.88	0.02	0.21	135.00	138.21	135.00	17.42	0.01	0.13	96.00	94.00	0.00	91.50	102.30	196483.00	5.69	164.32	165.00
14	4	1	10353.00	16311.00	154.65	0	Spot (Block14, Row1, Column4)	428.45	383.00	149.41	0.05	0.35	136.00	139.25	136.00	19.04	0.01	0.14	100.00	100.00	0.00	247.00	292.45	281918.00	15.19	201.41	197.00
14	5	1	10653.00	16308.00	156.40	0	Spot (Block14, Row1, Column5)	378.75	347.00	157.27	0.04	0.42	144.00	146.82	144.00	21.76	0.01	0.15	100.00	97.00	0.00	203.00	234.75	254523.00	10.66	194.90	196.00
14	6	1	10949.00	16311.00	152.20	0	Spot (Block14, Row1, Column6)	454.79	398.50	182.11	0.06	0.40	145.00	148.67	145.00	21.81	0.01	0.15	100.00	100.00	0.00	253.50	309.79	290153.00	14.03	223.95	205.50
14	7	1	11256.00	16305.00	117.25	0	Spot (Block14, Row1, Column7)	780.23	748.50	302.47	0.02	0.39	146.00	150.57	146.00	27.11	0.01	0.18	100.00	100.00	0.00	602.50	634.23	282444.00	23.22	311.06	268.50
14	8	1	11546.00	16316.00	147.00	0	Spot (Block14, Row1, Column8)	4598.87	4382.00	2104.48	0.02	0.46	145.00	151.34	145.00	31.57	0.02	0.21	100.00	100.00	0.00	4237.00	4453.87	2699535.00	140.88	1184.31	996.00
14	1	2	9450.00	16602.00	147.00	-50	Spot (Block14, Row2, Column1)	140.68	137.00	17.13	0.01	0.12	133.00	136.41	133.00	19.47	0.01	0.14	26.00	3.00	0.00	4.00	7.68	82720.00	0.22	140.06	140.00
14	2	2	9751.00	16608.00	126.15	0	Spot (Block14, Row2, Column2)	324.26	315.00	54.02	0.01	0.17	134.00	136.74	134.00	18.14	0.01	0.13	100.00	100.00	0.00	181.00	190.26	137162.00	10.34	205.50	201.00
14	3	2	10029.00	16612.00	192.65	0	Spot (Block14, Row2, Column3)	160.71	163.00	15.99	0.01	0.10	134.00	137.08	134.00	18.87	0.01	0.14	67.00	28.00	0.00	29.00	26.71	169072.00	1.25	147.79	147.00
14	4	2	10357.00	16604.00	201.75	0	Spot (Block14, Row2, Column4)	227.48	215.00	44.41	0.02	0.20	135.00	138.59	135.00	18.55	0.01	0.13	98.00	92.00	0.00	80.00	92.48	262510.00	4.79	162.95	165.00
14	5	2	10644.00	16606.00	237.75	0	Spot (Block14, Row2, Column5)	190.67	194.00	20.28	0.01	0.11	140.00	143.49	140.00	20.10	0.01	0.14	92.00	77.00	0.00	54.00	50.67	309834.00	2.35	158.28	162.00
14	6	2	10956.00	16617.00	221.80	0	Spot (Block14, Row2, Column6)	185.80	185.00	24.10	0.00	0.13	144.00	147.37	144.00	21.45	0.01	0.15	80.00	46.00	0.00	41.00	41.80	262717.00	1.79	156.42	152.00
14	7	2	11247.00	16610.00	167.50	0	Spot (Block14, Row2, Column7)	214.79	212.00	21.13	0.01	0.10	147.00	149.22	147.00	21.84	0.01	0.15	98.00	90.00	0.00	65.00	67.79	167536.00	3.00	176.19	178.00
14	8	2	11591.00	16557.00	157.70	0	Spot (Block14, Row2, Column8)	181.30	185.00	21.36	0.01	0.12	145.00	149.24	145.00	27.99	0.01	0.19	76.00	14.00	0.00	40.00	36.30	124734.00	1.15	161.57	165.50
14	1	3	9452.00	16896.00	146.75	0	Spot (Block14, Row3, Column1)	401.55	368.00	160.06	0.04	0.40	133.00	135.54	133.00	17.48	0.01	0.13	100.00	100.00	0.00	235.00	268.55	236514.00	15.22	213.55	195.00
14	2	3	9757.00	16907.00	124.50	0	Spot (Block14, Row3, Column2)	182.44	185.00	15.22	0.01	0.08	134.00	136.69	134.00	19.58	0.01	0.14	94.00	75.00	0.00	51.00	48.44	74436.00	2.34	168.39	169.00
14	3	3	10044.00	16905.00	144.00	0	Spot (Block14, Row3, Column3)	1029.71	907.00	526.98	0.06	0.51	139.00	142.99	139.00	22.77	0.01	0.16	100.00	100.00	0.00	768.00	890.71	584873.00	38.94	338.46	283.00
14	4	3	10350.00	16906.00	152.85	0	Spot (Block14, Row3, Column4)	513.28	490.00	198.15	0.02	0.39	140.00	143.27	140.00	20.64	0.01	0.14	100.00	100.00	0.00	350.00	373.28	328499.00	17.93	226.67	206.00
14	5	3	10650.00	16907.00	140.30	0	Spot (Block14, Row3, Column5)	770.54	704.00	353.85	0.04	0.46	140.00	145.19	140.00	21.51	0.02	0.15	100.00	100.00	0.00	564.00	630.54	409929.00	29.07	301.86	262.00
14	6	3	10949.00	16908.00	174.15	0	Spot (Block14, Row3, Column6)	494.29	422.00	202.25	0.07	0.41	148.00	151.33	148.00	23.88	0.01	0.16	100.00	100.00	0.00	274.00	346.29	420640.00	14.36	230.65	220.00
14	7	3	11257.00	16914.00	156.30	0	Spot (Block14, Row3, Column7)	314.78	296.00	87.06	0.03	0.28	152.00	152.43	152.00	22.69	0.00	0.15	100.00	94.00	0.00	144.00	162.78	213418.00	7.16	200.50	193.50
14	8	3	11556.00	16921.00	154.10	0	Spot (Block14, Row3, Column8)	409.64	390.00	125.31	0.02	0.31	147.00	147.53	147.00	21.40	0.00	0.15	100.00	100.00	0.00	243.00	262.64	267907.00	12.25	221.65	205.00
14	1	4	9449.00	17202.00	145.85	0	Spot (Block14, Row4, Column1)	505.94	472.00	190.23	0.03	0.38	133.00	136.16	133.00	19.24	0.01	0.14	100.00	100.00	0.00	339.00	372.94	293953.00	19.22	218.72	207.00
14	2	4	9766.00	17206.00	174.55	0	Spot (Block14, Row4, Column2)	168.09	171.00	18.22	0.01	0.11	131.00	134.44	131.00	21.12	0.01	0.16	77.00	44.00	0.00	40.00	37.09	142873.00	1.59	148.24	150.00
14	3	4	10050.00	17202.00	144.65	0	Spot (Block14, Row4, Column3)	2738.65	2544.00	1408.90	0.03	0.51	135.00	139.07	135.00	23.79	0.01	0.17	100.00	100.00	0.00	2409.00	2603.65	1558289.00	109.29	664.10	547.00
14	4	4	10311.00	17205.00	141.60	0	Spot (Block14, Row4, Column4)	184.99	184.00	13.39	0.00	0.07	138.00	141.15	138.00	21.64	0.01	0.15	95.00	57.00	0.00	46.00	46.99	100451.00	2.03	164.36	165.00
14	5	4	10636.00	17211.00	159.55	0	Spot (Block14, Row4, Column5)	298.23	287.00	86.17	0.02	0.29	142.00	144.94	142.00	22.78	0.01	0.16	100.00	97.00	0.00	145.00	156.23	210548.00	6.73	187.63	184.00
14	6	4	10948.00	17207.00	208.40	0	Spot (Block14, Row4, Column6)	193.63	193.00	18.03	0.00	0.09	144.00	147.58	144.00	22.40	0.01	0.15	92.00	63.00	0.00	49.00	49.63	240293.00	2.06	164.73	164.00
14	7	4	11237.00	17205.00	204.30	0	Spot (Block14, Row4, Column7)	232.30	209.00	65.57	0.05	0.28	145.00	149.27	145.00	25.07	0.01	0.17	94.00	69.00	0.00	64.00	87.30	275502.00	3.31	170.39	171.50
14	8	4	11555.00	17209.00	210.75	0	Spot (Block14, Row4, Column8)	174.44	176.00	19.74	0.00	0.11	143.00	144.55	143.00	19.91	0.00	0.14	71.00	40.00	0.00	33.00	31.44	221019.00	1.50	152.85	154.00
14	1	5	9453.00	17500.00	143.55	0	Spot (Block14, Row5, Column1)	859.76	709.50	405.64	0.08	0.47	132.00	137.12	132.00	21.73	0.02	0.16	100.00	100.00	0.00	577.50	727.76	486625.00	33.26	291.59	267.00
14	2	5	9749.00	17504.00	157.80	0	Spot (Block14, Row5, Column2)	417.48	395.00	111.97	0.02	0.27	134.00	139.13	134.00	22.07	0.02	0.16	100.00	100.00	0.00	261.00	283.48	284303.00	12.61	209.37	204.00
14	3	5	10046.00	17511.00	188.70	0	Spot (Block14, Row5, Column3)	216.76	210.00	37.82	0.01	0.17	137.00	140.34	137.00	22.46	0.01	0.16	93.00	87.00	0.00	73.00	79.76	217629.00	3.40	160.29	164.00
14	4	5	10344.00	17509.00	172.90	0	Spot (Block14, Row5, Column4)	283.91	266.00	105.69	0.03	0.37	138.00	141.68	138.00	23.50	0.01	0.17	99.00	93.00	0.00	128.00	145.91	236784.00	6.05	174.30	174.00
14	5	5	10650.00	17512.00	142.30	0	Spot (Block14, Row5, Column5)	4025.82	3754.00	2090.63	0.03	0.52	148.00	151.50	148.00	26.55	0.01	0.18	100.00	100.00	0.00	3606.00	3877.82	2226276.00	145.95	995.87	758.00
14	6	5	10938.00	17511.00	155.70	0	Spot (Block14, Row5, Column6)	212.04	208.00	26.63	0.01	0.13	150.00	153.37	150.00	28.55	0.01	0.19	95.00	51.00	0.00	58.00	62.04	141219.00	2.06	176.01	177.00
14	7	5	11250.00	17517.00	174.40	0	Spot (Block14, Row5, Column7)	940.77	864.50	401.70	0.04	0.43	149.00	154.75	149.00	31.23	0.02	0.20	100.00	100.00	0.00	715.50	791.77	797776.00	25.17	346.57	335.00
14	8	5	11551.00	17518.00	149.95	0	Spot (Block14, Row5, Column8)	492.63	446.00	227.53	0.04	0.46	142.00	147.47	142.00	25.63	0.02	0.17	100.00	99.00	0.00	304.00	350.63	303955.00	13.47	221.11	208.00
14	1	6	9445.00	17797.00	171.55	0	Spot (Block14, Row6, Column1)	427.21	383.00	164.43	0.05	0.38	131.00	137.74	131.00	23.49	0.02	0.17	100.00	100.00	0.00	252.00	296.21	352018.00	12.32	208.78	208.00
14	2	6	9753.00	17802.00	207.35	0	Spot (Block14, Row6, Column2)	492.85	487.00	172.74	0.01	0.35	135.00	142.25	135.00	25.35	0.02	0.18	100.00	100.00	0.00	352.00	357.85	604232.00	13.83	239.22	230.00
14	3	6	10041.00	17802.00	145.85	0	Spot (Block14, Row6, Column3)	760.44	711.50	335.40	0.03	0.44	138.00	142.43	138.00	20.73	0.01	0.15	100.00	100.00	0.00	573.50	622.44	439532.00	29.82	255.79	222.50
14	4	6	10358.00	17813.00	174.95	0	Spot (Block14, Row6, Column4)	198.74	195.00	23.05	0.01	0.12	137.00	140.76	137.00	22.22	0.01	0.16	95.00	82.00	0.00	58.00	61.74	169528.00	2.61	161.17	153.00
14	5	6	10644.00	17808.00	142.10	0	Spot (Block14, Row6, Column5)	4021.22	3808.50	2262.01	0.02	0.56	141.00	147.11	141.00	28.58	0.02	0.19	100.00	100.00	0.00	3667.50	3880.22	2211671.00	135.57	914.90	712.00
14	6	6	10930.00	17811.00	195.90	0	Spot (Block14, Row6, Column6)	170.77	177.00	22.38	0.02	0.13	142.00	146.11	142.00	24.09	0.01	0.16	65.00	17.00	0.00	35.00	28.77	185451.00	1.02	150.57	148.00
14	7	6	11245.00	17813.00	147.25	0	Spot (Block14, Row6, Column7)	607.31	553.00	277.97	0.04	0.46	143.00	148.98	143.00	27.90	0.02	0.19	100.00	100.00	0.00	410.00	464.31	358920.00	16.43	267.45	244.00
14	8	6	11558.00	17824.00	149.95	0	Spot (Block14, Row6, Column8)	605.32	585.00	286.20	0.01	0.47	139.00	143.03	139.00	21.14	0.01	0.15	100.00	100.00	0.00	446.00	466.32	372271.00	21.87	258.67	216.50
14	1	7	9447.00	18101.00	174.10	0	Spot (Block14, Row7, Column1)	180.50	185.00	22.54	0.01	0.12	131.00	135.75	131.00	20.44	0.02	0.15	86.00	70.00	0.00	54.00	49.50	152165.00	2.19	155.41	151.50
14	2	7	9739.00	18093.00	223.70	0	Spot (Block14, Row7, Column2)	161.23	161.00	20.34	0.00	0.13	133.00	139.01	133.00	21.80	0.02	0.16	60.00	25.00	0.00	28.00	28.23	231683.00	1.02	141.73	139.00
14	3	7	10042.00	18106.00	147.00	-50	Spot (Block14, Row7, Column3)	148.94	149.00	15.23	0.00	0.10	136.00	138.88	136.00	18.32	0.01	0.13	34.00	7.00	0.00	13.00	12.94	88026.00	0.55	154.44	151.00
14	4	7	10355.00	18128.00	206.65	0	Spot (Block14, Row7, Column4)	163.51	167.00	21.70	0.01	0.13	132.00	136.37	132.00	19.29	0.01	0.14	68.00	44.00	0.00	35.00	31.51	198995.00	1.41	139.46	139.00
14	5	7	10638.00	18106.00	207.40	0	Spot (Block14, Row7, Column5)	211.97	208.00	35.19	0.01	0.17	137.00	143.25	137.00	26.52	0.02	0.19	92.00	71.00	0.00	71.00	74.97	259453.00	2.59	155.97	151.00
14	6	7	10938.00	18111.00	182.35	0	Spot (Block14, Row7, Column6)	633.28	618.50	228.21	0.01	0.36	146.00	152.03	146.00	29.66	0.02	0.20	100.00	100.00	0.00	472.50	487.28	590216.00	16.23	274.74	278.00
14	7	7	11236.00	18110.00	156.65	0	Spot (Block14, Row7, Column7)	493.71	466.50	206.13	0.02	0.42	138.00	142.71	138.00	23.52	0.01	0.16	100.00	99.00	0.00	328.50	355.71	333745.00	14.93	215.39	200.50
14	8	7	11549.00	18118.00	209.30	0	Spot (Block14, Row7, Column8)	226.56	218.00	36.00	0.02	0.16	137.00	139.23	137.00	19.38	0.01	0.14	99.00	96.00	0.00	81.00	89.56	282071.00	4.51	167.46	168.00
14	1	8	9436.00	18400.00	156.95	0	Spot (Block14, Row8, Column1)	206.53	194.00	83.14	0.03	0.40	133.00	135.99	133.00	18.02	0.01	0.13	96.00	90.00	0.00	61.00	73.53	140644.00	3.91	162.48	159.00
14	2	8	9738.00	18414.00	187.70	0	Spot (Block14, Row8, Column2)	171.95	172.00	18.21	0.00	0.11	135.00	137.35	135.00	17.11	0.01	0.12	89.00	58.00	0.00	37.00	36.95	169887.00	2.02	151.92	149.00
14	3	8	10038.00	18404.00	173.20	0	Spot (Block14, Row8, Column3)	242.37	214.00	66.62	0.05	0.27	137.00	139.19	137.00	18.74	0.01	0.13	98.00	93.00	0.00	77.00	105.37	202619.00	5.51	165.74	168.00
14	4	8	10342.00	18410.00	145.50	0	Spot (Block14, Row8, Column4)	838.99	787.50	343.85	0.03	0.41	137.00	139.45	137.00	19.16	0.01	0.14	100.00	100.00	0.00	650.50	701.99	484937.00	36.51	304.68	267.00
14	5	8	10637.00	18449.00	175.80	0	Spot (Block14, Row8, Column5)	163.09	167.00	20.13	0.01	0.12	145.00	146.69	145.00	22.67	0.01	0.15	49.00	6.00	0.00	22.00	18.09	140259.00	0.72	150.87	149.00
14	6	8	10945.00	18408.00	155.20	0	Spot (Block14, Row8, Column6)	808.07	707.00	373.78	0.06	0.46	148.00	152.85	148.00	27.82	0.01	0.18	100.00	100.00	0.00	559.00	660.07	534132.00	23.56	289.95	286.00
14	7	8	11247.00	18405.00	158.50	0	Spot (Block14, Row8, Column7)	257.43	247.50	56.37	0.02	0.22	138.00	142.67	138.00	24.85	0.01	0.17	100.00	95.00	0.00	109.50	119.43	178658.00	4.62	180.45	180.00
14	8	8	11522.00	18432.00	187.35	0	Spot (Block14, Row8, Column8)	178.75	179.00	46.19	0.00	0.26	135.00	136.96	135.00	17.47	0.01	0.13	84.00	68.00	0.00	44.00	43.75	176961.00	2.39	152.28	146.50
15	1	1	13958.00	16324.00	155.65	0	Spot (Block15, Row1, Column1)	1298.92	1186.00	667.79	0.04	0.51	57.00	57.51	57.00	14.06	0.00	0.24	100.00	100.00	0.00	1129.00	1241.92	866377.00	88.29	331.06	257.00
15	2	1	14235.00	16340.00	171.75	0	Spot (Block15, Row1, Column2)	82.18	83.00	10.01	0.00	0.12	55.00	54.74	55.00	12.96	0.00	0.24	91.00	58.00	0.00	28.00	27.18	67631.00	2.12	65.94	67.00
15	3	1	14551.00	16327.00	147.00	-50	Spot (Block15, Row1, Column3)	57.42	57.00	10.47	0.00	0.18	53.00	52.99	53.00	10.91	0.00	0.21	25.00	6.00	0.00	4.00	4.42	33990.00	0.41	57.49	56.00
15	4	1	14880.00	16349.00	182.45	0	Spot (Block15, Row1, Column4)	67.31	68.00	10.03	0.00	0.15	54.00	53.91	54.00	10.48	0.00	0.19	65.00	23.00	0.00	14.00	13.31	63341.00	1.28	57.67	58.00
15	5	1	15150.00	16357.00	181.45	0	Spot (Block15, Row1, Column5)	75.41	75.00	13.03	0.00	0.17	55.00	54.89	55.00	10.86	0.00	0.20	77.00	46.00	0.00	20.00	20.41	69526.00	1.89	63.32	62.00
15	6	1	15453.00	16323.00	162.80	0	Spot (Block15, Row1, Column6)	72.09	72.00	9.34	0.00	0.13	56.00	55.48	56.00	11.71	0.00	0.21	71.00	22.00	0.00	16.00	16.09	52557.00	1.42	62.41	63.00
15	7	1	15762.00	16338.00	157.65	0	Spot (Block15, Row1, Column7)	97.47	98.00	14.11	0.00	0.14	53.00	54.91	53.00	17.60	0.02	0.32	98.00	72.00	0.00	45.00	44.47	66863.00	2.42	69.63	70.00
15	8	1	16049.00	16346.00	148.50	0	Spot (Block15, Row1, Column8)	3801.22	3635.00	1702.22	0.02	0.45	54.00	57.21	54.00	21.75	0.03	0.38	100.00	100.00	0.00	3581.00	3747.22	2292136.00	172.14	745.42	587.00
15	1	2	13948.00	16623.00	147.00	-50	Spot (Block15, Row2, Column1)	51.75	50.00	10.82	0.01	0.21	58.00	57.70	58.00	13.30	0.00	0.23	3.00	0.00	0.00	-8.00	-6.25	30378.00	-0.45	51.64	52.00
15	2	2	14249.00	16625.00	147.00	-50	Spot (Block15, Row2, Column2)	67.86	69.00	13.53	0.01	0.20	54.00	53.51	54.00	11.73	0.00	0.22	57.00	27.00	0.00	15.00	13.86	40039.00	1.22	52.22	52.00
15	3	2	14549.00	16627.00	147.00	-50	Spot (Block15, Row2, Column3)	57.43	58.00	8.63	0.00	0.15	54.00	53.84	54.00	10.22	0.00	0.19	19.00	1.00	0.00	4.00	3.43	33766.00	0.35	52.61	54.00
15	4	2	14849.00	16629.00	147.00	-50	Spot (Block15, Row2, Column4)	60.10	62.00	12.13	0.01	0.20	55.00	54.87	55.00	10.12	0.00	0.18	37.00	9.00	0.00	7.00	5.10	35457.00	0.52	63.14	65.00
15	5	2	15150.00	16631.00	147.00	-50	Spot (Block15, Row2, Column5)	55.20	56.00	9.03	0.01	0.16	55.00	54.42	55.00	9.90	0.00	0.18	15.00	0.00	0.00	1.00	0.20	32514.00	0.08	55.29	55.00
15	6	2	15395.00	16569.00	202.70	0	Spot (Block15, Row2, Column6)	62.61	62.00	10.42	0.00	0.17	54.00	53.36	54.00	11.13	0.01	0.21	37.00	10.00	0.00	8.00	8.61	73249.00	0.83	60.89	62.00
15	7	2	15750.00	16635.00	147.00	-50	Spot (Block15, Row2, Column7)	47.32	47.00	6.96	0.00	0.15	51.00	50.83	51.00	10.40	0.00	0.20	3.00	0.00	0.00	-4.00	-3.68	27776.00	-0.34	49.66	50.00
15	8	2	16051.00	16636.00	147.00	-50	Spot (Block15, Row2, Column8)	54.42	55.00	8.81	0.00	0.16	54.00	55.92	54.00	19.44	0.02	0.35	0.00	0.00	0.00	1.00	0.42	32054.00	-0.08	51.94	54.00
15	1	3	13979.00	16939.00	186.50	0	Spot (Block15, Row3, Column1)	72.71	73.00	13.63	0.00	0.19	55.00	54.66	55.00	12.11	0.00	0.22	67.00	29.00	0.00	18.00	17.71	71258.00	1.49	65.68	64.00
15	2	3	14247.00	16925.00	147.00	-50	Spot (Block15, Row3, Column2)	55.34	58.00	11.56	0.02	0.21	53.00	53.28	53.00	11.75	0.00	0.22	25.00	0.00	0.00	5.00	2.34	32651.00	0.18	54.96	55.00
15	3	3	14555.00	16937.00	186.15	0	Spot (Block15, Row3, Column3)	113.20	107.00	29.65	0.02	0.26	55.00	54.80	55.00	11.48	0.00	0.21	97.00	92.00	0.00	52.00	58.20	110937.00	5.09	68.78	69.50
15	4	3	14864.00	16942.00	176.10	0	Spot (Block15, Row3, Column4)	78.06	79.00	11.92	0.01	0.15	55.00	54.96	55.00	10.48	0.00	0.19	86.00	61.00	0.00	24.00	23.06	67757.00	2.21	62.24	63.00
15	5	3	15147.00	16927.00	171.95	0	Spot (Block15, Row3, Column5)	109.85	108.00	20.79	0.01	0.19	55.00	55.09	55.00	10.12	0.00	0.18	99.00	98.00	0.00	53.00	54.85	90079.00	5.41	74.78	75.00
15	6	3	15461.00	16964.00	157.05	0	Spot (Block15, Row3, Column6)	71.80	71.50	13.36	0.00	0.19	52.00	52.39	52.00	11.01	0.00	0.21	76.00	41.00	0.00	19.50	19.80	48821.00	1.76	59.49	60.00
15	7	3	15749.00	16935.00	147.00	-50	Spot (Block15, Row3, Column7)	56.98	56.00	11.04	0.01	0.19	50.00	50.29	50.00	10.13	0.00	0.20	36.00	13.00	0.00	6.00	6.98	33559.00	0.66	53.03	53.00
15	8	3	16049.00	16936.00	147.00	-50	Spot (Block15, Row3, Column8)	56.99	59.00	9.29	0.02	0.16	52.00	52.01	52.00	10.61	0.00	0.20	29.00	1.00	0.00	7.00	4.99	33570.00	0.47	48.88	49.00
15	1	4	13933.00	17227.00	180.40	0	Spot (Block15, Row4, Column1)	85.89	87.00	13.27	0.01	0.15	53.00	52.42	53.00	11.79	0.00	0.22	92.00	75.00	0.00	34.00	32.89	78422.00	2.84	65.12	63.00
15	2	4	14245.00	17225.00	147.00	-50	Spot (Block15, Row4, Column2)	58.24	60.00	11.49	0.01	0.20	52.00	52.03	52.00	12.06	0.00	0.23	33.00	2.00	0.00	8.00	6.24	34359.00	0.51	52.50	53.50
15	3	4	14552.00	17229.00	173.90	0	Spot (Block15, Row4, Column3)	188.62	190.50	80.19	0.00	0.43	52.00	52.10	52.00	12.93	0.00	0.25	100.00	99.00	0.00	138.50	136.62	158817.00	10.56	82.53	82.00
15	4	4	14846.00	17229.00	147.00	-50	Spot (Block15, Row4, Column4)	52.64	53.00	8.68	0.00	0.16	50.00	49.85	50.00	10.92	0.00	0.22	22.00	0.00	0.00	3.00	2.64	31004.00	0.26	53.12	54.00
15	5	4	15142.00	17221.00	217.65	0	Spot (Block15, Row4, Column5)	66.00	66.00	10.62	0.00	0.16	50.00	50.65	50.00	10.27	0.01	0.20	73.00	33.00	0.00	16.00	16.00	89826.00	1.49	56.54	58.00
15	6	4	15447.00	17233.00	147.00	-50	Spot (Block15, Row4, Column6)	56.59	57.00	9.01	0.00	0.16	48.00	48.51	48.00	10.39	0.00	0.21	44.00	10.00	0.00	9.00	8.59	33616.00	0.78	57.05	57.00
15	7	4	15747.00	17235.00	147.00	-50	Spot (Block15, Row4, Column7)	53.54	53.00	8.56	0.00	0.16	48.00	48.23	48.00	10.68	0.00	0.22	27.00	4.00	0.00	5.00	5.54	31482.00	0.50	47.96	46.50
15	8	4	16047.00	17236.00	147.00	-50	Spot (Block15, Row4, Column8)	57.27	59.00	9.51	0.01	0.17	49.00	49.30	49.00	10.94	0.00	0.22	45.00	6.00	0.00	10.00	8.27	34021.00	0.73	52.71	54.00
15	1	5	13923.00	17533.00	153.90	0	Spot (Block15, Row5, Column1)	76.25	75.00	17.85	0.01	0.23	53.00	52.91	53.00	11.14	0.00	0.21	78.00	48.00	0.00	22.00	23.25	49637.00	2.10	63.39	66.00
15	2	5	14232.00	17546.00	116.10	0	Spot (Block15, Row5, Column2)	72.49	74.00	9.87	0.01	0.14	53.00	52.47	53.00	11.10	0.00	0.21	79.00	41.00	0.00	21.00	19.49	25660.00	1.80	62.17	64.00
15	3	5	14573.00	17477.00	236.85	0	Spot (Block15, Row5, Column3)	54.16	55.00	8.54	0.01	0.16	49.00	49.57	49.00	11.20	0.01	0.23	22.00	1.00	0.00	6.00	5.16	87570.00	0.41	45.68	45.00
15	4	5	14844.00	17529.00	147.00	-50	Spot (Block15, Row5, Column4)	52.54	52.00	6.99	0.00	0.13	48.00	48.01	48.00	10.59	0.00	0.22	19.00	0.00	0.00	4.00	4.54	31052.00	0.43	52.37	54.00
15	5	5	15148.00	17528.00	163.35	0	Spot (Block15, Row5, Column5)	72.77	73.00	8.08	0.00	0.11	47.00	47.25	47.00	9.66	0.00	0.20	97.00	79.00	0.00	26.00	25.77	53779.00	2.64	58.73	59.00
15	6	5	15445.00	17533.00	147.00	-50	Spot (Block15, Row5, Column6)	56.94	57.00	10.78	0.00	0.19	46.00	47.10	46.00	10.24	0.01	0.22	53.00	23.00	0.00	11.00	10.94	33653.00	0.96	49.58	50.00
15	7	5	15746.00	17535.00	147.00	-50	Spot (Block15, Row5, Column7)	49.19	49.00	10.93	0.00	0.22	45.00	46.12	45.00	10.52	0.01	0.23	34.00	5.00	0.00	4.00	4.19	28877.00	0.29	44.84	45.00
15	8	5	16046.00	17536.00	147.00	-50	Spot (Block15, Row5, Column8)	50.71	51.00	11.32	0.00	0.22	47.00	47.74	47.00	11.06	0.01	0.23	28.00	3.00	0.00	4.00	3.71	29917.00	0.27	50.36	50.00
15	1	6	13943.00	17831.00	189.95	0	Spot (Block15, Row6, Column1)	81.61	82.00	13.14	0.00	0.16	54.00	53.98	54.00	11.04	0.00	0.20	88.00	66.00	0.00	28.00	27.61	83489.00	2.50	64.72	64.50
15	2	6	14242.00	17825.00	147.00	-50	Spot (Block15, Row6, Column2)	59.45	60.00	6.77	0.00	0.11	52.00	51.49	52.00	11.07	0.00	0.22	28.00	0.00	0.00	8.00	7.45	34956.00	0.72	57.49	58.00
15	3	6	14486.00	17834.00	119.10	0	Spot (Block15, Row6, Column3)	66.30	67.00	10.59	0.00	0.16	50.00	49.93	50.00	10.77	0.00	0.22	73.00	34.00	0.00	17.00	16.30	24598.00	1.52	59.02	60.00
15	4	6	14843.00	17829.00	147.00	-50	Spot (Block15, Row6, Column4)	52.57	52.00	8.83	0.00	0.17	48.00	48.15	48.00	10.68	0.00	0.22	25.00	2.00	0.00	4.00	4.57	31019.00	0.41	50.35	49.00
15	5	6	15162.00	17785.00	107.40	0	Spot (Block15, Row6, Column5)	54.88	56.00	7.37	0.01	0.13	47.00	47.88	47.00	9.92	0.01	0.21	48.00	3.00	0.00	9.00	7.88	16464.00	0.71	50.52	48.00
15	6	6	15444.00	17833.00	147.00	-50	Spot (Block15, Row6, Column6)	46.27	47.00	8.69	0.01	0.19	47.00	47.98	47.00	10.22	0.01	0.21	10.00	0.00	0.00	0.00	-0.73	27346.00	-0.17	46.58	46.00
15	7	6	15744.00	17835.00	147.00	-50	Spot (Block15, Row6, Column7)	39.17	38.00	7.08	0.01	0.18	44.00	45.36	44.00	9.88	0.01	0.22	4.00	0.00	0.00	-6.00	-4.83	23074.00	-0.63	38.36	35.00
15	8	6	16044.00	17836.00	147.00	-50	Spot (Block15, Row6, Column8)	45.01	43.00	9.59	0.02	0.21	46.00	47.05	46.00	10.50	0.01	0.22	17.00	0.00	0.00	-3.00	-0.99	26511.00	-0.19	44.58	44.00
15	1	7	13940.00	18123.00	147.00	-50	Spot (Block15, Row7, Column1)	57.79	58.00	7.98	0.00	0.14	53.00	52.79	53.00	10.21	0.00	0.19	23.00	1.00	0.00	5.00	4.79	33979.00	0.49	56.18	56.00
15	2	7	14241.00	18125.00	147.00	-50	Spot (Block15, Row7, Column2)	53.52	57.00	12.30	0.03	0.23	50.00	50.59	50.00	10.84	0.01	0.21	35.00	1.00	0.00	7.00	3.52	31524.00	0.27	52.57	56.00
15	3	7	14541.00	18127.00	147.00	-50	Spot (Block15, Row7, Column3)	53.24	54.00	9.85	0.01	0.19	50.00	50.73	50.00	10.68	0.01	0.21	25.00	2.00	0.00	4.00	3.24	31462.00	0.23	50.32	51.00
15	4	7	14841.00	18129.00	147.00	-50	Spot (Block15, Row7, Column4)	51.55	49.00	11.98	0.02	0.23	52.00	51.38	52.00	11.15	0.01	0.22	21.00	1.00	0.00	-3.00	-0.45	30413.00	0.02	53.97	51.00
15	5	7	15142.00	18131.00	147.00	-50	Spot (Block15, Row7, Column5)	45.05	44.00	8.00	0.01	0.18	49.00	49.37	49.00	10.57	0.00	0.21	6.00	0.00	0.00	-5.00	-3.95	26623.00	-0.41	46.29	45.00
15	6	7	15442.00	18133.00	147.00	-50	Spot (Block15, Row7, Column6)	46.96	45.00	9.01	0.02	0.19	48.00	48.61	48.00	10.03	0.01	0.21	12.00	0.00	0.00	-3.00	-1.04	27894.00	-0.16	42.88	41.00
15	7	7	15703.00	18073.00	189.95	0	Spot (Block15, Row7, Column7)	54.51	55.00	8.04	0.00	0.15	45.00	46.24	45.00	9.82	0.01	0.21	51.00	9.00	0.00	10.00	9.51	55760.00	0.84	48.89	49.00
15	8	7	16043.00	18136.00	147.00	-50	Spot (Block15, Row7, Column8)	50.29	52.00	10.67	0.01	0.21	47.00	48.67	47.00	11.28	0.02	0.23	25.00	1.00	0.00	5.00	3.29	29824.00	0.14	57.32	57.00
15	1	8	13947.00	18434.00	168.00	0	Spot (Block15, Row8, Column1)	81.27	82.00	14.92	0.00	0.18	50.00	50.89	50.00	10.69	0.01	0.21	93.00	75.00	0.00	32.00	31.27	63635.00	2.84	64.88	67.00
15	2	8	14239.00	18425.00	147.00	-50	Spot (Block15, Row8, Column2)	46.75	44.00	12.21	0.03	0.26	49.00	49.61	49.00	10.81	0.01	0.22	21.00	0.00	0.00	-5.00	-2.25	27487.00	-0.26	45.60	44.00
15	3	8	14539.00	18427.00	147.00	-50	Spot (Block15, Row8, Column3)	46.47	45.00	8.63	0.01	0.19	49.00	49.42	49.00	11.34	0.00	0.23	7.00	0.00	0.00	-4.00	-2.53	27324.00	-0.26	49.44	48.00
15	4	8	14840.00	18429.00	147.00	-50	Spot (Block15, Row8, Column4)	44.56	44.00	7.34	0.01	0.16	51.00	51.03	51.00	10.66	0.00	0.21	0.00	0.00	0.00	-7.00	-6.44	26381.00	-0.61	46.65	45.00
15	5	8	15140.00	18431.00	147.00	-50	Spot (Block15, Row8, Column5)	43.59	41.00	9.87	0.03	0.23	49.00	49.53	49.00	10.26	0.00	0.21	8.00	0.00	0.00	-8.00	-5.41	25675.00	-0.58	51.37	53.00
15	6	8	15440.00	18433.00	147.00	-50	Spot (Block15, Row8, Column6)	47.19	46.00	9.26	0.01	0.20	48.00	48.52	48.00	11.37	0.00	0.23	10.00	2.00	0.00	-2.00	-0.81	27844.00	-0.12	50.42	51.50
15	7	8	15741.00	18435.00	147.00	-50	Spot (Block15, Row8, Column7)	45.28	45.00	7.46	0.00	0.16	48.00	48.29	48.00	10.76	0.00	0.22	3.00	0.00	0.00	-3.00	-2.72	26579.00	-0.28	48.99	50.00
15	8	8	16041.00	18436.00	147.00	-50	Spot (Block15, Row8, Column8)	51.43	50.00	11.32	0.01	0.22	48.00	49.18	48.00	11.14	0.01	0.23	20.00	7.00	0.00	2.00	3.43	30292.00	0.20	52.08	47.00
16	1	1	18459.00	16355.00	155.50	0	Spot (Block16, Row1, Column1)	1226.49	1142.00	614.81	0.03	0.50	62.00	62.79	62.00	12.14	0.01	0.19	100.00	100.00	0.00	1080.00	1164.49	815615.00	95.86	315.68	262.00
16	2	1	18759.00	16355.00	191.60	0	Spot (Block16, Row1, Column2)	87.82	89.00	11.23	0.01	0.13	63.00	62.30	63.00	11.36	0.00	0.18	85.00	62.00	0.00	26.00	24.82	90893.00	2.25	70.18	69.00
16	3	1	19048.00	16379.00	195.00	0	Spot (Block16, Row1, Column3)	77.36	79.00	9.83	0.01	0.13	62.00	61.23	62.00	11.10	0.01	0.18	67.00	25.00	0.00	17.00	15.36	83240.00	1.45	66.08	68.00
16	4	1	19344.00	16385.00	170.90	0	Spot (Block16, Row1, Column4)	85.36	84.00	11.76	0.01	0.14	61.00	61.04	61.00	10.82	0.00	0.18	88.00	54.00	0.00	23.00	24.36	69141.00	2.25	74.71	74.00
16	5	1	19657.00	16362.00	179.20	0	Spot (Block16, Row1, Column5)	147.39	139.50	43.20	0.02	0.29	62.00	61.23	62.00	10.05	0.01	0.16	100.00	98.00	0.00	77.50	85.39	133245.00	8.57	84.37	85.00
16	6	1	19951.00	16362.00	158.80	0	Spot (Block16, Row1, Column6)	160.74	171.00	32.79	0.03	0.20	62.00	60.87	62.00	10.50	0.01	0.17	100.00	100.00	0.00	109.00	98.74	112194.00	9.51	92.45	92.00
16	7	1	20259.00	16361.00	133.40	0	Spot (Block16, Row1, Column7)	200.10	202.00	46.33	0.00	0.23	63.00	63.58	63.00	18.39	0.00	0.29	100.00	99.00	0.00	139.00	137.10	96248.00	7.42	101.13	100.00
16	8	1	20550.00	16368.00	148.40	0	Spot (Block16, Row1, Column8)	4166.28	4099.00	1755.66	0.01	0.42	66.00	68.84	66.00	21.14	0.02	0.31	100.00	100.00	0.00	4033.00	4100.28	2495600.00	193.81	919.13	799.00
16	1	2	18456.00	16656.00	147.00	-50	Spot (Block16, Row2, Column1)	60.84	61.00	9.23	0.00	0.15	62.00	61.77	62.00	12.12	0.00	0.20	6.00	0.00	0.00	-1.00	-1.16	35654.00	-0.08	58.77	58.00
16	2	2	18752.00	16667.00	156.55	0	Spot (Block16, Row2, Column2)	93.46	94.00	10.07	0.00	0.11	63.00	61.93	63.00	10.06	0.01	0.16	98.00	82.00	0.00	31.00	30.46	63738.00	3.13	76.13	77.00
16	3	2	19056.00	16660.00	147.00	-50	Spot (Block16, Row2, Column3)	60.71	60.00	8.01	0.01	0.13	62.00	60.79	62.00	9.90	0.01	0.16	9.00	1.00	0.00	-2.00	-1.29	35761.00	-0.01	65.35	66.00
16	4	2	19362.00	16648.00	202.25	0	Spot (Block16, Row2, Column4)	81.31	81.00	10.19	0.00	0.13	63.00	61.69	63.00	10.10	0.01	0.16	78.00	38.00	0.00	18.00	18.31	94562.00	1.94	68.61	68.00
16	5	2	19672.00	16656.00	235.45	0	Spot (Block16, Row2, Column5)	68.93	70.00	9.19	0.01	0.13	61.00	60.40	61.00	9.94	0.00	0.16	47.00	9.00	0.00	9.00	7.93	109867.00	0.86	62.40	64.00
16	6	2	19944.00	16690.00	148.90	0	Spot (Block16, Row2, Column6)	81.11	81.00	10.43	0.00	0.13	63.00	63.02	63.00	10.89	0.00	0.17	74.00	38.00	0.00	18.00	18.11	48749.00	1.66	69.67	69.50
16	7	2	20252.00	16667.00	164.35	0	Spot (Block16, Row2, Column7)	75.51	76.00	8.29	0.00	0.11	64.00	62.80	64.00	9.98	0.01	0.16	59.00	17.00	0.00	12.00	11.51	55881.00	1.27	65.41	66.00
16	8	2	20558.00	16669.00	147.00	-50	Spot (Block16, Row2, Column8)	58.63	60.00	7.97	0.01	0.14	64.00	64.37	64.00	16.18	0.00	0.25	0.00	0.00	0.00	-4.00	-5.37	34531.00	-0.35	57.57	60.00
16	1	3	18460.00	16971.00	186.25	0	Spot (Block16, Row3, Column1)	99.64	100.00	16.09	0.00	0.16	61.00	59.65	61.00	9.85	0.01	0.17	98.00	86.00	0.00	39.00	38.64	96946.00	4.06	76.79	74.00
16	2	3	18754.00	16958.00	147.00	-50	Spot (Block16, Row3, Column2)	61.65	63.00	9.37	0.01	0.15	61.00	60.50	61.00	10.36	0.00	0.17	12.00	0.00	0.00	2.00	0.65	36311.00	0.11	61.85	63.00
16	3	3	19046.00	16950.00	190.10	0	Spot (Block16, Row3, Column3)	84.70	83.00	12.44	0.01	0.15	61.00	60.40	61.00	10.16	0.00	0.17	86.00	55.00	0.00	22.00	23.70	86308.00	2.39	67.83	70.00
16	4	3	19348.00	16959.00	174.40	0	Spot (Block16, Row3, Column4)	111.16	109.00	20.15	0.01	0.18	62.00	61.50	62.00	9.93	0.00	0.16	100.00	98.00	0.00	47.00	49.16	94707.00	5.00	80.35	80.00
16	5	3	19655.00	16963.00	147.00	-50	Spot (Block16, Row3, Column5)	71.35	71.00	9.10	0.00	0.13	64.00	64.19	64.00	11.66	0.00	0.18	34.00	3.00	0.00	7.00	7.35	42024.00	0.61	68.40	68.00
16	6	3	19956.00	16964.00	199.55	0	Spot (Block16, Row3, Column6)	229.91	218.00	66.12	0.02	0.29	66.00	66.65	66.00	12.34	0.00	0.19	100.00	100.00	0.00	152.00	163.91	257961.00	13.23	112.08	111.00
16	7	3	20260.00	16969.00	162.50	0	Spot (Block16, Row3, Column7)	101.04	101.00	12.37	0.00	0.12	65.00	64.46	65.00	10.06	0.00	0.16	99.00	89.00	0.00	36.00	36.04	74470.00	3.64	79.91	80.00
16	8	3	20549.00	16967.00	172.65	0	Spot (Block16, Row3, Column8)	103.63	105.00	12.83	0.01	0.12	63.00	62.03	63.00	10.20	0.01	0.16	98.00	92.00	0.00	42.00	40.63	86638.00	4.08	78.11	77.00
16	1	4	18456.00	17254.00	181.10	0	Spot (Block16, Row4, Column1)	105.61	106.00	16.12	0.00	0.15	61.00	60.46	61.00	9.88	0.00	0.16	98.00	94.00	0.00	45.00	44.61	96841.00	4.57	76.87	77.00
16	2	4	18751.00	17261.00	190.95	0	Spot (Block16, Row4, Column2)	157.70	171.00	38.19	0.04	0.24	62.00	61.12	62.00	10.89	0.01	0.18	100.00	99.00	0.00	109.00	95.70	162274.00	8.87	89.89	90.00
16	3	4	19055.00	17258.00	154.90	0	Spot (Block16, Row4, Column3)	353.69	301.50	140.51	0.07	0.40	61.00	60.31	61.00	11.72	0.00	0.19	100.00	100.00	0.00	240.50	292.69	233434.00	25.03	131.73	111.00
16	4	4	19350.00	17267.00	223.50	0	Spot (Block16, Row4, Column4)	64.83	65.00	8.51	0.00	0.13	60.00	59.63	60.00	10.60	0.00	0.18	25.00	2.00	0.00	5.00	4.83	92711.00	0.49	59.72	59.00
16	5	4	19707.00	17239.00	188.75	0	Spot (Block16, Row4, Column5)	74.57	75.00	9.40	0.00	0.13	61.50	62.22	61.50	11.85	0.01	0.19	56.00	11.00	0.00	13.50	13.07	74716.00	1.04	69.37	69.00
16	6	4	19966.00	17270.00	200.70	0	Spot (Block16, Row4, Column6)	93.85	93.00	11.99	0.00	0.13	64.00	64.36	64.00	12.32	0.00	0.19	94.00	64.00	0.00	29.00	29.85	107453.00	2.39	74.82	75.00
16	7	4	20248.00	17256.00	178.00	0	Spot (Block16, Row4, Column7)	95.34	95.00	12.08	0.00	0.13	62.00	61.35	62.00	9.37	0.00	0.15	96.00	88.00	0.00	33.00	33.34	84857.00	3.63	74.72	75.00
16	8	4	20555.00	17262.00	180.85	0	Spot (Block16, Row4, Column8)	77.98	79.00	9.14	0.01	0.12	61.00	61.70	61.00	9.74	0.00	0.16	78.00	42.00	0.00	18.00	16.98	71509.00	1.67	68.91	68.50
16	1	5	18450.00	17556.00	192.60	0	Spot (Block16, Row5, Column1)	105.82	104.00	19.37	0.01	0.18	62.00	61.66	62.00	10.57	0.00	0.17	98.00	89.00	0.00	42.00	43.82	110691.00	4.18	75.22	75.00
16	2	5	18754.00	17551.00	173.05	0	Spot (Block16, Row5, Column2)	105.52	107.00	14.43	0.01	0.14	63.00	62.92	63.00	11.76	0.00	0.19	98.00	88.00	0.00	44.00	42.52	88211.00	3.62	77.84	77.00
16	3	5	19052.00	17555.00	164.00	0	Spot (Block16, Row5, Column3)	344.77	313.50	141.37	0.04	0.41	62.00	62.30	62.00	12.83	0.00	0.21	100.00	100.00	0.00	251.50	282.77	257198.00	22.01	118.32	108.00
16	4	5	19337.00	17549.00	202.60	0	Spot (Block16, Row5, Column4)	76.92	77.00	10.04	0.00	0.13	61.00	61.33	61.00	11.71	0.00	0.19	65.00	22.00	0.00	16.00	15.92	89535.00	1.33	67.03	66.50
16	5	5	19654.00	17566.00	146.65	0	Spot (Block16, Row5, Column5)	559.19	557.00	231.71	0.00	0.41	62.00	61.76	62.00	12.08	0.00	0.20	100.00	100.00	0.00	495.00	497.19	327129.00	41.18	193.12	156.00
16	6	5	19954.00	17570.00	183.00	0	Spot (Block16, Row5, Column6)	72.09	72.00	8.68	0.00	0.12	62.00	61.60	62.00	10.66	0.00	0.17	49.00	9.00	0.00	10.00	10.09	68269.00	0.98	68.54	71.00
16	7	5	20262.00	17572.00	197.15	0	Spot (Block16, Row5, Column7)	114.79	115.00	18.26	0.00	0.16	62.00	61.69	62.00	10.09	0.00	0.16	99.00	96.00	0.00	53.00	52.79	127069.00	5.26	81.42	82.00
16	8	5	20551.00	17566.00	172.90	0	Spot (Block16, Row5, Column8)	168.69	175.00	58.90	0.02	0.35	62.00	61.18	62.00	9.55	0.01	0.16	100.00	99.00	0.00	113.00	106.69	140522.00	11.26	89.77	89.00
16	1	6	18447.00	17856.00	199.60	0	Spot (Block16, Row6, Column1)	225.80	214.50	70.90	0.02	0.31	64.00	65.01	64.00	12.72	0.01	0.20	100.00	100.00	0.00	150.50	161.80	254707.00	12.64	105.49	105.00
16	2	6	18762.00	17853.00	185.70	0	Spot (Block16, Row6, Column2)	104.48	104.00	13.34	0.00	0.13	63.00	62.92	63.00	10.96	0.00	0.17	99.00	93.00	0.00	41.00	41.48	100927.00	3.79	81.97	83.00
16	3	6	19046.00	17854.00	159.45	0	Spot (Block16, Row6, Column3)	208.47	201.00	66.22	0.02	0.32	64.00	63.27	64.00	11.68	0.00	0.18	100.00	99.00	0.00	137.00	144.47	146348.00	12.44	95.83	94.00
16	4	6	19325.00	17829.00	171.80	0	Spot (Block16, Row6, Column4)	72.09	72.00	6.70	0.00	0.09	61.00	60.38	61.00	11.85	0.00	0.20	47.00	2.00	0.00	11.00	11.09	59403.00	0.99	68.31	69.00
16	5	6	19651.00	17865.00	148.40	0	Spot (Block16, Row6, Column5)	539.36	481.00	276.93	0.05	0.51	62.00	61.46	62.00	12.53	0.00	0.20	100.00	100.00	0.00	419.00	477.36	324156.00	38.14	159.24	155.00
16	6	6	19965.00	17894.00	191.10	0	Spot (Block16, Row6, Column6)	74.83	74.00	9.28	0.00	0.12	61.00	60.81	61.00	10.71	0.00	0.18	62.00	20.00	0.00	13.00	13.83	76923.00	1.31	66.44	67.00
16	7	6	20252.00	17862.00	183.40	0	Spot (Block16, Row6, Column7)	125.64	117.00	31.35	0.03	0.25	62.00	61.90	62.00	9.28	0.00	0.15	99.00	98.00	0.00	55.00	63.64	118479.00	6.87	81.17	81.00
16	8	6	20555.00	17869.00	168.85	0	Spot (Block16, Row6, Column8)	146.87	154.00	36.69	0.02	0.25	63.00	62.22	63.00	8.81	0.01	0.14	100.00	100.00	0.00	91.00	83.87	116026.00	9.61	88.34	89.00
16	1	7	18446.00	18149.00	167.80	0	Spot (Block16, Row7, Column1)	210.72	206.00	52.89	0.01	0.25	63.00	63.45	63.00	12.67	0.00	0.20	100.00	100.00	0.00	143.00	147.72	164153.00	11.62	102.85	100.00
16	2	7	18748.00	18158.00	147.00	-50	Spot (Block16, Row7, Column2)	62.53	63.00	7.36	0.00	0.12	63.00	62.49	63.00	11.41	0.00	0.18	4.00	0.00	0.00	0.00	-0.47	36832.00	0.00	61.82	64.00
16	3	7	19048.00	18160.00	147.00	-50	Spot (Block16, Row7, Column3)	65.41	65.00	6.57	0.00	0.10	63.00	62.53	63.00	10.55	0.00	0.17	10.00	0.00	0.00	2.00	2.41	38463.00	0.27	63.53	64.00
16	4	7	19348.00	18162.00	147.00	-50	Spot (Block16, Row7, Column4)	62.72	62.00	8.15	0.00	0.13	62.00	61.13	62.00	10.91	0.01	0.18	13.00	0.00	0.00	0.00	0.72	37065.00	0.15	65.77	65.00
16	5	7	19665.00	18182.00	240.10	0	Spot (Block16, Row7, Column5)	72.93	73.00	8.79	0.00	0.12	62.00	61.81	62.00	10.25	0.00	0.17	52.00	13.00	0.00	11.00	10.93	121202.00	1.08	66.97	68.00
16	6	7	19961.00	18165.00	206.55	0	Spot (Block16, Row7, Column6)	95.35	97.00	13.52	0.01	0.14	64.00	64.84	64.00	11.81	0.01	0.18	91.00	69.00	0.00	33.00	31.35	115570.00	2.58	75.58	76.00
16	7	7	20246.00	18167.00	164.25	0	Spot (Block16, Row7, Column7)	137.60	129.00	34.26	0.03	0.25	64.00	63.50	64.00	9.82	0.00	0.15	99.00	98.00	0.00	65.00	73.60	102515.00	7.55	88.60	89.00
16	8	7	20552.00	18166.00	196.65	0	Spot (Block16, Row7, Column8)	125.63	125.00	21.08	0.00	0.17	65.00	64.62	65.00	9.42	0.00	0.15	99.00	98.00	0.00	60.00	60.63	137815.00	6.47	86.81	88.00
16	1	8	18454.00	18450.00	202.65	0	Spot (Block16, Row8, Column1)	79.36	79.00	13.60	0.00	0.17	62.00	61.03	62.00	11.28	0.01	0.18	65.00	31.00	0.00	17.00	17.36	92927.00	1.62	66.18	68.00
16	2	8	18762.00	18483.00	224.40	0	Spot (Block16, Row8, Column2)	73.86	74.00	11.33	0.00	0.15	62.00	60.93	62.00	10.58	0.01	0.17	57.00	18.00	0.00	12.00	11.86	106356.00	1.22	66.19	68.00
16	3	8	19032.00	18474.00	191.25	0	Spot (Block16, Row8, Column3)	89.08	87.00	15.89	0.01	0.18	63.00	61.86	63.00	11.20	0.01	0.18	83.00	54.00	0.00	24.00	26.08	92019.00	2.43	70.41	72.00
16	4	8	19343.00	18459.00	162.05	0	Spot (Block16, Row8, Column4)	162.69	174.00	32.82	0.03	0.20	64.00	63.60	64.00	10.65	0.00	0.17	100.00	100.00	0.00	110.00	98.69	118438.00	9.30	95.34	93.00
16	5	8	19647.00	18463.00	147.00	-50	Spot (Block16, Row8, Column5)	64.03	65.00	7.82	0.01	0.12	63.00	63.46	63.00	10.53	0.00	0.17	9.00	0.00	0.00	2.00	1.03	37843.00	0.05	67.60	68.00
16	6	8	19947.00	18465.00	188.60	0	Spot (Block16, Row8, Column6)	293.48	291.00	97.09	0.00	0.33	63.00	64.32	63.00	13.37	0.01	0.21	100.00	100.00	0.00	228.00	230.48	293482.00	17.13	131.15	125.00
16	7	8	20249.00	18447.00	182.85	0	Spot (Block16, Row8, Column7)	90.42	90.00	13.82	0.00	0.15	64.00	64.38	64.00	11.76	0.00	0.18	84.00	56.00	0.00	26.00	26.42	84814.00	2.22	75.92	76.50
16	8	8	20519.00	18478.00	215.75	0	Spot (Block16, Row8, Column8)	77.32	76.00	9.96	0.01	0.13	66.00	65.63	66.00	9.98	0.00	0.15	53.00	24.00	0.00	10.00	11.32	102678.00	1.17	67.50	68.00
17	1	1	4929.00	20771.00	152.40	0	Spot (Block17, Row1, Column1)	1540.29	1355.00	726.90	0.06	0.47	107.00	108.65	107.00	14.43	0.01	0.13	100.00	100.00	0.00	1248.00	1433.29	982706.00	99.18	396.19	367.50
17	2	1	5226.00	20774.00	156.80	0	Spot (Block17, Row1, Column2)	267.93	278.00	68.86	0.02	0.26	103.00	104.01	103.00	13.20	0.00	0.13	100.00	99.00	0.00	175.00	164.93	181927.00	12.41	148.38	141.50
17	3	1	5521.00	20764.00	185.55	0	Spot (Block17, Row1, Column3)	112.27	112.00	9.44	0.00	0.08	100.00	100.50	100.00	11.89	0.00	0.12	50.00	12.00	0.00	12.00	12.27	108898.00	0.99	102.92	102.00
17	4	1	5824.00	20780.00	155.80	0	Spot (Block17, Row1, Column4)	276.15	287.00	74.10	0.02	0.27	102.00	102.56	102.00	12.50	0.00	0.12	100.00	99.00	0.00	185.00	174.15	184467.00	13.88	149.98	146.00
17	5	1	6132.00	20783.00	166.55	0	Spot (Block17, Row1, Column5)	181.19	189.00	29.32	0.02	0.16	104.00	104.79	104.00	14.06	0.00	0.13	99.00	91.00	0.00	85.00	77.19	139154.00	5.44	131.15	128.00
17	6	1	6422.00	20780.00	158.20	0	Spot (Block17, Row1, Column6)	316.29	300.00	110.54	0.02	0.35	106.00	105.61	106.00	13.47	0.00	0.13	98.00	98.00	0.00	194.00	210.29	218243.00	15.64	154.57	164.50
17	7	1	6729.00	20789.00	128.15	0	Spot (Block17, Row1, Column7)	253.66	264.50	55.39	0.02	0.22	110.00	111.51	110.00	19.20	0.01	0.17	100.00	99.00	0.00	154.50	143.66	109580.00	7.40	158.30	158.00
17	8	1	7021.00	20791.00	147.15	0	Spot (Block17, Row1, Column8)	4196.03	4011.50	1866.83	0.02	0.44	113.00	117.45	113.00	26.71	0.02	0.23	100.00	100.00	0.00	3898.50	4083.03	2475659.00	152.68	964.58	777.00
17	1	2	4918.00	21133.00	183.10	0	Spot (Block17, Row2, Column1)	114.96	115.00	7.98	0.00	0.07	104.00	104.70	104.00	11.47	0.00	0.11	49.00	7.00	0.00	11.00	10.96	107718.00	0.90	110.99	110.00
17	2	2	5224.00	21077.00	140.00	0	Spot (Block17, Row2, Column2)	136.62	135.00	16.09	0.01	0.12	103.00	102.99	103.00	12.17	0.00	0.12	91.00	66.00	0.00	32.00	33.62	72682.00	2.76	116.01	115.50
17	3	2	5509.00	21027.00	182.60	0	Spot (Block17, Row2, Column3)	113.03	113.00	9.58	0.00	0.08	102.00	102.56	102.00	12.83	0.00	0.13	43.00	6.00	0.00	11.00	11.03	105343.00	0.82	104.90	104.00
17	4	2	5843.00	21126.00	104.50	0	Spot (Block17, Row2, Column4)	135.11	132.00	14.11	0.01	0.10	108.00	108.34	108.00	14.58	0.00	0.13	80.00	38.00	0.00	24.00	27.11	38236.00	1.84	119.47	120.50
17	5	2	6128.00	21082.00	163.80	0	Spot (Block17, Row2, Column5)	557.62	546.00	166.38	0.01	0.30	107.00	108.34	107.00	16.07	0.01	0.15	100.00	100.00	0.00	439.00	450.62	413751.00	27.95	219.20	196.00
17	6	2	6399.00	21074.00	238.40	0	Spot (Block17, Row2, Column6)	120.30	120.00	13.62	0.00	0.11	110.00	112.59	110.00	21.72	0.01	0.19	19.00	2.00	0.00	10.00	10.30	196698.00	0.36	108.66	108.00
17	7	2	6718.00	21090.00	186.55	0	Spot (Block17, Row2, Column7)	128.38	127.00	12.26	0.00	0.10	111.00	110.22	111.00	13.07	0.00	0.12	61.00	18.00	0.00	16.00	17.38	125429.00	1.39	116.58	116.00
17	8	2	7050.00	21077.00	277.85	0	Spot (Block17, Row2, Column8)	119.67	119.00	12.00	0.00	0.10	113.00	116.35	113.00	25.15	0.01	0.22	6.00	0.00	0.00	6.00	6.67	269976.00	0.13	110.32	112.00
17	1	3	4922.00	21379.00	157.95	0	Spot (Block17, Row3, Column1)	194.59	197.00	25.75	0.01	0.13	104.00	104.66	104.00	11.41	0.00	0.11	99.00	99.00	0.00	93.00	90.59	134268.00	7.88	136.72	134.00
17	2	3	5222.00	21374.00	147.00	-50	Spot (Block17, Row3, Column2)	110.39	110.00	8.07	0.00	0.07	105.00	106.22	105.00	12.60	0.01	0.12	14.00	3.00	0.00	5.00	5.39	64691.00	0.33	111.73	110.00
17	3	3	5512.00	21369.00	136.65	0	Spot (Block17, Row3, Column3)	361.96	198.00	681.06	0.26	1.88	105.00	107.38	105.00	16.89	0.01	0.16	100.00	96.00	0.00	93.00	256.96	183514.00	15.07	181.07	167.00
17	4	3	5829.00	21379.00	144.35	0	Spot (Block17, Row3, Column4)	536.00	506.50	208.08	0.02	0.39	108.00	109.57	108.00	14.48	0.01	0.13	100.00	100.00	0.00	398.50	428.00	304450.00	29.44	205.19	184.00
17	5	3	6125.00	21363.00	106.70	0	Spot (Block17, Row3, Column5)	244.00	174.50	382.62	0.15	1.57	109.00	112.48	109.00	22.28	0.01	0.20	96.00	64.00	0.00	65.50	135.00	71247.00	5.90	151.77	152.00
17	6	3	6425.00	21380.00	218.25	0	Spot (Block17, Row3, Column6)	909.24	701.00	551.06	0.11	0.61	112.00	118.19	112.00	31.44	0.02	0.27	100.00	100.00	0.00	589.00	797.24	1237479.00	25.16	339.10	317.50
17	7	3	6725.00	21391.00	176.25	0	Spot (Block17, Row3, Column7)	154.43	154.50	20.51	0.00	0.13	110.00	113.66	110.00	25.21	0.01	0.22	77.00	43.00	0.00	44.50	44.43	133739.00	1.62	123.70	122.50
17	8	3	7026.00	21399.00	152.15	0	Spot (Block17, Row3, Column8)	679.48	640.00	260.74	0.03	0.38	113.00	114.06	113.00	17.33	0.00	0.15	100.00	100.00	0.00	527.00	566.48	432831.00	32.62	256.55	215.00
17	1	4	4921.00	21673.00	144.65	0	Spot (Block17, Row4, Column1)	479.80	440.00	198.37	0.04	0.41	108.00	107.83	108.00	13.09	0.00	0.12	100.00	100.00	0.00	332.00	371.80	273007.00	28.41	195.59	185.50
17	2	4	5219.00	21660.00	182.50	0	Spot (Block17, Row4, Column2)	174.18	180.00	21.56	0.01	0.12	110.00	110.80	110.00	15.93	0.00	0.14	97.00	87.00	0.00	70.00	64.18	163211.00	3.98	132.37	130.00
17	3	4	5522.00	21678.00	142.75	0	Spot (Block17, Row4, Column3)	2442.91	2213.50	1318.64	0.04	0.54	107.00	110.26	107.00	18.79	0.01	0.17	100.00	100.00	0.00	2106.50	2335.91	1343598.00	124.13	604.30	463.00
17	4	4	5791.00	21664.00	228.30	0	Spot (Block17, Row4, Column4)	109.69	109.00	9.92	0.00	0.09	106.00	107.93	106.00	15.27	0.01	0.14	13.00	0.00	0.00	3.00	3.69	164204.00	0.12	103.96	103.00
17	5	4	6097.00	21681.00	173.95	0	Spot (Block17, Row4, Column5)	137.14	127.00	76.51	0.03	0.56	111.00	112.03	111.00	15.68	0.00	0.14	50.00	20.00	0.00	16.00	26.14	115201.00	1.60	119.93	118.00
17	6	4	6421.00	21686.00	158.50	0	Spot (Block17, Row4, Column6)	719.31	709.00	259.07	0.01	0.36	113.00	117.27	113.00	24.90	0.02	0.21	100.00	100.00	0.00	596.00	606.31	500638.00	24.18	259.69	258.00
17	7	4	6715.00	21683.00	186.50	0	Spot (Block17, Row4, Column7)	156.16	161.00	26.97	0.01	0.17	111.00	115.67	111.00	26.93	0.02	0.23	67.00	48.00	0.00	50.00	45.16	153195.00	1.50	119.29	120.00
17	8	4	7023.00	21686.00	147.00	-50	Spot (Block17, Row4, Column8)	115.13	114.00	8.42	0.00	0.07	114.00	114.75	114.00	14.76	0.00	0.13	6.00	0.00	0.00	0.00	1.13	67695.00	0.03	114.93	114.00
17	1	5	4930.00	21975.00	143.10	0	Spot (Block17, Row5, Column1)	633.37	559.00	304.53	0.05	0.48	109.00	112.60	109.00	24.41	0.01	0.22	100.00	100.00	0.00	450.00	524.37	355319.00	21.33	211.84	191.50
17	2	5	5219.00	21975.00	151.55	0	Spot (Block17, Row5, Column2)	709.09	687.00	220.14	0.01	0.31	110.00	113.01	110.00	20.49	0.01	0.18	100.00	100.00	0.00	577.00	599.09	445311.00	29.10	250.90	219.00
17	3	5	5523.00	21976.00	153.85	0	Spot (Block17, Row5, Column3)	357.06	366.00	114.70	0.01	0.32	107.00	108.80	107.00	17.55	0.01	0.16	99.00	99.00	0.00	259.00	250.06	231021.00	14.14	159.22	161.00
17	4	5	5822.00	21969.00	179.85	0	Spot (Block17, Row5, Column4)	193.00	192.00	46.80	0.00	0.24	105.00	106.41	105.00	14.93	0.01	0.14	93.00	87.00	0.00	87.00	88.00	174861.00	5.80	123.63	123.00
17	5	5	6123.00	21981.00	143.50	0	Spot (Block17, Row5, Column5)	1918.74	1697.00	1157.06	0.05	0.60	109.00	111.18	109.00	17.92	0.01	0.16	100.00	100.00	0.00	1588.00	1809.74	1068740.00	100.86	465.65	387.50
17	6	5	6409.00	21974.00	182.90	0	Spot (Block17, Row5, Column6)	120.57	120.00	11.42	0.00	0.09	112.00	116.67	112.00	27.95	0.02	0.24	5.00	0.00	0.00	8.00	8.57	113821.00	0.14	116.41	117.00
17	7	5	6724.00	21983.00	204.30	0	Spot (Block17, Row5, Column7)	1164.24	1000.00	693.35	0.07	0.60	115.00	122.28	115.00	35.73	0.03	0.29	100.00	100.00	0.00	885.00	1049.24	1378460.00	29.16	378.61	386.00
17	8	5	7019.00	21983.00	170.05	0	Spot (Block17, Row5, Column8)	201.91	193.00	43.74	0.02	0.22	113.00	116.93	113.00	24.83	0.01	0.21	95.00	83.00	0.00	80.00	88.91	162740.00	3.42	135.61	132.00
17	1	6	4916.00	22273.00	216.40	0	Spot (Block17, Row6, Column1)	774.07	576.00	457.59	0.13	0.59	112.00	119.52	112.00	30.38	0.03	0.25	100.00	100.00	0.00	464.00	662.07	1033379.00	21.55	310.69	302.50
17	2	6	5218.00	22275.00	221.55	0	Spot (Block17, Row6, Column2)	709.91	611.00	311.35	0.07	0.44	113.00	120.68	113.00	28.07	0.03	0.23	100.00	100.00	0.00	498.00	596.91	997423.00	20.99	306.76	299.00
17	3	6	5519.00	22279.00	147.50	0	Spot (Block17, Row6, Column3)	509.27	481.00	207.03	0.02	0.41	109.00	111.01	109.00	18.98	0.01	0.17	100.00	100.00	0.00	372.00	400.27	301995.00	20.98	212.64	181.50
17	4	6	5807.00	22272.00	240.10	0	Spot (Block17, Row6, Column4)	123.53	123.00	14.01	0.00	0.11	106.00	107.31	106.00	13.73	0.01	0.13	60.00	18.00	0.00	17.00	17.53	205558.00	1.18	109.80	110.00
17	5	6	6121.00	22285.00	141.35	0	Spot (Block17, Row6, Column5)	754.41	703.00	348.18	0.03	0.46	108.00	110.12	108.00	16.28	0.01	0.15	100.00	100.00	0.00	595.00	646.41	408138.00	39.56	256.60	210.00
17	6	6	6434.00	22266.00	235.40	0	Spot (Block17, Row6, Column6)	119.19	119.00	10.84	0.00	0.09	111.00	114.17	111.00	22.70	0.01	0.20	10.00	0.00	0.00	8.00	8.19	190585.00	0.22	113.08	113.00
17	7	6	6723.00	22282.00	163.95	0	Spot (Block17, Row6, Column7)	177.89	186.00	24.58	0.02	0.14	112.00	114.88	112.00	25.00	0.01	0.22	90.00	74.00	0.00	74.00	65.89	131635.00	2.52	137.53	133.00
17	8	6	7034.00	22291.00	175.75	0	Spot (Block17, Row6, Column8)	186.53	193.00	37.14	0.01	0.20	114.00	115.80	114.00	16.64	0.01	0.14	94.00	79.00	0.00	79.00	72.53	161538.00	4.25	137.17	132.00
17	1	7	4927.00	22573.00	168.75	0	Spot (Block17, Row7, Column1)	205.24	202.00	31.19	0.01	0.15	109.00	111.90	109.00	19.85	0.01	0.18	99.00	94.00	0.00	93.00	96.24	163163.00	4.70	143.76	138.00
17	2	7	5219.00	22580.00	190.05	0	Spot (Block17, Row7, Column2)	118.89	119.00	9.47	0.00	0.08	108.00	110.73	108.00	18.68	0.01	0.17	21.00	0.00	0.00	11.00	10.89	121032.00	0.44	112.54	112.00
17	3	7	5516.00	22582.00	192.55	0	Spot (Block17, Row7, Column3)	117.16	116.00	12.28	0.00	0.10	107.00	107.64	107.00	12.23	0.00	0.11	39.00	11.00	0.00	9.00	10.16	122076.00	0.78	112.57	113.00
17	4	7	5817.00	22578.00	147.00	-50	Spot (Block17, Row7, Column4)	115.74	115.00	11.88	0.00	0.10	107.00	108.52	107.00	14.39	0.01	0.13	29.00	6.00	0.00	8.00	8.74	68401.00	0.50	116.27	114.00
17	5	7	6130.00	22557.00	165.85	0	Spot (Block17, Row7, Column5)	131.93	131.00	11.92	0.00	0.09	113.00	115.30	113.00	21.74	0.01	0.19	39.00	3.00	0.00	18.00	18.93	100796.00	0.77	124.91	127.00
17	6	7	6415.00	22584.00	211.55	0	Spot (Block17, Row7, Column6)	803.58	699.00	378.67	0.06	0.47	118.00	128.48	118.00	41.14	0.04	0.32	100.00	100.00	0.00	581.00	685.58	1026167.00	16.41	315.92	308.00
17	7	7	6711.00	22586.00	167.75	0	Spot (Block17, Row7, Column7)	211.01	204.00	35.75	0.01	0.17	113.00	117.31	113.00	24.44	0.02	0.21	98.00	95.00	0.00	91.00	98.01	166278.00	3.83	146.28	136.00
17	8	7	7020.00	22592.00	174.85	0	Spot (Block17, Row7, Column8)	993.17	1007.00	268.50	0.01	0.27	119.00	121.03	119.00	18.34	0.01	0.15	100.00	100.00	0.00	888.00	874.17	845190.00	47.55	343.91	293.00
17	1	8	4909.00	22869.00	126.65	0	Spot (Block17, Row8, Column1)	168.08	160.00	38.09	0.02	0.23	107.00	107.71	107.00	10.51	0.00	0.10	100.00	95.00	0.00	53.00	61.08	72106.00	5.74	136.73	131.50
17	2	8	5218.00	22875.00	219.50	0	Spot (Block17, Row8, Column2)	119.09	120.00	9.07	0.00	0.08	106.00	106.28	106.00	10.75	0.00	0.10	62.00	18.00	0.00	14.00	13.09	164461.00	1.19	112.89	114.00
17	3	8	5523.00	22875.00	167.95	0	Spot (Block17, Row8, Column3)	150.82	150.00	18.72	0.00	0.12	107.00	108.10	107.00	14.37	0.00	0.13	95.00	75.00	0.00	43.00	43.82	117487.00	2.97	122.43	122.00
17	4	8	5820.00	22879.00	142.90	0	Spot (Block17, Row8, Column4)	1434.46	1373.00	620.06	0.02	0.43	111.00	111.91	111.00	15.86	0.00	0.14	100.00	100.00	0.00	1262.00	1323.46	797561.00	83.37	387.82	370.00
17	5	8	6115.00	22880.00	147.00	-50	Spot (Block17, Row8, Column5)	114.95	115.00	11.55	0.00	0.10	114.00	119.09	114.00	32.12	0.02	0.27	0.00	0.00	0.00	1.00	0.95	67590.00	-0.13	120.08	121.00
17	6	8	6422.00	22884.00	191.60	0	Spot (Block17, Row8, Column6)	1428.70	1050.00	982.10	0.13	0.69	117.00	132.12	117.00	50.21	0.05	0.38	100.00	100.00	0.00	933.00	1311.70	1484419.00	25.82	413.63	407.00
17	7	8	6722.00	22888.00	163.15	0	Spot (Block17, Row8, Column7)	168.65	172.00	25.31	0.01	0.15	116.00	121.47	116.00	33.53	0.02	0.28	73.00	32.00	0.00	56.00	52.65	123787.00	1.41	127.45	125.00
17	8	8	7012.00	22888.00	163.65	0	Spot (Block17, Row8, Column8)	188.85	185.00	28.14	0.01	0.15	119.00	121.05	119.00	15.77	0.01	0.13	99.00	93.00	0.00	66.00	69.85	139180.00	4.30	145.59	140.00
18	1	1	9428.00	20798.00	154.20	0	Spot (Block18, Row1, Column1)	1417.65	1242.00	769.88	0.06	0.54	84.00	85.13	84.00	16.09	0.01	0.19	100.00	100.00	0.00	1158.00	1333.65	927144.00	82.80	330.33	271.00
18	2	1	9729.00	20806.00	147.00	-50	Spot (Block18, Row1, Column2)	95.17	95.00	17.84	0.00	0.19	84.00	84.53	84.00	13.46	0.00	0.16	44.00	20.00	0.00	11.00	11.17	55866.00	0.79	90.34	91.00
18	3	1	10032.00	20807.00	166.35	0	Spot (Block18, Row1, Column3)	144.24	128.00	42.74	0.05	0.30	82.00	82.54	82.00	11.31	0.00	0.14	92.00	84.00	0.00	46.00	62.24	111357.00	5.45	104.34	103.00
18	4	1	10329.00	20809.00	147.00	-50	Spot (Block18, Row1, Column4)	90.62	91.00	8.11	0.00	0.09	85.00	85.25	85.00	11.37	0.00	0.13	24.00	0.00	0.00	6.00	5.62	53740.00	0.47	90.67	91.00
18	5	1	10628.00	20811.00	154.80	0	Spot (Block18, Row1, Column5)	291.17	257.00	137.39	0.05	0.47	85.00	85.72	85.00	11.60	0.00	0.14	100.00	99.00	0.00	172.00	206.17	191878.00	17.71	134.79	127.00
18	6	1	10919.00	20807.00	153.10	0	Spot (Block18, Row1, Column6)	273.07	280.00	88.32	0.01	0.32	86.00	86.07	86.00	11.61	0.00	0.13	100.00	99.00	0.00	194.00	187.07	175311.00	16.11	134.79	122.00
18	7	1	11229.00	20813.00	121.50	0	Spot (Block18, Row1, Column7)	436.57	416.50	126.04	0.02	0.29	86.00	87.24	86.00	18.72	0.01	0.21	100.00	100.00	0.00	330.50	350.57	172009.00	18.66	174.67	166.00
18	8	1	11520.00	20819.00	145.95	0	Spot (Block18, Row1, Column8)	4214.40	3993.00	1996.34	0.02	0.47	88.00	91.27	88.00	24.00	0.02	0.26	100.00	100.00	0.00	3905.00	4126.40	2452778.00	171.81	827.22	693.50
18	1	2	9418.00	21108.00	180.05	0	Spot (Block18, Row2, Column1)	92.26	92.00	9.17	0.00	0.10	82.00	82.39	82.00	12.70	0.00	0.15	37.00	5.00	0.00	10.00	10.26	83953.00	0.78	84.18	85.00
18	2	2	9730.00	21108.00	140.95	0	Spot (Block18, Row2, Column2)	147.14	143.00	33.34	0.01	0.23	82.00	82.02	82.00	10.52	0.00	0.13	100.00	96.00	0.00	61.00	65.14	79307.00	6.19	102.32	101.00
18	3	2	10027.00	21108.00	147.00	-50	Spot (Block18, Row2, Column3)	87.20	90.00	16.23	0.01	0.19	82.00	81.96	82.00	11.10	0.00	0.14	40.00	13.00	0.00	8.00	5.20	51794.00	0.47	82.83	85.00
18	4	2	10321.00	21114.00	174.45	0	Spot (Block18, Row2, Column4)	116.03	113.00	19.11	0.01	0.16	80.00	80.42	80.00	11.86	0.00	0.15	94.00	72.00	0.00	33.00	36.03	98397.00	3.00	97.49	98.00
18	5	2	10628.00	21132.00	198.90	0	Spot (Block18, Row2, Column5)	94.48	94.00	10.46	0.00	0.11	82.00	81.64	82.00	11.63	0.00	0.14	53.00	15.00	0.00	12.00	12.48	106106.00	1.10	85.53	84.00
18	6	2	10928.00	21113.00	147.00	-50	Spot (Block18, Row2, Column6)	88.00	88.00	6.79	0.00	0.08	85.00	85.19	85.00	11.63	0.00	0.14	11.00	0.00	0.00	3.00	3.00	51654.00	0.24	86.41	86.00
18	7	2	11234.00	21124.00	179.45	0	Spot (Block18, Row2, Column7)	109.86	109.00	13.62	0.00	0.12	85.00	85.15	85.00	11.55	0.00	0.14	86.00	52.00	0.00	24.00	24.86	98873.00	2.14	92.72	93.00
18	8	2	11529.00	21117.00	147.00	-50	Spot (Block18, Row2, Column8)	94.13	93.00	12.21	0.01	0.13	88.00	89.13	88.00	18.77	0.01	0.21	18.00	0.00	0.00	5.00	6.13	55440.00	0.27	87.75	88.00
18	1	3	9428.00	21401.00	183.40	0	Spot (Block18, Row3, Column1)	168.19	179.00	49.24	0.03	0.29	82.00	82.07	82.00	9.79	0.00	0.12	99.00	96.00	0.00	97.00	86.19	158434.00	8.80	100.97	100.00
18	2	3	9744.00	21328.00	151.95	0	Spot (Block18, Row3, Column2)	95.72	96.00	9.48	0.00	0.10	82.00	81.82	82.00	10.55	0.00	0.13	62.00	20.00	0.00	14.00	13.72	60780.00	1.32	87.49	87.00
18	3	3	9985.00	21435.00	219.70	0	Spot (Block18, Row3, Column3)	93.44	93.00	9.18	0.00	0.10	84.00	83.47	84.00	12.40	0.00	0.15	36.00	5.00	0.00	9.00	9.44	128856.00	0.80	84.63	85.00
18	4	3	10326.00	21407.00	146.80	0	Spot (Block18, Row3, Column4)	249.87	247.00	70.19	0.01	0.28	82.00	81.75	82.00	12.44	0.00	0.15	100.00	99.00	0.00	165.00	167.87	147173.00	13.51	136.59	118.00
18	5	3	10643.00	21391.00	207.95	0	Spot (Block18, Row3, Column5)	93.38	94.00	11.64	0.00	0.12	83.00	83.26	83.00	12.43	0.00	0.15	44.00	10.00	0.00	11.00	10.38	115046.00	0.81	84.23	84.00
18	6	3	10924.00	21411.00	184.60	0	Spot (Block18, Row3, Column6)	275.52	267.00	94.88	0.01	0.34	85.00	86.30	85.00	12.69	0.01	0.15	100.00	100.00	0.00	182.00	190.52	264227.00	14.91	141.99	138.00
18	7	3	11230.00	21411.00	155.20	0	Spot (Block18, Row3, Column7)	223.34	208.50	76.15	0.03	0.34	85.00	85.73	85.00	12.17	0.00	0.14	99.00	98.00	0.00	123.50	138.34	147853.00	11.31	123.01	113.00
18	8	3	11525.00	21419.00	151.00	0	Spot (Block18, Row3, Column8)	211.32	206.00	34.18	0.01	0.16	86.00	86.19	86.00	11.90	0.00	0.14	100.00	100.00	0.00	120.00	125.32	131862.00	10.51	131.97	126.00
18	1	4	9417.00	21703.00	157.40	0	Spot (Block18, Row4, Column1)	238.88	215.50	83.69	0.04	0.35	82.00	82.38	82.00	12.49	0.00	0.15	99.00	99.00	0.00	133.50	156.88	163871.00	12.53	117.14	114.00
18	2	4	9726.00	21716.00	286.35	0	Spot (Block18, Row4, Column2)	89.88	89.00	10.07	0.00	0.11	82.00	82.63	82.00	12.68	0.00	0.15	31.00	4.00	0.00	7.00	7.88	215527.00	0.57	81.61	82.00
18	3	4	10023.00	21711.00	149.70	0	Spot (Block18, Row4, Column3)	523.63	495.00	228.25	0.02	0.44	83.00	82.26	83.00	13.85	0.00	0.17	100.00	100.00	0.00	412.00	440.63	321508.00	31.86	182.28	175.00
18	4	4	10324.00	21709.00	147.00	-50	Spot (Block18, Row4, Column4)	87.34	86.00	10.12	0.01	0.12	82.00	82.29	82.00	12.39	0.00	0.15	20.00	5.00	0.00	4.00	5.34	51795.00	0.41	86.24	84.50
18	5	4	10625.00	21711.00	147.00	-50	Spot (Block18, Row4, Column5)	82.88	81.00	10.43	0.01	0.13	81.00	81.13	81.00	10.35	0.00	0.13	21.00	4.00	0.00	0.00	1.88	48732.00	0.17	80.46	81.00
18	6	4	10977.00	21731.00	194.90	0	Spot (Block18, Row4, Column6)	96.64	96.00	12.27	0.00	0.13	83.00	84.13	83.00	11.94	0.01	0.14	54.00	22.00	0.00	13.00	13.64	103019.00	1.05	90.49	89.50
18	7	4	11223.00	21707.00	161.55	0	Spot (Block18, Row4, Column7)	188.60	182.00	66.79	0.02	0.35	84.00	84.61	84.00	12.00	0.00	0.14	100.00	97.00	0.00	98.00	104.60	135793.00	8.67	114.49	109.50
18	8	4	11524.00	21737.00	174.70	0	Spot (Block18, Row4, Column8)	119.35	115.00	18.74	0.02	0.16	85.00	85.93	85.00	11.56	0.00	0.13	94.00	67.00	0.00	30.00	34.35	100729.00	2.89	98.26	98.00
18	1	5	9450.00	22017.00	229.35	0	Spot (Block18, Row5, Column1)	97.07	97.00	12.32	0.00	0.13	82.00	82.72	82.00	12.98	0.00	0.16	57.00	21.00	0.00	15.00	15.07	146971.00	1.11	84.12	84.00
18	2	5	9730.00	22005.00	165.80	0	Spot (Block18, Row5, Column2)	215.29	211.00	53.24	0.01	0.25	82.00	81.81	82.00	12.91	0.00	0.16	99.00	98.00	0.00	129.00	133.29	164264.00	10.34	117.78	111.00
18	3	5	10033.00	22008.00	187.60	0	Spot (Block18, Row5, Column3)	106.51	107.00	14.39	0.00	0.14	81.00	80.56	81.00	13.41	0.00	0.17	80.00	49.00	0.00	26.00	25.51	105656.00	1.94	89.34	88.00
18	4	5	10318.00	22011.00	166.10	0	Spot (Block18, Row5, Column4)	240.56	189.00	124.15	0.10	0.52	79.00	79.41	79.00	12.04	0.00	0.15	99.00	97.00	0.00	110.00	161.56	183549.00	13.38	105.73	106.00
18	5	5	10626.00	22007.00	148.00	0	Spot (Block18, Row5, Column5)	512.45	472.00	226.81	0.04	0.44	80.00	80.38	80.00	11.64	0.00	0.14	100.00	100.00	0.00	392.00	432.45	308492.00	37.13	173.18	162.00
18	6	5	10937.00	21990.00	193.55	0	Spot (Block18, Row5, Column6)	88.83	89.00	8.54	0.00	0.10	79.00	80.05	79.00	12.92	0.01	0.16	40.00	1.00	0.00	10.00	9.83	93984.00	0.68	83.75	84.00
18	7	5	11223.00	22018.00	182.55	0	Spot (Block18, Row5, Column7)	287.83	292.00	88.04	0.01	0.31	85.00	85.62	85.00	14.06	0.00	0.16	100.00	99.00	0.00	207.00	202.83	268256.00	14.39	143.24	138.00
18	8	5	11525.00	22019.00	154.25	0	Spot (Block18, Row5, Column8)	337.59	297.00	157.49	0.06	0.47	87.00	87.26	87.00	12.53	0.00	0.14	100.00	100.00	0.00	210.00	250.59	221120.00	19.97	138.38	126.50
18	1	6	9422.00	22303.00	183.40	0	Spot (Block18, Row6, Column1)	252.49	243.00	80.73	0.02	0.32	85.00	86.86	85.00	14.10	0.01	0.16	100.00	99.00	0.00	158.00	167.49	237590.00	11.74	137.46	131.00
18	2	6	9721.00	22313.00	179.10	0	Spot (Block18, Row6, Column2)	224.54	217.00	43.13	0.01	0.19	86.00	86.38	86.00	14.07	0.00	0.16	100.00	100.00	0.00	131.00	138.54	202308.00	9.82	129.84	126.00
18	3	6	10012.00	22306.00	156.55	0	Spot (Block18, Row6, Column3)	250.49	247.00	83.45	0.01	0.33	81.00	81.72	81.00	12.83	0.00	0.16	100.00	99.00	0.00	166.00	169.49	168581.00	13.15	125.05	115.00
18	4	6	10313.00	22301.00	222.85	0	Spot (Block18, Row6, Column4)	92.12	92.00	10.59	0.00	0.11	80.00	79.93	80.00	11.57	0.00	0.14	50.00	14.00	0.00	12.00	12.12	131180.00	1.05	81.95	81.00
18	5	6	10624.00	22316.00	142.35	0	Spot (Block18, Row6, Column5)	572.03	524.00	230.09	0.04	0.40	79.00	80.43	79.00	14.16	0.01	0.18	100.00	100.00	0.00	445.00	493.03	314046.00	34.72	188.01	166.00
18	6	6	10880.00	22310.00	278.85	0	Spot (Block18, Row6, Column6)	93.74	93.00	14.27	0.00	0.15	81.00	81.64	81.00	14.60	0.00	0.18	41.00	13.00	0.00	12.00	12.74	211947.00	0.83	80.04	78.00
18	7	6	11216.00	22311.00	163.15	0	Spot (Block18, Row6, Column7)	241.56	217.50	97.13	0.05	0.40	85.00	85.17	85.00	13.38	0.00	0.16	99.00	95.00	0.00	132.50	156.56	177790.00	11.68	117.98	113.00
18	8	6	11526.00	22316.00	154.15	0	Spot (Block18, Row6, Column8)	324.15	281.00	154.64	0.06	0.48	84.00	84.59	84.00	12.65	0.00	0.15	100.00	100.00	0.00	197.00	240.15	211995.00	18.94	140.01	129.00
18	1	7	9461.00	22595.00	215.05	0	Spot (Block18, Row7, Column1)	92.09	90.00	11.55	0.01	0.13	82.00	83.23	82.00	12.59	0.01	0.15	36.00	12.00	0.00	8.00	10.09	122297.00	0.70	85.10	84.00
18	2	7	9736.00	22619.00	186.80	0	Spot (Block18, Row7, Column2)	95.91	95.00	10.71	0.00	0.11	82.00	82.17	82.00	11.48	0.00	0.14	58.00	17.00	0.00	13.00	13.91	94279.00	1.20	88.87	89.00
18	3	7	10000.00	22551.00	217.50	0	Spot (Block18, Row7, Column3)	88.07	87.00	11.03	0.01	0.13	81.00	81.20	81.00	10.84	0.00	0.13	33.00	11.00	0.00	6.00	7.07	118807.00	0.63	82.02	81.00
18	4	7	10328.00	22649.00	97.35	0	Spot (Block18, Row7, Column4)	95.77	95.00	8.45	0.00	0.09	81.00	81.36	81.00	12.34	0.00	0.15	54.00	15.00	0.00	14.00	14.77	22794.00	1.17	90.71	90.00
18	5	7	10606.00	22626.00	192.90	0	Spot (Block18, Row7, Column5)	107.45	106.00	14.88	0.01	0.14	81.00	82.10	81.00	14.07	0.01	0.17	79.00	39.00	0.00	25.00	26.45	112605.00	1.80	94.45	94.00
18	6	7	10919.00	22609.00	181.50	0	Spot (Block18, Row7, Column6)	229.73	223.00	42.69	0.01	0.19	84.00	85.13	84.00	12.91	0.01	0.15	100.00	100.00	0.00	139.00	145.73	212731.00	11.20	130.50	124.00
18	7	7	11214.00	22614.00	153.30	0	Spot (Block18, Row7, Column7)	289.37	287.00	100.98	0.00	0.35	86.00	87.50	86.00	12.94	0.01	0.15	100.00	100.00	0.00	201.00	203.37	187798.00	15.60	138.82	125.50
18	8	7	11519.00	22619.00	196.85	0	Spot (Block18, Row7, Column8)	108.88	108.00	14.60	0.00	0.13	85.00	85.27	85.00	12.28	0.00	0.14	78.00	43.00	0.00	23.00	23.88	119436.00	1.92	90.66	89.00
18	1	8	9429.00	22909.00	187.15	0	Spot (Block18, Row8, Column1)	111.80	111.00	18.04	0.00	0.16	82.00	81.80	82.00	10.96	0.00	0.13	84.00	63.00	0.00	29.00	29.80	110119.00	2.74	90.91	92.00
18	2	8	9717.00	22906.00	147.00	-50	Spot (Block18, Row8, Column2)	92.31	92.00	13.50	0.00	0.15	81.00	80.63	81.00	10.92	0.00	0.14	50.00	23.00	0.00	11.00	11.31	54460.00	1.07	88.28	89.00
18	3	8	10006.00	22907.00	153.00	0	Spot (Block18, Row8, Column3)	192.37	190.00	65.24	0.01	0.34	81.00	80.66	81.00	11.66	0.00	0.14	100.00	98.00	0.00	109.00	111.37	123114.00	9.58	109.19	106.00
18	4	8	10315.00	22908.00	148.10	0	Spot (Block18, Row8, Column4)	360.75	380.00	90.14	0.02	0.25	82.00	82.43	82.00	13.10	0.00	0.16	100.00	100.00	0.00	298.00	278.75	215367.00	21.25	157.97	164.00
18	5	8	10618.00	22911.00	147.00	-50	Spot (Block18, Row8, Column5)	91.56	91.00	9.17	0.00	0.10	81.00	81.86	81.00	13.17	0.00	0.16	34.00	6.00	0.00	10.00	10.56	54022.00	0.74	89.56	89.00
18	6	8	10923.00	22912.00	172.70	0	Spot (Block18, Row8, Column6)	359.71	325.00	145.68	0.04	0.40	82.00	82.56	82.00	13.71	0.00	0.17	100.00	100.00	0.00	243.00	277.71	299276.00	20.22	153.16	160.50
18	7	8	11201.00	22907.00	147.35	0	Spot (Block18, Row8, Column7)	115.16	114.00	13.94	0.00	0.12	86.00	86.18	86.00	13.19	0.00	0.15	89.00	54.00	0.00	28.00	29.16	68291.00	2.20	99.87	99.00
18	8	8	11502.00	22914.00	166.55	0	Spot (Block18, Row8, Column8)	105.17	107.00	9.90	0.01	0.09	85.00	85.86	85.00	11.91	0.00	0.14	80.00	41.00	0.00	22.00	20.17	80979.00	1.62	96.81	97.00
19	1	1	13678.00	20814.00	147.00	-50	Spot (Block19, Row1, Column1)	45.54	43.00	10.54	0.02	0.23	50.00	50.87	50.00	13.98	0.01	0.27	10.00	0.00	0.00	-7.00	-4.46	26869.00	-0.38	45.07	43.00
19	2	1	13933.00	20828.00	154.95	0	Spot (Block19, Row1, Column2)	1277.71	1051.00	1389.90	0.08	1.09	51.00	52.16	51.00	14.79	0.01	0.28	100.00	100.00	0.00	1000.00	1226.71	842011.00	82.89	288.13	181.00
19	3	1	14278.00	20818.00	147.00	-50	Spot (Block19, Row1, Column3)	43.97	43.00	9.15	0.01	0.21	50.00	50.39	50.00	11.33	0.00	0.22	3.00	0.00	0.00	-7.00	-6.03	25898.00	-0.57	47.33	46.00
19	4	1	14579.00	20820.00	147.00	-50	Spot (Block19, Row1, Column4)	45.47	44.00	10.89	0.01	0.24	50.00	49.72	50.00	10.90	0.00	0.22	12.00	0.00	0.00	-6.00	-4.53	26690.00	-0.39	44.07	43.00
19	5	1	14879.00	20821.00	147.00	-50	Spot (Block19, Row1, Column5)	43.10	40.50	11.77	0.03	0.27	49.00	49.13	49.00	10.25	0.00	0.21	9.00	4.00	0.00	-8.50	-5.90	25429.00	-0.59	50.73	48.50
19	6	1	15189.00	20779.00	211.40	0	Spot (Block19, Row1, Column6)	54.90	53.00	12.97	0.02	0.24	47.00	48.13	47.00	10.37	0.01	0.22	41.00	21.00	0.00	6.00	7.90	70106.00	0.65	49.70	50.00
19	7	1	15480.00	20825.00	147.00	-50	Spot (Block19, Row1, Column7)	52.05	51.50	9.01	0.00	0.17	46.00	47.10	46.00	10.31	0.01	0.22	33.00	6.00	0.00	5.50	6.05	30711.00	0.48	47.99	48.00
19	8	1	15780.00	20827.00	147.00	-50	Spot (Block19, Row1, Column8)	43.89	41.00	10.84	0.03	0.25	51.00	248.64	51.00	846.38	0.69	3.40	0.00	0.00	0.00	-10.00	-7.11	25806.00	-0.24	44.51	43.50
19	1	2	13760.00	21112.00	168.85	0	Spot (Block19, Row2, Column1)	57.89	60.00	10.53	0.02	0.18	46.00	47.99	46.00	13.15	0.02	0.27	53.00	3.00	0.00	14.00	11.89	45616.00	0.75	55.94	58.50
19	2	2	13976.00	21116.00	147.00	-50	Spot (Block19, Row2, Column2)	47.67	45.50	9.79	0.02	0.21	49.00	50.32	49.00	13.58	0.01	0.27	8.00	0.00	0.00	-3.50	-1.33	28127.00	-0.19	51.85	51.00
19	3	2	14277.00	21118.00	147.00	-50	Spot (Block19, Row2, Column3)	49.49	48.00	9.30	0.01	0.19	50.00	50.23	50.00	11.60	0.00	0.23	12.00	1.00	0.00	-2.00	-0.51	29400.00	-0.06	50.49	47.00
19	4	2	14577.00	21120.00	147.00	-50	Spot (Block19, Row2, Column4)	56.96	57.00	8.86	0.00	0.16	48.00	48.29	48.00	10.62	0.00	0.22	46.00	7.00	0.00	9.00	8.96	33490.00	0.82	46.38	43.00
19	5	2	14877.00	21121.00	147.00	-50	Spot (Block19, Row2, Column5)	50.37	50.00	10.13	0.00	0.20	48.00	48.39	48.00	10.58	0.00	0.22	22.00	3.00	0.00	2.00	2.37	29969.00	0.19	49.66	49.00
19	6	2	15178.00	21123.00	147.00	-50	Spot (Block19, Row2, Column6)	49.69	50.00	10.41	0.00	0.21	48.00	48.51	48.00	11.26	0.00	0.23	16.00	2.00	0.00	2.00	1.69	29268.00	0.10	52.32	51.00
19	7	2	15478.00	21125.00	147.00	-50	Spot (Block19, Row2, Column7)	49.15	48.00	9.80	0.01	0.20	48.00	49.11	48.00	11.09	0.01	0.23	20.00	0.00	0.00	0.00	1.15	28948.00	0.00	47.62	47.00
19	8	2	15778.00	21127.00	147.00	-50	Spot (Block19, Row2, Column8)	48.08	46.00	12.16	0.02	0.25	46.00	48.84	46.00	15.83	0.03	0.32	16.00	2.00	0.00	0.00	2.08	28462.00	-0.05	51.21	49.00
19	1	3	13674.00	21414.00	147.00	-50	Spot (Block19, Row3, Column1)	47.64	47.00	12.24	0.01	0.26	48.00	48.28	48.00	10.09	0.00	0.21	22.00	4.00	0.00	-1.00	-0.36	28156.00	-0.06	48.87	49.00
19	2	3	13975.00	21416.00	147.00	-50	Spot (Block19, Row3, Column2)	54.09	53.00	12.73	0.01	0.24	49.00	49.12	49.00	10.93	0.00	0.22	36.00	11.00	0.00	4.00	5.09	31916.00	0.46	48.70	46.00
19	3	3	14275.00	21418.00	147.00	-50	Spot (Block19, Row3, Column3)	40.96	41.00	8.15	0.00	0.20	49.00	49.64	49.00	11.28	0.01	0.23	0.00	0.00	0.00	-8.00	-8.04	24168.00	-0.77	46.13	45.50
19	4	3	14575.00	21420.00	147.00	-50	Spot (Block19, Row3, Column4)	43.66	44.00	10.76	0.00	0.25	48.00	48.25	48.00	10.61	0.00	0.22	9.00	0.00	0.00	-4.00	-4.34	25670.00	-0.43	41.76	39.00
19	5	3	14876.00	21421.00	147.00	-50	Spot (Block19, Row3, Column5)	42.69	43.00	5.75	0.00	0.13	47.00	47.28	47.00	10.40	0.00	0.22	0.00	0.00	0.00	-4.00	-4.31	25190.00	-0.44	41.27	41.00
19	6	3	15176.00	21423.00	147.00	-50	Spot (Block19, Row3, Column6)	45.26	45.00	11.12	0.00	0.25	48.00	49.34	48.00	11.81	0.01	0.24	11.00	0.00	0.00	-3.00	-2.74	26524.00	-0.35	49.12	49.00
19	7	3	15476.00	21425.00	147.00	-50	Spot (Block19, Row3, Column7)	50.47	52.00	8.11	0.01	0.16	47.00	48.30	47.00	10.85	0.01	0.22	20.00	0.00	0.00	5.00	3.47	29780.00	0.20	48.07	46.50
19	8	3	15743.00	21368.00	185.15	0	Spot (Block19, Row3, Column8)	53.69	55.00	8.26	0.01	0.15	45.00	47.19	45.00	11.23	0.02	0.24	40.00	3.00	0.00	10.00	8.69	51492.00	0.58	49.79	50.00
19	1	4	13703.00	21700.00	200.05	0	Spot (Block19, Row4, Column1)	56.36	57.00	8.41	0.00	0.15	48.00	48.65	48.00	9.43	0.01	0.19	47.00	9.00	0.00	9.00	8.36	64030.00	0.82	50.42	49.00
19	2	4	13945.00	21704.00	177.95	0	Spot (Block19, Row4, Column2)	55.16	56.00	8.06	0.01	0.15	49.00	49.36	49.00	10.23	0.00	0.21	32.00	2.00	0.00	7.00	6.16	48652.00	0.57	51.47	52.00
19	3	4	14316.00	21776.00	136.55	0	Spot (Block19, Row4, Column3)	60.82	62.00	8.67	0.01	0.14	48.00	48.33	48.00	9.96	0.00	0.21	71.00	20.00	0.00	14.00	12.82	30534.00	1.25	54.11	55.00
19	4	4	14574.00	21720.00	147.00	-50	Spot (Block19, Row4, Column4)	46.13	44.00	10.79	0.02	0.23	47.00	48.28	47.00	11.59	0.01	0.24	16.00	3.00	0.00	-3.00	-0.87	27169.00	-0.19	49.34	51.00
19	5	4	14874.00	21721.00	147.00	-50	Spot (Block19, Row4, Column5)	46.51	46.00	9.94	0.00	0.21	49.00	49.44	49.00	11.61	0.00	0.23	8.00	0.00	0.00	-3.00	-2.49	27392.00	-0.25	45.93	44.00
19	6	4	15174.00	21723.00	147.00	-50	Spot (Block19, Row4, Column6)	42.76	41.00	12.58	0.02	0.29	50.00	51.28	50.00	12.17	0.01	0.24	5.00	0.00	0.00	-9.00	-7.24	25230.00	-0.70	53.02	56.00
19	7	4	15475.00	21725.00	147.00	-50	Spot (Block19, Row4, Column7)	43.07	44.00	8.77	0.01	0.20	48.00	49.54	48.00	12.55	0.01	0.25	1.00	0.00	0.00	-4.00	-4.93	25371.00	-0.52	43.20	43.00
19	8	4	15775.00	21727.00	147.00	-50	Spot (Block19, Row4, Column8)	45.90	46.00	8.42	0.00	0.18	46.00	47.10	46.00	10.67	0.01	0.23	12.00	0.00	0.00	0.00	-0.10	26990.00	-0.11	43.71	43.00
19	1	5	13671.00	22014.00	147.00	-50	Spot (Block19, Row5, Column1)	47.05	46.00	9.50	0.01	0.20	46.00	46.48	46.00	10.60	0.00	0.23	21.00	0.00	0.00	0.00	1.05	27715.00	0.05	53.97	56.00
19	2	5	13971.00	22016.00	147.00	-50	Spot (Block19, Row5, Column2)	51.12	52.00	8.03	0.01	0.16	48.00	48.24	48.00	11.28	0.00	0.23	13.00	0.00	0.00	4.00	3.12	30211.00	0.25	45.90	47.00
19	3	5	14272.00	22018.00	147.00	-50	Spot (Block19, Row5, Column3)	45.51	44.00	9.13	0.01	0.20	48.00	48.75	48.00	10.36	0.01	0.21	9.00	0.00	0.00	-4.00	-2.49	27033.00	-0.31	43.51	42.00
19	4	5	14572.00	22020.00	147.00	-50	Spot (Block19, Row5, Column4)	48.73	49.00	7.20	0.00	0.15	47.00	48.01	47.00	11.11	0.01	0.23	7.00	0.00	0.00	2.00	1.73	28651.00	0.06	47.82	47.00
19	5	5	14872.00	22021.00	147.00	-50	Spot (Block19, Row5, Column5)	49.74	50.00	8.52	0.00	0.17	48.00	48.57	48.00	11.66	0.01	0.24	14.00	0.00	0.00	2.00	1.74	29597.00	0.10	45.04	44.00
19	6	5	15173.00	22023.00	147.00	-50	Spot (Block19, Row5, Column6)	49.21	46.00	11.05	0.03	0.22	48.00	49.19	48.00	11.94	0.01	0.24	22.00	2.00	0.00	-2.00	1.21	28889.00	0.00	54.56	56.00
19	7	5	15473.00	22025.00	147.00	-50	Spot (Block19, Row5, Column7)	47.57	48.00	9.48	0.00	0.20	49.00	49.98	49.00	11.69	0.01	0.23	10.00	0.00	0.00	-1.00	-1.43	27921.00	-0.21	51.98	52.00
19	8	5	15773.00	22027.00	147.00	-50	Spot (Block19, Row5, Column8)	50.36	51.00	10.86	0.01	0.22	47.00	48.28	47.00	10.46	0.01	0.22	32.00	3.00	0.00	4.00	3.36	29761.00	0.20	52.67	53.00
19	1	6	13669.00	22314.00	147.00	-50	Spot (Block19, Row6, Column1)	53.62	54.00	13.23	0.00	0.25	46.00	47.33	46.00	11.43	0.01	0.24	40.00	14.00	0.00	8.00	7.62	31797.00	0.55	47.10	46.00
19	2	6	13970.00	22316.00	147.00	-50	Spot (Block19, Row6, Column2)	49.74	50.00	8.37	0.00	0.17	48.00	48.42	48.00	11.55	0.00	0.24	14.00	0.00	0.00	2.00	1.74	29344.00	0.11	47.34	46.50
19	3	6	14270.00	22318.00	147.00	-50	Spot (Block19, Row6, Column3)	47.50	47.00	9.60	0.00	0.20	48.00	49.05	48.00	10.85	0.01	0.22	14.00	0.00	0.00	-1.00	-0.50	28071.00	-0.14	45.87	44.00
19	4	6	14571.00	22320.00	147.00	-50	Spot (Block19, Row6, Column4)	52.28	53.00	10.09	0.01	0.19	47.00	48.41	47.00	10.94	0.01	0.23	35.00	2.00	0.00	6.00	5.28	30691.00	0.35	52.39	50.00
19	5	6	14871.00	22321.00	147.00	-50	Spot (Block19, Row6, Column5)	40.45	39.00	7.14	0.02	0.18	46.00	47.74	46.00	11.30	0.02	0.24	1.00	0.00	0.00	-7.00	-5.55	23864.00	-0.65	47.39	46.00
19	6	6	15171.00	22323.00	147.00	-50	Spot (Block19, Row6, Column6)	47.67	47.00	8.80	0.01	0.18	47.00	47.70	47.00	11.80	0.01	0.25	12.00	0.00	0.00	0.00	0.67	27985.00	-0.00	50.03	49.50
19	7	6	15472.00	22325.00	147.00	-50	Spot (Block19, Row6, Column7)	48.23	47.00	9.20	0.01	0.19	49.00	49.61	49.00	11.39	0.01	0.23	12.00	0.00	0.00	-2.00	-0.77	28360.00	-0.12	48.56	48.00
19	8	6	15772.00	22327.00	147.00	-50	Spot (Block19, Row6, Column8)	46.47	44.00	10.02	0.02	0.22	49.00	50.11	49.00	10.71	0.01	0.21	13.00	1.00	0.00	-5.00	-2.53	27606.00	-0.34	53.05	54.00
19	1	7	13668.00	22614.00	147.00	-50	Spot (Block19, Row7, Column1)	43.82	44.00	9.53	0.00	0.22	49.00	48.95	49.00	10.92	0.00	0.22	5.00	0.00	0.00	-5.00	-5.18	25851.00	-0.47	44.87	44.00
19	2	7	13968.00	22616.00	147.00	-50	Spot (Block19, Row7, Column2)	46.39	45.00	9.49	0.01	0.20	48.00	48.54	48.00	11.30	0.00	0.23	9.00	0.00	0.00	-3.00	-1.61	27230.00	-0.19	43.72	42.00
19	3	7	14269.00	22618.00	147.00	-50	Spot (Block19, Row7, Column3)	46.34	47.00	7.95	0.01	0.17	49.00	49.34	49.00	10.87	0.00	0.22	6.00	0.00	0.00	-2.00	-2.66	27384.00	-0.28	48.83	49.00
19	4	7	14569.00	22620.00	147.00	-50	Spot (Block19, Row7, Column4)	46.61	45.00	9.04	0.02	0.19	48.00	48.69	48.00	10.65	0.01	0.22	12.00	0.00	0.00	-3.00	-1.39	27497.00	-0.20	44.77	44.00
19	5	7	14869.00	22621.00	147.00	-50	Spot (Block19, Row7, Column5)	42.78	41.00	9.81	0.02	0.23	46.00	47.05	46.00	9.56	0.01	0.20	13.00	1.00	0.00	-5.00	-3.22	25110.00	-0.45	44.75	45.00
19	6	7	15170.00	22623.00	147.00	-50	Spot (Block19, Row7, Column6)	50.35	49.00	10.53	0.01	0.21	46.00	46.42	46.00	10.82	0.00	0.23	33.00	5.00	0.00	3.00	4.35	29706.00	0.36	48.33	46.00
19	7	7	15470.00	22625.00	147.00	-50	Spot (Block19, Row7, Column7)	53.81	55.00	9.13	0.01	0.17	49.00	49.52	49.00	11.17	0.00	0.23	23.00	2.00	0.00	6.00	4.81	31638.00	0.38	53.49	53.50
19	8	7	15770.00	22627.00	147.00	-50	Spot (Block19, Row7, Column8)	44.51	43.00	11.37	0.01	0.26	48.00	49.03	48.00	10.43	0.01	0.21	14.00	1.00	0.00	-5.00	-3.49	26259.00	-0.43	48.48	47.50
19	1	8	13666.00	22914.00	147.00	-50	Spot (Block19, Row8, Column1)	50.09	51.00	8.75	0.01	0.17	47.00	47.61	47.00	11.21	0.01	0.24	16.00	1.00	0.00	4.00	3.09	29552.00	0.22	49.37	49.00
19	2	8	13923.00	22952.00	164.05	0	Spot (Block19, Row8, Column2)	66.95	69.00	11.37	0.01	0.17	48.00	48.67	48.00	10.56	0.01	0.22	78.00	49.00	0.00	21.00	18.95	49546.00	1.73	54.21	60.00
19	3	8	14267.00	22918.00	147.00	-50	Spot (Block19, Row8, Column3)	42.18	40.00	10.83	0.02	0.26	50.00	50.41	50.00	10.49	0.00	0.21	6.00	0.00	0.00	-10.00	-7.82	25055.00	-0.78	51.09	53.00
19	4	8	14567.00	22920.00	147.00	-50	Spot (Block19, Row8, Column4)	41.28	39.00	8.85	0.02	0.21	47.00	47.97	47.00	11.23	0.01	0.23	6.00	0.00	0.00	-8.00	-5.72	24272.00	-0.60	45.59	44.00
19	5	8	14868.00	22921.00	147.00	-50	Spot (Block19, Row8, Column5)	48.80	47.00	10.89	0.02	0.22	45.00	46.42	45.00	10.12	0.01	0.22	27.00	7.00	0.00	2.00	3.80	28986.00	0.24	49.16	47.00
19	6	8	15168.00	22923.00	147.00	-50	Spot (Block19, Row8, Column6)	46.28	45.00	7.87	0.01	0.17	45.00	46.16	45.00	10.43	0.01	0.23	15.00	0.00	0.00	0.00	1.28	27118.00	0.01	47.76	49.00
19	7	8	15435.00	22944.00	174.65	0	Spot (Block19, Row8, Column7)	55.21	55.00	11.18	0.00	0.20	46.00	47.31	46.00	10.99	0.01	0.23	47.00	14.00	0.00	9.00	9.21	47146.00	0.72	50.54	51.00
19	8	8	15769.00	22927.00	147.00	-50	Spot (Block19, Row8, Column8)	46.53	46.00	10.74	0.00	0.23	46.00	47.42	46.00	10.06	0.01	0.21	21.00	2.00	0.00	0.00	0.53	27450.00	-0.09	43.13	43.00
20	1	1	18434.00	20851.00	155.75	0	Spot (Block20, Row1, Column1)	1194.95	1069.50	595.51	0.05	0.50	64.00	64.59	64.00	13.06	0.00	0.20	100.00	100.00	0.00	1005.50	1130.95	795839.00	86.56	284.85	238.00
20	2	1	18728.00	20876.00	216.15	0	Spot (Block20, Row1, Column2)	82.23	83.00	10.50	0.00	0.13	65.00	64.33	65.00	11.59	0.00	0.18	74.00	28.00	0.00	18.00	17.23	109617.00	1.54	68.83	70.00
20	3	1	19024.00	20861.00	176.10	0	Spot (Block20, Row1, Column3)	101.96	100.00	17.32	0.01	0.17	63.00	62.29	63.00	9.62	0.00	0.15	98.00	89.00	0.00	37.00	38.96	87889.00	4.12	76.12	77.00
20	4	1	19324.00	20853.00	157.85	0	Spot (Block20, Row1, Column4)	86.05	86.00	11.17	0.00	0.13	64.00	63.05	64.00	9.99	0.01	0.16	85.00	58.00	0.00	22.00	22.05	59199.00	2.30	72.71	73.00
20	5	1	19634.00	20861.00	181.50	0	Spot (Block20, Row1, Column5)	136.72	122.00	40.02	0.05	0.29	65.00	64.32	65.00	9.84	0.00	0.15	99.00	97.00	0.00	57.00	71.72	126195.00	7.36	82.65	83.00
20	6	1	19919.00	20864.00	180.20	0	Spot (Block20, Row1, Column6)	127.70	118.00	31.60	0.03	0.25	66.00	65.14	66.00	10.26	0.01	0.16	99.00	95.00	0.00	52.00	61.70	115952.00	6.10	81.17	81.00
20	7	1	20237.00	20861.00	120.55	0	Spot (Block20, Row1, Column7)	237.44	239.50	36.32	0.00	0.15	66.00	65.90	66.00	16.72	0.00	0.25	100.00	100.00	0.00	173.50	171.44	91652.00	10.26	122.15	108.00
20	8	1	20520.00	20870.00	149.75	0	Spot (Block20, Row1, Column8)	3872.60	3599.00	1758.95	0.03	0.45	66.00	68.94	66.00	21.40	0.02	0.31	100.00	100.00	0.00	3533.00	3806.60	2366160.00	177.75	775.47	625.00
20	1	2	18406.00	21121.00	256.60	0	Spot (Block20, Row2, Column1)	66.87	67.00	8.65	0.00	0.13	64.00	63.69	64.00	13.37	0.00	0.21	12.00	0.00	0.00	3.00	2.87	127594.00	0.24	62.07	62.00
20	2	2	18732.00	21158.00	141.35	0	Spot (Block20, Row2, Column2)	108.79	107.00	17.86	0.01	0.16	64.00	63.51	64.00	10.11	0.00	0.16	99.00	93.00	0.00	43.00	44.79	58963.00	4.48	82.55	83.00
20	3	2	19065.00	21161.00	229.05	0	Spot (Block20, Row2, Column3)	69.74	70.00	8.80	0.00	0.13	63.00	62.37	63.00	10.89	0.00	0.17	33.00	5.00	0.00	7.00	6.74	104962.00	0.68	64.80	65.00
20	4	2	19331.00	21156.00	203.60	0	Spot (Block20, Row2, Column4)	98.21	99.00	20.63	0.00	0.21	63.00	62.48	63.00	11.19	0.00	0.18	92.00	76.00	0.00	36.00	35.21	115394.00	3.19	73.11	73.00
20	5	2	19642.00	21190.00	207.30	0	Spot (Block20, Row2, Column5)	74.80	75.00	8.97	0.00	0.12	65.00	64.20	65.00	9.99	0.01	0.16	52.00	13.00	0.00	10.00	9.80	91706.00	1.06	69.53	72.00
20	6	2	19910.00	21161.00	149.25	0	Spot (Block20, Row2, Column6)	79.08	79.00	8.89	0.00	0.11	65.00	63.76	65.00	10.19	0.01	0.16	66.00	25.00	0.00	14.00	14.08	48000.00	1.50	70.33	70.00
20	7	2	20228.00	21163.00	190.65	0	Spot (Block20, Row2, Column7)	87.31	88.00	14.87	0.00	0.17	65.00	64.58	65.00	9.74	0.00	0.15	81.00	60.00	0.00	23.00	22.31	89496.00	2.34	69.11	71.00
20	8	2	20529.00	21168.00	147.00	-50	Spot (Block20, Row2, Column8)	67.12	68.00	8.01	0.01	0.12	66.00	67.56	66.00	15.69	0.01	0.23	1.00	0.00	0.00	2.00	1.12	39601.00	-0.03	62.79	63.00
20	1	3	18426.00	21459.00	183.40	0	Spot (Block20, Row3, Column1)	133.40	118.50	36.66	0.05	0.27	63.00	62.19	63.00	11.32	0.01	0.18	99.00	97.00	0.00	55.50	70.40	125925.00	6.29	85.08	85.00
20	2	3	18726.00	21457.00	147.00	-50	Spot (Block20, Row3, Column2)	66.32	65.00	10.99	0.01	0.17	62.00	62.28	62.00	10.47	0.00	0.17	31.00	6.00	0.00	3.00	4.32	39198.00	0.39	68.06	67.00
20	3	3	19023.00	21469.00	209.75	0	Spot (Block20, Row3, Column3)	76.35	76.00	9.50	0.00	0.12	63.00	62.86	63.00	11.49	0.00	0.18	56.00	15.00	0.00	13.00	13.35	95512.00	1.17	65.66	65.50
20	4	3	19328.00	21455.00	172.45	0	Spot (Block20, Row3, Column4)	126.01	118.00	26.84	0.03	0.21	63.00	62.19	63.00	10.79	0.01	0.17	100.00	99.00	0.00	55.00	63.01	104462.00	5.92	87.45	89.00
20	5	3	19648.00	21476.00	200.45	0	Spot (Block20, Row3, Column5)	72.59	73.00	10.99	0.00	0.15	63.50	62.64	63.50	10.83	0.01	0.17	43.00	9.00	0.00	9.50	9.09	82609.00	0.92	68.29	68.00
20	6	3	19928.00	21462.00	183.30	0	Spot (Block20, Row3, Column6)	94.79	94.00	10.87	0.00	0.11	64.00	63.87	64.00	10.70	0.00	0.17	97.00	81.00	0.00	30.00	30.79	89196.00	2.89	77.32	77.00
20	7	3	20237.00	21473.00	179.95	0	Spot (Block20, Row3, Column7)	125.23	114.00	32.01	0.04	0.26	65.00	64.74	65.00	10.24	0.00	0.16	99.00	95.00	0.00	49.00	60.23	113963.00	5.91	81.76	83.00
20	8	3	20528.00	21468.00	147.00	-50	Spot (Block20, Row3, Column8)	73.65	74.00	8.38	0.00	0.11	66.00	65.49	66.00	9.98	0.00	0.15	43.00	7.00	0.00	8.00	7.65	43455.00	0.82	69.54	69.00
20	1	4	18416.00	21752.00	188.65	0	Spot (Block20, Row4, Column1)	113.20	108.00	25.98	0.02	0.23	63.00	62.23	63.00	9.91	0.01	0.16	99.00	92.00	0.00	45.00	50.20	114336.00	5.14	76.49	76.00
20	2	4	18668.00	21756.00	277.95	0	Spot (Block20, Row4, Column2)	67.92	69.00	9.43	0.01	0.14	60.00	60.36	60.00	10.09	0.00	0.17	42.00	8.00	0.00	9.00	7.92	153164.00	0.75	59.17	60.00
20	3	4	19030.00	21762.00	155.60	0	Spot (Block20, Row4, Column3)	367.80	346.00	138.76	0.03	0.38	64.00	64.15	64.00	11.17	0.00	0.17	100.00	100.00	0.00	282.00	303.80	244218.00	27.18	140.97	119.00
20	4	4	19289.00	21728.00	138.25	0	Spot (Block20, Row4, Column4)	80.68	81.00	8.96	0.00	0.11	64.00	63.75	64.00	11.57	0.00	0.18	70.00	27.00	0.00	17.00	16.68	41631.00	1.46	69.13	69.00
20	5	4	19625.00	21762.00	147.00	-50	Spot (Block20, Row4, Column5)	68.37	68.00	8.62	0.00	0.13	64.00	63.47	64.00	11.00	0.00	0.17	21.00	1.00	0.00	4.00	4.37	40135.00	0.45	68.28	69.00
20	6	4	19938.00	21739.00	199.70	0	Spot (Block20, Row4, Column6)	79.85	80.00	8.82	0.00	0.11	64.00	63.60	64.00	10.09	0.00	0.16	71.00	31.00	0.00	16.00	15.85	90152.00	1.61	71.69	72.00
20	7	4	20226.00	21756.00	170.45	0	Spot (Block20, Row4, Column7)	96.77	97.00	9.94	0.00	0.10	64.00	63.67	64.00	10.35	0.00	0.16	98.00	88.00	0.00	33.00	32.77	78383.00	3.20	79.96	80.00
20	8	4	20537.00	21773.00	187.60	0	Spot (Block20, Row4, Column8)	81.58	81.00	7.33	0.00	0.09	64.00	62.84	64.00	9.71	0.01	0.15	87.00	40.00	0.00	17.00	17.58	80763.00	1.93	70.69	71.00
20	1	5	18430.00	22052.00	178.85	0	Spot (Block20, Row5, Column1)	111.02	109.00	19.46	0.01	0.18	64.00	63.42	64.00	10.43	0.00	0.16	98.00	92.00	0.00	45.00	47.02	99696.00	4.56	75.63	78.00
20	2	5	18722.00	22057.00	147.00	-50	Spot (Block20, Row5, Column2)	88.58	87.00	11.45	0.01	0.13	64.00	63.42	64.00	11.39	0.00	0.18	86.00	50.00	0.00	23.00	24.58	52708.00	2.21	84.89	86.00
20	3	5	19009.00	22057.00	199.00	0	Spot (Block20, Row5, Column3)	84.36	84.00	9.68	0.00	0.11	66.00	65.72	66.00	10.69	0.00	0.16	80.00	36.00	0.00	18.00	18.36	94819.00	1.74	71.83	72.50
20	4	5	19323.00	22070.00	181.85	0	Spot (Block20, Row5, Column4)	109.91	109.00	18.76	0.00	0.17	65.00	65.16	65.00	9.76	0.00	0.15	98.00	93.00	0.00	44.00	44.91	101883.00	4.58	81.18	82.00
20	5	5	19626.00	22060.00	151.80	0	Spot (Block20, Row5, Column5)	418.45	387.00	177.82	0.03	0.42	66.00	65.59	66.00	11.42	0.00	0.17	100.00	100.00	0.00	321.00	352.45	264877.00	30.90	140.51	123.00
20	6	5	19920.00	22064.00	153.80	0	Spot (Block20, Row5, Column6)	80.56	80.00	9.75	0.00	0.12	65.00	63.83	65.00	10.58	0.01	0.17	67.00	26.00	0.00	15.00	15.56	52765.00	1.58	73.80	74.00
20	7	5	20223.00	22071.00	205.25	0	Spot (Block20, Row5, Column7)	103.33	103.00	13.48	0.00	0.13	65.00	64.39	65.00	10.15	0.00	0.16	98.00	88.00	0.00	38.00	38.33	123578.00	3.84	79.79	80.00
20	8	5	20527.00	22067.00	165.85	0	Spot (Block20, Row5, Column8)	179.40	185.00	64.93	0.01	0.36	65.00	64.72	65.00	9.80	0.00	0.15	100.00	99.00	0.00	120.00	114.40	136705.00	11.71	90.64	91.00
20	1	6	18419.00	22346.00	187.20	0	Spot (Block20, Row6, Column1)	107.56	109.00	13.96	0.01	0.13	64.00	63.91	64.00	9.48	0.00	0.15	99.00	95.00	0.00	45.00	43.56	105736.00	4.61	79.05	79.00
20	2	6	18723.00	22358.00	191.90	0	Spot (Block20, Row6, Column2)	98.92	99.00	12.46	0.00	0.13	66.00	65.78	66.00	10.41	0.00	0.16	94.00	85.00	0.00	33.00	32.92	102480.00	3.18	79.77	82.00
20	3	6	19013.00	22358.00	162.20	0	Spot (Block20, Row6, Column3)	182.50	186.00	47.20	0.01	0.26	66.00	65.21	66.00	10.39	0.01	0.16	100.00	100.00	0.00	120.00	116.50	132314.00	11.29	99.09	96.00
20	4	6	19343.00	22361.00	171.10	0	Spot (Block20, Row6, Column4)	79.68	80.00	10.24	0.00	0.13	65.00	65.05	65.00	11.21	0.00	0.17	62.00	21.00	0.00	15.00	14.68	65019.00	1.30	70.81	70.00
20	5	6	19626.00	22366.00	150.75	0	Spot (Block20, Row6, Column5)	481.78	457.00	212.57	0.02	0.44	64.00	64.45	64.00	11.93	0.00	0.19	100.00	100.00	0.00	393.00	417.78	300150.00	34.98	154.77	152.50
20	6	6	19939.00	22369.00	160.40	0	Spot (Block20, Row6, Column6)	79.49	81.00	8.08	0.01	0.10	65.00	64.29	65.00	10.43	0.00	0.16	70.00	24.00	0.00	16.00	14.49	56441.00	1.46	72.63	72.00
20	7	6	20223.00	22366.00	168.20	0	Spot (Block20, Row6, Column7)	178.14	190.00	49.08	0.03	0.28	66.00	65.42	66.00	10.40	0.00	0.16	100.00	99.00	0.00	124.00	112.14	140194.00	10.84	95.08	96.00
20	8	6	20532.00	22371.00	161.80	0	Spot (Block20, Row6, Column8)	203.52	198.00	58.99	0.01	0.29	65.00	64.52	65.00	10.30	0.00	0.16	100.00	100.00	0.00	133.00	138.52	147348.00	13.49	97.91	97.00
20	1	7	18419.00	22655.00	147.00	-50	Spot (Block20, Row7, Column1)	73.48	72.00	11.36	0.01	0.15	65.00	64.32	65.00	10.30	0.00	0.16	39.00	16.00	0.00	7.00	8.48	43208.00	0.89	70.85	70.00
20	2	7	18732.00	22625.00	184.40	0	Spot (Block20, Row7, Column2)	74.59	74.00	8.73	0.00	0.12	65.00	64.25	65.00	9.94	0.01	0.15	48.00	14.00	0.00	9.00	9.59	71009.00	1.04	69.12	69.00
20	3	7	19019.00	22659.00	147.00	-50	Spot (Block20, Row7, Column3)	65.28	66.00	7.58	0.00	0.12	65.00	64.41	65.00	10.09	0.00	0.16	9.00	0.00	0.00	1.00	0.28	38383.00	0.09	68.82	69.00
20	4	7	19320.00	22661.00	147.00	-50	Spot (Block20, Row7, Column4)	64.93	66.00	8.94	0.01	0.14	65.00	63.97	65.00	9.77	0.01	0.15	12.00	0.00	0.00	1.00	-0.07	38179.00	0.10	65.66	68.00
20	5	7	19609.00	22670.00	187.65	0	Spot (Block20, Row7, Column5)	97.90	98.00	13.10	0.00	0.13	66.00	65.44	66.00	10.92	0.00	0.17	96.00	77.00	0.00	32.00	31.90	97022.00	2.97	78.33	79.00
20	6	7	19915.00	22660.00	190.75	0	Spot (Block20, Row7, Column6)	107.40	108.00	13.35	0.00	0.12	66.00	65.10	66.00	10.79	0.01	0.17	99.00	92.00	0.00	42.00	41.40	110949.00	3.92	82.12	81.00
20	7	7	20214.00	22670.00	167.85	0	Spot (Block20, Row7, Column7)	161.43	168.00	41.16	0.02	0.25	66.00	65.73	66.00	11.04	0.00	0.17	100.00	99.00	0.00	102.00	95.43	125917.00	8.67	96.64	96.00
20	8	7	20521.00	22680.00	208.50	0	Spot (Block20, Row7, Column8)	119.09	112.00	26.59	0.03	0.22	64.00	63.74	64.00	10.50	0.00	0.16	99.00	96.00	0.00	48.00	55.09	147074.00	5.27	86.20	86.00
20	1	8	18420.00	22961.00	162.65	0	Spot (Block20, Row8, Column1)	86.05	85.50	11.67	0.00	0.14	64.00	62.18	64.00	11.38	0.01	0.18	79.00	47.00	0.00	21.50	22.05	62817.00	2.10	71.10	72.00
20	2	8	18736.00	22983.00	226.30	0	Spot (Block20, Row8, Column2)	74.24	74.00	8.08	0.00	0.11	63.00	62.53	63.00	11.06	0.00	0.18	48.00	8.00	0.00	11.00	11.24	109211.00	1.06	66.61	66.00
20	3	8	19010.00	22964.00	177.80	0	Spot (Block20, Row8, Column3)	109.18	107.00	20.08	0.01	0.18	63.00	62.73	63.00	9.83	0.00	0.16	98.00	93.00	0.00	44.00	46.18	96077.00	4.73	78.25	80.00
20	4	8	19304.00	22958.00	169.60	0	Spot (Block20, Row8, Column4)	87.55	86.00	11.75	0.01	0.13	64.00	63.22	64.00	9.44	0.01	0.15	88.00	64.00	0.00	22.00	23.55	70131.00	2.58	70.47	71.00
20	5	8	19619.00	22962.00	147.00	-50	Spot (Block20, Row8, Column5)	67.67	69.00	9.43	0.01	0.14	64.00	62.90	64.00	10.27	0.01	0.16	22.00	1.00	0.00	5.00	3.67	39928.00	0.47	62.81	64.00
20	6	8	19923.00	22963.00	193.35	0	Spot (Block20, Row8, Column6)	121.29	120.00	24.45	0.00	0.20	64.00	63.06	64.00	10.08	0.01	0.16	99.00	94.00	0.00	56.00	57.29	127963.00	5.78	80.55	80.00
20	7	8	20216.00	22970.00	171.65	0	Spot (Block20, Row8, Column7)	96.99	94.00	11.91	0.01	0.12	65.00	63.99	65.00	10.02	0.01	0.16	99.00	83.00	0.00	29.00	31.99	79723.00	3.29	78.17	78.00
20	8	8	20528.00	22965.00	155.20	0	Spot (Block20, Row8, Column8)	77.10	78.00	7.64	0.01	0.10	64.00	64.00	64.00	10.15	0.00	0.16	65.00	18.00	0.00	14.00	13.10	50962.00	1.29	73.15	73.00
21	1	1	4903.00	25270.00	153.90	0	Spot (Block21, Row1, Column1)	1508.26	1441.50	670.04	0.02	0.44	67.00	68.20	67.00	13.80	0.01	0.20	100.00	100.00	0.00	1374.50	1441.26	980368.00	104.38	346.08	286.00
21	2	1	5185.00	25225.00	152.35	0	Spot (Block21, Row1, Column2)	75.11	75.00	8.02	0.00	0.11	68.00	68.21	68.00	11.49	0.00	0.17	30.00	1.00	0.00	7.00	7.11	47919.00	0.60	68.02	69.00
21	3	1	5501.00	25274.00	147.00	-50	Spot (Block21, Row1, Column3)	68.48	69.00	7.64	0.00	0.11	69.00	69.14	69.00	9.20	0.00	0.13	9.00	0.00	0.00	0.00	-0.52	40267.00	-0.07	66.30	66.00
21	4	1	5802.00	25276.00	147.00	-50	Spot (Block21, Row1, Column4)	73.31	74.00	8.20	0.00	0.11	69.00	68.93	69.00	9.27	0.00	0.13	27.00	2.00	0.00	5.00	4.31	43326.00	0.47	67.30	68.00
21	5	1	6071.00	25315.00	171.60	0	Spot (Block21, Row1, Column5)	83.58	84.00	9.93	0.00	0.12	70.00	70.06	70.00	9.52	0.00	0.14	64.00	31.00	0.00	14.00	13.58	68874.00	1.42	74.53	75.00
21	6	1	6403.00	25279.00	147.00	-50	Spot (Block21, Row1, Column6)	73.86	77.00	13.42	0.02	0.18	71.00	71.45	71.00	10.28	0.00	0.14	34.00	4.00	0.00	6.00	2.86	43211.00	0.23	70.12	69.00
21	7	1	6703.00	25281.00	147.00	-50	Spot (Block21, Row1, Column7)	75.39	76.00	8.88	0.00	0.12	73.00	74.64	73.00	18.30	0.01	0.25	3.00	0.00	0.00	3.00	2.39	44405.00	0.04	71.71	72.00
21	8	1	6993.00	25289.00	145.60	0	Spot (Block21, Row1, Column8)	4452.00	4283.00	2027.87	0.02	0.46	75.00	77.92	75.00	21.67	0.02	0.28	100.00	100.00	0.00	4208.00	4377.00	2564354.00	201.85	862.68	777.00
21	1	2	4899.00	25570.00	147.00	-50	Spot (Block21, Row2, Column1)	71.71	72.00	6.62	0.00	0.09	69.00	69.24	69.00	11.75	0.00	0.17	9.00	0.00	0.00	3.00	2.71	42166.00	0.21	73.07	73.00
21	2	2	5200.00	25572.00	147.00	-50	Spot (Block21, Row2, Column2)	64.19	65.00	7.46	0.01	0.12	68.00	67.81	68.00	9.12	0.00	0.13	2.00	0.00	0.00	-3.00	-3.81	37746.00	-0.40	62.88	64.00
21	3	2	5500.00	25574.00	147.00	-50	Spot (Block21, Row2, Column3)	73.41	74.00	8.85	0.00	0.12	68.00	67.62	68.00	9.68	0.00	0.14	34.00	4.00	0.00	6.00	5.41	43240.00	0.60	69.25	70.00
21	4	2	5800.00	25576.00	147.00	-50	Spot (Block21, Row2, Column4)	77.16	80.00	12.50	0.02	0.16	68.00	67.62	68.00	10.26	0.00	0.15	55.00	15.00	0.00	12.00	9.16	45293.00	0.93	77.73	80.00
21	5	2	6121.00	25578.00	201.55	0	Spot (Block21, Row2, Column5)	87.85	87.00	9.92	0.00	0.11	69.00	68.25	69.00	9.27	0.00	0.14	82.00	47.00	0.00	18.00	18.85	101290.00	2.11	75.30	75.00
21	6	2	6405.00	25597.00	210.70	0	Spot (Block21, Row2, Column6)	77.71	78.00	8.27	0.00	0.11	68.00	68.18	68.00	9.84	0.00	0.14	50.00	9.00	0.00	10.00	9.71	98073.00	0.97	69.10	69.00
21	7	2	6701.00	25581.00	147.00	-50	Spot (Block21, Row2, Column7)	69.72	69.00	6.40	0.00	0.09	69.00	68.16	69.00	10.55	0.01	0.15	6.00	0.00	0.00	0.00	0.72	41067.00	0.15	72.88	74.00
21	8	2	7002.00	25583.00	147.00	-50	Spot (Block21, Row2, Column8)	76.20	78.00	9.98	0.01	0.13	72.00	72.91	72.00	19.19	0.01	0.26	2.00	0.00	0.00	6.00	4.20	45034.00	0.17	74.31	75.00
21	1	3	4898.00	25870.00	147.00	-50	Spot (Block21, Row3, Column1)	73.38	75.00	9.85	0.01	0.13	68.00	68.66	68.00	9.34	0.00	0.14	38.00	4.00	0.00	7.00	5.38	43219.00	0.51	72.54	74.00
21	2	3	5198.00	25872.00	147.00	-50	Spot (Block21, Row3, Column2)	71.36	71.00	6.98	0.00	0.10	67.00	67.10	67.00	9.49	0.00	0.14	22.00	2.00	0.00	4.00	4.36	42314.00	0.45	69.80	70.00
21	3	3	5460.00	25840.00	119.25	0	Spot (Block21, Row3, Column3)	84.83	85.00	7.34	0.00	0.09	67.00	67.56	67.00	9.24	0.00	0.14	86.00	49.00	0.00	18.00	17.83	31811.00	1.87	75.91	76.00
21	4	3	5799.00	25876.00	147.00	-50	Spot (Block21, Row3, Column4)	75.64	75.00	6.52	0.00	0.09	69.00	69.05	69.00	10.04	0.00	0.15	27.00	2.00	0.00	6.00	6.64	44399.00	0.66	73.40	73.00
21	5	3	6099.00	25878.00	147.00	-50	Spot (Block21, Row3, Column5)	71.46	72.00	9.40	0.00	0.13	70.00	69.76	70.00	10.15	0.00	0.15	19.00	2.00	0.00	2.00	1.46	42160.00	0.17	68.72	68.00
21	6	3	6393.00	25879.00	217.10	0	Spot (Block21, Row3, Column6)	152.12	152.00	36.63	0.00	0.24	71.00	70.98	71.00	10.19	0.00	0.14	99.00	98.00	0.00	81.00	81.12	204910.00	7.97	95.54	95.00
21	7	3	6700.00	25866.00	203.35	0	Spot (Block21, Row3, Column7)	79.23	79.00	7.05	0.00	0.09	71.00	70.51	71.00	11.63	0.00	0.16	32.00	1.00	0.00	8.00	8.23	93098.00	0.75	74.21	74.00
21	8	3	6991.00	25895.00	166.95	0	Spot (Block21, Row3, Column8)	118.94	117.00	17.50	0.01	0.15	71.00	70.44	71.00	11.91	0.00	0.17	98.00	93.00	0.00	46.00	47.94	91938.00	4.07	91.73	91.00
21	1	4	4897.00	26150.00	184.30	0	Spot (Block21, Row4, Column1)	76.55	75.50	8.64	0.01	0.11	66.00	66.11	66.00	9.09	0.00	0.14	50.00	21.00	0.00	9.50	10.55	72879.00	1.15	70.37	71.00
21	2	4	5201.00	26183.00	183.75	0	Spot (Block21, Row4, Column2)	81.35	81.00	9.15	0.00	0.11	65.00	64.76	65.00	9.19	0.00	0.14	75.00	41.00	0.00	16.00	16.35	76959.00	1.81	72.68	73.00
21	3	4	5506.00	26183.00	185.85	0	Spot (Block21, Row4, Column3)	90.60	91.00	10.91	0.00	0.12	67.00	67.45	67.00	9.13	0.00	0.14	89.00	66.00	0.00	24.00	23.60	87787.00	2.54	73.10	74.00
21	4	4	5756.00	26129.00	144.10	0	Spot (Block21, Row4, Column4)	81.80	82.00	5.92	0.00	0.07	68.00	67.99	68.00	9.23	0.00	0.14	77.00	21.00	0.00	14.00	13.80	46543.00	1.50	76.09	76.00
21	5	4	6097.00	26178.00	147.00	-50	Spot (Block21, Row4, Column5)	75.17	76.00	7.84	0.00	0.10	70.00	69.91	70.00	9.58	0.00	0.14	31.00	0.00	0.00	6.00	5.17	44577.00	0.55	71.33	72.00
21	6	4	6405.00	26188.00	179.80	0	Spot (Block21, Row4, Column6)	103.77	104.00	12.50	0.00	0.12	72.00	71.15	72.00	9.78	0.01	0.14	95.00	83.00	0.00	32.00	31.77	94016.00	3.34	84.25	84.00
21	7	4	6698.00	26181.00	147.00	-50	Spot (Block21, Row4, Column7)	71.67	71.00	9.46	0.00	0.13	71.00	71.06	71.00	9.63	0.00	0.14	18.00	3.00	0.00	0.00	0.67	42216.00	0.06	68.12	69.00
21	8	4	6998.00	26183.00	147.00	-50	Spot (Block21, Row4, Column8)	70.86	72.00	10.48	0.01	0.15	72.00	72.19	72.00	11.01	0.00	0.15	8.00	1.00	0.00	0.00	-1.14	41594.00	-0.12	70.69	70.00
21	1	5	4894.00	26470.00	147.00	-50	Spot (Block21, Row5, Column1)	77.60	77.00	8.77	0.00	0.11	67.00	67.90	67.00	9.27	0.01	0.14	53.00	15.00	0.00	10.00	10.60	45705.00	1.05	72.03	72.50
21	2	5	5192.00	26476.00	166.45	0	Spot (Block21, Row5, Column2)	127.84	123.00	23.60	0.02	0.18	66.00	66.22	66.00	9.45	0.00	0.14	99.00	99.00	0.00	57.00	61.84	98691.00	6.52	87.23	86.00
21	3	5	5501.00	26467.00	178.55	0	Spot (Block21, Row5, Column3)	119.71	117.00	24.66	0.01	0.21	67.00	66.98	67.00	9.40	0.00	0.14	99.00	94.00	0.00	50.00	52.71	107256.00	5.61	79.16	78.00
21	4	5	5810.00	26490.00	143.00	0	Spot (Block21, Row5, Column4)	82.21	82.00	7.99	0.00	0.10	68.00	67.78	68.00	8.99	0.00	0.13	73.00	36.00	0.00	14.00	14.21	45624.00	1.60	76.17	76.00
21	5	5	6094.00	26491.00	188.05	0	Spot (Block21, Row5, Column5)	99.97	100.00	11.52	0.00	0.12	70.00	69.60	70.00	9.86	0.00	0.14	96.00	79.00	0.00	30.00	29.97	99573.00	3.08	81.88	82.00
21	6	5	6396.00	26480.00	147.00	-50	Spot (Block21, Row5, Column6)	75.10	75.00	7.92	0.00	0.11	71.00	70.36	71.00	10.99	0.00	0.16	21.00	1.00	0.00	4.00	4.10	44383.00	0.43	69.61	71.50
21	7	5	6718.00	26472.00	211.75	0	Spot (Block21, Row5, Column7)	108.33	106.00	19.36	0.01	0.18	70.00	69.82	70.00	10.58	0.00	0.15	96.00	79.00	0.00	36.00	38.33	138661.00	3.64	84.29	85.00
21	8	5	7021.00	26512.00	179.85	0	Spot (Block21, Row5, Column8)	79.79	80.00	8.12	0.00	0.10	70.00	69.23	70.00	10.43	0.00	0.15	46.00	9.00	0.00	10.00	9.79	72613.00	1.01	72.50	73.00
21	1	6	4895.00	26775.00	205.60	0	Spot (Block21, Row6, Column1)	146.07	149.00	34.00	0.01	0.23	70.00	70.20	70.00	9.86	0.00	0.14	100.00	98.00	0.00	79.00	76.07	175581.00	7.70	96.15	96.00
21	2	6	5192.00	26781.00	198.55	0	Spot (Block21, Row6, Column2)	90.90	91.00	17.19	0.00	0.19	68.00	67.24	68.00	9.89	0.00	0.15	85.00	57.00	0.00	23.00	22.90	101716.00	2.39	74.45	74.00
21	3	6	5485.00	26743.00	254.20	0	Spot (Block21, Row6, Column3)	74.60	74.00	9.63	0.00	0.13	66.00	65.27	66.00	9.43	0.00	0.14	46.00	14.00	0.00	8.00	8.60	139873.00	0.99	68.22	68.00
21	4	6	5790.00	26786.00	170.80	0	Spot (Block21, Row6, Column4)	79.76	80.00	7.69	0.00	0.10	69.00	69.13	69.00	9.55	0.00	0.14	54.00	14.00	0.00	11.00	10.76	64846.00	1.11	74.48	75.00
21	5	6	6088.00	26765.00	162.05	0	Spot (Block21, Row6, Column5)	98.31	97.00	12.80	0.01	0.13	71.00	70.57	71.00	9.71	0.00	0.14	93.00	70.00	0.00	26.00	27.31	71376.00	2.86	81.06	82.00
21	6	6	6394.00	26780.00	147.00	-50	Spot (Block21, Row6, Column6)	77.88	78.00	10.15	0.00	0.13	71.00	70.59	71.00	11.29	0.00	0.16	34.00	6.00	0.00	7.00	6.88	46180.00	0.65	70.32	70.00
21	7	6	6695.00	26781.00	147.00	-50	Spot (Block21, Row6, Column7)	78.42	79.00	8.37	0.00	0.11	73.00	72.22	73.00	11.14	0.00	0.15	24.00	0.00	0.00	6.00	5.42	46111.00	0.56	74.84	74.50
21	8	6	6995.00	26783.00	147.00	-50	Spot (Block21, Row6, Column8)	72.59	72.50	8.81	0.00	0.12	71.00	70.66	71.00	10.28	0.00	0.15	15.00	1.00	0.00	1.50	1.59	42682.00	0.19	72.25	71.00
21	1	7	4895.00	27068.00	210.60	0	Spot (Block21, Row7, Column1)	87.07	86.00	12.15	0.01	0.14	71.00	70.93	71.00	10.01	0.00	0.14	64.00	36.00	0.00	15.00	16.07	110139.00	1.61	70.95	72.00
21	2	7	5191.00	27072.00	147.00	-50	Spot (Block21, Row7, Column2)	67.26	69.00	10.83	0.01	0.16	68.00	67.03	68.00	9.87	0.01	0.15	18.00	1.00	0.00	1.00	-0.74	39954.00	0.02	70.48	71.00
21	3	7	5492.00	27074.00	147.00	-50	Spot (Block21, Row7, Column3)	71.23	72.00	7.17	0.00	0.10	68.00	67.54	68.00	10.23	0.00	0.15	14.00	0.00	0.00	4.00	3.23	41886.00	0.36	67.46	68.00
21	4	7	5792.00	27076.00	147.00	-50	Spot (Block21, Row7, Column4)	68.84	68.00	8.30	0.01	0.12	70.00	70.32	70.00	9.84	0.00	0.14	9.00	0.00	0.00	-2.00	-1.16	40683.00	-0.15	70.68	71.00
21	5	7	6092.00	27078.00	147.00	-50	Spot (Block21, Row7, Column5)	75.29	74.00	8.56	0.01	0.11	70.00	70.71	70.00	9.53	0.00	0.13	29.00	7.00	0.00	4.00	5.29	44725.00	0.48	73.85	74.00
21	6	7	6374.00	27073.00	206.55	0	Spot (Block21, Row7, Column6)	94.88	95.00	11.08	0.00	0.12	72.00	72.37	72.00	10.94	0.00	0.15	86.00	55.00	0.00	23.00	22.88	114991.00	2.06	81.91	83.00
21	7	7	6693.00	27081.00	147.00	-50	Spot (Block21, Row7, Column7)	76.89	77.00	5.54	0.00	0.07	72.00	71.84	72.00	10.99	0.00	0.15	14.00	0.00	0.00	5.00	4.89	45289.00	0.46	77.26	77.00
21	8	7	6994.00	27093.00	191.20	0	Spot (Block21, Row7, Column8)	156.59	155.00	37.32	0.00	0.24	73.00	72.92	73.00	11.22	0.00	0.15	99.00	97.00	0.00	82.00	83.59	161596.00	7.46	96.32	94.00
21	1	8	4894.00	27378.00	191.85	0	Spot (Block21, Row8, Column1)	94.24	94.00	16.47	0.00	0.17	70.00	69.31	70.00	9.84	0.00	0.14	86.00	61.00	0.00	24.00	24.24	98199.00	2.53	75.71	76.00
21	2	8	5190.00	27372.00	147.00	-50	Spot (Block21, Row8, Column2)	73.08	74.00	7.37	0.01	0.10	68.00	67.75	68.00	10.43	0.00	0.15	23.00	1.00	0.00	6.00	5.08	42969.00	0.51	72.76	72.00
21	3	8	5490.00	27374.00	147.00	-50	Spot (Block21, Row8, Column3)	69.95	71.00	9.84	0.01	0.14	69.00	68.85	69.00	10.30	0.00	0.15	14.00	0.00	0.00	2.00	0.95	41199.00	0.11	66.00	67.00
21	4	8	5798.00	27378.00	151.45	0	Spot (Block21, Row8, Column4)	212.22	208.00	43.34	0.01	0.20	68.00	68.27	68.00	9.84	0.00	0.14	100.00	100.00	0.00	140.00	144.22	133272.00	14.62	109.10	105.00
21	5	8	6091.00	27378.00	147.00	-50	Spot (Block21, Row8, Column5)	72.53	74.00	12.98	0.01	0.18	71.00	72.03	71.00	10.97	0.01	0.15	24.00	5.00	0.00	3.00	1.53	42720.00	0.05	73.59	72.00
21	6	8	6386.00	27383.00	188.30	0	Spot (Block21, Row8, Column6)	199.20	204.00	46.80	0.01	0.23	73.00	74.22	73.00	11.64	0.01	0.16	100.00	100.00	0.00	131.00	126.20	199402.00	10.74	114.41	111.00
21	7	8	6691.00	27381.00	147.00	-50	Spot (Block21, Row8, Column7)	69.79	70.00	12.92	0.00	0.19	71.00	72.21	71.00	10.78	0.01	0.15	16.00	4.00	0.00	-1.00	-1.21	41388.00	-0.22	69.86	68.00
21	8	8	6992.00	27383.00	162.05	0	Spot (Block21, Row8, Column8)	111.07	101.00	38.20	0.04	0.34	72.00	72.43	72.00	10.20	0.00	0.14	91.00	74.00	0.00	29.00	39.07	80306.00	3.79	84.20	82.00
22	1	1	9403.00	25297.00	151.75	0	Spot (Block22, Row1, Column1)	1466.99	1320.50	739.34	0.05	0.50	88.00	89.85	88.00	15.37	0.01	0.17	100.00	100.00	0.00	1232.50	1378.99	927139.00	89.58	390.64	279.50
22	2	1	9700.00	25305.00	149.35	0	Spot (Block22, Row1, Column2)	225.13	215.00	45.11	0.02	0.20	88.00	89.23	88.00	13.53	0.01	0.15	100.00	100.00	0.00	127.00	137.13	135752.00	10.04	139.68	129.00
22	3	1	10002.00	25309.00	157.25	0	Spot (Block22, Row1, Column3)	186.00	189.00	45.50	0.01	0.24	84.00	84.70	84.00	11.79	0.00	0.14	100.00	98.00	0.00	105.00	102.00	127039.00	8.59	116.57	112.00
22	4	1	10303.00	25306.00	154.45	0	Spot (Block22, Row1, Column4)	174.71	182.00	31.84	0.02	0.18	84.00	84.47	84.00	12.12	0.00	0.14	100.00	98.00	0.00	98.00	90.71	114783.00	7.45	110.13	108.00
22	5	1	10604.00	25312.00	158.05	0	Spot (Block22, Row1, Column5)	347.91	305.00	173.90	0.06	0.50	86.00	86.45	86.00	12.43	0.00	0.14	100.00	99.00	0.00	219.00	261.91	240754.00	21.03	145.49	134.00
22	6	1	10892.00	25307.00	154.45	0	Spot (Block22, Row1, Column6)	318.00	296.00	120.41	0.03	0.38	87.00	86.87	87.00	13.35	0.00	0.15	100.00	99.00	0.00	209.00	231.00	206067.00	17.32	144.53	126.00
22	7	1	11209.00	25308.00	117.25	0	Spot (Block22, Row1, Column7)	663.31	642.00	203.23	0.01	0.31	85.00	87.43	85.00	20.34	0.01	0.23	100.00	100.00	0.00	557.00	578.31	238128.00	28.31	229.39	186.00
22	8	1	11494.00	25319.00	146.70	0	Spot (Block22, Row1, Column8)	4187.46	3819.00	1954.99	0.04	0.47	86.00	89.75	86.00	24.69	0.02	0.28	100.00	100.00	0.00	3733.00	4101.46	2458036.00	165.94	835.24	695.50
22	1	2	9399.00	25603.00	147.00	-50	Spot (Block22, Row2, Column1)	91.36	93.00	10.53	0.01	0.12	86.00	86.78	86.00	14.18	0.00	0.16	18.00	0.00	0.00	7.00	5.36	53813.00	0.32	84.14	87.00
22	2	2	9701.00	25612.00	133.75	0	Spot (Block22, Row2, Column2)	224.56	223.00	39.09	0.00	0.17	86.00	86.99	86.00	12.73	0.00	0.15	100.00	100.00	0.00	137.00	138.56	107564.00	10.81	143.37	129.00
22	3	2	9968.00	25588.00	214.00	0	Spot (Block22, Row2, Column3)	97.74	98.00	9.96	0.00	0.10	84.00	85.09	84.00	12.82	0.01	0.15	55.00	11.00	0.00	14.00	13.74	127644.00	0.99	89.34	89.00
22	4	2	10312.00	25607.00	180.40	0	Spot (Block22, Row2, Column4)	165.44	176.00	33.98	0.03	0.21	87.00	86.60	87.00	12.82	0.00	0.15	96.00	90.00	0.00	89.00	78.44	151216.00	6.15	112.33	115.00
22	5	2	10606.00	25604.00	206.55	0	Spot (Block22, Row2, Column5)	118.99	116.00	20.75	0.01	0.17	86.00	85.93	86.00	12.25	0.00	0.14	89.00	66.00	0.00	30.00	32.99	144815.00	2.70	94.67	95.00
22	6	2	10901.00	25613.00	167.10	0	Spot (Block22, Row2, Column6)	131.87	126.00	24.00	0.02	0.18	84.00	84.70	84.00	13.05	0.00	0.15	97.00	82.00	0.00	42.00	47.87	102593.00	3.61	99.51	99.00
22	7	2	11209.00	25612.00	201.45	0	Spot (Block22, Row2, Column7)	131.24	124.00	27.33	0.02	0.21	83.00	84.37	83.00	13.04	0.01	0.15	94.00	75.00	0.00	41.00	48.24	151054.00	3.59	93.81	93.00
22	8	2	11501.00	25616.00	147.00	-50	Spot (Block22, Row2, Column8)	87.37	86.00	10.15	0.01	0.12	88.00	89.64	88.00	19.25	0.01	0.21	3.00	0.00	0.00	-2.00	-0.63	51375.00	-0.12	91.52	91.00
22	1	3	9399.00	25908.00	155.35	0	Spot (Block22, Row3, Column1)	309.79	281.50	139.16	0.04	0.45	83.00	83.61	83.00	12.28	0.00	0.15	100.00	100.00	0.00	198.50	226.79	205699.00	18.42	134.96	125.00
22	2	3	9706.00	25890.00	196.35	0	Spot (Block22, Row3, Column2)	96.50	97.00	12.24	0.00	0.13	84.00	84.19	84.00	12.67	0.00	0.15	51.00	15.00	0.00	13.00	12.50	105383.00	0.97	89.12	88.00
22	3	3	9979.00	25909.00	165.25	0	Spot (Block22, Row3, Column3)	113.42	113.00	14.65	0.00	0.13	83.00	84.21	83.00	14.39	0.01	0.17	91.00	56.00	0.00	30.00	30.42	85749.00	2.03	98.30	99.00
22	4	3	10302.00	25904.00	152.55	0	Spot (Block22, Row3, Column4)	327.27	313.00	126.98	0.02	0.39	86.00	86.34	86.00	11.82	0.00	0.14	100.00	100.00	0.00	227.00	241.27	208796.00	20.37	135.71	121.00
22	5	3	10598.00	25911.00	147.00	-50	Spot (Block22, Row3, Column5)	101.72	103.00	15.23	0.01	0.15	87.00	87.68	87.00	11.98	0.00	0.14	61.00	29.00	0.00	16.00	14.72	59710.00	1.17	93.25	94.00
22	6	3	10892.00	25906.00	192.75	0	Spot (Block22, Row3, Column6)	238.36	223.00	57.57	0.03	0.24	87.00	87.46	87.00	13.24	0.00	0.15	100.00	99.00	0.00	136.00	151.36	248848.00	11.39	138.36	135.00
22	7	3	11202.00	25913.00	168.35	0	Spot (Block22, Row3, Column7)	240.18	214.50	97.68	0.05	0.41	86.00	86.72	86.00	13.22	0.00	0.15	99.00	96.00	0.00	128.50	154.18	190221.00	11.61	112.14	111.00
22	8	3	11498.00	25922.00	158.55	0	Spot (Block22, Row3, Column8)	338.80	296.00	125.98	0.06	0.37	88.00	88.79	88.00	12.27	0.00	0.14	99.00	98.00	0.00	208.00	250.80	235803.00	20.38	151.21	159.00
22	1	4	9398.00	26197.00	152.05	0	Spot (Block22, Row4, Column1)	323.28	297.00	121.09	0.04	0.37	85.00	85.67	85.00	13.34	0.00	0.16	100.00	99.00	0.00	212.00	238.28	204962.00	17.82	142.57	131.00
22	2	4	9722.00	26195.00	178.70	0	Spot (Block22, Row4, Column2)	105.87	106.00	10.35	0.00	0.10	86.00	87.05	86.00	15.16	0.01	0.17	69.00	13.00	0.00	20.00	19.87	94750.00	1.24	97.06	97.00
22	3	4	9997.00	26205.00	142.50	0	Spot (Block22, Row4, Column3)	1327.32	1198.00	655.89	0.04	0.49	82.00	84.19	82.00	16.57	0.01	0.20	100.00	100.00	0.00	1116.00	1245.32	730025.00	75.00	376.49	273.00
22	4	4	10269.00	26215.00	226.95	0	Spot (Block22, Row4, Column4)	93.68	93.00	10.47	0.00	0.11	82.00	83.17	82.00	14.71	0.01	0.18	37.00	6.00	0.00	11.00	11.68	138458.00	0.71	85.79	86.00
22	5	4	10568.00	26192.00	169.70	0	Spot (Block22, Row4, Column5)	99.81	100.00	10.70	0.00	0.11	84.00	84.44	84.00	11.76	0.00	0.14	64.00	27.00	0.00	16.00	15.81	80351.00	1.31	88.96	88.00
22	6	4	10890.00	26214.00	194.35	0	Spot (Block22, Row4, Column6)	143.62	138.00	27.61	0.02	0.19	87.00	87.43	87.00	11.91	0.00	0.14	97.00	91.00	0.00	51.00	56.62	153814.00	4.72	107.32	107.00
22	7	4	11188.00	26211.00	156.95	0	Spot (Block22, Row4, Column7)	216.79	199.00	74.20	0.04	0.34	84.00	84.38	84.00	13.09	0.00	0.16	100.00	98.00	0.00	115.00	132.79	147200.00	10.12	116.51	107.00
22	8	4	11501.00	26226.00	210.80	0	Spot (Block22, Row4, Column8)	121.88	118.00	22.59	0.01	0.19	87.00	86.89	87.00	13.54	0.00	0.16	83.00	56.00	0.00	31.00	34.88	154176.00	2.58	94.50	94.00
22	1	5	9403.00	26508.00	153.95	0	Spot (Block22, Row5, Column1)	301.80	292.00	108.61	0.01	0.36	86.00	86.26	86.00	14.67	0.00	0.17	100.00	99.00	0.00	206.00	215.80	196773.00	14.69	142.49	127.00
22	2	5	9699.00	26501.00	156.10	0	Spot (Block22, Row5, Column2)	351.38	355.00	110.66	0.00	0.31	86.00	85.91	86.00	14.01	0.00	0.16	100.00	99.00	0.00	269.00	265.38	235774.00	18.95	145.52	138.50
22	3	5	9986.00	26501.00	243.15	0	Spot (Block22, Row5, Column3)	103.31	102.50	17.88	0.00	0.17	86.00	86.36	86.00	14.68	0.00	0.17	53.00	24.00	0.00	16.50	17.31	176036.00	1.15	87.78	87.00
22	4	5	10293.00	26506.00	158.80	0	Spot (Block22, Row5, Column4)	219.05	201.00	77.38	0.04	0.35	86.00	86.30	86.00	14.34	0.00	0.17	99.00	94.00	0.00	115.00	133.05	153118.00	9.26	117.48	112.00
22	5	5	10598.00	26509.00	139.55	0	Spot (Block22, Row5, Column5)	1685.85	1632.00	797.89	0.01	0.47	85.00	86.89	85.00	15.92	0.01	0.18	100.00	100.00	0.00	1547.00	1600.85	885073.00	100.42	492.23	362.00
22	6	5	10894.00	26519.00	202.50	0	Spot (Block22, Row5, Column6)	111.92	110.00	12.44	0.01	0.11	86.00	86.67	86.00	12.24	0.00	0.14	87.00	49.00	0.00	24.00	25.92	130727.00	2.06	96.00	95.00
22	7	5	11179.00	26515.00	201.85	0	Spot (Block22, Row5, Column7)	112.37	112.00	16.10	0.00	0.14	83.00	83.88	83.00	13.35	0.00	0.16	85.00	55.00	0.00	29.00	29.37	130120.00	2.13	93.78	93.00
22	8	5	11501.00	26522.00	150.25	0	Spot (Block22, Row5, Column8)	493.81	439.00	282.90	0.05	0.57	84.00	85.66	84.00	14.85	0.01	0.17	100.00	100.00	0.00	355.00	409.81	305668.00	27.49	159.94	155.00
22	1	6	9396.00	26797.00	198.25	0	Spot (Block22, Row6, Column1)	224.03	208.00	68.99	0.03	0.31	87.00	87.49	87.00	13.89	0.00	0.16	100.00	98.00	0.00	121.00	137.03	250015.00	9.83	121.33	118.00
22	2	6	9710.00	26817.00	227.25	0	Spot (Block22, Row6, Column2)	105.27	105.00	14.52	0.00	0.14	86.00	85.85	86.00	13.68	0.00	0.16	64.00	30.00	0.00	19.00	19.27	156643.00	1.42	92.58	90.00
22	3	6	9992.00	26802.00	144.35	0	Spot (Block22, Row6, Column3)	599.20	555.00	279.36	0.03	0.47	86.00	87.14	86.00	13.20	0.01	0.15	100.00	100.00	0.00	469.00	513.20	336153.00	38.81	232.85	187.00
22	4	6	10324.00	26824.00	150.05	0	Spot (Block22, Row6, Column4)	108.19	107.00	14.77	0.00	0.14	87.00	87.74	87.00	14.41	0.00	0.16	66.00	28.00	0.00	20.00	21.19	66430.00	1.42	94.50	95.00
22	5	6	10595.00	26809.00	140.65	0	Spot (Block22, Row6, Column5)	1936.60	1724.00	996.85	0.05	0.51	88.00	89.90	88.00	17.56	0.01	0.20	100.00	100.00	0.00	1636.00	1848.60	1038019.00	105.17	507.18	335.50
22	6	6	10909.00	26808.00	182.50	0	Spot (Block22, Row6, Column6)	112.27	107.00	20.02	0.02	0.18	86.00	87.22	86.00	14.10	0.01	0.16	71.00	31.00	0.00	21.00	26.27	105419.00	1.78	92.04	93.00
22	7	6	11200.00	26813.00	154.65	0	Spot (Block22, Row6, Column7)	441.44	368.00	237.34	0.08	0.54	85.00	86.62	85.00	13.41	0.01	0.15	100.00	100.00	0.00	283.00	356.44	290026.00	26.45	152.34	150.00
22	8	6	11507.00	26820.00	150.35	0	Spot (Block22, Row6, Column8)	537.37	467.00	303.33	0.06	0.56	87.00	87.58	87.00	14.51	0.00	0.17	100.00	100.00	0.00	380.00	450.37	333172.00	30.99	179.72	168.50
22	1	7	9334.00	27108.00	212.00	0	Spot (Block22, Row7, Column1)	105.89	105.00	12.27	0.00	0.12	85.00	85.56	85.00	12.19	0.00	0.14	71.00	37.00	0.00	20.00	20.89	135854.00	1.67	91.33	91.00
22	2	7	9714.00	27111.00	224.70	0	Spot (Block22, Row7, Column2)	99.97	99.00	13.85	0.00	0.14	83.00	83.60	83.00	12.10	0.00	0.14	61.00	24.00	0.00	16.00	16.97	144855.00	1.35	87.90	89.00
22	3	7	9980.00	27128.00	248.95	0	Spot (Block22, Row7, Column3)	96.32	96.00	11.30	0.00	0.12	84.00	84.76	84.00	11.46	0.00	0.14	51.00	17.00	0.00	12.00	12.32	172983.00	1.01	87.48	87.00
22	4	7	10294.00	27118.00	146.00	0	Spot (Block22, Row7, Column4)	107.21	107.00	12.46	0.00	0.12	85.00	86.45	85.00	12.52	0.01	0.14	82.00	36.00	0.00	22.00	22.21	62180.00	1.66	93.13	94.00
22	5	7	10589.00	27114.00	173.85	0	Spot (Block22, Row7, Column5)	156.22	164.00	25.90	0.02	0.17	86.00	86.51	86.00	13.77	0.00	0.16	100.00	95.00	0.00	78.00	70.22	132321.00	5.06	108.85	109.00
22	6	7	10889.00	27098.00	177.45	0	Spot (Block22, Row7, Column6)	111.85	111.00	12.24	0.00	0.11	87.00	87.33	87.00	13.46	0.00	0.15	84.00	41.00	0.00	24.00	24.85	98094.00	1.82	98.70	100.00
22	7	7	11193.00	27113.00	149.90	0	Spot (Block22, Row7, Column7)	455.67	399.00	206.20	0.06	0.45	88.00	88.73	88.00	12.83	0.00	0.14	100.00	99.00	0.00	311.00	367.67	281150.00	28.61	194.04	177.00
22	8	7	11497.00	27105.00	194.70	0	Spot (Block22, Row7, Column8)	197.54	193.00	38.57	0.01	0.20	87.00	87.34	87.00	12.98	0.00	0.15	100.00	99.00	0.00	106.00	110.54	210574.00	8.49	123.11	119.00
22	1	8	9375.00	27413.00	198.30	0	Spot (Block22, Row8, Column1)	105.09	105.00	13.64	0.00	0.13	85.00	84.92	85.00	10.87	0.00	0.13	76.00	44.00	0.00	20.00	20.09	116857.00	1.86	89.66	89.50
22	2	8	9695.00	27406.00	183.85	0	Spot (Block22, Row8, Column2)	118.06	114.00	19.57	0.02	0.17	83.00	83.98	83.00	11.43	0.01	0.14	92.00	74.00	0.00	31.00	35.06	112273.00	2.98	95.59	97.00
22	3	8	9982.00	27400.00	158.10	0	Spot (Block22, Row8, Column3)	216.01	196.00	81.19	0.04	0.38	84.00	85.46	84.00	13.29	0.01	0.16	100.00	97.00	0.00	112.00	132.01	149478.00	9.83	114.47	112.00
22	4	8	10291.00	27409.00	146.50	0	Spot (Block22, Row8, Column4)	629.69	602.00	227.83	0.02	0.36	86.00	87.35	86.00	12.59	0.01	0.14	100.00	100.00	0.00	516.00	543.69	369626.00	43.08	211.08	180.50
22	5	8	10612.00	27462.00	233.05	0	Spot (Block22, Row8, Column5)	96.16	95.00	10.40	0.01	0.11	86.00	87.09	86.00	13.32	0.01	0.15	35.00	7.00	0.00	9.00	10.16	150393.00	0.68	90.84	90.50
22	6	8	10896.00	27412.00	167.20	0	Spot (Block22, Row8, Column6)	350.12	353.00	117.39	0.00	0.34	90.00	90.12	90.00	14.26	0.00	0.16	100.00	100.00	0.00	263.00	260.12	272743.00	18.23	159.72	166.00
22	7	8	11195.00	27412.00	174.75	0	Spot (Block22, Row8, Column7)	168.21	178.00	35.91	0.02	0.21	88.00	88.71	88.00	12.89	0.00	0.15	99.00	94.00	0.00	90.00	80.21	143318.00	6.17	110.12	111.00
22	8	8	11485.00	27420.00	184.20	0	Spot (Block22, Row8, Column8)	134.76	133.00	25.56	0.01	0.19	88.00	88.25	88.00	11.94	0.00	0.14	93.00	79.00	0.00	45.00	46.76	128155.00	3.90	98.28	101.00
23	1	1	13909.00	25328.00	155.45	0	Spot (Block23, Row1, Column1)	1263.09	1148.50	609.32	0.04	0.48	75.00	75.60	75.00	15.37	0.00	0.20	100.00	100.00	0.00	1073.50	1188.09	838693.00	77.27	346.71	271.00
23	2	1	14191.00	25344.00	195.65	0	Spot (Block23, Row1, Column2)	101.36	101.00	14.15	0.00	0.14	77.00	77.26	77.00	12.06	0.00	0.16	80.00	49.00	0.00	24.00	24.36	109772.00	2.00	83.14	84.00
23	3	1	14515.00	25317.00	160.65	0	Spot (Block23, Row1, Column3)	105.39	104.00	10.35	0.01	0.10	76.00	76.15	76.00	10.28	0.00	0.13	98.00	81.00	0.00	28.00	29.39	75248.00	2.84	88.59	89.00
23	4	1	14794.00	25352.00	145.35	0	Spot (Block23, Row1, Column4)	100.84	99.00	10.61	0.01	0.11	75.00	75.09	75.00	9.88	0.00	0.13	97.00	70.00	0.00	24.00	25.84	58187.00	2.61	89.77	90.00
23	5	1	15107.00	25339.00	168.40	0	Spot (Block23, Row1, Column5)	146.34	145.00	33.86	0.00	0.23	74.00	73.28	74.00	11.21	0.00	0.15	99.00	95.00	0.00	71.00	72.34	115023.00	6.51	92.97	92.00
23	6	1	15399.00	25331.00	165.75	0	Spot (Block23, Row1, Column6)	152.73	160.00	33.62	0.02	0.22	74.00	74.31	74.00	10.66	0.00	0.14	99.00	97.00	0.00	86.00	78.73	116531.00	7.36	97.28	99.00
23	7	1	15708.00	25339.00	120.85	0	Spot (Block23, Row1, Column7)	257.39	259.50	51.96	0.00	0.20	76.00	77.59	76.00	16.31	0.01	0.21	100.00	100.00	0.00	183.50	181.39	99354.00	11.03	131.69	114.00
23	8	1	15993.00	25346.00	147.90	0	Spot (Block23, Row1, Column8)	3579.50	3414.50	1717.83	0.02	0.48	77.00	80.41	77.00	20.08	0.02	0.25	100.00	100.00	0.00	3337.50	3502.50	2147698.00	174.27	709.19	562.00
23	1	2	13918.00	25629.00	141.15	0	Spot (Block23, Row2, Column1)	85.42	86.00	8.74	0.00	0.10	75.00	75.54	75.00	12.89	0.00	0.17	41.00	4.00	0.00	11.00	10.42	46042.00	0.77	80.27	80.00
23	2	2	14203.00	25636.00	157.85	0	Spot (Block23, Row2, Column2)	106.78	107.00	11.33	0.00	0.11	75.00	75.85	75.00	10.05	0.00	0.13	96.00	83.00	0.00	32.00	31.78	73571.00	3.08	86.08	88.00
23	3	2	14553.00	25631.00	197.50	0	Spot (Block23, Row2, Column3)	82.10	81.00	7.68	0.01	0.09	76.00	75.53	76.00	10.59	0.00	0.14	26.00	2.00	0.00	5.00	6.10	90559.00	0.62	77.65	77.00
23	4	2	14800.00	25629.00	176.00	0	Spot (Block23, Row2, Column4)	105.33	104.00	12.62	0.01	0.12	77.00	76.35	77.00	9.97	0.00	0.13	94.00	74.00	0.00	27.00	28.33	91428.00	2.91	86.35	87.00
23	5	2	15117.00	25611.00	173.50	0	Spot (Block23, Row2, Column5)	93.63	95.00	9.55	0.01	0.10	75.00	74.99	75.00	9.82	0.00	0.13	83.00	50.00	0.00	20.00	18.63	78271.00	1.90	83.35	82.50
23	6	2	15404.00	25638.00	147.00	-50	Spot (Block23, Row2, Column6)	82.14	82.00	10.53	0.00	0.13	76.00	75.88	76.00	11.53	0.00	0.15	31.00	5.00	0.00	6.00	6.14	48381.00	0.54	75.87	76.00
23	7	2	15713.00	25662.00	132.35	0	Spot (Block23, Row2, Column7)	90.88	91.00	11.80	0.00	0.13	76.00	75.97	76.00	11.52	0.00	0.15	61.00	25.00	0.00	15.00	14.88	42530.00	1.29	83.56	83.00
23	8	2	16004.00	25642.00	147.00	-50	Spot (Block23, Row2, Column8)	79.48	78.00	9.23	0.01	0.12	78.00	80.22	78.00	17.05	0.01	0.21	5.00	0.00	0.00	0.00	1.48	46656.00	-0.04	82.23	80.00
23	1	3	13892.00	25932.00	176.65	0	Spot (Block23, Row3, Column1)	133.81	127.00	30.51	0.02	0.23	76.00	76.15	76.00	11.53	0.00	0.15	97.00	87.00	0.00	51.00	57.81	117080.00	5.00	92.97	93.00
23	2	3	14201.00	25930.00	147.00	-50	Spot (Block23, Row3, Column2)	78.39	76.00	13.58	0.01	0.17	76.00	76.01	76.00	11.14	0.00	0.15	23.00	8.00	0.00	0.00	2.39	46169.00	0.21	81.61	78.00
23	3	3	14506.00	25947.00	141.75	0	Spot (Block23, Row3, Column3)	136.88	116.00	94.14	0.07	0.69	75.00	75.18	75.00	11.54	0.00	0.15	99.00	89.00	0.00	41.00	61.88	74602.00	5.35	96.06	95.50
23	4	3	14794.00	25930.00	173.35	0	Spot (Block23, Row3, Column4)	167.19	180.00	42.40	0.03	0.25	75.00	75.11	75.00	10.55	0.00	0.14	99.00	98.00	0.00	105.00	92.19	140774.00	8.73	97.88	96.00
23	5	3	15103.00	25930.00	180.80	0	Spot (Block23, Row3, Column5)	88.30	89.00	9.72	0.00	0.11	76.00	75.79	76.00	10.31	0.00	0.14	57.00	19.00	0.00	13.00	12.30	80799.00	1.21	82.35	82.00
23	6	3	15406.00	25944.00	182.45	0	Spot (Block23, Row3, Column6)	208.25	203.00	42.21	0.01	0.20	77.00	77.34	77.00	12.23	0.00	0.16	100.00	100.00	0.00	126.00	131.25	194716.00	10.71	119.99	117.00
23	7	3	15708.00	25944.00	163.90	0	Spot (Block23, Row3, Column7)	129.21	121.00	24.96	0.03	0.19	76.00	75.84	76.00	11.79	0.00	0.16	99.00	92.00	0.00	45.00	53.21	96517.00	4.53	96.12	96.50
23	8	3	16005.00	25949.00	168.85	0	Spot (Block23, Row3, Column8)	161.60	171.00	30.83	0.02	0.19	74.00	74.21	74.00	11.45	0.00	0.15	100.00	99.00	0.00	97.00	87.60	127341.00	7.63	104.35	105.00
23	1	4	13902.00	26228.00	171.15	0	Spot (Block23, Row4, Column1)	184.84	191.00	56.87	0.01	0.31	78.00	77.41	78.00	11.09	0.00	0.14	100.00	98.00	0.00	113.00	106.84	150827.00	9.69	101.21	101.00
23	2	4	14199.00	26230.00	147.00	-50	Spot (Block23, Row4, Column2)	84.88	83.00	11.50	0.01	0.14	76.00	76.66	76.00	12.26	0.00	0.16	35.00	10.00	0.00	7.00	8.88	50077.00	0.67	82.19	83.00
23	3	4	14502.00	26232.00	150.35	0	Spot (Block23, Row4, Column3)	561.53	536.00	284.25	0.02	0.51	75.00	75.26	75.00	12.45	0.00	0.17	100.00	100.00	0.00	461.00	486.53	345904.00	39.06	183.36	165.50
23	4	4	14800.00	26234.00	147.00	-50	Spot (Block23, Row4, Column4)	81.84	80.00	10.18	0.01	0.12	73.00	73.39	73.00	11.16	0.00	0.15	35.00	11.00	0.00	7.00	8.84	48534.00	0.76	78.79	78.00
23	5	4	15067.00	26204.00	147.10	0	Spot (Block23, Row4, Column5)	96.32	95.00	12.26	0.01	0.13	74.00	73.58	74.00	10.29	0.00	0.14	86.00	51.00	0.00	21.00	22.32	56634.00	2.21	85.31	85.00
23	6	4	15389.00	26196.00	211.70	0	Spot (Block23, Row4, Column6)	89.89	90.00	9.78	0.00	0.11	76.00	76.43	76.00	11.03	0.00	0.14	60.00	17.00	0.00	14.00	13.89	114876.00	1.22	80.15	80.00
23	7	4	15698.00	26241.00	183.35	0	Spot (Block23, Row4, Column7)	124.73	117.00	26.85	0.03	0.22	74.00	73.75	74.00	11.39	0.00	0.15	99.00	88.00	0.00	43.00	50.73	117499.00	4.48	91.05	90.50
23	8	4	15995.00	26230.00	199.65	0	Spot (Block23, Row4, Column8)	92.93	93.00	14.65	0.00	0.16	73.00	73.19	73.00	11.56	0.00	0.16	69.00	42.00	0.00	20.00	19.93	104355.00	1.71	78.78	80.00
23	1	5	13903.00	26529.00	184.55	0	Spot (Block23, Row5, Column1)	140.03	130.00	35.96	0.03	0.26	78.00	77.62	78.00	11.56	0.00	0.15	98.00	85.00	0.00	52.00	62.03	134145.00	5.40	86.22	86.00
23	2	5	14201.00	26531.00	167.20	0	Spot (Block23, Row5, Column2)	176.60	185.00	35.01	0.02	0.20	76.00	76.31	76.00	11.78	0.00	0.15	100.00	98.00	0.00	109.00	100.60	137391.00	8.51	105.66	104.00
23	3	5	14493.00	26520.00	183.10	0	Spot (Block23, Row5, Column3)	98.40	98.00	12.11	0.00	0.12	75.00	75.54	75.00	11.68	0.00	0.15	83.00	48.00	0.00	23.00	23.40	92402.00	1.96	84.71	84.50
23	4	5	14802.00	26523.00	189.40	0	Spot (Block23, Row5, Column4)	130.93	120.00	34.17	0.04	0.26	74.00	74.27	74.00	11.54	0.00	0.16	96.00	84.00	0.00	46.00	56.93	132899.00	4.91	86.76	87.00
23	5	5	15100.00	26536.00	147.90	0	Spot (Block23, Row5, Column5)	565.60	495.00	266.32	0.06	0.47	76.00	76.51	76.00	12.96	0.00	0.17	100.00	100.00	0.00	419.00	489.60	339363.00	37.73	177.58	170.00
23	6	5	15399.00	26538.00	147.00	-50	Spot (Block23, Row5, Column6)	82.99	82.00	11.82	0.01	0.14	76.00	76.10	76.00	12.25	0.00	0.16	30.00	7.00	0.00	6.00	6.99	48880.00	0.56	79.06	79.00
23	7	5	15695.00	26533.00	194.05	0	Spot (Block23, Row5, Column7)	125.34	122.00	20.52	0.01	0.16	75.00	75.24	75.00	10.72	0.00	0.14	99.00	94.00	0.00	47.00	50.34	133737.00	4.67	93.33	91.00
23	8	5	15993.00	26549.00	167.45	0	Spot (Block23, Row5, Column8)	206.27	194.00	72.84	0.03	0.35	75.00	76.04	75.00	11.87	0.01	0.16	100.00	99.00	0.00	119.00	131.27	159656.00	10.97	107.36	105.00
23	1	6	13902.00	26821.00	208.90	0	Spot (Block23, Row6, Column1)	167.53	179.50	40.57	0.03	0.24	76.00	76.21	76.00	11.51	0.00	0.15	99.00	95.00	0.00	103.50	91.53	208743.00	7.94	101.27	100.00
23	2	6	14199.00	26836.00	189.85	0	Spot (Block23, Row6, Column2)	103.43	102.00	12.29	0.01	0.12	77.00	77.62	77.00	10.59	0.00	0.14	92.00	63.00	0.00	25.00	26.43	104880.00	2.44	91.18	92.00
23	3	6	14492.00	26832.00	154.85	0	Spot (Block23, Row6, Column3)	220.80	202.00	59.24	0.04	0.27	76.00	76.57	76.00	10.14	0.00	0.13	100.00	99.00	0.00	126.00	144.80	143960.00	14.22	113.37	109.00
23	4	6	14796.00	26834.00	147.00	-50	Spot (Block23, Row6, Column4)	85.95	86.00	8.57	0.00	0.10	76.00	76.28	76.00	12.27	0.00	0.16	38.00	4.00	0.00	10.00	9.95	50625.00	0.79	83.13	81.00
23	5	6	15101.00	26837.00	147.70	0	Spot (Block23, Row6, Column5)	545.16	501.00	251.14	0.04	0.46	77.00	76.71	77.00	13.32	0.00	0.17	100.00	100.00	0.00	424.00	468.16	327096.00	35.16	179.78	162.50
23	6	6	15428.00	26849.00	231.60	0	Spot (Block23, Row6, Column6)	88.02	87.00	10.18	0.01	0.12	74.00	74.29	74.00	11.31	0.00	0.15	57.00	18.00	0.00	13.00	14.02	135733.00	1.21	77.58	77.00
23	7	6	15707.00	26829.00	163.30	0	Spot (Block23, Row6, Column7)	159.35	168.00	42.35	0.02	0.27	74.00	74.52	74.00	11.01	0.00	0.15	99.00	97.00	0.00	94.00	85.35	118076.00	7.70	98.92	99.00
23	8	6	16008.00	26847.00	174.85	0	Spot (Block23, Row6, Column8)	179.42	184.00	60.03	0.01	0.33	77.00	76.50	77.00	11.50	0.00	0.15	100.00	96.00	0.00	107.00	102.42	152147.00	8.95	100.65	100.00
23	1	7	13894.00	27129.00	147.00	-50	Spot (Block23, Row7, Column1)	86.09	84.00	12.32	0.01	0.14	77.00	77.05	77.00	10.59	0.00	0.14	40.00	19.00	0.00	7.00	9.09	50709.00	0.85	84.76	84.00
23	2	7	14239.00	27151.00	145.00	0	Spot (Block23, Row7, Column2)	86.73	86.00	8.10	0.00	0.09	76.00	75.41	76.00	9.81	0.00	0.13	54.00	15.00	0.00	10.00	10.73	49783.00	1.15	81.36	82.00
23	3	7	14470.00	27168.00	172.90	0	Spot (Block23, Row7, Column3)	83.19	83.00	9.76	0.00	0.12	74.00	73.62	74.00	10.70	0.00	0.15	45.00	9.00	0.00	9.00	9.19	69379.00	0.89	80.57	81.00
23	4	7	14795.00	27134.00	147.00	-50	Spot (Block23, Row7, Column4)	79.01	78.00	9.19	0.01	0.12	75.00	74.51	75.00	11.72	0.00	0.16	19.00	3.00	0.00	3.00	4.01	46853.00	0.38	74.87	75.00
23	5	7	15033.00	27107.00	218.00	0	Spot (Block23, Row7, Column5)	85.91	85.00	10.56	0.00	0.12	75.00	75.07	75.00	12.33	0.00	0.16	43.00	11.00	0.00	10.00	10.91	117003.00	0.88	76.06	77.00
23	6	7	15390.00	27135.00	227.85	0	Spot (Block23, Row7, Column6)	106.68	106.00	17.19	0.00	0.16	76.00	76.48	76.00	10.90	0.00	0.14	87.00	69.00	0.00	30.00	30.68	158841.00	2.77	85.31	83.50
23	7	7	15684.00	27138.00	186.15	0	Spot (Block23, Row7, Column7)	164.33	170.00	50.17	0.01	0.31	74.00	74.01	74.00	10.96	0.00	0.15	99.00	96.00	0.00	96.00	90.33	159731.00	8.24	94.04	95.00
23	8	7	15990.00	27139.00	231.35	0	Spot (Block23, Row7, Column8)	99.03	100.00	12.30	0.00	0.12	75.00	74.56	75.00	11.23	0.00	0.15	81.00	55.00	0.00	25.00	24.03	152808.00	2.18	84.37	84.00
23	1	8	13879.00	27445.00	158.30	0	Spot (Block23, Row8, Column1)	98.63	99.00	9.27	0.00	0.09	81.00	79.99	81.00	11.13	0.01	0.14	73.00	31.00	0.00	18.00	17.63	67563.00	1.68	88.52	89.00
23	2	8	14192.00	27431.00	147.00	-50	Spot (Block23, Row8, Column2)	83.74	84.00	8.19	0.00	0.10	78.00	77.54	78.00	10.51	0.00	0.14	23.00	3.00	0.00	6.00	5.74	49404.00	0.59	82.74	82.00
23	3	8	14480.00	27433.00	180.70	0	Spot (Block23, Row8, Column3)	124.12	112.00	31.05	0.04	0.25	75.00	75.20	75.00	11.54	0.00	0.15	96.00	81.00	0.00	37.00	49.12	113318.00	4.24	90.99	90.00
23	4	8	14794.00	27436.00	156.45	0	Spot (Block23, Row8, Column4)	235.03	227.00	45.46	0.02	0.19	76.00	75.90	76.00	10.96	0.00	0.14	100.00	100.00	0.00	151.00	159.03	158178.00	14.52	122.55	114.00
23	5	8	15093.00	27436.00	147.00	-50	Spot (Block23, Row8, Column5)	72.24	73.00	10.88	0.00	0.15	74.00	73.43	74.00	11.69	0.00	0.16	8.00	0.00	0.00	-1.00	-1.76	42407.00	-0.10	68.36	68.00
23	6	8	15399.00	27435.00	189.10	0	Spot (Block23, Row8, Column6)	206.87	195.00	68.09	0.03	0.33	76.00	76.11	76.00	13.14	0.00	0.17	99.00	98.00	0.00	119.00	130.87	208316.00	9.95	110.98	110.00
23	7	8	15709.00	27444.00	169.55	0	Spot (Block23, Row8, Column7)	99.82	100.00	9.64	0.00	0.10	76.00	76.80	76.00	11.43	0.00	0.15	90.00	55.00	0.00	24.00	23.82	79456.00	2.01	90.47	91.00
23	8	8	15975.00	27462.00	170.00	0	Spot (Block23, Row8, Column8)	94.08	94.00	14.84	0.00	0.16	76.00	76.06	76.00	10.80	0.00	0.14	68.00	40.00	0.00	18.00	18.08	75638.00	1.67	87.74	87.00
24	1	1	18408.00	25353.00	155.55	0	Spot (Block24, Row1, Column1)	1340.80	1269.50	644.81	0.02	0.48	93.00	94.55	93.00	16.35	0.01	0.17	100.00	100.00	0.00	1176.50	1247.80	892974.00	76.21	375.95	278.00
24	2	1	18704.00	25351.00	161.35	0	Spot (Block24, Row1, Column2)	170.27	179.00	30.85	0.02	0.18	93.00	93.72	93.00	13.72	0.00	0.15	99.00	92.00	0.00	86.00	77.27	122424.00	5.58	119.38	117.00
24	3	1	19006.00	25346.00	169.15	0	Spot (Block24, Row1, Column3)	173.74	185.00	29.74	0.03	0.17	92.00	92.94	92.00	11.54	0.00	0.12	99.00	97.00	0.00	93.00	81.74	138121.00	7.00	121.23	117.00
24	4	1	19299.00	25358.00	157.65	0	Spot (Block24, Row1, Column4)	165.73	172.00	21.61	0.02	0.13	93.00	93.44	93.00	11.45	0.00	0.12	100.00	99.00	0.00	79.00	72.73	113361.00	6.31	121.26	118.00
24	5	1	19601.00	25363.00	155.20	0	Spot (Block24, Row1, Column5)	319.33	276.00	151.77	0.06	0.48	92.00	92.33	92.00	11.58	0.00	0.13	100.00	100.00	0.00	184.00	227.33	211394.00	19.61	144.57	135.00
24	6	1	19903.00	25366.00	154.10	0	Spot (Block24, Row1, Column6)	295.14	293.00	81.00	0.00	0.27	94.00	93.91	94.00	11.59	0.00	0.12	100.00	100.00	0.00	199.00	201.14	192725.00	17.36	151.18	130.00
24	7	1	20208.00	25363.00	119.50	0	Spot (Block24, Row1, Column7)	512.41	529.00	121.88	0.01	0.24	94.00	95.10	94.00	15.73	0.01	0.17	100.00	100.00	0.00	435.00	418.41	193691.00	26.53	208.85	189.00
24	8	1	20496.00	25371.00	147.15	0	Spot (Block24, Row1, Column8)	4375.18	4048.00	2100.88	0.03	0.48	93.00	97.44	93.00	24.75	0.02	0.25	100.00	100.00	0.00	3955.00	4282.18	2611985.00	172.87	885.89	743.00
24	1	2	18413.00	25660.00	180.35	0	Spot (Block24, Row2, Column1)	103.97	104.00	8.99	0.00	0.09	92.00	93.04	92.00	14.94	0.00	0.16	41.00	1.00	0.00	12.00	11.97	94719.00	0.73	100.23	99.00
24	2	2	18705.00	25658.00	139.60	0	Spot (Block24, Row2, Column2)	210.91	209.00	30.62	0.00	0.15	89.00	89.23	89.00	12.24	0.00	0.14	100.00	100.00	0.00	120.00	121.91	111149.00	9.94	134.68	128.00
24	3	2	18954.00	25625.00	267.25	0	Spot (Block24, Row2, Column3)	98.59	97.00	12.09	0.01	0.12	90.00	89.84	90.00	11.63	0.00	0.13	38.00	12.00	0.00	7.00	8.59	204772.00	0.75	92.93	93.00
24	4	2	19312.00	25653.00	183.70	0	Spot (Block24, Row2, Column4)	156.64	163.00	23.96	0.02	0.15	93.00	93.02	93.00	11.22	0.00	0.12	99.00	94.00	0.00	70.00	63.64	148023.00	5.67	115.37	115.00
24	5	2	19603.00	25652.00	197.45	0	Spot (Block24, Row2, Column5)	113.89	114.00	16.73	0.00	0.15	91.00	96.05	91.00	35.65	0.02	0.37	11.00	0.00	0.00	23.00	22.89	125509.00	0.50	102.08	102.00
24	6	2	19897.00	25664.00	179.05	0	Spot (Block24, Row2, Column6)	126.96	124.00	18.25	0.01	0.14	93.00	96.81	93.00	31.52	0.02	0.33	49.00	7.00	0.00	31.00	33.96	114265.00	0.96	106.18	106.00
24	7	2	20212.00	25668.00	179.45	0	Spot (Block24, Row2, Column7)	139.78	139.00	21.58	0.00	0.15	92.00	92.00	92.00	10.93	0.00	0.12	98.00	89.00	0.00	47.00	47.78	126360.00	4.37	106.70	107.00
24	8	2	20505.00	25667.00	147.00	-50	Spot (Block24, Row2, Column8)	106.01	107.00	16.18	0.00	0.15	93.00	95.67	93.00	21.72	0.01	0.23	30.00	1.00	0.00	14.00	13.01	62546.00	0.48	97.35	95.00
24	1	3	18402.00	25959.00	163.75	0	Spot (Block24, Row3, Column1)	268.48	254.00	107.93	0.02	0.40	92.00	91.72	92.00	11.99	0.00	0.13	100.00	100.00	0.00	162.00	176.48	199482.00	14.74	130.27	119.00
24	2	3	18702.00	25956.00	147.00	-50	Spot (Block24, Row3, Column2)	96.48	96.00	10.96	0.00	0.11	93.00	92.91	93.00	11.83	0.00	0.13	24.00	2.00	0.00	3.00	3.48	57022.00	0.30	97.71	98.00
24	3	3	19003.00	25959.00	173.25	0	Spot (Block24, Row3, Column3)	133.29	128.00	22.79	0.02	0.17	94.00	94.07	94.00	11.41	0.00	0.12	93.00	74.00	0.00	34.00	39.29	111562.00	3.44	104.40	105.00
24	4	3	19305.00	25960.00	160.10	0	Spot (Block24, Row3, Column4)	236.90	235.00	48.65	0.00	0.21	92.00	92.78	92.00	11.44	0.00	0.12	100.00	99.00	0.00	143.00	144.90	167252.00	12.60	130.44	124.00
24	5	3	19603.00	25962.00	147.00	-50	Spot (Block24, Row3, Column5)	119.64	119.00	13.66	0.00	0.11	91.00	96.61	91.00	34.06	0.03	0.35	26.00	0.00	0.00	28.00	28.64	71186.00	0.68	103.75	103.00
24	6	3	19904.00	25962.00	193.65	0	Spot (Block24, Row3, Column6)	228.26	219.00	49.39	0.02	0.22	95.00	100.81	95.00	35.81	0.03	0.36	99.00	92.00	0.00	124.00	133.26	242186.00	3.56	137.36	134.50
24	7	3	20208.00	25972.00	169.75	0	Spot (Block24, Row3, Column7)	237.23	213.00	84.51	0.05	0.36	93.00	93.21	93.00	11.49	0.00	0.12	100.00	98.00	0.00	120.00	144.23	190734.00	12.53	124.91	123.00
24	8	3	20513.00	25975.00	200.05	0	Spot (Block24, Row3, Column8)	116.46	118.00	13.32	0.01	0.11	94.00	94.53	94.00	10.92	0.00	0.12	80.00	55.00	0.00	24.00	22.46	132296.00	2.01	101.24	101.00
24	1	4	18396.00	26256.00	165.75	0	Spot (Block24, Row4, Column1)	209.53	200.00	49.29	0.02	0.24	93.00	92.48	93.00	12.30	0.00	0.13	99.00	98.00	0.00	107.00	116.53	159456.00	9.51	127.64	122.00
24	2	4	18727.00	26266.00	176.00	0	Spot (Block24, Row4, Column2)	121.16	122.00	9.68	0.00	0.08	93.00	93.22	93.00	11.27	0.00	0.12	94.00	71.00	0.00	29.00	28.16	104684.00	2.48	104.44	103.00
24	3	4	19006.00	26257.00	151.60	0	Spot (Block24, Row4, Column3)	635.53	626.50	285.65	0.01	0.45	95.00	94.68	95.00	11.73	0.00	0.12	100.00	100.00	0.00	531.50	540.53	397843.00	46.09	236.77	191.00
24	4	4	19288.00	26224.00	178.25	0	Spot (Block24, Row4, Column4)	109.26	108.00	13.87	0.01	0.13	92.00	92.16	92.00	11.99	0.00	0.13	62.00	30.00	0.00	16.00	17.26	97349.00	1.43	100.56	100.00
24	5	4	19567.00	26300.00	90.60	0	Spot (Block24, Row4, Column5)	113.05	114.00	13.59	0.00	0.12	90.00	91.60	90.00	11.99	0.01	0.13	75.00	50.00	0.00	24.00	23.05	22836.00	1.79	100.93	101.00
24	6	4	19909.00	26272.00	250.35	0	Spot (Block24, Row4, Column6)	113.90	113.00	15.32	0.00	0.13	91.00	91.75	91.00	10.63	0.00	0.12	76.00	50.00	0.00	22.00	22.90	206949.00	2.08	97.49	98.00
24	7	4	20194.00	26262.00	166.35	0	Spot (Block24, Row4, Column7)	215.37	198.00	68.11	0.04	0.32	93.00	93.03	93.00	11.29	0.00	0.12	99.00	98.00	0.00	105.00	122.37	165832.00	10.84	118.26	116.00
24	8	4	20494.00	26266.00	185.80	0	Spot (Block24, Row4, Column8)	138.24	135.00	20.47	0.01	0.15	92.00	92.75	92.00	10.57	0.00	0.11	97.00	89.00	0.00	43.00	46.24	134091.00	4.30	107.72	107.00
24	1	5	18406.00	26561.00	155.35	0	Spot (Block24, Row5, Column1)	260.30	271.00	75.54	0.02	0.29	91.00	92.07	91.00	12.95	0.01	0.14	100.00	99.00	0.00	180.00	169.30	172576.00	12.99	136.25	123.00
24	2	5	18706.00	26551.00	182.55	0	Spot (Block24, Row5, Column2)	115.31	114.00	10.87	0.00	0.09	89.00	90.07	89.00	11.40	0.01	0.13	94.00	58.00	0.00	25.00	26.31	107701.00	2.21	102.08	102.00
24	3	5	19000.00	26555.00	168.55	0	Spot (Block24, Row5, Column3)	175.33	185.00	28.50	0.02	0.16	93.00	93.26	93.00	10.97	0.00	0.12	100.00	98.00	0.00	92.00	82.33	137985.00	7.48	120.93	117.00
24	4	5	19305.00	26565.00	178.60	0	Spot (Block24, Row5, Column4)	173.54	181.00	44.45	0.02	0.26	94.00	94.29	94.00	12.01	0.00	0.13	96.00	90.00	0.00	87.00	79.54	153579.00	6.60	118.02	115.00
24	5	5	19603.00	26564.00	147.60	0	Spot (Block24, Row5, Column5)	991.52	907.50	493.75	0.04	0.50	94.00	96.05	94.00	14.18	0.01	0.15	100.00	100.00	0.00	813.50	897.52	588961.00	63.17	281.93	255.00
24	6	5	19916.00	26573.00	188.35	0	Spot (Block24, Row5, Column6)	118.90	117.00	12.30	0.01	0.10	91.00	92.56	91.00	11.45	0.01	0.12	93.00	65.00	0.00	26.00	27.90	119015.00	2.30	102.90	103.00
24	7	5	20202.00	26564.00	190.45	0	Spot (Block24, Row5, Column7)	198.21	202.00	31.62	0.01	0.16	94.00	94.89	94.00	11.11	0.00	0.12	100.00	100.00	0.00	108.00	104.21	202567.00	9.30	127.29	125.00
24	8	5	20509.00	26570.00	154.15	0	Spot (Block24, Row5, Column8)	390.48	360.50	189.90	0.03	0.49	94.00	95.05	94.00	11.34	0.00	0.12	100.00	100.00	0.00	266.50	296.48	256157.00	26.04	158.72	149.00
24	1	6	18401.00	26854.00	184.05	0	Spot (Block24, Row6, Column1)	208.14	202.00	43.97	0.01	0.21	94.00	94.76	94.00	12.45	0.00	0.13	100.00	98.00	0.00	108.00	114.14	198773.00	9.10	128.13	126.00
24	2	6	18703.00	26854.00	197.75	0	Spot (Block24, Row6, Column2)	173.61	175.00	27.93	0.00	0.16	95.00	95.62	95.00	12.71	0.00	0.13	99.00	96.00	0.00	80.00	78.61	192010.00	6.14	120.27	119.00
24	3	6	18991.00	26859.00	153.90	0	Spot (Block24, Row6, Column3)	414.99	395.00	162.67	0.02	0.39	94.00	94.51	94.00	12.27	0.00	0.13	100.00	100.00	0.00	301.00	320.99	270571.00	26.12	166.36	170.50
24	4	6	19325.00	26866.00	175.55	0	Spot (Block24, Row6, Column4)	109.12	109.00	8.55	0.00	0.08	95.00	95.44	95.00	12.19	0.00	0.13	57.00	11.00	0.00	14.00	14.12	94284.00	1.12	101.03	101.00
24	5	6	19599.00	26864.00	146.10	0	Spot (Block24, Row6, Column5)	1080.71	998.00	548.56	0.03	0.51	94.00	96.03	94.00	13.41	0.01	0.14	100.00	100.00	0.00	904.00	986.71	630055.00	73.40	299.57	258.50
24	6	6	19887.00	26870.00	175.00	0	Spot (Block24, Row6, Column6)	110.58	111.00	13.88	0.00	0.13	91.00	92.73	91.00	12.35	0.01	0.13	70.00	35.00	0.00	20.00	19.58	93548.00	1.45	98.84	98.00
24	7	6	20197.00	26865.00	161.85	0	Spot (Block24, Row6, Column7)	318.55	284.00	130.92	0.05	0.41	95.00	95.79	95.00	12.35	0.00	0.13	100.00	100.00	0.00	189.00	223.55	228720.00	18.04	151.17	153.00
24	8	6	20505.00	26868.00	156.65	0	Spot (Block24, Row6, Column8)	413.20	372.00	176.08	0.05	0.43	97.00	97.16	97.00	11.46	0.00	0.12	100.00	100.00	0.00	275.00	316.20	279734.00	27.58	171.48	174.00
24	1	7	18393.00	27152.00	193.05	0	Spot (Block24, Row7, Column1)	127.08	122.00	21.75	0.02	0.17	95.00	95.02	95.00	11.57	0.00	0.12	86.00	57.00	0.00	27.00	32.08	133813.00	2.77	105.29	106.00
24	2	7	18695.00	27156.00	147.00	-50	Spot (Block24, Row7, Column2)	103.38	104.00	8.86	0.00	0.09	96.00	96.60	96.00	11.75	0.00	0.12	30.00	2.00	0.00	8.00	7.38	60890.00	0.58	104.14	104.00
24	3	7	18995.00	27158.00	147.00	-50	Spot (Block24, Row7, Column3)	97.77	97.00	7.80	0.00	0.08	95.00	95.22	95.00	12.53	0.00	0.13	10.00	0.00	0.00	2.00	2.77	57587.00	0.20	98.89	98.00
24	4	7	19296.00	27152.00	186.00	0	Spot (Block24, Row7, Column4)	106.49	106.00	9.32	0.00	0.09	92.00	92.09	92.00	10.17	0.00	0.11	66.00	25.00	0.00	14.00	14.49	103724.00	1.42	96.68	97.00
24	5	7	19594.00	27167.00	169.65	0	Spot (Block24, Row7, Column5)	158.67	163.00	25.25	0.01	0.16	95.00	94.92	95.00	10.82	0.00	0.11	99.00	95.00	0.00	68.00	63.67	127254.00	5.89	117.70	116.00
24	6	7	19903.00	27164.00	185.05	0	Spot (Block24, Row7, Column6)	189.79	194.00	27.44	0.01	0.14	95.00	95.96	95.00	13.22	0.00	0.14	100.00	99.00	0.00	99.00	94.79	182957.00	7.10	128.13	125.00
24	7	7	20189.00	27165.00	158.45	0	Spot (Block24, Row7, Column7)	377.01	372.00	145.15	0.01	0.39	95.00	96.48	95.00	13.25	0.01	0.14	100.00	100.00	0.00	277.00	282.01	259003.00	21.18	167.18	171.00
24	8	7	20499.00	27168.00	209.30	0	Spot (Block24, Row7, Column8)	163.77	169.00	25.47	0.01	0.16	97.00	97.65	97.00	11.42	0.00	0.12	99.00	96.00	0.00	72.00	66.77	203892.00	5.79	118.55	118.00
24	1	8	18377.00	27453.00	177.40	0	Spot (Block24, Row8, Column1)	127.39	125.00	15.68	0.01	0.12	93.00	93.63	93.00	10.47	0.00	0.11	97.00	83.00	0.00	32.00	34.39	112357.00	3.22	108.21	108.00
24	2	8	18681.00	27453.00	153.15	0	Spot (Block24, Row8, Column2)	122.08	122.00	13.63	0.00	0.11	93.00	93.38	93.00	10.52	0.00	0.11	92.00	68.00	0.00	29.00	29.08	78620.00	2.73	108.07	107.00
24	3	8	18993.00	27462.00	164.40	0	Spot (Block24, Row8, Column3)	210.65	199.50	52.82	0.02	0.25	96.00	95.60	96.00	11.19	0.00	0.12	100.00	99.00	0.00	103.50	114.65	156726.00	10.28	129.47	123.50
24	4	8	19287.00	27454.00	189.95	0	Spot (Block24, Row8, Column4)	137.68	135.00	20.89	0.01	0.15	94.00	94.28	94.00	11.91	0.00	0.13	95.00	81.00	0.00	41.00	43.68	140436.00	3.64	106.86	107.00
24	5	8	19594.00	27462.00	147.00	-50	Spot (Block24, Row8, Column5)	101.09	101.00	10.75	0.00	0.11	94.00	95.05	94.00	12.28	0.00	0.13	33.00	5.00	0.00	7.00	7.09	59241.00	0.49	92.51	93.00
24	6	8	19896.00	27463.00	172.30	0	Spot (Block24, Row8, Column6)	318.27	306.00	99.19	0.02	0.31	98.00	98.37	98.00	13.10	0.00	0.13	100.00	100.00	0.00	208.00	220.27	262887.00	16.78	164.23	171.00
24	7	8	20200.00	27463.00	174.10	0	Spot (Block24, Row8, Column7)	169.16	178.00	33.78	0.02	0.20	98.00	98.21	98.00	12.15	0.00	0.12	96.00	87.00	0.00	80.00	71.16	142938.00	5.84	114.39	113.00
24	8	8	20492.00	27464.00	158.65	0	Spot (Block24, Row8, Column8)	127.24	127.00	10.82	0.00	0.09	101.00	101.88	101.00	13.04	0.00	0.13	87.00	49.00	0.00	26.00	26.24	88435.00	1.95	110.04	110.00
25	1	1	4879.00	29766.00	151.30	0	Spot (Block25, Row1, Column1)	1788.48	1644.00	802.78	0.04	0.45	106.00	109.88	106.00	22.45	0.02	0.20	100.00	100.00	0.00	1538.00	1682.48	1121375.00	74.78	492.66	373.00
25	2	1	5169.00	29776.00	146.40	0	Spot (Block25, Row1, Column2)	3046.19	2832.00	1434.53	0.03	0.47	108.00	112.10	108.00	24.05	0.02	0.21	100.00	100.00	0.00	2724.00	2938.19	1778973.00	122.00	650.11	548.50
25	3	1	5479.00	29780.00	178.30	0	Spot (Block25, Row1, Column3)	163.86	170.00	26.30	0.02	0.16	108.00	109.92	108.00	17.85	0.01	0.16	90.00	74.00	0.00	62.00	55.86	145013.00	3.02	128.71	127.00
25	4	1	5771.00	29781.00	142.95	0	Spot (Block25, Row1, Column4)	2697.48	2532.00	1300.21	0.03	0.48	110.00	112.85	110.00	17.11	0.01	0.15	100.00	100.00	0.00	2422.00	2587.48	1494405.00	151.08	653.36	549.00
25	5	1	6074.00	29780.00	144.30	0	Spot (Block25, Row1, Column5)	328.19	300.00	107.21	0.04	0.33	111.00	113.02	111.00	17.15	0.01	0.15	100.00	99.00	0.00	189.00	217.19	185758.00	12.55	171.39	178.00
25	6	1	6367.00	29776.00	140.35	0	Spot (Block25, Row1, Column6)	1483.23	1397.00	710.45	0.03	0.48	111.00	114.08	111.00	19.84	0.01	0.17	100.00	100.00	0.00	1286.00	1372.23	793526.00	69.00	429.76	372.00
25	7	1	6683.00	29780.00	112.25	0	Spot (Block25, Row1, Column7)	1573.42	1561.50	454.29	0.00	0.29	114.00	118.54	114.00	25.61	0.02	0.22	100.00	100.00	0.00	1447.50	1459.42	522377.00	56.81	522.07	439.50
25	8	1	6966.00	29789.00	146.10	0	Spot (Block25, Row1, Column8)	4844.92	4533.00	2136.08	0.03	0.44	114.00	118.66	114.00	29.06	0.02	0.24	100.00	100.00	0.00	4419.00	4730.92	2810054.00	162.63	960.07	724.50
25	1	2	4898.00	30064.00	187.30	0	Spot (Block25, Row2, Column1)	113.50	113.00	11.04	0.00	0.10	106.00	106.65	106.00	14.16	0.00	0.13	24.00	3.00	0.00	7.00	7.50	112247.00	0.48	109.53	110.00
25	2	2	5167.00	30082.00	132.70	0	Spot (Block25, Row2, Column2)	214.76	211.00	30.61	0.01	0.14	105.00	107.38	105.00	17.81	0.01	0.17	100.00	99.00	0.00	106.00	109.76	100510.00	6.03	145.07	134.50
25	3	2	5486.00	30076.00	214.70	0	Spot (Block25, Row2, Column3)	116.93	117.00	10.63	0.00	0.09	107.00	107.54	107.00	10.98	0.00	0.10	49.00	14.00	0.00	10.00	9.93	153528.00	0.86	106.73	106.00
25	4	2	5780.00	30079.00	181.85	0	Spot (Block25, Row2, Column4)	174.67	181.00	25.82	0.02	0.15	107.00	109.41	107.00	17.28	0.01	0.16	97.00	82.00	0.00	74.00	67.67	163320.00	3.78	129.88	128.00
25	5	2	6080.00	30076.00	179.80	0	Spot (Block25, Row2, Column5)	201.16	202.00	30.48	0.00	0.15	108.00	109.76	108.00	13.90	0.01	0.13	99.00	96.00	0.00	94.00	93.16	182449.00	6.57	137.37	134.00
25	6	2	6358.00	30075.00	182.55	0	Spot (Block25, Row2, Column6)	156.70	160.00	22.81	0.01	0.15	113.00	117.22	113.00	22.52	0.02	0.19	76.00	52.00	0.00	47.00	43.70	146511.00	1.75	125.70	124.00
25	7	2	6681.00	30080.00	165.30	0	Spot (Block25, Row2, Column7)	176.23	183.00	25.11	0.02	0.14	111.00	112.26	111.00	14.62	0.00	0.13	97.00	86.00	0.00	72.00	65.23	133580.00	4.37	132.50	131.00
25	8	2	6975.00	30086.00	147.00	-50	Spot (Block25, Row2, Column8)	120.46	121.00	8.89	0.00	0.07	109.00	111.32	109.00	22.97	0.01	0.21	10.00	0.00	0.00	12.00	11.46	71071.00	0.40	122.90	123.00
25	1	3	4873.00	30375.00	145.65	0	Spot (Block25, Row3, Column1)	379.89	381.00	129.86	0.00	0.34	104.00	105.46	104.00	12.89	0.01	0.12	100.00	100.00	0.00	277.00	275.89	219197.00	21.29	173.08	173.00
25	2	3	5158.00	30373.00	134.25	0	Spot (Block25, Row3, Column2)	125.18	124.00	9.34	0.00	0.07	105.00	105.03	105.00	12.96	0.00	0.12	79.00	29.00	0.00	19.00	20.18	60588.00	1.56	115.08	115.00
25	3	3	5443.00	30369.00	144.15	0	Spot (Block25, Row3, Column3)	143.70	134.00	60.11	0.03	0.42	107.00	109.12	107.00	27.01	0.01	0.25	48.00	12.00	0.00	27.00	36.70	81049.00	1.28	123.21	123.00
25	4	3	5775.00	30375.00	141.80	0	Spot (Block25, Row3, Column4)	3321.97	3055.50	1752.78	0.04	0.53	108.00	110.42	108.00	21.15	0.01	0.19	100.00	100.00	0.00	2947.50	3213.97	1807149.00	151.83	776.23	688.00
25	5	3	6063.00	30366.00	193.25	0	Spot (Block25, Row3, Column5)	127.17	127.00	10.64	0.00	0.08	110.00	113.53	110.00	25.22	0.01	0.22	18.00	0.00	0.00	17.00	17.17	134032.00	0.54	116.38	115.00
25	6	3	6372.00	30378.00	222.45	0	Spot (Block25, Row3, Column6)	864.61	625.00	477.07	0.14	0.55	115.00	120.95	115.00	29.26	0.02	0.24	100.00	100.00	0.00	510.00	749.61	1223430.00	25.42	331.64	310.00
25	7	3	6684.00	30388.00	156.60	0	Spot (Block25, Row3, Column7)	253.51	239.00	66.09	0.03	0.26	112.00	115.54	112.00	22.42	0.01	0.19	99.00	96.00	0.00	127.00	141.51	171120.00	6.16	147.39	138.00
25	8	3	6977.00	30398.00	154.85	0	Spot (Block25, Row3, Column8)	169.88	174.00	26.92	0.01	0.16	110.00	110.38	110.00	12.52	0.00	0.11	98.00	85.00	0.00	64.00	59.88	111781.00	4.75	130.72	125.00
25	1	4	4869.00	30672.00	137.65	0	Spot (Block25, Row4, Column1)	3274.15	3057.00	1564.40	0.03	0.48	105.00	108.46	105.00	20.53	0.01	0.19	100.00	100.00	0.00	2952.00	3169.15	1673093.00	154.17	768.93	581.00
25	2	4	5172.00	30674.00	178.65	0	Spot (Block25, Row4, Column2)	341.55	338.50	115.96	0.00	0.34	105.00	109.66	105.00	32.70	0.02	0.30	100.00	97.00	0.00	233.50	236.55	306029.00	7.09	170.52	171.00
25	3	4	5472.00	30672.00	141.15	0	Spot (Block25, Row4, Column3)	13861.08	12379.00	7202.59	0.05	0.52	108.00	116.19	108.00	44.88	0.03	0.39	100.00	100.00	0.00	12271.00	13753.08	7484983.00	306.28	2612.09	2024.00
25	4	4	5764.00	30689.00	273.80	0	Spot (Block25, Row4, Column4)	115.22	115.00	12.55	0.00	0.11	107.00	113.17	107.00	37.19	0.02	0.33	1.00	0.00	0.00	8.00	8.22	252562.00	0.06	104.32	105.00
25	5	4	6061.00	30707.00	254.25	0	Spot (Block25, Row4, Column5)	123.71	122.00	12.58	0.01	0.10	108.00	111.44	108.00	26.23	0.01	0.24	20.00	0.00	0.00	14.00	15.71	231584.00	0.47	113.58	113.00
25	6	4	6375.00	30681.00	171.90	0	Spot (Block25, Row4, Column6)	333.07	330.00	74.09	0.00	0.22	112.00	115.81	112.00	23.72	0.01	0.20	100.00	100.00	0.00	218.00	221.07	274451.00	9.16	179.53	181.00
25	7	4	6665.00	30686.00	154.50	0	Spot (Block25, Row4, Column7)	284.95	282.00	79.61	0.00	0.28	113.00	115.09	113.00	15.79	0.01	0.14	99.00	98.00	0.00	169.00	171.95	187780.00	10.76	162.15	169.00
25	8	4	6964.00	30689.00	152.35	0	Spot (Block25, Row4, Column8)	152.29	154.00	16.91	0.00	0.11	113.00	112.92	113.00	12.62	0.00	0.11	94.00	74.00	0.00	41.00	39.29	97311.00	3.12	132.52	131.00
25	1	5	4873.00	30971.00	139.00	0	Spot (Block25, Row5, Column1)	5886.26	5267.50	3232.00	0.05	0.55	104.00	109.22	104.00	27.18	0.02	0.25	100.00	100.00	0.00	5163.50	5782.26	3084398.00	212.52	1219.36	996.00
25	2	5	5172.00	30984.00	186.60	0	Spot (Block25, Row5, Column2)	173.91	184.00	34.83	0.02	0.20	106.00	111.20	106.00	26.72	0.02	0.24	79.00	67.00	0.00	78.00	67.91	170777.00	2.35	119.20	118.00
25	3	5	5471.00	30976.00	149.45	0	Spot (Block25, Row5, Column3)	1307.67	1197.00	610.35	0.04	0.47	110.00	117.70	110.00	36.69	0.03	0.31	100.00	100.00	0.00	1087.00	1197.67	801599.00	32.43	345.51	297.50
25	4	5	5770.00	30976.00	141.25	0	Spot (Block25, Row5, Column4)	947.79	842.00	402.71	0.05	0.42	108.00	113.32	108.00	26.40	0.02	0.23	100.00	100.00	0.00	734.00	839.79	513703.00	31.61	273.78	261.50
25	5	5	6071.00	30982.00	141.30	0	Spot (Block25, Row5, Column5)	9844.84	9065.00	5420.87	0.04	0.55	110.00	116.58	110.00	31.24	0.03	0.27	100.00	100.00	0.00	8955.00	9734.84	5326060.00	311.41	1994.86	1704.00
25	6	5	6380.00	30989.00	174.25	0	Spot (Block25, Row5, Column6)	173.14	183.00	27.70	0.02	0.16	114.00	117.04	114.00	23.35	0.01	0.20	82.00	66.00	0.00	69.00	59.14	147170.00	2.40	133.23	128.00
25	7	5	6676.00	30977.00	173.05	0	Spot (Block25, Row5, Column7)	320.70	324.00	89.31	0.00	0.28	112.00	113.61	112.00	16.14	0.01	0.14	100.00	100.00	0.00	212.00	208.70	266820.00	12.83	171.26	176.00
25	8	5	6978.00	30990.00	148.05	0	Spot (Block25, Row5, Column8)	431.32	394.50	176.40	0.04	0.41	113.00	113.47	113.00	15.40	0.00	0.14	100.00	100.00	0.00	281.50	318.32	257930.00	20.64	181.01	177.50
25	1	6	4868.00	31274.00	225.60	0	Spot (Block25, Row6, Column1)	665.88	511.00	356.69	0.11	0.54	110.00	114.43	110.00	24.67	0.02	0.22	100.00	100.00	0.00	401.00	555.88	972180.00	22.36	272.16	285.00
25	2	6	5163.00	31274.00	212.20	0	Spot (Block25, Row6, Column2)	188.08	190.00	31.75	0.00	0.17	109.00	111.08	109.00	20.79	0.01	0.19	97.00	86.00	0.00	81.00	79.08	241686.00	3.70	133.37	133.50
25	3	6	5463.00	31276.00	139.90	0	Spot (Block25, Row6, Column3)	3072.23	2916.50	1647.02	0.02	0.54	108.00	112.31	108.00	23.53	0.02	0.21	100.00	100.00	0.00	2808.50	2964.23	1628280.00	125.82	732.17	548.00
25	4	6	5765.00	31282.00	171.20	0	Spot (Block25, Row6, Column4)	139.35	135.00	19.31	0.01	0.14	107.00	108.93	107.00	18.16	0.01	0.17	73.00	34.00	0.00	28.00	32.35	114271.00	1.68	118.70	118.00
25	5	6	6070.00	31283.00	139.10	0	Spot (Block25, Row6, Column5)	4922.31	4750.00	2585.02	0.02	0.53	112.00	116.16	112.00	25.41	0.02	0.22	100.00	100.00	0.00	4638.00	4810.31	2569447.00	189.13	1089.36	1028.00
25	6	6	6367.00	31293.00	181.05	0	Spot (Block25, Row6, Column6)	165.45	172.00	29.95	0.02	0.18	113.00	114.92	113.00	16.59	0.01	0.14	85.00	64.00	0.00	59.00	52.45	151883.00	3.05	128.74	127.00
25	7	6	6669.00	31282.00	157.55	0	Spot (Block25, Row6, Column7)	299.74	294.00	88.05	0.01	0.29	113.00	113.46	113.00	15.13	0.00	0.13	100.00	99.00	0.00	181.00	186.74	205923.00	12.31	157.37	161.50
25	8	6	6972.00	31287.00	150.55	0	Spot (Block25, Row6, Column8)	396.08	372.50	134.43	0.03	0.34	113.00	113.55	113.00	14.99	0.00	0.13	100.00	100.00	0.00	259.50	283.08	245570.00	18.85	178.08	182.00
25	1	7	4865.00	31572.00	166.75	0	Spot (Block25, Row7, Column1)	470.64	469.00	192.39	0.00	0.41	105.00	107.92	105.00	19.59	0.01	0.18	100.00	100.00	0.00	364.00	365.64	362866.00	18.51	186.24	185.00
25	2	7	5173.00	31569.00	154.60	0	Spot (Block25, Row7, Column2)	166.21	169.00	18.61	0.01	0.11	108.00	108.26	108.00	14.66	0.00	0.14	97.00	92.00	0.00	61.00	58.21	109198.00	3.95	128.10	127.00
25	3	7	5465.00	31577.00	147.00	-50	Spot (Block25, Row7, Column3)	116.67	117.00	9.53	0.00	0.08	108.00	109.29	108.00	16.80	0.01	0.15	20.00	0.00	0.00	9.00	8.67	68835.00	0.44	117.62	118.00
25	4	7	5771.00	31576.00	161.60	0	Spot (Block25, Row7, Column4)	158.56	162.00	17.60	0.01	0.11	106.00	106.52	106.00	12.15	0.00	0.11	96.00	90.00	0.00	56.00	52.56	114320.00	4.28	124.02	123.00
25	5	7	6071.00	31579.00	174.80	0	Spot (Block25, Row7, Column5)	170.26	174.00	21.81	0.01	0.13	110.00	112.06	110.00	15.79	0.01	0.14	96.00	84.00	0.00	64.00	60.26	145406.00	3.69	129.51	128.00
25	6	7	6366.00	31583.00	194.30	0	Spot (Block25, Row7, Column6)	209.98	208.00	35.99	0.00	0.17	114.00	118.99	114.00	25.59	0.02	0.22	97.00	91.00	0.00	94.00	95.98	223422.00	3.56	142.89	139.00
25	7	7	6656.00	31585.00	143.80	0	Spot (Block25, Row7, Column7)	957.91	906.00	393.60	0.02	0.41	111.00	113.35	111.00	16.44	0.01	0.15	100.00	100.00	0.00	795.00	846.91	537390.00	51.36	312.50	263.50
25	8	7	6971.00	31590.00	178.75	0	Spot (Block25, Row7, Column8)	449.34	456.50	111.18	0.01	0.25	111.00	112.43	111.00	14.12	0.01	0.13	100.00	100.00	0.00	345.50	338.34	400815.00	23.86	214.07	193.00
25	1	8	4857.00	31888.00	165.80	0	Spot (Block25, Row8, Column1)	146.29	147.00	21.81	0.00	0.15	104.00	104.98	104.00	13.68	0.00	0.13	90.00	68.00	0.00	43.00	42.29	111182.00	3.02	116.97	116.00
25	2	8	5162.00	31851.00	166.55	0	Spot (Block25, Row8, Column2)	140.92	134.00	21.32	0.02	0.15	106.00	106.36	106.00	12.33	0.00	0.12	85.00	59.00	0.00	28.00	34.92	108367.00	2.80	117.49	118.00
25	3	8	5462.00	31879.00	153.65	0	Spot (Block25, Row8, Column3)	248.65	256.00	54.42	0.01	0.22	109.00	109.25	109.00	10.99	0.00	0.10	100.00	99.00	0.00	147.00	139.65	160631.00	12.69	150.11	140.00
25	4	8	5764.00	31879.00	153.80	0	Spot (Block25, Row8, Column4)	254.51	272.00	42.77	0.03	0.17	108.00	107.94	108.00	11.27	0.00	0.10	100.00	100.00	0.00	164.00	146.51	165940.00	13.01	146.08	138.00
25	5	8	6064.00	31881.00	147.00	-50	Spot (Block25, Row8, Column5)	120.19	119.00	11.62	0.00	0.10	111.00	114.28	111.00	24.35	0.01	0.21	11.00	0.00	0.00	8.00	9.19	70913.00	0.24	122.26	120.00
25	6	8	6369.00	31884.00	205.80	0	Spot (Block25, Row8, Column6)	1136.06	755.00	793.98	0.18	0.70	116.00	123.34	116.00	34.11	0.03	0.28	100.00	100.00	0.00	639.00	1020.06	1370083.00	29.69	374.92	381.00
25	7	8	6667.00	31881.00	146.00	0	Spot (Block25, Row8, Column7)	463.99	435.00	191.22	0.03	0.41	111.00	115.95	111.00	26.46	0.02	0.23	100.00	100.00	0.00	324.00	352.99	270042.00	13.15	190.47	187.00
25	8	8	6948.00	31887.00	146.00	0	Spot (Block25, Row8, Column8)	361.82	336.00	170.21	0.03	0.47	113.00	114.53	113.00	15.38	0.01	0.13	99.00	99.00	0.00	223.00	248.82	210217.00	16.08	176.78	182.00
26	1	1	9379.00	29794.00	150.95	0	Spot (Block26, Row1, Column1)	1588.53	1448.50	742.77	0.04	0.47	130.00	134.50	130.00	22.87	0.01	0.17	100.00	100.00	0.00	1318.50	1458.53	988066.00	63.58	474.15	372.00
26	2	1	9670.00	29804.00	168.75	0	Spot (Block26, Row1, Column2)	238.73	235.00	44.53	0.01	0.19	128.00	131.29	128.00	20.88	0.01	0.16	98.00	96.00	0.00	107.00	110.73	188356.00	5.15	158.00	154.00
26	3	1	9979.00	29803.00	152.30	0	Spot (Block26, Row1, Column3)	339.58	289.00	147.52	0.07	0.43	125.00	126.82	125.00	16.51	0.01	0.13	100.00	95.00	0.00	164.00	214.58	216313.00	12.89	179.68	178.00
26	4	1	10265.00	29807.00	176.20	0	Spot (Block26, Row1, Column4)	205.21	205.00	40.12	0.00	0.20	123.00	124.47	123.00	16.47	0.01	0.13	94.00	90.00	0.00	82.00	82.21	178119.00	4.90	146.09	144.00
26	5	1	10577.00	29808.00	147.65	0	Spot (Block26, Row1, Column5)	945.21	812.00	622.69	0.07	0.66	125.00	128.38	125.00	17.80	0.01	0.14	100.00	100.00	0.00	687.00	820.21	567128.00	45.88	264.15	244.50
26	6	1	10870.00	29806.00	147.65	0	Spot (Block26, Row1, Column6)	658.24	616.00	301.35	0.03	0.46	129.00	133.21	129.00	20.18	0.01	0.15	100.00	100.00	0.00	487.00	529.24	391653.00	26.02	243.46	216.50
26	7	1	11184.00	29799.00	114.80	0	Spot (Block26, Row1, Column7)	1525.94	1472.50	575.88	0.02	0.38	132.00	136.94	132.00	23.51	0.02	0.17	100.00	100.00	0.00	1340.50	1393.94	527975.00	59.08	502.49	449.50
26	8	1	11465.00	29816.00	146.60	0	Spot (Block26, Row1, Column8)	4571.62	4220.00	2117.05	0.03	0.46	134.00	141.49	134.00	30.49	0.02	0.22	100.00	100.00	0.00	4086.00	4437.62	2683538.00	145.28	1058.23	860.00
26	1	2	9374.00	30102.00	147.00	-50	Spot (Block26, Row2, Column1)	133.10	131.00	14.91	0.01	0.11	127.00	129.53	127.00	20.27	0.01	0.16	20.00	0.00	0.00	4.00	6.10	78528.00	0.18	132.74	128.00
26	2	2	9668.00	30102.00	130.10	0	Spot (Block26, Row2, Column2)	458.21	430.00	138.22	0.03	0.30	119.00	121.54	119.00	16.53	0.01	0.14	100.00	100.00	0.00	311.00	339.21	207567.00	20.37	210.07	203.00
26	3	2	9973.00	30137.00	224.10	0	Spot (Block26, Row2, Column3)	133.76	132.00	14.82	0.01	0.11	121.00	122.43	121.00	16.08	0.01	0.13	37.00	11.00	0.00	11.00	12.76	192086.00	0.71	124.12	124.00
26	4	2	10275.00	30107.00	166.20	0	Spot (Block26, Row2, Column4)	309.72	301.00	74.01	0.01	0.24	123.00	124.93	123.00	17.44	0.01	0.14	100.00	100.00	0.00	178.00	186.72	237864.00	10.60	183.74	184.00
26	5	2	10593.00	30118.00	220.70	0	Spot (Block26, Row2, Column5)	139.61	139.00	17.38	0.00	0.12	124.00	126.93	124.00	17.43	0.01	0.14	45.00	11.00	0.00	15.00	15.61	194899.00	0.73	127.48	126.50
26	6	2	10871.00	30103.00	176.85	0	Spot (Block26, Row2, Column6)	233.16	208.00	63.68	0.05	0.27	126.00	130.42	126.00	20.05	0.01	0.15	99.00	95.00	0.00	82.00	107.16	204014.00	5.12	160.12	161.50
26	7	2	11176.00	30111.00	171.35	0	Spot (Block26, Row2, Column7)	236.44	220.00	49.15	0.03	0.21	128.00	130.92	128.00	18.10	0.01	0.14	98.00	97.00	0.00	92.00	108.44	193174.00	5.83	162.27	169.00
26	8	2	11476.00	30115.00	147.00	-50	Spot (Block26, Row2, Column8)	143.94	140.00	15.02	0.01	0.10	135.00	139.98	135.00	25.05	0.02	0.18	16.00	0.00	0.00	5.00	8.94	84926.00	0.16	139.90	138.00
26	1	3	9375.00	30403.00	146.95	0	Spot (Block26, Row3, Column1)	863.31	745.00	529.24	0.06	0.61	124.00	125.03	124.00	16.54	0.00	0.13	100.00	100.00	0.00	621.00	739.31	506762.00	44.63	270.81	209.50
26	2	3	9677.00	30396.00	230.95	0	Spot (Block26, Row3, Column2)	142.00	137.00	18.96	0.02	0.13	120.00	121.41	120.00	14.95	0.01	0.12	56.00	31.00	0.00	17.00	22.00	217832.00	1.38	129.15	127.00
26	3	3	9967.00	30400.00	156.40	0	Spot (Block26, Row3, Column3)	202.62	200.00	30.70	0.01	0.15	124.00	125.79	124.00	17.26	0.01	0.14	97.00	92.00	0.00	76.00	78.62	136569.00	4.45	148.85	142.50
26	4	3	10273.00	30406.00	146.80	0	Spot (Block26, Row3, Column4)	541.92	459.00	228.19	0.07	0.42	123.00	125.20	123.00	17.61	0.01	0.14	100.00	100.00	0.00	336.00	418.92	318109.00	23.66	214.57	200.00
26	5	3	10588.00	30413.00	176.70	0	Spot (Block26, Row3, Column5)	166.96	168.00	24.80	0.00	0.15	123.00	125.68	123.00	19.85	0.01	0.16	81.00	57.00	0.00	45.00	43.96	145753.00	2.08	135.39	131.00
26	6	3	10875.00	30407.00	203.15	0	Spot (Block26, Row3, Column6)	544.06	474.00	239.70	0.06	0.44	128.00	133.35	128.00	23.09	0.02	0.17	100.00	100.00	0.00	346.00	416.06	636007.00	17.79	247.96	252.00
26	7	3	11178.00	30419.00	145.45	0	Spot (Block26, Row3, Column7)	564.91	479.00	297.64	0.07	0.53	132.00	136.36	132.00	19.89	0.01	0.15	100.00	100.00	0.00	347.00	432.91	324821.00	21.54	222.05	200.00
26	8	3	11486.00	30421.00	153.30	0	Spot (Block26, Row3, Column8)	186.69	188.00	13.78	0.00	0.07	139.00	142.85	139.00	18.94	0.01	0.13	97.00	77.00	0.00	49.00	47.69	120230.00	2.31	164.29	167.00
26	1	4	9366.00	30697.00	146.00	0	Spot (Block26, Row4, Column1)	556.04	518.00	215.97	0.03	0.39	124.00	125.59	124.00	15.99	0.01	0.13	100.00	100.00	0.00	394.00	432.04	323616.00	26.92	231.21	198.00
26	2	4	9658.00	30690.00	167.10	0	Spot (Block26, Row4, Column2)	156.05	160.00	15.17	0.01	0.10	124.00	124.98	124.00	18.22	0.00	0.15	76.00	48.00	0.00	36.00	32.05	120779.00	1.71	141.88	138.50
26	3	4	9975.00	30711.00	143.30	0	Spot (Block26, Row4, Column3)	1717.03	1486.00	846.95	0.06	0.49	124.00	126.15	124.00	19.92	0.01	0.16	100.00	100.00	0.00	1362.00	1593.03	963255.00	79.87	480.21	391.00
26	4	4	10287.00	30734.00	133.70	0	Spot (Block26, Row4, Column4)	151.19	151.00	19.71	0.00	0.13	121.00	122.84	121.00	16.57	0.01	0.13	71.00	44.00	0.00	30.00	30.19	71965.00	1.71	133.43	131.00
26	5	4	10573.00	30711.00	215.05	0	Spot (Block26, Row4, Column5)	144.16	143.00	15.46	0.00	0.11	123.00	125.11	123.00	18.08	0.01	0.14	54.00	17.00	0.00	20.00	21.16	190142.00	1.05	131.90	131.00
26	6	4	10865.00	30706.00	206.65	0	Spot (Block26, Row4, Column6)	165.51	168.00	17.53	0.01	0.11	129.00	131.65	129.00	20.31	0.01	0.15	81.00	46.00	0.00	39.00	36.51	201259.00	1.67	139.36	136.00
26	7	4	11169.00	30714.00	156.35	0	Spot (Block26, Row4, Column7)	469.57	372.50	272.37	0.10	0.58	130.00	133.32	130.00	19.36	0.01	0.15	100.00	100.00	0.00	242.50	339.57	315550.00	17.36	195.68	189.00
26	8	4	11474.00	30717.00	186.20	0	Spot (Block26, Row4, Column8)	222.31	212.00	42.45	0.02	0.19	140.00	142.94	140.00	22.10	0.01	0.15	93.00	84.00	0.00	72.00	82.31	217859.00	3.59	161.38	167.50
26	1	5	9373.00	31013.00	155.40	0	Spot (Block26, Row5, Column1)	394.86	330.00	170.00	0.08	0.43	125.00	129.53	125.00	20.72	0.02	0.16	100.00	99.00	0.00	205.00	269.86	262979.00	12.80	189.19	189.00
26	2	5	9666.00	31009.00	170.45	0	Spot (Block26, Row5, Column2)	190.23	192.00	19.39	0.00	0.10	124.00	125.47	124.00	17.67	0.01	0.14	99.00	93.00	0.00	68.00	66.23	153512.00	3.67	155.33	150.50
26	3	5	9957.00	31003.00	168.75	0	Spot (Block26, Row5, Column3)	178.41	183.00	20.40	0.01	0.11	122.00	124.55	122.00	20.46	0.01	0.16	91.00	79.00	0.00	61.00	56.41	142018.00	2.63	147.82	147.50
26	4	5	10273.00	31018.00	163.55	0	Spot (Block26, Row5, Column4)	406.67	341.00	211.34	0.08	0.52	120.00	122.44	120.00	18.74	0.01	0.15	100.00	100.00	0.00	221.00	286.67	300123.00	15.16	182.97	185.00
26	5	5	10573.00	31006.00	141.55	0	Spot (Block26, Row5, Column5)	2725.78	2529.00	1361.45	0.03	0.50	125.00	129.90	125.00	23.05	0.02	0.18	100.00	100.00	0.00	2404.00	2600.78	1480098.00	112.60	719.02	537.00
26	6	5	10871.00	31011.00	163.85	0	Spot (Block26, Row5, Column6)	256.14	250.00	53.86	0.01	0.21	129.00	132.71	129.00	19.62	0.01	0.15	100.00	99.00	0.00	121.00	127.14	190569.00	6.29	175.52	176.50
26	7	5	11176.00	31014.00	189.20	0	Spot (Block26, Row5, Column7)	228.61	219.00	40.88	0.02	0.18	132.00	135.59	132.00	20.42	0.01	0.15	99.00	95.00	0.00	87.00	96.61	229985.00	4.55	165.58	169.00
26	8	5	11474.00	31014.00	146.70	0	Spot (Block26, Row5, Column8)	1280.82	1054.00	796.88	0.08	0.62	138.00	142.58	138.00	22.47	0.01	0.16	100.00	100.00	0.00	916.00	1142.82	753122.00	50.65	346.61	283.50
26	1	6	9370.00	31299.00	200.40	0	Spot (Block26, Row6, Column1)	510.07	468.00	203.70	0.04	0.40	130.00	136.05	130.00	24.28	0.02	0.18	100.00	100.00	0.00	338.00	380.07	577907.00	15.40	250.85	260.00
26	2	6	9664.00	31299.00	210.45	0	Spot (Block26, Row6, Column2)	170.34	169.00	24.82	0.00	0.15	124.00	128.83	124.00	23.32	0.02	0.18	79.00	47.00	0.00	45.00	46.34	214797.00	1.78	145.88	142.00
26	3	6	9962.00	31306.00	144.15	0	Spot (Block26, Row6, Column3)	1092.98	1053.50	537.83	0.02	0.49	123.00	126.31	123.00	19.55	0.01	0.15	100.00	100.00	0.00	930.50	969.98	612069.00	49.45	341.86	266.50
26	4	6	10252.00	31319.00	180.55	0	Spot (Block26, Row6, Column4)	171.05	173.00	29.62	0.00	0.17	122.00	125.39	122.00	19.52	0.01	0.16	82.00	65.00	0.00	51.00	49.05	157027.00	2.34	141.86	135.00
26	5	6	10569.00	31309.00	139.75	0	Spot (Block26, Row6, Column5)	4178.89	3983.00	2103.67	0.02	0.50	126.00	131.62	126.00	24.20	0.02	0.18	100.00	100.00	0.00	3857.00	4052.89	2206455.00	167.24	1005.45	846.00
26	6	6	10877.00	31303.00	186.35	0	Spot (Block26, Row6, Column6)	203.40	199.00	31.54	0.01	0.16	129.00	133.37	129.00	19.95	0.01	0.15	98.00	91.00	0.00	70.00	74.40	198923.00	3.51	155.00	156.00
26	7	6	11167.00	31313.00	147.55	0	Spot (Block26, Row6, Column7)	922.89	777.50	545.60	0.07	0.59	135.00	139.80	135.00	22.03	0.02	0.16	100.00	100.00	0.00	642.50	787.89	550041.00	35.54	296.49	275.00
26	8	6	11478.00	31319.00	147.40	0	Spot (Block26, Row6, Column8)	1337.74	1144.50	832.28	0.07	0.62	142.00	147.72	142.00	25.28	0.02	0.17	100.00	100.00	0.00	1002.50	1195.74	791940.00	47.07	374.75	305.00
26	1	7	9350.00	31576.00	146.90	0	Spot (Block26, Row7, Column1)	161.85	166.00	15.98	0.01	0.10	130.00	133.26	130.00	20.05	0.01	0.15	74.00	34.00	0.00	36.00	31.85	95490.00	1.43	146.30	145.50
26	2	7	9682.00	31584.00	181.10	0	Spot (Block26, Row7, Column2)	147.68	143.00	21.33	0.01	0.14	125.00	127.63	125.00	15.18	0.01	0.12	56.00	31.00	0.00	18.00	22.68	135570.00	1.32	131.37	125.50
26	3	7	9966.00	31606.00	147.00	-50	Spot (Block26, Row7, Column3)	129.08	127.00	13.47	0.01	0.10	126.00	129.56	126.00	19.22	0.01	0.15	10.00	1.00	0.00	1.00	3.08	75768.00	-0.02	139.69	135.50
26	4	7	10295.00	31616.00	139.45	0	Spot (Block26, Row7, Column4)	160.03	164.00	19.40	0.01	0.12	126.00	129.74	126.00	18.45	0.01	0.14	71.00	52.00	0.00	38.00	34.03	84018.00	1.64	149.33	143.00
26	5	7	10574.00	31607.00	179.00	0	Spot (Block26, Row7, Column5)	299.42	282.00	91.17	0.03	0.30	131.00	134.20	131.00	19.96	0.01	0.15	100.00	99.00	0.00	151.00	168.42	269476.00	8.28	183.22	186.00
26	6	7	10863.00	31609.00	184.85	0	Spot (Block26, Row7, Column6)	191.27	192.00	19.90	0.00	0.10	132.00	137.98	132.00	24.80	0.02	0.18	94.00	74.00	0.00	60.00	59.27	184191.00	2.15	159.54	162.00
26	7	7	11161.00	31615.00	146.90	0	Spot (Block26, Row7, Column7)	947.59	882.50	442.08	0.03	0.47	135.00	139.34	135.00	20.85	0.01	0.15	100.00	100.00	0.00	747.50	812.59	557184.00	38.76	299.95	261.00
26	8	7	11473.00	31614.00	206.45	0	Spot (Block26, Row7, Column8)	234.68	218.00	43.56	0.03	0.19	141.00	145.07	141.00	21.39	0.01	0.15	99.00	93.00	0.00	77.00	93.68	285131.00	4.19	171.19	173.00
26	1	8	9364.00	31891.00	155.10	0	Spot (Block26, Row8, Column1)	185.31	188.00	19.36	0.01	0.10	129.00	131.36	129.00	16.08	0.01	0.12	96.00	87.00	0.00	59.00	56.31	122306.00	3.35	148.44	148.00
26	2	8	9660.00	31908.00	179.85	0	Spot (Block26, Row8, Column2)	192.40	192.00	37.99	0.00	0.20	130.00	132.45	130.00	18.44	0.01	0.14	92.00	86.00	0.00	62.00	62.40	174120.00	3.25	153.60	150.00
26	3	8	9955.00	31905.00	145.55	0	Spot (Block26, Row8, Column3)	471.67	409.50	232.45	0.06	0.49	134.00	137.22	134.00	20.54	0.01	0.15	100.00	100.00	0.00	275.50	337.67	273566.00	16.28	212.90	195.00
26	4	8	10270.00	31921.00	167.15	0	Spot (Block26, Row8, Column4)	203.66	197.00	28.80	0.01	0.14	132.00	135.34	132.00	18.21	0.01	0.13	99.00	92.00	0.00	65.00	71.66	157025.00	3.75	167.89	168.00
26	5	8	10542.00	31934.00	244.75	0	Spot (Block26, Row8, Column5)	154.85	154.00	16.85	0.00	0.11	136.00	140.49	136.00	23.13	0.01	0.16	40.00	4.00	0.00	18.00	18.85	267265.00	0.62	143.59	142.50
26	6	8	10871.00	31913.00	188.45	0	Spot (Block26, Row8, Column6)	724.54	620.00	384.34	0.07	0.53	138.00	144.83	138.00	28.60	0.02	0.20	100.00	100.00	0.00	482.00	586.54	726712.00	20.27	293.19	292.50
26	7	8	11165.00	31906.00	153.40	0	Spot (Block26, Row8, Column7)	339.45	309.00	108.30	0.04	0.32	136.00	142.05	136.00	24.51	0.02	0.17	99.00	98.00	0.00	173.00	203.45	219964.00	8.05	183.51	185.00
26	8	8	11459.00	31919.00	161.00	0	Spot (Block26, Row8, Column8)	214.16	206.00	28.73	0.02	0.13	141.00	144.90	141.00	19.94	0.01	0.14	98.00	94.00	0.00	65.00	73.16	153556.00	3.47	173.63	178.00
27	1	1	13883.00	29823.00	153.15	0	Spot (Block27, Row1, Column1)	1503.97	1383.50	729.90	0.04	0.49	115.00	116.18	115.00	16.46	0.00	0.14	100.00	100.00	0.00	1268.50	1388.97	968555.00	84.32	445.15	367.00
27	2	1	14164.00	29824.00	176.00	0	Spot (Block27, Row1, Column2)	164.06	174.00	27.56	0.03	0.17	111.00	112.26	111.00	14.18	0.00	0.13	86.00	74.00	0.00	63.00	53.06	142241.00	3.65	127.13	122.00
27	3	1	14482.00	29826.00	170.15	0	Spot (Block27, Row1, Column3)	167.25	173.00	24.04	0.01	0.14	107.00	107.74	107.00	13.15	0.00	0.12	99.00	88.00	0.00	66.00	60.25	134801.00	4.52	129.60	125.00
27	4	1	14775.00	29832.00	194.75	0	Spot (Block27, Row1, Column4)	142.59	134.00	25.09	0.03	0.18	105.00	106.18	105.00	13.84	0.00	0.13	82.00	52.00	0.00	29.00	37.59	152712.00	2.63	115.39	116.00
27	5	1	15079.00	29833.00	156.90	0	Spot (Block27, Row1, Column5)	289.56	274.00	111.26	0.02	0.38	107.00	106.76	107.00	13.46	0.00	0.13	100.00	99.00	0.00	167.00	182.56	197189.00	13.58	151.02	144.50
27	6	1	15373.00	29832.00	152.40	0	Spot (Block27, Row1, Column6)	254.44	239.00	72.83	0.03	0.29	111.00	112.68	111.00	16.96	0.01	0.15	97.00	97.00	0.00	128.00	143.44	161316.00	8.36	155.50	164.50
27	7	1	15687.00	29826.00	124.20	0	Spot (Block27, Row1, Column7)	391.34	382.00	104.15	0.01	0.27	117.00	119.88	117.00	20.68	0.01	0.17	100.00	100.00	0.00	265.00	274.34	159274.00	13.13	189.66	183.00
27	8	1	15970.00	29845.00	146.75	0	Spot (Block27, Row1, Column8)	3868.59	3648.00	1837.01	0.03	0.47	117.00	120.34	117.00	22.12	0.01	0.18	100.00	100.00	0.00	3531.00	3751.59	2294073.00	169.41	851.58	691.00
27	1	2	13869.00	30132.00	256.60	0	Spot (Block27, Row2, Column1)	122.14	120.00	14.51	0.01	0.12	111.00	111.90	111.00	14.75	0.00	0.13	31.00	10.00	0.00	9.00	11.14	234019.00	0.69	111.69	111.00
27	2	2	14174.00	30135.00	149.25	0	Spot (Block27, Row2, Column2)	190.99	192.00	26.14	0.00	0.14	109.00	109.03	109.00	12.08	0.00	0.11	98.00	95.00	0.00	83.00	81.99	116312.00	6.79	134.72	130.00
27	3	2	14503.00	30183.00	224.00	0	Spot (Block27, Row2, Column3)	120.19	119.00	12.78	0.00	0.11	108.00	108.14	108.00	12.75	0.00	0.12	39.00	9.00	0.00	11.00	12.19	172357.00	0.95	115.88	115.00
27	4	2	14777.00	30112.00	177.25	0	Spot (Block27, Row2, Column4)	150.61	148.50	21.65	0.01	0.14	109.00	108.22	109.00	12.83	0.00	0.12	92.00	70.00	0.00	39.50	41.61	132232.00	3.30	126.27	125.00
27	5	2	15085.00	30132.00	187.55	0	Spot (Block27, Row2, Column5)	151.85	151.00	23.88	0.00	0.16	107.00	106.26	107.00	12.53	0.00	0.12	92.00	74.00	0.00	44.00	44.85	150332.00	3.64	121.31	120.00
27	6	2	15352.00	30134.00	196.80	0	Spot (Block27, Row2, Column6)	125.40	125.00	12.24	0.00	0.10	111.00	113.07	111.00	17.89	0.01	0.16	37.00	6.00	0.00	14.00	14.40	137184.00	0.69	114.79	116.00
27	7	2	15678.00	30121.00	176.35	0	Spot (Block27, Row2, Column7)	150.13	149.00	22.82	0.00	0.15	113.00	114.62	113.00	16.31	0.01	0.14	76.00	56.00	0.00	36.00	37.13	130312.00	2.18	130.86	126.00
27	8	2	15977.00	30141.00	147.00	-50	Spot (Block27, Row2, Column8)	115.69	115.00	10.25	0.00	0.09	115.00	116.78	115.00	18.13	0.01	0.16	3.00	0.00	0.00	0.00	0.69	68255.00	-0.06	123.78	125.00
27	1	3	13875.00	30422.00	166.05	0	Spot (Block27, Row3, Column1)	244.20	224.00	65.80	0.04	0.27	111.00	111.25	111.00	13.66	0.00	0.12	98.00	97.00	0.00	113.00	133.20	187299.00	9.73	147.67	146.00
27	2	3	14180.00	30421.00	94.35	0	Spot (Block27, Row3, Column2)	130.53	128.00	16.80	0.01	0.13	108.00	108.80	108.00	13.06	0.00	0.12	68.00	31.00	0.00	20.00	22.53	29239.00	1.66	120.48	119.00
27	3	3	14445.00	30422.00	138.55	0	Spot (Block27, Row3, Column3)	180.44	166.00	136.35	0.04	0.76	106.00	107.42	106.00	15.37	0.01	0.14	92.00	73.00	0.00	60.00	74.44	93287.00	4.75	133.98	127.00
27	4	3	14778.00	30433.00	158.60	0	Spot (Block27, Row3, Column4)	205.73	203.00	37.48	0.01	0.18	107.00	107.07	107.00	13.53	0.00	0.13	98.00	93.00	0.00	96.00	98.73	143185.00	7.29	140.36	131.00
27	5	3	15060.00	30436.00	185.50	0	Spot (Block27, Row3, Column5)	134.21	126.50	23.69	0.03	0.18	107.00	106.96	107.00	12.68	0.00	0.12	67.00	38.00	0.00	19.50	27.21	129914.00	2.15	116.52	117.00
27	6	3	15375.00	30436.00	185.55	0	Spot (Block27, Row3, Column6)	237.37	232.00	43.80	0.01	0.18	109.00	109.58	109.00	14.67	0.00	0.13	100.00	99.00	0.00	123.00	128.37	230252.00	8.71	159.84	166.00
27	7	3	15678.00	30440.00	164.05	0	Spot (Block27, Row3, Column7)	203.55	197.00	40.45	0.01	0.20	110.00	110.71	110.00	13.63	0.00	0.12	99.00	97.00	0.00	87.00	93.55	152049.00	6.81	142.50	134.00
27	8	3	15969.00	30452.00	154.55	0	Spot (Block27, Row3, Column8)	176.27	179.00	22.38	0.01	0.13	112.00	113.19	112.00	13.82	0.00	0.12	96.00	91.00	0.00	67.00	64.27	115458.00	4.57	139.91	134.00
27	1	4	13881.00	30716.00	163.80	0	Spot (Block27, Row4, Column1)	205.62	198.00	36.88	0.02	0.18	109.00	109.53	109.00	14.76	0.00	0.13	99.00	96.00	0.00	89.00	96.62	152772.00	6.51	143.63	136.00
27	2	4	14165.00	30759.00	204.55	0	Spot (Block27, Row4, Column2)	132.09	127.00	17.69	0.02	0.13	109.00	109.89	109.00	14.54	0.00	0.13	59.00	30.00	0.00	18.00	23.09	157849.00	1.53	117.41	116.00
27	3	4	14471.00	30727.00	150.60	0	Spot (Block27, Row4, Column3)	522.33	451.00	217.89	0.06	0.42	107.00	108.19	107.00	15.73	0.00	0.15	100.00	100.00	0.00	344.00	415.33	323324.00	26.33	199.94	189.00
27	4	4	14759.00	30729.00	214.55	0	Spot (Block27, Row4, Column4)	124.12	122.00	14.24	0.01	0.11	104.00	104.95	104.00	14.35	0.00	0.14	63.00	25.00	0.00	18.00	20.12	162843.00	1.34	113.42	114.00
27	5	4	15106.00	30762.00	96.50	0	Spot (Block27, Row4, Column5)	143.40	132.00	25.47	0.04	0.18	105.00	105.25	105.00	13.59	0.00	0.13	82.00	49.00	0.00	27.00	38.40	33698.00	2.81	120.35	119.00
27	6	4	15372.00	30731.00	188.30	0	Spot (Block27, Row4, Column6)	170.33	176.00	21.04	0.01	0.12	108.00	107.57	108.00	13.08	0.00	0.12	98.00	91.00	0.00	68.00	62.33	169989.00	4.80	134.96	130.00
27	7	4	15664.00	30735.00	172.25	0	Spot (Block27, Row4, Column7)	175.51	180.00	40.11	0.01	0.23	108.00	108.79	108.00	15.39	0.00	0.14	91.00	78.00	0.00	72.00	67.51	145494.00	4.34	127.47	124.50
27	8	4	15963.00	30744.00	192.10	0	Spot (Block27, Row4, Column8)	143.65	141.00	21.34	0.01	0.15	112.00	111.78	112.00	13.49	0.00	0.12	83.00	53.00	0.00	29.00	31.65	149828.00	2.36	118.79	118.00
27	1	5	13876.00	31023.00	172.10	0	Spot (Block27, Row5, Column1)	204.62	200.00	35.44	0.01	0.17	110.00	111.15	110.00	14.65	0.00	0.13	99.00	95.00	0.00	90.00	94.62	167991.00	6.38	136.17	134.00
27	2	5	14156.00	31035.00	176.25	0	Spot (Block27, Row5, Column2)	164.18	168.00	22.72	0.01	0.14	108.00	109.08	108.00	14.14	0.00	0.13	94.00	86.00	0.00	60.00	56.18	142183.00	3.90	126.54	127.00
27	3	5	14476.00	31031.00	185.70	0	Spot (Block27, Row5, Column3)	184.24	185.00	33.61	0.00	0.18	107.00	108.09	107.00	15.03	0.00	0.14	98.00	90.00	0.00	78.00	77.24	178341.00	5.07	134.32	131.00
27	4	5	14776.00	31027.00	169.00	0	Spot (Block27, Row5, Column4)	168.32	172.00	25.83	0.01	0.15	104.00	104.06	104.00	15.07	0.00	0.14	96.00	85.00	0.00	68.00	64.32	134484.00	4.26	126.91	122.00
27	5	5	15073.00	31034.00	145.40	0	Spot (Block27, Row5, Column5)	809.45	786.00	343.59	0.01	0.42	104.00	104.31	104.00	15.72	0.00	0.15	100.00	100.00	0.00	682.00	705.45	465432.00	44.86	248.75	207.00
27	6	5	15366.00	31044.00	236.30	0	Spot (Block27, Row5, Column6)	124.92	124.00	17.28	0.00	0.14	107.00	108.41	107.00	16.42	0.01	0.15	50.00	16.00	0.00	17.00	17.92	200740.00	1.01	109.86	112.00
27	7	5	15672.00	31037.00	179.35	0	Spot (Block27, Row5, Column7)	454.80	416.50	169.12	0.04	0.37	107.00	109.61	107.00	18.30	0.01	0.17	100.00	100.00	0.00	309.50	347.80	411143.00	18.86	195.52	194.00
27	8	5	15976.00	31041.00	163.55	0	Spot (Block27, Row5, Column8)	295.97	268.00	130.37	0.04	0.44	111.00	110.95	111.00	15.11	0.00	0.14	100.00	99.00	0.00	157.00	184.97	220199.00	12.24	154.96	151.00
27	1	6	13866.00	31327.00	193.25	0	Spot (Block27, Row6, Column1)	224.62	210.00	52.89	0.03	0.24	110.00	111.60	110.00	15.60	0.01	0.14	99.00	95.00	0.00	100.00	114.62	235627.00	7.25	149.57	143.00
27	2	6	14174.00	31338.00	192.90	0	Spot (Block27, Row6, Column2)	298.88	287.00	88.92	0.02	0.30	108.00	109.78	108.00	14.85	0.01	0.14	100.00	100.00	0.00	179.00	190.88	313822.00	12.74	168.88	175.00
27	3	6	14466.00	31327.00	154.90	0	Spot (Block27, Row6, Column3)	331.92	294.00	130.83	0.05	0.39	108.00	109.06	108.00	14.96	0.00	0.14	100.00	99.00	0.00	186.00	223.92	217738.00	14.89	166.27	171.00
27	4	6	14766.00	31322.00	211.60	0	Spot (Block27, Row6, Column4)	121.75	121.00	12.71	0.00	0.10	105.00	105.08	105.00	15.22	0.00	0.14	52.00	12.00	0.00	16.00	16.75	155595.00	1.10	115.91	113.50
27	5	6	15073.00	31332.00	143.30	0	Spot (Block27, Row6, Column5)	807.28	800.00	378.60	0.00	0.47	106.00	107.38	106.00	16.45	0.01	0.15	100.00	100.00	0.00	694.00	701.28	448845.00	42.54	279.12	257.50
27	6	6	15419.00	31326.00	96.10	0	Spot (Block27, Row6, Column6)	125.66	126.00	10.74	0.00	0.09	111.00	112.67	111.00	16.29	0.01	0.14	45.00	5.00	0.00	15.00	14.66	29278.00	0.80	124.01	123.00
27	7	6	15675.00	31335.00	161.65	0	Spot (Block27, Row6, Column7)	273.83	276.00	82.76	0.00	0.30	110.00	112.14	110.00	15.26	0.01	0.14	99.00	99.00	0.00	166.00	163.83	197981.00	10.60	150.42	143.00
27	8	6	15978.00	31348.00	166.15	0	Spot (Block27, Row6, Column8)	255.82	225.00	88.74	0.06	0.35	111.00	111.47	111.00	12.34	0.00	0.11	100.00	97.00	0.00	114.00	144.82	195192.00	11.70	149.60	141.00
27	1	7	13871.00	31624.00	179.85	0	Spot (Block27, Row7, Column1)	141.72	139.00	20.07	0.01	0.14	110.00	110.64	110.00	13.71	0.00	0.12	77.00	51.00	0.00	29.00	31.72	128254.00	2.27	122.91	122.50
27	2	7	14167.00	31630.00	147.00	-50	Spot (Block27, Row7, Column2)	114.71	115.00	9.00	0.00	0.08	110.00	110.33	110.00	15.17	0.00	0.14	11.00	0.00	0.00	5.00	4.71	67450.00	0.29	117.55	118.00
27	3	7	14467.00	31632.00	147.00	-50	Spot (Block27, Row7, Column3)	118.60	118.00	13.43	0.00	0.11	109.00	109.85	109.00	15.50	0.00	0.14	33.00	5.00	0.00	9.00	9.60	70684.00	0.56	121.56	122.00
27	4	7	14779.00	31669.00	216.40	0	Spot (Block27, Row7, Column4)	122.41	121.00	12.47	0.01	0.10	107.00	107.40	107.00	13.60	0.00	0.13	52.00	17.00	0.00	14.00	15.41	163783.00	1.10	115.35	114.00
27	5	7	15073.00	31650.00	188.15	0	Spot (Block27, Row7, Column5)	135.13	133.00	16.70	0.01	0.12	107.00	108.10	107.00	15.15	0.00	0.14	77.00	35.00	0.00	26.00	28.13	134720.00	1.78	117.43	117.50
27	6	7	15370.00	31636.00	183.70	0	Spot (Block27, Row7, Column6)	356.01	361.00	114.39	0.01	0.32	113.00	115.15	113.00	16.28	0.01	0.14	99.00	99.00	0.00	248.00	243.01	337494.00	14.79	176.99	180.00
27	7	7	15661.00	31635.00	167.80	0	Spot (Block27, Row7, Column7)	243.03	222.00	68.00	0.04	0.28	111.00	112.97	111.00	14.61	0.01	0.13	99.00	97.00	0.00	111.00	132.03	189560.00	8.90	148.38	141.00
27	8	7	15973.00	31635.00	196.70	0	Spot (Block27, Row7, Column8)	212.44	213.00	24.44	0.00	0.12	111.00	111.50	111.00	13.21	0.00	0.12	100.00	99.00	0.00	102.00	101.44	233045.00	7.64	149.57	143.00
27	1	8	13855.00	31919.00	142.45	0	Spot (Block27, Row8, Column1)	159.32	163.00	27.98	0.01	0.18	108.00	108.13	108.00	13.82	0.00	0.13	91.00	68.00	0.00	55.00	51.32	88105.00	3.70	129.98	124.00
27	2	8	14176.00	31920.00	184.80	0	Spot (Block27, Row8, Column2)	138.90	132.00	22.99	0.02	0.17	111.00	110.50	111.00	13.11	0.00	0.12	68.00	40.00	0.00	21.00	27.90	133624.00	2.17	116.22	117.00
27	3	8	14454.00	31928.00	161.95	0	Spot (Block27, Row8, Column3)	193.93	188.00	35.83	0.01	0.18	112.00	112.75	112.00	14.95	0.00	0.13	97.00	92.00	0.00	76.00	81.93	140408.00	5.43	137.79	128.00
27	4	8	14763.00	31931.00	157.90	0	Spot (Block27, Row8, Column4)	247.48	241.00	50.67	0.01	0.20	108.00	109.21	108.00	13.76	0.00	0.13	100.00	98.00	0.00	133.00	139.48	169522.00	10.05	155.92	161.50
27	5	8	15061.00	31950.00	211.90	0	Spot (Block27, Row8, Column5)	120.10	120.00	13.97	0.00	0.12	110.00	109.63	110.00	12.34	0.00	0.11	42.00	8.00	0.00	10.00	10.10	153722.00	0.85	114.97	113.00
27	6	8	15373.00	31939.00	186.95	0	Spot (Block27, Row8, Column6)	291.12	269.00	111.07	0.03	0.38	112.00	113.24	112.00	14.90	0.00	0.13	100.00	99.00	0.00	157.00	179.12	286170.00	11.94	160.44	162.00
27	7	8	15664.00	31924.00	158.70	0	Spot (Block27, Row8, Column7)	168.90	171.00	26.43	0.01	0.16	108.00	108.53	108.00	14.67	0.00	0.14	96.00	85.00	0.00	63.00	60.90	116373.00	4.12	129.90	123.00
27	8	8	15941.00	31968.00	164.00	0	Spot (Block27, Row8, Column8)	136.77	135.00	15.88	0.01	0.12	110.00	109.75	110.00	13.79	0.00	0.13	78.00	46.00	0.00	25.00	26.77	101892.00	1.96	119.53	120.00
28	1	1	18384.00	29848.00	155.10	0	Spot (Block28, Row1, Column1)	1507.00	1397.00	752.65	0.03	0.50	101.00	102.31	101.00	15.95	0.01	0.16	100.00	100.00	0.00	1296.00	1406.00	994618.00	88.09	408.59	301.00
28	2	1	18673.00	29856.00	156.70	0	Spot (Block28, Row1, Column2)	249.19	264.00	53.30	0.03	0.21	102.00	102.76	102.00	13.09	0.00	0.13	100.00	100.00	0.00	162.00	147.19	167954.00	11.19	148.28	140.00
28	3	1	18981.00	29863.00	151.50	0	Spot (Block28, Row1, Column3)	174.04	177.00	20.85	0.01	0.12	102.00	102.34	102.00	12.65	0.00	0.12	99.00	97.00	0.00	75.00	72.04	109646.00	5.67	129.51	125.00
28	4	1	19268.00	29865.00	169.85	0	Spot (Block28, Row1, Column4)	207.92	199.00	47.21	0.02	0.23	101.00	101.53	101.00	12.40	0.00	0.12	100.00	99.00	0.00	98.00	106.92	167379.00	8.58	134.66	130.00
28	5	1	19581.00	29859.00	162.30	0	Spot (Block28, Row1, Column5)	303.72	276.50	126.32	0.04	0.42	101.00	101.97	101.00	12.50	0.00	0.12	99.00	99.00	0.00	175.50	202.72	220502.00	16.15	149.16	149.00
28	6	1	19873.00	29860.00	155.95	0	Spot (Block28, Row1, Column6)	281.53	286.00	69.17	0.01	0.25	104.00	104.87	104.00	12.68	0.00	0.12	100.00	99.00	0.00	182.00	177.53	188345.00	13.93	150.70	136.00
28	7	1	20185.00	29863.00	120.30	0	Spot (Block28, Row1, Column7)	520.73	509.00	144.17	0.01	0.28	106.00	108.81	106.00	19.32	0.01	0.18	100.00	100.00	0.00	403.00	414.73	199440.00	21.33	219.92	195.50
28	8	1	20467.00	29868.00	148.40	0	Spot (Block28, Row1, Column8)	4491.45	4114.00	2136.66	0.04	0.48	108.00	112.43	108.00	24.00	0.02	0.21	100.00	100.00	0.00	4006.00	4383.45	2703855.00	182.42	914.13	801.00
28	1	2	18377.00	30153.00	147.00	-50	Spot (Block28, Row2, Column1)	105.72	107.00	12.79	0.01	0.12	98.00	98.20	98.00	13.98	0.00	0.14	36.00	5.00	0.00	9.00	7.72	62800.00	0.54	103.18	103.00
28	2	2	18667.00	30153.00	149.90	0	Spot (Block28, Row2, Column2)	171.89	179.00	31.62	0.02	0.18	100.00	100.08	100.00	12.71	0.00	0.13	95.00	88.00	0.00	79.00	71.89	105542.00	5.65	123.27	120.00
28	3	2	18977.00	30156.00	147.00	-50	Spot (Block28, Row2, Column3)	106.59	107.00	10.45	0.00	0.10	101.00	101.37	101.00	12.62	0.00	0.12	26.00	2.00	0.00	6.00	5.59	63423.00	0.41	109.70	110.00
28	4	2	19276.00	30163.00	173.85	0	Spot (Block28, Row2, Column4)	170.34	174.00	23.69	0.01	0.14	104.00	104.50	104.00	12.23	0.00	0.12	99.00	92.00	0.00	70.00	66.34	143257.00	5.38	127.21	127.00
28	5	2	19583.00	30144.00	179.00	0	Spot (Block28, Row2, Column5)	141.09	135.00	20.90	0.02	0.15	103.00	103.41	103.00	11.71	0.00	0.11	96.00	71.00	0.00	32.00	38.09	126702.00	3.22	119.37	118.00
28	6	2	19887.00	30158.00	166.10	0	Spot (Block28, Row2, Column6)	137.78	134.00	19.20	0.01	0.14	102.00	103.31	102.00	12.55	0.01	0.12	93.00	70.00	0.00	32.00	35.78	104987.00	2.75	117.23	117.00
28	7	2	20172.00	30151.00	159.05	0	Spot (Block28, Row2, Column7)	154.97	156.00	19.50	0.00	0.13	103.00	102.81	103.00	11.31	0.00	0.11	98.00	93.00	0.00	53.00	51.97	108481.00	4.61	121.94	122.00
28	8	2	20479.00	30166.00	147.00	-50	Spot (Block28, Row2, Column8)	108.41	108.00	7.37	0.00	0.07	106.00	107.34	106.00	20.68	0.01	0.19	0.00	0.00	0.00	2.00	2.41	63851.00	0.05	108.80	108.00
28	1	3	18386.00	30457.00	160.45	0	Spot (Block28, Row3, Column1)	243.67	234.00	61.80	0.02	0.25	97.00	96.88	97.00	11.63	0.00	0.12	100.00	100.00	0.00	137.00	146.67	173009.00	12.63	141.65	129.00
28	2	3	18684.00	30437.00	179.95	0	Spot (Block28, Row3, Column2)	116.46	116.00	11.16	0.00	0.10	97.00	96.97	97.00	12.54	0.00	0.13	71.00	30.00	0.00	19.00	19.46	105982.00	1.56	107.41	108.00
28	3	3	18966.00	30451.00	168.85	0	Spot (Block28, Row3, Column3)	194.55	197.00	43.25	0.01	0.22	99.00	99.26	99.00	14.47	0.00	0.15	100.00	97.00	0.00	98.00	95.55	154671.00	6.58	131.54	128.00
28	4	3	19279.00	30456.00	167.30	0	Spot (Block28, Row3, Column4)	249.64	254.00	74.31	0.01	0.30	101.00	101.65	101.00	12.30	0.00	0.12	99.00	96.00	0.00	153.00	148.64	193724.00	12.04	135.42	129.50
28	5	3	19574.00	30465.00	175.55	0	Spot (Block28, Row3, Column5)	153.56	151.00	29.54	0.01	0.19	102.00	102.35	102.00	12.81	0.00	0.13	93.00	72.00	0.00	49.00	51.56	132521.00	4.00	118.42	119.00
28	6	3	19876.00	30460.00	204.95	0	Spot (Block28, Row3, Column6)	279.24	275.00	84.31	0.01	0.30	105.00	105.01	105.00	14.02	0.00	0.13	100.00	99.00	0.00	170.00	174.24	333131.00	12.43	160.26	166.00
28	7	3	20185.00	30470.00	159.90	0	Spot (Block28, Row3, Column7)	230.65	211.00	63.82	0.04	0.28	105.00	104.47	105.00	12.76	0.00	0.12	99.00	98.00	0.00	106.00	125.65	163069.00	9.89	140.12	132.00
28	8	3	20479.00	30469.00	169.30	0	Spot (Block28, Row3, Column8)	263.05	246.00	67.27	0.03	0.26	104.00	104.02	104.00	11.42	0.00	0.11	100.00	99.00	0.00	142.00	159.05	209650.00	13.92	149.32	142.50
28	1	4	18374.00	30755.00	156.05	0	Spot (Block28, Row4, Column1)	242.75	218.50	69.96	0.05	0.29	100.00	100.26	100.00	11.92	0.00	0.12	100.00	99.00	0.00	118.50	142.75	162644.00	11.95	140.27	128.00
28	2	4	18727.00	30750.00	122.95	0	Spot (Block28, Row4, Column2)	120.73	120.00	10.93	0.00	0.09	102.00	102.00	102.00	14.12	0.00	0.14	61.00	22.00	0.00	18.00	18.73	48533.00	1.33	112.63	111.00
28	3	4	18975.00	30754.00	148.80	0	Spot (Block28, Row4, Column3)	1136.36	1096.00	505.15	0.02	0.44	101.00	102.69	101.00	14.87	0.01	0.14	100.00	100.00	0.00	995.00	1035.36	685227.00	69.54	333.05	267.00
28	4	4	19262.00	30730.00	231.20	0	Spot (Block28, Row4, Column4)	108.98	109.00	10.68	0.00	0.10	99.00	100.12	99.00	12.74	0.00	0.13	40.00	6.00	0.00	10.00	9.98	167611.00	0.70	100.93	101.00
28	5	4	19525.00	30756.00	174.40	0	Spot (Block28, Row4, Column5)	122.24	122.00	10.13	0.00	0.08	100.00	99.87	100.00	11.93	0.00	0.12	83.00	45.00	0.00	22.00	22.24	104022.00	1.87	111.93	111.00
28	6	4	19872.00	30767.00	209.75	0	Spot (Block28, Row4, Column6)	132.72	131.00	18.74	0.01	0.14	98.00	98.41	98.00	13.43	0.00	0.14	85.00	59.00	0.00	33.00	34.72	167491.00	2.55	110.23	108.00
28	7	4	20168.00	30767.00	172.55	0	Spot (Block28, Row4, Column7)	187.76	191.00	40.60	0.01	0.22	100.00	100.09	100.00	11.76	0.00	0.12	99.00	96.00	0.00	91.00	87.76	155087.00	7.46	125.41	126.00
28	8	4	20463.00	30765.00	178.35	0	Spot (Block28, Row4, Column8)	123.92	123.00	13.12	0.00	0.11	103.00	103.85	103.00	10.84	0.00	0.10	78.00	45.00	0.00	20.00	20.92	110538.00	1.85	112.18	112.00
28	1	5	18378.00	31056.00	153.90	0	Spot (Block28, Row5, Column1)	335.90	297.00	120.07	0.05	0.36	101.00	100.96	101.00	12.46	0.00	0.12	100.00	100.00	0.00	196.00	234.90	217665.00	18.86	161.50	170.50
28	2	5	18675.00	31059.00	157.45	0	Spot (Block28, Row5, Column2)	305.59	297.00	67.48	0.01	0.22	101.00	101.72	101.00	12.46	0.00	0.12	100.00	100.00	0.00	196.00	204.59	208105.00	16.36	162.30	169.50
28	3	5	18973.00	31054.00	169.75	0	Spot (Block28, Row5, Column3)	161.68	171.00	25.33	0.02	0.16	100.00	101.59	100.00	13.68	0.01	0.13	93.00	83.00	0.00	71.00	61.68	129987.00	4.39	120.67	113.00
28	4	5	19277.00	31059.00	172.45	0	Spot (Block28, Row5, Column4)	191.36	197.00	35.53	0.01	0.19	102.00	103.11	102.00	13.72	0.00	0.13	100.00	96.00	0.00	95.00	89.36	159215.00	6.43	128.57	126.00
28	5	5	19576.00	31061.00	146.70	0	Spot (Block28, Row5, Column5)	1436.66	1346.00	731.39	0.03	0.51	103.00	105.16	103.00	17.24	0.01	0.16	100.00	100.00	0.00	1243.00	1333.66	843322.00	77.23	414.15	321.00
28	6	5	19866.00	31065.00	189.95	0	Spot (Block28, Row5, Column6)	135.19	131.50	19.72	0.01	0.15	99.00	100.18	99.00	14.44	0.01	0.14	86.00	60.00	0.00	32.50	36.19	137082.00	2.42	109.49	109.50
28	7	5	20172.00	31063.00	185.50	0	Spot (Block28, Row5, Column7)	183.04	190.00	25.63	0.02	0.14	99.00	99.97	99.00	11.48	0.00	0.11	99.00	97.00	0.00	91.00	84.04	175719.00	7.23	125.79	124.00
28	8	5	20478.00	31069.00	152.40	0	Spot (Block28, Row5, Column8)	397.26	364.00	175.49	0.04	0.44	103.00	103.01	103.00	11.36	0.00	0.11	100.00	100.00	0.00	261.00	294.26	252262.00	25.90	174.44	174.00
28	1	6	18373.00	31353.00	210.40	0	Spot (Block28, Row6, Column1)	250.83	246.00	64.11	0.01	0.26	99.00	99.50	99.00	14.23	0.00	0.14	100.00	99.00	0.00	147.00	151.83	316794.00	10.63	146.23	139.50
28	2	6	18662.00	31345.00	206.75	0	Spot (Block28, Row6, Column2)	153.83	156.00	27.00	0.01	0.18	103.00	103.32	103.00	12.78	0.00	0.12	93.00	74.00	0.00	53.00	50.83	187981.00	3.95	120.50	117.00
28	3	6	18963.00	31359.00	154.80	0	Spot (Block28, Row6, Column3)	433.70	420.00	176.23	0.01	0.41	101.00	102.38	101.00	12.97	0.01	0.13	100.00	100.00	0.00	319.00	332.70	285808.00	25.55	172.58	174.00
28	4	6	19274.00	31369.00	163.50	0	Spot (Block28, Row6, Column4)	126.42	127.00	10.95	0.00	0.09	102.00	103.31	102.00	14.59	0.01	0.14	79.00	32.00	0.00	25.00	24.42	93677.00	1.58	111.84	111.00
28	5	6	19574.00	31364.00	143.65	0	Spot (Block28, Row6, Column5)	1817.72	1725.00	961.60	0.02	0.53	102.00	104.31	102.00	17.72	0.01	0.17	100.00	100.00	0.00	1623.00	1715.72	1021561.00	96.71	432.09	360.00
28	6	6	19868.00	31362.00	172.45	0	Spot (Block28, Row6, Column6)	117.56	118.00	11.72	0.00	0.10	102.00	102.71	102.00	13.15	0.00	0.13	60.00	15.00	0.00	16.00	15.56	97341.00	1.13	108.05	110.00
28	7	6	20176.00	31362.00	155.85	0	Spot (Block28, Row6, Column7)	353.62	305.00	152.24	0.06	0.43	104.00	103.99	104.00	12.60	0.00	0.12	100.00	100.00	0.00	201.00	249.62	236221.00	19.82	159.94	167.00
28	8	6	20483.00	31365.00	157.70	0	Spot (Block28, Row6, Column8)	412.17	358.50	204.41	0.06	0.50	105.00	105.57	105.00	12.90	0.00	0.12	100.00	100.00	0.00	253.50	307.17	282748.00	23.76	169.15	177.00
28	1	7	18373.00	31672.00	217.95	0	Spot (Block28, Row7, Column1)	114.28	114.00	12.84	0.00	0.11	96.00	95.47	96.00	12.38	0.00	0.13	65.00	30.00	0.00	18.00	18.28	155991.00	1.52	102.32	103.00
28	2	7	18703.00	31643.00	271.35	0	Spot (Block28, Row7, Column2)	107.17	107.00	8.82	0.00	0.08	101.00	101.50	101.00	12.81	0.00	0.13	23.00	0.00	0.00	6.00	6.17	229557.00	0.44	98.75	99.00
28	3	7	18969.00	31656.00	147.00	-50	Spot (Block28, Row7, Column3)	106.79	105.00	10.51	0.01	0.10	102.00	102.84	102.00	12.48	0.00	0.12	23.00	5.00	0.00	3.00	4.79	62684.00	0.32	114.89	115.00
28	4	7	19277.00	31664.00	180.80	0	Spot (Block28, Row7, Column4)	113.78	114.00	10.29	0.00	0.09	99.00	98.94	99.00	11.46	0.00	0.12	62.00	20.00	0.00	15.00	14.78	104218.00	1.29	106.52	106.00
28	5	7	19561.00	31661.00	226.95	0	Spot (Block28, Row7, Column5)	143.66	140.00	24.15	0.01	0.17	99.00	99.94	99.00	13.49	0.00	0.13	91.00	71.00	0.00	41.00	44.66	212477.00	3.24	110.70	109.50
28	6	7	19865.00	31663.00	200.95	0	Spot (Block28, Row7, Column6)	165.23	170.00	22.30	0.01	0.13	103.00	105.24	103.00	15.23	0.01	0.14	98.00	88.00	0.00	67.00	62.23	189353.00	3.94	125.03	124.00
28	7	7	20162.00	31666.00	154.10	0	Spot (Block28, Row7, Column7)	338.41	342.00	79.74	0.00	0.24	105.00	105.62	105.00	14.11	0.00	0.13	100.00	99.00	0.00	237.00	233.41	219966.00	16.50	180.91	179.00
28	8	7	20477.00	31660.00	187.15	0	Spot (Block28, Row7, Column8)	171.72	175.00	21.69	0.01	0.13	104.00	104.11	104.00	13.59	0.00	0.13	99.00	95.00	0.00	71.00	67.72	169658.00	4.98	133.18	128.50
28	1	8	18364.00	31959.00	193.20	0	Spot (Block28, Row8, Column1)	122.87	123.00	15.29	0.00	0.12	95.00	95.29	95.00	12.23	0.00	0.13	85.00	59.00	0.00	28.00	27.87	129261.00	2.25	99.97	100.00
28	2	8	18672.00	31974.00	150.70	0	Spot (Block28, Row8, Column2)	126.31	126.00	13.44	0.00	0.11	98.00	98.61	98.00	12.19	0.00	0.12	88.00	59.00	0.00	28.00	28.31	78690.00	2.27	113.68	113.00
28	3	8	18951.00	31962.00	171.00	0	Spot (Block28, Row8, Column3)	165.39	172.50	35.47	0.02	0.21	101.00	101.13	101.00	12.16	0.00	0.12	97.00	83.00	0.00	71.50	64.39	134299.00	5.29	123.57	117.00
28	4	8	19266.00	31961.00	153.70	0	Spot (Block28, Row8, Column4)	472.78	475.00	145.91	0.00	0.31	100.00	100.38	100.00	13.08	0.00	0.13	100.00	100.00	0.00	375.00	372.78	306834.00	28.47	193.61	182.00
28	5	8	19568.00	31960.00	147.00	-50	Spot (Block28, Row8, Column5)	107.71	108.00	11.06	0.00	0.10	101.00	102.45	101.00	14.52	0.01	0.14	24.00	0.00	0.00	7.00	6.71	63336.00	0.36	111.71	112.00
28	6	8	19873.00	31962.00	197.75	0	Spot (Block28, Row8, Column6)	328.22	296.00	117.44	0.04	0.36	104.00	105.96	104.00	14.36	0.01	0.14	100.00	100.00	0.00	192.00	224.22	364649.00	15.47	171.73	177.00
28	7	8	20175.00	31955.00	167.70	0	Spot (Block28, Row8, Column7)	183.42	189.00	25.88	0.01	0.14	103.00	103.44	103.00	12.67	0.00	0.12	99.00	97.00	0.00	86.00	80.42	143071.00	6.31	127.17	125.00
28	8	8	20480.00	31972.00	125.20	0	Spot (Block28, Row8, Column8)	130.24	130.00	10.84	0.00	0.08	105.00	105.28	105.00	11.97	0.00	0.11	90.00	55.00	0.00	25.00	25.24	54048.00	2.08	118.57	118.00
29	1	1	4851.00	34268.00	150.65	0	Spot (Block29, Row1, Column1)	1742.41	1564.50	787.55	0.05	0.45	74.00	75.56	74.00	13.95	0.01	0.18	100.00	100.00	0.00	1490.50	1668.41	1090749.00	119.45	430.26	362.50
29	2	1	5142.00	34276.00	153.30	0	Spot (Block29, Row1, Column2)	234.60	230.50	54.93	0.01	0.23	76.00	77.65	76.00	12.40	0.01	0.16	100.00	99.00	0.00	154.50	158.60	150616.00	12.66	112.28	109.00
29	3	1	5439.00	34262.00	155.85	0	Spot (Block29, Row1, Column3)	112.91	114.00	13.34	0.00	0.12	77.00	77.19	77.00	9.92	0.00	0.13	97.00	86.00	0.00	37.00	35.91	75534.00	3.60	90.78	89.00
29	4	1	5752.00	34282.00	153.15	0	Spot (Block29, Row1, Column4)	209.58	203.00	41.43	0.01	0.20	78.00	78.44	78.00	10.02	0.00	0.13	100.00	100.00	0.00	125.00	131.58	134971.00	13.09	116.43	112.00
29	5	1	6042.00	34280.00	156.10	0	Spot (Block29, Row1, Column5)	185.35	189.00	48.21	0.01	0.26	79.00	79.11	79.00	10.09	0.00	0.13	100.00	99.00	0.00	110.00	106.35	124556.00	10.53	105.10	103.00
29	6	1	6342.00	34279.00	148.65	0	Spot (Block29, Row1, Column6)	309.23	287.00	104.72	0.03	0.34	79.00	79.36	79.00	11.46	0.00	0.14	100.00	100.00	0.00	208.00	230.23	186463.00	20.06	134.83	121.00
29	7	1	6664.00	34282.00	115.95	0	Spot (Block29, Row1, Column7)	571.13	577.50	154.48	0.00	0.27	82.00	84.83	82.00	21.72	0.01	0.26	100.00	100.00	0.00	495.50	489.13	201038.00	22.38	221.28	187.00
29	8	1	6938.00	34291.00	145.95	0	Spot (Block29, Row1, Column8)	4951.82	4772.00	2096.36	0.02	0.42	83.00	87.75	83.00	27.25	0.02	0.31	100.00	100.00	0.00	4689.00	4868.82	2886913.00	178.49	1047.23	908.00
29	1	2	4844.00	34576.00	147.00	-50	Spot (Block29, Row2, Column1)	78.86	79.00	7.49	0.00	0.10	78.00	78.16	78.00	12.09	0.00	0.15	6.00	0.00	0.00	1.00	0.86	46448.00	0.06	80.95	80.00
29	2	2	5141.00	34582.00	145.80	0	Spot (Block29, Row2, Column2)	150.65	159.50	33.60	0.02	0.22	76.00	76.54	76.00	10.26	0.00	0.13	100.00	99.00	0.00	83.50	74.65	87078.00	7.22	99.83	98.00
29	3	2	5465.00	34590.00	210.05	0	Spot (Block29, Row2, Column3)	84.11	83.00	8.20	0.01	0.10	77.00	77.42	77.00	12.22	0.00	0.16	24.00	2.00	0.00	6.00	7.11	105637.00	0.55	78.78	80.00
29	4	2	5732.00	34579.00	161.35	0	Spot (Block29, Row2, Column4)	114.78	114.00	12.85	0.00	0.11	78.00	77.52	78.00	11.09	0.00	0.14	98.00	87.00	0.00	36.00	36.78	82409.00	3.36	95.88	95.00
29	5	2	6053.00	34575.00	198.00	0	Spot (Block29, Row2, Column5)	112.53	112.00	15.04	0.00	0.13	77.00	77.26	77.00	10.69	0.00	0.14	96.00	81.00	0.00	35.00	35.53	124344.00	3.30	89.17	90.00
29	6	2	6345.00	34574.00	173.55	0	Spot (Block29, Row2, Column6)	132.16	125.00	27.62	0.02	0.21	78.00	78.45	78.00	9.87	0.00	0.13	99.00	93.00	0.00	47.00	54.16	111541.00	5.44	93.32	93.00
29	7	2	6646.00	34584.00	181.20	0	Spot (Block29, Row2, Column7)	108.38	107.00	17.78	0.01	0.16	77.00	78.60	77.00	11.34	0.01	0.14	88.00	69.00	0.00	30.00	31.38	99497.00	2.63	90.42	92.00
29	8	2	6946.00	34589.00	147.00	-50	Spot (Block29, Row2, Column8)	86.90	86.00	10.10	0.00	0.12	80.00	82.69	80.00	22.86	0.01	0.28	8.00	0.00	0.00	6.00	6.90	51182.00	0.18	82.82	83.00
29	1	3	4844.00	34872.00	146.90	0	Spot (Block29, Row3, Column1)	311.91	292.00	105.02	0.03	0.34	76.00	76.46	76.00	10.92	0.00	0.14	100.00	100.00	0.00	216.00	235.91	182779.00	21.57	136.58	120.00
29	2	3	5129.00	34863.00	209.60	0	Spot (Block29, Row3, Column2)	83.65	83.00	9.48	0.00	0.11	75.00	75.43	75.00	10.01	0.00	0.13	41.00	11.00	0.00	8.00	8.65	104567.00	0.82	78.94	79.00
29	3	3	5428.00	34875.00	143.80	0	Spot (Block29, Row3, Column3)	622.10	492.00	636.95	0.10	1.02	77.00	78.90	77.00	16.15	0.01	0.20	100.00	100.00	0.00	415.00	545.10	352728.00	33.63	201.29	167.00
29	4	3	5748.00	34876.00	141.10	0	Spot (Block29, Row3, Column4)	434.75	419.00	164.46	0.02	0.38	80.00	80.73	80.00	15.02	0.00	0.19	100.00	100.00	0.00	339.00	354.75	234328.00	23.57	164.43	167.00
29	5	3	6053.00	34871.00	146.40	0	Spot (Block29, Row3, Column5)	285.95	261.00	189.73	0.04	0.66	81.00	81.50	81.00	12.28	0.00	0.15	100.00	98.00	0.00	180.00	204.95	167280.00	16.65	124.73	110.00
29	6	3	6341.00	34892.00	222.95	0	Spot (Block29, Row3, Column6)	120.97	119.00	23.46	0.01	0.19	78.00	77.87	78.00	10.60	0.00	0.14	94.00	81.00	0.00	41.00	42.97	171533.00	4.07	88.88	88.00
29	7	3	6652.00	34894.00	167.00	0	Spot (Block29, Row3, Column7)	131.35	125.00	29.00	0.02	0.22	76.00	77.14	76.00	10.89	0.01	0.14	99.00	89.00	0.00	49.00	55.35	101666.00	4.98	90.32	90.00
29	8	3	6947.00	34891.00	147.50	0	Spot (Block29, Row3, Column8)	341.78	328.00	89.03	0.02	0.26	80.00	80.49	80.00	11.41	0.00	0.14	100.00	100.00	0.00	248.00	261.78	204041.00	22.90	157.79	164.00
29	1	4	4843.00	35170.00	139.70	0	Spot (Block29, Row4, Column1)	461.07	474.00	152.09	0.01	0.33	76.00	76.62	76.00	11.83	0.00	0.15	100.00	100.00	0.00	398.00	385.07	243444.00	32.50	179.64	171.00
29	2	4	5141.00	35177.00	147.00	-50	Spot (Block29, Row4, Column2)	84.51	83.00	9.46	0.01	0.11	76.00	77.36	76.00	13.09	0.01	0.17	29.00	5.00	0.00	7.00	8.51	49946.00	0.55	82.20	80.00
29	3	4	5443.00	35174.00	139.10	0	Spot (Block29, Row4, Column3)	2018.85	2015.00	895.49	0.00	0.44	77.00	78.94	77.00	16.51	0.01	0.21	100.00	100.00	0.00	1938.00	1941.85	1057876.00	117.50	512.41	432.00
29	4	4	5730.00	35220.00	251.05	0	Spot (Block29, Row4, Column4)	82.36	82.00	12.03	0.00	0.15	77.00	78.63	77.00	14.46	0.01	0.18	21.00	2.00	0.00	5.00	5.36	150143.00	0.26	72.20	72.00
29	5	4	6016.00	35191.00	113.25	0	Spot (Block29, Row4, Column5)	203.11	122.00	309.58	0.22	1.52	79.00	80.72	79.00	13.68	0.01	0.17	100.00	94.00	0.00	43.00	124.11	67025.00	8.95	107.22	107.00
29	6	4	6343.00	35168.00	196.60	0	Spot (Block29, Row4, Column6)	117.67	113.00	19.46	0.02	0.17	77.00	77.19	77.00	11.02	0.00	0.14	98.00	83.00	0.00	36.00	40.67	128373.00	3.67	90.12	90.00
29	7	4	6623.00	35183.00	173.30	0	Spot (Block29, Row4, Column7)	123.17	116.00	29.27	0.03	0.24	77.00	77.30	77.00	10.06	0.00	0.13	95.00	84.00	0.00	39.00	46.17	103215.00	4.56	91.84	92.00
29	8	4	6933.00	35227.00	177.15	0	Spot (Block29, Row4, Column8)	99.44	100.00	9.65	0.00	0.10	79.00	80.06	79.00	11.53	0.01	0.14	81.00	39.00	0.00	21.00	20.44	87304.00	1.68	89.17	87.50
29	1	5	4846.00	35473.00	138.80	0	Spot (Block29, Row5, Column1)	451.90	423.00	161.68	0.03	0.36	78.00	78.94	78.00	12.05	0.01	0.15	100.00	100.00	0.00	345.00	373.90	237248.00	30.95	177.66	170.00
29	2	5	5144.00	35473.00	153.55	0	Spot (Block29, Row5, Column2)	326.00	324.00	69.93	0.00	0.21	77.00	78.00	77.00	11.48	0.01	0.15	100.00	100.00	0.00	247.00	249.00	211571.00	21.61	143.69	128.00
29	3	5	5441.00	35476.00	264.70	0	Spot (Block29, Row5, Column3)	91.36	91.00	13.93	0.00	0.15	78.00	79.84	78.00	12.95	0.01	0.16	51.00	18.00	0.00	13.00	13.36	185927.00	0.89	78.38	79.00
29	4	5	5740.00	35477.00	155.00	0	Spot (Block29, Row5, Column4)	200.71	193.00	57.72	0.02	0.29	78.00	78.76	78.00	12.75	0.00	0.16	100.00	98.00	0.00	115.00	122.71	132070.00	9.57	106.93	105.00
29	5	5	6047.00	35477.00	139.05	0	Spot (Block29, Row5, Column5)	2816.76	2613.00	1426.64	0.03	0.51	78.00	80.84	78.00	17.04	0.02	0.21	100.00	100.00	0.00	2535.00	2738.76	1495697.00	160.54	606.07	479.00
29	6	5	6340.00	35485.00	171.15	0	Spot (Block29, Row5, Column6)	151.25	147.00	41.13	0.01	0.27	77.00	78.41	77.00	13.69	0.01	0.17	96.00	85.00	0.00	70.00	74.25	122817.00	5.32	94.22	91.00
29	7	5	6646.00	35491.00	200.35	0	Spot (Block29, Row5, Column7)	125.35	122.00	22.61	0.01	0.18	81.00	81.81	81.00	11.31	0.00	0.14	94.00	82.00	0.00	41.00	44.35	143023.00	3.85	92.75	91.00
29	8	5	6942.00	35489.00	153.75	0	Spot (Block29, Row5, Column8)	220.35	202.00	77.00	0.04	0.35	81.00	81.56	81.00	10.83	0.00	0.13	100.00	99.00	0.00	121.00	139.35	142343.00	12.81	112.71	108.00
29	1	6	4830.00	35768.00	191.15	0	Spot (Block29, Row6, Column1)	116.43	116.00	15.19	0.00	0.13	77.00	77.49	77.00	10.25	0.00	0.13	97.00	90.00	0.00	39.00	39.43	119925.00	3.80	91.79	93.00
29	2	6	5140.00	35789.00	178.10	0	Spot (Block29, Row6, Column2)	104.16	104.00	12.03	0.00	0.12	77.00	76.80	77.00	10.39	0.00	0.14	90.00	71.00	0.00	27.00	27.16	91971.00	2.63	87.89	89.00
29	3	6	5434.00	35771.00	141.40	0	Spot (Block29, Row6, Column3)	694.96	694.00	283.78	0.00	0.41	78.00	78.87	78.00	11.97	0.00	0.15	100.00	100.00	0.00	616.00	616.96	375973.00	51.49	200.41	170.00
29	4	6	5738.00	35777.00	188.95	0	Spot (Block29, Row6, Column4)	104.22	103.00	14.88	0.01	0.14	78.00	79.33	78.00	13.82	0.01	0.17	79.00	44.00	0.00	25.00	26.22	105683.00	1.80	84.41	83.00
29	5	6	6043.00	35780.00	137.40	0	Spot (Block29, Row6, Column5)	2376.56	2186.00	1143.34	0.04	0.48	79.00	81.32	79.00	17.46	0.01	0.21	100.00	100.00	0.00	2107.00	2297.56	1204918.00	131.48	561.40	386.00
29	6	6	6339.00	35785.00	147.00	-50	Spot (Block29, Row6, Column6)	95.19	95.00	8.80	0.00	0.09	80.00	80.50	80.00	11.68	0.00	0.15	68.00	15.00	0.00	15.00	15.19	56069.00	1.26	85.43	86.00
29	7	6	6639.00	35782.00	148.00	0	Spot (Block29, Row6, Column7)	281.09	275.50	90.54	0.01	0.32	82.00	82.69	82.00	11.47	0.00	0.14	100.00	100.00	0.00	193.50	199.09	168093.00	17.29	133.25	117.50
29	8	6	6951.00	35788.00	146.35	0	Spot (Block29, Row6, Column8)	257.96	264.00	92.94	0.01	0.36	80.00	81.20	80.00	11.75	0.01	0.14	100.00	98.00	0.00	184.00	177.96	150391.00	15.04	127.72	119.00
29	1	7	4842.00	36111.00	137.60	0	Spot (Block29, Row7, Column1)	87.76	88.00	8.43	0.00	0.10	77.00	76.85	77.00	8.97	0.00	0.12	61.00	22.00	0.00	11.00	10.76	45109.00	1.22	82.25	84.00
29	2	7	5136.00	36078.00	147.00	-50	Spot (Block29, Row7, Column2)	77.02	76.00	10.70	0.01	0.14	77.00	77.04	77.00	10.49	0.00	0.14	17.00	4.00	0.00	-1.00	0.02	45362.00	-0.00	80.26	78.00
29	3	7	5436.00	36079.00	147.00	-50	Spot (Block29, Row7, Column3)	81.94	82.00	9.97	0.00	0.12	79.00	79.79	79.00	12.21	0.00	0.15	13.00	2.00	0.00	3.00	2.94	48263.00	0.18	81.58	80.00
29	4	7	5737.00	36081.00	147.00	-50	Spot (Block29, Row7, Column4)	80.92	81.00	9.47	0.00	0.12	78.00	78.25	78.00	11.55	0.00	0.15	19.00	1.00	0.00	3.00	2.92	48069.00	0.23	81.70	81.50
29	5	7	6041.00	36083.00	189.10	0	Spot (Block29, Row7, Column5)	112.89	114.00	13.31	0.00	0.12	77.00	78.28	77.00	12.82	0.01	0.16	94.00	78.00	0.00	37.00	35.89	114023.00	2.70	91.67	91.00
29	6	7	6330.00	36087.00	218.60	0	Spot (Block29, Row7, Column6)	113.11	115.00	17.16	0.01	0.15	79.00	79.15	79.00	10.97	0.00	0.14	89.00	75.00	0.00	36.00	34.11	154514.00	3.10	89.59	90.00
29	7	7	6634.00	36089.00	148.35	0	Spot (Block29, Row7, Column7)	313.04	287.00	103.18	0.04	0.33	79.00	79.45	79.00	11.98	0.00	0.15	100.00	99.00	0.00	208.00	234.04	186260.00	19.49	142.32	121.00
29	8	7	6941.00	36092.00	191.10	0	Spot (Block29, Row7, Column8)	152.05	155.00	29.42	0.01	0.19	80.00	80.52	80.00	11.32	0.00	0.14	99.00	98.00	0.00	75.00	72.05	157068.00	6.32	105.14	104.00
29	1	8	4829.00	36381.00	150.90	0	Spot (Block29, Row8, Column1)	137.53	126.00	38.47	0.04	0.28	77.00	77.00	77.00	9.98	0.00	0.13	99.00	95.00	0.00	49.00	60.53	85816.00	6.06	98.63	99.00
29	2	8	5133.00	36364.00	185.50	0	Spot (Block29, Row8, Column2)	99.44	100.00	14.15	0.00	0.14	77.00	77.48	77.00	10.39	0.00	0.13	76.00	54.00	0.00	23.00	22.44	96159.00	2.11	87.35	87.00
29	3	8	5431.00	36368.00	170.25	0	Spot (Block29, Row8, Column3)	116.33	114.00	18.99	0.01	0.16	78.00	78.88	78.00	11.83	0.00	0.15	96.00	79.00	0.00	36.00	38.33	94112.00	3.16	90.11	91.00
29	4	8	5742.00	36378.00	143.55	0	Spot (Block29, Row8, Column4)	534.51	517.50	182.27	0.01	0.34	77.00	77.76	77.00	12.04	0.00	0.15	100.00	100.00	0.00	440.50	457.51	297190.00	37.95	197.97	171.00
29	5	8	6035.00	36383.00	147.00	-50	Spot (Block29, Row8, Column5)	80.55	80.00	7.53	0.00	0.09	77.00	77.70	77.00	10.66	0.00	0.14	16.00	2.00	0.00	3.00	3.55	47361.00	0.27	77.99	77.00
29	6	8	6339.00	36385.00	184.70	0	Spot (Block29, Row8, Column6)	149.80	148.00	33.67	0.01	0.22	77.00	77.80	77.00	10.95	0.00	0.14	100.00	97.00	0.00	71.00	72.80	143811.00	6.57	99.51	100.00
29	7	8	6639.00	36377.00	158.75	0	Spot (Block29, Row8, Column7)	154.97	168.00	31.99	0.04	0.21	78.00	77.68	78.00	11.11	0.00	0.14	99.00	96.00	0.00	90.00	76.97	108476.00	6.96	96.02	96.00
29	8	8	6915.00	36405.00	188.90	0	Spot (Block29, Row8, Column8)	93.74	93.00	11.66	0.00	0.12	78.00	78.33	78.00	11.30	0.00	0.14	61.00	29.00	0.00	15.00	15.74	93832.00	1.36	81.54	80.50
30	1	1	9352.00	34293.00	149.70	0	Spot (Block30, Row1, Column1)	1516.25	1449.50	716.79	0.02	0.47	67.00	68.53	67.00	14.71	0.01	0.21	100.00	100.00	0.00	1382.50	1449.25	927948.00	98.45	422.20	291.00
30	2	1	9642.00	34334.00	293.95	0	Spot (Block30, Row1, Column2)	75.91	75.00	11.07	0.01	0.15	65.00	65.23	65.00	13.26	0.00	0.20	38.00	8.00	0.00	10.00	10.91	192118.00	0.80	65.56	66.00
30	3	1	9964.00	34327.00	181.00	0	Spot (Block30, Row1, Column3)	79.49	80.00	9.67	0.00	0.12	67.00	66.80	67.00	10.77	0.00	0.16	57.00	18.00	0.00	13.00	12.49	73132.00	1.18	73.22	72.00
30	4	1	10250.00	34310.00	147.00	-50	Spot (Block30, Row1, Column4)	71.80	72.00	7.10	0.00	0.10	67.00	66.36	67.00	9.94	0.00	0.15	26.00	0.00	0.00	5.00	4.80	42293.00	0.55	70.12	71.00
30	5	1	10543.00	34326.00	227.75	0	Spot (Block30, Row1, Column5)	86.50	87.00	16.80	0.00	0.19	67.00	66.80	67.00	11.46	0.00	0.17	67.00	46.00	0.00	20.00	19.50	128795.00	1.72	69.02	69.00
30	6	1	10843.00	34312.00	155.00	0	Spot (Block30, Row1, Column6)	85.42	87.00	12.24	0.01	0.14	70.00	69.94	70.00	11.04	0.00	0.16	64.00	29.00	0.00	17.00	15.42	56377.00	1.40	76.12	74.50
30	7	1	11168.00	34300.00	166.45	0	Spot (Block30, Row1, Column7)	96.45	96.00	9.71	0.00	0.10	73.00	73.03	73.00	15.28	0.00	0.21	78.00	24.00	0.00	23.00	23.45	74171.00	1.53	80.36	80.00
30	8	1	11440.00	34319.00	146.40	0	Spot (Block30, Row1, Column8)	4485.47	4057.00	2165.14	0.04	0.48	73.00	74.86	73.00	18.94	0.01	0.25	100.00	100.00	0.00	3984.00	4412.47	2628486.00	232.88	872.66	746.50
30	1	2	9347.00	34604.00	147.00	-50	Spot (Block30, Row2, Column1)	71.23	70.00	12.33	0.01	0.17	69.00	70.08	69.00	13.54	0.01	0.19	17.00	3.00	0.00	1.00	2.23	41814.00	0.09	74.75	72.00
30	2	2	9606.00	34584.00	193.30	0	Spot (Block30, Row2, Column2)	79.26	80.00	10.73	0.00	0.14	68.00	68.58	68.00	18.53	0.00	0.27	24.00	0.00	0.00	12.00	11.26	83621.00	0.58	70.06	70.50
30	3	2	9948.00	34608.00	147.00	-50	Spot (Block30, Row2, Column3)	68.14	68.00	9.99	0.00	0.15	66.00	65.92	66.00	11.40	0.00	0.17	19.00	1.00	0.00	2.00	2.14	39998.00	0.20	72.09	72.00
30	4	2	10257.00	34614.00	158.15	0	Spot (Block30, Row2, Column4)	80.14	81.00	10.66	0.00	0.13	67.00	67.01	67.00	10.54	0.00	0.16	61.00	22.00	0.00	14.00	13.14	55459.00	1.25	71.73	72.00
30	5	2	10523.00	34599.00	195.20	0	Spot (Block30, Row2, Column5)	85.47	84.00	10.37	0.01	0.12	69.00	68.92	69.00	10.49	0.00	0.15	70.00	29.00	0.00	15.00	16.47	92220.00	1.58	74.08	74.00
30	6	2	10849.00	34613.00	147.00	-50	Spot (Block30, Row2, Column6)	74.49	73.00	11.75	0.01	0.16	71.00	71.41	71.00	11.80	0.00	0.17	24.00	6.00	0.00	2.00	3.49	43799.00	0.26	78.84	79.00
30	7	2	11149.00	34615.00	147.00	-50	Spot (Block30, Row2, Column7)	74.37	72.00	12.93	0.01	0.17	71.00	70.78	71.00	10.84	0.00	0.15	26.00	11.00	0.00	1.00	3.37	43805.00	0.33	72.91	72.00
30	8	2	11450.00	34617.00	147.00	-50	Spot (Block30, Row2, Column8)	73.62	73.00	9.41	0.00	0.13	73.00	74.02	73.00	16.33	0.01	0.22	7.00	0.00	0.00	0.00	0.62	43287.00	-0.02	74.48	74.00
30	1	3	9346.00	34904.00	147.00	-50	Spot (Block30, Row3, Column1)	77.25	78.00	9.84	0.00	0.13	69.00	68.34	69.00	11.00	0.00	0.16	40.00	4.00	0.00	9.00	8.25	45423.00	0.81	75.67	75.00
30	2	3	9646.00	34906.00	147.00	-50	Spot (Block30, Row3, Column2)	71.81	70.00	10.41	0.01	0.14	69.00	69.56	69.00	17.53	0.00	0.25	9.00	0.00	0.00	1.00	2.81	42225.00	0.13	72.50	71.00
30	3	3	9947.00	34908.00	147.00	-50	Spot (Block30, Row3, Column3)	83.78	84.00	9.39	0.00	0.11	69.00	69.11	69.00	18.69	0.00	0.27	36.00	0.00	0.00	15.00	14.78	49598.00	0.79	79.30	79.50
30	4	3	10260.00	34906.00	189.70	0	Spot (Block30, Row3, Column4)	98.65	101.00	14.13	0.01	0.14	67.00	67.54	67.00	11.16	0.00	0.17	89.00	76.00	0.00	34.00	31.65	99737.00	2.79	80.46	79.00
30	5	3	10547.00	34912.00	147.00	-50	Spot (Block30, Row3, Column5)	75.64	76.00	8.26	0.00	0.11	70.00	70.73	70.00	11.72	0.00	0.17	23.00	0.00	0.00	6.00	5.64	45004.00	0.42	72.21	73.00
30	6	3	10847.00	34907.00	210.95	0	Spot (Block30, Row3, Column6)	254.74	230.00	84.80	0.04	0.33	72.00	71.97	72.00	13.30	0.00	0.18	100.00	100.00	0.00	158.00	182.74	324539.00	13.74	130.05	122.50
30	7	3	11159.00	34932.00	195.75	0	Spot (Block30, Row3, Column7)	84.78	84.00	9.46	0.00	0.11	72.00	71.75	72.00	11.65	0.00	0.16	53.00	15.00	0.00	12.00	12.78	91817.00	1.12	75.47	75.00
30	8	3	11460.00	34907.00	171.40	0	Spot (Block30, Row3, Column8)	110.61	108.00	16.95	0.01	0.15	72.00	71.56	72.00	11.34	0.00	0.16	98.00	85.00	0.00	36.00	38.61	90475.00	3.44	90.30	91.00
30	1	4	9344.00	35204.00	147.00	-50	Spot (Block30, Row4, Column1)	76.02	77.00	13.88	0.01	0.18	68.00	67.59	68.00	11.32	0.00	0.17	44.00	18.00	0.00	9.00	8.02	45082.00	0.74	71.43	72.50
30	2	4	9640.00	35206.00	180.10	0	Spot (Block30, Row4, Column2)	149.72	152.00	31.67	0.01	0.21	70.00	70.37	70.00	12.19	0.00	0.17	99.00	98.00	0.00	82.00	79.72	136096.00	6.51	97.57	98.00
30	3	4	9954.00	35196.00	162.85	0	Spot (Block30, Row4, Column3)	151.77	157.00	30.69	0.01	0.20	69.00	69.25	69.00	12.21	0.00	0.18	100.00	99.00	0.00	88.00	82.77	111703.00	6.76	100.19	98.00
30	4	4	10245.00	35210.00	147.00	-50	Spot (Block30, Row4, Column4)	70.64	70.00	8.65	0.00	0.12	68.00	67.85	68.00	10.38	0.00	0.15	17.00	2.00	0.00	2.00	2.64	41605.00	0.27	70.63	72.00
30	5	4	10546.00	35212.00	147.00	-50	Spot (Block30, Row4, Column5)	77.98	78.00	13.28	0.00	0.17	68.00	68.11	68.00	10.62	0.00	0.16	49.00	19.00	0.00	10.00	9.98	45929.00	0.93	72.97	72.00
30	6	4	10861.00	35214.00	236.60	0	Spot (Block30, Row4, Column6)	80.43	80.00	9.35	0.00	0.12	69.00	69.65	69.00	12.26	0.00	0.18	44.00	8.00	0.00	11.00	11.43	129739.00	0.88	70.97	70.00
30	7	4	11136.00	35222.00	125.20	0	Spot (Block30, Row4, Column7)	94.48	94.00	10.58	0.00	0.11	72.00	70.54	72.00	12.86	0.01	0.18	83.00	35.00	0.00	22.00	22.48	39303.00	1.86	82.70	82.00
30	8	4	11447.00	35217.00	147.00	-50	Spot (Block30, Row4, Column8)	78.86	80.00	9.18	0.01	0.12	71.00	70.77	71.00	12.76	0.00	0.18	37.00	0.00	0.00	9.00	7.86	46923.00	0.63	76.30	77.00
30	1	5	9339.00	35506.00	231.85	0	Spot (Block30, Row5, Column1)	74.36	75.00	8.89	0.00	0.12	67.00	67.77	67.00	12.33	0.00	0.18	29.00	1.00	0.00	8.00	7.36	114664.00	0.53	66.70	66.00
30	2	5	9632.00	35495.00	174.50	0	Spot (Block30, Row5, Column2)	105.45	105.00	17.17	0.00	0.16	70.00	70.81	70.00	12.80	0.01	0.18	93.00	73.00	0.00	35.00	35.45	89102.00	2.71	80.95	81.00
30	3	5	9945.00	35501.00	154.15	0	Spot (Block30, Row5, Column3)	331.90	299.00	130.18	0.05	0.39	69.00	69.67	69.00	12.65	0.00	0.18	100.00	100.00	0.00	230.00	262.90	218721.00	20.73	132.56	121.50
30	4	5	10248.00	35515.00	164.65	0	Spot (Block30, Row5, Column4)	87.22	88.00	9.71	0.00	0.11	68.00	68.07	68.00	11.49	0.00	0.17	79.00	38.00	0.00	20.00	19.22	65588.00	1.67	76.11	78.00
30	5	5	10549.00	35504.00	158.35	0	Spot (Block30, Row5, Column5)	178.04	185.00	48.86	0.02	0.27	68.00	67.56	68.00	10.98	0.00	0.16	100.00	99.00	0.00	117.00	110.04	121958.00	10.06	99.50	100.00
30	6	5	10844.00	35513.00	147.00	-50	Spot (Block30, Row5, Column6)	71.56	72.00	7.59	0.00	0.11	70.00	69.82	70.00	11.81	0.00	0.17	9.00	0.00	0.00	2.00	1.56	42078.00	0.15	71.75	72.00
30	7	5	11149.00	35514.00	184.90	0	Spot (Block30, Row5, Column7)	177.75	189.00	39.76	0.03	0.22	70.00	69.73	70.00	13.55	0.00	0.19	100.00	98.00	0.00	119.00	107.75	171353.00	7.97	104.97	104.00
30	8	5	11442.00	35516.00	175.75	0	Spot (Block30, Row5, Column8)	101.51	102.00	10.95	0.00	0.11	69.00	69.45	69.00	12.27	0.00	0.18	96.00	76.00	0.00	33.00	32.51	87602.00	2.61	81.48	82.00
30	1	6	9342.00	35799.00	213.50	0	Spot (Block30, Row6, Column1)	236.49	209.50	85.42	0.05	0.36	73.00	73.45	73.00	13.38	0.00	0.18	100.00	100.00	0.00	136.50	163.49	307436.00	12.18	118.93	117.00
30	2	6	9645.00	35801.00	241.75	0	Spot (Block30, Row6, Column2)	126.92	120.00	31.35	0.02	0.25	71.00	70.69	71.00	12.44	0.00	0.18	95.00	85.00	0.00	49.00	55.92	214107.00	4.52	84.81	86.00
30	3	6	9920.00	35816.00	167.00	0	Spot (Block30, Row6, Column3)	91.99	90.00	14.88	0.01	0.16	71.00	70.92	71.00	10.64	0.00	0.15	78.00	41.00	0.00	19.00	20.99	71107.00	1.98	78.25	77.00
30	4	6	10270.00	35770.00	221.55	0	Spot (Block30, Row6, Column4)	75.35	76.00	7.68	0.00	0.10	67.00	66.43	67.00	11.09	0.00	0.17	35.00	2.00	0.00	9.00	8.35	105786.00	0.80	69.86	70.00
30	5	6	10546.00	35810.00	172.00	0	Spot (Block30, Row6, Column5)	144.20	148.00	37.58	0.01	0.26	67.00	66.51	67.00	11.00	0.00	0.17	99.00	96.00	0.00	81.00	77.20	118678.00	7.06	88.41	88.50
30	6	6	10843.00	35813.00	147.00	-50	Spot (Block30, Row6, Column6)	72.09	71.00	8.33	0.01	0.12	69.00	68.41	69.00	11.22	0.00	0.16	17.00	2.00	0.00	2.00	3.09	42603.00	0.33	72.35	72.00
30	7	6	11144.00	35802.00	290.85	0	Spot (Block30, Row6, Column7)	75.81	74.00	12.58	0.01	0.17	68.00	68.40	68.00	12.58	0.00	0.18	32.00	8.00	0.00	6.00	7.81	188394.00	0.59	68.39	68.00
30	8	6	11458.00	35803.00	185.50	0	Spot (Block30, Row6, Column8)	93.08	94.00	12.41	0.00	0.13	69.00	69.05	69.00	10.52	0.00	0.15	86.00	60.00	0.00	25.00	24.08	90004.00	2.28	77.37	77.00
30	1	7	9344.00	36101.00	160.45	0	Spot (Block30, Row7, Column1)	194.27	200.00	46.44	0.01	0.24	69.00	68.93	69.00	14.27	0.00	0.21	100.00	99.00	0.00	131.00	125.27	138124.00	8.78	105.39	103.50
30	2	7	9640.00	36106.00	147.00	-50	Spot (Block30, Row7, Column2)	78.78	80.00	10.21	0.01	0.13	69.00	69.24	69.00	14.53	0.00	0.21	31.00	1.00	0.00	11.00	9.78	46404.00	0.66	69.43	71.00
30	3	7	9962.00	36134.00	158.05	0	Spot (Block30, Row7, Column3)	78.00	79.00	9.04	0.01	0.12	69.00	69.45	69.00	13.34	0.00	0.19	32.00	1.00	0.00	10.00	9.00	53663.00	0.64	73.74	76.00
30	4	7	10227.00	36101.00	205.70	0	Spot (Block30, Row7, Column4)	75.60	75.00	10.82	0.00	0.14	66.00	66.23	66.00	11.12	0.00	0.17	41.00	11.00	0.00	9.00	9.60	90872.00	0.84	72.37	72.00
30	5	7	10496.00	36188.00	268.20	0	Spot (Block30, Row7, Column5)	75.26	75.00	8.73	0.00	0.12	66.00	66.39	66.00	11.82	0.00	0.18	40.00	4.00	0.00	9.00	9.26	157584.00	0.75	66.63	67.00
30	6	7	10845.00	36109.00	222.20	0	Spot (Block30, Row7, Column6)	136.22	132.00	30.37	0.01	0.22	71.00	71.14	71.00	13.66	0.00	0.19	99.00	90.00	0.00	61.00	65.22	193030.00	4.76	91.98	92.00
30	7	7	11120.00	36098.00	265.35	0	Spot (Block30, Row7, Column7)	81.66	82.00	12.47	0.00	0.15	69.00	68.60	69.00	12.34	0.00	0.18	50.00	15.00	0.00	13.00	12.66	167072.00	1.06	74.33	74.00
30	8	7	11448.00	36102.00	219.80	0	Spot (Block30, Row7, Column8)	106.56	105.00	15.51	0.01	0.15	66.00	66.12	66.00	10.29	0.00	0.16	98.00	90.00	0.00	39.00	40.56	147272.00	3.93	77.72	80.00
30	1	8	9321.00	36401.00	191.05	0	Spot (Block30, Row8, Column1)	94.26	93.00	14.66	0.01	0.16	67.00	66.58	67.00	11.39	0.00	0.17	87.00	58.00	0.00	26.00	27.26	97083.00	2.43	74.02	75.00
30	2	8	9638.00	36406.00	147.00	-50	Spot (Block30, Row8, Column2)	66.01	66.00	7.91	0.00	0.12	67.00	67.66	67.00	14.28	0.00	0.21	5.00	0.00	0.00	-1.00	-0.99	38680.00	-0.12	68.20	69.50
30	3	8	9948.00	36403.00	178.50	0	Spot (Block30, Row8, Column3)	82.69	81.00	14.09	0.01	0.17	68.00	68.14	68.00	14.67	0.00	0.22	46.00	16.00	0.00	13.00	14.69	74088.00	0.99	76.32	75.00
30	4	8	10240.00	36399.00	153.60	0	Spot (Block30, Row8, Column4)	162.12	173.00	34.14	0.03	0.21	69.00	68.55	69.00	11.57	0.00	0.17	100.00	99.00	0.00	104.00	93.12	106024.00	8.09	99.20	99.00
30	5	8	10538.00	36465.00	196.25	0	Spot (Block30, Row8, Column5)	77.82	78.00	12.75	0.00	0.16	69.00	69.25	69.00	13.21	0.00	0.19	38.00	6.00	0.00	9.00	8.82	84669.00	0.65	68.83	71.00
30	6	8	10837.00	36411.00	181.25	0	Spot (Block30, Row8, Column6)	370.41	305.00	175.36	0.08	0.47	72.00	73.52	72.00	15.49	0.01	0.21	100.00	100.00	0.00	233.00	298.41	340777.00	19.17	148.16	150.50
30	7	8	11140.00	36415.00	147.00	-50	Spot (Block30, Row8, Column7)	83.14	83.00	8.33	0.00	0.10	70.00	71.39	70.00	12.54	0.01	0.18	51.00	9.00	0.00	13.00	13.14	48889.00	0.94	78.72	79.00
30	8	8	11422.00	36418.00	148.15	0	Spot (Block30, Row8, Column8)	79.26	79.00	7.40	0.00	0.09	69.00	68.67	69.00	10.06	0.00	0.15	44.00	10.00	0.00	10.00	10.26	47874.00	1.05	74.91	75.00
31	1	1	13855.00	34324.00	154.95	0	Spot (Block31, Row1, Column1)	1439.12	1325.00	715.33	0.04	0.50	84.00	84.87	84.00	16.07	0.00	0.19	100.00	100.00	0.00	1241.00	1355.12	957013.00	84.28	331.33	269.00
31	2	1	14132.00	34310.00	168.65	0	Spot (Block31, Row1, Column2)	121.97	118.00	23.89	0.01	0.20	87.00	89.44	87.00	19.39	0.01	0.22	74.00	32.00	0.00	31.00	34.97	95623.00	1.68	100.43	100.00
31	3	1	14452.00	34329.00	147.00	-50	Spot (Block31, Row1, Column3)	97.76	97.00	11.63	0.00	0.12	85.00	87.62	85.00	18.12	0.01	0.21	28.00	3.00	0.00	12.00	12.76	57384.00	0.56	96.03	96.00
31	4	1	14759.00	34324.00	219.00	0	Spot (Block31, Row1, Column4)	103.50	102.00	18.96	0.01	0.18	82.00	82.22	82.00	11.90	0.00	0.14	69.00	40.00	0.00	20.00	21.50	141273.00	1.79	85.68	85.50
31	5	1	15030.00	34328.00	228.15	0	Spot (Block31, Row1, Column5)	111.98	110.00	21.94	0.01	0.20	83.00	83.33	83.00	10.84	0.00	0.13	78.00	58.00	0.00	27.00	28.98	167416.00	2.64	91.52	93.00
31	6	1	15351.00	34330.00	182.05	0	Spot (Block31, Row1, Column6)	114.54	114.00	11.67	0.00	0.10	83.00	82.85	83.00	10.20	0.00	0.12	97.00	82.00	0.00	31.00	31.54	106068.00	3.11	96.02	94.00
31	7	1	15673.00	34319.00	123.80	0	Spot (Block31, Row1, Column7)	120.76	119.00	16.31	0.01	0.14	85.00	86.86	85.00	17.99	0.01	0.21	87.00	44.00	0.00	34.00	35.76	49148.00	1.88	99.82	99.00
31	8	1	15942.00	34343.00	145.65	0	Spot (Block31, Row1, Column8)	4130.36	3727.00	1866.68	0.04	0.45	88.00	91.44	88.00	21.85	0.02	0.24	100.00	100.00	0.00	3639.00	4042.36	2370824.00	184.88	990.74	808.00
31	1	2	13853.00	34592.00	201.70	0	Spot (Block31, Row2, Column1)	95.75	96.00	11.28	0.00	0.12	83.00	84.25	83.00	15.12	0.01	0.18	41.00	5.00	0.00	13.00	12.75	110209.00	0.76	87.25	87.00
31	2	2	14163.00	34631.00	145.45	0	Spot (Block31, Row2, Column2)	103.99	105.00	10.78	0.00	0.10	82.00	84.18	82.00	18.69	0.01	0.22	63.00	6.00	0.00	23.00	21.99	60106.00	1.06	90.10	89.00
31	3	2	14459.00	34629.00	189.50	0	Spot (Block31, Row2, Column3)	85.64	86.00	7.73	0.00	0.09	80.00	82.62	80.00	18.44	0.01	0.22	5.00	0.00	0.00	6.00	5.64	86582.00	0.16	80.14	80.00
31	4	2	14741.00	34660.00	204.75	0	Spot (Block31, Row2, Column4)	92.09	92.00	11.23	0.00	0.12	79.00	79.34	79.00	11.07	0.00	0.14	54.00	20.00	0.00	13.00	13.09	109588.00	1.15	86.04	86.00
31	5	2	15049.00	34628.00	195.20	0	Spot (Block31, Row2, Column5)	149.76	154.00	26.23	0.01	0.18	83.00	82.60	83.00	10.50	0.00	0.13	99.00	96.00	0.00	71.00	66.76	161139.00	6.39	104.69	103.00
31	6	2	15343.00	34628.00	163.85	0	Spot (Block31, Row2, Column6)	96.55	96.00	7.53	0.00	0.08	83.00	82.41	83.00	10.41	0.00	0.13	65.00	16.00	0.00	13.00	13.55	72124.00	1.36	89.80	91.00
31	7	2	15628.00	34598.00	191.80	0	Spot (Block31, Row2, Column7)	89.57	90.00	9.14	0.00	0.10	82.00	81.93	82.00	10.53	0.00	0.13	37.00	6.00	0.00	8.00	7.57	92971.00	0.73	84.46	84.00
31	8	2	15952.00	34638.00	147.00	-50	Spot (Block31, Row2, Column8)	92.84	92.00	12.56	0.00	0.14	85.00	86.48	85.00	17.43	0.01	0.20	18.00	3.00	0.00	7.00	7.84	54773.00	0.36	89.04	88.00
31	1	3	13842.00	34922.00	156.70	0	Spot (Block31, Row3, Column1)	118.49	118.00	13.13	0.00	0.11	82.00	81.86	82.00	11.64	0.00	0.14	96.00	86.00	0.00	36.00	36.49	80570.00	3.15	100.27	99.00
31	2	3	14148.00	34927.00	147.00	-50	Spot (Block31, Row3, Column2)	93.43	95.00	11.98	0.01	0.13	79.00	79.59	79.00	12.05	0.00	0.15	58.00	17.00	0.00	16.00	14.43	55219.00	1.15	92.13	95.00
31	3	3	14435.00	34928.00	167.15	0	Spot (Block31, Row3, Column3)	169.09	184.00	36.80	0.04	0.22	77.00	77.40	77.00	11.95	0.00	0.15	99.00	96.00	0.00	107.00	92.09	131041.00	7.67	101.03	99.00
31	4	3	14752.00	34927.00	163.10	0	Spot (Block31, Row3, Column4)	131.17	128.00	21.88	0.01	0.17	78.00	77.61	78.00	10.76	0.00	0.14	99.00	96.00	0.00	50.00	53.17	96014.00	4.98	99.07	99.00
31	5	3	15051.00	34936.00	174.80	0	Spot (Block31, Row3, Column5)	122.75	118.00	25.86	0.02	0.21	81.00	81.04	81.00	11.25	0.00	0.14	92.00	80.00	0.00	37.00	41.75	104586.00	3.71	94.28	94.00
31	6	3	15347.00	34932.00	187.15	0	Spot (Block31, Row3, Column6)	162.97	174.00	32.97	0.03	0.20	82.00	82.31	82.00	11.83	0.00	0.14	99.00	96.00	0.00	92.00	80.97	161019.00	6.82	108.04	108.00
31	7	3	15621.00	34975.00	152.50	0	Spot (Block31, Row3, Column7)	99.18	99.00	10.44	0.00	0.11	81.00	81.81	81.00	11.73	0.00	0.14	73.00	30.00	0.00	18.00	18.18	63573.00	1.48	89.74	90.00
31	8	3	15948.00	34954.00	154.35	0	Spot (Block31, Row3, Column8)	158.76	158.00	34.57	0.00	0.22	82.00	82.55	82.00	12.57	0.00	0.15	99.00	96.00	0.00	76.00	76.76	103829.00	6.07	108.66	109.00
31	1	4	13854.00	35231.00	164.75	0	Spot (Block31, Row4, Column1)	129.92	125.00	21.53	0.02	0.17	80.00	80.41	80.00	12.44	0.00	0.15	98.00	93.00	0.00	45.00	49.92	97700.00	3.98	100.20	100.00
31	2	4	14156.00	35255.00	191.90	0	Spot (Block31, Row4, Column2)	102.55	101.00	15.97	0.01	0.16	80.00	80.09	80.00	13.61	0.00	0.17	72.00	35.00	0.00	21.00	22.55	106443.00	1.65	88.83	89.00
31	3	4	14447.00	35226.00	159.70	0	Spot (Block31, Row4, Column3)	281.30	281.00	104.83	0.00	0.37	78.00	78.35	78.00	13.44	0.00	0.17	100.00	99.00	0.00	203.00	203.30	198600.00	15.10	126.79	117.50
31	4	4	14747.00	35231.00	147.00	-50	Spot (Block31, Row4, Column4)	89.59	88.00	14.12	0.01	0.16	79.00	79.43	79.00	11.53	0.00	0.15	44.00	17.00	0.00	9.00	10.59	53127.00	0.88	86.70	86.00
31	5	4	15013.00	35222.00	196.95	0	Spot (Block31, Row4, Column5)	97.86	96.00	14.46	0.01	0.15	80.00	80.44	80.00	10.54	0.00	0.13	67.00	37.00	0.00	16.00	17.86	107451.00	1.65	87.07	87.00
31	6	4	15352.00	35232.00	205.05	0	Spot (Block31, Row4, Column6)	167.84	179.00	35.06	0.03	0.21	82.00	81.74	82.00	11.16	0.00	0.14	100.00	98.00	0.00	97.00	85.84	200063.00	7.72	103.55	104.00
31	7	4	15648.00	35237.00	147.00	-50	Spot (Block31, Row4, Column7)	84.62	85.00	8.28	0.00	0.10	82.00	82.62	82.00	12.90	0.00	0.16	11.00	0.00	0.00	3.00	2.62	50011.00	0.16	81.55	82.00
31	8	4	15970.00	35236.00	210.40	0	Spot (Block31, Row4, Column8)	88.93	89.00	8.79	0.00	0.10	82.00	82.30	82.00	11.09	0.00	0.13	31.00	3.00	0.00	7.00	6.93	112413.00	0.60	86.38	87.00
31	1	5	13857.00	35529.00	163.05	0	Spot (Block31, Row5, Column1)	151.81	157.50	27.02	0.02	0.18	80.00	79.19	80.00	12.04	0.00	0.15	99.00	96.00	0.00	77.50	71.81	111735.00	6.03	103.29	103.00
31	2	5	14151.00	35532.00	172.90	0	Spot (Block31, Row5, Column2)	158.54	172.50	36.54	0.04	0.23	81.00	80.68	81.00	13.70	0.00	0.17	98.00	90.00	0.00	91.50	77.54	131909.00	5.68	99.80	99.00
31	3	5	14445.00	35528.00	182.30	0	Spot (Block31, Row5, Column3)	134.94	126.00	29.13	0.03	0.22	80.00	80.49	80.00	13.28	0.00	0.17	96.00	81.00	0.00	46.00	54.94	125903.00	4.10	97.96	98.00
31	4	5	14745.00	35538.00	172.85	0	Spot (Block31, Row5, Column4)	107.76	108.00	9.97	0.00	0.09	80.00	80.64	80.00	11.33	0.00	0.14	94.00	70.00	0.00	28.00	27.76	89654.00	2.39	93.24	95.00
31	5	5	15045.00	35536.00	147.50	0	Spot (Block31, Row5, Column5)	360.81	375.50	112.30	0.02	0.31	81.00	81.22	81.00	11.14	0.00	0.14	100.00	100.00	0.00	294.50	279.81	214322.00	25.10	152.59	154.50
31	6	5	15346.00	35535.00	147.00	-50	Spot (Block31, Row5, Column6)	89.14	91.00	16.72	0.01	0.19	82.00	83.14	82.00	13.21	0.01	0.16	42.00	13.00	0.00	9.00	7.14	52505.00	0.45	87.97	90.00
31	7	5	15647.00	35538.00	188.00	0	Spot (Block31, Row5, Column7)	506.52	494.50	217.64	0.01	0.43	82.00	84.04	82.00	15.55	0.01	0.18	100.00	100.00	0.00	412.50	424.52	504489.00	27.18	183.03	185.00
31	8	5	15946.00	35527.00	150.95	0	Spot (Block31, Row5, Column8)	107.83	108.00	10.13	0.00	0.09	81.00	82.30	81.00	13.41	0.01	0.16	89.00	50.00	0.00	27.00	26.83	67283.00	1.90	92.83	92.00
31	1	6	13838.00	35826.00	192.40	0	Spot (Block31, Row6, Column1)	176.71	185.00	34.09	0.02	0.19	82.00	82.76	82.00	13.96	0.00	0.17	100.00	98.00	0.00	103.00	94.71	184133.00	6.73	115.40	116.00
31	2	6	14147.00	35830.00	200.20	0	Spot (Block31, Row6, Column2)	328.39	308.00	109.86	0.03	0.33	83.00	84.25	83.00	14.88	0.01	0.18	100.00	100.00	0.00	225.00	245.39	373706.00	16.41	156.90	165.00
31	3	6	14438.00	35822.00	168.60	0	Spot (Block31, Row6, Column3)	143.93	144.00	26.24	0.00	0.18	83.00	83.21	83.00	13.15	0.00	0.16	98.00	90.00	0.00	61.00	60.93	114279.00	4.62	100.27	100.00
31	4	6	14728.00	35818.00	134.25	0	Spot (Block31, Row6, Column4)	105.92	106.00	11.11	0.00	0.10	82.00	81.99	82.00	12.20	0.00	0.15	86.00	47.00	0.00	24.00	23.92	51266.00	1.96	93.76	93.00
31	5	6	15046.00	35834.00	153.80	0	Spot (Block31, Row6, Column5)	286.61	295.00	75.13	0.01	0.26	80.00	80.70	80.00	12.74	0.00	0.16	100.00	100.00	0.00	215.00	206.61	186871.00	16.17	133.52	118.00
31	6	6	15345.00	35835.00	147.00	-50	Spot (Block31, Row6, Column6)	76.07	76.00	10.76	0.00	0.14	81.00	81.64	81.00	13.01	0.00	0.16	2.00	0.00	0.00	-5.00	-4.93	45110.00	-0.43	81.45	82.00
31	7	6	15646.00	35844.00	191.30	0	Spot (Block31, Row6, Column7)	98.06	97.00	11.16	0.00	0.11	79.00	80.22	79.00	12.77	0.01	0.16	70.00	26.00	0.00	18.00	19.06	101199.00	1.40	86.69	87.00
31	8	6	15970.00	35854.00	174.45	0	Spot (Block31, Row6, Column8)	106.92	107.00	12.43	0.00	0.12	79.00	79.93	79.00	10.88	0.01	0.14	91.00	69.00	0.00	28.00	27.92	91200.00	2.48	93.22	92.00
31	1	7	13848.00	36142.00	176.70	0	Spot (Block31, Row7, Column1)	104.23	105.00	11.53	0.00	0.11	81.00	80.85	81.00	11.36	0.00	0.14	84.00	55.00	0.00	24.00	23.23	90991.00	2.06	91.85	92.00
31	2	7	14142.00	36127.00	147.00	-50	Spot (Block31, Row7, Column2)	85.03	85.00	10.14	0.00	0.12	78.00	78.95	78.00	13.08	0.01	0.17	27.00	1.00	0.00	7.00	7.03	50679.00	0.47	81.46	80.00
31	3	7	14442.00	36129.00	147.00	-50	Spot (Block31, Row7, Column3)	83.71	85.00	10.55	0.01	0.13	78.00	77.84	78.00	11.75	0.00	0.15	30.00	2.00	0.00	7.00	5.71	49222.00	0.50	82.16	82.00
31	4	7	14742.00	36131.00	147.00	-50	Spot (Block31, Row7, Column4)	87.05	87.00	7.65	0.00	0.09	80.00	80.10	80.00	12.62	0.00	0.16	25.00	0.00	0.00	7.00	7.05	51705.00	0.55	85.96	87.00
31	5	7	15039.00	36125.00	201.85	0	Spot (Block31, Row7, Column5)	96.41	97.00	12.38	0.00	0.13	80.00	81.89	80.00	14.77	0.01	0.18	57.00	15.00	0.00	17.00	16.41	111545.00	0.98	85.71	86.00
31	6	7	15339.00	36134.00	187.45	0	Spot (Block31, Row7, Column6)	371.34	377.00	124.65	0.01	0.34	81.00	83.09	81.00	16.54	0.01	0.20	100.00	100.00	0.00	296.00	290.34	365768.00	17.43	170.03	177.00
31	7	7	15626.00	36147.00	171.85	0	Spot (Block31, Row7, Column7)	101.92	102.00	10.72	0.00	0.11	81.00	81.66	81.00	14.00	0.00	0.17	77.00	22.00	0.00	21.00	20.92	83985.00	1.45	85.96	85.00
31	8	7	15945.00	36140.00	195.35	0	Spot (Block31, Row7, Column8)	240.93	236.00	43.19	0.01	0.18	81.00	81.42	81.00	12.11	0.00	0.15	100.00	99.00	0.00	155.00	159.93	260206.00	13.17	129.91	124.00
31	1	8	13862.00	36430.00	134.15	0	Spot (Block31, Row8, Column1)	121.20	114.00	33.59	0.03	0.28	81.00	80.87	81.00	11.82	0.00	0.15	95.00	75.00	0.00	33.00	40.20	58176.00	3.41	96.34	94.50
31	2	8	14140.00	36427.00	147.00	-50	Spot (Block31, Row8, Column2)	91.53	90.00	11.80	0.01	0.13	80.00	79.20	80.00	11.10	0.00	0.14	44.00	18.00	0.00	10.00	11.53	53726.00	1.11	82.45	82.00
31	3	8	14448.00	36445.00	182.95	0	Spot (Block31, Row8, Column3)	92.29	92.00	10.19	0.00	0.11	79.00	79.04	79.00	11.54	0.00	0.15	55.00	14.00	0.00	13.00	13.29	86663.00	1.15	83.25	83.00
31	4	8	14741.00	36432.00	155.50	0	Spot (Block31, Row8, Column4)	310.56	290.00	108.87	0.03	0.35	80.00	80.55	80.00	12.39	0.00	0.15	100.00	100.00	0.00	210.00	230.56	206523.00	18.56	143.96	136.00
31	5	8	15041.00	36433.00	147.00	-50	Spot (Block31, Row8, Column5)	86.80	87.00	9.76	0.00	0.11	80.00	82.66	80.00	69.90	0.01	0.85	0.00	0.00	0.00	7.00	6.80	50951.00	0.06	82.34	82.00
31	6	8	15344.00	36435.00	184.55	0	Spot (Block31, Row8, Column6)	232.42	217.00	73.09	0.03	0.31	81.00	82.17	81.00	14.77	0.01	0.18	100.00	98.00	0.00	136.00	151.42	223358.00	10.17	121.81	120.50
31	7	8	15650.00	36427.00	173.00	0	Spot (Block31, Row8, Column7)	102.21	102.00	10.96	0.00	0.11	80.00	80.33	80.00	11.39	0.00	0.14	83.00	47.00	0.00	22.00	22.21	85449.00	1.92	91.70	91.50
31	8	8	15939.00	36433.00	158.70	0	Spot (Block31, Row8, Column8)	110.57	111.00	12.38	0.00	0.11	82.00	81.94	82.00	11.30	0.00	0.14	92.00	69.00	0.00	29.00	28.57	76628.00	2.53	93.96	93.00
32	1	1	18356.00	34348.00	155.15	0	Spot (Block32, Row1, Column1)	1211.35	1099.00	580.36	0.04	0.48	79.00	80.62	79.00	14.49	0.01	0.18	100.00	100.00	0.00	1020.00	1132.35	800701.00	78.02	313.23	262.00
32	2	1	18629.00	34344.00	196.00	0	Spot (Block32, Row1, Column2)	95.65	96.00	9.41	0.00	0.10	81.00	81.87	81.00	13.76	0.00	0.17	55.00	8.00	0.00	15.00	14.65	104257.00	1.00	87.01	87.00
32	3	1	18954.00	34361.00	147.00	-50	Spot (Block32, Row1, Column3)	87.09	87.00	8.22	0.00	0.09	83.00	83.86	83.00	10.87	0.00	0.13	21.00	1.00	0.00	4.00	4.09	51207.00	0.30	89.60	89.00
32	4	1	19254.00	34363.00	147.00	-50	Spot (Block32, Row1, Column4)	95.26	94.00	9.93	0.01	0.10	85.00	85.57	85.00	10.31	0.00	0.12	44.00	17.00	0.00	9.00	10.26	56111.00	0.94	88.46	89.00
32	5	1	19553.00	34350.00	145.40	0	Spot (Block32, Row1, Column5)	101.70	102.00	9.21	0.00	0.09	87.00	86.95	87.00	10.29	0.00	0.12	66.00	25.00	0.00	15.00	14.70	58480.00	1.43	91.58	89.00
32	6	1	19809.00	34362.00	132.80	0	Spot (Block32, Row1, Column6)	102.53	103.00	7.53	0.00	0.07	86.00	86.83	86.00	11.06	0.00	0.13	77.00	22.00	0.00	17.00	16.53	48396.00	1.42	96.47	98.00
32	7	1	20155.00	34369.00	147.00	-50	Spot (Block32, Row1, Column7)	83.56	82.00	12.72	0.01	0.15	86.00	87.24	86.00	15.71	0.01	0.18	9.00	0.00	0.00	-4.00	-2.44	49298.00	-0.23	85.66	87.00
32	8	1	20446.00	34374.00	148.10	0	Spot (Block32, Row1, Column8)	4025.24	3724.00	1888.79	0.03	0.47	88.00	91.58	88.00	22.19	0.02	0.24	100.00	100.00	0.00	3636.00	3937.24	2399043.00	177.29	959.86	815.00
32	1	2	18352.00	34658.00	147.00	-50	Spot (Block32, Row2, Column1)	85.90	86.00	12.72	0.00	0.15	81.00	81.74	81.00	12.91	0.00	0.16	31.00	5.00	0.00	5.00	4.90	51024.00	0.32	83.70	84.00
32	2	2	18652.00	34660.00	147.00	-50	Spot (Block32, Row2, Column2)	85.20	85.00	8.07	0.00	0.09	82.00	82.35	82.00	11.54	0.00	0.14	15.00	0.00	0.00	3.00	3.20	50095.00	0.25	83.54	85.00
32	3	2	18952.00	34661.00	147.00	-50	Spot (Block32, Row2, Column3)	85.65	84.00	8.03	0.01	0.09	83.00	83.73	83.00	10.80	0.00	0.13	16.00	1.00	0.00	1.00	2.65	51045.00	0.18	85.33	82.00
32	4	2	19253.00	34663.00	147.00	-50	Spot (Block32, Row2, Column4)	88.74	88.00	7.87	0.00	0.09	83.00	83.27	83.00	10.86	0.00	0.13	23.00	4.00	0.00	5.00	5.74	52181.00	0.50	92.89	92.00
32	5	2	19552.00	34652.00	197.70	0	Spot (Block32, Row2, Column5)	123.14	121.00	15.61	0.01	0.13	86.00	86.40	86.00	11.61	0.00	0.13	98.00	82.00	0.00	35.00	37.14	137423.00	3.16	100.83	101.00
32	6	2	19853.00	34667.00	147.00	-50	Spot (Block32, Row2, Column6)	90.72	92.00	11.40	0.01	0.13	85.00	85.69	85.00	11.76	0.00	0.14	33.00	4.00	0.00	7.00	5.72	53704.00	0.43	93.66	94.00
32	7	2	20150.00	34676.00	238.60	0	Spot (Block32, Row2, Column7)	90.41	90.00	12.03	0.00	0.13	80.00	80.48	80.00	9.21	0.00	0.11	50.00	22.00	0.00	10.00	10.41	148181.00	1.08	80.97	81.00
32	8	2	20461.00	34653.00	196.95	0	Spot (Block32, Row2, Column8)	96.73	97.00	10.12	0.00	0.10	84.00	86.20	84.00	18.59	0.01	0.22	32.00	0.00	0.00	13.00	12.73	106016.00	0.57	87.01	86.00
32	1	3	18330.00	34915.00	146.35	0	Spot (Block32, Row3, Column1)	99.85	99.00	11.65	0.00	0.12	82.00	82.73	82.00	11.40	0.00	0.14	66.00	33.00	0.00	17.00	17.85	58612.00	1.50	90.37	91.00
32	2	3	18650.00	34960.00	147.00	-50	Spot (Block32, Row3, Column2)	93.27	94.00	10.81	0.00	0.12	82.00	83.03	82.00	11.16	0.01	0.13	51.00	15.00	0.00	12.00	11.27	54840.00	0.92	83.78	83.00
32	3	3	18937.00	34943.00	250.05	0	Spot (Block32, Row3, Column3)	91.96	93.00	10.59	0.00	0.12	82.00	82.77	82.00	10.65	0.00	0.13	50.00	12.00	0.00	11.00	9.96	167001.00	0.86	82.43	82.50
32	4	3	19269.00	34951.00	149.00	0	Spot (Block32, Row3, Column4)	102.35	103.00	9.70	0.00	0.09	83.00	83.56	83.00	10.71	0.00	0.13	82.00	40.00	0.00	20.00	19.35	62129.00	1.76	93.02	92.00
32	5	3	19545.00	34941.00	195.35	0	Spot (Block32, Row3, Column5)	99.38	100.00	8.81	0.00	0.09	85.00	85.59	85.00	11.95	0.00	0.14	66.00	13.00	0.00	15.00	14.38	107334.00	1.15	90.22	91.00
32	6	3	19848.00	34960.00	183.65	0	Spot (Block32, Row3, Column6)	206.53	201.00	42.52	0.01	0.21	85.00	85.45	85.00	11.58	0.00	0.14	100.00	100.00	0.00	116.00	121.53	195381.00	10.46	121.53	121.00
32	7	3	20152.00	34969.00	147.00	-50	Spot (Block32, Row3, Column7)	90.38	89.00	15.08	0.01	0.17	82.00	82.60	82.00	10.36	0.00	0.13	39.00	17.00	0.00	7.00	8.38	53231.00	0.75	84.50	82.00
32	8	3	20460.00	34968.00	161.65	0	Spot (Block32, Row3, Column8)	109.05	110.00	11.68	0.00	0.11	85.00	85.03	85.00	10.33	0.00	0.12	86.00	63.00	0.00	25.00	24.05	79169.00	2.33	94.64	95.00
32	1	4	18348.00	35258.00	147.00	-50	Spot (Block32, Row4, Column1)	82.98	83.00	8.56	0.00	0.10	78.00	77.63	78.00	10.35	0.00	0.13	26.00	2.00	0.00	5.00	4.98	48793.00	0.52	83.97	83.00
32	2	4	18684.00	35270.00	206.30	0	Spot (Block32, Row4, Column2)	89.73	88.00	12.97	0.01	0.14	79.00	78.79	79.00	10.09	0.00	0.13	46.00	21.00	0.00	9.00	10.73	108571.00	1.08	83.85	82.00
32	3	4	18963.00	35292.00	227.40	0	Spot (Block32, Row4, Column3)	97.88	98.00	11.48	0.00	0.12	82.00	81.67	82.00	10.13	0.00	0.12	69.00	35.00	0.00	16.00	15.88	145051.00	1.60	86.46	86.50
32	4	4	19249.00	35263.00	147.00	-50	Spot (Block32, Row4, Column4)	88.17	88.00	9.49	0.00	0.11	85.00	85.17	85.00	11.27	0.00	0.13	20.00	2.00	0.00	3.00	3.17	51932.00	0.27	88.14	88.00
32	5	4	19531.00	35300.00	113.90	0	Spot (Block32, Row4, Column5)	107.49	107.00	10.97	0.00	0.10	87.00	86.73	87.00	10.78	0.00	0.12	81.00	43.00	0.00	20.00	20.49	36653.00	1.93	94.75	93.00
32	6	4	19831.00	35259.00	213.05	0	Spot (Block32, Row4, Column6)	122.26	122.00	15.00	0.00	0.12	86.00	86.23	86.00	10.56	0.00	0.12	96.00	84.00	0.00	36.00	36.26	158088.00	3.41	99.67	99.00
32	7	4	20105.00	35214.00	229.30	0	Spot (Block32, Row4, Column7)	91.57	92.00	9.13	0.00	0.10	83.00	84.24	83.00	10.84	0.01	0.13	42.00	9.00	0.00	9.00	8.57	137989.00	0.68	86.74	86.50
32	8	4	20451.00	35271.00	147.00	-50	Spot (Block32, Row4, Column8)	83.23	82.00	10.20	0.01	0.12	86.00	86.18	86.00	10.58	0.00	0.12	8.00	3.00	0.00	-4.00	-2.77	48855.00	-0.28	87.85	87.00
32	1	5	18363.00	35542.00	181.55	0	Spot (Block32, Row5, Column1)	94.73	96.00	11.14	0.01	0.12	76.00	76.63	76.00	11.07	0.00	0.14	76.00	38.00	0.00	20.00	18.73	87527.00	1.64	85.94	84.00
32	2	5	18647.00	35563.00	198.35	0	Spot (Block32, Row5, Column2)	105.51	104.00	14.24	0.01	0.13	80.00	80.37	80.00	11.01	0.00	0.14	83.00	53.00	0.00	24.00	25.51	117752.00	2.28	89.12	90.00
32	3	5	18959.00	35571.00	201.85	0	Spot (Block32, Row5, Column3)	114.89	116.00	14.87	0.00	0.13	83.00	83.20	83.00	9.69	0.00	0.12	92.00	77.00	0.00	33.00	31.89	132694.00	3.27	92.92	92.00
32	4	5	19248.00	35563.00	147.00	-50	Spot (Block32, Row5, Column4)	85.72	85.00	9.71	0.00	0.11	83.00	82.73	83.00	10.42	0.00	0.13	24.00	2.00	0.00	2.00	2.72	50316.00	0.29	86.68	86.00
32	5	5	19563.00	35574.00	159.10	0	Spot (Block32, Row5, Column5)	114.46	114.00	9.82	0.00	0.09	83.00	83.08	83.00	10.20	0.00	0.12	98.00	86.00	0.00	31.00	31.46	79777.00	3.08	98.67	98.00
32	6	5	19849.00	35567.00	147.00	-50	Spot (Block32, Row5, Column6)	91.26	92.00	11.64	0.00	0.13	85.00	84.62	85.00	10.83	0.00	0.13	40.00	8.00	0.00	7.00	6.26	53932.00	0.61	88.01	87.50
32	7	5	20143.00	35574.00	118.20	0	Spot (Block32, Row5, Column7)	110.09	110.00	11.35	0.00	0.10	84.00	84.11	84.00	11.06	0.00	0.13	88.00	64.00	0.00	26.00	26.09	40403.00	2.35	97.57	97.00
32	8	5	20463.00	35597.00	159.25	0	Spot (Block32, Row5, Column8)	95.07	96.00	9.10	0.00	0.10	85.00	84.52	85.00	10.28	0.00	0.12	50.00	12.00	0.00	11.00	10.07	66738.00	1.03	88.38	90.00
32	1	6	18346.00	35848.00	190.40	0	Spot (Block32, Row6, Column1)	162.74	173.00	38.53	0.03	0.24	82.00	82.64	82.00	12.62	0.00	0.15	99.00	95.00	0.00	91.00	80.74	167131.00	6.35	107.43	106.00
32	2	6	18715.00	35905.00	120.40	0	Spot (Block32, Row6, Column2)	96.93	96.00	9.03	0.00	0.09	83.00	83.76	83.00	10.44	0.00	0.12	59.00	25.00	0.00	13.00	13.93	36929.00	1.26	90.83	91.50
32	3	6	18975.00	35910.00	202.65	0	Spot (Block32, Row6, Column3)	89.33	89.00	9.68	0.00	0.11	81.00	81.10	81.00	9.47	0.00	0.12	45.00	15.00	0.00	8.00	8.33	104421.00	0.87	85.29	85.00
32	4	6	19238.00	35862.00	292.40	0	Spot (Block32, Row6, Column4)	85.10	85.00	8.94	0.00	0.11	82.00	82.01	82.00	10.50	0.00	0.13	20.00	1.00	0.00	3.00	3.10	212913.00	0.29	81.21	80.00
32	5	6	19575.00	35877.00	177.45	0	Spot (Block32, Row6, Column5)	107.76	107.00	13.74	0.00	0.13	85.00	85.29	85.00	10.88	0.00	0.13	82.00	51.00	0.00	22.00	22.76	95258.00	2.06	89.18	89.00
32	6	6	19847.00	35867.00	147.00	-50	Spot (Block32, Row6, Column6)	80.58	81.00	8.82	0.00	0.11	86.00	85.52	86.00	10.86	0.00	0.13	3.00	0.00	0.00	-5.00	-5.42	47702.00	-0.45	82.05	83.00
32	7	6	20140.00	35831.00	206.90	0	Spot (Block32, Row6, Column7)	102.51	103.00	10.04	0.00	0.10	84.00	83.88	84.00	10.39	0.00	0.12	78.00	42.00	0.00	19.00	18.51	125374.00	1.79	93.05	92.00
32	8	6	20448.00	35871.00	147.00	-50	Spot (Block32, Row6, Column8)	89.46	90.00	8.98	0.00	0.10	84.00	84.07	84.00	10.18	0.00	0.12	29.00	4.00	0.00	6.00	5.46	52870.00	0.53	87.41	86.00
32	1	7	18355.00	36158.00	157.60	0	Spot (Block32, Row7, Column1)	109.80	110.50	12.32	0.00	0.11	81.00	81.56	81.00	10.83	0.00	0.13	94.00	67.00	0.00	29.50	28.80	75544.00	2.61	91.72	91.00
32	2	7	18632.00	36153.00	201.80	0	Spot (Block32, Row7, Column2)	93.70	94.00	11.04	0.00	0.12	82.00	82.08	82.00	10.75	0.00	0.13	53.00	18.00	0.00	12.00	11.70	108223.00	1.08	84.62	87.00
32	3	7	18944.00	36162.00	147.00	-50	Spot (Block32, Row7, Column3)	83.06	83.00	7.65	0.00	0.09	81.00	81.39	81.00	10.08	0.00	0.12	13.00	0.00	0.00	2.00	2.06	48755.00	0.17	84.87	85.00
32	4	7	19237.00	36208.00	227.15	0	Spot (Block32, Row7, Column4)	90.51	91.00	9.63	0.00	0.11	82.00	82.36	82.00	9.65	0.00	0.12	47.00	12.00	0.00	9.00	8.51	134311.00	0.84	86.08	86.00
32	5	7	19545.00	36165.00	147.00	-50	Spot (Block32, Row7, Column5)	89.18	89.00	9.97	0.00	0.11	87.00	86.66	87.00	9.91	0.00	0.11	21.00	4.00	0.00	2.00	2.18	52440.00	0.25	91.81	93.00
32	6	7	19879.00	36182.00	181.95	0	Spot (Block32, Row7, Column6)	95.30	95.00	8.68	0.00	0.09	86.00	86.92	86.00	10.80	0.00	0.12	45.00	9.00	0.00	9.00	9.30	88339.00	0.78	93.51	93.00
32	7	7	20146.00	36169.00	147.00	-50	Spot (Block32, Row7, Column7)	90.25	91.00	7.62	0.00	0.08	85.00	85.33	85.00	10.11	0.00	0.12	23.00	2.00	0.00	6.00	5.25	53248.00	0.49	90.03	90.00
32	8	7	20446.00	36169.00	201.05	0	Spot (Block32, Row7, Column8)	139.86	139.00	19.93	0.00	0.14	86.00	86.29	86.00	10.06	0.00	0.12	99.00	95.00	0.00	53.00	53.86	160556.00	5.32	104.58	104.00
32	1	8	18330.00	36453.00	205.75	0	Spot (Block32, Row8, Column1)	102.43	102.00	15.16	0.00	0.15	81.00	81.50	81.00	10.65	0.00	0.13	77.00	48.00	0.00	21.00	21.43	123535.00	1.96	86.57	85.00
32	2	8	18642.00	36460.00	147.00	-50	Spot (Block32, Row8, Column2)	86.17	86.00	11.02	0.00	0.13	83.00	82.63	83.00	10.55	0.00	0.13	27.00	5.00	0.00	3.00	3.17	50494.00	0.34	84.46	86.00
32	3	8	18926.00	36464.00	163.20	0	Spot (Block32, Row8, Column3)	99.93	100.00	10.51	0.00	0.11	85.00	84.01	85.00	10.51	0.01	0.13	68.00	27.00	0.00	15.00	14.93	73851.00	1.51	91.15	91.00
32	4	8	19244.00	36463.00	183.60	0	Spot (Block32, Row8, Column4)	123.84	121.00	20.08	0.01	0.16	83.00	83.58	83.00	9.65	0.00	0.12	97.00	88.00	0.00	38.00	40.84	117026.00	4.17	93.34	94.00
32	5	8	19543.00	36465.00	147.00	-50	Spot (Block32, Row8, Column5)	89.20	88.00	8.08	0.01	0.09	85.00	85.06	85.00	10.81	0.00	0.13	21.00	2.00	0.00	3.00	4.20	52447.00	0.38	90.20	91.00
32	6	8	19845.00	36463.00	165.30	0	Spot (Block32, Row8, Column6)	347.67	317.50	122.89	0.04	0.35	87.00	87.19	87.00	11.55	0.00	0.13	100.00	100.00	0.00	230.50	260.67	264227.00	22.55	158.77	162.00
32	7	8	20144.00	36469.00	147.00	-50	Spot (Block32, Row8, Column7)	93.41	90.00	14.65	0.02	0.16	87.00	87.87	87.00	11.49	0.00	0.13	31.00	16.00	0.00	3.00	6.41	55017.00	0.48	81.77	81.00
32	8	8	20448.00	36493.00	139.70	0	Spot (Block32, Row8, Column8)	127.86	117.00	33.11	0.04	0.26	88.00	87.71	88.00	10.33	0.00	0.12	96.00	78.00	0.00	29.00	39.86	67637.00	3.89	103.91	105.00
33	1	1	4825.00	38766.00	151.50	0	Spot (Block33, Row1, Column1)	1796.39	1609.00	844.38	0.05	0.47	80.00	81.90	80.00	14.98	0.01	0.18	100.00	100.00	0.00	1529.00	1716.39	1135316.00	114.43	414.73	371.50
33	2	1	5121.00	38773.00	147.00	-50	Spot (Block33, Row1, Column2)	84.95	85.00	7.46	0.00	0.09	79.00	79.70	79.00	11.76	0.00	0.15	21.00	0.00	0.00	6.00	5.95	49868.00	0.45	78.24	78.00
33	3	1	5407.00	38772.00	181.65	0	Spot (Block33, Row1, Column3)	87.31	87.00	8.49	0.00	0.10	80.00	79.26	80.00	9.81	0.00	0.12	39.00	7.00	0.00	7.00	7.31	81025.00	0.82	84.11	83.50
33	4	1	5658.00	38811.00	250.05	0	Spot (Block33, Row1, Column4)	83.36	84.00	9.02	0.00	0.11	79.00	79.51	79.00	11.06	0.00	0.14	21.00	2.00	0.00	5.00	4.36	151052.00	0.35	76.47	77.00
33	5	1	6080.00	38785.00	237.35	0	Spot (Block33, Row1, Column5)	90.18	89.00	12.57	0.01	0.14	82.00	81.98	82.00	10.66	0.00	0.13	40.00	16.00	0.00	7.00	8.18	145823.00	0.77	84.81	85.00
33	6	1	6271.00	38752.00	136.70	0	Spot (Block33, Row1, Column6)	100.79	102.00	8.80	0.01	0.09	80.00	80.81	80.00	9.22	0.00	0.11	87.00	62.00	0.00	22.00	20.79	51002.00	2.17	88.53	88.00
33	7	1	6644.00	38786.00	155.00	0	Spot (Block33, Row1, Column7)	109.73	108.00	15.02	0.01	0.14	83.00	85.76	83.00	19.66	0.01	0.23	70.00	14.00	0.00	25.00	26.73	72424.00	1.22	89.99	92.00
33	8	1	6912.00	38791.00	144.60	0	Spot (Block33, Row1, Column8)	5015.45	4934.00	2230.03	0.01	0.44	85.00	89.11	85.00	26.70	0.02	0.30	100.00	100.00	0.00	4849.00	4930.45	2843760.00	184.48	983.53	847.00
33	1	2	4819.00	39071.00	147.00	-50	Spot (Block33, Row2, Column1)	79.94	80.00	6.51	0.00	0.08	79.00	80.12	79.00	12.81	0.01	0.16	3.00	0.00	0.00	1.00	0.94	47083.00	-0.01	80.98	82.00
33	2	2	5119.00	39095.00	141.80	0	Spot (Block33, Row2, Column2)	93.76	94.00	7.48	0.00	0.08	79.00	79.18	79.00	9.11	0.00	0.12	77.00	30.00	0.00	15.00	14.76	51567.00	1.60	87.44	88.00
33	3	2	5419.00	39075.00	147.00	-50	Spot (Block33, Row2, Column3)	81.89	81.00	8.31	0.00	0.10	79.00	79.07	79.00	10.88	0.00	0.14	20.00	0.00	0.00	2.00	2.89	48558.00	0.26	80.53	80.00
33	4	2	5720.00	39077.00	147.00	-50	Spot (Block33, Row2, Column4)	90.60	91.00	7.28	0.00	0.08	79.00	79.61	79.00	11.81	0.00	0.15	52.00	4.00	0.00	12.00	11.60	53001.00	0.93	87.08	87.00
33	5	2	6009.00	39089.00	170.70	0	Spot (Block33, Row2, Column5)	104.76	104.00	8.62	0.00	0.08	81.00	81.57	81.00	10.06	0.00	0.12	94.00	63.00	0.00	23.00	23.76	84334.00	2.30	93.96	93.00
33	6	2	6320.00	39080.00	147.00	-50	Spot (Block33, Row2, Column6)	81.50	82.00	10.09	0.00	0.12	84.00	86.79	84.00	25.63	0.01	0.30	0.00	0.00	0.00	-2.00	-2.50	48005.00	-0.21	87.22	87.00
33	7	2	6621.00	39082.00	147.00	-50	Spot (Block33, Row2, Column7)	90.81	90.00	8.81	0.00	0.10	84.00	84.52	84.00	8.97	0.00	0.11	40.00	12.00	0.00	6.00	6.81	53666.00	0.70	90.64	91.00
33	8	2	6921.00	39084.00	147.00	-50	Spot (Block33, Row2, Column8)	89.57	89.00	8.88	0.00	0.10	85.00	87.78	85.00	20.13	0.01	0.23	5.00	0.00	0.00	4.00	4.57	52668.00	0.09	88.78	87.00
33	1	3	4808.00	39329.00	196.45	0	Spot (Block33, Row3, Column1)	94.77	96.00	11.26	0.01	0.12	79.00	78.98	79.00	9.42	0.00	0.12	73.00	43.00	0.00	17.00	15.77	103396.00	1.68	86.21	86.00
33	2	3	5117.00	39373.00	147.00	-50	Spot (Block33, Row3, Column2)	80.19	80.00	11.36	0.00	0.14	79.00	79.06	79.00	9.88	0.00	0.13	26.00	4.00	0.00	1.00	1.19	47554.00	0.11	83.70	82.00
33	3	3	5411.00	39369.00	274.95	0	Spot (Block33, Row3, Column3)	88.05	88.00	13.13	0.00	0.15	79.00	79.31	79.00	10.58	0.00	0.13	46.00	17.00	0.00	9.00	9.05	193983.00	0.83	79.79	79.50
33	4	3	5723.00	39341.00	213.25	0	Spot (Block33, Row3, Column4)	94.29	94.00	10.60	0.00	0.11	79.00	79.83	79.00	10.79	0.00	0.14	68.00	27.00	0.00	15.00	15.29	122677.00	1.34	85.54	86.00
33	5	3	6026.00	39385.00	142.45	0	Spot (Block33, Row3, Column5)	100.64	100.00	11.95	0.00	0.12	82.00	86.00	82.00	29.75	0.02	0.35	20.00	0.00	0.00	18.00	18.64	55655.00	0.49	90.32	89.00
33	6	3	6321.00	39380.00	206.35	0	Spot (Block33, Row3, Column6)	1408.90	985.00	1043.11	0.16	0.74	85.00	94.70	85.00	41.78	0.05	0.44	100.00	100.00	0.00	900.00	1323.90	1704768.00	31.45	407.50	406.00
33	7	3	6631.00	39379.00	194.10	0	Spot (Block33, Row3, Column7)	96.53	94.00	15.62	0.01	0.16	84.00	88.90	84.00	29.18	0.02	0.33	15.00	0.00	0.00	10.00	12.53	102997.00	0.26	87.57	86.50
33	8	3	6920.00	39395.00	148.95	0	Spot (Block33, Row3, Column8)	474.50	436.00	184.31	0.04	0.39	86.00	87.22	86.00	12.68	0.01	0.15	100.00	100.00	0.00	350.00	388.50	286125.00	30.55	189.58	182.50
33	1	4	4801.00	39660.00	179.40	0	Spot (Block33, Row4, Column1)	100.49	100.00	13.63	0.00	0.14	78.00	78.80	78.00	10.27	0.00	0.13	79.00	54.00	0.00	22.00	22.49	90846.00	2.11	88.07	87.00
33	2	4	5119.00	39665.00	184.80	0	Spot (Block33, Row4, Column2)	122.93	118.00	22.91	0.02	0.19	80.00	80.08	80.00	10.11	0.00	0.13	95.00	86.00	0.00	38.00	42.93	118256.00	4.24	92.71	92.00
33	3	4	5428.00	39673.00	148.10	0	Spot (Block33, Row4, Column3)	154.07	153.00	28.37	0.00	0.18	79.00	79.48	79.00	10.11	0.00	0.13	100.00	98.00	0.00	74.00	75.07	92136.00	7.38	106.99	107.00
33	4	4	5716.00	39677.00	147.00	-50	Spot (Block33, Row4, Column4)	80.68	81.00	6.50	0.00	0.08	79.00	78.96	79.00	9.94	0.00	0.13	11.00	0.00	0.00	2.00	1.68	48002.00	0.17	79.25	79.00
33	5	4	6017.00	39679.00	147.00	-50	Spot (Block33, Row4, Column5)	87.17	87.00	9.48	0.00	0.11	81.00	81.08	81.00	10.37	0.00	0.13	32.00	7.00	0.00	6.00	6.17	51428.00	0.59	82.68	82.00
33	6	4	6310.00	39674.00	177.75	0	Spot (Block33, Row4, Column6)	106.15	106.00	11.03	0.00	0.10	81.00	85.91	81.00	31.81	0.03	0.37	26.00	0.00	0.00	25.00	25.15	93628.00	0.64	85.20	85.00
33	7	4	6596.00	39686.00	190.20	0	Spot (Block33, Row4, Column7)	100.10	100.00	10.78	0.00	0.11	83.00	84.63	83.00	16.30	0.01	0.19	50.00	8.00	0.00	17.00	17.10	102001.00	0.95	86.90	86.50
33	8	4	6944.00	39688.00	140.55	0	Spot (Block33, Row4, Column8)	135.14	127.00	23.84	0.03	0.18	85.00	85.01	85.00	13.32	0.00	0.16	99.00	89.00	0.00	42.00	50.14	72302.00	3.76	110.59	110.00
33	1	5	4842.00	39982.00	126.20	0	Spot (Block33, Row5, Column1)	100.25	100.00	9.83	0.00	0.10	81.00	84.58	81.00	23.99	0.02	0.28	32.00	0.00	0.00	19.00	19.25	43007.00	0.65	89.20	92.00
33	2	5	5111.00	39973.00	148.30	0	Spot (Block33, Row5, Column2)	469.42	491.00	139.94	0.02	0.30	82.00	83.52	82.00	12.19	0.01	0.15	100.00	100.00	0.00	409.00	387.42	283062.00	31.65	176.19	170.00
33	3	5	5421.00	39976.00	162.80	0	Spot (Block33, Row5, Column3)	292.50	287.00	90.90	0.01	0.31	80.00	80.90	80.00	10.79	0.00	0.13	100.00	100.00	0.00	207.00	212.50	214406.00	19.62	134.33	125.00
33	4	5	5711.00	39955.00	155.25	0	Spot (Block33, Row5, Column4)	91.33	92.00	8.89	0.00	0.10	79.00	79.24	79.00	10.58	0.00	0.13	58.00	17.00	0.00	13.00	12.33	60551.00	1.14	84.75	84.00
33	5	5	6017.00	39981.00	148.00	0	Spot (Block33, Row5, Column5)	153.17	160.00	27.79	0.02	0.18	81.00	81.19	81.00	10.26	0.00	0.13	99.00	95.00	0.00	79.00	72.17	92210.00	7.02	100.40	101.00
33	6	5	6315.00	39980.00	147.00	-50	Spot (Block33, Row5, Column6)	85.93	86.00	9.87	0.00	0.11	82.00	82.88	82.00	13.93	0.00	0.17	18.00	0.00	0.00	4.00	3.93	50612.00	0.22	84.76	85.00
33	7	5	6623.00	39981.00	188.35	0	Spot (Block33, Row5, Column7)	411.49	387.00	176.80	0.03	0.43	83.00	85.98	83.00	18.36	0.02	0.21	100.00	100.00	0.00	304.00	328.49	411903.00	17.73	176.35	179.00
33	8	5	6931.00	39987.00	153.45	0	Spot (Block33, Row5, Column8)	471.80	358.50	343.30	0.12	0.73	85.00	86.28	85.00	16.45	0.01	0.19	99.00	97.00	0.00	273.50	386.80	302896.00	23.43	179.30	158.00
33	1	6	4812.00	40270.00	207.70	0	Spot (Block33, Row6, Column1)	1036.05	756.00	780.96	0.14	0.75	82.00	89.35	82.00	31.88	0.04	0.36	100.00	100.00	0.00	674.00	954.05	1276409.00	29.70	317.44	307.50
33	2	6	5110.00	40272.00	204.50	0	Spot (Block33, Row6, Column2)	271.43	267.50	85.55	0.01	0.32	82.00	86.85	82.00	24.20	0.02	0.28	100.00	99.00	0.00	185.50	189.43	321370.00	7.63	142.88	139.00
33	3	6	5422.00	40278.00	208.00	0	Spot (Block33, Row6, Column3)	99.13	101.00	10.47	0.01	0.11	79.00	80.23	79.00	11.03	0.01	0.14	78.00	45.00	0.00	22.00	20.13	122519.00	1.71	85.99	86.00
33	4	6	5713.00	40277.00	147.00	-50	Spot (Block33, Row6, Column4)	87.94	88.00	8.88	0.00	0.10	81.00	81.51	81.00	10.14	0.00	0.12	34.00	6.00	0.00	7.00	6.94	51884.00	0.63	81.98	82.00
33	5	6	6027.00	40281.00	166.80	0	Spot (Block33, Row6, Column5)	123.76	120.00	22.16	0.01	0.18	82.00	82.16	82.00	10.12	0.00	0.12	97.00	84.00	0.00	38.00	41.76	96041.00	4.11	95.52	94.00
33	6	6	6286.00	40269.00	249.45	0	Spot (Block33, Row6, Column6)	84.19	84.00	9.77	0.00	0.12	81.00	81.24	81.00	11.82	0.00	0.15	20.00	1.00	0.00	3.00	3.19	151458.00	0.25	78.90	79.00
33	7	6	6627.00	40273.00	161.90	0	Spot (Block33, Row6, Column7)	135.17	128.00	24.95	0.02	0.18	82.00	83.52	82.00	14.71	0.01	0.18	97.00	82.00	0.00	46.00	53.17	97866.00	3.51	104.91	103.00
33	8	6	6933.00	40291.00	152.25	0	Spot (Block33, Row6, Column8)	583.84	470.00	424.62	0.09	0.73	83.00	84.26	83.00	12.34	0.01	0.15	100.00	99.00	0.00	387.00	500.84	369568.00	40.48	205.76	169.00
33	1	7	4815.00	40579.00	177.15	0	Spot (Block33, Row7, Column1)	160.95	171.00	35.22	0.03	0.22	77.00	80.61	77.00	21.25	0.02	0.26	97.00	80.00	0.00	94.00	83.95	141478.00	3.78	100.92	101.00
33	2	7	5111.00	40573.00	147.00	-50	Spot (Block33, Row7, Column2)	80.19	81.00	11.76	0.00	0.15	77.00	78.92	77.00	12.78	0.01	0.16	19.00	3.00	0.00	4.00	3.19	47153.00	0.10	85.64	86.00
33	3	7	5375.00	40558.00	204.50	0	Spot (Block33, Row7, Column3)	83.74	84.00	8.70	0.00	0.10	77.00	77.74	77.00	11.56	0.00	0.15	29.00	3.00	0.00	7.00	6.74	99487.00	0.52	78.20	78.00
33	4	7	5712.00	40577.00	147.00	-50	Spot (Block33, Row7, Column4)	82.02	83.00	8.96	0.01	0.11	80.00	80.63	80.00	12.53	0.00	0.16	10.00	0.00	0.00	3.00	2.02	48885.00	0.11	81.71	80.00
33	5	7	6012.00	40579.00	147.00	-50	Spot (Block33, Row7, Column5)	83.22	82.00	9.12	0.01	0.11	84.00	84.18	84.00	13.49	0.00	0.16	5.00	0.00	0.00	-2.00	-0.78	49101.00	-0.07	85.06	81.00
33	6	7	6311.00	40583.00	192.65	0	Spot (Block33, Row7, Column6)	285.63	290.00	78.49	0.01	0.27	86.00	97.50	86.00	53.04	0.05	0.54	100.00	84.00	0.00	204.00	199.63	298195.00	3.55	155.99	163.00
33	7	7	6615.00	40585.00	153.25	0	Spot (Block33, Row7, Column7)	176.26	176.00	41.64	0.00	0.24	83.00	83.92	83.00	13.18	0.00	0.16	99.00	95.00	0.00	93.00	93.26	114217.00	7.01	113.74	106.00
33	8	7	6915.00	40581.00	208.20	0	Spot (Block33, Row7, Column8)	120.77	117.00	23.21	0.01	0.19	83.00	83.98	83.00	11.26	0.01	0.13	89.00	73.00	0.00	34.00	37.77	149146.00	3.27	89.61	89.00
33	1	8	4809.00	40872.00	173.25	0	Spot (Block33, Row8, Column1)	114.81	113.00	17.76	0.01	0.15	78.00	77.82	78.00	9.60	0.00	0.12	99.00	87.00	0.00	35.00	36.81	95865.00	3.85	91.48	91.00
33	2	8	5152.00	40885.00	124.85	0	Spot (Block33, Row8, Column2)	107.11	107.00	13.22	0.00	0.12	77.00	77.75	77.00	10.23	0.00	0.13	93.00	76.00	0.00	30.00	30.11	44023.00	2.87	90.05	91.00
33	3	8	5414.00	40875.00	219.40	0	Spot (Block33, Row8, Column3)	98.11	99.00	13.23	0.00	0.13	79.00	79.50	79.00	12.03	0.00	0.15	68.00	36.00	0.00	20.00	19.11	134798.00	1.55	86.85	86.00
33	4	8	5710.00	40876.00	141.15	0	Spot (Block33, Row8, Column4)	991.23	1004.00	379.05	0.01	0.38	81.00	81.82	81.00	12.79	0.00	0.16	100.00	100.00	0.00	923.00	910.23	534274.00	71.09	280.66	256.50
33	5	8	6010.00	40879.00	147.00	-50	Spot (Block33, Row8, Column5)	86.45	86.00	8.18	0.00	0.09	84.00	91.93	84.00	44.69	0.04	0.49	0.00	0.00	0.00	2.00	2.45	51003.00	-0.12	89.14	90.00
33	6	8	6315.00	40880.00	167.40	0	Spot (Block33, Row8, Column6)	2758.75	2255.50	1763.21	0.09	0.64	85.00	104.93	85.00	69.21	0.09	0.66	100.00	100.00	0.00	2170.50	2673.75	2146310.00	38.35	513.58	503.00
33	7	8	6610.00	40883.00	158.10	0	Spot (Block33, Row8, Column7)	131.64	126.00	22.15	0.02	0.17	85.00	93.47	85.00	50.82	0.04	0.54	38.00	0.00	0.00	41.00	46.64	90304.00	0.75	101.30	101.00
33	8	8	6905.00	40897.00	150.40	0	Spot (Block33, Row8, Column8)	128.07	125.00	18.84	0.01	0.15	84.00	84.51	84.00	11.01	0.00	0.13	99.00	90.00	0.00	41.00	44.07	79404.00	3.96	101.66	101.00
34	1	1	9325.00	38793.00	151.45	0	Spot (Block34, Row1, Column1)	1646.55	1464.00	811.96	0.05	0.49	90.00	92.32	90.00	15.15	0.01	0.16	100.00	100.00	0.00	1374.00	1556.55	1037325.00	102.56	411.24	300.50
34	2	1	9614.00	38804.00	144.90	0	Spot (Block34, Row1, Column2)	642.01	633.00	248.25	0.01	0.39	92.00	94.39	92.00	18.54	0.01	0.20	100.00	100.00	0.00	541.00	550.01	367871.00	29.54	216.85	186.00
34	3	1	9924.00	38804.00	143.50	0	Spot (Block34, Row1, Column3)	1509.50	1370.00	892.55	0.04	0.59	91.00	92.76	91.00	16.60	0.01	0.18	100.00	100.00	0.00	1279.00	1418.50	849850.00	85.32	343.32	266.00
34	4	1	10217.00	38811.00	141.75	0	Spot (Block34, Row1, Column4)	533.04	492.00	203.85	0.03	0.38	94.00	98.04	94.00	22.54	0.02	0.23	100.00	100.00	0.00	398.00	439.04	289975.00	19.30	211.56	184.50
34	5	1	10524.00	38812.00	146.90	0	Spot (Block34, Row1, Column5)	3739.50	2952.00	2782.18	0.10	0.74	95.00	100.07	95.00	25.42	0.02	0.25	100.00	100.00	0.00	2857.00	3644.50	2198825.00	143.19	600.75	512.00
34	6	1	10817.00	38808.00	140.45	0	Spot (Block34, Row1, Column6)	2005.90	1847.00	1101.38	0.04	0.55	97.00	101.99	97.00	25.73	0.02	0.25	100.00	100.00	0.00	1750.00	1908.90	1079172.00	73.99	507.45	364.50
34	7	1	11140.00	38809.00	117.55	0	Spot (Block34, Row1, Column7)	4780.25	4599.00	1935.42	0.02	0.40	98.00	102.68	98.00	29.53	0.02	0.29	100.00	100.00	0.00	4501.00	4682.25	1730452.00	158.40	1158.42	938.50
34	8	1	11415.00	38817.00	145.90	0	Spot (Block34, Row1, Column8)	5099.97	4744.50	2437.78	0.03	0.48	101.00	104.67	101.00	29.82	0.02	0.28	100.00	100.00	0.00	4643.50	4998.97	2957982.00	167.49	937.06	775.00
34	1	2	9290.00	39103.00	213.40	0	Spot (Block34, Row2, Column1)	96.95	97.00	11.11	0.00	0.11	89.00	90.64	89.00	16.12	0.01	0.18	21.00	1.00	0.00	8.00	7.95	126132.00	0.39	88.70	89.00
34	2	2	9624.00	39106.00	132.70	0	Spot (Block34, Row2, Column2)	1337.49	1328.00	438.05	0.00	0.33	93.00	94.27	93.00	20.15	0.01	0.21	100.00	100.00	0.00	1235.00	1244.49	629960.00	61.71	406.99	368.00
34	3	2	9920.00	39106.00	147.00	-50	Spot (Block34, Row2, Column3)	99.82	99.00	12.79	0.00	0.13	94.00	97.98	94.00	25.75	0.02	0.26	7.00	0.00	0.00	5.00	5.82	58793.00	0.07	97.93	98.00
34	4	2	10224.00	39107.00	158.50	0	Spot (Block34, Row2, Column4)	1060.31	1036.00	371.84	0.01	0.35	95.00	100.81	95.00	29.32	0.03	0.29	100.00	100.00	0.00	941.00	965.31	737974.00	32.72	317.65	293.00
34	5	2	10533.00	39093.00	224.50	0	Spot (Block34, Row2, Column5)	124.95	122.00	18.41	0.01	0.15	93.00	98.50	93.00	25.57	0.02	0.26	56.00	16.00	0.00	29.00	31.95	180435.00	1.03	101.61	101.00
34	6	2	10810.00	39111.00	159.10	0	Spot (Block34, Row2, Column6)	239.29	215.50	63.83	0.05	0.27	97.00	100.33	97.00	21.63	0.01	0.22	98.00	95.00	0.00	118.50	142.29	166066.00	6.42	133.60	125.00
34	7	2	11123.00	39112.00	145.90	0	Spot (Block34, Row2, Column7)	718.99	685.00	379.04	0.02	0.53	101.00	103.33	101.00	20.76	0.01	0.20	100.00	100.00	0.00	584.00	617.99	417732.00	29.66	233.90	197.00
34	8	2	11420.00	39158.00	181.20	0	Spot (Block34, Row2, Column8)	113.18	113.00	13.47	0.00	0.12	99.00	101.09	99.00	19.85	0.01	0.20	35.00	3.00	0.00	14.00	14.18	104010.00	0.61	99.40	98.00
34	1	3	9318.00	39401.00	143.85	0	Spot (Block34, Row3, Column1)	1918.54	1643.00	1322.85	0.07	0.69	89.00	91.23	89.00	16.92	0.01	0.19	100.00	100.00	0.00	1554.00	1829.54	1080136.00	107.97	420.83	298.00
34	2	3	9634.00	39415.00	147.75	0	Spot (Block34, Row3, Column2)	120.59	121.00	12.92	0.00	0.11	93.00	94.06	93.00	17.83	0.00	0.19	78.00	30.00	0.00	28.00	27.59	71508.00	1.49	103.28	103.00
34	3	3	9908.00	39399.00	182.65	0	Spot (Block34, Row3, Column3)	108.09	107.00	11.96	0.00	0.11	91.00	93.37	91.00	23.17	0.01	0.25	29.00	0.00	0.00	16.00	17.09	101171.00	0.63	98.11	97.00
34	4	3	10220.00	39405.00	139.95	0	Spot (Block34, Row3, Column4)	2280.39	2043.00	1288.09	0.05	0.56	92.00	96.67	92.00	26.27	0.02	0.27	100.00	100.00	0.00	1951.00	2188.39	1197203.00	83.13	581.19	396.00
34	5	3	10508.00	39405.00	130.85	0	Spot (Block34, Row3, Column5)	129.62	123.00	27.56	0.02	0.21	90.00	92.32	90.00	16.87	0.01	0.18	89.00	48.00	0.00	33.00	39.62	59623.00	2.21	106.31	106.50
34	6	3	10819.00	39404.00	177.10	0	Spot (Block34, Row3, Column6)	519.93	444.50	279.58	0.07	0.54	94.00	96.94	94.00	20.51	0.01	0.21	100.00	100.00	0.00	350.50	425.93	454417.00	20.63	194.06	193.00
34	7	3	11126.00	39418.00	142.50	0	Spot (Block34, Row3, Column7)	2905.06	2538.00	1748.70	0.06	0.60	99.00	103.34	99.00	23.17	0.02	0.22	100.00	100.00	0.00	2439.00	2806.06	1594876.00	120.94	608.27	464.00
34	8	3	11419.00	39421.00	154.15	0	Spot (Block34, Row3, Column8)	663.12	602.00	277.96	0.04	0.42	102.00	104.92	102.00	20.53	0.01	0.20	100.00	99.00	0.00	500.00	561.12	433019.00	27.19	230.16	197.50
34	1	4	9314.00	39698.00	139.70	0	Spot (Block34, Row4, Column1)	2106.81	1981.00	1155.89	0.03	0.55	90.00	92.27	90.00	19.13	0.01	0.21	100.00	100.00	0.00	1891.00	2016.81	1112394.00	105.33	528.64	372.50
34	2	4	9618.00	39704.00	185.30	0	Spot (Block34, Row4, Column2)	202.12	197.00	46.71	0.01	0.23	93.00	96.85	93.00	26.68	0.02	0.28	99.00	86.00	0.00	104.00	109.12	195453.00	3.95	126.60	124.50
34	3	4	9916.00	39704.00	143.00	0	Spot (Block34, Row4, Column3)	11432.98	10613.00	5914.32	0.03	0.52	93.00	99.47	93.00	38.77	0.03	0.39	100.00	100.00	0.00	10520.00	11339.98	6356738.00	292.30	1904.53	1430.00
34	4	4	10212.00	39698.00	280.05	0	Spot (Block34, Row4, Column4)	107.99	107.00	16.68	0.00	0.15	93.00	98.73	93.00	35.06	0.03	0.36	10.00	0.00	0.00	14.00	14.99	247718.00	0.26	93.74	94.00
34	5	4	10505.00	39700.00	171.10	0	Spot (Block34, Row4, Column5)	123.68	114.00	91.53	0.04	0.74	91.00	92.51	91.00	21.99	0.01	0.24	53.00	11.00	0.00	23.00	32.68	100551.00	1.42	106.33	106.00
34	6	4	10817.00	39710.00	228.25	0	Spot (Block34, Row4, Column6)	111.92	113.00	13.79	0.00	0.12	92.00	93.45	92.00	15.88	0.01	0.17	63.00	22.00	0.00	21.00	19.92	167662.00	1.16	95.83	95.00
34	7	4	11112.00	39711.00	144.85	0	Spot (Block34, Row4, Column7)	1889.18	1546.00	1398.83	0.09	0.74	99.00	102.82	99.00	22.46	0.02	0.22	100.00	100.00	0.00	1447.00	1790.18	1074944.00	79.54	399.55	297.00
34	8	4	11420.00	39721.00	153.85	0	Spot (Block34, Row4, Column8)	489.67	466.00	212.72	0.02	0.43	102.00	105.81	102.00	25.05	0.02	0.24	100.00	100.00	0.00	364.00	387.67	319265.00	15.32	183.21	179.00
34	1	5	9322.00	40003.00	140.00	0	Spot (Block34, Row5, Column1)	1528.64	1414.00	793.25	0.03	0.52	89.00	91.32	89.00	18.53	0.01	0.20	100.00	100.00	0.00	1325.00	1439.64	817823.00	77.57	418.43	295.50
34	2	5	9618.00	40003.00	150.70	0	Spot (Block34, Row5, Column2)	698.83	619.00	277.48	0.05	0.40	92.00	95.29	92.00	18.08	0.02	0.19	100.00	100.00	0.00	527.00	606.83	433973.00	33.39	228.17	209.00
34	3	5	9920.00	40002.00	154.80	0	Spot (Block34, Row5, Column3)	476.44	399.00	223.17	0.08	0.47	95.00	100.38	95.00	29.44	0.02	0.29	100.00	99.00	0.00	304.00	381.44	310637.00	12.78	175.62	175.50
34	4	5	10216.00	40006.00	145.35	0	Spot (Block34, Row5, Column4)	3328.19	2801.00	2440.51	0.07	0.73	96.00	100.47	96.00	30.94	0.02	0.31	100.00	100.00	0.00	2705.00	3232.19	1920367.00	104.33	590.38	445.00
34	5	5	10520.00	40011.00	142.00	0	Spot (Block34, Row5, Column5)	12263.36	11710.00	6345.51	0.02	0.52	95.00	102.56	95.00	42.37	0.03	0.41	100.00	100.00	0.00	11615.00	12168.36	6695794.00	286.99	2147.84	1524.00
34	6	5	10826.00	40016.00	163.90	0	Spot (Block34, Row5, Column6)	261.55	264.00	75.55	0.00	0.29	96.00	98.98	96.00	22.94	0.01	0.23	100.00	98.00	0.00	168.00	165.55	194334.00	7.09	140.36	134.00
34	7	5	11118.00	40010.00	183.50	0	Spot (Block34, Row5, Column7)	362.24	342.00	141.71	0.02	0.39	98.00	102.03	98.00	23.76	0.02	0.23	100.00	100.00	0.00	244.00	264.24	342314.00	10.95	169.00	172.00
34	8	5	11421.00	40013.00	147.15	0	Spot (Block34, Row5, Column8)	4922.35	3914.50	3688.98	0.10	0.75	98.00	102.89	98.00	29.03	0.02	0.28	100.00	100.00	0.00	3816.50	4824.35	2904184.00	166.00	758.82	562.00
34	1	6	9317.00	40299.00	174.25	0	Spot (Block34, Row6, Column1)	416.75	368.00	212.38	0.05	0.51	90.00	91.83	90.00	15.51	0.01	0.17	100.00	100.00	0.00	278.00	326.75	350905.00	20.95	168.67	173.00
34	2	6	9616.00	40299.00	196.05	0	Spot (Block34, Row6, Column2)	234.69	233.00	51.43	0.00	0.22	90.00	92.61	90.00	19.20	0.01	0.21	99.00	97.00	0.00	143.00	144.69	255113.00	7.40	143.96	141.00
34	3	6	9909.00	40300.00	142.30	0	Spot (Block34, Row6, Column3)	3743.14	3575.00	2046.76	0.02	0.55	89.00	93.05	89.00	21.41	0.02	0.23	100.00	100.00	0.00	3486.00	3654.14	2069956.00	170.50	693.52	548.50
34	4	6	10211.00	40310.00	166.35	0	Spot (Block34, Row6, Column4)	179.76	186.00	37.88	0.01	0.21	91.00	96.04	91.00	31.66	0.02	0.33	92.00	71.00	0.00	95.00	88.76	138592.00	2.64	114.56	111.50
34	5	6	10514.00	40310.00	140.70	0	Spot (Block34, Row6, Column5)	15527.86	14723.00	7679.50	0.02	0.49	95.00	104.91	95.00	47.70	0.04	0.45	100.00	100.00	0.00	14628.00	15432.86	8322935.00	323.34	2690.37	2023.00
34	6	6	10817.00	40309.00	158.45	0	Spot (Block34, Row6, Column6)	316.46	283.50	137.72	0.05	0.44	98.00	102.40	98.00	34.26	0.02	0.33	99.00	90.00	0.00	185.50	218.46	220257.00	6.25	147.13	140.00
34	7	6	11116.00	40308.00	146.20	0	Spot (Block34, Row6, Column7)	4505.89	4037.00	2748.06	0.05	0.61	101.00	106.18	101.00	30.13	0.02	0.28	100.00	100.00	0.00	3936.00	4404.89	2622426.00	146.03	823.85	634.00
34	8	6	11423.00	40318.00	145.20	0	Spot (Block34, Row6, Column8)	6814.48	6050.00	4306.61	0.05	0.63	103.00	109.37	103.00	31.49	0.03	0.29	100.00	100.00	0.00	5947.00	6711.48	3911513.00	212.92	1153.59	806.50
34	1	7	9319.00	40599.00	191.10	0	Spot (Block34, Row7, Column1)	215.24	198.00	77.17	0.04	0.36	89.00	88.99	89.00	13.65	0.00	0.15	99.00	96.00	0.00	109.00	126.24	221698.00	9.25	120.32	116.00
34	2	7	9621.00	40607.00	162.25	0	Spot (Block34, Row7, Column2)	197.08	179.50	73.78	0.04	0.37	88.00	88.45	88.00	12.29	0.00	0.14	99.00	98.00	0.00	91.50	109.08	143872.00	8.84	120.76	116.00
34	3	7	9941.00	40616.00	203.25	0	Spot (Block34, Row7, Column3)	99.25	99.50	12.54	0.00	0.13	89.00	91.60	89.00	17.69	0.01	0.19	25.00	2.00	0.00	10.50	10.25	116524.00	0.43	88.76	90.00
34	4	7	10220.00	40610.00	172.80	0	Spot (Block34, Row7, Column4)	166.97	180.00	36.54	0.03	0.22	91.00	94.20	91.00	19.87	0.01	0.21	94.00	72.00	0.00	89.00	75.97	139090.00	3.66	110.56	109.00
34	5	7	10512.00	40607.00	165.35	0	Spot (Block34, Row7, Column5)	849.07	738.00	407.48	0.06	0.48	95.00	102.24	95.00	37.69	0.03	0.37	100.00	100.00	0.00	643.00	754.07	638504.00	19.82	254.93	263.50
34	6	7	10813.00	40607.00	199.55	0	Spot (Block34, Row7, Column6)	264.31	277.00	65.03	0.02	0.25	98.00	102.53	98.00	25.35	0.02	0.25	100.00	98.00	0.00	179.00	166.31	298939.00	6.38	148.52	144.00
[truncated: 354,017 more chars]
