# Supplementary material for: An antigen microarray protocol for COVID-19 serological analysis
Source: STAR Protoc. 2021 Aug 26;2(3):100815. doi: 10.1016/j.xpro.2021.100815 (PMC8387221; doi:10.1016/j.xpro.2021.100815)
Supplement: Data S8. Slide_quantifications, related to step quantification and statistical analysis 2.e [file mmc8.zip › RPPA0134_12860-V2 A01-D12_IgA_785/Joseph_2021-04-15_20h43m29_5μm_785nmGain001.txt]

ATF	1.0
30	28
"Checksum_ImageFile=4a1903213b97911b07dbbc77c1409952"
"Checksum_ResultFile=5629b7a1ef2af989f5dfc219939ff587"
"Type=Mapix Results 2"
"DateTime=2021/04/15 20:43:41"
"ConfigFile="
"GalFile=L:\RPPA Service\Platform_Projects\2021-02-09_JPL_CoV-Array-7\64 pad grid.gal"
"PixelSize=5"
"Wavelengths=785"
"ImageFiles=L:\RPPA Service\Platform_Projects\2021-03-24_JPL_CoV-Array-9\RPPA0134_12860-V2 A01-D12_IgA_785\Joseph_2021-04-15_20h43m29_5�m_785nmGain001.tif"
"GrinddingParameters=Find mode = Grid + Blocks + Spots | Max. diameter (% Dth) = 200.0 | Min. diameter (% Dth) = 50.0 | Max position offset (% pitch) = 30"
"QuantificationParameter=S/B border width (pixels) = 2.0 | Background diameter (pitch) = 2.0"
"JpegImage=L:\RPPA Service\Platform_Projects\2021-03-24_JPL_CoV-Array-9\RPPA0134_12860-V2 A01-D12_IgA_785\Joseph_2021-04-15_20h43m29_5�m_785nmGain001.jpg"
"FeatureType=Circular"
"Barcode="
"BackgroundSubtraction=LocalFeature"
"Normalization=None"
"ImageOrigin=3680, 2560"
"ImageSize=17760.0, 71040.0"
"JpegOrigin=4835, 2575"
"JpegBrightness=49"
"JpegContrast=43"
"JpegBalance=0"
"Creator=Mapix 9.0.0"
"Scanner=ir710IVD IR0H8_IVD 717045"
"Temperature=32.9"
"Comment="
"Velocity=35 l/s"
"LaserPower=20.0"
"PMTGain=1"
"BatchFilename=L:\RPPA Service\InnooScan\Batch methods\CoV_Array image_processing.mbt"
"Block"	"Column"	"Row"	"X"	"Y"	"Dia."	"Flags"	"ID"	"F785 Mean"	"F785 Median"	"F785 SD"	"F785 |log Mean/Median|"	"F785 CV"	"B785"	"B785 Mean"	"B785 Median"	"B785 SD"	"B785 |log Mean/Median|"	"B785 CV"	"% > B785+1SD"	"% > B785+2SD"	"F785 % Sat."	"F785 Median - B785"	"F785 Mean - B785"	"F785 Total Intensity"	"SNR 785"	"ExcludedMean 785"	"ExcludedMedian 785"
1	1	1	5039.00	2767.00	154.75	0	Spot (Block1, Row1, Column1)	4419.17	3805.00	2500.63	0.06	0.57	61.00	63.87	61.00	22.71	0.02	0.36	100.00	100.00	0.00	3744.00	4358.17	2898975.00	191.80	820.77	649.50
1	2	1	5349.00	2780.00	147.00	-50	Spot (Block1, Row1, Column2)	60.67	61.00	11.80	0.00	0.19	55.00	57.64	55.00	18.18	0.02	0.32	13.00	0.00	0.00	6.00	5.67	35676.00	0.17	54.95	52.00
1	3	1	5649.00	2782.00	147.00	-50	Spot (Block1, Row1, Column3)	52.88	53.00	7.23	0.00	0.14	52.00	52.70	52.00	10.56	0.01	0.20	10.00	0.00	0.00	1.00	0.88	31147.00	0.02	53.20	52.00
1	4	1	5949.00	2784.00	147.00	-50	Spot (Block1, Row1, Column4)	51.26	52.00	9.88	0.01	0.19	55.00	54.25	55.00	11.13	0.01	0.21	3.00	0.00	0.00	-3.00	-3.74	30191.00	-0.27	51.89	56.00
1	5	1	6249.00	2786.00	147.00	-50	Spot (Block1, Row1, Column5)	59.26	60.00	9.05	0.01	0.15	58.00	56.57	58.00	11.52	0.01	0.20	11.00	0.00	0.00	2.00	1.26	34905.00	0.23	56.76	56.00
1	6	1	6550.00	2788.00	147.00	-50	Spot (Block1, Row1, Column6)	68.64	68.00	6.71	0.00	0.10	62.00	60.41	62.00	11.60	0.01	0.19	23.00	1.00	0.00	6.00	6.64	40499.00	0.71	62.28	62.00
1	7	1	6850.00	2790.00	147.00	-50	Spot (Block1, Row1, Column7)	78.06	79.00	9.69	0.01	0.12	67.00	72.50	67.00	34.91	0.03	0.48	0.00	0.00	0.00	12.00	11.06	45897.00	0.16	71.10	71.00
1	8	1	7128.00	2785.00	148.60	0	Spot (Block1, Row1, Column8)	14015.76	12897.00	7245.77	0.04	0.52	84.00	93.20	84.00	49.53	0.05	0.53	100.00	100.00	0.00	12813.00	13931.76	8451505.00	281.10	2432.36	1786.00
1	1	2	5047.00	3078.00	147.00	-50	Spot (Block1, Row2, Column1)	55.74	56.00	8.81	0.00	0.16	59.00	60.50	59.00	15.88	0.01	0.26	0.00	0.00	0.00	-3.00	-3.26	32941.00	-0.30	54.98	57.00
1	2	2	5347.00	3080.00	147.00	-50	Spot (Block1, Row2, Column2)	54.82	56.00	12.22	0.01	0.22	54.00	53.87	54.00	10.74	0.00	0.20	25.00	3.00	0.00	2.00	0.82	32290.00	0.09	53.24	53.00
1	3	2	5583.00	3127.00	192.55	0	Spot (Block1, Row2, Column3)	58.94	59.00	8.98	0.00	0.15	51.00	51.53	51.00	10.29	0.00	0.20	37.00	8.00	0.00	8.00	7.94	61537.00	0.72	53.38	54.00
1	4	2	5947.00	3084.00	147.00	-50	Spot (Block1, Row2, Column4)	55.50	55.00	10.06	0.00	0.18	53.00	52.67	53.00	9.77	0.00	0.19	27.00	4.00	0.00	2.00	2.50	32576.00	0.29	59.56	61.00
1	5	2	6248.00	3086.00	147.00	-50	Spot (Block1, Row2, Column5)	56.51	56.00	11.45	0.00	0.20	58.00	57.36	58.00	10.23	0.00	0.18	19.00	0.00	0.00	-2.00	-1.49	33341.00	-0.08	57.58	57.00
1	6	2	6548.00	3088.00	147.00	-50	Spot (Block1, Row2, Column6)	55.59	57.00	7.57	0.01	0.14	61.00	59.47	61.00	10.62	0.01	0.18	0.00	0.00	0.00	-4.00	-5.41	32632.00	-0.36	53.75	54.00
1	7	2	6848.00	3090.00	147.00	-50	Spot (Block1, Row2, Column7)	69.22	69.00	8.92	0.00	0.13	65.00	64.94	65.00	14.17	0.00	0.22	10.00	0.00	0.00	4.00	4.22	40564.00	0.30	72.56	72.00
1	8	2	7148.00	3093.00	147.00	-50	Spot (Block1, Row2, Column8)	73.77	74.00	6.81	0.00	0.09	80.00	84.88	80.00	36.95	0.03	0.44	0.00	0.00	0.00	-6.00	-6.23	43526.00	-0.30	77.80	79.00
1	1	3	5045.00	3378.00	147.00	-50	Spot (Block1, Row3, Column1)	54.20	55.00	7.17	0.01	0.13	55.00	54.65	55.00	10.18	0.00	0.19	5.00	0.00	0.00	0.00	-0.80	31923.00	-0.04	50.28	49.00
1	2	3	5345.00	3380.00	147.00	-50	Spot (Block1, Row3, Column2)	54.96	56.00	8.40	0.01	0.15	53.00	53.15	53.00	10.05	0.00	0.19	16.00	0.00	0.00	3.00	1.96	32370.00	0.18	49.41	49.00
1	3	3	5646.00	3382.00	147.00	-50	Spot (Block1, Row3, Column3)	60.18	61.00	8.37	0.01	0.14	53.00	52.49	53.00	9.80	0.00	0.19	46.00	4.00	0.00	8.00	7.18	35565.00	0.78	56.09	56.00
1	4	3	5946.00	3385.00	147.00	-50	Spot (Block1, Row3, Column4)	57.66	58.00	9.34	0.00	0.16	54.00	53.67	54.00	9.85	0.00	0.18	29.00	2.00	0.00	4.00	3.66	34078.00	0.41	54.33	55.00
1	5	3	6246.00	3387.00	147.00	-50	Spot (Block1, Row3, Column5)	56.70	59.00	9.67	0.02	0.17	56.00	55.29	56.00	9.63	0.01	0.17	18.00	0.00	0.00	3.00	0.70	33569.00	0.15	56.19	56.50
1	6	3	6546.00	3389.00	147.00	-50	Spot (Block1, Row3, Column6)	69.76	69.00	7.17	0.00	0.10	60.00	59.21	60.00	10.34	0.01	0.17	43.00	7.00	0.00	9.00	9.76	41226.00	1.02	64.71	66.00
1	7	3	6847.00	3391.00	147.00	-50	Spot (Block1, Row3, Column7)	65.56	66.00	7.76	0.00	0.12	66.00	65.68	66.00	12.04	0.00	0.18	4.00	0.00	0.00	0.00	-0.44	38745.00	-0.01	63.54	63.00
1	8	3	7151.00	3399.00	154.30	0	Spot (Block1, Row3, Column8)	119.70	116.00	20.31	0.01	0.17	80.00	79.34	80.00	13.37	0.00	0.17	94.00	72.00	0.00	36.00	39.70	78166.00	3.02	96.34	96.00
1	1	4	5043.00	3679.00	147.00	-50	Spot (Block1, Row4, Column1)	58.22	61.00	11.09	0.02	0.19	53.00	52.94	53.00	9.06	0.00	0.17	45.00	8.00	0.00	8.00	5.22	34291.00	0.58	51.08	50.00
1	2	4	5344.00	3681.00	147.00	-50	Spot (Block1, Row4, Column2)	57.26	60.00	11.17	0.02	0.20	53.00	53.13	53.00	9.23	0.00	0.17	39.00	9.00	0.00	7.00	4.26	33727.00	0.45	55.42	55.00
1	3	4	5662.00	3666.00	243.40	0	Spot (Block1, Row4, Column3)	63.31	63.00	10.68	0.00	0.17	54.00	54.06	54.00	9.99	0.00	0.18	46.00	17.00	0.00	9.00	9.31	107876.00	0.93	55.33	57.00
1	4	4	5944.00	3685.00	147.00	-50	Spot (Block1, Row4, Column4)	58.92	60.00	9.35	0.01	0.16	55.00	54.65	55.00	10.19	0.00	0.19	26.00	0.00	0.00	5.00	3.92	34941.00	0.42	54.40	54.00
1	5	4	6244.00	3687.00	147.00	-50	Spot (Block1, Row4, Column5)	52.39	51.00	8.40	0.01	0.16	55.00	54.71	55.00	9.96	0.00	0.18	10.00	0.00	0.00	-4.00	-2.61	30803.00	-0.23	55.37	53.00
1	6	4	6549.00	3673.00	211.75	0	Spot (Block1, Row4, Column6)	73.61	74.00	9.51	0.00	0.13	61.00	60.20	61.00	9.24	0.01	0.15	65.00	26.00	0.00	13.00	12.61	93931.00	1.45	63.13	65.00
1	7	4	6845.00	3691.00	147.00	-50	Spot (Block1, Row4, Column7)	73.96	73.00	6.31	0.01	0.09	67.00	66.57	67.00	10.66	0.00	0.16	29.00	1.00	0.00	6.00	6.96	43563.00	0.69	69.70	69.00
1	8	4	7145.00	3693.00	147.00	-50	Spot (Block1, Row4, Column8)	83.87	84.00	10.17	0.00	0.12	77.00	77.29	77.00	13.31	0.00	0.17	31.00	1.00	0.00	7.00	6.87	49402.00	0.49	78.14	79.00
1	1	5	5042.00	3979.00	147.00	-50	Spot (Block1, Row5, Column1)	54.44	54.00	7.29	0.00	0.13	53.00	52.81	53.00	9.39	0.00	0.18	12.00	1.00	0.00	1.00	1.44	32012.00	0.17	54.75	55.00
1	2	5	5412.00	3983.00	200.85	0	Spot (Block1, Row5, Column2)	60.61	62.00	7.83	0.01	0.13	54.00	53.17	54.00	9.83	0.01	0.18	39.00	1.00	0.00	8.00	6.61	69340.00	0.76	59.00	59.00
1	3	5	5673.00	3913.00	186.75	0	Spot (Block1, Row5, Column3)	65.43	65.00	8.66	0.00	0.13	55.00	54.98	55.00	9.77	0.00	0.18	51.00	15.00	0.00	10.00	10.43	64190.00	1.07	55.83	57.00
1	4	5	5942.00	3985.00	147.00	-50	Spot (Block1, Row5, Column4)	65.19	66.00	10.38	0.01	0.16	58.00	58.07	58.00	9.94	0.00	0.17	45.00	11.00	0.00	8.00	7.19	38397.00	0.72	61.65	61.00
1	5	5	6227.00	4004.00	153.10	0	Spot (Block1, Row5, Column5)	83.92	83.00	11.21	0.00	0.13	59.00	58.09	59.00	9.44	0.01	0.16	91.00	70.00	0.00	24.00	24.92	53790.00	2.74	71.97	72.00
1	6	5	6558.00	3933.00	112.00	0	Spot (Block1, Row5, Column6)	77.71	78.00	7.95	0.00	0.10	60.00	59.82	60.00	9.61	0.00	0.16	84.00	42.00	0.00	18.00	17.71	25333.00	1.86	69.21	70.00
1	7	5	6850.00	3979.00	214.50	0	Spot (Block1, Row5, Column7)	99.13	95.00	22.18	0.02	0.22	67.00	67.13	67.00	10.77	0.00	0.16	90.00	64.00	0.00	28.00	32.13	130260.00	2.97	77.89	79.00
1	8	5	7143.00	3993.00	147.00	-50	Spot (Block1, Row5, Column8)	88.67	89.00	10.50	0.00	0.12	77.00	77.42	77.00	11.84	0.00	0.15	50.00	14.00	0.00	12.00	11.67	52049.00	0.95	82.93	85.00
1	1	6	5066.00	4263.00	171.25	0	Spot (Block1, Row6, Column1)	68.65	69.00	7.60	0.00	0.11	52.00	52.11	52.00	9.56	0.00	0.18	84.00	35.00	0.00	17.00	16.65	56155.00	1.73	62.93	65.00
1	2	6	5340.00	4281.00	147.00	-50	Spot (Block1, Row6, Column2)	55.13	56.00	9.79	0.01	0.18	54.00	54.04	54.00	9.83	0.00	0.18	23.00	0.00	0.00	2.00	1.13	32584.00	0.11	56.33	57.00
1	3	6	5636.00	4270.00	188.60	0	Spot (Block1, Row6, Column3)	62.57	63.00	8.17	0.00	0.13	56.00	56.12	56.00	11.24	0.00	0.20	26.00	2.00	0.00	7.00	6.57	62816.00	0.57	57.89	59.00
1	4	6	5941.00	4285.00	147.00	-50	Spot (Block1, Row6, Column4)	54.78	54.00	10.84	0.01	0.20	60.00	59.13	60.00	10.04	0.01	0.17	9.00	0.00	0.00	-6.00	-5.22	32209.00	-0.43	60.87	62.00
1	5	6	6228.00	4284.00	167.45	0	Spot (Block1, Row6, Column5)	90.21	91.00	12.14	0.00	0.13	61.00	60.08	61.00	8.88	0.01	0.15	95.00	82.00	0.00	30.00	29.21	70090.00	3.39	73.07	72.00
1	6	6	6539.00	4324.00	216.30	0	Spot (Block1, Row6, Column6)	69.07	69.00	8.82	0.00	0.13	61.00	60.92	61.00	10.02	0.00	0.16	35.00	8.00	0.00	8.00	8.07	92342.00	0.81	62.96	63.50
1	7	6	6801.00	4319.00	187.45	0	Spot (Block1, Row6, Column7)	73.36	73.00	7.92	0.00	0.11	65.00	64.63	65.00	12.00	0.00	0.19	35.00	3.00	0.00	8.00	8.36	72257.00	0.73	67.93	69.00
1	8	6	7207.00	4247.00	221.05	0	Spot (Block1, Row6, Column8)	84.17	84.00	10.26	0.00	0.12	78.00	79.30	78.00	13.09	0.01	0.17	21.00	4.00	0.00	6.00	6.17	117668.00	0.37	79.82	80.00
1	1	7	4986.00	4535.00	259.60	0	Spot (Block1, Row7, Column1)	58.16	59.00	9.82	0.01	0.17	53.00	52.89	53.00	9.91	0.00	0.19	36.00	5.00	0.00	6.00	5.16	113594.00	0.53	54.36	55.00
1	2	7	5339.00	4581.00	147.00	-50	Spot (Block1, Row7, Column2)	58.78	59.00	6.13	0.00	0.10	56.00	55.65	56.00	10.76	0.00	0.19	9.00	0.00	0.00	3.00	2.78	34741.00	0.29	57.14	56.00
1	3	7	5639.00	4583.00	147.00	-50	Spot (Block1, Row7, Column3)	55.87	56.00	9.62	0.00	0.17	57.00	56.77	57.00	11.24	0.00	0.20	9.00	1.00	0.00	-1.00	-1.13	33018.00	-0.08	60.99	61.00
1	4	7	5939.00	4586.00	147.00	-50	Spot (Block1, Row7, Column4)	59.98	62.00	12.59	0.01	0.21	60.00	58.89	60.00	11.13	0.01	0.19	17.00	2.00	0.00	2.00	-0.02	35268.00	0.10	66.04	67.00
1	5	7	6175.00	4595.00	181.30	0	Spot (Block1, Row7, Column5)	68.42	68.00	6.28	0.00	0.09	63.00	61.52	63.00	10.53	0.01	0.17	18.00	1.00	0.00	5.00	5.42	63565.00	0.66	64.71	66.00
1	6	7	6553.00	4610.00	161.40	0	Spot (Block1, Row7, Column6)	100.04	96.00	21.22	0.02	0.21	64.00	63.68	64.00	10.90	0.00	0.17	94.00	72.00	0.00	32.00	36.04	71932.00	3.34	82.42	83.00
1	7	7	6840.00	4592.00	147.00	-50	Spot (Block1, Row7, Column7)	70.39	70.00	7.25	0.00	0.10	67.00	67.33	67.00	12.29	0.00	0.18	11.00	0.00	0.00	3.00	3.39	41319.00	0.25	67.61	69.00
1	8	7	7146.00	4589.00	201.85	0	Spot (Block1, Row7, Column8)	178.11	181.00	47.71	0.01	0.27	76.00	76.37	76.00	13.75	0.00	0.18	100.00	96.00	0.00	105.00	102.11	206075.00	7.40	111.85	107.00
1	1	8	5041.00	4859.00	154.05	0	Spot (Block1, Row8, Column1)	96.63	96.00	15.77	0.00	0.16	55.00	54.38	55.00	9.46	0.00	0.17	98.00	94.00	0.00	41.00	41.63	63002.00	4.46	69.82	71.00
1	2	8	5337.00	4882.00	147.00	-50	Spot (Block1, Row8, Column2)	60.80	61.00	8.08	0.00	0.13	58.00	57.39	58.00	9.69	0.00	0.17	25.00	0.00	0.00	3.00	2.80	36235.00	0.35	59.56	59.00
1	3	8	5637.00	4884.00	147.00	-50	Spot (Block1, Row8, Column3)	59.01	61.00	12.30	0.01	0.21	58.00	57.78	58.00	9.97	0.00	0.17	32.00	2.00	0.00	3.00	1.01	34758.00	0.12	53.08	53.00
1	4	8	5961.00	4884.00	189.95	0	Spot (Block1, Row8, Column4)	87.85	84.00	20.63	0.02	0.23	61.00	60.02	61.00	10.77	0.01	0.18	76.00	51.00	0.00	23.00	26.85	88992.00	2.58	69.41	69.00
1	5	8	6238.00	4888.00	147.00	-50	Spot (Block1, Row8, Column5)	63.45	63.00	8.16	0.00	0.13	63.00	61.91	63.00	9.63	0.01	0.16	13.00	0.00	0.00	0.00	0.45	37370.00	0.16	60.45	62.00
1	6	8	6534.00	4896.00	231.05	0	Spot (Block1, Row8, Column6)	97.37	99.00	17.87	0.01	0.18	65.00	64.75	65.00	10.05	0.00	0.16	86.00	70.00	0.00	34.00	32.37	149273.00	3.25	71.35	71.00
1	7	8	6824.00	4943.00	95.55	0	Spot (Block1, Row8, Column7)	84.94	86.00	6.28	0.01	0.07	67.00	67.28	67.00	10.55	0.00	0.16	86.00	30.00	0.00	19.00	17.94	19451.00	1.67	77.03	77.00
1	8	8	7129.00	4893.00	165.65	0	Spot (Block1, Row8, Column8)	109.80	107.00	17.90	0.01	0.16	74.00	75.09	74.00	11.52	0.01	0.15	95.00	81.00	0.00	33.00	35.80	83888.00	3.01	87.24	88.00
2	1	1	9537.00	2798.00	152.70	0	Spot (Block2, Row1, Column1)	5283.62	4730.50	3013.34	0.05	0.57	156.00	157.30	156.00	27.13	0.00	0.17	100.00	100.00	0.00	4574.50	5127.62	3381520.00	188.92	1258.61	1052.50
2	2	1	9815.00	2819.00	176.35	0	Spot (Block2, Row1, Column2)	193.96	194.00	13.61	0.00	0.07	159.00	157.84	159.00	24.06	0.00	0.15	80.00	14.00	0.00	35.00	34.96	168941.00	1.50	178.78	180.00
2	3	1	10131.00	2800.00	147.00	-50	Spot (Block2, Row1, Column3)	160.07	159.00	15.09	0.00	0.09	164.00	162.21	164.00	19.54	0.00	0.12	7.00	0.00	0.00	-5.00	-3.93	94443.00	-0.11	167.88	169.00
2	4	1	10449.00	2807.00	205.50	0	Spot (Block2, Row1, Column4)	194.35	191.00	21.17	0.01	0.11	167.00	164.94	167.00	20.04	0.01	0.12	58.00	19.00	0.00	24.00	27.35	234780.00	1.47	176.55	178.50
2	5	1	10718.00	2753.00	145.75	0	Spot (Block2, Row1, Column5)	200.96	201.00	15.16	0.00	0.08	168.00	165.48	168.00	19.20	0.01	0.12	81.00	34.00	0.00	33.00	32.96	116559.00	1.85	186.09	187.50
2	6	1	11040.00	2793.00	187.90	0	Spot (Block2, Row1, Column6)	186.80	186.00	17.98	0.00	0.10	169.00	168.40	169.00	18.12	0.00	0.11	47.00	10.00	0.00	17.00	17.80	186055.00	1.02	172.50	177.00
2	7	1	11347.00	2778.00	185.95	0	Spot (Block2, Row1, Column7)	193.57	193.50	16.11	0.00	0.08	178.00	183.06	178.00	47.29	0.01	0.26	3.00	0.00	0.00	15.50	15.57	188536.00	0.22	183.97	185.00
2	8	1	11629.00	2810.00	148.85	0	Spot (Block2, Row1, Column8)	15628.09	14376.00	7833.02	0.04	0.50	186.00	194.45	186.00	57.58	0.02	0.30	100.00	100.00	0.00	14190.00	15442.09	9454993.00	268.05	2886.07	2415.00
2	1	2	9533.00	3068.00	186.85	0	Spot (Block2, Row2, Column1)	176.82	178.00	13.57	0.00	0.08	152.00	153.87	152.00	24.66	0.01	0.16	55.00	1.00	0.00	26.00	24.82	173463.00	0.93	162.73	165.00
2	2	2	9806.00	3140.00	209.15	0	Spot (Block2, Row2, Column2)	167.76	170.00	15.75	0.01	0.09	153.00	152.77	153.00	17.94	0.00	0.12	47.00	7.00	0.00	17.00	14.76	208692.00	0.84	153.72	155.50
2	3	2	10130.00	3100.00	147.00	-50	Spot (Block2, Row2, Column3)	164.25	164.00	16.42	0.00	0.10	154.00	153.42	154.00	17.47	0.00	0.11	33.00	6.00	0.00	10.00	10.25	97403.00	0.62	156.57	159.50
2	4	2	10446.00	3089.00	250.50	0	Spot (Block2, Row2, Column4)	177.44	179.00	17.50	0.00	0.10	159.00	157.83	159.00	20.67	0.00	0.13	47.00	8.00	0.00	20.00	18.44	322935.00	0.95	159.75	161.00
2	5	2	10739.00	3107.00	183.90	0	Spot (Block2, Row2, Column5)	374.68	371.00	86.55	0.00	0.23	161.00	158.70	161.00	22.17	0.01	0.14	100.00	99.00	0.00	210.00	213.68	355195.00	9.74	215.29	207.00
2	6	2	11030.00	3106.00	147.00	-50	Spot (Block2, Row2, Column6)	165.88	170.00	15.77	0.01	0.10	168.00	164.85	168.00	21.64	0.01	0.13	2.00	0.00	0.00	2.00	-2.12	97872.00	0.05	169.25	171.00
2	7	2	11346.00	3101.00	157.25	0	Spot (Block2, Row2, Column7)	196.53	196.00	13.73	0.00	0.07	170.00	169.04	170.00	21.87	0.00	0.13	61.00	11.00	0.00	26.00	26.53	133834.00	1.26	182.49	182.50
2	8	2	11631.00	3110.00	147.00	-50	Spot (Block2, Row2, Column8)	166.07	168.00	17.34	0.01	0.10	173.00	178.00	173.00	46.82	0.01	0.26	0.00	0.00	0.00	-5.00	-6.93	97652.00	-0.25	172.99	176.00
2	1	3	9516.00	3404.00	155.70	0	Spot (Block2, Row3, Column1)	188.55	189.00	16.04	0.00	0.09	144.00	146.01	144.00	17.79	0.01	0.12	94.00	75.00	0.00	45.00	44.55	125764.00	2.39	162.58	166.00
2	2	3	9879.00	3405.00	202.35	0	Spot (Block2, Row3, Column2)	165.87	169.00	19.48	0.01	0.12	151.00	150.56	151.00	17.80	0.00	0.12	51.00	4.00	0.00	18.00	14.87	193570.00	0.86	155.71	159.50
2	3	3	10121.00	3391.00	171.55	0	Spot (Block2, Row3, Column3)	218.35	207.00	40.39	0.02	0.18	152.00	151.72	152.00	19.76	0.00	0.13	94.00	80.00	0.00	55.00	66.35	178826.00	3.37	171.44	173.00
2	4	3	10465.00	3408.00	190.30	0	Spot (Block2, Row3, Column4)	188.62	188.00	18.63	0.00	0.10	149.00	151.44	149.00	21.38	0.01	0.14	86.00	40.00	0.00	39.00	39.62	192391.00	1.74	173.03	177.00
2	5	3	10741.00	3419.00	186.00	0	Spot (Block2, Row3, Column5)	198.21	192.00	29.19	0.01	0.15	148.00	151.48	148.00	23.43	0.01	0.15	92.00	44.00	0.00	44.00	50.21	192862.00	1.99	167.11	169.00
2	6	3	11036.00	3405.00	197.55	0	Spot (Block2, Row3, Column6)	493.66	477.00	166.72	0.01	0.34	163.00	161.07	163.00	23.16	0.01	0.14	100.00	99.00	0.00	314.00	330.66	544503.00	14.36	250.62	262.00
2	7	3	11329.00	3408.00	147.00	-50	Spot (Block2, Row3, Column7)	170.07	171.00	14.63	0.00	0.09	163.00	161.54	163.00	21.65	0.00	0.13	16.00	0.00	0.00	8.00	7.07	100513.00	0.39	159.23	160.00
2	8	3	11631.00	3421.00	154.25	0	Spot (Block2, Row3, Column8)	642.62	622.00	194.57	0.01	0.30	161.00	160.11	161.00	21.42	0.00	0.13	100.00	100.00	0.00	461.00	481.62	420275.00	22.53	289.35	265.00
2	1	4	9519.00	3690.00	185.50	0	Spot (Block2, Row4, Column1)	166.12	167.00	16.63	0.00	0.10	139.00	140.93	139.00	17.74	0.01	0.13	73.00	29.00	0.00	28.00	27.12	160136.00	1.42	151.70	152.00
2	2	4	9836.00	3689.00	189.75	0	Spot (Block2, Row4, Column2)	199.27	198.00	21.02	0.00	0.11	141.00	143.21	141.00	20.53	0.01	0.14	98.00	80.00	0.00	57.00	58.27	201262.00	2.73	170.41	171.00
2	3	4	10123.00	3703.00	175.40	0	Spot (Block2, Row4, Column3)	251.88	240.00	51.33	0.02	0.20	143.00	145.69	143.00	20.14	0.01	0.14	98.00	95.00	0.00	97.00	108.88	216619.00	5.27	182.71	185.00
2	4	4	10405.00	3721.00	154.70	0	Spot (Block2, Row4, Column4)	184.35	186.00	18.84	0.00	0.10	146.00	148.07	146.00	20.44	0.01	0.14	86.00	49.00	0.00	40.00	38.35	121489.00	1.78	163.31	169.00
2	5	4	10728.00	3693.00	160.05	0	Spot (Block2, Row4, Column5)	176.82	179.00	16.71	0.01	0.09	147.00	148.45	147.00	19.54	0.00	0.13	75.00	29.00	0.00	32.00	29.82	125364.00	1.45	164.27	171.00
2	6	4	11029.00	3711.00	201.50	0	Spot (Block2, Row4, Column6)	349.75	366.00	87.94	0.02	0.25	154.00	153.96	154.00	21.37	0.00	0.14	99.00	98.00	0.00	212.00	195.75	403258.00	9.16	193.23	195.00
2	7	4	11294.00	3715.00	203.05	0	Spot (Block2, Row4, Column7)	181.55	183.00	16.23	0.00	0.09	160.00	159.90	160.00	22.37	0.00	0.14	50.00	6.00	0.00	23.00	21.55	213687.00	0.97	165.04	167.00
2	8	4	11627.00	3711.00	147.00	-50	Spot (Block2, Row4, Column8)	161.37	164.00	18.22	0.01	0.11	156.00	155.43	156.00	18.87	0.00	0.12	29.00	0.00	0.00	8.00	5.37	95371.00	0.32	154.95	160.00
2	1	5	9520.00	4015.00	143.65	0	Spot (Block2, Row5, Column1)	181.23	180.00	19.74	0.00	0.11	140.00	144.07	140.00	22.21	0.01	0.15	84.00	39.00	0.00	40.00	41.23	102394.00	1.67	156.45	157.00
2	2	5	9829.00	4000.00	157.80	0	Spot (Block2, Row5, Column2)	615.48	569.00	208.29	0.03	0.34	142.00	146.16	142.00	22.91	0.01	0.16	100.00	100.00	0.00	427.00	473.48	419142.00	20.48	263.35	263.00
2	3	5	10140.00	3998.00	175.00	0	Spot (Block2, Row5, Column3)	287.45	280.00	71.28	0.01	0.25	139.00	142.77	139.00	20.25	0.01	0.14	99.00	98.00	0.00	141.00	148.45	246059.00	7.14	196.04	195.00
2	4	5	10430.00	4035.00	195.10	0	Spot (Block2, Row5, Column4)	175.54	178.00	16.79	0.01	0.10	142.00	144.47	142.00	19.86	0.01	0.14	83.00	40.00	0.00	36.00	33.54	189237.00	1.57	158.73	162.00
2	5	5	10734.00	4007.00	153.70	0	Spot (Block2, Row5, Column5)	326.81	311.00	67.58	0.02	0.21	144.00	146.67	144.00	19.96	0.01	0.14	100.00	100.00	0.00	167.00	182.81	211121.00	9.03	208.41	202.50
2	6	5	11025.00	4007.00	147.00	-50	Spot (Block2, Row5, Column6)	163.25	167.00	20.00	0.01	0.12	146.00	149.34	146.00	23.47	0.01	0.16	45.00	2.00	0.00	21.00	17.25	96319.00	0.59	158.56	158.00
2	7	5	11332.00	4007.00	179.80	0	Spot (Block2, Row5, Column7)	816.89	742.00	336.11	0.04	0.41	150.00	153.31	150.00	27.26	0.01	0.18	100.00	100.00	0.00	592.00	666.89	740915.00	24.34	308.93	303.00
2	8	5	11602.00	4034.00	191.15	0	Spot (Block2, Row5, Column8)	169.95	172.00	15.39	0.01	0.09	146.00	148.60	146.00	24.35	0.01	0.16	55.00	1.00	0.00	26.00	23.95	175223.00	0.88	161.73	165.00
2	1	6	9528.00	4296.00	186.05	0	Spot (Block2, Row6, Column1)	458.90	469.00	135.59	0.01	0.30	141.00	146.39	141.00	23.97	0.02	0.16	100.00	100.00	0.00	328.00	317.90	445590.00	13.04	244.97	239.00
2	2	6	9829.00	4298.00	184.90	0	Spot (Block2, Row6, Column2)	485.95	489.00	133.30	0.00	0.27	142.00	147.41	142.00	22.99	0.02	0.16	100.00	100.00	0.00	347.00	343.95	468459.00	14.73	241.37	226.50
2	3	6	10115.00	4316.00	126.70	0	Spot (Block2, Row6, Column3)	164.26	165.00	10.40	0.00	0.06	139.00	142.55	139.00	18.91	0.01	0.13	75.00	11.00	0.00	26.00	25.26	69648.00	1.15	157.87	157.00
2	4	6	10427.00	4290.00	145.45	0	Spot (Block2, Row6, Column4)	162.47	163.00	14.71	0.00	0.09	139.00	140.87	139.00	17.48	0.01	0.12	62.00	25.00	0.00	24.00	23.47	93744.00	1.24	154.84	152.50
2	5	6	10731.00	4304.00	165.65	0	Spot (Block2, Row6, Column5)	262.22	276.00	44.71	0.02	0.17	140.00	141.58	140.00	18.36	0.00	0.13	99.00	98.00	0.00	136.00	122.22	199812.00	6.57	185.47	187.00
2	6	6	11023.00	4299.00	181.05	0	Spot (Block2, Row6, Column6)	161.18	162.50	19.03	0.00	0.12	140.00	143.92	140.00	21.28	0.01	0.15	51.00	12.00	0.00	22.50	21.18	147965.00	0.81	151.42	143.50
2	7	6	11316.00	4312.00	183.25	0	Spot (Block2, Row6, Column7)	179.89	180.00	23.25	0.00	0.13	137.00	142.59	137.00	23.25	0.02	0.16	80.00	45.00	0.00	43.00	42.89	169281.00	1.60	151.50	148.00
2	8	6	11624.00	4311.00	147.00	-50	Spot (Block2, Row6, Column8)	152.81	152.00	20.63	0.00	0.14	136.00	140.70	136.00	20.66	0.01	0.15	44.00	13.00	0.00	16.00	16.81	90006.00	0.59	140.40	135.00
2	1	7	9516.00	4606.00	183.50	0	Spot (Block2, Row7, Column1)	204.27	200.00	27.20	0.01	0.13	136.00	139.68	136.00	18.77	0.01	0.13	97.00	91.00	0.00	64.00	68.27	192834.00	3.44	162.81	165.00
2	2	7	9821.00	4599.00	147.00	-50	Spot (Block2, Row7, Column2)	152.62	153.00	13.41	0.00	0.09	137.00	139.99	137.00	18.55	0.01	0.13	44.00	3.00	0.00	16.00	15.62	89892.00	0.68	151.92	151.00
2	3	7	10094.00	4603.00	203.45	0	Spot (Block2, Row7, Column3)	158.75	160.00	16.84	0.00	0.11	134.00	136.72	134.00	16.71	0.01	0.12	68.00	30.00	0.00	26.00	24.75	186844.00	1.32	145.31	143.00
2	4	7	10366.00	4625.00	142.90	0	Spot (Block2, Row7, Column4)	166.50	170.50	19.93	0.01	0.12	135.00	139.11	135.00	19.10	0.01	0.14	73.00	43.00	0.00	35.50	31.50	92576.00	1.43	152.51	154.00
2	5	7	10707.00	4617.00	209.90	0	Spot (Block2, Row7, Column5)	153.90	154.00	18.57	0.00	0.12	137.00	140.17	137.00	20.19	0.01	0.14	45.00	11.00	0.00	17.00	16.90	194531.00	0.68	142.05	140.00
2	6	7	11026.00	4606.00	170.00	0	Spot (Block2, Row7, Column6)	620.62	589.00	204.17	0.02	0.33	136.00	141.06	136.00	23.54	0.02	0.17	100.00	100.00	0.00	453.00	484.62	499598.00	20.37	256.26	260.00
2	7	7	11322.00	4612.00	163.85	0	Spot (Block2, Row7, Column7)	171.71	173.00	15.16	0.00	0.09	135.00	139.49	135.00	20.50	0.01	0.15	86.00	44.00	0.00	38.00	36.71	126037.00	1.57	150.05	144.50
2	8	7	11628.00	4609.00	193.75	0	Spot (Block2, Row7, Column8)	472.75	486.00	117.22	0.01	0.25	136.00	141.82	136.00	21.92	0.02	0.15	100.00	100.00	0.00	350.00	336.75	503001.00	15.09	236.60	211.00
2	1	8	9539.00	4885.00	148.15	0	Spot (Block2, Row8, Column1)	198.61	196.00	29.20	0.01	0.15	135.00	137.96	135.00	16.91	0.01	0.12	94.00	88.00	0.00	61.00	63.61	118572.00	3.59	156.85	155.00
2	2	8	9808.00	4900.00	98.95	0	Spot (Block2, Row8, Column2)	163.72	168.00	15.96	0.01	0.10	130.00	132.34	130.00	15.57	0.01	0.12	82.00	68.00	0.00	38.00	33.72	40603.00	2.01	149.53	148.00
2	3	8	10110.00	4861.00	184.65	0	Spot (Block2, Row8, Column3)	153.10	152.00	20.40	0.00	0.13	130.00	131.76	130.00	16.50	0.01	0.13	59.00	35.00	0.00	22.00	23.10	146819.00	1.29	143.95	142.50
2	4	8	10426.00	4904.00	147.75	0	Spot (Block2, Row8, Column4)	992.77	963.50	345.87	0.01	0.35	134.00	138.61	134.00	21.39	0.01	0.15	100.00	100.00	0.00	829.50	858.77	591690.00	39.93	358.86	283.00
2	5	8	10720.00	4906.00	147.00	-50	Spot (Block2, Row8, Column5)	141.79	137.00	20.41	0.01	0.14	134.00	138.37	134.00	22.63	0.01	0.16	25.00	7.00	0.00	3.00	7.79	83656.00	0.15	146.53	139.00
2	6	8	11027.00	4907.00	196.10	0	Spot (Block2, Row8, Column6)	557.84	479.50	265.45	0.07	0.48	134.00	139.45	134.00	22.88	0.02	0.16	100.00	100.00	0.00	345.50	423.84	609161.00	18.29	245.07	233.00
2	7	8	11294.00	4861.00	162.10	0	Spot (Block2, Row8, Column7)	158.27	157.00	18.37	0.00	0.12	133.00	137.05	133.00	20.49	0.01	0.15	55.00	25.00	0.00	24.00	25.27	114589.00	1.04	144.80	142.00
2	8	8	11595.00	4919.00	166.75	0	Spot (Block2, Row8, Column8)	177.30	181.00	18.23	0.01	0.10	129.00	133.20	129.00	19.26	0.01	0.14	91.00	76.00	0.00	52.00	48.30	136522.00	2.29	151.68	150.00
3	1	1	14039.00	2826.00	156.05	0	Spot (Block3, Row1, Column1)	4425.15	3665.00	2565.28	0.08	0.58	61.00	62.11	61.00	18.17	0.01	0.29	100.00	100.00	0.00	3604.00	4364.15	2969273.00	240.14	811.31	657.50
3	2	1	14350.00	2825.00	147.00	-50	Spot (Block3, Row1, Column2)	53.75	54.00	9.16	0.00	0.17	57.00	57.32	57.00	14.58	0.00	0.25	0.00	0.00	0.00	-3.00	-3.25	31710.00	-0.25	46.88	46.00
3	3	1	14650.00	2827.00	147.00	-50	Spot (Block3, Row1, Column3)	53.48	53.00	11.02	0.00	0.21	53.00	53.12	53.00	11.25	0.00	0.21	20.00	1.00	0.00	0.00	0.48	31501.00	0.03	46.85	45.00
3	4	1	14951.00	2829.00	147.00	-50	Spot (Block3, Row1, Column4)	55.41	56.00	10.04	0.00	0.18	53.00	52.91	53.00	11.04	0.00	0.21	17.00	1.00	0.00	3.00	2.41	32750.00	0.23	51.94	53.00
3	5	1	15251.00	2831.00	147.00	-50	Spot (Block3, Row1, Column5)	50.48	51.00	8.61	0.00	0.17	52.00	52.51	52.00	11.67	0.00	0.22	7.00	0.00	0.00	-1.00	-1.52	29634.00	-0.17	49.89	50.00
3	6	1	15551.00	2833.00	147.00	-50	Spot (Block3, Row1, Column6)	55.03	57.00	9.42	0.02	0.17	51.00	51.57	51.00	10.54	0.00	0.20	25.00	0.00	0.00	6.00	4.03	32195.00	0.33	59.04	60.00
3	7	1	15851.00	2835.00	147.00	-50	Spot (Block3, Row1, Column7)	54.06	52.00	14.81	0.02	0.27	56.00	60.52	56.00	32.10	0.03	0.53	0.00	0.00	0.00	-4.00	-1.94	31844.00	-0.20	48.15	47.00
3	8	1	16132.00	2841.00	148.00	0	Spot (Block3, Row1, Column8)	13243.44	11862.50	6798.91	0.05	0.51	64.00	71.44	64.00	44.05	0.05	0.62	100.00	100.00	0.00	11798.50	13179.44	7972553.00	298.99	2163.31	1734.50
3	1	2	14048.00	3123.00	147.00	-50	Spot (Block3, Row2, Column1)	56.65	58.00	12.02	0.01	0.21	56.00	57.06	56.00	16.44	0.01	0.29	8.00	0.00	0.00	2.00	0.65	33256.00	-0.02	57.72	60.50
3	2	2	14348.00	3125.00	147.00	-50	Spot (Block3, Row2, Column2)	52.03	51.00	13.19	0.01	0.25	53.00	53.04	53.00	12.34	0.00	0.23	18.00	1.00	0.00	-2.00	-0.97	30696.00	-0.08	49.12	48.00
3	3	2	14649.00	3127.00	147.00	-50	Spot (Block3, Row2, Column3)	50.67	50.00	8.87	0.01	0.18	52.00	51.35	52.00	11.61	0.01	0.23	7.00	0.00	0.00	-2.00	-1.33	29895.00	-0.06	54.66	52.00
3	4	2	14949.00	3129.00	147.00	-50	Spot (Block3, Row2, Column4)	56.57	57.00	9.32	0.00	0.16	51.00	51.06	51.00	11.19	0.00	0.22	28.00	2.00	0.00	6.00	5.57	33265.00	0.49	58.08	60.00
3	5	2	15249.00	3131.00	147.00	-50	Spot (Block3, Row2, Column5)	49.78	50.00	9.78	0.00	0.20	49.00	49.60	49.00	11.28	0.01	0.23	14.00	0.00	0.00	1.00	0.78	29370.00	0.02	50.43	49.50
3	6	2	15549.00	3133.00	147.00	-50	Spot (Block3, Row2, Column6)	47.37	46.00	9.83	0.01	0.21	52.00	52.16	52.00	10.63	0.00	0.20	6.00	0.00	0.00	-6.00	-4.63	27903.00	-0.45	47.69	46.50
3	7	2	15850.00	3135.00	147.00	-50	Spot (Block3, Row2, Column7)	48.21	48.00	6.01	0.00	0.12	54.00	53.98	54.00	11.09	0.00	0.21	0.00	0.00	0.00	-6.00	-5.79	28348.00	-0.52	47.91	46.00
3	8	2	16150.00	3137.00	147.00	-50	Spot (Block3, Row2, Column8)	63.91	59.00	15.60	0.03	0.24	58.00	62.81	58.00	34.29	0.03	0.55	1.00	0.00	0.00	1.00	5.91	37516.00	0.03	60.08	60.00
3	1	3	14046.00	3423.00	147.00	-50	Spot (Block3, Row3, Column1)	51.96	52.00	7.26	0.00	0.14	51.00	50.90	51.00	9.67	0.00	0.19	13.00	0.00	0.00	1.00	0.96	30711.00	0.11	51.66	53.00
3	2	3	14347.00	3425.00	147.00	-50	Spot (Block3, Row3, Column2)	48.04	47.00	6.89	0.01	0.14	51.00	51.45	51.00	10.61	0.00	0.21	1.00	0.00	0.00	-4.00	-2.96	28294.00	-0.32	49.03	49.00
3	3	3	14647.00	3427.00	147.00	-50	Spot (Block3, Row3, Column3)	53.66	54.00	8.77	0.00	0.16	51.00	51.23	51.00	11.16	0.00	0.22	17.00	0.00	0.00	3.00	2.66	31930.00	0.22	48.60	47.00
3	4	3	14947.00	3429.00	147.00	-50	Spot (Block3, Row3, Column4)	48.69	48.00	8.83	0.01	0.18	49.00	49.45	49.00	10.78	0.00	0.22	11.00	0.00	0.00	-1.00	-0.31	28630.00	-0.07	44.78	44.00
3	5	3	15247.00	3431.00	147.00	-50	Spot (Block3, Row3, Column5)	49.20	50.00	11.02	0.01	0.22	51.00	51.06	51.00	11.49	0.00	0.23	12.00	0.00	0.00	-1.00	-1.80	29276.00	-0.16	51.36	53.00
3	6	3	15548.00	3434.00	147.00	-50	Spot (Block3, Row3, Column6)	54.15	54.00	6.90	0.00	0.13	52.00	51.83	52.00	11.36	0.00	0.22	9.00	0.00	0.00	2.00	2.15	32003.00	0.20	58.45	58.00
3	7	3	15848.00	3436.00	147.00	-50	Spot (Block3, Row3, Column7)	47.87	47.00	10.16	0.01	0.21	53.00	52.40	53.00	10.94	0.00	0.21	8.00	0.00	0.00	-6.00	-5.13	28049.00	-0.41	49.47	50.00
3	8	3	16148.00	3438.00	147.00	-50	Spot (Block3, Row3, Column8)	53.48	52.50	11.59	0.01	0.22	57.00	56.37	57.00	10.54	0.00	0.19	12.00	0.00	0.00	-4.50	-3.52	31552.00	-0.27	51.76	52.00
3	1	4	14045.00	3723.00	147.00	-50	Spot (Block3, Row4, Column1)	52.91	53.00	10.60	0.00	0.20	50.00	49.90	50.00	10.94	0.00	0.22	29.00	2.00	0.00	3.00	2.91	31111.00	0.28	53.71	55.00
3	2	4	14345.00	3726.00	147.00	-50	Spot (Block3, Row4, Column2)	48.01	48.00	8.67	0.00	0.18	53.00	52.51	53.00	10.57	0.00	0.20	4.00	0.00	0.00	-5.00	-4.99	28228.00	-0.43	51.24	47.50
3	3	4	14645.00	3728.00	147.00	-50	Spot (Block3, Row4, Column3)	60.96	62.00	9.66	0.01	0.16	52.00	51.84	52.00	10.82	0.00	0.21	49.00	6.00	0.00	10.00	8.96	35969.00	0.84	56.04	56.50
3	4	4	14946.00	3730.00	147.00	-50	Spot (Block3, Row4, Column4)	56.69	60.00	10.45	0.02	0.18	51.00	50.52	51.00	10.26	0.00	0.20	40.00	2.00	0.00	9.00	5.69	33279.00	0.60	53.03	53.50
3	5	4	15246.00	3732.00	147.00	-50	Spot (Block3, Row4, Column5)	50.22	50.50	8.14	0.00	0.16	50.00	50.29	50.00	10.50	0.00	0.21	11.00	0.00	0.00	0.50	0.22	29632.00	-0.01	48.72	47.00
3	6	4	15546.00	3734.00	147.00	-50	Spot (Block3, Row4, Column6)	51.76	52.00	9.18	0.00	0.18	49.00	49.89	49.00	10.93	0.01	0.22	24.00	0.00	0.00	3.00	2.76	30433.00	0.17	46.19	44.00
3	7	4	15846.00	3736.00	147.00	-50	Spot (Block3, Row4, Column7)	53.69	56.00	11.72	0.02	0.22	50.00	50.79	50.00	10.58	0.01	0.21	38.00	1.00	0.00	6.00	3.69	31516.00	0.27	59.09	60.00
3	8	4	16146.00	3738.00	147.00	-50	Spot (Block3, Row4, Column8)	49.82	49.00	10.31	0.01	0.21	55.00	54.28	55.00	11.10	0.01	0.20	6.00	0.00	0.00	-6.00	-5.18	29445.00	-0.40	54.70	55.00
3	1	5	14043.00	4024.00	147.00	-50	Spot (Block3, Row5, Column1)	47.99	47.00	9.41	0.01	0.20	51.00	50.29	51.00	11.12	0.01	0.22	8.00	0.00	0.00	-4.00	-3.01	28216.00	-0.21	51.58	52.00
3	2	5	14343.00	4026.00	147.00	-50	Spot (Block3, Row5, Column2)	49.86	50.00	11.34	0.00	0.23	53.00	52.38	53.00	10.35	0.01	0.20	12.00	1.00	0.00	-3.00	-3.14	29270.00	-0.24	53.02	53.00
3	3	5	14644.00	4028.00	147.00	-50	Spot (Block3, Row5, Column3)	51.82	53.00	10.01	0.01	0.19	51.00	50.41	51.00	10.76	0.01	0.21	17.00	0.00	0.00	2.00	0.82	30575.00	0.13	53.33	54.00
3	4	5	14944.00	4030.00	147.00	-50	Spot (Block3, Row5, Column4)	51.75	52.00	11.74	0.00	0.23	52.00	51.69	52.00	10.91	0.00	0.21	17.00	3.00	0.00	0.00	-0.25	30428.00	0.01	53.54	53.00
3	5	5	15226.00	4065.00	151.55	0	Spot (Block3, Row5, Column5)	72.02	73.00	11.07	0.01	0.15	49.00	49.16	49.00	10.27	0.00	0.21	87.00	60.00	0.00	24.00	23.02	45374.00	2.23	61.28	64.00
3	6	5	15605.00	3987.00	161.55	0	Spot (Block3, Row5, Column6)	58.00	59.00	10.16	0.01	0.18	47.00	47.54	47.00	10.26	0.00	0.22	55.00	17.00	0.00	12.00	11.00	41758.00	1.02	52.22	52.00
3	7	5	15845.00	4036.00	147.00	-50	Spot (Block3, Row5, Column7)	51.29	53.00	9.48	0.01	0.18	50.00	50.37	50.00	10.65	0.00	0.21	15.00	0.00	0.00	3.00	1.29	30259.00	0.09	53.96	54.00
3	8	5	16145.00	4038.00	147.00	-50	Spot (Block3, Row5, Column8)	50.96	49.00	14.50	0.02	0.28	51.00	51.34	51.00	10.41	0.00	0.20	30.00	7.00	0.00	-2.00	-0.04	30064.00	-0.04	50.07	50.50
3	1	6	14041.00	4324.00	147.00	-50	Spot (Block3, Row6, Column1)	45.29	43.00	9.68	0.02	0.21	50.00	49.70	50.00	11.19	0.00	0.23	8.00	0.00	0.00	-7.00	-4.71	26722.00	-0.39	46.68	45.00
3	2	6	14342.00	4326.00	147.00	-50	Spot (Block3, Row6, Column2)	48.36	48.00	8.12	0.00	0.17	53.00	52.24	53.00	10.63	0.01	0.20	2.00	0.00	0.00	-5.00	-4.64	28582.00	-0.36	54.57	57.00
3	3	6	14642.00	4328.00	147.00	-50	Spot (Block3, Row6, Column3)	49.40	49.00	7.68	0.00	0.16	51.00	51.56	51.00	10.53	0.00	0.20	6.00	0.00	0.00	-2.00	-1.60	29194.00	-0.21	54.08	55.00
3	4	6	14942.00	4330.00	147.00	-50	Spot (Block3, Row6, Column4)	52.23	53.00	8.88	0.01	0.17	51.00	51.10	51.00	10.83	0.00	0.21	15.00	0.00	0.00	2.00	1.23	30762.00	0.10	50.66	51.00
3	5	6	15242.00	4332.00	147.00	-50	Spot (Block3, Row6, Column5)	60.76	62.00	10.44	0.01	0.17	50.00	50.46	50.00	9.98	0.00	0.20	58.00	21.00	0.00	12.00	10.76	36151.00	1.03	51.91	52.00
3	6	6	15543.00	4334.00	147.00	-50	Spot (Block3, Row6, Column6)	55.24	56.00	8.45	0.01	0.15	48.00	48.34	48.00	10.46	0.00	0.22	38.00	4.00	0.00	8.00	7.24	32484.00	0.66	51.68	50.00
3	7	6	15843.00	4336.00	147.00	-50	Spot (Block3, Row6, Column7)	57.18	58.00	6.85	0.01	0.12	48.00	48.99	48.00	11.26	0.01	0.23	41.00	2.00	0.00	10.00	9.18	33735.00	0.73	53.70	54.00
3	8	6	16143.00	4338.00	147.00	-50	Spot (Block3, Row6, Column8)	56.72	59.00	14.18	0.02	0.25	49.00	50.25	49.00	10.64	0.01	0.21	47.00	18.00	0.00	10.00	7.72	33297.00	0.61	57.89	59.00
3	1	7	14053.00	4635.00	146.70	0	Spot (Block3, Row7, Column1)	68.84	69.00	11.16	0.00	0.16	50.00	50.40	50.00	11.86	0.00	0.24	75.00	36.00	0.00	19.00	18.84	40273.00	1.56	59.52	59.00
3	2	7	14340.00	4626.00	147.00	-50	Spot (Block3, Row7, Column2)	53.65	53.00	10.28	0.01	0.19	52.00	52.27	52.00	10.97	0.00	0.21	17.00	5.00	0.00	1.00	1.65	31654.00	0.13	60.44	58.50
3	3	7	14640.00	4628.00	147.00	-50	Spot (Block3, Row7, Column3)	51.50	53.00	10.93	0.01	0.21	53.00	52.36	53.00	10.53	0.01	0.20	14.00	0.00	0.00	0.00	-1.50	30283.00	-0.08	51.61	51.00
3	4	7	14941.00	4630.00	147.00	-50	Spot (Block3, Row7, Column4)	50.38	53.00	10.80	0.02	0.21	50.00	50.34	50.00	10.29	0.00	0.20	17.00	1.00	0.00	3.00	0.38	29674.00	0.00	49.91	50.00
3	5	7	15241.00	4632.00	147.00	-50	Spot (Block3, Row7, Column5)	51.76	51.00	8.30	0.01	0.16	50.00	49.83	50.00	9.42	0.00	0.19	19.00	0.00	0.00	1.00	1.76	30593.00	0.20	48.69	48.00
3	6	7	15509.00	4632.00	215.55	0	Spot (Block3, Row7, Column6)	60.98	62.00	9.70	0.01	0.16	49.00	49.55	49.00	10.32	0.00	0.21	61.00	19.00	0.00	13.00	11.98	80801.00	1.11	54.16	54.00
3	7	7	15855.00	4681.00	214.80	0	Spot (Block3, Row7, Column7)	52.42	52.00	8.69	0.00	0.17	46.00	47.72	46.00	10.75	0.02	0.23	33.00	4.00	0.00	6.00	6.42	69196.00	0.44	45.25	45.00
3	8	7	16141.00	4639.00	147.00	-50	Spot (Block3, Row7, Column8)	57.24	59.00	10.18	0.01	0.18	51.00	51.32	51.00	10.81	0.00	0.21	41.00	2.00	0.00	8.00	6.24	33831.00	0.55	53.72	56.00
3	1	8	14025.00	4921.00	153.50	0	Spot (Block3, Row8, Column1)	100.37	98.00	20.32	0.01	0.20	51.00	50.28	51.00	11.45	0.01	0.23	99.00	95.00	0.00	47.00	49.37	64837.00	4.37	70.90	71.00
3	2	8	14338.00	4927.00	147.00	-50	Spot (Block3, Row8, Column2)	44.54	41.00	12.12	0.04	0.27	52.00	51.58	52.00	11.50	0.00	0.22	8.00	0.00	0.00	-11.00	-7.46	26322.00	-0.61	47.74	49.00
3	3	8	14639.00	4929.00	147.00	-50	Spot (Block3, Row8, Column3)	51.19	50.00	8.48	0.01	0.17	50.00	50.44	50.00	10.59	0.00	0.21	17.00	0.00	0.00	0.00	1.19	30150.00	0.07	55.13	57.00
3	4	8	14922.00	4909.00	137.60	0	Spot (Block3, Row8, Column4)	69.68	69.00	7.98	0.00	0.11	50.00	50.57	50.00	10.79	0.00	0.21	86.00	41.00	0.00	19.00	19.68	35607.00	1.77	58.59	58.00
3	5	8	15239.00	4933.00	147.00	-50	Spot (Block3, Row8, Column5)	43.52	41.00	10.12	0.03	0.23	52.00	52.17	52.00	10.49	0.00	0.20	6.00	0.00	0.00	-11.00	-8.48	25634.00	-0.82	52.26	51.00
3	6	8	15623.00	4931.00	138.50	0	Spot (Block3, Row8, Column6)	61.01	61.00	6.39	0.00	0.10	52.00	51.60	52.00	10.59	0.00	0.21	43.00	1.00	0.00	9.00	9.01	31724.00	0.89	59.13	60.00
3	7	8	15840.00	4937.00	147.00	-50	Spot (Block3, Row8, Column7)	49.53	49.00	7.07	0.00	0.14	49.00	49.23	49.00	10.94	0.00	0.22	8.00	0.00	0.00	0.00	0.53	29124.00	0.03	53.31	53.50
3	8	8	16117.00	4945.00	164.80	0	Spot (Block3, Row8, Column8)	69.98	70.00	8.08	0.00	0.12	52.00	51.17	52.00	11.07	0.01	0.22	79.00	27.00	0.00	18.00	17.98	52626.00	1.70	59.05	61.00
4	1	1	18541.00	2849.00	154.50	0	Spot (Block4, Row1, Column1)	5500.00	5200.00	2608.51	0.02	0.47	114.00	118.65	114.00	26.62	0.02	0.22	100.00	100.00	0.00	5086.00	5386.00	3602498.00	202.12	1160.91	872.00
4	2	1	18847.00	2853.00	175.80	0	Spot (Block4, Row1, Column2)	150.24	148.00	18.37	0.01	0.12	114.00	115.76	114.00	17.98	0.01	0.16	83.00	48.00	0.00	34.00	36.24	129653.00	1.92	126.31	127.00
4	3	1	19130.00	2860.00	194.70	0	Spot (Block4, Row1, Column3)	135.24	133.00	12.15	0.01	0.09	112.00	112.44	112.00	11.49	0.00	0.10	84.00	46.00	0.00	21.00	23.24	145114.00	1.99	122.96	123.00
4	4	1	19431.00	2858.00	211.30	0	Spot (Block4, Row1, Column4)	132.09	132.00	12.53	0.00	0.09	112.00	112.34	112.00	10.95	0.00	0.10	77.00	43.00	0.00	20.00	20.09	167889.00	1.80	118.68	119.50
4	5	1	19726.00	2857.00	156.45	0	Spot (Block4, Row1, Column5)	159.38	161.00	17.59	0.00	0.11	111.00	111.02	111.00	11.60	0.00	0.10	99.00	90.00	0.00	50.00	48.38	106783.00	4.17	132.86	129.50
4	6	1	20030.00	2859.00	203.55	0	Spot (Block4, Row1, Column6)	160.53	165.00	27.38	0.01	0.17	113.00	112.89	113.00	13.44	0.00	0.12	85.00	68.00	0.00	52.00	47.53	190225.00	3.55	121.77	121.50
4	7	1	20339.00	2844.00	121.20	0	Spot (Block4, Row1, Column7)	326.47	211.00	677.20	0.19	2.07	115.00	120.34	115.00	36.43	0.02	0.30	95.00	79.00	0.00	96.00	211.47	126998.00	5.66	157.79	152.00
4	8	1	20635.00	2868.00	146.65	0	Spot (Block4, Row1, Column8)	16057.33	15553.00	6898.29	0.01	0.43	123.00	130.73	123.00	48.87	0.03	0.37	100.00	100.00	0.00	15430.00	15934.33	9409594.00	325.87	3155.41	2434.00
4	1	2	18591.00	3185.00	229.95	0	Spot (Block4, Row2, Column1)	117.96	117.00	12.05	0.00	0.10	112.00	113.26	112.00	16.25	0.00	0.14	17.00	3.00	0.00	5.00	5.96	179528.00	0.29	113.04	112.00
4	2	2	18843.00	3179.00	109.85	0	Spot (Block4, Row2, Column2)	135.42	134.00	12.87	0.00	0.10	112.00	112.03	112.00	12.77	0.00	0.11	77.00	43.00	0.00	22.00	23.42	42116.00	1.83	124.98	123.50
4	3	2	19137.00	3159.00	147.00	-50	Spot (Block4, Row2, Column3)	121.95	121.00	13.18	0.00	0.11	112.00	112.69	112.00	12.08	0.00	0.11	34.00	11.00	0.00	9.00	9.95	71706.00	0.77	119.13	119.50
4	4	2	19449.00	3220.00	143.95	0	Spot (Block4, Row2, Column4)	140.54	137.00	15.48	0.01	0.11	112.00	112.58	112.00	11.05	0.00	0.10	87.00	56.00	0.00	25.00	28.54	79123.00	2.53	127.35	128.00
4	5	2	19736.00	3151.00	206.35	0	Spot (Block4, Row2, Column5)	187.71	191.00	22.63	0.01	0.12	113.00	113.33	113.00	11.27	0.00	0.10	98.00	95.00	0.00	78.00	74.71	227500.00	6.60	142.49	138.00
4	6	2	20010.00	3146.00	145.95	0	Spot (Block4, Row2, Column6)	138.19	140.00	14.80	0.01	0.11	116.00	117.18	116.00	15.54	0.00	0.13	66.00	31.00	0.00	24.00	22.19	79738.00	1.35	127.78	127.00
4	7	2	20319.00	3173.00	286.60	0	Spot (Block4, Row2, Column7)	123.88	122.00	14.99	0.01	0.12	117.00	117.74	117.00	14.32	0.00	0.12	23.00	9.00	0.00	5.00	6.88	297802.00	0.43	116.26	116.00
4	8	2	20638.00	3169.00	147.00	-50	Spot (Block4, Row2, Column8)	130.58	127.00	16.66	0.01	0.13	122.00	127.00	122.00	33.63	0.02	0.26	8.00	0.00	0.00	5.00	8.58	76780.00	0.11	125.09	123.00
4	1	3	18538.00	3453.00	168.45	0	Spot (Block4, Row3, Column1)	167.16	172.00	22.66	0.01	0.14	114.00	114.56	114.00	13.00	0.00	0.11	92.00	82.00	0.00	58.00	53.16	132053.00	4.04	132.37	131.00
4	2	3	18835.00	3457.00	147.00	-50	Spot (Block4, Row3, Column2)	122.10	120.00	15.17	0.01	0.12	113.00	112.99	113.00	13.42	0.00	0.12	30.00	12.00	0.00	7.00	9.10	72040.00	0.68	117.59	116.00
4	3	3	19112.00	3469.00	200.45	0	Spot (Block4, Row3, Column3)	138.62	135.00	23.80	0.01	0.17	113.00	113.79	113.00	13.77	0.00	0.12	74.00	37.00	0.00	22.00	25.62	158308.00	1.80	122.14	120.00
4	4	3	19439.00	3459.00	174.80	0	Spot (Block4, Row3, Column4)	186.01	190.00	23.43	0.01	0.13	114.00	114.34	114.00	11.14	0.00	0.10	99.00	96.00	0.00	76.00	72.01	159969.00	6.43	137.40	135.00
4	5	3	19743.00	3470.00	173.20	0	Spot (Block4, Row3, Column5)	130.28	129.00	13.79	0.00	0.11	115.00	115.73	115.00	14.81	0.00	0.13	49.00	15.00	0.00	14.00	15.28	109042.00	0.98	121.34	122.00
4	6	3	20037.00	3457.00	182.95	0	Spot (Block4, Row3, Column6)	469.01	443.00	165.98	0.02	0.35	119.00	121.80	119.00	18.36	0.01	0.15	100.00	100.00	0.00	324.00	350.01	438990.00	18.91	210.03	208.00
4	7	3	20334.00	3452.00	208.00	0	Spot (Block4, Row3, Column7)	142.98	144.00	18.29	0.00	0.13	117.00	119.19	117.00	15.66	0.01	0.13	68.00	42.00	0.00	27.00	25.98	176293.00	1.52	123.68	123.00
4	8	3	20632.00	3464.00	165.00	0	Spot (Block4, Row3, Column8)	287.26	281.00	71.36	0.01	0.25	117.00	117.49	117.00	11.93	0.00	0.10	100.00	100.00	0.00	164.00	170.26	216878.00	14.23	171.28	178.00
4	1	4	18535.00	3741.00	163.25	0	Spot (Block4, Row4, Column1)	186.69	187.00	21.66	0.00	0.12	116.00	116.29	116.00	13.30	0.00	0.11	98.00	94.00	0.00	71.00	70.69	137215.00	5.29	145.22	136.00
4	2	4	18826.00	3760.00	117.75	0	Spot (Block4, Row4, Column2)	172.00	175.00	18.83	0.01	0.11	116.00	117.71	116.00	14.73	0.01	0.13	98.00	88.00	0.00	59.00	56.00	62779.00	3.69	139.04	137.00
4	3	4	19139.00	3758.00	148.00	0	Spot (Block4, Row4, Column3)	502.23	490.50	172.97	0.01	0.34	118.00	118.94	118.00	13.77	0.00	0.12	100.00	100.00	0.00	372.50	384.23	301337.00	27.84	218.74	192.50
4	4	4	19404.00	3778.00	131.40	0	Spot (Block4, Row4, Column4)	139.56	138.00	11.94	0.00	0.09	119.00	120.03	119.00	13.38	0.00	0.11	66.00	32.00	0.00	19.00	20.56	64756.00	1.46	133.48	132.00
4	5	4	19711.00	3775.00	167.40	0	Spot (Block4, Row4, Column5)	135.83	137.00	11.20	0.00	0.08	115.00	115.68	115.00	14.11	0.00	0.12	68.00	28.00	0.00	22.00	20.83	105267.00	1.43	121.94	121.00
4	6	4	20042.00	3766.00	203.70	0	Spot (Block4, Row4, Column6)	189.66	190.00	20.55	0.00	0.11	117.00	117.38	117.00	15.92	0.00	0.14	98.00	94.00	0.00	73.00	72.66	222853.00	4.54	143.27	137.50
4	7	4	20323.00	3769.00	157.85	0	Spot (Block4, Row4, Column7)	173.04	175.00	17.34	0.00	0.10	117.00	120.46	117.00	19.47	0.01	0.16	96.00	84.00	0.00	58.00	56.04	118703.00	2.70	136.94	136.00
4	8	4	20635.00	3770.00	147.00	-50	Spot (Block4, Row4, Column8)	126.77	125.00	10.62	0.01	0.08	117.00	118.16	117.00	11.75	0.00	0.10	34.00	12.00	0.00	8.00	9.77	74797.00	0.73	128.74	128.00
4	1	5	18535.00	4047.00	157.60	0	Spot (Block4, Row5, Column1)	198.53	200.00	21.59	0.00	0.11	117.00	119.06	117.00	16.46	0.01	0.14	98.00	95.00	0.00	83.00	81.53	135991.00	4.83	143.28	137.00
4	2	5	18833.00	4050.00	164.00	0	Spot (Block4, Row5, Column2)	336.59	319.00	86.04	0.02	0.26	117.00	119.92	117.00	17.77	0.01	0.15	100.00	100.00	0.00	202.00	219.59	251436.00	12.19	177.52	179.00
4	3	5	19140.00	4054.00	174.70	0	Spot (Block4, Row5, Column3)	227.20	213.00	40.99	0.03	0.18	120.00	120.26	120.00	14.22	0.00	0.12	99.00	98.00	0.00	93.00	107.20	194482.00	7.52	158.21	168.50
4	4	5	19432.00	4065.00	172.85	0	Spot (Block4, Row5, Column4)	181.25	185.00	23.34	0.01	0.13	122.00	121.84	122.00	13.34	0.00	0.11	94.00	87.00	0.00	63.00	59.25	151529.00	4.45	139.79	134.00
4	5	5	19739.00	4057.00	155.45	0	Spot (Block4, Row5, Column5)	414.24	391.50	143.06	0.02	0.35	117.00	116.86	117.00	14.56	0.00	0.12	100.00	100.00	0.00	274.50	297.24	275056.00	20.43	183.83	180.50
4	6	5	20030.00	4112.00	169.70	0	Spot (Block4, Row5, Column6)	134.35	132.00	13.84	0.01	0.10	118.00	119.69	118.00	20.00	0.01	0.17	28.00	9.00	0.00	14.00	16.35	107745.00	0.73	124.55	124.50
4	7	5	20335.00	4059.00	170.95	0	Spot (Block4, Row5, Column7)	977.05	963.00	388.18	0.01	0.40	118.00	123.48	118.00	24.01	0.02	0.19	100.00	100.00	0.00	845.00	859.05	793366.00	35.55	308.45	302.00
4	8	5	20633.00	4072.00	164.35	0	Spot (Block4, Row5, Column8)	185.39	187.00	15.32	0.00	0.08	117.00	119.73	117.00	17.96	0.01	0.15	99.00	95.00	0.00	70.00	68.39	138673.00	3.66	145.36	142.00
4	1	6	18530.00	4351.00	184.95	0	Spot (Block4, Row6, Column1)	424.76	399.00	162.26	0.03	0.38	118.00	121.40	118.00	19.74	0.01	0.16	100.00	100.00	0.00	281.00	306.76	409466.00	15.37	198.59	199.00
4	2	6	18838.00	4355.00	179.80	0	Spot (Block4, Row6, Column2)	491.66	509.00	162.01	0.02	0.33	118.00	122.75	118.00	21.83	0.02	0.18	100.00	100.00	0.00	391.00	373.66	446426.00	16.90	224.76	215.00
4	3	6	19124.00	4351.00	161.15	0	Spot (Block4, Row6, Column3)	214.87	210.00	29.36	0.01	0.14	121.00	122.40	121.00	17.37	0.00	0.14	99.00	96.00	0.00	89.00	93.87	154707.00	5.32	153.84	145.00
4	4	6	19459.00	4373.00	185.70	0	Spot (Block4, Row6, Column4)	134.32	132.00	14.44	0.01	0.11	121.00	122.00	121.00	13.16	0.00	0.11	43.00	20.00	0.00	11.00	13.32	130558.00	0.94	127.70	125.00
4	5	6	19730.00	4351.00	152.95	0	Spot (Block4, Row6, Column5)	310.36	300.00	72.85	0.01	0.23	119.00	119.58	119.00	11.55	0.00	0.10	100.00	99.00	0.00	181.00	191.36	199250.00	16.51	171.99	177.00
4	6	6	20031.00	4366.00	147.00	-50	Spot (Block4, Row6, Column6)	127.22	128.00	10.07	0.00	0.08	120.00	121.25	120.00	15.62	0.00	0.13	18.00	0.00	0.00	8.00	7.22	74808.00	0.38	128.95	127.00
4	7	6	20328.00	4370.00	177.40	0	Spot (Block4, Row6, Column7)	155.62	157.00	18.28	0.00	0.12	118.00	120.31	118.00	18.03	0.01	0.15	83.00	54.00	0.00	39.00	37.62	136480.00	1.96	131.56	128.00
4	8	6	20654.00	4374.00	156.85	0	Spot (Block4, Row6, Column8)	164.75	170.00	24.36	0.01	0.15	118.00	119.46	118.00	16.11	0.01	0.13	80.00	70.00	0.00	52.00	46.75	111040.00	2.81	138.75	135.00
4	1	7	18537.00	4650.00	174.75	0	Spot (Block4, Row7, Column1)	173.89	178.00	17.44	0.01	0.10	118.00	119.41	118.00	15.55	0.01	0.13	94.00	88.00	0.00	60.00	55.89	146765.00	3.50	143.17	140.00
4	2	7	18835.00	4642.00	202.50	0	Spot (Block4, Row7, Column2)	132.76	130.00	14.70	0.01	0.11	119.00	120.99	119.00	16.17	0.01	0.13	32.00	12.00	0.00	11.00	13.76	154537.00	0.73	120.44	121.00
4	3	7	19178.00	4671.00	113.75	0	Spot (Block4, Row7, Column3)	145.90	147.00	14.72	0.00	0.10	119.00	119.86	119.00	13.98	0.00	0.12	79.00	51.00	0.00	28.00	26.90	49168.00	1.86	127.40	127.00
4	4	7	19429.00	4662.00	147.00	-50	Spot (Block4, Row7, Column4)	125.22	124.00	10.72	0.00	0.09	120.00	120.94	120.00	13.55	0.00	0.11	23.00	1.00	0.00	4.00	5.22	73757.00	0.32	122.98	121.00
4	5	7	19729.00	4664.00	147.00	-50	Spot (Block4, Row7, Column5)	129.20	128.00	14.30	0.00	0.11	118.00	120.36	118.00	16.51	0.01	0.14	32.00	8.00	0.00	10.00	11.20	76617.00	0.54	124.64	124.50
4	6	7	20027.00	4665.00	168.80	0	Spot (Block4, Row7, Column6)	674.53	685.00	216.46	0.01	0.32	121.00	124.77	121.00	23.59	0.01	0.19	100.00	100.00	0.00	564.00	553.53	531526.00	23.30	256.33	258.50
4	7	7	20330.00	4658.00	174.20	0	Spot (Block4, Row7, Column7)	158.50	162.00	15.27	0.01	0.10	117.00	118.59	117.00	17.73	0.01	0.15	91.00	65.00	0.00	45.00	41.50	134089.00	2.25	135.45	132.00
4	8	7	20633.00	4674.00	208.30	0	Spot (Block4, Row7, Column8)	346.24	287.00	193.06	0.08	0.56	119.00	120.34	119.00	16.09	0.00	0.13	99.00	99.00	0.00	168.00	227.24	427609.00	14.04	180.43	166.00
4	1	8	18544.00	4940.00	137.85	0	Spot (Block4, Row8, Column1)	214.14	209.00	33.84	0.01	0.16	119.00	120.61	119.00	14.72	0.01	0.12	97.00	95.00	0.00	90.00	95.14	108998.00	6.36	158.69	172.00
4	2	8	18769.00	4996.00	131.10	0	Spot (Block4, Row8, Column2)	144.32	147.00	14.63	0.01	0.10	116.00	117.11	116.00	14.33	0.00	0.12	80.00	55.00	0.00	31.00	28.32	66387.00	1.90	131.81	131.00
4	3	8	19132.00	4951.00	203.60	0	Spot (Block4, Row8, Column3)	148.01	153.00	23.51	0.01	0.16	117.00	117.61	117.00	13.23	0.00	0.11	69.00	55.00	0.00	36.00	31.01	174059.00	2.30	121.85	119.00
4	4	8	19428.00	4960.00	155.35	0	Spot (Block4, Row8, Column4)	551.48	499.00	181.87	0.04	0.33	119.00	120.28	119.00	13.95	0.00	0.12	100.00	100.00	0.00	380.00	432.48	367284.00	30.90	215.65	195.00
4	5	8	19728.00	4965.00	147.00	-50	Spot (Block4, Row8, Column5)	128.25	127.00	11.05	0.00	0.09	118.00	119.95	118.00	16.58	0.01	0.14	26.00	2.00	0.00	9.00	10.25	75280.00	0.50	124.03	122.00
4	6	8	20034.00	4961.00	170.95	0	Spot (Block4, Row8, Column6)	700.44	629.00	317.51	0.05	0.45	118.00	123.23	118.00	24.74	0.02	0.20	100.00	100.00	0.00	511.00	582.44	569455.00	23.33	236.74	223.00
4	7	8	20327.00	4968.00	150.70	0	Spot (Block4, Row8, Column7)	147.82	148.00	13.60	0.00	0.09	116.00	119.20	116.00	19.33	0.01	0.16	76.00	37.00	0.00	32.00	31.82	91647.00	1.48	127.63	125.00
4	8	8	20622.00	4968.00	177.20	0	Spot (Block4, Row8, Column8)	214.43	208.00	36.32	0.01	0.17	120.00	120.29	120.00	12.76	0.00	0.11	99.00	96.00	0.00	88.00	94.43	189341.00	7.38	147.43	143.00
5	1	1	5007.00	7269.00	153.60	0	Spot (Block5, Row1, Column1)	4537.15	4154.50	2241.66	0.04	0.49	180.00	182.39	180.00	26.75	0.01	0.15	100.00	100.00	0.00	3974.50	4357.15	2931000.00	162.80	1151.67	882.50
5	2	1	5305.00	7276.00	151.60	0	Spot (Block5, Row1, Column2)	472.05	462.50	143.44	0.01	0.30	177.00	176.98	177.00	25.21	0.00	0.14	100.00	99.00	0.00	285.50	295.05	298336.00	11.70	253.40	263.00
5	3	1	5615.00	7277.00	162.95	0	Spot (Block5, Row1, Column3)	293.98	293.50	56.50	0.00	0.19	171.00	169.46	171.00	18.69	0.00	0.11	98.00	93.00	0.00	122.50	122.98	215783.00	6.66	203.59	204.50
5	4	1	5909.00	7272.00	165.40	0	Spot (Block5, Row1, Column4)	389.52	376.00	133.43	0.02	0.34	172.00	171.23	172.00	19.21	0.00	0.11	100.00	96.00	0.00	204.00	217.52	294865.00	11.37	222.08	215.00
5	5	1	6210.00	7283.00	150.45	0	Spot (Block5, Row1, Column5)	498.14	459.00	186.79	0.04	0.37	178.00	176.51	178.00	22.33	0.00	0.13	100.00	100.00	0.00	281.00	320.14	306359.00	14.40	250.27	250.00
5	6	1	6499.00	7272.00	152.15	0	Spot (Block5, Row1, Column6)	438.50	411.00	127.38	0.03	0.29	180.00	179.81	180.00	20.13	0.00	0.11	99.00	98.00	0.00	231.00	258.50	279322.00	12.85	254.49	236.00
5	7	1	6813.00	7277.00	116.45	0	Spot (Block5, Row1, Column7)	858.67	836.00	259.32	0.01	0.30	180.00	183.73	180.00	40.14	0.01	0.22	100.00	100.00	0.00	656.00	678.67	307404.00	16.81	362.07	355.50
5	8	1	7102.00	7289.00	147.50	0	Spot (Block5, Row1, Column8)	14064.42	13070.50	6708.04	0.03	0.48	196.00	204.22	196.00	56.15	0.02	0.27	100.00	100.00	0.00	12874.50	13868.42	8298005.00	246.84	2857.21	2296.00
5	1	2	5056.00	7546.00	222.60	0	Spot (Block5, Row2, Column1)	191.72	192.00	12.31	0.00	0.06	178.00	178.83	178.00	25.02	0.00	0.14	16.00	0.00	0.00	14.00	13.72	271854.00	0.51	180.35	181.00
5	2	2	5303.00	7580.00	125.45	0	Spot (Block5, Row2, Column2)	318.44	311.00	38.70	0.01	0.12	176.00	174.73	176.00	17.07	0.00	0.10	100.00	99.00	0.00	135.00	142.44	134064.00	8.42	229.27	217.00
5	3	2	5617.00	7571.00	185.85	0	Spot (Block5, Row2, Column3)	193.01	192.00	16.79	0.00	0.09	170.00	168.65	170.00	18.20	0.00	0.11	58.00	19.00	0.00	22.00	23.01	186838.00	1.34	178.13	176.00
5	4	2	5910.00	7575.00	175.35	0	Spot (Block5, Row2, Column4)	291.84	293.00	44.01	0.00	0.15	171.00	170.25	171.00	18.94	0.00	0.11	100.00	98.00	0.00	122.00	120.84	251271.00	6.42	209.08	207.00
5	5	2	6210.00	7572.00	175.40	0	Spot (Block5, Row2, Column5)	355.45	353.00	72.87	0.00	0.21	177.00	176.28	177.00	22.46	0.00	0.13	99.00	98.00	0.00	176.00	178.45	304975.00	7.98	226.44	215.00
5	6	2	6486.00	7577.00	183.40	0	Spot (Block5, Row2, Column6)	214.54	215.00	15.73	0.00	0.07	179.00	182.18	179.00	34.29	0.01	0.19	54.00	2.00	0.00	36.00	35.54	202525.00	0.94	192.59	191.00
5	7	2	6809.00	7574.00	173.15	0	Spot (Block5, Row2, Column7)	240.86	242.00	34.41	0.00	0.14	177.00	176.47	177.00	18.79	0.00	0.11	97.00	75.00	0.00	65.00	63.86	202560.00	3.43	199.14	199.00
5	8	2	7107.00	7586.00	147.00	-50	Spot (Block5, Row2, Column8)	201.89	199.00	14.56	0.01	0.07	190.00	194.86	190.00	42.37	0.01	0.22	4.00	0.00	0.00	9.00	11.89	119315.00	0.17	198.74	195.00
5	1	3	4999.00	7876.00	150.15	0	Spot (Block5, Row3, Column1)	373.60	372.00	100.00	0.00	0.27	174.00	172.33	174.00	15.35	0.00	0.09	100.00	100.00	0.00	198.00	199.60	231257.00	13.11	236.64	219.00
5	2	3	5267.00	7870.00	179.50	0	Spot (Block5, Row3, Column2)	198.08	198.00	10.50	0.00	0.05	176.00	175.44	176.00	17.44	0.00	0.10	66.00	12.00	0.00	22.00	22.08	179465.00	1.30	187.74	187.00
5	3	3	5617.00	7895.00	145.15	0	Spot (Block5, Row3, Column3)	422.44	273.00	762.10	0.19	1.80	171.00	170.43	171.00	21.69	0.00	0.13	97.00	85.00	0.00	102.00	251.44	240791.00	11.62	242.62	216.50
5	4	3	5903.00	7884.00	147.30	0	Spot (Block5, Row3, Column4)	385.95	368.00	119.66	0.02	0.31	170.00	168.26	170.00	18.47	0.00	0.11	99.00	98.00	0.00	198.00	215.95	228484.00	11.78	229.47	214.00
5	5	3	6208.00	7895.00	158.60	0	Spot (Block5, Row3, Column5)	298.16	236.00	303.94	0.10	1.02	174.00	177.17	174.00	35.20	0.01	0.20	79.00	46.00	0.00	62.00	124.16	206623.00	3.44	201.63	199.00
5	6	3	6503.00	7883.00	197.35	0	Spot (Block5, Row3, Column6)	1733.98	1513.00	958.04	0.06	0.55	177.00	185.74	177.00	47.85	0.02	0.26	100.00	100.00	0.00	1336.00	1556.98	1921250.00	32.35	545.89	523.00
5	7	3	6804.00	7876.00	157.35	0	Spot (Block5, Row3, Column7)	363.89	361.00	99.63	0.00	0.27	181.00	182.64	181.00	34.40	0.00	0.19	98.00	88.00	0.00	180.00	182.89	249264.00	5.27	238.63	218.00
5	8	3	7098.00	7897.00	161.70	0	Spot (Block5, Row3, Column8)	352.64	336.50	75.68	0.02	0.21	184.00	182.81	184.00	17.86	0.00	0.10	99.00	97.00	0.00	152.50	168.64	254604.00	9.51	240.36	223.50
5	1	4	4996.00	8171.00	151.95	0	Spot (Block5, Row4, Column1)	352.96	361.00	84.89	0.01	0.24	176.00	174.49	176.00	16.99	0.00	0.10	99.00	99.00	0.00	185.00	176.96	222362.00	10.50	222.61	214.00
5	2	4	5305.00	8173.00	207.20	0	Spot (Block5, Row4, Column2)	245.51	234.00	37.22	0.02	0.15	178.00	176.16	178.00	19.73	0.00	0.11	93.00	69.00	0.00	56.00	67.51	300018.00	3.52	197.45	197.00
5	3	4	5608.00	8178.00	145.00	0	Spot (Block5, Row4, Column3)	1731.42	1690.50	871.75	0.01	0.50	173.00	171.44	173.00	22.42	0.00	0.13	100.00	100.00	0.00	1517.50	1558.42	993836.00	69.58	517.95	406.00
5	4	4	5882.00	8176.00	210.10	0	Spot (Block5, Row4, Column4)	183.97	185.00	18.10	0.00	0.10	169.00	168.10	169.00	19.53	0.00	0.12	43.00	6.00	0.00	16.00	14.97	231432.00	0.81	170.06	175.00
5	5	4	6168.00	8202.00	129.00	0	Spot (Block5, Row4, Column5)	308.91	217.00	273.51	0.15	0.89	173.00	172.86	173.00	20.16	0.00	0.12	87.00	56.00	0.00	44.00	135.91	138084.00	6.75	205.45	201.50
5	6	4	6503.00	8183.00	180.00	0	Spot (Block5, Row4, Column6)	373.24	369.50	93.72	0.00	0.25	176.00	180.00	176.00	35.39	0.01	0.20	97.00	93.00	0.00	193.50	197.24	338902.00	5.46	216.89	206.00
5	7	4	6807.00	8178.00	163.45	0	Spot (Block5, Row4, Column7)	296.13	278.00	80.84	0.03	0.27	179.00	178.88	179.00	20.48	0.00	0.11	98.00	86.00	0.00	99.00	117.13	218541.00	5.72	208.59	204.00
5	8	4	7115.00	8195.00	184.70	0	Spot (Block5, Row4, Column8)	238.96	225.00	40.23	0.03	0.17	184.00	182.41	184.00	17.02	0.00	0.09	86.00	60.00	0.00	41.00	54.96	229160.00	3.32	197.76	198.00
5	1	5	5006.00	8475.00	143.50	0	Spot (Block5, Row5, Column1)	1046.10	983.00	417.94	0.03	0.40	178.00	179.94	178.00	31.84	0.00	0.18	100.00	100.00	0.00	805.00	868.10	586862.00	27.20	365.46	311.00
5	2	5	5300.00	8470.00	163.75	0	Spot (Block5, Row5, Column2)	350.69	359.00	59.12	0.01	0.17	177.00	175.60	177.00	21.79	0.00	0.12	100.00	97.00	0.00	182.00	173.69	260915.00	8.04	225.80	216.50
5	3	5	5604.00	8475.00	173.85	0	Spot (Block5, Row5, Column3)	415.83	392.00	130.75	0.03	0.31	172.00	172.18	172.00	20.01	0.00	0.12	100.00	100.00	0.00	220.00	243.83	352625.00	12.18	235.58	225.00
5	4	5	5902.00	8468.00	192.05	0	Spot (Block5, Row5, Column4)	227.42	221.00	32.33	0.01	0.14	171.00	171.01	171.00	20.01	0.00	0.12	88.00	62.00	0.00	50.00	56.42	236066.00	2.82	182.58	183.00
5	5	5	6204.00	8480.00	143.45	0	Spot (Block5, Row5, Column5)	2442.06	2142.00	1283.13	0.06	0.53	173.00	173.66	173.00	22.43	0.00	0.13	100.00	100.00	0.00	1969.00	2269.06	1369993.00	101.15	612.12	523.00
5	6	5	6533.00	8483.00	188.80	0	Spot (Block5, Row5, Column6)	200.97	201.00	19.58	0.00	0.10	176.00	176.40	176.00	21.56	0.00	0.12	57.00	15.00	0.00	25.00	24.97	202377.00	1.14	182.49	185.00
5	7	5	6800.00	8485.00	180.60	0	Spot (Block5, Row5, Column7)	552.87	522.50	173.00	0.02	0.31	180.00	181.16	180.00	20.41	0.00	0.11	100.00	100.00	0.00	342.50	372.87	505321.00	18.21	288.05	285.00
5	8	5	7104.00	8489.00	150.30	0	Spot (Block5, Row5, Column8)	508.27	477.00	203.42	0.03	0.40	183.00	182.51	183.00	18.42	0.00	0.10	100.00	100.00	0.00	294.00	325.27	312078.00	17.69	256.82	252.00
5	1	6	4997.00	8774.00	196.90	0	Spot (Block5, Row6, Column1)	1490.77	1270.50	851.97	0.07	0.57	181.00	189.46	181.00	51.01	0.02	0.27	100.00	100.00	0.00	1089.50	1309.77	1633882.00	25.51	511.20	509.00
5	2	6	5299.00	8779.00	181.90	0	Spot (Block5, Row6, Column2)	391.92	394.00	77.91	0.00	0.20	180.00	183.53	180.00	32.91	0.01	0.18	100.00	98.00	0.00	214.00	211.92	363706.00	6.33	255.84	260.00
5	3	6	5594.00	8774.00	145.25	0	Spot (Block5, Row6, Column3)	740.69	728.00	281.46	0.01	0.38	175.00	174.53	175.00	20.72	0.00	0.12	100.00	100.00	0.00	553.00	565.69	427377.00	27.32	302.01	277.00
5	4	6	5920.00	8801.00	186.05	0	Spot (Block5, Row6, Column4)	204.10	206.00	15.77	0.00	0.08	171.00	170.49	171.00	19.21	0.00	0.11	79.00	39.00	0.00	35.00	33.10	198996.00	1.75	188.40	190.00
5	5	6	6201.00	8782.00	140.95	0	Spot (Block5, Row6, Column5)	2358.31	2320.00	1222.88	0.01	0.52	172.00	173.01	172.00	20.64	0.00	0.12	100.00	100.00	0.00	2148.00	2186.31	1271131.00	105.87	688.14	562.50
5	6	6	6506.00	8765.00	193.35	0	Spot (Block5, Row6, Column6)	204.65	204.00	16.17	0.00	0.08	177.00	177.28	177.00	18.91	0.00	0.11	73.00	22.00	0.00	27.00	27.65	215697.00	1.45	188.17	190.00
5	7	6	6801.00	8784.00	148.40	0	Spot (Block5, Row6, Column7)	532.63	462.00	189.74	0.06	0.36	182.00	182.94	182.00	20.10	0.00	0.11	100.00	99.00	0.00	280.00	350.63	321175.00	17.40	276.11	270.50
5	8	6	7105.00	8794.00	150.00	0	Spot (Block5, Row6, Column8)	611.01	578.00	248.96	0.02	0.41	184.00	182.95	184.00	18.30	0.00	0.10	100.00	100.00	0.00	394.00	427.01	373938.00	23.40	282.91	270.00
5	1	7	4995.00	9074.00	178.30	0	Spot (Block5, Row7, Column1)	281.68	288.00	48.60	0.01	0.17	176.00	180.52	176.00	43.35	0.01	0.24	85.00	71.00	0.00	112.00	105.68	248727.00	2.33	204.59	202.00
5	2	7	5327.00	9110.00	246.25	0	Spot (Block5, Row7, Column2)	182.70	183.00	12.97	0.00	0.07	175.00	173.62	175.00	17.64	0.00	0.10	20.00	2.00	0.00	8.00	7.70	320096.00	0.51	173.82	173.00
5	3	7	5603.00	9054.00	268.50	0	Spot (Block5, Row7, Column3)	185.56	185.00	18.03	0.00	0.10	172.00	170.12	172.00	19.81	0.00	0.12	35.00	6.00	0.00	13.00	13.56	389669.00	0.78	170.94	170.00
5	4	7	5874.00	9058.00	269.95	0	Spot (Block5, Row7, Column4)	183.57	185.00	15.28	0.00	0.08	168.00	166.26	168.00	19.28	0.00	0.12	43.00	4.00	0.00	17.00	15.57	389716.00	0.90	168.99	172.00
5	5	7	6183.00	9086.00	208.90	0	Spot (Block5, Row7, Column5)	247.86	237.00	43.31	0.02	0.17	172.00	172.02	172.00	19.41	0.00	0.11	96.00	80.00	0.00	65.00	75.86	308337.00	3.91	195.88	199.00
5	6	7	6499.00	9081.00	181.00	0	Spot (Block5, Row7, Column6)	461.44	477.00	110.31	0.01	0.24	182.00	190.76	182.00	55.00	0.02	0.29	99.00	94.00	0.00	295.00	279.44	424062.00	4.92	261.24	268.00
5	7	7	6793.00	9091.00	154.50	0	Spot (Block5, Row7, Column7)	548.06	501.50	192.54	0.04	0.35	185.00	186.19	185.00	21.72	0.00	0.12	99.00	98.00	0.00	316.50	363.06	359526.00	16.66	291.48	278.00
5	8	7	7101.00	9083.00	177.70	0	Spot (Block5, Row7, Column8)	551.15	563.50	127.07	0.01	0.23	183.00	183.09	183.00	19.95	0.00	0.11	100.00	100.00	0.00	380.50	368.15	486115.00	18.45	300.80	285.00
5	1	8	5009.00	9369.00	142.75	0	Spot (Block5, Row8, Column1)	266.60	275.00	29.53	0.01	0.11	175.00	173.59	175.00	18.60	0.00	0.11	99.00	93.00	0.00	100.00	91.60	147961.00	5.00	200.33	199.00
5	2	8	5290.00	9378.00	190.65	0	Spot (Block5, Row8, Column2)	220.95	215.00	26.85	0.01	0.12	171.00	170.13	171.00	18.35	0.00	0.11	92.00	67.00	0.00	44.00	49.95	225364.00	2.77	187.91	187.00
5	3	8	5591.00	9375.00	173.40	0	Spot (Block5, Row8, Column3)	286.18	280.00	68.11	0.01	0.24	171.00	170.06	171.00	18.39	0.00	0.11	98.00	89.00	0.00	109.00	115.18	239531.00	6.31	197.98	197.00
5	4	8	5892.00	9378.00	150.55	0	Spot (Block5, Row8, Column4)	489.22	480.00	118.67	0.01	0.24	172.00	170.77	172.00	20.37	0.00	0.12	100.00	99.00	0.00	308.00	317.22	303318.00	15.63	252.13	258.00
5	5	8	6181.00	9370.00	197.35	0	Spot (Block5, Row8, Column5)	192.97	193.00	12.89	0.00	0.07	174.00	180.76	174.00	51.07	0.02	0.28	1.00	0.00	0.00	19.00	18.97	213235.00	0.24	181.53	182.00
5	6	8	6499.00	9381.00	181.55	0	Spot (Block5, Row8, Column6)	2856.33	2437.50	1771.69	0.07	0.62	189.00	204.49	189.00	71.19	0.03	0.35	100.00	100.00	0.00	2248.50	2667.33	2633540.00	37.25	717.99	723.00
5	7	8	6796.00	9389.00	167.00	0	Spot (Block5, Row8, Column7)	259.56	265.00	34.91	0.01	0.13	190.00	197.91	190.00	48.99	0.02	0.25	66.00	27.00	0.00	75.00	69.56	200643.00	1.26	204.50	204.00
5	8	8	7086.00	9386.00	162.30	0	Spot (Block5, Row8, Column8)	260.27	271.00	34.98	0.02	0.13	188.00	187.17	188.00	17.76	0.00	0.09	95.00	79.00	0.00	83.00	72.27	189218.00	4.12	206.38	203.00
6	1	1	9509.00	7299.00	153.90	0	Spot (Block6, Row1, Column1)	5311.38	4657.00	2720.55	0.06	0.51	185.00	184.76	185.00	29.82	0.00	0.16	100.00	100.00	0.00	4472.00	5126.38	3478952.00	171.93	1180.46	809.00
6	2	1	9812.00	7311.00	154.95	0	Spot (Block6, Row1, Column2)	326.51	300.00	79.04	0.04	0.24	186.00	186.02	186.00	23.88	0.00	0.13	97.00	87.00	0.00	114.00	140.51	214842.00	5.88	221.48	213.50
6	3	1	10109.00	7306.00	155.95	0	Spot (Block6, Row1, Column3)	332.26	305.50	98.86	0.04	0.30	182.00	180.68	182.00	18.21	0.00	0.10	96.00	88.00	0.00	123.50	150.26	221286.00	8.33	226.70	217.00
6	4	1	10399.00	7306.00	165.60	0	Spot (Block6, Row1, Column4)	287.48	289.00	57.64	0.00	0.20	186.00	183.30	186.00	20.72	0.01	0.11	98.00	86.00	0.00	103.00	101.48	219631.00	5.03	217.03	213.50
6	5	1	10707.00	7314.00	152.00	0	Spot (Block6, Row1, Column5)	495.85	402.00	225.22	0.09	0.45	186.00	184.34	186.00	20.61	0.00	0.11	100.00	99.00	0.00	216.00	309.85	315359.00	15.11	247.88	240.00
6	6	1	11005.00	7308.00	154.70	0	Spot (Block6, Row1, Column6)	586.27	543.00	234.30	0.03	0.40	191.00	191.25	191.00	20.68	0.00	0.11	100.00	100.00	0.00	352.00	395.27	385177.00	19.10	277.79	275.00
6	7	1	11312.00	7310.00	118.20	0	Spot (Block6, Row1, Column7)	1223.41	1131.00	435.96	0.03	0.36	193.00	198.10	193.00	48.26	0.01	0.24	100.00	100.00	0.00	938.00	1030.41	447769.00	21.24	503.34	450.00
6	8	1	11603.00	7316.00	147.65	0	Spot (Block6, Row1, Column8)	16067.17	14623.50	8080.41	0.04	0.50	194.00	202.06	194.00	58.88	0.02	0.29	100.00	100.00	0.00	14429.50	15873.17	9608166.00	269.45	3022.08	2296.50
6	1	2	9514.00	7606.00	247.15	0	Spot (Block6, Row2, Column1)	192.50	192.00	15.72	0.00	0.08	183.00	182.41	183.00	25.07	0.00	0.14	15.00	0.00	0.00	9.00	9.50	340152.00	0.40	182.86	185.00
6	2	2	9809.00	7608.00	129.25	0	Spot (Block6, Row2, Column2)	408.19	396.00	89.46	0.01	0.22	182.00	179.61	182.00	21.15	0.01	0.12	100.00	99.00	0.00	214.00	226.19	182052.00	10.81	248.61	236.00
6	3	2	10093.00	7608.00	167.55	0	Spot (Block6, Row2, Column3)	208.30	208.00	16.82	0.00	0.08	179.00	176.38	179.00	21.39	0.01	0.12	69.00	20.00	0.00	29.00	29.30	162055.00	1.49	188.96	191.00
6	4	2	10406.00	7605.00	167.50	0	Spot (Block6, Row2, Column4)	332.20	316.00	51.55	0.02	0.16	184.00	180.13	184.00	21.12	0.01	0.12	100.00	98.00	0.00	132.00	148.20	257784.00	7.20	231.78	221.00
6	5	2	10715.00	7608.00	204.45	0	Spot (Block6, Row2, Column5)	256.38	252.00	40.11	0.01	0.16	188.00	185.85	188.00	18.00	0.01	0.10	93.00	69.00	0.00	64.00	68.38	305090.00	3.92	207.30	207.00
6	6	2	11008.00	7617.00	165.00	0	Spot (Block6, Row2, Column6)	262.01	268.00	29.62	0.01	0.11	191.00	190.84	191.00	21.41	0.00	0.11	95.00	77.00	0.00	77.00	71.01	195986.00	3.32	214.35	211.00
6	7	2	11315.00	7619.00	165.55	0	Spot (Block6, Row2, Column7)	276.85	277.00	49.48	0.00	0.18	189.00	188.71	189.00	20.40	0.00	0.11	98.00	78.00	0.00	88.00	87.85	210127.00	4.32	224.48	220.50
6	8	2	11621.00	7625.00	164.40	0	Spot (Block6, Row2, Column8)	209.47	210.00	15.29	0.00	0.07	192.00	197.20	192.00	44.19	0.01	0.22	2.00	0.00	0.00	18.00	17.47	157101.00	0.28	200.70	201.00
6	1	3	9506.00	7899.00	155.70	0	Spot (Block6, Row3, Column1)	458.91	419.00	171.62	0.04	0.37	180.00	178.51	180.00	17.89	0.00	0.10	100.00	100.00	0.00	239.00	278.91	307010.00	15.67	239.48	226.00
6	2	3	9810.00	7902.00	197.40	0	Spot (Block6, Row3, Column2)	214.08	212.00	20.94	0.00	0.10	178.00	176.92	178.00	20.46	0.00	0.12	80.00	35.00	0.00	34.00	36.08	235914.00	1.82	193.00	190.00
6	3	3	10110.00	7906.00	192.35	0	Spot (Block6, Row3, Column3)	224.72	211.00	37.23	0.03	0.17	174.00	172.75	174.00	21.51	0.00	0.12	84.00	36.00	0.00	37.00	50.72	235062.00	2.42	194.04	193.00
6	4	3	10404.00	7899.00	149.00	0	Spot (Block6, Row3, Column4)	484.45	438.00	166.67	0.04	0.34	182.00	179.40	182.00	21.21	0.01	0.12	100.00	99.00	0.00	256.00	302.45	290673.00	14.39	267.50	262.00
6	5	3	10689.00	7905.00	185.15	0	Spot (Block6, Row3, Column5)	221.73	215.00	42.37	0.01	0.19	185.00	184.79	185.00	23.51	0.00	0.13	67.00	19.00	0.00	30.00	36.73	213751.00	1.57	200.29	200.00
6	6	3	11004.00	7908.00	178.50	0	Spot (Block6, Row3, Column6)	629.43	564.00	245.04	0.05	0.39	190.00	190.39	190.00	24.27	0.00	0.13	100.00	100.00	0.00	374.00	439.43	562082.00	18.09	308.91	305.00
6	7	3	11311.00	7915.00	155.75	0	Spot (Block6, Row3, Column7)	410.43	383.00	139.08	0.03	0.34	189.50	190.99	189.50	24.71	0.00	0.13	98.00	89.00	0.00	193.50	220.93	274581.00	8.88	246.60	239.00
6	8	3	11606.00	7927.00	157.50	0	Spot (Block6, Row3, Column8)	1430.82	1301.00	632.16	0.04	0.44	188.00	189.24	188.00	25.98	0.00	0.14	100.00	100.00	0.00	1113.00	1242.82	975819.00	47.78	481.58	444.50
6	1	4	9500.00	8200.00	148.90	0	Spot (Block6, Row4, Column1)	463.68	463.00	148.06	0.00	0.32	177.00	175.35	177.00	19.92	0.00	0.11	100.00	99.00	0.00	286.00	286.68	279138.00	14.48	250.72	233.00
6	2	4	9803.00	8204.00	177.00	0	Spot (Block6, Row4, Column2)	310.62	291.00	75.90	0.03	0.24	180.00	179.48	180.00	24.58	0.00	0.14	99.00	91.00	0.00	111.00	130.62	271171.00	5.34	224.38	219.00
6	3	4	10099.00	8202.00	148.20	0	Spot (Block6, Row4, Column3)	1559.68	1444.50	816.35	0.03	0.52	177.00	177.15	177.00	23.42	0.00	0.13	100.00	100.00	0.00	1267.50	1382.68	935810.00	59.03	504.87	384.00
6	4	4	10399.00	8206.00	197.30	0	Spot (Block6, Row4, Column4)	205.54	203.00	20.53	0.01	0.10	176.00	174.97	176.00	21.20	0.00	0.12	61.00	22.00	0.00	27.00	29.54	226709.00	1.44	183.65	184.00
6	5	4	10689.00	8199.00	215.75	0	Spot (Block6, Row4, Column5)	223.09	204.00	113.52	0.04	0.51	179.00	177.53	179.00	23.50	0.00	0.13	52.00	19.00	0.00	25.00	44.09	296710.00	1.94	187.72	188.00
6	6	4	11002.00	8208.00	214.00	0	Spot (Block6, Row4, Column6)	263.11	274.00	41.63	0.02	0.16	186.00	185.58	186.00	23.40	0.00	0.13	86.00	71.00	0.00	88.00	77.11	343886.00	3.31	206.65	199.00
6	7	4	11300.00	8212.00	172.85	0	Spot (Block6, Row4, Column7)	316.31	287.50	105.29	0.04	0.33	189.00	192.45	189.00	32.35	0.01	0.17	80.00	64.00	0.00	98.50	127.31	264436.00	3.83	214.32	205.50
6	8	4	11597.00	8222.00	175.70	0	Spot (Block6, Row4, Column8)	258.28	257.00	42.34	0.00	0.16	188.00	187.87	188.00	23.57	0.00	0.13	86.00	63.00	0.00	69.00	70.28	223157.00	2.99	202.76	200.00
6	1	5	9508.00	8502.00	146.35	0	Spot (Block6, Row5, Column1)	457.37	401.00	170.43	0.06	0.37	179.00	177.53	179.00	24.30	0.00	0.14	100.00	99.00	0.00	222.00	278.37	268933.00	11.51	244.47	234.00
6	2	5	9802.00	8501.00	153.95	0	Spot (Block6, Row5, Column2)	1604.95	1530.00	555.16	0.02	0.35	184.00	185.34	184.00	33.20	0.00	0.18	100.00	100.00	0.00	1346.00	1420.95	1043220.00	42.76	557.68	511.00
6	3	5	10104.00	8502.00	156.40	0	Spot (Block6, Row5, Column3)	770.84	704.50	345.24	0.04	0.45	182.00	182.88	182.00	26.21	0.00	0.14	100.00	100.00	0.00	522.50	588.84	521091.00	22.43	304.18	292.00
6	4	5	10395.00	8510.00	165.00	0	Spot (Block6, Row5, Column4)	298.22	283.50	85.80	0.02	0.29	179.00	179.02	179.00	23.26	0.00	0.13	95.00	80.00	0.00	104.50	119.22	225452.00	5.13	205.71	200.00
6	5	5	10704.00	8509.00	147.00	0	Spot (Block6, Row5, Column5)	2215.08	2038.00	1195.55	0.04	0.54	180.00	179.00	180.00	26.90	0.00	0.15	100.00	100.00	0.00	1858.00	2035.08	1313540.00	75.69	580.80	484.50
6	6	5	10992.00	8508.00	198.35	0	Spot (Block6, Row5, Column6)	243.79	237.50	37.46	0.01	0.15	184.00	187.03	184.00	38.07	0.01	0.20	61.00	36.00	0.00	53.50	59.79	272555.00	1.49	198.29	199.00
6	7	5	11303.00	8510.00	180.20	0	Spot (Block6, Row5, Column7)	1925.28	1842.50	932.34	0.02	0.48	190.00	196.99	190.00	44.23	0.02	0.22	100.00	100.00	0.00	1652.50	1735.28	1752001.00	39.08	570.44	566.50
6	8	5	11607.00	8515.00	148.45	0	Spot (Block6, Row5, Column8)	569.89	491.50	262.23	0.06	0.46	189.00	191.58	189.00	32.85	0.01	0.17	99.00	99.00	0.00	302.50	380.89	341933.00	11.52	287.55	270.50
6	1	6	9501.00	8796.00	169.25	0	Spot (Block6, Row6, Column1)	582.45	536.00	213.29	0.04	0.37	181.00	180.92	181.00	28.90	0.00	0.16	100.00	100.00	0.00	355.00	401.45	465378.00	13.89	276.81	280.00
6	2	6	9800.00	8803.00	193.20	0	Spot (Block6, Row6, Column2)	996.40	986.00	407.22	0.00	0.41	184.00	187.70	184.00	35.60	0.01	0.19	100.00	100.00	0.00	802.00	812.40	1055184.00	22.72	409.39	406.00
6	3	6	10098.00	8799.00	146.15	0	Spot (Block6, Row6, Column3)	829.84	774.00	433.99	0.03	0.52	181.00	182.30	181.00	27.86	0.00	0.15	100.00	99.00	0.00	593.00	648.84	480479.00	23.24	332.59	273.50
6	4	6	10415.00	8811.00	154.00	0	Spot (Block6, Row6, Column4)	280.27	287.00	33.52	0.01	0.12	181.00	180.00	181.00	20.74	0.00	0.12	99.00	92.00	0.00	106.00	99.27	183299.00	4.84	221.99	212.00
6	5	6	10700.00	8804.00	145.20	0	Spot (Block6, Row6, Column5)	2668.03	2449.00	1452.47	0.04	0.54	180.00	179.60	180.00	25.89	0.00	0.14	100.00	100.00	0.00	2269.00	2488.03	1539451.00	96.10	696.76	492.00
6	6	6	10998.00	8812.00	213.10	0	Spot (Block6, Row6, Column6)	225.12	214.00	35.89	0.02	0.16	184.00	186.08	184.00	32.25	0.00	0.17	45.00	22.00	0.00	30.00	41.12	290400.00	1.21	191.51	192.00
6	7	6	11299.00	8805.00	151.70	0	Spot (Block6, Row6, Column7)	598.40	548.00	260.51	0.04	0.44	187.00	189.77	187.00	34.37	0.01	0.18	100.00	99.00	0.00	361.00	411.40	378790.00	11.89	258.17	256.00
6	8	6	11604.00	8816.00	151.10	0	Spot (Block6, Row6, Column8)	668.91	589.00	311.22	0.06	0.47	187.00	186.51	187.00	18.66	0.00	0.10	100.00	100.00	0.00	402.00	481.91	418067.00	25.85	297.78	270.00
6	1	7	9506.00	9097.00	174.65	0	Spot (Block6, Row7, Column1)	375.04	377.50	98.11	0.00	0.26	180.00	178.53	180.00	19.58	0.00	0.11	100.00	98.00	0.00	197.50	195.04	318030.00	10.04	239.59	222.50
6	2	7	9797.00	9103.00	147.00	-50	Spot (Block6, Row7, Column2)	190.34	193.00	17.42	0.01	0.09	181.00	180.93	181.00	25.75	0.00	0.14	12.00	0.00	0.00	12.00	9.34	112488.00	0.37	191.07	193.50
6	3	7	10098.00	9105.00	147.00	-50	Spot (Block6, Row7, Column3)	189.02	190.00	16.59	0.00	0.09	181.00	179.39	181.00	18.69	0.00	0.10	24.00	4.00	0.00	9.00	8.02	111708.00	0.51	179.41	179.00
6	4	7	10398.00	9107.00	147.00	-50	Spot (Block6, Row7, Column4)	202.67	203.00	21.77	0.00	0.11	186.00	225.38	186.00	239.64	0.08	1.06	0.00	0.00	0.00	17.00	16.67	120387.00	-0.09	228.71	205.00
6	5	7	10710.00	9116.00	176.80	0	Spot (Block6, Row7, Column5)	278.31	288.00	40.71	0.01	0.15	188.00	229.95	188.00	246.86	0.09	1.07	0.00	0.00	0.00	100.00	90.31	242685.00	0.20	217.21	209.00
6	6	7	10998.00	9108.00	170.85	0	Spot (Block6, Row7, Column6)	1386.35	1401.00	493.36	0.00	0.36	188.00	194.01	188.00	39.71	0.01	0.20	100.00	100.00	0.00	1213.00	1198.35	1128486.00	30.02	451.47	432.50
6	7	7	11291.00	9112.00	153.40	0	Spot (Block6, Row7, Column7)	709.16	644.50	300.25	0.04	0.42	190.00	191.50	190.00	28.71	0.00	0.15	100.00	99.00	0.00	454.50	519.16	455282.00	18.03	314.50	291.00
6	8	7	11596.00	9111.00	190.75	0	Spot (Block6, Row7, Column8)	330.24	313.00	52.85	0.02	0.16	189.00	187.72	189.00	18.65	0.00	0.10	99.00	98.00	0.00	124.00	141.24	339159.00	7.64	238.84	230.00
6	1	8	9510.00	9392.00	134.15	0	Spot (Block6, Row8, Column1)	314.37	300.00	65.06	0.02	0.21	181.00	179.38	181.00	20.85	0.00	0.12	97.00	92.00	0.00	119.00	133.37	151839.00	6.48	218.41	211.00
6	2	8	9787.00	9397.00	178.05	0	Spot (Block6, Row8, Column2)	222.88	215.00	28.50	0.02	0.13	182.00	180.89	182.00	19.83	0.00	0.11	81.00	37.00	0.00	33.00	40.88	196134.00	2.12	196.54	196.00
6	3	8	10088.00	9408.00	157.15	0	Spot (Block6, Row8, Column3)	349.23	320.00	110.58	0.04	0.32	183.00	181.47	183.00	22.64	0.00	0.12	98.00	90.00	0.00	137.00	166.23	237477.00	7.41	230.02	217.00
6	4	8	10396.00	9406.00	147.70	0	Spot (Block6, Row8, Column4)	3316.39	2946.00	1466.22	0.05	0.44	185.00	224.58	185.00	240.07	0.08	1.07	100.00	100.00	0.00	2761.00	3131.39	1969934.00	12.88	938.54	825.00
6	5	8	10674.00	9418.00	203.00	0	Spot (Block6, Row8, Column5)	198.63	199.00	16.84	0.00	0.08	185.00	209.88	185.00	199.77	0.05	0.95	0.00	0.00	0.00	14.00	13.63	231999.00	-0.06	187.20	190.00
6	6	8	10997.00	9408.00	156.60	0	Spot (Block6, Row8, Column6)	1097.46	971.50	478.24	0.05	0.44	185.00	187.82	185.00	38.97	0.01	0.21	100.00	100.00	0.00	786.50	912.46	735299.00	23.34	389.02	379.00
6	7	8	11296.00	9410.00	148.00	0	Spot (Block6, Row8, Column7)	357.55	326.00	90.13	0.04	0.25	188.00	187.97	188.00	25.86	0.00	0.14	99.00	97.00	0.00	138.00	169.55	214533.00	6.56	241.05	235.00
6	8	8	11595.00	9416.00	149.30	0	Spot (Block6, Row8, Column8)	281.23	287.00	54.22	0.01	0.19	186.00	184.80	186.00	18.96	0.00	0.10	97.00	90.00	0.00	101.00	95.23	170428.00	5.09	218.81	208.50
7	1	1	14012.00	7327.00	155.15	0	Spot (Block7, Row1, Column1)	4914.70	4333.00	2666.36	0.05	0.54	56.00	58.18	56.00	21.37	0.02	0.37	100.00	100.00	0.00	4277.00	4858.70	3238789.00	227.30	986.06	720.00
7	2	1	14305.00	7354.00	191.10	0	Spot (Block7, Row1, Column2)	63.61	64.00	11.43	0.00	0.18	55.00	56.47	55.00	18.30	0.01	0.32	18.00	0.00	0.00	9.00	8.61	65454.00	0.39	57.05	58.00
7	3	1	14590.00	7332.00	147.00	-50	Spot (Block7, Row1, Column3)	54.22	53.00	8.90	0.01	0.16	53.00	52.46	53.00	10.64	0.00	0.20	20.00	0.00	0.00	0.00	1.22	31884.00	0.17	55.72	58.50
7	4	1	14890.00	7334.00	147.00	-50	Spot (Block7, Row1, Column4)	53.20	54.00	11.18	0.01	0.21	52.00	52.39	52.00	11.06	0.00	0.21	20.00	0.00	0.00	2.00	1.20	31282.00	0.07	47.79	44.50
7	5	1	15191.00	7336.00	147.00	-50	Spot (Block7, Row1, Column5)	53.77	54.00	9.81	0.00	0.18	51.00	51.41	51.00	11.74	0.00	0.23	19.00	1.00	0.00	3.00	2.77	31562.00	0.20	54.01	54.00
7	6	1	15491.00	7338.00	147.00	-50	Spot (Block7, Row1, Column6)	49.81	47.00	11.41	0.03	0.23	51.00	51.98	51.00	12.18	0.01	0.23	11.00	3.00	0.00	-4.00	-1.19	29390.00	-0.18	49.17	46.00
7	7	1	15791.00	7340.00	147.00	-50	Spot (Block7, Row1, Column7)	45.29	45.00	11.05	0.00	0.24	53.00	55.54	53.00	34.10	0.02	0.61	0.00	0.00	0.00	-8.00	-7.71	26722.00	-0.30	49.30	48.00
7	8	1	16103.00	7344.00	148.70	0	Spot (Block7, Row1, Column8)	14751.09	13640.50	6935.17	0.03	0.47	62.00	69.21	62.00	45.65	0.05	0.66	100.00	100.00	0.00	13578.50	14689.09	8939163.00	321.64	2611.11	2212.00
7	1	2	13988.00	7628.00	147.00	-50	Spot (Block7, Row2, Column1)	52.36	52.00	10.32	0.00	0.20	55.00	55.72	55.00	16.49	0.01	0.30	2.00	0.00	0.00	-3.00	-2.64	30893.00	-0.20	49.51	47.00
7	2	2	14288.00	7630.00	147.00	-50	Spot (Block7, Row2, Column2)	53.16	53.00	9.75	0.00	0.18	55.00	54.40	55.00	12.19	0.00	0.22	7.00	0.00	0.00	-2.00	-1.84	31366.00	-0.10	48.02	47.00
7	3	2	14588.00	7632.00	147.00	-50	Spot (Block7, Row2, Column3)	44.60	44.00	8.49	0.01	0.19	53.00	53.10	53.00	11.27	0.00	0.21	1.00	0.00	0.00	-9.00	-8.40	26316.00	-0.75	49.76	50.00
7	4	2	14889.00	7634.00	147.00	-50	Spot (Block7, Row2, Column4)	53.95	54.00	12.25	0.00	0.23	51.00	50.87	51.00	10.42	0.00	0.20	31.00	6.00	0.00	3.00	2.95	31830.00	0.30	45.73	46.00
7	5	2	15189.00	7636.00	147.00	-50	Spot (Block7, Row2, Column5)	47.18	46.00	10.81	0.01	0.23	51.00	51.60	51.00	12.19	0.01	0.24	7.00	0.00	0.00	-5.00	-3.82	27696.00	-0.36	52.20	53.00
7	6	2	15489.00	7638.00	147.00	-50	Spot (Block7, Row2, Column6)	63.46	64.00	8.82	0.00	0.14	54.00	53.73	54.00	12.20	0.00	0.23	38.00	2.00	0.00	10.00	9.46	37379.00	0.80	62.59	66.00
7	7	2	15789.00	7640.00	147.00	-50	Spot (Block7, Row2, Column7)	51.75	52.00	8.53	0.00	0.16	54.00	53.66	54.00	10.97	0.00	0.20	7.00	0.00	0.00	-2.00	-2.25	30636.00	-0.17	52.92	52.00
7	8	2	16090.00	7642.00	147.00	-50	Spot (Block7, Row2, Column8)	53.49	53.00	7.44	0.00	0.14	58.00	61.25	58.00	38.32	0.02	0.63	0.00	0.00	0.00	-5.00	-4.51	31451.00	-0.20	54.47	54.00
7	1	3	13986.00	7928.00	147.00	-50	Spot (Block7, Row3, Column1)	51.71	51.00	11.05	0.01	0.21	53.00	52.42	53.00	12.42	0.00	0.24	11.00	0.00	0.00	-2.00	-1.29	30458.00	-0.06	52.05	52.00
7	2	3	14287.00	7930.00	147.00	-50	Spot (Block7, Row3, Column2)	48.46	46.00	10.67	0.02	0.22	55.00	54.16	55.00	11.78	0.01	0.22	7.00	0.00	0.00	-9.00	-6.54	28495.00	-0.48	47.97	48.00
7	3	3	14587.00	7932.00	147.00	-50	Spot (Block7, Row3, Column3)	57.36	57.00	9.95	0.00	0.17	53.00	52.37	53.00	12.07	0.01	0.23	18.00	4.00	0.00	4.00	4.36	34130.00	0.41	61.32	63.00
7	4	3	14942.00	7908.00	176.70	0	Spot (Block7, Row3, Column4)	57.16	57.00	9.01	0.00	0.16	51.00	50.32	51.00	11.26	0.01	0.22	27.00	2.00	0.00	6.00	6.16	49958.00	0.61	52.11	52.00
7	5	3	15187.00	7936.00	147.00	-50	Spot (Block7, Row3, Column5)	41.85	39.00	10.33	0.03	0.25	52.00	51.94	52.00	11.23	0.00	0.22	1.00	0.00	0.00	-13.00	-10.15	24856.00	-0.90	49.97	48.00
7	6	3	15488.00	7938.00	147.00	-50	Spot (Block7, Row3, Column6)	53.44	52.00	11.71	0.01	0.22	53.00	52.21	53.00	12.04	0.01	0.23	18.00	1.00	0.00	-1.00	0.44	31585.00	0.10	56.34	56.00
7	7	3	15788.00	7940.00	147.00	-50	Spot (Block7, Row3, Column7)	50.68	50.00	9.56	0.01	0.19	49.00	49.24	49.00	11.36	0.00	0.23	17.00	1.00	0.00	1.00	1.68	29949.00	0.13	56.92	56.00
7	8	3	16088.00	7942.00	147.00	-50	Spot (Block7, Row3, Column8)	50.57	50.00	8.11	0.00	0.16	53.00	52.86	53.00	11.81	0.00	0.22	4.00	0.00	0.00	-3.00	-2.43	29987.00	-0.19	52.62	53.00
7	1	4	13985.00	8228.00	147.00	-50	Spot (Block7, Row4, Column1)	47.36	45.00	11.16	0.02	0.24	52.00	51.93	52.00	12.14	0.00	0.23	6.00	0.00	0.00	-7.00	-4.64	27942.00	-0.38	52.46	54.00
7	2	4	14285.00	8230.00	147.00	-50	Spot (Block7, Row4, Column2)	59.82	60.50	9.23	0.00	0.15	52.00	51.69	52.00	11.19	0.00	0.22	40.00	4.00	0.00	8.50	7.82	35177.00	0.73	55.99	56.00
7	3	4	14591.00	8263.00	185.20	0	Spot (Block7, Row4, Column3)	62.71	64.00	9.26	0.01	0.15	51.00	51.03	51.00	10.82	0.00	0.21	59.00	12.00	0.00	13.00	11.71	60512.00	1.08	56.04	57.00
7	4	4	14885.00	8234.00	147.00	-50	Spot (Block7, Row4, Column4)	45.29	44.50	10.65	0.01	0.24	50.00	50.20	50.00	10.84	0.00	0.22	8.00	0.00	0.00	-5.50	-4.71	26628.00	-0.45	48.73	45.00
7	5	4	15186.00	8236.00	147.00	-50	Spot (Block7, Row4, Column5)	50.81	51.00	11.59	0.00	0.23	52.00	51.47	52.00	11.50	0.00	0.22	16.00	0.00	0.00	-1.00	-1.19	29976.00	-0.06	49.32	47.00
7	6	4	15486.00	8238.00	147.00	-50	Spot (Block7, Row4, Column6)	59.82	62.00	11.36	0.02	0.19	53.00	51.64	53.00	12.05	0.01	0.23	37.00	2.00	0.00	9.00	6.82	35117.00	0.68	52.96	54.00
7	7	4	15784.00	8270.00	167.65	0	Spot (Block7, Row4, Column7)	59.08	61.00	11.54	0.01	0.20	50.00	49.52	50.00	11.94	0.00	0.24	49.00	6.00	0.00	11.00	9.08	46020.00	0.80	56.76	57.00
7	8	4	16080.00	8165.00	238.35	0	Spot (Block7, Row4, Column8)	58.90	60.00	10.14	0.01	0.17	49.00	49.64	49.00	11.08	0.01	0.22	47.00	9.00	0.00	11.00	9.90	96363.00	0.84	53.63	57.00
7	1	5	13983.00	8528.00	147.00	-50	Spot (Block7, Row5, Column1)	50.79	50.00	11.85	0.01	0.23	51.00	50.47	51.00	10.58	0.00	0.21	21.00	4.00	0.00	-1.00	-0.21	29813.00	0.03	50.51	48.00
7	2	5	14283.00	8530.00	147.00	-50	Spot (Block7, Row5, Column2)	47.17	46.50	9.44	0.01	0.20	49.00	49.38	49.00	10.24	0.00	0.21	12.00	0.00	0.00	-2.50	-1.83	27641.00	-0.22	48.46	48.00
7	3	5	14583.00	8533.00	147.00	-50	Spot (Block7, Row5, Column3)	57.61	59.00	8.70	0.01	0.15	50.00	50.74	50.00	11.27	0.01	0.22	36.00	0.00	0.00	9.00	7.61	34049.00	0.61	48.00	47.00
7	4	5	14884.00	8535.00	147.00	-50	Spot (Block7, Row5, Column4)	55.52	56.00	7.63	0.00	0.14	50.00	51.11	50.00	11.67	0.01	0.23	24.00	0.00	0.00	6.00	5.52	32645.00	0.38	54.34	54.00
7	5	5	15173.00	8544.00	204.80	0	Spot (Block7, Row5, Column5)	66.51	66.00	11.92	0.00	0.18	48.00	49.56	48.00	11.28	0.01	0.23	71.00	37.00	0.00	18.00	18.51	79341.00	1.50	52.30	51.00
7	6	5	15484.00	8539.00	147.00	-50	Spot (Block7, Row5, Column6)	43.99	42.50	15.07	0.01	0.34	48.00	49.18	48.00	11.42	0.01	0.23	22.00	1.00	0.00	-5.50	-4.01	25868.00	-0.45	51.58	53.00
7	7	5	15770.00	8625.00	176.95	0	Spot (Block7, Row5, Column7)	61.63	63.00	10.16	0.01	0.16	49.00	49.63	49.00	11.54	0.01	0.23	58.00	13.00	0.00	14.00	12.63	53987.00	1.04	50.59	50.00
7	8	5	16085.00	8543.00	147.00	-50	Spot (Block7, Row5, Column8)	50.35	50.00	11.08	0.00	0.22	50.00	49.99	50.00	11.11	0.00	0.22	19.00	0.00	0.00	0.00	0.35	29603.00	0.03	48.17	46.50
7	1	6	13981.00	8829.00	147.00	-50	Spot (Block7, Row6, Column1)	55.13	59.00	12.28	0.03	0.22	49.00	49.71	49.00	11.35	0.01	0.23	43.00	4.00	0.00	10.00	6.13	32581.00	0.48	52.58	50.00
7	2	6	14282.00	8831.00	147.00	-50	Spot (Block7, Row6, Column2)	52.50	49.00	13.09	0.03	0.25	50.00	50.76	50.00	10.88	0.01	0.21	30.00	11.00	0.00	-1.00	2.50	31027.00	0.16	48.28	49.00
7	3	6	14582.00	8833.00	147.00	-50	Spot (Block7, Row6, Column3)	54.62	57.00	11.90	0.02	0.22	51.00	51.49	51.00	11.75	0.00	0.23	29.00	1.00	0.00	6.00	3.62	32447.00	0.27	53.17	56.00
7	4	6	14882.00	8835.00	147.00	-50	Spot (Block7, Row6, Column4)	53.81	56.00	11.38	0.02	0.21	50.00	50.97	50.00	11.69	0.01	0.23	31.00	1.00	0.00	6.00	3.81	31641.00	0.24	52.27	53.00
7	5	6	15182.00	8837.00	147.00	-50	Spot (Block7, Row6, Column5)	64.68	65.00	9.20	0.00	0.14	51.00	51.12	51.00	10.94	0.00	0.21	68.00	20.00	0.00	14.00	13.68	38484.00	1.24	60.61	62.00
7	6	6	15482.00	8839.00	147.00	-50	Spot (Block7, Row6, Column6)	48.53	48.00	8.57	0.00	0.18	50.00	50.19	50.00	11.22	0.00	0.22	7.00	0.00	0.00	-2.00	-1.47	28583.00	-0.15	45.46	43.00
7	7	6	15783.00	8841.00	147.00	-50	Spot (Block7, Row6, Column7)	49.18	48.00	10.34	0.01	0.21	48.00	49.63	48.00	11.44	0.01	0.23	19.00	2.00	0.00	0.00	1.18	28868.00	-0.04	49.29	49.00
7	8	6	16083.00	8843.00	147.00	-50	Spot (Block7, Row6, Column8)	44.73	45.00	8.06	0.00	0.18	50.00	50.80	50.00	11.22	0.01	0.22	0.00	0.00	0.00	-5.00	-5.27	26255.00	-0.54	44.14	44.00
7	1	7	13980.00	9129.00	147.00	-50	Spot (Block7, Row7, Column1)	47.08	47.00	9.05	0.00	0.19	49.00	49.93	49.00	12.20	0.01	0.24	5.00	0.00	0.00	-2.00	-1.92	27775.00	-0.23	51.68	52.50
7	2	7	14280.00	9131.00	147.00	-50	Spot (Block7, Row7, Column2)	55.36	56.00	10.04	0.00	0.18	51.00	51.60	51.00	11.15	0.01	0.22	23.00	2.00	0.00	5.00	4.36	32553.00	0.34	53.73	55.50
7	3	7	14580.00	9133.00	147.00	-50	Spot (Block7, Row7, Column3)	44.43	45.00	10.52	0.01	0.24	51.00	51.96	51.00	11.15	0.01	0.21	3.00	0.00	0.00	-6.00	-6.57	26167.00	-0.68	51.87	51.00
7	4	7	14880.00	9135.00	147.00	-50	Spot (Block7, Row7, Column4)	47.55	47.00	13.17	0.01	0.28	49.00	49.98	49.00	10.79	0.01	0.22	19.00	5.00	0.00	-2.00	-1.45	28007.00	-0.23	51.86	52.00
7	5	7	15181.00	9137.00	147.00	-50	Spot (Block7, Row7, Column5)	53.91	54.00	9.69	0.00	0.18	50.00	50.14	50.00	10.38	0.00	0.21	23.00	5.00	0.00	4.00	3.91	31804.00	0.36	49.94	50.00
7	6	7	15481.00	9139.00	147.00	-50	Spot (Block7, Row7, Column6)	51.50	50.00	10.46	0.01	0.20	50.00	50.61	50.00	10.90	0.01	0.22	21.00	3.00	0.00	0.00	1.50	30334.00	0.08	50.40	49.00
7	7	7	15781.00	9141.00	147.00	-50	Spot (Block7, Row7, Column7)	51.66	49.00	11.74	0.02	0.23	51.00	50.58	51.00	12.33	0.00	0.24	22.00	1.00	0.00	-2.00	0.66	30379.00	0.09	49.60	49.00
7	8	7	16081.00	9143.00	147.00	-50	Spot (Block7, Row7, Column8)	59.89	62.00	11.87	0.02	0.20	51.00	50.89	51.00	11.78	0.00	0.23	49.00	7.00	0.00	11.00	8.89	35277.00	0.76	56.94	60.00
7	1	8	14014.00	9431.00	150.35	0	Spot (Block7, Row8, Column1)	105.54	102.00	19.46	0.01	0.18	52.00	52.67	52.00	11.75	0.01	0.22	100.00	96.00	0.00	50.00	53.54	65435.00	4.50	74.63	75.00
7	2	8	14278.00	9431.00	147.00	-50	Spot (Block7, Row8, Column2)	52.70	52.00	10.31	0.01	0.20	51.00	50.87	51.00	11.51	0.00	0.23	20.00	0.00	0.00	1.00	1.70	30933.00	0.16	51.87	51.00
7	3	8	14578.00	9433.00	147.00	-50	Spot (Block7, Row8, Column3)	45.68	43.00	12.71	0.03	0.28	50.00	50.50	50.00	11.28	0.00	0.22	14.00	0.00	0.00	-7.00	-4.32	26817.00	-0.43	48.79	49.00
7	4	8	14879.00	9435.00	147.00	-50	Spot (Block7, Row8, Column4)	45.53	44.00	11.43	0.01	0.25	49.00	49.71	49.00	10.61	0.01	0.21	12.00	5.00	0.00	-5.00	-3.47	26817.00	-0.39	46.47	42.00
7	5	8	15179.00	9437.00	147.00	-50	Spot (Block7, Row8, Column5)	57.48	59.00	13.97	0.01	0.24	49.00	49.07	49.00	9.60	0.00	0.20	50.00	28.00	0.00	10.00	8.48	33798.00	0.88	56.14	56.00
7	6	8	15479.00	9439.00	147.00	-50	Spot (Block7, Row8, Column6)	50.77	51.00	6.65	0.00	0.13	49.00	49.79	49.00	10.27	0.01	0.21	8.00	0.00	0.00	2.00	1.77	30107.00	0.09	47.52	47.00
7	7	8	15748.00	9409.00	246.35	0	Spot (Block7, Row8, Column7)	55.45	56.00	10.21	0.00	0.18	47.00	48.26	47.00	11.21	0.01	0.23	39.00	9.00	0.00	9.00	8.45	97201.00	0.64	47.52	47.00
7	8	8	16092.00	9447.00	177.60	0	Spot (Block7, Row8, Column8)	76.74	73.00	17.03	0.02	0.22	50.00	49.47	50.00	11.45	0.00	0.23	87.00	54.00	0.00	23.00	26.74	67527.00	2.38	61.82	63.00
8	1	1	18514.00	7352.00	153.25	0	Spot (Block8, Row1, Column1)	5237.69	4741.00	2542.70	0.04	0.49	181.00	182.94	181.00	24.91	0.00	0.14	100.00	100.00	0.00	4560.00	5056.69	3362594.00	202.92	1268.82	1061.00
8	2	1	18807.00	7361.00	199.55	0	Spot (Block8, Row1, Column2)	235.37	227.00	31.20	0.02	0.13	182.00	182.71	182.00	19.96	0.00	0.11	89.00	58.00	0.00	45.00	53.37	266206.00	2.64	199.33	200.00
8	3	1	19114.00	7379.00	128.70	0	Spot (Block8, Row1, Column3)	203.84	205.00	10.92	0.00	0.05	181.00	179.88	181.00	17.01	0.00	0.09	69.00	13.00	0.00	24.00	22.84	89077.00	1.41	194.67	193.00
8	4	1	19405.00	7339.00	199.45	0	Spot (Block8, Row1, Column4)	215.09	209.00	26.20	0.01	0.12	183.00	181.48	183.00	17.55	0.00	0.10	68.00	30.00	0.00	26.00	32.09	241332.00	1.92	191.72	193.00
8	5	1	19706.00	7365.00	274.30	0	Spot (Block8, Row1, Column5)	204.66	204.00	17.67	0.00	0.09	185.00	184.50	185.00	15.10	0.00	0.08	57.00	26.00	0.00	19.00	19.66	448821.00	1.34	193.26	192.00
8	6	1	20008.00	7336.00	157.00	0	Spot (Block8, Row1, Column6)	240.26	231.50	28.64	0.02	0.12	191.00	191.73	191.00	14.37	0.00	0.07	91.00	67.00	0.00	40.50	49.26	162896.00	3.38	211.61	208.00
8	7	1	20312.00	7389.00	98.25	0	Spot (Block8, Row1, Column7)	245.37	244.00	27.75	0.00	0.11	198.00	202.85	198.00	44.76	0.01	0.22	50.00	2.00	0.00	46.00	47.37	59871.00	0.95	217.77	213.00
8	8	1	20605.00	7371.00	147.55	0	Spot (Block8, Row1, Column8)	15010.98	14249.00	6695.74	0.02	0.45	211.00	223.10	211.00	62.77	0.02	0.28	100.00	100.00	0.00	14038.00	14799.98	8916521.00	235.59	3218.53	2718.50
8	1	2	18492.00	7687.00	181.60	0	Spot (Block8, Row2, Column1)	193.85	194.00	14.18	0.00	0.07	181.00	179.20	181.00	21.52	0.00	0.12	30.00	0.00	0.00	13.00	12.85	179889.00	0.68	185.61	185.00
8	2	2	18836.00	7669.00	158.60	0	Spot (Block8, Row2, Column2)	208.81	207.00	17.77	0.00	0.09	184.00	182.77	184.00	15.13	0.00	0.08	68.00	30.00	0.00	23.00	24.81	144288.00	1.72	201.72	199.00
8	3	2	19109.00	7676.00	186.65	0	Spot (Block8, Row2, Column3)	211.48	211.00	12.15	0.00	0.06	183.00	182.25	183.00	13.26	0.00	0.07	89.00	55.00	0.00	28.00	28.48	206830.00	2.21	197.06	197.50
8	4	2	19419.00	7660.00	220.10	0	Spot (Block8, Row2, Column4)	207.26	208.00	15.23	0.00	0.07	181.00	181.10	181.00	14.61	0.00	0.08	77.00	40.00	0.00	27.00	26.26	286643.00	1.79	185.30	186.00
8	5	2	19718.00	7664.00	201.30	0	Spot (Block8, Row2, Column5)	271.80	276.00	58.56	0.01	0.22	186.00	185.94	186.00	14.35	0.00	0.08	99.00	94.00	0.00	90.00	85.80	311749.00	5.98	219.44	213.00
8	6	2	19983.00	7655.00	210.30	0	Spot (Block8, Row2, Column6)	222.22	222.00	15.25	0.00	0.07	194.00	195.66	194.00	18.11	0.00	0.09	75.00	25.00	0.00	28.00	28.22	279997.00	1.47	205.91	204.50
8	7	2	20327.00	7667.00	280.35	0	Spot (Block8, Row2, Column7)	213.87	214.00	15.41	0.00	0.07	196.00	196.23	196.00	15.07	0.00	0.08	56.00	16.00	0.00	18.00	17.87	490195.00	1.17	198.45	199.00
8	8	2	20629.00	7655.00	255.80	0	Spot (Block8, Row2, Column8)	217.73	217.00	12.47	0.00	0.06	208.00	216.72	208.00	50.35	0.02	0.23	0.00	0.00	0.00	9.00	9.73	413472.00	0.02	208.13	206.00
8	1	3	18501.00	7949.00	219.25	0	Spot (Block8, Row3, Column1)	204.62	202.00	22.92	0.01	0.11	184.00	181.55	184.00	18.43	0.01	0.10	49.00	15.00	0.00	18.00	20.62	280734.00	1.25	188.68	188.00
8	2	3	18783.00	7928.00	158.95	0	Spot (Block8, Row3, Column2)	218.06	215.00	22.31	0.01	0.10	183.00	181.16	183.00	17.15	0.00	0.09	80.00	43.00	0.00	32.00	35.06	152863.00	2.15	195.13	195.00
8	3	3	19119.00	7963.00	194.65	0	Spot (Block8, Row3, Column3)	215.85	208.00	35.44	0.02	0.16	186.00	185.19	186.00	15.80	0.00	0.09	68.00	32.00	0.00	22.00	29.85	231178.00	1.94	199.85	200.50
8	4	3	19415.00	7947.00	177.70	0	Spot (Block8, Row3, Column4)	255.52	258.00	33.02	0.00	0.13	185.00	184.68	185.00	14.76	0.00	0.08	99.00	88.00	0.00	73.00	70.52	226649.00	4.80	209.75	207.00
8	5	3	19690.00	7952.00	196.25	0	Spot (Block8, Row3, Column5)	217.07	215.00	20.17	0.00	0.09	186.00	186.61	186.00	18.40	0.00	0.10	74.00	31.00	0.00	29.00	31.07	236608.00	1.66	197.13	195.00
8	6	3	20010.00	7957.00	180.55	0	Spot (Block8, Row3, Column6)	561.71	550.00	172.72	0.01	0.31	195.00	197.08	195.00	21.75	0.00	0.11	100.00	100.00	0.00	355.00	366.71	514522.00	16.76	301.85	300.50
8	7	3	20320.00	7951.00	188.65	0	Spot (Block8, Row3, Column7)	211.71	212.00	11.98	0.00	0.06	196.00	198.43	196.00	18.85	0.01	0.09	40.00	2.00	0.00	16.00	15.71	211919.00	0.70	201.99	204.00
8	8	3	20609.00	7972.00	158.80	0	Spot (Block8, Row3, Column8)	694.11	666.00	224.21	0.02	0.32	198.00	199.64	198.00	17.73	0.00	0.09	100.00	100.00	0.00	468.00	496.11	481712.00	27.89	334.72	311.00
8	1	4	18515.00	8245.00	170.55	0	Spot (Block8, Row4, Column1)	239.12	232.00	33.14	0.01	0.14	185.00	184.37	185.00	17.16	0.00	0.09	89.00	63.00	0.00	47.00	54.12	193684.00	3.19	200.48	200.50
8	2	4	18809.00	8262.00	181.90	0	Spot (Block8, Row4, Column2)	240.45	234.00	26.59	0.01	0.11	186.00	184.48	186.00	21.39	0.00	0.12	91.00	60.00	0.00	48.00	54.45	223382.00	2.62	206.52	204.00
8	3	4	19105.00	8260.00	165.15	0	Spot (Block8, Row4, Column3)	372.46	380.00	60.52	0.01	0.16	189.00	186.63	189.00	19.59	0.01	0.10	100.00	99.00	0.00	191.00	183.46	281577.00	9.49	256.69	265.50
8	4	4	19407.00	8257.00	147.00	-50	Spot (Block8, Row4, Column4)	194.51	196.00	14.61	0.00	0.08	187.00	186.14	187.00	16.14	0.00	0.09	26.00	3.00	0.00	9.00	7.51	115929.00	0.52	193.99	198.00
8	5	4	19688.00	8248.00	185.50	0	Spot (Block8, Row4, Column5)	205.40	204.00	15.14	0.00	0.07	184.00	183.64	184.00	16.23	0.00	0.09	61.00	21.00	0.00	20.00	21.40	198414.00	1.34	192.48	190.00
8	6	4	20015.00	8267.00	196.35	0	Spot (Block8, Row4, Column6)	284.09	286.00	35.25	0.00	0.12	190.00	191.32	190.00	20.04	0.00	0.10	99.00	93.00	0.00	96.00	94.09	309658.00	4.63	229.90	224.00
8	7	4	20308.00	8264.00	147.00	-50	Spot (Block8, Row4, Column7)	204.35	202.00	15.32	0.01	0.07	196.00	201.57	196.00	33.66	0.01	0.17	6.00	0.00	0.00	6.00	8.35	120155.00	0.08	204.15	203.00
8	8	4	20612.00	8281.00	193.45	0	Spot (Block8, Row4, Column8)	216.98	216.00	14.85	0.00	0.07	198.00	199.59	198.00	17.23	0.00	0.09	52.00	11.00	0.00	18.00	18.98	228266.00	1.01	207.82	206.00
8	1	5	18494.00	8557.00	184.05	0	Spot (Block8, Row5, Column1)	281.60	282.50	45.23	0.00	0.16	189.00	190.30	189.00	18.91	0.00	0.10	97.00	85.00	0.00	93.50	92.60	268084.00	4.83	216.14	209.50
8	2	5	18802.00	8553.00	155.95	0	Spot (Block8, Row5, Column2)	749.58	669.00	227.40	0.05	0.30	190.00	192.16	190.00	29.68	0.00	0.15	100.00	100.00	0.00	479.00	559.58	502221.00	18.78	330.17	309.00
8	3	5	19111.00	8553.00	163.40	0	Spot (Block8, Row5, Column3)	352.78	367.00	52.76	0.02	0.15	191.00	189.07	191.00	22.15	0.00	0.12	99.00	97.00	0.00	176.00	161.78	261409.00	7.39	247.07	238.00
8	4	5	19409.00	8574.00	163.95	0	Spot (Block8, Row5, Column4)	212.40	213.00	15.45	0.00	0.07	187.00	186.78	187.00	16.51	0.00	0.09	71.00	30.00	0.00	26.00	25.40	158665.00	1.55	201.33	201.00
8	5	5	19707.00	8561.00	148.75	0	Spot (Block8, Row5, Column5)	382.53	392.00	60.73	0.01	0.16	186.00	186.06	186.00	16.41	0.00	0.09	100.00	100.00	0.00	206.00	196.53	231812.00	11.97	252.32	238.50
8	6	5	20004.00	8566.00	205.65	0	Spot (Block8, Row5, Column6)	213.69	213.00	12.75	0.00	0.06	191.00	195.15	191.00	33.10	0.01	0.17	18.00	0.00	0.00	22.00	22.69	257493.00	0.56	202.45	203.00
8	7	5	20307.00	8560.00	176.90	0	Spot (Block8, Row5, Column7)	1844.58	1746.00	792.29	0.02	0.43	204.00	212.91	204.00	42.18	0.02	0.20	100.00	100.00	0.00	1542.00	1640.58	1614010.00	38.68	600.16	593.00
8	8	5	20628.00	8559.00	159.10	0	Spot (Block8, Row5, Column8)	250.04	248.00	29.75	0.00	0.12	202.00	206.55	202.00	30.41	0.01	0.15	68.00	40.00	0.00	46.00	48.04	175280.00	1.43	220.40	213.00
8	1	6	18503.00	8851.00	180.00	0	Spot (Block8, Row6, Column1)	510.22	495.00	154.61	0.01	0.30	192.00	195.36	192.00	27.12	0.01	0.14	100.00	100.00	0.00	303.00	318.22	463283.00	11.61	287.44	286.00
8	2	6	18804.00	8854.00	184.40	0	Spot (Block8, Row6, Column2)	1081.55	1099.00	379.41	0.01	0.35	198.00	202.50	198.00	32.48	0.01	0.16	100.00	100.00	0.00	901.00	883.55	1036123.00	27.06	439.35	440.00
8	3	6	19101.00	8846.00	176.40	0	Spot (Block8, Row6, Column3)	255.67	260.00	25.43	0.01	0.10	191.00	193.31	191.00	23.69	0.01	0.12	94.00	69.00	0.00	69.00	64.67	222180.00	2.63	217.84	218.00
8	4	6	19404.00	8891.00	226.35	0	Spot (Block8, Row6, Column4)	206.62	207.00	17.49	0.00	0.08	188.00	188.14	188.00	15.65	0.00	0.08	56.00	22.00	0.00	19.00	18.62	303940.00	1.18	194.41	197.00
8	5	6	19699.00	8851.00	146.00	0	Spot (Block8, Row6, Column5)	295.94	295.00	31.26	0.00	0.11	188.00	188.07	188.00	17.20	0.00	0.09	99.00	98.00	0.00	107.00	107.94	171643.00	6.27	227.41	221.00
8	6	6	20028.00	8864.00	207.20	0	Spot (Block8, Row6, Column6)	203.02	203.00	10.97	0.00	0.05	191.00	193.74	191.00	26.88	0.01	0.14	9.00	0.00	0.00	12.00	12.02	248294.00	0.35	195.35	196.00
8	7	6	20302.00	8856.00	150.75	0	Spot (Block8, Row6, Column7)	235.95	233.00	17.36	0.01	0.07	199.00	203.83	199.00	29.32	0.01	0.14	61.00	14.00	0.00	34.00	36.95	147470.00	1.10	214.55	214.00
8	8	6	20627.00	8873.00	181.65	0	Spot (Block8, Row6, Column8)	228.65	227.00	17.09	0.00	0.07	203.00	202.95	203.00	17.95	0.00	0.09	64.00	28.00	0.00	24.00	25.65	212189.00	1.43	208.06	209.00
8	1	7	18499.00	9153.00	178.95	0	Spot (Block8, Row7, Column1)	248.65	240.00	36.36	0.02	0.15	189.00	189.78	189.00	19.05	0.00	0.10	88.00	60.00	0.00	51.00	59.65	222291.00	3.09	203.45	202.00
8	2	7	18799.00	9155.00	223.75	0	Spot (Block8, Row7, Column2)	215.77	216.00	13.64	0.00	0.06	193.00	194.27	193.00	23.35	0.00	0.12	49.00	3.00	0.00	23.00	22.77	310929.00	0.92	198.82	198.00
8	3	7	19064.00	9113.00	133.80	0	Spot (Block8, Row7, Column3)	210.91	211.00	11.96	0.00	0.06	192.00	193.64	192.00	20.26	0.00	0.10	41.00	4.00	0.00	19.00	18.91	102291.00	0.85	202.94	201.00
8	4	7	19420.00	9138.00	145.70	0	Spot (Block8, Row7, Column4)	211.74	209.00	23.82	0.01	0.11	189.00	190.02	189.00	17.98	0.00	0.09	59.00	21.00	0.00	20.00	22.74	122172.00	1.21	196.82	197.00
8	5	7	19703.00	9160.00	147.00	-50	Spot (Block8, Row7, Column5)	200.24	199.00	12.71	0.00	0.06	189.00	191.62	189.00	26.72	0.01	0.14	12.00	0.00	0.00	10.00	11.24	118140.00	0.32	208.42	208.50
8	6	7	20001.00	9160.00	180.15	0	Spot (Block8, Row7, Column6)	1235.64	1227.00	485.01	0.00	0.39	195.00	202.78	195.00	37.36	0.02	0.18	100.00	100.00	0.00	1032.00	1040.64	1120722.00	27.65	435.34	427.00
8	7	7	20299.00	9153.00	184.25	0	Spot (Block8, Row7, Column7)	219.57	217.00	20.98	0.01	0.10	196.00	200.59	196.00	25.61	0.01	0.13	39.00	8.00	0.00	21.00	23.57	209472.00	0.74	202.13	204.00
8	8	7	20610.00	9160.00	192.85	0	Spot (Block8, Row7, Column8)	348.27	334.00	45.05	0.02	0.13	202.00	202.12	202.00	16.46	0.00	0.08	100.00	100.00	0.00	132.00	146.27	366380.00	8.88	259.31	268.00
8	1	8	18511.00	9449.00	147.70	0	Spot (Block8, Row8, Column1)	279.82	287.00	34.64	0.01	0.12	189.00	188.87	189.00	17.05	0.00	0.09	98.00	91.00	0.00	98.00	90.82	166211.00	5.33	220.03	217.00
8	2	8	18795.00	9469.00	180.30	0	Spot (Block8, Row8, Column2)	212.41	212.00	14.92	0.00	0.07	191.00	191.23	191.00	15.50	0.00	0.08	63.00	24.00	0.00	21.00	21.41	192023.00	1.37	203.77	203.00
8	3	8	19113.00	9477.00	179.10	0	Spot (Block8, Row8, Column3)	214.28	212.00	16.87	0.00	0.08	194.00	194.56	194.00	17.56	0.00	0.09	50.00	13.00	0.00	18.00	20.28	193705.00	1.12	209.35	208.00
8	4	8	19396.00	9456.00	148.60	0	Spot (Block8, Row8, Column4)	1431.12	1427.50	567.57	0.00	0.40	192.00	192.38	192.00	19.39	0.00	0.10	100.00	100.00	0.00	1235.50	1239.12	870119.00	63.89	530.53	476.50
8	5	8	19683.00	9463.00	180.05	0	Spot (Block8, Row8, Column5)	220.87	219.00	19.83	0.00	0.09	192.00	194.12	192.00	23.42	0.00	0.12	58.00	17.00	0.00	27.00	28.87	200775.00	1.14	205.54	204.00
8	6	8	19999.00	9461.00	161.25	0	Spot (Block8, Row8, Column6)	1129.02	1014.00	476.71	0.05	0.42	200.00	205.73	200.00	31.71	0.01	0.15	100.00	100.00	0.00	814.00	929.02	815151.00	29.12	389.22	379.00
8	7	8	20293.00	9457.00	176.75	0	Spot (Block8, Row8, Column7)	233.59	229.00	24.26	0.01	0.10	198.00	200.46	198.00	21.81	0.01	0.11	71.00	29.00	0.00	31.00	35.59	204625.00	1.52	213.27	210.00
8	8	8	20601.00	9465.00	159.35	0	Spot (Block8, Row8, Column8)	337.30	315.00	131.79	0.03	0.39	204.00	205.12	204.00	17.03	0.00	0.08	99.00	97.00	0.00	111.00	133.30	236108.00	7.76	254.43	248.50
9	1	1	4983.00	11770.00	151.15	0	Spot (Block9, Row1, Column1)	5301.72	5035.50	2504.68	0.02	0.47	245.00	251.90	245.00	32.17	0.01	0.13	100.00	100.00	0.00	4790.50	5056.72	3318876.00	156.97	1443.84	1253.00
9	2	1	5282.00	11778.00	147.30	0	Spot (Block9, Row1, Column2)	699.60	674.00	226.08	0.02	0.32	241.00	247.28	241.00	27.16	0.01	0.11	100.00	100.00	0.00	433.00	458.60	416959.00	16.66	357.01	352.00
9	3	1	5584.00	11774.00	184.00	0	Spot (Block9, Row1, Column3)	348.10	321.00	75.82	0.04	0.22	234.00	238.99	234.00	22.95	0.01	0.10	94.00	84.00	0.00	87.00	114.10	331042.00	4.75	262.85	262.50
9	4	1	5883.00	11779.00	146.85	0	Spot (Block9, Row1, Column4)	622.97	610.50	184.72	0.01	0.30	240.00	245.77	240.00	27.03	0.01	0.11	100.00	100.00	0.00	370.50	382.97	365061.00	13.95	341.36	317.00
9	5	1	6185.00	11784.00	152.35	0	Spot (Block9, Row1, Column5)	710.34	634.00	317.50	0.05	0.45	250.00	252.97	250.00	28.67	0.01	0.11	100.00	99.00	0.00	384.00	460.34	453907.00	15.95	338.88	316.00
9	6	1	6468.00	11778.00	148.35	0	Spot (Block9, Row1, Column6)	895.44	845.00	360.88	0.03	0.40	262.00	259.51	262.00	29.19	0.00	0.11	100.00	100.00	0.00	583.00	633.44	538157.00	21.79	413.66	365.50
9	7	1	6789.00	11786.00	118.45	0	Spot (Block9, Row1, Column7)	1517.68	1433.00	515.18	0.02	0.34	273.00	272.18	273.00	52.69	0.00	0.19	100.00	100.00	0.00	1160.00	1244.68	556990.00	23.64	635.06	566.00
9	8	1	7074.00	11795.00	147.45	0	Spot (Block9, Row1, Column8)	16162.41	15029.00	7539.32	0.03	0.47	289.00	291.22	289.00	74.07	0.00	0.25	100.00	100.00	0.00	14740.00	15873.41	9584307.00	214.28	3393.56	2640.00
9	1	2	4947.00	12088.00	197.40	0	Spot (Block9, Row2, Column1)	282.98	285.00	22.11	0.00	0.08	247.00	252.25	247.00	29.74	0.01	0.12	70.00	11.00	0.00	38.00	35.98	311565.00	1.03	264.12	266.00
9	2	2	5272.00	12080.00	134.10	0	Spot (Block9, Row2, Column2)	502.22	502.00	107.80	0.00	0.21	248.00	251.05	248.00	25.53	0.01	0.10	100.00	99.00	0.00	254.00	254.22	242072.00	9.84	321.38	314.00
9	3	2	5593.00	12072.00	183.75	0	Spot (Block9, Row2, Column3)	286.49	291.00	20.99	0.01	0.07	242.00	247.58	242.00	26.86	0.01	0.11	85.00	36.00	0.00	49.00	44.49	270736.00	1.45	268.74	276.00
9	4	2	5871.00	12085.00	201.85	0	Spot (Block9, Row2, Column4)	374.12	372.00	76.54	0.00	0.20	238.00	245.27	238.00	27.86	0.01	0.11	96.00	86.00	0.00	134.00	136.12	432486.00	4.62	283.14	286.00
9	5	2	6180.00	12078.00	163.60	0	Spot (Block9, Row2, Column5)	954.65	912.00	364.52	0.02	0.38	249.00	252.63	249.00	30.37	0.01	0.12	100.00	100.00	0.00	663.00	705.65	707397.00	23.11	429.21	377.00
9	6	2	6467.00	12083.00	164.10	0	Spot (Block9, Row2, Column6)	389.70	377.00	67.10	0.01	0.17	257.00	259.10	257.00	37.98	0.00	0.15	97.00	77.00	0.00	120.00	132.70	287985.00	3.44	301.40	299.00
9	7	2	6768.00	12085.00	195.35	0	Spot (Block9, Row2, Column7)	338.64	320.00	49.83	0.02	0.15	259.00	257.32	259.00	31.58	0.00	0.12	90.00	47.00	0.00	61.00	79.64	366066.00	2.57	283.97	286.00
9	8	2	7093.00	12106.00	279.20	0	Spot (Block9, Row2, Column8)	296.26	296.00	29.97	0.00	0.10	275.50	274.70	275.50	60.59	0.00	0.22	7.00	0.00	0.00	20.50	20.76	676064.00	0.36	276.55	283.00
9	1	3	4976.00	12380.00	144.65	0	Spot (Block9, Row3, Column1)	849.94	790.00	341.00	0.03	0.40	240.00	246.38	240.00	26.77	0.01	0.11	100.00	100.00	0.00	550.00	609.94	486167.00	22.55	382.62	359.00
9	2	3	5271.00	12383.00	264.85	0	Spot (Block9, Row3, Column2)	279.08	279.00	30.79	0.00	0.11	249.00	253.31	249.00	33.40	0.01	0.13	45.00	11.00	0.00	30.00	30.08	569877.00	0.77	258.21	261.00
9	3	3	5558.00	12367.00	144.55	0	Spot (Block9, Row3, Column3)	2632.07	1287.50	5027.13	0.31	1.91	260.00	261.28	260.00	59.74	0.00	0.23	98.00	94.00	0.00	1027.50	2372.07	1484488.00	39.69	884.90	368.00
9	4	3	5880.00	12377.00	149.35	0	Spot (Block9, Row3, Column4)	940.98	827.00	449.18	0.06	0.48	254.00	257.74	254.00	55.77	0.01	0.22	100.00	98.00	0.00	573.00	686.98	575877.00	12.25	386.90	373.00
9	5	3	6180.00	12380.00	137.70	0	Spot (Block9, Row3, Column5)	1093.73	1024.00	505.04	0.03	0.46	258.00	262.62	258.00	42.90	0.01	0.16	100.00	100.00	0.00	766.00	835.73	555615.00	19.37	497.50	440.00
9	6	3	6480.00	12381.00	214.30	0	Spot (Block9, Row3, Column6)	1449.77	1191.00	723.11	0.09	0.50	274.00	274.83	274.00	47.74	0.00	0.17	100.00	100.00	0.00	917.00	1175.77	1906446.00	24.61	606.59	603.00
9	7	3	6783.00	12383.00	148.55	0	Spot (Block9, Row3, Column7)	528.99	477.00	174.25	0.04	0.33	268.00	264.92	268.00	37.01	0.01	0.14	98.00	94.00	0.00	209.00	260.99	320038.00	7.13	328.08	315.00
9	8	3	7083.00	12392.00	193.40	0	Spot (Block9, Row3, Column8)	348.32	326.00	62.67	0.03	0.18	279.00	271.63	279.00	28.93	0.01	0.11	72.00	42.00	0.00	47.00	69.32	366429.00	2.65	288.28	289.00
9	1	4	4975.00	12673.00	144.65	0	Spot (Block9, Row4, Column1)	945.68	868.50	419.43	0.04	0.44	244.00	249.05	244.00	31.28	0.01	0.13	100.00	100.00	0.00	624.50	701.68	540927.00	22.27	375.38	373.00
9	2	4	5276.00	12679.00	191.45	0	Spot (Block9, Row4, Column2)	752.30	708.50	271.27	0.03	0.36	256.00	259.06	256.00	40.54	0.01	0.16	100.00	99.00	0.00	452.50	496.30	776376.00	12.17	404.19	401.00
9	3	4	5579.00	12677.00	144.70	0	Spot (Block9, Row4, Column3)	6743.99	6140.00	4034.78	0.04	0.60	262.00	268.08	262.00	62.70	0.01	0.23	100.00	100.00	0.00	5878.00	6481.99	3830588.00	103.28	1471.89	1217.00
9	4	4	5874.00	12679.00	147.00	-50	Spot (Block9, Row4, Column4)	285.22	284.00	20.68	0.00	0.07	260.00	263.34	260.00	70.04	0.01	0.27	2.00	0.00	0.00	24.00	25.22	167709.00	0.31	276.95	285.00
9	5	4	6161.00	12677.00	135.55	0	Spot (Block9, Row4, Column5)	1029.39	554.00	1381.68	0.27	1.34	269.00	271.79	269.00	70.92	0.00	0.26	100.00	99.00	0.00	285.00	760.39	506461.00	10.68	410.90	392.00
9	6	4	6475.00	12684.00	175.05	0	Spot (Block9, Row4, Column6)	1050.23	943.00	469.20	0.05	0.45	276.00	275.34	276.00	41.46	0.00	0.15	97.00	95.00	0.00	667.00	774.23	902148.00	18.69	548.24	383.50
9	7	4	6773.00	12685.00	151.10	0	Spot (Block9, Row4, Column7)	478.04	434.00	149.56	0.04	0.31	274.00	271.28	274.00	27.42	0.00	0.10	96.00	85.00	0.00	160.00	204.04	299252.00	7.54	317.86	305.00
9	8	4	7077.00	12688.00	167.85	0	Spot (Block9, Row4, Column8)	371.83	372.00	55.77	0.00	0.15	281.00	276.42	281.00	25.41	0.01	0.09	89.00	72.00	0.00	91.00	90.83	292255.00	3.75	302.90	300.00
9	1	5	4974.00	12978.00	142.45	0	Spot (Block9, Row5, Column1)	1871.47	1732.00	879.92	0.03	0.47	246.00	252.88	246.00	40.18	0.01	0.16	100.00	100.00	0.00	1486.00	1625.47	1031182.00	40.28	628.48	566.00
9	2	5	5274.00	12978.00	155.35	0	Spot (Block9, Row5, Column2)	383.26	386.00	54.93	0.00	0.14	255.00	261.51	255.00	42.09	0.01	0.16	94.00	82.00	0.00	131.00	128.26	254482.00	2.89	303.33	301.00
9	3	5	5568.00	12975.00	157.05	0	Spot (Block9, Row5, Column3)	2300.47	2092.50	1110.10	0.04	0.48	262.00	269.77	262.00	52.68	0.01	0.20	100.00	100.00	0.00	1830.50	2038.47	1559722.00	38.55	650.39	611.50
9	4	5	5879.00	12989.00	158.00	0	Spot (Block9, Row5, Column4)	461.05	444.00	148.79	0.02	0.32	264.00	269.57	264.00	75.56	0.01	0.28	73.00	53.00	0.00	180.00	197.05	315359.00	2.53	321.16	303.00
9	5	5	6175.00	12981.00	143.30	0	Spot (Block9, Row5, Column5)	7982.08	6908.00	4916.08	0.06	0.62	273.00	275.94	273.00	72.37	0.00	0.26	100.00	100.00	0.00	6635.00	7709.08	4453998.00	106.48	1761.20	1341.00
9	6	5	6478.00	12979.00	171.90	0	Spot (Block9, Row5, Column6)	381.88	375.00	71.94	0.01	0.19	275.00	272.99	275.00	36.96	0.00	0.14	88.00	63.00	0.00	100.00	106.88	315813.00	2.95	305.10	304.00
9	7	5	6770.00	12987.00	169.35	0	Spot (Block9, Row5, Column7)	606.44	597.00	150.06	0.01	0.25	276.00	272.59	276.00	30.61	0.01	0.11	100.00	99.00	0.00	321.00	330.44	484542.00	10.91	377.34	378.00
9	8	5	7076.00	12986.00	149.85	0	Spot (Block9, Row5, Column8)	865.97	799.00	398.65	0.03	0.46	283.00	279.02	283.00	31.57	0.01	0.11	100.00	100.00	0.00	516.00	582.97	534303.00	18.59	387.20	381.00
9	1	6	4972.00	13270.00	209.90	0	Spot (Block9, Row6, Column1)	1355.82	1077.00	702.03	0.10	0.52	259.00	268.79	259.00	52.04	0.02	0.19	100.00	100.00	0.00	818.00	1096.82	1700199.00	20.89	586.22	590.00
9	2	6	5274.00	13272.00	189.10	0	Spot (Block9, Row6, Column2)	406.40	399.00	65.91	0.01	0.16	249.00	255.63	249.00	39.06	0.01	0.15	99.00	85.00	0.00	150.00	157.40	408021.00	3.86	306.40	304.00
9	3	6	5566.00	13274.00	145.15	0	Spot (Block9, Row6, Column3)	1486.41	1361.50	774.53	0.04	0.52	254.00	260.75	254.00	41.66	0.01	0.16	100.00	100.00	0.00	1107.50	1232.41	853200.00	29.42	528.96	453.00
9	4	6	5879.00	13291.00	166.00	0	Spot (Block9, Row6, Column4)	336.31	321.00	42.70	0.02	0.13	262.00	261.55	262.00	32.22	0.00	0.12	90.00	44.00	0.00	59.00	74.31	257949.00	2.32	293.04	297.00
9	5	6	6175.00	13282.00	141.00	0	Spot (Block9, Row6, Column5)	5358.44	5206.50	2843.57	0.01	0.53	269.00	269.20	269.00	42.45	0.00	0.16	100.00	100.00	0.00	4937.50	5089.44	2872125.00	119.88	1449.84	1137.50
9	6	6	6487.00	13270.00	199.85	0	Spot (Block9, Row6, Column6)	317.55	309.00	37.87	0.01	0.12	275.00	272.63	275.00	33.54	0.00	0.12	50.00	19.00	0.00	34.00	42.55	360739.00	1.34	284.57	285.00
9	7	6	6773.00	13282.00	148.05	0	Spot (Block9, Row6, Column7)	866.14	764.00	400.06	0.05	0.46	281.00	277.58	281.00	29.38	0.01	0.11	100.00	100.00	0.00	483.00	585.14	518817.00	20.03	398.77	382.00
9	8	6	7078.00	13291.00	147.45	0	Spot (Block9, Row6, Column8)	973.24	929.50	433.44	0.02	0.45	284.00	280.85	284.00	33.95	0.00	0.12	100.00	100.00	0.00	645.50	689.24	576159.00	20.39	426.58	400.00
9	1	7	4971.00	13573.00	165.90	0	Spot (Block9, Row7, Column1)	1175.13	1137.00	445.15	0.01	0.38	259.00	268.25	259.00	50.46	0.02	0.19	100.00	100.00	0.00	878.00	916.13	893098.00	17.97	485.68	487.00
9	2	7	5266.00	13583.00	258.45	0	Spot (Block9, Row7, Column2)	281.08	284.00	25.21	0.00	0.09	251.00	257.03	251.00	41.23	0.01	0.16	33.00	1.00	0.00	33.00	30.08	546139.00	0.58	256.81	253.00
9	3	7	5563.00	13565.00	204.95	0	Spot (Block9, Row7, Column3)	282.43	285.00	20.90	0.00	0.07	251.00	253.10	251.00	29.10	0.00	0.11	64.00	6.00	0.00	34.00	31.43	338065.00	1.01	269.19	273.00
9	4	7	5864.00	13569.00	225.90	0	Spot (Block9, Row7, Column4)	292.61	293.00	17.25	0.00	0.06	259.00	257.64	259.00	27.67	0.00	0.11	65.00	8.00	0.00	34.00	33.61	429846.00	1.26	272.98	274.00
9	5	7	6174.00	13583.00	212.05	0	Spot (Block9, Row7, Column5)	388.48	391.00	61.65	0.00	0.16	272.00	268.72	272.00	35.25	0.01	0.13	93.00	72.00	0.00	119.00	116.48	498415.00	3.40	302.97	301.50
9	6	7	6464.00	13584.00	184.65	0	Spot (Block9, Row7, Column6)	456.50	467.00	85.97	0.01	0.19	281.00	280.80	281.00	46.05	0.00	0.16	94.00	86.00	0.00	186.00	175.50	437787.00	3.82	324.43	315.00
9	7	7	6761.00	13590.00	148.60	0	Spot (Block9, Row7, Column7)	976.90	953.00	388.09	0.01	0.40	283.00	279.41	283.00	28.64	0.01	0.10	100.00	100.00	0.00	670.00	693.90	588092.00	24.35	477.25	400.00
9	8	7	7074.00	13585.00	173.40	0	Spot (Block9, Row7, Column8)	1938.23	1863.00	617.37	0.02	0.32	287.00	286.58	287.00	32.57	0.00	0.11	100.00	100.00	0.00	1576.00	1651.23	1630049.00	50.71	699.66	651.00
9	1	8	4980.00	13862.00	134.70	0	Spot (Block9, Row8, Column1)	382.51	383.00	55.06	0.00	0.14	249.00	254.25	249.00	37.07	0.01	0.15	98.00	82.00	0.00	134.00	133.51	187045.00	3.46	294.22	295.00
9	2	8	5266.00	13872.00	232.25	0	Spot (Block9, Row8, Column2)	302.18	294.00	38.14	0.01	0.13	253.00	252.60	253.00	26.25	0.00	0.10	76.00	30.00	0.00	41.00	49.18	467773.00	1.89	261.90	262.00
9	3	8	5556.00	13875.00	163.35	0	Spot (Block9, Row8, Column3)	425.73	389.50	126.45	0.04	0.30	265.00	261.28	265.00	26.33	0.01	0.10	97.00	79.00	0.00	124.50	160.73	315042.00	6.25	307.23	305.00
9	4	8	5869.00	13879.00	142.85	0	Spot (Block9, Row8, Column4)	562.87	578.50	117.07	0.01	0.21	265.00	262.66	265.00	27.50	0.00	0.10	100.00	100.00	0.00	313.50	297.87	314079.00	10.92	340.00	326.00
9	5	8	6168.00	13882.00	147.00	-50	Spot (Block9, Row8, Column5)	295.43	294.00	14.78	0.00	0.05	275.00	275.81	275.00	45.54	0.00	0.17	6.00	0.00	0.00	19.00	20.43	175783.00	0.43	299.75	300.00
9	6	8	6475.00	13883.00	199.35	0	Spot (Block9, Row8, Column6)	1978.96	1499.00	1178.56	0.12	0.60	283.00	290.43	283.00	62.10	0.01	0.21	100.00	100.00	0.00	1216.00	1695.96	2234248.00	27.19	736.46	743.50
9	7	8	6756.00	13890.00	154.15	0	Spot (Block9, Row8, Column7)	520.16	484.00	151.28	0.03	0.29	289.00	291.27	289.00	44.49	0.00	0.15	94.00	86.00	0.00	195.00	231.16	342266.00	5.14	356.04	325.00
9	8	8	7064.00	13892.00	147.80	0	Spot (Block9, Row8, Column8)	410.14	395.00	109.68	0.02	0.27	295.00	295.49	295.00	30.97	0.00	0.10	89.00	78.00	0.00	100.00	115.14	244033.00	3.70	332.33	319.50
10	1	1	9480.00	11800.00	152.55	0	Spot (Block10, Row1, Column1)	6251.42	5410.50	3214.10	0.06	0.51	189.00	191.00	189.00	27.02	0.00	0.14	100.00	100.00	0.00	5221.50	6062.42	4025915.00	224.25	1280.79	1043.50
10	2	1	9787.00	11804.00	176.45	0	Spot (Block10, Row1, Column2)	261.61	267.00	32.07	0.01	0.12	191.00	191.24	191.00	23.21	0.00	0.12	93.00	68.00	0.00	76.00	70.61	227865.00	3.03	211.07	207.00
10	3	1	10118.00	11823.00	232.40	0	Spot (Block10, Row1, Column3)	206.83	207.00	21.01	0.00	0.10	191.00	190.05	191.00	19.24	0.00	0.10	41.00	13.00	0.00	16.00	15.83	319971.00	0.87	198.30	198.00
10	4	1	10383.00	11807.00	142.30	0	Spot (Block10, Row1, Column4)	275.66	286.00	30.45	0.02	0.11	191.00	189.79	191.00	20.04	0.00	0.11	99.00	86.00	0.00	95.00	84.66	150513.00	4.28	226.22	221.00
10	5	1	10674.00	11808.00	162.35	0	Spot (Block10, Row1, Column5)	247.08	245.00	29.58	0.00	0.12	194.00	192.76	194.00	19.99	0.00	0.10	86.00	57.00	0.00	51.00	53.08	180122.00	2.72	217.46	211.00
10	6	1	10972.00	11821.00	174.70	0	Spot (Block10, Row1, Column6)	226.72	217.00	31.49	0.02	0.14	199.00	199.75	199.00	18.49	0.00	0.09	48.00	23.00	0.00	18.00	27.72	192941.00	1.46	210.43	206.00
10	7	1	11285.00	11807.00	133.95	0	Spot (Block10, Row1, Column7)	286.54	292.00	24.06	0.01	0.08	200.00	207.18	200.00	59.75	0.02	0.29	88.00	1.00	0.00	92.00	86.54	137539.00	1.33	239.86	226.00
10	8	1	11576.00	11815.00	147.95	0	Spot (Block10, Row1, Column8)	18899.96	17344.50	10685.22	0.04	0.57	204.00	217.67	204.00	75.26	0.03	0.35	100.00	100.00	1.01	17140.50	18695.96	11264376.00	248.25	3914.40	2807.00
10	1	2	9484.00	12108.00	226.60	0	Spot (Block10, Row2, Column1)	217.61	214.00	17.04	0.01	0.08	186.00	185.84	186.00	23.92	0.00	0.13	65.00	15.00	0.00	28.00	31.61	321191.00	1.33	202.83	202.00
10	2	2	9787.00	12099.00	238.00	0	Spot (Block10, Row2, Column2)	207.72	206.00	16.71	0.00	0.08	186.00	183.79	186.00	18.42	0.01	0.10	53.00	13.00	0.00	20.00	21.72	339207.00	1.30	192.62	193.00
10	3	2	10072.00	12124.00	224.15	0	Spot (Block10, Row2, Column3)	205.84	203.00	21.94	0.01	0.11	186.00	184.69	186.00	18.68	0.00	0.10	44.00	9.00	0.00	17.00	19.84	296208.00	1.13	189.82	189.00
10	4	2	10380.00	12104.00	147.00	-50	Spot (Block10, Row2, Column4)	208.32	208.00	14.74	0.00	0.07	188.00	186.75	188.00	18.57	0.00	0.10	52.00	13.00	0.00	20.00	20.32	122701.00	1.16	210.69	209.00
10	5	2	10685.00	12106.00	175.40	0	Spot (Block10, Row2, Column5)	298.14	295.50	35.67	0.00	0.12	190.00	188.27	190.00	20.03	0.00	0.11	99.00	98.00	0.00	105.50	108.14	256996.00	5.48	235.01	223.00
10	6	2	10971.00	12062.00	232.05	0	Spot (Block10, Row2, Column6)	205.81	205.00	16.55	0.00	0.08	195.00	196.01	195.00	25.04	0.00	0.13	15.00	2.00	0.00	10.00	10.81	318804.00	0.39	195.91	196.00
10	7	2	11285.00	12114.00	218.55	0	Spot (Block10, Row2, Column7)	216.52	212.00	23.33	0.01	0.11	194.00	193.97	194.00	19.18	0.00	0.10	45.00	15.00	0.00	18.00	22.52	295328.00	1.18	200.53	200.00
10	8	2	11570.00	12104.00	226.05	0	Spot (Block10, Row2, Column8)	217.56	213.00	23.90	0.01	0.11	197.00	205.53	197.00	63.63	0.02	0.31	5.00	0.00	0.00	16.00	20.56	320246.00	0.19	199.24	196.00
10	1	3	9491.00	12401.00	192.35	0	Spot (Block10, Row3, Column1)	214.10	212.00	21.22	0.00	0.10	181.00	177.82	181.00	19.96	0.01	0.11	74.00	30.00	0.00	31.00	33.10	223091.00	1.82	186.71	187.00
10	2	3	9787.00	12396.00	205.70	0	Spot (Block10, Row3, Column2)	202.01	202.00	18.41	0.00	0.09	180.00	177.57	180.00	18.48	0.01	0.10	58.00	13.00	0.00	22.00	22.01	242616.00	1.32	184.14	186.00
10	3	3	10053.00	12394.00	117.65	0	Spot (Block10, Row3, Column3)	278.25	264.00	133.54	0.02	0.48	184.00	182.04	184.00	19.56	0.00	0.11	98.00	76.00	0.00	80.00	94.25	101004.00	4.92	217.39	216.00
10	4	3	10370.00	12403.00	183.05	0	Spot (Block10, Row3, Column4)	216.52	210.00	24.45	0.01	0.11	190.00	189.62	190.00	17.44	0.00	0.09	56.00	23.00	0.00	20.00	26.52	204396.00	1.54	195.53	198.00
10	5	3	10694.00	12395.00	113.45	0	Spot (Block10, Row3, Column5)	246.90	219.00	104.64	0.05	0.42	191.00	190.28	191.00	27.06	0.00	0.14	51.00	28.00	0.00	28.00	55.90	83700.00	2.09	214.13	210.00
10	6	3	10981.00	12407.00	205.25	0	Spot (Block10, Row3, Column6)	852.11	778.00	316.13	0.04	0.37	195.00	198.54	195.00	32.35	0.01	0.16	100.00	100.00	0.00	583.00	657.11	1019979.00	20.20	394.88	388.50
10	7	3	11286.00	12413.00	183.85	0	Spot (Block10, Row3, Column7)	215.23	211.00	20.45	0.01	0.10	192.00	195.49	192.00	27.70	0.01	0.14	31.00	8.00	0.00	19.00	23.23	203824.00	0.71	199.38	196.00
10	8	3	11571.00	12423.00	166.95	0	Spot (Block10, Row3, Column8)	388.81	383.00	92.16	0.01	0.24	191.00	191.87	191.00	22.14	0.00	0.12	99.00	97.00	0.00	192.00	197.81	300159.00	8.90	257.37	257.00
10	1	4	9483.00	12704.00	238.50	0	Spot (Block10, Row4, Column1)	211.40	205.00	29.95	0.01	0.14	181.00	179.73	181.00	19.60	0.00	0.11	61.00	20.00	0.00	24.00	30.40	346695.00	1.62	189.33	189.00
10	2	4	9767.00	12699.00	207.55	0	Spot (Block10, Row4, Column2)	235.32	224.00	32.77	0.02	0.14	180.00	178.64	180.00	18.27	0.00	0.10	90.00	62.00	0.00	44.00	55.32	289203.00	3.10	197.34	196.00
10	3	4	10078.00	12703.00	149.70	0	Spot (Block10, Row4, Column3)	335.47	312.00	63.91	0.03	0.19	186.00	184.72	186.00	19.54	0.00	0.11	100.00	99.00	0.00	126.00	149.47	206315.00	7.71	237.29	225.00
10	4	4	10430.00	12688.00	112.20	0	Spot (Block10, Row4, Column4)	236.28	221.00	34.09	0.03	0.14	187.00	185.36	187.00	17.58	0.00	0.09	84.00	47.00	0.00	34.00	49.28	77736.00	2.90	203.17	200.00
10	5	4	10651.00	12691.00	207.45	0	Spot (Block10, Row4, Column5)	208.10	206.00	18.99	0.00	0.09	187.00	185.68	187.00	20.60	0.00	0.11	44.00	11.00	0.00	19.00	21.10	254718.00	1.09	196.18	197.00
10	6	4	10975.00	12715.00	187.75	0	Spot (Block10, Row4, Column6)	342.70	325.00	59.89	0.02	0.17	187.00	189.00	187.00	27.42	0.00	0.15	99.00	98.00	0.00	138.00	155.70	339620.00	5.61	237.55	225.00
10	7	4	11281.00	12695.00	203.15	0	Spot (Block10, Row4, Column7)	219.29	212.00	27.11	0.01	0.12	188.00	189.64	188.00	23.88	0.00	0.13	50.00	23.00	0.00	24.00	31.29	257225.00	1.24	197.00	196.00
10	8	4	11577.00	12713.00	147.00	-50	Spot (Block10, Row4, Column8)	214.57	209.00	23.66	0.01	0.11	193.00	192.67	193.00	21.99	0.00	0.11	36.00	12.00	0.00	16.00	21.57	127457.00	1.00	202.44	197.50
10	1	5	9476.00	12999.00	173.55	0	Spot (Block10, Row5, Column1)	256.41	263.00	46.37	0.01	0.18	183.00	182.63	183.00	21.85	0.00	0.12	86.00	61.00	0.00	80.00	73.41	215130.00	3.38	199.54	199.00
10	2	5	9771.00	13013.00	161.95	0	Spot (Block10, Row5, Column2)	395.00	384.00	111.98	0.01	0.28	183.00	182.17	183.00	20.52	0.00	0.11	100.00	98.00	0.00	201.00	212.00	285982.00	10.37	243.95	228.00
10	3	5	10077.00	13003.00	165.15	0	Spot (Block10, Row5, Column3)	342.18	317.50	77.35	0.03	0.23	183.00	182.21	183.00	19.09	0.00	0.10	99.00	97.00	0.00	134.50	159.18	258000.00	8.38	239.18	233.50
10	4	5	10355.00	13006.00	204.00	0	Spot (Block10, Row5, Column4)	212.36	209.00	22.85	0.01	0.11	183.00	181.74	183.00	18.89	0.00	0.10	67.00	25.00	0.00	26.00	29.36	251216.00	1.62	192.29	193.00
10	5	5	10674.00	13011.00	153.95	0	Spot (Block10, Row5, Column5)	360.04	366.00	79.55	0.01	0.22	187.00	185.33	187.00	20.97	0.00	0.11	100.00	98.00	0.00	179.00	173.04	234743.00	8.33	243.20	229.00
10	6	5	10985.00	12995.00	216.65	0	Spot (Block10, Row5, Column6)	209.51	208.00	19.78	0.00	0.09	188.00	187.66	188.00	19.74	0.00	0.11	50.00	12.00	0.00	20.00	21.51	281586.00	1.11	191.93	191.00
10	7	5	11279.00	13016.00	179.15	0	Spot (Block10, Row5, Column7)	510.26	495.00	160.62	0.01	0.31	191.00	192.68	191.00	22.27	0.00	0.12	99.00	98.00	0.00	304.00	319.26	458209.00	14.26	284.63	287.00
10	8	5	11575.00	13008.00	150.30	0	Spot (Block10, Row5, Column8)	259.19	268.50	32.29	0.02	0.12	194.00	194.99	194.00	20.50	0.00	0.11	88.00	67.00	0.00	74.50	65.19	160179.00	3.13	222.04	211.00
10	1	6	9474.00	13302.00	215.05	0	Spot (Block10, Row6, Column1)	695.75	604.00	299.25	0.06	0.43	186.00	185.76	186.00	23.89	0.00	0.13	100.00	100.00	0.00	418.00	509.75	917696.00	21.35	323.62	308.00
10	2	6	9775.00	13304.00	200.40	0	Spot (Block10, Row6, Column2)	326.27	310.50	67.87	0.02	0.21	188.00	186.63	188.00	22.87	0.00	0.12	98.00	92.00	0.00	122.50	138.27	369986.00	6.11	225.66	218.00
10	3	6	10053.00	13312.00	245.00	0	Spot (Block10, Row6, Column3)	215.14	210.00	32.33	0.01	0.15	184.00	181.50	184.00	19.56	0.01	0.11	59.00	33.00	0.00	26.00	31.14	372617.00	1.72	186.54	187.00
10	4	6	10370.00	13310.00	225.70	0	Spot (Block10, Row6, Column4)	210.69	209.00	20.19	0.00	0.10	183.00	181.20	183.00	20.54	0.00	0.11	61.00	20.00	0.00	26.00	27.69	309290.00	1.44	187.88	189.00
10	5	6	10668.00	13310.00	154.40	0	Spot (Block10, Row6, Column5)	375.59	365.00	105.20	0.01	0.28	189.00	188.23	189.00	22.43	0.00	0.12	98.00	97.00	0.00	176.00	186.59	245634.00	8.35	250.47	239.00
10	6	6	10942.00	13298.00	159.20	0	Spot (Block10, Row6, Column6)	213.20	211.00	20.17	0.00	0.09	191.00	189.77	191.00	20.28	0.00	0.11	46.00	8.00	0.00	20.00	22.20	149456.00	1.16	201.00	201.00
10	7	6	11257.00	13308.00	178.45	0	Spot (Block10, Row6, Column7)	235.27	230.00	30.85	0.01	0.13	190.00	189.75	190.00	20.20	0.00	0.11	79.00	49.00	0.00	40.00	45.27	209861.00	2.25	203.16	200.50
10	8	6	11586.00	13329.00	158.65	0	Spot (Block10, Row6, Column8)	246.17	246.50	32.43	0.00	0.13	192.00	192.10	192.00	19.37	0.00	0.10	84.00	58.00	0.00	54.50	54.17	170844.00	2.79	213.06	212.00
10	1	7	9469.00	13606.00	196.00	0	Spot (Block10, Row7, Column1)	233.18	221.00	37.84	0.02	0.16	185.00	183.83	185.00	20.55	0.00	0.11	77.00	43.00	0.00	36.00	48.18	252303.00	2.40	193.72	193.00
10	2	7	9791.00	13647.00	240.70	0	Spot (Block10, Row7, Column2)	193.53	194.50	17.90	0.00	0.09	185.00	181.87	185.00	21.05	0.01	0.12	21.00	2.00	0.00	9.50	8.53	323977.00	0.55	186.23	187.00
10	3	7	10072.00	13605.00	186.20	0	Spot (Block10, Row7, Column3)	202.02	201.00	21.37	0.00	0.11	182.00	179.06	182.00	21.07	0.01	0.12	40.00	3.00	0.00	19.00	20.02	197780.00	1.09	197.14	196.00
10	4	7	10369.00	13599.00	202.10	0	Spot (Block10, Row7, Column4)	211.87	209.00	19.95	0.01	0.09	184.00	182.24	184.00	19.82	0.00	0.11	63.00	18.00	0.00	25.00	27.87	246409.00	1.50	197.07	197.00
10	5	7	10685.00	13602.00	216.55	0	Spot (Block10, Row7, Column5)	206.85	205.00	18.91	0.00	0.09	190.00	188.58	190.00	22.24	0.00	0.12	31.00	7.00	0.00	15.00	16.85	277182.00	0.82	194.78	197.50
10	6	7	10969.00	13611.00	182.50	0	Spot (Block10, Row7, Column6)	401.45	389.00	104.71	0.01	0.26	192.00	193.69	192.00	25.40	0.00	0.13	99.00	97.00	0.00	197.00	209.45	375758.00	8.18	245.99	239.00
10	7	7	11253.00	13590.00	190.85	0	Spot (Block10, Row7, Column7)	231.13	219.00	35.57	0.02	0.15	188.00	187.56	188.00	21.46	0.00	0.11	68.00	34.00	0.00	31.00	43.13	237369.00	2.03	200.98	196.00
10	8	7	11575.00	13607.00	186.00	0	Spot (Block10, Row7, Column8)	421.13	394.00	91.22	0.03	0.22	189.00	188.47	189.00	18.36	0.00	0.10	100.00	99.00	0.00	205.00	232.13	411020.00	12.67	261.54	269.50
10	1	8	9485.00	13889.00	127.10	0	Spot (Block10, Row8, Column1)	332.09	313.00	66.85	0.03	0.20	186.00	184.42	186.00	19.41	0.00	0.11	99.00	97.00	0.00	127.00	146.09	143461.00	7.61	228.65	220.00
10	2	8	9780.00	13894.00	195.30	0	Spot (Block10, Row8, Column2)	204.86	204.00	15.85	0.00	0.08	185.00	183.27	185.00	20.98	0.00	0.11	42.00	7.00	0.00	19.00	19.86	220835.00	1.03	191.33	190.00
10	3	8	10065.00	13918.00	194.60	0	Spot (Block10, Row8, Column3)	208.82	206.00	19.71	0.01	0.09	187.00	184.70	187.00	20.82	0.01	0.11	46.00	10.00	0.00	19.00	21.82	223643.00	1.16	192.00	194.00
10	4	8	10367.00	13907.00	146.95	0	Spot (Block10, Row8, Column4)	667.75	632.00	246.67	0.02	0.37	191.00	190.76	191.00	19.53	0.00	0.10	100.00	100.00	0.00	441.00	476.75	395306.00	24.43	305.37	282.00
10	5	8	10670.00	13908.00	147.00	-50	Spot (Block10, Row8, Column5)	203.82	205.00	11.99	0.00	0.06	194.00	194.82	194.00	25.33	0.00	0.13	8.00	0.00	0.00	11.00	9.82	119848.00	0.36	205.95	201.00
10	6	8	10973.00	13911.00	202.20	0	Spot (Block10, Row8, Column6)	998.68	814.00	522.23	0.09	0.52	196.00	200.84	196.00	31.55	0.01	0.16	100.00	100.00	0.00	618.00	802.68	1153476.00	25.29	420.86	410.00
10	7	8	11273.00	13904.00	173.75	0	Spot (Block10, Row8, Column7)	207.64	201.00	27.52	0.01	0.13	189.00	189.77	189.00	25.29	0.00	0.13	23.00	9.00	0.00	12.00	18.64	174214.00	0.71	200.20	195.00
10	8	8	11571.00	13908.00	159.20	0	Spot (Block10, Row8, Column8)	255.81	249.00	69.13	0.01	0.27	186.00	186.10	186.00	19.25	0.00	0.10	91.00	70.00	0.00	63.00	69.81	179834.00	3.62	211.92	208.00
11	1	1	13986.00	11827.00	154.70	0	Spot (Block11, Row1, Column1)	5304.06	4687.00	2894.70	0.05	0.55	65.00	67.43	65.00	22.45	0.02	0.33	100.00	100.00	0.00	4622.00	5239.06	3490072.00	233.24	1120.17	766.00
11	2	1	14282.00	11824.00	147.00	-50	Spot (Block11, Row1, Column2)	61.45	63.00	12.00	0.01	0.20	65.00	66.10	65.00	18.93	0.01	0.29	2.00	0.00	0.00	-2.00	-3.55	36255.00	-0.25	62.87	64.00
11	3	1	14582.00	11826.00	147.00	-50	Spot (Block11, Row1, Column3)	58.92	60.00	8.57	0.01	0.15	62.00	61.47	62.00	12.57	0.00	0.20	2.00	0.00	0.00	-2.00	-3.08	34824.00	-0.20	63.43	65.00
11	4	1	14882.00	11828.00	147.00	-50	Spot (Block11, Row1, Column4)	61.41	63.00	11.40	0.01	0.19	57.00	55.99	57.00	13.29	0.01	0.24	23.00	0.00	0.00	6.00	4.41	36480.00	0.41	55.35	58.00
11	5	1	15183.00	11830.00	147.00	-50	Spot (Block11, Row1, Column5)	56.94	59.00	8.92	0.02	0.16	55.00	54.26	55.00	12.06	0.01	0.22	10.00	0.00	0.00	4.00	1.94	33537.00	0.22	55.12	57.00
11	6	1	15483.00	11832.00	147.00	-50	Spot (Block11, Row1, Column6)	57.25	58.00	10.99	0.01	0.19	57.00	55.90	57.00	11.87	0.01	0.21	15.00	0.00	0.00	1.00	0.25	33952.00	0.11	52.96	51.50
11	7	1	15783.00	11834.00	147.00	-50	Spot (Block11, Row1, Column7)	60.73	61.00	8.97	0.00	0.15	58.00	59.45	58.00	30.27	0.01	0.51	0.00	0.00	0.00	3.00	2.73	35646.00	0.04	62.85	61.00
11	8	1	16071.00	11843.00	147.65	0	Spot (Block11, Row1, Column8)	15477.14	14131.00	7683.96	0.04	0.50	64.00	70.71	64.00	48.50	0.04	0.69	100.00	100.00	0.00	14067.00	15413.14	9208901.00	317.64	2825.96	1961.00
11	1	2	13980.00	12122.00	147.00	-50	Spot (Block11, Row2, Column1)	66.22	67.00	7.96	0.01	0.12	65.00	65.99	65.00	19.81	0.01	0.30	0.00	0.00	0.00	2.00	1.22	38938.00	0.01	62.26	64.00
11	2	2	14280.00	12124.00	147.00	-50	Spot (Block11, Row2, Column2)	68.16	68.00	12.43	0.00	0.18	63.00	62.24	63.00	12.30	0.01	0.20	27.00	5.00	0.00	5.00	5.16	40078.00	0.48	67.83	70.00
11	3	2	14580.00	12126.00	147.00	-50	Spot (Block11, Row2, Column3)	64.23	64.00	6.93	0.00	0.11	61.00	60.09	61.00	12.77	0.01	0.21	8.00	0.00	0.00	3.00	3.23	37701.00	0.32	61.89	62.00
11	4	2	14881.00	12128.00	147.00	-50	Spot (Block11, Row2, Column4)	56.69	58.00	10.02	0.01	0.18	56.00	55.54	56.00	13.89	0.00	0.25	8.00	0.00	0.00	2.00	0.69	33221.00	0.08	52.50	55.00
11	5	2	15125.00	12123.00	256.30	0	Spot (Block11, Row2, Column5)	58.14	59.00	13.61	0.01	0.23	53.00	53.07	53.00	12.47	0.00	0.23	29.00	3.00	0.00	6.00	5.14	110881.00	0.41	52.21	54.00
11	6	2	15481.00	12132.00	147.00	-50	Spot (Block11, Row2, Column6)	49.96	50.00	8.76	0.00	0.18	56.00	55.35	56.00	11.67	0.01	0.21	2.00	0.00	0.00	-6.00	-6.04	29677.00	-0.46	49.99	50.00
11	7	2	15781.00	12134.00	147.00	-50	Spot (Block11, Row2, Column7)	48.70	48.00	7.76	0.01	0.16	55.00	54.27	55.00	11.43	0.01	0.21	1.00	0.00	0.00	-7.00	-6.30	28587.00	-0.49	50.68	50.00
11	8	2	16082.00	12136.00	147.00	-50	Spot (Block11, Row2, Column8)	63.76	64.00	7.85	0.00	0.12	61.00	65.28	61.00	39.05	0.03	0.60	0.00	0.00	0.00	3.00	2.76	37871.00	-0.04	66.54	67.00
11	1	3	14009.00	12377.00	198.05	0	Spot (Block11, Row3, Column1)	69.63	69.00	9.13	0.00	0.13	61.00	60.68	61.00	11.07	0.00	0.18	34.00	7.00	0.00	8.00	8.63	77154.00	0.81	64.95	66.00
11	2	3	14279.00	12424.00	147.00	-50	Spot (Block11, Row3, Column2)	69.22	71.00	11.39	0.01	0.16	61.00	59.70	61.00	11.13	0.01	0.19	43.00	8.00	0.00	10.00	8.22	40703.00	0.86	64.58	67.00
11	3	3	14550.00	12433.00	247.80	0	Spot (Block11, Row3, Column3)	65.35	66.00	11.03	0.00	0.17	58.00	56.73	58.00	11.42	0.01	0.20	35.00	7.00	0.00	8.00	7.35	115804.00	0.75	60.31	61.00
11	4	3	14879.00	12428.00	147.00	-50	Spot (Block11, Row3, Column4)	53.37	55.00	10.77	0.01	0.20	52.00	52.19	52.00	11.19	0.00	0.21	19.00	0.00	0.00	3.00	1.37	31490.00	0.11	54.44	57.00
11	5	3	15179.00	12430.00	147.00	-50	Spot (Block11, Row3, Column5)	58.35	59.00	10.66	0.00	0.18	51.00	51.36	51.00	11.40	0.00	0.22	37.00	7.00	0.00	8.00	7.35	34309.00	0.61	50.06	50.00
11	6	3	15480.00	12432.00	147.00	-50	Spot (Block11, Row3, Column6)	55.46	56.00	9.07	0.00	0.16	53.00	52.81	53.00	10.93	0.00	0.21	19.00	1.00	0.00	3.00	2.46	32501.00	0.24	53.65	53.00
11	7	3	15780.00	12435.00	147.00	-50	Spot (Block11, Row3, Column7)	48.89	47.00	9.81	0.02	0.20	53.00	53.25	53.00	10.60	0.00	0.20	9.00	0.00	0.00	-6.00	-4.11	28990.00	-0.41	51.91	52.00
11	8	3	16080.00	12437.00	147.00	-50	Spot (Block11, Row3, Column8)	54.79	55.00	9.35	0.00	0.17	57.00	56.21	57.00	11.47	0.01	0.20	7.00	0.00	0.00	-2.00	-2.21	32269.00	-0.12	59.61	62.00
11	1	4	13986.00	12722.00	228.65	0	Spot (Block11, Row4, Column1)	69.66	70.00	8.77	0.00	0.13	62.00	60.84	62.00	11.46	0.01	0.19	34.00	2.00	0.00	8.00	7.66	104697.00	0.77	63.62	63.00
11	2	4	14277.00	12724.00	147.00	-50	Spot (Block11, Row4, Column2)	61.02	63.00	11.05	0.01	0.18	62.00	60.94	62.00	11.86	0.01	0.19	8.00	0.00	0.00	1.00	-0.98	35879.00	0.01	57.66	58.50
11	3	4	14586.00	12728.00	166.90	0	Spot (Block11, Row4, Column3)	75.39	75.00	10.45	0.00	0.14	55.00	55.01	55.00	11.91	0.00	0.22	79.00	36.00	0.00	20.00	20.39	58274.00	1.71	65.41	66.00
11	4	4	14877.00	12729.00	147.00	-50	Spot (Block11, Row4, Column4)	52.11	51.00	8.25	0.01	0.16	50.00	50.91	50.00	10.78	0.01	0.21	18.00	1.00	0.00	1.00	2.11	30694.00	0.11	52.97	52.00
11	5	4	15207.00	12793.00	200.90	0	Spot (Block11, Row4, Column5)	59.85	61.00	8.43	0.01	0.14	50.00	50.04	50.00	11.34	0.00	0.23	46.00	4.00	0.00	11.00	9.85	68471.00	0.87	52.56	54.50
11	6	4	15478.00	12733.00	147.00	-50	Spot (Block11, Row4, Column6)	51.08	50.00	14.34	0.01	0.28	50.00	50.02	50.00	11.94	0.00	0.24	26.00	7.00	0.00	0.00	1.08	30085.00	0.09	49.94	50.00
11	7	4	15778.00	12735.00	147.00	-50	Spot (Block11, Row4, Column7)	56.03	58.00	9.01	0.02	0.16	51.00	51.92	51.00	11.94	0.01	0.23	25.00	0.00	0.00	7.00	5.03	33058.00	0.34	56.59	60.00
11	8	4	16078.00	12737.00	147.00	-50	Spot (Block11, Row4, Column8)	50.65	51.00	8.95	0.00	0.18	54.00	54.10	54.00	12.36	0.00	0.23	3.00	0.00	0.00	-3.00	-3.35	29881.00	-0.28	48.08	47.00
11	1	5	14008.00	12995.00	197.90	0	Spot (Block11, Row5, Column1)	68.54	69.00	11.17	0.00	0.16	59.00	58.73	59.00	12.01	0.00	0.20	44.00	9.00	0.00	10.00	9.54	76015.00	0.82	63.61	62.00
11	2	5	14275.00	13025.00	147.00	-50	Spot (Block11, Row5, Column2)	71.88	71.00	7.50	0.01	0.10	59.00	57.63	59.00	12.25	0.01	0.21	49.00	6.00	0.00	12.00	12.88	42335.00	1.16	63.39	66.00
11	3	5	14575.00	13027.00	147.00	-50	Spot (Block11, Row5, Column3)	55.72	57.00	10.51	0.01	0.19	55.00	54.47	55.00	12.28	0.00	0.23	13.00	0.00	0.00	2.00	0.72	32873.00	0.10	53.31	55.00
11	4	5	14876.00	13029.00	147.00	-50	Spot (Block11, Row5, Column4)	55.02	56.00	9.98	0.01	0.18	52.00	52.09	52.00	11.38	0.00	0.22	16.00	2.00	0.00	4.00	3.02	32353.00	0.26	51.62	52.00
11	5	5	15185.00	13033.00	161.05	0	Spot (Block11, Row5, Column5)	75.04	74.00	11.49	0.01	0.15	51.00	51.44	51.00	11.85	0.00	0.23	87.00	46.00	0.00	23.00	24.04	53727.00	1.99	60.25	61.00
11	6	5	15476.00	13033.00	147.00	-50	Spot (Block11, Row5, Column6)	45.72	45.00	11.13	0.01	0.24	51.00	51.65	51.00	12.16	0.01	0.24	4.00	0.00	0.00	-6.00	-5.28	26931.00	-0.49	45.89	44.00
11	7	5	15776.00	13035.00	147.00	-50	Spot (Block11, Row5, Column7)	48.14	48.00	9.33	0.00	0.19	52.00	52.49	52.00	12.39	0.00	0.24	2.00	0.00	0.00	-4.00	-3.86	28352.00	-0.35	49.03	50.00
11	8	5	16077.00	13037.00	147.00	-50	Spot (Block11, Row5, Column8)	54.50	54.00	10.54	0.00	0.19	51.00	51.02	51.00	11.72	0.00	0.23	22.00	3.00	0.00	3.00	3.50	32484.00	0.30	54.85	54.00
11	1	6	13980.00	13327.00	200.75	0	Spot (Block11, Row6, Column1)	93.01	93.00	18.46	0.00	0.20	60.00	58.84	60.00	12.41	0.01	0.21	93.00	75.00	0.00	33.00	33.01	106399.00	2.75	71.39	73.00
11	2	6	14269.00	13357.00	272.85	0	Spot (Block11, Row6, Column2)	65.27	65.00	12.43	0.00	0.19	57.00	55.95	57.00	11.03	0.01	0.20	38.00	13.00	0.00	8.00	8.27	141504.00	0.85	56.73	57.00
11	3	6	14574.00	13327.00	147.00	-50	Spot (Block11, Row6, Column3)	58.00	58.00	8.84	0.00	0.15	54.00	53.44	54.00	10.97	0.00	0.21	22.00	2.00	0.00	4.00	4.00	34219.00	0.42	58.96	58.00
11	4	6	14874.00	13329.00	147.00	-50	Spot (Block11, Row6, Column4)	52.40	50.00	13.68	0.02	0.26	53.00	53.01	53.00	10.70	0.00	0.20	28.00	3.00	0.00	-3.00	-0.60	30862.00	-0.06	54.21	56.00
11	5	6	15172.00	13336.00	157.70	0	Spot (Block11, Row6, Column5)	67.96	68.00	8.67	0.00	0.13	51.00	51.60	51.00	11.35	0.01	0.22	77.00	24.00	0.00	17.00	16.96	46758.00	1.44	58.39	60.00
11	6	6	15475.00	13333.00	147.00	-50	Spot (Block11, Row6, Column6)	54.99	56.00	10.36	0.01	0.19	52.00	52.46	52.00	12.28	0.00	0.23	18.00	0.00	0.00	4.00	2.99	32502.00	0.21	52.26	53.00
11	7	6	15775.00	13335.00	147.00	-50	Spot (Block11, Row6, Column7)	49.07	49.00	8.06	0.00	0.16	50.00	50.52	50.00	11.86	0.00	0.23	5.00	0.00	0.00	-1.00	-0.93	28902.00	-0.12	48.12	46.00
11	8	6	16075.00	13337.00	147.00	-50	Spot (Block11, Row6, Column8)	59.37	58.00	12.88	0.01	0.22	52.00	51.58	52.00	10.99	0.00	0.21	39.00	18.00	0.00	6.00	7.37	34910.00	0.71	52.14	51.00
11	1	7	13972.00	13623.00	147.00	-50	Spot (Block11, Row7, Column1)	67.15	68.00	7.91	0.01	0.12	64.00	63.15	64.00	11.69	0.01	0.19	15.00	0.00	0.00	4.00	3.15	39684.00	0.34	67.76	70.00
11	2	7	14272.00	13625.00	147.00	-50	Spot (Block11, Row7, Column2)	65.56	67.00	12.53	0.01	0.19	61.00	59.67	61.00	11.44	0.01	0.19	28.00	7.00	0.00	6.00	4.56	38616.00	0.51	57.19	55.00
11	3	7	14572.00	13627.00	147.00	-50	Spot (Block11, Row7, Column3)	59.14	61.00	10.06	0.01	0.17	54.00	53.82	54.00	11.96	0.00	0.22	31.00	0.00	0.00	7.00	5.14	35307.00	0.44	60.14	63.00
11	4	7	14872.00	13629.00	147.00	-50	Spot (Block11, Row7, Column4)	49.15	48.00	7.96	0.01	0.16	49.00	49.54	49.00	11.00	0.00	0.22	9.00	0.00	0.00	-1.00	0.15	28799.00	-0.04	52.16	51.50
11	5	7	15173.00	13631.00	147.00	-50	Spot (Block11, Row7, Column5)	48.22	49.00	9.72	0.01	0.20	48.00	49.05	48.00	10.98	0.01	0.22	18.00	0.00	0.00	1.00	0.22	28594.00	-0.08	42.47	40.00
11	6	7	15473.00	13633.00	147.00	-50	Spot (Block11, Row7, Column6)	42.11	42.00	6.39	0.00	0.15	50.00	51.03	50.00	11.63	0.01	0.23	0.00	0.00	0.00	-8.00	-7.89	24762.00	-0.77	46.74	44.00
11	7	7	15773.00	13636.00	147.00	-50	Spot (Block11, Row7, Column7)	51.92	52.00	9.34	0.00	0.18	49.00	50.07	49.00	11.51	0.01	0.23	20.00	0.00	0.00	3.00	2.92	30426.00	0.16	47.90	45.00
11	8	7	16043.00	13631.00	213.00	0	Spot (Block11, Row7, Column8)	65.59	65.00	12.77	0.00	0.19	50.00	50.46	50.00	11.38	0.00	0.23	60.00	31.00	0.00	15.00	15.59	84935.00	1.33	52.83	54.00
11	1	8	13979.00	13913.00	135.20	0	Spot (Block11, Row8, Column1)	149.73	152.00	39.51	0.01	0.26	68.00	66.86	68.00	11.88	0.01	0.18	100.00	97.00	0.00	84.00	81.73	74267.00	6.97	95.03	95.00
11	2	8	14270.00	13925.00	147.00	-50	Spot (Block11, Row8, Column2)	62.01	59.00	12.58	0.02	0.20	64.00	62.99	64.00	11.76	0.01	0.19	16.00	2.00	0.00	-5.00	-1.99	36587.00	-0.08	64.88	64.00
11	3	8	14570.00	13928.00	147.00	-50	Spot (Block11, Row8, Column3)	61.66	63.00	7.60	0.01	0.12	57.00	55.50	57.00	12.73	0.01	0.23	13.00	0.00	0.00	6.00	4.66	36444.00	0.48	59.92	63.00
11	4	8	14871.00	13930.00	147.00	-50	Spot (Block11, Row8, Column4)	52.30	53.00	10.87	0.01	0.21	48.00	48.76	48.00	10.68	0.01	0.22	35.00	3.00	0.00	5.00	4.30	30806.00	0.33	52.64	50.00
11	5	8	15171.00	13932.00	147.00	-50	Spot (Block11, Row8, Column5)	51.92	52.00	8.51	0.00	0.16	48.00	48.83	48.00	10.29	0.01	0.21	24.00	2.00	0.00	4.00	3.92	30686.00	0.30	51.28	51.00
11	6	8	15471.00	13934.00	147.00	-50	Spot (Block11, Row8, Column6)	48.17	46.00	13.91	0.02	0.29	50.00	50.44	50.00	10.80	0.00	0.21	27.00	1.00	0.00	-4.00	-1.83	28420.00	-0.21	55.89	58.00
11	7	8	15771.00	13936.00	147.00	-50	Spot (Block11, Row8, Column7)	52.08	52.00	10.30	0.00	0.20	50.00	50.47	50.00	11.14	0.00	0.22	18.00	1.00	0.00	2.00	2.08	30778.00	0.14	51.54	53.50
11	8	8	16055.00	13926.00	212.20	0	Spot (Block11, Row8, Column8)	75.94	76.00	14.38	0.00	0.19	51.00	51.27	51.00	11.99	0.00	0.23	82.00	55.00	0.00	25.00	24.94	97436.00	2.06	56.18	55.00
12	1	1	18486.00	11852.00	154.60	0	Spot (Block12, Row1, Column1)	5311.08	4788.00	2695.90	0.05	0.51	106.00	108.80	106.00	23.38	0.01	0.21	100.00	100.00	0.00	4682.00	5205.08	3484070.00	222.54	1216.03	1041.50
12	2	1	18773.00	11849.00	179.65	0	Spot (Block12, Row1, Column2)	162.51	169.00	28.41	0.02	0.17	108.00	109.12	108.00	18.57	0.00	0.17	86.00	66.00	0.00	61.00	54.51	147075.00	2.87	120.53	117.00
12	3	1	19099.00	11857.00	183.10	0	Spot (Block12, Row1, Column3)	125.82	124.00	18.40	0.01	0.15	106.00	105.56	106.00	11.00	0.00	0.10	67.00	32.00	0.00	18.00	19.82	118272.00	1.84	112.64	114.00
12	4	1	19382.00	11868.00	170.90	0	Spot (Block12, Row1, Column4)	158.54	167.00	24.03	0.02	0.15	107.00	107.36	107.00	10.23	0.00	0.10	97.00	84.00	0.00	60.00	51.54	129371.00	5.00	122.11	120.00
12	5	1	19686.00	11863.00	150.95	0	Spot (Block12, Row1, Column5)	406.72	358.00	212.90	0.06	0.52	111.00	111.40	111.00	12.99	0.00	0.12	100.00	100.00	0.00	247.00	295.72	254198.00	22.74	188.06	179.00
12	6	1	19976.00	11860.00	151.05	0	Spot (Block12, Row1, Column6)	316.70	303.50	101.70	0.02	0.32	110.00	110.66	110.00	16.10	0.00	0.15	100.00	100.00	0.00	193.50	206.70	198256.00	12.80	176.75	176.50
12	7	1	20286.00	11860.00	127.15	0	Spot (Block12, Row1, Column7)	460.53	437.00	193.96	0.02	0.42	111.00	115.29	111.00	35.65	0.02	0.31	100.00	98.00	0.00	326.00	349.53	197566.00	9.68	208.92	186.00
12	8	1	20576.00	11867.00	148.20	0	Spot (Block12, Row1, Column8)	15507.35	14922.00	7592.31	0.02	0.49	118.00	128.28	118.00	52.92	0.04	0.41	100.00	100.00	0.00	14804.00	15389.35	9381948.00	290.60	2863.60	2264.00
12	1	2	18481.00	12151.00	147.00	-50	Spot (Block12, Row2, Column1)	118.20	118.00	14.77	0.00	0.12	106.00	107.14	106.00	18.91	0.00	0.18	31.00	4.00	0.00	12.00	12.20	69858.00	0.58	108.26	109.00
12	2	2	18805.00	12116.00	162.40	0	Spot (Block12, Row2, Column2)	125.41	126.00	12.46	0.00	0.10	107.00	106.33	107.00	13.29	0.00	0.13	67.00	24.00	0.00	19.00	18.41	91551.00	1.44	112.69	114.00
12	3	2	19042.00	12153.00	172.85	0	Spot (Block12, Row2, Column3)	116.04	117.00	8.93	0.00	0.08	105.00	104.48	105.00	11.83	0.00	0.11	52.00	4.00	0.00	12.00	11.04	97013.00	0.98	112.40	112.00
12	4	2	19389.00	12168.00	214.05	0	Spot (Block12, Row2, Column4)	131.19	129.00	16.98	0.01	0.13	108.00	108.59	108.00	11.30	0.00	0.10	76.00	43.00	0.00	21.00	23.19	171726.00	2.00	115.91	116.00
12	5	2	19686.00	12166.00	193.90	0	Spot (Block12, Row2, Column5)	143.87	141.00	19.62	0.01	0.14	109.00	109.57	109.00	11.89	0.00	0.11	92.00	64.00	0.00	32.00	34.87	153220.00	2.89	122.23	121.00
12	6	2	19969.00	12179.00	182.60	0	Spot (Block12, Row2, Column6)	131.07	129.00	15.41	0.01	0.12	111.00	110.72	111.00	14.33	0.00	0.13	62.00	25.00	0.00	18.00	20.07	123727.00	1.42	120.11	119.00
12	7	2	20284.00	12164.00	252.95	0	Spot (Block12, Row2, Column7)	120.06	119.00	13.28	0.00	0.11	107.00	107.81	107.00	11.93	0.00	0.11	51.00	22.00	0.00	12.00	13.06	223432.00	1.03	110.45	109.00
12	8	2	20583.00	12165.00	147.00	-50	Spot (Block12, Row2, Column8)	118.96	119.00	9.51	0.00	0.08	114.00	120.35	114.00	42.36	0.02	0.35	0.00	0.00	0.00	5.00	4.96	69947.00	-0.03	113.83	115.00
12	1	3	18483.00	12455.00	162.75	0	Spot (Block12, Row3, Column1)	215.34	199.00	52.63	0.03	0.24	107.00	107.15	107.00	12.68	0.00	0.12	99.00	99.00	0.00	92.00	108.34	157845.00	8.53	148.48	141.00
12	2	3	18812.00	12478.00	199.35	0	Spot (Block12, Row3, Column2)	121.94	122.00	11.73	0.00	0.10	108.00	108.38	108.00	12.28	0.00	0.11	56.00	16.00	0.00	14.00	13.94	137919.00	1.10	112.14	112.00
12	3	3	19077.00	12455.00	182.60	0	Spot (Block12, Row3, Column3)	149.24	146.00	24.89	0.01	0.17	106.00	107.25	106.00	14.08	0.01	0.13	91.00	66.00	0.00	40.00	43.24	139389.00	2.98	120.18	118.50
12	4	3	19387.00	12464.00	165.60	0	Spot (Block12, Row3, Column4)	318.78	292.50	115.52	0.04	0.36	107.00	107.12	107.00	13.37	0.00	0.12	100.00	99.00	0.00	185.50	211.78	242272.00	15.83	155.96	161.00
12	5	3	19688.00	12461.00	161.30	0	Spot (Block12, Row3, Column5)	133.54	128.00	19.06	0.02	0.14	107.00	107.92	107.00	12.69	0.00	0.12	82.00	34.00	0.00	21.00	26.54	95747.00	2.02	119.27	118.00
12	6	3	19984.00	12461.00	183.40	0	Spot (Block12, Row3, Column6)	346.59	316.00	118.36	0.04	0.34	109.00	109.69	109.00	13.70	0.00	0.12	100.00	100.00	0.00	207.00	237.59	328912.00	17.29	179.13	183.00
12	7	3	20293.00	12471.00	165.25	0	Spot (Block12, Row3, Column7)	161.80	166.00	21.29	0.01	0.13	111.00	110.83	111.00	12.32	0.00	0.11	96.00	84.00	0.00	55.00	50.80	122643.00	4.14	129.66	127.50
12	8	3	20582.00	12468.00	163.95	0	Spot (Block12, Row3, Column8)	188.75	194.00	27.65	0.01	0.15	111.00	111.36	111.00	10.82	0.00	0.10	99.00	96.00	0.00	83.00	77.75	140242.00	7.15	136.65	134.50
12	1	4	18478.00	12753.00	156.50	0	Spot (Block12, Row4, Column1)	347.14	307.50	119.98	0.05	0.35	108.00	108.43	108.00	12.98	0.00	0.12	100.00	100.00	0.00	199.50	239.14	233972.00	18.39	173.21	174.00
12	2	4	18779.00	12753.00	196.30	0	Spot (Block12, Row4, Column2)	126.73	123.00	14.95	0.01	0.12	106.00	106.69	106.00	13.55	0.00	0.13	66.00	20.00	0.00	17.00	20.73	137879.00	1.48	114.75	115.00
12	3	4	19078.00	12756.00	150.55	0	Spot (Block12, Row4, Column3)	1242.86	1140.50	704.27	0.04	0.57	106.00	107.24	106.00	14.65	0.01	0.14	100.00	100.00	0.00	1034.50	1136.86	775547.00	77.53	364.84	271.50
12	4	4	19363.00	12715.00	167.15	0	Spot (Block12, Row4, Column4)	117.44	118.00	12.72	0.00	0.11	106.00	106.47	106.00	13.88	0.00	0.13	43.00	7.00	0.00	12.00	11.44	91016.00	0.79	112.24	114.00
12	5	4	19671.00	12766.00	186.25	0	Spot (Block12, Row4, Column5)	136.16	134.00	14.90	0.01	0.11	107.00	107.90	107.00	13.95	0.00	0.13	86.00	47.00	0.00	27.00	29.16	132756.00	2.03	119.63	118.00
12	6	4	19992.00	12775.00	185.35	0	Spot (Block12, Row4, Column6)	156.81	159.00	20.50	0.01	0.13	111.00	112.90	111.00	17.38	0.01	0.15	91.00	66.00	0.00	48.00	45.81	151475.00	2.53	129.93	129.00
12	7	4	20276.00	12766.00	164.50	0	Spot (Block12, Row4, Column7)	229.50	204.00	74.56	0.05	0.32	113.00	114.91	113.00	18.15	0.01	0.16	99.00	91.00	0.00	91.00	116.50	172581.00	6.31	143.23	135.00
12	8	4	20572.00	12771.00	159.55	0	Spot (Block12, Row4, Column8)	159.06	167.00	25.70	0.02	0.16	112.00	112.90	112.00	13.21	0.00	0.12	86.00	68.00	0.00	55.00	47.06	112294.00	3.49	126.86	120.50
12	1	5	18477.00	13055.00	171.90	0	Spot (Block12, Row5, Column1)	246.49	215.00	87.28	0.06	0.35	109.00	109.51	109.00	13.79	0.00	0.13	99.00	98.00	0.00	106.00	137.49	203604.00	9.94	141.75	137.00
12	2	5	18774.00	13058.00	173.35	0	Spot (Block12, Row5, Column2)	186.73	191.00	22.34	0.01	0.12	106.00	107.38	106.00	14.64	0.01	0.14	99.00	94.00	0.00	85.00	80.73	156853.00	5.42	132.89	125.00
12	3	5	19078.00	13049.00	187.80	0	Spot (Block12, Row5, Column3)	167.34	174.00	23.24	0.02	0.14	107.00	108.42	107.00	14.71	0.01	0.14	97.00	84.00	0.00	67.00	60.34	165835.00	4.01	126.53	126.00
12	4	5	19379.00	13061.00	167.50	0	Spot (Block12, Row5, Column4)	184.92	191.00	22.87	0.01	0.12	108.00	108.37	108.00	13.22	0.00	0.12	99.00	95.00	0.00	83.00	76.92	143496.00	5.79	132.32	127.00
12	5	5	19678.00	13066.00	147.35	0	Spot (Block12, Row5, Column5)	2060.50	1905.50	1216.84	0.03	0.59	113.00	114.01	113.00	17.02	0.00	0.15	100.00	100.00	0.00	1792.50	1947.50	1223937.00	114.38	482.13	366.00
12	6	5	19987.00	13052.00	172.95	0	Spot (Block12, Row5, Column6)	158.98	163.00	18.56	0.01	0.12	120.00	122.81	120.00	20.44	0.01	0.17	79.00	54.00	0.00	43.00	38.98	131632.00	1.77	131.66	129.00
12	7	5	20276.00	13065.00	188.40	0	Spot (Block12, Row5, Column7)	499.87	482.50	176.01	0.02	0.35	120.00	124.85	120.00	21.01	0.02	0.17	100.00	100.00	0.00	362.50	379.87	498869.00	17.85	224.61	214.00
12	8	5	20580.00	13070.00	151.80	0	Spot (Block12, Row5, Column8)	725.30	536.50	519.85	0.13	0.72	116.00	117.71	116.00	15.36	0.01	0.13	100.00	100.00	0.00	420.50	609.30	458391.00	39.57	220.23	190.00
12	1	6	18475.00	13353.00	186.60	0	Spot (Block12, Row6, Column1)	289.15	284.00	91.54	0.01	0.32	110.00	111.32	110.00	17.39	0.01	0.16	100.00	99.00	0.00	174.00	179.15	283941.00	10.23	161.13	161.00
12	2	6	18778.00	13358.00	193.30	0	Spot (Block12, Row6, Column2)	343.22	328.00	96.63	0.02	0.28	112.00	114.93	112.00	18.69	0.01	0.16	100.00	100.00	0.00	216.00	231.22	360383.00	12.21	186.86	188.00
12	3	6	19071.00	13352.00	151.60	0	Spot (Block12, Row6, Column3)	594.70	557.00	325.00	0.03	0.55	109.00	111.18	109.00	16.65	0.01	0.15	100.00	100.00	0.00	448.00	485.70	374662.00	29.04	204.09	188.00
12	4	6	19375.00	13358.00	147.00	-50	Spot (Block12, Row6, Column4)	131.24	130.00	10.83	0.00	0.08	111.00	111.78	111.00	16.25	0.00	0.15	62.00	11.00	0.00	19.00	20.24	76905.00	1.20	128.43	127.00
12	5	6	19680.00	13361.00	146.95	0	Spot (Block12, Row6, Column5)	1896.70	1619.50	1218.78	0.07	0.64	115.00	115.87	115.00	17.80	0.00	0.15	100.00	100.00	0.00	1504.50	1781.70	1115259.00	100.03	500.64	281.00
12	6	6	19976.00	13362.00	147.00	-50	Spot (Block12, Row6, Column6)	130.21	130.00	9.39	0.00	0.07	119.00	119.93	119.00	16.99	0.00	0.14	29.00	1.00	0.00	11.00	11.21	76956.00	0.61	130.89	130.00
12	7	6	20278.00	13365.00	164.80	0	Spot (Block12, Row6, Column7)	252.45	260.00	69.35	0.01	0.27	118.00	120.89	118.00	17.09	0.01	0.14	99.00	95.00	0.00	142.00	134.45	190596.00	7.70	158.88	152.00
12	8	6	20586.00	13368.00	163.60	0	Spot (Block12, Row6, Column8)	323.55	281.00	165.42	0.06	0.51	116.00	117.32	116.00	11.53	0.00	0.10	100.00	97.00	0.00	165.00	207.55	240394.00	17.89	159.10	162.00
12	1	7	18448.00	13652.00	184.65	0	Spot (Block12, Row7, Column1)	123.35	124.00	12.31	0.00	0.10	106.00	106.07	106.00	13.89	0.00	0.13	62.00	21.00	0.00	18.00	17.35	117425.00	1.24	111.84	113.50
12	2	7	18776.00	13682.00	233.00	0	Spot (Block12, Row7, Column2)	124.63	123.00	11.83	0.01	0.09	109.00	110.07	109.00	14.66	0.00	0.13	49.00	12.00	0.00	14.00	15.63	194425.00	0.99	116.08	117.00
12	3	7	19052.00	13610.00	215.15	0	Spot (Block12, Row7, Column3)	118.66	118.00	12.50	0.00	0.11	110.00	111.04	110.00	14.75	0.00	0.13	32.00	4.00	0.00	8.00	8.66	156752.00	0.52	112.54	111.00
12	4	7	19400.00	13609.00	116.60	0	Spot (Block12, Row7, Column4)	131.54	133.00	9.79	0.00	0.07	112.00	112.32	112.00	13.28	0.00	0.12	77.00	23.00	0.00	21.00	19.54	46828.00	1.45	121.32	120.00
12	5	7	19668.00	13647.00	137.90	0	Spot (Block12, Row7, Column5)	153.57	156.50	17.90	0.01	0.12	115.00	116.73	115.00	15.36	0.01	0.13	88.00	63.00	0.00	41.50	38.57	79243.00	2.40	134.81	133.00
12	6	7	19972.00	13658.00	176.05	0	Spot (Block12, Row7, Column6)	433.31	409.00	124.85	0.03	0.29	116.00	117.60	116.00	17.49	0.01	0.15	100.00	100.00	0.00	293.00	317.31	375684.00	18.05	202.45	196.50
12	7	7	20270.00	13670.00	154.50	0	Spot (Block12, Row7, Column7)	318.46	297.00	113.10	0.03	0.36	115.00	115.60	115.00	13.78	0.00	0.12	99.00	99.00	0.00	182.00	203.46	210500.00	14.72	168.70	170.50
12	8	7	20577.00	13664.00	195.65	0	Spot (Block12, Row7, Column8)	200.43	202.00	18.80	0.00	0.09	114.00	114.62	114.00	11.27	0.00	0.10	99.00	98.00	0.00	88.00	86.43	217271.00	7.61	145.71	137.00
12	1	8	18478.00	13946.00	131.50	0	Spot (Block12, Row8, Column1)	335.21	307.00	115.18	0.04	0.34	104.00	104.61	104.00	13.94	0.00	0.13	100.00	100.00	0.00	203.00	231.21	155202.00	16.54	171.28	176.00
12	2	8	18772.00	13954.00	147.00	-50	Spot (Block12, Row8, Column2)	124.03	123.00	11.84	0.00	0.10	107.00	107.29	107.00	13.38	0.00	0.12	56.00	17.00	0.00	16.00	17.03	72681.00	1.25	123.24	124.00
12	3	8	19067.00	13956.00	168.60	0	Spot (Block12, Row8, Column3)	231.18	203.00	71.07	0.06	0.31	109.00	108.81	109.00	11.75	0.00	0.11	99.00	97.00	0.00	94.00	122.18	183555.00	10.41	137.75	131.00
12	4	8	19369.00	13955.00	160.80	0	Spot (Block12, Row8, Column4)	278.76	282.00	70.01	0.01	0.25	111.00	111.12	111.00	11.79	0.00	0.11	100.00	99.00	0.00	171.00	167.76	198757.00	14.22	161.83	168.50
12	5	8	19672.00	13961.00	147.00	-50	Spot (Block12, Row8, Column5)	117.72	118.00	10.71	0.00	0.09	114.00	115.34	114.00	15.85	0.01	0.14	13.00	0.00	0.00	4.00	3.72	69575.00	0.15	117.59	118.00
12	6	8	19975.00	13962.00	156.90	0	Spot (Block12, Row8, Column6)	669.04	599.00	297.21	0.05	0.44	115.00	118.12	115.00	19.17	0.01	0.16	100.00	100.00	0.00	484.00	554.04	455617.00	28.74	236.73	218.00
12	7	8	20271.00	13976.00	213.05	0	Spot (Block12, Row8, Column7)	135.35	131.00	19.20	0.01	0.14	114.00	115.35	114.00	16.56	0.01	0.14	52.00	22.00	0.00	17.00	21.35	174472.00	1.21	116.35	115.00
12	8	8	20561.00	13967.00	154.15	0	Spot (Block12, Row8, Column8)	257.13	264.00	54.35	0.01	0.21	113.00	113.19	113.00	11.80	0.00	0.10	100.00	100.00	0.00	151.00	144.13	166878.00	12.20	158.89	161.00
13	1	1	4951.00	16269.00	151.05	0	Spot (Block13, Row1, Column1)	5263.61	4732.00	2716.76	0.05	0.52	58.00	60.12	58.00	21.46	0.02	0.36	100.00	100.00	0.00	4674.00	5205.61	3289756.00	242.51	1046.78	839.00
13	2	1	5265.00	16273.00	147.00	-50	Spot (Block13, Row1, Column2)	47.19	46.00	10.27	0.01	0.22	54.00	54.26	54.00	15.38	0.00	0.28	0.00	0.00	0.00	-8.00	-6.81	27749.00	-0.46	53.51	53.00
13	3	1	5566.00	16275.00	147.00	-50	Spot (Block13, Row1, Column3)	61.01	61.00	8.85	0.00	0.15	52.00	52.04	52.00	10.34	0.00	0.20	45.00	11.00	0.00	9.00	9.01	35996.00	0.87	59.89	60.00
13	4	1	5866.00	16277.00	147.00	-50	Spot (Block13, Row1, Column4)	55.44	54.00	11.77	0.01	0.21	56.00	55.70	56.00	9.29	0.00	0.17	18.00	7.00	0.00	-2.00	-0.56	32710.00	-0.03	59.07	59.00
13	5	1	6166.00	16251.00	174.00	0	Spot (Block13, Row1, Column5)	78.57	79.00	11.99	0.00	0.15	59.00	58.67	59.00	10.00	0.00	0.17	78.00	50.00	0.00	20.00	19.57	66389.00	1.99	68.52	68.00
13	6	1	6454.00	16275.00	158.75	0	Spot (Block13, Row1, Column6)	159.48	157.00	55.45	0.01	0.35	65.00	64.48	65.00	11.67	0.00	0.18	100.00	98.00	0.00	92.00	94.48	109881.00	8.14	92.72	92.00
13	7	1	6764.00	16282.00	116.75	0	Spot (Block13, Row1, Column7)	827.22	782.50	346.81	0.02	0.42	74.00	79.13	74.00	42.25	0.03	0.53	100.00	100.00	0.00	708.50	753.22	297798.00	17.71	249.03	172.00
13	8	1	7044.00	16286.00	147.40	0	Spot (Block13, Row1, Column8)	17321.08	16023.00	8731.70	0.03	0.50	87.00	96.93	87.00	52.93	0.05	0.55	100.00	100.00	0.00	15936.00	17234.08	10306043.00	325.42	2733.27	2436.00
13	1	2	4963.00	16571.00	147.00	-50	Spot (Block13, Row2, Column1)	46.98	45.00	8.63	0.02	0.18	56.00	58.03	56.00	19.31	0.02	0.33	0.00	0.00	0.00	-11.00	-9.02	27625.00	-0.57	49.51	48.00
13	2	2	5264.00	16573.00	147.00	-50	Spot (Block13, Row2, Column2)	62.20	62.00	7.42	0.00	0.12	53.00	52.93	53.00	10.49	0.00	0.20	40.00	8.00	0.00	9.00	9.20	36573.00	0.88	61.04	61.00
13	3	2	5564.00	16575.00	147.00	-50	Spot (Block13, Row2, Column3)	54.91	55.00	9.61	0.00	0.17	52.00	52.25	52.00	10.88	0.00	0.21	26.00	0.00	0.00	3.00	2.91	32344.00	0.25	52.08	51.00
13	4	2	5864.00	16577.00	147.00	-50	Spot (Block13, Row2, Column4)	50.48	51.00	12.61	0.00	0.25	54.00	53.57	54.00	10.53	0.00	0.20	16.00	1.00	0.00	-3.00	-3.52	29629.00	-0.29	49.84	50.00
13	5	2	6184.00	16555.00	153.65	0	Spot (Block13, Row2, Column5)	74.85	76.00	9.39	0.01	0.13	57.00	56.42	57.00	10.62	0.00	0.19	75.00	39.00	0.00	19.00	17.85	48878.00	1.73	64.39	62.00
13	6	2	6465.00	16582.00	147.00	-50	Spot (Block13, Row2, Column6)	59.20	61.00	10.50	0.01	0.18	61.00	59.53	61.00	11.96	0.01	0.20	5.00	0.00	0.00	0.00	-1.80	34693.00	-0.03	57.33	61.00
13	7	2	6777.00	16546.00	106.65	0	Spot (Block13, Row2, Column7)	94.77	94.00	11.91	0.00	0.13	67.00	69.05	67.00	29.27	0.01	0.42	42.00	0.00	0.00	27.00	27.77	27863.00	0.88	78.96	79.50
13	8	2	7065.00	16586.00	147.00	-50	Spot (Block13, Row2, Column8)	72.67	73.00	9.33	0.00	0.13	77.00	84.23	77.00	45.07	0.04	0.54	0.00	0.00	0.00	-4.00	-4.33	42803.00	-0.26	76.66	78.00
13	1	3	4944.00	16886.00	193.75	0	Spot (Block13, Row3, Column1)	59.78	61.00	9.06	0.01	0.15	51.00	51.38	51.00	9.04	0.00	0.18	50.00	14.00	0.00	10.00	8.78	63369.00	0.93	49.67	48.00
13	2	3	5262.00	16874.00	147.00	-50	Spot (Block13, Row3, Column2)	50.61	46.00	13.35	0.04	0.26	53.00	52.89	53.00	10.66	0.00	0.20	15.00	7.00	0.00	-7.00	-2.39	29908.00	-0.21	58.27	51.00
13	3	3	5525.00	16834.00	194.00	0	Spot (Block13, Row3, Column3)	67.74	68.00	10.41	0.00	0.15	51.00	51.82	51.00	11.55	0.01	0.22	69.00	26.00	0.00	17.00	16.74	72216.00	1.38	59.67	60.00
13	4	3	5863.00	16878.00	147.00	-50	Spot (Block13, Row3, Column4)	60.67	62.00	12.41	0.01	0.20	52.00	51.63	52.00	10.68	0.00	0.21	48.00	17.00	0.00	10.00	8.67	36098.00	0.85	56.21	56.00
13	5	3	6185.00	16886.00	208.45	0	Spot (Block13, Row3, Column5)	64.25	65.00	11.36	0.01	0.18	52.00	52.33	52.00	12.07	0.00	0.23	52.00	12.00	0.00	13.00	12.25	79412.00	0.99	55.80	57.00
13	6	3	6479.00	16866.00	140.30	0	Spot (Block13, Row3, Column6)	76.59	77.00	10.48	0.00	0.14	55.00	54.09	55.00	12.17	0.01	0.23	79.00	41.00	0.00	22.00	21.59	40747.00	1.85	69.42	67.50
13	7	3	6814.00	16882.00	132.65	0	Spot (Block13, Row3, Column7)	73.16	73.00	9.07	0.00	0.12	59.00	57.73	59.00	11.51	0.01	0.20	60.00	17.00	0.00	14.00	14.16	34460.00	1.34	64.37	65.00
13	8	3	7070.00	16899.00	179.45	0	Spot (Block13, Row3, Column8)	100.80	97.00	23.42	0.02	0.23	68.00	67.64	68.00	13.35	0.00	0.20	85.00	55.00	0.00	29.00	32.80	90219.00	2.48	76.08	77.00
13	1	4	4927.00	17151.00	158.20	0	Spot (Block13, Row4, Column1)	69.63	68.00	11.18	0.01	0.16	52.00	51.65	52.00	9.21	0.00	0.18	78.00	38.00	0.00	16.00	17.63	48255.00	1.95	57.14	58.00
13	2	4	5260.00	17174.00	147.00	-50	Spot (Block13, Row4, Column2)	54.60	54.00	9.91	0.00	0.18	52.00	51.49	52.00	9.62	0.00	0.19	24.00	6.00	0.00	2.00	2.60	32213.00	0.32	49.88	48.00
13	3	4	5556.00	17200.00	210.05	0	Spot (Block13, Row4, Column3)	69.40	69.00	11.79	0.00	0.17	52.00	51.18	52.00	10.08	0.01	0.20	69.00	36.00	0.00	17.00	17.40	87165.00	1.81	57.40	58.00
13	4	4	5861.00	17178.00	147.00	-50	Spot (Block13, Row4, Column4)	44.73	42.00	9.39	0.03	0.21	53.00	52.27	53.00	10.80	0.01	0.21	2.00	0.00	0.00	-11.00	-8.27	26256.00	-0.70	50.65	50.00
13	5	4	6172.00	17161.00	169.45	0	Spot (Block13, Row4, Column5)	64.59	65.00	10.04	0.00	0.16	50.00	51.10	50.00	11.70	0.01	0.23	64.00	22.00	0.00	15.00	14.59	51863.00	1.15	56.85	60.00
13	6	4	6458.00	17191.00	274.55	0	Spot (Block13, Row4, Column6)	59.61	61.00	9.35	0.01	0.16	52.00	51.31	52.00	11.04	0.01	0.22	38.00	3.00	0.00	9.00	7.61	131015.00	0.75	48.79	48.00
13	7	4	6762.00	17184.00	147.00	-50	Spot (Block13, Row4, Column7)	57.03	57.00	8.79	0.00	0.15	57.00	56.20	57.00	10.26	0.01	0.18	12.00	0.00	0.00	0.00	0.03	33478.00	0.08	56.91	57.00
13	8	4	7062.00	17186.00	147.00	-50	Spot (Block13, Row4, Column8)	83.30	84.00	12.14	0.00	0.15	72.00	72.16	72.00	16.09	0.00	0.22	36.00	2.00	0.00	12.00	11.30	49482.00	0.69	73.47	76.00
13	1	5	4958.00	17472.00	147.00	-50	Spot (Block13, Row5, Column1)	56.26	58.00	16.75	0.01	0.30	52.00	51.83	52.00	10.42	0.00	0.20	38.00	20.00	0.00	6.00	4.26	33248.00	0.42	63.12	66.00
13	2	5	5292.00	17460.00	248.20	0	Spot (Block13, Row5, Column2)	58.68	60.00	8.60	0.01	0.15	48.00	48.59	48.00	9.82	0.01	0.20	60.00	14.00	0.00	12.00	10.68	104570.00	1.03	53.56	54.00
13	3	5	5631.00	17522.00	241.35	0	Spot (Block13, Row5, Column3)	56.27	56.00	9.74	0.00	0.17	51.00	49.91	51.00	10.20	0.01	0.20	32.00	6.00	0.00	5.00	5.27	94598.00	0.62	51.38	51.00
13	4	5	5859.00	17478.00	147.00	-50	Spot (Block13, Row5, Column4)	56.85	58.50	9.30	0.01	0.16	53.00	52.66	53.00	11.64	0.00	0.22	22.00	0.00	0.00	5.50	3.85	33541.00	0.36	52.20	54.00
13	5	5	6164.00	17498.00	148.05	0	Spot (Block13, Row5, Column5)	162.79	131.00	78.71	0.09	0.48	55.00	55.60	55.00	12.89	0.00	0.23	100.00	98.00	0.00	76.00	107.79	97514.00	8.32	96.22	87.00
13	6	5	6460.00	17482.00	147.00	-50	Spot (Block13, Row5, Column6)	56.70	57.00	11.53	0.00	0.20	59.00	57.82	59.00	11.00	0.01	0.19	13.00	1.00	0.00	-2.00	-2.30	33339.00	-0.10	56.44	56.00
13	7	5	6768.00	17492.00	200.25	0	Spot (Block13, Row5, Column7)	109.32	99.00	31.78	0.04	0.29	63.00	64.27	63.00	14.12	0.01	0.22	96.00	68.00	0.00	36.00	46.32	124515.00	3.19	77.87	79.00
13	8	5	7065.00	17492.00	166.80	0	Spot (Block13, Row5, Column8)	302.09	187.00	289.72	0.21	0.96	83.00	83.97	83.00	19.95	0.01	0.24	95.00	80.00	0.00	104.00	219.09	233816.00	10.93	124.32	102.50
13	1	6	4901.00	17773.00	193.15	0	Spot (Block13, Row6, Column1)	62.98	63.00	8.00	0.00	0.13	53.00	52.15	53.00	9.70	0.01	0.19	52.00	13.00	0.00	10.00	9.98	66190.00	1.12	57.97	58.00
13	2	6	5257.00	17774.00	147.00	-50	Spot (Block13, Row6, Column2)	56.54	57.00	7.50	0.00	0.13	50.00	50.64	50.00	10.47	0.01	0.21	31.00	2.00	0.00	7.00	6.54	33248.00	0.56	55.92	56.00
13	3	6	5557.00	17776.00	147.00	-50	Spot (Block13, Row6, Column3)	53.47	54.00	8.27	0.00	0.15	51.00	51.05	51.00	10.60	0.00	0.21	17.00	0.00	0.00	3.00	2.47	31760.00	0.23	54.84	56.00
13	4	6	5858.00	17778.00	147.00	-50	Spot (Block13, Row6, Column4)	55.32	56.00	12.86	0.01	0.23	53.00	53.67	53.00	12.43	0.01	0.23	27.00	2.00	0.00	3.00	2.32	32693.00	0.13	52.84	54.00
13	5	6	6165.00	17788.00	149.50	0	Spot (Block13, Row6, Column5)	315.94	210.00	247.76	0.18	0.78	63.00	62.98	63.00	15.25	0.00	0.24	99.00	93.00	0.00	147.00	252.94	193674.00	16.58	112.76	95.00
13	6	6	6458.00	17783.00	147.00	-50	Spot (Block13, Row6, Column6)	63.79	64.00	9.79	0.00	0.15	67.00	67.62	67.00	14.96	0.00	0.22	3.00	0.00	0.00	-3.00	-3.21	37639.00	-0.26	61.43	63.00
13	7	6	6755.00	17785.00	154.30	0	Spot (Block13, Row6, Column7)	236.38	194.00	117.32	0.09	0.50	73.00	75.29	73.00	18.52	0.01	0.25	97.00	90.00	0.00	121.00	163.38	156249.00	8.70	102.54	99.00
13	8	6	7065.00	17791.00	154.50	0	Spot (Block13, Row6, Column8)	716.37	517.00	617.28	0.14	0.86	95.00	95.53	95.00	21.12	0.00	0.22	98.00	97.00	0.00	422.00	621.37	471371.00	29.39	209.03	161.00
13	1	7	4955.00	18072.00	147.00	-50	Spot (Block13, Row7, Column1)	50.25	49.50	12.71	0.01	0.25	54.00	53.29	54.00	10.20	0.01	0.19	17.00	2.00	0.00	-4.50	-3.75	29549.00	-0.30	55.63	56.50
13	2	7	5255.00	18075.00	147.00	-50	Spot (Block13, Row7, Column2)	53.55	54.00	6.91	0.00	0.13	52.00	52.13	52.00	10.12	0.00	0.19	10.00	0.00	0.00	2.00	1.55	31436.00	0.14	53.07	55.00
13	3	7	5556.00	18077.00	147.00	-50	Spot (Block13, Row7, Column3)	60.64	63.00	10.11	0.02	0.17	53.00	52.59	53.00	9.92	0.00	0.19	52.00	7.00	0.00	10.00	7.64	35899.00	0.81	59.27	61.00
13	4	7	5856.00	18079.00	147.00	-50	Spot (Block13, Row7, Column4)	53.16	55.00	13.42	0.01	0.25	56.00	55.56	56.00	12.24	0.00	0.22	13.00	0.00	0.00	-1.00	-2.84	31256.00	-0.20	51.21	52.00
13	5	7	6156.00	18081.00	147.00	-50	Spot (Block13, Row7, Column5)	76.16	75.00	13.18	0.01	0.17	67.00	67.82	67.00	17.46	0.01	0.26	18.00	6.00	0.00	8.00	9.16	44704.00	0.48	74.14	72.00
13	6	7	6452.00	18092.00	177.80	0	Spot (Block13, Row7, Column6)	261.49	229.00	75.65	0.06	0.29	78.00	80.80	78.00	19.32	0.02	0.24	100.00	100.00	0.00	151.00	183.49	232205.00	9.35	140.18	129.50
13	7	7	6745.00	18095.00	151.65	0	Spot (Block13, Row7, Column7)	574.25	417.00	509.90	0.14	0.89	82.00	83.75	82.00	17.25	0.01	0.21	99.00	96.00	0.00	335.00	492.25	363498.00	28.44	209.98	127.00
13	8	7	7050.00	18088.00	191.80	0	Spot (Block13, Row7, Column8)	267.98	274.00	62.34	0.01	0.23	104.00	104.43	104.00	20.07	0.00	0.19	99.00	98.00	0.00	170.00	163.98	279234.00	8.15	160.00	167.00
13	1	8	4931.00	18386.00	156.05	0	Spot (Block13, Row8, Column1)	165.41	157.00	85.72	0.02	0.52	56.00	55.31	56.00	10.19	0.01	0.18	100.00	100.00	0.00	101.00	109.41	110661.00	10.80	90.12	84.00
13	2	8	5254.00	18375.00	147.00	-50	Spot (Block13, Row8, Column2)	54.25	54.00	9.42	0.00	0.17	53.00	52.84	53.00	9.68	0.00	0.18	21.00	2.00	0.00	1.00	1.25	31845.00	0.15	55.48	56.00
13	3	8	5554.00	18377.00	147.00	-50	Spot (Block13, Row8, Column3)	58.87	59.50	9.93	0.00	0.17	56.00	55.97	56.00	11.68	0.00	0.21	18.00	0.00	0.00	3.50	2.87	34617.00	0.25	54.75	53.00
13	4	8	5858.00	18392.00	156.45	0	Spot (Block13, Row8, Column4)	154.68	124.00	66.97	0.10	0.43	62.00	61.68	62.00	13.05	0.00	0.21	98.00	90.00	0.00	62.00	92.68	104252.00	7.13	90.03	89.50
13	5	8	6154.00	18381.00	147.00	-50	Spot (Block13, Row8, Column5)	71.32	71.00	6.66	0.00	0.09	73.00	72.78	73.00	16.31	0.00	0.22	0.00	0.00	0.00	-2.00	-1.68	42080.00	-0.09	72.79	72.00
13	6	8	6453.00	18382.00	165.40	0	Spot (Block13, Row8, Column6)	625.37	448.00	475.82	0.14	0.76	86.00	88.45	86.00	19.15	0.01	0.22	100.00	100.00	0.00	362.00	539.37	473408.00	28.04	188.06	183.00
13	7	8	6748.00	18381.00	159.70	0	Spot (Block13, Row8, Column7)	262.91	237.50	98.85	0.04	0.38	94.00	95.08	94.00	18.95	0.00	0.20	99.00	95.00	0.00	143.50	168.91	186137.00	8.86	134.05	123.50
13	8	8	7039.00	18397.00	155.25	0	Spot (Block13, Row8, Column8)	195.64	195.00	39.24	0.00	0.20	108.00	108.45	108.00	16.14	0.00	0.15	97.00	91.00	0.00	87.00	87.64	129125.00	5.40	136.95	131.00
14	1	1	9455.00	16296.00	153.40	0	Spot (Block14, Row1, Column1)	6563.64	5847.00	3543.41	0.05	0.54	387.00	380.84	387.00	59.92	0.01	0.16	100.00	100.00	0.00	5460.00	6176.64	4233550.00	103.18	1787.45	1412.50
14	2	1	9750.00	16304.00	148.05	0	Spot (Block14, Row1, Column2)	2058.40	1954.00	912.14	0.02	0.44	391.00	386.05	391.00	62.02	0.01	0.16	100.00	100.00	0.00	1563.00	1667.40	1220634.00	26.97	741.57	713.50
14	3	1	10053.00	16311.00	151.75	0	Spot (Block14, Row1, Column3)	802.31	711.50	308.98	0.05	0.39	391.00	387.31	391.00	55.70	0.00	0.14	96.00	89.00	0.00	320.50	411.31	505454.00	7.45	493.90	489.00
14	4	1	10353.00	16309.00	146.50	0	Spot (Block14, Row1, Column4)	1724.92	1606.00	747.49	0.03	0.43	392.00	388.35	392.00	54.16	0.00	0.14	100.00	100.00	0.00	1214.00	1332.92	1002178.00	24.68	724.25	684.00
14	5	1	10653.00	16307.00	148.35	0	Spot (Block14, Row1, Column5)	1499.86	1262.00	816.38	0.07	0.54	396.00	401.14	396.00	56.32	0.01	0.14	100.00	99.00	0.00	866.00	1103.86	904414.00	19.51	644.43	612.00
14	6	1	10946.00	16307.00	145.05	0	Spot (Block14, Row1, Column6)	1847.08	1703.00	840.58	0.04	0.46	401.00	415.05	401.00	61.47	0.01	0.15	100.00	100.00	0.00	1302.00	1446.08	1050991.00	23.30	746.78	659.00
14	7	1	11254.00	16307.00	117.70	0	Spot (Block14, Row1, Column7)	3114.16	2904.00	1222.73	0.03	0.39	398.00	415.52	398.00	81.97	0.02	0.20	100.00	100.00	0.00	2506.00	2716.16	1130439.00	32.92	1124.94	968.00
14	8	1	11546.00	16315.00	146.85	0	Spot (Block14, Row1, Column8)	19332.79	17906.00	9290.02	0.03	0.48	395.00	413.60	395.00	101.27	0.02	0.24	100.00	100.00	0.00	17511.00	18937.79	11367683.00	186.82	4132.70	3257.00
14	1	2	9460.00	16594.00	206.90	0	Spot (Block14, Row2, Column1)	408.57	394.00	56.86	0.02	0.14	375.00	366.78	375.00	70.71	0.01	0.19	23.00	3.00	0.00	19.00	33.57	496413.00	0.59	372.15	382.50
14	2	2	9756.00	16608.00	128.90	0	Spot (Block14, Row2, Column2)	1143.13	1085.50	296.26	0.02	0.26	386.00	376.07	386.00	56.00	0.01	0.15	99.00	99.00	0.00	699.50	757.13	512124.00	13.70	570.65	526.50
14	3	2	10057.00	16588.00	219.20	0	Spot (Block14, Row2, Column3)	432.58	404.00	71.12	0.03	0.16	388.00	385.71	388.00	57.91	0.00	0.15	33.00	18.00	0.00	16.00	44.58	596101.00	0.81	395.69	391.00
14	4	2	10357.00	16606.00	174.95	0	Spot (Block14, Row2, Column4)	811.62	799.00	193.15	0.01	0.24	386.00	384.97	386.00	57.04	0.00	0.15	99.00	99.00	0.00	413.00	425.62	691497.00	7.48	534.92	526.00
14	5	2	10657.00	16608.00	207.60	0	Spot (Block14, Row2, Column5)	622.43	593.00	128.89	0.02	0.21	391.00	394.56	391.00	58.61	0.00	0.15	96.00	80.00	0.00	202.00	231.43	765588.00	3.89	467.12	464.00
14	6	2	10941.00	16606.00	186.60	0	Spot (Block14, Row2, Column6)	620.08	590.00	154.60	0.02	0.25	398.00	411.41	398.00	69.15	0.01	0.17	88.00	60.00	0.00	192.00	222.08	606443.00	3.02	459.53	471.50
14	7	2	11254.00	16610.00	164.75	0	Spot (Block14, Row2, Column7)	677.16	670.00	159.43	0.00	0.24	395.00	402.94	395.00	60.57	0.01	0.15	93.00	80.00	0.00	275.00	282.16	511256.00	4.53	474.97	487.00
14	8	2	11549.00	16604.00	222.50	0	Spot (Block14, Row2, Column8)	436.23	402.00	73.43	0.04	0.17	396.00	413.41	396.00	86.96	0.02	0.21	29.00	7.00	0.00	6.00	40.23	619887.00	0.26	417.48	397.00
14	1	3	9452.00	16898.00	145.95	0	Spot (Block14, Row3, Column1)	1586.22	1440.00	767.57	0.04	0.48	364.00	361.62	364.00	58.55	0.00	0.16	100.00	100.00	0.00	1076.00	1222.22	918423.00	20.92	601.84	557.50
14	2	3	9756.00	16909.00	160.95	0	Spot (Block14, Row3, Column2)	523.24	500.00	83.93	0.02	0.16	388.00	379.89	388.00	57.29	0.01	0.15	81.00	47.00	0.00	112.00	135.24	373595.00	2.50	426.46	403.50
14	3	3	10045.00	16905.00	143.90	0	Spot (Block14, Row3, Column3)	4442.13	3773.50	2450.06	0.07	0.55	393.00	395.57	393.00	65.64	0.00	0.17	100.00	100.00	0.00	3380.50	4049.13	2496478.00	61.65	1318.98	1013.00
14	4	3	10349.00	16906.00	144.40	0	Spot (Block14, Row3, Column4)	2096.83	1877.00	1031.50	0.05	0.49	393.00	397.04	393.00	60.95	0.00	0.15	100.00	100.00	0.00	1484.00	1703.83	1197289.00	27.89	802.01	663.50
14	5	3	10653.00	16907.00	138.75	0	Spot (Block14, Row3, Column5)	3240.38	3048.00	1651.21	0.03	0.51	397.00	411.28	397.00	72.24	0.02	0.18	100.00	100.00	0.00	2651.00	2843.38	1697960.00	39.16	1038.41	905.00
14	6	3	10949.00	16908.00	180.85	0	Spot (Block14, Row3, Column6)	1847.32	1575.00	954.35	0.07	0.52	399.00	424.97	399.00	82.49	0.03	0.19	100.00	100.00	0.00	1176.00	1448.32	1693988.00	17.24	769.59	778.00
14	7	3	11259.00	16919.00	152.50	0	Spot (Block14, Row3, Column7)	1159.21	1019.00	509.41	0.06	0.44	398.00	416.90	398.00	70.76	0.02	0.17	100.00	94.00	0.00	621.00	761.21	746530.00	10.49	558.49	529.00
14	8	3	11556.00	16923.00	152.65	0	Spot (Block14, Row3, Column8)	1550.19	1410.00	593.66	0.04	0.38	396.00	404.85	396.00	61.18	0.01	0.15	100.00	100.00	0.00	1014.00	1154.19	985922.00	18.72	710.37	668.00
14	1	4	9452.00	17202.00	144.35	0	Spot (Block14, Row4, Column1)	2025.14	1908.00	951.75	0.03	0.47	381.00	370.00	381.00	54.90	0.01	0.15	100.00	100.00	0.00	1527.00	1644.14	1136102.00	30.15	750.43	659.00
14	2	4	9743.00	17193.00	198.70	0	Spot (Block14, Row4, Column2)	501.38	493.00	91.07	0.01	0.18	389.00	382.05	389.00	67.19	0.01	0.18	70.00	28.00	0.00	104.00	112.38	562044.00	1.78	420.34	402.00
14	3	4	10051.00	17202.00	144.35	0	Spot (Block14, Row4, Column3)	11514.28	10591.00	6331.73	0.04	0.55	393.00	392.13	393.00	65.99	0.00	0.17	100.00	100.00	0.00	10198.00	11121.28	6505569.00	168.55	2812.06	2140.00
14	4	4	10327.00	17201.00	186.55	0	Spot (Block14, Row4, Column4)	468.66	483.00	81.13	0.01	0.17	394.00	397.82	394.00	57.92	0.00	0.15	57.00	24.00	0.00	89.00	74.66	459283.00	1.22	418.15	401.00
14	5	4	10640.00	17213.00	144.95	0	Spot (Block14, Row4, Column5)	1193.67	1117.00	612.17	0.03	0.51	396.00	407.92	396.00	65.04	0.01	0.16	100.00	98.00	0.00	721.00	797.67	683975.00	12.08	628.86	599.00
14	6	4	10950.00	17205.00	197.50	0	Spot (Block14, Row4, Column6)	667.70	679.00	125.10	0.01	0.19	397.00	418.87	397.00	70.16	0.02	0.17	97.00	84.00	0.00	282.00	270.70	735142.00	3.55	495.98	493.50
14	7	4	11244.00	17212.00	151.95	0	Spot (Block14, Row4, Column7)	976.09	825.50	437.06	0.07	0.45	400.00	424.57	400.00	83.25	0.03	0.20	99.00	89.00	0.00	425.50	576.09	618840.00	6.62	545.18	536.00
14	8	4	11546.00	17227.00	153.70	0	Spot (Block14, Row4, Column8)	548.45	517.00	109.49	0.03	0.20	395.00	398.49	395.00	56.11	0.00	0.14	84.00	55.00	0.00	122.00	153.45	353753.00	2.67	465.22	433.00
14	1	5	9453.00	17500.00	140.80	0	Spot (Block14, Row5, Column1)	3540.52	3229.00	1724.67	0.04	0.49	386.00	383.97	386.00	66.17	0.00	0.17	100.00	100.00	0.00	2843.00	3154.52	1904802.00	47.70	1202.48	1054.00
14	2	5	9750.00	17502.00	152.45	0	Spot (Block14, Row5, Column2)	1691.92	1655.00	562.84	0.01	0.33	391.00	393.39	391.00	69.24	0.00	0.18	100.00	100.00	0.00	1264.00	1300.92	1079446.00	18.75	712.22	701.50
14	3	5	10043.00	17503.00	163.65	0	Spot (Block14, Row5, Column3)	715.92	674.00	215.51	0.03	0.30	389.00	386.29	389.00	61.01	0.00	0.16	97.00	87.00	0.00	285.00	326.92	529784.00	5.40	483.03	492.00
14	4	5	10349.00	17506.00	151.85	0	Spot (Block14, Row5, Column4)	1104.30	963.00	492.50	0.06	0.45	392.00	392.40	392.00	63.17	0.00	0.16	100.00	98.00	0.00	571.00	712.30	696813.00	11.27	545.31	542.00
14	5	5	10649.00	17510.00	142.25	0	Spot (Block14, Row5, Column5)	17156.54	15853.50	9359.15	0.03	0.55	397.00	412.16	397.00	74.67	0.02	0.18	100.00	100.00	0.00	15456.50	16759.54	9470410.00	224.23	3523.70	2325.00
14	6	5	10939.00	17505.00	155.60	0	Spot (Block14, Row5, Column6)	731.24	675.50	206.38	0.03	0.28	397.00	418.10	397.00	83.26	0.02	0.20	95.00	79.00	0.00	278.50	334.24	488468.00	3.76	515.68	506.00
14	7	5	11251.00	17513.00	183.90	0	Spot (Block14, Row5, Column7)	3565.73	3208.50	1874.96	0.05	0.53	401.00	431.97	401.00	103.41	0.03	0.24	100.00	100.00	0.00	2807.50	3164.73	3401705.00	30.31	1121.17	1122.00
14	8	5	11550.00	17517.00	146.75	0	Spot (Block14, Row5, Column8)	2101.01	1702.50	1399.05	0.09	0.67	397.00	410.42	397.00	84.62	0.01	0.21	100.00	99.00	0.00	1305.50	1704.01	1235396.00	19.98	736.70	647.50
14	1	6	9445.00	17799.00	172.60	0	Spot (Block14, Row6, Column1)	1613.35	1391.00	782.16	0.06	0.48	389.00	394.46	389.00	76.69	0.01	0.19	100.00	100.00	0.00	1002.00	1224.35	1340696.00	15.89	667.82	616.00
14	2	6	9750.00	17803.00	197.95	0	Spot (Block14, Row6, Column2)	1880.99	1786.00	713.83	0.02	0.38	391.00	401.81	391.00	81.07	0.01	0.20	100.00	100.00	0.00	1395.00	1489.99	2089782.00	18.25	852.19	850.50
14	3	6	10041.00	17803.00	142.75	0	Spot (Block14, Row6, Column3)	3180.58	2917.00	1550.43	0.04	0.49	390.00	388.04	390.00	65.86	0.00	0.17	100.00	100.00	0.00	2527.00	2790.58	1758863.00	42.40	1066.83	954.00
14	4	6	10347.00	17804.00	170.55	0	Spot (Block14, Row6, Column4)	644.37	599.00	178.27	0.03	0.28	388.00	382.67	388.00	63.25	0.01	0.17	94.00	71.00	0.00	211.00	256.37	524517.00	4.14	447.34	423.00
14	5	6	10644.00	17808.00	140.55	0	Spot (Block14, Row6, Column5)	17489.96	16334.00	10154.54	0.03	0.58	397.00	407.55	397.00	79.54	0.01	0.20	100.00	100.00	0.00	15937.00	17092.96	9392109.00	214.76	4092.21	3174.00
14	6	6	10943.00	17812.00	174.90	0	Spot (Block14, Row6, Column6)	530.96	505.00	100.02	0.02	0.19	398.00	417.52	398.00	74.89	0.02	0.18	78.00	34.00	0.00	107.00	132.96	451843.00	1.51	442.56	413.50
14	7	6	11246.00	17811.00	147.65	0	Spot (Block14, Row6, Column7)	2426.22	2217.50	1293.67	0.04	0.53	399.00	417.60	399.00	86.47	0.02	0.21	100.00	100.00	0.00	1818.50	2027.22	1441176.00	23.23	851.91	697.00
14	8	6	11552.00	17823.00	146.65	0	Spot (Block14, Row6, Column8)	2555.07	2354.00	1440.56	0.04	0.56	397.00	401.03	397.00	61.77	0.00	0.15	100.00	100.00	0.00	1957.00	2158.07	1499826.00	34.87	897.22	754.00
14	1	7	9443.00	18104.00	189.05	0	Spot (Block14, Row7, Column1)	521.22	495.00	106.20	0.02	0.20	379.00	373.24	379.00	57.82	0.01	0.15	75.00	50.00	0.00	116.00	142.22	524347.00	2.56	434.42	445.00
14	2	7	9747.00	18103.00	226.45	0	Spot (Block14, Row7, Column2)	426.22	403.00	71.34	0.02	0.17	384.00	379.91	384.00	60.62	0.00	0.16	31.00	13.00	0.00	19.00	42.22	626964.00	0.76	388.04	390.00
14	3	7	10045.00	18094.00	236.70	0	Spot (Block14, Row7, Column3)	421.50	403.00	56.22	0.02	0.13	391.00	383.06	391.00	51.83	0.01	0.14	27.00	13.00	0.00	12.00	30.50	679040.00	0.74	396.50	396.00
14	4	7	10344.00	18115.00	225.85	0	Spot (Block14, Row7, Column4)	436.27	406.00	68.43	0.03	0.16	390.00	383.66	390.00	52.89	0.01	0.14	36.00	24.00	0.00	16.00	46.27	638260.00	0.99	411.48	400.00
14	5	7	10645.00	18111.00	176.15	0	Spot (Block14, Row7, Column5)	750.87	678.00	216.90	0.04	0.29	396.00	404.78	396.00	78.29	0.01	0.19	98.00	81.00	0.00	282.00	354.87	649501.00	4.42	506.76	495.00
14	6	7	10938.00	18111.00	182.95	0	Spot (Block14, Row7, Column6)	2388.91	2382.50	951.71	0.00	0.40	401.00	427.41	401.00	89.89	0.03	0.21	100.00	100.00	0.00	1981.50	1987.91	2245576.00	21.82	896.50	885.00
14	7	7	11240.00	18118.00	148.70	0	Spot (Block14, Row7, Column7)	1987.80	1822.00	1067.70	0.04	0.54	397.00	408.94	397.00	69.34	0.01	0.17	99.00	98.00	0.00	1425.00	1590.80	1196658.00	22.77	856.59	606.00
14	8	7	11543.00	18117.00	193.70	0	Spot (Block14, Row7, Column8)	765.73	720.00	165.63	0.03	0.22	393.00	392.35	393.00	56.91	0.00	0.15	99.00	98.00	0.00	327.00	372.73	811670.00	6.56	516.70	507.50
14	1	8	9434.00	18395.00	176.15	0	Spot (Block14, Row8, Column1)	605.76	526.00	445.77	0.06	0.74	381.00	370.20	381.00	46.72	0.01	0.13	75.00	66.00	0.00	145.00	224.76	524588.00	5.04	416.10	404.00
14	2	8	9734.00	18406.00	200.20	0	Spot (Block14, Row8, Column2)	510.92	494.00	111.70	0.01	0.22	383.00	372.49	383.00	49.35	0.01	0.13	68.00	58.00	0.00	111.00	127.92	580409.00	2.81	418.28	403.00
14	3	8	10040.00	18407.00	153.90	0	Spot (Block14, Row8, Column3)	845.78	729.00	358.82	0.06	0.42	390.00	386.54	390.00	56.88	0.00	0.15	98.00	89.00	0.00	339.00	455.78	546374.00	8.07	506.33	509.00
14	4	8	10340.00	18408.00	144.65	0	Spot (Block14, Row8, Column4)	3459.14	3311.00	1507.62	0.02	0.44	392.00	389.83	392.00	56.24	0.00	0.14	100.00	100.00	0.00	2919.00	3067.14	1975169.00	54.58	1094.01	912.50
14	5	8	10623.00	18418.00	182.60	0	Spot (Block14, Row8, Column5)	444.59	417.00	66.67	0.03	0.15	390.00	390.89	390.00	68.53	0.00	0.18	43.00	7.00	0.00	27.00	54.59	414359.00	0.78	402.55	395.00
14	6	8	10944.00	18410.00	155.65	0	Spot (Block14, Row8, Column6)	3203.87	2741.00	1678.47	0.07	0.52	395.00	414.88	395.00	89.37	0.02	0.22	100.00	100.00	0.00	2346.00	2808.87	2136983.00	31.21	896.55	809.00
14	7	8	11242.00	18411.00	147.30	0	Spot (Block14, Row8, Column7)	963.45	901.00	314.12	0.03	0.33	394.00	402.71	394.00	69.97	0.01	0.17	100.00	94.00	0.00	507.00	569.45	571327.00	8.01	544.51	522.50
14	8	8	11513.00	18409.00	164.65	0	Spot (Block14, Row8, Column8)	592.98	531.00	339.10	0.05	0.57	391.00	385.77	391.00	53.54	0.01	0.14	84.00	66.00	0.00	140.00	201.98	446513.00	3.87	452.51	419.00
15	1	1	13958.00	16326.00	155.40	0	Spot (Block15, Row1, Column1)	5210.08	4505.50	2910.54	0.06	0.56	76.00	78.62	76.00	20.62	0.01	0.26	100.00	100.00	0.00	4429.50	5134.08	3459494.00	248.86	1124.95	799.00
15	2	1	14245.00	16330.00	154.65	0	Spot (Block15, Row1, Column2)	171.82	183.00	40.06	0.03	0.23	75.00	76.55	75.00	17.97	0.01	0.23	99.00	92.00	0.00	108.00	96.82	113918.00	5.30	104.91	101.00
15	3	1	14569.00	16329.00	178.05	0	Spot (Block15, Row1, Column3)	102.57	104.00	13.32	0.01	0.13	69.00	68.94	69.00	12.17	0.00	0.18	93.00	77.00	0.00	35.00	33.57	90367.00	2.76	86.64	86.00
15	4	1	14847.00	16330.00	181.60	0	Spot (Block15, Row1, Column4)	121.43	117.00	23.25	0.02	0.19	68.00	68.07	68.00	12.76	0.00	0.19	98.00	90.00	0.00	49.00	53.43	112201.00	4.18	83.98	84.00
15	5	1	15154.00	16337.00	180.90	0	Spot (Block15, Row1, Column5)	143.74	118.00	55.94	0.09	0.39	69.00	67.84	69.00	11.42	0.01	0.17	97.00	85.00	0.00	49.00	74.74	131956.00	6.65	81.38	81.00
15	6	1	15445.00	16333.00	162.90	0	Spot (Block15, Row1, Column6)	178.93	187.00	55.75	0.02	0.31	69.00	68.19	69.00	11.18	0.01	0.16	99.00	97.00	0.00	118.00	109.93	131690.00	9.91	94.33	95.00
15	7	1	15755.00	16343.00	121.45	0	Spot (Block15, Row1, Column7)	341.49	313.00	129.10	0.04	0.38	70.00	72.09	70.00	29.01	0.01	0.40	100.00	99.00	0.00	243.00	271.49	134889.00	9.29	133.74	115.00
15	8	1	16048.00	16345.00	148.45	0	Spot (Block15, Row1, Column8)	15638.62	14701.00	7816.68	0.03	0.50	73.00	78.86	73.00	44.56	0.03	0.57	100.00	100.00	0.00	14628.00	15565.62	9367532.00	349.19	2773.99	2313.00
15	1	2	13951.00	16626.00	147.00	-50	Spot (Block15, Row2, Column1)	78.55	79.00	8.06	0.00	0.10	76.00	77.65	76.00	17.77	0.01	0.23	2.00	0.00	0.00	3.00	2.55	46190.00	0.05	79.67	80.00
15	2	2	14253.00	16640.00	139.25	0	Spot (Block15, Row2, Column2)	157.49	168.00	30.05	0.03	0.19	72.00	70.90	72.00	12.87	0.01	0.18	100.00	97.00	0.00	96.00	85.49	82681.00	6.73	97.83	97.00
15	3	2	14552.00	16630.00	147.00	-50	Spot (Block15, Row2, Column3)	70.47	73.00	10.51	0.02	0.15	67.00	66.14	67.00	12.17	0.01	0.18	14.00	0.00	0.00	6.00	3.47	41504.00	0.36	72.77	72.00
15	4	2	14871.00	16645.00	213.45	0	Spot (Block15, Row2, Column4)	87.86	90.00	12.65	0.01	0.14	67.00	65.41	67.00	11.23	0.01	0.17	79.00	52.00	0.00	23.00	20.86	114222.00	2.00	71.25	71.00
15	5	2	15174.00	16629.00	240.40	0	Spot (Block15, Row2, Column5)	82.58	83.00	9.49	0.00	0.11	68.00	66.84	68.00	11.50	0.01	0.17	63.00	18.00	0.00	15.00	14.58	137743.00	1.37	69.60	70.00
15	6	2	15452.00	16637.00	147.00	-50	Spot (Block15, Row2, Column6)	75.61	76.00	8.80	0.00	0.12	67.00	66.00	67.00	12.36	0.01	0.19	34.00	2.00	0.00	9.00	8.61	45066.00	0.78	69.85	71.00
15	7	2	15753.00	16639.00	147.00	-50	Spot (Block15, Row2, Column7)	77.35	79.00	12.05	0.01	0.16	67.00	65.77	67.00	12.24	0.01	0.19	45.00	10.00	0.00	12.00	10.35	45561.00	0.95	75.66	77.00
15	8	2	16053.00	16641.00	147.00	-50	Spot (Block15, Row2, Column8)	76.58	78.00	10.72	0.01	0.14	69.00	73.07	69.00	36.93	0.02	0.51	0.00	0.00	0.00	9.00	7.58	45107.00	0.09	69.48	68.00
15	1	3	13954.00	16931.00	172.15	0	Spot (Block15, Row3, Column1)	143.83	129.00	42.54	0.05	0.30	70.00	69.36	70.00	11.74	0.00	0.17	99.00	92.00	0.00	59.00	73.83	118950.00	6.34	88.82	88.00
15	2	3	14217.00	16900.00	131.85	0	Spot (Block15, Row3, Column2)	87.82	89.50	10.30	0.01	0.12	68.00	66.79	68.00	11.76	0.01	0.18	77.00	42.00	0.00	21.50	19.82	41102.00	1.79	78.01	78.00
15	3	3	14552.00	16933.00	146.65	0	Spot (Block15, Row3, Column3)	394.40	369.00	167.96	0.03	0.43	69.00	67.34	69.00	13.20	0.01	0.20	100.00	100.00	0.00	300.00	325.40	232302.00	24.77	149.05	115.00
15	4	3	14857.00	16925.00	172.85	0	Spot (Block15, Row3, Column4)	135.38	123.00	37.36	0.04	0.28	68.00	66.84	68.00	12.46	0.01	0.19	97.00	91.00	0.00	55.00	67.38	112639.00	5.50	83.26	83.50
15	5	3	15155.00	16926.00	145.95	0	Spot (Block15, Row3, Column5)	333.74	298.00	149.56	0.05	0.45	66.00	65.42	66.00	11.46	0.00	0.18	100.00	100.00	0.00	232.00	267.74	193904.00	23.42	134.78	108.00
15	6	3	15455.00	16922.00	191.95	0	Spot (Block15, Row3, Column6)	100.09	99.50	14.47	0.00	0.14	63.00	62.78	63.00	12.32	0.00	0.20	95.00	79.00	0.00	36.50	37.09	104699.00	3.03	74.17	74.50
15	7	3	15747.00	16920.00	173.80	0	Spot (Block15, Row3, Column7)	76.43	76.00	11.20	0.00	0.15	62.00	61.63	62.00	11.63	0.00	0.19	58.00	21.00	0.00	14.00	14.43	64350.00	1.27	65.09	65.50
15	8	3	16071.00	16948.00	171.75	0	Spot (Block15, Row3, Column8)	84.00	84.00	10.57	0.00	0.13	64.00	62.37	64.00	11.41	0.01	0.18	76.00	42.00	0.00	20.00	20.00	68968.00	1.90	73.40	74.00
15	1	4	13948.00	17226.00	163.40	0	Spot (Block15, Row4, Column1)	162.04	170.50	60.23	0.02	0.37	66.00	66.11	66.00	12.80	0.00	0.19	99.00	93.00	0.00	104.50	96.04	119906.00	7.49	91.01	91.00
15	2	4	14248.00	17229.00	147.00	-50	Spot (Block15, Row4, Column2)	70.50	70.00	12.58	0.00	0.18	64.00	63.62	64.00	12.03	0.00	0.19	32.00	9.00	0.00	6.00	6.50	41667.00	0.57	68.58	69.00
15	3	4	14552.00	17226.00	149.55	0	Spot (Block15, Row4, Column3)	677.66	592.50	406.07	0.06	0.60	69.00	67.50	69.00	13.51	0.01	0.20	100.00	100.00	0.00	523.50	608.66	416086.00	45.15	197.84	163.00
15	4	4	14848.00	17233.00	147.00	-50	Spot (Block15, Row4, Column4)	62.46	63.00	12.11	0.00	0.19	66.00	65.33	66.00	13.48	0.00	0.21	9.00	0.00	0.00	-3.00	-3.54	36663.00	-0.21	61.61	63.00
15	5	4	15147.00	17226.00	171.30	0	Spot (Block15, Row4, Column5)	98.42	91.00	85.51	0.03	0.87	61.00	60.41	61.00	12.27	0.00	0.20	91.00	62.00	0.00	30.00	37.42	80307.00	3.10	70.33	71.00
15	6	4	15443.00	17202.00	226.65	0	Spot (Block15, Row4, Column6)	66.73	67.00	8.54	0.00	0.13	60.00	59.01	60.00	11.54	0.01	0.20	27.00	2.00	0.00	7.00	6.73	98360.00	0.67	60.85	61.00
15	7	4	15749.00	17239.00	147.00	-50	Spot (Block15, Row4, Column7)	67.75	68.00	12.50	0.00	0.18	57.00	55.56	57.00	11.49	0.01	0.21	49.00	17.00	0.00	11.00	10.75	40042.00	1.06	64.66	66.00
15	8	4	16049.00	17241.00	147.00	-50	Spot (Block15, Row4, Column8)	65.54	64.00	12.59	0.01	0.19	58.00	56.50	58.00	12.03	0.01	0.21	33.00	12.00	0.00	6.00	7.54	38603.00	0.75	66.73	67.00
15	1	5	13946.00	17532.00	158.60	0	Spot (Block15, Row5, Column1)	169.75	174.50	41.33	0.01	0.24	68.00	67.02	68.00	12.49	0.01	0.19	100.00	98.00	0.00	106.50	101.75	118145.00	8.23	98.22	96.50
15	2	5	14243.00	17540.00	173.65	0	Spot (Block15, Row5, Column2)	105.32	101.00	20.21	0.02	0.19	62.00	62.38	62.00	12.45	0.00	0.20	99.00	87.00	0.00	39.00	43.32	88785.00	3.45	77.03	78.00
15	3	5	14547.00	17531.00	147.00	-50	Spot (Block15, Row5, Column3)	73.75	74.00	9.01	0.00	0.12	61.00	61.19	61.00	12.34	0.00	0.20	56.00	6.00	0.00	13.00	12.75	43733.00	1.02	71.03	68.00
15	4	5	14847.00	17533.00	147.00	-50	Spot (Block15, Row5, Column4)	64.94	65.00	6.39	0.00	0.10	60.00	59.27	60.00	13.03	0.01	0.22	8.00	0.00	0.00	5.00	4.94	38312.00	0.44	63.68	65.00
15	5	5	15137.00	17515.00	151.15	0	Spot (Block15, Row5, Column5)	131.10	107.50	54.30	0.09	0.41	57.00	56.98	57.00	12.96	0.00	0.23	99.00	91.00	0.00	50.50	74.10	82594.00	5.72	82.43	83.00
15	6	5	15447.00	17537.00	147.00	-50	Spot (Block15, Row5, Column6)	49.99	47.00	12.19	0.03	0.24	56.00	55.92	56.00	12.72	0.00	0.23	10.00	0.00	0.00	-9.00	-6.01	29793.00	-0.47	51.93	51.00
15	7	5	15747.00	17539.00	147.00	-50	Spot (Block15, Row5, Column7)	60.00	61.00	7.84	0.01	0.13	52.00	52.27	52.00	11.06	0.00	0.21	36.00	0.00	0.00	9.00	8.00	35098.00	0.70	58.35	61.00
15	8	5	16048.00	17541.00	147.00	-50	Spot (Block15, Row5, Column8)	65.55	66.00	8.36	0.00	0.13	57.00	55.66	57.00	10.82	0.01	0.19	40.00	6.00	0.00	9.00	8.55	38806.00	0.91	61.34	63.00
15	1	6	13941.00	17829.00	190.05	0	Spot (Block15, Row6, Column1)	155.60	151.00	51.55	0.01	0.33	68.00	67.62	68.00	12.37	0.00	0.18	99.00	95.00	0.00	83.00	87.60	158401.00	7.11	88.27	88.00
15	2	6	14238.00	17834.00	194.50	0	Spot (Block15, Row6, Column2)	107.99	104.00	20.26	0.02	0.19	62.00	61.03	62.00	12.36	0.01	0.20	99.00	89.00	0.00	42.00	45.99	115761.00	3.80	82.08	81.00
15	3	6	14525.00	17834.00	190.50	0	Spot (Block15, Row6, Column3)	82.17	82.00	16.66	0.00	0.20	58.00	57.27	58.00	11.74	0.01	0.20	77.00	50.00	0.00	24.00	24.17	84063.00	2.12	66.23	67.50
15	4	6	14868.00	17839.00	198.95	0	Spot (Block15, Row6, Column4)	64.96	66.00	10.87	0.01	0.17	54.00	53.64	54.00	12.23	0.00	0.23	49.00	8.00	0.00	12.00	10.96	72816.00	0.93	58.65	59.00
15	5	6	15131.00	17825.00	147.05	0	Spot (Block15, Row6, Column5)	77.46	76.50	8.94	0.01	0.12	55.00	54.51	55.00	13.83	0.00	0.25	85.00	27.00	0.00	21.50	22.46	45856.00	1.66	67.84	69.00
15	6	6	15446.00	17838.00	147.00	-50	Spot (Block15, Row6, Column6)	49.62	50.00	9.92	0.00	0.20	53.00	52.64	53.00	11.24	0.00	0.21	6.00	0.00	0.00	-3.00	-3.38	29326.00	-0.27	45.98	45.50
15	7	6	15746.00	17840.00	147.00	-50	Spot (Block15, Row6, Column7)	55.14	56.00	12.60	0.01	0.23	49.00	50.10	49.00	10.46	0.01	0.21	43.00	13.00	0.00	7.00	6.14	32531.00	0.48	53.65	53.00
15	8	6	16046.00	17842.00	147.00	-50	Spot (Block15, Row6, Column8)	56.09	56.00	7.08	0.00	0.13	54.00	54.23	54.00	11.52	0.00	0.21	8.00	0.00	0.00	2.00	2.09	33261.00	0.16	55.67	57.00
15	1	7	13873.00	18126.00	162.15	0	Spot (Block15, Row7, Column1)	80.88	81.00	8.61	0.00	0.11	67.00	67.28	67.00	11.27	0.00	0.17	62.00	16.00	0.00	14.00	13.88	58637.00	1.21	71.02	72.00
15	2	7	14243.00	18130.00	147.00	-50	Spot (Block15, Row7, Column2)	61.20	62.00	12.80	0.01	0.21	61.00	60.21	61.00	11.47	0.01	0.19	22.00	2.00	0.00	1.00	0.20	36107.00	0.09	58.12	56.00
15	3	7	14543.00	18132.00	147.00	-50	Spot (Block15, Row7, Column3)	49.96	50.00	9.30	0.00	0.19	58.00	56.16	58.00	11.20	0.01	0.20	1.00	0.00	0.00	-8.00	-8.04	29475.00	-0.55	51.57	50.50
15	4	7	14843.00	18134.00	147.00	-50	Spot (Block15, Row7, Column4)	52.56	53.00	10.25	0.00	0.20	53.00	52.83	53.00	12.06	0.00	0.23	11.00	1.00	0.00	0.00	-0.44	30955.00	-0.02	55.20	57.00
15	5	7	15126.00	18125.00	146.40	0	Spot (Block15, Row7, Column5)	68.82	69.00	12.21	0.00	0.18	55.00	54.24	55.00	12.09	0.01	0.22	53.00	20.00	0.00	14.00	13.82	40191.00	1.21	60.15	61.00
15	6	7	15444.00	18138.00	147.00	-50	Spot (Block15, Row7, Column6)	52.34	51.00	8.46	0.01	0.16	53.00	52.27	53.00	11.38	0.01	0.22	8.00	0.00	0.00	-2.00	-0.66	30930.00	0.01	55.12	56.00
15	7	7	15744.00	18140.00	147.00	-50	Spot (Block15, Row7, Column7)	49.97	51.00	10.62	0.01	0.21	53.00	53.36	53.00	11.92	0.00	0.22	6.00	0.00	0.00	-2.00	-3.03	29532.00	-0.28	54.01	57.00
15	8	7	16101.00	18175.00	105.55	0	Spot (Block15, Row7, Column8)	72.59	73.00	8.37	0.00	0.12	55.00	54.00	55.00	11.31	0.01	0.21	76.00	30.00	0.00	18.00	17.59	20762.00	1.64	64.33	64.50
15	1	8	13938.00	18434.00	164.15	0	Spot (Block15, Row8, Column1)	135.42	128.00	41.71	0.02	0.31	62.00	60.88	62.00	11.17	0.01	0.18	100.00	98.00	0.00	66.00	73.42	101429.00	6.67	86.79	86.00
15	2	8	14241.00	18430.00	147.00	-50	Spot (Block15, Row8, Column2)	61.49	61.00	8.66	0.00	0.14	58.00	57.02	58.00	11.77	0.01	0.21	21.00	0.00	0.00	3.00	3.49	36218.00	0.38	58.03	57.00
15	3	8	14542.00	18432.00	147.00	-50	Spot (Block15, Row8, Column3)	55.40	54.00	8.55	0.01	0.15	53.00	52.08	53.00	11.78	0.01	0.23	14.00	2.00	0.00	1.00	2.40	33017.00	0.28	53.98	54.50
15	4	8	14866.00	18464.00	129.85	0	Spot (Block15, Row8, Column4)	65.17	65.50	7.35	0.00	0.11	49.00	49.44	49.00	11.74	0.00	0.24	76.00	16.00	0.00	16.50	16.17	29327.00	1.34	57.05	58.00
15	5	8	15142.00	18436.00	147.00	-50	Spot (Block15, Row8, Column5)	47.36	45.00	11.10	0.02	0.23	53.00	52.46	53.00	11.31	0.00	0.22	6.00	0.00	0.00	-8.00	-5.64	28039.00	-0.45	46.98	46.00
15	6	8	15442.00	18438.00	147.00	-50	Spot (Block15, Row8, Column6)	51.61	51.00	8.87	0.01	0.17	51.00	50.96	51.00	10.81	0.00	0.21	15.00	0.00	0.00	0.00	0.61	30451.00	0.06	56.03	56.00
15	7	8	15742.00	18440.00	147.00	-50	Spot (Block15, Row8, Column7)	53.43	56.00	12.16	0.02	0.23	53.00	52.60	53.00	11.08	0.00	0.21	20.00	1.00	0.00	3.00	0.43	31419.00	0.07	54.66	56.00
15	8	8	16025.00	18453.00	197.45	0	Spot (Block15, Row8, Column8)	70.94	73.00	13.94	0.01	0.20	53.00	52.98	53.00	11.70	0.00	0.22	76.00	38.00	0.00	20.00	17.94	78459.00	1.53	53.90	54.00
16	1	1	18458.00	16353.00	154.05	0	Spot (Block16, Row1, Column1)	5124.35	4503.00	2717.08	0.06	0.53	92.00	94.23	92.00	21.03	0.01	0.22	100.00	100.00	0.00	4411.00	5032.35	3341073.00	239.16	1190.96	774.00
16	2	1	18753.00	16357.00	154.80	0	Spot (Block16, Row1, Column2)	217.27	202.50	48.04	0.03	0.22	91.00	92.74	91.00	17.95	0.01	0.19	99.00	98.00	0.00	111.50	126.27	142528.00	6.94	129.77	122.00
16	3	1	19059.00	16353.00	172.55	0	Spot (Block16, Row1, Column3)	169.93	180.00	36.42	0.03	0.21	92.00	91.42	92.00	11.92	0.00	0.13	98.00	95.00	0.00	88.00	77.93	141042.00	6.59	113.62	116.00
16	4	1	19352.00	16363.00	150.35	0	Spot (Block16, Row1, Column4)	206.72	201.00	29.02	0.01	0.14	93.00	93.40	93.00	11.63	0.00	0.12	100.00	100.00	0.00	108.00	113.72	128787.00	9.75	139.61	125.50
16	5	1	19655.00	16363.00	150.20	0	Spot (Block16, Row1, Column5)	497.79	430.00	293.36	0.06	0.59	93.00	93.61	93.00	12.55	0.00	0.13	100.00	100.00	0.00	337.00	404.79	305641.00	32.20	165.44	167.00
16	6	1	19948.00	16358.00	151.40	0	Spot (Block16, Row1, Column6)	489.91	429.00	238.30	0.06	0.49	92.00	92.92	92.00	13.61	0.00	0.15	100.00	100.00	0.00	337.00	397.91	307665.00	29.17	195.58	181.00
16	7	1	20255.00	16361.00	117.85	0	Spot (Block16, Row1, Column7)	751.30	748.00	226.24	0.00	0.30	93.00	97.77	93.00	37.11	0.02	0.38	100.00	100.00	0.00	655.00	658.30	273473.00	17.61	263.00	197.00
16	8	1	20549.00	16368.00	148.55	0	Spot (Block16, Row1, Column8)	16713.63	15301.50	7545.33	0.04	0.45	105.00	114.55	105.00	54.68	0.04	0.48	100.00	100.00	0.00	15196.50	16608.63	10061603.00	303.59	3075.76	2212.00
16	1	2	18455.00	16652.00	147.00	-50	Spot (Block16, Row2, Column1)	98.65	99.00	8.49	0.00	0.09	92.00	93.62	92.00	17.87	0.01	0.19	10.00	0.00	0.00	7.00	6.65	58007.00	0.28	94.29	96.00
16	2	2	18754.00	16662.00	135.85	0	Spot (Block16, Row2, Column2)	203.75	202.00	34.09	0.00	0.17	91.00	91.26	91.00	11.19	0.00	0.12	100.00	100.00	0.00	111.00	112.75	102484.00	10.05	135.96	124.00
16	3	2	19080.00	16637.00	188.60	0	Spot (Block16, Row2, Column3)	108.51	109.00	11.26	0.00	0.10	92.00	92.05	92.00	10.77	0.00	0.12	69.00	33.00	0.00	17.00	16.51	108288.00	1.53	101.96	101.00
16	4	2	19354.00	16658.00	182.45	0	Spot (Block16, Row2, Column4)	160.08	170.00	27.60	0.03	0.17	91.00	90.98	91.00	11.57	0.00	0.13	99.00	95.00	0.00	79.00	69.08	149355.00	5.97	114.64	115.00
16	5	2	19654.00	16655.00	227.30	0	Spot (Block16, Row2, Column5)	146.84	151.00	29.36	0.01	0.20	92.00	92.25	92.00	12.41	0.00	0.13	95.00	78.00	0.00	59.00	54.84	217621.00	4.40	102.95	103.00
16	6	2	19962.00	16665.00	164.10	0	Spot (Block16, Row2, Column6)	137.31	137.00	16.88	0.00	0.12	95.00	96.54	95.00	17.56	0.01	0.18	94.00	61.00	0.00	42.00	42.31	102843.00	2.32	112.07	111.00
16	7	2	20261.00	16668.00	202.50	0	Spot (Block16, Row2, Column7)	127.02	121.00	22.91	0.02	0.18	94.00	94.31	94.00	12.31	0.00	0.13	82.00	55.00	0.00	27.00	33.02	147728.00	2.66	102.20	103.00
16	8	2	20556.00	16666.00	147.00	-50	Spot (Block16, Row2, Column8)	93.60	94.00	8.36	0.00	0.09	99.00	105.25	99.00	39.78	0.03	0.38	0.00	0.00	0.00	-5.00	-5.40	55224.00	-0.29	94.33	94.00
16	1	3	18452.00	16953.00	158.15	0	Spot (Block16, Row3, Column1)	316.06	281.00	141.08	0.05	0.45	95.00	95.17	95.00	12.05	0.00	0.13	100.00	99.00	0.00	186.00	221.06	218712.00	18.34	144.29	136.50
16	2	3	18754.00	16969.00	141.95	0	Spot (Block16, Row3, Column2)	105.83	106.00	10.97	0.00	0.10	95.00	96.32	95.00	15.14	0.01	0.16	33.00	3.00	0.00	11.00	10.83	57781.00	0.63	98.27	100.00
16	3	3	19048.00	16962.00	157.95	0	Spot (Block16, Row3, Column3)	186.38	191.00	31.46	0.01	0.17	93.00	94.48	93.00	12.79	0.01	0.14	100.00	98.00	0.00	98.00	93.38	128789.00	7.18	123.06	121.00
16	4	3	19352.00	16959.00	156.65	0	Spot (Block16, Row3, Column4)	332.09	307.50	109.88	0.03	0.33	91.00	91.88	91.00	10.77	0.00	0.12	100.00	100.00	0.00	216.50	241.09	224495.00	22.30	151.84	154.00
16	5	3	19654.00	16958.00	164.10	0	Spot (Block16, Row3, Column5)	145.09	139.00	25.44	0.02	0.18	92.00	94.14	92.00	15.80	0.01	0.17	97.00	73.00	0.00	47.00	53.09	108380.00	3.22	112.40	111.00
16	6	3	19956.00	16963.00	206.70	0	Spot (Block16, Row3, Column6)	723.55	609.50	310.02	0.07	0.43	100.00	101.85	100.00	19.98	0.01	0.20	100.00	100.00	0.00	509.50	623.55	879836.00	31.11	263.69	269.00
16	7	3	20266.00	16965.00	156.60	0	Spot (Block16, Row3, Column7)	241.81	218.00	72.60	0.05	0.30	98.00	99.79	98.00	15.58	0.01	0.16	100.00	97.00	0.00	120.00	143.81	163705.00	9.12	130.89	124.50
16	8	3	20555.00	16975.00	160.10	0	Spot (Block16, Row3, Column8)	277.00	275.00	70.75	0.00	0.26	98.00	97.46	98.00	10.96	0.00	0.11	100.00	99.00	0.00	177.00	179.00	195565.00	16.39	153.40	140.00
16	1	4	18446.00	17255.00	159.35	0	Spot (Block16, Row4, Column1)	348.94	300.00	136.06	0.07	0.39	97.00	97.86	97.00	15.18	0.00	0.16	100.00	100.00	0.00	203.00	251.94	242865.00	16.54	155.35	164.50
16	2	4	18752.00	17259.00	171.10	0	Spot (Block16, Row4, Column2)	530.14	457.50	231.29	0.06	0.44	98.00	99.99	98.00	18.68	0.01	0.19	100.00	100.00	0.00	359.50	432.14	434716.00	23.02	198.15	197.00
16	3	4	19054.00	17256.00	148.65	0	Spot (Block16, Row4, Column3)	1404.13	1336.00	675.83	0.02	0.48	96.00	99.09	96.00	19.76	0.01	0.20	100.00	100.00	0.00	1240.00	1308.13	848094.00	66.03	438.35	357.50
16	4	4	19352.00	17259.00	147.00	-50	Spot (Block16, Row4, Column4)	99.83	100.00	7.55	0.00	0.08	92.00	93.44	92.00	11.76	0.01	0.13	31.00	1.00	0.00	8.00	7.83	58897.00	0.54	98.07	98.50
16	5	4	19653.00	17271.00	128.60	0	Spot (Block16, Row4, Column5)	154.11	150.50	25.94	0.01	0.17	93.00	93.83	93.00	12.72	0.00	0.14	99.00	95.00	0.00	57.50	61.11	68427.00	4.74	117.84	115.00
16	6	4	19953.00	17256.00	201.25	0	Spot (Block16, Row4, Column6)	233.60	235.00	37.62	0.00	0.16	96.00	97.60	96.00	17.13	0.01	0.18	100.00	98.00	0.00	139.00	137.60	268409.00	7.94	137.39	127.00
16	7	4	20247.00	17263.00	161.45	0	Spot (Block16, Row4, Column7)	262.73	253.00	94.35	0.02	0.36	98.00	98.72	98.00	12.48	0.00	0.13	100.00	98.00	0.00	155.00	164.73	189168.00	13.14	134.21	120.00
16	8	4	20561.00	17275.00	169.50	0	Spot (Block16, Row4, Column8)	169.56	177.00	30.38	0.02	0.18	97.00	96.73	97.00	12.63	0.00	0.13	100.00	93.00	0.00	80.00	72.56	134969.00	5.77	120.20	120.00
16	1	5	18453.00	17555.00	162.80	0	Spot (Block16, Row5, Column1)	327.43	282.00	136.50	0.06	0.42	95.00	98.48	95.00	20.70	0.02	0.21	100.00	98.00	0.00	187.00	232.43	240989.00	11.06	149.18	141.50
16	2	5	18751.00	17555.00	158.25	0	Spot (Block16, Row5, Column2)	267.32	280.00	51.36	0.02	0.19	96.00	98.28	96.00	19.65	0.01	0.20	99.00	99.00	0.00	184.00	171.32	184454.00	8.60	141.95	130.00
16	3	5	19053.00	17554.00	157.30	0	Spot (Block16, Row5, Column3)	1356.58	1186.00	703.86	0.06	0.52	97.00	99.67	97.00	21.74	0.01	0.22	100.00	100.00	0.00	1089.00	1259.58	919763.00	57.83	320.89	283.50
16	4	5	19358.00	17562.00	157.05	0	Spot (Block16, Row5, Column4)	196.87	192.00	37.13	0.01	0.19	94.00	96.13	94.00	17.68	0.01	0.18	99.00	95.00	0.00	98.00	102.87	134067.00	5.70	121.59	115.00
16	5	5	19653.00	17565.00	145.75	0	Spot (Block16, Row5, Column5)	2354.90	2159.00	1168.76	0.04	0.50	95.00	96.85	95.00	16.32	0.01	0.17	100.00	100.00	0.00	2064.00	2259.90	1361134.00	138.36	555.31	442.00
16	6	5	19935.00	17568.00	190.65	0	Spot (Block16, Row5, Column6)	134.59	128.00	25.57	0.02	0.19	95.00	95.08	95.00	13.47	0.00	0.14	85.00	61.00	0.00	33.00	39.59	138090.00	2.93	106.56	106.00
16	7	5	20256.00	17560.00	186.00	0	Spot (Block16, Row5, Column7)	302.71	298.00	81.05	0.01	0.27	96.00	96.82	96.00	13.22	0.00	0.14	100.00	100.00	0.00	202.00	206.71	294533.00	15.58	158.81	165.00
16	8	5	20555.00	17570.00	148.95	0	Spot (Block16, Row5, Column8)	588.21	495.00	344.82	0.07	0.59	98.00	98.41	98.00	12.95	0.00	0.13	100.00	100.00	0.00	397.00	490.21	354691.00	37.83	207.81	184.50
16	1	6	18448.00	17852.00	205.55	0	Spot (Block16, Row6, Column1)	659.89	537.00	322.90	0.09	0.49	101.00	106.81	101.00	26.03	0.02	0.24	100.00	100.00	0.00	436.00	558.89	791207.00	21.24	258.22	271.00
16	2	6	18754.00	17854.00	200.40	0	Spot (Block16, Row6, Column2)	222.68	222.00	46.42	0.00	0.21	97.00	99.13	97.00	20.20	0.01	0.20	99.00	95.00	0.00	125.00	125.68	252517.00	6.12	135.47	126.50
16	3	6	19041.00	17853.00	147.90	0	Spot (Block16, Row6, Column3)	761.70	706.00	357.41	0.03	0.47	98.00	99.02	98.00	17.82	0.00	0.18	100.00	100.00	0.00	608.00	663.70	455495.00	37.19	242.53	193.00
16	4	6	19351.00	17852.00	178.60	0	Spot (Block16, Row6, Column4)	112.96	111.00	13.36	0.01	0.12	97.00	97.27	97.00	14.36	0.00	0.15	47.00	10.00	0.00	14.00	15.96	100984.00	1.09	105.23	106.00
16	5	6	19652.00	17865.00	146.40	0	Spot (Block16, Row6, Column5)	2076.63	2024.00	1236.32	0.01	0.60	97.00	98.15	97.00	16.54	0.01	0.17	100.00	100.00	0.00	1927.00	1979.63	1210677.00	119.65	461.88	352.00
16	6	6	19955.00	17852.00	194.20	0	Spot (Block16, Row6, Column6)	116.98	117.00	13.35	0.00	0.11	94.00	95.43	94.00	13.00	0.01	0.14	79.00	44.00	0.00	23.00	22.98	124352.00	1.66	99.56	101.00
16	7	6	20252.00	17863.00	152.50	0	Spot (Block16, Row6, Column7)	437.24	441.50	189.74	0.00	0.43	95.00	95.61	95.00	11.81	0.00	0.12	100.00	100.00	0.00	346.50	342.24	277213.00	28.92	183.30	173.00
16	8	6	20555.00	17867.00	157.65	0	Spot (Block16, Row6, Column8)	425.33	359.50	238.60	0.07	0.56	98.00	98.30	98.00	12.02	0.00	0.12	100.00	100.00	0.00	261.50	327.33	290929.00	27.22	164.63	170.00
16	1	7	18446.00	18153.00	160.50	0	Spot (Block16, Row7, Column1)	719.83	623.00	330.97	0.06	0.46	99.00	103.51	99.00	23.47	0.02	0.23	100.00	100.00	0.00	524.00	620.83	513239.00	26.25	232.81	219.00
16	2	7	18720.00	18140.00	219.05	0	Spot (Block16, Row7, Column2)	104.56	105.00	9.67	0.00	0.09	96.00	98.66	96.00	19.90	0.01	0.20	12.00	0.00	0.00	9.00	8.56	143671.00	0.30	97.29	98.00
16	3	7	19047.00	18157.00	147.00	-50	Spot (Block16, Row7, Column3)	105.22	103.00	15.30	0.01	0.15	96.00	96.96	96.00	13.00	0.00	0.13	35.00	14.00	0.00	7.00	9.22	62709.00	0.63	100.61	100.50
16	4	7	19348.00	18159.00	155.60	0	Spot (Block16, Row7, Column4)	111.33	111.00	9.97	0.00	0.09	96.00	96.44	96.00	11.86	0.00	0.12	64.00	19.00	0.00	15.00	15.33	74149.00	1.26	104.12	103.00
16	5	7	19659.00	18159.00	177.95	0	Spot (Block16, Row7, Column5)	152.90	155.00	24.49	0.01	0.16	97.00	97.78	97.00	13.89	0.00	0.14	98.00	83.00	0.00	58.00	55.90	134860.00	3.97	116.32	116.00
16	6	7	19942.00	18165.00	189.40	0	Spot (Block16, Row7, Column6)	239.48	251.00	48.99	0.02	0.20	96.00	99.77	96.00	20.91	0.02	0.21	100.00	98.00	0.00	155.00	143.48	242117.00	6.68	145.56	144.00
16	7	7	20242.00	18169.00	153.20	0	Spot (Block16, Row7, Column7)	458.98	428.00	197.37	0.03	0.43	95.00	95.93	95.00	13.94	0.00	0.15	100.00	100.00	0.00	333.00	363.98	294662.00	26.04	200.45	168.00
16	8	7	20554.00	18165.00	189.55	0	Spot (Block16, Row7, Column8)	381.91	396.00	61.28	0.02	0.16	97.00	97.80	97.00	11.97	0.00	0.12	100.00	100.00	0.00	299.00	284.91	385344.00	23.73	181.94	183.00
16	1	8	18441.00	18451.00	155.10	0	Spot (Block16, Row8, Column1)	201.37	190.00	62.95	0.03	0.31	97.00	98.40	97.00	15.87	0.01	0.16	99.00	94.00	0.00	93.00	104.37	133306.00	6.49	125.53	121.00
16	2	8	18736.00	18467.00	191.55	0	Spot (Block16, Row8, Column2)	127.90	123.00	18.66	0.02	0.15	97.00	97.40	97.00	12.02	0.00	0.12	87.00	54.00	0.00	26.00	30.90	132252.00	2.54	108.11	107.00
16	3	8	19033.00	18453.00	167.40	0	Spot (Block16, Row8, Column3)	225.06	201.00	74.43	0.05	0.33	97.00	97.92	97.00	13.22	0.00	0.13	100.00	98.00	0.00	104.00	128.06	176223.00	9.62	137.81	131.00
16	4	8	19345.00	18459.00	148.90	0	Spot (Block16, Row8, Column4)	582.83	581.00	173.29	0.00	0.30	96.00	96.59	96.00	13.19	0.00	0.14	100.00	100.00	0.00	485.00	486.83	351444.00	36.86	219.31	189.00
16	5	8	19645.00	18462.00	147.00	-50	Spot (Block16, Row8, Column5)	103.52	103.00	10.95	0.00	0.11	96.00	98.62	96.00	18.81	0.01	0.19	18.00	0.00	0.00	7.00	7.52	61076.00	0.26	94.62	95.00
16	6	8	19947.00	18462.00	204.90	0	Spot (Block16, Row8, Column6)	885.14	693.00	527.27	0.11	0.60	99.00	103.26	99.00	25.45	0.02	0.25	100.00	100.00	0.00	594.00	786.14	1050665.00	30.72	278.24	286.00
16	7	8	20248.00	18452.00	168.30	0	Spot (Block16, Row8, Column7)	195.49	199.00	38.82	0.01	0.20	96.00	98.19	96.00	18.60	0.01	0.19	99.00	90.00	0.00	103.00	99.49	154827.00	5.23	120.27	118.00
16	8	8	20542.00	18470.00	175.35	0	Spot (Block16, Row8, Column8)	178.44	184.00	31.94	0.01	0.18	100.00	101.05	100.00	11.56	0.00	0.11	97.00	92.00	0.00	84.00	78.44	152563.00	6.70	127.28	121.00
17	1	1	4929.00	20770.00	149.50	0	Spot (Block17, Row1, Column1)	6609.66	5876.50	3395.33	0.05	0.51	265.00	264.81	265.00	36.06	0.00	0.14	100.00	100.00	0.00	5611.50	6344.66	4018671.00	175.95	1692.59	1271.50
17	2	1	5223.00	20776.00	143.20	0	Spot (Block17, Row1, Column2)	1084.40	1098.00	405.80	0.01	0.37	261.00	260.72	261.00	31.80	0.00	0.12	100.00	100.00	0.00	837.00	823.40	601840.00	25.90	461.86	415.00
17	3	1	5525.00	20759.00	154.55	0	Spot (Block17, Row1, Column3)	322.91	306.00	42.97	0.02	0.13	247.00	251.62	247.00	28.26	0.01	0.11	95.00	53.00	0.00	59.00	75.91	213769.00	2.52	280.66	283.00
17	4	1	5824.00	20780.00	144.50	0	Spot (Block17, Row1, Column4)	978.29	883.00	400.18	0.04	0.41	260.00	259.13	260.00	28.71	0.00	0.11	100.00	100.00	0.00	623.00	718.29	558602.00	25.05	411.33	390.00
17	5	1	6126.00	20781.00	146.80	0	Spot (Block17, Row1, Column5)	617.68	550.50	258.80	0.05	0.42	271.00	267.24	271.00	29.86	0.01	0.11	99.00	91.00	0.00	279.50	346.68	363198.00	11.74	344.38	345.00
17	6	1	6422.00	20780.00	143.00	0	Spot (Block17, Row1, Column6)	1249.64	1120.00	574.92	0.05	0.46	275.00	271.66	275.00	27.81	0.01	0.10	100.00	100.00	0.00	845.00	974.64	699797.00	35.16	494.07	447.50
17	7	1	6731.00	20787.00	115.00	0	Spot (Block17, Row1, Column7)	930.80	888.00	254.12	0.02	0.27	281.00	283.59	281.00	60.22	0.00	0.21	100.00	100.00	0.00	607.00	649.80	318333.00	10.75	471.42	435.50
17	8	1	7020.00	20789.00	147.00	0	Spot (Block17, Row1, Column8)	17749.15	16463.00	8712.71	0.03	0.49	295.00	305.23	295.00	77.60	0.01	0.25	100.00	100.00	0.00	16168.00	17454.15	10454252.00	224.79	3416.24	2611.50
17	1	2	4889.00	21092.00	244.65	0	Spot (Block17, Row2, Column1)	282.42	285.00	20.77	0.00	0.07	261.00	260.11	261.00	29.09	0.00	0.11	37.00	2.00	0.00	24.00	21.42	487455.00	0.77	265.37	270.00
17	2	2	5217.00	21087.00	122.30	0	Spot (Block17, Row2, Column2)	384.91	387.00	47.14	0.00	0.12	252.00	252.67	252.00	25.45	0.00	0.10	100.00	98.00	0.00	135.00	132.91	150885.00	5.20	315.40	308.50
17	3	2	5530.00	21075.00	209.65	0	Spot (Block17, Row2, Column3)	288.47	291.00	17.76	0.00	0.06	252.00	253.44	252.00	29.02	0.00	0.11	73.00	5.00	0.00	39.00	36.47	361159.00	1.21	266.75	275.00
17	4	2	5823.00	21081.00	235.00	0	Spot (Block17, Row2, Column4)	313.55	310.00	27.05	0.00	0.09	267.00	266.25	267.00	30.07	0.00	0.11	74.00	21.00	0.00	43.00	46.55	499167.00	1.57	279.40	280.00
17	5	2	6127.00	21080.00	157.50	0	Spot (Block17, Row2, Column5)	2232.97	2143.00	827.22	0.02	0.37	275.00	273.88	275.00	28.79	0.00	0.11	100.00	100.00	0.00	1868.00	1957.97	1536283.00	68.05	801.72	703.00
17	6	2	6406.00	21081.00	164.35	0	Spot (Block17, Row2, Column6)	318.93	313.00	36.39	0.01	0.11	281.00	283.77	281.00	60.24	0.00	0.21	15.00	0.00	0.00	32.00	37.93	238882.00	0.58	304.24	302.50
17	7	2	6738.00	21102.00	188.85	0	Spot (Block17, Row2, Column7)	323.98	314.00	33.14	0.01	0.10	285.00	280.63	285.00	29.67	0.01	0.11	49.00	24.00	0.00	29.00	38.98	325920.00	1.46	297.39	296.00
17	8	2	7044.00	21073.00	260.70	0	Spot (Block17, Row2, Column8)	316.49	308.00	33.61	0.01	0.11	293.00	301.97	293.00	70.32	0.01	0.23	10.00	0.00	0.00	15.00	23.49	623172.00	0.21	300.83	295.00
17	1	3	4928.00	21371.00	143.05	0	Spot (Block17, Row3, Column1)	653.49	610.00	202.61	0.03	0.31	255.00	255.72	255.00	25.66	0.00	0.10	100.00	100.00	0.00	355.00	398.49	361382.00	15.50	365.71	352.00
17	2	3	5230.00	21410.00	161.95	0	Spot (Block17, Row3, Column2)	297.12	293.00	31.48	0.01	0.11	251.00	257.88	251.00	108.53	0.01	0.42	7.00	0.00	0.00	42.00	46.12	216300.00	0.36	269.54	275.00
17	3	3	5512.00	21366.00	105.30	0	Spot (Block17, Row3, Column3)	1814.97	510.00	3988.22	0.55	2.20	258.00	266.63	258.00	123.41	0.01	0.46	84.00	51.00	0.00	252.00	1556.97	517267.00	12.55	468.45	432.00
17	4	3	5827.00	21376.00	138.85	0	Spot (Block17, Row3, Column4)	2130.63	1964.00	1077.35	0.04	0.51	271.00	273.98	271.00	55.51	0.00	0.20	100.00	100.00	0.00	1693.00	1859.63	1124974.00	33.45	730.30	620.50
17	5	3	6130.00	21368.00	124.85	0	Spot (Block17, Row3, Column5)	728.18	422.00	1471.64	0.24	2.02	281.00	286.71	281.00	57.05	0.01	0.20	96.00	63.00	0.00	141.00	447.18	303649.00	7.74	418.02	385.00
17	6	3	6425.00	21381.00	221.15	0	Spot (Block17, Row3, Column6)	3517.27	2406.00	2351.66	0.16	0.67	288.00	302.27	288.00	86.47	0.02	0.29	100.00	100.00	0.00	2118.00	3229.27	4934734.00	37.18	1220.97	1237.00
17	7	3	6731.00	21386.00	162.80	0	Spot (Block17, Row3, Column7)	447.85	411.00	123.98	0.04	0.28	289.00	297.41	289.00	71.49	0.01	0.24	73.00	46.00	0.00	122.00	158.85	327829.00	2.10	315.63	315.00
17	8	3	7025.00	21397.00	150.55	0	Spot (Block17, Row3, Column8)	2709.96	2532.50	1180.09	0.03	0.44	294.00	296.77	294.00	43.00	0.00	0.14	100.00	100.00	0.00	2238.50	2415.96	1680176.00	56.12	884.84	776.50
17	1	4	4922.00	21670.00	138.90	0	Spot (Block17, Row4, Column1)	2072.97	1962.50	1022.56	0.02	0.49	261.00	261.22	261.00	29.16	0.00	0.11	100.00	100.00	0.00	1701.50	1811.97	1077945.00	62.13	721.50	565.50
17	2	4	5219.00	21678.00	174.90	0	Spot (Block17, Row4, Column2)	462.32	473.00	91.65	0.01	0.20	260.00	264.88	260.00	48.67	0.01	0.18	98.00	85.00	0.00	213.00	202.32	394817.00	4.06	322.09	317.00
17	3	4	5523.00	21676.00	139.90	0	Spot (Block17, Row4, Column3)	10656.20	10305.00	6045.08	0.01	0.57	265.00	277.16	265.00	132.26	0.02	0.48	100.00	100.00	0.00	10040.00	10391.20	5669097.00	78.47	2524.75	1922.50
17	4	4	5790.00	21688.00	248.65	0	Spot (Block17, Row4, Column4)	289.62	292.00	24.51	0.00	0.08	269.00	268.93	269.00	35.39	0.00	0.13	20.00	2.00	0.00	23.00	20.62	516971.00	0.58	272.60	279.00
17	5	4	6107.00	21677.00	162.80	0	Spot (Block17, Row4, Column5)	403.66	327.00	425.84	0.09	1.05	279.00	278.52	279.00	35.58	0.00	0.13	67.00	36.00	0.00	48.00	124.66	295480.00	3.52	304.27	301.50
17	6	4	6422.00	21685.00	158.15	0	Spot (Block17, Row4, Column6)	2789.02	2712.50	1086.24	0.01	0.39	284.00	292.26	284.00	60.43	0.01	0.21	100.00	100.00	0.00	2428.50	2505.02	1924425.00	41.31	928.47	810.00
17	7	4	6716.00	21680.00	164.10	0	Spot (Block17, Row4, Column7)	473.82	432.00	145.79	0.04	0.31	290.00	302.37	290.00	91.22	0.02	0.30	70.00	37.00	0.00	142.00	183.82	353942.00	1.88	323.53	316.00
17	8	4	7029.00	21653.00	188.20	0	Spot (Block17, Row4, Column8)	339.59	327.00	35.47	0.02	0.10	295.00	297.65	295.00	35.82	0.00	0.12	44.00	24.00	0.00	32.00	44.59	339253.00	1.17	317.16	309.00
17	1	5	4930.00	21973.00	138.90	0	Spot (Block17, Row5, Column1)	2921.25	2532.00	1735.59	0.06	0.59	273.00	277.92	273.00	61.48	0.01	0.22	100.00	100.00	0.00	2259.00	2648.25	1519051.00	43.00	929.55	739.50
17	2	5	5220.00	21977.00	147.60	0	Spot (Block17, Row5, Column2)	2787.79	2780.50	959.36	0.00	0.34	276.00	282.21	276.00	61.43	0.01	0.22	100.00	100.00	0.00	2504.50	2511.79	1650369.00	40.78	883.48	747.50
17	3	5	5524.00	21978.00	152.15	0	Spot (Block17, Row5, Column3)	1300.98	1148.50	620.80	0.05	0.48	272.00	274.99	272.00	43.26	0.00	0.16	100.00	100.00	0.00	876.50	1028.98	827421.00	23.71	471.52	467.50
17	4	5	5819.00	21977.00	148.70	0	Spot (Block17, Row5, Column4)	735.04	698.00	323.61	0.02	0.44	274.00	270.37	274.00	34.51	0.01	0.13	100.00	92.00	0.00	424.00	461.04	443962.00	13.46	347.98	338.00
17	5	5	6123.00	21981.00	140.80	0	Spot (Block17, Row5, Column5)	8512.99	7774.00	5275.89	0.04	0.62	276.00	273.07	276.00	34.09	0.00	0.12	100.00	100.00	0.00	7498.00	8236.99	4597013.00	241.74	2075.73	1572.00
17	6	5	6421.00	21979.00	207.70	0	Spot (Block17, Row5, Column6)	321.62	312.00	41.81	0.01	0.13	283.00	293.80	283.00	86.62	0.02	0.29	10.00	0.00	0.00	29.00	38.62	395272.00	0.32	294.89	294.00
17	7	5	6723.00	21983.00	207.10	0	Spot (Block17, Row5, Column7)	4500.18	3580.50	2945.34	0.10	0.65	292.00	317.59	292.00	121.28	0.04	0.38	100.00	100.00	0.00	3288.50	4208.18	5490222.00	34.49	1339.33	1383.50
17	8	5	7026.00	21985.00	138.10	0	Spot (Block17, Row5, Column8)	748.46	689.50	282.42	0.04	0.38	296.00	306.48	296.00	75.56	0.02	0.25	99.00	84.00	0.00	393.50	452.46	386205.00	5.85	419.94	390.00
17	1	6	4915.00	22271.00	217.40	0	Spot (Block17, Row6, Column1)	2976.04	2024.00	2042.43	0.17	0.69	280.00	297.13	280.00	87.86	0.03	0.30	100.00	100.00	0.00	1744.00	2696.04	4014674.00	30.49	1059.23	1054.00
17	2	6	5216.00	22273.00	221.20	0	Spot (Block17, Row6, Column2)	2690.68	2242.00	1269.67	0.08	0.47	283.00	302.37	283.00	90.03	0.03	0.30	100.00	100.00	0.00	1959.00	2407.68	3764259.00	26.53	1019.39	1009.00
17	3	6	5518.00	22275.00	142.40	0	Spot (Block17, Row6, Column3)	2108.97	2004.00	1139.22	0.02	0.54	279.00	282.78	279.00	55.21	0.01	0.20	100.00	100.00	0.00	1725.00	1829.97	1157824.00	33.08	705.91	570.50
17	4	6	5822.00	22284.00	151.35	0	Spot (Block17, Row6, Column4)	359.32	372.00	37.86	0.02	0.11	278.00	272.82	278.00	30.18	0.01	0.11	88.00	63.00	0.00	94.00	81.32	225656.00	2.87	300.95	299.00
17	5	6	6122.00	22284.00	139.25	0	Spot (Block17, Row6, Column5)	3138.79	2905.00	1709.37	0.03	0.54	281.00	276.99	281.00	34.24	0.01	0.12	100.00	100.00	0.00	2624.00	2857.79	1647865.00	83.59	1012.57	670.50
17	6	6	6422.00	22282.00	206.05	0	Spot (Block17, Row6, Column6)	309.49	307.00	27.65	0.00	0.09	286.00	290.00	286.00	63.95	0.01	0.22	8.00	0.00	0.00	21.00	23.49	374169.00	0.30	297.44	297.00
17	7	6	6727.00	22281.00	148.30	0	Spot (Block17, Row6, Column7)	587.44	547.00	182.55	0.03	0.31	288.00	296.06	288.00	77.57	0.01	0.26	97.00	70.00	0.00	259.00	299.44	353054.00	3.76	378.36	372.00
17	8	6	7030.00	22302.00	147.00	0	Spot (Block17, Row6, Column8)	657.42	634.00	257.81	0.02	0.39	294.00	295.87	294.00	33.25	0.00	0.11	95.00	88.00	0.00	340.00	363.42	387878.00	10.87	399.85	376.50
17	1	7	4925.00	22575.00	164.80	0	Spot (Block17, Row7, Column1)	612.78	586.00	183.95	0.02	0.30	280.00	284.38	280.00	56.92	0.01	0.20	100.00	92.00	0.00	306.00	332.78	463260.00	5.77	364.78	373.50
17	2	7	5214.00	22582.00	218.90	0	Spot (Block17, Row7, Column2)	305.41	303.00	14.49	0.00	0.05	283.00	286.90	283.00	56.56	0.01	0.20	3.00	0.00	0.00	20.00	22.41	419024.00	0.33	293.62	294.00
17	3	7	5516.00	22562.00	253.00	0	Spot (Block17, Row7, Column3)	298.09	298.00	22.76	0.00	0.08	278.00	276.87	278.00	31.77	0.00	0.11	23.00	4.00	0.00	20.00	20.09	553246.00	0.67	282.05	287.00
17	4	7	5811.00	22572.00	190.25	0	Spot (Block17, Row7, Column4)	308.32	307.00	15.69	0.00	0.05	281.00	278.37	281.00	29.78	0.00	0.11	37.00	4.00	0.00	26.00	27.32	315407.00	1.01	296.00	297.00
17	5	7	6115.00	22576.00	218.60	0	Spot (Block17, Row7, Column5)	338.58	327.00	37.40	0.02	0.11	289.00	290.54	289.00	52.51	0.00	0.18	36.00	7.00	0.00	38.00	49.58	462160.00	0.91	304.93	302.00
17	6	7	6414.00	22585.00	212.70	0	Spot (Block17, Row7, Column6)	3080.77	2673.00	1632.01	0.06	0.53	295.00	331.61	295.00	137.21	0.05	0.41	100.00	100.00	0.00	2378.00	2785.77	3989603.00	20.04	1052.60	1056.00
17	7	7	6718.00	22591.00	153.80	0	Spot (Block17, Row7, Column7)	698.07	636.00	248.99	0.04	0.36	295.00	305.07	295.00	71.55	0.01	0.23	98.00	91.00	0.00	341.00	403.07	453046.00	5.49	414.21	389.00
17	8	7	7020.00	22592.00	174.55	0	Spot (Block17, Row7, Column8)	3963.87	3870.00	1189.33	0.01	0.30	303.00	308.48	303.00	40.61	0.01	0.13	100.00	100.00	0.00	3567.00	3660.87	3349474.00	90.00	1305.75	1077.00
17	1	8	4910.00	22867.00	147.30	0	Spot (Block17, Row8, Column1)	484.73	428.00	314.79	0.05	0.65	272.00	269.52	272.00	27.52	0.00	0.10	97.00	92.00	0.00	156.00	212.73	286475.00	7.82	336.71	315.00
17	2	8	5210.00	22870.00	240.10	0	Spot (Block17, Row8, Column2)	299.15	297.00	20.90	0.00	0.07	276.00	271.18	276.00	24.13	0.01	0.09	40.00	6.00	0.00	21.00	23.15	497493.00	1.16	282.51	283.00
17	3	8	5513.00	22878.00	158.50	0	Spot (Block17, Row8, Column3)	430.12	403.00	83.72	0.03	0.19	280.00	279.21	280.00	31.47	0.00	0.11	96.00	93.00	0.00	123.00	150.12	297216.00	4.80	324.46	311.00
17	4	8	5819.00	22878.00	140.20	0	Spot (Block17, Row8, Column4)	5971.98	5879.00	2602.88	0.01	0.44	287.00	286.76	287.00	36.62	0.00	0.13	100.00	100.00	0.00	5592.00	5684.98	3159179.00	155.24	1689.95	1394.00
17	5	8	6112.00	22875.00	177.60	0	Spot (Block17, Row8, Column5)	309.67	310.00	21.15	0.00	0.07	293.00	305.31	293.00	91.04	0.02	0.30	0.00	0.00	0.00	17.00	16.67	274372.00	0.05	294.97	298.00
17	6	8	6422.00	22883.00	197.25	0	Spot (Block17, Row8, Column6)	5394.91	3709.00	4278.46	0.16	0.79	302.00	347.63	302.00	157.07	0.06	0.45	100.00	100.00	0.00	3407.00	5092.91	5929009.00	32.13	1404.69	1394.00
17	7	8	6717.00	22890.00	151.70	0	Spot (Block17, Row8, Column7)	541.89	502.00	138.44	0.03	0.26	301.00	319.84	301.00	107.81	0.03	0.34	84.00	44.00	0.00	201.00	240.89	341932.00	2.06	366.77	362.50
17	8	8	7013.00	22891.00	148.85	0	Spot (Block17, Row8, Column8)	569.11	530.50	172.96	0.03	0.30	306.00	312.94	306.00	37.81	0.01	0.12	98.00	97.00	0.00	224.50	263.11	344880.00	6.78	388.25	393.00
18	1	1	9428.00	20798.00	152.20	0	Spot (Block18, Row1, Column1)	6083.93	5315.50	3408.32	0.06	0.56	182.00	183.40	182.00	28.63	0.00	0.16	100.00	100.00	0.00	5133.50	5901.93	3845046.00	206.09	1465.09	1199.00
18	2	1	9730.00	20811.00	208.90	0	Spot (Block18, Row1, Column2)	202.06	200.00	18.62	0.00	0.09	179.00	179.05	179.00	25.34	0.00	0.14	39.00	5.00	0.00	21.00	23.06	250760.00	0.91	187.17	185.50
18	3	1	10032.00	20812.00	148.05	0	Spot (Block18, Row1, Column3)	456.56	366.50	227.51	0.10	0.50	180.00	179.13	180.00	20.30	0.00	0.11	100.00	96.00	0.00	186.50	276.56	277589.00	13.67	249.46	230.50
18	4	1	10323.00	20787.00	167.60	0	Spot (Block18, Row1, Column4)	212.01	210.00	18.24	0.00	0.09	184.00	182.22	184.00	21.53	0.00	0.12	63.00	17.00	0.00	26.00	28.01	166006.00	1.38	196.41	195.00
18	5	1	10627.00	20810.00	146.55	0	Spot (Block18, Row1, Column5)	1165.86	1019.00	808.82	0.06	0.69	188.00	186.42	188.00	22.84	0.00	0.12	100.00	100.00	0.00	831.00	977.86	680864.00	42.89	373.74	320.00
18	6	1	10920.00	20810.00	145.65	0	Spot (Block18, Row1, Column6)	859.83	777.00	375.08	0.04	0.44	193.00	194.15	193.00	21.49	0.00	0.11	100.00	100.00	0.00	584.00	666.83	499564.00	30.97	357.74	334.50
18	7	1	11230.00	20812.00	117.75	0	Spot (Block18, Row1, Column7)	1702.17	1618.50	659.22	0.02	0.39	195.00	200.69	195.00	53.99	0.01	0.27	100.00	100.00	0.00	1423.50	1507.17	619589.00	27.81	547.93	467.00
18	8	1	11519.00	20818.00	145.95	0	Spot (Block18, Row1, Column8)	17805.53	16627.50	9166.01	0.03	0.51	198.00	207.32	198.00	64.43	0.02	0.31	100.00	100.00	0.00	16429.50	17607.53	10327207.00	273.14	3028.99	2442.50
18	1	2	9424.00	21099.00	147.00	-50	Spot (Block18, Row2, Column1)	183.49	186.00	17.96	0.01	0.10	179.00	177.36	179.00	24.44	0.00	0.14	7.00	0.00	0.00	7.00	4.49	107708.00	0.25	182.76	185.00
18	2	2	9726.00	21109.00	130.30	0	Spot (Block18, Row2, Column2)	471.67	457.50	128.15	0.01	0.27	175.00	172.52	175.00	23.20	0.01	0.13	100.00	99.00	0.00	282.50	296.67	215082.00	12.90	251.24	259.50
18	3	2	10019.00	21078.00	92.85	0	Spot (Block18, Row2, Column3)	236.43	222.00	34.70	0.03	0.15	177.00	175.58	177.00	20.27	0.00	0.12	93.00	53.00	0.00	45.00	59.43	51069.00	3.00	202.90	201.00
18	4	2	10328.00	21108.00	177.75	0	Spot (Block18, Row2, Column4)	339.83	311.00	83.17	0.04	0.24	178.00	175.40	178.00	20.67	0.01	0.12	99.00	96.00	0.00	133.00	161.83	301086.00	7.95	224.41	219.00
18	5	2	10641.00	21105.00	172.65	0	Spot (Block18, Row2, Column5)	234.47	227.00	26.27	0.01	0.11	181.00	179.16	181.00	21.28	0.00	0.12	93.00	56.00	0.00	46.00	53.47	195080.00	2.60	205.09	202.00
18	6	2	10921.00	21106.00	136.40	0	Spot (Block18, Row2, Column6)	222.64	220.00	17.11	0.01	0.08	187.00	187.48	187.00	25.12	0.00	0.13	70.00	19.00	0.00	33.00	35.64	111763.00	1.40	206.21	206.00
18	7	2	11223.00	21113.00	161.20	0	Spot (Block18, Row2, Column7)	302.24	291.00	61.19	0.02	0.20	191.00	190.90	191.00	20.21	0.00	0.11	96.00	87.00	0.00	100.00	111.24	217005.00	5.51	226.57	220.00
18	8	2	11526.00	21113.00	147.00	-50	Spot (Block18, Row2, Column8)	191.78	193.00	15.05	0.00	0.08	194.00	200.54	194.00	50.85	0.01	0.25	1.00	0.00	0.00	-1.00	-2.22	112764.00	-0.17	195.51	195.00
18	1	3	9426.00	21398.00	150.65	0	Spot (Block18, Row3, Column1)	577.37	453.00	346.54	0.11	0.60	175.00	172.33	175.00	20.10	0.01	0.12	99.00	95.00	0.00	278.00	402.37	360279.00	20.15	244.54	234.00
18	2	3	9725.00	21391.00	214.20	0	Spot (Block18, Row3, Column2)	191.30	191.00	16.51	0.00	0.09	173.00	170.62	173.00	21.83	0.01	0.13	42.00	4.00	0.00	18.00	18.30	250981.00	0.95	174.90	178.00
18	3	3	10029.00	21396.00	150.35	0	Spot (Block18, Row3, Column3)	224.68	215.00	52.86	0.02	0.24	176.00	173.20	176.00	23.14	0.01	0.13	78.00	38.00	0.00	39.00	48.68	139751.00	2.22	195.94	193.00
18	4	3	10324.00	21407.00	142.60	0	Spot (Block18, Row3, Column4)	935.65	825.00	501.68	0.05	0.54	179.00	176.86	179.00	22.23	0.01	0.13	100.00	100.00	0.00	646.00	756.65	519285.00	34.14	353.00	295.50
18	5	3	10631.00	21373.00	132.35	0	Spot (Block18, Row3, Column5)	216.99	213.00	33.84	0.01	0.16	181.00	182.14	181.00	24.87	0.00	0.14	68.00	16.00	0.00	32.00	35.99	101983.00	1.40	199.14	201.50
18	6	3	10922.00	21410.00	183.05	0	Spot (Block18, Row3, Column6)	940.32	853.00	444.16	0.04	0.47	186.00	188.90	186.00	34.49	0.01	0.18	100.00	100.00	0.00	667.00	754.32	882960.00	21.79	393.42	384.00
18	7	3	11234.00	21415.00	146.40	0	Spot (Block18, Row3, Column7)	776.67	641.00	487.18	0.08	0.63	191.00	192.51	191.00	28.46	0.00	0.15	100.00	100.00	0.00	450.00	585.67	460566.00	20.52	306.81	282.00
18	8	3	11526.00	21422.00	150.70	0	Spot (Block18, Row3, Column8)	710.60	654.00	268.61	0.04	0.38	188.00	189.46	188.00	23.25	0.00	0.12	100.00	99.00	0.00	466.00	522.60	443413.00	22.41	360.71	362.00
18	1	4	9420.00	21701.00	143.30	0	Spot (Block18, Row4, Column1)	887.55	792.00	455.14	0.05	0.51	171.00	168.73	171.00	21.10	0.01	0.13	100.00	100.00	0.00	621.00	716.55	496140.00	34.06	334.32	281.50
18	2	4	9720.00	21724.00	261.50	0	Spot (Block18, Row4, Column2)	198.57	199.00	19.71	0.00	0.10	174.00	172.19	174.00	21.07	0.00	0.12	59.00	11.00	0.00	25.00	24.57	393760.00	1.25	176.36	177.00
18	3	4	10025.00	21709.00	144.55	0	Spot (Block18, Row4, Column3)	2234.39	1971.00	1128.03	0.05	0.50	175.00	173.50	175.00	23.43	0.00	0.14	100.00	100.00	0.00	1796.00	2059.39	1271366.00	87.97	663.99	476.00
18	4	4	10300.00	21689.00	174.65	0	Spot (Block18, Row4, Column4)	195.41	196.00	19.68	0.00	0.10	174.00	173.51	174.00	23.85	0.00	0.14	46.00	4.00	0.00	22.00	21.41	167464.00	0.92	184.55	184.00
18	5	4	10603.00	21715.00	190.65	0	Spot (Block18, Row4, Column5)	194.51	192.00	19.02	0.01	0.10	175.00	174.23	175.00	21.10	0.00	0.12	38.00	10.00	0.00	17.00	19.51	199571.00	0.96	183.41	186.00
18	6	4	10922.00	21708.00	193.65	0	Spot (Block18, Row4, Column6)	250.74	246.00	33.28	0.01	0.13	181.00	181.87	181.00	29.05	0.00	0.16	87.00	56.00	0.00	65.00	69.74	265029.00	2.37	205.54	205.00
18	7	4	11216.00	21712.00	146.45	0	Spot (Block18, Row4, Column7)	758.65	621.00	455.61	0.09	0.60	185.00	186.78	185.00	27.58	0.00	0.15	100.00	93.00	0.00	436.00	573.65	446088.00	20.73	300.41	282.00
18	8	4	11520.00	21720.00	151.40	0	Spot (Block18, Row4, Column8)	322.10	303.00	70.71	0.03	0.22	184.00	183.74	184.00	20.13	0.00	0.11	99.00	95.00	0.00	119.00	138.10	201632.00	6.87	236.45	221.00
18	1	5	9412.00	21995.00	175.60	0	Spot (Block18, Row5, Column1)	244.95	238.50	40.03	0.01	0.16	172.00	171.19	172.00	27.65	0.00	0.16	88.00	54.00	0.00	66.50	72.95	210654.00	2.67	192.89	191.50
18	2	5	9724.00	22002.00	151.35	0	Spot (Block18, Row5, Column2)	732.36	705.50	231.81	0.02	0.32	171.00	171.73	171.00	25.07	0.00	0.15	100.00	100.00	0.00	534.50	561.36	462854.00	22.36	320.11	280.50
18	3	5	10028.00	22000.00	182.80	0	Spot (Block18, Row5, Column3)	295.89	288.00	67.11	0.01	0.23	173.00	171.72	173.00	23.05	0.00	0.13	98.00	86.00	0.00	115.00	122.89	277250.00	5.39	202.58	200.00
18	4	5	10323.00	22007.00	146.50	0	Spot (Block18, Row5, Column4)	975.13	841.50	690.36	0.06	0.71	173.00	171.34	173.00	23.14	0.00	0.14	100.00	100.00	0.00	668.50	802.13	571428.00	34.74	324.12	274.00
18	5	5	10626.00	22008.00	143.20	0	Spot (Block18, Row5, Column5)	2128.87	1939.00	1041.41	0.04	0.49	176.00	174.60	176.00	22.20	0.00	0.13	100.00	100.00	0.00	1763.00	1952.87	1181523.00	88.03	696.63	527.00
18	6	5	10942.00	22009.00	185.85	0	Spot (Block18, Row5, Column6)	205.53	204.00	15.97	0.00	0.08	180.00	181.54	180.00	26.02	0.00	0.14	44.00	4.00	0.00	24.00	25.53	200601.00	0.92	190.55	191.00
18	7	5	11226.00	22019.00	178.65	0	Spot (Block18, Row5, Column7)	1011.63	897.00	478.01	0.05	0.47	184.00	189.08	184.00	34.39	0.01	0.18	100.00	100.00	0.00	713.00	827.63	901362.00	23.92	391.66	391.50
18	8	5	11527.00	22018.00	145.75	0	Spot (Block18, Row5, Column8)	1354.74	1118.50	860.95	0.08	0.64	185.00	186.58	185.00	28.43	0.00	0.15	100.00	100.00	0.00	933.50	1169.74	783041.00	41.10	433.62	372.00
18	1	6	9422.00	22304.00	180.15	0	Spot (Block18, Row6, Column1)	841.04	741.00	436.32	0.05	0.52	179.00	184.20	179.00	34.57	0.01	0.19	100.00	100.00	0.00	562.00	662.04	766183.00	19.00	335.85	318.00
18	2	6	9721.00	22305.00	192.30	0	Spot (Block18, Row6, Column2)	629.72	577.00	234.96	0.04	0.37	180.00	183.34	180.00	33.31	0.01	0.18	100.00	100.00	0.00	397.00	449.72	658058.00	13.40	315.48	299.50
18	3	6	10015.00	22306.00	144.40	0	Spot (Block18, Row6, Column3)	1045.70	977.00	530.10	0.03	0.51	175.00	175.36	175.00	23.99	0.00	0.14	100.00	100.00	0.00	802.00	870.70	595003.00	36.28	362.82	336.00
18	4	6	10312.00	22284.00	183.70	0	Spot (Block18, Row6, Column4)	203.37	203.00	18.78	0.00	0.09	174.00	172.24	174.00	22.22	0.00	0.13	67.00	14.00	0.00	29.00	29.37	192391.00	1.40	186.47	187.00
18	5	6	10621.00	22316.00	139.45	0	Spot (Block18, Row6, Column5)	2338.48	2162.00	1101.12	0.03	0.47	174.00	173.23	174.00	23.16	0.00	0.13	100.00	100.00	0.00	1988.00	2164.48	1246410.00	93.47	690.24	531.50
18	6	6	10909.00	22316.00	206.00	0	Spot (Block18, Row6, Column6)	241.91	229.50	40.31	0.02	0.17	181.00	180.95	181.00	24.82	0.00	0.14	79.00	49.00	0.00	48.50	60.91	292228.00	2.46	193.63	197.00
18	7	6	11223.00	22313.00	146.75	0	Spot (Block18, Row6, Column7)	933.23	738.50	559.71	0.10	0.60	185.00	187.63	185.00	27.72	0.01	0.15	100.00	100.00	0.00	553.50	748.23	550607.00	26.89	344.68	289.00
18	8	6	11523.00	22315.00	145.90	0	Spot (Block18, Row6, Column8)	1355.46	1127.00	863.39	0.08	0.64	184.00	184.13	184.00	22.14	0.00	0.12	100.00	100.00	0.00	943.00	1171.46	786167.00	52.90	434.59	357.50
18	1	7	9410.00	22596.00	191.20	0	Spot (Block18, Row7, Column1)	231.75	223.00	32.33	0.02	0.14	176.00	176.73	176.00	24.65	0.00	0.14	83.00	46.00	0.00	47.00	55.75	238938.00	2.23	189.55	188.00
18	2	7	9713.00	22595.00	189.30	0	Spot (Block18, Row7, Column2)	210.17	204.00	28.33	0.01	0.13	177.00	177.28	177.00	23.11	0.00	0.13	58.00	17.00	0.00	27.00	33.17	211646.00	1.42	185.04	186.00
18	3	7	10019.00	22592.00	213.05	0	Spot (Block18, Row7, Column3)	188.78	189.50	12.53	0.00	0.07	174.00	171.37	174.00	19.99	0.01	0.12	37.00	1.00	0.00	15.50	14.78	245034.00	0.87	178.54	179.00
18	4	7	10324.00	22586.00	170.35	0	Spot (Block18, Row7, Column4)	212.32	211.00	18.67	0.00	0.09	175.00	173.41	175.00	20.14	0.00	0.12	82.00	37.00	0.00	36.00	37.32	171132.00	1.93	191.07	192.00
18	5	7	10613.00	22614.00	193.40	0	Spot (Block18, Row7, Column5)	286.06	290.00	56.25	0.01	0.20	177.00	177.35	177.00	25.29	0.00	0.14	94.00	79.00	0.00	113.00	109.06	302648.00	4.30	202.16	204.00
18	6	7	10919.00	22610.00	174.45	0	Spot (Block18, Row7, Column6)	760.53	722.00	269.76	0.02	0.35	184.00	188.71	184.00	38.52	0.01	0.20	100.00	100.00	0.00	538.00	576.53	650252.00	14.84	337.24	326.00
18	7	7	11215.00	22616.00	147.40	0	Spot (Block18, Row7, Column7)	1090.90	1006.00	495.44	0.04	0.45	188.00	188.57	188.00	27.56	0.00	0.15	100.00	100.00	0.00	818.00	902.90	646902.00	32.73	379.23	295.00
18	8	7	11514.00	22615.00	187.65	0	Spot (Block18, Row7, Column8)	308.86	298.00	47.38	0.02	0.15	185.00	183.62	185.00	20.96	0.00	0.11	99.00	96.00	0.00	113.00	123.86	305151.00	5.97	230.24	218.00
18	1	8	9411.00	22906.00	151.25	0	Spot (Block18, Row8, Column1)	310.70	299.00	75.44	0.02	0.24	173.00	172.06	173.00	17.85	0.00	0.10	100.00	96.00	0.00	126.00	137.70	195118.00	7.77	218.48	210.00
18	2	8	9719.00	22893.00	196.85	0	Spot (Block18, Row8, Column2)	219.87	213.00	27.51	0.01	0.13	173.00	171.62	173.00	18.61	0.00	0.11	91.00	54.00	0.00	40.00	46.87	241201.00	2.59	188.04	188.00
18	3	8	10011.00	22906.00	144.50	0	Spot (Block18, Row8, Column3)	667.74	494.00	401.71	0.13	0.60	174.00	173.86	174.00	23.33	0.00	0.13	100.00	99.00	0.00	320.00	493.74	379946.00	21.17	282.39	255.00
18	4	8	10312.00	22908.00	143.70	0	Spot (Block18, Row8, Column4)	1309.53	1282.00	498.72	0.01	0.38	178.00	177.30	178.00	22.59	0.00	0.13	100.00	100.00	0.00	1104.00	1131.53	729408.00	50.13	485.54	392.00
18	5	8	10623.00	22929.00	158.65	0	Spot (Block18, Row8, Column5)	193.78	193.00	11.70	0.00	0.06	178.00	178.80	178.00	29.03	0.00	0.16	11.00	0.00	0.00	15.00	15.78	134287.00	0.52	186.11	186.50
18	6	8	10921.00	22911.00	175.85	0	Spot (Block18, Row8, Column6)	1238.02	1069.00	706.65	0.06	0.57	182.00	187.57	182.00	39.68	0.01	0.21	100.00	100.00	0.00	887.00	1056.02	1065932.00	26.48	407.45	398.00
18	7	8	11219.00	22904.00	148.60	0	Spot (Block18, Row8, Column7)	360.36	324.00	99.61	0.05	0.28	185.00	185.58	185.00	30.56	0.00	0.16	98.00	94.00	0.00	139.00	175.36	215853.00	5.72	231.91	222.00
18	8	8	11493.00	22933.00	164.95	0	Spot (Block18, Row8, Column8)	267.12	267.00	58.84	0.00	0.22	184.00	182.57	184.00	19.76	0.00	0.11	94.00	78.00	0.00	83.00	83.12	201407.00	4.28	220.97	214.00
19	1	1	13933.00	20827.00	154.80	0	Spot (Block19, Row1, Column1)	5496.96	4332.00	5942.11	0.10	1.08	58.00	59.84	58.00	20.88	0.01	0.35	100.00	100.00	0.15	4274.00	5438.96	3606008.00	260.45	1058.24	736.50
19	2	1	14183.00	20838.00	147.00	-50	Spot (Block19, Row1, Column2)	62.91	64.00	9.31	0.01	0.15	57.00	57.93	57.00	18.77	0.01	0.32	7.00	0.00	0.00	7.00	5.91	36991.00	0.27	60.67	62.00
19	3	1	14483.00	20840.00	147.00	-50	Spot (Block19, Row1, Column3)	48.17	46.00	9.24	0.02	0.19	49.00	50.18	49.00	11.48	0.01	0.23	14.00	0.00	0.00	-3.00	-0.83	28274.00	-0.18	51.03	50.50
19	4	1	14783.00	20843.00	147.00	-50	Spot (Block19, Row1, Column4)	54.20	56.00	11.01	0.01	0.20	49.00	49.93	49.00	10.10	0.01	0.20	37.00	6.00	0.00	7.00	5.20	32035.00	0.42	54.32	54.00
19	5	1	15084.00	20845.00	147.00	-50	Spot (Block19, Row1, Column5)	59.48	59.00	12.10	0.00	0.20	49.00	50.54	49.00	12.05	0.01	0.24	42.00	14.00	0.00	10.00	10.48	34915.00	0.74	56.73	57.00
19	6	1	15384.00	20847.00	147.00	-50	Spot (Block19, Row1, Column6)	46.30	45.00	9.54	0.01	0.21	48.00	49.15	48.00	11.64	0.01	0.24	10.00	0.00	0.00	-3.00	-1.70	27223.00	-0.25	49.98	45.00
19	7	1	15684.00	20849.00	147.00	-50	Spot (Block19, Row1, Column7)	52.09	52.00	15.31	0.00	0.29	51.00	53.56	51.00	31.41	0.02	0.59	0.00	0.00	0.00	1.00	1.09	30682.00	-0.05	47.75	50.00
19	8	1	16021.00	20843.00	148.55	0	Spot (Block19, Row1, Column8)	13618.21	12616.50	7002.55	0.03	0.51	62.00	67.31	62.00	44.61	0.04	0.66	100.00	100.00	0.00	12554.50	13556.21	8252633.00	303.75	2323.76	1871.00
19	1	2	13881.00	21137.00	147.00	-50	Spot (Block19, Row2, Column1)	43.24	42.00	11.09	0.01	0.26	55.00	55.40	55.00	16.40	0.00	0.30	1.00	0.00	0.00	-13.00	-11.76	25557.00	-0.74	50.65	49.00
19	2	2	14181.00	21139.00	147.00	-50	Spot (Block19, Row2, Column2)	57.31	59.00	10.13	0.01	0.18	54.00	53.53	54.00	12.10	0.00	0.23	18.00	0.00	0.00	5.00	3.31	33758.00	0.31	56.55	60.00
19	3	2	14481.00	21141.00	147.00	-50	Spot (Block19, Row2, Column3)	47.83	46.00	9.24	0.02	0.19	50.00	50.45	50.00	11.42	0.00	0.23	12.00	0.00	0.00	-4.00	-2.17	28217.00	-0.23	50.33	48.00
19	4	2	14782.00	21143.00	147.00	-50	Spot (Block19, Row2, Column4)	63.99	66.00	9.63	0.01	0.15	52.00	51.86	52.00	11.59	0.00	0.22	62.00	6.00	0.00	14.00	11.99	38010.00	1.05	56.02	57.00
19	5	2	15082.00	21145.00	147.00	-50	Spot (Block19, Row2, Column5)	47.13	46.00	9.67	0.01	0.21	54.00	54.02	54.00	11.57	0.00	0.21	2.00	0.00	0.00	-8.00	-6.87	27710.00	-0.60	45.23	43.00
19	6	2	15382.00	21147.00	147.00	-50	Spot (Block19, Row2, Column6)	52.86	54.00	10.06	0.01	0.19	51.00	50.93	51.00	11.65	0.00	0.23	15.00	1.00	0.00	3.00	1.86	31293.00	0.17	49.82	49.00
19	7	2	15682.00	21149.00	147.00	-50	Spot (Block19, Row2, Column7)	50.58	50.00	8.94	0.01	0.18	52.00	51.90	52.00	11.77	0.00	0.23	9.00	0.00	0.00	-2.00	-1.42	29742.00	-0.11	53.57	52.00
19	8	2	15983.00	21151.00	147.00	-50	Spot (Block19, Row2, Column8)	57.72	58.00	8.24	0.00	0.14	61.00	63.30	61.00	30.75	0.02	0.49	0.00	0.00	0.00	-3.00	-3.28	33996.00	-0.18	61.00	62.00
19	1	3	13879.00	21437.00	147.00	-50	Spot (Block19, Row3, Column1)	51.03	52.00	15.18	0.01	0.30	52.00	52.09	52.00	11.20	0.00	0.22	28.00	2.00	0.00	0.00	-0.97	30004.00	-0.09	47.59	45.00
19	2	3	14179.00	21439.00	147.00	-50	Spot (Block19, Row3, Column2)	52.44	52.00	9.55	0.00	0.18	52.00	51.90	52.00	10.99	0.00	0.21	17.00	0.00	0.00	0.00	0.44	30940.00	0.05	57.44	59.00
19	3	3	14480.00	21441.00	147.00	-50	Spot (Block19, Row3, Column3)	54.55	52.00	10.71	0.02	0.20	53.00	52.89	53.00	12.48	0.00	0.24	12.00	5.00	0.00	-1.00	1.55	32184.00	0.13	60.98	57.00
19	4	3	14780.00	21443.00	147.00	-50	Spot (Block19, Row3, Column4)	53.30	58.00	13.54	0.04	0.25	50.00	50.69	50.00	13.15	0.01	0.26	26.00	0.00	0.00	8.00	3.30	31341.00	0.20	54.19	57.00
19	5	3	15080.00	21445.00	147.00	-50	Spot (Block19, Row3, Column5)	54.43	54.00	11.87	0.00	0.22	50.00	50.46	50.00	11.68	0.00	0.23	33.00	4.00	0.00	4.00	4.43	32057.00	0.34	56.11	59.00
19	6	3	15380.00	21447.00	147.00	-50	Spot (Block19, Row3, Column6)	51.69	53.00	10.13	0.01	0.20	52.00	51.79	52.00	11.61	0.00	0.22	11.00	1.00	0.00	1.00	-0.31	30495.00	-0.01	54.19	57.00
19	7	3	15681.00	21449.00	147.00	-50	Spot (Block19, Row3, Column7)	53.33	54.00	13.76	0.01	0.26	54.00	53.71	54.00	24.32	0.00	0.45	0.00	0.00	0.00	0.00	-0.67	31410.00	-0.02	54.49	57.00
19	8	3	15981.00	21451.00	147.00	-50	Spot (Block19, Row3, Column8)	54.79	56.00	10.31	0.01	0.19	55.00	55.28	55.00	21.85	0.00	0.40	1.00	0.00	0.00	1.00	-0.21	32216.00	-0.02	55.79	56.00
19	1	4	13878.00	21737.00	147.00	-50	Spot (Block19, Row4, Column1)	54.98	58.00	13.41	0.02	0.24	52.00	52.24	52.00	12.28	0.00	0.23	29.00	1.00	0.00	6.00	2.98	32769.00	0.22	60.02	61.00
19	2	4	14178.00	21739.00	147.00	-50	Spot (Block19, Row4, Column2)	55.47	56.00	7.70	0.00	0.14	53.00	53.04	53.00	11.98	0.00	0.23	8.00	1.00	0.00	3.00	2.47	32783.00	0.20	49.19	49.00
19	3	4	14502.00	21720.00	139.20	0	Spot (Block19, Row4, Column3)	76.77	76.00	8.62	0.00	0.11	52.00	52.07	52.00	12.00	0.00	0.23	90.00	49.00	0.00	24.00	24.77	40075.00	2.06	64.56	66.00
19	4	4	14778.00	21743.00	147.00	-50	Spot (Block19, Row4, Column4)	49.93	50.00	9.60	0.00	0.19	48.00	48.57	48.00	11.76	0.01	0.24	18.00	0.00	0.00	2.00	1.93	29309.00	0.12	47.01	46.00
19	5	4	15079.00	21745.00	147.00	-50	Spot (Block19, Row4, Column5)	52.99	54.00	10.40	0.01	0.20	47.00	47.48	47.00	10.92	0.00	0.23	38.00	4.00	0.00	7.00	5.99	31159.00	0.50	52.17	52.00
19	6	4	15379.00	21747.00	147.00	-50	Spot (Block19, Row4, Column6)	46.48	45.00	8.86	0.01	0.19	51.00	51.08	51.00	11.55	0.00	0.23	5.00	0.00	0.00	-6.00	-4.52	27333.00	-0.40	53.35	53.00
19	7	4	15679.00	21749.00	147.00	-50	Spot (Block19, Row4, Column7)	58.74	58.00	9.66	0.01	0.16	53.00	52.76	53.00	23.99	0.00	0.45	4.00	0.00	0.00	5.00	5.74	34714.00	0.25	57.12	57.00
19	8	4	15979.00	21752.00	147.00	-50	Spot (Block19, Row4, Column8)	58.98	59.00	11.96	0.00	0.20	50.00	51.04	50.00	23.22	0.01	0.45	12.00	0.00	0.00	9.00	8.98	34621.00	0.34	52.31	53.00
19	1	5	13876.00	22037.00	147.00	-50	Spot (Block19, Row5, Column1)	49.27	49.00	11.99	0.00	0.24	52.00	51.80	52.00	11.55	0.00	0.22	9.00	2.00	0.00	-3.00	-2.73	29067.00	-0.22	49.92	46.00
19	2	5	14176.00	22039.00	147.00	-50	Spot (Block19, Row5, Column2)	58.07	58.00	11.88	0.00	0.20	54.00	52.91	54.00	10.78	0.01	0.20	32.00	7.00	0.00	4.00	4.07	34205.00	0.48	54.34	55.00
19	3	5	14476.00	22041.00	147.00	-50	Spot (Block19, Row5, Column3)	45.22	44.00	9.93	0.01	0.22	52.00	51.73	52.00	11.45	0.00	0.22	2.00	0.00	0.00	-8.00	-6.78	26772.00	-0.57	46.61	45.00
19	4	5	14777.00	22044.00	147.00	-50	Spot (Block19, Row5, Column4)	54.87	57.00	12.69	0.02	0.23	49.00	49.85	49.00	11.19	0.01	0.22	41.00	7.00	0.00	8.00	5.87	32319.00	0.45	50.22	51.50
19	5	5	15139.00	21989.00	209.50	0	Spot (Block19, Row5, Column5)	60.85	62.00	9.78	0.01	0.16	50.00	49.24	50.00	10.24	0.01	0.21	56.00	16.00	0.00	12.00	10.85	75936.00	1.13	54.80	56.00
19	6	5	15377.00	22048.00	147.00	-50	Spot (Block19, Row5, Column6)	46.70	45.00	8.85	0.02	0.19	51.00	50.39	51.00	11.13	0.01	0.22	5.00	0.00	0.00	-6.00	-4.30	27738.00	-0.33	51.16	50.00
19	7	5	15677.00	22050.00	147.00	-50	Spot (Block19, Row5, Column7)	53.32	51.00	12.96	0.02	0.24	51.00	50.48	51.00	11.00	0.00	0.22	24.00	11.00	0.00	0.00	2.32	31297.00	0.26	54.26	53.00
19	8	5	15978.00	22052.00	147.00	-50	Spot (Block19, Row5, Column8)	47.47	47.00	7.69	0.00	0.16	53.00	52.18	53.00	10.78	0.01	0.21	2.00	0.00	0.00	-6.00	-5.53	28242.00	-0.44	45.72	45.00
19	1	6	13874.00	22338.00	147.00	-50	Spot (Block19, Row6, Column1)	51.64	51.00	11.12	0.01	0.22	50.00	50.22	50.00	10.53	0.00	0.21	24.00	3.00	0.00	1.00	1.64	30315.00	0.14	56.93	56.00
19	2	6	14174.00	22340.00	147.00	-50	Spot (Block19, Row6, Column2)	55.77	58.00	10.65	0.02	0.19	53.00	52.70	53.00	11.55	0.00	0.22	26.00	0.00	0.00	5.00	2.77	33073.00	0.27	59.48	62.00
19	3	6	14475.00	22342.00	147.00	-50	Spot (Block19, Row6, Column3)	53.00	55.00	13.28	0.02	0.25	53.00	52.38	53.00	11.52	0.01	0.22	20.00	0.00	0.00	2.00	0.00	31058.00	0.05	50.91	52.50
19	4	6	14775.00	22370.00	171.80	0	Spot (Block19, Row6, Column4)	62.00	63.00	9.16	0.01	0.15	50.00	50.77	50.00	11.41	0.01	0.22	56.00	10.00	0.00	13.00	12.00	51399.00	0.98	58.87	59.00
19	5	6	15120.00	22344.00	241.15	0	Spot (Block19, Row6, Column5)	60.78	63.00	11.67	0.02	0.19	52.00	52.30	52.00	10.81	0.00	0.21	50.00	14.00	0.00	11.00	8.78	101811.00	0.78	51.35	50.00
19	6	6	15375.00	22348.00	147.00	-50	Spot (Block19, Row6, Column6)	54.12	54.00	8.62	0.00	0.16	52.00	51.27	52.00	10.74	0.01	0.21	18.00	0.00	0.00	2.00	2.12	31878.00	0.27	51.60	50.00
19	7	6	15676.00	22350.00	147.00	-50	Spot (Block19, Row6, Column7)	51.27	50.00	11.09	0.01	0.22	51.00	50.55	51.00	11.24	0.00	0.22	20.00	0.00	0.00	-1.00	0.27	30197.00	0.06	57.66	59.00
19	8	6	15976.00	22352.00	147.00	-50	Spot (Block19, Row6, Column8)	49.37	50.00	9.59	0.01	0.19	53.00	52.81	53.00	10.74	0.00	0.20	6.00	0.00	0.00	-3.00	-3.63	29227.00	-0.32	48.56	47.50
19	1	7	13873.00	22638.00	147.00	-50	Spot (Block19, Row7, Column1)	47.59	46.00	9.78	0.01	0.21	52.00	52.08	52.00	11.52	0.00	0.22	5.00	0.00	0.00	-6.00	-4.41	28171.00	-0.39	56.07	57.00
19	2	7	14173.00	22640.00	147.00	-50	Spot (Block19, Row7, Column2)	48.95	49.00	9.34	0.00	0.19	53.00	53.12	53.00	11.66	0.00	0.22	4.00	0.00	0.00	-4.00	-4.05	28929.00	-0.36	49.61	49.00
19	3	7	14473.00	22642.00	147.00	-50	Spot (Block19, Row7, Column3)	54.57	56.00	13.12	0.01	0.24	51.00	51.62	51.00	11.76	0.01	0.23	34.00	3.00	0.00	5.00	3.57	32250.00	0.25	55.10	52.00
19	4	7	14773.00	22644.00	147.00	-50	Spot (Block19, Row7, Column4)	54.42	54.00	10.87	0.00	0.20	51.00	51.36	51.00	11.91	0.00	0.23	27.00	1.00	0.00	3.00	3.42	32052.00	0.26	54.03	53.00
19	5	7	15074.00	22646.00	147.00	-50	Spot (Block19, Row7, Column5)	54.76	55.00	9.54	0.00	0.17	49.00	50.08	49.00	11.99	0.01	0.24	31.00	3.00	0.00	6.00	5.76	32145.00	0.39	58.19	60.00
19	6	7	15374.00	22648.00	147.00	-50	Spot (Block19, Row7, Column6)	51.82	49.00	12.33	0.02	0.24	51.00	51.38	51.00	11.54	0.00	0.22	22.00	4.00	0.00	-2.00	0.82	30470.00	0.04	50.42	50.00
19	7	7	15674.00	22650.00	147.00	-50	Spot (Block19, Row7, Column7)	51.26	52.00	5.83	0.01	0.11	51.00	50.97	51.00	11.33	0.00	0.22	2.00	0.00	0.00	1.00	0.26	30139.00	0.03	50.59	50.00
19	8	7	15974.00	22652.00	147.00	-50	Spot (Block19, Row7, Column8)	57.36	59.00	11.40	0.01	0.20	52.00	52.08	52.00	10.88	0.00	0.21	35.00	5.00	0.00	7.00	5.36	33670.00	0.48	53.74	53.00
19	1	8	13914.00	22934.00	162.20	0	Spot (Block19, Row8, Column1)	119.20	110.00	27.08	0.03	0.23	51.00	51.29	51.00	11.72	0.00	0.23	100.00	99.00	0.00	59.00	68.20	87373.00	5.80	75.55	77.00
19	2	8	14171.00	22940.00	147.00	-50	Spot (Block19, Row8, Column2)	46.48	45.00	9.19	0.01	0.20	47.00	48.75	47.00	11.50	0.02	0.24	12.00	0.00	0.00	-2.00	-0.52	27472.00	-0.20	50.40	48.00
19	3	8	14471.00	22942.00	147.00	-50	Spot (Block19, Row8, Column3)	48.44	49.00	10.75	0.00	0.22	51.00	51.77	51.00	11.65	0.01	0.23	9.00	0.00	0.00	-2.00	-2.56	28775.00	-0.29	49.16	53.00
19	4	8	14772.00	22944.00	147.00	-50	Spot (Block19, Row8, Column4)	53.33	54.00	8.73	0.01	0.16	50.00	50.81	50.00	10.84	0.01	0.21	25.00	0.00	0.00	4.00	3.33	31254.00	0.23	51.09	51.00
19	5	8	15072.00	22946.00	147.00	-50	Spot (Block19, Row8, Column5)	53.54	53.00	9.67	0.00	0.18	49.00	49.85	49.00	10.71	0.01	0.21	26.00	4.00	0.00	4.00	4.54	31805.00	0.34	52.25	53.00
19	6	8	15372.00	22948.00	147.00	-50	Spot (Block19, Row8, Column6)	50.84	51.00	9.33	0.00	0.18	48.00	49.72	48.00	11.84	0.02	0.24	21.00	0.00	0.00	3.00	2.84	30100.00	0.09	58.06	59.00
19	7	8	15672.00	22950.00	147.00	-50	Spot (Block19, Row8, Column7)	51.31	52.00	13.61	0.01	0.27	52.00	51.82	52.00	12.03	0.00	0.23	22.00	0.00	0.00	0.00	-0.69	30273.00	-0.04	52.38	53.00
19	8	8	16008.00	22924.00	114.10	0	Spot (Block19, Row8, Column8)	77.22	78.00	12.67	0.00	0.16	51.00	51.03	51.00	12.17	0.00	0.24	85.00	58.00	0.00	27.00	26.22	26333.00	2.15	66.05	68.00
20	1	1	18434.00	20850.00	155.35	0	Spot (Block20, Row1, Column1)	4982.83	4119.00	2820.38	0.08	0.57	102.00	105.32	102.00	22.36	0.01	0.21	100.00	100.00	0.00	4017.00	4880.83	3313584.00	218.15	946.79	734.00
20	2	1	18727.00	20857.00	159.40	0	Spot (Block20, Row1, Column2)	207.76	207.00	32.81	0.00	0.16	101.00	103.06	101.00	17.84	0.01	0.17	99.00	96.00	0.00	106.00	106.76	146265.00	5.87	139.64	130.50
20	3	1	19032.00	20852.00	158.60	0	Spot (Block20, Row1, Column3)	264.54	241.50	103.24	0.04	0.39	103.00	103.29	103.00	11.56	0.00	0.11	99.00	99.00	0.00	138.50	161.54	184122.00	13.95	147.84	143.00
20	4	1	19325.00	20859.00	173.50	0	Spot (Block20, Row1, Column4)	180.34	189.00	38.36	0.02	0.21	103.00	103.86	103.00	12.31	0.00	0.12	94.00	88.00	0.00	86.00	77.34	152208.00	6.21	127.98	126.00
20	5	1	19632.00	20862.00	156.50	0	Spot (Block20, Row1, Column5)	478.80	402.50	265.64	0.08	0.55	103.00	103.32	103.00	12.32	0.00	0.12	100.00	100.00	0.00	299.50	375.80	325584.00	30.49	174.70	176.00
20	6	1	19926.00	20858.00	151.10	0	Spot (Block20, Row1, Column6)	429.57	389.50	178.07	0.04	0.41	100.00	100.67	100.00	13.25	0.00	0.13	100.00	100.00	0.00	289.50	329.57	268051.00	24.82	181.11	175.00
20	7	1	20232.00	20860.00	118.35	0	Spot (Block20, Row1, Column7)	861.34	842.00	269.64	0.01	0.31	104.00	108.67	104.00	35.83	0.02	0.33	100.00	100.00	0.00	738.00	757.34	315249.00	21.01	309.87	277.00
20	8	1	20521.00	20869.00	148.60	0	Spot (Block20, Row1, Column8)	15902.14	15069.00	7811.86	0.02	0.49	112.00	120.76	112.00	52.86	0.03	0.44	100.00	100.00	0.00	14957.00	15790.14	9620795.00	298.53	2874.85	2169.00
20	1	2	18429.00	21152.00	147.00	-50	Spot (Block20, Row2, Column1)	101.78	102.00	7.46	0.00	0.07	104.00	105.36	104.00	16.93	0.01	0.16	0.00	0.00	0.00	-2.00	-2.22	59845.00	-0.21	101.22	101.00
20	2	2	18728.00	21161.00	130.70	0	Spot (Block20, Row2, Column2)	340.01	332.00	67.96	0.01	0.20	104.00	104.44	104.00	11.86	0.00	0.11	100.00	100.00	0.00	228.00	236.01	155725.00	19.86	184.49	185.00
20	3	2	19028.00	21147.00	171.95	0	Spot (Block20, Row2, Column3)	125.99	125.00	11.70	0.00	0.09	103.00	103.63	103.00	12.56	0.00	0.12	84.00	34.00	0.00	22.00	22.99	103564.00	1.78	114.77	114.00
20	4	2	19329.00	21158.00	175.60	0	Spot (Block20, Row2, Column4)	256.76	276.00	59.81	0.03	0.23	104.00	104.43	104.00	13.13	0.00	0.13	100.00	99.00	0.00	172.00	152.76	221581.00	11.60	151.07	138.00
20	5	2	19641.00	21173.00	186.20	0	Spot (Block20, Row2, Column5)	147.53	144.00	22.80	0.01	0.15	100.00	100.57	100.00	12.67	0.00	0.13	97.00	80.00	0.00	44.00	47.53	143543.00	3.71	114.40	115.00
20	6	2	19925.00	21153.00	200.80	0	Spot (Block20, Row2, Column6)	156.17	153.00	33.18	0.01	0.21	98.00	98.53	98.00	12.12	0.00	0.12	94.00	80.00	0.00	55.00	58.17	179127.00	4.76	114.23	113.00
20	7	2	20239.00	21167.00	164.90	0	Spot (Block20, Row2, Column7)	196.48	192.00	46.77	0.01	0.24	103.00	103.86	103.00	13.13	0.00	0.13	99.00	91.00	0.00	89.00	93.48	148735.00	7.06	135.96	127.00
20	8	2	20530.00	21167.00	147.00	-50	Spot (Block20, Row2, Column8)	101.37	102.00	13.01	0.00	0.13	107.00	112.66	107.00	40.72	0.02	0.36	0.00	0.00	0.00	-5.00	-5.63	59810.00	-0.28	99.63	98.00
20	1	3	18430.00	21455.00	155.00	0	Spot (Block20, Row3, Column1)	442.12	393.00	219.66	0.05	0.50	103.00	103.48	103.00	12.16	0.00	0.12	100.00	100.00	0.00	290.00	339.12	294897.00	27.85	174.71	173.50
20	2	3	18738.00	21468.00	151.30	0	Spot (Block20, Row3, Column2)	131.23	129.00	12.27	0.01	0.09	105.00	105.43	105.00	11.30	0.00	0.11	92.00	56.00	0.00	24.00	26.23	82280.00	2.28	117.08	117.00
20	3	3	19032.00	21450.00	168.50	0	Spot (Block20, Row3, Column3)	163.94	167.00	20.80	0.01	0.13	103.00	104.36	103.00	14.13	0.01	0.14	98.00	90.00	0.00	64.00	60.94	129187.00	4.22	131.03	125.00
20	4	3	19331.00	21460.00	148.35	0	Spot (Block20, Row3, Column4)	390.66	375.00	153.24	0.02	0.39	105.00	105.00	105.00	13.33	0.00	0.13	100.00	100.00	0.00	270.00	285.66	234006.00	21.43	177.21	176.00
20	5	3	19618.00	21449.00	151.80	0	Spot (Block20, Row3, Column5)	159.52	149.00	82.94	0.03	0.52	102.00	102.58	102.00	14.21	0.00	0.14	96.00	75.00	0.00	47.00	57.52	100975.00	4.01	127.86	124.50
20	6	3	19929.00	21462.00	194.75	0	Spot (Block20, Row3, Column6)	232.14	218.00	59.54	0.03	0.26	99.00	99.73	99.00	12.99	0.00	0.13	100.00	99.00	0.00	119.00	133.14	248619.00	10.19	132.57	129.00
20	7	3	20231.00	21470.00	153.25	0	Spot (Block20, Row3, Column7)	394.14	355.50	180.12	0.04	0.46	102.00	102.72	102.00	12.97	0.00	0.13	100.00	100.00	0.00	253.50	292.14	255400.00	22.46	167.20	171.00
20	8	3	20542.00	21491.00	168.25	0	Spot (Block20, Row3, Column8)	155.37	160.00	26.21	0.01	0.17	103.00	103.60	103.00	11.70	0.00	0.11	96.00	82.00	0.00	57.00	52.37	122897.00	4.42	120.13	120.00
20	1	4	18424.00	21749.00	156.35	0	Spot (Block20, Row4, Column1)	379.02	348.00	159.03	0.04	0.42	100.00	101.23	100.00	11.73	0.01	0.12	100.00	100.00	0.00	248.00	279.02	255080.00	23.68	163.97	169.00
20	2	4	18734.00	21760.00	183.55	0	Spot (Block20, Row4, Column2)	129.35	127.00	14.79	0.01	0.11	102.00	103.09	102.00	12.52	0.00	0.12	85.00	47.00	0.00	25.00	27.35	122753.00	2.10	108.93	108.00
20	3	4	19030.00	21759.00	149.50	0	Spot (Block20, Row4, Column3)	1491.44	1349.00	759.07	0.04	0.51	102.00	104.36	102.00	15.29	0.01	0.15	100.00	100.00	0.00	1247.00	1389.44	902322.00	90.70	427.58	297.00
20	4	4	19326.00	21759.00	147.00	-50	Spot (Block20, Row4, Column4)	108.77	107.00	13.14	0.01	0.12	103.00	104.29	103.00	14.23	0.01	0.14	23.00	7.00	0.00	4.00	5.77	64068.00	0.32	111.12	109.00
20	5	4	19650.00	21783.00	143.50	0	Spot (Block20, Row4, Column5)	121.12	118.00	14.78	0.01	0.12	103.00	103.51	103.00	13.25	0.00	0.13	56.00	17.00	0.00	15.00	18.12	67825.00	1.33	109.89	113.00
20	6	4	19932.00	21759.00	206.55	0	Spot (Block20, Row4, Column6)	175.08	179.00	23.47	0.01	0.13	102.00	102.21	102.00	12.89	0.00	0.13	99.00	93.00	0.00	77.00	73.08	212898.00	5.65	122.70	120.00
20	7	4	20219.00	21765.00	165.10	0	Spot (Block20, Row4, Column7)	276.91	220.50	121.93	0.10	0.44	103.00	103.85	103.00	13.23	0.00	0.13	100.00	98.00	0.00	117.50	173.91	208789.00	13.08	137.75	128.00
20	8	4	20521.00	21774.00	170.60	0	Spot (Block20, Row4, Column8)	180.13	186.00	27.77	0.01	0.15	103.00	103.78	103.00	12.48	0.00	0.12	98.00	95.00	0.00	83.00	77.13	145903.00	6.12	131.11	126.00
20	1	5	18429.00	22054.00	153.40	0	Spot (Block20, Row5, Column1)	322.08	284.00	110.00	0.05	0.34	101.00	101.98	101.00	13.71	0.00	0.13	100.00	99.00	0.00	183.00	221.08	209030.00	16.05	159.65	158.00
20	2	5	18711.00	22055.00	182.30	0	Spot (Block20, Row5, Column2)	155.63	158.00	24.42	0.01	0.16	103.00	102.92	103.00	12.86	0.00	0.12	96.00	82.00	0.00	55.00	52.63	145359.00	4.10	117.35	116.00
20	3	5	19019.00	22058.00	167.80	0	Spot (Block20, Row5, Column3)	183.20	188.00	27.20	0.01	0.15	103.00	104.12	103.00	12.70	0.00	0.12	100.00	97.00	0.00	85.00	80.20	142709.00	6.23	129.46	126.00
20	4	5	19328.00	22061.00	155.65	0	Spot (Block20, Row5, Column4)	293.43	264.50	123.50	0.05	0.42	102.00	103.11	102.00	12.31	0.00	0.12	100.00	99.00	0.00	162.50	191.43	195425.00	15.46	143.57	133.00
20	5	5	19627.00	22060.00	147.90	0	Spot (Block20, Row5, Column5)	1746.48	1593.00	966.46	0.04	0.55	105.00	106.38	105.00	15.10	0.01	0.14	100.00	100.00	0.00	1488.00	1641.48	1040901.00	108.64	495.85	430.00
20	6	5	19922.00	22060.00	174.65	0	Spot (Block20, Row5, Column6)	177.87	186.00	26.60	0.02	0.15	104.00	105.15	104.00	14.09	0.00	0.13	97.00	89.00	0.00	82.00	73.87	150656.00	5.16	125.53	120.00
20	7	5	20227.00	22062.00	188.55	0	Spot (Block20, Row5, Column7)	284.96	292.00	69.75	0.01	0.24	103.00	105.05	103.00	15.78	0.01	0.15	100.00	99.00	0.00	189.00	181.96	287808.00	11.40	159.46	166.50
20	8	5	20530.00	22071.00	149.40	0	Spot (Block20, Row5, Column8)	612.74	520.00	365.03	0.07	0.60	107.00	107.79	107.00	14.39	0.00	0.13	100.00	100.00	0.00	413.00	505.74	371934.00	35.10	220.12	192.00
20	1	6	18421.00	22354.00	179.45	0	Spot (Block20, Row6, Column1)	235.79	220.00	51.72	0.03	0.22	106.00	106.68	106.00	13.93	0.00	0.13	99.00	99.00	0.00	114.00	129.79	213394.00	9.27	149.14	147.00
20	2	6	18725.00	22352.00	207.40	0	Spot (Block20, Row6, Column2)	223.22	215.00	39.09	0.02	0.18	109.00	109.06	109.00	15.00	0.00	0.14	100.00	99.00	0.00	106.00	114.22	273667.00	7.61	152.11	156.00
20	3	6	19018.00	22356.00	145.65	0	Spot (Block20, Row6, Column3)	665.43	605.00	303.52	0.04	0.46	107.00	108.46	107.00	13.06	0.01	0.12	100.00	100.00	0.00	498.00	558.43	383951.00	42.66	245.99	192.00
20	4	6	19332.00	22357.00	173.50	0	Spot (Block20, Row6, Column4)	158.39	161.50	24.29	0.01	0.15	105.00	106.43	105.00	14.62	0.01	0.14	95.00	79.00	0.00	56.50	53.39	131781.00	3.55	122.29	120.00
20	5	6	19628.00	22365.00	145.70	0	Spot (Block20, Row6, Column5)	2006.58	1793.00	1136.54	0.05	0.57	106.00	108.36	106.00	16.94	0.01	0.16	100.00	100.00	0.00	1687.00	1900.58	1157798.00	112.08	480.28	359.00
20	6	6	19914.00	22342.00	165.25	0	Spot (Block20, Row6, Column6)	155.61	152.00	33.39	0.01	0.21	103.00	104.08	103.00	13.80	0.00	0.13	88.00	64.00	0.00	49.00	52.61	117643.00	3.73	124.09	119.00
20	7	6	20223.00	22363.00	150.35	0	Spot (Block20, Row6, Column7)	606.27	581.50	265.44	0.02	0.44	102.00	103.83	102.00	15.10	0.01	0.15	100.00	100.00	0.00	479.50	504.27	377099.00	33.27	213.28	183.00
20	8	6	20532.00	22371.00	149.30	0	Spot (Block20, Row6, Column8)	698.31	607.00	359.95	0.06	0.52	106.00	106.91	106.00	13.90	0.00	0.13	100.00	100.00	0.00	501.00	592.31	426666.00	42.54	229.75	193.00
20	1	7	18442.00	22648.00	190.55	0	Spot (Block20, Row7, Column1)	138.35	133.00	17.37	0.02	0.13	108.00	107.82	108.00	11.55	0.00	0.11	88.00	54.00	0.00	25.00	30.35	141949.00	2.64	118.86	118.00
20	2	7	18723.00	22646.00	241.90	0	Spot (Block20, Row7, Column2)	117.21	115.00	15.41	0.01	0.13	109.00	109.41	109.00	11.86	0.00	0.11	32.00	10.00	0.00	6.00	8.21	197962.00	0.66	108.02	106.00
20	3	7	19021.00	22658.00	147.00	-50	Spot (Block20, Row7, Column3)	115.50	115.00	8.03	0.00	0.07	108.00	108.17	108.00	12.36	0.00	0.11	27.00	2.00	0.00	7.00	7.50	67798.00	0.59	111.37	109.00
20	4	7	19305.00	22633.00	185.85	0	Spot (Block20, Row7, Column4)	124.91	123.00	14.33	0.01	0.11	106.00	106.09	106.00	11.56	0.00	0.11	67.00	32.00	0.00	17.00	18.91	121287.00	1.63	115.45	114.00
20	5	7	19628.00	22656.00	177.20	0	Spot (Block20, Row7, Column5)	231.08	227.00	46.30	0.01	0.20	109.00	110.48	109.00	15.86	0.01	0.14	98.00	95.00	0.00	118.00	122.08	203351.00	7.60	145.90	141.00
20	6	7	19922.00	22664.00	191.75	0	Spot (Block20, Row7, Column6)	261.74	278.00	57.03	0.03	0.22	109.00	110.94	109.00	15.01	0.01	0.14	100.00	100.00	0.00	169.00	152.74	271685.00	10.05	156.80	158.50
20	7	7	20217.00	22669.00	149.40	0	Spot (Block20, Row7, Column7)	581.98	567.50	228.53	0.01	0.39	106.00	106.55	106.00	13.91	0.00	0.13	100.00	100.00	0.00	461.50	475.98	357338.00	34.18	239.86	187.00
20	8	7	20525.00	22675.00	202.05	0	Spot (Block20, Row7, Column8)	324.36	299.00	104.88	0.04	0.32	106.00	106.10	106.00	13.52	0.00	0.13	100.00	99.00	0.00	193.00	218.36	376577.00	16.15	165.29	170.00
20	1	8	18412.00	22961.00	176.15	0	Spot (Block20, Row8, Column1)	191.59	195.00	30.20	0.01	0.16	105.00	104.94	105.00	13.00	0.00	0.12	99.00	98.00	0.00	90.00	86.59	165915.00	6.67	131.70	129.00
20	2	8	18724.00	22949.00	182.75	0	Spot (Block20, Row8, Column2)	163.58	170.00	25.44	0.02	0.16	106.00	106.08	106.00	11.19	0.00	0.11	96.00	89.00	0.00	64.00	57.58	154256.00	5.14	124.09	126.00
20	3	8	19010.00	22956.00	160.70	0	Spot (Block20, Row8, Column3)	284.28	252.00	119.31	0.05	0.42	106.00	106.55	106.00	11.23	0.00	0.11	100.00	99.00	0.00	146.00	178.28	202692.00	15.82	153.97	153.00
20	4	8	19317.00	22961.00	156.80	0	Spot (Block20, Row8, Column4)	219.69	209.00	40.64	0.02	0.18	106.00	106.60	106.00	11.20	0.00	0.11	99.00	99.00	0.00	103.00	113.69	148509.00	10.10	143.34	136.00
20	5	8	19588.00	22982.00	195.45	0	Spot (Block20, Row8, Column5)	119.61	120.00	10.13	0.00	0.08	107.00	107.43	107.00	12.04	0.00	0.11	51.00	11.00	0.00	13.00	12.61	128942.00	1.01	111.76	112.00
20	6	8	19919.00	22962.00	169.40	0	Spot (Block20, Row8, Column6)	327.86	314.00	93.39	0.02	0.28	108.00	109.11	108.00	13.14	0.00	0.12	100.00	100.00	0.00	206.00	219.86	262285.00	16.64	171.08	176.00
20	7	8	20222.00	22961.00	158.20	0	Spot (Block20, Row8, Column7)	259.13	263.00	62.82	0.01	0.24	107.00	107.83	107.00	12.59	0.00	0.12	100.00	100.00	0.00	156.00	152.13	179575.00	12.02	160.79	166.00
20	8	8	20501.00	22976.00	165.05	0	Spot (Block20, Row8, Column8)	144.60	140.00	18.10	0.01	0.13	107.00	106.99	107.00	11.46	0.00	0.11	97.00	76.00	0.00	33.00	37.60	109318.00	3.28	125.02	123.00
21	1	1	4902.00	25269.00	152.45	0	Spot (Block21, Row1, Column1)	6238.59	5622.00	3138.71	0.05	0.50	127.00	131.50	127.00	25.05	0.02	0.19	100.00	100.00	0.00	5495.00	6111.59	3986462.00	243.83	1236.57	1106.00
21	2	1	5157.00	25298.00	204.75	0	Spot (Block21, Row1, Column2)	141.47	139.00	16.56	0.01	0.12	125.00	127.51	125.00	20.69	0.01	0.16	37.00	9.00	0.00	14.00	16.47	168346.00	0.67	131.38	131.00
21	3	1	5501.00	25278.00	147.00	-50	Spot (Block21, Row1, Column3)	133.00	131.00	10.53	0.01	0.08	125.00	125.92	125.00	12.81	0.00	0.10	31.00	7.00	0.00	6.00	8.00	78073.00	0.55	132.13	132.00
21	4	1	5787.00	25287.00	159.85	0	Spot (Block21, Row1, Column4)	151.62	154.00	17.85	0.01	0.12	127.00	127.45	127.00	12.62	0.00	0.10	69.00	51.00	0.00	27.00	24.62	107651.00	1.92	140.19	138.00
21	5	1	6058.00	25266.00	138.60	0	Spot (Block21, Row1, Column5)	153.67	153.00	14.45	0.00	0.09	128.00	129.48	128.00	13.63	0.00	0.11	78.00	46.00	0.00	25.00	25.67	80217.00	1.78	139.93	139.00
21	6	1	6384.00	25348.00	249.35	0	Spot (Block21, Row1, Column6)	140.42	139.00	15.31	0.00	0.11	128.00	130.25	128.00	16.68	0.01	0.13	37.00	10.00	0.00	11.00	12.42	252901.00	0.61	132.30	129.00
21	7	1	6727.00	25270.00	177.10	0	Spot (Block21, Row1, Column7)	155.37	156.00	15.92	0.00	0.10	137.00	148.73	137.00	60.44	0.04	0.41	0.00	0.00	0.00	19.00	18.37	136412.00	0.11	150.84	147.00
21	8	1	6992.00	25288.00	144.65	0	Spot (Block21, Row1, Column8)	18645.89	16977.50	9013.48	0.04	0.48	141.00	154.54	141.00	67.17	0.04	0.43	100.00	100.00	0.00	16836.50	18504.89	10590866.00	275.29	3319.48	2788.00
21	1	2	4899.00	25574.00	147.00	-50	Spot (Block21, Row2, Column1)	131.38	130.00	14.46	0.00	0.11	121.00	124.13	121.00	21.13	0.01	0.17	22.00	1.00	0.00	9.00	10.38	77253.00	0.34	129.49	127.00
21	2	2	5199.00	25576.00	147.00	-50	Spot (Block21, Row2, Column2)	130.84	129.00	13.28	0.01	0.10	121.00	121.34	121.00	12.34	0.00	0.10	37.00	16.00	0.00	8.00	9.84	77062.00	0.77	119.73	120.00
21	3	2	5507.00	25537.00	164.60	0	Spot (Block21, Row2, Column3)	144.15	141.00	15.32	0.01	0.11	123.00	122.93	123.00	12.14	0.00	0.10	65.00	36.00	0.00	18.00	21.15	106674.00	1.75	136.40	133.50
21	4	2	5799.00	25581.00	147.00	-50	Spot (Block21, Row2, Column4)	130.36	131.00	8.10	0.00	0.06	126.00	127.20	126.00	12.44	0.00	0.10	15.00	0.00	0.00	5.00	4.36	76649.00	0.25	132.87	132.00
21	5	2	6105.00	25585.00	183.70	0	Spot (Block21, Row2, Column5)	218.48	214.00	29.00	0.01	0.13	125.00	126.30	125.00	14.81	0.00	0.12	99.00	97.00	0.00	89.00	93.48	207996.00	6.22	154.88	147.00
21	6	2	6400.00	25585.00	147.00	-50	Spot (Block21, Row2, Column6)	143.13	142.00	13.60	0.00	0.10	129.00	132.67	129.00	19.17	0.01	0.14	33.00	4.00	0.00	13.00	14.13	84879.00	0.55	141.72	140.00
21	7	2	6700.00	25587.00	147.00	-50	Spot (Block21, Row2, Column7)	143.07	141.00	14.38	0.01	0.10	131.00	133.60	131.00	17.34	0.01	0.13	30.00	8.00	0.00	10.00	12.07	84124.00	0.55	153.44	152.00
21	8	2	7021.00	25639.00	189.35	0	Spot (Block21, Row2, Column8)	146.63	147.00	13.84	0.00	0.09	133.00	138.65	133.00	39.74	0.02	0.29	2.00	0.00	0.00	14.00	13.63	147945.00	0.20	141.70	141.00
21	1	3	4907.00	25891.00	165.75	0	Spot (Block21, Row3, Column1)	137.18	137.00	10.02	0.00	0.07	117.00	117.62	117.00	11.71	0.00	0.10	77.00	39.00	0.00	20.00	20.18	104259.00	1.67	128.36	126.00
21	2	3	5185.00	25880.00	191.20	0	Spot (Block21, Row3, Column2)	133.94	130.00	15.73	0.01	0.12	119.00	119.87	119.00	13.51	0.00	0.11	43.00	17.00	0.00	11.00	14.94	137961.00	1.04	126.69	124.50
21	3	3	5498.00	25872.00	218.15	0	Spot (Block21, Row3, Column3)	153.13	150.00	24.08	0.01	0.16	122.00	121.93	122.00	13.06	0.00	0.11	72.00	52.00	0.00	28.00	31.13	209481.00	2.39	130.81	130.00
21	4	3	5832.00	25887.00	144.70	0	Spot (Block21, Row3, Column4)	166.61	166.00	21.85	0.00	0.13	122.00	122.62	122.00	12.98	0.00	0.11	93.00	74.00	0.00	44.00	44.61	94137.00	3.39	140.69	140.00
21	5	3	6094.00	25897.00	169.55	0	Spot (Block21, Row3, Column5)	144.38	143.00	12.23	0.00	0.08	124.00	126.74	124.00	18.29	0.01	0.14	53.00	11.00	0.00	19.00	20.38	115212.00	0.96	133.44	134.00
21	6	3	6399.00	25881.00	222.10	0	Spot (Block21, Row3, Column6)	429.78	377.00	173.46	0.06	0.40	130.00	133.92	130.00	21.61	0.01	0.16	100.00	100.00	0.00	247.00	299.78	608145.00	13.69	233.97	223.00
21	7	3	6698.00	25887.00	147.00	-50	Spot (Block21, Row3, Column7)	145.17	143.00	23.27	0.01	0.16	129.50	132.82	129.50	18.55	0.01	0.14	43.00	21.00	0.00	13.50	15.67	85939.00	0.67	133.32	132.00
21	8	3	6999.00	25894.00	155.45	0	Spot (Block21, Row3, Column8)	361.81	335.00	100.91	0.03	0.28	129.00	131.51	129.00	17.34	0.01	0.13	100.00	99.00	0.00	206.00	232.81	241330.00	13.28	200.23	196.00
21	1	4	4884.00	26177.00	168.65	0	Spot (Block21, Row4, Column1)	147.99	146.00	17.91	0.01	0.12	119.00	119.30	119.00	12.67	0.00	0.11	80.00	53.00	0.00	27.00	28.99	116022.00	2.26	126.87	125.00
21	2	4	5196.00	26180.00	168.30	0	Spot (Block21, Row4, Column2)	191.20	194.00	21.11	0.01	0.11	121.00	122.51	121.00	14.58	0.01	0.12	98.00	92.00	0.00	73.00	70.20	149903.00	4.71	146.48	146.00
21	3	4	5500.00	26182.00	148.20	0	Spot (Block21, Row4, Column3)	278.27	291.00	62.79	0.02	0.23	122.00	123.27	122.00	14.53	0.00	0.12	100.00	100.00	0.00	169.00	156.27	166408.00	10.67	180.53	183.00
21	4	4	5802.00	26108.00	204.95	0	Spot (Block21, Row4, Column4)	135.84	132.00	16.63	0.01	0.12	120.00	120.72	120.00	13.03	0.00	0.11	47.00	26.00	0.00	12.00	15.84	162062.00	1.16	123.09	123.00
21	5	4	6099.00	26196.00	152.50	0	Spot (Block21, Row4, Column5)	152.75	146.00	25.17	0.02	0.16	122.00	123.54	122.00	14.82	0.01	0.12	67.00	44.00	0.00	24.00	30.75	97609.00	1.97	136.12	134.00
21	6	4	6400.00	26176.00	189.35	0	Spot (Block21, Row4, Column6)	264.89	272.00	60.23	0.01	0.23	127.00	129.14	127.00	17.86	0.01	0.14	100.00	99.00	0.00	145.00	137.89	267271.00	7.60	166.67	170.00
21	7	4	6719.00	26181.00	211.50	0	Spot (Block21, Row4, Column7)	144.88	146.00	10.57	0.00	0.07	127.00	129.67	127.00	14.57	0.01	0.11	64.00	13.00	0.00	19.00	17.88	184435.00	1.04	137.62	137.00
21	8	4	6992.00	26194.00	255.20	0	Spot (Block21, Row4, Column8)	144.73	142.00	18.13	0.01	0.13	129.00	131.05	129.00	13.72	0.01	0.10	48.00	27.00	0.00	13.00	15.73	273391.00	1.00	132.82	133.50
21	1	5	4908.00	26467.00	158.35	0	Spot (Block21, Row5, Column1)	166.40	170.00	21.39	0.01	0.13	121.00	122.50	121.00	16.14	0.01	0.13	87.00	75.00	0.00	49.00	45.40	115647.00	2.72	133.56	131.00
21	2	5	5192.00	26471.00	153.00	0	Spot (Block21, Row5, Column2)	368.01	364.00	114.09	0.00	0.31	122.00	123.22	122.00	14.94	0.00	0.12	100.00	100.00	0.00	242.00	246.01	235895.00	16.38	181.40	182.00
21	3	5	5499.00	26472.00	157.55	0	Spot (Block21, Row5, Column3)	347.50	307.00	118.91	0.05	0.34	122.00	123.43	122.00	13.94	0.01	0.11	100.00	100.00	0.00	185.00	225.50	239078.00	16.07	179.04	182.00
21	4	5	5816.00	26488.00	187.25	0	Spot (Block21, Row5, Column4)	139.66	138.00	13.27	0.01	0.09	120.00	121.11	120.00	13.17	0.00	0.11	63.00	25.00	0.00	18.00	19.66	137986.00	1.41	127.94	128.00
21	5	5	6099.00	26482.00	168.50	0	Spot (Block21, Row5, Column5)	244.40	225.50	60.10	0.03	0.25	121.00	122.81	121.00	15.60	0.01	0.13	98.00	94.00	0.00	104.50	123.40	193079.00	7.79	147.38	140.00
21	6	5	6395.00	26485.00	147.00	-50	Spot (Block21, Row5, Column6)	143.64	141.00	16.76	0.01	0.12	125.00	126.78	125.00	15.66	0.01	0.12	51.00	28.00	0.00	16.00	18.64	84460.00	1.08	131.65	129.00
21	7	5	6698.00	26485.00	184.10	0	Spot (Block21, Row5, Column7)	276.86	280.00	74.14	0.00	0.27	127.00	130.79	127.00	16.75	0.01	0.13	99.00	99.00	0.00	153.00	149.86	264398.00	8.72	175.99	178.00
21	8	5	6962.00	26499.00	223.35	0	Spot (Block21, Row5, Column8)	165.34	169.00	17.93	0.01	0.11	128.00	130.84	128.00	15.22	0.01	0.12	85.00	68.00	0.00	41.00	37.34	236434.00	2.27	140.54	138.00
21	1	6	4890.00	26772.00	215.20	0	Spot (Block21, Row6, Column1)	392.22	343.00	153.58	0.06	0.39	121.00	125.31	121.00	19.32	0.02	0.15	100.00	100.00	0.00	222.00	271.22	519297.00	13.82	210.50	208.50
21	2	6	5194.00	26775.00	218.75	0	Spot (Block21, Row6, Column2)	204.97	205.00	33.07	0.00	0.16	121.00	122.99	121.00	16.19	0.01	0.13	96.00	93.00	0.00	84.00	83.97	281012.00	5.06	150.87	152.00
21	3	6	5500.00	26782.00	149.50	0	Spot (Block21, Row6, Column3)	158.07	160.00	18.51	0.01	0.12	122.00	122.50	122.00	12.93	0.00	0.11	88.00	64.00	0.00	38.00	36.07	96895.00	2.75	137.62	134.00
21	4	6	5777.00	26769.00	128.90	0	Spot (Block21, Row6, Column4)	143.71	144.00	16.38	0.00	0.11	122.50	123.91	122.50	12.77	0.00	0.10	65.00	40.00	0.00	21.50	21.21	64093.00	1.55	136.29	134.00
21	5	6	6096.00	26782.00	160.55	0	Spot (Block21, Row6, Column5)	218.45	211.00	32.35	0.02	0.15	126.00	127.22	126.00	14.73	0.00	0.12	97.00	96.00	0.00	85.00	92.45	155758.00	6.19	161.33	168.00
21	6	6	6393.00	26786.00	147.00	-50	Spot (Block21, Row6, Column6)	136.22	132.00	16.28	0.01	0.12	127.00	129.58	127.00	15.79	0.01	0.12	35.00	13.00	0.00	5.00	9.22	79964.00	0.42	132.40	131.00
21	7	6	6690.00	26795.00	194.25	0	Spot (Block21, Row6, Column7)	148.37	149.00	19.37	0.00	0.13	126.00	129.10	126.00	16.43	0.01	0.13	60.00	35.00	0.00	23.00	22.37	158905.00	1.17	131.50	130.00
21	8	6	6988.00	26800.00	260.20	0	Spot (Block21, Row6, Column8)	145.07	141.00	20.75	0.01	0.14	127.00	130.12	127.00	18.35	0.01	0.14	41.00	22.00	0.00	14.00	18.07	285061.00	0.81	129.08	129.00
21	1	7	4898.00	27072.00	177.95	0	Spot (Block21, Row7, Column1)	213.03	211.00	29.86	0.00	0.14	122.00	123.68	122.00	16.06	0.01	0.13	99.00	97.00	0.00	89.00	91.03	189385.00	5.56	151.28	147.00
21	2	7	5152.00	27077.00	186.75	0	Spot (Block21, Row7, Column2)	143.47	141.50	14.26	0.01	0.10	123.00	124.36	123.00	14.91	0.00	0.12	60.00	27.00	0.00	18.50	20.47	140886.00	1.28	130.15	129.00
21	3	7	5492.00	27099.00	176.80	0	Spot (Block21, Row7, Column3)	142.86	141.00	13.88	0.01	0.10	124.00	124.39	124.00	12.21	0.00	0.10	60.00	36.00	0.00	17.00	18.86	125145.00	1.51	134.32	133.00
21	4	7	5820.00	27047.00	218.60	0	Spot (Block21, Row7, Column4)	134.96	133.00	15.11	0.01	0.11	124.00	124.51	124.00	12.22	0.00	0.10	40.00	18.00	0.00	9.00	10.96	184625.00	0.86	128.01	127.50
21	5	7	6072.00	27149.00	135.85	0	Spot (Block21, Row7, Column5)	147.02	144.00	15.90	0.01	0.11	125.00	126.89	125.00	16.87	0.01	0.13	57.00	24.00	0.00	19.00	22.02	73217.00	1.19	133.78	132.00
21	6	7	6388.00	27092.00	210.00	0	Spot (Block21, Row7, Column6)	211.56	210.00	30.84	0.00	0.15	127.00	131.57	127.00	21.15	0.02	0.16	97.00	93.00	0.00	83.00	84.56	266142.00	3.78	155.93	159.00
21	7	7	6706.00	27067.00	224.30	0	Spot (Block21, Row7, Column7)	146.35	144.00	15.10	0.01	0.10	125.00	126.88	125.00	15.94	0.01	0.13	59.00	28.00	0.00	19.00	21.35	211036.00	1.22	133.06	131.00
21	8	7	6990.00	27088.00	183.45	0	Spot (Block21, Row7, Column8)	458.57	412.00	172.38	0.05	0.38	132.00	135.16	132.00	20.05	0.01	0.15	100.00	100.00	0.00	280.00	326.57	433809.00	16.13	214.48	195.00
21	1	8	4876.00	27381.00	139.95	0	Spot (Block21, Row8, Column1)	315.73	287.00	233.68	0.04	0.74	125.00	125.60	125.00	12.93	0.00	0.10	99.00	99.00	0.00	162.00	190.73	167653.00	14.71	184.12	184.00
21	2	8	5206.00	27384.00	205.45	0	Spot (Block21, Row8, Column2)	138.97	138.00	14.09	0.00	0.10	124.00	124.71	124.00	13.87	0.00	0.11	50.00	20.00	0.00	14.00	14.97	167036.00	1.03	132.54	130.00
21	3	8	5488.00	27365.00	236.75	0	Spot (Block21, Row8, Column3)	131.67	130.00	11.62	0.01	0.09	124.00	125.78	124.00	13.53	0.01	0.11	23.00	7.00	0.00	6.00	7.67	212780.00	0.44	126.50	127.50
21	4	8	5793.00	27377.00	139.45	0	Spot (Block21, Row8, Column4)	742.01	749.50	269.37	0.00	0.36	121.00	121.94	121.00	13.60	0.00	0.11	100.00	100.00	0.00	628.50	621.01	391782.00	45.59	303.16	263.00
21	5	8	6095.00	27367.00	272.40	0	Spot (Block21, Row8, Column5)	137.74	137.00	12.11	0.00	0.09	123.00	126.24	123.00	19.79	0.01	0.16	35.00	2.00	0.00	14.00	14.74	298059.00	0.58	124.68	124.00
21	6	8	6393.00	27377.00	192.50	0	Spot (Block21, Row8, Column6)	580.13	490.00	303.45	0.07	0.52	125.00	131.81	125.00	24.74	0.02	0.19	100.00	100.00	0.00	365.00	455.13	604495.00	18.12	252.37	254.00
21	7	8	6705.00	27366.00	140.70	0	Spot (Block21, Row8, Column7)	157.58	158.00	14.35	0.00	0.09	127.00	129.97	127.00	19.78	0.01	0.15	74.00	31.00	0.00	31.00	30.58	84461.00	1.40	140.96	138.00
21	8	8	6992.00	27388.00	150.90	0	Spot (Block21, Row8, Column8)	297.51	220.00	273.55	0.13	0.92	134.00	136.87	134.00	18.48	0.01	0.14	98.00	95.00	0.00	86.00	163.51	185644.00	8.69	177.17	179.00
22	1	1	9402.00	25298.00	151.90	0	Spot (Block22, Row1, Column1)	5984.72	5248.00	3311.69	0.06	0.55	189.00	190.38	189.00	27.23	0.00	0.14	100.00	100.00	0.00	5059.00	5795.72	3782342.00	212.83	1612.44	1325.50
22	2	1	9701.00	25303.00	146.55	0	Spot (Block22, Row1, Column2)	715.26	658.00	290.50	0.04	0.41	188.00	189.07	188.00	22.54	0.00	0.12	100.00	100.00	0.00	470.00	527.26	418426.00	23.35	328.31	302.50
22	3	1	10001.00	25300.00	145.65	0	Spot (Block22, Row1, Column3)	679.90	583.00	335.40	0.07	0.49	194.00	193.49	194.00	20.75	0.00	0.11	100.00	100.00	0.00	389.00	485.90	390943.00	23.45	293.94	272.50
22	4	1	10302.00	25304.00	147.00	0	Spot (Block22, Row1, Column4)	555.09	486.00	215.85	0.06	0.39	192.00	192.38	192.00	22.03	0.00	0.11	100.00	99.00	0.00	294.00	363.09	327506.00	16.46	275.56	272.00
22	5	1	10602.00	25311.00	145.05	0	Spot (Block22, Row1, Column5)	1489.13	1150.00	1006.09	0.11	0.68	190.00	189.66	190.00	22.65	0.00	0.12	100.00	100.00	0.00	960.00	1299.13	853270.00	57.37	464.71	379.50
22	6	1	10895.00	25307.00	143.50	0	Spot (Block22, Row1, Column6)	1314.46	1273.50	640.08	0.01	0.49	193.00	193.75	193.00	23.00	0.00	0.12	100.00	100.00	0.00	1080.50	1121.46	736100.00	48.73	460.64	354.00
22	7	1	11207.00	25308.00	112.70	0	Spot (Block22, Row1, Column7)	2959.36	2899.00	1049.68	0.01	0.35	195.00	199.73	195.00	51.28	0.01	0.26	100.00	100.00	0.00	2704.00	2764.36	976588.00	53.82	962.78	923.00
22	8	1	11493.00	25318.00	146.05	0	Spot (Block22, Row1, Column8)	17100.37	15753.00	8563.47	0.04	0.50	197.00	207.84	197.00	66.63	0.02	0.32	100.00	100.00	0.00	15556.00	16903.37	9935314.00	253.53	3427.43	2869.00
22	1	2	9396.00	25611.00	184.35	0	Spot (Block22, Row2, Column1)	206.86	207.00	16.01	0.00	0.08	188.00	189.12	188.00	27.21	0.00	0.14	27.00	0.00	0.00	19.00	18.86	196931.00	0.65	197.79	200.00
22	2	2	9698.00	25612.00	126.50	0	Spot (Block22, Row2, Column2)	817.01	798.00	284.29	0.01	0.35	188.00	189.53	188.00	20.61	0.00	0.11	100.00	100.00	0.00	610.00	629.01	350499.00	30.45	332.12	309.00
22	3	2	9994.00	25586.00	217.05	0	Spot (Block22, Row2, Column3)	209.99	210.00	17.84	0.00	0.08	190.00	191.51	190.00	21.84	0.00	0.11	44.00	7.00	0.00	20.00	19.99	282643.00	0.85	199.63	200.00
22	4	2	10305.00	25609.00	160.65	0	Spot (Block22, Row2, Column4)	533.09	505.00	152.38	0.02	0.29	192.00	192.20	192.00	22.07	0.00	0.11	100.00	100.00	0.00	313.00	341.09	380090.00	15.45	295.98	289.50
22	5	2	10604.00	25606.00	181.15	0	Spot (Block22, Row2, Column5)	391.88	379.00	99.00	0.01	0.25	192.00	191.37	192.00	18.68	0.00	0.10	99.00	99.00	0.00	187.00	199.88	360136.00	10.74	255.47	235.50
22	6	2	10887.00	25616.00	163.85	0	Spot (Block22, Row2, Column6)	316.17	304.00	59.58	0.02	0.19	191.00	193.02	191.00	22.72	0.00	0.12	98.00	93.00	0.00	113.00	125.17	235230.00	5.42	230.39	223.00
22	7	2	11203.00	25612.00	158.45	0	Spot (Block22, Row2, Column7)	407.06	351.00	151.33	0.06	0.37	192.00	192.53	192.00	25.14	0.00	0.13	97.00	94.00	0.00	159.00	215.06	283311.00	8.53	243.92	232.00
22	8	2	11503.00	25651.00	207.40	0	Spot (Block22, Row2, Column8)	215.25	211.00	24.45	0.01	0.11	193.00	198.28	193.00	42.44	0.01	0.21	19.00	1.00	0.00	18.00	22.25	263470.00	0.40	200.60	201.00
22	1	3	9398.00	25904.00	143.05	0	Spot (Block22, Row3, Column1)	1244.48	1138.00	718.89	0.04	0.58	189.00	188.97	189.00	21.92	0.00	0.12	100.00	100.00	0.00	949.00	1055.48	690688.00	48.16	426.90	361.00
22	2	3	9701.00	25922.00	191.20	0	Spot (Block22, Row3, Column2)	224.37	218.00	27.29	0.01	0.12	187.00	187.03	187.00	22.25	0.00	0.12	69.00	25.00	0.00	31.00	37.37	231771.00	1.68	202.15	201.00
22	3	3	10000.00	25918.00	156.30	0	Spot (Block22, Row3, Column3)	281.76	274.50	125.21	0.01	0.44	186.00	186.93	186.00	25.64	0.00	0.14	99.00	78.00	0.00	88.50	95.76	189342.00	3.70	232.07	224.00
22	4	3	10300.00	25908.00	142.40	0	Spot (Block22, Row3, Column4)	1353.73	1263.00	670.95	0.03	0.50	189.00	190.10	189.00	22.30	0.00	0.12	100.00	100.00	0.00	1074.00	1164.73	744553.00	52.19	459.02	364.00
22	5	3	10594.00	25911.00	221.95	0	Spot (Block22, Row3, Column5)	239.58	230.00	35.21	0.02	0.15	191.00	191.58	191.00	22.24	0.00	0.12	72.00	45.00	0.00	39.00	48.58	337570.00	2.16	202.35	203.00
22	6	3	10896.00	25907.00	202.50	0	Spot (Block22, Row3, Column6)	731.68	648.00	310.90	0.05	0.42	190.00	192.17	190.00	25.43	0.00	0.13	100.00	100.00	0.00	458.00	541.68	848746.00	21.21	352.64	367.00
22	7	3	11204.00	25918.00	144.95	0	Spot (Block22, Row3, Column7)	985.06	812.00	583.40	0.08	0.59	189.00	191.22	189.00	27.73	0.01	0.15	100.00	100.00	0.00	623.00	796.06	564441.00	28.63	360.88	311.50
22	8	3	11496.00	25922.00	150.90	0	Spot (Block22, Row3, Column8)	1252.23	1096.50	539.13	0.06	0.43	188.00	189.73	188.00	24.76	0.00	0.13	100.00	100.00	0.00	908.50	1064.23	778888.00	42.92	476.35	396.50
22	1	4	9399.00	26199.00	141.85	0	Spot (Block22, Row4, Column1)	1286.21	1170.00	664.52	0.04	0.52	189.00	189.30	189.00	22.01	0.00	0.12	100.00	100.00	0.00	981.00	1097.21	704843.00	49.85	438.82	359.00
22	2	4	9683.00	26202.00	221.10	0	Spot (Block22, Row4, Column2)	215.80	213.00	19.24	0.01	0.09	188.00	189.59	188.00	26.74	0.00	0.14	45.00	8.00	0.00	25.00	27.80	302553.00	0.98	195.64	194.00
22	3	4	9997.00	26204.00	142.50	0	Spot (Block22, Row4, Column3)	5554.13	5006.50	2917.63	0.05	0.53	188.00	189.82	188.00	27.22	0.00	0.14	100.00	100.00	0.00	4818.50	5366.13	3088096.00	197.06	1230.06	985.00
22	4	4	10262.00	26217.00	180.70	0	Spot (Block22, Row4, Column4)	204.49	204.00	17.28	0.00	0.08	186.00	186.93	186.00	25.59	0.00	0.14	26.00	0.00	0.00	18.00	18.49	187314.00	0.69	192.97	192.00
22	5	4	10583.00	26229.00	215.20	0	Spot (Block22, Row4, Column5)	210.38	209.00	30.12	0.00	0.14	185.00	185.21	185.00	29.21	0.00	0.16	38.00	9.00	0.00	24.00	25.38	278752.00	0.86	189.68	187.00
22	6	4	10894.00	26208.00	192.80	0	Spot (Block22, Row4, Column6)	412.80	401.00	99.62	0.01	0.24	187.00	186.35	187.00	24.62	0.00	0.13	99.00	98.00	0.00	214.00	225.80	434265.00	9.20	241.80	229.00
22	7	4	11194.00	26215.00	147.50	0	Spot (Block22, Row4, Column7)	769.48	653.00	445.95	0.07	0.58	190.00	189.24	190.00	21.65	0.00	0.11	100.00	100.00	0.00	463.00	579.48	456299.00	26.80	318.91	294.00
22	8	4	11503.00	26224.00	171.90	0	Spot (Block22, Row4, Column8)	342.64	307.50	94.50	0.05	0.28	191.00	190.99	191.00	23.53	0.00	0.12	97.00	86.00	0.00	116.50	151.64	282335.00	6.44	228.24	221.00
22	1	5	9401.00	26505.00	143.60	0	Spot (Block22, Row5, Column1)	1293.83	1058.50	653.64	0.09	0.51	191.00	194.48	191.00	30.45	0.01	0.16	100.00	100.00	0.00	867.50	1102.83	729721.00	36.10	427.88	366.00
22	2	5	9698.00	26505.00	153.00	0	Spot (Block22, Row5, Column2)	1402.49	1340.00	573.64	0.02	0.41	190.00	192.06	190.00	26.83	0.00	0.14	100.00	100.00	0.00	1150.00	1212.49	898994.00	45.11	452.36	388.00
22	3	5	9990.00	26505.00	172.25	0	Spot (Block22, Row5, Column3)	292.92	291.00	52.30	0.00	0.18	190.00	191.84	190.00	25.76	0.00	0.13	97.00	81.00	0.00	101.00	102.92	242833.00	3.92	219.46	215.00
22	4	5	10295.00	26505.00	148.80	0	Spot (Block22, Row5, Column4)	781.49	651.00	428.60	0.08	0.55	183.00	183.84	183.00	29.41	0.00	0.16	100.00	100.00	0.00	468.00	598.49	468112.00	20.32	299.64	284.50
22	5	5	10598.00	26509.00	141.55	0	Spot (Block22, Row5, Column5)	6852.22	6170.00	3641.90	0.05	0.53	185.00	188.69	185.00	38.58	0.01	0.20	100.00	100.00	0.00	5985.00	6667.22	3720754.00	172.70	1540.27	1048.00
22	6	5	10896.00	26512.00	163.80	0	Spot (Block22, Row5, Column6)	329.47	314.00	67.96	0.02	0.21	190.00	189.45	190.00	23.87	0.00	0.13	98.00	87.00	0.00	124.00	139.47	243807.00	5.87	226.98	220.00
22	7	5	11199.00	26512.00	189.45	0	Spot (Block22, Row5, Column7)	301.53	295.00	53.61	0.01	0.18	194.00	194.51	194.00	20.93	0.00	0.11	98.00	90.00	0.00	101.00	107.53	303643.00	5.11	226.77	219.00
22	8	5	11503.00	26520.00	145.80	0	Spot (Block22, Row5, Column8)	1979.12	1586.00	1401.39	0.10	0.71	194.00	195.69	194.00	21.74	0.00	0.11	100.00	100.00	0.00	1392.00	1785.12	1149869.00	82.03	483.87	390.00
22	1	6	9397.00	26798.00	187.65	0	Spot (Block22, Row6, Column1)	754.71	691.50	340.43	0.04	0.45	195.00	199.93	195.00	31.16	0.01	0.16	100.00	100.00	0.00	496.50	559.71	748674.00	17.80	350.85	347.00
22	2	6	9693.00	26804.00	205.50	0	Spot (Block22, Row6, Column2)	268.99	279.00	31.93	0.02	0.12	193.00	196.51	193.00	29.56	0.01	0.15	89.00	69.00	0.00	86.00	75.99	322521.00	2.45	209.68	207.00
22	3	6	9988.00	26803.00	142.40	0	Spot (Block22, Row6, Column3)	2486.96	2375.50	1344.02	0.02	0.54	187.00	188.63	187.00	24.67	0.00	0.13	100.00	100.00	0.00	2188.50	2299.96	1362856.00	93.17	765.04	579.50
22	4	6	10299.00	26818.00	178.25	0	Spot (Block22, Row6, Column4)	268.85	271.00	53.32	0.00	0.20	187.00	189.54	187.00	31.80	0.01	0.17	79.00	57.00	0.00	84.00	81.85	239273.00	2.49	207.06	204.00
22	5	6	10594.00	26808.00	140.40	0	Spot (Block22, Row6, Column5)	8504.62	8293.50	4656.71	0.01	0.55	191.00	196.21	191.00	38.28	0.01	0.20	100.00	100.00	0.00	8102.50	8313.62	4524457.00	217.02	1844.88	1214.50
22	6	6	10892.00	26814.00	173.90	0	Spot (Block22, Row6, Column6)	301.50	288.00	60.81	0.02	0.20	190.00	193.08	190.00	27.34	0.01	0.14	96.00	87.00	0.00	98.00	111.50	253860.00	3.97	219.12	213.00
22	7	6	11195.00	26810.00	146.20	0	Spot (Block22, Row6, Column7)	1892.64	1740.00	1131.37	0.04	0.60	196.00	199.68	196.00	27.12	0.01	0.14	100.00	100.00	0.00	1544.00	1696.64	1109085.00	62.43	521.65	465.00
22	8	6	11504.00	26819.00	146.60	0	Spot (Block22, Row6, Column8)	2266.48	1885.00	1503.39	0.08	0.66	201.00	204.74	201.00	23.50	0.01	0.11	100.00	100.00	0.00	1684.00	2065.48	1332690.00	87.73	661.01	385.50
22	1	7	9396.00	27096.00	203.05	0	Spot (Block22, Row7, Column1)	238.23	224.00	33.98	0.03	0.14	191.00	192.94	191.00	24.25	0.00	0.13	66.00	35.00	0.00	33.00	47.23	278962.00	1.87	208.32	208.00
22	2	7	9682.00	27105.00	199.25	0	Spot (Block22, Row7, Column2)	226.51	218.00	34.25	0.02	0.15	189.00	188.70	189.00	18.56	0.00	0.10	69.00	35.00	0.00	29.00	37.51	255050.00	2.04	196.07	193.00
22	3	7	9982.00	27123.00	228.40	0	Spot (Block22, Row7, Column3)	216.10	211.00	44.75	0.01	0.21	187.00	187.60	187.00	23.15	0.00	0.12	50.00	13.00	0.00	24.00	29.10	324576.00	1.23	192.01	191.00
22	4	7	10316.00	27126.00	224.20	0	Spot (Block22, Row7, Column4)	203.64	200.00	18.08	0.01	0.09	189.00	189.37	189.00	23.50	0.00	0.12	24.00	6.00	0.00	11.00	14.64	293038.00	0.61	190.21	189.00
22	5	7	10594.00	27106.00	169.00	0	Spot (Block22, Row7, Column5)	484.23	473.00	143.21	0.01	0.30	192.00	195.20	192.00	29.71	0.01	0.15	99.00	98.00	0.00	281.00	292.23	384964.00	9.73	276.50	283.00
22	6	7	10893.00	27106.00	192.05	0	Spot (Block22, Row7, Column6)	275.15	285.00	33.65	0.02	0.12	192.00	195.31	192.00	30.48	0.01	0.16	89.00	74.00	0.00	93.00	83.15	285334.00	2.62	222.80	215.00
22	7	7	11190.00	27115.00	146.35	0	Spot (Block22, Row7, Column7)	1830.46	1606.00	939.66	0.06	0.51	196.00	199.66	196.00	26.96	0.01	0.14	100.00	100.00	0.00	1410.00	1634.46	1070822.00	60.50	591.20	427.00
22	8	7	11500.00	27108.00	185.75	0	Spot (Block22, Row7, Column8)	624.82	591.00	145.49	0.02	0.23	202.00	204.37	202.00	21.50	0.01	0.11	100.00	100.00	0.00	389.00	422.82	607329.00	19.55	330.91	297.00
22	1	8	9392.00	27418.00	167.40	0	Spot (Block22, Row8, Column1)	313.89	295.00	71.78	0.03	0.23	193.00	191.95	193.00	17.57	0.00	0.09	99.00	92.00	0.00	102.00	120.89	246086.00	6.94	228.59	218.50
22	2	8	9690.00	27410.00	156.05	0	Spot (Block22, Row8, Column2)	358.63	350.00	91.63	0.01	0.26	189.00	189.22	189.00	15.45	0.00	0.08	100.00	98.00	0.00	161.00	169.63	239924.00	10.97	233.54	220.00
22	3	8	9984.00	27404.00	145.90	0	Spot (Block22, Row8, Column3)	818.77	675.50	512.85	0.08	0.63	190.00	191.92	190.00	21.37	0.00	0.11	100.00	100.00	0.00	485.50	628.77	478162.00	29.33	299.94	275.00
22	4	8	10290.00	27407.00	142.95	0	Spot (Block22, Row8, Column4)	2533.03	2436.50	1063.62	0.02	0.42	191.00	193.46	191.00	25.33	0.01	0.13	100.00	100.00	0.00	2245.50	2342.03	1408363.00	92.35	759.90	615.50
22	5	8	10559.00	27463.00	145.30	0	Spot (Block22, Row8, Column5)	232.95	222.00	33.17	0.02	0.14	191.00	194.26	191.00	28.23	0.01	0.15	52.00	25.00	0.00	31.00	41.95	133944.00	1.37	212.19	210.00
22	6	8	10897.00	27410.00	185.00	0	Spot (Block22, Row8, Column6)	1045.98	899.00	562.51	0.07	0.54	197.00	201.96	197.00	33.75	0.01	0.17	100.00	100.00	0.00	702.00	848.98	1008323.00	25.01	398.68	395.00
22	7	8	11191.00	27408.00	145.70	0	Spot (Block22, Row8, Column7)	584.37	570.00	212.50	0.01	0.36	196.00	198.38	196.00	27.73	0.01	0.14	99.00	99.00	0.00	374.00	388.37	338351.00	13.92	295.41	281.50
22	8	8	11482.00	27425.00	149.90	0	Spot (Block22, Row8, Column8)	453.31	433.00	122.13	0.02	0.27	195.00	196.05	195.00	18.82	0.00	0.10	100.00	100.00	0.00	238.00	258.31	279695.00	13.67	273.25	275.00
23	1	1	13908.00	25326.00	152.35	0	Spot (Block23, Row1, Column1)	5527.40	4888.00	2886.03	0.05	0.52	155.00	156.92	155.00	28.42	0.01	0.18	100.00	100.00	0.00	4733.00	5372.40	3504374.00	188.99	1383.89	1013.00
23	2	1	14192.00	25337.00	174.40	0	Spot (Block23, Row1, Column2)	280.43	276.00	68.59	0.01	0.24	148.00	151.30	148.00	25.29	0.01	0.17	98.00	92.00	0.00	128.00	132.43	235564.00	5.11	188.08	191.00
23	3	1	14510.00	25337.00	161.25	0	Spot (Block23, Row1, Column3)	289.19	277.00	87.15	0.02	0.30	139.00	142.54	139.00	19.73	0.01	0.14	100.00	98.00	0.00	138.00	150.19	207059.00	7.43	182.16	182.50
23	4	1	14793.00	25331.00	184.75	0	Spot (Block23, Row1, Column4)	244.22	230.00	56.26	0.03	0.23	139.00	142.88	139.00	20.23	0.01	0.14	97.00	90.00	0.00	91.00	105.22	234698.00	5.01	171.79	176.00
23	5	1	15100.00	25337.00	150.65	0	Spot (Block23, Row1, Column5)	489.53	396.00	255.01	0.09	0.52	145.00	147.60	145.00	20.99	0.01	0.14	100.00	99.00	0.00	251.00	344.53	305465.00	16.29	231.46	204.00
23	6	1	15394.00	25332.00	145.70	0	Spot (Block23, Row1, Column6)	501.99	435.50	219.50	0.06	0.44	148.00	150.43	148.00	20.76	0.01	0.14	100.00	100.00	0.00	287.50	353.99	291153.00	16.93	244.65	206.00
23	7	1	15707.00	25340.00	116.75	0	Spot (Block23, Row1, Column7)	934.23	828.00	357.61	0.05	0.38	147.00	154.95	147.00	47.47	0.02	0.31	100.00	100.00	0.00	681.00	787.23	336324.00	16.42	330.56	295.00
23	8	1	15994.00	25346.00	147.45	0	Spot (Block23, Row1, Column8)	15121.15	13760.00	7565.98	0.04	0.50	160.00	167.46	160.00	60.24	0.02	0.36	100.00	100.00	0.00	13600.00	14961.15	8936602.00	248.24	2835.99	2420.00
23	1	2	13864.00	25575.00	217.35	0	Spot (Block23, Row2, Column1)	173.29	175.00	22.99	0.00	0.13	152.00	153.76	152.00	26.07	0.01	0.17	41.00	4.00	0.00	23.00	21.29	233427.00	0.75	157.62	158.00
23	2	2	14203.00	25640.00	128.85	0	Spot (Block23, Row2, Column2)	323.82	308.00	55.69	0.02	0.17	146.00	147.62	146.00	18.71	0.00	0.13	100.00	99.00	0.00	162.00	177.82	143778.00	9.42	208.26	203.50
23	3	2	14508.00	25612.00	128.05	0	Spot (Block23, Row2, Column3)	179.32	182.00	15.23	0.01	0.08	139.00	142.99	139.00	20.08	0.01	0.14	87.00	58.00	0.00	43.00	40.32	79079.00	1.81	157.98	160.00
23	4	2	14801.00	25636.00	216.80	0	Spot (Block23, Row2, Column4)	231.53	214.00	46.93	0.03	0.20	139.00	142.28	139.00	19.44	0.01	0.14	98.00	91.00	0.00	75.00	92.53	310946.00	4.59	166.08	168.00
23	5	2	15107.00	25622.00	201.80	0	Spot (Block23, Row2, Column5)	203.36	204.00	19.36	0.00	0.10	143.00	145.17	143.00	19.36	0.01	0.13	97.00	91.00	0.00	61.00	60.36	235084.00	3.01	172.26	175.00
23	6	2	15404.00	25634.00	199.60	0	Spot (Block23, Row2, Column6)	188.06	191.00	17.73	0.01	0.09	147.00	150.09	147.00	23.69	0.01	0.16	86.00	40.00	0.00	44.00	41.06	212697.00	1.60	160.29	165.00
23	7	2	15697.00	25636.00	195.05	0	Spot (Block23, Row2, Column7)	201.96	202.00	21.83	0.00	0.11	145.00	147.84	145.00	20.32	0.01	0.14	94.00	81.00	0.00	57.00	56.96	216902.00	2.66	165.88	168.00
23	8	2	16016.00	25642.00	255.15	0	Spot (Block23, Row2, Column8)	177.05	179.50	21.76	0.01	0.12	158.00	162.84	158.00	50.17	0.01	0.31	4.00	0.00	0.00	21.50	19.05	333909.00	0.28	158.23	161.00
23	1	3	13900.00	25930.00	153.40	0	Spot (Block23, Row3, Column1)	445.29	385.00	192.51	0.06	0.43	150.00	150.61	150.00	20.15	0.00	0.13	100.00	99.00	0.00	235.00	295.29	289886.00	14.63	209.42	202.00
23	2	3	14197.00	25934.00	185.25	0	Spot (Block23, Row3, Column2)	169.04	170.00	17.13	0.00	0.10	147.00	148.46	147.00	21.72	0.00	0.15	53.00	10.00	0.00	23.00	22.04	163629.00	0.95	156.11	156.00
23	3	3	14512.00	25949.00	152.05	0	Spot (Block23, Row3, Column3)	367.94	278.00	476.58	0.12	1.30	139.00	145.28	139.00	23.57	0.02	0.16	100.00	98.00	0.00	139.00	228.94	232906.00	9.45	212.46	196.00
23	4	3	14799.00	25933.00	155.30	0	Spot (Block23, Row3, Column4)	556.05	479.00	296.38	0.06	0.53	140.00	145.36	140.00	22.44	0.02	0.15	100.00	100.00	0.00	339.00	416.05	368661.00	18.30	215.27	209.50
23	5	3	15101.00	25933.00	171.20	0	Spot (Block23, Row3, Column5)	207.53	201.00	40.17	0.01	0.19	145.00	148.29	145.00	23.82	0.01	0.16	93.00	66.00	0.00	56.00	62.53	169548.00	2.49	168.11	171.00
23	6	3	15406.00	25941.00	203.00	0	Spot (Block23, Row3, Column6)	529.54	465.00	219.20	0.06	0.41	146.00	150.65	146.00	25.34	0.01	0.17	100.00	100.00	0.00	319.00	383.54	617978.00	14.95	255.89	261.00
23	7	3	15701.00	25945.00	158.40	0	Spot (Block23, Row3, Column7)	377.40	323.00	152.08	0.07	0.40	146.00	149.79	146.00	24.24	0.01	0.16	99.00	97.00	0.00	177.00	231.40	260781.00	9.39	200.99	194.00
23	8	3	16003.00	25954.00	157.45	0	Spot (Block23, Row3, Column8)	468.75	424.00	152.26	0.04	0.32	148.00	150.48	148.00	22.43	0.01	0.15	100.00	100.00	0.00	276.00	320.75	321564.00	14.19	231.66	213.00
23	1	4	13903.00	26229.00	154.40	0	Spot (Block23, Row4, Column1)	566.15	511.00	297.67	0.04	0.53	154.00	153.80	154.00	21.39	0.00	0.14	100.00	100.00	0.00	357.00	412.15	369133.00	19.28	238.78	218.00
23	2	4	14173.00	26226.00	224.90	0	Spot (Block23, Row4, Column2)	182.39	184.00	17.98	0.00	0.10	144.00	148.37	144.00	23.38	0.01	0.16	82.00	33.00	0.00	40.00	38.39	264104.00	1.46	161.04	163.00
23	3	4	14501.00	26232.00	148.70	0	Spot (Block23, Row4, Column3)	2253.66	2069.00	1306.03	0.04	0.58	139.00	145.10	139.00	23.61	0.02	0.16	100.00	100.00	0.00	1930.00	2114.66	1365717.00	89.32	583.30	450.00
23	4	4	14817.00	26245.00	202.95	0	Spot (Block23, Row4, Column4)	165.35	169.00	17.47	0.01	0.11	141.00	145.94	141.00	22.66	0.01	0.16	63.00	6.00	0.00	28.00	24.35	192794.00	0.86	156.64	163.00
23	5	4	15111.00	26225.00	207.85	0	Spot (Block23, Row4, Column5)	177.82	181.00	30.00	0.01	0.17	139.00	144.83	139.00	23.94	0.02	0.17	71.00	41.00	0.00	42.00	38.82	218358.00	1.38	158.07	159.00
23	6	4	15411.00	26243.00	210.90	0	Spot (Block23, Row4, Column6)	209.56	209.00	22.85	0.00	0.11	139.00	143.89	139.00	22.74	0.02	0.16	98.00	88.00	0.00	70.00	70.56	265511.00	2.89	165.23	166.50
23	7	4	15690.00	26239.00	162.45	0	Spot (Block23, Row4, Column7)	335.33	280.00	141.23	0.08	0.42	142.00	145.34	142.00	20.67	0.01	0.14	99.00	97.00	0.00	138.00	193.33	244793.00	9.19	183.28	186.00
23	8	4	15999.00	26249.00	205.75	0	Spot (Block23, Row4, Column8)	197.07	199.00	24.69	0.00	0.13	146.00	148.26	146.00	22.51	0.01	0.15	89.00	63.00	0.00	53.00	51.07	237271.00	2.17	159.38	159.00
23	1	5	13904.00	26529.00	146.10	0	Spot (Block23, Row5, Column1)	466.42	415.50	200.05	0.05	0.43	155.00	155.37	155.00	23.94	0.00	0.15	100.00	99.00	0.00	260.50	311.42	272389.00	12.99	229.65	209.00
23	2	5	14197.00	26527.00	160.45	0	Spot (Block23, Row5, Column2)	523.34	492.50	175.96	0.03	0.34	149.00	151.46	149.00	22.44	0.01	0.15	100.00	100.00	0.00	343.50	374.34	374715.00	16.57	241.32	229.00
23	3	5	14493.00	26527.00	192.70	0	Spot (Block23, Row5, Column3)	214.50	205.00	35.14	0.02	0.16	143.00	148.01	143.00	24.07	0.01	0.16	95.00	73.00	0.00	62.00	71.50	223083.00	2.76	167.81	170.50
23	4	5	14803.00	26533.00	160.05	0	Spot (Block23, Row5, Column4)	411.99	334.50	196.68	0.09	0.48	140.00	144.97	140.00	24.06	0.02	0.17	100.00	98.00	0.00	194.50	271.99	291690.00	11.10	200.10	199.50
23	5	5	15099.00	26535.00	145.45	0	Spot (Block23, Row5, Column5)	2379.89	2135.00	1312.40	0.05	0.55	144.00	149.18	144.00	25.56	0.02	0.17	100.00	100.00	0.00	1991.00	2235.89	1380335.00	87.29	599.30	440.50
23	6	5	15404.00	26532.00	191.50	0	Spot (Block23, Row5, Column6)	195.14	197.00	25.67	0.00	0.13	142.00	145.92	142.00	22.69	0.01	0.16	87.00	65.00	0.00	55.00	53.14	201973.00	2.17	159.99	163.00
23	7	5	15701.00	26535.00	205.20	0	Spot (Block23, Row5, Column7)	301.02	291.00	81.69	0.01	0.27	145.00	149.02	145.00	23.82	0.01	0.16	99.00	94.00	0.00	146.00	156.02	360016.00	6.38	187.31	187.00
23	8	5	15997.00	26543.00	150.30	0	Spot (Block23, Row5, Column8)	676.54	563.50	380.77	0.08	0.56	156.00	155.13	156.00	23.30	0.00	0.15	100.00	100.00	0.00	407.50	520.54	422160.00	22.38	267.68	247.50
23	1	6	13894.00	26827.00	194.10	0	Spot (Block23, Row6, Column1)	542.25	467.00	259.00	0.06	0.48	161.00	160.94	161.00	25.57	0.00	0.16	100.00	99.00	0.00	306.00	381.25	576411.00	14.91	265.74	272.50
23	2	6	14200.00	26833.00	187.45	0	Spot (Block23, Row6, Column2)	278.69	287.00	57.93	0.01	0.21	160.00	159.16	160.00	25.39	0.00	0.16	98.00	82.00	0.00	127.00	118.69	275345.00	4.71	197.67	198.00
23	3	6	14489.00	26830.00	147.85	0	Spot (Block23, Row6, Column3)	861.64	737.50	476.45	0.07	0.55	145.00	149.14	145.00	23.75	0.01	0.16	100.00	100.00	0.00	592.50	716.64	511814.00	30.00	300.49	268.00
23	4	6	14787.00	26828.00	184.75	0	Spot (Block23, Row6, Column4)	179.75	181.00	21.07	0.00	0.12	140.00	144.29	140.00	23.59	0.01	0.16	82.00	30.00	0.00	41.00	39.75	171480.00	1.50	153.13	148.50
23	5	6	15099.00	26837.00	143.65	0	Spot (Block23, Row6, Column5)	2226.05	2088.00	1252.20	0.03	0.56	147.00	151.27	147.00	27.07	0.01	0.18	100.00	100.00	0.00	1941.00	2079.05	1251039.00	76.65	558.23	371.00
23	6	6	15407.00	26841.00	162.55	0	Spot (Block23, Row6, Column6)	207.93	205.00	21.06	0.01	0.10	149.00	151.79	149.00	22.98	0.01	0.15	97.00	79.00	0.00	56.00	58.93	151996.00	2.44	177.72	180.00
23	7	6	15699.00	26838.00	150.65	0	Spot (Block23, Row6, Column7)	534.65	440.00	248.73	0.08	0.47	147.00	149.58	147.00	21.90	0.01	0.15	100.00	100.00	0.00	293.00	387.65	333623.00	17.58	238.41	212.00
23	8	6	16004.00	26843.00	150.80	0	Spot (Block23, Row6, Column8)	659.54	578.00	366.32	0.06	0.56	154.00	155.19	154.00	22.18	0.00	0.14	100.00	99.00	0.00	424.00	505.54	410892.00	22.73	251.43	221.00
23	1	7	13891.00	27139.00	185.55	0	Spot (Block23, Row7, Column1)	209.65	203.00	32.61	0.01	0.16	154.00	155.05	154.00	23.10	0.00	0.15	91.00	55.00	0.00	49.00	55.65	202938.00	2.36	173.42	178.00
23	2	7	14203.00	27122.00	218.85	0	Spot (Block23, Row7, Column2)	170.62	174.00	20.76	0.01	0.12	144.00	148.81	144.00	22.95	0.01	0.15	65.00	11.00	0.00	30.00	26.62	234608.00	0.95	158.69	164.00
23	3	7	14563.00	27169.00	136.85	0	Spot (Block23, Row7, Column3)	170.16	169.00	15.50	0.00	0.09	143.00	146.54	143.00	20.88	0.01	0.14	70.00	11.00	0.00	26.00	27.16	86271.00	1.13	162.30	164.00
23	4	7	14781.00	27128.00	197.85	0	Spot (Block23, Row7, Column4)	171.80	171.00	20.02	0.00	0.12	137.00	140.52	137.00	19.98	0.01	0.14	77.00	38.00	0.00	34.00	34.80	190527.00	1.57	158.68	158.00
23	5	7	15091.00	27138.00	186.30	0	Spot (Block23, Row7, Column5)	229.54	219.00	38.82	0.02	0.17	139.00	145.58	139.00	26.29	0.02	0.18	97.00	84.00	0.00	80.00	90.54	223339.00	3.19	171.11	172.00
23	6	7	15392.00	27139.00	189.55	0	Spot (Block23, Row7, Column6)	312.76	305.00	71.74	0.01	0.23	141.00	146.60	141.00	25.11	0.02	0.17	100.00	99.00	0.00	164.00	171.76	317135.00	6.62	203.50	195.50
23	7	7	15688.00	27141.00	148.40	0	Spot (Block23, Row7, Column7)	611.13	562.00	294.85	0.04	0.48	144.00	147.70	144.00	22.08	0.01	0.15	100.00	100.00	0.00	418.00	467.13	367903.00	20.99	258.05	249.00
23	8	7	15999.00	27146.00	220.55	0	Spot (Block23, Row7, Column8)	249.30	259.00	43.28	0.02	0.17	148.00	150.47	148.00	20.85	0.01	0.14	97.00	91.00	0.00	111.00	101.30	347280.00	4.74	177.68	181.00
23	1	8	13886.00	27427.00	155.15	0	Spot (Block23, Row8, Column1)	296.90	292.00	62.68	0.01	0.21	158.00	156.44	158.00	22.52	0.00	0.14	100.00	95.00	0.00	134.00	138.90	196251.00	6.24	199.26	199.00
23	2	8	14189.00	27434.00	190.10	0	Spot (Block23, Row8, Column2)	196.00	193.00	25.19	0.01	0.13	150.00	151.01	150.00	21.62	0.00	0.14	92.00	48.00	0.00	43.00	46.00	199720.00	2.08	170.08	175.00
23	3	8	14482.00	27430.00	154.05	0	Spot (Block23, Row8, Column3)	385.15	345.00	177.91	0.05	0.46	150.00	151.36	150.00	21.38	0.00	0.14	100.00	94.00	0.00	195.00	235.15	249962.00	10.93	205.57	197.00
23	4	8	14793.00	27433.00	153.00	0	Spot (Block23, Row8, Column4)	791.83	750.00	299.62	0.02	0.38	141.00	146.12	141.00	22.93	0.02	0.16	100.00	100.00	0.00	609.00	650.83	509148.00	28.16	297.69	279.50
23	5	8	15080.00	27441.00	208.40	0	Spot (Block23, Row8, Column5)	158.70	162.00	16.19	0.01	0.10	134.00	140.88	134.00	22.95	0.02	0.16	60.00	7.00	0.00	28.00	24.70	195997.00	0.78	145.07	139.00
23	6	8	15397.00	27436.00	186.00	0	Spot (Block23, Row8, Column6)	724.48	586.50	410.63	0.09	0.57	138.00	146.50	138.00	26.77	0.03	0.18	100.00	100.00	0.00	448.50	586.48	702741.00	21.59	287.03	287.50
23	7	8	15698.00	27438.00	163.50	0	Spot (Block23, Row8, Column7)	266.49	279.00	44.81	0.02	0.17	142.00	147.48	142.00	24.23	0.02	0.16	100.00	98.00	0.00	137.00	124.49	196936.00	4.91	184.68	188.00
23	8	8	15979.00	27443.00	195.35	0	Spot (Block23, Row8, Column8)	197.80	198.00	27.10	0.00	0.14	142.00	145.55	142.00	20.54	0.01	0.14	91.00	77.00	0.00	56.00	55.80	213232.00	2.54	155.50	153.00
24	1	1	18407.00	25351.00	153.85	0	Spot (Block24, Row1, Column1)	5557.03	4869.50	3006.22	0.06	0.54	214.00	218.54	214.00	29.15	0.01	0.13	100.00	100.00	0.00	4655.50	5343.03	3612070.00	183.11	1408.02	1099.00
24	2	1	18698.00	25358.00	150.10	0	Spot (Block24, Row1, Column2)	539.29	518.50	154.52	0.02	0.29	215.00	219.19	215.00	27.64	0.01	0.13	100.00	100.00	0.00	303.50	324.29	334360.00	11.58	309.24	295.00
24	3	1	19007.00	25349.00	155.65	0	Spot (Block24, Row1, Column3)	563.46	440.00	278.87	0.11	0.49	216.00	218.91	216.00	22.48	0.01	0.10	100.00	99.00	0.00	224.00	347.46	376393.00	15.32	291.55	293.00
24	4	1	19306.00	25360.00	159.00	0	Spot (Block24, Row1, Column4)	441.08	408.00	125.13	0.03	0.28	217.00	221.29	217.00	23.22	0.01	0.10	100.00	100.00	0.00	191.00	224.08	308316.00	9.47	274.12	274.00
24	5	1	19604.00	25365.00	149.15	0	Spot (Block24, Row1, Column5)	1269.20	1093.50	815.77	0.06	0.64	213.00	216.75	213.00	24.19	0.01	0.11	100.00	100.00	0.00	880.50	1056.20	766596.00	43.52	430.58	391.00
24	6	1	19901.00	25361.00	147.75	0	Spot (Block24, Row1, Column6)	1042.62	928.00	486.85	0.05	0.47	215.00	219.10	215.00	23.07	0.01	0.11	100.00	100.00	0.00	713.00	827.62	620357.00	35.70	421.02	368.00
24	7	1	20209.00	25360.00	117.40	0	Spot (Block24, Row1, Column7)	2054.54	1996.00	741.30	0.01	0.36	215.00	222.32	215.00	42.58	0.01	0.19	100.00	100.00	0.00	1781.00	1839.54	741689.00	43.03	736.75	627.00
24	8	1	20496.00	25370.00	147.35	0	Spot (Block24, Row1, Column8)	17617.12	15528.00	9181.11	0.05	0.52	219.00	231.38	219.00	65.75	0.02	0.28	100.00	100.00	0.00	15309.00	17398.12	10394099.00	264.43	3334.74	2742.50
24	1	2	18398.00	25681.00	259.75	0	Spot (Block24, Row2, Column1)	236.50	230.00	26.50	0.01	0.11	209.00	212.75	209.00	24.29	0.01	0.11	44.00	21.00	0.00	21.00	27.50	463549.00	0.98	219.88	219.00
24	2	2	18703.00	25661.00	133.45	0	Spot (Block24, Row2, Column2)	718.53	691.50	222.29	0.02	0.31	214.00	216.99	214.00	21.91	0.01	0.10	100.00	100.00	0.00	477.50	504.53	343456.00	22.89	348.03	330.00
24	3	2	18959.00	25608.00	143.40	0	Spot (Block24, Row2, Column3)	260.37	265.50	21.69	0.01	0.08	217.00	220.60	217.00	24.36	0.01	0.11	74.00	50.00	0.00	48.50	43.37	146850.00	1.63	234.33	232.00
24	4	2	19302.00	25658.00	167.90	0	Spot (Block24, Row2, Column4)	538.10	518.00	128.11	0.02	0.24	214.00	218.13	214.00	24.78	0.01	0.11	100.00	100.00	0.00	304.00	324.10	425097.00	12.91	306.28	299.00
24	5	2	19610.00	25663.00	188.10	0	Spot (Block24, Row2, Column5)	333.72	317.00	45.97	0.02	0.14	213.00	240.84	213.00	165.65	0.05	0.69	19.00	0.00	0.00	104.00	120.72	331052.00	0.56	258.63	265.00
24	6	2	19896.00	25667.00	165.20	0	Spot (Block24, Row2, Column6)	340.75	325.00	57.41	0.02	0.17	213.00	232.78	213.00	139.81	0.04	0.60	44.00	0.00	0.00	112.00	127.75	256241.00	0.77	250.06	241.50
24	7	2	20203.00	25663.00	173.20	0	Spot (Block24, Row2, Column7)	390.79	379.00	97.94	0.01	0.25	210.00	212.22	210.00	20.30	0.00	0.10	100.00	99.00	0.00	169.00	180.79	326697.00	8.80	258.46	258.00
24	8	2	20493.00	25668.00	258.35	0	Spot (Block24, Row2, Column8)	240.60	236.00	23.52	0.01	0.10	212.00	220.92	212.00	54.87	0.02	0.25	17.00	0.00	0.00	24.00	28.60	467495.00	0.36	221.23	220.00
24	1	3	18400.00	25956.00	152.30	0	Spot (Block24, Row3, Column1)	1037.78	851.50	621.68	0.09	0.60	206.00	207.86	206.00	19.04	0.00	0.09	100.00	100.00	0.00	645.50	831.78	662106.00	43.60	361.00	318.00
24	2	3	18671.00	25958.00	181.75	0	Spot (Block24, Row3, Column2)	251.46	260.00	26.06	0.01	0.10	211.00	213.69	211.00	20.73	0.01	0.10	70.00	58.00	0.00	49.00	40.46	232602.00	1.82	233.47	226.00
24	3	3	18992.00	25957.00	164.90	0	Spot (Block24, Row3, Column3)	358.61	317.00	159.53	0.05	0.44	213.00	216.09	213.00	23.31	0.01	0.11	98.00	97.00	0.00	104.00	145.61	266807.00	6.11	261.71	264.50
24	4	3	19302.00	25958.00	147.90	0	Spot (Block24, Row3, Column4)	784.02	691.00	354.46	0.05	0.45	212.00	214.36	212.00	23.12	0.00	0.11	100.00	100.00	0.00	479.00	572.02	471980.00	24.64	354.35	344.00
24	5	3	19601.00	25960.00	147.00	-50	Spot (Block24, Row3, Column5)	303.68	300.00	29.87	0.01	0.10	215.00	240.62	215.00	166.43	0.05	0.69	1.00	0.00	0.00	85.00	88.68	178561.00	0.38	272.44	278.00
24	6	3	19903.00	25963.00	192.25	0	Spot (Block24, Row3, Column6)	705.51	642.00	262.88	0.04	0.37	218.00	246.47	218.00	166.98	0.05	0.68	96.00	62.00	0.00	424.00	487.51	734435.00	2.75	367.61	380.50
24	7	3	20206.00	25972.00	148.65	0	Spot (Block24, Row3, Column7)	965.15	833.00	523.13	0.06	0.54	214.00	218.20	214.00	23.47	0.01	0.11	100.00	100.00	0.00	619.00	751.15	585844.00	31.83	379.05	361.50
24	8	3	20506.00	25974.00	189.80	0	Spot (Block24, Row3, Column8)	307.84	301.00	40.48	0.01	0.13	215.00	216.42	215.00	18.47	0.00	0.09	96.00	93.00	0.00	86.00	92.84	312764.00	4.95	249.43	248.00
24	1	4	18393.00	26253.00	149.00	0	Spot (Block24, Row4, Column1)	755.10	661.00	337.64	0.06	0.45	208.00	209.87	208.00	21.91	0.00	0.10	100.00	100.00	0.00	453.00	547.10	459857.00	24.89	346.99	302.50
24	2	4	18710.00	26244.00	206.10	0	Spot (Block24, Row4, Column2)	307.88	307.00	33.77	0.00	0.11	208.00	210.13	208.00	20.87	0.00	0.10	98.00	94.00	0.00	99.00	99.88	371298.00	4.68	248.32	246.00
24	3	4	19004.00	26256.00	150.20	0	Spot (Block24, Row4, Column3)	2580.18	2224.00	1444.54	0.06	0.56	211.00	214.61	211.00	23.82	0.01	0.11	100.00	100.00	0.00	2013.00	2369.18	1594552.00	99.32	679.22	568.00
24	4	4	19283.00	26257.00	195.15	0	Spot (Block24, Row4, Column4)	255.53	258.00	28.36	0.00	0.11	211.00	212.43	211.00	20.52	0.00	0.10	72.00	52.00	0.00	47.00	44.53	274434.00	2.10	226.47	223.00
24	5	4	19588.00	26243.00	188.05	0	Spot (Block24, Row4, Column5)	248.13	239.00	49.80	0.02	0.20	209.00	211.02	209.00	20.38	0.00	0.10	62.00	41.00	0.00	30.00	39.13	248131.00	1.82	217.67	216.00
24	6	4	19902.00	26258.00	193.95	0	Spot (Block24, Row4, Column6)	341.50	329.00	42.32	0.02	0.12	212.00	215.62	212.00	24.09	0.01	0.11	99.00	98.00	0.00	117.00	129.50	360969.00	5.23	257.69	264.00
24	7	4	20195.00	26262.00	149.95	0	Spot (Block24, Row4, Column7)	786.72	656.50	484.06	0.08	0.62	216.00	220.59	216.00	24.39	0.01	0.11	100.00	97.00	0.00	440.50	570.72	486196.00	23.21	332.18	297.00
24	8	4	20503.00	26273.00	169.60	0	Spot (Block24, Row4, Column8)	385.39	381.00	82.60	0.00	0.21	218.00	220.09	218.00	18.53	0.00	0.08	96.00	96.00	0.00	163.00	167.39	309082.00	8.92	271.90	284.50
24	1	5	18406.00	26558.00	144.85	0	Spot (Block24, Row5, Column1)	975.16	860.50	407.95	0.05	0.42	210.00	214.00	210.00	25.38	0.01	0.12	100.00	100.00	0.00	650.50	765.16	557793.00	29.99	406.10	366.00
24	2	5	18702.00	26558.00	170.50	0	Spot (Block24, Row5, Column2)	294.24	292.00	38.19	0.00	0.13	213.00	215.55	213.00	23.17	0.01	0.11	92.00	85.00	0.00	79.00	81.24	237157.00	3.40	242.18	234.00
24	3	5	18999.00	26552.00	164.30	0	Spot (Block24, Row5, Column3)	549.05	480.00	198.39	0.06	0.36	213.00	215.81	213.00	23.43	0.01	0.11	100.00	100.00	0.00	267.00	336.05	411784.00	14.22	289.93	289.00
24	4	5	19303.00	26558.00	154.05	0	Spot (Block24, Row5, Column4)	592.45	501.00	250.64	0.07	0.42	210.00	213.07	210.00	24.97	0.01	0.12	100.00	100.00	0.00	291.00	382.45	385682.00	15.19	298.87	290.00
24	5	5	19603.00	26563.00	145.35	0	Spot (Block24, Row5, Column5)	4122.14	3642.00	2333.33	0.05	0.57	208.00	213.85	208.00	28.34	0.01	0.13	100.00	100.00	0.00	3434.00	3914.14	2378473.00	137.93	1076.27	767.00
24	6	5	19896.00	26560.00	155.40	0	Spot (Block24, Row5, Column6)	347.17	366.00	57.14	0.02	0.16	210.00	214.54	210.00	24.08	0.01	0.11	99.00	97.00	0.00	156.00	137.17	230867.00	5.51	252.25	243.50
24	7	5	20203.00	26565.00	175.15	0	Spot (Block24, Row5, Column7)	666.88	653.00	217.51	0.01	0.33	219.00	225.51	219.00	27.02	0.01	0.12	100.00	100.00	0.00	434.00	447.88	569517.00	16.34	336.25	327.00
24	8	5	20504.00	26567.00	146.20	0	Spot (Block24, Row5, Column8)	1612.08	1345.00	1037.99	0.08	0.64	222.00	227.40	222.00	23.78	0.01	0.10	100.00	100.00	0.00	1123.00	1390.08	941456.00	58.22	482.48	448.00
24	1	6	18397.00	26848.00	191.15	0	Spot (Block24, Row6, Column1)	653.37	591.00	229.20	0.04	0.35	214.00	218.50	214.00	24.69	0.01	0.11	100.00	100.00	0.00	377.00	439.37	672970.00	17.61	342.34	343.00
24	2	6	18701.00	26858.00	204.65	0	Spot (Block24, Row6, Column2)	459.28	446.00	110.45	0.01	0.24	216.00	221.86	216.00	27.12	0.01	0.12	100.00	100.00	0.00	230.00	243.28	547006.00	8.75	299.65	297.00
24	3	6	18991.00	26856.00	146.65	0	Spot (Block24, Row6, Column3)	1519.82	1297.00	823.32	0.07	0.54	215.00	218.36	215.00	24.29	0.01	0.11	100.00	100.00	0.00	1082.00	1304.82	889095.00	53.59	545.29	469.50
24	4	6	19298.00	26862.00	162.60	0	Spot (Block24, Row6, Column4)	292.41	294.00	22.36	0.00	0.08	213.00	215.99	213.00	22.16	0.01	0.10	98.00	90.00	0.00	81.00	79.41	213462.00	3.45	247.34	239.50
24	5	6	19599.00	26864.00	145.20	0	Spot (Block24, Row6, Column5)	4608.89	4075.00	2784.29	0.05	0.60	213.00	218.58	213.00	27.45	0.01	0.13	100.00	100.00	0.00	3862.00	4395.89	2663936.00	159.95	1047.11	800.00
24	6	6	19905.00	26867.00	173.80	0	Spot (Block24, Row6, Column6)	318.77	298.00	60.62	0.03	0.19	216.00	220.16	216.00	22.66	0.01	0.10	96.00	86.00	0.00	82.00	102.77	270314.00	4.35	244.80	242.00
24	7	6	20198.00	26863.00	148.70	0	Spot (Block24, Row6, Column7)	1321.75	1158.00	708.67	0.06	0.54	220.00	226.31	220.00	26.35	0.01	0.12	100.00	100.00	0.00	938.00	1101.75	802302.00	41.57	479.14	390.00
24	8	6	20505.00	26870.00	150.15	0	Spot (Block24, Row6, Column8)	1651.94	1402.50	1027.29	0.07	0.62	226.00	231.83	226.00	26.42	0.01	0.11	100.00	100.00	0.00	1176.50	1425.94	1014291.00	53.76	535.57	434.00
24	1	7	18406.00	27152.00	186.05	0	Spot (Block24, Row7, Column1)	363.23	371.00	68.56	0.01	0.19	212.00	213.70	212.00	19.66	0.00	0.09	99.00	97.00	0.00	159.00	151.23	355606.00	7.61	263.67	269.00
24	2	7	18703.00	27143.00	237.50	0	Spot (Block24, Row7, Column2)	261.24	268.00	28.44	0.01	0.11	213.00	216.11	213.00	21.09	0.01	0.10	78.00	64.00	0.00	55.00	48.24	424771.00	2.14	229.50	224.00
24	3	7	18990.00	27125.00	202.40	0	Spot (Block24, Row7, Column3)	248.17	248.50	23.04	0.00	0.09	210.00	211.98	210.00	21.72	0.00	0.10	71.00	45.00	0.00	38.50	38.17	289858.00	1.67	227.44	224.00
24	4	7	19284.00	27152.00	236.60	0	Spot (Block24, Row7, Column4)	240.66	233.00	27.33	0.01	0.11	211.00	212.24	211.00	18.88	0.00	0.09	55.00	35.00	0.00	22.00	29.66	389141.00	1.50	214.98	213.00
24	5	7	19593.00	27158.00	170.75	0	Spot (Block24, Row7, Column5)	489.31	478.50	130.77	0.01	0.27	213.00	217.32	213.00	26.30	0.01	0.12	100.00	100.00	0.00	265.50	276.31	397321.00	10.34	284.85	289.00
24	6	7	19894.00	27166.00	194.60	0	Spot (Block24, Row7, Column6)	515.15	491.00	140.60	0.02	0.27	217.00	223.90	217.00	31.37	0.01	0.14	99.00	99.00	0.00	274.00	298.15	551210.00	9.28	299.65	298.00
24	7	7	20192.00	27168.00	147.90	0	Spot (Block24, Row7, Column7)	1450.69	1282.00	689.28	0.05	0.48	223.00	229.38	223.00	25.00	0.01	0.11	100.00	100.00	0.00	1059.00	1227.69	870416.00	48.86	550.84	375.50
24	8	7	20499.00	27162.00	193.25	0	Spot (Block24, Row7, Column8)	478.80	489.50	63.67	0.01	0.13	232.00	237.34	232.00	23.87	0.01	0.10	100.00	100.00	0.00	257.50	246.80	505611.00	10.11	322.46	303.00
24	1	8	18391.00	27450.00	163.75	0	Spot (Block24, Row8, Column1)	334.62	304.00	80.66	0.04	0.24	210.00	210.22	210.00	17.34	0.00	0.08	99.00	94.00	0.00	94.00	124.62	248956.00	7.17	248.87	242.50
24	2	8	18694.00	27452.00	173.10	0	Spot (Block24, Row8, Column2)	334.91	322.00	56.61	0.02	0.17	212.00	213.22	212.00	17.96	0.00	0.08	98.00	95.00	0.00	110.00	122.91	280657.00	6.78	241.77	239.50
24	3	8	18984.00	27461.00	161.85	0	Spot (Block24, Row8, Column3)	644.51	508.00	353.71	0.10	0.55	211.00	212.60	211.00	21.34	0.00	0.10	100.00	100.00	0.00	297.00	433.51	465335.00	20.24	287.21	286.00
24	4	8	19289.00	27460.00	171.35	0	Spot (Block24, Row8, Column4)	394.49	387.00	82.93	0.01	0.21	210.00	211.94	210.00	18.70	0.00	0.09	99.00	98.00	0.00	177.00	184.49	322300.00	9.76	264.38	271.00
24	5	8	19608.00	27472.00	178.30	0	Spot (Block24, Row8, Column5)	245.44	243.00	22.78	0.00	0.09	213.00	217.34	213.00	28.19	0.01	0.13	52.00	19.00	0.00	30.00	32.44	217952.00	1.00	225.76	221.00
24	6	8	19896.00	27460.00	179.35	0	Spot (Block24, Row8, Column6)	1059.03	924.00	509.17	0.06	0.48	222.00	230.60	222.00	34.65	0.02	0.15	100.00	100.00	0.00	702.00	837.03	958421.00	23.91	425.09	407.00
24	7	8	20193.00	27463.00	152.15	0	Spot (Block24, Row8, Column7)	546.98	570.50	155.32	0.02	0.28	230.00	235.99	230.00	26.76	0.01	0.11	100.00	99.00	0.00	340.50	316.98	345692.00	11.62	306.54	293.00
24	8	8	20489.00	27481.00	178.35	0	Spot (Block24, Row8, Column8)	308.33	303.00	39.47	0.01	0.13	246.00	249.72	246.00	27.55	0.01	0.11	90.00	51.00	0.00	57.00	62.33	273793.00	2.13	264.25	270.00
25	1	1	4878.00	29766.00	150.35	0	Spot (Block25, Row1, Column1)	7322.59	6892.00	3731.81	0.03	0.51	277.00	279.09	277.00	55.01	0.00	0.20	100.00	100.00	0.00	6615.00	7045.59	4540006.00	128.03	1829.15	1492.00
25	2	1	5169.00	29775.00	145.75	0	Spot (Block25, Row1, Column2)	12736.29	11241.00	6874.13	0.05	0.54	277.50	281.03	277.50	66.20	0.01	0.24	100.00	100.00	0.00	10963.50	12458.79	7399787.00	188.14	2313.41	1925.00
25	3	1	5478.00	29777.00	148.75	0	Spot (Block25, Row1, Column3)	617.95	587.00	199.15	0.02	0.32	281.00	282.03	281.00	53.24	0.00	0.19	97.00	91.00	0.00	306.00	336.95	376951.00	6.31	347.66	324.00
25	4	1	5770.00	29780.00	142.55	0	Spot (Block25, Row1, Column4)	11295.61	10262.00	5874.32	0.04	0.52	283.00	282.72	283.00	46.68	0.00	0.17	100.00	100.00	0.00	9979.00	11012.61	6246472.00	235.95	2240.13	1724.00
25	5	1	6075.00	29780.00	139.05	0	Spot (Block25, Row1, Column5)	1378.05	1308.00	538.43	0.02	0.39	286.00	284.44	286.00	43.04	0.00	0.15	100.00	100.00	0.00	1022.00	1092.05	713830.00	25.41	591.26	501.50
25	6	1	6366.00	29775.00	140.30	0	Spot (Block25, Row1, Column6)	6369.27	5780.00	3250.25	0.04	0.51	292.00	295.06	292.00	46.84	0.00	0.16	100.00	100.00	0.00	5488.00	6077.27	3388454.00	129.68	1926.97	1461.00
25	7	1	6682.00	29778.00	112.55	0	Spot (Block25, Row1, Column7)	6618.50	6259.50	2252.50	0.02	0.34	296.00	303.43	296.00	65.05	0.01	0.21	100.00	100.00	0.00	5963.50	6322.50	2170869.00	97.07	2216.42	1842.00
25	8	1	6965.00	29789.00	144.85	0	Spot (Block25, Row1, Column8)	20457.14	18852.00	9826.10	0.04	0.48	296.00	309.72	296.00	79.08	0.02	0.26	100.00	100.00	0.00	18556.00	20161.14	11762855.00	254.77	3557.40	2827.00
25	1	2	4869.00	30091.00	181.50	0	Spot (Block25, Row2, Column1)	302.07	301.00	14.20	0.00	0.05	270.00	267.33	270.00	35.37	0.00	0.13	38.00	1.00	0.00	31.00	32.07	279109.00	0.98	285.08	287.00
25	2	2	5167.00	30083.00	127.20	0	Spot (Block25, Row2, Column2)	727.40	716.50	192.70	0.01	0.26	266.00	267.31	266.00	53.86	0.00	0.20	100.00	99.00	0.00	450.50	461.40	315693.00	8.54	372.00	381.00
25	3	2	5473.00	30076.00	147.00	-50	Spot (Block25, Row2, Column3)	302.10	301.00	14.28	0.00	0.05	274.00	267.84	274.00	29.75	0.01	0.11	41.00	4.00	0.00	27.00	28.10	177334.00	1.15	289.89	292.00
25	4	2	5780.00	30072.00	171.25	0	Spot (Block25, Row2, Column4)	522.84	505.00	118.08	0.02	0.23	284.00	281.95	284.00	46.68	0.00	0.17	96.00	92.00	0.00	221.00	238.84	429251.00	5.16	357.02	370.00
25	5	2	6078.00	30076.00	162.80	0	Spot (Block25, Row2, Column5)	706.73	683.00	189.34	0.01	0.27	283.00	277.15	283.00	35.03	0.01	0.13	100.00	100.00	0.00	400.00	423.73	519447.00	12.26	399.98	393.00
25	6	2	6367.00	30079.00	157.75	0	Spot (Block25, Row2, Column6)	506.00	454.00	138.61	0.05	0.27	291.00	297.36	291.00	58.71	0.01	0.20	95.00	66.00	0.00	163.00	215.00	346105.00	3.55	360.67	368.00
25	7	2	6677.00	30076.00	149.85	0	Spot (Block25, Row2, Column7)	529.32	494.00	155.23	0.03	0.29	291.00	291.51	291.00	34.55	0.00	0.12	99.00	96.00	0.00	203.00	238.32	328178.00	6.88	367.22	363.00
25	8	2	6986.00	30084.00	226.70	0	Spot (Block25, Row2, Column8)	309.60	303.00	30.95	0.01	0.10	292.00	296.11	292.00	63.73	0.01	0.22	10.00	0.00	0.00	11.00	17.60	456356.00	0.21	294.78	295.00
25	1	3	4873.00	30371.00	139.20	0	Spot (Block25, Row3, Column1)	1470.39	1348.00	654.09	0.04	0.44	265.00	263.97	265.00	34.85	0.00	0.13	100.00	100.00	0.00	1083.00	1205.39	776364.00	34.61	535.64	484.00
25	2	3	5162.00	30371.00	246.20	0	Spot (Block25, Row3, Column2)	286.61	289.00	23.33	0.00	0.08	268.00	267.61	268.00	41.29	0.00	0.15	12.00	0.00	0.00	21.00	18.61	502434.00	0.46	266.56	273.00
25	3	3	5459.00	30365.00	155.55	0	Spot (Block25, Row3, Column3)	390.44	324.00	339.10	0.08	0.87	275.00	277.04	275.00	78.83	0.00	0.28	43.00	7.00	0.00	49.00	115.44	260422.00	1.44	298.90	297.00
25	4	3	5775.00	30374.00	140.10	0	Spot (Block25, Row3, Column4)	14292.80	13484.00	7804.76	0.03	0.55	285.00	284.05	285.00	49.63	0.00	0.17	100.00	100.00	0.00	13199.00	14007.80	7589478.00	282.24	3065.51	2278.50
25	5	3	6067.00	30392.00	182.90	0	Spot (Block25, Row3, Column5)	341.14	322.00	52.84	0.03	0.15	286.00	286.67	286.00	52.12	0.00	0.18	38.00	13.00	0.00	36.00	55.14	319987.00	1.04	301.81	300.00
25	6	3	6371.00	30377.00	223.10	0	Spot (Block25, Row3, Column6)	3314.93	2334.50	2073.36	0.15	0.63	289.00	301.00	289.00	81.38	0.02	0.27	100.00	100.00	0.00	2045.50	3025.93	4713835.00	37.04	1199.83	1193.00
25	7	3	6681.00	30389.00	139.35	0	Spot (Block25, Row3, Column7)	923.44	839.00	367.78	0.04	0.40	289.00	293.96	289.00	65.67	0.01	0.22	100.00	99.00	0.00	550.00	634.44	486652.00	9.59	440.68	417.00
25	8	3	6964.00	30394.00	154.25	0	Spot (Block25, Row3, Column8)	559.32	500.00	158.81	0.05	0.28	291.00	289.76	291.00	28.82	0.00	0.10	99.00	98.00	0.00	209.00	268.32	369713.00	9.35	386.18	381.00
25	1	4	4869.00	30670.00	137.85	0	Spot (Block25, Row4, Column1)	13863.05	12897.00	7352.09	0.03	0.53	263.00	269.23	263.00	61.60	0.01	0.23	100.00	100.00	0.00	12634.00	13600.05	7084020.00	220.67	3166.43	2274.00
25	2	4	5174.00	30673.00	182.40	0	Spot (Block25, Row4, Column2)	1144.66	1071.00	521.74	0.03	0.46	272.00	284.28	272.00	103.94	0.02	0.37	100.00	98.00	0.00	799.00	872.66	1067965.00	8.28	495.14	500.00
25	3	4	5472.00	30672.00	140.85	0	Spot (Block25, Row4, Column3)	47864.21	55819.50	18616.65	0.07	0.39	278.00	299.49	278.00	125.30	0.03	0.42	100.00	100.00	40.19	55541.50	47586.21	25846812.00	379.62	9782.35	7597.00
25	4	4	5748.00	30685.00	172.70	0	Spot (Block25, Row4, Column4)	335.78	323.00	36.95	0.02	0.11	284.00	287.69	284.00	75.91	0.01	0.26	29.00	0.00	0.00	39.00	51.78	279033.00	0.63	300.83	299.00
25	5	4	6083.00	30695.00	115.35	0	Spot (Block25, Row4, Column5)	360.48	327.00	69.18	0.04	0.19	289.00	289.68	289.00	62.09	0.00	0.21	44.00	17.00	0.00	38.00	71.48	126168.00	1.14	317.19	313.00
25	6	4	6376.00	30683.00	166.65	0	Spot (Block25, Row4, Column6)	1129.80	1123.50	380.91	0.00	0.34	289.00	292.09	289.00	61.38	0.00	0.21	100.00	100.00	0.00	834.50	840.80	869947.00	13.65	497.95	461.00
25	7	4	6670.00	30684.00	142.65	0	Spot (Block25, Row4, Column7)	1006.89	943.00	395.75	0.03	0.39	292.00	293.55	292.00	40.69	0.00	0.14	100.00	100.00	0.00	651.00	714.89	558825.00	17.53	458.86	408.00
25	8	4	6958.00	30690.00	150.40	0	Spot (Block25, Row4, Column8)	441.88	415.00	80.59	0.03	0.18	294.00	293.73	294.00	28.01	0.00	0.10	97.00	93.00	0.00	121.00	147.88	272196.00	5.29	346.42	324.00
25	1	5	4873.00	30971.00	138.40	0	Spot (Block25, Row5, Column1)	24615.53	21636.00	14519.75	0.06	0.59	272.00	278.64	272.00	77.04	0.01	0.28	100.00	100.00	0.00	21364.00	24343.53	12775460.00	315.92	4751.57	3553.00
25	2	5	5171.00	30971.00	156.60	0	Spot (Block25, Row5, Column2)	566.91	579.00	127.86	0.01	0.23	276.00	287.14	276.00	75.96	0.02	0.26	97.00	86.00	0.00	303.00	290.91	382661.00	3.68	351.34	343.00
25	3	5	5471.00	30975.00	149.30	0	Spot (Block25, Row5, Column3)	5145.40	4654.00	2821.08	0.04	0.55	285.00	305.70	285.00	110.84	0.03	0.36	100.00	100.00	0.00	4369.00	4860.40	3107819.00	43.66	1163.61	1006.00
25	4	5	5770.00	30975.00	138.45	0	Spot (Block25, Row5, Column4)	4135.28	3572.00	2009.18	0.06	0.49	291.00	302.82	291.00	85.09	0.02	0.28	100.00	100.00	0.00	3281.00	3844.28	2125536.00	45.04	1172.99	955.50
25	5	5	6070.00	30981.00	140.60	0	Spot (Block25, Row5, Column5)	39349.14	37729.00	20305.06	0.02	0.52	292.00	301.80	292.00	91.46	0.01	0.30	100.00	100.00	21.50	37437.00	39057.14	21051856.00	426.95	7947.93	6007.00
25	6	5	6372.00	30980.00	150.85	0	Spot (Block25, Row5, Column6)	534.98	495.50	135.35	0.03	0.25	292.00	296.55	292.00	66.72	0.01	0.22	97.00	70.00	0.00	203.50	242.98	334896.00	3.57	348.70	326.00
25	7	5	6675.00	30982.00	171.30	0	Spot (Block25, Row5, Column7)	1144.66	1134.00	459.92	0.00	0.40	293.00	297.07	293.00	44.30	0.01	0.15	100.00	100.00	0.00	841.00	851.66	936329.00	19.13	494.14	501.00
25	8	5	6974.00	30987.00	139.25	0	Spot (Block25, Row5, Column8)	1837.34	1650.50	838.97	0.05	0.46	294.00	297.08	294.00	37.12	0.00	0.12	100.00	100.00	0.00	1356.50	1543.34	959090.00	41.49	666.96	584.00
25	1	6	4866.00	31273.00	224.75	0	Spot (Block25, Row6, Column1)	2627.01	1805.00	1737.80	0.16	0.66	278.00	290.71	278.00	80.77	0.02	0.28	100.00	100.00	0.00	1527.00	2349.01	3806539.00	28.93	967.35	947.00
25	2	6	5166.00	31276.00	207.40	0	Spot (Block25, Row6, Column2)	579.64	532.50	171.01	0.04	0.30	274.00	276.01	274.00	55.80	0.00	0.20	99.00	93.00	0.00	258.50	305.64	710637.00	5.44	371.02	384.00
25	3	6	5463.00	31275.00	139.25	0	Spot (Block25, Row6, Column3)	13012.44	12062.00	7339.55	0.03	0.56	282.00	289.71	282.00	69.15	0.01	0.24	100.00	100.00	0.00	11780.00	12730.44	6831529.00	183.98	2887.30	2041.00
25	4	6	5776.00	31289.00	153.10	0	Spot (Block25, Row6, Column4)	371.98	383.00	41.76	0.01	0.11	288.00	289.20	288.00	48.63	0.00	0.17	73.00	44.00	0.00	95.00	83.98	240671.00	1.70	315.20	308.00
25	5	6	6070.00	31282.00	138.70	0	Spot (Block25, Row6, Column5)	20815.59	19118.00	11833.52	0.04	0.57	289.00	296.57	289.00	75.04	0.01	0.25	100.00	100.00	0.00	18829.00	20526.59	10803292.00	273.45	4261.84	3469.00
25	6	6	6370.00	31276.00	148.85	0	Spot (Block25, Row6, Column6)	518.18	500.00	129.31	0.02	0.25	288.00	288.29	288.00	39.87	0.00	0.14	98.00	94.00	0.00	212.00	230.18	313496.00	5.77	357.24	353.50
25	7	6	6670.00	31283.00	140.70	0	Spot (Block25, Row6, Column7)	1201.24	1212.00	452.42	0.00	0.38	289.00	288.34	289.00	38.67	0.00	0.13	100.00	100.00	0.00	923.00	912.24	642661.00	23.61	524.91	468.00
25	8	6	6971.00	31290.00	142.30	0	Spot (Block25, Row6, Column8)	1533.06	1430.00	696.23	0.03	0.45	294.00	295.70	294.00	33.14	0.00	0.11	100.00	100.00	0.00	1136.00	1239.06	844716.00	37.34	574.71	506.00
25	1	7	4866.00	31572.00	164.80	0	Spot (Block25, Row7, Column1)	1682.58	1561.00	821.59	0.03	0.49	274.00	283.70	274.00	64.96	0.02	0.23	100.00	100.00	0.00	1287.00	1408.58	1265300.00	21.53	555.07	554.00
25	2	7	5173.00	31572.00	149.60	0	Spot (Block25, Row7, Column2)	500.49	501.50	100.67	0.00	0.20	273.00	274.35	273.00	44.55	0.00	0.16	97.00	95.00	0.00	228.50	227.49	307303.00	5.08	334.52	318.00
25	3	7	5448.00	31566.00	222.50	0	Spot (Block25, Row7, Column3)	316.12	306.00	34.37	0.01	0.11	275.00	272.68	275.00	40.09	0.00	0.15	36.00	16.00	0.00	31.00	41.12	448256.00	1.08	291.53	293.00
25	4	7	5774.00	31572.00	151.60	0	Spot (Block25, Row7, Column4)	452.28	427.00	91.18	0.02	0.20	286.00	279.95	286.00	29.93	0.01	0.11	98.00	93.00	0.00	141.00	166.28	285390.00	5.76	337.91	320.00
25	5	7	6067.00	31581.00	167.50	0	Spot (Block25, Row7, Column5)	532.37	492.00	133.40	0.03	0.25	289.00	289.40	289.00	41.35	0.00	0.14	97.00	95.00	0.00	203.00	243.37	415784.00	5.88	363.29	373.00
25	6	7	6364.00	31583.00	184.80	0	Spot (Block25, Row7, Column6)	701.63	670.00	210.58	0.02	0.30	291.00	302.46	291.00	84.40	0.02	0.28	98.00	89.00	0.00	379.00	410.63	674965.00	4.73	395.20	394.50
25	7	7	6656.00	31585.00	141.45	0	Spot (Block25, Row7, Column7)	4037.56	4079.50	1869.14	0.00	0.46	287.00	288.16	287.00	43.62	0.00	0.15	100.00	100.00	0.00	3792.50	3750.56	2188360.00	85.95	1171.88	826.00
25	8	7	6970.00	31589.00	174.95	0	Spot (Block25, Row7, Column8)	1723.59	1656.00	454.55	0.02	0.26	294.00	295.24	294.00	31.91	0.00	0.11	100.00	100.00	0.00	1362.00	1429.59	1478843.00	44.76	737.76	688.50
25	1	8	4852.00	31883.00	163.05	0	Spot (Block25, Row8, Column1)	435.90	406.00	118.16	0.03	0.27	275.00	273.27	275.00	38.80	0.00	0.14	86.00	73.00	0.00	131.00	160.90	320385.00	4.19	296.78	295.00
25	2	8	5162.00	31872.00	185.25	0	Spot (Block25, Row8, Column2)	384.69	383.00	74.36	0.00	0.19	270.00	266.50	270.00	28.04	0.01	0.11	89.00	69.00	0.00	113.00	114.69	369302.00	4.22	297.45	298.00
25	3	8	5459.00	31878.00	139.55	0	Spot (Block25, Row8, Column3)	1001.05	955.00	339.31	0.02	0.34	274.00	268.96	274.00	32.52	0.01	0.12	100.00	100.00	0.00	681.00	727.05	528552.00	22.51	458.73	455.00
25	4	8	5762.00	31878.00	139.05	0	Spot (Block25, Row8, Column4)	883.72	837.00	272.25	0.02	0.31	285.00	278.30	285.00	32.28	0.01	0.12	100.00	100.00	0.00	552.00	598.72	469255.00	18.75	442.28	406.00
25	5	8	6064.00	31909.00	226.85	0	Spot (Block25, Row8, Column5)	308.80	303.00	32.98	0.01	0.11	288.00	297.87	288.00	86.61	0.01	0.29	4.00	0.00	0.00	15.00	20.80	456095.00	0.13	294.61	297.00
25	6	8	6368.00	31882.00	207.50	0	Spot (Block25, Row8, Column6)	4619.93	2962.00	3685.45	0.19	0.80	291.00	315.61	291.00	120.46	0.04	0.38	100.00	100.00	0.00	2671.00	4328.93	5668660.00	35.73	1309.91	1279.00
25	7	8	6667.00	31881.00	138.80	0	Spot (Block25, Row8, Column7)	1995.27	1868.50	997.46	0.03	0.50	290.00	298.09	290.00	81.20	0.01	0.27	100.00	100.00	0.00	1578.50	1705.27	1045520.00	20.90	697.74	582.00
25	8	8	6951.00	31885.00	136.50	0	Spot (Block25, Row8, Column8)	1509.51	1222.00	1094.47	0.09	0.73	295.00	296.35	295.00	30.28	0.00	0.10	100.00	100.00	0.00	927.00	1214.51	757772.00	40.06	609.26	473.00
26	1	1	9378.00	29794.00	149.90	0	Spot (Block26, Row1, Column1)	6834.30	6169.00	3604.03	0.04	0.53	339.00	357.95	339.00	66.61	0.02	0.19	100.00	100.00	0.00	5830.00	6495.30	4223599.00	97.22	1741.62	1295.00
26	2	1	9671.00	29801.00	160.75	0	Spot (Block26, Row1, Column2)	813.99	709.00	323.63	0.06	0.40	321.00	346.26	321.00	60.50	0.03	0.17	99.00	95.00	0.00	388.00	492.99	580378.00	7.73	441.70	417.00
26	3	1	9977.00	29803.00	145.60	0	Spot (Block26, Row1, Column3)	1378.16	1122.50	800.80	0.09	0.58	311.00	333.89	311.00	53.43	0.03	0.16	100.00	100.00	0.00	811.50	1067.16	796576.00	19.55	553.88	521.50
26	4	1	10267.00	29810.00	150.30	0	Spot (Block26, Row1, Column4)	734.43	674.00	216.63	0.04	0.29	311.00	333.80	311.00	53.44	0.03	0.16	100.00	98.00	0.00	363.00	423.43	456078.00	7.50	450.68	423.00
26	5	1	10574.00	29808.00	146.05	0	Spot (Block26, Row1, Column5)	4029.41	3275.50	2844.58	0.09	0.71	328.00	349.68	328.00	59.00	0.03	0.17	100.00	100.00	0.00	2947.50	3701.41	2345117.00	62.36	899.26	772.00
26	6	1	10870.00	29806.00	142.45	0	Spot (Block26, Row1, Column6)	2817.37	2577.50	1503.28	0.04	0.53	361.00	357.50	361.00	65.32	0.00	0.18	100.00	100.00	0.00	2216.50	2456.37	1555189.00	37.66	875.61	684.00
26	7	1	11184.00	29797.00	115.80	0	Spot (Block26, Row1, Column7)	5871.48	5586.50	2478.70	0.02	0.42	382.00	373.68	382.00	84.91	0.01	0.23	100.00	100.00	0.00	5204.50	5489.48	2066760.00	64.75	1781.52	1479.00
26	8	1	11465.00	29815.00	146.30	0	Spot (Block26, Row1, Column8)	19278.33	17242.50	9549.28	0.05	0.50	393.00	404.15	393.00	97.43	0.01	0.24	100.00	100.00	0.00	16849.50	18885.33	11297100.00	193.73	3857.27	3215.00
26	1	2	9371.00	30100.00	147.00	-50	Spot (Block26, Row2, Column1)	384.87	399.00	61.28	0.02	0.16	314.00	342.75	314.00	63.69	0.04	0.19	65.00	12.00	0.00	85.00	70.87	226306.00	0.66	382.18	399.00
26	2	2	9670.00	30104.00	122.95	0	Spot (Block26, Row2, Column2)	1904.47	1814.50	622.34	0.02	0.33	309.00	331.23	309.00	57.52	0.03	0.17	100.00	100.00	0.00	1505.50	1595.47	769404.00	27.35	753.44	715.00
26	3	2	9981.00	30106.00	168.80	0	Spot (Block26, Row2, Column3)	386.00	389.00	81.48	0.00	0.21	308.00	328.07	308.00	55.95	0.03	0.17	67.00	22.00	0.00	81.00	78.00	306870.00	1.04	357.91	361.00
26	4	2	10275.00	30110.00	176.30	0	Spot (Block26, Row2, Column4)	1044.62	989.00	399.08	0.02	0.38	307.00	329.27	307.00	56.56	0.03	0.17	100.00	99.00	0.00	682.00	737.62	908823.00	12.65	523.01	517.00
26	5	2	10572.00	30119.00	194.15	0	Spot (Block26, Row2, Column5)	418.23	398.00	85.04	0.02	0.20	309.00	334.97	309.00	56.96	0.04	0.17	75.00	33.00	0.00	89.00	109.23	444582.00	1.46	354.37	322.00
26	6	2	10867.00	30107.00	149.55	0	Spot (Block26, Row2, Column6)	868.78	770.00	369.94	0.05	0.43	319.00	349.56	319.00	68.89	0.04	0.20	99.00	93.00	0.00	451.00	549.78	531695.00	7.54	464.12	473.50
26	7	2	11176.00	30109.00	156.80	0	Spot (Block26, Row2, Column7)	803.06	693.00	330.63	0.06	0.41	333.00	353.14	333.00	64.87	0.03	0.18	99.00	94.00	0.00	360.00	470.06	545276.00	6.94	446.90	425.00
26	8	2	11472.00	30115.00	147.00	-50	Spot (Block26, Row2, Column8)	385.90	388.00	82.96	0.00	0.21	387.00	381.90	387.00	86.70	0.01	0.23	17.00	0.00	0.00	1.00	-1.10	226522.00	0.05	394.82	394.00
26	1	3	9374.00	30402.00	144.90	0	Spot (Block26, Row3, Column1)	3635.76	2994.00	2422.81	0.08	0.67	315.00	340.19	315.00	58.78	0.03	0.17	100.00	100.00	0.00	2679.00	3320.76	2076020.00	56.07	962.48	793.00
26	2	3	9664.00	30418.00	190.80	0	Spot (Block26, Row3, Column2)	385.62	391.00	59.82	0.01	0.16	306.00	326.20	306.00	53.81	0.03	0.16	69.00	24.00	0.00	85.00	79.62	395256.00	1.10	351.51	338.00
26	3	3	9959.00	30403.00	150.45	0	Spot (Block26, Row3, Column3)	696.91	649.00	225.08	0.03	0.32	304.00	324.77	304.00	56.19	0.03	0.17	99.00	97.00	0.00	345.00	392.91	428601.00	6.62	422.75	413.00
26	4	3	10271.00	30404.00	142.15	0	Spot (Block26, Row3, Column4)	2236.20	1967.00	1195.36	0.06	0.53	306.00	328.12	306.00	56.28	0.03	0.17	100.00	100.00	0.00	1661.00	1930.20	1223203.00	33.91	717.86	648.00
26	5	3	10566.00	30412.00	167.40	0	Spot (Block26, Row3, Column5)	523.38	490.00	146.93	0.03	0.28	305.00	333.48	305.00	63.83	0.04	0.19	92.00	64.00	0.00	185.00	218.38	407710.00	2.97	390.96	382.50
26	6	3	10873.00	30407.00	201.25	0	Spot (Block26, Row3, Column6)	2080.81	1787.00	1052.62	0.07	0.51	318.00	355.05	318.00	80.96	0.05	0.23	100.00	100.00	0.00	1469.00	1762.81	2386692.00	21.32	842.69	819.00
26	7	3	11177.00	30416.00	142.95	0	Spot (Block26, Row3, Column7)	2425.97	2008.50	1516.28	0.08	0.63	333.00	357.18	333.00	72.21	0.03	0.20	100.00	100.00	0.00	1675.50	2092.97	1334285.00	28.65	783.85	709.50
26	8	3	11477.00	30422.00	155.35	0	Spot (Block26, Row3, Column8)	578.00	554.00	137.79	0.02	0.24	384.00	376.41	384.00	70.99	0.01	0.19	88.00	53.00	0.00	170.00	194.00	382639.00	2.84	444.05	424.00
26	1	4	9368.00	30698.00	141.90	0	Spot (Block26, Row4, Column1)	2153.73	2002.00	1132.06	0.03	0.53	321.00	343.92	321.00	55.59	0.03	0.16	100.00	100.00	0.00	1681.00	1832.73	1175935.00	32.56	778.45	680.00
26	2	4	9664.00	30705.00	166.55	0	Spot (Block26, Row4, Column2)	425.13	403.00	71.97	0.02	0.17	310.00	331.55	310.00	55.68	0.03	0.17	85.00	35.00	0.00	93.00	115.13	327353.00	1.68	378.35	386.00
26	3	4	9974.00	30709.00	143.30	0	Spot (Block26, Row4, Column3)	7389.84	6724.00	4159.57	0.04	0.56	306.00	328.18	306.00	55.54	0.03	0.17	100.00	100.00	0.00	6418.00	7083.84	4108749.00	127.14	1766.46	1315.50
26	4	4	10251.00	30704.00	197.15	0	Spot (Block26, Row4, Column4)	407.04	396.00	65.62	0.01	0.16	303.00	324.64	303.00	51.97	0.03	0.16	80.00	36.00	0.00	93.00	104.04	447742.00	1.59	357.05	328.00
26	5	4	10546.00	30705.00	222.50	0	Spot (Block26, Row4, Column5)	382.20	392.00	79.23	0.01	0.21	305.00	330.58	305.00	59.11	0.03	0.18	64.00	19.00	0.00	87.00	77.20	541956.00	0.87	343.50	312.00
26	6	4	10872.00	30711.00	181.90	0	Spot (Block26, Row4, Column6)	527.81	504.00	109.91	0.02	0.21	317.00	345.51	317.00	66.82	0.04	0.19	96.00	73.00	0.00	187.00	210.81	489812.00	2.73	430.81	404.00
26	7	4	11165.00	30710.00	144.50	0	Spot (Block26, Row4, Column7)	2050.47	1578.00	1446.76	0.11	0.71	332.00	353.43	332.00	63.60	0.03	0.18	100.00	98.00	0.00	1246.00	1718.47	1166715.00	26.68	626.58	564.00
26	8	4	11475.00	30716.00	163.70	0	Spot (Block26, Row4, Column8)	819.80	758.00	299.82	0.03	0.37	388.00	387.56	388.00	76.72	0.00	0.20	95.00	82.00	0.00	370.00	431.80	611573.00	5.63	471.35	472.50
26	1	5	9375.00	31010.00	145.00	0	Spot (Block26, Row5, Column1)	1660.31	1506.00	835.83	0.04	0.50	323.00	351.66	323.00	68.88	0.04	0.20	100.00	100.00	0.00	1183.00	1337.31	953018.00	19.00	647.17	553.00
26	2	5	9670.00	31004.00	172.75	0	Spot (Block26, Row5, Column2)	525.98	500.00	126.26	0.02	0.24	318.00	343.24	318.00	56.98	0.03	0.17	93.00	71.00	0.00	182.00	207.98	438140.00	3.21	398.94	395.50
26	3	5	9953.00	30993.00	172.60	0	Spot (Block26, Row5, Column3)	467.62	482.00	90.62	0.01	0.19	313.00	336.42	313.00	55.31	0.03	0.16	93.00	55.00	0.00	169.00	154.62	385785.00	2.37	408.67	395.00
26	4	5	10273.00	31014.00	147.20	0	Spot (Block26, Row5, Column4)	1657.89	1368.00	969.27	0.08	0.58	310.00	336.28	310.00	58.84	0.04	0.17	100.00	100.00	0.00	1058.00	1347.89	983131.00	22.46	603.62	570.50
26	5	5	10573.00	31005.00	141.10	0	Spot (Block26, Row5, Column5)	11448.60	10566.00	6347.77	0.03	0.55	319.00	353.32	319.00	76.33	0.04	0.22	100.00	100.00	0.00	10247.00	11129.60	6193691.00	145.36	2871.19	2136.00
26	6	5	10868.00	31008.00	150.45	0	Spot (Block26, Row5, Column6)	929.35	823.00	346.36	0.05	0.37	335.00	354.50	335.00	64.41	0.02	0.18	100.00	100.00	0.00	488.00	594.35	576197.00	8.92	515.66	500.00
26	7	5	11174.00	31013.00	174.00	0	Spot (Block26, Row5, Column7)	766.74	692.00	227.34	0.04	0.30	379.00	368.83	379.00	67.73	0.01	0.18	96.00	88.00	0.00	313.00	387.74	646366.00	5.88	482.36	474.00
26	8	5	11473.00	31016.00	144.40	0	Spot (Block26, Row5, Column8)	5652.38	4771.00	4079.30	0.07	0.72	393.00	398.77	393.00	76.66	0.01	0.19	100.00	100.00	0.00	4378.00	5259.38	3193595.00	68.53	1237.18	944.00
26	1	6	9367.00	31300.00	206.75	0	Spot (Block26, Row6, Column1)	1865.46	1570.50	1015.62	0.07	0.54	368.00	367.07	368.00	76.34	0.00	0.21	100.00	100.00	0.00	1202.50	1497.46	2275861.00	19.63	786.94	771.50
26	2	6	9669.00	31307.00	202.60	0	Spot (Block26, Row6, Column2)	558.92	517.00	125.45	0.03	0.22	342.00	356.07	342.00	65.94	0.02	0.19	91.00	77.00	0.00	175.00	216.92	649469.00	3.08	438.94	406.00
26	3	6	9962.00	31306.00	142.50	0	Spot (Block26, Row6, Column3)	4610.47	4411.00	2603.46	0.02	0.56	316.00	342.22	316.00	58.46	0.03	0.17	100.00	100.00	0.00	4095.00	4294.47	2526540.00	73.01	1316.67	1072.00
26	4	6	10265.00	31322.00	178.65	0	Spot (Block26, Row6, Column4)	504.70	472.00	152.30	0.03	0.30	315.00	342.09	315.00	67.73	0.04	0.20	85.00	56.00	0.00	157.00	189.70	451202.00	2.40	379.51	384.00
26	5	6	10568.00	31309.00	139.35	0	Spot (Block26, Row6, Column5)	18005.33	17167.00	10050.71	0.02	0.56	326.00	361.36	326.00	88.38	0.04	0.24	100.00	100.00	0.00	16841.00	17679.33	9470803.00	199.65	3750.49	2986.00
26	6	6	10865.00	31315.00	156.80	0	Spot (Block26, Row6, Column6)	695.67	618.00	234.95	0.05	0.34	371.00	364.85	371.00	74.48	0.01	0.20	95.00	73.00	0.00	247.00	324.67	468189.00	4.44	457.17	426.00
26	7	6	11168.00	31310.00	145.90	0	Spot (Block26, Row6, Column7)	4029.88	3378.00	2429.60	0.08	0.60	388.00	384.68	388.00	81.13	0.00	0.21	100.00	100.00	0.00	2990.00	3641.88	2341358.00	44.93	1011.02	818.00
26	8	6	11476.00	31318.00	146.20	0	Spot (Block26, Row6, Column8)	5692.53	4879.00	3789.11	0.07	0.67	395.00	413.17	395.00	89.38	0.02	0.22	100.00	100.00	0.00	4484.00	5297.53	3318746.00	59.07	1344.44	1226.00
26	1	7	9375.00	31615.00	239.25	0	Spot (Block26, Row7, Column1)	411.98	400.00	60.84	0.01	0.15	372.00	363.20	372.00	64.34	0.01	0.18	22.00	9.00	0.00	28.00	39.98	679760.00	0.76	362.17	380.00
26	2	7	9661.00	31601.00	158.30	0	Spot (Block26, Row7, Column2)	461.67	468.00	86.37	0.01	0.19	363.00	357.31	363.00	56.20	0.01	0.16	57.00	46.00	0.00	105.00	98.67	320401.00	1.86	407.69	410.00
26	3	7	9933.00	31617.00	160.80	0	Spot (Block26, Row7, Column3)	417.35	397.00	62.89	0.02	0.15	319.00	342.74	319.00	58.26	0.03	0.17	86.00	26.00	0.00	78.00	98.35	299660.00	1.28	390.27	386.00
26	4	7	10251.00	31608.00	201.50	0	Spot (Block26, Row7, Column4)	418.16	397.00	83.22	0.02	0.20	313.00	339.62	313.00	61.42	0.04	0.18	73.00	28.00	0.00	84.00	105.16	481304.00	1.28	368.17	377.00
26	5	7	10567.00	31608.00	167.55	0	Spot (Block26, Row7, Column5)	1085.80	1019.50	377.99	0.03	0.35	324.00	357.22	324.00	78.93	0.04	0.22	100.00	99.00	0.00	695.50	761.80	849094.00	9.23	534.66	518.00
26	6	7	10858.00	31618.00	204.15	0	Spot (Block26, Row7, Column6)	596.13	581.00	156.01	0.01	0.26	377.00	373.15	377.00	84.60	0.00	0.23	82.00	58.00	0.00	204.00	219.13	706412.00	2.64	439.57	410.00
26	7	7	11161.00	31616.00	147.20	0	Spot (Block26, Row7, Column7)	3950.54	3480.00	2122.77	0.06	0.54	387.00	380.66	387.00	74.79	0.01	0.20	100.00	100.00	0.00	3093.00	3563.54	2318965.00	47.73	1266.81	917.00
26	8	7	11471.00	31615.00	182.05	0	Spot (Block26, Row7, Column8)	851.89	816.00	203.04	0.02	0.24	396.00	403.79	396.00	80.68	0.01	0.20	99.00	94.00	0.00	420.00	455.89	790557.00	5.55	565.48	548.50
26	1	8	9353.00	31905.00	142.95	0	Spot (Block26, Row8, Column1)	568.92	533.00	138.30	0.03	0.24	384.00	372.14	384.00	60.86	0.01	0.16	81.00	52.00	0.00	149.00	184.92	315752.00	3.23	423.69	405.00
26	2	8	9661.00	31897.00	159.80	0	Spot (Block26, Row8, Column2)	650.64	575.00	203.78	0.05	0.31	375.00	365.07	375.00	62.77	0.01	0.17	87.00	71.00	0.00	200.00	275.64	459353.00	4.55	438.73	414.00
26	3	8	9955.00	31905.00	146.80	0	Spot (Block26, Row8, Column3)	2045.84	1655.50	1434.93	0.09	0.70	375.00	364.92	375.00	63.85	0.01	0.17	100.00	95.00	0.00	1280.50	1670.84	1202953.00	26.32	616.52	568.00
26	4	8	10267.00	31903.00	152.05	0	Spot (Block26, Row8, Column4)	748.71	710.50	171.30	0.02	0.23	362.00	359.25	362.00	65.31	0.00	0.18	98.00	97.00	0.00	348.50	386.71	471688.00	5.96	479.99	480.00
26	5	8	10554.00	31911.00	195.90	0	Spot (Block26, Row8, Column5)	457.63	477.00	75.54	0.02	0.17	376.00	371.73	376.00	83.20	0.00	0.22	51.00	11.00	0.00	101.00	81.63	494696.00	1.03	392.56	391.00
26	6	8	10870.00	31912.00	189.55	0	Spot (Block26, Row8, Column6)	2790.61	2247.50	1647.87	0.09	0.59	392.00	398.94	392.00	100.17	0.01	0.25	100.00	100.00	0.00	1855.50	2398.61	2818520.00	23.88	989.14	966.00
26	7	8	11164.00	31907.00	142.95	0	Spot (Block26, Row8, Column7)	1365.89	1258.00	635.25	0.04	0.47	394.00	398.49	394.00	81.10	0.00	0.20	100.00	93.00	0.00	864.00	971.89	759435.00	11.93	613.66	569.00
26	8	8	11461.00	31922.00	152.10	0	Spot (Block26, Row8, Column8)	764.18	721.50	199.08	0.02	0.26	396.00	406.29	396.00	72.04	0.01	0.18	97.00	92.00	0.00	325.50	368.18	481435.00	4.97	492.79	497.00
27	1	1	13881.00	29821.00	152.20	0	Spot (Block27, Row1, Column1)	6137.42	5638.50	3018.71	0.04	0.49	293.00	294.47	293.00	50.88	0.00	0.17	100.00	100.00	0.00	5345.50	5844.42	3891126.00	114.84	1754.15	1480.00
27	2	1	14173.00	29834.00	152.55	0	Spot (Block27, Row1, Column2)	555.17	537.00	128.18	0.01	0.23	291.00	286.55	291.00	42.01	0.01	0.15	99.00	96.00	0.00	246.00	264.17	354198.00	6.39	365.94	367.50
27	3	1	14472.00	29825.00	156.50	0	Spot (Block27, Row1, Column3)	489.12	473.50	153.15	0.01	0.31	287.00	277.25	287.00	41.60	0.02	0.15	79.00	75.00	0.00	186.50	202.12	330646.00	5.09	349.60	326.50
27	4	1	14773.00	29833.00	162.70	0	Spot (Block27, Row1, Column4)	456.91	425.00	117.02	0.03	0.26	280.00	271.73	280.00	41.55	0.01	0.15	88.00	80.00	0.00	145.00	176.91	333084.00	4.46	321.13	309.00
27	5	1	15078.00	29833.00	152.70	0	Spot (Block27, Row1, Column5)	1072.30	879.00	590.96	0.09	0.55	285.00	279.24	285.00	39.97	0.01	0.14	100.00	100.00	0.00	594.00	787.30	684125.00	19.84	419.34	403.50
27	6	1	15373.00	29829.00	146.05	0	Spot (Block27, Row1, Column6)	889.41	846.50	383.73	0.02	0.43	293.00	293.42	293.00	56.38	0.00	0.19	100.00	98.00	0.00	553.50	596.41	515859.00	10.57	483.52	385.00
27	7	1	15688.00	29827.00	116.15	0	Spot (Block27, Row1, Column7)	1521.68	1445.50	541.48	0.02	0.36	296.00	305.69	296.00	74.86	0.01	0.24	100.00	100.00	0.00	1149.50	1225.68	535630.00	16.24	690.66	664.00
27	8	1	15971.00	29843.00	146.05	0	Spot (Block27, Row1, Column8)	16273.95	15257.00	8182.83	0.03	0.50	297.00	309.45	297.00	75.91	0.02	0.25	100.00	100.00	0.00	14960.00	15976.95	9455164.00	210.29	3585.80	2460.00
27	1	2	13870.00	30137.00	250.25	0	Spot (Block27, Row2, Column1)	306.81	299.00	45.00	0.01	0.15	287.00	278.66	287.00	42.60	0.01	0.15	17.00	13.00	0.00	12.00	19.81	555931.00	0.66	285.43	292.50
27	2	2	14173.00	30128.00	137.70	0	Spot (Block27, Row2, Column2)	546.48	500.00	130.59	0.04	0.24	286.00	274.60	286.00	40.28	0.02	0.15	98.00	97.00	0.00	214.00	260.48	279798.00	6.75	361.24	347.50
27	3	2	14483.00	30136.00	187.65	0	Spot (Block27, Row2, Column3)	325.19	306.00	53.93	0.03	0.17	279.00	268.18	279.00	38.70	0.02	0.14	37.00	32.00	0.00	27.00	46.19	322589.00	1.47	294.73	291.00
27	4	2	14775.00	30129.00	167.30	0	Spot (Block27, Row2, Column4)	493.84	484.00	107.96	0.01	0.22	281.00	271.44	281.00	38.52	0.02	0.14	96.00	93.00	0.00	203.00	212.84	383712.00	5.77	354.37	327.00
27	5	2	15075.00	30127.00	196.20	0	Spot (Block27, Row2, Column5)	434.86	405.00	90.74	0.03	0.21	282.00	272.50	282.00	39.10	0.01	0.14	91.00	81.00	0.00	123.00	152.86	473562.00	4.15	328.32	313.00
27	6	2	15358.00	30148.00	157.95	0	Spot (Block27, Row2, Column6)	377.26	381.00	74.98	0.00	0.20	290.00	292.28	290.00	61.70	0.00	0.21	55.00	24.00	0.00	91.00	87.26	259179.00	1.38	332.37	307.00
27	7	2	15688.00	30134.00	152.05	0	Spot (Block27, Row2, Column7)	425.68	400.00	93.92	0.03	0.22	294.00	298.16	294.00	58.22	0.01	0.20	77.00	41.00	0.00	106.00	131.68	270730.00	2.19	366.69	329.00
27	8	2	15977.00	30132.00	232.60	0	Spot (Block27, Row2, Column8)	342.10	317.00	47.06	0.03	0.14	295.00	300.29	295.00	61.91	0.01	0.21	38.00	2.00	0.00	22.00	47.10	533683.00	0.68	308.56	302.00
27	1	3	13876.00	30428.00	145.55	0	Spot (Block27, Row3, Column1)	903.88	843.00	407.76	0.03	0.45	287.00	275.61	287.00	40.39	0.02	0.15	100.00	100.00	0.00	556.00	616.88	521538.00	15.55	438.94	399.50
27	2	3	14198.00	30424.00	170.15	0	Spot (Block27, Row3, Column2)	331.51	311.00	42.90	0.03	0.13	278.00	267.60	278.00	41.48	0.02	0.16	42.00	29.00	0.00	33.00	53.51	266863.00	1.54	309.27	303.50
27	3	3	14463.00	30423.00	176.60	0	Spot (Block27, Row3, Column3)	518.49	394.00	691.91	0.12	1.33	272.00	262.11	272.00	40.36	0.02	0.15	93.00	80.00	0.00	122.00	246.49	453161.00	6.35	314.86	309.00
27	4	3	14772.00	30431.00	147.50	0	Spot (Block27, Row3, Column4)	743.54	729.00	262.44	0.01	0.35	278.00	265.63	278.00	38.42	0.02	0.14	100.00	99.00	0.00	451.00	465.54	440918.00	12.44	392.80	386.50
27	5	3	15070.00	30431.00	188.00	0	Spot (Block27, Row3, Column5)	354.74	324.00	66.50	0.04	0.19	277.00	267.27	277.00	39.25	0.02	0.15	52.00	46.00	0.00	47.00	77.74	353325.00	2.23	292.50	288.00
27	6	3	15378.00	30434.00	187.20	0	Spot (Block27, Row3, Column6)	755.96	696.00	252.20	0.04	0.33	287.00	281.22	287.00	41.88	0.01	0.15	100.00	99.00	0.00	409.00	468.96	742356.00	11.34	431.79	415.00
27	7	3	15677.00	30438.00	158.05	0	Spot (Block27, Row3, Column7)	610.06	545.00	255.55	0.05	0.42	289.00	283.27	289.00	38.28	0.01	0.14	91.00	86.00	0.00	256.00	321.06	422162.00	8.54	357.89	365.50
27	8	3	15976.00	30446.00	163.20	0	Spot (Block27, Row3, Column8)	518.29	482.00	133.21	0.03	0.26	291.00	288.57	291.00	33.55	0.00	0.12	96.00	91.00	0.00	191.00	227.29	381978.00	6.85	361.98	362.50
27	1	4	13871.00	30724.00	148.20	0	Spot (Block27, Row4, Column1)	722.90	697.50	229.54	0.02	0.32	285.00	272.97	285.00	42.01	0.02	0.15	98.00	96.00	0.00	412.50	437.90	433739.00	10.71	412.20	395.50
27	2	4	14177.00	30731.00	181.95	0	Spot (Block27, Row4, Column2)	371.29	375.00	69.78	0.00	0.19	274.00	265.37	274.00	41.20	0.01	0.16	68.00	56.00	0.00	101.00	97.29	345300.00	2.57	310.57	303.00
27	3	4	14472.00	30727.00	146.00	0	Spot (Block27, Row4, Column3)	2142.09	1890.00	1030.87	0.05	0.48	263.00	259.54	263.00	42.64	0.01	0.16	100.00	100.00	0.00	1627.00	1879.09	1244556.00	44.15	698.20	599.00
27	4	4	14741.00	30737.00	260.05	0	Spot (Block27, Row4, Column4)	282.71	288.50	35.81	0.01	0.13	255.00	257.23	255.00	40.08	0.00	0.16	33.00	5.00	0.00	33.50	27.71	556364.00	0.64	264.55	275.00
27	5	4	15076.00	30745.00	155.55	0	Spot (Block27, Row4, Column5)	335.63	312.00	103.53	0.03	0.31	272.00	264.51	272.00	37.50	0.01	0.14	52.00	27.00	0.00	40.00	63.63	223528.00	1.90	294.93	299.00
27	6	4	15378.00	30732.00	192.15	0	Spot (Block27, Row4, Column6)	506.06	485.00	123.21	0.02	0.24	281.00	272.14	281.00	39.29	0.01	0.14	97.00	92.00	0.00	204.00	225.06	524278.00	5.95	328.66	313.00
27	7	4	15668.00	30737.00	188.80	0	Spot (Block27, Row4, Column7)	494.94	397.50	225.79	0.10	0.46	287.00	282.83	287.00	44.99	0.01	0.16	71.00	60.00	0.00	110.50	207.94	501873.00	4.72	318.40	304.00
27	8	4	15971.00	30749.00	176.30	0	Spot (Block27, Row4, Column8)	413.53	395.00	91.50	0.02	0.22	292.00	287.20	292.00	33.22	0.01	0.12	81.00	74.00	0.00	103.00	121.53	358115.00	3.80	323.19	304.50
27	1	5	13875.00	31027.00	156.30	0	Spot (Block27, Row5, Column1)	683.31	650.50	257.87	0.02	0.38	287.00	277.56	287.00	41.09	0.01	0.15	98.00	93.00	0.00	363.50	396.31	460549.00	9.88	369.60	370.00
27	2	5	14169.00	31031.00	161.35	0	Spot (Block27, Row5, Column2)	556.63	521.00	142.79	0.03	0.26	279.00	269.64	279.00	45.88	0.01	0.17	99.00	97.00	0.00	242.00	277.63	399101.00	6.26	346.29	326.00
27	3	5	14470.00	31028.00	164.40	0	Spot (Block27, Row5, Column3)	623.74	593.00	184.98	0.02	0.30	267.00	261.56	267.00	40.90	0.01	0.16	99.00	98.00	0.00	326.00	356.74	468432.00	8.85	348.62	336.50
27	4	5	14773.00	31031.00	172.10	0	Spot (Block27, Row5, Column4)	478.12	414.50	159.17	0.06	0.33	257.00	258.44	257.00	39.56	0.00	0.15	97.00	77.00	0.00	157.50	221.12	393971.00	5.55	307.00	303.00
27	5	5	15071.00	31033.00	143.15	0	Spot (Block27, Row5, Column5)	3406.90	3185.00	1739.38	0.03	0.51	276.00	265.99	276.00	40.69	0.02	0.15	100.00	100.00	0.00	2909.00	3130.90	1887421.00	77.19	1040.14	841.00
27	6	5	15362.00	31041.00	173.95	0	Spot (Block27, Row5, Column6)	392.98	388.50	83.09	0.00	0.21	284.00	275.97	284.00	49.01	0.01	0.18	65.00	54.00	0.00	104.50	108.98	330100.00	2.39	304.66	301.00
27	7	5	15670.00	31034.00	177.80	0	Spot (Block27, Row5, Column7)	1769.36	1651.00	767.90	0.03	0.43	288.00	285.77	288.00	56.77	0.00	0.20	100.00	100.00	0.00	1363.00	1481.36	1558804.00	26.13	653.51	636.00
27	8	5	15974.00	31040.00	150.05	0	Spot (Block27, Row5, Column8)	1172.59	1042.50	767.19	0.05	0.65	290.00	287.99	290.00	42.30	0.00	0.15	100.00	100.00	0.00	752.50	882.59	719971.00	20.91	449.35	407.50
27	1	6	13867.00	31323.00	187.80	0	Spot (Block27, Row6, Column1)	735.35	674.00	291.05	0.04	0.40	286.00	281.28	286.00	46.86	0.01	0.17	98.00	97.00	0.00	388.00	449.35	729467.00	9.69	422.65	407.00
27	2	6	14179.00	31338.00	192.60	0	Spot (Block27, Row6, Column2)	1069.16	1004.50	402.65	0.03	0.38	283.00	278.87	283.00	50.57	0.01	0.18	99.00	99.00	0.00	721.50	786.16	1118341.00	15.63	493.48	486.00
27	3	6	14464.00	31326.00	146.75	0	Spot (Block27, Row6, Column3)	1320.09	1196.50	627.01	0.04	0.47	279.00	271.11	279.00	45.03	0.01	0.17	100.00	100.00	0.00	917.50	1041.09	776214.00	23.29	494.12	457.00
27	4	6	14772.00	31334.00	209.20	0	Spot (Block27, Row6, Column4)	326.87	310.00	58.28	0.02	0.18	269.00	262.72	269.00	41.16	0.01	0.16	48.00	31.00	0.00	41.00	57.87	408257.00	1.56	273.07	283.00
27	5	6	15072.00	31333.00	140.95	0	Spot (Block27, Row6, Column5)	3528.03	3404.50	1774.75	0.02	0.50	281.00	272.33	281.00	42.83	0.01	0.16	100.00	100.00	0.00	3123.50	3247.03	1905134.00	76.02	1079.11	772.00
27	6	6	15374.00	31328.00	197.65	0	Spot (Block27, Row6, Column6)	357.76	338.00	80.02	0.02	0.22	287.00	280.47	287.00	46.90	0.01	0.17	51.00	34.00	0.00	51.00	70.76	396041.00	1.65	293.81	297.00
27	7	6	15671.00	31335.00	150.00	0	Spot (Block27, Row6, Column7)	1024.13	841.50	508.22	0.09	0.50	288.00	283.64	288.00	46.34	0.01	0.16	100.00	100.00	0.00	553.50	736.13	630865.00	15.98	446.55	419.00
27	8	6	15978.00	31347.00	146.60	0	Spot (Block27, Row6, Column8)	1059.51	946.00	519.45	0.05	0.49	290.00	283.92	290.00	32.39	0.01	0.11	100.00	100.00	0.00	656.00	769.51	621931.00	23.94	479.62	430.00
27	1	7	13865.00	31638.00	164.80	0	Spot (Block27, Row7, Column1)	453.81	464.00	93.25	0.01	0.21	287.00	281.23	287.00	37.54	0.01	0.13	90.00	88.00	0.00	177.00	166.81	342169.00	4.60	340.11	313.00
27	2	7	14172.00	31633.00	204.20	0	Spot (Block27, Row7, Column2)	334.57	312.00	50.39	0.03	0.15	283.00	273.97	283.00	41.17	0.01	0.15	40.00	32.00	0.00	29.00	51.57	394458.00	1.47	293.82	295.00
27	3	7	14438.00	31614.00	216.90	0	Spot (Block27, Row7, Column3)	297.61	295.00	40.96	0.00	0.14	279.00	271.73	279.00	42.90	0.01	0.16	17.00	9.00	0.00	16.00	18.61	398499.00	0.60	278.55	285.50
27	4	7	14771.00	31634.00	193.85	0	Spot (Block27, Row7, Column4)	315.90	304.00	39.67	0.02	0.13	280.00	271.13	280.00	37.01	0.01	0.14	31.00	20.00	0.00	24.00	35.90	337061.00	1.21	288.79	291.50
27	5	7	15069.00	31636.00	173.15	0	Spot (Block27, Row7, Column5)	454.42	412.00	114.41	0.04	0.25	285.00	280.08	285.00	40.50	0.01	0.14	88.00	79.00	0.00	127.00	169.42	379444.00	4.30	328.99	311.00
27	6	7	15367.00	31636.00	179.05	0	Spot (Block27, Row7, Column6)	1273.19	1236.00	483.67	0.01	0.38	289.00	292.33	289.00	50.70	0.00	0.17	100.00	100.00	0.00	947.00	984.19	1143328.00	19.35	531.67	515.50
27	7	7	15659.00	31639.00	146.50	0	Spot (Block27, Row7, Column7)	965.21	902.50	393.82	0.03	0.41	288.00	285.54	288.00	44.62	0.00	0.16	100.00	99.00	0.00	614.50	677.21	565611.00	15.23	446.14	400.00
27	8	7	15977.00	31638.00	186.90	0	Spot (Block27, Row7, Column8)	673.20	679.00	150.87	0.00	0.22	291.00	285.75	291.00	33.66	0.01	0.12	100.00	99.00	0.00	388.00	382.20	663772.00	11.51	408.17	390.00
27	1	8	13859.00	31929.00	142.75	0	Spot (Block27, Row8, Column1)	489.70	482.50	115.04	0.01	0.23	289.00	282.01	289.00	34.23	0.01	0.12	97.00	93.00	0.00	193.50	200.70	271295.00	6.07	359.55	344.00
27	2	8	14165.00	31928.00	173.00	0	Spot (Block27, Row8, Column2)	368.78	384.00	61.24	0.02	0.17	288.00	278.24	288.00	37.73	0.01	0.14	65.00	56.00	0.00	96.00	80.78	308296.00	2.40	316.22	307.00
27	3	8	14457.00	31934.00	162.15	0	Spot (Block27, Row8, Column3)	579.53	476.00	272.48	0.09	0.47	285.00	277.47	285.00	39.58	0.01	0.14	93.00	82.00	0.00	191.00	294.53	420736.00	7.63	338.36	320.00
27	4	8	14765.00	31936.00	150.95	0	Spot (Block27, Row8, Column4)	827.51	771.50	297.32	0.03	0.36	283.00	276.49	283.00	39.23	0.01	0.14	99.00	99.00	0.00	488.50	544.51	518023.00	14.05	401.48	387.00
27	5	8	15058.00	31944.00	199.25	0	Spot (Block27, Row8, Column5)	323.87	308.00	42.38	0.02	0.13	283.00	277.02	283.00	38.04	0.01	0.14	30.00	24.00	0.00	25.00	40.87	364027.00	1.23	294.61	296.00
27	6	8	15371.00	31940.00	176.30	0	Spot (Block27, Row8, Column6)	1057.37	920.50	533.26	0.06	0.50	283.00	281.79	283.00	47.41	0.00	0.17	100.00	100.00	0.00	637.50	774.37	919915.00	16.36	447.22	433.50
27	7	8	15669.00	31930.00	148.55	0	Spot (Block27, Row8, Column7)	538.32	499.00	139.62	0.03	0.26	284.00	277.92	284.00	38.86	0.01	0.14	98.00	97.00	0.00	215.00	254.32	322990.00	6.70	365.23	340.00
27	8	8	15958.00	31954.00	158.65	0	Spot (Block27, Row8, Column8)	400.55	394.00	73.20	0.01	0.18	289.00	283.14	289.00	31.42	0.01	0.11	85.00	75.00	0.00	105.00	111.55	277182.00	3.74	322.03	307.00
28	1	1	18383.00	29847.00	154.20	0	Spot (Block28, Row1, Column1)	5988.91	5414.00	3210.36	0.04	0.54	226.00	237.46	226.00	38.52	0.02	0.16	100.00	100.00	0.00	5188.00	5762.91	3892794.00	149.31	1410.78	1244.50
28	2	1	18673.00	29855.00	150.90	0	Spot (Block28, Row1, Column2)	862.98	817.00	307.67	0.02	0.36	236.00	245.25	236.00	32.43	0.02	0.13	100.00	100.00	0.00	581.00	626.98	535045.00	19.05	377.69	368.00
28	3	1	18981.00	29860.00	153.95	0	Spot (Block28, Row1, Column3)	519.44	480.00	190.83	0.03	0.37	229.00	237.52	229.00	29.42	0.02	0.12	100.00	98.00	0.00	251.00	290.44	339197.00	9.58	298.38	294.00
28	4	1	19267.00	29856.00	150.70	0	Spot (Block28, Row1, Column4)	758.67	691.00	292.29	0.04	0.39	235.00	243.26	235.00	30.57	0.02	0.13	100.00	100.00	0.00	456.00	523.67	473409.00	16.86	357.38	337.00
28	5	1	19578.00	29859.00	148.25	0	Spot (Block28, Row1, Column5)	1184.39	1030.00	713.29	0.06	0.60	246.00	251.04	246.00	29.06	0.01	0.12	100.00	100.00	0.00	784.00	938.39	711817.00	32.11	435.13	386.00
28	6	1	19874.00	29857.00	147.65	0	Spot (Block28, Row1, Column6)	1014.34	941.50	415.62	0.03	0.41	260.00	257.16	260.00	31.47	0.00	0.12	100.00	100.00	0.00	681.50	754.34	598459.00	24.06	421.33	371.00
28	7	1	20185.00	29861.00	116.20	0	Spot (Block28, Row1, Column7)	2028.66	1981.00	671.50	0.01	0.33	265.00	262.86	265.00	55.64	0.00	0.21	100.00	100.00	0.00	1716.00	1763.66	718146.00	31.74	792.72	732.00
28	8	1	20467.00	29868.00	147.55	0	Spot (Block28, Row1, Column8)	18352.37	16977.00	9383.05	0.03	0.51	277.00	280.02	277.00	74.25	0.00	0.27	100.00	100.00	0.00	16700.00	18075.37	11011424.00	243.40	3387.11	2718.00
28	1	2	18353.00	30140.00	221.10	0	Spot (Block28, Row2, Column1)	268.77	279.00	36.09	0.02	0.13	225.00	235.51	225.00	34.16	0.02	0.15	61.00	27.00	0.00	54.00	43.77	375202.00	0.97	248.27	240.00
28	2	2	18680.00	30156.00	135.10	0	Spot (Block28, Row2, Column2)	609.61	610.50	156.41	0.00	0.26	225.00	232.03	225.00	27.95	0.01	0.12	100.00	100.00	0.00	385.50	384.61	301148.00	13.51	323.05	310.00
28	3	2	18978.00	30136.00	220.80	0	Spot (Block28, Row2, Column3)	271.20	281.00	26.61	0.02	0.10	223.00	229.61	223.00	26.83	0.01	0.12	75.00	55.00	0.00	58.00	48.20	379415.00	1.55	239.36	228.00
28	4	2	19278.00	30163.00	180.45	0	Spot (Block28, Row2, Column4)	469.82	467.50	110.04	0.00	0.23	229.00	236.47	229.00	29.15	0.01	0.12	100.00	99.00	0.00	238.50	240.82	428472.00	8.01	300.91	301.00
28	5	2	19572.00	30163.00	189.15	0	Spot (Block28, Row2, Column5)	360.96	358.00	75.77	0.00	0.21	232.00	240.44	232.00	27.94	0.02	0.12	99.00	94.00	0.00	126.00	128.96	365651.00	4.31	284.83	285.00
28	6	2	19873.00	30151.00	158.75	0	Spot (Block28, Row2, Column6)	390.57	382.00	97.29	0.01	0.25	236.00	246.11	236.00	32.11	0.02	0.13	98.00	85.00	0.00	146.00	154.57	273008.00	4.50	282.75	284.00
28	7	2	20176.00	30167.00	181.95	0	Spot (Block28, Row2, Column7)	396.44	357.50	112.46	0.04	0.28	236.00	244.53	236.00	29.29	0.02	0.12	99.00	88.00	0.00	121.50	160.44	367896.00	5.19	281.64	285.00
28	8	2	20477.00	30164.00	147.00	-50	Spot (Block28, Row2, Column8)	276.25	287.00	29.08	0.02	0.11	265.00	266.09	265.00	63.21	0.00	0.24	0.00	0.00	0.00	22.00	11.25	162709.00	0.16	271.76	285.00
28	1	3	18380.00	30453.00	150.90	0	Spot (Block28, Row3, Column1)	881.54	754.00	445.11	0.07	0.50	222.00	229.88	222.00	28.94	0.02	0.13	100.00	100.00	0.00	532.00	659.54	550080.00	22.52	365.84	336.00
28	2	3	18670.00	30455.00	180.55	0	Spot (Block28, Row3, Column2)	290.45	292.00	30.16	0.00	0.10	220.00	226.08	220.00	26.31	0.01	0.12	91.00	84.00	0.00	72.00	70.45	264308.00	2.45	250.25	247.00
28	3	3	18965.00	30453.00	153.45	0	Spot (Block28, Row3, Column3)	677.58	616.00	258.37	0.04	0.38	224.00	232.52	224.00	31.26	0.02	0.13	100.00	99.00	0.00	392.00	453.58	439069.00	14.24	334.02	311.00
28	4	3	19276.00	30459.00	148.75	0	Spot (Block28, Row3, Column4)	1008.53	965.00	458.36	0.02	0.45	230.00	236.98	230.00	27.36	0.01	0.12	100.00	100.00	0.00	735.00	778.53	612178.00	28.20	402.58	376.50
28	5	3	19577.00	30453.00	167.85	0	Spot (Block28, Row3, Column5)	466.44	404.00	163.12	0.06	0.35	229.00	237.91	229.00	31.18	0.02	0.13	100.00	96.00	0.00	175.00	237.44	366625.00	7.33	288.67	290.00
28	6	3	19877.00	30456.00	207.00	0	Spot (Block28, Row3, Column6)	899.73	777.00	363.31	0.06	0.40	230.00	241.36	230.00	34.47	0.02	0.14	100.00	100.00	0.00	547.00	669.73	1099469.00	19.10	432.88	395.00
28	7	3	20184.00	30473.00	153.05	0	Spot (Block28, Row3, Column7)	771.08	674.00	369.82	0.06	0.48	233.00	243.57	233.00	32.74	0.02	0.13	100.00	99.00	0.00	441.00	538.08	494262.00	16.11	344.95	331.50
28	8	3	20475.00	30478.00	159.75	0	Spot (Block28, Row3, Column8)	921.66	856.00	370.34	0.03	0.40	253.00	255.34	253.00	31.65	0.00	0.12	100.00	98.00	0.00	603.00	668.66	648847.00	21.05	424.67	373.50
28	1	4	18374.00	30751.00	147.30	0	Spot (Block28, Row4, Column1)	921.94	830.50	406.52	0.05	0.44	224.00	231.81	224.00	29.08	0.01	0.13	100.00	100.00	0.00	606.50	697.94	545791.00	23.74	414.08	368.00
28	2	4	18674.00	30743.00	201.25	0	Spot (Block28, Row4, Column2)	308.31	302.00	43.85	0.01	0.14	223.00	234.40	223.00	37.26	0.02	0.16	88.00	56.00	0.00	79.00	85.31	354246.00	1.98	257.31	259.50
28	3	4	18976.00	30754.00	147.20	0	Spot (Block28, Row4, Column3)	4807.77	4449.00	2511.09	0.03	0.52	233.00	244.03	233.00	38.01	0.02	0.16	100.00	100.00	0.00	4216.00	4574.77	2831779.00	120.06	1310.70	1156.50
28	4	4	19252.00	30752.00	240.95	0	Spot (Block28, Row4, Column4)	272.22	279.00	30.35	0.01	0.11	236.00	244.68	236.00	30.21	0.02	0.12	65.00	19.00	0.00	43.00	36.22	456246.00	0.91	243.73	243.00
28	5	4	19558.00	30757.00	178.60	0	Spot (Block28, Row4, Column5)	324.30	304.00	101.43	0.03	0.31	226.00	233.81	226.00	30.34	0.01	0.13	93.00	80.00	0.00	78.00	98.30	289920.00	2.98	259.47	262.00
28	6	4	19880.00	30765.00	204.25	0	Spot (Block28, Row4, Column6)	367.98	377.00	54.17	0.01	0.15	224.00	234.18	224.00	30.89	0.02	0.13	99.00	95.00	0.00	153.00	143.98	438262.00	4.33	273.78	278.00
28	7	4	20165.00	30762.00	163.80	0	Spot (Block28, Row4, Column7)	577.90	501.00	271.15	0.06	0.47	235.00	242.59	235.00	28.66	0.01	0.12	99.00	92.00	0.00	266.00	342.90	429959.00	11.70	304.18	297.00
28	8	4	20482.00	30766.00	184.75	0	Spot (Block28, Row4, Column8)	349.70	344.00	50.68	0.01	0.14	247.00	251.02	247.00	27.73	0.01	0.11	98.00	77.00	0.00	97.00	102.70	333617.00	3.56	277.47	282.00
28	1	5	18378.00	31055.00	144.65	0	Spot (Block28, Row5, Column1)	1444.63	1288.50	685.69	0.05	0.47	227.00	238.49	227.00	33.40	0.02	0.14	100.00	100.00	0.00	1061.50	1217.63	823437.00	36.11	518.13	437.00
28	2	5	18673.00	31055.00	149.45	0	Spot (Block28, Row5, Column2)	1068.72	1033.00	353.00	0.01	0.33	235.00	246.75	235.00	33.74	0.02	0.14	100.00	100.00	0.00	798.00	833.72	650852.00	24.37	477.14	428.50
28	3	5	18977.00	31056.00	166.50	0	Spot (Block28, Row5, Column3)	452.67	405.50	121.46	0.05	0.27	252.00	255.52	252.00	36.70	0.01	0.14	99.00	91.00	0.00	153.50	200.67	347652.00	5.37	315.22	305.00
28	4	5	19277.00	31059.00	157.40	0	Spot (Block28, Row5, Column4)	586.48	571.00	239.77	0.01	0.41	251.00	254.85	251.00	34.90	0.01	0.14	94.00	85.00	0.00	320.00	335.48	401154.00	9.50	324.52	308.00
28	5	5	19576.00	31061.00	146.00	0	Spot (Block28, Row5, Column5)	6087.01	5466.50	3327.56	0.05	0.55	233.00	245.55	233.00	38.82	0.02	0.16	100.00	100.00	0.00	5233.50	5854.01	3530467.00	150.48	1585.15	1044.00
28	6	5	19872.00	31061.00	184.90	0	Spot (Block28, Row5, Column6)	370.32	367.00	74.67	0.00	0.20	227.00	236.35	227.00	31.29	0.02	0.13	98.00	91.00	0.00	140.00	143.32	355876.00	4.28	271.98	279.00
28	7	5	20177.00	31062.00	189.80	0	Spot (Block28, Row5, Column7)	574.17	524.00	166.93	0.04	0.29	239.00	247.01	239.00	31.08	0.01	0.13	100.00	100.00	0.00	285.00	335.17	585651.00	10.53	338.22	329.00
28	8	5	20475.00	31070.00	148.45	0	Spot (Block28, Row5, Column8)	1619.23	1319.50	1016.63	0.09	0.63	251.00	254.32	251.00	29.08	0.01	0.11	100.00	100.00	0.00	1068.50	1368.23	961821.00	46.94	527.88	458.00
28	1	6	18373.00	31351.00	206.75	0	Spot (Block28, Row6, Column1)	814.53	719.50	299.47	0.05	0.37	230.00	241.40	230.00	36.33	0.02	0.15	100.00	100.00	0.00	489.50	584.53	988839.00	15.77	402.77	389.00
28	2	6	18666.00	31353.00	217.10	0	Spot (Block28, Row6, Column2)	409.62	398.00	76.23	0.01	0.19	249.00	254.38	249.00	34.17	0.01	0.13	99.00	86.00	0.00	149.00	160.62	552577.00	4.54	305.22	296.00
28	3	6	18966.00	31358.00	143.90	0	Spot (Block28, Row6, Column3)	1811.82	1686.00	892.77	0.03	0.49	263.00	260.82	263.00	33.67	0.00	0.13	100.00	100.00	0.00	1423.00	1548.82	1014622.00	46.06	643.78	539.50
28	4	6	19271.00	31354.00	199.80	0	Spot (Block28, Row6, Column4)	326.02	305.00	57.39	0.03	0.18	250.00	254.33	250.00	34.46	0.01	0.14	82.00	36.00	0.00	55.00	76.02	367749.00	2.08	270.31	277.00
28	5	6	19573.00	31364.00	141.80	0	Spot (Block28, Row6, Column5)	7787.75	7170.00	4502.64	0.04	0.58	236.00	248.16	236.00	39.93	0.02	0.16	100.00	100.00	0.00	6934.00	7551.75	4267687.00	188.83	1729.73	1248.00
28	6	6	19880.00	31356.00	188.70	0	Spot (Block28, Row6, Column6)	323.27	310.00	48.92	0.02	0.15	230.00	238.50	230.00	30.58	0.02	0.13	93.00	76.00	0.00	80.00	93.27	323596.00	2.77	257.78	264.00
28	7	6	20174.00	31362.00	147.55	0	Spot (Block28, Row6, Column7)	1449.48	1283.00	758.94	0.05	0.52	242.00	249.19	242.00	32.08	0.01	0.13	100.00	100.00	0.00	1041.00	1207.48	859539.00	37.42	541.14	457.00
28	8	6	20480.00	31367.00	148.65	0	Spot (Block28, Row6, Column8)	1700.56	1453.00	1000.03	0.07	0.59	254.00	256.75	254.00	30.36	0.00	0.12	100.00	100.00	0.00	1199.00	1446.56	1025436.00	47.55	568.65	473.00
28	1	7	18376.00	31638.00	189.80	0	Spot (Block28, Row7, Column1)	317.64	301.00	50.69	0.02	0.16	227.00	235.86	227.00	29.61	0.02	0.13	95.00	76.00	0.00	74.00	90.64	324944.00	2.76	258.02	252.00
28	2	7	18667.00	31625.00	178.30	0	Spot (Block28, Row7, Column2)	302.62	300.00	23.68	0.00	0.08	231.00	241.32	231.00	30.76	0.02	0.13	96.00	70.00	0.00	69.00	71.62	270543.00	1.99	274.16	281.00
28	3	7	18954.00	31637.00	190.40	0	Spot (Block28, Row7, Column3)	279.55	288.00	30.60	0.01	0.11	241.00	248.25	241.00	33.01	0.01	0.13	68.00	8.00	0.00	47.00	38.55	286255.00	0.95	264.10	275.00
28	4	7	19282.00	31647.00	200.15	0	Spot (Block28, Row7, Column4)	280.07	284.00	25.44	0.01	0.09	244.00	248.89	244.00	29.40	0.01	0.12	67.00	12.00	0.00	40.00	36.07	317883.00	1.06	257.57	261.00
28	5	7	19573.00	31658.00	183.50	0	Spot (Block28, Row7, Column5)	450.42	417.00	105.10	0.03	0.23	239.00	248.93	239.00	34.54	0.02	0.14	100.00	94.00	0.00	178.00	211.42	426545.00	5.83	303.58	302.00
28	6	7	19868.00	31666.00	186.40	0	Spot (Block28, Row7, Column6)	468.96	483.00	91.57	0.01	0.20	238.00	249.97	238.00	39.00	0.02	0.16	99.00	93.00	0.00	245.00	230.96	456295.00	5.61	320.99	305.00
28	7	7	20166.00	31669.00	150.55	0	Spot (Block28, Row7, Column7)	1168.68	1120.00	584.97	0.02	0.50	241.00	249.18	241.00	30.27	0.01	0.12	100.00	100.00	0.00	879.00	927.68	722245.00	30.37	481.39	342.50
28	8	7	20480.00	31664.00	194.25	0	Spot (Block28, Row7, Column8)	520.45	506.00	94.13	0.01	0.18	262.00	259.31	262.00	28.47	0.00	0.11	99.00	98.00	0.00	244.00	258.45	556366.00	9.17	331.60	314.00
28	1	8	18362.00	31962.00	193.45	0	Spot (Block28, Row8, Column1)	346.06	307.00	84.76	0.05	0.24	224.00	230.89	224.00	25.19	0.01	0.11	97.00	88.00	0.00	83.00	122.06	363364.00	4.57	262.10	264.00
28	2	8	18655.00	31960.00	182.25	0	Spot (Block28, Row8, Column2)	324.78	314.00	47.86	0.01	0.15	223.00	230.03	223.00	25.79	0.01	0.11	93.00	91.00	0.00	91.00	101.78	304966.00	3.67	258.32	261.00
28	3	8	18958.00	31964.00	162.45	0	Spot (Block28, Row8, Column3)	574.68	473.50	294.17	0.08	0.51	231.00	241.26	231.00	31.91	0.02	0.13	100.00	99.00	0.00	242.50	343.68	421814.00	10.45	309.58	301.00
28	4	8	19264.00	31961.00	148.80	0	Spot (Block28, Row8, Column4)	1784.37	1647.50	776.30	0.03	0.44	242.00	248.74	242.00	31.55	0.01	0.13	100.00	100.00	0.00	1405.50	1542.37	1081329.00	48.67	647.77	565.00
28	5	8	19559.00	31975.00	204.60	0	Spot (Block28, Row8, Column5)	289.06	293.00	24.33	0.01	0.08	250.00	254.50	250.00	35.29	0.01	0.14	67.00	5.00	0.00	43.00	39.06	344556.00	0.98	264.22	270.00
28	6	8	19872.00	31962.00	200.80	0	Spot (Block28, Row8, Column6)	1155.27	976.00	575.93	0.07	0.50	253.00	258.79	253.00	40.37	0.01	0.16	100.00	100.00	0.00	723.00	902.27	1320468.00	22.21	510.79	497.00
28	7	8	20166.00	31965.00	155.90	0	Spot (Block28, Row8, Column7)	601.87	560.50	210.51	0.03	0.35	251.00	254.88	251.00	32.29	0.01	0.13	99.00	98.00	0.00	309.50	350.87	402048.00	10.75	333.32	320.00
28	8	8	20449.00	31990.00	175.65	0	Spot (Block28, Row8, Column8)	341.50	319.00	81.02	0.03	0.24	270.00	266.13	270.00	30.10	0.01	0.11	83.00	40.00	0.00	49.00	71.50	295399.00	2.50	293.31	294.00
29	1	1	4850.00	34268.00	150.80	0	Spot (Block29, Row1, Column1)	6940.60	6195.00	3551.21	0.05	0.51	155.00	156.66	155.00	28.13	0.00	0.18	100.00	100.00	0.00	6040.00	6785.60	4337877.00	241.14	1467.40	1143.00
29	2	1	5142.00	34276.00	142.75	0	Spot (Block29, Row1, Column2)	854.55	830.00	350.78	0.01	0.41	156.00	156.84	156.00	25.44	0.00	0.16	100.00	100.00	0.00	674.00	698.55	468291.00	27.42	324.81	280.00
29	3	1	5450.00	34270.00	162.20	0	Spot (Block29, Row1, Column3)	276.30	279.00	70.10	0.00	0.25	152.00	152.20	152.00	19.72	0.00	0.13	99.00	93.00	0.00	127.00	124.30	202525.00	6.29	184.68	188.00
29	4	1	5749.00	34279.00	144.85	0	Spot (Block29, Row1, Column4)	706.96	665.00	293.04	0.03	0.41	153.00	154.16	153.00	19.34	0.00	0.13	100.00	100.00	0.00	512.00	553.96	402970.00	28.58	270.47	259.50
29	5	1	6045.00	34284.00	145.05	0	Spot (Block29, Row1, Column5)	658.77	632.00	362.75	0.02	0.55	152.00	153.39	152.00	20.22	0.00	0.13	100.00	100.00	0.00	480.00	506.77	378792.00	24.99	256.02	240.00
29	6	1	6342.00	34277.00	137.30	0	Spot (Block29, Row1, Column6)	1250.19	1117.00	589.33	0.05	0.47	155.00	156.17	155.00	22.69	0.00	0.15	100.00	100.00	0.00	962.00	1095.19	635097.00	48.22	440.81	384.00
29	7	1	6663.00	34282.00	111.75	0	Spot (Block29, Row1, Column7)	2233.21	2182.00	646.49	0.01	0.29	164.00	171.50	164.00	66.66	0.02	0.39	100.00	100.00	0.00	2018.00	2069.21	728026.00	30.93	740.81	680.00
29	8	1	6938.00	34291.00	145.50	0	Spot (Block29, Row1, Column8)	20734.54	19405.50	9733.95	0.03	0.47	177.00	187.66	177.00	78.87	0.03	0.42	100.00	100.00	0.00	19228.50	20557.54	11984566.00	260.53	3528.11	2828.00
29	1	2	4878.00	34594.00	213.50	0	Spot (Block29, Row2, Column1)	171.24	172.00	14.12	0.00	0.08	152.00	154.87	152.00	24.13	0.01	0.16	37.00	1.00	0.00	20.00	19.24	222955.00	0.68	160.57	163.00
29	2	2	5139.00	34580.00	126.90	0	Spot (Block29, Row2, Column2)	492.67	489.00	107.61	0.00	0.22	155.00	156.46	155.00	20.34	0.00	0.13	100.00	100.00	0.00	334.00	337.67	211850.00	16.53	243.99	246.00
29	3	2	5443.00	34565.00	251.50	0	Spot (Block29, Row2, Column3)	172.67	173.00	18.99	0.00	0.11	154.00	154.89	154.00	21.28	0.00	0.14	42.00	8.00	0.00	19.00	18.67	316679.00	0.84	161.01	164.00
29	4	2	5752.00	34577.00	185.30	0	Spot (Block29, Row2, Column4)	280.43	286.00	57.27	0.01	0.20	154.00	156.13	154.00	20.52	0.01	0.13	100.00	97.00	0.00	132.00	126.43	269210.00	6.06	196.79	195.00
29	5	2	6048.00	34575.00	181.20	0	Spot (Block29, Row2, Column5)	307.23	303.50	73.30	0.01	0.24	155.00	156.03	155.00	18.58	0.00	0.12	100.00	98.00	0.00	148.50	152.23	282650.00	8.14	199.00	196.00
29	6	2	6340.00	34576.00	138.90	0	Spot (Block29, Row2, Column6)	471.40	459.00	143.36	0.01	0.30	160.00	159.11	160.00	21.81	0.00	0.14	100.00	100.00	0.00	299.00	311.40	246542.00	14.32	245.45	220.50
29	7	2	6652.00	34575.00	175.95	0	Spot (Block29, Row2, Column7)	247.79	227.50	54.23	0.04	0.22	164.00	162.13	164.00	21.64	0.00	0.13	96.00	69.00	0.00	63.50	83.79	213591.00	3.96	187.11	188.00
29	8	2	6947.00	34585.00	147.00	-50	Spot (Block29, Row2, Column8)	183.48	186.00	13.70	0.01	0.07	171.00	178.60	171.00	62.93	0.02	0.35	0.00	0.00	0.00	15.00	12.48	108072.00	0.08	182.52	182.00
29	1	3	4845.00	34871.00	139.30	0	Spot (Block29, Row3, Column1)	1204.48	1159.50	536.43	0.02	0.45	154.00	154.88	154.00	20.77	0.00	0.13	100.00	100.00	0.00	1005.50	1050.48	633557.00	50.53	441.62	351.00
29	2	3	5127.00	34864.00	226.40	0	Spot (Block29, Row3, Column2)	182.74	185.00	19.58	0.01	0.11	156.00	156.01	156.00	18.44	0.00	0.12	69.00	35.00	0.00	29.00	26.74	268990.00	1.45	163.20	161.00
29	3	3	5428.00	34872.00	136.40	0	Spot (Block29, Row3, Column3)	2719.91	1936.50	3432.77	0.15	1.26	160.00	162.94	160.00	29.12	0.01	0.18	100.00	100.00	0.00	1776.50	2559.91	1370834.00	87.79	726.92	450.00
29	4	3	5746.00	34875.00	138.00	0	Spot (Block29, Row3, Column4)	1858.49	1758.50	873.35	0.02	0.47	162.00	164.15	162.00	27.14	0.01	0.17	100.00	100.00	0.00	1596.50	1696.49	955263.00	62.44	553.54	450.50
29	5	3	6053.00	34873.00	137.80	0	Spot (Block29, Row3, Column5)	1185.91	898.00	1154.44	0.12	0.97	163.00	164.00	163.00	24.53	0.00	0.15	100.00	100.00	0.00	735.00	1022.91	610745.00	41.66	442.25	280.50
29	6	3	6346.00	34880.00	207.00	0	Spot (Block29, Row3, Column6)	343.47	317.00	98.77	0.03	0.29	165.00	163.91	165.00	21.67	0.00	0.13	99.00	94.00	0.00	152.00	178.47	418348.00	8.29	222.89	217.00
29	7	3	6655.00	34891.00	138.75	0	Spot (Block29, Row3, Column7)	447.68	419.00	190.29	0.03	0.43	164.00	163.45	164.00	21.93	0.00	0.13	100.00	98.00	0.00	255.00	283.68	233242.00	12.96	227.55	204.50
29	8	3	6945.00	34891.00	147.90	0	Spot (Block29, Row3, Column8)	1167.21	1100.50	440.31	0.03	0.38	171.00	170.36	171.00	24.55	0.00	0.14	100.00	100.00	0.00	929.50	996.21	695658.00	40.61	427.65	375.50
29	1	4	4844.00	35169.00	138.00	0	Spot (Block29, Row4, Column1)	1854.11	1775.00	888.29	0.02	0.48	158.00	158.27	158.00	20.74	0.00	0.13	100.00	100.00	0.00	1617.00	1696.11	945594.00	81.77	564.01	463.00
29	2	4	5160.00	35179.00	178.50	0	Spot (Block29, Row4, Column2)	189.49	189.00	11.85	0.00	0.06	157.00	158.29	157.00	30.58	0.00	0.19	56.00	0.00	0.00	32.00	32.49	168077.00	1.02	174.46	175.00
29	3	4	5443.00	35173.00	138.10	0	Spot (Block29, Row4, Column3)	8523.90	7940.00	4238.35	0.03	0.50	158.00	161.20	158.00	33.91	0.01	0.21	100.00	100.00	0.00	7782.00	8365.90	4406854.00	246.61	1973.35	1378.50
29	4	4	5748.00	35181.00	153.10	0	Spot (Block29, Row4, Column4)	188.50	189.00	12.99	0.00	0.07	159.00	160.97	159.00	24.67	0.01	0.15	63.00	6.00	0.00	30.00	29.50	120074.00	1.12	177.69	175.00
29	5	4	6016.00	35187.00	134.00	0	Spot (Block29, Row4, Column5)	631.97	338.50	1252.97	0.27	1.98	164.00	165.64	164.00	30.55	0.00	0.18	98.00	94.00	0.00	174.50	467.97	302082.00	15.26	286.36	260.00
29	6	4	6345.00	35179.00	175.50	0	Spot (Block29, Row4, Column6)	359.16	371.50	73.85	0.01	0.21	166.00	164.53	166.00	22.27	0.00	0.14	100.00	99.00	0.00	205.50	193.16	309597.00	8.74	214.77	208.50
29	7	4	6638.00	35182.00	150.20	0	Spot (Block29, Row4, Column7)	387.37	360.00	150.64	0.03	0.39	165.00	164.56	165.00	19.28	0.00	0.12	100.00	94.00	0.00	195.00	222.37	239780.00	11.55	210.30	203.50
29	8	4	6943.00	35153.00	220.15	0	Spot (Block29, Row4, Column8)	214.50	199.00	48.83	0.03	0.23	168.00	171.80	168.00	53.30	0.01	0.31	34.00	16.00	0.00	31.00	46.50	297936.00	0.80	179.99	175.00
29	1	5	4847.00	35472.00	136.40	0	Spot (Block29, Row5, Column1)	1888.32	1674.00	984.01	0.05	0.52	160.00	161.00	160.00	22.53	0.00	0.14	100.00	100.00	0.00	1514.00	1728.32	942274.00	76.67	606.23	424.00
29	2	5	5140.00	35474.00	148.60	0	Spot (Block29, Row5, Column2)	1243.35	1195.00	443.25	0.02	0.36	156.00	156.45	156.00	23.18	0.00	0.15	100.00	100.00	0.00	1039.00	1087.35	746008.00	46.90	424.71	370.00
29	3	5	5440.00	35471.00	158.40	0	Spot (Block29, Row5, Column3)	272.24	282.00	36.25	0.02	0.13	155.00	157.32	155.00	29.91	0.01	0.19	100.00	88.00	0.00	127.00	117.24	188117.00	3.84	196.59	197.00
29	4	5	5745.00	35479.00	142.90	0	Spot (Block29, Row5, Column4)	683.06	598.00	333.25	0.06	0.49	155.00	156.30	155.00	28.84	0.00	0.18	100.00	100.00	0.00	443.00	528.06	380462.00	18.27	260.35	237.00
29	5	5	6046.00	35477.00	138.30	0	Spot (Block29, Row5, Column5)	12322.19	11620.00	6684.82	0.03	0.54	160.00	164.43	160.00	42.77	0.01	0.26	100.00	100.00	0.00	11460.00	12162.19	6395216.00	284.26	2401.99	1935.00
29	6	5	6344.00	35485.00	148.50	0	Spot (Block29, Row5, Column6)	481.18	454.00	160.62	0.03	0.33	164.00	165.06	164.00	33.62	0.00	0.20	100.00	99.00	0.00	290.00	317.18	286301.00	9.40	248.43	232.00
29	7	5	6648.00	35482.00	187.25	0	Spot (Block29, Row5, Column7)	366.29	339.00	98.44	0.03	0.27	171.00	169.49	171.00	22.29	0.00	0.13	100.00	99.00	0.00	168.00	195.29	362261.00	8.83	230.72	226.00
29	8	5	6945.00	35485.00	144.25	0	Spot (Block29, Row5, Column8)	759.69	615.00	419.24	0.09	0.55	176.00	177.46	176.00	50.40	0.00	0.28	100.00	99.00	0.00	439.00	583.69	429982.00	11.55	281.89	265.00
29	1	6	4843.00	35763.00	183.65	0	Spot (Block29, Row6, Column1)	333.01	313.00	92.74	0.03	0.28	160.00	159.08	160.00	20.34	0.00	0.13	100.00	99.00	0.00	153.00	173.01	315029.00	8.55	210.82	210.00
29	2	6	5144.00	35770.00	224.80	0	Spot (Block29, Row6, Column2)	258.66	250.00	52.01	0.01	0.20	158.00	157.71	158.00	21.44	0.00	0.14	99.00	87.00	0.00	92.00	100.66	376096.00	4.71	187.24	187.00
29	3	6	5434.00	35772.00	136.90	0	Spot (Block29, Row6, Column3)	2925.38	2765.50	1365.75	0.02	0.47	155.00	155.60	155.00	21.09	0.00	0.14	100.00	100.00	0.00	2610.50	2770.38	1491943.00	131.34	770.10	563.00
29	4	6	5749.00	35779.00	179.20	0	Spot (Block29, Row6, Column4)	233.77	218.00	42.68	0.03	0.18	149.00	153.23	149.00	29.89	0.01	0.20	96.00	63.00	0.00	69.00	84.77	209225.00	2.69	180.82	184.00
29	5	6	6043.00	35779.00	137.65	0	Spot (Block29, Row6, Column5)	9726.13	9388.00	5191.63	0.02	0.53	157.00	162.58	157.00	43.20	0.02	0.27	100.00	100.00	0.00	9231.00	9569.13	4970055.00	221.38	2039.58	1424.00
29	6	6	6338.00	35795.00	227.95	0	Spot (Block29, Row6, Column6)	200.40	198.00	28.29	0.01	0.14	163.00	164.33	163.00	29.36	0.00	0.18	60.00	15.00	0.00	35.00	37.40	299399.00	1.23	167.89	171.00
29	7	6	6642.00	35784.00	140.45	0	Spot (Block29, Row6, Column7)	997.97	922.00	509.75	0.03	0.51	170.00	169.05	170.00	24.09	0.00	0.14	100.00	100.00	0.00	752.00	827.97	535908.00	34.41	385.57	335.50
29	8	6	6947.00	35791.00	140.50	0	Spot (Block29, Row6, Column8)	1073.77	980.50	549.59	0.04	0.51	179.00	177.97	179.00	22.32	0.00	0.13	100.00	100.00	0.00	801.50	894.77	575540.00	40.14	435.88	363.50
29	1	7	4827.00	36054.00	217.80	0	Spot (Block29, Row7, Column1)	194.33	197.00	18.27	0.01	0.09	154.00	153.91	154.00	18.48	0.00	0.12	88.00	62.00	0.00	43.00	40.33	263899.00	2.19	170.72	171.00
29	2	7	5148.00	36084.00	170.40	0	Spot (Block29, Row7, Column2)	173.42	175.00	11.50	0.00	0.07	154.00	153.52	154.00	17.34	0.00	0.11	61.00	7.00	0.00	21.00	19.42	140294.00	1.15	160.69	163.00
29	3	7	5426.00	36099.00	152.75	0	Spot (Block29, Row7, Column3)	176.77	177.00	14.42	0.00	0.08	156.00	155.97	156.00	18.50	0.00	0.12	57.00	13.00	0.00	21.00	20.77	113666.00	1.12	166.97	169.00
29	4	7	5737.00	36076.00	228.40	0	Spot (Block29, Row7, Column4)	166.37	167.00	13.66	0.00	0.08	150.00	152.20	150.00	20.19	0.01	0.13	41.00	2.00	0.00	17.00	16.37	249888.00	0.70	156.80	159.00
29	5	7	6036.00	36078.00	195.80	0	Spot (Block29, Row7, Column5)	274.64	277.00	58.74	0.00	0.21	158.00	158.31	158.00	28.21	0.00	0.18	100.00	79.00	0.00	119.00	116.64	298261.00	4.12	193.88	192.00
29	6	7	6342.00	36075.00	191.30	0	Spot (Block29, Row7, Column6)	292.98	296.00	57.20	0.00	0.20	163.00	162.99	163.00	24.32	0.00	0.15	99.00	91.00	0.00	133.00	129.98	302062.00	5.34	205.14	203.00
29	7	7	6635.00	36089.00	142.55	0	Spot (Block29, Row7, Column7)	1129.78	1021.00	537.97	0.04	0.48	167.00	166.52	167.00	24.36	0.00	0.15	100.00	100.00	0.00	854.00	962.78	624767.00	39.54	394.54	281.50
29	8	7	6940.00	36088.00	179.05	0	Spot (Block29, Row7, Column8)	490.12	487.00	94.62	0.00	0.19	171.00	170.45	171.00	26.02	0.00	0.15	100.00	99.00	0.00	316.00	319.12	441598.00	12.29	271.27	273.00
29	1	8	4820.00	36380.00	139.55	0	Spot (Block29, Row8, Column1)	376.69	312.00	307.56	0.08	0.82	155.00	155.37	155.00	18.29	0.00	0.12	100.00	100.00	0.00	157.00	221.69	195878.00	12.10	219.64	205.00
29	2	8	5128.00	36374.00	184.30	0	Spot (Block29, Row8, Column2)	208.76	205.00	25.67	0.01	0.12	160.00	157.82	160.00	16.88	0.01	0.11	92.00	71.00	0.00	45.00	48.76	199571.00	3.02	173.26	172.00
29	3	8	5431.00	36377.00	148.75	0	Spot (Block29, Row8, Column3)	336.86	295.00	103.92	0.06	0.31	158.00	157.67	158.00	19.57	0.00	0.12	100.00	98.00	0.00	137.00	178.86	204138.00	9.16	207.10	201.00
29	4	8	5738.00	36378.00	141.10	0	Spot (Block29, Row8, Column4)	2215.75	2126.00	937.68	0.02	0.42	154.00	155.16	154.00	22.73	0.00	0.15	100.00	100.00	0.00	1972.00	2061.75	1192076.00	90.65	655.72	581.00
29	5	8	6025.00	36375.00	207.55	0	Spot (Block29, Row8, Column5)	174.14	177.00	13.31	0.01	0.08	157.00	157.20	157.00	22.64	0.00	0.14	39.00	0.00	0.00	20.00	17.14	212452.00	0.75	161.80	165.00
29	6	8	6340.00	36384.00	169.85	0	Spot (Block29, Row8, Column6)	503.45	446.50	191.62	0.05	0.38	163.00	163.02	163.00	22.86	0.00	0.14	100.00	100.00	0.00	283.50	340.45	400749.00	14.89	264.63	268.00
29	7	8	6639.00	36382.00	138.35	0	Spot (Block29, Row8, Column7)	511.47	502.50	165.22	0.01	0.32	165.00	165.26	165.00	21.02	0.00	0.13	100.00	100.00	0.00	337.50	346.47	264939.00	16.47	250.76	236.00
29	8	8	6912.00	36389.00	164.20	0	Spot (Block29, Row8, Column8)	223.06	217.00	25.38	0.01	0.11	167.00	165.32	167.00	20.07	0.00	0.12	97.00	70.00	0.00	50.00	56.06	166628.00	2.88	187.45	189.00
30	1	1	9351.00	34293.00	149.65	0	Spot (Block30, Row1, Column1)	6128.75	5684.00	3227.63	0.03	0.53	117.00	120.89	117.00	26.03	0.01	0.22	100.00	100.00	0.00	5567.00	6011.75	3756922.00	230.81	1421.97	1117.00
30	2	1	9632.00	34306.00	156.70	0	Spot (Block30, Row1, Column2)	160.93	166.00	17.11	0.01	0.11	116.00	118.82	116.00	18.23	0.01	0.15	90.00	70.00	0.00	50.00	44.93	108792.00	2.31	138.29	135.00
30	3	1	9950.00	34294.00	166.10	0	Spot (Block30, Row1, Column3)	167.40	171.00	21.87	0.01	0.13	117.00	117.55	117.00	13.73	0.00	0.12	92.00	81.00	0.00	54.00	50.40	127895.00	3.63	139.16	134.00
30	4	1	10238.00	34326.00	188.85	0	Spot (Block30, Row1, Column4)	152.19	151.00	22.50	0.00	0.15	116.00	116.19	116.00	15.09	0.00	0.13	78.00	55.00	0.00	35.00	36.19	152797.00	2.39	129.75	126.00
30	5	1	10558.00	34310.00	168.65	0	Spot (Block30, Row1, Column5)	196.52	194.00	33.55	0.01	0.17	116.00	116.79	116.00	13.90	0.00	0.12	98.00	93.00	0.00	78.00	80.52	154660.00	5.73	145.92	138.00
30	6	1	10841.00	34302.00	154.90	0	Spot (Block30, Row1, Column6)	200.62	197.00	27.08	0.01	0.13	121.00	121.86	121.00	13.53	0.00	0.11	98.00	96.00	0.00	76.00	79.62	132407.00	5.82	155.92	157.00
30	7	1	11161.00	34305.00	130.25	0	Spot (Block30, Row1, Column7)	244.87	251.00	42.45	0.01	0.17	122.00	128.28	122.00	43.93	0.02	0.34	98.00	70.00	0.00	129.00	122.87	111416.00	2.65	161.74	164.00
30	8	1	11440.00	34319.00	145.80	0	Spot (Block30, Row1, Column8)	18494.92	16777.00	9550.82	0.04	0.52	129.00	141.49	129.00	59.15	0.04	0.42	100.00	100.00	0.00	16648.00	18365.92	10745550.00	310.27	3108.11	2514.00
30	1	2	9346.00	34602.00	147.00	-50	Spot (Block30, Row2, Column1)	123.29	120.00	16.05	0.01	0.13	116.00	119.04	116.00	22.41	0.01	0.19	11.00	4.00	0.00	4.00	7.29	72740.00	0.19	129.38	123.00
30	2	2	9644.00	34612.00	145.95	0	Spot (Block30, Row2, Column2)	158.82	160.00	16.31	0.00	0.10	117.00	124.05	117.00	96.07	0.03	0.77	0.00	0.00	0.00	43.00	41.82	92276.00	0.36	132.38	132.00
30	3	2	9946.00	34606.00	147.00	-50	Spot (Block30, Row2, Column3)	135.54	132.00	18.61	0.01	0.14	118.00	119.96	118.00	16.24	0.01	0.14	43.00	21.00	0.00	14.00	17.54	79560.00	0.96	128.73	127.00
30	4	2	10238.00	34603.00	196.15	0	Spot (Block30, Row2, Column4)	147.87	141.00	22.77	0.02	0.15	118.00	119.69	118.00	15.09	0.01	0.13	67.00	38.00	0.00	23.00	29.87	160591.00	1.87	127.93	124.00
30	5	2	10551.00	34611.00	198.15	0	Spot (Block30, Row2, Column5)	199.42	202.00	18.15	0.01	0.09	118.00	119.09	118.00	14.35	0.00	0.12	99.00	98.00	0.00	84.00	81.42	222553.00	5.60	146.54	142.00
30	6	2	10847.00	34612.00	147.00	-50	Spot (Block30, Row2, Column6)	138.21	136.00	15.69	0.01	0.11	121.00	124.68	121.00	22.28	0.01	0.18	33.00	6.00	0.00	15.00	17.21	82376.00	0.61	136.02	136.00
30	7	2	11153.00	34592.00	210.10	0	Spot (Block30, Row2, Column7)	146.33	143.00	18.16	0.01	0.12	121.00	122.40	121.00	16.00	0.01	0.13	62.00	35.00	0.00	22.00	25.33	184664.00	1.50	130.88	128.00
30	8	2	11456.00	34621.00	215.15	0	Spot (Block30, Row2, Column8)	147.97	145.00	18.84	0.01	0.13	127.00	134.08	127.00	43.31	0.02	0.32	16.00	0.00	0.00	18.00	20.97	195614.00	0.32	132.11	129.00
30	1	3	9361.00	34906.00	164.00	0	Spot (Block30, Row3, Column1)	177.66	177.00	25.79	0.00	0.15	115.00	116.02	115.00	14.71	0.00	0.13	98.00	88.00	0.00	62.00	62.66	132889.00	4.19	138.73	132.50
30	2	3	9644.00	34904.00	147.00	-50	Spot (Block30, Row3, Column2)	146.76	143.00	17.83	0.01	0.12	119.00	126.23	119.00	98.59	0.03	0.78	0.00	0.00	0.00	24.00	27.76	86439.00	0.21	143.27	138.50
30	3	3	9940.00	34894.00	164.10	0	Spot (Block30, Row3, Column3)	193.70	193.00	25.44	0.00	0.13	120.00	127.05	120.00	97.74	0.02	0.77	11.00	0.00	0.00	73.00	73.70	145079.00	0.68	142.34	134.00
30	4	3	10230.00	34902.00	164.95	0	Spot (Block30, Row3, Column4)	218.67	208.00	49.37	0.02	0.23	119.00	120.22	119.00	13.83	0.00	0.12	97.00	93.00	0.00	89.00	99.67	165750.00	7.12	154.58	155.00
30	5	3	10548.00	34898.00	157.15	0	Spot (Block30, Row3, Column5)	176.46	176.00	44.35	0.00	0.25	120.00	123.24	120.00	22.45	0.01	0.18	86.00	67.00	0.00	56.00	56.46	119993.00	2.37	140.00	135.00
30	6	3	10847.00	34908.00	209.10	0	Spot (Block30, Row3, Column6)	903.46	707.00	501.97	0.11	0.56	124.00	131.80	124.00	29.85	0.03	0.23	100.00	100.00	0.00	583.00	779.46	1127524.00	25.85	351.67	332.50
30	7	3	11159.00	34924.00	187.40	0	Spot (Block30, Row3, Column7)	184.57	189.00	30.08	0.01	0.16	122.00	127.91	122.00	25.34	0.02	0.20	85.00	70.00	0.00	67.00	62.57	182358.00	2.24	144.04	139.00
30	8	3	11447.00	34929.00	154.60	0	Spot (Block30, Row3, Column8)	285.51	275.00	72.36	0.02	0.25	124.00	127.11	124.00	19.29	0.01	0.15	98.00	98.00	0.00	151.00	161.51	187296.00	8.21	178.36	187.00
30	1	4	9343.00	35206.00	157.45	0	Spot (Block30, Row4, Column1)	219.61	206.00	50.10	0.03	0.23	117.00	118.22	117.00	16.44	0.00	0.14	98.00	97.00	0.00	89.00	102.61	150430.00	6.17	158.03	166.50
30	2	4	9647.00	35201.00	167.25	0	Spot (Block30, Row4, Column2)	454.07	420.50	160.85	0.03	0.35	123.00	125.78	123.00	18.39	0.01	0.15	100.00	100.00	0.00	297.50	331.07	355086.00	17.85	205.45	204.00
30	3	4	9948.00	35209.00	151.15	0	Spot (Block30, Row4, Column3)	454.29	462.00	159.07	0.01	0.35	121.00	125.54	121.00	22.87	0.02	0.18	100.00	100.00	0.00	341.00	333.29	284842.00	14.38	190.60	188.00
30	4	4	10243.00	35208.00	147.00	-50	Spot (Block30, Row4, Column4)	123.86	122.00	21.50	0.01	0.17	115.00	116.55	115.00	15.64	0.01	0.13	31.00	5.00	0.00	7.00	8.86	72707.00	0.47	134.22	132.00
30	5	4	10527.00	35222.00	241.05	0	Spot (Block30, Row4, Column5)	138.89	133.00	40.70	0.02	0.29	117.00	118.34	117.00	16.84	0.00	0.14	48.00	28.00	0.00	16.00	21.89	233054.00	1.22	117.33	116.00
30	6	4	10836.00	35216.00	218.80	0	Spot (Block30, Row4, Column6)	198.87	198.00	29.18	0.00	0.15	121.00	125.39	121.00	22.93	0.02	0.18	96.00	92.00	0.00	77.00	77.87	272647.00	3.20	147.79	149.50
30	7	4	11132.00	35207.00	154.70	0	Spot (Block30, Row4, Column7)	193.68	192.00	31.08	0.00	0.16	125.00	127.86	125.00	21.15	0.01	0.17	95.00	86.00	0.00	67.00	68.68	126280.00	3.11	151.30	145.00
30	8	4	11402.00	35205.00	200.15	0	Spot (Block30, Row4, Column8)	158.00	159.00	50.60	0.00	0.32	126.00	127.68	126.00	17.35	0.01	0.14	67.00	48.00	0.00	33.00	32.00	179483.00	1.75	144.53	134.00
30	1	5	9339.00	35503.00	158.05	0	Spot (Block30, Row5, Column1)	170.77	175.00	23.18	0.01	0.14	120.00	123.41	120.00	19.38	0.01	0.16	85.00	73.00	0.00	55.00	50.77	118001.00	2.44	141.26	134.00
30	2	5	9639.00	35505.00	172.55	0	Spot (Block30, Row5, Column2)	255.96	254.00	67.99	0.00	0.27	124.00	128.39	124.00	22.44	0.02	0.17	98.00	95.00	0.00	130.00	131.96	213723.00	5.68	158.62	162.00
30	3	5	9943.00	35501.00	155.45	0	Spot (Block30, Row5, Column3)	1200.41	1077.00	643.55	0.05	0.54	119.00	124.44	119.00	25.01	0.02	0.20	100.00	100.00	0.00	958.00	1081.41	794670.00	43.01	310.50	298.00
30	4	5	10241.00	35509.00	174.90	0	Spot (Block30, Row5, Column4)	203.66	201.00	40.02	0.01	0.20	116.00	117.94	116.00	20.34	0.01	0.17	94.00	89.00	0.00	85.00	87.66	173926.00	4.22	139.53	132.00
30	5	5	10549.00	35508.00	146.65	0	Spot (Block30, Row5, Column5)	626.92	529.00	304.03	0.07	0.48	117.00	118.29	117.00	17.16	0.00	0.15	100.00	100.00	0.00	412.00	509.92	366750.00	29.65	227.91	197.00
30	6	5	10866.00	35490.00	157.65	0	Spot (Block30, Row5, Column6)	152.74	153.00	18.37	0.00	0.12	120.00	123.61	120.00	20.54	0.01	0.17	69.00	35.00	0.00	33.00	32.74	104321.00	1.42	142.80	142.00
30	7	5	11149.00	35508.00	192.30	0	Spot (Block30, Row5, Column7)	509.22	460.00	206.92	0.04	0.41	125.00	130.32	125.00	22.38	0.02	0.17	100.00	100.00	0.00	335.00	384.22	532132.00	16.93	244.58	243.50
30	8	5	11449.00	35514.00	155.70	0	Spot (Block30, Row5, Column8)	234.10	216.00	47.51	0.03	0.20	126.00	129.10	126.00	17.91	0.01	0.14	98.00	97.00	0.00	90.00	108.10	156378.00	5.86	158.96	165.00
30	1	6	9339.00	35799.00	216.95	0	Spot (Block30, Row6, Column1)	756.29	595.00	379.86	0.10	0.50	125.00	132.11	125.00	28.26	0.02	0.21	100.00	100.00	0.00	470.00	631.29	1015703.00	22.08	321.09	296.00
30	2	6	9643.00	35800.00	213.20	0	Spot (Block30, Row6, Column2)	348.13	322.00	109.96	0.03	0.32	126.00	130.40	126.00	21.93	0.01	0.17	100.00	100.00	0.00	196.00	222.13	451520.00	9.93	199.57	197.00
30	3	6	9935.00	35809.00	162.95	0	Spot (Block30, Row6, Column3)	230.97	213.00	51.49	0.04	0.22	122.00	126.05	122.00	21.81	0.01	0.17	99.00	96.00	0.00	91.00	108.97	169761.00	4.81	155.73	149.00
30	4	6	10257.00	35824.00	164.10	0	Spot (Block30, Row6, Column4)	144.43	140.00	18.94	0.01	0.13	118.00	119.97	118.00	14.74	0.01	0.12	68.00	39.00	0.00	22.00	26.43	108034.00	1.66	125.85	127.00
30	5	6	10543.00	35807.00	139.70	0	Spot (Block30, Row6, Column5)	573.47	547.50	231.74	0.02	0.40	119.00	121.01	119.00	16.70	0.01	0.14	100.00	100.00	0.00	428.50	454.47	305085.00	27.10	223.44	197.00
30	6	6	10847.00	35819.00	205.20	0	Spot (Block30, Row6, Column6)	146.27	139.00	24.10	0.02	0.16	120.00	123.45	120.00	19.80	0.01	0.16	48.00	30.00	0.00	19.00	26.27	174944.00	1.15	128.95	127.00
30	7	6	11136.00	35808.00	169.20	0	Spot (Block30, Row6, Column7)	213.40	202.00	45.16	0.02	0.21	124.00	127.37	124.00	20.30	0.01	0.16	97.00	87.00	0.00	78.00	89.40	170297.00	4.24	157.50	156.00
30	8	6	11450.00	35814.00	167.95	0	Spot (Block30, Row6, Column8)	240.90	224.00	57.83	0.03	0.24	125.00	127.24	125.00	19.19	0.01	0.15	97.00	94.00	0.00	99.00	115.90	188626.00	5.92	156.75	159.00
30	1	7	9345.00	36104.00	160.10	0	Spot (Block30, Row7, Column1)	604.36	565.00	259.47	0.03	0.43	121.00	127.35	121.00	25.99	0.02	0.20	100.00	100.00	0.00	444.00	483.36	426076.00	18.35	227.51	216.00
30	2	7	9637.00	36105.00	147.00	-50	Spot (Block30, Row7, Column2)	137.97	137.00	13.10	0.00	0.09	127.00	134.67	127.00	53.72	0.03	0.40	0.00	0.00	0.00	10.00	10.97	81124.00	0.06	138.16	136.00
30	3	7	9938.00	36107.00	147.00	-50	Spot (Block30, Row7, Column3)	137.64	131.00	25.13	0.02	0.18	125.00	131.29	125.00	52.85	0.02	0.40	7.00	0.00	0.00	6.00	12.64	81760.00	0.12	131.84	128.50
30	4	7	10247.00	36118.00	172.00	0	Spot (Block30, Row7, Column4)	136.87	133.00	16.31	0.01	0.12	121.00	123.18	121.00	16.13	0.01	0.13	36.00	14.00	0.00	12.00	15.87	113055.00	0.85	128.48	127.00
30	5	7	10544.00	36128.00	133.40	0	Spot (Block30, Row7, Column5)	163.62	167.50	18.70	0.01	0.11	120.00	123.64	120.00	17.74	0.01	0.14	88.00	69.00	0.00	47.50	43.62	78536.00	2.25	143.31	138.00
30	6	7	10842.00	36111.00	208.35	0	Spot (Block30, Row7, Column6)	388.23	376.00	142.46	0.01	0.37	125.00	133.39	125.00	30.38	0.03	0.23	100.00	99.00	0.00	251.00	263.23	481797.00	8.39	203.60	198.00
30	7	7	11133.00	36119.00	153.55	0	Spot (Block30, Row7, Column7)	213.47	209.00	39.13	0.01	0.18	124.00	129.24	124.00	22.04	0.02	0.17	94.00	92.00	0.00	85.00	89.47	137686.00	3.82	160.02	160.50
30	8	7	11438.00	36115.00	202.30	0	Spot (Block30, Row7, Column8)	282.76	292.00	56.37	0.01	0.20	122.00	125.35	122.00	20.08	0.01	0.16	100.00	99.00	0.00	170.00	160.76	329128.00	7.84	174.11	180.00
30	1	8	9331.00	36403.00	155.10	0	Spot (Block30, Row8, Column1)	242.87	217.00	72.56	0.05	0.30	119.00	120.45	119.00	16.87	0.01	0.14	98.00	96.00	0.00	98.00	123.87	160539.00	7.26	155.97	154.00
30	2	8	9652.00	36456.00	150.20	0	Spot (Block30, Row8, Column2)	151.45	148.00	24.82	0.01	0.16	121.00	125.76	121.00	50.43	0.02	0.40	17.00	0.00	0.00	27.00	30.45	93597.00	0.51	139.64	134.00
30	3	8	9938.00	36408.00	146.15	0	Spot (Block30, Row8, Column3)	212.01	200.00	36.38	0.03	0.17	124.00	129.21	124.00	51.97	0.02	0.40	93.00	22.00	0.00	76.00	88.01	123601.00	1.59	169.51	172.00
30	4	8	10237.00	36404.00	143.20	0	Spot (Block30, Row8, Column4)	499.32	462.00	181.20	0.03	0.36	120.00	122.39	120.00	17.28	0.01	0.14	100.00	100.00	0.00	342.00	379.32	279621.00	21.82	219.08	200.00
30	5	8	10504.00	36430.00	201.55	0	Spot (Block30, Row8, Column5)	137.57	133.00	22.86	0.01	0.17	118.00	122.70	118.00	23.29	0.02	0.19	31.00	9.00	0.00	15.00	19.57	158068.00	0.64	126.95	127.00
30	6	8	10842.00	36408.00	202.45	0	Spot (Block30, Row8, Column6)	1138.68	825.00	782.59	0.14	0.69	125.00	136.57	125.00	35.71	0.04	0.26	100.00	100.00	0.00	700.00	1013.68	1319734.00	28.07	384.96	390.00
30	7	8	11120.00	36401.00	146.85	0	Spot (Block30, Row8, Column7)	167.54	174.00	27.08	0.02	0.16	127.00	132.92	127.00	27.45	0.02	0.21	67.00	33.00	0.00	47.00	40.54	98346.00	1.26	141.78	135.00
30	8	8	11416.00	36434.00	173.80	0	Spot (Block30, Row8, Column8)	193.27	196.00	29.74	0.01	0.15	125.00	129.17	125.00	19.50	0.01	0.15	91.00	83.00	0.00	71.00	68.27	163312.00	3.29	153.09	147.00
31	1	1	13855.00	34323.00	153.05	0	Spot (Block31, Row1, Column1)	5923.96	5130.50	3292.52	0.06	0.56	179.00	180.67	179.00	32.43	0.00	0.18	100.00	100.00	0.00	4951.50	5744.96	3803184.00	177.12	1298.30	1085.00
31	2	1	14132.00	34333.00	176.40	0	Spot (Block31, Row1, Column2)	336.55	316.50	104.66	0.03	0.31	182.00	192.34	182.00	68.59	0.02	0.36	79.00	49.00	0.00	134.50	154.55	293468.00	2.10	217.62	200.00
31	3	1	14450.00	34330.00	147.00	-50	Spot (Block31, Row1, Column3)	244.98	233.00	32.68	0.02	0.13	179.00	188.63	179.00	67.64	0.02	0.36	36.00	2.00	0.00	54.00	65.98	144296.00	0.83	224.15	214.00
31	4	1	14743.00	34336.00	157.90	0	Spot (Block31, Row1, Column4)	304.16	303.00	53.23	0.00	0.17	175.00	174.86	175.00	24.72	0.00	0.14	99.00	90.00	0.00	128.00	129.16	209566.00	5.23	209.72	208.00
31	5	1	15040.00	34336.00	176.25	0	Spot (Block31, Row1, Column5)	320.09	309.00	67.87	0.02	0.21	176.00	178.09	176.00	30.16	0.01	0.17	94.00	84.00	0.00	133.00	144.09	277841.00	4.71	230.92	216.00
31	6	1	15351.00	34335.00	166.70	0	Spot (Block31, Row1, Column6)	293.80	290.00	65.08	0.01	0.22	175.00	174.66	175.00	27.22	0.00	0.16	97.00	81.00	0.00	115.00	118.80	226811.00	4.38	219.96	215.00
31	7	1	15670.00	34341.00	122.40	0	Spot (Block31, Row1, Column7)	320.44	314.00	51.15	0.01	0.16	177.00	179.34	177.00	44.84	0.01	0.25	95.00	89.00	0.00	137.00	143.44	127537.00	3.15	223.21	213.00
31	8	1	15940.00	34343.00	145.75	0	Spot (Block31, Row1, Column8)	16445.01	15264.00	7692.37	0.03	0.47	183.00	191.83	183.00	55.28	0.02	0.29	100.00	100.00	0.00	15081.00	16262.01	9521658.00	294.03	3323.89	2505.50
31	1	2	13861.00	34576.00	283.15	0	Spot (Block31, Row2, Column1)	187.24	188.00	17.20	0.00	0.09	180.00	180.43	180.00	31.38	0.00	0.17	6.00	0.00	0.00	8.00	7.24	439262.00	0.22	176.92	179.00
31	2	2	14155.00	34633.00	159.35	0	Spot (Block31, Row2, Column2)	241.41	232.00	38.99	0.02	0.16	177.00	186.20	177.00	72.90	0.02	0.39	42.00	1.00	0.00	55.00	64.41	168260.00	0.76	194.54	195.00
31	3	2	14442.00	34640.00	277.65	0	Spot (Block31, Row2, Column3)	189.95	189.00	17.94	0.00	0.09	175.00	185.04	175.00	73.59	0.02	0.40	0.00	0.00	0.00	14.00	14.95	428140.00	0.07	175.08	175.00
31	4	2	14749.00	34641.00	196.20	0	Spot (Block31, Row2, Column4)	215.01	212.00	29.50	0.01	0.14	169.00	165.74	169.00	21.98	0.01	0.13	88.00	48.00	0.00	43.00	46.01	233715.00	2.24	184.04	187.00
31	5	2	15054.00	34635.00	185.85	0	Spot (Block31, Row2, Column5)	420.39	405.00	93.59	0.02	0.22	170.00	170.21	170.00	26.71	0.00	0.16	100.00	100.00	0.00	235.00	250.39	409041.00	9.37	244.14	236.50
31	6	2	15326.00	34640.00	229.20	0	Spot (Block31, Row2, Column6)	193.15	195.00	17.72	0.00	0.09	170.00	170.60	170.00	25.93	0.00	0.15	47.00	3.00	0.00	25.00	23.15	291467.00	0.87	168.89	171.00
31	7	2	15653.00	34608.00	194.20	0	Spot (Block31, Row2, Column7)	210.80	206.00	28.25	0.01	0.13	168.00	166.18	168.00	20.64	0.00	0.12	81.00	44.00	0.00	38.00	42.80	224507.00	2.16	181.71	186.00
31	8	2	15977.00	34624.00	222.95	0	Spot (Block31, Row2, Column8)	204.96	202.00	20.49	0.01	0.10	178.00	182.33	178.00	48.43	0.01	0.27	9.00	0.00	0.00	24.00	26.96	292266.00	0.47	188.75	189.00
31	1	3	13848.00	34921.00	149.15	0	Spot (Block31, Row3, Column1)	321.47	310.00	71.59	0.02	0.22	179.00	176.64	179.00	20.66	0.01	0.12	100.00	99.00	0.00	131.00	142.47	196417.00	7.01	227.47	217.00
31	2	3	14128.00	34915.00	176.85	0	Spot (Block31, Row3, Column2)	211.19	211.00	15.33	0.00	0.07	176.00	173.33	176.00	20.37	0.01	0.12	85.00	36.00	0.00	35.00	35.19	184154.00	1.86	193.40	199.00
31	3	3	14438.00	34930.00	142.30	0	Spot (Block31, Row3, Column3)	645.29	578.00	216.07	0.05	0.33	179.00	176.92	179.00	23.85	0.01	0.13	100.00	100.00	0.00	399.00	466.29	354908.00	19.64	311.49	282.00
31	4	3	14748.00	34935.00	157.00	0	Spot (Block31, Row3, Column4)	375.46	368.00	98.21	0.01	0.26	173.00	170.60	173.00	22.54	0.01	0.13	100.00	98.00	0.00	195.00	202.46	254560.00	9.09	226.90	216.00
31	5	3	15052.00	34932.00	165.40	0	Spot (Block31, Row3, Column5)	364.81	324.00	133.31	0.05	0.37	172.00	170.87	172.00	21.23	0.00	0.12	99.00	94.00	0.00	152.00	192.81	275066.00	9.14	214.16	210.50
31	6	3	15352.00	34930.00	197.10	0	Spot (Block31, Row3, Column6)	492.71	433.00	170.71	0.06	0.35	172.00	171.21	172.00	24.02	0.00	0.14	100.00	100.00	0.00	261.00	320.71	541488.00	13.38	268.12	275.00
31	7	3	15661.00	34945.00	177.30	0	Spot (Block31, Row3, Column7)	223.98	217.00	31.15	0.01	0.14	169.00	167.23	169.00	22.26	0.00	0.13	89.00	55.00	0.00	48.00	54.98	196657.00	2.55	187.46	189.00
31	8	3	15952.00	34945.00	163.90	0	Spot (Block31, Row3, Column8)	422.96	385.00	142.54	0.04	0.34	176.00	173.44	176.00	20.00	0.01	0.12	100.00	98.00	0.00	209.00	246.96	315527.00	12.47	232.47	223.00
31	1	4	13845.00	35224.00	148.40	0	Spot (Block31, Row4, Column1)	403.27	392.00	115.98	0.01	0.29	175.00	172.07	175.00	21.76	0.01	0.13	100.00	99.00	0.00	217.00	228.27	241961.00	10.63	240.00	233.00
31	2	4	14146.00	35232.00	198.20	0	Spot (Block31, Row4, Column2)	244.86	238.00	31.14	0.01	0.13	177.00	175.28	177.00	22.10	0.00	0.13	95.00	70.00	0.00	61.00	67.86	273015.00	3.15	200.03	201.00
31	3	4	14447.00	35228.00	147.95	0	Spot (Block31, Row4, Column3)	1147.57	1027.50	495.13	0.05	0.43	180.00	178.57	180.00	24.49	0.00	0.14	100.00	100.00	0.00	847.50	967.57	690839.00	39.57	405.62	335.50
31	4	4	14731.00	35232.00	152.10	0	Spot (Block31, Row4, Column4)	199.65	200.50	13.64	0.00	0.07	175.00	172.86	175.00	22.99	0.01	0.13	58.00	4.00	0.00	25.50	24.65	126581.00	1.17	188.05	188.00
31	5	4	15033.00	35245.00	166.75	0	Spot (Block31, Row4, Column5)	265.53	268.00	45.72	0.00	0.17	173.00	172.21	173.00	20.85	0.00	0.12	98.00	84.00	0.00	95.00	92.53	204721.00	4.48	201.02	200.00
31	6	4	15349.00	35231.00	185.65	0	Spot (Block31, Row4, Column6)	570.85	584.00	138.08	0.01	0.24	173.00	171.58	173.00	22.22	0.00	0.13	100.00	100.00	0.00	411.00	397.85	554292.00	17.97	288.60	276.00
31	7	4	15629.00	35250.00	205.70	0	Spot (Block31, Row4, Column7)	204.08	202.00	19.57	0.00	0.10	176.00	177.05	176.00	34.21	0.00	0.19	32.00	4.00	0.00	26.00	28.08	245717.00	0.79	179.55	178.00
31	8	4	15968.00	35265.00	151.15	0	Spot (Block31, Row4, Column8)	206.06	203.00	18.84	0.01	0.09	175.00	172.50	175.00	19.53	0.01	0.11	74.00	21.00	0.00	28.00	31.06	128993.00	1.72	188.73	190.00
31	1	5	13852.00	35527.00	149.00	0	Spot (Block31, Row5, Column1)	437.76	390.00	143.23	0.05	0.33	177.00	174.77	177.00	21.75	0.01	0.12	100.00	99.00	0.00	213.00	260.76	267032.00	12.09	245.01	239.00
31	2	5	14145.00	35530.00	154.95	0	Spot (Block31, Row5, Column2)	541.40	502.00	182.24	0.03	0.34	179.00	179.36	179.00	27.64	0.00	0.15	100.00	99.00	0.00	323.00	362.40	360570.00	13.10	245.89	237.00
31	3	5	14447.00	35524.00	157.95	0	Spot (Block31, Row5, Column3)	432.73	408.00	120.72	0.03	0.28	177.00	175.22	177.00	23.43	0.00	0.13	100.00	99.00	0.00	231.00	255.73	298587.00	10.99	236.10	228.00
31	4	5	14738.00	35528.00	149.85	0	Spot (Block31, Row5, Column4)	270.30	279.00	34.10	0.01	0.13	175.00	173.12	175.00	21.95	0.00	0.13	98.00	88.00	0.00	104.00	95.30	166506.00	4.43	208.40	201.00
31	5	5	15045.00	35536.00	143.20	0	Spot (Block31, Row5, Column5)	1482.79	1396.50	668.58	0.03	0.45	176.00	174.20	176.00	23.22	0.00	0.13	100.00	100.00	0.00	1220.50	1306.79	830360.00	56.35	457.72	388.00
31	6	5	15349.00	35540.00	181.80	0	Spot (Block31, Row5, Column6)	209.17	206.00	23.07	0.01	0.11	173.00	174.89	173.00	34.36	0.00	0.20	46.00	9.00	0.00	33.00	36.17	195159.00	1.00	183.10	184.00
31	7	5	15645.00	35537.00	191.45	0	Spot (Block31, Row5, Column7)	1847.68	1669.50	1007.80	0.04	0.55	176.00	181.30	176.00	44.27	0.01	0.24	100.00	100.00	0.00	1493.50	1671.68	1903112.00	37.64	578.88	575.00
31	8	5	15940.00	35532.00	174.80	0	Spot (Block31, Row5, Column8)	241.12	233.00	34.30	0.01	0.14	175.00	175.62	175.00	31.93	0.00	0.18	83.00	46.00	0.00	58.00	66.12	204707.00	2.05	194.24	196.00
31	1	6	13845.00	35826.00	205.50	0	Spot (Block31, Row6, Column1)	464.32	402.00	185.19	0.06	0.40	178.00	178.34	178.00	30.41	0.00	0.17	100.00	98.00	0.00	224.00	286.32	558574.00	9.40	254.89	262.00
31	2	6	14146.00	35830.00	197.15	0	Spot (Block31, Row6, Column2)	1187.37	1088.00	492.37	0.04	0.41	184.00	187.51	184.00	37.13	0.01	0.20	100.00	100.00	0.00	904.00	1003.37	1304915.00	26.93	463.91	473.00
31	3	6	14442.00	35830.00	157.85	0	Spot (Block31, Row6, Column3)	392.90	371.00	116.79	0.02	0.30	180.00	180.37	180.00	28.90	0.00	0.16	100.00	96.00	0.00	191.00	212.90	270318.00	7.35	241.47	231.00
31	4	6	14749.00	35832.00	169.10	0	Spot (Block31, Row6, Column4)	217.38	212.00	31.43	0.01	0.14	178.00	175.47	178.00	19.91	0.01	0.11	80.00	37.00	0.00	34.00	39.38	173683.00	2.10	189.52	192.50
31	5	6	15042.00	35834.00	137.70	0	Spot (Block31, Row6, Column5)	1195.50	1091.00	507.66	0.04	0.42	174.00	172.44	174.00	23.01	0.00	0.13	100.00	100.00	0.00	917.00	1021.50	614489.00	44.46	442.79	376.00
31	6	6	15325.00	35839.00	181.25	0	Spot (Block31, Row6, Column6)	188.38	187.00	13.48	0.00	0.07	169.00	168.21	169.00	28.57	0.00	0.17	18.00	0.00	0.00	18.00	19.38	175009.00	0.71	176.93	178.00
31	7	6	15642.00	35837.00	167.75	0	Spot (Block31, Row6, Column7)	272.79	279.00	45.39	0.01	0.17	169.00	169.42	169.00	33.27	0.00	0.20	96.00	72.00	0.00	110.00	103.79	214960.00	3.11	201.86	197.00
31	8	6	15955.00	35845.00	145.00	0	Spot (Block31, Row6, Column8)	271.44	276.00	34.15	0.01	0.13	174.00	171.58	174.00	20.21	0.01	0.12	98.00	90.00	0.00	102.00	97.44	155809.00	4.94	202.44	200.00
31	1	7	13848.00	36120.00	220.45	0	Spot (Block31, Row7, Column1)	244.04	234.00	40.05	0.02	0.16	172.00	170.68	172.00	22.33	0.00	0.13	90.00	69.00	0.00	62.00	72.04	339949.00	3.29	185.92	186.00
31	2	7	14150.00	36134.00	201.70	0	Spot (Block31, Row7, Column2)	203.72	203.00	23.64	0.00	0.12	170.00	170.73	170.00	31.80	0.00	0.19	52.00	2.00	0.00	33.00	33.72	235292.00	1.04	183.18	186.00
31	3	7	14453.00	36146.00	238.15	0	Spot (Block31, Row7, Column3)	190.75	190.00	18.20	0.00	0.10	172.00	169.18	172.00	21.98	0.01	0.13	43.00	8.00	0.00	18.00	18.75	312441.00	0.98	170.89	174.00
31	4	7	14740.00	36134.00	147.00	-50	Spot (Block31, Row7, Column4)	195.17	196.00	14.45	0.00	0.07	174.00	171.12	174.00	19.19	0.01	0.11	56.00	8.00	0.00	22.00	21.17	114954.00	1.25	189.81	190.00
31	5	7	15047.00	36143.00	217.35	0	Spot (Block31, Row7, Column5)	215.03	212.00	25.94	0.01	0.12	172.00	172.43	172.00	28.24	0.00	0.16	71.00	22.00	0.00	40.00	43.03	291579.00	1.51	184.38	185.00
31	6	7	15339.00	36136.00	189.25	0	Spot (Block31, Row7, Column6)	1263.19	1220.00	518.87	0.02	0.41	172.00	177.23	172.00	40.12	0.01	0.23	100.00	100.00	0.00	1048.00	1091.19	1272035.00	27.07	446.95	439.00
31	7	7	15622.00	36140.00	176.25	0	Spot (Block31, Row7, Column7)	258.19	268.00	40.61	0.02	0.16	168.00	169.64	168.00	32.86	0.00	0.19	93.00	63.00	0.00	100.00	90.19	224368.00	2.69	199.98	198.00
31	8	7	15946.00	36139.00	186.20	0	Spot (Block31, Row7, Column8)	824.84	791.00	217.85	0.02	0.26	171.00	169.79	171.00	21.69	0.00	0.13	100.00	100.00	0.00	620.00	653.84	802574.00	30.20	361.81	330.50
31	1	8	13851.00	36441.00	169.00	0	Spot (Block31, Row8, Column1)	335.12	289.00	302.10	0.06	0.90	177.00	175.72	177.00	20.74	0.00	0.12	94.00	85.00	0.00	112.00	158.12	266756.00	7.69	212.36	203.00
31	2	8	14153.00	36434.00	213.60	0	Spot (Block31, Row8, Column2)	197.31	198.00	19.83	0.00	0.10	172.00	170.29	172.00	22.50	0.00	0.13	59.00	11.00	0.00	26.00	25.31	257486.00	1.20	169.49	170.00
31	3	8	14421.00	36423.00	195.85	0	Spot (Block31, Row8, Column3)	207.20	203.50	28.00	0.01	0.14	168.00	165.18	168.00	24.44	0.01	0.15	67.00	26.00	0.00	35.50	39.20	225016.00	1.72	169.74	171.00
31	4	8	14741.00	36434.00	146.20	0	Spot (Block31, Row8, Column4)	1170.24	1038.00	587.74	0.05	0.50	169.00	166.47	169.00	23.14	0.01	0.14	100.00	100.00	0.00	869.00	1001.24	679912.00	43.38	402.85	355.00
31	5	8	15008.00	36433.00	192.10	0	Spot (Block31, Row8, Column5)	189.85	188.00	23.05	0.00	0.12	170.00	182.48	170.00	400.18	0.03	2.19	0.00	0.00	0.00	18.00	19.85	197442.00	0.02	184.70	183.00
31	6	8	15342.00	36433.00	174.65	0	Spot (Block31, Row8, Column6)	759.32	654.50	361.77	0.06	0.48	171.00	174.27	171.00	35.30	0.01	0.20	100.00	100.00	0.00	483.50	588.32	642387.00	16.57	308.65	305.00
31	7	8	15632.00	36429.00	195.15	0	Spot (Block31, Row8, Column7)	225.16	216.00	35.27	0.02	0.16	168.00	166.99	168.00	25.01	0.00	0.15	80.00	45.00	0.00	48.00	57.16	241827.00	2.33	184.79	185.00
31	8	8	15927.00	36449.00	157.05	0	Spot (Block31, Row8, Column8)	307.99	296.00	78.17	0.02	0.25	173.00	171.84	173.00	20.63	0.00	0.12	98.00	93.00	0.00	123.00	134.99	209740.00	6.60	209.85	206.00
32	1	1	18356.00	34349.00	153.15	0	Spot (Block32, Row1, Column1)	5175.83	4479.00	2774.14	0.06	0.54	175.00	174.93	175.00	24.38	0.00	0.14	100.00	100.00	0.00	4304.00	5000.83	3328058.00	205.13	1254.86	956.00
32	2	1	18651.00	34361.00	143.50	0	Spot (Block32, Row1, Column2)	209.29	208.00	14.57	0.00	0.07	174.00	173.99	174.00	21.25	0.00	0.12	83.00	27.00	0.00	34.00	35.29	116993.00	1.66	188.69	190.00
32	3	1	18944.00	34336.00	154.00	0	Spot (Block32, Row1, Column3)	200.76	200.00	13.33	0.00	0.07	180.00	179.51	180.00	17.67	0.00	0.10	58.00	12.00	0.00	20.00	20.76	131299.00	1.20	183.72	186.00
32	4	1	19270.00	34343.00	115.70	0	Spot (Block32, Row1, Column4)	225.44	222.00	17.16	0.01	0.08	183.00	183.05	183.00	16.28	0.00	0.09	94.00	68.00	0.00	39.00	42.44	79355.00	2.60	204.28	204.50
32	5	1	19576.00	34357.00	201.80	0	Spot (Block32, Row1, Column5)	210.59	207.50	17.02	0.01	0.08	184.00	184.81	184.00	14.62	0.00	0.08	75.00	38.00	0.00	23.50	26.59	242600.00	1.76	194.66	194.00
32	6	1	19842.00	34375.00	198.40	0	Spot (Block32, Row1, Column6)	208.93	208.00	15.73	0.00	0.08	184.00	183.36	184.00	15.97	0.00	0.09	68.00	33.00	0.00	24.00	24.93	233582.00	1.60	192.40	191.50
32	7	1	20172.00	34354.00	148.55	0	Spot (Block32, Row1, Column7)	221.38	218.00	18.54	0.01	0.08	187.00	191.64	187.00	43.37	0.01	0.23	25.00	0.00	0.00	31.00	34.38	133492.00	0.69	199.39	199.00
32	8	1	20445.00	34374.00	148.25	0	Spot (Block32, Row1, Column8)	16517.09	15017.00	8456.63	0.04	0.51	192.00	202.26	192.00	59.81	0.02	0.30	100.00	100.00	0.00	14825.00	16325.09	9893737.00	272.78	3142.32	2661.00
32	1	2	18353.00	34651.00	147.00	-50	Spot (Block32, Row2, Column1)	195.41	199.00	18.59	0.01	0.10	174.00	173.37	174.00	22.11	0.00	0.13	53.00	8.00	0.00	25.00	21.41	115490.00	1.00	182.65	185.00
32	2	2	18653.00	34653.00	147.00	-50	Spot (Block32, Row2, Column2)	193.55	193.50	12.78	0.00	0.07	178.00	175.91	178.00	18.54	0.01	0.11	39.00	4.00	0.00	15.50	15.55	114193.00	0.95	185.70	190.00
32	3	2	18967.00	34647.00	150.65	0	Spot (Block32, Row2, Column3)	211.66	212.00	15.30	0.00	0.07	180.00	178.33	180.00	17.85	0.00	0.10	80.00	42.00	0.00	32.00	31.66	131442.00	1.87	192.75	193.00
32	4	2	19266.00	34660.00	198.05	0	Spot (Block32, Row2, Column4)	213.03	212.00	13.19	0.00	0.06	183.00	182.82	183.00	17.32	0.00	0.09	82.00	36.00	0.00	29.00	30.03	236253.00	1.74	196.33	197.00
32	5	2	19547.00	34655.00	211.05	0	Spot (Block32, Row2, Column5)	323.17	314.00	47.05	0.01	0.15	186.00	185.75	186.00	17.36	0.00	0.09	99.00	98.00	0.00	128.00	137.17	409139.00	7.92	228.72	221.00
32	6	2	19846.00	34650.00	221.55	0	Spot (Block32, Row2, Column6)	210.67	210.00	16.44	0.00	0.08	187.00	188.49	187.00	19.99	0.00	0.11	58.00	15.00	0.00	23.00	23.67	295990.00	1.11	195.57	198.00
32	7	2	20177.00	34673.00	135.30	0	Spot (Block32, Row2, Column7)	220.05	218.00	16.61	0.00	0.08	184.00	184.07	184.00	14.58	0.00	0.08	92.00	62.00	0.00	34.00	36.05	107382.00	2.47	200.30	199.50
32	8	2	20408.00	34633.00	193.75	0	Spot (Block32, Row2, Column8)	200.16	201.00	10.24	0.00	0.05	185.00	192.05	185.00	51.25	0.02	0.27	0.00	0.00	0.00	16.00	15.16	212172.00	0.16	190.07	190.00
32	1	3	18353.00	34948.00	196.50	0	Spot (Block32, Row3, Column1)	211.92	208.50	21.25	0.01	0.10	174.00	171.79	174.00	18.70	0.01	0.11	87.00	42.00	0.00	34.50	37.92	230992.00	2.15	191.86	190.00
32	2	3	18665.00	34965.00	132.85	0	Spot (Block32, Row3, Column2)	207.59	205.00	14.42	0.01	0.07	181.00	180.11	181.00	18.21	0.00	0.10	68.00	21.00	0.00	24.00	26.59	99852.00	1.51	196.61	196.00
32	3	3	18951.00	34942.00	145.80	0	Spot (Block32, Row3, Column3)	249.76	235.00	63.77	0.03	0.26	182.00	181.12	182.00	17.63	0.00	0.10	97.00	80.00	0.00	53.00	67.76	144360.00	3.89	208.68	209.00
32	4	3	19258.00	34958.00	174.90	0	Spot (Block32, Row3, Column4)	206.49	208.00	14.12	0.00	0.07	182.00	182.07	182.00	16.72	0.00	0.09	73.00	28.00	0.00	26.00	24.49	175726.00	1.46	197.43	198.00
32	5	3	19548.00	34960.00	205.60	0	Spot (Block32, Row3, Column5)	214.00	211.00	22.15	0.01	0.10	185.00	186.64	185.00	21.71	0.00	0.12	61.00	19.00	0.00	26.00	29.00	257223.00	1.26	189.54	187.50
32	6	3	19850.00	34960.00	180.50	0	Spot (Block32, Row3, Column6)	646.29	598.00	248.82	0.03	0.38	190.50	193.56	190.50	23.71	0.01	0.12	100.00	100.00	0.00	407.50	455.79	589420.00	19.09	313.21	303.00
32	7	3	20144.00	34972.00	197.50	0	Spot (Block32, Row3, Column7)	212.10	212.00	15.62	0.00	0.07	189.00	190.52	189.00	20.06	0.00	0.11	56.00	12.00	0.00	23.00	23.10	234365.00	1.08	194.41	194.50
32	8	3	20458.00	34979.00	157.10	0	Spot (Block32, Row3, Column8)	291.47	290.00	43.17	0.00	0.15	187.00	187.27	187.00	15.03	0.00	0.08	99.00	94.00	0.00	103.00	104.47	197614.00	6.93	224.10	210.00
32	1	4	18354.00	35267.00	198.85	0	Spot (Block32, Row4, Column1)	211.91	212.00	20.20	0.00	0.10	175.00	171.88	175.00	17.10	0.01	0.10	84.00	53.00	0.00	37.00	36.91	237763.00	2.34	186.52	187.00
32	2	4	18654.00	35249.00	177.30	0	Spot (Block32, Row4, Column2)	224.93	224.00	18.66	0.00	0.08	179.00	177.33	179.00	16.22	0.00	0.09	94.00	77.00	0.00	45.00	45.93	197037.00	2.94	198.44	201.00
32	3	4	18953.00	35258.00	162.75	0	Spot (Block32, Row4, Column3)	277.18	285.00	39.81	0.01	0.14	181.00	179.96	181.00	17.04	0.00	0.09	100.00	94.00	0.00	104.00	96.18	202063.00	5.71	214.02	208.00
32	4	4	19222.00	35268.00	215.65	0	Spot (Block32, Row4, Column4)	199.21	199.00	14.06	0.00	0.07	181.00	180.74	181.00	14.85	0.00	0.08	59.00	21.00	0.00	18.00	18.21	264151.00	1.24	184.91	185.00
32	5	4	19511.00	35279.00	135.80	0	Spot (Block32, Row4, Column5)	240.38	222.00	81.12	0.03	0.34	181.00	181.43	181.00	17.61	0.00	0.10	95.00	63.00	0.00	41.00	59.38	119469.00	3.35	207.27	205.00
32	6	4	19847.00	35261.00	221.75	0	Spot (Block32, Row4, Column6)	310.34	309.00	44.13	0.00	0.14	186.00	188.17	186.00	21.20	0.01	0.11	99.00	94.00	0.00	123.00	124.34	436031.00	5.76	221.63	218.00
32	7	4	20141.00	35242.00	201.05	0	Spot (Block32, Row4, Column7)	218.24	211.00	24.46	0.01	0.11	185.00	185.50	185.00	16.58	0.00	0.09	75.00	34.00	0.00	26.00	33.24	250106.00	1.97	200.36	201.00
32	8	4	20448.00	35278.00	199.85	0	Spot (Block32, Row4, Column8)	198.29	198.00	13.37	0.00	0.07	185.00	185.04	185.00	15.57	0.00	0.08	45.00	8.00	0.00	13.00	13.29	224861.00	0.85	192.18	189.00
32	1	5	18355.00	35560.00	148.60	0	Spot (Block32, Row5, Column1)	239.12	235.00	28.71	0.01	0.12	172.00	170.74	172.00	18.19	0.00	0.11	97.00	86.00	0.00	63.00	67.12	143469.00	3.76	201.99	204.00
32	2	5	18649.00	35555.00	194.40	0	Spot (Block32, Row5, Column2)	241.07	229.00	37.15	0.02	0.15	176.00	173.77	176.00	15.84	0.01	0.09	95.00	76.00	0.00	53.00	65.07	257468.00	4.25	195.26	193.00
32	3	5	18951.00	35560.00	174.90	0	Spot (Block32, Row5, Column3)	305.66	298.00	53.35	0.01	0.17	181.00	179.09	181.00	17.28	0.00	0.10	99.00	96.00	0.00	117.00	124.66	260727.00	7.32	217.14	208.00
32	4	5	19251.00	35565.00	179.60	0	Spot (Block32, Row5, Column4)	201.48	201.00	14.30	0.00	0.07	184.00	182.72	184.00	15.63	0.00	0.09	56.00	15.00	0.00	17.00	17.48	181329.00	1.20	194.66	195.00
32	5	5	19553.00	35559.00	167.65	0	Spot (Block32, Row5, Column5)	300.92	298.00	48.74	0.00	0.16	182.00	181.95	182.00	15.91	0.00	0.09	100.00	97.00	0.00	116.00	118.92	233818.00	7.48	213.18	212.00
32	6	5	19866.00	35549.00	277.70	0	Spot (Block32, Row5, Column6)	205.71	205.00	17.34	0.00	0.08	185.00	184.75	185.00	17.55	0.00	0.09	55.00	19.00	0.00	20.00	20.71	463664.00	1.19	184.37	183.00
32	7	5	20158.00	35563.00	144.15	0	Spot (Block32, Row5, Column7)	269.99	276.00	28.05	0.01	0.10	180.00	179.57	180.00	16.44	0.00	0.09	99.00	97.00	0.00	96.00	89.99	152542.00	5.50	222.79	217.00
32	8	5	20449.00	35550.00	202.75	0	Spot (Block32, Row5, Column8)	217.39	214.00	18.17	0.01	0.08	181.00	181.13	181.00	15.11	0.00	0.08	91.00	57.00	0.00	33.00	36.39	254782.00	2.40	197.04	197.00
32	1	6	18339.00	35851.00	189.75	0	Spot (Block32, Row6, Column1)	487.14	426.00	188.38	0.06	0.39	173.00	171.78	173.00	21.06	0.00	0.12	100.00	100.00	0.00	253.00	314.14	493476.00	14.97	263.07	271.00
32	2	6	18642.00	35851.00	200.10	0	Spot (Block32, Row6, Column2)	212.36	208.00	21.62	0.01	0.10	177.00	174.60	177.00	19.18	0.01	0.11	78.00	32.00	0.00	31.00	35.36	241879.00	1.97	191.24	190.00
32	3	6	18954.00	35849.00	215.50	0	Spot (Block32, Row6, Column3)	205.37	207.00	14.34	0.00	0.07	180.00	178.05	180.00	17.55	0.00	0.10	75.00	22.00	0.00	27.00	25.37	272728.00	1.56	191.70	191.00
32	4	6	19257.00	35832.00	193.65	0	Spot (Block32, Row6, Column4)	213.98	214.00	13.78	0.00	0.06	183.00	181.96	183.00	16.65	0.00	0.09	85.00	42.00	0.00	31.00	30.98	224679.00	1.92	195.15	196.00
32	5	6	19547.00	35868.00	158.80	0	Spot (Block32, Row6, Column5)	278.73	283.00	43.63	0.01	0.16	188.00	188.55	188.00	14.61	0.00	0.08	99.00	92.00	0.00	95.00	90.73	194552.00	6.17	215.80	211.50
32	6	6	19847.00	35862.00	147.00	-50	Spot (Block32, Row6, Column6)	207.14	203.00	19.74	0.01	0.10	191.00	189.31	191.00	17.27	0.00	0.09	38.00	17.00	0.00	12.00	16.14	122624.00	1.03	209.19	209.00
32	7	6	20136.00	35873.00	233.40	0	Spot (Block32, Row6, Column7)	203.62	201.00	17.74	0.01	0.09	183.00	182.29	183.00	17.69	0.00	0.10	52.00	15.00	0.00	18.00	20.62	319487.00	1.21	187.63	188.00
32	8	6	20450.00	35884.00	201.90	0	Spot (Block32, Row6, Column8)	223.41	218.00	22.91	0.01	0.10	186.00	185.89	186.00	16.23	0.00	0.09	88.00	49.00	0.00	32.00	37.41	259380.00	2.31	198.07	198.50
32	1	7	18350.00	36156.00	159.10	0	Spot (Block32, Row7, Column1)	249.25	251.00	33.25	0.00	0.13	175.00	174.73	175.00	18.98	0.00	0.11	96.00	85.00	0.00	76.00	74.25	173724.00	3.93	203.31	204.00
32	2	7	18675.00	36142.00	168.05	0	Spot (Block32, Row7, Column2)	196.49	194.00	15.40	0.01	0.08	177.00	174.57	177.00	17.79	0.01	0.10	47.00	17.00	0.00	17.00	19.49	153654.00	1.23	190.03	189.50
32	3	7	18962.00	36130.00	124.60	0	Spot (Block32, Row7, Column3)	216.25	215.00	19.35	0.00	0.09	181.00	179.14	181.00	17.13	0.00	0.10	83.00	47.00	0.00	34.00	35.25	88880.00	2.17	195.37	198.00
32	4	7	19245.00	36158.00	147.00	-50	Spot (Block32, Row7, Column4)	196.25	196.00	13.97	0.00	0.07	183.00	182.39	183.00	16.29	0.00	0.09	39.00	8.00	0.00	13.00	13.25	115589.00	0.85	197.84	198.00
32	5	7	19545.00	36160.00	147.00	-50	Spot (Block32, Row7, Column5)	198.39	198.00	13.92	0.00	0.07	189.00	188.80	189.00	14.94	0.00	0.08	36.00	6.00	0.00	9.00	9.39	116654.00	0.64	198.54	194.50
32	6	7	19846.00	36167.00	172.80	0	Spot (Block32, Row7, Column6)	225.69	223.00	17.69	0.01	0.08	192.00	193.74	192.00	24.41	0.00	0.13	68.00	18.00	0.00	31.00	33.69	187772.00	1.31	207.87	205.00
32	7	7	20143.00	36173.00	217.15	0	Spot (Block32, Row7, Column7)	209.26	209.00	16.12	0.00	0.08	184.00	184.55	184.00	17.86	0.00	0.10	68.00	28.00	0.00	25.00	25.26	282706.00	1.38	189.67	188.50
32	8	7	20448.00	36165.00	202.90	0	Spot (Block32, Row7, Column8)	368.14	381.00	50.53	0.01	0.14	189.00	189.60	189.00	17.08	0.00	0.09	100.00	99.00	0.00	192.00	179.14	431463.00	10.45	257.78	260.00
32	1	8	18328.00	36458.00	151.85	0	Spot (Block32, Row8, Column1)	307.09	300.00	52.87	0.01	0.17	175.00	173.47	175.00	18.12	0.00	0.10	99.00	98.00	0.00	125.00	132.09	194695.00	7.37	220.13	213.00
32	2	8	18643.00	36454.00	147.00	-50	Spot (Block32, Row8, Column2)	181.34	183.00	13.00	0.00	0.07	177.00	176.10	177.00	16.07	0.00	0.09	16.00	0.00	0.00	6.00	4.34	106992.00	0.33	180.35	184.50
32	3	8	18921.00	36457.00	187.20	0	Spot (Block32, Row8, Column3)	210.84	208.00	26.93	0.01	0.13	179.00	178.54	179.00	16.01	0.00	0.09	80.00	36.00	0.00	29.00	31.84	208308.00	2.02	194.80	195.00
32	4	8	19238.00	36464.00	160.65	0	Spot (Block32, Row8, Column4)	343.68	329.50	59.92	0.02	0.17	185.00	184.41	185.00	16.41	0.00	0.09	99.00	98.00	0.00	144.50	158.68	245386.00	9.71	232.77	225.00
32	5	8	19543.00	36460.00	147.00	-50	Spot (Block32, Row8, Column5)	200.45	200.00	11.19	0.00	0.06	187.00	188.47	187.00	26.99	0.00	0.14	14.00	0.00	0.00	13.00	13.45	118064.00	0.44	197.60	199.00
32	6	8	19843.00	36463.00	157.05	0	Spot (Block32, Row8, Column6)	1316.06	1244.00	596.32	0.02	0.45	191.00	195.79	191.00	30.29	0.01	0.15	100.00	100.00	0.00	1053.00	1125.06	893605.00	36.98	433.38	401.00
32	7	8	20128.00	36464.00	155.20	0	Spot (Block32, Row8, Column7)	217.42	217.00	12.07	0.00	0.06	190.00	191.97	190.00	23.18	0.00	0.12	61.00	6.00	0.00	27.00	27.42	144147.00	1.10	202.12	201.00
32	8	8	20447.00	36487.00	157.20	0	Spot (Block32, Row8, Column8)	304.28	273.00	228.47	0.05	0.75	195.00	195.34	195.00	18.05	0.00	0.09	89.00	77.00	0.00	78.00	109.28	208126.00	6.03	222.07	217.00
33	1	1	4824.00	38765.00	148.90	0	Spot (Block33, Row1, Column1)	7277.52	6872.50	3765.24	0.02	0.52	170.00	171.68	170.00	34.43	0.00	0.20	100.00	100.00	0.00	6702.50	7107.52	4366513.00	206.37	1774.34	1532.00
33	2	1	5116.00	38785.00	182.90	0	Spot (Block33, Row1, Column2)	197.14	196.00	15.64	0.00	0.08	168.00	167.19	168.00	26.15	0.00	0.16	55.00	5.00	0.00	28.00	29.14	184520.00	1.15	183.62	184.00
33	3	1	5442.00	38764.00	209.65	0	Spot (Block33, Row1, Column3)	184.89	185.00	12.58	0.00	0.07	168.00	165.80	168.00	17.60	0.01	0.11	46.00	6.00	0.00	17.00	16.89	230744.00	1.08	172.73	175.50
33	4	1	5730.00	38773.00	187.60	0	Spot (Block33, Row1, Column4)	194.16	194.00	14.33	0.00	0.07	170.00	168.08	170.00	16.94	0.00	0.10	72.00	20.00	0.00	24.00	24.16	192416.00	1.54	177.46	175.50
33	5	1	6003.00	38795.00	143.15	0	Spot (Block33, Row1, Column5)	230.68	214.50	39.49	0.03	0.17	171.00	169.89	171.00	17.36	0.00	0.10	97.00	69.00	0.00	43.50	59.68	129180.00	3.50	199.92	196.00
33	6	1	6309.00	38778.00	180.90	0	Spot (Block33, Row1, Column6)	219.64	215.00	20.69	0.01	0.09	175.00	174.62	175.00	16.66	0.00	0.10	95.00	67.00	0.00	40.00	44.64	200970.00	2.70	192.63	193.00
33	7	1	6647.00	38782.00	120.45	0	Spot (Block33, Row1, Column7)	337.55	316.00	64.84	0.03	0.19	184.00	191.82	184.00	60.55	0.02	0.32	95.00	61.00	0.00	132.00	153.55	129958.00	2.41	234.00	222.00
33	8	1	6911.00	38791.00	144.20	0	Spot (Block33, Row1, Column8)	20652.61	19593.00	10194.68	0.02	0.49	195.00	208.28	195.00	76.51	0.03	0.37	100.00	100.00	0.00	19398.00	20457.61	11668725.00	267.22	3497.60	2755.50
33	1	2	4808.00	39059.00	213.05	0	Spot (Block33, Row2, Column1)	181.30	180.00	13.83	0.00	0.08	168.00	168.79	168.00	28.28	0.00	0.17	14.00	0.00	0.00	12.00	13.30	235142.00	0.44	171.96	173.00
33	2	2	5104.00	39068.00	186.75	0	Spot (Block33, Row2, Column2)	191.26	192.00	15.14	0.00	0.08	165.00	162.25	165.00	17.91	0.01	0.11	73.00	30.00	0.00	27.00	26.26	187435.00	1.62	169.99	171.00
33	3	2	5418.00	39076.00	147.00	-50	Spot (Block33, Row2, Column3)	171.80	173.00	14.83	0.00	0.09	166.00	163.47	166.00	19.61	0.01	0.12	15.00	0.00	0.00	7.00	5.80	100675.00	0.42	181.19	182.00
33	4	2	5720.00	39102.00	198.05	0	Spot (Block33, Row2, Column4)	190.83	191.00	11.69	0.00	0.06	168.00	165.52	168.00	18.31	0.01	0.11	66.00	11.00	0.00	23.00	22.83	211627.00	1.38	180.11	181.00
33	5	2	6011.00	39075.00	194.55	0	Spot (Block33, Row2, Column5)	222.92	213.00	31.48	0.02	0.14	169.00	167.65	169.00	18.46	0.00	0.11	93.00	62.00	0.00	44.00	53.92	238748.00	2.99	182.46	185.00
33	6	2	6314.00	39076.00	206.25	0	Spot (Block33, Row2, Column6)	200.49	200.00	17.28	0.00	0.09	174.00	186.34	174.00	92.89	0.03	0.50	0.00	0.00	0.00	26.00	26.49	242188.00	0.15	182.45	183.00
33	7	2	6654.00	39100.00	191.25	0	Spot (Block33, Row2, Column7)	194.44	195.00	11.47	0.00	0.06	180.00	178.58	180.00	18.99	0.00	0.11	37.00	1.00	0.00	15.00	14.44	200464.00	0.83	184.94	184.00
33	8	2	6888.00	39111.00	287.55	0	Spot (Block33, Row2, Column8)	194.41	194.00	16.11	0.00	0.08	188.00	197.83	188.00	60.93	0.02	0.31	0.00	0.00	0.00	6.00	6.41	471441.00	-0.06	181.20	180.00
33	1	3	4815.00	39363.00	201.15	0	Spot (Block33, Row3, Column1)	201.89	201.00	20.62	0.00	0.10	165.00	163.74	165.00	15.73	0.00	0.10	85.00	58.00	0.00	36.00	36.89	231569.00	2.42	177.94	179.00
33	2	3	5103.00	39370.00	213.55	0	Spot (Block33, Row3, Column2)	190.83	190.00	15.38	0.00	0.08	165.00	163.07	165.00	18.29	0.01	0.11	66.00	26.00	0.00	25.00	25.83	249028.00	1.52	173.55	175.00
33	3	3	5406.00	39378.00	163.35	0	Spot (Block33, Row3, Column3)	251.04	247.00	46.17	0.01	0.18	168.00	165.71	168.00	17.87	0.01	0.11	99.00	87.00	0.00	79.00	83.04	185522.00	4.78	198.19	195.00
33	4	3	5727.00	39380.00	169.55	0	Spot (Block33, Row3, Column4)	226.07	219.00	27.29	0.01	0.12	167.00	165.14	167.00	17.81	0.00	0.11	98.00	79.00	0.00	52.00	59.07	180176.00	3.42	191.82	192.00
33	5	3	6022.00	39376.00	164.50	0	Spot (Block33, Row3, Column5)	212.76	207.00	21.61	0.01	0.10	172.00	183.03	172.00	95.84	0.03	0.52	2.00	0.00	0.00	35.00	40.76	159572.00	0.31	187.98	188.00
33	6	3	6319.00	39379.00	205.95	0	Spot (Block33, Row3, Column6)	5587.53	3499.50	4564.76	0.20	0.82	179.00	211.03	179.00	140.73	0.07	0.67	100.00	100.00	0.00	3320.50	5408.53	6749740.00	38.20	1423.85	1399.00
33	7	3	6626.00	39384.00	201.45	0	Spot (Block33, Row3, Column7)	217.51	212.00	26.81	0.01	0.12	180.00	194.31	180.00	98.21	0.03	0.51	4.00	0.00	0.00	32.00	37.51	250566.00	0.24	187.34	189.00
33	8	3	6918.00	39395.00	147.20	0	Spot (Block33, Row3, Column8)	1784.64	1717.00	801.20	0.02	0.45	187.00	188.12	187.00	28.39	0.00	0.15	100.00	100.00	0.00	1530.00	1597.64	1051150.00	56.24	596.27	494.00
33	1	4	4802.00	39674.00	168.60	0	Spot (Block33, Row4, Column1)	244.82	240.00	36.15	0.01	0.15	165.00	163.52	165.00	17.84	0.00	0.11	99.00	91.00	0.00	75.00	79.82	192673.00	4.56	190.67	192.00
33	2	4	5114.00	39671.00	175.25	0	Spot (Block33, Row4, Column2)	351.15	358.00	79.34	0.01	0.23	165.00	165.36	165.00	21.59	0.00	0.13	100.00	99.00	0.00	193.00	186.15	301993.00	8.61	219.24	218.00
33	3	4	5421.00	39670.00	140.60	0	Spot (Block33, Row4, Column3)	480.38	482.00	129.93	0.00	0.27	170.00	170.76	170.00	21.33	0.00	0.12	100.00	99.00	0.00	312.00	310.38	257482.00	14.52	247.52	239.00
33	4	4	5665.00	39673.00	172.00	0	Spot (Block33, Row4, Column4)	189.90	190.00	14.48	0.00	0.08	169.00	167.15	169.00	20.16	0.00	0.12	52.00	9.00	0.00	21.00	20.90	157048.00	1.13	179.05	178.00
33	5	4	6026.00	39693.00	139.85	0	Spot (Block33, Row4, Column5)	192.94	195.00	13.24	0.00	0.07	172.00	170.00	172.00	18.32	0.01	0.11	62.00	9.00	0.00	23.00	20.94	102067.00	1.25	183.83	188.00
33	6	4	6320.00	39683.00	174.45	0	Spot (Block33, Row4, Column6)	254.37	265.00	38.48	0.02	0.15	177.00	191.27	177.00	95.97	0.03	0.50	45.00	0.00	0.00	88.00	77.37	217235.00	0.66	194.66	194.00
33	7	4	6604.00	39688.00	177.90	0	Spot (Block33, Row4, Column7)	240.00	221.00	54.05	0.04	0.23	180.00	184.34	180.00	36.90	0.01	0.20	54.00	37.00	0.00	41.00	60.00	211922.00	1.51	191.87	188.00
33	8	4	6930.00	39686.00	154.85	0	Spot (Block33, Row4, Column8)	374.01	351.50	129.56	0.03	0.35	188.00	189.46	188.00	25.00	0.00	0.13	98.00	91.00	0.00	163.50	186.01	246845.00	7.38	240.43	222.00
33	1	5	4815.00	39973.00	176.50	0	Spot (Block33, Row5, Column1)	219.60	217.50	24.86	0.00	0.11	171.00	180.74	171.00	72.11	0.02	0.40	20.00	0.00	0.00	46.50	48.60	190614.00	0.54	186.29	187.00
33	2	5	5111.00	39973.00	144.80	0	Spot (Block33, Row5, Column2)	1813.42	1735.50	668.19	0.02	0.37	172.00	177.52	172.00	32.56	0.01	0.18	100.00	100.00	0.00	1563.50	1641.42	1033652.00	50.24	583.79	492.00
33	3	5	5419.00	39975.00	150.00	0	Spot (Block33, Row5, Column3)	1183.97	1140.00	519.50	0.02	0.44	174.00	176.58	174.00	27.62	0.01	0.16	100.00	100.00	0.00	966.00	1009.97	722221.00	36.48	392.34	369.00
33	4	5	5704.00	39972.00	177.95	0	Spot (Block33, Row5, Column4)	217.95	211.00	25.25	0.01	0.12	173.00	171.83	173.00	21.89	0.00	0.13	86.00	40.00	0.00	38.00	44.95	193321.00	2.11	187.62	187.00
33	5	5	6017.00	39978.00	139.70	0	Spot (Block33, Row5, Column5)	503.19	477.00	130.17	0.02	0.26	172.00	171.42	172.00	17.51	0.00	0.10	100.00	100.00	0.00	305.00	331.19	268702.00	18.95	263.42	270.50
33	6	5	6304.00	39957.00	196.95	0	Spot (Block33, Row5, Column6)	198.98	198.50	14.47	0.00	0.07	173.00	176.71	173.00	34.81	0.01	0.20	27.00	0.00	0.00	25.50	25.98	217683.00	0.64	182.75	186.00
33	7	5	6622.00	39979.00	190.90	0	Spot (Block33, Row5, Column7)	1439.73	1314.00	809.88	0.04	0.56	181.00	192.71	181.00	51.21	0.03	0.27	100.00	100.00	0.00	1133.00	1258.73	1482922.00	24.35	500.88	497.00
33	8	5	6930.00	39985.00	147.80	0	Spot (Block33, Row5, Column8)	2030.85	1323.50	1776.73	0.19	0.87	192.00	196.02	192.00	35.91	0.01	0.18	99.00	98.00	0.00	1131.50	1838.85	1206327.00	51.09	600.49	302.00
33	1	6	4812.00	40269.00	207.80	0	Spot (Block33, Row6, Column1)	4040.29	2512.50	3337.34	0.21	0.83	176.00	201.84	176.00	107.01	0.06	0.53	100.00	100.00	0.00	2336.50	3864.29	4969556.00	35.87	1041.29	1004.50
33	2	6	5111.00	40274.00	217.40	0	Spot (Block33, Row6, Column2)	789.59	664.00	352.52	0.08	0.45	173.00	189.25	173.00	78.32	0.04	0.41	100.00	99.00	0.00	491.00	616.59	1065941.00	7.67	375.64	386.00
33	3	6	5394.00	40289.00	164.15	0	Spot (Block33, Row6, Column3)	239.73	226.00	38.53	0.03	0.16	172.00	175.02	172.00	26.84	0.01	0.15	93.00	50.00	0.00	54.00	67.73	179555.00	2.41	196.70	196.00
33	4	6	5708.00	40299.00	200.35	0	Spot (Block33, Row6, Column4)	185.60	187.00	14.55	0.00	0.08	171.00	169.22	171.00	16.74	0.00	0.10	49.00	7.00	0.00	16.00	14.60	211215.00	0.98	175.01	176.00
33	5	6	6020.00	40276.00	142.20	0	Spot (Block33, Row6, Column5)	440.74	431.00	119.50	0.01	0.27	170.00	170.13	170.00	17.93	0.00	0.11	100.00	99.00	0.00	261.00	270.74	241524.00	15.09	235.64	225.50
33	6	6	6343.00	40264.00	273.55	0	Spot (Block33, Row6, Column6)	186.52	187.00	15.56	0.00	0.08	172.00	173.52	172.00	31.37	0.00	0.18	10.00	0.00	0.00	15.00	14.52	406805.00	0.41	175.42	178.00
33	7	6	6628.00	40283.00	159.15	0	Spot (Block33, Row6, Column7)	376.47	327.00	165.74	0.06	0.44	180.00	184.29	180.00	41.14	0.01	0.22	85.00	72.00	0.00	147.00	196.47	265036.00	4.67	225.28	211.00
33	8	6	6932.00	40291.00	147.10	0	Spot (Block33, Row6, Column8)	2579.13	1975.50	2042.70	0.12	0.79	186.00	186.93	186.00	26.29	0.00	0.14	100.00	100.00	0.00	1789.50	2393.13	1526846.00	90.99	798.03	360.00
33	1	7	4814.00	40570.00	175.10	0	Spot (Block33, Row7, Column1)	442.57	418.00	149.38	0.02	0.34	170.00	181.13	170.00	73.23	0.03	0.40	93.00	71.00	0.00	248.00	272.57	380609.00	3.57	241.93	234.00
33	2	7	5115.00	40587.00	236.70	0	Spot (Block33, Row7, Column2)	183.30	183.00	12.63	0.00	0.07	166.00	168.32	166.00	26.54	0.01	0.16	22.00	0.00	0.00	17.00	17.30	296402.00	0.56	165.26	166.50
33	3	7	5392.00	40574.00	223.75	0	Spot (Block33, Row7, Column3)	183.67	184.00	12.40	0.00	0.07	165.00	163.72	165.00	20.00	0.00	0.12	44.00	3.00	0.00	19.00	18.67	262643.00	1.00	169.98	172.00
33	4	7	5729.00	40569.00	171.35	0	Spot (Block33, Row7, Column4)	179.90	180.00	13.12	0.00	0.07	168.00	166.65	168.00	20.50	0.00	0.12	25.00	1.00	0.00	12.00	11.90	146620.00	0.65	175.01	179.00
33	5	7	5997.00	40591.00	198.20	0	Spot (Block33, Row7, Column5)	194.97	194.00	13.97	0.00	0.07	173.00	173.36	173.00	24.78	0.00	0.14	41.00	1.00	0.00	21.00	21.97	217582.00	0.87	178.05	178.00
33	6	7	6311.00	40579.00	204.40	0	Spot (Block33, Row7, Column6)	924.23	867.00	390.90	0.03	0.42	182.00	224.32	182.00	187.17	0.09	0.83	99.00	75.00	0.00	685.00	742.23	1097989.00	3.74	409.97	404.00
33	7	7	6612.00	40591.00	148.30	0	Spot (Block33, Row7, Column7)	583.02	559.00	228.44	0.02	0.39	183.00	184.81	183.00	29.24	0.00	0.16	100.00	97.00	0.00	376.00	400.02	351560.00	13.62	283.71	263.50
33	8	7	6916.00	40587.00	184.95	0	Spot (Block33, Row7, Column8)	339.24	329.00	64.67	0.01	0.19	188.00	187.68	188.00	22.68	0.00	0.12	98.00	95.00	0.00	141.00	151.24	324655.00	6.68	225.06	215.00
33	1	8	4798.00	40878.00	143.00	0	Spot (Block33, Row8, Column1)	342.22	318.00	100.30	0.03	0.29	167.00	166.54	167.00	20.04	0.00	0.12	100.00	99.00	0.00	151.00	175.22	189590.00	8.77	223.33	209.50
33	2	8	5086.00	40861.00	187.50	0	Spot (Block33, Row8, Column2)	186.19	185.00	17.59	0.00	0.09	166.00	164.41	166.00	19.68	0.00	0.12	49.00	14.00	0.00	19.00	20.19	184140.00	1.11	170.01	167.50
[truncated: 375,836 more chars]
