# Supplementary material for: An antigen microarray protocol for COVID-19 serological analysis
Source: STAR Protoc. 2021 Aug 26;2(3):100815. doi: 10.1016/j.xpro.2021.100815 (PMC8387221; doi:10.1016/j.xpro.2021.100815)
Supplement: Data S8. Slide_quantifications, related to step quantification and statistical analysis 2.e [file mmc8.zip › RPPA0134_12860-V2 A01-D12_IgA_785/Joseph_2021-04-15_20h51m26_5μm_785nmGain005.txt]

ATF	1.0
30	28
"Checksum_ImageFile=305166fcc77b8eb01acc7c832af28c0f"
"Checksum_ResultFile=b7184e54ac5377cafca53c8a35be6fa6"
"Type=Mapix Results 2"
"DateTime=2021/04/15 20:51:38"
"ConfigFile="
"GalFile=L:\RPPA Service\Platform_Projects\2021-02-09_JPL_CoV-Array-7\64 pad grid.gal"
"PixelSize=5"
"Wavelengths=785"
"ImageFiles=L:\RPPA Service\Platform_Projects\2021-03-24_JPL_CoV-Array-9\RPPA0134_12860-V2 A01-D12_IgA_785\Joseph_2021-04-15_20h51m26_5�m_785nmGain005.tif"
"GrinddingParameters=Find mode = Grid + Blocks + Spots | Max. diameter (% Dth) = 200.0 | Min. diameter (% Dth) = 50.0 | Max position offset (% pitch) = 30"
"QuantificationParameter=S/B border width (pixels) = 2.0 | Background diameter (pitch) = 2.0"
"JpegImage=L:\RPPA Service\Platform_Projects\2021-03-24_JPL_CoV-Array-9\RPPA0134_12860-V2 A01-D12_IgA_785\Joseph_2021-04-15_20h51m26_5�m_785nmGain005.jpg"
"FeatureType=Circular"
"Barcode="
"BackgroundSubtraction=LocalFeature"
"Normalization=None"
"ImageOrigin=3680, 2560"
"ImageSize=17760.0, 71040.0"
"JpegOrigin=4835, 2570"
"JpegBrightness=49"
"JpegContrast=30"
"JpegBalance=0"
"Creator=Mapix 9.0.0"
"Scanner=ir710IVD IR0H8_IVD 717045"
"Temperature=32.9"
"Comment="
"Velocity=35 l/s"
"LaserPower=20.0"
"PMTGain=5"
"BatchFilename=L:\RPPA Service\InnooScan\Batch methods\CoV_Array image_processing.mbt"
"Block"	"Column"	"Row"	"X"	"Y"	"Dia."	"Flags"	"ID"	"F785 Mean"	"F785 Median"	"F785 SD"	"F785 |log Mean/Median|"	"F785 CV"	"B785"	"B785 Mean"	"B785 Median"	"B785 SD"	"B785 |log Mean/Median|"	"B785 CV"	"% > B785+1SD"	"% > B785+2SD"	"F785 % Sat."	"F785 Median - B785"	"F785 Mean - B785"	"F785 Total Intensity"	"SNR 785"	"ExcludedMean 785"	"ExcludedMedian 785"
1	1	1	5039.00	2768.00	154.70	0	Spot (Block1, Row1, Column1)	10027.99	8582.00	5804.25	0.07	0.58	71.00	79.44	71.00	39.50	0.05	0.50	100.00	100.00	0.00	8511.00	9956.99	6608447.00	251.89	1631.88	1178.00
1	2	1	5350.00	2777.00	147.00	-50	Spot (Block1, Row1, Column2)	65.31	65.00	9.77	0.00	0.15	64.00	68.62	64.00	29.11	0.03	0.42	0.00	0.00	0.00	1.00	1.31	38470.00	-0.11	62.38	63.00
1	3	1	5651.00	2779.00	147.00	-50	Spot (Block1, Row1, Column3)	59.23	62.00	10.54	0.02	0.18	60.00	59.34	60.00	9.65	0.00	0.16	13.00	0.00	0.00	2.00	-0.77	34829.00	-0.01	51.16	49.00
1	4	1	5951.00	2781.00	147.00	-50	Spot (Block1, Row1, Column4)	72.16	72.00	7.83	0.00	0.11	63.00	62.69	63.00	9.92	0.00	0.16	47.00	9.00	0.00	9.00	9.16	42503.00	0.95	68.46	69.00
1	5	1	6251.00	2783.00	147.00	-50	Spot (Block1, Row1, Column5)	72.51	73.00	8.13	0.00	0.11	67.00	66.94	67.00	9.89	0.00	0.15	30.00	3.00	0.00	6.00	5.51	42633.00	0.56	67.19	67.00
1	6	1	6552.00	2785.00	147.00	-50	Spot (Block1, Row1, Column6)	86.83	86.00	10.07	0.00	0.12	74.00	74.25	74.00	12.18	0.00	0.16	49.00	13.00	0.00	12.00	12.83	51314.00	1.03	79.44	80.00
1	7	1	6852.00	2787.00	147.00	-50	Spot (Block1, Row1, Column7)	93.94	95.00	11.94	0.00	0.13	88.00	103.33	88.00	71.32	0.07	0.69	0.00	0.00	0.00	7.00	5.94	55897.00	-0.13	91.58	89.00
1	8	1	7128.00	2786.00	148.80	0	Spot (Block1, Row1, Column8)	31574.94	29144.00	16942.34	0.03	0.54	128.00	149.66	128.00	105.04	0.07	0.70	100.00	100.00	2.31	29016.00	31446.94	19166004.00	299.16	5261.44	4019.50
1	1	2	5048.00	3076.00	147.00	-50	Spot (Block1, Row2, Column1)	69.86	70.00	7.70	0.00	0.11	69.00	73.42	69.00	23.53	0.03	0.32	0.00	0.00	0.00	1.00	0.86	41008.00	-0.15	66.29	66.00
1	2	2	5349.00	3078.00	147.00	-50	Spot (Block1, Row2, Column2)	54.42	58.00	11.52	0.03	0.21	63.00	63.30	63.00	10.68	0.00	0.17	1.00	0.00	0.00	-5.00	-8.58	32164.00	-0.83	63.14	64.00
1	3	2	5649.00	3080.00	147.00	-50	Spot (Block1, Row2, Column3)	51.78	52.00	7.55	0.00	0.15	61.00	60.46	61.00	9.37	0.00	0.15	0.00	0.00	0.00	-9.00	-9.22	30548.00	-0.93	54.92	56.00
1	4	2	5949.00	3082.00	147.00	-50	Spot (Block1, Row2, Column4)	63.91	64.00	11.61	0.00	0.18	63.00	62.47	63.00	9.52	0.00	0.15	24.00	6.00	0.00	1.00	0.91	37517.00	0.15	65.34	67.00
1	5	2	6269.00	3075.00	164.45	0	Spot (Block1, Row2, Column5)	84.61	84.00	10.36	0.00	0.12	66.00	65.57	66.00	9.62	0.00	0.15	82.00	43.00	0.00	18.00	18.61	63539.00	1.98	74.78	75.00
1	6	2	6550.00	3086.00	147.00	-50	Spot (Block1, Row2, Column6)	78.84	78.00	11.43	0.00	0.15	72.00	72.61	72.00	11.26	0.00	0.16	34.00	10.00	0.00	6.00	6.84	46358.00	0.55	73.24	74.00
1	7	2	6850.00	3088.00	147.00	-50	Spot (Block1, Row2, Column7)	93.94	94.00	7.66	0.00	0.08	90.00	92.93	90.00	22.49	0.01	0.24	0.00	0.00	0.00	4.00	3.94	55330.00	0.04	93.99	95.00
1	8	2	7150.00	3090.00	147.00	-50	Spot (Block1, Row2, Column8)	116.80	116.00	10.72	0.00	0.09	120.00	133.69	120.00	73.09	0.05	0.55	0.00	0.00	0.00	-4.00	-3.20	68676.00	-0.23	124.02	122.00
1	1	3	5047.00	3376.00	147.00	-50	Spot (Block1, Row3, Column1)	70.73	71.00	7.60	0.00	0.11	65.00	64.99	65.00	12.00	0.00	0.18	21.00	0.00	0.00	6.00	5.73	41732.00	0.48	68.21	70.00
1	2	3	5347.00	3378.00	147.00	-50	Spot (Block1, Row3, Column2)	65.38	67.00	9.37	0.01	0.14	64.00	64.11	64.00	12.20	0.00	0.19	5.00	0.00	0.00	3.00	1.38	38773.00	0.10	60.50	62.00
1	3	3	5647.00	3380.00	147.00	-50	Spot (Block1, Row3, Column3)	68.19	69.00	12.17	0.01	0.18	63.00	62.29	63.00	9.42	0.00	0.15	38.00	13.00	0.00	6.00	5.19	40026.00	0.63	68.74	75.00
1	4	3	5992.00	3361.00	222.00	0	Spot (Block1, Row3, Column4)	70.93	71.00	8.37	0.00	0.12	64.00	63.23	64.00	9.34	0.01	0.15	37.00	7.00	0.00	7.00	6.93	100154.00	0.82	64.89	66.00
1	5	3	6248.00	3409.00	189.10	0	Spot (Block1, Row3, Column5)	75.66	76.00	6.80	0.00	0.09	66.00	66.25	66.00	9.79	0.00	0.15	50.00	7.00	0.00	10.00	9.66	76194.00	0.96	69.87	70.00
1	6	3	6572.00	3398.00	220.55	0	Spot (Block1, Row3, Column6)	94.85	91.00	16.03	0.02	0.17	74.00	74.46	74.00	11.75	0.00	0.16	66.00	35.00	0.00	17.00	20.85	132038.00	1.74	81.61	82.00
1	7	3	6848.00	3388.00	147.00	-50	Spot (Block1, Row3, Column7)	97.07	97.00	8.33	0.00	0.09	89.00	90.45	89.00	16.95	0.01	0.19	16.00	0.00	0.00	8.00	8.07	57077.00	0.39	91.06	91.00
1	8	3	7170.00	3407.00	159.80	0	Spot (Block1, Row3, Column8)	175.63	174.00	37.29	0.00	0.21	116.00	116.74	116.00	19.26	0.00	0.16	86.00	63.00	0.00	58.00	59.63	124170.00	3.06	137.91	131.00
1	1	4	5045.00	3676.00	147.00	-50	Spot (Block1, Row4, Column1)	63.11	66.00	10.99	0.02	0.17	64.00	63.81	64.00	13.98	0.00	0.22	5.00	0.00	0.00	2.00	-0.89	37171.00	-0.05	68.76	69.00
1	2	4	5345.00	3678.00	147.00	-50	Spot (Block1, Row4, Column2)	59.15	58.00	7.52	0.01	0.13	65.00	64.30	65.00	12.91	0.00	0.20	0.00	0.00	0.00	-7.00	-5.85	34842.00	-0.40	61.36	62.00
1	3	4	5640.00	3677.00	231.30	0	Spot (Block1, Row4, Column3)	88.39	88.00	15.78	0.00	0.18	66.00	64.43	66.00	10.37	0.01	0.16	77.00	52.00	0.00	22.00	22.39	135766.00	2.31	69.55	70.00
1	4	4	5946.00	3682.00	147.00	-50	Spot (Block1, Row4, Column4)	63.09	64.00	8.46	0.01	0.13	67.00	66.05	67.00	9.46	0.01	0.14	3.00	0.00	0.00	-3.00	-3.91	37347.00	-0.31	62.39	65.00
1	5	4	6280.00	3657.00	140.90	0	Spot (Block1, Row4, Column5)	79.22	79.00	6.76	0.00	0.09	70.00	69.79	70.00	9.71	0.00	0.14	47.00	4.00	0.00	9.00	9.22	42304.00	0.97	74.11	75.00
1	6	4	6550.00	3680.00	238.10	0	Spot (Block1, Row4, Column6)	105.37	104.00	17.70	0.01	0.17	75.00	75.71	75.00	11.97	0.00	0.16	86.00	62.00	0.00	29.00	30.37	171964.00	2.48	82.93	81.00
1	7	4	6847.00	3688.00	147.00	-50	Spot (Block1, Row4, Column7)	88.58	88.00	8.66	0.00	0.10	89.00	89.58	89.00	13.21	0.00	0.15	5.00	0.00	0.00	-1.00	-0.42	52442.00	-0.08	89.45	87.50
1	8	4	7147.00	3690.00	147.00	-50	Spot (Block1, Row4, Column8)	122.13	122.00	16.68	0.00	0.14	109.00	113.15	109.00	22.22	0.02	0.20	29.00	3.00	0.00	13.00	13.13	71811.00	0.40	118.84	119.00
1	1	5	5043.00	3976.00	147.00	-50	Spot (Block1, Row5, Column1)	66.43	66.00	7.57	0.00	0.11	63.00	62.82	63.00	11.55	0.00	0.18	13.00	0.00	0.00	3.00	3.43	38997.00	0.31	67.60	68.00
1	2	5	5344.00	3978.00	147.00	-50	Spot (Block1, Row5, Column2)	67.98	69.50	9.59	0.01	0.14	64.00	63.17	64.00	10.71	0.01	0.17	27.00	0.00	0.00	5.50	3.98	39974.00	0.45	64.38	64.00
1	3	5	5644.00	3980.00	147.00	-50	Spot (Block1, Row5, Column3)	70.35	72.00	9.00	0.01	0.13	67.00	65.97	67.00	10.97	0.01	0.17	23.00	2.00	0.00	5.00	3.35	41439.00	0.40	65.84	65.00
1	4	5	5944.00	3982.00	147.00	-50	Spot (Block1, Row5, Column4)	66.98	68.00	10.12	0.01	0.15	68.00	67.97	68.00	10.31	0.00	0.15	7.00	1.00	0.00	0.00	-1.02	39387.00	-0.10	70.55	69.00
1	5	5	6228.00	3982.00	166.80	0	Spot (Block1, Row5, Column5)	151.59	162.00	32.06	0.03	0.21	72.00	71.92	72.00	10.70	0.00	0.15	100.00	99.00	0.00	90.00	79.59	117329.00	7.44	96.79	98.00
1	6	5	6545.00	3986.00	147.00	-50	Spot (Block1, Row5, Column6)	90.40	90.00	7.60	0.00	0.08	77.00	77.11	77.00	11.97	0.00	0.16	60.00	8.00	0.00	13.00	13.40	53336.00	1.11	83.31	84.00
1	7	5	6850.00	3985.00	171.35	0	Spot (Block1, Row5, Column7)	171.76	175.00	34.84	0.01	0.20	88.00	89.03	88.00	12.91	0.01	0.15	99.00	98.00	0.00	87.00	83.76	140157.00	6.41	122.47	121.00
1	8	5	7139.00	4009.00	173.75	0	Spot (Block1, Row5, Column8)	122.57	123.00	11.18	0.00	0.09	107.00	109.80	107.00	20.27	0.01	0.18	31.00	0.00	0.00	16.00	15.57	103690.00	0.63	107.80	109.00
1	1	6	5023.00	4267.00	220.40	0	Spot (Block1, Row6, Column1)	81.16	81.00	11.06	0.00	0.14	63.00	61.85	63.00	9.86	0.01	0.16	79.00	44.00	0.00	18.00	18.16	112808.00	1.96	67.79	68.00
1	2	6	5348.00	4261.00	194.80	0	Spot (Block1, Row6, Column2)	76.21	76.00	7.52	0.00	0.10	65.00	63.94	65.00	11.01	0.01	0.17	49.00	6.00	0.00	11.00	11.21	82006.00	1.11	69.95	71.00
1	3	6	5642.00	4280.00	147.00	-50	Spot (Block1, Row6, Column3)	79.87	80.00	8.76	0.00	0.11	67.00	66.74	67.00	10.40	0.00	0.16	61.00	17.00	0.00	13.00	12.87	47043.00	1.26	77.11	78.50
1	4	6	5943.00	4285.00	244.75	0	Spot (Block1, Row6, Column4)	77.01	78.00	9.61	0.01	0.12	70.00	69.07	70.00	10.41	0.01	0.15	37.00	6.00	0.00	8.00	7.01	133386.00	0.76	69.16	70.00
1	5	6	6243.00	4279.00	171.35	0	Spot (Block1, Row6, Column5)	129.53	122.00	29.72	0.03	0.23	73.00	73.26	73.00	10.29	0.00	0.14	98.00	93.00	0.00	49.00	56.53	105699.00	5.47	88.93	88.00
1	6	6	6543.00	4286.00	147.00	-50	Spot (Block1, Row6, Column6)	78.88	80.00	7.84	0.01	0.10	76.00	76.24	76.00	11.24	0.00	0.15	13.00	0.00	0.00	4.00	2.88	46540.00	0.23	73.02	73.00
1	7	6	6835.00	4271.00	179.10	0	Spot (Block1, Row6, Column7)	107.64	107.00	9.37	0.00	0.09	86.00	86.79	86.00	14.63	0.00	0.17	76.00	18.00	0.00	21.00	21.64	96988.00	1.43	95.76	95.00
1	8	6	7144.00	4290.00	147.00	-50	Spot (Block1, Row6, Column8)	123.11	123.00	14.68	0.00	0.12	110.00	111.65	110.00	19.97	0.01	0.18	31.00	4.00	0.00	13.00	13.11	72633.00	0.57	122.41	121.00
1	1	7	5123.00	4581.00	115.05	0	Spot (Block1, Row7, Column1)	75.06	74.00	8.81	0.01	0.12	62.00	61.18	62.00	10.45	0.01	0.17	60.00	20.00	0.00	12.00	13.06	26120.00	1.33	67.36	67.00
1	2	7	5340.00	4579.00	147.00	-50	Spot (Block1, Row7, Column2)	73.87	74.00	8.28	0.00	0.11	65.00	64.80	65.00	10.02	0.00	0.15	41.00	8.00	0.00	9.00	8.87	43510.00	0.91	67.73	69.00
1	3	7	5641.00	4581.00	147.00	-50	Spot (Block1, Row7, Column3)	67.11	67.00	7.38	0.00	0.11	69.00	68.53	69.00	9.82	0.00	0.14	6.00	0.00	0.00	-2.00	-1.89	39460.00	-0.14	63.07	63.00
1	4	7	5941.00	4583.00	147.00	-50	Spot (Block1, Row7, Column4)	70.76	70.00	10.31	0.00	0.15	69.00	67.92	69.00	10.35	0.01	0.15	16.00	5.00	0.00	1.00	1.76	41679.00	0.27	76.44	74.00
1	5	7	6234.00	4566.00	151.95	0	Spot (Block1, Row7, Column5)	97.18	98.00	12.20	0.00	0.13	74.00	73.69	74.00	11.64	0.00	0.16	80.00	51.00	0.00	24.00	23.18	61708.00	2.02	80.34	81.00
1	6	7	6544.00	4596.00	152.60	0	Spot (Block1, Row7, Column6)	158.15	158.00	36.67	0.00	0.23	79.00	80.14	79.00	12.47	0.01	0.16	99.00	96.00	0.00	79.00	79.15	101216.00	6.26	112.96	110.00
1	7	7	6824.00	4621.00	251.30	0	Spot (Block1, Row7, Column7)	95.52	96.00	11.32	0.00	0.12	87.00	88.76	87.00	16.38	0.01	0.18	24.00	1.00	0.00	9.00	8.52	174516.00	0.41	87.56	90.00
1	8	7	7135.00	4588.00	193.80	0	Spot (Block1, Row7, Column8)	347.18	305.00	125.51	0.06	0.36	112.00	113.00	112.00	20.59	0.00	0.18	100.00	100.00	0.00	193.00	235.18	368361.00	11.37	172.18	175.00
1	1	8	5033.00	4864.00	126.80	0	Spot (Block1, Row8, Column1)	215.03	211.00	45.85	0.01	0.21	62.00	61.50	62.00	10.27	0.00	0.17	100.00	100.00	0.00	149.00	153.03	91816.00	14.95	108.40	104.00
1	2	8	5339.00	4879.00	147.00	-50	Spot (Block1, Row8, Column2)	69.50	70.00	6.50	0.00	0.09	66.00	65.84	66.00	10.18	0.00	0.15	13.00	0.00	0.00	4.00	3.50	40933.00	0.36	66.90	67.00
1	3	8	5639.00	4881.00	147.00	-50	Spot (Block1, Row8, Column3)	73.95	74.00	7.81	0.00	0.11	71.00	70.66	71.00	9.51	0.00	0.13	19.00	1.00	0.00	3.00	2.95	43482.00	0.35	74.25	76.00
1	4	8	5927.00	4874.00	195.55	0	Spot (Block1, Row8, Column4)	133.26	117.00	42.97	0.06	0.32	73.00	73.22	73.00	10.48	0.00	0.14	97.00	86.00	0.00	44.00	60.26	144453.00	5.73	83.63	83.00
1	5	8	6240.00	4885.00	147.00	-50	Spot (Block1, Row8, Column5)	83.03	83.00	7.01	0.00	0.08	79.00	78.67	79.00	11.85	0.00	0.15	16.00	0.00	0.00	4.00	4.03	49234.00	0.37	82.14	83.50
1	6	8	6533.00	4884.00	206.20	0	Spot (Block1, Row8, Column6)	166.07	172.00	43.76	0.02	0.26	86.00	86.63	86.00	12.34	0.00	0.14	98.00	91.00	0.00	86.00	80.07	200939.00	6.44	107.73	107.00
1	7	8	6826.00	4873.00	252.80	0	Spot (Block1, Row8, Column7)	103.08	103.00	11.44	0.00	0.11	93.00	93.06	93.00	11.95	0.00	0.13	43.00	12.00	0.00	10.00	10.08	190909.00	0.84	92.85	94.00
1	8	8	7114.00	4893.00	160.45	0	Spot (Block1, Row8, Column8)	188.95	192.00	64.74	0.01	0.34	108.00	108.41	108.00	17.33	0.00	0.16	95.00	86.00	0.00	84.00	80.95	133780.00	4.65	125.71	125.00
2	1	1	9537.00	2799.00	153.30	0	Spot (Block2, Row1, Column1)	11812.99	10265.00	7022.91	0.06	0.59	288.00	293.36	288.00	57.01	0.01	0.19	100.00	100.00	0.00	9977.00	11524.99	7607568.00	202.05	2564.49	1847.50
2	2	1	9816.00	2803.00	204.75	0	Spot (Block2, Row1, Column2)	331.90	314.00	45.19	0.02	0.14	291.00	292.64	291.00	45.27	0.00	0.15	34.00	19.00	0.00	23.00	40.90	395629.00	0.87	296.23	295.00
2	3	1	10134.00	2801.00	147.00	-50	Spot (Block2, Row1, Column3)	308.96	301.00	41.20	0.01	0.13	295.00	296.32	295.00	32.97	0.00	0.11	22.00	16.00	0.00	6.00	13.96	181668.00	0.38	312.97	303.00
2	4	1	10430.00	2789.00	183.60	0	Spot (Block2, Row1, Column4)	350.22	336.00	41.52	0.02	0.12	298.00	300.04	298.00	33.17	0.00	0.11	52.00	40.00	0.00	38.00	52.22	333407.00	1.51	317.63	306.00
2	5	1	10751.00	2793.00	178.40	0	Spot (Block2, Row1, Column5)	346.73	330.00	48.04	0.02	0.14	299.00	299.89	299.00	31.56	0.00	0.11	49.00	37.00	0.00	31.00	47.73	309626.00	1.48	326.49	317.50
2	6	1	11032.00	2786.00	197.90	0	Spot (Block2, Row1, Column6)	346.44	325.00	51.76	0.03	0.15	300.00	305.31	300.00	38.51	0.01	0.13	44.00	35.00	0.00	25.00	46.44	384550.00	1.07	319.97	304.50
2	7	1	11329.00	2788.00	140.55	0	Spot (Block2, Row1, Column7)	370.64	379.00	56.97	0.01	0.15	307.00	329.44	307.00	92.80	0.03	0.28	28.00	3.00	0.00	72.00	63.64	198295.00	0.44	349.49	328.50
2	8	1	11628.00	2811.00	148.85	0	Spot (Block2, Row1, Column8)	34952.29	32741.00	17526.17	0.03	0.50	319.00	356.02	319.00	126.84	0.05	0.36	100.00	100.00	6.93	32422.00	34633.29	21181124.00	272.75	6684.86	4665.00
2	1	2	9532.00	3097.00	147.00	-50	Spot (Block2, Row2, Column1)	290.18	294.00	29.03	0.01	0.10	280.00	276.43	280.00	45.73	0.01	0.17	8.00	0.00	0.00	14.00	10.18	172657.00	0.30	289.62	292.00
2	2	2	9815.00	3094.00	177.50	0	Spot (Block2, Row2, Column2)	301.41	297.00	25.67	0.01	0.09	285.00	279.77	285.00	32.72	0.01	0.12	12.00	7.00	0.00	12.00	16.41	265239.00	0.66	288.27	290.00
2	3	2	10127.00	3097.00	176.55	0	Spot (Block2, Row2, Column3)	324.89	309.00	42.85	0.02	0.13	289.00	286.43	289.00	28.61	0.00	0.10	38.00	29.00	0.00	20.00	35.89	283306.00	1.34	306.21	296.00
2	4	2	10447.00	3106.00	173.60	0	Spot (Block2, Row2, Column4)	345.21	328.50	50.58	0.02	0.15	293.00	290.67	293.00	32.45	0.00	0.11	51.00	44.00	0.00	35.50	52.21	287904.00	1.68	317.56	312.00
2	5	2	10738.00	3105.00	176.20	0	Spot (Block2, Row2, Column5)	787.17	767.00	217.18	0.01	0.28	295.00	294.67	295.00	33.82	0.00	0.11	100.00	100.00	0.00	472.00	492.17	682474.00	14.56	450.91	420.50
2	6	2	11010.00	3129.00	137.15	0	Spot (Block2, Row2, Column6)	328.38	313.50	41.19	0.02	0.13	296.00	298.82	296.00	35.81	0.00	0.12	33.00	18.00	0.00	17.50	32.38	166162.00	0.83	317.04	304.00
2	7	2	11344.00	3116.00	130.35	0	Spot (Block2, Row2, Column7)	343.38	332.00	39.17	0.01	0.11	298.00	299.80	298.00	34.88	0.00	0.12	49.00	36.00	0.00	34.00	45.38	156581.00	1.25	331.73	316.00
2	8	2	11634.00	3111.00	147.00	-50	Spot (Block2, Row2, Column8)	321.29	313.00	33.80	0.01	0.11	301.00	322.43	301.00	92.64	0.03	0.29	5.00	0.00	0.00	12.00	20.29	188597.00	-0.01	315.51	303.00
2	1	3	9532.00	3406.00	140.85	0	Spot (Block2, Row3, Column1)	344.38	338.00	46.53	0.01	0.14	273.00	266.81	273.00	32.18	0.01	0.12	75.00	50.00	0.00	65.00	71.38	185965.00	2.41	308.37	301.00
2	2	3	9812.00	3412.00	136.75	0	Spot (Block2, Row3, Column2)	311.22	301.00	43.25	0.01	0.14	280.00	273.00	280.00	31.74	0.01	0.12	29.00	14.00	0.00	21.00	31.22	155612.00	1.20	301.20	299.00
2	3	3	10126.00	3398.00	159.95	0	Spot (Block2, Row3, Column3)	470.30	427.00	133.40	0.04	0.28	284.00	279.07	284.00	27.22	0.01	0.10	96.00	88.00	0.00	143.00	186.30	332975.00	7.02	323.75	312.00
2	4	3	10419.00	3379.00	234.25	0	Spot (Block2, Row3, Column4)	330.31	313.00	44.73	0.02	0.14	288.00	283.60	288.00	30.99	0.01	0.11	43.00	30.00	0.00	25.00	42.31	522218.00	1.51	302.64	304.00
2	5	3	10733.00	3411.00	136.05	0	Spot (Block2, Row3, Column5)	394.49	385.00	89.87	0.01	0.23	292.00	291.87	292.00	33.60	0.00	0.12	88.00	76.00	0.00	93.00	102.49	196454.00	3.05	337.51	318.50
2	6	3	11035.00	3404.00	191.00	0	Spot (Block2, Row3, Column6)	1100.20	1027.00	416.52	0.03	0.38	294.00	294.43	294.00	38.99	0.00	0.13	100.00	100.00	0.00	733.00	806.20	1132110.00	20.67	527.92	514.00
2	7	3	11332.00	3409.00	147.00	-50	Spot (Block2, Row3, Column7)	300.67	295.00	35.08	0.01	0.12	292.00	291.68	292.00	38.25	0.00	0.13	13.00	8.00	0.00	3.00	8.67	176491.00	0.23	297.37	297.00
2	8	3	11630.00	3422.00	156.80	0	Spot (Block2, Row3, Column8)	1382.89	1306.00	500.80	0.02	0.36	294.00	295.01	294.00	37.44	0.00	0.13	99.00	99.00	0.00	1012.00	1088.89	937598.00	29.06	564.47	514.00
2	1	4	9515.00	3696.00	190.20	0	Spot (Block2, Row4, Column1)	301.42	299.00	37.82	0.00	0.13	257.00	256.54	257.00	30.05	0.00	0.12	68.00	22.00	0.00	42.00	44.42	307148.00	1.49	268.94	264.00
2	2	4	9838.00	3709.00	188.30	0	Spot (Block2, Row4, Column2)	368.29	375.50	52.02	0.01	0.14	271.00	266.17	271.00	31.80	0.01	0.12	92.00	63.00	0.00	104.50	97.29	367549.00	3.21	298.19	300.50
2	3	4	10133.00	3696.00	159.00	0	Spot (Block2, Row4, Column3)	552.28	496.00	161.85	0.05	0.29	276.00	269.03	276.00	31.55	0.01	0.12	99.00	96.00	0.00	220.00	276.28	387149.00	8.98	330.75	313.00
2	4	4	10409.00	3725.00	170.95	0	Spot (Block2, Row4, Column4)	303.76	297.00	29.89	0.01	0.10	278.00	271.06	278.00	32.09	0.01	0.12	24.00	11.00	0.00	19.00	25.76	246047.00	1.02	286.20	287.00
2	5	4	10761.00	3685.00	169.55	0	Spot (Block2, Row4, Column5)	314.15	301.00	45.52	0.02	0.14	286.00	282.51	286.00	31.34	0.01	0.11	27.00	18.00	0.00	15.00	28.15	250695.00	1.01	295.99	298.00
2	6	4	11029.00	3710.00	187.25	0	Spot (Block2, Row4, Column6)	815.34	782.00	229.78	0.02	0.28	285.00	281.89	285.00	35.27	0.00	0.13	100.00	99.00	0.00	497.00	530.34	801479.00	15.12	428.59	396.50
2	7	4	11330.00	3709.00	147.00	-50	Spot (Block2, Row4, Column7)	315.76	303.00	44.19	0.02	0.14	288.00	285.87	288.00	41.50	0.00	0.15	23.00	15.00	0.00	15.00	27.76	187247.00	0.72	313.65	303.00
2	8	4	11630.00	3711.00	147.00	-50	Spot (Block2, Row4, Column8)	308.40	302.00	32.69	0.01	0.11	289.00	285.72	289.00	31.92	0.00	0.11	21.00	14.00	0.00	13.00	19.40	181957.00	0.71	296.13	297.00
2	1	5	9548.00	3991.00	181.25	0	Spot (Block2, Row5, Column1)	333.69	319.00	53.98	0.02	0.16	259.00	259.50	259.00	33.60	0.00	0.13	83.00	41.00	0.00	60.00	74.69	306996.00	2.21	274.66	284.00
2	2	5	9828.00	4001.00	156.20	0	Spot (Block2, Row5, Column2)	1416.53	1374.50	463.61	0.01	0.33	270.00	266.06	270.00	36.98	0.01	0.14	100.00	100.00	0.00	1104.50	1146.53	949072.00	31.11	550.97	490.00
2	3	5	10139.00	3999.00	181.95	0	Spot (Block2, Row5, Column3)	588.04	549.00	195.18	0.03	0.33	259.00	258.80	259.00	33.11	0.00	0.13	99.00	95.00	0.00	290.00	329.04	549822.00	9.94	343.50	323.00
2	4	5	10422.00	4015.00	188.05	0	Spot (Block2, Row5, Column4)	320.37	312.00	40.33	0.01	0.13	254.00	256.11	254.00	33.95	0.00	0.13	84.00	38.00	0.00	58.00	66.37	318445.00	1.89	275.23	280.00
2	5	5	10735.00	4009.00	150.75	0	Spot (Block2, Row5, Column5)	690.75	658.00	222.63	0.02	0.32	274.00	264.94	274.00	36.07	0.01	0.14	100.00	99.00	0.00	384.00	416.75	428957.00	11.80	361.37	331.00
2	6	5	11014.00	3975.00	218.20	0	Spot (Block2, Row5, Column6)	288.97	289.00	23.65	0.00	0.08	281.00	276.95	281.00	41.06	0.01	0.15	4.00	0.00	0.00	8.00	7.97	393002.00	0.29	274.35	282.00
2	7	5	11332.00	4006.00	176.20	0	Spot (Block2, Row5, Column7)	1890.09	1763.50	793.36	0.03	0.42	281.00	277.34	281.00	54.10	0.01	0.20	100.00	100.00	0.00	1482.50	1609.09	1640594.00	29.81	671.75	639.00
2	8	5	11651.00	4038.00	124.80	0	Spot (Block2, Row5, Column8)	330.73	317.00	37.40	0.02	0.11	274.00	266.99	274.00	42.71	0.01	0.16	52.00	31.00	0.00	43.00	56.73	136921.00	1.49	296.98	292.00
2	1	6	9532.00	4296.00	200.45	0	Spot (Block2, Row6, Column1)	862.66	808.00	332.20	0.03	0.39	252.00	256.26	252.00	41.40	0.01	0.16	100.00	100.00	0.00	556.00	610.66	984299.00	14.65	424.91	412.00
2	2	6	9829.00	4299.00	186.00	0	Spot (Block2, Row6, Column2)	1018.63	976.00	343.66	0.02	0.34	271.00	268.81	271.00	42.48	0.00	0.16	100.00	100.00	0.00	705.00	747.63	991131.00	17.65	485.00	477.50
2	3	6	10122.00	4300.00	204.05	0	Spot (Block2, Row6, Column3)	296.67	296.00	34.03	0.00	0.11	243.00	251.06	243.00	34.33	0.01	0.14	80.00	24.00	0.00	53.00	53.67	349771.00	1.33	259.58	264.00
2	4	6	10451.00	4305.00	176.75	0	Spot (Block2, Row6, Column4)	305.92	303.00	27.76	0.00	0.09	235.00	242.70	235.00	31.13	0.01	0.13	95.00	61.00	0.00	68.00	70.92	266457.00	2.03	277.22	284.50
2	5	6	10727.00	4308.00	142.80	0	Spot (Block2, Row6, Column5)	569.60	528.00	152.18	0.03	0.27	246.00	252.09	246.00	36.62	0.01	0.15	100.00	100.00	0.00	282.00	323.60	312709.00	8.67	361.27	340.00
2	6	6	11026.00	4308.00	147.00	-50	Spot (Block2, Row6, Column6)	280.81	288.00	25.83	0.01	0.09	264.00	261.27	264.00	39.32	0.00	0.15	17.00	0.00	0.00	24.00	16.81	165676.00	0.50	280.98	287.00
2	7	6	11329.00	4306.00	180.25	0	Spot (Block2, Row6, Column7)	307.03	300.00	33.03	0.01	0.11	248.00	254.97	248.00	43.77	0.01	0.17	68.00	15.00	0.00	52.00	59.03	279399.00	1.19	280.99	285.00
2	8	6	11647.00	4312.00	160.55	0	Spot (Block2, Row6, Column8)	294.78	293.00	23.89	0.00	0.08	240.00	248.34	240.00	34.61	0.01	0.14	89.00	13.00	0.00	53.00	54.78	211060.00	1.34	270.44	280.00
2	1	7	9523.00	4599.00	187.75	0	Spot (Block2, Row7, Column1)	389.29	389.00	67.73	0.00	0.17	240.00	247.97	240.00	34.10	0.01	0.14	98.00	85.00	0.00	149.00	149.29	386171.00	4.14	287.82	290.00
2	2	7	9828.00	4582.00	228.80	0	Spot (Block2, Row7, Column2)	271.12	279.00	31.93	0.01	0.12	238.00	249.41	238.00	38.83	0.02	0.16	52.00	5.00	0.00	41.00	33.12	408312.00	0.56	252.24	248.00
2	3	7	10121.00	4605.00	202.05	0	Spot (Block2, Row7, Column3)	265.56	274.00	29.36	0.01	0.11	229.00	237.29	229.00	28.67	0.02	0.12	66.00	27.00	0.00	45.00	36.56	307520.00	0.99	251.57	257.00
2	4	7	10406.00	4605.00	180.20	0	Spot (Block2, Row7, Column4)	275.09	285.00	29.56	0.02	0.11	231.00	239.28	231.00	30.74	0.02	0.13	68.00	34.00	0.00	54.00	44.09	248954.00	1.16	250.36	244.00
2	5	7	10696.00	4615.00	197.85	0	Spot (Block2, Row7, Column5)	267.88	277.00	29.20	0.01	0.11	233.00	244.83	233.00	37.75	0.02	0.15	57.00	3.00	0.00	44.00	34.88	297077.00	0.61	248.48	239.00
2	6	7	11028.00	4608.00	169.30	0	Spot (Block2, Row7, Column6)	1338.81	1288.00	461.02	0.02	0.34	247.00	257.72	247.00	45.66	0.02	0.18	100.00	100.00	0.00	1041.00	1091.81	1069709.00	23.68	521.17	515.00
2	7	7	11352.00	4621.00	249.95	0	Spot (Block2, Row7, Column7)	268.40	276.00	30.37	0.01	0.11	234.00	244.98	234.00	36.29	0.02	0.15	55.00	5.00	0.00	42.00	34.40	486602.00	0.65	236.35	230.00
2	8	7	11629.00	4610.00	189.70	0	Spot (Block2, Row7, Column8)	1014.63	1010.00	285.14	0.00	0.28	229.00	238.22	229.00	32.88	0.02	0.14	100.00	99.00	0.00	781.00	785.63	1031880.00	23.61	444.10	378.00
2	1	8	9535.00	4884.00	123.45	0	Spot (Block2, Row8, Column1)	465.21	454.00	110.23	0.01	0.24	233.00	243.16	233.00	31.17	0.02	0.13	99.00	98.00	0.00	221.00	232.21	189340.00	7.12	312.96	301.00
2	2	8	9801.00	4895.00	198.15	0	Spot (Block2, Row8, Column2)	278.70	283.00	33.11	0.01	0.12	229.00	236.91	229.00	28.96	0.01	0.12	79.00	42.00	0.00	54.00	49.70	310476.00	1.44	255.75	265.00
2	3	8	10080.00	4920.00	212.80	0	Spot (Block2, Row8, Column3)	273.53	284.00	32.99	0.02	0.12	229.00	237.07	229.00	30.74	0.02	0.13	67.00	38.00	0.00	55.00	44.53	355866.00	1.19	245.96	243.50
2	4	8	10426.00	4904.00	148.00	0	Spot (Block2, Row8, Column4)	2141.03	2086.50	775.91	0.01	0.36	229.00	238.66	229.00	34.48	0.02	0.14	100.00	100.00	0.00	1857.50	1912.03	1280338.00	55.17	717.88	591.00
2	5	8	10729.00	4916.00	211.40	0	Spot (Block2, Row8, Column5)	279.80	285.00	26.51	0.01	0.09	230.00	242.29	230.00	40.65	0.02	0.17	71.00	6.00	0.00	55.00	49.80	355902.00	0.92	245.43	241.00
2	6	8	11028.00	4908.00	189.35	0	Spot (Block2, Row8, Column6)	1240.11	1015.00	621.47	0.09	0.50	242.00	254.37	242.00	45.49	0.02	0.18	100.00	100.00	0.00	773.00	998.11	1253747.00	21.67	524.92	507.00
2	7	8	11321.00	4919.00	193.55	0	Spot (Block2, Row8, Column7)	274.36	279.00	25.73	0.01	0.09	229.00	238.44	229.00	34.79	0.02	0.15	72.00	12.00	0.00	50.00	45.36	291375.00	1.03	253.22	253.00
2	8	8	11608.00	4918.00	157.25	0	Spot (Block2, Row8, Column8)	329.20	315.00	56.58	0.02	0.17	223.00	230.92	223.00	28.96	0.02	0.13	97.00	90.00	0.00	92.00	106.20	223859.00	3.39	263.66	266.00
3	1	1	14015.00	3011.00	147.00	-50	Spot (Block3, Row1, Column1)	74.06	73.00	13.98	0.01	0.19	66.00	770.25	66.00	2880.51	1.07	3.74	0.00	0.00	0.00	7.00	8.06	43619.00	-0.24	77.43	71.00
3	2	1	14315.00	3013.00	147.00	-50	Spot (Block3, Row1, Column2)	61.90	62.00	8.84	0.00	0.14	63.00	270.37	63.00	1775.32	0.63	6.57	0.00	0.00	0.00	-1.00	-1.10	36582.00	-0.12	59.12	61.00
3	3	1	14615.00	3015.00	147.00	-50	Spot (Block3, Row1, Column3)	61.21	63.00	9.33	0.01	0.15	58.00	56.21	58.00	11.57	0.01	0.21	19.00	0.00	0.00	5.00	3.21	35931.00	0.43	55.49	57.50
3	4	1	14916.00	3017.00	147.00	-50	Spot (Block3, Row1, Column4)	48.51	48.00	9.01	0.00	0.19	57.00	55.46	57.00	11.76	0.01	0.21	0.00	0.00	0.00	-9.00	-8.49	28621.00	-0.59	50.81	50.00
3	5	1	15216.00	3019.00	147.00	-50	Spot (Block3, Row1, Column5)	59.77	60.00	11.23	0.00	0.19	55.00	54.89	55.00	12.74	0.00	0.23	23.00	3.00	0.00	5.00	4.77	35205.00	0.38	57.48	56.00
3	6	1	15516.00	3021.00	147.00	-50	Spot (Block3, Row1, Column6)	58.22	60.00	11.72	0.01	0.20	56.00	55.62	56.00	20.81	0.00	0.37	2.00	0.00	0.00	4.00	2.22	34294.00	0.13	58.18	57.50
3	7	1	15817.00	3023.00	147.00	-50	Spot (Block3, Row1, Column7)	56.65	57.00	8.80	0.00	0.16	59.00	87.65	59.00	644.52	0.17	7.35	0.00	0.00	0.00	-2.00	-2.35	33652.00	-0.05	54.89	55.50
3	8	1	16117.00	3025.00	147.00	-50	Spot (Block3, Row1, Column8)	106.57	100.00	34.83	0.03	0.33	72.00	1966.33	72.00	7977.40	1.44	4.06	0.00	0.00	0.00	28.00	34.57	62662.00	-0.23	108.57	93.00
3	1	2	14013.00	3311.00	147.00	-50	Spot (Block3, Row2, Column1)	61.89	62.00	9.13	0.00	0.15	61.00	59.45	61.00	12.37	0.01	0.21	11.00	0.00	0.00	1.00	0.89	36332.00	0.20	59.71	60.00
3	2	2	14313.00	3313.00	147.00	-50	Spot (Block3, Row2, Column2)	61.66	64.00	11.59	0.02	0.19	60.00	59.32	60.00	12.03	0.00	0.20	19.00	0.00	0.00	4.00	1.66	36196.00	0.19	65.47	67.00
3	3	2	14614.00	3315.00	147.00	-50	Spot (Block3, Row2, Column3)	54.48	56.00	12.37	0.01	0.23	58.00	57.44	58.00	12.35	0.00	0.21	10.00	0.00	0.00	-2.00	-3.52	32034.00	-0.24	56.43	57.00
3	4	2	14914.00	3317.00	147.00	-50	Spot (Block3, Row2, Column4)	59.43	62.00	14.52	0.02	0.24	59.00	57.56	59.00	12.50	0.01	0.22	24.00	0.00	0.00	3.00	0.43	34942.00	0.15	61.49	60.00
3	5	2	15214.00	3319.00	147.00	-50	Spot (Block3, Row2, Column5)	45.44	44.00	11.84	0.01	0.26	56.00	56.08	56.00	12.05	0.00	0.21	3.00	0.00	0.00	-12.00	-10.56	26856.00	-0.88	50.02	50.00
3	6	2	15515.00	3321.00	147.00	-50	Spot (Block3, Row2, Column6)	50.28	49.00	10.39	0.01	0.21	55.00	55.26	55.00	11.64	0.00	0.21	6.00	0.00	0.00	-6.00	-4.72	29663.00	-0.43	54.51	53.00
3	7	2	15815.00	3323.00	147.00	-50	Spot (Block3, Row2, Column7)	60.45	63.00	11.10	0.02	0.18	56.00	55.43	56.00	11.56	0.00	0.21	30.00	0.00	0.00	7.00	4.45	35604.00	0.43	53.71	56.00
3	8	2	16115.00	3325.00	147.00	-50	Spot (Block3, Row2, Column8)	62.17	62.00	6.10	0.00	0.10	64.00	64.67	64.00	13.37	0.00	0.21	0.00	0.00	0.00	-2.00	-1.83	36555.00	-0.19	62.59	62.00
3	1	3	14012.00	3611.00	147.00	-50	Spot (Block3, Row3, Column1)	51.17	52.50	15.08	0.01	0.29	57.00	56.75	57.00	11.99	0.00	0.21	14.00	1.00	0.00	-4.50	-5.83	30294.00	-0.47	56.28	55.50
3	2	3	14312.00	3613.00	147.00	-50	Spot (Block3, Row3, Column2)	54.83	55.00	5.88	0.00	0.11	59.00	58.12	59.00	12.58	0.01	0.22	0.00	0.00	0.00	-4.00	-4.17	32348.00	-0.26	55.64	56.00
3	3	3	14612.00	3615.00	147.00	-50	Spot (Block3, Row3, Column3)	62.69	64.00	12.58	0.01	0.20	59.00	59.07	59.00	12.80	0.00	0.22	30.00	2.00	0.00	5.00	3.69	36923.00	0.28	53.22	51.00
3	4	3	14912.00	3617.00	147.00	-50	Spot (Block3, Row3, Column4)	49.90	52.00	12.22	0.02	0.24	60.00	59.23	60.00	11.60	0.01	0.20	1.00	0.00	0.00	-8.00	-10.10	29690.00	-0.80	55.55	59.00
3	5	3	15213.00	3619.00	147.00	-50	Spot (Block3, Row3, Column5)	56.09	56.00	8.01	0.00	0.14	58.00	57.02	58.00	11.36	0.01	0.20	4.00	0.00	0.00	-2.00	-1.91	33036.00	-0.08	54.78	54.00
3	6	3	15513.00	3621.00	147.00	-50	Spot (Block3, Row3, Column6)	61.96	65.00	12.50	0.02	0.20	59.00	58.20	59.00	11.50	0.01	0.20	29.00	1.00	0.00	6.00	2.96	36495.00	0.33	56.21	57.00
3	7	3	15813.00	3623.00	147.00	-50	Spot (Block3, Row3, Column7)	54.79	58.00	11.33	0.02	0.21	58.00	57.93	58.00	12.03	0.00	0.21	5.00	0.00	0.00	0.00	-3.21	32164.00	-0.26	54.89	57.00
3	8	3	16114.00	3625.00	147.00	-50	Spot (Block3, Row3, Column8)	56.16	56.00	12.16	0.00	0.22	65.00	64.15	65.00	12.80	0.01	0.20	1.00	0.00	0.00	-9.00	-8.84	33135.00	-0.62	58.47	59.00
3	1	4	14010.00	3911.00	147.00	-50	Spot (Block3, Row4, Column1)	59.89	60.00	8.63	0.00	0.14	58.00	57.76	58.00	11.83	0.00	0.20	14.00	0.00	0.00	2.00	1.89	35276.00	0.18	56.13	56.00
3	2	4	14310.00	3913.00	147.00	-50	Spot (Block3, Row4, Column2)	59.80	59.00	10.19	0.01	0.17	59.00	58.40	59.00	12.97	0.00	0.22	10.00	2.00	0.00	0.00	0.80	35162.00	0.11	58.82	59.00
3	3	4	14610.00	3915.00	147.00	-50	Spot (Block3, Row4, Column3)	55.70	58.00	10.58	0.02	0.19	58.00	58.06	58.00	13.53	0.00	0.23	2.00	0.00	0.00	0.00	-2.30	32806.00	-0.17	59.77	62.00
3	4	4	14911.00	3917.00	147.00	-50	Spot (Block3, Row4, Column4)	58.72	59.50	9.49	0.01	0.16	56.00	56.21	56.00	12.34	0.00	0.22	16.00	0.00	0.00	3.50	2.72	34644.00	0.20	56.40	57.00
3	5	4	15211.00	3919.00	147.00	-50	Spot (Block3, Row4, Column5)	58.93	57.00	15.02	0.01	0.25	57.00	57.12	57.00	13.87	0.00	0.24	18.00	7.00	0.00	0.00	1.93	34770.00	0.13	61.91	61.00
3	6	4	15511.00	3921.00	147.00	-50	Spot (Block3, Row4, Column6)	52.45	54.00	11.60	0.01	0.22	60.00	59.46	60.00	12.69	0.00	0.21	1.00	0.00	0.00	-6.00	-7.55	31052.00	-0.55	55.73	56.00
3	7	4	15812.00	3923.00	147.00	-50	Spot (Block3, Row4, Column7)	62.52	63.00	10.53	0.00	0.17	60.00	58.34	60.00	12.70	0.01	0.22	18.00	0.00	0.00	3.00	2.52	36947.00	0.33	59.51	61.50
3	8	4	16112.00	3925.00	147.00	-50	Spot (Block3, Row4, Column8)	56.97	57.00	10.43	0.00	0.18	62.00	60.36	62.00	12.87	0.01	0.21	3.00	0.00	0.00	-5.00	-5.03	33667.00	-0.26	58.39	60.00
3	1	5	13928.00	4224.00	158.40	0	Spot (Block3, Row5, Column1)	66.11	66.00	9.73	0.00	0.15	56.00	55.26	56.00	11.70	0.01	0.21	45.00	8.00	0.00	10.00	10.11	45878.00	0.93	63.29	63.00
3	2	5	14308.00	4214.00	147.00	-50	Spot (Block3, Row5, Column2)	61.02	62.00	10.60	0.01	0.17	60.00	58.23	60.00	11.70	0.01	0.20	15.00	0.00	0.00	2.00	1.02	35943.00	0.24	56.87	57.00
3	3	5	14609.00	4216.00	147.00	-50	Spot (Block3, Row5, Column3)	54.81	55.00	8.59	0.00	0.16	57.00	55.87	57.00	11.53	0.01	0.21	5.00	0.00	0.00	-2.00	-2.19	32283.00	-0.09	56.60	56.00
3	4	5	14909.00	4218.00	147.00	-50	Spot (Block3, Row5, Column4)	63.52	64.00	10.28	0.00	0.16	56.00	54.92	56.00	12.57	0.01	0.23	36.00	2.00	0.00	8.00	7.52	37348.00	0.68	58.36	61.00
3	5	5	15209.00	4220.00	147.00	-50	Spot (Block3, Row5, Column5)	55.75	56.00	6.80	0.00	0.12	59.00	58.09	59.00	14.27	0.01	0.25	0.00	0.00	0.00	-3.00	-3.25	33060.00	-0.16	55.66	56.00
3	6	5	15510.00	4222.00	147.00	-50	Spot (Block3, Row5, Column6)	59.86	61.00	6.93	0.01	0.12	58.00	57.10	58.00	11.67	0.01	0.20	6.00	0.00	0.00	3.00	1.86	35017.00	0.24	56.14	54.00
3	7	5	15810.00	4224.00	147.00	-50	Spot (Block3, Row5, Column7)	58.20	60.00	10.01	0.01	0.17	58.00	56.49	58.00	11.94	0.01	0.21	10.00	0.00	0.00	2.00	0.20	34221.00	0.14	56.28	59.00
3	8	5	16110.00	4226.00	147.00	-50	Spot (Block3, Row5, Column8)	54.19	55.00	6.85	0.01	0.13	61.00	58.80	61.00	12.77	0.02	0.22	0.00	0.00	0.00	-6.00	-6.81	31915.00	-0.36	51.22	50.00
3	1	6	14006.00	4512.00	147.00	-50	Spot (Block3, Row6, Column1)	56.76	58.00	10.47	0.01	0.18	56.00	54.82	56.00	11.72	0.01	0.21	14.00	0.00	0.00	2.00	0.76	33830.00	0.17	53.63	53.00
3	2	6	14307.00	4514.00	147.00	-50	Spot (Block3, Row6, Column2)	58.61	61.00	11.45	0.02	0.20	59.00	58.06	59.00	11.02	0.01	0.19	13.00	0.00	0.00	2.00	-0.39	34521.00	0.05	60.59	60.00
3	3	6	14607.00	4516.00	147.00	-50	Spot (Block3, Row6, Column3)	55.35	55.00	13.93	0.00	0.25	59.00	57.86	59.00	11.42	0.01	0.20	15.00	4.00	0.00	-4.00	-3.65	32713.00	-0.22	58.15	56.00
3	4	6	14907.00	4518.00	147.00	-50	Spot (Block3, Row6, Column4)	47.80	46.00	11.37	0.02	0.24	56.00	54.54	56.00	12.64	0.01	0.23	5.00	0.00	0.00	-10.00	-8.20	28396.00	-0.53	53.77	51.00
3	5	6	15208.00	4520.00	147.00	-50	Spot (Block3, Row6, Column5)	49.53	49.00	10.48	0.00	0.21	57.00	55.72	57.00	12.33	0.01	0.22	5.00	0.00	0.00	-8.00	-7.47	29173.00	-0.50	54.83	53.00
3	6	6	15508.00	4522.00	147.00	-50	Spot (Block3, Row6, Column6)	46.74	45.00	7.49	0.02	0.16	56.00	55.30	56.00	11.31	0.01	0.20	0.00	0.00	0.00	-11.00	-9.26	27717.00	-0.76	50.76	49.00
3	7	6	15808.00	4524.00	147.00	-50	Spot (Block3, Row6, Column7)	53.86	53.00	11.73	0.01	0.22	57.00	56.21	57.00	11.63	0.01	0.21	12.00	0.00	0.00	-4.00	-3.14	31613.00	-0.20	53.18	52.50
3	8	6	16109.00	4526.00	147.00	-50	Spot (Block3, Row6, Column8)	53.15	53.00	10.06	0.00	0.19	58.00	57.01	58.00	12.50	0.01	0.22	4.00	0.00	0.00	-5.00	-4.85	31201.00	-0.31	58.09	60.00
3	1	7	14005.00	4812.00	147.00	-50	Spot (Block3, Row7, Column1)	74.35	70.00	24.62	0.03	0.33	56.00	60.76	56.00	29.99	0.04	0.49	18.00	3.00	0.00	14.00	18.35	43718.00	0.45	82.23	66.00
3	2	7	14305.00	4814.00	147.00	-50	Spot (Block3, Row7, Column2)	51.85	51.00	12.09	0.01	0.23	57.00	59.89	57.00	24.94	0.02	0.42	0.00	0.00	0.00	-6.00	-5.15	30537.00	-0.32	51.59	51.00
3	3	7	14605.00	4816.00	147.00	-50	Spot (Block3, Row7, Column3)	60.68	61.00	8.64	0.00	0.14	59.00	57.32	59.00	10.82	0.01	0.19	15.00	0.00	0.00	2.00	1.68	35617.00	0.31	59.62	61.50
3	4	7	14906.00	4818.00	147.00	-50	Spot (Block3, Row7, Column4)	58.62	58.00	12.33	0.00	0.21	54.00	53.95	54.00	11.79	0.00	0.22	30.00	7.00	0.00	4.00	4.62	34352.00	0.40	58.80	60.00
3	5	7	15206.00	4820.00	147.00	-50	Spot (Block3, Row7, Column5)	63.04	63.00	9.07	0.00	0.14	54.00	53.41	54.00	11.47	0.00	0.21	39.00	7.00	0.00	9.00	9.04	37067.00	0.84	60.75	59.00
3	6	7	15506.00	4822.00	147.00	-50	Spot (Block3, Row7, Column6)	49.61	49.00	10.01	0.01	0.20	57.00	55.65	57.00	11.25	0.01	0.20	3.00	0.00	0.00	-8.00	-7.39	29416.00	-0.54	52.19	51.00
3	7	7	15807.00	4824.00	147.00	-50	Spot (Block3, Row7, Column7)	61.24	62.00	9.57	0.01	0.16	56.00	56.24	56.00	14.45	0.00	0.26	18.00	0.00	0.00	6.00	5.24	36012.00	0.35	56.78	56.00
3	8	7	16107.00	4826.00	147.00	-50	Spot (Block3, Row7, Column8)	63.06	61.00	14.00	0.01	0.22	57.00	59.70	57.00	19.36	0.02	0.32	13.00	4.00	0.00	4.00	6.06	37268.00	0.17	66.68	64.00
3	1	8	14003.00	5112.00	147.00	-50	Spot (Block3, Row8, Column1)	49.00	48.00	8.37	0.01	0.17	55.00	59.53	55.00	29.87	0.03	0.50	0.00	0.00	0.00	-7.00	-6.00	28959.00	-0.35	51.83	52.00
3	2	8	14303.00	5114.00	147.00	-50	Spot (Block3, Row8, Column2)	50.15	50.00	10.37	0.00	0.21	55.00	56.27	55.00	18.25	0.01	0.32	2.00	0.00	0.00	-5.00	-4.85	29486.00	-0.34	50.11	47.00
3	3	8	14604.00	5116.00	147.00	-50	Spot (Block3, Row8, Column3)	58.32	59.00	12.59	0.01	0.22	56.00	55.25	56.00	10.98	0.01	0.20	29.00	4.00	0.00	3.00	2.32	34409.00	0.28	56.27	58.00
3	4	8	14849.00	5137.00	163.25	0	Spot (Block3, Row8, Column4)	64.53	66.00	10.56	0.01	0.16	53.00	53.11	53.00	11.00	0.00	0.21	56.00	13.00	0.00	13.00	11.53	47625.00	1.04	55.22	57.00
3	5	8	15204.00	5120.00	147.00	-50	Spot (Block3, Row8, Column5)	53.49	54.00	9.62	0.00	0.18	54.00	53.49	54.00	10.72	0.00	0.20	12.00	0.00	0.00	0.00	-0.51	31507.00	0.00	50.23	49.50
3	6	8	15452.00	5159.00	192.00	0	Spot (Block3, Row8, Column6)	61.52	62.00	10.18	0.00	0.17	55.00	54.51	55.00	10.61	0.00	0.19	37.00	5.00	0.00	7.00	6.52	63916.00	0.66	55.20	55.00
3	7	8	15805.00	5124.00	147.00	-50	Spot (Block3, Row8, Column7)	55.89	60.00	13.03	0.03	0.23	57.00	56.47	57.00	10.92	0.00	0.19	17.00	0.00	0.00	3.00	-1.11	32975.00	-0.05	54.65	57.00
3	8	8	16105.00	5126.00	147.00	-50	Spot (Block3, Row8, Column8)	58.37	59.00	9.76	0.00	0.17	59.00	61.29	59.00	18.85	0.02	0.31	0.00	0.00	0.00	0.00	-0.63	34556.00	-0.15	57.75	58.00
4	1	1	18541.00	2850.00	155.10	0	Spot (Block4, Row1, Column1)	12347.57	11399.00	6224.33	0.03	0.50	193.00	198.87	193.00	44.69	0.01	0.22	100.00	100.00	0.00	11206.00	12154.57	8186437.00	271.81	2463.19	1795.00
4	2	1	18834.00	2857.00	151.55	0	Spot (Block4, Row1, Column2)	288.47	293.00	24.75	0.01	0.09	195.00	198.02	195.00	30.75	0.01	0.16	96.00	90.00	0.00	98.00	93.47	181736.00	2.94	229.33	225.00
4	3	1	19142.00	2868.00	156.25	0	Spot (Block4, Row1, Column3)	223.53	218.00	23.86	0.01	0.11	190.00	188.87	190.00	16.86	0.00	0.09	74.00	40.00	0.00	28.00	33.53	149987.00	2.06	201.43	203.00
4	4	1	19433.00	2862.00	166.30	0	Spot (Block4, Row1, Column4)	257.04	259.50	37.86	0.00	0.15	188.00	188.19	188.00	16.46	0.00	0.09	94.00	81.00	0.00	71.50	69.04	196893.00	4.18	211.01	210.00
4	5	1	19739.00	2862.00	170.40	0	Spot (Block4, Row1, Column5)	268.54	278.00	29.65	0.02	0.11	191.00	190.50	191.00	17.11	0.00	0.09	95.00	86.00	0.00	87.00	77.54	217515.00	4.56	217.11	217.00
4	6	1	20030.00	2860.00	173.30	0	Spot (Block4, Row1, Column6)	290.68	285.00	49.05	0.01	0.17	193.00	193.12	193.00	18.60	0.00	0.10	97.00	91.00	0.00	92.00	97.68	245625.00	5.24	224.04	221.00
4	7	1	20348.00	2847.00	118.20	0	Spot (Block4, Row1, Column7)	695.08	395.00	1637.89	0.25	2.36	198.00	207.87	198.00	74.15	0.02	0.36	90.00	66.00	0.00	197.00	497.08	258569.00	6.57	292.63	252.00
4	8	1	20635.00	2868.00	147.10	0	Spot (Block4, Row1, Column8)	35560.71	34164.00	15540.80	0.02	0.44	212.00	229.25	212.00	98.81	0.03	0.43	100.00	100.00	2.54	33952.00	35348.71	21016404.00	357.56	6279.79	5340.00
4	1	2	18602.00	3180.00	217.80	0	Spot (Block4, Row2, Column1)	210.16	207.00	18.53	0.01	0.09	193.00	194.98	193.00	26.01	0.00	0.13	22.00	6.00	0.00	14.00	17.16	284563.00	0.58	196.36	198.00
4	2	2	18836.00	3162.00	123.00	0	Spot (Block4, Row2, Column2)	244.48	234.00	30.17	0.02	0.12	194.00	194.55	194.00	15.70	0.00	0.08	93.00	66.00	0.00	40.00	50.48	97304.00	3.18	212.25	212.00
4	3	2	19135.00	3174.00	120.45	0	Spot (Block4, Row2, Column3)	220.24	217.00	17.32	0.01	0.08	190.00	190.04	190.00	15.24	0.00	0.08	86.00	39.00	0.00	27.00	30.24	83691.00	1.98	207.70	207.00
4	4	2	19448.00	3160.00	145.85	0	Spot (Block4, Row2, Column4)	245.96	243.50	36.73	0.00	0.15	192.00	192.15	192.00	16.91	0.00	0.09	86.00	67.00	0.00	51.50	53.96	142162.00	3.18	213.34	209.50
4	5	2	19738.00	3162.00	193.50	0	Spot (Block4, Row2, Column5)	338.79	335.00	58.13	0.00	0.17	194.00	193.42	194.00	16.43	0.00	0.08	98.00	96.00	0.00	141.00	144.79	356405.00	8.85	234.34	231.50
4	6	2	20034.00	3166.00	216.05	0	Spot (Block4, Row2, Column6)	211.49	212.00	19.28	0.00	0.09	192.00	194.10	192.00	24.14	0.00	0.12	36.00	2.00	0.00	20.00	19.49	281916.00	0.72	193.06	192.00
4	7	2	20353.00	3147.00	199.05	0	Spot (Block4, Row2, Column7)	217.49	215.00	21.07	0.01	0.10	194.00	195.33	194.00	20.48	0.00	0.10	51.00	17.00	0.00	21.00	23.49	245332.00	1.08	196.42	197.50
4	8	2	20640.00	3167.00	147.00	-50	Spot (Block4, Row2, Column8)	215.02	217.00	15.33	0.00	0.07	204.00	212.41	204.00	67.86	0.02	0.32	0.00	0.00	0.00	13.00	11.02	126214.00	0.04	211.17	205.50
4	1	3	18543.00	3451.00	156.50	0	Spot (Block4, Row3, Column1)	299.94	294.00	49.23	0.01	0.16	193.00	194.16	193.00	18.47	0.00	0.10	99.00	96.00	0.00	101.00	106.94	202460.00	5.73	234.84	224.00
4	2	3	18825.00	3431.00	188.70	0	Spot (Block4, Row3, Column2)	214.25	213.00	14.28	0.00	0.07	196.00	196.22	196.00	20.78	0.00	0.11	40.00	5.00	0.00	17.00	18.25	214889.00	0.87	204.96	204.00
4	3	3	19128.00	3459.00	160.15	0	Spot (Block4, Row3, Column3)	265.05	266.00	34.10	0.00	0.13	197.00	197.24	197.00	18.47	0.00	0.09	97.00	86.00	0.00	69.00	68.05	187656.00	3.67	223.31	218.00
4	4	3	19441.00	3461.00	152.45	0	Spot (Block4, Row3, Column4)	401.18	397.00	71.61	0.00	0.18	198.00	197.95	198.00	18.31	0.00	0.09	100.00	99.00	0.00	199.00	203.18	254748.00	11.10	263.84	269.00
4	5	3	19733.00	3461.00	147.15	0	Spot (Block4, Row3, Column5)	265.63	273.00	27.55	0.01	0.10	198.00	198.79	198.00	24.06	0.00	0.12	91.00	70.00	0.00	75.00	67.63	156988.00	2.78	221.42	215.00
4	6	3	20037.00	3458.00	182.00	0	Spot (Block4, Row3, Column6)	946.79	881.00	427.99	0.03	0.45	192.00	197.68	192.00	28.80	0.01	0.15	100.00	100.00	0.00	689.00	754.79	882408.00	26.01	382.17	388.00
4	7	3	20346.00	3475.00	178.30	0	Spot (Block4, Row3, Column7)	258.13	267.00	34.52	0.01	0.13	193.00	194.55	193.00	23.75	0.00	0.12	85.00	64.00	0.00	74.00	65.13	229481.00	2.68	211.59	211.00
4	8	3	20634.00	3473.00	151.65	0	Spot (Block4, Row3, Column8)	604.90	576.00	175.86	0.02	0.29	198.00	197.99	198.00	18.65	0.00	0.09	100.00	100.00	0.00	378.00	406.90	381694.00	21.82	325.13	289.00
4	1	4	18526.00	3752.00	155.90	0	Spot (Block4, Row4, Column1)	367.63	372.50	72.96	0.01	0.20	197.00	197.97	197.00	18.40	0.00	0.09	100.00	99.00	0.00	175.50	170.63	245576.00	9.22	255.41	245.00
4	2	4	18841.00	3749.00	182.40	0	Spot (Block4, Row4, Column2)	275.60	284.00	33.56	0.01	0.12	199.00	200.15	199.00	21.91	0.00	0.11	93.00	77.00	0.00	85.00	76.60	257410.00	3.44	222.82	221.00
4	3	4	19135.00	3758.00	144.90	0	Spot (Block4, Row4, Column3)	1104.04	1105.50	358.44	0.00	0.32	204.00	205.97	204.00	22.88	0.00	0.11	100.00	100.00	0.00	901.50	900.04	633718.00	39.25	440.86	352.00
4	4	4	19395.00	3800.00	253.80	0	Spot (Block4, Row4, Column4)	213.49	212.00	17.79	0.00	0.08	201.00	202.49	201.00	21.05	0.00	0.10	25.00	5.00	0.00	11.00	12.49	400299.00	0.52	200.56	201.00
4	5	4	19721.00	3786.00	212.95	0	Spot (Block4, Row4, Column5)	223.89	219.00	24.99	0.01	0.11	198.00	198.78	198.00	22.28	0.00	0.11	46.00	18.00	0.00	21.00	25.89	289718.00	1.13	205.48	201.00
4	6	4	20041.00	3763.00	197.30	0	Spot (Block4, Row4, Column6)	363.07	377.00	48.30	0.02	0.13	195.00	196.78	195.00	23.54	0.00	0.12	99.00	98.00	0.00	182.00	168.07	399011.00	7.06	250.84	242.00
4	7	4	20339.00	3746.00	174.65	0	Spot (Block4, Row4, Column7)	264.33	265.00	43.87	0.00	0.17	195.00	199.54	195.00	34.21	0.01	0.17	73.00	51.00	0.00	70.00	69.33	225470.00	1.89	216.06	213.00
4	8	4	20637.00	3754.00	150.30	0	Spot (Block4, Row4, Column8)	231.25	228.00	24.05	0.01	0.10	197.00	196.76	197.00	18.25	0.00	0.09	73.00	42.00	0.00	31.00	34.25	142913.00	1.89	205.93	206.00
4	1	5	18540.00	4049.00	151.20	0	Spot (Block4, Row5, Column1)	390.91	381.50	83.64	0.01	0.21	200.00	203.25	200.00	22.64	0.01	0.11	99.00	97.00	0.00	181.50	190.91	243145.00	8.29	265.42	263.00
4	2	5	18829.00	4049.00	152.45	0	Spot (Block4, Row5, Column2)	672.25	659.00	188.35	0.01	0.28	203.00	207.67	203.00	28.06	0.01	0.14	100.00	100.00	0.00	456.00	469.25	430915.00	16.56	337.43	297.00
4	3	5	19133.00	4051.00	162.65	0	Spot (Block4, Row5, Column3)	478.76	463.00	120.89	0.01	0.25	206.00	208.39	206.00	22.54	0.01	0.11	100.00	99.00	0.00	257.00	272.76	349971.00	12.00	287.15	287.00
4	4	5	19435.00	4063.00	170.20	0	Spot (Block4, Row5, Column4)	332.63	314.50	53.06	0.02	0.16	203.00	204.84	203.00	20.56	0.00	0.10	99.00	94.00	0.00	111.50	129.63	268767.00	6.21	243.62	233.00
4	5	5	19738.00	4059.00	147.80	0	Spot (Block4, Row5, Column5)	903.52	898.00	317.78	0.00	0.35	200.00	201.85	200.00	20.50	0.00	0.10	100.00	100.00	0.00	698.00	703.52	539403.00	34.23	365.96	313.00
4	6	5	20034.00	4070.00	177.70	0	Spot (Block4, Row5, Column6)	226.54	224.00	19.04	0.00	0.08	199.00	203.76	199.00	34.48	0.01	0.17	31.00	2.00	0.00	25.00	27.54	199808.00	0.66	206.90	206.50
4	7	5	20336.00	4059.00	169.10	0	Spot (Block4, Row5, Column7)	2210.46	2123.50	921.93	0.02	0.42	201.00	210.72	201.00	46.52	0.02	0.22	100.00	100.00	0.00	1922.50	2009.46	1750681.00	42.99	643.93	623.00
4	8	5	20637.00	4070.00	161.30	0	Spot (Block4, Row5, Column8)	372.36	386.00	63.46	0.02	0.17	203.00	207.61	203.00	34.35	0.01	0.17	96.00	94.00	0.00	183.00	169.36	266611.00	4.80	247.01	241.00
4	1	6	18535.00	4354.00	176.00	0	Spot (Block4, Row6, Column1)	919.43	866.00	368.29	0.03	0.40	203.00	209.94	203.00	32.77	0.01	0.16	100.00	100.00	0.00	663.00	716.43	797150.00	21.65	390.21	391.50
4	2	6	18835.00	4354.00	179.80	0	Spot (Block4, Row6, Column2)	1095.10	1056.00	377.14	0.02	0.34	207.00	214.31	207.00	34.46	0.02	0.16	100.00	100.00	0.00	849.00	888.10	985589.00	25.56	439.63	428.00
4	3	6	19134.00	4349.00	160.75	0	Spot (Block4, Row6, Column3)	397.17	380.00	107.64	0.02	0.27	205.00	209.13	205.00	25.10	0.01	0.12	97.00	96.00	0.00	175.00	192.17	283185.00	7.49	252.80	243.00
4	4	6	19451.00	4334.00	190.15	0	Spot (Block4, Row6, Column4)	234.96	231.00	26.06	0.01	0.11	199.00	200.50	199.00	18.25	0.00	0.09	68.00	44.00	0.00	32.00	35.96	238019.00	1.89	212.03	210.00
4	5	6	19732.00	4358.00	145.35	0	Spot (Block4, Row6, Column5)	671.59	668.00	169.18	0.00	0.25	196.00	196.78	196.00	17.96	0.00	0.09	100.00	100.00	0.00	472.00	475.59	386834.00	26.44	324.99	289.00
4	6	6	20043.00	4340.00	229.10	0	Spot (Block4, Row6, Column6)	228.14	226.00	23.14	0.00	0.10	196.00	200.14	196.00	23.48	0.01	0.12	60.00	23.00	0.00	30.00	32.14	343357.00	1.19	203.08	203.00
4	7	6	20327.00	4360.00	162.85	0	Spot (Block4, Row6, Column7)	290.45	296.00	27.65	0.01	0.10	199.00	203.37	199.00	34.73	0.01	0.17	93.00	86.00	0.00	97.00	91.45	213768.00	2.51	227.95	222.00
4	8	6	20637.00	4374.00	167.00	0	Spot (Block4, Row6, Column8)	294.70	300.00	25.06	0.01	0.09	202.00	204.23	202.00	26.41	0.00	0.13	97.00	91.00	0.00	98.00	92.70	228100.00	3.43	234.24	225.00
4	1	7	18529.00	4650.00	176.20	0	Spot (Block4, Row7, Column1)	317.06	305.00	52.26	0.02	0.16	198.00	200.87	198.00	21.63	0.01	0.11	99.00	93.00	0.00	107.00	119.06	275211.00	5.37	236.03	231.00
4	2	7	18831.00	4636.00	143.75	0	Spot (Block4, Row7, Column2)	238.14	234.00	23.25	0.01	0.10	200.00	203.49	200.00	25.06	0.01	0.12	64.00	30.00	0.00	34.00	38.14	133118.00	1.38	224.14	221.00
4	3	7	19132.00	4664.00	221.85	0	Spot (Block4, Row7, Column3)	215.05	215.00	14.65	0.00	0.07	199.00	199.46	199.00	17.09	0.00	0.09	45.00	10.00	0.00	16.00	16.05	304080.00	0.91	203.62	202.00
4	4	7	19428.00	4673.00	245.75	0	Spot (Block4, Row7, Column4)	219.98	218.00	20.51	0.00	0.09	196.00	198.00	196.00	21.19	0.00	0.11	51.00	16.00	0.00	22.00	23.98	384085.00	1.04	198.70	196.00
4	5	7	19731.00	4668.00	197.55	0	Spot (Block4, Row7, Column5)	234.67	228.00	28.57	0.01	0.12	196.00	199.13	196.00	28.21	0.01	0.14	56.00	28.00	0.00	32.00	38.67	259549.00	1.26	209.58	209.00
4	6	7	20029.00	4662.00	164.90	0	Spot (Block4, Row7, Column6)	1496.72	1521.00	490.71	0.01	0.33	199.00	209.55	199.00	41.49	0.02	0.20	100.00	100.00	0.00	1322.00	1297.72	1127031.00	31.02	509.70	485.00
4	7	7	20321.00	4666.00	162.10	0	Spot (Block4, Row7, Column7)	296.31	292.00	56.04	0.01	0.19	200.00	204.21	200.00	29.55	0.01	0.14	85.00	74.00	0.00	92.00	96.31	215118.00	3.12	222.07	216.00
4	8	7	20631.00	4674.00	203.55	0	Spot (Block4, Row7, Column8)	745.66	582.00	524.13	0.11	0.70	206.00	207.46	206.00	25.78	0.00	0.12	99.00	98.00	0.00	376.00	539.66	877637.00	20.88	339.01	284.50
4	1	8	18544.00	4939.00	125.65	0	Spot (Block4, Row8, Column1)	410.71	399.00	87.27	0.01	0.21	198.00	198.25	198.00	14.30	0.00	0.07	100.00	99.00	0.00	201.00	212.71	172911.00	14.86	269.54	267.00
4	2	8	18821.00	4967.00	212.35	0	Spot (Block4, Row8, Column2)	222.64	220.00	24.69	0.01	0.11	197.00	197.11	197.00	15.73	0.00	0.08	61.00	34.00	0.00	23.00	25.64	285646.00	1.62	201.40	200.00
4	3	8	19125.00	4965.00	175.80	0	Spot (Block4, Row8, Column3)	284.92	287.00	39.24	0.00	0.14	200.00	200.95	200.00	18.54	0.00	0.09	98.00	88.00	0.00	87.00	84.92	247022.00	4.53	226.38	223.00
4	4	8	19429.00	4959.00	151.90	0	Spot (Block4, Row8, Column4)	1223.26	1179.00	414.99	0.02	0.34	198.00	200.34	198.00	23.91	0.01	0.12	100.00	100.00	0.00	981.00	1025.26	774326.00	42.78	428.12	382.00
4	5	8	19715.00	4974.00	264.05	0	Spot (Block4, Row8, Column5)	208.93	207.00	16.84	0.00	0.08	196.00	201.70	196.00	32.57	0.01	0.16	10.00	1.00	0.00	11.00	12.93	423705.00	0.22	193.91	192.00
4	6	8	20031.00	4961.00	169.75	0	Spot (Block4, Row8, Column6)	1533.40	1328.00	780.14	0.06	0.51	203.00	213.42	203.00	42.40	0.02	0.20	100.00	100.00	0.00	1125.00	1330.40	1231324.00	31.13	469.57	478.00
4	7	8	20326.00	4972.00	200.15	0	Spot (Block4, Row8, Column7)	236.35	235.00	23.91	0.00	0.10	204.00	206.39	204.00	27.01	0.01	0.13	55.00	21.00	0.00	31.00	32.35	269437.00	1.11	208.29	210.00
4	8	8	20623.00	4967.00	167.60	0	Spot (Block4, Row8, Column8)	430.10	406.00	116.17	0.03	0.27	209.00	208.97	209.00	17.13	0.00	0.08	100.00	99.00	0.00	197.00	221.10	336771.00	12.91	255.61	258.50
5	1	1	5007.00	7270.00	152.40	0	Spot (Block5, Row1, Column1)	10487.76	9358.00	5388.01	0.05	0.51	310.00	326.25	310.00	54.61	0.02	0.17	100.00	100.00	0.00	9048.00	10177.76	6628266.00	186.09	2647.24	1879.00
5	2	1	5306.00	7275.00	152.40	0	Spot (Block5, Row1, Column2)	1005.91	907.00	381.55	0.04	0.38	307.00	319.70	307.00	43.88	0.02	0.14	100.00	100.00	0.00	600.00	698.91	644790.00	15.64	476.11	470.50
5	3	1	5616.00	7279.00	163.60	0	Spot (Block5, Row1, Column3)	557.82	530.00	148.49	0.02	0.27	304.00	313.06	304.00	37.26	0.01	0.12	99.00	97.00	0.00	226.00	253.82	413900.00	6.57	383.15	378.50
5	4	1	5910.00	7278.00	154.25	0	Spot (Block5, Row1, Column4)	844.12	827.00	297.43	0.01	0.35	304.00	313.32	304.00	38.71	0.01	0.12	100.00	100.00	0.00	523.00	540.12	550368.00	13.71	432.51	418.00
5	5	1	6210.00	7284.00	151.15	0	Spot (Block5, Row1, Column5)	955.75	921.00	451.97	0.02	0.47	307.00	320.13	307.00	53.90	0.02	0.17	99.00	89.00	0.00	614.00	648.75	599254.00	11.79	441.35	421.00
5	6	1	6501.00	7281.00	147.70	0	Spot (Block5, Row1, Column6)	949.68	892.50	325.28	0.03	0.34	312.00	327.11	312.00	55.13	0.02	0.17	100.00	99.00	0.00	580.50	637.68	564112.00	11.29	486.25	461.00
5	7	1	6813.00	7278.00	116.25	0	Spot (Block5, Row1, Column7)	1906.60	1814.00	601.36	0.02	0.32	320.00	343.91	320.00	89.83	0.03	0.26	100.00	100.00	0.00	1494.00	1586.60	671123.00	17.40	815.67	727.50
5	8	1	7102.00	7290.00	147.20	0	Spot (Block5, Row1, Column8)	32230.20	30066.50	15679.08	0.03	0.49	368.00	378.60	368.00	123.90	0.01	0.33	100.00	100.00	1.36	29698.50	31862.20	19015824.00	257.08	6410.06	5073.00
5	1	2	5011.00	7558.00	252.70	0	Spot (Block5, Row2, Column1)	351.03	337.00	44.57	0.02	0.13	309.00	320.34	309.00	49.07	0.02	0.15	46.00	8.00	0.00	28.00	42.03	647657.00	0.63	329.28	316.00
5	2	2	5300.00	7582.00	128.70	0	Spot (Block5, Row2, Column2)	681.75	656.00	156.21	0.02	0.23	305.00	310.27	305.00	29.42	0.01	0.09	100.00	100.00	0.00	351.00	376.75	303380.00	12.63	433.99	411.00
5	3	2	5623.00	7567.00	186.20	0	Spot (Block5, Row2, Column3)	363.30	379.50	41.03	0.02	0.11	301.00	305.63	301.00	32.43	0.01	0.11	68.00	56.00	0.00	78.50	62.30	355309.00	1.78	333.67	316.00
5	4	2	5911.00	7585.00	164.10	0	Spot (Block5, Row2, Column4)	629.38	603.00	123.60	0.02	0.20	301.00	309.80	301.00	36.38	0.01	0.12	100.00	100.00	0.00	302.00	328.38	468888.00	8.78	405.15	397.00
5	5	2	6214.00	7575.00	167.80	0	Spot (Block5, Row2, Column5)	776.50	751.00	194.22	0.01	0.25	305.00	316.35	305.00	54.23	0.02	0.17	100.00	99.00	0.00	446.00	471.50	604892.00	8.49	447.60	419.00
5	6	2	6489.00	7581.00	170.55	0	Spot (Block5, Row2, Column6)	395.06	387.00	65.36	0.01	0.17	308.00	328.37	308.00	81.65	0.03	0.25	46.00	15.00	0.00	79.00	87.06	320395.00	0.82	337.44	318.00
5	7	2	6806.00	7587.00	157.45	0	Spot (Block5, Row2, Column7)	512.92	498.00	97.87	0.01	0.19	310.00	322.49	310.00	41.28	0.02	0.13	98.00	93.00	0.00	188.00	202.92	350836.00	4.61	369.71	383.00
5	8	2	7105.00	7587.00	147.00	-50	Spot (Block5, Row2, Column8)	393.49	394.00	60.87	0.00	0.15	331.00	361.30	331.00	97.87	0.04	0.27	13.00	4.00	0.00	63.00	62.49	231768.00	0.33	365.83	369.00
5	1	3	5004.00	7878.00	149.00	0	Spot (Block5, Row3, Column1)	790.24	747.00	260.87	0.02	0.33	305.00	310.46	305.00	26.89	0.01	0.09	100.00	100.00	0.00	442.00	485.24	478888.00	17.84	436.67	405.00
5	2	3	5290.00	7859.00	200.80	0	Spot (Block5, Row3, Column2)	356.61	362.00	38.13	0.01	0.11	302.00	306.99	302.00	31.89	0.01	0.10	65.00	48.00	0.00	60.00	54.61	406181.00	1.56	325.04	317.00
5	3	3	5617.00	7899.00	153.95	0	Spot (Block5, Row3, Column3)	877.93	475.00	1669.16	0.27	1.90	300.00	306.53	300.00	37.20	0.01	0.12	98.00	96.00	0.00	175.00	577.93	568898.00	15.36	469.79	380.00
5	4	3	5903.00	7882.00	154.40	0	Spot (Block5, Row3, Column4)	816.43	774.50	298.28	0.02	0.37	302.00	310.63	302.00	38.30	0.01	0.12	100.00	100.00	0.00	472.50	514.43	535576.00	13.20	429.33	412.00
5	5	3	6206.00	7900.00	150.80	0	Spot (Block5, Row3, Column5)	673.50	493.00	842.06	0.14	1.25	308.00	326.54	308.00	70.89	0.03	0.22	97.00	68.00	0.00	185.00	365.50	420937.00	4.89	437.74	401.00
5	6	3	6504.00	7883.00	197.35	0	Spot (Block5, Row3, Column6)	3941.04	3426.50	2286.69	0.06	0.58	311.00	344.86	311.00	104.13	0.04	0.30	100.00	100.00	0.00	3115.50	3630.04	4343027.00	34.54	1202.31	1185.00
5	7	3	6808.00	7882.00	161.45	0	Spot (Block5, Row3, Column7)	722.67	653.50	281.92	0.04	0.39	310.00	334.17	310.00	82.33	0.03	0.25	97.00	80.00	0.00	343.50	412.67	523210.00	4.72	414.77	405.00
5	8	3	7097.00	7894.00	162.90	0	Spot (Block5, Row3, Column8)	740.86	699.00	189.00	0.03	0.26	316.00	335.76	316.00	51.21	0.03	0.15	100.00	97.00	0.00	383.00	424.86	542311.00	7.91	440.49	414.00
5	1	4	4992.00	8166.00	147.95	0	Spot (Block5, Row4, Column1)	804.26	765.00	278.23	0.02	0.35	304.00	311.44	304.00	29.81	0.01	0.10	100.00	100.00	0.00	461.00	500.26	484970.00	16.53	452.57	413.00
5	2	4	5302.00	8179.00	199.65	0	Spot (Block5, Row4, Column2)	478.66	479.00	93.00	0.00	0.19	301.00	310.31	301.00	34.96	0.01	0.11	95.00	89.00	0.00	178.00	177.66	542326.00	4.82	379.62	381.00
5	3	4	5608.00	8176.00	145.65	0	Spot (Block5, Row4, Column3)	3932.36	3623.50	2021.52	0.04	0.51	301.00	310.90	301.00	38.95	0.01	0.13	100.00	100.00	0.00	3322.50	3631.36	2272904.00	92.99	1155.23	938.50
5	4	4	5880.00	8166.00	194.90	0	Spot (Block5, Row4, Column4)	354.69	367.00	41.78	0.01	0.12	303.00	310.41	303.00	35.78	0.01	0.12	58.00	43.00	0.00	64.00	51.69	380940.00	1.24	320.39	311.00
5	5	4	6180.00	8204.00	129.05	0	Spot (Block5, Row4, Column5)	664.42	445.00	766.92	0.17	1.15	305.00	315.96	305.00	39.34	0.02	0.12	82.00	72.00	0.00	140.00	359.42	291014.00	8.86	401.92	377.00
5	6	4	6502.00	8180.00	166.85	0	Spot (Block5, Row4, Column6)	851.49	798.00	218.74	0.03	0.26	307.00	330.61	307.00	74.73	0.03	0.23	100.00	99.00	0.00	491.00	544.49	659057.00	6.97	452.85	461.00
5	7	4	6795.00	8181.00	163.30	0	Spot (Block5, Row4, Column7)	589.41	504.00	200.60	0.07	0.34	309.00	325.69	309.00	45.33	0.02	0.14	99.00	95.00	0.00	195.00	280.41	435572.00	5.82	381.64	386.50
5	8	4	7097.00	8200.00	175.35	0	Spot (Block5, Row4, Column8)	471.39	446.00	109.12	0.02	0.23	316.00	335.67	316.00	48.34	0.03	0.14	88.00	55.00	0.00	130.00	155.39	402563.00	2.81	366.76	382.00
5	1	5	5005.00	8476.00	142.50	0	Spot (Block5, Row5, Column1)	2357.27	2173.00	1103.59	0.04	0.47	307.00	323.40	307.00	63.66	0.02	0.20	100.00	100.00	0.00	1866.00	2050.27	1301212.00	31.95	806.45	677.00
5	2	5	5298.00	8470.00	160.10	0	Spot (Block5, Row5, Column2)	732.44	731.00	153.99	0.00	0.21	308.00	319.32	308.00	39.86	0.02	0.12	100.00	100.00	0.00	423.00	424.44	517838.00	10.37	435.31	424.00
5	3	5	5603.00	8475.00	164.50	0	Spot (Block5, Row5, Column3)	919.97	852.00	325.22	0.03	0.35	306.00	318.37	306.00	41.04	0.02	0.13	100.00	100.00	0.00	546.00	613.97	692735.00	14.66	463.89	466.50
5	4	5	5904.00	8480.00	171.15	0	Spot (Block5, Row5, Column4)	471.82	433.00	106.53	0.04	0.23	305.00	315.32	305.00	38.11	0.01	0.12	95.00	90.00	0.00	128.00	166.82	385006.00	4.11	360.85	372.50
5	5	5	6204.00	8481.00	143.15	0	Spot (Block5, Row5, Column5)	5737.92	5204.00	3127.35	0.04	0.55	304.00	315.64	304.00	42.07	0.02	0.13	100.00	100.00	0.00	4900.00	5433.92	3207495.00	128.90	1468.94	1003.00
5	6	5	6502.00	8490.00	177.95	0	Spot (Block5, Row5, Column6)	424.66	408.00	59.03	0.02	0.14	306.00	316.99	306.00	40.28	0.02	0.13	94.00	76.00	0.00	102.00	118.66	376672.00	2.67	360.21	359.00
5	7	5	6803.00	8487.00	187.45	0	Spot (Block5, Row5, Column7)	1111.56	982.00	421.53	0.05	0.38	310.00	325.53	310.00	47.57	0.02	0.15	100.00	100.00	0.00	672.00	801.56	1098218.00	16.52	547.76	527.50
5	8	5	7103.00	8490.00	148.70	0	Spot (Block5, Row5, Column8)	1161.34	1024.00	563.20	0.05	0.48	323.00	341.92	323.00	49.49	0.02	0.14	100.00	99.00	0.00	701.00	838.34	700288.00	16.56	518.53	489.00
5	1	6	4997.00	8773.00	199.85	0	Spot (Block5, Row6, Column1)	3255.70	2722.50	2020.59	0.08	0.62	315.00	347.17	315.00	114.08	0.04	0.33	100.00	100.00	0.00	2407.50	2940.70	3711499.00	25.50	1050.01	1032.00
5	2	6	5301.00	8775.00	196.70	0	Spot (Block5, Row6, Column2)	786.51	759.00	220.67	0.02	0.28	312.00	332.19	312.00	73.48	0.03	0.22	100.00	98.00	0.00	447.00	474.51	862017.00	6.18	478.87	475.00
5	3	6	5597.00	8771.00	146.80	0	Spot (Block5, Row6, Column3)	1589.42	1444.50	732.14	0.04	0.46	307.00	317.99	307.00	40.02	0.02	0.13	100.00	100.00	0.00	1137.50	1282.42	940938.00	31.77	585.39	537.50
5	4	6	5901.00	8792.00	184.65	0	Spot (Block5, Row6, Column4)	401.83	392.50	68.27	0.01	0.17	305.00	312.00	305.00	32.21	0.01	0.10	80.00	68.00	0.00	87.50	96.83	384145.00	2.79	345.02	328.00
5	5	6	6202.00	8783.00	140.70	0	Spot (Block5, Row6, Column5)	5484.63	5116.50	2931.55	0.03	0.53	306.00	315.72	306.00	39.79	0.01	0.13	100.00	100.00	0.00	4810.50	5178.63	2950731.00	129.89	1572.61	1274.00
5	6	6	6498.00	8780.00	182.20	0	Spot (Block5, Row6, Column6)	412.25	405.00	54.86	0.01	0.13	309.00	320.41	309.00	39.23	0.02	0.12	87.00	75.00	0.00	96.00	103.25	382984.00	2.34	349.06	331.00
5	7	6	6798.00	8783.00	149.45	0	Spot (Block5, Row6, Column7)	1127.54	1039.00	464.63	0.04	0.41	312.00	325.00	312.00	43.33	0.02	0.13	100.00	100.00	0.00	727.00	815.54	691180.00	18.52	530.16	480.00
5	8	6	7104.00	8793.00	148.55	0	Spot (Block5, Row6, Column8)	1356.24	1285.00	610.94	0.02	0.45	317.00	333.32	317.00	45.46	0.02	0.14	100.00	100.00	0.00	968.00	1039.24	817813.00	22.50	569.32	542.00
5	1	7	5000.00	9072.00	185.15	0	Spot (Block5, Row7, Column1)	548.90	521.00	110.38	0.02	0.20	309.00	330.03	309.00	96.20	0.03	0.29	96.00	60.00	0.00	212.00	239.90	529685.00	2.28	388.40	395.00
5	2	7	5290.00	9051.00	228.15	0	Spot (Block5, Row7, Column2)	352.63	351.00	37.84	0.00	0.11	309.00	321.83	309.00	47.12	0.02	0.15	49.00	4.00	0.00	42.00	43.63	528941.00	0.65	334.20	312.00
5	3	7	5564.00	9114.00	185.10	0	Spot (Block5, Row7, Column3)	351.30	337.50	42.62	0.02	0.12	304.00	309.87	304.00	30.95	0.01	0.10	51.00	41.00	0.00	33.50	47.30	337948.00	1.34	321.77	315.00
5	4	7	5876.00	9074.00	193.50	0	Spot (Block5, Row7, Column4)	363.74	376.00	36.76	0.01	0.10	306.00	314.47	306.00	32.05	0.01	0.10	68.00	55.00	0.00	70.00	57.74	385933.00	1.54	334.33	316.00
5	5	7	6199.00	9085.00	185.55	0	Spot (Block5, Row7, Column5)	492.33	474.00	114.81	0.02	0.23	307.00	319.58	307.00	39.34	0.02	0.12	97.00	90.00	0.00	167.00	185.33	476577.00	4.39	377.75	382.00
5	6	7	6495.00	9078.00	176.80	0	Spot (Block5, Row7, Column6)	968.81	962.00	291.55	0.00	0.30	314.00	349.63	314.00	121.47	0.05	0.35	99.00	94.00	0.00	648.00	654.81	845774.00	5.10	487.33	487.50
5	7	7	6794.00	9092.00	152.60	0	Spot (Block5, Row7, Column7)	1192.17	1120.00	515.25	0.03	0.43	318.00	336.49	318.00	47.09	0.02	0.14	100.00	99.00	0.00	802.00	874.17	761795.00	18.17	535.11	439.00
5	8	7	7102.00	9083.00	177.90	0	Spot (Block5, Row7, Column8)	1147.56	1106.00	311.81	0.02	0.27	322.00	339.78	322.00	45.42	0.02	0.13	100.00	100.00	0.00	784.00	825.56	1020178.00	17.78	574.42	548.00
5	1	8	5003.00	9370.00	131.10	0	Spot (Block5, Row8, Column1)	586.51	589.00	120.94	0.00	0.21	307.00	312.52	307.00	25.39	0.01	0.08	99.00	99.00	0.00	282.00	279.51	270968.00	10.79	401.32	394.00
5	2	8	5293.00	9377.00	177.35	0	Spot (Block5, Row8, Column2)	438.30	412.50	77.37	0.03	0.18	305.00	309.77	305.00	28.48	0.01	0.09	88.00	84.00	0.00	107.50	133.30	387458.00	4.51	349.87	338.00
5	3	8	5590.00	9382.00	153.60	0	Spot (Block5, Row8, Column3)	614.91	583.00	191.75	0.02	0.31	305.00	311.49	305.00	31.60	0.01	0.10	99.00	98.00	0.00	278.00	309.91	396001.00	9.60	388.17	386.50
5	4	8	5893.00	9380.00	147.05	0	Spot (Block5, Row8, Column4)	1101.63	1106.00	298.49	0.00	0.27	306.00	316.26	306.00	33.68	0.01	0.11	100.00	100.00	0.00	800.00	795.63	651061.00	23.32	540.35	485.00
5	5	8	6209.00	9370.00	181.75	0	Spot (Block5, Row8, Column5)	363.92	381.00	47.39	0.02	0.13	309.00	340.70	309.00	121.66	0.04	0.36	4.00	0.00	0.00	72.00	54.92	339178.00	0.19	347.82	327.00
5	6	8	6499.00	9382.00	182.60	0	Spot (Block5, Row8, Column6)	6351.32	5218.00	4216.43	0.09	0.66	315.00	371.26	315.00	165.69	0.07	0.45	100.00	100.00	0.00	4903.00	6036.32	5938485.00	36.09	1466.77	1490.00
5	7	8	6791.00	9381.00	157.35	0	Spot (Block5, Row8, Column7)	547.67	531.00	112.00	0.01	0.20	319.00	353.27	319.00	114.68	0.04	0.32	79.00	48.00	0.00	212.00	228.67	372961.00	1.70	396.07	392.00
5	8	8	7090.00	9396.00	179.40	0	Spot (Block5, Row8, Column8)	496.59	478.00	114.25	0.02	0.23	320.00	341.34	320.00	48.31	0.03	0.14	93.00	69.00	0.00	158.00	176.59	448422.00	3.21	390.77	392.00
6	1	1	9509.00	7300.00	154.20	0	Spot (Block6, Row1, Column1)	12230.59	10800.00	6326.85	0.05	0.52	314.00	342.15	314.00	69.65	0.04	0.20	100.00	100.00	0.00	10486.00	11916.59	8023269.00	170.70	2560.10	2011.50
6	2	1	9810.00	7306.00	167.80	0	Spot (Block6, Row1, Column2)	648.51	625.50	204.58	0.02	0.32	310.00	336.22	310.00	63.62	0.04	0.19	99.00	79.00	0.00	315.50	338.51	504539.00	4.91	399.94	398.50
6	3	1	10112.00	7308.00	163.25	0	Spot (Block6, Row1, Column3)	666.73	606.50	250.82	0.04	0.38	305.00	327.59	305.00	54.32	0.03	0.17	96.00	90.00	0.00	301.50	361.73	488046.00	6.24	418.94	411.00
6	4	1	10403.00	7301.00	157.10	0	Spot (Block6, Row1, Column4)	604.23	570.50	162.00	0.02	0.27	309.00	334.35	309.00	56.70	0.03	0.17	99.00	88.00	0.00	261.50	295.23	409667.00	4.76	425.94	414.00
6	5	1	10709.00	7313.00	157.35	0	Spot (Block6, Row1, Column5)	1051.43	847.00	594.02	0.09	0.56	311.00	338.16	311.00	59.06	0.04	0.17	100.00	95.00	0.00	536.00	740.43	716025.00	12.08	469.12	447.00
6	6	1	11002.00	7311.00	153.65	0	Spot (Block6, Row1, Column6)	1275.87	1196.00	556.75	0.03	0.44	315.00	344.56	315.00	63.57	0.04	0.18	100.00	100.00	0.00	881.00	960.87	824210.00	14.65	526.19	499.00
6	7	1	11314.00	7310.00	119.30	0	Spot (Block6, Row1, Column7)	2743.54	2481.00	1111.65	0.04	0.41	324.00	360.84	324.00	106.32	0.05	0.29	100.00	100.00	0.00	2157.00	2419.54	1026084.00	22.41	958.59	768.00
6	8	1	11602.00	7318.00	147.95	0	Spot (Block6, Row1, Column8)	36091.50	33449.00	17568.00	0.03	0.49	381.00	384.46	381.00	143.49	0.00	0.37	100.00	100.00	8.64	33068.00	35710.50	21727140.00	248.85	6683.12	5186.00
6	1	2	9506.00	7600.00	147.00	-50	Spot (Block6, Row2, Column1)	350.18	334.00	54.43	0.02	0.16	311.00	335.36	311.00	60.43	0.03	0.18	43.00	2.00	0.00	23.00	39.18	205907.00	0.25	364.70	387.00
6	2	2	9807.00	7610.00	123.90	0	Spot (Block6, Row2, Column2)	871.91	857.50	195.42	0.01	0.22	309.00	330.36	309.00	51.25	0.03	0.16	100.00	100.00	0.00	548.50	562.91	353994.00	10.57	501.15	497.00
6	3	2	10110.00	7601.00	207.30	0	Spot (Block6, Row2, Column3)	390.15	390.00	74.91	0.00	0.19	302.00	320.79	302.00	51.12	0.03	0.16	65.00	30.00	0.00	88.00	88.15	477937.00	1.36	345.91	316.50
6	4	2	10409.00	7607.00	164.90	0	Spot (Block6, Row2, Column4)	720.64	695.50	172.11	0.02	0.24	300.00	318.34	300.00	52.22	0.03	0.16	99.00	99.00	0.00	395.50	420.64	544803.00	7.70	431.55	420.50
6	5	2	10716.00	7611.00	203.00	0	Spot (Block6, Row2, Column5)	508.58	492.00	109.42	0.01	0.22	302.00	323.79	302.00	55.88	0.03	0.17	96.00	75.00	0.00	190.00	206.58	594017.00	3.31	381.06	383.00
6	6	2	11000.00	7612.00	192.60	0	Spot (Block6, Row2, Column6)	467.86	420.00	122.36	0.05	0.26	308.00	336.67	308.00	63.11	0.04	0.19	84.00	46.00	0.00	112.00	159.86	490781.00	2.08	352.01	327.00
6	7	2	11295.00	7619.00	183.80	0	Spot (Block6, Row2, Column7)	511.64	489.00	128.02	0.02	0.25	313.00	342.70	313.00	60.21	0.04	0.18	95.00	61.00	0.00	176.00	198.64	488620.00	2.81	396.72	392.00
6	8	2	11634.00	7607.00	248.30	0	Spot (Block6, Row2, Column8)	380.35	387.00	75.87	0.01	0.20	313.00	357.81	313.00	124.56	0.06	0.35	16.00	1.00	0.00	74.00	67.35	680826.00	0.18	350.86	310.50
6	1	3	9505.00	7900.00	153.95	0	Spot (Block6, Row3, Column1)	1000.94	879.00	432.24	0.06	0.43	302.00	318.48	302.00	47.97	0.02	0.15	100.00	100.00	0.00	577.00	698.94	654614.00	14.23	492.99	475.00
6	2	3	9806.00	7890.00	168.90	0	Spot (Block6, Row3, Column2)	401.65	392.00	82.87	0.01	0.21	304.00	325.42	304.00	52.93	0.03	0.16	70.00	32.00	0.00	88.00	97.65	317704.00	1.44	354.11	338.00
6	3	3	10110.00	7903.00	164.55	0	Spot (Block6, Row3, Column3)	460.17	423.50	128.37	0.04	0.28	299.00	317.80	299.00	51.68	0.03	0.16	86.00	58.00	0.00	124.50	161.17	346048.00	2.75	355.38	334.00
6	4	3	10408.00	7903.00	148.25	0	Spot (Block6, Row3, Column4)	1091.60	981.00	462.56	0.05	0.42	300.00	318.57	300.00	49.27	0.03	0.15	100.00	100.00	0.00	681.00	791.60	658237.00	15.69	502.02	471.50
6	5	3	10710.00	7900.00	204.20	0	Spot (Block6, Row3, Column5)	430.10	405.00	125.70	0.03	0.29	307.00	333.09	307.00	59.31	0.04	0.18	84.00	30.00	0.00	98.00	123.10	512244.00	1.64	353.41	335.00
6	6	3	11006.00	7913.00	179.95	0	Spot (Block6, Row3, Column6)	1393.21	1302.00	585.61	0.03	0.42	315.00	347.48	315.00	65.21	0.04	0.19	100.00	100.00	0.00	987.00	1078.21	1265033.00	16.04	603.86	609.00
6	7	3	11311.00	7916.00	157.00	0	Spot (Block6, Row3, Column7)	923.94	819.00	395.17	0.05	0.43	318.00	350.77	318.00	70.05	0.04	0.20	99.00	98.00	0.00	501.00	605.94	627355.00	8.18	461.22	447.00
6	8	3	11604.00	7926.00	156.40	0	Spot (Block6, Row3, Column8)	3338.60	3184.00	1372.05	0.02	0.41	312.00	343.73	312.00	69.54	0.04	0.20	100.00	100.00	0.00	2872.00	3026.60	2253556.00	43.06	1034.33	925.00
6	1	4	9503.00	8201.00	151.30	0	Spot (Block6, Row4, Column1)	964.27	922.00	395.09	0.02	0.41	302.00	320.38	302.00	51.53	0.03	0.16	100.00	100.00	0.00	620.00	662.27	606523.00	12.50	490.83	504.00
6	2	4	9801.00	8211.00	177.15	0	Spot (Block6, Row4, Column2)	625.65	595.00	180.44	0.02	0.29	303.00	324.87	303.00	56.95	0.03	0.18	99.00	87.00	0.00	292.00	322.65	548066.00	5.28	410.56	396.00
6	3	4	10100.00	8204.00	148.60	0	Spot (Block6, Row4, Column3)	3721.78	3365.00	1919.40	0.04	0.52	303.00	322.92	303.00	54.64	0.03	0.17	100.00	100.00	0.00	3062.00	3418.78	2236792.00	62.20	1082.01	834.00
6	4	4	10396.00	8217.00	195.50	0	Spot (Block6, Row4, Column4)	361.85	376.00	56.73	0.02	0.16	303.00	322.92	303.00	53.08	0.03	0.16	56.00	9.00	0.00	73.00	58.85	390079.00	0.73	331.71	312.50
6	5	4	10689.00	8184.00	77.20	0	Spot (Block6, Row4, Column5)	736.88	496.50	834.24	0.17	1.13	310.00	334.19	310.00	57.11	0.03	0.17	97.00	61.00	0.00	186.50	426.88	104637.00	7.05	502.83	430.00
6	6	4	11003.00	8212.00	197.35	0	Spot (Block6, Row4, Column6)	548.43	501.00	135.00	0.04	0.25	323.00	349.58	323.00	62.47	0.03	0.18	94.00	77.00	0.00	178.00	225.43	607666.00	3.18	405.03	400.00
6	7	4	11301.00	8212.00	162.70	0	Spot (Block6, Row4, Column7)	691.59	596.00	270.84	0.06	0.39	320.00	352.42	320.00	80.13	0.04	0.23	99.00	82.00	0.00	276.00	371.59	504863.00	4.23	411.78	404.00
6	8	4	11602.00	8226.00	165.15	0	Spot (Block6, Row4, Column8)	530.69	504.00	135.94	0.02	0.26	313.00	339.36	313.00	61.01	0.04	0.18	94.00	72.00	0.00	191.00	217.69	399080.00	3.14	383.90	381.00
6	1	5	9509.00	8508.00	149.75	0	Spot (Block6, Row5, Column1)	987.82	904.00	383.14	0.04	0.39	304.00	327.88	304.00	60.01	0.03	0.18	100.00	99.00	0.00	600.00	683.82	605531.00	11.00	543.34	501.50
6	2	5	9801.00	8501.00	154.25	0	Spot (Block6, Row5, Column2)	3584.28	3491.00	1345.44	0.01	0.38	306.00	335.43	306.00	71.23	0.04	0.21	100.00	100.00	0.00	3185.00	3278.28	2347703.00	45.61	1035.99	881.50
6	3	5	10103.00	8503.00	153.25	0	Spot (Block6, Row5, Column3)	1734.77	1501.00	828.07	0.06	0.48	304.00	329.17	304.00	60.83	0.03	0.18	100.00	100.00	0.00	1197.00	1430.77	1106781.00	23.11	654.49	638.00
6	4	5	10403.00	8511.00	163.90	0	Spot (Block6, Row5, Column4)	609.42	563.00	192.86	0.03	0.32	302.00	321.56	302.00	55.16	0.03	0.17	98.00	84.00	0.00	261.00	307.42	455235.00	5.22	394.60	400.00
6	5	5	10706.00	8511.00	146.15	0	Spot (Block6, Row5, Column5)	5037.60	4763.00	2738.40	0.02	0.54	306.00	329.34	306.00	57.77	0.03	0.18	100.00	100.00	0.00	4457.00	4731.60	2926846.00	81.50	1278.84	1035.00
6	6	5	11014.00	8508.00	161.35	0	Spot (Block6, Row5, Column6)	513.69	495.00	116.07	0.02	0.23	313.00	348.04	313.00	90.70	0.05	0.26	81.00	50.00	0.00	182.00	200.69	369341.00	1.83	388.63	392.00
6	7	5	11304.00	8511.00	179.50	0	Spot (Block6, Row5, Column7)	4378.89	3926.00	2178.65	0.05	0.50	318.00	362.14	318.00	108.48	0.06	0.30	100.00	100.00	0.00	3608.00	4060.89	3949755.00	37.03	1209.04	1171.50
6	8	5	11604.00	8516.00	155.50	0	Spot (Block6, Row5, Column8)	1231.13	1024.50	705.49	0.08	0.57	309.00	342.68	309.00	80.73	0.04	0.24	100.00	95.00	0.00	715.50	922.13	819930.00	11.01	484.91	491.00
6	1	6	9500.00	8796.00	172.80	0	Spot (Block6, Row6, Column1)	1254.64	1133.00	536.32	0.04	0.43	303.00	326.47	303.00	61.31	0.03	0.19	100.00	100.00	0.00	830.00	951.64	1045116.00	15.14	555.62	533.00
6	2	6	9800.00	8806.00	195.25	0	Spot (Block6, Row6, Column2)	2178.03	2082.50	857.70	0.02	0.39	305.00	337.81	305.00	78.91	0.04	0.23	100.00	100.00	0.00	1777.50	1873.03	2352274.00	23.32	793.22	766.00
6	3	6	10096.00	8802.00	148.25	0	Spot (Block6, Row6, Column3)	1873.60	1612.00	1003.09	0.07	0.54	302.00	327.63	302.00	63.61	0.04	0.19	100.00	100.00	0.00	1310.00	1571.60	1133530.00	24.31	644.84	556.00
6	4	6	10399.00	8807.00	190.35	0	Spot (Block6, Row6, Column4)	465.80	421.00	115.45	0.04	0.25	301.00	318.02	301.00	48.66	0.02	0.15	85.00	66.00	0.00	120.00	164.80	475118.00	3.04	354.98	361.00
6	5	6	10700.00	8806.00	145.20	0	Spot (Block6, Row6, Column5)	5939.68	5556.00	3234.52	0.03	0.54	303.00	324.36	303.00	54.51	0.03	0.17	100.00	100.00	0.00	5253.00	5636.68	3415316.00	103.02	1436.25	1113.50
6	6	6	11008.00	8806.00	190.20	0	Spot (Block6, Row6, Column6)	441.99	417.00	109.70	0.03	0.25	307.00	335.74	307.00	68.09	0.04	0.20	74.00	44.00	0.00	110.00	134.99	451273.00	1.56	355.34	328.00
6	7	6	11300.00	8808.00	151.15	0	Spot (Block6, Row6, Column7)	1313.08	1206.00	604.56	0.04	0.46	315.00	350.10	315.00	88.95	0.05	0.25	100.00	100.00	0.00	891.00	998.08	818050.00	10.83	551.32	504.50
6	8	6	11603.00	8819.00	149.90	0	Spot (Block6, Row6, Column8)	1490.24	1292.00	763.21	0.06	0.51	312.00	335.22	312.00	52.92	0.03	0.16	100.00	100.00	0.00	980.00	1178.24	917990.00	21.82	605.16	560.50
6	1	7	9501.00	9101.00	175.20	0	Spot (Block6, Row7, Column1)	774.02	686.00	281.68	0.05	0.36	302.00	316.40	302.00	48.53	0.02	0.15	99.00	98.00	0.00	384.00	472.02	664880.00	9.43	438.56	417.00
6	2	7	9791.00	9103.00	191.90	0	Spot (Block6, Row7, Column2)	374.24	391.00	63.15	0.02	0.17	301.00	321.19	301.00	57.94	0.03	0.18	62.00	19.00	0.00	90.00	73.24	387716.00	0.92	346.03	316.00
6	3	7	10045.00	9100.00	133.15	0	Spot (Block6, Row7, Column3)	380.50	400.00	55.48	0.02	0.15	304.00	324.23	304.00	53.82	0.03	0.17	69.00	27.00	0.00	96.00	76.50	183399.00	1.05	333.60	312.00
6	4	7	10398.00	9107.00	147.00	-50	Spot (Block6, Row7, Column4)	404.10	402.00	65.14	0.00	0.16	309.00	418.16	309.00	548.31	0.13	1.31	0.00	0.00	0.00	93.00	95.10	238418.00	-0.03	414.78	389.00
6	5	7	10712.00	9112.00	185.05	0	Spot (Block6, Row7, Column5)	578.89	534.50	157.60	0.03	0.27	308.00	431.77	308.00	568.07	0.15	1.32	7.00	0.00	0.00	226.50	270.89	554574.00	0.26	402.26	397.00
6	6	7	10997.00	9109.00	172.60	0	Spot (Block6, Row7, Column6)	3048.78	2995.00	1153.44	0.01	0.38	313.00	353.80	313.00	94.12	0.05	0.27	100.00	100.00	0.00	2682.00	2735.78	2542683.00	28.63	900.80	883.50
6	7	7	11293.00	9115.00	150.65	0	Spot (Block6, Row7, Column7)	1611.65	1490.00	750.67	0.03	0.47	317.00	347.65	317.00	74.94	0.04	0.22	100.00	100.00	0.00	1173.00	1294.65	999225.00	16.87	663.67	549.00
6	8	7	11601.00	9116.00	194.50	0	Spot (Block6, Row7, Column8)	676.55	668.00	150.32	0.01	0.22	311.00	333.42	311.00	52.14	0.03	0.16	100.00	99.00	0.00	357.00	365.55	723227.00	6.58	454.07	449.50
6	1	8	9512.00	9395.00	131.05	0	Spot (Block6, Row8, Column1)	583.63	524.50	213.08	0.05	0.37	304.00	319.92	304.00	51.58	0.02	0.16	99.00	95.00	0.00	220.50	279.63	267304.00	5.11	416.68	416.00
6	2	8	9801.00	9410.00	155.35	0	Spot (Block6, Row8, Column2)	466.91	469.00	115.41	0.00	0.25	304.00	318.97	304.00	46.50	0.02	0.15	80.00	68.00	0.00	165.00	162.91	309092.00	3.18	358.71	338.00
6	3	8	10091.00	9399.00	153.65	0	Spot (Block6, Row8, Column3)	708.85	633.50	289.31	0.05	0.41	303.00	322.63	303.00	52.52	0.03	0.16	94.00	87.00	0.00	330.50	405.85	456502.00	7.35	409.90	412.00
6	4	8	10396.00	9406.00	147.70	0	Spot (Block6, Row8, Column4)	7445.33	7183.50	3356.96	0.02	0.45	308.00	419.40	308.00	545.57	0.13	1.30	100.00	100.00	0.00	6875.50	7137.33	4437416.00	12.88	1906.25	1490.00
6	5	8	10695.00	9432.00	193.05	0	Spot (Block6, Row8, Column5)	368.12	380.00	73.81	0.01	0.20	306.00	355.60	306.00	284.79	0.07	0.80	0.00	0.00	0.00	74.00	62.12	387997.00	0.04	351.75	320.50
6	6	8	10997.00	9409.00	160.80	0	Spot (Block6, Row8, Column6)	2465.99	2256.00	1159.34	0.04	0.47	308.00	343.16	308.00	87.79	0.05	0.26	100.00	100.00	0.00	1948.00	2157.99	1755785.00	24.18	743.07	743.00
6	7	8	11302.00	9409.00	159.45	0	Spot (Block6, Row8, Column7)	653.15	597.00	219.72	0.04	0.34	311.00	339.14	311.00	66.59	0.04	0.20	97.00	82.00	0.00	286.00	342.15	459166.00	4.72	399.26	402.50
6	8	8	11587.00	9413.00	152.00	0	Spot (Block6, Row8, Column8)	568.07	515.00	196.83	0.04	0.35	308.00	330.40	308.00	53.83	0.03	0.16	98.00	91.00	0.00	207.00	260.07	358452.00	4.41	407.03	402.00
7	1	1	14012.00	7328.00	155.35	0	Spot (Block7, Row1, Column1)	11086.43	10069.00	6060.86	0.04	0.55	69.00	74.14	69.00	39.73	0.03	0.54	100.00	100.00	0.00	10000.00	11017.43	7372475.00	277.16	1948.95	1437.00
7	2	1	14306.00	7329.00	147.00	-50	Spot (Block7, Row1, Column2)	68.30	68.00	9.51	0.00	0.14	67.00	69.95	67.00	29.80	0.02	0.43	0.00	0.00	0.00	1.00	1.30	40161.00	-0.06	68.19	69.00
7	3	1	14606.00	7331.00	147.00	-50	Spot (Block7, Row1, Column3)	63.39	64.00	9.88	0.00	0.16	60.00	58.57	60.00	11.85	0.01	0.20	22.00	0.00	0.00	4.00	3.39	37208.00	0.41	64.93	68.00
7	4	1	14906.00	7333.00	147.00	-50	Spot (Block7, Row1, Column4)	49.33	48.00	10.02	0.01	0.20	57.00	57.18	57.00	16.32	0.00	0.29	0.00	0.00	0.00	-9.00	-7.67	28956.00	-0.48	50.04	50.00
7	5	1	15206.00	7335.00	147.00	-50	Spot (Block7, Row1, Column5)	62.58	64.00	11.10	0.01	0.18	60.00	58.01	60.00	16.28	0.01	0.28	8.00	0.00	0.00	4.00	2.58	36862.00	0.28	55.18	54.00
7	6	1	15507.00	7337.00	147.00	-50	Spot (Block7, Row1, Column6)	65.49	67.00	9.27	0.01	0.14	60.00	58.29	60.00	11.45	0.01	0.20	27.00	0.00	0.00	7.00	5.49	39031.00	0.63	62.21	64.50
7	7	1	15807.00	7339.00	147.00	-50	Spot (Block7, Row1, Column7)	60.16	60.00	11.44	0.00	0.19	61.00	67.01	61.00	58.33	0.04	0.87	0.00	0.00	0.00	-1.00	-0.84	35374.00	-0.12	56.98	56.00
7	8	1	16102.00	7344.00	148.95	0	Spot (Block7, Row1, Column8)	33367.80	30036.00	16149.11	0.05	0.48	75.00	93.30	75.00	91.73	0.09	0.98	100.00	100.00	3.47	29961.00	33292.80	20220912.00	362.74	6113.99	4368.00
7	1	2	14004.00	7627.00	147.00	-50	Spot (Block7, Row2, Column1)	53.36	56.00	14.16	0.02	0.27	64.00	66.63	64.00	26.67	0.02	0.40	0.00	0.00	0.00	-8.00	-10.64	31485.00	-0.50	61.29	64.00
7	2	2	14304.00	7629.00	147.00	-50	Spot (Block7, Row2, Column2)	61.38	63.00	11.78	0.01	0.19	65.00	64.76	65.00	13.75	0.00	0.21	5.00	0.00	0.00	-2.00	-3.62	36093.00	-0.25	58.07	57.00
7	3	2	14604.00	7631.00	147.00	-50	Spot (Block7, Row2, Column3)	57.92	59.00	13.15	0.01	0.23	59.00	58.02	59.00	12.17	0.01	0.21	16.00	2.00	0.00	0.00	-1.08	34170.00	-0.01	56.09	54.00
7	4	2	14904.00	7633.00	147.00	-50	Spot (Block7, Row2, Column4)	55.09	59.00	12.59	0.03	0.23	56.00	55.88	56.00	16.75	0.00	0.30	2.00	0.00	0.00	3.00	-0.91	32557.00	-0.05	52.97	57.00
7	5	2	15205.00	7635.00	147.00	-50	Spot (Block7, Row2, Column5)	62.66	63.00	11.28	0.00	0.18	59.00	57.43	59.00	16.92	0.01	0.29	14.00	0.00	0.00	4.00	3.66	36908.00	0.31	62.70	63.50
7	6	2	15505.00	7637.00	147.00	-50	Spot (Block7, Row2, Column6)	67.37	69.00	13.20	0.01	0.20	60.00	57.70	60.00	12.24	0.02	0.21	37.00	7.00	0.00	9.00	7.37	39612.00	0.79	61.41	62.00
7	7	2	15805.00	7639.00	147.00	-50	Spot (Block7, Row2, Column7)	55.09	57.00	11.42	0.01	0.21	58.00	56.97	58.00	11.20	0.01	0.20	10.00	0.00	0.00	-1.00	-2.91	32340.00	-0.17	56.69	58.00
7	8	2	16106.00	7641.00	147.00	-50	Spot (Block7, Row2, Column8)	54.05	54.00	12.20	0.00	0.23	67.00	79.51	67.00	72.67	0.07	0.91	0.00	0.00	0.00	-13.00	-12.95	31781.00	-0.35	58.89	58.00
7	1	3	13983.00	7937.00	181.40	0	Spot (Block7, Row3, Column1)	67.52	67.00	8.34	0.00	0.12	59.00	57.98	59.00	12.78	0.01	0.22	33.00	1.00	0.00	8.00	8.52	62387.00	0.75	59.41	60.00
7	2	3	14304.00	7924.00	125.00	0	Spot (Block7, Row3, Column2)	79.95	80.00	9.45	0.00	0.12	60.00	58.77	60.00	12.26	0.01	0.21	78.00	34.00	0.00	20.00	19.95	33420.00	1.73	67.09	66.00
7	3	3	14632.00	7959.00	127.45	0	Spot (Block7, Row3, Column3)	76.46	76.00	8.90	0.00	0.12	59.00	57.74	59.00	12.47	0.01	0.22	74.00	20.00	0.00	17.00	17.46	33337.00	1.50	73.14	75.00
7	4	3	14903.00	7933.00	147.00	-50	Spot (Block7, Row3, Column4)	57.53	60.00	11.36	0.02	0.20	57.00	55.94	57.00	11.83	0.01	0.21	16.00	0.00	0.00	3.00	0.53	33825.00	0.13	59.11	59.00
7	5	3	15203.00	7935.00	147.00	-50	Spot (Block7, Row3, Column5)	66.88	68.00	7.63	0.01	0.11	57.00	55.93	57.00	11.74	0.01	0.21	46.00	1.00	0.00	11.00	9.88	39260.00	0.93	58.96	59.00
7	6	3	15503.00	7937.00	147.00	-50	Spot (Block7, Row3, Column6)	65.59	67.00	8.93	0.01	0.14	58.00	56.10	58.00	12.25	0.01	0.22	29.00	1.00	0.00	9.00	7.59	38764.00	0.77	62.49	63.00
7	7	3	15819.00	7904.00	262.60	0	Spot (Block7, Row3, Column7)	62.07	62.00	9.09	0.00	0.15	55.00	54.56	55.00	10.62	0.00	0.19	36.00	5.00	0.00	7.00	7.07	124706.00	0.71	55.05	55.00
7	8	3	16052.00	7914.00	164.20	0	Spot (Block7, Row3, Column8)	69.07	70.00	8.69	0.01	0.13	57.00	58.29	57.00	14.35	0.01	0.25	43.00	0.00	0.00	13.00	12.07	51665.00	0.75	57.10	58.00
7	1	4	14000.00	8228.00	147.00	-50	Spot (Block7, Row4, Column1)	63.23	61.00	10.38	0.02	0.16	58.00	56.83	58.00	13.35	0.01	0.23	23.00	2.00	0.00	3.00	5.23	37241.00	0.48	68.22	67.00
7	2	4	14301.00	8230.00	147.00	-50	Spot (Block7, Row4, Column2)	58.26	58.00	10.98	0.00	0.19	58.00	56.75	58.00	12.04	0.01	0.21	13.00	1.00	0.00	0.00	0.26	34198.00	0.13	58.86	60.00
7	3	4	14591.00	8246.00	155.20	0	Spot (Block7, Row4, Column3)	73.96	76.00	10.59	0.01	0.14	55.00	55.03	55.00	12.24	0.00	0.22	71.00	32.00	0.00	21.00	18.96	48889.00	1.55	61.34	61.00
7	4	4	14901.00	8234.00	147.00	-50	Spot (Block7, Row4, Column4)	62.23	62.00	8.09	0.00	0.13	56.00	55.19	56.00	11.69	0.01	0.21	27.00	0.00	0.00	6.00	6.23	36594.00	0.60	59.91	62.00
7	5	4	15201.00	8236.00	147.00	-50	Spot (Block7, Row4, Column5)	56.96	58.00	10.18	0.01	0.18	58.00	56.85	58.00	11.31	0.01	0.20	9.00	0.00	0.00	0.00	-1.04	33608.00	0.01	60.83	65.00
7	6	4	15502.00	8238.00	147.00	-50	Spot (Block7, Row4, Column6)	53.83	54.00	13.04	0.00	0.24	58.00	56.55	58.00	11.73	0.01	0.21	12.00	0.00	0.00	-4.00	-4.17	32029.00	-0.23	52.94	58.00
7	7	4	15802.00	8240.00	147.00	-50	Spot (Block7, Row4, Column7)	53.18	55.00	11.15	0.01	0.21	56.00	55.18	56.00	10.92	0.01	0.20	11.00	0.00	0.00	-1.00	-2.82	31271.00	-0.18	52.56	52.00
7	8	4	16080.00	8232.00	168.30	0	Spot (Block7, Row4, Column8)	71.07	72.00	11.24	0.01	0.16	55.00	54.78	55.00	11.23	0.00	0.20	69.00	31.00	0.00	17.00	16.07	56286.00	1.45	60.80	60.50
7	1	5	13999.00	8528.00	147.00	-50	Spot (Block7, Row5, Column1)	58.40	59.00	9.97	0.00	0.17	58.00	56.75	58.00	13.19	0.01	0.23	9.00	0.00	0.00	1.00	0.40	34455.00	0.13	61.59	63.00
7	2	5	14299.00	8530.00	147.00	-50	Spot (Block7, Row5, Column2)	58.40	60.00	10.19	0.01	0.17	59.00	56.94	59.00	11.83	0.02	0.21	12.00	0.00	0.00	1.00	-0.60	34397.00	0.12	51.36	53.00
7	3	5	14599.00	8532.00	147.00	-50	Spot (Block7, Row5, Column3)	54.76	55.00	12.27	0.00	0.22	56.00	55.76	56.00	12.06	0.00	0.22	13.00	0.00	0.00	-1.00	-1.24	32146.00	-0.08	54.46	57.00
7	4	5	14899.00	8534.00	147.00	-50	Spot (Block7, Row5, Column4)	53.97	55.00	11.83	0.01	0.22	58.00	56.60	58.00	11.49	0.01	0.20	10.00	0.00	0.00	-3.00	-4.03	31734.00	-0.23	55.72	58.00
7	5	5	15221.00	8524.00	187.30	0	Spot (Block7, Row5, Column5)	88.67	91.00	15.60	0.01	0.18	57.00	55.95	57.00	12.32	0.01	0.22	87.00	69.00	0.00	34.00	31.67	87514.00	2.66	68.50	68.00
7	6	5	15500.00	8538.00	147.00	-50	Spot (Block7, Row5, Column6)	56.91	60.00	11.33	0.02	0.20	56.00	55.14	56.00	11.97	0.01	0.22	16.00	0.00	0.00	4.00	0.91	33577.00	0.15	53.26	55.00
7	7	5	15863.00	8529.00	210.90	0	Spot (Block7, Row5, Column7)	63.32	64.00	13.34	0.00	0.21	54.00	54.05	54.00	11.70	0.00	0.22	46.00	14.00	0.00	10.00	9.32	80485.00	0.79	57.83	59.00
7	8	5	16101.00	8542.00	147.00	-50	Spot (Block7, Row5, Column8)	53.34	51.00	13.51	0.02	0.25	55.00	54.34	55.00	11.48	0.01	0.21	20.00	3.00	0.00	-4.00	-1.66	31468.00	-0.09	56.71	59.00
7	1	6	13997.00	8828.00	147.00	-50	Spot (Block7, Row6, Column1)	56.70	57.00	11.77	0.00	0.21	57.00	55.70	57.00	10.75	0.01	0.19	17.00	3.00	0.00	0.00	-0.30	33624.00	0.09	58.60	59.00
7	2	6	14297.00	8830.00	147.00	-50	Spot (Block7, Row6, Column2)	53.20	56.00	11.17	0.02	0.21	58.00	56.77	58.00	11.66	0.01	0.21	3.00	0.00	0.00	-2.00	-4.80	31280.00	-0.31	59.43	62.00
7	3	6	14597.00	8832.00	147.00	-50	Spot (Block7, Row6, Column3)	54.07	53.00	11.35	0.01	0.21	58.00	57.27	58.00	11.72	0.01	0.20	10.00	0.00	0.00	-5.00	-3.93	32227.00	-0.27	53.11	52.50
7	4	6	14898.00	8834.00	147.00	-50	Spot (Block7, Row6, Column4)	59.38	59.00	19.02	0.00	0.32	57.00	55.80	57.00	11.46	0.01	0.21	21.00	1.00	0.00	2.00	2.38	35036.00	0.31	55.55	55.00
7	5	6	15205.00	8832.00	172.65	0	Spot (Block7, Row6, Column5)	80.54	81.00	9.44	0.00	0.12	54.00	54.20	54.00	12.00	0.00	0.22	92.00	62.00	0.00	27.00	26.54	67006.00	2.19	62.72	65.00
7	6	6	15498.00	8838.00	147.00	-50	Spot (Block7, Row6, Column6)	63.36	65.00	11.86	0.01	0.19	57.00	55.25	57.00	12.29	0.01	0.22	32.00	3.00	0.00	8.00	6.36	37193.00	0.66	56.17	56.50
7	7	6	15799.00	8840.00	147.00	-50	Spot (Block7, Row6, Column7)	61.28	64.00	14.02	0.02	0.23	57.00	55.76	57.00	11.99	0.01	0.22	35.00	4.00	0.00	7.00	4.28	36093.00	0.46	60.50	62.00
7	8	6	16099.00	8842.00	147.00	-50	Spot (Block7, Row6, Column8)	50.34	51.00	12.57	0.01	0.25	58.00	57.17	58.00	12.31	0.01	0.22	5.00	0.00	0.00	-7.00	-7.66	29600.00	-0.55	56.62	58.00
7	1	7	13995.00	9128.00	147.00	-50	Spot (Block7, Row7, Column1)	56.26	57.00	11.25	0.01	0.20	57.00	56.52	57.00	12.05	0.00	0.21	14.00	0.00	0.00	0.00	-0.74	33027.00	-0.02	54.11	52.50
7	2	7	14259.00	9138.00	102.60	0	Spot (Block7, Row7, Column2)	79.11	80.00	12.82	0.00	0.16	56.00	55.21	56.00	11.72	0.01	0.21	84.00	50.00	0.00	24.00	23.11	21439.00	2.04	64.40	65.00
7	3	7	14596.00	9132.00	147.00	-50	Spot (Block7, Row7, Column3)	53.92	56.00	10.33	0.02	0.19	58.00	56.29	58.00	12.45	0.01	0.22	2.00	0.00	0.00	-2.00	-4.08	31811.00	-0.19	52.16	52.00
7	4	7	14896.00	9134.00	147.00	-50	Spot (Block7, Row7, Column4)	48.70	48.00	13.82	0.01	0.28	56.00	55.76	56.00	10.90	0.00	0.20	11.00	0.00	0.00	-8.00	-7.30	28686.00	-0.65	51.85	51.00
7	5	7	15196.00	9136.00	147.00	-50	Spot (Block7, Row7, Column5)	54.20	54.00	10.77	0.00	0.20	57.00	55.93	57.00	11.38	0.01	0.20	10.00	1.00	0.00	-3.00	-2.80	31980.00	-0.15	56.78	57.00
7	6	7	15497.00	9138.00	147.00	-50	Spot (Block7, Row7, Column6)	57.15	60.50	14.41	0.02	0.25	59.00	57.11	59.00	12.09	0.01	0.21	18.00	0.00	0.00	1.50	-1.85	33716.00	0.00	57.51	61.00
7	7	7	15797.00	9140.00	147.00	-50	Spot (Block7, Row7, Column7)	63.05	65.00	11.76	0.01	0.19	56.00	55.43	56.00	11.70	0.00	0.21	38.00	4.00	0.00	9.00	7.05	37197.00	0.65	59.62	63.00
7	8	7	16075.00	9132.00	216.70	0	Spot (Block7, Row7, Column8)	64.06	65.00	11.30	0.01	0.18	57.00	56.48	57.00	11.45	0.00	0.20	37.00	8.00	0.00	8.00	7.06	86035.00	0.66	55.99	57.00
7	1	8	14012.00	9429.00	120.95	0	Spot (Block7, Row8, Column1)	234.05	212.00	58.18	0.04	0.25	60.00	58.21	60.00	12.56	0.01	0.22	100.00	100.00	0.00	152.00	174.05	90343.00	13.99	121.23	102.00
7	2	8	14294.00	9430.00	147.00	-50	Spot (Block7, Row8, Column2)	60.54	62.00	8.08	0.01	0.13	59.00	57.75	59.00	11.34	0.01	0.20	10.00	0.00	0.00	3.00	1.54	35720.00	0.25	61.38	61.00
7	3	8	14594.00	9432.00	147.00	-50	Spot (Block7, Row8, Column3)	60.00	62.00	8.37	0.01	0.14	59.00	57.79	59.00	11.58	0.01	0.20	6.00	0.00	0.00	3.00	1.00	35218.00	0.19	59.61	61.00
7	4	8	14894.00	9434.00	147.00	-50	Spot (Block7, Row8, Column4)	59.99	61.00	11.12	0.01	0.19	57.00	56.77	57.00	13.10	0.00	0.23	15.00	0.00	0.00	4.00	2.99	35575.00	0.25	54.98	54.00
7	5	8	15195.00	9436.00	147.00	-50	Spot (Block7, Row8, Column5)	48.84	46.00	10.57	0.03	0.22	57.00	55.83	57.00	11.12	0.01	0.20	4.00	0.00	0.00	-11.00	-8.16	28715.00	-0.63	50.17	49.00
7	6	8	15495.00	9438.00	147.00	-50	Spot (Block7, Row8, Column6)	59.33	61.00	10.21	0.01	0.17	58.00	56.21	58.00	12.26	0.01	0.22	11.00	0.00	0.00	3.00	1.33	35004.00	0.25	55.16	61.00
7	7	8	15795.00	9440.00	147.00	-50	Spot (Block7, Row8, Column7)	60.07	62.00	11.77	0.01	0.20	57.00	56.29	57.00	12.32	0.01	0.22	23.00	0.00	0.00	5.00	3.07	35379.00	0.31	64.05	66.00
7	8	8	16082.00	9449.00	211.05	0	Spot (Block7, Row8, Column8)	93.19	93.00	21.40	0.00	0.23	57.00	56.69	57.00	11.34	0.00	0.20	88.00	70.00	0.00	36.00	36.19	117881.00	3.22	63.45	64.00
8	1	1	18514.00	7353.00	154.00	0	Spot (Block8, Row1, Column1)	11676.88	10320.00	5982.41	0.05	0.51	312.00	332.67	312.00	59.46	0.03	0.18	100.00	100.00	0.00	10008.00	11364.88	7578296.00	190.79	2499.00	1882.50
8	2	1	18800.00	7346.00	157.10	0	Spot (Block8, Row1, Column2)	467.86	476.00	82.38	0.01	0.18	313.00	330.83	313.00	52.47	0.02	0.16	97.00	55.00	0.00	163.00	154.86	317211.00	2.61	388.30	380.00
8	3	1	19129.00	7338.00	212.65	0	Spot (Block8, Row1, Column3)	367.48	382.00	50.41	0.02	0.14	311.00	324.53	311.00	38.11	0.02	0.12	57.00	44.00	0.00	71.00	56.48	473687.00	1.13	340.55	321.00
8	4	1	19409.00	7362.00	195.00	0	Spot (Block8, Row1, Column4)	408.61	395.50	69.63	0.01	0.17	313.00	325.41	313.00	35.48	0.02	0.11	78.00	63.00	0.00	82.50	95.61	438032.00	2.34	344.30	333.00
8	5	1	19701.00	7354.00	210.10	0	Spot (Block8, Row1, Column5)	408.12	397.00	55.53	0.01	0.14	321.00	338.21	321.00	40.43	0.02	0.12	86.00	42.00	0.00	76.00	87.12	513819.00	1.73	354.00	358.00
8	6	1	20001.00	7361.00	222.85	0	Spot (Block8, Row1, Column6)	422.14	399.00	64.18	0.02	0.15	346.00	353.29	346.00	40.98	0.01	0.12	74.00	28.00	0.00	53.00	76.14	601549.00	1.68	383.66	388.00
8	7	1	20319.00	7369.00	125.20	0	Spot (Block8, Row1, Column7)	468.98	483.00	52.46	0.01	0.11	384.00	382.62	384.00	93.84	0.00	0.25	53.00	5.00	0.00	99.00	84.98	196503.00	0.92	403.62	398.00
8	8	1	20605.00	7372.00	147.40	0	Spot (Block8, Row1, Column8)	34173.93	32597.00	15548.18	0.02	0.45	398.00	417.64	398.00	118.54	0.02	0.28	100.00	100.00	2.37	32199.00	33775.93	20162640.00	284.76	7283.23	5390.00
8	1	2	18497.00	7673.00	174.20	0	Spot (Block8, Row2, Column1)	352.93	336.00	48.77	0.02	0.14	308.00	323.80	308.00	50.41	0.02	0.16	46.00	7.00	0.00	28.00	44.93	298579.00	0.58	346.73	337.00
8	2	2	18801.00	7662.00	151.30	0	Spot (Block8, Row2, Column2)	383.35	386.00	45.38	0.00	0.12	311.00	324.84	311.00	41.38	0.02	0.13	77.00	35.00	0.00	75.00	72.35	240359.00	1.41	355.06	347.00
8	3	2	19115.00	7653.00	204.70	0	Spot (Block8, Row2, Column3)	374.28	384.00	44.47	0.01	0.12	312.00	329.42	312.00	41.68	0.02	0.13	68.00	29.00	0.00	72.00	62.28	445398.00	1.08	352.35	335.50
8	4	2	19403.00	7653.00	177.45	0	Spot (Block8, Row2, Column4)	386.69	393.00	45.91	0.01	0.12	318.00	333.74	318.00	40.66	0.02	0.12	74.00	37.00	0.00	75.00	68.69	341451.00	1.30	349.51	330.00
8	5	2	19714.00	7663.00	191.30	0	Spot (Block8, Row2, Column5)	534.94	503.00	148.24	0.03	0.28	323.00	338.57	323.00	40.21	0.02	0.12	99.00	97.00	0.00	180.00	211.94	553659.00	4.88	410.42	406.00
8	6	2	20008.00	7655.00	236.15	0	Spot (Block8, Row2, Column6)	403.18	401.00	40.68	0.00	0.10	349.00	352.92	349.00	44.34	0.00	0.13	64.00	12.00	0.00	52.00	54.18	647506.00	1.13	351.53	342.50
8	7	2	20303.00	7657.00	189.80	0	Spot (Block8, Row2, Column7)	428.51	410.00	50.62	0.02	0.12	377.00	366.73	377.00	42.53	0.01	0.12	41.00	31.00	0.00	33.00	51.51	436226.00	1.45	392.71	390.50
8	8	2	20605.00	7654.00	206.25	0	Spot (Block8, Row2, Column8)	426.25	408.00	42.34	0.02	0.10	393.00	400.61	393.00	101.53	0.01	0.25	11.00	0.00	0.00	15.00	33.25	515339.00	0.25	408.32	401.00
8	1	3	18508.00	7976.00	195.65	0	Spot (Block8, Row3, Column1)	408.96	402.00	44.65	0.01	0.11	313.00	328.13	313.00	41.41	0.02	0.13	89.00	64.00	0.00	89.00	95.96	442901.00	1.95	371.83	384.00
8	2	3	18823.00	7928.00	195.40	0	Spot (Block8, Row3, Column2)	389.38	391.00	47.80	0.00	0.12	313.00	329.79	313.00	42.58	0.02	0.13	77.00	37.00	0.00	78.00	76.38	422091.00	1.40	358.05	336.50
8	3	3	19094.00	7982.00	160.40	0	Spot (Block8, Row3, Column3)	452.71	409.00	154.32	0.04	0.34	317.00	334.37	317.00	41.23	0.02	0.12	93.00	62.00	0.00	92.00	135.71	320517.00	2.87	379.69	390.50
8	4	3	19422.00	7963.00	175.25	0	Spot (Block8, Row3, Column4)	440.37	410.00	72.83	0.03	0.17	318.00	332.96	318.00	40.92	0.02	0.12	92.00	62.00	0.00	92.00	122.37	377393.00	2.62	375.80	380.00
8	5	3	19696.00	7967.00	177.15	0	Spot (Block8, Row3, Column5)	424.27	410.00	57.27	0.01	0.13	323.00	340.60	323.00	44.61	0.02	0.13	92.00	46.00	0.00	87.00	101.27	372932.00	1.88	371.71	384.00
8	6	3	20010.00	7959.00	184.95	0	Spot (Block8, Row3, Column6)	1173.85	1116.00	438.87	0.02	0.37	364.00	358.68	364.00	48.85	0.01	0.14	100.00	100.00	0.00	752.00	809.85	1129239.00	16.69	587.18	586.00
8	7	3	20288.00	7961.00	190.25	0	Spot (Block8, Row3, Column7)	414.12	402.00	38.55	0.01	0.09	377.00	366.03	377.00	48.62	0.01	0.13	24.00	11.00	0.00	25.00	37.12	423640.00	0.99	381.21	388.00
8	8	3	20609.00	7980.00	156.05	0	Spot (Block8, Row3, Column8)	1544.57	1511.00	517.99	0.01	0.34	385.00	376.67	385.00	45.04	0.01	0.12	100.00	100.00	0.00	1126.00	1159.57	1034865.00	25.93	699.55	652.50
8	1	4	18506.00	8253.00	160.70	0	Spot (Block8, Row4, Column1)	482.44	480.00	114.56	0.00	0.24	321.00	338.24	321.00	41.76	0.02	0.12	87.00	69.00	0.00	159.00	161.44	344465.00	3.45	388.45	394.00
8	2	4	18802.00	8259.00	184.50	0	Spot (Block8, Row4, Column2)	451.50	418.00	77.08	0.03	0.17	320.00	340.47	320.00	46.52	0.03	0.14	94.00	54.00	0.00	98.00	131.50	432081.00	2.39	377.99	383.50
8	3	4	19103.00	8257.00	156.70	0	Spot (Block8, Row4, Column3)	751.38	687.00	229.27	0.04	0.31	321.00	338.46	321.00	42.86	0.02	0.13	100.00	99.00	0.00	366.00	430.38	507934.00	9.63	449.58	435.00
8	4	4	19396.00	8260.00	191.20	0	Spot (Block8, Row4, Column4)	383.64	394.00	35.26	0.01	0.09	315.00	329.75	315.00	39.95	0.02	0.12	75.00	48.00	0.00	79.00	68.64	395145.00	1.35	352.07	336.00
8	5	4	19694.00	8257.00	213.10	0	Spot (Block8, Row4, Column5)	391.21	392.00	48.04	0.00	0.12	317.00	333.83	317.00	41.43	0.02	0.12	81.00	33.00	0.00	75.00	74.21	507004.00	1.38	349.79	343.50
8	6	4	20011.00	8265.00	202.40	0	Spot (Block8, Row4, Column6)	544.52	515.00	89.98	0.02	0.17	346.00	355.98	346.00	44.85	0.01	0.13	99.00	88.00	0.00	169.00	198.52	635996.00	4.20	412.29	404.00
8	7	4	20300.00	8274.00	214.50	0	Spot (Block8, Row4, Column7)	419.80	404.00	44.53	0.02	0.11	378.00	373.62	378.00	71.66	0.01	0.19	25.00	1.00	0.00	26.00	41.80	552037.00	0.64	388.47	393.50
8	8	4	20604.00	8272.00	178.70	0	Spot (Block8, Row4, Column8)	414.90	403.00	39.72	0.01	0.10	388.00	378.09	388.00	39.23	0.01	0.10	26.00	19.00	0.00	15.00	26.90	371332.00	0.94	396.50	398.00
8	1	5	18513.00	8561.00	165.50	0	Spot (Block8, Row5, Column1)	564.91	526.00	135.53	0.03	0.24	332.00	349.82	332.00	51.04	0.02	0.15	98.00	78.00	0.00	194.00	232.91	428204.00	4.21	414.14	401.00
8	2	5	18803.00	8554.00	155.10	0	Spot (Block8, Row5, Column2)	1701.36	1701.50	484.18	0.00	0.28	336.00	354.56	336.00	57.89	0.02	0.16	100.00	100.00	0.00	1365.50	1365.36	1122895.00	23.26	701.67	634.00
8	3	5	19108.00	8553.00	167.75	0	Spot (Block8, Row5, Column3)	702.82	656.00	204.55	0.03	0.29	324.00	344.29	324.00	47.52	0.03	0.14	100.00	98.00	0.00	332.00	378.82	553118.00	7.54	438.26	420.00
8	4	5	19409.00	8564.00	228.00	0	Spot (Block8, Row5, Column4)	389.85	392.00	48.83	0.00	0.13	319.00	336.91	319.00	42.67	0.02	0.13	76.00	27.00	0.00	73.00	70.85	578539.00	1.24	349.55	337.00
8	5	5	19707.00	8565.00	152.40	0	Spot (Block8, Row5, Column5)	816.94	777.50	252.41	0.02	0.31	322.00	337.47	322.00	39.14	0.02	0.12	100.00	99.00	0.00	455.50	494.94	521210.00	12.25	447.93	442.00
8	6	5	19992.00	8562.00	200.70	0	Spot (Block8, Row5, Column6)	392.39	393.00	28.54	0.00	0.07	335.00	355.55	335.00	67.61	0.03	0.19	24.00	2.00	0.00	58.00	57.39	448114.00	0.54	361.23	357.00
8	7	5	20307.00	8563.00	182.20	0	Spot (Block8, Row5, Column7)	3925.67	3671.00	1918.77	0.03	0.49	383.00	386.05	383.00	88.32	0.00	0.23	100.00	100.00	0.00	3288.00	3542.67	3650874.00	40.08	1162.86	1164.50
8	8	5	20620.00	8570.00	158.55	0	Spot (Block8, Row5, Column8)	458.21	449.00	56.33	0.01	0.12	392.00	390.90	392.00	60.14	0.00	0.15	48.00	11.00	0.00	57.00	66.21	315249.00	1.12	424.25	401.00
8	1	6	18501.00	8849.00	179.35	0	Spot (Block8, Row6, Column1)	1079.09	996.50	385.55	0.03	0.36	354.00	360.42	354.00	63.69	0.01	0.18	100.00	100.00	0.00	642.50	725.09	971182.00	11.28	577.74	590.00
8	2	6	18804.00	8855.00	189.90	0	Spot (Block8, Row6, Column2)	2240.27	2236.00	884.80	0.00	0.39	369.00	367.90	369.00	69.88	0.00	0.19	100.00	100.00	0.00	1867.00	1871.27	2276110.00	26.80	885.61	874.00
8	3	6	19094.00	8861.00	185.25	0	Spot (Block8, Row6, Column3)	479.58	480.50	81.57	0.00	0.17	328.00	348.77	328.00	56.61	0.03	0.16	95.00	59.00	0.00	152.50	151.58	463270.00	2.31	390.73	394.50
8	4	6	19419.00	8864.00	162.15	0	Spot (Block8, Row6, Column4)	396.97	387.00	50.78	0.01	0.13	322.00	337.75	322.00	39.30	0.02	0.12	85.00	25.00	0.00	65.00	74.97	290583.00	1.51	366.76	377.00
8	5	6	19701.00	8852.00	155.45	0	Spot (Block8, Row6, Column5)	549.75	519.50	109.60	0.02	0.20	325.00	340.28	325.00	39.05	0.02	0.11	99.00	97.00	0.00	194.50	224.75	365034.00	5.36	405.91	402.50
8	6	6	20029.00	8870.00	208.70	0	Spot (Block8, Row6, Column6)	389.22	392.00	27.94	0.00	0.07	352.00	361.24	352.00	64.42	0.01	0.18	8.00	0.00	0.00	40.00	37.22	481082.00	0.43	367.48	379.00
8	7	6	20310.00	8865.00	189.25	0	Spot (Block8, Row6, Column7)	422.77	408.00	47.56	0.02	0.11	377.00	373.37	377.00	66.82	0.00	0.18	28.00	2.00	0.00	31.00	45.77	426999.00	0.74	382.68	386.50
8	8	6	20587.00	8876.00	211.15	0	Spot (Block8, Row6, Column8)	421.75	405.00	45.32	0.02	0.11	387.00	379.48	387.00	40.81	0.01	0.11	28.00	23.00	0.00	18.00	34.75	536467.00	1.04	386.54	392.50
8	1	7	18505.00	9149.00	203.75	0	Spot (Block8, Row7, Column1)	487.81	466.00	96.23	0.02	0.20	328.00	349.00	328.00	52.73	0.03	0.15	96.00	61.00	0.00	138.00	159.81	579035.00	2.63	384.90	391.00
8	2	7	18790.00	9142.00	191.20	0	Spot (Block8, Row7, Column2)	397.83	394.50	41.91	0.00	0.11	335.00	355.24	335.00	60.86	0.03	0.17	47.00	10.00	0.00	59.50	62.83	410556.00	0.70	368.72	381.00
8	3	7	19079.00	9149.00	183.15	0	Spot (Block8, Row7, Column3)	390.36	396.00	41.61	0.01	0.11	323.00	340.02	323.00	44.65	0.02	0.13	77.00	15.00	0.00	73.00	67.36	368500.00	1.13	366.93	376.00
8	4	7	19380.00	9174.00	237.70	0	Spot (Block8, Row7, Column4)	378.34	384.00	43.63	0.01	0.12	323.00	340.66	323.00	45.44	0.02	0.13	68.00	10.00	0.00	61.00	55.34	615554.00	0.83	353.91	359.00
8	5	7	19713.00	9175.00	239.95	0	Spot (Block8, Row7, Column5)	389.05	391.00	46.55	0.00	0.12	333.00	354.43	333.00	65.24	0.03	0.18	33.00	10.00	0.00	58.00	56.05	645433.00	0.53	364.68	382.00
8	6	7	20002.00	9161.00	173.85	0	Spot (Block8, Row7, Column6)	2853.93	2921.00	1004.69	0.01	0.35	375.00	386.18	375.00	92.67	0.01	0.24	100.00	100.00	0.00	2546.00	2478.93	2385888.00	26.63	941.40	891.50
8	7	7	20294.00	9166.00	246.45	0	Spot (Block8, Row7, Column7)	422.30	409.00	49.20	0.01	0.12	382.00	381.51	382.00	71.57	0.00	0.19	26.00	1.00	0.00	27.00	40.30	741130.00	0.57	374.64	383.00
8	8	7	20610.00	9166.00	194.70	0	Spot (Block8, Row7, Column8)	668.58	675.00	91.94	0.00	0.14	389.00	383.44	389.00	38.11	0.01	0.10	99.00	99.00	0.00	286.00	279.58	716045.00	7.48	474.61	471.00
8	1	8	18510.00	9445.00	141.45	0	Spot (Block8, Row8, Column1)	593.83	581.00	132.97	0.01	0.22	331.00	347.13	331.00	47.12	0.02	0.14	99.00	87.00	0.00	250.00	262.83	323638.00	5.24	404.50	404.00
8	2	8	18797.00	9459.00	252.20	0	Spot (Block8, Row8, Column2)	401.60	394.00	45.54	0.01	0.11	327.00	346.40	327.00	48.51	0.03	0.14	80.00	17.00	0.00	67.00	74.60	739743.00	1.14	368.13	377.00
8	3	8	19090.00	9452.00	193.90	0	Spot (Block8, Row8, Column3)	414.20	402.00	44.05	0.01	0.11	323.00	342.35	323.00	48.69	0.03	0.14	91.00	25.00	0.00	79.00	91.20	439465.00	1.48	376.00	384.00
8	4	8	19398.00	9459.00	149.50	0	Spot (Block8, Row8, Column4)	3191.84	2979.00	1369.27	0.03	0.43	339.00	352.49	339.00	49.66	0.02	0.14	100.00	100.00	0.00	2640.00	2852.84	1956597.00	57.17	1033.39	896.00
8	5	8	19692.00	9461.00	219.70	0	Spot (Block8, Row8, Column5)	390.53	391.00	37.80	0.00	0.10	371.00	365.36	371.00	56.60	0.01	0.15	9.00	1.00	0.00	20.00	19.53	540499.00	0.44	360.92	376.00
8	6	8	20001.00	9462.00	161.65	0	Spot (Block8, Row8, Column6)	2504.67	2400.00	1095.82	0.02	0.44	382.00	385.15	382.00	79.03	0.00	0.21	100.00	100.00	0.00	2018.00	2122.67	1803361.00	26.82	813.29	789.50
8	7	8	20289.00	9470.00	214.60	0	Spot (Block8, Row8, Column7)	419.95	404.00	48.28	0.02	0.11	388.00	382.90	388.00	54.49	0.01	0.14	27.00	10.00	0.00	16.00	31.95	551395.00	0.68	376.00	386.00
8	8	8	20597.00	9465.00	147.90	0	Spot (Block8, Row8, Column8)	677.14	607.00	324.88	0.05	0.48	395.00	394.74	395.00	38.66	0.00	0.10	97.00	96.00	0.00	212.00	282.14	402223.00	7.31	492.31	491.00
9	1	1	4982.00	11771.00	151.85	0	Spot (Block9, Row1, Column1)	11833.05	10947.50	6011.75	0.03	0.51	488.00	481.87	488.00	72.07	0.01	0.15	100.00	100.00	0.00	10459.50	11345.05	7454823.00	157.50	3035.26	2431.50
9	2	1	5283.00	11779.00	147.80	0	Spot (Block9, Row1, Column2)	1497.19	1385.00	605.60	0.03	0.40	488.00	477.71	488.00	65.72	0.01	0.14	100.00	100.00	0.00	897.00	1009.19	892324.00	15.51	720.50	704.00
9	3	1	5583.00	11779.00	158.05	0	Spot (Block9, Row1, Column3)	775.80	700.00	222.48	0.04	0.29	485.00	473.10	485.00	56.81	0.01	0.12	95.00	77.00	0.00	215.00	290.80	534528.00	5.33	539.81	523.00
9	4	1	5881.00	11778.00	146.80	0	Spot (Block9, Row1, Column4)	1359.25	1286.00	453.35	0.02	0.33	489.00	480.66	489.00	61.84	0.01	0.13	100.00	100.00	0.00	797.00	870.25	801959.00	14.21	706.08	692.00
9	5	1	6180.00	11784.00	150.20	0	Spot (Block9, Row1, Column5)	1602.68	1424.50	796.74	0.05	0.50	493.00	486.51	493.00	68.05	0.01	0.14	100.00	96.00	0.00	931.50	1109.68	984044.00	16.40	722.60	716.00
9	6	1	6470.00	11779.00	146.75	0	Spot (Block9, Row1, Column6)	2004.52	1857.00	872.14	0.03	0.44	494.00	493.85	494.00	72.46	0.00	0.15	100.00	100.00	0.00	1363.00	1510.52	1178660.00	20.85	861.27	764.00
9	7	1	6788.00	11787.00	118.15	0	Spot (Block9, Row1, Column7)	3418.12	3354.00	1178.14	0.01	0.34	496.00	522.60	496.00	130.42	0.02	0.25	100.00	100.00	0.00	2858.00	2922.12	1261288.00	22.20	1231.06	1058.00
9	8	1	7073.00	11796.00	147.35	0	Spot (Block9, Row1, Column8)	36838.49	34328.00	16731.23	0.03	0.45	527.00	572.02	527.00	164.18	0.04	0.29	100.00	100.00	6.93	33801.00	36311.49	21808428.00	220.90	7450.82	5925.00
9	1	2	4979.00	12071.00	280.90	0	Spot (Block9, Row2, Column1)	522.57	508.00	53.75	0.01	0.10	491.00	483.16	491.00	65.04	0.01	0.13	27.00	2.00	0.00	17.00	31.57	1203473.00	0.61	483.64	491.00
9	2	2	5274.00	12083.00	132.95	0	Spot (Block9, Row2, Column2)	1126.78	1071.50	297.60	0.02	0.26	490.00	479.89	490.00	60.55	0.01	0.13	100.00	99.00	0.00	581.50	636.78	534094.00	10.68	675.52	680.50
9	3	2	5594.00	12080.00	143.05	0	Spot (Block9, Row2, Column3)	600.38	597.00	84.52	0.00	0.14	490.00	484.49	490.00	67.36	0.00	0.14	71.00	26.00	0.00	107.00	110.38	336215.00	1.72	521.90	500.00
9	4	2	5880.00	12078.00	171.00	0	Spot (Block9, Row2, Column4)	834.12	801.00	163.34	0.02	0.20	489.00	484.97	489.00	67.03	0.00	0.14	99.00	92.00	0.00	312.00	345.12	679805.00	5.21	615.87	607.00
9	5	2	6180.00	12078.00	162.60	0	Spot (Block9, Row2, Column5)	2040.71	1939.00	778.52	0.02	0.38	490.00	488.37	490.00	74.09	0.00	0.15	100.00	100.00	0.00	1449.00	1550.71	1495837.00	20.95	894.86	788.50
9	6	2	6475.00	12076.00	159.40	0	Spot (Block9, Row2, Column6)	830.49	809.00	206.55	0.01	0.25	493.00	499.99	493.00	90.83	0.01	0.18	91.00	74.00	0.00	316.00	337.49	578852.00	3.64	596.37	600.00
9	7	2	6779.00	12076.00	164.90	0	Spot (Block9, Row2, Column7)	741.54	704.00	152.37	0.02	0.21	494.00	499.75	494.00	74.22	0.01	0.15	87.00	66.00	0.00	210.00	247.54	559862.00	3.26	575.65	589.00
9	8	2	7087.00	12076.00	222.70	0	Spot (Block9, Row2, Column8)	587.49	595.00	107.41	0.01	0.18	508.00	554.89	508.00	158.12	0.04	0.28	24.00	1.00	0.00	87.00	79.49	833056.00	0.21	538.97	507.00
9	1	3	4978.00	12379.00	143.90	0	Spot (Block9, Row3, Column1)	1942.95	1803.00	838.73	0.03	0.43	492.00	484.49	492.00	58.39	0.01	0.12	100.00	100.00	0.00	1311.00	1450.95	1093881.00	24.98	838.40	753.50
9	2	3	5285.00	12376.00	185.90	0	Spot (Block9, Row3, Column2)	599.69	595.00	81.25	0.00	0.14	494.00	491.42	494.00	68.03	0.00	0.14	67.00	28.00	0.00	101.00	105.69	583495.00	1.59	528.50	506.00
9	3	3	5558.00	12368.00	144.80	0	Spot (Block9, Row3, Column3)	5802.94	3104.50	9430.01	0.27	1.63	493.00	499.08	493.00	104.23	0.01	0.21	100.00	99.00	0.70	2611.50	5309.94	3307674.00	50.89	2009.92	782.00
9	4	3	5877.00	12376.00	142.65	0	Spot (Block9, Row3, Column4)	2314.76	1984.50	1179.74	0.07	0.51	492.00	496.26	492.00	100.22	0.00	0.20	100.00	100.00	0.00	1492.50	1822.76	1268486.00	18.15	947.29	877.00
9	5	3	6180.00	12381.00	137.75	0	Spot (Block9, Row3, Column5)	2492.31	2157.50	1192.69	0.06	0.48	497.00	508.09	497.00	88.27	0.01	0.17	100.00	100.00	0.00	1660.50	1995.31	1281049.00	22.48	1028.92	896.00
9	6	3	6478.00	12381.00	215.50	0	Spot (Block9, Row3, Column6)	3254.89	2654.00	1694.69	0.09	0.52	501.00	531.16	501.00	107.66	0.03	0.20	100.00	100.00	0.00	2153.00	2753.89	4315981.00	25.30	1339.44	1346.00
9	7	3	6783.00	12392.00	148.25	0	Spot (Block9, Row3, Column7)	1171.26	1116.00	445.21	0.02	0.38	496.00	519.54	496.00	96.30	0.02	0.19	99.00	90.00	0.00	620.00	675.26	706270.00	6.77	683.72	655.50
9	8	3	7088.00	12392.00	171.00	0	Spot (Block9, Row3, Column8)	778.15	740.00	170.61	0.02	0.22	504.00	533.28	504.00	94.05	0.02	0.18	87.00	60.00	0.00	236.00	274.15	634190.00	2.60	619.17	602.00
9	1	4	4974.00	12671.00	141.20	0	Spot (Block9, Row4, Column1)	2182.89	1948.00	1092.80	0.05	0.50	494.00	490.70	494.00	65.19	0.00	0.13	100.00	100.00	0.00	1454.00	1688.89	1178760.00	25.96	876.66	763.00
9	2	4	5276.00	12679.00	190.95	0	Spot (Block9, Row4, Column2)	1608.02	1476.00	648.10	0.04	0.40	492.00	497.15	492.00	81.77	0.00	0.16	100.00	100.00	0.00	984.00	1116.02	1651432.00	13.58	809.35	808.00
9	3	4	5579.00	12678.00	144.30	0	Spot (Block9, Row4, Column3)	15697.46	14113.00	9785.68	0.05	0.62	494.00	515.04	494.00	127.98	0.02	0.25	100.00	100.00	0.00	13619.00	15203.46	8931852.00	118.64	3244.41	2158.00
9	4	4	5860.00	12644.00	210.25	0	Spot (Block9, Row4, Column4)	549.22	527.00	74.90	0.02	0.14	494.00	505.01	494.00	171.72	0.01	0.34	4.00	0.00	0.00	33.00	55.22	690371.00	0.26	496.41	496.00
9	5	4	6162.00	12677.00	132.00	0	Spot (Block9, Row4, Column5)	2421.53	1305.50	3374.25	0.27	1.39	500.00	518.46	500.00	174.00	0.02	0.34	99.00	88.00	0.00	805.50	1921.53	1133276.00	10.94	919.33	872.00
9	6	4	6475.00	12686.00	177.25	0	Spot (Block9, Row4, Column6)	2359.15	2120.50	1102.08	0.05	0.47	500.00	519.33	500.00	92.66	0.02	0.18	100.00	97.00	0.00	1620.50	1859.15	2061899.00	19.86	1142.81	803.50
9	7	4	6777.00	12682.00	147.10	0	Spot (Block9, Row4, Column7)	1021.59	886.50	385.26	0.06	0.38	499.00	523.14	499.00	83.31	0.02	0.16	95.00	86.00	0.00	387.50	522.59	610912.00	5.98	654.05	653.00
9	8	4	7084.00	12689.00	224.15	0	Spot (Block9, Row4, Column8)	699.98	656.50	180.95	0.03	0.26	508.00	541.83	508.00	90.30	0.03	0.17	64.00	43.00	0.00	148.50	191.98	1012169.00	1.75	573.73	588.00
9	1	5	4976.00	12978.00	141.10	0	Spot (Block9, Row5, Column1)	4405.84	3848.00	2343.75	0.06	0.53	495.00	499.69	495.00	80.45	0.00	0.16	100.00	100.00	0.00	3353.00	3910.84	2374749.00	48.55	1429.99	1182.00
9	2	5	5270.00	12972.00	167.25	0	Spot (Block9, Row5, Column2)	770.84	774.00	158.49	0.00	0.21	494.00	510.35	494.00	95.17	0.01	0.19	87.00	65.00	0.00	280.00	276.84	598174.00	2.74	550.15	521.50
9	3	5	5568.00	12976.00	154.00	0	Spot (Block9, Row5, Column3)	5315.75	4843.50	2484.00	0.04	0.47	497.00	529.90	497.00	121.07	0.03	0.23	100.00	100.00	0.00	4346.50	4818.75	3465868.00	39.53	1399.59	1334.00
9	4	5	5880.00	12990.00	158.75	0	Spot (Block9, Row5, Column4)	1004.95	883.00	389.91	0.06	0.39	499.00	527.26	499.00	183.40	0.02	0.35	78.00	51.00	0.00	384.00	505.95	695425.00	2.60	646.27	598.50
9	5	5	6176.00	12981.00	143.00	0	Spot (Block9, Row5, Column5)	18792.18	16375.00	11925.88	0.06	0.63	502.00	530.01	502.00	177.85	0.02	0.34	100.00	100.00	0.00	15873.00	18290.18	10429662.00	102.68	3883.04	2598.00
9	6	5	6476.00	12981.00	161.65	0	Spot (Block9, Row5, Column6)	900.33	872.00	203.46	0.01	0.23	499.00	515.17	499.00	84.33	0.01	0.16	96.00	88.00	0.00	373.00	401.33	649139.00	4.57	605.23	600.00
9	7	5	6771.00	12988.00	175.45	0	Spot (Block9, Row5, Column7)	1254.53	1206.00	338.59	0.02	0.27	500.00	520.61	500.00	77.30	0.02	0.15	100.00	98.00	0.00	706.00	754.53	1076389.00	9.49	734.55	726.00
9	8	5	7075.00	12985.00	147.05	0	Spot (Block9, Row5, Column8)	1905.46	1723.00	970.73	0.04	0.51	509.00	545.38	509.00	89.40	0.03	0.16	100.00	100.00	0.00	1214.00	1396.46	1118505.00	15.21	821.84	796.50
9	1	6	4973.00	13270.00	209.55	0	Spot (Block9, Row6, Column1)	2974.40	2424.00	1578.89	0.09	0.53	501.00	526.01	501.00	112.13	0.02	0.21	100.00	100.00	0.00	1923.00	2473.40	3709076.00	21.83	1270.07	1248.00
9	2	6	5271.00	13273.00	201.95	0	Spot (Block9, Row6, Column2)	817.00	786.00	165.05	0.02	0.20	497.00	509.32	497.00	82.26	0.01	0.16	98.00	83.00	0.00	289.00	320.00	946083.00	3.74	620.85	604.50
9	3	6	5567.00	13273.00	145.55	0	Spot (Block9, Row6, Column3)	3445.20	3071.00	1855.02	0.05	0.54	499.00	519.26	499.00	99.02	0.02	0.19	100.00	100.00	0.00	2572.00	2946.20	1998215.00	29.55	1162.09	976.00
9	4	6	5875.00	13280.00	156.80	0	Spot (Block9, Row6, Column4)	725.16	702.00	137.51	0.01	0.19	498.00	508.80	498.00	83.23	0.01	0.16	84.00	64.00	0.00	204.00	227.16	488032.00	2.60	573.01	584.00
9	5	6	6175.00	13281.00	140.95	0	Spot (Block9, Row6, Column5)	12317.63	11446.50	6774.15	0.03	0.55	499.00	522.39	499.00	96.81	0.02	0.19	100.00	100.00	0.00	10947.50	11818.63	6626883.00	121.84	3001.25	2309.50
9	6	6	6475.00	13287.00	210.50	0	Spot (Block9, Row6, Column6)	656.54	613.00	144.40	0.03	0.22	497.00	518.31	497.00	75.36	0.02	0.15	72.00	45.00	0.00	116.00	159.54	827240.00	1.83	563.04	567.50
9	7	6	6771.00	13281.00	148.20	0	Spot (Block9, Row6, Column7)	2007.27	1929.00	958.98	0.02	0.48	499.00	523.57	499.00	80.52	0.02	0.15	100.00	100.00	0.00	1430.00	1508.27	1206371.00	18.43	827.79	773.00
9	8	6	7079.00	13291.00	146.25	0	Spot (Block9, Row6, Column8)	2286.96	2035.00	1225.44	0.05	0.54	507.00	542.91	507.00	91.25	0.03	0.17	100.00	99.00	0.00	1528.00	1779.96	1328725.00	19.11	962.39	883.00
9	1	7	4971.00	13573.00	171.35	0	Spot (Block9, Row7, Column1)	2543.92	2410.50	1133.17	0.02	0.45	497.00	518.85	497.00	108.76	0.02	0.21	100.00	100.00	0.00	1913.50	2046.92	2075842.00	18.62	972.98	948.00
9	2	7	5279.00	13568.00	200.05	0	Spot (Block9, Row7, Column2)	547.81	531.00	59.82	0.01	0.11	497.00	507.10	497.00	77.42	0.01	0.15	41.00	4.00	0.00	34.00	50.81	621216.00	0.53	505.05	499.00
9	3	7	5577.00	13568.00	210.40	0	Spot (Block9, Row7, Column3)	579.68	592.00	80.23	0.01	0.14	497.00	502.48	497.00	67.51	0.00	0.13	60.00	20.00	0.00	95.00	82.68	732130.00	1.14	535.57	509.00
9	4	7	5865.00	13580.00	200.05	0	Spot (Block9, Row7, Column4)	575.85	586.00	83.96	0.01	0.15	495.00	502.06	495.00	68.42	0.01	0.14	58.00	17.00	0.00	91.00	80.85	651289.00	1.08	562.99	590.00
9	5	7	6171.00	13579.00	191.70	0	Spot (Block9, Row7, Column5)	777.82	759.00	165.09	0.01	0.21	499.00	524.30	499.00	81.46	0.02	0.16	95.00	76.00	0.00	260.00	278.82	803491.00	3.11	612.42	598.00
9	6	7	6465.00	13586.00	204.00	0	Spot (Block9, Row7, Column6)	910.61	866.00	236.08	0.02	0.26	507.00	553.08	507.00	118.83	0.04	0.21	89.00	73.00	0.00	359.00	403.61	1076344.00	3.01	647.53	612.00
9	7	7	6763.00	13589.00	148.35	0	Spot (Block9, Row7, Column7)	2252.32	1975.00	965.73	0.06	0.43	513.00	548.49	513.00	92.13	0.03	0.17	100.00	100.00	0.00	1462.00	1739.32	1351392.00	18.49	1021.32	870.00
9	8	7	7073.00	13585.00	174.50	0	Spot (Block9, Row7, Column8)	4300.32	4175.00	1375.30	0.01	0.32	557.00	559.14	557.00	98.43	0.00	0.18	100.00	100.00	0.00	3618.00	3743.32	3668174.00	38.01	1452.55	1296.00
9	1	8	4980.00	13859.00	128.70	0	Spot (Block9, Row8, Column1)	835.95	778.00	202.28	0.03	0.24	492.00	493.95	492.00	76.34	0.00	0.15	99.00	92.00	0.00	286.00	343.95	365312.00	4.48	601.12	596.00
9	2	8	5267.00	13880.00	199.65	0	Spot (Block9, Row8, Column2)	620.40	602.00	90.21	0.01	0.15	493.00	492.64	493.00	53.99	0.00	0.11	78.00	51.00	0.00	109.00	127.40	702297.00	2.37	531.63	514.00
9	3	8	5557.00	13874.00	156.90	0	Spot (Block9, Row8, Column3)	938.49	860.00	322.15	0.04	0.34	497.00	503.18	497.00	63.60	0.01	0.13	91.00	83.00	0.00	363.00	441.49	640048.00	6.84	608.52	609.50
9	4	8	5868.00	13876.00	149.15	0	Spot (Block9, Row8, Column4)	1219.26	1141.00	385.50	0.03	0.32	495.00	505.27	495.00	65.71	0.01	0.13	100.00	99.00	0.00	646.00	724.26	746190.00	10.87	684.31	643.00
9	5	8	6162.00	13872.00	189.65	0	Spot (Block9, Row8, Column5)	584.44	598.00	86.57	0.01	0.15	498.00	526.68	498.00	101.48	0.02	0.19	48.00	10.00	0.00	100.00	86.44	594962.00	0.57	542.63	508.50
9	6	8	6476.00	13881.00	202.40	0	Spot (Block9, Row8, Column6)	4479.56	3300.00	2905.38	0.13	0.65	510.00	568.80	510.00	141.74	0.05	0.25	100.00	100.00	0.00	2790.00	3969.56	5191813.00	27.59	1547.18	1502.00
9	7	8	6764.00	13887.00	157.40	0	Spot (Block9, Row8, Column7)	1115.35	1067.50	319.28	0.02	0.29	580.00	574.97	580.00	113.22	0.00	0.20	96.00	84.00	0.00	487.50	535.35	762902.00	4.77	702.56	692.00
9	8	8	7066.00	13889.00	163.80	0	Spot (Block9, Row8, Column8)	841.60	802.00	311.30	0.02	0.37	585.00	581.86	585.00	99.36	0.00	0.17	77.00	59.00	0.00	217.00	256.60	626993.00	2.61	651.53	623.00
10	1	1	9479.00	11801.00	153.35	0	Spot (Block10, Row1, Column1)	14076.39	12543.50	7524.76	0.05	0.53	327.00	353.18	327.00	73.33	0.03	0.21	100.00	100.00	0.00	12216.50	13749.39	9121500.00	187.15	2752.75	2138.00
10	2	1	9772.00	11803.00	158.85	0	Spot (Block10, Row1, Column2)	513.58	498.00	94.29	0.01	0.18	334.00	354.19	334.00	64.09	0.03	0.18	89.00	75.00	0.00	164.00	179.58	359506.00	2.49	412.56	401.00
10	3	1	10077.00	11801.00	210.70	0	Spot (Block10, Row1, Column3)	391.04	395.00	61.09	0.00	0.16	325.00	346.65	325.00	55.85	0.03	0.16	66.00	15.00	0.00	70.00	66.04	494278.00	0.79	365.19	386.50
10	4	1	10374.00	11799.00	184.90	0	Spot (Block10, Row1, Column4)	459.75	422.00	96.12	0.04	0.21	326.00	346.56	326.00	53.62	0.03	0.15	86.00	48.00	0.00	96.00	133.75	442737.00	2.11	374.88	382.00
10	5	1	10684.00	11813.00	195.10	0	Spot (Block10, Row1, Column5)	425.68	402.00	70.50	0.02	0.17	352.00	355.86	352.00	55.10	0.00	0.15	42.00	31.00	0.00	50.00	73.68	458888.00	1.27	386.50	393.00
10	6	1	10959.00	11814.00	191.85	0	Spot (Block10, Row1, Column6)	448.95	426.00	73.33	0.02	0.16	381.00	366.65	381.00	56.31	0.02	0.15	46.00	32.00	0.00	45.00	67.95	467807.00	1.46	391.49	395.00
10	7	1	11286.00	11820.00	150.80	0	Spot (Block10, Row1, Column7)	547.53	507.50	115.02	0.03	0.21	380.00	379.22	380.00	121.59	0.00	0.32	53.00	22.00	0.00	127.50	167.53	342756.00	1.38	427.07	409.50
10	8	1	11575.00	11816.00	148.60	0	Spot (Block10, Row1, Column8)	40178.82	39537.50	18605.31	0.01	0.46	389.00	406.55	389.00	159.03	0.02	0.39	100.00	100.00	17.28	39148.50	39789.82	24187756.00	250.10	7671.86	6289.50
10	1	2	9478.00	12120.00	228.90	0	Spot (Block10, Row2, Column1)	372.65	393.00	51.21	0.02	0.14	312.00	334.22	312.00	57.30	0.03	0.17	61.00	6.00	0.00	81.00	60.65	561578.00	0.67	339.09	317.50
10	2	2	9765.00	12105.00	167.40	0	Spot (Block10, Row2, Column2)	405.89	397.00	48.19	0.01	0.12	315.00	335.69	315.00	48.66	0.03	0.14	87.00	27.00	0.00	82.00	90.89	314969.00	1.44	372.12	377.00
10	3	2	10059.00	12102.00	276.25	0	Spot (Block10, Row2, Column3)	379.88	384.00	61.55	0.00	0.16	312.00	329.75	312.00	46.37	0.02	0.14	64.00	23.00	0.00	72.00	67.88	847126.00	1.08	348.88	318.50
10	4	2	10385.00	12111.00	196.65	0	Spot (Block10, Row2, Column4)	413.94	399.00	55.83	0.02	0.13	313.00	331.61	313.00	47.58	0.03	0.14	87.00	39.00	0.00	86.00	100.94	453675.00	1.73	376.28	380.00
10	5	2	10683.00	12106.00	177.80	0	Spot (Block10, Row2, Column5)	579.03	571.00	124.01	0.01	0.21	328.00	347.81	328.00	50.28	0.03	0.14	99.00	92.00	0.00	243.00	251.03	513017.00	4.60	429.30	416.00
10	6	2	10967.00	12108.00	212.05	0	Spot (Block10, Row2, Column6)	418.33	401.00	59.07	0.02	0.14	375.00	364.65	375.00	58.51	0.01	0.16	26.00	15.00	0.00	26.00	43.33	536297.00	0.92	388.51	394.00
10	7	2	11280.00	12101.00	232.80	0	Spot (Block10, Row2, Column7)	412.53	396.00	75.93	0.02	0.18	364.00	358.21	364.00	55.32	0.01	0.15	27.00	22.00	0.00	32.00	48.53	644792.00	0.98	379.48	390.00
10	8	2	11592.00	12115.00	231.90	0	Spot (Block10, Row2, Column8)	423.45	405.00	61.97	0.02	0.15	387.00	393.17	387.00	132.07	0.01	0.34	5.00	0.00	0.00	18.00	36.45	654230.00	0.23	402.72	395.00
10	1	3	9483.00	12407.00	174.45	0	Spot (Block10, Row3, Column1)	426.99	404.00	71.04	0.02	0.17	308.00	323.00	308.00	40.83	0.02	0.13	90.00	74.00	0.00	96.00	118.99	362087.00	2.55	357.67	353.00
10	2	3	9757.00	12406.00	222.20	0	Spot (Block10, Row3, Column2)	367.45	373.00	69.92	0.01	0.19	310.00	325.79	310.00	44.15	0.02	0.14	54.00	26.00	0.00	63.00	57.45	520305.00	0.94	336.95	320.00
10	3	3	10067.00	12404.00	156.65	0	Spot (Block10, Row3, Column3)	465.61	401.00	290.65	0.06	0.62	311.00	329.74	311.00	46.39	0.03	0.14	92.00	46.00	0.00	90.00	154.61	315684.00	2.93	379.97	384.00
10	4	3	10380.00	12413.00	174.50	0	Spot (Block10, Row3, Column4)	455.46	412.00	87.27	0.04	0.19	315.00	335.84	315.00	47.39	0.03	0.14	97.00	51.00	0.00	97.00	140.46	388510.00	2.52	380.99	387.00
10	5	3	10694.00	12404.00	164.60	0	Spot (Block10, Row3, Column5)	459.61	406.00	178.13	0.05	0.39	326.00	348.50	326.00	57.01	0.03	0.16	83.00	37.00	0.00	80.00	133.61	347462.00	1.95	385.29	389.00
10	6	3	10980.00	12406.00	210.55	0	Spot (Block10, Row3, Column6)	1837.45	1552.50	829.42	0.07	0.45	376.00	368.93	376.00	71.19	0.01	0.19	100.00	100.00	0.00	1176.50	1461.45	2326215.00	20.63	806.39	790.50
10	7	3	11279.00	12413.00	222.40	0	Spot (Block10, Row3, Column7)	407.52	391.00	65.22	0.02	0.16	382.00	370.99	382.00	66.03	0.01	0.18	21.00	6.00	0.00	9.00	25.52	578275.00	0.55	363.74	372.00
10	8	3	11577.00	12415.00	161.80	0	Spot (Block10, Row3, Column8)	872.77	824.00	247.81	0.02	0.28	382.00	366.26	382.00	57.15	0.02	0.16	99.00	98.00	0.00	442.00	490.77	630137.00	8.86	532.86	513.50
10	1	4	9467.00	12684.00	166.85	0	Spot (Block10, Row4, Column1)	426.49	406.00	63.38	0.02	0.15	312.00	329.31	312.00	44.28	0.02	0.13	93.00	57.00	0.00	94.00	114.49	328826.00	2.19	363.46	378.00
10	2	4	9781.00	12707.00	182.65	0	Spot (Block10, Row4, Column2)	488.44	489.00	86.74	0.00	0.18	314.00	329.37	314.00	47.30	0.02	0.14	97.00	78.00	0.00	175.00	174.44	457183.00	3.36	394.90	394.00
10	3	4	10075.00	12703.00	154.40	0	Spot (Block10, Row4, Column3)	742.75	678.50	209.67	0.04	0.28	318.00	338.16	318.00	50.53	0.03	0.15	100.00	99.00	0.00	360.50	424.75	487243.00	8.01	439.92	427.00
10	4	4	10370.00	12711.00	185.45	0	Spot (Block10, Row4, Column4)	396.21	394.00	67.37	0.00	0.17	322.00	343.14	322.00	47.64	0.03	0.14	74.00	22.00	0.00	72.00	74.21	383532.00	1.11	361.75	372.00
10	5	4	10637.00	12698.00	220.75	0	Spot (Block10, Row4, Column5)	398.56	388.00	62.61	0.01	0.16	323.00	343.57	323.00	51.75	0.03	0.15	73.00	19.00	0.00	65.00	75.56	555589.00	1.06	359.13	372.00
10	6	4	10975.00	12706.00	182.70	0	Spot (Block10, Row4, Column6)	708.79	678.00	164.97	0.02	0.23	367.00	360.50	367.00	63.50	0.01	0.18	99.00	93.00	0.00	311.00	341.79	664138.00	5.49	482.32	480.00
10	7	4	11279.00	12705.00	198.90	0	Spot (Block10, Row4, Column7)	439.79	406.00	84.05	0.03	0.19	379.00	363.82	379.00	56.11	0.02	0.15	39.00	30.00	0.00	27.00	60.79	493879.00	1.35	397.05	399.50
10	8	4	11558.00	12709.00	168.65	0	Spot (Block10, Row4, Column8)	407.86	393.00	73.27	0.02	0.18	370.00	361.34	370.00	57.89	0.01	0.16	21.00	13.00	0.00	23.00	37.86	322615.00	0.80	367.73	378.00
10	1	5	9478.00	13003.00	150.85	0	Spot (Block10, Row5, Column1)	556.76	532.00	124.97	0.02	0.22	313.00	334.81	313.00	53.30	0.03	0.16	99.00	84.00	0.00	219.00	243.76	347419.00	4.16	400.06	398.00
10	2	5	9773.00	13005.00	163.85	0	Spot (Block10, Row5, Column2)	837.93	781.00	262.39	0.03	0.31	315.00	334.54	315.00	51.94	0.03	0.16	100.00	99.00	0.00	466.00	522.93	625936.00	9.69	464.20	431.50
10	3	5	10075.00	13001.00	170.65	0	Spot (Block10, Row5, Column3)	733.66	672.00	249.86	0.04	0.34	322.00	342.05	322.00	52.61	0.03	0.15	100.00	94.00	0.00	350.00	411.66	594268.00	7.44	436.34	413.00
10	4	5	10367.00	12999.00	203.05	0	Spot (Block10, Row5, Column4)	426.52	402.00	74.43	0.03	0.17	321.00	341.02	321.00	50.44	0.03	0.15	83.00	34.00	0.00	81.00	105.52	497320.00	1.69	359.98	340.00
10	5	5	10674.00	13010.00	155.75	0	Spot (Block10, Row5, Column5)	757.48	770.00	241.40	0.01	0.32	324.00	345.54	324.00	54.33	0.03	0.16	100.00	95.00	0.00	446.00	433.48	506751.00	7.58	444.74	421.50
10	6	5	10994.00	12988.00	172.90	0	Spot (Block10, Row5, Column6)	424.78	392.00	68.41	0.03	0.16	364.00	358.54	364.00	57.79	0.01	0.16	32.00	29.00	0.00	28.00	60.78	355539.00	1.15	395.02	391.00
10	7	5	11277.00	13011.00	182.20	0	Spot (Block10, Row5, Column7)	1075.94	994.00	379.10	0.03	0.35	380.00	368.08	380.00	58.32	0.01	0.16	100.00	100.00	0.00	614.00	695.94	1002772.00	12.14	575.11	570.00
10	8	5	11579.00	13024.00	153.25	0	Spot (Block10, Row5, Column8)	518.43	491.00	117.67	0.02	0.23	372.00	362.65	372.00	56.74	0.01	0.16	73.00	55.00	0.00	119.00	146.43	337495.00	2.75	413.41	406.00
10	1	6	9473.00	13302.00	212.30	0	Spot (Block10, Row6, Column1)	1547.86	1333.00	716.98	0.06	0.46	319.00	346.84	319.00	63.67	0.04	0.18	100.00	100.00	0.00	1014.00	1228.86	1987456.00	18.86	710.91	673.00
10	2	6	9772.00	13306.00	191.80	0	Spot (Block10, Row6, Column2)	698.85	668.00	179.47	0.02	0.26	318.00	341.88	318.00	57.44	0.03	0.17	99.00	95.00	0.00	350.00	380.85	724012.00	6.21	451.82	433.50
10	3	6	10076.00	13299.00	210.80	0	Spot (Block10, Row6, Column3)	440.41	404.00	96.84	0.04	0.22	316.00	334.62	316.00	49.08	0.02	0.15	85.00	40.00	0.00	88.00	124.41	558003.00	2.16	358.06	366.00
10	4	6	10367.00	13287.00	217.85	0	Spot (Block10, Row6, Column4)	396.71	394.00	56.17	0.00	0.14	316.00	333.70	316.00	49.30	0.02	0.15	76.00	21.00	0.00	78.00	80.71	541117.00	1.28	357.74	357.50
10	5	6	10676.00	13309.00	145.45	0	Spot (Block10, Row6, Column5)	862.57	785.00	315.89	0.04	0.37	325.00	346.42	325.00	53.28	0.03	0.15	100.00	99.00	0.00	460.00	537.57	495977.00	9.69	477.92	481.50
10	6	6	10953.00	13315.00	211.80	0	Spot (Block10, Row6, Column6)	401.02	397.50	52.67	0.00	0.13	372.00	360.63	372.00	53.39	0.01	0.15	18.00	9.00	0.00	25.50	29.02	512503.00	0.76	369.58	377.00
10	7	6	11264.00	13278.00	151.20	0	Spot (Block10, Row6, Column7)	450.24	413.00	81.69	0.04	0.18	376.00	364.18	376.00	58.87	0.01	0.16	45.00	40.00	0.00	37.00	74.24	282298.00	1.46	417.21	395.50
10	8	6	11572.00	13309.00	181.50	0	Spot (Block10, Row6, Column8)	434.57	412.00	62.16	0.02	0.14	346.00	355.70	346.00	55.90	0.01	0.16	62.00	35.00	0.00	66.00	88.57	401110.00	1.41	381.84	387.50
10	1	7	9471.00	13604.00	188.10	0	Spot (Block10, Row7, Column1)	503.56	492.00	106.15	0.01	0.21	314.00	339.61	314.00	57.70	0.03	0.17	97.00	63.00	0.00	178.00	189.56	499025.00	2.84	386.81	392.00
10	2	7	9741.00	13595.00	239.60	0	Spot (Block10, Row7, Column2)	364.51	380.00	47.84	0.02	0.13	316.00	335.96	316.00	51.14	0.03	0.15	54.00	8.00	0.00	64.00	48.51	601807.00	0.56	349.37	324.00
10	3	7	10059.00	13606.00	221.85	0	Spot (Block10, Row7, Column3)	382.40	388.00	53.73	0.01	0.14	312.00	328.17	312.00	43.36	0.02	0.13	70.00	31.00	0.00	76.00	70.40	539950.00	1.25	355.86	348.00
10	4	7	10360.00	13611.00	240.95	0	Spot (Block10, Row7, Column4)	379.56	388.00	36.82	0.01	0.10	316.00	333.60	316.00	44.74	0.02	0.13	74.00	14.00	0.00	72.00	63.56	636517.00	1.03	342.58	328.50
10	5	7	10649.00	13622.00	274.45	0	Spot (Block10, Row7, Column5)	373.89	384.00	57.41	0.01	0.15	319.00	342.81	319.00	55.95	0.03	0.16	56.00	9.00	0.00	65.00	54.89	819201.00	0.56	352.92	329.00
10	6	7	10967.00	13614.00	187.95	0	Spot (Block10, Row7, Column6)	853.33	809.00	244.04	0.02	0.29	372.00	366.69	372.00	73.54	0.01	0.20	98.00	93.00	0.00	437.00	481.33	847361.00	6.62	495.54	485.50
10	7	7	11260.00	13605.00	162.90	0	Spot (Block10, Row7, Column7)	482.63	492.00	89.90	0.01	0.19	343.00	355.55	343.00	56.38	0.02	0.16	75.00	58.00	0.00	149.00	139.63	356664.00	2.25	414.56	400.00
10	8	7	11575.00	13607.00	183.20	0	Spot (Block10, Row7, Column8)	869.50	819.50	198.32	0.03	0.23	332.00	350.43	332.00	50.74	0.02	0.14	100.00	99.00	0.00	487.50	537.50	817328.00	10.23	545.12	536.00
10	1	8	9481.00	13889.00	129.70	0	Spot (Block10, Row8, Column1)	625.01	576.50	154.16	0.04	0.25	320.00	339.48	320.00	49.96	0.03	0.15	100.00	94.00	0.00	256.50	305.01	281256.00	5.72	422.93	409.00
10	2	8	9764.00	13909.00	217.55	0	Spot (Block10, Row8, Column2)	392.34	395.00	51.54	0.00	0.13	318.00	337.70	318.00	49.67	0.03	0.15	73.00	17.00	0.00	77.00	74.34	532016.00	1.10	350.93	344.00
10	3	8	10062.00	13906.00	176.00	0	Spot (Block10, Row8, Column3)	411.64	398.00	80.41	0.01	0.20	320.00	341.62	320.00	49.32	0.03	0.14	77.00	27.00	0.00	78.00	91.64	356891.00	1.42	365.78	383.00
10	4	8	10368.00	13907.00	145.65	0	Spot (Block10, Row8, Column4)	1586.78	1539.50	625.27	0.01	0.39	323.00	344.42	323.00	51.03	0.03	0.15	100.00	100.00	0.00	1216.50	1263.78	917156.00	24.35	645.60	619.00
10	5	8	10641.00	13910.00	207.80	0	Spot (Block10, Row8, Column5)	378.72	388.00	49.36	0.01	0.13	332.00	354.43	332.00	65.70	0.03	0.19	34.00	6.00	0.00	56.00	46.72	465449.00	0.37	364.88	376.00
10	6	8	10974.00	13910.00	201.20	0	Spot (Block10, Row8, Column6)	2261.93	1814.00	1245.11	0.10	0.55	383.00	374.97	383.00	78.38	0.01	0.21	100.00	100.00	0.00	1431.00	1878.93	2594432.00	24.07	904.33	886.00
10	7	8	11282.00	13909.00	151.95	0	Spot (Block10, Row8, Column7)	432.41	410.00	51.14	0.02	0.12	336.00	355.20	336.00	64.38	0.02	0.18	66.00	32.00	0.00	74.00	96.41	275015.00	1.20	399.69	401.00
10	8	8	11561.00	13918.00	162.55	0	Spot (Block10, Row8, Column8)	531.51	496.00	229.25	0.03	0.43	324.00	345.75	324.00	54.32	0.03	0.16	86.00	62.00	0.00	172.00	207.51	386937.00	3.42	388.49	394.00
11	1	1	13985.00	11827.00	155.40	0	Spot (Block11, Row1, Column1)	11988.62	10392.00	6740.73	0.06	0.56	82.00	89.56	82.00	37.36	0.04	0.42	100.00	100.00	0.00	10310.00	11906.62	7948455.00	318.53	2236.77	1677.50
11	2	1	14281.00	11827.00	147.00	-50	Spot (Block11, Row1, Column2)	92.78	92.00	9.25	0.00	0.10	83.00	86.75	83.00	26.84	0.02	0.31	4.00	0.00	0.00	9.00	9.78	55112.00	0.22	90.51	90.00
11	3	1	14582.00	11829.00	147.00	-50	Spot (Block11, Row1, Column3)	85.36	85.00	9.42	0.00	0.11	76.00	76.70	76.00	19.84	0.00	0.26	15.00	0.00	0.00	9.00	9.36	50194.00	0.44	79.54	80.00
11	4	1	14882.00	11831.00	147.00	-50	Spot (Block11, Row1, Column4)	74.34	75.00	7.99	0.00	0.11	65.00	64.70	65.00	13.11	0.00	0.20	31.00	0.00	0.00	10.00	9.34	43858.00	0.74	67.99	69.50
11	5	1	15182.00	11833.00	147.00	-50	Spot (Block11, Row1, Column5)	70.09	71.00	8.13	0.01	0.12	59.00	57.88	59.00	11.99	0.01	0.21	52.00	2.00	0.00	12.00	11.09	41631.00	1.02	64.11	66.00
11	6	1	15542.00	11872.00	121.65	0	Spot (Block11, Row1, Column6)	77.06	77.00	7.30	0.00	0.09	62.00	60.72	62.00	18.03	0.01	0.30	28.00	0.00	0.00	15.00	15.06	30208.00	0.91	69.11	69.00
11	7	1	15783.00	11837.00	147.00	-50	Spot (Block11, Row1, Column7)	73.57	74.00	10.16	0.00	0.14	64.00	70.27	64.00	65.89	0.04	0.94	0.00	0.00	0.00	10.00	9.57	43701.00	0.05	65.33	63.00
11	8	1	16071.00	11843.00	147.75	0	Spot (Block11, Row1, Column8)	35554.67	33896.00	16979.43	0.02	0.48	78.00	97.05	78.00	108.29	0.09	1.12	100.00	100.00	5.87	33818.00	35476.67	21190620.00	327.42	5828.05	4385.00
11	1	2	13979.00	12125.00	147.00	-50	Spot (Block11, Row2, Column1)	81.22	81.00	8.81	0.00	0.11	82.00	86.34	82.00	30.20	0.02	0.35	0.00	0.00	0.00	-1.00	-0.78	48166.00	-0.17	78.08	77.00
11	2	2	14280.00	12127.00	147.00	-50	Spot (Block11, Row2, Column2)	95.57	93.00	13.32	0.01	0.14	84.00	84.06	84.00	12.48	0.00	0.15	41.00	19.00	0.00	9.00	11.57	56194.00	0.92	84.46	84.50
11	3	2	14580.00	12129.00	147.00	-50	Spot (Block11, Row2, Column3)	81.86	82.00	7.20	0.00	0.09	74.00	74.53	74.00	21.32	0.00	0.29	3.00	0.00	0.00	8.00	7.86	48133.00	0.34	82.86	83.00
11	4	2	14880.00	12131.00	147.00	-50	Spot (Block11, Row2, Column4)	69.62	69.00	7.29	0.00	0.10	65.00	65.55	65.00	13.23	0.00	0.20	11.00	0.00	0.00	4.00	4.62	40865.00	0.31	62.75	64.00
11	5	2	15181.00	12133.00	147.00	-50	Spot (Block11, Row2, Column5)	68.98	66.00	35.71	0.02	0.52	61.00	60.19	61.00	13.09	0.01	0.22	16.00	3.00	0.00	5.00	7.98	40631.00	0.67	71.18	66.00
11	6	2	15481.00	12135.00	147.00	-50	Spot (Block11, Row2, Column6)	65.90	68.00	10.30	0.01	0.16	61.00	60.15	61.00	11.82	0.01	0.20	28.00	0.00	0.00	7.00	4.90	38751.00	0.49	68.58	68.00
11	7	2	15781.00	12137.00	147.00	-50	Spot (Block11, Row2, Column7)	57.97	60.00	10.48	0.01	0.18	62.00	60.83	62.00	11.54	0.01	0.19	1.00	0.00	0.00	-2.00	-4.03	34374.00	-0.25	60.45	63.00
11	8	2	16081.00	12139.00	147.00	-50	Spot (Block11, Row2, Column8)	76.07	75.00	14.67	0.01	0.19	71.00	84.33	71.00	79.33	0.07	0.94	0.00	0.00	0.00	4.00	5.07	44882.00	-0.10	67.61	66.00
11	1	3	13978.00	12467.00	224.85	0	Spot (Block11, Row3, Column1)	86.34	87.00	11.31	0.00	0.13	79.00	79.18	79.00	11.25	0.00	0.14	36.00	7.00	0.00	8.00	7.34	125113.00	0.64	80.50	80.50
11	2	3	14278.00	12427.00	147.00	-50	Spot (Block11, Row3, Column2)	81.37	81.00	10.70	0.00	0.13	77.00	77.31	77.00	11.74	0.00	0.15	23.00	4.00	0.00	4.00	4.37	48331.00	0.35	77.84	79.00
11	3	3	14538.00	12426.00	268.05	0	Spot (Block11, Row3, Column3)	80.78	79.00	11.75	0.01	0.15	70.00	69.12	70.00	11.40	0.01	0.16	41.00	16.00	0.00	9.00	10.78	168992.00	1.02	76.86	78.00
11	4	3	14879.00	12431.00	147.00	-50	Spot (Block11, Row3, Column4)	65.05	66.00	7.95	0.01	0.12	62.00	60.46	62.00	12.50	0.01	0.21	10.00	0.00	0.00	4.00	3.05	38183.00	0.37	62.94	66.00
11	5	3	15179.00	12433.00	147.00	-50	Spot (Block11, Row3, Column5)	65.33	67.00	8.04	0.01	0.12	60.00	58.79	60.00	13.06	0.01	0.22	12.00	0.00	0.00	7.00	5.33	38416.00	0.50	61.95	62.00
11	6	3	15479.00	12435.00	147.00	-50	Spot (Block11, Row3, Column6)	59.95	61.00	8.36	0.01	0.14	59.00	58.55	59.00	11.53	0.00	0.20	9.00	0.00	0.00	2.00	0.95	35308.00	0.12	58.79	60.00
11	7	3	15779.00	12437.00	147.00	-50	Spot (Block11, Row3, Column7)	66.21	66.00	8.37	0.00	0.13	59.00	58.26	59.00	10.99	0.01	0.19	35.00	3.00	0.00	7.00	7.21	38931.00	0.72	60.39	61.00
11	8	3	16080.00	12439.00	147.00	-50	Spot (Block11, Row3, Column8)	68.24	69.00	9.38	0.00	0.14	65.00	64.25	65.00	13.63	0.01	0.21	15.00	0.00	0.00	4.00	3.24	40401.00	0.29	63.12	65.00
11	1	4	13987.00	12726.00	165.30	0	Spot (Block11, Row4, Column1)	94.29	95.00	13.39	0.00	0.14	75.00	75.50	75.00	12.23	0.00	0.16	69.00	37.00	0.00	20.00	19.29	71000.00	1.54	86.81	87.00
11	2	4	14285.00	12719.00	114.65	0	Spot (Block11, Row4, Column2)	91.95	92.00	12.27	0.00	0.13	71.00	71.75	71.00	11.98	0.00	0.17	78.00	41.00	0.00	21.00	20.95	31813.00	1.69	82.31	80.50
11	3	4	14578.00	12725.00	170.85	0	Spot (Block11, Row4, Column3)	103.46	103.00	14.51	0.00	0.14	65.00	64.46	65.00	11.73	0.00	0.18	97.00	84.00	0.00	38.00	38.46	84109.00	3.32	79.06	80.00
11	4	4	14877.00	12731.00	147.00	-50	Spot (Block11, Row4, Column4)	57.17	57.00	11.35	0.00	0.20	60.00	58.19	60.00	12.68	0.01	0.22	11.00	0.00	0.00	-3.00	-2.83	33959.00	-0.08	55.54	55.50
11	5	4	15177.00	12733.00	147.00	-50	Spot (Block11, Row4, Column5)	61.49	64.00	10.19	0.02	0.17	57.00	56.10	57.00	11.80	0.01	0.21	27.00	0.00	0.00	7.00	4.49	36277.00	0.46	65.74	67.50
11	6	4	15477.00	12735.00	147.00	-50	Spot (Block11, Row4, Column6)	57.41	57.50	9.15	0.00	0.16	57.00	56.08	57.00	11.19	0.01	0.20	11.00	0.00	0.00	0.50	0.41	33757.00	0.12	57.63	59.00
11	7	4	15778.00	12737.00	147.00	-50	Spot (Block11, Row4, Column7)	56.41	60.00	11.82	0.03	0.21	59.00	57.01	59.00	12.03	0.01	0.21	6.00	0.00	0.00	1.00	-2.59	33507.00	-0.05	59.57	63.00
11	8	4	16078.00	12739.00	147.00	-50	Spot (Block11, Row4, Column8)	68.99	69.00	6.58	0.00	0.10	63.00	61.08	63.00	11.67	0.01	0.19	21.00	0.00	0.00	6.00	5.99	40568.00	0.68	67.16	69.00
11	1	5	13974.00	13000.00	218.45	0	Spot (Block11, Row5, Column1)	83.31	83.00	11.03	0.00	0.13	72.00	72.65	72.00	12.73	0.00	0.18	43.00	8.00	0.00	11.00	11.31	113389.00	0.84	74.84	75.00
11	2	5	14272.00	13018.00	180.15	0	Spot (Block11, Row5, Column2)	98.16	99.00	14.77	0.00	0.15	68.00	68.44	68.00	11.38	0.00	0.17	87.00	65.00	0.00	31.00	30.16	89622.00	2.61	81.32	82.00
11	3	5	14548.00	12996.00	104.00	0	Spot (Block11, Row5, Column3)	75.92	77.00	9.57	0.01	0.13	64.00	63.08	64.00	11.21	0.01	0.18	55.00	11.00	0.00	13.00	11.92	21182.00	1.14	70.64	73.00
11	4	5	14875.00	13031.00	147.00	-50	Spot (Block11, Row5, Column4)	65.08	66.00	8.35	0.01	0.13	60.00	57.96	60.00	11.39	0.02	0.20	25.00	0.00	0.00	6.00	5.08	38400.00	0.63	64.08	65.00
11	5	5	15164.00	13029.00	156.25	0	Spot (Block11, Row5, Column5)	92.01	89.00	14.38	0.01	0.16	59.00	57.58	59.00	11.02	0.01	0.19	98.00	77.00	0.00	30.00	33.01	61739.00	3.12	72.82	74.00
11	6	5	15476.00	13035.00	147.00	-50	Spot (Block11, Row5, Column6)	63.26	65.00	12.35	0.01	0.20	57.00	56.10	57.00	11.19	0.01	0.20	33.00	7.00	0.00	8.00	6.26	37133.00	0.64	57.26	62.00
11	7	5	15795.00	13090.00	181.35	0	Spot (Block11, Row5, Column7)	66.99	68.00	11.98	0.01	0.18	57.00	56.37	57.00	11.70	0.00	0.21	47.00	11.00	0.00	11.00	9.99	62030.00	0.91	58.22	60.00
11	8	5	16076.00	13039.00	147.00	-50	Spot (Block11, Row5, Column8)	70.80	71.00	8.24	0.00	0.12	62.00	60.38	62.00	11.96	0.01	0.20	36.00	3.00	0.00	9.00	8.80	41491.00	0.87	69.04	72.00
11	1	6	13972.00	13318.00	195.75	0	Spot (Block11, Row6, Column1)	137.83	130.00	39.15	0.03	0.28	72.00	72.09	72.00	11.57	0.00	0.16	99.00	91.00	0.00	58.00	65.83	149133.00	5.68	88.21	88.50
11	2	6	14253.00	13347.00	186.75	0	Spot (Block11, Row6, Column2)	90.96	90.00	11.71	0.00	0.13	70.00	70.08	70.00	11.69	0.00	0.17	77.00	41.00	0.00	20.00	20.96	89324.00	1.79	79.12	79.00
11	3	6	14583.00	13322.00	159.60	0	Spot (Block11, Row6, Column3)	76.17	76.50	14.21	0.00	0.19	65.00	63.68	65.00	13.38	0.01	0.21	43.00	14.00	0.00	11.50	11.17	53777.00	0.93	73.69	73.50
11	4	6	14874.00	13332.00	147.00	-50	Spot (Block11, Row6, Column4)	58.32	59.00	13.87	0.01	0.24	59.00	57.35	59.00	11.64	0.01	0.20	21.00	2.00	0.00	0.00	-0.68	34352.00	0.08	61.56	62.00
11	5	6	15186.00	13359.00	201.15	0	Spot (Block11, Row6, Column5)	84.25	85.00	15.84	0.00	0.19	59.00	57.46	59.00	10.93	0.01	0.19	78.00	60.00	0.00	26.00	25.25	96887.00	2.45	62.86	64.00
11	6	6	15474.00	13336.00	147.00	-50	Spot (Block11, Row6, Column6)	52.71	55.00	13.16	0.02	0.25	58.00	56.79	58.00	11.44	0.01	0.20	9.00	0.00	0.00	-3.00	-5.29	31044.00	-0.36	54.80	58.00
11	7	6	15774.00	13338.00	147.00	-50	Spot (Block11, Row6, Column7)	51.90	54.00	9.88	0.02	0.19	58.00	56.30	58.00	11.83	0.01	0.21	0.00	0.00	0.00	-4.00	-6.10	30466.00	-0.37	58.05	60.00
11	8	6	16053.00	13365.00	231.55	0	Spot (Block11, Row6, Column8)	63.69	64.00	8.18	0.00	0.13	57.00	55.86	57.00	11.92	0.01	0.21	29.00	0.00	0.00	7.00	6.69	98089.00	0.66	56.77	57.00
11	1	7	13951.00	13595.00	200.05	0	Spot (Block11, Row7, Column1)	89.83	89.00	11.76	0.00	0.13	78.00	78.58	78.00	11.68	0.00	0.15	47.00	16.00	0.00	11.00	11.83	101783.00	0.96	84.39	83.00
11	2	7	14278.00	13593.00	176.60	0	Spot (Block11, Row7, Column2)	85.95	87.00	9.40	0.01	0.11	74.00	73.67	74.00	11.90	0.00	0.16	53.00	9.00	0.00	13.00	11.95	74603.00	1.03	76.57	77.00
11	3	7	14572.00	13630.00	147.00	-50	Spot (Block11, Row7, Column3)	62.97	64.00	9.84	0.01	0.16	66.00	64.75	66.00	13.09	0.01	0.20	1.00	0.00	0.00	-2.00	-3.03	36966.00	-0.14	65.46	67.00
11	4	7	14872.00	13632.00	147.00	-50	Spot (Block11, Row7, Column4)	60.04	61.00	9.02	0.01	0.15	59.00	57.74	59.00	12.25	0.01	0.21	8.00	0.00	0.00	2.00	1.04	35726.00	0.19	55.17	57.00
11	5	7	15172.00	13634.00	147.00	-50	Spot (Block11, Row7, Column5)	62.74	64.00	10.63	0.01	0.17	59.00	56.72	59.00	11.80	0.02	0.21	24.00	2.00	0.00	5.00	3.74	36953.00	0.51	58.15	58.00
11	6	7	15472.00	13636.00	147.00	-50	Spot (Block11, Row7, Column6)	59.91	60.00	11.11	0.00	0.19	57.00	55.64	57.00	12.02	0.01	0.22	21.00	1.00	0.00	3.00	2.91	35464.00	0.35	56.97	57.00
11	7	7	15773.00	13638.00	147.00	-50	Spot (Block11, Row7, Column7)	59.03	61.50	9.55	0.02	0.16	57.00	55.53	57.00	11.99	0.01	0.22	14.00	0.00	0.00	4.50	2.03	34826.00	0.29	55.56	56.00
11	8	7	16087.00	13640.00	235.80	0	Spot (Block11, Row7, Column8)	70.06	70.00	9.87	0.00	0.14	58.00	56.24	58.00	11.79	0.01	0.21	53.00	12.00	0.00	12.00	12.06	112240.00	1.17	59.15	58.00
11	1	8	13982.00	13919.00	127.95	0	Spot (Block11, Row8, Column1)	316.69	298.00	91.40	0.03	0.29	85.00	85.53	85.00	11.70	0.00	0.14	100.00	100.00	0.00	213.00	231.69	138710.00	19.75	151.20	137.50
11	2	8	14270.00	13928.00	147.00	-50	Spot (Block11, Row8, Column2)	81.72	81.00	8.86	0.00	0.11	79.00	79.29	79.00	12.32	0.00	0.16	15.00	0.00	0.00	2.00	2.72	48296.00	0.20	79.63	79.00
11	3	8	14570.00	13930.00	147.00	-50	Spot (Block11, Row8, Column3)	69.21	70.00	13.52	0.00	0.20	66.00	66.92	66.00	13.53	0.01	0.20	24.00	3.00	0.00	4.00	3.21	40764.00	0.17	64.91	64.00
11	4	8	14870.00	13932.00	147.00	-50	Spot (Block11, Row8, Column4)	62.82	63.00	9.63	0.00	0.15	59.00	57.96	59.00	11.16	0.01	0.19	18.00	2.00	0.00	4.00	3.82	37064.00	0.44	57.03	59.00
11	5	8	15170.00	13934.00	147.00	-50	Spot (Block11, Row8, Column5)	55.30	55.00	7.40	0.00	0.13	58.00	56.77	58.00	11.34	0.01	0.20	2.00	0.00	0.00	-3.00	-2.70	32571.00	-0.13	58.50	60.00
11	6	8	15489.00	13861.00	138.35	0	Spot (Block11, Row8, Column6)	68.44	69.00	7.96	0.00	0.12	56.00	55.29	56.00	12.08	0.01	0.22	50.00	6.00	0.00	13.00	12.44	35385.00	1.09	63.01	65.00
11	7	8	15771.00	13938.00	147.00	-50	Spot (Block11, Row8, Column7)	54.85	52.00	12.84	0.02	0.23	58.00	56.59	58.00	12.01	0.01	0.21	14.00	2.00	0.00	-6.00	-3.15	32140.00	-0.15	55.45	53.00
11	8	8	16064.00	13950.00	180.10	0	Spot (Block11, Row8, Column8)	113.38	111.00	23.15	0.01	0.20	62.00	60.63	62.00	11.16	0.01	0.18	99.00	96.00	0.00	49.00	51.38	102613.00	4.73	81.80	82.00
12	1	1	18486.00	11853.00	155.00	0	Spot (Block12, Row1, Column1)	12039.51	10518.00	6424.19	0.06	0.53	178.00	180.64	178.00	42.89	0.01	0.24	100.00	100.00	0.00	10340.00	11861.51	7958118.00	276.52	2397.52	1885.00
12	2	1	18781.00	11860.00	167.95	0	Spot (Block12, Row1, Column2)	323.74	307.00	81.80	0.02	0.25	178.00	179.71	178.00	32.72	0.00	0.18	94.00	78.00	0.00	129.00	145.74	253492.00	4.40	215.41	208.00
12	3	1	19082.00	11856.00	180.75	0	Spot (Block12, Row1, Column3)	261.19	267.00	43.64	0.01	0.17	177.00	176.45	177.00	18.43	0.00	0.10	95.00	81.00	0.00	90.00	84.19	239774.00	4.60	203.60	201.00
12	4	1	19379.00	11855.00	164.45	0	Spot (Block12, Row1, Column4)	299.05	288.00	61.28	0.02	0.20	179.00	177.92	179.00	20.24	0.00	0.11	99.00	93.00	0.00	109.00	120.05	223986.00	5.98	214.76	207.50
12	5	1	19683.00	11867.00	153.40	0	Spot (Block12, Row1, Column5)	920.80	677.00	636.86	0.13	0.69	185.00	184.62	185.00	20.52	0.00	0.11	100.00	100.00	0.00	492.00	735.80	591155.00	35.87	301.54	284.50
12	6	1	19979.00	11862.00	149.70	0	Spot (Block12, Row1, Column6)	669.59	602.00	327.27	0.05	0.49	187.00	188.82	187.00	39.70	0.00	0.21	100.00	100.00	0.00	415.00	482.59	410457.00	12.11	298.71	278.00
12	7	1	20285.00	11862.00	120.75	0	Spot (Block12, Row1, Column7)	1102.52	1028.00	480.12	0.03	0.44	189.00	199.04	189.00	96.09	0.02	0.48	100.00	99.00	0.00	839.00	913.52	422265.00	9.40	464.99	412.00
12	8	1	20577.00	11868.00	147.85	0	Spot (Block12, Row1, Column8)	34819.54	32767.50	16664.48	0.03	0.48	201.00	220.21	201.00	111.75	0.04	0.51	100.00	100.00	4.15	32566.50	34618.54	20961392.00	309.60	6150.42	4711.50
12	1	2	18483.00	12151.00	147.00	-50	Spot (Block12, Row2, Column1)	182.53	182.00	18.28	0.00	0.10	175.00	176.08	175.00	31.70	0.00	0.18	5.00	1.00	0.00	7.00	7.53	107144.00	0.20	184.54	184.00
12	2	2	18786.00	12156.00	130.15	0	Spot (Block12, Row2, Column2)	251.46	253.00	35.25	0.00	0.14	180.00	178.23	180.00	17.76	0.00	0.10	97.00	83.00	0.00	73.00	71.46	114668.00	4.12	207.57	207.00
12	3	2	19084.00	12155.00	147.00	-50	Spot (Block12, Row2, Column3)	198.48	195.00	22.06	0.01	0.11	182.00	180.80	182.00	18.11	0.00	0.10	32.00	7.00	0.00	13.00	16.48	116902.00	0.98	199.67	196.00
12	4	2	19396.00	12162.00	191.90	0	Spot (Block12, Row2, Column4)	229.63	221.00	28.49	0.02	0.12	180.00	178.73	180.00	19.74	0.00	0.11	88.00	53.00	0.00	41.00	49.63	237900.00	2.58	197.66	199.00
12	5	2	19679.00	12152.00	209.80	0	Spot (Block12, Row2, Column5)	253.88	257.00	35.12	0.01	0.14	181.00	179.97	181.00	20.15	0.00	0.11	92.00	77.00	0.00	76.00	72.88	317354.00	3.67	194.66	196.00
12	6	2	19987.00	12150.00	155.35	0	Spot (Block12, Row2, Column6)	228.89	220.00	24.47	0.02	0.11	183.00	183.63	183.00	19.46	0.00	0.11	92.00	45.00	0.00	37.00	45.89	151293.00	2.33	204.54	205.00
12	7	2	20283.00	12148.00	168.90	0	Spot (Block12, Row2, Column7)	221.58	219.00	16.04	0.01	0.07	185.00	184.95	185.00	16.82	0.00	0.09	92.00	51.00	0.00	34.00	36.58	175936.00	2.18	204.61	203.00
12	8	2	20585.00	12165.00	147.00	-50	Spot (Block12, Row2, Column8)	201.38	203.00	15.57	0.00	0.08	193.00	203.72	193.00	92.02	0.02	0.45	0.00	0.00	0.00	10.00	8.38	118817.00	-0.03	195.20	194.00
12	1	3	18481.00	12454.00	147.90	0	Spot (Block12, Row3, Column1)	454.09	415.00	162.00	0.04	0.36	173.00	170.85	173.00	19.88	0.01	0.12	100.00	100.00	0.00	242.00	281.09	271094.00	14.25	248.52	221.00
12	2	3	18782.00	12463.00	226.80	0	Spot (Block12, Row3, Column2)	197.82	198.00	14.84	0.00	0.08	178.00	177.58	178.00	17.24	0.00	0.10	54.00	16.00	0.00	20.00	19.82	292768.00	1.17	182.25	184.00
12	3	3	19081.00	12470.00	142.55	0	Spot (Block12, Row3, Column3)	295.41	282.00	112.53	0.02	0.38	181.00	180.74	181.00	20.38	0.00	0.11	98.00	91.00	0.00	101.00	114.41	163359.00	5.63	224.27	220.00
12	4	3	19388.00	12465.00	148.35	0	Spot (Block12, Row3, Column4)	750.27	680.50	308.37	0.04	0.41	181.00	180.02	181.00	21.72	0.00	0.12	100.00	100.00	0.00	499.50	569.27	451665.00	26.25	331.65	291.00
12	5	3	19688.00	12449.00	132.20	0	Spot (Block12, Row3, Column5)	250.96	219.00	82.20	0.06	0.33	182.00	181.46	182.00	20.70	0.00	0.11	87.00	41.00	0.00	37.00	68.96	117450.00	3.36	210.25	203.00
12	6	3	19985.00	12461.00	176.45	0	Spot (Block12, Row3, Column6)	715.03	656.00	266.60	0.04	0.37	185.00	185.98	185.00	23.03	0.00	0.12	100.00	100.00	0.00	471.00	530.03	620648.00	22.97	319.57	308.00
12	7	3	20287.00	12466.00	205.10	0	Spot (Block12, Row3, Column7)	255.92	233.50	54.90	0.04	0.21	189.00	190.19	189.00	20.89	0.00	0.11	77.00	52.00	0.00	44.50	66.92	305060.00	3.15	199.36	198.00
12	8	3	20581.00	12478.00	163.85	0	Spot (Block12, Row3, Column8)	336.85	308.00	81.46	0.04	0.24	190.00	190.64	190.00	15.45	0.00	0.08	97.00	94.00	0.00	118.00	146.85	248932.00	9.46	237.19	228.50
12	1	4	18479.00	12754.00	154.05	0	Spot (Block12, Row4, Column1)	696.52	596.00	333.64	0.07	0.48	174.00	171.88	174.00	20.89	0.01	0.12	100.00	100.00	0.00	422.00	522.52	456919.00	25.12	282.59	264.50
12	2	4	18782.00	12772.00	160.50	0	Spot (Block12, Row4, Column2)	231.13	220.00	30.30	0.02	0.13	178.00	177.49	178.00	19.15	0.00	0.11	90.00	54.00	0.00	42.00	53.13	165488.00	2.80	198.23	201.00
12	3	4	19078.00	12755.00	151.35	0	Spot (Block12, Row4, Column3)	2817.84	2484.00	1623.58	0.05	0.58	180.00	179.75	180.00	21.13	0.00	0.12	100.00	100.00	0.00	2304.00	2637.84	1772421.00	124.85	724.62	562.50
12	4	4	19351.00	12717.00	203.95	0	Spot (Block12, Row4, Column4)	194.74	194.00	16.89	0.00	0.09	181.00	180.36	181.00	21.83	0.00	0.12	31.00	3.00	0.00	13.00	13.74	229798.00	0.66	179.31	180.00
12	5	4	19683.00	12773.00	194.35	0	Spot (Block12, Row4, Column5)	215.59	214.00	20.45	0.00	0.09	180.00	180.33	180.00	18.85	0.00	0.10	82.00	38.00	0.00	34.00	35.59	229816.00	1.87	198.07	197.00
12	6	4	19991.00	12767.00	183.00	0	Spot (Block12, Row4, Column6)	288.26	293.00	23.36	0.01	0.08	189.00	190.44	189.00	21.52	0.00	0.11	99.00	96.00	0.00	104.00	99.26	270384.00	4.55	230.84	221.00
12	7	4	20274.00	12768.00	156.90	0	Spot (Block12, Row4, Column7)	488.73	423.00	217.84	0.06	0.45	197.00	199.82	197.00	26.92	0.01	0.13	99.00	90.00	0.00	226.00	291.73	330870.00	10.73	258.05	260.50
12	8	4	20584.00	12781.00	154.55	0	Spot (Block12, Row4, Column8)	285.80	290.00	36.58	0.01	0.13	192.00	192.60	192.00	17.40	0.00	0.09	98.00	92.00	0.00	98.00	93.80	187202.00	5.36	224.92	219.00
12	1	5	18481.00	13054.00	152.25	0	Spot (Block12, Row5, Column1)	563.93	478.50	255.25	0.07	0.45	176.00	175.35	176.00	21.99	0.00	0.13	100.00	100.00	0.00	302.50	387.93	359788.00	17.67	258.56	240.00
12	2	5	18773.00	13058.00	165.70	0	Spot (Block12, Row5, Column2)	359.76	360.00	94.01	0.00	0.26	179.00	178.72	179.00	21.70	0.00	0.12	99.00	97.00	0.00	181.00	180.76	272695.00	8.34	230.10	217.00
12	3	5	19081.00	13063.00	177.60	0	Spot (Block12, Row5, Column3)	301.16	293.00	52.21	0.01	0.17	180.00	180.02	180.00	18.99	0.00	0.11	100.00	96.00	0.00	113.00	121.16	266223.00	6.38	218.39	213.00
12	4	5	19376.00	13065.00	150.30	0	Spot (Block12, Row5, Column4)	338.23	310.00	78.19	0.04	0.23	183.00	182.64	183.00	20.24	0.00	0.11	99.00	97.00	0.00	127.00	155.23	208014.00	7.69	231.48	217.00
12	5	5	19676.00	13066.00	147.55	0	Spot (Block12, Row5, Column5)	4577.90	3854.00	2777.89	0.07	0.61	184.00	185.99	184.00	28.59	0.00	0.15	100.00	100.00	0.00	3670.00	4393.90	2723852.00	153.63	1119.32	813.00
12	6	5	19973.00	13043.00	179.20	0	Spot (Block12, Row5, Column6)	254.21	256.00	38.64	0.00	0.15	196.00	203.30	196.00	37.37	0.02	0.18	65.00	39.00	0.00	60.00	58.21	228789.00	1.36	212.10	210.00
12	7	5	20278.00	13062.00	179.85	0	Spot (Block12, Row5, Column7)	1077.32	1032.00	398.12	0.02	0.37	204.00	213.17	204.00	38.10	0.02	0.18	100.00	100.00	0.00	828.00	873.32	979286.00	22.68	449.63	459.00
12	8	5	20580.00	13069.00	148.45	0	Spot (Block12, Row5, Column8)	1685.65	1269.00	1289.10	0.12	0.76	196.00	198.11	196.00	24.53	0.00	0.12	100.00	100.00	0.00	1073.00	1489.65	1009705.00	60.65	485.12	392.00
12	1	6	18473.00	13351.00	178.25	0	Spot (Block12, Row6, Column1)	617.58	550.00	260.00	0.05	0.42	181.00	183.24	181.00	25.73	0.01	0.14	100.00	100.00	0.00	369.00	436.58	550884.00	16.88	286.62	287.00
12	2	6	18776.00	13359.00	195.70	0	Spot (Block12, Row6, Column2)	728.83	687.00	253.12	0.03	0.35	184.00	186.58	184.00	26.42	0.01	0.14	100.00	100.00	0.00	503.00	544.83	791505.00	20.52	342.45	326.00
12	3	6	19072.00	13354.00	147.25	0	Spot (Block12, Row6, Column3)	1304.58	1264.00	735.43	0.01	0.56	185.00	185.44	185.00	20.82	0.00	0.11	100.00	100.00	0.00	1079.00	1119.58	769701.00	53.75	457.80	316.00
12	4	6	19365.00	13374.00	194.35	0	Spot (Block12, Row6, Column4)	219.29	213.00	27.24	0.01	0.12	186.00	187.39	186.00	28.94	0.00	0.15	47.00	15.00	0.00	27.00	33.29	235077.00	1.10	192.72	192.00
12	5	6	19681.00	13359.00	147.35	0	Spot (Block12, Row6, Column5)	4309.82	3930.50	2817.73	0.04	0.65	191.00	193.32	191.00	31.57	0.01	0.16	100.00	100.00	0.00	3739.50	4118.82	2551411.00	130.40	1027.91	649.00
12	6	6	19978.00	13362.00	147.00	-50	Spot (Block12, Row6, Column6)	225.18	221.00	23.17	0.01	0.10	201.00	207.16	201.00	36.12	0.01	0.17	26.00	0.00	0.00	20.00	24.18	133080.00	0.50	228.44	226.00
12	7	6	20276.00	13363.00	148.50	0	Spot (Block12, Row6, Column7)	550.89	509.00	226.64	0.03	0.41	200.00	207.64	200.00	33.58	0.02	0.16	100.00	93.00	0.00	309.00	350.89	333286.00	10.22	334.54	297.50
12	8	6	20580.00	13368.00	152.35	0	Spot (Block12, Row6, Column8)	735.17	685.00	375.35	0.03	0.51	196.00	197.27	196.00	17.21	0.00	0.09	100.00	100.00	0.00	489.00	539.17	468302.00	31.25	311.23	291.00
12	1	7	18475.00	13651.00	207.55	0	Spot (Block12, Row7, Column1)	230.51	224.00	32.78	0.01	0.14	178.00	178.75	178.00	20.14	0.00	0.11	82.00	55.00	0.00	46.00	52.51	281918.00	2.57	187.94	190.00
12	2	7	18789.00	13635.00	157.75	0	Spot (Block12, Row7, Column2)	214.18	210.00	22.67	0.01	0.11	184.00	183.54	184.00	20.76	0.00	0.11	62.00	21.00	0.00	26.00	30.18	145854.00	1.48	194.47	194.00
12	3	7	19119.00	13609.00	102.15	0	Spot (Block12, Row7, Column3)	206.83	206.00	10.96	0.00	0.05	186.00	185.58	186.00	18.01	0.00	0.10	57.00	10.00	0.00	20.00	20.83	55637.00	1.18	195.64	196.50
12	4	7	19366.00	13650.00	214.65	0	Spot (Block12, Row7, Column4)	202.33	199.00	18.45	0.01	0.09	185.00	184.39	185.00	18.26	0.00	0.10	36.00	11.00	0.00	14.00	17.33	266877.00	0.98	190.09	188.00
12	5	7	19684.00	13653.00	195.75	0	Spot (Block12, Row7, Column5)	251.81	251.00	32.83	0.00	0.13	191.00	195.44	191.00	30.66	0.01	0.16	79.00	49.00	0.00	60.00	60.81	271698.00	1.84	214.06	212.00
12	6	7	19972.00	13658.00	171.85	0	Spot (Block12, Row7, Column6)	971.44	987.50	291.60	0.01	0.30	196.00	203.32	196.00	35.74	0.02	0.18	100.00	100.00	0.00	791.50	775.44	796580.00	21.49	402.26	397.00
12	7	7	20269.00	13671.00	150.20	0	Spot (Block12, Row7, Column7)	651.05	593.00	265.71	0.04	0.41	194.00	196.76	194.00	24.07	0.01	0.12	100.00	100.00	0.00	399.00	457.05	401698.00	18.87	321.19	272.50
12	8	7	20569.00	13669.00	193.65	0	Spot (Block12, Row7, Column8)	390.50	394.00	55.64	0.00	0.14	197.00	197.53	197.00	17.14	0.00	0.09	100.00	99.00	0.00	197.00	193.50	414710.00	11.26	262.41	272.00
12	1	8	18484.00	13939.00	124.15	0	Spot (Block12, Row8, Column1)	720.14	630.00	330.60	0.06	0.46	178.00	178.16	178.00	20.11	0.00	0.11	100.00	100.00	0.00	452.00	542.14	296696.00	26.95	303.06	290.00
12	2	8	18808.00	13966.00	107.45	0	Spot (Block12, Row8, Column2)	242.49	240.00	40.27	0.00	0.17	184.00	183.81	184.00	18.95	0.00	0.10	76.00	62.00	0.00	56.00	58.49	72506.00	3.10	210.89	202.00
12	3	8	19066.00	13959.00	154.20	0	Spot (Block12, Row8, Column3)	458.00	375.00	214.73	0.09	0.47	184.00	183.56	184.00	17.61	0.00	0.10	100.00	100.00	0.00	191.00	274.00	299074.00	15.58	253.34	254.00
12	4	8	19367.00	13958.00	150.20	0	Spot (Block12, Row8, Column4)	592.62	588.00	181.83	0.00	0.31	183.00	181.92	183.00	17.30	0.00	0.10	100.00	100.00	0.00	405.00	409.62	368015.00	23.73	300.88	276.50
12	5	8	19703.00	13965.00	193.80	0	Spot (Block12, Row8, Column5)	203.28	205.00	17.98	0.00	0.09	186.00	187.74	186.00	25.64	0.00	0.14	35.00	1.00	0.00	19.00	17.28	216494.00	0.61	192.18	191.00
12	6	8	19974.00	13960.00	166.20	0	Spot (Block12, Row8, Column6)	1320.34	1116.00	727.74	0.07	0.55	193.00	200.43	193.00	34.58	0.02	0.17	100.00	100.00	0.00	923.00	1127.34	1010059.00	32.39	405.94	397.50
12	7	8	20276.00	13951.00	160.95	0	Spot (Block12, Row8, Column7)	268.59	277.00	35.08	0.01	0.13	193.00	196.68	193.00	24.18	0.01	0.12	90.00	72.00	0.00	84.00	75.59	192580.00	2.97	212.40	207.00
12	8	8	20561.00	13971.00	151.85	0	Spot (Block12, Row8, Column8)	507.20	480.00	183.88	0.02	0.36	197.00	198.32	197.00	17.37	0.00	0.09	100.00	100.00	0.00	283.00	310.20	319534.00	17.78	281.84	285.00
13	1	1	4952.00	16269.00	151.70	0	Spot (Block13, Row1, Column1)	11751.59	10675.00	6284.33	0.04	0.53	66.00	70.61	66.00	32.76	0.03	0.46	100.00	100.00	0.00	10609.00	11685.59	7427005.00	356.54	2059.55	1680.50
13	2	1	5242.00	16255.00	152.75	0	Spot (Block13, Row1, Column2)	71.53	72.00	8.48	0.00	0.12	63.00	64.54	63.00	24.24	0.01	0.38	2.00	0.00	0.00	9.00	8.53	45710.00	0.29	67.81	68.00
13	3	1	5556.00	16274.00	147.00	-50	Spot (Block13, Row1, Column3)	56.33	59.00	10.16	0.02	0.18	61.00	59.52	61.00	11.41	0.01	0.19	1.00	0.00	0.00	-2.00	-4.67	33237.00	-0.28	60.17	60.50
13	4	1	5902.00	16275.00	157.60	0	Spot (Block13, Row1, Column4)	78.08	78.00	9.69	0.00	0.12	63.00	61.81	63.00	10.19	0.01	0.16	69.00	25.00	0.00	15.00	15.08	53719.00	1.60	71.49	72.00
13	5	1	6162.00	16287.00	182.05	0	Spot (Block13, Row1, Column5)	112.88	104.00	27.67	0.04	0.25	70.00	70.81	70.00	12.06	0.01	0.17	94.00	72.00	0.00	34.00	42.88	105203.00	3.49	81.25	81.00
13	6	1	6454.00	16272.00	151.25	0	Spot (Block13, Row1, Column6)	321.32	284.00	155.12	0.05	0.48	84.00	85.92	84.00	16.19	0.01	0.19	99.00	97.00	0.00	200.00	237.32	202756.00	14.54	144.41	118.00
13	7	1	6763.00	16281.00	116.15	0	Spot (Block13, Row1, Column7)	1849.65	1813.00	836.06	0.01	0.45	100.00	115.87	100.00	83.55	0.06	0.72	100.00	100.00	0.00	1713.00	1749.65	652926.00	20.75	518.19	373.50
13	8	1	7044.00	16287.00	147.70	0	Spot (Block13, Row1, Column8)	38296.32	35325.00	18625.49	0.04	0.49	128.00	152.81	128.00	112.00	0.08	0.73	100.00	100.00	14.36	35197.00	38168.32	22671508.00	340.57	6407.63	5073.50
13	1	2	4954.00	16570.00	147.00	-50	Spot (Block13, Row2, Column1)	73.70	74.00	9.35	0.00	0.13	65.00	67.55	65.00	27.22	0.02	0.40	1.00	0.00	0.00	9.00	8.70	43409.00	0.23	69.99	70.00
13	2	2	5254.00	16572.00	147.00	-50	Spot (Block13, Row2, Column2)	64.87	67.00	12.60	0.01	0.19	63.00	61.41	63.00	11.62	0.01	0.19	23.00	0.00	0.00	4.00	1.87	38079.00	0.30	65.26	69.00
13	3	2	5554.00	16574.00	147.00	-50	Spot (Block13, Row2, Column3)	53.49	54.00	8.96	0.00	0.17	61.00	59.26	61.00	10.85	0.01	0.18	0.00	0.00	0.00	-7.00	-7.51	31503.00	-0.53	56.32	57.00
13	4	2	5855.00	16576.00	147.00	-50	Spot (Block13, Row2, Column4)	59.16	63.00	11.95	0.03	0.20	60.00	59.26	60.00	10.73	0.01	0.18	17.00	0.00	0.00	3.00	-0.84	34848.00	-0.01	64.72	66.00
13	5	2	6170.00	16559.00	192.70	0	Spot (Block13, Row2, Column5)	96.18	94.00	25.87	0.01	0.27	67.00	65.66	67.00	11.38	0.01	0.17	88.00	64.00	0.00	27.00	29.18	100987.00	2.68	76.44	77.00
13	6	2	6461.00	16563.00	171.20	0	Spot (Block13, Row2, Column6)	90.51	90.00	10.15	0.00	0.11	74.00	73.70	74.00	14.09	0.00	0.19	56.00	11.00	0.00	16.00	16.51	73859.00	1.19	79.36	80.00
13	7	2	6741.00	16574.00	184.25	0	Spot (Block13, Row2, Column7)	106.79	107.00	13.23	0.00	0.12	83.00	85.76	83.00	20.05	0.01	0.23	58.00	10.00	0.00	24.00	23.79	102092.00	1.05	95.31	94.50
13	8	2	7056.00	16584.00	147.00	-50	Spot (Block13, Row2, Column8)	117.14	116.00	11.62	0.00	0.10	105.00	126.69	105.00	96.49	0.08	0.76	0.00	0.00	0.00	11.00	12.14	68763.00	-0.10	111.69	109.00
13	1	3	4952.00	16855.00	217.65	0	Spot (Block13, Row3, Column1)	68.50	68.00	8.95	0.00	0.13	60.00	58.49	60.00	10.17	0.01	0.17	38.00	10.00	0.00	8.00	8.50	92612.00	0.98	61.45	62.00
13	2	3	5253.00	16872.00	147.00	-50	Spot (Block13, Row3, Column2)	52.90	53.00	10.77	0.00	0.20	60.00	58.59	60.00	12.77	0.01	0.22	2.00	0.00	0.00	-7.00	-7.10	31473.00	-0.45	55.50	52.00
13	3	3	5549.00	16880.00	156.70	0	Spot (Block13, Row3, Column3)	89.93	91.00	9.57	0.01	0.11	59.00	58.38	59.00	12.52	0.00	0.21	95.00	72.00	0.00	32.00	30.93	60525.00	2.52	73.34	74.00
13	4	3	5846.00	16901.00	204.75	0	Spot (Block13, Row3, Column4)	63.02	63.00	10.36	0.00	0.16	58.00	56.70	58.00	10.09	0.01	0.18	30.00	6.00	0.00	5.00	5.02	75058.00	0.63	58.33	59.00
13	5	3	6156.00	16872.00	165.25	0	Spot (Block13, Row3, Column5)	90.17	91.00	11.32	0.00	0.13	61.00	60.55	61.00	10.26	0.00	0.17	94.00	78.00	0.00	30.00	29.17	68349.00	2.89	72.75	73.00
13	6	3	6458.00	16846.00	142.70	0	Spot (Block13, Row3, Column6)	94.72	96.00	17.58	0.01	0.19	65.00	63.98	65.00	12.08	0.01	0.19	80.00	62.00	0.00	31.00	29.72	52193.00	2.55	75.38	73.00
13	7	3	6754.00	16882.00	147.00	-50	Spot (Block13, Row3, Column7)	75.36	76.00	9.00	0.00	0.12	69.00	68.03	69.00	12.64	0.01	0.19	25.00	0.00	0.00	7.00	6.36	44312.00	0.58	75.47	75.50
13	8	3	7059.00	16893.00	162.55	0	Spot (Block13, Row3, Column8)	159.21	171.00	35.42	0.03	0.22	89.00	90.55	89.00	21.86	0.01	0.24	91.00	67.00	0.00	82.00	70.21	116221.00	3.14	103.54	103.00
13	1	4	4943.00	17176.00	163.65	0	Spot (Block13, Row4, Column1)	76.58	76.00	7.92	0.00	0.10	59.00	58.17	59.00	9.66	0.01	0.17	85.00	39.00	0.00	17.00	17.58	56670.00	1.91	70.09	70.00
13	2	4	5251.00	17172.00	147.00	-50	Spot (Block13, Row4, Column2)	62.22	63.00	7.12	0.01	0.11	61.00	59.58	61.00	11.19	0.01	0.19	5.00	0.00	0.00	2.00	1.22	36709.00	0.24	64.60	64.00
13	3	4	5555.00	17174.00	164.70	0	Spot (Block13, Row4, Column3)	120.25	113.00	27.55	0.03	0.23	58.00	56.99	58.00	10.87	0.01	0.19	100.00	97.00	0.00	55.00	62.25	91026.00	5.82	81.23	81.00
13	4	4	5851.00	17176.00	147.00	-50	Spot (Block13, Row4, Column4)	61.22	62.00	7.92	0.01	0.13	57.00	56.21	57.00	9.97	0.01	0.18	25.00	1.00	0.00	5.00	4.22	36182.00	0.50	57.71	59.00
13	5	4	6125.00	17105.00	154.25	0	Spot (Block13, Row4, Column5)	69.55	72.00	10.42	0.02	0.15	59.00	58.17	59.00	9.73	0.01	0.17	64.00	18.00	0.00	13.00	10.55	45971.00	1.17	60.93	63.00
13	6	4	6452.00	17171.00	210.60	0	Spot (Block13, Row4, Column6)	79.63	81.00	12.23	0.01	0.15	62.00	60.36	62.00	11.32	0.01	0.19	71.00	35.00	0.00	19.00	17.63	100971.00	1.70	65.75	67.00
13	7	4	6759.00	17192.00	150.70	0	Spot (Block13, Row4, Column7)	83.87	84.00	8.33	0.00	0.10	67.00	67.26	67.00	14.08	0.00	0.21	62.00	8.00	0.00	17.00	16.87	52336.00	1.18	74.23	75.00
13	8	4	7043.00	17201.00	220.80	0	Spot (Block13, Row4, Column8)	111.21	110.00	17.96	0.00	0.16	94.00	97.34	94.00	30.65	0.02	0.31	16.00	4.00	0.00	16.00	17.21	155473.00	0.45	94.97	95.00
13	1	5	4953.00	17473.00	176.60	0	Spot (Block13, Row5, Column1)	87.83	87.00	10.64	0.00	0.12	60.00	58.66	60.00	9.80	0.01	0.17	96.00	78.00	0.00	27.00	27.83	76765.00	2.98	69.63	70.00
13	2	5	5230.00	17448.00	216.45	0	Spot (Block13, Row5, Column2)	69.61	69.00	6.64	0.00	0.10	60.00	58.77	60.00	10.00	0.01	0.17	43.00	5.00	0.00	9.00	9.61	93210.00	1.08	64.61	65.00
13	3	5	5560.00	17485.00	152.95	0	Spot (Block13, Row5, Column3)	67.64	67.00	6.62	0.00	0.10	57.00	56.32	57.00	10.16	0.01	0.18	48.00	7.00	0.00	10.00	10.64	43627.00	1.11	62.02	62.50
13	4	5	5823.00	17510.00	234.85	0	Spot (Block13, Row5, Column4)	65.18	65.00	8.05	0.00	0.12	58.00	57.55	58.00	11.00	0.00	0.19	29.00	2.00	0.00	7.00	7.18	103767.00	0.69	60.46	59.00
13	5	5	6165.00	17492.00	147.40	0	Spot (Block13, Row5, Column5)	280.86	204.00	187.20	0.14	0.67	63.00	63.13	63.00	14.23	0.00	0.23	99.00	97.00	0.00	141.00	217.86	165991.00	15.31	122.83	93.00
13	6	5	6450.00	17480.00	147.00	-50	Spot (Block13, Row5, Column6)	74.86	74.00	8.77	0.01	0.12	69.00	70.76	69.00	13.94	0.01	0.20	22.00	0.00	0.00	5.00	5.86	44092.00	0.29	73.16	72.00
13	7	5	6760.00	17496.00	193.55	0	Spot (Block13, Row5, Column7)	188.24	176.00	67.16	0.03	0.36	83.00	84.87	83.00	21.38	0.01	0.25	98.00	87.00	0.00	93.00	105.24	198965.00	4.83	116.13	115.00
13	8	5	7067.00	17491.00	158.60	0	Spot (Block13, Row5, Column8)	681.12	340.00	721.24	0.30	1.06	120.00	127.08	120.00	38.37	0.02	0.30	97.00	79.00	0.00	220.00	561.12	474057.00	14.44	251.85	174.50
13	1	6	4928.00	17768.00	205.35	0	Spot (Block13, Row6, Column1)	81.44	81.00	13.32	0.00	0.16	60.00	59.88	60.00	8.80	0.00	0.15	83.00	61.00	0.00	21.00	21.44	97565.00	2.45	63.12	64.00
13	2	6	5192.00	17720.00	209.70	0	Spot (Block13, Row6, Column2)	64.92	65.00	8.85	0.00	0.14	58.00	57.14	58.00	9.29	0.01	0.16	40.00	7.00	0.00	7.00	6.92	81089.00	0.84	60.70	62.00
13	3	6	5535.00	17760.00	188.50	0	Spot (Block13, Row6, Column3)	68.30	70.00	9.90	0.01	0.14	58.00	56.97	58.00	10.32	0.01	0.18	55.00	12.00	0.00	12.00	10.30	68095.00	1.10	60.21	62.00
13	4	6	5865.00	17790.00	199.70	0	Spot (Block13, Row6, Column4)	73.46	74.00	8.90	0.00	0.12	62.00	62.18	62.00	15.89	0.00	0.26	34.00	0.00	0.00	12.00	11.46	82417.00	0.71	63.82	64.00
13	5	6	6164.00	17789.00	148.05	0	Spot (Block13, Row6, Column5)	758.29	491.50	711.43	0.19	0.94	73.00	75.50	73.00	23.32	0.01	0.31	99.00	94.00	0.00	418.50	685.29	453455.00	29.27	245.69	135.00
13	6	6	6449.00	17781.00	147.00	-50	Spot (Block13, Row6, Column6)	87.78	88.00	8.44	0.00	0.10	83.00	86.99	83.00	23.38	0.02	0.27	0.00	0.00	0.00	5.00	4.78	51793.00	0.03	87.47	88.00
13	7	6	6757.00	17782.00	150.10	0	Spot (Block13, Row6, Column7)	516.26	387.50	311.92	0.12	0.60	102.00	107.37	102.00	30.50	0.02	0.28	100.00	99.00	0.00	285.50	414.26	318015.00	13.40	205.04	171.00
13	8	6	7066.00	17789.00	154.00	0	Spot (Block13, Row6, Column8)	1641.89	991.50	1508.22	0.22	0.92	151.00	151.95	151.00	40.28	0.00	0.27	99.00	95.00	0.00	840.50	1490.89	1080363.00	36.99	438.42	232.00
13	1	7	4932.00	18120.00	122.40	0	Spot (Block13, Row7, Column1)	86.14	84.00	39.08	0.01	0.45	64.00	63.92	64.00	10.40	0.00	0.16	79.00	49.00	0.00	20.00	22.14	34282.00	2.14	69.73	69.00
13	2	7	5246.00	18073.00	147.00	-50	Spot (Block13, Row7, Column2)	61.50	62.00	7.86	0.00	0.13	60.00	59.48	60.00	11.10	0.00	0.19	7.00	0.00	0.00	2.00	1.50	36160.00	0.18	58.37	62.00
13	3	7	5546.00	18075.00	147.00	-50	Spot (Block13, Row7, Column3)	61.63	62.00	7.16	0.00	0.12	61.00	59.76	61.00	11.61	0.01	0.19	6.00	0.00	0.00	1.00	0.63	36301.00	0.16	61.45	62.00
13	4	7	5846.00	18077.00	147.00	-50	Spot (Block13, Row7, Column4)	71.68	70.00	9.40	0.01	0.13	67.00	66.46	67.00	12.47	0.00	0.19	22.00	1.00	0.00	3.00	4.68	42578.00	0.42	70.57	71.00
13	5	7	6147.00	18079.00	147.00	-50	Spot (Block13, Row7, Column5)	100.69	100.00	10.19	0.00	0.10	82.00	87.34	82.00	26.04	0.03	0.30	22.00	0.00	0.00	18.00	18.69	59304.00	0.51	99.20	93.50
13	6	7	6453.00	18093.00	198.05	0	Spot (Block13, Row7, Column6)	443.60	385.00	186.56	0.06	0.42	108.00	116.63	108.00	41.13	0.03	0.35	100.00	99.00	0.00	277.00	335.60	493727.00	7.95	204.21	199.50
13	7	7	6746.00	18095.00	150.50	0	Spot (Block13, Row7, Column7)	1256.73	878.50	1255.39	0.16	1.00	125.00	130.46	125.00	34.57	0.02	0.26	99.00	97.00	0.00	753.50	1131.73	781685.00	32.58	383.57	200.00
13	8	7	7048.00	18091.00	190.65	0	Spot (Block13, Row7, Column8)	555.57	537.00	174.53	0.01	0.31	174.00	170.53	174.00	34.71	0.01	0.20	100.00	99.00	0.00	363.00	381.57	570011.00	11.09	265.82	272.50
13	1	8	4935.00	18386.00	143.80	0	Spot (Block13, Row8, Column1)	362.19	288.00	306.28	0.10	0.85	67.00	67.14	67.00	10.67	0.00	0.16	100.00	100.00	0.00	221.00	295.19	205001.00	27.66	147.28	111.00
13	2	8	5244.00	18373.00	147.00	-50	Spot (Block13, Row8, Column2)	57.58	59.00	10.85	0.01	0.19	63.00	62.39	63.00	10.88	0.00	0.17	5.00	0.00	0.00	-4.00	-5.42	33915.00	-0.44	63.80	64.00
13	3	8	5569.00	18399.00	178.80	0	Spot (Block13, Row8, Column3)	80.30	79.00	13.67	0.01	0.17	64.00	63.58	64.00	12.78	0.00	0.20	55.00	26.00	0.00	15.00	16.30	71465.00	1.31	69.71	68.00
13	4	8	5853.00	18382.00	153.75	0	Spot (Block13, Row8, Column4)	316.55	269.00	164.12	0.07	0.52	74.00	75.45	74.00	16.65	0.01	0.22	99.00	94.00	0.00	195.00	242.55	204811.00	14.48	139.35	104.50
13	5	8	6145.00	18379.00	147.00	-50	Spot (Block13, Row8, Column5)	111.99	112.00	8.66	0.00	0.08	98.00	100.38	98.00	26.51	0.01	0.26	6.00	0.00	0.00	14.00	13.99	65960.00	0.44	102.61	102.50
13	6	8	6454.00	18380.00	162.65	0	Spot (Block13, Row8, Column6)	1411.36	921.00	1157.05	0.19	0.82	127.00	135.98	127.00	38.53	0.03	0.28	100.00	100.00	0.00	794.00	1284.36	1037349.00	33.10	334.13	321.00
13	7	8	6748.00	18384.00	146.75	0	Spot (Block13, Row8, Column7)	603.24	573.00	253.87	0.02	0.42	150.00	155.18	150.00	34.08	0.01	0.22	100.00	99.00	0.00	423.00	453.24	354104.00	13.15	251.54	228.00
13	8	8	7039.00	18389.00	142.30	0	Spot (Block13, Row8, Column8)	392.56	368.00	127.76	0.03	0.33	186.00	183.33	186.00	27.53	0.01	0.15	99.00	99.00	0.00	182.00	206.56	216302.00	7.60	230.96	216.00
14	1	1	9454.00	16296.00	153.30	0	Spot (Block14, Row1, Column1)	15179.51	12989.00	8250.26	0.07	0.54	768.00	772.56	768.00	157.54	0.00	0.20	100.00	100.00	0.00	12221.00	14411.51	9790786.00	91.45	3846.09	3149.00
14	2	1	9749.00	16304.00	147.10	0	Spot (Block14, Row1, Column2)	4697.08	4430.00	2059.58	0.03	0.44	774.00	774.90	774.00	158.18	0.00	0.20	100.00	100.00	0.00	3656.00	3923.08	2785370.00	24.80	1589.99	1505.50
14	3	1	10053.00	16303.00	153.70	0	Spot (Block14, Row1, Column3)	1812.05	1637.00	716.59	0.04	0.40	784.00	780.61	784.00	154.95	0.00	0.20	95.00	83.00	0.00	853.00	1028.05	1176022.00	6.66	1013.40	1004.00
14	4	1	10353.00	16310.00	145.45	0	Spot (Block14, Row1, Column4)	3924.29	3668.00	1759.28	0.03	0.45	789.00	801.30	789.00	161.00	0.01	0.20	100.00	100.00	0.00	2879.00	3135.29	2260391.00	19.40	1497.31	1361.50
14	5	1	10652.00	16308.00	149.80	0	Spot (Block14, Row1, Column5)	3450.40	2842.00	1982.87	0.08	0.57	794.00	824.82	794.00	164.78	0.02	0.20	100.00	97.00	0.00	2048.00	2656.40	2128899.00	15.93	1368.58	1335.50
14	6	1	10946.00	16308.00	145.05	0	Spot (Block14, Row1, Column6)	4108.75	3748.00	1991.98	0.04	0.48	793.00	831.90	793.00	167.10	0.02	0.20	100.00	100.00	0.00	2955.00	3315.75	2354313.00	19.61	1620.95	1419.00
14	7	1	11254.00	16306.00	118.55	0	Spot (Block14, Row1, Column7)	7186.63	6840.00	3118.40	0.02	0.43	795.00	842.20	795.00	195.45	0.03	0.23	100.00	100.00	0.00	6045.00	6391.63	2637492.00	32.46	2490.63	2151.00
14	8	1	11546.00	16316.00	146.90	0	Spot (Block14, Row1, Column8)	41991.51	39817.00	18272.78	0.02	0.44	799.00	853.40	799.00	225.03	0.03	0.26	100.00	100.00	21.64	39018.00	41192.51	24649136.00	182.81	9748.48	8491.00
14	1	2	9464.00	16601.00	221.85	0	Spot (Block14, Row2, Column1)	827.63	795.50	154.22	0.02	0.19	693.00	747.22	693.00	214.39	0.03	0.29	33.00	1.00	0.00	102.50	134.63	1166962.00	0.38	766.49	725.00
14	2	2	9754.00	16607.00	127.10	0	Spot (Block14, Row2, Column2)	2457.03	2421.00	683.15	0.01	0.28	713.00	759.83	713.00	152.86	0.03	0.20	100.00	100.00	0.00	1708.00	1744.03	1061435.00	11.10	1209.24	1224.50
14	3	2	10049.00	16603.00	200.60	0	Spot (Block14, Row2, Column3)	936.73	899.00	184.26	0.02	0.20	770.00	771.87	770.00	148.59	0.00	0.19	43.00	20.00	0.00	129.00	166.73	1068809.00	1.11	862.19	811.00
14	4	2	10355.00	16607.00	181.20	0	Spot (Block14, Row2, Column4)	1723.64	1685.50	478.27	0.01	0.28	777.00	789.59	777.00	158.17	0.01	0.20	99.00	94.00	0.00	908.50	946.64	1589200.00	5.91	1056.53	1062.50
14	5	2	10656.00	16605.00	204.10	0	Spot (Block14, Row2, Column5)	1336.26	1294.50	270.13	0.01	0.20	786.00	809.87	786.00	160.97	0.01	0.20	95.00	78.00	0.00	508.50	550.26	1582130.00	3.27	1000.70	983.00
14	6	2	10943.00	16607.00	185.90	0	Spot (Block14, Row2, Column6)	1333.60	1265.00	415.41	0.02	0.31	791.00	831.66	791.00	176.75	0.02	0.21	78.00	62.00	0.00	474.00	542.60	1297596.00	2.84	923.40	888.00
14	7	2	11249.00	16609.00	157.70	0	Spot (Block14, Row2, Column7)	1512.06	1411.00	407.73	0.03	0.27	791.00	828.01	791.00	157.24	0.02	0.19	98.00	86.00	0.00	620.00	721.06	1029711.00	4.35	1011.38	1032.00
14	8	2	11541.00	16607.00	219.60	0	Spot (Block14, Row2, Column8)	923.39	881.00	174.60	0.02	0.19	793.00	848.33	793.00	204.91	0.03	0.24	36.00	6.00	0.00	88.00	130.39	1273358.00	0.37	849.64	785.00
14	1	3	9451.00	16900.00	146.75	0	Spot (Block14, Row3, Column1)	3553.15	3136.00	1836.95	0.05	0.52	700.00	747.18	700.00	168.64	0.03	0.23	100.00	99.00	0.00	2436.00	2853.15	2089252.00	16.64	1330.64	1257.00
14	2	3	9753.00	16901.00	162.55	0	Spot (Block14, Row3, Column2)	1129.86	1099.50	233.85	0.01	0.21	768.00	767.28	768.00	149.72	0.00	0.20	79.00	59.00	0.00	331.50	361.86	822539.00	2.42	910.41	892.00
14	3	3	10044.00	16905.00	144.60	0	Spot (Block14, Row3, Column3)	10106.01	8577.00	5962.44	0.07	0.59	789.00	800.43	789.00	171.52	0.01	0.21	100.00	100.00	0.00	7788.00	9317.01	5770532.00	54.25	2747.29	2114.50
14	4	3	10350.00	16908.00	147.05	0	Spot (Block14, Row3, Column4)	4677.79	4269.00	2319.17	0.04	0.50	785.00	807.03	785.00	175.10	0.01	0.22	100.00	100.00	0.00	3484.00	3892.79	2755221.00	22.11	1566.01	1444.50
14	5	3	10652.00	16907.00	138.25	0	Spot (Block14, Row3, Column5)	7571.47	7011.00	3974.72	0.03	0.52	794.00	833.98	794.00	188.88	0.02	0.23	100.00	100.00	0.00	6217.00	6777.47	3967451.00	35.67	2233.93	1862.50
14	6	3	10950.00	16908.00	184.25	0	Spot (Block14, Row3, Column6)	3964.38	3198.00	2273.51	0.09	0.57	817.00	872.78	817.00	194.51	0.03	0.22	100.00	100.00	0.00	2381.00	3147.38	3793907.00	15.89	1567.54	1541.00
14	7	3	11255.00	16916.00	145.80	0	Spot (Block14, Row3, Column7)	2766.83	2400.00	1300.61	0.06	0.47	808.00	859.36	808.00	180.97	0.03	0.21	100.00	94.00	0.00	1592.00	1958.83	1601995.00	10.54	1299.85	1217.50
14	8	3	11555.00	16922.00	155.75	0	Spot (Block14, Row3, Column8)	3402.64	3147.00	1417.27	0.03	0.42	792.00	835.48	792.00	166.31	0.02	0.20	100.00	99.00	0.00	2355.00	2610.64	2276367.00	15.44	1471.18	1413.50
14	1	4	9451.00	17202.00	142.90	0	Spot (Block14, Row4, Column1)	4590.78	4194.00	2342.39	0.04	0.51	757.00	763.76	757.00	148.66	0.00	0.19	99.00	99.00	0.00	3437.00	3833.78	2547881.00	25.74	1618.94	1430.00
14	2	4	9746.00	17199.00	197.70	0	Spot (Block14, Row4, Column2)	1056.92	1025.50	220.66	0.01	0.21	762.00	771.56	762.00	160.43	0.01	0.21	67.00	40.00	0.00	263.50	294.92	1171062.00	1.78	881.44	889.00
14	3	4	10051.00	17202.00	144.40	0	Spot (Block14, Row4, Column3)	26274.02	23812.00	14848.87	0.04	0.57	790.00	803.91	790.00	179.85	0.01	0.22	100.00	100.00	0.18	23022.00	25484.02	14844822.00	141.62	6202.46	5135.00
14	4	4	10335.00	17206.00	172.95	0	Spot (Block14, Row4, Column4)	1001.05	993.00	191.08	0.00	0.19	787.00	805.07	787.00	169.02	0.01	0.21	56.00	28.00	0.00	206.00	214.05	837875.00	1.16	872.10	884.00
14	5	4	10638.00	17210.00	142.65	0	Spot (Block14, Row4, Column5)	2785.74	2514.50	1260.86	0.04	0.45	795.00	838.03	795.00	187.10	0.02	0.22	100.00	99.00	0.00	1719.50	1990.74	1543301.00	10.41	1384.73	1266.50
14	6	4	10950.00	17212.00	191.85	0	Spot (Block14, Row4, Column6)	1413.22	1370.00	284.63	0.01	0.20	823.50	865.57	823.50	179.46	0.02	0.21	96.00	73.00	0.00	546.50	589.72	1468331.00	3.05	1070.02	1058.00
14	7	4	11244.00	17212.00	148.90	0	Spot (Block14, Row4, Column7)	2156.74	1849.50	1093.51	0.07	0.51	813.00	867.58	813.00	204.09	0.03	0.24	88.00	79.00	0.00	1036.50	1343.74	1302672.00	6.32	1169.79	1188.00
14	8	4	11553.00	17227.00	149.15	0	Spot (Block14, Row4, Column8)	1238.02	1221.00	302.35	0.01	0.24	793.00	836.39	793.00	161.71	0.02	0.19	79.00	61.00	0.00	428.00	445.02	753952.00	2.48	999.11	1000.00
14	1	5	9451.00	17500.00	142.55	0	Spot (Block14, Row5, Column1)	8015.39	7202.00	4068.78	0.05	0.51	782.00	785.34	782.00	162.74	0.00	0.21	100.00	100.00	0.00	6420.00	7233.39	4448543.00	44.43	2319.06	1771.00
14	2	5	9751.00	17504.00	152.00	0	Spot (Block14, Row5, Column2)	3782.92	3582.50	1388.03	0.02	0.37	786.00	789.61	786.00	167.53	0.00	0.21	100.00	100.00	0.00	2796.50	2996.92	2398371.00	17.87	1492.77	1387.50
14	3	5	10048.00	17503.00	166.95	0	Spot (Block14, Row5, Column3)	1627.32	1474.50	556.88	0.04	0.34	780.00	786.89	780.00	164.43	0.00	0.21	95.00	82.00	0.00	694.50	847.32	1259545.00	5.11	963.03	928.00
14	4	5	10348.00	17509.00	145.40	0	Spot (Block14, Row5, Column4)	2611.42	2243.00	1243.35	0.07	0.48	778.00	802.34	778.00	175.87	0.01	0.22	100.00	95.00	0.00	1465.00	1833.42	1498955.00	10.29	1272.85	1198.00
14	5	5	10649.00	17510.00	142.70	0	Spot (Block14, Row5, Column5)	37923.81	36968.00	19721.95	0.01	0.52	795.00	848.09	795.00	198.24	0.03	0.23	100.00	100.00	16.04	36173.00	37128.81	21047776.00	187.02	7419.51	5149.50
14	6	5	10943.00	17507.00	152.20	0	Spot (Block14, Row5, Column6)	1616.11	1538.00	435.98	0.02	0.27	802.00	863.38	802.00	216.68	0.03	0.25	93.00	82.00	0.00	736.00	814.11	1022998.00	3.47	1020.34	1024.00
14	7	5	11250.00	17514.00	181.90	0	Spot (Block14, Row5, Column7)	8219.20	7168.50	4303.91	0.06	0.52	816.00	891.89	816.00	247.71	0.04	0.28	100.00	100.00	0.00	6352.50	7403.20	7627420.00	29.58	2526.35	2570.00
14	8	5	11551.00	17517.00	146.90	0	Spot (Block14, Row5, Column8)	4919.06	3969.50	3237.75	0.09	0.66	795.00	844.23	795.00	198.49	0.03	0.24	98.00	96.00	0.00	3174.50	4124.06	2892407.00	20.53	1632.22	1489.50
14	1	6	9446.00	17798.00	173.35	0	Spot (Block14, Row6, Column1)	3659.41	2937.00	1938.84	0.10	0.53	785.00	801.68	785.00	191.81	0.01	0.24	100.00	99.00	0.00	2152.00	2874.41	3070242.00	14.90	1429.65	1382.00
14	2	6	9749.00	17802.00	202.65	0	Spot (Block14, Row6, Column2)	4101.73	3829.50	1717.29	0.03	0.42	793.00	817.66	793.00	201.35	0.01	0.25	100.00	100.00	0.00	3036.50	3308.73	4782621.00	16.31	1765.87	1730.00
14	3	6	10042.00	17803.00	144.90	0	Spot (Block14, Row6, Column3)	7223.98	7138.00	3574.54	0.01	0.49	780.00	790.68	780.00	171.45	0.01	0.22	100.00	100.00	0.00	6358.00	6443.98	4088774.00	37.52	2272.88	1947.00
14	4	6	10346.00	17810.00	157.15	0	Spot (Block14, Row6, Column4)	1421.27	1331.00	464.76	0.03	0.33	776.00	790.47	776.00	172.38	0.01	0.22	87.00	67.00	0.00	555.00	645.27	970728.00	3.66	934.01	918.00
14	5	6	10644.00	17808.00	141.65	0	Spot (Block14, Row6, Column5)	37946.00	34727.50	20849.99	0.04	0.55	789.00	830.49	789.00	201.72	0.02	0.24	100.00	100.00	18.01	33938.50	37157.00	20642680.00	183.99	8175.31	5983.00
14	6	6	10944.00	17813.00	209.35	0	Spot (Block14, Row6, Column6)	1033.10	984.00	245.61	0.02	0.24	798.00	855.67	798.00	194.70	0.03	0.23	47.00	23.00	0.00	186.00	235.10	1290346.00	0.91	862.71	806.00
14	7	6	11245.00	17811.00	147.20	0	Spot (Block14, Row6, Column7)	5647.39	5097.50	3186.58	0.04	0.56	796.00	856.82	796.00	212.56	0.03	0.25	100.00	100.00	0.00	4301.50	4851.39	3343255.00	22.54	1765.75	1541.00
14	8	6	11554.00	17823.00	146.75	0	Spot (Block14, Row6, Column8)	5956.94	5290.00	3533.46	0.05	0.59	786.00	810.78	786.00	161.52	0.01	0.20	100.00	99.00	0.00	4504.00	5170.94	3496725.00	31.86	1892.66	1530.00
14	1	7	9442.00	18103.00	194.05	0	Spot (Block14, Row7, Column1)	1058.04	994.00	238.24	0.03	0.23	710.00	763.73	710.00	160.03	0.03	0.21	78.00	46.00	0.00	284.00	348.04	1122582.00	1.84	859.67	819.00
14	2	7	9741.00	18113.00	220.05	0	Spot (Block14, Row7, Column2)	896.41	874.00	185.68	0.01	0.21	769.00	774.17	769.00	169.61	0.00	0.22	33.00	14.00	0.00	105.00	127.41	1242425.00	0.72	802.66	781.50
14	3	7	10045.00	18109.00	197.20	0	Spot (Block14, Row7, Column3)	897.43	889.00	157.62	0.00	0.18	772.50	772.83	772.50	156.58	0.00	0.20	35.00	11.00	0.00	116.50	124.93	986271.00	0.80	829.44	795.00
14	4	7	10344.00	18113.00	211.90	0	Spot (Block14, Row7, Column4)	928.65	887.00	197.56	0.02	0.21	779.00	777.80	779.00	153.15	0.00	0.20	41.00	24.00	0.00	108.00	149.65	1187743.00	0.99	849.34	812.00
14	5	7	10648.00	18108.00	187.30	0	Spot (Block14, Row7, Column5)	1564.76	1494.00	456.02	0.02	0.29	792.00	827.04	792.00	206.18	0.02	0.25	92.00	77.00	0.00	702.00	772.76	1550682.00	3.58	1039.42	1018.00
14	6	7	10938.00	18111.00	183.35	0	Spot (Block14, Row7, Column6)	5466.57	5351.00	2285.58	0.01	0.42	819.00	889.68	819.00	237.08	0.04	0.27	100.00	100.00	0.00	4532.00	4647.57	5144039.00	19.31	1982.48	1940.50
14	7	7	11238.00	18116.00	148.85	0	Spot (Block14, Row7, Column7)	4531.19	3811.50	2491.83	0.08	0.55	793.00	832.83	793.00	186.58	0.02	0.22	100.00	99.00	0.00	3018.50	3738.19	2754966.00	19.82	1675.18	1361.00
14	8	7	11545.00	18118.00	196.55	0	Spot (Block14, Row7, Column8)	1634.75	1593.00	355.46	0.01	0.22	781.00	789.02	781.00	153.13	0.00	0.19	99.00	98.00	0.00	812.00	853.75	1788416.00	5.52	1059.31	1067.00
14	1	8	9435.00	18403.00	156.75	0	Spot (Block14, Row8, Column1)	1389.52	1168.00	1115.31	0.08	0.80	728.00	759.62	728.00	147.46	0.02	0.19	93.00	73.00	0.00	440.00	661.52	939314.00	4.27	894.92	914.00
14	2	8	9733.00	18399.00	200.15	0	Spot (Block14, Row8, Column2)	1071.65	1029.00	273.79	0.02	0.26	714.50	760.37	714.50	148.97	0.03	0.20	76.00	54.00	0.00	314.50	357.15	1218463.00	2.09	854.62	847.00
14	3	8	10033.00	18405.00	147.35	0	Spot (Block14, Row8, Column3)	2073.48	1829.50	926.86	0.05	0.45	772.00	774.22	772.00	155.89	0.00	0.20	94.00	89.00	0.00	1057.50	1301.48	1223352.00	8.33	1121.21	1110.50
14	4	8	10341.00	18409.00	146.05	0	Spot (Block14, Row8, Column4)	7770.45	7345.00	3648.38	0.02	0.47	787.00	795.28	787.00	154.43	0.00	0.19	100.00	100.00	0.00	6558.00	6983.45	4530170.00	45.17	2258.74	1870.00
14	5	8	10623.00	18406.00	184.45	0	Spot (Block14, Row8, Column5)	942.74	908.00	192.07	0.02	0.20	792.00	808.49	792.00	178.77	0.01	0.22	44.00	16.00	0.00	116.00	150.74	904083.00	0.75	863.04	821.50
14	6	8	10943.00	18410.00	156.85	0	Spot (Block14, Row8, Column6)	7117.18	5877.50	4008.38	0.08	0.56	796.00	854.30	796.00	240.68	0.03	0.28	100.00	100.00	0.00	5081.50	6321.18	4825445.00	26.02	1909.76	1927.00
14	7	8	11242.00	18406.00	147.15	0	Spot (Block14, Row8, Column7)	2176.48	1952.00	853.84	0.05	0.39	787.00	823.85	787.00	197.34	0.02	0.24	98.00	88.00	0.00	1165.00	1389.48	1290654.00	6.85	1135.12	1158.00
14	8	8	11516.00	18405.00	158.50	0	Spot (Block14, Row8, Column8)	1300.00	1189.00	819.67	0.04	0.63	783.00	794.00	783.00	158.46	0.01	0.20	78.00	57.00	0.00	406.00	517.00	898302.00	3.19	987.07	962.00
15	1	1	13956.00	16326.00	155.50	0	Spot (Block15, Row1, Column1)	11925.62	10082.00	6868.00	0.07	0.58	109.00	115.40	109.00	39.79	0.02	0.34	100.00	100.00	0.00	9973.00	11816.62	7906687.00	296.83	2384.34	1781.00
15	2	1	14253.00	16339.00	149.10	0	Spot (Block15, Row1, Column2)	339.71	305.00	109.84	0.05	0.32	103.00	107.66	103.00	32.41	0.02	0.30	100.00	99.00	0.00	202.00	236.71	206202.00	7.16	183.24	179.00
15	3	1	14561.00	16327.00	163.80	0	Spot (Block15, Row1, Column3)	192.20	190.00	59.07	0.01	0.31	97.00	96.90	97.00	13.63	0.00	0.14	97.00	90.00	0.00	93.00	95.20	141844.00	6.99	124.64	120.00
15	4	1	14852.00	16331.00	154.50	0	Spot (Block15, Row1, Column4)	221.16	210.00	53.91	0.02	0.24	95.00	94.86	95.00	13.23	0.00	0.14	100.00	99.00	0.00	115.00	126.16	145082.00	9.55	136.41	124.00
15	5	1	15159.00	16340.00	166.05	0	Spot (Block15, Row1, Column5)	278.34	212.00	145.76	0.12	0.52	93.00	93.26	93.00	13.40	0.00	0.14	100.00	98.00	0.00	119.00	185.34	212373.00	13.81	136.67	130.50
15	6	1	15446.00	16329.00	156.40	0	Spot (Block15, Row1, Column6)	337.96	280.50	160.44	0.08	0.47	92.00	92.82	92.00	14.10	0.00	0.15	100.00	98.00	0.00	188.50	245.96	227787.00	17.38	147.47	129.50
15	7	1	15758.00	16341.00	117.35	0	Spot (Block15, Row1, Column7)	746.67	750.00	277.02	0.00	0.37	89.00	98.57	89.00	77.78	0.04	0.79	100.00	100.00	0.00	661.00	657.67	270293.00	8.33	259.09	193.50
15	8	1	16048.00	16345.00	148.55	0	Spot (Block15, Row1, Column8)	34819.68	32032.00	17285.00	0.04	0.50	94.00	114.82	94.00	104.36	0.09	0.91	100.00	100.00	4.98	31938.00	34725.68	20996292.00	332.55	5354.45	4410.00
15	1	2	13953.00	16626.00	147.00	-50	Spot (Block15, Row2, Column1)	117.96	117.00	15.08	0.00	0.13	105.00	108.92	105.00	29.97	0.02	0.28	12.00	0.00	0.00	12.00	12.96	69241.00	0.30	112.64	108.50
15	2	2	14250.00	16635.00	139.40	0	Spot (Block15, Row2, Column2)	258.16	273.00	45.30	0.02	0.18	98.00	99.13	98.00	18.91	0.00	0.19	99.00	99.00	0.00	175.00	160.16	135790.00	8.41	154.22	158.00
15	3	2	14554.00	16630.00	147.00	-50	Spot (Block15, Row2, Column3)	95.61	95.00	12.39	0.00	0.13	89.00	89.70	89.00	14.37	0.00	0.16	27.00	3.00	0.00	6.00	6.61	56217.00	0.41	96.10	96.00
15	4	2	14869.00	16643.00	175.95	0	Spot (Block15, Row2, Column4)	148.56	145.50	28.08	0.01	0.19	86.00	86.57	86.00	11.98	0.00	0.14	99.00	93.00	0.00	59.50	62.56	128949.00	5.17	106.47	105.00
15	5	2	15158.00	16639.00	215.05	0	Spot (Block15, Row2, Column5)	132.38	129.00	22.78	0.01	0.17	85.00	85.68	85.00	13.24	0.00	0.15	96.00	80.00	0.00	44.00	47.38	175142.00	3.53	100.14	101.00
15	6	2	15479.00	16631.00	167.85	0	Spot (Block15, Row2, Column6)	111.89	110.00	15.36	0.01	0.14	86.00	86.38	86.00	15.15	0.00	0.18	75.00	32.00	0.00	24.00	25.89	87161.00	1.68	93.88	93.00
15	7	2	15735.00	16650.00	239.25	0	Spot (Block15, Row2, Column7)	91.75	92.00	10.61	0.00	0.12	84.00	83.22	84.00	14.46	0.00	0.17	27.00	2.00	0.00	8.00	7.75	151118.00	0.59	83.90	82.00
15	8	2	16055.00	16640.00	147.00	-50	Spot (Block15, Row2, Column8)	83.15	82.00	13.98	0.01	0.17	83.00	97.40	83.00	87.65	0.07	0.90	0.00	0.00	0.00	-1.00	0.15	49061.00	-0.16	92.83	93.00
15	1	3	13950.00	16937.00	152.70	0	Spot (Block15, Row3, Column1)	301.09	276.50	123.03	0.04	0.41	94.00	94.05	94.00	16.48	0.00	0.18	100.00	99.00	0.00	182.50	207.09	192700.00	12.56	151.10	126.50
15	2	3	14261.00	16925.00	190.00	0	Spot (Block15, Row3, Column2)	113.42	111.00	16.73	0.01	0.15	84.00	86.24	84.00	15.55	0.01	0.18	82.00	39.00	0.00	27.00	29.42	115352.00	1.75	90.71	91.00
15	3	3	14554.00	16934.00	147.70	0	Spot (Block15, Row3, Column3)	874.99	757.00	477.95	0.06	0.55	86.00	86.97	86.00	16.55	0.00	0.19	100.00	100.00	0.00	671.00	788.99	520619.00	47.61	275.27	204.00
15	4	3	14858.00	16934.00	147.60	0	Spot (Block15, Row3, Column4)	306.27	272.00	118.85	0.05	0.39	84.00	85.45	84.00	15.68	0.01	0.18	100.00	100.00	0.00	188.00	222.27	181926.00	14.08	146.21	128.00
15	5	3	15153.00	16929.00	144.95	0	Spot (Block15, Row3, Column5)	722.21	652.50	415.90	0.04	0.58	81.00	81.98	81.00	13.98	0.01	0.17	100.00	100.00	0.00	571.50	641.21	413104.00	45.80	211.97	182.50
15	6	3	15454.00	16928.00	183.50	0	Spot (Block15, Row3, Column6)	174.05	186.00	47.26	0.03	0.27	79.00	78.56	79.00	14.16	0.00	0.18	99.00	95.00	0.00	107.00	95.05	163955.00	6.75	101.60	102.00
15	7	3	15753.00	16938.00	147.00	-50	Spot (Block15, Row3, Column7)	113.04	111.00	25.83	0.01	0.23	76.00	75.69	76.00	13.37	0.00	0.18	84.00	71.00	0.00	35.00	37.04	66356.00	2.79	109.12	108.00
15	8	3	16065.00	16948.00	183.50	0	Spot (Block15, Row3, Column8)	123.43	119.00	21.18	0.02	0.17	78.00	77.49	78.00	12.71	0.00	0.16	97.00	84.00	0.00	41.00	45.43	116643.00	3.61	89.75	90.00
15	1	4	13943.00	17227.00	154.55	0	Spot (Block15, Row4, Column1)	342.82	293.00	169.95	0.07	0.50	88.00	88.99	88.00	15.48	0.00	0.17	99.00	99.00	0.00	205.00	254.82	224546.00	16.39	142.74	129.00
15	2	4	14234.00	17224.00	200.70	0	Spot (Block15, Row4, Column2)	95.80	97.00	13.61	0.01	0.14	80.00	80.84	80.00	12.29	0.00	0.15	59.00	30.00	0.00	17.00	15.80	109215.00	1.22	87.44	88.00
15	3	4	14552.00	17227.00	147.95	0	Spot (Block15, Row4, Column3)	1532.52	1289.00	991.31	0.08	0.65	85.00	86.92	85.00	16.83	0.01	0.19	100.00	100.00	0.00	1204.00	1447.52	925640.00	85.91	369.46	276.00
15	4	4	14851.00	17233.00	147.00	-50	Spot (Block15, Row4, Column4)	83.67	81.00	14.08	0.01	0.17	80.00	81.18	80.00	14.16	0.01	0.17	23.00	4.00	0.00	1.00	3.67	49449.00	0.18	88.27	87.00
15	5	4	15140.00	17221.00	152.05	0	Spot (Block15, Row4, Column5)	175.97	146.00	243.76	0.08	1.39	75.00	75.88	75.00	15.45	0.01	0.20	95.00	81.00	0.00	71.00	100.97	111739.00	6.48	103.60	103.00
15	6	4	15432.00	17232.00	212.05	0	Spot (Block15, Row4, Column6)	87.68	86.00	12.32	0.01	0.14	70.00	68.44	70.00	14.22	0.01	0.21	54.00	17.00	0.00	16.00	17.68	112229.00	1.35	77.75	78.00
15	7	4	15752.00	17239.00	147.00	-50	Spot (Block15, Row4, Column7)	77.54	77.00	11.73	0.00	0.15	68.00	67.37	68.00	13.30	0.00	0.20	35.00	6.00	0.00	9.00	9.54	45672.00	0.77	76.06	77.00
15	8	4	16071.00	17251.00	145.25	0	Spot (Block15, Row4, Column8)	95.11	94.00	17.13	0.01	0.18	70.00	69.34	70.00	12.21	0.00	0.18	86.00	49.00	0.00	24.00	25.11	54686.00	2.11	81.42	81.00
15	1	5	13951.00	17532.00	153.40	0	Spot (Block15, Row5, Column1)	357.73	329.00	157.57	0.04	0.44	89.00	90.57	89.00	16.03	0.01	0.18	100.00	100.00	0.00	240.00	268.73	230375.00	16.66	153.18	143.50
15	2	5	14246.00	17526.00	165.15	0	Spot (Block15, Row5, Column2)	194.63	195.00	39.90	0.00	0.20	79.00	79.24	79.00	12.74	0.00	0.16	100.00	99.00	0.00	116.00	115.63	147332.00	9.06	116.92	112.50
15	3	5	14533.00	17504.00	170.60	0	Spot (Block15, Row5, Column3)	102.68	103.00	14.46	0.00	0.14	78.00	78.02	78.00	14.58	0.00	0.19	73.00	39.00	0.00	25.00	24.68	83584.00	1.69	91.36	90.00
15	4	5	14844.00	17536.00	201.05	0	Spot (Block15, Row5, Column4)	84.27	85.00	15.77	0.00	0.19	69.00	70.41	69.00	14.18	0.01	0.20	56.00	9.00	0.00	16.00	15.27	96738.00	0.98	77.58	79.00
15	5	5	15144.00	17520.00	163.20	0	Spot (Block15, Row5, Column5)	226.96	186.00	180.50	0.09	0.80	66.00	65.56	66.00	11.56	0.00	0.18	96.00	91.00	0.00	120.00	160.96	167949.00	13.96	103.18	87.00
15	6	5	15450.00	17537.00	147.00	-50	Spot (Block15, Row5, Column6)	54.07	53.50	11.61	0.00	0.21	62.00	60.98	62.00	13.02	0.01	0.21	4.00	0.00	0.00	-8.50	-7.93	31793.00	-0.53	59.27	59.50
15	7	5	15750.00	17539.00	147.00	-50	Spot (Block15, Row5, Column7)	69.81	68.00	9.89	0.01	0.14	60.00	59.51	60.00	12.28	0.00	0.21	37.00	7.00	0.00	8.00	9.81	41050.00	0.84	68.68	68.00
15	8	5	16112.00	17531.00	175.15	0	Spot (Block15, Row5, Column8)	73.92	74.00	10.41	0.00	0.14	66.00	66.31	66.00	12.21	0.00	0.18	35.00	5.00	0.00	8.00	7.92	63057.00	0.62	62.53	63.00
15	1	6	13941.00	17829.00	181.60	0	Spot (Block15, Row6, Column1)	266.06	253.50	93.48	0.02	0.35	94.00	95.20	94.00	16.15	0.01	0.17	99.00	99.00	0.00	159.50	172.06	245837.00	10.58	134.29	128.50
15	2	6	14228.00	17826.00	192.20	0	Spot (Block15, Row6, Column2)	193.86	195.00	41.27	0.00	0.21	80.00	80.13	80.00	14.55	0.00	0.18	100.00	98.00	0.00	115.00	113.86	201809.00	7.82	112.50	111.00
15	3	6	14534.00	17828.00	173.75	0	Spot (Block15, Row6, Column3)	132.52	120.00	35.98	0.04	0.27	69.00	68.60	69.00	12.86	0.00	0.19	99.00	94.00	0.00	51.00	63.52	111578.00	4.97	85.89	86.00
15	4	6	14847.00	17833.00	147.00	-50	Spot (Block15, Row6, Column4)	70.23	70.00	7.81	0.00	0.11	62.00	60.42	62.00	11.88	0.01	0.20	35.00	1.00	0.00	8.00	8.23	41649.00	0.83	66.89	66.00
15	5	6	15150.00	17825.00	174.85	0	Spot (Block15, Row6, Column5)	109.26	107.00	24.68	0.01	0.23	60.00	59.84	60.00	11.65	0.00	0.19	96.00	84.00	0.00	47.00	49.26	93853.00	4.24	75.22	79.00
15	6	6	15448.00	17837.00	147.00	-50	Spot (Block15, Row6, Column6)	53.69	55.00	10.30	0.01	0.19	60.00	58.75	60.00	11.32	0.01	0.19	3.00	0.00	0.00	-5.00	-6.31	31729.00	-0.45	57.19	60.00
15	7	6	15748.00	17839.00	147.00	-50	Spot (Block15, Row6, Column7)	52.65	53.00	10.90	0.00	0.21	59.00	57.40	59.00	11.67	0.01	0.20	6.00	0.00	0.00	-6.00	-6.35	31010.00	-0.41	54.79	53.00
15	8	6	16049.00	17841.00	147.00	-50	Spot (Block15, Row6, Column8)	62.22	62.00	12.12	0.00	0.19	61.00	60.68	61.00	12.59	0.00	0.21	18.00	1.00	0.00	1.00	1.22	36521.00	0.12	65.76	64.50
15	1	7	13946.00	18133.00	174.55	0	Spot (Block15, Row7, Column1)	111.64	110.00	14.92	0.01	0.13	89.00	88.89	89.00	13.93	0.00	0.16	77.00	32.00	0.00	21.00	22.64	94898.00	1.63	98.42	100.00
15	2	7	14245.00	18129.00	147.00	-50	Spot (Block15, Row7, Column2)	81.98	82.00	12.03	0.00	0.15	76.00	75.45	76.00	14.82	0.00	0.20	25.00	2.00	0.00	6.00	5.98	48205.00	0.44	78.17	77.50
15	3	7	14545.00	18131.00	147.00	-50	Spot (Block15, Row7, Column3)	62.80	64.00	12.20	0.01	0.19	65.00	63.54	65.00	12.56	0.01	0.20	9.00	0.00	0.00	-1.00	-2.20	36987.00	-0.06	62.12	64.00
15	4	7	14846.00	18133.00	147.00	-50	Spot (Block15, Row7, Column4)	70.49	70.00	7.12	0.00	0.10	62.00	59.89	62.00	12.16	0.02	0.20	26.00	2.00	0.00	8.00	8.49	41375.00	0.87	68.26	67.00
15	5	7	15146.00	18135.00	147.00	-50	Spot (Block15, Row7, Column5)	58.43	61.00	13.31	0.02	0.23	61.00	59.20	61.00	11.35	0.01	0.19	14.00	0.00	0.00	0.00	-2.57	34533.00	-0.07	61.42	63.00
15	6	7	15446.00	18137.00	147.00	-50	Spot (Block15, Row7, Column6)	64.26	66.00	10.24	0.01	0.16	59.00	58.47	59.00	10.81	0.00	0.18	35.00	1.00	0.00	7.00	5.26	38170.00	0.54	59.08	61.00
15	7	7	15747.00	18139.00	147.00	-50	Spot (Block15, Row7, Column7)	60.06	64.00	11.12	0.03	0.19	58.00	56.84	58.00	11.00	0.01	0.19	19.00	0.00	0.00	6.00	2.06	35257.00	0.29	59.82	62.00
15	8	7	16064.00	18145.00	199.05	0	Spot (Block15, Row7, Column8)	89.39	89.00	13.53	0.00	0.15	62.00	60.61	62.00	12.35	0.01	0.20	86.00	55.00	0.00	27.00	27.39	100032.00	2.33	68.89	69.00
15	1	8	13945.00	18430.00	141.40	0	Spot (Block15, Row8, Column1)	307.82	283.00	233.25	0.04	0.76	79.00	78.43	79.00	15.90	0.00	0.20	100.00	98.00	0.00	204.00	228.82	166533.00	14.43	151.15	131.00
15	2	8	14243.00	18429.00	147.00	-50	Spot (Block15, Row8, Column2)	73.14	73.00	11.33	0.00	0.15	66.00	66.19	66.00	13.55	0.00	0.20	33.00	0.00	0.00	7.00	7.14	43081.00	0.51	69.01	68.00
15	3	8	14544.00	18431.00	147.00	-50	Spot (Block15, Row8, Column3)	63.74	66.00	12.86	0.02	0.20	62.00	59.87	62.00	12.70	0.02	0.21	22.00	0.00	0.00	4.00	1.74	37608.00	0.30	63.88	67.00
15	4	8	14844.00	18433.00	147.00	-50	Spot (Block15, Row8, Column4)	67.88	68.00	9.82	0.00	0.14	60.00	59.07	60.00	12.28	0.01	0.21	35.00	3.00	0.00	8.00	7.88	39982.00	0.72	68.93	70.00
15	5	8	15144.00	18435.00	147.00	-50	Spot (Block15, Row8, Column5)	58.87	60.00	9.06	0.01	0.15	59.00	57.94	59.00	11.49	0.01	0.20	8.00	0.00	0.00	1.00	-0.13	34618.00	0.08	53.83	53.00
15	6	8	15445.00	18437.00	147.00	-50	Spot (Block15, Row8, Column6)	62.19	64.00	10.27	0.01	0.17	59.00	57.92	59.00	12.39	0.01	0.21	15.00	0.00	0.00	5.00	3.19	36379.00	0.34	60.15	63.00
15	7	8	15745.00	18439.00	147.00	-50	Spot (Block15, Row8, Column7)	58.35	59.00	7.56	0.00	0.13	57.00	56.00	57.00	11.37	0.01	0.20	8.00	0.00	0.00	2.00	1.35	34600.00	0.21	57.43	59.50
15	8	8	16025.00	18447.00	174.95	0	Spot (Block15, Row8, Column8)	101.49	99.00	22.20	0.01	0.22	59.00	58.50	59.00	11.60	0.00	0.20	99.00	88.00	0.00	40.00	42.49	86064.00	3.71	76.30	76.00
16	1	1	18459.00	16353.00	155.10	0	Spot (Block16, Row1, Column1)	11465.62	10399.00	6171.87	0.04	0.54	141.00	149.14	141.00	41.41	0.02	0.28	100.00	100.00	0.00	10258.00	11324.62	7578772.00	273.25	2220.33	1730.00
16	2	1	18756.00	16356.00	148.25	0	Spot (Block16, Row1, Column2)	438.93	387.00	148.84	0.05	0.34	140.00	146.23	140.00	31.44	0.02	0.22	100.00	100.00	0.00	247.00	298.93	264234.00	9.31	219.09	204.50
16	3	1	19062.00	16356.00	163.45	0	Spot (Block16, Row1, Column3)	300.22	276.00	100.64	0.04	0.34	139.00	141.21	139.00	17.95	0.01	0.13	100.00	99.00	0.00	137.00	161.22	221863.00	8.86	181.01	185.00
16	4	1	19356.00	16364.00	159.65	0	Spot (Block16, Row1, Column4)	370.32	384.00	107.06	0.02	0.29	141.00	144.59	141.00	19.58	0.01	0.14	100.00	100.00	0.00	243.00	229.32	258110.00	11.53	192.31	192.00
16	5	1	19655.00	16364.00	149.60	0	Spot (Block16, Row1, Column5)	1039.32	884.00	648.06	0.07	0.62	144.00	147.83	144.00	20.30	0.01	0.14	100.00	100.00	0.00	740.00	895.32	628787.00	43.91	320.01	265.00
16	6	1	19953.00	16358.00	145.65	0	Spot (Block16, Row1, Column6)	1089.40	951.50	583.55	0.06	0.54	147.00	149.90	147.00	20.77	0.01	0.14	100.00	100.00	0.00	804.50	942.40	634029.00	45.23	393.77	277.00
16	7	1	20254.00	16363.00	117.65	0	Spot (Block16, Row1, Column7)	1624.15	1564.00	631.69	0.02	0.39	157.00	163.96	157.00	80.94	0.02	0.49	100.00	100.00	0.00	1407.00	1467.15	587942.00	18.04	531.09	434.00
16	8	1	20550.00	16368.00	148.55	0	Spot (Block16, Row1, Column8)	36858.80	35539.50	16590.93	0.02	0.45	175.00	193.33	175.00	117.58	0.04	0.61	100.00	100.00	5.98	35364.50	36683.80	22189028.00	311.82	6645.55	5289.00
16	1	2	18453.00	16652.00	147.00	-50	Spot (Block16, Row2, Column1)	157.33	159.00	13.64	0.00	0.09	148.00	152.38	148.00	31.67	0.01	0.21	2.00	0.00	0.00	11.00	9.33	92983.00	0.16	153.31	155.00
16	2	2	18754.00	16659.00	129.55	0	Spot (Block16, Row2, Column2)	405.05	387.00	85.52	0.02	0.21	144.00	146.30	144.00	20.29	0.01	0.14	100.00	100.00	0.00	243.00	261.05	181056.00	12.75	231.90	211.50
16	3	2	19055.00	16672.00	193.85	0	Spot (Block16, Row2, Column3)	165.92	168.00	14.87	0.01	0.09	140.00	142.68	140.00	18.81	0.01	0.13	70.00	21.00	0.00	28.00	25.92	176375.00	1.24	151.51	152.00
16	4	2	19359.00	16660.00	188.70	0	Spot (Block16, Row2, Column4)	279.26	285.00	65.87	0.01	0.24	148.00	148.58	148.00	20.55	0.00	0.14	100.00	92.00	0.00	137.00	131.26	278977.00	6.36	179.11	179.00
16	5	2	19657.00	16658.00	201.40	0	Spot (Block16, Row2, Column5)	285.05	290.00	47.71	0.01	0.17	146.00	149.08	146.00	20.01	0.01	0.13	100.00	99.00	0.00	144.00	139.05	327235.00	6.79	189.97	192.00
16	6	2	19951.00	16661.00	165.35	0	Spot (Block16, Row2, Column6)	237.24	225.00	42.41	0.02	0.18	145.00	151.30	145.00	26.20	0.02	0.17	98.00	82.00	0.00	80.00	92.24	179588.00	3.28	178.75	180.00
16	7	2	20257.00	16654.00	186.65	0	Spot (Block16, Row2, Column7)	242.62	232.00	48.10	0.02	0.20	146.00	149.83	146.00	20.31	0.01	0.14	98.00	89.00	0.00	86.00	96.62	239220.00	4.57	171.51	176.00
16	8	2	20555.00	16666.00	147.00	-50	Spot (Block16, Row2, Column8)	166.32	165.50	14.53	0.00	0.09	164.00	172.88	164.00	85.80	0.02	0.50	0.00	0.00	0.00	1.50	2.32	98463.00	-0.08	167.60	169.00
16	1	3	18451.00	16953.00	153.30	0	Spot (Block16, Row3, Column1)	666.72	573.50	363.36	0.07	0.54	148.00	149.69	148.00	21.18	0.00	0.14	100.00	100.00	0.00	425.50	518.72	426703.00	24.41	273.36	256.50
16	2	3	18730.00	16952.00	171.90	0	Spot (Block16, Row3, Column2)	166.92	168.00	12.60	0.00	0.08	146.00	150.57	146.00	26.11	0.01	0.17	36.00	0.00	0.00	22.00	20.92	137873.00	0.63	154.12	152.00
16	3	3	19049.00	16960.00	164.25	0	Spot (Block16, Row3, Column3)	350.85	318.00	135.32	0.04	0.39	143.00	146.16	143.00	20.71	0.01	0.14	100.00	99.00	0.00	175.00	207.85	263135.00	9.88	194.99	195.00
16	4	3	19351.00	16960.00	150.90	0	Spot (Block16, Row3, Column4)	714.53	692.50	306.03	0.01	0.43	147.00	148.42	147.00	19.95	0.00	0.13	100.00	100.00	0.00	545.50	567.53	444437.00	28.37	280.78	260.00
16	5	3	19655.00	16956.00	165.10	0	Spot (Block16, Row3, Column5)	276.65	272.00	96.86	0.01	0.35	147.00	151.41	147.00	26.41	0.01	0.17	98.00	84.00	0.00	125.00	129.65	209981.00	4.74	177.86	181.00
16	6	3	19956.00	16963.00	210.60	0	Spot (Block16, Row3, Column6)	1556.76	1306.50	755.87	0.08	0.49	157.00	163.89	157.00	36.90	0.02	0.23	100.00	100.00	0.00	1149.50	1399.76	1967750.00	37.75	502.62	510.50
16	7	3	20260.00	16970.00	154.40	0	Spot (Block16, Row3, Column7)	497.80	460.00	208.19	0.03	0.42	154.00	157.17	154.00	30.36	0.01	0.19	99.00	98.00	0.00	306.00	343.80	327555.00	11.22	216.82	206.00
16	8	3	20554.00	16972.00	152.15	0	Spot (Block16, Row3, Column8)	560.91	522.00	194.13	0.03	0.35	158.00	157.48	158.00	20.39	0.00	0.13	100.00	100.00	0.00	364.00	402.91	357297.00	19.78	262.94	222.00
16	1	4	18445.00	17254.00	149.00	0	Spot (Block16, Row4, Column1)	746.30	692.00	304.17	0.03	0.41	149.00	153.88	149.00	27.12	0.01	0.18	100.00	100.00	0.00	543.00	597.30	450021.00	21.85	317.55	262.50
16	2	4	18753.00	17260.00	164.75	0	Spot (Block16, Row4, Column2)	1187.40	1111.00	479.28	0.03	0.40	151.00	159.12	151.00	35.92	0.02	0.23	100.00	100.00	0.00	960.00	1036.40	894114.00	28.63	371.89	364.00
16	3	4	19053.00	17257.00	150.10	0	Spot (Block16, Row4, Column3)	3174.38	2942.50	1690.87	0.03	0.53	152.00	160.34	152.00	38.12	0.02	0.24	100.00	100.00	0.00	2790.50	3022.38	1955421.00	79.07	864.95	639.00
16	4	4	19305.00	17241.00	172.45	0	Spot (Block16, Row4, Column4)	176.46	177.00	15.21	0.00	0.09	149.00	151.39	149.00	20.58	0.01	0.14	68.00	18.00	0.00	28.00	27.46	146289.00	1.22	155.99	157.00
16	5	4	19652.00	17268.00	149.95	0	Spot (Block16, Row4, Column5)	232.09	211.00	58.63	0.04	0.25	144.00	147.15	144.00	19.67	0.01	0.13	99.00	93.00	0.00	67.00	88.09	142965.00	4.32	184.56	185.00
16	6	4	19955.00	17259.00	199.65	0	Spot (Block16, Row4, Column6)	449.30	468.00	99.79	0.02	0.22	154.00	157.64	154.00	30.05	0.01	0.19	100.00	99.00	0.00	314.00	295.30	506366.00	9.71	225.74	214.00
16	7	4	20245.00	17265.00	160.30	0	Spot (Block16, Row4, Column7)	490.12	387.00	273.73	0.10	0.56	159.00	158.54	159.00	21.07	0.00	0.13	100.00	97.00	0.00	228.00	331.12	347987.00	15.74	207.31	202.00
16	8	4	20555.00	17274.00	159.65	0	Spot (Block16, Row4, Column8)	301.36	302.00	74.79	0.00	0.25	159.00	157.69	159.00	18.67	0.00	0.12	100.00	95.00	0.00	143.00	142.36	211557.00	7.70	196.99	192.00
16	1	5	18453.00	17558.00	150.50	0	Spot (Block16, Row5, Column1)	741.42	621.00	335.34	0.08	0.45	159.00	162.29	159.00	30.67	0.01	0.19	100.00	99.00	0.00	462.00	582.42	462644.00	18.88	282.69	264.00
16	2	5	18752.00	17559.00	154.10	0	Spot (Block16, Row5, Column2)	546.55	509.50	167.65	0.03	0.31	159.00	163.62	159.00	37.92	0.01	0.23	100.00	99.00	0.00	350.50	387.55	354164.00	10.10	255.33	231.50
16	3	5	19053.00	17553.00	158.60	0	Spot (Block16, Row5, Column3)	2941.11	2584.00	1598.95	0.06	0.54	155.00	161.78	155.00	39.72	0.02	0.25	100.00	100.00	0.00	2429.00	2786.11	2044069.00	69.97	617.45	517.50
16	4	5	19352.00	17562.00	152.80	0	Spot (Block16, Row5, Column4)	387.45	369.50	117.08	0.02	0.30	147.00	152.88	147.00	32.26	0.02	0.21	100.00	97.00	0.00	222.50	240.45	248741.00	7.27	204.93	194.00
16	5	5	19654.00	17565.00	146.85	0	Spot (Block16, Row5, Column5)	5154.84	4964.00	2830.84	0.02	0.55	142.00	146.75	142.00	24.28	0.01	0.17	100.00	100.00	0.00	4822.00	5012.84	3056822.00	206.28	1110.03	777.00
16	6	5	19961.00	17560.00	174.10	0	Spot (Block16, Row5, Column6)	230.20	215.00	43.07	0.03	0.19	148.00	151.68	148.00	22.40	0.01	0.15	97.00	81.00	0.00	67.00	82.20	194983.00	3.51	174.84	177.00
16	7	5	20254.00	17562.00	185.20	0	Spot (Block16, Row5, Column7)	607.48	585.00	207.67	0.02	0.34	155.00	156.46	155.00	22.74	0.00	0.15	100.00	100.00	0.00	430.00	452.48	586823.00	19.84	272.98	283.00
16	8	5	20557.00	17571.00	147.00	0	Spot (Block16, Row5, Column8)	1313.49	1153.00	845.25	0.06	0.64	155.00	155.80	155.00	21.14	0.00	0.14	100.00	100.00	0.00	998.00	1158.49	777587.00	54.76	411.55	292.00
16	1	6	18447.00	17853.00	207.15	0	Spot (Block16, Row6, Column1)	1371.23	1125.00	732.70	0.09	0.53	171.00	176.01	171.00	40.96	0.01	0.23	100.00	100.00	0.00	954.00	1200.23	1677012.00	29.18	470.23	475.00
16	2	6	18749.00	17856.00	190.60	0	Spot (Block16, Row6, Column2)	447.46	455.00	113.43	0.01	0.25	162.00	162.00	162.00	30.44	0.00	0.19	100.00	99.00	0.00	293.00	285.46	458196.00	9.38	247.68	240.50
16	3	6	19046.00	17855.00	147.05	0	Spot (Block16, Row6, Column3)	1689.85	1579.00	881.51	0.03	0.52	155.00	158.56	155.00	30.74	0.01	0.19	100.00	100.00	0.00	1424.00	1534.85	997012.00	49.81	508.23	296.50
16	4	6	19355.00	17867.00	190.70	0	Spot (Block16, Row6, Column4)	205.84	205.00	24.57	0.00	0.12	149.00	152.19	149.00	22.82	0.01	0.15	93.00	71.00	0.00	56.00	56.84	210777.00	2.35	169.51	174.00
16	5	6	19651.00	17865.00	145.35	0	Spot (Block16, Row6, Column5)	4863.32	4469.50	2911.34	0.04	0.60	146.00	150.62	146.00	25.84	0.01	0.17	100.00	100.00	0.00	4323.50	4717.32	2791544.00	182.35	1100.66	753.50
16	6	6	19953.00	17857.00	176.35	0	Spot (Block16, Row6, Column6)	212.43	206.00	30.15	0.01	0.14	147.00	150.93	147.00	23.53	0.01	0.16	94.00	73.00	0.00	59.00	65.43	185236.00	2.61	175.15	176.50
16	7	6	20251.00	17861.00	149.55	0	Spot (Block16, Row6, Column7)	897.37	793.00	447.44	0.05	0.50	153.00	155.56	153.00	24.09	0.01	0.15	100.00	100.00	0.00	640.00	744.37	550983.00	30.79	351.86	283.00
16	8	6	20553.00	17868.00	150.85	0	Spot (Block16, Row6, Column8)	989.85	795.00	574.31	0.10	0.58	155.00	155.99	155.00	21.18	0.00	0.14	100.00	100.00	0.00	640.00	834.85	618656.00	39.37	321.58	276.00
16	1	7	18446.00	18155.00	159.45	0	Spot (Block16, Row7, Column1)	1570.17	1430.00	710.80	0.04	0.45	164.00	170.60	164.00	40.17	0.02	0.24	100.00	100.00	0.00	1266.00	1406.17	1094406.00	34.84	440.35	423.00
16	2	7	18751.00	18161.00	209.95	0	Spot (Block16, Row7, Column2)	174.53	177.00	15.85	0.01	0.09	160.00	160.65	160.00	28.35	0.00	0.18	17.00	0.00	0.00	17.00	14.53	219382.00	0.49	157.25	161.00
16	3	7	19059.00	18125.00	195.00	0	Spot (Block16, Row7, Column3)	168.69	170.00	11.59	0.00	0.07	155.00	154.94	155.00	19.43	0.00	0.13	33.00	0.00	0.00	15.00	13.69	182354.00	0.71	162.17	165.00
16	4	7	19350.00	18160.00	186.90	0	Spot (Block16, Row7, Column4)	178.89	179.00	14.98	0.00	0.08	151.00	152.91	151.00	19.82	0.01	0.13	70.00	22.00	0.00	28.00	27.89	174063.00	1.31	167.03	170.00
16	5	7	19648.00	18158.00	184.25	0	Spot (Block16, Row7, Column5)	265.30	276.00	44.39	0.02	0.17	152.00	155.80	152.00	23.83	0.01	0.15	99.00	94.00	0.00	124.00	113.30	253097.00	4.60	188.46	190.00
16	6	7	19943.00	18162.00	177.80	0	Spot (Block16, Row7, Column6)	503.69	495.00	139.53	0.01	0.28	161.00	165.31	161.00	36.88	0.01	0.22	100.00	99.00	0.00	334.00	342.69	446268.00	9.18	269.50	278.00
16	7	7	20239.00	18167.00	148.20	0	Spot (Block16, Row7, Column7)	1008.84	989.50	461.18	0.01	0.46	156.00	156.90	156.00	24.85	0.00	0.16	100.00	100.00	0.00	833.50	852.84	603286.00	34.28	398.17	288.00
16	8	7	20555.00	18166.00	186.60	0	Spot (Block16, Row7, Column8)	750.02	747.00	147.11	0.00	0.20	159.00	157.74	159.00	20.80	0.00	0.13	100.00	100.00	0.00	588.00	591.02	732773.00	28.47	357.68	342.00
16	1	8	18435.00	18455.00	163.25	0	Spot (Block16, Row8, Column1)	380.73	343.00	174.44	0.05	0.46	154.00	155.88	154.00	27.25	0.01	0.17	99.00	93.00	0.00	189.00	226.73	284027.00	8.25	196.34	191.00
16	2	8	18749.00	18445.00	191.75	0	Spot (Block16, Row8, Column2)	212.20	201.00	32.58	0.02	0.15	157.00	156.13	157.00	20.08	0.00	0.13	93.00	59.00	0.00	44.00	55.20	220053.00	2.79	174.75	177.00
16	3	8	19039.00	18455.00	149.45	0	Spot (Block16, Row8, Column3)	471.73	393.00	214.07	0.08	0.45	160.00	158.56	160.00	20.58	0.00	0.13	100.00	99.00	0.00	233.00	311.73	285397.00	15.22	251.70	228.50
16	4	8	19343.00	18459.00	146.85	0	Spot (Block16, Row8, Column4)	1246.29	1260.50	456.89	0.00	0.37	151.00	153.10	151.00	21.61	0.01	0.14	100.00	100.00	0.00	1109.50	1095.29	735311.00	50.59	418.28	371.00
16	5	8	19610.00	18458.00	146.70	0	Spot (Block16, Row8, Column5)	177.59	178.00	16.07	0.00	0.09	152.00	157.19	152.00	34.46	0.01	0.22	30.00	0.00	0.00	26.00	25.59	104243.00	0.59	165.29	168.00
16	6	8	19947.00	18463.00	200.30	0	Spot (Block16, Row8, Column6)	1950.81	1563.50	1159.81	0.10	0.59	163.00	171.32	163.00	45.93	0.02	0.27	100.00	100.00	0.00	1400.50	1787.81	2220025.00	38.75	599.16	600.00
16	7	8	20244.00	18457.00	149.10	0	Spot (Block16, Row8, Column7)	414.67	388.00	131.86	0.03	0.32	156.00	160.07	156.00	34.64	0.01	0.22	99.00	97.00	0.00	232.00	258.67	252949.00	7.35	220.71	202.50
16	8	8	20531.00	18467.00	170.55	0	Spot (Block16, Row8, Column8)	327.82	317.00	104.98	0.01	0.32	168.00	165.38	168.00	21.90	0.01	0.13	96.00	86.00	0.00	149.00	159.82	266518.00	7.42	201.45	189.00
17	1	1	4929.00	20771.00	150.30	0	Spot (Block17, Row1, Column1)	14613.01	13325.50	7849.31	0.04	0.54	495.00	500.54	495.00	76.02	0.00	0.15	100.00	100.00	0.00	12830.50	14118.01	9030842.00	185.65	3472.98	2893.00
17	2	1	5224.00	20778.00	146.30	0	Spot (Block17, Row1, Column2)	2404.92	2269.00	1043.86	0.03	0.43	494.00	497.91	494.00	68.02	0.00	0.14	100.00	100.00	0.00	1775.00	1910.92	1399664.00	28.03	919.51	791.00
17	3	1	5527.00	20773.00	178.60	0	Spot (Block17, Row1, Column3)	624.33	598.00	128.38	0.02	0.21	492.00	485.56	492.00	63.49	0.01	0.13	65.00	40.00	0.00	106.00	132.33	558154.00	2.19	512.75	501.50
17	4	1	5824.00	20781.00	143.15	0	Spot (Block17, Row1, Column4)	2150.65	2086.00	933.37	0.01	0.43	494.00	493.99	494.00	67.25	0.00	0.14	100.00	100.00	0.00	1592.00	1656.65	1204363.00	24.63	872.18	808.00
17	5	1	6127.00	20783.00	152.90	0	Spot (Block17, Row1, Column5)	1249.40	1072.00	556.90	0.07	0.45	498.00	515.74	498.00	79.23	0.02	0.15	95.00	89.00	0.00	574.00	751.40	799619.00	9.26	649.04	634.00
17	6	1	6420.00	20776.00	145.05	0	Spot (Block17, Row1, Column6)	2737.58	2439.00	1381.27	0.05	0.50	504.00	530.90	504.00	78.50	0.02	0.15	100.00	100.00	0.00	1935.00	2233.58	1568635.00	28.11	1071.54	880.00
17	7	1	6729.00	20790.00	115.45	0	Spot (Block17, Row1, Column7)	2207.56	2100.00	732.38	0.02	0.33	507.00	549.70	507.00	132.07	0.04	0.24	100.00	100.00	0.00	1593.00	1700.56	770439.00	12.55	978.28	974.00
17	8	1	7020.00	20790.00	147.05	0	Spot (Block17, Row1, Column8)	38984.09	37391.00	18343.47	0.02	0.47	579.00	587.62	579.00	170.17	0.01	0.29	100.00	100.00	12.90	36812.00	38405.09	22961704.00	225.64	7656.81	6094.00
17	1	2	4930.00	21036.00	209.15	0	Spot (Block17, Row2, Column1)	544.04	516.00	64.13	0.02	0.12	499.00	508.31	499.00	66.68	0.01	0.13	41.00	5.00	0.00	17.00	45.04	677868.00	0.54	511.85	498.00
17	2	2	5220.00	21078.00	146.90	0	Spot (Block17, Row2, Column2)	741.64	692.50	125.14	0.03	0.17	494.00	494.35	494.00	57.17	0.00	0.12	96.00	89.00	0.00	198.50	247.64	436087.00	4.33	584.36	587.00
17	3	2	5511.00	21076.00	188.20	0	Spot (Block17, Row2, Column3)	556.31	526.00	77.89	0.02	0.14	495.00	489.91	495.00	58.47	0.00	0.12	47.00	18.00	0.00	31.00	61.31	555757.00	1.14	519.89	502.00
17	4	2	5840.00	21079.00	204.65	0	Spot (Block17, Row2, Column4)	650.69	609.00	93.29	0.03	0.14	498.00	514.20	498.00	78.09	0.01	0.15	82.00	45.00	0.00	111.00	152.69	776275.00	1.75	582.65	591.50
17	5	2	6126.00	21081.00	158.05	0	Spot (Block17, Row2, Column5)	4846.77	4748.00	1762.20	0.01	0.36	503.00	536.49	503.00	88.02	0.03	0.16	100.00	100.00	0.00	4245.00	4343.77	3349115.00	48.97	1662.80	1469.00
17	6	2	6418.00	21076.00	213.35	0	Spot (Block17, Row2, Column6)	636.52	599.00	119.92	0.03	0.19	509.00	558.88	509.00	143.75	0.04	0.26	35.00	14.00	0.00	90.00	127.52	826205.00	0.54	577.66	585.50
17	7	2	6729.00	21077.00	210.80	0	Spot (Block17, Row2, Column7)	660.17	654.00	109.97	0.00	0.17	513.00	543.94	513.00	81.13	0.03	0.15	62.00	46.00	0.00	141.00	147.17	831815.00	1.43	595.73	589.00
17	8	2	7040.00	21091.00	227.55	0	Spot (Block17, Row2, Column8)	639.65	593.00	116.25	0.03	0.18	584.00	589.78	584.00	152.50	0.00	0.26	17.00	2.00	0.00	9.00	55.65	951805.00	0.33	586.52	585.50
17	1	3	4924.00	21371.00	145.90	0	Spot (Block17, Row3, Column1)	1389.68	1286.00	520.90	0.03	0.37	495.00	497.63	495.00	59.56	0.00	0.12	100.00	100.00	0.00	791.00	894.68	806015.00	14.98	716.48	672.00
17	2	3	5226.00	21372.00	227.90	0	Spot (Block17, Row3, Column2)	563.52	564.00	80.47	0.00	0.14	494.00	497.37	494.00	60.72	0.00	0.12	53.00	18.00	0.00	70.00	69.52	842469.00	1.09	524.30	507.00
17	3	3	5510.00	21370.00	140.80	0	Spot (Block17, Row3, Column3)	2785.20	1067.00	7191.84	0.42	2.58	499.00	516.58	499.00	94.43	0.02	0.18	98.00	91.00	0.19	568.00	2286.20	1492866.00	24.03	1359.55	654.00
17	4	3	5827.00	21378.00	140.30	0	Spot (Block17, Row3, Column4)	4839.09	4442.00	2515.99	0.04	0.52	501.00	528.22	501.00	84.51	0.02	0.16	100.00	100.00	0.00	3941.00	4338.09	2588915.00	51.01	1494.78	1310.50
17	5	3	6126.00	21363.00	122.70	0	Spot (Block17, Row3, Column5)	1679.89	997.00	3290.75	0.23	1.96	513.00	558.42	513.00	128.89	0.04	0.23	93.00	73.00	0.00	484.00	1166.89	663556.00	8.70	913.02	781.00
17	6	3	6425.00	21381.00	222.45	0	Spot (Block17, Row3, Column6)	7817.96	5144.00	5302.25	0.18	0.68	575.00	599.22	575.00	198.24	0.02	0.33	100.00	100.00	0.00	4569.00	7242.96	11093686.00	36.41	2601.85	2639.00
17	7	3	6733.00	21387.00	151.00	0	Spot (Block17, Row3, Column7)	908.72	791.00	287.14	0.06	0.32	575.00	584.42	575.00	163.55	0.01	0.28	63.00	39.00	0.00	216.00	333.72	569770.00	1.98	628.36	610.00
17	8	3	7025.00	21398.00	152.30	0	Spot (Block17, Row3, Column8)	5937.64	5480.00	2569.12	0.03	0.43	589.00	589.49	589.00	118.97	0.00	0.20	100.00	100.00	0.00	4891.00	5348.64	3782279.00	44.95	1811.06	1564.00
17	1	4	4921.00	21670.00	140.50	0	Spot (Block17, Row4, Column1)	4618.06	4206.00	2446.63	0.04	0.53	499.00	507.62	499.00	64.50	0.01	0.13	100.00	100.00	0.00	3707.00	4119.06	2466045.00	63.73	1506.10	1169.00
17	2	4	5219.00	21677.00	180.60	0	Spot (Block17, Row4, Column2)	951.11	899.50	270.92	0.02	0.28	501.00	521.47	501.00	120.79	0.02	0.23	90.00	69.00	0.00	398.50	450.11	871215.00	3.56	617.41	598.00
17	3	4	5521.00	21677.00	141.00	0	Spot (Block17, Row4, Column3)	24121.22	22564.00	14257.81	0.03	0.59	501.00	533.97	501.00	133.52	0.03	0.25	100.00	100.00	0.19	22063.00	23620.22	13025459.00	176.65	5323.04	4281.50
17	4	4	5806.00	21687.00	217.20	0	Spot (Block17, Row4, Column4)	608.97	595.00	91.76	0.01	0.15	503.00	532.90	503.00	80.50	0.03	0.15	62.00	31.00	0.00	92.00	105.97	821494.00	0.94	546.83	514.00
17	5	4	6114.00	21653.00	138.80	0	Spot (Block17, Row4, Column5)	971.30	687.00	1499.11	0.15	1.54	512.00	550.69	512.00	98.49	0.03	0.18	72.00	33.00	0.00	175.00	459.30	506047.00	4.27	650.88	612.00
17	6	4	6422.00	21685.00	158.35	0	Spot (Block17, Row4, Column6)	6440.27	6205.00	2540.08	0.02	0.39	564.00	580.93	564.00	152.54	0.01	0.26	100.00	100.00	0.00	5641.00	5876.27	4456666.00	38.41	1983.56	1790.00
17	7	4	6711.00	21687.00	154.60	0	Spot (Block17, Row4, Column7)	1053.50	984.00	380.38	0.03	0.36	582.00	601.38	582.00	203.21	0.01	0.34	71.00	48.00	0.00	402.00	471.50	691093.00	2.22	670.87	644.00
17	8	4	7040.00	21696.00	168.80	0	Spot (Block17, Row4, Column8)	709.93	704.00	106.96	0.00	0.15	589.00	587.12	589.00	99.24	0.00	0.17	59.00	27.00	0.00	115.00	120.93	560843.00	1.24	630.47	605.00
17	1	5	4929.00	21975.00	139.45	0	Spot (Block17, Row5, Column1)	6490.33	5636.50	4033.81	0.06	0.62	506.00	543.19	506.00	136.35	0.03	0.25	100.00	100.00	0.00	5130.50	5984.33	3400935.00	43.62	1860.03	1405.00
17	2	5	5220.00	21978.00	148.45	0	Spot (Block17, Row5, Column2)	6097.72	5836.00	2284.32	0.02	0.37	508.00	550.99	508.00	136.84	0.04	0.25	100.00	100.00	0.00	5328.00	5589.72	3664732.00	40.53	1914.37	1725.00
17	3	5	5522.00	21979.00	148.10	0	Spot (Block17, Row5, Column3)	3101.58	2765.00	1470.47	0.05	0.47	505.00	535.47	505.00	93.85	0.03	0.18	100.00	100.00	0.00	2260.00	2596.58	1854746.00	27.34	1039.46	957.00
17	4	5	5817.00	21982.00	146.25	0	Spot (Block17, Row5, Column4)	1603.91	1421.00	732.94	0.05	0.46	499.00	522.42	499.00	79.87	0.02	0.15	100.00	100.00	0.00	922.00	1104.91	936686.00	13.54	751.75	730.00
17	5	5	6122.00	21981.00	142.10	0	Spot (Block17, Row5, Column5)	19315.43	17417.50	12272.97	0.04	0.64	504.00	539.91	504.00	95.62	0.03	0.18	100.00	100.00	0.00	16913.50	18811.43	10546222.00	196.35	4321.69	3282.00
17	6	5	6405.00	21972.00	211.60	0	Spot (Block17, Row5, Column6)	649.71	603.00	141.83	0.03	0.22	512.00	573.54	512.00	189.40	0.05	0.33	25.00	3.00	0.00	91.00	137.71	829035.00	0.40	585.13	590.50
17	7	5	6723.00	21984.00	207.15	0	Spot (Block17, Row5, Column7)	10013.08	7619.00	6808.29	0.12	0.68	583.00	627.16	583.00	268.25	0.03	0.43	100.00	100.00	0.00	7036.00	9430.08	12225974.00	34.99	2837.15	2795.50
17	8	5	7023.00	21985.00	147.90	0	Spot (Block17, Row5, Column8)	1517.05	1311.50	681.46	0.06	0.45	586.00	606.01	586.00	194.93	0.01	0.32	92.00	73.00	0.00	725.50	931.05	904160.00	4.67	776.81	785.00
17	1	6	4915.00	22272.00	221.35	0	Spot (Block17, Row6, Column1)	6551.22	4085.00	4702.12	0.21	0.72	517.00	580.15	517.00	190.83	0.05	0.33	100.00	100.00	0.00	3568.00	6034.22	9237220.00	31.29	2228.07	2216.00
17	2	6	5217.00	22273.00	222.40	0	Spot (Block17, Row6, Column2)	5897.08	4791.50	2891.71	0.09	0.49	518.00	587.43	518.00	194.43	0.05	0.33	100.00	100.00	0.00	4273.50	5379.08	8338469.00	27.31	2151.03	2095.50
17	3	6	5520.00	22275.00	142.70	0	Spot (Block17, Row6, Column3)	4790.57	4414.00	2625.46	0.04	0.55	504.00	540.29	504.00	119.68	0.03	0.22	100.00	100.00	0.00	3910.00	4286.57	2658767.00	35.51	1354.02	1172.00
17	4	6	5823.00	22289.00	164.25	0	Spot (Block17, Row6, Column4)	698.42	681.50	137.83	0.01	0.20	498.00	516.81	498.00	71.86	0.02	0.14	87.00	58.00	0.00	183.50	200.42	522420.00	2.53	568.07	534.00
17	5	6	6121.00	22285.00	139.75	0	Spot (Block17, Row6, Column5)	7053.71	6450.50	4101.89	0.04	0.58	503.00	533.14	503.00	85.68	0.03	0.16	100.00	100.00	0.00	5947.50	6550.71	3710251.00	76.10	2107.96	1678.50
17	6	6	6416.00	22279.00	200.85	0	Spot (Block17, Row6, Column6)	639.39	607.00	105.32	0.02	0.16	507.00	559.10	507.00	153.18	0.04	0.27	38.00	6.00	0.00	100.00	132.39	732100.00	0.52	560.06	579.00
17	7	6	6720.00	22283.00	150.15	0	Spot (Block17, Row6, Column7)	1287.16	1152.00	497.53	0.05	0.39	579.00	586.05	579.00	170.53	0.01	0.29	86.00	71.00	0.00	573.00	708.16	791605.00	4.11	719.79	703.50
17	8	6	7031.00	22297.00	147.85	0	Spot (Block17, Row6, Column8)	1445.18	1269.50	605.27	0.06	0.42	587.00	589.50	587.00	98.82	0.00	0.17	99.00	91.00	0.00	682.50	858.18	867107.00	8.66	810.95	783.50
17	1	7	4921.00	22573.00	156.10	0	Spot (Block17, Row7, Column1)	1349.94	1294.00	392.72	0.02	0.29	510.00	545.56	510.00	116.09	0.03	0.21	99.00	97.00	0.00	784.00	839.94	903111.00	6.93	748.09	728.00
17	2	7	5214.00	22583.00	175.85	0	Spot (Block17, Row7, Column2)	618.67	603.00	62.29	0.01	0.10	510.00	545.52	510.00	113.34	0.03	0.21	33.00	3.00	0.00	93.00	108.67	535150.00	0.65	580.29	586.00
17	3	7	5515.00	22597.00	192.65	0	Spot (Block17, Row7, Column3)	595.83	598.00	75.47	0.00	0.13	502.00	525.33	502.00	65.43	0.02	0.12	69.00	24.00	0.00	96.00	93.83	625624.00	1.08	554.67	559.00
17	4	7	5809.00	22585.00	210.75	0	Spot (Block17, Row7, Column4)	613.68	599.00	88.69	0.01	0.14	505.00	537.70	505.00	84.56	0.03	0.16	59.00	30.00	0.00	94.00	108.68	776305.00	0.90	574.18	590.00
17	5	7	6110.00	22581.00	192.40	0	Spot (Block17, Row7, Column5)	689.94	678.00	117.19	0.01	0.17	510.00	557.80	510.00	130.16	0.04	0.23	59.00	26.00	0.00	168.00	179.94	720984.00	1.02	605.95	594.00
17	6	7	6414.00	22585.00	212.70	0	Spot (Block17, Row7, Column6)	6866.59	6061.00	3614.88	0.05	0.53	585.00	647.24	585.00	289.22	0.04	0.45	100.00	100.00	0.00	5476.00	6281.59	8871637.00	21.50	2303.41	2238.50
17	7	7	6713.00	22590.00	148.05	0	Spot (Block17, Row7, Column7)	1526.26	1323.00	618.37	0.06	0.41	591.00	608.06	591.00	167.58	0.01	0.28	96.00	84.00	0.00	732.00	935.26	911175.00	5.48	862.51	800.50
17	8	7	7020.00	22592.00	174.30	0	Spot (Block17, Row7, Column8)	8697.49	8860.50	2618.17	0.01	0.30	594.00	612.48	594.00	113.95	0.01	0.19	100.00	100.00	0.00	8266.50	8103.49	7375472.00	70.95	2791.99	2440.00
17	1	8	4909.00	22867.00	148.85	0	Spot (Block17, Row8, Column1)	1071.10	877.00	843.26	0.09	0.79	506.00	525.97	506.00	60.15	0.02	0.11	97.00	93.00	0.00	371.00	565.10	648014.00	9.06	693.22	623.50
17	2	8	5206.00	22885.00	174.80	0	Spot (Block17, Row8, Column2)	607.36	599.00	70.48	0.01	0.12	507.00	528.11	507.00	59.55	0.02	0.11	77.00	25.00	0.00	92.00	100.36	519290.00	1.33	569.07	587.00
17	3	8	5508.00	22879.00	153.80	0	Spot (Block17, Row8, Column3)	957.19	865.00	308.95	0.04	0.32	505.00	535.51	505.00	80.22	0.03	0.15	98.00	88.00	0.00	360.00	452.19	622175.00	5.26	635.54	614.00
17	4	8	5820.00	22878.00	141.85	0	Spot (Block17, Row8, Column4)	13091.87	12566.00	6046.20	0.02	0.46	513.00	556.23	513.00	97.58	0.04	0.18	100.00	100.00	0.00	12053.00	12578.87	7161251.00	128.46	3234.77	2627.00
17	5	8	6107.00	22890.00	228.95	0	Spot (Block17, Row8, Column5)	619.16	595.00	96.88	0.02	0.16	579.00	594.47	579.00	209.16	0.01	0.35	7.00	0.00	0.00	16.00	40.16	934308.00	0.12	579.53	587.00
17	6	8	6421.00	22883.00	199.40	0	Spot (Block17, Row8, Column6)	11972.27	7936.00	9934.96	0.18	0.83	597.00	693.00	597.00	339.12	0.06	0.49	100.00	100.00	0.00	7339.00	11375.27	13516688.00	33.26	3059.53	3030.00
17	7	8	6715.00	22883.00	152.05	0	Spot (Block17, Row8, Column7)	1154.06	1095.00	351.95	0.02	0.30	593.00	631.55	593.00	232.44	0.03	0.37	79.00	54.00	0.00	502.00	561.06	732829.00	2.25	741.07	725.00
17	8	8	7010.00	22893.00	143.25	0	Spot (Block17, Row8, Column8)	1259.53	1184.00	395.98	0.03	0.31	594.00	620.99	594.00	114.46	0.02	0.18	100.00	99.00	0.00	590.00	665.53	704075.00	5.58	784.48	804.00
18	1	1	9428.00	20798.00	153.25	0	Spot (Block18, Row1, Column1)	13550.23	12065.00	7622.99	0.05	0.56	308.00	325.90	308.00	62.03	0.02	0.19	100.00	100.00	0.00	11757.00	13242.23	8766997.00	213.19	2736.64	2027.00
18	2	1	9731.00	20787.00	185.05	0	Spot (Block18, Row1, Column2)	416.99	396.00	76.83	0.02	0.18	309.00	326.14	309.00	50.10	0.02	0.15	80.00	38.00	0.00	87.00	107.99	399472.00	1.81	351.24	324.00
18	3	1	10029.00	20807.00	155.40	0	Spot (Block18, Row1, Column3)	1026.29	806.50	624.41	0.10	0.61	307.00	319.77	307.00	43.41	0.02	0.14	99.00	93.00	0.00	499.50	719.29	681459.00	16.28	434.93	414.00
18	4	1	10324.00	20811.00	178.85	0	Spot (Block18, Row1, Column4)	406.39	396.00	75.70	0.01	0.19	307.00	320.88	307.00	46.68	0.02	0.15	76.00	42.00	0.00	89.00	99.39	363723.00	1.83	349.26	340.00
18	5	1	10628.00	20811.00	146.60	0	Spot (Block18, Row1, Column5)	2642.37	2209.00	1837.59	0.08	0.70	313.00	336.95	313.00	56.44	0.03	0.17	100.00	100.00	0.00	1896.00	2329.37	1545789.00	40.85	731.34	624.00
18	6	1	10921.00	20810.00	145.00	0	Spot (Block18, Row1, Column6)	1986.77	1830.00	996.30	0.04	0.50	333.00	352.05	333.00	60.88	0.02	0.17	100.00	100.00	0.00	1497.00	1653.77	1138421.00	26.85	764.70	655.00
18	7	1	11230.00	20813.00	117.50	0	Spot (Block18, Row1, Column7)	3958.33	3894.00	1523.98	0.01	0.39	362.00	367.93	362.00	106.40	0.01	0.29	100.00	100.00	0.00	3532.00	3596.33	1432917.00	33.74	1279.21	981.00
18	8	1	11519.00	20819.00	145.90	0	Spot (Block18, Row1, Column8)	39359.70	36905.00	18602.67	0.03	0.47	373.00	379.69	373.00	136.04	0.01	0.36	100.00	100.00	15.32	36532.00	38986.70	22868072.00	286.54	6893.91	5810.00
18	1	2	9440.00	21147.00	203.15	0	Spot (Block18, Row2, Column1)	347.65	328.00	49.31	0.03	0.14	303.00	316.51	303.00	49.69	0.02	0.16	45.00	11.00	0.00	25.00	44.65	406052.00	0.63	317.00	304.00
18	2	2	9729.00	21109.00	128.15	0	Spot (Block18, Row2, Column2)	1040.24	931.00	367.11	0.05	0.35	303.00	313.60	303.00	36.65	0.01	0.12	100.00	100.00	0.00	628.00	737.24	454583.00	19.82	497.81	481.00
18	3	2	10007.00	21105.00	193.25	0	Spot (Block18, Row2, Column3)	355.90	358.00	45.04	0.00	0.13	304.00	313.75	304.00	40.17	0.01	0.13	53.00	40.00	0.00	54.00	51.90	376541.00	1.05	331.96	316.00
18	4	2	10324.00	21109.00	172.85	0	Spot (Block18, Row2, Column4)	705.82	684.00	173.87	0.01	0.25	304.00	313.56	304.00	42.39	0.01	0.14	99.00	99.00	0.00	380.00	401.82	588654.00	9.25	412.98	407.00
18	5	2	10627.00	21105.00	203.90	0	Spot (Block18, Row2, Column5)	432.21	400.00	80.78	0.03	0.19	308.00	321.28	308.00	42.47	0.02	0.13	86.00	59.00	0.00	92.00	124.21	508283.00	2.61	346.68	321.00
18	6	2	10931.00	21110.00	175.70	0	Spot (Block18, Row2, Column6)	418.20	403.00	74.28	0.02	0.18	314.00	338.00	314.00	59.95	0.03	0.18	75.00	30.00	0.00	89.00	104.20	360072.00	1.34	375.46	385.00
18	7	2	11225.00	21111.00	164.35	0	Spot (Block18, Row2, Column7)	592.66	580.00	143.05	0.01	0.24	322.00	344.73	322.00	55.74	0.03	0.16	99.00	86.00	0.00	258.00	270.66	445084.00	4.45	422.25	409.00
18	8	2	11534.00	21090.00	198.20	0	Spot (Block18, Row2, Column8)	400.55	394.00	62.21	0.01	0.16	340.00	366.85	340.00	120.67	0.03	0.33	17.00	1.00	0.00	54.00	60.55	443807.00	0.28	372.33	388.00
18	1	3	9427.00	21401.00	147.70	0	Spot (Block18, Row3, Column1)	1382.24	1038.00	859.18	0.12	0.62	300.00	309.18	300.00	35.10	0.01	0.11	100.00	100.00	0.00	738.00	1082.24	832111.00	30.57	508.83	473.50
18	2	3	9729.00	21399.00	229.85	0	Spot (Block18, Row3, Column2)	361.88	359.00	56.54	0.00	0.16	300.00	309.50	300.00	37.45	0.01	0.12	56.00	44.00	0.00	59.00	61.88	548978.00	1.40	328.12	313.00
18	3	3	10025.00	21394.00	177.70	0	Spot (Block18, Row3, Column3)	421.88	398.00	155.11	0.03	0.37	302.00	313.56	302.00	43.29	0.02	0.14	75.00	58.00	0.00	96.00	119.88	370830.00	2.50	349.12	332.00
18	4	3	10323.00	21406.00	143.65	0	Spot (Block18, Row3, Column4)	2167.65	1957.00	1144.78	0.04	0.53	301.00	311.69	301.00	43.16	0.02	0.14	100.00	100.00	0.00	1656.00	1866.65	1216052.00	43.00	709.99	635.00
18	5	3	10633.00	21392.00	195.70	0	Spot (Block18, Row3, Column5)	395.35	391.00	81.42	0.00	0.21	305.00	318.92	305.00	51.72	0.02	0.16	68.00	32.00	0.00	86.00	90.35	428555.00	1.48	345.23	328.00
18	6	3	10923.00	21410.00	192.45	0	Spot (Block18, Row3, Column6)	1949.32	1566.00	1145.79	0.10	0.59	313.00	339.83	313.00	66.43	0.04	0.20	100.00	100.00	0.00	1253.00	1636.32	2048735.00	24.23	749.24	753.00
18	7	3	11231.00	21415.00	147.10	0	Spot (Block18, Row3, Column7)	1722.69	1329.50	1134.43	0.11	0.66	326.00	352.25	326.00	62.04	0.03	0.18	100.00	93.00	0.00	1003.50	1396.69	1012940.00	22.09	575.56	553.50
18	8	3	11526.00	21423.00	151.05	0	Spot (Block18, Row3, Column8)	1554.62	1420.00	602.40	0.04	0.39	320.00	344.63	320.00	57.82	0.03	0.17	100.00	100.00	0.00	1100.00	1234.62	974746.00	20.93	705.81	647.00
18	1	4	9421.00	21701.00	144.90	0	Spot (Block18, Row4, Column1)	1974.10	1793.00	1041.63	0.04	0.53	302.00	311.78	302.00	40.82	0.01	0.13	100.00	100.00	0.00	1491.00	1672.10	1131161.00	40.72	664.08	591.50
18	2	4	9707.00	21712.00	195.90	0	Spot (Block18, Row4, Column2)	413.38	402.00	63.40	0.01	0.15	299.00	309.00	299.00	44.75	0.01	0.14	88.00	74.00	0.00	103.00	114.38	448516.00	2.33	348.26	337.00
18	3	4	10025.00	21709.00	144.35	0	Spot (Block18, Row4, Column3)	5139.40	4713.00	2771.25	0.04	0.54	298.00	310.93	298.00	48.48	0.02	0.16	100.00	100.00	0.00	4415.00	4841.40	2914042.00	99.60	1429.21	1069.00
18	4	4	10325.00	21698.00	171.90	0	Spot (Block18, Row4, Column4)	372.01	383.00	58.86	0.01	0.16	302.00	314.43	302.00	46.20	0.02	0.15	58.00	37.00	0.00	81.00	70.01	307281.00	1.25	355.69	367.50
18	5	4	10596.00	21692.00	192.35	0	Spot (Block18, Row4, Column5)	388.76	393.00	63.91	0.00	0.16	302.00	313.35	302.00	44.99	0.02	0.14	70.00	52.00	0.00	91.00	86.76	405093.00	1.68	338.25	314.00
18	6	4	10925.00	21713.00	182.80	0	Spot (Block18, Row4, Column6)	472.01	471.00	111.25	0.00	0.24	308.00	327.70	308.00	55.94	0.03	0.17	91.00	54.00	0.00	163.00	164.01	444634.00	2.58	370.22	365.00
18	7	4	11215.00	21712.00	147.75	0	Spot (Block18, Row4, Column7)	1706.68	1352.00	1173.01	0.10	0.69	317.00	341.15	317.00	61.99	0.03	0.18	100.00	92.00	0.00	1035.00	1389.68	1017181.00	22.03	581.63	550.50
18	8	4	11527.00	21725.00	158.95	0	Spot (Block18, Row4, Column8)	639.09	597.00	197.31	0.03	0.31	316.00	338.15	316.00	55.17	0.03	0.16	99.00	85.00	0.00	281.00	323.09	448002.00	5.45	421.42	411.50
18	1	5	9423.00	22003.00	157.35	0	Spot (Block18, Row5, Column1)	542.53	495.00	137.51	0.04	0.25	303.00	313.60	303.00	51.55	0.01	0.16	97.00	82.00	0.00	192.00	239.53	370006.00	4.44	372.17	377.00
18	2	5	9723.00	22002.00	151.00	0	Spot (Block18, Row5, Column2)	1635.38	1578.00	546.18	0.02	0.33	300.00	310.00	300.00	48.02	0.01	0.15	100.00	100.00	0.00	1278.00	1335.38	1022115.00	27.60	615.90	580.00
18	3	5	10016.00	22003.00	161.20	0	Spot (Block18, Row5, Column3)	637.55	572.00	207.34	0.05	0.33	299.00	307.40	299.00	49.30	0.01	0.16	100.00	96.00	0.00	273.00	338.55	456488.00	6.70	392.80	389.00
18	4	5	10322.00	22008.00	146.25	0	Spot (Block18, Row5, Column4)	2316.17	1716.00	1665.61	0.13	0.72	302.00	311.44	302.00	48.80	0.01	0.16	100.00	100.00	0.00	1414.00	2014.17	1354961.00	41.08	665.08	587.50
18	5	5	10624.00	22007.00	143.15	0	Spot (Block18, Row5, Column5)	4926.24	4560.00	2594.39	0.03	0.53	306.00	321.77	306.00	49.02	0.02	0.15	100.00	100.00	0.00	4254.00	4620.24	2758695.00	93.92	1294.75	1034.00
18	6	5	10939.00	21997.00	222.40	0	Spot (Block18, Row5, Column6)	364.81	380.00	47.69	0.02	0.13	306.00	324.69	306.00	59.15	0.03	0.18	56.00	3.00	0.00	74.00	58.81	517301.00	0.68	336.52	320.50
18	7	5	11225.00	22018.00	183.75	0	Spot (Block18, Row5, Column7)	2179.41	1980.50	1071.12	0.04	0.49	311.00	336.47	311.00	71.32	0.03	0.21	100.00	100.00	0.00	1669.50	1868.41	2079153.00	25.84	771.79	748.00
18	8	5	11526.00	22018.00	145.45	0	Spot (Block18, Row5, Column8)	3177.42	2607.00	2107.81	0.09	0.66	315.00	336.69	315.00	61.06	0.03	0.18	100.00	100.00	0.00	2292.00	2862.42	1833373.00	46.52	858.16	764.00
18	1	6	9422.00	22303.00	193.60	0	Spot (Block18, Row6, Column1)	1706.44	1383.00	1012.19	0.09	0.59	305.00	327.33	305.00	65.93	0.03	0.20	100.00	100.00	0.00	1078.00	1401.44	1803708.00	20.92	682.81	671.50
18	2	6	9720.00	22309.00	197.85	0	Spot (Block18, Row6, Column2)	1347.18	1258.50	520.20	0.03	0.39	307.00	327.77	307.00	65.66	0.03	0.20	100.00	100.00	0.00	951.50	1040.18	1489984.00	15.52	605.19	582.50
18	3	6	10015.00	22305.00	147.15	0	Spot (Block18, Row6, Column3)	2319.55	2143.50	1279.01	0.03	0.55	300.00	306.61	300.00	48.24	0.01	0.16	100.00	100.00	0.00	1843.50	2019.55	1368533.00	41.73	689.60	641.00
18	4	6	10328.00	22310.00	188.05	0	Spot (Block18, Row6, Column4)	412.03	396.00	73.69	0.02	0.18	300.00	305.96	300.00	45.63	0.01	0.15	82.00	57.00	0.00	96.00	112.03	410378.00	2.32	333.92	313.50
18	5	6	10622.00	22317.00	140.50	0	Spot (Block18, Row6, Column5)	5295.30	4964.00	2664.27	0.03	0.50	304.00	318.66	304.00	49.28	0.02	0.15	100.00	100.00	0.00	4660.00	4991.30	2859462.00	100.98	1362.92	1056.00
18	6	6	10914.00	22314.00	216.30	0	Spot (Block18, Row6, Column6)	440.78	397.00	114.52	0.05	0.26	310.00	328.63	310.00	55.96	0.03	0.17	78.00	38.00	0.00	87.00	130.78	589323.00	2.00	358.13	368.50
18	7	6	11220.00	22312.00	148.10	0	Spot (Block18, Row6, Column7)	2176.07	1886.50	1321.71	0.06	0.61	313.00	334.28	313.00	62.25	0.03	0.19	100.00	99.00	0.00	1573.50	1863.07	1301291.00	29.59	649.55	578.00
18	8	6	11524.00	22317.00	147.15	0	Spot (Block18, Row6, Column8)	3046.18	2692.00	2011.32	0.05	0.66	311.00	329.22	311.00	50.94	0.02	0.15	100.00	100.00	0.00	2381.00	2735.18	1797249.00	53.33	838.71	651.50
18	1	7	9423.00	22597.00	198.80	0	Spot (Block18, Row7, Column1)	444.25	411.00	99.24	0.03	0.22	303.00	319.11	303.00	51.35	0.02	0.16	86.00	55.00	0.00	108.00	141.25	497555.00	2.44	354.26	371.50
18	2	7	9720.00	22601.00	182.25	0	Spot (Block18, Row7, Column2)	442.00	407.00	107.01	0.04	0.24	306.00	320.22	306.00	45.41	0.02	0.14	80.00	60.00	0.00	101.00	136.00	411500.00	2.68	349.91	339.00
18	3	7	9995.00	22606.00	189.55	0	Spot (Block18, Row7, Column3)	354.14	358.00	49.36	0.00	0.14	303.00	311.77	303.00	40.57	0.01	0.13	52.00	30.00	0.00	55.00	51.14	357327.00	1.04	324.66	310.50
18	4	7	10326.00	22597.00	255.20	0	Spot (Block18, Row7, Column4)	360.48	355.50	70.02	0.01	0.19	300.00	305.20	300.00	38.69	0.01	0.13	53.00	42.00	0.00	55.50	60.48	680580.00	1.43	312.35	301.00
18	5	7	10619.00	22613.00	190.95	0	Spot (Block18, Row7, Column5)	589.38	564.00	160.96	0.02	0.27	303.00	317.77	303.00	58.15	0.02	0.18	98.00	87.00	0.00	261.00	286.38	605298.00	4.67	390.37	388.00
18	6	7	10918.00	22611.00	186.30	0	Spot (Block18, Row7, Column6)	1556.57	1430.50	637.68	0.04	0.41	312.00	345.30	312.00	84.89	0.04	0.25	100.00	100.00	0.00	1118.50	1244.57	1519215.00	14.27	627.97	626.50
18	7	7	11214.00	22615.00	146.95	0	Spot (Block18, Row7, Column7)	2391.51	2168.00	1216.86	0.04	0.51	320.00	344.79	320.00	59.75	0.03	0.17	100.00	100.00	0.00	1848.00	2071.51	1408598.00	34.25	774.90	642.00
18	8	7	11520.00	22619.00	188.55	0	Spot (Block18, Row7, Column8)	595.11	590.00	101.53	0.00	0.17	311.00	331.02	311.00	49.62	0.03	0.15	99.00	98.00	0.00	279.00	284.11	593325.00	5.32	403.43	402.00
18	1	8	9411.00	22904.00	145.35	0	Spot (Block18, Row8, Column1)	656.33	603.00	232.07	0.04	0.35	305.00	315.62	305.00	39.75	0.01	0.13	99.00	98.00	0.00	298.00	351.33	377387.00	8.57	401.61	403.00
18	2	8	9710.00	22894.00	186.45	0	Spot (Block18, Row8, Column2)	444.64	407.00	101.54	0.04	0.23	303.00	313.30	303.00	41.43	0.01	0.13	84.00	74.00	0.00	104.00	141.64	435303.00	3.17	355.56	366.00
18	3	8	10010.00	22907.00	147.60	0	Spot (Block18, Row8, Column3)	1447.69	1112.00	961.65	0.11	0.66	305.00	317.78	305.00	44.17	0.02	0.14	100.00	95.00	0.00	807.00	1142.69	859930.00	25.58	507.44	485.00
18	4	8	10313.00	22908.00	146.25	0	Spot (Block18, Row8, Column4)	2913.33	2791.50	1169.78	0.02	0.40	305.00	317.72	305.00	47.43	0.02	0.15	100.00	100.00	0.00	2486.50	2608.33	1701385.00	54.72	883.13	755.00
18	5	8	10607.00	22911.00	215.20	0	Spot (Block18, Row8, Column5)	362.61	379.00	46.36	0.02	0.13	306.00	324.68	306.00	63.23	0.03	0.19	54.00	4.00	0.00	73.00	56.61	478285.00	0.60	338.87	316.00
18	6	8	10923.00	22910.00	173.40	0	Spot (Block18, Row8, Column6)	2867.86	2445.50	1658.45	0.07	0.58	313.00	346.50	313.00	89.48	0.04	0.26	100.00	100.00	0.00	2132.50	2554.86	2409004.00	28.18	847.42	853.00
18	7	8	11213.00	22912.00	151.60	0	Spot (Block18, Row8, Column7)	750.65	713.50	260.30	0.02	0.35	315.00	342.52	315.00	72.78	0.04	0.21	100.00	91.00	0.00	398.50	435.65	472908.00	5.61	422.31	405.50
18	8	8	11501.00	22923.00	159.10	0	Spot (Block18, Row8, Column8)	575.88	504.00	231.56	0.06	0.40	310.00	328.16	310.00	48.16	0.02	0.15	99.00	92.00	0.00	194.00	265.88	404269.00	5.14	403.21	401.50
19	1	1	13932.00	20827.00	155.75	0	Spot (Block19, Row1, Column1)	11539.96	9148.50	9246.24	0.10	0.80	64.00	68.85	64.00	35.43	0.03	0.51	100.00	100.00	1.20	9084.50	11475.96	7685613.00	323.74	1884.74	1295.50
19	2	1	14221.00	20817.00	147.00	-50	Spot (Block19, Row1, Column2)	69.83	69.00	7.20	0.01	0.10	64.00	65.88	64.00	26.14	0.01	0.40	0.00	0.00	0.00	5.00	5.83	41478.00	0.15	65.82	65.00
19	3	1	14521.00	20819.00	147.00	-50	Spot (Block19, Row1, Column3)	67.01	66.00	13.05	0.01	0.19	61.00	59.74	61.00	11.41	0.01	0.19	31.00	13.00	0.00	5.00	6.01	39266.00	0.64	60.42	63.00
19	4	1	14841.00	20816.00	156.30	0	Spot (Block19, Row1, Column4)	72.61	75.00	11.57	0.01	0.16	59.00	58.16	59.00	11.39	0.01	0.20	67.00	17.00	0.00	16.00	13.61	48719.00	1.27	65.93	68.50
19	5	1	15139.00	20805.00	194.95	0	Spot (Block19, Row1, Column5)	70.06	70.00	9.64	0.00	0.14	57.00	56.30	57.00	12.03	0.01	0.21	51.00	11.00	0.00	13.00	13.06	76012.00	1.14	63.62	64.00
19	6	1	15422.00	20825.00	147.00	-50	Spot (Block19, Row1, Column6)	65.22	67.00	8.64	0.01	0.13	56.00	55.94	56.00	11.67	0.00	0.21	45.00	1.00	0.00	11.00	9.22	38415.00	0.80	59.41	62.00
19	7	1	15687.00	20850.00	209.10	0	Spot (Block19, Row1, Column7)	67.67	68.00	9.03	0.00	0.13	61.00	66.68	61.00	74.08	0.04	1.11	0.00	0.00	0.00	7.00	6.67	84318.00	0.01	59.76	60.00
19	8	1	16020.00	20843.00	149.15	0	Spot (Block19, Row1, Column8)	30590.29	27470.00	16149.14	0.05	0.53	72.00	88.49	72.00	94.49	0.09	1.07	100.00	100.00	1.48	27398.00	30518.29	18598904.00	322.79	4909.84	3575.00
19	1	2	13919.00	21116.00	147.00	-50	Spot (Block19, Row2, Column1)	62.53	63.00	10.45	0.00	0.17	64.00	66.11	64.00	29.86	0.01	0.45	0.00	0.00	0.00	-1.00	-1.47	36770.00	-0.12	60.24	60.00
19	2	2	14220.00	21118.00	147.00	-50	Spot (Block19, Row2, Column2)	59.88	62.00	9.46	0.02	0.16	66.00	65.47	66.00	12.29	0.00	0.19	0.00	0.00	0.00	-4.00	-6.12	35028.00	-0.45	64.35	66.00
19	3	2	14520.00	21120.00	147.00	-50	Spot (Block19, Row2, Column3)	55.04	58.00	12.80	0.02	0.23	61.00	59.65	61.00	11.53	0.01	0.19	6.00	0.00	0.00	-3.00	-5.96	32638.00	-0.40	56.29	57.00
19	4	2	14820.00	21122.00	147.00	-50	Spot (Block19, Row2, Column4)	54.18	56.00	11.54	0.01	0.21	58.00	57.16	58.00	11.38	0.01	0.20	6.00	0.00	0.00	-2.00	-3.82	31855.00	-0.26	56.69	57.00
19	5	2	15120.00	21124.00	147.00	-50	Spot (Block19, Row2, Column5)	57.86	59.00	11.75	0.01	0.20	59.00	57.74	59.00	10.78	0.01	0.19	16.00	1.00	0.00	0.00	-1.14	34079.00	0.01	58.52	61.00
19	6	2	15421.00	21126.00	147.00	-50	Spot (Block19, Row2, Column6)	51.29	50.00	12.27	0.01	0.24	58.00	57.58	58.00	11.18	0.00	0.19	8.00	0.00	0.00	-8.00	-6.71	30108.00	-0.56	53.49	54.00
19	7	2	15721.00	21128.00	147.00	-50	Spot (Block19, Row2, Column7)	66.18	68.00	9.49	0.01	0.14	59.00	59.98	59.00	13.48	0.01	0.22	28.00	0.00	0.00	9.00	7.18	38979.00	0.46	59.50	58.50
19	8	2	16021.00	21130.00	147.00	-50	Spot (Block19, Row2, Column8)	68.62	68.00	10.56	0.00	0.15	67.00	79.05	67.00	81.26	0.07	1.03	0.00	0.00	0.00	1.00	1.62	40415.00	-0.13	73.13	74.00
19	1	3	13918.00	21416.00	147.00	-50	Spot (Block19, Row3, Column1)	54.37	54.00	12.70	0.00	0.23	59.00	58.21	59.00	12.47	0.01	0.21	10.00	0.00	0.00	-5.00	-4.63	32134.00	-0.31	57.71	59.00
19	2	3	14218.00	21418.00	147.00	-50	Spot (Block19, Row3, Column2)	66.96	67.00	8.83	0.00	0.13	64.00	61.82	64.00	12.74	0.02	0.21	10.00	2.00	0.00	3.00	2.96	39506.00	0.40	69.01	67.00
19	3	3	14521.00	21418.00	139.00	0	Spot (Block19, Row3, Column3)	100.37	95.00	41.44	0.02	0.41	59.00	57.85	59.00	12.31	0.01	0.21	95.00	78.00	0.00	36.00	41.37	52595.00	3.46	76.85	78.00
19	4	3	14818.00	21422.00	147.00	-50	Spot (Block19, Row3, Column4)	57.89	60.00	9.30	0.02	0.16	54.00	53.72	54.00	10.72	0.00	0.20	27.00	0.00	0.00	6.00	3.89	34157.00	0.39	55.94	58.00
19	5	3	15084.00	21394.00	207.60	0	Spot (Block19, Row3, Column5)	63.85	65.00	9.62	0.01	0.15	58.00	56.34	58.00	10.66	0.01	0.19	34.00	3.00	0.00	7.00	5.85	77900.00	0.71	58.31	59.00
19	6	3	15419.00	21426.00	147.00	-50	Spot (Block19, Row3, Column6)	55.12	56.00	7.77	0.01	0.14	59.00	59.05	59.00	10.76	0.00	0.18	2.00	0.00	0.00	-3.00	-3.88	32464.00	-0.37	55.86	57.00
19	7	3	15719.00	21428.00	147.00	-50	Spot (Block19, Row3, Column7)	55.41	56.00	8.72	0.00	0.16	59.00	59.82	59.00	42.37	0.01	0.71	0.00	0.00	0.00	-3.00	-3.59	32693.00	-0.10	49.40	48.00
19	8	3	16006.00	21388.00	215.70	0	Spot (Block19, Row3, Column8)	76.50	76.50	8.72	0.00	0.11	62.00	62.10	62.00	12.67	0.00	0.20	59.00	10.00	0.00	14.50	14.50	101437.00	1.14	68.62	70.00
19	1	4	13968.00	21737.00	163.25	0	Spot (Block19, Row4, Column1)	75.31	73.00	20.08	0.01	0.27	57.00	57.22	57.00	11.55	0.00	0.20	68.00	25.00	0.00	16.00	18.31	55279.00	1.57	60.84	62.00
19	2	4	14168.00	21749.00	261.60	0	Spot (Block19, Row4, Column2)	65.27	66.00	8.48	0.00	0.13	59.00	57.77	59.00	12.18	0.01	0.21	22.00	1.00	0.00	7.00	6.27	129699.00	0.62	59.38	61.00
19	3	4	14514.00	21697.00	121.15	0	Spot (Block19, Row4, Column3)	96.73	96.00	12.51	0.00	0.13	59.00	58.15	59.00	12.16	0.01	0.21	98.00	83.00	0.00	37.00	37.73	37532.00	3.17	77.75	79.00
19	4	4	14817.00	21722.00	147.00	-50	Spot (Block19, Row4, Column4)	57.46	59.00	8.28	0.01	0.14	55.00	54.25	55.00	11.77	0.01	0.22	8.00	0.00	0.00	4.00	2.46	34247.00	0.27	50.34	52.00
19	5	4	15117.00	21724.00	147.00	-50	Spot (Block19, Row4, Column5)	59.00	61.00	11.32	0.01	0.19	56.00	55.19	56.00	11.52	0.01	0.21	23.00	1.00	0.00	5.00	3.00	34692.00	0.33	59.13	61.50
19	6	4	15417.00	21726.00	147.00	-50	Spot (Block19, Row4, Column6)	59.14	63.00	13.05	0.03	0.22	58.00	56.52	58.00	11.77	0.01	0.21	24.00	0.00	0.00	5.00	1.14	35013.00	0.22	62.82	64.00
19	7	4	15718.00	21728.00	147.00	-50	Spot (Block19, Row4, Column7)	48.67	49.00	11.70	0.00	0.24	57.00	57.32	57.00	41.64	0.00	0.73	0.00	0.00	0.00	-8.00	-8.33	28665.00	-0.21	55.74	54.50
19	8	4	16050.00	21727.00	211.75	0	Spot (Block19, Row4, Column8)	67.35	67.00	12.20	0.00	0.18	60.00	60.17	60.00	41.88	0.00	0.70	0.00	0.00	0.00	7.00	7.35	86208.00	0.17	61.43	61.00
19	1	5	13914.00	22016.00	147.00	-50	Spot (Block19, Row5, Column1)	60.44	60.00	15.33	0.00	0.25	59.00	58.03	59.00	12.37	0.01	0.21	29.00	5.00	0.00	1.00	1.44	35601.00	0.19	64.31	68.00
19	2	5	14215.00	22018.00	147.00	-50	Spot (Block19, Row5, Column2)	57.81	60.00	13.15	0.02	0.23	57.00	56.66	57.00	11.79	0.00	0.21	22.00	1.00	0.00	3.00	0.81	34165.00	0.10	54.69	57.00
19	3	5	14515.00	22020.00	147.00	-50	Spot (Block19, Row5, Column3)	66.17	68.00	10.62	0.01	0.16	58.00	57.90	58.00	11.71	0.00	0.20	43.00	4.00	0.00	10.00	8.17	38976.00	0.71	60.42	60.00
19	4	5	14815.00	22022.00	147.00	-50	Spot (Block19, Row5, Column4)	64.37	64.00	10.42	0.00	0.16	58.00	56.76	58.00	12.24	0.01	0.22	28.00	4.00	0.00	6.00	6.37	37911.00	0.62	63.18	62.00
19	5	5	15127.00	22029.00	173.65	0	Spot (Block19, Row5, Column5)	97.21	96.00	15.34	0.01	0.16	57.00	55.92	57.00	11.97	0.01	0.21	98.00	87.00	0.00	39.00	40.21	81852.00	3.45	72.74	73.00
19	6	5	15416.00	22026.00	147.00	-50	Spot (Block19, Row5, Column6)	58.09	58.00	8.79	0.00	0.15	56.00	54.69	56.00	11.51	0.01	0.21	15.00	1.00	0.00	2.00	2.09	34099.00	0.29	58.18	57.00
19	7	5	15716.00	22028.00	147.00	-50	Spot (Block19, Row5, Column7)	54.07	55.00	7.75	0.01	0.14	56.00	55.16	56.00	11.04	0.01	0.20	1.00	0.00	0.00	-1.00	-1.93	31742.00	-0.10	51.15	54.00
19	8	5	16016.00	22030.00	147.00	-50	Spot (Block19, Row5, Column8)	54.09	55.00	9.79	0.01	0.18	56.00	54.70	56.00	11.34	0.01	0.21	6.00	0.00	0.00	-1.00	-1.91	31966.00	-0.05	54.98	58.00
19	1	6	13913.00	22316.00	147.00	-50	Spot (Block19, Row6, Column1)	56.65	60.00	10.96	0.02	0.19	58.00	57.17	58.00	12.78	0.01	0.22	7.00	0.00	0.00	2.00	-1.35	33593.00	-0.04	52.61	51.00
19	2	6	14213.00	22318.00	147.00	-50	Spot (Block19, Row6, Column2)	58.17	61.00	9.55	0.02	0.16	58.00	56.92	58.00	11.76	0.01	0.21	7.00	0.00	0.00	3.00	0.17	34148.00	0.11	52.06	52.50
19	3	6	14513.00	22320.00	147.00	-50	Spot (Block19, Row6, Column3)	57.67	63.00	14.86	0.04	0.26	57.00	56.86	57.00	11.69	0.00	0.21	28.00	2.00	0.00	6.00	0.67	33911.00	0.07	57.62	62.00
19	4	6	14813.00	22322.00	147.00	-50	Spot (Block19, Row6, Column4)	59.90	62.00	9.28	0.01	0.15	58.00	57.51	58.00	11.67	0.00	0.20	11.00	0.00	0.00	4.00	1.90	35403.00	0.20	63.37	63.00
19	5	6	15125.00	22340.00	176.70	0	Spot (Block19, Row6, Column5)	83.35	83.00	10.58	0.00	0.13	57.00	56.49	57.00	11.74	0.00	0.21	93.00	61.00	0.00	26.00	26.35	72931.00	2.29	64.70	68.00
19	6	6	15414.00	22326.00	147.00	-50	Spot (Block19, Row6, Column6)	57.49	59.00	10.69	0.01	0.19	55.00	55.17	55.00	11.62	0.00	0.21	21.00	0.00	0.00	4.00	2.49	33861.00	0.20	53.64	54.00
19	7	6	15714.00	22328.00	147.00	-50	Spot (Block19, Row6, Column7)	65.02	66.00	9.02	0.01	0.14	55.00	54.41	55.00	10.91	0.00	0.20	51.00	8.00	0.00	11.00	10.02	38167.00	0.97	64.73	66.00
19	8	6	16015.00	22330.00	147.00	-50	Spot (Block19, Row6, Column8)	64.07	64.00	11.65	0.00	0.18	57.00	56.09	57.00	11.20	0.01	0.20	35.00	9.00	0.00	7.00	7.07	37671.00	0.71	61.05	61.50
19	1	7	13911.00	22617.00	147.00	-50	Spot (Block19, Row7, Column1)	60.34	60.00	9.94	0.00	0.16	59.00	58.30	59.00	13.11	0.01	0.22	11.00	0.00	0.00	1.00	1.34	35601.00	0.16	62.90	63.00
19	2	7	14211.00	22619.00	147.00	-50	Spot (Block19, Row7, Column2)	61.39	62.00	9.67	0.00	0.16	59.00	57.75	59.00	12.16	0.01	0.21	13.00	0.00	0.00	3.00	2.39	36161.00	0.30	55.04	54.00
19	3	7	14511.00	22621.00	147.00	-50	Spot (Block19, Row7, Column3)	54.56	55.00	10.23	0.00	0.19	59.00	58.09	59.00	11.33	0.01	0.19	4.00	0.00	0.00	-4.00	-4.44	32244.00	-0.31	55.24	56.00
19	4	7	14812.00	22623.00	147.00	-50	Spot (Block19, Row7, Column4)	60.44	61.00	8.57	0.00	0.14	58.00	57.42	58.00	11.99	0.00	0.21	12.00	0.00	0.00	3.00	2.44	35960.00	0.25	58.33	57.00
19	5	7	15112.00	22625.00	147.00	-50	Spot (Block19, Row7, Column5)	61.95	64.00	11.12	0.01	0.18	58.00	57.40	58.00	12.57	0.00	0.22	26.00	0.00	0.00	6.00	3.95	36429.00	0.36	60.62	61.50
19	6	7	15378.00	22576.00	226.45	0	Spot (Block19, Row7, Column6)	60.35	61.00	9.82	0.00	0.16	56.00	55.80	56.00	15.98	0.00	0.29	11.00	0.00	0.00	5.00	4.35	88779.00	0.29	55.24	57.00
19	7	7	15713.00	22629.00	147.00	-50	Spot (Block19, Row7, Column7)	67.13	67.00	7.82	0.00	0.12	56.00	55.61	56.00	12.74	0.00	0.23	43.00	2.00	0.00	11.00	11.13	39673.00	0.90	60.76	61.00
19	8	7	16029.00	22637.00	200.05	0	Spot (Block19, Row7, Column8)	69.33	69.00	9.09	0.00	0.13	57.00	56.55	57.00	11.42	0.00	0.20	52.00	14.00	0.00	12.00	12.33	79180.00	1.12	62.37	64.00
19	1	8	13910.00	22936.00	153.60	0	Spot (Block19, Row8, Column1)	224.38	208.50	77.80	0.03	0.35	61.00	59.50	61.00	13.05	0.01	0.22	100.00	100.00	0.00	147.50	163.38	144948.00	12.64	101.50	98.00
19	2	8	14210.00	22919.00	147.00	-50	Spot (Block19, Row8, Column2)	56.75	58.00	11.06	0.01	0.19	59.00	57.49	59.00	12.55	0.01	0.22	8.00	0.00	0.00	-1.00	-2.25	33425.00	-0.06	58.58	60.00
19	3	8	14510.00	22921.00	147.00	-50	Spot (Block19, Row8, Column3)	63.60	66.00	12.07	0.02	0.19	58.00	57.52	58.00	14.51	0.00	0.25	25.00	0.00	0.00	8.00	5.60	37397.00	0.42	53.52	52.00
19	4	8	14810.00	22923.00	147.00	-50	Spot (Block19, Row8, Column4)	67.00	70.00	15.94	0.02	0.24	57.00	56.01	57.00	12.41	0.01	0.22	50.00	17.00	0.00	13.00	10.00	39595.00	0.89	55.42	56.00
19	5	8	15110.00	22925.00	147.00	-50	Spot (Block19, Row8, Column5)	53.99	54.00	8.76	0.00	0.16	58.00	56.75	58.00	12.92	0.01	0.23	3.00	0.00	0.00	-4.00	-4.01	31747.00	-0.21	56.96	59.00
19	6	8	15411.00	22927.00	147.00	-50	Spot (Block19, Row8, Column6)	63.65	67.00	15.02	0.02	0.24	59.00	58.04	59.00	15.14	0.01	0.26	25.00	0.00	0.00	8.00	4.65	37552.00	0.37	59.16	62.00
19	7	8	15711.00	22929.00	147.00	-50	Spot (Block19, Row8, Column7)	49.30	51.00	13.94	0.01	0.28	60.00	58.81	60.00	12.06	0.01	0.21	2.00	0.00	0.00	-9.00	-10.70	28986.00	-0.79	53.67	54.00
19	8	8	16007.00	22942.00	170.60	0	Spot (Block19, Row8, Column8)	92.17	93.00	13.21	0.00	0.14	58.00	56.68	58.00	11.82	0.01	0.21	94.00	78.00	0.00	35.00	34.17	75028.00	3.00	72.19	73.00
20	1	1	18433.00	20850.00	155.35	0	Spot (Block20, Row1, Column1)	11333.25	9674.00	6548.71	0.07	0.58	169.00	169.69	169.00	39.56	0.00	0.23	100.00	100.00	0.00	9505.00	11164.25	7525281.00	282.21	2093.15	1534.50
20	2	1	18722.00	20860.00	177.50	0	Spot (Block20, Row1, Column2)	356.81	319.00	132.12	0.05	0.37	167.00	167.81	167.00	30.49	0.00	0.18	94.00	84.00	0.00	152.00	189.81	315062.00	6.20	202.54	200.00
20	3	1	19036.00	20857.00	152.35	0	Spot (Block20, Row1, Column3)	551.89	459.50	267.55	0.08	0.48	166.00	164.00	166.00	19.04	0.01	0.12	100.00	100.00	0.00	293.50	385.89	351004.00	20.37	252.23	253.50
20	4	1	19327.00	20860.00	157.35	0	Spot (Block20, Row1, Column4)	352.06	350.00	92.60	0.00	0.26	172.00	170.44	172.00	21.26	0.00	0.12	99.00	96.00	0.00	178.00	180.06	240102.00	8.54	226.94	214.50
20	5	1	19629.00	20860.00	150.00	0	Spot (Block20, Row1, Column5)	1054.25	885.00	628.41	0.08	0.60	174.00	172.50	174.00	20.40	0.00	0.12	100.00	100.00	0.00	711.00	880.25	646255.00	43.21	378.51	297.50
20	6	1	19926.00	20862.00	148.95	0	Spot (Block20, Row1, Column6)	887.50	838.00	410.39	0.02	0.46	172.00	170.99	172.00	20.50	0.00	0.12	100.00	100.00	0.00	666.00	715.50	540489.00	34.95	327.93	288.00
20	7	1	20232.00	20860.00	118.10	0	Spot (Block20, Row1, Column7)	1886.79	1783.00	674.01	0.02	0.36	176.00	182.63	176.00	76.82	0.02	0.42	100.00	100.00	0.00	1607.00	1710.79	694338.00	22.18	598.59	525.50
20	8	1	20521.00	20869.00	149.40	0	Spot (Block20, Row1, Column8)	35501.90	33337.00	17126.79	0.03	0.48	182.00	198.34	182.00	103.46	0.04	0.52	100.00	100.00	5.45	33155.00	35319.90	21514184.00	341.21	6408.65	4947.00
20	1	2	18427.00	21154.00	147.00	-50	Spot (Block20, Row2, Column1)	172.57	172.00	15.58	0.00	0.09	171.00	170.38	171.00	31.16	0.00	0.18	3.00	0.00	0.00	1.00	1.57	100953.00	0.07	174.27	171.00
20	2	2	18728.00	21161.00	131.60	0	Spot (Block20, Row2, Column2)	674.69	648.50	183.16	0.02	0.27	171.00	170.22	171.00	21.67	0.00	0.13	100.00	100.00	0.00	477.50	503.69	313058.00	23.27	301.16	286.50
20	3	2	19028.00	21145.00	242.35	0	Spot (Block20, Row2, Column3)	188.20	189.50	22.16	0.00	0.12	170.00	167.93	170.00	22.81	0.01	0.14	44.00	9.00	0.00	19.50	18.20	319556.00	0.89	160.33	162.00
20	4	2	19330.00	21164.00	165.30	0	Spot (Block20, Row2, Column4)	534.86	527.00	132.10	0.01	0.25	174.00	172.92	174.00	21.97	0.00	0.13	100.00	100.00	0.00	353.00	360.86	405956.00	16.47	274.76	281.00
20	5	2	19638.00	21164.00	200.35	0	Spot (Block20, Row2, Column5)	241.08	234.00	40.35	0.01	0.17	172.00	170.88	172.00	20.01	0.00	0.12	95.00	76.00	0.00	62.00	69.08	274109.00	3.51	193.03	193.00
20	6	2	19920.00	21154.00	168.70	0	Spot (Block20, Row2, Column6)	306.96	297.00	73.48	0.01	0.24	171.00	170.29	171.00	20.42	0.00	0.12	99.00	92.00	0.00	126.00	135.96	242188.00	6.69	204.58	203.00
20	7	2	20227.00	21163.00	154.90	0	Spot (Block20, Row2, Column7)	402.24	386.00	117.70	0.02	0.29	173.00	171.27	173.00	19.51	0.00	0.11	99.00	99.00	0.00	213.00	229.24	265480.00	11.84	233.57	220.50
20	8	2	20536.00	21190.00	223.35	0	Spot (Block20, Row2, Column8)	190.93	191.00	13.73	0.00	0.07	179.00	186.68	179.00	66.03	0.02	0.35	0.00	0.00	0.00	12.00	11.93	273215.00	0.06	184.58	185.00
20	1	3	18428.00	21455.00	147.90	0	Spot (Block20, Row3, Column1)	1015.69	861.00	572.16	0.07	0.56	173.00	171.73	173.00	20.22	0.00	0.12	100.00	100.00	0.00	688.00	842.69	606368.00	41.75	372.15	331.00
20	2	3	18724.00	21458.00	170.20	0	Spot (Block20, Row3, Column2)	216.86	209.00	31.80	0.02	0.15	173.00	172.25	173.00	19.19	0.00	0.11	86.00	44.00	0.00	36.00	43.86	175003.00	2.32	186.56	187.00
20	3	3	19028.00	21463.00	174.65	0	Spot (Block20, Row3, Column3)	280.65	286.00	62.49	0.01	0.22	175.00	174.01	175.00	21.15	0.00	0.12	98.00	80.00	0.00	111.00	105.65	239116.00	5.04	201.09	199.00
20	4	3	19333.00	21458.00	145.95	0	Spot (Block20, Row3, Column4)	863.42	731.00	420.77	0.07	0.49	173.00	172.90	173.00	20.72	0.00	0.12	100.00	100.00	0.00	558.00	690.42	500786.00	33.33	347.33	289.00
20	5	3	19617.00	21444.00	152.00	0	Spot (Block20, Row3, Column5)	290.91	253.00	295.19	0.06	1.01	172.00	170.60	172.00	21.32	0.00	0.12	96.00	78.00	0.00	81.00	118.91	185016.00	5.64	214.52	201.50
20	6	3	19925.00	21462.00	179.95	0	Spot (Block20, Row3, Column6)	464.81	437.50	148.57	0.03	0.32	173.00	172.14	173.00	22.93	0.00	0.13	100.00	100.00	0.00	264.50	291.81	421115.00	12.76	256.13	258.00
20	7	3	20233.00	21468.00	146.95	0	Spot (Block20, Row3, Column7)	902.96	833.00	499.58	0.04	0.55	175.00	172.72	175.00	21.22	0.01	0.12	100.00	100.00	0.00	658.00	727.96	530038.00	34.41	330.16	278.00
20	8	3	20541.00	21486.00	162.75	0	Spot (Block20, Row3, Column8)	266.94	271.00	37.05	0.01	0.14	176.00	174.72	176.00	17.99	0.00	0.10	98.00	91.00	0.00	95.00	90.94	195398.00	5.13	209.17	204.50
20	1	4	18422.00	21754.00	148.05	0	Spot (Block20, Row4, Column1)	829.91	726.00	413.43	0.06	0.50	172.00	172.18	172.00	18.62	0.00	0.11	100.00	100.00	0.00	554.00	657.91	495457.00	35.33	331.51	288.50
20	2	4	18727.00	21767.00	219.80	0	Spot (Block20, Row4, Column2)	231.88	221.00	32.74	0.02	0.14	175.00	175.05	175.00	20.45	0.00	0.12	91.00	60.00	0.00	46.00	56.88	321856.00	2.78	190.74	191.00
20	3	4	19030.00	21758.00	149.65	0	Spot (Block20, Row4, Column3)	3256.05	2923.50	1795.55	0.05	0.55	180.00	180.76	180.00	22.62	0.00	0.13	100.00	100.00	0.00	2743.50	3076.05	1992704.00	135.97	858.59	569.00
20	4	4	19297.00	21784.00	196.55	0	Spot (Block20, Row4, Column4)	197.92	196.00	16.09	0.00	0.08	174.00	174.29	174.00	21.18	0.00	0.12	52.00	9.00	0.00	22.00	23.92	216133.00	1.12	184.60	184.00
20	5	4	19625.00	21771.00	192.55	0	Spot (Block20, Row4, Column5)	203.05	200.00	29.17	0.01	0.14	169.00	168.22	169.00	19.72	0.00	0.12	78.00	27.00	0.00	31.00	34.05	213201.00	1.77	180.72	184.00
20	6	4	19928.00	21767.00	194.55	0	Spot (Block20, Row4, Column6)	335.86	325.00	52.22	0.01	0.16	171.00	169.79	171.00	20.29	0.00	0.12	100.00	99.00	0.00	154.00	164.86	357354.00	8.19	222.41	211.00
20	7	4	20218.00	21765.00	153.90	0	Spot (Block20, Row4, Column7)	594.90	503.00	335.13	0.07	0.56	172.00	170.55	172.00	22.85	0.00	0.13	100.00	100.00	0.00	331.00	422.90	390254.00	18.57	249.21	253.00
20	8	4	20534.00	21773.00	162.40	0	Spot (Block20, Row4, Column8)	334.11	315.00	76.66	0.03	0.23	173.00	171.35	173.00	17.96	0.00	0.10	100.00	97.00	0.00	142.00	161.11	243566.00	9.06	218.31	205.00
20	1	5	18432.00	22055.00	148.35	0	Spot (Block20, Row5, Column1)	645.95	584.50	304.41	0.04	0.47	173.00	171.93	173.00	19.35	0.00	0.11	100.00	100.00	0.00	411.50	472.95	387572.00	24.50	275.40	262.00
20	2	5	18719.00	22055.00	168.45	0	Spot (Block20, Row5, Column2)	301.11	294.00	51.76	0.01	0.17	178.00	176.09	178.00	20.14	0.00	0.11	98.00	93.00	0.00	116.00	123.11	237275.00	6.21	209.74	207.00
20	3	5	19025.00	22055.00	156.50	0	Spot (Block20, Row5, Column3)	349.61	317.00	86.88	0.04	0.25	180.00	180.49	180.00	20.65	0.00	0.11	98.00	95.00	0.00	137.00	169.61	234939.00	8.19	224.54	211.50
20	4	5	19325.00	22061.00	153.90	0	Spot (Block20, Row5, Column4)	597.96	510.50	315.03	0.07	0.53	173.00	173.71	173.00	21.50	0.00	0.12	100.00	100.00	0.00	337.50	424.96	389868.00	19.73	255.33	254.50
20	5	5	19627.00	22060.00	147.50	0	Spot (Block20, Row5, Column5)	3953.77	3557.50	2146.96	0.05	0.54	170.00	171.33	170.00	23.12	0.00	0.13	100.00	100.00	0.00	3387.50	3783.77	2340631.00	163.62	1057.58	812.50
20	6	5	19933.00	22060.00	156.00	0	Spot (Block20, Row5, Column6)	319.87	307.00	58.61	0.02	0.18	171.00	170.76	171.00	20.05	0.00	0.12	99.00	97.00	0.00	136.00	148.87	214634.00	7.44	220.68	211.00
20	7	5	20229.00	22064.00	185.60	0	Spot (Block20, Row5, Column7)	584.79	562.00	191.61	0.02	0.33	172.00	173.75	172.00	24.96	0.00	0.14	100.00	100.00	0.00	390.00	412.79	566078.00	16.47	294.59	295.00
20	8	5	20528.00	22069.00	147.50	0	Spot (Block20, Row5, Column8)	1394.28	1277.00	828.27	0.04	0.59	173.00	172.29	173.00	22.88	0.00	0.13	100.00	100.00	0.00	1104.00	1221.28	829596.00	53.42	423.15	361.00
20	1	6	18418.00	22359.00	187.45	0	Spot (Block20, Row6, Column1)	433.68	398.00	135.83	0.04	0.31	176.00	174.03	176.00	21.70	0.00	0.12	100.00	100.00	0.00	222.00	257.68	428046.00	11.96	247.15	237.00
20	2	6	18725.00	22354.00	208.15	0	Spot (Block20, Row6, Column2)	435.85	407.00	125.23	0.03	0.29	181.00	179.66	181.00	24.56	0.00	0.14	100.00	98.00	0.00	226.00	254.85	534788.00	10.43	259.25	268.00
20	3	6	19017.00	22358.00	145.95	0	Spot (Block20, Row6, Column3)	1421.50	1330.00	718.36	0.03	0.51	179.50	180.27	179.50	19.07	0.00	0.11	100.00	100.00	0.00	1150.50	1242.00	821627.00	65.10	475.23	364.00
20	4	6	19325.00	22361.00	181.00	0	Spot (Block20, Row6, Column4)	275.50	273.00	79.27	0.00	0.29	176.00	176.23	176.00	21.95	0.00	0.12	83.00	62.00	0.00	97.00	99.50	252638.00	4.52	197.16	197.00
20	5	6	19628.00	22365.00	146.10	0	Spot (Block20, Row6, Column5)	4490.47	4290.00	2550.61	0.02	0.57	175.00	176.75	175.00	26.63	0.00	0.15	100.00	100.00	0.00	4115.00	4315.47	2595493.00	161.97	1054.08	783.00
20	6	6	19925.00	22371.00	167.25	0	Spot (Block20, Row6, Column6)	269.44	278.00	59.42	0.01	0.22	173.00	173.38	173.00	21.54	0.00	0.12	91.00	72.00	0.00	105.00	96.44	208815.00	4.46	204.80	201.00
20	7	6	20222.00	22362.00	149.80	0	Spot (Block20, Row6, Column7)	1242.47	1128.00	644.15	0.04	0.52	174.00	174.68	174.00	22.36	0.00	0.13	100.00	100.00	0.00	954.00	1068.47	760393.00	47.75	418.14	365.00
20	8	6	20531.00	22370.00	148.50	0	Spot (Block20, Row6, Column8)	1566.97	1380.00	942.76	0.06	0.60	173.00	172.77	173.00	21.51	0.00	0.12	100.00	100.00	0.00	1207.00	1393.97	944882.00	64.81	494.91	452.00
20	1	7	18430.00	22666.00	197.30	0	Spot (Block20, Row7, Column1)	242.52	236.00	34.10	0.01	0.14	178.00	175.66	178.00	20.50	0.01	0.12	92.00	70.00	0.00	58.00	64.52	267018.00	3.26	199.00	199.00
20	2	7	18727.00	22630.00	144.70	0	Spot (Block20, Row7, Column2)	210.03	207.00	20.20	0.01	0.10	182.00	180.51	182.00	19.81	0.00	0.11	62.00	23.00	0.00	25.00	28.03	119296.00	1.49	192.47	192.50
20	3	7	18969.00	22677.00	209.20	0	Spot (Block20, Row7, Column3)	201.21	201.00	12.77	0.00	0.06	181.00	181.12	181.00	18.68	0.00	0.10	53.00	8.00	0.00	20.00	20.21	251514.00	1.08	189.59	190.50
20	4	7	19324.00	22663.00	205.50	0	Spot (Block20, Row7, Column4)	204.60	204.50	19.80	0.00	0.10	178.00	177.82	178.00	16.25	0.00	0.09	71.00	36.00	0.00	26.50	26.60	245514.00	1.65	186.10	187.00
20	5	7	19623.00	22663.00	172.00	0	Spot (Block20, Row7, Column5)	456.63	434.50	134.51	0.02	0.29	181.00	183.19	181.00	26.01	0.01	0.14	100.00	99.00	0.00	253.50	275.63	375348.00	10.51	254.26	257.50
20	6	7	19919.00	22669.00	186.20	0	Spot (Block20, Row7, Column6)	501.34	496.00	122.55	0.00	0.24	179.00	180.60	179.00	25.59	0.00	0.14	100.00	100.00	0.00	317.00	322.34	488803.00	12.53	274.95	280.00
20	7	7	20213.00	22668.00	149.75	0	Spot (Block20, Row7, Column7)	1184.63	1111.00	529.00	0.03	0.45	177.00	176.19	177.00	22.39	0.00	0.13	100.00	100.00	0.00	934.00	1007.63	728545.00	45.04	430.57	383.00
20	8	7	20523.00	22676.00	194.20	0	Spot (Block20, Row7, Column8)	687.11	620.00	260.93	0.04	0.38	176.00	176.37	176.00	20.14	0.00	0.11	100.00	100.00	0.00	444.00	511.11	732458.00	25.36	334.62	275.50
20	1	8	18407.00	22959.00	148.65	0	Spot (Block20, Row8, Column1)	408.21	392.00	121.50	0.02	0.30	181.00	178.48	181.00	18.77	0.01	0.11	99.00	98.00	0.00	211.00	227.21	247376.00	12.24	241.53	225.00
20	2	8	18715.00	22956.00	158.60	0	Spot (Block20, Row8, Column2)	317.08	299.50	74.94	0.02	0.24	180.00	179.85	180.00	17.71	0.00	0.10	99.00	96.00	0.00	119.50	137.08	219421.00	7.75	222.48	219.00
20	3	8	19008.00	22955.00	153.00	0	Spot (Block20, Row8, Column3)	660.72	603.00	351.89	0.04	0.53	181.00	179.32	181.00	18.79	0.00	0.10	100.00	100.00	0.00	422.00	479.72	425504.00	25.62	282.55	272.00
20	4	8	19320.00	22956.00	152.85	0	Spot (Block20, Row8, Column4)	438.95	414.00	121.32	0.03	0.28	179.00	177.64	179.00	18.73	0.00	0.11	99.00	99.00	0.00	235.00	259.95	280930.00	13.95	249.90	239.00
20	5	8	19599.00	22944.00	151.20	0	Spot (Block20, Row8, Column5)	206.32	203.00	20.99	0.01	0.10	180.00	179.74	180.00	20.59	0.00	0.11	55.00	17.00	0.00	23.00	26.32	129156.00	1.29	187.30	188.00
20	6	8	19921.00	22963.00	165.15	0	Spot (Block20, Row8, Column6)	700.66	633.00	262.82	0.04	0.38	179.00	179.55	179.00	23.39	0.00	0.13	100.00	100.00	0.00	454.00	521.66	528995.00	22.28	302.51	295.50
20	7	8	20218.00	22962.00	154.05	0	Spot (Block20, Row8, Column7)	519.75	485.00	171.57	0.03	0.33	175.00	175.32	175.00	21.34	0.00	0.12	100.00	100.00	0.00	310.00	344.75	337319.00	16.14	257.77	259.00
20	8	8	20501.00	22972.00	167.05	0	Spot (Block20, Row8, Column8)	275.88	285.00	46.28	0.01	0.17	175.00	174.13	175.00	16.90	0.00	0.10	97.00	93.00	0.00	110.00	100.88	213804.00	6.02	205.49	203.00
21	1	1	4902.00	25269.00	152.50	0	Spot (Block21, Row1, Column1)	14063.39	12639.00	7248.86	0.05	0.52	213.00	221.78	213.00	50.42	0.02	0.23	100.00	100.00	0.00	12426.00	13850.39	8958381.00	274.51	2729.64	2114.50
21	2	1	5197.00	25284.00	192.65	0	Spot (Block21, Row1, Column2)	252.32	252.00	27.74	0.00	0.11	212.00	214.88	212.00	31.00	0.01	0.14	57.00	32.00	0.00	40.00	40.32	264932.00	1.21	224.91	219.50
21	3	1	5539.00	25265.00	215.90	0	Spot (Block21, Row1, Column3)	232.90	227.00	24.42	0.01	0.10	213.00	214.53	213.00	18.10	0.00	0.08	40.00	23.00	0.00	14.00	19.90	310926.00	1.02	219.93	215.50
21	4	1	5800.00	25296.00	206.55	0	Spot (Block21, Row1, Column4)	246.07	239.00	25.78	0.01	0.10	213.00	214.59	213.00	19.04	0.00	0.09	62.00	38.00	0.00	26.00	33.07	299218.00	1.65	219.10	215.00
21	5	1	6095.00	25268.00	229.95	0	Spot (Block21, Row1, Column5)	248.13	245.00	26.90	0.01	0.11	215.00	218.67	215.00	20.82	0.01	0.10	61.00	38.00	0.00	30.00	33.13	377162.00	1.42	222.91	219.00
21	6	1	6395.00	25279.00	212.60	0	Spot (Block21, Row1, Column6)	272.43	279.00	34.49	0.01	0.13	217.00	219.85	217.00	22.72	0.01	0.10	76.00	64.00	0.00	62.00	55.43	352529.00	2.31	232.77	223.00
21	7	1	6706.00	25296.00	128.50	0	Spot (Block21, Row1, Column7)	283.07	288.00	30.37	0.01	0.11	225.00	245.36	225.00	109.02	0.04	0.44	5.00	0.00	0.00	63.00	58.07	125681.00	0.35	252.77	250.00
21	8	1	6992.00	25288.00	145.40	0	Spot (Block21, Row1, Column8)	40148.40	39429.00	18616.04	0.01	0.46	246.00	274.19	246.00	134.15	0.05	0.49	100.00	100.00	16.64	39183.00	39902.40	23165720.00	297.24	6700.46	4917.00
21	1	2	4908.00	25661.00	196.90	0	Spot (Block21, Row2, Column1)	225.49	221.00	20.43	0.01	0.09	205.00	207.59	205.00	18.67	0.01	0.09	41.00	16.00	0.00	16.00	20.49	246459.00	0.96	220.96	216.00
21	2	2	5188.00	25584.00	121.30	0	Spot (Block21, Row2, Column2)	249.41	249.00	20.08	0.00	0.08	207.00	207.91	207.00	18.01	0.00	0.09	86.00	56.00	0.00	42.00	42.41	97770.00	2.31	226.81	226.00
21	3	2	5540.00	25599.00	122.50	0	Spot (Block21, Row2, Column3)	260.04	269.00	26.46	0.01	0.10	209.00	210.50	209.00	20.24	0.00	0.10	80.00	67.00	0.00	60.00	51.04	103494.00	2.45	231.70	223.00
21	4	2	5820.00	25590.00	115.55	0	Spot (Block21, Row2, Column4)	265.69	264.00	32.45	0.00	0.12	211.00	213.29	211.00	18.53	0.00	0.09	92.00	66.00	0.00	53.00	54.69	93258.00	2.83	236.75	231.50
21	5	2	6097.00	25586.00	182.15	0	Spot (Block21, Row2, Column5)	400.22	385.00	89.21	0.02	0.22	213.00	215.19	213.00	18.91	0.00	0.09	99.00	98.00	0.00	172.00	187.22	372205.00	9.79	275.24	278.50
21	6	2	6428.00	25571.00	156.25	0	Spot (Block21, Row2, Column6)	254.49	254.00	37.78	0.00	0.15	214.00	218.77	214.00	26.90	0.01	0.12	58.00	42.00	0.00	40.00	40.49	170254.00	1.33	230.88	220.00
21	7	2	6701.00	25583.00	182.00	0	Spot (Block21, Row2, Column7)	254.48	258.00	36.03	0.01	0.14	218.00	223.05	218.00	24.38	0.01	0.11	55.00	47.00	0.00	40.00	36.48	236154.00	1.29	233.09	226.00
21	8	2	6982.00	25599.00	195.30	0	Spot (Block21, Row2, Column8)	262.79	273.00	30.39	0.02	0.12	227.00	248.86	227.00	102.40	0.04	0.41	0.00	0.00	0.00	46.00	35.79	283287.00	0.14	240.14	235.00
21	1	3	4901.00	25878.00	143.90	0	Spot (Block21, Row3, Column1)	266.56	272.00	19.69	0.01	0.07	204.00	204.22	204.00	15.29	0.00	0.07	98.00	91.00	0.00	68.00	62.56	150071.00	4.08	229.92	225.00
21	2	3	5202.00	25866.00	181.50	0	Spot (Block21, Row3, Column2)	246.92	243.00	22.55	0.01	0.09	206.00	206.86	206.00	15.63	0.00	0.08	88.00	57.00	0.00	37.00	40.92	228404.00	2.56	227.96	223.00
21	3	3	5500.00	25880.00	168.30	0	Spot (Block21, Row3, Column3)	287.77	285.00	77.00	0.00	0.27	209.00	211.23	209.00	18.47	0.00	0.09	93.00	84.00	0.00	76.00	78.77	226185.00	4.14	236.15	225.00
21	4	3	5794.00	25883.00	175.50	0	Spot (Block21, Row3, Column4)	282.87	286.00	33.89	0.00	0.12	211.00	212.27	211.00	16.43	0.00	0.08	94.00	85.00	0.00	75.00	71.87	242982.00	4.30	235.51	230.00
21	5	3	6094.00	25863.00	167.10	0	Spot (Block21, Row3, Column5)	263.99	271.00	26.13	0.01	0.10	214.00	217.61	214.00	24.26	0.01	0.11	75.00	60.00	0.00	57.00	49.99	204595.00	1.91	236.55	228.00
21	6	3	6401.00	25880.00	224.00	0	Spot (Block21, Row3, Column6)	894.81	778.00	392.06	0.06	0.44	221.00	227.61	221.00	32.98	0.01	0.14	100.00	100.00	0.00	557.00	673.81	1292099.00	20.23	453.54	431.00
21	7	3	6696.00	25913.00	221.00	0	Spot (Block21, Row3, Column7)	246.45	235.00	27.78	0.02	0.11	223.00	231.47	223.00	30.83	0.02	0.13	36.00	13.00	0.00	12.00	23.45	344533.00	0.49	231.65	225.00
21	8	3	7002.00	25898.00	154.30	0	Spot (Block21, Row3, Column8)	753.12	717.00	256.55	0.02	0.34	227.00	236.06	227.00	28.66	0.02	0.12	100.00	100.00	0.00	490.00	526.12	493296.00	18.04	369.16	357.50
21	1	4	4888.00	26185.00	167.15	0	Spot (Block21, Row4, Column1)	273.72	274.00	32.51	0.00	0.12	204.00	204.79	204.00	17.00	0.00	0.08	96.00	86.00	0.00	70.00	69.72	212410.00	4.05	228.27	221.00
21	2	4	5198.00	26182.00	197.00	0	Spot (Block21, Row4, Column2)	321.10	305.50	55.20	0.02	0.17	205.00	206.40	205.00	18.40	0.00	0.09	98.00	94.00	0.00	100.50	116.10	355133.00	6.23	238.50	233.50
21	3	4	5500.00	26180.00	148.90	0	Spot (Block21, Row4, Column3)	562.70	516.00	205.06	0.04	0.36	208.00	211.56	208.00	20.67	0.01	0.10	100.00	100.00	0.00	308.00	354.70	339869.00	16.99	283.99	287.00
21	4	4	5781.00	26197.00	226.95	0	Spot (Block21, Row4, Column4)	230.57	224.00	21.75	0.01	0.09	213.00	215.04	213.00	18.81	0.00	0.09	36.00	19.00	0.00	11.00	17.57	341710.00	0.83	221.46	219.00
21	5	4	6086.00	26183.00	138.85	0	Spot (Block21, Row4, Column5)	289.98	288.00	46.17	0.00	0.16	213.00	216.11	213.00	22.02	0.01	0.10	93.00	87.00	0.00	75.00	76.98	151659.00	3.35	247.84	239.50
21	6	4	6401.00	26180.00	173.30	0	Spot (Block21, Row4, Column6)	548.33	556.00	146.02	0.01	0.27	218.00	223.83	218.00	28.00	0.01	0.13	100.00	100.00	0.00	338.00	330.33	460051.00	11.59	310.37	299.00
21	7	4	6694.00	26177.00	182.95	0	Spot (Block21, Row4, Column7)	273.54	280.00	35.30	0.01	0.13	222.00	227.94	222.00	25.55	0.01	0.11	72.00	56.00	0.00	58.00	51.54	256584.00	1.79	247.43	245.50
21	8	4	6979.00	26194.00	189.45	0	Spot (Block21, Row4, Column8)	257.58	259.00	32.97	0.00	0.13	226.00	232.84	226.00	27.08	0.01	0.12	58.00	20.00	0.00	33.00	31.58	260416.00	0.91	240.61	235.00
21	1	5	4901.00	26466.00	161.70	0	Spot (Block21, Row5, Column1)	283.20	287.00	32.49	0.01	0.11	206.00	208.35	206.00	22.67	0.00	0.11	92.00	82.00	0.00	81.00	77.20	204473.00	3.30	232.37	229.00
21	2	5	5193.00	26472.00	149.90	0	Spot (Block21, Row5, Column2)	810.71	795.00	233.23	0.01	0.29	205.00	208.41	205.00	21.97	0.01	0.11	100.00	100.00	0.00	590.00	605.71	497776.00	27.41	356.16	352.50
21	3	5	5497.00	26476.00	148.55	0	Spot (Block21, Row5, Column3)	751.82	696.50	274.91	0.03	0.37	210.00	213.61	210.00	23.67	0.01	0.11	100.00	100.00	0.00	486.50	541.82	452594.00	22.74	326.85	302.00
21	4	5	5815.00	26469.00	170.20	0	Spot (Block21, Row5, Column4)	250.16	240.00	31.23	0.02	0.12	210.00	212.83	210.00	21.14	0.01	0.10	61.00	42.00	0.00	30.00	40.16	201628.00	1.77	224.80	221.00
21	5	5	6096.00	26487.00	147.80	0	Spot (Block21, Row5, Column5)	537.70	472.50	160.45	0.06	0.30	212.00	214.96	212.00	21.80	0.01	0.10	100.00	100.00	0.00	260.50	325.70	323695.00	14.81	295.36	286.50
21	6	5	6418.00	26490.00	177.30	0	Spot (Block21, Row5, Column6)	253.25	255.00	25.87	0.00	0.10	217.00	221.23	217.00	23.95	0.01	0.11	64.00	37.00	0.00	38.00	36.25	222608.00	1.34	241.80	234.00
21	7	5	6705.00	26486.00	171.70	0	Spot (Block21, Row5, Column7)	583.43	575.00	165.96	0.01	0.28	222.00	228.69	222.00	27.47	0.01	0.12	100.00	100.00	0.00	353.00	361.43	478412.00	12.91	332.84	319.50
21	8	5	7020.00	26471.00	183.05	0	Spot (Block21, Row5, Column8)	299.71	294.00	51.12	0.01	0.17	225.00	234.05	225.00	29.62	0.02	0.13	89.00	68.00	0.00	69.00	74.71	282627.00	2.22	263.95	271.00
21	1	6	4889.00	26775.00	218.55	0	Spot (Block21, Row6, Column1)	768.63	615.00	336.31	0.10	0.44	207.00	211.78	207.00	28.03	0.01	0.13	100.00	100.00	0.00	408.00	561.63	1048415.00	19.87	401.40	398.00
21	2	6	5187.00	26777.00	214.45	0	Spot (Block21, Row6, Column2)	369.33	367.00	79.79	0.00	0.22	209.00	212.63	209.00	24.36	0.01	0.11	98.00	95.00	0.00	158.00	160.33	481608.00	6.43	265.30	272.00
21	3	6	5489.00	26776.00	173.90	0	Spot (Block21, Row6, Column3)	293.87	291.00	41.92	0.00	0.14	211.00	213.66	211.00	19.36	0.01	0.09	91.00	84.00	0.00	80.00	82.87	247731.00	4.14	235.75	232.00
21	4	6	5791.00	26779.00	173.80	0	Spot (Block21, Row6, Column4)	252.48	253.00	24.43	0.00	0.10	209.00	210.86	209.00	20.42	0.00	0.10	76.00	52.00	0.00	44.00	43.48	213349.00	2.04	229.88	225.00
21	5	6	6100.00	26790.00	145.60	0	Spot (Block21, Row6, Column5)	421.89	396.00	99.24	0.03	0.24	211.00	213.00	211.00	20.23	0.00	0.09	100.00	100.00	0.00	185.00	210.89	245963.00	10.33	287.19	280.00
21	6	6	6391.00	26799.00	204.80	0	Spot (Block21, Row6, Column6)	246.55	239.00	35.06	0.01	0.14	217.00	220.63	217.00	20.72	0.01	0.09	51.00	39.00	0.00	22.00	29.55	294135.00	1.25	225.96	221.00
21	7	6	6678.00	26782.00	197.15	0	Spot (Block21, Row6, Column7)	273.80	279.00	25.41	0.01	0.09	222.00	226.68	222.00	25.33	0.01	0.11	80.00	60.00	0.00	57.00	51.80	301728.00	1.86	252.98	254.00
21	8	6	7023.00	26801.00	167.65	0	Spot (Block21, Row6, Column8)	299.55	298.00	39.22	0.00	0.13	225.00	231.20	225.00	27.95	0.01	0.12	90.00	77.00	0.00	73.00	74.55	234848.00	2.45	266.88	279.00
21	1	7	4892.00	27075.00	171.70	0	Spot (Block21, Row7, Column1)	407.60	402.50	95.44	0.01	0.23	207.00	210.65	207.00	21.83	0.01	0.10	100.00	98.00	0.00	195.50	200.60	336680.00	9.02	261.37	267.00
21	2	7	5186.00	27092.00	219.90	0	Spot (Block21, Row7, Column2)	224.86	224.00	14.14	0.00	0.06	207.00	207.67	207.00	16.58	0.00	0.08	51.00	12.00	0.00	17.00	17.86	311209.00	1.04	211.52	210.00
21	3	7	5467.00	27094.00	205.20	0	Spot (Block21, Row7, Column3)	236.51	227.00	25.39	0.02	0.11	211.00	212.27	211.00	17.80	0.00	0.08	46.00	31.00	0.00	16.00	25.51	281918.00	1.36	224.03	218.50
21	4	7	5794.00	27084.00	193.75	0	Spot (Block21, Row7, Column4)	246.98	245.00	22.71	0.00	0.09	212.00	215.13	212.00	22.40	0.01	0.10	63.00	38.00	0.00	33.00	34.98	262785.00	1.42	227.07	223.00
21	5	7	6070.00	27078.00	183.90	0	Spot (Block21, Row7, Column5)	257.26	258.00	29.55	0.00	0.11	212.00	214.93	212.00	21.75	0.01	0.10	66.00	51.00	0.00	46.00	45.26	244909.00	1.95	238.32	231.00
21	6	7	6383.00	27086.00	196.55	0	Spot (Block21, Row7, Column6)	422.97	405.00	80.01	0.02	0.19	217.00	226.37	217.00	37.90	0.02	0.17	100.00	97.00	0.00	188.00	205.97	460611.00	5.19	295.63	292.00
21	7	7	6668.00	27093.00	147.95	0	Spot (Block21, Row7, Column7)	276.60	278.00	30.19	0.00	0.11	219.00	225.80	219.00	27.38	0.01	0.12	86.00	61.00	0.00	59.00	57.60	166511.00	1.86	242.31	235.00
21	8	7	6991.00	27090.00	179.65	0	Spot (Block21, Row7, Column8)	1008.77	893.00	421.51	0.05	0.42	223.00	229.91	223.00	28.90	0.01	0.13	100.00	100.00	0.00	670.00	785.77	911932.00	26.95	447.45	381.00
21	1	8	4873.00	27378.00	138.55	0	Spot (Block21, Row8, Column1)	622.68	489.50	659.45	0.10	1.06	209.00	211.10	209.00	17.57	0.00	0.08	99.00	98.00	0.00	280.50	413.68	325039.00	23.42	302.88	285.50
21	2	8	5210.00	27401.00	204.35	0	Spot (Block21, Row8, Column2)	238.11	232.00	22.46	0.01	0.09	209.50	211.06	209.50	17.56	0.00	0.08	61.00	27.00	0.00	22.50	28.61	282164.00	1.54	224.97	221.00
21	3	8	5473.00	27393.00	110.40	0	Spot (Block21, Row8, Column3)	268.81	278.00	30.64	0.01	0.11	213.00	215.05	213.00	19.92	0.00	0.09	79.00	67.00	0.00	65.00	55.81	85750.00	2.70	234.89	229.00
21	4	8	5794.00	27380.00	140.70	0	Spot (Block21, Row8, Column4)	1591.89	1535.50	674.78	0.02	0.42	214.00	216.59	214.00	22.85	0.01	0.11	100.00	100.00	0.00	1321.50	1377.89	856439.00	60.19	547.56	441.00
21	5	8	6090.00	27386.00	147.00	-50	Spot (Block21, Row8, Column5)	218.48	217.00	12.42	0.00	0.06	214.00	221.85	214.00	34.03	0.02	0.15	2.00	0.00	0.00	3.00	4.48	128682.00	-0.10	223.09	223.00
21	6	8	6391.00	27380.00	197.60	0	Spot (Block21, Row8, Column6)	1198.62	880.00	699.97	0.13	0.58	219.00	231.35	219.00	44.34	0.02	0.19	100.00	100.00	0.00	661.00	979.62	1325677.00	21.82	505.69	489.00
21	7	8	6691.00	27363.00	177.20	0	Spot (Block21, Row8, Column7)	273.00	283.00	28.88	0.02	0.11	218.00	227.15	218.00	35.87	0.02	0.16	71.00	34.00	0.00	65.00	55.00	239966.00	1.28	245.40	240.00
21	8	8	6992.00	27384.00	146.60	0	Spot (Block21, Row8, Column8)	667.07	470.00	774.02	0.15	1.16	229.00	238.21	229.00	32.43	0.02	0.14	98.00	97.00	0.00	241.00	438.07	389570.00	13.22	340.84	304.00
22	1	1	9402.00	25298.00	152.30	0	Spot (Block22, Row1, Column1)	13939.92	12019.00	8200.58	0.06	0.59	321.00	352.07	321.00	74.61	0.04	0.21	100.00	100.00	0.00	11698.00	13618.92	8837912.00	182.13	3295.95	2645.00
22	2	1	9700.00	25305.00	147.75	0	Spot (Block22, Row1, Column2)	1586.89	1508.00	667.65	0.02	0.42	324.00	350.82	324.00	64.89	0.03	0.18	100.00	100.00	0.00	1184.00	1262.89	941026.00	19.05	624.60	591.00
22	3	1	10000.00	25303.00	148.25	0	Spot (Block22, Row1, Column3)	1423.61	1190.00	814.33	0.08	0.57	326.00	346.00	326.00	52.12	0.03	0.15	100.00	100.00	0.00	864.00	1097.61	854166.00	20.68	527.28	504.50
22	4	1	10301.00	25310.00	147.70	0	Spot (Block22, Row1, Column4)	1256.51	1175.00	522.47	0.03	0.42	335.00	353.34	335.00	58.71	0.02	0.17	100.00	99.00	0.00	840.00	921.51	750135.00	15.38	544.43	517.50
22	5	1	10601.00	25311.00	147.35	0	Spot (Block22, Row1, Column5)	3454.30	2979.00	2427.53	0.06	0.70	326.00	350.14	326.00	60.59	0.03	0.17	100.00	100.00	0.00	2653.00	3128.30	2044948.00	51.23	859.20	707.00
22	6	1	10896.00	25308.00	146.70	0	Spot (Block22, Row1, Column6)	3023.63	2788.50	1560.62	0.04	0.52	316.00	347.86	316.00	66.82	0.04	0.19	100.00	100.00	0.00	2472.50	2707.63	1765802.00	40.04	909.31	702.50
22	7	1	11207.00	25307.00	115.10	0	Spot (Block22, Row1, Column7)	6347.81	5831.00	2485.41	0.04	0.39	319.00	357.90	319.00	123.76	0.05	0.35	100.00	100.00	0.00	5512.00	6028.81	2164604.00	48.40	1913.46	1464.00
22	8	1	11493.00	25318.00	146.50	0	Spot (Block22, Row1, Column8)	38227.46	35083.00	18285.10	0.04	0.48	379.00	388.84	379.00	154.92	0.01	0.40	100.00	100.00	11.32	34704.00	37848.46	22286680.00	244.25	7320.85	5810.50
22	1	2	9397.00	25602.00	147.00	-50	Spot (Block22, Row2, Column1)	372.07	379.00	67.21	0.01	0.18	323.00	350.14	323.00	66.37	0.04	0.19	38.00	14.00	0.00	56.00	49.07	221382.00	0.33	365.39	373.00
22	2	2	9699.00	25611.00	128.00	0	Spot (Block22, Row2, Column2)	1883.53	1817.00	692.01	0.02	0.37	320.00	345.26	320.00	56.06	0.03	0.16	100.00	100.00	0.00	1497.00	1563.53	813685.00	27.44	707.57	681.50
22	3	2	10007.00	25597.00	227.65	0	Spot (Block22, Row2, Column3)	412.44	397.00	68.04	0.02	0.16	326.00	350.47	326.00	56.89	0.03	0.16	72.00	25.00	0.00	71.00	86.44	612067.00	1.09	360.77	378.00
22	4	2	10304.00	25606.00	165.65	0	Spot (Block22, Row2, Column4)	1119.84	1044.00	375.08	0.03	0.33	363.00	359.40	363.00	62.02	0.00	0.17	100.00	100.00	0.00	681.00	756.84	854436.00	12.26	561.90	537.00
22	5	2	10600.00	25609.00	187.75	0	Spot (Block22, Row2, Column5)	779.33	754.00	203.92	0.01	0.26	324.00	350.68	324.00	62.69	0.03	0.18	100.00	98.00	0.00	430.00	455.33	769974.00	6.84	485.59	503.00
22	6	2	10893.00	25613.00	148.30	0	Spot (Block22, Row2, Column6)	687.14	644.50	193.14	0.03	0.28	315.00	345.69	315.00	65.83	0.04	0.19	99.00	96.00	0.00	329.50	372.14	413660.00	5.19	435.83	422.00
22	7	2	11206.00	25610.00	156.30	0	Spot (Block22, Row2, Column7)	846.44	735.50	347.55	0.06	0.41	309.00	338.51	309.00	81.01	0.04	0.24	99.00	91.00	0.00	426.50	537.44	570498.00	6.27	451.36	418.00
22	8	2	11497.00	25624.00	256.50	0	Spot (Block22, Row2, Column8)	390.91	390.00	70.99	0.00	0.18	356.00	371.35	356.00	126.67	0.02	0.34	15.00	0.00	0.00	34.00	34.91	749770.00	0.15	359.83	333.50
22	1	3	9396.00	25903.00	146.60	0	Spot (Block22, Row3, Column1)	2673.43	2289.00	1675.97	0.07	0.63	319.00	345.24	319.00	59.96	0.03	0.17	100.00	100.00	0.00	1970.00	2354.43	1563954.00	38.83	756.12	683.50
22	2	3	9700.00	25894.00	213.90	0	Spot (Block22, Row3, Column2)	399.49	396.00	59.87	0.00	0.15	315.00	339.79	315.00	57.71	0.03	0.17	77.00	18.00	0.00	81.00	84.49	522926.00	1.03	348.62	323.00
22	3	3	9992.00	25903.00	157.00	0	Spot (Block22, Row3, Column3)	572.57	525.00	284.95	0.04	0.50	321.00	346.61	321.00	62.37	0.03	0.18	96.00	77.00	0.00	204.00	251.57	389922.00	3.62	391.06	398.00
22	4	3	10299.00	25907.00	142.35	0	Spot (Block22, Row3, Column4)	2980.10	2686.00	1559.20	0.05	0.52	323.00	347.88	323.00	57.55	0.03	0.17	100.00	100.00	0.00	2363.00	2657.10	1650974.00	45.74	915.49	778.50
22	5	3	10589.00	25909.00	189.15	0	Spot (Block22, Row3, Column5)	470.85	422.00	109.81	0.05	0.23	314.00	342.85	314.00	61.21	0.04	0.18	87.00	48.00	0.00	108.00	156.85	473679.00	2.09	361.13	378.00
22	6	3	10895.00	25908.00	198.00	0	Spot (Block22, Row3, Column6)	1664.81	1407.00	803.14	0.07	0.48	318.00	348.90	318.00	70.46	0.04	0.20	100.00	100.00	0.00	1089.00	1346.81	1846277.00	18.68	739.10	743.00
22	7	3	11201.00	25918.00	146.45	0	Spot (Block22, Row3, Column7)	2253.69	1909.00	1365.01	0.07	0.61	315.00	346.25	315.00	84.44	0.04	0.24	100.00	100.00	0.00	1594.00	1938.69	1313900.00	22.59	719.82	621.50
22	8	3	11495.00	25922.00	153.10	0	Spot (Block22, Row3, Column8)	2768.52	2575.00	1258.97	0.03	0.45	321.00	349.25	321.00	70.38	0.04	0.20	100.00	100.00	0.00	2254.00	2447.52	1777387.00	34.37	899.19	811.00
22	1	4	9399.00	26200.00	144.10	0	Spot (Block22, Row4, Column1)	2813.50	2361.50	1506.17	0.08	0.54	321.00	347.72	321.00	62.43	0.03	0.18	100.00	100.00	0.00	2040.50	2492.50	1586813.00	39.50	863.76	717.00
22	2	4	9696.00	26202.00	208.80	0	Spot (Block22, Row4, Column2)	456.84	439.00	84.78	0.02	0.19	313.00	343.26	313.00	68.84	0.04	0.20	83.00	49.00	0.00	126.00	143.84	568771.00	1.65	370.43	378.00
22	3	4	9997.00	26205.00	142.75	0	Spot (Block22, Row4, Column3)	12730.19	11723.00	7044.83	0.04	0.55	313.00	341.06	313.00	69.12	0.04	0.20	100.00	100.00	0.00	11410.00	12417.19	7052524.00	179.25	2908.82	2350.50
22	4	4	10278.00	26208.00	198.50	0	Spot (Block22, Row4, Column4)	415.98	400.00	67.29	0.02	0.16	311.00	337.68	311.00	61.49	0.04	0.18	84.00	28.00	0.00	89.00	104.98	465485.00	1.27	358.05	377.00
22	5	4	10577.00	26193.00	217.30	0	Spot (Block22, Row4, Column5)	403.95	392.00	74.77	0.01	0.19	310.00	337.75	310.00	63.59	0.04	0.19	71.00	24.00	0.00	82.00	93.95	546953.00	1.04	353.86	328.50
22	6	4	10893.00	26209.00	190.35	0	Spot (Block22, Row4, Column6)	843.36	805.00	223.83	0.02	0.27	320.00	347.03	320.00	62.90	0.04	0.18	100.00	99.00	0.00	485.00	523.36	859388.00	7.89	485.44	484.00
22	7	4	11189.00	26216.00	152.10	0	Spot (Block22, Row4, Column7)	1678.38	1228.00	1162.06	0.14	0.69	323.00	345.96	323.00	61.38	0.03	0.18	100.00	95.00	0.00	905.00	1355.38	1060736.00	21.71	542.15	512.50
22	8	4	11495.00	26220.00	163.60	0	Spot (Block22, Row4, Column8)	726.63	686.00	229.01	0.02	0.32	352.00	357.44	352.00	65.79	0.01	0.18	96.00	88.00	0.00	334.00	374.63	539163.00	5.61	424.49	409.00
22	1	5	9400.00	26505.00	142.95	0	Spot (Block22, Row5, Column1)	2931.96	2609.50	1592.80	0.05	0.54	343.00	360.25	343.00	67.43	0.02	0.19	100.00	100.00	0.00	2266.50	2588.96	1630170.00	38.14	881.48	742.50
22	2	5	9699.00	26505.00	152.15	0	Spot (Block22, Row5, Column2)	3107.17	2992.00	1246.04	0.02	0.40	317.00	346.94	317.00	62.59	0.04	0.18	100.00	100.00	0.00	2675.00	2790.17	1969948.00	44.10	917.17	825.00
22	3	5	9993.00	26501.00	184.30	0	Spot (Block22, Row5, Column3)	596.87	573.00	160.10	0.02	0.27	317.00	344.21	317.00	62.37	0.04	0.18	98.00	82.00	0.00	256.00	279.87	571201.00	4.05	401.36	399.00
22	4	5	10299.00	26507.00	145.40	0	Spot (Block22, Row5, Column4)	1850.30	1435.00	1120.99	0.11	0.61	313.00	337.95	313.00	62.14	0.03	0.18	100.00	100.00	0.00	1122.00	1537.30	1063924.00	24.34	640.93	587.50
22	5	5	10598.00	26509.00	141.60	0	Spot (Block22, Row5, Column5)	15793.18	14752.50	8649.71	0.03	0.55	321.00	354.40	321.00	82.72	0.04	0.23	100.00	100.00	0.00	14431.50	15472.18	8591488.00	186.63	3252.37	2380.00
22	6	5	10893.00	26509.00	160.70	0	Spot (Block22, Row5, Column6)	722.29	677.00	219.93	0.03	0.30	320.00	349.32	320.00	65.55	0.04	0.19	99.00	91.00	0.00	357.00	402.29	515713.00	5.69	466.11	437.50
22	7	5	11200.00	26513.00	192.80	0	Spot (Block22, Row5, Column7)	590.90	577.00	147.43	0.01	0.25	328.00	352.63	328.00	61.13	0.03	0.17	97.00	83.00	0.00	249.00	262.90	619854.00	3.90	426.57	408.00
22	8	5	11502.00	26521.00	144.30	0	Spot (Block22, Row5, Column8)	4697.38	3821.00	3299.53	0.09	0.70	376.00	365.23	376.00	69.60	0.01	0.19	100.00	100.00	0.00	3445.00	4321.38	2644625.00	62.24	1125.06	923.00
22	1	6	9396.00	26799.00	195.90	0	Spot (Block22, Row6, Column1)	1536.18	1271.00	776.76	0.08	0.51	325.00	353.84	325.00	69.07	0.04	0.20	100.00	100.00	0.00	946.00	1211.18	1671364.00	17.12	708.16	696.50
22	2	6	9699.00	26805.00	209.30	0	Spot (Block22, Row6, Column2)	519.46	492.00	117.88	0.02	0.23	319.00	347.75	319.00	63.07	0.04	0.18	94.00	71.00	0.00	173.00	200.46	646206.00	2.72	400.50	390.00
22	3	6	9988.00	26803.00	143.50	0	Spot (Block22, Row6, Column3)	5678.33	5244.50	3257.78	0.03	0.57	325.00	347.49	325.00	56.76	0.03	0.16	100.00	100.00	0.00	4919.50	5353.33	3168511.00	93.92	1475.92	1162.50
22	4	6	10294.00	26818.00	173.25	0	Spot (Block22, Row6, Column4)	546.90	503.00	148.50	0.04	0.27	321.00	346.13	321.00	63.88	0.03	0.18	92.00	65.00	0.00	182.00	225.90	457210.00	3.14	390.77	390.00
22	5	6	10594.00	26809.00	140.50	0	Spot (Block22, Row6, Column5)	19072.25	17627.00	10649.47	0.03	0.56	331.00	361.36	331.00	84.99	0.04	0.24	100.00	100.00	0.00	17296.00	18741.25	10222728.00	220.15	4035.17	3504.00
22	6	6	10891.00	26817.00	172.20	0	Spot (Block22, Row6, Column6)	609.99	524.50	225.37	0.07	0.37	370.00	364.13	370.00	73.51	0.01	0.20	79.00	51.00	0.00	154.50	239.99	502631.00	3.34	421.77	407.00
22	7	6	11195.00	26810.00	146.35	0	Spot (Block22, Row6, Column7)	4166.76	3495.00	2581.44	0.08	0.62	384.00	373.38	384.00	70.87	0.01	0.19	100.00	100.00	0.00	3111.00	3782.76	2433385.00	53.53	1139.95	887.00
22	8	6	11502.00	26818.00	146.65	0	Spot (Block22, Row6, Column8)	5354.41	4532.50	3641.47	0.07	0.68	384.00	376.42	384.00	74.86	0.01	0.20	100.00	100.00	0.00	4148.50	4970.41	3148394.00	66.50	1295.14	956.00
22	1	7	9395.00	27111.00	187.30	0	Spot (Block22, Row7, Column1)	461.45	419.00	94.89	0.04	0.21	316.00	342.30	316.00	57.91	0.03	0.17	89.00	48.00	0.00	103.00	145.45	454067.00	2.06	377.70	383.50
22	2	7	9682.00	27108.00	226.30	0	Spot (Block22, Row7, Column2)	427.99	404.00	80.72	0.03	0.19	311.00	334.21	311.00	49.75	0.03	0.15	84.00	43.00	0.00	93.00	116.99	629570.00	1.88	358.17	377.00
22	3	7	9965.00	27161.00	146.40	0	Spot (Block22, Row7, Column3)	434.72	391.00	226.96	0.05	0.52	315.00	339.86	315.00	55.78	0.03	0.16	72.00	31.00	0.00	76.00	119.72	254313.00	1.70	348.47	322.50
22	4	7	10290.00	27099.00	184.15	0	Spot (Block22, Row7, Column4)	415.11	398.00	68.79	0.02	0.17	315.00	340.70	315.00	57.45	0.03	0.17	82.00	29.00	0.00	83.00	100.11	393941.00	1.30	360.83	379.00
22	5	7	10595.00	27109.00	174.10	0	Spot (Block22, Row7, Column5)	954.27	890.00	361.68	0.03	0.38	320.00	348.63	320.00	68.97	0.04	0.20	100.00	98.00	0.00	570.00	634.27	811131.00	8.78	508.36	506.00
22	6	7	10886.00	27112.00	214.90	0	Spot (Block22, Row7, Column6)	519.05	489.00	125.86	0.03	0.24	347.00	361.67	347.00	76.80	0.02	0.21	69.00	43.00	0.00	142.00	172.05	683066.00	2.05	395.50	396.00
22	7	7	11188.00	27115.00	146.05	0	Spot (Block22, Row7, Column7)	4206.66	3715.00	2222.98	0.05	0.53	379.00	370.30	379.00	72.85	0.01	0.20	100.00	100.00	0.00	3336.00	3827.66	2444070.00	52.66	1199.62	861.00
22	8	7	11495.00	27108.00	186.65	0	Spot (Block22, Row7, Column8)	1356.62	1355.00	383.43	0.00	0.28	384.00	377.47	384.00	73.62	0.01	0.20	100.00	100.00	0.00	971.00	972.62	1324064.00	13.30	652.98	621.50
22	1	8	9387.00	27416.00	156.20	0	Spot (Block22, Row8, Column1)	659.92	597.50	242.35	0.04	0.37	320.00	344.08	320.00	53.05	0.03	0.15	99.00	86.00	0.00	277.50	339.92	442148.00	5.95	406.35	405.00
22	2	8	9687.00	27407.00	162.85	0	Spot (Block22, Row8, Column2)	688.38	608.00	264.50	0.05	0.38	316.00	340.98	316.00	53.77	0.03	0.16	99.00	87.00	0.00	292.00	372.38	503897.00	6.46	410.73	404.00
22	3	8	9985.00	27407.00	147.40	0	Spot (Block22, Row8, Column3)	1795.74	1484.50	1164.15	0.08	0.65	323.00	347.78	323.00	60.98	0.03	0.18	100.00	100.00	0.00	1161.50	1472.74	1059487.00	23.74	591.89	545.00
22	4	8	10290.00	27408.00	144.00	0	Spot (Block22, Row8, Column4)	5612.47	5380.00	2517.06	0.02	0.45	325.00	351.13	325.00	63.83	0.03	0.18	100.00	100.00	0.00	5055.00	5287.47	3176657.00	82.42	1516.80	1261.00
22	5	8	10573.00	27407.00	229.35	0	Spot (Block22, Row8, Column5)	417.34	399.00	65.16	0.02	0.16	333.00	356.62	333.00	69.56	0.03	0.20	43.00	25.00	0.00	66.00	84.34	631851.00	0.87	358.60	366.00
22	6	8	10898.00	27412.00	189.40	0	Spot (Block22, Row8, Column6)	2257.32	1816.00	1446.67	0.09	0.64	374.00	369.04	374.00	78.85	0.01	0.21	100.00	100.00	0.00	1442.00	1883.32	2293434.00	23.95	790.07	778.00
22	7	8	11188.00	27411.00	152.60	0	Spot (Block22, Row8, Column7)	1142.18	993.50	504.76	0.06	0.44	366.00	363.18	366.00	68.79	0.00	0.19	100.00	96.00	0.00	627.50	776.18	726427.00	11.32	514.87	503.00
22	8	8	11479.00	27422.00	146.95	0	Spot (Block22, Row8, Column8)	952.78	911.50	315.64	0.02	0.33	376.00	366.19	376.00	63.17	0.01	0.17	99.00	96.00	0.00	535.50	576.78	560232.00	9.29	501.57	482.50
23	1	1	13908.00	25326.00	153.15	0	Spot (Block23, Row1, Column1)	12429.54	10717.50	6704.81	0.06	0.54	282.00	276.07	282.00	57.70	0.01	0.21	100.00	100.00	0.00	10435.50	12147.54	7930047.00	210.64	3008.08	2231.00
23	2	1	14204.00	25331.00	155.30	0	Spot (Block23, Row1, Column2)	645.57	579.00	223.03	0.05	0.35	278.00	270.76	278.00	49.16	0.01	0.18	98.00	97.00	0.00	301.00	367.57	427370.00	7.62	361.76	333.00
23	3	1	14501.00	25329.00	164.20	0	Spot (Block23, Row1, Column3)	546.74	480.50	219.72	0.06	0.40	255.00	256.63	255.00	40.32	0.00	0.16	99.00	83.00	0.00	225.50	291.74	410054.00	7.19	305.54	300.50
23	4	1	14801.00	25333.00	163.60	0	Spot (Block23, Row1, Column4)	504.15	476.00	162.05	0.02	0.32	243.00	252.35	243.00	38.80	0.02	0.15	99.00	87.00	0.00	233.00	261.15	372565.00	6.49	309.49	308.50
23	5	1	15102.00	25342.00	155.50	0	Spot (Block23, Row1, Column5)	1034.34	762.00	631.92	0.13	0.61	262.00	258.47	262.00	45.36	0.01	0.18	99.00	99.00	0.00	500.00	772.34	686799.00	17.10	378.07	370.50
23	6	1	15396.00	25331.00	151.05	0	Spot (Block23, Row1, Column6)	1020.64	902.50	484.19	0.05	0.47	272.00	262.91	272.00	42.57	0.01	0.16	99.00	99.00	0.00	630.50	748.64	636878.00	17.80	443.31	395.00
23	7	1	15708.00	25338.00	117.95	0	Spot (Block23, Row1, Column7)	2085.30	1975.50	850.75	0.02	0.41	278.00	278.00	278.00	92.04	0.00	0.33	100.00	100.00	0.00	1697.50	1807.30	767390.00	19.64	719.63	666.00
23	8	1	15993.00	25346.00	147.55	0	Spot (Block23, Row1, Column8)	33474.33	31024.00	16864.50	0.03	0.50	285.00	297.15	285.00	116.70	0.02	0.39	100.00	100.00	3.87	30739.00	33189.33	19917252.00	284.29	5897.34	4416.00
23	1	2	13966.00	25685.00	149.35	0	Spot (Block23, Row2, Column1)	309.40	304.00	25.44	0.01	0.08	281.00	272.49	281.00	44.44	0.01	0.16	17.00	3.00	0.00	23.00	28.40	187497.00	0.83	296.85	292.50
23	2	2	14202.00	25634.00	130.65	0	Spot (Block23, Row2, Column2)	652.39	602.00	186.32	0.03	0.29	278.00	267.79	278.00	37.77	0.02	0.14	100.00	100.00	0.00	324.00	374.39	299447.00	10.18	384.13	383.00
23	3	2	14504.00	25614.00	219.35	0	Spot (Block23, Row2, Column3)	299.47	294.00	37.67	0.01	0.13	256.00	258.05	256.00	49.64	0.00	0.19	23.00	9.00	0.00	38.00	43.47	412374.00	0.83	277.70	284.50
23	4	2	14807.00	25634.00	191.45	0	Spot (Block23, Row2, Column4)	456.90	415.00	120.53	0.04	0.26	239.00	251.92	239.00	42.17	0.02	0.17	99.00	87.00	0.00	176.00	217.90	474724.00	4.86	312.10	307.00
23	5	2	15105.00	25635.00	207.05	0	Spot (Block23, Row2, Column5)	381.92	380.00	76.84	0.00	0.20	244.00	253.00	244.00	40.00	0.02	0.16	96.00	72.00	0.00	136.00	137.92	464032.00	3.22	283.33	285.50
23	6	2	15405.00	25622.00	191.40	0	Spot (Block23, Row2, Column6)	366.12	337.50	79.81	0.04	0.22	260.00	258.39	260.00	42.73	0.00	0.17	79.00	49.00	0.00	77.50	106.12	378571.00	2.52	290.76	292.00
23	7	2	15705.00	25636.00	187.60	0	Spot (Block23, Row2, Column7)	383.98	382.00	84.50	0.00	0.22	267.00	261.25	267.00	40.43	0.01	0.15	77.00	56.00	0.00	115.00	116.98	380523.00	3.04	294.49	293.00
23	8	2	16002.00	25625.00	268.45	0	Spot (Block23, Row2, Column8)	309.53	299.00	40.53	0.02	0.13	286.00	291.48	286.00	106.43	0.01	0.37	5.00	0.00	0.00	13.00	23.53	649091.00	0.17	288.29	295.50
23	1	3	13898.00	25929.00	147.75	0	Spot (Block23, Row3, Column1)	1012.96	874.00	495.43	0.06	0.49	278.00	268.69	278.00	40.39	0.01	0.15	100.00	100.00	0.00	596.00	734.96	600687.00	18.43	469.73	423.00
23	2	3	14192.00	25919.00	188.55	0	Spot (Block23, Row3, Column2)	301.87	299.00	31.51	0.00	0.10	274.00	267.60	274.00	49.06	0.01	0.18	10.00	3.00	0.00	25.00	27.87	301571.00	0.70	282.70	289.00
23	3	3	14512.00	25948.00	145.40	0	Spot (Block23, Row3, Column3)	816.90	483.00	1408.87	0.23	1.72	273.00	267.89	273.00	52.40	0.01	0.20	96.00	86.00	0.00	210.00	543.90	468901.00	10.48	442.85	375.50
23	4	3	14797.00	25932.00	146.30	0	Spot (Block23, Row3, Column4)	1357.68	1234.50	744.09	0.04	0.55	265.00	261.65	265.00	43.93	0.01	0.17	100.00	100.00	0.00	969.50	1092.68	795602.00	24.95	476.13	442.00
23	5	3	15093.00	25934.00	155.50	0	Spot (Block23, Row3, Column5)	407.09	381.00	123.51	0.03	0.30	267.00	262.41	267.00	42.20	0.01	0.16	92.00	69.00	0.00	114.00	140.09	270715.00	3.43	315.05	307.00
23	6	3	15405.00	25940.00	202.20	0	Spot (Block23, Row3, Column6)	1120.32	944.50	534.35	0.07	0.48	267.00	264.09	267.00	43.22	0.00	0.16	100.00	100.00	0.00	677.50	853.32	1304052.00	19.81	518.13	495.00
23	7	3	15706.00	25945.00	150.25	0	Spot (Block23, Row3, Column7)	797.14	673.00	453.18	0.07	0.57	271.00	265.80	271.00	42.19	0.01	0.16	92.00	84.00	0.00	402.00	526.14	494229.00	12.60	361.85	353.00
23	8	3	16004.00	25949.00	160.00	0	Spot (Block23, Row3, Column8)	943.97	883.50	324.13	0.03	0.34	281.00	272.72	281.00	38.71	0.01	0.14	100.00	100.00	0.00	602.50	662.97	666445.00	17.34	449.64	434.00
23	1	4	13903.00	26227.00	145.80	0	Spot (Block23, Row4, Column1)	1333.24	1102.00	739.60	0.08	0.55	279.00	270.07	279.00	40.61	0.01	0.15	100.00	100.00	0.00	823.00	1054.24	769281.00	26.18	564.55	469.00
23	2	4	14205.00	26232.00	196.05	0	Spot (Block23, Row4, Column2)	340.09	309.00	61.47	0.04	0.18	277.00	268.30	277.00	43.03	0.01	0.16	41.00	37.00	0.00	32.00	63.09	368654.00	1.67	301.91	292.00
23	3	4	14499.00	26233.00	148.55	0	Spot (Block23, Row4, Column3)	5297.87	4723.50	3176.61	0.05	0.60	257.00	259.76	257.00	43.64	0.00	0.17	100.00	100.00	0.00	4466.50	5040.87	3189318.00	115.45	1415.23	1080.00
23	4	4	14781.00	26222.00	206.50	0	Spot (Block23, Row4, Column4)	298.93	292.00	35.53	0.01	0.12	252.00	257.30	252.00	44.14	0.01	0.17	38.00	10.00	0.00	40.00	46.93	362006.00	0.94	276.56	282.50
23	5	4	15089.00	26211.00	163.45	0	Spot (Block23, Row4, Column5)	346.95	309.00	192.88	0.05	0.56	245.00	254.59	245.00	43.08	0.02	0.17	89.00	31.00	0.00	64.00	101.95	257440.00	2.14	305.39	302.00
23	6	4	15403.00	26238.00	203.00	0	Spot (Block23, Row4, Column6)	403.23	387.00	84.25	0.02	0.21	254.00	256.81	254.00	39.74	0.00	0.15	94.00	75.00	0.00	133.00	149.23	472590.00	3.68	287.81	295.00
23	7	4	15694.00	26242.00	152.95	0	Spot (Block23, Row4, Column7)	788.53	644.00	419.80	0.09	0.53	270.00	263.55	270.00	38.53	0.01	0.15	100.00	99.00	0.00	374.00	518.53	504656.00	13.62	370.30	366.00
23	8	4	16002.00	26247.00	213.75	0	Spot (Block23, Row4, Column8)	355.36	318.00	87.81	0.05	0.25	277.00	267.97	277.00	38.31	0.01	0.14	51.00	43.00	0.00	41.00	78.36	460548.00	2.28	279.31	286.50
23	1	5	13904.00	26531.00	146.15	0	Spot (Block23, Row5, Column1)	1049.48	907.00	514.27	0.06	0.49	286.00	281.66	286.00	48.79	0.01	0.17	100.00	100.00	0.00	621.00	763.48	609745.00	15.74	442.87	405.00
23	2	5	14197.00	26531.00	159.90	0	Spot (Block23, Row5, Column2)	1081.88	1007.50	379.12	0.03	0.35	280.00	273.12	280.00	43.57	0.01	0.16	100.00	100.00	0.00	727.50	801.88	768133.00	18.56	455.57	431.50
23	3	5	14484.00	26526.00	188.40	0	Spot (Block23, Row5, Column3)	414.33	398.00	95.94	0.02	0.23	268.00	264.34	268.00	43.58	0.01	0.16	86.00	71.00	0.00	130.00	146.33	414740.00	3.44	299.21	298.00
23	4	5	14798.00	26532.00	147.95	0	Spot (Block23, Row5, Column4)	993.21	865.50	524.05	0.06	0.53	261.00	259.07	261.00	42.32	0.00	0.16	100.00	100.00	0.00	604.50	732.21	593941.00	17.35	445.90	399.00
23	5	5	15099.00	26538.00	144.30	0	Spot (Block23, Row5, Column5)	5362.41	4854.00	3162.29	0.04	0.59	265.00	261.29	265.00	47.26	0.01	0.18	100.00	100.00	0.00	4589.00	5097.41	3051210.00	107.94	1314.13	1059.00
23	6	5	15408.00	26536.00	199.25	0	Spot (Block23, Row5, Column6)	353.11	319.00	76.14	0.04	0.22	260.00	257.93	260.00	40.99	0.00	0.16	67.00	43.00	0.00	59.00	93.11	397953.00	2.32	273.89	280.00
23	7	5	15693.00	26540.00	188.80	0	Spot (Block23, Row5, Column7)	646.46	595.00	219.05	0.04	0.34	272.00	265.58	272.00	41.96	0.01	0.16	99.00	96.00	0.00	323.00	374.46	646456.00	9.08	370.03	369.00
23	8	5	16001.00	26547.00	147.25	0	Spot (Block23, Row5, Column8)	1617.85	1359.00	1006.74	0.08	0.62	277.00	269.08	277.00	41.26	0.01	0.15	100.00	100.00	0.00	1082.00	1340.85	959385.00	32.69	552.89	489.00
23	1	6	13894.00	26827.00	203.25	0	Spot (Block23, Row6, Column1)	1088.30	902.00	537.56	0.08	0.49	287.00	284.41	287.00	50.01	0.00	0.18	100.00	100.00	0.00	615.00	801.30	1272221.00	16.07	525.19	504.00
23	2	6	14194.00	26829.00	200.50	0	Spot (Block23, Row6, Column2)	521.83	486.00	139.81	0.03	0.27	282.00	276.73	282.00	44.99	0.01	0.16	98.00	94.00	0.00	204.00	239.83	592794.00	5.45	343.19	333.00
23	3	6	14492.00	26830.00	147.00	0	Spot (Block23, Row6, Column3)	1913.94	1821.00	1057.53	0.02	0.55	273.00	263.48	273.00	37.89	0.02	0.14	100.00	100.00	0.00	1548.00	1640.94	1127310.00	43.56	618.80	551.00
23	4	6	14787.00	26839.00	139.85	0	Spot (Block23, Row6, Column4)	354.35	370.00	55.64	0.02	0.16	269.00	263.49	269.00	43.62	0.01	0.17	64.00	53.00	0.00	101.00	85.35	187097.00	2.08	308.27	296.00
23	5	6	15100.00	26838.00	142.85	0	Spot (Block23, Row6, Column5)	5177.67	4837.00	2859.65	0.03	0.55	279.00	271.34	279.00	45.93	0.01	0.17	100.00	100.00	0.00	4558.00	4898.67	2863251.00	106.82	1359.07	1013.50
23	6	6	15392.00	26840.00	193.85	0	Spot (Block23, Row6, Column6)	345.77	325.00	61.38	0.03	0.18	280.00	271.08	280.00	42.99	0.01	0.16	51.00	45.00	0.00	45.00	65.77	367898.00	1.74	280.44	287.00
23	7	6	15698.00	26838.00	147.25	0	Spot (Block23, Row6, Column7)	1117.36	988.00	563.16	0.05	0.50	278.00	269.45	278.00	40.39	0.01	0.15	100.00	100.00	0.00	710.00	839.36	663714.00	20.99	445.09	397.00
23	8	6	16001.00	26843.00	148.30	0	Spot (Block23, Row6, Column8)	1548.76	1318.00	942.59	0.07	0.61	281.00	275.96	281.00	37.67	0.01	0.14	100.00	100.00	0.00	1037.00	1267.76	933902.00	33.79	544.64	467.00
23	1	7	13892.00	27139.00	182.70	0	Spot (Block23, Row7, Column1)	365.21	370.00	60.47	0.01	0.17	284.00	275.35	284.00	42.04	0.01	0.15	59.00	50.00	0.00	86.00	81.21	341468.00	2.14	306.96	302.00
23	2	7	14188.00	27134.00	165.35	0	Spot (Block23, Row7, Column2)	330.55	310.00	51.47	0.03	0.16	281.00	271.01	281.00	34.25	0.02	0.13	42.00	32.00	0.00	29.00	49.55	250886.00	1.74	302.74	296.00
23	3	7	14486.00	27142.00	183.10	0	Spot (Block23, Row7, Column3)	336.96	316.00	48.38	0.03	0.14	273.00	262.15	273.00	38.33	0.02	0.15	57.00	33.00	0.00	43.00	63.96	316738.00	1.95	294.85	295.00
23	4	7	14812.00	27129.00	185.65	0	Spot (Block23, Row7, Column4)	313.07	301.00	54.96	0.02	0.18	244.00	253.32	244.00	38.96	0.02	0.15	75.00	29.00	0.00	57.00	69.07	304305.00	1.53	290.40	290.50
23	5	7	15092.00	27135.00	174.45	0	Spot (Block23, Row7, Column5)	433.27	412.00	89.85	0.02	0.21	261.00	260.92	261.00	46.90	0.00	0.18	94.00	82.00	0.00	151.00	172.27	366550.00	3.68	317.60	306.00
23	6	7	15392.00	27139.00	180.65	0	Spot (Block23, Row7, Column6)	654.21	627.00	181.77	0.02	0.28	277.00	270.78	277.00	52.13	0.01	0.19	99.00	97.00	0.00	350.00	377.21	597952.00	7.35	382.19	381.00
23	7	7	15687.00	27145.00	148.00	0	Spot (Block23, Row7, Column7)	1357.47	1263.00	697.32	0.03	0.51	277.00	267.26	277.00	40.71	0.02	0.15	100.00	100.00	0.00	986.00	1080.47	809054.00	26.78	534.36	451.50
23	8	7	15998.00	27142.00	192.05	0	Spot (Block23, Row7, Column8)	549.47	528.00	109.48	0.02	0.20	279.00	271.92	279.00	34.73	0.01	0.13	99.00	99.00	0.00	249.00	270.47	570346.00	7.99	366.86	367.00
23	1	8	13889.00	27434.00	156.30	0	Spot (Block23, Row8, Column1)	581.28	549.00	228.98	0.02	0.39	286.00	278.68	286.00	37.89	0.01	0.14	97.00	91.00	0.00	263.00	295.28	390621.00	7.99	344.61	334.50
23	2	8	14185.00	27435.00	214.35	0	Spot (Block23, Row8, Column2)	337.64	315.00	52.29	0.03	0.15	284.00	275.86	284.00	34.25	0.01	0.12	45.00	33.00	0.00	31.00	53.64	442307.00	1.80	296.42	297.00
23	3	8	14485.00	27435.00	153.70	0	Spot (Block23, Row8, Column3)	826.02	626.00	501.97	0.12	0.61	273.00	264.41	273.00	38.67	0.01	0.15	99.00	91.00	0.00	353.00	553.02	541044.00	14.52	356.92	349.00
23	4	8	14793.00	27435.00	156.25	0	Spot (Block23, Row8, Column4)	1595.22	1441.00	671.28	0.04	0.42	256.00	258.18	256.00	42.40	0.00	0.16	100.00	100.00	0.00	1185.00	1339.22	1070392.00	31.53	539.05	503.00
23	5	8	15092.00	27437.00	147.00	-50	Spot (Block23, Row8, Column5)	280.75	285.00	45.33	0.01	0.16	250.00	258.44	250.00	45.88	0.01	0.18	35.00	7.00	0.00	35.00	30.75	167328.00	0.49	292.60	290.50
23	6	8	15398.00	27438.00	189.05	0	Spot (Block23, Row8, Column6)	1513.18	1090.00	940.23	0.14	0.62	273.00	268.94	273.00	57.22	0.01	0.21	100.00	100.00	0.00	817.00	1240.18	1525290.00	21.74	551.71	534.50
23	7	8	15696.00	27441.00	158.60	0	Spot (Block23, Row8, Column7)	541.35	487.00	184.69	0.05	0.34	269.00	265.29	269.00	47.12	0.01	0.18	90.00	84.00	0.00	218.00	272.35	376783.00	5.86	314.57	306.00
23	8	8	15975.00	27441.00	154.50	0	Spot (Block23, Row8, Column8)	438.76	417.00	101.31	0.02	0.23	272.00	264.92	272.00	33.55	0.01	0.13	95.00	83.00	0.00	145.00	166.76	288704.00	5.18	314.51	304.00
24	1	1	18406.00	25352.00	154.30	0	Spot (Block24, Row1, Column1)	12506.36	10701.50	6791.12	0.07	0.54	397.00	408.97	397.00	70.73	0.01	0.17	100.00	100.00	0.00	10304.50	12109.36	8129136.00	171.04	3195.27	2255.50
24	2	1	18702.00	25353.00	150.60	0	Spot (Block24, Row1, Column2)	1143.95	1080.00	403.14	0.02	0.35	400.00	411.19	400.00	64.33	0.01	0.16	100.00	99.00	0.00	680.00	743.95	708104.00	11.39	606.02	576.00
24	3	1	19003.00	25353.00	147.85	0	Spot (Block24, Row1, Column3)	1339.26	1212.00	646.83	0.04	0.48	401.00	411.44	401.00	54.36	0.01	0.13	100.00	97.00	0.00	811.00	938.26	802215.00	17.07	636.75	587.00
24	4	1	19297.00	25361.00	148.85	0	Spot (Block24, Row1, Column4)	1021.85	995.50	324.77	0.01	0.32	402.00	412.87	402.00	46.23	0.01	0.11	100.00	100.00	0.00	593.50	619.85	619240.00	13.17	585.31	564.50
24	5	1	19603.00	25364.00	148.90	0	Spot (Block24, Row1, Column5)	2839.20	2311.00	1914.79	0.09	0.67	401.00	411.43	401.00	47.63	0.01	0.12	100.00	100.00	0.00	1910.00	2438.20	1717717.00	50.97	872.07	811.50
24	6	1	19899.00	25362.00	147.65	0	Spot (Block24, Row1, Column6)	2293.09	1991.00	1167.95	0.06	0.51	400.00	409.67	400.00	47.34	0.01	0.12	100.00	100.00	0.00	1591.00	1893.09	1359800.00	39.78	880.59	705.00
24	7	1	20208.00	25362.00	118.65	0	Spot (Block24, Row1, Column7)	4560.70	4327.00	1888.05	0.02	0.41	401.00	420.65	401.00	89.37	0.02	0.21	100.00	100.00	0.00	3926.00	4159.70	1701140.00	46.32	1347.50	1127.50
24	8	1	20495.00	25371.00	147.40	0	Spot (Block24, Row1, Column8)	38658.59	37208.50	18783.44	0.02	0.49	404.00	441.87	404.00	125.46	0.04	0.28	100.00	100.00	14.02	36804.50	38254.59	22885968.00	304.61	7352.34	5539.00
24	1	2	18440.00	25652.00	274.40	0	Spot (Block24, Row2, Column1)	430.57	405.00	63.41	0.03	0.15	397.00	403.26	397.00	65.47	0.01	0.16	34.00	3.00	0.00	8.00	33.57	942956.00	0.42	391.13	396.00
24	2	2	18702.00	25660.00	130.05	0	Spot (Block24, Row2, Column2)	1635.69	1534.00	536.56	0.03	0.33	397.00	400.61	397.00	49.79	0.00	0.12	100.00	100.00	0.00	1137.00	1238.69	744238.00	24.81	690.84	646.00
24	3	2	18995.00	25650.00	202.65	0	Spot (Block24, Row2, Column3)	466.12	481.50	73.34	0.01	0.16	399.00	407.36	399.00	53.57	0.01	0.13	53.00	25.00	0.00	82.50	67.12	545365.00	1.10	433.08	406.00
24	4	2	19298.00	25659.00	172.70	0	Spot (Block24, Row2, Column4)	1110.13	1097.00	313.18	0.01	0.28	402.00	413.87	402.00	53.37	0.01	0.13	100.00	99.00	0.00	695.00	708.13	924738.00	13.05	616.15	617.00
24	5	2	19604.00	25658.00	178.95	0	Spot (Block24, Row2, Column5)	696.46	678.00	140.25	0.01	0.20	402.00	462.04	402.00	359.40	0.06	0.78	34.00	0.00	0.00	276.00	294.46	626122.00	0.65	504.78	495.00
24	6	2	19900.00	25667.00	161.45	0	Spot (Block24, Row2, Column6)	694.40	669.00	179.57	0.02	0.26	399.00	441.82	399.00	295.22	0.04	0.67	44.00	5.00	0.00	270.00	295.40	501358.00	0.86	481.28	481.00
24	7	2	20199.00	25665.00	165.00	0	Spot (Block24, Row2, Column7)	840.63	770.00	298.66	0.04	0.36	398.00	404.17	398.00	46.14	0.01	0.11	99.00	97.00	0.00	372.00	442.63	637201.00	9.46	499.56	503.00
24	8	2	20503.00	25652.00	223.75	0	Spot (Block24, Row2, Column8)	455.97	459.50	51.84	0.00	0.11	402.00	425.01	402.00	105.52	0.02	0.25	15.00	0.00	0.00	57.50	53.97	652949.00	0.29	422.15	416.00
24	1	3	18400.00	25956.00	149.10	0	Spot (Block24, Row3, Column1)	2365.96	2122.00	1454.42	0.05	0.61	394.00	391.79	394.00	49.34	0.00	0.13	100.00	100.00	0.00	1728.00	1971.96	1436137.00	40.01	831.15	690.00
24	2	3	18711.00	25959.00	216.35	0	Spot (Block24, Row3, Column2)	443.61	418.00	60.77	0.03	0.14	395.00	395.20	395.00	48.85	0.00	0.12	41.00	24.00	0.00	23.00	48.61	593103.00	0.99	405.17	395.00
24	3	3	18989.00	25948.00	157.35	0	Spot (Block24, Row3, Column3)	780.35	697.00	432.95	0.05	0.55	397.00	404.80	397.00	51.11	0.01	0.13	98.00	83.00	0.00	300.00	383.35	529856.00	7.35	487.74	488.00
24	4	3	19302.00	25959.00	150.50	0	Spot (Block24, Row3, Column4)	1756.69	1592.00	841.93	0.04	0.48	399.00	411.45	399.00	52.28	0.01	0.13	100.00	100.00	0.00	1193.00	1357.69	1092660.00	25.73	701.54	670.50
24	5	3	19601.00	25961.00	147.00	-50	Spot (Block24, Row3, Column5)	640.44	589.00	171.56	0.04	0.27	400.00	463.37	400.00	354.72	0.06	0.77	20.00	2.00	0.00	189.00	240.44	378499.00	0.50	503.81	492.00
24	6	3	19903.00	25961.00	192.75	0	Spot (Block24, Row3, Column6)	1520.58	1378.50	612.95	0.04	0.40	403.00	471.40	403.00	364.83	0.07	0.77	97.00	65.00	0.00	975.50	1117.58	1596611.00	2.88	730.71	726.50
24	7	3	20207.00	25974.00	148.00	0	Spot (Block24, Row3, Column7)	2131.78	1780.50	1218.63	0.08	0.57	401.00	411.69	401.00	48.27	0.01	0.12	100.00	100.00	0.00	1379.50	1730.78	1266278.00	35.63	793.11	723.50
24	8	3	20499.00	25971.00	161.70	0	Spot (Block24, Row3, Column8)	606.72	599.00	89.95	0.01	0.15	402.00	412.25	402.00	40.81	0.01	0.10	97.00	95.00	0.00	197.00	204.72	438660.00	4.77	478.59	486.00
24	1	4	18397.00	26251.00	149.55	0	Spot (Block24, Row4, Column1)	1709.59	1574.00	869.39	0.04	0.51	393.00	392.24	393.00	51.01	0.00	0.13	100.00	100.00	0.00	1181.00	1316.59	1042850.00	25.83	698.48	673.00
24	2	4	18702.00	26254.00	194.60	0	Spot (Block24, Row4, Column2)	628.07	588.00	142.45	0.03	0.23	396.00	399.21	396.00	52.26	0.00	0.13	95.00	83.00	0.00	192.00	232.07	671403.00	4.38	476.17	481.50
24	3	4	19004.00	26257.00	148.80	0	Spot (Block24, Row4, Column3)	5934.69	5192.50	3386.00	0.06	0.57	398.00	405.57	398.00	53.98	0.01	0.13	100.00	100.00	0.00	4794.50	5536.69	3596421.00	102.44	1715.94	1496.00
24	4	4	19302.00	26261.00	193.65	0	Spot (Block24, Row4, Column4)	469.47	484.00	59.79	0.01	0.13	396.00	400.41	396.00	51.73	0.00	0.13	59.00	31.00	0.00	88.00	73.47	496698.00	1.33	442.80	412.00
24	5	4	19591.00	26274.00	150.65	0	Spot (Block24, Row4, Column5)	515.27	483.50	204.00	0.03	0.40	397.00	400.76	397.00	45.12	0.00	0.11	63.00	45.00	0.00	86.50	118.27	319466.00	2.54	446.16	421.00
24	6	4	19900.00	26260.00	188.75	0	Spot (Block24, Row4, Column6)	691.62	674.00	132.93	0.01	0.19	401.00	409.02	401.00	45.39	0.01	0.11	99.00	95.00	0.00	273.00	290.62	693000.00	6.23	499.05	487.00
24	7	4	20192.00	26264.00	148.00	0	Spot (Block24, Row4, Column7)	1797.79	1477.00	1146.14	0.09	0.64	401.00	413.55	401.00	48.68	0.01	0.12	100.00	100.00	0.00	1076.00	1396.79	1073278.00	28.44	693.93	610.50
24	8	4	20502.00	26272.00	161.10	0	Spot (Block24, Row4, Column8)	794.02	761.50	237.33	0.02	0.30	407.00	422.74	407.00	44.92	0.02	0.11	98.00	93.00	0.00	354.50	387.02	573284.00	8.27	510.54	503.00
24	1	5	18408.00	26558.00	147.15	0	Spot (Block24, Row5, Column1)	2108.15	1821.00	1008.13	0.06	0.48	395.00	400.95	395.00	55.83	0.01	0.14	100.00	100.00	0.00	1426.00	1713.15	1245918.00	30.58	788.39	686.00
24	2	5	18696.00	26552.00	187.75	0	Spot (Block24, Row5, Column2)	601.12	574.00	139.46	0.02	0.23	398.00	402.75	398.00	52.81	0.01	0.13	91.00	72.00	0.00	176.00	203.12	598712.00	3.76	448.26	465.00
24	3	5	18996.00	26553.00	157.45	0	Spot (Block24, Row5, Column3)	1204.90	1102.00	440.47	0.04	0.37	398.00	404.32	398.00	56.25	0.01	0.14	100.00	100.00	0.00	704.00	806.90	821739.00	14.23	598.92	591.50
24	4	5	19302.00	26558.00	154.65	0	Spot (Block24, Row5, Column4)	1260.94	1043.00	601.65	0.08	0.48	396.00	399.24	396.00	56.48	0.00	0.14	100.00	100.00	0.00	647.00	864.94	828437.00	15.26	582.42	589.00
24	5	5	19602.00	26564.00	146.20	0	Spot (Block24, Row5, Column5)	9305.05	8697.00	5313.78	0.03	0.57	396.00	401.56	396.00	57.50	0.01	0.14	100.00	100.00	0.00	8301.00	8909.05	5424844.00	154.84	2219.08	1552.00
24	6	5	19904.00	26560.00	155.60	0	Spot (Block24, Row5, Column6)	723.97	685.00	195.25	0.02	0.27	397.00	404.55	397.00	49.55	0.01	0.12	99.00	89.00	0.00	288.00	326.97	482890.00	6.45	493.49	493.50
24	7	5	20203.00	26566.00	184.45	0	Spot (Block24, Row5, Column7)	1365.95	1288.00	507.02	0.03	0.37	403.00	419.77	403.00	54.02	0.02	0.13	100.00	100.00	0.00	885.00	962.95	1309943.00	17.51	673.60	667.00
24	8	5	20504.00	26568.00	146.00	0	Spot (Block24, Row5, Column8)	3704.52	3307.00	2439.29	0.05	0.66	412.00	432.77	412.00	52.17	0.02	0.12	100.00	100.00	0.00	2895.00	3292.52	2141212.00	62.71	1046.43	843.50
24	1	6	18394.00	26851.00	195.60	0	Spot (Block24, Row6, Column1)	1360.40	1189.00	541.97	0.06	0.40	398.00	410.54	398.00	61.89	0.01	0.15	100.00	100.00	0.00	791.00	962.40	1474670.00	15.35	707.46	706.00
24	2	6	18700.00	26856.00	212.70	0	Spot (Block24, Row6, Column2)	958.45	905.00	286.54	0.02	0.30	403.00	419.38	403.00	59.24	0.02	0.14	100.00	98.00	0.00	502.00	555.45	1238319.00	9.10	588.21	584.00
24	3	6	18991.00	26859.00	146.45	0	Spot (Block24, Row6, Column3)	3445.73	3045.00	1929.98	0.05	0.56	401.00	411.97	401.00	55.52	0.01	0.13	100.00	100.00	0.00	2644.00	3044.73	2008863.00	54.65	1131.52	922.00
24	4	6	19296.00	26850.00	176.40	0	Spot (Block24, Row6, Column4)	578.77	562.50	111.03	0.01	0.19	399.00	402.10	399.00	53.70	0.00	0.13	94.00	69.00	0.00	163.50	179.77	502370.00	3.29	460.38	457.50
24	5	6	19599.00	26864.00	145.35	0	Spot (Block24, Row6, Column5)	10471.36	9205.00	6470.95	0.06	0.62	397.00	401.15	397.00	58.01	0.00	0.14	100.00	100.00	0.00	8808.00	10074.36	6041975.00	173.60	2287.66	1864.00
24	6	6	19900.00	26868.00	164.50	0	Spot (Block24, Row6, Column6)	641.01	579.00	195.62	0.04	0.31	397.00	405.29	397.00	50.55	0.01	0.12	90.00	72.00	0.00	182.00	244.01	481401.00	4.66	463.94	467.00
24	7	6	20198.00	26864.00	148.15	0	Spot (Block24, Row6, Column7)	2956.65	2624.00	1738.61	0.05	0.59	403.00	422.50	403.00	55.35	0.02	0.13	100.00	100.00	0.00	2221.00	2553.65	1768078.00	45.78	1037.03	837.00
24	8	6	20506.00	26870.00	149.30	0	Spot (Block24, Row6, Column8)	3782.74	3299.00	2377.71	0.06	0.63	410.00	431.07	410.00	50.83	0.02	0.12	100.00	100.00	0.00	2889.00	3372.74	2288559.00	65.93	1185.80	900.00
24	1	7	18402.00	27153.00	186.70	0	Spot (Block24, Row7, Column1)	750.06	691.00	211.79	0.04	0.28	398.00	403.86	398.00	55.76	0.01	0.14	99.00	92.00	0.00	293.00	352.06	737306.00	6.21	503.09	495.50
24	2	7	18685.00	27143.00	222.70	0	Spot (Block24, Row7, Column2)	484.18	480.00	86.34	0.00	0.18	402.00	414.53	402.00	53.36	0.01	0.13	62.00	22.00	0.00	78.00	82.18	687542.00	1.31	433.65	409.50
24	3	7	18978.00	27164.00	199.25	0	Spot (Block24, Row7, Column3)	463.44	475.00	71.94	0.01	0.16	400.00	410.36	400.00	50.06	0.01	0.12	52.00	30.00	0.00	75.00	63.44	522295.00	1.06	434.19	414.00
24	4	7	19293.00	27143.00	231.60	0	Spot (Block24, Row7, Column4)	445.42	421.00	62.20	0.02	0.14	399.00	403.93	399.00	48.69	0.01	0.12	44.00	21.00	0.00	22.00	46.42	686393.00	0.85	409.79	401.00
24	5	7	19596.00	27161.00	169.50	0	Spot (Block24, Row7, Column5)	970.92	913.00	293.52	0.03	0.30	400.00	407.39	400.00	51.83	0.01	0.13	100.00	99.00	0.00	513.00	570.92	779646.00	10.87	554.17	536.50
24	6	7	19895.00	27167.00	191.60	0	Spot (Block24, Row7, Column6)	1082.82	1075.50	307.02	0.00	0.28	401.00	423.27	401.00	68.46	0.02	0.16	100.00	98.00	0.00	674.50	681.82	1121803.00	9.63	602.24	602.00
24	7	7	20192.00	27168.00	148.95	0	Spot (Block24, Row7, Column7)	3217.10	2737.00	1652.76	0.07	0.51	407.00	430.73	407.00	58.18	0.02	0.14	100.00	100.00	0.00	2330.00	2810.10	1965647.00	47.90	1062.71	831.50
24	8	7	20500.00	27168.00	193.65	0	Spot (Block24, Row7, Column8)	967.39	959.50	194.55	0.00	0.20	425.00	446.13	425.00	52.29	0.02	0.12	100.00	99.00	0.00	534.50	542.39	1025434.00	9.97	595.68	568.00
24	1	8	18382.00	27465.00	154.60	0	Spot (Block24, Row8, Column1)	718.12	667.00	290.95	0.03	0.41	397.00	401.52	397.00	48.07	0.00	0.12	99.00	95.00	0.00	270.00	321.12	468935.00	6.59	486.46	487.00
24	2	8	18694.00	27457.00	156.15	0	Spot (Block24, Row8, Column2)	755.61	709.00	204.59	0.03	0.27	397.00	405.15	397.00	47.96	0.01	0.12	99.00	98.00	0.00	312.00	358.61	507771.00	7.31	508.16	513.00
24	3	8	18988.00	27461.00	152.90	0	Spot (Block24, Row8, Column3)	1477.74	1166.50	894.75	0.10	0.61	400.00	409.80	400.00	48.99	0.01	0.12	100.00	100.00	0.00	766.50	1077.74	942798.00	21.80	602.45	589.00
24	4	8	19291.00	27459.00	152.50	0	Spot (Block24, Row8, Column4)	886.04	863.00	258.91	0.01	0.29	403.00	411.33	403.00	49.52	0.01	0.12	100.00	97.00	0.00	460.00	483.04	565293.00	9.59	536.50	519.00
24	5	8	19600.00	27466.00	178.65	0	Spot (Block24, Row8, Column5)	477.03	492.00	62.46	0.01	0.13	402.00	416.99	402.00	57.96	0.02	0.14	62.00	15.00	0.00	90.00	75.03	425989.00	1.04	445.72	431.00
24	6	8	19896.00	27462.00	183.30	0	Spot (Block24, Row8, Column6)	2263.20	1899.00	1256.82	0.08	0.56	408.00	434.32	408.00	69.76	0.03	0.16	100.00	100.00	0.00	1491.00	1855.20	2129667.00	26.22	862.54	848.00
24	7	8	20192.00	27459.00	149.25	0	Spot (Block24, Row8, Column7)	1122.06	1068.00	372.13	0.02	0.33	415.00	439.84	415.00	61.46	0.03	0.14	100.00	100.00	0.00	653.00	707.06	685577.00	11.10	607.85	574.50
24	8	8	20483.00	27467.00	166.55	0	Spot (Block24, Row8, Column8)	639.88	607.00	103.15	0.02	0.16	485.00	471.79	485.00	62.39	0.01	0.13	81.00	49.00	0.00	122.00	154.88	492709.00	2.69	503.62	504.00
25	1	1	4878.00	29766.00	150.45	0	Spot (Block25, Row1, Column1)	16562.38	14561.50	8679.66	0.06	0.52	505.00	542.24	505.00	128.32	0.03	0.24	100.00	100.00	0.00	14056.50	16057.38	10301802.00	124.84	4099.86	3382.00
25	2	1	5169.00	29776.00	145.90	0	Spot (Block25, Row1, Column2)	29092.18	26579.00	15603.08	0.04	0.54	507.00	554.20	507.00	153.34	0.04	0.28	100.00	100.00	0.86	26072.00	28585.18	16873464.00	186.11	5180.24	4252.00
25	3	1	5476.00	29774.00	147.15	0	Spot (Block25, Row1, Column3)	1399.87	1266.50	507.60	0.04	0.36	509.00	545.72	509.00	116.71	0.03	0.21	99.00	99.00	0.00	757.50	890.87	825925.00	7.32	745.87	717.50
25	4	1	5770.00	29781.00	142.70	0	Spot (Block25, Row1, Column4)	25278.71	23016.00	13582.30	0.04	0.54	508.00	543.95	508.00	105.12	0.03	0.19	100.00	100.00	0.00	22508.00	24770.71	14080241.00	235.30	4809.24	3719.00
25	5	1	6074.00	29782.00	141.05	0	Spot (Block25, Row1, Column5)	2989.65	2636.00	1377.95	0.05	0.46	518.00	554.57	518.00	100.36	0.03	0.18	100.00	100.00	0.00	2118.00	2471.65	1605440.00	24.26	1152.73	979.00
25	6	1	6366.00	29775.00	141.05	0	Spot (Block25, Row1, Column6)	14430.23	13367.00	7626.51	0.03	0.53	557.00	563.45	557.00	103.28	0.00	0.18	100.00	100.00	0.00	12810.00	13873.23	7777895.00	134.27	3976.86	3076.00
25	7	1	6681.00	29778.00	113.50	0	Spot (Block25, Row1, Column7)	14812.64	14314.00	5161.24	0.01	0.35	579.00	581.91	579.00	155.58	0.00	0.27	100.00	100.00	0.00	13735.00	14233.64	4962236.00	91.47	4382.41	3228.00
25	8	1	6966.00	29789.00	145.80	0	Spot (Block25, Row1, Column8)	42742.53	42562.50	18348.47	0.00	0.43	589.00	605.96	589.00	186.29	0.01	0.31	100.00	100.00	23.37	41973.50	42153.53	24876272.00	226.19	7496.98	6255.50
25	1	2	4882.00	30069.00	192.65	0	Spot (Block25, Row2, Column1)	550.05	533.00	52.53	0.01	0.10	502.00	521.99	502.00	73.22	0.02	0.14	39.00	2.00	0.00	31.00	48.05	578106.00	0.38	536.69	513.00
25	2	2	5169.00	30082.00	126.35	0	Spot (Block25, Row2, Column2)	1593.31	1519.50	434.80	0.02	0.27	500.00	523.70	500.00	123.17	0.02	0.24	100.00	99.00	0.00	1019.50	1093.31	675562.00	8.68	785.52	775.00
25	3	2	5460.00	30063.00	198.65	0	Spot (Block25, Row2, Column3)	590.25	591.00	65.12	0.00	0.11	505.00	520.43	505.00	57.65	0.01	0.11	69.00	19.00	0.00	86.00	85.25	658721.00	1.21	525.23	506.00
25	4	2	5777.00	30079.00	192.40	0	Spot (Block25, Row2, Column4)	1018.29	964.00	295.34	0.02	0.29	509.00	541.30	509.00	97.78	0.03	0.18	98.00	87.00	0.00	455.00	509.29	1069209.00	4.88	674.04	675.00
25	5	2	6074.00	30080.00	165.50	0	Spot (Block25, Row2, Column5)	1530.02	1460.00	464.33	0.02	0.30	514.00	543.08	514.00	81.75	0.02	0.15	100.00	100.00	0.00	946.00	1016.02	1165878.00	12.07	774.69	741.00
25	6	2	6367.00	30081.00	151.15	0	Spot (Block25, Row2, Column6)	1086.71	1041.50	307.71	0.02	0.28	583.00	579.29	583.00	128.30	0.00	0.22	94.00	75.00	0.00	458.50	503.71	680281.00	3.96	714.36	714.50
25	7	2	6681.00	30081.00	151.90	0	Spot (Block25, Row2, Column7)	1106.00	1052.50	321.50	0.02	0.29	561.00	557.47	561.00	82.85	0.00	0.15	98.00	90.00	0.00	491.50	545.00	696779.00	6.62	698.82	696.50
25	8	2	6965.00	30074.00	230.60	0	Spot (Block25, Row2, Column8)	613.74	593.00	89.05	0.01	0.15	536.00	570.98	536.00	151.01	0.03	0.26	26.00	0.00	0.00	57.00	77.74	938410.00	0.28	581.09	591.00
25	1	3	4873.00	30373.00	137.65	0	Spot (Block25, Row3, Column1)	3320.71	3144.50	1442.60	0.02	0.43	497.00	506.56	497.00	69.83	0.01	0.14	100.00	100.00	0.00	2647.50	2823.71	1706844.00	40.30	1233.88	973.00
25	2	3	5165.00	30364.00	219.10	0	Spot (Block25, Row3, Column2)	556.34	559.00	60.92	0.00	0.11	497.00	511.51	497.00	79.56	0.01	0.16	45.00	7.00	0.00	62.00	59.34	761627.00	0.56	510.00	501.00
25	3	3	5464.00	30370.00	150.90	0	Spot (Block25, Row3, Column3)	882.32	714.50	827.47	0.09	0.94	505.00	529.45	505.00	132.81	0.02	0.25	72.00	41.00	0.00	209.50	377.32	548804.00	2.66	600.72	596.00
25	4	3	5774.00	30374.00	140.05	0	Spot (Block25, Row3, Column4)	32618.96	30299.50	17777.74	0.03	0.55	510.00	539.27	510.00	104.18	0.02	0.19	100.00	100.00	3.79	29789.50	32108.96	17222816.00	307.94	7691.64	5238.00
25	5	3	6077.00	30370.00	147.55	0	Spot (Block25, Row3, Column5)	725.66	689.00	140.85	0.02	0.19	522.00	561.35	522.00	131.55	0.03	0.23	63.00	35.00	0.00	167.00	203.66	430317.00	1.25	567.32	567.00
25	6	3	6371.00	30378.00	224.55	0	Spot (Block25, Row3, Column6)	7212.67	4894.50	4610.77	0.17	0.64	581.00	597.42	581.00	172.54	0.01	0.29	100.00	100.00	0.00	4313.50	6631.67	10429523.00	38.34	2523.75	2455.00
25	7	3	6680.00	30389.00	140.50	0	Spot (Block25, Row3, Column7)	1993.90	1890.00	782.93	0.02	0.39	567.00	572.82	567.00	137.27	0.00	0.24	100.00	97.00	0.00	1323.00	1426.90	1066734.00	10.35	897.15	833.50
25	8	3	6973.00	30396.00	157.90	0	Spot (Block25, Row3, Column8)	1198.85	1136.50	327.06	0.02	0.27	538.00	557.38	538.00	84.63	0.02	0.15	98.00	96.00	0.00	598.50	660.85	824812.00	7.58	743.61	728.00
25	1	4	4868.00	30672.00	137.40	0	Spot (Block25, Row4, Column1)	31976.89	29812.00	17076.77	0.03	0.53	499.00	526.84	499.00	123.17	0.02	0.23	100.00	100.00	2.53	29313.00	31477.89	16404145.00	255.33	6553.19	4995.00
25	2	4	5170.00	30673.00	179.20	0	Spot (Block25, Row4, Column2)	2459.09	2165.50	1170.85	0.06	0.48	505.00	551.84	505.00	182.26	0.04	0.33	100.00	99.00	0.00	1660.50	1954.09	2213181.00	10.46	1007.45	1019.00
25	3	4	5472.00	30673.00	143.60	0	Spot (Block25, Row4, Column3)	61131.19	65535.00	8730.43	0.03	0.14	517.00	585.42	517.00	225.82	0.05	0.39	100.00	100.00	73.65	65018.00	60614.19	33866936.00	268.12	18007.96	13725.50
25	4	4	5751.00	30673.00	187.70	0	Spot (Block25, Row4, Column4)	678.22	683.00	93.90	0.00	0.14	518.00	557.49	518.00	151.10	0.03	0.27	55.00	6.00	0.00	165.00	160.22	672115.00	0.80	587.97	593.00
25	5	4	6063.00	30693.00	158.85	0	Spot (Block25, Row4, Column5)	682.82	667.00	172.07	0.01	0.25	523.00	556.66	523.00	103.64	0.03	0.19	55.00	21.00	0.00	144.00	159.82	477976.00	1.22	614.41	609.50
25	6	4	6374.00	30682.00	166.95	0	Spot (Block25, Row4, Column6)	2479.57	2454.00	828.38	0.00	0.33	578.00	575.96	578.00	125.98	0.00	0.22	100.00	100.00	0.00	1876.00	1901.57	1916707.00	15.11	1104.45	1015.00
25	7	4	6666.00	30683.00	140.60	0	Spot (Block25, Row4, Column7)	2310.21	2237.50	900.84	0.01	0.39	579.00	576.75	579.00	109.30	0.00	0.19	100.00	100.00	0.00	1658.50	1731.21	1242891.00	15.86	970.14	923.00
25	8	4	6968.00	30692.00	146.30	0	Spot (Block25, Row4, Column8)	910.01	887.00	212.56	0.01	0.23	578.00	572.97	578.00	93.99	0.00	0.16	88.00	71.00	0.00	309.00	332.01	530537.00	3.59	696.86	696.50
25	1	5	4873.00	30971.00	138.90	0	Spot (Block25, Row5, Column1)	45414.74	49145.00	19699.49	0.03	0.43	502.00	538.30	502.00	159.06	0.03	0.30	100.00	100.00	38.05	48643.00	44912.74	23752016.00	282.13	9800.78	7819.00
25	2	5	5168.00	30974.00	151.10	0	Spot (Block25, Row5, Column2)	1224.69	1168.00	316.55	0.02	0.26	507.00	554.81	507.00	149.84	0.04	0.27	99.00	96.00	0.00	661.00	717.69	765429.00	4.47	711.24	705.00
25	3	5	5470.00	30976.00	148.00	0	Spot (Block25, Row5, Column3)	11809.07	10307.50	6378.48	0.06	0.54	517.00	594.41	517.00	206.89	0.06	0.35	100.00	100.00	0.00	9790.50	11292.07	7061825.00	54.21	2449.05	2196.00
25	4	5	5769.00	30975.00	138.30	0	Spot (Block25, Row5, Column4)	9245.45	8480.00	4718.16	0.04	0.51	532.00	580.10	532.00	153.77	0.04	0.27	100.00	100.00	0.00	7948.00	8713.45	4742917.00	56.35	2615.38	2106.50
25	5	5	6070.00	30982.00	143.00	0	Spot (Block25, Row5, Column5)	54618.09	65535.00	15220.54	0.08	0.28	576.00	587.69	576.00	153.84	0.01	0.26	100.00	100.00	58.14	64959.00	54042.09	30531724.00	351.22	12704.24	9010.00
25	6	5	6368.00	30982.00	147.10	0	Spot (Block25, Row5, Column6)	1151.39	1095.00	354.99	0.02	0.31	577.00	576.74	577.00	118.04	0.00	0.20	98.00	80.00	0.00	518.00	574.39	680474.00	4.87	728.17	698.50
25	7	5	6675.00	30982.00	168.90	0	Spot (Block25, Row5, Column7)	2558.53	2414.00	1059.92	0.03	0.41	563.00	577.06	563.00	114.76	0.01	0.20	100.00	100.00	0.00	1851.00	1995.53	2039147.00	17.27	1005.39	1003.50
25	8	5	6973.00	30988.00	139.35	0	Spot (Block25, Row5, Column8)	4154.24	3724.00	1984.87	0.05	0.48	578.00	579.90	578.00	108.13	0.00	0.19	100.00	100.00	0.00	3146.00	3576.24	2193438.00	33.06	1457.21	1210.00
25	1	6	4867.00	31273.00	225.95	0	Spot (Block25, Row6, Column1)	5685.88	3747.50	3844.89	0.18	0.68	505.00	557.68	505.00	170.70	0.04	0.31	100.00	100.00	0.00	3242.50	5180.88	8324129.00	30.04	2055.40	2048.00
25	2	6	5167.00	31274.00	212.15	0	Spot (Block25, Row6, Column2)	1169.09	1078.00	383.60	0.04	0.33	507.00	541.19	507.00	121.37	0.03	0.22	99.00	93.00	0.00	571.00	662.09	1503451.00	5.17	739.81	743.00
25	3	6	5462.00	31276.00	139.25	0	Spot (Block25, Row6, Column3)	29411.68	27296.00	16962.72	0.03	0.58	511.00	564.67	511.00	146.91	0.04	0.26	100.00	100.00	1.52	26785.00	28900.68	15441132.00	196.36	6782.94	4801.00
25	4	6	5767.00	31286.00	165.65	0	Spot (Block25, Row6, Column4)	756.21	724.00	122.77	0.02	0.16	516.00	555.88	516.00	115.07	0.03	0.21	80.00	48.00	0.00	208.00	240.21	573964.00	1.74	602.56	606.00
25	5	6	6069.00	31283.00	139.05	0	Spot (Block25, Row6, Column5)	42354.81	44892.00	20572.11	0.03	0.49	576.00	579.68	576.00	148.26	0.00	0.26	100.00	100.00	29.06	44316.00	41778.81	22151648.00	281.77	8965.07	7163.00
25	6	6	6376.00	31285.00	164.40	0	Spot (Block25, Row6, Column6)	1020.16	990.00	303.67	0.01	0.30	564.00	566.21	564.00	98.66	0.00	0.17	90.00	74.00	0.00	426.00	456.16	764100.00	4.60	650.06	626.50
25	7	6	6671.00	31282.00	144.20	0	Spot (Block25, Row6, Column7)	2528.79	2347.50	1001.40	0.03	0.40	562.00	568.66	562.00	97.71	0.01	0.17	100.00	100.00	0.00	1785.50	1966.79	1426238.00	20.06	1000.94	870.50
25	8	6	6972.00	31290.00	141.00	0	Spot (Block25, Row6, Column8)	3454.82	3072.00	1567.99	0.05	0.45	585.00	583.45	585.00	94.42	0.00	0.16	100.00	100.00	0.00	2487.00	2869.82	1855236.00	30.41	1378.09	1213.00
25	1	7	4867.00	31573.00	165.85	0	Spot (Block25, Row7, Column1)	3726.71	3191.50	1962.76	0.07	0.53	505.00	550.40	505.00	134.75	0.04	0.24	100.00	100.00	0.00	2686.50	3221.71	2839752.00	23.57	1155.89	1152.00
25	2	7	5170.00	31575.00	147.70	0	Spot (Block25, Row7, Column2)	997.17	960.00	235.78	0.02	0.24	502.00	528.39	502.00	99.35	0.02	0.19	99.00	94.00	0.00	458.00	495.17	591323.00	4.72	632.31	622.00
25	3	7	5457.00	31569.00	198.05	0	Spot (Block25, Row7, Column3)	640.05	611.00	79.66	0.02	0.12	504.00	528.66	504.00	82.87	0.02	0.16	77.00	41.00	0.00	107.00	136.05	711735.00	1.34	565.76	572.50
25	4	7	5772.00	31581.00	157.90	0	Spot (Block25, Row7, Column4)	902.26	856.00	228.89	0.02	0.25	507.00	535.33	507.00	71.66	0.02	0.13	99.00	89.00	0.00	349.00	395.26	626168.00	5.12	624.01	619.00
25	5	7	6069.00	31579.00	167.55	0	Spot (Block25, Row7, Column5)	1118.56	1079.00	254.91	0.02	0.23	531.00	560.65	531.00	101.77	0.02	0.18	99.00	94.00	0.00	548.00	587.56	872476.00	5.48	722.90	715.00
25	6	7	6365.00	31582.00	194.70	0	Spot (Block25, Row7, Column6)	1406.49	1328.00	467.54	0.02	0.33	576.00	590.52	576.00	182.94	0.01	0.31	97.00	82.00	0.00	752.00	830.49	1503538.00	4.46	806.70	807.50
25	7	7	6655.00	31586.00	141.55	0	Spot (Block25, Row7, Column7)	9009.88	9037.50	4219.54	0.00	0.47	575.00	572.23	575.00	110.16	0.00	0.19	100.00	100.00	0.00	8462.50	8434.88	4883355.00	76.60	2630.57	1888.00
25	8	7	6968.00	31590.00	174.70	0	Spot (Block25, Row7, Column8)	3682.53	3713.00	971.77	0.00	0.26	584.00	581.54	584.00	92.09	0.00	0.16	100.00	100.00	0.00	3129.00	3098.53	3141200.00	33.67	1548.71	1427.00
25	1	8	4854.00	31880.00	143.95	0	Spot (Block25, Row8, Column1)	1005.77	978.00	268.35	0.01	0.27	503.00	526.15	503.00	86.42	0.02	0.16	99.00	96.00	0.00	475.00	502.77	568260.00	5.55	646.12	621.50
25	2	8	5160.00	31872.00	150.30	0	Spot (Block25, Row8, Column2)	864.69	810.00	201.38	0.03	0.23	502.00	519.94	502.00	65.87	0.02	0.13	99.00	92.00	0.00	308.00	362.69	536971.00	5.23	627.92	623.00
25	3	8	5459.00	31880.00	139.00	0	Spot (Block25, Row8, Column3)	2114.02	1916.50	807.63	0.04	0.38	503.00	525.17	503.00	68.09	0.02	0.13	100.00	100.00	0.00	1413.50	1611.02	1107747.00	23.33	911.33	885.00
25	4	8	5763.00	31878.00	141.50	0	Spot (Block25, Row8, Column4)	1886.95	1800.00	585.16	0.02	0.31	505.00	530.07	505.00	72.29	0.02	0.14	100.00	100.00	0.00	1295.00	1381.95	1024615.00	18.77	875.80	850.00
25	5	8	6068.00	31892.00	201.85	0	Spot (Block25, Row8, Column5)	639.72	606.00	105.07	0.02	0.16	511.00	567.64	511.00	184.27	0.05	0.32	31.00	1.00	0.00	95.00	128.72	737593.00	0.39	572.24	585.00
25	6	8	6368.00	31883.00	211.50	0	Spot (Block25, Row8, Column6)	10075.16	5771.00	8543.43	0.24	0.85	580.00	617.25	580.00	245.53	0.03	0.40	100.00	100.00	0.00	5191.00	9495.16	12835749.00	38.52	2839.92	2758.00
25	7	8	6667.00	31882.00	139.15	0	Spot (Block25, Row8, Column7)	4626.58	4264.00	2370.00	0.04	0.51	579.00	589.00	579.00	171.04	0.01	0.29	100.00	100.00	0.00	3685.00	4047.58	2442832.00	23.61	1525.97	1350.00
25	8	8	6949.00	31887.00	137.85	0	Spot (Block25, Row8, Column8)	3334.36	2801.50	2418.07	0.08	0.73	583.00	589.34	583.00	102.14	0.00	0.17	100.00	100.00	0.00	2218.50	2751.36	1713860.00	26.87	1227.45	1088.00
26	1	1	9378.00	29794.00	150.75	0	Spot (Block26, Row1, Column1)	15013.66	13578.00	7981.83	0.04	0.53	697.00	731.84	697.00	142.97	0.02	0.20	100.00	100.00	0.00	12881.00	14316.66	9338495.00	99.90	3863.35	2994.00
26	2	1	9668.00	29805.00	152.35	0	Spot (Block26, Row1, Column2)	1906.26	1727.00	709.54	0.04	0.37	688.00	698.97	688.00	140.14	0.01	0.20	99.00	98.00	0.00	1039.00	1218.26	1210476.00	8.61	982.48	997.00
26	3	1	9978.00	29803.00	146.65	0	Spot (Block26, Row1, Column3)	3036.11	2409.00	1816.79	0.10	0.60	678.00	672.00	678.00	127.84	0.00	0.19	97.00	94.00	0.00	1731.00	2358.11	1776124.00	18.49	1113.20	1089.00
26	4	1	10270.00	29807.00	148.70	0	Spot (Block26, Row1, Column4)	1578.76	1470.50	461.51	0.03	0.29	681.00	681.79	681.00	133.67	0.00	0.20	100.00	93.00	0.00	789.50	897.76	953574.00	6.71	936.07	922.50
26	5	1	10576.00	29808.00	145.15	0	Spot (Block26, Row1, Column5)	9012.65	7215.00	6434.80	0.10	0.71	690.00	707.28	690.00	144.56	0.01	0.20	100.00	100.00	0.00	6525.00	8322.65	5182272.00	57.45	2038.07	1566.50
26	6	1	10869.00	29806.00	142.10	0	Spot (Block26, Row1, Column6)	6349.11	6048.00	3403.76	0.02	0.54	696.00	727.05	696.00	148.27	0.02	0.20	100.00	100.00	0.00	5352.00	5653.11	3492008.00	37.92	1967.54	1606.00
26	7	1	11183.00	29797.00	115.45	0	Spot (Block26, Row1, Column7)	13849.30	12794.00	5662.12	0.03	0.41	706.00	761.50	706.00	193.41	0.03	0.25	100.00	100.00	0.00	12088.00	13143.30	4833407.00	67.67	4128.54	3248.00
26	8	1	11465.00	29815.00	146.65	0	Spot (Block26, Row1, Column8)	41018.02	41359.00	18473.34	0.00	0.45	780.00	815.20	780.00	223.64	0.02	0.27	100.00	100.00	18.57	40579.00	40238.02	24077684.00	179.77	8166.77	6793.50
26	1	2	9371.00	30101.00	147.00	-50	Spot (Block26, Row2, Column1)	731.22	696.00	138.00	0.02	0.19	686.00	702.58	686.00	143.45	0.01	0.20	26.00	3.00	0.00	10.00	45.22	430689.00	0.20	717.38	690.00
26	2	2	9669.00	30105.00	125.80	0	Spot (Block26, Row2, Column2)	4214.38	4014.50	1466.18	0.02	0.35	675.00	676.55	675.00	137.86	0.00	0.20	100.00	100.00	0.00	3339.50	3539.38	1786898.00	25.66	1536.81	1480.50
26	3	2	9969.00	30100.00	207.75	0	Spot (Block26, Row2, Column3)	758.83	719.00	150.07	0.02	0.20	603.00	653.77	603.00	131.23	0.04	0.20	49.00	26.00	0.00	116.00	155.83	928811.00	0.80	692.68	693.00
26	4	2	10276.00	30108.00	170.85	0	Spot (Block26, Row2, Column4)	2317.67	2144.00	828.93	0.03	0.36	608.00	654.80	608.00	130.37	0.03	0.20	100.00	99.00	0.00	1536.00	1709.67	1881952.00	12.76	1082.81	1059.00
26	5	2	10580.00	30107.00	176.75	0	Spot (Block26, Row2, Column5)	910.32	893.00	189.82	0.01	0.21	681.00	681.41	681.00	138.14	0.00	0.20	61.00	38.00	0.00	212.00	229.32	794706.00	1.66	770.79	770.00
26	6	2	10867.00	30107.00	147.20	0	Spot (Block26, Row2, Column6)	1994.20	1788.00	827.44	0.05	0.41	691.00	716.84	691.00	155.72	0.02	0.22	100.00	95.00	0.00	1097.00	1303.20	1180564.00	8.20	983.38	965.00
26	7	2	11175.00	30110.00	153.90	0	Spot (Block26, Row2, Column7)	1849.51	1563.00	825.27	0.07	0.45	691.00	715.71	691.00	140.37	0.02	0.20	98.00	88.00	0.00	872.00	1158.51	1213280.00	8.08	937.88	919.50
26	8	2	11479.00	30136.00	195.15	0	Spot (Block26, Row2, Column8)	841.55	805.00	143.69	0.02	0.17	713.00	770.41	713.00	186.11	0.03	0.24	40.00	3.00	0.00	92.00	128.55	905506.00	0.38	778.54	693.00
26	1	3	9373.00	30402.00	144.45	0	Spot (Block26, Row3, Column1)	8215.61	7229.00	5283.46	0.06	0.64	678.00	678.38	678.00	129.74	0.00	0.19	100.00	100.00	0.00	6551.00	7537.61	4658249.00	58.09	2160.04	1717.00
26	2	3	9675.00	30402.00	188.60	0	Spot (Block26, Row3, Column2)	827.37	802.00	145.59	0.01	0.18	621.00	660.09	621.00	125.28	0.03	0.19	69.00	39.00	0.00	181.00	206.37	827366.00	1.34	748.96	772.00
26	3	3	9963.00	30401.00	148.00	0	Spot (Block26, Row3, Column3)	1571.34	1473.00	525.46	0.03	0.33	612.00	656.05	612.00	127.69	0.03	0.19	100.00	98.00	0.00	861.00	959.34	941230.00	7.17	867.10	838.50
26	4	3	10270.00	30406.00	143.55	0	Spot (Block26, Row3, Column4)	4950.58	4551.00	2766.10	0.04	0.56	628.00	662.82	628.00	132.75	0.02	0.20	100.00	100.00	0.00	3923.00	4322.58	2772327.00	32.30	1525.82	1426.00
26	5	3	10568.00	30411.00	164.20	0	Spot (Block26, Row3, Column5)	1083.84	1016.00	289.40	0.03	0.27	680.00	679.83	680.00	143.06	0.00	0.21	82.00	58.00	0.00	336.00	403.84	811795.00	2.82	800.00	803.00
26	6	3	10873.00	30407.00	204.90	0	Spot (Block26, Row3, Column6)	4489.25	3608.50	2350.08	0.09	0.52	697.00	731.35	697.00	170.65	0.02	0.23	100.00	100.00	0.00	2911.50	3792.25	5351185.00	22.02	1757.72	1761.00
26	7	3	11178.00	30419.00	145.05	0	Spot (Block26, Row3, Column7)	5250.51	4277.00	3398.65	0.09	0.65	697.00	736.84	697.00	157.15	0.02	0.21	100.00	99.00	0.00	3580.00	4553.51	3019044.00	28.72	1433.56	1271.50
26	8	3	11476.00	30426.00	156.85	0	Spot (Block26, Row3, Column8)	1213.05	1173.50	288.24	0.01	0.24	736.00	764.90	736.00	155.38	0.02	0.20	93.00	65.00	0.00	437.50	477.05	817596.00	2.88	893.82	873.50
26	1	4	9368.00	30699.00	142.80	0	Spot (Block26, Row4, Column1)	4875.86	4369.00	2653.09	0.05	0.54	692.00	704.65	692.00	129.72	0.01	0.18	100.00	100.00	0.00	3677.00	4183.86	2706100.00	32.15	1573.26	1409.00
26	2	4	9664.00	30699.00	213.75	0	Spot (Block26, Row4, Column2)	848.27	802.00	167.28	0.02	0.20	673.00	671.26	673.00	134.46	0.00	0.20	48.00	26.00	0.00	129.00	175.27	1105296.00	1.32	734.91	685.00
26	3	4	9974.00	30710.00	142.85	0	Spot (Block26, Row4, Column3)	16760.15	15393.00	9455.60	0.04	0.56	667.00	671.43	667.00	139.99	0.00	0.21	100.00	100.00	0.00	14726.00	16093.15	9335403.00	114.92	3872.39	2836.00
26	4	4	10247.00	30706.00	205.85	0	Spot (Block26, Row4, Column4)	830.22	791.00	179.60	0.02	0.22	674.00	669.63	674.00	128.83	0.00	0.19	45.00	25.00	0.00	117.00	156.22	997095.00	1.25	711.82	683.00
26	5	4	10542.00	30706.00	183.85	0	Spot (Block26, Row4, Column5)	870.10	811.50	244.89	0.03	0.28	676.00	676.05	676.00	135.55	0.00	0.20	50.00	28.00	0.00	135.50	194.10	821371.00	1.43	731.56	696.00
26	6	4	10871.00	30714.00	190.15	0	Spot (Block26, Row4, Column6)	1114.14	1076.00	247.15	0.02	0.22	683.00	697.18	683.00	146.68	0.01	0.21	90.00	67.00	0.00	393.00	431.14	1133081.00	2.84	791.41	785.00
26	7	4	11167.00	30712.00	143.70	0	Spot (Block26, Row4, Column7)	4780.32	3610.50	3319.02	0.12	0.69	692.00	722.38	692.00	139.35	0.02	0.19	100.00	100.00	0.00	2918.50	4088.32	2657856.00	29.12	1603.44	1300.00
26	8	4	11478.00	30720.00	158.25	0	Spot (Block26, Row4, Column8)	1829.48	1689.00	654.05	0.03	0.36	777.00	788.79	777.00	170.58	0.01	0.22	95.00	85.00	0.00	912.00	1052.48	1264171.00	6.10	1036.36	1006.00
26	1	5	9376.00	31011.00	144.95	0	Spot (Block26, Row5, Column1)	3776.67	3286.00	2035.78	0.06	0.54	700.00	730.71	700.00	146.63	0.02	0.20	100.00	100.00	0.00	2586.00	3076.67	2167808.00	20.77	1324.97	1254.00
26	2	5	9667.00	31008.00	164.80	0	Spot (Block26, Row5, Column2)	1197.89	1183.00	264.95	0.01	0.22	686.00	686.84	686.00	127.70	0.00	0.19	95.00	81.00	0.00	497.00	511.89	896018.00	4.00	861.99	830.00
26	3	5	9965.00	31001.00	186.50	0	Spot (Block26, Row5, Column3)	985.07	961.00	202.36	0.01	0.21	677.00	675.77	677.00	139.06	0.00	0.21	79.00	50.00	0.00	284.00	308.07	965373.00	2.22	775.82	787.00
26	4	5	10273.00	31015.00	144.70	0	Spot (Block26, Row5, Column4)	3922.25	3108.50	2486.57	0.10	0.63	678.00	678.64	678.00	132.99	0.00	0.20	100.00	100.00	0.00	2430.50	3244.25	2243526.00	24.39	1329.44	1165.00
26	5	5	10572.00	31006.00	141.35	0	Spot (Block26, Row5, Column5)	26080.58	24317.00	14744.90	0.03	0.57	689.00	710.64	689.00	169.70	0.01	0.24	100.00	100.00	0.18	23628.00	25391.58	14161757.00	149.50	6238.24	4736.50
26	6	5	10872.00	31011.00	147.30	0	Spot (Block26, Row5, Column6)	2133.84	2017.00	813.31	0.02	0.38	694.00	723.05	694.00	143.66	0.02	0.20	100.00	99.00	0.00	1323.00	1439.84	1267500.00	9.82	1111.45	1115.50
26	7	5	11170.00	31012.00	184.30	0	Spot (Block26, Row5, Column7)	1601.38	1522.00	514.81	0.02	0.32	708.00	753.18	708.00	151.48	0.03	0.20	97.00	88.00	0.00	814.00	893.38	1524516.00	5.60	959.34	916.00
26	8	5	11474.00	31016.00	145.00	0	Spot (Block26, Row5, Column8)	12739.20	10464.00	9561.50	0.09	0.75	789.00	817.94	789.00	178.10	0.02	0.22	100.00	100.00	0.00	9675.00	11950.20	7286821.00	66.93	2595.64	2148.00
26	1	6	9368.00	31301.00	204.80	0	Spot (Block26, Row6, Column1)	4202.84	3469.50	2288.00	0.08	0.54	702.00	753.59	702.00	164.99	0.03	0.22	100.00	100.00	0.00	2767.50	3500.84	5009780.00	20.91	1740.29	1743.00
26	2	6	9665.00	31306.00	204.40	0	Spot (Block26, Row6, Column2)	1171.59	1078.00	312.86	0.04	0.27	693.00	713.28	693.00	149.38	0.01	0.21	89.00	63.00	0.00	385.00	478.59	1390680.00	3.07	870.60	874.00
26	3	6	9962.00	31306.00	142.35	0	Spot (Block26, Row6, Column3)	10449.16	9600.00	5929.09	0.04	0.57	691.00	696.21	691.00	141.21	0.00	0.20	100.00	100.00	0.00	8909.00	9758.16	5715691.00	69.07	2900.56	2422.00
26	4	6	10263.00	31309.00	163.05	0	Spot (Block26, Row6, Column4)	1117.64	1016.50	343.15	0.04	0.31	684.00	692.12	684.00	149.39	0.01	0.22	79.00	58.00	0.00	332.50	433.64	820345.00	2.85	803.57	811.00
26	5	6	10568.00	31310.00	140.40	0	Spot (Block26, Row6, Column5)	39056.77	38489.00	20456.83	0.01	0.52	697.00	736.81	697.00	194.03	0.02	0.26	100.00	100.00	20.41	37792.00	38359.77	20856376.00	197.49	7732.27	6174.00
26	6	6	10867.00	31317.00	172.95	0	Spot (Block26, Row6, Column6)	1370.14	1232.50	479.46	0.05	0.35	706.00	760.30	706.00	180.90	0.03	0.24	90.00	70.00	0.00	526.50	664.14	1137220.00	3.37	860.24	806.00
26	7	6	11168.00	31312.00	146.15	0	Spot (Block26, Row6, Column7)	9113.98	7865.50	5623.66	0.06	0.62	777.00	793.15	777.00	182.10	0.01	0.23	100.00	100.00	0.00	7088.50	8336.98	5322566.00	45.69	2300.12	1850.00
26	8	6	11475.00	31319.00	146.65	0	Spot (Block26, Row6, Column8)	12943.90	10805.00	8726.46	0.08	0.67	812.00	862.53	812.00	194.11	0.03	0.23	100.00	100.00	0.00	9993.00	12131.90	7572184.00	62.24	2704.17	2363.00
26	1	7	9365.00	31607.00	232.95	0	Spot (Block26, Row7, Column1)	862.14	810.00	159.82	0.03	0.19	698.00	738.67	698.00	148.81	0.02	0.20	47.00	24.00	0.00	112.00	164.14	1344075.00	0.83	759.45	711.00
26	2	7	9666.00	31608.00	186.40	0	Spot (Block26, Row7, Column2)	948.57	913.00	209.00	0.02	0.22	689.00	700.25	689.00	127.63	0.01	0.18	64.00	42.00	0.00	224.00	259.57	925805.00	1.95	807.02	794.00
26	3	7	9962.00	31608.00	208.70	0	Spot (Block26, Row7, Column3)	797.74	780.00	145.19	0.01	0.18	691.00	709.79	691.00	142.63	0.01	0.20	32.00	13.00	0.00	89.00	106.74	993185.00	0.62	766.81	800.00
26	4	7	10258.00	31615.00	198.55	0	Spot (Block26, Row7, Column4)	866.27	794.00	206.64	0.04	0.24	683.00	704.81	683.00	142.56	0.01	0.20	47.00	32.00	0.00	111.00	183.27	963294.00	1.13	776.78	761.00
26	5	7	10565.00	31605.00	172.75	0	Spot (Block26, Row7, Column5)	2254.61	2129.00	849.16	0.02	0.38	695.00	734.60	695.00	167.39	0.02	0.23	100.00	99.00	0.00	1434.00	1559.61	1882603.00	9.08	1087.19	1061.00
26	6	7	10856.00	31616.00	201.10	0	Spot (Block26, Row7, Column6)	1245.82	1191.00	306.62	0.02	0.25	710.00	766.80	710.00	186.34	0.03	0.24	90.00	64.00	0.00	481.00	535.82	1428961.00	2.57	912.09	891.00
26	7	7	11160.00	31615.00	146.10	0	Spot (Block26, Row7, Column7)	8936.45	8432.00	4730.62	0.03	0.53	735.00	775.01	735.00	176.59	0.02	0.23	100.00	100.00	0.00	7697.00	8201.45	5209952.00	46.22	2542.78	1797.00
26	8	7	11471.00	31614.00	187.60	0	Spot (Block26, Row7, Column8)	1811.50	1730.50	430.69	0.02	0.24	793.00	832.15	793.00	182.36	0.02	0.22	99.00	98.00	0.00	937.50	1018.50	1797009.00	5.37	1101.82	1076.00
26	1	8	9351.00	31908.00	145.10	0	Spot (Block26, Row8, Column1)	1246.79	1195.00	325.28	0.02	0.26	715.00	757.18	715.00	146.92	0.02	0.19	93.00	72.00	0.00	480.00	531.79	716902.00	3.33	919.58	919.00
26	2	8	9663.00	31903.00	155.70	0	Spot (Block26, Row8, Column2)	1474.23	1444.00	467.02	0.01	0.32	700.00	742.69	700.00	150.26	0.03	0.20	93.00	85.00	0.00	744.00	774.23	981838.00	4.87	939.48	934.00
26	3	8	9957.00	31907.00	144.35	0	Spot (Block26, Row8, Column3)	4585.02	3635.50	3127.33	0.10	0.68	712.00	751.69	712.00	149.15	0.02	0.20	100.00	95.00	0.00	2923.50	3873.02	2567609.00	25.70	1554.05	1314.00
26	4	8	10262.00	31907.00	153.00	0	Spot (Block26, Row8, Column4)	1579.07	1525.00	378.70	0.02	0.24	715.00	752.68	715.00	150.34	0.02	0.20	99.00	95.00	0.00	810.00	864.07	1016920.00	5.50	997.10	987.00
26	5	8	10554.00	31911.00	171.85	0	Spot (Block26, Row8, Column5)	945.59	906.00	178.83	0.02	0.19	757.00	770.16	757.00	181.99	0.01	0.24	45.00	19.00	0.00	149.00	188.59	774440.00	0.96	870.83	813.00
26	6	8	10869.00	31911.00	190.55	0	Spot (Block26, Row8, Column6)	6263.39	4964.00	3890.99	0.10	0.62	793.00	826.55	793.00	217.72	0.02	0.26	100.00	100.00	0.00	4171.00	5470.39	6394920.00	24.97	2147.46	2054.50
26	7	8	11164.00	31909.00	144.75	0	Spot (Block26, Row8, Column7)	2995.80	2755.00	1395.80	0.04	0.47	789.00	825.83	789.00	200.07	0.02	0.24	100.00	97.00	0.00	1966.00	2206.80	1716592.00	10.85	1248.06	1247.00
26	8	8	11456.00	31918.00	145.95	0	Spot (Block26, Row8, Column8)	1636.73	1539.00	460.50	0.03	0.28	798.50	837.90	798.50	179.98	0.02	0.21	98.00	83.00	0.00	740.50	838.23	950938.00	4.44	1071.48	1032.00
27	1	1	13882.00	29822.00	152.90	0	Spot (Block27, Row1, Column1)	13838.57	12628.50	7196.80	0.04	0.52	582.00	578.43	582.00	113.37	0.00	0.20	100.00	100.00	0.00	12046.50	13256.57	8912042.00	116.96	3370.25	3046.50
27	2	1	14169.00	29834.00	160.80	0	Spot (Block27, Row1, Column2)	1085.05	1018.00	313.37	0.03	0.29	513.00	550.92	513.00	99.68	0.03	0.18	99.00	94.00	0.00	505.00	572.05	775811.00	5.36	674.68	689.50
27	3	1	14479.00	29832.00	187.20	0	Spot (Block27, Row1, Column3)	884.28	781.00	319.39	0.05	0.36	501.00	529.93	501.00	86.52	0.02	0.16	90.00	70.00	0.00	280.00	383.28	873665.00	4.10	628.15	598.00
27	4	1	14772.00	29835.00	165.35	0	Spot (Block27, Row1, Column4)	919.35	852.50	243.61	0.03	0.26	502.00	530.73	502.00	87.91	0.02	0.17	97.00	87.00	0.00	350.50	417.35	696865.00	4.42	645.19	625.00
27	5	1	15077.00	29835.00	148.45	0	Spot (Block27, Row1, Column5)	2474.91	2075.50	1398.86	0.08	0.57	504.00	535.99	504.00	87.21	0.03	0.16	100.00	100.00	0.00	1571.50	1970.91	1494844.00	22.23	904.47	864.50
27	6	1	15370.00	29829.00	148.95	0	Spot (Block27, Row1, Column6)	2043.00	1934.00	833.37	0.02	0.41	552.00	574.51	552.00	132.31	0.02	0.23	100.00	99.00	0.00	1382.00	1491.00	1223759.00	11.10	997.37	971.50
27	7	1	15688.00	29829.00	116.55	0	Spot (Block27, Row1, Column7)	3454.55	3237.00	1364.42	0.03	0.39	587.00	606.47	587.00	167.53	0.01	0.28	100.00	100.00	0.00	2650.00	2867.55	1226365.00	17.00	1529.52	1300.50
27	8	1	15969.00	29844.00	147.05	0	Spot (Block27, Row1, Column8)	36069.38	33480.00	17993.50	0.03	0.50	591.00	607.25	591.00	161.91	0.01	0.27	100.00	100.00	9.17	32889.00	35478.38	21244916.00	219.02	7378.04	5602.00
27	1	2	13861.00	30118.00	101.10	0	Spot (Block27, Row2, Column1)	654.19	608.50	99.51	0.03	0.15	513.00	554.66	513.00	107.90	0.03	0.19	45.00	19.00	0.00	95.50	141.19	170089.00	0.92	637.79	611.00
27	2	2	14179.00	30130.00	137.80	0	Spot (Block27, Row2, Column2)	1206.99	1149.00	326.91	0.02	0.27	503.00	530.49	503.00	88.06	0.02	0.17	100.00	99.00	0.00	646.00	703.99	614359.00	7.68	738.74	718.00
27	3	2	14481.00	30137.00	206.55	0	Spot (Block27, Row2, Column3)	632.95	603.00	112.16	0.02	0.18	499.00	521.12	499.00	82.61	0.02	0.16	70.00	37.00	0.00	104.00	133.95	765872.00	1.35	556.43	565.50
27	4	2	14774.00	30137.00	192.35	0	Spot (Block27, Row2, Column4)	939.55	886.00	246.83	0.03	0.26	496.00	515.47	496.00	84.55	0.02	0.16	99.00	90.00	0.00	390.00	443.55	982774.00	5.02	663.87	636.00
27	5	2	15078.00	30129.00	186.50	0	Spot (Block27, Row2, Column5)	935.94	888.00	214.54	0.02	0.23	497.00	517.96	497.00	84.11	0.02	0.16	99.00	95.00	0.00	391.00	438.94	918154.00	4.97	655.05	636.50
27	6	2	15362.00	30140.00	157.95	0	Spot (Block27, Row2, Column6)	850.84	819.00	206.93	0.02	0.24	517.00	567.86	517.00	140.17	0.04	0.25	82.00	53.00	0.00	302.00	333.84	588781.00	2.02	672.10	620.00
27	7	2	15676.00	30137.00	146.60	0	Spot (Block27, Row2, Column7)	948.03	889.00	245.90	0.03	0.26	579.00	585.17	579.00	132.42	0.00	0.23	85.00	58.00	0.00	310.00	369.03	557441.00	2.74	772.25	737.50
27	8	2	15977.00	30124.00	199.15	0	Spot (Block27, Row2, Column8)	695.81	692.50	126.36	0.00	0.18	587.00	590.24	587.00	140.98	0.00	0.24	30.00	9.00	0.00	105.50	108.81	784871.00	0.75	622.23	593.50
27	1	3	13875.00	30428.00	155.40	0	Spot (Block27, Row3, Column1)	1969.56	1592.50	1029.06	0.09	0.52	506.00	542.53	506.00	90.56	0.03	0.17	100.00	100.00	0.00	1086.50	1463.56	1307789.00	15.76	797.67	776.00
27	2	3	14184.00	30428.00	190.75	0	Spot (Block27, Row3, Column2)	646.67	612.00	113.12	0.02	0.17	499.00	523.95	499.00	85.00	0.02	0.16	63.00	45.00	0.00	113.00	147.67	662192.00	1.44	575.76	579.00
27	3	3	14450.00	30420.00	150.00	0	Spot (Block27, Row3, Column3)	1242.70	881.50	2066.29	0.15	1.66	495.00	515.15	495.00	89.75	0.02	0.17	99.00	91.00	0.00	386.50	747.70	758050.00	8.11	777.55	702.50
27	4	3	14772.00	30430.00	154.35	0	Spot (Block27, Row3, Column4)	1508.68	1401.00	569.98	0.03	0.38	494.00	514.83	494.00	82.77	0.02	0.16	100.00	100.00	0.00	907.00	1014.68	985169.00	12.01	773.46	757.00
27	5	3	15077.00	30431.00	176.30	0	Spot (Block27, Row3, Column5)	724.99	695.00	167.53	0.02	0.23	496.00	519.96	496.00	83.66	0.02	0.16	83.00	59.00	0.00	199.00	228.99	630744.00	2.45	586.30	582.00
27	6	3	15376.00	30435.00	199.20	0	Spot (Block27, Row3, Column6)	1541.69	1363.50	604.39	0.05	0.39	507.00	540.52	507.00	89.52	0.03	0.17	100.00	99.00	0.00	856.50	1034.69	1726696.00	11.18	857.41	840.00
27	7	3	15677.00	30444.00	154.90	0	Spot (Block27, Row3, Column7)	1383.19	1210.50	648.70	0.06	0.47	530.00	553.97	530.00	91.15	0.02	0.16	99.00	90.00	0.00	680.50	853.19	904606.00	9.10	748.17	734.50
27	8	3	15976.00	30446.00	167.15	0	Spot (Block27, Row3, Column8)	1099.00	1050.00	301.69	0.02	0.27	575.00	562.16	575.00	90.15	0.01	0.16	98.00	87.00	0.00	475.00	524.00	849525.00	5.95	707.89	705.00
27	1	4	13872.00	30725.00	148.85	0	Spot (Block27, Row4, Column1)	1577.04	1483.00	605.22	0.03	0.38	502.00	537.21	502.00	93.98	0.03	0.17	100.00	100.00	0.00	981.00	1075.04	954110.00	11.06	822.16	804.00
27	2	4	14171.00	30726.00	197.65	0	Spot (Block27, Row4, Column2)	744.99	685.00	159.19	0.04	0.21	497.00	522.07	497.00	88.16	0.02	0.17	92.00	56.00	0.00	188.00	247.99	828428.00	2.53	590.22	592.50
27	3	4	14472.00	30728.00	146.85	0	Spot (Block27, Row4, Column3)	4608.38	4319.00	2250.95	0.03	0.49	492.00	510.83	492.00	93.06	0.02	0.18	100.00	100.00	0.00	3827.00	4116.38	2732771.00	44.03	1350.54	1147.00
27	4	4	14767.00	30725.00	198.20	0	Spot (Block27, Row4, Column4)	616.33	598.00	114.46	0.01	0.19	489.00	503.36	489.00	90.17	0.01	0.18	64.00	34.00	0.00	109.00	127.33	686587.00	1.25	585.70	586.50
27	5	4	15062.00	30731.00	197.80	0	Spot (Block27, Row4, Column5)	676.70	609.00	247.74	0.05	0.37	496.00	513.43	496.00	90.14	0.02	0.18	68.00	42.00	0.00	113.00	180.70	752491.00	1.81	556.67	572.00
27	6	4	15375.00	30732.00	186.90	0	Spot (Block27, Row4, Column6)	1101.98	1065.00	273.72	0.01	0.25	502.00	526.35	502.00	86.27	0.02	0.16	100.00	97.00	0.00	563.00	599.98	1086552.00	6.67	698.82	700.00
27	7	4	15668.00	30738.00	158.15	0	Spot (Block27, Row4, Column7)	1214.55	1057.50	620.33	0.06	0.51	509.00	547.97	509.00	101.87	0.03	0.19	86.00	78.00	0.00	548.50	705.55	840472.00	6.54	685.07	702.00
27	8	4	15976.00	30747.00	168.75	0	Spot (Block27, Row4, Column8)	906.67	839.00	223.54	0.03	0.25	567.00	562.93	567.00	91.40	0.00	0.16	90.00	74.00	0.00	272.00	339.67	723521.00	3.76	671.45	663.00
27	1	5	13876.00	31028.00	142.05	0	Spot (Block27, Row5, Column1)	1669.47	1667.50	548.06	0.00	0.33	508.00	540.23	508.00	95.42	0.03	0.18	100.00	100.00	0.00	1159.50	1161.47	911532.00	11.83	918.74	875.00
27	2	5	14168.00	31031.00	158.15	0	Spot (Block27, Row5, Column2)	1194.45	1150.00	309.04	0.02	0.26	502.00	524.64	502.00	94.44	0.02	0.18	99.00	99.00	0.00	648.00	692.45	822975.00	7.09	732.10	716.00
27	3	5	14470.00	31031.00	170.65	0	Spot (Block27, Row5, Column3)	1282.13	1172.00	461.01	0.04	0.36	496.00	518.92	496.00	96.14	0.02	0.19	99.00	96.00	0.00	676.00	786.13	1039807.00	7.94	704.15	697.00
27	4	5	14769.00	31036.00	150.75	0	Spot (Block27, Row5, Column4)	1071.34	965.00	372.04	0.05	0.35	493.00	513.64	493.00	91.35	0.02	0.18	98.00	88.00	0.00	472.00	578.34	664231.00	6.11	678.92	622.00
27	5	5	15071.00	31033.00	143.75	0	Spot (Block27, Row5, Column5)	7850.67	7028.00	4210.45	0.05	0.54	497.00	518.72	497.00	96.94	0.02	0.19	100.00	100.00	0.00	6531.00	7353.67	4404224.00	75.63	1939.23	1368.00
27	6	5	15366.00	31035.00	166.35	0	Spot (Block27, Row5, Column6)	825.53	798.00	187.31	0.01	0.23	500.00	529.09	500.00	103.82	0.02	0.20	89.00	64.00	0.00	298.00	325.53	634006.00	2.86	595.09	592.50
27	7	5	15672.00	31036.00	182.15	0	Spot (Block27, Row5, Column7)	3841.83	3464.50	1899.94	0.04	0.49	511.00	554.98	511.00	118.76	0.04	0.21	100.00	100.00	0.00	2953.50	3330.83	3565215.00	27.68	1301.09	1280.50
27	8	5	15976.00	31042.00	147.55	0	Spot (Block27, Row5, Column8)	2738.73	2172.00	1827.69	0.10	0.67	565.00	564.17	565.00	101.46	0.00	0.18	100.00	100.00	0.00	1607.00	2173.73	1637763.00	21.43	1031.07	915.50
27	1	6	13869.00	31326.00	190.25	0	Spot (Block27, Row6, Column1)	1552.11	1460.50	596.76	0.03	0.38	524.00	558.81	524.00	101.08	0.03	0.18	99.00	99.00	0.00	936.50	1028.11	1583156.00	9.83	851.29	826.00
27	2	6	14176.00	31338.00	194.30	0	Spot (Block27, Row6, Column2)	2328.32	2219.00	902.91	0.02	0.39	512.00	548.92	512.00	105.62	0.03	0.19	100.00	100.00	0.00	1707.00	1816.32	2484322.00	16.85	1028.86	999.50
27	3	6	14462.00	31328.00	146.25	0	Spot (Block27, Row6, Column3)	3054.56	2775.00	1502.37	0.04	0.49	503.00	534.53	503.00	103.03	0.03	0.19	100.00	100.00	0.00	2272.00	2551.56	1780807.00	24.46	1097.00	1071.00
27	4	6	14776.00	31347.00	188.05	0	Spot (Block27, Row6, Column4)	715.53	682.00	128.57	0.02	0.18	495.50	524.59	495.50	94.76	0.02	0.18	90.00	47.00	0.00	186.50	220.03	712664.00	2.01	581.88	596.00
27	5	6	15071.00	31334.00	143.15	0	Spot (Block27, Row6, Column5)	7684.20	7264.00	3970.39	0.02	0.52	503.00	536.47	503.00	100.62	0.03	0.19	100.00	100.00	0.00	6761.00	7181.20	4295467.00	71.04	1908.35	1539.50
27	6	6	15376.00	31337.00	178.00	0	Spot (Block27, Row6, Column6)	740.65	701.50	174.87	0.02	0.24	504.00	541.75	504.00	100.60	0.03	0.19	75.00	48.00	0.00	197.50	236.65	657697.00	1.98	585.97	584.50
27	7	6	15671.00	31336.00	147.70	0	Spot (Block27, Row6, Column7)	2400.77	2256.00	1165.74	0.03	0.49	508.00	540.43	508.00	100.23	0.03	0.19	100.00	100.00	0.00	1748.00	1892.77	1440462.00	18.56	945.88	889.00
27	8	6	15979.00	31347.00	147.35	0	Spot (Block27, Row6, Column8)	2414.23	2178.00	1335.85	0.04	0.55	533.00	555.03	533.00	86.94	0.02	0.16	100.00	100.00	0.00	1645.00	1881.23	1431641.00	21.38	1018.85	892.00
27	1	7	13865.00	31631.00	192.50	0	Spot (Block27, Row7, Column1)	849.88	811.00	176.70	0.02	0.21	511.00	550.23	511.00	94.96	0.03	0.17	94.00	82.00	0.00	300.00	338.88	890679.00	3.16	653.79	625.50
27	2	7	14155.00	31630.00	199.95	0	Spot (Block27, Row7, Column2)	669.49	682.00	115.02	0.01	0.17	504.00	535.32	504.00	91.15	0.03	0.17	66.00	48.00	0.00	178.00	165.49	755855.00	1.47	606.88	598.00
27	3	7	14449.00	31646.00	168.10	0	Spot (Block27, Row7, Column3)	627.27	594.00	106.88	0.02	0.17	505.00	534.63	505.00	91.31	0.02	0.17	48.00	32.00	0.00	89.00	122.27	490522.00	1.01	575.75	582.00
27	4	7	14767.00	31637.00	196.25	0	Spot (Block27, Row7, Column4)	628.40	588.00	122.91	0.03	0.20	499.00	528.62	499.00	90.62	0.03	0.17	49.00	33.00	0.00	89.00	129.40	688725.00	1.10	586.71	593.00
27	5	7	15070.00	31636.00	186.45	0	Spot (Block27, Row7, Column5)	888.74	875.00	204.64	0.01	0.23	504.00	543.10	504.00	108.11	0.03	0.20	93.00	79.00	0.00	371.00	384.74	868298.00	3.20	656.76	629.00
27	6	7	15367.00	31638.00	182.00	0	Spot (Block27, Row7, Column6)	2715.06	2677.50	1008.27	0.01	0.37	518.00	566.38	518.00	124.68	0.04	0.22	100.00	100.00	0.00	2159.50	2197.06	2519577.00	17.23	1101.94	1058.00
27	7	7	15660.00	31643.00	150.35	0	Spot (Block27, Row7, Column7)	2108.03	2066.50	920.52	0.01	0.44	511.00	549.42	511.00	103.86	0.03	0.19	100.00	99.00	0.00	1555.50	1597.03	1302763.00	15.01	895.49	818.50
27	8	7	15975.00	31636.00	186.35	0	Spot (Block27, Row7, Column8)	1463.68	1421.00	317.83	0.01	0.22	562.00	559.09	562.00	89.87	0.00	0.16	100.00	100.00	0.00	859.00	901.68	1432939.00	10.07	844.93	806.50
27	1	8	13858.00	31929.00	149.35	0	Spot (Block27, Row8, Column1)	986.57	962.50	287.56	0.01	0.29	515.00	554.19	515.00	101.58	0.03	0.18	93.00	80.00	0.00	447.50	471.57	599835.00	4.26	687.33	676.00
27	2	8	14170.00	31928.00	204.80	0	Spot (Block27, Row8, Column2)	719.57	687.00	159.82	0.02	0.22	506.00	539.36	506.00	90.61	0.03	0.17	75.00	49.00	0.00	181.00	213.57	858446.00	1.99	593.12	588.00
27	3	8	14461.00	31935.00	157.80	0	Spot (Block27, Row8, Column3)	1281.91	1067.00	588.04	0.08	0.46	518.00	550.86	518.00	96.76	0.03	0.18	99.00	89.00	0.00	549.00	763.91	881952.00	7.56	717.07	726.00
27	4	8	14769.00	31936.00	149.30	0	Spot (Block27, Row8, Column4)	1823.54	1716.50	657.84	0.03	0.36	507.00	539.03	507.00	92.39	0.03	0.17	100.00	99.00	0.00	1209.50	1316.54	1116004.00	13.90	833.71	788.00
27	5	8	15057.00	31944.00	168.40	0	Spot (Block27, Row8, Column5)	664.52	686.00	106.94	0.01	0.16	505.00	540.92	505.00	98.06	0.03	0.18	67.00	36.00	0.00	181.00	159.52	522310.00	1.26	604.23	592.00
27	6	8	15372.00	31939.00	168.95	0	Spot (Block27, Row8, Column6)	2527.60	2184.00	1230.36	0.06	0.49	520.00	566.81	520.00	121.20	0.04	0.21	100.00	100.00	0.00	1664.00	2007.60	1994276.00	16.18	1000.73	1007.00
27	7	8	15668.00	31931.00	148.20	0	Spot (Block27, Row8, Column7)	1152.75	1104.00	372.51	0.02	0.32	506.00	545.89	506.00	100.30	0.03	0.18	99.00	92.00	0.00	598.00	646.75	692803.00	6.05	713.56	694.00
27	8	8	15952.00	31946.00	151.05	0	Spot (Block27, Row8, Column8)	814.60	775.00	223.80	0.02	0.27	504.00	543.55	504.00	90.93	0.03	0.17	85.00	66.00	0.00	271.00	310.60	508308.00	2.98	649.32	606.50
28	1	1	18383.00	29847.00	154.30	0	Spot (Block28, Row1, Column1)	13299.43	11424.00	7541.87	0.07	0.57	452.00	460.84	452.00	77.42	0.01	0.17	100.00	100.00	0.00	10972.00	12847.43	8684527.00	165.83	3020.80	2306.00
28	2	1	18671.00	29858.00	148.85	0	Spot (Block28, Row1, Column2)	1909.98	1906.00	765.25	0.00	0.40	467.00	461.26	467.00	65.98	0.01	0.14	100.00	100.00	0.00	1439.00	1442.98	1159359.00	21.96	799.69	761.00
28	3	1	18984.00	29855.00	151.20	0	Spot (Block28, Row1, Column3)	1131.18	1035.50	487.69	0.04	0.43	461.00	458.56	461.00	59.03	0.00	0.13	98.00	97.00	0.00	574.50	670.18	708120.00	11.39	608.29	589.00
28	4	1	19267.00	29855.00	149.80	0	Spot (Block28, Row1, Column4)	1648.44	1594.00	624.29	0.01	0.38	481.00	469.45	481.00	58.60	0.01	0.12	100.00	100.00	0.00	1113.00	1167.44	1017087.00	20.12	752.26	699.00
28	5	1	19578.00	29860.00	147.00	0	Spot (Block28, Row1, Column5)	2671.04	2343.50	1621.94	0.06	0.61	487.00	478.40	487.00	54.09	0.01	0.11	100.00	100.00	0.00	1856.50	2184.04	1581254.00	40.54	941.25	864.00
28	6	1	19873.00	29859.00	146.95	0	Spot (Block28, Row1, Column6)	2313.23	2120.00	1066.72	0.04	0.46	490.00	486.36	490.00	57.99	0.00	0.12	100.00	99.00	0.00	1630.00	1823.23	1360182.00	31.50	891.43	815.00
28	7	1	20184.00	29862.00	116.05	0	Spot (Block28, Row1, Column7)	4496.30	4209.00	1716.41	0.03	0.38	497.00	506.62	497.00	107.96	0.01	0.21	100.00	100.00	0.00	3712.00	3999.30	1596185.00	36.95	1617.83	1430.00
28	8	1	20466.00	29868.00	147.50	0	Spot (Block28, Row1, Column8)	39944.62	37715.50	18726.06	0.02	0.47	505.00	540.01	505.00	143.50	0.03	0.27	100.00	100.00	17.11	37210.50	39439.62	23807096.00	274.60	7726.86	6214.50
28	1	2	18370.00	30142.00	166.65	0	Spot (Block28, Row2, Column1)	534.26	505.00	72.83	0.02	0.14	421.00	446.10	421.00	63.75	0.03	0.14	76.00	39.00	0.00	84.00	113.26	412445.00	1.38	465.79	475.00
28	2	2	18678.00	30156.00	130.20	0	Spot (Block28, Row2, Column2)	1293.92	1274.00	326.74	0.01	0.25	425.00	447.92	425.00	57.87	0.02	0.13	100.00	100.00	0.00	849.00	868.92	588734.00	14.62	720.85	692.00
28	3	2	18971.00	30141.00	195.20	0	Spot (Block28, Row2, Column3)	528.18	503.00	63.55	0.02	0.12	438.00	453.22	438.00	57.27	0.01	0.13	61.00	32.00	0.00	65.00	90.18	569374.00	1.31	492.68	494.00
28	4	2	19279.00	30163.00	168.75	0	Spot (Block28, Row2, Column4)	1031.30	994.00	236.50	0.02	0.23	470.00	463.22	470.00	57.55	0.01	0.12	100.00	99.00	0.00	524.00	561.30	813692.00	9.87	636.78	629.00
28	5	2	19577.00	30156.00	177.00	0	Spot (Block28, Row2, Column5)	816.79	781.00	213.16	0.02	0.26	479.00	468.20	479.00	55.39	0.01	0.12	99.00	96.00	0.00	302.00	337.79	715511.00	6.29	605.71	607.50
28	6	2	19873.00	30152.00	150.50	0	Spot (Block28, Row2, Column6)	846.90	791.00	217.16	0.03	0.26	477.00	471.42	477.00	62.31	0.01	0.13	96.00	94.00	0.00	314.00	369.90	525077.00	6.03	589.08	573.50
28	7	2	20179.00	30164.00	155.75	0	Spot (Block28, Row2, Column7)	933.88	884.00	260.61	0.02	0.28	481.00	472.09	481.00	51.48	0.01	0.11	99.00	98.00	0.00	403.00	452.88	624768.00	8.97	591.51	589.00
28	8	2	20483.00	30164.00	193.35	0	Spot (Block28, Row2, Column8)	554.99	569.00	69.43	0.01	0.13	498.00	512.63	498.00	112.09	0.01	0.22	14.00	2.00	0.00	71.00	56.99	588289.00	0.38	537.49	512.00
28	1	3	18379.00	30453.00	149.05	0	Spot (Block28, Row3, Column1)	2005.91	1788.00	1005.51	0.05	0.50	416.00	437.81	416.00	54.56	0.02	0.12	100.00	100.00	0.00	1372.00	1589.91	1213578.00	28.74	796.59	744.50
28	2	3	18680.00	30464.00	182.80	0	Spot (Block28, Row3, Column2)	552.78	514.00	84.42	0.03	0.15	421.00	442.25	421.00	55.25	0.02	0.12	89.00	45.00	0.00	93.00	131.78	522374.00	2.00	477.00	484.00
28	3	3	18963.00	30455.00	148.80	0	Spot (Block28, Row3, Column3)	1548.70	1371.00	623.66	0.05	0.40	447.00	456.65	447.00	59.20	0.01	0.13	100.00	100.00	0.00	924.00	1101.70	933865.00	18.45	701.10	629.00
28	4	3	19275.00	30459.00	147.55	0	Spot (Block28, Row3, Column4)	2269.67	2234.00	1040.37	0.01	0.46	476.00	468.22	476.00	56.37	0.01	0.12	100.00	100.00	0.00	1758.00	1793.67	1345917.00	31.96	875.46	764.50
28	5	3	19579.00	30456.00	150.75	0	Spot (Block28, Row3, Column5)	1086.08	992.00	401.23	0.04	0.37	472.00	466.26	472.00	62.74	0.01	0.13	100.00	98.00	0.00	520.00	614.08	677715.00	9.88	612.62	610.00
28	6	3	19876.00	30459.00	208.55	0	Spot (Block28, Row3, Column6)	1964.67	1699.00	858.31	0.06	0.44	469.00	469.22	469.00	69.77	0.00	0.15	100.00	100.00	0.00	1230.00	1495.67	2420472.00	21.43	921.07	919.50
28	7	3	20182.00	30470.00	148.10	0	Spot (Block28, Row3, Column7)	1775.90	1602.00	901.23	0.04	0.51	480.00	475.73	480.00	58.45	0.00	0.12	100.00	100.00	0.00	1122.00	1295.90	1060213.00	22.24	764.54	689.00
28	8	3	20479.00	30470.00	156.30	0	Spot (Block28, Row3, Column8)	2115.77	1920.00	801.17	0.04	0.38	493.00	492.79	493.00	52.72	0.00	0.11	100.00	100.00	0.00	1427.00	1622.77	1421795.00	30.78	902.71	894.00
28	1	4	18372.00	30752.00	146.50	0	Spot (Block28, Row4, Column1)	2124.96	1996.00	1003.51	0.03	0.47	413.00	436.35	413.00	55.89	0.02	0.13	100.00	100.00	0.00	1583.00	1711.96	1249475.00	30.21	810.40	750.00
28	2	4	18681.00	30750.00	188.20	0	Spot (Block28, Row4, Column2)	621.03	602.00	89.99	0.01	0.14	436.00	455.96	436.00	68.82	0.02	0.15	91.00	73.00	0.00	166.00	185.03	618541.00	2.40	518.87	499.00
28	3	4	18975.00	30755.00	147.25	0	Spot (Block28, Row4, Column3)	10850.74	9738.00	5955.13	0.05	0.55	485.00	477.13	485.00	69.50	0.01	0.15	100.00	100.00	0.00	9253.00	10365.74	6412787.00	149.27	2728.09	2345.00
28	4	4	19265.00	30751.00	184.40	0	Spot (Block28, Row4, Column4)	579.14	587.00	72.27	0.01	0.12	489.00	479.93	489.00	57.97	0.01	0.12	62.00	28.00	0.00	98.00	90.14	554241.00	1.71	516.87	501.50
28	5	4	19543.00	30754.00	154.85	0	Spot (Block28, Row4, Column5)	710.50	683.00	202.76	0.02	0.29	480.00	469.30	480.00	57.73	0.01	0.12	92.00	68.00	0.00	203.00	230.50	466801.00	4.18	555.74	523.00
28	6	4	19874.00	30762.00	194.40	0	Spot (Block28, Row4, Column6)	793.35	784.00	155.70	0.01	0.20	461.00	460.74	461.00	58.25	0.00	0.13	99.00	94.00	0.00	323.00	332.35	847295.00	5.71	545.81	532.00
28	7	4	20166.00	30763.00	148.70	0	Spot (Block28, Row4, Column7)	1416.09	1213.00	707.55	0.07	0.50	480.00	469.97	480.00	50.57	0.01	0.11	100.00	98.00	0.00	733.00	936.09	859564.00	18.71	680.33	643.00
28	8	4	20474.00	30770.00	166.25	0	Spot (Block28, Row4, Column8)	750.01	710.00	160.83	0.02	0.21	494.00	492.47	494.00	51.31	0.00	0.10	93.00	83.00	0.00	216.00	256.01	575257.00	5.02	557.34	550.00
28	1	5	18378.00	31056.00	144.25	0	Spot (Block28, Row5, Column1)	3216.93	2826.00	1572.46	0.06	0.49	431.00	453.19	431.00	69.42	0.02	0.15	100.00	100.00	0.00	2395.00	2785.93	1811129.00	39.81	1085.78	946.00
28	2	5	18671.00	31055.00	153.45	0	Spot (Block28, Row5, Column2)	2303.62	2181.00	809.13	0.02	0.35	480.00	473.55	480.00	67.14	0.01	0.14	100.00	100.00	0.00	1701.00	1823.62	1492746.00	27.26	893.33	823.00
28	3	5	18974.00	31055.00	175.85	0	Spot (Block28, Row5, Column3)	945.66	864.00	300.62	0.04	0.32	493.00	495.38	493.00	70.22	0.00	0.14	98.00	90.00	0.00	371.00	452.66	820829.00	6.41	597.02	601.00
28	4	5	19268.00	31059.00	156.00	0	Spot (Block28, Row5, Column4)	1285.95	1116.00	531.63	0.06	0.41	494.00	493.67	494.00	64.61	0.00	0.13	100.00	98.00	0.00	622.00	791.95	859013.00	12.26	653.35	628.50
28	5	5	19576.00	31062.00	145.95	0	Spot (Block28, Row5, Column5)	13846.31	12263.00	7966.95	0.05	0.58	485.00	480.78	485.00	74.89	0.00	0.16	100.00	100.00	0.00	11778.00	13361.31	8072400.00	178.47	3159.65	2543.50
28	6	5	19879.00	31064.00	171.00	0	Spot (Block28, Row5, Column6)	779.63	702.50	230.44	0.05	0.30	452.00	457.93	452.00	57.61	0.01	0.13	98.00	88.00	0.00	250.50	327.63	634616.00	5.58	527.26	522.00
28	7	5	20178.00	31065.00	185.10	0	Spot (Block28, Row5, Column7)	1166.21	1131.50	347.97	0.01	0.30	480.00	473.24	480.00	60.20	0.01	0.13	100.00	100.00	0.00	651.50	686.21	1126562.00	11.51	679.20	687.00
28	8	5	20475.00	31070.00	147.25	0	Spot (Block28, Row5, Column8)	3613.98	2959.50	2432.63	0.09	0.67	494.00	494.16	494.00	53.68	0.00	0.11	100.00	100.00	0.00	2465.50	3119.98	2139474.00	58.12	1126.67	1000.00
28	1	6	18372.00	31352.00	207.05	0	Spot (Block28, Row6, Column1)	1746.05	1558.50	723.32	0.05	0.41	478.00	471.20	478.00	74.46	0.01	0.16	100.00	100.00	0.00	1080.50	1268.05	2137169.00	17.12	843.14	825.00
28	2	6	18665.00	31353.00	199.65	0	Spot (Block28, Row6, Column2)	877.27	836.00	202.25	0.02	0.23	492.00	494.38	492.00	74.43	0.00	0.15	98.00	92.00	0.00	344.00	385.27	985172.00	5.14	619.32	600.00
28	3	6	18966.00	31357.00	143.70	0	Spot (Block28, Row6, Column3)	4061.54	3760.00	2090.14	0.03	0.51	495.00	504.88	495.00	63.61	0.01	0.13	100.00	100.00	0.00	3265.00	3566.54	2258218.00	55.92	1383.66	1171.00
28	4	6	19272.00	31368.00	165.95	0	Spot (Block28, Row6, Column4)	714.28	691.00	143.71	0.01	0.20	492.00	493.24	492.00	69.79	0.00	0.14	89.00	60.00	0.00	199.00	222.28	544993.00	3.17	566.19	555.00
28	5	6	19572.00	31365.00	142.10	0	Spot (Block28, Row6, Column5)	17822.56	15935.00	10444.29	0.05	0.59	486.00	482.44	486.00	79.28	0.00	0.16	100.00	100.00	0.00	15449.00	17336.56	9838054.00	218.73	3716.78	2607.00
28	6	6	19867.00	31364.00	202.65	0	Spot (Block28, Row6, Column6)	602.43	583.00	127.35	0.01	0.21	477.00	468.90	477.00	63.77	0.01	0.14	60.00	40.00	0.00	106.00	125.43	700019.00	2.09	486.07	492.00
28	7	6	20173.00	31362.00	148.85	0	Spot (Block28, Row6, Column7)	3260.72	2907.00	1861.38	0.05	0.57	486.00	479.57	486.00	64.49	0.01	0.13	100.00	100.00	0.00	2421.00	2774.72	1979257.00	43.13	1028.00	909.00
28	8	6	20481.00	31368.00	148.05	0	Spot (Block28, Row6, Column8)	3784.89	3199.50	2375.29	0.07	0.63	494.00	493.78	494.00	54.58	0.00	0.11	100.00	100.00	0.00	2705.50	3290.89	2263367.00	60.30	1162.01	944.00
28	1	7	18374.00	31660.00	183.00	0	Spot (Block28, Row7, Column1)	643.63	627.00	115.86	0.01	0.18	426.00	450.39	426.00	62.41	0.02	0.14	97.00	73.00	0.00	201.00	217.63	607586.00	3.10	523.74	498.00
28	2	7	18672.00	31614.00	207.35	0	Spot (Block28, Row7, Column2)	565.89	578.00	87.56	0.01	0.15	474.00	468.47	474.00	69.19	0.01	0.15	56.00	22.00	0.00	104.00	91.89	693778.00	1.41	513.23	499.00
28	3	7	18972.00	31653.00	84.60	0	Spot (Block28, Row7, Column3)	587.98	580.00	66.65	0.01	0.11	488.00	485.74	488.00	65.86	0.00	0.14	73.00	21.00	0.00	92.00	99.98	101721.00	1.55	548.22	534.00
28	4	7	19269.00	31655.00	166.25	0	Spot (Block28, Row7, Column4)	587.09	590.50	88.17	0.00	0.15	492.00	491.01	492.00	60.87	0.00	0.12	60.00	28.00	0.00	98.50	95.09	449712.00	1.58	536.59	510.00
28	5	7	19571.00	31661.00	182.65	0	Spot (Block28, Row7, Column5)	916.44	881.50	239.84	0.02	0.26	488.00	484.75	488.00	65.24	0.00	0.13	98.00	91.00	0.00	393.50	428.44	854122.00	6.62	614.61	606.00
28	6	7	19867.00	31670.00	192.25	0	Spot (Block28, Row7, Column6)	970.97	924.00	252.42	0.02	0.26	492.00	492.40	492.00	72.93	0.00	0.15	98.00	93.00	0.00	432.00	478.97	1015634.00	6.56	623.35	604.00
28	7	7	20164.00	31670.00	149.05	0	Spot (Block28, Row7, Column7)	2690.20	2495.50	1308.46	0.03	0.49	492.00	488.71	492.00	63.22	0.00	0.13	100.00	100.00	0.00	2003.50	2198.20	1624883.00	34.82	1089.35	801.00
28	8	7	20476.00	31665.00	185.25	0	Spot (Block28, Row7, Column8)	1118.41	1090.00	204.24	0.01	0.18	497.00	499.96	497.00	55.65	0.00	0.11	100.00	99.00	0.00	593.00	621.41	1083741.00	11.11	721.04	695.50
28	1	8	18367.00	31967.00	167.65	0	Spot (Block28, Row8, Column1)	735.64	694.00	205.64	0.03	0.28	423.00	447.61	423.00	57.73	0.02	0.13	97.00	82.00	0.00	271.00	312.64	578216.00	4.99	528.68	509.00
28	2	8	18662.00	31959.00	173.15	0	Spot (Block28, Row8, Column2)	703.57	665.00	159.75	0.02	0.23	427.00	448.39	427.00	58.26	0.02	0.13	99.00	84.00	0.00	238.00	276.57	588886.00	4.38	526.18	518.00
28	3	8	18957.00	31960.00	152.80	0	Spot (Block28, Row8, Column3)	1352.00	1157.50	740.39	0.07	0.55	473.00	464.65	473.00	64.00	0.01	0.14	92.00	89.00	0.00	684.50	879.00	862576.00	13.87	629.04	604.00
28	4	8	19265.00	31962.00	148.20	0	Spot (Block28, Row8, Column4)	4002.05	3722.50	1805.84	0.03	0.45	490.00	488.09	490.00	63.00	0.00	0.13	100.00	100.00	0.00	3232.50	3512.05	2401229.00	55.77	1441.23	1271.50
28	5	8	19550.00	31975.00	165.00	0	Spot (Block28, Row8, Column5)	582.09	592.00	59.03	0.01	0.10	492.00	493.78	492.00	70.55	0.00	0.14	69.00	15.00	0.00	100.00	90.09	441807.00	1.25	528.20	505.00
28	6	8	19873.00	31962.00	201.15	0	Spot (Block28, Row8, Column6)	2458.25	1961.00	1303.64	0.10	0.53	493.00	499.66	493.00	80.14	0.01	0.16	100.00	100.00	0.00	1468.00	1965.25	2824528.00	24.44	1035.26	1009.00
28	7	8	20170.00	31960.00	150.65	0	Spot (Block28, Row8, Column7)	1334.39	1252.00	456.38	0.03	0.34	495.00	500.52	495.00	66.75	0.00	0.13	99.00	98.00	0.00	757.00	839.39	825990.00	12.49	698.03	681.00
28	8	8	20466.00	31981.00	174.00	0	Spot (Block28, Row8, Column8)	726.58	692.50	197.67	0.02	0.27	505.00	523.03	505.00	60.80	0.02	0.12	92.00	66.00	0.00	187.50	221.58	613231.00	3.35	581.12	581.00
29	1	1	4849.00	34268.00	151.55	0	Spot (Block29, Row1, Column1)	15300.92	13844.00	8078.58	0.04	0.53	280.00	282.94	280.00	60.91	0.00	0.22	100.00	100.00	0.00	13564.00	15020.92	9608977.00	246.55	3166.66	2443.50
29	2	1	5143.00	34275.00	141.85	0	Spot (Block29, Row1, Column2)	1939.24	1941.50	832.09	0.00	0.43	281.00	281.88	281.00	48.48	0.00	0.17	100.00	100.00	0.00	1660.50	1658.24	1054949.00	34.19	666.97	605.50
29	3	1	5450.00	34274.00	149.10	0	Spot (Block29, Row1, Column3)	608.17	558.00	227.02	0.04	0.37	279.00	274.72	279.00	31.64	0.01	0.12	100.00	90.00	0.00	279.00	329.17	366725.00	10.54	355.24	342.00
29	4	1	5748.00	34280.00	139.00	0	Spot (Block29, Row1, Column4)	1662.94	1541.00	741.82	0.03	0.45	278.00	273.60	278.00	33.63	0.01	0.12	100.00	100.00	0.00	1263.00	1384.94	871380.00	41.31	640.67	577.00
29	5	1	6045.00	34282.00	144.30	0	Spot (Block29, Row1, Column5)	1457.37	1192.50	866.07	0.09	0.59	282.00	277.60	282.00	37.73	0.01	0.14	100.00	100.00	0.00	910.50	1175.37	824874.00	31.27	501.68	469.00
29	6	1	6343.00	34277.00	138.90	0	Spot (Block29, Row1, Column6)	2851.51	2441.00	1415.40	0.07	0.50	288.00	284.46	288.00	37.08	0.01	0.13	100.00	100.00	0.00	2153.00	2563.51	1511298.00	69.24	929.91	688.50
29	7	1	6663.00	34281.00	111.45	0	Spot (Block29, Row1, Column7)	5142.49	5062.00	1690.53	0.01	0.33	296.00	315.45	296.00	143.57	0.03	0.46	100.00	100.00	0.00	4766.00	4846.49	1655881.00	33.62	1778.70	1308.50
29	8	1	6938.00	34291.00	145.90	0	Spot (Block29, Row1, Column8)	43084.65	42926.00	18026.86	0.00	0.42	306.00	343.43	306.00	171.27	0.05	0.50	100.00	100.00	24.27	42620.00	42778.65	25032304.00	249.55	7967.97	6305.00
29	1	2	4828.00	34588.00	226.95	0	Spot (Block29, Row2, Column1)	300.91	297.00	23.37	0.01	0.08	282.00	282.85	282.00	41.20	0.00	0.15	11.00	3.00	0.00	15.00	18.91	444448.00	0.44	287.55	286.00
29	2	2	5141.00	34582.00	118.20	0	Spot (Block29, Row2, Column2)	1109.45	1059.00	317.07	0.02	0.29	282.00	280.88	282.00	32.78	0.00	0.12	100.00	100.00	0.00	777.00	827.45	412716.00	25.28	511.72	478.00
29	3	2	5448.00	34561.00	193.35	0	Spot (Block29, Row2, Column3)	339.41	320.00	42.95	0.03	0.13	282.00	278.40	282.00	41.61	0.01	0.15	45.00	30.00	0.00	38.00	57.41	357399.00	1.47	303.38	303.00
29	4	2	5750.00	34582.00	187.90	0	Spot (Block29, Row2, Column4)	557.57	520.50	145.80	0.03	0.26	282.00	276.73	282.00	36.53	0.01	0.13	99.00	96.00	0.00	238.50	275.57	554229.00	7.69	360.57	370.00
29	5	2	6051.00	34574.00	181.50	0	Spot (Block29, Row2, Column5)	673.83	662.00	169.93	0.01	0.25	285.00	280.94	285.00	34.40	0.01	0.12	100.00	99.00	0.00	377.00	388.83	620594.00	11.42	379.70	381.00
29	6	2	6345.00	34576.00	144.50	0	Spot (Block29, Row2, Column6)	986.55	912.00	434.10	0.03	0.44	291.00	290.23	291.00	34.55	0.00	0.12	100.00	100.00	0.00	621.00	695.55	564309.00	20.15	434.10	399.00
29	7	2	6648.00	34580.00	144.00	0	Spot (Block29, Row2, Column7)	532.30	479.00	152.87	0.05	0.29	296.00	296.98	296.00	33.92	0.00	0.11	98.00	90.00	0.00	183.00	236.30	302349.00	6.94	349.70	336.00
29	8	2	6947.00	34585.00	147.00	-50	Spot (Block29, Row2, Column8)	326.47	308.00	47.32	0.03	0.14	301.00	324.93	301.00	130.24	0.03	0.40	0.00	0.00	0.00	7.00	25.47	191966.00	0.01	335.25	316.00
29	1	3	4846.00	34871.00	139.85	0	Spot (Block29, Row3, Column1)	2643.82	2524.00	1252.49	0.02	0.47	278.00	275.13	278.00	29.77	0.00	0.11	100.00	100.00	0.00	2246.00	2365.82	1406514.00	79.55	873.16	661.00
29	2	3	5147.00	34884.00	203.75	0	Spot (Block29, Row3, Column2)	333.89	317.00	42.39	0.02	0.13	281.00	279.23	281.00	29.54	0.00	0.11	61.00	34.00	0.00	36.00	52.89	392659.00	1.85	293.96	295.00
29	3	3	5427.00	34872.00	136.30	0	Spot (Block29, Row3, Column3)	6119.44	4420.50	7690.72	0.14	1.26	287.00	293.90	287.00	61.71	0.01	0.21	100.00	100.00	0.20	4133.50	5832.44	3047480.00	94.40	1620.33	864.50
29	4	3	5746.00	34875.00	137.90	0	Spot (Block29, Row3, Column4)	4208.04	3945.00	2036.52	0.03	0.48	288.00	293.69	288.00	57.33	0.01	0.20	100.00	100.00	0.00	3657.00	3920.04	2150310.00	68.28	1208.10	946.00
29	5	3	6053.00	34874.00	139.55	0	Spot (Block29, Row3, Column5)	2467.18	1876.00	2394.13	0.12	0.97	289.00	291.70	289.00	43.41	0.00	0.15	100.00	100.00	0.00	1587.00	2178.18	1290337.00	50.12	822.99	605.50
29	6	3	6346.00	34878.00	215.25	0	Spot (Block29, Row3, Column6)	687.90	602.00	253.02	0.06	0.37	291.00	292.09	291.00	39.69	0.00	0.14	100.00	99.00	0.00	311.00	396.90	910087.00	9.97	424.01	399.00
29	7	3	6650.00	34891.00	142.80	0	Spot (Block29, Row3, Column7)	964.81	894.50	423.78	0.03	0.44	293.00	296.80	293.00	38.68	0.01	0.13	100.00	100.00	0.00	601.50	671.81	536434.00	17.27	431.76	406.00
29	8	3	6946.00	34893.00	147.45	0	Spot (Block29, Row3, Column8)	2697.24	2579.00	1130.39	0.02	0.42	298.00	307.45	298.00	48.06	0.01	0.16	100.00	100.00	0.00	2281.00	2399.24	1599461.00	49.73	917.01	785.00
29	1	4	4843.00	35169.00	137.75	0	Spot (Block29, Row4, Column1)	4219.78	4086.00	2052.24	0.01	0.49	283.00	283.34	283.00	33.83	0.00	0.12	100.00	100.00	0.00	3803.00	3936.78	2168967.00	116.37	1138.80	942.00
29	2	4	5150.00	35165.00	235.60	0	Spot (Block29, Row4, Column2)	336.73	324.00	41.89	0.02	0.12	283.00	285.55	283.00	49.67	0.00	0.17	42.00	22.00	0.00	41.00	53.73	537757.00	1.03	290.70	289.00
29	3	4	5442.00	35174.00	138.40	0	Spot (Block29, Row4, Column3)	19587.82	18439.00	10023.66	0.03	0.51	285.00	291.76	285.00	60.64	0.01	0.21	100.00	100.00	0.00	18154.00	19302.82	10166080.00	318.20	4122.96	2961.50
29	4	4	5752.00	35204.00	205.95	0	Spot (Block29, Row4, Column4)	318.76	309.00	37.83	0.01	0.12	286.00	286.85	286.00	39.25	0.00	0.14	26.00	16.00	0.00	23.00	32.76	385059.00	0.81	290.63	291.00
29	5	4	6018.00	35185.00	133.90	0	Spot (Block29, Row4, Column5)	1385.20	729.00	2726.21	0.28	1.97	291.00	297.22	291.00	59.31	0.01	0.20	99.00	96.00	0.00	438.00	1094.20	666283.00	18.34	571.63	418.00
29	6	4	6345.00	35180.00	167.55	0	Spot (Block29, Row4, Column6)	771.05	780.00	207.69	0.01	0.27	292.00	292.19	292.00	39.28	0.00	0.13	100.00	100.00	0.00	488.00	479.05	602188.00	12.19	435.88	402.50
29	7	4	6636.00	35185.00	146.30	0	Spot (Block29, Row4, Column7)	846.18	723.00	430.50	0.07	0.51	295.00	295.94	295.00	33.37	0.00	0.11	99.00	99.00	0.00	428.00	551.18	494172.00	16.49	410.95	388.00
29	8	4	6944.00	35155.00	202.50	0	Spot (Block29, Row4, Column8)	413.19	383.00	120.66	0.03	0.29	299.00	312.89	299.00	112.36	0.02	0.36	34.00	17.00	0.00	84.00	114.19	483427.00	0.89	348.17	317.00
29	1	5	4847.00	35473.00	138.45	0	Spot (Block29, Row5, Column1)	4112.92	3638.00	2256.57	0.05	0.55	284.00	286.69	284.00	42.57	0.00	0.15	100.00	100.00	0.00	3354.00	3828.92	2146946.00	89.88	1083.89	950.00
29	2	5	5140.00	35473.00	147.30	0	Spot (Block29, Row5, Column2)	2771.50	2698.50	1068.77	0.01	0.39	285.00	285.34	285.00	40.42	0.00	0.14	100.00	100.00	0.00	2413.50	2486.50	1635186.00	61.52	875.13	791.00
29	3	5	5448.00	35473.00	153.85	0	Spot (Block29, Row5, Column3)	550.81	490.00	154.64	0.05	0.28	284.00	286.79	284.00	44.09	0.00	0.15	99.00	97.00	0.00	206.00	266.81	357477.00	5.99	356.49	354.00
29	4	5	5744.00	35477.00	137.40	0	Spot (Block29, Row5, Column4)	1595.61	1409.50	849.03	0.05	0.53	285.00	286.21	285.00	56.14	0.00	0.20	100.00	100.00	0.00	1124.50	1310.61	820142.00	23.32	594.20	506.50
29	5	5	6046.00	35476.00	138.25	0	Spot (Block29, Row5, Column5)	28332.60	26841.00	15684.62	0.02	0.55	286.00	293.59	286.00	72.64	0.01	0.25	100.00	100.00	0.58	26555.00	28046.60	14704621.00	386.02	5213.15	3992.00
29	6	5	6344.00	35479.00	144.40	0	Spot (Block29, Row5, Column6)	1092.91	1047.00	465.39	0.02	0.43	292.00	294.98	292.00	49.93	0.00	0.17	100.00	100.00	0.00	755.00	800.91	622959.00	15.98	462.33	413.50
29	7	5	6648.00	35484.00	199.05	0	Spot (Block29, Row5, Column7)	725.78	654.00	259.77	0.05	0.36	299.00	303.88	299.00	37.59	0.01	0.12	100.00	99.00	0.00	355.00	426.78	814320.00	11.22	426.40	411.00
29	8	5	6947.00	35486.00	142.30	0	Spot (Block29, Row5, Column8)	1764.89	1481.00	1032.12	0.08	0.58	304.00	320.46	304.00	109.33	0.02	0.34	100.00	94.00	0.00	1177.00	1460.89	967159.00	13.21	603.00	589.00
29	1	6	4835.00	35767.00	208.50	0	Spot (Block29, Row6, Column1)	622.52	527.50	225.20	0.07	0.36	279.00	277.35	279.00	33.14	0.00	0.12	100.00	99.00	0.00	248.50	343.52	771923.00	10.42	405.63	396.00
29	2	6	5139.00	35773.00	219.30	0	Spot (Block29, Row6, Column2)	494.39	474.00	117.03	0.02	0.24	282.00	280.74	282.00	39.85	0.00	0.14	98.00	96.00	0.00	192.00	212.39	678800.00	5.36	353.53	366.00
29	3	6	5434.00	35773.00	137.95	0	Spot (Block29, Row6, Column3)	6470.08	6103.50	3226.82	0.03	0.50	282.00	281.41	282.00	39.09	0.00	0.14	100.00	100.00	0.00	5821.50	6188.08	3325623.00	158.30	1669.01	1349.00
29	4	6	5748.00	35779.00	148.30	0	Spot (Block29, Row6, Column4)	524.26	492.00	131.80	0.03	0.25	283.00	283.79	283.00	47.59	0.00	0.17	98.00	93.00	0.00	209.00	241.26	315603.00	5.05	358.90	364.00
29	5	6	6042.00	35780.00	137.65	0	Spot (Block29, Row6, Column5)	22335.25	21204.50	11922.00	0.02	0.53	288.00	295.83	288.00	68.87	0.01	0.23	100.00	100.00	0.00	20916.50	22047.25	11480319.00	320.02	4425.17	3056.50
29	6	6	6346.00	35793.00	192.10	0	Spot (Block29, Row6, Column6)	408.83	395.00	73.72	0.01	0.18	291.00	293.42	291.00	50.77	0.00	0.17	81.00	53.00	0.00	104.00	117.83	424774.00	2.27	329.65	316.00
29	7	6	6642.00	35782.00	142.20	0	Spot (Block29, Row6, Column7)	2328.29	2083.50	1224.17	0.05	0.53	299.00	307.05	299.00	44.29	0.01	0.14	100.00	100.00	0.00	1784.50	2029.29	1271247.00	45.64	765.47	658.00
29	8	6	6948.00	35789.00	141.80	0	Spot (Block29, Row6, Column8)	2389.00	2145.00	1302.14	0.05	0.55	311.00	325.28	311.00	46.27	0.02	0.14	100.00	100.00	0.00	1834.00	2078.00	1299616.00	44.60	774.91	724.00
29	1	7	4835.00	36071.00	174.00	0	Spot (Block29, Row7, Column1)	381.07	388.00	41.11	0.01	0.11	285.00	280.78	285.00	27.37	0.01	0.10	93.00	79.00	0.00	103.00	96.07	323149.00	3.66	316.74	311.50
29	2	7	5133.00	36061.00	200.70	0	Spot (Block29, Row7, Column2)	324.35	314.00	31.69	0.01	0.10	282.00	275.90	282.00	29.02	0.01	0.11	54.00	22.00	0.00	32.00	42.35	371377.00	1.67	297.59	298.00
29	3	7	5428.00	36045.00	266.85	0	Spot (Block29, Row7, Column3)	294.98	295.00	25.48	0.00	0.09	284.00	280.46	284.00	36.85	0.01	0.13	6.00	1.00	0.00	11.00	10.98	611201.00	0.39	279.43	283.00
29	4	7	5734.00	36098.00	172.60	0	Spot (Block29, Row7, Column4)	322.47	317.00	25.56	0.01	0.08	284.00	281.54	284.00	31.99	0.00	0.11	53.00	16.00	0.00	33.00	38.47	267970.00	1.28	302.56	301.00
29	5	7	6039.00	36075.00	165.30	0	Spot (Block29, Row7, Column5)	592.19	580.00	142.26	0.01	0.24	287.00	289.70	287.00	52.10	0.00	0.18	100.00	97.00	0.00	293.00	305.19	447106.00	5.81	380.25	386.50
29	6	7	6336.00	36081.00	197.75	0	Spot (Block29, Row7, Column6)	556.93	550.00	139.01	0.01	0.25	291.00	291.67	291.00	41.62	0.00	0.14	99.00	98.00	0.00	259.00	265.93	617084.00	6.37	384.32	386.50
29	7	7	6635.00	36090.00	143.60	0	Spot (Block29, Row7, Column7)	2478.81	2264.00	1294.59	0.04	0.52	295.00	300.27	295.00	41.37	0.01	0.14	100.00	100.00	0.00	1969.00	2183.81	1400527.00	52.66	826.79	642.50
29	8	7	6942.00	36089.00	175.25	0	Spot (Block29, Row7, Column8)	1025.86	982.00	270.02	0.02	0.26	302.00	310.97	302.00	42.39	0.01	0.14	100.00	100.00	0.00	680.00	723.86	877109.00	16.86	572.69	563.00
29	1	8	4825.00	36381.00	133.75	0	Spot (Block29, Row8, Column1)	829.05	686.00	639.43	0.08	0.77	286.00	281.55	286.00	26.26	0.01	0.09	100.00	99.00	0.00	400.00	543.05	400432.00	20.85	425.52	372.00
29	2	8	5138.00	36375.00	168.25	0	Spot (Block29, Row8, Column2)	395.19	385.00	74.77	0.01	0.19	286.00	281.44	286.00	29.39	0.01	0.10	85.00	67.00	0.00	99.00	109.19	311018.00	3.87	309.88	306.00
29	3	8	5431.00	36374.00	147.10	0	Spot (Block29, Row8, Column3)	668.08	568.00	280.63	0.07	0.42	290.00	286.98	290.00	32.41	0.00	0.11	100.00	100.00	0.00	278.00	378.08	394834.00	11.76	381.38	375.00
29	4	8	5738.00	36379.00	139.95	0	Spot (Block29, Row8, Column4)	4984.25	4859.00	2042.11	0.01	0.41	292.00	291.35	292.00	32.08	0.00	0.11	100.00	100.00	0.00	4567.00	4692.25	2646639.00	146.28	1508.37	1256.00
29	5	8	6015.00	36393.00	205.30	0	Spot (Block29, Row8, Column5)	327.30	321.00	29.67	0.01	0.09	289.00	286.52	289.00	34.43	0.00	0.12	44.00	18.00	0.00	32.00	38.30	392760.00	1.18	300.43	304.00
29	6	8	6339.00	36381.00	188.55	0	Spot (Block29, Row8, Column6)	932.95	738.00	471.52	0.10	0.51	291.00	293.06	291.00	40.12	0.00	0.14	100.00	100.00	0.00	447.00	641.95	932951.00	15.95	455.97	453.00
29	7	8	6638.00	36383.00	137.70	0	Spot (Block29, Row8, Column7)	1105.10	1064.00	449.15	0.02	0.41	294.00	298.19	294.00	35.35	0.01	0.12	100.00	100.00	0.00	770.00	811.10	568022.00	22.83	484.76	447.00
29	8	8	6914.00	36388.00	138.55	0	Spot (Block29, Row8, Column8)	439.24	425.00	80.27	0.01	0.18	296.00	297.38	296.00	26.97	0.00	0.09	94.00	83.00	0.00	129.00	143.24	227964.00	5.26	344.05	324.00
30	1	1	9349.00	34293.00	150.85	0	Spot (Block30, Row1, Column1)	13604.23	12045.00	7386.12	0.05	0.54	203.00	209.04	203.00	36.97	0.01	0.18	100.00	100.00	0.00	11842.00	13401.23	8434624.00	362.31	2731.46	1918.00
30	2	1	9632.00	34298.00	157.80	0	Spot (Block30, Row1, Column2)	292.61	296.00	35.69	0.00	0.12	202.00	205.25	202.00	28.90	0.01	0.14	92.00	85.00	0.00	94.00	90.61	201903.00	3.02	233.14	221.50
30	3	1	9945.00	34301.00	195.35	0	Spot (Block30, Row1, Column3)	265.53	277.00	45.96	0.02	0.17	199.00	199.94	199.00	19.06	0.00	0.10	80.00	64.00	0.00	78.00	66.53	286512.00	3.44	218.44	210.00
30	4	1	10227.00	34285.00	188.25	0	Spot (Block30, Row1, Column4)	256.89	262.00	36.38	0.01	0.14	200.00	200.76	200.00	21.39	0.00	0.11	77.00	59.00	0.00	62.00	56.89	255861.00	2.62	219.36	214.00
30	5	1	10552.00	34315.00	157.15	0	Spot (Block30, Row1, Column5)	404.84	380.00	122.80	0.03	0.30	201.00	202.47	201.00	23.33	0.00	0.12	99.00	97.00	0.00	179.00	203.84	276101.00	8.67	262.04	269.50
30	6	1	10850.00	34306.00	152.45	0	Spot (Block30, Row1, Column6)	386.04	370.00	104.94	0.02	0.27	204.00	205.93	204.00	22.08	0.00	0.11	99.00	98.00	0.00	166.00	182.04	247449.00	8.16	264.07	251.00
30	7	1	11167.00	34309.00	118.45	0	Spot (Block30, Row1, Column7)	557.84	552.50	133.57	0.00	0.24	210.00	226.19	210.00	91.98	0.03	0.41	99.00	90.00	0.00	342.50	347.84	205286.00	3.61	322.41	301.50
30	8	1	11440.00	34319.00	146.45	0	Spot (Block30, Row1, Column8)	39503.55	37695.00	18365.18	0.02	0.46	221.00	252.88	221.00	120.89	0.06	0.48	100.00	100.00	16.07	37474.00	39282.55	23109672.00	324.68	6914.96	5591.00
30	1	2	9344.00	34599.00	147.00	-50	Spot (Block30, Row2, Column1)	215.32	212.00	16.14	0.01	0.07	202.00	205.16	202.00	32.32	0.01	0.16	8.00	2.00	0.00	10.00	13.32	127687.00	0.31	218.02	214.00
30	2	2	9646.00	34610.00	130.15	0	Spot (Block30, Row2, Column2)	293.29	293.50	25.45	0.00	0.09	202.00	213.89	202.00	217.01	0.02	1.01	0.00	0.00	0.00	91.50	91.29	133155.00	0.37	235.57	222.00
30	3	2	9939.00	34601.00	192.35	0	Spot (Block30, Row2, Column3)	238.64	226.00	36.35	0.02	0.15	200.00	202.62	200.00	23.68	0.01	0.12	54.00	34.00	0.00	26.00	38.64	249614.00	1.52	220.30	210.00
30	4	2	10246.00	34604.00	185.65	0	Spot (Block30, Row2, Column4)	270.80	278.00	53.81	0.01	0.20	199.00	199.85	199.00	21.72	0.00	0.11	83.00	69.00	0.00	79.00	71.80	262949.00	3.27	234.01	218.00
30	5	2	10554.00	34606.00	205.05	0	Spot (Block30, Row2, Column5)	343.69	312.00	81.96	0.04	0.24	204.00	207.59	204.00	26.42	0.01	0.13	95.00	93.00	0.00	108.00	139.69	411394.00	5.15	245.79	237.50
30	6	2	10848.00	34606.00	255.45	0	Spot (Block30, Row2, Column6)	232.37	224.00	29.62	0.02	0.13	209.00	219.66	209.00	43.16	0.02	0.20	27.00	1.00	0.00	15.00	23.37	439185.00	0.29	215.79	208.00
30	7	2	11153.00	34626.00	191.40	0	Spot (Block30, Row2, Column7)	275.16	281.00	50.68	0.01	0.18	210.00	215.12	210.00	27.93	0.01	0.13	71.00	62.00	0.00	71.00	65.16	284515.00	2.15	232.13	221.00
30	8	2	11449.00	34614.00	204.25	0	Spot (Block30, Row2, Column8)	253.05	255.50	34.33	0.00	0.14	213.00	232.32	213.00	87.82	0.04	0.38	5.00	0.00	0.00	42.50	40.05	301135.00	0.24	231.11	219.50
30	1	3	9350.00	34903.00	161.05	0	Spot (Block30, Row3, Column1)	348.88	314.00	79.86	0.05	0.23	199.00	199.18	199.00	21.27	0.00	0.11	97.00	95.00	0.00	115.00	149.88	250846.00	7.04	236.90	226.50
30	2	3	9643.00	34902.00	147.00	-50	Spot (Block30, Row3, Column2)	250.27	244.00	37.69	0.01	0.15	201.00	215.05	201.00	219.31	0.03	1.02	0.00	0.00	0.00	43.00	49.27	148658.00	0.16	234.16	223.00
30	3	3	9930.00	34902.00	160.95	0	Spot (Block30, Row3, Column3)	357.10	328.00	115.40	0.04	0.32	201.00	214.49	201.00	219.33	0.03	1.02	16.00	1.00	0.00	127.00	156.10	254255.00	0.65	240.12	230.00
30	4	3	10241.00	34905.00	149.30	0	Spot (Block30, Row3, Column4)	445.95	399.00	126.14	0.05	0.28	199.00	201.41	199.00	22.16	0.01	0.11	100.00	100.00	0.00	200.00	246.95	271581.00	11.03	267.54	279.00
30	5	3	10539.00	34889.00	156.45	0	Spot (Block30, Row3, Column5)	321.74	296.00	173.25	0.04	0.54	203.00	212.05	203.00	41.23	0.02	0.19	83.00	63.00	0.00	93.00	118.74	216529.00	2.66	252.94	243.00
30	6	3	10845.00	34908.00	209.60	0	Spot (Block30, Row3, Column6)	1990.43	1554.00	1122.08	0.11	0.56	215.00	235.22	215.00	58.30	0.04	0.25	100.00	100.00	0.00	1339.00	1775.43	2490026.00	30.11	702.32	686.00
30	7	3	11151.00	34922.00	173.70	0	Spot (Block30, Row3, Column7)	324.95	307.00	68.79	0.02	0.21	214.00	225.25	214.00	44.94	0.02	0.20	89.00	54.00	0.00	93.00	110.95	271657.00	2.22	246.16	229.00
30	8	3	11448.00	34922.00	155.25	0	Spot (Block30, Row3, Column8)	580.54	564.00	180.65	0.01	0.31	212.00	219.16	212.00	29.72	0.01	0.14	99.00	99.00	0.00	352.00	368.54	384899.00	12.16	322.84	314.00
30	1	4	9344.00	35203.00	162.25	0	Spot (Block30, Row4, Column1)	407.21	388.00	115.55	0.02	0.28	198.00	201.88	198.00	27.94	0.01	0.14	98.00	95.00	0.00	190.00	209.21	297260.00	7.35	247.63	236.00
30	2	4	9641.00	35206.00	162.70	0	Spot (Block30, Row4, Column2)	1026.65	950.50	400.61	0.03	0.39	200.00	208.29	200.00	35.23	0.02	0.17	100.00	100.00	0.00	750.50	826.65	751507.00	23.23	393.87	387.00
30	3	4	9947.00	35206.00	141.25	0	Spot (Block30, Row4, Column3)	1088.49	1060.50	409.11	0.01	0.38	200.00	207.70	200.00	37.79	0.02	0.18	100.00	100.00	0.00	860.50	888.49	589961.00	23.31	429.79	374.00
30	4	4	10226.00	35201.00	207.70	0	Spot (Block30, Row4, Column4)	229.97	220.00	31.00	0.02	0.13	198.00	199.65	198.00	21.45	0.00	0.11	50.00	28.00	0.00	22.00	31.97	282630.00	1.41	205.17	203.00
30	5	4	10529.00	35213.00	168.10	0	Spot (Block30, Row4, Column5)	264.04	249.00	148.30	0.03	0.56	200.00	201.63	200.00	22.84	0.00	0.11	60.00	51.00	0.00	49.00	64.04	207273.00	2.73	212.30	210.00
30	6	4	10845.00	35211.00	209.85	0	Spot (Block30, Row4, Column6)	395.49	389.50	93.24	0.01	0.24	211.00	220.09	211.00	44.17	0.02	0.20	98.00	85.00	0.00	178.50	184.49	495157.00	3.97	266.83	265.00
30	7	4	11138.00	35210.00	160.90	0	Spot (Block30, Row4, Column7)	346.58	322.00	65.66	0.03	0.19	213.00	220.35	213.00	32.35	0.01	0.15	96.00	91.00	0.00	109.00	133.58	248150.00	3.90	259.12	258.50
30	8	4	11409.00	35194.00	224.15	0	Spot (Block30, Row4, Column8)	261.07	239.00	125.25	0.04	0.48	211.00	217.29	211.00	29.21	0.01	0.13	49.00	39.00	0.00	28.00	50.07	377243.00	1.50	225.71	210.00
30	1	5	9355.00	35509.00	147.80	0	Spot (Block30, Row5, Column1)	345.81	328.00	55.93	0.02	0.16	204.00	211.65	204.00	40.67	0.02	0.19	97.00	92.00	0.00	124.00	141.81	205065.00	3.30	256.02	247.00
30	2	5	9638.00	35503.00	158.10	0	Spot (Block30, Row5, Column2)	609.62	590.00	210.25	0.01	0.34	203.00	213.81	203.00	41.35	0.02	0.19	100.00	99.00	0.00	387.00	406.62	421250.00	9.57	309.83	300.00
30	3	5	9943.00	35500.00	150.85	0	Spot (Block30, Row5, Column3)	2812.38	2407.00	1539.42	0.07	0.55	199.00	208.98	199.00	41.94	0.02	0.20	100.00	100.00	0.00	2208.00	2613.38	1746491.00	62.07	662.51	617.00
30	4	5	10243.00	35506.00	154.00	0	Spot (Block30, Row5, Column4)	435.73	398.00	135.70	0.04	0.31	200.00	204.65	200.00	34.42	0.01	0.17	98.00	96.00	0.00	198.00	235.73	283658.00	6.71	255.35	249.50
30	5	5	10549.00	35505.00	144.50	0	Spot (Block30, Row5, Column5)	1419.49	1305.00	737.55	0.04	0.52	202.00	204.33	202.00	27.18	0.00	0.13	100.00	100.00	0.00	1103.00	1217.49	810531.00	44.71	422.10	382.00
30	6	5	10841.00	35512.00	266.10	0	Spot (Block30, Row5, Column6)	232.02	223.00	32.46	0.02	0.14	207.00	213.55	207.00	34.22	0.01	0.16	30.00	14.00	0.00	16.00	25.02	478661.00	0.54	211.29	202.00
30	7	5	11148.00	35510.00	199.30	0	Spot (Block30, Row5, Column7)	1058.62	904.00	489.04	0.07	0.46	213.00	224.57	213.00	39.98	0.02	0.18	100.00	100.00	0.00	691.00	845.62	1186716.00	20.86	454.08	461.00
30	8	5	11448.00	35509.00	149.90	0	Spot (Block30, Row5, Column8)	500.27	465.00	173.76	0.03	0.35	211.00	220.89	211.00	35.43	0.02	0.16	99.00	97.00	0.00	254.00	289.27	307663.00	7.89	288.54	281.50
30	1	6	9341.00	35798.00	214.45	0	Spot (Block30, Row6, Column1)	1692.49	1329.00	999.81	0.11	0.59	209.00	226.21	209.00	54.98	0.03	0.24	100.00	100.00	0.00	1120.00	1483.49	2218857.00	26.67	634.88	640.00
30	2	6	9639.00	35803.00	215.60	0	Spot (Block30, Row6, Column2)	726.15	680.00	266.39	0.03	0.37	207.00	217.28	207.00	41.58	0.02	0.19	100.00	100.00	0.00	473.00	519.15	965049.00	12.24	370.20	374.00
30	3	6	9939.00	35811.00	157.90	0	Spot (Block30, Row6, Column3)	470.05	432.00	160.31	0.04	0.34	200.00	207.82	200.00	37.99	0.02	0.18	99.00	97.00	0.00	232.00	270.05	322452.00	6.90	266.51	270.00
30	4	6	10227.00	35824.00	195.30	0	Spot (Block30, Row6, Column4)	258.15	254.00	54.13	0.01	0.21	203.00	203.88	203.00	22.80	0.00	0.11	70.00	52.00	0.00	51.00	55.15	278539.00	2.38	219.51	213.00
30	5	6	10544.00	35808.00	139.55	0	Spot (Block30, Row6, Column5)	1229.45	1076.00	579.37	0.06	0.47	202.00	206.45	202.00	28.54	0.01	0.14	100.00	100.00	0.00	874.00	1027.45	645461.00	35.85	473.65	443.50
30	6	6	10840.00	35819.00	208.75	0	Spot (Block30, Row6, Column6)	263.89	272.00	40.35	0.01	0.15	201.00	208.98	201.00	33.84	0.02	0.16	65.00	51.00	0.00	71.00	62.89	326435.00	1.62	230.48	217.00
30	7	6	11141.00	35807.00	160.05	0	Spot (Block30, Row6, Column7)	456.84	410.00	144.64	0.05	0.32	210.00	219.58	210.00	36.25	0.02	0.17	99.00	95.00	0.00	200.00	246.84	324356.00	6.55	275.79	285.00
30	8	6	11448.00	35818.00	164.00	0	Spot (Block30, Row6, Column8)	444.27	395.00	160.18	0.05	0.36	212.00	219.10	212.00	28.95	0.01	0.13	99.00	98.00	0.00	183.00	232.27	330982.00	7.78	269.84	283.00
30	1	7	9346.00	36105.00	154.70	0	Spot (Block30, Row7, Column1)	1463.49	1304.50	625.49	0.05	0.43	208.00	220.05	208.00	44.66	0.02	0.20	100.00	100.00	0.00	1096.50	1255.49	960048.00	27.84	470.66	441.00
30	2	7	9655.00	36080.00	185.30	0	Spot (Block30, Row7, Column2)	249.17	243.00	35.61	0.01	0.14	211.00	230.15	211.00	125.66	0.04	0.55	0.00	0.00	0.00	32.00	38.17	240698.00	0.15	222.78	212.00
30	3	7	9897.00	36065.00	181.00	0	Spot (Block30, Row7, Column3)	232.64	225.00	25.24	0.01	0.11	205.00	219.69	205.00	121.93	0.03	0.56	0.00	0.00	0.00	20.00	27.64	214494.00	0.11	217.83	214.00
30	4	7	10245.00	36123.00	132.20	0	Spot (Block30, Row7, Column4)	259.91	269.00	37.77	0.01	0.15	204.00	206.57	204.00	23.71	0.01	0.11	73.00	57.00	0.00	65.00	55.91	121897.00	2.25	226.87	217.50
30	5	7	10542.00	36096.00	181.75	0	Spot (Block30, Row7, Column5)	267.97	279.00	37.26	0.02	0.14	206.00	211.97	206.00	28.23	0.01	0.13	70.00	57.00	0.00	73.00	61.97	248412.00	1.98	229.83	221.00
30	6	7	10841.00	36111.00	209.00	0	Spot (Block30, Row7, Column6)	814.77	774.50	325.02	0.02	0.40	210.00	227.51	210.00	54.86	0.03	0.24	100.00	99.00	0.00	564.50	604.77	1018468.00	10.71	396.10	389.50
30	7	7	11121.00	36114.00	164.85	0	Spot (Block30, Row7, Column7)	414.11	378.00	119.25	0.04	0.29	213.00	221.70	213.00	35.20	0.02	0.16	99.00	94.00	0.00	165.00	201.11	312240.00	5.47	264.61	265.50
30	8	7	11446.00	36110.00	191.70	0	Spot (Block30, Row7, Column8)	573.29	553.00	156.32	0.02	0.27	214.00	221.45	214.00	30.22	0.01	0.14	100.00	99.00	0.00	339.00	359.29	595071.00	11.64	328.34	309.00
30	1	8	9334.00	36406.00	150.80	0	Spot (Block30, Row8, Column1)	495.95	463.50	187.91	0.03	0.38	206.00	211.60	206.00	31.11	0.01	0.15	100.00	99.00	0.00	257.50	289.95	309474.00	9.14	276.98	284.00
30	2	8	9636.00	36446.00	141.15	0	Spot (Block30, Row8, Column2)	255.36	264.00	38.97	0.01	0.15	206.00	219.13	206.00	110.99	0.03	0.51	3.00	0.00	0.00	58.00	49.36	137893.00	0.33	239.26	223.50
30	3	8	9935.00	36415.00	149.85	0	Spot (Block30, Row8, Column3)	404.79	366.00	143.16	0.04	0.35	205.00	217.37	205.00	111.71	0.03	0.51	66.00	34.00	0.00	161.00	199.79	246924.00	1.68	283.20	273.00
30	4	8	10236.00	36406.00	143.55	0	Spot (Block30, Row8, Column4)	1098.20	1071.00	409.59	0.01	0.37	204.00	206.45	204.00	24.24	0.01	0.12	100.00	100.00	0.00	867.00	894.20	614994.00	36.79	403.11	376.00
30	5	8	10522.00	36425.00	199.10	0	Spot (Block30, Row8, Column5)	245.11	224.00	56.48	0.04	0.23	206.00	215.33	206.00	41.12	0.02	0.19	35.00	22.00	0.00	18.00	39.11	275993.00	0.72	224.85	218.00
30	6	8	10842.00	36411.00	198.95	0	Spot (Block30, Row8, Column6)	2672.09	1894.00	1903.31	0.15	0.71	213.00	235.01	213.00	65.73	0.04	0.28	100.00	100.00	0.00	1681.00	2459.09	3003426.00	37.08	787.35	773.00
30	7	8	11142.00	36413.00	172.25	0	Spot (Block30, Row8, Column7)	308.40	299.00	45.17	0.01	0.15	210.00	221.00	210.00	46.18	0.02	0.21	91.00	43.00	0.00	89.00	98.40	254119.00	1.89	250.91	238.50
30	8	8	11431.00	36416.00	146.50	0	Spot (Block30, Row8, Column8)	385.37	389.00	72.46	0.00	0.19	211.00	218.51	211.00	29.78	0.02	0.14	100.00	99.00	0.00	178.00	174.37	225057.00	5.60	281.48	283.00
31	1	1	13855.00	34323.00	153.45	0	Spot (Block31, Row1, Column1)	13184.01	12311.50	7215.78	0.03	0.55	305.00	327.23	305.00	63.53	0.03	0.19	100.00	100.00	0.00	12006.50	12879.01	8543237.00	202.38	2616.24	2068.00
31	2	1	14137.00	34332.00	156.40	0	Spot (Block31, Row1, Column2)	724.72	671.00	246.20	0.03	0.34	307.00	346.47	307.00	142.32	0.05	0.41	91.00	65.00	0.00	364.00	417.72	492809.00	2.66	424.48	402.50
31	3	1	14450.00	34331.00	147.00	-50	Spot (Block31, Row1, Column3)	466.93	477.00	96.83	0.01	0.21	301.00	335.82	301.00	142.00	0.05	0.42	53.00	12.00	0.00	176.00	165.93	274085.00	0.92	420.36	394.00
31	4	1	14741.00	34339.00	156.45	0	Spot (Block31, Row1, Column4)	598.08	586.00	165.15	0.01	0.28	296.00	306.94	296.00	52.48	0.02	0.17	98.00	91.00	0.00	290.00	302.08	403105.00	5.55	378.11	376.00
31	5	1	15048.00	34344.00	178.80	0	Spot (Block31, Row1, Column5)	646.25	613.00	173.30	0.02	0.27	298.00	313.74	298.00	65.66	0.02	0.21	99.00	91.00	0.00	315.00	348.25	579040.00	5.06	421.69	402.00
31	6	1	15349.00	34330.00	152.25	0	Spot (Block31, Row1, Column6)	656.56	601.00	204.65	0.04	0.31	299.00	310.44	299.00	55.39	0.02	0.18	99.00	96.00	0.00	302.00	357.56	419539.00	6.25	424.90	405.00
31	7	1	15667.00	34332.00	129.25	0	Spot (Block31, Row1, Column7)	662.90	662.50	151.32	0.00	0.23	300.00	325.69	300.00	118.82	0.04	0.36	96.00	76.00	0.00	362.50	362.90	295653.00	2.84	416.07	409.50
31	8	1	15941.00	34343.00	146.15	0	Spot (Block31, Row1, Column8)	36408.74	33411.50	16757.71	0.04	0.46	311.00	350.38	311.00	142.78	0.05	0.41	100.00	100.00	7.56	33100.50	36097.74	21189932.00	252.54	7240.15	5171.00
31	1	2	13843.00	34638.00	195.10	0	Spot (Block31, Row2, Column1)	358.35	369.00	61.94	0.01	0.17	302.00	315.60	302.00	50.19	0.02	0.16	51.00	23.00	0.00	67.00	56.35	386299.00	0.85	332.68	311.00
31	2	2	14161.00	34633.00	147.80	0	Spot (Block31, Row2, Column2)	485.02	492.00	73.32	0.01	0.15	303.00	336.45	303.00	143.00	0.05	0.43	66.00	9.00	0.00	189.00	182.02	289073.00	1.04	387.66	390.00
31	3	2	14434.00	34628.00	204.40	0	Spot (Block31, Row2, Column3)	376.05	392.00	51.80	0.02	0.14	300.00	335.79	300.00	148.26	0.05	0.44	6.00	0.00	0.00	92.00	76.05	446368.00	0.27	332.85	309.00
31	4	2	14742.00	34630.00	195.70	0	Spot (Block31, Row2, Column4)	423.59	398.00	84.93	0.03	0.20	295.00	298.28	295.00	37.90	0.00	0.13	87.00	79.00	0.00	103.00	128.59	458326.00	3.31	334.50	314.00
31	5	2	15055.00	34635.00	184.60	0	Spot (Block31, Row2, Column5)	891.84	882.00	237.16	0.00	0.27	297.00	307.81	297.00	52.40	0.02	0.17	100.00	99.00	0.00	585.00	594.84	856167.00	11.15	467.96	467.00
31	6	2	15339.00	34636.00	166.20	0	Spot (Block31, Row2, Column6)	409.73	398.00	84.01	0.01	0.21	299.00	307.79	299.00	54.35	0.01	0.18	78.00	39.00	0.00	99.00	110.73	314669.00	1.88	338.28	316.00
31	7	2	15662.00	34606.00	195.85	0	Spot (Block31, Row2, Column7)	394.14	382.00	85.20	0.01	0.22	296.00	299.79	296.00	48.66	0.01	0.16	67.00	37.00	0.00	86.00	98.14	427638.00	1.94	334.00	316.50
31	8	2	15964.00	34642.00	160.15	0	Spot (Block31, Row2, Column8)	382.69	390.00	38.94	0.01	0.10	306.00	332.09	306.00	106.97	0.04	0.32	12.00	0.00	0.00	84.00	76.69	270941.00	0.47	349.95	348.50
31	1	3	13845.00	34925.00	165.40	0	Spot (Block31, Row3, Column1)	608.86	555.00	229.60	0.04	0.38	300.00	312.22	300.00	42.52	0.02	0.14	96.00	93.00	0.00	255.00	308.86	463340.00	6.98	380.86	394.50
31	2	3	14146.00	34945.00	189.05	0	Spot (Block31, Row3, Column2)	423.22	402.00	75.01	0.02	0.18	303.00	316.11	303.00	45.39	0.02	0.14	85.00	61.00	0.00	99.00	120.22	426602.00	2.36	351.87	320.00
31	3	3	14437.00	34930.00	143.65	0	Spot (Block31, Row3, Column3)	1368.14	1256.50	486.98	0.04	0.36	301.00	314.65	301.00	48.32	0.02	0.15	100.00	100.00	0.00	955.50	1067.14	768892.00	21.80	562.67	521.50
31	4	3	14748.00	34934.00	150.05	0	Spot (Block31, Row3, Column4)	801.42	791.00	269.46	0.01	0.34	298.00	304.28	298.00	43.69	0.01	0.14	100.00	99.00	0.00	493.00	503.42	494478.00	11.38	427.53	406.50
31	5	3	15050.00	34928.00	146.85	0	Spot (Block31, Row3, Column5)	843.80	780.00	310.77	0.03	0.37	300.00	309.10	300.00	43.34	0.01	0.14	100.00	100.00	0.00	480.00	543.80	495311.00	12.34	443.03	432.00
31	6	3	15348.00	34932.00	199.00	0	Spot (Block31, Row3, Column6)	1042.47	896.00	464.92	0.07	0.45	298.00	306.97	298.00	46.83	0.01	0.15	100.00	99.00	0.00	598.00	744.47	1170691.00	15.70	523.71	509.50
31	7	3	15657.00	34949.00	175.65	0	Spot (Block31, Row3, Column7)	415.21	396.00	94.43	0.02	0.23	294.00	297.63	294.00	41.24	0.01	0.14	76.00	64.00	0.00	102.00	121.21	355424.00	2.85	332.53	312.00
31	8	3	15949.00	34953.00	158.75	0	Spot (Block31, Row3, Column8)	956.48	899.50	394.38	0.03	0.41	302.00	312.79	302.00	43.48	0.02	0.14	99.00	98.00	0.00	597.50	654.48	663795.00	14.81	489.49	497.00
31	1	4	13845.00	35225.00	157.50	0	Spot (Block31, Row4, Column1)	759.17	687.00	314.07	0.04	0.41	301.00	310.71	301.00	42.49	0.01	0.14	100.00	96.00	0.00	386.00	458.17	515474.00	10.56	401.91	392.00
31	2	4	14146.00	35230.00	194.95	0	Spot (Block31, Row4, Column2)	477.96	484.00	97.50	0.01	0.20	302.00	311.60	302.00	45.72	0.01	0.15	92.00	83.00	0.00	182.00	175.96	513802.00	3.64	373.47	382.00
31	3	4	14447.00	35231.00	147.40	0	Spot (Block31, Row4, Column3)	2557.93	2298.00	1273.15	0.05	0.50	302.00	314.48	302.00	47.49	0.02	0.15	100.00	100.00	0.00	1996.00	2255.93	1521968.00	47.24	812.16	679.00
31	4	4	14727.00	35236.00	204.30	0	Spot (Block31, Row4, Column4)	355.94	361.50	54.99	0.01	0.15	297.00	305.82	297.00	44.05	0.01	0.14	50.00	42.00	0.00	64.50	58.94	422140.00	1.14	329.87	306.00
31	5	4	15029.00	35231.00	152.05	0	Spot (Block31, Row4, Column5)	559.33	514.50	148.73	0.04	0.27	299.00	308.02	299.00	45.01	0.01	0.15	98.00	94.00	0.00	215.50	260.33	353496.00	5.58	386.66	381.00
31	6	4	15348.00	35230.00	185.20	0	Spot (Block31, Row4, Column6)	1207.61	1182.50	378.18	0.01	0.31	300.00	307.31	300.00	41.02	0.01	0.13	100.00	100.00	0.00	882.50	907.61	1168964.00	21.95	555.71	517.00
31	7	4	15629.00	35243.00	163.20	0	Spot (Block31, Row4, Column7)	427.20	397.00	94.62	0.03	0.22	298.00	310.22	298.00	62.65	0.02	0.20	76.00	36.00	0.00	99.00	129.20	315702.00	1.87	332.58	319.50
31	8	4	15965.00	35254.00	212.70	0	Spot (Block31, Row4, Column8)	359.87	369.00	50.49	0.01	0.14	300.00	308.91	300.00	40.28	0.01	0.13	56.00	43.00	0.00	69.00	59.87	465678.00	1.27	324.30	311.00
31	1	5	13848.00	35527.00	148.60	0	Spot (Block31, Row5, Column1)	993.24	852.00	397.81	0.07	0.40	303.00	317.09	303.00	49.19	0.02	0.16	100.00	100.00	0.00	549.00	690.24	599916.00	13.75	467.37	454.50
31	2	5	14145.00	35530.00	155.85	0	Spot (Block31, Row5, Column2)	1124.93	1052.00	414.00	0.03	0.37	303.00	318.93	303.00	59.52	0.02	0.19	100.00	100.00	0.00	749.00	821.93	752577.00	13.54	500.28	492.00
31	3	5	14446.00	35527.00	155.30	0	Spot (Block31, Row5, Column3)	905.98	857.50	326.22	0.02	0.36	301.00	311.55	301.00	43.58	0.01	0.14	100.00	100.00	0.00	556.50	604.98	601571.00	13.64	443.35	423.00
31	4	5	14735.00	35527.00	155.15	0	Spot (Block31, Row5, Column4)	492.85	493.00	98.83	0.00	0.20	299.00	309.62	299.00	44.22	0.02	0.14	96.00	85.00	0.00	194.00	193.85	325284.00	4.14	363.80	347.00
31	5	5	15046.00	35536.00	143.40	0	Spot (Block31, Row5, Column5)	3366.23	3114.00	1546.31	0.03	0.46	298.00	308.67	298.00	50.90	0.02	0.16	100.00	100.00	0.00	2816.00	3068.23	1878359.00	60.07	1055.93	902.00
31	6	5	15350.00	35536.00	189.60	0	Spot (Block31, Row5, Column6)	412.89	397.00	78.76	0.02	0.19	300.00	315.13	300.00	66.43	0.02	0.21	75.00	29.00	0.00	97.00	112.89	416610.00	1.47	350.00	353.00
31	7	5	15646.00	35537.00	193.55	0	Spot (Block31, Row5, Column7)	4020.25	3364.00	2392.63	0.08	0.60	302.00	324.25	302.00	84.06	0.03	0.26	100.00	100.00	0.00	3062.00	3718.25	4253424.00	43.97	1156.96	1191.50
31	8	5	15942.00	35538.00	150.20	0	Spot (Block31, Row5, Column8)	496.23	488.00	102.87	0.01	0.21	300.00	315.80	300.00	63.48	0.02	0.20	94.00	64.00	0.00	188.00	196.23	305678.00	2.84	361.33	362.50
31	1	6	13844.00	35825.00	201.85	0	Spot (Block31, Row6, Column1)	999.17	876.00	419.38	0.06	0.42	301.00	322.44	301.00	66.37	0.03	0.21	100.00	99.00	0.00	575.00	698.17	1156041.00	10.20	514.96	507.00
31	2	6	14146.00	35829.00	201.95	0	Spot (Block31, Row6, Column2)	2461.49	2295.00	1072.99	0.03	0.44	305.00	330.47	305.00	76.30	0.03	0.23	100.00	100.00	0.00	1990.00	2156.49	2852870.00	27.93	908.13	869.00
31	3	6	14436.00	35829.00	153.55	0	Spot (Block31, Row6, Column3)	890.57	848.00	333.77	0.02	0.37	301.00	316.65	301.00	58.30	0.02	0.18	100.00	96.00	0.00	547.00	589.57	576202.00	9.84	445.12	421.50
31	4	6	14741.00	35841.00	172.55	0	Spot (Block31, Row6, Column4)	464.06	479.00	88.67	0.01	0.19	296.00	302.35	296.00	39.82	0.01	0.13	94.00	90.00	0.00	183.00	168.06	383774.00	4.06	357.81	329.00
31	5	6	15043.00	35834.00	139.50	0	Spot (Block31, Row6, Column5)	2564.70	2407.00	1084.91	0.03	0.42	293.00	301.09	293.00	46.71	0.01	0.16	100.00	100.00	0.00	2114.00	2271.70	1346469.00	48.46	933.45	755.00
31	6	6	15355.00	35828.00	166.70	0	Spot (Block31, Row6, Column6)	374.41	396.00	63.24	0.02	0.17	295.00	304.90	295.00	58.98	0.01	0.19	58.00	30.00	0.00	101.00	79.41	288293.00	1.18	335.49	310.00
31	7	6	15640.00	35835.00	161.25	0	Spot (Block31, Row6, Column7)	540.63	489.00	146.84	0.04	0.27	294.00	303.04	294.00	63.30	0.01	0.21	97.00	74.00	0.00	195.00	246.63	389257.00	3.75	353.46	327.00
31	8	6	15951.00	35840.00	163.15	0	Spot (Block31, Row6, Column8)	478.76	471.00	114.80	0.01	0.24	296.00	302.88	296.00	40.54	0.01	0.13	95.00	85.00	0.00	175.00	182.76	352845.00	4.34	347.13	329.00
31	1	7	13843.00	36130.00	169.05	0	Spot (Block31, Row7, Column1)	525.32	498.00	143.86	0.02	0.27	300.00	311.54	300.00	46.02	0.02	0.15	96.00	80.00	0.00	198.00	225.32	416582.00	4.65	377.94	382.00
31	2	7	14155.00	36141.00	204.50	0	Spot (Block31, Row7, Column2)	351.13	341.00	51.90	0.01	0.15	299.00	308.46	299.00	53.14	0.01	0.17	49.00	11.00	0.00	42.00	52.13	417498.00	0.80	317.09	307.00
31	3	7	14434.00	36131.00	204.25	0	Spot (Block31, Row7, Column3)	359.17	379.00	53.45	0.02	0.15	300.00	305.38	300.00	38.06	0.01	0.12	57.00	51.00	0.00	79.00	59.17	427051.00	1.41	317.09	301.50
31	4	7	14747.00	36129.00	165.80	0	Spot (Block31, Row7, Column4)	353.04	336.00	44.26	0.02	0.13	297.00	303.78	297.00	40.46	0.01	0.13	49.00	34.00	0.00	39.00	56.04	269720.00	1.22	324.55	311.00
31	5	7	15052.00	36133.00	196.60	0	Spot (Block31, Row7, Column5)	409.47	398.00	84.56	0.01	0.21	294.00	306.36	294.00	59.76	0.02	0.20	75.00	35.00	0.00	104.00	115.47	447959.00	1.73	345.59	322.00
31	6	7	15340.00	36136.00	192.85	0	Spot (Block31, Row7, Column6)	2676.12	2615.50	1228.44	0.01	0.46	298.00	321.39	298.00	84.86	0.03	0.26	100.00	100.00	0.00	2317.50	2378.12	2825982.00	27.75	883.55	859.50
31	7	7	15627.00	36141.00	168.75	0	Spot (Block31, Row7, Column7)	512.27	489.00	136.33	0.02	0.27	295.00	304.17	295.00	62.26	0.01	0.20	90.00	64.00	0.00	194.00	217.27	408794.00	3.34	345.92	341.50
31	8	7	15944.00	36141.00	187.50	0	Spot (Block31, Row7, Column8)	1741.38	1677.00	473.62	0.02	0.27	299.00	305.08	299.00	40.90	0.01	0.13	100.00	100.00	0.00	1378.00	1442.38	1723971.00	35.12	709.20	683.50
31	1	8	13848.00	36439.00	153.25	0	Spot (Block31, Row8, Column1)	747.10	581.00	861.57	0.11	1.15	303.00	315.17	303.00	45.05	0.02	0.14	97.00	97.00	0.00	278.00	444.10	480383.00	9.59	436.66	416.00
31	2	8	14134.00	36432.00	206.45	0	Spot (Block31, Row8, Column2)	376.37	373.00	66.00	0.00	0.18	299.00	307.46	299.00	38.33	0.01	0.12	66.00	47.00	0.00	74.00	77.37	457671.00	1.80	320.23	308.00
31	3	8	14437.00	36439.00	176.45	0	Spot (Block31, Row8, Column3)	401.48	400.00	79.08	0.00	0.20	299.00	306.74	299.00	41.77	0.01	0.14	70.00	62.00	0.00	101.00	102.48	350092.00	2.27	332.77	309.00
31	4	8	14740.00	36434.00	147.25	0	Spot (Block31, Row8, Column4)	2560.89	2362.00	1242.06	0.04	0.49	301.00	308.44	301.00	41.77	0.01	0.14	100.00	100.00	0.00	2061.00	2259.89	1516047.00	53.92	829.50	694.00
31	5	8	15035.00	36447.00	197.25	0	Spot (Block31, Row8, Column5)	369.57	384.00	65.82	0.02	0.18	300.00	342.77	300.00	920.48	0.06	2.69	0.00	0.00	0.00	84.00	69.57	406528.00	0.03	347.86	363.00
31	6	8	15341.00	36433.00	174.35	0	Spot (Block31, Row8, Column6)	1660.13	1456.00	862.28	0.06	0.52	300.00	321.03	300.00	76.11	0.03	0.24	100.00	100.00	0.00	1156.00	1360.13	1407793.00	17.59	634.07	613.50
31	7	8	15632.00	36438.00	147.95	0	Spot (Block31, Row8, Column7)	483.75	478.00	105.17	0.01	0.22	299.00	308.87	299.00	52.41	0.01	0.17	95.00	67.00	0.00	179.00	184.75	291699.00	3.34	370.81	375.00
31	8	8	15931.00	36451.00	157.10	0	Spot (Block31, Row8, Column8)	658.51	591.00	257.78	0.05	0.39	303.00	312.80	303.00	39.12	0.01	0.13	99.00	98.00	0.00	288.00	355.51	447125.00	8.84	392.49	393.00
32	1	1	18355.00	34349.00	154.25	0	Spot (Block32, Row1, Column1)	11254.57	9657.50	6223.64	0.07	0.55	302.00	310.22	302.00	47.40	0.01	0.15	100.00	100.00	0.00	9355.50	10952.57	7405509.00	230.88	2308.98	1780.00
32	2	1	18656.00	34369.00	174.50	0	Spot (Block32, Row1, Column2)	375.25	381.50	57.36	0.01	0.15	302.00	307.27	302.00	34.59	0.01	0.11	65.00	57.00	0.00	79.50	73.25	319717.00	1.97	327.21	317.00
32	3	1	18957.00	34366.00	197.35	0	Spot (Block32, Row1, Column3)	374.34	384.00	73.98	0.01	0.20	307.00	313.74	307.00	33.39	0.01	0.11	64.00	57.00	0.00	77.00	67.34	412520.00	1.81	338.31	322.00
32	4	1	19258.00	34350.00	170.45	0	Spot (Block32, Row1, Column4)	394.17	394.00	41.47	0.00	0.11	314.00	326.55	314.00	38.19	0.02	0.12	87.00	57.00	0.00	80.00	80.17	318887.00	1.77	351.83	335.00
32	5	1	19530.00	34372.00	172.25	0	Spot (Block32, Row1, Column5)	394.35	396.00	40.49	0.00	0.10	318.00	333.15	318.00	40.56	0.02	0.12	81.00	43.00	0.00	78.00	76.35	327313.00	1.51	363.43	380.50
32	6	1	19854.00	34361.00	179.35	0	Spot (Block32, Row1, Column6)	407.42	404.00	36.58	0.00	0.09	321.00	335.37	321.00	38.55	0.02	0.11	92.00	60.00	0.00	83.00	86.42	367903.00	1.87	369.26	380.00
32	7	1	20157.00	34349.00	132.30	0	Spot (Block32, Row1, Column7)	409.34	404.50	34.58	0.01	0.08	327.00	347.66	327.00	94.23	0.03	0.27	19.00	0.00	0.00	77.50	82.34	192388.00	0.65	377.18	388.00
32	8	1	20445.00	34374.00	148.35	0	Spot (Block32, Row1, Column8)	35785.35	32857.50	18187.17	0.04	0.51	374.00	381.47	374.00	125.42	0.01	0.33	100.00	100.00	7.83	32483.50	35411.35	21471260.00	282.29	6372.49	4703.00
32	1	2	18356.00	34651.00	204.05	0	Spot (Block32, Row2, Column1)	343.22	327.00	41.94	0.02	0.12	297.00	303.26	297.00	45.01	0.01	0.15	41.00	20.00	0.00	30.00	46.22	406370.00	0.89	326.81	311.00
32	2	2	18663.00	34640.00	174.30	0	Spot (Block32, Row2, Column2)	343.71	326.00	42.85	0.02	0.12	304.00	311.06	304.00	35.45	0.01	0.11	40.00	31.00	0.00	22.00	39.71	292493.00	0.92	320.74	309.00
32	3	2	18950.00	34668.00	193.65	0	Spot (Block32, Row2, Column3)	383.41	394.00	44.64	0.01	0.12	308.00	319.29	308.00	38.93	0.02	0.12	74.00	61.00	0.00	86.00	75.41	407185.00	1.65	337.90	323.00
32	4	2	19282.00	34634.00	221.95	0	Spot (Block32, Row2, Column4)	387.90	392.00	53.97	0.00	0.14	316.00	330.86	316.00	41.04	0.02	0.12	74.00	38.00	0.00	76.00	71.90	548108.00	1.39	366.19	380.00
32	5	2	19551.00	34658.00	201.70	0	Spot (Block32, Row2, Column5)	656.20	625.00	130.27	0.02	0.20	322.00	338.49	322.00	41.92	0.02	0.12	100.00	99.00	0.00	303.00	334.20	755938.00	7.58	445.81	429.00
32	6	2	19858.00	34665.00	214.50	0	Spot (Block32, Row2, Column6)	394.19	396.00	45.58	0.00	0.12	325.00	341.73	325.00	44.90	0.02	0.13	78.00	18.00	0.00	71.00	69.19	518757.00	1.17	361.15	376.00
32	7	2	20146.00	34662.00	192.10	0	Spot (Block32, Row2, Column7)	380.92	385.00	41.66	0.00	0.11	323.00	334.12	323.00	32.31	0.01	0.10	71.00	46.00	0.00	62.00	57.92	395775.00	1.45	345.20	342.00
32	8	2	20446.00	34680.00	230.80	0	Spot (Block32, Row2, Column8)	380.04	386.00	30.20	0.01	0.08	340.00	356.94	340.00	80.05	0.02	0.22	4.00	0.00	0.00	46.00	40.04	580704.00	0.29	355.58	364.00
32	1	3	18347.00	34952.00	168.95	0	Spot (Block32, Row3, Column1)	420.06	399.00	88.48	0.02	0.21	295.00	298.66	295.00	33.55	0.01	0.11	87.00	78.00	0.00	104.00	125.06	335211.00	3.62	335.75	316.50
32	2	3	18653.00	34958.00	194.70	0	Spot (Block32, Row3, Column2)	376.34	386.00	40.08	0.01	0.11	306.00	314.82	306.00	36.37	0.01	0.12	75.00	62.00	0.00	80.00	70.34	403815.00	1.69	342.94	333.00
32	3	3	18943.00	34952.00	165.50	0	Spot (Block32, Row3, Column3)	473.27	465.00	146.59	0.01	0.31	312.00	325.66	312.00	37.44	0.02	0.11	95.00	93.00	0.00	153.00	161.27	359214.00	3.94	380.73	392.00
32	4	3	19267.00	34983.00	217.95	0	Spot (Block32, Row3, Column4)	375.89	389.00	55.15	0.01	0.15	316.00	332.12	316.00	40.20	0.02	0.12	60.00	39.00	0.00	73.00	59.89	513094.00	1.09	345.87	323.00
32	5	3	19554.00	34971.00	197.05	0	Spot (Block32, Row3, Column5)	422.98	405.00	65.68	0.02	0.16	324.00	341.53	324.00	45.67	0.02	0.13	85.00	38.00	0.00	81.00	98.98	464427.00	1.78	357.30	371.00
32	6	3	19850.00	34959.00	183.75	0	Spot (Block32, Row3, Column6)	1337.02	1261.00	570.62	0.03	0.43	332.00	351.96	332.00	53.88	0.03	0.15	100.00	100.00	0.00	929.00	1005.02	1268829.00	18.28	598.35	591.00
32	7	3	20152.00	34970.00	200.25	0	Spot (Block32, Row3, Column7)	380.08	389.00	37.55	0.01	0.10	327.00	342.72	327.00	45.40	0.02	0.13	70.00	7.00	0.00	62.00	53.08	432907.00	0.82	364.51	379.00
32	8	3	20448.00	34970.00	165.20	0	Spot (Block32, Row3, Column8)	537.48	499.00	104.41	0.03	0.19	327.00	341.71	327.00	38.20	0.02	0.11	99.00	95.00	0.00	172.00	210.48	406336.00	5.12	401.97	398.00
32	1	4	18350.00	35250.00	199.55	0	Spot (Block32, Row4, Column1)	372.85	381.50	44.54	0.01	0.12	298.00	300.53	298.00	29.11	0.00	0.10	79.00	66.00	0.00	83.50	74.85	418343.00	2.48	330.53	322.00
32	2	4	18655.00	35250.00	207.45	0	Spot (Block32, Row4, Column2)	422.04	401.00	62.52	0.02	0.15	306.00	313.26	306.00	33.80	0.01	0.11	92.00	85.00	0.00	95.00	116.04	514467.00	3.22	357.39	370.50
32	3	4	18951.00	35252.00	172.90	0	Spot (Block32, Row4, Column3)	522.53	497.00	112.29	0.02	0.21	312.00	323.59	312.00	34.99	0.02	0.11	98.00	96.00	0.00	185.00	210.53	433696.00	5.69	382.41	388.50
32	4	4	19211.00	35272.00	140.35	0	Spot (Block32, Row4, Column4)	398.59	397.00	58.79	0.00	0.15	314.00	326.99	314.00	37.39	0.02	0.11	73.00	59.00	0.00	83.00	84.59	214043.00	1.92	363.51	366.00
32	5	4	19540.00	35265.00	192.75	0	Spot (Block32, Row4, Column5)	443.22	410.00	166.98	0.03	0.38	321.00	335.23	321.00	38.58	0.02	0.12	95.00	73.00	0.00	89.00	122.22	464937.00	2.80	374.63	387.00
32	6	4	19842.00	35266.00	199.40	0	Spot (Block32, Row4, Column6)	660.02	672.00	118.91	0.01	0.18	339.00	351.54	339.00	47.33	0.02	0.13	100.00	98.00	0.00	333.00	321.02	746481.00	6.52	455.00	455.00
32	7	4	20129.00	35274.00	126.20	0	Spot (Block32, Row4, Column7)	447.30	416.00	57.90	0.03	0.13	332.00	345.67	332.00	39.68	0.02	0.11	99.00	59.00	0.00	84.00	115.30	190550.00	2.56	406.46	403.00
32	8	4	20455.00	35289.00	181.55	0	Spot (Block32, Row4, Column8)	384.28	387.50	28.40	0.00	0.07	326.00	339.80	326.00	36.38	0.02	0.11	84.00	22.00	0.00	61.50	58.28	358145.00	1.22	359.82	361.00
32	1	5	18364.00	35566.00	162.30	0	Spot (Block32, Row5, Column1)	410.23	399.50	66.35	0.01	0.16	300.00	305.42	300.00	37.08	0.01	0.12	86.00	77.00	0.00	99.50	110.23	300286.00	2.83	329.27	313.00
32	2	5	18648.00	35557.00	168.15	0	Spot (Block32, Row5, Column2)	530.76	504.00	107.72	0.02	0.20	306.00	312.33	306.00	30.32	0.01	0.10	99.00	99.00	0.00	198.00	224.76	419304.00	7.21	383.23	387.50
32	3	5	18948.00	35554.00	162.85	0	Spot (Block32, Row5, Column3)	618.29	589.00	137.88	0.02	0.22	312.00	322.50	312.00	32.94	0.01	0.10	100.00	99.00	0.00	277.00	306.29	455678.00	8.98	418.52	411.00
32	4	5	19243.00	35544.00	177.90	0	Spot (Block32, Row5, Column4)	383.12	393.00	41.24	0.01	0.11	317.00	329.02	317.00	36.32	0.02	0.11	78.00	60.00	0.00	76.00	66.12	339065.00	1.49	356.65	377.50
32	5	5	19557.00	35567.00	169.80	0	Spot (Block32, Row5, Column5)	558.84	513.50	130.13	0.04	0.23	320.00	335.25	320.00	37.88	0.02	0.11	98.00	94.00	0.00	193.50	238.84	451545.00	5.90	404.78	403.00
32	6	5	19840.00	35541.00	189.85	0	Spot (Block32, Row5, Column6)	411.27	401.00	47.91	0.01	0.12	336.00	347.28	336.00	39.02	0.01	0.11	85.00	31.00	0.00	65.00	75.27	415385.00	1.64	365.80	376.00
32	7	5	20145.00	35555.00	177.65	0	Spot (Block32, Row5, Column7)	452.74	440.50	57.59	0.01	0.13	333.00	345.22	333.00	37.50	0.02	0.11	97.00	72.00	0.00	107.50	119.74	398412.00	2.87	387.99	387.00
32	8	5	20438.00	35573.00	172.85	0	Spot (Block32, Row5, Column8)	429.60	410.00	50.81	0.02	0.12	329.00	342.09	329.00	36.67	0.02	0.11	95.00	62.00	0.00	81.00	100.60	358715.00	2.39	371.77	370.00
32	1	6	18341.00	35851.00	175.55	0	Spot (Block32, Row6, Column1)	1136.74	1030.00	454.63	0.04	0.40	303.00	311.29	303.00	44.21	0.01	0.14	100.00	100.00	0.00	727.00	833.74	975321.00	18.67	523.22	505.00
32	2	6	18647.00	35861.00	190.50	0	Spot (Block32, Row6, Column2)	382.90	391.00	53.05	0.01	0.14	306.00	315.60	306.00	37.31	0.01	0.12	70.00	60.00	0.00	85.00	76.90	392470.00	1.80	338.13	326.00
32	3	6	18942.00	35853.00	177.85	0	Spot (Block32, Row6, Column3)	376.72	386.00	51.37	0.01	0.14	311.00	323.10	311.00	37.18	0.02	0.12	65.00	50.00	0.00	75.00	65.72	334526.00	1.44	340.94	325.00
32	4	6	19241.00	35893.00	138.35	0	Spot (Block32, Row6, Column4)	397.29	392.00	61.47	0.01	0.15	318.00	330.69	318.00	37.29	0.02	0.11	78.00	49.00	0.00	74.00	79.29	206592.00	1.79	362.28	369.00
32	5	6	19548.00	35860.00	158.10	0	Spot (Block32, Row6, Column5)	576.87	574.00	123.80	0.00	0.21	321.00	337.22	321.00	40.50	0.02	0.12	100.00	96.00	0.00	253.00	255.87	397461.00	5.92	409.64	403.00
32	6	6	19827.00	35878.00	194.05	0	Spot (Block32, Row6, Column6)	392.46	396.00	38.90	0.00	0.10	330.00	342.77	330.00	39.21	0.02	0.11	77.00	25.00	0.00	66.00	62.46	417573.00	1.27	360.70	363.50
32	7	6	20144.00	35861.00	147.35	0	Spot (Block32, Row6, Column7)	426.21	408.00	50.66	0.02	0.12	329.00	340.43	329.00	34.36	0.01	0.10	95.00	71.00	0.00	79.00	97.21	251891.00	2.50	383.03	389.00
32	8	6	20454.00	35887.00	159.45	0	Spot (Block32, Row6, Column8)	406.99	403.00	49.91	0.00	0.12	332.00	344.68	332.00	38.16	0.02	0.11	84.00	40.00	0.00	71.00	74.99	287336.00	1.63	378.74	385.50
32	1	7	18339.00	36150.00	180.80	0	Spot (Block32, Row7, Column1)	438.58	416.00	80.31	0.02	0.18	301.00	308.79	301.00	36.83	0.01	0.12	91.00	79.00	0.00	115.00	137.58	402179.00	3.52	349.07	329.00
32	2	7	18615.00	36150.00	180.00	0	Spot (Block32, Row7, Column2)	371.81	382.00	39.56	0.01	0.11	307.00	316.80	307.00	35.64	0.01	0.11	71.00	55.00	0.00	75.00	64.81	336113.00	1.54	346.16	333.00
32	3	7	18971.00	36164.00	181.40	0	Spot (Block32, Row7, Column3)	376.17	393.00	45.10	0.02	0.12	311.00	323.43	311.00	36.87	0.02	0.11	69.00	59.00	0.00	82.00	65.17	345696.00	1.43	344.48	327.00
32	4	7	19284.00	36169.00	240.80	0	Spot (Block32, Row7, Column4)	376.18	387.00	43.08	0.01	0.11	315.00	328.27	315.00	39.89	0.02	0.12	68.00	37.00	0.00	72.00	61.18	630097.00	1.20	352.26	352.00
32	5	7	19555.00	36168.00	208.80	0	Spot (Block32, Row7, Column5)	390.33	391.00	48.60	0.00	0.12	318.00	333.71	318.00	42.10	0.02	0.13	75.00	30.00	0.00	73.00	72.33	483615.00	1.34	352.52	364.50
32	6	7	19840.00	36162.00	208.10	0	Spot (Block32, Row7, Column6)	424.37	412.00	46.71	0.01	0.11	325.00	343.70	325.00	57.25	0.02	0.17	87.00	32.00	0.00	87.00	99.37	524098.00	1.41	359.49	364.50
32	7	7	20146.00	36168.00	174.55	0	Spot (Block32, Row7, Column7)	400.08	395.00	43.31	0.01	0.11	326.00	338.70	326.00	36.07	0.02	0.11	90.00	43.00	0.00	69.00	74.08	340071.00	1.70	365.33	377.00
32	8	7	20445.00	36166.00	198.25	0	Spot (Block32, Row7, Column8)	781.03	779.50	149.85	0.00	0.19	341.00	351.85	341.00	40.58	0.01	0.12	100.00	100.00	0.00	438.50	440.03	868506.00	10.58	511.94	497.50
32	1	8	18329.00	36462.00	149.40	0	Spot (Block32, Row8, Column1)	595.75	571.00	164.34	0.02	0.28	300.00	304.20	300.00	29.17	0.01	0.10	100.00	99.00	0.00	271.00	295.75	364597.00	10.00	389.43	391.00
32	2	8	18670.00	36462.00	185.00	0	Spot (Block32, Row8, Column2)	357.23	355.00	47.15	0.00	0.13	305.00	313.91	305.00	33.77	0.01	0.11	57.00	41.00	0.00	50.00	52.23	343654.00	1.28	332.81	319.00
32	3	8	18933.00	36472.00	156.00	0	Spot (Block32, Row8, Column3)	416.54	398.00	124.82	0.02	0.30	311.00	321.36	311.00	35.26	0.01	0.11	84.00	74.00	0.00	87.00	105.54	278662.00	2.70	346.57	333.00
32	4	8	19234.00	36462.00	157.25	0	Spot (Block32, Row8, Column4)	713.22	698.00	171.61	0.01	0.24	314.00	327.15	314.00	37.09	0.02	0.11	100.00	99.00	0.00	384.00	399.22	487840.00	10.41	433.94	408.00
32	5	8	19520.00	36467.00	209.10	0	Spot (Block32, Row8, Column5)	392.11	400.00	41.11	0.01	0.10	325.00	344.35	325.00	56.64	0.03	0.16	73.00	6.00	0.00	75.00	67.11	489354.00	0.84	363.08	378.50
32	6	8	19845.00	36462.00	160.20	0	Spot (Block32, Row8, Column6)	2818.66	2466.00	1388.43	0.06	0.49	327.00	351.95	327.00	69.11	0.03	0.20	100.00	100.00	0.00	2139.00	2491.66	1989977.00	35.69	843.96	824.50
32	7	8	20138.00	36480.00	203.25	0	Spot (Block32, Row8, Column7)	394.87	399.00	35.99	0.00	0.09	337.00	353.64	337.00	55.43	0.02	0.16	63.00	6.00	0.00	62.00	57.87	462003.00	0.74	371.97	382.00
32	8	8	20445.00	36494.00	160.20	0	Spot (Block32, Row8, Column8)	582.64	483.00	539.84	0.08	0.93	379.00	367.78	379.00	41.05	0.01	0.11	66.00	55.00	0.00	104.00	203.64	413091.00	5.23	440.20	409.00
33	1	1	4824.00	38765.00	148.75	0	Spot (Block33, Row1, Column1)	16337.85	15127.00	8465.02	0.03	0.52	305.00	321.45	305.00	66.54	0.02	0.21	100.00	100.00	0.00	14822.00	16032.85	9819050.00	240.69	3806.41	3082.00
33	2	1	5122.00	38784.00	178.50	0	Spot (Block33, Row1, Column2)	370.00	388.00	40.07	0.02	0.11	300.00	308.67	300.00	43.86	0.01	0.14	68.00	51.00	0.00	88.00	70.00	331154.00	1.40	329.96	323.50
33	3	1	5421.00	38776.00	147.00	-50	Spot (Block33, Row1, Column3)	332.37	313.00	40.23	0.03	0.12	300.00	303.31	300.00	30.98	0.00	0.10	35.00	29.00	0.00	13.00	32.37	195100.00	0.94	330.94	315.00
33	4	1	5705.00	38778.00	162.05	0	Spot (Block33, Row1, Column4)	381.92	388.00	34.79	0.01	0.09	301.00	305.51	301.00	30.01	0.01	0.10	87.00	76.00	0.00	87.00	80.92	277271.00	2.55	327.37	320.00
33	5	1	6019.00	38781.00	153.15	0	Spot (Block33, Row1, Column5)	453.19	419.00	76.36	0.03	0.17	304.00	310.90	304.00	32.71	0.01	0.11	96.00	93.00	0.00	115.00	149.19	290950.00	4.35	348.83	337.00
33	6	1	6324.00	38782.00	188.85	0	Spot (Block33, Row1, Column6)	433.79	409.00	67.38	0.03	0.16	307.00	316.74	307.00	36.43	0.01	0.12	93.00	86.00	0.00	102.00	126.79	433785.00	3.21	350.92	340.50
33	7	1	6644.00	38777.00	113.70	0	Spot (Block33, Row1, Column7)	710.04	682.00	196.43	0.02	0.28	315.00	347.37	315.00	125.16	0.04	0.36	98.00	78.00	0.00	367.00	395.04	238575.00	2.90	456.30	419.00
33	8	1	6912.00	38790.00	144.50	0	Spot (Block33, Row1, Column8)	43014.23	42541.00	18511.77	0.00	0.43	364.00	383.86	364.00	160.82	0.02	0.42	100.00	100.00	22.97	42177.00	42650.23	24346168.00	265.08	8069.59	5891.50
33	1	2	4819.00	39072.00	147.00	-50	Spot (Block33, Row2, Column1)	312.88	307.00	30.19	0.01	0.10	300.00	308.53	300.00	49.62	0.01	0.16	10.00	0.00	0.00	7.00	12.88	184602.00	0.09	315.70	307.00
33	2	2	5105.00	39084.00	131.25	0	Spot (Block33, Row2, Column2)	363.25	381.00	48.00	0.02	0.13	298.00	299.80	298.00	25.38	0.00	0.08	68.00	58.00	0.00	83.00	65.25	166730.00	2.50	317.90	309.00
33	3	2	5420.00	39075.00	163.85	0	Spot (Block33, Row2, Column3)	336.87	324.00	33.84	0.02	0.10	297.00	298.25	297.00	24.40	0.00	0.08	53.00	34.00	0.00	27.00	39.87	251643.00	1.58	320.79	315.50
33	4	2	5692.00	39092.00	248.30	0	Spot (Block33, Row2, Column4)	320.20	309.00	34.30	0.02	0.11	297.00	297.65	297.00	26.80	0.00	0.09	28.00	19.00	0.00	12.00	23.20	571886.00	0.84	304.55	300.00
33	5	2	6023.00	39082.00	182.95	0	Spot (Block33, Row2, Column5)	441.08	413.00	76.48	0.03	0.17	300.00	305.44	300.00	38.82	0.01	0.13	94.00	86.00	0.00	113.00	141.08	413729.00	3.49	343.79	338.50
33	6	2	6305.00	39076.00	207.60	0	Spot (Block33, Row2, Column6)	365.75	376.00	48.01	0.01	0.13	304.00	339.47	304.00	176.51	0.05	0.52	0.00	0.00	0.00	72.00	61.75	449873.00	0.15	325.82	307.00
33	7	2	6632.00	39066.00	194.00	0	Spot (Block33, Row2, Column7)	370.92	382.00	57.03	0.01	0.15	307.00	318.31	307.00	40.36	0.02	0.13	60.00	44.00	0.00	75.00	63.92	391689.00	1.30	342.06	320.50
33	8	2	6910.00	39084.00	196.25	0	Spot (Block33, Row2, Column8)	381.51	387.00	41.57	0.01	0.11	325.00	360.76	325.00	132.36	0.05	0.37	7.00	0.00	0.00	62.00	56.51	416990.00	0.16	372.23	381.00
33	1	3	4810.00	39375.00	159.60	0	Spot (Block33, Row3, Column1)	417.74	402.00	75.59	0.02	0.18	299.00	300.91	299.00	23.40	0.00	0.08	90.00	83.00	0.00	103.00	118.74	292838.00	4.99	332.05	317.00
33	2	3	5110.00	39362.00	186.15	0	Spot (Block33, Row3, Column2)	336.24	324.00	36.87	0.02	0.11	296.00	299.53	296.00	28.46	0.01	0.10	49.00	35.00	0.00	28.00	40.24	328841.00	1.29	311.16	304.00
33	3	3	5410.00	39378.00	146.20	0	Spot (Block33, Row3, Column3)	522.65	476.00	148.37	0.04	0.28	299.00	301.09	299.00	26.72	0.00	0.09	98.00	92.00	0.00	177.00	223.65	304180.00	8.29	366.98	368.50
33	4	3	5718.00	39368.00	163.20	0	Spot (Block33, Row3, Column4)	450.56	416.00	90.06	0.03	0.20	298.00	298.94	298.00	27.46	0.00	0.09	97.00	92.00	0.00	118.00	152.56	332966.00	5.52	345.50	331.50
33	5	3	6007.00	39388.00	165.95	0	Spot (Block33, Row3, Column5)	414.30	401.00	68.30	0.01	0.16	302.00	332.72	302.00	175.20	0.04	0.53	18.00	1.00	0.00	99.00	112.30	315693.00	0.47	344.55	320.00
33	6	3	6319.00	39380.00	211.55	0	Spot (Block33, Row3, Column6)	12047.52	6643.50	10354.94	0.26	0.86	310.00	385.15	310.00	262.79	0.09	0.68	100.00	100.00	0.00	6333.50	11737.52	15396732.00	44.38	3047.59	3056.00
33	7	3	6638.00	39388.00	175.05	0	Spot (Block33, Row3, Column7)	440.36	403.00	109.27	0.04	0.25	314.00	355.76	314.00	167.83	0.05	0.47	32.00	5.00	0.00	89.00	126.36	375629.00	0.50	348.03	337.00
33	8	3	6919.00	39395.00	148.15	0	Spot (Block33, Row3, Column8)	4100.20	3645.50	1989.91	0.05	0.49	323.00	348.77	323.00	64.19	0.03	0.18	100.00	100.00	0.00	3322.50	3777.20	2443718.00	58.44	1243.43	1101.00
33	1	4	4810.00	39669.00	150.35	0	Spot (Block33, Row4, Column1)	506.52	492.00	101.70	0.01	0.20	301.00	302.35	301.00	26.24	0.00	0.09	98.00	95.00	0.00	191.00	205.52	312014.00	7.78	366.18	362.50
33	2	4	5116.00	39672.00	177.45	0	Spot (Block33, Row4, Column2)	748.45	713.00	240.47	0.02	0.32	300.00	310.34	300.00	43.40	0.01	0.14	100.00	99.00	0.00	413.00	448.45	662382.00	10.10	442.65	424.00
33	3	4	5419.00	39670.00	138.70	0	Spot (Block33, Row4, Column3)	1018.28	952.00	352.02	0.03	0.35	302.00	310.89	302.00	45.39	0.01	0.15	100.00	100.00	0.00	650.00	716.28	528486.00	15.58	505.96	468.00
33	4	4	5693.00	39675.00	203.45	0	Spot (Block33, Row4, Column4)	340.77	323.00	39.16	0.02	0.11	300.00	303.65	300.00	32.80	0.01	0.11	41.00	31.00	0.00	23.00	40.77	400069.00	1.13	316.81	308.00
33	5	4	6025.00	39689.00	145.20	0	Spot (Block33, Row4, Column5)	375.47	385.00	51.98	0.01	0.14	303.00	311.73	303.00	33.89	0.01	0.11	71.00	60.00	0.00	82.00	72.47	216272.00	1.88	334.16	318.00
33	6	4	6318.00	39679.00	152.05	0	Spot (Block33, Row4, Column6)	554.09	567.50	127.37	0.01	0.23	309.00	347.04	309.00	172.04	0.05	0.50	70.00	20.00	0.00	258.50	245.09	351290.00	1.20	391.84	383.00
33	7	4	6618.00	39683.00	154.65	0	Spot (Block33, Row4, Column7)	511.52	491.00	124.59	0.02	0.24	318.00	342.97	318.00	69.34	0.03	0.20	91.00	65.00	0.00	173.00	193.52	336577.00	2.43	396.38	395.00
33	8	4	6930.00	39689.00	149.20	0	Spot (Block33, Row4, Column8)	775.11	725.00	282.50	0.03	0.36	324.00	349.59	324.00	59.37	0.03	0.17	99.00	94.00	0.00	401.00	451.11	469717.00	7.17	452.72	422.00
33	1	5	4812.00	39966.00	160.10	0	Spot (Block33, Row5, Column1)	440.97	424.00	63.49	0.02	0.14	299.00	324.41	299.00	149.81	0.04	0.46	44.00	0.00	0.00	125.00	141.97	313973.00	0.78	349.06	340.50
33	2	5	5111.00	39972.00	145.50	0	Spot (Block33, Row5, Column2)	4085.64	3916.00	1636.80	0.02	0.40	300.00	317.86	300.00	63.41	0.03	0.20	100.00	100.00	0.00	3616.00	3785.64	2349245.00	59.42	1182.87	962.00
33	3	5	5419.00	39975.00	153.45	0	Spot (Block33, Row5, Column3)	2500.03	2174.00	1310.03	0.06	0.52	304.00	320.13	304.00	57.04	0.02	0.18	100.00	100.00	0.00	1870.00	2196.03	1627518.00	38.22	696.95	675.50
33	4	5	5719.00	39984.00	154.95	0	Spot (Block33, Row5, Column4)	437.15	412.00	71.55	0.03	0.16	304.00	313.26	304.00	42.26	0.01	0.13	91.00	77.00	0.00	108.00	133.15	290266.00	2.93	342.36	329.00
[truncated: 384,404 more chars]
