# Supplementary material for: An antigen microarray protocol for COVID-19 serological analysis
Source: STAR Protoc. 2021 Aug 26;2(3):100815. doi: 10.1016/j.xpro.2021.100815 (PMC8387221; doi:10.1016/j.xpro.2021.100815)
Supplement: Data S8. Slide_quantifications, related to step quantification and statistical analysis 2.e [file mmc8.zip › RPPA0134_12860-V2 A01-D12_IgA_785/Joseph_2021-04-15_20h59m23_785nmGain010.txt]

ATF	1.0
30	28
"Checksum_ImageFile=f816aa97ce12a8a1cf8e04bc9008684c"
"Checksum_ResultFile=c2f2bc3cb6d286f4d90c9ce03174fd75"
"Type=Mapix Results 2"
"DateTime=2021/04/15 20:59:35"
"ConfigFile="
"GalFile=L:\RPPA Service\Platform_Projects\2021-02-09_JPL_CoV-Array-7\64 pad grid.gal"
"PixelSize=5"
"Wavelengths=785"
"ImageFiles=L:\RPPA Service\Platform_Projects\2021-03-24_JPL_CoV-Array-9\RPPA0134_12860-V2 A01-D12_IgA_785\Joseph_2021-04-15_20h59m23_785nmGain010.tif"
"GrinddingParameters=Find mode = Grid + Blocks + Spots | Max. diameter (% Dth) = 200.0 | Min. diameter (% Dth) = 50.0 | Max position offset (% pitch) = 30"
"QuantificationParameter=S/B border width (pixels) = 2.0 | Background diameter (pitch) = 2.0"
"JpegImage=L:\RPPA Service\Platform_Projects\2021-03-24_JPL_CoV-Array-9\RPPA0134_12860-V2 A01-D12_IgA_785\Joseph_2021-04-15_20h59m23_785nmGain010.jpg"
"FeatureType=Circular"
"Barcode="
"BackgroundSubtraction=LocalFeature"
"Normalization=None"
"ImageOrigin=3680, 2560"
"ImageSize=17760.0, 71040.0"
"JpegOrigin=4825, 2570"
"JpegBrightness=49"
"JpegContrast=23"
"JpegBalance=0"
"Creator=Mapix 9.0.0"
"Scanner=ir710IVD IR0H8_IVD 717045"
"Temperature=32.9"
"Comment="
"Velocity=35 l/s"
"LaserPower=20.0"
"PMTGain=10"
"BatchFilename=L:\RPPA Service\InnooScan\Batch methods\CoV_Array image_processing.mbt"
"Block"	"Column"	"Row"	"X"	"Y"	"Dia."	"Flags"	"ID"	"F785 Mean"	"F785 Median"	"F785 SD"	"F785 |log Mean/Median|"	"F785 CV"	"B785"	"B785 Mean"	"B785 Median"	"B785 SD"	"B785 |log Mean/Median|"	"B785 CV"	"% > B785+1SD"	"% > B785+2SD"	"F785 % Sat."	"F785 Median - B785"	"F785 Mean - B785"	"F785 Total Intensity"	"SNR 785"	"ExcludedMean 785"	"ExcludedMedian 785"
1	1	1	5039.00	2769.00	155.60	0	Spot (Block1, Row1, Column1)	14905.62	13070.00	8847.38	0.06	0.59	77.00	90.13	77.00	52.53	0.07	0.58	100.00	100.00	0.00	12993.00	14828.62	9942047.00	282.06	2170.29	1738.00
1	2	1	5372.00	2780.00	120.95	0	Spot (Block1, Row1, Column2)	87.67	89.00	12.65	0.01	0.14	69.00	74.10	69.00	36.09	0.03	0.49	6.00	0.00	0.00	20.00	18.67	34192.00	0.38	77.38	75.00
1	3	1	5641.00	2777.00	147.00	-50	Spot (Block1, Row1, Column3)	70.54	72.00	10.30	0.01	0.15	67.00	67.55	67.00	10.79	0.00	0.16	26.00	0.00	0.00	5.00	3.54	41616.00	0.28	71.67	73.00
1	4	1	5905.00	2755.00	183.35	0	Spot (Block1, Row1, Column4)	78.67	79.00	9.10	0.00	0.12	68.00	68.56	68.00	11.40	0.00	0.17	48.00	9.00	0.00	11.00	10.67	74661.00	0.89	72.30	72.00
1	5	1	6181.00	2750.00	279.65	0	Spot (Block1, Row1, Column5)	81.15	82.00	9.75	0.00	0.12	75.00	75.02	75.00	11.47	0.00	0.15	29.00	3.00	0.00	7.00	6.15	184708.00	0.53	77.18	77.00
1	6	1	6518.00	2806.00	165.60	0	Spot (Block1, Row1, Column6)	111.32	112.00	14.91	0.00	0.13	86.00	86.79	86.00	13.32	0.00	0.15	78.00	47.00	0.00	26.00	25.32	84489.00	1.84	92.01	93.00
1	7	1	6842.00	2785.00	147.00	-50	Spot (Block1, Row1, Column7)	127.82	125.00	17.10	0.01	0.13	110.00	130.00	110.00	100.82	0.07	0.78	0.00	0.00	0.00	15.00	17.82	75156.00	-0.02	112.60	115.00
1	8	1	7128.00	2786.00	149.75	0	Spot (Block1, Row1, Column8)	42887.36	44177.00	19294.22	0.01	0.45	176.00	200.90	176.00	146.50	0.06	0.73	100.00	100.00	27.15	44001.00	42711.36	26375872.00	291.38	7633.66	5734.00
1	1	2	5039.00	3073.00	147.00	-50	Spot (Block1, Row2, Column1)	77.51	76.00	9.54	0.01	0.12	77.00	84.23	77.00	34.36	0.04	0.41	0.00	0.00	0.00	-1.00	0.51	45499.00	-0.20	81.36	81.50
1	2	2	5339.00	3075.00	147.00	-50	Spot (Block1, Row2, Column2)	68.19	69.00	12.76	0.01	0.19	68.00	68.40	68.00	13.71	0.00	0.20	13.00	1.00	0.00	1.00	0.19	40165.00	-0.01	69.33	69.00
1	3	2	5639.00	3077.00	147.00	-50	Spot (Block1, Row2, Column3)	74.32	74.00	7.82	0.00	0.11	67.00	66.58	67.00	9.70	0.00	0.15	34.00	6.00	0.00	7.00	7.32	43701.00	0.80	67.59	68.00
1	4	2	5940.00	3079.00	147.00	-50	Spot (Block1, Row2, Column4)	75.37	75.00	9.03	0.00	0.12	70.00	70.25	70.00	10.30	0.00	0.15	25.00	7.00	0.00	5.00	5.37	44467.00	0.50	76.83	75.00
1	5	2	6253.00	3088.00	250.05	0	Spot (Block1, Row2, Column5)	95.33	94.00	12.88	0.01	0.14	75.00	75.36	75.00	10.28	0.00	0.14	76.00	44.00	0.00	19.00	20.33	172363.00	1.94	82.15	83.00
1	6	2	6540.00	3083.00	147.00	-50	Spot (Block1, Row2, Column6)	89.00	88.00	11.00	0.00	0.12	83.00	84.21	83.00	12.47	0.01	0.15	23.00	6.00	0.00	5.00	6.00	52688.00	0.38	86.70	85.00
1	7	2	6841.00	3085.00	147.00	-50	Spot (Block1, Row2, Column7)	114.40	114.50	9.34	0.00	0.08	107.00	111.06	107.00	28.26	0.02	0.25	3.00	0.00	0.00	7.50	7.40	67266.00	0.12	108.42	108.00
1	8	2	7141.00	3087.00	147.00	-50	Spot (Block1, Row2, Column8)	161.10	163.00	17.45	0.01	0.11	160.00	174.31	160.00	103.84	0.04	0.60	0.00	0.00	0.00	3.00	1.10	95050.00	-0.13	150.22	149.00
1	1	3	5037.00	3373.00	147.00	-50	Spot (Block1, Row3, Column1)	75.93	75.00	10.39	0.01	0.14	72.00	73.26	72.00	24.22	0.01	0.33	4.00	0.00	0.00	3.00	3.93	44873.00	0.11	77.72	77.00
1	2	3	5337.00	3375.00	147.00	-50	Spot (Block1, Row3, Column2)	64.65	65.00	8.39	0.00	0.13	69.00	70.60	69.00	24.88	0.01	0.35	0.00	0.00	0.00	-4.00	-4.35	38015.00	-0.24	69.06	69.00
1	3	3	5608.00	3397.00	136.70	0	Spot (Block1, Row3, Column3)	97.54	98.00	15.04	0.00	0.15	69.00	68.77	69.00	9.75	0.00	0.14	85.00	72.00	0.00	29.00	28.54	49160.00	2.95	81.67	83.00
1	4	3	5916.00	3360.00	99.65	0	Spot (Block1, Row3, Column4)	93.43	93.00	6.60	0.00	0.07	71.00	71.51	71.00	9.49	0.00	0.13	98.00	70.00	0.00	22.00	22.43	23637.00	2.31	82.64	83.00
1	5	3	6227.00	3406.00	159.95	0	Spot (Block1, Row3, Column5)	89.16	89.00	8.99	0.00	0.10	76.00	76.84	76.00	12.25	0.00	0.16	51.00	11.00	0.00	13.00	13.16	63305.00	1.01	81.80	81.50
1	6	3	6573.00	3400.00	154.30	0	Spot (Block1, Row3, Column6)	138.39	128.00	31.20	0.03	0.23	85.00	86.65	85.00	13.26	0.01	0.15	97.00	83.00	0.00	43.00	53.39	90506.00	3.90	106.30	107.00
1	7	3	6809.00	3353.00	178.80	0	Spot (Block1, Row3, Column7)	116.26	116.00	10.00	0.00	0.09	100.00	103.66	100.00	23.48	0.02	0.23	22.00	0.00	0.00	16.00	16.26	103592.00	0.54	103.50	103.00
1	8	3	7164.00	3399.00	165.75	0	Spot (Block1, Row3, Column8)	263.12	225.00	88.83	0.07	0.34	154.00	151.47	154.00	32.08	0.01	0.21	92.00	53.00	0.00	71.00	109.12	199968.00	3.48	194.59	195.00
1	1	4	5036.00	3673.00	147.00	-50	Spot (Block1, Row4, Column1)	76.21	75.00	8.48	0.01	0.11	69.00	70.29	69.00	30.58	0.01	0.43	0.00	0.00	0.00	6.00	7.21	44736.00	0.19	73.17	71.00
1	2	4	5336.00	3675.00	147.00	-50	Spot (Block1, Row4, Column2)	75.07	75.00	8.45	0.00	0.11	70.00	70.29	70.00	25.24	0.00	0.36	0.00	0.00	0.00	5.00	5.07	44066.00	0.19	74.73	73.00
1	3	4	5632.00	3674.00	179.15	0	Spot (Block1, Row4, Column3)	119.60	116.00	23.01	0.01	0.19	72.00	71.90	72.00	10.29	0.00	0.14	99.00	92.00	0.00	44.00	47.60	107879.00	4.64	87.56	87.00
1	4	4	5929.00	3705.00	206.25	0	Spot (Block1, Row4, Column4)	81.21	81.00	8.35	0.00	0.10	73.00	73.53	73.00	9.98	0.00	0.14	44.00	9.00	0.00	8.00	8.21	97863.00	0.77	78.04	76.00
1	5	4	6199.00	3717.00	235.50	0	Spot (Block1, Row4, Column5)	85.33	86.00	10.81	0.00	0.13	76.00	76.00	76.00	11.18	0.00	0.15	42.00	8.00	0.00	10.00	9.33	136185.00	0.83	77.35	79.50
1	6	4	6548.00	3685.00	207.05	0	Spot (Block1, Row4, Column6)	152.42	144.00	31.61	0.02	0.21	88.00	89.15	88.00	13.98	0.01	0.16	98.00	90.00	0.00	56.00	64.42	186103.00	4.53	110.51	112.00
1	7	4	6864.00	3615.00	251.20	0	Spot (Block1, Row4, Column7)	117.00	118.00	12.85	0.00	0.11	106.00	108.82	106.00	21.48	0.01	0.20	17.00	0.00	0.00	12.00	11.00	213526.00	0.38	107.72	109.00
1	8	4	7138.00	3687.00	147.00	-50	Spot (Block1, Row4, Column8)	153.76	152.00	27.50	0.01	0.18	142.00	144.18	142.00	34.46	0.01	0.24	24.00	0.00	0.00	10.00	11.76	91181.00	0.28	149.29	147.00
1	1	5	5041.00	4003.00	193.25	0	Spot (Block1, Row5, Column1)	77.63	77.00	9.35	0.00	0.12	70.00	69.30	70.00	10.01	0.00	0.14	35.00	11.00	0.00	7.00	7.63	81593.00	0.83	74.25	73.00
1	2	5	5359.00	3952.00	179.25	0	Spot (Block1, Row5, Column2)	80.23	81.00	8.68	0.00	0.11	71.00	69.78	71.00	9.75	0.01	0.14	51.00	10.00	0.00	10.00	9.23	72284.00	1.07	73.96	76.00
1	3	5	5641.00	3962.00	180.00	0	Spot (Block1, Row5, Column3)	87.93	89.00	10.41	0.01	0.12	73.00	73.23	73.00	10.32	0.00	0.14	64.00	34.00	0.00	16.00	14.93	80016.00	1.42	78.25	78.00
1	4	5	5935.00	3979.00	147.00	-50	Spot (Block1, Row5, Column4)	87.28	87.00	10.59	0.00	0.12	78.00	78.18	78.00	10.83	0.00	0.14	47.00	12.00	0.00	9.00	9.28	51755.00	0.84	87.91	88.00
1	5	5	6230.00	3984.00	163.40	0	Spot (Block1, Row5, Column5)	193.79	191.00	58.83	0.01	0.30	83.00	82.37	83.00	12.21	0.00	0.15	99.00	95.00	0.00	108.00	110.79	143792.00	9.12	106.66	105.50
1	6	5	6536.00	3983.00	147.00	-50	Spot (Block1, Row5, Column6)	85.41	84.00	11.06	0.01	0.13	92.00	92.62	92.00	14.57	0.00	0.16	3.00	0.00	0.00	-8.00	-6.59	50050.00	-0.49	90.66	90.00
1	7	5	6852.00	3981.00	178.15	0	Spot (Block1, Row5, Column7)	233.58	211.00	63.71	0.04	0.27	108.00	108.24	108.00	16.89	0.00	0.16	99.00	97.00	0.00	103.00	125.58	208120.00	7.42	153.15	154.00
1	8	5	7150.00	4006.00	186.35	0	Spot (Block1, Row5, Column8)	176.02	178.00	17.58	0.00	0.10	136.00	141.69	136.00	30.46	0.02	0.21	73.00	9.00	0.00	42.00	40.02	172319.00	1.13	149.34	148.00
1	1	6	5019.00	4278.00	194.65	0	Spot (Block1, Row6, Column1)	100.89	100.00	12.68	0.00	0.13	71.00	70.69	71.00	9.40	0.00	0.13	96.00	82.00	0.00	29.00	29.89	108257.00	3.21	81.81	81.00
1	2	6	5346.00	4287.00	155.80	0	Spot (Block1, Row6, Column2)	87.89	88.00	7.34	0.00	0.08	72.00	71.66	72.00	10.00	0.00	0.14	77.00	25.00	0.00	16.00	15.89	58537.00	1.62	81.68	82.00
1	3	6	5609.00	4286.00	172.55	0	Spot (Block1, Row6, Column3)	97.37	98.00	13.35	0.00	0.14	75.00	75.71	75.00	10.01	0.00	0.13	79.00	58.00	0.00	23.00	22.37	81013.00	2.16	83.84	84.50
1	4	6	5933.00	4279.00	147.00	-50	Spot (Block1, Row6, Column4)	84.43	84.00	9.21	0.00	0.11	81.00	81.61	81.00	10.87	0.00	0.13	24.00	1.00	0.00	3.00	3.43	49642.00	0.26	87.88	86.00
1	5	6	6233.00	4284.00	155.20	0	Spot (Block1, Row6, Column5)	196.16	191.00	46.54	0.01	0.24	87.00	86.09	87.00	10.30	0.00	0.12	100.00	99.00	0.00	104.00	109.16	130449.00	10.69	114.87	110.00
1	6	6	6534.00	4283.00	147.00	-50	Spot (Block1, Row6, Column6)	102.16	102.00	12.04	0.00	0.12	93.00	93.53	93.00	12.77	0.00	0.14	40.00	8.00	0.00	9.00	9.16	60070.00	0.68	94.01	94.00
1	7	6	6845.00	4270.00	173.60	0	Spot (Block1, Row6, Column7)	152.08	152.00	23.92	0.00	0.16	109.00	108.81	109.00	16.38	0.00	0.15	85.00	59.00	0.00	43.00	43.08	128510.00	2.64	119.81	120.00
1	8	6	7136.00	4284.00	176.70	0	Spot (Block1, Row6, Column8)	167.34	171.00	21.95	0.01	0.13	136.00	141.63	136.00	27.02	0.02	0.19	62.00	14.00	0.00	35.00	31.34	145749.00	0.95	141.92	141.00
1	1	7	5031.00	4574.00	147.00	-50	Spot (Block1, Row7, Column1)	73.74	74.00	6.90	0.00	0.09	72.00	71.08	72.00	10.45	0.01	0.15	8.00	0.00	0.00	2.00	1.74	43288.00	0.25	70.22	71.00
1	2	7	5331.00	4576.00	147.00	-50	Spot (Block1, Row7, Column2)	81.05	82.00	9.06	0.01	0.11	75.00	74.53	75.00	9.90	0.00	0.13	40.00	5.00	0.00	7.00	6.05	47575.00	0.66	75.80	76.00
1	3	7	5631.00	4578.00	147.00	-50	Spot (Block1, Row7, Column3)	81.50	81.00	10.48	0.00	0.13	79.00	78.91	79.00	11.04	0.00	0.14	20.00	3.00	0.00	2.00	2.50	48490.00	0.23	82.52	83.00
1	4	7	5935.00	4532.00	155.00	0	Spot (Block1, Row7, Column4)	103.75	104.00	9.40	0.00	0.09	84.00	83.92	84.00	10.67	0.00	0.13	81.00	43.00	0.00	20.00	19.75	68268.00	1.86	95.08	94.00
1	5	7	6227.00	4567.00	223.30	0	Spot (Block1, Row7, Column5)	103.03	103.00	12.72	0.00	0.12	88.00	88.02	88.00	11.42	0.00	0.13	60.00	28.00	0.00	15.00	15.03	147957.00	1.31	91.69	92.50
1	6	7	6534.00	4587.00	190.15	0	Spot (Block1, Row7, Column6)	200.74	193.00	47.52	0.02	0.24	95.00	96.43	95.00	12.73	0.01	0.13	99.00	96.00	0.00	98.00	105.74	204152.00	8.19	127.72	123.00
1	7	7	6826.00	4603.00	154.60	0	Spot (Block1, Row7, Column7)	136.29	132.50	16.89	0.01	0.12	106.00	108.61	106.00	18.83	0.01	0.17	73.00	32.00	0.00	26.50	30.29	89409.00	1.47	119.10	117.00
1	8	7	7136.00	4587.00	187.90	0	Spot (Block1, Row7, Column8)	535.14	493.00	184.78	0.04	0.35	139.00	143.65	139.00	29.10	0.01	0.20	100.00	100.00	0.00	354.00	396.14	533000.00	13.45	242.92	254.50
1	1	8	5032.00	4863.00	126.40	0	Spot (Block1, Row8, Column1)	314.63	307.00	79.72	0.01	0.25	73.00	72.35	73.00	10.85	0.00	0.15	100.00	100.00	0.00	234.00	241.63	134031.00	22.33	134.31	122.00
1	2	8	5330.00	4876.00	147.00	-50	Spot (Block1, Row8, Column2)	78.49	79.00	7.83	0.00	0.10	77.00	76.76	77.00	10.12	0.00	0.13	12.00	0.00	0.00	2.00	1.49	46228.00	0.17	78.22	80.00
1	3	8	5656.00	4891.00	199.45	0	Spot (Block1, Row8, Column3)	95.46	96.00	13.03	0.00	0.14	82.00	82.05	82.00	11.65	0.00	0.14	58.00	24.00	0.00	14.00	13.46	107774.00	1.15	90.45	91.00
1	4	8	5946.00	4885.00	165.50	0	Spot (Block1, Row8, Column4)	205.87	184.00	82.23	0.05	0.40	87.00	87.63	87.00	11.62	0.00	0.13	96.00	92.00	0.00	97.00	118.87	156460.00	10.18	125.05	113.00
1	5	8	6270.00	4893.00	223.80	0	Spot (Block1, Row8, Column5)	105.46	105.00	9.71	0.00	0.09	96.00	96.35	96.00	13.04	0.00	0.14	31.00	3.00	0.00	9.00	9.46	151965.00	0.70	99.03	98.00
1	6	8	6535.00	4888.00	197.45	0	Spot (Block1, Row8, Column6)	230.04	207.00	65.87	0.05	0.29	103.00	103.50	103.00	12.55	0.00	0.12	100.00	99.00	0.00	104.00	127.04	253737.00	10.09	138.23	133.00
1	7	8	6825.00	4864.00	197.05	0	Spot (Block1, Row8, Column7)	126.42	125.00	12.58	0.00	0.10	112.00	113.71	112.00	16.53	0.01	0.15	37.00	7.00	0.00	13.00	14.42	139058.00	0.77	113.88	113.50
1	8	8	7123.00	4893.00	165.20	0	Spot (Block1, Row8, Column8)	251.54	232.50	106.99	0.03	0.43	137.00	141.24	137.00	26.77	0.01	0.19	97.00	87.00	0.00	95.50	114.54	190168.00	4.12	172.59	176.00
2	1	1	9537.00	2799.00	154.00	0	Spot (Block2, Row1, Column1)	18034.97	15825.00	10704.09	0.06	0.59	393.00	414.95	393.00	98.75	0.02	0.24	100.00	100.00	0.00	15432.00	17641.97	11722730.00	178.42	3803.40	3031.00
2	2	1	9839.00	2805.00	206.90	0	Spot (Block2, Row1, Column2)	457.45	419.00	80.19	0.04	0.18	395.00	410.88	395.00	82.45	0.02	0.20	41.00	13.00	0.00	24.00	62.45	555803.00	0.56	402.86	396.00
2	3	1	10133.00	2803.00	147.00	-50	Spot (Block2, Row1, Column3)	427.99	395.00	112.34	0.03	0.26	396.00	412.07	396.00	69.01	0.02	0.17	41.00	15.00	0.00	-1.00	31.99	251231.00	0.23	468.93	481.50
2	4	1	10438.00	2805.00	181.95	0	Spot (Block2, Row1, Column4)	488.09	486.00	104.22	0.00	0.21	399.00	417.88	399.00	71.95	0.02	0.17	57.00	23.00	0.00	87.00	89.09	453439.00	0.98	454.45	407.00
2	5	1	10741.00	2790.00	170.45	0	Spot (Block2, Row1, Column5)	482.50	496.00	89.92	0.01	0.19	401.00	424.39	401.00	72.97	0.02	0.17	59.00	19.00	0.00	95.00	81.50	389858.00	0.80	468.02	478.00
2	6	1	11019.00	2814.00	183.65	0	Spot (Block2, Row1, Column6)	515.32	498.00	97.85	0.01	0.19	404.00	432.20	404.00	76.94	0.03	0.18	62.00	31.00	0.00	94.00	111.32	490581.00	1.08	464.18	474.50
2	7	1	11334.00	2811.00	147.00	-50	Spot (Block2, Row1, Column7)	516.23	499.00	90.11	0.01	0.17	466.00	475.37	466.00	153.22	0.01	0.32	9.00	0.00	0.00	33.00	50.23	304578.00	0.27	465.18	471.50
2	8	1	11629.00	2811.00	150.45	0	Spot (Block2, Row1, Column8)	45988.66	48737.00	18517.23	0.03	0.40	490.00	514.65	490.00	195.63	0.02	0.38	100.00	100.00	33.98	48247.00	45498.66	28421168.00	232.44	9071.47	6419.00
2	1	2	9531.00	3100.00	147.00	-50	Spot (Block2, Row2, Column1)	414.74	396.00	62.28	0.02	0.15	389.00	391.11	389.00	80.25	0.00	0.21	26.00	0.00	0.00	7.00	25.74	245114.00	0.29	406.56	398.50
2	2	2	9831.00	3102.00	147.00	-50	Spot (Block2, Row2, Column2)	443.78	408.00	81.40	0.04	0.18	393.00	394.40	393.00	68.40	0.00	0.17	45.00	8.00	0.00	15.00	50.78	263159.00	0.72	396.70	388.00
2	3	2	10135.00	3109.00	124.30	0	Spot (Block2, Row2, Column3)	465.19	486.00	69.38	0.02	0.15	393.00	394.63	393.00	64.14	0.00	0.16	56.00	14.00	0.00	93.00	72.19	193518.00	1.10	433.97	406.00
2	4	2	10444.00	3109.00	190.20	0	Spot (Block2, Row2, Column4)	456.90	460.00	83.35	0.00	0.18	394.00	400.90	394.00	64.85	0.01	0.16	50.00	11.00	0.00	66.00	62.90	466492.00	0.86	427.41	403.00
2	5	2	10736.00	3106.00	181.75	0	Spot (Block2, Row2, Column5)	1174.48	1122.50	402.07	0.02	0.34	399.00	412.62	399.00	65.75	0.01	0.16	100.00	100.00	0.00	723.50	775.48	1085215.00	11.59	595.60	595.50
2	6	2	11029.00	3102.00	178.95	0	Spot (Block2, Row2, Column6)	477.58	490.00	87.39	0.01	0.18	402.00	424.59	402.00	72.44	0.02	0.17	59.00	17.00	0.00	88.00	75.58	429826.00	0.73	450.38	407.00
2	7	2	11333.00	3111.00	147.00	-50	Spot (Block2, Row2, Column7)	472.44	494.00	73.18	0.02	0.15	399.00	428.77	399.00	80.82	0.03	0.19	57.00	12.00	0.00	95.00	73.44	280154.00	0.54	442.18	406.00
2	8	2	11633.00	3113.00	147.00	-50	Spot (Block2, Row2, Column8)	459.10	472.00	86.84	0.01	0.19	409.00	464.63	409.00	147.11	0.06	0.32	13.00	0.00	0.00	63.00	50.10	269493.00	-0.04	489.49	487.00
2	1	3	9529.00	3395.00	164.55	0	Spot (Block2, Row3, Column1)	494.77	486.00	96.50	0.01	0.20	381.00	370.81	381.00	60.47	0.01	0.16	66.00	34.00	0.00	105.00	113.77	373053.00	2.05	410.43	390.50
2	2	3	9844.00	3395.00	195.60	0	Spot (Block2, Row3, Column2)	422.94	400.00	73.12	0.02	0.17	385.00	372.86	385.00	57.37	0.01	0.15	33.00	18.00	0.00	15.00	37.94	460159.00	0.87	401.24	388.50
2	3	3	10122.00	3398.00	156.00	0	Spot (Block2, Row3, Column3)	675.26	628.00	226.54	0.03	0.34	384.00	375.72	384.00	60.57	0.01	0.16	92.00	79.00	0.00	244.00	291.26	451749.00	4.95	459.59	426.50
2	4	3	10430.00	3392.00	221.25	0	Spot (Block2, Row3, Column4)	452.54	443.00	76.70	0.01	0.17	389.00	386.77	389.00	61.71	0.00	0.16	49.00	14.00	0.00	54.00	63.54	634908.00	1.07	406.24	394.00
2	5	3	10741.00	3396.00	164.05	0	Spot (Block2, Row3, Column5)	534.60	490.00	185.44	0.04	0.35	396.00	404.32	396.00	70.84	0.01	0.18	80.00	33.00	0.00	94.00	138.60	398276.00	1.84	457.02	473.00
2	6	3	11034.00	3405.00	197.45	0	Spot (Block2, Row3, Column6)	1621.47	1458.00	647.09	0.05	0.40	400.00	417.86	400.00	74.96	0.02	0.18	100.00	100.00	0.00	1058.00	1221.47	1785234.00	16.06	743.84	739.00
2	7	3	11320.00	3391.00	161.85	0	Spot (Block2, Row3, Column7)	458.96	462.50	84.64	0.00	0.18	395.00	411.47	395.00	78.74	0.02	0.19	48.00	12.00	0.00	67.50	63.96	335043.00	0.60	429.31	400.00
2	8	3	11630.00	3423.00	153.55	0	Spot (Block2, Row3, Column8)	2188.35	2112.00	808.50	0.02	0.37	395.00	416.52	395.00	79.21	0.02	0.19	100.00	99.00	0.00	1717.00	1793.35	1415862.00	22.37	828.65	792.00
2	1	4	9525.00	3692.00	161.55	0	Spot (Block2, Row4, Column1)	460.64	433.00	76.76	0.03	0.17	370.00	360.53	370.00	53.83	0.01	0.15	52.00	44.00	0.00	63.00	90.64	331662.00	1.86	423.16	407.00
2	2	4	9839.00	3703.00	188.00	0	Spot (Block2, Row4, Column2)	527.58	504.00	93.86	0.02	0.18	379.00	367.09	379.00	54.73	0.01	0.15	82.00	64.00	0.00	125.00	148.58	526000.00	2.93	427.08	413.50
2	3	4	10130.00	3698.00	172.70	0	Spot (Block2, Row4, Column3)	784.15	733.00	279.15	0.03	0.36	373.00	365.17	373.00	58.50	0.01	0.16	96.00	90.00	0.00	360.00	411.15	653200.00	7.16	459.42	472.00
2	4	4	10427.00	3721.00	217.30	0	Spot (Block2, Row4, Column4)	421.36	402.00	63.54	0.02	0.15	384.00	372.53	384.00	58.53	0.01	0.16	31.00	10.00	0.00	18.00	37.36	570523.00	0.83	389.51	394.00
2	5	4	10719.00	3707.00	182.95	0	Spot (Block2, Row4, Column5)	462.53	467.00	78.20	0.00	0.17	386.00	378.18	386.00	65.05	0.01	0.17	50.00	21.00	0.00	81.00	76.53	433393.00	1.30	421.47	405.50
2	6	4	11029.00	3709.00	184.85	0	Spot (Block2, Row4, Column6)	1204.47	1188.00	325.96	0.01	0.27	394.00	386.44	394.00	63.58	0.01	0.16	100.00	99.00	0.00	794.00	810.47	1157493.00	12.87	592.40	571.50
2	7	4	11330.00	3717.00	204.35	0	Spot (Block2, Row4, Column7)	446.25	405.00	92.05	0.04	0.21	394.00	397.79	394.00	78.04	0.00	0.20	36.00	14.00	0.00	11.00	52.25	523896.00	0.62	389.58	389.50
2	8	4	11601.00	3744.00	189.35	0	Spot (Block2, Row4, Column8)	421.64	403.00	49.93	0.02	0.12	389.00	394.04	389.00	74.54	0.01	0.19	25.00	0.00	0.00	14.00	32.64	426283.00	0.37	396.91	393.00
2	1	5	9536.00	4005.00	195.60	0	Spot (Block2, Row5, Column1)	473.48	477.00	93.24	0.00	0.20	349.00	356.96	349.00	60.23	0.01	0.17	65.00	53.00	0.00	128.00	124.48	512776.00	1.93	386.71	383.00
2	2	5	9830.00	4001.00	156.35	0	Spot (Block2, Row5, Column2)	2126.39	2043.00	745.21	0.02	0.35	377.00	369.76	377.00	68.04	0.01	0.18	100.00	100.00	0.00	1666.00	1749.39	1426805.00	25.82	778.17	715.00
2	3	5	10137.00	3998.00	176.90	0	Spot (Block2, Row5, Column3)	854.94	800.00	290.08	0.03	0.34	378.00	367.57	378.00	59.30	0.01	0.16	98.00	96.00	0.00	422.00	476.94	748926.00	8.22	522.18	495.50
2	4	5	10424.00	4009.00	179.70	0	Spot (Block2, Row5, Column4)	445.03	408.00	75.79	0.04	0.17	380.00	366.14	380.00	56.37	0.02	0.15	42.00	25.00	0.00	28.00	65.03	399637.00	1.40	383.38	388.00
2	5	5	10736.00	4008.00	147.55	0	Spot (Block2, Row5, Column5)	998.15	981.00	300.82	0.01	0.30	383.00	370.52	383.00	57.09	0.01	0.15	100.00	97.00	0.00	598.00	615.15	591904.00	10.99	548.44	513.00
2	6	5	11038.00	4000.00	160.80	0	Spot (Block2, Row5, Column6)	441.02	408.00	72.34	0.03	0.16	389.00	382.80	389.00	72.29	0.01	0.19	41.00	10.00	0.00	19.00	52.02	314445.00	0.81	402.16	393.00
2	7	5	11331.00	4007.00	177.95	0	Spot (Block2, Row5, Column7)	2879.52	2724.50	1311.91	0.02	0.46	390.00	392.15	390.00	87.85	0.00	0.22	100.00	100.00	0.00	2334.50	2489.52	2562769.00	28.31	985.89	978.00
2	8	5	11625.00	4043.00	156.95	0	Spot (Block2, Row5, Column8)	441.12	416.00	81.96	0.03	0.19	382.00	373.47	382.00	76.87	0.01	0.21	43.00	6.00	0.00	34.00	59.12	300843.00	0.88	400.10	390.00
2	1	6	9531.00	4298.00	199.60	0	Spot (Block2, Row6, Column1)	1305.43	1205.00	508.49	0.03	0.39	358.00	362.91	358.00	64.33	0.01	0.18	100.00	100.00	0.00	847.00	947.43	1476440.00	14.65	627.63	614.00
2	2	6	9828.00	4299.00	186.20	0	Spot (Block2, Row6, Column2)	1556.62	1518.00	500.76	0.01	0.32	378.00	372.20	378.00	70.78	0.01	0.19	100.00	100.00	0.00	1140.00	1178.62	1516149.00	16.73	702.63	707.00
2	3	6	10124.00	4298.00	166.55	0	Spot (Block2, Row6, Column3)	458.47	430.50	78.90	0.03	0.17	361.00	359.57	361.00	62.53	0.00	0.17	50.00	39.00	0.00	69.50	97.47	353022.00	1.58	407.98	398.50
2	4	6	10426.00	4321.00	189.65	0	Spot (Block2, Row6, Column4)	412.23	401.00	66.75	0.01	0.16	334.00	349.65	334.00	52.66	0.02	0.15	70.00	25.00	0.00	67.00	78.23	420061.00	1.19	374.75	390.00
2	5	6	10728.00	4310.00	145.85	0	Spot (Block2, Row6, Column5)	815.60	791.00	237.63	0.01	0.29	340.00	353.52	340.00	55.01	0.02	0.16	100.00	99.00	0.00	451.00	475.60	472233.00	8.40	487.15	469.00
2	6	6	11002.00	4317.00	230.50	0	Spot (Block2, Row6, Column6)	385.92	394.00	56.19	0.01	0.15	366.00	362.11	366.00	61.97	0.00	0.17	13.00	5.00	0.00	28.00	19.92	590450.00	0.38	364.76	375.00
2	7	6	11316.00	4312.00	163.65	0	Spot (Block2, Row6, Column7)	424.21	400.00	75.30	0.03	0.18	363.00	360.90	363.00	68.72	0.00	0.19	36.00	18.00	0.00	37.00	61.21	314342.00	0.92	393.20	389.00
2	8	6	11635.00	4324.00	199.50	0	Spot (Block2, Row6, Column8)	394.28	395.00	56.39	0.00	0.14	340.00	352.39	340.00	53.92	0.02	0.15	53.00	15.00	0.00	55.00	54.28	442781.00	0.78	360.50	376.00
2	1	7	9523.00	4599.00	178.85	0	Spot (Block2, Row7, Column1)	577.47	558.00	133.99	0.01	0.23	325.00	346.67	325.00	53.27	0.03	0.15	99.00	90.00	0.00	233.00	252.47	516833.00	4.33	424.05	416.00
2	2	7	9813.00	4621.00	175.75	0	Spot (Block2, Row7, Column2)	384.28	386.00	69.15	0.00	0.18	322.00	345.01	322.00	54.33	0.03	0.16	62.00	16.00	0.00	64.00	62.28	331630.00	0.72	375.78	391.50
2	3	7	10101.00	4620.00	179.55	0	Spot (Block2, Row7, Column3)	384.56	392.00	41.59	0.01	0.11	319.00	339.75	319.00	50.68	0.03	0.15	73.00	11.00	0.00	73.00	65.56	348411.00	0.88	367.91	380.00
2	4	7	10419.00	4614.00	185.45	0	Spot (Block2, Row7, Column4)	380.87	390.00	57.12	0.01	0.15	318.00	339.07	318.00	52.45	0.03	0.15	68.00	10.00	0.00	72.00	62.87	368301.00	0.80	363.56	384.00
2	5	7	10724.00	4603.00	217.30	0	Spot (Block2, Row7, Column5)	402.86	402.00	51.11	0.00	0.13	317.00	342.36	317.00	60.15	0.03	0.18	78.00	19.00	0.00	85.00	85.86	544268.00	1.01	369.17	374.50
2	6	7	11026.00	4608.00	173.90	0	Spot (Block2, Row7, Column6)	1913.24	1897.50	656.84	0.00	0.34	341.00	362.12	341.00	74.36	0.03	0.21	100.00	100.00	0.00	1556.50	1572.24	1614771.00	20.86	721.37	698.50
2	7	7	11307.00	4611.00	186.00	0	Spot (Block2, Row7, Column7)	403.13	396.00	50.13	0.01	0.12	333.00	353.64	333.00	59.46	0.03	0.17	56.00	16.00	0.00	63.00	70.13	391435.00	0.83	364.41	364.50
2	8	7	11629.00	4611.00	190.85	0	Spot (Block2, Row7, Column8)	1585.29	1534.00	472.81	0.01	0.30	321.00	341.64	321.00	51.46	0.03	0.15	100.00	100.00	0.00	1213.00	1264.29	1628088.00	24.17	693.34	650.00
2	1	8	9537.00	4889.00	125.75	0	Spot (Block2, Row8, Column1)	682.28	645.00	155.45	0.02	0.23	316.00	334.17	316.00	47.14	0.02	0.14	100.00	96.00	0.00	329.00	366.28	287922.00	7.38	434.78	405.00
2	2	8	9829.00	4895.00	177.60	0	Spot (Block2, Row8, Column2)	388.85	398.00	53.16	0.01	0.14	312.00	329.99	312.00	47.68	0.02	0.14	71.00	35.00	0.00	86.00	76.85	342186.00	1.23	366.14	377.00
2	3	8	10121.00	4923.00	200.00	0	Spot (Block2, Row8, Column3)	386.82	394.00	59.24	0.01	0.15	309.00	328.32	309.00	49.52	0.03	0.15	70.00	26.00	0.00	85.00	77.82	439046.00	1.18	352.73	356.00
2	4	8	10426.00	4906.00	149.15	0	Spot (Block2, Row8, Column4)	3314.41	3334.50	1288.49	0.00	0.39	312.50	332.61	312.50	51.41	0.03	0.15	100.00	100.00	0.00	3022.00	3001.91	2021787.00	58.00	1080.03	938.00
2	5	8	10720.00	4889.00	204.45	0	Spot (Block2, Row8, Column5)	377.59	388.00	57.03	0.01	0.15	319.00	343.68	319.00	59.66	0.03	0.17	58.00	11.00	0.00	69.00	58.59	451976.00	0.57	351.00	319.50
2	6	8	11029.00	4908.00	192.20	0	Spot (Block2, Row8, Column6)	1845.01	1501.50	991.22	0.09	0.54	326.00	355.28	326.00	71.38	0.04	0.20	100.00	100.00	0.00	1175.50	1519.01	1926194.00	20.87	727.05	695.50
2	7	8	11332.00	4902.00	141.40	0	Spot (Block2, Row8, Column7)	407.02	395.00	61.69	0.01	0.15	319.00	340.34	319.00	55.63	0.03	0.16	81.00	24.00	0.00	76.00	88.02	220198.00	1.20	377.51	387.50
2	8	8	11611.00	4910.00	161.40	0	Spot (Block2, Row8, Column8)	490.29	487.00	101.40	0.00	0.21	313.00	330.06	313.00	46.85	0.02	0.14	96.00	69.00	0.00	174.00	177.29	353986.00	3.42	383.81	385.00
3	1	1	14039.00	2827.00	156.65	0	Spot (Block3, Row1, Column1)	14796.69	12853.50	8702.41	0.06	0.59	78.00	89.90	78.00	53.87	0.06	0.60	100.00	100.00	0.00	12775.50	14718.69	10032158.00	273.01	2371.34	1696.00
3	2	1	14322.00	2819.00	147.00	-50	Spot (Block3, Row1, Column2)	69.82	70.00	9.54	0.00	0.14	71.00	78.73	71.00	40.25	0.04	0.51	0.00	0.00	0.00	-1.00	-1.18	41055.00	-0.22	75.11	72.00
3	3	1	14622.00	2821.00	147.00	-50	Spot (Block3, Row1, Column3)	62.01	63.00	9.86	0.01	0.16	63.00	62.25	63.00	11.85	0.01	0.19	7.00	0.00	0.00	0.00	-0.99	36646.00	-0.02	61.41	63.00
3	4	1	14923.00	2823.00	147.00	-50	Spot (Block3, Row1, Column4)	56.64	60.00	11.46	0.03	0.20	61.00	60.69	61.00	11.58	0.00	0.19	3.00	0.00	0.00	-1.00	-4.36	33363.00	-0.35	65.44	65.00
3	5	1	15223.00	2825.00	147.00	-50	Spot (Block3, Row1, Column5)	59.44	60.00	13.43	0.00	0.23	62.00	61.14	62.00	10.87	0.01	0.18	18.00	3.00	0.00	-2.00	-2.56	35012.00	-0.16	62.83	62.00
3	6	1	15523.00	2827.00	147.00	-50	Spot (Block3, Row1, Column6)	77.59	66.00	109.61	0.07	1.41	63.00	62.00	63.00	10.61	0.01	0.17	19.00	5.00	0.00	3.00	14.59	45854.00	1.47	59.95	62.00
3	7	1	15824.00	2829.00	147.00	-50	Spot (Block3, Row1, Column7)	61.76	64.00	14.15	0.02	0.23	68.00	80.83	68.00	104.98	0.08	1.30	0.00	0.00	0.00	-4.00	-6.24	36441.00	-0.18	54.33	55.00
3	8	1	16132.00	2842.00	148.70	0	Spot (Block3, Row1, Column8)	41622.20	41116.00	18808.02	0.01	0.45	86.00	116.59	86.00	137.94	0.13	1.18	100.00	100.00	21.18	41030.00	41536.20	25348048.00	300.90	6835.89	5157.00
3	1	2	14020.00	3117.00	147.00	-50	Spot (Block3, Row2, Column1)	71.21	70.00	10.36	0.01	0.15	72.00	78.70	72.00	42.54	0.04	0.54	0.00	0.00	0.00	-2.00	-0.79	41945.00	-0.18	78.69	75.00
3	2	2	14320.00	3119.00	147.00	-50	Spot (Block3, Row2, Column2)	71.07	73.00	27.39	0.01	0.39	68.00	69.68	68.00	19.14	0.01	0.27	15.00	0.00	0.00	5.00	3.07	41789.00	0.07	67.27	72.00
3	3	2	14621.00	3121.00	147.00	-50	Spot (Block3, Row2, Column3)	56.03	56.00	9.22	0.00	0.16	62.00	60.49	62.00	12.18	0.01	0.20	1.00	0.00	0.00	-6.00	-5.97	32831.00	-0.37	55.51	55.00
3	4	2	14921.00	3123.00	147.00	-50	Spot (Block3, Row2, Column4)	58.48	59.00	10.23	0.00	0.17	59.00	57.86	59.00	11.82	0.01	0.20	12.00	0.00	0.00	0.00	-0.52	34270.00	0.05	61.91	63.00
3	5	2	15221.00	3125.00	147.00	-50	Spot (Block3, Row2, Column5)	60.16	61.00	8.67	0.01	0.14	61.00	59.59	61.00	10.59	0.01	0.18	8.00	0.00	0.00	0.00	-0.84	35432.00	0.05	60.20	60.00
3	6	2	15522.00	3127.00	147.00	-50	Spot (Block3, Row2, Column6)	65.00	66.00	7.73	0.01	0.12	62.00	60.40	62.00	11.17	0.01	0.18	12.00	0.00	0.00	4.00	3.00	38676.00	0.41	61.75	61.00
3	7	2	15822.00	3129.00	147.00	-50	Spot (Block3, Row2, Column7)	67.25	68.00	9.45	0.00	0.14	65.00	64.48	65.00	14.39	0.00	0.22	9.00	0.00	0.00	3.00	2.25	39545.00	0.19	66.29	69.00
3	8	2	16122.00	3131.00	147.00	-50	Spot (Block3, Row2, Column8)	73.97	74.00	9.19	0.00	0.12	79.00	97.27	79.00	91.80	0.09	0.94	0.00	0.00	0.00	-5.00	-5.03	43640.00	-0.25	81.47	82.00
3	1	3	14019.00	3417.00	147.00	-50	Spot (Block3, Row3, Column1)	61.98	62.00	9.52	0.00	0.15	66.00	65.85	66.00	13.70	0.00	0.21	2.00	0.00	0.00	-4.00	-4.02	36571.00	-0.28	61.90	64.00
3	2	3	14319.00	3419.00	147.00	-50	Spot (Block3, Row3, Column2)	67.13	69.00	12.05	0.01	0.18	66.00	65.81	66.00	13.56	0.00	0.21	15.00	0.00	0.00	3.00	1.13	39537.00	0.10	60.48	63.00
3	3	3	14649.00	3431.00	133.30	0	Spot (Block3, Row3, Column3)	77.84	77.00	7.93	0.00	0.10	61.00	60.14	61.00	12.07	0.01	0.20	70.00	15.00	0.00	16.00	16.84	36898.00	1.47	70.24	70.00
3	4	3	14920.00	3423.00	147.00	-50	Spot (Block3, Row3, Column4)	60.82	63.00	10.11	0.02	0.17	58.00	57.08	58.00	12.28	0.01	0.22	17.00	0.00	0.00	5.00	2.82	35945.00	0.30	57.94	58.50
3	5	3	15199.00	3376.00	146.65	0	Spot (Block3, Row3, Column5)	74.20	73.00	8.64	0.01	0.12	60.00	58.49	60.00	12.23	0.01	0.21	51.00	11.00	0.00	13.00	14.20	43554.00	1.28	65.41	67.00
3	6	3	15520.00	3427.00	147.00	-50	Spot (Block3, Row3, Column6)	63.82	64.00	8.85	0.00	0.14	62.00	61.32	62.00	10.77	0.00	0.18	14.00	2.00	0.00	2.00	1.82	37590.00	0.23	66.38	66.00
3	7	3	15820.00	3429.00	147.00	-50	Spot (Block3, Row3, Column7)	62.25	63.00	10.73	0.01	0.17	62.00	61.46	62.00	12.09	0.00	0.20	10.00	0.00	0.00	1.00	0.25	36665.00	0.07	61.63	60.00
3	8	3	16121.00	3431.00	147.00	-50	Spot (Block3, Row3, Column8)	69.17	70.00	12.22	0.01	0.18	75.00	75.86	75.00	16.68	0.00	0.22	0.00	0.00	0.00	-5.00	-5.83	40603.00	-0.40	67.58	68.00
3	1	4	14017.00	3717.00	147.00	-50	Spot (Block3, Row4, Column1)	70.39	72.00	8.50	0.01	0.12	64.00	63.42	64.00	13.81	0.00	0.22	19.00	0.00	0.00	8.00	6.39	41954.00	0.50	66.48	67.50
3	2	4	14317.00	3719.00	147.00	-50	Spot (Block3, Row4, Column2)	64.21	66.00	11.14	0.01	0.17	62.00	61.82	62.00	12.50	0.00	0.20	19.00	0.00	0.00	4.00	2.21	37560.00	0.19	68.12	70.00
3	3	4	14633.00	3722.00	211.75	0	Spot (Block3, Row4, Column3)	85.29	86.00	12.43	0.00	0.15	61.00	59.57	61.00	11.76	0.01	0.20	85.00	55.00	0.00	25.00	24.29	108911.00	2.19	66.02	67.00
3	4	4	14918.00	3723.00	147.00	-50	Spot (Block3, Row4, Column4)	55.68	56.00	8.70	0.00	0.16	60.00	58.51	60.00	12.18	0.01	0.21	2.00	0.00	0.00	-4.00	-4.32	32629.00	-0.23	56.44	60.00
3	5	4	15218.00	3725.00	147.00	-50	Spot (Block3, Row4, Column5)	62.88	62.00	7.93	0.01	0.13	59.00	58.01	59.00	11.88	0.01	0.20	19.00	0.00	0.00	3.00	3.88	36912.00	0.41	63.93	63.50
3	6	4	15519.00	3727.00	147.00	-50	Spot (Block3, Row4, Column6)	66.31	68.00	11.42	0.01	0.17	61.00	59.51	61.00	11.21	0.01	0.19	29.00	3.00	0.00	7.00	5.31	39123.00	0.61	66.25	67.00
3	7	4	15819.00	3729.00	147.00	-50	Spot (Block3, Row4, Column7)	62.25	64.00	10.62	0.01	0.17	61.00	59.47	61.00	11.24	0.01	0.19	17.00	0.00	0.00	3.00	1.25	36665.00	0.25	57.61	61.00
3	8	4	16119.00	3731.00	147.00	-50	Spot (Block3, Row4, Column8)	76.68	77.00	9.75	0.00	0.13	69.00	69.79	69.00	14.60	0.00	0.21	21.00	0.00	0.00	8.00	7.68	45163.00	0.47	75.37	77.00
3	1	5	14015.00	4018.00	147.00	-50	Spot (Block3, Row5, Column1)	59.17	59.00	9.09	0.00	0.15	63.00	61.71	63.00	12.70	0.01	0.21	3.00	0.00	0.00	-4.00	-3.83	34972.00	-0.20	60.32	60.00
3	2	5	14256.00	3976.00	197.65	0	Spot (Block3, Row5, Column2)	69.09	68.00	15.77	0.01	0.23	63.00	60.81	63.00	11.42	0.02	0.19	24.00	3.00	0.00	5.00	6.09	76412.00	0.73	65.91	65.00
3	3	5	14616.00	4021.00	147.00	-50	Spot (Block3, Row5, Column3)	57.92	58.50	10.40	0.00	0.18	62.00	60.05	62.00	11.88	0.01	0.20	5.00	0.00	0.00	-3.50	-4.08	34171.00	-0.18	63.02	62.50
3	4	5	14916.00	4023.00	147.00	-50	Spot (Block3, Row5, Column4)	63.81	64.00	8.72	0.00	0.14	61.00	59.22	61.00	12.16	0.01	0.21	13.00	0.00	0.00	3.00	2.81	37647.00	0.38	58.38	59.00
3	5	5	15228.00	4037.00	180.30	0	Spot (Block3, Row5, Column5)	94.43	94.00	13.36	0.00	0.14	60.00	58.70	60.00	11.43	0.01	0.19	98.00	82.00	0.00	34.00	34.43	86123.00	3.13	69.57	70.00
3	6	5	15517.00	4027.00	147.00	-50	Spot (Block3, Row5, Column6)	62.66	64.00	10.28	0.01	0.16	60.50	59.34	60.50	10.98	0.01	0.18	18.00	1.00	0.00	3.50	2.16	37280.00	0.30	54.44	56.00
3	7	5	15817.00	4029.00	147.00	-50	Spot (Block3, Row5, Column7)	63.92	64.00	7.97	0.00	0.12	61.00	59.73	61.00	11.31	0.01	0.19	14.00	0.00	0.00	3.00	2.92	37459.00	0.37	62.79	62.00
3	8	5	16118.00	4031.00	147.00	-50	Spot (Block3, Row5, Column8)	63.91	65.00	8.89	0.01	0.14	65.00	64.76	65.00	13.21	0.00	0.20	2.00	0.00	0.00	0.00	-1.09	37704.00	-0.06	67.45	69.00
3	1	6	14014.00	4318.00	147.00	-50	Spot (Block3, Row6, Column1)	64.64	65.00	9.02	0.00	0.14	61.00	59.85	61.00	11.22	0.01	0.19	21.00	0.00	0.00	4.00	3.64	38071.00	0.43	58.22	59.00
3	2	6	14314.00	4320.00	147.00	-50	Spot (Block3, Row6, Column2)	64.40	66.00	9.70	0.01	0.15	63.00	60.49	63.00	12.21	0.02	0.20	10.00	0.00	0.00	3.00	1.40	38187.00	0.32	58.57	60.00
3	3	6	14615.00	4322.00	147.00	-50	Spot (Block3, Row6, Column3)	70.20	70.00	9.76	0.00	0.14	62.00	60.40	62.00	11.31	0.01	0.19	38.00	7.00	0.00	8.00	8.20	41137.00	0.87	63.32	64.00
3	4	6	14915.00	4323.00	147.00	-50	Spot (Block3, Row6, Column4)	63.22	66.00	11.51	0.02	0.18	60.00	58.59	60.00	12.09	0.01	0.21	23.00	0.00	0.00	6.00	3.22	37175.00	0.38	59.99	61.00
3	5	6	15233.00	4352.00	168.60	0	Spot (Block3, Row6, Column5)	87.84	89.00	14.16	0.01	0.16	62.00	60.43	62.00	12.74	0.01	0.21	81.00	53.00	0.00	27.00	25.84	69742.00	2.15	73.13	76.00
3	6	6	15515.00	4327.00	147.00	-50	Spot (Block3, Row6, Column6)	59.19	62.00	11.27	0.02	0.19	61.00	59.96	61.00	11.96	0.01	0.20	10.00	0.00	0.00	1.00	-1.81	34864.00	-0.06	56.81	62.50
3	7	6	15816.00	4329.00	147.00	-50	Spot (Block3, Row6, Column7)	69.74	71.00	10.35	0.01	0.15	60.00	58.79	60.00	12.08	0.01	0.21	44.00	3.00	0.00	11.00	9.74	41076.00	0.91	68.45	68.00
3	8	6	16116.00	4331.00	147.00	-50	Spot (Block3, Row6, Column8)	65.61	66.00	7.01	0.00	0.11	63.00	62.05	63.00	12.27	0.01	0.20	6.00	0.00	0.00	3.00	2.61	38579.00	0.29	61.02	61.50
3	1	7	14012.00	4618.00	147.00	-50	Spot (Block3, Row7, Column1)	61.12	63.00	11.21	0.01	0.18	60.00	59.40	60.00	12.67	0.00	0.21	11.00	0.00	0.00	3.00	1.12	36308.00	0.14	57.04	59.00
3	2	7	14313.00	4620.00	147.00	-50	Spot (Block3, Row7, Column2)	58.99	61.00	13.52	0.01	0.23	61.00	59.91	61.00	11.82	0.01	0.20	14.00	2.00	0.00	0.00	-2.01	34629.00	-0.08	66.06	65.00
3	3	7	14613.00	4622.00	147.00	-50	Spot (Block3, Row7, Column3)	52.97	51.00	11.34	0.02	0.21	61.00	60.36	61.00	10.84	0.00	0.18	7.00	1.00	0.00	-10.00	-8.03	31517.00	-0.68	60.78	61.00
3	4	7	14913.00	4624.00	147.00	-50	Spot (Block3, Row7, Column4)	63.31	68.00	16.50	0.03	0.26	59.00	57.74	59.00	11.47	0.01	0.20	41.00	10.00	0.00	9.00	4.31	37162.00	0.49	60.19	62.00
3	5	7	15214.00	4626.00	147.00	-50	Spot (Block3, Row7, Column5)	54.15	56.00	13.23	0.01	0.24	59.00	58.13	59.00	11.96	0.01	0.21	9.00	0.00	0.00	-3.00	-4.85	31895.00	-0.33	56.56	58.00
3	6	7	15514.00	4628.00	147.00	-50	Spot (Block3, Row7, Column6)	53.18	51.00	12.95	0.02	0.24	60.00	59.04	60.00	11.13	0.01	0.19	10.00	0.00	0.00	-9.00	-6.82	31268.00	-0.53	61.34	66.00
3	7	7	15814.00	4629.00	147.00	-50	Spot (Block3, Row7, Column7)	61.88	63.00	8.96	0.01	0.14	59.00	58.09	59.00	11.63	0.01	0.20	14.00	0.00	0.00	4.00	2.88	36694.00	0.33	61.37	61.00
3	8	7	16131.00	4633.00	144.65	0	Spot (Block3, Row7, Column8)	80.19	80.00	8.76	0.00	0.11	62.00	60.72	62.00	11.68	0.01	0.19	77.00	27.00	0.00	18.00	18.19	45627.00	1.67	74.10	75.00
3	1	8	14042.00	4918.00	129.00	0	Spot (Block3, Row8, Column1)	239.32	227.00	68.52	0.02	0.29	59.00	58.57	59.00	12.48	0.00	0.21	100.00	99.00	0.00	168.00	180.32	107454.00	14.49	99.95	94.00
3	2	8	14311.00	4920.00	147.00	-50	Spot (Block3, Row8, Column2)	52.08	53.00	13.96	0.01	0.27	62.00	60.52	62.00	12.86	0.01	0.21	2.00	0.00	0.00	-9.00	-9.92	30725.00	-0.66	55.98	61.00
3	3	8	14611.00	4922.00	147.00	-50	Spot (Block3, Row8, Column3)	60.60	63.00	11.78	0.02	0.19	62.00	61.03	62.00	11.49	0.01	0.19	8.00	0.00	0.00	1.00	-1.40	35994.00	-0.04	62.12	65.00
3	4	8	14912.00	4924.00	147.00	-50	Spot (Block3, Row8, Column4)	65.16	64.00	17.44	0.01	0.27	61.00	60.81	61.00	11.26	0.00	0.19	20.00	3.00	0.00	3.00	4.16	38382.00	0.39	67.95	66.00
3	5	8	15212.00	4926.00	147.00	-50	Spot (Block3, Row8, Column5)	55.47	58.00	10.83	0.02	0.20	60.00	59.80	60.00	10.94	0.00	0.18	5.00	0.00	0.00	-2.00	-4.53	32839.00	-0.40	59.29	59.00
3	6	8	15512.00	4928.00	147.00	-50	Spot (Block3, Row8, Column6)	59.48	59.00	9.55	0.00	0.16	61.00	60.25	61.00	10.31	0.01	0.17	10.00	0.00	0.00	-2.00	-1.52	35392.00	-0.07	57.23	57.00
3	7	8	15813.00	4930.00	147.00	-50	Spot (Block3, Row8, Column7)	57.39	57.00	10.00	0.00	0.17	60.00	59.39	60.00	10.51	0.00	0.18	10.00	1.00	0.00	-3.00	-2.61	33573.00	-0.19	58.00	60.00
3	8	8	16109.00	4951.00	171.60	0	Spot (Block3, Row8, Column8)	119.59	116.00	24.10	0.01	0.20	59.00	58.74	59.00	10.45	0.00	0.18	99.00	98.00	0.00	57.00	60.59	98184.00	5.82	82.48	81.00
4	1	1	18541.00	2850.00	154.90	0	Spot (Block4, Row1, Column1)	18620.51	17188.00	9262.06	0.03	0.50	275.00	278.50	275.00	69.59	0.01	0.25	100.00	100.00	0.00	16913.00	18345.51	12252294.00	263.57	4001.26	2867.00
4	2	1	18834.00	2851.00	160.30	0	Spot (Block4, Row1, Column2)	362.93	366.00	59.86	0.00	0.16	265.00	265.85	265.00	49.72	0.00	0.19	76.00	50.00	0.00	101.00	97.93	256588.00	1.95	289.05	294.00
4	3	1	19147.00	2857.00	170.25	0	Spot (Block4, Row1, Column3)	326.94	315.00	40.72	0.02	0.12	256.00	256.62	256.00	28.99	0.00	0.11	93.00	52.00	0.00	59.00	70.94	265474.00	2.43	283.36	289.00
4	4	1	19440.00	2861.00	172.90	0	Spot (Block4, Row1, Column4)	347.80	331.00	45.80	0.02	0.13	259.00	257.43	259.00	27.15	0.00	0.11	95.00	69.00	0.00	72.00	88.80	290409.00	3.33	287.02	292.00
4	5	1	19732.00	2861.00	168.35	0	Spot (Block4, Row1, Column5)	387.44	398.00	62.81	0.01	0.16	265.00	260.76	265.00	28.52	0.01	0.11	93.00	75.00	0.00	133.00	122.44	306855.00	4.44	292.82	295.00
4	6	1	20033.00	2860.00	153.00	0	Spot (Block4, Row1, Column6)	419.82	400.00	79.67	0.02	0.19	261.00	259.10	261.00	27.98	0.00	0.11	97.00	92.00	0.00	139.00	158.82	270781.00	5.74	306.92	301.00
4	7	1	20342.00	2849.00	115.40	0	Spot (Block4, Row1, Column7)	1045.14	563.00	2620.48	0.27	2.51	277.00	286.00	277.00	114.16	0.01	0.40	88.00	58.00	0.00	286.00	768.14	366844.00	6.65	414.71	370.00
4	8	1	20635.00	2868.00	147.45	0	Spot (Block4, Row1, Column8)	48094.76	50321.50	16652.64	0.02	0.35	296.00	318.47	296.00	142.35	0.03	0.45	100.00	100.00	32.94	50025.50	47798.76	28472276.00	335.63	9601.79	8186.00
4	1	2	18536.00	3153.00	147.00	-50	Spot (Block4, Row2, Column1)	296.57	294.00	29.77	0.00	0.10	281.00	277.69	281.00	45.26	0.01	0.16	11.00	3.00	0.00	13.00	15.57	174087.00	0.42	290.21	290.00
4	2	2	18833.00	3157.00	115.60	0	Spot (Block4, Row2, Column2)	349.02	331.00	47.22	0.02	0.14	274.00	266.42	274.00	31.74	0.01	0.12	84.00	47.00	0.00	57.00	75.02	120762.00	2.60	303.91	299.50
4	3	2	19124.00	3168.00	148.55	0	Spot (Block4, Row2, Column3)	322.95	312.00	37.80	0.01	0.12	268.00	263.12	268.00	29.34	0.01	0.11	77.00	31.00	0.00	44.00	54.95	194741.00	2.04	290.80	286.00
4	4	2	19438.00	3164.00	173.35	0	Spot (Block4, Row2, Column4)	333.43	323.00	34.28	0.01	0.10	272.00	266.09	272.00	26.30	0.01	0.10	86.00	47.00	0.00	51.00	61.43	279413.00	2.56	290.21	292.00
4	5	2	19738.00	3164.00	192.25	0	Spot (Block4, Row2, Column5)	503.68	489.00	83.79	0.01	0.17	272.00	265.55	272.00	27.13	0.01	0.10	99.00	97.00	0.00	217.00	231.68	525844.00	8.78	336.43	316.50
4	6	2	20036.00	3154.00	199.75	0	Spot (Block4, Row2, Column6)	306.93	304.00	26.31	0.00	0.09	269.00	266.33	269.00	34.23	0.00	0.13	51.00	12.00	0.00	35.00	37.93	346528.00	1.19	271.42	274.00
4	7	2	20337.00	3166.00	164.95	0	Spot (Block4, Row2, Column7)	309.78	310.00	17.46	0.00	0.06	273.00	270.32	273.00	29.39	0.00	0.11	70.00	8.00	0.00	37.00	36.78	231714.00	1.34	285.32	287.00
4	8	2	20674.00	3217.00	116.30	0	Spot (Block4, Row2, Column8)	314.14	313.00	17.88	0.00	0.06	287.00	289.31	287.00	62.25	0.00	0.22	5.00	0.00	0.00	26.00	27.14	111207.00	0.40	294.80	294.00
4	1	3	18538.00	3445.00	150.40	0	Spot (Block4, Row3, Column1)	440.66	413.00	96.26	0.03	0.22	276.00	270.00	276.00	29.11	0.01	0.11	95.00	86.00	0.00	137.00	164.66	274532.00	5.86	325.14	306.00
4	2	3	18829.00	3475.00	208.05	0	Spot (Block4, Row3, Column2)	304.08	304.00	22.81	0.00	0.08	275.00	267.61	275.00	30.42	0.01	0.11	44.00	4.00	0.00	29.00	29.08	372496.00	1.20	287.38	289.50
4	3	3	19134.00	3465.00	157.85	0	Spot (Block4, Row3, Column3)	373.78	379.00	76.73	0.01	0.21	277.00	271.94	277.00	29.08	0.01	0.11	91.00	75.00	0.00	102.00	96.78	255289.00	3.50	306.43	305.00
4	4	3	19437.00	3455.00	149.05	0	Spot (Block4, Row3, Column4)	556.86	498.00	152.26	0.05	0.27	280.00	275.94	280.00	26.87	0.01	0.10	99.00	99.00	0.00	218.00	276.86	339686.00	10.45	358.59	344.50
4	5	3	19741.00	3456.00	168.05	0	Spot (Block4, Row3, Column5)	357.90	368.50	40.96	0.01	0.11	278.00	274.87	278.00	31.61	0.00	0.11	84.00	60.00	0.00	90.50	79.90	281306.00	2.63	298.58	296.00
4	6	3	20037.00	3456.00	189.55	0	Spot (Block4, Row3, Column6)	1362.96	1266.00	655.15	0.03	0.48	275.00	273.99	275.00	40.30	0.00	0.15	100.00	100.00	0.00	991.00	1087.96	1384770.00	27.02	547.71	530.00
4	7	3	20335.00	3473.00	215.90	0	Spot (Block4, Row3, Column7)	342.27	315.00	64.82	0.04	0.19	274.00	272.55	274.00	36.26	0.00	0.13	56.00	36.00	0.00	41.00	68.27	456252.00	1.92	282.90	286.00
4	8	3	20635.00	3469.00	157.50	0	Spot (Block4, Row3, Column8)	881.87	862.00	273.22	0.01	0.31	282.00	277.77	282.00	26.64	0.01	0.10	100.00	100.00	0.00	580.00	599.87	595264.00	22.68	442.22	406.00
4	1	4	18532.00	3752.00	155.50	0	Spot (Block4, Row4, Column1)	507.65	496.00	134.89	0.01	0.27	273.00	266.22	273.00	31.92	0.01	0.12	99.00	96.00	0.00	223.00	234.65	336065.00	7.56	334.81	315.50
4	2	4	18831.00	3758.00	175.55	0	Spot (Block4, Row4, Column2)	399.16	392.00	60.61	0.01	0.15	281.00	274.14	281.00	32.33	0.01	0.12	92.00	81.00	0.00	111.00	118.16	343676.00	3.87	312.87	307.00
4	3	4	19135.00	3755.00	145.85	0	Spot (Block4, Row4, Column3)	1706.92	1606.00	610.50	0.03	0.36	285.00	281.97	285.00	28.56	0.00	0.10	100.00	100.00	0.00	1321.00	1421.92	993430.00	49.90	665.04	571.50
4	4	4	19434.00	3760.00	147.00	-50	Spot (Block4, Row4, Column4)	313.27	310.00	26.76	0.00	0.09	289.00	285.81	289.00	27.21	0.00	0.10	29.00	7.00	0.00	21.00	24.27	183890.00	1.01	302.26	302.50
4	5	4	19710.00	3746.00	156.00	0	Spot (Block4, Row4, Column5)	335.79	315.00	44.13	0.03	0.13	283.00	278.86	283.00	27.86	0.01	0.10	56.00	34.00	0.00	32.00	52.79	225312.00	2.04	304.20	296.00
4	6	4	20042.00	3764.00	196.80	0	Spot (Block4, Row4, Column6)	508.64	498.00	81.29	0.01	0.16	274.00	270.58	274.00	33.47	0.01	0.12	100.00	98.00	0.00	224.00	234.64	556452.00	7.11	351.76	355.00
4	7	4	20330.00	3757.00	175.80	0	Spot (Block4, Row4, Column7)	392.53	390.50	71.39	0.00	0.18	276.00	276.82	276.00	53.31	0.00	0.19	74.00	55.00	0.00	114.50	116.53	336795.00	2.17	297.09	291.00
4	8	4	20621.00	3780.00	149.85	0	Spot (Block4, Row4, Column8)	329.52	321.00	27.30	0.01	0.08	282.00	278.43	282.00	26.01	0.01	0.09	75.00	33.00	0.00	39.00	47.52	202652.00	1.96	297.32	298.00
4	1	5	18539.00	4050.00	151.30	0	Spot (Block4, Row5, Column1)	538.98	506.00	139.87	0.03	0.26	280.00	277.58	280.00	37.77	0.00	0.14	98.00	96.00	0.00	226.00	258.98	337938.00	6.92	349.29	338.50
4	2	5	18833.00	4049.00	152.70	0	Spot (Block4, Row5, Column2)	1038.33	1009.00	292.22	0.01	0.28	288.00	285.40	288.00	36.84	0.00	0.13	100.00	100.00	0.00	721.00	750.33	667647.00	20.44	475.98	455.00
4	3	5	19136.00	4056.00	150.65	0	Spot (Block4, Row5, Column3)	756.68	724.00	205.24	0.02	0.27	289.00	286.56	289.00	28.29	0.00	0.10	100.00	100.00	0.00	435.00	467.68	469899.00	16.62	422.04	394.50
4	4	5	19435.00	4065.00	151.65	0	Spot (Block4, Row5, Column4)	495.60	488.00	98.44	0.01	0.20	290.00	287.92	290.00	25.39	0.00	0.09	99.00	98.00	0.00	198.00	205.60	312231.00	8.18	355.81	350.00
4	5	5	19738.00	4060.00	145.30	0	Spot (Block4, Row5, Column5)	1367.66	1289.50	474.73	0.03	0.35	282.00	278.89	282.00	29.88	0.00	0.11	100.00	100.00	0.00	1007.50	1085.66	785034.00	36.43	568.16	554.00
4	6	5	20023.00	4045.00	185.95	0	Spot (Block4, Row5, Column6)	315.11	310.00	26.11	0.01	0.08	275.00	275.54	275.00	54.21	0.00	0.20	19.00	1.00	0.00	35.00	40.11	305659.00	0.73	287.76	289.50
4	7	5	20336.00	4061.00	171.55	0	Spot (Block4, Row5, Column7)	3214.18	3087.00	1457.33	0.02	0.45	278.00	286.73	278.00	69.16	0.01	0.24	100.00	100.00	0.00	2809.00	2936.18	2632415.00	42.33	897.67	900.00
4	8	5	20639.00	4065.00	148.00	0	Spot (Block4, Row5, Column8)	543.28	522.00	110.44	0.02	0.20	282.00	283.02	282.00	46.47	0.00	0.16	99.00	98.00	0.00	240.00	261.28	324336.00	5.60	364.24	357.00
4	1	6	18533.00	4355.00	181.10	0	Spot (Block4, Row6, Column1)	1328.28	1233.00	588.53	0.03	0.44	286.00	290.68	286.00	54.06	0.01	0.19	100.00	100.00	0.00	947.00	1042.28	1220693.00	19.19	554.84	537.00
4	2	6	18835.00	4354.00	182.30	0	Spot (Block4, Row6, Column2)	1633.57	1582.00	605.36	0.01	0.37	286.00	292.08	286.00	51.06	0.01	0.17	100.00	100.00	0.00	1296.00	1347.57	1538824.00	26.27	623.92	621.50
4	3	6	19133.00	4355.00	162.95	0	Spot (Block4, Row6, Column3)	551.70	482.00	170.99	0.06	0.31	288.00	287.32	288.00	34.86	0.00	0.12	99.00	97.00	0.00	194.00	263.70	404949.00	7.58	349.44	341.50
4	4	6	19419.00	4363.00	190.25	0	Spot (Block4, Row6, Column4)	340.25	325.00	45.25	0.02	0.13	284.00	279.92	284.00	26.33	0.01	0.09	73.00	40.00	0.00	41.00	56.25	346716.00	2.29	306.00	303.50
4	5	6	19731.00	4358.00	140.30	0	Spot (Block4, Row6, Column5)	1037.47	938.00	310.33	0.04	0.30	279.00	274.32	279.00	28.44	0.01	0.10	100.00	100.00	0.00	659.00	758.47	555049.00	26.84	528.29	485.00
4	6	6	20034.00	4375.00	254.10	0	Spot (Block4, Row6, Column6)	295.93	296.00	22.93	0.00	0.08	276.00	274.61	276.00	42.33	0.00	0.15	12.00	0.00	0.00	20.00	19.93	556642.00	0.50	276.63	280.00
4	7	6	20333.00	4368.00	164.85	0	Spot (Block4, Row6, Column7)	405.90	407.00	58.32	0.00	0.14	273.00	274.23	273.00	49.90	0.00	0.18	87.00	76.00	0.00	134.00	132.90	305238.00	2.64	315.77	306.00
4	8	6	20646.00	4374.00	160.40	0	Spot (Block4, Row6, Column8)	411.83	404.00	57.28	0.01	0.14	279.00	278.31	279.00	46.03	0.00	0.17	90.00	82.00	0.00	125.00	132.83	291990.00	2.90	313.64	304.00
4	1	7	18524.00	4643.00	174.95	0	Spot (Block4, Row7, Column1)	428.01	400.00	91.14	0.03	0.21	285.00	285.87	285.00	40.95	0.00	0.14	83.00	74.00	0.00	115.00	143.01	366374.00	3.47	329.03	309.00
4	2	7	18835.00	4636.00	158.80	0	Spot (Block4, Row7, Column2)	347.30	350.00	42.30	0.00	0.12	282.00	281.71	282.00	37.56	0.00	0.13	71.00	43.00	0.00	68.00	65.30	239984.00	1.75	301.04	299.00
4	3	7	19128.00	4658.00	147.00	-50	Spot (Block4, Row7, Column3)	304.07	304.00	18.62	0.00	0.06	283.00	279.19	283.00	28.66	0.01	0.10	30.00	2.00	0.00	21.00	21.07	178184.00	0.87	301.70	302.00
4	4	7	19414.00	4666.00	213.20	0	Spot (Block4, Row7, Column4)	308.18	306.00	19.52	0.00	0.06	281.00	278.03	281.00	30.13	0.00	0.11	35.00	6.00	0.00	25.00	27.18	399405.00	1.00	288.26	290.00
4	5	7	19730.00	4661.00	195.85	0	Spot (Block4, Row7, Column5)	331.30	320.00	37.02	0.02	0.11	279.00	276.36	279.00	39.78	0.00	0.14	51.00	24.00	0.00	41.00	52.30	359129.00	1.38	293.56	295.00
4	6	7	20030.00	4662.00	166.90	0	Spot (Block4, Row7, Column6)	2160.58	2214.00	708.76	0.01	0.33	284.00	290.87	284.00	63.19	0.01	0.22	100.00	100.00	0.00	1930.00	1876.58	1676608.00	29.59	722.08	707.00
4	7	7	20325.00	4667.00	174.80	0	Spot (Block4, Row7, Column7)	401.06	387.00	82.98	0.02	0.21	277.00	279.80	277.00	48.25	0.00	0.17	78.00	63.00	0.00	110.00	124.06	340102.00	2.51	302.51	301.00
4	8	7	20634.00	4675.00	200.05	0	Spot (Block4, Row7, Column8)	1164.24	898.00	817.04	0.11	0.70	282.00	283.43	282.00	46.14	0.00	0.16	99.00	98.00	0.00	616.00	882.24	1316756.00	19.09	500.58	377.50
4	1	8	18538.00	4943.00	123.70	0	Spot (Block4, Row8, Column1)	580.06	553.00	142.81	0.02	0.25	285.00	282.32	285.00	27.41	0.00	0.10	100.00	100.00	0.00	268.00	295.06	237246.00	10.86	367.26	374.00
4	2	8	18817.00	4966.00	211.55	0	Spot (Block4, Row8, Column2)	307.54	304.00	28.24	0.01	0.09	283.00	279.05	283.00	28.49	0.01	0.10	32.00	13.00	0.00	21.00	24.54	393034.00	1.00	285.54	286.50
4	3	8	19128.00	4951.00	154.20	0	Spot (Block4, Row8, Column3)	410.89	400.00	66.84	0.01	0.16	283.00	279.16	283.00	30.27	0.01	0.11	94.00	82.00	0.00	117.00	127.89	268725.00	4.35	320.25	314.00
4	4	8	19429.00	4961.00	149.90	0	Spot (Block4, Row8, Column4)	1852.20	1743.00	671.06	0.03	0.36	282.00	281.21	282.00	29.55	0.00	0.11	100.00	100.00	0.00	1461.00	1570.20	1142809.00	53.17	691.82	612.50
4	5	8	19737.00	4970.00	194.70	0	Spot (Block4, Row8, Column5)	306.65	304.00	21.27	0.00	0.07	283.00	285.69	283.00	42.17	0.00	0.15	10.00	0.00	0.00	21.00	23.65	328730.00	0.50	293.00	293.00
4	6	8	20032.00	4959.00	173.00	0	Spot (Block4, Row8, Column6)	2321.65	1989.00	1247.20	0.07	0.54	284.00	292.22	284.00	60.37	0.01	0.21	100.00	100.00	0.00	1705.00	2037.65	1940901.00	33.62	719.99	721.00
4	7	8	20320.00	4959.00	165.85	0	Spot (Block4, Row8, Column7)	351.69	350.00	37.97	0.00	0.11	283.00	281.59	283.00	40.02	0.00	0.14	68.00	41.00	0.00	67.00	68.69	267985.00	1.75	306.58	303.00
4	8	8	20624.00	4970.00	146.70	0	Spot (Block4, Row8, Column8)	705.74	696.00	169.99	0.01	0.24	292.00	291.17	292.00	27.51	0.00	0.09	100.00	100.00	0.00	404.00	413.74	414975.00	15.07	388.43	377.00
5	1	1	5007.00	7270.00	152.85	0	Spot (Block5, Row1, Column1)	16275.83	14387.00	8705.65	0.05	0.53	486.00	479.11	486.00	87.49	0.01	0.18	100.00	100.00	0.00	13901.00	15789.83	10416529.00	180.56	3808.16	2929.50
5	2	1	5304.00	7277.00	152.50	0	Spot (Block5, Row1, Column2)	1492.02	1423.00	586.06	0.02	0.39	467.00	462.98	467.00	77.96	0.00	0.17	100.00	99.00	0.00	956.00	1025.02	951906.00	13.20	664.57	654.50
5	3	1	5613.00	7277.00	171.55	0	Spot (Block5, Row1, Column3)	837.46	757.00	284.20	0.04	0.34	429.00	450.17	429.00	69.00	0.02	0.15	98.00	86.00	0.00	328.00	408.46	686716.00	5.61	548.15	510.50
5	4	1	5909.00	7276.00	148.65	0	Spot (Block5, Row1, Column4)	1336.35	1223.00	487.44	0.04	0.36	437.00	453.93	437.00	67.47	0.02	0.15	100.00	100.00	0.00	786.00	899.35	808489.00	13.08	696.97	689.00
5	5	1	6211.00	7283.00	146.90	0	Spot (Block5, Row1, Column5)	1519.14	1370.00	748.92	0.04	0.49	474.00	465.48	474.00	98.65	0.01	0.21	100.00	94.00	0.00	896.00	1045.14	891733.00	10.68	715.66	663.00
5	6	1	6500.00	7276.00	148.65	0	Spot (Block5, Row1, Column6)	1472.35	1384.00	543.44	0.03	0.37	487.00	479.37	487.00	104.59	0.01	0.22	100.00	99.00	0.00	897.00	985.35	884881.00	9.49	746.24	686.00
5	7	1	6813.00	7277.00	118.55	0	Spot (Block5, Row1, Column7)	2931.37	2845.00	1056.97	0.01	0.36	493.00	502.83	493.00	149.45	0.01	0.30	100.00	100.00	0.00	2352.00	2438.37	1090469.00	16.25	1050.84	976.00
5	8	1	7103.00	7290.00	148.05	0	Spot (Block5, Row1, Column8)	45112.07	45840.00	18197.90	0.01	0.40	499.00	549.00	499.00	189.67	0.04	0.35	100.00	100.00	30.43	45341.00	44613.07	26977172.00	234.95	9384.86	7573.00
5	1	2	5029.00	7586.00	206.00	0	Spot (Block5, Row2, Column1)	517.70	502.00	62.04	0.01	0.12	433.00	458.30	433.00	78.02	0.02	0.17	36.00	15.00	0.00	69.00	84.70	624862.00	0.76	499.00	499.50
5	2	2	5304.00	7580.00	128.35	0	Spot (Block5, Row2, Column2)	1054.90	1002.00	244.17	0.02	0.23	422.00	447.58	422.00	60.72	0.03	0.14	100.00	99.00	0.00	580.00	632.90	459937.00	10.00	627.78	615.50
5	3	2	5613.00	7576.00	194.05	0	Spot (Block5, Row2, Column3)	519.03	504.00	65.72	0.01	0.13	425.00	447.67	425.00	57.73	0.02	0.13	80.00	28.00	0.00	79.00	94.03	552770.00	1.24	477.88	490.00
5	4	2	5909.00	7582.00	165.00	0	Spot (Block5, Row2, Column4)	905.37	897.00	185.76	0.00	0.21	431.00	452.34	431.00	60.63	0.02	0.13	100.00	98.00	0.00	466.00	474.37	680835.00	7.47	608.89	601.00
5	5	2	6211.00	7581.00	168.75	0	Spot (Block5, Row2, Column5)	1141.63	1099.00	289.31	0.02	0.25	431.00	458.56	431.00	104.83	0.03	0.23	99.00	98.00	0.00	668.00	710.63	903033.00	6.52	620.63	613.50
5	6	2	6507.00	7584.00	212.95	0	Spot (Block5, Row2, Column6)	549.90	509.00	98.58	0.03	0.18	478.00	481.81	478.00	145.15	0.00	0.30	15.00	2.00	0.00	31.00	71.90	711577.00	0.47	487.18	493.50
5	7	2	6806.00	7580.00	172.00	0	Spot (Block5, Row2, Column7)	733.57	715.00	184.89	0.01	0.25	481.00	469.51	481.00	74.25	0.01	0.16	81.00	62.00	0.00	234.00	252.57	604460.00	3.56	522.95	507.00
5	8	2	7119.00	7604.00	181.85	0	Spot (Block5, Row2, Column8)	565.39	585.00	95.65	0.01	0.17	496.00	522.19	496.00	144.24	0.02	0.28	16.00	0.00	0.00	89.00	69.39	522422.00	0.30	522.60	491.00
5	1	3	5000.00	7878.00	150.85	0	Spot (Block5, Row3, Column1)	1225.96	1129.00	425.42	0.04	0.35	416.00	440.53	416.00	53.54	0.02	0.12	100.00	100.00	0.00	713.00	809.96	764998.00	14.67	629.69	596.50
5	2	3	5320.00	7865.00	199.60	0	Spot (Block5, Row3, Column2)	521.02	501.00	57.06	0.02	0.11	417.00	442.88	417.00	57.09	0.03	0.13	88.00	30.00	0.00	84.00	104.02	587187.00	1.37	477.42	490.00
5	3	3	5615.00	7895.00	152.10	0	Spot (Block5, Row3, Column3)	1428.75	814.00	2711.30	0.24	1.90	421.00	447.50	421.00	64.20	0.03	0.14	97.00	91.00	0.00	393.00	1007.75	910115.00	15.28	688.26	583.00
5	4	3	5903.00	7880.00	146.30	0	Spot (Block5, Row3, Column4)	1259.56	1203.00	452.22	0.02	0.36	423.00	449.50	423.00	64.42	0.03	0.14	100.00	100.00	0.00	780.00	836.56	735584.00	12.58	656.17	618.50
5	5	3	6207.00	7894.00	141.60	0	Spot (Block5, Row3, Column5)	1086.07	721.00	1728.29	0.18	1.59	426.00	467.07	426.00	117.55	0.04	0.25	90.00	66.00	0.00	295.00	660.07	588650.00	5.27	634.77	594.50
5	6	3	6504.00	7883.00	198.95	0	Spot (Block5, Row3, Column6)	5981.58	5215.00	3511.22	0.06	0.59	480.00	496.26	480.00	160.67	0.01	0.32	100.00	100.00	0.00	4735.00	5501.58	6687408.00	34.14	1794.12	1781.00
5	7	3	6808.00	7884.00	147.35	0	Spot (Block5, Row3, Column7)	1137.05	1095.00	442.95	0.02	0.39	483.00	483.72	483.00	120.61	0.00	0.25	92.00	80.00	0.00	612.00	654.05	670859.00	5.42	675.96	639.00
5	8	3	7102.00	7890.00	163.60	0	Spot (Block5, Row3, Column8)	1109.04	1082.00	296.97	0.01	0.27	486.00	479.33	486.00	80.20	0.01	0.17	100.00	99.00	0.00	596.00	623.04	820688.00	7.85	674.57	674.00
5	1	4	4993.00	8167.00	146.65	0	Spot (Block5, Row4, Column1)	1228.62	1115.50	440.04	0.04	0.36	421.00	445.38	421.00	57.56	0.02	0.13	100.00	100.00	0.00	694.50	807.62	727341.00	13.61	655.04	595.00
5	2	4	5299.00	8183.00	206.95	0	Spot (Block5, Row4, Column2)	692.80	686.00	129.26	0.00	0.19	423.00	447.99	423.00	61.99	0.02	0.14	97.00	88.00	0.00	263.00	269.80	845210.00	3.95	532.63	505.00
5	3	4	5608.00	8178.00	145.30	0	Spot (Block5, Row4, Column3)	5937.79	5474.00	3068.76	0.04	0.52	420.00	448.64	420.00	69.34	0.03	0.15	100.00	100.00	0.00	5054.00	5517.79	3414227.00	79.16	1672.59	1305.00
5	4	4	5896.00	8185.00	210.95	0	Spot (Block5, Row4, Column4)	510.27	493.50	83.65	0.01	0.16	414.00	443.37	414.00	63.18	0.03	0.14	68.00	27.00	0.00	79.50	96.27	646005.00	1.06	468.79	481.00
5	5	4	6179.00	8198.00	140.20	0	Spot (Block5, Row4, Column5)	922.60	606.00	1107.20	0.18	1.20	414.00	444.03	414.00	66.66	0.03	0.15	97.00	77.00	0.00	192.00	508.60	490823.00	7.18	571.11	509.00
5	6	4	6503.00	8181.00	168.20	0	Spot (Block5, Row4, Column6)	1303.59	1284.00	354.09	0.01	0.27	433.00	466.66	433.00	114.37	0.03	0.25	100.00	99.00	0.00	851.00	870.59	1032445.00	7.32	678.95	673.00
5	7	4	6795.00	8187.00	157.65	0	Spot (Block5, Row4, Column7)	917.34	805.00	312.97	0.06	0.34	479.00	469.06	479.00	78.41	0.01	0.17	97.00	83.00	0.00	326.00	438.34	628378.00	5.72	586.79	585.50
5	8	4	7105.00	8198.00	163.45	0	Spot (Block5, Row4, Column8)	698.57	677.00	158.12	0.01	0.23	483.00	472.24	483.00	75.11	0.01	0.16	84.00	57.00	0.00	194.00	215.57	515547.00	3.01	529.51	507.00
5	1	5	5006.00	8475.00	143.40	0	Spot (Block5, Row5, Column1)	3636.19	3402.00	1698.65	0.03	0.47	431.00	462.66	431.00	103.48	0.03	0.22	100.00	100.00	0.00	2971.00	3205.19	2036266.00	30.67	1178.53	989.00
5	2	5	5301.00	8473.00	164.15	0	Spot (Block5, Row5, Column2)	1027.27	1033.50	256.36	0.00	0.25	443.00	455.38	443.00	60.89	0.01	0.13	100.00	98.00	0.00	590.50	584.27	766344.00	9.39	603.74	601.50
5	3	5	5604.00	8475.00	166.15	0	Spot (Block5, Row5, Column3)	1376.88	1291.50	494.95	0.03	0.36	435.00	455.43	435.00	68.66	0.02	0.15	100.00	99.00	0.00	856.50	941.88	1051936.00	13.42	655.99	632.50
5	4	5	5901.00	8478.00	171.90	0	Spot (Block5, Row5, Column4)	703.09	671.00	190.98	0.02	0.27	417.00	446.01	417.00	67.70	0.03	0.15	96.00	75.00	0.00	254.00	286.09	577234.00	3.80	490.58	494.00
5	5	5	6204.00	8480.00	144.25	0	Spot (Block5, Row5, Column5)	8560.25	7799.00	4636.15	0.04	0.54	423.00	451.81	423.00	72.04	0.03	0.16	100.00	100.00	0.00	7376.00	8137.25	4862220.00	112.55	2021.03	1662.00
5	6	5	6495.00	8484.00	186.45	0	Spot (Block5, Row5, Column6)	575.31	588.00	91.90	0.01	0.16	435.00	458.00	435.00	76.08	0.02	0.17	69.00	50.00	0.00	153.00	140.31	563225.00	1.54	487.79	489.00
5	7	5	6803.00	8486.00	182.30	0	Spot (Block5, Row5, Column7)	1786.86	1695.00	652.14	0.02	0.36	480.00	474.03	480.00	83.21	0.01	0.18	100.00	100.00	0.00	1215.00	1306.86	1667142.00	15.78	858.46	826.00
5	8	5	7101.00	8489.00	151.65	0	Spot (Block5, Row5, Column8)	1758.54	1531.00	941.31	0.06	0.54	486.00	482.55	486.00	81.01	0.00	0.17	100.00	100.00	0.00	1045.00	1272.54	1102606.00	15.75	712.22	706.00
5	1	6	4997.00	8774.00	199.20	0	Spot (Block5, Row6, Column1)	4900.17	4020.50	3044.10	0.09	0.62	482.00	500.81	482.00	180.33	0.02	0.36	100.00	100.00	0.00	3538.50	4418.17	5527396.00	24.40	1534.66	1494.50
5	2	6	5299.00	8777.00	202.15	0	Spot (Block5, Row6, Column2)	1138.22	1094.50	326.37	0.02	0.29	468.00	478.26	468.00	120.06	0.01	0.25	99.00	93.00	0.00	626.50	670.22	1320335.00	5.50	670.22	678.00
5	3	6	5595.00	8773.00	145.55	0	Spot (Block5, Row6, Column3)	2493.78	2273.00	1111.96	0.04	0.45	433.00	454.95	433.00	68.82	0.02	0.15	100.00	100.00	0.00	1840.00	2060.78	1438913.00	29.63	889.83	776.00
5	4	6	5901.00	8781.00	181.05	0	Spot (Block5, Row6, Column4)	562.07	527.00	97.56	0.03	0.17	418.00	443.42	418.00	64.56	0.03	0.15	83.00	49.00	0.00	109.00	144.07	518231.00	1.84	489.18	497.00
5	5	6	6201.00	8783.00	142.35	0	Spot (Block5, Row6, Column5)	8117.89	7722.00	4342.06	0.02	0.53	424.00	453.72	424.00	73.04	0.03	0.16	100.00	100.00	0.00	7298.00	7693.89	4472958.00	104.94	2114.01	1756.50
5	6	6	6516.00	8788.00	193.05	0	Spot (Block5, Row6, Column6)	573.14	518.00	122.02	0.04	0.21	468.00	459.97	468.00	73.12	0.01	0.16	48.00	29.00	0.00	50.00	105.14	601801.00	1.55	490.45	493.00
5	7	6	6799.00	8784.00	150.00	0	Spot (Block5, Row6, Column7)	1740.73	1541.50	774.12	0.05	0.44	485.00	475.95	485.00	81.06	0.01	0.17	100.00	99.00	0.00	1056.50	1255.73	1061845.00	15.60	752.71	713.00
5	8	6	7102.00	8795.00	149.15	0	Spot (Block5, Row6, Column8)	2048.40	1866.50	956.50	0.04	0.47	490.00	488.52	490.00	76.80	0.00	0.16	100.00	100.00	0.00	1376.50	1558.40	1249526.00	20.31	883.26	820.00
5	1	7	4998.00	9073.00	184.20	0	Spot (Block5, Row7, Column1)	842.59	807.00	227.78	0.02	0.27	472.00	476.97	472.00	152.35	0.00	0.32	85.00	56.00	0.00	335.00	370.59	802144.00	2.40	575.40	580.00
5	2	7	5283.00	9056.00	206.45	0	Spot (Block5, Row7, Column2)	507.36	496.00	57.08	0.01	0.11	442.00	460.18	442.00	85.37	0.02	0.19	21.00	5.00	0.00	54.00	65.36	614920.00	0.55	466.50	480.50
5	3	7	5598.00	9078.00	147.00	-50	Spot (Block5, Row7, Column3)	480.01	483.00	59.46	0.00	0.12	419.00	442.84	419.00	60.78	0.02	0.14	57.00	14.00	0.00	64.00	61.01	283204.00	0.61	472.70	477.00
5	4	7	5902.00	9083.00	228.60	0	Spot (Block5, Row7, Column4)	499.71	498.00	79.99	0.00	0.16	413.00	439.62	413.00	61.12	0.03	0.14	69.00	22.00	0.00	85.00	86.71	750062.00	0.98	454.11	437.00
5	5	7	6197.00	9082.00	206.55	0	Spot (Block5, Row7, Column5)	691.61	659.50	175.30	0.02	0.25	420.00	451.35	420.00	75.87	0.03	0.17	94.00	74.00	0.00	239.50	271.61	842379.00	3.17	506.01	497.50
5	6	7	6496.00	9080.00	181.65	0	Spot (Block5, Row7, Column6)	1399.75	1346.50	451.81	0.02	0.32	480.00	501.21	480.00	178.98	0.02	0.36	99.00	90.00	0.00	866.50	919.75	1293366.00	5.02	709.97	704.50
5	7	7	6794.00	9093.00	155.75	0	Spot (Block5, Row7, Column7)	1776.59	1608.00	819.60	0.04	0.46	486.00	478.38	486.00	83.29	0.01	0.17	99.00	98.00	0.00	1122.00	1290.59	1184987.00	15.59	787.05	700.00
5	8	7	7102.00	9083.00	179.05	0	Spot (Block5, Row7, Column8)	1707.35	1661.00	405.66	0.01	0.24	491.00	490.26	491.00	78.30	0.00	0.16	100.00	100.00	0.00	1170.00	1216.35	1538323.00	15.54	837.41	793.00
5	1	8	5005.00	9366.00	128.50	0	Spot (Block5, Row8, Column1)	850.13	844.50	184.72	0.00	0.22	421.00	444.14	421.00	53.60	0.02	0.12	100.00	99.00	0.00	423.50	429.13	370656.00	7.57	552.07	528.50
5	2	8	5291.00	9371.00	166.55	0	Spot (Block5, Row8, Column2)	636.07	605.00	112.53	0.02	0.18	419.00	441.90	419.00	54.19	0.02	0.12	99.00	81.00	0.00	186.00	217.07	488498.00	3.58	508.22	504.00
5	3	8	5592.00	9377.00	154.45	0	Spot (Block5, Row8, Column3)	861.42	808.00	279.84	0.03	0.32	422.00	444.88	422.00	58.75	0.02	0.13	99.00	89.00	0.00	386.00	439.42	558198.00	7.09	561.62	554.00
5	4	8	5895.00	9380.00	150.55	0	Spot (Block5, Row8, Column4)	1576.06	1559.00	467.59	0.00	0.30	423.00	446.49	423.00	59.11	0.02	0.13	100.00	100.00	0.00	1136.00	1153.06	975584.00	19.11	737.96	709.50
5	5	8	6177.00	9372.00	244.35	0	Spot (Block5, Row8, Column5)	480.70	492.00	68.72	0.01	0.14	444.50	476.00	444.50	156.25	0.03	0.33	5.00	0.00	0.00	47.50	36.20	823915.00	0.03	451.00	422.50
5	6	8	6499.00	9382.00	186.95	0	Spot (Block5, Row8, Column6)	9129.70	7464.00	6256.72	0.09	0.69	486.00	527.45	486.00	225.54	0.04	0.43	100.00	100.00	0.00	6978.00	8643.70	9001887.00	38.14	2139.05	2139.50
5	7	8	6799.00	9371.00	174.60	0	Spot (Block5, Row8, Column7)	749.31	685.00	206.96	0.04	0.28	492.00	511.68	492.00	161.16	0.02	0.31	56.00	31.00	0.00	193.00	257.31	639160.00	1.47	540.95	514.00
5	8	8	7089.00	9389.00	165.90	0	Spot (Block5, Row8, Column8)	729.31	679.50	191.29	0.03	0.26	490.00	495.72	490.00	80.57	0.01	0.16	80.00	57.00	0.00	189.50	239.31	557193.00	2.90	536.66	514.00
6	1	1	9509.00	7300.00	154.65	0	Spot (Block6, Row1, Column1)	18732.95	16211.00	9795.24	0.06	0.52	487.00	495.36	487.00	116.38	0.01	0.23	100.00	100.00	0.00	15724.00	18245.95	12419945.00	156.71	3725.17	2685.00
6	2	1	9812.00	7306.00	156.35	0	Spot (Block6, Row1, Column2)	1013.39	1013.00	277.51	0.00	0.27	488.00	489.10	488.00	104.63	0.00	0.21	96.00	86.00	0.00	525.00	525.39	682012.00	5.01	625.35	628.00
6	3	1	10110.00	7304.00	162.65	0	Spot (Block6, Row1, Column3)	1043.72	911.00	406.42	0.06	0.39	489.00	481.99	489.00	92.67	0.01	0.19	95.00	80.00	0.00	422.00	554.72	769220.00	6.06	629.33	619.00
6	4	1	10405.00	7311.00	152.55	0	Spot (Block6, Row1, Column4)	950.03	913.00	239.57	0.02	0.25	493.00	488.76	493.00	87.34	0.00	0.18	99.00	90.00	0.00	420.00	457.03	606120.00	5.28	628.17	617.00
6	5	1	10710.00	7313.00	158.55	0	Spot (Block6, Row1, Column5)	1620.79	1228.00	956.48	0.12	0.59	491.00	497.34	491.00	92.52	0.01	0.19	98.00	92.00	0.00	737.00	1129.79	1121590.00	12.14	703.96	715.00
6	6	1	11003.00	7310.00	154.95	0	Spot (Block6, Row1, Column6)	1902.84	1724.00	878.96	0.04	0.46	492.00	507.55	492.00	102.32	0.01	0.20	99.00	99.00	0.00	1232.00	1410.84	1253973.00	13.64	781.32	741.00
6	7	1	11313.00	7310.00	121.00	0	Spot (Block6, Row1, Column7)	4283.10	4101.00	1809.83	0.02	0.42	495.00	524.96	495.00	154.07	0.03	0.29	100.00	100.00	0.00	3606.00	3788.10	1657558.00	24.39	1442.51	1165.00
6	8	1	11603.00	7318.00	148.50	0	Spot (Block6, Row1, Column8)	47850.22	51876.50	17693.46	0.04	0.37	500.00	554.73	500.00	207.48	0.05	0.37	100.00	100.00	37.79	51376.50	47350.22	28997420.00	227.95	9711.54	8034.50
6	1	2	9510.00	7603.00	200.80	0	Spot (Block6, Row2, Column1)	544.89	507.00	102.66	0.03	0.19	481.00	478.75	481.00	105.34	0.00	0.22	40.00	11.00	0.00	26.00	63.89	623894.00	0.63	513.41	496.00
6	2	2	9807.00	7612.00	130.05	0	Spot (Block6, Row2, Column2)	1308.40	1236.00	324.67	0.02	0.25	481.00	472.09	481.00	88.91	0.01	0.19	100.00	99.00	0.00	755.00	827.40	592707.00	9.41	720.44	695.50
6	3	2	10117.00	7607.00	217.25	0	Spot (Block6, Row2, Column3)	576.31	585.50	107.14	0.01	0.19	476.00	462.41	476.00	85.35	0.01	0.18	58.00	22.00	0.00	109.50	100.31	780326.00	1.33	490.22	487.00
6	4	2	10409.00	7606.00	179.25	0	Spot (Block6, Row2, Column4)	985.85	895.00	297.25	0.04	0.30	481.00	466.87	481.00	88.45	0.01	0.19	96.00	89.00	0.00	414.00	504.85	886282.00	5.87	590.86	595.50
6	5	2	10712.00	7606.00	209.25	0	Spot (Block6, Row2, Column5)	781.93	766.00	186.01	0.01	0.24	480.00	472.11	480.00	93.74	0.01	0.20	88.00	71.00	0.00	286.00	301.93	979760.00	3.30	569.36	578.00
6	6	2	11003.00	7604.00	181.10	0	Spot (Block6, Row2, Column6)	735.81	684.50	188.61	0.03	0.26	487.00	489.98	487.00	99.48	0.00	0.20	77.00	49.00	0.00	197.50	248.81	675476.00	2.47	556.24	529.00
6	7	2	11309.00	7610.00	166.25	0	Spot (Block6, Row2, Column7)	864.55	843.00	236.05	0.01	0.27	488.00	488.88	488.00	97.37	0.00	0.20	87.00	75.00	0.00	355.00	376.55	661377.00	3.86	570.62	570.00
6	8	2	11630.00	7610.00	216.90	0	Spot (Block6, Row2, Column8)	572.42	582.00	122.86	0.01	0.21	492.00	523.47	492.00	170.87	0.03	0.33	25.00	1.00	0.00	90.00	80.42	771046.00	0.29	530.81	494.00
6	1	3	9505.00	7902.00	149.00	0	Spot (Block6, Row3, Column1)	1629.68	1480.50	737.82	0.04	0.45	464.00	461.37	464.00	86.97	0.00	0.19	100.00	100.00	0.00	1016.50	1165.68	990847.00	13.43	760.17	732.00
6	2	3	9807.00	7901.00	196.55	0	Spot (Block6, Row3, Column2)	563.59	562.50	108.74	0.00	0.19	476.00	464.11	476.00	87.59	0.01	0.19	49.00	20.00	0.00	86.50	87.59	618825.00	1.14	506.01	495.00
6	3	3	10100.00	7918.00	213.90	0	Spot (Block6, Row3, Column3)	615.82	590.00	175.41	0.02	0.28	413.00	454.75	413.00	89.64	0.04	0.20	70.00	49.00	0.00	177.00	202.82	806726.00	1.80	491.26	493.50
6	4	3	10407.00	7904.00	153.80	0	Spot (Block6, Row3, Column4)	1564.78	1389.00	701.79	0.05	0.45	419.00	455.01	419.00	85.43	0.04	0.19	100.00	100.00	0.00	970.00	1145.78	1010851.00	12.99	678.70	671.50
6	5	3	10715.00	7905.00	189.00	0	Spot (Block6, Row3, Column5)	653.83	597.00	193.72	0.04	0.30	476.00	471.24	476.00	98.31	0.00	0.21	65.00	41.00	0.00	121.00	177.83	654481.00	1.86	514.23	500.50
6	6	3	11006.00	7911.00	182.10	0	Spot (Block6, Row3, Column6)	2031.36	1848.00	890.97	0.04	0.44	487.00	486.41	487.00	103.22	0.00	0.21	100.00	100.00	0.00	1361.00	1544.36	1885102.00	14.97	893.58	878.00
6	7	3	11313.00	7917.00	153.85	0	Spot (Block6, Row3, Column7)	1398.45	1256.50	601.02	0.05	0.43	491.00	496.34	491.00	106.14	0.00	0.21	100.00	90.00	0.00	765.50	907.45	903397.00	8.50	688.80	669.50
6	8	3	11606.00	7926.00	157.60	0	Spot (Block6, Row3, Column8)	4885.23	4449.00	2135.81	0.04	0.44	490.00	500.92	490.00	115.01	0.01	0.23	100.00	100.00	0.00	3959.00	4395.23	3336609.00	38.12	1482.94	1302.00
6	1	4	9500.00	8201.00	153.80	0	Spot (Block6, Row4, Column1)	1451.14	1244.00	648.02	0.07	0.45	427.00	457.29	427.00	83.94	0.03	0.18	100.00	100.00	0.00	817.00	1024.14	941788.00	11.84	671.28	645.50
6	2	4	9804.00	8206.00	182.95	0	Spot (Block6, Row4, Column2)	908.75	851.00	259.69	0.03	0.29	468.00	463.82	468.00	91.64	0.00	0.20	94.00	84.00	0.00	383.00	440.75	852409.00	4.86	604.67	600.00
6	3	4	10099.00	8203.00	148.55	0	Spot (Block6, Row4, Column3)	5597.22	5057.50	2987.09	0.04	0.53	479.00	468.17	479.00	93.38	0.01	0.20	100.00	100.00	0.00	4578.50	5118.22	3369526.00	54.93	1573.76	1303.50
6	4	4	10388.00	8202.00	197.35	0	Spot (Block6, Row4, Column4)	540.22	492.00	100.35	0.04	0.19	460.00	462.24	460.00	87.49	0.00	0.19	41.00	12.00	0.00	32.00	80.22	597478.00	0.89	504.77	490.00
6	5	4	10704.00	8209.00	147.00	-50	Spot (Block6, Row4, Column5)	724.94	583.00	771.07	0.09	1.06	473.00	470.09	473.00	91.96	0.00	0.20	59.00	34.00	0.00	110.00	251.94	427717.00	2.77	558.34	504.00
6	6	4	10999.00	8217.00	211.15	0	Spot (Block6, Row4, Column6)	783.14	764.50	199.10	0.01	0.25	487.00	481.79	487.00	95.15	0.00	0.20	90.00	65.00	0.00	277.50	296.14	996153.00	3.17	543.42	520.50
6	7	4	11298.00	8213.00	167.90	0	Spot (Block6, Row4, Column7)	1042.93	897.00	428.51	0.07	0.41	493.00	501.53	493.00	130.33	0.01	0.26	89.00	70.00	0.00	404.00	549.93	821829.00	4.15	608.61	611.00
6	8	4	11603.00	8221.00	193.90	0	Spot (Block6, Row4, Column8)	700.39	673.00	172.79	0.02	0.25	491.00	487.60	491.00	98.09	0.00	0.20	72.00	46.00	0.00	182.00	209.39	742418.00	2.17	536.96	498.00
6	1	5	9508.00	8510.00	152.05	0	Spot (Block6, Row5, Column1)	1482.31	1292.50	702.70	0.06	0.47	466.00	464.13	466.00	94.68	0.00	0.20	98.00	96.00	0.00	826.50	1016.31	945712.00	10.75	707.55	669.50
6	2	5	9802.00	8502.00	155.25	0	Spot (Block6, Row5, Column2)	5381.38	5079.00	2112.65	0.03	0.39	478.00	476.19	478.00	111.10	0.00	0.23	100.00	100.00	0.00	4601.00	4903.38	3546327.00	44.15	1529.64	1382.50
6	3	5	10103.00	8501.00	155.35	0	Spot (Block6, Row5, Column3)	2645.90	2410.00	1271.75	0.04	0.48	480.00	471.78	480.00	98.51	0.01	0.21	100.00	100.00	0.00	1930.00	2165.90	1754233.00	22.07	946.46	906.50
6	4	5	10401.00	8508.00	157.55	0	Spot (Block6, Row5, Column4)	927.38	858.50	305.08	0.03	0.33	483.00	469.67	483.00	92.48	0.01	0.20	94.00	76.00	0.00	375.50	444.38	632474.00	4.95	600.29	601.50
6	5	5	10705.00	8511.00	146.95	0	Spot (Block6, Row5, Column5)	7897.25	7035.00	4567.79	0.05	0.58	488.00	481.82	488.00	97.23	0.01	0.20	100.00	100.00	0.00	6547.00	7409.25	4643584.00	76.27	1972.52	1496.00
6	6	5	11002.00	8508.00	198.80	0	Spot (Block6, Row5, Column6)	686.58	678.00	157.14	0.01	0.23	490.00	500.78	490.00	136.04	0.01	0.27	59.00	28.00	0.00	188.00	196.58	770341.00	1.37	548.95	513.00
6	7	5	11304.00	8510.00	183.50	0	Spot (Block6, Row5, Column7)	6348.44	5848.50	3439.93	0.04	0.54	495.00	523.37	495.00	165.79	0.02	0.32	100.00	100.00	0.00	5353.50	5853.44	6031019.00	35.13	1745.40	1700.50
6	8	5	11605.00	8518.00	150.65	0	Spot (Block6, Row5, Column8)	1936.40	1548.00	1113.34	0.10	0.57	495.00	502.09	495.00	130.39	0.01	0.26	97.00	90.00	0.00	1053.00	1441.40	1206380.00	11.00	753.83	714.00
6	1	6	9503.00	8799.00	170.10	0	Spot (Block6, Row6, Column1)	1937.08	1802.00	809.19	0.03	0.42	477.00	476.12	477.00	112.67	0.00	0.24	100.00	99.00	0.00	1325.00	1460.08	1559347.00	12.97	838.24	810.00
6	2	6	9799.00	8805.00	195.80	0	Spot (Block6, Row6, Column2)	3272.96	3140.00	1463.64	0.02	0.45	484.00	486.39	484.00	124.69	0.00	0.26	100.00	100.00	0.00	2656.00	2788.96	3564250.00	22.35	1185.63	1184.00
6	3	6	10096.00	8801.00	146.90	0	Spot (Block6, Row6, Column3)	2799.57	2543.00	1458.95	0.04	0.52	484.00	473.48	484.00	99.60	0.01	0.21	100.00	100.00	0.00	2059.00	2315.57	1648944.00	23.35	960.88	833.50
6	4	6	10403.00	8810.00	161.30	0	Spot (Block6, Row6, Column4)	720.42	695.00	180.88	0.02	0.25	485.00	472.72	485.00	89.07	0.01	0.19	79.00	57.00	0.00	210.00	235.42	519420.00	2.78	541.16	518.00
6	5	6	10700.00	8806.00	145.40	0	Spot (Block6, Row6, Column5)	9269.32	8501.00	5067.36	0.04	0.55	487.00	483.04	487.00	98.72	0.00	0.20	100.00	100.00	0.00	8014.00	8782.32	5320588.00	89.00	2274.48	1931.00
6	6	6	11004.00	8815.00	209.40	0	Spot (Block6, Row6, Column6)	616.21	586.00	153.82	0.02	0.25	484.00	488.89	484.00	116.32	0.00	0.24	42.00	19.00	0.00	102.00	132.21	769647.00	1.09	516.16	490.00
6	7	6	11299.00	8805.00	154.65	0	Spot (Block6, Row6, Column7)	1959.98	1669.00	944.65	0.07	0.48	492.00	502.35	492.00	136.48	0.01	0.27	100.00	99.00	0.00	1177.00	1467.98	1299468.00	10.68	751.19	720.50
6	8	6	11604.00	8819.00	150.65	0	Spot (Block6, Row6, Column8)	2303.89	2034.00	1158.19	0.05	0.50	490.00	483.65	490.00	90.23	0.01	0.19	100.00	100.00	0.00	1544.00	1813.89	1426107.00	20.17	863.36	779.00
6	1	7	9499.00	9100.00	164.90	0	Spot (Block6, Row7, Column1)	1199.21	1205.00	379.54	0.00	0.32	436.00	460.96	436.00	92.05	0.02	0.20	98.00	96.00	0.00	769.00	763.21	906604.00	8.02	626.79	606.00
6	2	7	9790.00	9108.00	203.45	0	Spot (Block6, Row7, Column2)	526.76	503.00	85.17	0.02	0.16	480.00	469.97	480.00	98.96	0.01	0.21	32.00	3.00	0.00	23.00	46.76	619999.00	0.57	484.97	483.50
6	3	7	10098.00	9105.00	147.00	-50	Spot (Block6, Row7, Column3)	506.77	494.00	96.94	0.01	0.19	479.00	465.09	479.00	82.34	0.01	0.18	27.00	8.00	0.00	15.00	27.77	297978.00	0.51	513.87	499.50
6	4	7	10399.00	9107.00	147.00	-50	Spot (Block6, Row7, Column4)	578.42	587.00	126.75	0.01	0.22	489.00	619.41	489.00	825.35	0.10	1.33	0.00	0.00	0.00	98.00	89.42	341268.00	-0.05	642.85	578.50
6	5	7	10710.00	9113.00	188.45	0	Spot (Block6, Row7, Column5)	852.56	800.00	205.88	0.03	0.24	491.00	635.85	491.00	847.34	0.11	1.33	1.00	0.00	0.00	309.00	361.56	851703.00	0.26	607.75	594.00
6	6	7	10998.00	9109.00	173.35	0	Spot (Block6, Row7, Column6)	4585.27	4458.00	1771.96	0.01	0.39	491.00	508.44	491.00	146.94	0.02	0.29	100.00	100.00	0.00	3967.00	4094.27	3842453.00	27.75	1376.70	1319.00
6	7	7	11292.00	9113.00	147.80	0	Spot (Block6, Row7, Column7)	2570.94	2360.00	1144.10	0.04	0.45	492.00	500.65	492.00	121.33	0.01	0.24	99.00	99.00	0.00	1868.00	2078.94	1545132.00	17.06	1024.58	923.00
6	8	7	11599.00	9114.00	197.15	0	Spot (Block6, Row7, Column8)	984.96	971.00	231.43	0.01	0.23	487.00	481.81	487.00	95.40	0.00	0.20	99.00	94.00	0.00	484.00	497.96	1083461.00	5.27	656.16	653.00
6	1	8	9509.00	9394.00	118.80	0	Spot (Block6, Row8, Column1)	933.57	893.00	332.13	0.02	0.36	439.50	456.88	439.50	86.30	0.02	0.19	99.00	97.00	0.00	453.50	494.07	346355.00	5.52	620.57	609.00
6	2	8	9798.00	9406.00	154.55	0	Spot (Block6, Row8, Column2)	701.64	679.00	137.48	0.01	0.20	472.00	459.89	472.00	83.63	0.01	0.18	89.00	59.00	0.00	207.00	229.64	461680.00	2.89	551.41	526.00
6	3	8	10090.00	9405.00	151.15	0	Spot (Block6, Row8, Column3)	1108.94	973.50	477.78	0.06	0.43	470.50	464.49	470.50	94.47	0.01	0.20	99.00	88.00	0.00	503.00	638.44	691977.00	6.82	645.90	626.00
6	4	8	10396.00	9407.00	148.00	0	Spot (Block6, Row8, Column4)	11329.38	11233.50	5143.36	0.00	0.45	484.00	605.34	484.00	807.22	0.10	1.33	100.00	100.00	0.00	10749.50	10845.38	6797626.00	13.29	2831.57	2365.00
6	5	8	10687.00	9405.00	155.65	0	Spot (Block6, Row8, Column5)	564.16	528.50	94.05	0.03	0.17	486.00	569.25	486.00	685.02	0.07	1.20	0.00	0.00	0.00	42.50	78.16	375732.00	-0.01	530.87	507.50
6	6	8	10999.00	9410.00	158.25	0	Spot (Block6, Row8, Column6)	3873.76	3501.50	1790.30	0.04	0.46	492.00	503.31	492.00	131.26	0.01	0.26	100.00	100.00	0.00	3009.50	3381.76	2657396.00	25.68	1160.08	1105.00
6	7	8	11294.00	9409.00	147.85	0	Spot (Block6, Row8, Column7)	1029.25	964.00	362.61	0.03	0.35	489.00	492.41	489.00	109.66	0.00	0.22	92.00	81.00	0.00	475.00	540.25	610347.00	4.90	639.57	619.00
6	8	8	11589.00	9413.00	143.55	0	Spot (Block6, Row8, Column8)	880.23	809.00	334.85	0.04	0.38	484.00	479.03	484.00	96.10	0.00	0.20	93.00	83.00	0.00	325.00	396.23	495567.00	4.17	644.11	623.50
7	1	1	14012.00	7328.00	156.20	0	Spot (Block7, Row1, Column1)	17083.49	14981.00	9587.53	0.06	0.56	75.00	85.11	75.00	52.10	0.05	0.61	100.00	100.00	0.00	14906.00	17008.49	11428853.00	326.28	2775.86	2128.00
7	2	1	14284.00	7336.00	147.00	-50	Spot (Block7, Row1, Column2)	79.11	80.00	8.77	0.00	0.11	72.00	80.15	72.00	44.48	0.05	0.55	0.00	0.00	0.00	8.00	7.11	46516.00	-0.02	78.90	80.00
7	3	1	14584.00	7338.00	147.00	-50	Spot (Block7, Row1, Column3)	70.09	70.00	11.09	0.00	0.16	67.00	65.90	67.00	11.76	0.01	0.18	24.00	2.00	0.00	3.00	3.09	41356.00	0.36	71.16	70.50
7	4	1	14884.00	7340.00	147.00	-50	Spot (Block7, Row1, Column4)	65.19	67.00	11.88	0.01	0.18	65.00	64.44	65.00	14.78	0.00	0.23	8.00	0.00	0.00	2.00	0.19	38660.00	0.05	62.17	64.00
7	5	1	15185.00	7342.00	147.00	-50	Spot (Block7, Row1, Column5)	70.62	71.00	9.29	0.00	0.13	62.00	61.70	62.00	13.38	0.00	0.22	30.00	1.00	0.00	9.00	8.62	41312.00	0.67	65.82	67.00
7	6	1	15485.00	7344.00	147.00	-50	Spot (Block7, Row1, Column6)	60.94	62.00	9.26	0.01	0.15	62.00	61.12	62.00	11.46	0.01	0.19	6.00	0.00	0.00	0.00	-1.06	35832.00	-0.02	64.03	65.00
7	7	1	15785.00	7345.00	147.00	-50	Spot (Block7, Row1, Column7)	64.66	64.00	13.52	0.00	0.21	66.00	73.13	66.00	92.69	0.04	1.27	0.00	0.00	0.00	-2.00	-1.34	38217.00	-0.09	64.79	67.00
7	8	1	16103.00	7344.00	150.25	0	Spot (Block7, Row1, Column8)	45186.55	45749.50	18020.40	0.01	0.40	88.00	113.20	88.00	136.47	0.11	1.21	100.00	100.00	30.74	45661.50	45098.55	27925460.00	330.27	7242.17	6077.00
7	1	2	13982.00	7634.00	147.00	-50	Spot (Block7, Row2, Column1)	65.61	66.00	10.46	0.00	0.16	67.00	72.54	67.00	38.00	0.03	0.52	0.00	0.00	0.00	-1.00	-1.39	38579.00	-0.18	68.63	70.00
7	2	2	14282.00	7636.00	147.00	-50	Spot (Block7, Row2, Column2)	64.48	67.00	11.87	0.02	0.18	70.00	71.83	70.00	21.16	0.01	0.29	0.00	0.00	0.00	-3.00	-5.52	38105.00	-0.35	66.54	68.00
7	3	2	14555.00	7663.00	273.65	0	Spot (Block7, Row2, Column3)	71.86	73.00	11.42	0.01	0.16	65.00	63.53	65.00	10.94	0.01	0.17	39.00	7.00	0.00	8.00	6.86	157164.00	0.76	64.53	67.00
7	4	2	14883.00	7640.00	147.00	-50	Spot (Block7, Row2, Column4)	61.36	62.00	10.10	0.00	0.16	62.00	60.73	62.00	12.03	0.01	0.20	7.00	0.00	0.00	0.00	-0.64	36077.00	0.05	66.78	66.00
7	5	2	15191.00	7647.00	109.25	0	Spot (Block7, Row2, Column5)	77.92	78.00	8.90	0.00	0.11	62.00	61.34	62.00	13.68	0.00	0.22	60.00	8.00	0.00	16.00	15.92	24311.00	1.21	72.05	71.00
7	6	2	15483.00	7644.00	147.00	-50	Spot (Block7, Row2, Column6)	72.20	74.00	11.62	0.01	0.16	62.00	61.42	62.00	11.78	0.00	0.19	51.00	10.00	0.00	12.00	10.20	42451.00	0.91	67.36	69.00
7	7	2	15784.00	7646.00	147.00	-50	Spot (Block7, Row2, Column7)	64.64	67.00	12.50	0.02	0.19	65.00	63.92	65.00	10.90	0.01	0.17	19.00	1.00	0.00	2.00	-0.36	38075.00	0.07	70.61	72.00
7	8	2	16084.00	7648.00	147.00	-50	Spot (Block7, Row2, Column8)	73.94	73.00	8.80	0.01	0.12	76.00	93.41	76.00	107.20	0.09	1.15	0.00	0.00	0.00	-3.00	-2.06	43626.00	-0.18	75.54	71.00
7	1	3	13980.00	7934.00	147.00	-50	Spot (Block7, Row3, Column1)	67.81	67.00	9.32	0.01	0.14	62.00	61.33	62.00	17.20	0.00	0.28	11.00	0.00	0.00	5.00	5.81	39943.00	0.38	60.17	59.00
7	2	3	14281.00	7936.00	147.00	-50	Spot (Block7, Row3, Column2)	76.78	74.00	18.74	0.02	0.24	65.00	63.55	65.00	12.33	0.01	0.19	40.00	16.00	0.00	9.00	11.78	44996.00	1.07	65.15	66.00
7	3	3	14607.00	7925.00	177.70	0	Spot (Block7, Row3, Column3)	76.39	76.00	9.64	0.00	0.13	62.00	60.95	62.00	12.29	0.01	0.20	56.00	14.00	0.00	14.00	14.39	67832.00	1.26	68.40	67.50
7	4	3	14881.00	7940.00	147.00	-50	Spot (Block7, Row3, Column4)	71.59	72.00	10.82	0.00	0.15	61.00	59.51	61.00	11.64	0.01	0.20	47.00	10.00	0.00	11.00	10.59	42164.00	1.04	64.55	62.00
7	5	3	15181.00	7942.00	147.00	-50	Spot (Block7, Row3, Column5)	68.51	71.00	11.09	0.02	0.16	63.00	61.16	63.00	12.51	0.01	0.20	26.00	0.00	0.00	8.00	5.51	40696.00	0.59	60.04	63.00
7	6	3	15444.00	7942.00	173.60	0	Spot (Block7, Row3, Column6)	70.26	70.00	6.89	0.00	0.10	64.00	63.22	64.00	12.08	0.01	0.19	16.00	0.00	0.00	6.00	6.26	58946.00	0.58	66.28	66.00
7	7	3	15782.00	7946.00	147.00	-50	Spot (Block7, Row3, Column7)	64.73	64.00	8.28	0.00	0.13	65.00	63.81	65.00	10.97	0.01	0.17	10.00	0.00	0.00	-1.00	-0.27	38320.00	0.08	62.31	62.00
7	8	3	16082.00	7948.00	147.00	-50	Spot (Block7, Row3, Column8)	66.05	67.00	8.63	0.01	0.13	67.00	67.90	67.00	14.17	0.01	0.21	1.00	0.00	0.00	0.00	-0.95	39235.00	-0.13	65.66	65.00
7	1	4	13979.00	8234.00	147.00	-50	Spot (Block7, Row4, Column1)	64.23	68.00	12.81	0.02	0.20	64.00	63.41	64.00	18.38	0.00	0.29	1.00	0.00	0.00	4.00	0.23	37834.00	0.05	58.07	62.00
7	2	4	14279.00	8236.00	147.00	-50	Spot (Block7, Row4, Column2)	61.37	61.00	9.41	0.00	0.15	62.00	60.73	62.00	12.50	0.01	0.21	9.00	0.00	0.00	-1.00	-0.63	36146.00	0.05	57.23	58.00
7	3	4	14612.00	8221.00	212.85	0	Spot (Block7, Row4, Column3)	92.67	92.00	18.30	0.00	0.20	60.00	59.04	60.00	12.51	0.01	0.21	87.00	64.00	0.00	32.00	32.67	119448.00	2.69	65.69	67.00
7	4	4	14880.00	8240.00	147.00	-50	Spot (Block7, Row4, Column4)	60.73	62.00	12.28	0.01	0.20	62.00	61.11	62.00	12.66	0.01	0.21	15.00	0.00	0.00	0.00	-1.27	36013.00	-0.03	65.18	65.00
7	5	4	15180.00	8242.00	147.00	-50	Spot (Block7, Row4, Column5)	66.31	69.00	13.79	0.02	0.21	63.00	61.38	63.00	12.90	0.01	0.21	32.00	2.00	0.00	6.00	3.31	39056.00	0.38	68.74	70.00
7	6	4	15480.00	8244.00	147.00	-50	Spot (Block7, Row4, Column6)	70.49	72.00	11.61	0.01	0.16	64.00	62.66	64.00	11.57	0.01	0.18	36.00	4.00	0.00	8.00	6.49	41521.00	0.68	68.32	69.00
7	7	4	15780.00	8246.00	147.00	-50	Spot (Block7, Row4, Column7)	62.79	65.00	10.93	0.02	0.17	65.00	63.08	65.00	11.09	0.01	0.18	6.00	0.00	0.00	0.00	-2.21	36793.00	-0.03	64.26	67.00
7	8	4	16124.00	8248.00	166.10	0	Spot (Block7, Row4, Column8)	80.06	81.00	9.24	0.01	0.12	67.00	66.69	67.00	12.55	0.00	0.19	53.00	7.00	0.00	14.00	13.06	61485.00	1.07	73.38	72.00
7	1	5	13977.00	8534.00	147.00	-50	Spot (Block7, Row5, Column1)	65.20	65.00	9.63	0.00	0.15	63.00	62.22	63.00	13.33	0.01	0.21	13.00	0.00	0.00	2.00	2.20	38338.00	0.22	58.51	60.00
7	2	5	14277.00	8536.00	147.00	-50	Spot (Block7, Row5, Column2)	61.83	63.00	9.81	0.01	0.16	64.00	62.80	64.00	13.21	0.01	0.21	2.00	0.00	0.00	-1.00	-2.17	36791.00	-0.07	60.66	64.00
7	3	5	14578.00	8538.00	147.00	-50	Spot (Block7, Row5, Column3)	55.69	55.00	12.00	0.01	0.22	62.00	60.46	62.00	11.02	0.01	0.18	9.00	0.00	0.00	-7.00	-6.31	32800.00	-0.43	65.63	65.50
7	4	5	14878.00	8540.00	147.00	-50	Spot (Block7, Row5, Column4)	65.73	66.00	9.27	0.00	0.14	62.00	60.31	62.00	11.78	0.01	0.20	21.00	1.00	0.00	4.00	3.73	38716.00	0.46	64.88	64.00
7	5	5	15196.00	8542.00	179.40	0	Spot (Block7, Row5, Column5)	111.40	107.00	24.45	0.02	0.22	63.00	61.10	63.00	11.80	0.01	0.19	98.00	87.00	0.00	44.00	48.40	100591.00	4.26	75.75	76.00
7	6	5	15479.00	8544.00	147.00	-50	Spot (Block7, Row5, Column6)	58.76	62.00	13.37	0.02	0.23	62.00	60.72	62.00	12.03	0.01	0.20	8.00	0.00	0.00	0.00	-3.24	34611.00	-0.16	58.93	62.00
7	7	5	15819.00	8584.00	144.70	0	Spot (Block7, Row5, Column7)	78.13	78.00	12.27	0.00	0.16	63.00	62.11	63.00	11.70	0.01	0.19	60.00	23.00	0.00	15.00	15.13	44613.00	1.37	70.40	72.00
7	8	5	16079.00	8548.00	147.00	-50	Spot (Block7, Row5, Column8)	74.01	74.00	8.55	0.00	0.12	64.00	62.82	64.00	11.73	0.01	0.19	39.00	6.00	0.00	10.00	10.01	43591.00	0.95	70.71	71.00
7	1	6	13975.00	8834.00	147.00	-50	Spot (Block7, Row6, Column1)	65.28	65.00	7.46	0.00	0.11	64.00	62.96	64.00	11.21	0.01	0.18	10.00	0.00	0.00	1.00	1.28	38318.00	0.21	64.17	65.00
7	2	6	14276.00	8836.00	147.00	-50	Spot (Block7, Row6, Column2)	60.05	62.00	9.46	0.01	0.16	65.00	63.80	65.00	12.20	0.01	0.19	0.00	0.00	0.00	-3.00	-4.95	35252.00	-0.31	63.11	64.00
7	3	6	14563.00	8853.00	272.95	0	Spot (Block7, Row6, Column3)	69.99	71.00	9.60	0.01	0.14	63.00	61.67	63.00	12.26	0.01	0.20	27.00	3.00	0.00	8.00	6.99	151870.00	0.68	63.33	65.00
7	4	6	14876.00	8840.00	147.00	-50	Spot (Block7, Row6, Column4)	67.27	70.00	12.30	0.02	0.18	64.00	62.98	64.00	11.01	0.01	0.17	25.00	4.00	0.00	6.00	3.27	39620.00	0.39	66.63	71.50
7	5	6	15200.00	8831.00	163.90	0	Spot (Block7, Row6, Column5)	113.39	110.00	16.48	0.01	0.15	64.00	62.57	64.00	10.81	0.01	0.17	100.00	99.00	0.00	46.00	49.39	84138.00	4.70	86.56	86.00
7	6	6	15477.00	8844.00	147.00	-50	Spot (Block7, Row6, Column6)	53.41	53.00	13.93	0.00	0.26	63.00	61.25	63.00	11.95	0.01	0.20	9.00	2.00	0.00	-10.00	-9.59	31408.00	-0.66	60.08	60.00
7	7	6	15777.00	8846.00	147.00	-50	Spot (Block7, Row6, Column7)	65.51	68.00	12.15	0.02	0.19	62.00	60.77	62.00	12.05	0.01	0.20	22.00	0.00	0.00	6.00	3.51	38718.00	0.39	58.84	64.00
7	8	6	16078.00	8867.00	187.10	0	Spot (Block7, Row6, Column8)	67.30	67.00	9.32	0.00	0.14	63.00	62.60	63.00	11.36	0.00	0.18	22.00	1.00	0.00	4.00	4.30	66357.00	0.41	64.34	64.00
7	1	7	13974.00	9134.00	147.00	-50	Spot (Block7, Row7, Column1)	68.95	71.00	11.70	0.01	0.17	66.00	64.02	66.00	12.54	0.01	0.20	19.00	1.00	0.00	5.00	2.95	40683.00	0.39	73.12	75.00
7	2	7	14274.00	9136.00	147.00	-50	Spot (Block7, Row7, Column2)	68.81	68.00	8.65	0.01	0.13	64.00	62.22	64.00	12.90	0.01	0.21	19.00	0.00	0.00	4.00	4.81	40530.00	0.51	62.53	64.00
7	3	7	14575.00	9138.00	147.00	-50	Spot (Block7, Row7, Column3)	61.44	61.00	8.89	0.00	0.14	60.00	59.51	60.00	12.50	0.00	0.21	9.00	0.00	0.00	1.00	1.44	36190.00	0.15	62.97	65.00
7	4	7	14875.00	9140.00	147.00	-50	Spot (Block7, Row7, Column4)	64.55	66.00	11.23	0.01	0.17	63.00	61.79	63.00	12.12	0.01	0.20	16.00	0.00	0.00	3.00	1.55	37957.00	0.23	68.57	69.00
7	5	7	15140.00	9190.00	221.60	0	Spot (Block7, Row7, Column5)	69.43	70.00	7.16	0.00	0.10	62.00	61.05	62.00	12.11	0.01	0.20	25.00	0.00	0.00	8.00	7.43	97897.00	0.69	62.51	64.00
7	6	7	15482.00	9131.00	230.65	0	Spot (Block7, Row7, Column6)	70.36	71.00	8.25	0.00	0.12	61.00	60.24	61.00	10.56	0.01	0.18	47.00	5.00	0.00	10.00	9.36	107935.00	0.96	63.37	65.00
7	7	7	15770.00	9169.00	245.40	0	Spot (Block7, Row7, Column7)	70.49	71.00	10.90	0.00	0.15	62.00	60.23	62.00	10.58	0.01	0.18	46.00	9.00	0.00	9.00	8.49	123080.00	0.97	58.73	60.50
7	8	7	16076.00	9148.00	147.00	-50	Spot (Block7, Row7, Column8)	69.35	69.00	10.49	0.00	0.15	65.00	64.50	65.00	10.81	0.00	0.17	24.00	7.00	0.00	4.00	4.35	40710.00	0.45	72.45	72.00
7	1	8	14010.00	9427.00	124.65	0	Spot (Block7, Row8, Column1)	359.37	374.00	87.35	0.02	0.24	67.00	65.85	67.00	11.64	0.01	0.18	100.00	100.00	0.00	307.00	292.37	147700.00	25.22	147.44	118.00
7	2	8	14273.00	9436.00	147.00	-50	Spot (Block7, Row8, Column2)	59.38	62.00	12.01	0.02	0.20	66.00	65.79	66.00	10.87	0.00	0.17	5.00	0.00	0.00	-4.00	-6.62	35214.00	-0.59	62.56	63.00
7	3	8	14573.00	9438.00	147.00	-50	Spot (Block7, Row8, Column3)	70.47	72.00	9.46	0.01	0.13	62.00	61.64	62.00	10.70	0.00	0.17	48.00	5.00	0.00	10.00	8.47	41367.00	0.82	67.19	68.00
7	4	8	14807.00	9391.00	238.15	0	Spot (Block7, Row8, Column4)	70.34	70.00	9.27	0.00	0.13	62.00	61.07	62.00	16.01	0.01	0.26	19.00	0.00	0.00	8.00	8.34	115425.00	0.58	62.61	63.00
7	5	8	15174.00	9442.00	147.00	-50	Spot (Block7, Row8, Column5)	68.55	68.00	9.41	0.00	0.14	63.00	60.94	63.00	12.06	0.01	0.20	25.00	1.00	0.00	5.00	5.55	40378.00	0.63	65.80	63.00
7	6	8	15474.00	9444.00	147.00	-50	Spot (Block7, Row8, Column6)	65.43	65.00	9.05	0.00	0.14	62.00	60.56	62.00	11.38	0.01	0.19	17.00	1.00	0.00	3.00	3.43	38537.00	0.43	62.97	62.00
7	7	8	15774.00	9446.00	147.00	-50	Spot (Block7, Row8, Column7)	59.08	59.00	6.73	0.00	0.11	61.00	59.67	61.00	10.38	0.01	0.17	3.00	0.00	0.00	-2.00	-1.92	34917.00	-0.06	58.11	58.00
7	8	8	16085.00	9438.00	165.70	0	Spot (Block7, Row8, Column8)	146.24	132.00	83.57	0.04	0.57	64.00	63.31	64.00	10.50	0.00	0.17	100.00	98.00	0.00	68.00	82.24	111288.00	7.90	83.62	84.00
8	1	1	18514.00	7352.00	153.85	0	Spot (Block8, Row1, Column1)	17927.29	16099.00	9290.79	0.05	0.52	484.00	477.62	484.00	99.79	0.01	0.21	100.00	100.00	0.00	15615.00	17443.29	11616885.00	174.87	3906.91	2952.50
8	2	1	18809.00	7356.00	202.15	0	Spot (Block8, Row1, Column2)	612.37	588.00	119.02	0.02	0.19	482.00	469.47	482.00	85.99	0.01	0.18	62.00	31.00	0.00	106.00	130.37	710350.00	1.66	516.25	494.00
8	3	1	19121.00	7366.00	197.50	0	Spot (Block8, Row1, Column3)	537.69	513.00	84.37	0.02	0.16	483.00	463.21	483.00	65.16	0.02	0.14	42.00	17.00	0.00	30.00	54.69	592530.00	1.14	510.02	500.00
8	4	1	19405.00	7359.00	195.90	0	Spot (Block8, Row1, Column4)	601.38	589.00	111.85	0.01	0.19	488.00	472.96	488.00	62.65	0.01	0.13	63.00	33.00	0.00	101.00	113.38	656103.00	2.05	510.21	500.00
8	5	1	19712.00	7362.00	203.80	0	Spot (Block8, Row1, Column5)	570.18	582.00	84.10	0.01	0.15	491.00	484.23	491.00	63.97	0.01	0.13	54.00	20.00	0.00	91.00	79.18	670534.00	1.34	514.91	497.00
8	6	1	20005.00	7367.00	180.65	0	Spot (Block8, Row1, Column6)	645.17	612.00	104.19	0.02	0.16	496.00	507.27	496.00	68.03	0.01	0.13	79.00	45.00	0.00	116.00	149.17	589688.00	2.03	570.87	576.50
8	7	1	20313.00	7367.00	144.20	0	Spot (Block8, Row1, Column7)	641.21	606.00	80.16	0.02	0.13	511.00	550.49	511.00	152.13	0.03	0.28	41.00	1.00	0.00	95.00	130.21	361000.00	0.60	573.10	587.00
8	8	1	20605.00	7372.00	148.00	0	Spot (Block8, Row1, Column8)	46852.44	49284.00	17571.91	0.02	0.38	588.00	605.01	588.00	191.75	0.01	0.32	100.00	100.00	30.13	48696.00	46264.44	27830516.00	241.19	10561.68	7980.00
8	1	2	18517.00	7671.00	220.95	0	Spot (Block8, Row2, Column1)	516.71	496.00	77.77	0.02	0.15	471.00	465.10	471.00	85.85	0.01	0.18	30.00	6.00	0.00	25.00	45.71	723395.00	0.60	477.82	484.00
8	2	2	18812.00	7663.00	138.35	0	Spot (Block8, Row2, Column2)	563.59	579.50	77.47	0.01	0.14	473.00	460.35	473.00	66.09	0.01	0.14	55.00	27.00	0.00	106.50	90.59	293069.00	1.56	506.74	495.00
8	3	2	19104.00	7648.00	190.00	0	Spot (Block8, Row2, Column3)	567.57	588.00	84.22	0.02	0.15	477.00	463.84	477.00	66.07	0.01	0.14	57.00	25.00	0.00	111.00	90.57	575521.00	1.57	511.19	495.00
8	4	2	19414.00	7659.00	195.75	0	Spot (Block8, Row2, Column4)	541.23	501.00	89.84	0.03	0.17	487.00	475.26	487.00	64.35	0.01	0.14	42.00	19.00	0.00	14.00	54.23	586148.00	1.03	500.69	494.00
8	5	2	19712.00	7662.00	189.55	0	Spot (Block8, Row2, Column5)	791.60	774.00	221.85	0.01	0.28	492.00	483.40	492.00	62.65	0.01	0.13	98.00	91.00	0.00	282.00	299.60	805846.00	4.92	587.61	589.00
8	6	2	20008.00	7667.00	178.65	0	Spot (Block8, Row2, Column6)	599.58	588.00	84.03	0.01	0.14	495.00	501.91	495.00	66.48	0.01	0.13	74.00	24.00	0.00	93.00	104.58	536622.00	1.47	540.84	516.00
8	7	2	20304.00	7664.00	220.30	0	Spot (Block8, Row2, Column7)	584.21	589.00	76.36	0.00	0.13	500.00	513.96	500.00	58.36	0.01	0.11	64.00	23.00	0.00	89.00	84.21	810885.00	1.20	535.92	508.50
8	8	2	20617.00	7656.00	217.25	0	Spot (Block8, Row2, Column8)	616.33	601.00	71.26	0.01	0.12	523.00	568.20	523.00	159.47	0.04	0.28	24.00	0.00	0.00	78.00	93.33	833282.00	0.30	567.47	568.00
8	1	3	18498.00	7957.00	212.25	0	Spot (Block8, Row3, Column1)	563.85	564.00	94.90	0.00	0.17	476.00	465.21	476.00	71.26	0.01	0.15	51.00	17.00	0.00	88.00	87.85	723989.00	1.38	501.73	497.00
8	2	3	18820.00	7968.00	177.50	0	Spot (Block8, Row3, Column2)	574.43	588.00	97.65	0.01	0.17	483.00	470.25	483.00	67.96	0.01	0.14	56.00	31.00	0.00	105.00	91.43	506069.00	1.53	524.89	502.00
8	3	3	19105.00	7960.00	191.00	0	Spot (Block8, Row3, Column3)	620.13	588.00	230.45	0.02	0.37	484.00	474.60	484.00	67.50	0.01	0.14	64.00	31.00	0.00	104.00	136.13	637491.00	2.16	526.96	506.00
8	4	3	19413.00	7954.00	177.95	0	Spot (Block8, Row3, Column4)	689.53	660.00	152.43	0.02	0.22	487.00	477.29	487.00	63.14	0.01	0.13	87.00	53.00	0.00	173.00	202.53	610231.00	3.36	529.42	512.00
8	5	3	19708.00	7961.00	209.45	0	Spot (Block8, Row3, Column5)	589.07	584.00	87.50	0.00	0.15	496.00	492.73	496.00	66.91	0.00	0.14	62.00	22.00	0.00	88.00	93.07	738699.00	1.44	514.70	503.00
8	6	3	20011.00	7959.00	188.65	0	Spot (Block8, Row3, Column6)	1699.40	1596.50	627.73	0.03	0.37	499.00	508.74	499.00	71.18	0.01	0.14	100.00	99.00	0.00	1097.50	1200.40	1702794.00	16.73	844.18	854.50
8	7	3	20301.00	7953.00	212.35	0	Spot (Block8, Row3, Column7)	582.43	590.00	86.19	0.01	0.15	501.00	516.00	501.00	67.19	0.01	0.13	60.00	21.00	0.00	89.00	81.43	749590.00	0.99	546.60	516.50
8	8	3	20608.00	7980.00	157.30	0	Spot (Block8, Row3, Column8)	2204.56	2081.00	802.46	0.03	0.36	509.00	535.25	509.00	67.85	0.02	0.13	100.00	100.00	0.00	1572.00	1695.56	1501308.00	24.60	1012.98	927.00
8	1	4	18514.00	8247.00	174.50	0	Spot (Block8, Row4, Column1)	680.28	678.00	140.02	0.00	0.21	486.00	478.71	486.00	69.91	0.01	0.15	82.00	56.00	0.00	192.00	194.28	572797.00	2.88	528.39	502.00
8	2	4	18807.00	8260.00	194.00	0	Spot (Block8, Row4, Column2)	641.37	611.00	118.16	0.02	0.18	489.00	485.13	489.00	75.60	0.00	0.16	76.00	44.00	0.00	122.00	152.37	681773.00	2.07	549.39	511.00
8	3	4	19107.00	8257.00	158.20	0	Spot (Block8, Row4, Column3)	1135.57	1089.00	346.40	0.02	0.31	487.00	481.11	487.00	65.96	0.01	0.14	100.00	98.00	0.00	602.00	648.57	783544.00	9.92	645.70	619.00
8	4	4	19384.00	8256.00	187.95	0	Spot (Block8, Row4, Column4)	557.20	571.00	81.00	0.01	0.15	488.00	476.29	488.00	57.82	0.01	0.12	50.00	34.00	0.00	83.00	69.20	554418.00	1.40	515.91	498.00
8	5	4	19700.00	8251.00	194.95	0	Spot (Block8, Row4, Column5)	552.93	513.00	85.64	0.03	0.15	494.00	491.07	494.00	61.44	0.00	0.13	42.00	15.00	0.00	19.00	58.93	594948.00	1.01	506.16	499.50
8	6	4	20011.00	8264.00	197.35	0	Spot (Block8, Row4, Column6)	821.13	791.50	144.91	0.02	0.18	498.00	508.50	498.00	65.77	0.01	0.13	99.00	94.00	0.00	293.50	323.13	904889.00	4.75	616.76	610.00
8	7	4	20307.00	8257.00	215.25	0	Spot (Block8, Row4, Column7)	580.89	582.50	87.04	0.00	0.15	501.00	532.36	501.00	109.89	0.03	0.21	23.00	6.00	0.00	81.50	79.89	764457.00	0.44	534.75	506.00
8	8	4	20609.00	8279.00	213.55	0	Spot (Block8, Row4, Column8)	593.95	598.00	67.85	0.00	0.11	511.00	539.31	511.00	68.37	0.02	0.13	69.00	21.00	0.00	87.00	82.95	774507.00	0.80	547.99	516.50
8	1	5	18509.00	8553.00	160.35	0	Spot (Block8, Row5, Column1)	839.49	814.00	202.43	0.01	0.24	493.00	496.40	493.00	78.02	0.00	0.16	93.00	78.00	0.00	321.00	346.49	596877.00	4.40	586.36	592.00
8	2	5	18801.00	8554.00	156.15	0	Spot (Block8, Row5, Column2)	2590.10	2552.00	811.39	0.01	0.31	494.00	501.56	494.00	94.72	0.01	0.19	100.00	100.00	0.00	2058.00	2096.10	1737958.00	22.05	1003.63	952.00
8	3	5	19109.00	8554.00	171.50	0	Spot (Block8, Row5, Column3)	1000.53	973.50	297.07	0.01	0.30	490.00	485.95	490.00	70.66	0.00	0.15	99.00	95.00	0.00	483.50	510.53	820436.00	7.28	601.87	606.00
8	4	5	19393.00	8567.00	184.80	0	Spot (Block8, Row5, Column4)	598.90	590.00	94.05	0.01	0.16	490.00	482.08	490.00	63.53	0.01	0.13	68.00	29.00	0.00	100.00	108.90	574948.00	1.84	506.92	496.00
8	5	5	19705.00	8564.00	150.80	0	Spot (Block8, Row5, Column5)	1213.24	1137.50	350.25	0.03	0.29	491.00	485.04	491.00	62.73	0.01	0.13	100.00	100.00	0.00	646.50	722.24	752208.00	11.61	688.94	680.00
8	6	5	20005.00	8571.00	165.60	0	Spot (Block8, Row5, Column6)	583.99	593.00	96.57	0.01	0.17	495.00	509.98	495.00	104.40	0.01	0.20	42.00	10.00	0.00	98.00	88.99	445582.00	0.71	542.46	513.50
8	7	5	20307.00	8563.00	180.70	0	Spot (Block8, Row5, Column7)	6007.25	5575.50	2941.02	0.03	0.49	505.00	554.29	505.00	138.04	0.04	0.25	100.00	100.00	0.00	5070.50	5502.25	5514652.00	39.50	1754.28	1718.00
8	8	5	20604.00	8560.00	188.40	0	Spot (Block8, Row5, Column8)	659.95	628.00	99.61	0.02	0.15	517.00	556.55	517.00	108.03	0.03	0.19	50.00	19.00	0.00	111.00	142.95	656655.00	0.96	571.80	585.50
8	1	6	18500.00	8850.00	184.15	0	Spot (Block8, Row6, Column1)	1588.12	1504.00	590.16	0.02	0.37	495.00	508.26	495.00	96.99	0.01	0.19	100.00	100.00	0.00	1009.00	1093.12	1516655.00	11.13	788.08	788.50
8	2	6	18804.00	8855.00	189.60	0	Spot (Block8, Row6, Column2)	3432.83	3389.00	1334.43	0.01	0.39	499.00	527.28	499.00	114.66	0.02	0.22	100.00	100.00	0.00	2890.00	2933.83	3463721.00	25.34	1284.11	1267.50
8	3	6	19089.00	8853.00	180.45	0	Spot (Block8, Row6, Column3)	671.36	658.50	125.03	0.01	0.19	494.00	498.74	494.00	90.18	0.00	0.18	78.00	45.00	0.00	164.50	177.36	612276.00	1.91	558.68	564.00
8	4	6	19402.00	8869.00	199.20	0	Spot (Block8, Row6, Column4)	553.25	572.00	78.64	0.01	0.14	490.00	479.62	490.00	61.09	0.01	0.13	50.00	20.00	0.00	82.00	63.25	623511.00	1.21	517.30	505.50
8	5	6	19701.00	8863.00	153.70	0	Spot (Block8, Row6, Column5)	834.52	803.00	155.79	0.02	0.19	491.00	482.63	491.00	66.12	0.01	0.14	99.00	94.00	0.00	312.00	343.52	541605.00	5.32	605.31	602.00
8	6	6	19997.00	8864.00	202.10	0	Spot (Block8, Row6, Column6)	562.04	557.00	83.58	0.00	0.15	495.00	508.06	495.00	106.04	0.01	0.21	25.00	4.00	0.00	62.00	67.04	653096.00	0.51	521.53	500.00
8	7	6	20306.00	8861.00	190.55	0	Spot (Block8, Row6, Column7)	615.20	596.00	79.33	0.01	0.13	499.00	523.82	499.00	103.53	0.02	0.20	44.00	11.00	0.00	97.00	116.20	630581.00	0.88	556.29	567.50
8	8	6	20600.00	8873.00	256.60	0	Spot (Block8, Row6, Column8)	601.11	593.00	80.74	0.01	0.13	505.00	529.82	505.00	66.48	0.02	0.13	70.00	27.00	0.00	88.00	96.11	1148717.00	1.07	541.88	507.00
8	1	7	18496.00	9150.00	192.90	0	Spot (Block8, Row7, Column1)	731.66	688.00	150.85	0.03	0.21	495.00	498.16	495.00	79.32	0.00	0.16	89.00	67.00	0.00	193.00	236.66	769709.00	2.94	571.45	574.00
8	2	7	18789.00	9163.00	248.25	0	Spot (Block8, Row7, Column2)	559.12	532.00	85.80	0.02	0.15	496.00	508.81	496.00	93.76	0.01	0.18	45.00	10.00	0.00	36.00	63.12	999142.00	0.54	509.73	496.00
8	3	7	19076.00	9156.00	272.55	0	Spot (Block8, Row7, Column3)	536.67	501.00	87.41	0.03	0.16	494.00	490.46	494.00	71.34	0.00	0.15	35.00	11.00	0.00	7.00	42.67	1161363.00	0.65	502.77	496.00
8	4	7	19408.00	9148.00	199.70	0	Spot (Block8, Row7, Column4)	546.58	514.00	72.01	0.03	0.13	489.00	480.81	489.00	66.71	0.01	0.14	42.00	10.00	0.00	25.00	57.58	619275.00	0.99	517.03	506.00
8	5	7	19698.00	9166.00	232.70	0	Spot (Block8, Row7, Column5)	553.55	527.00	74.57	0.02	0.13	492.00	502.11	492.00	103.65	0.01	0.21	32.00	5.00	0.00	35.00	61.55	858550.00	0.50	499.10	496.00
8	6	7	20001.00	9161.00	172.60	0	Spot (Block8, Row7, Column6)	4345.15	4343.00	1485.14	0.00	0.34	503.00	550.77	503.00	146.62	0.04	0.27	100.00	100.00	0.00	3840.00	3842.15	3576059.00	25.88	1432.81	1377.00
8	7	7	20301.00	9155.00	221.15	0	Spot (Block8, Row7, Column7)	585.83	591.00	74.03	0.00	0.13	505.00	538.95	505.00	108.12	0.03	0.20	22.00	4.00	0.00	86.00	80.83	818990.00	0.43	548.62	526.00
8	8	7	20608.00	9165.00	204.45	0	Spot (Block8, Row7, Column8)	975.53	962.50	173.19	0.01	0.18	520.00	542.72	520.00	63.87	0.02	0.12	100.00	98.00	0.00	442.50	455.53	1158935.00	6.78	684.40	685.00
8	1	8	18508.00	9448.00	143.05	0	Spot (Block8, Row8, Column1)	889.76	869.00	204.26	0.01	0.23	495.00	497.46	495.00	76.72	0.00	0.15	97.00	88.00	0.00	374.00	394.76	490260.00	5.11	611.99	614.00
8	2	8	18805.00	9451.00	211.35	0	Spot (Block8, Row8, Column2)	569.74	585.00	85.85	0.01	0.15	494.00	500.36	494.00	70.79	0.01	0.14	60.00	17.00	0.00	91.00	75.74	723570.00	0.98	535.96	506.00
8	3	8	19097.00	9467.00	200.15	0	Spot (Block8, Row8, Column3)	606.68	591.00	101.53	0.01	0.17	492.00	496.50	492.00	74.08	0.00	0.15	67.00	26.00	0.00	99.00	114.68	687977.00	1.49	539.17	511.00
8	4	8	19398.00	9458.00	149.60	0	Spot (Block8, Row8, Column4)	4805.11	4621.00	2039.57	0.02	0.42	494.00	498.05	494.00	75.58	0.00	0.15	100.00	100.00	0.00	4127.00	4311.11	2955143.00	56.99	1544.68	1343.00
8	5	8	19696.00	9478.00	184.30	0	Spot (Block8, Row8, Column5)	564.96	579.00	74.11	0.01	0.13	497.00	510.96	497.00	89.19	0.01	0.17	43.00	11.00	0.00	82.00	67.96	541236.00	0.61	530.69	505.00
8	6	8	19999.00	9463.00	159.10	0	Spot (Block8, Row8, Column6)	3868.80	3606.00	1679.75	0.03	0.43	504.00	544.69	504.00	125.88	0.03	0.23	100.00	100.00	0.00	3102.00	3364.80	2688818.00	26.41	1248.90	1180.50
8	7	8	20305.00	9468.00	164.65	0	Spot (Block8, Row8, Column7)	640.70	611.00	85.19	0.02	0.13	514.00	545.23	514.00	86.35	0.03	0.16	58.00	34.00	0.00	97.00	126.70	482449.00	1.11	597.38	599.00
8	8	8	20594.00	9464.00	142.35	0	Spot (Block8, Row8, Column8)	1076.27	981.00	625.32	0.04	0.58	575.00	562.48	575.00	70.58	0.01	0.13	99.00	94.00	0.00	406.00	501.27	594103.00	7.28	734.91	695.00
9	1	1	4982.00	11771.00	151.20	0	Spot (Block9, Row1, Column1)	17990.45	16078.00	9076.33	0.05	0.50	692.00	702.16	692.00	118.27	0.01	0.17	100.00	100.00	0.00	15386.00	17298.45	11244032.00	146.18	4733.05	4094.00
9	2	1	5282.00	11778.00	144.75	0	Spot (Block9, Row1, Column2)	2381.48	2340.50	895.75	0.01	0.38	688.00	693.83	688.00	110.46	0.00	0.16	100.00	100.00	0.00	1652.50	1693.48	1347915.00	15.28	1149.72	1133.00
9	3	1	5586.00	11776.00	163.35	0	Spot (Block9, Row1, Column3)	1166.23	1059.00	363.58	0.04	0.31	680.00	682.39	680.00	103.38	0.00	0.15	89.00	77.00	0.00	379.00	486.23	861841.00	4.68	790.75	791.00
9	4	1	5882.00	11781.00	148.60	0	Spot (Block9, Row1, Column4)	2053.61	1916.00	739.87	0.03	0.36	686.00	697.84	686.00	111.99	0.01	0.16	100.00	100.00	0.00	1230.00	1367.61	1248596.00	12.11	976.09	937.00
9	5	1	6182.00	11784.00	148.15	0	Spot (Block9, Row1, Column5)	2435.08	1999.00	1284.11	0.09	0.53	695.00	711.31	695.00	116.31	0.01	0.16	100.00	98.00	0.00	1304.00	1740.08	1453743.00	14.82	1094.30	1084.50
9	6	1	6470.00	11780.00	148.65	0	Spot (Block9, Row1, Column6)	2985.63	2600.00	1370.93	0.06	0.46	697.00	727.33	697.00	118.44	0.02	0.16	100.00	100.00	0.00	1903.00	2288.63	1794365.00	19.07	1275.28	1128.00
9	7	1	6789.00	11788.00	117.80	0	Spot (Block9, Row1, Column7)	5270.49	5135.50	1756.21	0.01	0.33	701.00	766.85	701.00	219.78	0.04	0.29	100.00	100.00	0.00	4434.50	4569.49	1929000.00	20.49	1846.77	1532.00
9	8	1	7074.00	11796.00	148.15	0	Spot (Block9, Row1, Column8)	48732.11	52164.00	16612.89	0.03	0.34	795.00	846.38	795.00	267.41	0.03	0.32	100.00	100.00	37.46	51369.00	47937.11	29141988.00	179.07	10938.28	8373.00
9	1	2	4976.00	12063.00	232.85	0	Spot (Block9, Row2, Column1)	764.12	770.00	100.92	0.00	0.13	693.00	699.85	693.00	107.20	0.00	0.15	37.00	9.00	0.00	77.00	71.12	1187449.00	0.60	718.43	695.00
9	2	2	5275.00	12078.00	135.05	0	Spot (Block9, Row2, Column2)	1666.10	1645.00	430.38	0.01	0.26	691.00	692.65	691.00	95.38	0.00	0.14	100.00	99.00	0.00	954.00	975.10	821389.00	10.21	951.21	934.00
9	3	2	5574.00	12073.00	215.65	0	Spot (Block9, Row2, Column3)	810.23	785.00	135.00	0.01	0.17	688.00	689.25	688.00	106.22	0.00	0.15	44.00	25.00	0.00	97.00	122.23	1077603.00	1.14	733.68	697.50
9	4	2	5879.00	12080.00	188.45	0	Spot (Block9, Row2, Column4)	1233.74	1191.00	289.17	0.02	0.23	690.00	695.56	690.00	114.40	0.00	0.16	97.00	89.00	0.00	501.00	543.74	1230036.00	4.70	850.97	850.00
9	5	2	6181.00	12078.00	163.55	0	Spot (Block9, Row2, Column5)	3122.80	2988.50	1219.08	0.02	0.39	699.00	713.86	699.00	118.80	0.01	0.17	100.00	100.00	0.00	2289.50	2423.80	2317114.00	20.28	1283.87	1165.00
9	6	2	6476.00	12080.00	175.55	0	Spot (Block9, Row2, Column6)	1208.56	1134.50	336.94	0.03	0.28	702.00	733.69	702.00	144.50	0.02	0.20	85.00	72.00	0.00	432.50	506.56	1044192.00	3.29	867.42	836.00
9	7	2	6783.00	12082.00	200.25	0	Spot (Block9, Row2, Column7)	1023.29	999.00	231.70	0.01	0.23	693.00	722.63	693.00	128.23	0.02	0.18	73.00	55.00	0.00	306.00	330.29	1163484.00	2.34	786.90	783.00
9	8	2	7086.00	12086.00	222.85	0	Spot (Block9, Row2, Column8)	855.17	876.00	145.80	0.01	0.17	773.00	800.33	773.00	239.30	0.02	0.30	20.00	0.00	0.00	103.00	82.17	1211771.00	0.23	800.37	790.00
9	1	3	4976.00	12379.00	145.20	0	Spot (Block9, Row3, Column1)	2939.33	2724.00	1276.52	0.03	0.43	693.00	699.03	693.00	96.82	0.00	0.14	100.00	100.00	0.00	2031.00	2246.33	1690117.00	23.14	1177.08	1108.00
9	2	3	5279.00	12365.00	226.65	0	Spot (Block9, Row3, Column2)	840.76	805.00	142.79	0.02	0.17	694.00	704.28	694.00	104.53	0.01	0.15	53.00	29.00	0.00	111.00	146.76	1236755.00	1.31	727.10	703.00
9	3	3	5558.00	12369.00	145.50	0	Spot (Block9, Row3, Column3)	8431.59	4914.00	12003.77	0.23	1.42	695.00	717.18	695.00	155.14	0.01	0.22	100.00	99.00	2.43	4219.00	7736.59	4848166.00	49.73	2876.92	1139.00
9	4	3	5877.00	12378.00	144.80	0	Spot (Block9, Row3, Column4)	3440.92	3205.00	1660.14	0.03	0.48	696.00	714.05	696.00	154.33	0.01	0.22	100.00	100.00	0.00	2509.00	2744.92	1947563.00	17.67	1270.09	1185.00
9	5	3	6179.00	12381.00	137.60	0	Spot (Block9, Row3, Column5)	3988.72	3780.00	1842.42	0.02	0.46	697.00	729.96	697.00	146.10	0.02	0.20	100.00	100.00	0.00	3083.00	3291.72	2042225.00	22.30	1529.72	1364.50
9	6	3	6478.00	12381.00	214.30	0	Spot (Block9, Row3, Column6)	4998.49	3996.50	2598.83	0.10	0.52	724.00	775.10	724.00	175.71	0.03	0.23	100.00	100.00	0.00	3272.50	4274.49	6538029.00	24.04	2052.35	2055.00
9	7	3	6786.00	12389.00	155.65	0	Spot (Block9, Row3, Column7)	1709.36	1530.00	668.59	0.05	0.39	714.00	757.19	714.00	158.38	0.03	0.21	97.00	84.00	0.00	816.00	995.36	1140140.00	6.01	971.22	958.00
9	8	3	7078.00	12394.00	192.35	0	Spot (Block9, Row3, Column8)	1104.13	1037.00	262.06	0.03	0.24	770.00	767.55	770.00	145.25	0.00	0.19	69.00	47.00	0.00	267.00	334.13	1152710.00	2.32	870.61	879.50
9	1	4	4974.00	12673.00	143.65	0	Spot (Block9, Row4, Column1)	3334.80	3132.00	1630.24	0.03	0.49	693.00	703.76	693.00	110.04	0.01	0.16	100.00	100.00	0.00	2439.00	2641.80	1877493.00	23.91	1303.63	1118.00
9	2	4	5275.00	12679.00	189.80	0	Spot (Block9, Row4, Column2)	2466.02	2243.00	1021.44	0.04	0.41	694.00	719.12	694.00	132.44	0.02	0.18	100.00	100.00	0.00	1549.00	1772.02	2498076.00	13.19	1195.33	1184.00
9	3	4	5579.00	12679.00	144.95	0	Spot (Block9, Row4, Column3)	23661.95	21383.00	14822.41	0.04	0.63	698.00	751.43	698.00	188.82	0.03	0.25	100.00	100.00	0.00	20685.00	22963.95	13605623.00	121.34	4626.84	3365.00
9	4	4	5847.00	12647.00	222.95	0	Spot (Block9, Row4, Column4)	789.12	770.00	143.03	0.01	0.18	697.00	736.92	697.00	265.15	0.02	0.36	11.00	0.00	0.00	73.00	92.12	1122123.00	0.20	731.21	698.00
9	5	4	6163.00	12678.00	134.35	0	Spot (Block9, Row4, Column5)	3705.91	1973.50	5158.26	0.27	1.39	698.00	751.36	698.00	266.11	0.03	0.35	100.00	86.00	0.00	1275.50	3007.91	1793660.00	11.10	1339.61	1259.00
9	6	4	6475.00	12686.00	176.65	0	Spot (Block9, Row4, Column6)	3480.41	3311.00	1578.56	0.02	0.45	703.00	752.99	703.00	155.54	0.03	0.21	99.00	97.00	0.00	2608.00	2777.41	3024473.00	17.53	1733.85	1227.50
9	7	4	6776.00	12680.00	157.65	0	Spot (Block9, Row4, Column7)	1525.86	1324.00	607.18	0.06	0.40	726.00	759.32	726.00	133.97	0.02	0.18	91.00	83.00	0.00	598.00	799.86	1045211.00	5.72	904.68	925.00
9	8	4	7080.00	12700.00	189.10	0	Spot (Block9, Row4, Column8)	1128.72	1078.50	261.25	0.02	0.23	782.00	787.63	782.00	142.55	0.00	0.18	78.00	51.00	0.00	296.50	346.72	1135496.00	2.39	869.63	857.50
9	1	5	4975.00	12979.00	142.90	0	Spot (Block9, Row5, Column1)	6638.81	5978.00	3618.12	0.05	0.54	693.00	717.81	693.00	138.36	0.02	0.19	100.00	100.00	0.00	5285.00	5945.81	3684540.00	42.80	1872.44	1523.00
9	2	5	5271.00	12978.00	155.10	0	Spot (Block9, Row5, Column2)	1137.38	1087.50	219.91	0.02	0.19	695.00	738.51	695.00	160.75	0.03	0.22	96.00	66.00	0.00	392.50	442.38	752945.00	2.48	818.96	815.00
9	3	5	5567.00	12977.00	156.95	0	Spot (Block9, Row5, Column3)	7867.58	6829.50	4110.81	0.06	0.52	702.00	762.36	702.00	179.85	0.04	0.24	100.00	100.00	0.00	6127.50	7165.58	5365688.00	39.51	1903.67	1819.00
9	4	5	5876.00	12992.00	157.25	0	Spot (Block9, Row5, Column4)	1503.54	1329.00	539.76	0.05	0.36	706.00	769.28	706.00	273.58	0.04	0.36	85.00	56.00	0.00	623.00	797.54	1022410.00	2.68	1004.71	943.50
9	5	5	6175.00	12982.00	143.60	0	Spot (Block9, Row5, Column5)	28294.62	24713.00	18093.47	0.06	0.64	707.00	767.35	707.00	264.74	0.04	0.35	100.00	100.00	2.14	24006.00	27587.62	15873284.00	103.98	5981.16	4718.50
9	6	5	6473.00	12980.00	162.55	0	Spot (Block9, Row5, Column6)	1320.57	1245.50	338.50	0.03	0.26	704.00	748.68	704.00	140.24	0.03	0.19	96.00	82.00	0.00	541.50	616.57	964016.00	4.08	885.87	889.00
9	7	5	6768.00	12986.00	181.25	0	Spot (Block9, Row5, Column7)	1808.93	1711.50	592.20	0.02	0.33	766.00	764.65	766.00	133.45	0.00	0.17	98.00	93.00	0.00	945.50	1042.93	1671448.00	7.83	1037.85	1032.50
9	8	5	7077.00	12986.00	148.30	0	Spot (Block9, Row5, Column8)	2916.76	2785.50	1573.60	0.02	0.54	785.00	801.84	785.00	147.26	0.01	0.18	99.00	94.00	0.00	2000.50	2131.76	1755887.00	14.36	1169.34	1189.50
9	1	6	4972.00	13271.00	213.45	0	Spot (Block9, Row6, Column1)	4418.33	3477.00	2383.65	0.10	0.54	703.00	765.40	703.00	174.47	0.04	0.23	100.00	100.00	0.00	2774.00	3715.33	5752662.00	20.94	1883.21	1865.00
9	2	6	5270.00	13277.00	193.45	0	Spot (Block9, Row6, Column2)	1222.19	1181.00	254.97	0.01	0.21	695.00	734.56	695.00	140.60	0.02	0.19	95.00	85.00	0.00	486.00	527.19	1293082.00	3.47	910.47	896.50
9	3	6	5566.00	13276.00	146.00	0	Spot (Block9, Row6, Column3)	5175.47	4523.00	2818.91	0.06	0.54	699.00	745.10	699.00	150.70	0.03	0.20	100.00	100.00	0.00	3824.00	4476.47	3006947.00	29.40	1722.39	1379.00
9	4	6	5873.00	13282.00	173.35	0	Spot (Block9, Row6, Column4)	1042.53	1014.00	204.58	0.01	0.20	701.00	742.70	701.00	123.50	0.03	0.17	84.00	62.00	0.00	313.00	341.53	868427.00	2.43	851.45	811.00
9	5	6	6174.00	13282.00	141.20	0	Spot (Block9, Row6, Column5)	19015.63	18060.50	10646.67	0.02	0.56	705.00	758.56	705.00	144.64	0.03	0.19	100.00	100.00	0.00	17355.50	18310.63	10268440.00	126.22	4659.76	3455.50
9	6	6	6476.00	13291.00	198.65	0	Spot (Block9, Row6, Column6)	969.32	903.00	196.82	0.03	0.20	703.00	756.18	703.00	137.89	0.03	0.18	69.00	39.00	0.00	200.00	266.32	1086609.00	1.55	826.91	804.50
9	7	6	6772.00	13282.00	147.60	0	Spot (Block9, Row6, Column7)	2961.02	2774.50	1384.43	0.03	0.47	776.00	774.71	776.00	142.01	0.00	0.18	100.00	98.00	0.00	1998.50	2185.02	1782537.00	15.40	1203.28	1195.50
9	8	6	7079.00	13292.00	147.60	0	Spot (Block9, Row6, Column8)	3357.16	2984.00	1674.40	0.05	0.50	787.00	804.62	787.00	150.53	0.01	0.19	100.00	96.00	0.00	2197.00	2570.16	1997510.00	16.96	1314.69	1279.00
9	1	7	4972.00	13573.00	173.00	0	Spot (Block9, Row7, Column1)	3783.88	3483.00	1742.66	0.04	0.46	699.00	754.25	699.00	161.15	0.03	0.21	100.00	100.00	0.00	2784.00	3084.88	3136835.00	18.80	1415.15	1421.00
9	2	7	5287.00	13559.00	215.05	0	Spot (Block9, Row7, Column2)	835.20	804.00	131.18	0.02	0.16	696.00	734.21	696.00	131.06	0.02	0.18	43.00	15.00	0.00	108.00	139.20	1104968.00	0.77	741.17	698.50
9	3	7	5565.00	13579.00	210.40	0	Spot (Block9, Row7, Column3)	827.96	808.00	136.15	0.01	0.16	699.00	726.81	699.00	113.61	0.02	0.16	48.00	24.00	0.00	109.00	128.96	1044055.00	0.89	771.29	782.00
9	4	7	5866.00	13577.00	176.35	0	Spot (Block9, Row7, Column4)	859.85	800.00	122.96	0.03	0.14	696.00	727.92	696.00	115.67	0.02	0.16	47.00	22.00	0.00	104.00	163.85	746348.00	1.14	826.72	793.00
9	5	7	6173.00	13581.00	195.35	0	Spot (Block9, Row7, Column5)	1167.74	1142.00	234.44	0.01	0.20	701.00	755.57	701.00	135.98	0.03	0.18	94.00	81.00	0.00	441.00	466.74	1261157.00	3.03	902.75	882.00
9	6	7	6466.00	13586.00	196.00	0	Spot (Block9, Row7, Column6)	1377.86	1372.00	310.31	0.00	0.23	788.00	807.31	788.00	182.61	0.01	0.23	90.00	73.00	0.00	584.00	589.86	1497733.00	3.12	978.76	972.00
9	7	7	6763.00	13591.00	151.25	0	Spot (Block9, Row7, Column7)	3348.57	2958.50	1525.11	0.05	0.46	793.00	807.20	793.00	155.01	0.01	0.19	99.00	99.00	0.00	2165.50	2555.57	2096207.00	16.39	1477.55	1333.00
9	8	7	7073.00	13586.00	174.65	0	Spot (Block9, Row7, Column8)	6477.51	6523.00	2078.10	0.00	0.32	796.00	826.61	796.00	152.95	0.02	0.19	100.00	100.00	0.00	5727.00	5681.51	5512361.00	36.95	2234.08	2062.50
9	1	8	4978.00	13867.00	133.75	0	Spot (Block9, Row8, Column1)	1150.74	1124.00	218.27	0.01	0.19	697.00	721.67	697.00	121.10	0.02	0.17	98.00	81.00	0.00	427.00	453.74	550054.00	3.54	852.22	830.50
9	2	8	5262.00	13867.00	173.95	0	Spot (Block9, Row8, Column2)	985.26	1001.00	158.40	0.01	0.16	697.00	723.45	697.00	104.62	0.02	0.14	85.00	63.00	0.00	304.00	288.26	829590.00	2.50	812.45	798.50
9	3	8	5559.00	13878.00	156.70	0	Spot (Block9, Row8, Column3)	1402.53	1268.00	488.15	0.04	0.35	700.00	734.89	700.00	106.98	0.02	0.15	97.00	89.00	0.00	568.00	702.53	949512.00	6.24	909.56	908.50
9	4	8	5868.00	13881.00	148.05	0	Spot (Block9, Row8, Column4)	1813.16	1818.00	558.81	0.00	0.31	697.00	724.81	697.00	107.79	0.02	0.15	100.00	99.00	0.00	1121.00	1116.16	1086085.00	10.10	985.64	950.00
9	5	8	6163.00	13868.00	237.70	0	Spot (Block9, Row8, Column5)	809.92	784.00	129.39	0.01	0.16	704.00	759.96	704.00	169.55	0.03	0.22	31.00	4.00	0.00	80.00	105.92	1320166.00	0.29	767.05	778.00
9	6	8	6475.00	13881.00	202.90	0	Spot (Block9, Row8, Column6)	6736.26	4933.00	4452.27	0.14	0.66	795.00	842.36	795.00	219.36	0.03	0.26	100.00	100.00	0.00	4138.00	5941.26	7867950.00	26.87	2308.82	2214.50
9	7	8	6763.00	13890.00	154.10	0	Spot (Block9, Row8, Column7)	1693.06	1571.00	522.01	0.03	0.31	798.00	836.92	798.00	175.98	0.02	0.21	96.00	88.00	0.00	773.00	895.06	1103875.00	4.86	1000.90	976.50
9	8	8	7064.00	13894.00	152.30	0	Spot (Block9, Row8, Column8)	1282.53	1229.00	450.38	0.02	0.35	809.00	849.39	809.00	155.40	0.02	0.18	87.00	64.00	0.00	420.00	473.53	816970.00	2.79	953.03	935.00
10	1	1	9480.00	11801.00	153.90	0	Spot (Block10, Row1, Column1)	21785.18	19231.00	11589.50	0.05	0.53	495.00	513.01	495.00	118.25	0.02	0.23	100.00	100.00	0.00	18736.00	21290.18	14116798.00	179.90	4413.06	3465.00
10	2	1	9780.00	11807.00	196.90	0	Spot (Block10, Row1, Column2)	690.70	683.00	136.83	0.00	0.20	496.00	516.26	496.00	99.41	0.02	0.19	71.00	41.00	0.00	187.00	194.70	757007.00	1.75	556.33	521.50
10	3	1	10066.00	11808.00	189.45	0	Spot (Block10, Row1, Column3)	587.40	586.50	99.42	0.00	0.17	491.00	501.34	491.00	84.58	0.01	0.17	56.00	22.00	0.00	95.50	96.40	596799.00	1.02	534.40	498.00
10	4	1	10381.00	11801.00	157.50	0	Spot (Block10, Row1, Column4)	738.73	711.00	159.99	0.02	0.22	493.00	505.80	493.00	87.79	0.01	0.17	85.00	67.00	0.00	218.00	245.73	504553.00	2.65	570.51	557.00
10	5	1	10685.00	11800.00	196.85	0	Spot (Block10, Row1, Column5)	628.32	607.00	111.05	0.01	0.18	494.00	519.18	494.00	92.67	0.02	0.18	63.00	35.00	0.00	113.00	134.32	688638.00	1.18	556.31	543.00
10	6	1	10970.00	11806.00	209.35	0	Spot (Block10, Row1, Column6)	639.39	605.00	114.33	0.02	0.18	492.00	523.59	492.00	98.07	0.03	0.19	62.00	33.00	0.00	113.00	147.39	797955.00	1.18	563.21	576.00
10	7	1	11286.00	11814.00	119.05	0	Spot (Block10, Row1, Column7)	868.81	801.50	179.17	0.04	0.21	500.00	554.90	500.00	169.82	0.05	0.31	89.00	48.00	0.00	301.50	368.81	321461.00	1.85	644.93	611.00
10	8	1	11575.00	11816.00	149.70	0	Spot (Block10, Row1, Column8)	50210.16	57504.00	16687.48	0.06	0.33	580.00	597.37	580.00	216.24	0.01	0.36	100.00	100.00	43.09	56924.00	49630.16	30879464.00	229.43	10305.86	8197.00
10	1	2	9490.00	12102.00	236.70	0	Spot (Block10, Row2, Column1)	532.44	493.00	100.40	0.03	0.19	489.00	491.97	489.00	103.77	0.00	0.21	33.00	8.00	0.00	4.00	43.44	861494.00	0.39	496.67	489.00
10	2	2	9771.00	12109.00	137.50	0	Spot (Block10, Row2, Column2)	610.59	595.00	120.55	0.01	0.20	489.00	490.66	489.00	85.79	0.00	0.17	62.00	33.00	0.00	106.00	121.59	313231.00	1.40	552.37	506.00
10	3	2	10063.00	12124.00	160.25	0	Spot (Block10, Row2, Column3)	594.28	595.00	107.67	0.00	0.18	483.00	480.06	483.00	84.18	0.00	0.18	65.00	27.00	0.00	112.00	111.28	419560.00	1.36	526.67	494.00
10	4	2	10381.00	12094.00	200.60	0	Spot (Block10, Row2, Column4)	576.49	585.50	95.37	0.01	0.17	484.00	481.06	484.00	81.64	0.00	0.17	57.00	19.00	0.00	101.50	92.49	659504.00	1.17	518.00	501.50
10	5	2	10684.00	12107.00	197.25	0	Spot (Block10, Row2, Column5)	806.31	776.00	196.93	0.02	0.24	487.00	490.09	487.00	84.74	0.00	0.17	92.00	75.00	0.00	289.00	319.31	886131.00	3.73	585.21	591.00
10	6	2	10968.00	12109.00	194.40	0	Spot (Block10, Row2, Column6)	615.41	593.00	117.98	0.02	0.19	493.00	513.53	493.00	95.97	0.02	0.19	53.00	34.00	0.00	100.00	122.41	657262.00	1.06	560.28	576.00
10	7	2	11277.00	12103.00	229.70	0	Spot (Block10, Row2, Column7)	600.81	582.00	126.75	0.01	0.21	494.00	523.93	494.00	96.80	0.03	0.18	43.00	24.00	0.00	88.00	106.81	914430.00	0.79	539.80	499.50
10	8	2	11578.00	12114.00	147.00	-50	Spot (Block10, Row2, Column8)	562.70	522.50	121.45	0.03	0.22	512.00	574.09	512.00	177.34	0.05	0.31	15.00	2.00	0.00	10.50	50.70	330867.00	-0.06	573.61	566.50
10	1	3	9475.00	12409.00	171.70	0	Spot (Block10, Row3, Column1)	627.15	596.50	142.85	0.02	0.23	464.00	459.83	464.00	75.94	0.00	0.17	69.00	40.00	0.00	132.50	163.15	514266.00	2.20	519.94	495.00
10	2	3	9770.00	12400.00	210.85	0	Spot (Block10, Row3, Column2)	550.83	507.00	108.50	0.04	0.20	461.00	459.69	461.00	73.88	0.00	0.16	46.00	24.00	0.00	46.00	89.83	699001.00	1.23	498.39	491.00
10	3	3	10079.00	12400.00	209.45	0	Spot (Block10, Row3, Column3)	658.89	599.00	354.69	0.04	0.54	479.00	474.20	479.00	84.50	0.00	0.18	72.00	38.00	0.00	120.00	179.89	822292.00	2.19	532.32	506.00
10	4	3	10370.00	12405.00	197.50	0	Spot (Block10, Row3, Column4)	625.50	596.00	122.46	0.02	0.20	481.00	477.32	481.00	83.20	0.00	0.17	68.00	37.00	0.00	115.00	144.50	688675.00	1.78	523.30	503.00
10	5	3	10691.00	12412.00	193.95	0	Spot (Block10, Row3, Column5)	654.67	601.00	266.11	0.04	0.41	489.00	494.77	489.00	96.10	0.01	0.19	60.00	37.00	0.00	112.00	165.67	690678.00	1.66	541.92	507.00
10	6	3	10980.00	12407.00	208.55	0	Spot (Block10, Row3, Column6)	2731.29	2356.00	1191.25	0.06	0.44	500.00	531.39	500.00	109.57	0.03	0.21	100.00	100.00	0.00	1856.00	2231.29	3389531.00	20.08	1215.77	1191.00
10	7	3	11282.00	12416.00	164.60	0	Spot (Block10, Row3, Column7)	659.67	682.00	118.52	0.01	0.18	501.00	534.95	501.00	100.89	0.03	0.19	59.00	35.00	0.00	181.00	158.67	494093.00	1.24	598.54	592.00
10	8	3	11576.00	12427.00	162.65	0	Spot (Block10, Row3, Column8)	1258.63	1202.00	448.74	0.02	0.36	499.00	535.80	499.00	98.44	0.03	0.18	99.00	94.00	0.00	703.00	759.63	920062.00	7.34	737.94	710.50
10	1	4	9473.00	12700.00	193.65	0	Spot (Block10, Row4, Column1)	607.18	587.00	128.19	0.01	0.21	477.00	465.63	477.00	76.74	0.01	0.16	62.00	33.00	0.00	110.00	130.18	645437.00	1.84	500.44	494.00
10	2	4	9772.00	12702.00	191.90	0	Spot (Block10, Row4, Column2)	687.56	678.00	136.86	0.01	0.20	459.00	459.61	459.00	75.39	0.00	0.16	84.00	63.00	0.00	219.00	228.56	712998.00	3.02	555.06	516.00
10	3	4	10074.00	12705.00	155.80	0	Spot (Block10, Row4, Column3)	1108.71	1057.00	327.02	0.02	0.29	483.00	478.93	483.00	87.90	0.00	0.18	99.00	97.00	0.00	574.00	625.71	741728.00	7.16	637.30	637.00
10	4	4	10360.00	12697.00	192.00	0	Spot (Block10, Row4, Column4)	565.69	579.00	102.77	0.01	0.18	489.00	492.51	489.00	87.94	0.00	0.18	50.00	19.00	0.00	90.00	76.69	589451.00	0.83	518.39	496.00
10	5	4	10666.00	12706.00	198.40	0	Spot (Block10, Row4, Column5)	584.86	581.00	104.42	0.00	0.18	493.00	492.65	493.00	84.62	0.00	0.17	52.00	22.00	0.00	88.00	91.86	654462.00	1.09	502.86	495.00
10	6	4	10971.00	12708.00	186.60	0	Spot (Block10, Row4, Column6)	1009.36	964.50	284.80	0.02	0.28	498.00	517.40	498.00	96.84	0.02	0.19	99.00	83.00	0.00	466.50	511.36	987154.00	5.08	663.49	627.00
10	7	4	11279.00	12705.00	187.70	0	Spot (Block10, Row4, Column7)	646.28	608.50	125.71	0.03	0.19	495.00	520.22	495.00	92.63	0.02	0.18	58.00	41.00	0.00	113.50	151.28	639819.00	1.36	572.11	563.50
10	8	4	11566.00	12693.00	166.40	0	Spot (Block10, Row4, Column8)	590.33	587.00	123.21	0.00	0.21	495.00	524.53	495.00	95.25	0.03	0.18	47.00	27.00	0.00	92.00	95.33	451600.00	0.69	580.78	598.00
10	1	5	9475.00	13002.00	149.60	0	Spot (Block10, Row5, Column1)	843.53	789.50	201.96	0.03	0.24	489.00	484.36	489.00	85.34	0.00	0.18	96.00	79.00	0.00	300.50	354.53	516242.00	4.21	578.36	563.50
10	2	5	9773.00	13003.00	160.35	0	Spot (Block10, Row5, Column2)	1243.48	1175.00	427.02	0.02	0.34	485.00	477.67	485.00	83.40	0.01	0.17	99.00	98.00	0.00	690.00	758.48	884113.00	9.18	659.18	634.00
10	3	5	10075.00	13000.00	162.40	0	Spot (Block10, Row5, Column3)	1133.17	1078.00	375.95	0.02	0.33	486.00	485.81	486.00	87.43	0.00	0.18	100.00	95.00	0.00	592.00	647.17	835147.00	7.40	647.46	620.00
10	4	5	10379.00	13009.00	206.85	0	Spot (Block10, Row5, Column4)	582.76	576.00	131.52	0.01	0.23	488.00	489.95	488.00	86.92	0.00	0.18	51.00	28.00	0.00	88.00	94.76	708638.00	1.07	507.65	485.00
10	5	5	10678.00	13013.00	165.55	0	Spot (Block10, Row5, Column5)	1057.01	992.50	372.93	0.03	0.35	490.00	496.18	490.00	85.20	0.01	0.17	97.00	88.00	0.00	502.50	567.01	799097.00	6.58	627.07	604.00
10	6	5	10971.00	13008.00	208.65	0	Spot (Block10, Row5, Column6)	607.93	593.00	103.61	0.01	0.17	493.00	510.90	493.00	93.81	0.02	0.18	54.00	28.00	0.00	100.00	114.93	756271.00	1.03	555.25	504.00
10	7	5	11276.00	13012.00	182.80	0	Spot (Block10, Row5, Column7)	1592.32	1515.00	540.86	0.02	0.34	493.00	520.37	493.00	98.70	0.02	0.19	100.00	99.00	0.00	1022.00	1099.32	1490414.00	10.86	840.04	809.00
10	8	5	11574.00	13009.00	194.95	0	Spot (Block10, Row5, Column8)	699.97	676.00	162.50	0.02	0.23	495.00	519.04	495.00	90.30	0.02	0.17	72.00	50.00	0.00	181.00	204.97	754573.00	2.00	571.62	557.00
10	1	6	9474.00	13302.00	212.65	0	Spot (Block10, Row6, Column1)	2320.28	1924.00	1085.39	0.08	0.47	491.00	499.04	491.00	101.19	0.01	0.20	100.00	100.00	0.00	1433.00	1829.28	3002436.00	18.00	1072.32	1075.00
10	2	6	9773.00	13307.00	199.15	0	Spot (Block10, Row6, Column2)	1033.20	994.00	269.31	0.02	0.26	486.00	486.15	486.00	92.23	0.00	0.19	99.00	94.00	0.00	508.00	547.20	1159253.00	5.93	651.97	638.50
10	3	6	10070.00	13291.00	180.70	0	Spot (Block10, Row6, Column3)	663.24	607.00	148.69	0.04	0.22	484.00	481.41	484.00	83.61	0.00	0.17	75.00	46.00	0.00	123.00	179.24	607526.00	2.17	545.10	520.00
10	4	6	10379.00	13305.00	226.55	0	Spot (Block10, Row6, Column4)	542.70	502.00	92.58	0.03	0.17	487.00	485.62	487.00	82.20	0.00	0.17	36.00	15.00	0.00	15.00	55.70	800476.00	0.69	500.97	497.50
10	5	6	10675.00	13311.00	149.75	0	Spot (Block10, Row6, Column5)	1284.07	1278.00	432.27	0.00	0.34	491.00	496.53	491.00	84.51	0.00	0.17	100.00	97.00	0.00	787.00	793.07	784567.00	9.32	703.28	701.00
10	6	6	10943.00	13282.00	188.40	0	Spot (Block10, Row6, Column6)	584.69	586.00	103.09	0.00	0.18	492.00	508.66	492.00	92.23	0.01	0.18	51.00	20.00	0.00	94.00	92.69	587613.00	0.82	526.81	500.00
10	7	6	11273.00	13312.00	187.60	0	Spot (Block10, Row6, Column7)	609.66	588.00	125.07	0.02	0.21	492.00	513.93	492.00	94.10	0.02	0.18	51.00	30.00	0.00	96.00	117.66	604787.00	1.02	543.60	500.00
10	8	6	11578.00	13325.00	148.70	0	Spot (Block10, Row6, Column8)	687.03	698.00	144.94	0.01	0.21	490.00	508.70	490.00	89.28	0.02	0.18	74.00	57.00	0.00	208.00	197.03	414967.00	2.00	583.58	571.00
10	1	7	9474.00	13608.00	190.10	0	Spot (Block10, Row7, Column1)	745.44	720.00	166.13	0.02	0.22	489.00	489.82	489.00	89.75	0.00	0.18	86.00	67.00	0.00	231.00	256.44	756624.00	2.85	580.34	548.00
10	2	7	9754.00	13617.00	199.70	0	Spot (Block10, Row7, Column2)	531.07	498.00	104.69	0.03	0.20	489.00	488.56	489.00	84.27	0.00	0.17	38.00	11.00	0.00	9.00	42.07	602233.00	0.50	493.98	496.50
10	3	7	10068.00	13602.00	226.35	0	Spot (Block10, Row7, Column3)	564.85	565.00	105.86	0.00	0.19	487.00	486.07	487.00	83.35	0.00	0.17	48.00	20.00	0.00	78.00	77.85	832026.00	0.95	520.66	496.00
10	4	7	10354.00	13596.00	191.05	0	Spot (Block10, Row7, Column4)	563.00	575.00	100.52	0.01	0.18	488.00	489.84	488.00	87.11	0.00	0.18	49.00	17.00	0.00	87.00	75.00	580451.00	0.84	517.52	490.00
10	5	7	10673.00	13604.00	213.20	0	Spot (Block10, Row7, Column5)	585.86	598.00	110.33	0.01	0.19	491.00	506.26	491.00	93.25	0.01	0.18	56.00	25.00	0.00	107.00	94.86	761623.00	0.85	533.98	498.50
10	6	7	10967.00	13612.00	183.75	0	Spot (Block10, Row7, Column6)	1317.82	1301.00	377.42	0.01	0.29	497.00	528.42	497.00	111.76	0.03	0.21	99.00	97.00	0.00	804.00	820.82	1245341.00	7.06	736.13	734.00
10	7	7	11266.00	13611.00	185.95	0	Spot (Block10, Row7, Column7)	676.02	666.00	145.18	0.01	0.21	493.00	513.12	493.00	91.77	0.02	0.18	74.00	46.00	0.00	173.00	183.02	657769.00	1.78	575.07	580.00
10	8	7	11575.00	13608.00	184.20	0	Spot (Block10, Row7, Column8)	1329.78	1297.00	334.50	0.01	0.25	490.00	505.91	490.00	90.61	0.01	0.18	100.00	99.00	0.00	807.00	839.78	1268612.00	9.09	801.96	812.00
10	1	8	9481.00	13890.00	124.65	0	Spot (Block10, Row8, Column1)	980.40	968.00	209.46	0.01	0.21	489.00	485.18	489.00	82.66	0.00	0.17	99.00	96.00	0.00	479.00	491.40	406866.00	5.99	644.64	620.00
10	2	8	9748.00	13902.00	240.70	0	Spot (Block10, Row8, Column2)	528.41	498.00	84.94	0.03	0.16	489.00	485.44	489.00	81.39	0.00	0.17	30.00	9.00	0.00	9.00	39.41	884027.00	0.53	496.44	495.00
10	3	8	10049.00	13915.00	181.65	0	Spot (Block10, Row8, Column3)	616.05	598.50	119.75	0.01	0.19	489.00	489.72	489.00	85.49	0.00	0.17	66.00	36.00	0.00	109.50	127.05	572922.00	1.48	558.47	588.00
10	4	8	10368.00	13908.00	147.85	0	Spot (Block10, Row8, Column4)	2291.65	2233.00	894.36	0.01	0.39	490.00	500.60	490.00	95.00	0.01	0.19	100.00	100.00	0.00	1743.00	1801.65	1372699.00	18.85	930.58	864.00
10	5	8	10663.00	13949.00	141.30	0	Spot (Block10, Row8, Column5)	599.03	602.00	98.06	0.00	0.16	491.00	511.42	491.00	107.67	0.02	0.21	52.00	17.00	0.00	111.00	108.03	323477.00	0.81	543.91	516.50
10	6	8	10973.00	13910.00	203.75	0	Spot (Block10, Row8, Column6)	3313.36	2490.00	1900.13	0.12	0.57	497.00	534.35	497.00	121.19	0.03	0.23	100.00	100.00	0.00	1993.00	2816.36	3906451.00	22.93	1296.91	1305.00
10	7	8	11273.00	13916.00	195.60	0	Spot (Block10, Row8, Column7)	574.76	578.00	115.44	0.00	0.20	493.00	510.75	493.00	100.05	0.02	0.20	43.00	19.00	0.00	85.00	81.76	622464.00	0.64	509.31	492.00
10	8	8	11568.00	13924.00	155.15	0	Spot (Block10, Row8, Column8)	799.79	765.50	365.34	0.02	0.46	492.00	493.83	492.00	87.39	0.00	0.18	88.00	72.00	0.00	273.50	307.79	529462.00	3.50	580.23	573.50
11	1	1	13985.00	11828.00	155.85	0	Spot (Block11, Row1, Column1)	18245.74	15712.00	10409.42	0.06	0.57	101.00	110.61	101.00	52.31	0.04	0.47	100.00	100.00	0.00	15611.00	18144.74	12242893.00	346.66	3223.42	2119.00
11	2	1	14287.00	11839.00	171.70	0	Spot (Block11, Row1, Column2)	113.77	114.00	12.06	0.00	0.11	96.00	103.86	96.00	36.93	0.03	0.36	3.00	0.00	0.00	18.00	17.77	93864.00	0.27	100.64	101.00
11	3	1	14572.00	11832.00	147.00	-50	Spot (Block11, Row1, Column3)	97.16	96.50	8.73	0.00	0.09	87.00	88.02	87.00	24.77	0.01	0.28	5.00	0.00	0.00	9.50	10.16	57908.00	0.37	97.12	96.00
11	4	1	14873.00	11834.00	147.00	-50	Spot (Block11, Row1, Column4)	75.76	75.00	10.75	0.00	0.14	76.00	77.47	76.00	25.36	0.01	0.33	0.00	0.00	0.00	-1.00	-0.24	44545.00	-0.07	75.04	76.50
11	5	1	15172.00	11813.00	152.35	0	Spot (Block11, Row1, Column5)	85.23	85.00	8.30	0.00	0.10	69.00	68.05	69.00	11.55	0.01	0.17	69.00	18.00	0.00	16.00	16.23	53865.00	1.49	77.65	77.00
11	6	1	15473.00	11838.00	147.00	-50	Spot (Block11, Row1, Column6)	74.18	75.00	12.18	0.00	0.16	69.00	68.98	69.00	27.20	0.00	0.39	2.00	0.00	0.00	6.00	5.18	43541.00	0.19	69.99	72.00
11	7	1	15800.00	11854.00	164.05	0	Spot (Block11, Row1, Column7)	96.62	95.00	15.38	0.01	0.16	73.00	87.44	73.00	112.83	0.08	1.29	0.00	0.00	0.00	22.00	23.62	72368.00	0.08	80.64	81.00
11	8	1	16072.00	11843.00	148.30	0	Spot (Block11, Row1, Column8)	47202.65	51393.50	17815.57	0.04	0.38	89.00	120.05	89.00	147.73	0.13	1.23	100.00	100.00	34.67	51304.50	47113.65	28321768.00	318.71	8193.32	5944.00
11	1	2	13970.00	12128.00	147.00	-50	Spot (Block11, Row2, Column1)	97.21	98.00	12.37	0.00	0.13	97.00	103.36	97.00	39.92	0.03	0.39	0.00	0.00	0.00	1.00	0.21	57065.00	-0.15	101.61	98.00
11	2	2	14288.00	12057.00	203.70	0	Spot (Block11, Row2, Column2)	111.05	111.00	11.67	0.00	0.11	98.00	102.36	98.00	28.83	0.02	0.28	8.00	0.00	0.00	13.00	13.05	130378.00	0.30	103.93	105.00
11	3	2	14535.00	12159.00	159.65	0	Spot (Block11, Row2, Column3)	102.97	103.00	8.45	0.00	0.08	87.00	87.80	87.00	25.83	0.00	0.29	12.00	0.00	0.00	16.00	15.97	72078.00	0.59	92.51	93.50
11	4	2	14871.00	12134.00	147.00	-50	Spot (Block11, Row2, Column4)	77.87	79.00	12.20	0.01	0.16	75.00	74.79	75.00	18.50	0.00	0.25	8.00	0.00	0.00	4.00	2.87	45712.00	0.17	74.40	74.00
11	5	2	15171.00	12136.00	147.00	-50	Spot (Block11, Row2, Column5)	80.28	71.00	101.32	0.05	1.26	68.00	67.76	68.00	12.18	0.00	0.18	18.00	5.00	0.00	3.00	12.28	47127.00	1.03	73.26	72.00
11	6	2	15472.00	12138.00	147.00	-50	Spot (Block11, Row2, Column6)	66.66	67.00	8.44	0.00	0.13	68.00	66.78	68.00	11.86	0.01	0.18	4.00	0.00	0.00	-1.00	-1.34	39529.00	-0.01	69.66	70.00
11	7	2	15772.00	12140.00	147.00	-50	Spot (Block11, Row2, Column7)	67.81	68.00	9.99	0.00	0.15	69.00	67.96	69.00	12.09	0.01	0.18	9.00	0.00	0.00	-1.00	-1.19	39942.00	-0.01	67.74	69.00
11	8	2	16072.00	12142.00	147.00	-50	Spot (Block11, Row2, Column8)	81.89	82.00	16.46	0.00	0.20	80.00	100.98	80.00	115.37	0.10	1.14	0.00	0.00	0.00	2.00	1.89	48644.00	-0.17	81.45	77.50
11	1	3	13969.00	12446.00	218.45	0	Spot (Block11, Row3, Column1)	104.52	105.00	13.03	0.00	0.12	90.00	91.11	90.00	13.75	0.01	0.15	53.00	12.00	0.00	15.00	14.52	142769.00	0.97	98.79	95.00
11	2	3	14269.00	12430.00	147.00	-50	Spot (Block11, Row3, Column2)	94.97	95.00	9.53	0.00	0.10	90.00	89.46	90.00	14.12	0.00	0.16	15.00	0.00	0.00	5.00	4.97	56034.00	0.39	100.02	100.00
11	3	3	14542.00	12412.00	181.75	0	Spot (Block11, Row3, Column3)	107.51	108.00	13.55	0.00	0.13	81.00	80.28	81.00	13.96	0.00	0.17	83.00	47.00	0.00	27.00	26.51	99984.00	1.95	89.14	90.00
11	4	3	14863.00	12463.00	118.45	0	Spot (Block11, Row3, Column4)	100.77	101.00	9.46	0.00	0.09	70.00	69.99	70.00	12.19	0.00	0.17	97.00	72.00	0.00	31.00	30.77	37284.00	2.53	86.28	85.00
11	5	3	15170.00	12436.00	147.00	-50	Spot (Block11, Row3, Column5)	66.96	68.00	9.61	0.01	0.14	65.00	64.10	65.00	12.10	0.01	0.19	13.00	0.00	0.00	3.00	1.96	39438.00	0.24	64.10	66.00
11	6	3	15470.00	12438.00	147.00	-50	Spot (Block11, Row3, Column6)	71.14	71.00	7.88	0.00	0.11	66.00	64.99	66.00	12.69	0.01	0.20	18.00	0.00	0.00	5.00	5.14	41830.00	0.48	69.47	70.00
11	7	3	15770.00	12440.00	147.00	-50	Spot (Block11, Row3, Column7)	58.56	60.00	10.42	0.01	0.18	66.00	64.87	66.00	12.09	0.01	0.19	1.00	0.00	0.00	-6.00	-7.44	34434.00	-0.52	63.68	63.00
11	8	3	16071.00	12442.00	147.00	-50	Spot (Block11, Row3, Column8)	72.51	73.00	10.51	0.00	0.14	71.00	72.63	71.00	20.33	0.01	0.28	2.00	0.00	0.00	2.00	1.51	42928.00	-0.01	70.17	71.00
11	1	4	14003.00	12769.00	155.05	0	Spot (Block11, Row4, Column1)	114.95	113.00	16.34	0.01	0.14	87.00	88.33	87.00	23.24	0.01	0.26	55.00	11.00	0.00	26.00	27.95	75980.00	1.15	98.21	98.00
11	2	4	14267.00	12730.00	147.00	-50	Spot (Block11, Row4, Column2)	96.15	95.00	9.81	0.01	0.10	83.00	83.81	83.00	13.24	0.00	0.16	45.00	10.00	0.00	12.00	13.15	56730.00	0.93	96.24	95.00
11	3	4	14569.00	12723.00	184.25	0	Spot (Block11, Row4, Column3)	128.67	117.00	30.58	0.04	0.24	74.00	74.76	74.00	13.59	0.00	0.18	98.00	82.00	0.00	43.00	54.67	123006.00	3.97	91.27	92.00
11	4	4	14868.00	12734.00	147.00	-50	Spot (Block11, Row4, Column4)	58.31	56.00	11.74	0.02	0.20	68.00	67.45	68.00	11.77	0.00	0.17	3.00	0.00	0.00	-12.00	-9.69	34401.00	-0.78	59.86	59.50
11	5	4	15168.00	12736.00	147.00	-50	Spot (Block11, Row4, Column5)	61.47	64.00	10.97	0.02	0.18	65.00	63.78	65.00	11.31	0.01	0.18	3.00	0.00	0.00	-1.00	-3.53	36084.00	-0.20	59.42	63.50
11	6	4	15446.00	12725.00	208.65	0	Spot (Block11, Row4, Column6)	69.90	70.00	11.03	0.00	0.16	64.00	62.28	64.00	11.28	0.01	0.18	30.00	7.00	0.00	6.00	5.90	86251.00	0.68	64.59	66.00
11	7	4	15769.00	12740.00	147.00	-50	Spot (Block11, Row4, Column7)	58.50	57.00	13.80	0.01	0.24	63.00	62.48	63.00	10.60	0.00	0.17	17.00	4.00	0.00	-6.00	-4.50	34454.00	-0.38	63.61	64.00
11	8	4	16068.00	12726.00	133.90	0	Spot (Block11, Row4, Column8)	89.87	89.00	11.33	0.00	0.13	68.00	68.53	68.00	12.24	0.00	0.18	77.00	42.00	0.00	21.00	21.87	43136.00	1.74	77.44	77.00
11	1	5	13984.00	13019.00	170.65	0	Spot (Block11, Row5, Column1)	111.16	112.00	10.77	0.00	0.10	82.00	82.75	82.00	12.36	0.00	0.15	92.00	68.00	0.00	30.00	29.16	89927.00	2.30	95.42	95.00
11	2	5	14267.00	13027.00	186.85	0	Spot (Block11, Row5, Column2)	105.86	106.00	11.85	0.00	0.11	77.00	76.79	77.00	12.94	0.00	0.17	91.00	60.00	0.00	29.00	28.86	104056.00	2.25	88.40	89.00
11	3	5	14530.00	12997.00	173.85	0	Spot (Block11, Row5, Column3)	87.02	86.00	10.02	0.01	0.12	71.00	71.43	71.00	12.66	0.00	0.18	60.00	18.00	0.00	15.00	16.02	73269.00	1.23	78.91	78.00
11	4	5	14866.00	13034.00	147.00	-50	Spot (Block11, Row5, Column4)	66.21	66.00	11.99	0.00	0.18	66.00	65.14	66.00	11.33	0.01	0.17	20.00	2.00	0.00	0.00	0.21	39065.00	0.09	71.60	71.00
11	5	5	15174.00	13046.00	180.10	0	Spot (Block11, Row5, Column5)	103.00	103.00	16.40	0.00	0.16	63.00	62.24	63.00	11.59	0.01	0.19	95.00	85.00	0.00	40.00	40.00	93732.00	3.52	73.55	74.00
11	6	5	15467.00	13038.00	147.00	-50	Spot (Block11, Row5, Column6)	70.93	73.00	12.78	0.01	0.18	62.00	61.19	62.00	11.00	0.01	0.18	52.00	15.00	0.00	11.00	8.93	41922.00	0.89	73.19	75.00
11	7	5	15770.00	13058.00	172.35	0	Spot (Block11, Row5, Column7)	72.12	73.00	8.11	0.01	0.11	62.00	60.91	62.00	10.86	0.01	0.18	50.00	6.00	0.00	11.00	10.12	59714.00	1.03	68.19	69.00
11	8	5	16067.00	13042.00	147.00	-50	Spot (Block11, Row5, Column8)	77.86	77.00	10.57	0.00	0.14	66.00	65.50	66.00	12.31	0.00	0.19	41.00	15.00	0.00	11.00	11.86	46329.00	1.00	76.37	76.00
11	1	6	13968.00	13328.00	198.60	0	Spot (Block11, Row6, Column1)	177.68	181.00	38.91	0.01	0.22	84.00	85.57	84.00	13.92	0.01	0.16	100.00	98.00	0.00	97.00	93.68	199353.00	6.62	115.60	115.00
11	2	6	14280.00	13349.00	183.20	0	Spot (Block11, Row6, Column2)	109.32	107.00	14.94	0.01	0.14	78.00	78.23	78.00	12.47	0.00	0.16	91.00	66.00	0.00	29.00	31.32	103637.00	2.49	91.80	92.00
11	3	6	14573.00	13351.00	120.50	0	Spot (Block11, Row6, Column3)	92.10	92.00	10.53	0.00	0.11	71.00	70.55	71.00	12.88	0.00	0.18	80.00	33.00	0.00	21.00	21.10	35184.00	1.67	79.53	80.00
11	4	6	14865.00	13334.00	147.00	-50	Spot (Block11, Row6, Column4)	72.40	73.00	7.74	0.00	0.11	65.00	63.71	65.00	12.23	0.01	0.19	25.00	1.00	0.00	8.00	7.40	42935.00	0.71	69.07	69.00
11	5	6	15162.00	13343.00	193.70	0	Spot (Block11, Row6, Column5)	99.41	98.00	19.71	0.01	0.20	61.00	59.88	61.00	12.62	0.01	0.21	91.00	74.00	0.00	37.00	38.41	105278.00	3.13	68.76	70.00
11	6	6	15465.00	13338.00	147.00	-50	Spot (Block11, Row6, Column6)	66.57	69.00	11.89	0.02	0.18	64.00	62.63	64.00	12.26	0.01	0.20	20.00	1.00	0.00	5.00	2.57	39142.00	0.32	65.90	66.00
11	7	6	15766.00	13340.00	147.00	-50	Spot (Block11, Row6, Column7)	71.00	71.00	7.60	0.00	0.11	65.00	63.67	65.00	12.02	0.01	0.19	20.00	0.00	0.00	6.00	6.00	41817.00	0.61	73.16	73.00
11	8	6	16063.00	13292.00	192.25	0	Spot (Block11, Row6, Column8)	72.26	72.00	7.78	0.00	0.11	67.00	66.22	67.00	11.63	0.01	0.18	24.00	0.00	0.00	5.00	5.26	75292.00	0.52	66.18	67.00
11	1	7	13991.00	13660.00	181.70	0	Spot (Block11, Row7, Column1)	112.67	111.00	14.10	0.01	0.13	94.00	95.49	94.00	16.17	0.01	0.17	51.00	13.00	0.00	17.00	18.67	104217.00	1.06	104.71	105.00
11	2	7	14262.00	13631.00	147.00	-50	Spot (Block11, Row7, Column2)	97.61	97.00	9.11	0.00	0.09	86.00	85.90	86.00	12.95	0.00	0.15	45.00	6.00	0.00	11.00	11.61	57687.00	0.90	95.88	97.00
11	3	7	14563.00	13633.00	147.00	-50	Spot (Block11, Row7, Column3)	79.84	79.00	13.11	0.00	0.16	74.00	74.88	74.00	14.30	0.01	0.19	24.00	5.00	0.00	5.00	5.84	47263.00	0.35	78.29	75.00
11	4	7	14863.00	13635.00	147.00	-50	Spot (Block11, Row7, Column4)	66.84	67.00	9.19	0.00	0.14	66.00	64.67	66.00	12.36	0.01	0.19	10.00	0.00	0.00	1.00	0.84	39503.00	0.18	68.36	67.00
11	5	7	15136.00	13596.00	199.30	0	Spot (Block11, Row7, Column5)	70.19	71.00	9.75	0.00	0.14	62.00	60.63	62.00	12.28	0.01	0.20	36.00	2.00	0.00	9.00	8.19	79178.00	0.78	60.16	60.50
11	6	7	15464.00	13638.00	147.00	-50	Spot (Block11, Row7, Column6)	67.28	68.00	12.89	0.00	0.19	63.00	61.49	63.00	12.26	0.01	0.20	28.00	3.00	0.00	5.00	4.28	39627.00	0.47	67.03	68.00
11	7	7	15764.00	13640.00	147.00	-50	Spot (Block11, Row7, Column7)	69.08	69.00	8.92	0.00	0.13	66.00	64.56	66.00	11.64	0.01	0.18	17.00	0.00	0.00	3.00	3.08	40691.00	0.39	67.57	67.50
11	8	7	16075.00	13635.00	183.90	0	Spot (Block11, Row7, Column8)	87.77	87.00	9.73	0.00	0.11	69.00	67.50	69.00	11.40	0.01	0.17	75.00	34.00	0.00	18.00	18.77	83642.00	1.78	79.73	80.00
11	1	8	13983.00	13917.00	129.75	0	Spot (Block11, Row8, Column1)	397.08	357.00	162.92	0.05	0.41	103.00	103.31	103.00	15.70	0.00	0.15	100.00	100.00	0.00	254.00	294.08	179481.00	18.71	175.31	177.00
11	2	8	14237.00	13940.00	171.35	0	Spot (Block11, Row8, Column2)	112.70	112.00	15.70	0.00	0.14	93.00	93.30	93.00	15.04	0.00	0.16	60.00	16.00	0.00	19.00	19.70	92415.00	1.29	102.90	103.00
11	3	8	14561.00	13933.00	147.00	-50	Spot (Block11, Row8, Column3)	80.38	82.00	15.21	0.01	0.19	79.00	79.52	79.00	13.78	0.00	0.17	22.00	2.00	0.00	3.00	1.38	47344.00	0.06	76.06	74.00
11	4	8	14862.00	13935.00	147.00	-50	Spot (Block11, Row8, Column4)	73.23	73.00	11.77	0.00	0.16	68.00	67.27	68.00	11.49	0.00	0.17	26.00	8.00	0.00	5.00	5.23	42914.00	0.52	70.46	69.00
11	5	8	15118.00	13991.00	188.15	0	Spot (Block11, Row8, Column5)	70.15	70.00	9.97	0.00	0.14	62.00	60.91	62.00	11.43	0.01	0.19	33.00	9.00	0.00	8.00	8.15	70079.00	0.81	68.76	71.00
11	6	8	15436.00	13903.00	234.80	0	Spot (Block11, Row8, Column6)	67.96	68.00	11.65	0.00	0.17	62.00	60.68	62.00	11.96	0.01	0.20	31.00	7.00	0.00	6.00	5.96	108056.00	0.61	60.85	60.00
11	7	8	15762.00	13941.00	147.00	-50	Spot (Block11, Row8, Column7)	66.47	68.00	9.55	0.01	0.14	64.00	62.83	64.00	11.94	0.01	0.19	18.00	0.00	0.00	4.00	2.47	39152.00	0.30	67.18	69.00
11	8	8	16068.00	13946.00	171.75	0	Spot (Block11, Row8, Column8)	145.63	137.50	54.73	0.02	0.38	69.00	67.88	69.00	11.77	0.01	0.17	98.00	91.00	0.00	68.50	76.63	119416.00	6.61	83.83	83.00
12	1	1	18486.00	11853.00	155.50	0	Spot (Block12, Row1, Column1)	18356.86	16983.00	9932.84	0.03	0.54	226.00	241.74	226.00	60.17	0.03	0.25	100.00	100.00	0.00	16757.00	18130.86	12207314.00	301.04	3447.02	2734.00
12	2	1	18783.00	11864.00	166.35	0	Spot (Block12, Row1, Column2)	459.76	410.00	134.42	0.05	0.29	229.00	240.07	229.00	45.49	0.02	0.19	98.00	86.00	0.00	181.00	230.76	352635.00	4.83	292.36	286.00
12	3	1	19089.00	11864.00	158.05	0	Spot (Block12, Row1, Column3)	361.81	376.50	49.50	0.02	0.14	235.00	241.07	235.00	26.13	0.01	0.11	99.00	96.00	0.00	141.50	126.81	248205.00	4.62	287.57	290.00
12	4	1	19379.00	11861.00	169.80	0	Spot (Block12, Row1, Column4)	428.70	396.00	97.64	0.03	0.23	237.00	243.14	237.00	26.46	0.01	0.11	100.00	99.00	0.00	159.00	191.70	343817.00	7.01	300.89	301.00
12	5	1	19684.00	11865.00	149.30	0	Spot (Block12, Row1, Column5)	1385.97	1169.50	892.59	0.07	0.64	238.00	244.41	238.00	27.67	0.01	0.11	100.00	100.00	0.00	931.50	1147.97	839900.00	41.25	468.51	384.00
12	6	1	19978.00	11863.00	149.75	0	Spot (Block12, Row1, Column6)	974.51	898.00	491.63	0.04	0.50	249.00	255.66	249.00	68.59	0.01	0.27	100.00	96.00	0.00	649.00	725.51	600298.00	10.48	418.46	387.00
12	7	1	20286.00	11862.00	122.15	0	Spot (Block12, Row1, Column7)	1644.65	1603.00	742.07	0.01	0.45	261.00	273.32	261.00	141.26	0.02	0.52	100.00	98.00	0.00	1342.00	1383.65	646349.00	9.71	614.58	478.00
12	8	1	20577.00	11868.00	148.80	0	Spot (Block12, Row1, Column8)	46639.95	48355.00	18011.10	0.02	0.39	287.00	307.42	287.00	167.16	0.03	0.54	100.00	100.00	34.93	48068.00	46352.95	28170704.00	277.18	9246.34	6950.00
12	1	2	18491.00	12138.00	203.90	0	Spot (Block12, Row2, Column1)	251.65	250.00	29.01	0.00	0.12	224.00	234.85	224.00	50.67	0.02	0.22	25.00	0.00	0.00	26.00	27.65	297452.00	0.33	227.61	223.00
12	2	2	18781.00	12161.00	134.95	0	Spot (Block12, Row2, Column2)	381.28	387.00	53.21	0.01	0.14	227.00	231.40	227.00	23.81	0.01	0.10	98.00	98.00	0.00	160.00	154.28	187592.00	6.29	282.30	287.00
12	3	2	19064.00	12156.00	162.55	0	Spot (Block12, Row2, Column3)	289.94	291.00	29.36	0.00	0.10	230.00	236.52	230.00	24.55	0.01	0.10	86.00	69.00	0.00	61.00	59.94	212236.00	2.18	260.79	256.00
12	4	2	19389.00	12155.00	176.75	0	Spot (Block12, Row2, Column4)	330.63	316.00	39.80	0.02	0.12	234.00	241.79	234.00	28.59	0.01	0.12	99.00	90.00	0.00	82.00	96.63	289298.00	3.11	277.89	283.00
12	5	2	19677.00	12156.00	186.55	0	Spot (Block12, Row2, Column5)	379.71	391.00	48.84	0.01	0.13	234.00	241.97	234.00	28.01	0.01	0.12	99.00	97.00	0.00	157.00	145.71	372118.00	4.92	293.63	295.50
12	6	2	19988.00	12152.00	189.00	0	Spot (Block12, Row2, Column6)	331.23	320.00	42.89	0.01	0.13	244.00	249.50	244.00	30.69	0.01	0.12	97.00	72.00	0.00	76.00	87.23	335535.00	2.66	280.68	287.00
12	7	2	20282.00	12158.00	170.70	0	Spot (Block12, Row2, Column7)	306.42	303.00	26.51	0.00	0.09	244.00	248.27	244.00	27.78	0.01	0.11	96.00	57.00	0.00	59.00	62.42	249122.00	2.09	278.12	280.00
12	8	2	20582.00	12167.00	147.00	-50	Spot (Block12, Row2, Column8)	284.48	285.00	16.32	0.00	0.06	271.00	283.95	271.00	123.79	0.02	0.44	0.00	0.00	0.00	14.00	13.48	169548.00	0.00	286.44	285.00
12	1	3	18479.00	12459.00	155.75	0	Spot (Block12, Row3, Column1)	617.05	580.50	266.63	0.03	0.43	226.00	229.37	226.00	22.25	0.01	0.10	100.00	99.00	0.00	354.50	391.05	412190.00	17.42	318.31	296.00
12	2	3	18772.00	12448.00	206.00	0	Spot (Block12, Row3, Column2)	275.60	281.00	25.84	0.01	0.09	226.00	230.49	226.00	22.51	0.01	0.10	81.00	63.00	0.00	55.00	49.60	333205.00	2.00	249.61	249.00
12	3	3	19078.00	12460.00	157.85	0	Spot (Block12, Row3, Column3)	398.88	380.00	135.98	0.02	0.34	229.00	237.80	229.00	29.42	0.02	0.12	99.00	97.00	0.00	151.00	169.88	272436.00	5.48	289.59	295.00
12	4	3	19388.00	12465.00	151.60	0	Spot (Block12, Row3, Column4)	1105.75	985.50	523.78	0.05	0.47	231.00	239.74	231.00	29.99	0.02	0.13	100.00	100.00	0.00	754.50	874.75	694408.00	28.87	426.24	389.50
12	5	3	19687.00	12471.00	176.80	0	Spot (Block12, Row3, Column5)	342.49	317.00	96.36	0.03	0.28	241.00	248.33	241.00	32.72	0.01	0.13	92.00	67.00	0.00	76.00	101.49	300023.00	2.88	274.85	279.00
12	6	3	19983.00	12463.00	179.40	0	Spot (Block12, Row3, Column6)	1028.37	933.00	451.66	0.04	0.44	243.00	251.39	243.00	37.15	0.01	0.15	100.00	100.00	0.00	690.00	785.37	927592.00	20.91	429.78	407.00
12	7	3	20294.00	12468.00	164.20	0	Spot (Block12, Row3, Column7)	425.27	396.00	99.22	0.03	0.23	250.00	253.30	250.00	30.95	0.01	0.12	99.00	89.00	0.00	146.00	175.27	318100.00	5.56	299.46	298.00
12	8	3	20580.00	12472.00	157.40	0	Spot (Block12, Row3, Column8)	507.86	494.00	110.35	0.01	0.22	261.00	258.85	261.00	24.71	0.00	0.10	100.00	98.00	0.00	233.00	246.86	348392.00	10.08	334.95	312.00
12	1	4	18477.00	12753.00	155.50	0	Spot (Block12, Row4, Column1)	1019.52	901.00	464.60	0.05	0.46	224.00	228.91	224.00	25.75	0.01	0.11	100.00	100.00	0.00	677.00	795.52	676963.00	30.71	394.43	367.00
12	2	4	18787.00	12747.00	210.15	0	Spot (Block12, Row4, Column2)	291.53	290.00	29.56	0.00	0.10	226.00	233.84	226.00	29.75	0.01	0.13	92.00	61.00	0.00	64.00	65.53	369364.00	1.94	254.01	260.00
12	3	4	19078.00	12756.00	149.85	0	Spot (Block12, Row4, Column3)	4285.41	3909.00	2579.98	0.04	0.60	231.00	240.42	231.00	32.05	0.02	0.13	100.00	100.00	0.00	3678.00	4054.41	2639812.00	126.21	1186.17	935.00
12	4	4	19345.00	12762.00	244.15	0	Spot (Block12, Row4, Column4)	264.30	270.00	26.38	0.01	0.10	235.00	241.13	235.00	28.74	0.01	0.12	56.00	13.00	0.00	35.00	29.30	454594.00	0.81	236.91	233.00
12	5	4	19676.00	12772.00	190.90	0	Spot (Block12, Row4, Column5)	304.19	301.00	24.24	0.00	0.08	243.00	248.32	243.00	32.22	0.01	0.13	93.00	32.00	0.00	58.00	61.19	313617.00	1.73	266.57	271.50
12	6	4	19983.00	12762.00	206.70	0	Spot (Block12, Row4, Column6)	367.25	382.00	46.38	0.02	0.13	251.00	259.01	251.00	39.41	0.01	0.15	96.00	71.00	0.00	131.00	116.25	445113.00	2.75	282.14	286.00
12	7	4	20274.00	12770.00	154.95	0	Spot (Block12, Row4, Column7)	710.60	601.00	360.02	0.07	0.51	264.00	268.48	264.00	46.22	0.01	0.17	93.00	84.00	0.00	337.00	446.60	471127.00	9.57	350.05	334.00
12	8	4	20586.00	12778.00	161.55	0	Spot (Block12, Row4, Column8)	389.33	386.00	65.61	0.00	0.17	264.00	261.82	264.00	26.70	0.00	0.10	98.00	87.00	0.00	122.00	125.33	280317.00	4.78	303.15	298.50
12	1	5	18479.00	13056.00	149.35	0	Spot (Block12, Row5, Column1)	901.56	796.00	411.58	0.05	0.46	229.00	236.96	229.00	33.09	0.01	0.14	100.00	100.00	0.00	567.00	672.56	548150.00	20.09	405.31	352.00
12	2	5	18775.00	13055.00	159.60	0	Spot (Block12, Row5, Column2)	508.70	501.50	114.50	0.01	0.23	229.00	238.77	229.00	35.18	0.02	0.15	100.00	99.00	0.00	272.50	279.70	356090.00	7.67	324.66	313.00
12	3	5	19085.00	13056.00	173.00	0	Spot (Block12, Row5, Column3)	428.61	405.00	85.27	0.02	0.20	232.00	240.70	232.00	31.41	0.02	0.13	100.00	98.00	0.00	173.00	196.61	357889.00	5.98	295.89	294.00
12	4	5	19369.00	13066.00	159.55	0	Spot (Block12, Row5, Column4)	487.13	462.00	141.44	0.02	0.29	236.00	242.34	236.00	30.15	0.01	0.12	99.00	95.00	0.00	226.00	251.13	340503.00	8.12	302.28	294.00
12	5	5	19678.00	13068.00	146.95	0	Spot (Block12, Row5, Column5)	7077.50	6439.00	4355.95	0.04	0.62	258.00	259.97	258.00	38.18	0.00	0.15	100.00	100.00	0.00	6181.00	6819.50	4196959.00	178.58	1608.99	1213.00
12	6	5	19986.00	13058.00	162.85	0	Spot (Block12, Row5, Column6)	385.67	383.00	82.83	0.00	0.21	286.00	291.67	286.00	53.22	0.01	0.18	69.00	38.00	0.00	97.00	99.67	281542.00	1.77	318.10	317.00
12	7	5	20276.00	13064.00	185.70	0	Spot (Block12, Row5, Column7)	1551.66	1466.00	638.88	0.02	0.41	290.00	297.13	290.00	56.01	0.01	0.19	100.00	100.00	0.00	1176.00	1261.66	1505115.00	22.40	634.08	628.00
12	8	5	20580.00	13069.00	148.30	0	Spot (Block12, Row5, Column8)	2579.19	1991.00	1959.85	0.11	0.76	273.00	271.16	273.00	33.61	0.00	0.12	100.00	100.00	0.00	1718.00	2306.19	1544937.00	68.67	715.51	587.50
12	1	6	18473.00	13353.00	176.50	0	Spot (Block12, Row6, Column1)	935.99	891.00	405.68	0.02	0.43	235.00	249.14	235.00	43.02	0.03	0.17	100.00	100.00	0.00	656.00	700.99	813377.00	15.97	417.83	407.50
12	2	6	18774.00	13359.00	193.30	0	Spot (Block12, Row6, Column2)	1062.57	1056.50	363.23	0.00	0.34	240.00	251.82	240.00	43.52	0.02	0.17	100.00	100.00	0.00	816.50	822.57	1124202.00	18.63	489.71	481.00
12	3	6	19072.00	13353.00	147.70	0	Spot (Block12, Row6, Column3)	1988.15	1796.00	1172.95	0.04	0.59	236.00	245.05	236.00	34.23	0.02	0.14	100.00	100.00	0.00	1560.00	1752.15	1186923.00	50.93	588.09	514.00
12	4	6	19377.00	13367.00	191.55	0	Spot (Block12, Row6, Column4)	317.39	308.00	39.79	0.01	0.13	245.00	252.14	245.00	38.47	0.01	0.15	88.00	29.00	0.00	63.00	72.39	329451.00	1.70	272.36	279.00
12	5	6	19680.00	13360.00	147.30	0	Spot (Block12, Row6, Column5)	6551.29	6072.00	4295.19	0.03	0.66	266.00	265.73	266.00	37.68	0.00	0.14	100.00	100.00	0.00	5806.00	6285.29	3884912.00	166.83	1452.04	980.50
12	6	6	19975.00	13363.00	147.00	-50	Spot (Block12, Row6, Column6)	310.34	305.00	23.84	0.01	0.08	281.00	285.71	281.00	46.95	0.01	0.16	16.00	1.00	0.00	24.00	29.34	182479.00	0.52	308.97	305.50
12	7	6	20277.00	13363.00	152.80	0	Spot (Block12, Row6, Column7)	784.46	732.50	359.43	0.03	0.46	278.00	282.70	278.00	48.21	0.01	0.17	99.00	90.00	0.00	454.50	506.46	500487.00	10.41	427.51	395.00
12	8	6	20583.00	13370.00	151.70	0	Spot (Block12, Row6, Column8)	1139.56	931.00	667.61	0.09	0.59	274.00	270.41	274.00	27.51	0.01	0.10	100.00	100.00	0.00	657.00	865.56	719063.00	31.59	434.02	381.50
12	1	7	18476.00	13650.00	196.40	0	Spot (Block12, Row7, Column1)	313.96	307.00	41.05	0.01	0.13	227.00	236.72	227.00	33.02	0.02	0.14	93.00	76.00	0.00	80.00	86.96	342218.00	2.34	262.71	269.00
12	2	7	18778.00	13641.00	212.70	0	Spot (Block12, Row7, Column2)	277.05	283.00	27.85	0.01	0.10	234.00	243.51	234.00	33.72	0.02	0.14	69.00	17.00	0.00	49.00	43.05	356560.00	0.99	242.61	232.00
12	3	7	19060.00	13645.00	206.70	0	Spot (Block12, Row7, Column3)	284.60	288.00	27.41	0.01	0.10	237.00	245.50	237.00	30.59	0.02	0.12	81.00	22.00	0.00	51.00	47.60	344651.00	1.28	257.45	265.00
12	4	7	19343.00	13636.00	229.00	0	Spot (Block12, Row7, Column4)	277.13	279.00	20.79	0.00	0.08	243.00	249.34	243.00	29.80	0.01	0.12	63.00	8.00	0.00	36.00	34.13	418195.00	0.93	257.20	262.00
12	5	7	19679.00	13666.00	192.60	0	Spot (Block12, Row7, Column5)	332.23	322.00	35.03	0.01	0.11	265.00	265.04	265.00	39.04	0.00	0.15	75.00	34.00	0.00	57.00	67.23	349171.00	1.72	283.98	287.00
12	6	7	19971.00	13658.00	176.60	0	Spot (Block12, Row7, Column6)	1383.06	1353.00	490.96	0.01	0.35	274.00	278.44	274.00	49.07	0.01	0.18	100.00	100.00	0.00	1079.00	1109.06	1207410.00	22.51	532.22	523.00
12	7	7	20267.00	13668.00	148.80	0	Spot (Block12, Row7, Column7)	1005.40	929.50	455.83	0.03	0.45	269.00	267.38	269.00	34.44	0.00	0.13	100.00	100.00	0.00	660.50	736.40	609270.00	21.43	424.20	379.00
12	8	7	20573.00	13663.00	199.10	0	Spot (Block12, Row7, Column8)	530.09	519.00	86.84	0.01	0.16	268.00	265.36	268.00	27.19	0.00	0.10	99.00	97.00	0.00	251.00	262.09	595290.00	9.74	331.48	314.00
12	1	8	18482.00	13941.00	120.70	0	Spot (Block12, Row8, Column1)	1036.24	894.00	521.78	0.06	0.50	228.00	236.61	228.00	27.53	0.02	0.12	100.00	100.00	0.00	666.00	808.24	399987.00	29.05	484.11	452.00
12	2	8	18780.00	13962.00	198.80	0	Spot (Block12, Row8, Column2)	298.34	297.00	32.59	0.00	0.11	232.00	239.29	232.00	27.49	0.01	0.11	90.00	72.00	0.00	65.00	66.34	334741.00	2.15	265.63	274.00
12	3	8	19063.00	13958.00	155.35	0	Spot (Block12, Row8, Column3)	705.57	603.00	343.09	0.07	0.49	238.00	244.53	238.00	27.76	0.01	0.11	100.00	99.00	0.00	365.00	467.57	468500.00	16.61	333.20	315.50
12	4	8	19366.00	13957.00	153.00	0	Spot (Block12, Row8, Column4)	841.41	803.50	280.51	0.02	0.33	247.00	250.25	247.00	27.81	0.01	0.11	100.00	100.00	0.00	556.50	594.41	540186.00	21.26	397.10	382.50
12	5	8	19665.00	13996.00	132.60	0	Spot (Block12, Row8, Column5)	292.37	292.00	16.29	0.00	0.06	266.00	264.05	266.00	34.10	0.00	0.13	25.00	1.00	0.00	26.00	26.37	137416.00	0.83	279.77	283.00
12	6	8	19975.00	13962.00	158.60	0	Spot (Block12, Row8, Column6)	2143.83	1920.00	1101.16	0.05	0.51	273.00	276.32	273.00	46.47	0.01	0.17	100.00	100.00	0.00	1647.00	1870.83	1494250.00	40.18	641.82	597.00
12	7	8	20273.00	13957.00	185.50	0	Spot (Block12, Row8, Column7)	348.44	327.00	53.98	0.03	0.15	271.00	268.26	271.00	37.40	0.00	0.14	71.00	45.00	0.00	56.00	77.44	337990.00	2.14	281.45	287.00
12	8	8	20560.00	13968.00	150.90	0	Spot (Block12, Row8, Column8)	728.73	663.00	311.24	0.04	0.43	276.00	271.42	276.00	27.90	0.01	0.10	99.00	98.00	0.00	387.00	452.73	456912.00	16.39	393.90	380.00
13	1	1	4952.00	16269.00	152.95	0	Spot (Block13, Row1, Column1)	17776.38	15941.00	9567.37	0.05	0.54	73.00	82.73	73.00	47.05	0.05	0.57	100.00	100.00	0.00	15868.00	17703.38	11376886.00	376.07	2855.20	2293.00
13	2	1	5247.00	16305.00	185.70	0	Spot (Block13, Row1, Column2)	79.96	80.50	9.31	0.00	0.12	69.00	75.10	69.00	36.90	0.04	0.49	0.00	0.00	0.00	11.50	10.96	77720.00	0.13	74.24	74.50
13	3	1	5556.00	16280.00	147.00	-50	Spot (Block13, Row1, Column3)	72.02	73.00	9.01	0.01	0.13	66.00	65.18	66.00	10.98	0.01	0.17	33.00	2.00	0.00	7.00	6.02	42278.00	0.62	67.07	68.50
13	4	1	5846.00	16259.00	195.20	0	Spot (Block13, Row1, Column4)	81.56	82.00	13.84	0.00	0.17	67.00	67.01	67.00	11.32	0.00	0.17	60.00	26.00	0.00	15.00	14.56	87998.00	1.28	70.71	71.00
13	5	1	6162.00	16287.00	173.05	0	Spot (Block13, Row1, Column5)	129.20	122.00	28.32	0.02	0.22	80.00	81.43	80.00	15.23	0.01	0.19	92.00	72.00	0.00	42.00	49.20	107106.00	3.14	93.63	94.00
13	6	1	6455.00	16274.00	155.30	0	Spot (Block13, Row1, Column6)	445.05	379.00	251.64	0.07	0.57	101.00	102.04	101.00	22.66	0.00	0.22	99.00	97.00	0.00	278.00	344.05	296846.00	15.14	180.13	171.00
13	7	1	6764.00	16282.00	117.10	0	Spot (Block13, Row1, Column7)	2912.41	2711.00	1437.61	0.03	0.49	123.00	146.38	123.00	133.98	0.08	0.92	100.00	100.00	0.00	2588.00	2789.41	1054291.00	20.65	720.84	537.50
13	8	1	7044.00	16288.00	148.60	0	Spot (Block13, Row1, Column8)	48585.50	53325.00	17453.21	0.04	0.36	179.00	204.35	179.00	170.60	0.06	0.83	100.00	100.00	38.97	53146.00	48406.50	29297248.00	283.60	8774.65	7199.50
13	1	2	4954.00	16577.00	147.00	-50	Spot (Block13, Row2, Column1)	70.63	72.00	8.03	0.01	0.11	70.00	76.53	70.00	35.90	0.04	0.47	0.00	0.00	0.00	2.00	0.63	41533.00	-0.16	72.33	71.00
13	2	2	5255.00	16616.00	155.15	0	Spot (Block13, Row2, Column2)	77.47	77.00	7.59	0.00	0.10	67.00	67.66	67.00	21.40	0.00	0.32	9.00	0.00	0.00	10.00	10.47	51208.00	0.46	70.49	70.00
13	3	2	5554.00	16581.00	147.00	-50	Spot (Block13, Row2, Column3)	68.91	69.00	8.02	0.00	0.12	64.00	63.86	64.00	9.42	0.00	0.15	30.00	4.00	0.00	5.00	4.91	40518.00	0.54	62.37	63.00
13	4	2	5855.00	16583.00	147.00	-50	Spot (Block13, Row2, Column4)	73.91	76.00	12.41	0.01	0.17	67.00	66.99	67.00	11.85	0.00	0.18	39.00	7.00	0.00	9.00	6.91	43239.00	0.58	71.76	73.00
13	5	2	6183.00	16569.00	200.30	0	Spot (Block13, Row2, Column5)	125.42	116.00	34.90	0.03	0.28	75.00	75.75	75.00	13.15	0.00	0.17	97.00	82.00	0.00	41.00	50.42	143105.00	3.78	95.21	95.00
13	6	2	6445.00	16561.00	160.30	0	Spot (Block13, Row2, Column6)	116.50	114.00	14.89	0.01	0.13	86.00	87.41	86.00	16.72	0.01	0.19	86.00	33.00	0.00	28.00	30.50	82830.00	1.74	96.09	96.00
13	7	2	6775.00	16562.00	162.25	0	Spot (Block13, Row2, Column7)	149.05	147.00	22.90	0.01	0.15	100.00	109.51	100.00	45.66	0.04	0.42	51.00	0.00	0.00	47.00	49.05	108508.00	0.87	118.65	117.00
13	8	2	7056.00	16590.00	147.00	-50	Spot (Block13, Row2, Column8)	155.23	164.00	25.00	0.02	0.16	128.00	162.35	128.00	139.24	0.10	0.86	0.00	0.00	0.00	36.00	27.23	91274.00	-0.05	151.17	149.00
13	1	3	4951.00	16863.00	186.55	0	Spot (Block13, Row3, Column1)	80.89	81.00	8.13	0.00	0.10	65.00	64.86	65.00	9.85	0.00	0.15	78.00	32.00	0.00	16.00	15.89	79025.00	1.63	72.22	73.00
13	2	3	5252.00	16879.00	147.00	-50	Spot (Block13, Row3, Column2)	71.40	71.00	11.50	0.00	0.16	65.00	64.99	65.00	21.42	0.00	0.33	8.00	0.00	0.00	6.00	6.40	42055.00	0.30	74.71	71.00
13	3	3	5549.00	16866.00	161.95	0	Spot (Block13, Row3, Column3)	118.84	115.00	24.79	0.01	0.21	65.00	65.93	65.00	21.20	0.01	0.32	94.00	66.00	0.00	50.00	53.84	86038.00	2.50	84.46	82.00
13	4	3	5853.00	16883.00	147.00	-50	Spot (Block13, Row3, Column4)	77.93	78.00	8.80	0.00	0.11	66.00	65.92	66.00	9.76	0.00	0.15	58.00	20.00	0.00	12.00	11.93	45899.00	1.23	70.26	69.00
13	5	3	6166.00	16869.00	154.90	0	Spot (Block13, Row3, Column5)	123.86	116.00	27.82	0.03	0.22	68.00	68.79	68.00	10.53	0.01	0.15	99.00	93.00	0.00	48.00	55.86	81994.00	5.23	89.70	89.00
13	6	3	6469.00	16862.00	175.35	0	Spot (Block13, Row3, Column6)	109.08	103.00	24.76	0.02	0.23	71.00	71.07	71.00	12.31	0.00	0.17	92.00	73.00	0.00	32.00	38.08	93375.00	3.09	86.31	86.00
13	7	3	6761.00	16915.00	187.45	0	Spot (Block13, Row3, Column7)	90.76	91.00	12.89	0.00	0.14	77.00	76.62	77.00	15.46	0.00	0.20	44.00	10.00	0.00	14.00	13.76	89671.00	0.91	77.46	76.00
13	8	3	7069.00	16895.00	171.40	0	Spot (Block13, Row3, Column8)	219.08	203.00	69.85	0.03	0.32	110.00	110.30	110.00	29.57	0.00	0.27	86.00	76.00	0.00	93.00	109.08	179209.00	3.68	137.10	129.00
13	1	4	4939.00	17181.00	209.60	0	Spot (Block13, Row4, Column1)	82.96	82.00	12.03	0.01	0.15	64.00	64.19	64.00	9.96	0.00	0.16	76.00	45.00	0.00	18.00	18.96	103866.00	1.88	67.51	69.00
13	2	4	5251.00	17179.00	147.00	-50	Spot (Block13, Row4, Column2)	63.91	64.00	9.11	0.00	0.14	65.00	64.31	65.00	11.27	0.00	0.18	9.00	0.00	0.00	-1.00	-1.09	37515.00	-0.04	65.19	65.00
13	3	4	5551.00	17178.00	155.75	0	Spot (Block13, Row4, Column3)	164.19	176.00	35.23	0.03	0.21	66.00	65.70	66.00	9.59	0.00	0.15	100.00	100.00	0.00	110.00	98.19	109025.00	10.27	94.02	94.00
13	4	4	5851.00	17183.00	147.00	-50	Spot (Block13, Row4, Column4)	58.23	59.00	7.17	0.01	0.12	64.00	64.01	64.00	8.99	0.00	0.14	0.00	0.00	0.00	-5.00	-5.77	34474.00	-0.64	56.46	59.00
13	5	4	6130.00	17233.00	183.75	0	Spot (Block13, Row4, Column5)	77.81	78.00	10.05	0.00	0.13	65.00	65.88	65.00	10.83	0.01	0.16	58.00	20.00	0.00	13.00	12.81	74308.00	1.10	71.93	72.50
13	6	4	6451.00	17176.00	195.55	0	Spot (Block13, Row4, Column6)	82.31	81.00	12.11	0.01	0.15	68.00	68.04	68.00	10.26	0.00	0.15	58.00	29.00	0.00	13.00	14.31	89056.00	1.39	70.99	70.50
13	7	4	6748.00	17167.00	232.80	0	Spot (Block13, Row4, Column7)	85.93	85.00	10.76	0.00	0.13	74.00	75.30	74.00	15.69	0.01	0.21	34.00	3.00	0.00	11.00	11.93	133532.00	0.68	73.92	74.00
13	8	4	7057.00	17189.00	268.50	0	Spot (Block13, Row4, Column8)	132.17	125.00	32.38	0.02	0.24	117.00	127.75	117.00	49.55	0.04	0.39	20.00	0.00	0.00	8.00	15.17	277553.00	0.09	114.14	106.00
13	1	5	4949.00	17477.00	147.00	-50	Spot (Block13, Row5, Column1)	97.11	97.00	10.07	0.00	0.10	67.00	66.65	67.00	11.55	0.00	0.17	97.00	73.00	0.00	30.00	30.11	57196.00	2.64	88.23	88.00
13	2	5	5281.00	17484.00	239.20	0	Spot (Block13, Row5, Column2)	68.91	70.00	9.75	0.01	0.14	64.00	63.71	64.00	9.88	0.00	0.16	35.00	5.00	0.00	6.00	4.91	113502.00	0.53	61.74	63.00
13	3	5	5550.00	17481.00	147.00	-50	Spot (Block13, Row5, Column3)	69.77	70.00	8.18	0.00	0.12	64.00	63.71	64.00	9.26	0.00	0.15	31.00	5.00	0.00	6.00	5.77	41232.00	0.65	66.15	68.00
13	4	5	5810.00	17514.00	216.45	0	Spot (Block13, Row5, Column4)	71.58	71.00	8.50	0.00	0.12	64.00	63.74	64.00	9.55	0.00	0.15	36.00	8.00	0.00	7.00	7.58	95911.00	0.82	64.07	65.00
13	5	5	6166.00	17489.00	149.80	0	Spot (Block13, Row5, Column5)	382.63	271.00	295.99	0.15	0.77	70.00	71.65	70.00	15.59	0.01	0.22	98.00	93.00	0.00	201.00	312.63	233406.00	19.95	148.02	107.00
13	6	5	6450.00	17487.00	147.00	-50	Spot (Block13, Row5, Column6)	80.37	80.00	7.72	0.00	0.10	75.00	76.30	75.00	13.81	0.01	0.18	16.00	0.00	0.00	5.00	5.37	47416.00	0.29	76.94	78.00
13	7	5	6766.00	17495.00	193.85	0	Spot (Block13, Row5, Column7)	263.23	218.00	115.76	0.08	0.44	94.00	100.47	94.00	30.99	0.03	0.31	99.00	96.00	0.00	124.00	169.23	280604.00	5.25	152.01	152.00
13	8	5	7066.00	17491.00	156.60	0	Spot (Block13, Row5, Column8)	1049.87	569.00	1092.00	0.27	1.04	169.00	166.69	169.00	57.18	0.01	0.34	90.00	78.00	0.00	400.00	880.87	707613.00	15.44	369.73	203.00
13	1	6	4945.00	17767.00	200.25	0	Spot (Block13, Row6, Column1)	94.81	94.00	12.12	0.00	0.13	71.00	70.78	71.00	9.69	0.00	0.14	86.00	62.00	0.00	23.00	23.81	107898.00	2.48	76.53	76.00
13	2	6	5232.00	17744.00	291.50	0	Spot (Block13, Row6, Column2)	72.82	73.00	8.33	0.00	0.11	66.00	66.11	66.00	9.08	0.00	0.14	38.00	7.00	0.00	7.00	6.82	181036.00	0.74	65.58	67.00
13	3	6	5529.00	17782.00	166.50	0	Spot (Block13, Row6, Column3)	96.45	97.00	10.36	0.00	0.11	65.00	64.72	65.00	9.52	0.00	0.15	97.00	85.00	0.00	32.00	31.45	74172.00	3.33	78.11	78.00
13	4	6	5837.00	17766.00	185.60	0	Spot (Block13, Row6, Column4)	79.67	79.00	8.05	0.00	0.10	68.00	68.88	68.00	15.38	0.01	0.22	27.00	2.00	0.00	11.00	11.67	76647.00	0.70	71.16	70.00
13	5	6	6165.00	17788.00	150.95	0	Spot (Block13, Row6, Column5)	1074.01	651.00	1086.93	0.22	1.01	81.00	87.98	81.00	40.29	0.04	0.46	98.00	95.00	0.00	570.00	993.01	671257.00	24.47	319.35	158.50
13	6	6	6470.00	17790.00	170.65	0	Spot (Block13, Row6, Column6)	113.34	116.00	11.43	0.01	0.10	98.00	106.28	98.00	44.88	0.04	0.42	0.00	0.00	0.00	18.00	15.34	91462.00	0.16	102.99	105.00
13	7	6	6754.00	17784.00	151.15	0	Spot (Block13, Row6, Column7)	756.43	641.00	501.07	0.07	0.66	127.00	135.70	127.00	50.92	0.03	0.38	99.00	94.00	0.00	514.00	629.43	472767.00	12.19	240.36	194.00
13	8	6	7066.00	17791.00	151.45	0	Spot (Block13, Row6, Column8)	2561.68	1586.00	2305.85	0.21	0.90	202.00	203.41	202.00	59.02	0.00	0.29	100.00	97.00	0.00	1384.00	2359.68	1603610.00	39.95	706.93	342.00
13	1	7	4924.00	18120.00	132.15	0	Spot (Block13, Row7, Column1)	100.86	89.00	134.39	0.05	1.33	74.00	74.36	74.00	9.92	0.00	0.13	64.00	35.00	0.00	15.00	26.86	47303.00	2.67	81.66	82.00
13	2	7	5246.00	18079.00	147.00	-50	Spot (Block13, Row7, Column2)	68.90	70.00	8.74	0.01	0.13	68.00	68.51	68.00	9.43	0.00	0.14	14.00	1.00	0.00	2.00	0.90	40583.00	0.04	68.12	69.00
13	3	7	5546.00	18081.00	147.00	-50	Spot (Block13, Row7, Column3)	69.39	70.00	7.38	0.00	0.11	68.00	67.48	68.00	10.12	0.00	0.15	9.00	0.00	0.00	2.00	1.39	40938.00	0.19	68.52	69.50
13	4	7	5832.00	18111.00	212.20	0	Spot (Block13, Row7, Column4)	84.51	84.00	9.43	0.00	0.11	74.00	77.11	74.00	17.12	0.02	0.22	24.00	0.00	0.00	10.00	10.51	108263.00	0.43	75.03	74.00
13	5	7	6147.00	18085.00	147.00	-50	Spot (Block13, Row7, Column5)	153.45	157.00	20.78	0.01	0.14	102.00	110.38	102.00	45.97	0.03	0.42	65.00	1.00	0.00	55.00	51.45	90229.00	0.94	139.49	138.50
13	6	7	6454.00	18093.00	192.40	0	Spot (Block13, Row7, Column6)	717.17	669.00	302.13	0.03	0.42	136.00	156.06	136.00	65.42	0.06	0.42	100.00	100.00	0.00	533.00	581.17	752307.00	8.58	306.76	299.00
13	7	7	6746.00	18095.00	150.90	0	Spot (Block13, Row7, Column7)	1961.99	1327.00	2014.00	0.17	1.03	179.00	178.34	179.00	48.26	0.00	0.27	99.00	95.00	0.00	1148.00	1782.99	1226244.00	36.96	632.51	263.00
13	8	7	7046.00	18089.00	196.20	0	Spot (Block13, Row7, Column8)	815.70	787.50	260.32	0.02	0.32	230.00	235.33	230.00	48.18	0.01	0.20	100.00	100.00	0.00	557.50	585.70	887478.00	12.04	377.15	363.00
13	1	8	4935.00	18387.00	143.20	0	Spot (Block13, Row8, Column1)	516.52	416.00	536.51	0.09	1.04	77.00	77.63	77.00	11.66	0.00	0.15	100.00	99.00	0.00	339.00	439.52	287701.00	37.65	180.36	116.00
13	2	8	5229.00	18409.00	148.65	0	Spot (Block13, Row8, Column2)	80.22	80.00	8.06	0.00	0.10	71.00	70.83	71.00	9.60	0.00	0.14	46.00	11.00	0.00	9.00	9.22	47732.00	0.98	72.57	72.00
13	3	8	5533.00	18370.00	186.15	0	Spot (Block13, Row8, Column3)	93.97	93.00	12.11	0.00	0.13	72.00	72.28	72.00	12.60	0.00	0.17	75.00	38.00	0.00	21.00	21.97	91429.00	1.72	75.59	75.00
13	4	8	5854.00	18385.00	150.30	0	Spot (Block13, Row8, Column4)	449.39	369.00	275.03	0.09	0.61	90.00	93.21	90.00	22.66	0.02	0.24	100.00	98.00	0.00	279.00	359.39	276826.00	15.72	187.77	145.00
13	5	8	6145.00	18385.00	147.00	-50	Spot (Block13, Row8, Column5)	141.77	139.00	12.82	0.01	0.09	127.00	133.30	127.00	39.32	0.02	0.29	6.00	0.00	0.00	12.00	14.77	83642.00	0.22	144.84	146.00
13	6	8	6454.00	18381.00	159.10	0	Spot (Block13, Row8, Column6)	2271.84	1483.00	1795.14	0.19	0.79	181.00	184.27	181.00	51.63	0.01	0.28	100.00	100.00	0.00	1302.00	2090.84	1585747.00	40.43	495.86	474.00
13	7	8	6748.00	18385.00	144.65	0	Spot (Block13, Row8, Column7)	901.42	826.00	442.61	0.04	0.49	210.00	213.33	210.00	42.11	0.01	0.20	100.00	99.00	0.00	616.00	691.42	516513.00	16.34	358.92	307.00
13	8	8	7030.00	18391.00	158.40	0	Spot (Block13, Row8, Column8)	533.34	471.50	202.35	0.05	0.38	247.50	250.74	247.50	37.64	0.01	0.15	100.00	95.00	0.00	224.00	285.84	369070.00	7.51	310.72	307.00
14	1	1	9454.00	16298.00	153.55	0	Spot (Block14, Row1, Column1)	23003.45	20811.00	12791.75	0.04	0.56	1096.00	1151.70	1096.00	240.65	0.02	0.21	100.00	100.00	0.00	19715.00	21907.45	14860227.00	90.80	5953.68	4336.00
14	2	1	9748.00	16304.00	147.45	0	Spot (Block14, Row1, Column2)	7168.10	6741.00	3215.95	0.03	0.45	1112.00	1170.89	1112.00	242.48	0.02	0.21	100.00	100.00	0.00	5629.00	6056.10	4236346.00	24.73	2420.69	2246.00
14	3	1	10055.00	16304.00	153.25	0	Spot (Block14, Row1, Column3)	2754.84	2581.50	1024.90	0.03	0.37	1112.00	1160.47	1112.00	231.41	0.02	0.20	99.00	93.00	0.00	1469.50	1642.84	1790649.00	6.89	1522.70	1531.50
14	4	1	10353.00	16309.00	145.40	0	Spot (Block14, Row1, Column4)	5941.76	5645.00	2671.12	0.02	0.45	1159.00	1174.18	1159.00	237.72	0.01	0.20	100.00	100.00	0.00	4486.00	4782.76	3410571.00	20.06	2254.89	2091.00
14	5	1	10653.00	16309.00	152.70	0	Spot (Block14, Row1, Column5)	5151.07	4223.50	3037.06	0.09	0.59	1187.00	1211.91	1187.00	248.30	0.01	0.20	99.00	96.00	0.00	3036.50	3964.07	3286383.00	15.86	1842.84	1835.00
14	6	1	10946.00	16308.00	143.70	0	Spot (Block14, Row1, Column6)	6494.93	5948.00	3086.76	0.04	0.48	1201.00	1249.19	1201.00	246.53	0.02	0.20	100.00	100.00	0.00	4747.00	5293.93	3630667.00	21.28	2574.51	2251.00
14	7	1	11254.00	16307.00	118.10	0	Spot (Block14, Row1, Column7)	11192.28	10828.00	4731.77	0.01	0.42	1195.00	1257.68	1195.00	296.61	0.02	0.24	100.00	100.00	0.00	9633.00	9997.28	4096375.00	33.49	3794.82	3032.50
14	8	1	11546.00	16316.00	148.10	0	Spot (Block14, Row1, Column8)	51371.10	58931.00	15718.97	0.06	0.31	1206.00	1265.50	1206.00	333.99	0.02	0.26	100.00	100.00	44.43	57725.00	50165.10	30874248.00	150.02	12291.58	9789.00
14	1	2	9487.00	16583.00	199.30	0	Spot (Block14, Row2, Column1)	1250.64	1208.50	231.60	0.01	0.19	1088.00	1133.98	1088.00	303.64	0.02	0.27	31.00	2.00	0.00	120.50	162.64	1413218.00	0.38	1201.83	1190.00
14	2	2	9755.00	16607.00	128.80	0	Spot (Block14, Row2, Column2)	3804.29	3717.50	1104.73	0.01	0.29	1091.00	1141.44	1091.00	228.72	0.02	0.20	100.00	100.00	0.00	2626.50	2713.29	1689103.00	11.64	1820.91	1795.00
14	3	2	10053.00	16590.00	203.15	0	Spot (Block14, Row2, Column3)	1362.82	1328.00	293.43	0.01	0.22	1099.00	1151.14	1099.00	228.99	0.02	0.20	50.00	26.00	0.00	229.00	263.82	1605401.00	0.92	1234.61	1194.50
14	4	2	10354.00	16607.00	179.85	0	Spot (Block14, Row2, Column4)	2639.56	2592.50	752.33	0.01	0.29	1119.00	1171.78	1119.00	233.23	0.02	0.20	98.00	94.00	0.00	1473.50	1520.56	2396725.00	6.29	1568.43	1571.00
14	5	2	10653.00	16607.00	205.30	0	Spot (Block14, Row2, Column5)	2051.52	2007.00	413.56	0.01	0.20	1187.00	1201.78	1187.00	238.77	0.01	0.20	95.00	81.00	0.00	820.00	864.52	2451566.00	3.56	1477.76	1462.50
14	6	2	10946.00	16604.00	160.70	0	Spot (Block14, Row2, Column6)	2186.02	2096.00	548.91	0.02	0.25	1200.00	1251.01	1200.00	270.87	0.02	0.22	91.00	78.00	0.00	896.00	986.02	1560815.00	3.45	1515.36	1545.00
14	7	2	11247.00	16606.00	178.35	0	Spot (Block14, Row2, Column7)	2084.05	1929.50	615.80	0.03	0.30	1193.00	1235.55	1193.00	252.58	0.02	0.20	85.00	70.00	0.00	736.50	891.05	1858969.00	3.36	1454.54	1488.50
14	8	2	11551.00	16606.00	217.30	0	Spot (Block14, Row2, Column8)	1382.55	1387.00	267.81	0.00	0.19	1199.00	1244.45	1199.00	292.49	0.02	0.24	39.00	6.00	0.00	188.00	183.55	1867829.00	0.47	1265.51	1270.00
14	1	3	9452.00	16900.00	147.50	0	Spot (Block14, Row3, Column1)	5573.63	4938.00	2880.58	0.05	0.52	1081.00	1104.93	1081.00	241.85	0.01	0.22	99.00	99.00	0.00	3857.00	4492.63	3305162.00	18.48	1956.67	1838.50
14	2	3	9747.00	16899.00	169.60	0	Spot (Block14, Row3, Column2)	1628.75	1608.00	356.31	0.01	0.22	1084.00	1122.63	1084.00	231.16	0.02	0.21	79.00	55.00	0.00	524.00	544.75	1303001.00	2.19	1300.15	1300.00
14	3	3	10044.00	16906.00	144.35	0	Spot (Block14, Row3, Column3)	15793.03	13517.00	9271.72	0.07	0.59	1174.00	1186.07	1174.00	265.97	0.00	0.22	100.00	100.00	0.00	12343.00	14619.03	9017821.00	54.92	4057.44	3123.00
14	4	3	10350.00	16907.00	145.65	0	Spot (Block14, Row3, Column4)	7341.53	7080.00	3566.83	0.02	0.49	1196.50	1208.13	1196.50	257.51	0.00	0.21	100.00	100.00	0.00	5883.50	6145.03	4258086.00	23.82	2578.01	2214.50
14	5	3	10652.00	16907.00	138.40	0	Spot (Block14, Row3, Column5)	11442.13	10606.00	5902.11	0.03	0.52	1220.00	1260.56	1220.00	278.35	0.01	0.22	100.00	100.00	0.00	9386.00	10222.13	6018562.00	36.58	3462.37	2959.00
14	6	3	10950.00	16909.00	182.20	0	Spot (Block14, Row3, Column6)	6176.79	5007.50	3476.76	0.09	0.56	1286.00	1308.20	1286.00	298.06	0.01	0.23	99.00	99.00	0.00	3721.50	4890.79	5769122.00	16.33	2438.00	2396.00
14	7	3	11255.00	16916.00	149.00	0	Spot (Block14, Row3, Column7)	4156.62	3640.50	1954.96	0.06	0.47	1221.00	1275.19	1221.00	277.41	0.02	0.22	99.00	93.00	0.00	2419.50	2935.62	2527222.00	10.39	1881.14	1798.00
14	8	3	11554.00	16922.00	154.95	0	Spot (Block14, Row3, Column8)	5277.76	4886.00	2111.50	0.03	0.40	1192.00	1224.77	1192.00	251.31	0.01	0.21	100.00	99.00	0.00	3694.00	4085.76	3462208.00	16.13	2236.32	2033.00
14	1	4	9451.00	17202.00	144.20	0	Spot (Block14, Row4, Column1)	7030.56	6257.00	3736.83	0.05	0.53	1091.00	1124.83	1091.00	224.98	0.01	0.20	100.00	100.00	0.00	5166.00	5939.56	3958205.00	26.25	2379.07	2074.00
14	2	4	9747.00	17206.00	203.95	0	Spot (Block14, Row4, Column2)	1528.73	1512.00	314.50	0.00	0.21	1091.00	1140.20	1091.00	247.51	0.02	0.22	65.00	44.00	0.00	421.00	437.73	1800841.00	1.57	1237.46	1194.00
14	3	4	10050.00	17202.00	144.80	0	Spot (Block14, Row4, Column3)	38469.64	36761.00	20057.93	0.02	0.52	1161.00	1188.10	1161.00	269.96	0.01	0.23	100.00	100.00	18.39	35600.00	37308.64	21966240.00	138.10	8792.44	7015.00
14	4	4	10342.00	17207.00	196.75	0	Spot (Block14, Row4, Column4)	1471.98	1395.00	286.74	0.02	0.19	1180.00	1201.69	1180.00	246.82	0.01	0.21	47.00	27.00	0.00	215.00	291.98	1622121.00	1.10	1330.69	1297.50
14	5	4	10640.00	17211.00	142.80	0	Spot (Block14, Row4, Column5)	4262.17	3960.50	2128.49	0.03	0.50	1211.00	1258.01	1211.00	269.51	0.02	0.21	100.00	99.00	0.00	2749.50	3051.17	2378293.00	11.15	2132.93	1939.00
14	6	4	10948.00	17209.00	199.45	0	Spot (Block14, Row4, Column6)	2130.41	2024.00	445.02	0.02	0.21	1279.00	1295.97	1279.00	272.22	0.01	0.21	95.00	75.00	0.00	745.00	851.41	2388192.00	3.07	1588.51	1590.00
14	7	4	11244.00	17213.00	147.95	0	Spot (Block14, Row4, Column7)	3447.86	2764.50	1689.40	0.10	0.49	1229.50	1286.70	1229.50	308.85	0.02	0.24	95.00	87.00	0.00	1535.00	2218.36	2054922.00	7.00	1777.39	1787.50
14	8	4	11551.00	17221.00	151.95	0	Spot (Block14, Row4, Column8)	1867.41	1785.00	442.23	0.02	0.24	1186.00	1227.87	1186.00	252.33	0.02	0.21	84.00	62.00	0.00	599.00	681.41	1178337.00	2.53	1426.48	1415.00
14	1	5	9451.00	17501.00	142.00	0	Spot (Block14, Row5, Column1)	12603.17	11505.00	6314.64	0.04	0.50	1109.00	1170.67	1109.00	248.74	0.02	0.21	100.00	100.00	0.00	10396.00	11494.17	6893935.00	45.96	3976.70	3282.50
14	2	5	9749.00	17504.00	152.80	0	Spot (Block14, Row5, Column2)	5653.91	5567.00	1942.99	0.01	0.34	1156.00	1182.41	1156.00	252.32	0.01	0.21	100.00	100.00	0.00	4411.00	4497.91	3652427.00	17.72	2163.10	2022.00
14	3	5	10045.00	17502.00	165.80	0	Spot (Block14, Row5, Column3)	2334.47	2189.00	778.12	0.03	0.33	1125.00	1173.06	1125.00	243.58	0.02	0.21	94.00	83.00	0.00	1064.00	1209.47	1781204.00	4.77	1424.35	1400.00
14	4	5	10347.00	17506.00	147.50	0	Spot (Block14, Row5, Column4)	3953.36	3564.00	1916.07	0.05	0.48	1166.00	1189.59	1166.00	256.10	0.01	0.22	100.00	94.00	0.00	2398.00	2787.36	2360156.00	10.79	1735.16	1730.00
14	5	5	10649.00	17511.00	143.35	0	Spot (Block14, Row5, Column5)	48037.80	55887.00	18968.65	0.07	0.39	1204.00	1264.70	1204.00	293.38	0.02	0.23	100.00	100.00	41.39	54683.00	46833.80	27045436.00	159.43	10697.44	6920.00
14	6	5	10946.00	17505.00	158.15	0	Spot (Block14, Row5, Column6)	2367.48	2201.00	683.18	0.03	0.29	1218.00	1286.31	1218.00	309.04	0.02	0.24	92.00	76.00	0.00	983.00	1149.48	1631194.00	3.50	1516.12	1511.50
14	7	5	11251.00	17515.00	184.65	0	Spot (Block14, Row5, Column7)	12380.12	10512.00	6726.63	0.07	0.54	1277.00	1323.83	1277.00	364.94	0.02	0.28	100.00	100.00	0.00	9235.00	11103.12	11884914.00	30.30	3727.74	3654.00
14	8	5	11550.00	17517.00	147.30	0	Spot (Block14, Row5, Column8)	7483.96	6217.50	4869.05	0.08	0.65	1194.00	1259.59	1194.00	306.99	0.02	0.24	99.00	96.00	0.00	5023.50	6289.96	4415535.00	20.28	2405.67	2167.00
14	1	6	9445.00	17800.00	175.90	0	Spot (Block14, Row6, Column1)	5504.08	4455.50	2972.90	0.09	0.54	1132.00	1189.95	1132.00	289.21	0.02	0.24	99.00	99.00	0.00	3323.50	4372.08	4755528.00	14.92	2119.74	2071.00
14	2	6	9750.00	17803.00	201.25	0	Spot (Block14, Row6, Column2)	6315.18	5927.00	2640.03	0.03	0.42	1188.00	1220.75	1188.00	292.47	0.01	0.24	100.00	100.00	0.00	4739.00	5127.18	7268767.00	17.42	2703.42	2684.50
14	3	6	10041.00	17804.00	144.45	0	Spot (Block14, Row6, Column3)	11008.06	10306.00	5686.44	0.03	0.52	1173.00	1186.44	1173.00	252.32	0.00	0.21	100.00	100.00	0.00	9133.00	9835.06	6263588.00	38.93	3296.07	2788.00
14	4	6	10347.00	17811.00	154.95	0	Spot (Block14, Row6, Column4)	2197.58	2090.00	656.51	0.02	0.30	1140.00	1178.94	1140.00	261.40	0.01	0.22	92.00	78.00	0.00	950.00	1057.58	1446005.00	3.90	1484.57	1522.50
14	5	6	10644.00	17809.00	142.50	0	Spot (Block14, Row6, Column5)	47445.05	56647.00	19981.35	0.08	0.42	1195.00	1245.79	1195.00	308.71	0.02	0.25	100.00	100.00	43.74	55452.00	46250.05	26142364.00	149.65	10958.63	7596.00
14	6	6	10943.00	17808.00	178.25	0	Spot (Block14, Row6, Column6)	1631.50	1614.00	376.94	0.00	0.23	1216.00	1276.40	1216.00	289.90	0.02	0.23	56.00	27.00	0.00	398.00	415.50	1453663.00	1.22	1370.07	1314.50
14	7	6	11244.00	17812.00	147.55	0	Spot (Block14, Row6, Column7)	8390.15	7332.00	4888.24	0.06	0.58	1198.00	1263.96	1198.00	314.39	0.02	0.25	100.00	100.00	0.00	6134.00	7192.15	4975358.00	22.67	2732.05	2433.00
14	8	6	11553.00	17823.00	147.20	0	Spot (Block14, Row6, Column8)	9176.47	7900.00	5553.44	0.07	0.61	1177.00	1209.03	1177.00	250.78	0.01	0.21	99.00	99.00	0.00	6723.00	7999.47	5386587.00	31.77	2954.38	2708.50
14	1	7	9443.00	18097.00	185.40	0	Spot (Block14, Row7, Column1)	1607.64	1584.00	323.47	0.01	0.20	1091.00	1137.68	1091.00	240.69	0.02	0.21	76.00	51.00	0.00	493.00	516.64	1552982.00	1.95	1248.78	1199.50
14	2	7	9743.00	18111.00	202.60	0	Spot (Block14, Row7, Column2)	1388.55	1385.00	279.83	0.00	0.20	1090.00	1149.76	1090.00	247.74	0.02	0.22	52.00	22.00	0.00	295.00	298.55	1613493.00	0.96	1256.03	1287.50
14	3	7	10030.00	18103.00	211.40	0	Spot (Block14, Row7, Column3)	1304.61	1298.00	275.46	0.00	0.21	1099.00	1160.75	1099.00	235.39	0.02	0.20	43.00	19.00	0.00	199.00	205.61	1664688.00	0.61	1239.16	1206.00
14	4	7	10345.00	18107.00	154.65	0	Spot (Block14, Row7, Column4)	1427.27	1409.00	271.42	0.01	0.19	1159.00	1173.52	1159.00	242.48	0.01	0.21	52.00	21.00	0.00	250.00	268.27	936287.00	1.05	1300.11	1208.50
14	5	7	10644.00	18110.00	191.20	0	Spot (Block14, Row7, Column5)	2330.28	2169.00	691.12	0.03	0.30	1193.00	1238.94	1193.00	317.81	0.02	0.26	91.00	75.00	0.00	976.00	1137.28	2407176.00	3.43	1531.66	1492.00
14	6	7	10939.00	18111.00	183.55	0	Spot (Block14, Row7, Column6)	8242.48	8274.00	3268.28	0.00	0.40	1282.00	1324.37	1282.00	356.74	0.01	0.27	100.00	100.00	0.00	6992.00	6960.48	7772660.00	19.39	3003.33	3026.00
14	7	7	11234.00	18112.00	147.00	0	Spot (Block14, Row7, Column7)	7256.69	6217.50	3875.67	0.07	0.53	1197.00	1239.50	1197.00	282.08	0.02	0.23	100.00	100.00	0.00	5020.50	6059.69	4266935.00	21.33	2495.87	2384.00
14	8	7	11546.00	18119.00	197.55	0	Spot (Block14, Row7, Column8)	2481.98	2478.00	533.40	0.00	0.21	1163.00	1173.38	1163.00	234.64	0.00	0.20	99.00	97.00	0.00	1315.00	1318.98	2735145.00	5.58	1591.20	1589.50
14	1	8	9432.00	18405.00	147.40	0	Spot (Block14, Row8, Column1)	2204.95	1799.00	1985.90	0.09	0.90	1089.00	1129.72	1089.00	220.24	0.02	0.19	95.00	76.00	0.00	710.00	1115.95	1303128.00	4.88	1381.11	1362.00
14	2	8	9745.00	18405.00	157.55	0	Spot (Block14, Row8, Column2)	1801.32	1699.00	438.94	0.03	0.24	1087.00	1124.99	1087.00	221.85	0.01	0.20	90.00	70.00	0.00	612.00	714.32	1219495.00	3.05	1289.04	1282.50
14	3	8	10036.00	18403.00	147.35	0	Spot (Block14, Row8, Column3)	3002.85	2603.00	1426.32	0.06	0.47	1093.00	1154.68	1093.00	241.89	0.02	0.21	97.00	85.00	0.00	1510.00	1909.85	1771682.00	7.64	1605.31	1604.00
14	4	8	10341.00	18409.00	145.75	0	Spot (Block14, Row8, Column4)	11997.25	11517.00	5732.19	0.02	0.48	1178.00	1179.95	1178.00	248.52	0.00	0.21	100.00	100.00	0.00	10339.00	10819.25	6898417.00	43.53	3628.15	2998.00
14	5	8	10635.00	18412.00	184.25	0	Spot (Block14, Row8, Column5)	1425.79	1473.00	301.76	0.01	0.21	1179.00	1197.42	1179.00	286.62	0.01	0.24	50.00	14.00	0.00	294.00	246.79	1353075.00	0.80	1234.12	1162.00
14	6	8	10943.00	18410.00	156.65	0	Spot (Block14, Row8, Column6)	10913.47	8893.00	6214.53	0.09	0.57	1202.00	1268.58	1202.00	356.01	0.02	0.28	100.00	100.00	0.00	7691.00	9711.47	7366592.00	27.09	2901.98	2787.00
14	7	8	11244.00	18408.00	149.35	0	Spot (Block14, Row8, Column7)	3228.69	2965.00	1162.20	0.04	0.36	1196.00	1235.74	1196.00	288.80	0.01	0.23	99.00	94.00	0.00	1769.00	2032.69	1969501.00	6.90	1666.17	1636.50
14	8	8	11514.00	18408.00	172.05	0	Spot (Block14, Row8, Column8)	1823.27	1630.00	1122.01	0.05	0.62	1161.50	1172.54	1161.50	235.93	0.00	0.20	76.00	49.00	0.00	468.50	661.77	1506025.00	2.76	1305.61	1307.00
15	1	1	13957.00	16326.00	155.95	0	Spot (Block15, Row1, Column1)	18145.64	15620.00	10547.02	0.07	0.58	135.00	148.55	135.00	54.73	0.04	0.37	100.00	100.00	0.00	15485.00	18010.64	12121286.00	328.81	3466.52	2425.00
15	2	1	14251.00	16331.00	146.20	0	Spot (Block15, Row1, Column2)	540.03	513.00	187.33	0.02	0.35	124.00	133.74	124.00	43.94	0.03	0.33	100.00	100.00	0.00	389.00	416.03	314299.00	9.25	247.25	207.00
15	3	1	14560.00	16333.00	163.70	0	Spot (Block15, Row1, Column3)	276.90	271.00	95.33	0.01	0.34	114.00	114.77	114.00	17.60	0.00	0.15	100.00	99.00	0.00	157.00	162.90	206287.00	9.21	155.61	152.00
15	4	1	14849.00	16329.00	164.90	0	Spot (Block15, Row1, Column4)	270.57	275.00	82.32	0.01	0.30	112.00	112.65	112.00	17.45	0.00	0.15	100.00	98.00	0.00	163.00	158.57	203739.00	9.05	157.24	154.00
15	5	1	15157.00	16333.00	157.90	0	Spot (Block15, Row1, Column5)	429.34	343.50	258.51	0.10	0.60	113.00	113.25	113.00	15.40	0.00	0.14	100.00	100.00	0.00	230.50	316.34	295388.00	20.52	177.24	176.00
15	6	1	15447.00	16332.00	153.30	0	Spot (Block15, Row1, Column6)	502.71	435.50	239.10	0.06	0.48	113.00	114.62	113.00	16.19	0.01	0.14	100.00	100.00	0.00	322.50	389.71	323745.00	23.96	196.93	183.00
15	7	1	15757.00	16341.00	119.75	0	Spot (Block15, Row1, Column7)	1061.76	970.50	416.34	0.04	0.39	111.00	122.79	111.00	101.51	0.04	0.83	100.00	99.00	0.00	859.50	950.76	403468.00	9.25	346.31	277.00
15	8	1	16049.00	16346.00	149.20	0	Spot (Block15, Row1, Column8)	45966.61	48838.00	18094.09	0.03	0.39	113.00	141.45	113.00	133.32	0.10	0.94	100.00	100.00	32.35	48725.00	45853.61	27993836.00	343.73	7670.87	6166.00
15	1	2	13952.00	16624.00	147.00	-50	Spot (Block15, Row2, Column1)	145.29	145.00	14.58	0.00	0.10	133.00	141.78	133.00	42.81	0.03	0.30	1.00	0.00	0.00	12.00	12.29	85283.00	0.08	140.01	140.00
15	2	2	14252.00	16631.00	129.35	0	Spot (Block15, Row2, Column2)	373.35	371.50	94.76	0.00	0.25	118.00	122.46	118.00	24.32	0.02	0.20	100.00	100.00	0.00	253.50	255.35	168008.00	10.31	200.58	194.00
15	3	2	14550.00	16645.00	150.30	0	Spot (Block15, Row2, Column3)	125.43	121.00	21.42	0.02	0.17	105.00	106.60	105.00	17.27	0.01	0.16	45.00	14.00	0.00	16.00	20.43	77139.00	1.09	115.11	111.00
15	4	2	14870.00	16635.00	193.10	0	Spot (Block15, Row2, Column4)	193.96	198.00	34.14	0.01	0.18	104.00	105.32	104.00	16.25	0.01	0.15	97.00	90.00	0.00	94.00	89.96	203465.00	5.45	134.58	124.00
15	5	2	15153.00	16638.00	221.55	0	Spot (Block15, Row2, Column5)	182.04	186.00	29.92	0.01	0.16	106.00	106.97	106.00	16.56	0.00	0.15	97.00	89.00	0.00	80.00	76.04	255406.00	4.53	126.37	127.00
15	6	2	15452.00	16622.00	262.50	0	Spot (Block15, Row2, Column6)	125.52	119.00	23.28	0.02	0.19	104.00	104.53	104.00	16.44	0.00	0.16	47.00	25.00	0.00	15.00	21.52	251034.00	1.28	106.30	106.00
15	7	2	15751.00	16610.00	174.70	0	Spot (Block15, Row2, Column7)	128.18	126.00	23.33	0.01	0.18	102.00	103.09	102.00	15.44	0.00	0.15	64.00	39.00	0.00	24.00	26.18	109468.00	1.63	111.62	110.00
15	8	2	16054.00	16638.00	147.00	-50	Spot (Block15, Row2, Column8)	111.93	113.00	13.80	0.00	0.12	101.00	121.06	101.00	107.82	0.08	0.89	0.00	0.00	0.00	12.00	10.93	66152.00	-0.08	113.31	114.00
15	1	3	13948.00	16928.00	156.45	0	Spot (Block15, Row3, Column1)	422.63	355.50	211.18	0.08	0.50	115.00	116.09	115.00	33.28	0.00	0.29	100.00	98.00	0.00	240.50	307.63	284008.00	9.21	181.89	177.50
15	2	3	14268.00	16930.00	168.50	0	Spot (Block15, Row3, Column2)	140.53	136.00	19.97	0.01	0.14	102.00	104.04	102.00	17.60	0.01	0.17	86.00	46.00	0.00	34.00	38.53	110597.00	2.07	119.49	113.00
15	3	3	14552.00	16932.00	144.70	0	Spot (Block15, Row3, Column3)	1329.88	1184.50	685.25	0.05	0.52	105.00	108.18	105.00	20.26	0.01	0.19	100.00	100.00	0.00	1079.50	1224.88	747395.00	60.31	449.98	275.50
15	4	3	14856.00	16935.00	149.15	0	Spot (Block15, Row3, Column4)	432.46	378.00	215.67	0.06	0.50	106.00	108.50	106.00	18.93	0.01	0.17	100.00	100.00	0.00	272.00	326.46	263367.00	17.11	182.47	175.00
15	5	3	15154.00	16928.00	143.80	0	Spot (Block15, Row3, Column5)	1062.01	990.00	595.04	0.03	0.56	102.00	103.89	102.00	20.07	0.01	0.19	100.00	100.00	0.00	888.00	960.01	598974.00	47.74	312.28	216.50
15	6	3	15459.00	16925.00	193.80	0	Spot (Block15, Row3, Column6)	231.49	199.00	90.73	0.07	0.39	95.00	96.84	95.00	21.00	0.01	0.22	97.00	92.00	0.00	104.00	136.49	246079.00	6.41	129.84	128.00
15	7	3	15769.00	16941.00	173.90	0	Spot (Block15, Row3, Column7)	152.06	145.00	38.72	0.02	0.25	90.00	90.14	90.00	15.59	0.00	0.17	92.00	70.00	0.00	55.00	62.06	128642.00	3.97	108.19	108.00
15	8	3	16050.00	16949.00	157.65	0	Spot (Block15, Row3, Column8)	183.70	188.00	25.92	0.01	0.14	94.00	93.88	94.00	15.08	0.00	0.16	99.00	96.00	0.00	94.00	89.70	124735.00	5.95	128.19	122.00
15	1	4	13942.00	17228.00	149.85	0	Spot (Block15, Row4, Column1)	522.63	465.50	251.05	0.05	0.48	107.00	108.64	107.00	31.45	0.01	0.29	100.00	100.00	0.00	358.50	415.63	320896.00	13.16	220.55	182.00
15	2	4	14251.00	17211.00	225.90	0	Spot (Block15, Row4, Column2)	117.30	116.00	15.30	0.00	0.13	93.00	94.77	93.00	16.33	0.01	0.17	66.00	26.00	0.00	23.00	24.30	171957.00	1.38	103.15	102.00
15	3	4	14553.00	17227.00	149.30	0	Spot (Block15, Row4, Column3)	2361.32	1960.00	1576.60	0.08	0.67	100.00	104.37	100.00	23.20	0.02	0.22	100.00	100.00	0.00	1860.00	2261.32	1442766.00	97.28	553.25	399.50
15	4	4	14850.00	17230.00	147.00	-50	Spot (Block15, Row4, Column4)	105.43	105.00	8.69	0.00	0.08	98.00	97.96	98.00	20.31	0.00	0.21	7.00	0.00	0.00	7.00	7.43	62101.00	0.37	108.31	107.00
15	5	4	15144.00	17220.00	153.05	0	Spot (Block15, Row4, Column5)	239.17	186.00	380.98	0.11	1.59	90.00	91.68	90.00	21.95	0.01	0.24	99.00	90.00	0.00	96.00	149.17	154503.00	6.72	133.66	127.00
15	6	4	15445.00	17211.00	207.80	0	Spot (Block15, Row4, Column6)	103.95	102.00	16.56	0.01	0.16	81.00	82.37	81.00	18.44	0.01	0.22	55.00	19.00	0.00	21.00	22.95	127854.00	1.17	91.19	91.00
15	7	4	15742.00	17251.00	182.25	0	Spot (Block15, Row4, Column7)	87.94	88.00	13.28	0.00	0.15	74.00	74.60	74.00	13.95	0.00	0.19	50.00	16.00	0.00	14.00	13.94	81956.00	0.96	79.01	76.00
15	8	4	16075.00	17238.00	135.20	0	Spot (Block15, Row4, Column8)	121.40	116.00	26.64	0.02	0.22	81.00	81.01	81.00	15.31	0.00	0.19	88.00	59.00	0.00	35.00	40.40	59850.00	2.64	101.55	102.00
15	1	5	13948.00	17534.00	151.30	0	Spot (Block15, Row5, Column1)	518.72	472.00	242.80	0.04	0.47	112.00	114.47	112.00	24.02	0.01	0.21	100.00	99.00	0.00	360.00	406.72	323681.00	16.83	221.23	176.00
15	2	5	14248.00	17526.00	160.70	0	Spot (Block15, Row5, Column2)	253.88	256.00	67.96	0.00	0.27	92.00	93.62	92.00	15.54	0.01	0.17	99.00	98.00	0.00	164.00	161.88	181521.00	10.31	139.87	124.50
15	3	5	14548.00	17526.00	175.35	0	Spot (Block15, Row5, Column3)	127.32	121.00	21.97	0.02	0.17	86.00	87.86	86.00	16.76	0.01	0.19	92.00	53.00	0.00	35.00	41.32	109367.00	2.35	104.31	104.00
15	4	5	14838.00	17531.00	166.35	0	Spot (Block15, Row5, Column4)	109.70	108.00	18.28	0.01	0.17	78.00	78.52	78.00	14.86	0.00	0.19	83.00	52.00	0.00	30.00	31.70	84359.00	2.10	92.94	93.50
15	5	5	15143.00	17519.00	158.65	0	Spot (Block15, Row5, Column5)	305.56	212.00	253.77	0.16	0.83	74.00	74.24	74.00	15.24	0.00	0.21	96.00	90.00	0.00	138.00	231.56	211446.00	15.18	135.84	99.00
15	6	5	15449.00	17534.00	147.00	-50	Spot (Block15, Row5, Column6)	67.35	68.00	12.47	0.00	0.19	70.00	69.72	70.00	14.32	0.00	0.21	7.00	0.00	0.00	-2.00	-2.65	39940.00	-0.17	62.23	65.00
15	7	5	15782.00	17523.00	254.20	0	Spot (Block15, Row5, Column7)	82.31	81.00	16.15	0.01	0.20	65.00	64.41	65.00	11.90	0.00	0.18	60.00	35.00	0.00	16.00	17.31	153599.00	1.50	71.64	71.00
15	8	5	16080.00	17516.00	169.00	0	Spot (Block15, Row5, Column8)	91.76	91.00	13.20	0.00	0.14	75.00	74.61	75.00	14.13	0.00	0.19	54.00	19.00	0.00	16.00	16.76	72582.00	1.21	76.71	75.00
15	1	6	13939.00	17831.00	169.65	0	Spot (Block15, Row6, Column1)	421.62	374.00	188.60	0.05	0.45	119.00	121.28	119.00	24.27	0.01	0.20	100.00	100.00	0.00	255.00	302.62	336456.00	12.37	194.87	194.00
15	2	6	14232.00	17836.00	194.75	0	Spot (Block15, Row6, Column2)	239.48	220.00	59.12	0.04	0.25	94.00	96.87	94.00	20.28	0.01	0.21	100.00	98.00	0.00	126.00	145.48	256718.00	7.03	142.05	135.00
15	3	6	14524.00	17826.00	160.85	0	Spot (Block15, Row6, Column3)	170.70	142.50	82.45	0.08	0.48	78.00	79.03	78.00	13.52	0.01	0.17	89.00	76.00	0.00	64.50	92.70	121883.00	6.78	107.33	101.00
15	4	6	14835.00	17865.00	173.75	0	Spot (Block15, Row6, Column4)	97.56	98.00	11.63	0.00	0.12	71.00	70.89	71.00	11.73	0.00	0.17	91.00	60.00	0.00	27.00	26.56	82440.00	2.27	82.88	82.00
15	5	6	15146.00	17830.00	154.25	0	Spot (Block15, Row6, Column5)	165.26	173.00	44.77	0.02	0.27	69.00	69.22	69.00	13.34	0.00	0.19	100.00	98.00	0.00	104.00	96.26	108743.00	7.20	96.61	93.00
15	6	6	15448.00	17835.00	147.00	-50	Spot (Block15, Row6, Column6)	72.04	72.00	8.77	0.00	0.12	68.00	67.01	68.00	11.65	0.01	0.17	21.00	1.00	0.00	4.00	4.04	42146.00	0.43	72.58	73.00
15	7	6	15748.00	17836.00	147.00	-50	Spot (Block15, Row6, Column7)	73.28	73.00	8.60	0.00	0.12	66.00	65.41	66.00	11.76	0.00	0.18	31.00	2.00	0.00	7.00	7.28	43307.00	0.67	68.17	68.00
15	8	6	16078.00	17849.00	157.75	0	Spot (Block15, Row6, Column8)	102.63	101.50	11.57	0.00	0.11	72.00	72.73	72.00	13.69	0.00	0.19	94.00	55.00	0.00	29.50	30.63	70815.00	2.18	81.79	83.00
15	1	7	13924.00	18136.00	137.10	0	Spot (Block15, Row7, Column1)	155.05	163.50	26.72	0.02	0.17	109.00	110.37	109.00	20.30	0.01	0.18	70.00	55.00	0.00	54.50	46.05	78457.00	2.20	133.85	128.00
15	2	7	14245.00	18127.00	147.00	-50	Spot (Block15, Row7, Column2)	93.54	93.00	13.47	0.00	0.14	87.00	89.11	87.00	17.06	0.01	0.19	22.00	1.00	0.00	6.00	6.54	54817.00	0.26	89.81	87.00
15	3	7	14545.00	18129.00	147.00	-50	Spot (Block15, Row7, Column3)	70.91	72.00	7.99	0.01	0.11	72.00	72.49	72.00	13.35	0.00	0.18	1.00	0.00	0.00	0.00	-1.09	41695.00	-0.12	69.11	69.00
15	4	7	14848.00	18109.00	217.70	0	Spot (Block15, Row7, Column4)	76.45	76.00	9.73	0.00	0.13	67.00	66.11	67.00	11.05	0.01	0.17	42.00	8.00	0.00	9.00	9.45	103280.00	0.94	72.27	72.00
15	5	7	15146.00	18133.00	147.00	-50	Spot (Block15, Row7, Column5)	62.93	64.00	12.39	0.01	0.20	66.00	65.18	66.00	10.75	0.01	0.16	13.00	1.00	0.00	-2.00	-3.07	37129.00	-0.21	55.22	56.00
15	6	7	15446.00	18135.00	147.00	-50	Spot (Block15, Row7, Column6)	67.27	66.50	10.80	0.01	0.16	67.00	66.46	67.00	11.14	0.00	0.17	18.00	2.00	0.00	-0.50	0.27	39691.00	0.07	69.26	71.00
15	7	7	15746.00	18137.00	147.00	-50	Spot (Block15, Row7, Column7)	63.32	66.00	13.57	0.02	0.21	67.00	67.24	67.00	11.78	0.00	0.18	11.00	0.00	0.00	-1.00	-3.68	37613.00	-0.33	72.71	72.50
15	8	7	16056.00	18144.00	195.05	0	Spot (Block15, Row7, Column8)	106.00	105.00	13.81	0.00	0.13	71.00	70.11	71.00	12.03	0.01	0.17	97.00	74.00	0.00	34.00	35.00	114061.00	2.98	85.06	86.00
15	1	8	13941.00	18434.00	140.35	0	Spot (Block15, Row8, Column1)	431.60	361.00	383.34	0.08	0.89	94.00	93.84	94.00	18.26	0.00	0.19	100.00	100.00	0.00	267.00	337.60	230042.00	18.49	179.99	165.00
15	2	8	14189.00	18435.00	234.00	0	Spot (Block15, Row8, Column2)	89.10	89.00	10.75	0.00	0.12	79.00	79.41	79.00	14.71	0.00	0.19	33.00	4.00	0.00	10.00	10.10	140689.00	0.66	83.69	81.00
15	3	8	14543.00	18429.00	147.00	-50	Spot (Block15, Row8, Column3)	73.52	76.00	14.09	0.01	0.19	67.00	66.80	67.00	12.88	0.00	0.19	42.00	4.00	0.00	9.00	6.52	43378.00	0.52	76.04	79.00
15	4	8	14861.00	18400.00	204.10	0	Spot (Block15, Row8, Column4)	73.94	74.00	9.29	0.00	0.13	63.00	62.02	63.00	11.55	0.01	0.19	48.00	7.00	0.00	11.00	10.94	87548.00	1.03	67.51	68.00
15	5	8	15144.00	18433.00	147.00	-50	Spot (Block15, Row8, Column5)	66.42	66.00	11.97	0.00	0.18	65.00	63.68	65.00	10.95	0.01	0.17	24.00	5.00	0.00	1.00	1.42	39190.00	0.25	59.04	60.00
15	6	8	15444.00	18435.00	147.00	-50	Spot (Block15, Row8, Column6)	69.80	71.00	12.38	0.01	0.18	66.00	64.81	66.00	11.03	0.01	0.17	27.00	5.00	0.00	5.00	3.80	41394.00	0.45	68.93	71.00
15	7	8	15745.00	18437.00	147.00	-50	Spot (Block15, Row8, Column7)	63.45	66.00	10.71	0.02	0.17	64.00	63.50	64.00	11.39	0.00	0.18	8.00	0.00	0.00	2.00	-0.55	37179.00	-0.00	58.97	61.00
15	8	8	16032.00	18440.00	178.20	0	Spot (Block15, Row8, Column8)	121.09	115.00	27.57	0.02	0.23	67.00	65.59	67.00	11.71	0.01	0.18	99.00	94.00	0.00	48.00	54.09	107895.00	4.74	83.58	83.00
16	1	1	18459.00	16354.00	155.55	0	Spot (Block16, Row1, Column1)	17447.82	14859.50	9713.34	0.07	0.56	193.00	202.93	193.00	54.66	0.02	0.27	100.00	100.00	0.00	14666.50	17254.82	11655143.00	315.47	3042.30	2295.50
16	2	1	18756.00	16354.00	148.95	0	Spot (Block16, Row1, Column2)	670.62	662.00	225.73	0.01	0.34	192.00	198.03	192.00	35.53	0.01	0.18	100.00	100.00	0.00	470.00	478.62	407069.00	13.30	315.63	288.00
16	3	1	19054.00	16359.00	154.40	0	Spot (Block16, Row1, Column3)	468.09	397.00	182.01	0.07	0.39	189.00	190.00	189.00	15.08	0.00	0.08	99.00	99.00	0.00	208.00	279.09	307535.00	18.45	249.32	251.50
16	4	1	19349.00	16360.00	148.70	0	Spot (Block16, Row1, Column4)	553.26	508.00	146.43	0.04	0.26	190.00	191.05	190.00	18.82	0.00	0.10	100.00	100.00	0.00	318.00	363.26	332512.00	19.24	288.78	283.00
16	5	1	19656.00	16364.00	147.85	0	Spot (Block16, Row1, Column5)	1616.36	1318.00	1057.29	0.09	0.65	194.00	195.64	194.00	22.65	0.00	0.12	100.00	100.00	0.00	1124.00	1422.36	961735.00	62.72	470.91	398.00
16	6	1	19951.00	16359.00	146.45	0	Spot (Block16, Row1, Column6)	1608.40	1521.50	845.51	0.02	0.53	198.00	201.73	198.00	22.85	0.01	0.11	100.00	100.00	0.00	1323.50	1410.40	939307.00	61.57	557.13	458.50
16	7	1	20254.00	16363.00	117.35	0	Spot (Block16, Row1, Column7)	2464.76	2406.00	966.07	0.01	0.39	205.00	219.70	205.00	125.20	0.03	0.57	100.00	100.00	0.00	2201.00	2259.76	889778.00	17.93	777.58	699.50
16	8	1	20549.00	16368.00	149.45	0	Spot (Block16, Row1, Column8)	48198.26	51017.00	16852.74	0.02	0.35	230.00	264.60	230.00	168.90	0.06	0.64	100.00	100.00	35.26	50787.00	47968.26	29256536.00	283.80	9373.90	6723.00
16	1	2	18477.00	16647.00	227.20	0	Spot (Block16, Row2, Column1)	211.86	210.00	19.07	0.00	0.09	195.00	202.47	195.00	45.23	0.02	0.22	7.00	0.00	0.00	15.00	16.86	314399.00	0.21	198.48	198.00
16	2	2	18756.00	16658.00	135.55	0	Spot (Block16, Row2, Column2)	553.20	551.00	148.46	0.00	0.27	194.00	195.11	194.00	18.47	0.00	0.09	100.00	100.00	0.00	357.00	359.20	273283.00	19.38	288.56	290.50
16	3	2	19053.00	16633.00	208.35	0	Spot (Block16, Row2, Column3)	215.85	215.00	15.96	0.00	0.07	191.00	192.50	191.00	17.50	0.00	0.09	68.00	27.00	0.00	24.00	24.85	267228.00	1.33	198.59	200.00
16	4	2	19353.00	16659.00	185.30	0	Spot (Block16, Row2, Column4)	425.24	415.00	95.24	0.01	0.22	193.00	195.18	193.00	21.25	0.00	0.11	99.00	99.00	0.00	222.00	232.24	411208.00	10.83	263.20	272.00
16	5	2	19654.00	16658.00	187.10	0	Spot (Block16, Row2, Column5)	429.27	416.00	77.37	0.01	0.18	195.00	197.35	195.00	20.67	0.01	0.10	100.00	98.00	0.00	221.00	234.27	421969.00	11.22	264.78	267.50
16	6	2	19946.00	16676.00	166.35	0	Spot (Block16, Row2, Column6)	322.22	302.50	65.41	0.03	0.20	201.00	207.78	201.00	34.27	0.01	0.16	94.00	80.00	0.00	101.50	121.22	246173.00	3.34	240.37	230.00
16	7	2	20258.00	16664.00	156.85	0	Spot (Block16, Row2, Column7)	397.19	382.00	90.24	0.02	0.23	204.00	204.93	204.00	21.53	0.00	0.11	100.00	99.00	0.00	178.00	193.19	268503.00	8.93	251.99	236.00
16	8	2	20555.00	16667.00	147.00	-50	Spot (Block16, Row2, Column8)	227.39	226.00	17.54	0.00	0.08	214.00	233.67	214.00	109.41	0.04	0.47	0.00	0.00	0.00	12.00	13.39	133933.00	-0.06	224.29	221.00
16	1	3	18452.00	16953.00	152.60	0	Spot (Block16, Row3, Column1)	1009.34	815.00	573.62	0.09	0.57	197.00	198.64	197.00	22.03	0.00	0.11	100.00	100.00	0.00	618.00	812.34	642947.00	36.81	374.41	335.50
16	2	3	18745.00	16927.00	113.20	0	Spot (Block16, Row3, Column2)	245.90	244.00	24.90	0.00	0.10	198.00	201.62	198.00	30.11	0.01	0.15	67.00	33.00	0.00	46.00	47.90	82131.00	1.47	222.66	221.00
16	3	3	19043.00	16960.00	154.90	0	Spot (Block16, Row3, Column3)	515.19	466.00	235.31	0.04	0.46	197.00	199.44	197.00	22.15	0.01	0.11	99.00	99.00	0.00	269.00	318.19	339508.00	14.25	271.77	267.50
16	4	3	19352.00	16961.00	148.40	0	Spot (Block16, Row3, Column4)	1136.85	1083.00	551.31	0.02	0.48	196.00	198.33	196.00	21.54	0.01	0.11	100.00	100.00	0.00	887.00	940.85	685523.00	43.56	398.13	341.00
16	5	3	19663.00	16965.00	162.95	0	Spot (Block16, Row3, Column5)	395.77	391.00	115.25	0.01	0.29	199.00	206.53	199.00	35.16	0.02	0.17	98.00	95.00	0.00	192.00	196.77	291685.00	5.38	257.98	259.00
16	6	3	19956.00	16964.00	208.95	0	Spot (Block16, Row3, Column6)	2345.10	1936.50	1112.35	0.08	0.47	209.00	224.25	209.00	48.57	0.03	0.22	100.00	100.00	0.00	1727.50	2136.10	2917306.00	43.67	781.21	795.00
16	7	3	20259.00	16972.00	148.55	0	Spot (Block16, Row3, Column7)	719.25	650.00	319.89	0.04	0.44	205.00	212.34	205.00	36.96	0.02	0.17	100.00	100.00	0.00	445.00	514.25	433709.00	13.71	336.65	293.00
16	8	3	20555.00	16971.00	153.85	0	Spot (Block16, Row3, Column8)	810.86	772.50	281.86	0.02	0.35	204.00	206.22	204.00	22.01	0.00	0.11	100.00	100.00	0.00	568.50	606.86	522192.00	27.48	364.36	332.00
16	1	4	18449.00	17253.00	150.65	0	Spot (Block16, Row4, Column1)	1101.58	1038.50	500.13	0.03	0.45	200.00	204.46	200.00	32.98	0.01	0.16	100.00	100.00	0.00	838.50	901.58	682982.00	27.20	433.07	381.50
16	2	4	18753.00	17259.00	170.55	0	Spot (Block16, Row4, Column2)	1704.12	1659.00	747.91	0.01	0.44	202.00	211.44	202.00	43.07	0.02	0.20	100.00	100.00	0.00	1457.00	1502.12	1378634.00	34.66	526.23	513.00
16	3	4	19053.00	17257.00	150.10	0	Spot (Block16, Row4, Column3)	4791.91	4588.00	2467.82	0.02	0.51	201.00	212.66	201.00	46.97	0.02	0.22	100.00	100.00	0.00	4387.00	4590.91	2951814.00	97.49	1335.23	1129.00
16	4	4	19348.00	17250.00	207.90	0	Spot (Block16, Row4, Column4)	219.38	218.00	16.21	0.00	0.07	196.00	199.60	196.00	23.47	0.01	0.12	44.00	7.00	0.00	22.00	23.38	270275.00	0.84	204.40	202.50
16	5	4	19650.00	17266.00	150.40	0	Spot (Block16, Row4, Column5)	325.51	301.50	111.63	0.03	0.34	197.00	199.15	197.00	23.22	0.00	0.12	96.00	92.00	0.00	104.50	128.51	201814.00	5.44	241.82	232.00
16	6	4	19955.00	17261.00	188.10	0	Spot (Block16, Row4, Column6)	675.93	665.00	129.42	0.01	0.19	204.00	211.72	204.00	37.00	0.02	0.17	100.00	100.00	0.00	461.00	471.93	672553.00	12.55	348.11	319.00
16	7	4	20247.00	17266.00	148.15	0	Spot (Block16, Row4, Column7)	814.86	662.00	493.14	0.09	0.61	205.00	209.97	205.00	25.44	0.01	0.12	100.00	100.00	0.00	457.00	609.86	489733.00	23.78	358.87	295.00
16	8	4	20556.00	17272.00	154.60	0	Spot (Block16, Row4, Column8)	467.64	476.50	114.91	0.01	0.25	205.00	206.31	205.00	19.64	0.00	0.10	100.00	100.00	0.00	271.50	262.64	305836.00	13.31	269.12	274.00
16	1	5	18452.00	17554.00	146.70	0	Spot (Block16, Row5, Column1)	1129.74	1064.50	533.94	0.03	0.47	203.00	211.59	203.00	40.36	0.02	0.19	100.00	100.00	0.00	861.50	926.74	662026.00	22.75	434.49	361.00
16	2	5	18752.00	17559.00	152.70	0	Spot (Block16, Row5, Column2)	797.96	771.00	258.41	0.01	0.32	204.00	215.20	204.00	47.06	0.02	0.22	100.00	99.00	0.00	567.00	593.96	508298.00	12.38	356.95	338.00
16	3	5	19052.00	17555.00	156.25	0	Spot (Block16, Row5, Column3)	4605.54	4172.00	2384.31	0.04	0.52	203.00	216.54	203.00	52.38	0.03	0.24	100.00	100.00	0.00	3969.00	4402.54	3108741.00	83.80	964.08	866.00
16	4	5	19352.00	17563.00	155.15	0	Spot (Block16, Row5, Column4)	533.92	526.00	187.18	0.01	0.35	194.00	202.06	194.00	43.67	0.02	0.22	99.00	95.00	0.00	332.00	339.92	353987.00	7.60	275.18	275.00
16	5	5	19653.00	17566.00	146.90	0	Spot (Block16, Row5, Column5)	7745.14	7147.00	4139.68	0.03	0.53	196.00	201.45	196.00	35.82	0.01	0.18	100.00	100.00	0.00	6951.00	7549.14	4530905.00	210.58	1810.36	1325.00
16	6	5	19954.00	17560.00	166.30	0	Spot (Block16, Row5, Column6)	340.98	321.00	58.55	0.03	0.17	199.00	202.53	199.00	25.38	0.01	0.13	99.00	97.00	0.00	122.00	141.98	261869.00	5.46	242.57	235.00
16	7	5	20256.00	17564.00	192.20	0	Spot (Block16, Row5, Column7)	865.28	807.50	331.90	0.03	0.38	201.00	206.21	201.00	26.92	0.01	0.13	100.00	100.00	0.00	606.50	664.28	901621.00	24.49	386.94	391.50
16	8	5	20557.00	17571.00	147.50	0	Spot (Block16, Row5, Column8)	1935.85	1541.00	1287.38	0.10	0.67	202.00	205.15	202.00	22.78	0.01	0.11	100.00	100.00	0.00	1339.00	1733.85	1157641.00	75.96	526.87	450.50
16	1	6	18448.00	17853.00	208.05	0	Spot (Block16, Row6, Column1)	2122.40	1734.00	1126.53	0.09	0.53	210.00	229.34	210.00	60.10	0.04	0.26	100.00	100.00	0.00	1524.00	1912.40	2612673.00	31.50	712.11	696.50
16	2	6	18752.00	17856.00	194.95	0	Spot (Block16, Row6, Column2)	643.53	618.00	188.72	0.02	0.29	204.00	215.28	204.00	42.02	0.02	0.20	100.00	100.00	0.00	414.00	439.53	690512.00	10.19	333.60	328.00
16	3	6	19043.00	17856.00	146.80	0	Spot (Block16, Row6, Column3)	2653.55	2509.00	1443.14	0.02	0.54	200.00	208.47	200.00	41.37	0.02	0.20	100.00	100.00	0.00	2309.00	2453.55	1554978.00	59.11	728.63	559.00
16	4	6	19346.00	17866.00	157.65	0	Spot (Block16, Row6, Column4)	295.80	295.00	30.34	0.00	0.10	196.00	198.80	196.00	25.92	0.01	0.13	99.00	94.00	0.00	99.00	99.80	203509.00	3.74	234.43	226.00
16	5	6	19651.00	17865.00	146.25	0	Spot (Block16, Row6, Column5)	7303.46	6550.50	4492.08	0.05	0.62	201.00	205.54	201.00	35.59	0.01	0.17	100.00	100.00	0.00	6349.50	7102.46	4250611.00	199.44	1475.00	1226.00
16	6	6	19952.00	17858.00	187.60	0	Spot (Block16, Row6, Column6)	284.99	284.00	61.81	0.00	0.22	200.00	204.37	200.00	27.20	0.01	0.13	81.00	63.00	0.00	84.00	84.99	282992.00	2.96	218.91	218.00
16	7	6	20251.00	17863.00	150.35	0	Spot (Block16, Row6, Column7)	1417.56	1300.00	811.32	0.04	0.57	200.00	204.87	200.00	26.71	0.01	0.13	100.00	100.00	0.00	1100.00	1217.56	881720.00	45.40	443.15	387.00
16	8	6	20553.00	17869.00	148.75	0	Spot (Block16, Row6, Column8)	1485.47	1286.00	888.74	0.06	0.60	205.00	207.70	205.00	23.63	0.01	0.11	100.00	100.00	0.00	1081.00	1280.47	895737.00	54.07	530.02	402.50
16	1	7	18446.00	18155.00	158.00	0	Spot (Block16, Row7, Column1)	2348.66	2196.00	1097.42	0.03	0.47	208.00	224.23	208.00	55.60	0.03	0.25	100.00	100.00	0.00	1988.00	2140.66	1613529.00	38.21	609.37	585.00
16	2	7	18726.00	18163.00	189.85	0	Spot (Block16, Row7, Column2)	235.13	231.00	24.45	0.01	0.10	203.00	212.74	203.00	40.68	0.02	0.19	37.00	0.00	0.00	28.00	32.13	240298.00	0.55	211.36	210.00
16	3	7	19026.00	18182.00	131.45	0	Spot (Block16, Row7, Column3)	231.16	227.00	18.66	0.01	0.08	202.00	203.19	202.00	18.77	0.00	0.09	66.00	32.00	0.00	25.00	29.16	107025.00	1.49	215.04	214.00
16	4	7	19354.00	18149.00	215.25	0	Spot (Block16, Row7, Column4)	231.36	226.00	21.37	0.01	0.09	200.00	201.61	200.00	21.64	0.00	0.11	63.00	25.00	0.00	26.00	31.36	307017.00	1.37	214.04	214.50
16	5	7	19650.00	18161.00	187.95	0	Spot (Block16, Row7, Column5)	368.13	369.00	81.13	0.00	0.22	203.00	207.57	203.00	27.00	0.01	0.13	99.00	96.00	0.00	166.00	165.13	366657.00	5.95	250.30	248.00
16	6	7	19943.00	18164.00	186.00	0	Spot (Block16, Row7, Column6)	683.51	652.00	226.86	0.02	0.33	206.00	218.17	206.00	46.25	0.02	0.21	100.00	99.00	0.00	446.00	477.51	665058.00	10.06	334.47	315.00
16	7	7	20240.00	18168.00	148.45	0	Spot (Block16, Row7, Column7)	1482.03	1346.00	681.53	0.04	0.46	204.00	209.71	204.00	27.69	0.01	0.13	100.00	100.00	0.00	1142.00	1278.03	892180.00	45.95	555.18	442.50
16	8	7	20555.00	18166.00	188.80	0	Spot (Block16, Row7, Column8)	1085.09	1076.50	228.92	0.00	0.21	211.00	214.45	211.00	23.78	0.01	0.11	100.00	100.00	0.00	865.50	874.09	1089434.00	36.61	463.55	454.00
16	1	8	18440.00	18459.00	155.20	0	Spot (Block16, Row8, Column1)	582.79	503.50	280.72	0.06	0.48	204.00	209.38	204.00	33.03	0.01	0.16	99.00	98.00	0.00	299.50	378.79	388140.00	11.31	278.40	277.00
16	2	8	18747.00	18454.00	191.05	0	Spot (Block16, Row8, Column2)	308.58	298.00	59.46	0.02	0.19	206.00	208.55	206.00	21.02	0.01	0.10	93.00	81.00	0.00	92.00	102.58	318148.00	4.76	229.62	223.50
16	3	8	19035.00	18455.00	156.95	0	Spot (Block16, Row8, Column3)	664.43	551.00	324.06	0.08	0.49	207.00	209.32	207.00	21.64	0.00	0.10	100.00	100.00	0.00	344.00	457.43	449818.00	21.03	295.25	288.00
16	4	8	19344.00	18460.00	148.75	0	Spot (Block16, Row8, Column4)	1817.16	1777.00	710.99	0.01	0.39	203.00	206.19	203.00	24.57	0.01	0.12	100.00	100.00	0.00	1574.00	1614.16	1092112.00	65.58	564.78	495.00
16	5	8	19630.00	18436.00	144.00	0	Spot (Block16, Row8, Column5)	244.21	239.00	23.62	0.01	0.10	202.00	210.14	202.00	44.26	0.02	0.21	33.00	5.00	0.00	37.00	42.21	138957.00	0.77	219.01	219.00
16	6	8	19947.00	18463.00	201.95	0	Spot (Block16, Row8, Column6)	2937.13	2261.00	1807.06	0.11	0.62	210.00	228.19	210.00	61.82	0.04	0.27	100.00	100.00	0.00	2051.00	2727.13	3392383.00	43.82	847.07	847.00
16	7	8	20242.00	18461.00	157.80	0	Spot (Block16, Row8, Column7)	567.62	544.50	172.54	0.02	0.30	208.00	217.71	208.00	43.30	0.02	0.20	100.00	99.00	0.00	336.50	359.62	389384.00	8.08	293.87	293.00
16	8	8	20532.00	18460.00	167.35	0	Spot (Block16, Row8, Column8)	460.29	432.50	147.70	0.03	0.32	219.00	222.80	219.00	24.34	0.01	0.11	99.00	96.00	0.00	213.50	241.29	358102.00	9.76	295.93	280.00
17	1	1	4929.00	20771.00	150.75	0	Spot (Block17, Row1, Column1)	22026.39	20282.00	11838.28	0.04	0.54	700.00	732.46	700.00	121.27	0.02	0.17	100.00	100.00	0.00	19582.00	21326.39	13744469.00	175.59	5088.43	4132.00
17	2	1	5224.00	20779.00	146.85	0	Spot (Block17, Row1, Column2)	3571.70	3280.00	1602.05	0.04	0.45	698.00	725.34	698.00	116.58	0.02	0.16	100.00	100.00	0.00	2582.00	2873.70	2096590.00	24.42	1269.72	1181.00
17	3	1	5527.00	20778.00	155.90	0	Spot (Block17, Row1, Column3)	967.97	954.50	187.84	0.01	0.19	694.00	708.19	694.00	105.51	0.01	0.15	78.00	58.00	0.00	260.50	273.97	646607.00	2.46	793.42	800.50
17	4	1	5824.00	20782.00	145.50	0	Spot (Block17, Row1, Column4)	3256.06	2974.00	1469.46	0.04	0.45	693.00	718.31	693.00	113.71	0.02	0.16	100.00	100.00	0.00	2281.00	2563.06	1875493.00	22.32	1250.07	1160.50
17	5	1	6128.00	20786.00	148.70	0	Spot (Block17, Row1, Column5)	1958.63	1699.00	885.93	0.06	0.45	707.00	751.54	707.00	130.13	0.03	0.17	97.00	88.00	0.00	992.00	1251.63	1188888.00	9.28	1023.79	1013.50
17	6	1	6419.00	20778.00	144.30	0	Spot (Block17, Row1, Column6)	4137.96	3725.00	2010.21	0.05	0.49	784.00	776.09	784.00	134.15	0.00	0.17	100.00	100.00	0.00	2941.00	3353.96	2362776.00	25.06	1563.59	1302.00
17	7	1	6729.00	20790.00	117.80	0	Spot (Block17, Row1, Column7)	3287.58	3102.00	1123.20	0.03	0.34	791.00	816.96	791.00	230.22	0.01	0.28	100.00	100.00	0.00	2311.00	2496.58	1199968.00	10.73	1459.34	1333.00
17	8	1	7020.00	20790.00	148.15	0	Spot (Block17, Row1, Column8)	49399.44	55069.00	16993.83	0.05	0.34	813.00	881.59	813.00	281.78	0.04	0.32	100.00	100.00	41.28	54256.00	48586.44	29442256.00	172.18	11065.81	9646.00
17	1	2	4929.00	21089.00	204.10	0	Spot (Block17, Row2, Column1)	800.97	794.00	113.28	0.00	0.14	698.00	723.57	698.00	108.09	0.02	0.15	39.00	21.00	0.00	96.00	102.97	953158.00	0.72	742.52	699.00
17	2	2	5218.00	21078.00	130.70	0	Spot (Block17, Row2, Column2)	1150.03	1152.00	244.16	0.00	0.21	693.00	711.37	693.00	97.24	0.01	0.14	97.00	81.00	0.00	459.00	457.03	527864.00	4.51	841.51	813.00
17	3	2	5524.00	21085.00	158.20	0	Spot (Block17, Row2, Column3)	842.79	801.00	121.91	0.02	0.14	692.00	707.47	692.00	99.46	0.01	0.14	55.00	41.00	0.00	109.00	150.79	575627.00	1.36	767.40	767.00
17	4	2	5827.00	21079.00	195.95	0	Spot (Block17, Row2, Column4)	939.01	900.00	172.91	0.02	0.18	696.00	730.08	696.00	121.36	0.02	0.17	66.00	43.00	0.00	204.00	243.01	1016952.00	1.72	820.56	799.00
17	5	2	6127.00	21081.00	158.60	0	Spot (Block17, Row2, Column5)	7429.04	7025.00	2777.09	0.02	0.37	776.00	772.91	776.00	138.23	0.00	0.18	100.00	100.00	0.00	6249.00	6653.04	5170615.00	48.15	2465.55	2200.50
17	6	2	6411.00	21086.00	204.00	0	Spot (Block17, Row2, Column6)	945.22	909.50	182.10	0.02	0.19	790.00	820.01	790.00	212.05	0.02	0.26	36.00	10.00	0.00	119.50	155.22	1117251.00	0.59	849.24	800.50
17	7	2	6731.00	21081.00	212.60	0	Spot (Block17, Row2, Column7)	955.71	906.00	183.49	0.02	0.19	784.00	793.13	784.00	134.46	0.01	0.17	48.00	27.00	0.00	122.00	171.71	1231915.00	1.21	861.84	823.50
17	8	2	7028.00	21081.00	245.80	0	Spot (Block17, Row2, Column8)	943.73	905.00	175.21	0.02	0.19	806.00	875.73	806.00	253.92	0.04	0.29	25.00	1.00	0.00	99.00	137.73	1646805.00	0.27	833.50	794.00
17	1	3	4925.00	21372.00	147.40	0	Spot (Block17, Row3, Column1)	2092.53	1963.50	839.61	0.03	0.40	698.00	717.70	698.00	97.75	0.01	0.14	100.00	99.00	0.00	1265.50	1394.53	1234595.00	14.07	1016.56	1019.00
17	2	3	5227.00	21370.00	181.70	0	Spot (Block17, Row3, Column2)	861.49	822.00	132.68	0.02	0.15	696.00	715.23	696.00	102.74	0.01	0.14	59.00	39.00	0.00	126.00	165.49	797739.00	1.42	766.75	775.50
17	3	3	5511.00	21371.00	139.90	0	Spot (Block17, Row3, Column3)	4056.87	1586.00	9635.22	0.41	2.38	700.00	739.44	700.00	182.07	0.02	0.25	99.00	88.00	1.13	886.00	3356.87	2150140.00	18.22	2029.86	1015.00
17	4	3	5828.00	21378.00	139.30	0	Spot (Block17, Row3, Column4)	7341.89	6674.00	3850.09	0.04	0.52	714.00	758.84	714.00	131.02	0.03	0.17	100.00	100.00	0.00	5960.00	6627.89	3883862.00	50.25	2429.21	1986.00
17	5	3	6126.00	21366.00	134.05	0	Spot (Block17, Row3, Column5)	2290.94	1434.00	4366.94	0.20	1.91	787.00	806.67	787.00	196.77	0.01	0.24	82.00	69.00	0.00	647.00	1503.94	1106526.00	7.54	1229.64	1084.50
17	6	3	6424.00	21381.00	222.40	0	Spot (Block17, Row3, Column6)	11970.50	7699.50	8315.31	0.19	0.69	795.00	875.67	795.00	294.66	0.04	0.34	100.00	100.00	0.00	6904.50	11175.50	16974172.00	37.65	3946.51	3934.00
17	7	3	6736.00	21392.00	157.50	0	Spot (Block17, Row3, Column7)	1357.60	1206.00	414.70	0.05	0.31	795.00	857.34	795.00	247.99	0.03	0.29	78.00	44.00	0.00	411.00	562.60	929953.00	2.02	969.51	939.00
17	8	3	7025.00	21397.00	150.40	0	Spot (Block17, Row3, Column8)	9187.70	8567.50	3970.92	0.03	0.43	809.50	865.35	809.50	186.89	0.03	0.22	100.00	100.00	0.00	7758.00	8378.20	5696374.00	44.53	2885.30	2380.00
17	1	4	4922.00	21671.00	139.25	0	Spot (Block17, Row4, Column1)	7076.64	6417.00	3745.22	0.04	0.53	706.00	741.54	706.00	108.10	0.02	0.15	100.00	100.00	0.00	5711.00	6370.64	3757695.00	58.61	2232.96	1942.00
17	2	4	5215.00	21674.00	171.05	0	Spot (Block17, Row4, Column2)	1465.04	1389.00	406.69	0.02	0.28	704.00	754.14	704.00	183.15	0.03	0.24	96.00	81.00	0.00	685.00	761.04	1188144.00	3.88	934.27	921.00
17	3	4	5522.00	21677.00	140.95	0	Spot (Block17, Row4, Column3)	36411.23	34440.50	20427.69	0.02	0.56	715.00	772.12	715.00	230.54	0.03	0.30	100.00	100.00	12.59	33725.50	35696.23	19662112.00	154.59	7535.55	6016.00
17	4	4	5804.00	21682.00	224.10	0	Spot (Block17, Row4, Column4)	853.01	815.00	136.03	0.02	0.16	726.00	764.71	726.00	137.17	0.02	0.18	49.00	18.00	0.00	89.00	127.01	1224074.00	0.64	794.15	792.00
17	5	4	6114.00	21655.00	137.60	0	Spot (Block17, Row4, Column5)	1465.32	1012.00	2346.75	0.16	1.60	785.00	801.21	785.00	156.28	0.01	0.20	62.00	39.00	0.00	227.00	680.32	744383.00	4.25	982.08	998.00
17	6	4	6421.00	21686.00	158.50	0	Spot (Block17, Row4, Column6)	9961.41	9655.00	3976.65	0.01	0.40	793.00	851.19	793.00	236.83	0.03	0.28	100.00	100.00	0.00	8862.00	9168.41	6923178.00	38.47	3025.42	2630.00
17	7	4	6720.00	21687.00	150.55	0	Spot (Block17, Row4, Column7)	1563.51	1355.50	604.21	0.06	0.39	801.00	879.51	801.00	315.64	0.04	0.36	76.00	43.00	0.00	554.50	762.51	969378.00	2.17	987.64	958.50
17	8	4	7030.00	21681.00	176.10	0	Spot (Block17, Row4, Column8)	1022.31	1001.00	187.57	0.01	0.18	821.00	863.89	821.00	160.26	0.02	0.19	57.00	26.00	0.00	180.00	201.31	884298.00	0.99	916.90	886.50
17	1	5	4929.00	21974.00	139.50	0	Spot (Block17, Row5, Column1)	10001.10	8632.00	6255.37	0.06	0.63	727.00	789.69	727.00	204.86	0.04	0.26	100.00	100.00	0.00	7905.00	9274.10	5250575.00	44.96	2815.49	2096.00
17	2	5	5219.00	21978.00	150.75	0	Spot (Block17, Row5, Column2)	9105.80	8851.00	3515.85	0.01	0.39	775.00	805.07	775.00	206.49	0.02	0.26	100.00	100.00	0.00	8076.00	8330.80	5682018.00	40.20	2550.18	2407.50
17	3	5	5522.00	21979.00	147.75	0	Spot (Block17, Row5, Column3)	4631.03	4124.00	2167.40	0.05	0.47	779.00	787.62	779.00	157.48	0.00	0.20	100.00	100.00	0.00	3345.00	3852.03	2755461.00	24.41	1590.49	1410.00
17	4	5	5818.00	21979.00	147.90	0	Spot (Block17, Row5, Column4)	2435.53	2077.50	1139.79	0.07	0.47	732.00	767.63	732.00	146.65	0.02	0.19	99.00	99.00	0.00	1345.50	1703.53	1451573.00	11.37	1091.69	1101.00
17	5	5	6122.00	21982.00	142.30	0	Spot (Block17, Row5, Column5)	29696.60	26741.50	18577.79	0.05	0.63	777.00	784.24	777.00	159.08	0.00	0.20	100.00	100.00	3.10	25964.50	28919.60	16273737.00	181.75	6310.86	5065.00
17	6	5	6423.00	21975.00	173.80	0	Spot (Block17, Row5, Column6)	1008.48	993.00	193.39	0.01	0.19	791.00	845.56	791.00	289.80	0.03	0.34	34.00	3.00	0.00	202.00	217.48	848134.00	0.56	872.31	880.00
17	7	5	6723.00	21984.00	207.85	0	Spot (Block17, Row5, Column7)	15564.12	11597.50	10926.45	0.13	0.70	809.00	921.81	809.00	401.54	0.06	0.44	100.00	100.00	0.00	10788.50	14755.12	19143868.00	36.47	4294.58	4447.00
17	8	5	7025.00	21983.00	147.15	0	Spot (Block17, Row5, Column8)	2378.89	2158.00	1064.16	0.04	0.45	864.00	894.99	864.00	283.83	0.02	0.32	88.00	78.00	0.00	1294.00	1514.89	1401169.00	5.23	1190.69	1193.00
17	1	6	4915.00	22273.00	221.30	0	Spot (Block17, Row6, Column1)	10011.28	6092.00	7384.99	0.22	0.74	790.00	838.64	790.00	286.66	0.03	0.34	100.00	100.00	0.00	5302.00	9221.28	14075858.00	32.00	3316.65	3293.00
17	2	6	5216.00	22274.00	222.85	0	Spot (Block17, Row6, Column2)	8995.36	7233.00	4511.41	0.09	0.50	799.00	871.50	799.00	288.77	0.04	0.33	100.00	100.00	0.00	6434.00	8196.36	12818388.00	28.13	3232.64	3192.00
17	3	6	5519.00	22276.00	142.55	0	Spot (Block17, Row6, Column3)	7329.74	6527.00	4003.33	0.05	0.55	782.00	800.34	782.00	186.47	0.01	0.23	100.00	100.00	0.00	5745.00	6547.74	4068004.00	35.02	2223.12	1823.00
17	4	6	5822.00	22285.00	173.30	0	Spot (Block17, Row6, Column4)	1074.06	1028.00	234.05	0.02	0.22	718.00	759.30	718.00	124.49	0.02	0.16	82.00	62.00	0.00	310.00	356.06	903283.00	2.53	829.62	792.00
17	5	6	6121.00	22284.00	141.05	0	Spot (Block17, Row6, Column5)	10714.68	10054.00	6254.85	0.03	0.58	730.50	768.13	730.50	146.01	0.02	0.19	100.00	100.00	0.00	9323.50	9984.18	5785925.00	68.12	2616.95	2005.50
17	6	6	6417.00	22286.00	218.95	0	Spot (Block17, Row6, Column6)	893.01	889.00	139.98	0.00	0.16	790.00	814.98	790.00	216.75	0.01	0.27	23.00	1.00	0.00	99.00	103.01	1228783.00	0.36	847.55	862.00
17	7	6	6722.00	22283.00	147.45	0	Spot (Block17, Row6, Column7)	1923.64	1773.50	709.92	0.04	0.37	807.00	872.31	807.00	264.82	0.03	0.30	91.00	79.00	0.00	966.50	1116.64	1146490.00	3.97	1101.37	1054.00
17	8	6	7027.00	22294.00	147.65	0	Spot (Block17, Row6, Column8)	2191.70	2090.00	878.70	0.02	0.40	865.00	873.91	865.00	172.83	0.00	0.20	97.00	89.00	0.00	1225.00	1326.70	1304064.00	7.62	1188.47	1155.00
17	1	7	4919.00	22573.00	158.35	0	Spot (Block17, Row7, Column1)	2017.67	1832.00	659.39	0.04	0.33	782.00	792.75	782.00	185.72	0.01	0.23	99.00	97.00	0.00	1050.00	1235.67	1394211.00	6.60	1084.92	1052.50
17	2	7	5217.00	22576.00	241.85	0	Spot (Block17, Row7, Column2)	864.59	876.00	127.59	0.01	0.15	783.00	797.20	783.00	184.10	0.01	0.23	24.00	1.00	0.00	93.00	81.59	1457691.00	0.37	800.80	791.00
17	3	7	5517.00	22573.00	208.80	0	Spot (Block17, Row7, Column3)	861.86	872.50	132.95	0.01	0.15	776.00	772.71	776.00	122.61	0.00	0.16	42.00	12.00	0.00	96.50	85.86	1073882.00	0.73	852.34	882.00
17	4	7	5824.00	22588.00	210.20	0	Spot (Block17, Row7, Column4)	877.50	890.00	147.60	0.01	0.17	778.00	779.08	778.00	140.44	0.00	0.18	36.00	12.00	0.00	112.00	99.50	1104775.00	0.70	829.69	802.50
17	5	7	6113.00	22580.00	198.10	0	Spot (Block17, Row7, Column5)	1018.28	991.00	173.17	0.01	0.17	786.00	817.74	786.00	208.75	0.02	0.26	48.00	16.00	0.00	205.00	232.28	1132331.00	0.96	925.30	909.50
17	6	7	6414.00	22584.00	215.15	0	Spot (Block17, Row7, Column6)	10458.67	8859.00	5803.35	0.07	0.55	874.00	977.00	874.00	465.29	0.05	0.48	100.00	100.00	0.00	7985.00	9584.67	13847275.00	20.38	3378.55	3357.00
17	7	7	6712.00	22591.00	147.70	0	Spot (Block17, Row7, Column7)	2329.11	2201.00	929.20	0.02	0.40	882.00	903.33	882.00	244.63	0.01	0.27	98.00	84.00	0.00	1319.00	1447.11	1402127.00	5.83	1284.63	1211.50
17	8	7	7020.00	22593.00	175.15	0	Spot (Block17, Row7, Column8)	13328.65	13366.00	4041.21	0.00	0.30	890.00	911.67	890.00	182.72	0.01	0.20	100.00	100.00	0.00	12476.00	12438.65	11422656.00	67.96	3991.47	3631.50
17	1	8	4913.00	22869.00	145.70	0	Spot (Block17, Row8, Column1)	1603.56	1294.50	1391.37	0.09	0.87	769.00	765.52	769.00	111.91	0.00	0.15	96.00	88.00	0.00	525.50	834.56	926859.00	7.49	978.32	904.00
17	2	8	5211.00	22873.00	227.60	0	Spot (Block17, Row8, Column2)	882.42	871.00	141.56	0.01	0.16	715.00	755.93	715.00	106.09	0.02	0.14	54.00	30.00	0.00	156.00	167.42	1312156.00	1.19	789.09	789.00
17	3	8	5507.00	22875.00	149.60	0	Spot (Block17, Row8, Column3)	1448.51	1345.00	447.35	0.03	0.31	775.00	777.87	775.00	133.87	0.00	0.17	97.00	79.00	0.00	570.00	673.51	889385.00	5.01	910.23	896.50
17	4	8	5819.00	22878.00	141.70	0	Spot (Block17, Row8, Column4)	20512.72	20871.00	9516.74	0.01	0.46	784.00	805.20	784.00	152.41	0.01	0.19	100.00	100.00	0.00	20087.00	19728.72	11179434.00	129.31	4746.51	4091.00
17	5	8	6110.00	22883.00	218.85	0	Spot (Block17, Row8, Column5)	917.30	889.00	151.85	0.01	0.17	794.00	881.21	794.00	355.08	0.05	0.40	7.00	0.00	0.00	95.00	123.30	1257616.00	0.10	877.14	886.00
17	6	8	6421.00	22884.00	197.30	0	Spot (Block17, Row8, Column6)	18944.82	12596.00	15661.35	0.18	0.83	898.00	1042.96	898.00	561.14	0.06	0.54	100.00	100.00	0.63	11698.00	18046.82	20915084.00	31.90	4707.64	4660.00
17	7	8	6718.00	22883.00	137.90	0	Spot (Block17, Row8, Column7)	1836.33	1771.50	509.60	0.02	0.28	887.00	942.22	887.00	386.58	0.03	0.41	88.00	56.00	0.00	884.50	949.33	947546.00	2.31	1209.31	1208.00
17	8	8	7009.00	22891.00	141.50	0	Spot (Block17, Row8, Column8)	2004.63	1908.00	611.61	0.02	0.31	894.00	928.24	894.00	180.24	0.02	0.19	100.00	93.00	0.00	1014.00	1110.63	1092523.00	5.97	1225.85	1233.00
18	1	1	9428.00	20798.00	152.85	0	Spot (Block18, Row1, Column1)	20946.08	18214.00	11870.92	0.06	0.57	480.00	476.45	480.00	105.32	0.00	0.22	100.00	100.00	0.00	17734.00	20466.08	13447383.00	194.35	4457.29	3075.50
18	2	1	9726.00	20818.00	184.40	0	Spot (Block18, Row1, Column2)	600.60	587.00	120.50	0.01	0.20	445.00	463.81	445.00	96.44	0.02	0.21	63.00	35.00	0.00	142.00	155.60	575379.00	1.42	494.17	485.00
18	3	1	10029.00	20810.00	151.85	0	Spot (Block18, Row1, Column3)	1562.38	1300.50	931.61	0.08	0.60	463.00	460.06	463.00	80.01	0.00	0.17	89.00	84.00	0.00	837.50	1099.38	987426.00	13.78	656.34	623.00
18	4	1	10317.00	20805.00	164.40	0	Spot (Block18, Row1, Column4)	607.87	590.00	120.67	0.01	0.20	477.00	468.41	477.00	81.44	0.01	0.17	62.00	35.00	0.00	113.00	130.87	458337.00	1.71	524.80	495.00
18	5	1	10627.00	20810.00	146.45	0	Spot (Block18, Row1, Column5)	4108.15	3299.00	2864.03	0.10	0.70	486.00	488.24	486.00	95.10	0.00	0.19	100.00	99.00	0.00	2813.00	3622.15	2407377.00	38.06	1115.90	967.00
18	6	1	10920.00	20811.00	145.85	0	Spot (Block18, Row1, Column6)	3114.97	2828.00	1607.05	0.04	0.52	492.00	501.42	492.00	95.86	0.01	0.19	100.00	100.00	0.00	2336.00	2622.97	1806682.00	27.26	1014.83	888.00
18	7	1	11230.00	20813.00	118.05	0	Spot (Block18, Row1, Column7)	5912.29	5753.00	2354.34	0.01	0.40	494.00	525.21	494.00	163.23	0.03	0.31	100.00	100.00	0.00	5259.00	5418.29	2169812.00	33.00	1883.91	1777.00
18	8	1	11519.00	20819.00	147.05	0	Spot (Block18, Row1, Column8)	48917.17	54456.00	17534.71	0.05	0.36	499.00	552.11	499.00	215.39	0.04	0.39	100.00	100.00	41.77	53957.00	48418.17	28812396.00	224.54	9707.68	8326.00
18	1	2	9412.00	21140.00	239.65	0	Spot (Block18, Row2, Column1)	486.29	490.00	80.46	0.00	0.17	414.00	452.22	414.00	89.05	0.04	0.20	31.00	13.00	0.00	76.00	72.29	801884.00	0.38	462.39	466.00
18	2	2	9726.00	21112.00	129.40	0	Spot (Block18, Row2, Column2)	1526.17	1392.00	540.24	0.04	0.35	409.00	445.50	409.00	80.91	0.04	0.18	100.00	100.00	0.00	983.00	1117.17	683725.00	13.36	710.04	690.00
18	3	2	10013.00	21085.00	225.10	0	Spot (Block18, Row2, Column3)	495.86	491.00	92.79	0.00	0.19	417.00	453.50	417.00	81.68	0.04	0.18	40.00	22.00	0.00	74.00	78.86	722968.00	0.52	454.09	457.00
18	4	2	10326.00	21109.00	170.75	0	Spot (Block18, Row2, Column4)	978.04	894.50	256.34	0.04	0.26	427.00	457.25	427.00	78.03	0.03	0.17	100.00	98.00	0.00	467.50	551.04	794170.00	6.67	636.37	617.00
18	5	2	10628.00	21100.00	188.55	0	Spot (Block18, Row2, Column5)	653.39	611.50	124.40	0.03	0.19	461.00	461.65	461.00	81.22	0.00	0.18	81.00	48.00	0.00	150.50	192.39	653394.00	2.36	548.83	513.00
18	6	2	10920.00	21120.00	202.30	0	Spot (Block18, Row2, Column6)	543.74	496.00	98.20	0.04	0.18	485.00	482.52	485.00	99.18	0.00	0.21	37.00	9.00	0.00	11.00	58.74	632371.00	0.62	505.09	485.50
18	7	2	11222.00	21114.00	160.95	0	Spot (Block18, Row2, Column7)	868.70	805.00	276.30	0.03	0.32	488.00	490.68	488.00	90.33	0.00	0.18	90.00	78.00	0.00	317.00	380.70	621992.00	4.18	607.62	605.00
18	8	2	11534.00	21114.00	219.50	0	Spot (Block18, Row2, Column8)	573.05	589.00	100.21	0.01	0.17	490.00	524.10	490.00	180.71	0.03	0.34	18.00	0.00	0.00	99.00	83.05	787942.00	0.27	529.20	492.00
18	1	3	9428.00	21402.00	149.90	0	Spot (Block18, Row3, Column1)	2013.17	1547.00	1367.25	0.11	0.68	405.00	435.74	405.00	74.45	0.03	0.17	100.00	94.00	0.00	1142.00	1608.17	1246150.00	21.19	700.03	678.50
18	2	3	9715.00	21414.00	187.50	0	Spot (Block18, Row3, Column2)	521.76	506.00	84.61	0.01	0.16	410.00	441.61	410.00	73.52	0.03	0.17	73.00	35.00	0.00	96.00	111.76	514974.00	1.09	464.10	487.00
18	3	3	10018.00	21393.00	160.05	0	Spot (Block18, Row3, Column3)	650.27	600.00	290.25	0.03	0.45	411.00	444.25	411.00	74.09	0.03	0.17	82.00	62.00	0.00	189.00	239.27	461043.00	2.78	523.49	496.00
18	4	3	10324.00	21407.00	144.75	0	Spot (Block18, Row3, Column4)	3272.50	2876.50	1836.27	0.06	0.56	420.00	453.37	420.00	75.70	0.03	0.17	100.00	100.00	0.00	2456.50	2852.50	1865323.00	37.24	982.41	797.00
18	5	3	10633.00	21408.00	192.65	0	Spot (Block18, Row3, Column5)	593.70	581.50	160.82	0.01	0.27	428.00	460.82	428.00	93.89	0.03	0.20	55.00	31.00	0.00	153.50	165.70	621010.00	1.42	493.92	483.00
18	6	3	10923.00	21409.00	195.35	0	Spot (Block18, Row3, Column6)	2924.84	2359.00	1693.65	0.09	0.58	483.00	485.45	483.00	114.77	0.00	0.24	100.00	100.00	0.00	1876.00	2441.84	3155902.00	21.25	1079.25	1043.50
18	7	3	11231.00	21415.00	146.60	0	Spot (Block18, Row3, Column7)	2778.19	2393.00	1721.40	0.06	0.62	490.00	499.47	490.00	103.01	0.01	0.21	100.00	94.00	0.00	1903.00	2288.19	1625243.00	22.12	874.59	833.00
18	8	3	11527.00	21421.00	152.85	0	Spot (Block18, Row3, Column8)	2365.29	2247.00	928.04	0.02	0.39	492.00	497.64	492.00	94.47	0.00	0.19	100.00	100.00	0.00	1755.00	1873.29	1511421.00	19.77	1012.12	958.50
18	1	4	9419.00	21699.00	145.75	0	Spot (Block18, Row4, Column1)	3063.27	2630.00	1771.57	0.07	0.58	407.00	438.32	407.00	72.35	0.03	0.17	100.00	100.00	0.00	2223.00	2656.27	1776698.00	36.28	957.55	858.00
18	2	4	9714.00	21703.00	222.75	0	Spot (Block18, Row4, Column2)	555.22	526.00	117.57	0.02	0.21	411.00	439.13	411.00	72.05	0.03	0.16	72.00	46.00	0.00	115.00	144.22	789527.00	1.61	478.15	485.00
18	3	4	10025.00	21710.00	144.95	0	Spot (Block18, Row4, Column3)	7761.35	6973.00	4061.19	0.05	0.52	408.00	437.21	408.00	73.16	0.03	0.17	100.00	100.00	0.00	6565.00	7353.35	4478298.00	100.11	2006.50	1431.00
18	4	4	10299.00	21712.00	190.55	0	Spot (Block18, Row4, Column4)	533.38	500.00	98.21	0.03	0.18	407.00	439.33	407.00	75.67	0.03	0.17	64.00	38.00	0.00	93.00	126.38	547782.00	1.24	487.22	497.00
18	5	4	10593.00	21722.00	197.75	0	Spot (Block18, Row4, Column5)	540.31	504.00	97.09	0.03	0.18	408.00	439.52	408.00	74.49	0.03	0.17	77.00	37.00	0.00	96.00	132.31	600283.00	1.35	475.85	483.00
18	6	4	10921.00	21713.00	197.95	0	Spot (Block18, Row4, Column6)	699.29	692.00	135.20	0.00	0.19	431.00	463.11	431.00	99.04	0.03	0.21	90.00	62.00	0.00	261.00	268.29	778315.00	2.38	523.31	510.00
18	7	4	11215.00	21715.00	148.40	0	Spot (Block18, Row4, Column7)	2543.53	1991.00	1849.54	0.11	0.73	481.00	483.60	481.00	104.28	0.00	0.22	97.00	92.00	0.00	1510.00	2062.53	1528663.00	19.75	768.49	734.00
18	8	4	11523.00	21722.00	149.45	0	Spot (Block18, Row4, Column8)	1065.98	1006.00	310.31	0.03	0.29	488.00	485.48	488.00	89.10	0.00	0.18	95.00	91.00	0.00	518.00	577.98	653444.00	6.52	671.35	648.00
18	1	5	9428.00	22009.00	155.50	0	Spot (Block18, Row5, Column1)	803.60	802.50	205.37	0.00	0.26	416.00	452.53	416.00	91.59	0.04	0.20	96.00	82.00	0.00	386.50	387.60	533593.00	3.83	539.48	533.00
18	2	5	9723.00	22004.00	150.40	0	Spot (Block18, Row5, Column2)	2479.74	2432.00	800.68	0.01	0.32	414.00	446.10	414.00	84.19	0.03	0.19	100.00	100.00	0.00	2018.00	2065.74	1544878.00	24.15	931.88	911.00
18	3	5	10018.00	22006.00	190.70	0	Spot (Block18, Row5, Column3)	857.33	751.00	305.19	0.06	0.36	408.00	439.08	408.00	81.85	0.03	0.19	99.00	89.00	0.00	343.00	449.33	880474.00	5.11	538.72	524.50
18	4	5	10321.00	22009.00	147.65	0	Spot (Block18, Row5, Column4)	3535.33	2718.00	2598.27	0.11	0.73	402.00	428.90	402.00	75.00	0.03	0.17	100.00	100.00	0.00	2316.00	3133.33	2099985.00	41.42	940.10	884.00
18	5	5	10624.00	22008.00	143.65	0	Spot (Block18, Row5, Column5)	7409.90	6797.00	3740.02	0.04	0.50	411.00	447.28	411.00	83.06	0.04	0.19	100.00	100.00	0.00	6386.00	6998.90	4171774.00	83.83	1987.29	1570.00
18	6	5	10913.00	22008.00	187.15	0	Spot (Block18, Row5, Column6)	559.50	576.00	92.28	0.01	0.16	426.00	459.38	426.00	92.68	0.03	0.20	53.00	21.00	0.00	150.00	133.50	552229.00	1.08	513.59	499.00
18	7	5	11224.00	22018.00	184.65	0	Spot (Block18, Row5, Column7)	3317.77	2987.00	1694.48	0.05	0.51	477.00	482.69	477.00	116.32	0.01	0.24	100.00	100.00	0.00	2510.00	2840.77	3185056.00	24.37	1132.72	1094.00
18	8	5	11527.00	22018.00	146.25	0	Spot (Block18, Row5, Column8)	4839.33	4084.50	3325.42	0.07	0.69	486.00	486.96	486.00	106.27	0.00	0.22	100.00	100.00	0.00	3598.50	4353.33	2826166.00	40.96	1191.40	1013.00
18	1	6	9422.00	22303.00	190.95	0	Spot (Block18, Row6, Column1)	2695.18	2330.50	1527.43	0.06	0.57	447.00	469.54	447.00	111.64	0.02	0.24	100.00	100.00	0.00	1883.50	2248.18	2781425.00	19.94	1052.70	1025.00
18	2	6	9721.00	22310.00	202.15	0	Spot (Block18, Row6, Column2)	1966.82	1767.50	796.20	0.05	0.40	428.50	465.43	428.50	106.68	0.04	0.23	100.00	100.00	0.00	1339.00	1538.32	2285441.00	14.07	893.52	887.50
18	3	6	10015.00	22307.00	145.25	0	Spot (Block18, Row6, Column3)	3633.72	3223.00	1918.12	0.05	0.53	407.00	441.71	407.00	82.33	0.04	0.19	100.00	100.00	0.00	2816.00	3226.72	2089391.00	38.77	1079.23	982.00
18	4	6	10330.00	22309.00	154.80	0	Spot (Block18, Row6, Column4)	622.20	599.00	132.24	0.02	0.21	404.00	433.34	404.00	76.17	0.03	0.18	89.00	67.00	0.00	195.00	218.20	413761.00	2.48	482.19	485.00
18	5	6	10621.00	22318.00	140.70	0	Spot (Block18, Row6, Column5)	8168.69	7881.00	4165.00	0.02	0.51	417.00	451.55	417.00	81.51	0.03	0.18	100.00	100.00	0.00	7464.00	7751.69	4386587.00	94.68	2299.05	1707.00
18	6	6	10917.00	22312.00	163.30	0	Spot (Block18, Row6, Column6)	725.54	679.00	198.36	0.03	0.27	483.00	475.72	483.00	89.92	0.01	0.19	84.00	55.00	0.00	196.00	242.54	531094.00	2.78	549.29	529.50
18	7	6	11220.00	22311.00	146.40	0	Spot (Block18, Row6, Column7)	3380.22	2976.00	1996.50	0.06	0.59	482.00	478.11	482.00	99.22	0.00	0.21	100.00	100.00	0.00	2494.00	2898.22	1963909.00	29.25	1052.26	899.00
18	8	6	11524.00	22319.00	147.40	0	Spot (Block18, Row6, Column8)	4717.09	3669.00	3189.09	0.11	0.68	476.50	469.43	476.50	86.47	0.01	0.18	100.00	100.00	0.00	3192.50	4240.59	2792520.00	49.12	1233.60	1097.00
18	1	7	9412.00	22600.00	200.90	0	Spot (Block18, Row7, Column1)	650.32	610.00	152.60	0.03	0.23	429.00	458.96	429.00	89.74	0.03	0.20	72.00	50.00	0.00	181.00	221.32	745916.00	2.13	507.39	490.00
18	2	7	9721.00	22606.00	188.70	0	Spot (Block18, Row7, Column2)	612.30	583.00	155.73	0.02	0.25	417.00	452.08	417.00	80.42	0.04	0.18	77.00	52.00	0.00	166.00	195.30	615366.00	1.99	492.69	494.50
18	3	7	10005.00	22601.00	171.35	0	Spot (Block18, Row7, Column3)	513.04	493.00	77.12	0.02	0.15	406.00	442.31	406.00	75.41	0.04	0.17	66.00	23.00	0.00	87.00	107.04	418643.00	0.94	482.87	488.00
18	4	7	10326.00	22606.00	220.60	0	Spot (Block18, Row7, Column4)	538.86	505.00	107.40	0.03	0.20	407.00	440.16	407.00	75.33	0.03	0.17	74.00	38.00	0.00	98.00	131.86	753330.00	1.31	452.26	418.00
18	5	7	10620.00	22610.00	181.25	0	Spot (Block18, Row7, Column5)	883.72	812.00	255.39	0.04	0.29	420.00	458.15	420.00	89.66	0.04	0.20	97.00	91.00	0.00	392.00	463.72	815675.00	4.75	591.96	592.00
18	6	7	10918.00	22612.00	184.95	0	Spot (Block18, Row7, Column6)	2394.19	2252.50	938.13	0.03	0.39	490.00	505.56	490.00	126.77	0.01	0.25	100.00	100.00	0.00	1762.50	1904.19	2288845.00	14.90	974.39	977.00
18	7	7	11214.00	22616.00	147.60	0	Spot (Block18, Row7, Column7)	3860.04	3431.00	1989.69	0.05	0.52	485.00	488.72	485.00	102.64	0.00	0.21	100.00	100.00	0.00	2946.00	3375.04	2296724.00	32.85	1230.61	939.00
18	8	7	11522.00	22619.00	194.15	0	Spot (Block18, Row7, Column8)	888.42	874.00	197.00	0.01	0.22	476.00	470.48	476.00	88.83	0.01	0.19	98.00	92.00	0.00	398.00	412.42	946167.00	4.71	587.11	589.50
18	1	8	9410.00	22904.00	145.35	0	Spot (Block18, Row8, Column1)	1023.03	929.00	430.68	0.04	0.42	454.00	458.49	454.00	78.84	0.00	0.17	99.00	93.00	0.00	475.00	569.03	591309.00	7.16	596.67	593.00
18	2	8	9709.00	22901.00	155.75	0	Spot (Block18, Row8, Column2)	673.55	678.00	148.02	0.00	0.22	426.00	453.40	426.00	77.65	0.03	0.17	87.00	66.00	0.00	252.00	247.55	449931.00	2.84	521.50	500.00
18	3	8	10008.00	22906.00	142.95	0	Spot (Block18, Row8, Column3)	2348.38	1874.00	1579.51	0.10	0.67	422.00	456.48	422.00	83.28	0.03	0.18	100.00	92.00	0.00	1452.00	1926.38	1301001.00	22.72	844.02	725.00
18	4	8	10313.00	22909.00	144.40	0	Spot (Block18, Row8, Column4)	4503.23	4298.00	1832.94	0.02	0.41	437.00	460.76	437.00	87.14	0.02	0.19	100.00	100.00	0.00	3861.00	4066.23	2571347.00	46.39	1341.11	1071.00
18	5	8	10607.00	22908.00	198.60	0	Spot (Block18, Row8, Column5)	521.12	498.00	94.92	0.02	0.18	467.00	470.41	467.00	106.45	0.00	0.23	29.00	6.00	0.00	31.00	54.12	582607.00	0.48	480.10	483.50
18	6	8	10924.00	22912.00	173.40	0	Spot (Block18, Row8, Column6)	4476.29	3685.50	2699.51	0.08	0.60	480.00	495.82	480.00	140.47	0.01	0.28	100.00	100.00	0.00	3205.50	3996.29	3760080.00	28.34	1265.80	1249.00
18	7	8	11215.00	22909.00	152.75	0	Spot (Block18, Row8, Column7)	1096.25	936.00	424.93	0.07	0.39	481.00	491.97	481.00	124.32	0.01	0.25	97.00	79.00	0.00	455.00	615.25	708176.00	4.86	594.66	611.00
18	8	8	11505.00	22926.00	154.30	0	Spot (Block18, Row8, Column8)	878.12	798.50	400.74	0.04	0.46	473.00	467.77	473.00	88.32	0.00	0.19	97.00	82.00	0.00	325.50	405.12	574292.00	4.65	587.22	589.00
19	1	1	13932.00	20828.00	155.55	0	Spot (Block19, Row1, Column1)	17334.85	14893.00	11953.05	0.07	0.69	71.00	80.03	71.00	43.61	0.05	0.54	100.00	100.00	1.80	14822.00	17263.85	11527673.00	395.69	2864.03	2033.00
19	2	1	14233.00	20828.00	147.00	-50	Spot (Block19, Row1, Column2)	64.61	65.00	12.62	0.00	0.20	68.00	73.34	68.00	30.65	0.03	0.42	0.00	0.00	0.00	-3.00	-3.39	37864.00	-0.28	71.82	72.00
19	3	1	14534.00	20825.00	180.85	0	Spot (Block19, Row1, Column3)	74.24	75.00	8.93	0.00	0.12	64.00	63.03	64.00	11.32	0.01	0.18	47.00	6.00	0.00	11.00	10.24	67931.00	0.99	67.58	68.00
19	4	1	14834.00	20832.00	147.00	-50	Spot (Block19, Row1, Column4)	65.14	67.00	9.48	0.01	0.15	65.00	63.67	65.00	11.05	0.01	0.17	9.00	0.00	0.00	2.00	0.14	38435.00	0.13	64.36	66.00
19	5	1	15134.00	20834.00	147.00	-50	Spot (Block19, Row1, Column5)	70.88	71.00	11.50	0.00	0.16	64.00	62.69	64.00	11.23	0.01	0.18	36.00	9.00	0.00	7.00	6.88	41749.00	0.73	69.29	70.00
19	6	1	15430.00	20834.00	225.60	0	Spot (Block19, Row1, Column6)	67.05	68.00	10.23	0.01	0.15	60.00	58.96	60.00	11.14	0.01	0.19	36.00	5.00	0.00	8.00	7.05	98021.00	0.73	60.55	61.50
19	7	1	15735.00	20838.00	147.00	-50	Spot (Block19, Row1, Column7)	72.18	73.00	7.45	0.00	0.10	64.00	76.38	64.00	93.43	0.08	1.22	0.00	0.00	0.00	9.00	8.18	42512.00	-0.04	64.87	68.00
19	8	1	16020.00	20843.00	150.90	0	Spot (Block19, Row1, Column8)	41824.84	40780.00	19166.59	0.01	0.46	88.00	107.88	88.00	119.31	0.09	1.11	100.00	100.00	25.48	40692.00	41736.84	26098844.00	349.64	6134.82	4704.50
19	1	2	13931.00	21126.00	147.00	-50	Spot (Block19, Row2, Column1)	61.20	62.00	9.03	0.01	0.15	69.00	75.34	69.00	33.84	0.04	0.45	0.00	0.00	0.00	-7.00	-7.80	36108.00	-0.42	62.96	63.50
19	2	2	14231.00	21128.00	147.00	-50	Spot (Block19, Row2, Column2)	72.27	72.00	11.36	0.00	0.16	69.00	69.21	69.00	16.70	0.00	0.24	14.00	0.00	0.00	3.00	3.27	42567.00	0.18	65.88	71.00
19	3	2	14560.00	21200.00	178.10	0	Spot (Block19, Row2, Column3)	67.76	68.00	16.11	0.00	0.24	61.00	60.10	61.00	11.80	0.01	0.20	32.00	4.00	0.00	7.00	6.76	59762.00	0.65	61.05	61.00
19	4	2	14832.00	21132.00	147.00	-50	Spot (Block19, Row2, Column4)	61.73	62.00	7.81	0.00	0.13	63.00	62.16	63.00	10.92	0.01	0.18	5.00	0.00	0.00	-1.00	-1.27	36543.00	-0.04	63.80	64.50
19	5	2	15098.00	21131.00	167.45	0	Spot (Block19, Row2, Column5)	71.37	72.00	8.89	0.00	0.12	62.00	62.35	62.00	10.61	0.00	0.17	46.00	7.00	0.00	10.00	9.37	55671.00	0.85	65.89	67.00
19	6	2	15433.00	21136.00	147.00	-50	Spot (Block19, Row2, Column6)	62.63	63.00	8.79	0.00	0.14	63.00	62.23	63.00	11.43	0.01	0.18	9.00	0.00	0.00	0.00	-0.37	36889.00	0.03	60.26	60.00
19	7	2	15733.00	21138.00	147.00	-50	Spot (Block19, Row2, Column7)	61.30	63.00	12.06	0.01	0.20	68.00	69.11	68.00	16.42	0.01	0.24	0.00	0.00	0.00	-5.00	-6.70	35983.00	-0.48	61.44	62.00
19	8	2	16033.00	21140.00	147.00	-50	Spot (Block19, Row2, Column8)	87.98	88.00	13.50	0.00	0.15	82.00	95.36	82.00	83.22	0.07	0.87	0.00	0.00	0.00	6.00	5.98	51823.00	-0.09	87.09	86.00
19	1	3	13930.00	21426.00	147.00	-50	Spot (Block19, Row3, Column1)	63.17	63.00	11.19	0.00	0.18	66.00	64.66	66.00	13.95	0.01	0.22	7.00	0.00	0.00	-3.00	-2.83	37206.00	-0.11	63.71	65.00
19	2	3	14230.00	21428.00	147.00	-50	Spot (Block19, Row3, Column2)	71.62	72.00	10.93	0.00	0.15	67.00	65.18	67.00	13.97	0.01	0.21	22.00	0.00	0.00	5.00	4.62	42254.00	0.46	64.91	65.00
19	3	3	14527.00	21416.00	144.50	0	Spot (Block19, Row3, Column3)	118.80	98.00	145.23	0.08	1.22	64.00	63.16	64.00	11.73	0.01	0.19	97.00	84.00	0.00	34.00	54.80	67239.00	4.74	80.57	83.00
19	4	3	14831.00	21432.00	147.00	-50	Spot (Block19, Row3, Column4)	63.74	64.00	9.65	0.00	0.15	63.00	62.11	63.00	10.78	0.01	0.17	17.00	0.00	0.00	1.00	0.74	37669.00	0.15	62.07	63.00
19	5	3	15131.00	21434.00	147.00	-50	Spot (Block19, Row3, Column5)	63.71	62.00	14.81	0.01	0.23	64.00	62.81	64.00	11.04	0.01	0.18	20.00	11.00	0.00	-2.00	-0.29	37523.00	0.08	60.73	60.00
19	6	3	15431.00	21436.00	147.00	-50	Spot (Block19, Row3, Column6)	69.31	70.00	11.42	0.00	0.16	64.00	63.11	64.00	11.22	0.01	0.18	33.00	5.00	0.00	6.00	5.31	40821.00	0.55	74.26	73.50
19	7	3	15731.00	21438.00	147.00	-50	Spot (Block19, Row3, Column7)	70.32	70.00	9.51	0.00	0.14	66.00	67.99	66.00	88.35	0.01	1.30	0.00	0.00	0.00	4.00	4.32	41420.00	0.03	65.24	66.00
19	8	3	16032.00	21440.00	147.00	-50	Spot (Block19, Row3, Column8)	75.48	74.00	7.48	0.01	0.10	72.00	72.39	72.00	13.33	0.00	0.18	11.00	0.00	0.00	2.00	3.48	44381.00	0.23	79.06	78.00
19	1	4	13928.00	21726.00	147.00	-50	Spot (Block19, Row4, Column1)	75.37	75.00	18.04	0.00	0.24	64.00	62.87	64.00	14.32	0.01	0.23	36.00	3.00	0.00	11.00	11.37	44320.00	0.87	95.04	72.00
19	2	4	14228.00	21728.00	147.00	-50	Spot (Block19, Row4, Column2)	62.96	65.00	11.52	0.01	0.18	65.00	64.23	65.00	13.10	0.01	0.20	6.00	0.00	0.00	0.00	-2.04	36957.00	-0.10	61.73	64.00
19	3	4	14534.00	21728.00	157.45	0	Spot (Block19, Row4, Column3)	112.28	111.00	12.96	0.00	0.12	66.00	65.59	66.00	11.55	0.00	0.18	99.00	96.00	0.00	45.00	46.28	76689.00	4.04	85.46	88.00
19	4	4	14829.00	21732.00	147.00	-50	Spot (Block19, Row4, Column4)	53.59	54.00	10.83	0.00	0.20	64.00	62.73	64.00	11.67	0.01	0.19	0.00	0.00	0.00	-10.00	-10.41	31509.00	-0.78	56.18	59.00
19	5	4	15129.00	21734.00	147.00	-50	Spot (Block19, Row4, Column5)	62.27	64.00	9.24	0.01	0.15	61.00	60.37	61.00	10.73	0.00	0.18	12.00	0.00	0.00	3.00	1.27	36924.00	0.18	57.79	60.00
19	6	4	15430.00	21736.00	147.00	-50	Spot (Block19, Row4, Column6)	64.42	64.00	9.72	0.00	0.15	61.00	60.42	61.00	11.04	0.00	0.18	21.00	1.00	0.00	3.00	3.42	37880.00	0.36	61.03	62.00
19	7	4	15730.00	21738.00	147.00	-50	Spot (Block19, Row4, Column7)	62.90	66.00	12.03	0.02	0.19	62.00	63.17	62.00	89.51	0.01	1.42	0.00	0.00	0.00	4.00	0.90	37049.00	-0.00	63.03	67.00
19	8	4	16028.00	21718.00	138.35	0	Spot (Block19, Row4, Column8)	81.37	81.00	10.14	0.00	0.12	66.00	67.33	66.00	86.07	0.01	1.28	0.00	0.00	0.00	15.00	15.37	42232.00	0.16	73.08	71.50
19	1	5	13917.00	22071.00	149.45	0	Spot (Block19, Row5, Column1)	76.55	77.00	10.89	0.00	0.14	61.00	61.43	61.00	14.63	0.00	0.24	53.00	9.00	0.00	16.00	15.55	46695.00	1.03	64.24	64.50
19	2	5	14227.00	22028.00	147.00	-50	Spot (Block19, Row5, Column2)	65.59	67.00	9.11	0.01	0.14	64.00	63.08	64.00	10.49	0.01	0.17	15.00	0.00	0.00	3.00	1.59	38761.00	0.24	60.16	61.00
19	3	5	14527.00	22030.00	147.00	-50	Spot (Block19, Row5, Column3)	72.43	74.00	8.93	0.01	0.12	65.00	64.43	65.00	11.02	0.00	0.17	37.00	1.00	0.00	9.00	7.43	42735.00	0.73	69.52	71.00
19	4	5	14889.00	21999.00	223.50	0	Spot (Block19, Row5, Column4)	70.23	71.00	9.12	0.00	0.13	64.00	63.39	64.00	11.50	0.00	0.18	28.00	1.00	0.00	7.00	6.23	100704.00	0.59	66.30	68.00
19	5	5	15132.00	22036.00	179.65	0	Spot (Block19, Row5, Column5)	116.23	113.00	23.97	0.01	0.21	63.00	61.80	63.00	10.55	0.01	0.17	98.00	93.00	0.00	50.00	53.23	105303.00	5.16	78.31	78.00
19	6	5	15428.00	22036.00	147.00	-50	Spot (Block19, Row5, Column6)	63.63	64.00	8.57	0.00	0.13	62.00	61.00	62.00	10.61	0.01	0.17	13.00	0.00	0.00	2.00	1.63	37351.00	0.25	65.67	65.00
19	7	5	15678.00	22052.00	229.95	0	Spot (Block19, Row5, Column7)	69.50	70.00	11.17	0.00	0.16	62.00	60.20	62.00	12.65	0.01	0.21	33.00	2.00	0.00	8.00	7.50	105844.00	0.74	64.38	66.00
19	8	5	16029.00	22040.00	147.00	-50	Spot (Block19, Row5, Column8)	73.97	74.00	6.53	0.00	0.09	63.00	61.88	63.00	11.27	0.01	0.18	46.00	3.00	0.00	11.00	10.97	43641.00	1.07	72.53	72.00
19	1	6	13925.00	22327.00	147.00	-50	Spot (Block19, Row6, Column1)	64.24	66.00	9.43	0.01	0.15	63.00	61.84	63.00	11.93	0.01	0.19	8.00	0.00	0.00	3.00	1.24	37708.00	0.20	60.23	61.00
19	2	6	14225.00	22329.00	147.00	-50	Spot (Block19, Row6, Column2)	68.10	68.00	7.18	0.00	0.11	64.00	63.17	64.00	10.99	0.01	0.17	18.00	0.00	0.00	4.00	4.10	40247.00	0.45	68.49	67.50
19	3	6	14508.00	22362.00	218.60	0	Spot (Block19, Row6, Column3)	69.27	71.00	13.20	0.01	0.19	63.00	61.98	63.00	10.54	0.01	0.17	40.00	11.00	0.00	8.00	6.27	95112.00	0.69	60.51	61.00
19	4	6	14826.00	22332.00	147.00	-50	Spot (Block19, Row6, Column4)	60.59	64.00	11.64	0.02	0.19	61.00	60.16	61.00	10.64	0.01	0.18	13.00	0.00	0.00	3.00	-0.41	35869.00	0.04	60.14	62.00
19	5	6	15131.00	22339.00	172.60	0	Spot (Block19, Row6, Column5)	102.28	99.00	20.08	0.01	0.20	62.00	61.00	62.00	10.63	0.01	0.17	97.00	84.00	0.00	37.00	40.28	84789.00	3.88	73.16	74.00
19	6	6	15426.00	22336.00	147.00	-50	Spot (Block19, Row6, Column6)	56.14	60.00	12.06	0.03	0.21	63.00	61.42	63.00	11.38	0.01	0.19	0.00	0.00	0.00	-3.00	-6.86	33234.00	-0.46	62.41	64.00
19	7	6	15727.00	22338.00	147.00	-50	Spot (Block19, Row6, Column7)	68.42	68.00	10.81	0.00	0.16	61.00	60.07	61.00	11.75	0.01	0.20	31.00	9.00	0.00	7.00	7.42	40367.00	0.71	67.53	66.50
19	8	6	16027.00	22340.00	147.00	-50	Spot (Block19, Row6, Column8)	67.79	67.00	8.53	0.01	0.13	61.00	60.41	61.00	11.21	0.00	0.19	27.00	3.00	0.00	6.00	6.79	39999.00	0.66	61.87	62.00
19	1	7	13923.00	22627.00	147.00	-50	Spot (Block19, Row7, Column1)	63.00	64.00	11.14	0.01	0.18	64.00	62.39	64.00	11.99	0.01	0.19	13.00	0.00	0.00	0.00	-1.00	37233.00	0.05	71.24	71.00
19	2	7	14224.00	22629.00	147.00	-50	Spot (Block19, Row7, Column2)	58.91	62.00	13.61	0.02	0.23	63.00	61.92	63.00	11.42	0.01	0.18	10.00	1.00	0.00	-1.00	-4.09	34699.00	-0.26	56.89	60.00
19	3	7	14524.00	22631.00	147.00	-50	Spot (Block19, Row7, Column3)	65.59	68.00	11.25	0.02	0.17	61.00	60.46	61.00	11.10	0.00	0.18	29.00	2.00	0.00	7.00	4.59	38699.00	0.46	63.67	66.00
19	4	7	14824.00	22633.00	147.00	-50	Spot (Block19, Row7, Column4)	62.93	64.00	11.82	0.01	0.19	62.00	60.93	62.00	18.21	0.01	0.30	6.00	0.00	0.00	2.00	0.93	36939.00	0.11	60.36	60.00
19	5	7	15125.00	22635.00	147.00	-50	Spot (Block19, Row7, Column5)	63.13	63.00	7.48	0.00	0.12	61.00	59.73	61.00	19.36	0.01	0.32	1.00	0.00	0.00	2.00	2.13	37438.00	0.18	61.09	60.00
19	6	7	15388.00	22707.00	205.25	0	Spot (Block19, Row7, Column6)	74.41	70.00	56.94	0.03	0.77	61.00	58.91	61.00	12.05	0.02	0.20	38.00	4.00	0.00	9.00	13.41	88998.00	1.29	62.81	63.00
19	7	7	15725.00	22638.00	147.00	-50	Spot (Block19, Row7, Column7)	68.78	70.00	9.15	0.01	0.13	62.00	60.85	62.00	11.15	0.01	0.18	35.00	1.00	0.00	8.00	6.78	40512.00	0.71	68.69	71.00
19	8	7	16038.00	22604.00	252.80	0	Spot (Block19, Row7, Column8)	76.12	76.00	12.96	0.00	0.17	62.00	61.06	62.00	11.39	0.01	0.19	59.00	18.00	0.00	14.00	14.12	140675.00	1.32	67.62	68.00
19	1	8	13912.00	22935.00	145.75	0	Spot (Block19, Row8, Column1)	324.58	275.00	134.57	0.07	0.41	60.00	60.04	60.00	13.03	0.00	0.22	100.00	100.00	0.00	215.00	264.58	187285.00	20.31	122.17	106.00
19	2	8	14222.00	22929.00	147.00	-50	Spot (Block19, Row8, Column2)	63.59	61.00	11.38	0.02	0.18	63.00	62.23	63.00	15.32	0.01	0.25	11.00	2.00	0.00	-2.00	0.59	37519.00	0.09	66.21	65.50
19	3	8	14522.00	22931.00	147.00	-50	Spot (Block19, Row8, Column3)	61.50	65.00	17.69	0.02	0.29	63.00	62.78	63.00	24.45	0.00	0.39	2.00	0.00	0.00	2.00	-1.50	36287.00	-0.05	64.29	64.00
19	4	8	14823.00	22933.00	147.00	-50	Spot (Block19, Row8, Column4)	66.11	67.00	9.43	0.01	0.14	63.00	62.51	63.00	18.05	0.00	0.29	4.00	0.00	0.00	4.00	3.11	39271.00	0.20	68.88	69.00
19	5	8	15123.00	22935.00	147.00	-50	Spot (Block19, Row8, Column5)	65.39	65.00	10.90	0.00	0.17	62.00	60.42	62.00	18.93	0.01	0.31	9.00	0.00	0.00	3.00	3.39	38582.00	0.26	65.01	63.00
19	6	8	15423.00	22937.00	147.00	-50	Spot (Block19, Row8, Column6)	67.55	68.00	8.32	0.00	0.12	61.00	59.73	61.00	12.29	0.01	0.21	25.00	0.00	0.00	7.00	6.55	39991.00	0.64	65.41	66.00
19	7	8	15724.00	22939.00	147.00	-50	Spot (Block19, Row8, Column7)	66.99	65.00	13.09	0.01	0.20	63.00	61.82	63.00	10.99	0.01	0.18	29.00	12.00	0.00	2.00	3.99	39456.00	0.47	62.80	64.00
19	8	8	16003.00	22947.00	169.65	0	Spot (Block19, Row8, Column8)	125.28	121.50	25.94	0.01	0.21	64.00	62.90	64.00	11.31	0.01	0.18	99.00	95.00	0.00	57.50	61.28	100729.00	5.51	83.34	85.00
20	1	1	18433.00	20851.00	155.25	0	Spot (Block20, Row1, Column1)	17086.00	15110.00	9732.38	0.05	0.57	218.00	228.37	218.00	58.11	0.02	0.25	100.00	100.00	0.00	14892.00	16868.00	11345102.00	290.10	3203.16	2668.00
20	2	1	18721.00	20862.00	155.75	0	Spot (Block20, Row1, Column2)	602.03	569.00	209.43	0.02	0.35	218.00	227.95	218.00	47.04	0.02	0.21	100.00	96.00	0.00	351.00	384.03	400953.00	7.95	309.03	302.00
20	3	1	19033.00	20859.00	152.70	0	Spot (Block20, Row1, Column3)	817.58	715.00	426.05	0.06	0.52	219.00	222.72	219.00	21.92	0.01	0.10	100.00	100.00	0.00	496.00	598.58	524070.00	27.14	347.88	312.00
20	4	1	19325.00	20865.00	149.95	0	Spot (Block20, Row1, Column4)	545.22	489.50	163.97	0.05	0.30	221.00	225.93	221.00	24.41	0.01	0.11	100.00	100.00	0.00	268.50	324.22	331495.00	13.08	321.51	297.00
20	5	1	19631.00	20863.00	151.10	0	Spot (Block20, Row1, Column5)	1518.62	1194.50	935.76	0.10	0.62	219.00	224.59	219.00	25.14	0.01	0.11	100.00	100.00	0.00	975.50	1299.62	950657.00	51.48	472.63	459.00
20	6	1	19925.00	20859.00	148.00	0	Spot (Block20, Row1, Column6)	1331.89	1230.00	654.48	0.03	0.49	224.00	230.49	224.00	27.93	0.01	0.12	100.00	100.00	0.00	1006.00	1107.89	793804.00	39.43	493.15	376.00
20	7	1	20232.00	20861.00	118.60	0	Spot (Block20, Row1, Column7)	2900.41	2780.50	1035.77	0.02	0.36	228.00	246.03	228.00	98.94	0.03	0.40	100.00	100.00	0.00	2552.50	2672.41	1090556.00	26.83	884.60	738.00
20	8	1	20521.00	20870.00	150.35	0	Spot (Block20, Row1, Column8)	46515.35	49179.00	17959.74	0.02	0.39	252.00	273.17	252.00	131.49	0.04	0.48	100.00	100.00	33.12	48927.00	46263.35	28514088.00	351.68	8679.94	6633.50
20	1	2	18427.00	21155.00	147.00	-50	Spot (Block20, Row2, Column1)	241.41	237.00	25.37	0.01	0.11	221.00	230.92	221.00	45.51	0.02	0.20	23.00	0.00	0.00	16.00	20.41	141950.00	0.23	256.74	262.00
20	2	2	18729.00	21163.00	134.35	0	Spot (Block20, Row2, Column2)	1008.31	1018.50	329.37	0.00	0.33	219.00	225.18	219.00	27.50	0.01	0.12	100.00	100.00	0.00	799.50	789.31	490041.00	28.48	397.43	385.00
20	3	2	19035.00	21143.00	183.85	0	Spot (Block20, Row2, Column3)	276.98	286.00	31.39	0.01	0.11	217.00	222.34	217.00	27.78	0.01	0.12	78.00	67.00	0.00	69.00	59.98	263406.00	1.97	236.04	229.00
20	4	2	19333.00	21159.00	166.10	0	Spot (Block20, Row2, Column4)	788.48	774.00	237.84	0.01	0.30	217.00	223.54	217.00	28.69	0.01	0.13	100.00	100.00	0.00	557.00	571.48	604765.00	19.69	358.72	367.00
20	5	2	19640.00	21175.00	200.65	0	Spot (Block20, Row2, Column5)	361.08	375.00	52.51	0.02	0.15	219.00	225.01	219.00	25.98	0.01	0.12	99.00	98.00	0.00	156.00	142.08	410907.00	5.24	269.79	276.00
20	6	2	19923.00	21159.00	164.85	0	Spot (Block20, Row2, Column6)	421.98	401.00	103.54	0.02	0.25	224.00	230.45	224.00	26.86	0.01	0.12	100.00	99.00	0.00	177.00	197.98	318175.00	7.13	276.93	279.00
20	7	2	20226.00	21165.00	153.45	0	Spot (Block20, Row2, Column7)	560.66	506.00	182.65	0.04	0.33	225.00	230.42	225.00	25.24	0.01	0.11	100.00	100.00	0.00	281.00	335.66	363869.00	13.08	321.93	300.00
20	8	2	20529.00	21169.00	147.00	-50	Spot (Block20, Row2, Column8)	268.27	272.00	20.74	0.01	0.08	234.00	254.37	234.00	99.34	0.04	0.39	0.00	0.00	0.00	38.00	34.27	158010.00	0.14	258.39	264.00
20	1	3	18427.00	21455.00	149.90	0	Spot (Block20, Row3, Column1)	1474.89	1281.00	914.67	0.06	0.62	220.00	225.62	220.00	25.60	0.01	0.11	100.00	100.00	0.00	1061.00	1254.89	908530.00	48.81	479.45	456.00
20	2	3	18725.00	21452.00	166.45	0	Spot (Block20, Row3, Column2)	301.94	296.00	34.45	0.01	0.11	220.00	224.26	220.00	23.54	0.01	0.10	95.00	88.00	0.00	76.00	81.94	232495.00	3.30	247.37	241.00
20	3	3	19018.00	21463.00	159.25	0	Spot (Block20, Row3, Column3)	407.28	378.00	116.61	0.03	0.29	218.00	225.80	218.00	32.55	0.02	0.14	100.00	97.00	0.00	160.00	189.28	285913.00	5.57	272.76	282.00
20	4	3	19329.00	21458.00	147.35	0	Spot (Block20, Row3, Column4)	1302.26	1208.50	651.47	0.03	0.50	219.00	224.57	219.00	27.43	0.01	0.12	100.00	100.00	0.00	989.50	1083.26	770940.00	39.28	475.19	389.00
20	5	3	19612.00	21450.00	150.20	0	Spot (Block20, Row3, Column5)	427.44	340.00	459.93	0.10	1.08	220.00	226.35	220.00	26.17	0.01	0.12	94.00	90.00	0.00	120.00	207.44	265442.00	7.68	294.22	280.50
20	6	3	19924.00	21463.00	182.00	0	Spot (Block20, Row3, Column6)	709.91	679.50	247.56	0.02	0.35	224.00	233.00	224.00	31.72	0.02	0.14	100.00	100.00	0.00	455.50	485.91	658793.00	15.04	379.21	380.00
20	7	3	20235.00	21470.00	147.75	0	Spot (Block20, Row3, Column7)	1374.36	1278.50	715.66	0.03	0.52	224.00	229.71	224.00	27.83	0.01	0.12	100.00	100.00	0.00	1054.50	1150.36	819118.00	41.12	460.20	407.00
20	8	3	20533.00	21475.00	173.25	0	Spot (Block20, Row3, Column8)	359.18	325.00	74.28	0.04	0.21	225.00	228.59	225.00	23.31	0.01	0.10	99.00	98.00	0.00	100.00	134.18	301709.00	5.60	275.34	281.00
20	1	4	18422.00	21753.00	151.40	0	Spot (Block20, Row4, Column1)	1210.15	1003.00	594.38	0.08	0.49	221.00	226.58	221.00	25.76	0.01	0.11	100.00	100.00	0.00	782.00	989.15	758765.00	38.18	441.99	371.50
20	2	4	18727.00	21758.00	177.40	0	Spot (Block20, Row4, Column2)	328.99	314.00	43.48	0.02	0.13	225.00	231.76	225.00	30.34	0.01	0.13	97.00	93.00	0.00	89.00	103.99	290171.00	3.20	265.06	275.00
20	3	4	19028.00	21761.00	149.25	0	Spot (Block20, Row4, Column3)	5065.78	4453.00	2818.09	0.06	0.56	226.00	237.98	226.00	36.11	0.02	0.15	100.00	100.00	0.00	4227.00	4839.78	3100259.00	133.71	1340.50	1034.00
20	4	4	19326.00	21768.00	185.10	0	Spot (Block20, Row4, Column4)	278.92	281.00	19.24	0.00	0.07	225.00	232.66	225.00	29.56	0.01	0.13	86.00	41.00	0.00	56.00	53.92	268881.00	1.57	253.48	251.00
20	5	4	19612.00	21772.00	175.75	0	Spot (Block20, Row4, Column5)	291.31	293.00	44.94	0.00	0.15	223.00	227.78	223.00	25.00	0.01	0.11	83.00	74.00	0.00	70.00	68.31	251398.00	2.54	243.84	234.00
20	6	4	19929.00	21766.00	200.70	0	Spot (Block20, Row4, Column6)	461.96	466.00	88.72	0.00	0.19	223.00	230.18	223.00	28.12	0.01	0.12	100.00	99.00	0.00	243.00	238.96	527093.00	8.24	289.90	293.00
20	7	4	20220.00	21768.00	148.55	0	Spot (Block20, Row4, Column7)	904.77	728.00	510.87	0.09	0.56	224.00	229.07	224.00	27.63	0.01	0.12	100.00	100.00	0.00	504.00	680.77	542862.00	24.45	377.12	356.00
20	8	4	20530.00	21774.00	163.30	0	Spot (Block20, Row4, Column8)	457.14	447.00	129.35	0.01	0.28	225.00	228.32	225.00	24.90	0.01	0.11	99.00	99.00	0.00	222.00	232.14	339197.00	9.19	284.71	283.00
20	1	5	18430.00	22056.00	148.90	0	Spot (Block20, Row5, Column1)	1004.16	908.50	467.25	0.04	0.47	223.00	229.88	223.00	27.49	0.01	0.12	100.00	100.00	0.00	685.50	781.16	606511.00	28.17	423.69	379.00
20	2	5	18723.00	22054.00	160.65	0	Spot (Block20, Row5, Column2)	431.41	415.00	92.58	0.02	0.21	226.00	233.65	226.00	27.44	0.01	0.12	100.00	100.00	0.00	189.00	205.41	307167.00	7.21	300.43	294.00
20	3	5	19018.00	22056.00	173.35	0	Spot (Block20, Row5, Column3)	462.49	412.00	133.50	0.05	0.29	232.00	240.77	232.00	32.40	0.02	0.13	99.00	97.00	0.00	180.00	230.49	386642.00	6.84	296.61	292.00
20	4	5	19323.00	22061.00	155.30	0	Spot (Block20, Row5, Column4)	888.38	733.00	495.98	0.08	0.56	227.00	233.83	227.00	27.12	0.01	0.12	100.00	100.00	0.00	506.00	661.38	588993.00	24.14	361.43	329.50
20	5	5	19627.00	22061.00	147.35	0	Spot (Block20, Row5, Column5)	6220.38	5809.50	3544.19	0.03	0.57	225.00	232.23	225.00	33.02	0.01	0.14	100.00	100.00	0.00	5584.50	5995.38	3694906.00	181.37	1527.10	1139.00
20	6	5	19928.00	22058.00	168.50	0	Spot (Block20, Row5, Column6)	446.10	408.00	130.06	0.04	0.29	223.00	230.64	223.00	31.66	0.01	0.14	99.00	97.00	0.00	185.00	223.10	353756.00	6.81	280.99	285.00
20	7	5	20228.00	22065.00	193.00	0	Spot (Block20, Row5, Column7)	824.79	790.00	292.81	0.02	0.36	225.00	234.89	225.00	33.88	0.02	0.14	100.00	100.00	0.00	565.00	599.79	870157.00	17.41	379.29	388.00
20	8	5	20529.00	22069.00	148.40	0	Spot (Block20, Row5, Column8)	2112.97	1632.50	1402.30	0.11	0.66	224.00	230.97	224.00	28.92	0.01	0.13	100.00	100.00	0.00	1408.50	1888.97	1263557.00	65.08	598.45	488.00
20	1	6	18415.00	22353.00	186.45	0	Spot (Block20, Row6, Column1)	652.31	597.00	231.54	0.04	0.35	228.00	236.93	228.00	30.06	0.02	0.13	100.00	100.00	0.00	369.00	424.31	637304.00	13.82	346.23	332.50
20	2	6	18724.00	22358.00	195.75	0	Spot (Block20, Row6, Column2)	662.64	657.00	171.69	0.00	0.26	230.00	238.76	230.00	32.27	0.02	0.14	100.00	100.00	0.00	427.00	432.64	717637.00	13.14	381.34	381.00
20	3	6	19016.00	22356.00	145.95	0	Spot (Block20, Row6, Column3)	2242.52	2017.50	1158.12	0.05	0.52	231.00	239.75	231.00	32.72	0.02	0.14	100.00	100.00	0.00	1786.50	2011.52	1300661.00	61.21	768.94	608.00
20	4	6	19330.00	22361.00	158.75	0	Spot (Block20, Row6, Column4)	433.39	396.00	134.63	0.04	0.31	228.00	236.44	228.00	35.57	0.02	0.15	100.00	84.00	0.00	168.00	205.39	302073.00	5.54	280.84	281.00
20	5	6	19628.00	22365.00	146.30	0	Spot (Block20, Row6, Column5)	6858.64	6070.50	3910.38	0.05	0.57	229.00	238.40	229.00	39.20	0.02	0.16	100.00	100.00	0.00	5841.50	6629.64	3978010.00	168.86	1579.21	1185.50
20	6	6	19923.00	22361.00	173.15	0	Spot (Block20, Row6, Column6)	356.82	320.00	83.08	0.05	0.23	227.00	234.93	227.00	30.91	0.01	0.13	98.00	88.00	0.00	93.00	129.82	299018.00	3.94	266.98	275.00
20	7	6	20222.00	22364.00	148.75	0	Spot (Block20, Row6, Column7)	1944.28	1752.00	1050.97	0.05	0.54	225.00	232.74	225.00	31.56	0.01	0.14	100.00	100.00	0.00	1527.00	1719.28	1180178.00	54.22	616.99	575.00
20	8	6	20530.00	22372.00	148.30	0	Spot (Block20, Row6, Column8)	2367.52	2029.00	1445.46	0.07	0.61	226.00	233.19	226.00	29.35	0.01	0.13	100.00	100.00	0.00	1803.00	2141.52	1418147.00	72.73	710.12	567.00
20	1	7	18428.00	22651.00	188.35	0	Spot (Block20, Row7, Column1)	367.41	383.00	59.45	0.02	0.16	231.00	238.41	231.00	27.16	0.01	0.11	99.00	93.00	0.00	152.00	136.41	367777.00	4.75	277.25	279.50
20	2	7	18728.00	22665.00	205.55	0	Spot (Block20, Row7, Column2)	286.12	287.00	36.73	0.00	0.13	235.00	242.59	235.00	28.14	0.01	0.12	75.00	42.00	0.00	52.00	51.12	343915.00	1.55	246.76	239.50
20	3	7	19015.00	22671.00	211.95	0	Spot (Block20, Row7, Column3)	281.92	287.00	24.51	0.01	0.09	236.00	243.32	236.00	29.70	0.01	0.12	79.00	29.00	0.00	51.00	45.92	360855.00	1.30	262.89	273.00
20	4	7	19324.00	22650.00	270.00	0	Spot (Block20, Row7, Column4)	268.00	273.00	32.25	0.01	0.12	233.00	240.73	233.00	29.55	0.01	0.12	58.00	24.00	0.00	40.00	35.00	567346.00	0.92	240.90	238.00
20	5	7	19620.00	22665.00	166.25	0	Spot (Block20, Row7, Column5)	695.56	667.50	194.03	0.02	0.28	242.00	251.11	242.00	41.17	0.02	0.16	100.00	99.00	0.00	425.50	453.56	531409.00	10.80	370.68	377.50
20	6	7	19920.00	22666.00	184.60	0	Spot (Block20, Row7, Column6)	743.83	727.50	206.06	0.01	0.28	233.00	247.19	233.00	40.72	0.03	0.16	100.00	100.00	0.00	494.50	510.83	712592.00	12.20	389.19	388.00
20	7	7	20218.00	22671.00	152.95	0	Spot (Block20, Row7, Column7)	1768.67	1642.00	877.42	0.03	0.50	226.00	234.10	226.00	32.97	0.02	0.14	100.00	100.00	0.00	1416.00	1542.67	1139023.00	46.54	595.15	474.00
20	8	7	20522.00	22674.00	197.05	0	Spot (Block20, Row7, Column8)	994.48	929.00	382.09	0.03	0.38	229.00	235.16	229.00	27.65	0.01	0.12	100.00	100.00	0.00	700.00	765.48	1089946.00	27.46	425.18	378.50
20	1	8	18407.00	22964.00	161.25	0	Spot (Block20, Row8, Column1)	550.37	497.00	226.64	0.04	0.41	231.00	238.24	231.00	27.94	0.01	0.12	99.00	99.00	0.00	266.00	319.37	393516.00	11.17	303.48	300.00
20	2	8	18715.00	22963.00	176.30	0	Spot (Block20, Row8, Column2)	418.24	391.00	123.64	0.03	0.30	235.00	241.88	235.00	27.04	0.01	0.11	98.00	95.00	0.00	156.00	183.24	362612.00	6.52	283.31	289.00
20	3	8	19007.00	22958.00	148.85	0	Spot (Block20, Row8, Column3)	1007.55	818.00	613.41	0.09	0.61	238.00	243.84	238.00	26.48	0.01	0.11	100.00	100.00	0.00	580.00	769.55	614604.00	28.84	389.35	358.00
20	4	8	19315.00	22957.00	152.65	0	Spot (Block20, Row8, Column4)	672.72	671.50	212.24	0.00	0.32	233.00	240.92	233.00	27.92	0.01	0.12	100.00	100.00	0.00	438.50	439.72	429194.00	15.47	350.86	313.00
20	5	8	19613.00	22968.00	164.55	0	Spot (Block20, Row8, Column5)	292.36	290.00	29.26	0.00	0.10	236.00	245.09	236.00	33.17	0.02	0.14	86.00	22.00	0.00	54.00	56.36	219858.00	1.43	271.09	272.00
20	6	8	19922.00	22964.00	165.40	0	Spot (Block20, Row8, Column6)	1009.39	898.50	432.61	0.05	0.43	231.00	242.10	231.00	36.24	0.02	0.15	100.00	100.00	0.00	667.50	778.39	765118.00	21.18	408.48	403.00
20	7	8	20219.00	22964.00	148.50	0	Spot (Block20, Row8, Column7)	781.40	722.00	297.02	0.03	0.38	228.00	235.27	228.00	29.84	0.01	0.13	100.00	100.00	0.00	494.00	553.40	467279.00	18.30	356.41	314.00
20	8	8	20505.00	22970.00	162.75	0	Spot (Block20, Row8, Column8)	366.06	369.00	75.41	0.00	0.21	230.00	234.26	230.00	24.05	0.01	0.10	98.00	98.00	0.00	139.00	136.06	269783.00	5.48	274.76	281.00
21	1	1	4902.00	25269.00	152.10	0	Spot (Block21, Row1, Column1)	21636.61	19454.00	11230.78	0.05	0.52	298.00	310.43	298.00	70.19	0.02	0.23	100.00	100.00	0.00	19156.00	21338.61	13760881.00	303.82	4076.72	3313.00
21	2	1	5198.00	25281.00	175.00	0	Spot (Block21, Row1, Column2)	358.48	369.00	43.31	0.01	0.12	295.00	301.93	295.00	47.64	0.01	0.16	55.00	28.00	0.00	74.00	63.48	306140.00	1.19	316.28	311.00
21	3	1	5491.00	25291.00	181.65	0	Spot (Block21, Row1, Column3)	335.74	321.00	37.26	0.02	0.11	299.00	300.38	299.00	24.87	0.00	0.08	45.00	32.00	0.00	22.00	36.74	310559.00	1.42	324.19	313.00
21	4	1	5796.00	25276.00	163.95	0	Spot (Block21, Row1, Column4)	378.34	390.00	39.58	0.01	0.10	303.00	307.59	303.00	30.77	0.01	0.10	84.00	69.00	0.00	87.00	75.34	281487.00	2.30	339.28	328.00
21	5	1	6117.00	25271.00	172.50	0	Spot (Block21, Row1, Column5)	370.94	386.00	54.04	0.02	0.15	305.00	312.30	305.00	31.29	0.01	0.10	64.00	59.00	0.00	81.00	65.94	306398.00	1.87	330.81	318.00
21	6	1	6410.00	25283.00	195.05	0	Spot (Block21, Row1, Column6)	385.86	391.00	42.09	0.01	0.11	307.00	314.83	307.00	34.70	0.01	0.11	81.00	72.00	0.00	84.00	78.86	415575.00	2.05	335.25	322.00
21	7	1	6708.00	25297.00	132.70	0	Spot (Block21, Row1, Column7)	419.44	406.00	59.42	0.01	0.14	312.00	347.09	312.00	156.26	0.05	0.45	30.00	0.00	0.00	94.00	107.44	199653.00	0.46	370.39	369.00
21	8	1	6992.00	25289.00	146.45	0	Spot (Block21, Row1, Column8)	50616.96	60481.00	16758.98	0.08	0.33	334.00	383.62	334.00	191.36	0.06	0.50	100.00	100.00	43.69	60147.00	50282.96	29661732.00	262.51	9122.79	6906.00
21	1	2	4914.00	25582.00	189.80	0	Spot (Block21, Row2, Column1)	322.63	314.00	26.97	0.01	0.08	294.00	299.06	294.00	54.78	0.01	0.18	17.00	0.00	0.00	20.00	28.63	328440.00	0.43	305.50	306.00
21	2	2	5207.00	25567.00	151.35	0	Spot (Block21, Row2, Column2)	334.43	319.00	42.21	0.02	0.13	292.00	290.09	292.00	22.49	0.00	0.08	57.00	36.00	0.00	27.00	42.43	209353.00	1.97	309.47	302.50
21	3	2	5482.00	25557.00	219.05	0	Spot (Block21, Row2, Column3)	330.69	317.00	34.66	0.02	0.10	294.00	293.43	294.00	22.45	0.00	0.08	51.00	26.00	0.00	23.00	36.69	457012.00	1.66	309.00	307.00
21	4	2	5795.00	25593.00	163.35	0	Spot (Block21, Row2, Column4)	352.10	349.00	44.19	0.00	0.13	297.00	298.69	297.00	28.64	0.00	0.10	64.00	47.00	0.00	52.00	55.10	260199.00	1.86	321.10	312.50
21	5	2	6101.00	25579.00	168.90	0	Spot (Block21, Row2, Column5)	611.43	593.00	141.39	0.01	0.23	301.00	305.89	301.00	31.43	0.01	0.10	99.00	99.00	0.00	292.00	310.43	484252.00	9.72	408.66	400.50
21	6	2	6404.00	25594.00	142.00	0	Spot (Block21, Row2, Column6)	367.26	378.00	51.63	0.01	0.14	302.00	311.30	302.00	39.96	0.01	0.13	63.00	47.00	0.00	76.00	65.26	201626.00	1.40	335.86	318.50
21	7	2	6697.00	25604.00	219.45	0	Spot (Block21, Row2, Column7)	363.53	375.00	46.41	0.01	0.13	304.00	313.47	304.00	36.82	0.01	0.12	62.00	48.00	0.00	71.00	59.53	500220.00	1.36	328.96	313.00
21	8	2	7002.00	25588.00	147.00	-50	Spot (Block21, Row2, Column8)	348.15	324.00	52.05	0.03	0.15	315.00	353.65	315.00	155.18	0.05	0.44	1.00	0.00	0.00	9.00	33.15	205757.00	-0.04	371.06	385.00
21	1	3	4906.00	25874.00	162.30	0	Spot (Block21, Row3, Column1)	386.97	395.00	47.63	0.01	0.12	291.00	288.27	291.00	20.84	0.00	0.07	94.00	79.00	0.00	104.00	95.97	282103.00	4.74	325.07	316.00
21	2	3	5194.00	25862.00	177.15	0	Spot (Block21, Row3, Column2)	330.19	320.00	32.02	0.01	0.10	292.00	290.96	292.00	22.76	0.00	0.08	61.00	27.00	0.00	28.00	38.19	289906.00	1.72	309.12	308.00
21	3	3	5490.00	25876.00	154.05	0	Spot (Block21, Row3, Column3)	447.64	406.00	168.07	0.04	0.38	297.00	296.68	297.00	24.90	0.00	0.08	98.00	95.00	0.00	109.00	150.64	290521.00	6.06	342.60	326.00
21	4	3	5798.00	25883.00	147.25	0	Spot (Block21, Row3, Column4)	410.73	400.00	61.63	0.01	0.15	297.00	299.66	297.00	29.52	0.00	0.10	87.00	80.00	0.00	103.00	113.73	241099.00	3.76	331.97	313.00
21	5	3	6108.00	25883.00	194.65	0	Spot (Block21, Row3, Column5)	360.36	374.00	43.79	0.02	0.12	300.00	307.45	300.00	40.37	0.01	0.13	59.00	44.00	0.00	74.00	60.36	386311.00	1.31	320.66	309.00
21	6	3	6399.00	25881.00	222.00	0	Spot (Block21, Row3, Column6)	1335.56	1113.00	616.06	0.08	0.46	303.00	317.40	303.00	51.29	0.02	0.16	100.00	100.00	0.00	810.00	1032.56	1888482.00	19.85	673.93	684.00
21	7	3	6713.00	25885.00	218.40	0	Spot (Block21, Row3, Column7)	350.51	339.50	42.30	0.01	0.12	305.00	318.19	305.00	47.93	0.02	0.15	47.00	12.00	0.00	34.50	45.51	477398.00	0.67	332.44	314.00
21	8	3	7001.00	25896.00	150.45	0	Spot (Block21, Row3, Column8)	1174.25	1068.00	428.52	0.04	0.36	311.00	327.50	311.00	43.64	0.02	0.13	100.00	100.00	0.00	757.00	863.25	730385.00	19.40	548.43	506.00
21	1	4	4903.00	26173.00	195.05	0	Spot (Block21, Row4, Column1)	392.45	391.00	62.15	0.00	0.16	291.00	289.02	291.00	22.57	0.00	0.08	89.00	75.00	0.00	100.00	101.45	422672.00	4.58	325.63	315.00
21	2	4	5195.00	26175.00	178.70	0	Spot (Block21, Row4, Column2)	492.01	475.00	109.99	0.02	0.22	294.00	294.66	294.00	27.62	0.00	0.09	99.00	93.00	0.00	181.00	198.01	438383.00	7.15	352.39	341.00
21	3	4	5500.00	26175.00	141.20	0	Spot (Block21, Row4, Column3)	869.92	826.00	302.63	0.02	0.35	299.00	303.08	299.00	33.76	0.01	0.11	100.00	100.00	0.00	527.00	570.92	467148.00	16.79	440.68	408.00
21	4	4	5830.00	26181.00	147.90	0	Spot (Block21, Row4, Column4)	362.53	374.00	37.03	0.01	0.10	302.00	305.76	302.00	33.69	0.01	0.11	67.00	52.00	0.00	72.00	60.53	216790.00	1.68	328.92	318.00
21	5	4	6077.00	26172.00	198.80	0	Spot (Block21, Row4, Column5)	363.67	359.00	70.55	0.01	0.19	303.00	307.79	303.00	30.95	0.01	0.10	65.00	47.00	0.00	56.00	60.67	408768.00	1.81	328.53	315.00
21	6	4	6400.00	26183.00	171.65	0	Spot (Block21, Row4, Column6)	831.80	769.00	233.99	0.03	0.28	307.00	318.70	307.00	43.27	0.02	0.14	100.00	100.00	0.00	462.00	524.80	682080.00	11.86	454.00	420.00
21	7	4	6695.00	26184.00	193.40	0	Spot (Block21, Row4, Column7)	371.65	381.00	44.75	0.01	0.12	307.00	316.20	307.00	35.56	0.01	0.11	63.00	52.00	0.00	74.00	64.65	393954.00	1.56	345.15	337.00
21	8	4	7005.00	26181.00	138.75	0	Spot (Block21, Row4, Column8)	386.89	392.00	36.63	0.01	0.09	311.00	324.12	311.00	41.17	0.02	0.13	83.00	46.00	0.00	81.00	75.89	201571.00	1.52	367.57	383.00
21	1	5	4907.00	26472.00	170.00	0	Spot (Block21, Row5, Column1)	411.23	400.00	53.49	0.01	0.13	294.00	295.98	294.00	31.38	0.00	0.11	95.00	86.00	0.00	106.00	117.23	333095.00	3.67	338.21	329.00
21	2	5	5193.00	26473.00	150.30	0	Spot (Block21, Row5, Column2)	1198.55	1171.50	391.39	0.01	0.33	294.00	296.22	294.00	30.71	0.00	0.10	100.00	100.00	0.00	877.50	904.55	740701.00	29.38	512.37	486.50
21	3	5	5498.00	26478.00	151.15	0	Spot (Block21, Row5, Column3)	1114.47	1010.50	468.68	0.04	0.42	296.00	300.90	296.00	37.62	0.01	0.13	100.00	100.00	0.00	714.50	818.47	695431.00	21.63	492.99	469.00
21	4	5	5795.00	26488.00	162.20	0	Spot (Block21, Row5, Column4)	362.88	378.00	42.09	0.02	0.12	300.00	304.03	300.00	36.92	0.01	0.12	63.00	53.00	0.00	78.00	62.88	263453.00	1.59	331.06	319.00
21	5	5	6096.00	26488.00	141.35	0	Spot (Block21, Row5, Column5)	820.88	762.00	286.10	0.03	0.35	302.00	305.45	302.00	29.60	0.00	0.10	100.00	100.00	0.00	460.00	518.88	444917.00	17.41	453.09	432.00
21	6	5	6393.00	26502.00	140.45	0	Spot (Block21, Row5, Column6)	365.16	384.00	39.87	0.02	0.11	308.00	315.05	308.00	33.42	0.01	0.11	66.00	58.00	0.00	76.00	57.16	196454.00	1.50	340.14	331.50
21	7	5	6703.00	26484.00	188.30	0	Spot (Block21, Row5, Column7)	809.63	766.00	274.09	0.02	0.34	311.00	321.76	311.00	38.27	0.01	0.12	100.00	100.00	0.00	455.00	498.63	808818.00	12.75	457.74	451.50
21	8	5	7002.00	26484.00	147.85	0	Spot (Block21, Row5, Column8)	454.30	474.00	70.17	0.02	0.15	315.00	331.05	315.00	42.53	0.02	0.13	90.00	78.00	0.00	159.00	139.30	270764.00	2.90	377.12	379.50
21	1	6	4889.00	26773.00	219.15	0	Spot (Block21, Row6, Column1)	1169.40	941.50	557.90	0.09	0.48	297.00	304.14	297.00	40.77	0.01	0.13	100.00	100.00	0.00	644.50	872.40	1604410.00	21.22	584.29	580.50
21	2	6	5189.00	26774.00	215.55	0	Spot (Block21, Row6, Column2)	536.43	504.00	114.39	0.03	0.21	295.00	300.96	295.00	33.77	0.01	0.11	100.00	99.00	0.00	209.00	241.43	712909.00	6.97	382.82	385.50
21	3	6	5487.00	26780.00	180.00	0	Spot (Block21, Row6, Column3)	398.66	390.00	58.27	0.01	0.15	297.00	299.89	297.00	28.83	0.00	0.10	91.00	80.00	0.00	93.00	101.66	361981.00	3.43	330.93	318.00
21	4	6	5798.00	26772.00	164.90	0	Spot (Block21, Row6, Column4)	368.69	379.00	33.50	0.01	0.09	300.00	301.44	300.00	25.58	0.00	0.08	88.00	69.00	0.00	79.00	68.69	276146.00	2.63	335.07	323.00
21	5	6	6099.00	26784.00	144.35	0	Spot (Block21, Row6, Column5)	663.17	647.00	186.25	0.01	0.28	302.00	306.45	302.00	28.30	0.01	0.09	99.00	99.00	0.00	345.00	361.17	377344.00	12.60	380.84	389.00
21	6	6	6386.00	26796.00	197.50	0	Spot (Block21, Row6, Column6)	338.36	326.00	34.84	0.02	0.10	306.00	310.41	306.00	30.28	0.01	0.10	39.00	24.00	0.00	20.00	32.36	373216.00	0.92	323.10	315.00
21	7	6	6702.00	26773.00	171.20	0	Spot (Block21, Row6, Column7)	393.40	394.00	50.64	0.00	0.13	307.00	313.35	307.00	32.26	0.01	0.10	79.00	71.00	0.00	87.00	86.40	320226.00	2.48	345.01	331.00
21	8	6	7006.00	26790.00	175.60	0	Spot (Block21, Row6, Column8)	418.74	401.00	73.21	0.02	0.17	313.00	327.95	313.00	42.20	0.02	0.13	79.00	55.00	0.00	88.00	105.74	361795.00	2.15	346.31	329.00
21	1	7	4899.00	27068.00	160.25	0	Spot (Block21, Row7, Column1)	644.08	604.00	173.48	0.03	0.27	297.00	302.87	297.00	33.64	0.01	0.11	100.00	100.00	0.00	307.00	347.08	456009.00	10.14	396.80	393.00
21	2	7	5179.00	27072.00	229.55	0	Spot (Block21, Row7, Column2)	323.11	311.00	38.89	0.02	0.12	295.00	297.97	295.00	26.41	0.00	0.09	33.00	22.00	0.00	16.00	28.11	490151.00	0.95	297.63	300.00
21	3	7	5497.00	27056.00	201.55	0	Spot (Block21, Row7, Column3)	329.66	316.00	35.81	0.02	0.11	296.00	297.31	296.00	23.87	0.00	0.08	44.00	31.00	0.00	20.00	33.66	380422.00	1.36	309.83	301.00
21	4	7	5812.00	27088.00	181.05	0	Spot (Block21, Row7, Column4)	329.10	319.00	29.92	0.01	0.09	299.00	303.19	299.00	29.07	0.01	0.10	36.00	22.00	0.00	20.00	30.10	302445.00	0.89	319.33	310.00
21	5	7	6079.00	27069.00	197.40	0	Spot (Block21, Row7, Column5)	342.82	326.00	39.67	0.02	0.12	303.00	309.29	303.00	32.54	0.01	0.11	42.00	32.00	0.00	23.00	39.82	377440.00	1.03	332.27	317.50
21	6	7	6386.00	27082.00	184.05	0	Spot (Block21, Row7, Column6)	598.81	573.00	138.96	0.02	0.23	310.00	322.35	310.00	49.06	0.02	0.15	99.00	95.00	0.00	263.00	288.81	566475.00	5.64	412.02	400.00
21	7	7	6684.00	27089.00	190.00	0	Spot (Block21, Row7, Column7)	372.20	380.00	49.70	0.01	0.13	307.00	313.40	307.00	33.21	0.01	0.11	65.00	54.00	0.00	73.00	65.20	378532.00	1.77	328.32	316.00
21	8	7	6990.00	27090.00	176.75	0	Spot (Block21, Row7, Column8)	1558.56	1383.00	645.20	0.05	0.41	313.00	328.75	313.00	44.50	0.02	0.14	100.00	100.00	0.00	1070.00	1245.56	1363738.00	27.64	663.98	571.00
21	1	8	4876.00	27377.00	135.80	0	Spot (Block21, Row8, Column1)	965.57	757.00	980.13	0.11	1.02	298.00	300.53	298.00	25.86	0.00	0.09	100.00	100.00	0.00	459.00	667.57	482783.00	25.72	467.62	414.50
21	2	8	5182.00	27421.00	158.80	0	Spot (Block21, Row8, Column2)	335.19	325.00	29.40	0.01	0.09	298.00	298.67	298.00	24.88	0.00	0.08	53.00	30.00	0.00	27.00	37.19	234298.00	1.47	313.57	308.00
21	3	8	5478.00	27375.00	178.20	0	Spot (Block21, Row8, Column3)	348.14	333.00	41.53	0.02	0.12	301.00	303.91	301.00	28.86	0.00	0.09	53.00	40.00	0.00	32.00	47.14	308803.00	1.53	317.84	311.00
21	4	8	5793.00	27379.00	139.30	0	Spot (Block21, Row8, Column4)	2469.93	2437.00	1049.02	0.01	0.42	302.00	306.57	302.00	31.63	0.01	0.10	100.00	100.00	0.00	2135.00	2167.93	1299183.00	68.40	929.28	807.00
21	5	8	6092.00	27406.00	138.30	0	Spot (Block21, Row8, Column5)	366.80	383.00	36.83	0.02	0.10	303.00	311.90	303.00	43.82	0.01	0.14	63.00	37.00	0.00	80.00	63.80	190371.00	1.25	332.68	319.00
21	6	8	6392.00	27380.00	202.10	0	Spot (Block21, Row8, Column6)	1760.68	1293.50	1059.57	0.13	0.60	305.00	323.58	305.00	61.27	0.03	0.19	100.00	100.00	0.00	988.50	1455.68	2038871.00	23.46	726.00	712.00
21	7	8	6693.00	27392.00	173.35	0	Spot (Block21, Row8, Column7)	389.68	390.00	50.71	0.00	0.13	309.00	322.38	309.00	49.44	0.02	0.15	70.00	23.00	0.00	81.00	80.68	324993.00	1.36	343.46	328.50
21	8	8	6993.00	27385.00	141.65	0	Spot (Block21, Row8, Column8)	1040.79	683.00	1239.40	0.18	1.19	316.00	334.73	316.00	45.36	0.03	0.14	97.00	95.00	0.00	367.00	724.79	567232.00	15.56	532.74	436.00
22	1	1	9403.00	25298.00	152.50	0	Spot (Block22, Row1, Column1)	21330.31	18065.00	12489.49	0.07	0.59	489.00	505.09	489.00	119.25	0.01	0.24	100.00	100.00	0.32	17576.00	20841.31	13523418.00	174.64	5035.13	3792.00
22	2	1	9702.00	25306.00	148.35	0	Spot (Block22, Row1, Column2)	2451.07	2276.00	1075.76	0.03	0.44	494.00	500.97	494.00	105.94	0.01	0.21	100.00	100.00	0.00	1782.00	1957.07	1473095.00	18.41	973.58	895.00
22	3	1	10001.00	25302.00	146.05	0	Spot (Block22, Row1, Column3)	2297.52	1944.00	1308.66	0.07	0.57	491.00	495.07	491.00	97.09	0.00	0.20	100.00	100.00	0.00	1453.00	1806.52	1330265.00	18.56	885.61	809.00
22	4	1	10299.00	25308.00	144.50	0	Spot (Block22, Row1, Column4)	2013.37	1966.00	793.70	0.01	0.39	494.00	499.64	494.00	101.28	0.00	0.20	100.00	100.00	0.00	1472.00	1519.37	1145610.00	14.95	863.57	819.00
22	5	1	10602.00	25311.00	146.35	0	Spot (Block22, Row1, Column5)	5359.59	4522.00	3698.55	0.07	0.69	496.00	500.73	496.00	102.07	0.00	0.20	100.00	100.00	0.00	4026.00	4863.59	3135360.00	47.60	1359.31	1108.50
22	6	1	10895.00	25308.00	144.20	0	Spot (Block22, Row1, Column6)	4711.76	4476.00	2488.30	0.02	0.53	498.00	506.63	498.00	106.87	0.01	0.21	100.00	100.00	0.00	3978.00	4213.76	2680991.00	39.35	1448.32	1139.00
22	7	1	11206.00	25308.00	114.50	0	Spot (Block22, Row1, Column7)	9969.95	9584.00	3853.74	0.02	0.39	497.00	528.87	497.00	199.42	0.03	0.38	100.00	100.00	0.00	9087.00	9472.95	3439633.00	47.34	2757.19	2179.00
22	8	1	11493.00	25318.00	147.45	0	Spot (Block22, Row1, Column8)	48777.21	54361.00	17247.72	0.05	0.35	498.00	563.13	498.00	238.56	0.05	0.42	100.00	100.00	39.42	53863.00	48279.21	28827516.00	202.10	10036.51	7187.00
22	1	2	9394.00	25618.00	217.95	0	Spot (Block22, Row2, Column1)	568.39	580.00	122.17	0.01	0.21	492.00	504.66	492.00	105.22	0.01	0.21	38.00	16.00	0.00	88.00	76.39	769601.00	0.61	526.55	491.00
22	2	2	9698.00	25610.00	126.20	0	Spot (Block22, Row2, Column2)	2852.44	2682.00	927.06	0.03	0.33	493.00	499.71	493.00	101.28	0.01	0.20	100.00	100.00	0.00	2189.00	2359.44	1200876.00	23.23	1080.52	959.50
22	3	2	9989.00	25608.00	191.40	0	Spot (Block22, Row2, Column3)	603.10	597.00	114.30	0.00	0.19	492.50	498.87	492.50	101.97	0.01	0.20	51.00	20.00	0.00	104.50	110.60	622395.00	1.02	530.06	498.50
22	4	2	10303.00	25609.00	173.85	0	Spot (Block22, Row2, Column4)	1601.10	1497.00	580.23	0.03	0.36	492.00	505.02	492.00	104.77	0.01	0.21	100.00	99.00	0.00	1005.00	1109.10	1356130.00	10.46	763.36	733.00
22	5	2	10603.00	25608.00	185.80	0	Spot (Block22, Row2, Column5)	1224.39	1185.00	321.55	0.01	0.26	494.00	503.12	494.00	100.76	0.01	0.20	100.00	98.00	0.00	691.00	730.39	1183988.00	7.16	687.53	693.00
22	6	2	10890.00	25613.00	163.50	0	Spot (Block22, Row2, Column6)	915.14	812.00	306.04	0.05	0.33	499.00	506.05	499.00	103.72	0.01	0.20	92.00	68.00	0.00	313.00	416.14	678120.00	3.94	593.54	598.50
22	7	2	11203.00	25609.00	151.80	0	Spot (Block22, Row2, Column7)	1384.50	1267.00	580.63	0.04	0.42	494.00	503.18	494.00	126.78	0.01	0.25	97.00	89.00	0.00	773.00	890.50	876391.00	6.95	689.93	688.00
22	8	2	11522.00	25647.00	197.70	0	Spot (Block22, Row2, Column8)	597.63	588.00	123.68	0.01	0.21	493.00	535.52	493.00	178.01	0.04	0.33	30.00	1.00	0.00	95.00	104.63	666959.00	0.35	549.47	497.00
22	1	3	9397.00	25904.00	145.25	0	Spot (Block22, Row3, Column1)	4309.30	3712.50	2696.50	0.06	0.63	492.00	504.72	492.00	103.20	0.01	0.20	100.00	100.00	0.00	3220.50	3817.30	2464917.00	36.87	1173.61	1004.00
22	2	3	9677.00	25905.00	229.80	0	Spot (Block22, Row3, Column2)	578.54	582.00	113.79	0.00	0.20	494.00	504.55	494.00	104.96	0.01	0.21	37.00	17.00	0.00	88.00	84.54	878229.00	0.70	506.50	492.50
22	3	3	9985.00	25904.00	138.70	0	Spot (Block22, Row3, Column3)	949.05	856.00	617.81	0.04	0.65	493.00	499.92	493.00	100.36	0.01	0.20	91.00	77.00	0.00	363.00	456.05	490659.00	4.47	676.43	673.00
22	4	3	10300.00	25906.00	143.35	0	Spot (Block22, Row3, Column4)	4752.45	4258.00	2585.19	0.05	0.54	488.00	498.65	488.00	99.65	0.01	0.20	100.00	100.00	0.00	3770.00	4264.45	2666126.00	42.69	1360.75	1015.50
22	5	3	10598.00	25905.00	183.25	0	Spot (Block22, Row3, Column5)	688.50	674.00	176.42	0.01	0.26	490.00	499.92	490.00	98.31	0.01	0.20	67.00	45.00	0.00	184.00	198.50	648567.00	1.92	545.55	501.00
22	6	3	10895.00	25907.00	201.25	0	Spot (Block22, Row3, Column6)	2471.58	2096.00	1202.50	0.07	0.49	494.00	509.02	494.00	107.25	0.01	0.21	100.00	100.00	0.00	1602.00	1977.58	2842315.00	18.30	1079.63	1034.50
22	7	3	11204.00	25917.00	145.40	0	Spot (Block22, Row3, Column7)	3515.33	2925.50	2179.82	0.08	0.62	494.00	508.15	494.00	134.46	0.01	0.26	100.00	100.00	0.00	2431.50	3021.33	2038892.00	22.37	1004.61	900.00
22	8	3	11496.00	25922.00	152.75	0	Spot (Block22, Row3, Column8)	4310.61	3897.00	2018.73	0.04	0.47	493.00	514.33	493.00	110.47	0.02	0.21	100.00	100.00	0.00	3404.00	3817.61	2763099.00	34.37	1429.96	1319.50
22	1	4	9399.00	26201.00	143.65	0	Spot (Block22, Row4, Column1)	4406.73	4203.00	2349.18	0.02	0.53	492.00	505.91	492.00	100.64	0.01	0.20	100.00	100.00	0.00	3711.00	3914.73	2494210.00	38.76	1220.60	1089.00
22	2	4	9697.00	26209.00	231.20	0	Spot (Block22, Row4, Column2)	612.83	591.00	129.33	0.02	0.21	492.00	497.82	492.00	101.45	0.01	0.20	47.00	31.00	0.00	99.00	120.83	942530.00	1.13	521.69	486.00
22	3	4	9996.00	26205.00	143.60	0	Spot (Block22, Row4, Column3)	19597.28	17775.50	11124.42	0.04	0.57	494.00	501.67	494.00	106.12	0.01	0.21	100.00	100.00	0.00	17281.50	19103.28	11052864.00	179.94	4036.12	3184.00
22	4	4	10287.00	26208.00	223.30	0	Spot (Block22, Row4, Column4)	582.15	591.00	112.93	0.01	0.19	491.00	497.96	491.00	105.41	0.01	0.21	45.00	18.00	0.00	100.00	91.15	830724.00	0.80	528.49	494.50
22	5	4	10571.00	26206.00	168.20	0	Spot (Block22, Row4, Column5)	629.36	594.00	126.19	0.03	0.20	485.00	486.54	485.00	104.15	0.00	0.21	53.00	39.00	0.00	109.00	144.36	495934.00	1.37	539.53	492.00
22	6	4	10893.00	26210.00	185.70	0	Spot (Block22, Row4, Column6)	1301.04	1273.50	350.10	0.01	0.27	488.00	491.68	488.00	100.96	0.00	0.21	100.00	99.00	0.00	785.50	813.04	1262009.00	8.02	745.60	722.00
22	7	4	11190.00	26216.00	146.70	0	Spot (Block22, Row4, Column7)	2762.31	2189.00	1872.07	0.10	0.68	490.00	490.55	490.00	92.23	0.00	0.19	100.00	95.00	0.00	1699.00	2272.31	1621478.00	24.63	942.13	879.00
22	8	4	11501.00	26229.00	155.50	0	Spot (Block22, Row4, Column8)	1107.39	1009.00	372.33	0.04	0.34	492.00	516.44	492.00	105.05	0.02	0.20	99.00	92.00	0.00	517.00	615.39	737523.00	5.63	716.10	661.00
22	1	5	9401.00	26504.00	142.40	0	Spot (Block22, Row5, Column1)	4546.57	4001.00	2437.22	0.06	0.54	495.00	514.07	495.00	110.49	0.02	0.21	100.00	100.00	0.00	3506.00	4051.57	2496065.00	36.50	1352.90	1129.00
22	2	5	9698.00	26505.00	150.65	0	Spot (Block22, Row5, Column2)	4973.92	4640.50	2054.74	0.03	0.41	495.00	506.21	495.00	100.88	0.01	0.20	100.00	100.00	0.00	4145.50	4478.92	3083832.00	44.29	1505.13	1248.00
22	3	5	9992.00	26499.00	165.30	0	Spot (Block22, Row5, Column3)	949.90	896.00	252.66	0.03	0.27	493.00	499.80	493.00	101.43	0.01	0.20	98.00	87.00	0.00	403.00	456.90	720977.00	4.44	621.61	610.00
22	4	5	10298.00	26506.00	144.65	0	Spot (Block22, Row5, Column4)	2894.30	2438.00	1795.10	0.07	0.62	491.00	498.06	491.00	106.09	0.01	0.21	100.00	97.00	0.00	1947.00	2403.30	1649751.00	22.59	945.46	853.00
22	5	5	10598.00	26509.00	142.05	0	Spot (Block22, Row5, Column5)	24282.87	23300.00	13436.83	0.02	0.55	493.00	508.04	493.00	128.50	0.01	0.25	100.00	100.00	0.00	22807.00	23789.87	13331295.00	185.02	4772.36	3996.00
22	6	5	10899.00	26510.00	175.60	0	Spot (Block22, Row5, Column6)	966.38	865.00	318.52	0.05	0.33	495.00	508.29	495.00	106.33	0.01	0.21	97.00	80.00	0.00	370.00	471.38	833982.00	4.31	648.45	616.00
22	7	5	11194.00	26513.00	193.45	0	Spot (Block22, Row5, Column7)	875.35	809.50	228.99	0.03	0.26	493.00	504.96	493.00	100.40	0.01	0.20	93.00	80.00	0.00	316.50	382.35	924371.00	3.69	664.62	675.00
22	8	5	11502.00	26521.00	143.80	0	Spot (Block22, Row5, Column8)	7307.77	6294.00	5185.08	0.06	0.71	496.00	521.55	496.00	106.97	0.02	0.21	100.00	100.00	0.00	5798.00	6811.77	4077735.00	63.44	1831.43	1381.50
22	1	6	9395.00	26800.00	194.20	0	Spot (Block22, Row6, Column1)	2411.49	1997.00	1246.10	0.08	0.52	501.00	529.22	501.00	115.47	0.02	0.22	100.00	100.00	0.00	1496.00	1910.49	2577886.00	16.30	1079.12	1055.00
22	2	6	9700.00	26808.00	205.75	0	Spot (Block22, Row6, Column2)	772.83	764.00	173.24	0.00	0.22	497.00	512.04	497.00	106.83	0.01	0.21	83.00	55.00	0.00	267.00	275.83	932038.00	2.44	581.24	575.00
22	3	6	9989.00	26803.00	144.15	0	Spot (Block22, Row6, Column3)	8697.68	7810.00	5036.03	0.05	0.58	491.00	495.25	491.00	96.47	0.00	0.19	100.00	100.00	0.00	7319.00	8206.68	4948982.00	85.03	1995.72	1686.00
22	4	6	10296.00	26813.00	168.00	0	Spot (Block22, Row6, Column4)	804.21	756.00	232.69	0.03	0.29	489.00	495.58	489.00	111.10	0.01	0.22	80.00	55.00	0.00	267.00	315.21	630504.00	2.78	564.18	531.00
22	5	6	10594.00	26808.00	140.40	0	Spot (Block22, Row6, Column5)	29637.65	26936.50	16761.80	0.04	0.57	494.00	521.89	494.00	134.82	0.02	0.26	100.00	100.00	1.69	26442.50	29143.65	15826506.00	215.97	6475.61	4868.00
22	6	6	10894.00	26813.00	160.10	0	Spot (Block22, Row6, Column6)	963.31	890.00	313.81	0.03	0.33	497.00	529.03	497.00	120.39	0.03	0.23	88.00	74.00	0.00	393.00	466.31	682986.00	3.61	671.85	654.00
22	7	6	11196.00	26810.00	145.75	0	Spot (Block22, Row6, Column7)	6682.62	5924.00	4114.53	0.05	0.62	500.00	534.68	500.00	111.01	0.03	0.21	100.00	100.00	0.00	5424.00	6182.62	3869240.00	55.38	1754.57	1337.50
22	8	6	11502.00	26818.00	146.15	0	Spot (Block22, Row6, Column8)	8220.65	7179.50	5589.11	0.06	0.68	506.00	545.37	506.00	115.75	0.03	0.21	100.00	100.00	0.00	6673.50	7714.65	4817303.00	66.31	2026.28	1438.00
22	1	7	9395.00	27110.00	189.90	0	Spot (Block22, Row7, Column1)	666.83	670.00	136.26	0.00	0.20	496.00	510.13	496.00	102.75	0.01	0.20	61.00	34.00	0.00	174.00	170.83	678166.00	1.52	561.53	525.00
22	2	7	9688.00	27108.00	192.20	0	Spot (Block22, Row7, Column2)	631.60	591.50	134.34	0.03	0.21	492.00	498.45	492.00	90.05	0.01	0.18	55.00	38.00	0.00	99.50	139.60	656863.00	1.48	542.79	505.00
22	3	7	9990.00	27136.00	224.10	0	Spot (Block22, Row7, Column3)	584.55	573.00	284.09	0.01	0.49	493.00	498.65	493.00	89.19	0.00	0.18	48.00	18.00	0.00	80.00	91.55	843512.00	0.96	532.14	497.50
22	4	7	10296.00	27100.00	201.95	0	Spot (Block22, Row7, Column4)	590.45	577.00	127.48	0.01	0.22	493.00	497.31	493.00	95.00	0.00	0.19	44.00	29.00	0.00	84.00	97.45	684917.00	0.98	539.35	509.50
22	5	7	10594.00	27108.00	168.85	0	Spot (Block22, Row7, Column5)	1480.80	1319.00	568.21	0.05	0.38	495.00	513.85	495.00	116.78	0.02	0.23	100.00	96.00	0.00	824.00	985.80	1168351.00	8.28	758.72	725.50
22	6	7	10888.00	27111.00	188.45	0	Spot (Block22, Row7, Column6)	808.18	801.00	180.95	0.00	0.22	500.00	528.91	500.00	114.84	0.02	0.22	84.00	59.00	0.00	301.00	308.18	808993.00	2.43	635.59	599.00
22	7	7	11190.00	27115.00	145.80	0	Spot (Block22, Row7, Column7)	6626.12	6033.00	3665.60	0.04	0.55	501.00	531.63	501.00	107.26	0.03	0.20	100.00	100.00	0.00	5532.00	6125.12	3863029.00	56.82	1996.88	1333.00
22	8	7	11499.00	27106.00	185.55	0	Spot (Block22, Row7, Column8)	2018.47	2015.50	524.17	0.00	0.26	503.00	541.93	503.00	113.25	0.03	0.21	100.00	99.00	0.00	1512.50	1515.47	1957920.00	13.04	963.88	910.00
22	1	8	9386.00	27417.00	144.85	0	Spot (Block22, Row8, Column1)	1054.87	1004.50	351.78	0.02	0.33	493.00	501.31	493.00	89.45	0.01	0.18	100.00	95.00	0.00	511.50	561.87	597058.00	6.19	681.74	623.00
22	2	8	9690.00	27402.00	148.80	0	Spot (Block22, Row8, Column2)	1087.63	1049.00	375.20	0.02	0.34	492.00	499.23	492.00	92.23	0.01	0.18	97.00	86.00	0.00	557.00	595.63	655842.00	6.38	659.78	627.00
22	3	8	9984.00	27404.00	146.15	0	Spot (Block22, Row8, Column3)	2817.86	2068.00	1922.01	0.13	0.68	493.00	507.35	493.00	97.36	0.01	0.19	100.00	96.00	0.00	1575.00	2324.86	1648451.00	23.73	891.79	797.50
22	4	8	10291.00	27408.00	143.60	0	Spot (Block22, Row8, Column4)	8680.67	8322.00	3956.85	0.02	0.46	494.00	514.86	494.00	98.91	0.02	0.19	100.00	100.00	0.00	7828.00	8186.67	4861178.00	82.56	2388.81	1892.00
22	5	8	10579.00	27408.00	209.50	0	Spot (Block22, Row8, Column5)	581.13	591.00	109.44	0.01	0.19	497.00	516.91	497.00	111.21	0.02	0.22	38.00	8.00	0.00	94.00	84.13	725831.00	0.58	528.99	498.00
22	6	8	10898.00	27412.00	190.40	0	Spot (Block22, Row8, Column6)	3421.43	2718.00	2097.72	0.10	0.61	499.00	530.20	499.00	126.75	0.03	0.24	100.00	100.00	0.00	2219.00	2922.43	3513809.00	22.81	1197.50	1234.00
22	7	8	11188.00	27409.00	148.00	0	Spot (Block22, Row8, Column7)	1910.38	1764.00	885.43	0.03	0.46	501.00	529.18	501.00	113.08	0.02	0.21	100.00	99.00	0.00	1263.00	1409.38	1138586.00	12.21	798.11	790.00
22	8	8	11479.00	27422.00	143.70	0	Spot (Block22, Row8, Column8)	1481.31	1424.00	498.39	0.02	0.34	500.00	527.44	500.00	99.90	0.02	0.19	100.00	98.00	0.00	924.00	981.31	833976.00	9.55	773.14	762.00
23	1	1	13908.00	25327.00	153.85	0	Spot (Block23, Row1, Column1)	18575.40	16459.00	10358.17	0.05	0.56	387.00	390.89	387.00	93.95	0.00	0.24	100.00	100.00	0.00	16072.00	18188.40	12055437.00	193.56	3993.79	3092.50
23	2	1	14202.00	25332.00	152.25	0	Spot (Block23, Row1, Column2)	906.92	828.00	304.94	0.04	0.34	387.00	384.08	387.00	74.17	0.00	0.19	99.00	91.00	0.00	441.00	519.92	576803.00	7.05	525.28	508.00
23	3	1	14505.00	25330.00	153.40	0	Spot (Block23, Row1, Column3)	880.62	727.00	396.50	0.08	0.45	381.00	368.38	381.00	58.01	0.01	0.16	98.00	92.00	0.00	346.00	499.62	572405.00	8.83	489.18	479.00
23	4	1	14801.00	25334.00	147.85	0	Spot (Block23, Row1, Column4)	844.38	807.50	230.80	0.02	0.27	381.00	367.44	381.00	60.76	0.02	0.17	99.00	94.00	0.00	426.50	463.38	503250.00	7.85	523.32	522.00
23	5	1	15103.00	25340.00	149.25	0	Spot (Block23, Row1, Column5)	1755.31	1558.00	1024.72	0.05	0.58	384.00	370.55	384.00	76.46	0.02	0.21	100.00	95.00	0.00	1174.00	1371.31	1068982.00	18.11	664.43	643.00
23	6	1	15396.00	25337.00	148.00	0	Spot (Block23, Row1, Column6)	1695.04	1517.50	850.89	0.05	0.50	387.00	374.06	387.00	63.01	0.01	0.17	100.00	100.00	0.00	1130.50	1308.04	1020416.00	20.97	635.01	572.00
23	7	1	15708.00	25339.00	117.70	0	Spot (Block23, Row1, Column7)	3302.28	3110.00	1442.96	0.03	0.44	389.00	393.33	389.00	148.26	0.00	0.38	100.00	100.00	0.00	2721.00	2913.28	1205331.00	19.62	1123.62	882.00
23	8	1	15994.00	25346.00	147.85	0	Spot (Block23, Row1, Column8)	45393.28	46340.00	18231.75	0.01	0.40	396.00	424.87	396.00	177.24	0.03	0.42	100.00	100.00	31.54	45944.00	44997.28	27054552.00	253.72	9197.78	7544.00
23	1	2	13901.00	25630.00	222.25	0	Spot (Block23, Row2, Column1)	411.53	397.00	63.16	0.02	0.15	386.00	384.48	386.00	81.00	0.00	0.21	22.00	2.00	0.00	11.00	25.53	581904.00	0.33	389.87	391.00
23	2	2	14199.00	25633.00	128.25	0	Spot (Block23, Row2, Column2)	1010.25	1001.00	275.65	0.00	0.27	384.00	373.68	384.00	63.89	0.01	0.17	100.00	99.00	0.00	617.00	626.25	441480.00	9.96	555.94	539.00
23	3	2	14487.00	25631.00	225.20	0	Spot (Block23, Row2, Column3)	422.12	401.00	56.65	0.02	0.13	374.00	365.30	374.00	66.56	0.01	0.18	30.00	10.00	0.00	27.00	48.12	612913.00	0.85	401.59	396.00
23	4	2	14802.00	25632.00	183.65	0	Spot (Block23, Row2, Column4)	707.24	680.00	175.80	0.02	0.25	373.00	364.28	373.00	62.78	0.01	0.17	96.00	92.00	0.00	307.00	334.24	667630.00	5.46	463.91	434.50
23	5	2	15103.00	25630.00	191.95	0	Spot (Block23, Row2, Column5)	586.37	580.50	107.15	0.00	0.18	374.00	361.67	374.00	59.50	0.01	0.16	96.00	77.00	0.00	206.50	212.37	611000.00	3.78	445.75	429.00
23	6	2	15401.00	25639.00	208.20	0	Spot (Block23, Row2, Column6)	498.67	488.00	123.58	0.01	0.25	368.00	361.08	368.00	62.65	0.01	0.17	59.00	45.00	0.00	120.00	130.67	614359.00	2.20	413.51	397.00
23	7	2	15709.00	25631.00	184.65	0	Spot (Block23, Row2, Column7)	560.35	513.00	138.68	0.04	0.25	383.00	371.30	383.00	67.68	0.01	0.18	77.00	49.00	0.00	130.00	177.35	538500.00	2.79	414.73	410.00
23	8	2	16020.00	25647.00	181.15	0	Spot (Block23, Row2, Column8)	463.67	478.00	83.12	0.01	0.18	395.00	410.56	395.00	132.52	0.02	0.32	15.00	2.00	0.00	83.00	68.67	425652.00	0.40	452.58	473.50
23	1	3	13895.00	25928.00	151.10	0	Spot (Block23, Row3, Column1)	1500.68	1298.00	791.46	0.06	0.53	388.00	378.74	388.00	64.68	0.01	0.17	100.00	100.00	0.00	910.00	1112.68	940924.00	17.35	590.48	551.50
23	2	3	14195.00	25925.00	192.25	0	Spot (Block23, Row3, Column2)	433.31	402.50	58.65	0.03	0.14	384.00	373.66	384.00	64.76	0.01	0.17	36.00	10.00	0.00	18.50	49.31	452379.00	0.92	409.42	397.00
23	3	3	14510.00	25947.00	149.05	0	Spot (Block23, Row3, Column3)	1204.10	691.00	2198.78	0.24	1.83	381.00	373.73	381.00	72.88	0.01	0.20	94.00	84.00	0.00	310.00	823.10	727276.00	11.39	614.55	501.50
23	4	3	14798.00	25934.00	148.15	0	Spot (Block23, Row3, Column4)	2065.36	1893.50	1131.69	0.04	0.55	375.00	365.29	375.00	62.03	0.01	0.17	100.00	100.00	0.00	1518.50	1690.36	1235087.00	27.41	713.32	675.00
23	5	3	15094.00	25936.00	192.95	0	Spot (Block23, Row3, Column5)	547.72	488.50	212.84	0.05	0.39	376.00	365.48	376.00	62.95	0.01	0.17	65.00	42.00	0.00	112.50	171.72	577299.00	2.90	404.02	401.00
23	6	3	15404.00	25941.00	206.65	0	Spot (Block23, Row3, Column6)	1642.02	1365.00	802.54	0.08	0.49	378.00	369.24	378.00	71.07	0.01	0.19	100.00	100.00	0.00	987.00	1264.02	1998338.00	17.91	732.85	724.00
23	7	3	15706.00	25946.00	146.95	0	Spot (Block23, Row3, Column7)	1275.88	1134.00	671.12	0.05	0.53	382.00	370.59	382.00	60.76	0.01	0.16	100.00	95.00	0.00	752.00	893.88	750216.00	14.90	574.25	523.00
23	8	3	16001.00	25953.00	158.25	0	Spot (Block23, Row3, Column8)	1457.01	1348.00	494.91	0.03	0.34	386.00	381.00	386.00	58.93	0.01	0.15	100.00	100.00	0.00	962.00	1071.01	1003882.00	18.26	695.40	665.00
23	1	4	13900.00	26228.00	148.00	0	Spot (Block23, Row4, Column1)	2072.84	1837.00	1086.38	0.05	0.52	391.00	383.46	391.00	68.59	0.01	0.18	100.00	100.00	0.00	1446.00	1681.84	1237485.00	24.63	757.72	684.00
23	2	4	14201.00	26231.00	208.45	0	Spot (Block23, Row4, Column2)	468.27	475.00	81.27	0.01	0.17	387.00	376.16	387.00	68.75	0.01	0.18	54.00	16.00	0.00	88.00	81.27	581127.00	1.34	420.79	402.00
23	3	4	14499.00	26233.00	148.25	0	Spot (Block23, Row4, Column3)	8160.16	7068.00	4852.74	0.06	0.59	382.00	372.71	382.00	68.59	0.01	0.18	100.00	100.00	0.00	6686.00	7778.16	4896097.00	113.54	2158.23	1833.00
23	4	4	14780.00	26218.00	227.90	0	Spot (Block23, Row4, Column4)	408.29	396.00	62.54	0.01	0.15	367.00	363.47	367.00	64.20	0.00	0.18	24.00	13.00	0.00	29.00	41.29	609166.00	0.70	372.34	390.00
23	5	4	15072.00	26228.00	161.50	0	Spot (Block23, Row4, Column5)	509.41	486.50	238.84	0.02	0.47	370.00	363.33	370.00	60.05	0.01	0.17	64.00	46.00	0.00	116.50	139.41	367796.00	2.43	415.98	401.00
23	6	4	15405.00	26237.00	193.90	0	Spot (Block23, Row4, Column6)	623.61	591.00	123.25	0.02	0.20	378.00	369.78	378.00	64.74	0.01	0.18	97.00	76.00	0.00	213.00	245.61	661026.00	3.92	450.67	447.00
23	7	4	15694.00	26242.00	150.75	0	Spot (Block23, Row4, Column7)	1182.04	918.00	679.55	0.11	0.57	382.00	371.14	382.00	57.61	0.01	0.16	96.00	91.00	0.00	536.00	800.04	741140.00	14.07	529.91	522.00
23	8	4	15999.00	26260.00	163.60	0	Spot (Block23, Row4, Column8)	594.74	573.50	148.69	0.02	0.25	384.00	376.28	384.00	61.17	0.01	0.16	85.00	68.00	0.00	189.50	210.74	441295.00	3.57	455.32	417.00
23	1	5	13904.00	26532.00	147.80	0	Spot (Block23, Row5, Column1)	1570.57	1326.00	737.49	0.07	0.47	393.00	392.20	393.00	81.25	0.00	0.21	100.00	100.00	0.00	933.00	1177.57	932920.00	14.50	680.06	627.00
23	2	5	14196.00	26528.00	157.80	0	Spot (Block23, Row5, Column2)	1608.91	1600.50	495.51	0.00	0.31	387.00	378.23	387.00	73.62	0.01	0.19	100.00	100.00	0.00	1213.50	1221.91	1100492.00	16.72	701.05	679.00
23	3	5	14490.00	26534.00	176.20	0	Spot (Block23, Row5, Column3)	613.69	577.00	173.10	0.03	0.28	384.00	371.56	384.00	65.44	0.01	0.18	83.00	60.00	0.00	193.00	229.69	531456.00	3.70	443.51	419.50
23	4	5	14799.00	26531.00	150.20	0	Spot (Block23, Row5, Column4)	1471.27	1164.00	860.50	0.10	0.58	377.00	367.13	377.00	62.80	0.01	0.17	100.00	99.00	0.00	787.00	1094.27	907776.00	17.58	598.81	551.00
23	5	5	15099.00	26537.00	144.65	0	Spot (Block23, Row5, Column5)	8356.18	7559.50	4891.86	0.04	0.59	383.00	374.15	383.00	67.36	0.01	0.18	100.00	100.00	0.00	7176.50	7973.18	4746310.00	118.49	2048.58	1608.00
23	6	5	15406.00	26533.00	167.25	0	Spot (Block23, Row5, Column6)	544.04	497.00	140.31	0.04	0.26	379.00	367.62	379.00	60.00	0.01	0.16	71.00	48.00	0.00	118.00	165.04	421086.00	2.94	430.63	407.00
23	7	5	15700.00	26540.00	184.60	0	Spot (Block23, Row5, Column7)	970.60	892.50	305.25	0.04	0.31	382.00	372.87	382.00	66.38	0.01	0.18	99.00	97.00	0.00	510.50	588.60	931774.00	9.00	527.24	512.00
23	8	5	16002.00	26544.00	146.35	0	Spot (Block23, Row5, Column8)	2575.49	2107.00	1619.46	0.09	0.63	386.00	379.63	386.00	61.76	0.01	0.16	100.00	100.00	0.00	1721.00	2189.49	1501509.00	35.56	840.67	694.00
23	1	6	13895.00	26825.00	204.40	0	Spot (Block23, Row6, Column1)	1588.69	1301.00	809.62	0.09	0.51	391.00	389.78	391.00	79.82	0.00	0.20	100.00	100.00	0.00	910.00	1197.69	1893716.00	15.02	773.19	766.00
23	2	6	14198.00	26830.00	198.60	0	Spot (Block23, Row6, Column2)	796.13	735.00	229.79	0.03	0.29	390.00	386.87	390.00	77.07	0.00	0.20	97.00	89.00	0.00	345.00	406.13	890870.00	5.31	517.52	501.00
23	3	6	14491.00	26829.00	147.90	0	Spot (Block23, Row6, Column3)	2905.54	2537.00	1662.65	0.06	0.57	384.00	371.53	384.00	63.92	0.01	0.17	100.00	100.00	0.00	2153.00	2521.54	1734610.00	39.65	871.90	800.00
23	4	6	14792.00	26839.00	157.20	0	Spot (Block23, Row6, Column4)	511.83	494.00	101.97	0.02	0.20	374.00	367.53	374.00	66.53	0.01	0.18	72.00	39.00	0.00	120.00	137.83	349581.00	2.17	427.61	406.00
23	5	6	15100.00	26838.00	144.30	0	Spot (Block23, Row6, Column5)	7741.90	7320.00	4318.93	0.02	0.56	384.00	380.20	384.00	69.80	0.00	0.18	100.00	100.00	0.00	6936.00	7357.90	4405141.00	105.47	1741.03	1381.00
23	6	6	15400.00	26830.00	186.00	0	Spot (Block23, Row6, Column6)	531.65	498.00	129.40	0.03	0.24	389.00	381.93	389.00	65.17	0.01	0.17	68.00	42.00	0.00	109.00	142.65	516767.00	2.30	421.89	407.00
23	7	6	15698.00	26835.00	152.80	0	Spot (Block23, Row6, Column7)	1745.76	1542.00	963.56	0.05	0.55	387.00	375.44	387.00	62.19	0.01	0.17	100.00	100.00	0.00	1155.00	1358.76	1115542.00	22.03	592.36	557.00
23	8	6	16002.00	26844.00	147.95	0	Spot (Block23, Row6, Column8)	2439.90	2045.00	1497.74	0.08	0.61	392.00	388.01	392.00	59.03	0.00	0.15	100.00	100.00	0.00	1653.00	2047.90	1456623.00	34.76	846.66	710.00
23	1	7	13895.00	27126.00	157.10	0	Spot (Block23, Row7, Column1)	555.87	511.00	102.10	0.04	0.18	393.00	384.32	393.00	65.55	0.01	0.17	89.00	47.00	0.00	118.00	162.87	377437.00	2.62	465.07	432.50
23	2	7	14199.00	27128.00	211.85	0	Spot (Block23, Row7, Column2)	454.86	416.50	99.15	0.04	0.22	387.00	374.29	387.00	61.24	0.01	0.16	45.00	20.00	0.00	29.50	67.86	582217.00	1.32	385.99	393.00
23	3	7	14485.00	27133.00	189.15	0	Spot (Block23, Row7, Column3)	429.59	399.00	90.07	0.03	0.21	368.00	360.78	368.00	58.41	0.01	0.16	35.00	30.00	0.00	31.00	61.59	433026.00	1.18	391.49	392.00
23	4	7	14769.00	27113.00	199.40	0	Spot (Block23, Row7, Column4)	428.96	409.00	59.19	0.02	0.14	333.00	353.89	333.00	54.10	0.03	0.15	83.00	31.00	0.00	76.00	95.96	480440.00	1.39	380.90	388.00
23	5	7	15094.00	27130.00	176.55	0	Spot (Block23, Row7, Column5)	626.05	587.50	159.44	0.03	0.25	368.00	366.89	368.00	66.98	0.00	0.18	90.00	66.00	0.00	219.50	258.05	545919.00	3.87	432.70	413.00
23	6	7	15391.00	27141.00	181.95	0	Spot (Block23, Row7, Column6)	967.54	923.00	272.99	0.02	0.28	387.00	383.22	387.00	74.03	0.00	0.19	99.00	96.00	0.00	536.00	580.54	896905.00	7.89	579.31	578.00
23	7	7	15689.00	27143.00	147.50	0	Spot (Block23, Row7, Column7)	2096.62	1969.00	977.44	0.03	0.47	382.00	371.73	382.00	61.58	0.01	0.17	100.00	100.00	0.00	1587.00	1714.62	1241197.00	28.01	785.20	667.00
23	8	7	15997.00	27141.00	189.40	0	Spot (Block23, Row7, Column8)	807.58	788.00	184.58	0.01	0.23	388.00	380.93	388.00	62.08	0.01	0.16	99.00	97.00	0.00	400.00	419.58	820504.00	6.87	512.37	507.00
23	1	8	13886.00	27435.00	154.70	0	Spot (Block23, Row8, Column1)	886.03	780.00	372.68	0.06	0.42	392.00	388.64	392.00	62.42	0.00	0.16	99.00	89.00	0.00	388.00	494.03	583009.00	7.97	491.93	498.00
23	2	8	14193.00	27421.00	152.40	0	Spot (Block23, Row8, Column2)	590.95	583.00	131.83	0.01	0.22	391.00	385.02	391.00	59.05	0.01	0.15	95.00	59.00	0.00	192.00	199.95	375847.00	3.49	439.13	418.00
23	3	8	14488.00	27433.00	148.25	0	Spot (Block23, Row8, Column3)	1349.59	1163.00	761.13	0.06	0.56	382.00	371.58	382.00	64.25	0.01	0.17	98.00	91.00	0.00	781.00	967.59	816502.00	15.22	559.43	531.00
23	4	8	14794.00	27435.00	155.30	0	Spot (Block23, Row8, Column4)	2482.11	2336.00	992.97	0.03	0.40	359.00	361.86	359.00	63.82	0.00	0.18	100.00	100.00	0.00	1977.00	2123.11	1655570.00	33.22	790.63	777.00
23	5	8	15087.00	27444.00	238.95	0	Spot (Block23, Row8, Column5)	398.91	395.00	52.28	0.00	0.13	334.00	356.97	334.00	65.91	0.03	0.18	40.00	12.00	0.00	61.00	64.91	655007.00	0.64	353.80	336.00
23	6	8	15398.00	27436.00	192.35	0	Spot (Block23, Row8, Column6)	2299.48	1701.00	1522.19	0.13	0.66	373.00	373.08	373.00	81.24	0.00	0.22	100.00	100.00	0.00	1328.00	1926.48	2396061.00	23.71	811.66	770.50
23	7	8	15700.00	27441.00	150.40	0	Spot (Block23, Row8, Column7)	791.67	780.00	253.64	0.01	0.32	373.00	366.92	373.00	66.83	0.01	0.18	97.00	89.00	0.00	407.00	418.67	491628.00	6.36	477.15	465.50
23	8	8	15981.00	27451.00	154.65	0	Spot (Block23, Row8, Column8)	620.43	586.00	168.35	0.02	0.27	384.00	372.19	384.00	56.14	0.01	0.15	88.00	79.00	0.00	202.00	236.43	408866.00	4.42	454.76	437.00
24	1	1	18407.00	25352.00	154.85	0	Spot (Block24, Row1, Column1)	18949.49	16947.00	10607.67	0.05	0.56	591.00	595.97	591.00	126.57	0.00	0.21	100.00	100.00	0.00	16356.00	18358.49	12317168.00	145.00	4574.50	3446.00
24	2	1	18701.00	25355.00	151.80	0	Spot (Block24, Row1, Column2)	1739.75	1675.00	617.71	0.02	0.36	593.00	597.09	593.00	106.84	0.00	0.18	100.00	98.00	0.00	1082.00	1146.75	1097783.00	10.70	888.41	837.00
24	3	1	19003.00	25353.00	148.90	0	Spot (Block24, Row1, Column3)	2042.70	1731.00	1075.92	0.07	0.53	594.00	591.08	594.00	91.04	0.00	0.15	100.00	99.00	0.00	1137.00	1448.70	1244004.00	15.95	945.44	909.50
24	4	1	19302.00	25362.00	158.25	0	Spot (Block24, Row1, Column4)	1480.20	1420.50	471.79	0.02	0.32	592.00	592.03	592.00	89.38	0.00	0.15	99.00	98.00	0.00	828.50	888.20	1021341.00	9.94	779.66	735.00
24	5	1	19603.00	25365.00	148.60	0	Spot (Block24, Row1, Column5)	4324.32	3744.00	2822.74	0.06	0.65	587.00	583.81	587.00	91.64	0.00	0.16	100.00	100.00	0.00	3157.00	3737.32	2607564.00	40.82	1280.19	1080.00
24	6	1	19899.00	25364.00	147.20	0	Spot (Block24, Row1, Column6)	3475.23	3144.00	1770.04	0.04	0.51	586.00	581.43	586.00	92.04	0.00	0.16	100.00	100.00	0.00	2558.00	2889.23	2060814.00	31.44	1206.03	1072.00
24	7	1	20209.00	25362.00	118.40	0	Spot (Block24, Row1, Column7)	6975.22	6914.00	2856.30	0.00	0.41	588.00	597.29	588.00	147.85	0.01	0.25	100.00	100.00	0.00	6326.00	6387.22	2559904.00	43.14	2242.00	1818.00
24	8	1	20496.00	25370.00	147.80	0	Spot (Block24, Row1, Column8)	48750.20	54566.00	17513.93	0.05	0.36	596.00	628.04	596.00	191.33	0.02	0.30	100.00	100.00	40.50	53970.00	48154.20	29006556.00	251.52	10425.37	8636.50
24	1	2	18394.00	25650.00	211.40	0	Spot (Block24, Row2, Column1)	641.64	599.00	104.69	0.03	0.16	585.00	575.18	585.00	118.12	0.01	0.21	36.00	5.00	0.00	14.00	56.64	818733.00	0.56	603.17	596.00
24	2	2	18704.00	25660.00	133.15	0	Spot (Block24, Row2, Column2)	2391.39	2267.00	805.38	0.02	0.34	586.00	572.66	586.00	95.45	0.01	0.17	100.00	100.00	0.00	1681.00	1805.39	1152648.00	19.05	986.32	948.50
24	3	2	19011.00	25641.00	187.75	0	Spot (Block24, Row2, Column3)	702.91	692.00	104.32	0.01	0.15	588.00	579.74	588.00	94.53	0.01	0.16	56.00	26.00	0.00	104.00	114.91	697992.00	1.30	651.72	612.00
24	4	2	19302.00	25661.00	169.70	0	Spot (Block24, Row2, Column4)	1662.51	1652.00	462.09	0.00	0.28	588.00	584.61	588.00	92.33	0.00	0.16	100.00	99.00	0.00	1064.00	1074.51	1334996.00	11.67	871.30	870.00
24	5	2	19605.00	25660.00	180.65	0	Spot (Block24, Row2, Column5)	1011.18	999.00	210.79	0.01	0.21	592.00	659.02	592.00	543.30	0.05	0.82	28.00	0.00	0.00	407.00	419.18	921189.00	0.65	710.92	708.00
24	6	2	19897.00	25659.00	165.15	0	Spot (Block24, Row2, Column6)	1005.64	955.50	297.50	0.02	0.30	588.00	623.30	588.00	419.42	0.03	0.67	45.00	9.00	0.00	367.50	417.64	760266.00	0.91	650.12	626.00
24	7	2	20200.00	25663.00	154.25	0	Spot (Block24, Row2, Column7)	1285.20	1139.00	479.96	0.05	0.37	582.00	572.91	582.00	80.79	0.01	0.14	99.00	94.00	0.00	557.00	703.20	837952.00	8.82	754.88	718.50
24	8	2	20512.00	25653.00	199.55	0	Spot (Block24, Row2, Column8)	648.94	622.00	77.51	0.02	0.12	590.00	604.72	590.00	160.91	0.01	0.27	6.00	0.00	0.00	32.00	58.94	736551.00	0.27	623.02	609.00
24	1	3	18401.00	25956.00	150.00	0	Spot (Block24, Row3, Column1)	3683.94	3026.00	2339.57	0.09	0.64	564.00	558.90	564.00	95.47	0.00	0.17	100.00	100.00	0.00	2462.00	3119.94	2269308.00	32.73	1188.66	1106.00
24	2	3	18705.00	25958.00	184.85	0	Spot (Block24, Row3, Column2)	687.20	697.00	106.98	0.01	0.16	583.00	569.82	583.00	92.05	0.01	0.16	60.00	26.00	0.00	114.00	104.20	661089.00	1.28	621.52	596.00
24	3	3	18993.00	25950.00	149.85	0	Spot (Block24, Row3, Column3)	1175.98	1007.00	718.94	0.07	0.61	587.00	578.25	587.00	96.07	0.01	0.17	99.00	88.00	0.00	420.00	588.98	712641.00	6.22	745.82	728.00
24	4	3	19302.00	25958.00	149.80	0	Spot (Block24, Row3, Column4)	2591.38	2337.00	1222.02	0.04	0.47	589.00	581.04	589.00	92.07	0.01	0.16	100.00	99.00	0.00	1748.00	2002.38	1593699.00	21.84	1001.58	956.50
24	5	3	19601.00	25960.00	147.00	-50	Spot (Block24, Row3, Column5)	921.73	856.00	241.81	0.03	0.26	589.00	655.49	589.00	544.25	0.05	0.83	17.00	0.00	0.00	267.00	332.73	542901.00	0.49	733.52	709.00
24	6	3	19902.00	25961.00	195.25	0	Spot (Block24, Row3, Column6)	2196.57	1882.50	925.14	0.07	0.42	593.00	668.57	593.00	549.83	0.05	0.82	95.00	58.00	0.00	1289.50	1603.57	2372294.00	2.78	1074.63	1062.00
24	7	3	20207.00	25972.00	147.55	0	Spot (Block24, Row3, Column7)	3244.35	2741.00	1915.52	0.07	0.59	588.00	585.70	588.00	83.67	0.00	0.14	100.00	100.00	0.00	2153.00	2656.35	1959587.00	31.78	1112.22	1022.00
24	8	3	20505.00	25967.00	163.75	0	Spot (Block24, Row3, Column8)	873.51	868.00	157.97	0.00	0.18	593.00	592.64	593.00	76.23	0.00	0.13	95.00	77.00	0.00	275.00	280.51	650762.00	3.68	699.46	705.00
24	1	4	18396.00	26250.00	148.10	0	Spot (Block24, Row4, Column1)	2630.73	2356.00	1311.09	0.05	0.50	533.00	559.64	533.00	93.72	0.02	0.17	100.00	100.00	0.00	1823.00	2097.73	1567916.00	22.10	1126.25	901.00
24	2	4	18706.00	26253.00	181.90	0	Spot (Block24, Row4, Column2)	949.06	906.00	212.29	0.02	0.22	584.00	573.31	584.00	95.55	0.01	0.17	95.00	78.00	0.00	322.00	365.06	879782.00	3.93	696.21	698.50
24	3	4	19004.00	26256.00	149.25	0	Spot (Block24, Row4, Column3)	9143.45	8409.50	5331.63	0.04	0.58	591.00	588.45	591.00	97.28	0.00	0.17	100.00	100.00	0.00	7818.50	8552.45	5540929.00	87.94	2616.10	2142.50
24	4	4	19288.00	26261.00	171.95	0	Spot (Block24, Row4, Column4)	712.71	692.00	123.98	0.01	0.17	594.00	584.85	594.00	89.69	0.01	0.15	58.00	31.00	0.00	98.00	118.71	584424.00	1.43	649.15	603.00
24	5	4	19589.00	26265.00	197.85	0	Spot (Block24, Row4, Column5)	688.51	638.00	240.03	0.03	0.35	585.00	569.31	585.00	83.47	0.01	0.15	49.00	20.00	0.00	53.00	103.51	760118.00	1.43	594.19	593.00
24	6	4	19902.00	26260.00	197.00	0	Spot (Block24, Row4, Column6)	1002.83	984.00	205.51	0.01	0.20	583.00	571.22	583.00	83.24	0.01	0.15	99.00	89.00	0.00	401.00	419.83	1098095.00	5.18	696.91	692.00
24	7	4	20195.00	26263.00	148.65	0	Spot (Block24, Row4, Column7)	2717.65	2210.00	1790.29	0.09	0.66	588.00	585.13	588.00	86.94	0.00	0.15	98.00	92.00	0.00	1622.00	2129.65	1638745.00	24.53	963.61	875.00
24	8	4	20505.00	26270.00	158.10	0	Spot (Block24, Row4, Column8)	1201.40	1110.50	372.36	0.03	0.31	595.00	607.69	595.00	82.09	0.01	0.14	100.00	96.00	0.00	515.50	606.40	824158.00	7.23	773.28	743.00
24	1	5	18408.00	26558.00	147.05	0	Spot (Block24, Row5, Column1)	3303.29	3079.50	1601.94	0.03	0.48	583.00	573.70	583.00	94.28	0.01	0.16	100.00	100.00	0.00	2496.50	2720.29	1962157.00	28.95	1146.60	957.00
24	2	5	18703.00	26550.00	166.20	0	Spot (Block24, Row5, Column2)	938.47	899.00	185.76	0.02	0.20	585.00	579.29	585.00	92.22	0.00	0.16	92.00	81.00	0.00	314.00	353.47	719807.00	3.89	682.14	676.00
24	3	5	18998.00	26556.00	159.50	0	Spot (Block24, Row5, Column3)	1791.66	1577.00	696.40	0.06	0.39	588.00	585.07	588.00	96.27	0.00	0.16	100.00	99.00	0.00	989.00	1203.66	1257742.00	12.53	846.47	815.00
24	4	5	19304.00	26558.00	151.90	0	Spot (Block24, Row5, Column4)	1942.21	1716.00	953.77	0.05	0.49	592.00	584.41	592.00	96.38	0.01	0.16	100.00	99.00	0.00	1124.00	1350.21	1229416.00	14.09	886.72	865.00
24	5	5	19603.00	26563.00	146.65	0	Spot (Block24, Row5, Column5)	14486.89	13400.00	8536.05	0.03	0.59	591.00	578.89	591.00	96.96	0.01	0.17	100.00	100.00	0.00	12809.00	13895.89	8474828.00	143.44	3460.90	2517.00
24	6	5	19902.00	26561.00	157.90	0	Spot (Block24, Row5, Column6)	1062.65	1021.50	253.10	0.02	0.24	578.00	567.87	578.00	87.31	0.01	0.15	99.00	91.00	0.00	443.50	484.65	731100.00	5.67	718.28	717.00
24	7	5	20201.00	26566.00	194.05	0	Spot (Block24, Row5, Column7)	1955.62	1751.00	791.16	0.05	0.40	591.50	595.55	591.50	93.26	0.00	0.16	100.00	100.00	0.00	1159.50	1364.12	2084688.00	14.58	950.85	919.00
24	8	5	20504.00	26569.00	146.90	0	Spot (Block24, Row5, Column8)	5438.81	4649.50	3588.07	0.07	0.66	596.00	609.42	596.00	84.58	0.01	0.14	100.00	100.00	0.00	4053.50	4842.81	3198021.00	57.10	1540.84	1195.50
24	1	6	18396.00	26851.00	198.40	0	Spot (Block24, Row6, Column1)	1997.20	1770.00	824.15	0.05	0.41	589.00	591.34	589.00	99.46	0.00	0.17	100.00	100.00	0.00	1181.00	1408.20	2234869.00	14.13	1004.09	968.50
24	2	6	18698.00	26854.00	210.60	0	Spot (Block24, Row6, Column2)	1406.58	1342.00	403.53	0.02	0.29	592.00	602.13	592.00	98.30	0.01	0.16	99.00	98.00	0.00	750.00	814.58	1779320.00	8.18	865.57	825.00
24	3	6	18991.00	26859.00	146.70	0	Spot (Block24, Row6, Column3)	5161.68	4710.00	2875.17	0.04	0.56	591.00	594.35	591.00	99.40	0.00	0.17	100.00	100.00	0.00	4119.00	4570.68	3024743.00	45.95	1751.67	1350.00
24	4	6	19300.00	26865.00	174.65	0	Spot (Block24, Row6, Column4)	823.84	776.00	172.91	0.03	0.21	584.00	576.93	584.00	92.27	0.01	0.16	84.00	52.00	0.00	192.00	239.84	706035.00	2.68	648.36	628.00
24	5	6	19599.00	26865.00	146.05	0	Spot (Block24, Row6, Column5)	15936.63	14176.00	9836.77	0.05	0.62	583.00	575.79	583.00	92.68	0.01	0.16	100.00	100.00	0.00	13593.00	15353.63	9322929.00	165.75	3175.40	2829.00
24	6	6	19895.00	26865.00	163.80	0	Spot (Block24, Row6, Column6)	932.75	835.00	318.27	0.05	0.34	584.00	574.88	584.00	84.56	0.01	0.15	84.00	64.00	0.00	251.00	348.75	693033.00	4.23	645.01	616.00
24	7	6	20198.00	26862.00	148.60	0	Spot (Block24, Row6, Column7)	4439.52	3743.00	2679.01	0.07	0.60	597.00	607.02	597.00	87.14	0.01	0.14	100.00	100.00	0.00	3146.00	3842.52	2694790.00	43.98	1397.02	1157.00
24	8	6	20505.00	26870.00	150.45	0	Spot (Block24, Row6, Column8)	5575.72	4580.00	3573.86	0.09	0.64	600.00	622.22	600.00	85.48	0.02	0.14	100.00	100.00	0.00	3980.00	4975.72	3440221.00	57.95	1640.83	1294.00
24	1	7	18399.00	27154.00	184.70	0	Spot (Block24, Row7, Column1)	1081.25	1032.00	292.03	0.02	0.27	585.00	579.71	585.00	97.23	0.00	0.17	97.00	88.00	0.00	447.00	496.25	1039080.00	5.16	727.27	712.00
24	2	7	18699.00	27145.00	241.15	0	Spot (Block24, Row7, Column2)	696.48	684.00	141.21	0.01	0.20	584.00	584.10	584.00	99.46	0.00	0.17	50.00	29.00	0.00	100.00	112.48	1169397.00	1.13	603.80	583.00
24	3	7	18982.00	27126.00	218.05	0	Spot (Block24, Row7, Column3)	687.16	693.00	101.13	0.00	0.15	590.00	587.34	590.00	97.01	0.00	0.17	52.00	25.00	0.00	103.00	97.16	940035.00	1.03	630.44	595.00
24	4	7	19299.00	27149.00	182.20	0	Spot (Block24, Row7, Column4)	701.71	693.00	125.18	0.01	0.18	583.00	575.18	583.00	85.78	0.01	0.15	62.00	35.00	0.00	110.00	118.71	657506.00	1.48	631.61	592.00
24	5	7	19595.00	27161.00	172.80	0	Spot (Block24, Row7, Column5)	1422.80	1320.00	439.74	0.03	0.31	584.00	580.36	584.00	86.10	0.00	0.15	100.00	99.00	0.00	736.00	838.80	1185196.00	9.78	805.51	800.00
24	6	7	19896.00	27165.00	190.95	0	Spot (Block24, Row7, Column6)	1616.62	1591.00	484.99	0.01	0.30	592.00	600.53	592.00	103.19	0.01	0.17	100.00	99.00	0.00	999.00	1024.62	1658648.00	9.85	872.50	867.00
24	7	7	20192.00	27169.00	148.75	0	Spot (Block24, Row7, Column7)	4940.94	4391.50	2534.72	0.05	0.51	599.00	620.67	599.00	92.30	0.02	0.15	100.00	100.00	0.00	3792.50	4341.94	2984330.00	46.81	1732.98	1224.00
24	8	7	20498.00	27167.00	197.05	0	Spot (Block24, Row7, Column8)	1448.59	1408.00	304.20	0.01	0.21	607.00	639.97	607.00	89.36	0.02	0.14	100.00	100.00	0.00	801.00	841.59	1593454.00	9.05	857.20	846.00
24	1	8	18385.00	27454.00	149.95	0	Spot (Block24, Row8, Column1)	1115.64	991.50	411.49	0.05	0.37	581.00	569.60	581.00	94.74	0.01	0.17	96.00	87.00	0.00	410.50	534.64	682770.00	5.76	712.02	713.00
24	2	8	18689.00	27455.00	186.60	0	Spot (Block24, Row8, Column2)	983.76	874.00	342.75	0.05	0.35	587.00	573.95	587.00	91.58	0.01	0.16	84.00	68.00	0.00	287.00	396.76	959165.00	4.47	656.77	625.00
24	3	8	18984.00	27461.00	151.45	0	Spot (Block24, Row8, Column3)	2259.67	1738.00	1383.50	0.11	0.61	588.00	581.71	588.00	87.72	0.00	0.15	98.00	92.00	0.00	1150.00	1671.67	1425853.00	19.13	891.78	875.00
24	4	8	19288.00	27462.00	151.25	0	Spot (Block24, Row8, Column4)	1313.66	1272.50	355.66	0.01	0.27	586.00	577.06	586.00	83.06	0.01	0.14	99.00	99.00	0.00	686.50	727.66	824978.00	8.87	807.58	816.00
24	5	8	19582.00	27467.00	176.85	0	Spot (Block24, Row8, Column5)	668.06	674.50	111.23	0.00	0.17	587.00	582.81	587.00	90.34	0.00	0.16	48.00	20.00	0.00	87.50	81.06	585221.00	0.94	603.99	589.00
24	6	8	19896.00	27461.00	179.90	0	Spot (Block24, Row8, Column6)	3501.37	2957.00	1903.97	0.07	0.54	593.00	609.71	593.00	109.32	0.01	0.18	100.00	100.00	0.00	2364.00	2908.37	3179246.00	26.45	1215.87	1208.00
24	7	8	20191.00	27461.00	148.75	0	Spot (Block24, Row8, Column7)	1710.90	1603.00	613.84	0.03	0.36	600.00	632.81	600.00	101.45	0.02	0.16	100.00	98.00	0.00	1003.00	1110.90	1041937.00	10.63	879.94	887.00
24	8	8	20489.00	27463.00	151.55	0	Spot (Block24, Row8, Column8)	976.76	979.00	164.91	0.00	0.17	682.00	673.06	682.00	98.28	0.01	0.15	90.00	65.00	0.00	297.00	294.76	614383.00	3.09	787.73	774.50
25	1	1	4878.00	29766.00	151.10	0	Spot (Block25, Row1, Column1)	25312.78	22349.00	13545.39	0.05	0.54	774.00	794.37	774.00	173.63	0.01	0.22	100.00	100.00	0.00	21575.00	24538.78	15820489.00	141.21	5944.01	4841.50
25	2	1	5169.00	29776.00	146.20	0	Spot (Block25, Row1, Column2)	41659.14	41203.00	19442.12	0.00	0.47	775.00	811.74	775.00	210.15	0.02	0.26	100.00	100.00	25.68	40428.00	40884.14	24329052.00	194.38	7617.29	6817.00
25	3	1	5479.00	29777.00	140.65	0	Spot (Block25, Row1, Column3)	2162.57	2037.00	757.45	0.03	0.35	790.00	809.17	790.00	166.59	0.01	0.21	100.00	98.00	0.00	1247.00	1372.57	1163465.00	8.12	1174.19	1151.50
25	4	1	5770.00	29781.00	142.65	0	Spot (Block25, Row1, Column4)	38030.31	36439.50	19137.54	0.02	0.50	791.00	808.09	791.00	138.95	0.01	0.17	100.00	100.00	14.57	35648.50	37239.31	21144916.00	267.89	7438.36	5891.00
25	5	1	6073.00	29782.00	141.80	0	Spot (Block25, Row1, Column5)	4451.80	4229.50	2061.07	0.02	0.46	795.00	822.49	795.00	141.65	0.01	0.17	100.00	100.00	0.00	3434.50	3656.80	2430681.00	25.62	1672.09	1498.00
25	6	1	6366.00	29776.00	140.35	0	Spot (Block25, Row1, Column6)	22168.48	20758.00	11623.50	0.03	0.52	800.00	841.69	800.00	152.78	0.02	0.18	100.00	100.00	0.00	19958.00	21368.48	11904476.00	139.60	5995.85	4826.50
25	7	1	6681.00	29779.00	113.30	0	Spot (Block25, Row1, Column7)	23207.22	23078.00	8113.72	0.00	0.35	817.00	872.08	817.00	213.65	0.03	0.24	100.00	100.00	0.00	22261.00	22390.22	7751211.00	104.54	6845.77	5566.00
25	8	1	6965.00	29789.00	146.70	0	Spot (Block25, Row1, Column8)	52904.33	62746.00	15155.71	0.07	0.29	880.00	908.96	880.00	242.44	0.01	0.27	100.00	100.00	47.27	61866.00	52024.33	31002152.00	214.47	11156.95	9774.00
25	1	2	4865.00	30063.00	201.15	0	Spot (Block25, Row2, Column1)	844.52	828.00	71.06	0.01	0.08	732.00	754.78	732.00	96.56	0.01	0.13	49.00	9.00	0.00	96.00	112.52	972038.00	0.93	792.14	790.00
25	2	2	5168.00	30082.00	123.70	0	Spot (Block25, Row2, Column2)	2614.28	2622.00	633.89	0.00	0.24	727.00	769.47	727.00	171.32	0.02	0.22	100.00	100.00	0.00	1895.00	1887.28	1045711.00	10.77	1265.39	1239.00
25	3	2	5477.00	30066.00	206.90	0	Spot (Block25, Row2, Column3)	846.06	808.00	92.78	0.02	0.11	754.00	761.63	754.00	85.09	0.00	0.11	42.00	17.00	0.00	54.00	92.06	1032199.00	0.99	787.69	781.50
25	4	2	5778.00	30079.00	179.30	0	Spot (Block25, Row2, Column4)	1544.61	1539.00	360.62	0.00	0.23	787.00	797.73	787.00	142.05	0.01	0.18	98.00	93.00	0.00	752.00	757.61	1393239.00	5.26	995.14	999.00
25	5	2	6076.00	30078.00	164.45	0	Spot (Block25, Row2, Column5)	2316.15	2266.00	644.23	0.01	0.28	792.00	805.34	792.00	107.29	0.01	0.13	100.00	100.00	0.00	1474.00	1524.15	1737111.00	14.08	1201.13	1182.00
25	6	2	6365.00	30083.00	154.35	0	Spot (Block25, Row2, Column6)	1633.76	1530.50	474.77	0.03	0.29	801.00	846.03	801.00	185.53	0.02	0.22	99.00	79.00	0.00	729.50	832.76	1068476.00	4.25	1024.52	1009.50
25	7	2	6682.00	30077.00	147.95	0	Spot (Block25, Row2, Column7)	1695.08	1603.50	531.38	0.02	0.31	802.00	827.13	802.00	115.70	0.01	0.14	100.00	91.00	0.00	801.50	893.08	1023828.00	7.50	1075.12	1062.50
25	8	2	6987.00	30075.00	225.70	0	Spot (Block25, Row2, Column8)	929.33	907.00	116.47	0.01	0.13	807.00	858.94	807.00	203.55	0.03	0.24	22.00	0.00	0.00	100.00	122.33	1356817.00	0.35	866.54	821.00
25	1	3	4872.00	30373.00	138.45	0	Spot (Block25, Row3, Column1)	4959.42	4691.00	2131.60	0.02	0.43	715.00	736.61	715.00	86.68	0.01	0.12	100.00	100.00	0.00	3976.00	4244.42	2583858.00	48.72	1772.07	1579.50
25	2	3	5171.00	30356.00	215.00	0	Spot (Block25, Row3, Column2)	820.65	808.00	59.54	0.01	0.07	727.00	760.94	727.00	111.94	0.02	0.15	34.00	1.00	0.00	81.00	93.65	1084895.00	0.53	778.97	781.50
25	3	3	5462.00	30369.00	136.20	0	Spot (Block25, Row3, Column3)	1378.84	1106.00	1434.68	0.10	1.04	765.00	782.61	765.00	193.93	0.01	0.25	76.00	42.00	0.00	341.00	613.84	693559.00	3.07	940.67	914.50
25	4	3	5774.00	30375.00	140.90	0	Spot (Block25, Row3, Column4)	44093.94	48185.00	19886.08	0.04	0.45	786.00	801.40	786.00	156.37	0.01	0.20	100.00	100.00	32.48	47399.00	43307.94	24031308.00	276.85	8766.54	6324.50
25	5	3	6077.00	30380.00	168.60	0	Spot (Block25, Row3, Column5)	1049.87	1006.50	171.07	0.02	0.16	792.00	821.80	792.00	182.94	0.02	0.22	61.00	25.00	0.00	214.50	257.87	825197.00	1.25	891.61	898.50
25	6	3	6372.00	30378.00	226.10	0	Spot (Block25, Row3, Column6)	10977.14	7374.50	7098.14	0.17	0.65	802.00	860.42	802.00	239.92	0.03	0.28	100.00	100.00	0.00	6572.50	10175.14	16092482.00	42.17	3745.88	3831.00
25	7	3	6681.00	30388.00	141.05	0	Spot (Block25, Row3, Column7)	2980.46	2711.00	1226.04	0.04	0.41	799.00	833.15	799.00	175.72	0.02	0.21	100.00	100.00	0.00	1912.00	2181.46	1600508.00	12.22	1328.34	1287.00
25	8	3	6974.00	30396.00	155.50	0	Spot (Block25, Row3, Column8)	1830.80	1745.50	550.90	0.02	0.30	802.00	825.09	802.00	102.31	0.01	0.12	99.00	98.00	0.00	943.50	1028.80	1219313.00	9.83	1140.89	1120.00
25	1	4	4868.00	30672.00	137.90	0	Spot (Block25, Row4, Column1)	43801.43	46127.00	19542.02	0.02	0.45	717.00	766.57	717.00	163.27	0.03	0.21	100.00	100.00	29.98	45410.00	43084.43	22645428.00	263.58	9448.64	7226.00
25	2	4	5171.00	30674.00	178.50	0	Spot (Block25, Row4, Column2)	3822.41	3511.00	1809.87	0.04	0.47	729.00	797.24	729.00	234.25	0.04	0.29	100.00	100.00	0.00	2782.00	3093.41	3398123.00	12.91	1506.89	1499.00
25	3	4	5472.00	30672.00	145.50	0	Spot (Block25, Row4, Column3)	64133.62	65535.00	5039.24	0.01	0.08	789.00	851.96	789.00	302.87	0.03	0.36	100.00	100.00	87.11	64746.00	63344.62	36813004.00	208.94	20593.51	13804.00
25	4	4	5765.00	30687.00	193.00	0	Spot (Block25, Row4, Column4)	982.65	975.00	131.57	0.00	0.13	792.00	820.08	792.00	204.87	0.02	0.25	37.00	8.00	0.00	183.00	190.65	1038658.00	0.79	853.11	847.00
25	5	4	6071.00	30695.00	148.00	0	Spot (Block25, Row4, Column5)	1037.55	1003.50	287.97	0.01	0.28	797.00	815.87	797.00	149.80	0.01	0.18	65.00	19.00	0.00	206.50	240.55	618380.00	1.48	916.00	900.00
25	6	4	6374.00	30682.00	166.00	0	Spot (Block25, Row4, Column6)	3901.56	4007.00	1289.36	0.01	0.33	804.00	839.51	804.00	170.44	0.02	0.20	100.00	100.00	0.00	3203.00	3097.56	2984692.00	17.97	1612.59	1515.00
25	7	4	6667.00	30685.00	139.85	0	Spot (Block25, Row4, Column7)	3504.85	3309.00	1422.00	0.02	0.41	804.00	842.61	804.00	131.82	0.02	0.16	100.00	100.00	0.00	2505.00	2700.85	1836542.00	20.20	1530.19	1466.00
25	8	4	6968.00	30695.00	154.85	0	Spot (Block25, Row4, Column8)	1354.76	1281.00	326.43	0.02	0.24	805.00	832.96	805.00	103.90	0.01	0.12	98.00	86.00	0.00	476.00	549.76	892788.00	5.02	954.74	958.00
25	1	5	4873.00	30971.00	140.05	0	Spot (Block25, Row5, Column1)	52785.56	65535.00	16235.44	0.09	0.31	723.00	783.22	723.00	210.26	0.03	0.27	100.00	100.00	53.17	64812.00	52062.56	28293236.00	247.32	13303.54	11329.00
25	2	5	5165.00	30973.00	152.70	0	Spot (Block25, Row5, Column2)	1772.51	1696.50	385.88	0.02	0.22	756.00	812.53	756.00	215.70	0.03	0.27	100.00	97.00	0.00	940.50	1016.51	1134408.00	4.45	1030.36	1018.00
25	3	5	5470.00	30976.00	148.70	0	Spot (Block25, Row5, Column3)	18094.89	15702.00	10000.38	0.06	0.55	795.00	874.07	795.00	297.47	0.04	0.34	100.00	100.00	0.00	14907.00	17299.89	10929314.00	57.89	3566.89	3348.00
25	4	5	5769.00	30975.00	138.20	0	Spot (Block25, Row5, Column4)	14165.16	12997.50	7273.52	0.04	0.51	802.00	856.63	802.00	214.98	0.03	0.25	100.00	100.00	0.00	12195.50	13363.16	7280892.00	61.90	3835.40	3050.50
25	5	5	6070.00	30982.00	144.50	0	Spot (Block25, Row5, Column5)	60879.02	65535.00	9384.21	0.03	0.15	802.00	845.32	802.00	206.59	0.02	0.24	100.00	100.00	74.17	64733.00	60077.02	34640436.00	290.60	15831.67	10750.50
25	6	5	6368.00	30980.00	148.30	0	Spot (Block25, Row5, Column6)	1769.72	1758.00	496.29	0.00	0.28	806.00	843.19	806.00	155.45	0.02	0.18	99.00	90.00	0.00	952.00	963.72	1063601.00	5.96	1025.38	997.00
25	7	5	6675.00	30982.00	167.60	0	Spot (Block25, Row5, Column7)	3910.18	3779.50	1644.28	0.01	0.42	809.00	856.59	809.00	155.19	0.02	0.18	100.00	100.00	0.00	2970.50	3101.18	3042120.00	19.68	1528.97	1533.50
25	8	5	6974.00	30988.00	140.55	0	Spot (Block25, Row5, Column8)	6236.08	5929.00	2894.45	0.02	0.46	808.00	846.83	808.00	137.70	0.02	0.16	100.00	100.00	0.00	5121.00	5428.08	3336304.00	39.14	2026.44	1766.50
25	1	6	4867.00	31273.00	226.40	0	Spot (Block25, Row6, Column1)	8642.50	5483.00	5974.70	0.20	0.69	731.00	819.95	731.00	255.16	0.05	0.31	100.00	100.00	0.00	4752.00	7911.50	12730410.00	30.66	3054.19	2973.00
25	2	6	5166.00	31276.00	209.25	0	Spot (Block25, Row6, Column2)	1798.73	1629.50	552.32	0.04	0.31	747.00	787.87	747.00	178.57	0.02	0.23	100.00	97.00	0.00	882.50	1051.73	2252012.00	5.66	1124.63	1098.00
25	3	6	5463.00	31276.00	139.70	0	Spot (Block25, Row6, Column3)	41045.35	43047.50	20632.71	0.02	0.50	784.00	825.55	784.00	215.47	0.02	0.26	100.00	100.00	26.98	42263.50	40261.35	21754108.00	186.66	9752.97	7811.50
25	4	6	5770.00	31290.00	164.60	0	Spot (Block25, Row6, Column4)	1125.88	1079.50	194.84	0.02	0.17	795.00	814.81	795.00	147.44	0.01	0.18	83.00	47.00	0.00	284.50	330.88	846659.00	2.11	891.38	905.50
25	5	6	6069.00	31283.00	139.80	0	Spot (Block25, Row6, Column5)	50649.43	65462.00	18446.66	0.11	0.36	796.00	830.73	796.00	191.54	0.02	0.23	100.00	100.00	50.00	64666.00	49853.43	26743048.00	260.10	13161.94	10056.00
25	6	6	6369.00	31282.00	160.00	0	Spot (Block25, Row6, Column6)	1574.24	1519.00	437.42	0.02	0.28	797.00	823.49	797.00	132.63	0.01	0.16	99.00	93.00	0.00	722.00	777.24	1112986.00	5.66	1014.78	1016.00
25	7	6	6670.00	31282.00	143.15	0	Spot (Block25, Row6, Column7)	3880.43	3712.50	1557.42	0.02	0.40	802.00	841.75	802.00	141.51	0.02	0.17	100.00	100.00	0.00	2910.50	3078.43	2173039.00	21.47	1474.24	1346.50
25	8	6	6972.00	31291.00	139.55	0	Spot (Block25, Row6, Column8)	5281.70	5221.50	2320.84	0.00	0.44	820.00	855.70	820.00	120.76	0.02	0.14	100.00	100.00	0.00	4401.50	4461.70	2778173.00	36.65	2138.70	2037.00
25	1	7	4866.00	31572.00	165.60	0	Spot (Block25, Row7, Column1)	5721.88	5228.00	2918.86	0.04	0.51	730.00	806.72	730.00	213.96	0.04	0.27	100.00	100.00	0.00	4498.00	4991.88	4342904.00	22.97	1712.76	1729.00
25	2	7	5171.00	31575.00	154.40	0	Spot (Block25, Row7, Column2)	1455.17	1418.50	419.67	0.01	0.29	719.00	764.62	719.00	140.56	0.03	0.18	97.00	88.00	0.00	699.50	736.17	951683.00	4.91	893.46	878.00
25	3	7	5462.00	31590.00	193.75	0	Spot (Block25, Row7, Column3)	920.19	900.00	97.64	0.01	0.11	746.00	764.38	746.00	106.18	0.01	0.14	78.00	37.00	0.00	154.00	174.19	975403.00	1.47	812.30	809.00
25	4	7	5772.00	31579.00	152.70	0	Spot (Block25, Row7, Column4)	1451.61	1408.00	349.09	0.01	0.24	784.00	784.42	784.00	90.20	0.00	0.11	99.00	95.00	0.00	624.00	667.61	926128.00	7.40	952.69	929.50
25	5	7	6069.00	31587.00	176.05	0	Spot (Block25, Row7, Column5)	1637.09	1555.50	410.73	0.02	0.25	789.00	810.91	789.00	140.42	0.01	0.17	97.00	94.00	0.00	766.50	848.09	1417723.00	5.88	1054.12	1046.50
25	6	7	6364.00	31581.00	193.70	0	Spot (Block25, Row7, Column6)	2147.84	2090.00	696.23	0.01	0.32	797.00	851.69	797.00	252.45	0.03	0.30	100.00	93.00	0.00	1293.00	1350.84	2278860.00	5.13	1250.58	1263.00
25	7	7	6655.00	31587.00	141.70	0	Spot (Block25, Row7, Column7)	14274.17	14514.00	6678.51	0.01	0.47	800.00	836.65	800.00	155.35	0.02	0.19	100.00	100.00	0.00	13714.00	13474.17	7793698.00	86.50	3826.31	2979.00
25	8	7	6968.00	31589.00	175.95	0	Spot (Block25, Row7, Column8)	5618.28	5582.50	1564.85	0.00	0.28	826.50	860.59	826.50	120.82	0.02	0.14	100.00	100.00	0.00	4756.00	4791.78	4854193.00	39.38	2302.42	2168.00
25	1	8	4856.00	31878.00	142.55	0	Spot (Block25, Row8, Column1)	1460.64	1395.00	395.22	0.02	0.27	727.00	763.98	727.00	131.62	0.02	0.17	99.00	94.00	0.00	668.00	733.64	801891.00	5.29	921.74	914.00
25	2	8	5163.00	31879.00	154.90	0	Spot (Block25, Row8, Column2)	1286.95	1209.00	283.66	0.03	0.22	716.00	743.54	716.00	75.54	0.02	0.10	100.00	97.00	0.00	493.00	570.95	849384.00	7.19	882.78	893.00
25	3	8	5460.00	31881.00	141.20	0	Spot (Block25, Row8, Column3)	3191.96	2965.00	1361.61	0.03	0.43	763.00	762.89	763.00	80.89	0.00	0.11	100.00	100.00	0.00	2202.00	2428.96	1720468.00	30.03	1299.78	1166.00
25	4	8	5761.00	31880.00	142.25	0	Spot (Block25, Row8, Column4)	2818.62	2779.00	857.10	0.01	0.30	779.00	777.34	779.00	88.81	0.00	0.11	100.00	100.00	0.00	2000.00	2039.62	1547421.00	22.99	1341.27	1209.50
25	5	8	6059.00	31885.00	222.65	0	Spot (Block25, Row8, Column5)	923.67	901.00	117.57	0.01	0.13	787.00	828.32	787.00	266.52	0.02	0.32	13.00	0.00	0.00	114.00	136.67	1320855.00	0.36	820.35	807.00
25	6	8	6368.00	31883.00	212.50	0	Spot (Block25, Row8, Column6)	15206.98	8468.00	12851.42	0.25	0.85	803.00	902.25	803.00	366.45	0.05	0.41	100.00	100.00	0.00	7665.00	14403.98	19571384.00	39.04	4367.06	4377.00
25	7	8	6666.00	31883.00	140.55	0	Spot (Block25, Row8, Column7)	6849.82	6228.00	3575.04	0.04	0.52	800.00	864.06	800.00	255.65	0.03	0.30	100.00	100.00	0.00	5428.00	6049.82	3678355.00	23.41	2075.46	1830.00
25	8	8	6949.00	31886.00	139.00	0	Spot (Block25, Row8, Column8)	5021.00	4302.50	3696.47	0.07	0.74	829.00	861.57	829.00	122.85	0.02	0.14	100.00	100.00	0.00	3473.50	4192.00	2631003.00	33.86	1871.93	1421.50
26	1	1	9379.00	29795.00	150.95	0	Spot (Block26, Row1, Column1)	23153.39	21241.00	12233.86	0.04	0.53	1073.00	1084.73	1073.00	189.94	0.00	0.18	100.00	100.00	0.00	20168.00	22080.39	14424562.00	116.19	5710.42	4319.50
26	2	1	9670.00	29805.00	147.55	0	Spot (Block26, Row1, Column2)	2975.58	2759.00	1068.68	0.03	0.36	996.00	1036.95	996.00	178.00	0.02	0.17	100.00	99.00	0.00	1763.00	1979.58	1764520.00	10.89	1507.23	1483.00
26	3	1	9977.00	29802.00	145.70	0	Spot (Block26, Row1, Column3)	4777.83	4176.50	2822.51	0.06	0.59	985.00	1004.76	985.00	161.16	0.01	0.16	100.00	100.00	0.00	3191.50	3792.83	2752032.00	23.41	1711.74	1559.00
26	4	1	10270.00	29810.00	150.85	0	Spot (Block26, Row1, Column4)	2411.42	2280.50	720.54	0.02	0.30	993.00	1019.35	993.00	172.92	0.01	0.17	100.00	97.00	0.00	1287.50	1418.42	1499903.00	8.05	1365.50	1361.00
26	5	1	10575.00	29808.00	145.80	0	Spot (Block26, Row1, Column5)	13955.24	11086.50	10216.54	0.10	0.73	1007.50	1056.58	1007.50	190.96	0.02	0.18	100.00	100.00	0.00	10079.00	12947.74	8094041.00	67.55	3121.64	2617.50
26	6	1	10870.00	29806.00	142.00	0	Spot (Block26, Row1, Column6)	9730.51	8789.00	5348.28	0.04	0.55	1079.00	1084.26	1079.00	200.36	0.00	0.18	100.00	100.00	0.00	7710.00	8651.51	5351780.00	43.15	3054.13	2467.00
26	7	1	11184.00	29798.00	116.00	0	Spot (Block26, Row1, Column7)	21309.64	20038.00	9400.99	0.03	0.44	1082.00	1121.97	1082.00	257.41	0.02	0.23	100.00	100.00	0.00	18956.00	20227.64	7522303.00	78.43	6040.19	4609.00
26	8	1	11465.00	29816.00	147.30	0	Spot (Block26, Row1, Column8)	51007.80	58450.00	16135.05	0.06	0.32	1183.00	1225.80	1183.00	301.76	0.02	0.25	100.00	100.00	45.10	57267.00	49824.80	30196820.00	164.97	11656.24	9705.50
26	1	2	9347.00	30115.00	197.55	0	Spot (Block26, Row2, Column1)	1160.00	1140.50	174.29	0.01	0.15	994.00	1036.22	994.00	181.16	0.02	0.17	46.00	13.00	0.00	146.50	166.00	1282965.00	0.68	1107.92	1103.00
26	2	2	9669.00	30105.00	126.00	0	Spot (Block26, Row2, Column2)	6469.52	6111.00	2145.51	0.02	0.33	977.00	996.70	977.00	171.46	0.01	0.17	100.00	100.00	0.00	5134.00	5492.52	2762486.00	31.92	2253.59	2142.50
26	3	2	9970.00	30098.00	200.25	0	Spot (Block26, Row2, Column3)	1165.44	1120.50	191.19	0.02	0.16	975.00	984.70	975.00	167.30	0.00	0.17	48.00	25.00	0.00	145.50	190.44	1323942.00	1.08	1067.98	1068.50
26	4	2	10276.00	30108.00	167.75	0	Spot (Block26, Row2, Column4)	3577.27	3455.50	1201.72	0.02	0.34	978.50	990.53	978.50	169.45	0.01	0.17	100.00	100.00	0.00	2477.00	2598.77	2783119.00	15.27	1664.01	1663.50
26	5	2	10579.00	30113.00	177.00	0	Spot (Block26, Row2, Column5)	1369.95	1333.00	246.95	0.01	0.18	988.00	1016.11	988.00	175.03	0.01	0.17	76.00	49.00	0.00	345.00	381.95	1200073.00	2.02	1176.83	1149.00
26	6	2	10867.00	30112.00	147.55	0	Spot (Block26, Row2, Column6)	2959.60	2531.00	1237.12	0.07	0.42	1028.00	1068.55	1028.00	206.15	0.02	0.19	99.00	96.00	0.00	1503.00	1931.60	1799437.00	9.17	1543.20	1516.50
26	7	2	11176.00	30110.00	153.45	0	Spot (Block26, Row2, Column7)	2755.26	2265.00	1262.48	0.09	0.46	1016.00	1056.10	1016.00	187.54	0.02	0.18	99.00	94.00	0.00	1249.00	1739.26	1793673.00	9.06	1407.61	1378.00
26	8	2	11486.00	30094.00	203.15	0	Spot (Block26, Row2, Column8)	1271.45	1238.00	203.80	0.01	0.16	1105.00	1164.38	1105.00	270.27	0.02	0.23	31.00	3.00	0.00	133.00	166.45	1485052.00	0.40	1189.10	1178.00
26	1	3	9373.00	30403.00	144.60	0	Spot (Block26, Row3, Column1)	12685.05	10798.50	8355.47	0.07	0.66	989.00	1020.31	989.00	161.68	0.01	0.16	100.00	100.00	0.00	9809.50	11696.05	7230479.00	72.15	3154.24	2492.00
26	2	3	9663.00	30399.00	170.35	0	Spot (Block26, Row3, Column2)	1276.18	1280.00	196.27	0.00	0.15	978.00	987.77	978.00	157.96	0.00	0.16	77.00	44.00	0.00	302.00	298.18	1032429.00	1.83	1104.16	1093.00
26	3	3	9965.00	30402.00	146.85	0	Spot (Block26, Row3, Column3)	2410.31	2212.00	699.15	0.04	0.29	970.00	982.27	970.00	168.08	0.01	0.17	100.00	99.00	0.00	1242.00	1440.31	1414851.00	8.50	1343.34	1346.00
26	4	3	10271.00	30406.00	143.45	0	Spot (Block26, Row3, Column4)	7667.99	6637.00	4206.59	0.06	0.55	969.00	988.13	969.00	162.76	0.01	0.16	100.00	100.00	0.00	5668.00	6698.99	4286405.00	41.04	2431.68	2088.50
26	5	3	10569.00	30407.00	179.60	0	Spot (Block26, Row3, Column5)	1551.36	1440.50	449.69	0.03	0.29	979.00	1006.37	979.00	177.12	0.01	0.18	79.00	61.00	0.00	461.50	572.36	1396221.00	3.08	1158.37	1198.00
26	6	3	10872.00	30407.00	205.35	0	Spot (Block26, Row3, Column6)	6816.38	5423.00	3660.60	0.10	0.54	1029.00	1086.76	1029.00	225.59	0.02	0.21	100.00	100.00	0.00	4394.00	5787.38	8152396.00	25.40	2773.50	2733.00
26	7	3	11178.00	30418.00	143.70	0	Spot (Block26, Row3, Column7)	8292.70	6975.50	5298.84	0.08	0.64	1022.00	1076.17	1022.00	209.92	0.02	0.20	100.00	100.00	0.00	5953.50	7270.70	4660499.00	34.38	2281.23	2005.00
26	8	3	11472.00	30416.00	165.65	0	Spot (Block26, Row3, Column8)	1841.73	1821.00	403.20	0.00	0.22	1101.00	1135.08	1101.00	210.69	0.01	0.19	90.00	76.00	0.00	720.00	740.73	1399712.00	3.35	1330.02	1292.00
26	1	4	9368.00	30699.00	143.90	0	Spot (Block26, Row4, Column1)	7455.29	6799.50	3999.85	0.04	0.54	998.00	1044.29	998.00	163.02	0.02	0.16	100.00	100.00	0.00	5801.50	6457.29	4219694.00	39.33	2260.34	1924.00
26	2	4	9662.00	30707.00	201.60	0	Spot (Block26, Row4, Column2)	1274.83	1280.00	189.58	0.00	0.15	980.00	1003.77	980.00	168.87	0.01	0.17	72.00	38.00	0.00	300.00	294.83	1472425.00	1.61	1157.94	1152.00
26	3	4	9974.00	30710.00	143.60	0	Spot (Block26, Row4, Column3)	26067.63	23489.00	14777.94	0.05	0.57	972.00	994.13	972.00	180.93	0.01	0.18	100.00	100.00	0.36	22517.00	25095.63	14650011.00	138.58	5886.09	4567.00
26	4	4	10253.00	30707.00	196.70	0	Spot (Block26, Row4, Column4)	1231.47	1200.00	206.38	0.01	0.17	975.00	992.88	975.00	166.53	0.01	0.17	60.00	30.00	0.00	225.00	256.47	1350923.00	1.43	1068.76	1027.00
26	5	4	10553.00	30703.00	198.25	0	Spot (Block26, Row4, Column5)	1273.35	1217.50	310.55	0.02	0.24	983.00	1008.13	983.00	175.43	0.01	0.17	64.00	33.00	0.00	234.50	290.35	1423605.00	1.51	1133.83	1109.50
26	6	4	10871.00	30715.00	185.75	0	Spot (Block26, Row4, Column6)	1672.29	1629.00	308.79	0.01	0.18	999.00	1045.96	999.00	190.81	0.02	0.18	93.00	84.00	0.00	630.00	673.29	1623795.00	3.28	1318.47	1320.00
26	7	4	11165.00	30711.00	145.45	0	Spot (Block26, Row4, Column7)	7277.68	5402.00	5198.62	0.13	0.71	1058.00	1072.33	1058.00	184.72	0.01	0.17	100.00	100.00	0.00	4344.00	6219.68	4191943.00	33.59	2112.77	1864.00
26	8	4	11476.00	30721.00	155.05	0	Spot (Block26, Row4, Column8)	2817.20	2598.00	1010.31	0.04	0.36	1146.00	1179.40	1146.00	235.31	0.01	0.20	100.00	91.00	0.00	1452.00	1671.20	1862170.00	6.96	1539.95	1518.00
26	1	5	9376.00	31011.00	142.10	0	Spot (Block26, Row5, Column1)	5860.52	5063.00	3033.01	0.06	0.52	1056.00	1078.17	1056.00	199.35	0.01	0.18	100.00	100.00	0.00	4007.00	4804.52	3205702.00	23.99	2379.63	1900.50
26	2	5	9670.00	31004.00	158.35	0	Spot (Block26, Row5, Column2)	1842.44	1793.50	358.41	0.01	0.19	995.00	1028.60	995.00	158.13	0.01	0.15	99.00	98.00	0.00	798.50	847.44	1263911.00	5.15	1314.01	1324.00
26	3	5	9958.00	31001.00	196.60	0	Spot (Block26, Row5, Column3)	1412.51	1371.00	283.39	0.01	0.20	981.00	1009.03	981.00	179.81	0.01	0.18	81.00	52.00	0.00	390.00	431.51	1545284.00	2.24	1130.77	1101.00
26	4	5	10273.00	31014.00	146.70	0	Spot (Block26, Row5, Column4)	6030.38	4938.00	3749.34	0.09	0.62	983.00	1015.27	983.00	189.94	0.01	0.19	100.00	100.00	0.00	3955.00	5047.38	3527771.00	26.40	1910.36	1737.00
26	5	5	10573.00	31006.00	141.25	0	Spot (Block26, Row5, Column5)	38780.54	37448.50	20168.88	0.02	0.52	1000.00	1063.70	1000.00	236.42	0.03	0.22	100.00	100.00	17.16	36448.50	37780.54	21019116.00	159.53	9438.17	7293.00
26	6	5	10869.00	31010.00	146.40	0	Spot (Block26, Row5, Column6)	3294.23	3021.00	1218.94	0.04	0.37	1034.00	1070.38	1034.00	192.90	0.02	0.18	100.00	100.00	0.00	1987.00	2260.23	1933712.00	11.53	1626.24	1586.50
26	7	5	11172.00	31013.00	175.55	0	Spot (Block26, Row5, Column7)	2526.93	2420.50	721.68	0.02	0.29	1088.00	1109.02	1088.00	201.90	0.01	0.18	100.00	97.00	0.00	1332.50	1438.93	2178212.00	7.02	1505.75	1492.00
26	8	5	11474.00	31017.00	144.70	0	Spot (Block26, Row5, Column8)	19821.26	15621.00	14858.69	0.10	0.75	1190.00	1220.08	1190.00	243.33	0.01	0.20	100.00	100.00	0.18	14431.00	18631.26	11258474.00	76.45	4273.51	3328.00
26	1	6	9367.00	31300.00	201.70	0	Spot (Block26, Row6, Column1)	6502.95	5151.50	3592.27	0.10	0.55	1085.00	1120.35	1085.00	239.73	0.01	0.21	100.00	100.00	0.00	4066.50	5417.95	7504401.00	22.45	2655.08	2598.00
26	2	6	9666.00	31309.00	208.05	0	Spot (Block26, Row6, Column2)	1748.97	1683.00	390.30	0.02	0.22	1010.00	1064.44	1010.00	210.12	0.02	0.20	94.00	73.00	0.00	673.00	738.97	2145987.00	3.26	1309.80	1302.50
26	3	6	9963.00	31306.00	143.00	0	Spot (Block26, Row6, Column3)	16188.42	14769.00	9216.72	0.04	0.57	995.00	1033.76	995.00	177.94	0.02	0.17	100.00	100.00	0.00	13774.00	15193.42	8952195.00	85.17	4346.33	3754.00
26	4	6	10265.00	31313.00	154.50	0	Spot (Block26, Row6, Column4)	1729.46	1681.50	445.31	0.01	0.26	992.00	1036.74	992.00	201.02	0.02	0.19	91.00	76.00	0.00	689.50	737.46	1134529.00	3.45	1254.83	1231.00
26	5	6	10568.00	31309.00	140.35	0	Spot (Block26, Row6, Column5)	48595.43	58169.00	19254.77	0.08	0.40	1059.00	1099.46	1059.00	263.66	0.02	0.24	100.00	100.00	43.82	57110.00	47536.43	25950096.00	180.14	11825.14	9632.00
26	6	6	10866.00	31316.00	159.95	0	Spot (Block26, Row6, Column6)	2152.93	1915.00	735.29	0.05	0.34	1089.00	1119.46	1089.00	234.01	0.01	0.21	94.00	82.00	0.00	826.00	1063.93	1522122.00	4.42	1354.02	1382.00
26	7	6	11168.00	31312.00	146.10	0	Spot (Block26, Row6, Column7)	14172.46	12308.00	8872.87	0.06	0.63	1119.00	1172.85	1119.00	246.33	0.02	0.21	100.00	100.00	0.00	11189.00	13053.46	8262542.00	52.77	3640.62	2874.50
26	8	6	11475.00	31319.00	145.90	0	Spot (Block26, Row6, Column8)	20217.52	17107.00	13664.82	0.07	0.68	1243.00	1287.89	1243.00	267.45	0.02	0.21	100.00	100.00	0.00	15864.00	18974.52	11746381.00	70.78	4336.93	3526.50
26	1	7	9371.00	31609.00	204.90	0	Spot (Block26, Row7, Column1)	1314.25	1285.00	223.63	0.01	0.17	1074.00	1099.31	1074.00	216.32	0.01	0.20	48.00	25.00	0.00	211.00	240.25	1573155.00	0.99	1159.69	1152.00
26	2	7	9668.00	31601.00	185.75	0	Spot (Block26, Row7, Column2)	1402.43	1359.00	286.45	0.01	0.20	996.00	1042.90	996.00	174.48	0.02	0.17	80.00	51.00	0.00	363.00	406.43	1356147.00	2.06	1187.06	1173.00
26	3	7	9966.00	31612.00	222.55	0	Spot (Block26, Row7, Column3)	1188.94	1183.00	183.13	0.00	0.15	996.00	1045.37	996.00	179.05	0.02	0.17	52.00	18.00	0.00	187.00	192.94	1681157.00	0.80	1072.57	1006.00
26	4	7	10264.00	31608.00	202.50	0	Spot (Block26, Row7, Column4)	1286.13	1269.00	214.21	0.01	0.17	1000.00	1045.67	1000.00	177.40	0.02	0.17	64.00	34.00	0.00	269.00	286.13	1497052.00	1.36	1114.50	1084.00
26	5	7	10568.00	31607.00	171.95	0	Spot (Block26, Row7, Column5)	3480.59	3314.50	1336.82	0.02	0.38	1059.00	1089.53	1059.00	224.51	0.01	0.21	100.00	99.00	0.00	2255.50	2421.59	2861043.00	10.65	1715.89	1693.50
26	6	7	10860.00	31614.00	198.20	0	Spot (Block26, Row7, Column6)	1905.89	1848.00	438.86	0.01	0.23	1104.00	1153.98	1104.00	278.47	0.02	0.24	91.00	66.00	0.00	744.00	801.89	2111728.00	2.70	1413.93	1387.00
26	7	7	11161.00	31616.00	145.00	0	Spot (Block26, Row7, Column7)	14226.06	13407.00	7522.39	0.03	0.53	1110.00	1161.58	1110.00	226.86	0.02	0.20	100.00	100.00	0.00	12297.00	13116.06	8151531.00	57.59	4381.83	2979.00
26	8	7	11471.00	31615.00	187.45	0	Spot (Block26, Row7, Column8)	2779.79	2721.00	620.31	0.01	0.22	1193.00	1240.61	1193.00	234.06	0.02	0.19	99.00	97.00	0.00	1528.00	1586.79	2749216.00	6.58	1686.76	1684.00
26	1	8	9354.00	31909.00	141.95	0	Spot (Block26, Row8, Column1)	1877.85	1865.00	402.88	0.00	0.21	1080.00	1116.93	1080.00	194.42	0.01	0.17	97.00	83.00	0.00	785.00	797.85	1030937.00	3.91	1335.86	1306.00
26	2	8	9660.00	31904.00	158.15	0	Spot (Block26, Row8, Column2)	2160.70	1949.00	733.66	0.04	0.34	1081.00	1102.23	1081.00	200.02	0.01	0.18	94.00	84.00	0.00	868.00	1079.70	1475758.00	5.29	1386.53	1421.50
26	3	8	9955.00	31905.00	143.75	0	Spot (Block26, Row8, Column3)	7006.39	5566.00	4770.75	0.10	0.68	1083.00	1103.46	1083.00	195.74	0.01	0.18	99.00	97.00	0.00	4483.00	5923.39	3944598.00	30.16	2106.37	1868.00
26	4	8	10264.00	31906.00	159.50	0	Spot (Block26, Row8, Column4)	2366.96	2303.00	626.42	0.01	0.26	1076.00	1097.21	1076.00	192.45	0.01	0.18	99.00	98.00	0.00	1227.00	1290.96	1656874.00	6.60	1454.16	1456.00
26	5	8	10551.00	31916.00	188.20	0	Spot (Block26, Row8, Column5)	1345.99	1298.50	249.26	0.02	0.19	1094.00	1143.88	1094.00	259.91	0.02	0.23	45.00	17.00	0.00	204.50	251.99	1343297.00	0.78	1192.53	1188.00
26	6	8	10870.00	31912.00	190.35	0	Spot (Block26, Row8, Column6)	9615.27	7638.00	5968.41	0.10	0.62	1174.00	1223.04	1174.00	322.91	0.02	0.26	100.00	100.00	0.00	6464.00	8441.27	9797965.00	25.99	3328.01	3368.00
26	7	8	11165.00	31911.00	142.45	0	Spot (Block26, Row8, Column7)	4715.13	4249.50	2044.85	0.05	0.43	1180.00	1222.26	1180.00	270.77	0.02	0.22	100.00	98.00	0.00	3069.50	3535.13	2612181.00	12.90	2007.93	1860.50
26	8	8	11458.00	31921.00	142.55	0	Spot (Block26, Row8, Column8)	2440.53	2423.00	624.09	0.00	0.26	1192.00	1237.86	1192.00	230.10	0.02	0.19	99.00	91.00	0.00	1231.00	1248.53	1342294.00	5.23	1587.85	1525.00
27	1	1	13882.00	29823.00	152.75	0	Spot (Block27, Row1, Column1)	21203.67	19122.00	11263.37	0.04	0.53	807.00	848.21	807.00	140.31	0.02	0.17	100.00	100.00	0.00	18315.00	20396.67	13570347.00	145.08	5253.06	4501.00
27	2	1	14169.00	29835.00	163.15	0	Spot (Block27, Row1, Column2)	1615.47	1512.50	480.28	0.03	0.30	796.00	821.82	796.00	129.15	0.01	0.16	99.00	89.00	0.00	716.50	819.47	1192216.00	6.14	1010.97	997.00
27	3	1	14478.00	29833.00	163.65	0	Spot (Block27, Row1, Column3)	1469.27	1338.00	489.96	0.04	0.33	783.00	782.95	783.00	105.49	0.00	0.13	98.00	84.00	0.00	555.00	686.27	1088731.00	6.51	928.51	920.00
27	4	1	14775.00	29834.00	165.45	0	Spot (Block27, Row1, Column4)	1377.05	1303.00	352.90	0.02	0.26	785.00	781.32	785.00	106.07	0.00	0.14	97.00	89.00	0.00	518.00	592.05	1046558.00	5.62	927.94	923.00
27	5	1	15077.00	29835.00	147.70	0	Spot (Block27, Row1, Column5)	3761.39	3139.50	2116.96	0.08	0.56	791.00	802.21	791.00	114.82	0.01	0.14	100.00	100.00	0.00	2348.50	2970.39	2234263.00	25.77	1378.30	1276.00
27	6	1	15370.00	29829.00	148.45	0	Spot (Block27, Row1, Column6)	3050.65	2881.00	1323.96	0.02	0.43	798.00	847.49	798.00	180.75	0.03	0.21	100.00	99.00	0.00	2083.00	2252.65	1827342.00	12.19	1375.02	1247.50
27	7	1	15688.00	29829.00	117.25	0	Spot (Block27, Row1, Column7)	5137.21	4629.00	2043.57	0.05	0.40	814.00	889.59	814.00	236.37	0.04	0.27	100.00	100.00	0.00	3815.00	4323.21	1859669.00	17.97	2067.09	1840.00
27	8	1	15970.00	29844.00	147.70	0	Spot (Block27, Row1, Column8)	47187.41	52080.00	17789.63	0.04	0.38	834.00	884.23	834.00	221.51	0.03	0.25	100.00	100.00	34.45	51246.00	46353.41	28076680.00	209.03	10418.03	7444.00
27	1	2	13868.00	30126.00	240.20	0	Spot (Block27, Row2, Column1)	890.79	886.00	138.93	0.00	0.16	788.00	799.03	788.00	123.90	0.01	0.16	37.00	15.00	0.00	98.00	102.79	1484057.00	0.74	809.35	798.00
27	2	2	14180.00	30131.00	138.85	0	Spot (Block27, Row2, Column2)	1778.05	1749.50	426.99	0.01	0.24	784.50	782.55	784.50	111.19	0.00	0.14	100.00	99.00	0.00	965.00	993.55	928140.00	8.95	1082.45	1069.50
27	3	2	14469.00	30127.00	206.30	0	Spot (Block27, Row2, Column3)	928.18	894.00	147.70	0.02	0.16	777.00	774.27	777.00	108.32	0.00	0.14	53.00	31.00	0.00	117.00	151.18	1124023.00	1.42	801.67	795.00
27	4	2	14777.00	30133.00	181.05	0	Spot (Block27, Row2, Column4)	1423.57	1362.00	310.82	0.02	0.22	772.00	768.76	772.00	103.47	0.00	0.13	98.00	93.00	0.00	590.00	651.57	1312532.00	6.33	966.17	949.50
27	5	2	15075.00	30131.00	183.50	0	Spot (Block27, Row2, Column5)	1352.00	1323.00	244.42	0.01	0.18	768.00	769.61	768.00	108.32	0.00	0.14	99.00	96.00	0.00	555.00	584.00	1278989.00	5.38	929.20	935.00
27	6	2	15356.00	30131.00	166.85	0	Spot (Block27, Row2, Column6)	1211.72	1123.00	310.23	0.03	0.26	794.00	838.65	794.00	204.78	0.02	0.24	72.00	37.00	0.00	329.00	417.72	937874.00	1.82	957.56	898.00
27	7	2	15678.00	30133.00	147.35	0	Spot (Block27, Row2, Column7)	1383.67	1297.00	364.34	0.03	0.26	802.00	856.17	802.00	193.99	0.03	0.23	92.00	61.00	0.00	495.00	581.67	814980.00	2.72	1113.92	1043.00
27	8	2	15977.00	30130.00	208.35	0	Spot (Block27, Row2, Column8)	991.82	985.00	140.04	0.00	0.14	811.00	863.56	811.00	192.08	0.03	0.22	39.00	8.00	0.00	174.00	180.82	1227869.00	0.67	917.77	896.00
27	1	3	13876.00	30426.00	148.05	0	Spot (Block27, Row3, Column1)	3173.99	2800.00	1592.22	0.05	0.50	776.00	775.67	776.00	101.76	0.00	0.13	100.00	100.00	0.00	2024.00	2397.99	1894870.00	23.57	1298.11	1199.00
27	2	3	14179.00	30430.00	196.00	0	Spot (Block27, Row3, Column2)	928.31	903.00	142.89	0.01	0.15	732.50	757.62	732.50	99.05	0.01	0.13	72.00	42.00	0.00	170.50	195.81	1010928.00	1.72	828.59	800.50
27	3	3	14451.00	30418.00	153.15	0	Spot (Block27, Row3, Column3)	1824.75	1345.50	3105.55	0.13	1.70	732.00	758.87	732.00	105.52	0.02	0.14	95.00	93.00	0.00	613.50	1092.75	1178786.00	10.10	1060.15	946.00
27	4	3	14772.00	30429.00	151.55	0	Spot (Block27, Row3, Column4)	2354.18	2323.00	904.69	0.01	0.38	733.00	761.17	733.00	105.91	0.02	0.14	100.00	100.00	0.00	1590.00	1621.18	1480777.00	15.04	1150.02	1102.00
27	5	3	15072.00	30434.00	175.95	0	Spot (Block27, Row3, Column5)	1089.26	1022.00	252.67	0.03	0.23	747.00	762.52	747.00	105.88	0.01	0.14	86.00	67.00	0.00	275.00	342.26	942207.00	3.09	885.86	886.00
27	6	3	15378.00	30436.00	190.55	0	Spot (Block27, Row3, Column6)	2339.27	2073.00	843.93	0.05	0.36	787.00	796.47	787.00	123.64	0.01	0.16	100.00	100.00	0.00	1286.00	1552.27	2400096.00	12.48	1275.29	1251.50
27	7	3	15676.00	30444.00	149.65	0	Spot (Block27, Row3, Column7)	2141.16	1952.00	879.17	0.04	0.41	798.00	817.25	798.00	115.17	0.01	0.14	100.00	97.00	0.00	1154.00	1343.16	1316814.00	11.50	1139.37	1108.50
27	8	3	15978.00	30445.00	164.50	0	Spot (Block27, Row3, Column8)	1665.53	1567.00	449.24	0.03	0.27	802.00	829.73	802.00	111.18	0.01	0.13	99.00	96.00	0.00	765.00	863.53	1250815.00	7.52	1073.15	1072.50
27	1	4	13872.00	30725.00	154.15	0	Spot (Block27, Row4, Column1)	2319.93	2036.00	905.96	0.06	0.39	775.00	777.11	775.00	104.93	0.00	0.14	100.00	100.00	0.00	1261.00	1544.93	1510275.00	14.70	1137.96	1109.00
27	2	4	14168.00	30724.00	200.75	0	Spot (Block27, Row4, Column2)	1102.29	1059.00	214.25	0.02	0.19	718.00	754.27	718.00	107.57	0.02	0.14	94.00	77.00	0.00	341.00	384.29	1259916.00	3.24	882.65	885.00
27	3	4	14472.00	30728.00	145.35	0	Spot (Block27, Row4, Column3)	7186.45	6471.00	3597.45	0.05	0.50	713.00	752.04	713.00	110.19	0.02	0.15	100.00	100.00	0.00	5758.00	6473.45	4132209.00	58.39	2306.52	1858.00
27	4	4	14762.00	30728.00	193.35	0	Spot (Block27, Row4, Column4)	913.39	900.50	141.44	0.01	0.15	711.00	743.80	711.00	103.74	0.02	0.14	67.00	41.00	0.00	189.50	202.39	959061.00	1.63	823.03	803.00
27	5	4	15077.00	30740.00	161.15	0	Spot (Block27, Row4, Column5)	1037.03	911.00	473.53	0.06	0.46	720.00	748.64	720.00	101.74	0.02	0.14	77.00	47.00	0.00	191.00	317.03	740438.00	2.83	868.85	870.50
27	6	4	15377.00	30732.00	185.65	0	Spot (Block27, Row4, Column6)	1640.40	1603.00	339.63	0.01	0.21	767.00	770.95	767.00	106.40	0.00	0.14	100.00	99.00	0.00	836.00	873.40	1578067.00	8.17	1037.43	1036.50
27	7	4	15668.00	30738.00	154.55	0	Spot (Block27, Row4, Column7)	1944.78	1679.00	902.45	0.06	0.46	788.00	806.81	788.00	140.06	0.01	0.17	97.00	90.00	0.00	891.00	1156.78	1277718.00	8.12	1017.89	1002.50
27	8	4	15978.00	30747.00	165.90	0	Spot (Block27, Row4, Column8)	1323.26	1273.00	292.10	0.02	0.22	797.00	821.48	797.00	115.16	0.01	0.14	96.00	83.00	0.00	476.00	526.26	1013615.00	4.36	947.60	925.00
27	1	5	13878.00	31029.00	148.55	0	Spot (Block27, Row5, Column1)	2420.92	2205.00	841.72	0.04	0.35	782.00	792.85	782.00	116.74	0.01	0.15	100.00	100.00	0.00	1423.00	1638.92	1457393.00	13.95	1268.62	1237.00
27	2	5	14168.00	31029.00	162.60	0	Spot (Block27, Row5, Column2)	1740.27	1687.50	463.42	0.01	0.27	758.00	774.77	758.00	125.53	0.01	0.16	100.00	99.00	0.00	929.50	982.27	1273880.00	7.69	1018.83	995.00
27	3	5	14473.00	31031.00	163.65	0	Spot (Block27, Row5, Column3)	2011.44	1871.00	699.57	0.03	0.35	757.00	770.40	757.00	115.52	0.01	0.15	100.00	100.00	0.00	1114.00	1254.44	1496508.00	10.74	1070.83	1058.00
27	4	5	14770.00	31035.00	153.00	0	Spot (Block27, Row5, Column4)	1621.47	1513.00	522.75	0.03	0.32	719.00	752.22	719.00	107.49	0.02	0.14	99.00	98.00	0.00	794.00	902.47	1044229.00	8.09	964.73	933.00
27	5	5	15071.00	31033.00	143.75	0	Spot (Block27, Row5, Column5)	12018.80	10951.00	6611.20	0.04	0.55	719.00	752.78	719.00	114.03	0.02	0.15	100.00	100.00	0.00	10232.00	11299.80	6766587.00	98.80	3166.34	2652.00
27	6	5	15373.00	31035.00	173.10	0	Spot (Block27, Row5, Column6)	1185.42	1163.00	255.69	0.01	0.22	770.00	779.17	770.00	139.47	0.01	0.18	88.00	63.00	0.00	393.00	415.42	989823.00	2.91	892.01	886.00
27	7	5	15671.00	31036.00	180.50	0	Spot (Block27, Row5, Column7)	5869.03	5229.00	2870.46	0.05	0.49	787.00	808.56	787.00	166.61	0.01	0.21	100.00	100.00	0.00	4442.00	5082.03	5387768.00	30.37	2009.73	1981.00
27	8	5	15976.00	31043.00	147.25	0	Spot (Block27, Row5, Column8)	4107.98	3307.00	2810.61	0.09	0.68	794.00	819.55	794.00	136.26	0.01	0.17	100.00	100.00	0.00	2513.00	3313.98	2448355.00	24.13	1449.15	1310.00
27	1	6	13867.00	31324.00	192.95	0	Spot (Block27, Row6, Column1)	2292.78	2045.50	913.01	0.05	0.40	788.00	806.41	788.00	128.71	0.01	0.16	100.00	100.00	0.00	1257.50	1504.78	2421180.00	11.55	1263.39	1267.00
27	2	6	14177.00	31338.00	198.00	0	Spot (Block27, Row6, Column2)	3396.56	3168.50	1299.78	0.03	0.38	785.00	798.71	785.00	141.00	0.01	0.18	100.00	100.00	0.00	2383.50	2611.56	3783766.00	18.42	1514.31	1500.50
27	3	6	14461.00	31327.00	145.00	0	Spot (Block27, Row6, Column3)	4760.39	4616.00	2193.57	0.01	0.46	784.00	791.86	784.00	128.45	0.00	0.16	100.00	100.00	0.00	3832.00	3976.39	2694382.00	30.90	1719.48	1552.00
27	4	6	14772.00	31336.00	205.40	0	Spot (Block27, Row6, Column4)	1049.98	1005.00	201.29	0.02	0.19	764.50	765.72	764.50	112.05	0.00	0.15	79.00	54.00	0.00	240.50	285.48	1258921.00	2.54	845.79	812.00
27	5	6	15072.00	31334.00	142.10	0	Spot (Block27, Row6, Column5)	11967.85	11302.50	6092.78	0.02	0.51	780.50	786.49	780.50	122.95	0.00	0.16	100.00	100.00	0.00	10522.00	11187.35	6558382.00	90.94	3378.25	2551.00
27	6	6	15370.00	31335.00	198.65	0	Spot (Block27, Row6, Column6)	1044.90	1010.00	214.81	0.01	0.21	791.00	806.70	791.00	137.29	0.01	0.17	65.00	43.00	0.00	219.00	253.90	1160883.00	1.73	853.45	823.00
27	7	6	15671.00	31336.00	148.60	0	Spot (Block27, Row6, Column7)	3642.21	3196.00	1831.64	0.06	0.50	788.00	795.41	788.00	138.76	0.00	0.17	100.00	100.00	0.00	2408.00	2854.21	2203540.00	20.52	1396.16	1318.00
27	8	6	15977.00	31346.00	147.90	0	Spot (Block27, Row6, Column8)	3674.41	3300.50	1980.99	0.05	0.54	792.00	803.84	792.00	111.84	0.01	0.14	100.00	100.00	0.00	2508.50	2882.41	2204643.00	25.67	1475.99	1394.00
27	1	7	13871.00	31632.00	193.50	0	Spot (Block27, Row7, Column1)	1227.26	1182.00	278.69	0.02	0.23	782.00	795.83	782.00	123.12	0.01	0.15	91.00	72.00	0.00	400.00	445.26	1293531.00	3.50	926.29	904.00
27	2	7	14160.00	31636.00	197.30	0	Spot (Block27, Row7, Column2)	971.28	964.50	139.02	0.00	0.14	780.00	786.01	780.00	124.99	0.00	0.16	64.00	22.00	0.00	184.50	191.28	1068413.00	1.48	879.30	886.00
27	3	7	14468.00	31632.00	232.90	0	Spot (Block27, Row7, Column3)	916.18	892.00	134.61	0.01	0.15	785.00	784.45	785.00	117.34	0.00	0.15	44.00	20.00	0.00	107.00	131.18	1429240.00	1.12	819.35	789.50
27	4	7	14767.00	31625.00	188.90	0	Spot (Block27, Row7, Column4)	931.44	900.00	131.63	0.01	0.14	776.00	774.21	776.00	109.03	0.00	0.14	57.00	37.00	0.00	124.00	155.44	935168.00	1.44	851.41	813.50
27	5	7	15067.00	31636.00	187.30	0	Spot (Block27, Row7, Column5)	1326.70	1268.00	296.26	0.02	0.22	784.00	799.26	784.00	135.81	0.01	0.17	95.00	79.00	0.00	484.00	542.70	1312104.00	3.88	942.78	924.00
27	6	7	15366.00	31638.00	185.65	0	Spot (Block27, Row7, Column6)	4021.05	3966.00	1534.36	0.01	0.38	797.00	831.01	797.00	156.59	0.02	0.19	100.00	100.00	0.00	3169.00	3224.05	3900420.00	20.37	1612.78	1560.00
27	7	7	15661.00	31642.00	148.55	0	Spot (Block27, Row7, Column7)	3240.80	3004.00	1403.94	0.03	0.43	792.00	804.87	792.00	128.85	0.01	0.16	100.00	99.00	0.00	2212.00	2448.80	1960687.00	18.90	1394.88	1227.00
27	8	7	15976.00	31639.00	186.65	0	Spot (Block27, Row7, Column8)	2196.63	2134.50	444.70	0.01	0.20	792.00	809.47	792.00	112.66	0.01	0.14	100.00	100.00	0.00	1342.50	1404.63	2148300.00	12.31	1283.27	1237.00
27	1	8	13860.00	31929.00	153.90	0	Spot (Block27, Row8, Column1)	1448.83	1353.00	396.15	0.03	0.27	786.00	795.72	786.00	120.49	0.01	0.15	99.00	90.00	0.00	567.00	662.83	950431.00	5.42	1008.07	1000.00
27	2	8	14166.00	31938.00	202.95	0	Spot (Block27, Row8, Column2)	1083.86	1027.00	225.67	0.02	0.21	789.00	795.99	789.00	116.37	0.00	0.15	75.00	50.00	0.00	238.00	294.86	1269202.00	2.47	864.60	842.00
27	3	8	14460.00	31934.00	157.40	0	Spot (Block27, Row8, Column3)	1885.98	1513.00	912.91	0.10	0.48	791.00	797.98	791.00	122.10	0.00	0.15	95.00	84.00	0.00	722.00	1094.98	1280578.00	8.91	1013.01	1003.00
27	4	8	14768.00	31936.00	148.80	0	Spot (Block27, Row8, Column4)	2741.37	2725.00	942.66	0.00	0.34	786.00	788.50	786.00	118.82	0.00	0.15	100.00	100.00	0.00	1939.00	1955.37	1672238.00	16.44	1274.50	1231.00
27	5	8	15051.00	31950.00	193.65	0	Spot (Block27, Row8, Column5)	915.52	888.00	155.92	0.01	0.17	784.00	793.16	784.00	127.65	0.01	0.16	40.00	20.00	0.00	104.00	131.52	973193.00	0.96	853.44	797.50
27	6	8	15372.00	31939.00	175.65	0	Spot (Block27, Row8, Column6)	3635.84	3058.50	1878.09	0.08	0.52	785.00	809.34	785.00	153.37	0.01	0.19	100.00	100.00	0.00	2273.50	2850.84	3119550.00	18.43	1408.66	1379.50
27	7	8	15667.00	31931.00	156.35	0	Spot (Block27, Row8, Column7)	1565.95	1401.00	529.94	0.05	0.34	787.00	793.15	787.00	123.88	0.00	0.16	97.00	86.00	0.00	614.00	778.95	1050754.00	6.24	975.10	960.50
27	8	8	15953.00	31947.00	170.25	0	Spot (Block27, Row8, Column8)	1171.19	1110.00	300.93	0.02	0.26	789.00	803.50	789.00	117.12	0.01	0.15	87.00	67.00	0.00	321.00	382.19	943980.00	3.14	891.34	884.00
28	1	1	18383.00	29848.00	153.45	0	Spot (Block28, Row1, Column1)	20266.02	17962.00	11464.85	0.05	0.57	670.00	675.00	670.00	97.42	0.00	0.14	100.00	100.00	0.16	17292.00	19596.02	13010787.00	201.10	5326.18	4387.00
28	2	1	18675.00	29856.00	147.55	0	Spot (Block28, Row1, Column2)	2859.76	2673.00	1003.94	0.03	0.35	670.00	672.47	670.00	85.80	0.00	0.13	100.00	100.00	0.00	2003.00	2189.76	1698700.00	25.49	1202.80	1080.00
28	3	1	18981.00	29858.00	147.45	0	Spot (Block28, Row1, Column3)	1757.36	1569.00	750.31	0.05	0.43	667.00	665.21	667.00	72.06	0.00	0.11	100.00	99.00	0.00	902.00	1090.36	1042115.00	15.16	926.05	890.00
28	4	1	19267.00	29857.00	146.50	0	Spot (Block28, Row1, Column4)	2493.60	2410.50	935.81	0.01	0.38	689.00	685.60	689.00	65.67	0.00	0.10	100.00	100.00	0.00	1721.50	1804.60	1456265.00	27.53	1165.23	1086.00
28	5	1	19578.00	29860.00	147.50	0	Spot (Block28, Row1, Column5)	4024.02	3400.00	2511.62	0.07	0.62	698.00	701.60	698.00	62.03	0.00	0.09	100.00	100.00	0.00	2702.00	3326.02	2386245.00	53.56	1398.13	1273.00
28	6	1	19873.00	29858.00	144.70	0	Spot (Block28, Row1, Column6)	3559.78	3304.00	1624.62	0.03	0.46	700.00	708.28	700.00	66.69	0.01	0.09	100.00	100.00	0.00	2604.00	2859.78	2025517.00	42.76	1372.69	1154.00
28	7	1	20184.00	29862.00	117.55	0	Spot (Block28, Row1, Column7)	6747.10	6349.00	2502.72	0.03	0.37	712.00	744.19	712.00	160.64	0.02	0.22	100.00	100.00	0.00	5637.00	6035.10	2442452.00	37.37	2306.76	2026.00
28	8	1	20467.00	29868.00	148.50	0	Spot (Block28, Row1, Column8)	48666.14	53111.50	17243.98	0.04	0.35	734.00	784.58	734.00	214.62	0.03	0.27	100.00	100.00	40.10	52377.50	47932.14	29491876.00	223.10	10221.49	8219.00
28	1	2	18375.00	30153.00	147.00	-50	Spot (Block28, Row2, Column1)	748.63	725.00	74.24	0.01	0.10	635.00	656.42	635.00	84.94	0.01	0.13	53.00	19.00	0.00	90.00	113.63	442440.00	1.09	736.12	724.50
28	2	2	18678.00	30156.00	133.25	0	Spot (Block28, Row2, Column2)	1954.94	1923.00	442.56	0.01	0.23	632.00	651.81	632.00	76.84	0.01	0.12	100.00	100.00	0.00	1291.00	1322.94	932508.00	16.96	1033.32	980.00
28	3	2	18973.00	30155.00	199.25	0	Spot (Block28, Row2, Column3)	777.95	783.00	85.58	0.00	0.11	640.00	654.53	640.00	74.78	0.01	0.11	69.00	45.00	0.00	143.00	137.95	870527.00	1.65	692.00	688.00
28	4	2	19279.00	30159.00	175.20	0	Spot (Block28, Row2, Column4)	1494.44	1493.00	377.55	0.00	0.25	668.00	667.84	668.00	70.30	0.00	0.11	99.00	99.00	0.00	825.00	826.44	1286714.00	11.76	896.70	889.00
28	5	2	19578.00	30157.00	178.15	0	Spot (Block28, Row2, Column5)	1158.80	1089.00	376.82	0.03	0.33	674.00	671.58	674.00	57.12	0.00	0.09	99.00	99.00	0.00	415.00	484.80	1031328.00	8.53	817.25	801.00
28	6	2	19871.00	30157.00	158.55	0	Spot (Block28, Row2, Column6)	1185.45	1176.00	289.33	0.00	0.24	681.00	683.31	681.00	70.56	0.00	0.10	99.00	89.00	0.00	495.00	504.45	825076.00	7.12	807.33	800.00
28	7	2	20179.00	30163.00	162.75	0	Spot (Block28, Row2, Column7)	1330.04	1238.00	410.45	0.03	0.31	690.00	690.66	690.00	66.89	0.00	0.10	100.00	97.00	0.00	548.00	640.04	977581.00	9.56	833.98	825.00
28	8	2	20484.00	30158.00	222.60	0	Spot (Block28, Row2, Column8)	810.26	803.00	67.30	0.00	0.08	713.00	746.51	713.00	168.38	0.02	0.23	15.00	0.00	0.00	90.00	97.26	1150563.00	0.38	741.74	724.00
28	1	3	18379.00	30454.00	150.15	0	Spot (Block28, Row3, Column1)	2925.00	2543.00	1504.66	0.06	0.51	611.00	632.48	611.00	63.31	0.02	0.10	100.00	100.00	0.00	1932.00	2314.00	1793027.00	36.21	1115.60	1019.00
28	2	3	18681.00	30461.00	188.50	0	Spot (Block28, Row3, Column2)	795.80	797.00	91.75	0.00	0.12	622.00	643.53	622.00	67.67	0.01	0.11	90.00	65.00	0.00	175.00	173.80	798183.00	2.25	694.70	690.00
28	3	3	18963.00	30455.00	147.75	0	Spot (Block28, Row3, Column3)	2345.70	2165.00	951.62	0.03	0.41	672.00	672.13	672.00	78.74	0.00	0.12	100.00	100.00	0.00	1493.00	1673.70	1395689.00	21.26	1080.90	969.50
28	4	3	19275.00	30459.00	148.55	0	Spot (Block28, Row3, Column4)	3363.77	3050.00	1587.76	0.04	0.47	680.00	678.34	680.00	70.19	0.00	0.10	100.00	100.00	0.00	2370.00	2683.77	2021625.00	38.26	1266.71	1174.00
28	5	3	19579.00	30457.00	148.50	0	Spot (Block28, Row3, Column5)	1661.23	1499.50	652.85	0.04	0.39	668.00	673.39	668.00	73.39	0.00	0.11	100.00	100.00	0.00	831.50	993.23	1000059.00	13.46	906.80	882.00
28	6	3	19875.00	30459.00	208.50	0	Spot (Block28, Row3, Column6)	2924.02	2516.00	1242.31	0.07	0.42	669.00	680.59	669.00	86.33	0.01	0.13	100.00	100.00	0.00	1847.00	2255.02	3608242.00	25.99	1362.30	1395.00
28	7	3	20181.00	30471.00	147.05	0	Spot (Block28, Row3, Column7)	2644.45	2408.00	1367.98	0.04	0.52	685.00	686.63	685.00	76.88	0.00	0.11	100.00	100.00	0.00	1723.00	1959.45	1552294.00	25.47	1109.32	1058.50
28	8	3	20479.00	30470.00	153.00	0	Spot (Block28, Row3, Column8)	3232.42	2925.00	1180.89	0.04	0.37	701.00	712.84	701.00	67.92	0.01	0.10	100.00	100.00	0.00	2224.00	2531.42	2084908.00	37.10	1345.65	1303.50
28	1	4	18373.00	30751.00	146.80	0	Spot (Block28, Row4, Column1)	3206.94	2855.00	1496.50	0.05	0.47	614.00	635.96	614.00	66.20	0.02	0.10	100.00	100.00	0.00	2241.00	2592.94	1885682.00	38.84	1253.07	1080.00
28	2	4	18680.00	30752.00	191.50	0	Spot (Block28, Row4, Column2)	915.19	877.00	146.02	0.02	0.16	641.00	655.96	641.00	81.90	0.01	0.12	96.00	72.00	0.00	236.00	274.19	948139.00	3.17	744.10	731.50
28	3	4	18975.00	30755.00	147.40	0	Spot (Block28, Row4, Column3)	16674.61	15772.00	9101.17	0.02	0.55	693.00	697.77	693.00	83.44	0.00	0.12	100.00	100.00	0.00	15079.00	15981.61	9854694.00	191.49	4233.47	3563.50
28	4	4	19254.00	30761.00	173.95	0	Spot (Block28, Row4, Column4)	836.23	807.00	84.03	0.02	0.10	692.00	694.58	692.00	72.16	0.00	0.10	84.00	37.00	0.00	115.00	144.23	704939.00	1.96	772.49	786.50
28	5	4	19552.00	30762.00	170.10	0	Spot (Block28, Row4, Column5)	1007.20	977.50	305.74	0.01	0.30	662.00	667.79	662.00	76.92	0.00	0.12	98.00	89.00	0.00	315.50	345.20	817848.00	4.41	778.03	787.50
28	6	4	19873.00	30759.00	194.30	0	Spot (Block28, Row4, Column6)	1216.64	1203.00	185.97	0.00	0.15	651.00	661.99	651.00	72.52	0.01	0.11	100.00	99.00	0.00	552.00	565.64	1299370.00	7.65	803.07	786.00
28	7	4	20166.00	30764.00	153.25	0	Spot (Block28, Row4, Column7)	2027.89	1697.00	1033.15	0.08	0.51	685.00	682.23	685.00	62.32	0.00	0.09	100.00	98.00	0.00	1012.00	1342.89	1314071.00	21.59	936.41	902.00
28	8	4	20471.00	30768.00	161.40	0	Spot (Block28, Row4, Column8)	1120.09	1096.00	208.81	0.01	0.19	699.00	707.81	699.00	62.84	0.01	0.09	99.00	94.00	0.00	397.00	421.09	806463.00	6.56	839.11	820.50
28	1	5	18378.00	31057.00	145.45	0	Spot (Block28, Row5, Column1)	4734.43	4226.50	2393.01	0.05	0.51	633.00	659.08	633.00	83.40	0.02	0.13	100.00	100.00	0.00	3593.50	4101.43	2727031.00	48.87	1718.17	1390.00
28	2	5	18672.00	31058.00	152.10	0	Spot (Block28, Row5, Column2)	3546.08	3390.00	1202.72	0.02	0.34	679.00	676.52	679.00	76.15	0.00	0.11	100.00	100.00	0.00	2711.00	2867.08	2244667.00	37.69	1446.31	1368.00
28	3	5	18976.00	31058.00	160.80	0	Spot (Block28, Row5, Column3)	1522.05	1477.00	373.53	0.01	0.25	698.00	711.17	698.00	84.00	0.01	0.12	100.00	99.00	0.00	779.00	824.05	1085225.00	9.65	920.35	907.50
28	4	5	19270.00	31058.00	153.60	0	Spot (Block28, Row5, Column4)	1987.24	1727.00	864.46	0.06	0.44	696.00	708.76	696.00	89.31	0.01	0.13	100.00	100.00	0.00	1031.00	1291.24	1291705.00	14.32	969.27	947.00
28	5	5	19576.00	31063.00	146.55	0	Spot (Block28, Row5, Column5)	21185.17	19684.00	12202.83	0.03	0.58	683.00	689.33	683.00	104.36	0.00	0.15	100.00	100.00	0.00	19001.00	20502.17	12393327.00	196.39	4899.22	3681.50
28	6	5	19870.00	31059.00	170.60	0	Spot (Block28, Row5, Column6)	1135.88	1051.50	278.95	0.03	0.25	669.00	666.47	669.00	68.98	0.00	0.10	99.00	95.00	0.00	382.50	466.88	917788.00	6.81	784.73	792.50
28	7	5	20177.00	31064.00	180.45	0	Spot (Block28, Row5, Column7)	1756.35	1680.00	568.27	0.02	0.32	688.00	691.87	688.00	74.00	0.00	0.11	100.00	100.00	0.00	992.00	1068.35	1608813.00	14.38	1000.41	993.50
28	8	5	20476.00	31071.00	147.15	0	Spot (Block28, Row5, Column8)	5447.25	4327.00	3670.17	0.10	0.67	698.00	709.49	698.00	69.90	0.01	0.10	100.00	100.00	0.00	3629.00	4749.25	3213877.00	67.78	1614.47	1353.00
28	1	6	18372.00	31352.00	209.20	0	Spot (Block28, Row6, Column1)	2549.91	2231.00	1049.72	0.06	0.41	661.00	673.47	661.00	93.05	0.01	0.14	100.00	100.00	0.00	1570.00	1888.91	3184835.00	20.17	1197.58	1197.00
28	2	6	18667.00	31353.00	205.30	0	Spot (Block28, Row6, Column2)	1252.28	1210.00	264.09	0.01	0.21	695.00	704.25	695.00	90.20	0.01	0.13	99.00	97.00	0.00	515.00	557.28	1498984.00	6.08	859.03	854.00
28	3	6	18967.00	31357.00	143.70	0	Spot (Block28, Row6, Column3)	6149.00	5856.00	3099.99	0.02	0.50	704.00	726.49	704.00	85.24	0.01	0.12	100.00	100.00	0.00	5152.00	5445.00	3418845.00	63.62	2154.40	1972.00
28	4	6	19269.00	31361.00	187.75	0	Spot (Block28, Row6, Column4)	977.54	925.00	161.42	0.02	0.17	699.00	718.06	699.00	101.70	0.01	0.14	95.00	61.00	0.00	226.00	278.54	970694.00	2.55	788.56	795.00
28	5	6	19572.00	31365.00	142.30	0	Spot (Block28, Row6, Column5)	27166.01	25052.50	16015.77	0.04	0.59	691.00	699.66	691.00	109.08	0.01	0.16	100.00	100.00	0.54	24361.50	26475.01	15049967.00	242.64	5380.33	4016.00
28	6	6	19871.00	31366.00	178.40	0	Spot (Block28, Row6, Column6)	887.07	818.00	180.03	0.04	0.20	681.00	678.81	681.00	74.79	0.00	0.11	78.00	47.00	0.00	137.00	206.07	789489.00	2.78	720.05	714.00
28	7	6	20172.00	31362.00	147.70	0	Spot (Block28, Row6, Column7)	4988.06	4333.00	2766.89	0.06	0.55	689.00	694.32	689.00	75.16	0.00	0.11	100.00	100.00	0.00	3644.00	4299.06	3002811.00	57.13	1557.13	1359.00
28	8	6	20480.00	31368.00	147.75	0	Spot (Block28, Row6, Column8)	5666.28	4897.50	3549.13	0.06	0.63	701.00	709.73	701.00	66.82	0.01	0.09	100.00	100.00	0.00	4196.50	4965.28	3365770.00	74.18	1807.33	1499.50
28	1	7	18372.00	31652.00	210.00	0	Spot (Block28, Row7, Column1)	896.22	865.00	151.81	0.02	0.17	645.00	657.40	645.00	77.94	0.01	0.12	89.00	68.00	0.00	220.00	251.22	1134613.00	3.06	732.68	714.50
28	2	7	18675.00	31632.00	207.20	0	Spot (Block28, Row7, Column2)	819.12	812.00	107.76	0.00	0.13	677.00	673.58	677.00	82.18	0.00	0.12	71.00	41.00	0.00	135.00	142.12	1002604.00	1.77	738.55	719.00
28	3	7	18974.00	31675.00	217.40	0	Spot (Block28, Row7, Column3)	752.15	738.00	75.74	0.01	0.10	690.00	690.69	690.00	83.92	0.00	0.12	40.00	9.00	0.00	48.00	62.15	1020672.00	0.73	707.25	703.00
28	4	7	19269.00	31658.00	194.45	0	Spot (Block28, Row7, Column4)	802.47	796.00	89.40	0.00	0.11	690.00	688.24	690.00	68.94	0.00	0.10	69.00	26.00	0.00	106.00	112.47	859445.00	1.66	730.87	714.00
28	5	7	19568.00	31660.00	178.60	0	Spot (Block28, Row7, Column5)	1397.33	1358.00	362.08	0.01	0.26	693.00	698.62	693.00	86.50	0.00	0.12	99.00	98.00	0.00	665.00	704.33	1249212.00	8.08	888.22	892.00
28	6	7	19869.00	31667.00	193.70	0	Spot (Block28, Row7, Column6)	1376.42	1325.50	340.19	0.02	0.25	697.00	711.92	697.00	87.38	0.01	0.12	100.00	98.00	0.00	628.50	679.42	1461758.00	7.60	922.83	908.00
28	7	7	20163.00	31671.00	149.90	0	Spot (Block28, Row7, Column7)	3999.58	3730.50	1972.34	0.03	0.49	699.00	710.17	699.00	75.75	0.01	0.11	100.00	100.00	0.00	3031.50	3300.58	2463743.00	43.42	1576.73	1082.00
28	8	7	20473.00	31667.00	190.15	0	Spot (Block28, Row7, Column8)	1639.18	1595.50	255.91	0.01	0.16	705.00	714.22	705.00	65.19	0.01	0.09	100.00	100.00	0.00	890.50	934.18	1675246.00	14.19	999.89	963.00
28	1	8	18367.00	31966.00	164.05	0	Spot (Block28, Row8, Column1)	1108.61	1016.00	276.47	0.04	0.25	650.00	656.34	650.00	77.85	0.00	0.12	98.00	93.00	0.00	366.00	458.61	820375.00	5.81	787.19	765.50
28	2	8	18664.00	31956.00	158.15	0	Spot (Block28, Row8, Column2)	1076.73	1086.00	218.50	0.00	0.20	656.00	660.46	656.00	76.46	0.00	0.12	98.00	86.00	0.00	430.00	420.73	741865.00	5.44	787.26	743.50
28	3	8	18958.00	31959.00	155.75	0	Spot (Block28, Row8, Column3)	1934.68	1530.00	998.31	0.10	0.52	675.00	669.46	675.00	79.79	0.00	0.12	100.00	97.00	0.00	855.00	1259.68	1294301.00	15.86	924.28	876.00
28	4	8	19265.00	31961.00	148.70	0	Spot (Block28, Row8, Column4)	6032.17	5949.00	2657.54	0.01	0.44	686.00	682.66	686.00	75.58	0.00	0.11	100.00	100.00	0.00	5263.00	5346.17	3637398.00	70.78	1921.41	1620.00
28	5	8	19561.00	31966.00	204.85	0	Spot (Block28, Row8, Column5)	795.38	788.00	110.89	0.00	0.14	695.00	705.47	695.00	84.83	0.01	0.12	54.00	23.00	0.00	93.00	100.38	949682.00	1.06	718.62	702.00
28	6	8	19873.00	31962.00	202.05	0	Spot (Block28, Row8, Column6)	3629.12	2847.00	1897.14	0.11	0.52	700.00	726.17	700.00	100.60	0.02	0.14	100.00	100.00	0.00	2147.00	2929.12	4198895.00	28.86	1537.08	1541.00
28	7	8	20169.00	31961.00	150.55	0	Spot (Block28, Row8, Column7)	1971.58	1833.50	729.87	0.03	0.37	704.00	725.05	704.00	87.64	0.01	0.12	100.00	100.00	0.00	1129.50	1267.58	1222379.00	14.22	977.30	926.00
28	8	8	20466.00	31976.00	152.25	0	Spot (Block28, Row8, Column8)	1094.28	1046.50	297.67	0.02	0.27	722.00	744.92	722.00	83.38	0.01	0.11	98.00	85.00	0.00	324.50	372.28	691588.00	4.19	863.17	838.00
29	1	1	4850.00	34268.00	152.00	0	Spot (Block29, Row1, Column1)	23008.71	20542.00	12168.18	0.05	0.53	389.00	393.92	389.00	81.52	0.01	0.21	100.00	100.00	0.00	20153.00	22619.71	14610531.00	277.41	4351.34	3382.00
29	2	1	5143.00	34275.00	143.05	0	Spot (Block29, Row1, Column2)	2914.69	2767.00	1300.38	0.02	0.45	392.00	394.12	392.00	67.84	0.00	0.17	100.00	100.00	0.00	2375.00	2522.69	1623484.00	37.16	923.25	825.00
29	3	1	5452.00	34271.00	146.85	0	Spot (Block29, Row1, Column3)	894.67	835.00	357.92	0.03	0.40	391.00	385.71	391.00	46.53	0.01	0.12	98.00	95.00	0.00	444.00	503.67	526958.00	10.94	506.15	491.00
29	4	1	5748.00	34282.00	141.35	0	Spot (Block29, Row1, Column4)	2403.82	2145.00	1106.31	0.05	0.46	394.00	391.97	394.00	50.49	0.00	0.13	100.00	100.00	0.00	1751.00	2009.82	1305275.00	39.84	895.94	854.00
29	5	1	6043.00	34283.00	143.50	0	Spot (Block29, Row1, Column5)	2190.79	1879.00	1344.76	0.07	0.61	394.00	393.82	394.00	51.41	0.00	0.13	100.00	100.00	0.00	1485.00	1796.79	1229036.00	34.95	723.93	660.00
29	6	1	6343.00	34278.00	139.00	0	Spot (Block29, Row1, Column6)	4426.99	4201.50	2130.90	0.02	0.48	394.00	398.16	394.00	59.01	0.00	0.15	100.00	100.00	0.00	3807.50	4032.99	2346305.00	68.28	1348.43	1026.00
29	7	1	6663.00	34282.00	112.20	0	Spot (Block29, Row1, Column7)	7799.63	7778.00	2704.13	0.00	0.35	399.00	437.63	399.00	197.11	0.04	0.45	100.00	100.00	0.00	7379.00	7400.63	2550480.00	37.35	2530.55	2130.00
29	8	1	6938.00	34291.00	147.00	0	Spot (Block29, Row1, Column8)	52911.74	63591.50	15174.75	0.08	0.29	410.00	481.17	410.00	243.56	0.07	0.51	100.00	100.00	47.97	63181.50	52501.74	31218144.00	215.27	10601.35	7757.50
29	1	2	4818.00	34586.00	218.30	0	Spot (Block29, Row2, Column1)	423.47	413.00	37.07	0.01	0.09	393.00	395.68	393.00	61.41	0.00	0.16	22.00	0.00	0.00	20.00	30.47	580152.00	0.45	412.41	404.00
29	2	2	5141.00	34581.00	120.85	0	Spot (Block29, Row2, Column2)	1591.53	1523.50	453.71	0.02	0.29	393.00	390.80	393.00	48.78	0.00	0.12	100.00	100.00	0.00	1130.50	1198.53	617513.00	24.62	739.79	679.00
29	3	2	5443.00	34570.00	184.40	0	Spot (Block29, Row2, Column3)	477.30	485.00	80.67	0.01	0.17	394.00	391.04	394.00	60.15	0.00	0.15	58.00	25.00	0.00	91.00	83.30	457257.00	1.43	418.37	404.00
29	4	2	5749.00	34584.00	183.10	0	Spot (Block29, Row2, Column4)	820.51	781.00	235.72	0.02	0.29	392.00	390.10	392.00	57.55	0.00	0.15	98.00	95.00	0.00	389.00	428.51	777021.00	7.48	528.68	512.00
29	5	2	6050.00	34578.00	175.65	0	Spot (Block29, Row2, Column5)	977.73	966.00	274.23	0.01	0.28	397.00	401.53	397.00	56.14	0.00	0.14	99.00	99.00	0.00	569.00	580.73	842805.00	10.26	560.74	554.00
29	6	2	6343.00	34575.00	145.00	0	Spot (Block29, Row2, Column6)	1467.97	1275.50	644.35	0.06	0.44	396.00	402.46	396.00	63.68	0.01	0.16	100.00	99.00	0.00	879.50	1071.97	839681.00	16.73	653.75	623.50
29	7	2	6647.00	34584.00	173.25	0	Spot (Block29, Row2, Column7)	697.47	649.00	211.16	0.03	0.30	393.00	397.68	393.00	59.58	0.01	0.15	96.00	78.00	0.00	256.00	304.47	585180.00	5.03	461.45	468.00
29	8	2	6934.00	34575.00	194.25	0	Spot (Block29, Row2, Column8)	479.35	494.00	79.41	0.01	0.17	400.00	448.32	400.00	203.21	0.05	0.45	6.00	0.00	0.00	94.00	79.35	512903.00	0.15	449.76	415.00
29	1	3	4845.00	34871.00	140.55	0	Spot (Block29, Row3, Column1)	4055.23	3825.00	1982.22	0.03	0.49	396.00	395.02	396.00	43.17	0.00	0.11	100.00	100.00	0.00	3429.00	3659.23	2169549.00	84.78	1247.14	1071.00
29	2	3	5142.00	34877.00	178.85	0	Spot (Block29, Row3, Column2)	523.70	496.00	99.39	0.02	0.19	396.00	396.34	396.00	46.48	0.00	0.12	80.00	59.00	0.00	100.00	127.70	472377.00	2.74	425.45	409.50
29	3	3	5428.00	34872.00	137.80	0	Spot (Block29, Row3, Column3)	8985.88	6989.00	9585.84	0.11	1.07	396.00	410.89	396.00	90.57	0.02	0.22	100.00	100.00	1.17	6593.00	8589.88	4627728.00	94.67	2105.21	1222.50
29	4	3	5746.00	34876.00	138.15	0	Spot (Block29, Row3, Column4)	6328.09	6234.00	3117.33	0.01	0.49	398.00	413.33	398.00	87.59	0.02	0.21	100.00	100.00	0.00	5836.00	5930.09	3265296.00	67.53	1718.85	1262.00
29	5	3	6052.00	34873.00	139.25	0	Spot (Block29, Row3, Column5)	3931.88	2845.00	3751.33	0.14	0.95	399.00	414.77	399.00	82.07	0.02	0.20	100.00	99.00	0.00	2446.00	3532.88	2064239.00	42.85	1215.51	791.00
29	6	3	6343.00	34881.00	208.95	0	Spot (Block29, Row3, Column6)	1003.25	918.00	377.54	0.04	0.38	401.00	418.55	401.00	73.36	0.02	0.18	99.00	95.00	0.00	517.00	602.25	1252055.00	7.97	612.04	597.00
29	7	3	6651.00	34894.00	142.60	0	Spot (Block29, Row3, Column7)	1435.97	1215.00	717.32	0.07	0.50	399.00	417.31	399.00	74.49	0.02	0.18	100.00	98.00	0.00	816.00	1036.97	796963.00	13.67	602.09	598.00
29	8	3	6946.00	34892.00	149.10	0	Spot (Block29, Row3, Column8)	4060.89	3737.00	1773.68	0.04	0.44	399.00	424.91	399.00	79.02	0.03	0.19	100.00	100.00	0.00	3338.00	3661.89	2481205.00	46.01	1284.33	1140.50
29	1	4	4843.00	35169.00	137.75	0	Spot (Block29, Row4, Column1)	6467.71	6043.50	3312.92	0.03	0.51	393.00	393.59	393.00	50.34	0.00	0.13	100.00	100.00	0.00	5650.50	6074.71	3324402.00	120.66	1681.41	1361.00
29	2	4	5136.00	35179.00	203.25	0	Spot (Block29, Row4, Column2)	482.21	486.00	67.39	0.00	0.14	393.00	399.52	393.00	73.02	0.01	0.18	62.00	16.00	0.00	93.00	89.21	565638.00	1.13	432.77	413.00
29	3	4	5443.00	35174.00	138.65	0	Spot (Block29, Row4, Column3)	30368.07	28978.00	15541.67	0.02	0.51	393.00	411.76	393.00	95.04	0.02	0.23	100.00	100.00	0.77	28585.00	29975.07	15761028.00	315.20	6409.95	4748.00
29	4	4	5730.00	35178.00	180.75	0	Spot (Block29, Row4, Column4)	461.92	479.00	66.44	0.02	0.14	395.00	405.24	395.00	74.01	0.01	0.18	53.00	10.00	0.00	84.00	66.92	422654.00	0.77	426.72	406.00
29	5	4	6016.00	35185.00	129.50	0	Spot (Block29, Row4, Column5)	2261.73	1121.00	4623.90	0.30	2.04	399.00	414.40	399.00	95.57	0.02	0.23	100.00	99.00	0.00	722.00	1862.73	1015517.00	19.33	910.55	636.00
29	6	4	6347.00	35178.00	168.25	0	Spot (Block29, Row4, Column6)	1114.38	1081.00	316.82	0.01	0.28	402.00	418.08	402.00	70.75	0.02	0.17	100.00	99.00	0.00	679.00	712.38	881471.00	9.84	622.08	609.50
29	7	4	6637.00	35183.00	141.40	0	Spot (Block29, Row4, Column7)	1315.24	1132.50	701.03	0.06	0.53	403.00	423.58	403.00	64.85	0.02	0.15	100.00	92.00	0.00	729.50	912.24	712860.00	13.75	634.73	553.50
29	8	4	6947.00	35152.00	190.80	0	Spot (Block29, Row4, Column8)	618.53	563.50	184.97	0.04	0.30	404.00	442.02	404.00	190.13	0.04	0.43	40.00	21.00	0.00	159.50	214.53	634607.00	0.93	528.80	483.50
29	1	5	4847.00	35472.00	137.70	0	Spot (Block29, Row5, Column1)	6270.68	5575.50	3298.30	0.05	0.53	394.00	400.46	394.00	59.02	0.01	0.15	100.00	100.00	0.00	5181.50	5876.68	3223127.00	99.46	1749.23	1458.00
29	2	5	5140.00	35475.00	147.55	0	Spot (Block29, Row5, Column2)	4293.34	4221.00	1684.49	0.01	0.39	396.00	402.43	396.00	61.41	0.01	0.15	100.00	100.00	0.00	3825.00	3897.34	2545948.00	63.36	1296.31	1156.50
29	3	5	5441.00	35473.00	161.80	0	Spot (Block29, Row5, Column3)	795.55	716.00	241.24	0.05	0.30	392.00	399.87	392.00	73.52	0.01	0.18	98.00	90.00	0.00	324.00	403.55	573589.00	5.38	503.04	499.00
29	4	5	5745.00	35478.00	139.85	0	Spot (Block29, Row5, Column4)	2435.91	2168.00	1298.22	0.05	0.53	391.00	395.52	391.00	86.03	0.00	0.22	100.00	100.00	0.00	1777.00	2044.91	1283723.00	23.72	843.92	761.00
29	5	5	6046.00	35477.00	138.65	0	Spot (Block29, Row5, Column5)	40321.68	39731.50	20183.78	0.01	0.50	398.00	418.33	398.00	116.19	0.02	0.28	100.00	100.00	20.72	39333.50	39923.68	21209272.00	343.44	7620.36	5540.50
29	6	5	6344.00	35481.00	143.95	0	Spot (Block29, Row5, Column6)	1624.04	1485.00	675.97	0.04	0.42	401.00	420.38	401.00	80.32	0.02	0.19	100.00	100.00	0.00	1084.00	1223.04	920830.00	14.99	693.39	659.00
29	7	5	6646.00	35487.00	194.00	0	Spot (Block29, Row5, Column7)	1107.05	1038.00	416.35	0.03	0.38	405.00	431.06	405.00	69.81	0.03	0.16	100.00	98.00	0.00	633.00	702.05	1177902.00	9.68	612.57	599.00
29	8	5	6945.00	35485.00	142.15	0	Spot (Block29, Row5, Column8)	2704.29	2342.00	1604.15	0.06	0.59	417.00	458.43	417.00	186.13	0.04	0.41	100.00	92.00	0.00	1925.00	2287.29	1481953.00	12.07	860.31	774.00
29	1	6	4839.00	35769.00	216.45	0	Spot (Block29, Row6, Column1)	869.52	724.00	334.99	0.08	0.39	392.00	392.58	392.00	48.89	0.00	0.12	100.00	100.00	0.00	332.00	477.52	1162549.00	9.76	563.05	561.50
29	2	6	5141.00	35774.00	216.45	0	Spot (Block29, Row6, Column2)	752.32	692.00	181.12	0.04	0.24	394.00	398.76	394.00	59.80	0.01	0.15	99.00	97.00	0.00	298.00	358.32	1008112.00	5.91	545.14	540.00
29	3	6	5434.00	35773.00	138.00	0	Spot (Block29, Row6, Column3)	10120.57	9602.00	5218.82	0.02	0.52	395.00	401.90	395.00	62.09	0.01	0.15	100.00	100.00	0.00	9207.00	9725.57	5212092.00	156.54	2474.86	1999.00
29	4	6	5744.00	35782.00	156.00	0	Spot (Block29, Row6, Column4)	762.83	719.50	236.18	0.03	0.31	395.00	403.92	395.00	82.34	0.01	0.20	96.00	78.00	0.00	324.50	367.83	512620.00	4.36	480.93	491.00
29	5	6	6042.00	35780.00	137.85	0	Spot (Block29, Row6, Column5)	34385.61	32913.50	18339.91	0.02	0.53	397.00	418.27	397.00	113.70	0.02	0.27	100.00	100.00	5.84	32516.50	33988.61	17674216.00	298.74	6827.01	5453.00
29	6	6	6344.00	35792.00	216.25	0	Spot (Block29, Row6, Column6)	560.66	518.00	121.36	0.03	0.22	402.00	425.59	402.00	78.55	0.02	0.18	80.00	42.00	0.00	116.00	158.66	749046.00	1.72	450.13	475.00
29	7	6	6641.00	35783.00	141.70	0	Spot (Block29, Row6, Column7)	3533.39	3120.00	1870.88	0.05	0.53	411.00	442.15	411.00	79.33	0.03	0.18	100.00	100.00	0.00	2709.00	3122.39	1925695.00	38.97	1162.72	1035.00
29	8	6	6948.00	35790.00	140.20	0	Spot (Block29, Row6, Column8)	3782.89	3647.00	2053.05	0.02	0.54	471.00	465.18	471.00	82.92	0.01	0.18	100.00	100.00	0.00	3176.00	3311.89	2008712.00	40.01	1314.49	1057.00
29	1	7	4847.00	36068.00	224.55	0	Spot (Block29, Row7, Column1)	510.35	502.50	84.18	0.01	0.16	392.00	389.80	392.00	37.98	0.00	0.10	75.00	69.00	0.00	110.50	118.35	734908.00	3.17	422.77	410.00
29	2	7	5136.00	36072.00	221.70	0	Spot (Block29, Row7, Column2)	453.14	422.00	64.70	0.03	0.14	392.00	388.32	392.00	40.53	0.00	0.10	47.00	42.00	0.00	30.00	61.14	636665.00	1.60	408.77	398.00
29	3	7	5440.00	36103.00	172.40	0	Spot (Block29, Row7, Column3)	459.56	484.00	54.91	0.02	0.12	396.00	395.86	396.00	52.21	0.00	0.13	54.00	26.00	0.00	88.00	63.56	381898.00	1.22	428.52	404.00
29	4	7	5754.00	36080.00	239.35	0	Spot (Block29, Row7, Column4)	448.44	422.00	63.84	0.03	0.14	396.00	398.35	396.00	56.42	0.00	0.14	44.00	12.00	0.00	26.00	52.44	741271.00	0.89	412.77	400.00
29	5	7	6034.00	36073.00	193.10	0	Spot (Block29, Row7, Column5)	787.28	743.00	233.95	0.03	0.30	395.00	407.01	395.00	82.51	0.01	0.20	97.00	82.00	0.00	348.00	392.28	831364.00	4.61	506.37	502.00
29	6	7	6339.00	36081.00	197.65	0	Spot (Block29, Row7, Column6)	812.40	784.00	216.31	0.02	0.27	399.00	415.78	399.00	69.34	0.02	0.17	99.00	89.00	0.00	385.00	413.40	896889.00	5.72	543.89	511.00
29	7	7	6634.00	36089.00	144.50	0	Spot (Block29, Row7, Column7)	3805.17	3399.00	1897.94	0.05	0.50	405.00	432.04	405.00	76.78	0.03	0.18	100.00	100.00	0.00	2994.00	3400.17	2165142.00	43.93	1203.70	905.00
29	8	7	6940.00	36089.00	179.65	0	Spot (Block29, Row7, Column8)	1498.90	1447.00	445.01	0.02	0.30	410.00	443.62	410.00	83.54	0.03	0.19	100.00	100.00	0.00	1037.00	1088.90	1343017.00	12.63	763.35	713.00
29	1	8	4825.00	36380.00	137.90	0	Spot (Block29, Row8, Column1)	1206.64	958.00	1154.92	0.10	0.96	392.00	392.10	392.00	34.01	0.00	0.09	99.00	99.00	0.00	566.00	814.64	614181.00	23.95	581.10	522.50
29	2	8	5136.00	36371.00	151.45	0	Spot (Block29, Row8, Column2)	600.19	572.00	119.19	0.02	0.20	394.00	394.82	394.00	40.69	0.00	0.10	95.00	94.00	0.00	178.00	206.19	377521.00	5.05	438.75	414.00
29	3	8	5428.00	36379.00	141.60	0	Spot (Block29, Row8, Column3)	1060.66	931.00	490.13	0.06	0.46	397.00	402.76	397.00	51.77	0.01	0.13	99.00	92.00	0.00	534.00	663.66	578062.00	12.71	543.01	506.00
29	4	8	5738.00	36379.00	140.45	0	Spot (Block29, Row8, Column4)	7576.20	7618.50	3180.35	0.00	0.42	396.00	404.10	396.00	61.94	0.01	0.15	100.00	100.00	0.00	7222.50	7180.20	4045690.00	115.78	2144.58	1701.00
29	5	8	6022.00	36381.00	207.90	0	Spot (Block29, Row8, Column5)	449.31	415.00	67.83	0.03	0.15	394.00	400.51	394.00	61.48	0.01	0.15	45.00	11.00	0.00	21.00	55.31	554896.00	0.79	410.72	396.00
29	6	8	6341.00	36383.00	188.90	0	Spot (Block29, Row8, Column6)	1377.47	1072.00	721.04	0.11	0.52	396.00	408.18	396.00	64.36	0.01	0.16	100.00	99.00	0.00	676.00	981.47	1384353.00	15.06	665.48	662.50
29	7	8	6643.00	36381.00	138.70	0	Spot (Block29, Row8, Column7)	1704.45	1569.50	717.08	0.04	0.42	398.00	416.61	398.00	67.01	0.02	0.16	100.00	100.00	0.00	1171.50	1306.45	889723.00	19.22	737.79	681.50
29	8	8	6921.00	36388.00	152.30	0	Spot (Block29, Row8, Column8)	651.38	587.00	172.15	0.05	0.26	401.00	416.25	401.00	60.89	0.02	0.15	95.00	73.00	0.00	186.00	250.38	412323.00	3.86	471.60	494.00
30	1	1	9349.00	34294.00	151.70	0	Spot (Block30, Row1, Column1)	20887.84	18532.00	11722.90	0.05	0.56	288.00	290.17	288.00	70.70	0.00	0.24	100.00	100.00	0.00	18244.00	20599.84	13180227.00	291.35	3878.36	2706.00
30	2	1	9637.00	34297.00	188.25	0	Spot (Block30, Row1, Column2)	381.73	370.00	88.12	0.01	0.23	287.00	284.57	287.00	60.73	0.00	0.21	59.00	23.00	0.00	83.00	94.73	383256.00	1.60	314.14	303.00
30	3	1	9945.00	34295.00	179.40	0	Spot (Block30, Row1, Column3)	379.43	381.00	87.07	0.00	0.23	287.00	278.35	287.00	39.92	0.01	0.14	59.00	54.00	0.00	94.00	92.43	342243.00	2.53	305.78	298.00
30	4	1	10246.00	34308.00	138.60	0	Spot (Block30, Row1, Column4)	394.15	394.00	71.51	0.00	0.18	290.00	281.49	290.00	41.07	0.01	0.15	75.00	71.00	0.00	104.00	104.15	206139.00	2.74	334.12	311.00
30	5	1	10548.00	34306.00	150.20	0	Spot (Block30, Row1, Column5)	592.32	554.00	194.47	0.03	0.33	292.00	286.15	292.00	38.33	0.01	0.13	98.00	93.00	0.00	262.00	300.32	366646.00	7.99	371.76	362.00
30	6	1	10845.00	34308.00	150.30	0	Spot (Block30, Row1, Column6)	586.52	571.00	177.14	0.01	0.30	291.00	286.01	291.00	38.90	0.01	0.14	98.00	93.00	0.00	280.00	295.52	360711.00	7.73	368.34	368.00
30	7	1	11164.00	34311.00	117.25	0	Spot (Block30, Row1, Column7)	838.03	776.00	250.72	0.03	0.30	296.00	311.82	296.00	152.11	0.02	0.49	99.00	93.00	0.00	480.00	542.03	302530.00	3.46	455.85	440.00
30	8	1	11440.00	34319.00	147.65	0	Spot (Block30, Row1, Column8)	49674.93	56637.00	17036.76	0.06	0.34	302.00	351.10	302.00	193.24	0.07	0.55	100.00	100.00	42.50	56335.00	49372.93	29457424.00	255.24	9766.72	7810.00
30	1	2	9345.00	34600.00	147.00	-50	Spot (Block30, Row2, Column1)	298.28	298.00	32.30	0.00	0.11	286.00	280.65	286.00	57.55	0.01	0.21	7.00	1.00	0.00	12.00	12.28	176882.00	0.31	300.83	303.00
30	2	2	9649.00	34605.00	124.50	0	Spot (Block30, Row2, Column2)	456.89	474.00	67.32	0.02	0.15	290.00	301.82	290.00	340.75	0.02	1.13	0.00	0.00	0.00	184.00	166.89	189611.00	0.46	342.75	325.00
30	3	2	9929.00	34582.00	170.75	0	Spot (Block30, Row2, Column3)	329.27	305.00	56.76	0.03	0.17	289.00	281.95	289.00	40.20	0.01	0.14	36.00	28.00	0.00	16.00	40.27	267042.00	1.18	304.16	297.00
30	4	2	10239.00	34602.00	186.60	0	Spot (Block30, Row2, Column4)	371.60	385.00	65.70	0.02	0.18	291.00	281.59	291.00	41.31	0.01	0.15	61.00	57.00	0.00	94.00	80.60	365283.00	2.18	312.37	300.00
30	5	2	10549.00	34605.00	189.60	0	Spot (Block30, Row2, Column5)	548.34	524.00	134.75	0.02	0.25	290.00	283.59	290.00	40.57	0.01	0.14	97.00	93.00	0.00	234.00	258.34	554925.00	6.53	368.06	370.00
30	6	2	10844.00	34597.00	221.40	0	Spot (Block30, Row2, Column6)	339.05	310.00	59.86	0.04	0.18	294.00	300.59	294.00	59.21	0.01	0.20	36.00	12.00	0.00	16.00	45.05	477386.00	0.65	302.16	295.00
30	7	2	11145.00	34606.00	172.50	0	Spot (Block30, Row2, Column7)	400.72	394.00	82.64	0.01	0.21	295.00	298.27	295.00	44.40	0.00	0.15	73.00	60.00	0.00	99.00	105.72	333398.00	2.31	328.16	310.00
30	8	2	11451.00	34607.00	187.80	0	Spot (Block30, Row2, Column8)	344.69	312.00	66.93	0.04	0.19	297.00	320.65	297.00	145.71	0.03	0.45	9.00	0.00	0.00	15.00	47.69	341936.00	0.16	326.44	301.00
30	1	3	9351.00	34900.00	154.80	0	Spot (Block30, Row3, Column1)	516.09	469.50	149.65	0.04	0.29	284.00	275.36	284.00	39.80	0.01	0.14	97.00	92.00	0.00	185.50	232.09	339590.00	6.05	339.15	318.50
30	2	3	9643.00	34902.00	147.00	-50	Spot (Block30, Row3, Column2)	360.36	370.00	45.96	0.01	0.13	289.00	307.54	289.00	341.19	0.03	1.11	0.00	0.00	0.00	81.00	71.36	213335.00	0.15	345.21	327.00
30	3	3	9930.00	34902.00	148.25	0	Spot (Block30, Row3, Column3)	561.18	494.00	222.07	0.06	0.40	292.00	305.11	292.00	335.75	0.02	1.10	26.00	2.00	0.00	202.00	269.18	336145.00	0.76	370.71	354.00
30	4	3	10247.00	34904.00	151.75	0	Spot (Block30, Row3, Column4)	599.44	573.00	211.88	0.02	0.35	290.00	282.75	290.00	43.22	0.01	0.15	89.00	83.00	0.00	283.00	309.44	380642.00	7.33	339.74	326.00
30	5	3	10543.00	34887.00	146.35	0	Spot (Block30, Row3, Column5)	495.45	397.50	311.96	0.10	0.63	292.00	294.02	292.00	62.85	0.00	0.21	73.00	42.00	0.00	105.50	203.45	290331.00	3.21	365.07	340.00
30	6	3	10845.00	34907.00	211.80	0	Spot (Block30, Row3, Column6)	2882.93	2271.00	1641.10	0.10	0.57	302.00	330.94	302.00	80.77	0.04	0.24	100.00	100.00	0.00	1969.00	2580.93	3687270.00	31.60	1013.60	1007.00
30	7	3	11156.00	34925.00	156.15	0	Spot (Block30, Row3, Column7)	503.17	484.00	117.66	0.02	0.23	299.00	318.57	299.00	108.15	0.03	0.34	80.00	30.00	0.00	185.00	204.17	337626.00	1.71	368.15	378.00
30	8	3	11449.00	34926.00	157.55	0	Spot (Block30, Row3, Column8)	866.68	865.00	291.16	0.00	0.34	296.00	306.99	296.00	98.05	0.02	0.32	98.00	92.00	0.00	569.00	570.68	591079.00	5.71	454.59	404.00
30	1	4	9340.00	35206.00	149.35	0	Spot (Block30, Row4, Column1)	621.65	583.00	246.14	0.03	0.40	283.00	276.94	283.00	47.61	0.01	0.17	89.00	86.00	0.00	300.00	338.65	377343.00	7.24	343.64	309.00
30	2	4	9645.00	35205.00	165.55	0	Spot (Block30, Row4, Column2)	1482.31	1392.00	633.15	0.03	0.43	290.00	294.41	290.00	56.50	0.01	0.19	100.00	100.00	0.00	1102.00	1192.31	1131004.00	21.02	554.11	540.00
30	3	4	9948.00	35208.00	142.25	0	Spot (Block30, Row4, Column3)	1603.14	1493.00	667.77	0.03	0.42	288.00	289.81	288.00	64.52	0.00	0.22	100.00	100.00	0.00	1205.00	1315.14	878521.00	20.36	652.11	569.00
30	4	4	10237.00	35203.00	221.30	0	Spot (Block30, Row4, Column4)	309.45	298.00	43.79	0.02	0.14	285.00	274.11	285.00	41.96	0.02	0.15	21.00	15.00	0.00	13.00	24.45	433844.00	0.84	291.75	297.00
30	5	4	10527.00	35207.00	227.95	0	Spot (Block30, Row4, Column5)	331.96	301.00	139.15	0.04	0.42	290.00	282.95	290.00	44.52	0.01	0.16	26.00	19.00	0.00	11.00	41.96	495947.00	1.10	288.84	293.00
30	6	4	10845.00	35216.00	200.25	0	Spot (Block30, Row4, Column6)	569.80	531.00	152.96	0.03	0.27	296.00	307.12	296.00	63.31	0.02	0.21	98.00	88.00	0.00	235.00	273.80	647868.00	4.15	391.35	382.00
30	7	4	11134.00	35211.00	149.95	0	Spot (Block30, Row4, Column7)	536.06	481.00	148.22	0.05	0.28	297.00	312.27	297.00	104.64	0.02	0.34	84.00	41.00	0.00	184.00	239.06	330213.00	2.14	361.88	377.00
30	8	4	11444.00	35214.00	147.00	-50	Spot (Block30, Row4, Column8)	375.31	393.00	53.76	0.02	0.14	296.00	304.83	296.00	98.49	0.01	0.32	47.00	1.00	0.00	97.00	79.31	221431.00	0.72	350.71	365.00
30	1	5	9355.00	35495.00	149.70	0	Spot (Block30, Row5, Column1)	499.79	476.00	116.14	0.02	0.23	290.00	293.13	290.00	59.42	0.00	0.20	95.00	74.00	0.00	186.00	209.79	303375.00	3.48	353.55	350.00
30	2	5	9644.00	35503.00	150.05	0	Spot (Block30, Row5, Column2)	915.97	861.00	303.14	0.03	0.33	291.00	300.47	291.00	69.82	0.01	0.23	100.00	99.00	0.00	570.00	624.97	566068.00	8.82	459.95	428.00
30	3	5	9944.00	35500.00	153.15	0	Spot (Block30, Row5, Column3)	4287.72	3395.00	2534.60	0.10	0.59	288.00	295.12	288.00	74.60	0.01	0.25	100.00	100.00	0.00	3107.00	3999.72	2782730.00	53.52	873.14	825.50
30	4	5	10241.00	35507.00	152.15	0	Spot (Block30, Row5, Column4)	600.43	541.00	236.32	0.05	0.39	286.00	285.01	286.00	58.25	0.00	0.20	95.00	75.00	0.00	255.00	314.43	378869.00	5.41	350.38	338.00
30	5	5	10547.00	35505.00	144.10	0	Spot (Block30, Row5, Column5)	2204.70	1914.50	1174.51	0.06	0.53	289.00	282.51	289.00	43.50	0.01	0.15	100.00	100.00	0.00	1625.50	1915.70	1243449.00	44.19	643.12	585.50
30	6	5	10853.00	35503.00	169.90	0	Spot (Block30, Row5, Column6)	354.26	323.50	69.63	0.04	0.20	296.00	299.64	296.00	52.10	0.01	0.17	48.00	25.00	0.00	27.50	58.26	285533.00	1.05	310.89	297.00
30	7	5	11148.00	35509.00	193.95	0	Spot (Block30, Row5, Column7)	1619.64	1423.00	756.82	0.06	0.47	299.00	310.58	299.00	62.83	0.02	0.20	100.00	100.00	0.00	1124.00	1320.64	1728159.00	20.84	672.53	653.50
30	8	5	11450.00	35514.00	150.20	0	Spot (Block30, Row5, Column8)	737.29	641.00	281.61	0.06	0.38	301.00	311.46	301.00	59.83	0.01	0.19	99.00	92.00	0.00	340.00	436.29	452696.00	7.12	408.11	395.00
30	1	6	9341.00	35798.00	215.30	0	Spot (Block30, Row6, Column1)	2547.13	1924.50	1533.14	0.12	0.60	298.00	321.51	298.00	86.22	0.03	0.27	100.00	100.00	0.00	1626.50	2249.13	3367310.00	25.81	968.11	925.00
30	2	6	9640.00	35802.00	215.75	0	Spot (Block30, Row6, Column2)	1164.92	1079.00	430.09	0.03	0.37	297.00	306.43	297.00	63.59	0.01	0.21	100.00	100.00	0.00	782.00	867.92	1547011.00	13.50	562.86	558.00
30	3	6	9934.00	35807.00	154.10	0	Spot (Block30, Row6, Column3)	718.94	656.00	260.81	0.04	0.36	293.00	297.07	293.00	61.98	0.01	0.21	98.00	90.00	0.00	363.00	425.94	470184.00	6.81	380.54	375.00
30	4	6	10232.00	35817.00	187.30	0	Spot (Block30, Row6, Column4)	366.50	372.00	72.38	0.01	0.20	290.00	284.49	290.00	37.91	0.01	0.13	60.00	53.00	0.00	82.00	76.50	365031.00	2.16	321.01	305.50
30	5	6	10544.00	35807.00	140.05	0	Spot (Block30, Row6, Column5)	1973.70	1727.50	956.26	0.06	0.48	292.00	288.95	292.00	42.83	0.00	0.15	100.00	100.00	0.00	1435.50	1681.70	1046063.00	39.33	728.09	620.00
30	6	6	10845.00	35810.00	178.05	0	Spot (Block30, Row6, Column6)	365.78	383.00	56.15	0.02	0.15	296.00	299.16	296.00	47.92	0.00	0.16	62.00	37.00	0.00	87.00	69.78	321883.00	1.39	327.13	306.00
30	7	6	11138.00	35812.00	160.35	0	Spot (Block30, Row6, Column7)	661.21	607.00	230.67	0.04	0.35	299.00	310.47	299.00	53.04	0.02	0.17	99.00	88.00	0.00	308.00	362.21	471442.00	6.61	405.49	405.00
30	8	6	11456.00	35819.00	154.15	0	Spot (Block30, Row6, Column8)	687.42	600.00	271.86	0.06	0.40	300.00	310.19	300.00	52.93	0.01	0.17	99.00	87.00	0.00	300.00	387.42	448883.00	7.13	412.43	402.00
30	1	7	9345.00	36105.00	158.70	0	Spot (Block30, Row7, Column1)	2120.33	2034.00	962.65	0.02	0.45	297.00	310.04	297.00	75.88	0.02	0.24	100.00	100.00	0.00	1737.00	1823.33	1465149.00	23.86	658.31	627.50
30	2	7	9637.00	36102.00	147.00	-50	Spot (Block30, Row7, Column2)	347.54	310.00	67.12	0.05	0.19	299.00	325.85	299.00	231.52	0.04	0.71	0.00	0.00	0.00	11.00	48.54	206440.00	0.09	327.75	305.00
30	3	7	9937.00	36104.00	147.00	-50	Spot (Block30, Row7, Column3)	322.02	307.00	45.70	0.02	0.14	295.00	312.90	295.00	227.03	0.03	0.73	0.00	0.00	0.00	12.00	27.02	188381.00	0.04	316.64	304.00
30	4	7	10241.00	36110.00	182.10	0	Spot (Block30, Row7, Column4)	334.56	309.00	56.35	0.03	0.17	292.00	289.09	292.00	39.54	0.00	0.14	40.00	35.00	0.00	17.00	42.56	311143.00	1.15	299.23	296.00
30	5	7	10536.00	36117.00	188.10	0	Spot (Block30, Row7, Column5)	383.44	385.00	67.80	0.00	0.18	292.00	292.27	292.00	48.85	0.00	0.17	67.00	45.00	0.00	93.00	91.44	382678.00	1.87	322.95	306.00
30	6	7	10842.00	36111.00	202.90	0	Spot (Block30, Row7, Column6)	1271.75	1254.00	495.03	0.01	0.39	300.00	324.01	300.00	83.73	0.03	0.26	100.00	99.00	0.00	954.00	971.75	1485400.00	11.32	590.70	586.50
30	7	7	11129.00	36115.00	150.65	0	Spot (Block30, Row7, Column7)	657.39	601.50	199.55	0.04	0.30	300.00	315.42	300.00	54.97	0.02	0.17	99.00	95.00	0.00	301.50	357.39	406269.00	6.22	410.71	393.00
30	8	7	11446.00	36112.00	192.80	0	Spot (Block30, Row7, Column8)	875.70	848.00	270.99	0.01	0.31	299.00	308.34	299.00	48.06	0.01	0.16	100.00	100.00	0.00	549.00	576.70	915977.00	11.80	475.30	438.00
30	1	8	9333.00	36407.00	135.45	0	Spot (Block30, Row8, Column1)	797.96	777.00	263.23	0.01	0.33	295.00	295.82	295.00	49.50	0.00	0.17	100.00	100.00	0.00	482.00	502.96	392594.00	10.14	442.51	406.50
30	2	8	9585.00	36400.00	115.90	0	Spot (Block30, Row8, Column2)	375.45	386.00	56.58	0.01	0.15	294.00	313.37	294.00	217.39	0.03	0.69	0.00	0.00	0.00	92.00	81.45	131783.00	0.29	329.60	314.00
30	3	8	9944.00	36408.00	153.40	0	Spot (Block30, Row8, Column3)	557.88	517.00	197.01	0.03	0.35	296.00	315.96	296.00	217.82	0.03	0.69	50.00	20.00	0.00	221.00	261.88	362067.00	1.11	416.84	376.00
30	4	8	10236.00	36407.00	142.55	0	Spot (Block30, Row8, Column4)	1661.12	1567.00	597.15	0.03	0.36	291.00	292.17	291.00	43.39	0.00	0.15	100.00	100.00	0.00	1276.00	1370.12	910292.00	31.55	659.66	596.50
30	5	8	10510.00	36437.00	207.90	0	Spot (Block30, Row8, Column5)	334.92	304.00	78.94	0.04	0.24	291.00	296.95	291.00	71.72	0.01	0.24	32.00	1.00	0.00	13.00	43.92	413287.00	0.53	303.94	298.50
30	6	8	10842.00	36410.00	203.85	0	Spot (Block30, Row8, Column6)	3906.87	2641.00	2773.25	0.17	0.71	301.00	333.94	301.00	105.48	0.05	0.32	100.00	100.00	0.00	2340.00	3605.87	4578854.00	33.87	1171.80	1166.00
30	7	8	11152.00	36410.00	178.00	0	Spot (Block30, Row8, Column7)	438.07	405.00	96.38	0.03	0.22	298.00	315.98	298.00	73.46	0.03	0.23	78.00	40.00	0.00	107.00	140.07	389443.00	1.66	347.26	324.00
30	8	8	11427.00	36419.00	151.15	0	Spot (Block30, Row8, Column8)	551.70	500.50	162.74	0.04	0.29	299.00	305.07	299.00	43.55	0.01	0.14	94.00	89.00	0.00	201.50	252.70	346465.00	5.66	363.65	373.00
31	1	1	13854.00	34323.00	154.00	0	Spot (Block31, Row1, Column1)	19756.10	17121.00	11034.06	0.06	0.56	418.00	460.47	418.00	108.24	0.04	0.24	100.00	100.00	0.15	16703.00	19338.10	12920492.00	178.27	3703.65	2879.50
31	2	1	14135.00	34339.00	176.05	0	Spot (Block31, Row1, Column2)	993.37	953.00	375.84	0.02	0.38	419.00	490.78	419.00	236.15	0.07	0.48	78.00	56.00	0.00	534.00	574.37	862244.00	2.13	597.17	530.00
31	3	1	14449.00	34330.00	147.00	-50	Spot (Block31, Row1, Column3)	657.48	617.00	182.08	0.03	0.28	406.00	475.97	406.00	233.00	0.07	0.49	45.00	10.00	0.00	211.00	251.48	387253.00	0.78	571.90	506.00
31	4	1	14741.00	34341.00	157.85	0	Spot (Block31, Row1, Column4)	880.16	848.00	257.60	0.02	0.29	400.00	433.22	400.00	94.21	0.03	0.22	97.00	89.00	0.00	448.00	480.16	603793.00	4.74	527.31	503.00
31	5	1	15040.00	34335.00	176.05	0	Spot (Block31, Row1, Column5)	950.38	889.00	282.13	0.03	0.30	408.00	454.04	408.00	112.67	0.05	0.25	98.00	89.00	0.00	481.00	542.38	825883.00	4.41	610.61	589.00
31	6	1	15346.00	34334.00	147.40	0	Spot (Block31, Row1, Column6)	1049.38	990.00	364.60	0.03	0.35	407.00	451.50	407.00	108.63	0.05	0.24	100.00	91.00	0.00	583.00	642.38	619136.00	5.50	630.17	615.00
31	7	1	15665.00	34329.00	122.15	0	Spot (Block31, Row1, Column7)	1024.21	1005.00	283.65	0.01	0.28	411.00	464.57	411.00	164.77	0.05	0.35	98.00	83.00	0.00	594.00	613.21	403539.00	3.40	642.09	615.00
31	8	1	15941.00	34343.00	146.75	0	Spot (Block31, Row1, Column8)	48016.96	52863.50	17078.34	0.04	0.36	479.00	489.86	479.00	185.52	0.01	0.38	100.00	100.00	34.81	52384.50	47537.96	28138116.00	256.19	10281.91	8210.00
31	1	2	13831.00	34622.00	221.15	0	Spot (Block31, Row2, Column1)	509.50	496.00	107.10	0.01	0.21	401.00	445.52	401.00	95.80	0.05	0.22	49.00	30.00	0.00	95.00	108.50	713810.00	0.67	451.41	413.00
31	2	2	14152.00	34632.00	160.45	0	Spot (Block31, Row2, Column2)	677.71	620.00	169.41	0.04	0.25	403.00	469.53	403.00	236.18	0.07	0.50	47.00	14.00	0.00	217.00	274.71	485242.00	0.88	525.48	512.00
31	3	2	14440.00	34628.00	184.60	0	Spot (Block31, Row2, Column3)	537.30	501.00	95.40	0.03	0.18	402.00	466.92	402.00	239.42	0.07	0.51	10.00	0.00	0.00	99.00	135.30	514731.00	0.29	474.86	475.00
31	4	2	14753.00	34636.00	196.90	0	Spot (Block31, Row2, Column4)	606.08	581.50	137.70	0.02	0.23	397.00	420.96	397.00	78.52	0.03	0.19	89.00	61.00	0.00	184.50	209.08	666686.00	2.36	466.41	477.50
31	5	2	15052.00	34635.00	182.80	0	Spot (Block31, Row2, Column5)	1353.91	1279.00	392.92	0.02	0.29	402.00	433.92	402.00	96.05	0.03	0.22	100.00	99.00	0.00	877.00	951.91	1269966.00	9.58	691.88	667.00
31	6	2	15332.00	34638.00	191.20	0	Spot (Block31, Row2, Column6)	546.81	497.00	123.13	0.04	0.23	403.00	438.55	403.00	106.52	0.04	0.24	43.00	24.00	0.00	94.00	143.81	564313.00	1.02	458.36	464.00
31	7	2	15654.00	34613.00	186.40	0	Spot (Block31, Row2, Column7)	568.46	514.00	125.58	0.04	0.22	396.00	422.58	396.00	93.31	0.03	0.22	68.00	42.00	0.00	118.00	172.46	555386.00	1.56	507.75	491.00
31	8	2	15965.00	34612.00	180.40	0	Spot (Block31, Row2, Column8)	525.74	499.00	87.15	0.02	0.17	410.00	465.48	410.00	159.22	0.06	0.34	33.00	1.00	0.00	89.00	115.74	479998.00	0.38	506.21	490.50
31	1	3	13849.00	34930.00	164.05	0	Spot (Block31, Row3, Column1)	950.76	866.00	349.47	0.04	0.37	400.00	436.15	400.00	85.96	0.04	0.20	98.00	92.00	0.00	466.00	550.76	712119.00	5.99	558.05	539.50
31	2	3	14146.00	34926.00	180.50	0	Spot (Block31, Row3, Column2)	611.48	594.00	138.19	0.01	0.23	404.00	440.08	404.00	84.43	0.04	0.19	80.00	61.00	0.00	190.00	207.48	560112.00	2.03	497.95	489.00
31	3	3	14438.00	34930.00	145.00	0	Spot (Block31, Row3, Column3)	2201.51	2114.00	839.50	0.02	0.38	403.00	442.45	403.00	88.41	0.04	0.20	100.00	100.00	0.00	1711.00	1798.51	1261465.00	19.90	812.89	768.00
31	4	3	14750.00	34941.00	159.20	0	Spot (Block31, Row3, Column4)	1148.65	972.00	458.35	0.07	0.40	397.00	428.74	397.00	85.06	0.03	0.20	99.00	96.00	0.00	575.00	751.65	802907.00	8.46	589.56	599.50
31	5	3	15048.00	34933.00	145.00	0	Spot (Block31, Row3, Column5)	1274.47	1204.50	492.01	0.02	0.39	399.00	421.86	399.00	78.81	0.02	0.19	100.00	99.00	0.00	805.50	875.47	731544.00	10.82	615.83	620.00
31	6	3	15349.00	34933.00	204.05	0	Spot (Block31, Row3, Column6)	1522.20	1370.50	679.84	0.05	0.45	399.00	421.56	399.00	80.54	0.02	0.19	100.00	100.00	0.00	971.50	1123.20	1802288.00	13.67	752.92	719.00
31	7	3	15652.00	34946.00	191.30	0	Spot (Block31, Row3, Column7)	578.58	563.00	146.11	0.01	0.25	397.00	417.01	397.00	81.12	0.02	0.19	75.00	50.00	0.00	166.00	181.58	598247.00	1.99	452.90	413.00
31	8	3	15950.00	34946.00	160.00	0	Spot (Block31, Row3, Column8)	1371.50	1212.00	603.20	0.05	0.44	399.00	429.25	399.00	80.72	0.03	0.19	100.00	99.00	0.00	813.00	972.50	966905.00	11.67	645.77	632.50
31	1	4	13846.00	35226.00	152.20	0	Spot (Block31, Row4, Column1)	1204.16	1153.50	427.25	0.02	0.35	411.00	447.90	411.00	88.99	0.04	0.20	99.00	99.00	0.00	742.50	793.16	761027.00	8.50	618.07	612.00
31	2	4	14146.00	35227.00	198.55	0	Spot (Block31, Row4, Column2)	691.09	661.00	172.24	0.02	0.25	409.00	445.13	409.00	85.00	0.04	0.19	92.00	73.00	0.00	252.00	282.09	772643.00	2.89	528.57	504.00
31	3	4	14448.00	35231.00	146.00	0	Spot (Block31, Row4, Column3)	3977.83	3616.00	1912.65	0.04	0.48	405.00	443.01	405.00	85.47	0.04	0.19	100.00	100.00	0.00	3211.00	3572.83	2319074.00	41.36	1301.84	1042.00
31	4	4	14732.00	35227.00	207.30	0	Spot (Block31, Row4, Column4)	517.30	497.00	92.64	0.02	0.18	398.00	428.03	398.00	77.30	0.03	0.18	72.00	32.00	0.00	99.00	119.30	633181.00	1.15	469.05	477.00
31	5	4	15033.00	35228.00	157.50	0	Spot (Block31, Row4, Column5)	795.52	771.00	242.64	0.01	0.31	401.00	429.32	401.00	80.65	0.03	0.19	98.00	92.00	0.00	370.00	394.52	543338.00	4.54	546.47	516.00
31	6	4	15348.00	35233.00	185.60	0	Spot (Block31, Row4, Column6)	1837.38	1760.00	568.14	0.02	0.31	400.00	425.91	400.00	81.50	0.03	0.19	100.00	100.00	0.00	1360.00	1437.38	1773072.00	17.32	801.31	736.00
31	7	4	15636.00	35242.00	156.30	0	Spot (Block31, Row4, Column7)	604.16	594.00	140.62	0.01	0.23	401.00	435.31	401.00	111.95	0.04	0.26	64.00	32.00	0.00	193.00	203.16	404784.00	1.51	482.84	479.50
31	8	4	15962.00	35234.00	152.25	0	Spot (Block31, Row4, Column8)	544.46	512.00	112.03	0.03	0.21	402.00	434.01	402.00	81.23	0.03	0.19	68.00	45.00	0.00	110.00	142.46	346820.00	1.36	477.24	477.00
31	1	5	13852.00	35527.00	154.45	0	Spot (Block31, Row5, Column1)	1473.45	1335.50	640.89	0.04	0.43	415.00	455.61	415.00	95.17	0.04	0.21	100.00	99.00	0.00	920.50	1058.45	954797.00	10.69	647.67	618.00
31	2	5	14146.00	35529.00	157.10	0	Spot (Block31, Row5, Column2)	1700.54	1592.00	696.83	0.03	0.41	417.00	458.77	417.00	99.52	0.04	0.22	100.00	99.00	0.00	1175.00	1283.54	1154666.00	12.48	682.94	644.00
31	3	5	14447.00	35527.00	156.65	0	Spot (Block31, Row5, Column3)	1339.83	1228.00	496.42	0.04	0.37	406.00	441.12	406.00	84.27	0.04	0.19	100.00	99.00	0.00	822.00	933.83	909744.00	10.67	645.67	618.00
31	4	5	14744.00	35533.00	168.50	0	Spot (Block31, Row5, Column4)	717.13	666.00	206.23	0.03	0.29	402.00	434.42	402.00	85.29	0.03	0.20	91.00	74.00	0.00	264.00	315.13	562948.00	3.31	492.72	491.00
31	5	5	15046.00	35535.00	142.55	0	Spot (Block31, Row5, Column5)	5293.18	5176.00	2358.65	0.01	0.45	406.00	442.73	406.00	86.04	0.04	0.19	100.00	100.00	0.00	4770.00	4887.18	2916543.00	56.37	1479.98	1129.50
31	6	5	15351.00	35533.00	201.60	0	Spot (Block31, Row5, Column6)	603.97	590.00	123.43	0.01	0.20	405.00	445.69	405.00	110.79	0.04	0.25	71.00	34.00	0.00	185.00	198.97	695774.00	1.43	487.78	483.50
31	7	5	15646.00	35538.00	196.30	0	Spot (Block31, Row5, Column7)	6050.81	5090.50	3628.56	0.08	0.60	408.00	460.17	408.00	139.57	0.05	0.30	100.00	100.00	0.00	4682.50	5642.81	6595387.00	40.06	1738.44	1709.00
31	8	5	15939.00	35540.00	164.45	0	Spot (Block31, Row5, Column8)	689.63	671.50	173.23	0.01	0.25	407.00	451.23	407.00	109.91	0.04	0.24	80.00	57.00	0.00	264.50	282.63	518599.00	2.17	504.68	501.00
31	1	6	13845.00	35826.00	196.70	0	Spot (Block31, Row6, Column1)	1575.46	1409.00	696.38	0.05	0.44	416.00	460.56	416.00	109.47	0.04	0.24	100.00	100.00	0.00	993.00	1159.46	1726705.00	10.18	813.26	789.00
31	2	6	14145.00	35829.00	202.50	0	Spot (Block31, Row6, Column2)	3730.89	3426.00	1693.87	0.04	0.45	423.00	467.16	423.00	116.80	0.04	0.25	100.00	100.00	0.00	3003.00	3307.89	4365145.00	27.94	1351.74	1365.00
31	3	6	14439.00	35831.00	153.20	0	Spot (Block31, Row6, Column3)	1314.63	1240.00	530.43	0.03	0.40	409.00	449.45	409.00	102.07	0.04	0.23	99.00	98.00	0.00	831.00	905.63	846622.00	8.48	631.70	614.00
31	4	6	14744.00	35831.00	157.45	0	Spot (Block31, Row6, Column4)	714.16	696.00	143.91	0.01	0.20	404.50	436.24	404.50	84.16	0.03	0.19	97.00	82.00	0.00	291.50	309.66	489915.00	3.30	525.75	505.00
31	5	6	15043.00	35835.00	140.40	0	Spot (Block31, Row6, Column5)	3927.93	3658.00	1694.57	0.03	0.43	404.00	439.44	404.00	84.20	0.04	0.19	100.00	100.00	0.00	3254.00	3523.93	2097517.00	41.43	1277.35	999.00
31	6	6	15343.00	35840.00	240.65	0	Spot (Block31, Row6, Column6)	486.15	488.00	103.55	0.00	0.21	400.00	437.20	400.00	100.66	0.04	0.23	39.00	12.00	0.00	88.00	86.15	811381.00	0.49	440.47	404.00
31	7	6	15641.00	35831.00	153.75	0	Spot (Block31, Row6, Column7)	813.42	778.00	240.02	0.02	0.30	402.00	439.71	402.00	111.79	0.04	0.25	93.00	71.00	0.00	376.00	411.42	524653.00	3.34	523.93	518.00
31	8	6	15948.00	35839.00	166.00	0	Spot (Block31, Row6, Column8)	702.63	667.00	213.20	0.02	0.30	402.00	435.87	402.00	74.55	0.04	0.17	93.00	72.00	0.00	265.00	300.63	538921.00	3.58	496.64	484.00
31	1	7	13845.00	36124.00	203.40	0	Spot (Block31, Row7, Column1)	696.19	633.00	235.62	0.04	0.34	407.00	445.50	407.00	84.37	0.04	0.19	86.00	65.00	0.00	226.00	289.19	821503.00	2.97	501.57	497.00
31	2	7	14144.00	36144.00	213.30	0	Spot (Block31, Row7, Column2)	517.08	496.00	107.41	0.02	0.21	404.00	443.16	404.00	90.38	0.04	0.20	51.00	31.00	0.00	92.00	113.08	671691.00	0.82	458.40	479.00
31	3	7	14448.00	36096.00	182.90	0	Spot (Block31, Row7, Column3)	520.80	503.00	92.79	0.02	0.18	403.00	439.25	403.00	89.75	0.04	0.20	63.00	30.00	0.00	100.00	117.80	487467.00	0.91	487.23	495.00
31	4	7	14724.00	36156.00	222.55	0	Spot (Block31, Row7, Column4)	488.60	494.00	87.59	0.00	0.18	400.00	428.22	400.00	82.86	0.03	0.19	58.00	20.00	0.00	94.00	88.60	693815.00	0.73	433.89	408.00
31	5	7	15050.00	36140.00	211.25	0	Spot (Block31, Row7, Column5)	566.85	570.00	125.00	0.00	0.22	400.00	428.92	400.00	100.46	0.03	0.23	59.00	28.00	0.00	170.00	166.85	721603.00	1.37	483.20	488.00
31	6	7	15339.00	36136.00	197.60	0	Spot (Block31, Row7, Column6)	3933.04	3773.00	1836.46	0.02	0.47	404.00	453.85	404.00	131.77	0.05	0.29	100.00	100.00	0.00	3369.00	3529.04	4353880.00	26.40	1300.88	1263.50
31	7	7	15623.00	36138.00	180.55	0	Spot (Block31, Row7, Column7)	689.25	618.00	192.00	0.05	0.28	402.00	437.27	402.00	103.55	0.04	0.24	83.00	51.00	0.00	216.00	287.25	631355.00	2.43	504.58	487.00
31	8	7	15945.00	36141.00	187.90	0	Spot (Block31, Row7, Column8)	2670.45	2610.00	693.54	0.01	0.26	405.00	435.33	405.00	75.52	0.03	0.17	100.00	100.00	0.00	2205.00	2265.45	2649087.00	29.59	1072.21	977.50
31	1	8	13849.00	36440.00	159.95	0	Spot (Block31, Row8, Column1)	1099.01	798.00	1481.03	0.14	1.35	413.00	450.34	413.00	82.39	0.04	0.18	97.00	89.00	0.00	385.00	686.01	774803.00	7.87	601.31	580.00
31	2	8	14143.00	36432.00	223.45	0	Spot (Block31, Row8, Column2)	544.48	514.00	114.83	0.03	0.21	404.00	436.29	404.00	79.04	0.03	0.18	71.00	44.00	0.00	110.00	140.48	778063.00	1.37	464.43	461.50
31	3	8	14429.00	36436.00	195.80	0	Spot (Block31, Row8, Column3)	582.79	561.00	153.81	0.02	0.26	402.00	439.34	402.00	85.91	0.04	0.20	72.00	46.00	0.00	159.00	180.79	632330.00	1.67	459.65	416.00
31	4	8	14741.00	36435.00	147.60	0	Spot (Block31, Row8, Column4)	4070.14	3791.00	2111.36	0.03	0.52	400.00	432.19	400.00	82.90	0.03	0.19	100.00	100.00	0.00	3391.00	3670.14	2417664.00	43.88	1164.66	1036.00
31	5	8	15035.00	36441.00	210.60	0	Spot (Block31, Row8, Column5)	522.22	495.00	101.54	0.02	0.19	400.00	482.42	400.00	1424.29	0.08	2.95	0.00	0.00	0.00	95.00	122.22	660081.00	0.03	456.07	470.00
31	6	8	15343.00	36434.00	184.60	0	Spot (Block31, Row8, Column6)	2265.09	1830.00	1317.49	0.09	0.58	403.00	442.14	403.00	111.15	0.04	0.25	100.00	100.00	0.00	1427.00	1862.09	2172221.00	16.40	861.80	843.00
31	7	8	15633.00	36440.00	163.30	0	Spot (Block31, Row8, Column7)	710.11	656.00	189.73	0.03	0.27	401.00	431.32	401.00	82.88	0.03	0.19	95.00	74.00	0.00	255.00	309.11	525481.00	3.36	491.93	504.00
31	8	8	15930.00	36448.00	150.35	0	Spot (Block31, Row8, Column8)	984.01	878.50	413.65	0.05	0.42	405.00	441.83	405.00	84.82	0.04	0.19	100.00	98.00	0.00	473.50	579.01	610089.00	6.39	572.41	586.00
32	1	1	18355.00	34349.00	154.30	0	Spot (Block32, Row1, Column1)	16941.39	14618.00	9340.59	0.06	0.55	404.00	433.30	404.00	83.72	0.03	0.19	100.00	100.00	0.00	14214.00	16537.39	11198262.00	197.19	3226.17	2757.00
32	2	1	18649.00	34359.00	172.10	0	Spot (Block32, Row1, Column2)	557.93	528.00	88.86	0.02	0.16	405.00	432.41	405.00	70.14	0.03	0.16	90.00	48.00	0.00	123.00	152.93	462524.00	1.79	483.39	490.50
32	3	1	18952.00	34343.00	157.60	0	Spot (Block32, Row1, Column3)	533.68	497.00	103.87	0.03	0.19	416.00	443.11	416.00	62.74	0.03	0.14	77.00	32.00	0.00	81.00	117.68	366106.00	1.44	488.24	496.50
32	4	1	19249.00	34341.00	172.95	0	Spot (Block32, Row1, Column4)	585.54	594.00	106.93	0.01	0.18	479.00	464.63	479.00	66.42	0.01	0.14	60.00	30.00	0.00	115.00	106.54	488343.00	1.82	511.80	493.00
32	5	1	19548.00	34378.00	148.25	0	Spot (Block32, Row1, Column5)	604.49	599.00	97.44	0.00	0.16	487.00	477.84	487.00	67.91	0.01	0.14	72.00	29.00	0.00	112.00	117.49	363299.00	1.86	530.53	506.50
32	6	1	19852.00	34362.00	160.00	0	Spot (Block32, Row1, Column6)	583.23	588.50	82.13	0.00	0.14	482.00	470.29	482.00	60.87	0.01	0.13	62.00	34.00	0.00	106.50	101.23	414090.00	1.86	520.57	501.00
32	7	1	20166.00	34342.00	138.85	0	Spot (Block32, Row1, Column7)	617.08	605.00	75.90	0.01	0.12	487.00	489.22	487.00	147.72	0.00	0.30	32.00	0.00	0.00	118.00	130.08	323969.00	0.87	530.12	519.00
32	8	1	20445.00	34374.00	148.60	0	Spot (Block32, Row1, Column8)	46275.13	49273.00	18457.08	0.03	0.40	499.00	529.47	499.00	185.43	0.03	0.35	100.00	100.00	34.16	48774.00	45776.13	27904072.00	246.70	8950.39	6812.00
32	1	2	18348.00	34681.00	92.15	0	Spot (Block32, Row2, Column1)	541.86	514.00	83.86	0.02	0.15	401.00	425.81	401.00	69.10	0.03	0.16	94.00	39.00	0.00	113.00	140.86	114333.00	1.68	472.79	484.00
32	2	2	18656.00	34659.00	141.50	0	Spot (Block32, Row2, Column2)	531.02	501.00	75.31	0.03	0.14	407.00	437.70	407.00	66.35	0.03	0.15	87.00	38.00	0.00	94.00	124.02	288346.00	1.41	489.45	491.00
32	3	2	18980.00	34671.00	177.95	0	Spot (Block32, Row2, Column3)	539.39	500.50	96.20	0.03	0.18	420.00	449.17	420.00	65.50	0.03	0.15	67.00	42.00	0.00	80.50	119.39	476825.00	1.38	505.99	490.50
32	4	2	19263.00	34672.00	185.60	0	Spot (Block32, Row2, Column4)	560.01	568.00	96.26	0.01	0.17	479.00	465.29	479.00	67.70	0.01	0.15	51.00	19.00	0.00	89.00	81.01	539851.00	1.40	500.54	487.00
32	5	2	19548.00	34656.00	201.05	0	Spot (Block32, Row2, Column5)	975.49	882.00	222.33	0.04	0.23	490.00	479.00	490.00	67.57	0.01	0.14	99.00	99.00	0.00	392.00	485.49	1117916.00	7.35	654.70	668.50
32	6	2	19836.00	34660.00	222.90	0	Spot (Block32, Row2, Column6)	561.08	554.00	88.47	0.01	0.16	479.00	471.05	479.00	70.16	0.01	0.15	50.00	16.00	0.00	75.00	82.08	800102.00	1.28	496.49	496.50
32	7	2	20151.00	34664.00	224.15	0	Spot (Block32, Row2, Column7)	539.08	514.00	80.91	0.02	0.15	460.50	456.71	460.50	56.96	0.00	0.12	47.00	35.00	0.00	53.50	78.58	777355.00	1.45	474.25	488.00
32	8	2	20446.00	34666.00	195.40	0	Spot (Block32, Row2, Column8)	544.90	521.00	62.66	0.02	0.11	493.00	503.24	493.00	143.68	0.01	0.29	4.00	0.00	0.00	28.00	51.90	589037.00	0.29	510.83	501.00
32	1	3	18345.00	34956.00	188.65	0	Spot (Block32, Row3, Column1)	573.00	548.00	123.88	0.02	0.22	399.00	419.32	399.00	62.68	0.02	0.15	87.00	52.00	0.00	149.00	174.00	575293.00	2.45	470.15	482.00
32	2	3	18666.00	34950.00	193.00	0	Spot (Block32, Row3, Column2)	510.08	496.00	79.50	0.01	0.16	408.00	438.79	408.00	65.93	0.03	0.15	75.00	27.00	0.00	88.00	102.08	536603.00	1.08	487.20	490.50
32	3	3	18945.00	34947.00	148.70	0	Spot (Block32, Row3, Column3)	718.90	686.50	240.43	0.02	0.33	434.00	454.46	434.00	68.78	0.02	0.15	96.00	89.00	0.00	252.50	284.90	437089.00	3.84	534.42	510.00
32	4	3	19259.00	34948.00	167.00	0	Spot (Block32, Row3, Column4)	564.92	585.50	78.53	0.02	0.14	480.00	465.75	480.00	68.99	0.01	0.15	54.00	19.00	0.00	105.50	84.92	437250.00	1.44	504.20	489.00
32	5	3	19554.00	34970.00	182.60	0	Spot (Block32, Row3, Column5)	616.79	592.00	122.03	0.02	0.20	488.00	477.57	488.00	74.83	0.01	0.16	70.00	36.00	0.00	104.00	128.79	582870.00	1.86	503.72	486.50
32	6	3	19850.00	34960.00	188.40	0	Spot (Block32, Row3, Column6)	1951.47	1735.50	905.06	0.05	0.46	492.00	490.42	492.00	78.71	0.00	0.16	100.00	100.00	0.00	1243.50	1459.47	1947569.00	18.56	876.42	879.00
32	7	3	20152.00	34977.00	161.70	0	Spot (Block32, Row3, Column7)	564.38	578.00	79.76	0.01	0.14	488.00	481.11	488.00	66.36	0.01	0.14	55.00	17.00	0.00	90.00	76.38	409743.00	1.25	516.85	492.00
32	8	3	20456.00	34972.00	156.45	0	Spot (Block32, Row3, Column8)	805.10	801.50	172.37	0.00	0.21	489.00	480.41	489.00	58.52	0.01	0.12	96.00	83.00	0.00	312.50	316.10	541024.00	5.55	595.63	603.50
32	1	4	18345.00	35243.00	214.50	0	Spot (Block32, Row4, Column1)	508.44	495.00	88.90	0.01	0.17	401.00	418.76	401.00	58.53	0.02	0.14	74.00	29.00	0.00	94.00	107.44	671146.00	1.53	457.66	431.00
32	2	4	18649.00	35258.00	194.35	0	Spot (Block32, Row4, Column2)	617.35	596.00	112.24	0.02	0.18	407.00	434.89	407.00	64.28	0.03	0.15	97.00	69.00	0.00	189.00	210.35	659946.00	2.84	500.50	496.00
32	3	4	18954.00	35254.00	167.65	0	Spot (Block32, Row4, Column3)	799.28	778.00	188.99	0.01	0.24	438.00	453.58	438.00	64.75	0.02	0.14	99.00	94.00	0.00	340.00	361.28	623435.00	5.34	563.62	566.00
32	4	4	19224.00	35273.00	126.10	0	Spot (Block32, Row4, Column4)	538.77	502.00	82.02	0.03	0.15	473.00	462.32	473.00	68.16	0.01	0.15	34.00	16.00	0.00	29.00	65.77	227900.00	1.12	520.88	497.00
32	5	4	19522.00	35268.00	152.80	0	Spot (Block32, Row4, Column5)	686.05	604.00	406.07	0.06	0.59	484.00	470.05	484.00	67.64	0.01	0.14	84.00	38.00	0.00	120.00	202.05	437016.00	3.19	578.42	573.00
32	6	4	19846.00	35269.00	200.70	0	Spot (Block32, Row4, Column6)	949.69	890.00	208.88	0.03	0.22	496.00	498.88	496.00	71.40	0.00	0.14	99.00	97.00	0.00	394.00	453.69	1084543.00	6.31	640.81	637.00
32	7	4	20123.00	35265.00	177.80	0	Spot (Block32, Row4, Column7)	585.87	591.00	71.31	0.00	0.12	493.00	491.74	493.00	58.84	0.00	0.12	69.00	24.00	0.00	98.00	92.87	516155.00	1.60	538.08	522.50
32	8	4	20412.00	35321.00	198.45	0	Spot (Block32, Row4, Column8)	513.06	495.00	61.39	0.02	0.12	488.00	478.34	488.00	55.27	0.01	0.12	24.00	10.00	0.00	7.00	25.06	573603.00	0.63	500.43	497.00
32	1	5	18352.00	35553.00	163.30	0	Spot (Block32, Row5, Column1)	642.88	621.50	123.61	0.01	0.19	402.00	427.81	402.00	68.04	0.03	0.16	96.00	74.00	0.00	219.50	240.88	474446.00	3.16	483.92	492.00
32	2	5	18649.00	35554.00	188.20	0	Spot (Block32, Row5, Column2)	756.82	708.00	195.88	0.03	0.26	413.00	442.73	413.00	65.75	0.03	0.15	98.00	87.00	0.00	295.00	343.82	752280.00	4.78	528.13	512.50
32	3	5	18947.00	35559.00	167.55	0	Spot (Block32, Row5, Column3)	881.90	805.00	245.27	0.04	0.28	458.00	456.61	458.00	66.53	0.00	0.15	98.00	95.00	0.00	347.00	423.90	686999.00	6.39	577.08	577.00
32	4	5	19246.00	35556.00	140.70	0	Spot (Block32, Row5, Column4)	560.85	579.00	89.78	0.01	0.16	480.00	467.87	480.00	68.41	0.01	0.15	53.00	20.00	0.00	99.00	80.85	301178.00	1.36	488.21	485.00
32	5	5	19550.00	35566.00	154.20	0	Spot (Block32, Row5, Column5)	855.77	801.50	196.13	0.03	0.23	489.00	477.56	489.00	66.12	0.01	0.14	98.00	94.00	0.00	312.50	366.77	557960.00	5.72	591.08	583.00
32	6	5	19843.00	35576.00	185.45	0	Spot (Block32, Row5, Column6)	591.62	596.00	99.57	0.00	0.17	495.00	489.75	495.00	64.76	0.00	0.13	63.00	24.00	0.00	101.00	96.62	571509.00	1.57	510.37	497.00
32	7	5	20143.00	35567.00	196.25	0	Spot (Block32, Row5, Column7)	636.34	606.00	102.28	0.02	0.16	493.00	487.58	493.00	60.72	0.00	0.12	81.00	46.00	0.00	113.00	143.34	694884.00	2.45	531.35	519.00
32	8	5	20445.00	35569.00	163.00	0	Spot (Block32, Row5, Column8)	633.30	607.00	108.76	0.02	0.17	487.00	476.61	487.00	55.09	0.01	0.12	74.00	57.00	0.00	120.00	146.30	466107.00	2.84	521.00	499.00
32	1	6	18341.00	35849.00	178.60	0	Spot (Block32, Row6, Column1)	1640.42	1420.00	722.29	0.06	0.44	406.00	438.65	406.00	75.99	0.03	0.17	100.00	100.00	0.00	1014.00	1234.42	1458333.00	15.81	776.26	787.00
32	2	6	18648.00	35853.00	187.65	0	Spot (Block32, Row6, Column2)	565.65	532.00	100.25	0.03	0.18	415.00	446.96	415.00	71.42	0.03	0.16	76.00	49.00	0.00	117.00	150.65	563388.00	1.66	503.34	494.00
32	3	6	18944.00	35853.00	196.10	0	Spot (Block32, Row6, Column3)	555.61	509.50	103.35	0.04	0.19	469.00	458.40	469.00	67.56	0.01	0.15	48.00	29.00	0.00	40.50	86.61	602286.00	1.44	483.22	483.00
32	4	6	19241.00	35862.00	170.35	0	Spot (Block32, Row6, Column4)	557.67	535.00	84.81	0.02	0.15	486.00	473.44	486.00	68.64	0.01	0.14	49.00	18.00	0.00	49.00	71.67	452272.00	1.23	515.28	501.00
32	5	6	19546.00	35860.00	147.90	0	Spot (Block32, Row6, Column5)	890.54	876.50	196.04	0.01	0.22	492.00	484.93	492.00	66.64	0.01	0.14	98.00	93.00	0.00	384.50	398.54	530762.00	6.09	609.45	600.00
32	6	6	19866.00	35869.00	225.40	0	Spot (Block32, Row6, Column6)	551.85	538.00	68.30	0.01	0.12	492.00	488.41	492.00	57.60	0.00	0.12	49.00	20.00	0.00	46.00	59.85	802949.00	1.10	502.89	497.00
32	7	6	20131.00	35851.00	159.10	0	Spot (Block32, Row6, Column7)	616.95	601.00	86.81	0.01	0.14	489.00	478.55	489.00	59.55	0.01	0.12	76.00	41.00	0.00	112.00	127.95	433098.00	2.32	535.56	511.00
32	8	6	20451.00	35879.00	182.30	0	Spot (Block32, Row6, Column8)	583.57	592.00	91.43	0.01	0.16	489.00	478.04	489.00	57.25	0.01	0.12	61.00	37.00	0.00	103.00	94.57	543301.00	1.84	520.04	502.00
32	1	7	18347.00	36159.00	189.10	0	Spot (Block32, Row7, Column1)	627.83	586.00	152.30	0.03	0.24	406.00	432.70	406.00	65.86	0.03	0.15	90.00	63.00	0.00	180.00	221.83	632851.00	2.96	497.45	490.00
32	2	7	18649.00	36180.00	202.80	0	Spot (Block32, Row7, Column2)	511.12	497.00	77.76	0.01	0.15	410.00	439.17	410.00	64.41	0.03	0.15	76.00	28.00	0.00	87.00	101.12	598520.00	1.12	474.97	487.00
32	3	7	18952.00	36171.00	157.55	0	Spot (Block32, Row7, Column3)	544.87	496.00	87.20	0.04	0.16	473.00	459.03	473.00	66.98	0.01	0.15	44.00	36.00	0.00	23.00	71.87	372692.00	1.28	505.12	483.00
32	4	7	19256.00	36157.00	213.45	0	Spot (Block32, Row7, Column4)	529.44	507.00	75.66	0.02	0.14	486.00	475.02	486.00	69.79	0.01	0.15	38.00	9.00	0.00	21.00	43.44	689328.00	0.78	503.21	498.50
32	5	7	19543.00	36167.00	212.35	0	Spot (Block32, Row7, Column5)	548.57	506.00	78.51	0.04	0.14	491.00	486.04	491.00	65.12	0.00	0.13	43.00	14.00	0.00	15.00	57.57	703261.00	0.96	517.02	497.00
32	6	7	19836.00	36165.00	185.45	0	Spot (Block32, Row7, Column6)	645.73	603.00	105.39	0.03	0.16	493.00	498.09	493.00	78.60	0.00	0.16	83.00	39.00	0.00	110.00	152.73	625067.00	1.88	543.73	516.00
32	7	7	20121.00	36161.00	198.55	0	Spot (Block32, Row7, Column7)	554.62	576.00	63.66	0.02	0.11	488.00	478.76	488.00	60.40	0.01	0.13	52.00	15.00	0.00	88.00	66.62	621732.00	1.26	509.30	503.00
32	8	7	20446.00	36165.00	204.30	0	Spot (Block32, Row7, Column8)	1143.51	1160.00	223.25	0.01	0.20	490.00	484.56	490.00	60.52	0.00	0.12	100.00	99.00	0.00	670.00	653.51	1352776.00	10.89	682.18	680.00
32	1	8	18329.00	36459.00	158.40	0	Spot (Block32, Row8, Column1)	877.81	841.00	263.08	0.02	0.30	403.00	427.97	403.00	62.88	0.03	0.15	99.00	97.00	0.00	438.00	474.81	603053.00	7.15	557.53	537.00
32	2	8	18634.00	36455.00	192.15	0	Spot (Block32, Row8, Column2)	521.76	494.00	95.48	0.02	0.18	406.00	437.28	406.00	67.08	0.03	0.15	69.00	35.00	0.00	88.00	115.76	544721.00	1.26	488.28	488.00
32	3	8	18924.00	36457.00	143.00	0	Spot (Block32, Row8, Column3)	650.73	592.00	234.92	0.04	0.36	436.00	455.06	436.00	71.35	0.02	0.16	73.00	61.00	0.00	156.00	214.73	361806.00	2.74	536.49	505.00
32	4	8	19237.00	36462.00	155.35	0	Spot (Block32, Row8, Column4)	1065.65	1021.00	271.97	0.02	0.26	487.00	472.16	487.00	72.73	0.01	0.15	99.00	98.00	0.00	534.00	578.65	705461.00	8.16	630.53	626.50
32	5	8	19522.00	36445.00	195.20	0	Spot (Block32, Row8, Column5)	550.32	509.00	84.59	0.03	0.15	491.00	487.71	491.00	77.37	0.00	0.16	44.00	10.00	0.00	18.00	59.32	591046.00	0.81	516.19	496.00
32	6	8	19845.00	36463.00	164.60	0	Spot (Block32, Row8, Column6)	4051.73	3616.50	2196.41	0.05	0.54	494.00	501.33	494.00	93.66	0.01	0.19	100.00	100.00	0.00	3122.50	3557.73	3046898.00	37.91	1133.51	1111.00
32	7	8	20146.00	36465.00	164.75	0	Spot (Block32, Row8, Column7)	581.08	591.00	73.46	0.01	0.13	492.00	495.70	492.00	81.68	0.00	0.16	61.00	17.00	0.00	99.00	89.08	438713.00	1.05	523.61	505.00
32	8	8	20446.00	36492.00	162.00	0	Spot (Block32, Row8, Column8)	887.67	704.00	773.99	0.10	0.87	500.00	509.89	500.00	63.28	0.01	0.12	90.00	65.00	0.00	204.00	387.67	641786.00	5.97	625.78	581.00
33	1	1	4823.00	38766.00	149.25	0	Spot (Block33, Row1, Column1)	24631.19	22833.50	13037.10	0.03	0.53	419.00	445.04	419.00	93.18	0.03	0.21	100.00	100.00	0.00	22414.50	24212.19	15025027.00	259.56	5227.96	4164.00
33	2	1	5121.00	38783.00	194.25	0	Spot (Block33, Row1, Column2)	538.59	520.00	71.11	0.02	0.13	413.00	429.18	413.00	59.22	0.02	0.14	87.00	43.00	0.00	107.00	125.59	572523.00	1.85	460.81	470.00
33	3	1	5430.00	38755.00	187.30	0	Spot (Block33, Row1, Column3)	494.81	491.00	46.68	0.00	0.09	412.00	424.93	412.00	40.79	0.01	0.10	83.00	45.00	0.00	79.00	82.81	487882.00	1.71	450.34	457.50
33	4	1	5723.00	38770.00	227.10	0	Spot (Block33, Row1, Column4)	491.91	491.00	53.33	0.00	0.11	411.50	430.12	411.50	46.85	0.02	0.11	78.00	28.00	0.00	79.50	80.41	726054.00	1.32	460.41	469.00
33	5	1	6025.00	38773.00	185.10	0	Spot (Block33, Row1, Column5)	624.93	599.00	114.98	0.02	0.18	427.00	445.18	427.00	55.85	0.02	0.13	96.00	70.00	0.00	172.00	197.93	603062.00	3.22	504.19	500.00
33	6	1	6319.00	38775.00	156.35	0	Spot (Block33, Row1, Column6)	661.94	614.00	122.03	0.03	0.18	461.00	456.28	461.00	54.93	0.00	0.12	92.00	74.00	0.00	153.00	200.94	444164.00	3.74	530.29	525.00
33	7	1	6647.00	38780.00	112.05	0	Spot (Block33, Row1, Column7)	1122.80	1114.50	347.06	0.00	0.31	487.00	499.75	487.00	179.39	0.01	0.36	99.00	75.00	0.00	627.50	635.80	363787.00	3.47	705.77	660.00
33	8	1	6912.00	38791.00	145.80	0	Spot (Block33, Row1, Column8)	52242.78	62744.00	15902.32	0.08	0.30	500.00	552.73	500.00	229.06	0.04	0.41	100.00	100.00	48.36	62244.00	51742.78	30353260.00	225.66	10177.74	8349.00
33	1	2	4818.00	39064.00	192.85	0	Spot (Block33, Row2, Column1)	481.04	486.00	38.01	0.00	0.08	414.00	434.55	414.00	75.72	0.02	0.17	45.00	2.00	0.00	72.00	67.04	505568.00	0.61	457.29	445.00
33	2	2	5112.00	39078.00	146.90	0	Spot (Block33, Row2, Column2)	525.22	518.00	56.12	0.01	0.11	407.00	414.20	407.00	31.70	0.01	0.08	90.00	84.00	0.00	111.00	118.22	309880.00	3.50	460.69	467.50
33	3	2	5421.00	39065.00	228.20	0	Spot (Block33, Row2, Column3)	473.86	474.00	59.00	0.00	0.12	406.00	414.81	406.00	37.58	0.01	0.09	63.00	42.00	0.00	68.00	67.86	706997.00	1.57	437.74	423.00
33	4	2	5711.00	39074.00	212.65	0	Spot (Block33, Row2, Column4)	499.55	497.00	59.30	0.00	0.12	403.00	411.96	403.00	39.27	0.01	0.10	78.00	67.00	0.00	94.00	96.55	644416.00	2.23	431.09	413.00
33	5	2	6018.00	39074.00	184.25	0	Spot (Block33, Row2, Column5)	621.10	607.00	101.20	0.01	0.16	413.00	429.93	413.00	46.89	0.02	0.11	98.00	83.00	0.00	194.00	208.10	592527.00	4.08	482.01	487.00
33	6	2	6312.00	39060.00	190.00	0	Spot (Block33, Row2, Column6)	494.24	496.00	52.58	0.00	0.11	445.00	490.82	445.00	276.81	0.04	0.56	0.00	0.00	0.00	51.00	49.24	503135.00	0.01	470.04	484.00
33	7	2	6608.00	39092.00	197.40	0	Spot (Block33, Row2, Column7)	548.66	530.00	69.56	0.02	0.13	476.00	476.93	476.00	167.42	0.00	0.35	6.00	0.00	0.00	54.00	72.66	604628.00	0.43	505.65	503.00
33	8	2	6934.00	39069.00	221.70	0	Spot (Block33, Row2, Column8)	543.69	512.00	80.57	0.03	0.15	494.00	525.22	494.00	200.19	0.03	0.38	3.00	0.00	0.00	18.00	49.69	763890.00	0.09	504.88	497.00
33	1	3	4816.00	39378.00	148.85	0	Spot (Block33, Row3, Column1)	591.45	575.00	103.20	0.01	0.17	412.00	418.79	412.00	32.53	0.01	0.08	99.00	97.00	0.00	163.00	179.45	359010.00	5.31	484.00	486.00
33	2	3	5124.00	39359.00	216.45	0	Spot (Block33, Row3, Column2)	474.87	487.00	46.87	0.01	0.10	408.00	416.55	408.00	36.50	0.01	0.09	67.00	55.00	0.00	79.00	66.87	636799.00	1.60	437.25	425.00
33	3	3	5411.00	39377.00	172.65	0	Spot (Block33, Row3, Column3)	699.12	651.00	196.43	0.03	0.28	409.00	418.45	409.00	39.79	0.01	0.10	98.00	95.00	0.00	242.00	290.12	578869.00	7.05	495.74	499.00
33	4	3	5719.00	39382.00	157.80	0	Spot (Block33, Row3, Column4)	656.17	619.00	124.69	0.03	0.19	406.00	417.13	406.00	41.84	0.01	0.10	98.00	97.00	0.00	213.00	250.17	452101.00	5.71	501.47	504.00
[truncated: 389,728 more chars]
