# Supplementary material for: An antigen microarray protocol for COVID-19 serological analysis
Source: STAR Protoc. 2021 Aug 26;2(3):100815. doi: 10.1016/j.xpro.2021.100815 (PMC8387221; doi:10.1016/j.xpro.2021.100815)
Supplement: Data S8. Slide_quantifications, related to step quantification and statistical analysis 2.e [file mmc8.zip › RPPA0134_12860-V2 A01-D12_IgA_785/Joseph_2021-04-15_21h07m20_785nmGain020.txt]

ATF	1.0
30	28
"Checksum_ImageFile=a0059d6681ea688364ce9c39d11c3638"
"Checksum_ResultFile=d386e1648faeec5c5525b1206065b10e"
"Type=Mapix Results 2"
"DateTime=2021/04/15 21:07:31"
"ConfigFile="
"GalFile=L:\RPPA Service\Platform_Projects\2021-02-09_JPL_CoV-Array-7\64 pad grid.gal"
"PixelSize=5"
"Wavelengths=785"
"ImageFiles=L:\RPPA Service\Platform_Projects\2021-03-24_JPL_CoV-Array-9\RPPA0134_12860-V2 A01-D12_IgA_785\Joseph_2021-04-15_21h07m20_785nmGain020.tif"
"GrinddingParameters=Find mode = Grid + Blocks + Spots | Max. diameter (% Dth) = 200.0 | Min. diameter (% Dth) = 50.0 | Max position offset (% pitch) = 30"
"QuantificationParameter=S/B border width (pixels) = 2.0 | Background diameter (pitch) = 2.0"
"JpegImage=L:\RPPA Service\Platform_Projects\2021-03-24_JPL_CoV-Array-9\RPPA0134_12860-V2 A01-D12_IgA_785\Joseph_2021-04-15_21h07m20_785nmGain020.jpg"
"FeatureType=Circular"
"Barcode="
"BackgroundSubtraction=LocalFeature"
"Normalization=None"
"ImageOrigin=3680, 2560"
"ImageSize=17760.0, 71040.0"
"JpegOrigin=4830, 2570"
"JpegBrightness=48"
"JpegContrast=17"
"JpegBalance=0"
"Creator=Mapix 9.0.0"
"Scanner=ir710IVD IR0H8_IVD 717045"
"Temperature=32.9"
"Comment="
"Velocity=35 l/s"
"LaserPower=20.0"
"PMTGain=20"
"BatchFilename=L:\RPPA Service\InnooScan\Batch methods\CoV_Array image_processing.mbt"
"Block"	"Column"	"Row"	"X"	"Y"	"Dia."	"Flags"	"ID"	"F785 Mean"	"F785 Median"	"F785 SD"	"F785 |log Mean/Median|"	"F785 CV"	"B785"	"B785 Mean"	"B785 Median"	"B785 SD"	"B785 |log Mean/Median|"	"B785 CV"	"% > B785+1SD"	"% > B785+2SD"	"F785 % Sat."	"F785 Median - B785"	"F785 Mean - B785"	"F785 Total Intensity"	"SNR 785"	"ExcludedMean 785"	"ExcludedMedian 785"
1	1	1	5039.00	2769.00	156.20	0	Spot (Block1, Row1, Column1)	25488.20	22555.00	15115.40	0.05	0.59	101.00	123.74	101.00	80.93	0.09	0.65	100.00	100.00	0.45	22454.00	25387.20	17051608.00	313.43	3774.21	2916.00
1	2	1	5347.00	2774.00	102.40	0	Spot (Block1, Row1, Column2)	128.17	115.00	91.30	0.05	0.71	87.00	100.98	87.00	59.68	0.06	0.59	4.00	2.00	0.00	28.00	41.17	34350.00	0.46	105.71	106.50
1	3	1	5646.00	2776.00	147.00	-50	Spot (Block1, Row1, Column3)	85.41	86.00	10.39	0.00	0.12	83.00	82.94	83.00	10.07	0.00	0.12	23.00	1.00	0.00	3.00	2.41	50222.00	0.25	87.97	88.50
1	4	1	5944.00	2721.00	282.90	0	Spot (Block1, Row1, Column4)	96.56	96.00	11.86	0.00	0.12	87.00	88.43	87.00	13.69	0.01	0.15	37.00	7.00	0.00	9.00	9.56	226147.00	0.59	88.91	88.00
1	5	1	6246.00	2780.00	147.00	-50	Spot (Block1, Row1, Column5)	110.59	110.00	10.49	0.00	0.09	103.00	103.61	103.00	14.90	0.00	0.14	26.00	1.00	0.00	7.00	7.59	65360.00	0.47	108.90	109.00
1	6	1	6519.00	2818.00	121.00	0	Spot (Block1, Row1, Column6)	167.31	173.00	24.41	0.01	0.15	114.00	118.11	114.00	19.79	0.02	0.17	83.00	75.00	0.00	59.00	53.31	64749.00	2.49	142.21	137.00
1	7	1	6847.00	2784.00	147.00	-50	Spot (Block1, Row1, Column7)	194.91	197.00	15.74	0.00	0.08	164.00	188.87	164.00	156.05	0.06	0.83	0.00	0.00	0.00	33.00	30.91	114610.00	0.04	173.51	176.50
1	8	1	7128.00	2786.00	152.70	0	Spot (Block1, Row1, Column8)	53203.36	65535.00	15797.45	0.09	0.30	249.00	300.44	249.00	225.93	0.08	0.75	100.00	100.00	52.11	65286.00	52954.36	33997208.00	234.16	9177.75	7588.50
1	1	2	5044.00	3072.00	147.00	-50	Spot (Block1, Row2, Column1)	110.07	109.00	14.75	0.00	0.13	103.00	114.05	103.00	50.49	0.04	0.44	1.00	0.00	0.00	6.00	7.07	64721.00	-0.08	118.05	113.00
1	2	2	5344.00	3074.00	147.00	-50	Spot (Block1, Row2, Column2)	85.19	87.00	9.88	0.01	0.12	87.00	90.78	87.00	17.65	0.02	0.19	1.00	0.00	0.00	0.00	-1.81	50265.00	-0.32	81.32	81.50
1	3	2	5644.00	3076.00	147.00	-50	Spot (Block1, Row2, Column3)	80.56	80.00	8.33	0.00	0.10	81.00	81.85	81.00	9.93	0.00	0.12	12.00	0.00	0.00	-1.00	-0.44	47451.00	-0.13	76.03	76.00
1	4	2	5944.00	3078.00	147.00	-50	Spot (Block1, Row2, Column4)	90.48	90.00	8.28	0.00	0.09	85.00	85.87	85.00	11.64	0.00	0.14	24.00	1.00	0.00	5.00	5.48	53382.00	0.40	87.34	88.00
1	5	2	6240.00	3072.00	183.25	0	Spot (Block1, Row2, Column5)	130.10	129.00	15.90	0.00	0.12	98.00	98.46	98.00	13.75	0.00	0.14	88.00	60.00	0.00	31.00	32.10	122550.00	2.30	112.33	111.50
1	6	2	6545.00	3082.00	147.00	-50	Spot (Block1, Row2, Column6)	109.14	107.00	10.46	0.01	0.10	116.00	118.95	116.00	20.21	0.01	0.17	0.00	0.00	0.00	-9.00	-6.86	64284.00	-0.49	114.03	113.00
1	7	2	6845.00	3084.00	147.00	-50	Spot (Block1, Row2, Column7)	159.16	159.00	18.04	0.00	0.11	155.00	163.67	155.00	47.99	0.02	0.29	0.00	0.00	0.00	4.00	4.16	93584.00	-0.09	155.95	153.00
1	8	2	7146.00	3086.00	147.00	-50	Spot (Block1, Row2, Column8)	222.35	220.00	23.93	0.00	0.11	227.00	265.54	227.00	164.65	0.07	0.62	0.00	0.00	0.00	-7.00	-4.65	130519.00	-0.26	227.03	225.50
1	1	3	5042.00	3373.00	147.00	-50	Spot (Block1, Row3, Column1)	99.79	95.00	16.10	0.02	0.16	94.00	94.92	94.00	40.03	0.00	0.42	4.00	0.00	0.00	1.00	5.79	59273.00	0.12	93.87	92.00
1	2	3	5342.00	3375.00	147.00	-50	Spot (Block1, Row3, Column2)	93.15	93.00	8.53	0.00	0.09	89.00	91.31	89.00	40.97	0.01	0.45	0.00	0.00	0.00	4.00	4.15	54587.00	0.04	83.36	84.00
1	3	3	5619.00	3367.00	158.50	0	Spot (Block1, Row3, Column3)	125.64	119.00	26.49	0.02	0.21	84.00	85.29	84.00	11.27	0.01	0.13	95.00	83.00	0.00	35.00	41.64	87068.00	3.58	103.27	106.00
1	4	3	5975.00	3372.00	189.80	0	Spot (Block1, Row3, Column4)	100.96	101.00	9.85	0.00	0.10	87.00	87.59	87.00	12.97	0.00	0.15	55.00	12.00	0.00	14.00	13.96	102273.00	1.03	89.65	90.00
1	5	3	6227.00	3381.00	183.70	0	Spot (Block1, Row3, Column5)	111.75	112.00	11.96	0.00	0.11	100.00	100.98	100.00	15.52	0.00	0.15	36.00	4.00	0.00	12.00	11.75	105495.00	0.69	100.07	100.00
1	6	3	6569.00	3386.00	188.20	0	Spot (Block1, Row3, Column6)	185.79	184.00	40.52	0.00	0.22	118.00	119.75	118.00	18.89	0.01	0.16	97.00	90.00	0.00	66.00	67.79	185420.00	3.50	151.13	150.00
1	7	3	6881.00	3367.00	166.20	0	Spot (Block1, Row3, Column7)	187.62	190.00	19.53	0.01	0.10	151.00	156.86	151.00	36.86	0.02	0.23	53.00	0.00	0.00	39.00	36.62	143342.00	0.83	167.82	168.00
1	8	3	7157.00	3399.00	149.50	0	Spot (Block1, Row3, Column8)	459.29	423.00	158.56	0.04	0.35	218.00	226.09	218.00	51.54	0.02	0.23	97.00	74.00	0.00	205.00	241.29	282004.00	4.52	312.77	302.00
1	1	4	5040.00	3673.00	147.00	-50	Spot (Block1, Row4, Column1)	96.54	97.00	8.76	0.00	0.09	87.00	88.65	87.00	51.87	0.01	0.59	0.00	0.00	0.00	10.00	9.54	57053.00	0.15	89.96	91.00
1	2	4	5341.00	3675.00	147.00	-50	Spot (Block1, Row4, Column2)	90.57	90.00	8.82	0.00	0.10	88.00	89.62	88.00	40.17	0.01	0.45	0.00	0.00	0.00	2.00	2.57	53255.00	0.02	91.26	91.00
1	3	4	5631.00	3674.00	161.30	0	Spot (Block1, Row4, Column3)	205.82	201.00	47.08	0.01	0.23	91.00	91.90	91.00	12.34	0.00	0.13	99.00	98.00	0.00	110.00	114.82	147782.00	9.23	119.58	119.00
1	4	4	5944.00	3622.00	261.35	0	Spot (Block1, Row4, Column4)	98.93	99.00	9.36	0.00	0.09	95.00	94.42	95.00	14.11	0.00	0.15	12.00	0.00	0.00	4.00	3.93	196271.00	0.32	92.65	93.00
1	5	4	6243.00	3714.00	115.60	0	Spot (Block1, Row4, Column5)	123.34	122.00	9.22	0.00	0.07	105.00	105.22	105.00	13.57	0.00	0.13	70.00	17.00	0.00	17.00	18.34	43417.00	1.34	113.79	112.00
1	6	4	6552.00	3685.00	202.75	0	Spot (Block1, Row4, Column6)	212.23	201.50	41.56	0.02	0.20	117.00	118.20	117.00	15.91	0.00	0.13	99.00	97.00	0.00	84.50	95.23	247456.00	5.91	149.56	145.00
1	7	4	6825.00	3703.00	154.10	0	Spot (Block1, Row4, Column7)	171.45	175.00	17.90	0.01	0.10	136.00	146.34	136.00	30.33	0.03	0.21	68.00	3.00	0.00	39.00	35.45	112129.00	0.83	152.25	156.00
1	8	4	7142.00	3686.00	147.00	-50	Spot (Block1, Row4, Column8)	225.81	224.00	19.09	0.00	0.08	206.00	216.65	206.00	53.91	0.02	0.25	7.00	0.00	0.00	18.00	19.81	134132.00	0.17	220.30	218.00
1	1	5	5054.00	3977.00	194.45	0	Spot (Block1, Row5, Column1)	105.06	105.00	12.06	0.00	0.11	87.00	86.78	87.00	22.66	0.00	0.26	33.00	2.00	0.00	18.00	18.06	111995.00	0.81	91.33	91.00
1	2	5	5353.00	4000.00	142.05	0	Spot (Block1, Row5, Column2)	112.97	112.00	13.40	0.00	0.12	88.00	88.49	88.00	10.13	0.00	0.11	86.00	60.00	0.00	24.00	24.97	61905.00	2.42	98.89	98.00
1	3	5	5662.00	3970.00	234.95	0	Spot (Block1, Row5, Column3)	109.06	110.00	10.43	0.00	0.10	94.00	94.04	94.00	11.05	0.00	0.12	65.00	24.00	0.00	16.00	15.06	173520.00	1.36	99.28	98.00
1	4	5	5921.00	3970.00	172.35	0	Spot (Block1, Row5, Column4)	125.81	125.00	14.99	0.00	0.12	99.00	99.81	99.00	11.80	0.00	0.12	86.00	56.00	0.00	26.00	26.81	103920.00	2.20	113.44	113.00
1	5	5	6229.00	3980.00	162.60	0	Spot (Block1, Row5, Column5)	277.26	265.00	95.26	0.02	0.34	109.00	109.09	109.00	13.26	0.00	0.12	99.00	98.00	0.00	156.00	168.26	204341.00	12.68	149.10	141.50
1	6	5	6488.00	3959.00	163.30	0	Spot (Block1, Row5, Column6)	135.03	131.00	17.54	0.01	0.13	119.00	120.74	119.00	16.57	0.01	0.14	40.00	20.00	0.00	12.00	16.03	99654.00	0.86	125.02	124.00
1	7	5	6850.00	3987.00	178.40	0	Spot (Block1, Row5, Column7)	377.35	322.00	130.57	0.07	0.35	153.00	154.87	153.00	29.77	0.01	0.19	100.00	97.00	0.00	169.00	224.35	336973.00	7.47	220.81	212.00
1	8	5	7137.00	3979.00	156.10	0	Spot (Block1, Row5, Column8)	250.25	240.00	36.95	0.02	0.15	206.00	215.94	206.00	44.83	0.02	0.21	42.00	9.00	0.00	34.00	44.25	168170.00	0.77	218.67	213.00
1	1	6	5035.00	4269.00	185.30	0	Spot (Block1, Row6, Column1)	152.58	160.00	24.29	0.02	0.16	86.00	85.60	86.00	10.49	0.00	0.12	99.00	97.00	0.00	74.00	66.58	147241.00	6.38	108.87	109.00
1	2	6	5350.00	4283.00	208.25	0	Spot (Block1, Row6, Column2)	110.58	111.00	10.11	0.00	0.09	90.00	90.59	90.00	11.00	0.00	0.12	83.00	41.00	0.00	21.00	20.58	136130.00	1.82	98.91	98.00
1	3	6	5632.00	4272.00	219.80	0	Spot (Block1, Row6, Column3)	125.26	121.00	21.99	0.02	0.18	97.00	97.04	97.00	11.63	0.00	0.12	77.00	50.00	0.00	24.00	28.26	173865.00	2.43	103.37	103.00
1	4	6	5945.00	4203.00	206.35	0	Spot (Block1, Row6, Column4)	114.36	113.00	13.29	0.01	0.12	104.00	104.97	104.00	13.30	0.00	0.13	37.00	9.00	0.00	9.00	10.36	138723.00	0.71	108.01	108.00
1	5	6	6237.00	4284.00	156.95	0	Spot (Block1, Row6, Column5)	287.14	282.00	78.15	0.01	0.27	115.00	114.54	115.00	13.63	0.00	0.12	100.00	98.00	0.00	167.00	172.14	195828.00	12.66	159.93	162.00
1	6	6	6539.00	4283.00	147.00	-50	Spot (Block1, Row6, Column6)	128.37	127.00	14.15	0.00	0.11	125.00	128.41	125.00	18.52	0.01	0.14	12.00	3.00	0.00	2.00	3.37	75867.00	-0.00	127.05	124.00
1	7	6	6841.00	4278.00	191.95	0	Spot (Block1, Row6, Column7)	210.94	202.00	34.09	0.02	0.16	154.00	154.96	154.00	25.63	0.00	0.17	90.00	42.00	0.00	48.00	56.94	218952.00	2.18	173.38	175.50
1	8	6	7139.00	4287.00	147.00	-50	Spot (Block1, Row6, Column8)	245.79	239.00	30.85	0.01	0.13	205.00	211.67	205.00	47.08	0.01	0.22	41.00	4.00	0.00	34.00	40.79	144276.00	0.72	227.74	221.00
1	1	7	5030.00	4577.00	172.25	0	Spot (Block1, Row7, Column1)	100.66	102.00	10.20	0.01	0.10	87.00	87.60	87.00	11.84	0.00	0.14	65.00	15.00	0.00	15.00	13.66	83343.00	1.10	90.96	93.00
1	2	7	5345.00	4569.00	211.60	0	Spot (Block1, Row7, Column2)	105.44	105.00	9.24	0.00	0.09	93.00	93.85	93.00	10.56	0.00	0.11	56.00	15.00	0.00	12.00	12.44	134960.00	1.10	96.69	97.00
1	3	7	5634.00	4655.00	137.15	0	Spot (Block1, Row7, Column3)	119.43	119.00	16.24	0.00	0.14	100.00	101.16	100.00	12.04	0.01	0.12	62.00	40.00	0.00	19.00	19.43	60191.00	1.52	107.12	107.00
1	4	7	5936.00	4579.00	147.00	-50	Spot (Block1, Row7, Column4)	123.66	117.00	37.29	0.02	0.30	106.00	106.72	106.00	14.46	0.00	0.14	40.00	17.00	0.00	11.00	17.66	72958.00	1.17	114.32	118.00
1	5	7	6237.00	4578.00	211.15	0	Spot (Block1, Row7, Column5)	139.97	135.00	20.94	0.02	0.15	118.00	119.41	118.00	16.46	0.01	0.14	50.00	26.00	0.00	17.00	21.97	178319.00	1.25	121.81	120.00
1	6	7	6535.00	4587.00	180.40	0	Spot (Block1, Row7, Column6)	311.22	293.00	91.70	0.03	0.29	129.00	134.41	129.00	22.02	0.02	0.16	100.00	99.00	0.00	164.00	182.22	283834.00	8.03	190.05	193.00
1	7	7	6829.00	4598.00	255.80	0	Spot (Block1, Row7, Column7)	178.50	180.00	26.48	0.00	0.15	158.00	158.71	158.00	29.44	0.00	0.19	37.00	4.00	0.00	22.00	20.50	338802.00	0.67	154.76	159.00
1	8	7	7139.00	4588.00	191.85	0	Spot (Block1, Row7, Column8)	845.27	803.00	314.32	0.02	0.37	214.00	218.54	214.00	47.34	0.01	0.22	100.00	98.00	0.00	589.00	631.27	880769.00	13.24	366.48	300.00
1	1	8	5032.00	4864.00	119.60	0	Spot (Block1, Row8, Column1)	530.58	493.00	191.81	0.03	0.36	90.00	91.09	90.00	11.71	0.01	0.13	100.00	100.00	0.00	403.00	440.58	200029.00	37.53	209.76	185.00
1	2	8	5334.00	4875.00	147.00	-50	Spot (Block1, Row8, Column2)	104.92	105.00	8.55	0.00	0.08	96.00	96.78	96.00	11.26	0.00	0.12	38.00	5.00	0.00	9.00	8.92	61903.00	0.72	100.16	99.00
1	3	8	5665.00	4919.00	241.35	0	Spot (Block1, Row8, Column3)	117.37	118.50	12.73	0.00	0.11	105.00	105.92	105.00	14.75	0.00	0.14	46.00	7.00	0.00	13.50	12.37	197418.00	0.78	106.69	109.00
1	4	8	5944.00	4880.00	167.40	0	Spot (Block1, Row8, Column4)	295.04	275.00	125.49	0.03	0.43	116.00	116.72	116.00	16.41	0.00	0.14	97.00	93.00	0.00	159.00	179.04	230426.00	10.87	169.17	173.00
1	5	8	6235.00	4881.00	147.00	-50	Spot (Block1, Row8, Column5)	145.79	145.00	13.14	0.00	0.09	128.00	130.45	128.00	19.48	0.01	0.15	45.00	6.00	0.00	17.00	17.79	85580.00	0.79	142.31	142.00
1	6	8	6532.00	4891.00	193.60	0	Spot (Block1, Row8, Column6)	363.54	314.00	142.96	0.06	0.39	148.00	150.53	148.00	23.22	0.01	0.15	100.00	99.00	0.00	166.00	215.54	382809.00	9.17	202.66	200.50
1	7	8	6836.00	4885.00	147.00	-50	Spot (Block1, Row8, Column7)	187.19	187.00	23.38	0.00	0.12	174.00	171.64	174.00	25.00	0.01	0.15	22.00	4.00	0.00	13.00	13.19	110070.00	0.62	183.12	184.00
1	8	8	7124.00	4893.00	164.50	0	Spot (Block1, Row8, Column8)	392.33	382.00	193.68	0.01	0.49	205.00	210.12	205.00	39.90	0.01	0.19	95.00	90.00	0.00	177.00	187.33	295032.00	4.57	250.01	237.00
2	1	1	9536.00	2799.00	154.95	0	Spot (Block2, Row1, Column1)	31199.97	27256.00	18095.76	0.06	0.58	675.00	680.94	675.00	165.38	0.00	0.24	100.00	100.00	5.01	26581.00	30524.97	20560812.00	184.54	5935.42	4462.00
2	2	1	9830.00	2803.00	201.80	0	Spot (Block2, Row1, Column2)	780.49	766.50	153.32	0.01	0.20	683.00	677.43	683.00	147.35	0.00	0.22	28.00	14.00	0.00	83.50	97.49	902246.00	0.70	688.29	676.00
2	3	1	10135.00	2803.00	147.00	-50	Spot (Block2, Row1, Column3)	703.95	664.00	194.75	0.03	0.28	679.00	677.11	679.00	132.43	0.00	0.20	30.00	14.00	0.00	-15.00	24.95	414626.00	0.20	728.15	695.00
2	4	1	10426.00	2804.00	156.60	0	Spot (Block2, Row1, Column4)	855.08	806.00	171.91	0.03	0.20	685.00	705.18	685.00	144.49	0.01	0.20	47.00	26.00	0.00	121.00	170.08	577177.00	1.04	761.14	779.00
2	5	1	10740.00	2796.00	168.95	0	Spot (Block2, Row1, Column5)	849.75	790.00	172.11	0.03	0.20	685.00	712.24	685.00	150.19	0.02	0.21	45.00	26.00	0.00	105.00	164.75	673000.00	0.92	765.53	696.00
2	6	1	11040.00	2804.00	179.40	0	Spot (Block2, Row1, Column6)	877.37	880.00	179.67	0.00	0.20	688.00	720.21	688.00	154.83	0.02	0.21	53.00	28.00	0.00	192.00	189.37	779978.00	1.02	788.46	772.00
2	7	1	11336.00	2811.00	147.00	-50	Spot (Block2, Row1, Column7)	867.65	882.00	180.00	0.01	0.21	730.00	786.06	730.00	270.32	0.03	0.34	26.00	0.00	0.00	152.00	137.65	509312.00	0.30	735.15	703.00
2	8	1	11629.00	2812.00	152.60	0	Spot (Block2, Row1, Column8)	56792.82	65535.00	12848.68	0.06	0.23	794.00	853.12	794.00	311.63	0.03	0.37	100.00	100.00	59.87	64741.00	55998.82	36234112.00	179.51	12016.73	10074.00
2	1	2	9533.00	3099.00	147.00	-50	Spot (Block2, Row2, Column1)	692.03	692.00	135.79	0.00	0.20	601.00	642.61	601.00	144.22	0.03	0.22	31.00	8.00	0.00	91.00	91.03	406222.00	0.34	695.52	685.00
2	2	2	9833.00	3101.00	147.00	-50	Spot (Block2, Row2, Column2)	723.60	693.00	139.85	0.02	0.19	598.00	641.63	598.00	123.41	0.03	0.19	38.00	20.00	0.00	95.00	125.60	426925.00	0.66	634.15	589.00
2	3	2	10080.00	3100.00	228.10	0	Spot (Block2, Row2, Column3)	715.02	687.00	152.62	0.02	0.21	591.00	637.66	591.00	129.24	0.03	0.20	38.00	16.00	0.00	96.00	124.02	1058947.00	0.60	672.06	668.50
2	4	2	10427.00	3107.00	216.75	0	Spot (Block2, Row2, Column4)	783.86	787.00	155.29	0.00	0.20	655.00	663.60	655.00	135.59	0.01	0.20	47.00	17.00	0.00	132.00	128.86	1056643.00	0.89	717.28	692.50
2	5	2	10737.00	3107.00	176.40	0	Spot (Block2, Row2, Column5)	2064.60	2009.50	626.53	0.01	0.30	679.00	680.37	679.00	140.18	0.00	0.21	100.00	99.00	0.00	1330.50	1385.60	1804462.00	9.87	1043.77	1005.50
2	6	2	11034.00	3109.00	147.00	-50	Spot (Block2, Row2, Column6)	761.31	707.00	173.57	0.03	0.23	686.00	699.09	686.00	151.51	0.01	0.22	27.00	11.00	0.00	21.00	75.31	448409.00	0.41	742.23	687.00
2	7	2	11342.00	3122.00	202.15	0	Spot (Block2, Row2, Column7)	800.85	796.00	152.84	0.00	0.19	683.00	699.62	683.00	151.34	0.01	0.22	33.00	13.00	0.00	113.00	117.85	928990.00	0.67	730.91	699.00
2	8	2	11635.00	3113.00	147.00	-50	Spot (Block2, Row2, Column8)	782.09	785.00	167.02	0.00	0.21	699.00	768.78	699.00	252.24	0.04	0.33	16.00	0.00	0.00	86.00	83.09	459867.00	0.05	853.92	829.00
2	1	3	9532.00	3396.00	165.20	0	Spot (Block2, Row3, Column1)	865.60	852.50	179.02	0.01	0.21	588.00	602.03	588.00	115.35	0.01	0.19	83.00	52.00	0.00	264.50	277.60	652661.00	2.28	699.95	707.00
2	2	3	9839.00	3390.00	150.90	0	Spot (Block2, Row3, Column2)	741.95	697.00	144.08	0.03	0.19	590.00	613.30	590.00	117.45	0.02	0.19	46.00	30.00	0.00	107.00	151.95	462235.00	1.10	687.02	685.00
2	3	3	10121.00	3397.00	157.25	0	Spot (Block2, Row3, Column3)	1149.76	1019.00	517.05	0.05	0.45	588.00	615.71	588.00	122.72	0.02	0.20	94.00	77.00	0.00	431.00	561.76	786437.00	4.35	742.10	715.50
2	4	3	10432.00	3407.00	205.55	0	Spot (Block2, Row3, Column4)	785.47	773.00	154.34	0.01	0.20	588.00	633.29	588.00	128.40	0.03	0.20	55.00	33.00	0.00	185.00	197.47	939420.00	1.19	694.97	686.00
2	5	3	10733.00	3404.00	157.65	0	Spot (Block2, Row3, Column5)	921.21	884.00	349.90	0.02	0.38	610.00	655.85	610.00	137.84	0.03	0.21	76.00	49.00	0.00	274.00	311.21	632874.00	1.93	723.46	699.00
2	6	3	11037.00	3404.00	196.95	0	Spot (Block2, Row3, Column6)	2863.14	2593.00	1131.45	0.04	0.40	679.00	682.42	679.00	149.39	0.00	0.22	100.00	99.00	0.00	1914.00	2184.14	3132279.00	14.60	1300.30	1268.50
2	7	3	11333.00	3411.00	147.00	-50	Spot (Block2, Row3, Column7)	720.39	688.00	173.23	0.02	0.24	674.00	670.76	674.00	138.33	0.00	0.21	30.00	12.00	0.00	14.00	46.39	424312.00	0.36	699.39	684.00
2	8	3	11630.00	3423.00	154.90	0	Spot (Block2, Row3, Column8)	3748.88	3583.00	1318.92	0.02	0.35	679.00	691.13	679.00	157.10	0.01	0.23	100.00	100.00	0.00	2904.00	3069.88	2478009.00	19.46	1496.98	1351.50
2	1	4	9528.00	3707.00	179.30	0	Spot (Block2, Row4, Column1)	779.45	785.00	175.25	0.00	0.22	583.00	587.04	583.00	109.67	0.00	0.19	58.00	44.00	0.00	202.00	196.45	703064.00	1.75	668.65	627.50
2	2	4	9834.00	3699.00	192.85	0	Spot (Block2, Row4, Column2)	926.37	875.00	220.13	0.02	0.24	588.00	599.27	588.00	116.40	0.01	0.19	85.00	61.00	0.00	287.00	338.37	977318.00	2.81	691.29	691.00
2	3	4	10133.00	3701.00	157.70	0	Spot (Block2, Row4, Column3)	1477.44	1357.50	441.17	0.04	0.30	588.00	609.65	588.00	122.38	0.02	0.20	99.00	97.00	0.00	769.50	889.44	1010568.00	7.09	812.12	804.00
2	4	4	10420.00	3713.00	206.70	0	Spot (Block2, Row4, Column4)	711.48	687.00	135.08	0.02	0.19	588.00	613.26	588.00	118.31	0.02	0.19	36.00	20.00	0.00	99.00	123.48	865875.00	0.83	663.42	668.00
2	5	4	10704.00	3713.00	191.20	0	Spot (Block2, Row4, Column5)	773.73	769.00	156.18	0.00	0.20	592.00	628.06	592.00	123.93	0.03	0.20	54.00	28.00	0.00	177.00	181.73	799258.00	1.18	664.80	620.50
2	6	4	11031.00	3710.00	185.55	0	Spot (Block2, Row4, Column6)	2112.40	2038.00	574.37	0.02	0.27	609.00	650.13	609.00	135.87	0.03	0.21	100.00	99.00	0.00	1429.00	1503.40	2051140.00	10.76	1071.01	1045.00
2	7	4	11341.00	3703.00	173.60	0	Spot (Block2, Row4, Column7)	781.59	789.50	142.80	0.00	0.18	655.00	667.33	655.00	150.98	0.01	0.23	40.00	13.00	0.00	134.50	126.59	659659.00	0.76	731.44	696.00
2	8	4	11645.00	3701.00	228.10	0	Spot (Block2, Row4, Column8)	709.86	693.00	142.01	0.01	0.20	609.00	657.33	609.00	140.99	0.03	0.21	35.00	12.00	0.00	84.00	100.86	1061238.00	0.37	659.22	666.00
2	1	5	9533.00	4004.00	153.70	0	Spot (Block2, Row5, Column1)	835.68	806.00	162.99	0.02	0.20	586.00	588.11	586.00	114.26	0.00	0.19	75.00	46.00	0.00	220.00	249.68	541522.00	2.17	672.95	674.00
2	2	5	9831.00	4001.00	158.45	0	Spot (Block2, Row5, Column2)	3690.54	3552.00	1323.40	0.02	0.36	591.00	606.38	591.00	131.03	0.01	0.22	100.00	100.00	0.00	2961.00	3099.54	2561235.00	23.54	1268.35	1188.00
2	3	5	10140.00	3999.00	172.35	0	Spot (Block2, Row5, Column3)	1501.74	1382.00	519.46	0.04	0.35	587.00	601.36	587.00	119.83	0.01	0.20	98.00	96.00	0.00	795.00	914.74	1249444.00	7.51	884.32	850.00
2	4	5	10427.00	4019.00	166.70	0	Spot (Block2, Row5, Column4)	792.74	785.50	147.91	0.00	0.19	590.00	599.71	590.00	111.90	0.01	0.19	64.00	35.00	0.00	195.50	202.74	613577.00	1.72	712.59	700.50
2	5	5	10737.00	4009.00	148.70	0	Spot (Block2, Row5, Column5)	1696.10	1589.50	612.08	0.03	0.36	590.00	608.64	590.00	115.87	0.01	0.19	100.00	99.00	0.00	999.50	1106.10	1024442.00	9.38	935.22	901.00
2	6	5	11008.00	4007.00	189.75	0	Spot (Block2, Row5, Column6)	706.64	688.00	150.27	0.01	0.21	594.00	625.91	594.00	145.09	0.02	0.23	35.00	14.00	0.00	94.00	112.64	719363.00	0.56	639.30	591.50
2	7	5	11331.00	4008.00	177.60	0	Spot (Block2, Row5, Column7)	5062.44	4512.00	2311.51	0.05	0.46	599.00	644.81	599.00	166.92	0.03	0.26	100.00	100.00	0.00	3913.00	4463.44	4485322.00	26.47	1745.16	1704.50
2	8	5	11647.00	4030.00	138.15	0	Spot (Block2, Row5, Column8)	773.60	785.00	151.32	0.01	0.20	592.00	621.59	592.00	141.26	0.02	0.23	52.00	27.00	0.00	193.00	181.60	399180.00	1.08	700.67	698.00
2	1	6	9528.00	4297.00	197.65	0	Spot (Block2, Row6, Column1)	2331.70	2032.50	948.89	0.06	0.41	585.00	589.49	585.00	122.70	0.00	0.21	100.00	100.00	0.00	1447.50	1746.70	2574195.00	14.20	1059.32	994.50
2	2	6	9828.00	4300.00	187.45	0	Spot (Block2, Row6, Column2)	2708.15	2647.00	931.26	0.01	0.34	592.00	611.21	592.00	135.60	0.01	0.22	100.00	100.00	0.00	2055.00	2116.15	2672942.00	15.46	1179.33	1191.00
2	3	6	10121.00	4295.00	164.15	0	Spot (Block2, Row6, Column3)	782.26	788.00	154.86	0.00	0.20	581.00	579.18	581.00	120.26	0.00	0.21	62.00	33.00	0.00	207.00	201.26	585133.00	1.69	660.22	626.00
2	4	6	10429.00	4297.00	211.40	0	Spot (Block2, Row6, Column4)	674.05	659.00	134.69	0.01	0.20	584.00	575.51	584.00	106.66	0.01	0.19	40.00	17.00	0.00	75.00	90.05	857395.00	0.92	583.57	586.00
2	5	6	10731.00	4310.00	148.70	0	Spot (Block2, Row6, Column5)	1442.54	1387.00	457.87	0.02	0.32	586.00	581.16	586.00	107.93	0.00	0.19	99.00	94.00	0.00	801.00	856.54	869854.00	7.98	809.61	799.00
2	6	6	11026.00	4318.00	192.40	0	Spot (Block2, Row6, Column6)	665.45	625.00	130.06	0.03	0.20	589.50	595.81	589.50	126.85	0.00	0.21	27.00	12.00	0.00	35.50	75.95	693400.00	0.55	590.17	584.00
2	7	6	11328.00	4302.00	168.60	0	Spot (Block2, Row6, Column7)	727.56	692.50	168.75	0.02	0.23	587.00	587.58	587.00	131.71	0.00	0.22	41.00	23.00	0.00	105.50	140.56	577685.00	1.06	649.97	602.00
2	8	6	11633.00	4331.00	191.20	0	Spot (Block2, Row6, Column8)	671.60	680.00	128.51	0.01	0.19	581.00	574.28	581.00	115.40	0.01	0.20	39.00	13.00	0.00	99.00	90.60	691751.00	0.84	622.94	608.50
2	1	7	9527.00	4602.00	182.20	0	Spot (Block2, Row7, Column1)	943.81	900.50	224.38	0.02	0.24	525.00	557.41	525.00	107.32	0.03	0.19	94.00	79.00	0.00	375.50	418.81	879629.00	3.60	658.39	618.00
2	2	7	9833.00	4589.00	193.85	0	Spot (Block2, Row7, Column2)	666.71	686.00	132.61	0.01	0.20	565.00	565.54	565.00	112.40	0.00	0.20	51.00	21.00	0.00	121.00	101.71	709380.00	0.90	616.89	595.00
2	3	7	10122.00	4625.00	184.70	0	Spot (Block2, Row7, Column3)	649.43	607.00	104.23	0.03	0.16	500.00	542.33	500.00	104.50	0.04	0.19	51.00	28.00	0.00	107.00	149.43	622150.00	1.02	597.15	601.00
2	4	7	10412.00	4633.00	196.10	0	Spot (Block2, Row7, Column4)	634.37	594.00	123.91	0.03	0.20	565.00	561.20	565.00	112.26	0.00	0.20	41.00	14.00	0.00	29.00	69.37	691460.00	0.65	606.98	592.50
2	5	7	10731.00	4605.00	199.35	0	Spot (Block2, Row7, Column5)	661.73	672.00	128.70	0.01	0.19	582.00	576.01	582.00	122.78	0.00	0.21	34.00	9.00	0.00	90.00	79.73	741797.00	0.70	616.42	594.00
2	6	7	11026.00	4608.00	167.10	0	Spot (Block2, Row7, Column6)	3504.97	3487.00	1163.34	0.00	0.33	590.00	601.82	590.00	145.99	0.01	0.24	100.00	100.00	0.00	2897.00	2914.97	2723365.00	19.89	1316.08	1287.00
2	7	7	11330.00	4627.00	144.65	0	Spot (Block2, Row7, Column7)	715.44	683.00	145.46	0.02	0.20	581.00	576.62	581.00	121.53	0.00	0.21	38.00	22.00	0.00	102.00	134.44	407086.00	1.14	629.41	591.00
2	8	7	11628.00	4611.00	192.40	0	Spot (Block2, Row7, Column8)	2658.95	2564.00	790.64	0.02	0.30	574.00	563.11	574.00	107.87	0.01	0.19	100.00	99.00	0.00	1990.00	2084.95	2778603.00	19.43	1098.31	972.50
2	1	8	9538.00	4896.00	128.40	0	Spot (Block2, Row8, Column1)	1129.19	1064.00	298.44	0.03	0.26	507.00	548.00	507.00	103.90	0.03	0.19	99.00	98.00	0.00	557.00	622.19	499100.00	5.59	728.96	707.50
2	2	8	9827.00	4896.00	200.25	0	Spot (Block2, Row8, Column2)	610.54	584.00	117.55	0.02	0.19	500.00	539.59	500.00	97.41	0.03	0.18	39.00	28.00	0.00	84.00	110.54	696017.00	0.73	582.40	576.50
2	3	8	10109.00	4895.00	176.65	0	Spot (Block2, Row8, Column3)	634.81	604.00	120.10	0.02	0.19	496.00	531.98	496.00	101.98	0.03	0.19	54.00	31.00	0.00	108.00	138.81	556726.00	1.01	560.79	510.00
2	4	8	10424.00	4906.00	149.90	0	Spot (Block2, Row8, Column4)	5765.04	5689.00	2224.48	0.01	0.39	501.00	542.03	501.00	107.89	0.03	0.20	100.00	100.00	0.00	5188.00	5264.04	3522440.00	48.41	1809.68	1674.00
2	5	8	10727.00	4901.00	219.45	0	Spot (Block2, Row8, Column5)	616.67	594.00	123.63	0.02	0.20	515.00	558.90	515.00	117.09	0.04	0.21	34.00	12.00	0.00	79.00	101.67	851007.00	0.49	569.04	558.50
2	6	8	11028.00	4909.00	192.75	0	Spot (Block2, Row8, Column6)	3158.84	2608.00	1664.42	0.08	0.53	579.00	583.43	579.00	141.70	0.00	0.24	100.00	100.00	0.00	2029.00	2579.84	3326254.00	18.18	1230.06	1221.00
2	7	8	11347.00	4895.00	128.10	0	Spot (Block2, Row8, Column7)	657.72	609.00	118.50	0.03	0.18	527.00	558.70	527.00	118.38	0.03	0.21	49.00	21.00	0.00	82.00	130.72	289396.00	0.84	606.62	585.00
2	8	8	11609.00	4914.00	155.50	0	Spot (Block2, Row8, Column8)	804.03	780.50	212.86	0.01	0.26	503.00	543.87	503.00	105.53	0.03	0.19	89.00	54.00	0.00	277.50	301.03	537094.00	2.47	617.98	608.50
3	1	1	14038.00	2827.00	157.05	0	Spot (Block3, Row1, Column1)	25808.92	22474.00	15071.95	0.06	0.58	98.00	121.24	98.00	88.99	0.09	0.73	100.00	100.00	0.59	22376.00	25710.92	17575872.00	288.67	4164.54	3203.00
3	2	1	14331.00	2840.00	147.00	-50	Spot (Block3, Row1, Column2)	76.68	77.00	9.26	0.00	0.12	84.00	98.85	84.00	63.32	0.07	0.64	0.00	0.00	0.00	-7.00	-7.32	45087.00	-0.35	76.59	75.00
3	3	1	14631.00	2842.00	147.00	-50	Spot (Block3, Row1, Column3)	76.93	79.00	13.07	0.01	0.17	72.00	72.33	72.00	11.87	0.00	0.16	34.00	4.00	0.00	7.00	4.93	45466.00	0.39	67.69	71.00
3	4	1	14933.00	2831.00	165.90	0	Spot (Block3, Row1, Column4)	80.33	81.00	10.74	0.00	0.13	70.00	70.56	70.00	17.56	0.00	0.25	24.00	0.00	0.00	11.00	10.33	61612.00	0.56	74.72	76.00
3	5	1	15254.00	2853.00	181.70	0	Spot (Block3, Row1, Column5)	80.16	80.00	10.33	0.00	0.13	69.00	69.13	69.00	17.11	0.00	0.25	27.00	1.00	0.00	11.00	11.16	73989.00	0.64	74.05	73.00
3	6	1	15532.00	2848.00	147.00	-50	Spot (Block3, Row1, Column6)	93.61	77.00	160.75	0.08	1.72	70.00	69.34	70.00	11.63	0.00	0.17	24.00	2.00	0.00	7.00	23.61	55511.00	2.09	99.75	73.00
3	7	1	15832.00	2850.00	147.00	-50	Spot (Block3, Row1, Column7)	88.57	89.00	10.36	0.00	0.12	81.00	104.65	81.00	147.16	0.11	1.41	0.00	0.00	0.00	8.00	7.57	52165.00	-0.11	81.68	82.00
3	8	1	16132.00	2843.00	150.80	0	Spot (Block3, Row1, Column8)	53756.19	65535.00	14918.83	0.09	0.28	111.00	163.81	111.00	192.20	0.17	1.17	100.00	100.00	50.81	65424.00	53645.19	33329088.00	278.84	10197.84	8216.00
3	1	2	14029.00	3138.00	147.00	-50	Spot (Block3, Row2, Column1)	83.01	84.00	13.90	0.01	0.17	86.00	99.57	86.00	58.23	0.06	0.58	0.00	0.00	0.00	-2.00	-2.99	48810.00	-0.28	90.35	89.00
3	2	2	14329.00	3140.00	147.00	-50	Spot (Block3, Row2, Column2)	70.12	69.00	19.80	0.01	0.28	77.00	83.08	77.00	24.65	0.03	0.30	1.00	1.00	0.00	-8.00	-6.88	41229.00	-0.53	67.90	68.00
3	3	2	14629.00	3142.00	147.00	-50	Spot (Block3, Row2, Column3)	71.99	72.00	9.39	0.00	0.13	69.00	69.11	69.00	11.20	0.00	0.16	20.00	1.00	0.00	3.00	2.99	42328.00	0.26	66.01	66.00
3	4	2	14900.00	3174.00	197.60	0	Spot (Block3, Row2, Column4)	76.20	76.00	8.14	0.00	0.11	69.00	68.19	69.00	11.37	0.01	0.17	29.00	2.00	0.00	7.00	7.20	84048.00	0.70	68.45	69.00
3	5	2	15230.00	3146.00	147.00	-50	Spot (Block3, Row2, Column5)	75.78	75.00	8.45	0.00	0.11	70.00	68.99	70.00	11.55	0.01	0.17	25.00	1.00	0.00	5.00	5.78	44636.00	0.59	76.91	76.00
3	6	2	15530.00	3148.00	147.00	-50	Spot (Block3, Row2, Column6)	73.48	74.00	7.32	0.00	0.10	73.00	71.58	73.00	11.66	0.01	0.16	5.00	0.00	0.00	1.00	0.48	43206.00	0.16	71.11	71.00
3	7	2	15831.00	3150.00	147.00	-50	Spot (Block3, Row2, Column7)	79.24	79.00	13.22	0.00	0.17	79.00	81.68	79.00	20.52	0.01	0.25	6.00	0.00	0.00	0.00	0.24	46596.00	-0.12	73.26	75.00
3	8	2	16131.00	3152.00	147.00	-50	Spot (Block3, Row2, Column8)	99.10	100.00	12.93	0.00	0.13	98.00	130.68	98.00	121.98	0.12	0.93	0.00	0.00	0.00	2.00	1.10	58468.00	-0.26	102.85	103.00
3	1	3	14027.00	3438.00	147.00	-50	Spot (Block3, Row3, Column1)	75.25	75.00	6.48	0.00	0.09	75.00	76.69	75.00	16.22	0.01	0.21	0.00	0.00	0.00	0.00	0.25	44471.00	-0.09	74.70	74.00
3	2	3	14249.00	3470.00	241.95	0	Spot (Block3, Row3, Column2)	92.59	93.00	15.71	0.00	0.17	76.00	77.38	76.00	16.16	0.01	0.21	50.00	18.00	0.00	17.00	16.59	156578.00	0.94	82.73	80.50
3	3	3	14644.00	3433.00	233.50	0	Spot (Block3, Row3, Column3)	82.79	81.00	13.06	0.01	0.16	70.00	69.53	70.00	14.20	0.00	0.20	39.00	12.00	0.00	11.00	12.79	130152.00	0.93	74.15	74.00
3	4	3	14928.00	3444.00	147.00	-50	Spot (Block3, Row3, Column4)	71.80	71.00	8.07	0.00	0.11	69.00	67.19	69.00	12.72	0.01	0.19	13.00	0.00	0.00	2.00	2.80	42290.00	0.36	67.53	69.00
3	5	3	15174.00	3436.00	138.75	0	Spot (Block3, Row3, Column5)	84.98	85.00	9.79	0.00	0.12	70.00	68.56	70.00	12.11	0.01	0.18	59.00	16.00	0.00	15.00	14.98	44192.00	1.36	75.15	75.00
3	6	3	15529.00	3448.00	147.00	-50	Spot (Block3, Row3, Column6)	75.06	75.00	8.15	0.00	0.11	71.00	70.64	71.00	10.67	0.00	0.15	20.00	1.00	0.00	4.00	4.06	44136.00	0.41	73.23	73.00
3	7	3	15829.00	3450.00	147.00	-50	Spot (Block3, Row3, Column7)	69.14	65.00	15.15	0.03	0.22	75.00	73.88	75.00	12.52	0.01	0.17	16.00	3.00	0.00	-10.00	-5.86	40721.00	-0.38	70.36	66.00
3	8	3	16129.00	3452.00	147.00	-50	Spot (Block3, Row3, Column8)	76.09	76.00	7.13	0.00	0.09	87.00	91.98	87.00	25.50	0.02	0.28	0.00	0.00	0.00	-11.00	-10.91	44741.00	-0.62	80.73	81.00
3	1	4	14031.00	3706.00	141.05	0	Spot (Block3, Row4, Column1)	89.11	89.00	7.29	0.00	0.08	72.00	71.80	72.00	11.42	0.00	0.16	73.00	24.00	0.00	17.00	17.11	48208.00	1.52	80.30	80.00
3	2	4	14326.00	3740.00	147.00	-50	Spot (Block3, Row4, Column2)	76.95	78.00	10.54	0.01	0.14	73.00	72.43	73.00	11.88	0.00	0.16	23.00	0.00	0.00	5.00	3.95	45090.00	0.38	75.24	75.00
3	3	4	14639.00	3728.00	184.35	0	Spot (Block3, Row4, Column3)	105.60	105.00	16.15	0.00	0.15	70.00	69.96	70.00	13.87	0.00	0.20	92.00	66.00	0.00	35.00	35.60	100950.00	2.57	79.88	80.00
3	4	4	14926.00	3744.00	147.00	-50	Spot (Block3, Row4, Column4)	65.36	67.00	9.39	0.01	0.14	69.00	68.38	69.00	12.08	0.00	0.18	2.00	0.00	0.00	-2.00	-3.64	38368.00	-0.25	63.90	65.00
3	5	4	15227.00	3746.00	147.00	-50	Spot (Block3, Row4, Column5)	71.83	73.00	11.69	0.01	0.16	69.00	68.28	69.00	10.53	0.00	0.15	25.00	5.00	0.00	4.00	2.83	42666.00	0.34	76.98	75.00
3	6	4	15548.00	3763.00	202.25	0	Spot (Block3, Row4, Column6)	83.64	83.00	9.36	0.00	0.11	69.00	68.20	69.00	10.19	0.01	0.15	65.00	24.00	0.00	14.00	14.64	96936.00	1.51	73.85	75.00
3	7	4	15827.00	3750.00	147.00	-50	Spot (Block3, Row4, Column7)	70.96	70.00	11.36	0.01	0.16	71.00	70.16	71.00	11.72	0.01	0.17	15.00	3.00	0.00	-1.00	-0.04	41794.00	0.07	69.39	68.00
3	8	4	16128.00	3752.00	147.00	-50	Spot (Block3, Row4, Column8)	90.10	91.00	11.34	0.00	0.13	81.00	82.99	81.00	17.86	0.01	0.22	23.00	0.00	0.00	10.00	9.10	53612.00	0.40	82.31	84.00
3	1	5	14024.00	4039.00	147.00	-50	Spot (Block3, Row5, Column1)	79.78	81.00	12.55	0.01	0.16	71.00	71.25	71.00	18.57	0.00	0.26	26.00	0.00	0.00	10.00	8.78	46990.00	0.46	78.93	81.00
3	2	5	14324.00	4041.00	147.00	-50	Spot (Block3, Row5, Column2)	71.33	72.00	14.32	0.00	0.20	74.00	73.83	74.00	11.14	0.00	0.15	14.00	3.00	0.00	-2.00	-2.67	41944.00	-0.22	80.95	79.00
3	3	5	14625.00	4043.00	147.00	-50	Spot (Block3, Row5, Column3)	72.02	72.00	7.41	0.00	0.10	72.00	71.37	72.00	9.85	0.00	0.14	10.00	0.00	0.00	0.00	0.02	42129.00	0.07	71.46	71.00
3	4	5	14925.00	4044.00	147.00	-50	Spot (Block3, Row5, Column4)	70.96	71.00	9.09	0.00	0.13	70.00	69.02	70.00	10.93	0.01	0.16	15.00	0.00	0.00	1.00	0.96	42081.00	0.18	72.47	73.50
3	5	5	15233.00	4046.00	162.50	0	Spot (Block3, Row5, Column5)	135.78	125.00	33.18	0.04	0.24	69.00	68.87	69.00	11.49	0.00	0.17	99.00	96.00	0.00	56.00	66.78	98845.00	5.82	89.71	89.00
3	6	5	15525.00	4048.00	147.00	-50	Spot (Block3, Row5, Column6)	71.15	71.00	9.95	0.00	0.14	68.00	67.89	68.00	10.50	0.00	0.15	23.00	2.00	0.00	3.00	3.15	41838.00	0.31	70.32	72.00
3	7	5	15809.00	4096.00	292.25	0	Spot (Block3, Row5, Column7)	74.77	74.00	10.37	0.00	0.14	70.00	69.25	70.00	11.68	0.00	0.17	24.00	4.00	0.00	4.00	4.77	187151.00	0.47	72.43	73.00
3	8	5	16126.00	4052.00	147.00	-50	Spot (Block3, Row5, Column8)	80.97	80.00	9.58	0.01	0.12	78.00	78.09	78.00	14.51	0.00	0.19	14.00	0.00	0.00	2.00	2.97	47936.00	0.20	80.31	80.00
3	1	6	14022.00	4339.00	147.00	-50	Spot (Block3, Row6, Column1)	70.71	73.00	11.99	0.01	0.17	71.00	70.85	71.00	11.42	0.00	0.16	13.00	0.00	0.00	2.00	-0.29	41575.00	-0.01	67.74	70.00
3	2	6	14323.00	4341.00	147.00	-50	Spot (Block3, Row6, Column2)	81.27	82.00	9.74	0.00	0.12	76.00	75.68	76.00	11.19	0.00	0.15	26.00	2.00	0.00	6.00	5.27	47869.00	0.50	78.50	79.00
3	3	6	14623.00	4343.00	147.00	-50	Spot (Block3, Row6, Column3)	84.10	84.00	10.38	0.00	0.12	74.00	73.62	74.00	10.58	0.00	0.14	46.00	12.00	0.00	10.00	10.10	49536.00	0.99	81.16	82.00
3	4	6	14946.00	4283.00	286.90	0	Spot (Block3, Row6, Column4)	75.47	76.00	9.89	0.00	0.13	70.00	69.43	70.00	10.94	0.00	0.16	30.00	3.00	0.00	6.00	5.47	181882.00	0.55	66.13	68.00
3	5	6	15222.00	4341.00	170.60	0	Spot (Block3, Row6, Column5)	115.41	108.00	28.91	0.03	0.25	71.00	70.38	71.00	11.18	0.00	0.16	94.00	82.00	0.00	37.00	44.41	93827.00	4.03	86.25	86.00
3	6	6	15524.00	4348.00	147.00	-50	Spot (Block3, Row6, Column6)	74.45	75.00	9.18	0.00	0.12	71.00	70.68	71.00	12.01	0.00	0.17	18.00	0.00	0.00	4.00	3.45	43928.00	0.31	74.96	74.00
3	7	6	15824.00	4350.00	147.00	-50	Spot (Block3, Row6, Column7)	78.18	76.00	11.66	0.01	0.15	69.00	67.77	69.00	11.77	0.01	0.17	33.00	13.00	0.00	7.00	9.18	46048.00	0.88	80.01	79.00
3	8	6	16106.00	4342.00	185.40	0	Spot (Block3, Row6, Column8)	81.58	82.00	10.27	0.00	0.13	72.00	71.75	72.00	12.29	0.00	0.17	39.00	6.00	0.00	10.00	9.58	78805.00	0.80	69.73	70.00
3	1	7	14021.00	4639.00	147.00	-50	Spot (Block3, Row7, Column1)	71.50	71.00	11.54	0.00	0.16	73.00	73.12	73.00	13.01	0.00	0.18	9.00	1.00	0.00	-2.00	-1.50	41968.00	-0.12	68.43	68.50
3	2	7	14321.00	4641.00	147.00	-50	Spot (Block3, Row7, Column2)	72.88	74.00	14.70	0.01	0.20	73.00	73.38	73.00	10.66	0.00	0.15	26.00	5.00	0.00	1.00	-0.12	42710.00	-0.05	77.31	75.00
3	3	7	14621.00	4643.00	147.00	-50	Spot (Block3, Row7, Column3)	66.32	67.00	9.69	0.00	0.15	72.00	72.05	72.00	10.80	0.00	0.15	3.00	0.00	0.00	-5.00	-5.68	39263.00	-0.53	71.54	73.00
3	4	7	14922.00	4645.00	147.00	-50	Spot (Block3, Row7, Column4)	77.58	78.00	10.66	0.00	0.14	72.00	70.69	72.00	11.21	0.01	0.16	26.00	7.00	0.00	6.00	5.58	45387.00	0.61	66.42	67.00
3	5	7	15222.00	4647.00	147.00	-50	Spot (Block3, Row7, Column5)	70.16	70.00	10.68	0.00	0.15	71.00	69.95	71.00	11.22	0.01	0.16	15.00	0.00	0.00	-1.00	-0.84	41817.00	0.02	74.21	75.00
3	6	7	15522.00	4649.00	147.00	-50	Spot (Block3, Row7, Column6)	78.13	77.00	12.10	0.01	0.15	71.00	70.53	71.00	11.97	0.00	0.17	36.00	9.00	0.00	6.00	7.13	46097.00	0.63	82.04	81.00
3	7	7	15822.00	4651.00	147.00	-50	Spot (Block3, Row7, Column7)	70.45	71.00	6.71	0.00	0.10	69.00	69.13	69.00	11.37	0.00	0.16	4.00	0.00	0.00	2.00	1.45	41637.00	0.12	69.58	69.00
3	8	7	16143.00	4650.00	221.10	0	Spot (Block3, Row7, Column8)	92.19	92.00	13.27	0.00	0.14	72.00	71.47	72.00	11.52	0.00	0.16	72.00	39.00	0.00	20.00	20.19	129156.00	1.80	77.04	77.00
3	1	8	14042.00	4918.00	120.25	0	Spot (Block3, Row8, Column1)	398.61	382.00	116.27	0.02	0.29	73.00	73.88	73.00	12.33	0.01	0.17	100.00	100.00	0.00	309.00	325.61	153067.00	26.33	178.45	171.00
3	2	8	14320.00	4941.00	147.00	-50	Spot (Block3, Row8, Column2)	71.15	70.00	8.33	0.01	0.12	74.00	74.64	74.00	10.48	0.00	0.14	6.00	0.00	0.00	-4.00	-2.85	42049.00	-0.33	72.81	72.00
3	3	8	14620.00	4943.00	147.00	-50	Spot (Block3, Row8, Column3)	73.69	72.00	9.45	0.01	0.13	74.00	73.60	74.00	10.78	0.00	0.15	14.00	1.00	0.00	-2.00	-0.31	43480.00	0.01	74.42	72.00
3	4	8	14920.00	4945.00	147.00	-50	Spot (Block3, Row8, Column4)	81.33	81.00	8.07	0.00	0.10	70.00	69.51	70.00	10.87	0.00	0.16	51.00	10.00	0.00	11.00	11.33	47985.00	1.09	76.55	76.00
3	5	8	15220.00	4947.00	147.00	-50	Spot (Block3, Row8, Column5)	69.52	70.00	12.84	0.00	0.18	68.00	67.59	68.00	10.42	0.00	0.15	26.00	6.00	0.00	2.00	1.52	40949.00	0.19	68.36	66.00
3	6	8	15519.00	5037.00	204.00	0	Spot (Block3, Row8, Column6)	78.97	81.00	11.00	0.01	0.14	68.00	67.68	68.00	10.56	0.00	0.16	56.00	16.00	0.00	13.00	10.97	92715.00	1.07	68.23	68.00
3	7	8	15821.00	4951.00	147.00	-50	Spot (Block3, Row8, Column7)	70.61	70.00	11.19	0.00	0.16	69.00	68.37	69.00	10.83	0.00	0.16	23.00	2.00	0.00	1.00	1.61	41446.00	0.21	65.90	68.00
3	8	8	16114.00	4942.00	164.70	0	Spot (Block3, Row8, Column8)	184.69	185.00	47.55	0.00	0.26	72.00	71.38	72.00	11.19	0.00	0.16	100.00	99.00	0.00	113.00	112.69	138888.00	10.12	102.78	100.00
4	1	1	18541.00	2851.00	154.95	0	Spot (Block4, Row1, Column1)	32619.52	30244.00	16007.76	0.03	0.49	406.00	440.64	406.00	125.15	0.04	0.28	100.00	100.00	2.87	29838.00	32213.52	21561520.00	257.13	6362.53	4565.00
4	2	1	18845.00	2867.00	164.70	0	Spot (Block4, Row1, Column2)	654.53	625.00	148.78	0.02	0.23	400.00	419.05	400.00	94.62	0.02	0.23	88.00	58.00	0.00	225.00	254.53	494824.00	2.49	464.53	452.00
4	3	1	19147.00	2857.00	226.75	0	Spot (Block4, Row1, Column3)	471.47	476.00	70.72	0.00	0.15	396.00	399.19	396.00	52.48	0.00	0.13	60.00	22.00	0.00	80.00	75.47	695895.00	1.38	425.86	405.00
4	4	1	19436.00	2862.00	183.50	0	Spot (Block4, Row1, Column4)	577.88	553.00	122.47	0.02	0.21	398.00	402.95	398.00	48.89	0.01	0.12	85.00	77.00	0.00	155.00	179.88	544366.00	3.58	438.15	419.00
4	5	1	19734.00	2859.00	153.05	0	Spot (Block4, Row1, Column5)	691.35	684.00	129.42	0.00	0.19	401.00	408.96	401.00	43.69	0.01	0.11	99.00	97.00	0.00	283.00	290.35	447998.00	6.46	503.14	485.00
4	6	1	20032.00	2857.00	161.70	0	Spot (Block4, Row1, Column6)	715.00	694.50	177.85	0.01	0.25	402.00	413.02	402.00	43.66	0.01	0.11	98.00	96.00	0.00	292.50	313.00	519092.00	6.92	502.25	496.50
4	7	1	20345.00	2848.00	123.05	0	Spot (Block4, Row1, Column7)	1674.81	920.50	4156.27	0.26	2.48	415.00	449.87	415.00	172.14	0.04	0.38	91.00	72.00	0.00	505.50	1259.81	669926.00	7.12	679.91	596.00
4	8	1	20635.00	2869.00	149.65	0	Spot (Block4, Row1, Column8)	59109.00	65535.00	10299.62	0.04	0.17	477.00	503.36	477.00	224.19	0.02	0.45	100.00	100.00	64.10	65058.00	58632.00	36056788.00	261.41	13361.43	9945.00
4	1	2	18537.00	3153.00	147.00	-50	Spot (Block4, Row2, Column1)	462.37	446.00	85.69	0.02	0.19	405.00	430.56	405.00	89.36	0.03	0.21	28.00	10.00	0.00	41.00	57.37	275571.00	0.36	453.94	436.00
4	2	2	18839.00	3167.00	138.05	0	Spot (Block4, Row2, Column2)	557.62	515.00	82.65	0.03	0.15	402.00	418.08	402.00	52.33	0.02	0.13	96.00	55.00	0.00	113.00	155.62	287173.00	2.67	491.01	488.50
4	3	2	19128.00	3156.00	150.35	0	Spot (Block4, Row2, Column3)	492.44	496.00	48.75	0.00	0.10	400.00	412.51	400.00	50.46	0.01	0.12	80.00	43.00	0.00	96.00	92.44	306296.00	1.58	428.85	411.00
4	4	2	19435.00	3160.00	199.70	0	Spot (Block4, Row2, Column4)	498.99	495.00	61.73	0.00	0.12	403.00	415.93	403.00	50.99	0.01	0.12	79.00	33.00	0.00	92.00	95.99	559864.00	1.63	433.27	417.00
4	5	2	19736.00	3158.00	196.80	0	Spot (Block4, Row2, Column5)	832.80	805.50	179.49	0.01	0.22	405.00	416.30	405.00	46.95	0.01	0.11	99.00	99.00	0.00	400.50	427.80	911084.00	8.87	537.81	522.00
4	6	2	20013.00	3153.00	181.95	0	Spot (Block4, Row2, Column6)	507.55	495.00	58.32	0.01	0.11	406.00	422.94	406.00	59.60	0.02	0.14	85.00	25.00	0.00	89.00	101.55	470502.00	1.42	440.79	420.50
4	7	2	20350.00	3145.00	205.85	0	Spot (Block4, Row2, Column7)	484.32	497.00	47.75	0.01	0.10	406.00	422.35	406.00	49.61	0.02	0.12	73.00	37.00	0.00	91.00	78.32	584094.00	1.25	445.74	447.50
4	8	2	20638.00	3180.00	244.40	0	Spot (Block4, Row2, Column8)	477.41	487.00	40.96	0.01	0.09	439.00	469.12	439.00	143.75	0.03	0.31	0.00	0.00	0.00	48.00	38.41	825434.00	0.06	453.56	458.50
4	1	3	18541.00	3450.00	159.00	0	Spot (Block4, Row3, Column1)	717.50	687.00	191.73	0.02	0.27	401.00	415.60	401.00	53.39	0.02	0.13	99.00	92.00	0.00	286.00	316.50	500818.00	5.65	497.54	499.00
4	2	3	18839.00	3450.00	166.95	0	Spot (Block4, Row3, Column2)	479.78	490.50	70.78	0.01	0.15	402.00	416.46	402.00	53.12	0.02	0.13	64.00	23.00	0.00	88.50	77.78	370387.00	1.19	442.32	426.00
4	3	3	19143.00	3462.00	170.90	0	Spot (Block4, Row3, Column3)	629.88	590.00	178.47	0.03	0.28	407.00	426.09	407.00	53.53	0.02	0.13	98.00	79.00	0.00	183.00	222.88	511463.00	3.81	500.31	496.00
4	4	3	19436.00	3461.00	154.30	0	Spot (Block4, Row3, Column4)	949.61	894.00	258.27	0.03	0.27	407.00	425.06	407.00	52.68	0.02	0.12	100.00	99.00	0.00	487.00	542.61	621993.00	9.96	547.71	531.50
4	5	3	19743.00	3445.00	174.20	0	Spot (Block4, Row3, Column5)	559.54	529.00	111.24	0.02	0.20	408.00	428.50	408.00	62.73	0.02	0.15	88.00	48.00	0.00	121.00	151.54	473929.00	2.09	471.33	481.00
4	6	3	20037.00	3459.00	183.35	0	Spot (Block4, Row3, Column6)	2476.35	2251.50	1185.11	0.04	0.48	414.00	442.50	414.00	76.37	0.03	0.17	100.00	100.00	0.00	1837.50	2062.35	2327767.00	26.63	934.56	912.50
4	7	3	20352.00	3470.00	172.05	0	Spot (Block4, Row3, Column7)	574.10	572.00	98.44	0.00	0.17	412.00	435.24	412.00	66.29	0.02	0.15	86.00	54.00	0.00	160.00	162.10	475354.00	2.09	472.71	478.00
4	8	3	20633.00	3471.00	153.85	0	Spot (Block4, Row3, Column8)	1589.36	1571.50	531.38	0.00	0.33	420.00	438.55	420.00	49.10	0.02	0.11	100.00	99.00	0.00	1151.50	1169.36	1033086.00	23.44	759.22	693.00
4	1	4	18533.00	3757.00	162.25	0	Spot (Block4, Row4, Column1)	863.86	815.00	246.14	0.03	0.28	404.00	424.46	404.00	58.82	0.02	0.14	99.00	96.00	0.00	411.00	459.86	627165.00	7.47	541.42	502.00
4	2	4	18830.00	3756.00	189.30	0	Spot (Block4, Row4, Column2)	630.43	613.00	119.55	0.01	0.19	407.00	427.57	407.00	60.50	0.02	0.14	95.00	72.00	0.00	206.00	223.43	637369.00	3.35	482.12	492.00
4	3	4	19135.00	3760.00	147.95	0	Spot (Block4, Row4, Column3)	2922.05	2746.00	1116.81	0.03	0.38	418.00	441.56	418.00	58.66	0.02	0.13	100.00	100.00	0.00	2328.00	2504.05	1732773.00	42.29	1080.46	928.00
4	4	4	19431.00	3759.00	192.60	0	Spot (Block4, Row4, Column4)	508.20	497.00	65.48	0.01	0.13	417.00	440.79	417.00	55.48	0.02	0.13	79.00	25.00	0.00	80.00	91.20	533610.00	1.22	476.80	486.00
4	5	4	19721.00	3752.00	148.35	0	Spot (Block4, Row4, Column5)	557.62	520.00	99.11	0.03	0.18	409.00	429.27	409.00	52.38	0.02	0.12	93.00	53.00	0.00	111.00	148.62	336245.00	2.45	480.88	493.00
4	6	4	20036.00	3762.00	191.40	0	Spot (Block4, Row4, Column6)	866.31	882.00	147.45	0.01	0.17	413.00	435.92	413.00	62.95	0.02	0.14	100.00	99.00	0.00	469.00	453.31	894899.00	6.84	587.34	580.00
4	7	4	20335.00	3763.00	157.35	0	Spot (Block4, Row4, Column7)	692.26	690.50	104.36	0.00	0.15	418.00	443.40	418.00	88.90	0.03	0.20	98.00	82.00	0.00	272.50	274.26	473507.00	2.80	520.69	507.00
4	8	4	20652.00	3787.00	169.45	0	Spot (Block4, Row4, Column8)	523.45	505.00	56.15	0.02	0.11	427.00	445.44	427.00	55.01	0.02	0.12	84.00	28.00	0.00	78.00	96.45	419810.00	1.42	477.64	485.00
4	1	5	18537.00	4054.00	153.00	0	Spot (Block4, Row5, Column1)	957.46	933.50	207.15	0.01	0.22	418.00	446.13	418.00	71.98	0.03	0.16	100.00	99.00	0.00	515.50	539.46	612774.00	7.10	588.36	582.50
4	2	5	18831.00	4050.00	155.20	0	Spot (Block4, Row5, Column2)	1791.17	1813.00	550.96	0.01	0.31	426.00	454.58	426.00	81.93	0.03	0.18	100.00	100.00	0.00	1387.00	1365.17	1183961.00	16.31	773.01	730.00
4	3	5	19135.00	4056.00	157.40	0	Spot (Block4, Row5, Column3)	1270.90	1191.50	368.36	0.03	0.29	439.00	455.04	439.00	65.73	0.02	0.14	100.00	99.00	0.00	752.50	831.90	864213.00	12.41	664.59	656.00
4	4	5	19428.00	4061.00	151.15	0	Spot (Block4, Row5, Column4)	845.98	798.00	192.77	0.03	0.23	424.00	447.00	424.00	58.06	0.02	0.13	100.00	98.00	0.00	374.00	421.98	528737.00	6.87	577.18	533.50
4	5	5	19736.00	4060.00	146.45	0	Spot (Block4, Row5, Column5)	2396.63	2334.00	885.72	0.01	0.37	415.00	436.68	415.00	53.23	0.02	0.12	100.00	100.00	0.00	1919.00	1981.63	1402028.00	36.82	965.58	888.00
4	6	5	20035.00	4062.00	208.55	0	Spot (Block4, Row5, Column6)	521.45	502.00	72.81	0.02	0.14	414.00	441.78	414.00	87.00	0.03	0.20	52.00	22.00	0.00	88.00	107.45	646597.00	0.92	451.69	451.00
4	7	5	20336.00	4061.00	174.00	0	Spot (Block4, Row5, Column7)	5570.28	5289.00	2621.80	0.02	0.47	424.00	460.70	424.00	116.47	0.04	0.25	100.00	100.00	0.00	4865.00	5146.28	4695746.00	43.87	1492.72	1488.00
4	8	5	20638.00	4070.00	148.65	0	Spot (Block4, Row5, Column8)	948.51	915.00	213.73	0.02	0.23	431.00	457.23	431.00	88.16	0.03	0.19	100.00	98.00	0.00	484.00	517.51	573848.00	5.57	586.26	577.00
4	1	6	18531.00	4357.00	186.75	0	Spot (Block4, Row6, Column1)	2273.28	2093.50	1100.00	0.04	0.48	415.00	453.49	415.00	90.44	0.04	0.20	100.00	100.00	0.00	1678.50	1858.28	2232364.00	20.12	892.51	904.00
4	2	6	18836.00	4356.00	184.20	0	Spot (Block4, Row6, Column2)	2815.87	2765.00	1057.44	0.01	0.38	430.00	465.08	430.00	97.17	0.03	0.21	100.00	100.00	0.00	2335.00	2385.87	2689157.00	24.19	1090.66	1084.00
4	3	6	19130.00	4352.00	153.70	0	Spot (Block4, Row6, Column3)	1044.00	974.50	338.83	0.03	0.32	425.00	455.98	425.00	79.65	0.03	0.17	100.00	99.00	0.00	549.50	619.00	672334.00	7.38	590.68	587.50
4	4	6	19440.00	4356.00	184.00	0	Spot (Block4, Row6, Column4)	538.24	504.00	87.22	0.03	0.16	415.00	440.14	415.00	56.28	0.03	0.13	85.00	40.00	0.00	89.00	123.24	512402.00	1.74	474.14	478.00
4	5	6	19732.00	4357.00	146.25	0	Spot (Block4, Row6, Column5)	1770.98	1737.50	577.48	0.01	0.33	411.00	431.54	411.00	52.59	0.02	0.12	100.00	100.00	0.00	1326.50	1359.98	1037792.00	25.47	783.95	706.50
4	6	6	20029.00	4350.00	201.65	0	Spot (Block4, Row6, Column6)	502.03	500.00	63.87	0.00	0.13	408.00	433.48	408.00	75.82	0.03	0.17	74.00	16.00	0.00	92.00	94.03	580348.00	0.90	444.94	426.00
4	7	6	20328.00	4368.00	167.00	0	Spot (Block4, Row6, Column7)	657.70	676.00	104.64	0.01	0.16	413.00	438.98	413.00	83.81	0.03	0.19	94.00	75.00	0.00	263.00	244.70	508400.00	2.61	504.09	497.00
4	8	6	20643.00	4375.00	173.05	0	Spot (Block4, Row6, Column8)	679.31	675.00	121.06	0.00	0.18	427.00	449.21	427.00	70.76	0.02	0.16	96.00	84.00	0.00	248.00	252.31	567907.00	3.25	503.79	501.00
4	1	7	18539.00	4651.00	155.65	0	Spot (Block4, Row7, Column1)	772.68	730.00	168.07	0.02	0.22	408.00	436.35	408.00	71.91	0.03	0.16	99.00	94.00	0.00	322.00	364.68	516925.00	4.68	534.93	501.00
4	2	7	18811.00	4653.00	154.25	0	Spot (Block4, Row7, Column2)	521.51	501.00	84.62	0.02	0.16	410.00	437.77	410.00	72.40	0.03	0.17	68.00	37.00	0.00	91.00	111.51	341588.00	1.16	475.84	482.00
4	3	7	19127.00	4679.00	200.90	0	Spot (Block4, Row7, Column3)	504.90	498.00	78.70	0.01	0.16	410.00	433.88	410.00	54.74	0.02	0.13	75.00	26.00	0.00	88.00	94.90	578113.00	1.30	468.64	486.50
4	4	7	19418.00	4646.00	223.70	0	Spot (Block4, Row7, Column4)	507.31	493.00	81.37	0.01	0.16	412.00	436.55	412.00	57.61	0.03	0.13	72.00	28.00	0.00	81.00	95.31	727987.00	1.23	438.56	412.50
4	5	7	19732.00	4659.00	206.85	0	Spot (Block4, Row7, Column5)	527.31	502.00	71.56	0.02	0.14	416.00	444.38	416.00	77.86	0.03	0.18	66.00	29.00	0.00	86.00	111.31	642792.00	1.07	464.30	474.50
4	6	7	20029.00	4664.00	168.80	0	Spot (Block4, Row7, Column6)	3763.40	3807.00	1300.95	0.01	0.35	417.00	463.08	417.00	112.97	0.05	0.24	100.00	100.00	0.00	3390.00	3346.40	2976851.00	29.22	1149.70	1093.00
4	7	7	20319.00	4667.00	187.10	0	Spot (Block4, Row7, Column7)	651.24	597.00	161.69	0.04	0.25	415.00	443.02	415.00	81.64	0.03	0.18	90.00	60.00	0.00	182.00	236.24	642772.00	2.55	484.29	489.00
4	8	7	20634.00	4676.00	204.70	0	Spot (Block4, Row7, Column8)	1953.75	1387.00	1533.98	0.15	0.79	435.00	453.23	435.00	72.21	0.02	0.16	99.00	97.00	0.00	952.00	1518.75	2324961.00	20.78	857.01	686.00
4	1	8	18541.00	4944.00	124.55	0	Spot (Block4, Row8, Column1)	1044.66	1048.00	257.94	0.00	0.25	412.00	438.42	412.00	60.67	0.03	0.14	100.00	100.00	0.00	636.00	632.66	431443.00	9.99	618.85	577.00
4	2	8	18841.00	4955.00	192.20	0	Spot (Block4, Row8, Column2)	511.86	496.00	88.94	0.01	0.17	411.00	433.60	411.00	55.93	0.02	0.13	75.00	29.00	0.00	85.00	100.86	533870.00	1.40	461.64	465.50
4	3	8	19126.00	4951.00	157.00	0	Spot (Block4, Row8, Column3)	673.40	661.00	129.45	0.01	0.19	413.00	437.70	413.00	58.27	0.03	0.13	99.00	88.00	0.00	248.00	260.40	457241.00	4.05	502.25	501.50
4	4	8	19430.00	4960.00	148.40	0	Spot (Block4, Row8, Column4)	3266.34	3308.00	1201.29	0.01	0.37	415.00	441.44	415.00	62.72	0.03	0.14	100.00	100.00	0.00	2893.00	2851.34	1950006.00	45.04	1229.52	1162.00
4	5	8	19719.00	4958.00	188.30	0	Spot (Block4, Row8, Column5)	500.50	501.00	62.76	0.00	0.13	418.00	448.05	418.00	74.23	0.03	0.17	64.00	16.00	0.00	83.00	82.50	500499.00	0.71	483.74	499.00
4	6	8	20032.00	4962.00	173.30	0	Spot (Block4, Row8, Column6)	4047.96	3374.00	2290.00	0.08	0.57	420.00	462.34	420.00	106.84	0.04	0.23	100.00	100.00	0.00	2954.00	3627.96	3363857.00	33.56	1133.87	1099.00
4	7	8	20328.00	4970.00	186.70	0	Spot (Block4, Row8, Column7)	546.62	529.00	91.39	0.01	0.17	421.00	446.91	421.00	71.99	0.03	0.16	74.00	45.00	0.00	108.00	125.62	536783.00	1.39	460.57	466.00
4	8	8	20621.00	4970.00	147.65	0	Spot (Block4, Row8, Column8)	1196.68	1175.00	264.91	0.01	0.22	473.00	459.48	473.00	50.45	0.01	0.11	100.00	100.00	0.00	702.00	723.68	710825.00	14.61	672.06	614.00
5	1	1	5007.00	7271.00	153.70	0	Spot (Block5, Row1, Column1)	28008.95	25713.00	14611.74	0.04	0.52	780.00	786.57	780.00	135.71	0.00	0.17	100.00	100.00	0.46	24933.00	27228.95	18093784.00	200.59	6475.51	4867.00
5	2	1	5304.00	7278.00	149.90	0	Spot (Block5, Row1, Column2)	2701.14	2560.00	1048.12	0.02	0.39	767.00	769.95	767.00	119.38	0.00	0.16	100.00	100.00	0.00	1793.00	1934.14	1669306.00	16.18	1235.50	1149.50
5	3	1	5616.00	7276.00	176.80	0	Spot (Block5, Row1, Column3)	1368.80	1254.00	463.33	0.04	0.34	726.00	747.29	726.00	87.97	0.01	0.12	92.00	85.00	0.00	528.00	642.80	1199073.00	7.07	935.86	811.00
5	4	1	5907.00	7274.00	151.75	0	Spot (Block5, Row1, Column4)	2308.35	2182.00	824.44	0.02	0.36	722.00	749.50	722.00	100.86	0.02	0.13	100.00	100.00	0.00	1460.00	1586.35	1461188.00	15.46	1096.43	1062.50
5	5	1	6209.00	7283.00	153.05	0	Spot (Block5, Row1, Column5)	2612.49	2236.00	1240.19	0.07	0.47	727.00	763.10	727.00	145.79	0.02	0.19	100.00	99.00	0.00	1509.00	1885.49	1682441.00	12.69	1122.27	1091.50
5	6	1	6501.00	7277.00	147.60	0	Spot (Block5, Row1, Column6)	2515.70	2332.00	961.52	0.03	0.38	783.00	789.04	783.00	149.15	0.00	0.19	100.00	99.00	0.00	1549.00	1732.70	1494327.00	11.58	1273.14	1168.50
5	7	1	6813.00	7278.00	117.10	0	Spot (Block5, Row1, Column7)	5254.75	5085.00	1689.17	0.01	0.32	789.00	823.81	789.00	228.83	0.02	0.28	100.00	100.00	0.00	4296.00	4465.75	1886457.00	19.36	2040.54	1790.50
5	8	1	7102.00	7290.00	149.20	0	Spot (Block5, Row1, Column8)	56665.40	65535.00	12629.09	0.06	0.22	853.00	908.46	853.00	305.92	0.03	0.34	100.00	100.00	58.59	64682.00	55812.40	34622832.00	182.26	13779.66	10615.00
5	1	2	5017.00	7575.00	223.80	0	Spot (Block5, Row2, Column1)	868.19	882.00	91.51	0.01	0.11	732.00	764.34	732.00	120.67	0.02	0.16	56.00	13.00	0.00	150.00	136.19	1243246.00	0.86	802.31	800.00
5	2	2	5303.00	7582.00	124.70	0	Spot (Block5, Row2, Column2)	1871.98	1855.00	377.09	0.00	0.20	717.00	746.67	717.00	88.87	0.02	0.12	100.00	100.00	0.00	1138.00	1154.98	773129.00	12.66	1109.53	1072.50
5	3	2	5605.00	7570.00	198.15	0	Spot (Block5, Row2, Column3)	870.45	877.00	97.84	0.00	0.11	708.00	734.27	708.00	97.43	0.02	0.13	66.00	34.00	0.00	169.00	162.45	965324.00	1.40	782.27	783.00
5	4	2	5909.00	7580.00	163.90	0	Spot (Block5, Row2, Column4)	1551.83	1513.00	326.84	0.01	0.21	706.00	732.77	706.00	91.31	0.02	0.12	100.00	99.00	0.00	807.00	845.83	1162317.00	8.97	973.88	948.00
5	5	2	6213.00	7580.00	167.70	0	Spot (Block5, Row2, Column5)	1924.43	1845.50	497.88	0.02	0.26	726.00	761.65	726.00	146.59	0.02	0.19	100.00	99.00	0.00	1119.50	1198.43	1501054.00	7.93	1077.02	1085.50
5	6	2	6505.00	7579.00	190.10	0	Spot (Block5, Row2, Column6)	992.85	950.00	191.54	0.02	0.19	781.00	801.75	781.00	212.03	0.01	0.26	41.00	13.00	0.00	169.00	211.85	1011712.00	0.90	831.08	809.00
5	7	2	6803.00	7577.00	166.20	0	Spot (Block5, Row2, Column7)	1265.59	1226.00	269.16	0.01	0.21	779.00	779.25	779.00	110.45	0.00	0.14	96.00	83.00	0.00	447.00	486.59	971975.00	4.40	908.77	905.00
5	8	2	7106.00	7587.00	147.00	-50	Spot (Block5, Row2, Column8)	947.78	897.00	153.54	0.02	0.16	805.00	872.94	805.00	250.42	0.04	0.29	22.00	1.00	0.00	92.00	142.78	560138.00	0.30	938.71	894.00
5	1	3	5003.00	7880.00	150.70	0	Spot (Block5, Row3, Column1)	2065.43	1930.00	791.41	0.03	0.38	712.00	738.98	712.00	76.93	0.02	0.10	100.00	99.00	0.00	1218.00	1353.43	1274369.00	17.24	1041.73	993.00
5	2	3	5302.00	7885.00	233.25	0	Spot (Block5, Row3, Column2)	836.76	811.00	99.15	0.01	0.12	714.00	741.11	714.00	92.17	0.02	0.12	52.00	30.00	0.00	97.00	122.76	1308695.00	1.04	754.45	723.00
5	3	3	5616.00	7896.00	148.45	0	Spot (Block5, Row3, Column3)	2522.75	1301.00	5244.48	0.29	2.08	714.00	744.08	714.00	104.09	0.02	0.14	97.00	88.00	0.00	587.00	1808.75	1523739.00	17.09	1241.61	890.00
5	4	3	5903.00	7881.00	147.55	0	Spot (Block5, Row3, Column4)	2172.36	2035.50	790.11	0.03	0.36	710.00	740.35	710.00	91.45	0.02	0.12	100.00	100.00	0.00	1325.50	1462.36	1299072.00	15.66	1073.59	1032.50
5	5	3	6208.00	7895.00	148.20	0	Spot (Block5, Row3, Column5)	1737.88	1192.00	2795.82	0.16	1.61	720.00	776.01	720.00	186.66	0.03	0.24	90.00	56.00	0.00	472.00	1017.88	1042729.00	5.15	1015.56	906.00
5	6	3	6503.00	7883.00	201.45	0	Spot (Block5, Row3, Column6)	10305.90	8654.00	6171.86	0.08	0.60	791.00	835.47	791.00	260.07	0.02	0.31	100.00	100.00	0.00	7863.00	9514.90	11841482.00	36.41	3115.70	3089.00
5	7	3	6809.00	7883.00	148.90	0	Spot (Block5, Row3, Column7)	2020.62	1970.50	767.72	0.01	0.38	789.00	816.74	789.00	192.99	0.02	0.24	99.00	84.00	0.00	1181.50	1231.62	1224497.00	6.24	1100.17	1071.00
5	8	3	7102.00	7892.00	156.95	0	Spot (Block5, Row3, Column8)	1963.26	1980.50	458.71	0.00	0.23	792.00	813.29	792.00	127.64	0.01	0.16	100.00	100.00	0.00	1188.50	1171.26	1342871.00	9.01	1179.60	1171.50
5	1	4	4994.00	8168.00	148.00	0	Spot (Block5, Row4, Column1)	2179.75	2034.00	738.74	0.03	0.34	715.00	743.23	715.00	80.56	0.02	0.11	100.00	100.00	0.00	1319.00	1464.75	1296950.00	17.83	1108.19	1048.50
5	2	4	5305.00	8180.00	209.95	0	Spot (Block5, Row4, Column2)	1154.66	1111.50	214.97	0.02	0.19	717.00	744.55	717.00	90.05	0.02	0.12	98.00	90.00	0.00	394.50	437.66	1445633.00	4.55	893.25	888.00
5	3	4	5608.00	8178.00	145.00	0	Spot (Block5, Row4, Column3)	10620.21	10042.00	5573.04	0.02	0.52	721.00	753.66	721.00	103.21	0.02	0.14	100.00	100.00	0.00	9321.00	9899.21	6085382.00	95.59	2960.73	2344.00
5	4	4	5894.00	8173.00	168.50	0	Spot (Block5, Row4, Column4)	868.01	872.00	103.34	0.00	0.12	713.00	747.60	713.00	98.11	0.02	0.13	61.00	24.00	0.00	159.00	155.01	683126.00	1.23	827.28	802.50
5	5	4	6179.00	8201.00	130.75	0	Spot (Block5, Row4, Column5)	1736.14	1009.00	2339.28	0.24	1.35	716.00	754.59	716.00	109.32	0.02	0.14	76.00	59.00	0.00	293.00	1020.14	793414.00	8.98	939.25	849.50
5	6	4	6504.00	8181.00	171.00	0	Spot (Block5, Row4, Column6)	2226.69	2190.00	552.17	0.01	0.25	776.00	795.27	776.00	193.22	0.01	0.24	99.00	99.00	0.00	1414.00	1450.69	1819208.00	7.41	1146.79	1106.00
5	7	4	6799.00	8186.00	157.80	0	Spot (Block5, Row4, Column7)	1584.06	1402.00	591.94	0.05	0.37	789.00	796.44	789.00	114.73	0.00	0.14	97.00	87.00	0.00	613.00	795.06	1088249.00	6.87	964.12	948.50
5	8	4	7100.00	8202.00	157.30	0	Spot (Block5, Row4, Column8)	1220.05	1189.00	272.10	0.01	0.22	790.00	808.96	790.00	123.82	0.01	0.15	86.00	69.00	0.00	399.00	430.05	835735.00	3.32	917.43	899.00
5	1	5	5006.00	8475.00	141.65	0	Spot (Block5, Row5, Column1)	6378.36	5780.50	3021.99	0.04	0.47	728.00	769.99	728.00	169.89	0.02	0.22	100.00	100.00	0.00	5052.50	5650.36	3469829.00	33.01	2131.54	1766.00
5	2	5	5299.00	8470.00	160.55	0	Spot (Block5, Row5, Column2)	1815.45	1795.00	405.90	0.00	0.22	725.00	752.30	725.00	95.43	0.02	0.13	100.00	99.00	0.00	1070.00	1090.45	1292600.00	11.14	1053.30	1045.00
5	3	5	5602.00	8475.00	159.85	0	Spot (Block5, Row5, Column3)	2441.27	2345.00	843.94	0.02	0.35	722.00	754.91	722.00	105.30	0.02	0.14	100.00	100.00	0.00	1623.00	1719.27	1716216.00	16.02	1154.56	1151.00
5	4	5	5901.00	8477.00	168.50	0	Spot (Block5, Row5, Column4)	1199.73	1106.00	291.74	0.04	0.24	713.00	746.69	713.00	101.13	0.02	0.14	98.00	92.00	0.00	393.00	486.73	954982.00	4.48	854.99	844.00
5	5	5	6204.00	8481.00	144.00	0	Spot (Block5, Row5, Column5)	15516.91	14714.00	8543.55	0.02	0.55	725.00	763.33	725.00	118.63	0.02	0.16	100.00	100.00	0.00	13989.00	14791.91	8798087.00	124.37	3685.77	2854.50
5	6	5	6497.00	8486.00	181.40	0	Spot (Block5, Row5, Column6)	984.17	970.00	157.97	0.01	0.16	718.00	762.79	718.00	114.84	0.03	0.15	86.00	53.00	0.00	252.00	266.17	907404.00	1.93	866.49	856.50
5	7	5	6802.00	8486.00	187.55	0	Spot (Block5, Row5, Column7)	2966.54	2816.00	1145.45	0.02	0.39	776.00	783.17	776.00	126.65	0.00	0.16	100.00	100.00	0.00	2040.00	2190.54	2933908.00	17.24	1375.57	1359.00
5	8	5	7102.00	8490.00	148.45	0	Spot (Block5, Row5, Column8)	3135.13	2796.00	1595.65	0.05	0.51	795.00	817.67	795.00	129.59	0.01	0.16	100.00	100.00	0.00	2001.00	2340.13	1887351.00	17.88	1327.19	1259.50
5	1	6	4997.00	8774.00	201.25	0	Spot (Block5, Row6, Column1)	8543.10	7274.00	5353.59	0.07	0.63	783.00	839.21	783.00	317.58	0.03	0.38	100.00	100.00	0.00	6491.00	7760.10	9824567.00	24.26	2733.48	2700.00
5	2	6	5300.00	8776.00	199.95	0	Spot (Block5, Row6, Column2)	1973.24	1918.00	550.50	0.01	0.28	776.00	796.00	776.00	193.77	0.01	0.24	100.00	95.00	0.00	1142.00	1197.24	2239626.00	6.08	1155.39	1104.00
5	3	6	5596.00	8774.00	145.65	0	Spot (Block5, Row6, Column3)	4363.17	3932.50	2069.75	0.05	0.47	712.00	749.82	712.00	106.23	0.02	0.14	100.00	100.00	0.00	3220.50	3651.17	2521911.00	34.01	1562.28	1367.00
5	4	6	5909.00	8792.00	185.05	0	Spot (Block5, Row6, Column4)	912.52	900.00	150.86	0.01	0.17	709.00	741.36	709.00	104.21	0.02	0.14	64.00	43.00	0.00	191.00	203.52	878757.00	1.64	784.09	784.00
5	5	6	6201.00	8783.00	141.60	0	Spot (Block5, Row6, Column5)	14373.13	13696.00	7512.58	0.02	0.52	723.00	761.98	723.00	118.69	0.02	0.16	100.00	100.00	0.00	12973.00	13650.13	7775865.00	114.68	4101.67	3510.00
5	6	6	6501.00	8787.00	236.75	0	Spot (Block5, Row6, Column6)	907.11	867.00	190.29	0.02	0.21	757.00	771.39	757.00	118.43	0.01	0.15	48.00	24.00	0.00	110.00	150.11	1464979.00	1.15	784.09	788.00
5	7	6	6800.00	8783.00	147.95	0	Spot (Block5, Row6, Column7)	3099.96	2887.00	1343.61	0.03	0.43	782.00	792.01	782.00	130.30	0.01	0.16	100.00	100.00	0.00	2105.00	2317.96	1850674.00	17.71	1361.91	1231.00
5	8	6	7104.00	8795.00	148.50	0	Spot (Block5, Row6, Column8)	3618.50	3269.00	1662.36	0.04	0.46	795.00	820.40	795.00	128.73	0.01	0.16	100.00	99.00	0.00	2474.00	2823.50	2174716.00	21.74	1514.45	1354.00
5	1	7	4996.00	9073.00	188.55	0	Spot (Block5, Row7, Column1)	1370.54	1317.50	361.81	0.02	0.26	754.00	794.25	754.00	271.13	0.02	0.34	86.00	53.00	0.00	563.50	616.54	1378762.00	2.13	995.98	992.00
5	2	7	5291.00	9059.00	206.65	0	Spot (Block5, Row7, Column2)	820.27	794.00	107.50	0.01	0.13	745.00	767.95	745.00	114.85	0.01	0.15	34.00	10.00	0.00	49.00	75.27	995812.00	0.46	793.00	786.00
5	3	7	5569.00	9084.00	192.15	0	Spot (Block5, Row7, Column3)	845.18	814.00	82.48	0.02	0.10	714.00	745.54	714.00	91.68	0.02	0.12	57.00	26.00	0.00	100.00	131.18	881519.00	1.09	780.08	775.50
5	4	7	5897.00	9073.00	254.75	0	Spot (Block5, Row7, Column4)	814.65	795.00	94.12	0.01	0.12	709.00	741.23	709.00	91.78	0.02	0.12	44.00	24.00	0.00	86.00	105.65	1528279.00	0.80	753.86	719.00
5	5	7	6200.00	9083.00	190.30	0	Spot (Block5, Row7, Column5)	1243.57	1208.00	299.21	0.01	0.24	733.00	765.26	733.00	119.29	0.02	0.16	93.00	81.00	0.00	475.00	510.57	1267199.00	4.01	894.89	885.00
5	6	7	6497.00	9078.00	183.20	0	Spot (Block5, Row7, Column6)	2427.51	2425.50	743.67	0.00	0.31	791.00	852.87	791.00	313.06	0.03	0.37	99.00	92.00	0.00	1634.50	1636.51	2281862.00	5.03	1233.80	1214.50
5	7	7	6794.00	9093.00	154.30	0	Spot (Block5, Row7, Column7)	3063.18	2714.50	1289.62	0.05	0.42	788.00	804.73	788.00	129.83	0.01	0.16	100.00	99.00	0.00	1926.50	2275.18	2003319.00	17.40	1325.90	1160.00
5	8	7	7103.00	9083.00	176.20	0	Spot (Block5, Row7, Column8)	2976.85	2903.00	715.47	0.01	0.24	792.00	816.10	792.00	125.63	0.01	0.15	100.00	100.00	0.00	2111.00	2184.85	2577950.00	17.20	1547.10	1511.00
5	1	8	5005.00	9367.00	124.20	0	Spot (Block5, Row8, Column1)	1500.08	1517.50	273.63	0.01	0.18	717.00	744.84	717.00	82.19	0.02	0.11	100.00	99.00	0.00	800.50	783.08	612034.00	9.19	1010.78	974.00
5	2	8	5288.00	9371.00	171.20	0	Spot (Block5, Row8, Column2)	1074.98	1018.00	198.45	0.02	0.18	714.00	745.08	714.00	84.92	0.02	0.11	98.00	85.00	0.00	304.00	360.98	878256.00	3.88	844.93	834.00
5	3	8	5591.00	9374.00	153.85	0	Spot (Block5, Row8, Column3)	1512.43	1397.00	482.68	0.03	0.32	716.00	748.96	716.00	87.82	0.02	0.12	100.00	99.00	0.00	681.00	796.43	990644.00	8.69	896.02	908.50
5	4	8	5892.00	9380.00	146.90	0	Spot (Block5, Row8, Column4)	2780.11	2763.50	795.43	0.00	0.29	721.00	753.76	721.00	97.52	0.02	0.13	100.00	100.00	0.00	2042.50	2059.11	1634706.00	20.78	1308.06	1254.00
5	5	8	6181.00	9388.00	197.20	0	Spot (Block5, Row8, Column5)	848.01	814.00	113.97	0.02	0.13	763.00	802.15	763.00	272.07	0.02	0.34	6.00	0.00	0.00	51.00	85.01	933660.00	0.17	813.60	797.00
5	6	8	6499.00	9383.00	186.05	0	Spot (Block5, Row8, Column6)	16675.95	13548.00	11378.79	0.09	0.68	794.00	899.91	794.00	402.25	0.05	0.45	100.00	100.00	0.00	12754.00	15881.95	16225703.00	39.22	3810.23	3785.50
5	7	8	6793.00	9381.00	146.05	0	Spot (Block5, Row8, Column7)	1399.69	1348.00	329.59	0.02	0.24	793.00	856.53	793.00	285.55	0.03	0.33	87.00	47.00	0.00	555.00	606.69	816020.00	1.90	989.74	998.00
5	8	8	7089.00	9388.00	165.45	0	Spot (Block5, Row8, Column8)	1230.45	1207.00	284.96	0.01	0.23	789.00	819.62	789.00	128.52	0.02	0.16	84.00	70.00	0.00	418.00	441.45	933909.00	3.20	914.02	888.50
6	1	1	9509.00	7300.00	155.10	0	Spot (Block6, Row1, Column1)	32700.83	30247.00	16827.71	0.03	0.51	795.00	827.76	795.00	185.81	0.02	0.22	100.00	100.00	3.46	29452.00	31905.83	21746088.00	171.54	6538.49	5044.00
6	2	1	9811.00	7303.00	161.20	0	Spot (Block6, Row1, Column2)	1621.69	1550.00	464.17	0.02	0.29	791.00	813.61	791.00	157.62	0.01	0.19	99.00	86.00	0.00	759.00	830.69	1164372.00	5.13	991.92	972.00
6	3	1	10109.00	7301.00	157.30	0	Spot (Block6, Row1, Column3)	1800.49	1701.00	665.05	0.02	0.37	787.00	802.60	787.00	137.94	0.01	0.17	96.00	91.00	0.00	914.00	1013.49	1229734.00	7.23	1033.51	1035.00
6	4	1	10407.00	7308.00	152.10	0	Spot (Block6, Row1, Column4)	1623.38	1557.00	425.00	0.02	0.26	793.00	813.31	793.00	132.62	0.01	0.16	99.00	95.00	0.00	764.00	830.38	1024350.00	6.11	1031.88	1046.00
6	5	1	10709.00	7312.00	150.75	0	Spot (Block6, Row1, Column5)	3028.54	2682.00	1558.09	0.05	0.51	799.00	832.68	799.00	136.66	0.02	0.16	100.00	99.00	0.00	1883.00	2229.54	1895863.00	16.07	1288.64	1288.00
6	6	1	11002.00	7309.00	150.70	0	Spot (Block6, Row1, Column6)	3483.30	3222.50	1586.02	0.03	0.46	806.00	849.24	806.00	140.85	0.02	0.17	99.00	99.00	0.00	2416.50	2677.30	2173579.00	18.70	1450.25	1352.00
6	7	1	11313.00	7310.00	119.65	0	Spot (Block6, Row1, Column7)	7665.68	7440.00	3028.25	0.01	0.40	832.00	876.93	832.00	220.95	0.02	0.25	100.00	100.00	0.00	6608.00	6833.68	2905291.00	30.73	2482.77	2019.00
6	8	1	11603.00	7317.00	151.05	0	Spot (Block6, Row1, Column8)	58226.93	65535.00	11358.34	0.05	0.20	887.00	930.00	887.00	292.18	0.02	0.31	100.00	100.00	62.46	64648.00	57339.93	36450360.00	196.10	14069.67	12234.00
6	1	2	9512.00	7569.00	183.70	0	Spot (Block6, Row2, Column1)	886.44	886.00	136.92	0.00	0.15	788.00	808.45	788.00	174.62	0.01	0.22	31.00	1.00	0.00	98.00	98.44	839463.00	0.45	845.61	796.00
6	2	2	9807.00	7613.00	127.45	0	Spot (Block6, Row2, Column2)	2265.20	2190.50	553.81	0.01	0.24	775.00	783.56	775.00	137.85	0.00	0.18	100.00	100.00	0.00	1415.50	1490.20	987629.00	10.75	1224.58	1199.00
6	3	2	10102.00	7608.00	183.60	0	Spot (Block6, Row2, Column3)	975.24	935.50	188.84	0.02	0.19	766.00	772.02	766.00	134.22	0.00	0.17	53.00	31.00	0.00	169.50	209.24	918674.00	1.51	839.69	817.00
6	4	2	10406.00	7606.00	166.60	0	Spot (Block6, Row2, Column4)	1775.05	1691.50	433.07	0.02	0.24	781.00	785.86	781.00	134.57	0.00	0.17	100.00	98.00	0.00	910.50	994.05	1366785.00	7.35	1067.83	1047.00
6	5	2	10709.00	7608.00	208.10	0	Spot (Block6, Row2, Column5)	1302.54	1272.00	269.06	0.01	0.21	789.00	806.24	789.00	132.07	0.01	0.16	95.00	81.00	0.00	483.00	513.54	1606034.00	3.76	939.00	920.00
6	6	2	11000.00	7607.00	178.95	0	Spot (Block6, Row2, Column6)	1210.47	1153.50	290.24	0.02	0.24	793.00	832.69	793.00	147.92	0.02	0.18	83.00	60.00	0.00	360.50	417.47	1087003.00	2.55	934.65	897.00
6	7	2	11308.00	7614.00	159.80	0	Spot (Block6, Row2, Column7)	1434.67	1404.00	364.30	0.01	0.25	793.00	833.19	793.00	145.99	0.02	0.18	98.00	80.00	0.00	611.00	641.67	1008573.00	4.12	1001.61	1014.00
6	8	2	11621.00	7605.00	229.50	0	Spot (Block6, Row2, Column8)	959.07	902.00	180.46	0.03	0.19	812.00	885.11	812.00	263.79	0.04	0.30	28.00	1.00	0.00	90.00	147.07	1454910.00	0.28	877.60	869.00
6	1	3	9504.00	7902.00	148.25	0	Spot (Block6, Row3, Column1)	2849.45	2598.50	1250.54	0.04	0.44	777.00	775.22	777.00	128.64	0.00	0.17	100.00	100.00	0.00	1821.50	2072.45	1703974.00	16.12	1294.66	1161.00
6	2	3	9802.00	7901.00	202.15	0	Spot (Block6, Row3, Column2)	961.03	908.00	171.89	0.02	0.18	775.00	778.89	775.00	130.37	0.00	0.17	50.00	26.00	0.00	133.00	186.03	1116713.00	1.40	860.81	855.50
6	3	3	10099.00	7918.00	189.00	0	Spot (Block6, Row3, Column3)	1110.28	1073.00	268.01	0.01	0.24	759.00	771.77	759.00	129.89	0.01	0.17	85.00	55.00	0.00	314.00	351.28	1115832.00	2.61	829.19	814.00
6	4	3	10407.00	7905.00	149.50	0	Spot (Block6, Row3, Column4)	2962.92	2702.50	1331.95	0.04	0.45	782.00	786.73	782.00	134.20	0.00	0.17	100.00	99.00	0.00	1920.50	2180.92	1813305.00	16.22	1231.49	1194.00
6	5	3	10707.00	7894.00	163.30	0	Spot (Block6, Row3, Column5)	1136.02	1077.50	472.86	0.02	0.42	789.00	817.37	789.00	150.01	0.02	0.18	71.00	45.00	0.00	288.50	347.02	838381.00	2.12	943.90	907.50
6	6	3	11007.00	7912.00	176.85	0	Spot (Block6, Row3, Column6)	3777.65	3565.00	1542.17	0.03	0.41	797.00	846.18	797.00	161.02	0.03	0.19	100.00	100.00	0.00	2768.00	2980.65	3309222.00	18.21	1570.44	1556.00
6	7	3	11314.00	7915.00	149.85	0	Spot (Block6, Row3, Column7)	2506.71	2300.00	1090.38	0.04	0.43	803.00	853.81	803.00	164.31	0.03	0.19	100.00	93.00	0.00	1497.00	1703.71	1534106.00	10.06	1235.72	1228.00
6	8	3	11606.00	7927.00	155.85	0	Spot (Block6, Row3, Column8)	9020.14	8344.00	3739.58	0.03	0.41	806.50	861.53	806.50	174.97	0.03	0.20	100.00	100.00	0.00	7537.50	8213.64	6016436.00	46.63	2856.02	2500.00
6	1	4	9501.00	8201.00	152.50	0	Spot (Block6, Row4, Column1)	2626.66	2398.50	1100.53	0.04	0.42	724.00	764.39	724.00	129.57	0.02	0.17	100.00	100.00	0.00	1674.50	1902.66	1665302.00	14.37	1197.16	1172.00
6	2	4	9800.00	8206.00	178.85	0	Spot (Block6, Row4, Column2)	1650.28	1563.00	437.70	0.02	0.27	780.00	786.11	780.00	143.63	0.00	0.18	99.00	94.00	0.00	783.00	870.28	1481949.00	6.02	1073.08	1065.00
6	3	4	10099.00	8203.00	149.35	0	Spot (Block6, Row4, Column3)	9855.06	9078.50	5284.51	0.04	0.54	778.00	783.43	778.00	142.13	0.00	0.18	100.00	100.00	0.00	8300.50	9077.06	6051005.00	63.83	2704.86	2068.00
6	4	4	10390.00	8205.00	208.80	0	Spot (Block6, Row4, Column4)	899.45	885.00	154.51	0.01	0.17	776.00	776.35	776.00	130.09	0.00	0.17	40.00	16.00	0.00	109.00	123.45	1113519.00	0.95	807.79	791.00
6	5	4	10697.00	8176.00	93.70	0	Spot (Block6, Row4, Column5)	1746.37	1176.00	2025.05	0.17	1.16	787.00	806.41	787.00	145.80	0.01	0.18	71.00	58.00	0.00	389.00	959.37	380709.00	6.45	1079.96	1012.50
6	6	4	11000.00	8213.00	200.05	0	Spot (Block6, Row4, Column6)	1436.12	1369.00	360.40	0.02	0.25	798.00	837.02	798.00	151.96	0.02	0.18	98.00	89.00	0.00	571.00	638.12	1628556.00	3.94	1018.07	1013.00
6	7	4	11299.00	8215.00	153.60	0	Spot (Block6, Row4, Column7)	1938.48	1685.00	839.25	0.06	0.43	808.00	860.63	808.00	202.04	0.03	0.23	94.00	79.00	0.00	877.00	1130.48	1263891.00	5.33	1106.86	1116.50
6	8	4	11600.00	8220.00	160.50	0	Spot (Block6, Row4, Column8)	1350.58	1273.00	344.42	0.03	0.26	799.00	833.70	799.00	141.04	0.02	0.17	93.00	76.00	0.00	474.00	551.58	957559.00	3.66	998.92	993.00
6	1	5	9507.00	8507.00	150.00	0	Spot (Block6, Row5, Column1)	2650.47	2426.00	1079.03	0.04	0.41	768.00	777.56	768.00	139.95	0.01	0.18	100.00	100.00	0.00	1658.00	1882.47	1627386.00	13.38	1214.05	1141.50
6	2	5	9802.00	8502.00	155.85	0	Spot (Block6, Row5, Column2)	9470.40	8919.00	3816.03	0.03	0.40	781.00	803.38	781.00	174.46	0.01	0.22	100.00	100.00	0.00	8138.00	8689.40	6439875.00	49.68	2483.22	2443.50
6	3	5	10103.00	8503.00	157.35	0	Spot (Block6, Row5, Column3)	4567.15	3842.00	2193.88	0.08	0.48	777.00	788.14	777.00	156.93	0.01	0.20	100.00	100.00	0.00	3065.00	3790.15	3110228.00	24.08	1514.73	1453.00
6	4	5	10399.00	8507.00	168.15	0	Spot (Block6, Row5, Column4)	1524.66	1331.50	590.62	0.06	0.39	778.00	783.47	778.00	143.70	0.00	0.18	90.00	76.00	0.00	553.50	746.66	1198386.00	5.16	928.29	919.00
6	5	5	10706.00	8512.00	146.20	0	Spot (Block6, Row5, Column5)	14342.49	13140.00	8186.70	0.04	0.57	791.00	812.24	791.00	148.86	0.01	0.18	100.00	100.00	0.00	12349.00	13551.49	8361671.00	90.89	3510.94	2653.00
6	6	5	10999.00	8506.00	180.65	0	Spot (Block6, Row5, Column6)	1238.19	1184.50	274.96	0.02	0.22	795.00	848.88	795.00	212.59	0.03	0.25	79.00	44.00	0.00	389.50	443.19	1134179.00	1.83	928.22	917.00
6	7	5	11304.00	8512.00	184.40	0	Spot (Block6, Row5, Column7)	11349.30	10109.50	6215.68	0.05	0.55	811.00	889.31	811.00	265.57	0.04	0.30	100.00	100.00	0.00	9298.50	10538.30	10849934.00	39.39	3085.18	3106.00
6	8	5	11602.00	8518.00	148.85	0	Spot (Block6, Row5, Column8)	3498.29	2983.00	1946.31	0.07	0.56	796.00	839.07	796.00	198.16	0.02	0.24	100.00	95.00	0.00	2187.00	2702.29	2130459.00	13.42	1362.44	1274.00
6	1	6	9501.00	8799.00	181.90	0	Spot (Block6, Row6, Column1)	3058.81	2691.00	1439.48	0.06	0.47	771.00	787.36	771.00	162.02	0.01	0.21	100.00	99.00	0.00	1920.00	2287.81	2835519.00	14.02	1312.94	1300.00
6	2	6	9800.00	8806.00	194.75	0	Spot (Block6, Row6, Column2)	5772.20	5453.00	2398.19	0.02	0.42	793.00	824.33	793.00	194.55	0.02	0.24	100.00	100.00	0.00	4660.00	4979.20	6193569.00	25.43	2026.94	1951.00
6	3	6	10097.00	8802.00	147.05	0	Spot (Block6, Row6, Column3)	5088.71	4689.50	2669.34	0.04	0.52	779.00	794.70	779.00	162.86	0.01	0.20	100.00	100.00	0.00	3910.50	4309.71	3022692.00	26.37	1715.45	1450.50
6	4	6	10403.00	8807.00	160.85	0	Spot (Block6, Row6, Column4)	1285.71	1221.50	295.76	0.02	0.23	773.00	776.30	773.00	137.27	0.00	0.18	95.00	73.00	0.00	448.50	512.71	925713.00	3.71	933.73	907.00
6	5	6	10701.00	8806.00	145.35	0	Spot (Block6, Row6, Column5)	16491.78	15023.00	8915.48	0.04	0.54	791.00	809.19	791.00	147.78	0.01	0.18	100.00	100.00	0.00	14232.00	15700.78	9532246.00	106.12	3933.70	3124.00
6	6	6	10999.00	8808.00	203.55	0	Spot (Block6, Row6, Column6)	1044.61	997.00	231.46	0.02	0.22	795.00	846.98	795.00	186.82	0.03	0.22	54.00	26.00	0.00	202.00	249.61	1227414.00	1.06	877.70	871.00
6	7	6	11300.00	8807.00	151.25	0	Spot (Block6, Row6, Column7)	3484.73	3050.00	1688.79	0.06	0.48	805.00	863.16	805.00	215.53	0.03	0.25	100.00	99.00	0.00	2245.00	2679.73	2195379.00	12.16	1393.95	1304.00
6	8	6	11603.00	8821.00	150.25	0	Spot (Block6, Row6, Column8)	4106.64	3797.00	2154.79	0.03	0.52	798.00	823.16	798.00	128.32	0.01	0.16	100.00	100.00	0.00	2999.00	3308.64	2542010.00	25.59	1556.97	1390.00
6	1	7	9499.00	9101.00	173.20	0	Spot (Block6, Row7, Column1)	1974.48	1927.00	669.86	0.01	0.34	720.00	762.24	720.00	137.35	0.02	0.18	100.00	99.00	0.00	1207.00	1254.48	1658562.00	8.83	1055.81	1076.00
6	2	7	9782.00	9097.00	203.65	0	Spot (Block6, Row7, Column2)	910.58	893.00	131.09	0.01	0.14	778.00	783.22	778.00	168.73	0.00	0.22	37.00	4.00	0.00	115.00	132.58	1070845.00	0.75	812.06	800.50
6	3	7	10095.00	9099.00	191.55	0	Spot (Block6, Row7, Column3)	882.90	891.00	129.22	0.00	0.15	782.00	783.25	782.00	128.47	0.00	0.16	33.00	9.00	0.00	109.00	100.90	914684.00	0.78	840.04	813.00
6	4	7	10398.00	9106.00	147.00	-50	Spot (Block6, Row7, Column4)	1008.76	992.00	161.71	0.01	0.16	791.00	1056.75	791.00	1530.43	0.13	1.45	0.00	0.00	0.00	201.00	217.76	594159.00	-0.03	1000.98	898.00
6	5	7	10708.00	9117.00	175.30	0	Spot (Block6, Row7, Column5)	1506.81	1467.50	341.27	0.01	0.23	798.00	1094.88	798.00	1558.93	0.14	1.42	1.00	0.00	0.00	669.50	708.81	1295858.00	0.26	1047.08	1011.50
6	6	7	10997.00	9109.00	173.65	0	Spot (Block6, Row7, Column6)	8143.85	7700.50	3230.01	0.02	0.40	806.00	883.33	806.00	250.27	0.04	0.28	100.00	100.00	0.00	6894.50	7337.85	6857124.00	29.01	2405.57	2328.50
6	7	7	11291.00	9112.00	149.85	0	Spot (Block6, Row7, Column7)	4392.51	4056.50	1913.47	0.03	0.44	802.00	858.86	802.00	197.16	0.03	0.23	100.00	100.00	0.00	3254.50	3590.51	2705788.00	17.92	1725.19	1506.00
6	8	7	11600.00	9113.00	195.25	0	Spot (Block6, Row7, Column8)	1725.31	1704.00	351.31	0.01	0.20	792.00	818.59	792.00	144.92	0.01	0.18	100.00	99.00	0.00	912.00	933.31	1858158.00	6.26	1118.81	1104.00
6	1	8	9510.00	9394.00	130.30	0	Spot (Block6, Row8, Column1)	1516.75	1376.00	602.69	0.04	0.40	729.00	765.99	729.00	154.70	0.02	0.20	100.00	91.00	0.00	647.00	787.75	681019.00	4.85	952.34	913.50
6	2	8	9797.00	9404.00	195.45	0	Spot (Block6, Row8, Column2)	1085.86	1006.00	281.78	0.03	0.26	778.00	774.29	778.00	132.16	0.00	0.17	66.00	45.00	0.00	228.00	307.86	1177072.00	2.36	840.52	800.00
6	3	8	10091.00	9405.00	148.10	0	Spot (Block6, Row8, Column3)	1968.01	1737.00	856.45	0.05	0.44	785.00	793.41	785.00	151.77	0.00	0.19	96.00	91.00	0.00	952.00	1183.01	1174899.00	7.74	1066.74	1069.00
6	4	8	10396.00	9407.00	148.40	0	Spot (Block6, Row8, Column4)	20001.16	18754.00	9361.12	0.03	0.47	793.00	1051.91	793.00	1496.51	0.12	1.42	100.00	100.00	0.00	17961.00	19208.16	12160707.00	12.66	4853.94	4061.00
6	5	8	10689.00	9411.00	196.95	0	Spot (Block6, Row8, Column5)	933.42	890.00	181.49	0.02	0.19	791.00	967.24	791.00	1247.33	0.09	1.29	0.00	0.00	0.00	99.00	142.42	1024894.00	-0.03	868.24	842.00
6	6	8	10997.00	9410.00	157.15	0	Spot (Block6, Row8, Column6)	6789.32	6073.00	3124.27	0.05	0.46	795.00	850.77	795.00	229.00	0.03	0.27	100.00	100.00	0.00	5278.00	5994.32	4630316.00	25.93	1972.80	1903.50
6	7	8	11295.00	9410.00	157.30	0	Spot (Block6, Row8, Column7)	1782.09	1631.00	637.31	0.04	0.36	797.00	831.19	797.00	165.90	0.02	0.20	97.00	87.00	0.00	834.00	985.09	1202911.00	5.73	1019.10	1014.50
6	8	8	11590.00	9413.00	148.30	0	Spot (Block6, Row8, Column8)	1475.24	1338.00	525.25	0.04	0.36	788.00	802.41	788.00	143.94	0.01	0.18	94.00	82.00	0.00	550.00	687.24	883670.00	4.67	1040.42	1008.00
7	1	1	14013.00	7328.00	156.70	0	Spot (Block7, Row1, Column1)	29517.66	25470.00	16537.67	0.06	0.56	93.00	113.01	93.00	89.06	0.08	0.79	100.00	100.00	1.93	25377.00	29424.66	19924428.00	330.17	4945.60	3945.00
7	2	1	14325.00	7344.00	220.40	0	Spot (Block7, Row1, Column2)	108.12	107.00	18.33	0.00	0.17	84.00	101.46	84.00	66.06	0.08	0.65	2.00	0.00	0.00	23.00	24.12	149752.00	0.10	93.19	92.00
7	3	1	14531.00	7333.00	191.60	0	Spot (Block7, Row1, Column3)	86.60	86.00	11.18	0.00	0.13	75.00	75.85	75.00	11.53	0.00	0.15	47.00	15.00	0.00	11.00	11.60	89721.00	0.93	82.72	81.00
7	4	1	14906.00	7309.00	185.55	0	Spot (Block7, Row1, Column4)	85.97	87.00	11.83	0.01	0.14	75.00	76.37	75.00	32.20	0.01	0.42	2.00	0.00	0.00	12.00	10.97	83389.00	0.30	80.75	80.00
7	5	1	15203.00	7332.00	147.00	-50	Spot (Block7, Row1, Column5)	71.42	71.00	7.73	0.00	0.11	70.00	70.91	70.00	33.76	0.01	0.48	0.00	0.00	0.00	1.00	1.42	42494.00	0.01	72.72	73.00
7	6	1	15508.00	7347.00	212.10	0	Spot (Block7, Row1, Column6)	79.82	80.00	8.79	0.00	0.11	71.00	70.94	71.00	11.79	0.00	0.17	37.00	5.00	0.00	9.00	8.82	102255.00	0.75	70.51	71.00
7	7	1	15803.00	7335.00	147.00	-50	Spot (Block7, Row1, Column7)	86.78	87.50	12.40	0.00	0.14	77.00	92.98	77.00	125.26	0.08	1.35	0.00	0.00	0.00	10.50	9.78	50856.00	-0.05	76.19	77.00
7	8	1	16103.00	7344.00	152.75	0	Spot (Block7, Row1, Column8)	56253.31	65535.00	13173.43	0.07	0.23	116.00	155.12	116.00	183.40	0.13	1.18	100.00	100.00	56.81	65419.00	56137.31	35946156.00	305.88	10066.24	7643.00
7	1	2	14000.00	7624.00	147.00	-50	Spot (Block7, Row2, Column1)	82.72	81.00	16.41	0.01	0.20	85.00	98.52	85.00	68.60	0.06	0.70	0.00	0.00	0.00	-4.00	-2.28	48807.00	-0.23	84.71	84.50
7	2	2	14300.00	7626.00	147.00	-50	Spot (Block7, Row2, Column2)	75.61	76.00	12.30	0.00	0.16	82.00	88.91	82.00	26.04	0.04	0.29	0.00	0.00	0.00	-6.00	-6.39	44386.00	-0.51	77.90	76.00
7	3	2	14600.00	7628.00	147.00	-50	Spot (Block7, Row2, Column3)	81.06	82.00	11.62	0.01	0.14	75.00	75.04	75.00	11.05	0.00	0.15	34.00	6.00	0.00	7.00	6.06	47825.00	0.54	78.19	78.00
7	4	2	14901.00	7630.00	147.00	-50	Spot (Block7, Row2, Column4)	76.13	75.00	9.85	0.01	0.13	75.00	76.04	75.00	33.73	0.01	0.44	0.00	0.00	0.00	0.00	1.13	44763.00	0.00	80.76	82.00
7	5	2	15215.00	7650.00	241.30	0	Spot (Block7, Row2, Column5)	83.72	84.00	13.89	0.00	0.17	72.00	72.66	72.00	36.21	0.00	0.50	2.00	0.00	0.00	12.00	11.72	140643.00	0.31	72.57	73.00
7	6	2	15464.00	7599.00	209.90	0	Spot (Block7, Row2, Column6)	80.39	77.00	14.83	0.02	0.18	70.00	70.33	70.00	10.96	0.00	0.16	39.00	17.00	0.00	7.00	10.39	100564.00	0.92	73.10	69.00
7	7	2	15802.00	7636.00	147.00	-50	Spot (Block7, Row2, Column7)	79.60	80.00	9.43	0.00	0.12	72.00	72.96	72.00	11.49	0.01	0.16	36.00	5.00	0.00	8.00	7.60	47045.00	0.58	81.11	80.50
7	8	2	16102.00	7638.00	147.00	-50	Spot (Block7, Row2, Column8)	90.47	90.00	13.89	0.00	0.15	95.00	125.47	95.00	142.29	0.12	1.13	0.00	0.00	0.00	-5.00	-4.53	53830.00	-0.25	93.44	94.00
7	1	3	13998.00	7924.00	147.00	-50	Spot (Block7, Row3, Column1)	79.42	79.00	7.95	0.00	0.10	76.00	77.51	76.00	22.67	0.01	0.29	0.00	0.00	0.00	3.00	3.42	46699.00	0.08	78.80	79.00
7	2	3	14259.00	7969.00	198.70	0	Spot (Block7, Row3, Column2)	84.97	83.00	29.06	0.01	0.34	73.00	74.28	73.00	13.66	0.01	0.18	35.00	4.00	0.00	10.00	11.97	94568.00	0.78	77.88	78.00
7	3	3	14623.00	7926.00	206.20	0	Spot (Block7, Row3, Column3)	93.37	94.00	12.95	0.00	0.14	71.00	71.39	71.00	11.01	0.00	0.15	78.00	52.00	0.00	23.00	22.37	112699.00	2.00	77.67	78.00
7	4	3	14882.00	7880.00	146.20	0	Spot (Block7, Row3, Column4)	87.83	88.00	8.97	0.00	0.10	73.00	72.73	73.00	10.49	0.00	0.14	70.00	27.00	0.00	15.00	14.83	51116.00	1.44	79.06	80.00
7	5	3	15190.00	7912.00	142.40	0	Spot (Block7, Row3, Column5)	93.59	94.00	10.65	0.00	0.11	73.00	73.37	73.00	9.95	0.00	0.14	84.00	53.00	0.00	21.00	20.59	51851.00	2.03	81.37	81.00
7	6	3	15500.00	7934.00	147.00	-50	Spot (Block7, Row3, Column6)	78.64	79.00	11.25	0.00	0.14	73.00	73.01	73.00	10.56	0.00	0.14	32.00	8.00	0.00	6.00	5.64	46242.00	0.53	77.87	79.00
7	7	3	15800.00	7936.00	147.00	-50	Spot (Block7, Row3, Column7)	71.33	71.00	8.11	0.00	0.11	73.00	73.47	73.00	10.88	0.00	0.15	6.00	0.00	0.00	-2.00	-1.67	42016.00	-0.20	75.93	75.00
7	8	3	16100.00	7938.00	147.00	-50	Spot (Block7, Row3, Column8)	81.86	81.00	8.06	0.00	0.10	84.00	88.73	84.00	21.17	0.02	0.24	0.00	0.00	0.00	-3.00	-2.14	48298.00	-0.32	77.75	77.00
7	1	4	13997.00	8224.00	147.00	-50	Spot (Block7, Row4, Column1)	71.21	72.00	8.10	0.00	0.11	72.00	71.97	72.00	21.46	0.00	0.30	0.00	0.00	0.00	0.00	-0.79	41803.00	-0.04	73.44	74.00
7	2	4	14346.00	8228.00	118.35	0	Spot (Block7, Row4, Column2)	86.72	87.00	8.22	0.00	0.09	69.00	69.16	69.00	10.63	0.00	0.15	81.00	35.00	0.00	18.00	17.72	31912.00	1.65	79.92	80.00
7	3	4	14610.00	8233.00	169.45	0	Spot (Block7, Row4, Column3)	121.86	120.00	19.52	0.01	0.16	69.00	69.45	69.00	10.61	0.00	0.15	99.00	94.00	0.00	51.00	52.86	97119.00	4.94	90.65	91.00
7	4	4	14897.00	8230.00	147.00	-50	Spot (Block7, Row4, Column4)	70.76	71.00	12.35	0.00	0.17	70.00	70.33	70.00	10.81	0.00	0.15	22.00	3.00	0.00	1.00	0.76	41538.00	0.04	74.03	73.00
7	5	4	15146.00	8204.00	237.95	0	Spot (Block7, Row4, Column5)	79.88	80.00	9.11	0.00	0.11	71.00	71.21	71.00	11.65	0.00	0.16	41.00	4.00	0.00	9.00	8.88	130369.00	0.74	73.11	73.00
7	6	4	15498.00	8234.00	147.00	-50	Spot (Block7, Row4, Column6)	79.56	80.00	8.28	0.00	0.10	73.00	73.03	73.00	11.22	0.00	0.15	31.00	1.00	0.00	7.00	6.56	46940.00	0.58	78.39	77.00
7	7	4	15798.00	8236.00	147.00	-50	Spot (Block7, Row4, Column7)	80.02	81.00	10.17	0.01	0.13	74.00	73.52	74.00	10.97	0.00	0.15	35.00	6.00	0.00	7.00	6.02	46973.00	0.59	79.17	79.00
7	8	4	16107.00	8214.00	190.30	0	Spot (Block7, Row4, Column8)	98.04	97.00	12.77	0.00	0.13	79.00	79.97	79.00	15.27	0.01	0.19	58.00	15.00	0.00	18.00	19.04	99604.00	1.18	87.45	89.00
7	1	5	13972.00	8483.00	242.90	0	Spot (Block7, Row5, Column1)	86.87	84.00	50.97	0.01	0.59	74.00	73.83	74.00	12.21	0.00	0.17	37.00	7.00	0.00	10.00	12.87	147414.00	1.07	77.77	77.50
7	2	5	14295.00	8526.00	147.00	-50	Spot (Block7, Row5, Column2)	76.58	76.00	7.69	0.00	0.10	71.00	70.87	71.00	10.97	0.00	0.15	23.00	3.00	0.00	5.00	5.58	45258.00	0.52	75.40	74.00
7	3	5	14596.00	8528.00	147.00	-50	Spot (Block7, Row5, Column3)	68.68	68.00	7.49	0.00	0.11	70.00	70.25	70.00	9.88	0.00	0.14	9.00	0.00	0.00	-2.00	-1.32	40246.00	-0.16	72.05	73.00
7	4	5	14913.00	8525.00	169.15	0	Spot (Block7, Row5, Column4)	81.01	80.00	11.08	0.01	0.14	70.00	70.60	70.00	11.18	0.00	0.16	46.00	15.00	0.00	10.00	11.01	64160.00	0.93	74.08	74.50
7	5	5	15216.00	8543.00	161.00	0	Spot (Block7, Row5, Column5)	161.61	166.00	41.21	0.01	0.26	72.00	72.20	72.00	11.90	0.00	0.16	100.00	98.00	0.00	94.00	89.61	116362.00	7.51	106.30	101.00
7	6	5	15496.00	8534.00	147.00	-50	Spot (Block7, Row5, Column6)	79.20	80.00	9.48	0.00	0.12	72.00	72.17	72.00	11.65	0.00	0.16	39.00	1.00	0.00	8.00	7.20	46728.00	0.60	78.94	81.50
7	7	5	15778.00	8565.00	207.10	0	Spot (Block7, Row5, Column7)	81.55	81.00	8.34	0.00	0.10	73.00	73.03	73.00	11.58	0.00	0.16	34.00	3.00	0.00	8.00	8.55	99488.00	0.74	76.78	77.00
7	8	5	16097.00	8538.00	147.00	-50	Spot (Block7, Row5, Column8)	85.41	86.00	12.51	0.00	0.15	74.00	74.34	74.00	11.15	0.00	0.15	50.00	18.00	0.00	12.00	11.41	50649.00	0.99	86.50	87.00
7	1	6	13993.00	8824.00	147.00	-50	Spot (Block7, Row6, Column1)	81.14	80.00	9.79	0.01	0.12	73.00	72.67	73.00	10.59	0.00	0.15	36.00	11.00	0.00	7.00	8.14	47628.00	0.80	74.97	75.50
7	2	6	14294.00	8826.00	147.00	-50	Spot (Block7, Row6, Column2)	73.14	75.00	14.57	0.01	0.20	74.00	73.25	74.00	10.27	0.00	0.14	22.00	4.00	0.00	1.00	-0.86	43224.00	-0.01	77.06	76.00
7	3	6	14613.00	8859.00	148.60	0	Spot (Block7, Row6, Column3)	92.90	92.00	12.14	0.00	0.13	72.00	72.12	72.00	9.94	0.00	0.14	83.00	50.00	0.00	20.00	20.90	56206.00	2.09	82.34	82.00
7	4	6	14894.00	8830.00	147.00	-50	Spot (Block7, Row6, Column4)	78.66	80.00	10.44	0.01	0.13	71.00	70.20	71.00	9.74	0.00	0.14	47.00	8.00	0.00	9.00	7.66	46329.00	0.87	70.44	73.00
7	5	6	15204.00	8838.00	157.30	0	Spot (Block7, Row6, Column5)	145.74	150.00	31.84	0.01	0.22	74.00	74.44	74.00	10.92	0.00	0.15	100.00	98.00	0.00	76.00	71.74	98958.00	6.53	97.46	96.00
7	6	6	15495.00	8834.00	147.00	-50	Spot (Block7, Row6, Column6)	77.01	77.00	8.11	0.00	0.11	74.00	73.95	74.00	10.82	0.00	0.15	18.00	1.00	0.00	3.00	3.01	45512.00	0.28	75.28	76.00
7	7	6	15772.00	8836.00	209.90	0	Spot (Block7, Row6, Column7)	83.51	83.00	9.65	0.00	0.12	74.00	73.57	74.00	10.09	0.00	0.14	44.00	13.00	0.00	9.00	9.51	105061.00	0.99	74.72	74.00
7	8	6	16095.00	8838.00	147.00	-50	Spot (Block7, Row6, Column8)	74.10	76.00	12.31	0.01	0.17	74.00	73.88	74.00	10.26	0.00	0.14	18.00	2.00	0.00	2.00	0.10	43642.00	0.02	76.14	76.00
7	1	7	13992.00	9124.00	147.00	-50	Spot (Block7, Row7, Column1)	72.79	73.00	8.24	0.00	0.11	75.00	75.31	75.00	10.38	0.00	0.14	4.00	0.00	0.00	-2.00	-2.21	42798.00	-0.24	76.25	76.50
7	2	7	14292.00	9126.00	147.00	-50	Spot (Block7, Row7, Column2)	79.40	80.00	11.84	0.00	0.15	73.00	73.32	73.00	10.29	0.00	0.14	35.00	5.00	0.00	7.00	6.40	47165.00	0.59	74.10	74.50
7	3	7	14592.00	9128.00	147.00	-50	Spot (Block7, Row7, Column3)	69.87	71.00	10.13	0.01	0.15	71.00	70.91	71.00	10.21	0.00	0.14	10.00	1.00	0.00	0.00	-1.13	41223.00	-0.10	67.56	68.00
7	4	7	14847.00	9155.00	164.95	0	Spot (Block7, Row7, Column4)	84.73	85.00	11.17	0.00	0.13	71.00	70.64	71.00	11.66	0.00	0.17	54.00	22.00	0.00	14.00	13.73	63886.00	1.21	75.97	75.00
7	5	7	15193.00	9132.00	147.00	-50	Spot (Block7, Row7, Column5)	76.98	77.00	8.10	0.00	0.11	72.00	71.57	72.00	12.19	0.00	0.17	18.00	0.00	0.00	5.00	4.98	45729.00	0.44	77.24	75.00
7	6	7	15509.00	9126.00	185.10	0	Spot (Block7, Row7, Column6)	85.17	85.00	10.32	0.00	0.12	72.00	71.97	72.00	10.67	0.00	0.15	58.00	21.00	0.00	13.00	13.17	82190.00	1.24	77.42	78.00
7	7	7	15793.00	9136.00	147.00	-50	Spot (Block7, Row7, Column7)	73.45	73.00	8.99	0.00	0.12	72.00	72.89	72.00	10.39	0.01	0.14	15.00	3.00	0.00	1.00	1.45	43043.00	0.05	75.84	76.00
7	8	7	16110.00	9132.00	190.10	0	Spot (Block7, Row7, Column8)	100.35	99.00	12.95	0.01	0.13	76.00	76.05	76.00	10.08	0.00	0.13	90.00	59.00	0.00	23.00	24.35	101955.00	2.41	86.56	85.00
7	1	8	14012.00	9426.00	121.90	0	Spot (Block7, Row8, Column1)	570.62	572.00	168.89	0.00	0.30	79.00	79.33	79.00	12.10	0.00	0.15	100.00	100.00	0.00	493.00	491.62	223111.00	40.59	216.60	180.00
7	2	8	14290.00	9427.00	147.00	-50	Spot (Block7, Row8, Column2)	72.36	72.00	7.95	0.00	0.11	77.00	76.85	77.00	11.71	0.00	0.15	1.00	0.00	0.00	-5.00	-4.64	42766.00	-0.38	74.20	74.00
7	3	8	14662.00	9420.00	227.80	0	Spot (Block7, Row8, Column3)	80.22	80.00	10.37	0.00	0.13	74.00	74.46	74.00	24.12	0.00	0.32	4.00	0.00	0.00	6.00	6.22	120009.00	0.24	76.50	76.00
7	4	8	14893.00	9446.00	163.55	0	Spot (Block7, Row8, Column4)	95.11	96.00	12.13	0.00	0.13	74.00	74.34	74.00	24.34	0.00	0.33	40.00	1.00	0.00	22.00	21.11	70188.00	0.85	82.99	83.00
7	5	8	15191.00	9432.00	147.00	-50	Spot (Block7, Row8, Column5)	75.11	74.00	12.25	0.01	0.16	72.00	72.00	72.00	10.98	0.00	0.15	25.00	8.00	0.00	2.00	3.11	44616.00	0.28	76.76	77.00
7	6	8	15492.00	9434.00	147.00	-50	Spot (Block7, Row8, Column6)	80.04	80.00	9.94	0.00	0.12	73.00	72.71	73.00	9.88	0.00	0.14	41.00	12.00	0.00	7.00	7.04	46984.00	0.74	76.75	75.00
7	7	8	15792.00	9436.00	147.00	-50	Spot (Block7, Row8, Column7)	77.87	79.00	8.14	0.01	0.10	74.00	74.18	74.00	10.68	0.00	0.14	20.00	0.00	0.00	5.00	3.87	46255.00	0.35	77.75	78.00
7	8	8	16089.00	9447.00	150.90	0	Spot (Block7, Row8, Column8)	255.69	246.50	103.26	0.02	0.40	76.00	76.34	76.00	11.64	0.00	0.15	100.00	99.00	0.00	170.50	179.69	160062.00	15.40	116.58	109.50
8	1	1	18514.00	7353.00	154.60	0	Spot (Block8, Row1, Column1)	31176.93	27449.00	16071.70	0.06	0.52	786.00	800.26	786.00	157.60	0.01	0.20	100.00	100.00	2.60	26663.00	30390.93	20420912.00	192.74	6424.64	5108.00
8	2	1	18810.00	7359.00	194.60	0	Spot (Block8, Row1, Column2)	1031.18	999.00	180.19	0.01	0.17	788.00	793.26	788.00	133.01	0.00	0.17	67.00	39.00	0.00	211.00	243.18	1105429.00	1.79	856.97	843.50
8	3	1	19093.00	7355.00	179.35	0	Spot (Block8, Row1, Column3)	900.27	901.00	112.97	0.00	0.13	781.00	771.47	781.00	95.81	0.01	0.12	63.00	30.00	0.00	120.00	119.27	811147.00	1.34	815.22	802.50
8	4	1	19409.00	7366.00	171.50	0	Spot (Block8, Row1, Column4)	1036.14	973.00	178.08	0.03	0.17	789.00	784.01	789.00	95.42	0.00	0.12	78.00	48.00	0.00	184.00	247.14	847559.00	2.64	858.11	826.00
8	5	1	19719.00	7363.00	182.85	0	Spot (Block8, Row1, Column5)	967.69	927.00	140.83	0.02	0.15	797.00	807.22	797.00	96.69	0.01	0.12	60.00	43.00	0.00	130.00	170.69	905755.00	1.66	853.56	803.00
8	6	1	20001.00	7363.00	165.30	0	Spot (Block8, Row1, Column6)	1122.52	1103.00	232.92	0.01	0.21	818.50	848.17	818.50	99.00	0.02	0.12	84.00	64.00	0.00	284.50	304.02	849745.00	2.77	937.18	919.00
8	7	1	20321.00	7364.00	127.30	0	Spot (Block8, Row1, Column7)	1082.47	1076.00	136.75	0.00	0.13	888.00	913.20	888.00	248.22	0.01	0.27	36.00	0.00	0.00	188.00	194.47	467625.00	0.68	956.39	976.50
8	8	1	20605.00	7372.00	149.55	0	Spot (Block8, Row1, Column8)	57962.92	65535.00	11428.65	0.05	0.20	926.00	988.50	926.00	305.71	0.03	0.31	100.00	100.00	60.85	64609.00	57036.92	35531556.00	186.37	15248.74	12083.50
8	1	2	18502.00	7655.00	231.65	0	Spot (Block8, Row2, Column1)	852.51	808.00	120.02	0.02	0.14	774.00	777.42	774.00	136.44	0.00	0.18	29.00	4.00	0.00	34.00	78.51	1314570.00	0.55	781.94	778.00
8	2	2	18811.00	7666.00	148.80	0	Spot (Block8, Row2, Column2)	949.36	912.00	158.07	0.02	0.17	782.00	781.30	782.00	105.09	0.00	0.13	59.00	39.00	0.00	130.00	167.36	578158.00	1.60	883.04	889.50
8	3	2	19114.00	7653.00	187.60	0	Spot (Block8, Row2, Column3)	919.59	904.00	122.40	0.01	0.13	787.00	786.71	787.00	101.01	0.00	0.13	59.00	33.00	0.00	117.00	132.59	911317.00	1.32	850.51	811.50
8	4	2	19401.00	7662.00	202.85	0	Spot (Block8, Row2, Column4)	919.81	890.00	130.97	0.01	0.14	789.00	792.56	789.00	92.72	0.00	0.12	55.00	34.00	0.00	101.00	130.81	1071577.00	1.37	856.37	864.00
8	5	2	19711.00	7661.00	196.00	0	Spot (Block8, Row2, Column5)	1337.80	1279.00	394.82	0.02	0.30	794.00	804.63	794.00	93.81	0.01	0.12	99.00	97.00	0.00	485.00	543.80	1452850.00	5.68	984.98	984.00
8	6	2	20015.00	7658.00	184.80	0	Spot (Block8, Row2, Column6)	996.95	976.00	141.79	0.01	0.14	813.00	845.05	813.00	105.32	0.02	0.12	62.00	30.00	0.00	163.00	183.95	959067.00	1.44	884.64	879.50
8	7	2	20309.00	7666.00	147.00	-50	Spot (Block8, Row2, Column7)	1028.34	997.00	155.55	0.01	0.15	869.00	866.02	869.00	102.62	0.00	0.12	59.00	39.00	0.00	128.00	159.34	607747.00	1.58	991.44	988.50
8	8	2	20630.00	7662.00	222.60	0	Spot (Block8, Row2, Column8)	1044.67	1012.00	115.18	0.01	0.11	901.00	951.68	901.00	254.37	0.02	0.27	14.00	0.00	0.00	111.00	143.67	1485516.00	0.37	964.40	981.00
8	1	3	18507.00	7965.00	196.45	0	Spot (Block8, Row3, Column1)	961.70	915.00	147.14	0.02	0.15	784.00	784.26	784.00	109.03	0.00	0.14	61.00	31.00	0.00	131.00	177.70	1047289.00	1.63	812.70	807.00
8	2	3	18794.00	7971.00	173.20	0	Spot (Block8, Row3, Column2)	981.03	974.00	140.79	0.00	0.14	786.00	793.75	786.00	106.10	0.00	0.13	65.00	40.00	0.00	188.00	195.03	818180.00	1.77	841.34	817.00
8	3	3	19098.00	7977.00	162.25	0	Spot (Block8, Row3, Column3)	1076.37	996.00	446.28	0.03	0.41	791.00	802.09	791.00	107.14	0.01	0.13	76.00	44.00	0.00	205.00	285.37	781446.00	2.56	932.02	901.50
8	4	3	19405.00	7963.00	161.95	0	Spot (Block8, Row3, Column4)	1152.04	1104.00	229.21	0.02	0.20	787.00	792.34	787.00	98.00	0.00	0.12	95.00	74.00	0.00	317.00	365.04	836382.00	3.67	924.17	895.50
8	5	3	19706.00	7964.00	193.25	0	Spot (Block8, Row3, Column5)	1020.35	1002.00	133.63	0.01	0.13	792.00	807.29	792.00	104.78	0.01	0.13	76.00	50.00	0.00	210.00	228.35	1075453.00	2.03	894.84	886.00
8	6	3	20012.00	7961.00	183.65	0	Spot (Block8, Row3, Column6)	3018.68	2849.50	1040.10	0.03	0.34	812.00	847.80	812.00	117.61	0.02	0.14	100.00	100.00	0.00	2037.50	2206.68	2843596.00	18.46	1461.79	1487.00
8	7	3	20313.00	7968.00	174.20	0	Spot (Block8, Row3, Column7)	1017.42	999.00	108.73	0.01	0.11	871.00	870.68	871.00	113.96	0.00	0.13	63.00	26.00	0.00	128.00	146.42	860736.00	1.29	955.34	948.00
8	8	3	20608.00	7980.00	155.85	0	Spot (Block8, Row3, Column8)	3875.93	3663.00	1395.88	0.02	0.36	890.00	895.80	890.00	110.58	0.00	0.12	100.00	100.00	0.00	2773.00	2985.93	2596875.00	26.95	1809.22	1671.50
8	1	4	18499.00	8244.00	176.50	0	Spot (Block8, Row4, Column1)	1129.55	1086.00	232.39	0.02	0.21	790.00	802.61	790.00	112.45	0.01	0.14	83.00	62.00	0.00	296.00	339.55	984966.00	2.91	894.04	889.00
8	2	4	18809.00	8257.00	196.10	0	Spot (Block8, Row4, Column2)	1155.79	1106.50	205.75	0.02	0.18	793.00	813.72	793.00	111.05	0.01	0.14	90.00	68.00	0.00	313.50	362.79	1255186.00	3.08	953.06	956.50
8	3	4	19108.00	8260.00	157.80	0	Spot (Block8, Row4, Column3)	1986.43	1871.00	589.44	0.03	0.30	793.00	807.74	793.00	104.62	0.01	0.13	100.00	100.00	0.00	1078.00	1193.43	1368651.00	11.27	1114.56	1118.00
8	4	4	19400.00	8251.00	227.90	0	Spot (Block8, Row4, Column4)	894.10	879.00	118.09	0.01	0.13	788.00	792.85	788.00	98.66	0.00	0.12	45.00	24.00	0.00	91.00	106.10	1334001.00	1.03	822.51	796.00
8	5	4	19688.00	8254.00	179.60	0	Spot (Block8, Row4, Column5)	989.11	993.00	151.76	0.00	0.15	789.00	793.04	789.00	92.73	0.00	0.12	74.00	56.00	0.00	204.00	200.11	895144.00	2.11	840.42	818.00
8	6	4	20013.00	8265.00	199.50	0	Spot (Block8, Row4, Column6)	1371.96	1357.00	213.56	0.00	0.16	803.00	834.40	803.00	108.32	0.02	0.13	99.00	98.00	0.00	554.00	568.96	1539337.00	4.96	1000.58	1001.50
8	7	4	20289.00	8265.00	192.05	0	Spot (Block8, Row4, Column7)	993.58	976.00	135.30	0.01	0.14	873.00	887.39	873.00	177.69	0.01	0.20	30.00	6.00	0.00	103.00	120.58	1035310.00	0.60	916.05	899.00
8	8	4	20613.00	8265.00	187.10	0	Spot (Block8, Row4, Column8)	1008.89	990.00	117.91	0.01	0.12	889.00	889.59	889.00	97.17	0.00	0.11	51.00	32.00	0.00	101.00	119.89	995779.00	1.23	950.62	903.00
8	1	5	18508.00	8555.00	167.05	0	Spot (Block8, Row5, Column1)	1394.79	1280.50	384.54	0.04	0.28	794.00	818.09	794.00	127.58	0.01	0.16	96.00	82.00	0.00	486.50	600.79	1079565.00	4.52	934.65	917.50
8	2	5	18802.00	8555.00	156.00	0	Spot (Block8, Row5, Column2)	4412.64	4183.00	1389.97	0.02	0.31	800.00	838.24	800.00	147.99	0.02	0.18	100.00	100.00	0.00	3383.00	3612.64	2952057.00	24.15	1712.73	1578.50
8	3	5	19107.00	8557.00	161.90	0	Spot (Block8, Row5, Column3)	1780.82	1725.50	505.93	0.01	0.28	794.00	815.51	794.00	115.74	0.01	0.14	100.00	99.00	0.00	931.50	986.82	1303558.00	8.34	1067.02	1049.50
8	4	5	19391.00	8566.00	191.95	0	Spot (Block8, Row5, Column4)	957.33	928.00	139.45	0.01	0.15	787.00	789.37	787.00	101.06	0.00	0.13	63.00	40.00	0.00	141.00	170.33	994670.00	1.66	852.50	821.50
8	5	5	19705.00	8563.00	151.55	0	Spot (Block8, Row5, Column5)	2066.89	1991.00	563.92	0.02	0.27	791.00	793.83	791.00	91.62	0.00	0.12	100.00	99.00	0.00	1200.00	1275.89	1308341.00	13.89	1135.72	1092.00
8	6	5	19989.00	8562.00	222.80	0	Spot (Block8, Row5, Column6)	942.65	913.00	126.89	0.01	0.13	802.00	841.16	802.00	163.91	0.02	0.19	41.00	8.00	0.00	111.00	140.65	1342330.00	0.62	856.74	879.00
8	7	5	20307.00	8563.00	181.50	0	Spot (Block8, Row5, Column7)	10483.15	9707.00	5187.69	0.03	0.49	884.00	921.89	884.00	229.22	0.02	0.25	100.00	100.00	0.00	8823.00	9599.15	9696914.00	41.71	2961.08	2901.00
8	8	5	20612.00	8561.00	182.15	0	Spot (Block8, Row5, Column8)	1093.25	1083.50	145.64	0.00	0.13	893.00	912.97	893.00	161.63	0.01	0.18	56.00	17.00	0.00	190.50	200.25	1016718.00	1.12	962.94	958.50
8	1	6	18500.00	8850.00	181.35	0	Spot (Block8, Row6, Column1)	2794.16	2613.00	1044.28	0.03	0.37	804.00	844.02	804.00	151.12	0.02	0.18	100.00	100.00	0.00	1809.00	1990.16	2587390.00	12.90	1385.42	1342.00
8	2	6	18804.00	8855.00	191.80	0	Spot (Block8, Row6, Column2)	5899.57	5654.50	2384.86	0.02	0.40	813.00	870.86	813.00	180.82	0.03	0.21	100.00	100.00	0.00	4841.50	5086.57	6135552.00	27.81	2102.47	2132.00
8	3	6	19094.00	8857.00	187.50	0	Spot (Block8, Row6, Column3)	1155.28	1100.50	238.36	0.02	0.21	794.00	829.59	794.00	154.00	0.02	0.19	80.00	49.00	0.00	306.50	361.28	1143732.00	2.11	905.95	896.00
8	4	6	19404.00	8873.00	224.85	0	Spot (Block8, Row6, Column4)	928.68	908.00	122.48	0.01	0.13	789.00	792.95	789.00	100.52	0.00	0.13	60.00	31.00	0.00	119.00	139.68	1345651.00	1.35	818.75	793.50
8	5	6	19701.00	8857.00	155.15	0	Spot (Block8, Row6, Column5)	1351.84	1306.00	279.31	0.01	0.21	795.00	801.30	795.00	88.38	0.00	0.11	100.00	97.00	0.00	511.00	556.84	894916.00	6.23	969.47	943.00
8	6	6	20012.00	8872.00	196.00	0	Spot (Block8, Row6, Column6)	958.52	921.00	111.53	0.02	0.12	805.00	851.15	805.00	160.03	0.02	0.19	47.00	9.00	0.00	116.00	153.52	1043832.00	0.67	888.35	878.00
8	7	6	20307.00	8867.00	180.30	0	Spot (Block8, Row6, Column7)	1025.10	993.00	132.07	0.01	0.13	860.00	877.04	860.00	165.89	0.01	0.19	40.00	14.00	0.00	133.00	165.10	932839.00	0.89	915.16	891.50
8	8	6	20611.00	8883.00	166.30	0	Spot (Block8, Row6, Column8)	1025.35	992.00	128.98	0.01	0.13	887.00	886.81	887.00	102.95	0.00	0.12	52.00	31.00	0.00	105.00	138.35	783371.00	1.35	952.13	976.00
8	1	7	18505.00	9153.00	173.05	0	Spot (Block8, Row7, Column1)	1289.48	1270.00	249.37	0.01	0.19	801.00	831.60	801.00	122.03	0.02	0.15	96.00	80.00	0.00	469.00	488.48	1079293.00	3.75	994.83	996.00
8	2	7	18797.00	9169.00	213.20	0	Spot (Block8, Row7, Column2)	977.87	994.50	135.13	0.01	0.14	804.00	846.29	804.00	144.56	0.02	0.17	56.00	25.00	0.00	190.50	173.87	1269274.00	0.91	885.58	884.00
8	3	7	19098.00	9161.00	197.50	0	Spot (Block8, Row7, Column3)	927.19	898.00	124.47	0.01	0.13	795.00	816.77	795.00	112.82	0.01	0.14	42.00	20.00	0.00	103.00	132.19	1024544.00	0.98	892.52	888.00
8	4	7	19391.00	9156.00	212.65	0	Spot (Block8, Row7, Column4)	917.09	894.00	123.37	0.01	0.13	795.00	813.02	795.00	111.72	0.01	0.14	43.00	23.00	0.00	99.00	122.09	1184882.00	0.93	863.47	880.00
8	5	7	19702.00	9164.00	239.20	0	Spot (Block8, Row7, Column5)	919.27	896.00	112.55	0.01	0.12	796.00	832.86	796.00	162.47	0.02	0.20	33.00	6.00	0.00	100.00	123.27	1512200.00	0.53	845.01	816.50
8	6	7	20002.00	9162.00	175.65	0	Spot (Block8, Row7, Column6)	7379.33	7514.00	2745.54	0.01	0.37	850.00	906.03	850.00	231.15	0.03	0.26	100.00	100.00	0.00	6664.00	6529.33	6375744.00	28.01	2276.14	2298.00
8	7	7	20287.00	9157.00	190.20	0	Spot (Block8, Row7, Column7)	1006.01	997.50	137.88	0.00	0.14	883.00	895.87	883.00	167.03	0.01	0.19	35.00	8.00	0.00	114.50	123.01	1028139.00	0.66	917.09	901.50
8	8	7	20609.00	9164.00	196.70	0	Spot (Block8, Row7, Column8)	1682.86	1679.00	285.55	0.00	0.17	891.00	901.90	891.00	101.36	0.01	0.11	100.00	99.00	0.00	788.00	791.86	1844410.00	7.70	1145.92	1124.00
8	1	8	18509.00	9447.00	127.70	0	Spot (Block8, Row8, Column1)	1523.46	1476.50	305.20	0.01	0.20	802.00	837.66	802.00	122.52	0.02	0.15	99.00	98.00	0.00	674.50	721.46	664227.00	5.60	1073.10	1055.00
8	2	8	18800.00	9450.00	205.90	0	Spot (Block8, Row8, Column2)	975.77	976.00	136.26	0.00	0.14	802.00	840.97	802.00	116.52	0.02	0.14	57.00	27.00	0.00	174.00	173.77	1176782.00	1.16	887.42	890.00
8	3	8	19091.00	9459.00	196.35	0	Spot (Block8, Row8, Column3)	1007.57	989.00	150.95	0.01	0.15	805.00	844.93	805.00	116.24	0.02	0.14	63.00	34.00	0.00	184.00	202.57	1095225.00	1.40	894.93	898.00
8	4	8	19399.00	9459.00	151.50	0	Spot (Block8, Row8, Column4)	8417.62	7987.00	3614.54	0.02	0.43	802.00	837.43	802.00	121.63	0.02	0.15	100.00	100.00	0.00	7185.00	7615.62	5252595.00	62.32	2620.64	2344.00
8	5	8	19693.00	9463.00	211.85	0	Spot (Block8, Row8, Column5)	944.30	912.00	119.66	0.02	0.13	801.00	847.04	801.00	143.08	0.02	0.17	46.00	14.00	0.00	111.00	143.30	1208702.00	0.68	886.55	891.50
8	6	8	19999.00	9463.00	163.75	0	Spot (Block8, Row8, Column6)	6420.29	5882.00	3007.31	0.04	0.47	887.00	905.33	887.00	194.25	0.01	0.21	100.00	100.00	0.00	4995.00	5533.29	4770279.00	28.39	1936.81	1923.00
8	7	8	20301.00	9475.00	156.10	0	Spot (Block8, Row8, Column7)	1089.86	1083.00	163.59	0.00	0.15	893.00	910.70	893.00	133.45	0.01	0.15	53.00	34.00	0.00	190.00	196.86	729115.00	1.34	983.81	974.50
8	8	8	20595.00	9462.00	152.60	0	Spot (Block8, Row8, Column8)	1678.25	1475.50	974.32	0.06	0.58	899.00	933.01	899.00	113.64	0.02	0.12	98.00	94.00	0.00	576.50	779.25	1067368.00	6.56	1140.53	1123.00
9	1	1	4982.00	11771.00	151.70	0	Spot (Block9, Row1, Column1)	31888.70	29497.50	16227.43	0.03	0.51	1176.50	1194.03	1176.50	198.57	0.01	0.17	100.00	100.00	1.75	28321.00	30712.20	20089888.00	154.58	7885.10	6939.50
9	2	1	5281.00	11779.00	148.90	0	Spot (Block9, Row1, Column2)	4081.86	3752.50	1589.26	0.04	0.39	1180.00	1185.40	1180.00	177.21	0.00	0.15	100.00	100.00	0.00	2572.50	2901.86	2465445.00	16.34	1822.01	1795.00
9	3	1	5587.00	11777.00	160.40	0	Spot (Block9, Row1, Column3)	1997.05	1838.50	603.10	0.04	0.30	1181.00	1176.83	1181.00	161.34	0.00	0.14	89.00	74.00	0.00	657.50	816.05	1425892.00	5.08	1362.15	1320.50
9	4	1	5883.00	11780.00	148.70	0	Spot (Block9, Row1, Column4)	3641.51	3507.00	1295.96	0.02	0.36	1186.00	1194.42	1186.00	176.69	0.00	0.15	100.00	100.00	0.00	2321.00	2455.51	2195832.00	13.85	1715.62	1698.00
9	5	1	6183.00	11784.00	146.60	0	Spot (Block9, Row1, Column5)	4484.05	3990.00	2306.95	0.05	0.51	1197.00	1223.19	1197.00	193.97	0.01	0.16	100.00	99.00	0.00	2793.00	3287.05	2623171.00	16.81	1909.66	1890.00
9	6	1	6471.00	11779.00	146.80	0	Spot (Block9, Row1, Column6)	5313.68	4859.50	2443.14	0.04	0.46	1206.00	1247.74	1206.00	210.37	0.01	0.17	100.00	100.00	0.00	3653.50	4107.68	3135071.00	19.33	2203.22	1956.00
9	7	1	6789.00	11786.00	118.20	0	Spot (Block9, Row1, Column7)	9486.46	9328.50	3308.29	0.01	0.35	1273.00	1315.00	1273.00	323.07	0.01	0.25	100.00	100.00	0.00	8055.50	8213.46	3491019.00	25.29	3152.93	2804.00
9	8	1	7074.00	11797.00	149.60	0	Spot (Block9, Row1, Column8)	59594.84	65535.00	9936.34	0.04	0.17	1383.00	1458.16	1383.00	413.37	0.02	0.28	100.00	100.00	66.18	64152.00	58211.84	36829912.00	140.64	15540.93	13132.00
9	1	2	4976.00	12075.00	204.90	0	Spot (Block9, Row2, Column1)	1309.30	1285.00	166.04	0.01	0.13	1190.00	1202.37	1190.00	183.50	0.00	0.15	36.00	6.00	0.00	95.00	119.30	1561993.00	0.58	1280.77	1286.00
9	2	2	5277.00	12081.00	130.55	0	Spot (Block9, Row2, Column2)	2941.15	2872.50	686.68	0.01	0.23	1186.00	1192.93	1186.00	163.70	0.00	0.14	100.00	99.00	0.00	1686.50	1755.15	1341164.00	10.68	1709.81	1733.00
9	3	2	5579.00	12078.00	185.40	0	Spot (Block9, Row2, Column3)	1454.36	1405.50	235.78	0.01	0.16	1190.00	1199.18	1190.00	178.78	0.00	0.15	58.00	35.00	0.00	215.50	264.36	1407824.00	1.43	1257.47	1202.00
9	4	2	5879.00	12081.00	175.35	0	Spot (Block9, Row2, Column4)	2166.58	2117.00	452.04	0.01	0.21	1183.00	1200.02	1183.00	189.00	0.01	0.16	99.00	93.00	0.00	934.00	983.58	1861091.00	5.11	1510.01	1497.50
9	5	2	6180.00	12078.00	163.15	0	Spot (Block9, Row2, Column5)	5451.14	5306.00	2227.04	0.01	0.41	1195.00	1220.25	1195.00	194.86	0.01	0.16	100.00	99.00	0.00	4111.00	4256.14	4017492.00	21.71	2252.15	2001.00
9	6	2	6474.00	12081.00	159.80	0	Spot (Block9, Row2, Column6)	2156.59	2002.00	579.31	0.03	0.27	1210.00	1262.06	1210.00	241.01	0.02	0.19	92.00	78.00	0.00	792.00	946.59	1509612.00	3.71	1518.02	1543.00
9	7	2	6782.00	12083.00	174.85	0	Spot (Block9, Row2, Column7)	1823.34	1763.00	404.73	0.01	0.22	1213.00	1262.93	1213.00	211.83	0.02	0.17	82.00	61.00	0.00	550.00	610.34	1555308.00	2.65	1405.07	1380.00
9	8	2	7084.00	12085.00	227.65	0	Spot (Block9, Row2, Column8)	1497.90	1489.00	250.99	0.00	0.17	1309.00	1381.69	1309.00	355.39	0.02	0.26	27.00	0.00	0.00	180.00	188.90	2224387.00	0.33	1365.85	1374.00
9	1	3	4977.00	12379.00	145.50	0	Spot (Block9, Row3, Column1)	5156.87	4869.50	2325.36	0.02	0.45	1178.00	1179.34	1178.00	165.72	0.00	0.14	100.00	100.00	0.00	3691.50	3978.87	2990987.00	24.00	2007.20	1928.50
9	2	3	5274.00	12367.00	211.15	0	Spot (Block9, Row3, Column2)	1432.17	1394.00	231.35	0.01	0.16	1185.00	1203.23	1185.00	193.54	0.01	0.16	54.00	26.00	0.00	209.00	247.17	1814560.00	1.18	1252.82	1205.00
9	3	3	5559.00	12369.00	146.65	0	Spot (Block9, Row3, Column3)	13297.49	8529.00	14432.16	0.19	1.09	1197.00	1234.13	1197.00	242.42	0.01	0.20	100.00	99.00	4.07	7332.00	12100.49	7832224.00	49.76	4744.70	1882.00
9	4	3	5878.00	12378.00	143.15	0	Spot (Block9, Row3, Column4)	6202.94	5648.50	3158.17	0.04	0.51	1196.00	1230.52	1196.00	232.64	0.01	0.19	100.00	100.00	0.00	4452.50	5006.94	3436430.00	21.37	2287.39	2029.00
9	5	3	6180.00	12381.00	137.05	0	Spot (Block9, Row3, Column5)	6982.84	6570.00	3282.65	0.03	0.47	1213.00	1264.03	1213.00	233.71	0.02	0.18	100.00	100.00	0.00	5357.00	5769.84	3540300.00	24.47	2790.10	2317.00
9	6	3	6479.00	12381.00	215.30	0	Spot (Block9, Row3, Column6)	8759.04	7147.00	4442.92	0.09	0.51	1290.00	1329.40	1290.00	290.08	0.01	0.22	100.00	100.00	0.00	5857.00	7469.04	11579457.00	25.61	3601.83	3670.50
9	7	3	6785.00	12386.00	150.60	0	Spot (Block9, Row3, Column7)	3057.69	2775.50	1214.51	0.04	0.40	1287.00	1308.45	1287.00	250.71	0.01	0.19	95.00	85.00	0.00	1488.50	1770.69	1889653.00	6.98	1736.94	1763.50
9	8	3	7085.00	12394.00	163.40	0	Spot (Block9, Row3, Column8)	2057.22	2006.00	437.63	0.01	0.21	1307.00	1343.46	1307.00	220.76	0.01	0.16	90.00	71.00	0.00	699.00	750.22	1540859.00	3.23	1546.45	1492.50
9	1	4	4975.00	12672.00	145.15	0	Spot (Block9, Row4, Column1)	5771.71	5239.00	2975.65	0.04	0.52	1192.00	1202.62	1192.00	185.58	0.00	0.15	100.00	100.00	0.00	4047.00	4579.71	3330275.00	24.62	2003.63	1813.00
9	2	4	5276.00	12679.00	193.90	0	Spot (Block9, Row4, Column2)	4194.56	3846.00	1811.45	0.04	0.43	1193.00	1223.13	1193.00	228.34	0.01	0.19	100.00	99.00	0.00	2653.00	3001.56	4458819.00	13.01	2108.95	2100.00
9	3	4	5578.00	12678.00	144.85	0	Spot (Block9, Row4, Column3)	39028.65	38475.00	21606.55	0.01	0.55	1211.00	1288.53	1211.00	308.86	0.03	0.24	100.00	100.00	23.04	37264.00	37817.65	22363500.00	122.19	8088.83	5974.00
9	4	4	5851.00	12647.00	206.95	0	Spot (Block9, Row4, Column4)	1393.47	1396.00	209.06	0.00	0.15	1203.00	1274.38	1203.00	439.11	0.03	0.34	12.00	0.00	0.00	193.00	190.47	1698640.00	0.27	1250.17	1228.00
9	5	4	6163.00	12676.00	133.90	0	Spot (Block9, Row4, Column5)	6678.03	3535.00	9517.36	0.28	1.43	1229.00	1304.15	1229.00	439.10	0.03	0.34	97.00	90.00	0.42	2306.00	5449.03	3198776.00	12.24	2291.79	2163.00
9	6	4	6476.00	12686.00	178.15	0	Spot (Block9, Row4, Column6)	6207.96	5748.00	2983.46	0.03	0.48	1291.00	1314.73	1291.00	257.76	0.01	0.20	96.00	95.00	0.00	4457.00	4916.96	5525087.00	18.98	2897.22	2016.00
9	7	4	6775.00	12682.00	151.80	0	Spot (Block9, Row4, Column7)	2784.15	2464.50	1000.61	0.05	0.36	1286.00	1300.72	1286.00	208.00	0.00	0.16	98.00	89.00	0.00	1178.50	1498.15	1770718.00	7.13	1642.46	1606.00
9	8	4	7085.00	12693.00	174.10	0	Spot (Block9, Row4, Column8)	1940.73	1839.00	418.72	0.02	0.22	1325.00	1361.89	1325.00	220.34	0.01	0.16	82.00	59.00	0.00	514.00	615.73	1647680.00	2.63	1506.03	1494.00
9	1	5	4976.00	12979.00	142.95	0	Spot (Block9, Row5, Column1)	11674.57	10613.00	6225.47	0.04	0.53	1198.00	1232.40	1198.00	218.04	0.01	0.18	100.00	100.00	0.00	9415.00	10476.57	6502738.00	47.89	3304.85	2471.00
9	2	5	5273.00	12976.00	175.00	0	Spot (Block9, Row5, Column2)	1889.98	1855.00	368.66	0.01	0.20	1201.00	1258.80	1201.00	265.65	0.02	0.21	88.00	62.00	0.00	654.00	688.98	1608369.00	2.38	1370.06	1328.00
9	3	5	5568.00	12977.00	157.50	0	Spot (Block9, Row5, Column3)	13912.09	11956.00	7292.93	0.07	0.52	1220.00	1305.41	1220.00	318.52	0.03	0.24	100.00	100.00	0.00	10736.00	12692.09	9515872.00	39.58	3338.91	3130.50
9	4	5	5876.00	12992.00	157.80	0	Spot (Block9, Row5, Column4)	2644.05	2288.00	1036.73	0.06	0.39	1220.00	1317.23	1220.00	466.67	0.03	0.35	84.00	55.00	0.00	1068.00	1424.05	1827039.00	2.84	1703.38	1621.00
9	5	5	6175.00	12981.00	144.85	0	Spot (Block9, Row5, Column5)	42146.26	43262.00	21401.60	0.01	0.51	1284.00	1333.06	1284.00	446.27	0.02	0.33	100.00	100.00	32.69	41978.00	40862.26	24107772.00	91.45	8965.63	6667.00
9	6	5	6473.00	12980.00	158.10	0	Spot (Block9, Row5, Column6)	2356.64	2289.50	585.58	0.01	0.25	1278.00	1294.60	1278.00	235.14	0.01	0.18	96.00	84.00	0.00	1011.50	1078.64	1621367.00	4.52	1531.65	1514.00
9	7	5	6770.00	12985.00	186.10	0	Spot (Block9, Row5, Column7)	3074.71	2901.00	979.36	0.03	0.32	1292.00	1312.75	1292.00	213.88	0.01	0.16	99.00	96.00	0.00	1609.00	1782.71	2994763.00	8.24	1813.03	1810.00
9	8	5	7077.00	12987.00	147.35	0	Spot (Block9, Row5, Column8)	5297.02	4367.00	2765.84	0.08	0.52	1367.00	1382.01	1367.00	229.14	0.00	0.17	100.00	99.00	0.00	3000.00	3930.02	3178213.00	17.09	2054.97	1945.00
9	1	6	4973.00	13270.00	213.05	0	Spot (Block9, Row6, Column1)	7860.75	5859.00	4413.30	0.13	0.56	1223.00	1304.38	1223.00	290.77	0.03	0.22	100.00	100.00	0.00	4636.00	6637.75	10179671.00	22.55	3307.70	3303.00
9	2	6	5271.00	13275.00	207.45	0	Spot (Block9, Row6, Column2)	2024.41	1938.00	409.14	0.02	0.20	1202.00	1252.73	1202.00	226.38	0.02	0.18	98.00	82.00	0.00	736.00	822.41	2488006.00	3.41	1547.08	1527.00
9	3	6	5566.00	13275.00	145.70	0	Spot (Block9, Row6, Column3)	9167.65	8279.50	4926.41	0.04	0.54	1207.00	1275.60	1207.00	263.11	0.02	0.21	100.00	100.00	0.00	7072.50	7960.65	5298902.00	29.99	2926.39	2353.00
9	4	6	5875.00	13284.00	209.10	0	Spot (Block9, Row6, Column4)	1650.18	1580.00	341.79	0.02	0.21	1208.50	1261.14	1208.50	206.81	0.02	0.16	71.00	44.00	0.00	371.50	441.68	2049523.00	1.88	1389.75	1418.00
9	5	6	6175.00	13282.00	141.35	0	Spot (Block9, Row6, Column5)	33665.98	32263.00	18448.37	0.02	0.55	1288.00	1315.80	1288.00	253.32	0.01	0.19	100.00	100.00	5.89	30975.00	32377.98	18280648.00	127.70	8215.68	6472.50
9	6	6	6473.00	13283.00	192.85	0	Spot (Block9, Row6, Column6)	1709.54	1657.00	329.72	0.01	0.19	1283.00	1299.76	1283.00	222.70	0.01	0.17	68.00	40.00	0.00	374.00	426.54	1796726.00	1.84	1450.75	1453.50
9	7	6	6772.00	13282.00	148.60	0	Spot (Block9, Row6, Column7)	5232.62	4665.50	2548.46	0.05	0.49	1292.00	1326.70	1292.00	226.14	0.01	0.17	100.00	100.00	0.00	3373.50	3940.62	3181431.00	17.27	2130.92	2013.50
9	8	6	7079.00	13290.00	148.05	0	Spot (Block9, Row6, Column8)	6027.52	5311.00	3054.98	0.05	0.51	1374.00	1388.98	1374.00	237.48	0.00	0.17	100.00	97.00	0.00	3937.00	4653.52	3574318.00	19.53	2359.60	2131.50
9	1	7	4972.00	13573.00	170.55	0	Spot (Block9, Row7, Column1)	6834.17	6186.50	3092.67	0.04	0.45	1205.00	1289.33	1205.00	286.38	0.03	0.22	100.00	100.00	0.00	4981.50	5629.17	5549350.00	19.36	2445.89	2397.00
9	2	7	5270.00	13565.00	214.30	0	Spot (Block9, Row7, Column2)	1399.33	1389.00	212.08	0.00	0.15	1206.00	1262.21	1206.00	226.65	0.02	0.18	39.00	11.00	0.00	183.00	193.33	1840123.00	0.60	1264.81	1278.00
9	3	7	5560.00	13576.00	230.65	0	Spot (Block9, Row7, Column3)	1434.02	1400.50	187.42	0.01	0.13	1203.00	1254.89	1203.00	187.62	0.02	0.15	52.00	24.00	0.00	197.50	231.02	2194049.00	0.95	1300.74	1287.00
9	4	7	5860.00	13570.00	184.50	0	Spot (Block9, Row7, Column4)	1485.05	1494.00	210.71	0.00	0.14	1209.00	1260.87	1209.00	194.48	0.02	0.15	57.00	35.00	0.00	285.00	276.05	1424166.00	1.15	1400.39	1390.00
9	5	7	6175.00	13578.00	201.25	0	Spot (Block9, Row7, Column5)	2030.37	2014.50	400.51	0.00	0.20	1286.00	1311.06	1286.00	224.34	0.01	0.17	90.00	75.00	0.00	728.50	744.37	2338990.00	3.21	1566.07	1573.00
9	6	7	6466.00	13584.00	194.70	0	Spot (Block9, Row7, Column6)	2451.71	2426.00	571.43	0.00	0.23	1334.00	1387.13	1334.00	313.33	0.02	0.23	91.00	79.00	0.00	1092.00	1117.71	2633140.00	3.40	1694.62	1658.00
9	7	7	6764.00	13589.00	150.80	0	Spot (Block9, Row7, Column7)	6079.35	5331.00	2621.07	0.06	0.43	1377.00	1386.07	1377.00	242.85	0.00	0.18	100.00	100.00	0.00	3954.00	4702.35	3769194.00	19.33	2521.99	2220.00
9	8	7	7074.00	13586.00	174.75	0	Spot (Block9, Row7, Column8)	11609.77	11680.00	3702.90	0.00	0.32	1392.00	1423.40	1392.00	254.97	0.01	0.18	100.00	100.00	0.00	10288.00	10217.77	9914746.00	39.95	3998.63	3304.00
9	1	8	4981.00	13863.00	125.30	0	Spot (Block9, Row8, Column1)	2170.71	2048.00	428.51	0.03	0.20	1187.00	1225.41	1187.00	220.69	0.01	0.18	99.00	96.00	0.00	861.00	983.71	905185.00	4.28	1544.27	1550.00
9	2	8	5264.00	13879.00	205.45	0	Spot (Block9, Row8, Column2)	1561.11	1522.00	270.37	0.01	0.17	1191.00	1226.80	1191.00	179.51	0.01	0.15	72.00	47.00	0.00	331.00	370.11	1874890.00	1.86	1361.32	1368.00
9	3	8	5560.00	13873.00	155.80	0	Spot (Block9, Row8, Column3)	2532.03	2260.00	902.41	0.05	0.36	1201.00	1250.67	1201.00	189.52	0.02	0.15	95.00	89.00	0.00	1059.00	1331.03	1691396.00	6.76	1566.39	1589.00
9	4	8	5868.00	13880.00	147.25	0	Spot (Block9, Row8, Column4)	3240.20	3198.00	974.29	0.01	0.30	1206.00	1260.18	1206.00	195.21	0.02	0.15	100.00	99.00	0.00	1992.00	2034.20	1918197.00	10.14	1759.16	1704.50
9	5	8	6164.00	13862.00	193.20	0	Spot (Block9, Row8, Column5)	1482.93	1479.00	232.56	0.00	0.16	1278.00	1321.05	1278.00	293.43	0.01	0.22	36.00	8.00	0.00	201.00	204.93	1570421.00	0.55	1343.50	1306.00
9	6	8	6476.00	13881.00	204.00	0	Spot (Block9, Row8, Column6)	12066.65	8611.00	8087.00	0.15	0.67	1389.00	1449.95	1389.00	387.57	0.02	0.27	100.00	100.00	0.00	7222.00	10677.65	14274849.00	27.39	4108.89	4040.50
9	7	8	6763.00	13888.00	153.80	0	Spot (Block9, Row8, Column7)	2893.35	2724.00	890.88	0.03	0.31	1405.00	1461.34	1405.00	313.78	0.02	0.21	94.00	84.00	0.00	1319.00	1488.35	1880680.00	4.56	1749.04	1726.50
9	8	8	7064.00	13892.00	178.85	0	Spot (Block9, Row8, Column8)	2056.62	1945.00	854.31	0.02	0.42	1416.00	1469.29	1416.00	262.83	0.02	0.18	74.00	50.00	0.00	529.00	640.62	1846842.00	2.23	1572.97	1604.50
10	1	1	9479.00	11801.00	153.95	0	Spot (Block10, Row1, Column1)	37506.73	35153.00	18437.54	0.03	0.49	816.00	875.12	816.00	193.55	0.03	0.22	100.00	100.00	11.75	34337.00	36690.73	24266924.00	189.26	7583.14	6021.00
10	2	1	9785.00	11811.00	174.50	0	Spot (Block10, Row1, Column2)	1243.89	1202.50	262.20	0.01	0.21	807.00	864.17	807.00	169.08	0.03	0.20	87.00	62.00	0.00	395.50	436.89	1062284.00	2.25	968.83	903.50
10	3	1	10080.00	11803.00	207.30	0	Spot (Block10, Row1, Column3)	998.94	990.00	167.43	0.00	0.17	797.00	841.73	797.00	142.07	0.02	0.17	58.00	34.00	0.00	193.00	201.94	1218712.00	1.11	909.70	891.00
10	4	1	10381.00	11805.00	171.55	0	Spot (Block10, Row1, Column4)	1199.94	1162.00	241.34	0.01	0.20	832.00	860.55	832.00	143.43	0.01	0.17	82.00	56.00	0.00	330.00	367.94	981553.00	2.37	984.63	982.50
10	5	1	10674.00	11800.00	188.60	0	Spot (Block10, Row1, Column5)	1074.19	1017.00	202.74	0.02	0.19	872.00	882.63	872.00	149.60	0.01	0.17	49.00	31.00	0.00	145.00	202.19	1073120.00	1.28	952.39	907.00
10	6	1	10975.00	11809.00	166.80	0	Spot (Block10, Row1, Column6)	1158.82	1094.00	223.00	0.03	0.19	875.00	893.33	875.00	156.89	0.01	0.18	65.00	36.00	0.00	219.00	283.82	893453.00	1.69	1012.61	975.00
10	7	1	11286.00	11821.00	128.50	0	Spot (Block10, Row1, Column7)	1463.04	1420.00	306.58	0.01	0.21	886.00	928.71	886.00	246.71	0.02	0.27	84.00	59.00	0.00	534.00	577.04	645199.00	2.17	1090.00	1031.00
10	8	1	11575.00	11816.00	152.40	0	Spot (Block10, Row1, Column8)	59734.47	65535.00	9987.46	0.04	0.17	908.50	1003.11	908.50	328.41	0.04	0.33	100.00	100.00	67.03	64626.50	58825.97	38230384.00	178.84	13870.98	10680.50
10	1	2	9482.00	12113.00	267.25	0	Spot (Block10, Row2, Column1)	875.07	843.00	150.30	0.02	0.17	792.00	830.57	792.00	163.09	0.02	0.20	28.00	9.00	0.00	51.00	83.07	1820150.00	0.27	822.80	795.00
10	2	2	9784.00	12101.00	156.30	0	Spot (Block10, Row2, Column2)	1011.58	1006.00	160.12	0.00	0.16	789.00	815.77	789.00	135.02	0.01	0.17	60.00	39.00	0.00	217.00	222.58	680793.00	1.45	921.59	879.50
10	3	2	10079.00	12097.00	202.80	0	Spot (Block10, Row2, Column3)	1004.40	986.50	174.19	0.01	0.17	787.00	807.38	787.00	123.72	0.01	0.15	61.00	38.00	0.00	199.50	217.40	1173143.00	1.59	886.48	867.50
10	4	2	10380.00	12098.00	204.60	0	Spot (Block10, Row2, Column4)	973.39	970.00	163.60	0.00	0.17	791.00	818.00	791.00	132.27	0.01	0.16	53.00	30.00	0.00	179.00	182.39	1159308.00	1.17	907.54	890.00
10	5	2	10681.00	12108.00	187.55	0	Spot (Block10, Row2, Column5)	1425.64	1397.00	286.37	0.01	0.20	796.00	834.96	796.00	140.03	0.02	0.17	98.00	88.00	0.00	601.00	629.64	1409957.00	4.22	1073.47	1052.00
10	6	2	10981.00	12094.00	210.60	0	Spot (Block10, Row2, Column6)	1032.54	1004.00	168.38	0.01	0.16	847.00	874.18	847.00	163.67	0.01	0.19	47.00	23.00	0.00	157.00	185.54	1306158.00	0.97	926.30	894.00
10	7	2	11290.00	12112.00	223.25	0	Spot (Block10, Row2, Column7)	1061.75	1008.00	189.34	0.02	0.18	875.00	877.80	875.00	155.15	0.00	0.18	47.00	24.00	0.00	133.00	186.75	1517244.00	1.19	913.99	880.00
10	8	2	11566.00	12106.00	232.10	0	Spot (Block10, Row2, Column8)	1051.27	1016.00	188.11	0.01	0.18	889.00	951.61	889.00	279.63	0.03	0.29	25.00	1.00	0.00	127.00	162.27	1625267.00	0.36	948.42	894.00
10	1	3	9483.00	12400.00	182.80	0	Spot (Block10, Row3, Column1)	1047.22	1014.50	208.49	0.01	0.20	783.00	796.91	783.00	125.39	0.01	0.16	67.00	48.00	0.00	231.50	264.22	984389.00	2.00	852.01	809.00
10	2	3	9779.00	12405.00	208.90	0	Spot (Block10, Row3, Column2)	948.85	894.00	173.32	0.03	0.18	782.00	795.41	782.00	126.14	0.01	0.16	46.00	26.00	0.00	112.00	166.85	1177524.00	1.22	850.75	852.00
10	3	3	10061.00	12400.00	175.70	0	Spot (Block10, Row3, Column3)	1156.51	1031.00	806.30	0.05	0.70	788.00	807.46	788.00	129.96	0.01	0.16	71.00	49.00	0.00	243.00	368.51	996909.00	2.69	926.72	893.00
10	4	3	10371.00	12407.00	171.40	0	Spot (Block10, Row3, Column4)	1161.81	1167.00	185.08	0.00	0.16	793.00	816.99	793.00	134.28	0.01	0.16	88.00	71.00	0.00	374.00	368.81	949200.00	2.57	967.35	941.00
10	5	3	10691.00	12405.00	143.25	0	Spot (Block10, Row3, Column5)	1212.47	1112.00	516.59	0.04	0.43	798.00	841.82	798.00	162.89	0.02	0.19	80.00	47.00	0.00	314.00	414.47	682621.00	2.28	986.69	968.00
10	6	3	10979.00	12407.00	208.75	0	Spot (Block10, Row3, Column6)	4868.56	4176.00	2194.42	0.07	0.45	880.00	906.50	880.00	184.99	0.01	0.20	100.00	100.00	0.00	3296.00	3988.56	6046748.00	21.42	2101.03	2064.00
10	7	3	11290.00	12396.00	195.00	0	Spot (Block10, Row3, Column7)	1079.01	1077.00	207.21	0.00	0.19	881.00	896.55	881.00	165.19	0.01	0.18	52.00	31.00	0.00	196.00	198.01	1161015.00	1.10	945.96	903.00
10	8	3	11576.00	12425.00	162.95	0	Spot (Block10, Row3, Column8)	2150.67	2037.00	681.02	0.02	0.32	879.50	888.60	879.50	149.27	0.00	0.17	98.00	96.00	0.00	1157.50	1271.17	1587198.00	8.46	1268.74	1269.00
10	1	4	9471.00	12699.00	180.70	0	Spot (Block10, Row4, Column1)	1047.95	988.00	229.24	0.03	0.22	788.00	800.02	788.00	122.56	0.01	0.15	62.00	44.00	0.00	200.00	259.95	960974.00	2.02	851.96	791.00
10	2	4	9778.00	12703.00	197.00	0	Spot (Block10, Row4, Column2)	1159.57	1121.00	198.38	0.01	0.17	790.00	804.29	790.00	124.88	0.01	0.16	92.00	67.00	0.00	331.00	369.57	1274371.00	2.84	947.89	923.00
10	3	4	10075.00	12704.00	157.50	0	Spot (Block10, Row4, Column3)	1899.24	1877.00	534.54	0.01	0.28	794.00	820.85	794.00	132.86	0.01	0.16	99.00	97.00	0.00	1083.00	1105.24	1293385.00	8.12	1045.36	1025.00
10	4	4	10373.00	12701.00	216.45	0	Spot (Block10, Row4, Column4)	973.60	977.00	173.04	0.00	0.18	792.00	821.09	792.00	135.45	0.02	0.16	52.00	32.00	0.00	185.00	181.60	1302683.00	1.13	874.49	866.00
10	5	4	10660.00	12713.00	190.90	0	Spot (Block10, Row4, Column5)	1006.20	979.00	182.22	0.01	0.18	797.00	826.24	797.00	136.39	0.02	0.17	54.00	34.00	0.00	182.00	209.20	1034370.00	1.32	901.83	882.50
10	6	4	10972.00	12711.00	188.70	0	Spot (Block10, Row4, Column6)	1736.48	1711.00	369.77	0.01	0.21	868.00	875.39	868.00	163.38	0.00	0.19	99.00	92.00	0.00	843.00	868.48	1746899.00	5.27	1093.75	1083.50
10	7	4	11276.00	12707.00	192.30	0	Spot (Block10, Row4, Column7)	1097.52	1064.00	222.19	0.01	0.20	870.00	878.90	870.00	153.16	0.00	0.17	52.00	36.00	0.00	194.00	227.52	1143617.00	1.43	954.44	926.50
10	8	4	11571.00	12704.00	199.95	0	Spot (Block10, Row4, Column8)	1009.95	992.50	157.47	0.01	0.16	870.00	881.36	870.00	151.39	0.01	0.17	38.00	18.00	0.00	122.50	139.95	1145279.00	0.85	908.79	890.00
10	1	5	9476.00	13005.00	163.90	0	Spot (Block10, Row5, Column1)	1382.80	1311.00	339.64	0.02	0.25	789.00	805.78	789.00	135.30	0.01	0.17	95.00	80.00	0.00	522.00	593.80	1032948.00	4.26	911.79	907.50
10	2	5	9773.00	13004.00	156.20	0	Spot (Block10, Row5, Column2)	2304.78	2210.00	751.62	0.02	0.33	796.00	813.54	796.00	128.29	0.01	0.16	100.00	100.00	0.00	1414.00	1508.78	1548810.00	11.62	1146.93	1127.00
10	3	5	10076.00	13004.00	166.40	0	Spot (Block10, Row5, Column3)	1936.53	1851.00	627.96	0.02	0.32	795.00	828.62	795.00	138.48	0.02	0.17	99.00	98.00	0.00	1056.00	1141.53	1489189.00	8.00	1102.84	1091.00
10	4	5	10370.00	13005.00	195.55	0	Spot (Block10, Row5, Column4)	1033.30	996.00	176.38	0.02	0.17	793.00	828.59	793.00	138.67	0.02	0.17	67.00	41.00	0.00	203.00	240.30	1119065.00	1.48	913.94	889.00
10	5	5	10675.00	13011.00	148.70	0	Spot (Block10, Row5, Column5)	2054.22	1933.00	589.47	0.03	0.29	800.00	836.76	800.00	136.15	0.02	0.16	100.00	100.00	0.00	1133.00	1254.22	1236643.00	8.94	1177.65	1158.00
10	6	5	10975.00	13009.00	179.65	0	Spot (Block10, Row5, Column6)	1040.05	993.00	182.97	0.02	0.18	839.00	866.92	839.00	148.51	0.01	0.17	52.00	28.00	0.00	154.00	201.05	928768.00	1.17	938.72	897.00
10	7	5	11276.00	13012.00	181.40	0	Spot (Block10, Row5, Column7)	2808.23	2677.00	969.06	0.02	0.35	871.00	882.34	871.00	156.02	0.01	0.18	100.00	99.00	0.00	1806.00	1937.23	2591995.00	12.34	1408.05	1389.00
10	8	5	11576.00	13010.00	166.45	0	Spot (Block10, Row5, Column8)	1272.80	1226.00	308.44	0.02	0.24	866.00	873.12	866.00	145.74	0.00	0.17	79.00	58.00	0.00	360.00	406.80	976237.00	2.74	1009.59	1002.00
10	1	6	9474.00	13302.00	214.60	0	Spot (Block10, Row6, Column1)	4107.45	3512.00	1870.94	0.07	0.46	798.00	836.47	798.00	154.15	0.02	0.18	100.00	100.00	0.00	2714.00	3309.45	5405407.00	21.22	1814.87	1807.00
10	2	6	9774.00	13306.00	205.45	0	Spot (Block10, Row6, Column2)	1758.64	1674.00	439.40	0.02	0.25	794.00	820.69	794.00	144.01	0.01	0.18	100.00	99.00	0.00	880.00	964.64	2112129.00	6.51	1149.13	1149.00
10	3	6	10069.00	13301.00	202.95	0	Spot (Block10, Row6, Column3)	1121.50	1030.00	264.11	0.04	0.24	788.00	814.17	788.00	140.26	0.01	0.17	72.00	47.00	0.00	242.00	333.50	1314403.00	2.19	899.77	880.00
10	4	6	10383.00	13305.00	194.95	0	Spot (Block10, Row6, Column4)	996.37	995.00	147.29	0.00	0.15	792.00	826.58	792.00	136.32	0.02	0.16	61.00	31.00	0.00	203.00	204.37	1069110.00	1.25	869.31	873.50
10	5	6	10676.00	13312.00	148.20	0	Spot (Block10, Row6, Column5)	2262.72	2140.00	797.12	0.02	0.35	799.00	844.38	799.00	145.42	0.02	0.17	100.00	100.00	0.00	1341.00	1463.72	1359892.00	9.75	1201.16	1184.00
10	6	6	10967.00	13315.00	232.40	0	Spot (Block10, Row6, Column6)	978.92	969.00	177.27	0.00	0.18	858.00	869.77	858.00	155.95	0.01	0.18	34.00	17.00	0.00	111.00	120.92	1519287.00	0.70	882.39	881.00
10	7	6	11261.00	13302.00	180.75	0	Spot (Block10, Row6, Column7)	1101.54	1095.00	198.32	0.00	0.18	866.00	874.87	866.00	154.71	0.00	0.18	58.00	35.00	0.00	229.00	235.54	1010116.00	1.47	952.22	913.00
10	8	6	11578.00	13320.00	153.25	0	Spot (Block10, Row6, Column8)	1210.42	1185.00	195.78	0.01	0.16	857.50	867.19	857.50	147.60	0.00	0.17	84.00	57.00	0.00	327.50	352.92	780721.00	2.33	991.19	947.00
10	1	7	9472.00	13602.00	187.30	0	Spot (Block10, Row7, Column1)	1275.69	1238.00	315.37	0.01	0.25	795.00	832.85	795.00	142.05	0.02	0.17	84.00	70.00	0.00	443.00	480.69	1270588.00	3.12	947.53	922.50
10	2	7	9768.00	13608.00	218.30	0	Spot (Block10, Row7, Column2)	954.04	908.00	163.97	0.02	0.17	788.00	817.23	788.00	133.15	0.02	0.16	49.00	26.00	0.00	120.00	166.04	1304176.00	1.03	861.47	863.00
10	3	7	10059.00	13600.00	221.80	0	Spot (Block10, Row7, Column3)	935.85	894.00	139.86	0.02	0.15	786.00	814.40	786.00	142.58	0.02	0.18	39.00	20.00	0.00	108.00	149.85	1319554.00	0.85	869.44	803.00
10	4	7	10356.00	13583.00	218.45	0	Spot (Block10, Row7, Column4)	931.88	887.00	176.03	0.02	0.19	793.00	826.74	793.00	139.06	0.02	0.17	42.00	24.00	0.00	94.00	138.88	1275747.00	0.76	862.29	860.00
10	5	7	10673.00	13610.00	192.80	0	Spot (Block10, Row7, Column5)	982.69	967.00	190.42	0.01	0.19	825.00	861.84	825.00	152.11	0.02	0.18	48.00	23.00	0.00	142.00	157.69	1030843.00	0.79	899.27	880.50
10	6	7	10969.00	13612.00	187.15	0	Spot (Block10, Row7, Column6)	2185.64	2085.00	650.33	0.02	0.30	889.00	909.21	889.00	191.96	0.01	0.21	99.00	94.00	0.00	1196.00	1296.64	2159410.00	6.65	1290.99	1274.00
10	7	7	11259.00	13608.00	159.75	0	Spot (Block10, Row7, Column7)	1269.99	1250.00	257.71	0.01	0.20	876.00	876.10	876.00	157.89	0.00	0.18	81.00	63.00	0.00	374.00	393.99	894072.00	2.49	1025.32	1008.50
10	8	7	11575.00	13606.00	185.90	0	Spot (Block10, Row7, Column8)	2309.01	2245.00	491.09	0.01	0.21	871.00	870.22	871.00	151.56	0.00	0.17	100.00	99.00	0.00	1374.00	1438.01	2246667.00	9.49	1332.42	1282.50
10	1	8	9478.00	13888.00	127.60	0	Spot (Block10, Row8, Column1)	1728.69	1670.00	391.91	0.02	0.23	792.00	826.67	792.00	135.50	0.02	0.16	100.00	99.00	0.00	878.00	936.69	753708.00	6.66	1094.23	1125.00
10	2	8	9763.00	13907.00	211.40	0	Spot (Block10, Row8, Column2)	975.33	977.00	174.85	0.00	0.18	791.00	827.14	791.00	132.64	0.02	0.16	54.00	32.00	0.00	186.00	184.33	1245501.00	1.12	880.74	867.00
10	3	8	10060.00	13909.00	206.85	0	Spot (Block10, Row8, Column3)	1020.16	987.00	206.55	0.01	0.20	793.00	830.96	793.00	143.75	0.02	0.17	57.00	35.00	0.00	194.00	227.16	1236434.00	1.32	900.73	897.00
10	4	8	10367.00	13907.00	147.05	0	Spot (Block10, Row8, Column4)	4121.82	4040.50	1678.26	0.01	0.41	802.00	849.04	802.00	153.00	0.02	0.18	100.00	100.00	0.00	3238.50	3319.82	2456602.00	21.39	1583.70	1409.50
10	5	8	10664.00	13910.00	179.50	0	Spot (Block10, Row8, Column5)	962.77	982.00	163.54	0.01	0.17	876.00	883.61	876.00	176.81	0.00	0.20	25.00	4.00	0.00	106.00	86.77	866490.00	0.45	951.34	889.00
10	6	8	10973.00	13910.00	205.35	0	Spot (Block10, Row8, Column6)	5928.92	4449.00	3447.82	0.12	0.58	893.00	923.82	893.00	209.24	0.01	0.23	100.00	100.00	0.00	3556.00	5035.92	7102851.00	23.92	2249.74	2246.00
10	7	8	11266.00	13912.00	178.05	0	Spot (Block10, Row8, Column7)	993.29	979.00	168.95	0.01	0.17	872.00	876.10	872.00	174.89	0.00	0.20	33.00	12.00	0.00	107.00	121.29	885022.00	0.67	928.54	898.50
10	8	8	11573.00	13920.00	155.45	0	Spot (Block10, Row8, Column8)	1333.04	1197.00	583.00	0.05	0.44	804.00	853.98	804.00	150.67	0.03	0.18	91.00	63.00	0.00	393.00	529.04	886471.00	3.18	991.28	1007.00
11	1	1	13985.00	11828.00	156.30	0	Spot (Block11, Row1, Column1)	32277.39	28378.00	17922.25	0.06	0.56	132.00	156.53	132.00	90.84	0.07	0.58	100.00	100.00	5.51	28246.00	32145.39	21690440.00	353.59	5574.75	4358.00
11	2	1	14301.00	11827.00	148.70	0	Spot (Block11, Row1, Column2)	171.39	171.00	17.01	0.00	0.10	128.00	144.19	128.00	67.10	0.05	0.47	8.00	0.00	0.00	43.00	43.39	103176.00	0.41	159.05	157.50
11	3	1	14583.00	11829.00	147.00	-50	Spot (Block11, Row1, Column3)	120.09	119.00	12.59	0.00	0.10	111.00	113.98	111.00	56.17	0.01	0.49	0.00	0.00	0.00	8.00	9.09	70610.00	0.11	118.78	120.00
11	4	1	14884.00	11831.00	147.00	-50	Spot (Block11, Row1, Column4)	97.49	97.00	10.69	0.00	0.11	93.00	93.77	93.00	19.11	0.00	0.20	10.00	0.00	0.00	4.00	4.49	57129.00	0.19	97.24	98.00
11	5	1	15126.00	11795.00	198.50	0	Spot (Block11, Row1, Column5)	90.99	90.00	9.28	0.00	0.10	81.00	81.01	81.00	12.20	0.00	0.15	38.00	7.00	0.00	9.00	9.99	101453.00	0.82	86.18	87.00
11	6	1	15494.00	11844.00	182.45	0	Spot (Block11, Row1, Column6)	99.00	99.00	8.98	0.00	0.09	82.00	84.55	82.00	66.07	0.01	0.78	0.00	0.00	0.00	17.00	17.00	93360.00	0.22	89.46	89.00
11	7	1	15792.00	11832.00	145.25	0	Spot (Block11, Row1, Column7)	124.24	121.00	17.24	0.01	0.14	89.00	112.40	89.00	177.83	0.10	1.58	0.00	0.00	0.00	32.00	35.24	71066.00	0.07	103.39	104.00
11	8	1	16072.00	11844.00	150.90	0	Spot (Block11, Row1, Column8)	57290.15	65535.00	12316.95	0.06	0.21	116.00	169.29	116.00	226.49	0.16	1.34	100.00	100.00	59.49	65419.00	57174.15	35921216.00	252.20	10430.11	8310.00
11	1	2	13981.00	12125.00	147.00	-50	Spot (Block11, Row2, Column1)	122.45	120.00	14.45	0.01	0.12	133.00	149.30	133.00	67.70	0.05	0.45	0.00	0.00	0.00	-13.00	-10.55	72246.00	-0.40	130.93	129.00
11	2	2	14355.00	12131.00	165.45	0	Spot (Block11, Row2, Column2)	149.82	148.00	15.00	0.01	0.10	125.00	129.61	125.00	30.39	0.02	0.23	36.00	0.00	0.00	23.00	24.82	114016.00	0.67	145.98	141.00
11	3	2	14582.00	12129.00	147.00	-50	Spot (Block11, Row2, Column3)	118.78	119.00	8.12	0.00	0.07	113.00	115.40	113.00	59.12	0.01	0.51	0.00	0.00	0.00	6.00	5.78	69840.00	0.06	118.42	119.00
11	4	2	14882.00	12131.00	147.00	-50	Spot (Block11, Row2, Column4)	104.31	104.00	11.45	0.00	0.11	93.00	94.35	93.00	17.61	0.01	0.19	29.00	2.00	0.00	11.00	11.31	61645.00	0.57	100.56	101.50
11	5	2	15182.00	12133.00	147.00	-50	Spot (Block11, Row2, Column5)	107.07	90.00	141.21	0.08	1.32	81.00	81.02	81.00	13.37	0.00	0.16	35.00	11.00	0.00	9.00	26.07	63600.00	1.95	103.03	90.00
11	6	2	15482.00	12135.00	147.00	-50	Spot (Block11, Row2, Column6)	88.47	87.00	10.27	0.01	0.12	78.00	78.26	78.00	11.20	0.00	0.14	42.00	13.00	0.00	9.00	10.47	51932.00	0.91	85.02	85.00
11	7	2	15783.00	12137.00	147.00	-50	Spot (Block11, Row2, Column7)	83.76	83.00	9.41	0.00	0.11	80.00	81.86	80.00	16.31	0.01	0.20	11.00	0.00	0.00	3.00	3.76	49755.00	0.12	83.30	81.00
11	8	2	16083.00	12139.00	147.00	-50	Spot (Block11, Row2, Column8)	114.04	112.00	16.99	0.01	0.15	106.00	144.27	106.00	179.81	0.13	1.25	0.00	0.00	0.00	6.00	8.04	67055.00	-0.17	111.10	106.00
11	1	3	13990.00	12406.00	197.55	0	Spot (Block11, Row3, Column1)	166.32	171.00	25.13	0.01	0.15	123.00	125.91	123.00	18.34	0.01	0.15	83.00	64.00	0.00	48.00	43.32	183951.00	2.20	140.99	137.00
11	2	3	14280.00	12427.00	147.00	-50	Spot (Block11, Row3, Column2)	123.16	123.00	11.61	0.00	0.09	119.00	121.40	119.00	18.53	0.01	0.15	10.00	0.00	0.00	4.00	4.16	72416.00	0.09	120.80	120.00
11	3	3	14571.00	12428.00	183.70	0	Spot (Block11, Row3, Column3)	155.00	159.00	23.19	0.01	0.15	108.00	106.73	108.00	17.01	0.01	0.16	86.00	64.00	0.00	51.00	47.00	146472.00	2.84	120.94	120.00
11	4	3	14880.00	12431.00	147.00	-50	Spot (Block11, Row3, Column4)	97.81	98.00	8.84	0.00	0.09	86.00	88.42	86.00	18.47	0.01	0.21	20.00	0.00	0.00	12.00	11.81	57611.00	0.51	96.02	97.50
11	5	3	15192.00	12442.00	179.90	0	Spot (Block11, Row3, Column5)	94.64	93.00	13.15	0.01	0.14	75.00	75.75	75.00	12.57	0.00	0.17	66.00	30.00	0.00	18.00	19.64	85930.00	1.50	84.23	84.00
11	6	3	15481.00	12435.00	147.00	-50	Spot (Block11, Row3, Column6)	80.13	83.00	12.44	0.02	0.16	74.00	74.26	74.00	10.56	0.00	0.14	43.00	10.00	0.00	9.00	6.13	47114.00	0.56	73.72	73.50
11	7	3	15781.00	12437.00	147.00	-50	Spot (Block11, Row3, Column7)	67.52	68.00	10.30	0.00	0.15	76.00	76.05	76.00	14.31	0.00	0.19	0.00	0.00	0.00	-8.00	-8.48	40039.00	-0.60	72.32	73.00
11	8	3	16081.00	12439.00	147.00	-50	Spot (Block11, Row3, Column8)	94.02	94.00	11.39	0.00	0.12	90.00	93.69	90.00	29.13	0.02	0.31	0.00	0.00	0.00	4.00	4.02	55376.00	0.01	100.57	104.00
11	1	4	13959.00	12702.00	202.85	0	Spot (Block11, Row4, Column1)	147.85	147.00	17.56	0.00	0.12	120.00	121.76	120.00	25.33	0.01	0.21	51.00	11.00	0.00	27.00	27.85	171804.00	1.03	130.38	128.50
11	2	4	14271.00	12728.00	169.25	0	Spot (Block11, Row4, Column2)	139.47	137.00	13.29	0.01	0.10	109.00	110.06	109.00	15.86	0.00	0.14	89.00	41.00	0.00	28.00	30.47	111575.00	1.85	129.78	129.00
11	3	4	14577.00	12724.00	168.25	0	Spot (Block11, Row4, Column3)	197.86	198.00	41.82	0.00	0.21	95.00	96.47	95.00	16.13	0.01	0.17	99.00	93.00	0.00	103.00	102.86	155119.00	6.28	122.27	116.00
11	4	4	14879.00	12731.00	147.00	-50	Spot (Block11, Row4, Column4)	78.91	80.00	11.37	0.01	0.14	80.00	80.41	80.00	14.28	0.00	0.18	8.00	0.00	0.00	0.00	-1.09	46555.00	-0.10	75.46	75.00
11	5	4	15179.00	12733.00	147.00	-50	Spot (Block11, Row4, Column5)	76.71	76.00	9.89	0.00	0.13	75.00	74.77	75.00	10.17	0.00	0.14	17.00	3.00	0.00	1.00	1.71	45028.00	0.19	81.28	80.00
11	6	4	15479.00	12735.00	147.00	-50	Spot (Block11, Row4, Column6)	82.21	83.00	8.27	0.00	0.10	75.00	75.06	75.00	10.78	0.00	0.14	36.00	2.00	0.00	8.00	7.21	48504.00	0.66	81.46	82.00
11	7	4	15780.00	12737.00	147.00	-50	Spot (Block11, Row4, Column7)	86.68	88.00	11.79	0.01	0.14	76.00	76.62	76.00	12.42	0.00	0.16	47.00	10.00	0.00	12.00	10.68	50968.00	0.81	81.54	84.00
11	8	4	16078.00	12730.00	139.85	0	Spot (Block11, Row4, Column8)	112.79	110.00	16.41	0.01	0.15	85.00	85.93	85.00	15.71	0.00	0.18	77.00	34.00	0.00	25.00	27.79	59326.00	1.71	94.85	95.00
11	1	5	13960.00	13013.00	154.65	0	Spot (Block11, Row5, Column1)	161.71	167.00	22.12	0.01	0.14	110.00	111.59	110.00	26.29	0.01	0.24	80.00	55.00	0.00	57.00	51.71	105917.00	1.91	134.67	132.00
11	2	5	14278.00	13031.00	177.10	0	Spot (Block11, Row5, Column2)	151.48	151.00	26.53	0.00	0.18	100.00	101.21	100.00	15.27	0.01	0.15	91.00	74.00	0.00	51.00	51.48	133000.00	3.29	112.15	111.00
11	3	5	14553.00	13031.00	201.90	0	Spot (Block11, Row5, Column3)	110.13	109.00	16.38	0.00	0.15	89.00	90.30	89.00	13.91	0.01	0.15	65.00	33.00	0.00	20.00	21.13	127095.00	1.43	95.84	96.00
11	4	5	14877.00	13031.00	147.00	-50	Spot (Block11, Row5, Column4)	79.82	80.00	10.87	0.00	0.14	78.00	78.24	78.00	12.03	0.00	0.15	16.00	1.00	0.00	2.00	1.82	47335.00	0.13	83.02	82.00
11	5	5	15185.00	13038.00	158.50	0	Spot (Block11, Row5, Column5)	184.44	189.00	38.35	0.01	0.21	75.00	74.60	75.00	11.14	0.00	0.15	100.00	100.00	0.00	114.00	109.44	128188.00	9.86	110.99	107.00
11	6	5	15478.00	13035.00	147.00	-50	Spot (Block11, Row5, Column6)	73.54	73.00	11.79	0.00	0.16	76.00	75.64	76.00	10.66	0.00	0.14	14.00	1.00	0.00	-3.00	-2.46	43390.00	-0.20	74.14	74.00
11	7	5	15801.00	13068.00	168.00	0	Spot (Block11, Row5, Column7)	91.71	92.00	8.58	0.00	0.09	74.00	74.66	74.00	11.35	0.00	0.15	76.00	28.00	0.00	18.00	17.71	72087.00	1.50	81.40	81.00
11	8	5	16089.00	13050.00	168.25	0	Spot (Block11, Row5, Column8)	112.77	114.00	13.37	0.00	0.12	82.00	81.95	82.00	13.57	0.00	0.17	88.00	60.00	0.00	32.00	30.77	88521.00	2.27	89.76	89.00
11	1	6	13973.00	13327.00	202.80	0	Spot (Block11, Row6, Column1)	262.92	259.50	74.45	0.01	0.28	109.00	111.46	109.00	18.35	0.01	0.16	99.00	97.00	0.00	150.50	153.92	307092.00	8.25	156.96	164.00
11	2	6	14258.00	13330.00	204.00	0	Spot (Block11, Row6, Column2)	157.48	157.00	27.73	0.00	0.18	103.00	104.21	103.00	17.05	0.01	0.16	93.00	66.00	0.00	54.00	54.48	185980.00	3.12	122.25	120.00
11	3	6	14583.00	13313.00	146.60	0	Spot (Block11, Row6, Column3)	119.26	120.00	11.49	0.00	0.10	86.00	87.67	86.00	16.04	0.01	0.18	91.00	55.00	0.00	34.00	33.26	69529.00	1.97	104.75	105.50
11	4	6	14875.00	13331.00	147.00	-50	Spot (Block11, Row6, Column4)	85.59	85.00	9.90	0.00	0.12	76.00	76.37	76.00	10.20	0.00	0.13	43.00	14.00	0.00	9.00	9.59	50581.00	0.90	78.86	77.00
11	5	6	15173.00	13334.00	146.25	0	Spot (Block11, Row6, Column5)	161.60	166.00	22.94	0.01	0.14	73.00	73.66	73.00	10.98	0.00	0.15	100.00	100.00	0.00	93.00	88.60	93406.00	8.01	101.74	100.00
11	6	6	15476.00	13335.00	147.00	-50	Spot (Block11, Row6, Column6)	72.28	74.00	9.91	0.01	0.14	74.00	73.94	74.00	10.33	0.00	0.14	7.00	0.00	0.00	0.00	-1.72	42574.00	-0.16	72.86	75.00
11	7	6	15776.00	13337.00	147.00	-50	Spot (Block11, Row6, Column7)	76.75	76.00	10.18	0.00	0.13	75.00	74.78	75.00	10.63	0.00	0.14	19.00	3.00	0.00	1.00	1.75	45589.00	0.19	76.43	76.00
11	8	6	16090.00	13346.00	189.80	0	Spot (Block11, Row6, Column8)	91.16	91.00	9.62	0.00	0.11	81.00	80.50	81.00	12.94	0.00	0.16	39.00	6.00	0.00	10.00	10.16	92619.00	0.82	80.40	82.00
11	1	7	13979.00	13647.00	198.15	0	Spot (Block11, Row7, Column1)	172.48	175.00	17.43	0.01	0.10	131.00	133.22	131.00	22.27	0.01	0.17	85.00	49.00	0.00	44.00	41.48	191630.00	1.76	139.54	137.00
11	2	7	14318.00	13635.00	258.85	0	Spot (Block11, Row7, Column2)	125.90	124.00	16.82	0.01	0.13	113.00	114.10	113.00	20.23	0.00	0.18	27.00	8.00	0.00	11.00	12.90	244753.00	0.58	112.87	113.00
11	3	7	14574.00	13630.00	147.00	-50	Spot (Block11, Row7, Column3)	100.15	100.00	11.62	0.00	0.12	89.00	90.73	89.00	17.17	0.01	0.19	31.00	1.00	0.00	11.00	11.15	58789.00	0.55	94.42	91.00
11	4	7	14874.00	13632.00	147.00	-50	Spot (Block11, Row7, Column4)	75.03	76.00	8.72	0.01	0.12	75.00	75.79	75.00	11.69	0.00	0.15	7.00	0.00	0.00	1.00	0.03	44115.00	-0.07	75.96	76.00
11	5	7	15174.00	13633.00	147.00	-50	Spot (Block11, Row7, Column5)	71.05	71.00	10.92	0.00	0.15	72.00	72.62	72.00	10.86	0.00	0.15	16.00	2.00	0.00	-1.00	-0.95	41775.00	-0.14	76.01	75.00
11	6	7	15408.00	13630.00	200.40	0	Spot (Block11, Row7, Column6)	82.63	82.00	9.15	0.00	0.11	73.00	72.81	73.00	10.43	0.00	0.14	45.00	13.00	0.00	9.00	9.63	94203.00	0.94	77.67	78.00
11	7	7	15777.00	13630.00	182.00	0	Spot (Block11, Row7, Column7)	93.13	92.00	11.18	0.01	0.12	73.00	73.21	73.00	11.03	0.00	0.15	75.00	38.00	0.00	19.00	20.13	86234.00	1.81	81.81	83.00
11	8	7	16080.00	13650.00	237.90	0	Spot (Block11, Row7, Column8)	106.10	107.00	15.38	0.00	0.14	81.00	80.77	81.00	13.18	0.00	0.16	74.00	48.00	0.00	26.00	25.10	172737.00	1.92	86.57	87.00
11	1	8	13982.00	13919.00	124.15	0	Spot (Block11, Row8, Column1)	732.80	664.00	301.66	0.04	0.41	148.00	148.90	148.00	20.66	0.00	0.14	100.00	100.00	0.00	516.00	584.80	298981.00	28.26	305.32	273.00
11	2	8	14277.00	13995.00	191.10	0	Spot (Block11, Row8, Column2)	148.24	144.00	20.78	0.01	0.14	130.00	131.68	130.00	22.50	0.01	0.17	41.00	13.00	0.00	14.00	18.24	152988.00	0.74	144.71	144.00
11	3	8	14572.00	13930.00	147.00	-50	Spot (Block11, Row8, Column3)	113.36	113.00	19.95	0.00	0.18	101.00	100.89	101.00	18.71	0.00	0.19	40.00	12.00	0.00	12.00	12.36	66654.00	0.67	101.25	98.00
11	4	8	14835.00	13914.00	214.95	0	Spot (Block11, Row8, Column4)	87.42	87.00	9.87	0.00	0.11	78.00	79.04	78.00	13.03	0.01	0.16	35.00	3.00	0.00	9.00	9.42	115832.00	0.64	80.49	81.00
11	5	8	15173.00	13934.00	147.00	-50	Spot (Block11, Row8, Column5)	68.74	71.00	13.16	0.01	0.19	73.00	72.96	73.00	11.51	0.00	0.16	7.00	0.00	0.00	-2.00	-4.26	40627.00	-0.37	68.77	70.00
11	6	8	15463.00	13929.00	199.85	0	Spot (Block11, Row8, Column6)	80.17	80.00	10.04	0.00	0.13	71.00	71.27	71.00	11.40	0.00	0.16	37.00	10.00	0.00	9.00	9.17	90755.00	0.78	73.74	72.00
11	7	8	15785.00	13925.00	147.25	0	Spot (Block11, Row8, Column7)	88.77	88.00	10.17	0.00	0.11	74.00	73.93	74.00	11.82	0.00	0.16	60.00	22.00	0.00	14.00	14.77	52642.00	1.26	79.45	81.00
11	8	8	16072.00	13945.00	153.15	0	Spot (Block11, Row8, Column8)	254.49	227.00	112.68	0.05	0.44	82.00	82.21	82.00	13.34	0.00	0.16	100.00	99.00	0.00	145.00	172.49	163127.00	12.92	122.38	112.00
12	1	1	18486.00	11853.00	155.45	0	Spot (Block12, Row1, Column1)	31597.82	28522.50	16765.42	0.04	0.53	379.00	391.96	379.00	114.06	0.01	0.29	100.00	100.00	2.11	28143.50	31218.82	20980976.00	273.60	6205.54	4909.00
12	2	1	18778.00	11858.00	157.15	0	Spot (Block12, Row1, Column2)	820.52	811.50	246.82	0.00	0.30	385.00	390.11	385.00	78.38	0.01	0.20	99.00	84.00	0.00	426.50	435.52	557951.00	5.49	490.09	473.00
12	3	1	19090.00	11862.00	177.55	0	Spot (Block12, Row1, Column3)	553.19	529.00	93.34	0.02	0.17	382.00	377.86	382.00	30.51	0.00	0.08	97.00	90.00	0.00	147.00	171.19	490124.00	5.75	430.90	421.00
12	4	1	19374.00	11862.00	160.05	0	Spot (Block12, Row1, Column4)	710.51	697.50	194.34	0.01	0.27	386.00	384.32	386.00	33.88	0.00	0.09	99.00	95.00	0.00	311.50	324.51	503040.00	9.63	470.94	472.00
12	5	1	19684.00	11866.00	149.85	0	Spot (Block12, Row1, Column5)	2454.20	2100.50	1690.10	0.07	0.69	391.00	393.82	391.00	41.83	0.00	0.11	100.00	100.00	0.00	1709.50	2063.20	1492153.00	49.26	795.60	665.00
12	6	1	19979.00	11863.00	147.55	0	Spot (Block12, Row1, Column6)	1742.54	1672.50	818.50	0.02	0.47	396.00	407.48	396.00	110.21	0.01	0.27	100.00	95.00	0.00	1276.50	1346.54	1035066.00	12.11	701.27	637.00
12	7	1	20286.00	11861.00	120.75	0	Spot (Block12, Row1, Column7)	2981.12	2773.50	1427.93	0.03	0.48	405.00	434.83	405.00	203.05	0.03	0.47	100.00	99.00	0.00	2368.50	2576.12	1150713.00	12.54	1112.73	879.00
12	8	1	20577.00	11868.00	150.75	0	Spot (Block12, Row1, Column8)	57188.96	65535.00	12595.79	0.06	0.22	436.00	492.34	436.00	249.36	0.05	0.51	100.00	100.00	59.13	65099.00	56752.96	35686196.00	227.36	12784.03	9292.50
12	1	2	18472.00	12165.00	222.20	0	Spot (Block12, Row2, Column1)	397.55	395.50	31.90	0.00	0.08	371.00	375.59	371.00	85.90	0.01	0.23	6.00	0.00	0.00	24.50	26.55	563727.00	0.26	370.93	378.00
12	2	2	18779.00	12157.00	130.40	0	Spot (Block12, Row2, Column2)	560.89	564.00	69.91	0.00	0.12	383.00	380.69	383.00	30.84	0.00	0.08	99.00	96.00	0.00	181.00	177.89	255765.00	5.84	437.36	424.00
12	3	2	19095.00	12140.00	202.35	0	Spot (Block12, Row2, Column3)	419.56	413.00	30.27	0.01	0.07	382.00	379.17	382.00	27.65	0.00	0.07	57.00	23.00	0.00	31.00	37.56	489623.00	1.46	393.27	393.00
12	4	2	19385.00	12152.00	180.00	0	Spot (Block12, Row2, Column4)	543.43	521.00	70.22	0.02	0.13	386.00	383.54	386.00	31.21	0.00	0.08	99.00	94.00	0.00	135.00	157.43	492895.00	5.12	444.75	433.00
12	5	2	19681.00	12153.00	189.35	0	Spot (Block12, Row2, Column5)	602.43	592.00	97.23	0.01	0.16	389.00	387.44	389.00	31.56	0.00	0.08	99.00	97.00	0.00	203.00	213.43	610257.00	6.81	462.96	458.00
12	6	2	19980.00	12154.00	164.75	0	Spot (Block12, Row2, Column6)	543.35	531.00	77.35	0.01	0.14	388.00	390.63	388.00	43.03	0.00	0.11	93.00	83.00	0.00	143.00	155.35	410776.00	3.55	437.63	430.00
12	7	2	20287.00	12165.00	159.75	0	Spot (Block12, Row2, Column7)	525.96	509.00	49.19	0.01	0.09	397.00	396.59	397.00	33.52	0.00	0.08	98.00	93.00	0.00	112.00	128.96	371330.00	3.86	455.56	451.00
12	8	2	20589.00	12162.00	178.35	0	Spot (Block12, Row2, Column8)	473.46	477.00	33.99	0.00	0.07	411.00	447.95	411.00	188.67	0.04	0.42	0.00	0.00	0.00	66.00	62.46	423271.00	0.14	441.79	430.00
12	1	3	18481.00	12456.00	158.05	0	Spot (Block12, Row3, Column1)	994.27	838.00	401.25	0.07	0.40	370.00	366.27	370.00	35.94	0.00	0.10	100.00	99.00	0.00	468.00	624.27	688032.00	17.47	487.16	474.00
12	2	3	18779.00	12476.00	216.20	0	Spot (Block12, Row3, Column2)	425.29	417.00	32.40	0.01	0.08	382.00	379.48	382.00	31.15	0.00	0.08	55.00	24.00	0.00	35.00	43.29	568192.00	1.47	393.78	395.00
12	3	3	19085.00	12465.00	151.95	0	Spot (Block12, Row3, Column3)	671.02	600.00	333.58	0.05	0.50	385.00	385.97	385.00	37.44	0.00	0.10	99.00	94.00	0.00	215.00	286.02	424753.00	7.61	478.35	455.50
12	4	3	19386.00	12466.00	150.65	0	Spot (Block12, Row3, Column4)	1911.96	1710.50	897.79	0.05	0.47	386.00	385.52	386.00	32.24	0.00	0.08	100.00	100.00	0.00	1324.50	1525.96	1189241.00	47.34	759.99	689.00
12	5	3	19689.00	12468.00	169.90	0	Spot (Block12, Row3, Column5)	579.33	553.00	204.72	0.02	0.35	389.00	389.56	389.00	41.16	0.00	0.11	99.00	94.00	0.00	164.00	190.33	466357.00	4.61	449.99	445.00
12	6	3	19984.00	12461.00	183.55	0	Spot (Block12, Row3, Column6)	1723.28	1579.00	770.89	0.04	0.45	389.00	394.15	389.00	53.02	0.01	0.13	100.00	100.00	0.00	1190.00	1334.28	1628495.00	25.07	728.74	723.00
12	7	3	20286.00	12470.00	157.15	0	Spot (Block12, Row3, Column7)	720.06	671.00	195.46	0.03	0.27	395.00	399.30	395.00	44.19	0.00	0.11	98.00	95.00	0.00	276.00	325.06	492522.00	7.26	467.09	466.00
12	8	3	20579.00	12472.00	154.75	0	Spot (Block12, Row3, Column8)	836.88	813.50	172.25	0.01	0.21	403.00	405.43	403.00	29.83	0.00	0.07	100.00	100.00	0.00	410.50	433.88	550667.00	14.47	549.80	506.00
12	1	4	18479.00	12757.00	153.30	0	Spot (Block12, Row4, Column1)	1873.24	1676.50	909.07	0.05	0.49	373.00	370.32	373.00	36.70	0.00	0.10	100.00	100.00	0.00	1303.50	1500.24	1206364.00	40.95	745.11	625.50
12	2	4	18782.00	12752.00	184.40	0	Spot (Block12, Row4, Column2)	512.67	500.00	52.56	0.01	0.10	384.00	383.73	384.00	37.92	0.00	0.10	96.00	86.00	0.00	116.00	128.67	488062.00	3.40	430.31	420.50
12	3	4	19077.00	12756.00	151.45	0	Spot (Block12, Row4, Column3)	7564.86	6833.00	4473.21	0.04	0.59	387.00	389.42	387.00	42.04	0.00	0.11	100.00	100.00	0.00	6446.00	7177.86	4735601.00	170.69	1916.40	1469.50
12	4	4	19383.00	12750.00	240.45	0	Spot (Block12, Row4, Column4)	431.72	426.00	33.09	0.01	0.08	385.00	384.99	385.00	35.73	0.00	0.09	57.00	24.00	0.00	41.00	46.72	720117.00	1.31	390.33	394.00
12	5	4	19671.00	12759.00	193.15	0	Spot (Block12, Row4, Column5)	484.28	483.00	74.21	0.00	0.15	386.00	386.45	386.00	42.20	0.00	0.11	74.00	57.00	0.00	97.00	98.28	512365.00	2.32	410.59	406.00
12	6	4	19983.00	12759.00	199.80	0	Spot (Block12, Row4, Column6)	645.30	647.00	84.50	0.00	0.13	396.00	408.80	396.00	52.92	0.01	0.13	98.00	92.00	0.00	251.00	249.30	727894.00	4.47	463.60	471.00
12	7	4	20274.00	12769.00	154.35	0	Spot (Block12, Row4, Column7)	1222.82	995.00	661.80	0.09	0.54	402.00	420.22	402.00	62.46	0.02	0.15	100.00	100.00	0.00	593.00	820.82	808282.00	12.85	566.98	568.00
12	8	4	20590.00	12774.00	172.05	0	Spot (Block12, Row4, Column8)	616.21	588.00	113.75	0.02	0.18	404.00	409.68	404.00	36.46	0.01	0.09	98.00	95.00	0.00	184.00	212.21	509603.00	5.66	467.04	474.00
12	1	5	18481.00	13055.00	148.05	0	Spot (Block12, Row5, Column1)	1584.36	1379.00	765.71	0.06	0.48	384.00	384.31	384.00	47.69	0.00	0.12	100.00	100.00	0.00	995.00	1200.36	945862.00	25.16	676.37	601.00
12	2	5	18778.00	13057.00	157.90	0	Spot (Block12, Row5, Column2)	898.78	879.00	226.18	0.01	0.25	387.00	389.62	387.00	42.92	0.00	0.11	100.00	99.00	0.00	492.00	511.78	618358.00	11.86	525.69	500.00
12	3	5	19075.00	13054.00	165.40	0	Spot (Block12, Row5, Column3)	764.40	739.00	165.98	0.01	0.22	391.00	392.04	391.00	39.87	0.00	0.10	99.00	98.00	0.00	348.00	373.40	578648.00	9.34	503.87	493.00
12	4	5	19378.00	13063.00	155.50	0	Spot (Block12, Row5, Column4)	816.60	769.00	234.03	0.03	0.29	392.00	394.39	392.00	45.02	0.00	0.11	99.00	98.00	0.00	377.00	424.60	543856.00	9.38	500.28	498.00
12	5	5	19678.00	13066.00	147.65	0	Spot (Block12, Row5, Column5)	12594.79	11305.50	7625.56	0.05	0.61	397.00	405.28	397.00	63.23	0.01	0.16	100.00	100.00	0.00	10908.50	12197.79	7556875.00	192.78	2631.71	1898.00
12	6	5	19987.00	13050.00	188.45	0	Spot (Block12, Row5, Column6)	599.56	585.00	126.00	0.01	0.21	430.00	457.05	430.00	86.88	0.03	0.19	84.00	35.00	0.00	155.00	169.56	598957.00	1.64	489.34	494.00
12	7	5	20276.00	13063.00	186.70	0	Spot (Block12, Row5, Column7)	2646.74	2511.00	1063.85	0.02	0.40	439.00	466.96	439.00	94.32	0.03	0.20	100.00	100.00	0.00	2072.00	2207.74	2601745.00	23.11	1053.13	1019.00
12	8	5	20581.00	13068.00	150.65	0	Spot (Block12, Row5, Column8)	4463.33	3496.00	3378.33	0.11	0.76	411.00	426.18	411.00	56.85	0.02	0.13	100.00	100.00	0.00	3085.00	4052.33	2771726.00	71.01	1092.04	905.50
12	1	6	18474.00	13352.00	182.45	0	Spot (Block12, Row6, Column1)	1518.24	1348.00	687.02	0.05	0.45	388.00	395.15	388.00	59.00	0.01	0.15	100.00	100.00	0.00	960.00	1130.24	1416520.00	19.03	668.73	678.00
12	2	6	18776.00	13360.00	194.35	0	Spot (Block12, Row6, Column2)	1848.39	1850.00	618.55	0.00	0.33	396.00	408.93	396.00	59.18	0.01	0.14	100.00	100.00	0.00	1454.00	1452.39	1975930.00	24.32	805.65	785.00
12	3	6	19072.00	13354.00	147.45	0	Spot (Block12, Row6, Column3)	3528.46	3371.50	2115.48	0.02	0.60	396.00	400.11	396.00	44.26	0.00	0.11	100.00	100.00	0.00	2975.50	3132.46	2088851.00	70.68	1129.98	860.00
12	4	6	19377.00	13364.00	182.35	0	Spot (Block12, Row6, Column4)	545.49	529.00	75.37	0.01	0.14	398.00	403.49	398.00	60.30	0.01	0.15	90.00	54.00	0.00	131.00	147.49	507302.00	2.35	443.86	441.00
12	5	6	19680.00	13359.00	147.00	0	Spot (Block12, Row6, Column5)	11834.45	11000.00	7776.26	0.03	0.66	404.00	416.25	404.00	66.91	0.01	0.16	100.00	100.00	0.00	10596.00	11430.45	7017827.00	170.65	2474.05	1722.50
12	6	6	19963.00	13365.00	166.05	0	Spot (Block12, Row6, Column6)	509.40	507.00	42.17	0.00	0.08	421.00	449.81	421.00	79.06	0.03	0.18	60.00	5.00	0.00	86.00	88.40	391219.00	0.75	474.69	484.00
12	7	6	20275.00	13365.00	149.05	0	Spot (Block12, Row6, Column7)	1374.22	1268.00	639.74	0.03	0.47	417.00	448.55	417.00	82.03	0.03	0.18	100.00	97.00	0.00	851.00	957.22	828653.00	11.28	760.75	672.00
12	8	6	20584.00	13367.00	150.30	0	Spot (Block12, Row6, Column8)	1960.63	1637.50	1173.87	0.08	0.60	413.00	423.33	413.00	38.78	0.01	0.09	100.00	100.00	0.00	1224.50	1547.63	1207747.00	39.64	752.80	667.00
12	1	7	18473.00	13656.00	170.90	0	Spot (Block12, Row7, Column1)	567.19	574.00	84.05	0.01	0.15	383.00	380.61	383.00	40.03	0.00	0.11	97.00	92.00	0.00	191.00	184.19	461123.00	4.66	448.99	445.00
12	2	7	18775.00	13641.00	198.85	0	Spot (Block12, Row7, Column2)	459.33	462.00	41.56	0.00	0.09	394.00	396.75	394.00	44.04	0.00	0.11	61.00	33.00	0.00	68.00	65.33	514446.00	1.42	418.89	409.00
12	3	7	19060.00	13637.00	213.95	0	Spot (Block12, Row7, Column3)	459.17	465.00	43.05	0.01	0.09	396.00	398.22	396.00	34.49	0.00	0.09	69.00	50.00	0.00	69.00	63.17	599677.00	1.77	418.57	414.00
12	4	7	19390.00	13639.00	147.25	0	Spot (Block12, Row7, Column4)	461.82	463.00	42.51	0.00	0.09	400.00	401.54	400.00	34.28	0.00	0.09	67.00	45.00	0.00	63.00	61.82	273398.00	1.76	429.09	422.00
12	5	7	19678.00	13659.00	190.10	0	Spot (Block12, Row7, Column5)	550.53	544.00	68.95	0.01	0.13	405.00	419.70	405.00	63.03	0.02	0.15	89.00	53.00	0.00	139.00	145.53	560439.00	2.08	460.48	470.00
12	6	7	19972.00	13660.00	181.65	0	Spot (Block12, Row7, Column6)	2229.34	2282.50	795.53	0.01	0.36	417.00	441.41	417.00	80.09	0.02	0.18	100.00	100.00	0.00	1865.50	1812.34	2064367.00	22.32	883.27	890.50
12	7	7	20270.00	13672.00	151.35	0	Spot (Block12, Row7, Column7)	1675.71	1438.50	787.38	0.07	0.47	415.00	427.76	415.00	48.09	0.01	0.11	100.00	99.00	0.00	1023.50	1260.71	1055699.00	25.95	756.10	614.00
12	8	7	20575.00	13666.00	190.30	0	Spot (Block12, Row7, Column8)	918.05	906.00	139.22	0.01	0.15	416.00	424.25	416.00	35.84	0.01	0.08	100.00	100.00	0.00	490.00	502.05	936407.00	13.78	583.43	576.00
12	1	8	18483.00	13941.00	123.35	0	Spot (Block12, Row8, Column1)	1750.19	1546.50	879.45	0.05	0.50	381.00	378.84	381.00	36.86	0.00	0.10	100.00	100.00	0.00	1165.50	1369.19	707077.00	37.21	757.19	667.00
12	2	8	18781.00	13965.00	210.05	0	Spot (Block12, Row8, Column2)	477.43	482.00	76.42	0.00	0.16	392.00	391.95	392.00	34.84	0.00	0.09	70.00	62.00	0.00	90.00	85.43	601082.00	2.45	417.61	410.00
12	3	8	19063.00	13956.00	147.65	0	Spot (Block12, Row8, Column3)	1237.57	1069.00	696.13	0.06	0.56	389.00	388.91	389.00	34.79	0.00	0.09	100.00	100.00	0.00	680.00	848.57	738832.00	24.40	586.83	527.50
12	4	8	19368.00	13959.00	150.35	0	Spot (Block12, Row8, Column4)	1446.72	1400.00	473.22	0.01	0.33	394.00	393.44	394.00	34.94	0.00	0.09	100.00	100.00	0.00	1006.00	1052.72	899860.00	30.15	692.99	655.50
12	5	8	19646.00	13950.00	231.30	0	Spot (Block12, Row8, Column5)	445.93	432.00	37.81	0.01	0.08	403.00	412.64	403.00	56.55	0.01	0.14	38.00	2.00	0.00	29.00	42.93	684948.00	0.59	415.48	411.00
12	6	8	19975.00	13960.00	162.10	0	Spot (Block12, Row8, Column6)	3653.59	3154.00	2005.59	0.06	0.55	419.00	445.23	419.00	80.47	0.03	0.18	100.00	100.00	0.00	2735.00	3234.59	2663464.00	39.87	1009.14	1023.00
12	7	8	20271.00	13954.00	162.40	0	Spot (Block12, Row8, Column7)	597.79	581.50	101.88	0.01	0.17	418.00	434.42	418.00	60.10	0.02	0.14	99.00	66.00	0.00	163.50	179.79	436385.00	2.72	480.85	481.00
12	8	8	20561.00	13966.00	145.45	0	Spot (Block12, Row8, Column8)	1313.42	1205.50	569.06	0.04	0.43	422.00	430.97	422.00	37.26	0.01	0.09	100.00	100.00	0.00	783.50	891.42	756528.00	23.69	700.35	647.50
13	1	1	4952.00	16269.00	153.25	0	Spot (Block13, Row1, Column1)	31125.21	28025.00	16915.80	0.05	0.54	92.00	107.08	92.00	75.44	0.07	0.70	100.00	100.00	2.02	27933.00	31033.21	19982400.00	411.17	4868.42	4054.50
13	2	1	5270.00	16270.00	148.15	0	Spot (Block13, Row1, Column2)	107.38	107.00	11.06	0.00	0.10	85.00	92.60	85.00	45.13	0.04	0.49	1.00	0.00	0.00	22.00	22.38	64107.00	0.33	95.66	96.50
13	3	1	5560.00	16278.00	147.00	-50	Spot (Block13, Row1, Column3)	85.72	86.00	11.21	0.00	0.13	81.00	81.55	81.00	10.64	0.00	0.13	34.00	7.00	0.00	5.00	4.72	50401.00	0.39	85.93	84.00
13	4	1	5855.00	16269.00	162.45	0	Spot (Block13, Row1, Column4)	121.73	116.00	20.97	0.02	0.17	88.00	88.46	88.00	12.25	0.00	0.14	89.00	57.00	0.00	28.00	33.73	89225.00	2.72	98.19	97.00
13	5	1	6164.00	16280.00	162.40	0	Spot (Block13, Row1, Column5)	226.63	201.50	77.11	0.05	0.34	105.00	106.48	105.00	18.13	0.01	0.17	99.00	89.00	0.00	96.50	121.63	166349.00	6.63	141.16	133.00
13	6	1	6454.00	16272.00	152.75	0	Spot (Block13, Row1, Column6)	789.71	663.00	470.49	0.08	0.60	130.00	137.85	130.00	31.06	0.03	0.23	100.00	99.00	0.00	533.00	659.71	504626.00	20.99	298.99	212.00
13	7	1	6765.00	16282.00	116.65	0	Spot (Block13, Row1, Column7)	5038.69	4918.00	2388.72	0.01	0.47	183.00	211.35	183.00	184.39	0.06	0.87	100.00	100.00	0.00	4735.00	4855.69	1813927.00	26.18	1287.85	953.00
13	8	1	7045.00	16288.00	151.65	0	Spot (Block13, Row1, Column8)	58272.52	65535.00	11832.19	0.05	0.20	268.50	310.45	268.50	240.09	0.06	0.77	100.00	100.00	63.02	65266.50	58004.02	36711988.00	241.41	10704.87	9068.50
13	1	2	4958.00	16575.00	147.00	-50	Spot (Block13, Row2, Column1)	83.56	84.00	9.23	0.00	0.11	85.00	95.91	85.00	55.17	0.05	0.58	0.00	0.00	0.00	-1.00	-1.44	49131.00	-0.22	87.30	87.50
13	2	2	5258.00	16577.00	147.00	-50	Spot (Block13, Row2, Column2)	92.57	91.00	11.69	0.01	0.13	83.00	84.25	83.00	14.68	0.01	0.17	29.00	7.00	0.00	8.00	9.57	54986.00	0.57	91.19	96.00
13	3	2	5583.00	16589.00	194.50	0	Spot (Block13, Row2, Column3)	88.64	89.00	9.26	0.00	0.10	79.00	79.14	79.00	10.46	0.00	0.13	47.00	11.00	0.00	10.00	9.64	95023.00	0.91	81.87	82.00
13	4	2	5876.00	16604.00	207.15	0	Spot (Block13, Row2, Column4)	97.92	98.00	9.58	0.00	0.10	84.00	84.59	84.00	11.78	0.00	0.14	59.00	15.00	0.00	14.00	13.92	119657.00	1.13	89.73	89.00
13	5	2	6168.00	16564.00	185.90	0	Spot (Block13, Row2, Column5)	179.74	168.00	85.69	0.03	0.48	96.00	96.74	96.00	15.11	0.00	0.16	98.00	90.00	0.00	72.00	83.74	174529.00	5.49	120.97	119.00
13	6	2	6449.00	16570.00	175.05	0	Spot (Block13, Row2, Column6)	155.74	150.00	26.43	0.02	0.17	111.00	112.54	111.00	18.79	0.01	0.17	85.00	52.00	0.00	39.00	44.74	133936.00	2.30	123.55	122.00
13	7	2	6765.00	16575.00	179.90	0	Spot (Block13, Row2, Column7)	201.53	200.00	34.90	0.00	0.17	128.00	145.81	128.00	52.59	0.06	0.36	79.00	14.00	0.00	72.00	73.53	181783.00	1.06	156.65	152.00
13	8	2	7060.00	16588.00	147.00	-50	Spot (Block13, Row2, Column8)	246.15	241.00	43.08	0.01	0.18	199.00	241.62	199.00	199.15	0.08	0.82	0.00	0.00	0.00	42.00	47.15	145227.00	0.02	234.71	225.00
13	1	3	4943.00	16872.00	169.50	0	Spot (Block13, Row3, Column1)	105.82	106.00	9.82	0.00	0.09	79.00	79.64	79.00	9.83	0.00	0.12	95.00	75.00	0.00	27.00	26.82	84870.00	2.66	88.99	88.00
13	2	3	5256.00	16877.00	147.00	-50	Spot (Block13, Row3, Column2)	91.35	91.00	17.21	0.00	0.19	78.00	80.47	78.00	31.73	0.01	0.39	14.00	0.00	0.00	13.00	13.35	54172.00	0.34	89.24	80.00
13	3	3	5540.00	16873.00	157.30	0	Spot (Block13, Row3, Column3)	177.90	185.00	45.86	0.02	0.26	77.00	79.58	77.00	32.45	0.01	0.41	98.00	80.00	0.00	108.00	100.90	121504.00	3.03	112.18	111.00
13	4	3	5867.00	16873.00	187.25	0	Spot (Block13, Row3, Column4)	103.74	104.00	12.69	0.00	0.12	77.00	77.89	77.00	10.33	0.00	0.13	89.00	68.00	0.00	27.00	26.74	102598.00	2.50	84.65	83.00
13	5	3	6161.00	16871.00	148.85	0	Spot (Block13, Row3, Column5)	185.61	185.00	54.93	0.00	0.30	85.00	85.13	85.00	12.10	0.00	0.14	99.00	97.00	0.00	100.00	100.61	113039.00	8.31	120.09	111.00
13	6	3	6452.00	16863.00	171.80	0	Spot (Block13, Row3, Column6)	173.36	176.00	30.37	0.01	0.18	93.00	93.52	93.00	13.24	0.00	0.14	99.00	95.00	0.00	83.00	80.36	142502.00	6.03	119.73	116.50
13	7	3	6764.00	16872.00	163.95	0	Spot (Block13, Row3, Column7)	143.29	134.00	26.02	0.03	0.18	104.00	106.52	104.00	19.14	0.01	0.18	73.00	37.00	0.00	30.00	39.29	106894.00	1.92	118.68	117.00
13	8	3	7065.00	16893.00	152.15	0	Spot (Block13, Row3, Column8)	361.18	316.00	121.75	0.06	0.34	160.00	158.22	160.00	46.42	0.00	0.29	95.00	89.00	0.00	156.00	201.18	229711.00	4.37	220.14	200.00
13	1	4	4956.00	17179.00	184.25	0	Spot (Block13, Row4, Column1)	117.54	116.00	18.77	0.01	0.16	78.00	78.94	78.00	9.49	0.01	0.12	95.00	87.00	0.00	38.00	39.54	112483.00	4.07	89.87	90.00
13	2	4	5255.00	17177.00	147.00	-50	Spot (Block13, Row4, Column2)	81.09	82.00	9.20	0.00	0.11	77.00	77.47	77.00	14.35	0.00	0.19	12.00	0.00	0.00	5.00	4.09	47597.00	0.25	78.32	79.00
13	3	4	5554.00	17176.00	147.75	0	Spot (Block13, Row4, Column3)	268.84	282.00	71.93	0.02	0.27	76.00	77.16	76.00	11.11	0.01	0.14	100.00	100.00	0.00	206.00	192.84	160227.00	17.25	124.31	113.00
13	4	4	5855.00	17181.00	147.00	-50	Spot (Block13, Row4, Column4)	76.69	77.00	7.64	0.00	0.10	77.00	78.13	77.00	11.10	0.01	0.14	5.00	0.00	0.00	0.00	-0.31	45095.00	-0.13	78.95	79.00
13	5	4	6146.00	17167.00	169.55	0	Spot (Block13, Row4, Column5)	97.80	96.00	13.95	0.01	0.14	83.00	83.77	83.00	13.36	0.00	0.16	49.00	16.00	0.00	13.00	14.80	78437.00	1.05	87.68	87.00
13	6	4	6474.00	17191.00	178.40	0	Spot (Block13, Row4, Column6)	121.80	118.00	16.98	0.01	0.14	88.00	88.68	88.00	12.08	0.00	0.14	94.00	70.00	0.00	30.00	33.80	108402.00	2.74	102.14	101.00
13	7	4	6768.00	17195.00	154.80	0	Spot (Block13, Row4, Column7)	144.01	133.00	28.28	0.03	0.20	99.00	103.05	99.00	21.87	0.02	0.21	77.00	40.00	0.00	34.00	45.01	94617.00	1.87	111.50	112.00
13	8	4	7079.00	17186.00	200.15	0	Spot (Block13, Row4, Column8)	222.31	213.00	42.07	0.02	0.19	173.00	187.73	173.00	83.73	0.04	0.45	22.00	0.00	0.00	40.00	49.31	252094.00	0.41	180.92	177.00
13	1	5	4948.00	17473.00	166.30	0	Spot (Block13, Row5, Column1)	143.72	137.00	27.65	0.02	0.19	83.00	83.71	83.00	10.88	0.00	0.13	99.00	96.00	0.00	54.00	60.72	109658.00	5.51	102.24	102.00
13	2	5	5242.00	17453.00	178.05	0	Spot (Block13, Row5, Column2)	99.70	100.00	10.06	0.00	0.10	79.00	79.20	79.00	9.40	0.00	0.12	85.00	60.00	0.00	21.00	20.70	88535.00	2.18	89.14	88.00
13	3	5	5588.00	17515.00	196.00	0	Spot (Block13, Row5, Column3)	87.30	86.00	10.32	0.01	0.12	77.00	77.44	77.00	10.72	0.00	0.14	43.00	13.00	0.00	9.00	10.30	94900.00	0.92	81.31	81.50
13	4	5	5846.00	17465.00	160.15	0	Spot (Block13, Row5, Column4)	101.25	101.00	8.93	0.00	0.09	79.00	79.61	79.00	12.78	0.00	0.16	87.00	35.00	0.00	22.00	22.25	71887.00	1.69	85.98	86.00
13	5	5	6164.00	17492.00	151.70	0	Spot (Block13, Row5, Column5)	691.55	478.00	608.69	0.16	0.88	88.00	89.92	88.00	22.85	0.01	0.25	97.00	94.00	0.00	390.00	603.55	439132.00	26.33	235.87	141.50
13	6	5	6461.00	17505.00	184.10	0	Spot (Block13, Row5, Column6)	112.82	113.00	8.91	0.00	0.08	100.00	103.27	100.00	21.44	0.01	0.21	16.00	0.00	0.00	13.00	12.82	107632.00	0.45	105.62	106.00
13	7	5	6766.00	17501.00	197.15	0	Spot (Block13, Row5, Column7)	429.56	342.00	233.12	0.10	0.54	127.00	139.31	127.00	50.33	0.04	0.36	100.00	94.00	0.00	215.00	302.56	472944.00	5.77	211.90	206.00
13	8	5	7066.00	17490.00	158.20	0	Spot (Block13, Row5, Column8)	1839.38	984.00	1956.40	0.27	1.06	239.00	247.03	239.00	96.49	0.01	0.39	91.00	81.00	0.00	745.00	1600.38	1269170.00	16.50	579.99	311.00
13	1	6	4920.00	17781.00	169.10	0	Spot (Block13, Row6, Column1)	143.52	134.00	32.19	0.03	0.22	85.00	85.11	85.00	12.00	0.00	0.14	99.00	86.00	0.00	49.00	58.52	113954.00	4.87	108.32	104.00
13	2	6	5252.00	17777.00	147.00	-50	Spot (Block13, Row6, Column2)	91.75	93.00	9.67	0.01	0.11	80.00	79.71	80.00	10.26	0.00	0.13	60.00	16.00	0.00	13.00	11.75	54589.00	1.17	84.64	85.00
13	3	6	5546.00	17776.00	164.85	0	Spot (Block13, Row6, Column3)	120.30	116.00	19.35	0.02	0.16	78.00	78.17	78.00	9.81	0.00	0.13	98.00	91.00	0.00	38.00	42.30	90824.00	4.29	92.69	92.00
13	4	6	5838.00	17811.00	169.95	0	Spot (Block13, Row6, Column4)	109.84	107.00	17.81	0.01	0.16	84.00	86.62	84.00	26.84	0.01	0.31	39.00	6.00	0.00	23.00	25.84	88530.00	0.87	92.09	92.00
13	5	6	6165.00	17789.00	149.80	0	Spot (Block13, Row6, Column5)	1984.33	1291.00	2004.98	0.19	1.01	102.00	116.74	102.00	67.33	0.06	0.58	100.00	92.00	0.00	1189.00	1882.33	1204487.00	27.74	524.25	198.00
13	6	6	6453.00	17785.00	147.00	-50	Spot (Block13, Row6, Column6)	146.11	146.00	25.66	0.00	0.18	132.00	146.85	132.00	70.36	0.05	0.48	0.00	0.00	0.00	14.00	14.11	86059.00	-0.01	139.86	137.00
13	7	6	6753.00	17784.00	152.15	0	Spot (Block13, Row6, Column7)	1320.76	1075.00	874.95	0.09	0.66	183.00	196.76	183.00	78.63	0.03	0.40	99.00	96.00	0.00	892.00	1137.76	838685.00	14.29	366.51	303.00
13	8	6	7066.00	17790.00	151.95	0	Spot (Block13, Row6, Column8)	4589.30	3083.00	4148.95	0.17	0.90	305.00	310.99	305.00	96.30	0.01	0.31	99.00	97.00	0.00	2778.00	4284.30	2909617.00	44.43	1230.89	498.00
13	1	7	4876.00	18093.00	129.30	0	Spot (Block13, Row7, Column1)	144.60	107.00	242.36	0.13	1.68	92.00	92.11	92.00	12.87	0.00	0.14	55.00	28.00	0.00	15.00	52.60	64924.00	4.08	104.18	102.00
13	2	7	5250.00	18077.00	147.00	-50	Spot (Block13, Row7, Column2)	81.02	80.00	8.23	0.01	0.10	81.00	80.75	81.00	13.54	0.00	0.17	7.00	0.00	0.00	-1.00	0.02	47642.00	0.02	80.75	79.00
13	3	7	5550.00	18079.00	147.00	-50	Spot (Block13, Row7, Column3)	83.48	84.00	10.17	0.00	0.12	81.00	81.61	81.00	13.19	0.00	0.16	12.00	0.00	0.00	3.00	2.48	49087.00	0.14	81.71	82.00
13	4	7	5850.00	18081.00	147.00	-50	Spot (Block13, Row7, Column4)	96.17	96.00	9.65	0.00	0.10	94.00	98.77	94.00	24.41	0.02	0.25	0.00	0.00	0.00	2.00	2.17	56550.00	-0.11	94.21	96.00
13	5	7	6151.00	18083.00	147.00	-50	Spot (Block13, Row7, Column5)	219.89	206.00	36.16	0.03	0.16	136.00	153.72	136.00	74.01	0.05	0.48	43.00	9.00	0.00	70.00	83.89	128854.00	0.89	200.81	196.00
13	6	7	6455.00	18093.00	194.55	0	Spot (Block13, Row7, Column6)	1156.95	1003.00	561.18	0.06	0.49	201.00	227.34	201.00	106.75	0.05	0.47	100.00	99.00	0.00	802.00	955.95	1241404.00	8.71	484.37	471.50
13	7	7	6746.00	18094.00	151.40	0	Spot (Block13, Row7, Column7)	3412.74	2429.00	3546.17	0.15	1.04	265.00	268.91	265.00	79.04	0.01	0.29	99.00	95.00	0.00	2164.00	3147.74	2146612.00	39.78	968.94	407.00
13	8	7	7047.00	18090.00	194.75	0	Spot (Block13, Row7, Column8)	1440.04	1423.50	456.96	0.01	0.32	376.00	364.73	376.00	82.21	0.01	0.23	100.00	99.00	0.00	1047.50	1064.04	1546604.00	13.08	639.54	616.50
13	1	8	4935.00	18386.00	142.80	0	Spot (Block13, Row8, Column1)	875.03	679.00	881.58	0.11	1.01	96.00	97.83	96.00	16.84	0.01	0.17	100.00	100.00	0.00	583.00	779.03	484769.00	46.16	286.34	189.00
13	2	8	5248.00	18377.00	147.00	-50	Spot (Block13, Row8, Column2)	88.91	88.50	7.32	0.00	0.08	85.00	85.49	85.00	13.83	0.00	0.16	10.00	0.00	0.00	3.50	3.91	52455.00	0.25	90.13	91.00
13	3	8	5535.00	18377.00	194.55	0	Spot (Block13, Row8, Column3)	116.62	113.00	18.22	0.01	0.16	89.00	92.32	89.00	22.23	0.02	0.24	52.00	16.00	0.00	24.00	27.62	124319.00	1.09	94.37	95.00
13	4	8	5854.00	18384.00	148.65	0	Spot (Block13, Row8, Column4)	760.83	594.00	515.34	0.11	0.68	120.00	126.78	120.00	37.08	0.02	0.29	96.00	94.00	0.00	474.00	640.83	455738.00	17.10	275.98	200.50
13	5	8	6149.00	18383.00	147.00	-50	Spot (Block13, Row8, Column5)	212.70	212.50	22.44	0.00	0.11	190.00	196.62	190.00	63.78	0.01	0.32	3.00	0.00	0.00	22.50	22.70	125070.00	0.25	209.00	208.00
13	6	8	6454.00	18380.00	162.55	0	Spot (Block13, Row8, Column6)	3800.09	2561.00	3048.01	0.17	0.80	265.00	279.13	265.00	90.68	0.02	0.32	100.00	100.00	0.00	2296.00	3535.09	2793067.00	38.83	766.90	758.00
13	7	8	6748.00	18383.00	143.90	0	Spot (Block13, Row8, Column7)	1626.39	1481.00	776.92	0.04	0.48	320.00	331.46	320.00	76.34	0.02	0.23	100.00	100.00	0.00	1161.00	1306.39	909152.00	16.96	614.89	511.00
13	8	8	7035.00	18395.00	147.10	0	Spot (Block13, Row8, Column8)	997.91	945.00	333.99	0.02	0.33	394.00	400.73	394.00	66.69	0.01	0.17	100.00	98.00	0.00	551.00	603.91	591761.00	8.95	551.34	518.00
14	1	1	9455.00	16297.00	153.85	0	Spot (Block14, Row1, Column1)	39017.57	36599.50	19488.66	0.03	0.50	1962.00	1998.43	1962.00	394.09	0.01	0.20	100.00	100.00	18.83	34637.50	37055.57	25283504.00	93.93	10382.56	8095.00
14	2	1	9748.00	16304.00	147.70	0	Spot (Block14, Row1, Column2)	12820.60	11769.00	5835.95	0.04	0.46	2007.00	2042.13	2007.00	396.05	0.01	0.19	100.00	100.00	0.00	9762.00	10813.60	7653896.00	27.21	4227.07	3739.50
14	3	1	10055.00	16303.00	151.75	0	Spot (Block14, Row1, Column3)	4897.79	4420.00	1929.80	0.04	0.39	2003.50	2030.06	2003.50	376.62	0.01	0.19	96.00	89.00	0.00	2416.50	2894.29	3100298.00	7.61	2708.04	2710.50
14	4	1	10352.00	16308.00	145.30	0	Spot (Block14, Row1, Column4)	10728.01	10219.00	4699.97	0.02	0.44	2024.00	2055.56	2024.00	380.55	0.01	0.19	100.00	100.00	0.00	8195.00	8704.01	6147151.00	22.79	3916.73	3465.50
14	5	1	10653.00	16310.00	148.70	0	Spot (Block14, Row1, Column5)	9508.18	8180.00	5484.38	0.07	0.58	2082.00	2113.63	2082.00	395.27	0.01	0.19	99.00	95.00	0.00	6098.00	7426.18	5723923.00	18.71	3494.05	3362.00
14	6	1	10947.00	16307.00	145.25	0	Spot (Block14, Row1, Column6)	11610.74	10537.50	5548.69	0.04	0.48	2124.00	2167.50	2124.00	395.54	0.01	0.18	100.00	100.00	0.00	8413.50	9486.74	6618120.00	23.87	4618.70	3758.00
14	7	1	11255.00	16307.00	118.05	0	Spot (Block14, Row1, Column7)	20287.23	19238.50	8681.59	0.02	0.43	2145.00	2190.68	2145.00	474.56	0.01	0.22	100.00	100.00	0.00	17093.50	18142.23	7425125.00	38.13	6760.48	5769.50
14	8	1	11546.00	16316.00	150.55	0	Spot (Block14, Row1, Column8)	61196.36	65535.00	8198.41	0.03	0.13	2120.00	2195.14	2120.00	528.40	0.02	0.24	100.00	100.00	69.94	63415.00	59076.36	38064464.00	111.66	17286.20	15264.00
14	1	2	9402.00	16607.00	193.75	0	Spot (Block14, Row2, Column1)	2240.91	2188.50	974.13	0.01	0.43	1888.00	1927.05	1888.00	365.46	0.01	0.19	42.00	8.00	0.00	300.50	352.91	2352953.00	0.86	2161.25	2072.50
14	2	2	9755.00	16607.00	126.55	0	Spot (Block14, Row2, Column2)	6926.48	6672.00	1925.47	0.02	0.28	1983.00	2005.45	1983.00	378.47	0.00	0.19	100.00	100.00	0.00	4689.00	4943.48	2957607.00	13.00	3317.41	3167.00
14	3	2	10051.00	16596.00	209.00	0	Spot (Block14, Row2, Column3)	2391.61	2403.00	402.62	0.00	0.17	1986.00	2004.94	1986.00	377.55	0.00	0.19	52.00	18.00	0.00	417.00	405.61	2984729.00	1.02	2167.06	2150.00
14	4	2	10354.00	16607.00	175.50	0	Spot (Block14, Row2, Column4)	4710.64	4601.00	1235.49	0.01	0.26	2002.00	2039.24	2002.00	377.11	0.01	0.18	99.00	97.00	0.00	2599.00	2708.64	4037022.00	7.08	2736.99	2722.00
14	5	2	10657.00	16606.00	206.85	0	Spot (Block14, Row2, Column5)	3498.71	3432.00	697.07	0.01	0.20	2058.00	2095.60	2058.00	395.43	0.01	0.19	96.00	82.00	0.00	1374.00	1440.71	4261425.00	3.55	2533.83	2475.50
14	6	2	10945.00	16606.00	164.25	0	Spot (Block14, Row2, Column6)	3847.13	3647.50	1003.00	0.02	0.26	2118.00	2174.51	2118.00	429.54	0.01	0.20	95.00	79.00	0.00	1529.50	1729.13	2877650.00	3.89	2545.50	2512.00
14	7	2	11252.00	16607.00	157.65	0	Spot (Block14, Row2, Column7)	3990.95	3863.00	1065.94	0.01	0.27	2107.00	2163.31	2107.00	400.58	0.01	0.19	97.00	84.00	0.00	1756.00	1883.95	2733798.00	4.56	2675.07	2630.00
14	8	2	11542.00	16598.00	194.70	0	Spot (Block14, Row2, Column8)	2428.64	2382.00	375.18	0.01	0.15	2114.00	2188.98	2114.00	476.29	0.02	0.22	35.00	2.00	0.00	268.00	314.64	2601076.00	0.50	2335.35	2276.00
14	1	3	9452.00	16899.00	147.20	0	Spot (Block14, Row3, Column1)	9932.27	8859.00	5251.91	0.05	0.53	1898.00	1936.12	1898.00	351.30	0.01	0.18	100.00	99.00	0.00	6961.00	8034.27	5840174.00	22.76	3497.04	3218.00
14	2	3	9754.00	16903.00	165.50	0	Spot (Block14, Row3, Column2)	2891.43	2807.50	569.36	0.01	0.20	1935.00	1984.89	1935.00	365.86	0.01	0.18	85.00	61.00	0.00	872.50	956.43	2209055.00	2.48	2257.11	2205.50
14	3	3	10044.00	16905.00	145.30	0	Spot (Block14, Row3, Column3)	27712.38	23556.00	16051.12	0.07	0.58	1997.00	2046.35	1997.00	419.93	0.01	0.21	100.00	100.00	2.43	21559.00	25715.38	15990041.00	61.12	6910.84	5250.00
14	4	3	10350.00	16906.00	145.95	0	Spot (Block14, Row3, Column4)	13155.26	11963.50	6578.98	0.04	0.50	2040.00	2097.00	2040.00	411.39	0.01	0.20	100.00	100.00	0.00	9923.50	11115.26	7603739.00	26.88	4644.40	3615.50
14	5	3	10652.00	16907.00	138.40	0	Spot (Block14, Row3, Column5)	20384.36	19081.00	11089.02	0.03	0.54	2117.00	2170.89	2117.00	451.15	0.01	0.21	100.00	100.00	0.00	16964.00	18267.36	10722171.00	40.37	6131.76	5173.00
14	6	3	10950.00	16908.00	182.75	0	Spot (Block14, Row3, Column6)	11069.16	8821.00	6394.84	0.10	0.58	2202.00	2258.32	2202.00	483.51	0.01	0.21	100.00	100.00	0.00	6619.00	8867.16	10360737.00	18.22	4240.39	4178.00
14	7	3	11257.00	16919.00	147.40	0	Spot (Block14, Row3, Column7)	7436.55	6632.00	3581.59	0.05	0.48	2179.50	2226.49	2179.50	438.60	0.01	0.20	99.00	93.00	0.00	4452.50	5257.05	4402436.00	11.88	3342.52	3248.50
14	8	3	11556.00	16923.00	154.65	0	Spot (Block14, Row3, Column8)	9407.28	8659.00	3873.15	0.04	0.41	2089.00	2137.52	2089.00	399.76	0.01	0.19	100.00	99.00	0.00	6570.00	7318.28	6180580.00	18.19	4048.41	3562.00
14	1	4	9451.00	17202.00	142.70	0	Spot (Block14, Row4, Column1)	12914.79	11827.50	6576.84	0.04	0.51	1926.00	1967.24	1926.00	367.46	0.01	0.19	100.00	100.00	0.00	9901.50	10988.79	7128966.00	29.79	4580.73	3905.00
14	2	4	9752.00	17202.00	202.35	0	Spot (Block14, Row4, Column2)	2764.58	2700.50	512.16	0.01	0.19	1941.00	1987.06	1941.00	390.02	0.01	0.20	79.00	48.00	0.00	759.50	823.58	3206914.00	1.99	2291.34	2288.00
14	3	4	10050.00	17202.00	146.35	0	Spot (Block14, Row4, Column3)	50794.05	64498.50	17619.09	0.10	0.35	2012.00	2067.31	2012.00	437.55	0.01	0.21	100.00	100.00	49.15	62486.50	48782.05	29765512.00	111.36	13091.65	8735.50
14	4	4	10338.00	17209.00	177.30	0	Spot (Block14, Row4, Column4)	2609.50	2573.00	463.99	0.01	0.18	2068.00	2100.08	2068.00	407.12	0.01	0.19	55.00	28.00	0.00	505.00	541.50	2296362.00	1.25	2408.88	2402.00
14	5	4	10639.00	17212.00	141.95	0	Spot (Block14, Row4, Column5)	7631.89	6921.00	3799.86	0.04	0.50	2126.50	2184.61	2126.50	435.07	0.01	0.20	100.00	99.00	0.00	4794.50	5505.39	4182278.00	12.52	3826.45	3365.00
14	6	4	10948.00	17209.00	199.80	0	Spot (Block14, Row4, Column6)	3753.13	3686.00	720.89	0.01	0.19	2201.00	2244.37	2201.00	414.33	0.01	0.18	97.00	85.00	0.00	1485.00	1552.13	4226027.00	3.64	2752.36	2744.50
14	7	4	11244.00	17213.00	152.95	0	Spot (Block14, Row4, Column7)	5920.85	4617.00	3114.56	0.11	0.53	2204.00	2263.13	2204.00	509.98	0.01	0.23	95.00	87.00	0.00	2413.00	3716.85	3801187.00	7.17	2971.62	2991.00
14	8	4	11555.00	17223.00	162.15	0	Spot (Block14, Row4, Column8)	3225.51	3158.00	684.56	0.01	0.21	2085.00	2131.22	2085.00	393.43	0.01	0.18	87.00	65.00	0.00	1073.00	1140.51	2348171.00	2.78	2481.56	2483.00
14	1	5	9452.00	17501.00	142.40	0	Spot (Block14, Row5, Column1)	22543.24	20356.50	11613.40	0.04	0.52	2013.00	2049.63	2013.00	429.26	0.01	0.21	100.00	100.00	0.00	18343.50	20530.24	12353695.00	47.74	7015.70	6195.00
14	2	5	9749.00	17505.00	151.70	0	Spot (Block14, Row5, Column2)	10217.55	10113.00	3530.64	0.00	0.35	2014.00	2053.20	2014.00	425.72	0.01	0.21	100.00	100.00	0.00	8099.00	8203.55	6447276.00	19.18	4008.02	3787.00
14	3	5	10046.00	17501.00	168.25	0	Spot (Block14, Row5, Column3)	4171.41	3820.00	1338.27	0.04	0.32	2010.00	2045.96	2010.00	407.36	0.01	0.20	97.00	86.00	0.00	1810.00	2161.41	3307926.00	5.22	2552.12	2571.00
14	4	5	10348.00	17507.00	145.30	0	Spot (Block14, Row5, Column4)	7211.76	6489.50	3484.97	0.05	0.48	2058.00	2096.07	2058.00	427.12	0.01	0.20	99.00	94.00	0.00	4431.50	5153.76	4139548.00	11.98	3319.46	3210.00
14	5	5	10649.00	17511.00	145.45	0	Spot (Block14, Row5, Column5)	57511.23	65535.00	13349.01	0.06	0.23	2120.00	2188.65	2120.00	463.54	0.01	0.21	100.00	100.00	65.39	63415.00	55391.23	33069204.00	119.35	16722.28	12837.00
14	6	5	10947.00	17509.00	154.35	0	Spot (Block14, Row5, Column6)	4254.08	4017.00	1089.88	0.02	0.26	2158.00	2234.21	2158.00	523.15	0.02	0.23	96.00	83.00	0.00	1859.00	2096.08	2786420.00	3.86	2765.93	2798.00
14	7	5	11251.00	17514.00	184.75	0	Spot (Block14, Row5, Column7)	22219.79	19435.00	12234.91	0.06	0.55	2214.00	2313.22	2214.00	621.16	0.02	0.27	100.00	100.00	0.00	17221.00	20005.79	21353214.00	32.05	6602.94	6531.00
14	8	5	11550.00	17518.00	146.85	0	Spot (Block14, Row5, Column8)	13482.42	11232.00	8812.90	0.08	0.65	2103.00	2190.57	2103.00	512.04	0.02	0.23	99.00	97.00	0.00	9129.00	11379.42	7927663.00	22.05	4167.06	3558.00
14	1	6	9447.00	17799.00	170.70	0	Spot (Block14, Row6, Column1)	10146.27	8336.50	5360.84	0.09	0.53	2006.00	2068.09	2006.00	496.79	0.01	0.24	100.00	99.00	0.00	6330.50	8140.27	8238768.00	16.26	3816.30	3815.00
14	2	6	9751.00	17803.00	202.75	0	Spot (Block14, Row6, Column2)	11164.55	10297.00	4831.29	0.04	0.43	2039.00	2120.21	2039.00	505.31	0.02	0.24	100.00	100.00	0.00	8258.00	9125.55	13017861.00	17.90	4622.64	4616.00
14	3	6	10042.00	17804.00	144.15	0	Spot (Block14, Row6, Column3)	20020.79	19769.00	10493.40	0.01	0.52	2006.00	2049.63	2006.00	432.93	0.01	0.21	100.00	100.00	0.00	17763.00	18014.79	11231661.00	41.51	6298.11	5592.00
14	4	6	10348.00	17809.00	156.55	0	Spot (Block14, Row6, Column4)	3855.68	3512.00	1288.70	0.04	0.33	2001.00	2043.45	2001.00	411.96	0.01	0.20	93.00	76.00	0.00	1511.00	1854.68	2602586.00	4.40	2483.33	2452.00
14	5	6	10644.00	17809.00	145.00	0	Spot (Block14, Row6, Column5)	55763.54	65535.00	15007.48	0.07	0.27	2097.00	2151.90	2097.00	469.11	0.01	0.22	100.00	100.00	62.43	63438.00	53666.54	32064268.00	114.28	14836.30	10984.00
14	6	6	10944.00	17806.00	198.75	0	Spot (Block14, Row6, Column6)	2784.21	2711.00	594.80	0.01	0.21	2123.00	2195.71	2123.00	475.95	0.01	0.22	56.00	28.00	0.00	588.00	661.21	3118310.00	1.24	2315.61	2285.00
14	7	6	11245.00	17812.00	148.35	0	Spot (Block14, Row6, Column7)	15208.56	13654.50	8849.07	0.05	0.58	2122.00	2191.08	2122.00	527.20	0.01	0.24	100.00	100.00	0.00	11532.50	13086.56	9125135.00	24.69	4702.75	4036.00
14	8	6	11553.00	17823.00	147.35	0	Spot (Block14, Row6, Column8)	16265.13	14750.00	9861.32	0.04	0.61	2087.00	2099.43	2087.00	387.78	0.00	0.18	100.00	100.00	0.00	12663.00	14178.13	9547632.00	36.53	4998.61	4284.00
14	1	7	9447.00	18102.00	177.95	0	Spot (Block14, Row7, Column1)	2912.65	2839.50	571.21	0.01	0.20	1913.50	1972.85	1913.50	399.97	0.01	0.20	86.00	62.00	0.00	926.00	999.15	2586430.00	2.35	2295.01	2319.00
14	2	7	9746.00	18100.00	198.50	0	Spot (Block14, Row7, Column2)	2396.30	2329.00	442.36	0.01	0.18	1952.00	1995.58	1952.00	413.67	0.01	0.21	48.00	21.00	0.00	377.00	444.30	2676664.00	0.97	2184.67	2182.00
14	3	7	10035.00	18094.00	219.35	0	Spot (Block14, Row7, Column3)	2347.45	2305.00	422.73	0.01	0.18	1967.00	2000.64	1967.00	387.45	0.01	0.19	47.00	21.00	0.00	338.00	380.45	3208969.00	0.90	2159.24	2151.00
14	4	7	10340.00	18114.00	205.00	0	Spot (Block14, Row7, Column4)	2448.54	2389.00	450.58	0.01	0.18	1986.00	2021.44	1986.00	379.40	0.01	0.19	52.00	27.00	0.00	403.00	462.54	2926005.00	1.13	2242.68	2217.50
14	5	7	10647.00	18110.00	175.60	0	Spot (Block14, Row7, Column5)	4341.77	4151.50	1157.92	0.02	0.27	2105.00	2171.63	2105.00	509.43	0.01	0.23	94.00	86.00	0.00	2046.50	2236.77	3716554.00	4.26	2785.00	2687.50
14	6	7	10938.00	18112.00	184.20	0	Spot (Block14, Row7, Column6)	14686.33	14307.00	6200.72	0.01	0.42	2214.00	2310.45	2214.00	606.08	0.02	0.26	100.00	100.00	0.00	12093.00	12472.33	13952017.00	20.42	5141.16	5172.50
14	7	7	11239.00	18118.00	147.35	0	Spot (Block14, Row7, Column7)	12424.90	10754.50	6987.86	0.06	0.56	2095.00	2138.07	2095.00	468.95	0.01	0.22	100.00	99.00	0.00	8659.50	10329.90	7355539.00	21.94	4929.21	3623.00
14	8	7	11545.00	18118.00	199.30	0	Spot (Block14, Row7, Column8)	4377.73	4302.00	882.09	0.01	0.20	1999.50	2028.93	1999.50	376.33	0.01	0.19	99.00	98.00	0.00	2302.50	2378.23	4933700.00	6.24	2772.73	2709.00
14	1	8	9434.00	18403.00	154.20	0	Spot (Block14, Row8, Column1)	3815.69	3125.50	3314.75	0.09	0.87	1904.00	1963.84	1904.00	350.45	0.01	0.18	94.00	83.00	0.00	1221.50	1911.69	2495460.00	5.28	2374.70	2343.00
14	2	8	9735.00	18404.00	165.50	0	Spot (Block14, Row8, Column2)	3084.50	3055.00	705.02	0.00	0.23	1911.00	1970.15	1911.00	359.93	0.01	0.18	90.00	71.00	0.00	1144.00	1173.50	2347306.00	3.10	2322.53	2321.50
14	3	8	10035.00	18405.00	148.60	0	Spot (Block14, Row8, Column3)	5435.73	4533.00	2645.24	0.08	0.49	1977.00	2002.80	1977.00	373.90	0.01	0.19	96.00	87.00	0.00	2556.00	3458.73	3272312.00	9.18	2672.23	2708.00
14	4	8	10340.00	18409.00	145.50	0	Spot (Block14, Row8, Column4)	21522.17	20627.00	10224.15	0.02	0.48	1991.00	2028.98	1991.00	380.30	0.01	0.19	100.00	100.00	0.00	18636.00	19531.17	12439813.00	51.26	6123.07	5286.00
14	5	8	10633.00	18413.00	198.95	0	Spot (Block14, Row8, Column5)	2432.62	2416.00	428.36	0.00	0.18	2017.00	2091.44	2017.00	453.40	0.02	0.22	46.00	14.00	0.00	399.00	415.62	2739131.00	0.75	2215.61	2219.00
14	6	8	10944.00	18411.00	157.35	0	Spot (Block14, Row8, Column6)	19408.82	15966.00	11202.78	0.08	0.58	2120.00	2224.03	2120.00	613.90	0.02	0.28	100.00	100.00	0.00	13846.00	17288.82	13198001.00	27.99	4998.65	4872.00
14	7	8	11243.00	18408.00	148.20	0	Spot (Block14, Row8, Column7)	5754.23	5337.50	2240.37	0.03	0.39	2102.00	2141.10	2102.00	489.81	0.01	0.23	98.00	90.00	0.00	3235.50	3652.23	3464048.00	7.38	2868.99	2892.00
14	8	8	11515.00	18407.00	163.20	0	Spot (Block14, Row8, Column8)	3332.72	3043.50	2188.74	0.04	0.66	2006.00	2029.59	2006.00	381.38	0.01	0.19	82.00	60.00	0.00	1037.50	1326.72	2459548.00	3.42	2351.91	2344.00
15	1	1	13957.00	16326.00	156.40	0	Spot (Block15, Row1, Column1)	31790.58	27626.00	18016.37	0.06	0.57	209.00	227.87	209.00	101.00	0.04	0.44	100.00	100.00	4.91	27417.00	31581.58	21363304.00	312.50	5498.00	3852.50
15	2	1	14252.00	16334.00	145.95	0	Spot (Block15, Row1, Column2)	873.39	836.00	343.23	0.02	0.39	192.00	207.34	192.00	77.49	0.03	0.37	100.00	100.00	0.00	644.00	681.39	508313.00	8.60	363.67	350.00
15	3	1	14555.00	16332.00	158.25	0	Spot (Block15, Row1, Column3)	455.31	388.00	188.78	0.07	0.41	174.00	173.80	174.00	25.19	0.00	0.14	100.00	98.00	0.00	214.00	281.31	315073.00	11.17	240.46	232.00
15	4	1	14851.00	16336.00	141.75	0	Spot (Block15, Row1, Column4)	564.65	559.00	177.87	0.00	0.32	168.00	165.53	168.00	21.14	0.01	0.13	100.00	100.00	0.00	391.00	396.65	308298.00	18.88	272.19	257.00
15	5	1	15156.00	16335.00	152.25	0	Spot (Block15, Row1, Column5)	759.20	595.00	483.76	0.11	0.64	167.00	165.09	167.00	24.32	0.01	0.15	100.00	100.00	0.00	428.00	592.20	483613.00	24.43	275.30	259.00
15	6	1	15448.00	16331.00	148.40	0	Spot (Block15, Row1, Column6)	876.42	784.00	432.45	0.05	0.49	172.00	169.92	172.00	24.71	0.01	0.15	100.00	100.00	0.00	612.00	704.42	528481.00	28.59	340.05	282.00
15	7	1	15757.00	16340.00	119.15	0	Spot (Block15, Row1, Column7)	1862.98	1828.50	755.50	0.01	0.41	169.00	181.11	169.00	123.94	0.03	0.68	100.00	100.00	0.00	1659.50	1693.98	696753.00	13.57	627.97	499.00
15	8	1	16048.00	16346.00	152.05	0	Spot (Block15, Row1, Column8)	56751.35	65535.00	12568.75	0.06	0.22	168.00	207.33	168.00	200.78	0.09	0.97	100.00	100.00	58.10	65367.00	56583.35	35753640.00	281.63	11439.37	9092.00
15	1	2	13949.00	16623.00	147.00	-50	Spot (Block15, Row2, Column1)	229.68	226.00	20.02	0.01	0.09	203.00	214.18	203.00	78.96	0.02	0.37	0.00	0.00	0.00	23.00	26.68	135054.00	0.20	217.50	211.00
15	2	2	14254.00	16633.00	129.90	0	Spot (Block15, Row2, Column2)	685.79	707.50	185.95	0.01	0.27	178.00	182.22	178.00	42.16	0.01	0.23	100.00	100.00	0.00	529.50	507.79	309978.00	11.95	316.79	292.00
15	3	2	14544.00	16620.00	167.35	0	Spot (Block15, Row2, Column3)	200.34	199.00	18.93	0.00	0.09	152.00	155.87	152.00	26.43	0.01	0.17	89.00	38.00	0.00	47.00	48.34	155668.00	1.68	173.85	175.00
15	4	2	14863.00	16632.00	179.65	0	Spot (Block15, Row2, Column4)	346.49	349.50	85.53	0.00	0.25	148.00	151.12	148.00	23.10	0.01	0.15	100.00	99.00	0.00	201.50	198.49	313918.00	8.46	211.23	209.00
15	5	2	15158.00	16635.00	213.15	0	Spot (Block15, Row2, Column5)	274.64	287.00	42.40	0.02	0.15	145.00	148.41	145.00	24.15	0.01	0.16	99.00	97.00	0.00	142.00	129.64	356751.00	5.23	189.66	190.00
15	6	2	15453.00	16626.00	190.80	0	Spot (Block15, Row2, Column6)	216.32	210.00	37.60	0.01	0.17	147.50	149.96	147.50	23.93	0.01	0.16	91.00	68.00	0.00	62.50	68.82	222158.00	2.77	166.30	169.50
15	7	2	15740.00	16631.00	191.40	0	Spot (Block15, Row2, Column7)	191.89	193.00	15.55	0.00	0.08	139.00	141.49	139.00	21.49	0.01	0.15	95.00	78.00	0.00	54.00	52.89	198986.00	2.35	162.17	159.00
15	8	2	16051.00	16637.00	147.00	-50	Spot (Block15, Row2, Column8)	166.56	169.00	23.45	0.01	0.14	138.00	173.19	138.00	168.39	0.10	0.97	0.00	0.00	0.00	31.00	28.56	98773.00	-0.04	169.69	166.00
15	1	3	13952.00	16931.00	148.50	0	Spot (Block15, Row3, Column1)	775.55	693.00	428.19	0.05	0.55	174.00	170.84	174.00	54.15	0.01	0.32	100.00	95.00	0.00	519.00	601.55	470760.00	11.17	301.61	267.50
15	2	3	14262.00	16916.00	181.45	0	Spot (Block15, Row3, Column2)	216.94	210.00	32.79	0.01	0.15	140.00	148.12	140.00	29.00	0.02	0.20	96.00	69.00	0.00	70.00	76.94	200452.00	2.37	167.13	171.00
15	3	3	14552.00	16931.00	145.60	0	Spot (Block15, Row3, Column3)	2254.60	2017.00	1234.97	0.05	0.55	143.00	151.95	143.00	31.70	0.03	0.21	100.00	100.00	0.00	1874.00	2111.60	1300902.00	66.33	760.73	377.00
15	4	3	14855.00	16932.00	144.10	0	Spot (Block15, Row3, Column4)	788.12	743.00	352.22	0.03	0.45	148.00	153.03	148.00	28.76	0.01	0.19	100.00	100.00	0.00	595.00	640.12	443710.00	22.09	329.34	271.00
15	5	3	15153.00	16929.00	143.00	0	Spot (Block15, Row3, Column5)	1964.53	1817.50	1122.03	0.03	0.57	143.00	147.82	143.00	30.00	0.01	0.20	100.00	100.00	0.00	1674.50	1821.53	1092281.00	60.57	532.63	395.00
15	6	3	15454.00	16928.00	172.50	0	Spot (Block15, Row3, Column6)	409.90	390.00	133.73	0.02	0.33	130.00	135.88	130.00	30.95	0.02	0.23	100.00	99.00	0.00	260.00	279.90	341035.00	8.85	211.22	206.00
15	7	3	15758.00	16942.00	171.05	0	Spot (Block15, Row3, Column7)	227.87	206.00	66.28	0.04	0.29	118.00	120.59	118.00	22.05	0.01	0.18	97.00	93.00	0.00	88.00	109.87	185483.00	4.86	152.20	153.00
15	8	3	16056.00	16947.00	168.40	0	Spot (Block15, Row3, Column8)	284.61	279.00	75.02	0.01	0.26	124.00	126.86	124.00	24.85	0.01	0.20	100.00	99.00	0.00	155.00	160.61	225695.00	6.35	171.37	173.00
15	1	4	13947.00	17226.00	147.95	0	Spot (Block15, Row4, Column1)	916.31	825.00	487.87	0.05	0.53	157.00	156.72	157.00	53.11	0.00	0.34	100.00	100.00	0.00	668.00	759.31	548869.00	14.30	331.72	267.00
15	2	4	14245.00	17228.00	228.35	0	Spot (Block15, Row4, Column2)	159.52	162.00	18.40	0.01	0.12	130.00	133.64	130.00	24.09	0.01	0.18	64.00	15.00	0.00	32.00	29.52	239120.00	1.07	136.04	133.00
15	3	4	14554.00	17227.00	148.75	0	Spot (Block15, Row4, Column3)	4229.80	3489.50	2802.07	0.08	0.66	137.00	147.56	137.00	35.15	0.03	0.24	100.00	100.00	0.00	3352.50	4092.80	2571718.00	116.13	959.73	716.50
15	4	4	14847.00	17229.00	147.00	-50	Spot (Block15, Row4, Column4)	141.71	139.00	15.50	0.01	0.11	135.00	139.42	135.00	31.36	0.01	0.22	9.00	0.00	0.00	4.00	6.71	83182.00	0.07	151.44	149.00
15	5	4	15139.00	17222.00	143.80	0	Spot (Block15, Row4, Column5)	454.49	303.00	883.08	0.18	1.94	125.00	129.93	125.00	34.30	0.02	0.26	99.00	94.00	0.00	178.00	329.49	254516.00	9.46	220.15	195.00
15	6	4	15441.00	17240.00	176.00	0	Spot (Block15, Row4, Column6)	153.80	153.00	21.15	0.00	0.14	106.00	110.08	106.00	27.95	0.02	0.25	78.00	37.00	0.00	47.00	47.80	133348.00	1.56	129.34	127.00
15	7	4	15735.00	17206.00	114.05	0	Spot (Block15, Row4, Column7)	152.98	151.00	32.20	0.01	0.21	98.00	99.00	98.00	18.37	0.00	0.19	85.00	63.00	0.00	53.00	54.98	52165.00	2.94	119.92	116.00
15	8	4	16072.00	17245.00	203.00	0	Spot (Block15, Row4, Column8)	136.67	129.00	39.82	0.03	0.29	106.00	107.57	106.00	18.56	0.01	0.17	59.00	28.00	0.00	23.00	30.67	159634.00	1.57	115.47	114.00
15	1	5	13949.00	17534.00	148.65	0	Spot (Block15, Row5, Column1)	879.80	736.00	509.88	0.08	0.58	163.00	161.21	163.00	32.41	0.00	0.20	100.00	100.00	0.00	573.00	716.80	529638.00	22.17	371.06	254.00
15	2	5	14247.00	17528.00	161.65	0	Spot (Block15, Row5, Column2)	415.43	374.00	138.58	0.05	0.33	126.00	129.76	126.00	21.95	0.01	0.17	100.00	100.00	0.00	248.00	289.43	300770.00	13.02	203.51	196.00
15	3	5	14544.00	17529.00	164.25	0	Spot (Block15, Row5, Column3)	196.62	194.50	28.09	0.00	0.14	119.00	121.00	119.00	24.78	0.01	0.20	97.00	88.00	0.00	75.50	77.62	147468.00	3.05	154.35	154.50
15	4	5	14830.00	17509.00	145.90	0	Spot (Block15, Row5, Column4)	162.44	160.50	40.31	0.01	0.25	105.00	107.93	105.00	22.40	0.01	0.21	79.00	55.00	0.00	55.50	57.44	94866.00	2.43	133.04	130.00
15	5	5	15146.00	17521.00	154.80	0	Spot (Block15, Row5, Column5)	530.63	382.00	402.84	0.14	0.76	97.00	99.48	97.00	23.67	0.01	0.24	96.00	92.00	0.00	285.00	433.63	349682.00	18.22	208.15	127.00
15	6	5	15446.00	17533.00	147.00	-50	Spot (Block15, Row5, Column6)	85.51	86.00	7.34	0.00	0.09	87.00	88.33	87.00	19.35	0.01	0.22	0.00	0.00	0.00	-1.00	-1.49	50197.00	-0.15	81.54	82.00
15	7	5	15735.00	17524.00	187.10	0	Spot (Block15, Row5, Column7)	105.40	104.00	13.97	0.01	0.13	83.00	84.08	83.00	15.10	0.01	0.18	67.00	26.00	0.00	21.00	22.40	103606.00	1.41	100.59	93.00
15	8	5	16081.00	17538.00	161.95	0	Spot (Block15, Row5, Column8)	127.23	121.00	22.31	0.02	0.18	97.00	97.91	97.00	16.54	0.00	0.17	72.00	31.00	0.00	24.00	30.23	91858.00	1.77	106.14	107.00
15	1	6	13941.00	17832.00	179.40	0	Spot (Block15, Row6, Column1)	681.77	574.00	374.31	0.07	0.55	174.00	170.69	174.00	31.05	0.01	0.18	100.00	100.00	0.00	400.00	507.77	615639.00	16.46	289.02	290.50
15	2	6	14235.00	17832.00	199.15	0	Spot (Block15, Row6, Column2)	382.59	362.00	128.69	0.02	0.34	128.00	133.58	128.00	30.29	0.02	0.23	100.00	100.00	0.00	234.00	254.59	431182.00	8.22	211.65	205.00
15	3	6	14526.00	17822.00	156.50	0	Spot (Block15, Row6, Column3)	276.56	215.00	154.37	0.11	0.56	101.00	103.08	101.00	24.20	0.01	0.23	93.00	81.00	0.00	114.00	175.56	186681.00	7.17	152.88	124.00
15	4	6	14850.00	17839.00	194.30	0	Spot (Block15, Row6, Column4)	119.67	117.00	16.52	0.01	0.14	89.00	89.32	89.00	15.07	0.00	0.17	84.00	43.00	0.00	28.00	30.67	127807.00	2.01	96.45	96.00
15	5	6	15141.00	17829.00	150.40	0	Spot (Block15, Row6, Column5)	247.65	232.00	97.14	0.03	0.39	86.00	87.06	86.00	17.97	0.01	0.21	99.00	95.00	0.00	146.00	161.65	153792.00	8.94	130.61	115.00
15	6	6	15444.00	17833.00	147.00	-50	Spot (Block15, Row6, Column6)	77.57	77.00	11.36	0.00	0.15	82.00	82.41	82.00	13.65	0.00	0.17	8.00	0.00	0.00	-5.00	-4.43	45687.00	-0.35	73.53	75.00
15	7	6	15711.00	17823.00	159.80	0	Spot (Block15, Row6, Column7)	87.72	88.00	9.32	0.00	0.11	79.00	78.52	79.00	11.39	0.00	0.14	40.00	6.00	0.00	9.00	8.72	62105.00	0.81	79.77	78.00
15	8	6	16049.00	17850.00	186.70	0	Spot (Block15, Row6, Column8)	104.43	103.00	15.33	0.01	0.15	86.00	87.87	86.00	15.64	0.01	0.18	53.00	15.00	0.00	17.00	18.43	102239.00	1.06	93.02	93.00
15	1	7	13929.00	18121.00	174.50	0	Spot (Block15, Row7, Column1)	207.51	202.00	25.55	0.01	0.12	164.00	159.79	164.00	32.21	0.01	0.20	64.00	16.00	0.00	38.00	43.51	176594.00	1.48	184.07	185.00
15	2	7	14214.00	18124.00	186.40	0	Spot (Block15, Row7, Column2)	135.68	134.00	15.13	0.01	0.11	117.00	121.83	117.00	28.01	0.02	0.23	25.00	0.00	0.00	17.00	18.68	132564.00	0.49	128.77	126.00
15	3	7	14542.00	18128.00	147.00	-50	Spot (Block15, Row7, Column3)	93.56	94.00	7.81	0.00	0.08	88.00	89.42	88.00	17.83	0.01	0.20	4.00	0.00	0.00	6.00	5.56	55761.00	0.23	86.35	87.00
15	4	7	14842.00	18129.00	147.00	-50	Spot (Block15, Row7, Column4)	91.01	91.00	9.88	0.00	0.11	80.00	79.93	80.00	11.95	0.00	0.15	49.00	9.00	0.00	11.00	11.01	53513.00	0.93	86.71	85.00
15	5	7	15142.00	18131.00	147.00	-50	Spot (Block15, Row7, Column5)	81.97	83.00	8.68	0.01	0.11	78.00	79.15	78.00	12.44	0.01	0.16	15.00	0.00	0.00	5.00	3.97	48772.00	0.23	77.48	78.00
15	6	7	15442.00	18133.00	147.00	-50	Spot (Block15, Row7, Column6)	84.14	85.00	11.30	0.00	0.13	77.00	77.53	77.00	12.46	0.00	0.16	29.00	6.00	0.00	8.00	7.14	49726.00	0.53	83.32	84.00
15	7	7	15743.00	18135.00	147.00	-50	Spot (Block15, Row7, Column7)	85.11	84.00	11.16	0.01	0.13	76.00	76.34	76.00	11.63	0.00	0.15	37.00	11.00	0.00	8.00	9.11	50298.00	0.75	82.92	80.00
15	8	7	16079.00	18135.00	211.35	0	Spot (Block15, Row7, Column8)	147.04	144.00	31.57	0.01	0.21	86.00	86.41	86.00	14.76	0.00	0.17	95.00	80.00	0.00	58.00	61.04	187625.00	4.11	105.27	107.00
15	1	8	13942.00	18434.00	140.65	0	Spot (Block15, Row8, Column1)	752.47	675.50	685.02	0.05	0.91	122.00	126.33	122.00	33.25	0.02	0.26	100.00	100.00	0.00	553.50	630.47	401817.00	18.83	285.06	260.00
15	2	8	14242.00	18405.00	206.85	0	Spot (Block15, Row8, Column2)	112.31	112.00	13.23	0.00	0.12	91.00	95.24	91.00	19.53	0.02	0.21	54.00	7.00	0.00	21.00	21.31	137015.00	0.87	103.12	101.00
15	3	8	14504.00	18411.00	120.15	0	Spot (Block15, Row8, Column3)	104.66	105.00	12.13	0.00	0.12	81.00	82.57	81.00	12.86	0.01	0.16	81.00	43.00	0.00	24.00	23.66	39874.00	1.72	95.16	94.00
15	4	8	14839.00	18420.00	170.25	0	Spot (Block15, Row8, Column4)	95.71	96.00	10.16	0.00	0.11	76.00	75.78	76.00	11.04	0.00	0.15	79.00	40.00	0.00	20.00	19.71	76665.00	1.81	80.82	80.00
15	5	8	15141.00	18432.00	147.00	-50	Spot (Block15, Row8, Column5)	69.43	69.00	6.81	0.00	0.10	73.00	73.47	73.00	11.27	0.00	0.15	1.00	0.00	0.00	-4.00	-3.57	41031.00	-0.36	72.10	71.00
15	6	8	15441.00	18433.00	147.00	-50	Spot (Block15, Row8, Column6)	77.77	78.00	12.06	0.00	0.16	72.00	72.12	72.00	10.89	0.00	0.15	40.00	6.00	0.00	6.00	5.77	45652.00	0.52	77.28	77.00
15	7	8	15741.00	18435.00	147.00	-50	Spot (Block15, Row8, Column7)	78.58	79.00	9.58	0.00	0.12	74.00	74.18	74.00	10.79	0.00	0.15	23.00	4.00	0.00	5.00	4.58	46282.00	0.41	72.35	71.00
15	8	8	16028.00	18448.00	164.30	0	Spot (Block15, Row8, Column8)	190.52	190.00	45.41	0.00	0.24	81.00	82.02	81.00	14.21	0.01	0.17	99.00	96.00	0.00	109.00	109.52	142507.00	7.64	113.33	110.00
16	1	1	18458.00	16353.00	155.45	0	Spot (Block16, Row1, Column1)	30428.25	27426.00	16608.15	0.05	0.55	300.00	317.84	300.00	92.84	0.03	0.29	100.00	100.00	3.01	27126.00	30128.25	20234800.00	324.33	5646.15	4490.00
16	2	1	18756.00	16354.00	151.95	0	Spot (Block16, Row1, Column2)	1101.53	1069.50	419.45	0.01	0.38	294.00	305.62	294.00	63.52	0.02	0.21	100.00	99.00	0.00	775.50	807.53	700576.00	12.53	481.44	471.00
16	3	1	19060.00	16359.00	154.50	0	Spot (Block16, Row1, Column3)	768.76	730.00	319.34	0.02	0.42	292.00	292.46	292.00	26.47	0.00	0.09	100.00	99.00	0.00	438.00	476.76	507382.00	18.00	384.96	382.50
16	4	1	19351.00	16360.00	150.45	0	Spot (Block16, Row1, Column4)	893.45	864.00	292.15	0.01	0.33	295.00	296.80	295.00	27.27	0.00	0.09	100.00	100.00	0.00	569.00	598.45	554831.00	21.88	430.55	394.00
16	5	1	19655.00	16364.00	148.75	0	Spot (Block16, Row1, Column5)	2790.73	2423.50	1877.72	0.06	0.67	300.00	304.23	300.00	30.69	0.01	0.10	100.00	100.00	0.00	2123.50	2490.73	1691183.00	81.02	793.69	671.00
16	6	1	19951.00	16359.00	146.80	0	Spot (Block16, Row1, Column6)	2884.67	2564.50	1615.91	0.05	0.56	305.00	309.48	305.00	32.48	0.01	0.10	100.00	100.00	0.00	2259.50	2579.67	1696184.00	79.29	932.48	667.50
16	7	1	20255.00	16364.00	117.75	0	Spot (Block16, Row1, Column7)	4367.02	4407.50	1760.93	0.00	0.40	311.00	335.97	311.00	163.13	0.03	0.49	100.00	100.00	0.00	4096.50	4056.02	1580860.00	24.71	1375.53	1128.50
16	8	1	20550.00	16368.00	152.00	0	Spot (Block16, Row1, Column8)	58326.62	65535.00	11542.84	0.05	0.20	373.00	407.18	373.00	239.78	0.04	0.59	100.00	100.00	62.58	65162.00	57953.62	37096040.00	241.55	11714.64	9212.00
16	1	2	18419.00	16666.00	131.25	0	Spot (Block16, Row2, Column1)	345.20	329.00	42.06	0.02	0.12	300.00	312.02	300.00	64.33	0.02	0.21	36.00	1.00	0.00	29.00	45.20	159139.00	0.52	325.60	316.50
16	2	2	18757.00	16658.00	129.05	0	Spot (Block16, Row2, Column2)	1032.27	1009.00	258.61	0.01	0.25	304.00	309.17	304.00	33.23	0.01	0.11	100.00	100.00	0.00	705.00	728.27	463487.00	21.76	518.47	497.00
16	3	2	19054.00	16651.00	214.05	0	Spot (Block16, Row2, Column3)	352.83	356.00	29.15	0.00	0.08	297.00	298.74	297.00	28.11	0.00	0.09	75.00	51.00	0.00	59.00	55.83	462910.00	1.92	313.97	310.50
16	4	2	19356.00	16658.00	176.35	0	Spot (Block16, Row2, Column4)	692.14	698.00	175.54	0.00	0.25	297.00	299.02	297.00	27.13	0.00	0.09	100.00	100.00	0.00	401.00	395.14	601470.00	14.49	396.13	388.00
16	5	2	19655.00	16658.00	187.65	0	Spot (Block16, Row2, Column5)	705.03	701.00	136.36	0.00	0.19	302.00	305.07	302.00	27.04	0.00	0.09	100.00	99.00	0.00	399.00	403.03	698682.00	14.79	416.28	397.00
16	6	2	19951.00	16667.00	163.55	0	Spot (Block16, Row2, Column6)	544.38	533.50	118.50	0.01	0.22	308.00	321.54	308.00	58.01	0.02	0.18	96.00	82.00	0.00	225.50	236.38	401755.00	3.84	364.40	362.00
16	7	2	20257.00	16663.00	157.55	0	Spot (Block16, Row2, Column7)	626.70	584.00	158.91	0.03	0.25	308.00	315.00	308.00	35.43	0.01	0.11	99.00	99.00	0.00	276.00	318.70	431173.00	8.80	399.19	395.00
16	8	2	20555.00	16667.00	147.00	-50	Spot (Block16, Row2, Column8)	353.90	351.00	29.95	0.00	0.08	329.50	364.88	329.50	181.49	0.04	0.50	0.00	0.00	0.00	21.50	24.40	207742.00	-0.06	356.55	346.00
16	1	3	18453.00	16954.00	152.55	0	Spot (Block16, Row3, Column1)	1800.01	1624.50	974.68	0.04	0.54	304.00	309.35	304.00	30.33	0.01	0.10	100.00	100.00	0.00	1320.50	1496.01	1144807.00	49.15	623.55	546.50
16	2	3	18747.00	16961.00	187.70	0	Spot (Block16, Row3, Column2)	365.28	370.00	39.10	0.01	0.11	305.00	314.47	305.00	49.67	0.01	0.16	62.00	14.00	0.00	65.00	60.28	361623.00	1.02	340.92	336.00
16	3	3	19051.00	16961.00	152.95	0	Spot (Block16, Row3, Column3)	905.57	827.00	429.26	0.04	0.47	299.00	304.90	299.00	35.50	0.01	0.12	100.00	100.00	0.00	528.00	606.57	581373.00	16.92	440.53	417.00
16	4	3	19352.00	16960.00	148.65	0	Spot (Block16, Row3, Column4)	1993.80	1881.00	905.72	0.03	0.45	303.00	307.05	303.00	31.10	0.01	0.10	100.00	100.00	0.00	1578.00	1690.80	1202259.00	54.23	744.79	662.00
16	5	3	19655.00	16954.00	151.80	0	Spot (Block16, Row3, Column5)	710.75	662.50	282.21	0.03	0.40	305.00	317.60	305.00	59.50	0.02	0.19	99.00	94.00	0.00	357.50	405.75	447773.00	6.61	409.31	392.50
16	6	3	19956.00	16963.00	209.10	0	Spot (Block16, Row3, Column6)	4048.59	3498.00	1956.74	0.06	0.48	316.00	347.88	316.00	89.17	0.04	0.26	100.00	100.00	0.00	3182.00	3732.59	5048587.00	41.50	1289.86	1332.00
16	7	3	20261.00	16971.00	150.90	0	Spot (Block16, Row3, Column7)	1227.35	1092.00	600.81	0.05	0.49	312.00	331.45	312.00	68.07	0.03	0.21	100.00	100.00	0.00	780.00	915.35	763411.00	13.16	485.76	466.00
16	8	3	20555.00	16971.00	154.75	0	Spot (Block16, Row3, Column8)	1399.72	1303.00	552.94	0.03	0.40	316.00	323.39	316.00	34.97	0.01	0.11	100.00	100.00	0.00	987.00	1083.72	921017.00	30.78	557.15	512.00
16	1	4	18449.00	17253.00	150.45	0	Spot (Block16, Row4, Column1)	1941.40	1773.50	918.98	0.04	0.47	301.00	311.18	301.00	49.58	0.01	0.16	100.00	100.00	0.00	1472.50	1640.40	1203670.00	32.88	676.80	599.00
16	2	4	18754.00	17260.00	169.65	0	Spot (Block16, Row4, Column2)	3024.06	2902.00	1290.29	0.02	0.43	304.00	323.87	304.00	74.49	0.03	0.23	100.00	100.00	0.00	2598.00	2720.06	2413197.00	36.25	875.32	862.50
16	3	4	19054.00	17256.00	150.70	0	Spot (Block16, Row4, Column3)	8597.33	8139.00	4482.58	0.02	0.52	304.00	325.86	304.00	81.10	0.03	0.25	100.00	100.00	0.00	7835.00	8293.33	5338939.00	101.99	2197.83	1879.00
16	4	4	19341.00	17255.00	198.55	0	Spot (Block16, Row4, Column4)	350.10	356.00	32.51	0.01	0.09	303.00	306.55	303.00	34.91	0.01	0.11	59.00	36.00	0.00	53.00	47.10	390013.00	1.25	319.45	312.00
16	5	4	19653.00	17272.00	158.15	0	Spot (Block16, Row4, Column5)	524.99	466.00	214.12	0.05	0.41	299.00	303.00	299.00	38.10	0.01	0.13	98.00	91.00	0.00	167.00	225.99	363290.00	5.83	372.71	376.00
16	6	4	19955.00	17261.00	190.50	0	Spot (Block16, Row4, Column6)	1132.32	1139.50	253.67	0.00	0.22	305.00	323.09	305.00	67.88	0.03	0.21	100.00	100.00	0.00	834.50	827.32	1157227.00	11.92	521.79	516.50
16	7	4	20246.00	17265.00	149.90	0	Spot (Block16, Row4, Column7)	1397.09	1194.00	830.75	0.07	0.59	312.00	323.37	312.00	43.87	0.02	0.14	100.00	100.00	0.00	882.00	1085.09	853624.00	24.47	535.71	476.00
16	8	4	20554.00	17273.00	155.55	0	Spot (Block16, Row4, Column8)	779.81	738.00	244.49	0.02	0.31	314.00	319.56	314.00	30.44	0.01	0.10	100.00	100.00	0.00	424.00	465.81	518572.00	15.12	415.36	412.00
16	1	5	18454.00	17554.00	147.35	0	Spot (Block16, Row5, Column1)	2022.16	1827.00	879.27	0.04	0.43	309.00	328.76	309.00	65.97	0.03	0.20	100.00	100.00	0.00	1518.00	1713.16	1199143.00	25.67	709.15	624.00
16	2	5	18750.00	17558.00	152.00	0	Spot (Block16, Row5, Column2)	1384.35	1313.00	505.12	0.02	0.36	315.00	338.78	315.00	81.83	0.03	0.24	100.00	100.00	0.00	998.00	1069.35	880448.00	12.78	544.68	507.50
16	3	5	19053.00	17555.00	157.10	0	Spot (Block16, Row5, Column3)	7902.83	6730.50	4288.83	0.07	0.54	312.00	334.36	312.00	85.29	0.03	0.26	100.00	100.00	0.00	6418.50	7590.83	5405534.00	88.74	1600.80	1451.00
16	4	5	19351.00	17562.00	154.15	0	Spot (Block16, Row5, Column4)	906.37	831.00	370.35	0.04	0.41	300.00	314.00	300.00	69.77	0.02	0.22	100.00	99.00	0.00	531.00	606.37	590045.00	8.49	420.56	405.00
16	5	5	19653.00	17566.00	147.20	0	Spot (Block16, Row5, Column5)	13835.08	12666.00	7544.38	0.04	0.55	298.00	306.31	298.00	52.96	0.01	0.17	100.00	100.00	0.00	12368.00	13537.08	8121193.00	255.44	3209.89	2395.00
16	6	5	19955.00	17565.00	161.70	0	Spot (Block16, Row5, Column6)	577.66	558.00	140.11	0.02	0.24	304.00	311.73	304.00	41.44	0.01	0.13	99.00	96.00	0.00	254.00	273.66	417647.00	6.42	379.26	383.00
16	7	5	20256.00	17562.00	187.70	0	Spot (Block16, Row5, Column7)	1514.49	1443.50	584.95	0.02	0.39	309.00	319.11	309.00	43.36	0.01	0.14	100.00	100.00	0.00	1134.50	1205.49	1499348.00	27.57	637.09	639.00
16	8	5	20556.00	17571.00	147.95	0	Spot (Block16, Row5, Column8)	3447.62	2878.00	2253.74	0.08	0.65	311.00	319.03	311.00	38.07	0.01	0.12	100.00	100.00	0.00	2567.00	3136.62	2065123.00	82.18	928.46	754.00
16	1	6	18447.00	17852.00	210.10	0	Spot (Block16, Row6, Column1)	3611.01	2784.00	1987.23	0.11	0.55	329.00	364.01	329.00	96.56	0.04	0.27	100.00	100.00	0.00	2455.00	3282.01	4571533.00	33.63	1176.66	1197.50
16	2	6	18752.00	17857.00	198.40	0	Spot (Block16, Row6, Column2)	1056.13	999.00	322.40	0.02	0.31	318.00	338.64	318.00	65.59	0.03	0.19	100.00	99.00	0.00	681.00	738.13	1187088.00	10.94	542.71	552.00
16	3	6	19044.00	17855.00	146.75	0	Spot (Block16, Row6, Column3)	4678.30	4591.00	2510.36	0.01	0.54	314.00	329.89	314.00	66.84	0.02	0.20	100.00	100.00	0.00	4277.00	4364.30	2755516.00	65.06	1231.00	968.00
16	4	6	19353.00	17860.00	162.95	0	Spot (Block16, Row6, Column4)	447.10	422.00	67.18	0.03	0.15	307.00	314.17	307.00	42.12	0.01	0.13	97.00	81.00	0.00	115.00	140.10	328617.00	3.16	350.30	341.00
16	5	6	19651.00	17866.00	147.00	0	Spot (Block16, Row6, Column5)	12878.53	12013.50	7883.54	0.03	0.61	304.00	313.63	304.00	54.72	0.01	0.17	100.00	100.00	0.00	11709.50	12574.53	7598332.00	229.64	2433.99	1967.00
16	6	6	19951.00	17865.00	180.35	0	Spot (Block16, Row6, Column6)	463.86	423.00	99.65	0.04	0.21	306.00	312.95	306.00	39.46	0.01	0.13	90.00	77.00	0.00	117.00	157.86	423038.00	3.82	343.49	335.00
16	7	6	20251.00	17863.00	148.75	0	Spot (Block16, Row6, Column7)	2455.16	2104.50	1363.71	0.07	0.56	309.00	317.80	309.00	39.09	0.01	0.12	100.00	100.00	0.00	1795.50	2146.16	1492740.00	54.68	812.52	742.00
16	8	6	20553.00	17868.00	149.00	0	Spot (Block16, Row6, Column8)	2709.03	2516.50	1666.62	0.03	0.62	313.00	321.12	313.00	34.73	0.01	0.11	100.00	100.00	0.00	2203.50	2396.03	1641673.00	68.76	844.74	666.00
16	1	7	18447.00	18155.00	162.55	0	Spot (Block16, Row7, Column1)	3995.20	3685.00	1902.59	0.04	0.48	319.00	351.12	319.00	94.79	0.04	0.27	100.00	100.00	0.00	3366.00	3676.20	2920492.00	38.44	999.82	989.00
16	2	7	18749.00	18154.00	176.05	0	Spot (Block16, Row7, Column2)	382.20	382.00	46.54	0.00	0.12	314.00	329.58	314.00	66.04	0.02	0.20	51.00	6.00	0.00	68.00	68.20	332130.00	0.80	333.29	324.00
16	3	7	19039.00	18160.00	201.70	0	Spot (Block16, Row7, Column3)	373.98	381.00	31.72	0.01	0.08	311.00	317.56	311.00	31.41	0.01	0.10	79.00	59.00	0.00	70.00	62.98	431576.00	1.80	346.47	349.00
16	4	7	19340.00	18155.00	193.80	0	Spot (Block16, Row7, Column4)	365.48	375.00	29.78	0.01	0.08	309.00	313.84	309.00	29.06	0.01	0.09	76.00	60.00	0.00	66.00	56.48	388872.00	1.78	328.52	320.50
16	5	7	19651.00	18159.00	192.15	0	Spot (Block16, Row7, Column5)	625.32	598.00	153.53	0.02	0.25	309.00	319.71	309.00	48.59	0.01	0.15	100.00	97.00	0.00	289.00	316.32	650962.00	6.29	404.09	400.00
16	6	7	19943.00	18166.00	188.70	0	Spot (Block16, Row7, Column6)	1170.76	1157.50	394.22	0.00	0.34	316.00	341.05	316.00	84.55	0.03	0.25	100.00	100.00	0.00	841.50	854.76	1175448.00	9.81	552.79	527.00
16	7	7	20240.00	18168.00	148.75	0	Spot (Block16, Row7, Column7)	2604.59	2502.50	1273.11	0.02	0.49	312.00	323.51	312.00	42.80	0.02	0.13	100.00	100.00	0.00	2190.50	2292.59	1578381.00	53.30	945.03	756.00
16	8	7	20554.00	18164.00	189.65	0	Spot (Block16, Row7, Column8)	1887.52	1865.00	412.43	0.01	0.22	319.00	330.39	319.00	37.45	0.02	0.11	100.00	100.00	0.00	1546.00	1568.52	1913950.00	41.58	776.43	754.00
16	1	8	18440.00	18459.00	148.25	0	Spot (Block16, Row8, Column1)	1015.54	915.00	509.52	0.05	0.50	308.00	321.84	308.00	58.78	0.02	0.18	100.00	99.00	0.00	607.00	707.54	607294.00	11.80	493.47	421.50
16	2	8	18742.00	18449.00	177.70	0	Spot (Block16, Row8, Column2)	527.60	495.00	117.85	0.03	0.22	315.00	324.67	315.00	35.14	0.01	0.11	98.00	93.00	0.00	180.00	212.60	467457.00	5.77	374.94	377.00
16	3	8	19035.00	18458.00	152.25	0	Spot (Block16, Row8, Column3)	1182.13	994.00	670.55	0.08	0.57	314.00	323.47	314.00	36.21	0.01	0.11	100.00	100.00	0.00	680.00	868.13	753018.00	23.71	510.34	479.50
16	4	8	19343.00	18460.00	149.40	0	Spot (Block16, Row8, Column4)	3070.17	2808.00	1239.41	0.04	0.40	308.00	313.44	308.00	34.56	0.01	0.11	100.00	100.00	0.00	2500.00	2762.17	1872805.00	79.77	966.52	867.00
16	5	8	19639.00	18464.00	205.80	0	Spot (Block16, Row8, Column5)	351.45	349.00	28.65	0.00	0.08	311.00	328.73	311.00	77.34	0.02	0.24	11.00	0.00	0.00	38.00	40.45	423849.00	0.29	321.24	320.00
16	6	8	19946.00	18463.00	202.25	0	Spot (Block16, Row8, Column6)	5141.66	4010.00	3258.40	0.11	0.63	324.00	362.01	324.00	113.44	0.05	0.31	100.00	100.00	0.00	3686.00	4817.66	5959186.00	42.13	1443.08	1438.00
16	7	8	20244.00	18462.00	147.85	0	Spot (Block16, Row8, Column7)	988.56	946.50	336.84	0.02	0.34	319.00	339.87	319.00	81.59	0.03	0.24	100.00	100.00	0.00	627.50	669.56	589181.00	7.95	497.02	464.50
16	8	8	20531.00	18466.00	152.65	0	Spot (Block16, Row8, Column8)	866.13	805.00	300.99	0.03	0.35	341.00	348.51	341.00	45.04	0.01	0.13	98.00	98.00	0.00	464.00	525.13	556924.00	11.49	500.68	448.50
17	1	1	4929.00	20771.00	150.85	0	Spot (Block17, Row1, Column1)	38265.25	36665.00	18830.70	0.02	0.49	1198.00	1253.78	1198.00	221.58	0.02	0.18	100.00	100.00	14.15	35467.00	37067.25	23801076.00	167.03	9198.47	7931.00
17	2	1	5223.00	20778.00	147.20	0	Spot (Block17, Row1, Column2)	6182.42	5952.50	2655.75	0.02	0.43	1199.00	1238.26	1199.00	198.47	0.01	0.16	100.00	100.00	0.00	4753.50	4983.42	3635262.00	24.91	2323.02	2211.00
17	3	1	5525.00	20779.00	143.40	0	Spot (Block17, Row1, Column3)	1689.95	1653.50	349.36	0.01	0.21	1193.00	1215.72	1193.00	180.01	0.01	0.15	78.00	58.00	0.00	460.50	496.95	949754.00	2.63	1382.59	1356.00
17	4	1	5824.00	20782.00	143.45	0	Spot (Block17, Row1, Column4)	5838.33	5216.00	2645.79	0.05	0.45	1196.00	1225.18	1196.00	183.01	0.01	0.15	100.00	99.00	0.00	4020.00	4642.33	3269462.00	25.21	2363.93	2142.00
17	5	1	6129.00	20779.00	148.05	0	Spot (Block17, Row1, Column5)	3571.33	2993.50	1700.38	0.08	0.48	1268.00	1283.78	1268.00	209.63	0.01	0.16	98.00	91.00	0.00	1725.50	2303.33	2135653.00	10.91	1730.28	1684.00
17	6	1	6419.00	20778.00	145.15	0	Spot (Block17, Row1, Column6)	7410.23	6822.00	3582.37	0.04	0.48	1294.00	1330.63	1294.00	224.64	0.01	0.17	100.00	100.00	0.00	5528.00	6116.23	4253472.00	27.06	2754.48	2217.00
17	7	1	6730.00	20789.00	117.30	0	Spot (Block17, Row1, Column7)	5793.67	5507.00	1933.73	0.02	0.33	1382.00	1404.27	1382.00	338.29	0.01	0.24	100.00	100.00	0.00	4125.00	4411.67	2079926.00	12.98	2576.80	2379.00
17	8	1	7020.00	20790.00	150.10	0	Spot (Block17, Row1, Column8)	59685.11	65535.00	10055.66	0.04	0.17	1469.00	1514.60	1469.00	403.87	0.01	0.27	100.00	100.00	66.40	64066.00	58216.11	36766332.00	144.03	15113.41	12562.00
17	1	2	4928.00	21075.00	209.85	0	Spot (Block17, Row2, Column1)	1367.00	1358.00	203.00	0.00	0.15	1201.00	1248.80	1201.00	193.09	0.02	0.15	42.00	17.00	0.00	157.00	166.00	1719685.00	0.61	1351.18	1313.50
17	2	2	5222.00	21079.00	145.45	0	Spot (Block17, Row2, Column2)	1841.07	1794.50	329.45	0.01	0.18	1189.50	1210.65	1189.50	168.18	0.01	0.14	95.00	84.00	0.00	605.00	651.57	1067818.00	3.75	1365.04	1315.50
17	3	2	5537.00	21084.00	163.40	0	Spot (Block17, Row2, Column3)	1501.94	1498.00	199.12	0.00	0.13	1191.00	1210.14	1191.00	177.64	0.01	0.15	69.00	39.00	0.00	307.00	310.94	1117445.00	1.64	1366.22	1358.50
17	4	2	5831.00	21081.00	197.45	0	Spot (Block17, Row2, Column4)	1626.47	1601.00	269.23	0.01	0.17	1216.50	1267.95	1216.50	211.11	0.02	0.17	74.00	46.00	0.00	384.50	409.97	1793998.00	1.70	1423.33	1401.00
17	5	2	6126.00	21081.00	159.85	0	Spot (Block17, Row2, Column5)	13272.81	12921.00	5085.67	0.01	0.38	1288.00	1317.43	1288.00	225.33	0.01	0.17	100.00	100.00	0.00	11633.00	11984.81	9383874.00	53.06	4170.28	3931.00
17	6	2	6423.00	21082.00	198.75	0	Spot (Block17, Row2, Column6)	1636.18	1598.00	275.65	0.01	0.17	1315.00	1399.25	1315.00	363.27	0.03	0.26	43.00	7.00	0.00	283.00	321.18	1834159.00	0.65	1475.19	1467.50
17	7	2	6732.00	21088.00	207.65	0	Spot (Block17, Row2, Column7)	1667.18	1647.00	250.90	0.01	0.15	1375.00	1383.25	1375.00	224.13	0.00	0.16	54.00	34.00	0.00	272.00	292.18	2052300.00	1.27	1529.91	1501.50
17	8	2	7040.00	21085.00	236.95	0	Spot (Block17, Row2, Column8)	1615.21	1598.00	267.35	0.00	0.17	1477.00	1513.90	1477.00	365.27	0.01	0.24	22.00	0.00	0.00	121.00	138.21	2616640.00	0.28	1501.23	1477.00
17	1	3	4924.00	21373.00	140.15	0	Spot (Block17, Row3, Column1)	3798.17	3554.50	1450.48	0.03	0.38	1197.00	1231.89	1197.00	165.27	0.01	0.13	100.00	99.00	0.00	2357.50	2601.17	2020625.00	15.53	1954.51	1815.50
17	2	3	5234.00	21368.00	198.80	0	Spot (Block17, Row3, Column2)	1450.95	1407.00	216.67	0.01	0.15	1193.00	1221.51	1193.00	178.06	0.01	0.15	56.00	33.00	0.00	214.00	257.95	1625067.00	1.29	1329.69	1318.00
17	3	3	5512.00	21371.00	141.70	0	Spot (Block17, Row3, Column3)	6241.72	2848.50	11718.62	0.34	1.88	1249.00	1276.58	1249.00	248.07	0.01	0.19	98.00	95.00	2.39	1599.50	4992.72	3395497.00	20.02	3215.39	1735.00
17	4	3	5828.00	21378.00	140.90	0	Spot (Block17, Row3, Column4)	13123.91	11903.50	6901.88	0.04	0.53	1293.00	1314.15	1293.00	222.21	0.01	0.17	100.00	100.00	0.00	10610.50	11830.91	7086913.00	53.15	3824.55	3087.00
17	5	3	6126.00	21366.00	129.70	0	Spot (Block17, Row3, Column5)	4187.56	2429.00	7812.10	0.24	1.87	1323.00	1392.37	1323.00	338.12	0.02	0.24	96.00	74.00	0.44	1106.00	2864.56	1896965.00	8.27	2251.93	2070.00
17	6	3	6425.00	21381.00	223.10	0	Spot (Block17, Row3, Column6)	21212.68	13431.50	14593.68	0.20	0.69	1401.00	1510.80	1401.00	499.55	0.03	0.33	100.00	100.00	0.63	12030.50	19811.68	30334168.00	39.44	6938.67	6903.00
17	7	3	6732.00	21386.00	158.25	0	Spot (Block17, Row3, Column7)	2400.11	2232.50	733.26	0.03	0.31	1403.00	1485.24	1403.00	412.48	0.02	0.28	78.00	50.00	0.00	829.50	997.11	1665678.00	2.22	1612.66	1627.00
17	8	3	7025.00	21398.00	151.55	0	Spot (Block17, Row3, Column8)	16445.12	15371.00	7332.70	0.03	0.45	1457.00	1498.79	1457.00	309.65	0.01	0.21	100.00	100.00	0.00	13914.00	14988.12	10327536.00	48.27	4964.40	4226.00
17	1	4	4922.00	21671.00	139.95	0	Spot (Block17, Row4, Column1)	12665.04	11442.00	6744.23	0.04	0.53	1207.00	1261.07	1207.00	187.20	0.02	0.15	100.00	100.00	0.00	10235.00	11458.04	6763130.00	60.92	4010.72	3719.00
17	2	4	5217.00	21674.00	180.95	0	Spot (Block17, Row4, Column2)	2410.94	2229.00	674.64	0.03	0.28	1249.00	1294.92	1249.00	326.15	0.02	0.25	92.00	76.00	0.00	980.00	1161.94	2218063.00	3.42	1555.87	1530.00
17	3	4	5522.00	21677.00	143.45	0	Spot (Block17, Row4, Column3)	48403.89	59412.00	19734.29	0.09	0.41	1296.00	1340.69	1296.00	349.84	0.01	0.26	100.00	100.00	46.03	58116.00	47107.89	26815912.00	134.53	12318.05	9935.00
17	4	4	5815.00	21671.00	214.10	0	Spot (Block17, Row4, Column4)	1481.27	1495.00	217.30	0.00	0.15	1301.00	1330.78	1301.00	223.36	0.01	0.17	40.00	11.00	0.00	194.00	180.27	1946392.00	0.67	1409.10	1384.00
17	5	4	6121.00	21659.00	139.15	0	Spot (Block17, Row4, Column5)	2602.00	1805.00	3930.19	0.16	1.51	1318.00	1373.31	1318.00	264.30	0.02	0.19	77.00	46.00	0.00	487.00	1284.00	1360847.00	4.65	1635.90	1619.50
17	6	4	6421.00	21685.00	159.20	0	Spot (Block17, Row4, Column6)	17586.58	16963.00	7052.79	0.02	0.40	1394.00	1466.96	1394.00	389.78	0.02	0.27	100.00	100.00	0.00	15569.00	16192.58	12310603.00	41.36	5137.39	4447.50
17	7	4	6715.00	21686.00	155.70	0	Spot (Block17, Row4, Column7)	2764.95	2341.00	1102.62	0.07	0.40	1409.00	1516.67	1409.00	524.84	0.03	0.35	75.00	44.00	0.00	932.00	1355.95	1833160.00	2.38	1707.48	1761.00
17	8	4	7029.00	21695.00	196.90	0	Spot (Block17, Row4, Column8)	1771.59	1728.00	349.42	0.01	0.20	1449.00	1488.89	1449.00	278.54	0.01	0.19	50.00	25.00	0.00	279.00	322.59	1943435.00	1.01	1576.12	1535.00
17	1	5	4929.00	21974.00	141.65	0	Spot (Block17, Row5, Column1)	17237.10	13981.00	10906.57	0.09	0.63	1264.00	1326.83	1264.00	349.12	0.02	0.26	100.00	100.00	0.00	12717.00	15973.10	9463167.00	45.57	3783.06	3166.50
17	2	5	5220.00	21977.00	149.85	0	Spot (Block17, Row5, Column2)	16368.35	15919.00	6486.89	0.01	0.40	1301.00	1365.77	1301.00	350.80	0.02	0.26	100.00	100.00	0.00	14618.00	15067.35	10082904.00	42.77	4610.15	4192.00
17	3	5	5523.00	21980.00	148.55	0	Spot (Block17, Row5, Column3)	8344.71	7444.00	4074.45	0.05	0.49	1298.00	1341.77	1298.00	261.26	0.01	0.19	100.00	100.00	0.00	6146.00	7046.71	5023516.00	26.80	2670.81	2458.00
17	4	5	5818.00	21980.00	145.75	0	Spot (Block17, Row5, Column4)	4357.13	3679.00	2047.44	0.07	0.47	1288.00	1307.62	1288.00	217.69	0.01	0.17	100.00	99.00	0.00	2391.00	3069.13	2522778.00	14.01	1926.76	1833.00
17	5	5	6123.00	21982.00	143.65	0	Spot (Block17, Row5, Column5)	43323.05	47986.00	21468.89	0.04	0.50	1303.00	1347.21	1303.00	246.65	0.01	0.18	100.00	100.00	35.19	46683.00	42020.05	24131048.00	170.18	10527.61	8114.00
17	6	5	6423.00	21979.00	151.40	0	Spot (Block17, Row5, Column6)	1780.28	1786.50	436.88	0.00	0.25	1380.00	1455.01	1380.00	484.03	0.02	0.33	38.00	3.00	0.00	406.50	400.28	1114456.00	0.67	1493.48	1468.00
17	7	5	6723.00	21984.00	208.80	0	Spot (Block17, Row5, Column7)	27107.27	20552.00	18205.92	0.12	0.67	1419.00	1583.00	1419.00	689.62	0.05	0.44	100.00	100.00	3.78	19133.00	25688.27	33694380.00	37.01	7649.80	7725.00
17	8	5	7026.00	21987.00	145.25	0	Spot (Block17, Row5, Column8)	4289.61	3839.00	1863.18	0.05	0.43	1440.00	1526.56	1440.00	493.67	0.03	0.32	95.00	80.00	0.00	2399.00	2849.61	2462236.00	5.60	2078.83	2031.00
17	1	6	4915.00	22272.00	223.35	0	Spot (Block17, Row6, Column1)	17518.38	10370.00	13126.91	0.23	0.75	1297.00	1417.33	1297.00	481.25	0.04	0.34	100.00	100.00	0.00	9073.00	16221.38	25016220.00	33.46	5789.45	5707.50
17	2	6	5216.00	22273.00	223.65	0	Spot (Block17, Row6, Column2)	16016.29	12606.00	8151.79	0.10	0.51	1317.00	1465.38	1317.00	496.71	0.05	0.34	100.00	100.00	0.00	11289.00	14699.29	22951336.00	29.29	5624.41	5563.00
17	3	6	5519.00	22276.00	142.90	0	Spot (Block17, Row6, Column3)	12959.85	11656.50	7128.89	0.05	0.55	1291.00	1353.65	1291.00	319.83	0.02	0.24	100.00	100.00	0.00	10365.50	11668.85	7231597.00	36.29	3669.10	3168.00
17	4	6	5821.00	22285.00	176.55	0	Spot (Block17, Row6, Column4)	1836.87	1712.00	377.81	0.03	0.21	1283.00	1300.64	1283.00	206.01	0.01	0.16	85.00	52.00	0.00	429.00	553.87	1596241.00	2.60	1445.07	1411.00
17	5	6	6122.00	22285.00	140.65	0	Spot (Block17, Row6, Column5)	19516.50	18114.00	11651.04	0.03	0.60	1303.00	1340.51	1303.00	230.09	0.01	0.17	100.00	100.00	0.00	16811.00	18213.50	10402297.00	78.99	5142.48	4064.00
17	6	6	6429.00	22283.00	196.65	0	Spot (Block17, Row6, Column6)	1567.67	1515.50	255.17	0.01	0.16	1373.00	1412.29	1373.00	375.17	0.01	0.27	28.00	0.00	0.00	142.50	194.67	1715026.00	0.41	1456.94	1401.00
17	7	6	6721.00	22286.00	151.30	0	Spot (Block17, Row6, Column7)	3395.30	3135.00	1301.78	0.03	0.38	1405.00	1484.42	1405.00	461.46	0.02	0.31	95.00	72.00	0.00	1730.00	1990.30	2122060.00	4.14	1891.52	1971.50
17	8	6	7030.00	22295.00	148.00	0	Spot (Block17, Row6, Column8)	3994.45	3598.00	1671.72	0.05	0.42	1481.00	1497.28	1481.00	274.94	0.00	0.18	96.00	91.00	0.00	2117.00	2513.45	2380691.00	9.08	2029.31	1989.00
17	1	7	4921.00	22573.00	162.75	0	Spot (Block17, Row7, Column1)	3492.72	3194.50	1168.48	0.04	0.33	1301.00	1358.48	1301.00	335.60	0.02	0.25	100.00	97.00	0.00	1893.50	2191.72	2563660.00	6.36	1881.86	1898.00
17	2	7	5212.00	22578.00	240.70	0	Spot (Block17, Row7, Column2)	1481.46	1491.50	235.09	0.00	0.16	1293.00	1362.11	1293.00	327.75	0.02	0.24	32.00	2.00	0.00	198.50	188.46	2479963.00	0.36	1328.00	1279.00
17	3	7	5500.00	22570.00	222.30	0	Spot (Block17, Row7, Column3)	1483.85	1506.00	235.65	0.01	0.16	1282.00	1319.92	1282.00	233.13	0.01	0.18	47.00	14.00	0.00	224.00	201.85	2105584.00	0.70	1379.94	1385.00
17	4	7	5823.00	22583.00	208.40	0	Spot (Block17, Row7, Column4)	1514.99	1489.00	211.64	0.01	0.14	1300.00	1350.73	1300.00	232.30	0.02	0.17	41.00	15.00	0.00	189.00	214.99	1875563.00	0.71	1426.03	1396.00
17	5	7	6116.00	22580.00	208.55	0	Spot (Block17, Row7, Column5)	1727.07	1694.00	278.68	0.01	0.16	1375.00	1414.63	1375.00	356.23	0.01	0.25	45.00	9.00	0.00	319.00	352.07	2129472.00	0.88	1498.48	1487.00
17	6	7	6414.00	22584.00	215.35	0	Spot (Block17, Row7, Column6)	18682.42	15959.50	10341.12	0.07	0.55	1430.00	1636.87	1430.00	732.11	0.06	0.45	100.00	100.00	0.00	14529.50	17252.42	24772896.00	23.28	6052.84	5919.00
17	7	7	6712.00	22590.00	148.70	0	Spot (Block17, Row7, Column7)	4055.12	3718.00	1454.41	0.04	0.36	1478.50	1540.41	1478.50	431.13	0.02	0.28	99.00	91.00	0.00	2239.50	2576.62	2457400.00	5.83	2146.44	2047.00
17	8	7	7019.00	22593.00	175.10	0	Spot (Block17, Row7, Column8)	23849.72	24399.00	7291.44	0.01	0.31	1510.00	1566.64	1510.00	302.91	0.02	0.19	100.00	100.00	0.00	22889.00	22339.72	20463064.00	73.56	7039.32	6401.50
17	1	8	4913.00	22868.00	150.25	0	Spot (Block17, Row8, Column1)	2765.74	2360.00	2164.57	0.07	0.78	1290.00	1301.49	1290.00	200.77	0.00	0.15	95.00	88.00	0.00	1070.00	1475.74	1714761.00	7.29	1693.61	1633.00
17	2	8	5216.00	22871.00	223.50	0	Spot (Block17, Row8, Column2)	1496.18	1489.00	228.38	0.00	0.15	1286.00	1300.13	1286.00	195.26	0.00	0.15	51.00	21.00	0.00	203.00	210.18	2142523.00	1.00	1368.80	1388.00
17	3	8	5513.00	22879.00	154.00	0	Spot (Block17, Row8, Column3)	2473.94	2226.00	836.01	0.05	0.34	1292.00	1337.63	1292.00	235.59	0.02	0.18	93.00	81.00	0.00	934.00	1181.94	1605588.00	4.82	1587.22	1556.00
17	4	8	5820.00	22878.00	142.60	0	Spot (Block17, Row8, Column4)	35903.53	33751.00	16826.85	0.03	0.47	1350.00	1383.34	1350.00	265.81	0.01	0.19	100.00	100.00	3.61	32401.00	34553.53	19890576.00	129.87	8129.68	6975.00
17	5	8	6106.00	22885.00	220.05	0	Spot (Block17, Row8, Column5)	1578.13	1580.00	271.81	0.00	0.17	1397.00	1485.55	1397.00	524.54	0.03	0.35	12.00	0.00	0.00	183.00	181.13	2187282.00	0.18	1440.08	1406.00
17	6	8	6421.00	22883.00	203.60	0	Spot (Block17, Row8, Column6)	28934.63	20199.50	21355.07	0.16	0.74	1503.00	1722.37	1503.00	840.40	0.06	0.49	100.00	100.00	16.04	18696.50	27431.63	34085196.00	32.38	7762.42	7748.00
17	7	8	6716.00	22886.00	145.65	0	Spot (Block17, Row8, Column7)	3118.52	2927.00	944.24	0.03	0.30	1490.00	1580.95	1490.00	569.35	0.03	0.36	88.00	63.00	0.00	1437.00	1628.52	1805624.00	2.70	1885.81	1895.00
17	8	8	7011.00	22891.00	141.40	0	Spot (Block17, Row8, Column8)	3530.11	3319.50	1145.96	0.03	0.32	1558.00	1586.09	1558.00	296.33	0.01	0.19	99.00	96.00	0.00	1761.50	1972.11	1913321.00	6.56	2111.96	2029.00
18	1	1	9428.00	20798.00	153.80	0	Spot (Block18, Row1, Column1)	35690.62	32836.50	19349.02	0.04	0.54	785.00	801.80	785.00	172.47	0.01	0.22	100.00	100.00	12.31	32051.50	34905.62	23198984.00	202.29	6939.66	5469.00
18	2	1	9723.00	20807.00	163.50	0	Spot (Block18, Row1, Column2)	1078.22	1071.50	201.91	0.00	0.19	770.00	778.49	770.00	150.52	0.00	0.19	75.00	50.00	0.00	301.50	308.22	795724.00	1.99	869.41	892.00
18	3	1	10030.00	20808.00	149.45	0	Spot (Block18, Row1, Column3)	2905.42	2359.50	1687.71	0.09	0.58	767.00	765.10	767.00	123.68	0.00	0.16	100.00	94.00	0.00	1592.50	2138.42	1772308.00	17.30	1138.59	1123.50
18	4	1	10323.00	20809.00	204.80	0	Spot (Block18, Row1, Column4)	982.99	968.00	193.20	0.01	0.20	777.00	780.99	777.00	131.23	0.00	0.17	56.00	32.00	0.00	191.00	205.99	1170742.00	1.54	813.63	787.50
18	5	1	10627.00	20810.00	147.85	0	Spot (Block18, Row1, Column5)	7144.26	5662.00	5040.19	0.10	0.71	788.00	818.55	788.00	155.06	0.02	0.19	100.00	100.00	0.00	4874.00	6356.26	4257978.00	40.79	1943.25	1678.00
18	6	1	10920.00	20812.00	145.60	0	Spot (Block18, Row1, Column6)	5436.82	5108.50	2794.44	0.03	0.51	800.00	851.28	800.00	155.88	0.03	0.18	100.00	100.00	0.00	4308.50	4636.82	3131607.00	29.42	1871.21	1644.50
18	7	1	11230.00	20812.00	118.15	0	Spot (Block18, Row1, Column7)	10541.36	10365.00	4312.43	0.01	0.41	869.00	893.70	869.00	245.68	0.01	0.27	100.00	100.00	0.00	9496.00	9672.36	3889760.00	39.27	3078.07	2456.00
18	8	1	11519.00	20819.00	149.10	0	Spot (Block18, Row1, Column8)	59035.45	65535.00	11006.86	0.05	0.19	890.00	939.31	890.00	327.64	0.02	0.35	100.00	100.00	66.67	64645.00	58145.45	35598660.00	177.32	14674.63	11301.50
18	1	2	9409.00	21116.00	232.25	0	Spot (Block18, Row2, Column1)	829.84	803.00	124.92	0.01	0.15	761.00	769.08	761.00	148.16	0.00	0.19	27.00	3.00	0.00	42.00	68.84	1287919.00	0.41	765.47	723.50
18	2	2	9728.00	21110.00	129.15	0	Spot (Block18, Row2, Column2)	2642.81	2538.00	885.39	0.02	0.34	706.00	747.05	706.00	121.75	0.02	0.16	100.00	100.00	0.00	1832.00	1936.81	1178695.00	15.57	1223.34	1193.00
18	3	2	10021.00	21100.00	227.80	0	Spot (Block18, Row2, Column3)	832.87	791.00	149.90	0.02	0.18	709.00	750.32	709.00	124.07	0.02	0.17	40.00	19.00	0.00	82.00	123.87	1241803.00	0.67	761.72	712.00
18	4	2	10329.00	21108.00	185.75	0	Spot (Block18, Row2, Column4)	1639.39	1566.00	426.32	0.02	0.26	710.00	758.10	710.00	127.97	0.03	0.17	99.00	97.00	0.00	856.00	929.39	1593488.00	6.89	1035.74	1033.50
18	5	2	10628.00	21109.00	196.00	0	Spot (Block18, Row2, Column5)	1079.38	1076.00	193.43	0.00	0.18	760.00	769.97	760.00	129.82	0.01	0.17	83.00	55.00	0.00	316.00	319.38	1170050.00	2.38	888.16	877.50
18	6	2	10930.00	21108.00	196.55	0	Spot (Block18, Row2, Column6)	974.10	926.00	169.56	0.02	0.17	790.00	818.72	790.00	158.50	0.02	0.19	48.00	20.00	0.00	136.00	184.10	1060794.00	0.98	897.54	894.00
18	7	2	11222.00	21108.00	172.50	0	Spot (Block18, Row2, Column7)	1409.45	1299.50	457.57	0.04	0.32	792.00	828.05	792.00	139.57	0.02	0.17	91.00	75.00	0.00	507.50	617.45	1164206.00	4.17	997.87	992.00
18	8	2	11551.00	21094.00	193.50	0	Spot (Block18, Row2, Column8)	965.18	899.00	175.38	0.03	0.18	814.00	886.42	814.00	288.49	0.04	0.33	25.00	0.00	0.00	85.00	151.18	1024054.00	0.27	913.35	890.00
18	1	3	9426.00	21401.00	147.00	0	Spot (Block18, Row3, Column1)	3733.51	3017.00	2459.05	0.09	0.66	710.00	747.25	710.00	111.35	0.02	0.15	100.00	95.00	0.00	2307.00	3023.51	2191571.00	26.82	1303.74	1173.00
18	2	3	9727.00	21400.00	220.70	0	Spot (Block18, Row3, Column2)	846.45	792.00	139.32	0.03	0.16	701.00	739.85	701.00	114.62	0.02	0.15	44.00	21.00	0.00	91.00	145.45	1186728.00	0.93	771.59	777.00
18	3	3	10028.00	21399.00	153.20	0	Spot (Block18, Row3, Column3)	1157.84	1085.00	456.85	0.03	0.39	704.00	749.81	704.00	128.96	0.03	0.17	89.00	72.00	0.00	381.00	453.84	746804.00	3.16	889.05	867.50
18	4	3	10322.00	21406.00	144.95	0	Spot (Block18, Row3, Column4)	5719.05	5016.00	3164.68	0.06	0.55	719.00	755.56	719.00	125.13	0.02	0.17	100.00	100.00	0.00	4297.00	5000.05	3254138.00	39.67	1767.57	1498.00
18	5	3	10634.00	21403.00	174.95	0	Spot (Block18, Row3, Column5)	1042.12	984.00	273.26	0.02	0.26	751.50	768.89	751.50	149.60	0.01	0.19	68.00	39.00	0.00	232.50	290.62	893093.00	1.83	863.08	867.50
18	6	3	10923.00	21410.00	193.65	0	Spot (Block18, Row3, Column6)	5219.36	4324.00	3032.51	0.08	0.58	790.00	815.36	790.00	182.80	0.01	0.22	100.00	100.00	0.00	3534.00	4429.36	5548177.00	24.09	1929.62	1922.00
18	7	3	11232.00	21415.00	145.95	0	Spot (Block18, Row3, Column7)	4862.85	4156.50	3058.03	0.07	0.63	790.00	823.27	790.00	163.19	0.02	0.20	99.00	97.00	0.00	3366.50	4072.85	2830179.00	24.75	1507.84	1376.00
18	8	3	11528.00	21420.00	152.85	0	Spot (Block18, Row3, Column8)	4147.45	3850.50	1580.04	0.03	0.38	794.00	832.12	794.00	149.25	0.02	0.18	100.00	100.00	0.00	3056.50	3353.45	2662666.00	22.21	1652.53	1542.50
18	1	4	9421.00	21701.00	144.30	0	Spot (Block18, Row4, Column1)	5536.03	4875.00	3197.36	0.06	0.58	703.00	741.81	703.00	115.71	0.02	0.16	100.00	100.00	0.00	4172.00	4833.03	3144464.00	41.43	1678.06	1482.00
18	2	4	9723.00	21705.00	212.70	0	Spot (Block18, Row4, Column2)	1018.70	993.50	212.30	0.01	0.21	695.00	734.72	695.00	133.03	0.02	0.18	79.00	58.00	0.00	298.50	323.70	1314121.00	2.13	817.71	795.00
18	3	4	10025.00	21710.00	145.10	0	Spot (Block18, Row4, Column3)	14165.56	12818.00	7697.22	0.04	0.54	699.00	737.50	699.00	132.99	0.02	0.18	100.00	100.00	0.00	12119.00	13466.56	8159363.00	100.97	3548.18	2760.50
18	4	4	10306.00	21692.00	206.95	0	Spot (Block18, Row4, Column4)	882.59	883.00	148.28	0.00	0.17	710.00	746.29	710.00	126.54	0.02	0.17	58.00	30.00	0.00	173.00	172.59	1076762.00	1.08	816.38	790.00
18	5	4	10611.00	21707.00	212.70	0	Spot (Block18, Row4, Column5)	901.57	885.00	155.76	0.01	0.17	707.00	740.25	707.00	122.21	0.02	0.17	60.00	33.00	0.00	178.00	194.57	1160320.00	1.32	804.77	790.00
18	6	4	10922.00	21709.00	193.65	0	Spot (Block18, Row4, Column6)	1177.33	1149.00	252.26	0.01	0.21	769.00	778.91	769.00	154.41	0.01	0.20	82.00	61.00	0.00	380.00	408.33	1246792.00	2.58	865.10	823.00
18	7	4	11217.00	21715.00	147.65	0	Spot (Block18, Row4, Column7)	4556.32	3562.00	3209.75	0.11	0.70	789.00	813.96	789.00	160.42	0.01	0.20	100.00	97.00	0.00	2773.00	3767.32	2706457.00	23.33	1427.71	1328.00
18	8	4	11525.00	21720.00	158.70	0	Spot (Block18, Row4, Column8)	1734.25	1619.00	557.92	0.03	0.32	792.00	822.32	792.00	142.11	0.02	0.17	96.00	87.00	0.00	827.00	942.25	1198370.00	6.42	1033.75	977.00
18	1	5	9430.00	22007.00	156.30	0	Spot (Block18, Row5, Column1)	1422.84	1366.00	375.10	0.02	0.26	707.00	756.09	707.00	151.64	0.03	0.20	99.00	88.00	0.00	659.00	715.84	958997.00	4.40	924.98	914.50
18	2	5	9722.00	22003.00	150.75	0	Spot (Block18, Row5, Column2)	4528.14	4404.00	1588.88	0.01	0.35	701.00	744.14	701.00	143.17	0.03	0.19	100.00	100.00	0.00	3703.00	3827.14	2816504.00	26.43	1637.34	1509.00
18	3	5	10020.00	22003.00	175.45	0	Spot (Block18, Row5, Column3)	1560.91	1443.50	509.18	0.03	0.33	700.50	735.60	700.50	132.50	0.02	0.18	97.00	89.00	0.00	743.00	860.41	1348628.00	6.23	897.13	900.00
18	4	5	10322.00	22009.00	147.95	0	Spot (Block18, Row5, Column4)	6317.26	4993.50	4516.54	0.10	0.71	700.00	731.68	700.00	125.91	0.02	0.17	100.00	99.00	0.00	4293.50	5617.26	3765089.00	44.36	1661.14	1424.00
18	5	5	10625.00	22008.00	144.10	0	Spot (Block18, Row5, Column5)	13459.44	12422.00	7095.76	0.03	0.53	714.00	755.89	714.00	138.48	0.02	0.18	100.00	100.00	0.00	11708.00	12745.44	7631501.00	91.73	3103.87	2317.50
18	6	5	10921.00	21996.00	182.85	0	Spot (Block18, Row5, Column6)	939.09	903.00	151.17	0.02	0.16	773.00	777.64	773.00	152.11	0.00	0.20	45.00	20.00	0.00	130.00	166.09	878992.00	1.06	834.30	804.00
18	7	5	11225.00	22018.00	185.25	0	Spot (Block18, Row5, Column7)	5774.59	5276.00	2892.93	0.04	0.50	792.00	818.44	792.00	179.33	0.01	0.22	100.00	100.00	0.00	4484.00	4982.59	5578251.00	27.64	1972.39	1948.00
18	8	5	11527.00	22019.00	147.10	0	Spot (Block18, Row5, Column8)	8650.15	6995.00	5961.67	0.09	0.69	787.00	812.58	787.00	153.32	0.01	0.19	100.00	100.00	0.00	6208.00	7863.15	5129538.00	51.12	2135.89	1940.00
18	1	6	9422.00	22303.00	189.20	0	Spot (Block18, Row6, Column1)	4719.13	4021.00	2746.07	0.07	0.58	769.00	795.63	769.00	195.03	0.01	0.25	100.00	100.00	0.00	3252.00	3950.13	4780475.00	20.12	1744.02	1686.50
18	2	6	9722.00	22309.00	199.80	0	Spot (Block18, Row6, Column2)	3557.51	3371.00	1385.31	0.02	0.39	746.00	790.24	746.00	186.30	0.03	0.24	100.00	100.00	0.00	2625.00	2811.51	4019988.00	14.85	1578.16	1574.00
18	3	6	10015.00	22305.00	145.75	0	Spot (Block18, Row6, Column3)	6475.13	5960.00	3370.29	0.04	0.52	701.00	740.49	701.00	144.62	0.02	0.20	100.00	100.00	0.00	5259.00	5774.13	3762050.00	39.65	1735.17	1549.00
18	4	6	10321.00	22315.00	188.30	0	Spot (Block18, Row6, Column4)	1019.35	988.00	222.14	0.01	0.22	694.00	726.00	694.00	126.45	0.02	0.17	78.00	56.00	0.00	294.00	325.35	1015272.00	2.32	823.21	795.00
18	5	6	10622.00	22318.00	140.55	0	Spot (Block18, Row6, Column5)	14700.24	14312.00	7311.58	0.01	0.50	708.00	757.75	708.00	140.99	0.03	0.19	100.00	100.00	0.00	13604.00	13992.24	7894027.00	98.89	3748.79	2918.00
18	6	6	10918.00	22309.00	168.20	0	Spot (Block18, Row6, Column6)	1254.84	1203.00	366.49	0.02	0.29	782.00	793.12	782.00	144.62	0.01	0.18	82.00	64.00	0.00	421.00	472.84	985046.00	3.19	923.54	913.00
18	7	6	11219.00	22312.00	146.25	0	Spot (Block18, Row6, Column7)	6029.60	5259.00	3753.21	0.06	0.62	788.00	805.11	788.00	155.69	0.01	0.19	99.00	99.00	0.00	4471.00	5241.60	3515255.00	33.56	1748.83	1473.00
18	8	6	11524.00	22318.00	147.60	0	Spot (Block18, Row6, Column8)	8304.09	6914.00	5601.07	0.08	0.67	780.00	788.34	780.00	131.54	0.00	0.17	100.00	100.00	0.00	6134.00	7524.09	4949237.00	57.13	2206.01	1762.50
18	1	7	9420.00	22604.00	206.60	0	Spot (Block18, Row7, Column1)	1072.04	1003.00	267.27	0.03	0.25	733.00	768.67	733.00	155.76	0.02	0.20	72.00	43.00	0.00	270.00	339.04	1296091.00	1.95	863.62	872.50
18	2	7	9719.00	22601.00	191.80	0	Spot (Block18, Row7, Column2)	1032.43	928.00	300.31	0.05	0.29	709.00	757.08	709.00	140.84	0.03	0.19	69.00	42.00	0.00	219.00	323.43	1073731.00	1.96	838.34	814.00
18	3	7	10009.00	22594.00	228.90	0	Spot (Block18, Row7, Column3)	854.43	850.00	145.66	0.00	0.17	702.00	739.31	702.00	127.60	0.02	0.17	50.00	25.00	0.00	148.00	152.43	1275669.00	0.90	748.69	711.00
18	4	7	10324.00	22604.00	213.45	0	Spot (Block18, Row7, Column4)	896.35	878.00	187.27	0.01	0.21	699.00	733.60	699.00	125.98	0.02	0.17	55.00	36.00	0.00	179.00	197.35	1171526.00	1.29	775.10	767.00
18	5	7	10620.00	22614.00	188.20	0	Spot (Block18, Row7, Column5)	1495.16	1456.00	421.65	0.01	0.28	708.00	761.89	708.00	154.39	0.03	0.20	98.00	93.00	0.00	748.00	787.16	1483201.00	4.75	965.22	983.00
18	6	7	10918.00	22611.00	188.75	0	Spot (Block18, Row7, Column6)	4116.46	4017.00	1687.71	0.01	0.41	791.00	838.81	791.00	215.01	0.03	0.26	100.00	100.00	0.00	3226.00	3325.46	4132929.00	15.24	1578.03	1527.00
18	7	7	11215.00	22616.00	147.35	0	Spot (Block18, Row7, Column7)	6572.71	6118.50	3264.22	0.03	0.50	796.00	825.83	796.00	155.49	0.02	0.19	100.00	100.00	0.00	5322.50	5776.71	3891043.00	36.96	2151.43	1743.00
18	8	7	11518.00	22616.00	189.85	0	Spot (Block18, Row7, Column8)	1542.88	1519.00	295.59	0.01	0.19	783.00	792.35	783.00	140.25	0.01	0.18	99.00	95.00	0.00	736.00	759.88	1566025.00	5.35	970.48	943.00
18	1	8	9409.00	22903.00	150.40	0	Spot (Block18, Row8, Column1)	1730.53	1533.50	615.17	0.05	0.36	713.00	757.86	713.00	129.84	0.03	0.17	100.00	98.00	0.00	820.50	1017.53	1072927.00	7.49	1009.98	1011.00
18	2	8	9711.00	22902.00	175.90	0	Spot (Block18, Row8, Column2)	1096.88	1086.00	241.72	0.00	0.22	714.00	755.47	714.00	125.64	0.02	0.17	84.00	70.00	0.00	372.00	382.88	946610.00	2.72	847.40	807.00
18	3	8	10008.00	22907.00	146.05	0	Spot (Block18, Row8, Column3)	4055.89	3169.50	2733.96	0.11	0.67	767.00	766.92	767.00	129.06	0.00	0.17	100.00	98.00	0.00	2402.50	3288.89	2368639.00	25.48	1283.48	1167.00
18	4	8	10314.00	22908.00	144.35	0	Spot (Block18, Row8, Column4)	8117.97	7933.50	3230.64	0.01	0.40	759.00	765.55	759.00	140.21	0.00	0.18	100.00	100.00	0.00	7174.50	7358.97	4643478.00	52.44	2331.05	1910.00
18	5	8	10605.00	22908.00	224.35	0	Spot (Block18, Row8, Column5)	858.00	804.00	159.27	0.03	0.19	761.00	784.70	761.00	194.99	0.01	0.25	26.00	4.00	0.00	43.00	97.00	1240675.00	0.38	769.56	768.00
18	6	8	10923.00	22911.00	172.60	0	Spot (Block18, Row8, Column6)	7904.29	6532.50	4594.81	0.08	0.58	793.00	846.23	793.00	252.53	0.03	0.30	100.00	100.00	0.00	5739.50	7111.29	6528945.00	27.95	2221.81	2194.00
18	7	8	11216.00	22909.00	147.65	0	Spot (Block18, Row8, Column7)	1996.43	1870.50	689.58	0.03	0.35	793.00	828.67	793.00	201.79	0.02	0.24	100.00	90.00	0.00	1077.50	1203.43	1189875.00	5.79	1083.95	1092.00
18	8	8	11502.00	22920.00	163.45	0	Spot (Block18, Row8, Column8)	1469.91	1311.00	678.53	0.05	0.46	786.00	793.90	786.00	139.43	0.00	0.18	95.00	87.00	0.00	525.00	683.91	1087731.00	4.85	993.39	981.50
19	1	1	13933.00	20828.00	156.45	0	Spot (Block19, Row1, Column1)	29031.90	24677.50	17361.82	0.07	0.60	87.00	103.92	87.00	81.24	0.08	0.78	100.00	100.00	4.33	24590.50	28944.90	19451400.00	356.06	5133.19	3348.50
19	2	1	14225.00	20826.00	147.00	-50	Spot (Block19, Row1, Column2)	91.20	91.00	12.04	0.00	0.13	84.00	94.71	84.00	49.03	0.05	0.52	0.00	0.00	0.00	7.00	7.20	53714.00	-0.07	89.53	89.00
19	3	1	14525.00	20828.00	147.00	-50	Spot (Block19, Row1, Column3)	78.00	78.00	9.38	0.00	0.12	77.00	77.17	77.00	11.86	0.00	0.15	17.00	0.00	0.00	1.00	1.00	45862.00	0.07	83.02	84.00
19	4	1	14771.00	20790.00	163.85	0	Spot (Block19, Row1, Column4)	88.30	89.00	9.55	0.00	0.11	75.00	75.14	75.00	10.92	0.00	0.15	62.00	22.00	0.00	14.00	13.30	65782.00	1.20	80.03	79.00
19	5	1	15126.00	20832.00	147.00	-50	Spot (Block19, Row1, Column5)	80.36	79.00	8.95	0.01	0.11	73.00	72.82	73.00	11.07	0.00	0.15	33.00	6.00	0.00	6.00	7.36	47492.00	0.68	78.68	79.00
19	6	1	15404.00	20845.00	194.75	0	Spot (Block19, Row1, Column6)	87.05	87.00	9.82	0.00	0.11	73.00	72.65	73.00	11.73	0.00	0.16	59.00	17.00	0.00	14.00	14.05	94013.00	1.23	77.87	78.00
19	7	1	15703.00	20844.00	143.60	0	Spot (Block19, Row1, Column7)	98.31	98.00	9.82	0.00	0.10	78.00	94.90	78.00	132.66	0.09	1.40	0.00	0.00	0.00	20.00	20.31	55249.00	0.03	88.13	88.00
19	8	1	16020.00	20843.00	152.95	0	Spot (Block19, Row1, Column8)	52919.12	65535.00	15648.42	0.09	0.30	114.00	149.25	114.00	178.90	0.12	1.20	100.00	100.00	50.23	65421.00	52805.12	34133100.00	294.96	8241.70	6835.00
19	1	2	13923.00	21125.00	147.00	-50	Spot (Block19, Row2, Column1)	84.37	85.00	11.58	0.00	0.14	82.00	95.12	82.00	58.44	0.06	0.61	0.00	0.00	0.00	3.00	2.37	49861.00	-0.18	78.94	78.00
19	2	2	14223.00	21127.00	147.00	-50	Spot (Block19, Row2, Column2)	83.21	84.00	11.92	0.00	0.14	86.00	90.13	86.00	22.62	0.02	0.25	0.00	0.00	0.00	-2.00	-2.79	49177.00	-0.31	78.10	77.00
19	3	2	14524.00	21128.00	147.00	-50	Spot (Block19, Row2, Column3)	76.70	78.00	8.76	0.01	0.11	76.00	76.27	76.00	14.66	0.00	0.19	4.00	0.00	0.00	2.00	0.70	45174.00	0.03	75.87	74.00
19	4	2	14824.00	21130.00	147.00	-50	Spot (Block19, Row2, Column4)	73.86	72.00	11.64	0.01	0.16	71.00	71.02	71.00	10.26	0.00	0.14	25.00	7.00	0.00	1.00	2.86	43578.00	0.28	79.74	80.00
19	5	2	15140.00	21140.00	206.95	0	Spot (Block19, Row2, Column5)	82.37	83.00	12.94	0.00	0.16	70.00	70.08	70.00	10.74	0.00	0.15	58.00	22.00	0.00	13.00	12.37	100076.00	1.14	72.33	74.00
19	6	2	15424.00	21134.00	147.00	-50	Spot (Block19, Row2, Column6)	68.68	69.00	6.35	0.00	0.09	72.00	72.65	72.00	11.39	0.00	0.16	0.00	0.00	0.00	-3.00	-3.32	40730.00	-0.35	68.66	68.50
19	7	2	15725.00	21136.00	147.00	-50	Spot (Block19, Row2, Column7)	70.10	70.00	7.83	0.00	0.11	79.00	84.86	79.00	23.79	0.03	0.28	0.00	0.00	0.00	-9.00	-8.90	41358.00	-0.62	76.32	76.00
19	8	2	16025.00	21138.00	147.00	-50	Spot (Block19, Row2, Column8)	124.73	122.00	25.78	0.01	0.21	101.00	129.00	101.00	142.56	0.11	1.11	0.00	0.00	0.00	21.00	23.73	73340.00	-0.03	128.77	127.00
19	1	3	13921.00	21425.00	147.00	-50	Spot (Block19, Row3, Column1)	83.68	83.00	9.49	0.00	0.11	78.00	78.47	78.00	11.95	0.00	0.15	26.00	4.00	0.00	5.00	5.68	49119.00	0.44	80.67	81.00
19	2	3	14222.00	21427.00	147.00	-50	Spot (Block19, Row3, Column2)	89.10	88.00	10.24	0.01	0.11	83.00	83.03	83.00	15.05	0.00	0.18	18.00	2.00	0.00	5.00	6.10	53103.00	0.40	87.02	85.00
19	3	3	14527.00	21420.00	146.15	0	Spot (Block19, Row3, Column3)	168.16	125.00	260.48	0.13	1.55	77.00	77.94	77.00	15.34	0.01	0.20	95.00	81.00	0.00	48.00	91.16	98035.00	5.88	102.03	106.00
19	4	3	14883.00	21427.00	232.05	0	Spot (Block19, Row3, Column4)	79.40	79.00	8.29	0.00	0.10	72.00	72.07	72.00	10.88	0.00	0.15	33.00	5.00	0.00	7.00	7.40	122754.00	0.67	72.68	72.50
19	5	3	15123.00	21432.00	147.00	-50	Spot (Block19, Row3, Column5)	100.75	97.00	18.92	0.02	0.19	69.00	69.22	69.00	11.25	0.00	0.16	94.00	69.00	0.00	28.00	31.75	59945.00	2.80	89.21	86.00
19	6	3	15423.00	21434.00	147.00	-50	Spot (Block19, Row3, Column6)	73.36	73.00	9.28	0.00	0.13	70.00	70.04	70.00	10.87	0.00	0.16	24.00	2.00	0.00	3.00	3.36	43135.00	0.31	76.56	78.00
19	7	3	15693.00	21409.00	207.10	0	Spot (Block19, Row3, Column7)	79.77	79.00	8.92	0.00	0.11	74.00	76.07	74.00	35.97	0.01	0.47	0.00	0.00	0.00	5.00	5.77	97324.00	0.10	75.80	75.50
19	8	3	15970.00	21419.00	228.40	0	Spot (Block19, Row3, Column8)	106.27	106.00	15.19	0.00	0.14	91.00	90.31	91.00	18.20	0.00	0.20	41.00	8.00	0.00	15.00	15.27	158766.00	0.88	95.44	98.00
19	1	4	13965.00	21759.00	114.75	0	Spot (Block19, Row4, Column1)	123.96	105.00	113.26	0.07	0.91	77.00	76.86	77.00	21.89	0.00	0.28	70.00	21.00	0.00	28.00	46.96	42889.00	2.15	92.56	92.00
19	2	4	14220.00	21727.00	147.00	-50	Spot (Block19, Row4, Column2)	76.05	76.00	10.10	0.00	0.13	77.00	76.44	77.00	11.03	0.00	0.14	8.00	2.00	0.00	-1.00	-0.95	44719.00	-0.04	70.09	72.00
19	3	4	14530.00	21734.00	154.40	0	Spot (Block19, Row4, Column3)	169.50	174.00	23.21	0.01	0.14	75.00	75.75	75.00	11.54	0.00	0.15	100.00	99.00	0.00	99.00	94.50	111869.00	8.13	111.57	110.00
19	4	4	14821.00	21731.00	147.00	-50	Spot (Block19, Row4, Column4)	73.04	74.00	8.78	0.01	0.12	73.00	73.57	73.00	11.25	0.00	0.15	8.00	0.00	0.00	1.00	0.04	42873.00	-0.05	72.48	73.00
19	5	4	15121.00	21733.00	147.00	-50	Spot (Block19, Row4, Column5)	75.99	75.00	10.07	0.01	0.13	71.00	71.30	71.00	11.86	0.00	0.17	24.00	4.00	0.00	4.00	4.99	44759.00	0.40	77.22	75.00
19	6	4	15463.00	21763.00	287.65	0	Spot (Block19, Row4, Column6)	75.04	75.00	9.16	0.00	0.12	69.00	69.06	69.00	11.29	0.00	0.16	29.00	2.00	0.00	6.00	6.04	181446.00	0.53	68.69	68.00
19	7	4	15722.00	21736.00	147.00	-50	Spot (Block19, Row4, Column7)	82.35	83.00	8.77	0.00	0.11	73.00	77.21	73.00	129.81	0.02	1.68	0.00	0.00	0.00	10.00	9.35	48917.00	0.04	79.89	80.50
19	8	4	16037.00	21733.00	213.60	0	Spot (Block19, Row4, Column8)	95.68	95.00	12.97	0.00	0.14	79.00	84.28	79.00	121.01	0.03	1.44	0.00	0.00	0.00	16.00	16.68	124001.00	0.09	81.95	80.00
19	1	5	13918.00	22025.00	147.00	-50	Spot (Block19, Row5, Column1)	81.07	81.00	12.34	0.00	0.15	73.00	74.13	73.00	21.88	0.01	0.30	12.00	0.00	0.00	8.00	8.07	47753.00	0.32	81.29	81.50
19	2	5	14219.00	22027.00	147.00	-50	Spot (Block19, Row5, Column2)	72.25	72.00	14.53	0.00	0.20	74.00	73.17	74.00	10.95	0.00	0.15	25.00	2.00	0.00	-2.00	-1.75	42628.00	-0.08	74.38	73.00
19	3	5	14534.00	22006.00	158.60	0	Spot (Block19, Row5, Column3)	86.27	87.00	9.48	0.00	0.11	74.00	73.71	74.00	10.75	0.00	0.15	60.00	16.00	0.00	13.00	12.27	59610.00	1.17	78.26	78.00
19	4	5	14819.00	22031.00	147.00	-50	Spot (Block19, Row5, Column4)	84.46	84.00	8.95	0.00	0.11	74.00	73.98	74.00	10.68	0.00	0.14	49.00	10.00	0.00	10.00	10.46	49829.00	0.98	82.55	85.00
19	5	5	15128.00	22046.00	162.65	0	Spot (Block19, Row5, Column5)	162.02	167.00	42.12	0.01	0.26	72.00	72.21	72.00	11.15	0.00	0.15	100.00	98.00	0.00	95.00	90.02	118597.00	8.05	100.52	99.00
19	6	5	15420.00	22035.00	147.00	-50	Spot (Block19, Row5, Column6)	63.63	63.00	9.94	0.00	0.16	70.00	69.11	70.00	10.81	0.01	0.16	6.00	0.00	0.00	-7.00	-6.37	37731.00	-0.51	63.51	63.00
19	7	5	15720.00	22037.00	147.00	-50	Spot (Block19, Row5, Column7)	81.18	82.00	8.69	0.00	0.11	72.00	71.90	72.00	12.10	0.00	0.17	33.00	3.00	0.00	10.00	9.18	47654.00	0.77	77.81	78.00
19	8	5	16020.00	22039.00	147.00	-50	Spot (Block19, Row5, Column8)	81.30	81.00	10.18	0.00	0.13	73.00	73.17	73.00	12.81	0.00	0.18	35.00	4.00	0.00	8.00	8.30	48050.00	0.63	77.60	76.00
19	1	6	13925.00	22374.00	157.85	0	Spot (Block19, Row6, Column1)	86.79	88.00	9.70	0.01	0.11	72.00	71.33	72.00	10.47	0.00	0.15	74.00	28.00	0.00	16.00	14.79	59188.00	1.48	80.70	81.00
19	2	6	14217.00	22327.00	147.00	-50	Spot (Block19, Row6, Column2)	71.95	73.00	11.27	0.01	0.16	73.00	72.55	73.00	10.97	0.00	0.15	16.00	0.00	0.00	0.00	-1.05	42596.00	-0.05	71.76	72.50
19	3	6	14517.00	22329.00	147.00	-50	Spot (Block19, Row6, Column3)	84.98	85.00	7.54	0.00	0.09	73.00	73.56	73.00	10.45	0.00	0.14	56.00	12.00	0.00	12.00	11.98	49966.00	1.09	83.93	85.00
19	4	6	14820.00	22342.00	190.60	0	Spot (Block19, Row6, Column4)	82.64	82.00	10.96	0.00	0.13	72.00	72.95	72.00	10.98	0.01	0.15	49.00	18.00	0.00	10.00	10.64	84539.00	0.88	75.28	76.00
19	5	6	15117.00	22339.00	157.95	0	Spot (Block19, Row6, Column5)	161.24	172.00	34.01	0.03	0.21	71.00	71.00	71.00	10.35	0.00	0.15	100.00	99.00	0.00	101.00	90.24	110932.00	8.72	96.14	94.00
19	6	6	15379.00	22304.00	203.30	0	Spot (Block19, Row6, Column6)	74.67	75.00	7.33	0.00	0.10	71.00	71.05	71.00	10.18	0.00	0.14	18.00	0.00	0.00	4.00	3.67	88406.00	0.35	69.88	70.00
19	7	6	15703.00	22316.00	184.25	0	Spot (Block19, Row6, Column7)	96.50	96.00	12.35	0.00	0.13	73.00	73.78	73.00	11.02	0.00	0.15	85.00	52.00	0.00	23.00	23.50	91965.00	2.06	84.93	87.00
19	8	6	16019.00	22339.00	147.00	-50	Spot (Block19, Row6, Column8)	77.91	78.00	10.43	0.00	0.13	73.00	73.23	73.00	11.93	0.00	0.16	29.00	2.00	0.00	5.00	4.91	45891.00	0.39	70.95	72.00
19	1	7	13915.00	22625.00	147.00	-50	Spot (Block19, Row7, Column1)	69.60	70.00	7.00	0.00	0.10	70.00	71.18	70.00	16.73	0.01	0.23	0.00	0.00	0.00	0.00	-0.40	40994.00	-0.09	68.95	70.00
19	2	7	14215.00	22627.00	147.00	-50	Spot (Block19, Row7, Column2)	73.41	73.00	7.80	0.00	0.11	72.00	72.72	72.00	9.85	0.00	0.14	13.00	2.00	0.00	1.00	1.41	43313.00	0.07	75.91	76.00
19	3	7	14516.00	22629.00	147.00	-50	Spot (Block19, Row7, Column3)	69.33	69.50	7.98	0.00	0.12	73.00	74.06	73.00	9.58	0.01	0.13	5.00	0.00	0.00	-3.50	-3.67	40902.00	-0.49	70.90	71.00
19	4	7	14816.00	22631.00	147.00	-50	Spot (Block19, Row7, Column4)	71.03	70.00	12.66	0.01	0.18	71.00	71.52	71.00	29.86	0.00	0.42	0.00	0.00	0.00	-1.00	0.03	41693.00	-0.02	71.52	73.00
19	5	7	15165.00	22602.00	182.40	0	Spot (Block19, Row7, Column5)	86.90	85.00	10.24	0.01	0.12	72.00	73.69	72.00	55.03	0.01	0.75	0.00	0.00	0.00	13.00	14.90	80465.00	0.24	77.60	77.00
19	6	7	15416.00	22635.00	147.00	-50	Spot (Block19, Row7, Column6)	84.26	84.00	8.99	0.00	0.11	73.00	75.04	73.00	47.52	0.01	0.63	0.00	0.00	0.00	11.00	11.26	49630.00	0.19	78.01	77.00
19	7	7	15717.00	22637.00	147.00	-50	Spot (Block19, Row7, Column7)	79.22	81.00	9.60	0.01	0.12	75.00	75.18	75.00	10.89	0.00	0.14	26.00	2.00	0.00	6.00	4.22	47215.00	0.37	79.73	79.00
19	8	7	16029.00	22646.00	184.65	0	Spot (Block19, Row7, Column8)	95.80	94.00	13.67	0.01	0.14	76.00	76.33	76.00	11.94	0.00	0.16	67.00	36.00	0.00	18.00	19.80	91869.00	1.63	83.46	81.00
19	1	8	13915.00	22936.00	144.85	0	Spot (Block19, Row8, Column1)	554.18	495.00	241.45	0.05	0.44	72.00	73.09	72.00	17.46	0.01	0.24	100.00	100.00	0.00	423.00	482.18	316991.00	27.56	163.28	154.00
19	2	8	14214.00	22927.00	147.00	-50	Spot (Block19, Row8, Column2)	71.42	71.00	13.28	0.00	0.19	73.00	73.36	73.00	10.55	0.00	0.14	21.00	2.00	0.00	-2.00	-1.58	42135.00	-0.18	78.29	74.00
19	3	8	14514.00	22929.00	147.00	-50	Spot (Block19, Row8, Column3)	73.54	74.00	8.69	0.00	0.12	73.00	74.00	73.00	44.29	0.01	0.60	0.00	0.00	0.00	1.00	0.54	43314.00	-0.01	77.38	77.00
19	4	8	14763.00	22904.00	255.10	0	Spot (Block19, Row8, Column4)	80.69	81.00	10.00	0.00	0.12	71.00	71.97	71.00	30.32	0.01	0.42	2.00	0.00	0.00	10.00	9.69	152748.00	0.29	74.06	74.00
19	5	8	15115.00	22933.00	147.00	-50	Spot (Block19, Row8, Column5)	74.29	73.00	10.52	0.01	0.14	73.00	73.25	73.00	28.56	0.00	0.39	0.00	0.00	0.00	0.00	1.29	43977.00	0.04	74.04	71.50
19	6	8	15415.00	22935.00	147.00	-50	Spot (Block19, Row8, Column6)	86.76	91.00	16.67	0.02	0.19	76.00	77.25	76.00	45.47	0.01	0.59	0.00	0.00	0.00	15.00	10.76	51364.00	0.21	91.07	93.00
19	7	8	15715.00	22937.00	147.00	-50	Spot (Block19, Row8, Column7)	81.18	82.00	8.54	0.00	0.11	76.00	76.50	76.00	10.93	0.00	0.14	26.00	1.00	0.00	6.00	5.18	47814.00	0.43	76.68	79.00
19	8	8	16008.00	22943.00	162.40	0	Spot (Block19, Row8, Column8)	185.94	194.00	40.76	0.02	0.22	78.00	78.25	78.00	10.34	0.00	0.13	100.00	99.00	0.00	116.00	107.94	135366.00	10.42	106.02	107.00
20	1	1	18434.00	20851.00	156.25	0	Spot (Block20, Row1, Column1)	29819.69	25671.50	17122.74	0.07	0.57	353.00	366.20	353.00	96.35	0.02	0.26	100.00	100.00	2.38	25318.50	29466.69	20038852.00	305.71	5245.24	4410.00
20	2	1	18727.00	20861.00	149.55	0	Spot (Block20, Row1, Column2)	1029.39	947.00	344.01	0.04	0.33	345.00	357.27	345.00	70.61	0.02	0.20	100.00	99.00	0.00	602.00	684.39	634103.00	9.52	530.67	505.00
20	3	1	19035.00	20859.00	148.55	0	Spot (Block20, Row1, Column3)	1479.49	1333.50	765.51	0.05	0.52	347.00	350.78	347.00	32.16	0.00	0.09	100.00	100.00	0.00	986.50	1132.49	890653.00	35.09	606.41	572.00
20	4	1	19325.00	20861.00	151.25	0	Spot (Block20, Row1, Column4)	888.46	836.50	296.58	0.03	0.33	357.00	358.65	357.00	37.59	0.00	0.10	100.00	100.00	0.00	479.50	531.46	557955.00	14.09	487.09	454.00
20	5	1	19632.00	20863.00	148.80	0	Spot (Block20, Row1, Column5)	2809.47	2404.00	1766.06	0.07	0.63	349.00	353.41	349.00	39.70	0.01	0.11	100.00	100.00	0.00	2055.00	2460.47	1708160.00	61.87	844.02	703.00
20	6	1	19925.00	20856.00	150.40	0	Spot (Block20, Row1, Column6)	2266.62	2093.00	1093.68	0.03	0.48	353.00	356.59	353.00	41.43	0.00	0.12	100.00	100.00	0.00	1740.00	1913.62	1405304.00	46.11	804.15	631.00
20	7	1	20232.00	20861.00	118.75	0	Spot (Block20, Row1, Column7)	4955.07	4978.50	1760.62	0.00	0.36	367.00	382.12	367.00	157.89	0.02	0.41	100.00	100.00	0.00	4611.50	4588.07	1863107.00	28.96	1431.14	1149.50
20	8	1	20521.00	20869.00	152.85	0	Spot (Block20, Row1, Column8)	56356.19	65535.00	13178.17	0.07	0.23	392.00	429.54	392.00	219.92	0.04	0.51	100.00	100.00	59.25	65143.00	55964.19	36237324.00	254.31	10119.07	7833.00
20	1	2	18427.00	21154.00	147.00	-50	Spot (Block20, Row2, Column1)	384.13	391.00	36.26	0.01	0.09	365.00	368.71	365.00	72.25	0.00	0.20	4.00	0.00	0.00	26.00	19.13	227021.00	0.21	375.42	376.50
20	2	2	18729.00	21163.00	127.35	0	Spot (Block20, Row2, Column2)	1825.95	1734.00	514.41	0.02	0.28	361.00	361.62	361.00	39.45	0.00	0.11	100.00	100.00	0.00	1373.00	1464.95	788812.00	37.12	778.90	692.50
20	3	2	19035.00	21149.00	193.50	0	Spot (Block20, Row2, Column3)	445.96	424.00	55.22	0.02	0.12	351.00	355.06	351.00	40.07	0.00	0.11	86.00	46.00	0.00	73.00	94.96	468705.00	2.27	378.53	381.00
20	4	2	19330.00	21159.00	165.20	0	Spot (Block20, Row2, Column4)	1301.87	1311.00	389.84	0.00	0.30	349.00	356.35	349.00	44.56	0.01	0.13	100.00	100.00	0.00	962.00	952.87	989420.00	21.22	591.43	582.00
20	5	2	19634.00	21171.00	189.10	0	Spot (Block20, Row2, Column5)	582.99	584.00	133.68	0.00	0.23	346.00	352.98	346.00	41.58	0.01	0.12	99.00	96.00	0.00	238.00	236.99	585908.00	5.53	417.28	411.00
20	6	2	19920.00	21162.00	151.95	0	Spot (Block20, Row2, Column6)	750.18	712.50	207.25	0.02	0.28	343.00	350.09	343.00	37.96	0.01	0.11	100.00	99.00	0.00	369.50	407.18	475617.00	10.54	444.65	424.00
20	7	2	20228.00	21164.00	155.70	0	Spot (Block20, Row2, Column7)	949.67	872.00	330.08	0.04	0.35	348.00	352.91	348.00	35.82	0.01	0.10	100.00	100.00	0.00	524.00	601.67	635331.00	16.66	485.10	470.00
20	8	2	20529.00	21167.00	147.00	-50	Spot (Block20, Row2, Column8)	409.19	406.00	21.85	0.00	0.05	383.00	401.95	383.00	165.44	0.02	0.41	0.00	0.00	0.00	23.00	26.19	240605.00	0.04	409.20	406.00
20	1	3	18426.00	21454.00	150.95	0	Spot (Block20, Row3, Column1)	2558.06	2194.00	1539.72	0.07	0.60	369.00	365.47	369.00	38.94	0.00	0.11	100.00	100.00	0.00	1825.00	2189.06	1596228.00	56.31	787.77	702.50
20	2	3	18728.00	21455.00	179.00	0	Spot (Block20, Row3, Column2)	482.64	475.50	79.34	0.01	0.16	370.00	366.03	370.00	38.61	0.00	0.11	81.00	59.00	0.00	105.50	112.64	433413.00	3.02	402.31	401.00
20	3	3	19026.00	21460.00	160.05	0	Spot (Block20, Row3, Column3)	709.02	669.50	219.39	0.02	0.31	356.00	359.39	356.00	44.28	0.00	0.12	100.00	98.00	0.00	313.50	353.02	500571.00	7.90	449.17	432.50
20	4	3	19330.00	21459.00	146.90	0	Spot (Block20, Row3, Column4)	2299.60	2117.00	1141.18	0.04	0.50	352.00	356.10	352.00	40.74	0.01	0.11	100.00	100.00	0.00	1765.00	1947.60	1354462.00	47.70	795.47	737.00
20	5	3	19612.00	21443.00	159.65	0	Spot (Block20, Row3, Column5)	657.84	519.00	788.03	0.10	1.20	350.00	355.76	350.00	42.21	0.01	0.12	90.00	81.00	0.00	169.00	307.84	464433.00	7.16	447.43	389.00
20	6	3	19925.00	21463.00	185.65	0	Spot (Block20, Row3, Column6)	1156.68	1049.00	454.17	0.04	0.39	357.00	360.99	357.00	46.14	0.00	0.13	100.00	100.00	0.00	692.00	799.68	1123134.00	17.25	570.45	583.00
20	7	3	20235.00	21470.00	146.80	0	Spot (Block20, Row3, Column7)	2399.41	2138.00	1356.59	0.05	0.57	350.00	355.50	350.00	37.87	0.01	0.11	100.00	100.00	0.00	1788.00	2049.41	1408453.00	53.97	753.99	648.00
20	8	3	20533.00	21467.00	165.80	0	Spot (Block20, Row3, Column8)	602.97	602.00	106.32	0.00	0.18	365.00	362.80	365.00	30.17	0.00	0.08	99.00	96.00	0.00	237.00	237.97	457651.00	7.96	428.90	414.00
20	1	4	18424.00	21753.00	148.45	0	Spot (Block20, Row4, Column1)	2168.53	1981.00	1102.91	0.04	0.51	364.00	360.79	364.00	41.95	0.00	0.12	100.00	100.00	0.00	1617.00	1804.53	1303288.00	43.09	778.20	648.50
20	2	4	18731.00	21758.00	177.00	0	Spot (Block20, Row4, Column2)	546.46	532.50	72.21	0.01	0.13	376.00	370.93	376.00	41.34	0.01	0.11	94.00	89.00	0.00	156.50	170.46	479794.00	4.25	434.00	423.00
20	3	4	19029.00	21760.00	150.85	0	Spot (Block20, Row4, Column3)	8787.46	8090.00	4894.65	0.04	0.56	375.00	372.83	375.00	46.78	0.00	0.13	100.00	100.00	0.00	7715.00	8412.46	5457010.00	179.87	2116.40	1554.00
20	4	4	19312.00	21765.00	183.60	0	Spot (Block20, Row4, Column4)	447.11	431.00	45.95	0.02	0.10	366.00	364.46	366.00	42.25	0.00	0.12	76.00	43.00	0.00	65.00	81.11	421628.00	1.96	395.23	396.00
20	5	4	19611.00	21763.00	157.70	0	Spot (Block20, Row4, Column5)	453.14	434.00	76.14	0.02	0.17	346.00	351.73	346.00	40.65	0.01	0.12	90.00	52.00	0.00	88.00	107.14	310398.00	2.49	393.79	394.00
20	6	4	19929.00	21765.00	190.15	0	Spot (Block20, Row4, Column6)	807.18	790.00	132.75	0.01	0.16	362.00	360.91	362.00	38.55	0.00	0.11	100.00	100.00	0.00	428.00	445.18	822519.00	11.58	490.52	472.00
20	7	4	20221.00	21766.00	148.35	0	Spot (Block20, Row4, Column7)	1656.38	1469.50	952.24	0.05	0.57	365.00	364.29	365.00	37.85	0.00	0.10	100.00	100.00	0.00	1104.50	1291.38	997139.00	34.14	637.05	568.00
20	8	4	20527.00	21777.00	153.65	0	Spot (Block20, Row4, Column8)	799.59	757.00	217.09	0.02	0.27	364.00	362.94	364.00	32.07	0.00	0.09	99.00	99.00	0.00	393.00	435.59	516537.00	13.62	478.31	463.00
20	1	5	18429.00	22058.00	149.20	0	Spot (Block20, Row5, Column1)	1780.79	1557.00	896.78	0.06	0.50	355.00	357.43	355.00	41.95	0.00	0.12	100.00	100.00	0.00	1202.00	1425.79	1077380.00	33.93	739.63	675.00
20	2	5	18725.00	22054.00	174.45	0	Spot (Block20, Row5, Column2)	665.13	634.50	162.96	0.02	0.25	369.00	367.94	369.00	40.55	0.00	0.11	99.00	95.00	0.00	265.50	296.13	569354.00	7.33	437.09	424.00
20	3	5	19025.00	22053.00	162.60	0	Spot (Block20, Row5, Column3)	809.29	731.00	230.91	0.04	0.29	377.00	374.05	377.00	41.45	0.00	0.11	100.00	99.00	0.00	354.00	432.29	592401.00	10.50	484.89	475.00
20	4	5	19327.00	22062.00	147.70	0	Spot (Block20, Row5, Column4)	1700.66	1471.00	908.53	0.06	0.53	377.00	374.07	377.00	42.89	0.00	0.11	100.00	100.00	0.00	1094.00	1323.66	1025495.00	30.93	635.81	574.00
20	5	5	19628.00	22061.00	147.35	0	Spot (Block20, Row5, Column5)	10557.10	9817.00	6079.83	0.03	0.58	371.00	371.72	371.00	52.83	0.00	0.14	100.00	100.00	0.00	9446.00	10186.10	6260358.00	192.79	2686.40	1896.00
20	6	5	19927.00	22061.00	151.20	0	Spot (Block20, Row5, Column6)	819.29	791.00	222.23	0.02	0.27	364.00	363.94	364.00	42.57	0.00	0.12	100.00	100.00	0.00	427.00	455.29	512873.00	10.70	483.01	466.00
20	7	5	20229.00	22064.00	190.15	0	Spot (Block20, Row5, Column7)	1387.22	1281.00	509.46	0.03	0.37	361.00	365.27	361.00	45.69	0.01	0.13	100.00	100.00	0.00	920.00	1026.22	1413576.00	22.37	664.03	675.00
20	8	5	20529.00	22069.00	148.30	0	Spot (Block20, Row5, Column8)	3590.62	3013.00	2375.96	0.08	0.66	363.00	363.76	363.00	37.43	0.00	0.10	100.00	100.00	0.00	2650.00	3227.62	2157964.00	86.20	961.25	838.50
20	1	6	18415.00	22353.00	184.35	0	Spot (Block20, Row6, Column1)	1054.42	934.00	419.07	0.05	0.40	373.00	373.93	373.00	45.12	0.00	0.12	100.00	100.00	0.00	561.00	681.42	1011192.00	15.08	558.70	563.00
20	2	6	18727.00	22358.00	204.80	0	Spot (Block20, Row6, Column2)	1068.36	1034.00	317.54	0.01	0.30	382.00	381.75	382.00	43.53	0.00	0.11	100.00	100.00	0.00	652.00	686.36	1272421.00	15.77	594.76	600.00
20	3	6	19017.00	22356.00	145.90	0	Spot (Block20, Row6, Column3)	3867.32	3545.00	1952.19	0.04	0.50	381.00	378.83	381.00	39.81	0.00	0.11	100.00	100.00	0.00	3164.00	3486.32	2235312.00	87.62	1233.52	969.50
20	4	6	19330.00	22359.00	169.60	0	Spot (Block20, Row6, Column4)	671.57	592.50	223.81	0.05	0.33	384.00	381.98	384.00	48.37	0.00	0.13	96.00	79.00	0.00	208.50	287.57	537258.00	5.99	439.62	428.50
20	5	6	19629.00	22365.00	146.45	0	Spot (Block20, Row6, Column5)	11867.22	10630.00	7012.32	0.05	0.59	384.00	385.53	384.00	57.96	0.00	0.15	100.00	100.00	0.00	10246.00	11483.22	6966059.00	198.09	2638.42	2022.00
20	6	6	19926.00	22367.00	161.05	0	Spot (Block20, Row6, Column6)	634.07	580.50	170.24	0.04	0.27	369.00	368.78	369.00	43.49	0.00	0.12	98.00	89.00	0.00	211.50	265.07	453993.00	6.10	434.83	424.50
20	7	6	20221.00	22364.00	149.60	0	Spot (Block20, Row6, Column7)	3272.54	2724.50	1788.07	0.08	0.55	356.00	362.35	356.00	45.62	0.01	0.13	100.00	100.00	0.00	2368.50	2916.54	2009342.00	63.79	1001.59	853.00
20	8	6	20531.00	22372.00	148.75	0	Spot (Block20, Row6, Column8)	4079.00	3460.00	2543.20	0.07	0.62	367.00	368.03	367.00	41.92	0.00	0.11	100.00	100.00	0.00	3093.00	3712.00	2471876.00	88.53	1199.02	980.00
20	1	7	18423.00	22649.00	181.65	0	Spot (Block20, Row7, Column1)	599.88	581.50	126.12	0.01	0.21	378.00	373.03	378.00	39.44	0.01	0.11	93.00	88.00	0.00	203.50	221.88	555487.00	5.75	436.23	424.00
20	2	7	18726.00	22658.00	219.30	0	Spot (Block20, Row7, Column2)	456.29	437.00	63.77	0.02	0.14	387.00	384.17	387.00	34.23	0.00	0.09	65.00	42.00	0.00	50.00	69.29	628762.00	2.11	401.35	396.00
20	3	7	19004.00	22660.00	188.70	0	Spot (Block20, Row7, Column3)	416.71	405.00	38.18	0.01	0.09	385.00	382.23	385.00	39.84	0.00	0.10	29.00	12.00	0.00	20.00	31.71	417123.00	0.87	400.90	399.50
20	4	7	19318.00	22660.00	200.90	0	Spot (Block20, Row7, Column4)	448.69	435.00	43.44	0.01	0.10	386.00	381.10	386.00	35.82	0.01	0.09	65.00	37.00	0.00	49.00	62.69	515092.00	1.89	397.87	400.00
20	5	7	19621.00	22661.00	177.80	0	Spot (Block20, Row7, Column5)	1115.29	1080.50	373.94	0.01	0.34	386.00	389.76	386.00	68.66	0.00	0.18	100.00	99.00	0.00	694.50	729.29	983682.00	10.57	564.34	568.00
20	6	7	19920.00	22666.00	190.65	0	Spot (Block20, Row7, Column6)	1203.29	1185.50	350.86	0.01	0.29	383.00	388.96	383.00	68.78	0.01	0.18	100.00	99.00	0.00	802.50	820.29	1232169.00	11.84	615.74	599.00
20	7	7	20219.00	22669.00	150.85	0	Spot (Block20, Row7, Column7)	3130.71	2769.00	1566.32	0.05	0.50	366.00	369.30	366.00	46.71	0.00	0.13	100.00	100.00	0.00	2403.00	2764.71	1947299.00	59.12	1083.12	807.00
20	8	7	20524.00	22676.00	194.45	0	Spot (Block20, Row7, Column8)	1731.17	1571.00	709.12	0.04	0.41	368.00	369.14	368.00	41.05	0.00	0.11	100.00	100.00	0.00	1203.00	1363.17	1852352.00	33.18	741.46	573.00
20	1	8	18407.00	22959.00	148.10	0	Spot (Block20, Row8, Column1)	974.46	881.00	382.77	0.04	0.39	379.00	372.55	379.00	37.13	0.01	0.10	100.00	100.00	0.00	502.00	595.46	583703.00	16.21	530.84	497.00
20	2	8	18717.00	22957.00	156.70	0	Spot (Block20, Row8, Column2)	785.50	740.50	202.46	0.03	0.26	386.00	384.77	386.00	34.88	0.00	0.09	100.00	99.00	0.00	354.50	399.50	534143.00	11.49	493.20	483.00
20	3	8	19007.00	22957.00	149.05	0	Spot (Block20, Row8, Column3)	1749.65	1411.00	1087.13	0.09	0.62	389.00	387.62	389.00	35.57	0.00	0.09	100.00	100.00	0.00	1022.00	1360.65	1067289.00	38.30	667.76	627.00
20	4	8	19319.00	22960.00	148.65	0	Spot (Block20, Row8, Column4)	1135.69	1064.50	369.01	0.03	0.32	388.00	384.14	388.00	32.54	0.00	0.08	100.00	100.00	0.00	676.50	747.69	683684.00	23.10	620.57	560.50
20	5	8	19608.00	22935.00	206.15	0	Spot (Block20, Row8, Column5)	440.11	422.00	58.48	0.02	0.13	389.00	388.52	389.00	53.07	0.00	0.14	38.00	19.00	0.00	33.00	51.11	532973.00	0.97	388.58	390.00
20	6	8	19923.00	22964.00	174.25	0	Spot (Block20, Row8, Column6)	1606.95	1445.00	693.65	0.05	0.43	387.00	386.14	387.00	51.59	0.00	0.13	100.00	100.00	0.00	1058.00	1219.95	1362693.00	23.66	668.70	677.00
20	7	8	20219.00	22961.00	151.55	0	Spot (Block20, Row8, Column7)	1316.74	1201.00	509.59	0.04	0.39	372.00	370.76	372.00	44.65	0.00	0.12	100.00	100.00	0.00	829.00	944.74	826911.00	21.19	558.76	500.00
20	8	8	20508.00	22963.00	156.70	0	Spot (Block20, Row8, Column8)	633.15	600.00	174.23	0.02	0.28	374.00	368.86	374.00	31.88	0.01	0.09	98.00	94.00	0.00	226.00	259.15	428645.00	8.29	441.12	418.00
21	1	1	4902.00	25269.00	153.10	0	Spot (Block21, Row1, Column1)	36743.81	34371.50	18245.53	0.03	0.50	493.00	510.51	493.00	116.66	0.02	0.23	100.00	100.00	11.06	33878.50	36250.81	23589596.00	310.60	7067.43	5532.00
21	2	1	5194.00	25281.00	196.80	0	Spot (Block21, Row1, Column2)	585.01	587.00	60.85	0.00	0.10	488.00	491.33	488.00	76.59	0.00	0.16	66.00	18.00	0.00	99.00	97.01	641751.00	1.22	515.55	515.00
21	3	1	5512.00	25236.00	202.30	0	Spot (Block21, Row1, Column3)	541.19	526.00	40.14	0.01	0.07	487.00	483.25	487.00	40.19	0.00	0.08	48.00	32.00	0.00	39.00	54.19	626700.00	1.44	516.31	509.00
21	4	1	5799.00	25278.00	157.50	0	Spot (Block21, Row1, Column4)	615.99	606.00	72.26	0.01	0.12	493.00	491.87	493.00	43.50	0.00	0.09	84.00	73.00	0.00	113.00	122.99	420103.00	2.85	537.33	521.00
21	5	1	6099.00	25272.00	197.60	0	Spot (Block21, Row1, Column5)	592.05	595.00	47.77	0.00	0.08	501.00	506.56	501.00	46.19	0.00	0.09	79.00	52.00	0.00	94.00	91.05	654215.00	1.85	543.73	537.00
21	6	1	6377.00	25275.00	171.60	0	Spot (Block21, Row1, Column6)	648.20	620.00	81.39	0.02	0.13	505.00	514.40	505.00	48.14	0.01	0.09	92.00	64.00	0.00	115.00	143.20	534113.00	2.78	564.08	569.50
21	7	1	6700.00	25286.00	135.10	0	Spot (Block21, Row1, Column7)	676.50	685.00	73.31	0.01	0.11	519.00	568.50	519.00	233.80	0.04	0.41	14.00	0.00	0.00	166.00	157.50	332838.00	0.46	590.15	600.00
21	8	1	6992.00	25289.00	148.20	0	Spot (Block21, Row1, Column8)	60016.15	65535.00	9861.61	0.04	0.16	578.00	629.94	578.00	304.94	0.04	0.48	100.00	100.00	66.94	64957.00	59438.15	35949964.00	194.75	13678.05	10605.00
21	1	2	4880.00	25593.00	149.35	0	Spot (Block21, Row2, Column1)	541.64	528.00	46.94	0.01	0.09	486.00	489.95	486.00	83.11	0.00	0.17	35.00	0.00	0.00	42.00	55.64	332028.00	0.62	510.67	511.00
21	2	2	5211.00	25565.00	156.60	0	Spot (Block21, Row2, Column2)	521.07	512.00	35.65	0.01	0.07	479.00	473.25	479.00	36.81	0.01	0.08	46.00	21.00	0.00	33.00	42.07	351719.00	1.30	488.70	490.50
21	3	2	5499.00	25559.00	248.85	0	Spot (Block21, Row2, Column3)	549.29	551.00	46.72	0.00	0.09	475.00	470.63	475.00	41.51	0.00	0.09	67.00	46.00	0.00	76.00	74.29	982687.00	1.89	488.10	490.00
21	4	2	5801.00	25567.00	237.10	0	Spot (Block21, Row2, Column4)	545.49	534.00	55.34	0.01	0.10	489.00	484.09	489.00	44.70	0.00	0.09	50.00	30.00	0.00	45.00	56.49	885872.00	1.37	491.90	493.00
21	5	2	6102.00	25581.00	170.30	0	Spot (Block21, Row2, Column5)	1034.87	989.00	231.02	0.02	0.22	494.00	495.62	494.00	45.24	0.00	0.09	99.00	99.00	0.00	495.00	540.87	835142.00	11.92	648.39	630.00
21	6	2	6395.00	25588.00	198.65	0	Spot (Block21, Row2, Column6)	583.72	589.00	49.40	0.00	0.08	501.00	511.02	501.00	59.45	0.01	0.12	69.00	14.00	0.00	88.00	82.72	651427.00	1.22	535.92	527.00
21	7	2	6701.00	25574.00	226.40	0	Spot (Block21, Row2, Column7)	588.40	592.00	57.69	0.00	0.10	504.00	515.44	504.00	50.53	0.01	0.10	71.00	31.00	0.00	88.00	84.40	864949.00	1.44	547.61	539.00
21	8	2	6998.00	25585.00	216.30	0	Spot (Block21, Row2, Column8)	629.26	612.00	65.74	0.01	0.10	525.00	582.18	525.00	247.88	0.04	0.43	1.00	0.00	0.00	87.00	104.26	841951.00	0.19	577.36	569.00
21	1	3	4907.00	25869.00	176.35	0	Spot (Block21, Row3, Column1)	594.85	595.00	66.78	0.00	0.11	459.00	456.91	459.00	34.89	0.00	0.08	96.00	75.00	0.00	136.00	135.85	516330.00	3.95	498.40	496.00
21	2	3	5205.00	25876.00	181.75	0	Spot (Block21, Row3, Column2)	541.09	526.50	46.31	0.01	0.09	477.00	472.00	477.00	38.97	0.00	0.08	63.00	38.00	0.00	49.50	64.09	499967.00	1.77	494.44	491.00
21	3	3	5493.00	25874.00	151.45	0	Spot (Block21, Row3, Column3)	737.31	683.00	280.82	0.03	0.38	484.00	481.72	484.00	43.70	0.00	0.09	97.00	94.00	0.00	199.00	253.31	463028.00	5.85	576.22	580.50
21	4	3	5793.00	25883.00	165.15	0	Spot (Block21, Row3, Column4)	689.04	676.00	123.88	0.01	0.18	484.00	479.91	484.00	46.02	0.00	0.10	93.00	83.00	0.00	192.00	205.04	520913.00	4.54	552.95	541.00
21	5	3	6101.00	25881.00	171.30	0	Spot (Block21, Row3, Column5)	616.32	607.00	70.89	0.01	0.12	492.00	498.35	492.00	59.22	0.01	0.12	80.00	45.00	0.00	115.00	124.32	504764.00	1.99	528.70	518.00
21	6	3	6399.00	25882.00	223.45	0	Spot (Block21, Row3, Column6)	2307.09	1898.00	1038.87	0.08	0.45	505.00	525.03	505.00	75.84	0.02	0.14	100.00	100.00	0.00	1393.00	1802.09	3296837.00	23.50	1115.37	1114.00
21	7	3	6701.00	25890.00	142.15	0	Spot (Block21, Row3, Column7)	604.01	597.00	51.79	0.01	0.09	506.00	524.69	506.00	64.21	0.02	0.12	82.00	22.00	0.00	91.00	98.01	330995.00	1.24	559.10	568.50
21	8	3	7001.00	25896.00	151.70	0	Spot (Block21, Row3, Column8)	2028.88	1891.50	691.87	0.03	0.34	519.00	536.93	519.00	55.97	0.01	0.10	100.00	100.00	0.00	1372.50	1509.88	1278193.00	26.66	984.22	898.00
21	1	4	4899.00	26164.00	184.05	0	Spot (Block21, Row4, Column1)	612.77	596.00	102.81	0.01	0.17	457.00	456.80	457.00	37.49	0.00	0.08	91.00	70.00	0.00	139.00	155.77	585807.00	4.16	494.09	493.00
21	2	4	5199.00	26178.00	184.90	0	Spot (Block21, Row4, Column2)	827.64	805.00	184.98	0.01	0.22	474.00	471.80	474.00	46.19	0.00	0.10	99.00	96.00	0.00	331.00	353.64	797016.00	7.70	583.64	575.00
21	3	4	5500.00	26177.00	137.80	0	Spot (Block21, Row4, Column3)	1489.18	1418.00	462.53	0.02	0.31	481.00	479.62	481.00	50.87	0.00	0.11	100.00	100.00	0.00	937.00	1008.18	765438.00	19.85	743.48	676.50
21	4	4	5791.00	26154.00	203.35	0	Spot (Block21, Row4, Column4)	547.28	533.50	48.31	0.01	0.09	482.00	479.69	482.00	47.76	0.00	0.10	52.00	26.00	0.00	51.50	65.28	642505.00	1.42	518.49	508.00
21	5	4	6077.00	26184.00	172.90	0	Spot (Block21, Row4, Column5)	610.60	596.00	174.66	0.01	0.29	492.00	494.27	492.00	45.17	0.00	0.09	72.00	58.00	0.00	104.00	118.60	510459.00	2.58	525.64	513.00
21	6	4	6401.00	26182.00	170.60	0	Spot (Block21, Row4, Column6)	1426.78	1423.00	356.81	0.00	0.25	502.00	515.47	502.00	62.33	0.01	0.12	100.00	100.00	0.00	921.00	924.78	1159976.00	14.62	777.04	765.00
21	7	4	6683.00	26183.00	185.15	0	Spot (Block21, Row4, Column7)	611.27	608.00	53.66	0.00	0.09	508.00	522.84	508.00	58.27	0.01	0.11	81.00	32.00	0.00	100.00	103.27	588649.00	1.52	566.77	575.50
21	8	4	7018.00	26192.00	190.85	0	Spot (Block21, Row4, Column8)	626.45	609.00	67.87	0.01	0.11	525.00	539.73	525.00	56.28	0.01	0.10	79.00	33.00	0.00	84.00	101.45	643990.00	1.54	574.25	580.00
21	1	5	4900.00	26467.00	143.50	0	Spot (Block21, Row5, Column1)	700.09	689.00	87.92	0.01	0.13	472.00	473.74	472.00	52.14	0.00	0.11	99.00	94.00	0.00	217.00	228.09	392049.00	4.34	548.84	537.50
21	2	5	5192.00	26471.00	149.30	0	Spot (Block21, Row5, Column2)	2049.41	1990.00	648.33	0.01	0.32	474.00	476.06	474.00	53.21	0.00	0.11	100.00	100.00	0.00	1516.00	1575.41	1256287.00	29.57	879.03	855.00
21	3	5	5498.00	26476.00	148.75	0	Spot (Block21, Row5, Column3)	2028.19	1789.00	847.78	0.05	0.42	481.00	482.59	481.00	54.90	0.00	0.11	100.00	100.00	0.00	1308.00	1547.19	1233138.00	28.15	796.67	757.00
21	4	5	5798.00	26474.00	196.10	0	Spot (Block21, Row5, Column4)	577.61	583.00	61.25	0.00	0.11	486.00	485.99	486.00	46.78	0.00	0.10	69.00	53.00	0.00	97.00	91.61	628441.00	1.96	524.53	517.00
21	5	5	6099.00	26487.00	139.60	0	Spot (Block21, Row5, Column5)	1459.77	1443.00	450.04	0.01	0.31	496.00	499.26	496.00	43.32	0.00	0.09	100.00	100.00	0.00	947.00	963.77	764922.00	22.17	777.17	702.50
21	6	5	6415.00	26471.00	148.10	0	Spot (Block21, Row5, Column6)	601.14	602.00	58.47	0.00	0.10	503.00	514.66	503.00	53.62	0.01	0.10	75.00	41.00	0.00	99.00	98.14	358881.00	1.61	543.77	529.00
21	7	5	6701.00	26483.00	177.75	0	Spot (Block21, Row5, Column7)	1439.03	1363.00	480.95	0.02	0.33	510.00	528.80	510.00	62.25	0.02	0.12	100.00	100.00	0.00	853.00	929.03	1273542.00	14.62	766.83	744.00
21	8	5	7007.00	26488.00	166.55	0	Spot (Block21, Row5, Column8)	729.86	700.00	128.99	0.02	0.18	521.00	539.21	521.00	60.53	0.01	0.11	97.00	70.00	0.00	179.00	208.86	560531.00	3.15	594.05	590.50
21	1	6	4890.00	26772.00	223.65	0	Spot (Block21, Row6, Column1)	1941.81	1565.50	911.95	0.09	0.47	481.00	485.22	481.00	62.14	0.00	0.13	100.00	100.00	0.00	1084.50	1460.81	2776788.00	23.44	967.72	968.00
21	2	6	5190.00	26777.00	212.55	0	Spot (Block21, Row6, Column2)	890.72	853.00	206.28	0.02	0.23	479.00	480.47	479.00	52.10	0.00	0.11	100.00	99.00	0.00	374.00	411.72	1152587.00	7.87	617.65	607.00
21	3	6	5495.00	26777.00	181.75	0	Spot (Block21, Row6, Column3)	657.01	631.00	102.67	0.02	0.16	482.00	482.16	482.00	40.75	0.00	0.08	93.00	82.00	0.00	149.00	175.01	607076.00	4.29	526.59	517.50
21	4	6	5800.00	26787.00	147.05	0	Spot (Block21, Row6, Column4)	597.56	593.00	58.09	0.00	0.10	488.00	484.87	488.00	36.13	0.00	0.07	94.00	78.00	0.00	105.00	109.56	350769.00	3.12	534.64	527.00
21	5	6	6099.00	26783.00	148.00	0	Spot (Block21, Row6, Column5)	1096.96	1046.00	282.51	0.02	0.26	493.00	493.97	493.00	43.09	0.00	0.09	100.00	100.00	0.00	553.00	603.96	655985.00	13.99	641.69	631.50
21	6	6	6393.00	26783.00	212.40	0	Spot (Block21, Row6, Column6)	562.03	563.00	43.18	0.00	0.08	500.00	504.30	500.00	49.51	0.00	0.10	58.00	19.00	0.00	63.00	62.03	722209.00	1.17	508.31	503.00
21	7	6	6690.00	26776.00	157.05	0	Spot (Block21, Row6, Column7)	708.43	688.00	98.79	0.01	0.14	509.00	522.09	509.00	55.63	0.01	0.11	96.00	81.00	0.00	179.00	199.43	483856.00	3.35	572.95	579.50
21	8	6	7001.00	26793.00	163.20	0	Spot (Block21, Row6, Column8)	717.12	683.00	121.25	0.02	0.17	519.00	536.77	519.00	59.01	0.01	0.11	96.00	66.00	0.00	164.00	198.12	529236.00	3.06	591.53	594.00
21	1	7	4893.00	27075.00	173.55	0	Spot (Block21, Row7, Column1)	993.88	966.00	262.55	0.01	0.26	475.00	476.84	475.00	54.19	0.00	0.11	99.00	98.00	0.00	491.00	518.88	835855.00	9.54	622.67	611.00
21	2	7	5193.00	27070.00	201.75	0	Spot (Block21, Row7, Column2)	528.01	519.00	41.23	0.01	0.08	476.00	473.58	476.00	40.86	0.00	0.09	53.00	22.00	0.00	43.00	52.01	608265.00	1.33	503.84	503.00
21	3	7	5481.00	27074.00	216.45	0	Spot (Block21, Row7, Column3)	531.42	524.00	42.60	0.01	0.08	478.00	473.66	478.00	32.25	0.00	0.07	69.00	34.00	0.00	46.00	53.42	712102.00	1.79	500.56	499.00
21	4	7	5785.00	27080.00	159.15	0	Spot (Block21, Row7, Column4)	553.93	559.00	39.70	0.00	0.07	484.00	481.15	484.00	40.78	0.00	0.08	67.00	47.00	0.00	75.00	69.93	384978.00	1.78	517.31	510.00
21	5	7	6087.00	27088.00	231.90	0	Spot (Block21, Row7, Column5)	547.07	538.00	43.47	0.01	0.08	491.00	490.86	491.00	44.12	0.00	0.09	51.00	25.00	0.00	47.00	56.07	846868.00	1.27	504.13	505.00
21	6	7	6388.00	27082.00	199.75	0	Spot (Block21, Row7, Column6)	1023.24	992.00	247.35	0.01	0.24	504.00	520.07	504.00	80.63	0.01	0.16	99.00	96.00	0.00	488.00	519.24	1163429.00	6.24	694.81	694.50
21	7	7	6680.00	27096.00	157.40	0	Spot (Block21, Row7, Column7)	635.27	617.00	76.40	0.01	0.12	510.00	519.91	510.00	54.68	0.01	0.11	86.00	47.00	0.00	107.00	125.27	434525.00	2.11	566.67	568.00
21	8	7	6991.00	27089.00	179.95	0	Spot (Block21, Row7, Column8)	2652.88	2411.50	1136.45	0.04	0.43	524.00	541.59	524.00	58.83	0.01	0.11	100.00	100.00	0.00	1887.50	2128.88	2403513.00	35.89	1125.42	972.00
21	1	8	4874.00	27380.00	140.20	0	Spot (Block21, Row8, Column1)	1581.88	1270.00	1577.13	0.10	1.00	478.00	475.04	478.00	40.76	0.00	0.09	100.00	99.00	0.00	792.00	1103.88	839980.00	27.16	734.12	626.00
21	2	8	5195.00	27388.00	260.50	0	Spot (Block21, Row8, Column2)	503.94	499.00	43.73	0.00	0.09	481.00	476.48	481.00	37.09	0.00	0.08	26.00	14.00	0.00	18.00	22.94	992262.00	0.74	470.72	479.00
21	3	8	5472.00	27377.00	199.60	0	Spot (Block21, Row8, Column3)	568.01	575.00	60.57	0.01	0.11	480.00	475.99	480.00	40.94	0.00	0.09	67.00	55.00	0.00	95.00	88.01	641855.00	2.25	506.29	499.00
21	4	8	5793.00	27379.00	139.75	0	Spot (Block21, Row8, Column4)	4278.63	4243.00	1758.24	0.00	0.41	484.00	483.63	484.00	45.34	0.00	0.09	100.00	100.00	0.00	3759.00	3794.63	2267675.00	83.71	1524.88	1357.00
21	5	8	6087.00	27380.00	212.40	0	Spot (Block21, Row8, Column5)	546.07	536.00	47.67	0.01	0.09	489.00	498.36	489.00	76.08	0.01	0.15	38.00	1.00	0.00	47.00	57.07	703887.00	0.63	507.69	504.00
21	6	8	6393.00	27381.00	200.30	0	Spot (Block21, Row8, Column6)	3102.94	2379.00	1872.78	0.12	0.60	503.00	527.71	503.00	101.78	0.02	0.19	100.00	100.00	0.00	1876.00	2599.94	3531146.00	25.30	1213.63	1173.50
21	7	8	6699.00	27388.00	160.55	0	Spot (Block21, Row8, Column7)	688.42	680.00	107.32	0.01	0.16	512.00	531.74	512.00	76.12	0.02	0.14	85.00	57.00	0.00	168.00	176.42	489466.00	2.06	571.74	577.50
21	8	8	6992.00	27383.00	145.10	0	Spot (Block21, Row8, Column8)	1791.45	1060.00	2185.97	0.23	1.22	541.00	551.42	541.00	60.18	0.01	0.11	97.00	94.00	0.00	519.00	1250.45	1026499.00	20.61	852.46	672.50
22	1	1	9403.00	25298.00	152.60	0	Spot (Block22, Row1, Column1)	36055.41	32500.00	19464.64	0.05	0.54	809.00	864.14	809.00	182.77	0.03	0.21	100.00	100.00	13.54	31691.00	35246.41	22895272.00	192.54	8895.98	7117.00
22	2	1	9702.00	25304.00	148.25	0	Spot (Block22, Row1, Column2)	4207.86	3982.50	1861.26	0.02	0.44	805.00	858.54	805.00	163.90	0.03	0.19	100.00	100.00	0.00	3177.50	3402.86	2516300.00	20.43	1634.46	1574.00
22	3	1	10000.00	25305.00	148.45	0	Spot (Block22, Row1, Column3)	3920.56	3324.50	2212.93	0.07	0.56	803.00	837.62	803.00	138.28	0.02	0.17	100.00	99.00	0.00	2521.50	3117.56	2352335.00	22.29	1417.93	1372.00
22	4	1	10298.00	25308.00	144.35	0	Spot (Block22, Row1, Column4)	3545.14	3372.50	1405.73	0.02	0.40	802.00	838.90	802.00	146.35	0.02	0.17	100.00	100.00	0.00	2570.50	2743.14	1999461.00	18.49	1508.90	1430.00
22	5	1	10602.00	25312.00	146.80	0	Spot (Block22, Row1, Column5)	9301.35	7764.50	6424.08	0.08	0.69	801.00	844.27	801.00	146.48	0.02	0.17	100.00	100.00	0.00	6963.50	8500.35	5525001.00	57.74	2130.57	1831.00
22	6	1	10896.00	25307.00	145.55	0	Spot (Block22, Row1, Column6)	8249.25	7730.50	4474.09	0.03	0.54	806.00	847.83	806.00	143.59	0.02	0.17	100.00	100.00	0.00	6924.50	7443.25	4751565.00	51.55	2650.48	1876.00
22	7	1	11207.00	25308.00	115.65	0	Spot (Block22, Row1, Column7)	17217.93	16336.00	6823.06	0.02	0.40	817.00	882.41	817.00	282.48	0.03	0.32	100.00	100.00	0.00	15519.00	16400.93	6009057.00	57.83	4941.23	3783.00
22	8	1	11493.00	25318.00	149.25	0	Spot (Block22, Row1, Column8)	58861.82	65535.00	10835.40	0.05	0.18	886.00	950.24	886.00	344.36	0.03	0.36	100.00	100.00	64.59	64649.00	57975.82	35905996.00	168.17	14464.03	11681.00
22	1	2	9397.00	25593.00	209.20	0	Spot (Block22, Row2, Column1)	946.77	906.50	159.94	0.02	0.17	802.00	851.49	802.00	163.90	0.03	0.19	46.00	15.00	0.00	104.50	144.77	1181564.00	0.58	853.55	796.50
22	2	2	9698.00	25611.00	126.85	0	Spot (Block22, Row2, Column2)	4887.88	4679.00	1677.60	0.02	0.34	801.00	840.94	801.00	138.49	0.02	0.16	100.00	100.00	0.00	3878.00	4086.88	2077350.00	29.22	1755.70	1642.50
22	3	2	9993.00	25609.00	240.05	0	Spot (Block22, Row2, Column3)	977.08	977.50	154.77	0.00	0.16	813.00	846.15	813.00	140.68	0.02	0.17	52.00	22.00	0.00	164.50	164.08	1619994.00	0.93	855.16	870.00
22	4	2	10304.00	25610.00	171.05	0	Spot (Block22, Row2, Column4)	2906.20	2810.00	1019.00	0.01	0.35	808.00	850.29	808.00	147.67	0.02	0.17	100.00	100.00	0.00	2002.00	2098.20	2362742.00	13.92	1357.76	1352.00
22	5	2	10603.00	25606.00	184.85	0	Spot (Block22, Row2, Column5)	2073.95	1996.50	487.24	0.02	0.23	798.00	842.59	798.00	147.58	0.02	0.18	100.00	99.00	0.00	1198.50	1275.95	1982699.00	8.34	1173.47	1152.50
22	6	2	10888.00	25609.00	156.30	0	Spot (Block22, Row2, Column6)	1683.30	1498.00	557.45	0.05	0.33	799.00	842.21	799.00	150.54	0.02	0.18	98.00	92.00	0.00	699.00	884.30	1132861.00	5.59	1034.10	1020.50
22	7	2	11202.00	25611.00	150.45	0	Spot (Block22, Row2, Column7)	2446.69	2207.00	1013.43	0.04	0.41	803.00	845.32	803.00	190.62	0.02	0.23	100.00	96.00	0.00	1404.00	1643.69	1524286.00	8.40	1205.76	1150.00
22	8	2	11503.00	25606.00	210.95	0	Spot (Block22, Row2, Column8)	995.38	990.00	160.29	0.00	0.16	874.00	913.91	874.00	302.79	0.02	0.33	13.00	0.00	0.00	116.00	121.38	1262142.00	0.27	925.51	905.00
22	1	3	9397.00	25903.00	144.95	0	Spot (Block22, Row3, Column1)	7383.15	6542.50	4563.96	0.05	0.62	800.00	839.31	800.00	141.72	0.02	0.17	100.00	100.00	0.00	5742.50	6583.15	4193632.00	46.18	2162.90	1774.50
22	2	3	9693.00	25911.00	200.65	0	Spot (Block22, Row3, Column2)	1026.39	1006.00	181.13	0.01	0.18	797.00	836.21	797.00	146.54	0.02	0.18	63.00	36.00	0.00	209.00	229.39	1171108.00	1.30	892.76	880.00
22	3	3	9992.00	25907.00	139.10	0	Spot (Block22, Row3, Column3)	1560.87	1407.00	972.79	0.05	0.62	802.00	833.56	802.00	137.10	0.02	0.16	94.00	84.00	0.00	605.00	758.87	828821.00	5.30	1098.36	1113.00
22	4	3	10301.00	25908.00	143.45	0	Spot (Block22, Row3, Column4)	8283.75	7648.00	4425.90	0.03	0.53	797.00	833.79	797.00	135.98	0.02	0.16	100.00	100.00	0.00	6851.00	7486.75	4597484.00	54.79	2609.54	2124.00
22	5	3	10600.00	25903.00	182.50	0	Spot (Block22, Row3, Column5)	1174.43	1126.00	265.84	0.02	0.23	792.00	830.72	792.00	148.81	0.02	0.18	78.00	56.00	0.00	334.00	382.43	1098090.00	2.31	939.83	918.00
22	6	3	10896.00	25908.00	202.15	0	Spot (Block22, Row3, Column6)	4265.21	3725.00	2063.99	0.06	0.48	804.00	849.02	804.00	167.58	0.02	0.20	100.00	100.00	0.00	2921.00	3461.21	4917786.00	20.38	1795.52	1738.50
22	7	3	11205.00	25919.00	145.05	0	Spot (Block22, Row3, Column7)	6318.53	5422.00	3782.89	0.07	0.60	804.00	849.15	804.00	203.25	0.02	0.24	100.00	100.00	0.00	4618.00	5514.53	3633156.00	26.91	1801.14	1594.00
22	8	3	11496.00	25922.00	152.75	0	Spot (Block22, Row3, Column8)	7401.49	6884.00	3287.51	0.03	0.44	808.00	857.07	808.00	154.60	0.03	0.18	100.00	100.00	0.00	6076.00	6593.49	4707345.00	42.33	2536.74	2164.50
22	1	4	9399.00	26200.00	144.15	0	Spot (Block22, Row4, Column1)	7761.81	7120.00	4192.97	0.04	0.54	807.00	850.67	807.00	143.77	0.02	0.17	100.00	100.00	0.00	6313.00	6954.81	4400947.00	48.07	2159.46	1791.00
22	2	4	9700.00	26207.00	207.05	0	Spot (Block22, Row4, Column2)	1096.12	1075.50	185.76	0.01	0.17	798.00	840.20	798.00	154.07	0.02	0.18	74.00	42.00	0.00	277.50	298.12	1343848.00	1.66	928.49	905.00
22	3	4	9998.00	26205.00	143.85	0	Spot (Block22, Row4, Column3)	34771.79	31347.50	18945.48	0.05	0.54	793.00	829.89	793.00	153.46	0.02	0.18	100.00	100.00	9.22	30554.50	33978.79	19611332.00	221.18	6963.29	5681.50
22	4	4	10290.00	26206.00	209.05	0	Spot (Block22, Row4, Column4)	988.46	969.00	184.25	0.01	0.19	792.00	826.86	792.00	143.17	0.02	0.17	53.00	33.00	0.00	177.00	196.46	1226675.00	1.13	884.25	877.00
22	5	4	10573.00	26208.00	174.80	0	Spot (Block22, Row4, Column5)	1007.39	981.00	172.78	0.01	0.17	789.00	813.28	789.00	145.73	0.01	0.18	59.00	33.00	0.00	192.00	218.39	857293.00	1.33	878.99	822.00
22	6	4	10894.00	26209.00	189.05	0	Spot (Block22, Row4, Column6)	2188.70	2130.00	561.13	0.01	0.26	797.00	828.29	797.00	145.30	0.02	0.18	100.00	100.00	0.00	1333.00	1391.70	2199647.00	9.36	1166.46	1169.00
22	7	4	11191.00	26215.00	146.80	0	Spot (Block22, Row4, Column7)	4846.29	3891.00	3301.57	0.10	0.68	801.00	833.79	801.00	135.42	0.02	0.16	100.00	95.00	0.00	3090.00	4045.29	2844771.00	29.63	1495.39	1355.00
22	8	4	11500.00	26224.00	157.75	0	Spot (Block22, Row4, Column8)	1941.31	1879.00	667.04	0.01	0.34	837.00	867.41	837.00	146.98	0.02	0.17	97.00	92.00	0.00	1042.00	1104.31	1325913.00	7.31	1118.88	1134.00
22	1	5	9401.00	26505.00	143.15	0	Spot (Block22, Row5, Column1)	7981.70	7090.00	4263.27	0.05	0.53	818.00	865.65	818.00	159.23	0.02	0.18	100.00	100.00	0.00	6272.00	7163.70	4477731.00	44.69	2263.89	1879.00
22	2	5	9699.00	26505.00	149.55	0	Spot (Block22, Row5, Column2)	8908.47	8462.00	3670.16	0.02	0.41	801.00	846.33	801.00	146.93	0.02	0.17	100.00	100.00	0.00	7661.00	8107.47	5407443.00	54.87	2752.35	2455.00
22	3	5	9991.00	26501.00	187.90	0	Spot (Block22, Row5, Column3)	1444.16	1354.00	443.11	0.03	0.31	796.00	837.01	796.00	154.14	0.02	0.18	91.00	74.00	0.00	558.00	648.16	1434047.00	3.94	1009.32	998.00
22	4	5	10297.00	26505.00	146.05	0	Spot (Block22, Row5, Column4)	5017.73	4184.50	3021.46	0.08	0.60	793.00	829.70	793.00	163.32	0.02	0.20	100.00	100.00	0.00	3391.50	4224.73	2920318.00	25.64	1549.96	1445.50
22	5	5	10598.00	26509.00	142.50	0	Spot (Block22, Row5, Column5)	40174.62	39173.00	19779.87	0.01	0.49	807.00	859.57	807.00	196.58	0.03	0.23	100.00	100.00	20.54	38366.00	39367.62	22297000.00	200.00	8167.30	6271.50
22	6	5	10896.00	26511.00	161.15	0	Spot (Block22, Row5, Column6)	1716.24	1576.00	570.57	0.04	0.33	810.00	851.28	810.00	149.44	0.02	0.18	98.00	94.00	0.00	766.00	906.24	1227113.00	5.79	1060.74	1060.50
22	7	5	11196.00	26515.00	173.40	0	Spot (Block22, Row5, Column7)	1625.35	1589.50	370.67	0.01	0.23	817.00	862.89	817.00	149.00	0.02	0.17	99.00	94.00	0.00	772.50	808.35	1362046.00	5.12	1116.86	1110.00
22	8	5	11503.00	26522.00	145.00	0	Spot (Block22, Row5, Column8)	12893.78	10785.50	9310.75	0.08	0.72	870.00	885.71	870.00	156.10	0.01	0.18	100.00	100.00	0.00	9915.50	12023.78	7297881.00	76.93	3163.30	2421.50
22	1	6	9396.00	26800.00	196.65	0	Spot (Block22, Row6, Column1)	4121.75	3528.00	2155.16	0.07	0.52	818.00	874.38	818.00	172.26	0.03	0.20	100.00	100.00	0.00	2710.00	3303.75	4521560.00	18.85	1791.46	1770.00
22	2	6	9695.00	26802.00	209.10	0	Spot (Block22, Row6, Column2)	1327.27	1282.00	276.51	0.02	0.21	809.00	864.47	809.00	161.31	0.03	0.19	93.00	76.00	0.00	473.00	518.27	1651123.00	2.87	1011.52	1001.00
22	3	6	9989.00	26804.00	144.90	0	Spot (Block22, Row6, Column3)	15325.64	14187.00	8906.29	0.03	0.58	795.00	832.58	795.00	143.82	0.02	0.17	100.00	100.00	0.00	13392.00	14530.64	8766265.00	100.77	3382.57	2827.00
22	4	6	10298.00	26816.00	184.45	0	Spot (Block22, Row6, Column4)	1284.35	1173.00	382.67	0.04	0.30	796.00	841.04	796.00	164.30	0.02	0.20	82.00	57.00	0.00	377.00	488.35	1231689.00	2.70	925.09	904.50
22	5	6	10594.00	26808.00	141.50	0	Spot (Block22, Row6, Column5)	44940.41	49579.50	19927.97	0.04	0.44	857.00	883.71	857.00	197.95	0.01	0.22	100.00	100.00	34.69	48722.50	44083.41	24357820.00	222.57	9536.00	6849.50
22	6	6	10890.00	26815.00	158.20	0	Spot (Block22, Row6, Column6)	1674.97	1488.00	592.38	0.05	0.35	859.00	879.81	859.00	172.67	0.01	0.20	92.00	80.00	0.00	629.00	815.97	1144004.00	4.61	1079.21	1057.00
22	7	6	11194.00	26811.00	146.25	0	Spot (Block22, Row6, Column7)	11338.23	9626.00	7100.29	0.07	0.63	878.00	901.42	878.00	171.86	0.01	0.19	100.00	100.00	0.00	8748.00	10460.23	6587513.00	60.73	3056.02	2450.00
22	8	6	11503.00	26818.00	147.30	0	Spot (Block22, Row6, Column8)	14293.09	11990.50	9817.76	0.08	0.69	887.00	915.18	887.00	166.72	0.01	0.18	100.00	100.00	0.00	11103.50	13406.09	8518680.00	80.24	3276.35	2483.00
22	1	7	9396.00	27101.00	205.15	0	Spot (Block22, Row7, Column1)	1127.97	1094.00	195.99	0.01	0.17	805.00	850.03	805.00	146.86	0.02	0.17	82.00	48.00	0.00	289.00	322.97	1347930.00	1.89	952.80	948.00
22	2	7	9689.00	27102.00	216.50	0	Spot (Block22, Row7, Column2)	1019.60	1002.00	191.56	0.01	0.19	797.00	826.36	797.00	117.80	0.02	0.14	63.00	41.00	0.00	205.00	222.60	1366262.00	1.64	867.65	833.50
22	3	7	9985.00	27130.00	195.30	0	Spot (Block22, Row7, Column3)	1028.37	993.00	511.85	0.02	0.50	796.00	831.93	796.00	131.34	0.02	0.16	56.00	32.00	0.00	197.00	232.37	1111665.00	1.50	910.78	881.00
22	4	7	10302.00	27096.00	205.40	0	Spot (Block22, Row7, Column4)	993.98	970.00	187.97	0.01	0.19	799.00	838.32	799.00	136.74	0.02	0.16	53.00	32.00	0.00	171.00	194.98	1189789.00	1.14	867.68	809.00
22	5	7	10593.00	27109.00	174.45	0	Spot (Block22, Row7, Column5)	2525.44	2349.00	912.56	0.03	0.36	814.00	863.66	814.00	165.72	0.03	0.19	100.00	99.00	0.00	1535.00	1711.44	2154204.00	10.03	1275.38	1266.00
22	6	7	10893.00	27108.00	206.85	0	Spot (Block22, Row7, Column6)	1297.32	1261.00	279.16	0.01	0.22	824.50	882.38	824.50	193.39	0.03	0.22	82.00	57.00	0.00	436.50	472.82	1578838.00	2.15	1013.25	1001.00
22	7	7	11190.00	27115.00	146.30	0	Spot (Block22, Row7, Column7)	11405.91	10268.00	6339.93	0.05	0.56	872.50	890.39	872.50	178.80	0.01	0.20	100.00	100.00	0.00	9395.50	10533.41	6672459.00	58.81	3311.69	2037.00
22	8	7	11498.00	27108.00	184.65	0	Spot (Block22, Row7, Column8)	3547.51	3455.00	894.15	0.01	0.25	889.00	908.52	889.00	164.67	0.01	0.18	100.00	99.00	0.00	2566.00	2658.51	3409157.00	16.03	1592.87	1493.00
22	1	8	9388.00	27412.00	146.05	0	Spot (Block22, Row8, Column1)	1818.15	1713.00	553.21	0.03	0.30	806.00	844.75	806.00	130.90	0.02	0.15	100.00	98.00	0.00	907.00	1012.15	1059982.00	7.44	1130.89	1128.50
22	2	8	9691.00	27403.00	157.10	0	Spot (Block22, Row8, Column2)	1784.11	1605.00	601.80	0.05	0.34	799.00	832.62	799.00	129.50	0.02	0.16	99.00	96.00	0.00	806.00	985.11	1211410.00	7.35	1078.40	1058.00
22	3	8	9984.00	27405.00	145.10	0	Spot (Block22, Row8, Column3)	4978.11	3888.00	3288.53	0.11	0.66	803.00	847.24	803.00	135.46	0.02	0.16	100.00	100.00	0.00	3085.00	4175.11	2862411.00	30.50	1512.04	1442.00
22	4	8	10291.00	27408.00	144.65	0	Spot (Block22, Row8, Column4)	15216.82	14188.00	6984.46	0.03	0.46	802.00	847.63	802.00	141.77	0.02	0.17	100.00	100.00	0.00	13386.00	14414.82	8688802.00	101.35	3731.72	3052.00
22	5	8	10582.00	27422.00	194.45	0	Spot (Block22, Row8, Column5)	1042.02	1009.00	188.14	0.01	0.18	812.00	867.35	812.00	169.57	0.03	0.20	59.00	28.00	0.00	197.00	230.02	1106621.00	1.03	929.29	900.00
22	6	8	10898.00	27412.00	188.15	0	Spot (Block22, Row8, Column6)	6073.79	4751.50	3786.25	0.11	0.62	825.00	884.34	825.00	197.81	0.03	0.22	100.00	100.00	0.00	3926.50	5248.79	6073794.00	26.23	2075.39	2016.50
22	7	8	11188.00	27410.00	145.35	0	Spot (Block22, Row8, Column7)	3338.76	3149.00	1441.14	0.03	0.43	872.00	881.25	872.00	178.52	0.00	0.20	100.00	100.00	0.00	2277.00	2466.76	1919789.00	13.77	1394.03	1345.00
22	8	8	11480.00	27421.00	145.35	0	Spot (Block22, Row8, Column8)	2558.50	2358.00	889.44	0.04	0.35	882.00	894.56	882.00	159.34	0.01	0.18	100.00	99.00	0.00	1476.00	1676.50	1471135.00	10.44	1268.78	1246.00
23	1	1	13908.00	25327.00	154.05	0	Spot (Block23, Row1, Column1)	32224.84	27648.00	17446.27	0.07	0.54	601.00	640.39	601.00	142.48	0.03	0.22	100.00	100.00	5.08	27047.00	31623.84	20913956.00	221.67	7250.52	5252.50
23	2	1	14199.00	25335.00	155.75	0	Spot (Block23, Row1, Column2)	1595.62	1477.00	517.50	0.03	0.32	599.00	627.75	599.00	110.94	0.02	0.18	100.00	99.00	0.00	878.00	996.62	1065873.00	8.72	837.30	823.00
23	3	1	14508.00	25334.00	156.60	0	Spot (Block23, Row1, Column3)	1476.61	1220.00	697.89	0.08	0.47	595.00	604.08	595.00	77.80	0.01	0.13	99.00	92.00	0.00	625.00	881.61	998191.00	11.21	792.96	774.00
23	4	1	14801.00	25332.00	156.95	0	Spot (Block23, Row1, Column4)	1321.60	1234.50	412.12	0.03	0.31	595.00	601.69	595.00	79.56	0.00	0.13	100.00	98.00	0.00	639.50	726.60	898685.00	9.05	752.78	723.00
23	5	1	15104.00	25340.00	148.50	0	Spot (Block23, Row1, Column5)	3126.60	2756.50	1893.11	0.05	0.61	589.00	597.12	589.00	106.57	0.01	0.18	100.00	100.00	0.00	2167.50	2537.60	1869704.00	23.74	1174.54	1061.00
23	6	1	15396.00	25333.00	148.15	0	Spot (Block23, Row1, Column6)	2933.65	2640.50	1488.99	0.05	0.51	594.00	611.71	594.00	84.93	0.01	0.14	100.00	100.00	0.00	2046.50	2339.65	1771926.00	27.34	1162.81	964.50
23	7	1	15707.00	25339.00	116.50	0	Spot (Block23, Row1, Column7)	5906.44	5772.50	2316.62	0.01	0.39	608.00	649.66	608.00	181.25	0.03	0.28	100.00	100.00	0.00	5164.50	5298.44	2090880.00	29.00	1872.89	1453.00
23	8	1	15994.00	25346.00	150.25	0	Spot (Block23, Row1, Column8)	56383.07	65535.00	13002.73	0.07	0.23	648.00	697.99	648.00	255.18	0.03	0.37	100.00	100.00	58.18	64887.00	55735.07	34788628.00	218.22	12602.06	9252.00
23	1	2	13898.00	25627.00	185.95	0	Spot (Block23, Row2, Column1)	714.05	692.00	94.19	0.01	0.13	605.00	640.26	605.00	117.91	0.02	0.18	29.00	10.00	0.00	87.00	109.05	694061.00	0.63	676.42	680.50
23	2	2	14201.00	25631.00	130.15	0	Spot (Block23, Row2, Column2)	1727.08	1765.50	416.32	0.01	0.24	598.00	617.05	598.00	83.99	0.01	0.14	100.00	100.00	0.00	1167.50	1129.08	784096.00	13.22	1007.41	990.00
23	3	2	14505.00	25620.00	206.25	0	Spot (Block23, Row2, Column3)	720.16	701.00	90.02	0.01	0.13	595.00	606.78	595.00	86.56	0.01	0.14	63.00	38.00	0.00	106.00	125.16	871399.00	1.31	635.60	612.00
23	4	2	14804.00	25635.00	188.85	0	Spot (Block23, Row2, Column4)	1158.61	1137.50	296.89	0.01	0.26	594.00	602.68	594.00	79.98	0.01	0.13	99.00	93.00	0.00	543.50	564.61	1158615.00	6.95	740.53	724.00
23	5	2	15101.00	25634.00	201.40	0	Spot (Block23, Row2, Column5)	948.66	902.00	187.65	0.02	0.20	589.00	596.17	589.00	79.62	0.01	0.13	97.00	90.00	0.00	313.00	359.66	1092854.00	4.43	704.05	705.00
23	6	2	15394.00	25635.00	184.55	0	Spot (Block23, Row2, Column6)	863.64	819.00	165.89	0.02	0.19	593.00	608.58	593.00	91.89	0.01	0.15	90.00	67.00	0.00	226.00	270.64	824773.00	2.78	663.40	669.00
23	7	2	15706.00	25634.00	164.60	0	Spot (Block23, Row2, Column7)	980.36	938.00	226.19	0.02	0.23	597.00	611.03	597.00	86.68	0.01	0.14	97.00	82.00	0.00	341.00	383.36	738211.00	4.26	714.27	701.00
23	8	2	16007.00	25634.00	205.30	0	Spot (Block23, Row2, Column8)	781.20	779.00	111.83	0.00	0.14	621.00	673.64	621.00	213.67	0.04	0.32	25.00	0.00	0.00	158.00	160.20	932755.00	0.50	712.99	702.50
23	1	3	13899.00	25930.00	148.45	0	Spot (Block23, Row3, Column1)	2594.36	2282.00	1321.11	0.06	0.51	602.00	624.04	602.00	82.34	0.02	0.13	100.00	100.00	0.00	1680.00	1992.36	1559208.00	23.93	1078.64	1032.00
23	2	3	14211.00	25926.00	201.60	0	Spot (Block23, Row3, Column2)	722.12	702.00	93.27	0.01	0.13	598.00	618.43	598.00	87.47	0.01	0.14	65.00	33.00	0.00	104.00	124.12	831880.00	1.19	670.12	678.00
23	3	3	14509.00	25945.00	152.80	0	Spot (Block23, Row3, Column3)	2106.98	1320.00	3740.12	0.20	1.78	595.00	613.13	595.00	96.84	0.01	0.16	98.00	93.00	0.00	725.00	1511.98	1358999.00	15.43	1019.61	863.50
23	4	3	14799.00	25933.00	147.40	0	Spot (Block23, Row3, Column4)	3725.75	3193.00	1970.99	0.07	0.53	598.00	611.46	598.00	83.99	0.01	0.14	100.00	100.00	0.00	2595.00	3127.75	2209368.00	37.08	1252.97	1079.50
23	5	3	15094.00	25940.00	176.95	0	Spot (Block23, Row3, Column5)	949.63	842.00	335.05	0.05	0.35	597.00	610.96	597.00	91.71	0.01	0.15	87.00	66.00	0.00	245.00	352.63	832824.00	3.69	685.87	674.50
23	6	3	15406.00	25941.00	205.25	0	Spot (Block23, Row3, Column6)	2871.49	2330.00	1437.65	0.09	0.50	599.00	621.67	599.00	104.65	0.02	0.17	100.00	100.00	0.00	1731.00	2272.49	3431435.00	21.50	1252.30	1247.00
23	7	3	15706.00	25945.00	148.45	0	Spot (Block23, Row3, Column7)	2201.34	1808.00	1252.02	0.09	0.57	596.00	610.75	596.00	94.72	0.01	0.16	100.00	95.00	0.00	1212.00	1605.34	1323005.00	16.79	913.67	851.00
23	8	3	16004.00	25953.00	156.95	0	Spot (Block23, Row3, Column8)	2543.66	2467.50	868.15	0.01	0.34	601.00	623.77	601.00	89.01	0.02	0.14	100.00	100.00	0.00	1866.50	1942.66	1729688.00	21.57	1113.43	1060.50
23	1	4	13902.00	26228.00	149.45	0	Spot (Block23, Row4, Column1)	3535.58	3043.00	1896.86	0.07	0.54	605.00	627.48	605.00	80.99	0.02	0.13	100.00	100.00	0.00	2438.00	2930.58	2167311.00	35.91	1216.38	1070.00
23	2	4	14195.00	26241.00	197.25	0	Spot (Block23, Row4, Column2)	787.31	788.00	107.20	0.00	0.14	598.00	615.86	598.00	92.95	0.01	0.15	83.00	52.00	0.00	190.00	189.31	867616.00	1.84	682.58	673.00
23	3	4	14500.00	26232.00	148.30	0	Spot (Block23, Row4, Column3)	14423.77	13048.50	8696.38	0.04	0.60	593.00	605.74	593.00	94.57	0.01	0.16	100.00	100.00	0.00	12455.50	13830.77	8654264.00	146.11	3722.64	2559.00
23	4	4	14785.00	26220.00	180.65	0	Spot (Block23, Row4, Column4)	722.94	715.00	91.34	0.00	0.13	597.00	606.21	597.00	88.70	0.01	0.15	69.00	30.00	0.00	118.00	125.94	659319.00	1.32	669.71	677.50
23	5	4	15084.00	26220.00	180.75	0	Spot (Block23, Row4, Column5)	818.23	779.50	415.34	0.02	0.51	589.00	594.35	589.00	84.33	0.00	0.14	81.00	53.00	0.00	190.50	229.23	751135.00	2.65	653.43	636.00
23	6	4	15406.00	26240.00	197.75	0	Spot (Block23, Row4, Column6)	1053.44	1019.00	177.60	0.01	0.17	591.00	601.85	591.00	91.68	0.01	0.15	99.00	96.00	0.00	428.00	462.44	1166153.00	4.93	708.48	703.00
23	7	4	15693.00	26241.00	148.75	0	Spot (Block23, Row4, Column7)	2180.99	1688.00	1244.49	0.11	0.57	597.00	606.78	597.00	80.54	0.01	0.13	100.00	100.00	0.00	1091.00	1583.99	1321678.00	19.55	933.43	917.00
23	8	4	16003.00	26258.00	166.15	0	Spot (Block23, Row4, Column8)	1032.25	1006.00	247.64	0.01	0.24	602.00	619.10	602.00	76.24	0.01	0.12	96.00	86.00	0.00	404.00	430.25	788637.00	5.42	722.59	708.50
23	1	5	13904.00	26531.00	147.95	0	Spot (Block23, Row5, Column1)	2746.85	2448.00	1317.70	0.05	0.48	609.00	645.75	609.00	101.10	0.03	0.16	100.00	100.00	0.00	1839.00	2137.85	1639868.00	20.78	1055.64	1021.50
23	2	5	14197.00	26530.00	157.90	0	Spot (Block23, Row5, Column2)	2927.52	2831.00	952.92	0.01	0.33	601.00	624.60	601.00	94.83	0.02	0.15	100.00	100.00	0.00	2230.00	2326.52	2019991.00	24.28	1172.71	1143.00
23	3	5	14492.00	26532.00	190.60	0	Spot (Block23, Row5, Column3)	1009.83	927.00	262.43	0.04	0.26	597.00	612.09	597.00	93.64	0.01	0.15	96.00	82.00	0.00	330.00	412.83	1036088.00	4.25	701.31	699.50
23	4	5	14799.00	26532.00	152.90	0	Spot (Block23, Row5, Column4)	2500.95	1943.50	1413.65	0.11	0.57	594.00	600.66	594.00	88.62	0.00	0.15	100.00	100.00	0.00	1349.50	1906.95	1600608.00	21.44	939.63	899.00
23	5	5	15099.00	26536.00	145.45	0	Spot (Block23, Row5, Column5)	14472.30	13171.00	8598.50	0.04	0.59	595.00	610.87	595.00	99.84	0.01	0.16	100.00	100.00	0.00	12576.00	13877.30	8321570.00	138.83	3214.99	2574.00
23	6	5	15401.00	26529.00	173.85	0	Spot (Block23, Row5, Column6)	917.86	875.00	187.89	0.02	0.20	592.00	604.32	592.00	80.47	0.01	0.13	97.00	81.00	0.00	283.00	325.86	773760.00	3.90	702.13	708.00
23	7	5	15697.00	26539.00	181.45	0	Spot (Block23, Row5, Column7)	1673.14	1621.00	492.58	0.01	0.29	599.00	615.26	599.00	82.68	0.01	0.13	100.00	100.00	0.00	1022.00	1074.14	1542634.00	12.80	946.66	912.00
23	8	5	16001.00	26545.00	146.95	0	Spot (Block23, Row5, Column8)	4426.30	3586.50	2799.90	0.09	0.63	607.00	628.31	607.00	78.72	0.01	0.13	100.00	100.00	0.00	2979.50	3819.30	2593811.00	48.25	1395.85	1258.00
23	1	6	13895.00	26827.00	205.10	0	Spot (Block23, Row6, Column1)	2811.13	2245.00	1466.25	0.10	0.52	615.00	650.68	615.00	106.14	0.02	0.16	100.00	100.00	0.00	1630.00	2196.13	3359303.00	20.36	1273.78	1261.00
23	2	6	14200.00	26828.00	196.90	0	Spot (Block23, Row6, Column2)	1399.85	1326.00	354.65	0.02	0.25	605.00	631.64	605.00	93.34	0.02	0.15	99.00	99.00	0.00	721.00	794.85	1538439.00	8.23	873.84	847.50
23	3	6	14490.00	26831.00	146.50	0	Spot (Block23, Row6, Column3)	5169.66	4712.50	2824.88	0.04	0.55	598.00	609.61	598.00	81.88	0.01	0.13	100.00	100.00	0.00	4114.50	4571.66	3019080.00	55.69	1600.76	1327.50
23	4	6	14795.00	26840.00	181.35	0	Spot (Block23, Row6, Column4)	813.41	787.00	143.15	0.01	0.18	592.00	599.69	592.00	89.58	0.01	0.15	86.00	58.00	0.00	195.00	221.41	750775.00	2.39	666.41	671.00
23	5	6	15101.00	26837.00	145.15	0	Spot (Block23, Row6, Column5)	13881.54	13019.50	7753.76	0.03	0.56	602.00	628.36	602.00	110.91	0.02	0.18	100.00	100.00	0.00	12417.50	13279.54	7912478.00	119.50	3025.98	2146.00
23	6	6	15396.00	26843.00	166.35	0	Spot (Block23, Row6, Column6)	941.60	902.00	170.33	0.02	0.18	600.00	623.20	600.00	101.04	0.02	0.16	97.00	77.00	0.00	302.00	341.60	723150.00	3.15	725.14	711.00
23	7	6	15696.00	26836.00	147.75	0	Spot (Block23, Row6, Column7)	3068.73	2680.00	1624.43	0.06	0.53	598.00	609.83	598.00	83.70	0.01	0.14	100.00	100.00	0.00	2082.00	2470.73	1844309.00	29.38	1122.43	978.00
23	8	6	16003.00	26844.00	149.80	0	Spot (Block23, Row6, Column8)	4153.37	3345.00	2538.92	0.09	0.61	606.00	627.36	606.00	81.32	0.02	0.13	100.00	100.00	0.00	2739.00	3547.37	2554324.00	43.36	1321.94	1188.00
23	1	7	13893.00	27128.00	207.45	0	Spot (Block23, Row7, Column1)	839.20	809.50	154.49	0.02	0.18	604.00	632.42	604.00	90.88	0.02	0.14	79.00	58.00	0.00	205.50	235.20	1028861.00	2.28	694.33	683.00
23	2	7	14200.00	27132.00	180.00	0	Spot (Block23, Row7, Column2)	805.64	788.00	136.63	0.01	0.17	596.00	609.78	596.00	73.10	0.01	0.12	84.00	62.00	0.00	192.00	209.64	729910.00	2.68	680.83	684.00
23	3	7	14490.00	27140.00	210.70	0	Spot (Block23, Row7, Column3)	709.20	699.50	88.58	0.01	0.12	597.00	609.27	597.00	79.62	0.01	0.13	66.00	31.00	0.00	102.50	112.20	896429.00	1.26	653.09	616.00
23	4	7	14801.00	27133.00	202.45	0	Spot (Block23, Row7, Column4)	709.01	699.00	99.56	0.01	0.14	592.00	598.01	592.00	82.48	0.00	0.14	67.00	32.00	0.00	107.00	117.01	823165.00	1.35	644.41	623.00
23	5	7	15092.00	27132.00	175.80	0	Spot (Block23, Row7, Column5)	1052.83	990.00	229.09	0.03	0.22	593.00	608.62	593.00	102.38	0.01	0.17	99.00	88.00	0.00	397.00	459.83	915961.00	4.34	756.83	751.00
23	6	7	15391.00	27138.00	189.35	0	Spot (Block23, Row7, Column6)	1594.72	1583.00	444.66	0.00	0.28	598.00	620.62	598.00	113.13	0.02	0.18	100.00	99.00	0.00	985.00	996.72	1615448.00	8.61	925.74	910.50
23	7	7	15689.00	27144.00	148.45	0	Spot (Block23, Row7, Column7)	3547.01	3191.00	1723.67	0.05	0.49	596.00	605.15	596.00	86.36	0.01	0.14	100.00	100.00	0.00	2595.00	2951.01	2124661.00	34.06	1333.10	1130.00
23	8	7	16000.00	27141.00	194.35	0	Spot (Block23, Row7, Column8)	1309.19	1271.00	259.93	0.01	0.20	604.00	620.96	604.00	78.80	0.01	0.13	100.00	100.00	0.00	667.00	705.19	1402147.00	8.73	817.92	816.00
23	1	8	13886.00	27435.00	149.95	0	Spot (Block23, Row8, Column1)	1570.20	1420.00	595.09	0.04	0.38	609.00	638.70	609.00	85.67	0.02	0.13	100.00	99.00	0.00	811.00	961.20	965673.00	10.87	832.69	813.50
23	2	8	14190.00	27422.00	168.20	0	Spot (Block23, Row8, Column2)	910.10	902.00	166.78	0.00	0.18	600.00	622.34	600.00	83.74	0.02	0.13	94.00	79.00	0.00	302.00	310.10	716246.00	3.44	740.57	712.50
23	3	8	14487.00	27433.00	145.85	0	Spot (Block23, Row8, Column3)	2338.78	2048.50	1288.56	0.06	0.55	600.00	617.50	600.00	83.24	0.01	0.13	100.00	100.00	0.00	1448.50	1738.78	1361171.00	20.68	995.29	918.00
23	4	8	14793.00	27435.00	152.65	0	Spot (Block23, Row8, Column4)	4432.11	4109.00	1688.09	0.03	0.38	593.00	610.44	593.00	96.91	0.01	0.16	100.00	100.00	0.00	3516.00	3839.11	2832116.00	39.44	1456.89	1305.50
23	5	8	15084.00	27430.00	218.55	0	Spot (Block23, Row8, Column5)	650.17	618.00	94.66	0.02	0.15	588.00	601.71	588.00	105.26	0.01	0.17	27.00	7.00	0.00	30.00	62.17	884879.00	0.46	599.43	590.00
23	6	8	15398.00	27437.00	191.05	0	Spot (Block23, Row8, Column6)	4014.53	2931.50	2638.90	0.14	0.66	592.00	613.73	592.00	125.84	0.02	0.21	100.00	100.00	0.00	2339.50	3422.53	4142991.00	27.02	1403.88	1356.50
23	7	8	15696.00	27442.00	146.95	0	Spot (Block23, Row8, Column7)	1380.00	1280.00	448.94	0.03	0.33	594.00	607.11	594.00	100.95	0.01	0.17	100.00	99.00	0.00	686.00	786.00	821101.00	7.66	811.63	788.00
23	8	8	15977.00	27447.00	168.65	0	Spot (Block23, Row8, Column8)	1007.63	979.00	209.83	0.01	0.21	596.00	603.08	596.00	76.32	0.01	0.13	98.00	92.00	0.00	383.00	411.63	794014.00	5.30	713.84	706.50
24	1	1	18407.00	25352.00	155.35	0	Spot (Block24, Row1, Column1)	32820.47	28928.00	17936.10	0.05	0.55	979.00	992.66	979.00	183.77	0.01	0.19	100.00	100.00	5.81	27949.00	31841.47	21464624.00	173.19	7375.21	5366.00
24	2	1	18700.00	25355.00	151.70	0	Spot (Block24, Row1, Column2)	2954.76	2930.50	1053.79	0.00	0.36	983.00	990.55	983.00	157.42	0.00	0.16	100.00	99.00	0.00	1947.50	1971.76	1867406.00	12.48	1445.44	1344.50
24	3	1	19004.00	25355.00	148.45	0	Spot (Block24, Row1, Column3)	3566.23	3098.00	1905.01	0.06	0.53	987.00	989.60	987.00	137.74	0.00	0.14	100.00	96.00	0.00	2111.00	2579.23	2121907.00	18.71	1595.47	1499.00
24	4	1	19301.00	25359.00	151.75	0	Spot (Block24, Row1, Column4)	2574.08	2436.50	855.58	0.02	0.33	985.00	984.93	985.00	133.73	0.00	0.14	100.00	99.00	0.00	1451.50	1589.08	1626816.00	11.88	1365.67	1346.00
24	5	1	19603.00	25365.00	149.15	0	Spot (Block24, Row1, Column5)	7461.92	6371.00	4971.25	0.07	0.67	968.00	967.50	968.00	128.13	0.00	0.13	100.00	100.00	0.00	5403.00	6493.92	4536850.00	50.69	2216.42	1921.00
24	6	1	19898.00	25364.00	147.35	0	Spot (Block24, Row1, Column6)	5907.39	5376.00	2883.94	0.04	0.49	949.50	965.67	949.50	130.28	0.01	0.13	100.00	100.00	0.00	4426.50	4957.89	3503080.00	37.93	2081.52	1917.00
24	7	1	20209.00	25361.00	118.50	0	Spot (Block24, Row1, Column7)	12107.31	11899.00	4974.99	0.01	0.41	971.00	984.29	971.00	234.30	0.01	0.24	100.00	100.00	0.00	10928.00	11136.31	4443382.00	47.47	3864.59	3024.50
24	8	1	20496.00	25371.00	150.05	0	Spot (Block24, Row1, Column8)	58153.29	65535.00	11824.89	0.05	0.20	992.00	1034.72	992.00	306.14	0.02	0.30	100.00	100.00	64.30	64543.00	57161.29	35997180.00	186.58	14146.55	10917.00
24	1	2	18398.00	25652.00	197.50	0	Spot (Block24, Row2, Column1)	1098.61	1090.00	158.59	0.00	0.14	954.00	969.50	954.00	160.11	0.01	0.17	40.00	16.00	0.00	136.00	144.61	1217256.00	0.81	1033.74	1004.00
24	2	2	18704.00	25660.00	131.05	0	Spot (Block24, Row2, Column2)	4270.30	4145.00	1337.30	0.01	0.31	958.00	964.63	958.00	141.01	0.00	0.15	100.00	100.00	0.00	3187.00	3312.30	1964339.00	23.44	1754.14	1647.00
24	3	2	18993.00	25636.00	183.20	0	Spot (Block24, Row2, Column3)	1173.72	1189.00	157.96	0.01	0.13	971.00	974.34	971.00	142.67	0.00	0.15	58.00	29.00	0.00	218.00	202.72	1100949.00	1.40	1047.12	1005.00
24	4	2	19303.00	25658.00	174.05	0	Spot (Block24, Row2, Column4)	2714.34	2640.50	763.10	0.01	0.28	932.00	965.60	932.00	138.62	0.02	0.14	100.00	100.00	0.00	1708.50	1782.34	2296330.00	12.62	1430.38	1434.00
24	5	2	19603.00	25660.00	181.25	0	Spot (Block24, Row2, Column5)	1695.33	1625.50	326.17	0.02	0.19	926.00	1092.60	926.00	937.25	0.07	0.86	30.00	0.00	0.00	699.50	769.33	1559706.00	0.64	1196.88	1189.00
24	6	2	19902.00	25664.00	159.70	0	Spot (Block24, Row2, Column6)	1756.91	1626.50	493.94	0.03	0.28	927.50	1032.60	927.50	697.33	0.05	0.68	50.00	16.00	0.00	699.00	829.41	1229840.00	1.04	1158.13	1133.50
24	7	2	20204.00	25664.00	155.90	0	Spot (Block24, Row2, Column7)	2271.11	2024.00	869.13	0.05	0.38	913.00	949.17	913.00	116.90	0.02	0.12	99.00	99.00	0.00	1111.00	1358.11	1521647.00	11.31	1222.07	1145.00
24	8	2	20518.00	25672.00	221.35	0	Spot (Block24, Row2, Column8)	1082.22	1083.00	131.36	0.00	0.12	984.00	1005.15	984.00	233.80	0.01	0.23	16.00	0.00	0.00	99.00	98.22	1522679.00	0.33	1034.46	1019.00
24	1	3	18400.00	25955.00	149.00	0	Spot (Block24, Row3, Column1)	6423.19	5763.00	3895.04	0.05	0.61	905.00	945.38	905.00	133.37	0.02	0.14	100.00	100.00	0.00	4858.00	5518.19	3860336.00	41.07	2264.98	2099.50
24	2	3	18698.00	25954.00	192.35	0	Spot (Block24, Row3, Column2)	1091.93	1075.00	153.69	0.01	0.14	908.00	948.43	908.00	131.87	0.02	0.14	57.00	30.00	0.00	167.00	183.93	1138878.00	1.09	1001.70	987.50
24	3	3	18993.00	25951.00	149.75	0	Spot (Block24, Row3, Column3)	2083.25	1807.00	1296.01	0.06	0.62	969.00	968.08	969.00	138.51	0.00	0.14	99.00	92.00	0.00	838.00	1114.25	1283283.00	8.05	1229.36	1226.00
24	4	3	19302.00	25959.00	148.80	0	Spot (Block24, Row3, Column4)	4586.98	4194.50	2134.43	0.04	0.47	939.50	964.96	939.50	134.85	0.01	0.14	100.00	100.00	0.00	3255.00	3647.48	2788886.00	26.86	1812.94	1680.00
24	5	3	19601.00	25960.00	147.00	-50	Spot (Block24, Row3, Column5)	1567.99	1472.00	434.58	0.03	0.28	966.00	1103.34	966.00	949.47	0.06	0.86	16.00	1.00	0.00	506.00	601.99	926684.00	0.49	1222.12	1206.50
24	6	3	19903.00	25962.00	196.50	0	Spot (Block24, Row3, Column6)	3770.14	3350.50	1517.20	0.05	0.40	983.00	1122.50	983.00	946.80	0.06	0.84	97.00	62.00	0.00	2367.50	2787.14	4132069.00	2.80	1782.44	1737.00
24	7	3	20207.00	25974.00	147.00	0	Spot (Block24, Row3, Column7)	5559.01	4973.50	3162.25	0.05	0.57	983.00	981.30	983.00	123.10	0.00	0.13	100.00	100.00	0.00	3990.50	4576.01	3268696.00	37.19	2004.81	1770.00
24	8	3	20504.00	25971.00	170.55	0	Spot (Block24, Row3, Column8)	1475.99	1429.00	263.45	0.01	0.18	984.00	980.44	984.00	106.24	0.00	0.11	98.00	86.00	0.00	445.00	491.99	1197025.00	4.66	1139.64	1118.00
24	1	4	18395.00	26250.00	150.65	0	Spot (Block24, Row4, Column1)	4457.86	4087.00	2190.32	0.04	0.49	907.00	942.30	907.00	136.61	0.02	0.14	100.00	100.00	0.00	3180.00	3550.86	2763871.00	25.73	1716.19	1517.00
24	2	4	18705.00	26255.00	181.95	0	Spot (Block24, Row4, Column2)	1657.64	1561.00	352.13	0.03	0.21	966.00	965.68	966.00	140.54	0.00	0.15	99.00	93.00	0.00	595.00	691.64	1549891.00	4.92	1207.56	1194.00
24	3	4	19004.00	26257.00	150.20	0	Spot (Block24, Row4, Column3)	15715.52	13963.00	9245.14	0.05	0.59	987.00	987.26	987.00	144.56	0.00	0.15	100.00	100.00	0.00	12976.00	14728.52	9712193.00	101.88	3935.80	3481.00
24	4	4	19291.00	26252.00	217.40	0	Spot (Block24, Row4, Column4)	1146.54	1123.00	161.60	0.01	0.14	964.00	970.66	964.00	135.47	0.00	0.14	57.00	28.00	0.00	159.00	182.54	1551270.00	1.30	1025.24	997.00
24	5	4	19579.00	26263.00	231.05	0	Spot (Block24, Row4, Column5)	1141.23	1090.00	364.61	0.02	0.32	902.00	940.42	902.00	136.59	0.02	0.15	60.00	32.00	0.00	188.00	239.23	1748370.00	1.47	969.53	975.00
24	6	4	19902.00	26261.00	190.65	0	Spot (Block24, Row4, Column6)	1687.94	1654.00	302.94	0.01	0.18	908.00	947.47	908.00	127.61	0.02	0.13	100.00	97.00	0.00	746.00	779.94	1735200.00	5.80	1175.66	1166.50
24	7	4	20194.00	26262.00	148.40	0	Spot (Block24, Row4, Column7)	4648.91	3707.00	3063.64	0.10	0.66	975.00	974.23	975.00	122.09	0.00	0.13	100.00	99.00	0.00	2732.00	3673.91	2789347.00	30.10	1777.51	1545.00
24	8	4	20504.00	26272.00	158.55	0	Spot (Block24, Row4, Column8)	2047.40	1943.00	593.82	0.02	0.29	984.00	986.99	984.00	109.62	0.00	0.11	99.00	97.00	0.00	959.00	1063.40	1418847.00	9.67	1247.26	1229.00
24	1	5	18406.00	26558.00	145.45	0	Spot (Block24, Row5, Column1)	5895.06	5278.00	2851.75	0.05	0.48	966.00	971.01	966.00	142.36	0.00	0.15	100.00	100.00	0.00	4312.00	4929.06	3413238.00	34.59	2130.40	1804.00
24	2	5	18697.00	26552.00	171.85	0	Spot (Block24, Row5, Column2)	1544.48	1485.50	311.74	0.02	0.20	989.00	987.50	989.00	134.04	0.00	0.14	98.00	81.00	0.00	496.50	555.48	1263387.00	4.16	1151.82	1146.00
24	3	5	18997.00	26556.00	155.60	0	Spot (Block24, Row5, Column3)	3148.42	2840.00	1174.05	0.04	0.37	988.00	992.45	988.00	138.26	0.00	0.14	100.00	100.00	0.00	1852.00	2160.42	2090550.00	15.59	1560.90	1502.00
24	4	5	19301.00	26558.00	151.60	0	Spot (Block24, Row5, Column4)	3269.43	2959.00	1636.71	0.04	0.50	969.00	969.12	969.00	137.29	0.00	0.14	100.00	98.00	0.00	1990.00	2300.43	2056473.00	16.76	1476.69	1373.00
24	5	5	19603.00	26563.00	146.50	0	Spot (Block24, Row5, Column5)	25249.67	23336.00	14859.87	0.03	0.59	913.00	958.93	913.00	153.05	0.02	0.16	100.00	100.00	0.17	22423.00	24336.67	14771058.00	158.71	5796.22	4510.00
24	6	5	19899.00	26563.00	155.00	0	Spot (Block24, Row5, Column6)	1810.23	1761.00	503.68	0.01	0.28	917.00	954.36	917.00	130.09	0.02	0.14	99.00	93.00	0.00	844.00	893.23	1192939.00	6.58	1187.40	1195.50
24	7	5	20203.00	26567.00	192.35	0	Spot (Block24, Row5, Column7)	3391.56	3173.00	1237.29	0.03	0.36	982.00	991.66	982.00	135.46	0.00	0.14	100.00	99.00	0.00	2191.00	2409.56	3527224.00	17.72	1695.05	1670.50
24	8	5	20505.00	26568.00	147.25	0	Spot (Block24, Row5, Column8)	9459.77	7676.00	6368.15	0.09	0.67	996.00	1021.21	996.00	126.32	0.01	0.12	100.00	100.00	0.00	6680.00	8463.77	5609643.00	66.80	2508.18	2249.00
24	1	6	18396.00	26851.00	196.95	0	Spot (Block24, Row6, Column1)	3447.83	2979.50	1480.58	0.06	0.43	983.00	993.12	983.00	160.32	0.00	0.16	100.00	100.00	0.00	1996.50	2464.83	3765032.00	15.31	1703.75	1691.00
24	2	6	18699.00	26854.00	214.15	0	Spot (Block24, Row6, Column2)	2378.98	2287.50	661.40	0.02	0.28	990.00	1006.19	990.00	152.75	0.01	0.15	100.00	100.00	0.00	1297.50	1388.98	3116462.00	8.99	1418.43	1415.00
24	3	6	18992.00	26856.00	146.90	0	Spot (Block24, Row6, Column3)	9056.02	8289.00	5105.31	0.04	0.56	988.00	995.82	988.00	133.47	0.00	0.13	100.00	100.00	0.00	7301.00	8068.02	5379276.00	60.39	2571.27	2125.00
24	4	6	19307.00	26866.00	161.10	0	Spot (Block24, Row6, Column4)	1449.20	1394.50	272.63	0.02	0.19	978.00	975.11	978.00	125.97	0.00	0.13	92.00	78.00	0.00	416.50	471.20	1037627.00	3.76	1116.90	1112.50
24	5	6	19599.00	26865.00	146.10	0	Spot (Block24, Row6, Column5)	28007.79	24201.00	17484.79	0.06	0.62	922.00	963.31	922.00	145.63	0.02	0.15	100.00	100.00	1.36	23279.00	27085.79	16440573.00	185.71	5755.53	4810.50
24	6	6	19902.00	26863.00	162.80	0	Spot (Block24, Row6, Column6)	1601.44	1455.00	507.93	0.04	0.32	922.00	961.03	922.00	130.85	0.02	0.14	94.00	74.00	0.00	533.00	679.44	1170654.00	4.89	1110.09	1090.50
24	7	6	20199.00	26863.00	148.35	0	Spot (Block24, Row6, Column7)	7745.11	6789.00	4535.04	0.06	0.59	989.00	1007.56	989.00	138.94	0.01	0.14	100.00	100.00	0.00	5800.00	6756.11	4654809.00	48.49	2523.24	2141.50
24	8	6	20505.00	26870.00	149.85	0	Spot (Block24, Row6, Column8)	9655.03	8368.50	6112.35	0.06	0.63	1008.00	1042.05	1008.00	128.26	0.01	0.12	100.00	100.00	0.00	7360.50	8647.03	5870256.00	67.15	2831.01	2327.00
24	1	7	18400.00	27154.00	179.40	0	Spot (Block24, Row7, Column1)	1889.19	1801.00	463.61	0.02	0.25	976.00	981.96	976.00	151.04	0.00	0.15	97.00	92.00	0.00	825.00	913.19	1690821.00	6.01	1278.46	1268.00
24	2	7	18706.00	27132.00	235.40	0	Spot (Block24, Row7, Column2)	1205.11	1178.00	196.58	0.01	0.16	980.00	989.45	980.00	139.44	0.00	0.14	59.00	38.00	0.00	198.00	225.11	1916128.00	1.55	1038.36	1006.00
24	3	7	18988.00	27133.00	259.55	0	Spot (Block24, Row7, Column3)	1064.27	1061.00	131.44	0.00	0.12	984.00	979.27	984.00	125.58	0.00	0.13	30.00	10.00	0.00	77.00	80.27	2084912.00	0.68	973.10	990.00
24	4	7	19287.00	27157.00	198.50	0	Spot (Block24, Row7, Column4)	1118.41	1102.00	142.23	0.01	0.13	979.00	974.38	979.00	120.06	0.00	0.12	51.00	24.00	0.00	123.00	139.41	1254861.00	1.20	1025.78	1006.50
24	5	7	19595.00	27163.00	168.65	0	Spot (Block24, Row7, Column5)	2550.14	2512.00	688.34	0.01	0.27	969.00	974.53	969.00	139.58	0.00	0.14	100.00	99.00	0.00	1543.00	1581.14	2012062.00	11.29	1412.26	1380.50
24	6	7	19895.00	27167.00	192.70	0	Spot (Block24, Row7, Column6)	2711.24	2672.00	823.88	0.01	0.30	985.00	1001.38	985.00	170.88	0.01	0.17	100.00	99.00	0.00	1687.00	1726.24	2852223.00	10.01	1447.35	1429.00
24	7	7	20192.00	27169.00	149.75	0	Spot (Block24, Row7, Column7)	8461.26	7546.00	4392.32	0.05	0.52	1001.00	1027.05	1001.00	140.62	0.01	0.14	100.00	100.00	0.00	6545.00	7460.26	5220595.00	52.87	2808.09	2128.00
24	8	7	20498.00	27165.00	192.65	0	Spot (Block24, Row7, Column8)	2448.48	2422.00	435.15	0.00	0.18	1029.00	1056.89	1029.00	129.55	0.01	0.12	100.00	100.00	0.00	1393.00	1419.48	2568454.00	10.74	1490.00	1432.00
24	1	8	18385.00	27455.00	151.30	0	Spot (Block24, Row8, Column1)	1870.06	1754.00	732.87	0.03	0.39	920.00	959.30	920.00	137.13	0.02	0.14	99.00	90.00	0.00	834.00	950.06	1168788.00	6.64	1198.98	1182.00
24	2	8	18692.00	27458.00	167.30	0	Spot (Block24, Row8, Column2)	1799.38	1714.00	522.13	0.02	0.29	969.00	972.25	969.00	129.27	0.00	0.13	98.00	88.00	0.00	745.00	830.38	1407119.00	6.40	1196.79	1195.00
24	3	8	18986.00	27463.00	150.70	0	Spot (Block24, Row8, Column3)	3949.02	3133.00	2440.68	0.10	0.62	975.00	972.91	975.00	129.02	0.00	0.13	99.00	92.00	0.00	2158.00	2974.02	2464191.00	23.07	1498.54	1437.00
24	4	8	19290.00	27464.00	153.05	0	Spot (Block24, Row8, Column4)	2202.96	2131.00	619.50	0.01	0.28	967.00	964.65	967.00	123.12	0.00	0.13	100.00	98.00	0.00	1164.00	1235.96	1423110.00	10.06	1281.40	1236.00
24	5	8	19586.00	27466.00	187.40	0	Spot (Block24, Row8, Column5)	1090.49	1083.50	153.05	0.00	0.14	976.00	980.18	976.00	150.65	0.00	0.15	31.00	15.00	0.00	107.50	114.49	1079586.00	0.73	995.72	988.00
24	6	8	19896.00	27460.00	180.15	0	Spot (Block24, Row8, Column6)	6060.52	4996.00	3316.78	0.08	0.55	993.00	1022.21	993.00	179.00	0.01	0.18	100.00	100.00	0.00	4003.00	5067.52	5509015.00	28.15	2148.81	2156.00
24	7	8	20193.00	27461.00	150.10	0	Spot (Block24, Row8, Column7)	2956.77	2728.50	1071.14	0.03	0.36	1014.00	1054.80	1014.00	147.48	0.02	0.14	100.00	100.00	0.00	1714.50	1942.77	1821371.00	12.90	1517.06	1474.00
24	8	8	20493.00	27467.00	164.35	0	Spot (Block24, Row8, Column8)	1605.96	1561.50	286.21	0.01	0.18	1095.00	1118.27	1095.00	155.75	0.01	0.14	94.00	70.00	0.00	466.50	510.96	1191624.00	3.13	1247.03	1251.50
25	1	1	4878.00	29766.00	151.50	0	Spot (Block25, Row1, Column1)	40922.73	40363.50	19249.21	0.01	0.47	1280.00	1326.33	1280.00	258.53	0.02	0.19	100.00	100.00	22.29	39083.50	39642.73	25699608.00	153.16	10184.44	8331.50
25	2	1	5169.00	29776.00	147.95	0	Spot (Block25, Row1, Column2)	53124.06	65535.00	15970.11	0.09	0.30	1284.00	1357.08	1284.00	321.84	0.02	0.24	100.00	100.00	51.17	64251.00	51840.06	31662164.00	160.85	12251.82	10596.50
25	3	1	5478.00	29777.00	143.55	0	Spot (Block25, Row1, Column3)	3677.39	3284.50	1238.31	0.05	0.34	1296.00	1349.17	1296.00	266.18	0.02	0.20	100.00	100.00	0.00	1988.50	2381.39	2044626.00	8.75	1928.41	1868.50
25	4	1	5770.00	29780.00	144.65	0	Spot (Block25, Row1, Column4)	50975.63	61678.00	16674.19	0.08	0.33	1312.00	1362.35	1312.00	212.72	0.02	0.16	100.00	100.00	46.41	60366.00	49663.63	29107276.00	233.23	11139.21	9327.50
25	5	1	6074.00	29782.00	140.60	0	Spot (Block25, Row1, Column5)	7871.69	7348.00	3371.11	0.03	0.43	1368.00	1394.27	1368.00	200.80	0.01	0.14	100.00	100.00	0.00	5980.00	6503.69	4195612.00	32.26	3155.56	2791.00
25	6	1	6367.00	29776.00	141.45	0	Spot (Block25, Row1, Column6)	38126.33	37314.00	18135.59	0.01	0.48	1371.00	1403.93	1371.00	220.21	0.01	0.16	100.00	100.00	12.52	35943.00	36755.33	20702656.00	166.76	9910.57	7946.50
25	7	1	6681.00	29778.00	114.05	0	Spot (Block25, Row1, Column7)	40068.33	40157.00	12972.50	0.00	0.32	1396.00	1459.76	1396.00	317.25	0.02	0.22	100.00	100.00	3.54	38761.00	38672.33	13583164.00	121.70	11423.87	9466.50
25	8	1	6966.00	29789.00	148.75	0	Spot (Block25, Row1, Column8)	61577.90	65535.00	8140.26	0.03	0.13	1437.00	1516.58	1437.00	366.66	0.02	0.24	100.00	100.00	72.02	64098.00	60140.90	37193360.00	163.81	16507.76	13591.00
25	1	2	4861.00	30068.00	206.45	0	Spot (Block25, Row2, Column1)	1394.73	1390.00	101.18	0.00	0.07	1234.00	1259.69	1234.00	145.78	0.01	0.12	56.00	8.00	0.00	156.00	160.73	1689018.00	0.93	1326.08	1312.00
25	2	2	5168.00	30081.00	122.95	0	Spot (Block25, Row2, Column2)	4389.70	4349.50	1082.08	0.00	0.25	1233.00	1284.70	1233.00	252.03	0.02	0.20	100.00	100.00	0.00	3116.50	3156.70	1747100.00	12.32	2103.84	2065.00
25	3	2	5480.00	30071.00	174.85	0	Spot (Block25, Row2, Column3)	1480.11	1479.00	112.80	0.00	0.08	1265.00	1283.43	1265.00	131.02	0.01	0.10	72.00	33.00	0.00	214.00	215.11	1265498.00	1.50	1339.88	1319.00
25	4	2	5777.00	30079.00	178.90	0	Spot (Block25, Row2, Column4)	2725.14	2600.50	712.40	0.02	0.26	1288.00	1333.98	1288.00	210.47	0.02	0.16	100.00	97.00	0.00	1312.50	1437.14	2447173.00	6.61	1732.13	1712.50
25	5	2	6075.00	30080.00	162.75	0	Spot (Block25, Row2, Column5)	4029.04	4027.00	1068.88	0.00	0.27	1347.00	1368.83	1347.00	164.87	0.01	0.12	100.00	100.00	0.00	2680.00	2682.04	2969406.00	16.14	2019.06	1948.00
25	6	2	6369.00	30078.00	147.05	0	Spot (Block25, Row2, Column6)	2858.67	2687.50	839.76	0.03	0.29	1386.00	1426.19	1386.00	280.90	0.01	0.20	97.00	86.00	0.00	1301.50	1472.67	1680895.00	5.10	1812.67	1751.00
25	7	2	6680.00	30082.00	147.50	0	Spot (Block25, Row2, Column7)	2851.60	2716.00	713.66	0.02	0.25	1381.00	1394.86	1381.00	161.13	0.00	0.12	100.00	100.00	0.00	1335.00	1470.60	1685294.00	9.04	1846.84	1793.00
25	8	2	6982.00	30076.00	206.30	0	Spot (Block25, Row2, Column8)	1614.33	1599.00	169.69	0.00	0.11	1404.00	1453.98	1404.00	292.06	0.02	0.20	37.00	0.00	0.00	195.00	210.33	1951725.00	0.55	1475.34	1475.00
25	1	3	4873.00	30373.00	137.80	0	Spot (Block25, Row3, Column1)	8615.98	8501.50	3678.24	0.01	0.43	1216.00	1241.98	1216.00	129.58	0.01	0.10	100.00	100.00	0.00	7285.50	7399.98	4445845.00	56.91	3048.64	2796.00
25	2	3	5177.00	30368.00	187.40	0	Spot (Block25, Row3, Column2)	1418.10	1399.00	112.75	0.01	0.08	1219.00	1261.66	1219.00	166.00	0.01	0.13	60.00	14.00	0.00	180.00	199.10	1403918.00	0.94	1313.13	1298.00
25	3	3	5461.00	30366.00	146.25	0	Spot (Block25, Row3, Column3)	2313.71	1807.00	2380.18	0.11	1.03	1252.00	1289.49	1252.00	236.21	0.01	0.18	94.00	57.00	0.00	555.00	1061.71	1348893.00	4.34	1570.48	1495.00
25	4	3	5775.00	30375.00	143.30	0	Spot (Block25, Row3, Column4)	54457.97	65535.00	15343.69	0.08	0.28	1289.00	1325.55	1289.00	210.93	0.01	0.16	100.00	100.00	58.14	64246.00	53168.97	30442216.00	251.89	13419.38	9143.00
25	5	3	6071.00	30379.00	171.15	0	Spot (Block25, Row3, Column5)	1708.81	1646.00	248.46	0.02	0.15	1331.00	1389.84	1331.00	307.96	0.02	0.22	50.00	17.00	0.00	315.00	377.81	1392684.00	1.04	1466.38	1450.50
25	6	3	6372.00	30378.00	225.55	0	Spot (Block25, Row3, Column6)	19517.01	12789.00	12906.17	0.18	0.66	1391.00	1472.09	1391.00	430.50	0.02	0.29	100.00	100.00	0.21	11398.00	18126.01	28455772.00	41.92	6603.68	6550.50
25	7	3	6680.00	30388.00	138.35	0	Spot (Block25, Row3, Column7)	5566.75	5336.50	2219.11	0.02	0.40	1377.00	1419.45	1377.00	321.98	0.01	0.23	100.00	99.00	0.00	3959.50	4189.75	2883577.00	12.88	2418.97	2212.00
25	8	3	6975.00	30396.00	157.80	0	Spot (Block25, Row3, Column8)	3062.46	2863.00	885.32	0.03	0.29	1387.00	1394.12	1387.00	146.08	0.00	0.10	99.00	98.00	0.00	1476.00	1675.46	2103912.00	11.42	1831.39	1783.00
25	1	4	4868.00	30672.00	139.40	0	Spot (Block25, Row4, Column1)	54988.74	65535.00	15134.43	0.08	0.28	1226.00	1293.98	1226.00	262.22	0.02	0.20	100.00	100.00	57.71	64309.00	53762.74	28869272.00	204.77	15227.95	10393.00
25	2	4	5171.00	30674.00	185.20	0	Spot (Block25, Row4, Column2)	6296.11	5561.50	3188.65	0.05	0.51	1253.00	1337.39	1253.00	316.41	0.03	0.24	100.00	100.00	0.00	4308.50	5043.11	6082047.00	15.67	2544.86	2552.50
25	3	4	5472.00	30673.00	148.70	0	Spot (Block25, Row4, Column3)	65227.96	65535.00	2258.61	0.00	0.03	1290.00	1409.49	1290.00	423.93	0.04	0.30	100.00	100.00	96.72	64245.00	63937.96	39724180.00	150.54	20335.36	13732.00
25	4	4	5754.00	30675.00	193.45	0	Spot (Block25, Row4, Column4)	1718.09	1686.00	215.76	0.01	0.13	1308.00	1366.91	1308.00	261.74	0.02	0.19	72.00	27.00	0.00	378.00	410.09	1821172.00	1.34	1456.15	1424.00
25	5	4	6066.00	30688.00	146.20	0	Spot (Block25, Row4, Column5)	1800.00	1692.00	455.12	0.03	0.25	1324.00	1365.12	1324.00	199.87	0.01	0.15	81.00	40.00	0.00	368.00	476.00	1049401.00	2.18	1526.11	1501.00
25	6	4	6375.00	30682.00	166.20	0	Spot (Block25, Row4, Column6)	6608.55	6428.00	2253.06	0.01	0.34	1382.00	1419.08	1382.00	295.71	0.01	0.21	100.00	100.00	0.00	5046.00	5226.55	5062150.00	17.55	2827.32	2580.00
25	7	4	6667.00	30683.00	140.35	0	Spot (Block25, Row4, Column7)	6028.56	5745.00	2403.52	0.02	0.40	1394.00	1432.60	1394.00	217.20	0.01	0.15	100.00	100.00	0.00	4351.00	4634.56	3225282.00	21.16	2536.32	2370.00
25	8	4	6972.00	30695.00	165.10	0	Spot (Block25, Row4, Column8)	2188.52	2107.00	457.75	0.02	0.21	1402.00	1422.78	1402.00	156.51	0.01	0.11	97.00	84.00	0.00	705.00	786.52	1654521.00	4.89	1590.56	1577.50
25	1	5	4873.00	30972.00	142.75	0	Spot (Block25, Row5, Column1)	61143.68	65535.00	8517.01	0.03	0.14	1232.00	1315.49	1232.00	334.30	0.03	0.25	100.00	100.00	73.60	64303.00	59911.68	33812716.00	178.97	17602.20	14655.00
25	2	5	5167.00	30973.00	151.05	0	Spot (Block25, Row5, Column2)	3059.94	3088.00	669.05	0.00	0.22	1270.00	1371.73	1270.00	376.92	0.03	0.27	100.00	96.00	0.00	1818.00	1789.94	1912461.00	4.48	1771.59	1733.00
25	3	5	5471.00	30975.00	148.50	0	Spot (Block25, Row5, Column3)	31846.93	28316.00	17297.04	0.05	0.54	1307.00	1465.39	1307.00	472.91	0.05	0.32	100.00	100.00	3.49	27009.00	30539.93	19171872.00	64.24	6416.54	5689.00
25	4	5	5770.00	30975.00	138.30	0	Spot (Block25, Row5, Column4)	25172.38	23746.00	12845.22	0.03	0.51	1336.00	1433.13	1336.00	338.20	0.03	0.24	100.00	100.00	0.00	22410.00	23836.38	12888259.00	70.19	6857.79	5406.50
25	5	5	6070.00	30981.00	146.80	0	Spot (Block25, Row5, Column5)	64927.44	65535.00	2781.88	0.00	0.04	1369.00	1426.36	1369.00	301.04	0.02	0.21	100.00	100.00	92.36	64166.00	63558.44	38242588.00	210.94	20224.55	14461.00
25	6	5	6370.00	30981.00	146.55	0	Spot (Block25, Row5, Column6)	3053.31	2865.00	930.35	0.03	0.30	1387.00	1429.39	1387.00	240.36	0.01	0.17	100.00	92.00	0.00	1478.00	1666.31	1783134.00	6.76	1800.95	1771.00
25	7	5	6676.00	30982.00	167.45	0	Spot (Block25, Row5, Column7)	6832.91	6373.00	2802.50	0.03	0.41	1398.00	1454.08	1398.00	248.58	0.02	0.17	100.00	100.00	0.00	4975.00	5434.91	5350172.00	21.64	2659.39	2584.50
25	8	5	6974.00	30988.00	139.10	0	Spot (Block25, Row5, Column8)	10999.48	10235.00	5161.31	0.03	0.47	1412.00	1458.61	1412.00	214.01	0.01	0.15	100.00	100.00	0.00	8823.00	9587.48	5730730.00	44.58	3804.71	3286.00
25	1	6	4867.00	31273.00	227.15	0	Spot (Block25, Row6, Column1)	15193.06	9371.50	10622.36	0.21	0.70	1255.00	1378.57	1255.00	400.76	0.04	0.29	100.00	100.00	0.00	8116.50	13938.06	22546506.00	34.47	5376.43	5367.00
25	2	6	5167.00	31275.00	214.85	0	Spot (Block25, Row6, Column2)	2998.45	2669.00	948.99	0.05	0.32	1279.00	1332.17	1279.00	275.88	0.02	0.21	100.00	97.00	0.00	1390.00	1719.45	3945964.00	6.04	1828.39	1835.00
25	3	6	5463.00	31276.00	142.00	0	Spot (Block25, Row6, Column3)	52107.04	65535.00	17369.00	0.10	0.33	1311.00	1405.72	1311.00	358.60	0.03	0.26	100.00	100.00	54.21	64224.00	50796.04	28450620.00	141.39	13767.30	10445.00
25	4	6	5767.00	31283.00	169.05	0	Spot (Block25, Row6, Column4)	1951.75	1912.50	283.07	0.01	0.15	1329.00	1375.90	1329.00	206.39	0.02	0.15	94.00	76.00	0.00	583.50	622.75	1561400.00	2.79	1524.72	1508.00
25	5	6	6069.00	31283.00	143.00	0	Spot (Block25, Row6, Column5)	58060.42	65535.00	12774.70	0.05	0.22	1355.00	1405.71	1355.00	275.60	0.02	0.20	100.00	100.00	68.58	64180.00	56705.42	32339892.00	205.57	14875.94	11239.00
25	6	6	6371.00	31284.00	162.65	0	Spot (Block25, Row6, Column6)	2623.30	2482.00	763.86	0.02	0.29	1382.00	1405.78	1382.00	195.57	0.01	0.14	98.00	95.00	0.00	1100.00	1241.30	1922876.00	6.23	1668.51	1640.00
25	7	6	6671.00	31282.00	142.20	0	Spot (Block25, Row6, Column7)	6816.49	6459.00	2690.64	0.02	0.39	1388.00	1420.11	1388.00	212.38	0.01	0.15	100.00	100.00	0.00	5071.00	5428.49	3728621.00	25.41	2751.17	2472.00
25	8	6	6971.00	31291.00	141.45	0	Spot (Block25, Row6, Column8)	9193.33	8535.00	4106.23	0.03	0.45	1410.00	1440.75	1410.00	170.99	0.01	0.12	100.00	100.00	0.00	7125.00	7783.33	4982783.00	45.34	3405.94	3197.00
25	1	7	4866.00	31574.00	161.70	0	Spot (Block25, Row7, Column1)	10288.66	8974.00	4982.91	0.06	0.48	1277.00	1380.84	1277.00	361.29	0.03	0.26	100.00	100.00	0.00	7697.00	9011.66	7448991.00	24.66	3003.97	3033.00
25	2	7	5171.00	31575.00	153.35	0	Spot (Block25, Row7, Column2)	2494.04	2494.50	651.38	0.00	0.26	1264.00	1311.80	1264.00	240.90	0.02	0.18	99.00	85.00	0.00	1230.50	1230.04	1606163.00	4.91	1544.47	1518.00
25	3	7	5462.00	31582.00	217.30	0	Spot (Block25, Row7, Column3)	1543.20	1495.00	163.37	0.01	0.11	1289.00	1307.14	1289.00	164.16	0.01	0.13	65.00	27.00	0.00	206.00	254.20	2086403.00	1.44	1400.44	1393.00
25	4	7	5775.00	31580.00	154.95	0	Spot (Block25, Row7, Column4)	2332.90	2256.00	552.59	0.01	0.24	1312.00	1338.07	1312.00	136.17	0.01	0.10	100.00	98.00	0.00	944.00	1020.90	1546714.00	7.31	1607.45	1593.50
25	5	7	6066.00	31581.00	180.35	0	Spot (Block25, Row7, Column5)	2733.25	2582.00	700.68	0.02	0.26	1363.00	1390.15	1363.00	204.07	0.01	0.15	100.00	96.00	0.00	1219.00	1370.25	2489989.00	6.58	1819.09	1810.00
25	6	7	6364.00	31583.00	190.80	0	Spot (Block25, Row7, Column6)	3723.33	3565.50	1144.77	0.02	0.31	1391.00	1480.44	1391.00	452.55	0.03	0.31	100.00	93.00	0.00	2174.50	2332.33	3820134.00	4.96	2130.71	2135.50
25	7	7	6656.00	31587.00	141.95	0	Spot (Block25, Row7, Column7)	25144.88	24963.00	12144.22	0.00	0.48	1387.00	1427.52	1387.00	261.45	0.01	0.18	100.00	100.00	0.00	23576.00	23757.88	13729105.00	90.72	6957.68	4646.50
25	8	7	6969.00	31589.00	175.75	0	Spot (Block25, Row7, Column8)	9887.87	9926.00	2639.97	0.00	0.27	1417.00	1450.47	1417.00	177.15	0.01	0.12	100.00	100.00	0.00	8509.00	8470.87	8562897.00	47.63	3842.44	3368.00
25	1	8	4858.00	31880.00	145.05	0	Spot (Block25, Row8, Column1)	2514.75	2417.50	677.07	0.02	0.27	1274.00	1303.69	1274.00	232.08	0.01	0.18	99.00	94.00	0.00	1143.50	1240.75	1438438.00	5.22	1585.57	1531.50
25	2	8	5163.00	31879.00	152.70	0	Spot (Block25, Row8, Column2)	2157.35	2066.00	478.79	0.02	0.22	1277.00	1283.88	1277.00	135.05	0.00	0.11	98.00	92.00	0.00	789.00	880.35	1387174.00	6.47	1493.20	1505.00
25	3	8	5460.00	31880.00	139.20	0	Spot (Block25, Row8, Column3)	5764.12	5331.00	2372.08	0.03	0.41	1285.00	1296.50	1285.00	131.81	0.00	0.10	100.00	100.00	0.00	4046.00	4479.12	3014636.00	33.89	2378.83	2118.00
25	4	8	5762.00	31880.00	140.80	0	Spot (Block25, Row8, Column4)	5050.67	5072.00	1462.45	0.00	0.29	1300.00	1317.88	1300.00	132.71	0.01	0.10	100.00	100.00	0.00	3772.00	3750.67	2702106.00	28.13	2394.22	2194.00
25	5	8	6056.00	31887.00	201.50	0	Spot (Block25, Row8, Column5)	1615.22	1577.00	210.06	0.01	0.13	1330.00	1417.21	1330.00	445.79	0.03	0.31	22.00	0.00	0.00	247.00	285.22	1857500.00	0.44	1452.55	1439.50
25	6	8	6368.00	31883.00	212.85	0	Spot (Block25, Row8, Column6)	25578.70	15553.00	19808.21	0.22	0.77	1401.00	1550.49	1401.00	604.81	0.04	0.39	100.00	100.00	10.15	14152.00	24177.70	33022224.00	39.73	7415.91	7351.00
25	7	8	6666.00	31882.00	139.20	0	Spot (Block25, Row8, Column7)	12495.11	11798.00	6454.42	0.02	0.52	1397.00	1468.43	1397.00	409.75	0.02	0.28	100.00	100.00	0.00	10401.00	11098.11	6622406.00	26.91	3960.24	3545.50
25	8	8	6950.00	31888.00	138.40	0	Spot (Block25, Row8, Column8)	8973.59	7908.50	6339.92	0.05	0.71	1466.00	1480.92	1466.00	196.01	0.00	0.13	100.00	100.00	0.39	6442.50	7507.59	4648322.00	38.23	3254.25	2523.00
26	1	1	9378.00	29795.00	151.15	0	Spot (Block26, Row1, Column1)	38590.98	36320.00	19000.84	0.03	0.49	1816.00	1857.84	1816.00	281.22	0.01	0.15	100.00	100.00	17.07	34504.00	36774.98	24196652.00	130.62	9920.95	6569.00
26	2	1	9669.00	29806.00	149.20	0	Spot (Block26, Row1, Column2)	5056.00	4752.00	1777.38	0.03	0.35	1746.00	1786.27	1746.00	272.94	0.01	0.15	100.00	100.00	0.00	3006.00	3310.00	3053825.00	11.98	2610.07	2503.00
26	3	1	9976.00	29803.00	145.90	0	Spot (Block26, Row1, Column3)	8272.48	7137.00	4890.10	0.06	0.59	1673.00	1708.50	1673.00	239.24	0.01	0.14	100.00	99.00	0.00	5464.00	6599.48	4798041.00	27.44	2952.13	2610.00
26	4	1	10270.00	29810.00	150.45	0	Spot (Block26, Row1, Column4)	4248.00	4047.50	1294.77	0.02	0.30	1686.00	1733.17	1686.00	258.10	0.01	0.15	100.00	100.00	0.00	2361.50	2562.00	2625262.00	9.74	2304.33	2284.00
26	5	1	10576.00	29809.00	145.10	0	Spot (Block26, Row1, Column5)	24742.96	20359.00	17726.65	0.08	0.72	1754.00	1796.13	1754.00	275.71	0.01	0.15	100.00	100.00	1.57	18605.00	22988.96	14177716.00	83.23	5670.71	5025.50
26	6	1	10869.00	29806.00	143.40	0	Spot (Block26, Row1, Column6)	17065.64	15576.00	9197.82	0.04	0.54	1793.00	1841.05	1793.00	293.60	0.01	0.16	100.00	100.00	0.00	13783.00	15272.64	9573823.00	51.85	4771.44	3964.00
26	7	1	11184.00	29798.00	116.25	0	Spot (Block26, Row1, Column7)	37381.76	35694.00	15655.51	0.02	0.42	1876.00	1929.26	1876.00	411.59	0.01	0.21	100.00	100.00	6.46	33818.00	35505.76	13307906.00	86.14	10864.67	8440.00
26	8	1	11465.00	29816.00	149.05	0	Spot (Block26, Row1, Column8)	60779.01	65535.00	8484.25	0.03	0.14	1996.00	2088.79	1996.00	471.86	0.02	0.23	100.00	100.00	68.76	63539.00	58783.01	36771608.00	124.38	17507.50	14995.50
26	1	2	9368.00	30102.00	106.45	0	Spot (Block26, Row2, Column1)	2013.80	1993.00	216.53	0.00	0.11	1766.00	1796.86	1766.00	275.13	0.01	0.15	38.00	10.00	0.00	227.00	247.80	592056.00	0.79	1881.68	1808.00
26	2	2	9669.00	30105.00	125.60	0	Spot (Block26, Row2, Column2)	11588.14	10897.00	4115.61	0.03	0.36	1694.00	1728.18	1694.00	254.51	0.01	0.15	100.00	100.00	0.00	9203.00	9894.14	4878605.00	38.74	3937.48	3877.00
26	3	2	9965.00	30102.00	194.05	0	Spot (Block26, Row2, Column3)	1995.94	1959.50	254.86	0.01	0.13	1632.00	1686.14	1632.00	248.62	0.01	0.15	61.00	25.00	0.00	327.50	363.94	2119685.00	1.25	1811.53	1784.00
26	4	2	10275.00	30109.00	170.15	0	Spot (Block26, Row2, Column4)	6157.29	5669.50	2178.55	0.04	0.35	1648.00	1694.63	1648.00	262.85	0.01	0.16	100.00	100.00	0.00	4021.50	4509.29	4938147.00	16.98	2798.01	2718.50
26	5	2	10579.00	30109.00	182.10	0	Spot (Block26, Row2, Column5)	2283.04	2285.00	323.37	0.00	0.14	1694.00	1728.80	1694.00	257.04	0.01	0.15	80.00	59.00	0.00	591.00	589.04	2134641.00	2.16	1924.61	1906.50
26	6	2	10869.00	30108.00	152.50	0	Spot (Block26, Row2, Column6)	5182.71	4717.00	2155.71	0.04	0.42	1772.00	1810.67	1772.00	298.65	0.01	0.16	100.00	100.00	0.00	2945.00	3410.71	3322117.00	11.29	2390.86	2427.50
26	7	2	11174.00	30111.00	150.75	0	Spot (Block26, Row2, Column7)	4921.49	4199.00	2136.93	0.07	0.43	1780.00	1818.55	1780.00	264.30	0.01	0.15	100.00	97.00	0.00	2419.00	3141.49	3056243.00	11.74	2502.92	2495.50
26	8	2	11489.00	30096.00	190.80	0	Spot (Block26, Row2, Column8)	2194.70	2178.50	246.43	0.00	0.11	1935.00	2011.68	1935.00	403.46	0.02	0.20	25.00	1.00	0.00	243.50	259.70	2247377.00	0.45	2087.21	2079.00
26	1	3	9374.00	30403.00	144.95	0	Spot (Block26, Row3, Column1)	22340.78	19981.00	14440.72	0.05	0.65	1707.00	1750.90	1707.00	246.93	0.01	0.14	100.00	100.00	0.00	18274.00	20633.78	12801269.00	83.38	5496.83	4126.00
26	2	3	9668.00	30403.00	195.20	0	Spot (Block26, Row3, Column2)	2073.37	2049.50	298.68	0.01	0.14	1675.00	1694.05	1675.00	239.94	0.00	0.14	64.00	38.00	0.00	374.50	398.37	2239241.00	1.58	1788.40	1752.00
26	3	3	9964.00	30402.00	144.55	0	Spot (Block26, Row3, Column3)	4180.21	3887.00	1273.11	0.03	0.30	1618.00	1671.64	1618.00	241.04	0.01	0.14	100.00	100.00	0.00	2269.00	2562.21	2378539.00	10.41	2341.42	2258.50
26	4	3	10271.00	30406.00	143.75	0	Spot (Block26, Row3, Column4)	13606.59	12606.00	7468.63	0.03	0.55	1666.00	1687.57	1666.00	247.72	0.01	0.15	100.00	100.00	0.00	10940.00	11940.59	7633298.00	48.11	4040.99	3540.50
26	5	3	10571.00	30407.00	158.15	0	Spot (Block26, Row3, Column5)	2861.34	2607.00	754.30	0.04	0.26	1682.00	1709.76	1682.00	278.57	0.01	0.16	95.00	78.00	0.00	925.00	1179.34	1982907.00	4.13	2014.12	2056.00
26	6	3	10873.00	30408.00	205.45	0	Spot (Block26, Row3, Column6)	11873.84	9501.00	6329.60	0.10	0.53	1771.00	1835.89	1771.00	352.92	0.02	0.19	100.00	100.00	0.00	7730.00	10102.84	14248604.00	28.44	4725.31	4791.00
26	7	3	11177.00	30418.00	142.40	0	Spot (Block26, Row3, Column7)	14892.07	12632.00	9353.49	0.07	0.63	1809.00	1860.38	1809.00	301.76	0.01	0.16	100.00	100.00	0.00	10823.00	13083.07	8160856.00	43.19	4457.20	3706.00
26	8	3	11474.00	30423.00	163.55	0	Spot (Block26, Row3, Column8)	3235.37	3169.50	631.57	0.01	0.20	1929.00	1968.16	1929.00	302.47	0.01	0.15	98.00	87.00	0.00	1240.50	1306.37	2400646.00	4.19	2377.89	2359.50
26	1	4	9368.00	30699.00	142.70	0	Spot (Block26, Row4, Column1)	13252.08	12605.50	7139.93	0.02	0.54	1750.50	1780.66	1750.50	246.81	0.01	0.14	100.00	100.00	0.00	10855.00	11501.58	7315149.00	46.48	4447.62	3672.00
26	2	4	9666.00	30705.00	207.00	0	Spot (Block26, Row4, Column2)	2220.31	2139.00	302.29	0.02	0.14	1685.00	1723.97	1685.00	258.88	0.01	0.15	83.00	43.00	0.00	454.00	535.31	2710995.00	1.92	1961.81	1930.50
26	3	4	9974.00	30711.00	143.90	0	Spot (Block26, Row4, Column3)	41577.06	40513.00	19979.94	0.01	0.48	1667.00	1697.77	1667.00	265.36	0.01	0.16	100.00	100.00	26.46	38846.00	39910.06	23574296.00	150.28	9891.95	8551.00
26	4	4	10257.00	30704.00	189.65	0	Spot (Block26, Row4, Column4)	2178.42	2124.50	318.55	0.01	0.15	1674.00	1698.19	1674.00	242.91	0.01	0.14	76.00	46.00	0.00	450.50	504.42	2204561.00	1.98	1865.94	1803.00
26	5	4	10551.00	30702.00	179.25	0	Spot (Block26, Row4, Column5)	2237.41	2164.00	482.35	0.01	0.22	1680.00	1699.81	1680.00	237.92	0.01	0.14	77.00	50.00	0.00	484.00	557.41	2011435.00	2.26	1907.91	1872.00
26	6	4	10870.00	30714.00	190.95	0	Spot (Block26, Row4, Column6)	2913.82	2812.00	500.14	0.02	0.17	1721.00	1779.58	1721.00	294.82	0.01	0.17	98.00	90.00	0.00	1091.00	1192.82	2986670.00	3.85	2093.43	2075.50
26	7	4	11165.00	30712.00	144.60	0	Spot (Block26, Row4, Column7)	13067.51	10068.00	9335.35	0.11	0.71	1807.00	1849.38	1807.00	271.03	0.01	0.15	100.00	99.00	0.00	8261.00	11260.51	7422348.00	41.39	3856.16	3395.50
26	8	4	11475.00	30718.00	152.25	0	Spot (Block26, Row4, Column8)	4965.31	4792.00	1660.28	0.02	0.33	2009.00	2041.73	2009.00	339.17	0.01	0.17	99.00	93.00	0.00	2783.00	2956.31	3143040.00	8.62	2729.72	2657.00
26	1	5	9376.00	31010.00	144.65	0	Spot (Block26, Row5, Column1)	10033.19	8451.00	5278.80	0.07	0.53	1785.00	1834.19	1785.00	313.02	0.01	0.17	100.00	100.00	0.00	6666.00	8248.19	5749016.00	26.19	3234.46	3014.00
26	2	5	9668.00	31005.00	166.10	0	Spot (Block26, Row5, Column2)	3121.85	3035.00	640.75	0.01	0.21	1698.00	1752.47	1698.00	244.25	0.01	0.14	98.00	96.00	0.00	1337.00	1423.85	2391338.00	5.61	2187.66	2250.00
26	3	5	9963.00	31001.00	199.60	0	Spot (Block26, Row5, Column3)	2435.54	2349.50	408.05	0.02	0.17	1690.00	1724.86	1690.00	259.75	0.01	0.15	92.00	65.00	0.00	659.50	745.54	2757029.00	2.74	1999.67	1990.00
26	4	5	10272.00	31013.00	145.95	0	Spot (Block26, Row5, Column4)	10302.32	8283.00	6511.57	0.09	0.63	1694.00	1726.60	1694.00	259.25	0.01	0.15	100.00	100.00	0.00	6589.00	8608.32	5975345.00	33.08	3319.33	2943.00
26	5	5	10573.00	31006.00	143.35	0	Spot (Block26, Row5, Column5)	50976.57	64811.00	17990.83	0.10	0.35	1746.00	1800.49	1746.00	321.10	0.01	0.18	100.00	100.00	49.10	63065.00	49230.57	28241192.00	153.15	14748.19	11763.50
26	6	5	10869.00	31009.00	146.80	0	Spot (Block26, Row5, Column6)	5704.17	5310.50	2161.00	0.03	0.38	1796.00	1826.39	1796.00	281.56	0.01	0.15	100.00	100.00	0.00	3514.50	3908.17	3354049.00	13.77	2795.73	2708.00
26	7	5	11172.00	31011.00	175.70	0	Spot (Block26, Row5, Column7)	4325.18	4169.00	1125.40	0.02	0.26	1887.00	1923.80	1887.00	315.04	0.01	0.16	100.00	98.00	0.00	2282.00	2438.18	3736954.00	7.62	2637.78	2617.50
26	8	5	11474.00	31017.00	145.00	0	Spot (Block26, Row5, Column8)	32609.25	28350.50	22222.89	0.06	0.68	2048.00	2103.33	2048.00	364.01	0.01	0.17	100.00	100.00	15.38	26302.50	30561.25	18652520.00	83.80	6967.78	5666.00
26	1	6	9368.00	31301.00	203.00	0	Spot (Block26, Row6, Column1)	11497.11	9135.00	6535.02	0.10	0.57	1855.00	1921.19	1855.00	381.27	0.02	0.20	100.00	100.00	0.00	7280.00	9642.11	13463120.00	25.12	4621.80	4553.00
26	2	6	9667.00	31306.00	206.15	0	Spot (Block26, Row6, Column2)	3068.36	2976.00	617.89	0.01	0.20	1732.00	1806.54	1732.00	331.88	0.02	0.18	98.00	88.00	0.00	1244.00	1336.36	3703515.00	3.80	2254.81	2246.00
26	3	6	9963.00	31307.00	143.80	0	Spot (Block26, Row6, Column3)	28286.70	26237.00	16247.94	0.03	0.57	1697.00	1751.15	1697.00	255.16	0.01	0.15	100.00	100.00	0.54	24540.00	26589.70	15727406.00	104.00	7690.41	6270.00
26	4	6	10264.00	31312.00	180.85	0	Spot (Block26, Row6, Column4)	2812.59	2613.50	715.79	0.03	0.25	1701.00	1762.65	1701.00	292.05	0.02	0.17	94.00	76.00	0.00	912.50	1111.59	2581958.00	3.60	2028.00	2013.00
26	5	6	10568.00	31309.00	143.75	0	Spot (Block26, Row6, Column5)	56902.24	65535.00	13623.19	0.06	0.24	1815.00	1882.00	1815.00	386.85	0.02	0.21	100.00	100.00	63.36	63720.00	55087.24	32149996.00	142.23	13562.95	10190.00
26	6	6	10868.00	31312.00	166.95	0	Spot (Block26, Row6, Column6)	3693.80	3259.00	1290.37	0.05	0.35	1869.50	1922.95	1869.50	348.53	0.01	0.18	95.00	82.00	0.00	1389.50	1824.30	2866386.00	5.08	2299.36	2242.00
26	7	6	11168.00	31312.00	146.15	0	Spot (Block26, Row6, Column7)	24979.82	22897.00	15794.65	0.04	0.63	1955.00	2012.24	1955.00	377.61	0.01	0.19	100.00	100.00	0.69	20942.00	23024.82	14563235.00	60.82	6157.64	4738.50
26	8	6	11476.00	31318.00	146.30	0	Spot (Block26, Row6, Column8)	34090.28	30243.00	21343.71	0.05	0.63	2163.00	2198.08	2163.00	412.08	0.01	0.19	100.00	100.00	14.24	28080.00	31927.28	19874680.00	77.39	7836.61	6336.00
26	1	7	9359.00	31603.00	202.90	0	Spot (Block26, Row7, Column1)	2271.64	2231.00	306.69	0.01	0.14	1847.00	1892.70	1847.00	317.82	0.01	0.17	57.00	27.00	0.00	384.00	424.64	2660094.00	1.19	2087.44	2096.00
26	2	7	9664.00	31601.00	185.75	0	Spot (Block26, Row7, Column2)	2418.61	2351.00	409.68	0.01	0.17	1776.50	1798.56	1776.50	254.26	0.01	0.14	84.00	59.00	0.00	574.50	642.11	2346049.00	2.44	2049.41	2018.00
26	3	7	9951.00	31615.00	210.95	0	Spot (Block26, Row7, Column3)	2095.56	2061.00	279.59	0.01	0.13	1740.00	1789.49	1740.00	274.57	0.01	0.15	54.00	27.00	0.00	321.00	355.56	2657174.00	1.11	1875.08	1848.50
26	4	7	10258.00	31601.00	191.30	0	Spot (Block26, Row7, Column4)	2239.14	2158.00	387.82	0.02	0.17	1765.00	1803.23	1765.00	282.47	0.01	0.16	65.00	31.00	0.00	393.00	474.14	2306313.00	1.54	1975.12	1960.50
26	5	7	10569.00	31607.00	166.55	0	Spot (Block26, Row7, Column5)	6371.37	6078.00	2335.23	0.02	0.37	1835.00	1890.73	1835.00	338.98	0.01	0.18	100.00	100.00	0.00	4243.00	4536.37	4899584.00	13.22	2990.24	2893.00
26	6	7	10862.00	31616.00	200.65	0	Spot (Block26, Row7, Column6)	3307.18	3198.50	687.39	0.01	0.21	1921.00	1992.74	1921.00	438.94	0.02	0.22	95.00	71.00	0.00	1277.50	1386.18	3776800.00	2.99	2422.89	2364.00
26	7	7	11161.00	31616.00	146.10	0	Spot (Block26, Row7, Column7)	24885.93	23054.00	13199.79	0.03	0.53	1968.00	1996.19	1968.00	342.08	0.01	0.17	100.00	100.00	0.17	21086.00	22917.93	14458723.00	66.91	6739.56	4952.00
26	8	7	11471.00	31615.00	182.65	0	Spot (Block26, Row7, Column8)	4911.21	4820.00	974.34	0.01	0.20	2074.00	2116.87	2074.00	349.55	0.01	0.17	100.00	100.00	0.00	2746.00	2837.21	4601799.00	7.99	3023.67	2894.00
26	1	8	9358.00	31911.00	146.40	0	Spot (Block26, Row8, Column1)	3081.01	2893.00	647.95	0.03	0.21	1899.00	1929.44	1899.00	261.57	0.01	0.14	99.00	93.00	0.00	994.00	1182.01	1799311.00	4.40	2265.93	2262.00
26	2	8	9662.00	31903.00	152.05	0	Spot (Block26, Row8, Column2)	3833.74	3552.50	1268.06	0.03	0.33	1871.50	1898.25	1871.50	274.61	0.01	0.14	99.00	89.00	0.00	1681.00	1962.24	2415255.00	7.05	2356.51	2368.00
26	3	8	9956.00	31906.00	142.90	0	Spot (Block26, Row8, Column3)	12749.81	10797.50	8559.29	0.07	0.67	1864.00	1910.73	1864.00	295.43	0.01	0.15	100.00	99.00	0.00	8933.50	10885.81	7063393.00	36.69	3825.37	3135.00
26	4	8	10264.00	31906.00	147.40	0	Spot (Block26, Row8, Column4)	4224.71	4163.00	961.24	0.01	0.23	1868.00	1905.27	1868.00	295.71	0.01	0.16	99.00	99.00	0.00	2295.00	2356.71	2501027.00	7.84	2556.37	2579.50
26	5	8	10554.00	31920.00	178.05	0	Spot (Block26, Row8, Column5)	2363.38	2294.50	349.83	0.01	0.15	1923.00	1983.97	1923.00	406.33	0.01	0.20	46.00	17.00	0.00	371.50	440.38	2084505.00	0.93	2088.02	2117.00
26	6	8	10870.00	31911.00	189.25	0	Spot (Block26, Row8, Column6)	17148.86	13562.00	10590.76	0.10	0.62	2036.00	2124.94	2036.00	530.71	0.02	0.25	100.00	100.00	0.00	11526.00	15112.86	17251752.00	28.31	5664.95	5607.00
26	7	8	11165.00	31909.00	141.25	0	Spot (Block26, Row8, Column7)	8289.12	7700.00	3649.91	0.03	0.44	2030.00	2100.66	2030.00	434.10	0.01	0.21	100.00	100.00	0.00	5670.00	6259.12	4467838.00	14.26	3477.65	3258.50
26	8	8	11456.00	31920.00	146.45	0	Spot (Block26, Row8, Column8)	4260.83	4140.50	1005.92	0.01	0.24	2076.50	2129.21	2076.50	337.37	0.01	0.16	99.00	95.00	0.00	2064.00	2184.33	2488326.00	6.32	2623.32	2613.00
27	1	1	13882.00	29823.00	153.00	0	Spot (Block27, Row1, Column1)	36464.60	34024.50	18007.79	0.03	0.49	1394.00	1446.50	1394.00	221.68	0.02	0.15	100.00	100.00	9.35	32630.50	35070.60	23410332.00	157.97	9406.65	7967.00
27	2	1	14171.00	29835.00	161.45	0	Spot (Block27, Row1, Column2)	2807.15	2667.50	754.91	0.02	0.27	1368.00	1385.17	1368.00	189.97	0.01	0.14	99.00	97.00	0.00	1299.50	1439.15	2032375.00	7.49	1724.18	1713.00
27	3	1	14479.00	29829.00	157.05	0	Spot (Block27, Row1, Column3)	2621.05	2441.00	818.13	0.03	0.31	1300.00	1333.96	1300.00	155.15	0.01	0.12	99.00	96.00	0.00	1141.00	1321.05	1769206.00	8.30	1623.37	1599.00
27	4	1	14773.00	29832.00	161.60	0	Spot (Block27, Row1, Column4)	2435.42	2281.00	622.02	0.03	0.26	1287.00	1309.60	1287.00	143.82	0.01	0.11	100.00	97.00	0.00	994.00	1148.42	1763244.00	7.83	1612.41	1613.50
27	5	1	15077.00	29834.00	146.90	0	Spot (Block27, Row1, Column5)	6582.36	5724.00	3723.93	0.06	0.57	1309.00	1344.60	1309.00	158.44	0.01	0.12	100.00	100.00	0.00	4415.00	5273.36	3870429.00	33.06	2300.12	2190.50
27	6	1	15371.00	29830.00	144.55	0	Spot (Block27, Row1, Column6)	5443.67	5171.00	2314.15	0.02	0.43	1391.00	1445.59	1391.00	273.15	0.02	0.19	100.00	100.00	0.00	3780.00	4052.67	3108337.00	14.64	2524.66	2110.00
27	7	1	15688.00	29829.00	116.40	0	Spot (Block27, Row1, Column7)	9184.38	8659.00	3511.36	0.03	0.38	1415.00	1507.64	1415.00	354.96	0.03	0.24	100.00	100.00	0.00	7244.00	7769.38	3269638.00	21.63	3888.50	3160.00
27	8	1	15970.00	29843.00	149.30	0	Spot (Block27, Row1, Column8)	57607.29	65535.00	11902.74	0.06	0.21	1417.00	1500.26	1417.00	348.87	0.02	0.23	100.00	100.00	61.72	64118.00	56190.29	34910292.00	160.82	15602.67	10694.00
27	1	2	13859.00	30122.00	216.00	0	Spot (Block27, Row2, Column1)	1561.33	1572.00	161.38	0.00	0.10	1315.50	1367.05	1315.50	192.28	0.02	0.14	60.00	20.00	0.00	256.50	245.83	2081258.00	1.01	1424.66	1390.00
27	2	2	14179.00	30132.00	138.90	0	Spot (Block27, Row2, Column2)	3235.62	3112.50	806.17	0.02	0.25	1298.00	1327.46	1298.00	155.44	0.01	0.12	100.00	100.00	0.00	1814.50	1937.62	1682523.00	12.28	1896.92	1882.00
27	3	2	14476.00	30130.00	191.10	0	Spot (Block27, Row2, Column3)	1657.69	1617.00	203.74	0.01	0.12	1295.00	1313.24	1295.00	150.40	0.01	0.11	83.00	54.00	0.00	322.00	362.69	1709083.00	2.29	1496.47	1484.00
27	4	2	14781.00	30136.00	188.65	0	Spot (Block27, Row2, Column4)	2376.79	2270.00	533.13	0.02	0.22	1287.00	1296.24	1287.00	138.16	0.00	0.11	99.00	98.00	0.00	983.00	1089.79	2388670.00	7.82	1618.07	1607.00
27	5	2	15078.00	30131.00	184.70	0	Spot (Block27, Row2, Column5)	2341.82	2303.00	437.98	0.01	0.19	1288.00	1305.24	1288.00	151.96	0.01	0.12	99.00	99.00	0.00	1015.00	1053.82	2250489.00	6.82	1640.49	1619.00
27	6	2	15360.00	30134.00	157.35	0	Spot (Block27, Row2, Column6)	2176.51	2102.00	437.15	0.02	0.20	1340.00	1421.64	1340.00	308.58	0.03	0.22	91.00	62.00	0.00	762.00	836.51	1469142.00	2.45	1760.46	1706.00
27	7	2	15679.00	30135.00	145.65	0	Spot (Block27, Row2, Column7)	2376.62	2182.00	628.89	0.04	0.26	1393.00	1460.76	1393.00	287.29	0.02	0.20	93.00	69.00	0.00	789.00	983.62	1385569.00	3.19	1896.10	1836.00
27	8	2	15986.00	30130.00	233.35	0	Spot (Block27, Row2, Column8)	1650.51	1612.00	201.48	0.01	0.12	1402.00	1468.96	1402.00	293.67	0.02	0.20	39.00	8.00	0.00	210.00	248.51	2589650.00	0.62	1496.01	1480.00
27	1	3	13878.00	30427.00	147.65	0	Spot (Block27, Row3, Column1)	5429.59	4907.50	2563.14	0.04	0.47	1293.00	1327.58	1293.00	159.07	0.01	0.12	100.00	100.00	0.00	3614.50	4136.59	3257755.00	25.79	2246.93	2067.00
27	2	3	14181.00	30444.00	204.70	0	Spot (Block27, Row3, Column2)	1570.98	1561.00	185.40	0.00	0.12	1275.00	1289.07	1275.00	153.02	0.00	0.12	75.00	43.00	0.00	286.00	295.98	1874184.00	1.84	1382.74	1382.50
27	3	3	14448.00	30418.00	157.30	0	Spot (Block27, Row3, Column3)	3004.30	2193.00	4793.64	0.14	1.60	1268.00	1283.14	1268.00	164.89	0.01	0.13	98.00	91.00	0.15	925.00	1736.30	2039919.00	10.44	1868.77	1633.00
27	4	3	14772.00	30432.00	148.10	0	Spot (Block27, Row3, Column4)	4224.06	3845.50	1560.90	0.04	0.37	1274.00	1282.81	1274.00	148.36	0.00	0.12	100.00	100.00	0.00	2571.50	2950.06	2551333.00	19.82	1929.54	1850.50
27	5	3	15081.00	30436.00	186.80	0	Spot (Block27, Row3, Column5)	1814.56	1760.00	374.88	0.01	0.21	1277.00	1284.02	1277.00	142.18	0.00	0.11	85.00	73.00	0.00	483.00	537.56	1785529.00	3.73	1440.52	1426.00
27	6	3	15377.00	30436.00	200.10	0	Spot (Block27, Row3, Column6)	3897.97	3358.50	1530.33	0.06	0.39	1307.00	1342.55	1307.00	169.38	0.01	0.13	100.00	100.00	0.00	2051.50	2590.97	4443691.00	15.09	2127.12	2113.50
27	7	3	15678.00	30443.00	150.20	0	Spot (Block27, Row3, Column7)	3635.85	3265.00	1540.68	0.05	0.42	1375.00	1391.52	1375.00	164.54	0.01	0.12	100.00	97.00	0.00	1890.00	2260.85	2250592.00	13.64	1864.71	1836.50
27	8	3	15979.00	30444.00	161.80	0	Spot (Block27, Row3, Column8)	2877.73	2726.00	661.74	0.02	0.23	1384.00	1407.43	1384.00	153.96	0.01	0.11	100.00	99.00	0.00	1342.00	1493.73	2086354.00	9.55	1812.10	1812.00
27	1	4	13874.00	30725.00	149.80	0	Spot (Block27, Row4, Column1)	4212.71	4011.50	1548.63	0.02	0.37	1306.00	1339.78	1306.00	164.16	0.01	0.12	100.00	100.00	0.00	2705.50	2906.71	2561329.00	17.50	2027.75	1952.00
27	2	4	14172.00	30726.00	203.25	0	Spot (Block27, Row4, Column2)	1863.67	1790.00	301.65	0.02	0.16	1256.00	1277.12	1256.00	162.21	0.01	0.13	96.00	86.00	0.00	534.00	607.67	2184223.00	3.62	1524.74	1506.50
27	3	4	14472.00	30728.00	145.90	0	Spot (Block27, Row4, Column3)	12796.46	11721.00	6424.43	0.04	0.50	1219.00	1257.50	1219.00	163.54	0.01	0.13	100.00	100.00	0.00	10502.00	11577.46	7434742.00	70.56	3866.45	3040.00
27	4	4	14756.00	30724.00	205.95	0	Spot (Block27, Row4, Column4)	1508.85	1493.00	178.84	0.00	0.12	1210.00	1242.02	1210.00	143.51	0.01	0.12	78.00	48.00	0.00	283.00	298.85	1821185.00	1.86	1357.02	1336.00
27	5	4	15067.00	30729.00	169.70	0	Spot (Block27, Row4, Column5)	1735.99	1604.00	681.32	0.03	0.39	1210.00	1244.82	1210.00	144.37	0.01	0.12	85.00	60.00	0.00	394.00	525.99	1388796.00	3.40	1427.50	1403.00
27	6	4	15378.00	30732.00	188.95	0	Spot (Block27, Row4, Column6)	2766.47	2775.00	590.35	0.00	0.21	1282.00	1295.61	1282.00	150.28	0.00	0.12	100.00	100.00	0.00	1493.00	1484.47	2796905.00	9.79	1660.98	1637.00
27	7	4	15665.00	30737.00	155.20	0	Spot (Block27, Row4, Column7)	3324.93	2872.50	1524.70	0.06	0.46	1349.50	1380.58	1349.50	206.84	0.01	0.15	99.00	89.00	0.00	1523.00	1975.43	2187801.00	9.40	1759.01	1751.00
27	8	4	15976.00	30751.00	165.85	0	Spot (Block27, Row4, Column8)	2349.51	2306.50	464.17	0.01	0.20	1394.00	1409.55	1394.00	154.57	0.00	0.11	99.00	97.00	0.00	912.50	955.51	1785630.00	6.08	1715.98	1732.00
27	1	5	13876.00	31028.00	147.95	0	Spot (Block27, Row5, Column1)	4236.18	3931.00	1513.88	0.03	0.36	1306.00	1342.51	1306.00	172.67	0.01	0.13	100.00	100.00	0.00	2625.00	2930.18	2537470.00	16.76	1971.97	1883.00
27	2	5	14168.00	31030.00	157.85	0	Spot (Block27, Row5, Column2)	3085.42	3061.50	791.02	0.00	0.26	1278.00	1296.57	1278.00	184.04	0.01	0.14	100.00	99.00	0.00	1783.50	1807.42	2128937.00	9.72	1788.73	1773.00
27	3	5	14471.00	31029.00	161.75	0	Spot (Block27, Row5, Column3)	3434.67	3061.00	1178.29	0.05	0.34	1242.00	1275.45	1242.00	167.07	0.01	0.13	100.00	100.00	0.00	1819.00	2192.67	2497008.00	12.92	1813.74	1753.00
27	4	5	14770.00	31035.00	164.35	0	Spot (Block27, Row5, Column4)	2584.90	2327.00	970.23	0.05	0.38	1218.00	1260.38	1218.00	166.27	0.01	0.13	100.00	94.00	0.00	1109.00	1366.90	1936090.00	7.97	1518.07	1508.00
27	5	5	15071.00	31034.00	144.70	0	Spot (Block27, Row5, Column5)	20797.49	18802.00	11186.21	0.04	0.54	1216.00	1267.59	1216.00	171.99	0.02	0.14	100.00	100.00	0.00	17586.00	19581.49	11875367.00	113.56	4910.31	4105.00
27	6	5	15373.00	31037.00	167.60	0	Spot (Block27, Row5, Column6)	2003.80	1957.50	412.01	0.01	0.21	1273.00	1298.93	1273.00	212.22	0.01	0.16	94.00	72.00	0.00	684.50	730.80	1566970.00	3.32	1470.61	1449.00
27	7	5	15672.00	31036.00	182.55	0	Spot (Block27, Row5, Column7)	9983.14	9021.50	4833.50	0.04	0.48	1325.00	1385.27	1325.00	262.02	0.02	0.19	100.00	100.00	0.00	7696.50	8658.14	9324256.00	32.81	3363.06	3362.00
27	8	5	15976.00	31043.00	147.25	0	Spot (Block27, Row5, Column8)	7087.97	6124.00	4685.03	0.06	0.66	1384.00	1401.37	1384.00	203.71	0.01	0.15	100.00	100.00	0.00	4740.00	5703.97	4174816.00	27.92	2567.24	2393.00
27	1	6	13868.00	31326.00	193.20	0	Spot (Block27, Row6, Column1)	3965.55	3407.00	1649.01	0.07	0.42	1332.50	1369.24	1332.50	196.06	0.01	0.14	100.00	100.00	0.00	2074.50	2633.05	4167798.00	13.24	2179.77	2128.00
27	2	6	14178.00	31338.00	196.60	0	Spot (Block27, Row6, Column2)	5970.42	5602.00	2322.60	0.03	0.39	1307.00	1360.56	1307.00	220.80	0.02	0.16	100.00	100.00	0.00	4295.00	4663.42	6525674.00	20.88	2658.68	2641.00
27	3	6	14463.00	31328.00	146.10	0	Spot (Block27, Row6, Column3)	8174.49	7701.50	3851.80	0.03	0.47	1294.00	1339.79	1294.00	202.02	0.02	0.15	100.00	100.00	0.00	6407.50	6880.49	4741205.00	33.83	2846.66	2469.00
27	4	6	14774.00	31337.00	205.30	0	Spot (Block27, Row6, Column4)	1782.19	1708.00	356.29	0.02	0.20	1278.00	1299.21	1278.00	169.25	0.01	0.13	83.00	60.00	0.00	430.00	504.19	2142198.00	2.85	1404.80	1406.00
27	5	6	15071.00	31334.00	143.00	0	Spot (Block27, Row6, Column5)	21060.52	20255.00	10714.96	0.02	0.51	1288.00	1325.39	1288.00	192.71	0.01	0.15	100.00	100.00	0.00	18967.00	19772.52	11751768.00	102.41	5201.30	4328.00
27	6	6	15374.00	31337.00	203.15	0	Spot (Block27, Row6, Column6)	1798.95	1702.50	346.13	0.02	0.19	1313.00	1361.68	1313.00	206.33	0.02	0.15	78.00	46.00	0.00	389.50	485.95	2101177.00	2.12	1489.16	1467.00
27	7	6	15672.00	31334.00	147.45	0	Spot (Block27, Row6, Column7)	6448.58	5576.00	3261.21	0.06	0.51	1308.00	1360.39	1308.00	217.01	0.02	0.16	100.00	100.00	0.00	4268.00	5140.58	3811108.00	23.45	2433.94	2289.00
27	8	6	15979.00	31347.00	147.65	0	Spot (Block27, Row6, Column8)	6518.47	5721.00	3558.44	0.06	0.55	1360.00	1368.52	1360.00	157.72	0.00	0.12	100.00	100.00	0.00	4361.00	5158.47	3878491.00	32.65	2404.76	2104.00
27	1	7	13871.00	31631.00	195.50	0	Spot (Block27, Row7, Column1)	2139.53	2050.00	463.41	0.02	0.22	1306.00	1347.30	1306.00	172.62	0.01	0.13	98.00	86.00	0.00	744.00	833.53	2312836.00	4.59	1613.98	1591.00
27	2	7	14163.00	31621.00	220.15	0	Spot (Block27, Row7, Column2)	1573.22	1547.50	215.50	0.01	0.14	1294.00	1335.53	1294.00	185.39	0.01	0.14	59.00	33.00	0.00	253.50	279.22	2183626.00	1.28	1371.13	1326.00
27	3	7	14461.00	31630.00	196.15	0	Spot (Block27, Row7, Column3)	1561.22	1497.00	210.30	0.02	0.13	1292.00	1331.22	1292.00	172.36	0.01	0.13	60.00	34.00	0.00	205.00	269.22	1700166.00	1.33	1444.46	1396.00
27	4	7	14769.00	31635.00	196.55	0	Spot (Block27, Row7, Column4)	1640.97	1572.00	248.15	0.02	0.15	1286.00	1313.37	1286.00	153.21	0.01	0.12	77.00	45.00	0.00	286.00	354.97	1795225.00	2.14	1424.64	1408.50
27	5	7	15069.00	31631.00	186.70	0	Spot (Block27, Row7, Column5)	2262.23	2192.50	514.04	0.01	0.23	1300.00	1351.99	1300.00	212.38	0.02	0.16	97.00	86.00	0.00	892.50	962.23	2216989.00	4.29	1591.50	1567.00
27	6	7	15366.00	31636.00	183.90	0	Spot (Block27, Row7, Column6)	7088.16	6905.50	2656.97	0.01	0.37	1365.00	1415.90	1365.00	267.50	0.02	0.19	100.00	100.00	0.00	5540.50	5723.16	6719575.00	21.20	2739.46	2716.00
27	7	7	15662.00	31643.00	148.65	0	Spot (Block27, Row7, Column7)	5559.21	5129.00	2399.98	0.03	0.43	1323.00	1372.87	1323.00	204.19	0.02	0.15	100.00	100.00	0.00	3806.00	4236.21	3368882.00	20.50	2501.38	2125.50
27	8	7	15976.00	31638.00	186.15	0	Spot (Block27, Row7, Column8)	3772.35	3718.00	710.46	0.01	0.19	1383.00	1382.07	1383.00	160.94	0.00	0.12	100.00	100.00	0.00	2335.00	2389.35	3678037.00	14.85	2222.27	2126.00
27	1	8	13858.00	31926.00	145.45	0	Spot (Block27, Row8, Column1)	2532.79	2445.00	729.06	0.02	0.29	1307.00	1353.60	1307.00	183.08	0.02	0.14	99.00	94.00	0.00	1138.00	1225.79	1456352.00	6.44	1780.89	1713.00
27	2	8	14162.00	31931.00	196.40	0	Spot (Block27, Row8, Column2)	1827.52	1787.00	340.13	0.01	0.19	1293.00	1328.74	1293.00	173.15	0.01	0.13	86.00	64.00	0.00	494.00	534.52	1995649.00	2.88	1471.69	1441.00
27	3	8	14456.00	31933.00	153.35	0	Spot (Block27, Row8, Column3)	3402.96	2914.00	1559.66	0.07	0.46	1301.00	1344.64	1301.00	178.47	0.01	0.13	97.00	91.00	0.00	1613.00	2101.96	2181296.00	11.53	1822.17	1805.50
27	4	8	14768.00	31936.00	146.65	0	Spot (Block27, Row8, Column4)	4884.47	4742.50	1535.50	0.01	0.31	1300.00	1345.50	1300.00	175.39	0.01	0.13	100.00	100.00	0.00	3442.50	3584.47	2862301.00	20.18	2333.85	2169.50
27	5	8	15053.00	31943.00	206.95	0	Spot (Block27, Row8, Column5)	1599.45	1598.00	209.31	0.00	0.13	1300.00	1349.74	1300.00	188.92	0.02	0.14	65.00	38.00	0.00	298.00	299.45	1941729.00	1.32	1421.58	1372.00
27	6	8	15372.00	31938.00	174.80	0	Spot (Block27, Row8, Column6)	6190.74	5341.00	3187.37	0.06	0.51	1300.00	1374.49	1300.00	252.82	0.02	0.18	100.00	100.00	0.00	4041.00	4890.74	5262130.00	19.05	2423.41	2376.00
27	7	8	15669.00	31934.00	155.80	0	Spot (Block27, Row8, Column7)	2730.61	2512.00	824.49	0.04	0.30	1296.00	1336.28	1296.00	197.86	0.01	0.15	99.00	98.00	0.00	1216.00	1434.61	1824050.00	7.05	1640.80	1655.00
27	8	8	15949.00	31945.00	154.05	0	Spot (Block27, Row8, Column8)	2051.37	1958.00	511.57	0.02	0.25	1313.00	1351.19	1313.00	173.72	0.01	0.13	98.00	87.00	0.00	645.00	738.37	1343647.00	4.03	1611.84	1576.50
28	1	1	18383.00	29848.00	154.25	0	Spot (Block28, Row1, Column1)	34312.47	31365.50	18140.02	0.04	0.53	1100.00	1122.44	1100.00	156.02	0.01	0.14	100.00	100.00	9.15	30265.50	33212.47	22509040.00	212.73	7664.58	6008.00
28	2	1	18674.00	29857.00	147.65	0	Spot (Block28, Row1, Column2)	5077.94	4912.50	1938.03	0.01	0.38	1105.00	1123.94	1105.00	124.20	0.01	0.11	100.00	100.00	0.00	3807.50	3972.94	3016295.00	31.84	2023.47	1906.50
28	3	1	18981.00	29858.00	147.80	0	Spot (Block28, Row1, Column3)	2933.11	2633.00	1242.23	0.05	0.42	1102.00	1121.67	1102.00	95.10	0.01	0.08	100.00	100.00	0.00	1531.00	1831.11	1753997.00	19.05	1544.71	1491.00
28	4	1	19267.00	29856.00	147.50	0	Spot (Block28, Row1, Column4)	4299.63	3884.00	1729.36	0.04	0.40	1123.00	1142.85	1123.00	94.10	0.01	0.08	100.00	100.00	0.00	2761.00	3176.63	2566882.00	33.55	1888.63	1757.00
28	5	1	19579.00	29861.00	147.95	0	Spot (Block28, Row1, Column5)	6860.05	6056.00	4258.03	0.05	0.62	1126.00	1150.06	1126.00	102.00	0.01	0.09	100.00	100.00	0.00	4930.00	5734.05	4095452.00	55.98	2193.11	1971.00
28	6	1	19873.00	29858.00	145.90	0	Spot (Block28, Row1, Column6)	6021.57	5696.50	2801.12	0.02	0.47	1144.00	1161.93	1144.00	106.12	0.01	0.09	100.00	100.00	0.00	4552.50	4877.57	3504554.00	45.80	2212.61	1959.50
28	7	1	20184.00	29863.00	116.70	0	Spot (Block28, Row1, Column7)	11847.58	11939.00	4452.70	0.00	0.38	1191.00	1225.04	1191.00	221.69	0.01	0.18	100.00	100.00	0.00	10748.00	10656.58	4288825.00	47.92	3898.42	3295.00
28	8	1	20467.00	29868.00	150.75	0	Spot (Block28, Row1, Column8)	58696.77	65535.00	10804.83	0.05	0.18	1226.00	1294.17	1226.00	305.48	0.02	0.24	100.00	100.00	63.93	64309.00	57470.77	36450992.00	187.91	15215.80	13215.00
28	1	2	18383.00	30138.00	193.65	0	Spot (Block28, Row2, Column1)	1267.53	1280.00	70.85	0.00	0.06	1071.00	1081.27	1071.00	126.75	0.00	0.12	86.00	16.00	0.00	209.00	196.53	1341042.00	1.47	1136.09	1112.00
28	2	2	18679.00	30157.00	133.35	0	Spot (Block28, Row2, Column2)	3346.21	3316.00	815.77	0.00	0.24	1068.00	1071.38	1068.00	97.60	0.00	0.09	100.00	100.00	0.00	2248.00	2278.21	1586103.00	23.31	1739.74	1732.00
28	3	2	18988.00	30148.00	205.20	0	Spot (Block28, Row2, Column3)	1292.64	1296.00	125.45	0.00	0.10	1089.00	1097.42	1089.00	95.53	0.00	0.09	84.00	59.00	0.00	207.00	203.64	1548586.00	2.04	1172.57	1185.00
28	4	2	19281.00	30159.00	168.65	0	Spot (Block28, Row2, Column4)	2625.69	2556.00	575.18	0.01	0.22	1105.00	1127.14	1105.00	103.48	0.01	0.09	100.00	100.00	0.00	1451.00	1520.69	2069046.00	14.48	1569.76	1541.50
28	5	2	19575.00	30156.00	187.05	0	Spot (Block28, Row2, Column5)	1935.52	1880.50	530.55	0.01	0.27	1104.00	1125.04	1104.00	100.55	0.01	0.09	100.00	99.00	0.00	776.50	831.52	1904553.00	8.06	1386.55	1380.00
28	6	2	19871.00	30157.00	157.55	0	Spot (Block28, Row2, Column6)	2056.60	1969.50	536.85	0.02	0.26	1101.00	1126.54	1101.00	117.76	0.01	0.10	99.00	98.00	0.00	868.50	955.60	1410825.00	7.90	1341.24	1323.50
28	7	2	20180.00	30160.00	152.40	0	Spot (Block28, Row2, Column7)	2415.32	2261.00	672.98	0.03	0.28	1123.00	1139.09	1123.00	103.83	0.01	0.09	100.00	99.00	0.00	1138.00	1292.32	1543390.00	12.29	1450.16	1431.50
28	8	2	20490.00	30154.00	233.05	0	Spot (Block28, Row2, Column8)	1320.24	1306.00	94.90	0.00	0.07	1194.00	1238.83	1194.00	257.78	0.02	0.21	9.00	0.00	0.00	112.00	126.24	2068810.00	0.32	1244.93	1227.50
28	1	3	18378.00	30455.00	148.25	0	Spot (Block28, Row3, Column1)	5153.41	4750.00	2560.37	0.04	0.50	1045.00	1053.75	1045.00	90.48	0.00	0.09	100.00	100.00	0.00	3705.00	4108.41	3097202.00	45.31	2015.91	1745.00
28	2	3	18673.00	30462.00	190.75	0	Spot (Block28, Row3, Column2)	1339.20	1286.50	178.98	0.02	0.13	1039.00	1056.01	1039.00	96.19	0.01	0.09	87.00	67.00	0.00	247.50	300.20	1376696.00	2.94	1131.42	1110.00
28	3	3	18964.00	30456.00	148.30	0	Spot (Block28, Row3, Column3)	4037.70	3705.00	1645.51	0.04	0.41	1090.00	1107.58	1090.00	125.20	0.01	0.11	100.00	100.00	0.00	2615.00	2947.70	2414545.00	23.40	1830.61	1623.00
28	4	3	19275.00	30458.00	146.85	0	Spot (Block28, Row3, Column4)	6043.90	5731.50	2781.06	0.02	0.46	1103.00	1127.01	1103.00	102.78	0.01	0.09	100.00	100.00	0.00	4628.50	4940.90	3553812.00	47.84	2227.65	1963.00
28	5	3	19578.00	30458.00	149.05	0	Spot (Block28, Row3, Column5)	2768.46	2606.00	1131.56	0.03	0.41	1100.00	1122.09	1100.00	112.15	0.01	0.10	100.00	100.00	0.00	1506.00	1668.46	1688760.00	14.68	1474.25	1471.00
28	6	3	19876.00	30459.00	209.00	0	Spot (Block28, Row3, Column6)	4990.07	4172.00	2128.11	0.08	0.43	1093.00	1124.34	1093.00	134.83	0.01	0.12	100.00	100.00	0.00	3079.00	3897.07	6192680.00	28.67	2351.14	2387.50
28	7	3	20181.00	30473.00	147.55	0	Spot (Block28, Row3, Column7)	4505.97	3991.00	2310.87	0.05	0.51	1111.00	1138.18	1111.00	122.82	0.01	0.11	100.00	100.00	0.00	2880.00	3394.97	2690062.00	27.42	1849.86	1659.00
28	8	3	20479.00	30470.00	154.60	0	Spot (Block28, Row3, Column8)	5362.63	4949.00	1983.98	0.03	0.37	1183.00	1186.10	1183.00	97.88	0.00	0.08	100.00	100.00	0.00	3766.00	4179.63	3533971.00	42.67	2205.70	2184.00
28	1	4	18371.00	30751.00	146.40	0	Spot (Block28, Row4, Column1)	5575.18	5041.50	2667.17	0.04	0.48	1058.00	1066.87	1058.00	93.11	0.00	0.09	100.00	100.00	0.00	3983.50	4517.18	3255903.00	48.42	2256.60	1910.00
28	2	4	18680.00	30751.00	196.15	0	Spot (Block28, Row4, Column2)	1532.73	1494.50	221.59	0.01	0.14	1091.00	1106.34	1091.00	133.82	0.01	0.12	93.00	76.00	0.00	403.50	441.73	1664540.00	3.19	1251.95	1216.00
28	3	4	18975.00	30755.00	148.00	0	Spot (Block28, Row4, Column3)	29017.09	26346.00	15638.63	0.04	0.54	1115.00	1145.26	1115.00	144.60	0.01	0.13	100.00	100.00	0.34	25231.00	27902.09	17265172.00	192.76	7224.08	5466.50
28	4	4	19260.00	30752.00	205.85	0	Spot (Block28, Row4, Column4)	1354.52	1310.00	147.96	0.01	0.11	1115.00	1141.42	1115.00	112.89	0.01	0.10	75.00	43.00	0.00	195.00	239.52	1637620.00	1.89	1190.56	1185.00
28	5	4	19549.00	30757.00	166.30	0	Spot (Block28, Row4, Column5)	1655.08	1555.50	494.27	0.03	0.30	1098.00	1113.16	1098.00	110.05	0.01	0.10	98.00	92.00	0.00	457.50	557.08	1271104.00	4.92	1259.33	1236.50
28	6	4	19873.00	30763.00	187.60	0	Spot (Block28, Row4, Column6)	2012.45	2015.00	244.97	0.00	0.12	1082.00	1091.85	1082.00	102.61	0.00	0.09	100.00	100.00	0.00	933.00	930.45	1990314.00	8.97	1412.67	1392.00
28	7	4	20167.00	30762.00	149.85	0	Spot (Block28, Row4, Column7)	3495.23	2908.50	1870.25	0.08	0.54	1106.00	1124.05	1106.00	100.34	0.01	0.09	100.00	100.00	0.00	1802.50	2389.23	2153059.00	23.63	1636.81	1504.50
28	8	4	20473.00	30767.00	160.10	0	Spot (Block28, Row4, Column8)	1920.01	1898.00	349.68	0.01	0.18	1175.00	1175.57	1175.00	91.20	0.00	0.08	100.00	96.00	0.00	723.00	745.01	1363205.00	8.16	1392.57	1317.50
28	1	5	18378.00	31056.00	144.65	0	Spot (Block28, Row5, Column1)	8251.99	7517.00	3875.44	0.04	0.47	1076.00	1097.87	1076.00	129.08	0.01	0.12	100.00	100.00	0.00	6441.00	7175.99	4678879.00	55.43	2859.06	2465.00
28	2	5	18672.00	31058.00	151.80	0	Spot (Block28, Row5, Column2)	5974.21	5698.00	2033.28	0.02	0.34	1124.00	1148.40	1124.00	122.51	0.01	0.11	100.00	100.00	0.00	4574.00	4850.21	3751805.00	39.39	2328.08	2178.00
28	3	5	18973.00	31057.00	165.75	0	Spot (Block28, Row5, Column3)	2483.25	2347.00	688.80	0.02	0.28	1164.00	1178.43	1164.00	136.18	0.01	0.12	100.00	99.00	0.00	1183.00	1319.25	1892238.00	9.58	1500.86	1494.00
28	4	5	19268.00	31059.00	149.65	0	Spot (Block28, Row5, Column4)	3439.38	3096.00	1458.19	0.05	0.42	1138.00	1162.42	1138.00	143.52	0.01	0.12	100.00	100.00	0.00	1958.00	2301.38	2111782.00	15.87	1683.38	1596.00
28	5	5	19576.00	31062.00	146.50	0	Spot (Block28, Row5, Column5)	36109.15	33685.00	19591.73	0.03	0.54	1107.00	1141.02	1107.00	163.04	0.01	0.14	100.00	100.00	10.49	32578.00	35002.15	21340568.00	214.48	7714.45	5741.50
28	6	5	19875.00	31064.00	160.15	0	Spot (Block28, Row5, Column6)	1997.64	1902.50	477.39	0.02	0.24	1086.00	1100.28	1086.00	104.27	0.01	0.09	100.00	99.00	0.00	816.50	911.64	1414328.00	8.61	1318.53	1320.50
28	7	5	20177.00	31064.00	181.65	0	Spot (Block28, Row5, Column7)	3085.98	2917.00	928.73	0.02	0.30	1110.00	1135.70	1110.00	109.56	0.01	0.10	100.00	100.00	0.00	1807.00	1975.98	2851449.00	17.80	1695.19	1687.50
28	8	5	20476.00	31071.00	147.95	0	Spot (Block28, Row5, Column8)	9341.24	7938.00	6247.41	0.07	0.67	1165.00	1177.67	1165.00	100.17	0.00	0.09	100.00	100.00	0.00	6773.00	8176.24	5586059.00	81.49	2693.75	2264.00
28	1	6	18372.00	31353.00	209.45	0	Spot (Block28, Row6, Column1)	4395.03	3709.50	1770.12	0.07	0.40	1101.00	1131.62	1101.00	147.24	0.01	0.13	100.00	100.00	0.00	2608.50	3294.03	5502582.00	22.16	2099.82	2115.50
28	2	6	18663.00	31355.00	206.45	0	Spot (Block28, Row6, Column2)	2141.20	2090.00	460.09	0.01	0.21	1179.00	1183.50	1179.00	135.76	0.00	0.11	99.00	97.00	0.00	911.00	962.20	2592999.00	7.05	1529.68	1466.00
28	3	6	18966.00	31358.00	144.50	0	Spot (Block28, Row6, Column3)	10500.07	9900.00	5501.66	0.03	0.52	1184.00	1193.75	1184.00	120.75	0.00	0.10	100.00	100.00	0.00	8716.00	9316.07	5974539.00	77.07	3248.59	2749.00
28	4	6	19273.00	31364.00	170.90	0	Spot (Block28, Row6, Column4)	1715.10	1630.50	301.36	0.02	0.18	1164.00	1178.44	1164.00	142.09	0.01	0.12	96.00	81.00	0.00	466.50	551.10	1399524.00	3.78	1325.91	1312.00
28	5	6	19572.00	31365.00	142.95	0	Spot (Block28, Row6, Column5)	42449.19	43525.00	21202.45	0.01	0.50	1117.00	1156.37	1117.00	177.89	0.02	0.15	100.00	100.00	30.77	42408.00	41332.19	23729200.00	232.12	8992.68	6434.50
28	6	6	19879.00	31361.00	189.95	0	Spot (Block28, Row6, Column6)	1528.61	1389.50	329.57	0.04	0.22	1097.00	1118.18	1097.00	122.38	0.01	0.11	91.00	61.00	0.00	292.50	431.61	1546953.00	3.35	1205.83	1195.00
28	7	6	20174.00	31362.00	147.50	0	Spot (Block28, Row6, Column7)	8640.01	7669.00	4897.86	0.05	0.57	1114.00	1141.10	1114.00	113.18	0.01	0.10	100.00	100.00	0.00	6555.00	7526.01	5140807.00	66.25	2780.55	2198.00
28	8	6	20481.00	31368.00	147.80	0	Spot (Block28, Row6, Column8)	9798.32	8616.00	5936.54	0.06	0.61	1160.00	1169.79	1160.00	94.05	0.00	0.08	100.00	100.00	0.00	7456.00	8638.32	5849597.00	91.75	2948.01	2617.00
28	1	7	18374.00	31651.00	193.65	0	Spot (Block28, Row7, Column1)	1569.90	1514.00	246.10	0.02	0.16	1084.00	1092.68	1084.00	118.69	0.00	0.11	99.00	85.00	0.00	430.00	485.90	1665659.00	4.02	1257.54	1259.00
28	2	7	18672.00	31624.00	198.65	0	Spot (Block28, Row7, Column2)	1412.66	1383.00	174.46	0.01	0.12	1103.00	1124.66	1103.00	121.35	0.01	0.11	85.00	56.00	0.00	280.00	309.66	1583588.00	2.37	1234.87	1226.00
28	3	7	18985.00	31648.00	192.20	0	Spot (Block28, Row7, Column3)	1293.42	1292.00	115.10	0.00	0.09	1122.00	1151.09	1122.00	121.07	0.01	0.11	64.00	29.00	0.00	170.00	171.42	1350334.00	1.18	1237.23	1210.00
28	4	7	19264.00	31648.00	209.10	0	Spot (Block28, Row7, Column4)	1318.27	1308.00	110.47	0.00	0.08	1123.00	1148.82	1123.00	107.70	0.01	0.09	76.00	37.00	0.00	185.00	195.27	1637295.00	1.57	1204.13	1191.00
28	5	7	19568.00	31661.00	175.40	0	Spot (Block28, Row7, Column5)	2365.01	2280.50	579.91	0.02	0.25	1122.00	1153.56	1122.00	132.85	0.01	0.12	100.00	100.00	0.00	1158.50	1243.01	2033912.00	9.12	1484.24	1495.00
28	6	7	19868.00	31668.00	187.20	0	Spot (Block28, Row7, Column6)	2398.03	2377.50	531.11	0.00	0.22	1139.00	1170.52	1139.00	146.84	0.01	0.13	100.00	99.00	0.00	1238.50	1259.03	2369249.00	8.36	1572.85	1555.00
28	7	7	20164.00	31670.00	149.55	0	Spot (Block28, Row7, Column7)	6896.81	6353.00	3386.64	0.04	0.49	1149.00	1167.29	1149.00	118.03	0.01	0.10	100.00	100.00	0.00	5204.00	5747.81	4186366.00	48.54	2797.33	2022.00
28	8	7	20476.00	31666.00	189.10	0	Spot (Block28, Row7, Column8)	2789.05	2759.00	422.83	0.00	0.15	1182.00	1184.07	1182.00	97.32	0.00	0.08	100.00	100.00	0.00	1577.00	1607.05	2822515.00	16.49	1686.11	1668.00
28	1	8	18366.00	31962.00	158.50	0	Spot (Block28, Row8, Column1)	1898.16	1879.00	409.64	0.00	0.22	1082.00	1080.82	1082.00	103.69	0.00	0.10	98.00	98.00	0.00	797.00	816.16	1321119.00	7.88	1306.72	1322.00
28	2	8	18664.00	31957.00	165.75	0	Spot (Block28, Row8, Column2)	1757.34	1677.50	360.48	0.02	0.21	1086.00	1093.03	1086.00	104.77	0.00	0.10	99.00	95.00	0.00	591.50	671.34	1342608.00	6.34	1259.82	1243.00
28	3	8	18958.00	31959.00	152.80	0	Spot (Block28, Row8, Column3)	3352.34	2824.00	1687.32	0.07	0.50	1095.00	1123.65	1095.00	116.97	0.01	0.10	100.00	99.00	0.00	1729.00	2257.34	2145495.00	19.05	1497.97	1439.00
28	4	8	19265.00	31962.00	148.55	0	Spot (Block28, Row8, Column4)	10552.41	10622.50	4573.40	0.00	0.43	1108.00	1143.62	1108.00	120.18	0.01	0.11	100.00	100.00	0.00	9514.50	9444.41	6331448.00	78.29	3633.64	2984.00
28	5	8	19552.00	31964.00	195.70	0	Spot (Block28, Row8, Column5)	1355.56	1347.50	137.48	0.00	0.10	1121.00	1158.36	1121.00	132.92	0.01	0.11	74.00	39.00	0.00	226.50	234.56	1466716.00	1.48	1219.61	1206.50
28	6	8	19873.00	31962.00	203.50	0	Spot (Block28, Row8, Column6)	6247.39	4779.00	3467.30	0.12	0.56	1171.00	1191.69	1171.00	159.65	0.01	0.13	100.00	100.00	0.00	3608.00	5076.39	7334436.00	31.67	2552.56	2564.00
28	7	8	20168.00	31959.00	150.10	0	Spot (Block28, Row8, Column7)	3373.15	3133.50	1199.88	0.03	0.36	1182.00	1197.34	1182.00	128.31	0.01	0.11	100.00	100.00	0.00	1951.50	2191.15	2064367.00	16.96	1724.52	1656.00
28	8	8	20468.00	31985.00	163.35	0	Spot (Block28, Row8, Column8)	1782.33	1695.50	509.11	0.02	0.29	1226.00	1252.55	1226.00	130.78	0.01	0.10	95.00	85.00	0.00	469.50	556.33	1318922.00	4.05	1425.81	1414.00
29	1	1	4850.00	34268.00	152.05	0	Spot (Block29, Row1, Column1)	38663.59	36048.00	18858.65	0.03	0.49	609.00	646.45	609.00	138.93	0.03	0.21	100.00	100.00	15.70	35439.00	38054.59	24628816.00	273.65	7375.94	6434.00
29	2	1	5143.00	34275.00	142.60	0	Spot (Block29, Row1, Column2)	5019.67	4835.50	2207.37	0.02	0.44	609.00	644.84	609.00	111.65	0.02	0.17	100.00	100.00	0.00	4226.50	4410.67	2770856.00	39.18	1568.21	1423.50
29	3	1	5451.00	34273.00	144.55	0	Spot (Block29, Row1, Column3)	1588.81	1392.00	654.18	0.06	0.41	603.00	627.76	603.00	72.40	0.02	0.12	100.00	100.00	0.00	789.00	985.81	900857.00	13.27	856.39	820.00
29	4	1	5749.00	34281.00	140.30	0	Spot (Block29, Row1, Column4)	4264.10	4051.50	1870.39	0.02	0.44	607.00	638.00	607.00	79.83	0.02	0.13	100.00	100.00	0.00	3444.50	3657.10	2268499.00	45.42	1549.84	1343.00
29	5	1	6045.00	34282.00	142.80	0	Spot (Block29, Row1, Column5)	3912.41	3548.00	2364.60	0.04	0.60	612.00	645.70	612.00	87.28	0.02	0.14	100.00	100.00	0.00	2936.00	3300.41	2171390.00	37.43	1311.18	1115.50
29	6	1	6343.00	34278.00	138.95	0	Spot (Block29, Row1, Column6)	7777.98	7044.00	3848.36	0.04	0.49	616.00	652.87	616.00	102.33	0.03	0.16	100.00	100.00	0.00	6428.00	7161.98	4098994.00	69.63	2411.98	1816.00
29	7	1	6663.00	34282.00	113.15	0	Spot (Block29, Row1, Column7)	13617.06	13778.50	4592.59	0.01	0.34	681.00	718.92	681.00	283.19	0.02	0.39	100.00	100.00	0.00	13097.50	12936.06	4520864.00	45.55	4243.13	4007.00
29	8	1	6938.00	34291.00	148.95	0	Spot (Block29, Row1, Column8)	61796.28	65535.00	7777.32	0.03	0.13	702.00	792.04	702.00	355.26	0.05	0.45	100.00	100.00	74.43	64833.00	61094.28	37696048.00	171.72	14548.36	12169.00
29	1	2	4824.00	34591.00	201.35	0	Spot (Block29, Row2, Column1)	712.86	700.00	72.65	0.01	0.10	610.00	639.94	610.00	107.26	0.02	0.17	32.00	4.00	0.00	90.00	102.86	821217.00	0.68	664.30	673.00
29	2	2	5139.00	34581.00	124.65	0	Spot (Block29, Row2, Column2)	2688.08	2508.00	788.70	0.03	0.29	608.00	639.08	608.00	87.04	0.02	0.14	100.00	100.00	0.00	1900.00	2080.08	1110178.00	23.54	1168.61	1130.00
29	3	2	5451.00	34577.00	224.30	0	Spot (Block29, Row2, Column3)	747.24	708.00	114.73	0.02	0.15	605.00	636.01	605.00	106.84	0.02	0.17	49.00	22.00	0.00	103.00	142.24	1074537.00	1.04	665.65	681.50
29	4	2	5750.00	34582.00	190.55	0	Spot (Block29, Row2, Column4)	1354.23	1332.00	355.43	0.01	0.26	607.00	640.54	607.00	93.91	0.02	0.15	100.00	99.00	0.00	725.00	747.23	1385377.00	7.60	870.50	881.50
29	5	2	6050.00	34578.00	173.10	0	Spot (Block29, Row2, Column5)	1689.69	1598.50	421.03	0.02	0.25	625.00	654.75	625.00	91.81	0.02	0.14	100.00	100.00	0.00	973.50	1064.69	1412580.00	11.27	951.08	904.50
29	6	2	6344.00	34576.00	144.20	0	Spot (Block29, Row2, Column6)	2566.04	2417.50	1055.59	0.03	0.41	672.50	671.06	672.50	103.26	0.00	0.15	100.00	100.00	0.00	1745.00	1893.54	1462643.00	18.35	1102.59	1082.50
29	7	2	6650.00	34580.00	152.85	0	Spot (Block29, Row2, Column7)	1267.41	1204.00	349.59	0.02	0.28	683.00	682.06	683.00	112.10	0.00	0.16	98.00	86.00	0.00	521.00	584.41	817481.00	5.22	842.44	841.00
29	8	2	6954.00	34591.00	220.60	0	Spot (Block29, Row2, Column8)	796.29	787.00	123.97	0.01	0.16	693.00	745.30	693.00	271.72	0.03	0.36	10.00	0.00	0.00	94.00	103.29	1108440.00	0.19	757.10	713.50
29	1	3	4846.00	34871.00	140.60	0	Spot (Block29, Row3, Column1)	7061.60	6893.00	3525.74	0.01	0.50	615.00	642.80	615.00	77.35	0.02	0.12	100.00	100.00	0.00	6278.00	6446.60	3792079.00	82.98	2164.70	1718.00
29	2	3	5143.00	34878.00	181.25	0	Spot (Block29, Row3, Column2)	883.65	830.00	159.15	0.03	0.18	616.00	647.46	616.00	85.64	0.02	0.13	95.00	70.00	0.00	214.00	267.65	816493.00	2.76	731.92	710.00
29	3	3	5430.00	34872.00	137.45	0	Spot (Block29, Row3, Column3)	15074.72	12466.00	12222.89	0.08	0.81	624.00	677.40	624.00	162.21	0.04	0.24	100.00	100.00	3.12	11842.00	14450.72	7718256.00	88.76	3601.68	2292.50
29	4	3	5747.00	34877.00	138.45	0	Spot (Block29, Row3, Column4)	11257.99	10782.00	5660.59	0.02	0.50	645.00	685.41	645.00	159.88	0.03	0.23	100.00	100.00	0.00	10137.00	10612.99	5854153.00	66.13	3027.15	2335.00
29	5	3	6053.00	34874.00	138.60	0	Spot (Block29, Row3, Column5)	7123.95	5379.00	7131.88	0.12	1.00	677.00	683.87	677.00	127.63	0.00	0.19	100.00	100.00	0.19	4702.00	6446.95	3704454.00	50.46	2203.64	1428.00
29	6	3	6345.00	34881.00	218.00	0	Spot (Block29, Row3, Column6)	1755.53	1549.00	678.34	0.05	0.39	683.00	691.94	683.00	109.51	0.01	0.16	100.00	100.00	0.00	866.00	1072.53	2378745.00	9.71	1038.60	1021.00
29	7	3	6650.00	34892.00	139.55	0	Spot (Block29, Row3, Column7)	2668.71	2423.50	1298.77	0.04	0.49	683.00	701.93	683.00	122.59	0.01	0.17	100.00	100.00	0.00	1740.50	1985.71	1403742.00	16.04	1158.43	1071.50
29	8	3	6947.00	34892.00	148.55	0	Spot (Block29, Row3, Column8)	7245.95	6855.00	3037.75	0.02	0.42	688.00	719.02	688.00	135.87	0.02	0.19	100.00	100.00	0.00	6167.00	6557.95	4405540.00	48.04	2282.58	2017.00
29	1	4	4843.00	35169.00	137.95	0	Spot (Block29, Row4, Column1)	11372.88	10892.50	5757.28	0.02	0.51	623.00	654.35	623.00	88.12	0.02	0.13	100.00	100.00	0.00	10269.50	10749.88	5845663.00	121.63	2890.66	2313.00
29	2	4	5147.00	35178.00	186.70	0	Spot (Block29, Row4, Column2)	827.03	804.50	126.73	0.01	0.15	631.00	664.32	631.00	122.27	0.02	0.18	71.00	31.00	0.00	173.50	196.03	810486.00	1.33	708.59	701.00
29	3	4	5443.00	35174.00	139.50	0	Spot (Block29, Row4, Column3)	46412.24	49411.00	19130.25	0.03	0.41	637.00	677.89	637.00	154.71	0.03	0.23	100.00	100.00	36.86	48774.00	45775.24	24552192.00	295.60	10570.13	6958.00
29	4	4	5727.00	35187.00	240.30	0	Spot (Block29, Row4, Column4)	753.93	711.00	106.02	0.03	0.14	670.00	680.95	670.00	122.38	0.01	0.18	28.00	10.00	0.00	41.00	83.93	1258305.00	0.60	655.02	627.50
29	5	4	6016.00	35185.00	132.35	0	Spot (Block29, Row4, Column5)	3897.80	2041.00	7700.06	0.28	1.98	681.00	689.41	681.00	153.33	0.01	0.22	99.00	96.00	0.21	1360.00	3216.80	1828070.00	20.92	1533.76	1055.00
29	6	4	6347.00	35180.00	171.20	0	Spot (Block29, Row4, Column6)	1927.34	1908.00	543.14	0.00	0.28	685.00	693.91	685.00	114.39	0.01	0.16	100.00	99.00	0.00	1223.00	1242.34	1582343.00	10.78	993.57	970.00
29	7	4	6638.00	35183.00	143.65	0	Spot (Block29, Row4, Column7)	2233.93	1827.00	1196.34	0.09	0.54	688.00	707.83	688.00	110.58	0.01	0.16	100.00	93.00	0.00	1139.00	1545.93	1242066.00	13.80	990.89	970.50
29	8	4	6948.00	35154.00	183.05	0	Spot (Block29, Row4, Column8)	1063.48	962.00	358.49	0.04	0.34	695.00	749.76	695.00	340.03	0.03	0.45	41.00	21.00	0.00	267.00	368.48	1004990.00	0.92	927.23	800.00
29	1	5	4847.00	35473.00	138.35	0	Spot (Block29, Row5, Column1)	11082.74	10167.00	5813.74	0.04	0.52	626.00	661.71	626.00	103.64	0.02	0.16	100.00	100.00	0.00	9541.00	10456.74	5774107.00	100.55	2861.00	2453.00
29	2	5	5140.00	35474.00	147.85	0	Spot (Block29, Row5, Column2)	7419.40	7160.00	2880.70	0.02	0.39	648.00	667.21	648.00	101.49	0.01	0.15	100.00	100.00	0.00	6512.00	6771.40	4399704.00	66.53	2238.65	1973.00
29	3	5	5443.00	35478.00	160.10	0	Spot (Block29, Row5, Column3)	1363.67	1266.50	430.74	0.03	0.32	623.00	660.37	623.00	114.57	0.03	0.17	100.00	95.00	0.00	643.50	740.67	968208.00	6.14	849.61	821.00
29	4	5	5745.00	35476.00	139.50	0	Spot (Block29, Row5, Column4)	4284.02	3893.50	2242.46	0.04	0.52	621.00	657.68	621.00	135.08	0.02	0.21	100.00	100.00	0.00	3272.50	3663.02	2253392.00	26.85	1471.56	1356.50
29	5	5	6047.00	35477.00	140.35	0	Spot (Block29, Row5, Column5)	52216.62	65535.00	17309.70	0.10	0.33	680.00	695.56	680.00	180.54	0.01	0.26	100.00	100.00	51.86	64855.00	51536.62	28092712.00	285.37	11172.88	9084.50
29	6	5	6345.00	35481.00	145.00	0	Spot (Block29, Row5, Column6)	2828.86	2705.00	1115.15	0.02	0.39	689.00	702.10	689.00	131.92	0.01	0.19	100.00	100.00	0.00	2016.00	2139.86	1626596.00	16.12	1161.36	1134.00
29	7	5	6648.00	35484.00	190.45	0	Spot (Block29, Row5, Column7)	1896.61	1697.00	702.84	0.05	0.37	698.00	727.77	698.00	122.25	0.02	0.17	100.00	98.00	0.00	999.00	1198.61	1936442.00	9.56	1074.62	1069.00
29	8	5	6946.00	35487.00	141.25	0	Spot (Block29, Row5, Column8)	4851.37	4402.00	3016.94	0.04	0.62	708.00	768.85	708.00	336.00	0.04	0.44	100.00	92.00	0.00	3694.00	4143.37	2629444.00	12.15	1522.58	1436.50
29	1	6	4839.00	35770.00	210.90	0	Spot (Block29, Row6, Column1)	1527.66	1281.00	606.93	0.08	0.40	619.00	647.72	619.00	80.22	0.02	0.12	100.00	99.00	0.00	662.00	908.66	1938605.00	10.97	936.11	939.50
29	2	6	5141.00	35773.00	217.55	0	Spot (Block29, Row6, Column2)	1259.54	1188.00	319.63	0.03	0.25	629.00	660.43	629.00	95.96	0.02	0.15	100.00	98.00	0.00	559.00	630.54	1712975.00	6.24	864.70	863.50
29	3	6	5434.00	35773.00	138.55	0	Spot (Block29, Row6, Column3)	18081.17	17397.50	9396.70	0.02	0.52	627.00	657.11	627.00	94.11	0.02	0.14	100.00	100.00	0.00	16770.50	17454.17	9329882.00	185.15	4414.10	3580.00
29	4	6	5747.00	35781.00	155.40	0	Spot (Block29, Row6, Column4)	1294.13	1217.50	376.96	0.03	0.29	626.00	662.37	626.00	132.31	0.02	0.20	98.00	88.00	0.00	591.50	668.13	859300.00	4.77	813.74	810.00
29	5	6	6043.00	35780.00	138.65	0	Spot (Block29, Row6, Column5)	48613.28	58736.00	19160.89	0.08	0.39	672.00	690.22	672.00	179.15	0.01	0.26	100.00	100.00	42.77	58064.00	47941.28	25230416.00	267.50	10682.09	7282.50
29	6	6	6343.00	35789.00	182.45	0	Spot (Block29, Row6, Column6)	992.38	919.00	233.83	0.03	0.24	688.00	702.41	688.00	132.62	0.01	0.19	70.00	44.00	0.00	231.00	304.38	928865.00	2.19	762.41	751.00
29	7	6	6641.00	35783.00	141.60	0	Spot (Block29, Row6, Column7)	6289.18	5767.00	3394.67	0.04	0.54	705.00	746.63	705.00	133.57	0.02	0.18	100.00	100.00	0.00	5062.00	5584.18	3427602.00	41.50	2030.66	1909.50
29	8	6	6949.00	35790.00	140.65	0	Spot (Block29, Row6, Column8)	6607.09	6098.00	3614.16	0.03	0.55	775.00	775.83	775.00	129.39	0.00	0.17	100.00	100.00	0.00	5323.00	5832.09	3541398.00	45.07	2072.97	1661.00
29	1	7	4835.00	36071.00	192.60	0	Spot (Block29, Row7, Column1)	885.03	852.00	155.79	0.02	0.18	614.00	638.92	614.00	70.39	0.02	0.11	95.00	79.00	0.00	238.00	271.03	927510.00	3.50	725.99	705.00
29	2	7	5137.00	36075.00	221.35	0	Spot (Block29, Row7, Column2)	751.09	716.00	102.08	0.02	0.14	617.00	641.97	617.00	67.83	0.02	0.11	76.00	42.00	0.00	99.00	134.09	1054534.00	1.61	675.08	681.50
29	3	7	5428.00	36091.00	245.35	0	Spot (Block29, Row7, Column3)	714.48	697.00	85.34	0.01	0.12	614.00	645.01	614.00	83.94	0.02	0.13	49.00	20.00	0.00	83.00	100.48	1245343.00	0.83	654.11	660.00
29	4	7	5742.00	36083.00	161.95	0	Spot (Block29, Row7, Column4)	794.25	789.00	105.92	0.00	0.13	617.00	651.87	617.00	93.13	0.02	0.14	69.00	39.00	0.00	172.00	177.25	575034.00	1.53	706.48	698.00
29	5	7	6036.00	36077.00	200.40	0	Spot (Block29, Row7, Column5)	1314.58	1200.50	424.87	0.04	0.32	620.00	658.77	620.00	133.51	0.03	0.20	98.00	88.00	0.00	580.50	694.58	1498620.00	4.91	838.07	830.00
29	6	7	6338.00	36078.00	199.45	0	Spot (Block29, Row7, Column6)	1369.89	1342.00	353.04	0.01	0.26	679.00	683.35	679.00	116.13	0.00	0.17	100.00	91.00	0.00	663.00	690.89	1546610.00	5.91	924.41	899.00
29	7	7	6635.00	36089.00	144.50	0	Spot (Block29, Row7, Column7)	6815.16	6498.00	3374.24	0.02	0.50	696.00	720.86	696.00	124.59	0.02	0.17	100.00	100.00	0.00	5802.00	6119.16	3877826.00	48.91	2043.99	1524.00
29	8	7	6942.00	36089.00	179.05	0	Spot (Block29, Row7, Column8)	2651.93	2633.00	639.55	0.00	0.24	705.00	738.44	705.00	131.47	0.02	0.18	100.00	100.00	0.00	1928.00	1946.93	2381429.00	14.55	1312.06	1199.00
29	1	8	4826.00	36381.00	136.80	0	Spot (Block29, Row8, Column1)	2188.04	1715.50	2072.75	0.11	0.95	614.00	640.21	614.00	67.10	0.02	0.10	100.00	100.00	0.00	1101.50	1574.04	1098395.00	23.07	1062.31	967.00
29	2	8	5131.00	36374.00	172.65	0	Spot (Block29, Row8, Column2)	1001.48	949.00	240.38	0.02	0.24	623.00	652.80	623.00	73.73	0.02	0.11	96.00	86.00	0.00	326.00	378.48	835238.00	4.73	738.34	712.00
29	3	8	5426.00	36381.00	147.50	0	Spot (Block29, Row8, Column3)	1845.31	1610.00	883.61	0.06	0.48	649.00	662.05	649.00	91.37	0.01	0.14	100.00	90.00	0.00	961.00	1196.31	1088735.00	12.95	908.02	884.00
29	4	8	5739.00	36380.00	141.90	0	Spot (Block29, Row8, Column4)	12942.10	12967.00	5620.70	0.00	0.43	665.00	667.38	665.00	100.56	0.00	0.15	100.00	100.00	0.00	12302.00	12277.10	7131098.00	122.06	3063.45	2407.50
29	5	8	6020.00	36378.00	229.55	0	Spot (Block29, Row8, Column5)	756.49	716.00	115.89	0.02	0.15	618.00	655.33	618.00	103.14	0.03	0.16	48.00	22.00	0.00	98.00	138.49	1145322.00	0.98	680.35	682.50
29	6	8	6339.00	36383.00	179.75	0	Spot (Block29, Row8, Column6)	2574.32	2283.50	1237.48	0.05	0.48	678.00	677.13	678.00	116.53	0.00	0.17	100.00	100.00	0.00	1605.50	1896.32	2332338.00	16.28	1148.44	1123.00
29	7	8	6640.00	36383.00	137.60	0	Spot (Block29, Row8, Column7)	2971.11	2671.00	1190.82	0.05	0.40	689.00	692.15	689.00	106.03	0.00	0.15	100.00	100.00	0.00	1982.00	2282.11	1518239.00	21.49	1196.84	1075.00
29	8	8	6919.00	36387.00	153.00	0	Spot (Block29, Row8, Column8)	1076.43	1060.50	228.93	0.01	0.21	688.00	694.00	688.00	101.07	0.00	0.15	92.00	81.00	0.00	372.50	388.43	688916.00	3.78	778.16	788.00
30	1	1	9350.00	34294.00	152.25	0	Spot (Block30, Row1, Column1)	35794.79	33659.00	18605.71	0.03	0.52	424.00	459.95	424.00	113.18	0.04	0.25	100.00	100.00	10.50	33235.00	35370.79	22837140.00	312.19	6253.75	4787.00
30	2	1	9647.00	34306.00	165.85	0	Spot (Block30, Row1, Column2)	638.66	611.00	111.98	0.02	0.18	426.00	453.29	426.00	86.51	0.03	0.19	90.00	58.00	0.00	185.00	212.66	487301.00	2.14	499.72	495.00
30	3	1	9954.00	34299.00	166.10	0	Spot (Block30, Row1, Column3)	617.90	590.00	123.81	0.02	0.20	430.00	450.56	430.00	60.43	0.02	0.13	90.00	64.00	0.00	160.00	187.90	471457.00	2.77	502.45	499.00
30	4	1	10243.00	34305.00	142.45	0	Spot (Block30, Row1, Column4)	648.25	606.00	111.35	0.03	0.17	432.00	451.66	432.00	61.80	0.02	0.14	96.00	81.00	0.00	174.00	216.25	358485.00	3.18	524.80	511.50
30	5	1	10550.00	34309.00	161.70	0	Spot (Block30, Row1, Column5)	946.19	849.00	344.07	0.05	0.36	474.00	464.54	474.00	63.20	0.01	0.14	97.00	89.00	0.00	375.00	472.19	684093.00	7.62	559.95	537.50
30	6	1	10848.00	34309.00	152.00	0	Spot (Block30, Row1, Column6)	983.74	939.00	310.37	0.02	0.32	480.00	470.05	480.00	64.22	0.01	0.14	98.00	91.00	0.00	459.00	503.74	624674.00	8.00	581.12	550.00
30	7	1	11164.00	34309.00	114.60	0	Spot (Block30, Row1, Column7)	1482.38	1436.00	406.91	0.01	0.27	486.00	501.80	486.00	208.46	0.01	0.42	100.00	98.00	0.00	950.00	996.38	512903.00	4.70	764.72	725.00
30	8	1	11440.00	34319.00	149.65	0	Spot (Block30, Row1, Column8)	59329.64	65535.00	10291.21	0.04	0.17	501.00	571.16	501.00	283.72	0.06	0.50	100.00	100.00	65.58	65034.00	58828.64	36369368.00	207.10	12842.31	10343.00
30	1	2	9325.00	34577.00	190.25	0	Spot (Block30, Row2, Column1)	507.56	495.00	68.63	0.01	0.14	418.00	447.62	418.00	93.66	0.03	0.21	32.00	10.00	0.00	77.00	89.56	516695.00	0.64	472.03	480.00
30	2	2	9642.00	34607.00	126.55	0	Spot (Block30, Row2, Column2)	742.95	730.50	132.02	0.01	0.18	437.00	484.52	437.00	601.32	0.04	1.24	1.00	0.00	0.00	293.50	305.95	320955.00	0.43	530.06	504.50
30	3	2	9950.00	34596.00	181.05	0	Spot (Block30, Row2, Column3)	555.56	540.00	74.28	0.01	0.13	451.00	456.51	451.00	64.21	0.01	0.14	68.00	30.00	0.00	89.00	104.56	508895.00	1.54	483.14	490.00
30	4	2	10252.00	34609.00	185.65	0	Spot (Block30, Row2, Column4)	598.63	578.00	117.29	0.02	0.20	442.00	452.25	442.00	61.27	0.01	0.14	76.00	56.00	0.00	136.00	156.63	582463.00	2.39	518.44	503.50
30	5	2	10550.00	34604.00	196.45	0	Spot (Block30, Row2, Column5)	887.42	853.00	217.13	0.02	0.24	474.00	465.32	474.00	62.41	0.01	0.13	99.00	95.00	0.00	379.00	413.42	969945.00	6.76	590.03	585.50
30	6	2	10850.00	34609.00	186.10	0	Spot (Block30, Row2, Column6)	585.00	589.00	96.23	0.00	0.16	485.00	490.54	485.00	100.64	0.00	0.21	51.00	20.00	0.00	104.00	100.00	570371.00	0.94	511.74	498.00
30	7	2	11154.00	34610.00	180.15	0	Spot (Block30, Row2, Column7)	662.96	629.00	154.34	0.02	0.23	480.00	472.19	480.00	72.35	0.01	0.15	73.00	50.00	0.00	149.00	182.96	603959.00	2.64	539.32	508.00
30	8	2	11470.00	34619.00	246.05	0	Spot (Block30, Row2, Column8)	558.93	520.00	94.85	0.03	0.17	493.00	522.19	493.00	216.04	0.02	0.41	8.00	0.00	0.00	27.00	65.93	979802.00	0.17	500.34	494.00
30	1	3	9347.00	34902.00	142.25	0	Spot (Block30, Row3, Column1)	944.34	872.00	316.62	0.03	0.34	426.00	447.46	426.00	55.27	0.02	0.12	100.00	99.00	0.00	446.00	518.34	516556.00	8.99	608.46	596.00
30	2	3	9645.00	34903.00	147.00	-50	Spot (Block30, Row3, Column2)	621.55	595.00	94.21	0.02	0.15	475.00	502.32	475.00	601.22	0.02	1.20	0.00	0.00	0.00	120.00	146.55	366091.00	0.20	557.44	561.50
30	3	3	9934.00	34906.00	146.85	0	Spot (Block30, Row3, Column3)	1002.50	878.00	401.84	0.06	0.40	474.00	496.80	474.00	600.78	0.02	1.21	33.00	4.00	0.00	404.00	528.50	588467.00	0.84	623.63	614.50
30	4	3	10246.00	34903.00	157.20	0	Spot (Block30, Row3, Column4)	1030.69	907.00	361.39	0.06	0.35	438.00	451.49	438.00	62.14	0.01	0.14	99.00	96.00	0.00	469.00	592.69	701902.00	9.32	600.69	600.00
30	5	3	10547.00	34900.00	148.00	0	Spot (Block30, Row3, Column5)	888.47	786.50	564.76	0.05	0.64	472.00	477.83	472.00	105.18	0.01	0.22	86.00	67.00	0.00	314.50	416.47	529530.00	3.90	576.43	539.00
30	6	3	10846.00	34908.00	210.50	0	Spot (Block30, Row3, Column6)	5226.74	3779.00	3127.43	0.14	0.60	494.00	528.89	494.00	136.49	0.03	0.26	100.00	100.00	0.00	3285.00	4732.74	6601373.00	34.42	1843.77	1862.00
30	7	3	11160.00	34928.00	178.75	0	Spot (Block30, Row3, Column7)	781.30	723.50	235.82	0.03	0.30	491.00	506.55	491.00	104.24	0.01	0.21	80.00	56.00	0.00	232.50	290.30	698479.00	2.64	557.59	561.00
30	8	3	11449.00	34924.00	158.50	0	Spot (Block30, Row3, Column8)	1514.14	1516.00	528.05	0.00	0.35	487.00	487.53	487.00	70.78	0.00	0.15	99.00	97.00	0.00	1029.00	1027.14	1040213.00	14.50	741.38	715.00
30	1	4	9345.00	35199.00	142.65	0	Spot (Block30, Row4, Column1)	1124.89	1061.00	374.58	0.03	0.33	449.00	460.87	449.00	72.89	0.01	0.16	100.00	99.00	0.00	612.00	675.89	624315.00	9.11	636.99	620.50
30	2	4	9644.00	35205.00	170.30	0	Spot (Block30, Row4, Column2)	2574.35	2382.50	1113.93	0.03	0.43	478.00	481.40	478.00	90.80	0.00	0.19	100.00	100.00	0.00	1904.50	2096.35	2074923.00	23.05	983.00	976.50
30	3	4	9947.00	35208.00	143.40	0	Spot (Block30, Row4, Column3)	2758.92	2602.00	1149.90	0.03	0.42	441.00	472.12	441.00	104.97	0.03	0.22	100.00	100.00	0.00	2161.00	2317.92	1528441.00	21.79	1031.30	917.00
30	4	4	10231.00	35203.00	224.90	0	Spot (Block30, Row4, Column4)	521.81	507.00	63.62	0.01	0.12	417.00	437.75	417.00	57.23	0.02	0.13	81.00	36.00	0.00	90.00	104.81	757675.00	1.47	463.18	477.00
30	5	4	10529.00	35203.00	189.90	0	Spot (Block30, Row4, Column5)	600.64	562.00	310.62	0.03	0.52	432.00	452.00	432.00	65.88	0.02	0.15	69.00	49.00	0.00	130.00	168.64	607244.00	2.26	488.21	481.00
30	6	4	10847.00	35213.00	202.20	0	Spot (Block30, Row4, Column6)	1008.83	998.50	217.02	0.00	0.22	488.00	500.58	488.00	104.70	0.01	0.21	98.00	94.00	0.00	510.50	520.83	1164192.00	4.85	675.24	603.50
30	7	4	11138.00	35216.00	172.35	0	Spot (Block30, Row4, Column7)	795.92	721.00	247.86	0.04	0.31	495.00	509.05	495.00	84.39	0.01	0.17	84.00	61.00	0.00	226.00	300.92	655842.00	3.40	559.52	548.00
30	8	4	11432.00	35206.00	256.85	0	Spot (Block30, Row4, Column8)	605.08	571.00	331.77	0.03	0.55	492.00	495.49	492.00	79.14	0.00	0.16	49.00	25.00	0.00	79.00	113.08	1159327.00	1.38	524.03	499.00
30	1	5	9351.00	35518.00	193.25	0	Spot (Block30, Row5, Column1)	718.93	702.00	198.09	0.01	0.28	463.50	472.68	463.50	100.81	0.01	0.21	74.00	56.00	0.00	238.50	255.43	760623.00	2.44	524.51	486.00
30	2	5	9640.00	35501.00	154.25	0	Spot (Block30, Row5, Column2)	1517.22	1435.00	469.24	0.02	0.31	477.00	489.92	477.00	108.37	0.01	0.22	100.00	100.00	0.00	958.00	1040.22	992259.00	9.48	732.59	720.00
30	3	5	9944.00	35501.00	152.35	0	Spot (Block30, Row5, Column3)	7603.20	6246.00	4248.02	0.09	0.56	456.00	478.08	456.00	114.27	0.02	0.24	100.00	100.00	0.00	5790.00	7147.20	4866047.00	62.35	1561.89	1461.50
30	4	5	10244.00	35505.00	156.25	0	Spot (Block30, Row5, Column4)	1016.50	881.00	422.30	0.06	0.42	417.00	449.65	417.00	92.14	0.03	0.20	99.00	89.00	0.00	464.00	599.50	682069.00	6.15	560.66	534.00
30	5	5	10549.00	35506.00	141.25	0	Spot (Block30, Row5, Column5)	4039.28	3662.00	2103.02	0.04	0.52	435.00	454.94	435.00	68.50	0.02	0.15	100.00	100.00	0.00	3227.00	3604.28	2177171.00	52.32	1235.95	1136.00
30	6	5	10845.00	35509.00	171.05	0	Spot (Block30, Row5, Column6)	606.93	595.00	103.13	0.01	0.17	487.00	491.52	487.00	86.63	0.00	0.18	62.00	31.00	0.00	108.00	119.93	492221.00	1.33	533.94	511.50
30	7	5	11149.00	35509.00	198.30	0	Spot (Block30, Row5, Column7)	2799.15	2475.00	1346.95	0.05	0.48	496.00	515.40	496.00	98.90	0.02	0.19	100.00	100.00	0.00	1979.00	2303.15	3104252.00	23.09	1145.73	1137.00
30	8	5	11449.00	35513.00	141.55	0	Spot (Block30, Row5, Column8)	1271.43	1162.00	480.90	0.04	0.38	497.00	509.42	497.00	85.44	0.01	0.17	100.00	100.00	0.00	665.00	774.43	694203.00	8.92	709.81	675.00
30	1	6	9341.00	35798.00	217.50	0	Spot (Block30, Row6, Column1)	4490.81	3199.00	2813.21	0.15	0.63	480.00	506.20	480.00	147.39	0.02	0.29	100.00	100.00	0.00	2719.00	4010.81	6071580.00	27.03	1545.58	1478.00
30	2	6	9641.00	35802.00	215.30	0	Spot (Block30, Row6, Column2)	1971.23	1833.00	724.87	0.03	0.37	485.00	495.68	485.00	104.77	0.01	0.21	100.00	100.00	0.00	1348.00	1486.23	2603994.00	14.08	903.47	889.50
30	3	6	9935.00	35807.00	147.20	0	Spot (Block30, Row6, Column3)	1313.95	1238.50	464.43	0.03	0.35	478.00	483.28	478.00	99.66	0.00	0.21	100.00	98.00	0.00	760.50	835.95	775233.00	8.33	656.49	633.50
30	4	6	10232.00	35816.00	182.25	0	Spot (Block30, Row6, Column4)	633.54	601.00	125.58	0.02	0.20	444.00	455.44	444.00	66.54	0.01	0.15	79.00	67.00	0.00	157.00	189.54	589827.00	2.68	512.40	499.50
30	5	6	10545.00	35809.00	141.95	0	Spot (Block30, Row6, Column5)	3408.77	3175.00	1587.72	0.03	0.47	467.00	466.18	467.00	73.15	0.00	0.16	100.00	100.00	0.00	2708.00	2941.77	1868008.00	40.23	1061.57	892.50
30	6	6	10849.00	35814.00	193.00	0	Spot (Block30, Row6, Column6)	611.97	583.00	112.91	0.02	0.18	486.00	486.17	486.00	82.36	0.00	0.17	62.00	34.00	0.00	97.00	125.97	648074.00	1.53	537.99	505.00
30	7	6	11142.00	35812.00	152.30	0	Spot (Block30, Row6, Column7)	1132.71	993.00	431.80	0.06	0.38	492.00	498.66	492.00	88.65	0.01	0.18	99.00	93.00	0.00	501.00	640.71	720406.00	7.15	665.39	630.00
30	8	6	11450.00	35817.00	156.50	0	Spot (Block30, Row6, Column8)	1184.45	1096.00	437.71	0.03	0.37	494.00	500.63	494.00	74.87	0.01	0.15	98.00	91.00	0.00	602.00	690.45	798319.00	9.13	628.54	611.50
30	1	7	9345.00	36106.00	162.25	0	Spot (Block30, Row7, Column1)	3577.26	3246.50	1820.05	0.04	0.51	479.00	494.28	479.00	127.75	0.01	0.26	100.00	100.00	0.00	2767.50	3098.26	2611400.00	24.13	1054.69	1024.50
30	2	7	9614.00	36091.00	170.40	0	Spot (Block30, Row7, Column2)	552.42	524.00	75.65	0.02	0.14	490.00	534.03	490.00	429.56	0.04	0.80	0.00	0.00	0.00	34.00	62.42	447464.00	0.04	502.22	495.00
30	3	7	9948.00	36092.00	228.60	0	Spot (Block30, Row7, Column3)	534.50	508.00	70.84	0.02	0.13	479.00	511.51	479.00	438.40	0.03	0.86	0.00	0.00	0.00	29.00	55.50	804420.00	0.05	500.53	495.00
30	4	7	10234.00	36097.00	215.80	0	Spot (Block30, Row7, Column4)	517.32	496.00	79.61	0.02	0.15	464.00	460.33	464.00	64.58	0.00	0.14	30.00	17.00	0.00	32.00	53.32	686998.00	0.88	473.25	479.00
30	5	7	10544.00	36113.00	198.30	0	Spot (Block30, Row7, Column5)	602.10	600.00	97.37	0.00	0.16	482.00	480.73	482.00	85.41	0.00	0.18	66.00	26.00	0.00	118.00	120.10	670133.00	1.42	510.07	494.50
30	6	7	10842.00	36112.00	205.75	0	Spot (Block30, Row7, Column6)	2155.39	2009.00	815.10	0.03	0.38	495.00	523.93	495.00	144.38	0.02	0.28	100.00	100.00	0.00	1514.00	1660.39	2592931.00	11.30	1006.95	978.00
30	7	7	11136.00	36118.00	156.10	0	Spot (Block30, Row7, Column7)	1037.92	960.50	316.41	0.03	0.30	492.00	500.47	492.00	90.93	0.01	0.18	98.00	93.00	0.00	468.50	545.92	695407.00	5.91	652.79	610.00
30	8	7	11445.00	36112.00	195.30	0	Spot (Block30, Row7, Column8)	1460.12	1428.00	417.08	0.01	0.29	492.00	503.51	492.00	82.32	0.01	0.16	100.00	99.00	0.00	936.00	968.12	1576927.00	11.62	766.20	740.00
30	1	8	9333.00	36406.00	145.85	0	Spot (Block30, Row8, Column1)	1351.97	1283.00	443.07	0.02	0.33	476.00	472.61	476.00	86.97	0.00	0.18	100.00	99.00	0.00	807.00	875.97	782789.00	10.11	674.19	674.00
30	2	8	9611.00	36440.00	116.60	0	Spot (Block30, Row8, Column2)	612.53	591.00	112.34	0.02	0.18	484.00	507.99	484.00	387.45	0.02	0.76	0.00	0.00	0.00	107.00	128.53	218059.00	0.27	549.86	507.00
30	3	8	9937.00	36416.00	141.80	0	Spot (Block30, Row8, Column3)	1024.87	1005.00	380.89	0.01	0.37	481.00	508.86	481.00	397.05	0.02	0.78	58.00	23.00	0.00	524.00	543.87	558553.00	1.30	731.08	632.00
30	4	8	10237.00	36407.00	141.85	0	Spot (Block30, Row8, Column4)	2903.17	2792.00	1063.86	0.02	0.37	473.00	466.80	473.00	71.79	0.01	0.15	100.00	100.00	0.00	2319.00	2430.17	1579322.00	33.94	1102.06	1061.50
30	5	8	10513.00	36426.00	192.90	0	Spot (Block30, Row8, Column5)	578.13	534.00	176.03	0.03	0.30	483.00	489.99	483.00	123.51	0.01	0.25	28.00	5.00	0.00	51.00	95.13	605303.00	0.71	502.50	491.00
30	6	8	10842.00	36411.00	202.25	0	Spot (Block30, Row8, Column6)	6933.50	4747.00	5047.58	0.16	0.73	498.00	549.15	498.00	182.67	0.04	0.33	100.00	100.00	0.00	4249.00	6435.50	8042860.00	34.95	2001.91	1935.00
30	7	8	11142.00	36417.00	166.85	0	Spot (Block30, Row8, Column7)	748.85	713.00	149.72	0.02	0.20	495.00	519.13	495.00	136.03	0.02	0.26	78.00	41.00	0.00	218.00	253.85	578110.00	1.69	569.72	539.50
30	8	8	11430.00	36420.00	146.45	0	Spot (Block30, Row8, Column8)	985.74	959.00	236.06	0.01	0.24	493.00	504.77	493.00	79.80	0.01	0.16	99.00	95.00	0.00	466.00	492.74	584546.00	6.03	645.99	622.00
31	1	1	13855.00	34323.00	154.35	0	Spot (Block31, Row1, Column1)	34009.83	30810.00	18288.52	0.04	0.54	777.00	788.76	777.00	180.04	0.01	0.23	100.00	100.00	8.99	30033.00	33232.83	22310508.00	184.52	6357.40	5248.50
31	2	1	14138.00	34333.00	163.80	0	Spot (Block31, Row1, Column2)	1775.52	1682.00	641.41	0.02	0.36	760.50	822.56	760.50	419.88	0.03	0.51	78.00	55.00	0.00	921.50	1015.02	1319212.00	2.27	1004.49	948.00
31	3	1	14470.00	34351.00	200.70	0	Spot (Block31, Row1, Column3)	1027.01	995.00	263.69	0.01	0.26	697.00	797.77	697.00	432.31	0.06	0.54	27.00	4.00	0.00	298.00	330.01	1172847.00	0.53	865.11	793.50
31	4	1	14742.00	34336.00	156.20	0	Spot (Block31, Row1, Column4)	1522.30	1455.50	414.53	0.02	0.27	690.00	725.44	690.00	148.94	0.02	0.21	99.00	92.00	0.00	765.50	832.30	1019943.00	5.35	903.98	910.00
31	5	1	15049.00	34343.00	173.30	0	Spot (Block31, Row1, Column5)	1681.45	1601.00	444.76	0.02	0.26	701.00	754.10	701.00	182.67	0.03	0.24	98.00	94.00	0.00	900.00	980.45	1405691.00	5.08	1065.40	1012.00
31	6	1	15346.00	34333.00	146.95	0	Spot (Block31, Row1, Column6)	1660.43	1568.00	544.01	0.02	0.33	699.00	745.43	699.00	171.22	0.03	0.23	99.00	90.00	0.00	869.00	961.43	986294.00	5.34	1016.38	945.50
31	7	1	15667.00	34332.00	120.80	0	Spot (Block31, Row1, Column7)	1767.56	1702.50	459.79	0.02	0.26	714.00	778.67	714.00	273.15	0.04	0.35	99.00	89.00	0.00	988.50	1053.56	685813.00	3.62	1045.13	1013.50
31	8	1	15941.00	34343.00	148.40	0	Spot (Block31, Row1, Column8)	58982.46	65535.00	10486.48	0.05	0.18	784.00	829.61	784.00	321.62	0.02	0.39	100.00	100.00	63.12	64751.00	58198.46	35507728.00	180.81	14344.95	11493.00
31	1	2	13836.00	34626.00	209.50	0	Spot (Block31, Row2, Column1)	874.73	884.50	153.21	0.00	0.18	709.00	756.68	709.00	152.07	0.03	0.20	52.00	17.00	0.00	175.50	165.73	1096910.00	0.78	790.45	789.00
31	2	2	14151.00	34632.00	150.00	0	Spot (Block31, Row2, Column2)	1197.06	1145.00	236.28	0.02	0.20	699.00	788.94	699.00	418.38	0.05	0.53	53.00	11.00	0.00	446.00	498.06	737387.00	0.98	906.26	908.00
31	3	2	14464.00	34629.00	202.70	0	Spot (Block31, Row2, Column3)	884.60	884.00	159.81	0.00	0.18	692.00	771.86	692.00	425.43	0.05	0.55	9.00	0.00	0.00	192.00	192.60	1035871.00	0.27	786.86	782.00
31	4	2	14748.00	34635.00	186.65	0	Spot (Block31, Row2, Column4)	1057.95	1014.00	209.91	0.02	0.20	687.00	704.37	687.00	119.25	0.01	0.17	88.00	70.00	0.00	327.00	370.95	1035731.00	2.96	850.35	821.50
31	5	2	15055.00	34635.00	188.55	0	Spot (Block31, Row2, Column5)	2267.70	2236.00	695.16	0.01	0.31	695.00	720.68	695.00	153.24	0.02	0.21	100.00	99.00	0.00	1541.00	1572.70	2260893.00	10.10	1092.59	1068.00
31	6	2	15344.00	34640.00	183.35	0	Spot (Block31, Row2, Column6)	943.73	905.00	191.72	0.02	0.20	697.00	725.27	697.00	164.63	0.02	0.23	63.00	24.00	0.00	208.00	246.73	895604.00	1.33	770.64	783.50
31	7	2	15654.00	34611.00	170.00	0	Spot (Block31, Row2, Column7)	988.35	990.00	197.09	0.00	0.20	693.00	716.58	693.00	146.08	0.01	0.20	73.00	50.00	0.00	297.00	295.35	795625.00	1.86	844.55	797.00
31	8	2	15968.00	34614.00	220.60	0	Spot (Block31, Row2, Column8)	870.27	871.00	148.17	0.00	0.17	711.00	786.85	711.00	281.79	0.04	0.36	24.00	0.00	0.00	160.00	159.27	1212284.00	0.30	805.85	790.00
31	1	3	13846.00	34925.00	152.85	0	Spot (Block31, Row3, Column1)	1694.34	1556.00	556.92	0.04	0.33	698.00	736.86	698.00	124.91	0.02	0.17	100.00	98.00	0.00	858.00	996.34	1086070.00	7.67	1000.73	995.00
31	2	3	14152.00	34926.00	166.90	0	Spot (Block31, Row3, Column2)	1058.35	1000.00	212.18	0.02	0.20	705.00	744.17	705.00	133.04	0.02	0.18	88.00	57.00	0.00	295.00	353.35	817045.00	2.36	852.47	827.50
31	3	3	14439.00	34930.00	143.30	0	Spot (Block31, Row3, Column3)	3784.68	3639.00	1441.45	0.02	0.38	701.00	739.77	701.00	140.66	0.02	0.19	100.00	100.00	0.00	2938.00	3083.68	2115637.00	21.65	1379.33	1268.00
31	4	3	14750.00	34939.00	157.65	0	Spot (Block31, Row3, Column4)	2007.03	1794.50	772.57	0.05	0.38	694.00	718.92	694.00	129.00	0.02	0.18	100.00	99.00	0.00	1100.50	1313.03	1368794.00	9.99	989.76	958.00
31	5	3	15051.00	34933.00	147.95	0	Spot (Block31, Row3, Column5)	2177.96	2035.00	804.89	0.03	0.37	697.00	714.55	697.00	121.51	0.01	0.17	100.00	99.00	0.00	1338.00	1480.96	1306774.00	12.04	1017.22	999.00
31	6	3	15350.00	34934.00	202.60	0	Spot (Block31, Row3, Column6)	2600.77	2260.00	1140.68	0.06	0.44	693.00	708.48	693.00	125.23	0.01	0.18	100.00	100.00	0.00	1567.00	1907.77	3045501.00	15.11	1264.14	1235.50
31	7	3	15652.00	34941.00	171.25	0	Spot (Block31, Row3, Column7)	1040.90	1020.50	244.03	0.01	0.23	686.00	697.29	686.00	117.71	0.01	0.17	76.00	61.00	0.00	334.50	354.90	851459.00	2.92	774.94	765.50
31	8	3	15951.00	34947.00	155.10	0	Spot (Block31, Row3, Column8)	2501.97	2181.00	1050.94	0.06	0.42	693.00	721.99	693.00	123.95	0.02	0.17	100.00	100.00	0.00	1488.00	1808.97	1656303.00	14.36	1153.94	1113.00
31	1	4	13847.00	35226.00	151.80	0	Spot (Block31, Row4, Column1)	2108.96	1956.00	799.83	0.03	0.38	699.00	731.27	699.00	127.71	0.02	0.17	100.00	100.00	0.00	1257.00	1409.96	1328645.00	10.79	1054.33	1034.00
31	2	4	14146.00	35232.00	189.55	0	Spot (Block31, Row4, Column2)	1171.15	1104.00	279.66	0.03	0.24	707.00	745.56	707.00	129.31	0.02	0.17	91.00	75.00	0.00	397.00	464.15	1192233.00	3.29	885.39	885.00
31	3	4	14448.00	35230.00	146.75	0	Spot (Block31, Row4, Column3)	7016.82	6326.00	3323.04	0.05	0.47	705.00	744.74	705.00	130.84	0.02	0.18	100.00	100.00	0.00	5621.00	6311.82	4125889.00	47.94	2089.45	1705.00
31	4	4	14739.00	35230.00	226.20	0	Spot (Block31, Row4, Column4)	857.60	811.00	156.07	0.02	0.18	695.00	717.84	695.00	125.72	0.01	0.18	48.00	28.00	0.00	116.00	162.60	1258961.00	1.11	761.07	728.00
31	5	4	15032.00	35235.00	154.35	0	Spot (Block31, Row4, Column5)	1439.10	1412.00	448.42	0.01	0.31	698.00	717.85	698.00	122.75	0.01	0.17	100.00	96.00	0.00	714.00	741.10	938290.00	5.88	953.52	934.50
31	6	4	15348.00	35231.00	187.85	0	Spot (Block31, Row4, Column6)	3090.47	3053.50	868.02	0.01	0.28	697.00	720.48	697.00	119.57	0.01	0.17	100.00	100.00	0.00	2356.50	2393.47	3071926.00	19.82	1291.22	1250.50
31	7	4	15638.00	35249.00	209.40	0	Spot (Block31, Row4, Column7)	922.31	897.00	206.13	0.01	0.22	691.00	734.22	691.00	185.23	0.03	0.25	55.00	24.00	0.00	206.00	231.31	1146429.00	1.02	794.71	793.00
31	8	4	15957.00	35252.00	209.80	0	Spot (Block31, Row4, Column8)	853.26	808.00	162.47	0.02	0.19	696.00	729.60	696.00	125.70	0.02	0.17	45.00	24.00	0.00	112.00	157.26	1078520.00	0.98	742.90	707.00
31	1	5	13851.00	35531.00	146.60	0	Spot (Block31, Row5, Column1)	2634.97	2390.00	1040.61	0.04	0.39	711.00	755.04	711.00	140.51	0.03	0.19	100.00	100.00	0.00	1679.00	1923.97	1541459.00	13.38	1201.57	1125.00
31	2	5	14146.00	35530.00	155.60	0	Spot (Block31, Row5, Column2)	2926.43	2663.00	1180.98	0.04	0.40	726.00	767.00	726.00	157.51	0.02	0.21	100.00	100.00	0.00	1937.00	2200.43	1946073.00	13.71	1203.41	1121.00
31	3	5	14444.00	35525.00	159.35	0	Spot (Block31, Row5, Column3)	2233.88	2127.50	850.72	0.02	0.38	703.00	744.01	703.00	130.52	0.02	0.18	100.00	99.00	0.00	1424.50	1530.88	1559247.00	11.41	1077.69	1061.00
31	4	5	14746.00	35533.00	160.05	0	Spot (Block31, Row5, Column4)	1249.63	1180.00	315.91	0.02	0.25	697.00	730.60	697.00	131.58	0.02	0.18	96.00	81.00	0.00	483.00	552.63	885988.00	3.94	874.50	863.00
31	5	5	15046.00	35536.00	142.50	0	Spot (Block31, Row5, Column5)	9068.48	8491.00	4310.65	0.03	0.48	702.00	736.53	702.00	131.25	0.02	0.18	100.00	100.00	0.00	7789.00	8366.48	4978594.00	63.48	2840.37	2288.00
31	6	5	15355.00	35527.00	197.15	0	Spot (Block31, Row5, Column6)	967.13	931.50	211.27	0.02	0.22	699.00	744.23	699.00	182.05	0.03	0.24	58.00	33.00	0.00	232.50	268.13	1058041.00	1.22	791.23	777.50
31	7	5	15646.00	35537.00	196.30	0	Spot (Block31, Row5, Column7)	10494.19	8832.50	6271.20	0.07	0.60	703.00	770.88	703.00	231.28	0.04	0.30	100.00	100.00	0.00	8129.50	9791.19	11480644.00	42.04	2935.15	2863.00
31	8	5	15949.00	35544.00	157.75	0	Spot (Block31, Row5, Column8)	1253.44	1179.00	272.86	0.03	0.22	697.00	745.18	697.00	179.66	0.03	0.24	97.00	73.00	0.00	482.00	556.44	856099.00	2.83	869.86	899.50
31	1	6	13845.00	35825.00	196.10	0	Spot (Block31, Row6, Column1)	2734.68	2353.50	1172.79	0.07	0.43	718.00	772.87	718.00	169.11	0.03	0.22	100.00	100.00	0.00	1635.50	2016.68	2980798.00	11.60	1390.52	1349.00
31	2	6	14145.00	35829.00	204.10	0	Spot (Block31, Row6, Column2)	6452.07	5728.50	2920.25	0.05	0.45	725.00	784.07	725.00	191.29	0.03	0.24	100.00	100.00	0.00	5003.50	5727.07	7690868.00	29.63	2327.42	2295.00
31	3	6	14439.00	35828.00	151.90	0	Spot (Block31, Row6, Column3)	2359.80	2157.50	898.57	0.04	0.38	700.00	748.94	700.00	164.01	0.03	0.22	99.00	99.00	0.00	1457.50	1659.80	1486677.00	9.82	1130.36	1107.00
31	4	6	14743.00	35833.00	175.20	0	Spot (Block31, Row6, Column4)	1095.09	1074.00	205.37	0.01	0.19	696.00	726.96	696.00	129.66	0.02	0.18	90.00	77.00	0.00	378.00	399.09	938496.00	2.84	849.50	877.00
31	5	6	15044.00	35835.00	139.35	0	Spot (Block31, Row6, Column5)	6928.14	6635.00	3022.48	0.02	0.44	698.00	728.25	698.00	129.80	0.02	0.18	100.00	100.00	0.00	5937.00	6230.14	3630343.00	47.76	2305.62	1846.00
31	6	6	15335.00	35830.00	181.70	0	Spot (Block31, Row6, Column6)	872.38	878.00	140.81	0.00	0.16	694.00	721.62	694.00	150.79	0.02	0.21	53.00	21.00	0.00	184.00	178.38	808692.00	1.00	772.35	717.00
31	7	6	15643.00	35832.00	160.15	0	Spot (Block31, Row6, Column7)	1375.42	1319.00	372.26	0.02	0.27	692.00	715.85	692.00	174.10	0.01	0.24	97.00	80.00	0.00	627.00	683.42	975173.00	3.79	884.37	886.00
31	8	6	15952.00	35843.00	161.55	0	Spot (Block31, Row6, Column8)	1241.45	1192.00	306.84	0.02	0.25	693.00	712.58	693.00	121.46	0.01	0.17	95.00	82.00	0.00	499.00	548.45	892599.00	4.35	873.27	873.00
31	1	7	13842.00	36127.00	194.00	0	Spot (Block31, Row7, Column1)	1220.02	1159.50	344.42	0.02	0.28	703.00	747.12	703.00	135.18	0.03	0.18	93.00	79.00	0.00	456.50	517.02	1293216.00	3.50	888.10	870.00
31	2	7	14133.00	36131.00	191.95	0	Spot (Block31, Row7, Column2)	874.65	870.00	172.52	0.00	0.20	695.00	734.52	695.00	157.73	0.02	0.21	52.00	19.00	0.00	175.00	179.65	909638.00	0.89	800.98	797.50
31	3	7	14448.00	36118.00	216.05	0	Spot (Block31, Row7, Column3)	851.29	797.00	152.08	0.03	0.18	691.00	716.74	691.00	133.19	0.02	0.19	46.00	23.00	0.00	106.00	160.29	1133066.00	1.01	752.70	705.00
31	4	7	14737.00	36134.00	165.55	0	Spot (Block31, Row7, Column4)	876.84	888.00	170.63	0.01	0.19	687.00	706.62	687.00	130.66	0.01	0.18	53.00	32.00	0.00	201.00	189.84	669908.00	1.30	791.16	781.00
31	5	7	15052.00	36137.00	208.10	0	Spot (Block31, Row7, Column5)	964.71	940.50	211.79	0.01	0.22	688.00	715.29	688.00	151.96	0.02	0.21	66.00	40.00	0.00	252.50	276.71	1188520.00	1.64	778.92	774.00
31	6	7	15340.00	36136.00	195.50	0	Spot (Block31, Row7, Column6)	6996.54	6754.00	3282.47	0.02	0.47	697.00	752.12	697.00	210.20	0.03	0.28	100.00	100.00	0.00	6057.00	6299.54	7570256.00	29.71	2249.05	2212.50
31	7	7	15630.00	36141.00	189.10	0	Spot (Block31, Row7, Column7)	1169.25	1093.00	345.76	0.03	0.30	691.00	716.18	691.00	173.99	0.02	0.24	81.00	54.00	0.00	402.00	478.25	1175093.00	2.60	817.54	808.50
31	8	7	15945.00	36140.00	188.00	0	Spot (Block31, Row7, Column8)	4573.12	4468.00	1074.63	0.01	0.23	694.00	713.31	694.00	123.69	0.01	0.17	100.00	100.00	0.00	3774.00	3879.12	4531959.00	31.21	1854.77	1685.50
31	1	8	13848.00	36441.00	154.00	0	Spot (Block31, Row8, Column1)	1899.74	1441.00	2475.22	0.12	1.30	707.00	753.31	707.00	134.96	0.03	0.18	95.00	92.00	0.00	734.00	1192.74	1234832.00	8.49	1073.49	949.00
31	2	8	14145.00	36428.00	207.30	0	Spot (Block31, Row8, Column2)	930.08	892.00	187.68	0.02	0.20	696.00	729.18	696.00	131.86	0.02	0.18	61.00	40.00	0.00	196.00	234.08	1136559.00	1.52	792.59	792.00
31	3	8	14441.00	36437.00	209.30	0	Spot (Block31, Row8, Column3)	966.34	939.00	225.23	0.01	0.23	695.00	723.46	695.00	136.04	0.02	0.19	68.00	45.00	0.00	244.00	271.34	1209861.00	1.79	766.73	778.00
31	4	8	14741.00	36436.00	147.35	0	Spot (Block31, Row8, Column4)	7157.74	6652.50	3729.70	0.03	0.52	691.00	718.99	691.00	137.01	0.02	0.19	100.00	100.00	0.00	5961.50	6466.74	4237382.00	47.00	1999.75	1523.50
31	5	8	15022.00	36445.00	202.65	0	Spot (Block31, Row8, Column5)	875.78	873.00	179.84	0.00	0.21	692.00	795.82	692.00	1793.30	0.06	2.25	0.00	0.00	0.00	181.00	183.78	1021156.00	0.04	729.60	694.50
31	6	8	15343.00	36436.00	179.95	0	Spot (Block31, Row8, Column6)	4182.16	3535.50	2307.73	0.07	0.55	702.00	748.40	702.00	188.97	0.03	0.25	100.00	100.00	0.00	2833.50	3480.16	3797403.00	18.17	1504.36	1454.00
31	7	8	15638.00	36433.00	163.15	0	Spot (Block31, Row8, Column7)	1206.80	1172.00	283.99	0.01	0.24	693.00	719.66	693.00	143.76	0.02	0.20	94.00	74.00	0.00	479.00	513.80	883374.00	3.39	857.98	826.00
31	8	8	15931.00	36452.00	152.65	0	Spot (Block31, Row8, Column8)	1628.28	1491.00	670.51	0.04	0.41	701.00	739.28	701.00	128.28	0.02	0.17	97.00	95.00	0.00	790.00	927.28	1040469.00	6.93	980.11	980.50
32	1	1	18356.00	34349.00	154.80	0	Spot (Block32, Row1, Column1)	29654.38	25937.00	16272.48	0.06	0.55	696.00	720.74	696.00	139.99	0.02	0.19	100.00	100.00	1.37	25241.00	28958.38	19542236.00	206.68	5825.76	4745.50
32	2	1	18650.00	34362.00	155.90	0	Spot (Block32, Row1, Column2)	972.95	935.50	162.26	0.02	0.17	691.00	707.86	691.00	111.59	0.01	0.16	86.00	52.00	0.00	244.50	281.95	649930.00	2.38	795.34	795.00
32	3	1	18973.00	34366.00	208.80	0	Spot (Block32, Row1, Column3)	869.20	870.00	157.40	0.00	0.18	703.00	733.19	703.00	102.57	0.02	0.14	58.00	28.00	0.00	167.00	166.20	1078677.00	1.33	805.62	788.00
32	4	1	19249.00	34361.00	179.00	0	Spot (Block32, Row1, Column4)	940.44	905.00	140.23	0.02	0.15	775.00	768.75	775.00	98.32	0.00	0.13	67.00	41.00	0.00	130.00	165.44	845460.00	1.75	838.31	814.00
32	5	1	19545.00	34364.00	166.45	0	Spot (Block32, Row1, Column5)	984.95	982.00	145.75	0.00	0.15	788.00	790.50	788.00	99.19	0.00	0.13	69.00	47.00	0.00	194.00	196.95	756442.00	1.96	868.78	881.50
32	6	1	19833.00	34365.00	156.55	0	Spot (Block32, Row1, Column6)	982.89	1002.00	139.21	0.01	0.14	786.00	787.28	786.00	96.36	0.00	0.12	73.00	57.00	0.00	216.00	196.89	663449.00	2.03	875.94	875.00
32	7	1	20161.00	34359.00	134.30	0	Spot (Block32, Row1, Column7)	1007.43	1021.00	149.35	0.01	0.15	784.00	805.31	784.00	203.46	0.01	0.25	60.00	7.00	0.00	237.00	223.43	489611.00	0.99	863.60	878.00
32	8	1	20445.00	34374.00	151.15	0	Spot (Block32, Row1, Column8)	56202.66	65535.00	13407.04	0.07	0.24	801.00	863.32	801.00	261.52	0.03	0.30	100.00	100.00	58.88	64734.00	55401.66	35126936.00	211.61	12531.79	9188.00
32	1	2	18352.00	34647.00	199.50	0	Spot (Block32, Row2, Column1)	787.69	800.00	100.35	0.01	0.13	684.00	696.19	684.00	122.94	0.01	0.18	43.00	6.00	0.00	116.00	103.69	885363.00	0.74	724.98	705.00
32	2	2	18653.00	34662.00	159.70	0	Spot (Block32, Row2, Column2)	867.01	876.00	112.81	0.00	0.13	694.00	717.90	694.00	97.82	0.01	0.14	77.00	43.00	0.00	182.00	173.01	613845.00	1.52	758.46	771.00
32	3	2	18970.00	34651.00	218.10	0	Spot (Block32, Row2, Column3)	854.85	798.50	144.56	0.03	0.17	705.00	738.77	705.00	100.07	0.02	0.14	47.00	33.00	0.00	93.50	149.85	1160891.00	1.16	799.25	793.00
32	4	2	19252.00	34648.00	192.55	0	Spot (Block32, Row2, Column4)	936.55	894.50	141.65	0.02	0.15	761.00	762.98	761.00	99.10	0.00	0.13	68.00	44.00	0.00	133.50	175.55	977761.00	1.75	839.44	792.00
32	5	2	19552.00	34659.00	204.10	0	Spot (Block32, Row2, Column5)	1657.06	1623.50	316.95	0.01	0.19	787.00	786.26	787.00	99.20	0.00	0.13	100.00	99.00	0.00	836.50	870.06	1948697.00	8.78	1088.55	1082.50
32	6	2	19840.00	34661.00	197.05	0	Spot (Block32, Row2, Column6)	938.17	909.00	141.94	0.01	0.15	790.00	791.45	790.00	116.04	0.00	0.15	51.00	22.00	0.00	119.00	148.17	1030115.00	1.26	860.51	886.00
32	7	2	20151.00	34661.00	205.25	0	Spot (Block32, Row2, Column7)	869.31	886.00	109.37	0.01	0.13	751.00	759.48	751.00	92.30	0.00	0.12	55.00	23.00	0.00	135.00	118.31	1038829.00	1.19	792.54	787.00
32	8	2	20474.00	34644.00	218.50	0	Spot (Block32, Row2, Column8)	868.91	875.00	93.47	0.00	0.11	789.00	817.64	789.00	224.46	0.02	0.27	7.00	0.00	0.00	86.00	79.91	1186056.00	0.23	815.77	795.00
32	1	3	18353.00	34951.00	188.70	0	Spot (Block32, Row3, Column1)	1001.32	958.00	205.45	0.02	0.21	685.00	688.71	685.00	92.90	0.00	0.13	90.00	67.00	0.00	273.00	316.32	1005330.00	3.37	790.02	794.00
32	2	3	18649.00	34947.00	222.65	0	Spot (Block32, Row3, Column2)	862.83	877.00	127.11	0.01	0.15	703.00	732.26	703.00	100.87	0.02	0.14	61.00	29.00	0.00	174.00	159.83	1227812.00	1.29	775.72	783.50
32	3	3	18943.00	34946.00	155.35	0	Spot (Block32, Row3, Column3)	1179.99	1093.00	488.54	0.03	0.41	753.50	758.66	753.50	104.51	0.00	0.14	90.00	74.00	0.00	339.50	426.49	782332.00	4.03	900.06	887.00
32	4	3	19260.00	34958.00	171.15	0	Spot (Block32, Row3, Column4)	955.77	950.00	133.36	0.00	0.14	779.00	770.27	779.00	100.69	0.00	0.13	70.00	42.00	0.00	171.00	176.77	778955.00	1.84	874.22	852.00
32	5	3	19551.00	34962.00	175.95	0	Spot (Block32, Row3, Column5)	1053.65	999.00	211.29	0.02	0.20	791.00	794.07	791.00	108.46	0.00	0.14	80.00	46.00	0.00	208.00	262.65	914567.00	2.39	889.48	903.00
32	6	3	19850.00	34961.00	187.95	0	Spot (Block32, Row3, Column6)	3372.18	2919.00	1623.91	0.06	0.48	794.00	811.94	794.00	127.02	0.01	0.16	100.00	100.00	0.00	2125.00	2578.18	3348570.00	20.16	1472.36	1488.00
32	7	3	20147.00	34964.00	164.10	0	Spot (Block32, Row3, Column7)	911.50	892.00	119.82	0.01	0.13	783.00	782.06	783.00	109.30	0.00	0.14	49.00	25.00	0.00	109.00	128.50	681805.00	1.18	824.80	798.00
32	8	3	20453.00	34968.00	174.40	0	Spot (Block32, Row3, Column8)	1320.74	1257.00	312.36	0.02	0.24	789.00	787.90	789.00	88.38	0.00	0.11	98.00	91.00	0.00	468.00	531.74	1121310.00	6.03	916.57	914.00
32	1	4	18350.00	35260.00	186.85	0	Spot (Block32, Row4, Column1)	868.87	854.00	148.31	0.01	0.17	687.00	684.71	687.00	90.58	0.00	0.13	70.00	48.00	0.00	167.00	181.87	852366.00	2.03	762.36	749.00
32	2	4	18652.00	35254.00	188.65	0	Spot (Block32, Row4, Column2)	1029.88	999.50	153.97	0.01	0.15	701.00	724.51	701.00	95.69	0.01	0.13	96.00	81.00	0.00	298.50	328.88	1027817.00	3.19	850.70	804.50
32	3	4	18952.00	35252.00	156.45	0	Spot (Block32, Row4, Column3)	1395.16	1386.50	273.55	0.00	0.20	706.00	745.77	706.00	105.26	0.02	0.14	99.00	98.00	0.00	680.50	689.16	948707.00	6.17	947.05	940.50
32	4	4	19231.00	35267.00	189.30	0	Spot (Block32, Row4, Column4)	880.40	879.50	122.73	0.00	0.14	762.00	758.75	762.00	99.68	0.00	0.13	55.00	27.00	0.00	117.50	118.40	892727.00	1.22	812.70	797.00
32	5	4	19519.00	35273.00	161.35	0	Spot (Block32, Row4, Column5)	1110.16	990.00	671.83	0.05	0.61	786.00	778.55	786.00	95.08	0.00	0.12	67.00	53.00	0.00	204.00	324.16	798205.00	3.49	893.01	883.00
32	6	4	19845.00	35265.00	205.45	0	Spot (Block32, Row4, Column6)	1651.75	1579.00	337.66	0.02	0.20	796.00	813.17	796.00	111.33	0.01	0.14	100.00	99.00	0.00	783.00	855.75	1983746.00	7.53	1089.59	1080.50
32	7	4	20126.00	35267.00	170.45	0	Spot (Block32, Row4, Column7)	999.78	997.50	146.91	0.00	0.15	790.00	791.64	790.00	95.74	0.00	0.12	74.00	54.00	0.00	207.50	209.78	809818.00	2.17	904.71	890.50
32	8	4	20442.00	35284.00	206.85	0	Spot (Block32, Row4, Column8)	882.04	886.00	104.51	0.00	0.12	787.00	778.29	787.00	85.91	0.00	0.11	56.00	24.00	0.00	99.00	95.04	1076973.00	1.21	805.22	797.00
32	1	5	18353.00	35560.00	177.55	0	Spot (Block32, Row5, Column1)	987.61	971.00	194.99	0.01	0.20	689.00	702.72	689.00	107.74	0.01	0.15	83.00	59.00	0.00	282.00	298.61	866132.00	2.64	784.31	765.50
32	2	5	18651.00	35553.00	172.85	0	Spot (Block32, Row5, Column2)	1272.75	1211.00	286.84	0.02	0.23	700.00	728.60	700.00	95.68	0.02	0.13	99.00	93.00	0.00	511.00	572.75	1057657.00	5.69	877.69	885.50
32	3	5	18946.00	35553.00	160.45	0	Spot (Block32, Row5, Column3)	1546.98	1493.50	381.89	0.02	0.25	704.00	743.54	704.00	104.33	0.02	0.14	100.00	99.00	0.00	789.50	842.98	1101452.00	7.70	967.26	991.00
32	4	5	19250.00	35545.00	162.65	0	Spot (Block32, Row5, Column4)	923.14	895.00	124.97	0.01	0.14	756.00	757.14	756.00	101.78	0.00	0.13	68.00	37.00	0.00	139.00	167.14	680353.00	1.63	855.86	804.50
32	5	5	19559.00	35563.00	162.30	0	Spot (Block32, Row5, Column5)	1465.14	1399.00	359.16	0.02	0.25	787.00	781.04	787.00	93.24	0.00	0.12	99.00	96.00	0.00	612.00	678.14	1063694.00	7.34	949.32	924.00
32	6	5	19852.00	35566.00	184.35	0	Spot (Block32, Row5, Column6)	976.61	975.00	140.83	0.00	0.14	793.00	795.85	793.00	99.08	0.00	0.12	66.00	44.00	0.00	182.00	183.61	927781.00	1.82	872.94	874.00
32	7	5	20146.00	35562.00	190.00	0	Spot (Block32, Row5, Column7)	1063.33	1005.50	175.29	0.02	0.16	784.00	780.79	784.00	98.41	0.00	0.13	87.00	59.00	0.00	221.50	279.33	1084593.00	2.87	873.88	843.50
32	8	5	20451.00	35567.00	172.65	0	Spot (Block32, Row5, Column8)	1004.29	969.00	154.84	0.02	0.15	785.00	773.95	785.00	91.45	0.01	0.12	81.00	50.00	0.00	184.00	219.29	829540.00	2.52	850.94	827.00
32	1	6	18341.00	35851.00	183.85	0	Spot (Block32, Row6, Column1)	2809.28	2599.00	1224.82	0.03	0.44	695.00	724.37	695.00	124.58	0.02	0.17	100.00	100.00	0.00	1904.00	2114.28	2663194.00	16.74	1280.99	1271.00
32	2	6	18652.00	35850.00	210.90	0	Spot (Block32, Row6, Column2)	902.55	887.50	147.14	0.01	0.16	703.00	734.14	703.00	108.06	0.02	0.15	63.00	36.00	0.00	184.50	199.55	1140826.00	1.56	826.08	798.50
32	3	6	18940.00	35856.00	201.15	0	Spot (Block32, Row6, Column3)	924.09	889.00	153.52	0.02	0.17	709.00	740.14	709.00	103.32	0.02	0.14	69.00	39.00	0.00	180.00	215.09	1062703.00	1.78	797.07	796.00
32	4	6	19243.00	35874.00	181.70	0	Spot (Block32, Row6, Column4)	933.26	895.00	140.36	0.02	0.15	773.00	762.93	773.00	105.29	0.01	0.14	63.00	39.00	0.00	122.00	160.26	863265.00	1.62	831.09	800.50
32	5	6	19548.00	35865.00	152.65	0	Spot (Block32, Row6, Column5)	1450.40	1418.50	317.90	0.01	0.22	789.00	790.24	789.00	98.73	0.00	0.12	100.00	97.00	0.00	629.50	661.40	928256.00	6.69	964.76	933.00
32	6	6	19855.00	35854.00	208.95	0	Spot (Block32, Row6, Column6)	903.82	894.00	132.27	0.00	0.15	790.00	790.94	790.00	96.28	0.00	0.12	55.00	32.00	0.00	104.00	113.82	1121643.00	1.17	833.26	795.00
32	7	6	20145.00	35864.00	176.90	0	Spot (Block32, Row6, Column7)	973.19	965.50	137.95	0.00	0.14	777.00	772.27	777.00	96.67	0.00	0.13	76.00	48.00	0.00	188.50	196.19	852517.00	2.08	847.52	815.50
32	8	6	20446.00	35873.00	183.50	0	Spot (Block32, Row6, Column8)	998.61	992.00	168.71	0.00	0.17	782.00	780.47	782.00	97.88	0.00	0.13	79.00	56.00	0.00	210.00	216.61	942684.00	2.23	857.85	856.00
32	1	7	18344.00	36156.00	182.80	0	Spot (Block32, Row7, Column1)	1104.42	1085.00	238.75	0.01	0.22	692.00	705.12	692.00	116.78	0.01	0.17	91.00	70.00	0.00	393.00	412.42	1040367.00	3.42	843.18	809.00
32	2	7	18649.00	36165.00	217.55	0	Spot (Block32, Row7, Column2)	848.87	803.00	140.43	0.02	0.17	697.00	721.96	697.00	104.55	0.02	0.14	50.00	28.00	0.00	106.00	151.87	1151063.00	1.21	768.71	745.00
32	3	7	18958.00	36164.00	217.30	0	Spot (Block32, Row7, Column3)	866.10	877.00	120.46	0.01	0.14	705.00	737.91	705.00	103.28	0.02	0.14	57.00	32.00	0.00	172.00	161.10	1168364.00	1.24	796.10	792.00
32	4	7	19234.00	36159.00	217.90	0	Spot (Block32, Row7, Column4)	905.19	888.00	128.40	0.01	0.14	776.00	766.57	776.00	105.61	0.01	0.14	54.00	27.00	0.00	112.00	129.19	1227444.00	1.31	807.55	789.00
32	5	7	19556.00	36159.00	240.10	0	Spot (Block32, Row7, Column5)	901.94	903.00	113.51	0.00	0.13	790.00	796.95	790.00	105.11	0.00	0.13	54.00	21.00	0.00	113.00	111.94	1497226.00	1.00	842.74	811.00
[truncated: 400,623 more chars]
