# Supplementary material for: An antigen microarray protocol for COVID-19 serological analysis
Source: STAR Protoc. 2021 Aug 26;2(3):100815. doi: 10.1016/j.xpro.2021.100815 (PMC8387221; doi:10.1016/j.xpro.2021.100815)
Supplement: Data S8. Slide_quantifications, related to step quantification and statistical analysis 2.e [file mmc8.zip › RPPA0134_12860-V2 A01-D12_IgA_785/Joseph_2021-04-15_21h15m16_5μm_785nmGain025.txt]

ATF	1.0
30	28
"Checksum_ImageFile=cb57011a3fd0f6f7215d3493b3bd7986"
"Checksum_ResultFile=dd9565a685a838b02c0678c233085d2f"
"Type=Mapix Results 2"
"DateTime=2021/04/15 21:15:29"
"ConfigFile="
"GalFile=L:\RPPA Service\Platform_Projects\2021-02-09_JPL_CoV-Array-7\64 pad grid.gal"
"PixelSize=5"
"Wavelengths=785"
"ImageFiles=L:\RPPA Service\Platform_Projects\2021-03-24_JPL_CoV-Array-9\RPPA0134_12860-V2 A01-D12_IgA_785\Joseph_2021-04-15_21h15m16_5�m_785nmGain025.tif"
"GrinddingParameters=Find mode = Grid + Blocks + Spots | Max. diameter (% Dth) = 200.0 | Min. diameter (% Dth) = 50.0 | Max position offset (% pitch) = 30"
"QuantificationParameter=S/B border width (pixels) = 2.0 | Background diameter (pitch) = 2.0"
"JpegImage=L:\RPPA Service\Platform_Projects\2021-03-24_JPL_CoV-Array-9\RPPA0134_12860-V2 A01-D12_IgA_785\Joseph_2021-04-15_21h15m16_5�m_785nmGain025.jpg"
"FeatureType=Circular"
"Barcode="
"BackgroundSubtraction=LocalFeature"
"Normalization=None"
"ImageOrigin=3680, 2560"
"ImageSize=17760.0, 71040.0"
"JpegOrigin=4835, 2565"
"JpegBrightness=47"
"JpegContrast=15"
"JpegBalance=0"
"Creator=Mapix 9.0.0"
"Scanner=ir710IVD IR0H8_IVD 717045"
"Temperature=32.9"
"Comment="
"Velocity=35 l/s"
"LaserPower=20.0"
"PMTGain=25"
"BatchFilename=L:\RPPA Service\InnooScan\Batch methods\CoV_Array image_processing.mbt"
"Block"	"Column"	"Row"	"X"	"Y"	"Dia."	"Flags"	"ID"	"F785 Mean"	"F785 Median"	"F785 SD"	"F785 |log Mean/Median|"	"F785 CV"	"B785"	"B785 Mean"	"B785 Median"	"B785 SD"	"B785 |log Mean/Median|"	"B785 CV"	"% > B785+1SD"	"% > B785+2SD"	"F785 % Sat."	"F785 Median - B785"	"F785 Mean - B785"	"F785 Total Intensity"	"SNR 785"	"ExcludedMean 785"	"ExcludedMedian 785"
1	1	1	5039.00	2769.00	156.35	0	Spot (Block1, Row1, Column1)	29867.12	25672.00	17507.50	0.07	0.59	107.00	136.04	107.00	107.54	0.10	0.79	100.00	100.00	3.28	25565.00	29760.12	20040868.00	276.45	4486.03	3733.00
1	2	1	5373.00	2754.00	142.15	0	Spot (Block1, Row1, Column2)	128.00	114.00	117.50	0.05	0.92	92.00	105.09	92.00	69.39	0.06	0.66	3.00	1.00	0.00	22.00	36.00	70529.00	0.33	103.52	104.00
1	3	1	5679.00	2725.00	187.80	0	Spot (Block1, Row1, Column3)	112.84	112.00	13.97	0.00	0.12	91.00	92.10	91.00	12.07	0.01	0.13	74.00	39.00	0.00	21.00	21.84	111600.00	1.72	95.85	96.00
1	4	1	5949.00	2774.00	147.00	-50	Spot (Block1, Row1, Column4)	109.81	110.00	10.13	0.00	0.09	98.00	98.05	98.00	12.12	0.00	0.12	47.00	9.00	0.00	12.00	11.81	65118.00	0.97	104.56	105.00
1	5	1	6235.00	2744.00	292.30	0	Spot (Block1, Row1, Column5)	117.21	116.00	13.84	0.00	0.12	106.00	106.09	106.00	13.51	0.00	0.13	40.00	10.00	0.00	10.00	11.21	293618.00	0.82	109.63	111.00
1	6	1	6536.00	2769.00	270.25	0	Spot (Block1, Row1, Column6)	150.85	146.00	26.49	0.01	0.18	126.00	133.92	126.00	26.31	0.03	0.20	43.00	21.00	0.00	20.00	24.85	320551.00	0.64	133.83	127.00
1	7	1	6850.00	2780.00	147.00	-50	Spot (Block1, Row1, Column7)	212.02	207.00	25.70	0.01	0.12	182.00	223.46	182.00	195.18	0.09	0.87	0.00	0.00	0.00	25.00	30.02	125089.00	-0.06	183.16	183.00
1	8	1	7129.00	2786.00	153.55	0	Spot (Block1, Row1, Column8)	55654.50	65535.00	14292.79	0.07	0.26	293.00	345.76	293.00	249.80	0.07	0.72	100.00	100.00	57.87	65242.00	55361.50	36064412.00	221.41	9825.60	7717.00
1	1	2	5047.00	3068.00	147.00	-50	Spot (Block1, Row2, Column1)	115.25	115.00	10.44	0.00	0.09	110.00	124.11	110.00	70.16	0.05	0.57	0.00	0.00	0.00	5.00	5.25	68110.00	-0.13	119.87	120.00
1	2	2	5347.00	3070.00	147.00	-50	Spot (Block1, Row2, Column2)	91.47	91.00	10.93	0.00	0.12	93.00	96.83	93.00	20.29	0.02	0.21	1.00	0.00	0.00	-2.00	-1.53	53967.00	-0.26	83.37	84.00
1	3	2	5647.00	3072.00	147.00	-50	Spot (Block1, Row2, Column3)	93.98	94.00	8.59	0.00	0.09	90.00	90.27	90.00	11.23	0.00	0.12	20.00	0.00	0.00	4.00	3.98	55919.00	0.33	93.93	94.00
1	4	2	5948.00	3074.00	147.00	-50	Spot (Block1, Row2, Column4)	93.47	94.00	8.49	0.00	0.09	94.00	94.25	94.00	11.88	0.00	0.13	9.00	0.00	0.00	0.00	-0.53	54958.00	-0.07	95.03	94.50
1	5	2	6245.00	3085.00	189.80	0	Spot (Block1, Row2, Column5)	145.27	138.00	23.44	0.02	0.16	105.00	104.21	105.00	13.69	0.00	0.13	91.00	61.00	0.00	33.00	40.27	147301.00	3.00	115.88	115.00
1	6	2	6548.00	3078.00	147.00	-50	Spot (Block1, Row2, Column6)	120.13	116.00	19.72	0.02	0.16	122.00	128.00	122.00	24.88	0.02	0.19	14.00	0.00	0.00	-6.00	-1.87	70515.00	-0.32	120.70	116.00
1	7	2	6849.00	3080.00	147.00	-50	Spot (Block1, Row2, Column7)	195.91	195.00	10.99	0.00	0.06	178.00	186.09	178.00	62.24	0.02	0.33	0.00	0.00	0.00	17.00	17.91	115585.00	0.16	192.82	193.50
1	8	2	7149.00	3082.00	147.00	-50	Spot (Block1, Row2, Column8)	272.02	281.00	38.63	0.01	0.14	284.00	304.28	284.00	179.16	0.03	0.59	0.00	0.00	0.00	-3.00	-11.98	159677.00	-0.18	292.29	289.00
1	1	3	5045.00	3369.00	147.00	-50	Spot (Block1, Row3, Column1)	115.68	116.00	15.68	0.00	0.14	102.00	103.52	102.00	49.31	0.01	0.48	1.00	0.00	0.00	14.00	13.68	68253.00	0.25	113.29	113.00
1	2	3	5345.00	3371.00	147.00	-50	Spot (Block1, Row3, Column2)	93.17	93.00	8.02	0.00	0.09	99.00	101.00	99.00	50.99	0.01	0.50	0.00	0.00	0.00	-6.00	-5.83	54876.00	-0.15	94.71	94.00
1	3	3	5629.00	3393.00	215.35	0	Spot (Block1, Row3, Column3)	129.23	119.00	44.34	0.04	0.34	96.00	95.98	96.00	12.88	0.00	0.13	74.00	44.00	0.00	23.00	33.23	171229.00	2.58	101.05	100.00
1	4	3	5978.00	3291.00	191.05	0	Spot (Block1, Row3, Column4)	112.84	113.00	10.45	0.00	0.09	95.00	95.57	95.00	11.58	0.00	0.12	71.00	31.00	0.00	18.00	17.84	116108.00	1.49	102.35	102.50
1	5	3	6265.00	3389.00	190.25	0	Spot (Block1, Row3, Column5)	130.25	127.00	17.59	0.01	0.14	107.00	108.79	107.00	16.64	0.01	0.15	58.00	21.00	0.00	20.00	23.25	132729.00	1.29	116.29	115.00
1	6	3	6560.00	3394.00	222.60	0	Spot (Block1, Row3, Column6)	189.58	185.00	39.81	0.01	0.21	126.00	126.93	126.00	19.69	0.00	0.16	91.00	75.00	0.00	59.00	63.58	269770.00	3.18	150.83	151.00
1	7	3	6841.00	3387.00	215.55	0	Spot (Block1, Row3, Column7)	188.75	189.00	20.74	0.00	0.11	172.00	171.43	172.00	39.05	0.00	0.23	13.00	0.00	0.00	17.00	16.75	250277.00	0.44	167.11	165.50
1	8	3	7153.00	3402.00	158.80	0	Spot (Block1, Row3, Column8)	513.01	467.00	187.19	0.04	0.36	271.00	255.64	271.00	56.07	0.03	0.22	90.00	73.00	0.00	196.00	242.01	358596.00	4.59	327.51	320.00
1	1	4	5077.00	3696.00	249.45	0	Spot (Block1, Row4, Column1)	105.07	105.00	11.29	0.00	0.11	93.00	97.31	93.00	80.33	0.02	0.83	0.00	0.00	0.00	12.00	12.07	189858.00	0.10	93.52	94.00
1	2	4	5344.00	3671.00	147.00	-50	Spot (Block1, Row4, Column2)	94.05	93.00	12.81	0.00	0.14	98.00	100.64	98.00	53.84	0.01	0.54	0.00	0.00	0.00	-5.00	-3.95	55301.00	-0.12	105.15	105.00
1	3	4	5639.00	3673.00	171.25	0	Spot (Block1, Row4, Column3)	218.92	206.00	69.22	0.03	0.32	98.00	99.05	98.00	11.36	0.00	0.11	97.00	94.00	0.00	108.00	120.92	178416.00	10.56	122.15	118.00
1	4	4	5995.00	3635.00	184.70	0	Spot (Block1, Row4, Column4)	120.49	120.00	10.94	0.00	0.09	103.00	103.71	103.00	13.28	0.00	0.13	63.00	19.00	0.00	17.00	17.49	115795.00	1.26	109.62	110.00
1	5	4	6261.00	3739.00	259.35	0	Spot (Block1, Row4, Column5)	132.78	128.00	20.84	0.02	0.16	116.00	116.39	116.00	15.76	0.00	0.14	41.00	21.00	0.00	12.00	16.78	258790.00	1.04	117.97	117.00
1	6	4	6543.00	3683.00	208.40	0	Spot (Block1, Row4, Column6)	240.42	219.00	62.40	0.04	0.26	129.00	131.22	129.00	18.61	0.01	0.14	98.00	97.00	0.00	90.00	111.42	297640.00	5.87	160.82	164.00
1	7	4	6847.00	3679.00	245.70	0	Spot (Block1, Row4, Column7)	189.00	192.00	20.49	0.01	0.11	170.00	172.55	170.00	37.04	0.01	0.21	16.00	0.00	0.00	22.00	19.00	329624.00	0.44	166.56	168.50
1	8	4	7146.00	3683.00	147.00	-50	Spot (Block1, Row4, Column8)	281.13	288.00	26.66	0.01	0.09	256.00	252.96	256.00	57.50	0.01	0.23	2.00	0.00	0.00	32.00	25.13	165023.00	0.49	269.29	278.00
1	1	5	5010.00	3982.00	205.60	0	Spot (Block1, Row5, Column1)	114.09	113.00	12.14	0.00	0.11	94.00	96.16	94.00	59.69	0.01	0.62	0.00	0.00	0.00	19.00	20.09	137019.00	0.30	103.33	103.00
1	2	5	5338.00	3947.00	194.30	0	Spot (Block1, Row5, Column2)	121.25	119.50	17.95	0.01	0.15	96.00	96.69	96.00	11.40	0.00	0.12	81.00	53.00	0.00	23.50	25.25	129009.00	2.15	104.49	104.00
1	3	5	5647.00	3973.00	207.35	0	Spot (Block1, Row5, Column3)	116.74	116.00	11.28	0.00	0.10	103.00	103.26	103.00	12.53	0.00	0.12	52.00	15.00	0.00	13.00	13.74	143009.00	1.08	107.80	107.00
1	4	5	5943.00	3975.00	147.00	-50	Spot (Block1, Row5, Column4)	146.89	145.00	17.68	0.01	0.12	112.00	112.93	112.00	15.05	0.00	0.13	87.00	54.00	0.00	33.00	34.89	86371.00	2.26	134.94	131.00
1	5	5	6233.00	3983.00	170.45	0	Spot (Block1, Row5, Column5)	320.50	287.00	125.26	0.05	0.39	122.00	122.63	122.00	15.59	0.00	0.13	100.00	99.00	0.00	165.00	198.50	258644.00	12.69	159.27	162.00
1	6	5	6544.00	3979.00	147.00	-50	Spot (Block1, Row5, Column6)	150.56	151.00	19.13	0.00	0.13	135.00	139.70	135.00	22.06	0.01	0.16	39.00	5.00	0.00	16.00	15.56	88529.00	0.49	140.53	137.00
1	7	5	6847.00	3981.00	175.05	0	Spot (Block1, Row5, Column7)	431.20	391.00	157.37	0.04	0.36	177.00	175.61	177.00	32.48	0.00	0.18	100.00	98.00	0.00	214.00	254.20	369104.00	7.87	252.02	249.00
1	8	5	7155.00	3976.00	170.30	0	Spot (Block1, Row5, Column8)	301.93	298.00	28.23	0.01	0.09	246.00	255.58	246.00	59.58	0.02	0.23	34.00	6.00	0.00	52.00	55.93	243359.00	0.78	271.48	279.50
1	1	6	5023.00	4266.00	181.15	0	Spot (Block1, Row6, Column1)	167.20	174.00	26.70	0.02	0.16	95.00	96.09	95.00	11.44	0.00	0.12	99.00	95.00	0.00	79.00	72.20	153988.00	6.21	122.89	120.00
1	2	6	5356.00	4268.00	170.40	0	Spot (Block1, Row6, Column2)	124.82	124.00	10.48	0.00	0.08	100.00	100.51	100.00	12.30	0.00	0.12	89.00	47.00	0.00	24.00	24.82	100728.00	1.98	115.17	115.00
1	3	6	5616.00	4263.00	157.00	0	Spot (Block1, Row6, Column3)	168.83	175.00	24.52	0.02	0.15	105.00	105.20	105.00	12.19	0.00	0.12	96.00	92.00	0.00	70.00	63.83	114295.00	5.22	128.27	126.00
1	4	6	5942.00	4275.00	147.00	-50	Spot (Block1, Row6, Column4)	139.94	135.00	19.52	0.02	0.14	116.00	116.40	116.00	14.72	0.00	0.13	57.00	36.00	0.00	19.00	23.94	82284.00	1.60	130.14	128.00
1	5	6	6233.00	4279.00	158.95	0	Spot (Block1, Row6, Column5)	328.61	299.00	99.03	0.04	0.30	125.00	127.33	125.00	15.79	0.01	0.12	99.00	99.00	0.00	174.00	203.61	227727.00	12.75	173.03	178.00
1	6	6	6530.00	4275.00	120.35	0	Spot (Block1, Row6, Column6)	177.96	183.00	21.81	0.01	0.12	137.00	141.74	137.00	21.12	0.01	0.15	80.00	57.00	0.00	46.00	40.96	67980.00	1.72	153.60	156.00
1	7	6	6845.00	4283.00	160.45	0	Spot (Block1, Row6, Column7)	260.52	267.00	38.53	0.01	0.15	175.00	172.80	175.00	28.17	0.01	0.16	92.00	72.00	0.00	92.00	85.52	185489.00	3.11	201.82	199.00
1	8	6	7175.00	4286.00	216.60	0	Spot (Block1, Row6, Column8)	298.39	298.00	32.70	0.00	0.11	244.00	253.84	244.00	61.02	0.02	0.24	30.00	3.00	0.00	54.00	54.39	398356.00	0.73	261.52	271.00
1	1	7	5039.00	4569.00	147.00	-50	Spot (Block1, Row7, Column1)	102.42	104.00	11.53	0.01	0.11	99.00	99.20	99.00	13.23	0.00	0.13	21.00	0.00	0.00	5.00	3.42	60426.00	0.24	97.20	96.00
1	2	7	5339.00	4571.00	147.00	-50	Spot (Block1, Row7, Column2)	102.70	103.00	7.90	0.00	0.08	104.00	103.83	104.00	13.17	0.00	0.13	3.00	0.00	0.00	-1.00	-1.30	60489.00	-0.09	107.65	108.00
1	3	7	5640.00	4573.00	147.00	-50	Spot (Block1, Row7, Column3)	114.02	114.00	9.33	0.00	0.08	111.00	110.97	111.00	13.75	0.00	0.12	13.00	0.00	0.00	3.00	3.02	67271.00	0.22	116.40	113.00
1	4	7	5940.00	4575.00	147.00	-50	Spot (Block1, Row7, Column4)	134.21	131.00	36.10	0.01	0.27	117.00	117.77	117.00	16.13	0.00	0.14	39.00	14.00	0.00	14.00	17.21	78918.00	1.02	122.62	123.00
1	5	7	6223.00	4565.00	194.20	0	Spot (Block1, Row7, Column5)	170.13	174.00	17.37	0.01	0.10	128.00	130.57	128.00	19.26	0.01	0.15	85.00	67.00	0.00	46.00	42.13	181696.00	2.05	137.66	136.00
1	6	7	6535.00	4589.00	180.55	0	Spot (Block1, Row7, Column6)	358.44	321.00	117.77	0.05	0.33	154.00	154.58	154.00	24.91	0.00	0.16	100.00	98.00	0.00	167.00	204.44	325466.00	8.18	214.58	203.00
1	7	7	6836.00	4580.00	226.05	0	Spot (Block1, Row7, Column7)	217.59	209.00	29.64	0.02	0.14	180.00	179.65	180.00	27.92	0.00	0.16	53.00	21.00	0.00	29.00	37.59	318770.00	1.36	188.75	189.00
1	8	7	7138.00	4588.00	190.75	0	Spot (Block1, Row7, Column8)	1006.95	953.50	375.41	0.02	0.37	234.00	244.86	234.00	52.06	0.02	0.21	99.00	98.00	0.00	719.50	772.95	1035146.00	14.64	433.28	393.00
1	1	8	5034.00	4863.00	118.95	0	Spot (Block1, Row8, Column1)	612.37	591.00	210.22	0.02	0.34	103.00	103.47	103.00	12.36	0.00	0.12	100.00	100.00	0.00	488.00	509.37	228415.00	41.18	236.78	200.00
1	2	8	5357.00	4876.00	185.10	0	Spot (Block1, Row8, Column2)	124.48	124.00	13.26	0.00	0.11	110.00	109.82	110.00	11.84	0.00	0.11	57.00	23.00	0.00	14.00	14.48	119753.00	1.24	113.96	113.00
1	3	8	5633.00	4889.00	143.10	0	Spot (Block1, Row8, Column3)	150.23	147.00	17.12	0.01	0.11	120.00	120.50	120.00	17.99	0.00	0.15	73.00	35.00	0.00	27.00	30.23	83826.00	1.65	130.62	127.50
1	4	8	5946.00	4885.00	160.65	0	Spot (Block1, Row8, Column4)	358.60	309.00	187.63	0.06	0.52	127.00	130.87	127.00	21.67	0.01	0.17	99.00	97.00	0.00	182.00	231.60	254962.00	10.51	206.87	184.00
1	5	8	6188.00	4868.00	282.85	0	Spot (Block1, Row8, Column5)	153.10	156.00	19.17	0.01	0.13	144.00	145.56	144.00	24.22	0.00	0.17	23.00	0.00	0.00	12.00	9.10	358719.00	0.31	140.64	139.00
1	6	8	6536.00	4891.00	182.90	0	Spot (Block1, Row8, Column6)	461.32	384.00	191.20	0.08	0.41	172.00	172.39	172.00	23.12	0.00	0.13	100.00	99.00	0.00	212.00	289.32	431333.00	12.50	250.26	257.00
1	7	8	6833.00	4896.00	201.40	0	Spot (Block1, Row8, Column7)	217.97	211.00	27.70	0.01	0.13	192.00	191.72	192.00	23.76	0.00	0.12	39.00	17.00	0.00	19.00	25.97	250446.00	1.11	197.69	200.00
1	8	8	7124.00	4891.00	155.30	0	Spot (Block1, Row8, Column8)	494.68	473.50	258.89	0.02	0.52	229.00	237.83	229.00	40.31	0.02	0.17	99.00	93.00	0.00	244.50	265.68	327476.00	6.37	290.15	290.00
2	1	1	9537.00	2799.00	154.70	0	Spot (Block2, Row1, Column1)	35971.45	34001.00	19742.07	0.02	0.55	785.00	803.03	785.00	201.69	0.01	0.25	100.00	100.00	12.58	33216.00	35186.45	23453464.00	174.37	7968.06	5611.00
2	2	1	9817.00	2806.00	175.35	0	Spot (Block2, Row1, Column2)	948.70	906.00	212.91	0.02	0.22	786.00	798.45	786.00	170.70	0.01	0.21	46.00	24.00	0.00	120.00	162.70	815885.00	0.88	834.40	794.50
2	3	1	10135.00	2801.00	147.00	-50	Spot (Block2, Row1, Column3)	853.86	813.00	183.57	0.02	0.21	786.00	802.38	786.00	158.98	0.01	0.20	27.00	11.00	0.00	27.00	67.86	502921.00	0.32	871.19	862.50
2	4	1	10438.00	2793.00	189.15	0	Spot (Block2, Row1, Column4)	960.13	902.00	184.25	0.03	0.19	790.00	826.52	790.00	170.74	0.02	0.21	46.00	17.00	0.00	112.00	170.13	970694.00	0.78	894.09	893.00
2	5	1	10739.00	2788.00	187.60	0	Spot (Block2, Row1, Column5)	964.24	981.00	190.11	0.01	0.20	792.00	835.78	792.00	171.76	0.02	0.21	50.00	23.00	0.00	189.00	172.24	953635.00	0.75	899.60	888.00
2	6	1	11035.00	2792.00	202.70	0	Spot (Block2, Row1, Column6)	987.88	975.50	206.75	0.01	0.21	796.00	848.45	796.00	175.74	0.03	0.21	50.00	22.00	0.00	179.50	191.88	1149896.00	0.79	907.71	885.50
2	7	1	11347.00	2798.00	119.20	0	Spot (Block2, Row1, Column7)	1124.02	1107.00	175.69	0.01	0.16	884.00	934.54	884.00	298.06	0.02	0.32	37.00	2.00	0.00	223.00	240.02	427127.00	0.64	1008.01	965.50
2	8	1	11629.00	2812.00	153.65	0	Spot (Block2, Row1, Column8)	59328.75	65535.00	10837.81	0.04	0.18	941.00	1010.91	941.00	350.77	0.03	0.35	100.00	100.00	66.15	64594.00	58387.75	38208040.00	166.25	13747.96	11291.00
2	1	2	9533.00	3097.00	147.00	-50	Spot (Block2, Row2, Column1)	829.79	779.00	182.54	0.03	0.22	713.00	766.68	713.00	173.62	0.03	0.23	42.00	13.00	0.00	66.00	116.79	492893.00	0.36	854.81	886.00
2	2	2	9825.00	3112.00	165.00	0	Spot (Block2, Row2, Column2)	856.92	809.00	167.70	0.02	0.20	755.00	759.88	755.00	156.13	0.00	0.21	36.00	10.00	0.00	54.00	101.92	646972.00	0.62	810.55	806.00
2	3	2	10139.00	3100.00	223.90	0	Spot (Block2, Row2, Column3)	855.31	803.00	179.48	0.03	0.21	768.00	764.83	768.00	148.81	0.00	0.19	33.00	12.00	0.00	35.00	87.31	1232497.00	0.61	800.72	797.50
2	4	2	10433.00	3098.00	183.85	0	Spot (Block2, Row2, Column4)	948.48	889.00	214.43	0.03	0.23	777.00	784.72	777.00	157.85	0.00	0.20	46.00	27.00	0.00	112.00	171.48	900112.00	1.04	902.39	895.50
2	5	2	10735.00	3107.00	178.60	0	Spot (Block2, Row2, Column5)	2499.23	2469.00	742.08	0.01	0.30	786.00	807.68	786.00	162.04	0.01	0.20	99.00	99.00	0.00	1683.00	1713.23	2236809.00	10.44	1209.59	1179.00
2	6	2	11046.00	3102.00	73.60	0	Spot (Block2, Row2, Column6)	916.48	890.00	196.84	0.01	0.21	794.00	833.63	794.00	172.87	0.02	0.21	44.00	16.00	0.00	96.00	122.48	116393.00	0.48	903.46	861.50
2	7	2	11335.00	3109.00	147.00	-50	Spot (Block2, Row2, Column7)	930.03	886.00	212.65	0.02	0.23	799.00	841.51	799.00	183.45	0.02	0.22	40.00	16.00	0.00	87.00	131.03	551508.00	0.48	853.53	789.00
2	8	2	11635.00	3111.00	147.00	-50	Spot (Block2, Row2, Column8)	914.98	878.00	193.44	0.02	0.21	866.00	905.88	866.00	283.68	0.02	0.31	15.00	0.00	0.00	12.00	48.98	540756.00	0.03	911.64	879.00
2	1	3	9532.00	3400.00	163.65	0	Spot (Block2, Row3, Column1)	1008.41	965.00	233.37	0.02	0.23	686.00	711.43	686.00	140.42	0.02	0.20	76.00	49.00	0.00	279.00	322.41	750256.00	2.11	804.30	792.50
2	2	3	9839.00	3402.00	199.60	0	Spot (Block2, Row3, Column2)	801.14	783.00	162.81	0.01	0.20	690.50	725.62	690.50	136.31	0.02	0.19	36.00	16.00	0.00	92.50	110.64	904485.00	0.55	761.14	764.50
2	3	3	10124.00	3400.00	161.85	0	Spot (Block2, Row3, Column3)	1330.22	1249.50	530.52	0.03	0.40	691.00	731.98	691.00	141.94	0.03	0.19	92.00	74.00	0.00	558.50	639.22	965740.00	4.21	904.40	907.00
2	4	3	10432.00	3398.00	235.85	0	Spot (Block2, Row3, Column4)	899.32	864.50	212.85	0.02	0.24	697.00	750.06	697.00	151.79	0.03	0.20	52.00	27.00	0.00	167.50	202.32	1438911.00	0.98	792.37	780.00
2	5	3	10732.00	3402.00	145.65	0	Spot (Block2, Row3, Column5)	1118.67	1073.00	445.62	0.02	0.40	773.00	780.32	773.00	164.94	0.00	0.21	69.00	44.00	0.00	300.00	345.67	648831.00	2.05	906.88	894.50
2	6	3	11037.00	3406.00	195.50	0	Spot (Block2, Row3, Column6)	3445.45	3137.50	1338.83	0.04	0.39	790.00	820.99	790.00	176.65	0.02	0.22	100.00	100.00	0.00	2347.50	2655.45	3714200.00	14.86	1547.79	1531.50
2	7	3	11333.00	3409.00	147.00	-50	Spot (Block2, Row3, Column7)	895.90	897.00	195.57	0.00	0.22	784.00	806.39	784.00	178.39	0.01	0.22	37.00	11.00	0.00	113.00	111.90	529478.00	0.50	800.56	770.00
2	8	3	11630.00	3423.00	156.65	0	Spot (Block2, Row3, Column8)	4351.36	4026.00	1573.65	0.03	0.36	785.50	815.72	785.50	179.45	0.02	0.22	100.00	100.00	0.00	3240.50	3565.86	2945874.00	19.70	1772.78	1539.00
2	1	4	9523.00	3697.00	171.60	0	Spot (Block2, Row4, Column1)	920.49	892.00	178.80	0.01	0.19	685.00	695.86	685.00	134.97	0.01	0.19	64.00	39.00	0.00	207.00	235.49	752959.00	1.66	770.43	776.50
2	2	4	9833.00	3699.00	183.80	0	Spot (Block2, Row4, Column2)	1098.81	1064.00	244.63	0.01	0.22	689.00	710.09	689.00	132.26	0.01	0.19	90.00	67.00	0.00	375.00	409.81	1046063.00	2.94	827.64	799.00
2	3	4	10134.00	3699.00	157.95	0	Spot (Block2, Row4, Column3)	1721.40	1652.00	542.23	0.02	0.31	689.00	717.85	689.00	135.92	0.02	0.19	100.00	97.00	0.00	963.00	1032.40	1175715.00	7.38	946.87	938.00
2	4	4	10407.00	3709.00	203.90	0	Spot (Block2, Row4, Column4)	859.98	794.00	183.66	0.03	0.21	688.00	725.65	688.00	144.92	0.02	0.20	45.00	26.00	0.00	106.00	171.98	1012202.00	0.93	751.52	690.50
2	5	4	10706.00	3703.00	176.75	0	Spot (Block2, Row4, Column5)	918.96	877.00	188.17	0.02	0.20	696.00	743.06	696.00	155.12	0.03	0.21	58.00	35.00	0.00	181.00	222.96	802256.00	1.13	795.22	765.50
2	6	4	11029.00	3709.00	184.60	0	Spot (Block2, Row4, Column6)	2489.68	2392.00	631.39	0.02	0.25	758.00	770.14	758.00	166.78	0.01	0.22	100.00	100.00	0.00	1634.00	1731.68	2387600.00	10.31	1303.50	1239.00
2	7	4	11331.00	3718.00	178.85	0	Spot (Block2, Row4, Column7)	916.53	892.00	176.68	0.01	0.19	777.00	779.65	777.00	174.97	0.00	0.22	42.00	11.00	0.00	115.00	139.53	823040.00	0.78	827.18	796.00
2	8	4	11625.00	3704.00	186.40	0	Spot (Block2, Row4, Column8)	878.03	891.00	162.42	0.01	0.18	766.00	768.02	766.00	158.82	0.00	0.21	34.00	10.00	0.00	125.00	112.03	859592.00	0.69	809.96	795.00
2	1	5	9535.00	3992.00	169.40	0	Spot (Block2, Row5, Column1)	947.71	888.00	206.58	0.03	0.22	690.00	704.08	690.00	141.41	0.01	0.20	65.00	42.00	0.00	198.00	257.71	752479.00	1.72	741.95	716.50
2	2	5	9832.00	4000.00	158.35	0	Spot (Block2, Row5, Column2)	4410.31	4230.50	1577.92	0.02	0.36	691.00	719.67	691.00	151.47	0.02	0.21	100.00	100.00	0.00	3539.50	3719.31	3060758.00	24.37	1524.54	1461.00
2	3	5	10137.00	3996.00	175.40	0	Spot (Block2, Row5, Column3)	1799.71	1691.00	655.76	0.03	0.36	687.00	702.99	687.00	142.69	0.01	0.20	97.00	95.00	0.00	1004.00	1112.71	1544147.00	7.69	1004.12	992.50
2	4	5	10434.00	4002.00	201.05	0	Spot (Block2, Row5, Column4)	881.99	834.00	192.08	0.02	0.22	687.00	713.67	687.00	142.75	0.02	0.20	50.00	28.00	0.00	147.00	194.99	1014289.00	1.18	766.00	770.00
2	5	5	10734.00	4009.00	148.45	0	Spot (Block2, Row5, Column5)	2137.84	1987.50	762.44	0.03	0.36	696.00	729.92	696.00	144.01	0.02	0.20	100.00	99.00	0.00	1291.50	1441.84	1282703.00	9.78	1104.60	1087.00
2	6	5	11020.00	4014.00	205.80	0	Spot (Block2, Row5, Column6)	828.71	778.50	183.20	0.03	0.22	701.00	742.35	701.00	161.08	0.02	0.22	38.00	18.00	0.00	77.50	127.71	999427.00	0.54	784.96	710.00
2	7	5	11332.00	4007.00	181.25	0	Spot (Block2, Row5, Column7)	5902.21	5494.00	2834.97	0.03	0.48	704.00	756.76	704.00	189.57	0.03	0.25	100.00	100.00	0.00	4790.00	5198.21	5441838.00	27.14	1905.81	1914.00
2	8	5	11630.00	4017.00	152.95	0	Spot (Block2, Row5, Column8)	899.55	887.00	173.40	0.01	0.19	689.00	729.15	689.00	167.11	0.02	0.23	58.00	28.00	0.00	198.00	210.55	575709.00	1.02	835.24	804.50
2	1	6	9531.00	4297.00	198.15	0	Spot (Block2, Row6, Column1)	2754.41	2461.50	1092.55	0.05	0.40	690.00	702.28	690.00	149.76	0.01	0.21	100.00	100.00	0.00	1771.50	2064.41	3068416.00	13.70	1264.19	1219.50
2	2	6	9829.00	4300.00	187.00	0	Spot (Block2, Row6, Column2)	3296.86	3273.00	1055.82	0.00	0.32	695.00	722.21	695.00	159.53	0.02	0.22	100.00	100.00	0.00	2578.00	2601.86	3230927.00	16.14	1436.44	1420.00
2	3	6	10123.00	4306.00	172.15	0	Spot (Block2, Row6, Column3)	861.20	820.00	190.22	0.02	0.22	676.00	679.72	676.00	144.41	0.00	0.21	49.00	28.00	0.00	144.00	185.20	710494.00	1.26	758.95	722.00
2	4	6	10445.00	4298.00	185.90	0	Spot (Block2, Row6, Column4)	797.46	784.00	169.78	0.01	0.21	679.00	679.14	679.00	135.59	0.00	0.20	37.00	17.00	0.00	105.00	118.46	776724.00	0.87	726.40	678.50
2	5	6	10730.00	4306.00	147.65	0	Spot (Block2, Row6, Column5)	1741.02	1645.00	555.15	0.02	0.32	688.00	698.14	688.00	135.01	0.01	0.19	100.00	97.00	0.00	957.00	1053.02	1035908.00	7.72	971.89	927.00
2	6	6	11028.00	4308.00	147.00	-50	Spot (Block2, Row6, Column6)	774.15	786.50	150.19	0.01	0.19	687.00	704.08	687.00	148.13	0.01	0.21	30.00	9.00	0.00	99.50	87.15	453652.00	0.47	773.58	790.00
2	7	6	11331.00	4311.00	187.15	0	Spot (Block2, Row6, Column7)	831.33	792.00	168.88	0.02	0.20	684.00	693.03	684.00	158.35	0.01	0.23	41.00	17.00	0.00	108.00	147.33	817196.00	0.87	732.83	711.00
2	8	6	11629.00	4317.00	147.35	0	Spot (Block2, Row6, Column8)	791.18	791.50	167.36	0.00	0.21	680.00	678.80	680.00	137.36	0.00	0.20	39.00	17.00	0.00	111.50	111.18	466796.00	0.82	717.15	693.50
2	1	7	9527.00	4600.00	181.20	0	Spot (Block2, Row7, Column1)	1133.30	1059.00	279.61	0.03	0.25	630.00	663.85	630.00	139.41	0.02	0.21	94.00	80.00	0.00	429.00	503.30	1042633.00	3.37	829.16	823.00
2	2	7	9807.00	4601.00	212.65	0	Spot (Block2, Row7, Column2)	757.31	704.00	148.31	0.03	0.20	678.00	671.91	678.00	139.72	0.00	0.21	27.00	8.00	0.00	26.00	79.31	973896.00	0.61	701.75	694.00
2	3	7	10115.00	4611.00	197.60	0	Spot (Block2, Row7, Column3)	757.17	774.00	138.70	0.01	0.18	600.00	649.28	600.00	127.02	0.03	0.20	51.00	22.00	0.00	174.00	157.17	838944.00	0.85	685.25	699.00
2	4	7	10433.00	4612.00	226.45	0	Spot (Block2, Row7, Column4)	734.74	688.00	154.83	0.03	0.21	603.00	654.53	603.00	136.45	0.04	0.21	38.00	21.00	0.00	85.00	131.74	1080797.00	0.59	689.40	690.00
2	5	7	10736.00	4606.00	187.35	0	Spot (Block2, Row7, Column5)	784.38	792.00	132.21	0.00	0.17	674.00	674.29	674.00	140.63	0.00	0.21	31.00	7.00	0.00	118.00	110.38	775753.00	0.78	695.75	688.50
2	6	7	11027.00	4608.00	173.75	0	Spot (Block2, Row7, Column6)	4097.71	3973.00	1516.99	0.01	0.37	680.00	697.97	680.00	168.21	0.01	0.24	100.00	100.00	0.00	3293.00	3417.71	3446172.00	20.21	1448.90	1427.00
2	7	7	11332.00	4611.00	204.35	0	Spot (Block2, Row7, Column7)	759.48	709.50	158.50	0.03	0.21	662.00	670.06	662.00	140.66	0.01	0.21	40.00	13.00	0.00	47.50	97.48	897701.00	0.64	676.22	689.50
2	8	7	11629.00	4611.00	192.85	0	Spot (Block2, Row7, Column8)	3158.08	3076.00	917.52	0.01	0.29	625.00	663.20	625.00	131.46	0.03	0.20	100.00	100.00	0.00	2451.00	2533.08	3319141.00	18.98	1365.41	1200.00
2	1	8	9538.00	4891.00	120.20	0	Spot (Block2, Row8, Column1)	1409.80	1371.00	350.26	0.01	0.25	601.00	651.53	601.00	126.97	0.04	0.19	100.00	100.00	0.00	770.00	808.80	538544.00	5.97	936.16	889.00
2	2	8	9820.00	4896.00	215.40	0	Spot (Block2, Row8, Column2)	747.06	712.00	138.59	0.02	0.19	597.00	642.48	597.00	119.92	0.03	0.19	49.00	23.00	0.00	115.00	150.06	991355.00	0.87	677.36	690.00
2	3	8	10123.00	4914.00	160.60	0	Spot (Block2, Row8, Column3)	774.16	791.50	147.96	0.01	0.19	596.00	641.18	596.00	124.25	0.03	0.19	55.00	29.00	0.00	195.50	178.16	551204.00	1.07	702.35	693.00
2	4	8	10425.00	4905.00	151.25	0	Spot (Block2, Row8, Column4)	6984.87	6523.00	2868.38	0.03	0.41	603.00	649.70	603.00	135.07	0.03	0.21	100.00	100.00	0.00	5920.00	6381.87	4351574.00	46.90	2019.98	1747.00
2	5	8	10725.00	4906.00	147.00	-50	Spot (Block2, Row8, Column5)	719.38	677.00	149.25	0.03	0.21	611.00	661.70	611.00	140.16	0.03	0.21	36.00	18.00	0.00	66.00	108.38	423716.00	0.41	748.22	709.00
2	6	8	11030.00	4907.00	188.35	0	Spot (Block2, Row8, Column6)	3987.99	3226.00	2099.25	0.09	0.53	664.00	682.41	664.00	161.77	0.01	0.24	100.00	100.00	0.00	2562.00	3323.99	3976026.00	20.43	1513.18	1450.50
2	7	8	11334.00	4922.00	150.10	0	Spot (Block2, Row8, Column7)	788.29	790.00	137.36	0.00	0.17	605.00	655.69	605.00	136.42	0.03	0.21	57.00	27.00	0.00	185.00	183.29	487165.00	0.97	701.36	687.00
2	8	8	11623.00	4913.00	163.40	0	Spot (Block2, Row8, Column8)	978.14	971.00	265.54	0.00	0.27	602.00	641.63	602.00	120.84	0.03	0.19	79.00	63.00	0.00	369.00	376.14	724805.00	2.78	738.15	713.00
3	1	1	14039.00	2827.00	157.45	0	Spot (Block3, Row1, Column1)	29970.31	25975.50	17230.47	0.06	0.57	107.00	134.93	107.00	99.32	0.10	0.74	100.00	100.00	2.62	25868.50	29863.31	20559648.00	300.40	4664.47	3799.00
3	2	1	14339.00	2833.00	147.00	-50	Spot (Block3, Row1, Column2)	97.52	98.00	21.96	0.00	0.23	89.00	107.37	89.00	67.87	0.08	0.63	0.00	0.00	0.00	9.00	8.52	57439.00	-0.15	93.55	94.00
3	3	1	14640.00	2835.00	147.00	-50	Spot (Block3, Row1, Column3)	78.40	77.00	9.46	0.01	0.12	80.00	80.59	80.00	11.40	0.00	0.14	9.00	1.00	0.00	-3.00	-1.60	46256.00	-0.19	80.26	80.00
3	4	1	14940.00	2837.00	147.00	-50	Spot (Block3, Row1, Column4)	86.56	85.00	19.43	0.01	0.22	78.00	79.10	78.00	22.68	0.01	0.29	3.00	0.00	0.00	7.00	8.56	50898.00	0.33	84.42	83.50
3	5	1	15226.00	2824.00	198.80	0	Spot (Block3, Row1, Column5)	82.56	83.00	8.90	0.00	0.11	79.00	79.71	79.00	39.93	0.00	0.50	0.00	0.00	0.00	4.00	3.56	92298.00	0.07	76.35	76.00
3	6	1	15541.00	2841.00	147.00	-50	Spot (Block3, Row1, Column6)	79.63	76.00	42.02	0.02	0.53	78.00	78.15	78.00	36.18	0.00	0.46	1.00	0.00	0.00	-2.00	1.63	46662.00	0.04	113.19	79.00
3	7	1	15841.00	2843.00	147.00	-50	Spot (Block3, Row1, Column7)	91.50	91.00	9.33	0.00	0.10	87.00	117.87	87.00	164.07	0.13	1.39	0.00	0.00	0.00	4.00	4.50	53709.00	-0.16	85.19	83.50
3	8	1	16133.00	2842.00	151.85	0	Spot (Block3, Row1, Column8)	56137.50	65535.00	13289.67	0.07	0.24	121.00	185.47	121.00	218.79	0.19	1.18	100.00	100.00	58.48	65414.00	56016.50	35423044.00	255.74	11100.11	8758.00
3	1	2	14037.00	3131.00	147.00	-50	Spot (Block3, Row2, Column1)	106.53	108.00	17.63	0.01	0.17	92.00	111.63	92.00	72.01	0.08	0.65	0.00	0.00	0.00	16.00	14.53	63278.00	-0.07	107.77	105.00
3	2	2	14338.00	3133.00	147.00	-50	Spot (Block3, Row2, Column2)	88.51	87.50	18.24	0.00	0.21	80.00	88.53	80.00	29.53	0.04	0.33	4.00	0.00	0.00	7.50	8.51	52042.00	-0.00	78.94	80.00
3	3	2	14638.00	3135.00	147.00	-50	Spot (Block3, Row2, Column3)	76.51	82.00	18.32	0.03	0.24	76.00	75.62	76.00	10.85	0.00	0.14	33.00	6.00	0.00	6.00	0.51	44988.00	0.08	76.31	77.00
3	4	2	14938.00	3137.00	147.00	-50	Spot (Block3, Row2, Column4)	75.46	75.00	7.05	0.00	0.09	77.00	77.28	77.00	10.92	0.00	0.14	2.00	0.00	0.00	-2.00	-1.54	44519.00	-0.17	72.47	73.00
3	5	2	15239.00	3139.00	147.00	-50	Spot (Block3, Row2, Column5)	85.74	86.00	7.84	0.00	0.09	77.00	76.94	77.00	10.59	0.00	0.14	41.00	4.00	0.00	9.00	8.74	50503.00	0.83	83.56	84.00
3	6	2	15539.00	3141.00	147.00	-50	Spot (Block3, Row2, Column6)	72.50	71.00	10.64	0.01	0.15	77.00	77.61	77.00	10.86	0.00	0.14	8.00	0.00	0.00	-6.00	-4.50	42700.00	-0.47	77.02	76.00
3	7	2	15840.00	3143.00	147.00	-50	Spot (Block3, Row2, Column7)	75.75	76.00	10.51	0.00	0.14	86.00	90.05	86.00	24.15	0.02	0.27	0.00	0.00	0.00	-10.00	-10.25	44616.00	-0.59	84.86	84.00
3	8	2	16140.00	3145.00	147.00	-50	Spot (Block3, Row2, Column8)	109.11	108.00	24.21	0.00	0.22	107.00	145.84	107.00	139.76	0.13	0.96	0.00	0.00	0.00	1.00	2.11	64157.00	-0.26	122.04	115.00
3	1	3	14044.00	3463.00	186.60	0	Spot (Block3, Row3, Column1)	93.80	94.00	16.18	0.00	0.17	82.00	83.41	82.00	15.05	0.01	0.18	36.00	4.00	0.00	12.00	11.80	91923.00	0.69	88.55	89.50
3	2	3	14336.00	3433.00	147.00	-50	Spot (Block3, Row3, Column2)	75.14	74.00	12.04	0.01	0.16	81.00	82.25	81.00	15.00	0.01	0.18	6.00	0.00	0.00	-7.00	-5.86	44181.00	-0.47	75.53	71.50
3	3	3	14629.00	3416.00	148.60	0	Spot (Block3, Row3, Column3)	109.64	104.00	21.90	0.02	0.20	74.00	74.86	74.00	12.77	0.00	0.17	93.00	64.00	0.00	30.00	35.64	66004.00	2.72	89.54	88.00
3	4	3	14937.00	3437.00	147.00	-50	Spot (Block3, Row3, Column4)	72.98	73.00	9.28	0.00	0.13	74.00	73.77	74.00	11.58	0.00	0.16	8.00	1.00	0.00	-1.00	-1.02	43494.00	-0.07	74.28	75.50
3	5	3	15295.00	3423.00	221.40	0	Spot (Block3, Row3, Column5)	87.16	87.00	9.92	0.00	0.11	74.00	74.37	74.00	10.93	0.00	0.15	60.00	19.00	0.00	13.00	13.16	122367.00	1.17	77.98	78.00
3	6	3	15512.00	3442.00	165.55	0	Spot (Block3, Row3, Column6)	88.96	89.00	10.25	0.00	0.12	76.00	76.45	76.00	11.42	0.00	0.15	53.00	20.00	0.00	13.00	12.96	67789.00	1.10	81.52	81.00
3	7	3	15838.00	3444.00	147.00	-50	Spot (Block3, Row3, Column7)	73.79	72.00	10.18	0.01	0.14	81.00	81.24	81.00	12.95	0.00	0.16	4.00	0.00	0.00	-9.00	-7.21	43312.00	-0.58	75.58	74.00
3	8	3	16138.00	3446.00	147.00	-50	Spot (Block3, Row3, Column8)	93.43	94.00	13.79	0.00	0.15	95.00	102.07	95.00	30.25	0.03	0.30	1.00	0.00	0.00	-1.00	-1.57	54841.00	-0.29	89.48	87.00
3	1	4	14052.00	3757.00	134.20	0	Spot (Block3, Row4, Column1)	91.94	93.00	10.88	0.00	0.12	77.00	78.10	77.00	18.82	0.01	0.24	40.00	0.00	0.00	16.00	14.94	44500.00	0.74	86.81	86.00
3	2	4	14335.00	3734.00	147.00	-50	Spot (Block3, Row4, Column2)	77.42	78.00	9.16	0.00	0.12	78.00	77.92	78.00	11.36	0.00	0.15	8.00	0.00	0.00	0.00	-0.58	45524.00	-0.04	83.44	84.00
3	3	4	14642.00	3726.00	172.90	0	Spot (Block3, Row4, Column3)	119.35	116.00	23.91	0.01	0.20	76.00	75.74	76.00	11.57	0.00	0.15	98.00	85.00	0.00	40.00	43.35	99420.00	3.77	92.13	91.00
3	4	4	14935.00	3738.00	147.00	-50	Spot (Block3, Row4, Column4)	62.58	66.00	15.35	0.02	0.25	73.00	73.37	73.00	12.05	0.00	0.16	3.00	0.00	0.00	-7.00	-10.42	36987.00	-0.89	72.72	73.00
3	5	4	15236.00	3740.00	147.00	-50	Spot (Block3, Row4, Column5)	80.06	81.00	8.30	0.01	0.10	73.00	73.02	73.00	12.75	0.00	0.17	27.00	0.00	0.00	8.00	7.06	47153.00	0.55	78.10	79.00
3	6	4	15536.00	3742.00	147.00	-50	Spot (Block3, Row4, Column6)	87.90	89.00	10.90	0.01	0.12	75.00	74.33	75.00	11.26	0.00	0.15	56.00	20.00	0.00	14.00	12.90	52215.00	1.21	84.30	85.00
3	7	4	15824.00	3755.00	222.80	0	Spot (Block3, Row4, Column7)	81.64	82.00	9.31	0.00	0.11	75.00	74.82	75.00	10.93	0.00	0.15	34.00	4.00	0.00	7.00	6.64	116251.00	0.62	75.66	76.00
3	8	4	16140.00	3747.00	175.10	0	Spot (Block3, Row4, Column8)	102.43	102.00	10.41	0.00	0.10	86.00	88.81	86.00	18.37	0.01	0.21	43.00	1.00	0.00	16.00	16.43	87377.00	0.74	89.67	89.00
3	1	5	14088.00	3997.00	238.25	0	Spot (Block3, Row5, Column1)	83.39	83.00	7.25	0.00	0.09	77.00	77.68	77.00	18.62	0.00	0.24	5.00	0.00	0.00	6.00	6.39	136922.00	0.31	79.29	78.00
3	2	5	14333.00	4034.00	147.00	-50	Spot (Block3, Row5, Column2)	85.64	85.00	10.40	0.00	0.12	79.00	79.33	79.00	11.23	0.00	0.14	33.00	7.00	0.00	6.00	6.64	50354.00	0.56	78.72	78.00
3	3	5	14633.00	4036.00	147.00	-50	Spot (Block3, Row5, Column3)	71.51	71.00	11.44	0.00	0.16	77.00	76.59	77.00	11.26	0.00	0.15	8.00	1.00	0.00	-6.00	-5.49	41977.00	-0.45	73.49	74.00
3	4	5	14934.00	4038.00	147.00	-50	Spot (Block3, Row5, Column4)	79.46	79.00	12.44	0.00	0.16	75.00	74.64	75.00	11.03	0.00	0.15	31.00	6.00	0.00	4.00	4.46	47040.00	0.44	86.56	87.00
3	5	5	15234.00	4042.00	160.90	0	Spot (Block3, Row5, Column5)	157.63	169.00	37.51	0.03	0.24	75.00	74.37	75.00	12.70	0.00	0.17	99.00	95.00	0.00	94.00	82.63	112549.00	6.56	97.21	96.00
3	6	5	15535.00	4042.00	147.00	-50	Spot (Block3, Row5, Column6)	76.03	76.00	7.48	0.00	0.10	73.00	72.72	73.00	11.60	0.00	0.16	11.00	1.00	0.00	3.00	3.03	44703.00	0.29	75.15	76.00
3	7	5	15856.00	4019.00	210.50	0	Spot (Block3, Row5, Column7)	85.28	85.00	11.19	0.00	0.13	74.00	73.34	74.00	10.45	0.00	0.14	52.00	22.00	0.00	11.00	11.28	107712.00	1.14	77.83	76.00
3	8	5	16135.00	4046.00	147.00	-50	Spot (Block3, Row5, Column8)	86.43	87.00	8.32	0.00	0.10	79.00	80.13	79.00	14.16	0.01	0.18	21.00	0.00	0.00	8.00	7.43	50818.00	0.44	81.58	82.00
3	1	6	14031.00	4332.00	147.00	-50	Spot (Block3, Row6, Column1)	82.43	80.00	12.55	0.01	0.15	79.00	79.18	79.00	12.02	0.00	0.15	24.00	7.00	0.00	1.00	3.43	48879.00	0.27	88.28	89.00
3	2	6	14332.00	4334.00	147.00	-50	Spot (Block3, Row6, Column2)	82.51	83.00	11.52	0.00	0.14	82.00	81.94	82.00	11.96	0.00	0.15	17.00	0.00	0.00	1.00	0.51	48596.00	0.05	82.09	83.00
3	3	6	14658.00	4356.00	228.10	0	Spot (Block3, Row6, Column3)	83.68	83.00	10.64	0.00	0.13	74.00	74.11	74.00	11.12	0.00	0.15	38.00	10.00	0.00	9.00	9.68	124932.00	0.86	79.70	77.00
3	4	6	14981.00	4363.00	227.15	0	Spot (Block3, Row6, Column4)	79.80	80.00	9.46	0.00	0.12	73.00	73.30	73.00	11.21	0.00	0.15	30.00	4.00	0.00	7.00	6.80	118499.00	0.58	74.65	74.00
3	5	6	15227.00	4338.00	161.75	0	Spot (Block3, Row6, Column5)	136.15	122.00	34.46	0.05	0.25	75.00	74.17	75.00	11.97	0.00	0.16	99.00	91.00	0.00	47.00	61.15	98575.00	5.18	96.84	97.50
3	6	6	15533.00	4342.00	147.00	-50	Spot (Block3, Row6, Column6)	75.84	77.00	10.99	0.01	0.14	74.00	74.04	74.00	11.45	0.00	0.15	15.00	0.00	0.00	3.00	1.84	44821.00	0.16	77.07	79.00
3	7	6	15833.00	4344.00	147.00	-50	Spot (Block3, Row6, Column7)	79.48	80.00	8.29	0.00	0.10	74.00	74.45	74.00	11.06	0.00	0.15	25.00	0.00	0.00	6.00	5.48	46896.00	0.46	83.60	84.00
3	8	6	16134.00	4346.00	147.00	-50	Spot (Block3, Row6, Column8)	82.86	83.00	7.01	0.00	0.08	77.00	77.38	77.00	11.81	0.00	0.15	23.00	0.00	0.00	6.00	5.86	48807.00	0.46	81.47	81.00
3	1	7	13983.00	4627.00	244.50	0	Spot (Block3, Row7, Column1)	88.00	88.00	11.95	0.00	0.14	78.00	77.97	78.00	20.05	0.00	0.26	18.00	0.00	0.00	10.00	10.00	151974.00	0.50	79.03	78.00
3	2	7	14330.00	4634.00	147.00	-50	Spot (Block3, Row7, Column2)	82.88	83.00	9.31	0.00	0.11	78.00	77.98	78.00	11.76	0.00	0.15	25.00	0.00	0.00	5.00	4.88	48899.00	0.42	75.63	75.50
3	3	7	14630.00	4636.00	147.00	-50	Spot (Block3, Row7, Column3)	67.28	67.00	15.93	0.00	0.24	74.00	73.37	74.00	11.95	0.00	0.16	17.00	0.00	0.00	-7.00	-6.72	39694.00	-0.51	72.46	70.00
3	4	7	14931.00	4638.00	147.00	-50	Spot (Block3, Row7, Column4)	74.56	76.00	9.55	0.01	0.13	72.00	71.69	72.00	10.60	0.00	0.15	19.00	1.00	0.00	4.00	2.56	43767.00	0.27	68.67	70.00
3	5	7	15231.00	4640.00	147.00	-50	Spot (Block3, Row7, Column5)	79.23	79.00	12.21	0.00	0.15	75.00	75.15	75.00	10.78	0.00	0.14	28.00	3.00	0.00	4.00	4.23	46825.00	0.38	83.46	85.00
3	6	7	15531.00	4642.00	147.00	-50	Spot (Block3, Row7, Column6)	80.22	79.00	10.99	0.01	0.14	75.00	75.01	75.00	12.54	0.00	0.17	25.00	4.00	0.00	4.00	5.22	47730.00	0.42	79.30	79.00
3	7	7	15832.00	4644.00	147.00	-50	Spot (Block3, Row7, Column7)	83.30	84.00	10.99	0.00	0.13	79.00	77.68	79.00	12.23	0.01	0.16	25.00	3.00	0.00	5.00	4.30	48983.00	0.46	78.11	78.00
3	8	7	16129.00	4666.00	183.25	0	Spot (Block3, Row7, Column8)	104.31	105.00	9.95	0.00	0.10	80.00	79.43	80.00	11.61	0.00	0.15	88.00	54.00	0.00	25.00	24.31	98986.00	2.14	93.11	93.00
3	1	8	14040.00	4919.00	127.30	0	Spot (Block3, Row8, Column1)	514.51	485.50	150.32	0.03	0.29	79.00	79.30	79.00	19.50	0.00	0.25	100.00	100.00	0.00	406.50	435.51	221241.00	22.31	175.31	170.00
3	2	8	14329.00	4934.00	147.00	-50	Spot (Block3, Row8, Column2)	86.77	86.00	10.44	0.00	0.12	77.00	77.08	77.00	11.56	0.00	0.15	41.00	11.00	0.00	9.00	9.77	51019.00	0.84	84.38	81.00
3	3	8	14629.00	4936.00	147.00	-50	Spot (Block3, Row8, Column3)	83.47	84.00	11.96	0.00	0.14	78.00	77.87	78.00	12.21	0.00	0.16	28.00	4.00	0.00	6.00	5.47	49246.00	0.46	79.81	79.00
3	4	8	14926.00	4896.00	214.20	0	Spot (Block3, Row8, Column4)	86.35	86.00	10.07	0.00	0.12	76.00	75.84	76.00	11.92	0.00	0.16	44.00	11.00	0.00	10.00	10.35	113199.00	0.88	77.41	77.00
3	5	8	15230.00	4940.00	147.00	-50	Spot (Block3, Row8, Column5)	75.92	76.00	12.54	0.00	0.17	77.00	76.61	77.00	12.05	0.00	0.16	16.00	1.00	0.00	-1.00	-1.08	44643.00	-0.06	80.23	80.00
3	6	8	15555.00	4900.00	176.30	0	Spot (Block3, Row8, Column6)	86.02	86.00	10.47	0.00	0.12	76.00	75.78	76.00	11.75	0.00	0.16	42.00	8.00	0.00	10.00	10.02	74667.00	0.87	79.19	79.00
3	7	8	15830.00	4944.00	147.00	-50	Spot (Block3, Row8, Column7)	77.74	81.00	16.89	0.02	0.22	77.00	76.85	77.00	11.52	0.00	0.15	32.00	4.00	0.00	4.00	0.74	45712.00	0.08	78.86	80.00
3	8	8	16111.00	4941.00	150.20	0	Spot (Block3, Row8, Column8)	234.15	216.00	62.65	0.04	0.27	77.00	76.71	77.00	11.41	0.00	0.15	100.00	98.00	0.00	139.00	157.15	144941.00	13.80	129.31	111.50
4	1	1	18541.00	2851.00	155.45	0	Spot (Block4, Row1, Column1)	37273.19	34198.00	17700.17	0.04	0.47	490.00	509.84	490.00	147.01	0.02	0.29	100.00	100.00	9.19	33708.00	36783.19	24749452.00	250.08	7801.90	6145.00
4	2	1	18832.00	2861.00	152.40	0	Spot (Block4, Row1, Column2)	753.86	743.00	132.12	0.01	0.18	486.00	487.50	486.00	109.94	0.00	0.23	93.00	59.00	0.00	257.00	267.86	479456.00	2.42	571.22	580.00
4	3	1	19134.00	2856.00	192.85	0	Spot (Block4, Row1, Column3)	546.69	502.00	110.36	0.04	0.20	471.00	461.09	471.00	59.29	0.01	0.13	39.00	27.00	0.00	31.00	75.69	576207.00	1.44	473.53	484.00
4	4	1	19436.00	2858.00	150.65	0	Spot (Block4, Row1, Column4)	732.70	694.00	143.15	0.02	0.20	482.00	470.52	482.00	59.01	0.01	0.13	91.00	85.00	0.00	212.00	250.70	455009.00	4.44	563.24	574.00
4	5	1	19736.00	2854.00	155.35	0	Spot (Block4, Row1, Column5)	767.70	754.00	144.94	0.01	0.19	485.00	473.36	485.00	56.70	0.01	0.12	97.00	92.00	0.00	269.00	282.70	511287.00	5.19	572.99	547.00
4	6	1	20031.00	2855.00	164.35	0	Spot (Block4, Row1, Column6)	820.23	808.00	182.71	0.01	0.22	482.00	471.93	482.00	60.53	0.01	0.13	96.00	89.00	0.00	326.00	338.23	615170.00	5.75	576.51	577.00
4	7	1	20344.00	2848.00	118.65	0	Spot (Block4, Row1, Column7)	2115.46	1170.50	5107.15	0.26	2.41	493.00	514.18	493.00	196.60	0.02	0.38	94.00	83.00	0.00	677.50	1622.46	778488.00	8.14	825.78	685.00
4	8	1	20636.00	2868.00	150.15	0	Spot (Block4, Row1, Column8)	60907.61	65535.00	8578.00	0.03	0.14	512.00	574.53	512.00	244.07	0.05	0.42	100.00	100.00	69.79	65023.00	60395.61	37702132.00	247.19	13882.13	11888.00
4	1	2	18557.00	3165.00	134.75	0	Spot (Block4, Row2, Column1)	567.50	583.00	69.90	0.01	0.12	490.00	499.37	490.00	94.06	0.01	0.19	48.00	7.00	0.00	93.00	77.50	274668.00	0.72	533.68	507.50
4	2	2	18829.00	3165.00	127.15	0	Spot (Block4, Row2, Column2)	626.21	598.00	98.44	0.02	0.16	489.00	486.11	489.00	61.08	0.00	0.13	83.00	37.00	0.00	109.00	137.21	270524.00	2.29	550.56	521.00
4	3	2	19118.00	3154.00	193.40	0	Spot (Block4, Row2, Column3)	545.00	514.00	73.46	0.03	0.13	487.00	480.16	487.00	61.19	0.01	0.13	42.00	16.00	0.00	27.00	58.00	577160.00	1.06	504.80	497.00
4	4	2	19443.00	3159.00	189.60	0	Spot (Block4, Row2, Column4)	604.30	594.00	86.59	0.01	0.14	488.00	482.48	488.00	63.36	0.00	0.13	72.00	30.00	0.00	106.00	116.30	611555.00	1.92	527.51	512.00
4	5	2	19738.00	3161.00	193.05	0	Spot (Block4, Row2, Column5)	978.86	988.00	201.91	0.00	0.21	486.00	479.00	486.00	61.40	0.01	0.13	99.00	98.00	0.00	502.00	492.86	1027804.00	8.14	617.19	603.00
4	6	2	20030.00	3151.00	190.80	0	Spot (Block4, Row2, Column6)	600.76	590.00	82.61	0.01	0.14	488.00	487.17	488.00	76.14	0.00	0.16	71.00	24.00	0.00	102.00	112.76	617582.00	1.49	512.79	507.00
4	7	2	20332.00	3173.00	174.10	0	Spot (Block4, Row2, Column7)	598.85	595.00	77.30	0.00	0.13	492.00	492.54	492.00	61.51	0.00	0.12	73.00	27.00	0.00	103.00	106.85	504233.00	1.73	527.21	512.00
4	8	2	20639.00	3166.00	147.00	-50	Spot (Block4, Row2, Column8)	536.95	508.00	53.02	0.02	0.10	502.00	538.66	502.00	167.58	0.03	0.31	0.00	0.00	0.00	6.00	34.95	316261.00	-0.01	535.06	509.00
4	1	3	18538.00	3450.00	156.80	0	Spot (Block4, Row3, Column1)	837.62	807.00	227.25	0.02	0.27	491.00	492.79	491.00	69.28	0.00	0.14	98.00	87.00	0.00	316.00	346.62	565394.00	4.98	596.37	597.00
4	2	3	18858.00	3450.00	188.15	0	Spot (Block4, Row3, Column2)	554.60	518.00	87.08	0.03	0.16	490.00	489.99	490.00	65.57	0.00	0.13	47.00	18.00	0.00	28.00	64.60	553487.00	0.99	525.03	496.00
4	3	3	19131.00	3466.00	192.60	0	Spot (Block4, Row3, Column3)	693.39	678.00	220.93	0.01	0.32	493.00	499.31	493.00	67.32	0.01	0.13	84.00	55.00	0.00	185.00	200.39	723209.00	2.88	557.22	547.50
4	4	3	19439.00	3459.00	149.75	0	Spot (Block4, Row3, Column4)	1111.06	1064.00	287.00	0.02	0.26	492.00	491.72	492.00	67.59	0.00	0.14	100.00	100.00	0.00	572.00	619.06	674416.00	9.16	662.63	648.50
4	5	3	19736.00	3452.00	158.10	0	Spot (Block4, Row3, Column5)	672.46	626.50	160.30	0.03	0.24	493.00	496.51	493.00	76.33	0.00	0.15	78.00	48.00	0.00	133.50	179.46	463995.00	2.31	541.02	514.00
4	6	3	20036.00	3458.00	186.20	0	Spot (Block4, Row3, Column6)	2853.59	2590.00	1365.10	0.04	0.48	497.00	511.32	497.00	87.52	0.01	0.17	100.00	100.00	0.00	2093.00	2356.59	2773689.00	26.76	1091.56	1068.50
4	7	3	20341.00	3466.00	146.35	0	Spot (Block4, Row3, Column7)	723.05	696.50	109.39	0.02	0.15	497.00	506.08	497.00	71.89	0.01	0.14	98.00	76.00	0.00	199.50	226.05	422263.00	3.02	566.53	559.00
4	8	3	20636.00	3470.00	155.80	0	Spot (Block4, Row3, Column8)	1801.31	1743.00	566.22	0.01	0.31	499.00	509.23	499.00	55.21	0.01	0.11	100.00	100.00	0.00	1244.00	1302.31	1206875.00	23.40	863.01	840.00
4	1	4	18532.00	3754.00	154.75	0	Spot (Block4, Row4, Column1)	1045.83	996.00	288.64	0.02	0.28	495.00	499.57	495.00	69.17	0.00	0.14	99.00	98.00	0.00	501.00	550.83	685021.00	7.90	649.65	621.50
4	2	4	18842.00	3759.00	196.50	0	Spot (Block4, Row4, Column2)	731.40	694.00	161.06	0.02	0.22	496.00	502.30	496.00	73.53	0.01	0.15	88.00	61.00	0.00	198.00	235.40	797222.00	3.12	568.84	582.00
4	3	4	19137.00	3758.00	146.95	0	Spot (Block4, Row4, Column3)	3462.05	3335.00	1326.67	0.02	0.38	497.00	515.31	497.00	75.63	0.02	0.15	100.00	100.00	0.00	2838.00	2965.05	2042612.00	38.96	1261.85	1060.00
4	4	4	19425.00	3755.00	199.05	0	Spot (Block4, Row4, Column4)	569.99	583.00	71.92	0.01	0.13	497.00	510.94	497.00	69.91	0.01	0.14	57.00	14.00	0.00	86.00	72.99	638954.00	0.84	527.29	508.00
4	5	4	19730.00	3762.00	168.85	0	Spot (Block4, Row4, Column5)	634.01	605.00	99.19	0.02	0.16	494.00	500.70	494.00	62.96	0.01	0.13	85.00	39.00	0.00	111.00	140.01	498968.00	2.12	561.98	574.00
4	6	4	20038.00	3765.00	196.20	0	Spot (Block4, Row4, Column6)	988.26	951.00	204.55	0.02	0.21	494.00	504.14	494.00	70.85	0.01	0.14	100.00	98.00	0.00	457.00	494.26	1075228.00	6.83	668.59	653.00
4	7	4	20325.00	3761.00	155.95	0	Spot (Block4, Row4, Column7)	769.64	757.00	146.60	0.01	0.19	495.00	506.97	495.00	98.03	0.01	0.19	93.00	69.00	0.00	262.00	274.64	515657.00	2.68	565.62	573.50
4	8	4	20655.00	3756.00	152.95	0	Spot (Block4, Row4, Column8)	604.76	592.00	80.57	0.01	0.13	499.00	508.29	499.00	64.67	0.01	0.13	74.00	27.00	0.00	93.00	105.76	387049.00	1.49	542.74	519.00
4	1	5	18539.00	4053.00	147.35	0	Spot (Block4, Row5, Column1)	1096.03	1002.50	297.72	0.04	0.27	499.00	520.12	499.00	86.36	0.02	0.17	100.00	98.00	0.00	503.50	597.03	648849.00	6.67	699.34	682.00
4	2	5	18831.00	4050.00	153.05	0	Spot (Block4, Row5, Column2)	2111.58	2025.00	617.09	0.02	0.29	501.00	526.56	501.00	90.45	0.02	0.17	100.00	100.00	0.00	1524.00	1610.58	1357746.00	17.52	937.71	886.00
4	3	5	19135.00	4055.00	159.55	0	Spot (Block4, Row5, Column3)	1459.55	1424.00	446.96	0.01	0.31	501.00	527.54	501.00	77.98	0.02	0.15	100.00	100.00	0.00	923.00	958.55	1021684.00	11.95	746.64	737.00
4	4	5	19434.00	4065.00	157.95	0	Spot (Block4, Row5, Column4)	943.15	899.00	224.66	0.02	0.24	497.00	516.12	497.00	72.12	0.02	0.14	99.00	95.00	0.00	402.00	446.15	646055.00	5.92	633.06	616.50
4	5	5	19736.00	4060.00	147.45	0	Spot (Block4, Row5, Column5)	2831.73	2691.00	1086.16	0.02	0.38	494.00	503.26	494.00	67.74	0.01	0.13	100.00	100.00	0.00	2197.00	2337.73	1676387.00	34.37	1089.36	973.00
4	6	5	20038.00	4057.00	207.80	0	Spot (Block4, Row5, Column6)	574.53	580.00	77.80	0.00	0.14	496.00	508.28	496.00	98.51	0.01	0.19	37.00	11.00	0.00	84.00	78.53	710125.00	0.67	509.79	501.00
4	7	5	20336.00	4061.00	175.30	0	Spot (Block4, Row5, Column7)	6428.38	6147.50	3012.39	0.02	0.47	500.00	527.94	500.00	129.86	0.02	0.25	100.00	100.00	0.00	5647.50	5928.38	5515547.00	45.44	1739.87	1726.50
4	8	5	20640.00	4071.00	152.25	0	Spot (Block4, Row5, Column8)	1054.62	1019.00	237.87	0.01	0.23	503.00	526.21	503.00	103.23	0.02	0.20	99.00	97.00	0.00	516.00	551.62	671795.00	5.12	657.30	621.00
4	1	6	18532.00	4354.00	186.30	0	Spot (Block4, Row6, Column1)	2699.49	2362.00	1258.37	0.06	0.47	502.00	539.48	502.00	110.05	0.03	0.20	100.00	100.00	0.00	1860.00	2197.49	2634700.00	19.63	1066.59	1081.00
4	2	6	18835.00	4355.00	182.85	0	Spot (Block4, Row6, Column2)	3412.48	3354.00	1269.14	0.01	0.37	506.00	546.96	506.00	109.23	0.03	0.20	100.00	100.00	0.00	2848.00	2906.48	3211140.00	26.23	1261.59	1236.00
4	3	6	19126.00	4353.00	155.85	0	Spot (Block4, Row6, Column3)	1186.06	1150.50	357.58	0.01	0.30	502.00	531.55	502.00	87.79	0.02	0.17	100.00	94.00	0.00	648.50	684.06	794662.00	7.46	689.08	687.50
4	4	6	19425.00	4355.00	159.50	0	Spot (Block4, Row6, Column4)	631.04	606.00	73.23	0.02	0.12	498.00	511.54	498.00	66.18	0.01	0.13	86.00	41.00	0.00	108.00	133.04	441094.00	1.81	569.80	584.00
4	5	6	19733.00	4358.00	146.15	0	Spot (Block4, Row6, Column5)	2082.98	2010.00	686.70	0.02	0.33	495.00	500.13	495.00	68.36	0.00	0.14	100.00	100.00	0.00	1515.00	1587.98	1214375.00	23.16	871.52	854.00
4	6	6	20034.00	4361.00	218.30	0	Spot (Block4, Row6, Column6)	580.86	590.00	84.68	0.01	0.15	495.00	503.34	495.00	89.52	0.01	0.18	55.00	17.00	0.00	95.00	85.86	789973.00	0.87	503.50	496.00
4	7	6	20332.00	4361.00	159.50	0	Spot (Block4, Row6, Column7)	765.05	756.00	141.20	0.01	0.18	497.00	507.55	497.00	96.31	0.01	0.19	96.00	59.00	0.00	259.00	268.05	537832.00	2.67	573.98	586.50
4	8	6	20644.00	4374.00	165.40	0	Spot (Block4, Row6, Column8)	833.07	801.50	178.81	0.02	0.21	501.00	517.55	501.00	94.11	0.01	0.18	93.00	75.00	0.00	300.50	332.07	631470.00	3.35	590.42	584.00
4	1	7	18528.00	4650.00	171.65	0	Spot (Block4, Row7, Column1)	860.16	802.00	184.46	0.03	0.21	495.00	516.72	495.00	88.69	0.02	0.17	99.00	90.00	0.00	307.00	365.16	707054.00	3.87	622.49	612.00
4	2	7	18833.00	4643.00	160.45	0	Spot (Block4, Row7, Column2)	651.32	599.00	111.86	0.04	0.17	494.00	510.09	494.00	84.17	0.01	0.17	70.00	46.00	0.00	105.00	157.32	464389.00	1.68	547.63	516.00
4	3	7	19124.00	4659.00	215.95	0	Spot (Block4, Row7, Column3)	570.31	576.00	83.47	0.00	0.15	495.00	504.84	495.00	67.36	0.01	0.13	55.00	18.00	0.00	81.00	75.31	760225.00	0.97	521.38	493.00
4	4	7	19428.00	4667.00	176.70	0	Spot (Block4, Row7, Column4)	609.65	599.00	84.03	0.01	0.14	495.00	503.14	495.00	70.85	0.01	0.14	75.00	28.00	0.00	104.00	114.65	533442.00	1.50	548.38	529.00
4	5	7	19729.00	4663.00	233.35	0	Spot (Block4, Row7, Column5)	589.78	592.00	84.07	0.00	0.14	497.00	509.10	497.00	89.02	0.01	0.17	56.00	16.00	0.00	95.00	92.78	923598.00	0.91	536.77	514.00
4	6	7	20029.00	4663.00	170.50	0	Spot (Block4, Row7, Column6)	4399.19	4478.50	1618.48	0.01	0.37	501.00	536.23	501.00	135.54	0.03	0.25	100.00	100.00	0.00	3977.50	3898.19	3554549.00	28.50	1318.43	1261.50
4	7	7	20330.00	4668.00	164.55	0	Spot (Block4, Row7, Column7)	810.07	793.00	187.27	0.01	0.23	497.00	513.53	497.00	96.19	0.01	0.19	90.00	66.00	0.00	296.00	313.07	608363.00	3.08	586.68	592.00
4	8	7	20634.00	4675.00	200.20	0	Spot (Block4, Row7, Column8)	2361.23	1752.00	1751.89	0.13	0.74	503.00	529.90	503.00	96.55	0.02	0.18	99.00	99.00	0.00	1249.00	1858.23	2675277.00	18.97	982.56	741.00
4	1	8	18542.00	4942.00	125.00	0	Spot (Block4, Row8, Column1)	1247.61	1218.00	276.02	0.01	0.22	492.00	509.11	492.00	80.95	0.01	0.16	100.00	99.00	0.00	726.00	755.61	517757.00	9.12	748.42	727.00
4	2	8	18833.00	4953.00	185.55	0	Spot (Block4, Row8, Column2)	597.23	590.00	103.36	0.01	0.17	492.00	502.04	492.00	71.48	0.01	0.14	63.00	30.00	0.00	98.00	105.23	578118.00	1.33	532.22	502.00
4	3	8	19126.00	4957.00	148.75	0	Spot (Block4, Row8, Column3)	847.81	822.00	174.45	0.01	0.21	497.00	506.43	497.00	71.18	0.01	0.14	99.00	87.00	0.00	325.00	350.81	513775.00	4.80	618.78	604.50
4	4	8	19430.00	4961.00	150.50	0	Spot (Block4, Row8, Column4)	3755.10	3636.00	1356.97	0.01	0.36	495.00	504.70	495.00	72.83	0.01	0.14	100.00	100.00	0.00	3141.00	3260.10	2316896.00	44.63	1311.39	1143.50
4	5	8	19711.00	4948.00	166.85	0	Spot (Block4, Row8, Column5)	571.00	590.00	81.45	0.01	0.14	496.00	513.24	496.00	90.99	0.01	0.18	51.00	13.00	0.00	94.00	75.00	441956.00	0.63	523.77	499.00
4	6	8	20033.00	4960.00	171.45	0	Spot (Block4, Row8, Column6)	4741.47	4001.00	2644.53	0.07	0.56	501.50	539.60	501.50	130.93	0.03	0.24	100.00	100.00	0.00	3499.50	4239.97	3873779.00	32.09	1332.04	1334.00
4	7	8	20331.00	4975.00	187.65	0	Spot (Block4, Row8, Column7)	644.94	609.00	113.34	0.02	0.18	502.00	523.78	502.00	89.52	0.02	0.17	64.00	39.00	0.00	107.00	142.94	638486.00	1.35	542.32	514.00
4	8	8	20623.00	4971.00	148.45	0	Spot (Block4, Row8, Column8)	1361.69	1316.00	334.59	0.01	0.25	511.00	537.52	511.00	68.01	0.02	0.13	100.00	100.00	0.00	805.00	850.69	825186.00	12.12	760.53	754.50
5	1	1	5008.00	7270.00	154.10	0	Spot (Block5, Row1, Column1)	32953.99	29394.00	17021.30	0.05	0.52	902.00	939.42	902.00	169.69	0.02	0.18	100.00	100.00	3.37	28492.00	32051.99	21518988.00	188.67	6953.39	5516.00
5	2	1	5307.00	7275.00	154.05	0	Spot (Block5, Row1, Column2)	3151.72	2930.00	1210.70	0.03	0.38	894.00	911.99	894.00	137.35	0.01	0.15	100.00	99.00	0.00	2036.00	2257.72	2048618.00	16.31	1352.38	1297.00
5	3	1	5615.00	7275.00	178.65	0	Spot (Block5, Row1, Column3)	1597.51	1448.00	568.47	0.04	0.36	883.00	883.62	883.00	105.40	0.00	0.12	93.00	80.00	0.00	565.00	714.51	1423378.00	6.77	1133.90	1005.00
5	4	1	5908.00	7279.00	147.75	0	Spot (Block5, Row1, Column4)	2856.08	2855.00	1018.49	0.00	0.36	888.00	894.01	888.00	110.60	0.00	0.12	100.00	100.00	0.00	1967.00	1968.08	1705081.00	17.74	1391.35	1292.50
5	5	1	6210.00	7283.00	148.30	0	Spot (Block5, Row1, Column5)	3196.52	2939.00	1508.33	0.04	0.47	897.00	921.12	897.00	170.82	0.01	0.19	100.00	99.00	0.00	2042.00	2299.52	1914715.00	13.32	1423.49	1365.00
5	6	1	6502.00	7276.00	148.50	0	Spot (Block5, Row1, Column6)	3092.53	2805.50	1170.17	0.04	0.38	900.00	937.31	900.00	179.67	0.02	0.19	100.00	99.00	0.00	1905.50	2192.53	1880261.00	12.00	1490.59	1383.00
5	7	1	6814.00	7278.00	117.90	0	Spot (Block5, Row1, Column7)	6180.54	5878.00	2052.11	0.02	0.33	931.00	980.47	931.00	252.67	0.02	0.26	100.00	100.00	0.00	4947.00	5249.54	2249716.00	20.58	2343.02	2108.00
5	8	1	7103.00	7290.00	151.20	0	Spot (Block5, Row1, Column8)	59107.91	65535.00	10612.65	0.04	0.18	1008.00	1086.89	1008.00	328.49	0.03	0.30	100.00	100.00	64.75	64527.00	58099.91	37060964.00	176.63	13527.02	10211.00
5	1	2	5014.00	7580.00	255.60	0	Spot (Block5, Row2, Column1)	992.74	992.00	107.96	0.00	0.11	891.00	911.77	891.00	140.99	0.01	0.15	28.00	5.00	0.00	101.00	101.74	1885217.00	0.57	906.75	891.00
5	2	2	5303.00	7581.00	130.65	0	Spot (Block5, Row2, Column2)	2097.47	2038.50	454.48	0.01	0.22	884.00	883.14	884.00	95.85	0.00	0.11	100.00	100.00	0.00	1154.50	1213.47	956448.00	12.67	1251.98	1231.50
5	3	2	5607.00	7581.00	217.40	0	Spot (Block5, Row2, Column3)	1007.89	994.00	114.35	0.01	0.11	880.00	880.29	880.00	109.49	0.00	0.12	52.00	24.00	0.00	114.00	127.89	1362673.00	1.17	929.84	903.00
5	4	2	5909.00	7582.00	167.95	0	Spot (Block5, Row2, Column4)	1823.99	1782.00	358.89	0.01	0.20	884.00	888.44	884.00	108.99	0.00	0.12	100.00	99.00	0.00	898.00	939.99	1426359.00	8.58	1168.27	1167.00
5	5	2	6212.00	7576.00	166.95	0	Spot (Block5, Row2, Column5)	2320.25	2234.50	599.89	0.02	0.26	892.00	913.63	892.00	179.36	0.01	0.20	100.00	99.00	0.00	1342.50	1428.25	1800516.00	7.84	1262.72	1218.00
5	6	2	6505.00	7585.00	218.05	0	Spot (Block5, Row2, Column6)	1159.11	1120.00	207.90	0.01	0.18	895.00	953.30	895.00	256.95	0.03	0.27	46.00	12.00	0.00	225.00	264.11	1575233.00	0.80	955.71	932.00
5	7	2	6805.00	7582.00	167.35	0	Spot (Block5, Row2, Column7)	1565.55	1478.00	363.27	0.02	0.23	896.00	928.86	896.00	130.86	0.02	0.14	98.00	93.00	0.00	582.00	669.55	1211734.00	4.87	1109.62	1097.50
5	8	2	7128.00	7599.00	213.00	0	Spot (Block5, Row2, Column8)	1116.59	1091.00	174.41	0.01	0.16	993.00	1031.93	993.00	252.80	0.02	0.24	24.00	0.00	0.00	98.00	123.59	1443747.00	0.33	1039.82	988.00
5	1	3	5002.00	7876.00	148.00	0	Spot (Block5, Row3, Column1)	2519.36	2297.00	925.90	0.04	0.37	880.00	877.42	880.00	89.25	0.00	0.10	100.00	100.00	0.00	1417.00	1639.36	1519177.00	18.40	1286.25	1235.00
5	2	3	5298.00	7869.00	233.95	0	Spot (Block5, Row3, Column2)	986.10	989.00	108.25	0.00	0.11	879.00	877.51	879.00	104.63	0.00	0.12	52.00	18.00	0.00	110.00	107.10	1553110.00	1.04	904.31	888.00
5	3	3	5617.00	7895.00	150.15	0	Spot (Block5, Row3, Column3)	3011.18	1540.50	6301.10	0.29	2.09	882.00	888.86	882.00	122.65	0.00	0.14	91.00	88.00	0.16	658.50	2129.18	1866933.00	17.30	1472.95	1120.00
5	4	3	5904.00	7880.00	147.30	0	Spot (Block5, Row3, Column4)	2657.26	2496.00	910.63	0.03	0.34	884.00	885.54	884.00	108.09	0.00	0.12	100.00	100.00	0.00	1612.00	1773.26	1575755.00	16.39	1258.63	1221.50
5	5	3	6207.00	7894.00	151.20	0	Spot (Block5, Row3, Column5)	2157.38	1501.50	3328.86	0.16	1.54	890.00	927.18	890.00	219.03	0.02	0.24	88.00	63.00	0.00	611.50	1267.38	1354832.00	5.62	1142.25	1090.00
5	6	3	6505.00	7883.00	201.80	0	Spot (Block5, Row3, Column6)	12401.96	10381.50	7466.08	0.08	0.60	904.00	994.90	904.00	306.21	0.04	0.31	100.00	100.00	0.00	9477.50	11497.96	14361466.00	37.25	3691.53	3699.50
5	7	3	6811.00	7886.00	148.40	0	Spot (Block5, Row3, Column7)	2430.66	2321.00	884.48	0.02	0.36	907.50	968.35	907.50	219.11	0.03	0.23	100.00	94.00	0.00	1413.50	1523.16	1465688.00	6.67	1347.55	1348.00
5	8	3	7102.00	7891.00	163.60	0	Spot (Block5, Row3, Column8)	2279.67	2235.50	542.81	0.01	0.24	965.00	967.42	965.00	143.44	0.00	0.15	100.00	100.00	0.00	1270.50	1314.67	1677834.00	9.15	1373.72	1365.50
5	1	4	4994.00	8167.00	147.05	0	Spot (Block5, Row4, Column1)	2532.32	2432.50	888.49	0.02	0.35	887.00	891.61	887.00	101.50	0.00	0.11	100.00	100.00	0.00	1545.50	1645.32	1494066.00	16.16	1353.65	1245.50
5	2	4	5299.00	8178.00	209.75	0	Spot (Block5, Row4, Column2)	1389.92	1354.00	274.65	0.01	0.20	875.00	882.43	875.00	118.86	0.00	0.13	98.00	82.00	0.00	479.00	514.92	1741573.00	4.27	1068.21	1067.00
5	3	4	5608.00	8178.00	146.00	0	Spot (Block5, Row4, Column3)	12721.26	11919.00	6500.51	0.03	0.51	878.00	887.52	878.00	128.48	0.00	0.14	100.00	100.00	0.00	11041.00	11843.26	7391055.00	92.11	3561.36	2793.00
5	4	4	5899.00	8170.00	183.75	0	Spot (Block5, Row4, Column4)	1039.45	1017.00	128.23	0.01	0.12	880.00	880.80	880.00	109.61	0.00	0.12	64.00	35.00	0.00	137.00	159.45	988515.00	1.45	962.74	909.50
5	5	4	6176.00	8200.00	140.95	0	Spot (Block5, Row4, Column5)	1920.87	1234.00	2429.13	0.19	1.26	885.00	891.69	885.00	125.71	0.00	0.14	82.00	62.00	0.00	349.00	1035.87	1031507.00	8.19	1148.92	1074.50
5	6	4	6503.00	8180.00	166.95	0	Spot (Block5, Row4, Column6)	2708.86	2609.00	626.55	0.02	0.23	902.00	947.81	902.00	233.14	0.02	0.25	100.00	100.00	0.00	1707.00	1806.86	2088533.00	7.55	1436.39	1359.00
5	7	4	6800.00	8184.00	149.15	0	Spot (Block5, Row4, Column7)	2021.62	1822.50	688.23	0.05	0.34	909.00	947.62	909.00	137.27	0.02	0.14	100.00	97.00	0.00	913.50	1112.62	1217015.00	7.82	1242.58	1223.50
5	8	4	7101.00	8193.00	176.75	0	Spot (Block5, Row4, Column8)	1395.46	1331.00	317.75	0.02	0.23	951.00	966.73	951.00	141.82	0.01	0.15	84.00	61.00	0.00	380.00	444.46	1221031.00	3.02	1052.19	1022.00
5	1	5	5006.00	8474.00	143.55	0	Spot (Block5, Row5, Column1)	7527.65	7049.00	3523.42	0.03	0.47	891.00	923.09	891.00	204.16	0.02	0.22	100.00	100.00	0.00	6158.00	6636.65	4238069.00	32.35	2259.78	1955.50
5	2	5	5299.00	8471.00	163.35	0	Spot (Block5, Row5, Column2)	2179.00	2124.00	534.39	0.01	0.25	889.00	900.80	889.00	118.57	0.01	0.13	100.00	100.00	0.00	1235.00	1290.00	1618996.00	10.78	1231.33	1232.00
5	3	5	5604.00	8473.00	157.65	0	Spot (Block5, Row5, Column3)	2928.59	2826.00	972.03	0.02	0.33	888.00	903.87	888.00	128.08	0.01	0.14	100.00	100.00	0.00	1938.00	2040.59	2000227.00	15.81	1392.09	1411.00
5	4	5	5906.00	8476.00	172.05	0	Spot (Block5, Row5, Column4)	1426.74	1334.00	398.67	0.03	0.28	885.00	892.60	885.00	124.29	0.00	0.14	96.00	76.00	0.00	449.00	541.74	1171351.00	4.30	1021.61	1013.00
5	5	5	6204.00	8481.00	144.70	0	Spot (Block5, Row5, Column5)	18439.17	16935.00	10336.95	0.04	0.56	889.00	899.63	889.00	137.75	0.01	0.15	100.00	100.00	0.00	16046.00	17550.17	10565643.00	127.33	4054.49	3139.50
5	6	5	6502.00	8475.00	175.45	0	Spot (Block5, Row5, Column6)	1163.55	1090.00	221.06	0.03	0.19	889.00	899.62	889.00	138.89	0.01	0.15	67.00	37.00	0.00	201.00	274.55	997166.00	1.90	966.59	921.00
5	7	5	6803.00	8486.00	187.75	0	Spot (Block5, Row5, Column7)	3569.70	3353.00	1369.78	0.03	0.38	904.00	939.00	904.00	148.92	0.02	0.16	100.00	100.00	0.00	2449.00	2665.70	3541147.00	17.67	1649.98	1612.50
5	8	5	7103.00	8489.00	148.80	0	Spot (Block5, Row5, Column8)	3686.59	3242.50	1846.04	0.06	0.50	976.00	981.73	976.00	144.83	0.00	0.15	100.00	100.00	0.00	2266.50	2710.59	2241447.00	18.68	1534.02	1468.00
5	1	6	4998.00	8774.00	201.25	0	Spot (Block5, Row6, Column1)	10441.10	8458.00	6575.12	0.09	0.63	902.00	994.18	902.00	373.93	0.04	0.38	100.00	100.00	0.00	7556.00	9539.10	12017704.00	25.26	3281.00	3245.00
5	2	6	5301.00	8776.00	201.55	0	Spot (Block5, Row6, Column2)	2328.70	2272.00	617.02	0.01	0.26	897.00	949.20	897.00	223.71	0.02	0.24	100.00	98.00	0.00	1375.00	1431.70	2682667.00	6.17	1368.16	1347.00
5	3	6	5596.00	8773.00	144.95	0	Spot (Block5, Row6, Column3)	5320.92	4873.50	2599.42	0.04	0.49	893.00	910.64	893.00	125.42	0.01	0.14	100.00	100.00	0.00	3980.50	4427.92	3043569.00	35.16	1971.07	1646.50
5	4	6	5906.00	8789.00	194.20	0	Spot (Block5, Row6, Column4)	1126.97	1090.00	184.73	0.01	0.16	883.00	889.00	883.00	111.30	0.00	0.13	72.00	44.00	0.00	207.00	243.97	1200218.00	2.14	972.08	980.00
5	5	6	6202.00	8782.00	142.40	0	Spot (Block5, Row6, Column5)	17487.72	16442.00	9342.51	0.03	0.53	889.00	909.09	889.00	134.44	0.01	0.15	100.00	100.00	0.00	15553.00	16598.72	9548297.00	123.31	4729.22	3725.00
5	6	6	6493.00	8785.00	173.90	0	Spot (Block5, Row6, Column6)	1228.84	1184.00	210.70	0.02	0.17	896.00	926.16	896.00	141.08	0.01	0.15	81.00	52.00	0.00	288.00	332.84	1040829.00	2.15	1011.81	996.00
5	7	6	6800.00	8783.00	147.20	0	Spot (Block5, Row6, Column7)	3642.42	3352.00	1502.05	0.04	0.41	909.00	951.42	909.00	144.33	0.02	0.15	100.00	100.00	0.00	2443.00	2733.42	2159957.00	18.65	1654.40	1505.00
5	8	6	7105.00	8794.00	148.60	0	Spot (Block5, Row6, Column8)	4429.93	3935.00	2093.40	0.05	0.47	968.00	977.09	968.00	139.27	0.00	0.14	100.00	100.00	0.00	2967.00	3461.93	2653528.00	24.79	1838.91	1684.00
5	1	7	4997.00	9072.00	188.70	0	Spot (Block5, Row7, Column1)	1653.72	1573.50	482.48	0.02	0.29	891.00	938.80	891.00	317.00	0.02	0.34	86.00	53.00	0.00	682.50	762.72	1673564.00	2.26	1129.80	1130.00
5	2	7	5296.00	9062.00	204.65	0	Spot (Block5, Row7, Column2)	1015.85	997.00	117.20	0.01	0.12	891.00	910.50	891.00	128.42	0.01	0.14	39.00	12.00	0.00	106.00	124.85	1207849.00	0.82	950.04	905.00
5	3	7	5593.00	9100.00	270.80	0	Spot (Block5, Row7, Column3)	957.06	940.50	113.10	0.01	0.12	885.00	888.85	885.00	113.02	0.00	0.13	35.00	10.00	0.00	55.50	72.06	2044271.00	0.60	894.63	892.00
5	4	7	5899.00	9068.00	211.85	0	Spot (Block5, Row7, Column4)	1012.18	998.00	121.90	0.01	0.12	886.00	892.39	886.00	104.31	0.00	0.12	56.00	25.00	0.00	112.00	126.18	1293568.00	1.15	939.09	910.00
5	5	7	6201.00	9083.00	191.95	0	Spot (Block5, Row7, Column5)	1507.39	1447.00	355.73	0.02	0.24	889.00	913.36	889.00	134.90	0.01	0.15	96.00	85.00	0.00	558.00	618.39	1566178.00	4.40	1093.18	1098.00
5	6	7	6496.00	9079.00	175.10	0	Spot (Block5, Row7, Column6)	3095.09	3114.00	872.96	0.00	0.28	947.00	1020.69	947.00	346.46	0.03	0.34	99.00	96.00	0.00	2167.00	2148.09	2658686.00	5.99	1530.75	1509.00
5	7	7	6795.00	9092.00	153.55	0	Spot (Block5, Row7, Column7)	3820.01	3336.00	1672.48	0.06	0.44	984.00	985.13	984.00	151.08	0.00	0.15	100.00	99.00	0.00	2352.00	2836.01	2460085.00	18.76	1691.60	1551.50
5	8	7	7104.00	9084.00	179.80	0	Spot (Block5, Row7, Column8)	3573.37	3602.00	858.70	0.00	0.24	976.00	982.44	976.00	142.13	0.00	0.14	100.00	100.00	0.00	2626.00	2597.37	3233902.00	18.23	1741.61	1561.00
5	1	8	5008.00	9366.00	125.05	0	Spot (Block5, Row8, Column1)	1828.69	1773.00	342.65	0.01	0.19	889.00	891.89	889.00	99.30	0.00	0.11	100.00	100.00	0.00	884.00	939.69	757079.00	9.43	1184.46	1201.00
5	2	8	5291.00	9371.00	163.15	0	Spot (Block5, Row8, Column2)	1305.64	1282.00	213.42	0.01	0.16	886.00	884.83	886.00	100.48	0.00	0.11	96.00	88.00	0.00	396.00	419.64	955725.00	4.19	1019.59	1005.50
5	3	8	5596.00	9377.00	156.85	0	Spot (Block5, Row8, Column3)	1807.28	1664.50	594.28	0.04	0.33	890.00	895.88	890.00	109.39	0.00	0.12	100.00	93.00	0.00	774.50	917.28	1221723.00	8.33	1096.49	1053.00
5	4	8	5895.00	9379.00	145.70	0	Spot (Block5, Row8, Column4)	3413.90	3304.50	979.88	0.01	0.29	888.00	899.98	888.00	110.91	0.01	0.12	100.00	100.00	0.00	2416.50	2525.90	1980060.00	22.67	1581.27	1413.50
5	5	8	6193.00	9381.00	205.90	0	Spot (Block5, Row8, Column5)	1029.66	988.00	142.00	0.02	0.14	893.00	965.89	893.00	335.28	0.03	0.35	11.00	0.00	0.00	95.00	136.66	1240744.00	0.19	951.89	958.50
5	6	8	6499.00	9381.00	187.15	0	Spot (Block5, Row8, Column6)	19948.71	15558.00	13729.32	0.11	0.69	976.00	1081.25	976.00	474.60	0.04	0.44	100.00	100.00	0.00	14582.00	18972.71	19689376.00	39.75	4537.44	4562.00
5	7	8	6796.00	9381.00	143.25	0	Spot (Block5, Row8, Column7)	1716.93	1611.00	362.73	0.03	0.21	987.00	1036.10	987.00	329.36	0.02	0.32	87.00	43.00	0.00	624.00	729.93	956329.00	2.07	1233.12	1192.00
5	8	8	7089.00	9388.00	152.45	0	Spot (Block5, Row8, Column8)	1567.07	1504.00	326.08	0.02	0.21	986.00	1002.12	986.00	145.55	0.01	0.15	94.00	82.00	0.00	518.00	581.07	1001356.00	3.88	1108.38	1109.50
6	1	1	9509.00	7300.00	155.60	0	Spot (Block6, Row1, Column1)	38086.18	35466.00	18603.53	0.03	0.49	971.00	995.83	971.00	205.81	0.01	0.21	100.00	100.00	14.50	34495.00	37115.18	25479752.00	180.22	7485.96	5974.50
6	2	1	9807.00	7307.00	158.75	0	Spot (Block6, Row1, Column2)	2008.88	1885.00	587.78	0.03	0.29	933.00	974.82	933.00	183.39	0.02	0.19	99.00	91.00	0.00	952.00	1075.88	1398178.00	5.64	1252.43	1241.00
6	3	1	10112.00	7303.00	157.15	0	Spot (Block6, Row1, Column3)	2148.15	1955.50	836.89	0.04	0.39	909.00	956.10	909.00	149.54	0.02	0.16	96.00	90.00	0.00	1046.50	1239.15	1456443.00	7.97	1223.98	1219.00
6	4	1	10405.00	7309.00	152.95	0	Spot (Block6, Row1, Column4)	1899.03	1912.00	441.75	0.00	0.23	959.00	970.34	959.00	147.49	0.01	0.15	99.00	91.00	0.00	953.00	940.03	1224874.00	6.30	1256.54	1212.50
6	5	1	10708.00	7312.00	151.05	0	Spot (Block6, Row1, Column5)	3612.37	3139.00	1880.90	0.06	0.52	977.00	984.97	977.00	159.30	0.00	0.16	100.00	100.00	0.00	2162.00	2635.37	2257729.00	16.49	1549.23	1459.00
6	6	1	11001.00	7310.00	148.95	0	Spot (Block6, Row1, Column6)	4279.90	3925.00	1945.74	0.04	0.45	988.00	1010.97	988.00	164.75	0.01	0.16	100.00	100.00	0.00	2937.00	3291.90	2589338.00	19.84	1744.89	1545.00
6	7	1	11314.00	7310.00	119.80	0	Spot (Block6, Row1, Column7)	9380.22	9064.50	3836.48	0.01	0.41	990.00	1044.37	990.00	272.83	0.02	0.26	100.00	100.00	0.00	8074.50	8390.22	3545723.00	30.55	3038.43	2600.50
6	8	1	11603.00	7317.00	152.30	0	Spot (Block6, Row1, Column8)	60715.75	65535.00	8789.10	0.03	0.14	1003.00	1099.60	1003.00	357.82	0.04	0.33	100.00	100.00	68.61	64532.00	59712.75	38494112.00	166.61	15853.44	13887.00
6	1	2	9509.00	7592.00	215.40	0	Spot (Block6, Row2, Column1)	1089.61	1092.50	189.06	0.00	0.17	902.00	955.21	902.00	179.85	0.02	0.19	52.00	20.00	0.00	190.50	187.61	1442641.00	0.75	978.19	968.00
6	2	2	9807.00	7610.00	126.35	0	Spot (Block6, Row2, Column2)	2676.32	2545.00	688.51	0.02	0.26	897.00	937.02	897.00	146.93	0.02	0.16	100.00	100.00	0.00	1648.00	1779.32	1132084.00	11.84	1406.65	1421.00
6	3	2	10107.00	7603.00	211.60	0	Spot (Block6, Row2, Column3)	1124.39	1082.00	197.78	0.02	0.18	896.00	924.72	896.00	142.03	0.01	0.15	58.00	37.00	0.00	186.00	228.39	1436969.00	1.41	967.59	973.00
6	4	2	10408.00	7607.00	174.45	0	Spot (Block6, Row2, Column4)	2076.31	1973.00	536.98	0.02	0.26	897.00	937.35	897.00	143.48	0.02	0.15	100.00	98.00	0.00	1076.00	1179.31	1769015.00	7.94	1230.25	1218.00
6	5	2	10712.00	7609.00	201.65	0	Spot (Block6, Row2, Column5)	1563.72	1485.50	307.55	0.02	0.20	906.00	952.55	906.00	153.62	0.02	0.16	98.00	90.00	0.00	579.50	657.72	1801409.00	3.98	1168.20	1128.00
6	6	2	11004.00	7606.00	182.45	0	Spot (Block6, Row2, Column6)	1467.29	1408.00	330.38	0.02	0.23	974.00	984.53	974.00	171.86	0.00	0.17	84.00	62.00	0.00	434.00	493.29	1368983.00	2.81	1112.83	1097.00
6	7	2	11306.00	7611.00	178.55	0	Spot (Block6, Row2, Column7)	1604.71	1459.00	447.56	0.04	0.28	975.00	985.79	975.00	156.28	0.00	0.16	91.00	70.00	0.00	484.00	629.71	1437823.00	3.96	1144.26	1136.00
6	8	2	11625.00	7622.00	227.30	0	Spot (Block6, Row2, Column8)	1124.72	1087.00	179.70	0.01	0.16	991.00	1051.84	991.00	302.44	0.03	0.29	20.00	0.00	0.00	96.00	133.72	1667961.00	0.24	1042.87	990.50
6	1	3	9504.00	7899.00	149.85	0	Spot (Block6, Row3, Column1)	3364.42	3018.00	1530.02	0.05	0.45	892.00	914.48	892.00	135.53	0.01	0.15	100.00	100.00	0.00	2126.00	2472.42	2048931.00	18.08	1477.51	1422.00
6	2	3	9802.00	7910.00	200.55	0	Spot (Block6, Row3, Column2)	1129.67	1114.00	189.21	0.01	0.17	893.50	919.76	893.50	139.88	0.01	0.15	65.00	40.00	0.00	220.50	236.17	1292337.00	1.50	989.94	980.00
6	3	3	10104.00	7912.00	162.80	0	Spot (Block6, Row3, Column3)	1414.76	1345.00	398.94	0.02	0.28	895.00	924.72	895.00	146.91	0.01	0.16	92.00	76.00	0.00	450.00	519.76	1038434.00	3.34	1078.01	1042.00
6	4	3	10405.00	7904.00	151.70	0	Spot (Block6, Row3, Column4)	3487.43	2983.00	1557.16	0.07	0.45	897.00	934.19	897.00	149.97	0.02	0.16	99.00	99.00	0.00	2086.00	2590.43	2200567.00	17.03	1467.62	1450.00
6	5	3	10705.00	7889.00	159.20	0	Spot (Block6, Row3, Column5)	1408.47	1288.00	578.50	0.04	0.41	921.00	963.40	921.00	164.13	0.02	0.17	84.00	54.00	0.00	367.00	487.47	978887.00	2.71	1127.92	1074.50
6	6	3	11008.00	7912.00	180.45	0	Spot (Block6, Row3, Column6)	4353.91	3933.50	1897.85	0.04	0.44	975.00	993.03	975.00	182.73	0.01	0.18	100.00	100.00	0.00	2958.50	3378.91	3988179.00	18.39	1804.27	1779.00
6	7	3	11315.00	7915.00	152.75	0	Spot (Block6, Row3, Column7)	2973.84	2578.50	1337.56	0.06	0.45	981.00	1004.03	981.00	194.77	0.01	0.19	99.00	93.00	0.00	1597.50	1992.84	1909208.00	10.11	1393.98	1396.50
6	8	3	11606.00	7927.00	156.25	0	Spot (Block6, Row3, Column8)	10572.41	9801.50	4570.90	0.03	0.43	981.00	1009.08	981.00	198.49	0.01	0.20	100.00	100.00	0.00	8820.50	9591.41	7104661.00	48.18	3353.82	2978.50
6	1	4	9503.00	8200.00	150.35	0	Spot (Block6, Row4, Column1)	3154.66	2902.00	1286.62	0.04	0.41	886.00	903.75	886.00	139.18	0.01	0.15	100.00	100.00	0.00	2016.00	2268.66	1955889.00	16.17	1391.38	1308.00
6	2	4	9806.00	8205.00	180.35	0	Spot (Block6, Row4, Column2)	1969.10	1882.50	515.96	0.02	0.26	892.00	919.49	892.00	157.11	0.01	0.17	99.00	96.00	0.00	990.50	1077.10	1799761.00	6.68	1225.49	1219.50
6	3	4	10099.00	8203.00	149.45	0	Spot (Block6, Row4, Column3)	11881.56	10641.00	6306.18	0.05	0.53	895.00	933.35	895.00	155.68	0.02	0.17	100.00	100.00	0.00	9746.00	10986.56	7212106.00	70.33	3475.75	2645.00
6	4	4	10392.00	8207.00	192.00	0	Spot (Block6, Row4, Column4)	1112.11	1104.00	167.76	0.00	0.15	896.00	929.29	896.00	148.94	0.02	0.16	61.00	34.00	0.00	208.00	216.11	1154372.00	1.23	1014.81	1003.50
6	5	4	10703.00	8208.00	147.00	-50	Spot (Block6, Row4, Column5)	1502.04	1219.00	1465.09	0.09	0.98	915.00	956.90	915.00	158.64	0.02	0.17	75.00	46.00	0.00	304.00	587.04	881696.00	3.44	1208.58	1181.00
6	6	4	11001.00	8210.00	213.15	0	Spot (Block6, Row4, Column6)	1634.53	1569.50	394.04	0.02	0.24	967.00	982.79	967.00	169.18	0.01	0.17	96.00	85.00	0.00	602.50	667.53	2118356.00	3.85	1128.28	1123.00
6	7	4	11300.00	8212.00	154.70	0	Spot (Block6, Row4, Column7)	2289.70	2015.00	939.45	0.06	0.41	978.00	1008.70	978.00	247.49	0.01	0.25	95.00	79.00	0.00	1037.00	1311.70	1504334.00	5.18	1267.71	1236.50
6	8	4	11603.00	8224.00	170.75	0	Spot (Block6, Row4, Column8)	1592.65	1580.00	369.61	0.00	0.23	976.00	983.09	976.00	163.81	0.00	0.17	86.00	73.00	0.00	604.00	616.65	1296416.00	3.72	1107.84	1104.00
6	1	5	9509.00	8507.00	152.20	0	Spot (Block6, Row5, Column1)	3164.31	2815.00	1312.70	0.05	0.41	898.00	926.79	898.00	157.00	0.01	0.17	100.00	100.00	0.00	1917.00	2266.31	2012504.00	14.25	1433.07	1301.00
6	2	5	9803.00	8501.00	155.60	0	Spot (Block6, Row5, Column2)	11546.09	10900.00	4478.54	0.03	0.39	899.00	949.87	899.00	200.94	0.02	0.21	100.00	100.00	0.00	10001.00	10647.09	7678151.00	52.73	3295.39	3005.50
6	3	5	10104.00	8502.00	157.05	0	Spot (Block6, Row5, Column3)	5451.37	4657.50	2627.87	0.07	0.48	898.00	939.75	898.00	175.11	0.02	0.19	100.00	100.00	0.00	3759.50	4553.37	3717831.00	25.76	1845.18	1763.00
6	4	5	10401.00	8509.00	153.90	0	Spot (Block6, Row5, Column4)	2015.96	1794.00	632.88	0.05	0.31	893.00	930.66	893.00	168.67	0.02	0.18	99.00	97.00	0.00	901.00	1122.96	1314407.00	6.43	1207.52	1205.50
6	5	5	10706.00	8511.00	146.15	0	Spot (Block6, Row5, Column5)	17018.29	15067.00	9891.20	0.05	0.58	904.00	955.62	904.00	174.74	0.02	0.18	100.00	100.00	0.00	14163.00	16114.29	9921660.00	91.92	4278.42	3794.00
6	6	5	11003.00	8505.00	190.75	0	Spot (Block6, Row5, Column6)	1448.60	1388.00	352.83	0.02	0.24	967.00	1002.60	967.00	264.16	0.02	0.26	71.00	33.00	0.00	421.00	481.60	1484820.00	1.69	1079.95	1088.00
6	7	5	11305.00	8511.00	182.75	0	Spot (Block6, Row5, Column7)	13879.68	12670.50	7334.08	0.04	0.53	988.00	1052.57	988.00	318.03	0.03	0.30	100.00	100.00	0.00	11682.50	12891.68	13046896.00	40.33	3646.31	3507.00
6	8	5	11603.00	8518.00	148.90	0	Spot (Block6, Row5, Column8)	4185.93	3555.00	2360.26	0.07	0.56	984.00	1004.48	984.00	229.59	0.01	0.23	100.00	95.00	0.00	2571.00	3201.93	2545043.00	13.86	1664.76	1553.00
6	1	6	9502.00	8798.00	178.60	0	Spot (Block6, Row6, Column1)	3812.09	3442.00	1692.97	0.04	0.44	901.00	947.88	901.00	189.14	0.02	0.20	100.00	99.00	0.00	2541.00	2911.09	3400388.00	15.14	1572.17	1549.00
6	2	6	9801.00	8805.00	193.20	0	Spot (Block6, Row6, Column2)	7069.43	6608.00	2916.72	0.03	0.41	906.00	978.36	906.00	225.33	0.03	0.23	100.00	100.00	0.00	5702.00	6163.43	7444111.00	27.03	2522.68	2519.00
6	3	6	10095.00	8802.00	147.25	0	Spot (Block6, Row6, Column3)	6287.52	5552.00	3366.05	0.05	0.54	896.00	946.02	896.00	187.35	0.02	0.20	100.00	100.00	0.00	4656.00	5391.52	3728500.00	28.51	2012.78	1750.00
6	4	6	10400.00	8810.00	189.40	0	Spot (Block6, Row6, Column4)	1400.13	1288.00	341.66	0.04	0.24	892.00	927.98	892.00	161.69	0.02	0.17	90.00	61.00	0.00	396.00	508.13	1418328.00	2.92	1050.60	1043.00
6	5	6	10701.00	8805.00	145.10	0	Spot (Block6, Row6, Column5)	19904.77	17539.00	10955.10	0.05	0.55	900.00	956.58	900.00	180.41	0.03	0.19	100.00	100.00	0.00	16639.00	19004.77	11405435.00	105.03	4873.31	4097.50
6	6	6	10997.00	8813.00	205.00	0	Spot (Block6, Row6, Column6)	1258.42	1212.00	283.32	0.02	0.23	924.00	983.52	924.00	213.34	0.03	0.22	62.00	30.00	0.00	288.00	334.42	1497514.00	1.29	1051.01	980.50
6	7	6	11301.00	8807.00	149.45	0	Spot (Block6, Row6, Column7)	4376.59	3966.50	1994.04	0.04	0.46	980.00	1012.79	980.00	253.30	0.01	0.25	100.00	100.00	0.00	2986.50	3396.59	2678475.00	13.28	1786.36	1658.50
6	8	6	11604.00	8819.00	151.70	0	Spot (Block6, Row6, Column8)	4772.86	4215.50	2490.78	0.05	0.52	981.00	985.35	981.00	163.33	0.00	0.17	100.00	100.00	0.00	3234.50	3791.86	3006899.00	23.19	1758.40	1657.00
6	1	7	9497.00	9097.00	173.10	0	Spot (Block6, Row7, Column1)	2384.11	2283.00	777.10	0.02	0.33	886.00	901.40	886.00	155.63	0.01	0.17	100.00	98.00	0.00	1397.00	1498.11	1964507.00	9.53	1223.59	1187.50
6	2	7	9780.00	9101.00	187.45	0	Spot (Block6, Row7, Column2)	1052.30	997.00	178.21	0.02	0.17	890.00	929.46	890.00	186.67	0.02	0.20	39.00	14.00	0.00	107.00	162.30	1040724.00	0.66	980.81	984.00
6	3	7	10099.00	9106.00	159.00	0	Spot (Block6, Row7, Column3)	1087.78	1101.00	179.41	0.01	0.16	891.00	930.26	891.00	146.07	0.02	0.16	55.00	35.00	0.00	210.00	196.78	756005.00	1.08	1040.74	992.50
6	4	7	10398.00	9107.00	147.00	-50	Spot (Block6, Row7, Column4)	1170.10	1182.50	173.19	0.00	0.15	919.00	1270.86	919.00	1883.48	0.14	1.48	0.00	0.00	0.00	263.50	251.10	690360.00	-0.05	1284.19	1184.00
6	5	7	10709.00	9113.00	180.50	0	Spot (Block6, Row7, Column5)	1778.53	1677.00	392.11	0.03	0.22	980.50	1320.62	980.50	1918.18	0.13	1.45	0.00	0.00	0.00	696.50	798.03	1627358.00	0.24	1226.81	1211.00
6	6	7	10998.00	9108.00	172.50	0	Spot (Block6, Row7, Column6)	9958.12	9770.00	3803.37	0.01	0.38	981.00	1035.39	981.00	284.25	0.02	0.27	100.00	100.00	0.00	8789.00	8977.12	8235364.00	31.39	2795.37	2758.00
6	7	7	11293.00	9111.00	149.70	0	Spot (Block6, Row7, Column7)	5316.48	4925.00	2466.76	0.03	0.46	987.00	1020.60	987.00	223.79	0.01	0.22	100.00	100.00	0.00	3938.00	4329.48	3269637.00	19.20	2009.85	1828.00
6	8	7	11601.00	9113.00	195.25	0	Spot (Block6, Row7, Column8)	2050.87	2008.00	386.23	0.01	0.19	982.00	990.89	982.00	166.11	0.00	0.17	100.00	99.00	0.00	1026.00	1068.87	2219043.00	6.38	1370.66	1360.00
6	1	8	9511.00	9393.00	128.40	0	Spot (Block6, Row8, Column1)	1874.91	1721.00	693.65	0.04	0.37	891.00	922.16	891.00	172.92	0.01	0.19	99.00	97.00	0.00	830.00	983.91	828712.00	5.51	1154.57	1121.00
6	2	8	9792.00	9403.00	206.05	0	Spot (Block6, Row8, Column2)	1248.90	1209.00	285.33	0.01	0.23	893.00	919.44	893.00	153.18	0.01	0.17	71.00	51.00	0.00	316.00	355.90	1507420.00	2.15	991.74	979.00
6	3	8	10092.00	9404.00	150.25	0	Spot (Block6, Row8, Column3)	2317.48	1977.00	1010.12	0.07	0.44	893.00	941.54	893.00	177.55	0.02	0.19	99.00	91.00	0.00	1084.00	1424.48	1439158.00	7.75	1267.78	1260.50
6	4	8	10397.00	9406.00	148.40	0	Spot (Block6, Row8, Column4)	24445.49	23913.50	11322.96	0.01	0.46	915.50	1268.49	915.50	1853.66	0.14	1.46	100.00	100.00	0.00	22998.00	23529.99	14716183.00	12.50	5888.16	4961.50
6	5	8	10681.00	9417.00	209.40	0	Spot (Block6, Row8, Column5)	1113.22	1084.00	183.75	0.01	0.17	922.00	1160.90	922.00	1512.80	0.10	1.30	0.00	0.00	0.00	162.00	191.22	1393746.00	-0.03	1029.52	1020.50
6	6	8	10999.00	9409.00	158.30	0	Spot (Block6, Row8, Column6)	8199.90	7168.00	3803.95	0.06	0.46	938.00	1006.31	938.00	262.40	0.03	0.26	100.00	100.00	0.00	6230.00	7261.90	5657930.00	27.41	2306.24	2234.00
6	7	8	11296.00	9410.00	151.05	0	Spot (Block6, Row8, Column7)	2169.65	2035.50	656.46	0.03	0.30	962.50	979.69	962.50	197.44	0.01	0.20	100.00	94.00	0.00	1073.00	1207.15	1362543.00	6.03	1261.77	1276.00
6	8	8	11587.00	9412.00	165.45	0	Spot (Block6, Row8, Column8)	1646.05	1568.50	548.94	0.02	0.33	917.00	959.28	917.00	158.67	0.02	0.17	95.00	79.00	0.00	651.50	729.05	1247708.00	4.33	1143.80	1139.50
7	1	1	14013.00	7328.00	156.80	0	Spot (Block7, Row1, Column1)	34568.17	31250.00	18270.09	0.04	0.53	101.00	126.84	101.00	114.10	0.10	0.90	100.00	100.00	9.76	31149.00	34467.17	23368148.00	301.86	5719.48	4204.50
7	2	1	14308.00	7328.00	147.00	-50	Spot (Block7, Row1, Column2)	112.11	113.00	13.19	0.00	0.12	95.00	113.19	95.00	79.82	0.08	0.71	0.00	0.00	0.00	18.00	17.11	65809.00	-0.01	104.74	105.00
7	3	1	14609.00	7330.00	147.00	-50	Spot (Block7, Row1, Column3)	78.85	79.00	10.32	0.00	0.13	84.00	84.16	84.00	12.42	0.00	0.15	6.00	0.00	0.00	-5.00	-5.15	46523.00	-0.43	81.12	81.00
7	4	1	14921.00	7352.00	150.15	0	Spot (Block7, Row1, Column4)	96.21	97.00	10.53	0.00	0.11	80.00	81.32	80.00	40.58	0.01	0.50	0.00	0.00	0.00	17.00	16.21	59363.00	0.37	88.00	89.00
7	5	1	15209.00	7334.00	147.00	-50	Spot (Block7, Row1, Column5)	84.23	82.00	9.16	0.01	0.11	80.00	81.58	80.00	40.66	0.01	0.50	0.00	0.00	0.00	2.00	4.23	49950.00	0.07	86.91	87.00
7	6	1	15536.00	7304.00	187.80	0	Spot (Block7, Row1, Column6)	87.59	88.00	11.44	0.00	0.13	78.00	77.85	78.00	11.36	0.00	0.15	43.00	14.00	0.00	10.00	9.59	86628.00	0.86	82.66	83.00
7	7	1	15779.00	7365.00	219.05	0	Spot (Block7, Row1, Column7)	82.84	83.00	12.14	0.00	0.15	80.00	95.38	80.00	136.82	0.08	1.43	0.00	0.00	0.00	3.00	2.84	113407.00	-0.09	77.96	79.00
7	8	1	16103.00	7344.00	154.30	0	Spot (Block7, Row1, Column8)	58148.99	65535.00	11990.46	0.05	0.21	128.00	175.97	128.00	199.57	0.14	1.13	100.00	100.00	63.93	65407.00	58020.99	38204216.00	290.48	9405.36	7709.50
7	1	2	14006.00	7626.00	147.00	-50	Spot (Block7, Row2, Column1)	90.30	90.00	11.79	0.00	0.13	92.00	107.44	92.00	78.54	0.07	0.73	0.00	0.00	0.00	-2.00	-1.70	53545.00	-0.22	89.47	88.00
7	2	2	14307.00	7628.00	147.00	-50	Spot (Block7, Row2, Column2)	95.31	95.00	10.23	0.00	0.11	92.00	97.52	92.00	27.86	0.03	0.29	0.00	0.00	0.00	3.00	3.31	56326.00	-0.08	91.52	92.00
7	3	2	14607.00	7630.00	147.00	-50	Spot (Block7, Row2, Column3)	86.63	86.00	10.47	0.00	0.12	83.00	83.42	83.00	12.28	0.00	0.15	21.00	2.00	0.00	3.00	3.63	51112.00	0.26	81.94	81.00
7	4	2	14907.00	7632.00	147.00	-50	Spot (Block7, Row2, Column4)	88.58	89.00	8.71	0.00	0.10	81.00	81.89	81.00	42.66	0.00	0.52	0.00	0.00	0.00	8.00	7.58	52795.00	0.16	81.71	81.50
7	5	2	15152.00	7612.00	230.85	0	Spot (Block7, Row2, Column5)	88.25	88.00	12.00	0.00	0.14	78.00	79.32	78.00	42.70	0.01	0.54	0.00	0.00	0.00	10.00	10.25	135198.00	0.21	81.40	83.00
7	6	2	15508.00	7636.00	147.00	-50	Spot (Block7, Row2, Column6)	85.35	84.00	24.32	0.01	0.28	78.00	77.58	78.00	11.23	0.00	0.14	32.00	11.00	0.00	6.00	7.35	50269.00	0.69	91.76	90.00
7	7	2	15808.00	7638.00	147.00	-50	Spot (Block7, Row2, Column7)	87.28	89.00	9.21	0.01	0.11	80.00	80.64	80.00	13.29	0.00	0.16	27.00	0.00	0.00	9.00	7.28	51233.00	0.50	82.46	84.00
7	8	2	16109.00	7640.00	147.00	-50	Spot (Block7, Row2, Column8)	103.21	100.00	19.91	0.01	0.19	108.00	141.60	108.00	143.90	0.12	1.02	0.00	0.00	0.00	-8.00	-4.79	61000.00	-0.27	106.63	94.00
7	1	3	14005.00	7927.00	147.00	-50	Spot (Block7, Row3, Column1)	84.15	84.00	12.90	0.00	0.15	83.00	84.04	83.00	15.80	0.01	0.19	14.00	0.00	0.00	1.00	1.15	49394.00	0.01	77.88	73.00
7	2	3	14305.00	7929.00	147.00	-50	Spot (Block7, Row3, Column2)	93.33	83.00	86.09	0.05	0.92	84.00	84.81	84.00	12.56	0.00	0.15	22.00	9.00	0.00	-1.00	9.33	55062.00	0.68	91.87	89.00
7	3	3	14605.00	7932.00	179.25	0	Spot (Block7, Row3, Column3)	109.52	111.00	13.22	0.01	0.12	80.00	80.53	80.00	11.51	0.00	0.14	89.00	67.00	0.00	31.00	29.52	98457.00	2.52	89.06	87.50
7	4	3	14883.00	7932.00	154.50	0	Spot (Block7, Row3, Column4)	97.90	97.00	13.26	0.00	0.14	77.00	77.71	77.00	10.18	0.00	0.13	75.00	49.00	0.00	20.00	20.90	63928.00	1.98	85.84	85.00
7	5	3	15239.00	7952.00	197.00	0	Spot (Block7, Row3, Column5)	94.45	96.00	9.75	0.01	0.10	76.00	76.60	76.00	9.81	0.00	0.13	80.00	50.00	0.00	20.00	18.45	103323.00	1.82	86.05	87.00
7	6	3	15476.00	7918.00	234.80	0	Spot (Block7, Row3, Column6)	86.92	86.00	10.77	0.00	0.12	78.00	78.10	78.00	10.57	0.00	0.14	42.00	13.00	0.00	8.00	8.92	138202.00	0.83	81.18	81.00
7	7	3	15807.00	7939.00	147.00	-50	Spot (Block7, Row3, Column7)	75.03	76.00	8.94	0.01	0.12	79.00	80.19	79.00	11.29	0.01	0.14	2.00	0.00	0.00	-3.00	-3.97	44340.00	-0.46	79.69	78.00
7	8	3	16107.00	7941.00	147.00	-50	Spot (Block7, Row3, Column8)	81.69	81.00	9.11	0.00	0.11	87.00	95.34	87.00	25.56	0.04	0.27	0.00	0.00	0.00	-6.00	-5.31	48277.00	-0.53	83.62	83.00
7	1	4	13963.00	8237.00	205.65	0	Spot (Block7, Row4, Column1)	89.66	90.00	10.83	0.00	0.12	78.00	79.62	78.00	28.75	0.01	0.36	5.00	0.00	0.00	12.00	11.66	107686.00	0.35	83.09	84.00
7	2	4	14304.00	8229.00	147.00	-50	Spot (Block7, Row4, Column2)	78.53	80.00	9.73	0.01	0.12	80.00	81.18	80.00	11.42	0.01	0.14	7.00	0.00	0.00	0.00	-1.47	46333.00	-0.23	74.91	75.00
7	3	4	14609.00	8224.00	157.85	0	Spot (Block7, Row4, Column3)	159.05	164.00	28.37	0.01	0.18	77.00	79.24	77.00	12.68	0.01	0.16	99.00	98.00	0.00	87.00	82.05	107839.00	6.29	104.90	104.00
7	4	4	14904.00	8233.00	147.00	-50	Spot (Block7, Row4, Column4)	79.15	79.00	7.64	0.00	0.10	76.00	76.72	76.00	10.37	0.00	0.14	17.00	1.00	0.00	3.00	3.15	46696.00	0.23	77.19	77.00
7	5	4	15200.00	8225.00	187.60	0	Spot (Block7, Row4, Column5)	88.07	88.50	13.28	0.00	0.15	77.00	77.54	77.00	10.05	0.00	0.13	53.00	27.00	0.00	11.50	11.07	87188.00	1.05	80.34	80.00
7	6	4	15505.00	8237.00	147.00	-50	Spot (Block7, Row4, Column6)	86.64	87.00	9.74	0.00	0.11	79.00	79.36	79.00	10.52	0.00	0.13	38.00	8.00	0.00	8.00	7.64	50943.00	0.69	87.12	88.00
7	7	4	15831.00	8203.00	187.05	0	Spot (Block7, Row4, Column7)	89.35	90.00	9.23	0.00	0.10	79.00	79.63	79.00	10.75	0.00	0.13	50.00	11.00	0.00	11.00	10.35	88009.00	0.90	84.60	84.00
7	8	4	16096.00	8222.00	137.65	0	Spot (Block7, Row4, Column8)	118.60	113.00	25.83	0.02	0.22	81.00	82.22	81.00	13.33	0.01	0.16	82.00	57.00	0.00	32.00	37.60	61080.00	2.73	92.87	92.00
7	1	5	14002.00	8527.00	147.00	-50	Spot (Block7, Row5, Column1)	78.77	79.00	12.09	0.00	0.15	76.00	77.23	76.00	27.83	0.01	0.36	1.00	0.00	0.00	3.00	2.77	46868.00	0.06	81.05	82.00
7	2	5	14302.00	8529.00	147.00	-50	Spot (Block7, Row5, Column2)	82.32	83.00	10.99	0.00	0.13	78.00	77.74	78.00	11.02	0.00	0.14	28.00	2.00	0.00	5.00	4.32	48403.00	0.42	75.74	76.00
7	3	5	14616.00	8545.00	182.40	0	Spot (Block7, Row5, Column3)	91.31	91.00	9.23	0.00	0.10	76.00	76.62	76.00	10.65	0.00	0.14	70.00	24.00	0.00	15.00	15.31	85196.00	1.38	83.10	84.00
7	4	5	14915.00	8521.00	186.05	0	Spot (Block7, Row5, Column4)	87.86	88.00	8.24	0.00	0.09	76.00	76.16	76.00	10.83	0.00	0.14	54.00	11.00	0.00	12.00	11.86	85484.00	1.08	79.37	79.00
7	5	5	15211.00	8547.00	161.05	0	Spot (Block7, Row5, Column5)	184.02	184.00	39.76	0.00	0.22	78.00	78.70	78.00	10.63	0.00	0.14	99.00	99.00	0.00	106.00	106.02	131761.00	9.91	112.99	107.50
7	6	5	15503.00	8537.00	147.00	-50	Spot (Block7, Row5, Column6)	75.42	75.00	9.34	0.00	0.12	79.00	79.41	79.00	10.50	0.00	0.13	7.00	0.00	0.00	-4.00	-3.58	44649.00	-0.38	74.65	73.00
7	7	5	15812.00	8508.00	228.20	0	Spot (Block7, Row5, Column7)	99.77	100.00	13.68	0.00	0.14	79.00	78.90	79.00	10.38	0.00	0.13	78.00	51.00	0.00	21.00	20.77	149359.00	2.01	84.28	87.00
7	8	5	16104.00	8541.00	147.00	-50	Spot (Block7, Row5, Column8)	95.72	96.00	10.60	0.00	0.11	81.00	81.02	81.00	10.72	0.00	0.13	64.00	27.00	0.00	15.00	14.72	56378.00	1.37	86.63	87.00
7	1	6	13985.00	8821.00	209.10	0	Spot (Block7, Row6, Column1)	86.06	86.00	8.80	0.00	0.10	76.00	76.76	76.00	11.94	0.00	0.16	43.00	6.00	0.00	10.00	10.06	106717.00	0.78	80.79	81.00
7	2	6	14301.00	8829.00	147.00	-50	Spot (Block7, Row6, Column2)	78.26	78.00	8.07	0.00	0.10	75.00	75.29	75.00	10.88	0.00	0.14	19.00	0.00	0.00	3.00	3.26	46014.00	0.27	80.51	81.00
7	3	6	14583.00	8825.00	234.85	0	Spot (Block7, Row6, Column3)	88.66	88.00	11.69	0.00	0.13	77.00	77.07	77.00	10.37	0.00	0.13	50.00	21.00	0.00	11.00	11.66	140878.00	1.12	80.92	81.00
7	4	6	14901.00	8833.00	147.00	-50	Spot (Block7, Row6, Column4)	88.96	89.00	11.54	0.00	0.13	78.00	78.40	78.00	10.91	0.00	0.14	51.00	18.00	0.00	11.00	10.96	52221.00	0.97	84.47	84.00
7	5	6	15208.00	8829.00	160.95	0	Spot (Block7, Row6, Column5)	148.55	149.00	31.96	0.00	0.22	79.00	79.15	79.00	11.35	0.00	0.14	99.00	95.00	0.00	70.00	69.55	106212.00	6.12	100.04	98.00
7	6	6	15502.00	8837.00	147.00	-50	Spot (Block7, Row6, Column6)	82.29	82.00	10.46	0.00	0.13	77.00	78.08	77.00	10.35	0.01	0.13	31.00	10.00	0.00	5.00	5.29	49046.00	0.41	83.47	84.50
7	7	6	15802.00	8839.00	147.00	-50	Spot (Block7, Row6, Column7)	83.15	82.00	13.00	0.01	0.16	78.00	78.54	78.00	10.84	0.00	0.14	31.00	14.00	0.00	4.00	5.15	48807.00	0.43	83.38	83.00
7	8	6	16110.00	8859.00	167.00	0	Spot (Block7, Row6, Column8)	92.75	92.00	10.45	0.00	0.11	78.00	78.82	78.00	10.68	0.00	0.14	61.00	24.00	0.00	14.00	14.75	71601.00	1.30	81.05	81.00
7	1	7	13999.00	9127.00	147.00	-50	Spot (Block7, Row7, Column1)	82.56	80.00	13.01	0.01	0.16	78.00	79.25	78.00	13.90	0.01	0.18	25.00	6.00	0.00	2.00	4.56	48625.00	0.24	82.21	81.00
7	2	7	14299.00	9129.00	147.00	-50	Spot (Block7, Row7, Column2)	84.89	81.00	33.24	0.02	0.39	76.00	76.63	76.00	10.91	0.00	0.14	31.00	11.00	0.00	5.00	8.89	50171.00	0.76	76.26	76.00
7	3	7	14599.00	9131.00	147.00	-50	Spot (Block7, Row7, Column3)	67.68	70.00	11.17	0.01	0.16	78.00	78.23	78.00	11.76	0.00	0.15	0.00	0.00	0.00	-8.00	-10.32	39795.00	-0.90	75.10	78.00
7	4	7	14900.00	9133.00	147.00	-50	Spot (Block7, Row7, Column4)	72.84	73.00	9.79	0.00	0.13	79.00	79.37	79.00	10.70	0.00	0.13	5.00	0.00	0.00	-6.00	-6.16	42827.00	-0.61	74.06	72.00
7	5	7	15213.00	9143.00	102.85	0	Spot (Block7, Row7, Column5)	96.71	97.00	8.69	0.00	0.09	78.00	77.92	78.00	10.14	0.00	0.13	84.00	37.00	0.00	19.00	18.71	26015.00	1.85	88.67	88.00
7	6	7	15461.00	9147.00	216.45	0	Spot (Block7, Row7, Column6)	90.85	90.00	10.97	0.00	0.12	77.00	77.61	77.00	10.82	0.00	0.14	59.00	26.00	0.00	13.00	13.85	121735.00	1.22	79.93	80.00
7	7	7	15801.00	9139.00	147.00	-50	Spot (Block7, Row7, Column7)	80.41	81.00	9.37	0.00	0.12	79.00	79.55	79.00	11.27	0.00	0.14	12.00	1.00	0.00	2.00	1.41	47362.00	0.08	79.41	81.00
7	8	7	16106.00	9112.00	201.90	0	Spot (Block7, Row7, Column8)	111.39	108.00	22.17	0.01	0.20	81.00	80.90	81.00	11.13	0.00	0.14	90.00	65.00	0.00	27.00	30.39	128322.00	2.74	91.61	93.00
7	1	8	14010.00	9426.00	123.00	0	Spot (Block7, Row8, Column1)	678.59	654.00	220.70	0.02	0.33	83.00	83.40	83.00	13.54	0.00	0.16	100.00	100.00	0.00	571.00	595.59	272794.00	43.97	227.34	186.00
7	2	8	14297.00	9430.00	147.00	-50	Spot (Block7, Row8, Column2)	84.79	85.00	8.38	0.00	0.10	80.00	80.15	80.00	12.98	0.00	0.16	18.00	0.00	0.00	5.00	4.79	49688.00	0.36	81.21	79.00
7	3	8	14598.00	9432.00	147.00	-50	Spot (Block7, Row8, Column3)	77.39	76.00	8.81	0.01	0.11	78.00	78.37	78.00	12.42	0.00	0.16	7.00	2.00	0.00	-2.00	-0.61	45890.00	-0.08	80.50	80.00
7	4	8	14883.00	9495.00	167.80	0	Spot (Block7, Row8, Column4)	106.39	97.00	116.00	0.04	1.09	79.00	79.18	79.00	11.38	0.00	0.14	68.00	35.00	0.00	18.00	27.39	82986.00	2.39	91.84	94.00
7	5	8	15199.00	9436.00	147.00	-50	Spot (Block7, Row8, Column5)	81.76	82.00	9.02	0.00	0.11	79.00	78.89	79.00	9.45	0.00	0.12	22.00	4.00	0.00	3.00	2.76	48158.00	0.30	81.15	81.00
7	6	8	15435.00	9407.00	188.10	0	Spot (Block7, Row8, Column6)	91.60	92.00	10.17	0.00	0.11	79.00	78.94	79.00	10.83	0.00	0.14	62.00	17.00	0.00	13.00	12.60	91048.00	1.17	83.26	84.00
7	7	8	15799.00	9440.00	147.00	-50	Spot (Block7, Row8, Column7)	83.97	84.00	8.23	0.00	0.10	79.00	79.01	79.00	11.23	0.00	0.14	22.00	1.00	0.00	5.00	4.97	49793.00	0.44	82.14	81.00
7	8	8	16086.00	9442.00	147.90	0	Spot (Block7, Row8, Column8)	302.68	296.00	101.54	0.01	0.34	82.00	82.56	82.00	11.36	0.00	0.14	100.00	100.00	0.00	214.00	220.68	181909.00	19.38	154.93	168.00
8	1	1	18514.00	7352.00	154.85	0	Spot (Block8, Row1, Column1)	35935.61	32372.00	17499.04	0.05	0.49	896.00	932.92	896.00	184.45	0.02	0.20	100.00	100.00	8.26	31476.00	35039.61	23501944.00	189.77	7926.94	6570.00
8	2	1	18806.00	7355.00	197.65	0	Spot (Block8, Row1, Column2)	1200.22	1152.00	231.46	0.02	0.19	896.00	921.77	896.00	149.43	0.01	0.16	69.00	42.00	0.00	256.00	304.22	1328647.00	1.86	1004.26	993.00
8	3	1	19124.00	7362.00	176.05	0	Spot (Block8, Row1, Column3)	1076.85	1078.00	135.60	0.00	0.13	892.00	903.30	892.00	110.16	0.01	0.12	62.00	32.00	0.00	186.00	184.85	931474.00	1.58	981.17	990.50
8	4	1	19411.00	7364.00	172.75	0	Spot (Block8, Row1, Column4)	1220.58	1185.00	194.12	0.01	0.16	899.00	922.00	899.00	109.47	0.01	0.12	86.00	64.00	0.00	286.00	321.58	1017965.00	2.73	1008.66	993.00
8	5	1	19710.00	7365.00	196.35	0	Spot (Block8, Row1, Column5)	1129.66	1099.00	136.43	0.01	0.12	910.00	945.10	910.00	106.46	0.02	0.11	73.00	41.00	0.00	189.00	219.66	1234714.00	1.73	1016.70	991.00
8	6	1	20005.00	7368.00	180.15	0	Spot (Block8, Row1, Column6)	1283.98	1291.00	247.48	0.00	0.19	979.00	972.56	979.00	109.76	0.00	0.11	82.00	64.00	0.00	312.00	304.98	1167142.00	2.84	1087.85	1079.50
8	7	1	20319.00	7367.00	145.70	0	Spot (Block8, Row1, Column7)	1224.68	1200.00	153.76	0.01	0.13	1002.00	1049.85	1002.00	249.98	0.02	0.24	37.00	5.00	0.00	198.00	222.68	710316.00	0.70	1099.97	1113.50
8	8	1	20605.00	7372.00	150.85	0	Spot (Block8, Row1, Column8)	59690.78	65535.00	9711.61	0.04	0.16	1095.00	1156.63	1095.00	314.25	0.02	0.27	100.00	100.00	65.81	64440.00	58595.78	37366740.00	186.27	14872.99	12096.00
8	1	2	18508.00	7653.00	147.00	-50	Spot (Block8, Row2, Column1)	1000.93	982.00	141.74	0.01	0.14	895.00	915.83	895.00	149.31	0.01	0.16	34.00	10.00	0.00	87.00	105.93	594555.00	0.57	1016.02	1004.00
8	2	2	18807.00	7663.00	164.65	0	Spot (Block8, Row2, Column2)	1091.00	1083.00	121.25	0.00	0.11	896.00	907.14	896.00	102.61	0.01	0.11	73.00	39.00	0.00	187.00	195.00	819341.00	1.79	996.02	988.00
8	3	2	19114.00	7660.00	185.50	0	Spot (Block8, Row2, Column3)	1094.12	1078.00	141.54	0.01	0.13	897.00	915.52	897.00	100.80	0.01	0.11	69.00	38.00	0.00	181.00	197.12	1059113.00	1.77	992.26	992.00
8	4	2	19410.00	7668.00	227.75	0	Spot (Block8, Row2, Column4)	1044.90	996.50	151.55	0.02	0.15	902.00	924.61	902.00	102.16	0.01	0.11	47.00	28.00	0.00	94.50	142.90	1554813.00	1.18	956.04	944.00
8	5	2	19716.00	7658.00	188.00	0	Spot (Block8, Row2, Column5)	1555.20	1496.50	424.18	0.02	0.27	907.00	937.89	907.00	100.07	0.01	0.11	99.00	99.00	0.00	589.50	648.20	1548979.00	6.17	1161.31	1136.50
8	6	2	20015.00	7662.00	215.15	0	Spot (Block8, Row2, Column6)	1148.20	1096.00	147.54	0.02	0.13	974.00	973.71	974.00	116.68	0.00	0.12	51.00	28.00	0.00	122.00	174.20	1516768.00	1.50	1045.05	999.00
8	7	2	20314.00	7658.00	209.10	0	Spot (Block8, Row2, Column7)	1150.92	1124.00	154.86	0.01	0.13	982.00	989.86	982.00	111.53	0.00	0.11	57.00	36.00	0.00	142.00	168.92	1435201.00	1.44	1028.37	996.00
8	8	2	20616.00	7671.00	222.20	0	Spot (Block8, Row2, Column8)	1189.16	1192.00	128.51	0.00	0.11	1031.00	1087.50	1031.00	269.35	0.02	0.25	22.00	0.00	0.00	161.00	158.16	1679088.00	0.38	1125.48	1110.00
8	1	3	18510.00	7951.00	184.35	0	Spot (Block8, Row3, Column1)	1169.78	1168.00	181.63	0.00	0.16	898.00	916.06	898.00	119.81	0.01	0.13	77.00	52.00	0.00	270.00	271.78	1118309.00	2.12	996.88	1004.00
8	2	3	18807.00	7946.00	195.05	0	Spot (Block8, Row3, Column2)	1088.74	1087.00	134.77	0.00	0.12	896.00	918.79	896.00	116.16	0.01	0.13	60.00	32.00	0.00	191.00	192.74	1170398.00	1.46	978.87	984.00
8	3	3	19098.00	7975.00	168.85	0	Spot (Block8, Row3, Column3)	1266.66	1178.00	517.53	0.03	0.41	898.00	924.60	898.00	108.83	0.01	0.12	86.00	56.00	0.00	280.00	368.66	1004460.00	3.14	1064.12	1013.00
8	4	3	19415.00	7958.00	182.75	0	Spot (Block8, Row3, Column4)	1311.95	1289.00	236.07	0.01	0.18	898.00	916.07	898.00	100.99	0.01	0.11	95.00	80.00	0.00	391.00	413.95	1230609.00	3.92	1037.99	1018.50
8	5	3	19709.00	7974.00	191.45	0	Spot (Block8, Row3, Column5)	1159.79	1139.00	169.12	0.01	0.15	906.00	939.32	906.00	120.88	0.02	0.13	72.00	49.00	0.00	233.00	253.79	1201547.00	1.82	1007.96	988.50
8	6	3	20012.00	7960.00	185.75	0	Spot (Block8, Row3, Column6)	3447.37	3281.50	1208.54	0.02	0.35	985.00	989.51	985.00	132.15	0.00	0.13	100.00	100.00	0.00	2296.50	2462.37	3357735.00	18.60	1665.87	1677.00
8	7	3	20301.00	7952.00	173.85	0	Spot (Block8, Row3, Column7)	1149.09	1109.00	122.23	0.02	0.11	984.00	998.63	984.00	124.19	0.01	0.12	50.00	22.00	0.00	125.00	165.09	962937.00	1.21	1075.71	1048.00
8	8	3	20609.00	7979.00	157.25	0	Spot (Block8, Row3, Column8)	4545.84	4218.50	1649.22	0.03	0.36	996.00	1022.46	996.00	124.16	0.01	0.12	100.00	100.00	0.00	3222.50	3549.84	3072990.00	28.38	2036.99	1950.00
8	1	4	18503.00	8248.00	173.30	0	Spot (Block8, Row4, Column1)	1341.81	1282.00	250.53	0.02	0.19	903.00	933.65	903.00	118.60	0.01	0.13	93.00	78.00	0.00	379.00	438.81	1120409.00	3.44	1082.75	1058.00
8	2	4	18810.00	8258.00	191.80	0	Spot (Block8, Row4, Column2)	1309.69	1261.00	220.87	0.02	0.17	914.00	952.97	914.00	121.97	0.02	0.13	92.00	75.00	0.00	347.00	395.69	1363387.00	2.92	1083.74	1090.00
8	3	4	19107.00	8261.00	152.65	0	Spot (Block8, Row4, Column3)	2422.00	2358.50	656.93	0.01	0.27	903.00	933.45	903.00	112.42	0.01	0.12	100.00	100.00	0.00	1455.50	1519.00	1540394.00	13.24	1378.36	1356.00
8	4	4	19393.00	8242.00	201.40	0	Spot (Block8, Row4, Column4)	1060.62	1011.00	156.72	0.02	0.15	896.00	922.37	896.00	111.28	0.01	0.12	50.00	32.00	0.00	115.00	164.62	1217597.00	1.24	987.74	982.00
8	5	4	19700.00	8257.00	182.95	0	Spot (Block8, Row4, Column5)	1149.08	1102.00	169.94	0.02	0.15	903.00	933.04	903.00	112.49	0.01	0.12	73.00	44.00	0.00	199.00	246.08	1077838.00	1.92	1013.04	991.50
8	6	4	20015.00	8263.00	195.75	0	Spot (Block8, Row4, Column6)	1608.51	1584.00	244.24	0.01	0.15	986.00	981.23	986.00	115.42	0.00	0.12	100.00	98.00	0.00	598.00	622.51	1740412.00	5.44	1199.57	1161.00
8	7	4	20292.00	8275.00	188.85	0	Spot (Block8, Row4, Column7)	1172.08	1176.00	133.09	0.00	0.11	993.00	1029.82	993.00	207.53	0.02	0.20	37.00	6.00	0.00	183.00	179.08	1172082.00	0.69	1071.52	1067.50
8	8	4	20595.00	8271.00	180.15	0	Spot (Block8, Row4, Column8)	1159.26	1119.00	128.13	0.02	0.11	1001.00	1026.12	1001.00	112.38	0.01	0.11	52.00	26.00	0.00	118.00	158.26	1053768.00	1.18	1069.08	1018.00
8	1	5	18510.00	8554.00	159.45	0	Spot (Block8, Row5, Column1)	1763.47	1713.00	462.67	0.01	0.26	963.00	966.98	963.00	134.13	0.00	0.14	99.00	92.00	0.00	750.00	800.47	1234429.00	5.94	1190.00	1202.00
8	2	5	18801.00	8553.00	155.65	0	Spot (Block8, Row5, Column2)	5243.36	5075.00	1631.30	0.01	0.31	958.00	980.03	958.00	160.62	0.01	0.16	100.00	100.00	0.00	4117.00	4285.36	3486837.00	26.54	2044.87	1966.00
8	3	5	19108.00	8556.00	165.30	0	Spot (Block8, Row5, Column3)	2079.37	1937.50	591.61	0.03	0.28	914.00	951.19	914.00	121.85	0.02	0.13	99.00	99.00	0.00	1023.50	1165.37	1576162.00	9.26	1207.07	1208.00
8	4	5	19397.00	8562.00	174.55	0	Spot (Block8, Row5, Column4)	1170.45	1176.00	149.10	0.00	0.13	899.00	934.09	899.00	114.17	0.02	0.12	83.00	56.00	0.00	277.00	271.45	992542.00	2.07	1028.12	1003.50
8	5	5	19706.00	8563.00	149.30	0	Spot (Block8, Row5, Column5)	2477.69	2395.50	686.62	0.01	0.28	911.00	942.39	911.00	109.56	0.01	0.12	100.00	100.00	0.00	1484.50	1566.69	1516349.00	14.01	1375.25	1302.50
8	6	5	20012.00	8563.00	207.50	0	Spot (Block8, Row5, Column6)	1110.34	1084.00	141.38	0.01	0.13	972.00	990.74	972.00	191.19	0.01	0.19	37.00	3.00	0.00	112.00	138.34	1363496.00	0.63	1013.66	988.00
8	7	5	20308.00	8562.00	182.65	0	Spot (Block8, Row5, Column7)	11994.69	11162.00	5984.91	0.03	0.50	998.00	1071.18	998.00	268.74	0.03	0.25	100.00	100.00	0.00	10164.00	10996.69	11239020.00	40.65	3439.68	3389.50
8	8	5	20608.00	8560.00	175.20	0	Spot (Block8, Row5, Column8)	1312.09	1292.00	153.85	0.01	0.12	1020.00	1067.39	1020.00	193.46	0.02	0.18	66.00	30.00	0.00	272.00	292.09	1125771.00	1.26	1143.18	1134.00
8	1	6	18500.00	8849.00	192.00	0	Spot (Block8, Row6, Column1)	3055.56	2742.00	1266.39	0.05	0.41	980.00	987.97	980.00	160.29	0.00	0.16	100.00	100.00	0.00	1762.00	2075.56	3193058.00	12.90	1501.17	1493.50
8	2	6	18804.00	8855.00	190.90	0	Spot (Block8, Row6, Column2)	7004.89	6702.50	2763.59	0.02	0.39	982.00	1008.75	982.00	197.17	0.01	0.20	100.00	100.00	0.00	5720.50	6022.89	7201028.00	30.41	2552.71	2542.00
8	3	6	19093.00	8854.00	179.50	0	Spot (Block8, Row6, Column3)	1353.66	1318.00	249.27	0.01	0.18	961.00	976.60	961.00	160.51	0.01	0.16	80.00	56.00	0.00	357.00	392.66	1223711.00	2.35	1094.92	1074.50
8	4	6	19403.00	8865.00	208.00	0	Spot (Block8, Row6, Column4)	1099.22	1089.00	134.42	0.00	0.12	903.00	936.03	903.00	106.17	0.02	0.11	74.00	35.00	0.00	186.00	196.22	1347645.00	1.54	983.46	972.00
8	5	6	19702.00	8858.00	148.00	0	Spot (Block8, Row6, Column5)	1705.63	1679.50	288.51	0.01	0.17	910.00	943.00	910.00	104.35	0.02	0.11	100.00	100.00	0.00	769.50	795.63	1019969.00	7.31	1192.62	1203.00
8	6	6	20018.00	8868.00	219.70	0	Spot (Block8, Row6, Column6)	1073.09	1067.00	139.13	0.00	0.13	967.00	986.31	967.00	184.36	0.01	0.19	25.00	5.00	0.00	100.00	106.09	1481937.00	0.47	961.96	951.00
8	7	6	20304.00	8864.00	186.80	0	Spot (Block8, Row6, Column7)	1206.58	1183.00	160.70	0.01	0.13	987.00	1021.70	987.00	195.37	0.02	0.19	50.00	17.00	0.00	196.00	219.58	1183651.00	0.95	1052.72	1029.00
8	8	6	20597.00	8872.00	204.10	0	Spot (Block8, Row6, Column8)	1186.77	1187.00	124.75	0.00	0.11	1001.00	1032.14	1001.00	114.84	0.01	0.11	65.00	32.00	0.00	186.00	185.77	1395643.00	1.35	1083.51	1091.50
8	1	7	18507.00	9150.00	193.70	0	Spot (Block8, Row7, Column1)	1432.52	1363.50	272.32	0.02	0.19	966.00	966.58	966.00	134.41	0.00	0.14	93.00	76.00	0.00	397.50	466.52	1518467.00	3.47	1097.52	1091.50
8	2	7	18792.00	9158.00	233.50	0	Spot (Block8, Row7, Column2)	1119.27	1098.00	161.98	0.01	0.14	978.00	986.20	978.00	159.41	0.00	0.16	41.00	15.00	0.00	120.00	141.27	1752771.00	0.83	1001.89	989.00
8	3	7	19090.00	9163.00	231.10	0	Spot (Block8, Row7, Column3)	1091.08	1090.00	140.55	0.00	0.13	915.00	949.24	915.00	119.18	0.02	0.13	60.00	29.00	0.00	175.00	176.08	1669348.00	1.19	988.08	986.00
8	4	7	19403.00	9154.00	197.85	0	Spot (Block8, Row7, Column4)	1087.35	1091.00	132.27	0.00	0.12	901.00	939.66	901.00	120.96	0.02	0.13	59.00	31.00	0.00	190.00	186.35	1205870.00	1.22	989.63	983.50
8	5	7	19710.00	9159.00	227.05	0	Spot (Block8, Row7, Column5)	1085.52	1088.00	140.80	0.00	0.13	911.00	970.23	911.00	189.37	0.03	0.20	42.00	7.00	0.00	177.00	174.52	1605485.00	0.61	1005.82	985.50
8	6	7	20002.00	9161.00	176.80	0	Spot (Block8, Row7, Column6)	8612.00	8625.50	3311.70	0.00	0.38	986.00	1052.30	986.00	267.32	0.03	0.25	100.00	100.00	0.00	7639.50	7626.00	7544114.00	28.28	2696.98	2599.00
8	7	7	20285.00	9156.00	179.90	0	Spot (Block8, Row7, Column7)	1200.63	1189.00	145.45	0.00	0.12	993.00	1039.17	993.00	195.12	0.02	0.19	50.00	13.00	0.00	196.00	207.63	1088968.00	0.83	1067.70	1066.50
8	8	7	20608.00	9165.00	199.10	0	Spot (Block8, Row7, Column8)	1929.33	1889.00	326.49	0.01	0.17	1007.00	1043.39	1007.00	120.27	0.02	0.12	100.00	99.00	0.00	882.00	922.33	2168571.00	7.37	1359.71	1347.00
8	1	8	18508.00	9445.00	129.00	0	Spot (Block8, Row8, Column1)	1828.12	1779.00	350.01	0.01	0.19	969.00	967.01	969.00	137.47	0.00	0.14	100.00	99.00	0.00	810.00	859.12	811684.00	6.26	1265.45	1238.50
8	2	8	18798.00	9454.00	164.40	0	Spot (Block8, Row8, Column2)	1215.07	1210.00	165.34	0.00	0.14	982.00	978.22	982.00	131.55	0.00	0.13	65.00	44.00	0.00	228.00	233.07	912521.00	1.80	1097.36	1088.00
8	3	8	19093.00	9452.00	200.55	0	Spot (Block8, Row8, Column3)	1138.58	1095.50	164.50	0.02	0.14	982.00	975.20	982.00	133.09	0.00	0.14	44.00	25.00	0.00	113.50	156.58	1300264.00	1.23	1047.47	1005.00
8	4	8	19399.00	9457.00	150.50	0	Spot (Block8, Row8, Column4)	9812.43	9367.00	4058.64	0.02	0.41	975.00	970.92	975.00	134.86	0.00	0.14	100.00	100.00	0.00	8392.00	8837.43	6083705.00	65.56	3095.60	2515.00
8	5	8	19689.00	9455.00	223.45	0	Spot (Block8, Row8, Column5)	1104.53	1077.00	152.65	0.01	0.14	977.00	990.64	977.00	163.76	0.01	0.17	34.00	13.00	0.00	100.00	127.53	1586111.00	0.70	986.17	971.00
8	6	8	19999.00	9461.00	162.70	0	Spot (Block8, Row8, Column6)	7539.77	7013.00	3444.59	0.03	0.46	993.00	1050.41	993.00	225.96	0.02	0.22	100.00	100.00	0.00	6020.00	6546.77	5526648.00	28.72	2281.45	2245.00
8	7	8	20299.00	9458.00	160.60	0	Spot (Block8, Row8, Column7)	1267.04	1275.00	147.13	0.00	0.12	1000.00	1044.94	1000.00	149.86	0.02	0.14	78.00	41.00	0.00	275.00	267.04	903399.00	1.48	1143.27	1129.00
8	8	8	20597.00	9466.00	150.30	0	Spot (Block8, Row8, Column8)	1967.68	1829.50	1150.41	0.03	0.58	1077.00	1079.80	1077.00	130.71	0.00	0.12	99.00	92.00	0.00	752.50	890.68	1219962.00	6.79	1328.15	1323.50
9	1	1	4982.00	11770.00	151.70	0	Spot (Block9, Row1, Column1)	37549.11	35154.50	17929.50	0.03	0.48	1392.00	1419.34	1392.00	234.42	0.01	0.17	100.00	100.00	11.59	33762.50	36157.11	23656000.00	154.12	9134.87	7845.00
9	2	1	5281.00	11779.00	148.90	0	Spot (Block9, Row1, Column2)	4841.08	4562.00	1899.40	0.03	0.39	1393.00	1417.60	1393.00	210.06	0.01	0.15	100.00	100.00	0.00	3169.00	3448.08	2928855.00	16.30	2173.34	2052.00
9	3	1	5583.00	11773.00	167.45	0	Spot (Block9, Row1, Column3)	2356.99	2124.00	700.79	0.05	0.30	1378.00	1390.11	1378.00	193.18	0.00	0.14	96.00	81.00	0.00	746.00	978.99	1845525.00	5.00	1593.29	1618.00
9	4	1	5885.00	11780.00	147.15	0	Spot (Block9, Row1, Column4)	4378.19	4200.50	1592.20	0.02	0.36	1382.00	1418.36	1382.00	214.06	0.01	0.15	99.00	99.00	0.00	2818.50	2996.19	2583135.00	13.83	2187.59	2106.00
9	5	1	6182.00	11783.00	146.20	0	Spot (Block9, Row1, Column5)	5323.29	4774.00	2703.77	0.05	0.51	1430.00	1462.65	1430.00	217.27	0.01	0.15	99.00	99.00	0.00	3344.00	3893.29	3103477.00	17.77	2293.50	2193.00
9	6	1	6472.00	11782.00	147.55	0	Spot (Block9, Row1, Column6)	6436.64	5632.00	2979.01	0.06	0.46	1478.00	1487.60	1478.00	230.86	0.00	0.16	100.00	100.00	0.00	4154.00	4958.64	3868423.00	21.44	2438.89	2230.00
9	7	1	6789.00	11786.00	117.90	0	Spot (Block9, Row1, Column7)	11432.19	11254.50	3894.20	0.01	0.34	1520.00	1585.12	1520.00	360.11	0.02	0.23	100.00	100.00	0.00	9734.50	9912.19	4184182.00	27.34	4148.47	3632.00
9	8	1	7074.00	11796.00	151.70	0	Spot (Block9, Row1, Column8)	61653.46	65535.00	7997.43	0.03	0.13	1674.00	1738.52	1674.00	440.56	0.02	0.25	100.00	100.00	72.83	63861.00	59979.46	39026980.00	136.00	15946.96	13468.00
9	1	2	4974.00	12062.00	225.55	0	Spot (Block9, Row2, Column1)	1549.70	1520.00	198.46	0.01	0.13	1393.00	1423.54	1393.00	210.86	0.01	0.15	41.00	12.00	0.00	127.00	156.70	2257912.00	0.60	1472.72	1477.00
9	2	2	5276.00	12079.00	134.40	0	Spot (Block9, Row2, Column2)	3410.08	3375.50	792.40	0.00	0.23	1390.00	1415.02	1390.00	188.53	0.01	0.13	100.00	100.00	0.00	1985.50	2020.08	1664120.00	10.58	1999.18	2005.00
9	3	2	5578.00	12076.00	186.55	0	Spot (Block9, Row2, Column3)	1717.18	1703.00	233.80	0.00	0.14	1384.00	1410.13	1384.00	198.16	0.01	0.14	68.00	39.00	0.00	319.00	333.18	1677687.00	1.55	1559.31	1564.00
9	4	2	5880.00	12079.00	180.05	0	Spot (Block9, Row2, Column4)	2584.77	2529.00	528.56	0.01	0.20	1394.00	1422.16	1394.00	207.64	0.01	0.15	99.00	96.00	0.00	1135.00	1190.77	2341802.00	5.60	1827.05	1844.00
9	5	2	6182.00	12078.00	161.70	0	Spot (Block9, Row2, Column5)	6746.03	6507.50	2696.76	0.02	0.40	1432.50	1458.65	1432.50	214.13	0.01	0.15	100.00	100.00	0.00	5075.00	5313.53	4884123.00	24.69	2851.97	2464.00
9	6	2	6473.00	12080.00	178.45	0	Spot (Block9, Row2, Column6)	2398.54	2278.50	667.93	0.02	0.28	1477.00	1499.30	1477.00	286.00	0.01	0.19	82.00	61.00	0.00	801.50	921.54	2139496.00	3.14	1690.98	1718.00
9	7	2	6778.00	12077.00	194.75	0	Spot (Block9, Row2, Column7)	2078.96	1990.00	437.61	0.02	0.21	1485.00	1505.87	1485.00	238.22	0.01	0.16	78.00	52.00	0.00	505.00	593.96	2212012.00	2.41	1657.20	1651.50
9	8	2	7089.00	12092.00	233.25	0	Spot (Block9, Row2, Column8)	1758.40	1695.00	265.94	0.02	0.15	1590.00	1652.02	1590.00	385.54	0.02	0.23	22.00	1.00	0.00	105.00	168.40	2748386.00	0.28	1615.56	1582.50
9	1	3	4976.00	12379.00	144.65	0	Spot (Block9, Row3, Column1)	6189.40	5931.00	2775.00	0.02	0.45	1392.00	1418.26	1392.00	185.78	0.01	0.13	100.00	100.00	0.00	4539.00	4797.40	3534146.00	25.68	2500.54	2260.00
9	2	3	5279.00	12370.00	212.30	0	Spot (Block9, Row3, Column2)	1730.18	1706.00	249.78	0.01	0.14	1394.00	1440.38	1394.00	216.15	0.01	0.15	64.00	31.00	0.00	312.00	336.18	2233660.00	1.34	1526.14	1497.00
9	3	3	5560.00	12369.00	145.40	0	Spot (Block9, Row3, Column3)	15506.96	10572.00	15095.42	0.17	0.97	1402.00	1462.05	1402.00	281.11	0.02	0.19	100.00	100.00	5.20	9170.00	14104.96	8947514.00	49.96	5730.34	2361.00
9	4	3	5877.00	12376.00	145.15	0	Spot (Block9, Row3, Column4)	7268.15	6559.50	3662.94	0.04	0.50	1403.00	1455.02	1403.00	274.60	0.02	0.19	100.00	100.00	0.00	5156.50	5865.15	4128310.00	21.17	2714.18	2406.50
9	5	3	6181.00	12381.00	137.40	0	Spot (Block9, Row3, Column5)	8480.11	8160.00	4123.00	0.02	0.49	1485.00	1515.54	1485.00	289.93	0.01	0.19	100.00	100.00	0.00	6675.00	6995.11	4324858.00	24.02	3376.33	3029.00
9	6	3	6479.00	12381.00	215.40	0	Spot (Block9, Row3, Column6)	10521.28	8424.00	5411.19	0.10	0.51	1516.00	1591.32	1516.00	346.38	0.02	0.22	100.00	100.00	0.00	6908.00	9005.28	13961740.00	25.78	4274.66	4230.50
9	7	3	6785.00	12388.00	147.85	0	Spot (Block9, Row3, Column7)	3684.13	3365.50	1431.81	0.04	0.39	1498.00	1555.52	1498.00	300.35	0.02	0.19	98.00	88.00	0.00	1867.50	2186.13	2195741.00	7.09	2056.50	2122.50
9	8	3	7081.00	12392.00	155.65	0	Spot (Block9, Row3, Column8)	2514.27	2472.00	480.71	0.01	0.19	1577.00	1596.84	1577.00	258.43	0.01	0.16	93.00	77.00	0.00	895.00	937.27	1671991.00	3.55	1871.73	1867.00
9	1	4	4975.00	12672.00	144.50	0	Spot (Block9, Row4, Column1)	7133.20	6253.00	3642.23	0.06	0.51	1400.00	1440.71	1400.00	218.62	0.01	0.15	100.00	100.00	0.00	4853.00	5733.20	4044527.00	26.04	2665.07	2423.00
9	2	4	5276.00	12678.00	191.30	0	Spot (Block9, Row4, Column2)	5103.42	4806.00	2091.75	0.03	0.41	1404.00	1468.69	1404.00	259.14	0.02	0.18	100.00	100.00	0.00	3402.00	3699.42	5261627.00	14.03	2483.28	2474.00
9	3	4	5578.00	12677.00	145.65	0	Spot (Block9, Row4, Column3)	42886.59	46580.00	21430.74	0.04	0.50	1476.00	1540.98	1476.00	363.06	0.02	0.24	100.00	100.00	33.97	45104.00	41410.59	24874340.00	113.88	9129.28	6942.00
9	4	4	5855.00	12646.00	235.10	0	Spot (Block9, Row4, Column4)	1633.93	1594.00	262.32	0.01	0.16	1419.00	1508.40	1419.00	559.97	0.03	0.37	11.00	0.00	0.00	175.00	214.93	2606115.00	0.22	1479.47	1483.00
9	5	4	6162.00	12676.00	134.85	0	Spot (Block9, Row4, Column5)	7927.09	4377.00	10616.68	0.26	1.34	1498.00	1560.09	1498.00	557.95	0.02	0.36	100.00	86.00	0.82	2879.00	6429.09	3868418.00	11.41	2697.99	2542.00
9	6	4	6476.00	12685.00	178.95	0	Spot (Block9, Row4, Column6)	7373.44	6652.00	3519.68	0.04	0.48	1510.00	1568.88	1510.00	302.96	0.02	0.19	98.00	95.00	0.00	5142.00	5863.44	6613972.00	19.16	3306.26	2192.00
9	7	4	6775.00	12683.00	160.00	0	Spot (Block9, Row4, Column7)	3208.74	2789.00	1242.93	0.06	0.39	1504.00	1555.48	1504.00	249.97	0.01	0.16	98.00	90.00	0.00	1285.00	1704.74	2265372.00	6.61	1848.48	1870.00
9	8	4	7085.00	12691.00	178.25	0	Spot (Block9, Row4, Column8)	2257.87	2130.00	500.47	0.03	0.22	1598.00	1634.09	1598.00	265.33	0.01	0.16	76.00	50.00	0.00	532.00	659.87	2011759.00	2.35	1777.44	1785.00
9	1	5	4977.00	12979.00	142.85	0	Spot (Block9, Row5, Column1)	14157.61	12505.00	7568.60	0.05	0.53	1406.00	1472.95	1406.00	267.21	0.02	0.18	100.00	100.00	0.00	11099.00	12751.61	7843317.00	47.47	4267.51	3258.50
9	2	5	5272.00	12976.00	183.40	0	Spot (Block9, Row5, Column2)	2169.90	2101.00	475.38	0.01	0.22	1427.00	1510.37	1427.00	317.93	0.02	0.21	80.00	53.00	0.00	674.00	742.90	2041880.00	2.07	1622.23	1613.00
9	3	5	5568.00	12976.00	157.40	0	Spot (Block9, Row5, Column3)	16928.72	15085.00	8603.65	0.05	0.51	1490.00	1567.13	1490.00	380.24	0.02	0.24	100.00	100.00	0.00	13595.00	15438.72	11528458.00	40.40	4167.83	4078.00
9	4	5	5879.00	12992.00	157.60	0	Spot (Block9, Row5, Column4)	3138.97	2850.50	1269.87	0.04	0.40	1487.00	1562.28	1487.00	583.87	0.02	0.37	75.00	57.00	0.00	1363.50	1651.97	2159613.00	2.70	1971.32	1869.50
9	5	5	6176.00	12981.00	145.50	0	Spot (Block9, Row5, Column5)	45527.23	51051.50	20687.76	0.05	0.45	1504.00	1574.07	1504.00	550.27	0.02	0.35	100.00	100.00	40.14	49547.50	44023.23	26314884.00	79.88	10411.94	8865.00
9	6	5	6478.00	12979.00	149.85	0	Spot (Block9, Row5, Column6)	2873.76	2817.00	640.81	0.01	0.22	1508.00	1547.39	1508.00	272.96	0.01	0.18	98.00	92.00	0.00	1309.00	1365.76	1764490.00	4.86	1939.50	1982.00
9	7	5	6770.00	12984.00	186.80	0	Spot (Block9, Row5, Column7)	3645.10	3430.00	1158.07	0.03	0.32	1550.00	1574.40	1550.00	251.18	0.01	0.16	99.00	98.00	0.00	1880.00	2095.10	3568550.00	8.24	2131.44	2148.00
9	8	5	7075.00	12987.00	145.55	0	Spot (Block9, Row5, Column8)	6306.40	5437.00	3305.92	0.06	0.52	1605.00	1650.78	1605.00	263.36	0.01	0.16	99.00	99.00	0.00	3832.00	4701.40	3632489.00	17.68	2573.84	2313.00
9	1	6	4973.00	13270.00	213.55	0	Spot (Block9, Row6, Column1)	9354.88	7101.50	5178.27	0.12	0.55	1486.00	1550.43	1486.00	339.79	0.02	0.22	100.00	100.00	0.00	5615.50	7868.88	12180051.00	22.97	3887.12	3951.00
9	2	6	5271.00	13276.00	201.15	0	Spot (Block9, Row6, Column2)	2443.84	2346.50	455.37	0.02	0.19	1459.00	1491.03	1459.00	264.11	0.01	0.18	97.00	84.00	0.00	887.50	984.84	2800640.00	3.61	1851.07	1843.50
9	3	6	5566.00	13274.00	145.85	0	Spot (Block9, Row6, Column3)	10976.20	9867.00	6124.49	0.05	0.56	1475.00	1529.41	1475.00	316.81	0.02	0.21	100.00	100.00	0.00	8392.00	9501.20	6333269.00	29.82	3676.46	3105.00
9	4	6	5881.00	13285.00	201.85	0	Spot (Block9, Row6, Column4)	1979.98	1941.00	405.80	0.01	0.20	1480.00	1505.70	1480.00	243.22	0.01	0.16	67.00	47.00	0.00	461.00	499.98	2294793.00	1.95	1621.60	1582.00
9	5	6	6175.00	13281.00	142.05	0	Spot (Block9, Row6, Column5)	38839.99	38560.50	19843.99	0.00	0.51	1508.00	1558.80	1508.00	287.46	0.01	0.18	100.00	100.00	18.43	37052.50	37331.99	21284384.00	129.69	9615.13	7106.50
9	6	6	6476.00	13283.00	191.75	0	Spot (Block9, Row6, Column6)	2019.89	1935.00	419.44	0.02	0.21	1516.00	1558.59	1516.00	250.12	0.01	0.16	69.00	40.00	0.00	419.00	503.89	2094621.00	1.84	1723.09	1733.00
9	7	6	6773.00	13281.00	149.10	0	Spot (Block9, Row6, Column7)	6357.49	5912.00	3109.52	0.03	0.49	1572.00	1585.61	1572.00	259.35	0.00	0.16	100.00	99.00	0.00	4340.00	4785.49	3871710.00	18.40	2588.12	2369.00
9	8	6	7079.00	13291.00	147.15	0	Spot (Block9, Row6, Column8)	7200.29	6681.50	3776.02	0.03	0.52	1613.00	1661.62	1613.00	268.93	0.01	0.16	100.00	99.00	0.00	5068.50	5587.29	4233773.00	20.60	2893.87	2728.00
9	1	7	4972.00	13573.00	169.00	0	Spot (Block9, Row7, Column1)	8211.41	7602.00	3664.50	0.03	0.45	1481.00	1537.28	1481.00	336.99	0.02	0.22	100.00	100.00	0.00	6121.00	6730.41	6577342.00	19.81	2954.33	2956.00
9	2	7	5271.00	13582.00	213.75	0	Spot (Block9, Row7, Column2)	1693.22	1702.00	239.07	0.00	0.14	1472.00	1501.56	1472.00	272.21	0.01	0.18	43.00	6.00	0.00	230.00	221.22	2196104.00	0.70	1541.73	1502.50
9	3	7	5559.00	13574.00	227.35	0	Spot (Block9, Row7, Column3)	1690.22	1668.00	246.63	0.01	0.15	1470.00	1483.26	1470.00	215.14	0.00	0.15	47.00	24.00	0.00	198.00	220.22	2501526.00	0.96	1561.10	1497.50
9	4	7	5875.00	13579.00	218.10	0	Spot (Block9, Row7, Column4)	1738.56	1690.00	244.51	0.01	0.14	1476.00	1490.45	1476.00	207.96	0.00	0.14	51.00	29.00	0.00	214.00	262.56	2360961.00	1.19	1655.75	1669.50
9	5	7	6171.00	13580.00	209.80	0	Spot (Block9, Row7, Column5)	2354.70	2264.50	479.39	0.02	0.20	1505.00	1552.37	1505.00	259.62	0.01	0.17	91.00	73.00	0.00	759.50	849.70	2952797.00	3.09	1760.43	1800.50
9	6	7	6466.00	13584.00	198.10	0	Spot (Block9, Row7, Column6)	2888.71	2780.00	658.10	0.02	0.23	1602.00	1648.04	1602.00	340.76	0.01	0.21	94.00	81.00	0.00	1178.00	1286.71	3197803.00	3.64	1994.82	1995.00
9	7	7	6763.00	13589.00	148.70	0	Spot (Block9, Row7, Column7)	7303.78	6552.00	3127.68	0.05	0.43	1601.00	1650.18	1601.00	283.26	0.01	0.17	100.00	99.00	0.00	4951.00	5702.78	4411485.00	19.96	3298.21	2699.00
9	8	7	7075.00	13585.00	173.80	0	Spot (Block9, Row7, Column8)	13818.19	13732.00	4336.82	0.00	0.31	1669.00	1698.67	1669.00	280.90	0.01	0.17	100.00	100.00	0.00	12063.00	12149.19	11717824.00	43.15	4892.06	4407.00
9	1	8	4978.00	13864.00	126.25	0	Spot (Block9, Row8, Column1)	2561.36	2511.00	494.15	0.01	0.19	1401.00	1455.85	1401.00	268.97	0.02	0.18	100.00	95.00	0.00	1110.00	1160.36	1083455.00	4.11	1823.36	1830.00
9	2	8	5269.00	13871.00	188.85	0	Spot (Block9, Row8, Column2)	1901.29	1850.00	329.32	0.01	0.17	1413.00	1455.66	1413.00	209.99	0.01	0.14	76.00	52.00	0.00	437.00	488.29	1903194.00	2.12	1643.99	1633.00
9	3	8	5559.00	13874.00	156.30	0	Spot (Block9, Row8, Column3)	2960.42	2576.50	1112.36	0.06	0.38	1484.00	1487.96	1484.00	216.50	0.00	0.15	94.00	86.00	0.00	1092.50	1476.42	1989399.00	6.80	1852.15	1872.50
9	4	8	5868.00	13878.00	146.20	0	Spot (Block9, Row8, Column4)	3811.82	3584.00	1170.80	0.03	0.31	1487.00	1501.86	1487.00	217.69	0.00	0.14	100.00	99.00	0.00	2097.00	2324.82	2222291.00	10.61	2076.40	2024.00
9	5	8	6169.00	13879.00	200.50	0	Spot (Block9, Row8, Column5)	1727.45	1710.00	268.75	0.00	0.16	1494.00	1554.96	1494.00	326.15	0.02	0.21	38.00	8.00	0.00	216.00	233.45	1964116.00	0.53	1635.23	1608.00
9	6	8	6476.00	13881.00	205.95	0	Spot (Block9, Row8, Column6)	14192.87	10131.00	9606.08	0.15	0.68	1618.00	1701.10	1618.00	417.03	0.02	0.25	100.00	100.00	0.00	8513.00	12574.87	17059836.00	29.95	4854.27	4764.50
9	7	8	6765.00	13891.00	163.50	0	Spot (Block9, Row8, Column7)	3305.99	3113.00	1029.47	0.03	0.31	1685.00	1716.82	1685.00	329.14	0.01	0.19	96.00	82.00	0.00	1428.00	1620.99	2446433.00	4.83	2056.44	2054.00
9	8	8	7065.00	13894.00	142.30	0	Spot (Block9, Row8, Column8)	2692.31	2507.00	1236.79	0.03	0.46	1715.00	1753.36	1715.00	288.74	0.01	0.16	91.00	71.00	0.00	792.00	977.31	1483464.00	3.25	1986.70	1930.00
10	1	1	9480.00	11801.00	154.50	0	Spot (Block10, Row1, Column1)	42173.81	40403.00	18867.69	0.02	0.45	998.00	1051.68	998.00	226.57	0.02	0.22	100.00	100.00	25.15	39405.00	41175.81	27666184.00	181.50	8473.67	6383.50
10	2	1	9776.00	11805.00	163.40	0	Spot (Block10, Row1, Column2)	1551.11	1490.00	314.79	0.02	0.20	993.00	1040.28	993.00	204.05	0.02	0.20	88.00	61.00	0.00	497.00	558.11	1146271.00	2.50	1139.92	1124.00
10	3	1	10080.00	11808.00	209.30	0	Spot (Block10, Row1, Column3)	1184.95	1125.00	201.43	0.02	0.17	985.00	1017.66	985.00	171.60	0.01	0.17	46.00	22.00	0.00	140.00	199.95	1475264.00	0.97	1077.44	1093.00
10	4	1	10385.00	11799.00	177.85	0	Spot (Block10, Row1, Column4)	1425.83	1374.00	301.60	0.02	0.21	990.00	1026.26	990.00	168.81	0.02	0.16	82.00	55.00	0.00	384.00	435.83	1256159.00	2.37	1151.33	1136.00
10	5	1	10676.00	11807.00	200.35	0	Spot (Block10, Row1, Column5)	1273.64	1251.50	250.93	0.01	0.20	997.00	1042.28	997.00	177.53	0.02	0.17	59.00	36.00	0.00	254.50	276.64	1454499.00	1.30	1101.11	1072.00
10	6	1	10974.00	11813.00	200.45	0	Spot (Block10, Row1, Column6)	1297.65	1264.50	242.02	0.01	0.19	997.00	1055.79	997.00	179.94	0.02	0.17	62.00	34.00	0.00	267.50	300.65	1484514.00	1.34	1148.72	1119.00
10	7	1	11286.00	11820.00	133.85	0	Spot (Block10, Row1, Column7)	1734.08	1621.50	428.73	0.03	0.25	1046.00	1100.64	1046.00	279.99	0.02	0.25	86.00	51.00	0.00	575.50	688.08	839295.00	2.26	1266.77	1275.00
10	8	1	11575.00	11815.00	153.50	0	Spot (Block10, Row1, Column8)	61561.29	65535.00	8517.18	0.03	0.14	1092.00	1187.47	1092.00	379.28	0.04	0.32	100.00	100.00	73.81	64443.00	60469.29	40199880.00	159.18	14425.55	12257.00
10	1	2	9481.00	12090.00	173.65	0	Spot (Block10, Row2, Column1)	1153.92	1096.00	210.12	0.02	0.18	982.00	999.99	982.00	204.41	0.01	0.20	39.00	17.00	0.00	114.00	171.92	970449.00	0.75	1059.91	993.50
10	2	2	9782.00	12100.00	147.35	0	Spot (Block10, Row2, Column2)	1268.17	1245.00	214.46	0.01	0.17	977.00	982.14	977.00	157.97	0.00	0.16	67.00	45.00	0.00	268.00	291.17	750758.00	1.81	1105.24	1093.50
10	3	2	10083.00	12102.00	193.95	0	Spot (Block10, Row2, Column3)	1142.17	1089.00	210.02	0.02	0.18	954.00	967.33	954.00	152.66	0.01	0.16	47.00	29.00	0.00	135.00	188.17	1209558.00	1.15	1059.55	1009.50
10	4	2	10377.00	12104.00	200.00	0	Spot (Block10, Row2, Column4)	1141.86	1100.50	189.33	0.02	0.17	965.00	973.02	965.00	152.51	0.00	0.16	46.00	27.00	0.00	135.50	176.86	1299436.00	1.11	1043.64	996.00
10	5	2	10680.00	12107.00	197.65	0	Spot (Block10, Row2, Column5)	1715.35	1668.00	368.65	0.01	0.21	977.00	986.19	977.00	161.87	0.00	0.16	97.00	89.00	0.00	691.00	738.35	1890317.00	4.50	1230.78	1230.00
10	6	2	10984.00	12098.00	208.15	0	Spot (Block10, Row2, Column6)	1220.14	1179.00	206.06	0.01	0.17	987.00	1031.57	987.00	189.95	0.02	0.18	50.00	26.00	0.00	192.00	233.14	1501993.00	0.99	1113.04	1078.50
10	7	2	11278.00	12108.00	247.40	0	Spot (Block10, Row2, Column7)	1223.99	1196.50	222.24	0.01	0.18	997.00	1044.29	997.00	163.83	0.02	0.16	57.00	29.00	0.00	199.50	226.99	2173807.00	1.10	1085.00	1074.00
10	8	2	11577.00	12111.00	203.95	0	Spot (Block10, Row2, Column8)	1217.19	1188.00	208.23	0.01	0.17	1086.00	1141.59	1086.00	345.02	0.02	0.30	20.00	0.00	0.00	102.00	131.19	1438720.00	0.22	1174.74	1178.00
10	1	3	9475.00	12400.00	168.15	0	Spot (Block10, Row3, Column1)	1275.17	1252.00	221.32	0.01	0.17	908.00	953.87	908.00	142.68	0.02	0.15	87.00	57.00	0.00	344.00	367.17	1001011.00	2.25	1044.48	1012.00
10	2	3	9783.00	12392.00	201.80	0	Spot (Block10, Row3, Column2)	1120.34	1095.00	199.22	0.01	0.18	903.00	949.45	903.00	148.19	0.02	0.16	61.00	32.00	0.00	192.00	217.34	1292874.00	1.15	1035.16	1007.00
10	3	3	10048.00	12394.00	150.75	0	Spot (Block10, Row3, Column3)	1524.15	1369.00	1187.50	0.05	0.78	958.00	968.10	958.00	153.29	0.00	0.16	88.00	68.00	0.00	411.00	566.15	944976.00	3.63	1202.75	1190.00
10	4	3	10373.00	12409.00	191.45	0	Spot (Block10, Row3, Column4)	1281.90	1203.00	257.87	0.03	0.20	968.00	970.31	968.00	152.17	0.00	0.16	64.00	44.00	0.00	235.00	313.90	1330610.00	2.05	1084.62	1091.50
10	5	3	10689.00	12401.00	159.20	0	Spot (Block10, Row3, Column5)	1434.01	1314.00	566.59	0.04	0.40	977.00	992.40	977.00	188.44	0.01	0.19	73.00	44.00	0.00	337.00	457.01	999502.00	2.34	1151.01	1115.00
10	6	3	10979.00	12407.00	211.00	0	Spot (Block10, Row3, Column6)	5734.15	4833.50	2493.62	0.07	0.43	1004.00	1059.95	1004.00	217.46	0.02	0.21	100.00	100.00	0.00	3829.50	4730.15	7259428.00	21.49	2419.47	2440.50
10	7	3	11290.00	12409.00	207.80	0	Spot (Block10, Row3, Column7)	1228.81	1179.00	197.18	0.02	0.16	1005.00	1053.40	1005.00	185.70	0.02	0.18	47.00	24.00	0.00	174.00	223.81	1507749.00	0.94	1124.69	1093.00
10	8	3	11579.00	12424.00	157.25	0	Spot (Block10, Row3, Column8)	2656.17	2541.00	756.87	0.02	0.28	1002.00	1050.86	1002.00	176.77	0.02	0.17	99.00	98.00	0.00	1539.00	1654.17	1803536.00	9.08	1565.65	1535.00
10	1	4	9473.00	12699.00	198.80	0	Spot (Block10, Row4, Column1)	1215.53	1170.00	226.36	0.02	0.19	901.00	944.13	901.00	147.58	0.02	0.16	77.00	41.00	0.00	269.00	314.53	1357745.00	1.84	1070.33	1063.00
10	2	4	9778.00	12703.00	203.00	0	Spot (Block10, Row4, Column2)	1356.40	1301.50	271.13	0.02	0.20	907.00	953.32	907.00	151.32	0.02	0.16	90.00	65.00	0.00	394.50	449.40	1589701.00	2.66	1117.76	1117.50
10	3	4	10076.00	12706.00	148.35	0	Spot (Block10, Row4, Column3)	2366.62	2289.50	633.67	0.01	0.27	978.00	988.91	978.00	159.07	0.00	0.16	100.00	100.00	0.00	1311.50	1388.62	1424705.00	8.66	1385.43	1377.50
10	4	4	10367.00	12687.00	214.75	0	Spot (Block10, Row4, Column4)	1153.52	1111.00	179.15	0.02	0.16	979.00	986.16	979.00	151.39	0.00	0.15	48.00	27.00	0.00	132.00	174.52	1504190.00	1.11	1052.48	1028.50
10	5	4	10666.00	12686.00	194.25	0	Spot (Block10, Row4, Column5)	1167.01	1091.50	209.41	0.03	0.18	981.00	992.57	981.00	167.23	0.01	0.17	46.00	27.00	0.00	110.50	186.01	1246362.00	1.04	1058.37	1003.00
10	6	4	10974.00	12712.00	185.75	0	Spot (Block10, Row4, Column6)	2092.02	2041.00	456.48	0.01	0.22	991.00	1035.60	991.00	194.55	0.02	0.19	100.00	96.00	0.00	1050.00	1101.02	2035538.00	5.43	1351.93	1323.50
10	7	4	11270.00	12713.00	200.60	0	Spot (Block10, Row4, Column7)	1298.55	1271.00	245.41	0.01	0.19	991.00	1031.33	991.00	170.53	0.02	0.17	67.00	38.00	0.00	280.00	307.55	1482949.00	1.57	1093.97	1077.00
10	8	4	11578.00	12722.00	245.10	0	Spot (Block10, Row4, Column8)	1143.36	1103.00	181.27	0.02	0.16	997.00	1042.24	997.00	169.60	0.02	0.16	44.00	17.00	0.00	106.00	146.36	1981442.00	0.60	1042.46	990.00
10	1	5	9479.00	13005.00	163.30	0	Spot (Block10, Row5, Column1)	1665.67	1584.00	447.44	0.02	0.27	919.00	962.59	919.00	161.92	0.02	0.17	96.00	82.00	0.00	665.00	746.67	1232593.00	4.34	1108.98	1102.50
10	2	5	9772.00	13006.00	157.00	0	Spot (Block10, Row5, Column2)	2764.39	2629.00	933.91	0.02	0.34	924.00	964.55	924.00	150.78	0.02	0.16	100.00	100.00	0.00	1705.00	1840.39	1871494.00	11.94	1383.79	1352.00
10	3	5	10078.00	13004.00	157.10	0	Spot (Block10, Row5, Column3)	2454.18	2383.50	718.69	0.01	0.29	973.00	987.87	973.00	161.28	0.01	0.16	100.00	99.00	0.00	1410.50	1481.18	1678657.00	9.09	1370.27	1324.00
10	4	5	10374.00	13001.00	178.75	0	Spot (Block10, Row5, Column4)	1211.10	1175.00	227.32	0.01	0.19	981.00	991.00	981.00	169.36	0.00	0.17	52.00	32.00	0.00	194.00	230.10	1086355.00	1.30	1085.78	1081.50
10	5	5	10676.00	13010.00	156.75	0	Spot (Block10, Row5, Column5)	2381.24	2284.50	723.71	0.02	0.30	984.00	1005.69	984.00	169.18	0.01	0.17	99.00	97.00	0.00	1300.50	1397.24	1609716.00	8.13	1338.57	1349.50
10	6	5	10974.00	13003.00	202.05	0	Spot (Block10, Row5, Column6)	1218.65	1199.00	218.06	0.01	0.18	990.00	1030.34	990.00	173.08	0.02	0.17	59.00	26.00	0.00	209.00	228.65	1416073.00	1.09	1150.30	1111.00
10	7	5	11276.00	13012.00	186.30	0	Spot (Block10, Row5, Column7)	3354.01	3130.50	1259.68	0.03	0.38	991.00	1044.24	991.00	176.00	0.02	0.17	100.00	100.00	0.00	2139.50	2363.01	3273512.00	13.12	1652.23	1633.00
10	8	5	11575.00	13016.00	173.30	0	Spot (Block10, Row5, Column8)	1498.54	1427.50	343.06	0.02	0.23	992.00	1042.72	992.00	172.35	0.02	0.17	83.00	61.00	0.00	435.50	506.54	1255779.00	2.64	1142.36	1103.50
10	1	6	9474.00	13301.00	215.05	0	Spot (Block10, Row6, Column1)	4924.14	4063.00	2323.09	0.08	0.47	990.00	1008.49	990.00	179.96	0.01	0.18	100.00	100.00	0.00	3073.00	3934.14	6519564.00	21.76	2153.89	2066.00
10	2	6	9772.00	13305.00	207.70	0	Spot (Block10, Row6, Column2)	2084.26	2063.00	544.53	0.00	0.26	963.00	981.41	963.00	161.65	0.01	0.16	99.00	95.00	0.00	1100.00	1121.26	2561551.00	6.82	1292.52	1285.50
10	3	6	10062.00	13297.00	197.10	0	Spot (Block10, Row6, Column3)	1289.31	1255.00	271.09	0.01	0.21	961.00	975.69	961.00	155.09	0.01	0.16	73.00	46.00	0.00	294.00	328.31	1428561.00	2.02	1074.35	1082.00
10	4	6	10373.00	13306.00	163.20	0	Spot (Block10, Row6, Column4)	1218.93	1210.00	208.45	0.00	0.17	977.00	983.00	977.00	167.54	0.00	0.17	60.00	42.00	0.00	233.00	241.93	898350.00	1.41	1065.53	998.00
10	5	6	10675.00	13311.00	145.50	0	Spot (Block10, Row6, Column5)	2723.08	2685.00	860.66	0.01	0.32	986.00	1005.39	986.00	167.11	0.01	0.17	100.00	99.00	0.00	1699.00	1737.08	1568492.00	10.28	1492.64	1424.50
10	6	6	10972.00	13307.00	238.65	0	Spot (Block10, Row6, Column6)	1145.55	1106.00	176.85	0.02	0.15	987.00	1019.87	987.00	162.40	0.01	0.16	45.00	22.00	0.00	119.00	158.55	1890161.00	0.77	1062.15	1044.50
10	7	6	11269.00	13312.00	185.20	0	Spot (Block10, Row6, Column7)	1321.10	1303.00	234.24	0.01	0.18	983.00	1024.40	983.00	171.54	0.02	0.17	72.00	45.00	0.00	320.00	338.10	1270901.00	1.73	1124.52	1082.50
10	8	6	11583.00	13317.00	175.45	0	Spot (Block10, Row6, Column8)	1329.87	1284.00	272.46	0.02	0.20	989.00	1036.65	989.00	172.17	0.02	0.17	70.00	41.00	0.00	295.00	340.87	1141031.00	1.70	1130.68	1104.50
10	1	7	9472.00	13596.00	196.00	0	Spot (Block10, Row7, Column1)	1483.92	1410.00	352.45	0.02	0.24	978.00	986.87	978.00	169.07	0.00	0.17	81.00	65.00	0.00	432.00	505.92	1620436.00	2.94	1109.71	1089.50
10	2	7	9771.00	13597.00	218.05	0	Spot (Block10, Row7, Column2)	1075.22	1087.00	163.08	0.00	0.15	966.00	972.44	966.00	152.53	0.00	0.16	34.00	11.00	0.00	121.00	109.22	1466600.00	0.67	1017.89	986.00
10	3	7	10061.00	13605.00	203.10	0	Spot (Block10, Row7, Column3)	1129.24	1112.00	158.43	0.01	0.14	963.00	967.56	963.00	152.78	0.00	0.16	48.00	19.00	0.00	149.00	166.24	1326857.00	1.06	1088.90	1088.00
10	4	7	10375.00	13607.00	204.90	0	Spot (Block10, Row7, Column4)	1147.87	1105.00	203.34	0.02	0.18	976.00	982.35	976.00	163.74	0.00	0.17	46.00	26.00	0.00	129.00	171.87	1368256.00	1.01	1099.71	1113.00
10	5	7	10680.00	13604.00	207.50	0	Spot (Block10, Row7, Column5)	1173.57	1171.00	183.36	0.00	0.16	982.00	1008.35	982.00	174.52	0.01	0.17	51.00	19.00	0.00	189.00	191.57	1432928.00	0.95	1080.77	1081.00
10	6	7	10968.00	13613.00	193.40	0	Spot (Block10, Row7, Column6)	2547.31	2489.00	753.58	0.01	0.30	994.00	1052.99	994.00	210.31	0.03	0.20	100.00	97.00	0.00	1495.00	1553.31	2682318.00	7.11	1489.44	1434.00
10	7	7	11256.00	13606.00	190.25	0	Spot (Block10, Row7, Column7)	1374.64	1310.00	337.69	0.02	0.25	982.00	1022.93	982.00	179.84	0.02	0.18	71.00	43.00	0.00	328.00	392.64	1403504.00	1.96	1102.58	1069.00
10	8	7	11576.00	13606.00	185.05	0	Spot (Block10, Row7, Column8)	2758.09	2717.00	560.57	0.01	0.20	982.00	1018.60	982.00	175.40	0.02	0.17	100.00	100.00	0.00	1735.00	1776.09	2656042.00	9.92	1603.17	1562.50
10	1	8	9482.00	13886.00	129.05	0	Spot (Block10, Row8, Column1)	2119.89	2091.00	467.82	0.01	0.22	955.00	966.37	955.00	161.29	0.01	0.17	100.00	99.00	0.00	1136.00	1164.89	945469.00	7.15	1275.57	1250.50
10	2	8	9758.00	13897.00	212.15	0	Spot (Block10, Row8, Column2)	1128.54	1078.00	208.95	0.02	0.19	982.00	983.28	982.00	160.59	0.00	0.16	40.00	25.00	0.00	96.00	146.54	1446786.00	0.90	1054.31	998.00
10	3	8	10058.00	13901.00	184.15	0	Spot (Block10, Row8, Column3)	1257.21	1223.50	248.57	0.01	0.20	979.00	988.60	979.00	169.87	0.00	0.17	58.00	40.00	0.00	244.50	278.21	1199380.00	1.58	1063.91	1017.50
10	4	8	10368.00	13908.00	146.80	0	Spot (Block10, Row8, Column4)	4981.94	4963.00	1922.86	0.00	0.39	980.00	999.51	980.00	172.08	0.01	0.17	100.00	100.00	0.00	3983.00	4001.94	2914433.00	23.14	2056.95	1884.00
10	5	8	10658.00	13902.00	207.55	0	Spot (Block10, Row8, Column5)	1169.37	1106.00	201.62	0.02	0.17	988.00	1027.77	988.00	204.35	0.02	0.20	41.00	15.00	0.00	118.00	181.37	1439500.00	0.69	1100.02	1098.00
10	6	8	10974.00	13909.00	205.60	0	Spot (Block10, Row8, Column6)	6960.77	5218.00	4103.21	0.13	0.59	1012.00	1083.90	1012.00	238.38	0.03	0.22	100.00	100.00	0.00	4206.00	5948.77	8380763.00	24.65	2641.44	2584.00
10	7	8	11272.00	13900.00	160.15	0	Spot (Block10, Row8, Column7)	1190.93	1156.00	217.32	0.01	0.18	982.00	1027.97	982.00	205.35	0.02	0.20	42.00	19.00	0.00	174.00	208.93	840794.00	0.79	1133.22	1082.50
10	8	8	11572.00	13926.00	159.95	0	Spot (Block10, Row8, Column8)	1560.46	1434.00	729.84	0.04	0.47	975.00	994.06	975.00	176.30	0.01	0.18	85.00	64.00	0.00	459.00	585.46	1103244.00	3.21	1187.99	1153.00
11	1	1	13985.00	11827.00	156.60	0	Spot (Block11, Row1, Column1)	36946.17	33849.00	19269.09	0.04	0.52	156.00	179.01	156.00	109.13	0.06	0.61	100.00	100.00	15.36	33693.00	36790.17	25012664.00	336.92	6177.01	4389.00
11	2	1	14278.00	11828.00	147.00	-50	Spot (Block11, Row1, Column2)	203.69	203.00	18.35	0.00	0.09	151.00	167.13	151.00	77.98	0.04	0.47	8.00	0.00	0.00	52.00	52.69	119772.00	0.47	180.33	177.00
11	3	1	14578.00	11830.00	147.00	-50	Spot (Block11, Row1, Column3)	147.71	151.00	16.77	0.01	0.11	125.00	128.38	125.00	71.92	0.01	0.56	0.00	0.00	0.00	26.00	22.71	86851.00	0.27	142.33	140.00
11	4	1	14878.00	11832.00	147.00	-50	Spot (Block11, Row1, Column4)	122.29	121.00	14.49	0.00	0.12	107.00	109.07	107.00	60.57	0.01	0.56	0.00	0.00	0.00	14.00	15.29	72153.00	0.22	121.52	123.00
11	5	1	15179.00	11834.00	147.00	-50	Spot (Block11, Row1, Column5)	105.85	107.00	10.02	0.00	0.09	92.00	92.32	92.00	13.56	0.00	0.15	51.00	8.00	0.00	15.00	13.85	62343.00	1.00	100.93	100.00
11	6	1	15523.00	11871.00	133.80	0	Spot (Block11, Row1, Column6)	114.97	116.00	13.43	0.00	0.12	92.00	94.43	92.00	79.03	0.01	0.84	0.00	0.00	0.00	24.00	22.97	55184.00	0.26	97.74	95.00
11	7	1	15782.00	11841.00	169.50	0	Spot (Block11, Row1, Column7)	138.40	138.00	15.99	0.00	0.12	99.00	123.92	99.00	187.21	0.10	1.51	0.00	0.00	0.00	39.00	39.40	111133.00	0.08	113.74	114.00
11	8	1	16072.00	11843.00	152.25	0	Spot (Block11, Row1, Column8)	59942.44	65535.00	10035.06	0.04	0.17	128.00	188.16	128.00	240.08	0.17	1.28	100.00	100.00	66.46	65407.00	59814.44	37883944.00	248.89	11542.34	9576.00
11	1	2	13976.00	12126.00	147.00	-50	Spot (Block11, Row2, Column1)	162.62	163.00	15.64	0.00	0.10	152.00	169.02	152.00	81.09	0.05	0.48	0.00	0.00	0.00	11.00	10.62	95943.00	-0.08	160.82	162.00
11	2	2	14276.00	12128.00	147.00	-50	Spot (Block11, Row2, Column2)	179.97	183.00	19.98	0.01	0.11	158.00	161.17	158.00	32.38	0.01	0.20	28.00	0.00	0.00	25.00	21.97	105822.00	0.58	168.83	175.00
11	3	2	14577.00	12130.00	147.00	-50	Spot (Block11, Row2, Column3)	147.80	145.00	13.84	0.01	0.09	129.00	135.09	129.00	75.30	0.02	0.56	0.00	0.00	0.00	16.00	18.80	86909.00	0.17	143.42	141.00
11	4	2	14877.00	12132.00	147.00	-50	Spot (Block11, Row2, Column4)	111.29	112.00	9.69	0.00	0.09	105.00	105.46	105.00	26.69	0.00	0.25	1.00	0.00	0.00	7.00	6.29	66215.00	0.22	110.66	113.00
11	5	2	15177.00	12134.00	147.00	-50	Spot (Block11, Row2, Column5)	132.24	103.50	236.38	0.11	1.79	87.00	88.38	87.00	14.15	0.01	0.16	56.00	16.00	0.00	16.50	45.24	77757.00	3.10	107.69	105.00
11	6	2	15478.00	12136.00	147.00	-50	Spot (Block11, Row2, Column6)	89.21	89.00	9.64	0.00	0.11	84.00	84.25	84.00	11.31	0.00	0.13	26.00	3.00	0.00	5.00	5.21	52992.00	0.44	91.40	90.00
11	7	2	15778.00	12138.00	147.00	-50	Spot (Block11, Row2, Column7)	96.39	96.00	10.41	0.00	0.11	90.00	90.90	90.00	14.89	0.00	0.16	24.00	0.00	0.00	6.00	6.39	56581.00	0.37	97.05	99.00
11	8	2	16078.00	12140.00	147.00	-50	Spot (Block11, Row2, Column8)	118.82	117.00	14.83	0.01	0.12	114.00	159.45	114.00	191.21	0.15	1.20	0.00	0.00	0.00	3.00	4.82	69868.00	-0.21	117.99	116.00
11	1	3	13985.00	12399.00	212.90	0	Spot (Block11, Row3, Column1)	180.87	179.00	53.91	0.00	0.30	142.00	144.33	142.00	18.87	0.01	0.13	80.00	49.00	0.00	37.00	38.87	234769.00	1.94	157.14	155.00
11	2	3	14275.00	12429.00	147.00	-50	Spot (Block11, Row3, Column2)	144.54	138.00	20.31	0.02	0.14	138.00	139.89	138.00	21.91	0.01	0.16	21.00	7.00	0.00	0.00	6.54	84992.00	0.21	139.56	137.00
11	3	3	14565.00	12419.00	182.95	0	Spot (Block11, Row3, Column3)	184.91	187.00	21.15	0.00	0.11	122.00	124.68	122.00	21.34	0.01	0.17	97.00	81.00	0.00	65.00	62.91	174374.00	2.82	148.75	147.50
11	4	3	14875.00	12433.00	147.00	-50	Spot (Block11, Row3, Column4)	109.82	108.00	13.02	0.01	0.12	97.00	98.78	97.00	18.85	0.01	0.19	20.00	6.00	0.00	11.00	12.82	64902.00	0.59	105.17	102.00
11	5	3	15183.00	12433.00	152.90	0	Spot (Block11, Row3, Column5)	105.56	105.00	9.55	0.00	0.09	83.00	83.64	83.00	12.72	0.00	0.15	85.00	36.00	0.00	22.00	22.56	67662.00	1.72	94.42	95.50
11	6	3	15412.00	12443.00	272.80	0	Spot (Block11, Row3, Column6)	84.68	84.00	11.77	0.00	0.14	79.00	79.62	79.00	9.70	0.00	0.12	35.00	12.00	0.00	5.00	5.68	183412.00	0.52	75.96	77.00
11	7	3	15776.00	12439.00	147.00	-50	Spot (Block11, Row3, Column7)	83.99	83.00	11.65	0.01	0.14	81.00	82.27	81.00	11.86	0.01	0.14	25.00	4.00	0.00	2.00	2.99	49637.00	0.14	82.35	82.00
11	8	3	16077.00	12441.00	147.00	-50	Spot (Block11, Row3, Column8)	107.95	107.00	9.86	0.00	0.09	96.00	102.11	96.00	54.69	0.03	0.54	0.00	0.00	0.00	11.00	11.95	63799.00	0.11	101.74	102.00
11	1	4	13979.00	12709.00	188.65	0	Spot (Block11, Row4, Column1)	182.45	183.00	19.27	0.00	0.11	135.00	137.15	135.00	27.47	0.01	0.20	86.00	35.00	0.00	48.00	47.45	182637.00	1.65	155.14	154.50
11	2	4	14269.00	12718.00	183.75	0	Spot (Block11, Row4, Column2)	166.73	167.00	14.69	0.00	0.09	124.00	127.13	124.00	19.83	0.01	0.16	93.00	59.00	0.00	43.00	42.73	158224.00	2.00	145.94	143.00
11	3	4	14572.00	12725.00	166.30	0	Spot (Block11, Row4, Column3)	226.92	216.00	47.39	0.02	0.21	107.00	107.34	107.00	17.46	0.00	0.16	99.00	95.00	0.00	109.00	119.92	174727.00	6.85	143.42	132.00
11	4	4	14874.00	12733.00	147.00	-50	Spot (Block11, Row4, Column4)	81.11	82.00	8.71	0.00	0.11	88.00	89.39	88.00	14.59	0.01	0.16	0.00	0.00	0.00	-6.00	-6.89	47936.00	-0.57	84.67	84.00
11	5	4	15170.00	12669.00	187.70	0	Spot (Block11, Row4, Column5)	92.17	91.00	12.59	0.01	0.14	80.00	80.01	80.00	11.67	0.00	0.15	47.00	22.00	0.00	11.00	12.17	90972.00	1.04	82.39	82.00
11	6	4	15500.00	12731.00	212.65	0	Spot (Block11, Row4, Column6)	95.40	95.00	11.04	0.00	0.12	77.00	77.05	77.00	10.40	0.00	0.13	71.00	41.00	0.00	18.00	18.40	123254.00	1.76	82.90	82.00
11	7	4	15775.00	12739.00	147.00	-50	Spot (Block11, Row4, Column7)	90.67	92.00	8.44	0.01	0.09	81.00	80.90	81.00	11.05	0.00	0.14	45.00	4.00	0.00	11.00	9.67	53316.00	0.88	90.69	91.00
11	8	4	16085.00	12746.00	191.10	0	Spot (Block11, Row4, Column8)	117.66	115.00	17.21	0.01	0.15	92.00	94.03	92.00	17.24	0.01	0.18	64.00	25.00	0.00	23.00	25.66	121540.00	1.37	96.50	97.00
11	1	5	13984.00	13030.00	176.40	0	Spot (Block11, Row5, Column1)	178.37	181.00	18.70	0.01	0.10	127.00	128.26	127.00	17.96	0.00	0.14	93.00	80.00	0.00	54.00	51.37	155540.00	2.79	147.53	148.00
11	2	5	14264.00	13019.00	176.45	0	Spot (Block11, Row5, Column2)	199.47	202.00	22.49	0.01	0.11	116.00	115.92	116.00	16.47	0.00	0.14	99.00	96.00	0.00	86.00	83.47	173341.00	5.07	153.84	148.00
11	3	5	14548.00	13038.00	169.40	0	Spot (Block11, Row5, Column3)	119.59	118.00	15.24	0.01	0.13	98.00	98.78	98.00	16.94	0.00	0.17	59.00	21.00	0.00	20.00	21.59	95549.00	1.23	111.48	111.00
11	4	5	14875.00	13064.00	99.90	0	Spot (Block11, Row5, Column4)	105.04	106.00	11.05	0.00	0.11	85.00	86.08	85.00	11.80	0.01	0.14	73.00	41.00	0.00	21.00	20.04	26261.00	1.61	97.06	96.00
11	5	5	15181.00	13037.00	150.45	0	Spot (Block11, Row5, Column5)	218.01	207.00	39.26	0.02	0.18	80.00	80.42	80.00	11.77	0.00	0.15	100.00	100.00	0.00	127.00	138.01	135604.00	11.69	128.09	120.00
11	6	5	15508.00	13088.00	157.05	0	Spot (Block11, Row5, Column6)	89.75	90.00	10.09	0.00	0.11	77.00	77.48	77.00	10.22	0.00	0.13	56.00	26.00	0.00	13.00	12.75	60849.00	1.20	80.59	81.00
11	7	5	15772.00	13029.00	174.10	0	Spot (Block11, Row5, Column7)	105.50	107.00	14.49	0.01	0.14	79.00	79.11	79.00	10.68	0.00	0.13	82.00	61.00	0.00	28.00	26.50	88827.00	2.47	89.17	90.00
11	8	5	16097.00	13056.00	164.00	0	Spot (Block11, Row5, Column8)	120.00	117.00	17.27	0.01	0.14	86.50	87.51	86.50	14.38	0.01	0.16	89.00	54.00	0.00	30.50	33.50	89038.00	2.26	97.34	96.00
11	1	6	13974.00	13328.00	195.00	0	Spot (Block11, Row6, Column1)	291.79	292.00	76.40	0.00	0.26	127.00	129.31	127.00	17.26	0.01	0.13	99.00	98.00	0.00	165.00	164.79	313674.00	9.42	179.92	184.00
11	2	6	14272.00	13329.00	193.85	0	Spot (Block11, Row6, Column2)	178.51	177.00	35.81	0.00	0.20	116.00	116.23	116.00	17.46	0.00	0.15	96.00	85.00	0.00	61.00	62.51	189402.00	3.57	135.91	134.00
11	3	6	14554.00	13346.00	148.85	0	Spot (Block11, Row6, Column3)	131.11	126.50	20.31	0.02	0.15	96.00	97.43	96.00	16.51	0.01	0.17	81.00	46.00	0.00	30.50	35.11	79454.00	2.04	111.29	112.00
11	4	6	14872.00	13329.00	174.80	0	Spot (Block11, Row6, Column4)	101.33	101.00	13.58	0.00	0.13	84.00	84.29	84.00	10.07	0.00	0.12	72.00	39.00	0.00	17.00	17.33	86131.00	1.69	91.01	92.00
11	5	6	15173.00	13341.00	148.90	0	Spot (Block11, Row6, Column5)	199.22	200.00	34.89	0.00	0.18	79.00	79.62	79.00	11.13	0.00	0.14	100.00	100.00	0.00	121.00	120.22	121126.00	10.75	121.16	116.00
11	6	6	15471.00	13337.00	147.00	-50	Spot (Block11, Row6, Column6)	74.36	74.00	9.45	0.00	0.13	78.00	78.27	78.00	9.87	0.00	0.13	10.00	1.00	0.00	-4.00	-3.64	44319.00	-0.40	75.05	74.00
11	7	6	15772.00	13339.00	147.00	-50	Spot (Block11, Row6, Column7)	86.89	87.00	11.86	0.00	0.14	77.00	76.88	77.00	9.53	0.00	0.12	50.00	23.00	0.00	10.00	9.89	51090.00	1.05	87.63	87.00
11	8	6	16071.00	13335.00	202.25	0	Spot (Block11, Row6, Column8)	89.98	89.00	12.44	0.00	0.14	81.00	81.96	81.00	12.49	0.01	0.15	37.00	12.00	0.00	8.00	8.98	104552.00	0.64	77.40	78.00
11	1	7	13977.00	13632.00	185.55	0	Spot (Block11, Row7, Column1)	205.19	203.00	25.85	0.00	0.13	141.00	144.61	141.00	22.85	0.01	0.16	96.00	79.00	0.00	62.00	64.19	196984.00	2.65	166.00	169.00
11	2	7	14246.00	13640.00	153.40	0	Spot (Block11, Row7, Column2)	150.55	150.00	14.72	0.00	0.10	126.00	128.42	126.00	18.89	0.01	0.15	65.00	19.00	0.00	24.00	24.55	96951.00	1.17	138.01	137.00
11	3	7	14569.00	13631.00	147.00	-50	Spot (Block11, Row7, Column3)	109.97	110.00	10.75	0.00	0.10	103.00	104.10	103.00	19.96	0.00	0.19	12.00	0.00	0.00	7.00	6.97	64990.00	0.29	108.73	105.00
11	4	7	14869.00	13633.00	147.00	-50	Spot (Block11, Row7, Column4)	90.22	90.00	8.99	0.00	0.10	84.00	85.50	84.00	11.80	0.01	0.14	28.00	3.00	0.00	6.00	6.22	53142.00	0.40	88.62	91.00
11	5	7	15170.00	13635.00	147.00	-50	Spot (Block11, Row7, Column5)	73.12	73.00	10.12	0.00	0.14	79.00	79.74	79.00	10.19	0.00	0.13	3.00	0.00	0.00	-6.00	-5.88	42997.00	-0.65	77.81	77.00
11	6	7	15404.00	13644.00	237.90	0	Spot (Block11, Row7, Column6)	84.14	84.00	9.76	0.00	0.12	77.00	76.98	77.00	10.11	0.00	0.13	35.00	9.00	0.00	7.00	7.14	137154.00	0.71	80.45	80.00
11	7	7	15754.00	13644.00	168.40	0	Spot (Block11, Row7, Column7)	91.03	91.00	9.93	0.00	0.11	77.00	77.21	77.00	10.18	0.00	0.13	62.00	27.00	0.00	14.00	14.03	71641.00	1.36	84.36	84.50
11	8	7	16088.00	13635.00	215.40	0	Spot (Block11, Row7, Column8)	132.28	133.00	21.05	0.00	0.16	84.00	84.99	84.00	13.77	0.01	0.16	96.00	80.00	0.00	49.00	48.28	175934.00	3.43	98.64	99.00
11	1	8	13981.00	13915.00	124.15	0	Spot (Block11, Row8, Column1)	888.93	811.50	364.62	0.04	0.41	168.00	165.94	168.00	22.90	0.01	0.14	100.00	100.00	0.00	643.50	720.93	364462.00	31.58	331.41	282.00
11	2	8	14256.00	13925.00	232.45	0	Spot (Block11, Row8, Column2)	164.08	165.00	17.42	0.00	0.11	136.00	141.06	136.00	25.41	0.02	0.18	56.00	8.00	0.00	29.00	28.08	255308.00	0.91	148.05	146.00
11	3	8	14567.00	13932.00	147.00	-50	Spot (Block11, Row8, Column3)	119.60	119.00	12.17	0.00	0.10	107.00	107.64	107.00	19.56	0.00	0.18	28.00	1.00	0.00	12.00	12.60	71283.00	0.61	114.77	113.50
11	4	8	14868.00	13934.00	147.00	-50	Spot (Block11, Row8, Column4)	99.56	100.00	9.49	0.00	0.10	86.00	85.89	86.00	12.67	0.00	0.15	55.00	10.00	0.00	14.00	13.56	58841.00	1.08	95.65	93.00
11	5	8	15168.00	13936.00	147.00	-50	Spot (Block11, Row8, Column5)	83.01	83.00	8.81	0.00	0.11	78.00	77.97	78.00	10.49	0.00	0.13	30.00	2.00	0.00	5.00	5.01	48646.00	0.48	77.48	77.00
11	6	8	15474.00	13943.00	221.50	0	Spot (Block11, Row8, Column6)	94.21	94.00	11.39	0.00	0.12	78.00	78.89	78.00	12.02	0.00	0.15	60.00	20.00	0.00	16.00	16.21	132459.00	1.27	85.49	85.00
11	7	8	15745.00	13916.00	129.95	0	Spot (Block11, Row8, Column7)	93.25	93.00	9.18	0.00	0.10	78.00	77.92	78.00	11.16	0.00	0.14	63.00	21.00	0.00	15.00	15.25	42244.00	1.37	87.05	86.00
11	8	8	16071.00	13943.00	154.65	0	Spot (Block11, Row8, Column8)	252.42	234.00	95.98	0.03	0.38	89.00	89.09	89.00	14.96	0.00	0.17	99.00	97.00	0.00	145.00	163.42	166344.00	10.92	142.40	123.00
12	1	1	18486.00	11852.00	155.90	0	Spot (Block12, Row1, Column1)	36384.03	34749.50	18329.49	0.02	0.50	422.00	450.65	422.00	133.22	0.03	0.30	100.00	100.00	9.58	34327.50	35962.03	24304592.00	269.72	6847.20	5307.00
12	2	1	18778.00	11856.00	157.45	0	Spot (Block12, Row1, Column2)	969.00	910.50	302.13	0.03	0.31	427.00	447.54	427.00	96.26	0.02	0.22	99.00	90.00	0.00	483.50	542.00	660861.00	5.42	550.55	537.00
12	3	1	19092.00	11865.00	164.35	0	Spot (Block12, Row1, Column3)	653.20	626.00	119.84	0.02	0.18	427.00	435.56	427.00	36.47	0.01	0.08	99.00	94.00	0.00	199.00	226.20	489901.00	5.97	502.72	498.00
12	4	1	19373.00	11862.00	155.50	0	Spot (Block12, Row1, Column4)	853.59	827.50	206.99	0.01	0.24	427.00	437.04	427.00	39.34	0.01	0.09	100.00	99.00	0.00	400.50	426.59	566782.00	10.59	553.42	545.00
12	5	1	19685.00	11864.00	149.20	0	Spot (Block12, Row1, Column5)	2902.78	2506.00	1948.34	0.06	0.67	438.00	447.53	438.00	49.30	0.01	0.11	100.00	100.00	0.00	2068.00	2464.78	1750375.00	49.80	1008.58	877.00
12	6	1	19981.00	11863.00	148.25	0	Spot (Block12, Row1, Column6)	2044.50	2031.00	980.95	0.00	0.48	447.00	461.77	447.00	145.00	0.01	0.31	100.00	100.00	0.00	1584.00	1597.50	1230789.00	10.92	808.37	725.50
12	7	1	20286.00	11861.00	123.90	0	Spot (Block12, Row1, Column7)	3303.06	3028.50	1623.11	0.04	0.49	466.00	493.93	466.00	228.93	0.03	0.46	100.00	98.00	0.00	2562.50	2837.06	1347648.00	12.27	1126.45	863.00
12	8	1	20577.00	11868.00	152.10	0	Spot (Block12, Row1, Column8)	58990.54	65535.00	10888.59	0.05	0.18	503.00	558.40	503.00	264.59	0.05	0.47	100.00	100.00	64.35	65032.00	58487.54	37400316.00	220.84	13566.15	11270.00
12	1	2	18481.00	12161.00	175.95	0	Spot (Block12, Row2, Column1)	452.66	444.00	34.51	0.01	0.08	416.00	435.51	416.00	93.93	0.02	0.22	5.00	0.00	0.00	28.00	36.66	390189.00	0.18	445.53	439.00
12	2	2	18780.00	12158.00	128.70	0	Spot (Block12, Row2, Column2)	679.85	693.50	79.54	0.01	0.12	424.00	434.65	424.00	42.13	0.01	0.10	99.00	97.00	0.00	269.50	255.85	300494.00	5.82	511.08	505.00
12	3	2	19091.00	12154.00	167.70	0	Spot (Block12, Row2, Column3)	504.34	500.00	43.31	0.00	0.09	423.00	432.96	423.00	38.06	0.01	0.09	86.00	50.00	0.00	77.00	81.34	392882.00	1.88	461.38	465.50
12	4	2	19391.00	12150.00	196.20	0	Spot (Block12, Row2, Column4)	605.13	598.00	73.90	0.01	0.12	424.00	432.49	424.00	37.17	0.01	0.09	99.00	95.00	0.00	174.00	181.13	658984.00	4.64	482.38	489.50
12	5	2	19681.00	12152.00	192.60	0	Spot (Block12, Row2, Column5)	696.73	691.00	91.87	0.00	0.13	424.00	434.08	424.00	38.38	0.01	0.09	99.00	99.00	0.00	267.00	272.73	725990.00	6.84	520.73	511.00
12	6	2	19981.00	12152.00	165.10	0	Spot (Block12, Row2, Column6)	644.72	649.00	77.70	0.00	0.12	433.00	444.57	433.00	49.98	0.01	0.11	99.00	90.00	0.00	216.00	211.72	484181.00	4.00	508.90	503.00
12	7	2	20296.00	12157.00	189.65	0	Spot (Block12, Row2, Column7)	562.19	572.00	66.66	0.01	0.12	439.00	446.35	439.00	43.57	0.01	0.10	92.00	60.00	0.00	133.00	123.19	571188.00	2.66	482.17	485.50
12	8	2	20572.00	12174.00	171.75	0	Spot (Block12, Row2, Column8)	521.51	514.00	38.05	0.01	0.07	478.00	498.58	478.00	190.08	0.02	0.38	0.00	0.00	0.00	36.00	43.51	430765.00	0.12	490.66	495.00
12	1	3	18483.00	12456.00	153.55	0	Spot (Block12, Row3, Column1)	1258.62	1169.00	555.77	0.03	0.44	411.00	419.61	411.00	35.79	0.01	0.09	100.00	100.00	0.00	758.00	847.62	814326.00	23.44	597.08	549.00
12	2	3	18780.00	12451.00	202.25	0	Spot (Block12, Row3, Column2)	503.39	499.00	46.25	0.00	0.09	416.00	426.32	416.00	38.02	0.01	0.09	85.00	60.00	0.00	83.00	87.39	584433.00	2.03	452.08	451.00
12	3	3	19086.00	12464.00	163.95	0	Spot (Block12, Row3, Column3)	754.41	692.00	371.06	0.04	0.49	428.00	438.68	428.00	44.66	0.01	0.10	100.00	96.00	0.00	264.00	326.41	560524.00	7.07	542.06	522.00
12	4	3	19388.00	12466.00	151.30	0	Spot (Block12, Row3, Column4)	2312.71	2226.00	1070.99	0.02	0.46	433.00	441.83	433.00	39.53	0.01	0.09	100.00	100.00	0.00	1793.00	1879.71	1452380.00	47.33	887.74	807.00
12	5	3	19695.00	12459.00	174.90	0	Spot (Block12, Row3, Column5)	650.66	606.00	245.30	0.03	0.38	437.00	449.11	437.00	50.60	0.01	0.11	97.00	79.00	0.00	169.00	213.66	558915.00	3.98	499.96	495.00
12	6	3	19984.00	12463.00	185.45	0	Spot (Block12, Row3, Column6)	1933.09	1680.00	895.65	0.06	0.46	444.00	457.65	444.00	60.27	0.01	0.13	100.00	100.00	0.00	1236.00	1489.09	1873162.00	24.48	840.43	825.00
12	7	3	20290.00	12469.00	159.55	0	Spot (Block12, Row3, Column7)	827.24	780.00	240.56	0.03	0.29	450.00	455.95	450.00	48.91	0.01	0.11	99.00	89.00	0.00	330.00	377.24	579066.00	7.59	538.01	519.50
12	8	3	20581.00	12473.00	153.00	0	Spot (Block12, Row3, Column8)	959.03	942.00	213.57	0.01	0.22	467.00	464.21	467.00	36.20	0.00	0.08	100.00	100.00	0.00	475.00	492.03	616658.00	13.67	625.54	585.50
12	1	4	18476.00	12755.00	151.95	0	Spot (Block12, Row4, Column1)	2234.46	2003.00	1045.28	0.05	0.47	417.00	427.46	417.00	42.11	0.01	0.10	100.00	100.00	0.00	1586.00	1817.46	1418883.00	42.91	841.83	762.50
12	2	4	18774.00	12754.00	185.50	0	Spot (Block12, Row4, Column2)	599.79	594.00	79.74	0.00	0.13	428.00	438.17	428.00	45.50	0.01	0.10	97.00	80.00	0.00	166.00	171.79	579998.00	3.55	493.76	487.00
12	3	4	19079.00	12756.00	151.80	0	Spot (Block12, Row4, Column3)	8845.21	7947.00	5248.72	0.05	0.59	432.00	443.66	432.00	48.89	0.01	0.11	100.00	100.00	0.00	7515.00	8413.21	5616707.00	171.84	2105.71	1851.50
12	4	4	19370.00	12759.00	215.65	0	Spot (Block12, Row4, Column4)	507.44	506.00	37.63	0.00	0.07	429.00	440.24	429.00	43.22	0.01	0.10	89.00	33.00	0.00	77.00	78.44	674393.00	1.56	454.99	458.00
12	5	4	19672.00	12754.00	184.70	0	Spot (Block12, Row4, Column5)	556.99	548.50	63.58	0.01	0.11	436.00	445.30	436.00	55.53	0.01	0.12	90.00	50.00	0.00	112.50	120.99	531367.00	2.01	485.21	491.00
12	6	4	19987.00	12761.00	200.85	0	Spot (Block12, Row4, Column6)	734.96	723.00	89.30	0.01	0.12	464.00	473.54	464.00	61.52	0.01	0.13	98.00	94.00	0.00	259.00	270.96	841527.00	4.25	543.22	527.00
12	7	4	20272.00	12770.00	151.10	0	Spot (Block12, Row4, Column7)	1497.46	1275.00	762.98	0.07	0.51	475.00	485.00	475.00	70.11	0.01	0.14	100.00	97.00	0.00	800.00	1022.46	940406.00	14.44	678.75	608.00
12	8	4	20579.00	12772.00	155.15	0	Spot (Block12, Row4, Column8)	757.83	780.00	141.20	0.01	0.19	476.00	472.40	476.00	36.83	0.00	0.08	99.00	91.00	0.00	304.00	281.83	499413.00	7.75	549.85	544.00
12	1	5	18482.00	13056.00	150.30	0	Spot (Block12, Row5, Column1)	1739.24	1492.00	866.41	0.07	0.50	439.00	448.84	439.00	52.93	0.01	0.12	100.00	100.00	0.00	1053.00	1300.24	1083547.00	24.38	749.36	677.00
12	2	5	18773.00	13054.00	158.15	0	Spot (Block12, Row5, Column2)	1052.19	1064.00	228.10	0.00	0.22	444.00	452.51	444.00	54.55	0.01	0.12	100.00	100.00	0.00	620.00	608.19	722856.00	10.99	636.07	611.00
12	3	5	19080.00	13056.00	166.60	0	Spot (Block12, Row5, Column3)	877.80	850.00	185.18	0.01	0.21	441.00	450.43	441.00	45.63	0.01	0.10	99.00	99.00	0.00	409.00	436.80	675031.00	9.37	576.03	585.00
12	4	5	19377.00	13065.00	154.90	0	Spot (Block12, Row5, Column4)	969.65	925.50	258.51	0.02	0.27	443.00	452.66	443.00	56.44	0.01	0.12	100.00	99.00	0.00	482.50	526.65	636088.00	9.16	589.10	570.50
12	5	5	19678.00	13068.00	148.05	0	Spot (Block12, Row5, Column5)	14778.27	13188.00	9079.96	0.05	0.61	458.00	466.32	458.00	76.50	0.01	0.16	100.00	100.00	0.00	12730.00	14320.27	8852183.00	187.08	3344.77	2627.00
12	6	5	19983.00	13053.00	187.45	0	Spot (Block12, Row5, Column6)	694.69	671.00	155.11	0.02	0.22	497.00	526.57	497.00	99.83	0.03	0.19	80.00	38.00	0.00	174.00	197.69	686355.00	1.68	554.29	569.50
12	7	5	20276.00	13063.00	188.35	0	Spot (Block12, Row5, Column7)	3031.81	2897.50	1237.44	0.02	0.41	509.00	543.92	509.00	97.69	0.03	0.18	100.00	100.00	0.00	2388.50	2522.81	3031811.00	25.47	1202.74	1211.00
12	8	5	20580.00	13068.00	148.60	0	Spot (Block12, Row5, Column8)	5248.72	4244.00	3930.99	0.09	0.75	488.00	492.78	488.00	52.88	0.00	0.11	100.00	100.00	0.00	3756.00	4760.72	3164979.00	89.93	1394.57	1179.00
12	1	6	18475.00	13354.00	180.05	0	Spot (Block12, Row6, Column1)	1829.43	1616.50	807.83	0.05	0.44	443.00	461.69	443.00	74.84	0.02	0.16	100.00	100.00	0.00	1173.50	1386.43	1657462.00	18.27	794.67	784.00
12	2	6	18776.00	13358.00	191.10	0	Spot (Block12, Row6, Column2)	2215.99	2170.50	742.49	0.01	0.34	457.00	471.46	457.00	73.01	0.01	0.15	100.00	100.00	0.00	1713.50	1758.99	2282472.00	23.89	958.89	959.00
12	3	6	19073.00	13352.00	147.25	0	Spot (Block12, Row6, Column3)	4160.53	3982.50	2504.13	0.02	0.60	448.00	456.03	448.00	47.33	0.01	0.10	100.00	100.00	0.00	3534.50	3712.53	2471352.00	78.27	1233.99	1021.00
12	4	6	19378.00	13359.00	185.60	0	Spot (Block12, Row6, Column4)	595.02	597.00	83.75	0.00	0.14	468.00	469.58	468.00	67.59	0.00	0.14	72.00	44.00	0.00	129.00	127.02	577169.00	1.86	492.97	498.00
12	5	6	19681.00	13360.00	148.05	0	Spot (Block12, Row6, Column5)	13706.30	12172.00	8927.92	0.05	0.65	482.00	484.66	482.00	70.64	0.00	0.15	100.00	100.00	0.00	11690.00	13224.30	8196366.00	187.17	2977.53	1863.50
12	6	6	19952.00	13369.00	168.25	0	Spot (Block12, Row6, Column6)	574.21	578.00	67.71	0.00	0.12	492.00	516.14	492.00	92.49	0.02	0.18	42.00	5.00	0.00	86.00	82.21	450181.00	0.63	554.67	519.00
12	7	6	20276.00	13363.00	151.20	0	Spot (Block12, Row6, Column7)	1590.06	1372.00	798.13	0.06	0.50	496.00	520.34	496.00	90.09	0.02	0.17	100.00	95.00	0.00	876.00	1094.06	995375.00	11.87	809.44	745.00
12	8	6	20585.00	13367.00	149.35	0	Spot (Block12, Row6, Column8)	2289.02	2039.00	1324.67	0.05	0.58	492.00	492.22	492.00	36.63	0.00	0.07	100.00	100.00	0.00	1547.00	1797.02	1405461.00	49.06	885.04	761.00
12	1	7	18465.00	13649.00	174.95	0	Spot (Block12, Row7, Column1)	637.96	611.00	90.08	0.02	0.14	429.00	442.87	429.00	53.52	0.01	0.12	99.00	88.00	0.00	182.00	208.96	548010.00	3.64	504.89	500.00
12	2	7	18792.00	13648.00	171.35	0	Spot (Block12, Row7, Column2)	512.74	501.00	57.60	0.01	0.11	444.00	454.10	444.00	52.26	0.01	0.12	58.00	18.00	0.00	57.00	68.74	419419.00	1.12	480.71	489.50
12	3	7	19074.00	13644.00	216.05	0	Spot (Block12, Row7, Column3)	510.37	504.00	42.52	0.01	0.08	448.00	452.56	448.00	40.14	0.00	0.09	71.00	27.00	0.00	56.00	62.37	680828.00	1.44	466.99	470.00
12	4	7	19369.00	13637.00	214.50	0	Spot (Block12, Row7, Column4)	510.07	505.00	40.36	0.00	0.08	462.00	460.00	462.00	41.94	0.00	0.09	52.00	15.00	0.00	43.00	48.07	668187.00	1.19	483.35	490.00
12	5	7	19684.00	13656.00	195.05	0	Spot (Block12, Row7, Column5)	620.44	613.00	69.60	0.01	0.11	482.00	483.92	482.00	73.97	0.00	0.15	79.00	39.00	0.00	131.00	138.44	666973.00	1.85	532.95	525.00
12	6	7	19972.00	13658.00	179.00	0	Spot (Block12, Row7, Column6)	2698.45	2716.00	898.39	0.00	0.33	489.00	501.04	489.00	92.21	0.01	0.18	100.00	100.00	0.00	2227.00	2209.45	2423204.00	23.83	1054.07	1035.00
12	7	7	20270.00	13669.00	148.60	0	Spot (Block12, Row7, Column7)	2018.19	1931.00	897.97	0.02	0.44	487.00	487.10	487.00	60.00	0.00	0.12	100.00	100.00	0.00	1444.00	1531.19	1196786.00	25.52	941.06	752.50
12	8	7	20572.00	13664.00	192.55	0	Spot (Block12, Row7, Column8)	1068.33	1063.00	169.50	0.00	0.16	490.00	487.28	490.00	38.91	0.00	0.08	100.00	100.00	0.00	573.00	578.33	1120683.00	14.93	678.47	662.50
12	1	8	18481.00	13940.00	123.00	0	Spot (Block12, Row8, Column1)	2091.91	1996.00	869.00	0.02	0.42	420.00	432.35	420.00	41.66	0.01	0.10	100.00	100.00	0.00	1576.00	1671.91	838857.00	39.83	952.87	838.00
12	2	8	18779.00	13953.00	188.95	0	Spot (Block12, Row8, Column2)	555.35	523.50	125.39	0.03	0.23	428.00	438.07	428.00	42.73	0.01	0.10	94.00	60.00	0.00	95.50	127.35	558686.00	2.74	476.05	483.00
12	3	8	19066.00	13959.00	153.60	0	Spot (Block12, Row8, Column3)	1369.31	1120.00	740.30	0.09	0.54	437.00	445.33	437.00	43.43	0.01	0.10	100.00	100.00	0.00	683.00	932.31	888680.00	21.27	628.30	582.00
12	4	8	19369.00	13961.00	152.75	0	Spot (Block12, Row8, Column4)	1701.74	1701.00	510.27	0.00	0.30	445.00	453.77	445.00	45.87	0.01	0.10	100.00	100.00	0.00	1256.00	1256.74	1090816.00	27.21	747.96	724.50
12	5	8	19670.00	13954.00	190.10	0	Spot (Block12, Row8, Column5)	509.92	501.00	42.64	0.01	0.08	470.00	473.21	470.00	69.60	0.00	0.15	23.00	0.00	0.00	31.00	39.92	519605.00	0.53	479.99	482.50
12	6	8	19976.00	13961.00	162.10	0	Spot (Block12, Row8, Column6)	4308.98	3567.00	2371.83	0.08	0.55	493.00	511.36	493.00	95.83	0.02	0.19	100.00	100.00	0.00	3074.00	3815.98	3119701.00	39.63	1156.30	1097.00
12	7	8	20267.00	13957.00	160.35	0	Spot (Block12, Row8, Column7)	715.55	703.00	115.75	0.01	0.16	490.00	497.78	490.00	70.60	0.01	0.14	94.00	67.00	0.00	213.00	225.55	510905.00	3.08	560.01	543.50
12	8	8	20561.00	13970.00	146.30	0	Spot (Block12, Row8, Column8)	1517.29	1393.00	598.40	0.04	0.39	497.00	498.67	497.00	43.14	0.00	0.09	100.00	100.00	0.00	896.00	1020.29	884579.00	23.61	786.36	698.00
13	1	1	4953.00	16269.00	153.30	0	Spot (Block13, Row1, Column1)	36302.68	32244.00	18755.75	0.05	0.52	102.00	122.85	102.00	96.13	0.08	0.78	100.00	100.00	10.56	32142.00	36200.68	23379000.00	376.36	5550.01	4644.00
13	2	1	5235.00	16283.00	131.35	0	Spot (Block13, Row1, Column2)	128.15	124.00	15.59	0.01	0.12	93.00	106.65	93.00	70.15	0.06	0.66	3.00	0.00	0.00	31.00	35.15	59334.00	0.31	111.16	111.00
13	3	1	5559.00	16275.00	147.00	-50	Spot (Block13, Row1, Column3)	90.21	89.00	13.31	0.01	0.15	88.00	88.05	88.00	10.21	0.00	0.12	30.00	8.00	0.00	1.00	2.21	53135.00	0.21	89.39	92.00
13	4	1	5855.00	16275.00	148.20	0	Spot (Block13, Row1, Column4)	149.59	142.00	27.08	0.02	0.18	94.00	94.65	94.00	11.93	0.00	0.13	98.00	91.00	0.00	48.00	55.59	88856.00	4.60	112.48	110.00
13	5	1	6166.00	16274.00	163.40	0	Spot (Block13, Row1, Column5)	256.99	234.50	82.04	0.04	0.32	113.00	117.95	113.00	26.49	0.02	0.22	97.00	92.00	0.00	121.50	143.99	190169.00	5.25	152.88	146.00
13	6	1	6456.00	16273.00	148.50	0	Spot (Block13, Row1, Column6)	920.24	756.00	590.52	0.09	0.64	158.00	161.95	158.00	43.88	0.01	0.27	99.00	98.00	0.00	598.00	762.24	553063.00	17.28	363.74	239.50
13	7	1	6765.00	16281.00	116.50	0	Spot (Block13, Row1, Column7)	5870.95	5881.00	2660.28	0.00	0.45	210.00	246.96	210.00	215.56	0.07	0.87	100.00	100.00	0.00	5671.00	5660.95	2095930.00	26.09	1581.89	1183.50
13	8	1	7045.00	16288.00	152.25	0	Spot (Block13, Row1, Column8)	60659.61	65535.00	9437.85	0.03	0.16	302.00	363.48	302.00	280.95	0.08	0.77	100.00	100.00	70.02	65233.00	60357.61	38640504.00	214.62	12004.29	9643.00
13	1	2	4957.00	16571.00	147.00	-50	Spot (Block13, Row2, Column1)	106.25	106.00	13.35	0.00	0.13	94.00	109.85	94.00	75.75	0.07	0.69	0.00	0.00	0.00	12.00	12.25	62690.00	-0.05	101.91	99.00
13	2	2	5274.00	16579.00	101.45	0	Spot (Block13, Row2, Column2)	115.79	116.00	11.99	0.00	0.10	89.00	91.08	89.00	16.91	0.01	0.19	78.00	29.00	0.00	27.00	26.79	30222.00	1.46	105.70	106.00
13	3	2	5557.00	16575.00	147.00	-50	Spot (Block13, Row2, Column3)	97.04	98.00	10.95	0.00	0.11	86.00	87.02	86.00	10.77	0.01	0.12	53.00	17.00	0.00	12.00	11.04	56965.00	0.93	94.34	97.00
13	4	2	5880.00	16559.00	173.00	0	Spot (Block13, Row2, Column4)	112.09	113.00	8.39	0.00	0.07	90.00	91.04	90.00	13.65	0.01	0.15	85.00	25.00	0.00	23.00	22.09	94154.00	1.54	101.21	101.50
13	5	2	6170.00	16563.00	178.95	0	Spot (Block13, Row2, Column5)	221.53	194.00	86.08	0.06	0.39	104.00	105.80	104.00	20.29	0.01	0.19	99.00	96.00	0.00	90.00	117.53	198494.00	5.70	148.24	146.00
13	6	2	6456.00	16565.00	153.45	0	Spot (Block13, Row2, Column6)	182.15	183.00	19.90	0.00	0.11	123.00	130.31	123.00	31.64	0.03	0.24	89.00	42.00	0.00	60.00	59.15	117669.00	1.64	153.84	157.00
13	7	2	6754.00	16577.00	168.00	0	Spot (Block13, Row2, Column7)	239.42	229.00	47.39	0.02	0.20	148.00	162.37	148.00	57.18	0.04	0.35	71.00	30.00	0.00	81.00	91.42	188662.00	1.35	185.02	185.00
13	8	2	7059.00	16585.00	147.00	-50	Spot (Block13, Row2, Column8)	270.18	273.00	39.52	0.00	0.15	224.00	279.23	224.00	241.63	0.10	0.87	0.00	0.00	0.00	49.00	46.18	159136.00	-0.04	268.70	270.00
13	1	3	4939.00	16863.00	169.60	0	Spot (Block13, Row3, Column1)	113.82	111.00	16.68	0.01	0.15	88.00	88.85	88.00	11.03	0.00	0.12	80.00	50.00	0.00	23.00	25.82	91058.00	2.26	96.30	96.00
13	2	3	5255.00	16873.00	147.00	-50	Spot (Block13, Row3, Column2)	91.73	89.00	20.66	0.01	0.23	86.00	88.09	86.00	35.90	0.01	0.41	5.00	3.00	0.00	3.00	5.73	53936.00	0.10	95.90	83.00
13	3	3	5544.00	16870.00	151.70	0	Spot (Block13, Row3, Column3)	205.59	201.00	51.28	0.01	0.25	86.00	88.69	86.00	36.29	0.01	0.41	96.00	85.00	0.00	115.00	119.59	129931.00	3.22	117.89	115.00
13	4	3	5861.00	16867.00	171.25	0	Spot (Block13, Row3, Column4)	116.06	114.00	17.80	0.01	0.15	85.00	85.06	85.00	11.74	0.00	0.14	85.00	64.00	0.00	29.00	31.06	94703.00	2.64	93.45	92.00
13	5	3	6165.00	16869.00	157.95	0	Spot (Block13, Row3, Column5)	195.73	184.00	77.40	0.03	0.40	89.00	90.62	89.00	14.48	0.01	0.16	95.00	86.00	0.00	95.00	106.73	133290.00	7.26	130.13	120.50
13	6	3	6458.00	16866.00	178.20	0	Spot (Block13, Row3, Column6)	182.85	183.50	34.82	0.00	0.19	98.00	99.72	98.00	16.35	0.01	0.16	99.00	94.00	0.00	85.50	84.85	162738.00	5.08	131.73	127.50
13	7	3	6767.00	16856.00	119.60	0	Spot (Block13, Row3, Column7)	165.45	170.00	36.92	0.01	0.22	112.00	115.36	112.00	24.39	0.01	0.21	71.00	58.00	0.00	58.00	53.45	63035.00	2.05	138.63	135.00
13	8	3	7066.00	16896.00	153.75	0	Spot (Block13, Row3, Column8)	428.58	399.50	149.16	0.03	0.35	180.00	175.71	180.00	53.84	0.01	0.31	97.00	83.00	0.00	219.50	248.58	278577.00	4.70	247.80	218.00
13	1	4	4929.00	17168.00	166.20	0	Spot (Block13, Row4, Column1)	130.22	124.00	22.34	0.02	0.17	90.00	90.38	90.00	10.38	0.00	0.11	95.00	82.00	0.00	34.00	40.22	100007.00	3.84	106.30	105.00
13	2	4	5254.00	17173.00	147.00	-50	Spot (Block13, Row4, Column2)	88.92	89.00	11.61	0.00	0.13	84.00	86.05	84.00	25.29	0.01	0.29	2.00	0.00	0.00	5.00	4.92	52283.00	0.11	90.64	92.00
13	3	4	5552.00	17176.00	146.75	0	Spot (Block13, Row4, Column3)	343.36	365.00	88.56	0.03	0.26	85.00	85.14	85.00	10.54	0.00	0.12	100.00	100.00	0.00	280.00	258.36	203611.00	24.49	152.27	159.00
13	4	4	5899.00	17179.00	172.20	0	Spot (Block13, Row4, Column4)	94.33	94.00	7.34	0.00	0.08	85.00	84.65	85.00	10.47	0.00	0.12	43.00	6.00	0.00	9.00	9.33	78013.00	0.92	89.89	89.00
13	5	4	6133.00	17194.00	161.95	0	Spot (Block13, Row4, Column5)	116.55	115.00	14.44	0.01	0.12	88.00	88.79	88.00	17.35	0.00	0.20	78.00	29.00	0.00	27.00	28.55	84614.00	1.60	99.20	100.00
13	6	4	6460.00	17184.00	184.60	0	Spot (Block13, Row4, Column6)	142.75	138.00	22.05	0.01	0.15	92.00	92.91	92.00	12.10	0.00	0.13	98.00	89.00	0.00	46.00	50.75	136608.00	4.12	108.12	109.00
13	7	4	6752.00	17194.00	171.30	0	Spot (Block13, Row4, Column7)	152.52	151.00	28.31	0.00	0.19	107.00	112.91	107.00	28.41	0.02	0.25	71.00	27.00	0.00	44.00	45.52	124457.00	1.39	116.47	115.00
13	8	4	7056.00	17185.00	147.00	-50	Spot (Block13, Row4, Column8)	270.34	261.50	63.58	0.01	0.24	193.00	208.33	193.00	91.31	0.03	0.44	32.00	5.00	0.00	68.50	77.34	158958.00	0.68	236.84	245.00
13	1	5	4942.00	17470.00	151.35	0	Spot (Block13, Row5, Column1)	173.11	179.00	27.93	0.01	0.16	90.00	90.53	90.00	10.92	0.00	0.12	100.00	98.00	0.00	89.00	83.11	109405.00	7.57	117.33	114.00
13	2	5	5250.00	17468.00	174.40	0	Spot (Block13, Row5, Column2)	116.54	116.00	14.86	0.00	0.13	84.00	84.68	84.00	10.07	0.00	0.12	96.00	78.00	0.00	32.00	32.54	98706.00	3.16	94.40	94.00
13	3	5	5513.00	17450.00	170.50	0	Spot (Block13, Row5, Column3)	97.57	98.00	12.40	0.00	0.13	83.00	83.95	83.00	10.21	0.00	0.12	62.00	33.00	0.00	15.00	14.57	79224.00	1.33	86.63	86.00
13	4	5	5847.00	17491.00	162.35	0	Spot (Block13, Row5, Column4)	113.38	112.00	10.27	0.01	0.09	87.00	88.55	87.00	16.80	0.01	0.19	85.00	20.00	0.00	25.00	26.38	82311.00	1.48	97.11	96.50
13	5	5	6163.00	17492.00	147.95	0	Spot (Block13, Row5, Column5)	789.44	598.00	653.38	0.12	0.83	99.00	101.62	99.00	27.04	0.01	0.27	100.00	98.00	0.00	499.00	690.44	472877.00	25.43	295.13	152.00
13	6	5	6470.00	17464.00	109.50	0	Spot (Block13, Row5, Column6)	144.96	137.00	26.43	0.02	0.18	107.00	111.79	107.00	23.68	0.02	0.21	62.00	37.00	0.00	30.00	37.96	45083.00	1.40	120.79	119.00
13	7	5	6765.00	17498.00	194.60	0	Spot (Block13, Row5, Column7)	504.42	417.50	264.65	0.08	0.52	144.00	158.93	144.00	58.80	0.04	0.37	99.00	92.00	0.00	273.50	360.42	541743.00	5.88	240.38	234.50
13	8	5	7066.00	17491.00	160.00	0	Spot (Block13, Row5, Column8)	2184.45	1118.00	2388.49	0.29	1.09	276.00	288.17	276.00	109.83	0.02	0.38	94.00	83.00	0.00	842.00	1908.45	1548778.00	17.27	681.58	393.50
13	1	6	4921.00	17786.00	174.60	0	Spot (Block13, Row6, Column1)	147.62	145.00	25.18	0.01	0.17	95.00	95.06	95.00	11.83	0.00	0.12	95.00	87.00	0.00	50.00	52.62	125920.00	4.44	118.16	115.00
13	2	6	5239.00	17750.00	117.95	0	Spot (Block13, Row6, Column2)	107.16	105.00	11.50	0.01	0.11	88.00	88.88	88.00	9.97	0.00	0.11	77.00	42.00	0.00	17.00	19.16	39221.00	1.83	98.08	97.50
13	3	6	5544.00	17776.00	152.25	0	Spot (Block13, Row6, Column3)	152.51	156.00	28.57	0.01	0.19	85.00	85.60	85.00	9.86	0.00	0.12	100.00	97.00	0.00	71.00	67.51	97149.00	6.78	106.20	104.50
13	4	6	5861.00	17779.00	153.60	0	Spot (Block13, Row6, Column4)	123.85	121.00	17.83	0.01	0.14	94.00	96.42	94.00	29.13	0.01	0.30	40.00	10.00	0.00	27.00	29.85	80010.00	0.94	104.06	104.00
13	5	6	6164.00	17788.00	148.20	0	Spot (Block13, Row6, Column5)	2416.00	1433.00	2387.34	0.23	0.99	118.00	136.56	118.00	87.11	0.06	0.64	97.00	91.00	0.00	1315.00	2298.00	1452016.00	26.17	619.01	244.50
13	6	6	6452.00	17782.00	147.00	-50	Spot (Block13, Row6, Column6)	177.30	177.00	13.09	0.00	0.07	155.00	168.47	155.00	90.02	0.04	0.53	0.00	0.00	0.00	22.00	22.30	105672.00	0.10	177.00	176.00
13	7	6	6755.00	17785.00	150.95	0	Spot (Block13, Row6, Column7)	1645.95	1282.00	1132.07	0.11	0.69	217.00	228.88	217.00	91.27	0.02	0.40	99.00	96.00	0.00	1065.00	1428.95	1027075.00	15.53	501.68	373.50
13	8	6	7066.00	17790.00	153.85	0	Spot (Block13, Row6, Column8)	5297.27	3549.50	4836.32	0.17	0.91	353.50	359.33	353.50	113.61	0.01	0.32	100.00	98.00	0.00	3196.00	4943.77	3443225.00	43.47	1329.79	622.00
13	1	7	4949.00	18072.00	147.00	-50	Spot (Block13, Row7, Column1)	139.30	115.00	259.53	0.08	1.86	98.00	99.68	98.00	17.99	0.01	0.18	48.00	7.00	0.00	17.00	41.30	82050.00	2.20	105.85	106.00
13	2	7	5249.00	18074.00	147.00	-50	Spot (Block13, Row7, Column2)	95.46	97.00	9.41	0.01	0.10	91.00	91.37	91.00	11.24	0.00	0.12	20.00	2.00	0.00	6.00	4.46	56228.00	0.36	89.95	89.00
13	3	7	5550.00	18076.00	147.00	-50	Spot (Block13, Row7, Column3)	94.47	93.00	8.88	0.01	0.09	91.00	91.53	91.00	12.24	0.00	0.13	16.00	2.00	0.00	2.00	3.47	55833.00	0.24	99.03	98.00
13	4	7	5850.00	18078.00	147.00	-50	Spot (Block13, Row7, Column4)	110.11	108.00	13.00	0.01	0.12	104.00	110.84	104.00	26.48	0.03	0.24	7.00	0.00	0.00	4.00	6.11	64855.00	-0.03	106.48	105.00
13	5	7	6150.00	18080.00	147.00	-50	Spot (Block13, Row7, Column5)	245.38	231.50	40.86	0.03	0.17	157.00	176.76	157.00	94.85	0.05	0.54	41.00	0.00	0.00	74.50	88.38	144282.00	0.72	227.73	211.00
13	6	7	6454.00	18093.00	193.20	0	Spot (Block13, Row7, Column6)	1377.58	1184.00	642.47	0.07	0.47	231.00	261.54	231.00	124.81	0.05	0.48	100.00	100.00	0.00	953.00	1146.58	1453344.00	8.94	572.43	566.00
13	7	7	6746.00	18094.00	152.00	0	Spot (Block13, Row7, Column7)	4076.99	2908.00	4147.62	0.15	1.02	299.00	308.07	299.00	89.09	0.01	0.29	100.00	98.00	0.00	2609.00	3777.99	2588890.00	42.31	1191.44	469.00
13	8	7	7049.00	18091.00	196.20	0	Spot (Block13, Row7, Column8)	1701.52	1619.50	561.56	0.02	0.33	406.00	420.51	406.00	97.45	0.02	0.23	100.00	100.00	0.00	1213.50	1295.52	1851254.00	13.14	744.78	746.00
13	1	8	4937.00	18387.00	141.45	0	Spot (Block13, Row8, Column1)	1069.79	815.00	1165.47	0.12	1.09	109.00	111.16	109.00	21.47	0.01	0.19	100.00	100.00	0.00	706.00	960.79	577688.00	44.64	353.82	214.50
13	2	8	5248.00	18374.00	147.00	-50	Spot (Block13, Row8, Column2)	97.55	97.00	10.23	0.00	0.10	96.00	96.75	96.00	15.12	0.00	0.16	9.00	0.00	0.00	1.00	1.55	57457.00	0.05	97.61	96.00
13	3	8	5553.00	18398.00	132.80	0	Spot (Block13, Row8, Column3)	151.86	145.00	30.27	0.02	0.20	102.00	104.00	102.00	17.59	0.01	0.17	82.00	54.00	0.00	43.00	49.86	71832.00	2.72	119.09	118.00
13	4	8	5854.00	18384.00	151.05	0	Spot (Block13, Row8, Column4)	843.57	638.00	619.10	0.12	0.73	132.00	138.85	132.00	37.32	0.02	0.27	100.00	92.00	0.00	506.00	711.57	527233.00	18.88	311.79	207.50
13	5	8	6174.00	18401.00	200.80	0	Spot (Block13, Row8, Column5)	264.06	266.00	27.88	0.00	0.11	218.00	231.88	218.00	78.30	0.03	0.34	14.00	0.00	0.00	48.00	46.06	302084.00	0.41	236.13	229.00
13	6	8	6455.00	18380.00	163.45	0	Spot (Block13, Row8, Column6)	4435.79	2938.00	3570.52	0.18	0.80	308.00	324.83	308.00	101.96	0.02	0.31	100.00	100.00	0.00	2630.00	4127.79	3295791.00	40.32	898.06	890.00
13	7	8	6748.00	18383.00	145.75	0	Spot (Block13, Row8, Column7)	1905.54	1682.00	984.39	0.05	0.52	383.00	383.37	383.00	89.27	0.00	0.23	100.00	99.00	0.00	1299.00	1522.54	1103307.00	17.05	661.19	592.00
13	8	8	7034.00	18391.00	143.25	0	Spot (Block13, Row8, Column8)	1198.72	1072.00	455.98	0.05	0.38	469.00	466.19	469.00	80.12	0.00	0.17	100.00	98.00	0.00	603.00	729.72	667686.00	9.14	651.72	618.00
14	1	1	9455.00	16296.00	154.25	0	Spot (Block14, Row1, Column1)	43220.82	43424.00	19101.08	0.00	0.44	2317.00	2379.24	2317.00	458.41	0.01	0.19	100.00	100.00	28.94	41107.00	40903.82	28223372.00	89.09	11815.15	9471.00
14	2	1	9748.00	16304.00	147.15	0	Spot (Block14, Row1, Column2)	15711.98	15289.00	6955.29	0.01	0.44	2394.00	2428.21	2394.00	458.64	0.01	0.19	100.00	100.00	0.00	12895.00	13317.98	9270066.00	28.96	5346.11	5082.00
14	3	1	10055.00	16304.00	151.50	0	Spot (Block14, Row1, Column3)	5895.34	5254.00	2200.38	0.05	0.37	2353.00	2400.70	2353.00	441.17	0.01	0.18	99.00	92.00	0.00	2901.00	3542.34	3708166.00	7.92	3231.13	3270.00
14	4	1	10354.00	16309.00	145.20	0	Spot (Block14, Row1, Column4)	12894.37	12536.00	5858.18	0.01	0.45	2395.50	2443.15	2395.50	436.95	0.01	0.18	100.00	100.00	0.00	10140.50	10498.87	7440053.00	23.92	4623.09	4035.00
14	5	1	10653.00	16308.00	148.65	0	Spot (Block14, Row1, Column5)	11518.83	9897.00	6598.42	0.07	0.57	2505.00	2537.76	2505.00	458.09	0.01	0.18	100.00	98.00	0.00	7392.00	9013.83	6945853.00	19.61	4180.40	3873.00
14	6	1	10947.00	16307.00	145.15	0	Spot (Block14, Row1, Column6)	13893.38	12968.00	6653.49	0.03	0.48	2545.50	2583.58	2545.50	461.47	0.01	0.18	100.00	100.00	0.00	10422.50	11347.88	7891437.00	24.51	5363.06	4499.00
14	7	1	11255.00	16307.00	118.10	0	Spot (Block14, Row1, Column7)	23764.78	22953.50	9949.75	0.02	0.42	2508.00	2585.35	2508.00	530.97	0.01	0.21	100.00	100.00	0.00	20445.50	21256.78	8745438.00	39.89	8223.84	7080.50
14	8	1	11546.00	16316.00	151.95	0	Spot (Block14, Row1, Column8)	63236.84	65535.00	5705.92	0.02	0.09	2511.00	2598.04	2511.00	603.36	0.01	0.23	100.00	100.00	79.24	63024.00	60725.84	39902800.00	100.50	20069.72	18170.00
14	1	2	9450.00	16600.00	147.00	-50	Spot (Block14, Row2, Column1)	2551.10	2486.50	354.63	0.01	0.14	2295.00	2340.52	2295.00	593.81	0.01	0.25	17.00	1.00	0.00	191.50	256.10	1500047.00	0.35	2609.00	2593.00
14	2	2	9756.00	16606.00	127.15	0	Spot (Block14, Row2, Column2)	8103.82	7942.00	2229.48	0.01	0.28	2319.00	2375.18	2319.00	428.72	0.01	0.18	100.00	100.00	0.00	5623.00	5784.82	3492745.00	13.36	3771.12	3562.00
14	3	2	10049.00	16603.00	197.35	0	Spot (Block14, Row2, Column3)	2900.00	2958.00	487.42	0.01	0.17	2335.00	2390.43	2335.00	431.83	0.01	0.18	59.00	29.00	0.00	623.00	565.00	3204496.00	1.18	2635.85	2582.50
14	4	2	10356.00	16606.00	175.45	0	Spot (Block14, Row2, Column4)	5670.18	5559.00	1519.58	0.01	0.27	2398.00	2426.52	2398.00	434.26	0.01	0.18	99.00	97.00	0.00	3161.00	3272.18	4865016.00	7.47	3342.74	3314.50
14	5	2	10656.00	16606.00	202.60	0	Spot (Block14, Row2, Column5)	4266.84	4195.00	840.03	0.01	0.20	2478.00	2499.07	2478.00	451.65	0.00	0.18	98.00	85.00	0.00	1717.00	1788.84	4953806.00	3.91	3114.56	3114.00
14	6	2	10947.00	16603.00	169.50	0	Spot (Block14, Row2, Column6)	4395.46	4110.50	1218.72	0.03	0.28	2528.00	2584.34	2528.00	503.46	0.01	0.19	88.00	72.00	0.00	1582.50	1867.46	3516365.00	3.60	3038.16	3046.00
14	7	2	11248.00	16607.00	168.60	0	Spot (Block14, Row2, Column7)	4620.50	4346.50	1404.11	0.03	0.30	2506.00	2561.35	2506.00	459.08	0.01	0.18	94.00	78.00	0.00	1840.50	2114.50	3668681.00	4.49	3012.72	2961.00
14	8	2	11566.00	16596.00	222.55	0	Spot (Block14, Row2, Column8)	2919.42	2912.00	489.01	0.00	0.17	2524.00	2587.27	2524.00	539.71	0.01	0.21	40.00	6.00	0.00	388.00	395.42	4130984.00	0.62	2643.12	2610.50
14	1	3	9453.00	16899.00	146.35	0	Spot (Block14, Row3, Column1)	11782.78	10357.00	6197.91	0.06	0.53	2279.00	2306.77	2279.00	458.93	0.01	0.20	100.00	99.00	0.00	8078.00	9503.78	6857579.00	20.65	4223.99	3797.00
14	2	3	9751.00	16908.00	195.50	0	Spot (Block14, Row3, Column2)	3242.10	3152.00	691.52	0.01	0.21	2304.00	2352.33	2304.00	421.49	0.01	0.18	76.00	50.00	0.00	848.00	938.10	3504708.00	2.11	2655.20	2638.00
14	3	3	10045.00	16905.00	145.25	0	Spot (Block14, Row3, Column3)	32922.47	29762.00	17738.06	0.04	0.54	2401.00	2461.24	2401.00	490.79	0.01	0.20	100.00	100.00	7.61	27361.00	30521.47	19029220.00	62.07	8509.25	6228.00
14	4	3	10350.00	16907.00	146.55	0	Spot (Block14, Row3, Column4)	15734.91	14855.00	7772.20	0.02	0.49	2463.50	2498.10	2463.50	467.72	0.01	0.19	100.00	100.00	0.00	12391.50	13271.41	9204921.00	28.30	5411.14	4793.00
14	5	3	10653.00	16907.00	138.30	0	Spot (Block14, Row3, Column5)	25261.31	23413.00	13392.23	0.03	0.53	2524.00	2590.69	2524.00	517.50	0.01	0.20	100.00	100.00	0.19	20889.00	22737.31	13110619.00	43.81	7675.98	6409.00
14	6	3	10951.00	16908.00	183.00	0	Spot (Block14, Row3, Column6)	13177.43	10288.00	7577.32	0.11	0.58	2653.00	2714.12	2653.00	561.17	0.01	0.21	100.00	100.00	0.00	7635.00	10524.43	12360432.00	18.65	5149.96	5127.00
14	7	3	11257.00	16919.00	145.55	0	Spot (Block14, Row3, Column7)	8945.69	8326.00	4085.02	0.03	0.46	2621.00	2669.24	2621.00	516.30	0.01	0.19	100.00	97.00	0.00	5705.00	6324.69	5170607.00	12.16	4089.48	3906.50
14	8	3	11555.00	16922.00	153.05	0	Spot (Block14, Row3, Column8)	11124.65	10368.00	4380.20	0.03	0.39	2501.00	2545.47	2501.00	466.75	0.01	0.18	100.00	99.00	0.00	7867.00	8623.65	7119779.00	18.38	4828.22	4303.00
14	1	4	9451.00	17202.00	142.35	0	Spot (Block14, Row4, Column1)	15555.07	14579.00	8091.80	0.03	0.52	2297.00	2331.31	2297.00	426.50	0.01	0.18	99.00	99.00	0.00	12282.00	13258.07	8524177.00	31.01	5648.58	4699.00
14	2	4	9749.00	17201.00	199.60	0	Spot (Block14, Row4, Column2)	3233.36	3191.00	573.64	0.01	0.18	2306.00	2354.59	2306.00	447.44	0.01	0.19	79.00	49.00	0.00	885.00	927.36	3644002.00	1.96	2711.85	2684.00
14	3	4	10051.00	17202.00	146.45	0	Spot (Block14, Row4, Column3)	54181.71	65535.00	15751.60	0.08	0.29	2409.00	2462.86	2409.00	493.34	0.01	0.20	100.00	100.00	57.88	63126.00	51772.71	31642344.00	104.83	16179.06	11080.00
14	4	4	10333.00	17205.00	198.00	0	Spot (Block14, Row4, Column4)	3068.35	2974.50	550.91	0.01	0.18	2470.00	2498.48	2470.00	455.87	0.00	0.18	52.00	29.00	0.00	504.50	598.35	3412010.00	1.25	2654.13	2576.00
14	5	4	10639.00	17211.00	142.95	0	Spot (Block14, Row4, Column5)	9145.25	8310.00	4760.13	0.04	0.52	2554.00	2602.39	2554.00	509.89	0.01	0.20	100.00	99.00	0.00	5756.00	6591.25	5112195.00	12.83	4513.66	3933.00
14	6	4	10947.00	17207.00	196.60	0	Spot (Block14, Row4, Column6)	4574.70	4450.00	823.50	0.01	0.18	2632.00	2679.67	2632.00	501.32	0.01	0.19	99.00	88.00	0.00	1818.00	1942.70	5041315.00	3.78	3338.52	3372.50
14	7	4	11245.00	17211.00	146.95	0	Spot (Block14, Row4, Column7)	7421.84	6175.00	3708.58	0.08	0.50	2623.00	2700.01	2623.00	578.49	0.01	0.21	94.00	87.00	0.00	3552.00	4798.84	4386307.00	8.16	3696.72	3693.00
14	8	4	11550.00	17222.00	175.15	0	Spot (Block14, Row4, Column8)	3720.95	3563.50	837.12	0.02	0.22	2510.00	2555.40	2510.00	447.05	0.01	0.17	80.00	61.00	0.00	1053.50	1210.95	3162809.00	2.61	2827.61	2837.50
14	1	5	9453.00	17501.00	141.90	0	Spot (Block14, Row5, Column1)	26710.04	24202.50	14003.25	0.04	0.52	2397.00	2412.81	2397.00	485.18	0.00	0.20	100.00	100.00	0.37	21805.50	24313.04	14583683.00	50.08	8680.48	6853.00
14	2	5	9750.00	17504.00	151.35	0	Spot (Block14, Row5, Column2)	12248.35	11703.00	4508.73	0.02	0.37	2405.00	2440.68	2405.00	506.06	0.01	0.21	100.00	100.00	0.00	9298.00	9843.35	7642972.00	19.38	4680.20	4336.00
14	3	5	10046.00	17504.00	159.75	0	Spot (Block14, Row5, Column3)	5216.72	4849.00	1614.78	0.03	0.31	2406.00	2431.14	2406.00	458.17	0.00	0.19	99.00	92.00	0.00	2443.00	2810.72	3667352.00	6.08	3069.43	3056.00
14	4	5	10347.00	17507.00	146.25	0	Spot (Block14, Row5, Column4)	8552.06	7270.50	4182.17	0.07	0.49	2408.00	2466.17	2408.00	476.20	0.01	0.19	99.00	98.00	0.00	4862.50	6144.06	5011506.00	12.78	3726.94	3649.50
14	5	5	10649.00	17511.00	146.70	0	Spot (Block14, Row5, Column5)	59392.10	65535.00	11277.85	0.04	0.19	2553.00	2611.39	2553.00	536.43	0.01	0.21	100.00	100.00	71.04	62982.00	56839.10	34863440.00	105.85	17837.28	14245.50
14	6	5	10946.00	17507.00	165.85	0	Spot (Block14, Row5, Column6)	4802.45	4448.00	1365.09	0.03	0.28	2590.00	2656.97	2590.00	604.85	0.01	0.23	92.00	75.00	0.00	1858.00	2212.45	3669074.00	3.55	3109.96	3196.00
14	7	5	11251.00	17514.00	185.95	0	Spot (Block14, Row5, Column7)	26248.51	22939.50	14594.51	0.06	0.56	2630.00	2749.23	2630.00	735.25	0.02	0.27	100.00	100.00	0.10	20309.50	23618.51	25513556.00	31.96	7780.51	7739.00
14	8	5	11551.00	17518.00	147.30	0	Spot (Block14, Row5, Column8)	15903.77	13218.00	10462.79	0.08	0.66	2514.00	2607.70	2514.00	601.08	0.02	0.23	99.00	98.00	0.00	10704.00	13389.77	9399128.00	22.12	4785.24	4423.00
14	1	6	9447.00	17798.00	181.60	0	Spot (Block14, Row6, Column1)	11268.91	8821.00	6549.58	0.11	0.58	2364.00	2444.35	2364.00	559.51	0.01	0.23	100.00	99.00	0.00	6457.00	8904.91	10435012.00	15.77	4384.73	4378.00
14	2	6	9751.00	17803.00	202.85	0	Spot (Block14, Row6, Column2)	13391.02	12597.00	5696.38	0.03	0.43	2438.00	2519.75	2438.00	577.36	0.01	0.23	100.00	100.00	0.00	10159.00	10953.02	15627315.00	18.83	5499.78	5568.00
14	3	6	10042.00	17803.00	144.65	0	Spot (Block14, Row6, Column3)	24181.72	23468.00	12542.51	0.01	0.52	2397.00	2438.53	2397.00	479.12	0.01	0.20	100.00	100.00	0.00	21071.00	21784.72	13711038.00	45.38	7276.73	6492.00
14	4	6	10349.00	17808.00	153.65	0	Spot (Block14, Row6, Column4)	4680.14	4335.00	1506.18	0.03	0.32	2368.00	2413.32	2368.00	458.90	0.01	0.19	92.00	82.00	0.00	1967.00	2312.14	3042088.00	4.94	2969.04	2910.00
14	5	6	10644.00	17809.00	146.20	0	Spot (Block14, Row6, Column5)	58078.13	65535.00	12707.87	0.05	0.22	2498.00	2554.80	2498.00	529.96	0.01	0.21	100.00	100.00	67.41	63037.00	55580.13	33859812.00	104.77	15988.83	13761.00
14	6	6	10947.00	17809.00	184.00	0	Spot (Block14, Row6, Column6)	3452.03	3340.50	743.44	0.01	0.22	2567.00	2623.18	2567.00	543.97	0.01	0.21	64.00	36.00	0.00	773.50	885.03	3279430.00	1.52	2887.55	2814.50
14	7	6	11245.00	17811.00	147.70	0	Spot (Block14, Row6, Column7)	17992.43	15838.50	10347.70	0.06	0.58	2564.00	2632.02	2564.00	630.11	0.01	0.24	100.00	100.00	0.00	13274.50	15428.43	10687506.00	24.38	5917.04	4879.50
14	8	6	11554.00	17823.00	147.70	0	Spot (Block14, Row6, Column8)	19463.36	17651.50	11933.24	0.04	0.61	2484.00	2510.86	2484.00	451.31	0.00	0.18	100.00	100.00	0.00	15167.50	16979.36	11600165.00	37.56	5971.95	5190.00
14	1	7	9446.00	18102.00	190.45	0	Spot (Block14, Row7, Column1)	3309.51	3258.00	651.12	0.01	0.20	2299.00	2351.32	2299.00	445.21	0.01	0.19	80.00	54.00	0.00	959.00	1010.51	3398869.00	2.15	2650.25	2615.00
14	2	7	9740.00	18107.00	185.85	0	Spot (Block14, Row7, Column2)	2928.10	2931.00	511.32	0.00	0.17	2321.00	2381.26	2321.00	465.82	0.01	0.20	57.00	28.00	0.00	610.00	607.10	2849037.00	1.17	2553.97	2481.00
14	3	7	10053.00	18103.00	214.70	0	Spot (Block14, Row7, Column3)	2764.00	2710.50	434.51	0.01	0.16	2348.00	2385.55	2348.00	417.57	0.01	0.18	46.00	19.00	0.00	362.50	416.00	3637422.00	0.91	2514.88	2490.00
14	4	7	10343.00	18108.00	192.65	0	Spot (Block14, Row7, Column4)	2966.10	2909.50	548.78	0.01	0.19	2390.00	2419.95	2390.00	440.68	0.01	0.18	55.00	29.00	0.00	519.50	576.10	3102545.00	1.24	2636.82	2597.00
14	5	7	10645.00	18109.00	177.60	0	Spot (Block14, Row7, Column5)	5153.24	4908.00	1431.55	0.02	0.28	2495.00	2561.27	2495.00	582.04	0.01	0.23	96.00	86.00	0.00	2413.00	2658.24	4534853.00	4.45	3361.28	3447.00
14	6	7	10940.00	18111.00	182.50	0	Spot (Block14, Row7, Column6)	17769.94	17378.00	7305.84	0.01	0.41	2613.00	2732.75	2613.00	692.26	0.02	0.25	100.00	100.00	0.00	14765.00	15156.94	16685970.00	21.72	6356.45	6380.00
14	7	7	11239.00	18117.00	147.05	0	Spot (Block14, Row7, Column7)	14889.36	13322.50	8216.15	0.05	0.55	2501.00	2551.66	2501.00	543.74	0.01	0.21	100.00	100.00	0.00	10821.50	12388.36	8784720.00	22.69	5915.72	4125.00
14	8	7	11546.00	18118.00	199.25	0	Spot (Block14, Row7, Column8)	5273.69	5235.50	971.89	0.00	0.18	2409.00	2434.42	2409.00	423.54	0.00	0.17	99.00	99.00	0.00	2826.50	2864.69	5948724.00	6.70	3268.13	3240.00
14	1	8	9432.00	18401.00	145.25	0	Spot (Block14, Row8, Column1)	4761.54	3859.50	3958.30	0.09	0.83	2299.00	2339.57	2299.00	407.03	0.01	0.17	95.00	85.00	0.00	1560.50	2462.54	2733126.00	5.95	2916.45	2883.00
14	2	8	9741.00	18401.00	170.60	0	Spot (Block14, Row8, Column2)	3671.91	3503.00	846.76	0.02	0.23	2308.00	2349.77	2308.00	418.29	0.01	0.18	90.00	69.00	0.00	1195.00	1363.91	2981593.00	3.16	2732.84	2737.00
14	3	8	10035.00	18404.00	149.30	0	Spot (Block14, Row8, Column3)	6473.12	5514.00	3147.61	0.07	0.49	2381.00	2402.34	2381.00	437.67	0.00	0.18	96.00	87.00	0.00	3133.00	4092.12	3935655.00	9.30	3199.11	3291.00
14	4	8	10342.00	18409.00	145.65	0	Spot (Block14, Row8, Column4)	26056.07	24824.00	12480.47	0.02	0.48	2402.00	2442.65	2402.00	447.87	0.01	0.18	100.00	100.00	0.00	22422.00	23654.07	15034350.00	52.72	7791.41	6484.50
14	5	8	10635.00	18415.00	184.80	0	Spot (Block14, Row8, Column5)	2943.40	2955.00	438.64	0.00	0.15	2419.00	2495.78	2419.00	533.91	0.01	0.21	50.00	9.00	0.00	536.00	524.40	2828603.00	0.84	2707.76	2705.00
14	6	8	10944.00	18410.00	156.40	0	Spot (Block14, Row8, Column6)	23489.22	19257.00	13209.54	0.09	0.56	2525.00	2650.85	2525.00	709.77	0.02	0.27	100.00	100.00	0.00	16732.00	20964.22	15761264.00	29.36	5974.93	5847.50
14	7	8	11243.00	18408.00	148.40	0	Spot (Block14, Row8, Column7)	7001.47	6431.00	2600.09	0.04	0.37	2486.00	2540.46	2486.00	556.28	0.01	0.22	99.00	95.00	0.00	3945.00	4515.47	4221886.00	8.02	3427.39	3374.00
14	8	8	11513.00	18407.00	158.20	0	Spot (Block14, Row8, Column8)	3992.56	3663.00	2473.68	0.04	0.62	2400.00	2427.96	2400.00	427.73	0.01	0.18	87.00	69.00	0.00	1263.00	1592.56	2762853.00	3.66	2950.26	2841.00
15	1	1	13957.00	16326.00	157.20	0	Spot (Block15, Row1, Column1)	35783.50	32323.50	19158.35	0.04	0.54	237.00	260.51	237.00	117.43	0.04	0.45	100.00	100.00	12.46	32086.50	35546.50	24404432.00	302.51	6361.53	4847.50
15	2	1	14252.00	16334.00	147.25	0	Spot (Block15, Row1, Column2)	1100.44	1030.00	396.61	0.03	0.36	212.00	234.33	212.00	90.16	0.04	0.38	100.00	100.00	0.00	818.00	888.44	649262.00	9.61	448.78	414.00
15	3	1	14562.00	16328.00	158.90	0	Spot (Block15, Row1, Column3)	504.33	440.50	213.94	0.06	0.42	195.00	195.20	195.00	25.16	0.00	0.13	100.00	99.00	0.00	245.50	309.33	353033.00	12.28	264.43	271.00
15	4	1	14852.00	16333.00	145.35	0	Spot (Block15, Row1, Column4)	635.95	598.00	165.42	0.03	0.26	189.00	188.68	189.00	23.24	0.00	0.12	100.00	100.00	0.00	409.00	446.95	363764.00	19.24	311.15	279.00
15	5	1	15155.00	16335.00	151.65	0	Spot (Block15, Row1, Column5)	898.62	754.00	573.70	0.08	0.64	188.00	188.47	188.00	24.13	0.00	0.13	100.00	100.00	0.00	566.00	710.62	567032.00	29.43	308.01	292.00
15	6	1	15446.00	16328.00	154.30	0	Spot (Block15, Row1, Column6)	968.92	833.00	524.72	0.07	0.54	186.00	188.04	186.00	25.94	0.00	0.14	100.00	99.00	0.00	647.00	782.92	633675.00	30.10	364.19	295.00
15	7	1	15758.00	16340.00	120.20	0	Spot (Block15, Row1, Column7)	2261.29	2131.00	953.61	0.03	0.42	182.00	200.19	182.00	151.02	0.04	0.75	100.00	100.00	0.00	1949.00	2079.29	863813.00	13.65	676.21	543.00
15	8	1	16049.00	16345.00	153.75	0	Spot (Block15, Row1, Column8)	58287.28	65535.00	11690.72	0.05	0.20	184.00	234.29	184.00	209.02	0.10	0.89	100.00	100.00	63.65	65351.00	58103.28	38003628.00	277.74	10087.07	8004.00
15	1	2	13951.00	16624.00	147.00	-50	Spot (Block15, Row2, Column1)	259.99	262.00	24.44	0.00	0.09	225.00	243.23	225.00	99.72	0.03	0.41	0.00	0.00	0.00	37.00	34.99	153136.00	0.17	266.16	271.00
15	2	2	14255.00	16633.00	124.15	0	Spot (Block15, Row2, Column2)	803.67	789.00	178.11	0.01	0.22	199.00	207.95	199.00	48.15	0.02	0.23	100.00	100.00	0.00	590.00	604.67	328701.00	12.37	408.23	371.00
15	3	2	14565.00	16620.00	177.15	0	Spot (Block15, Row2, Column3)	203.46	204.00	16.89	0.00	0.08	178.00	178.27	178.00	25.33	0.00	0.14	52.00	5.00	0.00	26.00	25.46	178434.00	0.99	189.36	188.00
15	4	2	14857.00	16633.00	176.20	0	Spot (Block15, Row2, Column4)	394.19	396.50	79.77	0.00	0.20	175.00	174.96	175.00	24.02	0.00	0.14	100.00	99.00	0.00	221.50	219.19	342949.00	9.13	243.89	229.00
15	5	2	15156.00	16633.00	213.50	0	Spot (Block15, Row2, Column5)	301.53	299.00	56.02	0.00	0.19	171.00	170.66	171.00	24.65	0.00	0.14	99.00	90.00	0.00	128.00	130.53	391691.00	5.31	207.42	204.00
15	6	2	15444.00	16624.00	182.60	0	Spot (Block15, Row2, Column6)	240.55	238.00	37.83	0.00	0.16	165.00	165.06	165.00	23.36	0.00	0.14	93.00	74.00	0.00	73.00	75.55	226361.00	3.23	188.32	192.00
15	7	2	15752.00	16634.00	202.60	0	Spot (Block15, Row2, Column7)	217.24	212.00	31.89	0.01	0.15	159.00	160.91	159.00	24.08	0.01	0.15	88.00	57.00	0.00	53.00	58.24	253087.00	2.34	174.74	176.00
15	8	2	16054.00	16638.00	147.00	-50	Spot (Block15, Row2, Column8)	181.79	180.00	18.97	0.00	0.10	170.00	203.11	170.00	171.81	0.08	0.85	0.00	0.00	0.00	10.00	11.79	106895.00	-0.12	193.07	187.50
15	1	3	13951.00	16932.00	149.75	0	Spot (Block15, Row3, Column1)	904.39	780.50	550.64	0.06	0.61	193.00	195.51	193.00	67.53	0.01	0.35	99.00	82.00	0.00	587.50	711.39	557107.00	10.50	335.13	296.00
15	2	3	14256.00	16929.00	154.45	0	Spot (Block15, Row3, Column2)	269.10	280.00	34.15	0.02	0.13	170.00	171.60	170.00	29.71	0.00	0.17	98.00	80.00	0.00	110.00	99.10	175723.00	3.28	201.27	199.00
15	3	3	14552.00	16932.00	144.90	0	Spot (Block15, Row3, Column3)	2748.62	2518.50	1398.43	0.04	0.51	171.00	173.97	171.00	34.73	0.01	0.20	100.00	100.00	0.00	2347.50	2577.62	1555719.00	74.13	837.61	594.50
15	4	3	14852.00	16931.00	145.80	0	Spot (Block15, Row3, Column4)	884.05	849.00	425.53	0.02	0.48	172.00	175.70	172.00	33.47	0.01	0.19	100.00	100.00	0.00	677.00	712.05	510981.00	21.16	351.49	287.00
15	5	3	15153.00	16928.00	143.35	0	Spot (Block15, Row3, Column5)	2246.94	2015.00	1328.77	0.05	0.59	161.00	164.34	161.00	32.46	0.01	0.20	100.00	100.00	0.00	1854.00	2085.94	1260532.00	64.16	575.39	478.50
15	6	3	15455.00	16925.00	174.75	0	Spot (Block15, Row3, Column6)	454.13	401.00	171.09	0.05	0.38	144.00	149.94	144.00	33.36	0.02	0.22	100.00	99.00	0.00	257.00	310.13	388737.00	9.12	236.41	230.00
15	7	3	15760.00	16936.00	179.20	0	Spot (Block15, Row3, Column7)	259.34	231.00	77.22	0.05	0.30	133.00	135.02	133.00	23.22	0.01	0.17	97.00	89.00	0.00	98.00	126.34	233150.00	5.35	165.56	169.00
15	8	3	16049.00	16949.00	158.20	0	Spot (Block15, Row3, Column8)	333.46	318.00	71.09	0.02	0.21	138.00	143.10	138.00	27.82	0.02	0.19	99.00	97.00	0.00	180.00	195.46	228423.00	6.84	208.52	201.50
15	1	4	13943.00	17223.00	147.75	0	Spot (Block15, Row4, Column1)	1033.61	852.00	575.78	0.08	0.56	176.00	179.44	176.00	67.19	0.01	0.37	99.00	98.00	0.00	676.00	857.61	617066.00	12.71	412.46	272.00
15	2	4	14282.00	17220.00	205.05	0	Spot (Block15, Row4, Column2)	193.89	193.00	18.38	0.00	0.09	150.00	152.31	150.00	26.92	0.01	0.18	84.00	28.00	0.00	43.00	43.89	230540.00	1.54	166.86	168.00
15	3	4	14553.00	17228.00	148.75	0	Spot (Block15, Row4, Column3)	5057.72	4460.00	3354.05	0.05	0.66	160.00	165.91	160.00	38.70	0.02	0.23	100.00	100.00	0.00	4300.00	4897.72	3075094.00	126.42	1173.89	930.50
15	4	4	14849.00	17231.00	147.00	-50	Spot (Block15, Row4, Column4)	168.47	170.00	21.51	0.00	0.13	152.00	153.74	152.00	34.52	0.00	0.22	24.00	0.00	0.00	18.00	16.47	99231.00	0.43	176.35	177.00
15	5	4	15142.00	17221.00	148.65	0	Spot (Block15, Row4, Column5)	480.70	325.00	897.65	0.17	1.87	136.00	142.40	136.00	38.75	0.02	0.27	100.00	93.00	0.00	189.00	344.70	290345.00	8.73	219.32	209.50
15	6	4	15442.00	17222.00	190.80	0	Spot (Block15, Row4, Column6)	186.91	188.00	25.27	0.00	0.14	119.00	123.35	119.00	31.18	0.02	0.25	91.00	59.00	0.00	69.00	67.91	191774.00	2.04	151.37	144.00
15	7	4	15736.00	17207.00	122.40	0	Spot (Block15, Row4, Column7)	165.52	168.00	30.32	0.01	0.18	110.00	110.92	110.00	18.85	0.00	0.17	85.00	64.00	0.00	58.00	55.52	65051.00	2.90	137.53	133.00
15	8	4	16077.00	17236.00	157.10	0	Spot (Block15, Row4, Column8)	176.91	171.00	100.24	0.01	0.57	115.00	117.26	115.00	20.87	0.01	0.18	82.00	62.00	0.00	56.00	61.91	121006.00	2.86	136.84	130.00
15	1	5	13948.00	17534.00	148.50	0	Spot (Block15, Row5, Column1)	1112.26	953.50	598.84	0.07	0.54	189.00	186.57	189.00	38.90	0.01	0.21	100.00	99.00	0.00	764.50	923.26	669580.00	23.80	469.56	293.00
15	2	5	14246.00	17531.00	153.00	0	Spot (Block15, Row5, Column2)	524.23	481.00	154.29	0.04	0.29	139.00	143.87	139.00	26.60	0.01	0.18	100.00	100.00	0.00	342.00	385.23	338128.00	14.30	249.65	241.00
15	3	5	14547.00	17525.00	172.45	0	Spot (Block15, Row5, Column3)	210.74	202.00	33.86	0.02	0.16	130.00	133.62	130.00	29.24	0.01	0.22	97.00	75.00	0.00	72.00	80.74	174912.00	2.64	162.13	161.00
15	4	5	14838.00	17525.00	172.10	0	Spot (Block15, Row5, Column4)	174.40	177.00	23.51	0.01	0.13	111.00	115.95	111.00	25.63	0.02	0.22	92.00	70.00	0.00	66.00	63.40	144230.00	2.28	143.47	142.50
15	5	5	15145.00	17520.00	155.35	0	Spot (Block15, Row5, Column5)	612.23	373.00	551.46	0.22	0.90	101.00	105.78	101.00	25.44	0.02	0.24	94.00	92.00	0.00	272.00	511.23	408355.00	19.91	247.76	159.00
15	6	5	15448.00	17535.00	147.00	-50	Spot (Block15, Row5, Column6)	89.99	91.00	9.34	0.00	0.10	94.00	95.67	94.00	20.12	0.01	0.21	0.00	0.00	0.00	-3.00	-4.01	53006.00	-0.28	88.81	89.00
15	7	5	15745.00	17503.00	138.50	0	Spot (Block15, Row5, Column7)	122.38	122.00	18.87	0.00	0.15	92.00	93.25	92.00	18.29	0.01	0.20	72.00	34.00	0.00	30.00	30.38	63393.00	1.59	109.01	102.00
15	8	5	16075.00	17551.00	171.25	0	Spot (Block15, Row5, Column8)	133.54	128.00	26.02	0.02	0.19	101.00	102.85	101.00	19.27	0.01	0.19	66.00	35.00	0.00	27.00	32.54	108971.00	1.59	106.79	107.00
15	1	6	13939.00	17830.00	177.70	0	Spot (Block15, Row6, Column1)	819.89	719.00	419.00	0.06	0.51	195.00	195.62	195.00	34.67	0.00	0.18	100.00	100.00	0.00	524.00	624.89	721503.00	18.01	334.81	319.00
15	2	6	14234.00	17829.00	194.35	0	Spot (Block15, Row6, Column2)	487.75	469.00	148.04	0.02	0.30	147.00	151.34	147.00	34.39	0.01	0.23	100.00	99.00	0.00	322.00	340.75	521894.00	9.78	260.81	272.00
15	3	6	14527.00	17821.00	158.25	0	Spot (Block15, Row6, Column3)	291.45	261.50	149.89	0.05	0.51	111.00	114.60	111.00	27.53	0.01	0.24	96.00	88.00	0.00	150.50	180.45	202851.00	6.42	175.53	167.00
15	4	6	14837.00	17861.00	172.15	0	Spot (Block15, Row6, Column4)	130.09	129.00	17.76	0.00	0.14	92.00	93.25	92.00	16.73	0.01	0.18	89.00	58.00	0.00	37.00	38.09	107453.00	2.20	110.11	109.00
15	5	6	15144.00	17831.00	148.45	0	Spot (Block15, Row6, Column5)	297.86	273.00	88.52	0.04	0.30	89.00	90.84	89.00	17.46	0.01	0.19	100.00	99.00	0.00	184.00	208.86	179608.00	11.86	153.41	150.50
15	6	6	15447.00	17835.00	147.00	-50	Spot (Block15, Row6, Column6)	90.24	90.00	12.67	0.00	0.14	88.00	88.48	88.00	15.11	0.00	0.17	12.00	3.00	0.00	2.00	2.24	53061.00	0.12	93.20	89.00
15	7	6	15720.00	17833.00	179.35	0	Spot (Block15, Row6, Column7)	96.64	96.00	15.08	0.00	0.16	85.00	85.00	85.00	12.75	0.00	0.15	45.00	16.00	0.00	11.00	11.64	86975.00	0.91	84.19	82.00
15	8	6	16080.00	17856.00	146.95	0	Spot (Block15, Row6, Column8)	142.22	135.00	28.32	0.02	0.20	95.00	96.68	95.00	16.43	0.01	0.17	85.00	60.00	0.00	40.00	47.22	83339.00	2.77	108.39	108.00
15	1	7	13944.00	18122.00	201.10	0	Spot (Block15, Row7, Column1)	224.68	219.00	29.93	0.01	0.13	177.00	179.07	177.00	35.35	0.01	0.20	60.00	17.00	0.00	42.00	47.68	257706.00	1.29	189.76	192.00
15	2	7	14244.00	18127.00	147.00	-50	Spot (Block15, Row7, Column2)	138.55	135.00	20.20	0.01	0.15	126.00	130.32	126.00	31.88	0.01	0.24	25.00	0.00	0.00	9.00	12.55	81469.00	0.26	138.03	137.00
15	3	7	14544.00	18129.00	147.00	-50	Spot (Block15, Row7, Column3)	89.69	91.00	14.55	0.01	0.16	94.00	96.59	94.00	18.96	0.01	0.20	4.00	0.00	0.00	-3.00	-4.31	53186.00	-0.36	93.52	95.00
15	4	7	14879.00	18150.00	179.70	0	Spot (Block15, Row7, Column4)	112.36	113.00	13.01	0.00	0.12	86.00	86.53	86.00	12.48	0.00	0.14	84.00	56.00	0.00	27.00	26.36	101570.00	2.07	94.54	93.00
15	5	7	15145.00	18133.00	147.00	-50	Spot (Block15, Row7, Column5)	90.28	90.00	9.35	0.00	0.10	85.00	86.07	85.00	13.59	0.01	0.16	20.00	1.00	0.00	5.00	5.28	53174.00	0.31	87.50	87.00
15	6	7	15445.00	18135.00	147.00	-50	Spot (Block15, Row7, Column6)	96.39	95.00	13.25	0.01	0.14	84.00	84.80	84.00	13.48	0.00	0.16	43.00	17.00	0.00	11.00	12.39	56868.00	0.86	94.00	94.50
15	7	7	15741.00	18149.00	141.90	0	Spot (Block15, Row7, Column7)	102.60	103.00	12.28	0.00	0.12	82.00	82.54	82.00	12.28	0.00	0.15	75.00	38.00	0.00	21.00	20.60	56018.00	1.63	91.85	92.00
15	8	7	16065.00	18140.00	200.40	0	Spot (Block15, Row7, Column8)	157.40	157.00	27.47	0.00	0.17	93.00	94.62	93.00	15.64	0.01	0.17	96.00	85.00	0.00	64.00	64.40	178490.00	4.01	112.81	112.00
15	1	8	13940.00	18433.00	140.50	0	Spot (Block15, Row8, Column1)	887.89	760.50	748.47	0.07	0.84	136.00	140.48	136.00	34.92	0.01	0.25	100.00	100.00	0.00	624.50	751.89	474132.00	21.40	321.30	275.00
15	2	8	14236.00	18418.00	120.40	0	Spot (Block15, Row8, Column2)	138.12	129.00	23.29	0.03	0.17	103.00	108.07	103.00	24.42	0.02	0.23	52.00	30.00	0.00	26.00	35.12	53177.00	1.23	116.51	115.00
15	3	8	14528.00	18429.00	148.95	0	Spot (Block15, Row8, Column3)	110.41	111.00	11.99	0.00	0.11	89.00	89.59	89.00	11.80	0.00	0.13	77.00	44.00	0.00	22.00	21.41	67016.00	1.76	96.73	97.00
15	4	8	14838.00	18407.00	158.05	0	Spot (Block15, Row8, Column4)	111.01	110.00	12.79	0.00	0.12	84.00	85.07	84.00	12.40	0.01	0.15	89.00	54.00	0.00	26.00	27.01	76705.00	2.09	94.98	96.00
15	5	8	15143.00	18433.00	147.00	-50	Spot (Block15, Row8, Column5)	82.30	82.00	8.70	0.00	0.11	81.00	81.79	81.00	12.74	0.00	0.16	11.00	0.00	0.00	1.00	1.30	48313.00	0.04	80.23	78.00
15	6	8	15448.00	18455.00	221.50	0	Spot (Block15, Row8, Column6)	91.36	91.00	11.83	0.00	0.13	77.00	77.90	77.00	11.42	0.01	0.15	59.00	25.00	0.00	14.00	14.36	128726.00	1.18	79.84	79.00
15	7	8	15701.00	18444.00	176.25	0	Spot (Block15, Row8, Column7)	85.31	86.00	10.42	0.00	0.12	79.00	79.51	79.00	11.23	0.00	0.14	32.00	5.00	0.00	7.00	6.31	74053.00	0.52	80.03	79.00
15	8	8	16033.00	18445.00	163.85	0	Spot (Block15, Row8, Column8)	222.99	205.00	58.95	0.04	0.26	89.00	88.91	89.00	13.39	0.00	0.15	100.00	99.00	0.00	116.00	133.99	166131.00	10.02	127.54	119.00
16	1	1	18459.00	16353.00	156.30	0	Spot (Block16, Row1, Column1)	34918.21	31189.00	18352.70	0.05	0.53	336.00	362.13	336.00	109.67	0.03	0.30	100.00	100.00	8.05	30853.00	34582.21	23430180.00	315.10	6422.90	4757.00
16	2	1	18756.00	16354.00	146.75	0	Spot (Block16, Row1, Column2)	1357.82	1374.00	506.38	0.01	0.37	338.00	355.34	338.00	72.88	0.02	0.21	100.00	100.00	0.00	1036.00	1019.82	794326.00	13.76	599.86	581.00
16	3	1	19055.00	16359.00	153.35	0	Spot (Block16, Row1, Column3)	901.11	787.00	408.54	0.06	0.45	325.00	333.80	325.00	33.83	0.01	0.10	100.00	99.00	0.00	462.00	576.11	585724.00	16.77	439.74	438.00
16	4	1	19351.00	16361.00	147.80	0	Spot (Block16, Row1, Column4)	1124.05	1097.00	361.19	0.01	0.32	326.00	334.53	326.00	33.43	0.01	0.10	100.00	100.00	0.00	771.00	798.05	668812.00	23.62	542.73	488.00
16	5	1	19658.00	16363.00	148.50	0	Spot (Block16, Row1, Column5)	3251.34	2817.00	2192.07	0.06	0.67	345.00	352.74	345.00	41.56	0.01	0.12	100.00	100.00	0.00	2472.00	2906.34	1967058.00	69.74	938.30	768.00
16	6	1	19951.00	16359.00	145.70	0	Spot (Block16, Row1, Column6)	3460.85	3143.00	1812.25	0.04	0.52	351.00	356.48	351.00	41.26	0.01	0.12	100.00	100.00	0.00	2792.00	3109.85	2000370.00	75.24	1019.51	767.50
16	7	1	20255.00	16363.00	118.35	0	Spot (Block16, Row1, Column7)	5081.09	4984.00	2075.11	0.01	0.41	369.00	384.98	369.00	180.81	0.02	0.47	100.00	100.00	0.00	4615.00	4712.09	1874924.00	25.97	1555.74	1306.50
16	8	1	20550.00	16368.00	152.85	0	Spot (Block16, Row1, Column8)	60500.39	65535.00	9532.30	0.03	0.16	409.00	469.67	409.00	279.47	0.06	0.60	100.00	100.00	69.47	65126.00	60091.39	38841584.00	214.80	13038.05	11110.00
16	1	2	18470.00	16644.00	206.85	0	Spot (Block16, Row2, Column1)	393.45	394.00	39.37	0.00	0.10	343.00	360.36	343.00	90.20	0.02	0.25	12.00	0.00	0.00	51.00	50.45	476867.00	0.37	366.59	370.00
16	2	2	18755.00	16657.00	130.80	0	Spot (Block16, Row2, Column2)	1206.20	1209.00	303.36	0.00	0.25	349.00	354.09	349.00	41.81	0.01	0.12	100.00	100.00	0.00	860.00	857.20	552439.00	20.38	609.03	599.50
16	3	2	19047.00	16650.00	205.30	0	Spot (Block16, Row2, Column3)	385.87	390.00	31.93	0.00	0.08	330.00	338.09	330.00	35.98	0.01	0.11	79.00	31.00	0.00	60.00	55.87	463043.00	1.33	360.84	372.00
16	4	2	19358.00	16658.00	171.55	0	Spot (Block16, Row2, Column4)	841.27	801.00	204.33	0.02	0.24	331.00	340.86	331.00	38.04	0.01	0.11	100.00	100.00	0.00	470.00	510.27	690683.00	13.15	474.04	475.00
16	5	2	19655.00	16656.00	184.80	0	Spot (Block16, Row2, Column5)	843.74	822.00	150.23	0.01	0.18	346.00	352.74	346.00	38.50	0.01	0.11	100.00	100.00	0.00	476.00	497.74	810832.00	12.75	503.02	487.00
16	6	2	19951.00	16665.00	153.15	0	Spot (Block16, Row2, Column6)	649.72	626.00	160.46	0.02	0.25	357.00	367.72	357.00	65.53	0.01	0.18	97.00	81.00	0.00	269.00	292.72	417773.00	4.30	432.87	419.00
16	7	2	20253.00	16663.00	159.95	0	Spot (Block16, Row2, Column7)	712.15	674.50	203.93	0.02	0.29	359.00	360.31	359.00	39.60	0.00	0.11	100.00	98.00	0.00	315.50	353.15	504203.00	8.89	443.02	427.00
16	8	2	20556.00	16667.00	147.00	-50	Spot (Block16, Row2, Column8)	391.28	391.00	21.17	0.00	0.05	388.00	416.42	388.00	217.25	0.03	0.52	0.00	0.00	0.00	3.00	3.28	231248.00	-0.12	388.03	389.50
16	1	3	18453.00	16954.00	152.95	0	Spot (Block16, Row3, Column1)	2112.28	1892.00	1165.29	0.05	0.55	351.00	355.06	351.00	39.69	0.01	0.11	100.00	100.00	0.00	1541.00	1761.28	1358199.00	44.27	695.26	642.50
16	2	3	18749.00	16957.00	208.45	0	Spot (Block16, Row3, Column2)	409.39	403.00	35.69	0.01	0.09	346.00	359.58	346.00	63.12	0.02	0.18	36.00	9.00	0.00	57.00	63.39	507646.00	0.79	378.89	374.00
16	3	3	19049.00	16961.00	151.20	0	Spot (Block16, Row3, Column3)	1071.65	1005.00	472.51	0.03	0.44	341.00	349.26	341.00	43.74	0.01	0.13	100.00	100.00	0.00	664.00	730.65	668711.00	16.52	516.26	486.00
16	4	3	19352.00	16959.00	149.60	0	Spot (Block16, Row3, Column4)	2320.02	2179.00	1089.93	0.03	0.47	337.00	346.20	337.00	38.27	0.01	0.11	100.00	100.00	0.00	1842.00	1983.02	1422172.00	51.57	792.88	724.50
16	5	3	19657.00	16963.00	155.10	0	Spot (Block16, Row3, Column5)	801.65	720.00	318.97	0.05	0.40	345.00	361.69	345.00	67.33	0.02	0.19	100.00	96.00	0.00	375.00	456.65	527486.00	6.53	458.03	447.50
16	6	3	19957.00	16963.00	211.50	0	Spot (Block16, Row3, Column6)	4642.51	3913.00	2292.50	0.07	0.49	381.00	399.15	381.00	93.91	0.02	0.24	100.00	100.00	0.00	3532.00	4261.51	5923837.00	45.18	1477.58	1473.50
16	7	3	20265.00	16966.00	147.95	0	Spot (Block16, Row3, Column7)	1456.78	1376.00	712.41	0.02	0.49	365.00	377.39	365.00	72.97	0.01	0.19	99.00	99.00	0.00	1011.00	1091.78	872614.00	14.79	626.93	553.00
16	8	3	20555.00	16975.00	154.95	0	Spot (Block16, Row3, Column8)	1569.71	1462.00	634.10	0.03	0.40	370.00	368.88	370.00	41.58	0.00	0.11	100.00	99.00	0.00	1092.00	1199.71	1042290.00	28.88	667.99	592.00
16	1	4	18446.00	17253.00	151.15	0	Spot (Block16, Row4, Column1)	2310.79	2183.00	1123.51	0.02	0.49	353.00	362.85	353.00	60.72	0.01	0.17	100.00	100.00	0.00	1830.00	1957.79	1448867.00	32.08	819.10	728.00
16	2	4	18755.00	17259.00	169.25	0	Spot (Block16, Row4, Column2)	3491.69	3280.00	1544.41	0.03	0.44	361.00	378.28	361.00	85.23	0.02	0.23	100.00	100.00	0.00	2919.00	3130.69	2765415.00	36.53	1001.56	960.50
16	3	4	19053.00	17256.00	151.20	0	Spot (Block16, Row4, Column3)	10054.67	9333.00	5292.80	0.03	0.53	359.00	381.23	359.00	94.47	0.03	0.25	100.00	100.00	0.00	8974.00	9695.67	6304275.00	102.39	2406.00	2003.00
16	4	4	19335.00	17245.00	224.70	0	Spot (Block16, Row4, Column4)	389.10	391.00	42.71	0.00	0.11	343.00	351.27	343.00	44.72	0.01	0.13	54.00	11.00	0.00	48.00	46.10	565361.00	0.85	358.14	357.00
16	5	4	19656.00	17268.00	145.95	0	Spot (Block16, Row4, Column5)	657.61	600.00	263.90	0.04	0.40	341.00	351.54	341.00	47.19	0.01	0.13	100.00	92.00	0.00	259.00	316.61	382069.00	6.49	455.97	456.00
16	6	4	19955.00	17260.00	187.25	0	Spot (Block16, Row4, Column6)	1300.38	1309.00	276.21	0.00	0.21	362.00	374.16	362.00	72.70	0.01	0.19	100.00	100.00	0.00	947.00	938.38	1278274.00	12.74	645.47	603.00
16	7	4	20246.00	17264.00	149.95	0	Spot (Block16, Row4, Column7)	1621.13	1312.50	977.57	0.09	0.60	364.00	368.90	364.00	48.25	0.01	0.13	100.00	100.00	0.00	948.50	1257.13	988890.00	25.95	614.23	566.50
16	8	4	20559.00	17275.00	154.95	0	Spot (Block16, Row4, Column8)	881.35	890.00	253.02	0.00	0.29	367.00	365.53	367.00	33.14	0.00	0.09	100.00	100.00	0.00	523.00	514.35	586095.00	15.57	490.19	470.00
16	1	5	18455.00	17557.00	148.40	0	Spot (Block16, Row5, Column1)	2338.98	2148.00	1098.27	0.04	0.47	370.00	382.84	370.00	84.60	0.01	0.22	100.00	100.00	0.00	1778.00	1968.98	1408068.00	23.12	846.46	688.00
16	2	5	18751.00	17559.00	149.75	0	Spot (Block16, Row5, Column2)	1600.75	1558.00	550.45	0.01	0.34	374.00	390.38	374.00	93.25	0.02	0.24	100.00	100.00	0.00	1184.00	1226.75	984463.00	12.98	676.30	635.00
16	3	5	19053.00	17554.00	158.00	0	Spot (Block16, Row5, Column3)	9465.83	8296.00	5094.86	0.06	0.54	369.00	388.28	369.00	105.46	0.02	0.27	100.00	100.00	0.00	7927.00	9096.83	6521958.00	86.07	1871.66	1737.50
16	4	5	19355.00	17562.00	151.55	0	Spot (Block16, Row5, Column4)	1054.47	980.50	407.07	0.03	0.39	359.00	371.54	359.00	85.98	0.01	0.23	100.00	98.00	0.00	621.50	695.47	662208.00	7.94	509.47	477.50
16	5	5	19653.00	17565.00	148.00	0	Spot (Block16, Row5, Column5)	16193.62	15319.00	8861.89	0.02	0.55	352.00	362.46	352.00	64.75	0.01	0.18	100.00	100.00	0.00	14967.00	15841.62	9683786.00	244.49	3484.99	2413.00
16	6	5	19957.00	17561.00	156.60	0	Spot (Block16, Row5, Column6)	664.52	657.50	137.40	0.00	0.21	356.00	361.67	356.00	47.64	0.01	0.13	100.00	99.00	0.00	301.50	308.52	446557.00	6.36	443.34	432.00
16	7	5	20258.00	17561.00	189.75	0	Spot (Block16, Row5, Column7)	1780.23	1752.50	666.80	0.01	0.37	365.00	367.62	365.00	49.19	0.00	0.13	100.00	100.00	0.00	1387.50	1415.23	1805150.00	28.72	729.21	718.00
16	8	5	20557.00	17571.00	147.75	0	Spot (Block16, Row5, Column8)	3948.96	3321.50	2620.62	0.08	0.66	371.00	370.26	371.00	41.90	0.00	0.11	100.00	100.00	0.00	2950.50	3577.96	2369377.00	85.42	1054.87	867.00
16	1	6	18448.00	17852.00	210.90	0	Spot (Block16, Row6, Column1)	4149.79	3362.00	2195.96	0.09	0.53	390.00	424.81	390.00	118.80	0.04	0.28	100.00	100.00	0.00	2972.00	3759.79	5282680.00	31.35	1344.88	1307.00
16	2	6	18751.00	17857.00	195.10	0	Spot (Block16, Row6, Column2)	1256.64	1228.00	357.61	0.01	0.28	380.00	396.12	380.00	84.95	0.02	0.21	100.00	100.00	0.00	848.00	876.64	1349635.00	10.13	631.71	606.50
16	3	6	19044.00	17855.00	147.25	0	Spot (Block16, Row6, Column3)	5509.33	5087.00	2954.69	0.03	0.54	375.00	383.83	375.00	82.81	0.01	0.22	100.00	100.00	0.00	4712.00	5134.33	3244997.00	61.89	1444.43	1192.00
16	4	6	19351.00	17861.00	176.40	0	Spot (Block16, Row6, Column4)	498.38	491.00	75.79	0.01	0.15	366.00	366.16	366.00	55.79	0.00	0.15	78.00	59.00	0.00	125.00	132.38	432597.00	2.37	398.13	400.00
16	5	6	19651.00	17865.00	147.30	0	Spot (Block16, Row6, Column5)	15003.02	13765.00	9128.04	0.04	0.61	358.00	365.77	358.00	68.16	0.01	0.19	100.00	100.00	0.00	13407.00	14645.02	8911793.00	214.74	2893.16	2314.00
16	6	6	19954.00	17857.00	164.55	0	Spot (Block16, Row6, Column6)	568.60	543.50	151.73	0.02	0.27	356.00	360.95	356.00	46.41	0.01	0.13	85.00	70.00	0.00	187.50	212.60	425311.00	4.47	407.63	404.00
16	7	6	20250.00	17864.00	150.80	0	Spot (Block16, Row6, Column7)	2786.67	2517.50	1520.92	0.04	0.55	365.00	365.48	365.00	42.92	0.00	0.12	100.00	100.00	0.00	2152.50	2421.67	1733311.00	56.41	920.60	780.00
16	8	6	20554.00	17868.00	149.95	0	Spot (Block16, Row6, Column8)	3101.95	2603.50	1931.38	0.08	0.62	370.00	369.35	370.00	42.23	0.00	0.11	100.00	100.00	0.00	2233.50	2731.95	1904596.00	64.71	953.03	822.00
16	1	7	18446.00	18155.00	161.55	0	Spot (Block16, Row7, Column1)	4706.66	4385.00	2234.59	0.03	0.47	382.00	406.67	382.00	115.71	0.03	0.28	100.00	100.00	0.00	4003.00	4324.66	3384087.00	37.16	1170.96	1100.00
16	2	7	18730.00	18179.00	232.65	0	Spot (Block16, Row7, Column2)	421.55	407.00	41.00	0.02	0.10	383.00	390.17	383.00	78.29	0.01	0.20	23.00	0.00	0.00	24.00	38.55	657623.00	0.40	384.25	382.00
16	3	7	19066.00	18180.00	126.20	0	Spot (Block16, Row7, Column3)	437.94	431.00	40.29	0.01	0.09	377.00	371.05	377.00	39.09	0.01	0.11	60.00	41.00	0.00	54.00	60.94	184373.00	1.71	406.29	402.00
16	4	7	19346.00	18163.00	194.30	0	Spot (Block16, Row7, Column4)	422.34	417.00	35.34	0.01	0.08	366.00	362.15	366.00	38.64	0.00	0.11	75.00	18.00	0.00	51.00	56.34	451479.00	1.56	386.15	391.00
16	5	7	19649.00	18158.00	182.45	0	Spot (Block16, Row7, Column5)	707.56	689.00	167.89	0.01	0.24	367.00	368.09	367.00	58.15	0.00	0.16	100.00	94.00	0.00	322.00	340.56	660863.00	5.84	463.77	466.50
16	6	7	19944.00	18164.00	188.70	0	Spot (Block16, Row7, Column6)	1352.25	1339.50	457.91	0.00	0.34	369.00	388.23	369.00	101.38	0.02	0.26	100.00	99.00	0.00	970.50	983.25	1349548.00	9.51	634.61	635.50
16	7	7	20239.00	18168.00	148.85	0	Spot (Block16, Row7, Column7)	3114.79	3039.50	1468.54	0.01	0.47	369.00	372.57	369.00	50.82	0.00	0.14	100.00	100.00	0.00	2670.50	2745.79	1881335.00	53.95	1133.48	925.00
16	8	7	20555.00	18165.00	189.45	0	Spot (Block16, Row7, Column8)	2150.29	2155.00	437.47	0.00	0.20	385.00	385.12	385.00	41.23	0.00	0.11	100.00	100.00	0.00	1770.00	1765.29	2173947.00	42.81	913.34	889.00
16	1	8	18441.00	18455.00	151.00	0	Spot (Block16, Row8, Column1)	1230.98	1056.00	710.61	0.07	0.58	373.00	375.08	373.00	72.17	0.00	0.19	99.00	97.00	0.00	683.00	857.98	768130.00	11.86	561.08	489.50
16	2	8	18743.00	18453.00	158.90	0	Spot (Block16, Row8, Column2)	640.12	609.00	149.61	0.02	0.23	387.00	383.69	387.00	39.96	0.00	0.10	96.00	93.00	0.00	222.00	253.12	447443.00	6.42	450.78	435.50
16	3	8	19037.00	18458.00	149.80	0	Spot (Block16, Row8, Column3)	1410.88	1190.50	776.09	0.07	0.55	377.00	373.33	377.00	41.16	0.00	0.11	100.00	100.00	0.00	813.50	1033.88	866282.00	25.21	626.14	581.00
16	4	8	19344.00	18460.00	149.45	0	Spot (Block16, Row8, Column4)	3620.97	3428.00	1421.71	0.02	0.39	366.00	363.04	366.00	42.05	0.00	0.12	100.00	100.00	0.00	3062.00	3254.97	2190689.00	77.47	1167.68	968.00
16	5	8	19627.00	18455.00	190.75	0	Spot (Block16, Row8, Column5)	412.26	406.00	31.77	0.01	0.08	368.00	374.47	368.00	80.92	0.01	0.22	14.00	0.00	0.00	38.00	44.26	423806.00	0.47	377.24	382.00
16	6	8	19947.00	18463.00	203.35	0	Spot (Block16, Row8, Column6)	5871.79	4583.00	3775.50	0.11	0.64	380.00	408.85	380.00	128.78	0.03	0.31	100.00	100.00	0.00	4203.00	5491.79	6893482.00	42.42	1691.15	1712.00
16	7	8	20244.00	18459.00	146.10	0	Spot (Block16, Row8, Column7)	1162.79	1134.00	430.67	0.01	0.37	381.00	392.72	381.00	94.21	0.01	0.24	99.00	98.00	0.00	753.00	781.79	676744.00	8.17	591.42	552.00
16	8	8	20532.00	18464.00	158.25	0	Spot (Block16, Row8, Column8)	944.59	877.00	347.49	0.03	0.37	398.00	401.89	398.00	45.65	0.00	0.11	98.00	92.00	0.00	479.00	546.59	653656.00	11.89	570.72	464.00
17	1	1	4929.00	20770.00	152.05	0	Spot (Block17, Row1, Column1)	42331.90	42077.50	19031.38	0.00	0.45	1483.00	1504.88	1483.00	251.08	0.01	0.17	100.00	100.00	26.50	40594.50	40848.90	26838580.00	162.61	9417.54	7353.00
17	2	1	5224.00	20779.00	147.90	0	Spot (Block17, Row1, Column2)	7479.90	6839.00	3356.80	0.04	0.45	1467.00	1480.30	1467.00	236.46	0.00	0.16	100.00	100.00	0.00	5372.00	6012.90	4450538.00	25.37	2677.41	2586.00
17	3	1	5525.00	20777.00	166.40	0	Spot (Block17, Row1, Column3)	1961.12	1896.50	435.10	0.01	0.22	1404.00	1446.40	1404.00	207.73	0.01	0.14	78.00	57.00	0.00	492.50	557.12	1510065.00	2.48	1533.07	1484.50
17	4	1	5823.00	20780.00	145.05	0	Spot (Block17, Row1, Column4)	6891.16	6292.00	3112.42	0.04	0.45	1461.00	1469.42	1461.00	217.05	0.00	0.15	100.00	100.00	0.00	4831.00	5430.16	3948633.00	24.98	2529.80	2404.00
17	5	1	6129.00	20780.00	147.45	0	Spot (Block17, Row1, Column5)	4252.67	3581.50	2024.95	0.07	0.48	1497.00	1535.43	1497.00	249.16	0.01	0.16	99.00	90.00	0.00	2084.50	2755.67	2517581.00	10.91	2090.55	2058.00
17	6	1	6421.00	20778.00	146.10	0	Spot (Block17, Row1, Column6)	8794.66	8020.00	4241.19	0.04	0.48	1572.00	1579.98	1572.00	241.98	0.00	0.15	100.00	100.00	0.00	6448.00	7222.66	5109699.00	29.82	3227.11	2788.00
17	7	1	6730.00	20788.00	117.50	0	Spot (Block17, Row1, Column7)	6976.59	6720.00	2327.68	0.02	0.33	1604.00	1674.83	1604.00	374.73	0.02	0.22	100.00	100.00	0.00	5116.00	5372.59	2525526.00	14.15	2986.09	2870.00
17	8	1	7021.00	20790.00	151.50	0	Spot (Block17, Row1, Column8)	61563.09	65535.00	8462.42	0.03	0.14	1745.00	1812.05	1745.00	448.44	0.02	0.25	100.00	100.00	74.64	63790.00	59818.09	38846644.00	133.24	15431.45	12371.00
17	1	2	4916.00	21076.00	216.45	0	Spot (Block17, Row2, Column1)	1624.51	1596.00	219.06	0.01	0.13	1456.00	1474.39	1456.00	216.46	0.01	0.15	42.00	11.00	0.00	140.00	168.51	2173601.00	0.69	1541.37	1509.00
17	2	2	5221.00	21078.00	142.55	0	Spot (Block17, Row2, Column2)	2291.45	2226.00	404.85	0.01	0.18	1414.00	1450.26	1414.00	202.64	0.01	0.14	98.00	88.00	0.00	812.00	877.45	1267170.00	4.15	1707.54	1664.00
17	3	2	5520.00	21079.00	188.05	0	Spot (Block17, Row2, Column3)	1686.45	1687.00	238.97	0.00	0.14	1411.00	1444.02	1411.00	205.34	0.01	0.14	57.00	35.00	0.00	276.00	275.45	1671270.00	1.18	1554.19	1522.50
17	4	2	5828.00	21081.00	188.70	0	Spot (Block17, Row2, Column4)	1998.90	1935.50	345.53	0.01	0.17	1487.00	1514.73	1487.00	251.37	0.01	0.17	74.00	44.00	0.00	448.50	511.90	2006894.00	1.93	1738.45	1717.00
17	5	2	6126.00	21080.00	159.50	0	Spot (Block17, Row2, Column5)	15904.02	15483.00	6056.68	0.01	0.38	1531.00	1575.63	1531.00	262.44	0.01	0.17	100.00	100.00	0.00	13952.00	14373.02	11196428.00	54.60	4961.41	4582.00
17	6	2	6425.00	21082.00	217.40	0	Spot (Block17, Row2, Column6)	1948.48	1905.00	321.49	0.01	0.16	1590.00	1664.05	1590.00	447.58	0.02	0.27	38.00	6.00	0.00	315.00	358.48	2628500.00	0.64	1705.50	1676.00
17	7	2	6729.00	21076.00	195.75	0	Spot (Block17, Row2, Column7)	2003.78	1958.50	338.12	0.01	0.17	1593.00	1641.45	1593.00	253.11	0.01	0.15	61.00	39.00	0.00	365.50	410.78	2176104.00	1.43	1769.24	1774.00
17	8	2	7038.00	21089.00	230.35	0	Spot (Block17, Row2, Column8)	1940.69	1904.50	298.99	0.01	0.15	1716.00	1798.30	1716.00	428.64	0.02	0.24	27.00	1.00	0.00	188.50	224.69	2957615.00	0.33	1741.37	1681.00
17	1	3	4925.00	21371.00	143.45	0	Spot (Block17, Row3, Column1)	4450.76	4193.00	1654.79	0.03	0.37	1446.00	1469.96	1446.00	192.79	0.01	0.13	100.00	100.00	0.00	2747.00	3004.76	2510227.00	15.46	2105.59	1999.00
17	2	3	5226.00	21371.00	176.30	0	Spot (Block17, Row3, Column2)	1724.30	1699.50	258.73	0.01	0.15	1433.00	1464.93	1433.00	201.49	0.01	0.14	59.00	32.00	0.00	266.50	291.30	1493247.00	1.29	1568.20	1510.50
17	3	3	5512.00	21370.00	139.35	0	Spot (Block17, Row3, Column3)	7390.67	3366.50	12942.40	0.34	1.75	1489.00	1508.99	1489.00	325.01	0.01	0.22	97.00	94.00	3.23	1877.50	5901.67	3887493.00	18.10	4135.89	2179.00
17	4	3	5828.00	21377.00	139.95	0	Spot (Block17, Row3, Column4)	15837.30	13726.50	8311.88	0.06	0.52	1528.00	1573.54	1528.00	267.24	0.01	0.17	100.00	100.00	0.00	12198.50	14309.30	8425442.00	53.37	5041.86	4389.50
17	5	3	6126.00	21366.00	131.35	0	Spot (Block17, Row3, Column5)	4782.16	2839.00	8291.15	0.23	1.73	1604.00	1678.73	1604.00	441.87	0.02	0.26	90.00	70.00	1.08	1235.00	3178.16	2214138.00	7.02	2684.81	2303.00
17	6	3	6425.00	21380.00	222.00	0	Spot (Block17, Row3, Column6)	25428.60	16434.50	17034.25	0.19	0.67	1683.00	1804.70	1683.00	650.35	0.03	0.36	100.00	100.00	4.18	14751.50	23745.60	35905232.00	36.33	8394.08	8570.00
17	7	3	6731.00	21383.00	153.10	0	Spot (Block17, Row3, Column7)	2945.26	2675.50	955.09	0.04	0.32	1695.00	1780.87	1695.00	512.88	0.02	0.29	74.00	47.00	0.00	980.50	1250.26	1884966.00	2.27	2024.76	2045.00
17	8	3	7026.00	21397.00	150.50	0	Spot (Block17, Row3, Column8)	19831.07	18574.50	8487.09	0.03	0.43	1728.00	1788.90	1728.00	366.88	0.02	0.21	100.00	100.00	0.00	16846.50	18103.07	12374585.00	49.18	6153.35	5226.00
17	1	4	4922.00	21671.00	139.50	0	Spot (Block17, Row4, Column1)	15256.03	14276.00	8159.57	0.03	0.53	1482.00	1505.01	1482.00	202.45	0.01	0.13	100.00	100.00	0.00	12794.00	13774.03	8009416.00	67.92	4940.74	4028.50
17	2	4	5219.00	21672.00	170.05	0	Spot (Block17, Row4, Column2)	3048.87	2946.00	771.93	0.01	0.25	1495.00	1533.99	1495.00	371.18	0.01	0.24	96.00	85.00	0.00	1451.00	1553.87	2448242.00	4.08	1958.62	1893.00
17	3	4	5522.00	21676.00	144.20	0	Spot (Block17, Row4, Column3)	51247.48	65535.00	18238.18	0.11	0.36	1500.00	1566.54	1500.00	445.36	0.02	0.28	100.00	100.00	51.78	64035.00	49747.48	28801264.00	111.55	12819.17	9849.00
17	4	4	5813.00	21662.00	231.95	0	Spot (Block17, Row4, Column4)	1749.91	1733.50	250.97	0.00	0.14	1517.00	1573.12	1517.00	283.71	0.02	0.18	44.00	10.00	0.00	216.50	232.91	2708864.00	0.62	1625.24	1582.00
17	5	4	6117.00	21651.00	97.65	0	Spot (Block17, Row4, Column5)	4098.67	2277.00	6856.81	0.26	1.67	1597.00	1652.85	1597.00	329.37	0.01	0.20	76.00	51.00	0.41	680.00	2501.67	1000075.00	7.43	2283.36	1983.50
17	6	4	6422.00	21685.00	158.75	0	Spot (Block17, Row4, Column6)	21093.45	20400.00	8664.18	0.01	0.41	1672.50	1746.26	1672.50	495.87	0.02	0.28	100.00	100.00	0.00	18727.50	19420.95	14744319.00	39.02	6151.24	5287.00
17	7	4	6711.00	21684.00	158.40	0	Spot (Block17, Row4, Column7)	3164.94	2702.00	1216.01	0.07	0.38	1700.50	1812.72	1700.50	629.92	0.03	0.35	69.00	43.00	0.00	1001.50	1464.44	2186976.00	2.15	2024.74	2069.00
17	8	4	7029.00	21691.00	147.45	0	Spot (Block17, Row4, Column8)	2246.93	2230.00	375.58	0.00	0.17	1727.00	1766.65	1727.00	317.99	0.01	0.18	63.00	39.00	0.00	503.00	519.93	1332428.00	1.51	1947.30	1913.00
17	1	5	4929.00	21974.00	141.10	0	Spot (Block17, Row5, Column1)	20606.49	17060.00	13048.59	0.08	0.63	1509.00	1593.80	1509.00	439.11	0.02	0.28	100.00	100.00	0.00	15551.00	19097.49	11127507.00	43.30	5234.76	4220.00
17	2	5	5220.00	21976.00	151.30	0	Spot (Block17, Row5, Column2)	19520.71	18724.50	7854.34	0.02	0.40	1539.00	1623.33	1539.00	406.87	0.02	0.25	100.00	100.00	0.00	17185.50	17981.71	12219964.00	43.99	5219.24	4819.00
17	3	5	5522.00	21979.00	148.00	0	Spot (Block17, Row5, Column3)	10021.38	9326.50	4546.39	0.03	0.45	1516.50	1592.85	1516.50	303.16	0.02	0.19	100.00	100.00	0.00	7810.00	8504.88	5972741.00	27.80	3318.34	3009.00
17	4	5	5820.00	21980.00	146.50	0	Spot (Block17, Row5, Column4)	5250.40	4578.00	2425.85	0.06	0.46	1494.00	1547.37	1494.00	273.34	0.02	0.18	100.00	99.00	0.00	3084.00	3756.40	3081986.00	13.55	2301.16	2198.00
17	5	5	6124.00	21982.00	144.40	0	Spot (Block17, Row5, Column5)	46298.93	54921.00	20586.13	0.07	0.44	1565.50	1599.62	1565.50	295.32	0.01	0.18	100.00	100.00	41.98	53355.50	44733.43	26251636.00	151.36	10655.48	8345.00
17	6	5	6423.00	21983.00	194.00	0	Spot (Block17, Row5, Column6)	2029.29	2005.00	452.89	0.01	0.22	1599.00	1720.82	1599.00	592.11	0.03	0.34	30.00	2.00	0.00	406.00	430.29	2153072.00	0.52	1783.35	1726.50
17	7	5	6723.00	21983.00	209.30	0	Spot (Block17, Row5, Column7)	31461.62	25050.50	20046.16	0.10	0.64	1715.00	1887.13	1715.00	840.43	0.04	0.45	100.00	100.00	12.66	23335.50	29746.62	39264236.00	35.19	9032.21	9168.00
17	8	5	7024.00	21984.00	145.60	0	Spot (Block17, Row5, Column8)	5101.59	4503.00	2355.38	0.05	0.46	1746.00	1826.89	1746.00	594.08	0.02	0.33	91.00	78.00	0.00	2757.00	3355.59	2974227.00	5.51	2381.65	2302.00
17	1	6	4915.00	22272.00	221.35	0	Spot (Block17, Row6, Column1)	21299.47	12435.00	15471.27	0.23	0.73	1576.00	1708.19	1576.00	604.64	0.03	0.35	100.00	100.00	0.85	10859.00	19723.47	29925784.00	32.40	7070.19	7145.00
17	2	6	5217.00	22273.00	225.25	0	Spot (Block17, Row6, Column2)	19132.64	15237.00	9693.55	0.10	0.51	1605.00	1754.58	1605.00	593.59	0.04	0.34	100.00	100.00	0.00	13632.00	17527.64	27818856.00	29.28	6575.63	6479.00
17	3	6	5520.00	22275.00	142.95	0	Spot (Block17, Row6, Column3)	15624.97	14024.00	8571.26	0.05	0.55	1555.00	1614.11	1555.00	365.41	0.02	0.23	100.00	100.00	0.00	12469.00	14069.97	8703111.00	38.34	4387.20	3626.00
17	4	6	5816.00	22286.00	177.90	0	Spot (Block17, Row6, Column4)	2153.32	2085.00	454.23	0.01	0.21	1493.00	1544.09	1493.00	245.53	0.01	0.16	81.00	58.00	0.00	592.00	660.32	1909997.00	2.48	1725.51	1710.00
17	5	6	6122.00	22284.00	140.30	0	Spot (Block17, Row6, Column5)	23639.46	21231.00	13817.49	0.05	0.58	1568.00	1588.84	1568.00	275.63	0.01	0.17	100.00	100.00	0.00	19663.00	22071.46	12576194.00	80.00	6611.75	5374.00
17	6	6	6421.00	22280.00	233.65	0	Spot (Block17, Row6, Column6)	1804.68	1770.50	275.51	0.01	0.15	1605.00	1684.79	1605.00	460.16	0.02	0.27	19.00	0.00	0.00	165.50	199.68	2844175.00	0.26	1715.83	1704.50
17	7	6	6724.00	22283.00	154.00	0	Spot (Block17, Row6, Column7)	3984.17	3548.50	1545.05	0.05	0.39	1705.00	1778.94	1705.00	554.20	0.02	0.31	94.00	71.00	0.00	1843.50	2279.17	2597676.00	3.98	2158.31	2173.50
17	8	6	7030.00	22293.00	147.00	0	Spot (Block17, Row6, Column8)	4690.72	4235.00	1937.24	0.04	0.41	1749.00	1783.67	1749.00	309.56	0.01	0.17	99.00	88.00	0.00	2486.00	2941.72	2753452.00	9.39	2366.92	2353.50
17	1	7	4919.00	22572.00	158.05	0	Spot (Block17, Row7, Column1)	4281.01	4019.50	1300.45	0.03	0.30	1575.00	1629.21	1575.00	396.82	0.01	0.24	100.00	98.00	0.00	2444.50	2706.01	2962457.00	6.68	2252.92	2270.00
17	2	7	5218.00	22574.00	215.85	0	Spot (Block17, Row7, Column2)	1822.74	1802.00	254.91	0.00	0.14	1584.00	1639.86	1584.00	364.27	0.02	0.22	32.00	0.00	0.00	218.00	238.74	2426065.00	0.50	1705.68	1678.00
17	3	7	5513.00	22575.00	209.00	0	Spot (Block17, Row7, Column3)	1789.32	1782.00	251.85	0.00	0.14	1539.00	1572.34	1539.00	237.42	0.01	0.15	51.00	21.00	0.00	243.00	250.32	2227700.00	0.91	1708.77	1723.00
17	4	7	5820.00	22585.00	193.60	0	Spot (Block17, Row7, Column4)	1837.59	1779.50	273.47	0.01	0.15	1573.00	1594.59	1573.00	273.43	0.01	0.17	42.00	17.00	0.00	206.50	264.59	1951520.00	0.89	1751.71	1707.00
17	5	7	6118.00	22586.00	213.55	0	Spot (Block17, Row7, Column5)	2035.11	1981.50	318.96	0.01	0.16	1618.00	1699.91	1618.00	453.02	0.02	0.27	39.00	5.00	0.00	363.50	417.11	2649718.00	0.74	1806.18	1801.00
17	6	7	6415.00	22583.00	214.55	0	Spot (Block17, Row7, Column6)	22636.15	19158.00	12479.98	0.07	0.55	1786.00	1990.78	1786.00	865.42	0.05	0.43	100.00	100.00	0.00	17372.00	20850.15	29902374.00	23.86	7251.59	7343.00
17	7	7	6712.00	22590.00	148.55	0	Spot (Block17, Row7, Column7)	4897.38	4462.00	1879.21	0.04	0.38	1789.00	1852.79	1789.00	503.84	0.02	0.27	99.00	93.00	0.00	2673.00	3108.38	2953123.00	6.04	2678.58	2548.50
17	8	7	7020.00	22592.00	174.90	0	Spot (Block17, Row7, Column8)	28825.89	29455.50	8703.75	0.01	0.30	1842.00	1881.22	1842.00	356.60	0.01	0.19	100.00	100.00	0.00	27613.50	26983.89	24502016.00	75.56	8812.22	7655.00
17	1	8	4913.00	22867.00	147.10	0	Spot (Block17, Row8, Column1)	3404.13	2794.50	2853.72	0.09	0.84	1510.00	1563.11	1510.00	231.23	0.02	0.15	97.00	91.00	0.00	1284.50	1894.13	2015245.00	7.96	2069.01	1926.50
17	2	8	5228.00	22864.00	230.05	0	Spot (Block17, Row8, Column2)	1795.91	1799.00	266.47	0.00	0.15	1550.00	1568.15	1550.00	227.58	0.01	0.15	53.00	24.00	0.00	249.00	245.91	2735171.00	1.00	1624.67	1585.00
17	3	8	5508.00	22879.00	146.10	0	Spot (Block17, Row8, Column3)	2995.86	2713.00	978.66	0.04	0.33	1578.00	1597.45	1578.00	280.90	0.01	0.18	94.00	82.00	0.00	1135.00	1417.86	1746585.00	4.98	1944.27	1969.00
17	4	8	5820.00	22878.00	142.40	0	Spot (Block17, Row8, Column4)	42176.98	43085.50	18130.88	0.01	0.43	1600.00	1648.45	1600.00	313.48	0.01	0.19	100.00	100.00	17.27	41485.50	40576.98	23197436.00	129.29	10545.95	8992.00
17	5	8	6103.00	22885.00	221.45	0	Spot (Block17, Row8, Column5)	1856.94	1800.00	301.23	0.01	0.16	1688.00	1777.48	1688.00	582.24	0.02	0.33	12.00	0.00	0.00	112.00	168.94	2605281.00	0.14	1760.55	1714.00
17	6	8	6422.00	22884.00	206.25	0	Spot (Block17, Row8, Column6)	31953.18	23584.00	21627.21	0.13	0.68	1828.00	2062.03	1828.00	936.30	0.05	0.45	100.00	100.00	19.59	21756.00	30125.18	38663572.00	31.92	9103.19	9137.50
17	7	8	6717.00	22884.00	144.45	0	Spot (Block17, Row8, Column7)	3827.09	3685.50	1137.97	0.02	0.30	1799.00	1901.18	1799.00	612.61	0.02	0.32	93.00	70.00	0.00	1886.50	2028.09	2150822.00	3.14	2336.74	2334.50
17	8	8	7010.00	22892.00	139.95	0	Spot (Block17, Row8, Column8)	4256.47	4099.00	1432.95	0.02	0.34	1882.00	1907.84	1882.00	335.94	0.01	0.18	99.00	93.00	0.00	2217.00	2374.47	2251673.00	6.99	2578.30	2538.00
18	1	1	9429.00	20797.00	153.45	0	Spot (Block18, Row1, Column1)	40552.04	39454.00	19641.18	0.01	0.48	893.00	941.78	893.00	205.94	0.02	0.22	100.00	100.00	23.76	38561.00	39659.04	26115656.00	192.34	9882.40	7165.00
18	2	1	9720.00	20810.00	168.60	0	Spot (Block18, Row1, Column2)	1276.41	1223.00	255.52	0.02	0.20	894.00	930.69	894.00	181.85	0.02	0.20	73.00	47.00	0.00	329.00	382.41	1004531.00	1.90	1041.58	996.50
18	3	1	10030.00	20809.00	148.25	0	Spot (Block18, Row1, Column3)	3401.52	2723.50	1961.01	0.10	0.58	889.00	918.88	889.00	151.43	0.01	0.16	99.00	92.00	0.00	1834.50	2512.52	2040914.00	16.40	1392.45	1412.00
18	4	1	10324.00	20811.00	200.75	0	Spot (Block18, Row1, Column4)	1177.31	1156.00	240.19	0.01	0.20	891.00	930.90	891.00	164.86	0.02	0.18	64.00	39.00	0.00	265.00	286.31	1345666.00	1.49	1007.96	977.50
18	5	1	10627.00	20810.00	147.90	0	Spot (Block18, Row1, Column5)	8633.91	7030.00	6019.49	0.09	0.70	955.00	971.20	955.00	174.18	0.01	0.18	100.00	98.00	0.00	6075.00	7678.91	5137179.00	43.99	2301.43	1863.00
18	6	1	10921.00	20811.00	145.80	0	Spot (Block18, Row1, Column6)	6530.76	6116.50	3282.55	0.03	0.50	990.00	1015.85	990.00	183.16	0.01	0.18	100.00	100.00	0.00	5126.50	5540.76	3800900.00	30.11	2246.14	2054.00
18	7	1	11231.00	20812.00	118.55	0	Spot (Block18, Row1, Column7)	12623.81	12057.00	5276.47	0.02	0.42	996.00	1055.26	996.00	274.52	0.03	0.26	100.00	100.00	0.00	11061.00	11627.81	4721305.00	42.14	3591.06	2955.50
18	8	1	11519.00	20819.00	150.15	0	Spot (Block18, Row1, Column8)	60905.91	65535.00	8879.01	0.03	0.15	1009.00	1102.40	1009.00	364.06	0.04	0.33	100.00	100.00	72.31	64526.00	59896.91	37396544.00	164.27	15596.45	12168.50
18	1	2	9389.00	21103.00	238.85	0	Spot (Block18, Row2, Column1)	992.40	983.00	150.43	0.00	0.15	891.00	905.64	891.00	175.36	0.01	0.19	32.00	5.00	0.00	92.00	101.40	1627530.00	0.49	897.84	882.00
18	2	2	9727.00	21109.00	127.50	0	Spot (Block18, Row2, Column2)	3249.07	3107.00	1024.46	0.02	0.32	884.00	890.37	884.00	139.82	0.00	0.16	100.00	100.00	0.00	2223.00	2365.07	1416595.00	16.87	1471.23	1404.50
18	3	2	10037.00	21082.00	195.55	0	Spot (Block18, Row2, Column3)	1046.90	1014.00	171.61	0.01	0.16	889.00	904.85	889.00	154.03	0.01	0.17	47.00	22.00	0.00	125.00	157.90	1130651.00	0.92	958.73	907.00
18	4	2	10327.00	21106.00	177.15	0	Spot (Block18, Row2, Column4)	2034.06	1978.50	525.66	0.01	0.26	887.00	899.62	887.00	151.79	0.01	0.17	100.00	98.00	0.00	1091.50	1147.06	1794037.00	7.47	1213.63	1199.50
18	5	2	10628.00	21106.00	199.15	0	Spot (Block18, Row2, Column5)	1263.13	1229.50	206.04	0.01	0.16	888.00	912.92	888.00	155.45	0.01	0.17	86.00	53.00	0.00	341.50	375.13	1422281.00	2.25	999.16	982.00
18	6	2	10925.00	21109.00	180.35	0	Spot (Block18, Row2, Column6)	1139.85	1094.00	203.33	0.02	0.18	907.00	963.07	907.00	189.29	0.03	0.20	49.00	28.00	0.00	187.00	232.85	1036126.00	0.93	1041.69	980.00
18	7	2	11222.00	21108.00	164.55	0	Spot (Block18, Row2, Column7)	1773.66	1629.50	501.17	0.04	0.28	973.00	977.82	973.00	179.36	0.00	0.18	94.00	83.00	0.00	656.50	800.66	1326695.00	4.44	1192.83	1194.50
18	8	2	11544.00	21102.00	197.25	0	Spot (Block18, Row2, Column8)	1156.02	1106.00	185.44	0.02	0.16	985.00	1030.11	985.00	317.31	0.02	0.31	23.00	0.00	0.00	121.00	171.02	1275093.00	0.40	1088.65	1069.00
18	1	3	9427.00	21401.00	149.15	0	Spot (Block18, Row3, Column1)	4375.41	3321.00	2886.86	0.12	0.66	884.00	876.61	884.00	134.87	0.00	0.15	100.00	95.00	0.00	2437.00	3491.41	2660250.00	25.94	1464.01	1397.00
18	2	3	9724.00	21404.00	203.10	0	Spot (Block18, Row3, Column2)	1032.21	983.00	173.96	0.02	0.17	875.00	874.32	875.00	131.96	0.00	0.15	42.00	25.00	0.00	108.00	157.21	1219036.00	1.20	947.27	898.50
18	3	3	10014.00	21395.00	187.90	0	Spot (Block18, Row3, Column3)	1244.63	1158.00	558.12	0.03	0.45	878.00	880.81	878.00	149.29	0.00	0.17	68.00	47.00	0.00	280.00	366.63	1230941.00	2.44	1024.80	1007.50
18	4	3	10324.00	21407.00	144.75	0	Spot (Block18, Row3, Column4)	6995.05	6606.00	3674.16	0.02	0.53	884.00	885.51	884.00	144.33	0.00	0.16	100.00	100.00	0.00	5722.00	6111.05	3994172.00	42.33	2162.50	1889.00
18	5	3	10632.00	21405.00	194.65	0	Spot (Block18, Row3, Column5)	1194.85	1123.50	359.67	0.03	0.30	884.00	904.85	884.00	181.99	0.01	0.20	62.00	36.00	0.00	239.50	310.85	1273712.00	1.59	977.16	963.00
18	6	3	10923.00	21410.00	193.90	0	Spot (Block18, Row3, Column6)	6230.25	5100.00	3650.86	0.09	0.59	904.00	966.16	904.00	221.14	0.03	0.23	100.00	100.00	0.00	4196.00	5326.25	6635214.00	23.80	2247.85	2195.50
18	7	3	11232.00	21415.00	146.60	0	Spot (Block18, Row3, Column7)	5725.29	4785.00	3651.92	0.08	0.64	976.00	985.41	976.00	194.61	0.00	0.20	100.00	100.00	0.00	3809.00	4749.29	3343572.00	24.36	1808.91	1686.50
18	8	3	11526.00	21422.00	151.65	0	Spot (Block18, Row3, Column8)	4980.93	4657.50	1917.61	0.03	0.38	969.00	976.09	969.00	173.25	0.00	0.18	100.00	100.00	0.00	3688.50	4011.93	3128022.00	23.12	2131.29	1891.00
18	1	4	9420.00	21698.00	145.85	0	Spot (Block18, Row4, Column1)	6536.12	5679.00	3767.56	0.06	0.58	876.00	876.51	876.00	136.59	0.00	0.16	100.00	100.00	0.00	4803.00	5660.12	3784414.00	41.43	2046.85	1785.00
18	2	4	9723.00	21704.00	197.90	0	Spot (Block18, Row4, Column2)	1211.06	1182.00	214.34	0.01	0.18	866.00	873.17	866.00	157.91	0.00	0.18	79.00	50.00	0.00	316.00	345.06	1346704.00	2.14	1003.14	1002.50
18	3	4	10026.00	21709.00	145.55	0	Spot (Block18, Row4, Column3)	16740.84	15050.00	8992.92	0.05	0.54	871.00	872.86	871.00	153.21	0.00	0.18	100.00	100.00	0.00	14179.00	15869.84	9625982.00	103.57	4296.25	3473.00
18	4	4	10298.00	21710.00	220.40	0	Spot (Block18, Row4, Column4)	1022.54	989.00	164.68	0.01	0.16	869.00	872.66	869.00	141.52	0.00	0.16	41.00	21.00	0.00	120.00	153.54	1421332.00	1.06	928.74	897.00
18	5	4	10608.00	21706.00	220.80	0	Spot (Block18, Row4, Column5)	1040.77	998.00	191.69	0.02	0.18	838.00	869.15	838.00	146.26	0.02	0.17	56.00	26.00	0.00	160.00	202.77	1456037.00	1.17	917.94	905.00
18	6	4	10923.00	21708.00	191.10	0	Spot (Block18, Row4, Column6)	1461.82	1430.00	270.94	0.01	0.19	884.00	922.24	884.00	184.69	0.02	0.20	94.00	72.00	0.00	546.00	577.82	1510059.00	2.92	1094.69	1093.00
18	7	4	11217.00	21715.00	147.45	0	Spot (Block18, Row4, Column7)	5550.51	4218.00	3875.74	0.12	0.70	907.00	963.19	907.00	187.17	0.03	0.19	100.00	94.00	0.00	3311.00	4643.51	3263702.00	24.51	1705.26	1617.00
18	8	4	11526.00	21720.00	155.25	0	Spot (Block18, Row4, Column8)	2109.74	2002.50	650.97	0.02	0.31	940.00	967.17	940.00	156.27	0.01	0.16	99.00	92.00	0.00	1062.50	1169.74	1396648.00	7.31	1272.42	1256.00
18	1	5	9424.00	22003.00	168.85	0	Spot (Block18, Row5, Column1)	1567.75	1413.00	473.98	0.05	0.30	879.00	896.90	879.00	179.27	0.01	0.20	92.00	72.00	0.00	534.00	688.75	1240092.00	3.74	1050.82	1053.00
18	2	5	9723.00	22002.00	149.85	0	Spot (Block18, Row5, Column2)	5395.94	5303.00	1866.01	0.01	0.35	882.00	883.82	882.00	167.09	0.00	0.19	100.00	100.00	0.00	4421.00	4513.94	3334691.00	27.00	1910.15	1798.50
18	3	5	10018.00	22004.00	164.45	0	Spot (Block18, Row5, Column3)	1933.40	1825.00	644.77	0.03	0.33	873.00	876.32	873.00	154.87	0.00	0.18	99.00	95.00	0.00	952.00	1060.40	1450053.00	6.83	1152.95	1128.00
18	4	5	10323.00	22007.00	147.35	0	Spot (Block18, Row5, Column4)	7488.64	5998.00	5354.97	0.10	0.72	861.00	871.18	861.00	147.34	0.01	0.17	100.00	100.00	0.00	5137.00	6627.64	4448250.00	44.91	1933.39	1622.00
18	5	5	10625.00	22007.00	144.45	0	Spot (Block18, Row5, Column5)	15913.00	15017.50	8440.84	0.03	0.53	877.00	892.59	877.00	161.07	0.01	0.18	100.00	100.00	0.00	14140.50	15036.00	9038582.00	93.25	3808.40	2936.00
18	6	5	10923.00	21998.00	216.80	0	Spot (Block18, Row5, Column6)	1051.67	1016.00	179.28	0.01	0.17	882.00	909.18	882.00	173.63	0.01	0.19	47.00	17.00	0.00	134.00	169.67	1413447.00	0.82	958.61	895.00
18	7	5	11224.00	22018.00	186.35	0	Spot (Block18, Row5, Column7)	6886.90	6352.00	3497.61	0.04	0.51	899.00	958.61	899.00	218.16	0.03	0.23	100.00	100.00	0.00	5453.00	5987.90	6735387.00	27.17	2298.84	2225.50
18	8	5	11528.00	22018.00	145.50	0	Spot (Block18, Row5, Column8)	10267.95	8682.00	6857.77	0.07	0.67	923.00	968.94	923.00	185.83	0.02	0.19	100.00	100.00	0.00	7759.00	9344.95	5945144.00	50.04	2849.34	2365.00
18	1	6	9423.00	22304.00	188.00	0	Spot (Block18, Row6, Column1)	5765.46	4835.00	3288.56	0.08	0.57	897.00	945.43	897.00	225.43	0.02	0.24	100.00	100.00	0.00	3938.00	4868.46	5736628.00	21.38	2151.67	2132.50
18	2	6	9722.00	22309.00	203.00	0	Spot (Block18, Row6, Column2)	4125.15	3789.00	1689.15	0.04	0.41	895.00	935.80	895.00	215.38	0.02	0.23	100.00	100.00	0.00	2894.00	3230.15	4826429.00	14.81	1847.91	1825.50
18	3	6	10015.00	22305.00	144.65	0	Spot (Block18, Row6, Column3)	7705.13	7082.00	3971.12	0.04	0.52	873.00	880.88	873.00	160.41	0.00	0.18	100.00	100.00	0.00	6209.00	6832.13	4399631.00	42.54	2284.56	1957.00
18	4	6	10327.00	22314.00	176.15	0	Spot (Block18, Row6, Column4)	1205.58	1185.00	245.87	0.01	0.20	825.00	868.65	825.00	161.31	0.02	0.19	82.00	54.00	0.00	360.00	380.58	1046447.00	2.09	971.04	972.50
18	5	6	10622.00	22316.00	140.75	0	Spot (Block18, Row6, Column5)	17458.56	16177.00	8890.21	0.03	0.51	885.00	905.91	885.00	167.94	0.01	0.19	100.00	100.00	0.00	15292.00	16573.56	9410163.00	98.56	4523.90	3665.50
18	6	6	10918.00	22309.00	165.30	0	Spot (Block18, Row6, Column6)	1512.48	1391.00	471.04	0.04	0.31	900.00	940.65	900.00	167.08	0.02	0.18	90.00	66.00	0.00	491.00	612.48	1149488.00	3.42	1114.51	1100.00
18	7	6	11219.00	22312.00	147.45	0	Spot (Block18, Row6, Column7)	7048.63	6203.00	4317.36	0.06	0.61	898.00	948.22	898.00	188.76	0.02	0.20	100.00	100.00	0.00	5305.00	6150.63	4151644.00	32.32	2161.06	1806.00
18	8	6	11524.00	22318.00	148.00	0	Spot (Block18, Row6, Column8)	9891.12	8259.00	6394.63	0.08	0.65	897.00	939.79	897.00	156.42	0.02	0.17	100.00	100.00	0.00	7362.00	8994.12	5924784.00	57.23	2666.94	2103.00
18	1	7	9418.00	22600.00	205.75	0	Spot (Block18, Row7, Column1)	1285.15	1215.00	268.89	0.02	0.21	895.00	919.80	895.00	180.91	0.01	0.20	78.00	46.00	0.00	320.00	390.15	1546031.00	2.02	993.75	987.50
18	2	7	9714.00	22602.00	176.20	0	Spot (Block18, Row7, Column2)	1301.09	1221.00	345.94	0.03	0.27	885.00	898.83	885.00	154.72	0.01	0.17	76.00	54.00	0.00	336.00	416.09	1128046.00	2.60	1007.33	998.00
18	3	7	10011.00	22607.00	220.25	0	Spot (Block18, Row7, Column3)	1003.61	991.00	156.43	0.01	0.16	876.00	879.47	876.00	147.80	0.00	0.17	37.00	15.00	0.00	115.00	127.61	1395023.00	0.84	890.64	889.00
18	4	7	10325.00	22602.00	240.90	0	Spot (Block18, Row7, Column4)	1061.61	1008.00	198.42	0.02	0.19	875.00	880.55	875.00	153.42	0.00	0.17	46.00	22.00	0.00	133.00	186.61	1778202.00	1.18	895.60	890.00
18	5	7	10621.00	22613.00	178.65	0	Spot (Block18, Row7, Column5)	1818.54	1778.50	483.06	0.01	0.27	889.00	927.90	889.00	192.24	0.02	0.21	97.00	86.00	0.00	889.50	929.54	1629415.00	4.63	1169.05	1149.00
18	6	7	10918.00	22610.00	184.05	0	Spot (Block18, Row7, Column6)	5014.25	5051.00	1908.07	0.00	0.38	938.50	1005.75	938.50	261.02	0.03	0.26	100.00	100.00	0.00	4112.50	4075.75	4773566.00	15.36	1994.69	1991.50
18	7	7	11215.00	22616.00	148.05	0	Spot (Block18, Row7, Column7)	7817.83	7015.00	3996.59	0.05	0.51	912.00	967.76	912.00	189.68	0.03	0.20	100.00	100.00	0.00	6103.00	6905.83	4659425.00	36.11	2655.79	1989.00
18	8	7	11520.00	22616.00	193.15	0	Spot (Block18, Row7, Column8)	1835.20	1801.00	362.97	0.01	0.20	897.00	943.81	897.00	165.01	0.02	0.17	99.00	98.00	0.00	904.00	938.20	1947148.00	5.40	1187.82	1194.50
18	1	8	9411.00	22903.00	142.85	0	Spot (Block18, Row8, Column1)	2057.12	1945.00	706.15	0.02	0.34	884.00	904.52	884.00	155.35	0.01	0.17	100.00	98.00	0.00	1061.00	1173.12	1135531.00	7.42	1290.21	1163.50
18	2	8	9709.00	22906.00	161.75	0	Spot (Block18, Row8, Column2)	1313.78	1282.50	303.76	0.01	0.23	879.00	888.62	879.00	150.02	0.00	0.17	79.00	62.00	0.00	403.50	434.78	951174.00	2.83	992.16	993.50
18	3	8	10010.00	22908.00	146.45	0	Spot (Block18, Row8, Column3)	4974.15	3980.00	3361.20	0.10	0.68	885.50	907.62	885.50	162.65	0.01	0.18	100.00	93.00	0.00	3094.50	4088.65	2899930.00	25.00	1534.14	1457.00
18	4	8	10314.00	22908.00	144.05	0	Spot (Block18, Row8, Column4)	9581.77	9352.00	3798.20	0.01	0.40	886.00	921.64	886.00	175.14	0.02	0.19	100.00	100.00	0.00	8466.00	8695.77	5432863.00	49.45	2827.56	2242.00
18	5	8	10608.00	22918.00	214.70	0	Spot (Block18, Row8, Column5)	1043.57	996.00	173.87	0.02	0.17	886.00	941.54	886.00	230.27	0.03	0.24	33.00	3.00	0.00	110.00	157.57	1372292.00	0.44	950.48	959.50
18	6	8	10923.00	22911.00	173.20	0	Spot (Block18, Row8, Column6)	9330.84	7741.00	5471.60	0.08	0.59	901.00	997.62	901.00	303.11	0.04	0.30	100.00	100.00	0.00	6840.00	8429.84	7791254.00	27.49	2618.88	2628.00
18	7	8	11215.00	22909.00	143.05	0	Spot (Block18, Row8, Column7)	2477.69	2388.00	851.64	0.02	0.34	902.00	968.19	902.00	244.15	0.03	0.25	100.00	89.00	0.00	1486.00	1575.69	1380075.00	6.18	1339.13	1293.00
18	8	8	11503.00	22920.00	160.55	0	Spot (Block18, Row8, Column8)	1773.55	1594.00	750.63	0.05	0.42	900.00	943.51	900.00	175.27	0.02	0.19	97.00	85.00	0.00	694.00	873.55	1260996.00	4.74	1161.01	1141.00
19	1	1	13932.00	20827.00	157.15	0	Spot (Block19, Row1, Column1)	33526.95	28947.50	19182.95	0.06	0.57	96.00	115.94	96.00	89.52	0.08	0.77	100.00	100.00	9.36	28851.50	33430.95	22932500.00	373.22	5068.47	3685.50
19	2	1	14231.00	20836.00	147.00	-50	Spot (Block19, Row1, Column2)	104.84	106.00	14.06	0.00	0.13	90.00	103.93	90.00	64.78	0.06	0.62	0.00	0.00	0.00	16.00	14.84	61751.00	0.01	95.09	97.00
19	3	1	14587.00	20774.00	270.95	0	Spot (Block19, Row1, Column3)	90.05	90.00	8.74	0.00	0.10	83.00	83.34	83.00	11.81	0.00	0.14	29.00	3.00	0.00	7.00	7.05	192707.00	0.57	82.97	83.00
19	4	1	14832.00	20840.00	147.00	-50	Spot (Block19, Row1, Column4)	90.85	91.00	8.01	0.00	0.09	80.00	79.66	80.00	10.98	0.00	0.14	53.00	8.00	0.00	11.00	10.85	53509.00	1.02	85.37	86.00
19	5	1	15132.00	20842.00	147.00	-50	Spot (Block19, Row1, Column5)	84.62	85.00	9.93	0.00	0.12	78.00	78.33	78.00	10.83	0.00	0.14	35.00	6.00	0.00	7.00	6.62	50431.00	0.58	76.24	77.00
19	6	1	15432.00	20844.00	147.00	-50	Spot (Block19, Row1, Column6)	85.40	87.00	10.87	0.01	0.13	79.00	79.49	79.00	11.11	0.00	0.14	34.00	4.00	0.00	8.00	6.40	50043.00	0.53	87.80	90.00
19	7	1	15733.00	20846.00	147.00	-50	Spot (Block19, Row1, Column7)	96.77	96.00	10.18	0.00	0.11	84.00	106.48	84.00	145.42	0.10	1.37	0.00	0.00	0.00	12.00	12.77	57289.00	-0.07	90.55	89.00
19	8	1	16020.00	20843.00	154.25	0	Spot (Block19, Row1, Column8)	55644.08	65535.00	13695.99	0.07	0.25	126.00	164.14	126.00	194.01	0.11	1.18	100.00	100.00	56.55	65409.00	55518.08	36502812.00	285.97	8571.55	6582.00
19	1	2	13929.00	21135.00	147.00	-50	Spot (Block19, Row2, Column1)	87.88	86.00	13.50	0.01	0.15	93.00	106.66	93.00	66.20	0.06	0.62	0.00	0.00	0.00	-7.00	-5.12	52110.00	-0.28	97.39	94.00
19	2	2	14229.00	21137.00	147.00	-50	Spot (Block19, Row2, Column2)	97.90	96.00	11.54	0.01	0.12	93.00	97.50	93.00	24.96	0.02	0.26	4.00	0.00	0.00	3.00	4.90	57270.00	0.02	96.66	94.00
19	3	2	14530.00	21139.00	147.00	-50	Spot (Block19, Row2, Column3)	80.35	83.00	14.88	0.01	0.19	82.00	81.85	82.00	14.77	0.00	0.18	10.00	0.00	0.00	1.00	-1.65	47247.00	-0.10	76.18	80.00
19	4	2	14830.00	21141.00	147.00	-50	Spot (Block19, Row2, Column4)	87.30	88.00	9.55	0.00	0.11	80.00	79.54	80.00	11.92	0.00	0.15	31.00	4.00	0.00	8.00	7.30	51507.00	0.65	81.21	80.00
19	5	2	15159.00	21132.00	94.55	0	Spot (Block19, Row2, Column5)	110.80	112.00	17.18	0.00	0.16	79.00	79.53	79.00	11.63	0.00	0.15	87.00	69.00	0.00	33.00	31.80	24597.00	2.69	97.91	99.50
19	6	2	15431.00	21145.00	147.00	-50	Spot (Block19, Row2, Column6)	81.38	80.00	9.54	0.01	0.12	78.00	78.52	78.00	11.98	0.00	0.15	23.00	1.00	0.00	2.00	3.38	48016.00	0.24	86.47	87.00
19	7	2	15731.00	21147.00	147.00	-50	Spot (Block19, Row2, Column7)	78.07	79.00	8.77	0.01	0.11	88.00	93.43	88.00	25.17	0.03	0.27	0.00	0.00	0.00	-9.00	-9.93	46453.00	-0.61	78.43	79.00
19	8	2	16031.00	21149.00	147.00	-50	Spot (Block19, Row2, Column8)	113.24	115.00	19.22	0.01	0.17	108.00	134.69	108.00	136.42	0.10	1.01	0.00	0.00	0.00	7.00	5.24	66814.00	-0.16	115.22	118.00
19	1	3	13928.00	21435.00	147.00	-50	Spot (Block19, Row3, Column1)	89.94	90.00	6.94	0.00	0.08	87.00	86.86	87.00	12.82	0.00	0.15	8.00	0.00	0.00	3.00	2.94	52795.00	0.24	87.27	87.00
19	2	3	14239.00	21403.00	114.15	0	Spot (Block19, Row3, Column2)	117.91	116.00	14.94	0.01	0.13	91.00	90.70	91.00	15.84	0.00	0.17	73.00	38.00	0.00	25.00	26.91	40089.00	1.72	104.66	101.00
19	3	3	14518.00	21417.00	141.75	0	Spot (Block19, Row3, Column3)	192.10	145.00	273.89	0.12	1.43	84.00	84.05	84.00	15.82	0.00	0.19	95.00	80.00	0.00	61.00	108.10	104888.00	6.83	116.73	108.50
19	4	3	14829.00	21441.00	147.00	-50	Spot (Block19, Row3, Column4)	84.12	85.00	9.62	0.00	0.11	81.00	81.84	81.00	11.11	0.00	0.14	20.00	2.00	0.00	4.00	3.12	49380.00	0.21	85.91	86.00
19	5	3	15133.00	21446.00	161.85	0	Spot (Block19, Row3, Column5)	104.18	102.50	14.58	0.01	0.14	81.00	81.24	81.00	11.38	0.00	0.14	78.00	47.00	0.00	21.50	23.18	75428.00	2.02	92.18	92.00
19	6	3	15379.00	21482.00	144.30	0	Spot (Block19, Row3, Column6)	90.33	91.00	11.39	0.00	0.13	79.00	78.43	79.00	10.74	0.00	0.14	56.00	18.00	0.00	12.00	11.33	51129.00	1.11	86.19	86.00
19	7	3	15730.00	21447.00	147.00	-50	Spot (Block19, Row3, Column7)	89.56	90.00	8.44	0.00	0.09	83.00	90.20	83.00	150.17	0.04	1.66	0.00	0.00	0.00	7.00	6.56	52659.00	-0.00	84.10	84.00
19	8	3	16039.00	21513.00	215.90	0	Spot (Block19, Row3, Column8)	110.20	110.00	12.83	0.00	0.12	95.00	101.25	95.00	154.85	0.03	1.53	0.00	0.00	0.00	15.00	15.20	146792.00	0.06	102.53	103.50
19	1	4	13967.00	21744.00	98.60	0	Spot (Block19, Row4, Column1)	182.09	109.00	355.30	0.22	1.95	84.00	84.69	84.00	18.62	0.00	0.22	77.00	15.00	0.00	25.00	98.09	44431.00	5.23	102.44	101.00
19	2	4	14226.00	21737.00	147.00	-50	Spot (Block19, Row4, Column2)	81.09	81.00	9.38	0.00	0.12	83.00	84.12	83.00	12.26	0.01	0.15	7.00	0.00	0.00	-2.00	-1.91	48086.00	-0.25	85.25	85.00
19	3	4	14523.00	21735.00	168.90	0	Spot (Block19, Row4, Column3)	175.02	180.50	32.49	0.01	0.19	82.00	82.34	82.00	12.40	0.00	0.15	100.00	99.00	0.00	98.50	93.02	137915.00	7.47	111.92	109.00
19	4	4	14827.00	21741.00	147.00	-50	Spot (Block19, Row4, Column4)	83.10	83.00	8.19	0.00	0.10	78.00	78.97	78.00	10.51	0.01	0.13	26.00	0.00	0.00	5.00	5.10	49195.00	0.39	80.72	81.00
19	5	4	15081.00	21734.00	215.35	0	Spot (Block19, Row4, Column5)	83.98	85.00	10.26	0.01	0.12	77.00	77.12	77.00	10.54	0.00	0.14	40.00	6.00	0.00	8.00	6.98	111275.00	0.65	78.95	79.00
19	6	4	15406.00	21741.00	227.10	0	Spot (Block19, Row4, Column6)	87.57	87.00	10.51	0.00	0.12	78.00	77.92	78.00	10.30	0.00	0.13	45.00	15.00	0.00	9.00	9.57	129785.00	0.94	79.24	79.00
19	7	4	15728.00	21747.00	147.00	-50	Spot (Block19, Row4, Column7)	92.59	90.00	12.53	0.01	0.14	81.00	86.96	81.00	152.83	0.03	1.76	0.00	0.00	0.00	9.00	11.59	54813.00	0.04	92.01	89.50
19	8	4	16045.00	21726.00	161.65	0	Spot (Block19, Row4, Column8)	114.39	110.00	18.01	0.02	0.16	85.00	91.60	85.00	155.50	0.03	1.70	0.00	0.00	0.00	25.00	29.39	83048.00	0.15	100.69	99.00
19	1	5	13924.00	22035.00	147.00	-50	Spot (Block19, Row5, Column1)	89.13	89.00	8.07	0.00	0.09	79.00	79.97	79.00	18.17	0.01	0.23	14.00	0.00	0.00	10.00	10.13	52585.00	0.50	86.64	86.00
19	2	5	14225.00	22037.00	147.00	-50	Spot (Block19, Row5, Column2)	83.09	82.00	14.47	0.01	0.17	79.00	78.47	79.00	10.87	0.00	0.14	31.00	13.00	0.00	3.00	4.09	48855.00	0.42	83.56	82.00
19	3	5	14500.00	22077.00	124.50	0	Spot (Block19, Row5, Column3)	92.49	92.00	8.49	0.00	0.09	77.00	77.28	77.00	10.98	0.00	0.14	72.00	24.00	0.00	15.00	15.49	37922.00	1.39	82.90	84.00
19	4	5	14828.00	22041.00	195.25	0	Spot (Block19, Row5, Column4)	98.25	99.00	12.81	0.00	0.13	76.00	76.10	76.00	9.97	0.00	0.13	81.00	58.00	0.00	23.00	22.25	106017.00	2.22	85.92	84.50
19	5	5	15127.00	22036.00	157.10	0	Spot (Block19, Row5, Column5)	205.16	202.00	44.30	0.01	0.22	75.00	75.79	75.00	11.30	0.00	0.15	100.00	99.00	0.00	127.00	130.16	139307.00	11.45	109.64	107.00
19	6	5	15426.00	22045.00	147.00	-50	Spot (Block19, Row5, Column6)	81.65	81.00	8.01	0.00	0.10	75.00	75.33	75.00	10.74	0.00	0.14	31.00	3.00	0.00	6.00	6.65	48334.00	0.59	80.01	79.00
19	7	5	15727.00	22047.00	147.00	-50	Spot (Block19, Row5, Column7)	87.16	84.00	11.82	0.02	0.14	78.00	77.81	78.00	10.91	0.00	0.14	36.00	13.00	0.00	6.00	9.16	51861.00	0.86	85.74	84.00
19	8	5	16044.00	22063.00	143.70	0	Spot (Block19, Row5, Column8)	92.87	92.00	9.55	0.00	0.10	79.00	78.83	79.00	11.07	0.00	0.14	54.00	22.00	0.00	13.00	13.87	52376.00	1.27	84.38	84.00
19	1	6	13923.00	22335.00	147.00	-50	Spot (Block19, Row6, Column1)	77.83	77.00	9.26	0.00	0.12	79.00	79.13	79.00	10.92	0.00	0.14	11.00	0.00	0.00	-2.00	-1.17	45920.00	-0.12	81.55	81.00
19	2	6	14223.00	22337.00	147.00	-50	Spot (Block19, Row6, Column2)	81.70	81.00	8.87	0.00	0.11	76.00	76.86	76.00	11.47	0.00	0.15	21.00	4.00	0.00	5.00	5.70	48202.00	0.42	81.10	80.00
19	3	6	14500.00	22335.00	164.65	0	Spot (Block19, Row6, Column3)	97.85	98.00	10.48	0.00	0.11	75.00	75.42	75.00	9.97	0.00	0.13	89.00	60.00	0.00	23.00	22.85	73684.00	2.25	81.67	82.00
19	4	6	14797.00	22321.00	170.35	0	Spot (Block19, Row6, Column4)	92.89	93.00	11.27	0.00	0.12	76.00	76.48	76.00	10.39	0.00	0.14	70.00	35.00	0.00	17.00	16.89	75241.00	1.58	82.20	82.50
19	5	6	15120.00	22336.00	164.30	0	Spot (Block19, Row6, Column5)	173.71	183.00	34.13	0.02	0.20	79.00	79.15	79.00	11.68	0.00	0.15	100.00	98.00	0.00	104.00	94.71	130282.00	8.10	109.14	107.00
19	6	6	15425.00	22345.00	147.00	-50	Spot (Block19, Row6, Column6)	83.49	83.00	9.79	0.00	0.12	77.00	77.68	77.00	11.82	0.00	0.15	28.00	5.00	0.00	6.00	6.49	49093.00	0.49	77.14	77.00
19	7	6	15726.00	22342.00	172.70	0	Spot (Block19, Row6, Column7)	99.92	102.00	12.34	0.01	0.12	76.00	76.31	76.00	10.47	0.00	0.14	83.00	64.00	0.00	26.00	23.92	82737.00	2.26	90.15	91.00
19	8	6	16025.00	22349.00	147.00	-50	Spot (Block19, Row6, Column8)	83.30	83.00	7.95	0.00	0.10	77.00	76.51	77.00	11.13	0.00	0.15	21.00	4.00	0.00	6.00	6.30	48981.00	0.61	78.97	76.00
19	1	7	13921.00	22636.00	147.00	-50	Spot (Block19, Row7, Column1)	85.90	86.00	9.98	0.00	0.12	81.00	81.37	81.00	15.57	0.00	0.19	15.00	0.00	0.00	5.00	4.90	50766.00	0.29	82.20	83.00
19	2	7	14222.00	22638.00	147.00	-50	Spot (Block19, Row7, Column2)	78.03	79.00	13.05	0.01	0.17	78.00	78.22	78.00	11.47	0.00	0.15	20.00	2.00	0.00	1.00	0.03	46503.00	-0.02	68.66	70.50
19	3	7	14522.00	22640.00	147.00	-50	Spot (Block19, Row7, Column3)	78.03	78.00	8.82	0.00	0.11	76.00	76.36	76.00	10.45	0.00	0.14	17.00	1.00	0.00	2.00	2.03	45884.00	0.16	76.84	76.00
19	4	7	14747.00	22685.00	156.55	0	Spot (Block19, Row7, Column4)	84.08	84.00	10.61	0.00	0.13	75.00	76.29	75.00	29.42	0.01	0.39	4.00	0.00	0.00	9.00	9.08	56756.00	0.27	82.17	82.00
19	5	7	15123.00	22644.00	147.00	-50	Spot (Block19, Row7, Column5)	79.44	80.00	8.91	0.00	0.11	78.00	79.35	78.00	46.85	0.01	0.59	0.00	0.00	0.00	2.00	1.44	46950.00	0.00	77.78	79.00
19	6	7	15423.00	22646.00	147.00	-50	Spot (Block19, Row7, Column6)	84.64	81.00	13.44	0.02	0.16	79.00	80.33	79.00	56.06	0.01	0.70	0.00	0.00	0.00	2.00	5.64	49599.00	0.08	81.57	81.00
19	7	7	15723.00	22648.00	147.00	-50	Spot (Block19, Row7, Column7)	82.03	82.00	8.60	0.00	0.10	75.00	75.11	75.00	10.83	0.00	0.14	34.00	6.00	0.00	7.00	7.03	48477.00	0.64	78.99	79.00
19	8	7	16026.00	22634.00	221.90	0	Spot (Block19, Row7, Column8)	98.32	97.00	12.85	0.01	0.13	74.00	74.39	74.00	11.89	0.00	0.16	84.00	48.00	0.00	23.00	24.32	138439.00	2.01	80.11	79.00
19	1	8	13913.00	22935.00	144.55	0	Spot (Block19, Row8, Column1)	641.43	584.00	291.90	0.04	0.46	79.00	80.11	79.00	16.15	0.01	0.20	100.00	100.00	0.00	505.00	562.43	366254.00	34.76	199.12	177.00
19	2	8	14252.00	22993.00	194.60	0	Spot (Block19, Row8, Column2)	93.86	92.00	10.77	0.01	0.11	80.00	81.51	80.00	47.34	0.01	0.58	0.00	0.00	0.00	12.00	13.86	100425.00	0.26	87.62	88.00
19	3	8	14521.00	22940.00	147.00	-50	Spot (Block19, Row8, Column3)	80.04	79.00	9.45	0.01	0.12	80.00	81.52	80.00	49.05	0.01	0.60	0.00	0.00	0.00	-1.00	0.04	47065.00	-0.03	81.27	81.00
19	4	8	14845.00	22949.00	240.05	0	Spot (Block19, Row8, Column4)	89.87	90.00	13.78	0.00	0.15	76.00	77.08	76.00	29.82	0.01	0.39	11.00	0.00	0.00	14.00	13.87	149633.00	0.43	78.35	80.00
19	5	8	15121.00	22944.00	147.00	-50	Spot (Block19, Row8, Column5)	72.94	73.00	9.02	0.00	0.12	76.00	77.12	76.00	29.85	0.01	0.39	0.00	0.00	0.00	-3.00	-3.06	43033.00	-0.14	75.40	74.00
19	6	8	15420.00	22946.00	222.85	0	Spot (Block19, Row8, Column6)	91.78	90.00	13.84	0.01	0.15	78.00	79.61	78.00	56.42	0.01	0.71	0.00	0.00	0.00	12.00	13.78	130606.00	0.22	83.34	83.00
19	7	8	15722.00	22948.00	147.00	-50	Spot (Block19, Row8, Column7)	81.85	83.00	10.24	0.01	0.13	77.00	77.16	77.00	11.06	0.00	0.14	28.00	3.00	0.00	6.00	4.85	48620.00	0.42	76.58	77.00
19	8	8	16001.00	22941.00	157.00	0	Spot (Block19, Row8, Column8)	210.75	202.00	62.53	0.02	0.30	80.00	80.65	80.00	12.64	0.00	0.16	99.00	97.00	0.00	122.00	130.75	142680.00	10.29	113.90	110.00
20	1	1	18434.00	20851.00	156.60	0	Spot (Block20, Row1, Column1)	33957.96	30469.50	18903.18	0.05	0.56	404.00	424.19	404.00	105.49	0.02	0.25	100.00	100.00	7.86	30065.50	33553.96	22887712.00	317.89	6294.54	5211.50
20	2	1	18722.00	20859.00	154.20	0	Spot (Block20, Row1, Column2)	1248.75	1171.00	458.63	0.03	0.37	402.00	416.60	402.00	79.11	0.02	0.19	100.00	99.00	0.00	769.00	846.75	807939.00	10.52	610.76	563.50
20	3	1	19035.00	20859.00	150.55	0	Spot (Block20, Row1, Column3)	1753.88	1528.00	890.01	0.06	0.51	402.00	406.24	402.00	33.65	0.00	0.08	100.00	100.00	0.00	1126.00	1351.88	1083898.00	40.04	697.54	662.00
20	4	1	19327.00	20863.00	147.60	0	Spot (Block20, Row1, Column4)	1082.07	1053.00	329.56	0.01	0.30	402.00	407.85	402.00	37.98	0.01	0.09	100.00	100.00	0.00	651.00	680.07	647079.00	17.75	584.24	549.00
20	5	1	19631.00	20862.00	149.85	0	Spot (Block20, Row1, Column5)	3128.07	2626.50	1951.32	0.08	0.62	396.00	401.13	396.00	36.11	0.01	0.09	100.00	100.00	0.00	2230.50	2732.07	1933150.00	75.52	950.66	811.00
20	6	1	19925.00	20858.00	148.30	0	Spot (Block20, Row1, Column6)	2737.04	2515.00	1313.93	0.04	0.48	400.00	406.22	400.00	41.19	0.01	0.10	100.00	100.00	0.00	2115.00	2337.04	1639485.00	56.59	995.46	839.00
20	7	1	20232.00	20860.00	119.25	0	Spot (Block20, Row1, Column7)	5855.44	5669.50	2075.82	0.01	0.35	412.00	440.52	412.00	174.07	0.03	0.40	100.00	100.00	0.00	5257.50	5443.44	2189934.00	31.11	1755.94	1385.00
20	8	1	20521.00	20869.00	153.70	0	Spot (Block20, Row1, Column8)	58893.62	65535.00	11043.28	0.05	0.19	443.00	489.16	443.00	231.00	0.04	0.47	100.00	100.00	64.87	65092.00	58450.62	38222288.00	252.84	11632.25	9131.00
20	1	2	18410.00	21148.00	182.90	0	Spot (Block20, Row2, Column1)	467.59	473.50	32.67	0.01	0.07	406.00	420.24	406.00	81.93	0.01	0.19	32.00	0.00	0.00	67.50	61.59	438602.00	0.58	440.65	435.00
20	2	2	18730.00	21159.00	129.50	0	Spot (Block20, Row2, Column2)	2144.69	2032.00	632.70	0.02	0.30	407.00	415.72	407.00	42.79	0.01	0.10	100.00	100.00	0.00	1625.00	1737.69	937231.00	40.40	914.71	897.00
20	3	2	19026.00	21161.00	179.90	0	Spot (Block20, Row2, Column3)	542.27	525.00	74.06	0.01	0.14	402.00	410.45	402.00	45.51	0.01	0.11	90.00	73.00	0.00	123.00	140.27	492381.00	2.90	444.97	439.00
20	4	2	19333.00	21161.00	167.85	0	Spot (Block20, Row2, Column4)	1543.53	1546.00	440.92	0.00	0.29	401.00	410.19	401.00	46.71	0.01	0.11	100.00	100.00	0.00	1145.00	1142.53	1211674.00	24.26	703.12	689.50
20	5	2	19636.00	21170.00	200.00	0	Spot (Block20, Row2, Column5)	651.38	620.50	149.64	0.02	0.23	397.00	402.90	397.00	42.17	0.01	0.10	97.00	94.00	0.00	223.50	254.38	737362.00	5.89	451.88	453.00
20	6	2	19923.00	21161.00	161.05	0	Spot (Block20, Row2, Column6)	834.77	797.00	235.52	0.02	0.28	400.00	404.63	400.00	40.86	0.01	0.10	100.00	99.00	0.00	397.00	434.77	597695.00	10.53	493.92	490.00
20	7	2	20230.00	21164.00	149.85	0	Spot (Block20, Row2, Column7)	1177.94	1111.00	443.86	0.03	0.38	405.00	410.71	405.00	37.79	0.01	0.09	100.00	100.00	0.00	706.00	772.94	717367.00	20.30	615.77	575.00
20	8	2	20529.00	21168.00	147.00	-50	Spot (Block20, Row2, Column8)	462.00	463.00	30.65	0.00	0.07	424.00	455.99	424.00	172.63	0.03	0.38	0.00	0.00	0.00	39.00	38.00	272117.00	0.03	454.46	464.00
20	1	3	18428.00	21453.00	149.80	0	Spot (Block20, Row3, Column1)	3038.09	2647.00	1820.11	0.06	0.60	405.00	409.61	405.00	37.93	0.00	0.09	100.00	100.00	0.00	2242.00	2633.09	1868423.00	69.30	991.90	903.00
20	2	3	18723.00	21458.00	174.60	0	Spot (Block20, Row3, Column2)	559.25	558.00	68.27	0.00	0.12	404.00	409.98	404.00	35.41	0.01	0.09	98.00	92.00	0.00	154.00	155.25	477039.00	4.22	465.66	465.00
20	3	3	19021.00	21459.00	156.30	0	Spot (Block20, Row3, Column3)	821.36	752.00	230.04	0.04	0.28	406.00	415.59	406.00	46.02	0.01	0.11	100.00	99.00	0.00	346.00	415.36	552773.00	8.82	528.51	518.00
20	4	3	19329.00	21456.00	147.50	0	Spot (Block20, Row3, Column4)	2657.58	2467.00	1325.60	0.03	0.50	401.00	409.25	401.00	44.82	0.01	0.11	100.00	100.00	0.00	2066.00	2256.58	1581263.00	50.17	939.27	801.00
20	5	3	19610.00	21443.00	154.00	0	Spot (Block20, Row3, Column5)	748.13	568.00	870.25	0.12	1.16	399.00	404.41	399.00	42.10	0.01	0.10	89.00	82.00	0.00	169.00	349.13	488530.00	8.16	500.02	424.50
20	6	3	19926.00	21463.00	189.35	0	Spot (Block20, Row3, Column6)	1346.18	1224.00	521.41	0.04	0.39	402.00	411.42	402.00	48.96	0.01	0.12	100.00	100.00	0.00	822.00	944.18	1366371.00	19.09	661.25	677.00
20	7	3	20234.00	21470.00	148.35	0	Spot (Block20, Row3, Column7)	2680.36	2389.00	1520.48	0.05	0.57	399.00	404.32	399.00	39.09	0.01	0.10	100.00	100.00	0.00	1990.00	2281.36	1597497.00	58.23	916.10	801.00
20	8	3	20534.00	21468.00	167.10	0	Spot (Block20, Row3, Column8)	711.15	686.00	127.79	0.02	0.18	408.00	412.61	408.00	33.67	0.00	0.08	100.00	99.00	0.00	278.00	303.15	549720.00	8.87	493.42	494.00
20	1	4	18423.00	21753.00	147.80	0	Spot (Block20, Row4, Column1)	2516.32	2271.00	1262.61	0.04	0.50	405.00	411.14	405.00	36.02	0.01	0.09	100.00	100.00	0.00	1866.00	2111.32	1502245.00	58.45	934.55	801.00
20	2	4	18729.00	21755.00	205.75	0	Spot (Block20, Row4, Column2)	592.68	596.00	83.95	0.00	0.14	408.00	415.98	408.00	42.23	0.01	0.10	96.00	88.00	0.00	188.00	184.68	712994.00	4.18	470.19	472.00
20	3	4	19029.00	21759.00	151.70	0	Spot (Block20, Row4, Column3)	10169.02	9431.00	5561.23	0.03	0.55	415.00	426.22	415.00	50.30	0.01	0.12	100.00	100.00	0.00	9016.00	9754.02	6406481.00	193.68	2319.47	1789.00
20	4	4	19316.00	21770.00	191.55	0	Spot (Block20, Row4, Column4)	497.76	495.00	52.09	0.00	0.10	409.00	417.95	409.00	46.13	0.01	0.11	77.00	42.00	0.00	86.00	88.76	516179.00	1.73	443.66	442.00
20	5	4	19613.00	21772.00	169.90	0	Spot (Block20, Row4, Column5)	528.79	502.00	133.35	0.02	0.25	399.00	404.80	399.00	41.30	0.01	0.10	93.00	73.00	0.00	103.00	129.79	425678.00	3.00	444.88	438.50
20	6	4	19929.00	21764.00	191.20	0	Spot (Block20, Row4, Column6)	943.23	915.50	176.96	0.01	0.19	400.00	405.36	400.00	36.02	0.01	0.09	100.00	100.00	0.00	515.50	543.23	973416.00	14.93	576.15	567.50
20	7	4	20221.00	21766.00	149.45	0	Spot (Block20, Row4, Column7)	1851.74	1542.00	1073.87	0.08	0.58	402.00	409.59	402.00	41.18	0.01	0.10	100.00	100.00	0.00	1140.00	1449.74	1131416.00	35.02	723.11	677.00
20	8	4	20533.00	21775.00	162.70	0	Spot (Block20, Row4, Column8)	912.33	887.00	261.19	0.01	0.29	408.00	411.98	408.00	33.01	0.00	0.08	100.00	100.00	0.00	479.00	504.33	667825.00	15.16	516.83	499.50
20	1	5	18431.00	22055.00	147.45	0	Spot (Block20, Row5, Column1)	2131.76	1846.00	1096.40	0.06	0.51	406.00	415.03	406.00	40.42	0.01	0.10	100.00	100.00	0.00	1440.00	1725.76	1262002.00	42.47	821.45	731.50
20	2	5	18725.00	22055.00	166.25	0	Spot (Block20, Row5, Column2)	810.28	787.50	191.16	0.01	0.24	414.00	422.23	414.00	38.75	0.01	0.09	100.00	99.00	0.00	373.50	396.28	622297.00	10.02	529.05	513.00
20	3	5	19024.00	22056.00	163.40	0	Spot (Block20, Row5, Column3)	935.27	892.00	262.86	0.02	0.28	422.00	433.66	422.00	47.01	0.01	0.11	100.00	99.00	0.00	470.00	513.27	690232.00	10.67	550.25	527.00
20	4	5	19327.00	22061.00	148.75	0	Spot (Block20, Row5, Column4)	1918.31	1707.00	1007.93	0.05	0.53	417.00	429.48	417.00	50.83	0.01	0.12	100.00	100.00	0.00	1290.00	1501.31	1172089.00	29.29	718.14	669.00
20	5	5	19628.00	22061.00	147.95	0	Spot (Block20, Row5, Column5)	12355.36	11668.00	7063.81	0.02	0.57	408.00	418.66	408.00	57.34	0.01	0.14	100.00	100.00	0.00	11260.00	11947.36	7376152.00	208.18	2883.60	2314.50
20	6	5	19928.00	22058.00	158.10	0	Spot (Block20, Row5, Column6)	912.52	882.00	268.90	0.01	0.29	401.00	409.31	401.00	42.70	0.01	0.10	100.00	99.00	0.00	481.00	511.52	628728.00	11.79	529.29	499.00
20	7	5	20230.00	22063.00	192.20	0	Spot (Block20, Row5, Column7)	1573.76	1457.00	572.74	0.03	0.36	405.00	417.65	405.00	52.11	0.01	0.12	100.00	100.00	0.00	1052.00	1168.76	1641432.00	22.19	738.45	724.00
20	8	5	20529.00	22068.00	147.85	0	Spot (Block20, Row5, Column8)	4272.35	3593.50	2777.98	0.08	0.65	412.00	418.81	412.00	40.64	0.01	0.10	100.00	100.00	0.00	3181.50	3860.35	2546323.00	94.83	1138.89	980.50
20	1	6	18420.00	22351.00	184.20	0	Spot (Block20, Row6, Column1)	1203.08	1136.00	436.27	0.02	0.36	414.00	427.01	414.00	47.03	0.01	0.11	100.00	100.00	0.00	722.00	789.08	1148941.00	16.50	652.16	638.00
20	2	6	18725.00	22357.00	201.35	0	Spot (Block20, Row6, Column2)	1276.61	1225.00	341.22	0.02	0.27	420.00	433.96	420.00	49.18	0.01	0.11	100.00	100.00	0.00	805.00	856.61	1465554.00	17.13	694.98	689.00
20	3	6	19017.00	22355.00	146.60	0	Spot (Block20, Row6, Column3)	4536.25	4129.50	2379.66	0.04	0.52	423.00	435.63	423.00	46.63	0.01	0.11	100.00	100.00	0.00	3706.50	4113.25	2658241.00	87.95	1412.43	1287.00
20	4	6	19332.00	22357.00	158.10	0	Spot (Block20, Row6, Column4)	791.11	716.50	263.89	0.04	0.33	421.00	432.58	421.00	52.32	0.01	0.12	98.00	85.00	0.00	295.50	370.11	544287.00	6.85	508.80	497.00
20	5	6	19628.00	22364.00	146.90	0	Spot (Block20, Row6, Column5)	14095.89	13140.50	8291.30	0.03	0.59	418.00	433.95	418.00	61.49	0.02	0.14	100.00	100.00	0.00	12722.50	13677.89	8288386.00	222.18	3249.29	2297.00
20	6	6	19929.00	22361.00	160.00	0	Spot (Block20, Row6, Column6)	694.88	620.00	215.03	0.05	0.31	406.00	417.10	406.00	48.70	0.01	0.12	99.00	78.00	0.00	214.00	288.88	491278.00	5.70	495.76	492.00
20	7	6	20222.00	22364.00	149.15	0	Spot (Block20, Row6, Column7)	3849.87	3630.00	2092.33	0.03	0.54	409.00	419.98	409.00	50.72	0.01	0.12	100.00	100.00	0.00	3221.00	3440.87	2352269.00	67.63	1237.33	1065.50
20	8	6	20531.00	22370.00	148.10	0	Spot (Block20, Row6, Column8)	4682.14	4148.00	2832.66	0.05	0.60	415.00	423.56	415.00	43.83	0.01	0.10	100.00	100.00	0.00	3733.00	4267.14	2804600.00	97.17	1449.81	1289.00
20	1	7	18426.00	22652.00	179.20	0	Spot (Block20, Row7, Column1)	689.82	677.00	136.09	0.01	0.20	418.00	431.06	418.00	40.81	0.01	0.09	97.00	95.00	0.00	259.00	271.82	620145.00	6.34	510.89	504.00
20	2	7	18725.00	22665.00	193.55	0	Spot (Block20, Row7, Column2)	522.94	504.50	75.69	0.02	0.14	423.00	437.88	423.00	44.29	0.02	0.10	80.00	44.00	0.00	81.50	99.94	553269.00	1.92	452.79	442.00
20	3	7	19009.00	22660.00	235.90	0	Spot (Block20, Row7, Column3)	484.32	490.00	42.13	0.01	0.09	426.00	439.09	426.00	45.40	0.01	0.10	67.00	13.00	0.00	64.00	58.32	776372.00	1.00	444.33	432.50
20	4	7	19316.00	22654.00	214.15	0	Spot (Block20, Row7, Column4)	489.62	488.00	45.19	0.00	0.09	421.00	433.31	421.00	43.44	0.01	0.10	74.00	25.00	0.00	67.00	68.62	643366.00	1.30	447.48	447.00
20	5	7	19622.00	22664.00	169.40	0	Spot (Block20, Row7, Column5)	1324.29	1254.50	409.98	0.02	0.31	421.00	442.86	421.00	75.53	0.02	0.17	100.00	100.00	0.00	833.50	903.29	1054133.00	11.67	675.76	667.00
20	6	7	19922.00	22666.00	191.40	0	Spot (Block20, Row7, Column6)	1384.72	1344.00	426.91	0.01	0.31	421.00	445.60	421.00	77.78	0.02	0.17	100.00	100.00	0.00	923.00	963.72	1433190.00	12.07	706.86	702.00
20	7	7	20219.00	22670.00	151.85	0	Spot (Block20, Row7, Column7)	3654.27	3448.00	1850.03	0.03	0.51	414.00	427.36	414.00	52.88	0.01	0.12	100.00	100.00	0.00	3034.00	3240.27	2309499.00	61.02	1216.45	830.00
20	8	7	20524.00	22674.00	194.05	0	Spot (Block20, Row7, Column8)	1993.68	1839.50	788.94	0.03	0.40	416.00	423.23	416.00	42.55	0.01	0.10	100.00	100.00	0.00	1423.50	1577.68	2125263.00	36.90	832.02	697.50
20	1	8	18407.00	22961.00	146.70	0	Spot (Block20, Row8, Column1)	1188.23	1119.50	421.15	0.03	0.35	418.00	433.16	418.00	43.64	0.02	0.10	100.00	100.00	0.00	701.50	770.23	698681.00	17.30	647.56	558.00
20	2	8	18717.00	22957.00	158.60	0	Spot (Block20, Row8, Column2)	894.05	836.50	240.42	0.03	0.27	432.00	447.08	432.00	45.83	0.01	0.10	100.00	99.00	0.00	404.50	462.05	618683.00	9.75	552.21	532.00
20	3	8	19007.00	22959.00	149.00	0	Spot (Block20, Row8, Column3)	2032.98	1643.00	1197.64	0.09	0.59	441.00	450.18	441.00	45.16	0.01	0.10	100.00	100.00	0.00	1202.00	1591.98	1236052.00	35.05	817.23	759.50
20	4	8	19317.00	22962.00	147.85	0	Spot (Block20, Row8, Column4)	1339.78	1291.00	403.74	0.02	0.30	425.00	437.69	425.00	43.10	0.01	0.10	100.00	100.00	0.00	866.00	914.78	814585.00	20.93	712.46	658.50
20	5	8	19613.00	22963.00	178.00	0	Spot (Block20, Row8, Column5)	529.88	514.00	51.87	0.01	0.10	422.00	436.39	422.00	50.37	0.01	0.12	90.00	44.00	0.00	92.00	107.88	471595.00	1.86	475.48	481.50
20	6	8	19921.00	22964.00	172.60	0	Spot (Block20, Row8, Column6)	1910.10	1768.00	824.77	0.03	0.43	424.00	442.73	424.00	58.91	0.02	0.13	100.00	100.00	0.00	1344.00	1486.10	1589200.00	24.91	780.40	773.00
20	7	8	20218.00	22963.00	149.00	0	Spot (Block20, Row8, Column7)	1546.02	1458.00	584.14	0.03	0.38	413.00	424.98	413.00	49.07	0.01	0.12	100.00	100.00	0.00	1045.00	1133.02	944619.00	22.85	668.45	610.00
20	8	8	20511.00	22967.00	159.60	0	Spot (Block20, Row8, Column8)	727.81	703.00	191.90	0.02	0.26	412.00	417.95	412.00	37.30	0.01	0.09	98.00	97.00	0.00	291.00	315.81	513836.00	8.31	498.89	498.50
21	1	1	4903.00	25269.00	153.15	0	Spot (Block21, Row1, Column1)	41617.30	40394.00	18508.14	0.01	0.44	572.00	590.20	572.00	135.55	0.01	0.23	100.00	100.00	21.65	39822.00	41045.30	26718444.00	302.67	8473.99	6735.00
21	2	1	5199.00	25268.00	194.55	0	Spot (Block21, Row1, Column2)	675.41	673.00	62.49	0.00	0.09	570.00	574.24	570.00	94.66	0.00	0.16	54.00	10.00	0.00	103.00	105.41	724719.00	1.07	607.92	609.00
21	3	1	5509.00	25268.00	183.65	0	Spot (Block21, Row1, Column3)	637.68	634.00	40.10	0.00	0.06	579.00	573.90	579.00	45.03	0.00	0.08	57.00	26.00	0.00	55.00	58.68	605794.00	1.42	607.10	605.50
21	4	1	5797.00	25271.00	161.45	0	Spot (Block21, Row1, Column4)	719.86	723.50	69.95	0.00	0.10	583.00	578.24	583.00	42.30	0.00	0.07	88.00	80.00	0.00	140.50	136.86	519741.00	3.35	626.21	612.00
21	5	1	6103.00	25278.00	207.55	0	Spot (Block21, Row1, Column5)	699.71	696.00	68.89	0.00	0.10	590.00	589.61	590.00	49.92	0.00	0.08	80.00	55.00	0.00	106.00	109.71	858541.00	2.21	621.79	613.00
21	6	1	6395.00	25281.00	191.25	0	Spot (Block21, Row1, Column6)	750.25	735.50	92.29	0.01	0.12	604.00	610.13	604.00	50.51	0.00	0.08	88.00	66.00	0.00	131.50	146.25	774258.00	2.77	647.38	653.00
21	7	1	6702.00	25286.00	114.00	0	Spot (Block21, Row1, Column7)	845.29	818.00	95.72	0.01	0.11	622.00	673.90	622.00	261.39	0.03	0.39	33.00	0.00	0.00	196.00	223.29	286552.00	0.66	740.01	721.00
21	8	1	6993.00	25288.00	148.80	0	Spot (Block21, Row1, Column8)	61824.24	65535.00	7989.40	0.03	0.13	686.00	749.74	686.00	350.68	0.04	0.47	100.00	100.00	74.63	64849.00	61138.24	37527628.00	174.16	15811.02	12800.00
21	1	2	4903.00	25578.00	214.95	0	Spot (Block21, Row2, Column1)	599.85	598.00	32.97	0.00	0.05	545.00	562.27	545.00	103.63	0.01	0.18	5.00	0.00	0.00	53.00	54.85	788806.00	0.36	573.72	575.50
21	2	2	5194.00	25586.00	139.70	0	Spot (Block21, Row2, Column2)	651.13	653.00	41.63	0.00	0.06	543.00	550.25	543.00	43.11	0.01	0.08	95.00	62.00	0.00	110.00	108.13	342492.00	2.34	591.77	594.50
21	3	2	5494.00	25565.00	207.65	0	Spot (Block21, Row2, Column3)	657.87	662.00	48.20	0.00	0.07	573.00	566.76	573.00	44.40	0.00	0.08	78.00	50.00	0.00	89.00	84.87	803261.00	2.05	625.50	620.50
21	4	2	5799.00	25572.00	201.90	0	Spot (Block21, Row2, Column4)	640.56	623.00	56.26	0.01	0.09	571.00	569.73	571.00	45.90	0.00	0.08	55.00	37.00	0.00	52.00	69.56	741125.00	1.54	608.29	597.00
21	5	2	6103.00	25578.00	169.10	0	Spot (Block21, Row2, Column5)	1210.04	1173.00	251.98	0.01	0.21	581.00	578.92	581.00	48.08	0.00	0.08	100.00	100.00	0.00	592.00	629.04	965615.00	13.13	763.40	751.00
21	6	2	6377.00	25563.00	154.00	0	Spot (Block21, Row2, Column6)	703.35	702.00	65.28	0.00	0.09	596.00	599.09	596.00	59.45	0.00	0.10	74.00	36.00	0.00	106.00	107.35	457180.00	1.75	645.12	635.00
21	7	2	6710.00	25589.00	224.15	0	Spot (Block21, Row2, Column7)	683.86	685.00	60.15	0.00	0.09	602.00	606.21	602.00	51.45	0.00	0.08	69.00	27.00	0.00	83.00	81.86	988175.00	1.51	628.45	616.00
21	8	2	7003.00	25570.00	245.35	0	Spot (Block21, Row2, Column8)	714.05	701.00	72.86	0.01	0.10	631.00	695.54	631.00	298.96	0.04	0.43	0.00	0.00	0.00	70.00	83.05	1244597.00	0.06	665.87	672.00
21	1	3	4906.00	25875.00	192.20	0	Spot (Block21, Row3, Column1)	673.72	649.00	88.77	0.02	0.13	528.00	534.49	528.00	35.27	0.01	0.07	93.00	78.00	0.00	121.00	145.72	702686.00	3.95	577.03	583.50
21	2	3	5188.00	25864.00	197.60	0	Spot (Block21, Row3, Column2)	624.86	616.00	44.79	0.01	0.07	544.00	552.70	544.00	47.24	0.01	0.09	80.00	34.00	0.00	72.00	80.86	689848.00	1.53	576.98	584.00
21	3	3	5489.00	25875.00	164.90	0	Spot (Block21, Row3, Column3)	875.80	793.00	383.66	0.04	0.44	574.00	570.86	574.00	44.18	0.00	0.08	98.00	93.00	0.00	219.00	301.80	661231.00	6.90	663.13	658.00
21	4	3	5804.00	25883.00	147.30	0	Spot (Block21, Row3, Column4)	828.03	809.00	126.00	0.01	0.15	576.00	572.79	576.00	41.78	0.00	0.07	98.00	96.00	0.00	233.00	252.03	489366.00	6.11	667.27	674.00
21	5	3	6097.00	25880.00	157.20	0	Spot (Block21, Row3, Column5)	742.96	722.00	99.35	0.01	0.13	587.00	586.48	587.00	55.75	0.00	0.10	87.00	62.00	0.00	135.00	155.96	506696.00	2.81	645.44	633.50
21	6	3	6397.00	25881.00	224.10	0	Spot (Block21, Row3, Column6)	2725.10	2230.50	1268.35	0.09	0.47	596.00	606.86	596.00	86.40	0.01	0.14	100.00	100.00	0.00	1634.50	2129.10	3902338.00	24.52	1331.96	1335.00
21	7	3	6694.00	25888.00	168.75	0	Spot (Block21, Row3, Column7)	691.54	686.00	74.41	0.00	0.11	600.00	614.71	600.00	82.51	0.01	0.13	53.00	19.00	0.00	86.00	91.54	545629.00	0.93	652.41	642.00
21	8	3	7000.00	25896.00	150.15	0	Spot (Block21, Row3, Column8)	2447.28	2345.00	775.13	0.02	0.32	614.00	636.61	614.00	67.58	0.02	0.11	100.00	100.00	0.00	1731.00	1833.28	1514869.00	26.79	1154.97	1112.50
21	1	4	4893.00	26168.00	200.30	0	Spot (Block21, Row4, Column1)	713.38	687.00	115.98	0.02	0.16	525.00	534.05	525.00	40.38	0.01	0.08	96.00	83.00	0.00	162.00	188.38	811832.00	4.44	587.60	590.00
21	2	4	5195.00	26178.00	186.25	0	Spot (Block21, Row4, Column2)	949.84	914.00	214.27	0.02	0.23	547.00	556.99	547.00	54.53	0.01	0.10	99.00	99.00	0.00	367.00	402.84	928939.00	7.20	674.40	679.00
21	3	4	5500.00	26178.00	140.00	0	Spot (Block21, Row4, Column3)	1802.62	1743.00	567.69	0.01	0.31	568.00	570.60	568.00	69.11	0.00	0.12	100.00	100.00	0.00	1175.00	1234.62	949980.00	17.83	847.33	778.50
21	4	4	5799.00	26190.00	190.65	0	Spot (Block21, Row4, Column4)	633.29	624.00	35.27	0.01	0.06	576.00	572.02	576.00	60.89	0.00	0.11	38.00	3.00	0.00	48.00	57.29	647222.00	1.01	606.80	602.00
21	5	4	6087.00	26190.00	146.40	0	Spot (Block21, Row4, Column5)	785.44	745.00	240.32	0.02	0.31	587.00	585.32	587.00	44.00	0.00	0.08	91.00	82.00	0.00	158.00	198.44	459482.00	4.55	668.85	653.50
21	6	4	6401.00	26184.00	172.45	0	Spot (Block21, Row4, Column6)	1660.89	1672.00	407.21	0.00	0.25	596.00	603.16	596.00	72.02	0.01	0.12	100.00	100.00	0.00	1076.00	1064.89	1380201.00	14.69	885.54	818.00
21	7	4	6682.00	26205.00	201.00	0	Spot (Block21, Row4, Column7)	690.15	695.00	57.87	0.00	0.08	604.00	615.28	604.00	62.08	0.01	0.10	69.00	18.00	0.00	91.00	86.15	791605.00	1.21	662.61	674.00
21	8	4	6996.00	26192.00	164.95	0	Spot (Block21, Row4, Column8)	747.72	731.00	79.75	0.01	0.11	622.00	635.33	622.00	57.54	0.01	0.09	84.00	48.00	0.00	109.00	125.72	559292.00	1.95	667.32	668.00
21	1	5	4904.00	26472.00	172.15	0	Spot (Block21, Row5, Column1)	753.86	726.00	128.46	0.02	0.17	545.00	556.08	545.00	63.87	0.01	0.11	89.00	71.00	0.00	181.00	208.86	624198.00	3.10	597.57	599.50
21	2	5	5194.00	26472.00	148.90	0	Spot (Block21, Row5, Column2)	2403.38	2311.50	756.77	0.02	0.31	560.00	567.43	560.00	57.91	0.01	0.10	100.00	100.00	0.00	1751.50	1843.38	1461254.00	31.70	1010.29	977.00
21	3	5	5496.00	26475.00	148.05	0	Spot (Block21, Row5, Column3)	2407.55	2142.50	1053.63	0.05	0.44	563.00	570.72	563.00	76.15	0.01	0.13	100.00	100.00	0.00	1579.50	1844.55	1439713.00	24.12	984.77	941.50
21	4	5	5809.00	26481.00	191.15	0	Spot (Block21, Row5, Column4)	680.26	676.50	69.45	0.00	0.10	566.00	566.39	566.00	69.12	0.00	0.12	67.00	34.00	0.00	110.50	114.26	702033.00	1.65	599.55	599.00
21	5	5	6100.00	26488.00	144.35	0	Spot (Block21, Row5, Column5)	1657.53	1614.50	524.52	0.01	0.32	590.00	587.79	590.00	46.49	0.00	0.08	100.00	100.00	0.00	1024.50	1067.53	944791.00	23.01	816.17	782.00
21	6	5	6384.00	26479.00	200.40	0	Spot (Block21, Row5, Column6)	694.48	689.00	69.31	0.00	0.10	598.00	606.64	598.00	56.70	0.01	0.09	72.00	24.00	0.00	91.00	96.48	788236.00	1.55	635.65	623.00
21	7	5	6701.00	26486.00	189.55	0	Spot (Block21, Row5, Column7)	1661.79	1544.00	570.43	0.03	0.34	608.00	625.22	608.00	69.72	0.01	0.11	100.00	100.00	0.00	936.00	1053.79	1685052.00	14.87	937.54	933.00
21	8	5	7010.00	26490.00	159.05	0	Spot (Block21, Row5, Column8)	903.08	886.00	158.93	0.01	0.18	627.00	640.77	627.00	59.97	0.01	0.09	96.00	81.00	0.00	259.00	276.08	625831.00	4.37	707.84	701.00
21	1	6	4890.00	26772.00	223.55	0	Spot (Block21, Row6, Column1)	2337.25	1815.50	1126.22	0.11	0.48	553.00	567.23	553.00	72.31	0.01	0.13	100.00	100.00	0.00	1262.50	1784.25	3342264.00	24.48	1159.56	1161.00
21	2	6	5191.00	26778.00	221.50	0	Spot (Block21, Row6, Column2)	1053.87	1008.50	229.72	0.02	0.22	563.00	569.50	563.00	60.78	0.00	0.11	100.00	99.00	0.00	445.50	490.87	1479640.00	7.97	726.25	713.00
21	3	6	5487.00	26779.00	179.20	0	Spot (Block21, Row6, Column3)	773.30	747.00	124.99	0.02	0.16	563.00	564.03	563.00	53.10	0.00	0.09	93.00	80.00	0.00	184.00	210.30	697518.00	3.94	618.13	609.00
21	4	6	5789.00	26789.00	178.95	0	Spot (Block21, Row6, Column4)	683.43	677.50	66.77	0.00	0.10	565.00	562.36	565.00	45.71	0.00	0.08	87.00	63.00	0.00	112.50	118.43	605516.00	2.65	599.87	599.00
21	5	6	6100.00	26782.00	139.30	0	Spot (Block21, Row6, Column5)	1400.32	1390.00	331.46	0.00	0.24	589.00	587.65	589.00	47.84	0.00	0.08	100.00	100.00	0.00	801.00	811.32	735169.00	16.99	804.36	773.50
21	6	6	6403.00	26781.00	197.10	0	Spot (Block21, Row6, Column6)	692.03	696.00	45.04	0.00	0.07	597.00	600.54	597.00	58.16	0.00	0.10	79.00	26.00	0.00	99.00	95.03	760543.00	1.57	634.75	626.00
21	7	6	6709.00	26782.00	183.85	0	Spot (Block21, Row6, Column7)	766.96	759.50	91.23	0.00	0.12	600.00	607.53	600.00	60.66	0.01	0.10	87.00	62.00	0.00	159.50	166.96	727074.00	2.63	660.39	645.00
21	8	6	7014.00	26805.00	165.25	0	Spot (Block21, Row6, Column8)	861.86	808.50	172.30	0.03	0.20	624.00	637.74	624.00	60.19	0.01	0.09	95.00	70.00	0.00	184.50	237.86	649845.00	3.72	705.03	697.00
21	1	7	4896.00	27071.00	176.05	0	Spot (Block21, Row7, Column1)	1169.78	1143.50	324.80	0.01	0.28	545.00	557.57	545.00	57.19	0.01	0.10	100.00	100.00	0.00	598.50	624.78	1010690.00	10.71	717.13	709.50
21	2	7	5206.00	27079.00	265.65	0	Spot (Block21, Row7, Column2)	603.08	601.00	41.28	0.00	0.07	549.00	557.54	549.00	46.76	0.01	0.08	57.00	13.00	0.00	52.00	54.08	1236322.00	0.97	565.49	564.00
21	3	7	5493.00	27065.00	233.75	0	Spot (Block21, Row7, Column3)	616.51	612.00	43.38	0.00	0.07	562.00	560.94	562.00	44.05	0.00	0.08	56.00	21.00	0.00	50.00	54.51	971614.00	1.26	578.87	582.00
21	4	7	5792.00	27075.00	188.15	0	Spot (Block21, Row7, Column4)	662.58	673.00	52.64	0.01	0.08	570.00	566.13	570.00	48.11	0.00	0.08	76.00	53.00	0.00	103.00	92.58	659933.00	2.00	612.29	608.50
21	5	7	6084.00	27084.00	214.20	0	Spot (Block21, Row7, Column5)	655.87	648.00	57.80	0.01	0.09	582.00	585.98	582.00	71.53	0.00	0.12	47.00	9.00	0.00	66.00	73.87	860504.00	0.98	603.71	598.00
21	6	7	6385.00	27081.00	176.25	0	Spot (Block21, Row7, Column6)	1295.27	1307.00	250.16	0.00	0.19	599.00	618.87	599.00	109.46	0.01	0.18	100.00	99.00	0.00	708.00	696.27	1124297.00	6.18	875.84	866.00
21	7	7	6689.00	27088.00	153.80	0	Spot (Block21, Row7, Column7)	761.85	741.00	85.55	0.01	0.11	601.00	607.43	601.00	60.38	0.00	0.10	95.00	53.00	0.00	140.00	160.85	495202.00	2.56	666.59	654.00
21	8	7	6990.00	27089.00	178.35	0	Spot (Block21, Row7, Column8)	3231.48	3050.00	1301.36	0.03	0.40	618.00	631.63	618.00	61.81	0.01	0.10	100.00	100.00	0.00	2432.00	2613.48	2853393.00	42.06	1429.81	1279.00
21	1	8	4874.00	27379.00	140.90	0	Spot (Block21, Row8, Column1)	1907.54	1512.00	1961.92	0.10	1.03	559.00	559.83	559.00	43.03	0.00	0.08	100.00	100.00	0.00	953.00	1348.54	1024351.00	31.32	880.41	725.00
21	2	8	5196.00	27366.00	216.25	0	Spot (Block21, Row8, Column2)	633.49	621.00	45.91	0.01	0.07	564.00	562.56	564.00	39.03	0.00	0.07	68.00	37.00	0.00	57.00	69.49	845708.00	1.82	590.58	589.00
21	3	8	5476.00	27374.00	168.80	0	Spot (Block21, Row8, Column3)	676.97	689.00	43.47	0.01	0.06	569.00	569.11	569.00	48.46	0.00	0.09	87.00	67.00	0.00	120.00	107.97	535480.00	2.23	611.68	609.00
21	4	8	5794.00	27378.00	142.05	0	Spot (Block21, Row8, Column4)	5024.13	4855.00	2168.80	0.01	0.43	574.00	574.99	574.00	53.73	0.00	0.09	100.00	100.00	0.00	4281.00	4450.13	2743174.00	82.81	1615.66	1368.00
21	5	8	6078.00	27382.00	235.80	0	Spot (Block21, Row8, Column5)	649.69	643.00	55.65	0.00	0.09	585.00	595.52	585.00	94.93	0.01	0.16	30.00	2.00	0.00	58.00	64.69	1037549.00	0.57	593.74	593.00
21	6	8	6393.00	27381.00	200.65	0	Spot (Block21, Row8, Column6)	3736.25	2932.00	2216.76	0.11	0.59	597.00	625.33	597.00	128.86	0.02	0.21	100.00	100.00	0.00	2335.00	3139.25	4255585.00	24.14	1492.60	1484.00
21	7	8	6697.00	27382.00	160.40	0	Spot (Block21, Row8, Column7)	777.83	780.00	97.69	0.00	0.13	601.00	619.40	601.00	94.06	0.01	0.15	82.00	42.00	0.00	179.00	176.83	556926.00	1.68	657.27	648.50
21	8	8	6995.00	27384.00	147.05	0	Spot (Block21, Row8, Column8)	2175.50	1352.50	2606.50	0.21	1.20	633.00	648.98	633.00	68.68	0.01	0.11	99.00	97.00	0.00	719.50	1542.50	1279193.00	22.23	1003.46	812.00
22	1	1	9403.00	25298.00	153.40	0	Spot (Block22, Row1, Column1)	40562.14	38210.00	19614.20	0.03	0.48	992.00	1018.04	992.00	212.80	0.01	0.21	100.00	100.00	23.83	37218.00	39570.14	26041032.00	185.83	9862.46	7888.00
22	2	1	9702.00	25304.00	148.65	0	Spot (Block22, Row1, Column2)	5180.34	4724.00	2205.10	0.04	0.43	985.00	1007.97	985.00	186.56	0.01	0.19	100.00	100.00	0.00	3739.00	4195.34	3128926.00	22.36	1897.02	1719.50
22	3	1	10002.00	25303.00	146.30	0	Spot (Block22, Row1, Column3)	4824.28	4087.00	2781.41	0.07	0.58	985.00	993.85	985.00	145.49	0.00	0.15	100.00	100.00	0.00	3102.00	3839.28	2822204.00	26.33	1758.03	1614.00
22	4	1	10299.00	25308.00	144.90	0	Spot (Block22, Row1, Column4)	4166.86	3985.00	1631.13	0.02	0.39	984.00	999.78	984.00	156.88	0.01	0.16	100.00	100.00	0.00	3001.00	3182.86	2387613.00	20.19	1662.46	1547.00
22	5	1	10600.00	25311.00	147.10	0	Spot (Block22, Row1, Column5)	11078.91	9101.00	7763.92	0.09	0.70	983.00	1000.72	983.00	163.49	0.01	0.16	100.00	100.00	0.00	8118.00	10095.91	6547635.00	61.64	2617.67	2210.00
22	6	1	10896.00	25308.00	145.25	0	Spot (Block22, Row1, Column6)	10022.16	9710.00	5250.98	0.01	0.52	981.00	1000.27	981.00	173.03	0.01	0.17	100.00	100.00	0.00	8729.00	9041.16	5792809.00	52.14	2973.52	2336.00
22	7	1	11207.00	25308.00	115.35	0	Spot (Block22, Row1, Column7)	20977.46	19658.00	8218.98	0.03	0.39	991.00	1042.32	991.00	286.04	0.02	0.27	100.00	100.00	0.00	18667.00	19986.46	7342112.00	69.69	5659.73	4812.50
22	8	1	11493.00	25318.00	150.65	0	Spot (Block22, Row1, Column8)	60941.95	65535.00	8868.40	0.03	0.15	1043.00	1112.66	1043.00	373.01	0.03	0.34	100.00	100.00	72.46	64492.00	59898.95	37845276.00	160.40	15473.14	12769.00
22	1	2	9404.00	25613.00	287.10	0	Spot (Block22, Row2, Column1)	1057.29	1010.00	159.68	0.02	0.15	988.00	1008.62	988.00	183.04	0.01	0.18	24.00	4.00	0.00	22.00	69.29	2550180.00	0.27	967.70	980.00
22	2	2	9699.00	25611.00	126.50	0	Spot (Block22, Row2, Column2)	5957.50	5845.00	2009.14	0.01	0.34	985.00	1008.07	985.00	164.07	0.01	0.16	100.00	100.00	0.00	4860.00	4972.50	2531938.00	30.17	2067.66	1938.50
22	3	2	9995.00	25596.00	208.95	0	Spot (Block22, Row2, Column3)	1183.40	1187.00	168.71	0.00	0.14	985.00	1003.52	985.00	163.05	0.01	0.16	53.00	26.00	0.00	202.00	198.40	1468596.00	1.10	1062.56	1069.00
22	4	2	10303.00	25608.00	167.35	0	Spot (Block22, Row2, Column4)	3432.00	3376.00	1150.06	0.01	0.34	990.00	1014.58	990.00	164.35	0.01	0.16	100.00	100.00	0.00	2386.00	2442.00	2673527.00	14.71	1653.83	1623.00
22	5	2	10602.00	25606.00	183.25	0	Spot (Block22, Row2, Column5)	2500.06	2445.00	626.51	0.01	0.25	993.00	1011.07	993.00	154.20	0.01	0.15	100.00	100.00	0.00	1452.00	1507.06	2350055.00	9.66	1427.54	1449.00
22	6	2	10890.00	25614.00	157.00	0	Spot (Block22, Row2, Column6)	1986.95	1851.00	631.33	0.03	0.32	986.00	1002.87	986.00	168.20	0.01	0.17	96.00	87.00	0.00	865.00	1000.95	1345164.00	5.85	1258.21	1251.00
22	7	2	11204.00	25610.00	148.80	0	Spot (Block22, Row2, Column7)	2893.25	2748.00	1166.75	0.02	0.40	979.00	996.93	979.00	236.76	0.01	0.24	99.00	93.00	0.00	1769.00	1914.25	1744631.00	8.01	1464.34	1428.00
22	8	2	11515.00	25621.00	211.20	0	Spot (Block22, Row2, Column8)	1194.25	1175.00	166.37	0.01	0.14	1001.00	1068.18	1001.00	334.62	0.03	0.31	18.00	0.00	0.00	174.00	193.25	1516696.00	0.38	1061.58	1016.00
22	1	3	9398.00	25904.00	144.60	0	Spot (Block22, Row3, Column1)	8748.43	7663.00	5399.40	0.06	0.62	987.00	1005.23	987.00	161.86	0.01	0.16	100.00	100.00	0.00	6676.00	7761.43	4995355.00	47.84	2556.04	2185.50
22	2	3	9693.00	25899.00	193.05	0	Spot (Block22, Row3, Column2)	1223.60	1209.50	201.54	0.01	0.16	982.00	1005.19	982.00	163.77	0.01	0.16	60.00	37.00	0.00	227.50	241.60	1294572.00	1.33	1083.73	1073.50
22	3	3	9989.00	25905.00	139.35	0	Spot (Block22, Row3, Column3)	1964.83	1780.50	1327.89	0.04	0.68	981.00	992.96	981.00	157.36	0.01	0.16	100.00	96.00	0.00	799.50	983.83	1029569.00	6.18	1319.46	1300.00
22	4	3	10301.00	25907.00	143.00	0	Spot (Block22, Row3, Column4)	10049.37	9205.50	5370.04	0.04	0.53	988.00	996.42	988.00	155.88	0.00	0.16	100.00	100.00	0.00	8217.50	9061.37	5547252.00	58.08	2999.10	2516.00
22	5	3	10605.00	25910.00	155.40	0	Spot (Block22, Row3, Column5)	1424.99	1376.50	264.64	0.02	0.19	996.00	1010.65	996.00	163.81	0.01	0.16	85.00	57.00	0.00	380.50	428.99	949045.00	2.53	1158.71	1126.00
22	6	3	10896.00	25907.00	200.80	0	Spot (Block22, Row3, Column6)	5175.65	4309.50	2493.57	0.08	0.48	996.00	1026.78	996.00	183.92	0.01	0.18	100.00	100.00	0.00	3313.50	4179.65	5920938.00	22.56	2199.71	2157.00
22	7	3	11206.00	25919.00	145.05	0	Spot (Block22, Row3, Column7)	7555.17	6520.00	4682.61	0.06	0.62	985.00	1013.95	985.00	254.33	0.01	0.25	100.00	99.00	0.00	5535.00	6570.17	4329114.00	25.72	2188.40	1912.00
22	8	3	11497.00	25922.00	152.35	0	Spot (Block22, Row3, Column8)	8925.18	8365.50	3814.83	0.03	0.43	990.00	1021.79	990.00	175.03	0.01	0.17	100.00	100.00	0.00	7375.50	7935.18	5694266.00	45.15	2915.26	2499.00
22	1	4	9399.00	26201.00	143.90	0	Spot (Block22, Row4, Column1)	9390.19	8571.00	5018.50	0.04	0.53	983.00	996.69	983.00	161.77	0.01	0.16	100.00	100.00	0.00	7588.00	8407.19	5324239.00	51.89	2653.30	2255.00
22	2	4	9698.00	26209.00	205.60	0	Spot (Block22, Row4, Column2)	1250.84	1207.00	223.91	0.02	0.18	980.00	1000.65	980.00	174.36	0.01	0.17	62.00	32.00	0.00	227.00	270.84	1504765.00	1.43	1067.15	1042.00
22	3	4	9998.00	26205.00	144.05	0	Spot (Block22, Row4, Column3)	39660.11	39641.50	20005.89	0.00	0.50	981.00	996.24	981.00	172.28	0.01	0.17	100.00	100.00	20.49	38660.50	38679.11	22447708.00	224.42	8050.03	5914.00
22	4	4	10286.00	26204.00	210.80	0	Spot (Block22, Row4, Column4)	1206.76	1177.00	201.04	0.01	0.17	983.00	988.59	983.00	154.68	0.00	0.16	56.00	32.00	0.00	194.00	223.76	1528963.00	1.41	1048.86	1065.00
22	5	4	10582.00	26196.00	177.20	0	Spot (Block22, Row4, Column5)	1216.31	1187.00	181.57	0.01	0.15	979.00	983.20	979.00	164.69	0.00	0.17	62.00	28.00	0.00	208.00	237.31	1072789.00	1.42	1093.92	1086.50
22	6	4	10893.00	26209.00	184.65	0	Spot (Block22, Row4, Column6)	2654.58	2635.50	619.46	0.00	0.23	984.00	1004.82	984.00	171.41	0.01	0.17	100.00	100.00	0.00	1651.50	1670.58	2553703.00	9.62	1492.04	1403.50
22	7	4	11191.00	26216.00	146.55	0	Spot (Block22, Row4, Column7)	5717.57	4824.00	3858.44	0.07	0.67	983.00	997.85	983.00	155.41	0.01	0.16	100.00	99.00	0.00	3841.00	4734.57	3339060.00	30.37	1846.52	1727.00
22	8	4	11499.00	26225.00	155.10	0	Spot (Block22, Row4, Column8)	2355.35	2204.00	827.76	0.03	0.35	996.00	1036.75	996.00	170.22	0.02	0.16	99.00	95.00	0.00	1208.00	1359.35	1566309.00	7.75	1353.56	1359.50
22	1	5	9401.00	26505.00	141.50	0	Spot (Block22, Row5, Column1)	9446.29	8497.00	4778.83	0.05	0.51	993.00	1025.44	993.00	181.13	0.01	0.18	100.00	100.00	0.00	7504.00	8453.29	5129334.00	46.49	2975.15	2422.00
22	2	5	9699.00	26505.00	149.55	0	Spot (Block22, Row5, Column2)	10515.24	10118.00	4176.07	0.02	0.40	986.00	1005.04	986.00	163.80	0.01	0.16	100.00	100.00	0.00	9132.00	9529.24	6382751.00	58.06	3247.04	2968.00
22	3	5	9992.00	26505.00	187.95	0	Spot (Block22, Row5, Column3)	1775.45	1661.50	499.18	0.03	0.28	977.00	994.46	977.00	170.39	0.01	0.17	92.00	82.00	0.00	684.50	798.45	1764795.00	4.58	1188.77	1174.50
22	4	5	10298.00	26506.00	145.40	0	Spot (Block22, Row5, Column4)	5890.88	4894.00	3488.47	0.08	0.59	980.00	992.27	980.00	168.20	0.01	0.17	100.00	100.00	0.00	3914.00	4910.88	3399038.00	29.12	1898.72	1736.00
22	5	5	10598.00	26509.00	143.15	0	Spot (Block22, Row5, Column5)	44683.51	48959.00	19635.75	0.04	0.44	988.00	1022.58	988.00	204.26	0.01	0.20	100.00	100.00	32.14	47971.00	43695.51	25022888.00	213.76	9282.73	7712.00
22	6	5	10897.00	26507.00	154.40	0	Spot (Block22, Row5, Column6)	2173.20	2060.50	613.35	0.02	0.28	990.00	1021.02	990.00	164.96	0.01	0.16	100.00	96.00	0.00	1070.50	1183.20	1412580.00	6.98	1354.78	1361.00
22	7	5	11196.00	26513.00	181.70	0	Spot (Block22, Row5, Column7)	1849.15	1770.50	413.27	0.02	0.22	998.00	1032.94	998.00	163.88	0.01	0.16	98.00	94.00	0.00	772.50	851.15	1712315.00	4.98	1293.90	1303.00
22	8	5	11502.00	26521.00	144.50	0	Spot (Block22, Row5, Column8)	15376.81	13193.00	10897.34	0.07	0.71	1004.00	1054.12	1004.00	176.48	0.02	0.17	100.00	100.00	0.00	12189.00	14372.81	8718653.00	81.16	3583.04	2946.50
22	1	6	9395.00	26800.00	197.10	0	Spot (Block22, Row6, Column1)	4936.05	4068.50	2529.57	0.08	0.51	990.00	1037.10	990.00	199.53	0.02	0.19	100.00	100.00	0.00	3078.50	3946.05	5429658.00	19.54	2183.74	2103.00
22	2	6	9694.00	26807.00	205.95	0	Spot (Block22, Row6, Column2)	1570.42	1500.50	317.78	0.02	0.20	986.00	1019.26	986.00	190.99	0.01	0.19	93.00	71.00	0.00	514.50	584.42	1903352.00	2.89	1226.83	1228.00
22	3	6	9989.00	26803.00	144.10	0	Spot (Block22, Row6, Column3)	18563.05	16577.00	10848.75	0.05	0.58	977.00	989.05	977.00	162.59	0.01	0.16	100.00	100.00	0.00	15600.00	17586.05	10543815.00	108.09	4242.83	3396.00
22	4	6	10297.00	26817.00	170.60	0	Spot (Block22, Row6, Column4)	1606.59	1561.00	399.70	0.01	0.25	983.00	1004.09	983.00	179.43	0.01	0.18	89.00	68.00	0.00	578.00	623.59	1304554.00	3.36	1158.87	1152.50
22	5	6	10594.00	26808.00	142.70	0	Spot (Block22, Row6, Column5)	48735.98	58824.00	19001.35	0.08	0.39	991.00	1048.63	991.00	223.73	0.02	0.21	100.00	100.00	44.67	57833.00	47744.98	26951152.00	213.15	10360.96	7958.00
22	6	6	10891.00	26813.00	166.30	0	Spot (Block22, Row6, Column6)	1912.88	1731.50	669.39	0.04	0.35	1010.00	1065.53	1010.00	187.99	0.02	0.18	92.00	74.00	0.00	721.50	902.88	1461438.00	4.51	1224.44	1211.00
22	7	6	11195.00	26811.00	146.40	0	Spot (Block22, Row6, Column7)	14007.84	12108.50	8780.55	0.06	0.63	1073.00	1088.51	1073.00	187.47	0.01	0.17	100.00	100.00	0.00	11035.50	12934.84	8124549.00	68.91	3719.35	3140.00
22	8	6	11503.00	26818.00	147.00	0	Spot (Block22, Row6, Column8)	17462.82	14688.00	11869.64	0.08	0.68	1067.00	1096.35	1067.00	197.80	0.01	0.18	100.00	100.00	0.00	13621.00	16395.82	10250677.00	82.74	4352.68	3096.00
22	1	7	9392.00	27099.00	213.55	0	Spot (Block22, Row7, Column1)	1359.61	1295.50	257.10	0.02	0.19	985.50	1007.37	985.50	166.99	0.01	0.17	77.00	46.00	0.00	310.00	374.11	1772935.00	2.11	1134.56	1107.00
22	2	7	9688.00	27103.00	223.35	0	Spot (Block22, Row7, Column2)	1204.19	1160.00	241.05	0.02	0.20	970.00	974.15	970.00	139.48	0.00	0.14	52.00	35.00	0.00	190.00	234.19	1720781.00	1.65	1018.17	978.00
22	3	7	9978.00	27125.00	225.80	0	Spot (Block22, Row7, Column3)	1209.94	1163.00	612.83	0.02	0.51	978.00	986.90	978.00	149.12	0.00	0.15	53.00	30.00	0.00	185.00	231.94	1765307.00	1.50	1053.27	1062.50
22	4	7	10292.00	27111.00	181.30	0	Spot (Block22, Row7, Column4)	1219.44	1196.00	174.49	0.01	0.14	981.00	1001.74	981.00	164.24	0.01	0.16	59.00	35.00	0.00	215.00	238.44	1124320.00	1.33	1085.43	1073.00
22	5	7	10594.00	27111.00	169.20	0	Spot (Block22, Row7, Column5)	3092.89	2974.00	1028.26	0.02	0.33	985.00	1019.62	985.00	187.95	0.02	0.18	100.00	100.00	0.00	1989.00	2107.89	2458851.00	11.03	1550.76	1559.00
22	6	7	10888.00	27112.00	204.90	0	Spot (Block22, Row7, Column6)	1631.81	1588.00	309.27	0.01	0.19	1000.00	1054.23	1000.00	214.47	0.02	0.20	95.00	66.00	0.00	588.00	631.81	1941854.00	2.69	1223.44	1229.00
22	7	7	11190.00	27115.00	146.40	0	Spot (Block22, Row7, Column7)	13854.03	13089.00	7529.62	0.02	0.54	1060.00	1072.38	1060.00	191.36	0.01	0.18	100.00	100.00	0.00	12029.00	12794.03	8132315.00	66.79	4031.12	2841.00
22	8	7	11499.00	27108.00	184.10	0	Spot (Block22, Row7, Column8)	4253.98	4232.50	1048.98	0.00	0.25	1079.00	1089.21	1079.00	181.96	0.00	0.17	100.00	100.00	0.00	3153.50	3174.98	4066806.00	17.39	1980.66	1884.00
22	1	8	9385.00	27415.00	143.35	0	Spot (Block22, Row8, Column1)	2127.89	2021.50	681.12	0.02	0.32	991.00	1013.79	991.00	151.17	0.01	0.15	100.00	99.00	0.00	1030.50	1136.89	1195872.00	7.37	1330.80	1338.00
22	2	8	9693.00	27405.00	152.40	0	Spot (Block22, Row8, Column2)	2201.16	2108.00	720.58	0.02	0.33	981.00	998.70	981.00	153.50	0.01	0.15	100.00	98.00	0.00	1127.00	1220.16	1402137.00	7.83	1308.17	1300.00
22	3	8	9985.00	27405.00	146.35	0	Spot (Block22, Row8, Column3)	5880.67	4680.00	3768.23	0.10	0.64	988.00	1018.16	988.00	169.61	0.01	0.17	100.00	99.00	0.00	3692.00	4892.67	3451953.00	28.67	1719.82	1616.00
22	4	8	10291.00	27408.00	144.00	0	Spot (Block22, Row8, Column4)	18443.76	18089.00	8419.31	0.01	0.46	992.00	1031.24	992.00	174.27	0.02	0.17	100.00	100.00	0.00	17097.00	17451.76	10310059.00	99.92	4774.06	4100.00
22	5	8	10579.00	27414.00	212.20	0	Spot (Block22, Row8, Column5)	1222.07	1210.50	193.30	0.00	0.16	989.00	1033.79	989.00	192.18	0.02	0.19	57.00	21.00	0.00	221.50	233.07	1576473.00	0.98	1050.79	1001.50
22	6	8	10898.00	27412.00	187.60	0	Spot (Block22, Row8, Column6)	7285.12	5677.00	4486.58	0.11	0.62	1004.00	1070.14	1004.00	233.99	0.03	0.22	100.00	100.00	0.00	4673.00	6281.12	7234129.00	26.56	2456.22	2419.50
22	7	8	11191.00	27408.00	144.85	0	Spot (Block22, Row8, Column7)	3926.81	3736.00	1664.84	0.02	0.42	996.00	1048.94	996.00	203.61	0.02	0.19	100.00	100.00	0.00	2740.00	2930.81	2250060.00	14.13	1693.95	1594.50
22	8	8	11481.00	27422.00	144.00	0	Spot (Block22, Row8, Column8)	3078.96	3036.50	977.23	0.01	0.32	1005.00	1053.48	1005.00	165.62	0.02	0.16	100.00	99.00	0.00	2031.50	2073.96	1730373.00	12.23	1601.71	1547.50
23	1	1	13908.00	25326.00	154.20	0	Spot (Block23, Row1, Column1)	37133.93	33236.00	18797.36	0.05	0.51	710.00	749.79	710.00	151.77	0.02	0.20	100.00	100.00	14.50	32526.00	36423.93	24322820.00	239.73	7554.60	5857.00
23	2	1	14197.00	25332.00	161.65	0	Spot (Block23, Row1, Column2)	1801.36	1625.50	651.27	0.04	0.36	705.00	735.52	705.00	125.51	0.02	0.17	99.00	96.00	0.00	920.50	1096.36	1307790.00	8.49	938.48	927.50
23	3	1	14506.00	25331.00	157.80	0	Spot (Block23, Row1, Column3)	1719.14	1435.50	791.61	0.08	0.46	703.00	720.97	703.00	82.32	0.01	0.11	100.00	95.00	0.00	732.50	1016.14	1175892.00	12.13	953.31	935.00
23	4	1	14803.00	25336.00	153.15	0	Spot (Block23, Row1, Column4)	1650.22	1514.50	504.01	0.04	0.31	702.00	718.75	702.00	85.55	0.01	0.12	100.00	100.00	0.00	812.50	948.22	1062741.00	10.89	958.92	945.00
23	5	1	15103.00	25341.00	148.50	0	Spot (Block23, Row1, Column5)	3760.05	3258.00	2267.72	0.06	0.60	696.00	710.88	696.00	125.90	0.01	0.18	100.00	100.00	0.00	2562.00	3064.05	2274832.00	24.22	1318.52	1172.00
23	6	1	15397.00	25332.00	148.10	0	Spot (Block23, Row1, Column6)	3389.75	3086.50	1747.35	0.04	0.52	698.00	713.36	698.00	92.99	0.01	0.13	100.00	100.00	0.00	2388.50	2691.75	2060968.00	28.78	1365.93	1157.50
23	7	1	15708.00	25338.00	117.15	0	Spot (Block23, Row1, Column7)	6764.60	6482.00	2654.39	0.02	0.39	714.00	760.36	714.00	205.15	0.03	0.27	100.00	100.00	0.00	5768.00	6050.60	2442021.00	29.27	2241.32	1722.00
23	8	1	15994.00	25346.00	151.95	0	Spot (Block23, Row1, Column8)	58265.91	65535.00	11524.87	0.05	0.20	776.00	817.62	776.00	267.87	0.02	0.33	100.00	100.00	63.52	64759.00	57489.91	37057428.00	214.46	12301.50	10672.50
23	1	2	13905.00	25633.00	206.70	0	Spot (Block23, Row2, Column1)	806.04	791.00	92.74	0.01	0.12	713.00	743.35	713.00	126.48	0.02	0.17	30.00	6.00	0.00	78.00	93.04	979339.00	0.50	796.49	794.00
23	2	2	14201.00	25632.00	133.65	0	Spot (Block23, Row2, Column2)	2012.61	2006.00	519.45	0.00	0.26	706.00	724.86	706.00	89.15	0.01	0.12	100.00	100.00	0.00	1300.00	1306.61	960014.00	14.45	1067.40	1064.00
23	3	2	14515.00	25627.00	206.40	0	Spot (Block23, Row2, Column3)	839.51	805.00	114.30	0.02	0.14	701.00	717.82	701.00	93.61	0.01	0.13	58.00	32.00	0.00	104.00	138.51	1020843.00	1.30	768.32	773.00
23	4	2	14807.00	25635.00	185.65	0	Spot (Block23, Row2, Column4)	1393.39	1354.50	347.62	0.01	0.25	699.00	713.79	699.00	86.42	0.01	0.12	100.00	98.00	0.00	655.50	694.39	1354371.00	7.86	926.72	915.00
23	5	2	15103.00	25633.00	187.25	0	Spot (Block23, Row2, Column5)	1177.21	1173.00	214.65	0.00	0.18	695.00	707.14	695.00	87.80	0.01	0.12	99.00	96.00	0.00	478.00	482.21	1157200.00	5.35	884.46	868.00
23	6	2	15395.00	25634.00	187.00	0	Spot (Block23, Row2, Column6)	1013.94	980.00	198.69	0.01	0.20	692.00	700.79	692.00	97.33	0.01	0.14	91.00	72.00	0.00	288.00	321.94	997714.00	3.22	800.53	796.00
23	7	2	15706.00	25633.00	198.75	0	Spot (Block23, Row2, Column7)	1060.69	1011.00	264.28	0.02	0.25	699.00	712.92	699.00	91.88	0.01	0.13	88.00	76.00	0.00	312.00	361.69	1186913.00	3.78	809.79	795.00
23	8	2	16013.00	25621.00	215.90	0	Spot (Block23, Row2, Column8)	912.61	891.00	117.29	0.01	0.13	722.00	786.17	722.00	230.51	0.04	0.29	33.00	1.00	0.00	169.00	190.61	1214683.00	0.55	819.86	795.00
23	1	3	13898.00	25927.00	146.30	0	Spot (Block23, Row3, Column1)	3155.91	2793.50	1567.96	0.05	0.50	713.00	739.15	713.00	89.87	0.02	0.12	100.00	100.00	0.00	2080.50	2442.91	1843049.00	26.89	1358.64	1260.00
23	2	3	14200.00	25924.00	199.40	0	Spot (Block23, Row3, Column2)	865.06	825.50	118.94	0.02	0.14	707.00	731.28	707.00	94.93	0.01	0.13	60.00	28.00	0.00	118.50	158.06	968870.00	1.41	780.89	771.00
23	3	3	14509.00	25945.00	150.85	0	Spot (Block23, Row3, Column3)	2525.24	1495.00	4390.90	0.23	1.74	700.00	725.54	700.00	112.29	0.02	0.15	99.00	92.00	0.00	795.00	1825.24	1573223.00	16.03	1237.62	1013.00
23	4	3	14799.00	25932.00	146.90	0	Spot (Block23, Row3, Column4)	4429.47	4038.50	2387.75	0.04	0.54	697.00	712.38	697.00	91.03	0.01	0.13	100.00	100.00	0.00	3341.50	3732.47	2613388.00	40.83	1458.12	1322.00
23	5	3	15095.00	25936.00	171.70	0	Spot (Block23, Row3, Column5)	1157.37	1068.00	419.17	0.03	0.36	697.00	709.78	697.00	92.76	0.01	0.13	96.00	82.00	0.00	371.00	460.37	950199.00	4.83	824.31	817.00
23	6	3	15406.00	25940.00	207.30	0	Spot (Block23, Row3, Column6)	3318.03	2757.50	1690.70	0.08	0.51	698.00	715.51	698.00	108.49	0.01	0.15	100.00	100.00	0.00	2059.50	2620.03	4047992.00	23.99	1481.87	1457.00
23	7	3	15706.00	25945.00	153.15	0	Spot (Block23, Row3, Column7)	2483.78	2094.50	1395.33	0.07	0.56	699.00	717.93	699.00	101.94	0.01	0.14	100.00	98.00	0.00	1395.50	1784.78	1599555.00	17.32	988.54	933.00
23	8	3	16004.00	25948.00	157.50	0	Spot (Block23, Row3, Column8)	2976.89	2839.50	947.22	0.02	0.32	702.00	729.13	702.00	94.59	0.02	0.13	100.00	100.00	0.00	2137.50	2274.89	2030242.00	23.76	1314.07	1294.00
23	1	4	13902.00	26227.00	148.05	0	Spot (Block23, Row4, Column1)	4351.44	3798.50	2290.81	0.06	0.53	712.00	740.94	712.00	94.03	0.02	0.13	100.00	100.00	0.00	3086.50	3639.44	2628272.00	38.40	1478.62	1343.00
23	2	4	14196.00	26222.00	213.40	0	Spot (Block23, Row4, Column2)	929.33	884.00	159.71	0.02	0.17	709.00	736.44	709.00	102.69	0.02	0.14	72.00	39.00	0.00	175.00	220.33	1199759.00	1.88	794.57	784.00
23	3	4	14500.00	26232.00	148.45	0	Spot (Block23, Row4, Column3)	17105.57	15379.00	9985.25	0.05	0.58	702.00	724.63	702.00	110.50	0.01	0.15	100.00	100.00	0.00	14677.00	16403.57	10297553.00	148.25	4374.57	3420.00
23	4	4	14782.00	26224.00	202.30	0	Spot (Block23, Row4, Column4)	856.82	821.50	120.26	0.02	0.14	693.00	706.76	693.00	101.06	0.01	0.14	60.00	34.00	0.00	128.50	163.82	995619.00	1.48	760.01	738.00
23	5	4	15081.00	26228.00	181.85	0	Spot (Block23, Row4, Column5)	981.40	906.50	436.37	0.03	0.44	690.00	695.00	690.00	86.51	0.00	0.12	90.00	62.00	0.00	216.50	291.40	910742.00	3.31	787.00	775.50
23	6	4	15405.00	26239.00	200.10	0	Spot (Block23, Row4, Column6)	1202.60	1184.50	238.31	0.01	0.20	695.00	706.13	695.00	88.94	0.01	0.13	99.00	95.00	0.00	489.50	507.60	1361346.00	5.58	859.02	847.00
23	7	4	15694.00	26241.00	150.65	0	Spot (Block23, Row4, Column7)	2537.56	2090.00	1468.97	0.08	0.58	700.00	715.38	700.00	82.56	0.01	0.12	100.00	100.00	0.00	1390.00	1837.56	1563139.00	22.07	1061.09	985.00
23	8	4	15998.00	26255.00	161.25	0	Spot (Block23, Row4, Column8)	1207.51	1156.00	298.40	0.02	0.25	708.00	726.35	708.00	83.22	0.01	0.11	97.00	86.00	0.00	448.00	499.51	873032.00	5.78	852.80	854.00
23	1	5	13904.00	26531.00	145.30	0	Spot (Block23, Row5, Column1)	3387.78	3016.00	1582.13	0.05	0.47	723.00	760.63	723.00	116.55	0.02	0.15	100.00	100.00	0.00	2293.00	2664.78	1947976.00	22.54	1389.62	1264.00
23	2	5	14196.00	26530.00	160.10	0	Spot (Block23, Row5, Column2)	3445.24	3437.00	1134.49	0.00	0.33	716.00	745.93	716.00	103.00	0.02	0.14	100.00	100.00	0.00	2721.00	2729.24	2428897.00	26.21	1405.26	1349.00
23	3	5	14493.00	26529.00	175.10	0	Spot (Block23, Row5, Column3)	1276.66	1226.00	307.03	0.02	0.24	705.00	725.86	705.00	108.94	0.01	0.15	99.00	88.00	0.00	521.00	571.66	1097931.00	5.06	883.54	883.00
23	4	5	14800.00	26532.00	151.75	0	Spot (Block23, Row5, Column4)	2971.24	2605.50	1609.21	0.06	0.54	694.00	705.71	694.00	102.59	0.01	0.15	100.00	100.00	0.00	1911.50	2277.24	1877823.00	22.08	1157.67	1135.00
23	5	5	15099.00	26536.00	145.35	0	Spot (Block23, Row5, Column5)	17656.13	16033.00	10236.14	0.04	0.58	697.00	720.43	697.00	114.92	0.01	0.16	100.00	100.00	0.00	15336.00	16959.13	10152275.00	147.38	3919.52	2923.50
23	6	5	15403.00	26529.00	161.85	0	Spot (Block23, Row5, Column6)	1069.93	1023.00	217.64	0.02	0.20	699.00	712.95	699.00	83.44	0.01	0.12	95.00	82.00	0.00	324.00	370.93	769278.00	4.28	817.78	806.00
23	7	5	15700.00	26538.00	186.95	0	Spot (Block23, Row5, Column7)	1950.82	1790.00	639.76	0.04	0.33	704.00	728.28	704.00	91.84	0.01	0.13	100.00	99.00	0.00	1086.00	1246.82	1917658.00	13.31	1073.07	1071.00
23	8	5	16000.00	26545.00	147.15	0	Spot (Block23, Row5, Column8)	5372.22	4502.00	3346.89	0.08	0.62	712.00	738.18	712.00	90.72	0.02	0.12	100.00	100.00	0.00	3790.00	4660.22	3174982.00	51.08	1671.11	1405.00
23	1	6	13895.00	26827.00	204.60	0	Spot (Block23, Row6, Column1)	3370.77	2662.50	1751.83	0.10	0.52	728.00	767.93	728.00	126.76	0.02	0.17	100.00	100.00	0.00	1934.50	2642.77	4004471.00	20.53	1528.59	1510.50
23	2	6	14198.00	26829.00	200.40	0	Spot (Block23, Row6, Column2)	1552.88	1497.00	378.70	0.02	0.24	718.00	753.53	718.00	116.80	0.02	0.16	100.00	99.00	0.00	779.00	834.88	1768730.00	6.84	976.29	976.50
23	3	6	14491.00	26829.00	146.55	0	Spot (Block23, Row6, Column3)	6222.64	5600.00	3376.85	0.05	0.54	703.00	722.18	703.00	99.61	0.01	0.14	100.00	100.00	0.00	4897.00	5519.64	3634022.00	55.22	1858.87	1582.00
23	4	6	14795.00	26842.00	183.05	0	Spot (Block23, Row6, Column4)	957.60	943.50	155.82	0.01	0.16	696.00	709.20	696.00	96.80	0.01	0.14	84.00	61.00	0.00	247.50	261.60	898231.00	2.57	765.40	749.00
23	5	6	15100.00	26838.00	144.40	0	Spot (Block23, Row6, Column5)	16611.66	15376.00	9197.59	0.03	0.55	709.00	740.60	709.00	125.19	0.02	0.17	100.00	100.00	0.00	14667.00	15902.66	9452036.00	126.77	3504.89	2837.00
23	6	6	15394.00	26833.00	165.55	0	Spot (Block23, Row6, Column6)	1127.74	1101.00	236.30	0.01	0.21	708.00	738.42	708.00	112.58	0.02	0.15	92.00	75.00	0.00	393.00	419.74	858211.00	3.46	865.32	851.00
23	7	6	15697.00	26835.00	147.20	0	Spot (Block23, Row6, Column7)	3700.46	3165.50	1977.11	0.07	0.53	700.00	721.48	700.00	92.94	0.01	0.13	100.00	100.00	0.00	2465.50	3000.46	2190671.00	32.05	1353.88	1260.00
23	8	6	16003.00	26843.00	147.80	0	Spot (Block23, Row6, Column8)	5127.33	4317.00	3121.41	0.07	0.61	727.00	747.89	727.00	89.22	0.01	0.12	100.00	100.00	0.00	3590.00	4400.33	3040508.00	49.09	1790.94	1552.00
23	1	7	13897.00	27135.00	199.65	0	Spot (Block23, Row7, Column1)	1008.53	981.00	167.98	0.01	0.17	720.00	751.97	720.00	103.04	0.02	0.14	91.00	59.00	0.00	261.00	288.53	1145689.00	2.49	837.34	812.00
23	2	7	14190.00	27129.00	193.25	0	Spot (Block23, Row7, Column2)	907.58	885.00	119.93	0.01	0.13	702.00	720.81	702.00	81.12	0.01	0.11	91.00	59.00	0.00	183.00	205.58	959316.00	2.30	802.50	798.00
23	3	7	14470.00	27124.00	189.55	0	Spot (Block23, Row7, Column3)	850.97	821.50	101.14	0.02	0.12	695.00	709.28	695.00	88.29	0.01	0.12	76.00	42.00	0.00	126.50	155.97	861184.00	1.60	761.67	755.00
23	4	7	14796.00	27119.00	207.65	0	Spot (Block23, Row7, Column4)	849.45	839.00	98.00	0.01	0.12	691.00	697.31	691.00	83.76	0.00	0.12	77.00	48.00	0.00	148.00	158.45	1039728.00	1.82	747.17	727.00
23	5	7	15094.00	27135.00	176.70	0	Spot (Block23, Row7, Column5)	1264.28	1223.00	279.52	0.01	0.22	701.00	725.15	701.00	113.43	0.01	0.16	98.00	90.00	0.00	522.00	563.28	1107513.00	4.75	873.31	857.00
23	6	7	15390.00	27140.00	181.65	0	Spot (Block23, Row7, Column6)	1913.11	1900.00	476.63	0.00	0.25	704.00	738.49	704.00	133.75	0.02	0.18	100.00	99.00	0.00	1196.00	1209.11	1771544.00	8.78	1134.75	1127.50
23	7	7	15688.00	27143.00	147.85	0	Spot (Block23, Row7, Column7)	4279.57	4103.50	2031.28	0.02	0.47	696.00	713.73	696.00	95.57	0.01	0.13	100.00	100.00	0.00	3407.50	3583.57	2567744.00	37.31	1532.36	1284.50
23	8	7	16001.00	27141.00	198.60	0	Spot (Block23, Row7, Column8)	1538.14	1505.00	313.70	0.01	0.20	717.00	737.71	717.00	87.53	0.01	0.12	100.00	99.00	0.00	788.00	821.14	1724256.00	9.14	946.18	936.00
23	1	8	13885.00	27433.00	149.05	0	Spot (Block23, Row8, Column1)	1831.90	1695.50	628.76	0.03	0.34	762.00	767.10	762.00	96.81	0.00	0.13	100.00	99.00	0.00	933.50	1069.90	1113796.00	11.00	1037.08	1001.00
23	2	8	14187.00	27437.00	167.35	0	Spot (Block23, Row8, Column2)	1066.98	998.00	198.96	0.03	0.19	714.00	741.72	714.00	91.94	0.02	0.12	96.00	79.00	0.00	284.00	352.98	834381.00	3.54	875.51	888.50
23	3	8	14489.00	27433.00	148.90	0	Spot (Block23, Row8, Column3)	2689.01	2261.00	1538.32	0.08	0.57	697.00	718.09	697.00	97.15	0.01	0.14	100.00	99.00	0.00	1564.00	1992.01	1634918.00	20.29	1096.87	1039.00
23	4	8	14793.00	27433.00	155.20	0	Spot (Block23, Row8, Column4)	5176.47	4898.00	2053.99	0.02	0.40	695.00	713.28	695.00	105.31	0.01	0.15	100.00	100.00	0.00	4203.00	4481.47	3432002.00	42.38	1608.80	1539.00
23	5	8	15074.00	27439.00	218.75	0	Spot (Block23, Row8, Column5)	777.90	781.00	92.39	0.00	0.12	690.00	704.80	690.00	112.89	0.01	0.16	30.00	8.00	0.00	91.00	87.90	1061829.00	0.65	709.30	698.00
23	6	8	15399.00	27437.00	189.05	0	Spot (Block23, Row8, Column6)	4851.23	3694.00	3096.70	0.12	0.64	695.00	723.78	695.00	141.64	0.02	0.20	100.00	100.00	0.00	2999.00	4156.23	4880333.00	29.14	1663.98	1666.00
23	7	8	15692.00	27437.00	152.75	0	Spot (Block23, Row8, Column7)	1581.65	1513.50	512.64	0.02	0.32	698.00	716.40	698.00	111.59	0.01	0.16	99.00	92.00	0.00	815.50	883.65	1015421.00	7.75	916.72	896.00
23	8	8	15978.00	27445.00	146.15	0	Spot (Block23, Row8, Column8)	1286.42	1273.50	251.14	0.00	0.20	701.00	715.34	701.00	79.72	0.01	0.11	100.00	99.00	0.00	572.50	585.42	746121.00	7.16	902.08	840.00
24	1	1	18407.00	25352.00	155.30	0	Spot (Block24, Row1, Column1)	37151.88	33403.00	19270.40	0.05	0.52	1104.00	1163.59	1104.00	208.16	0.02	0.18	100.00	100.00	13.60	32299.00	36047.88	24594632.00	172.89	8480.86	6382.50
24	2	1	18701.00	25356.00	150.85	0	Spot (Block24, Row1, Column2)	3551.33	3577.00	1233.73	0.00	0.35	1106.00	1162.47	1106.00	178.91	0.02	0.15	100.00	100.00	0.00	2471.00	2445.33	2216032.00	13.35	1664.84	1620.00
24	3	1	19003.00	25353.00	148.55	0	Spot (Block24, Row1, Column3)	4157.23	3638.50	2143.76	0.06	0.52	1107.00	1150.51	1107.00	145.87	0.02	0.13	100.00	100.00	0.00	2531.50	3050.23	2510969.00	20.61	1794.80	1712.50
24	4	1	19302.00	25361.00	149.60	0	Spot (Block24, Row1, Column4)	3044.05	2930.00	999.17	0.02	0.33	1122.00	1154.96	1122.00	142.83	0.01	0.12	100.00	100.00	0.00	1808.00	1922.05	1875133.00	13.23	1653.11	1642.00
24	5	1	19603.00	25364.00	148.45	0	Spot (Block24, Row1, Column5)	8937.18	7630.00	5881.88	0.07	0.66	1104.00	1144.98	1104.00	140.92	0.02	0.12	100.00	100.00	0.00	6526.00	7833.18	5371245.00	55.30	2703.31	2266.00
24	6	1	19898.00	25363.00	147.05	0	Spot (Block24, Row1, Column6)	7028.80	6441.00	3453.70	0.04	0.49	1098.00	1132.65	1098.00	141.34	0.01	0.12	100.00	100.00	0.00	5343.00	5930.80	4139964.00	41.72	2498.47	2258.00
24	7	1	20209.00	25361.00	119.00	0	Spot (Block24, Row1, Column7)	14391.64	14351.50	5673.00	0.00	0.39	1102.00	1148.13	1102.00	267.29	0.02	0.23	100.00	100.00	0.00	13249.50	13289.64	5324907.00	49.55	4511.45	3765.00
24	8	1	20497.00	25370.00	151.00	0	Spot (Block24, Row1, Column8)	60272.54	65535.00	9743.22	0.04	0.16	1112.00	1197.14	1112.00	346.99	0.03	0.29	100.00	100.00	69.97	64423.00	59160.54	37730924.00	170.25	15049.24	12067.00
24	1	2	18396.00	25653.00	209.05	0	Spot (Block24, Row2, Column1)	1271.83	1296.50	172.47	0.01	0.14	1095.00	1128.20	1095.00	177.89	0.01	0.16	52.00	16.00	0.00	201.50	176.83	1587240.00	0.81	1169.48	1155.00
24	2	2	18704.00	25660.00	133.25	0	Spot (Block24, Row2, Column2)	4934.76	4763.00	1601.15	0.02	0.32	1092.00	1127.90	1092.00	151.48	0.01	0.13	100.00	100.00	0.00	3671.00	3842.76	2363751.00	25.13	1981.71	1941.50
24	3	2	19002.00	25646.00	197.00	0	Spot (Block24, Row2, Column3)	1341.89	1296.50	163.78	0.01	0.12	1100.00	1136.22	1100.00	147.75	0.01	0.13	68.00	32.00	0.00	196.50	241.89	1476084.00	1.39	1216.81	1202.00
24	4	2	19301.00	25659.00	172.05	0	Spot (Block24, Row2, Column4)	3302.82	3118.00	983.49	0.03	0.30	1102.00	1134.08	1102.00	145.28	0.01	0.13	100.00	100.00	0.00	2016.00	2200.82	2734739.00	14.93	1722.88	1734.00
24	5	2	19604.00	25661.00	184.45	0	Spot (Block24, Row2, Column5)	1932.11	1884.00	343.49	0.01	0.18	1101.00	1286.76	1101.00	1105.36	0.07	0.86	23.00	0.00	0.00	783.00	831.11	1849029.00	0.58	1346.78	1339.00
24	6	2	19897.00	25663.00	159.60	0	Spot (Block24, Row2, Column6)	2024.99	1880.00	544.19	0.03	0.27	1102.00	1227.23	1102.00	872.99	0.05	0.71	45.00	7.00	0.00	778.00	922.99	1429641.00	0.91	1299.35	1292.00
24	7	2	20202.00	25661.00	154.65	0	Spot (Block24, Row2, Column7)	2608.49	2373.00	897.65	0.04	0.34	1096.00	1108.27	1096.00	122.00	0.00	0.11	100.00	100.00	0.00	1277.00	1512.49	1711172.00	12.30	1493.25	1438.50
24	8	2	20508.00	25667.00	198.25	0	Spot (Block24, Row2, Column8)	1248.62	1212.00	128.41	0.01	0.10	1104.00	1155.89	1104.00	249.71	0.02	0.22	22.00	0.00	0.00	108.00	144.62	1393455.00	0.37	1201.57	1188.00
24	1	3	18401.00	25956.00	150.20	0	Spot (Block24, Row3, Column1)	7478.79	6293.00	4715.03	0.07	0.63	1079.00	1092.23	1079.00	147.44	0.01	0.13	100.00	100.00	0.00	5214.00	6399.79	4636849.00	43.32	2428.42	2142.00
24	2	3	18704.00	25949.00	198.80	0	Spot (Block24, Row3, Column2)	1316.85	1298.00	181.25	0.01	0.14	1092.00	1114.89	1092.00	144.96	0.01	0.13	65.00	32.00	0.00	206.00	224.85	1466970.00	1.39	1179.83	1122.00
24	3	3	18990.00	25950.00	155.05	0	Spot (Block24, Row3, Column3)	2447.27	2199.00	1604.68	0.05	0.66	1099.00	1129.43	1099.00	147.19	0.01	0.13	99.00	98.00	0.00	1100.00	1348.27	1627434.00	8.95	1430.31	1439.00
24	4	3	19302.00	25959.00	148.50	0	Spot (Block24, Row3, Column4)	5350.83	4842.00	2531.33	0.04	0.47	1099.00	1125.04	1099.00	142.02	0.01	0.13	100.00	100.00	0.00	3743.00	4251.83	3226553.00	29.75	2215.93	2046.00
24	5	3	19601.00	25960.00	147.00	-50	Spot (Block24, Row3, Column5)	1825.40	1774.00	416.20	0.01	0.23	1099.00	1281.35	1099.00	1103.35	0.07	0.86	16.00	0.00	0.00	675.00	726.40	1076987.00	0.49	1448.13	1381.00
24	6	3	19904.00	25962.00	195.35	0	Spot (Block24, Row3, Column6)	4488.06	3967.00	1851.64	0.05	0.41	1111.00	1306.77	1111.00	1114.97	0.07	0.85	98.00	63.00	0.00	2856.00	3377.06	4842620.00	2.85	2088.12	2084.50
24	7	3	20208.00	25972.00	148.60	0	Spot (Block24, Row3, Column7)	6370.95	5680.50	3603.30	0.05	0.57	1109.00	1135.25	1109.00	138.79	0.01	0.12	100.00	100.00	0.00	4571.50	5261.95	3873536.00	37.72	2126.81	1982.00
24	8	3	20503.00	25969.00	173.30	0	Spot (Block24, Row3, Column8)	1614.58	1553.00	290.88	0.02	0.18	1109.00	1135.50	1109.00	123.32	0.01	0.11	98.00	81.00	0.00	444.00	505.58	1353021.00	3.88	1287.97	1298.00
24	1	4	18396.00	26251.00	148.50	0	Spot (Block24, Row4, Column1)	5318.27	4913.00	2635.02	0.03	0.50	1083.00	1097.30	1083.00	140.60	0.01	0.13	100.00	100.00	0.00	3830.00	4235.27	3217553.00	30.02	2066.30	1869.00
24	2	4	18705.00	26254.00	189.45	0	Spot (Block24, Row4, Column2)	1871.53	1786.00	395.10	0.02	0.21	1094.00	1124.08	1094.00	151.43	0.01	0.13	97.00	91.00	0.00	692.00	777.53	1888374.00	4.94	1402.16	1393.00
24	3	4	19005.00	26256.00	150.15	0	Spot (Block24, Row4, Column3)	18689.50	16179.00	10968.91	0.06	0.59	1107.00	1145.82	1107.00	159.02	0.01	0.14	100.00	100.00	0.00	15072.00	17582.50	11568801.00	110.32	4914.56	3766.00
24	4	4	19286.00	26256.00	186.25	0	Spot (Block24, Row4, Column4)	1366.06	1312.00	172.16	0.02	0.13	1101.00	1127.65	1101.00	138.40	0.01	0.12	74.00	43.00	0.00	211.00	265.06	1334637.00	1.72	1241.27	1198.00
24	5	4	19578.00	26264.00	185.60	0	Spot (Block24, Row4, Column5)	1426.84	1326.50	572.03	0.03	0.40	1086.00	1094.18	1086.00	133.40	0.00	0.12	73.00	47.00	0.00	240.50	340.84	1384038.00	2.49	1190.85	1204.00
24	6	4	19901.00	26263.00	194.20	0	Spot (Block24, Row4, Column6)	1994.84	1951.50	349.37	0.01	0.18	1094.00	1110.13	1094.00	141.23	0.01	0.13	100.00	99.00	0.00	857.50	900.84	2122507.00	6.26	1369.54	1344.00
24	7	4	20193.00	26262.00	148.60	0	Spot (Block24, Row4, Column7)	5397.17	4642.00	3525.85	0.07	0.65	1106.50	1133.21	1106.50	139.27	0.01	0.12	100.00	100.00	0.00	3535.50	4290.67	3265285.00	30.62	2017.74	1787.00
24	8	4	20503.00	26273.00	155.60	0	Spot (Block24, Row4, Column8)	2462.20	2304.50	721.91	0.03	0.29	1137.00	1158.61	1137.00	128.35	0.01	0.11	100.00	99.00	0.00	1167.50	1325.20	1639824.00	10.16	1516.12	1505.50
24	1	5	18407.00	26558.00	145.40	0	Spot (Block24, Row5, Column1)	6939.10	6361.50	3264.20	0.04	0.47	1094.00	1125.49	1094.00	153.72	0.01	0.14	100.00	100.00	0.00	5267.50	5845.10	3969166.00	37.82	2528.82	2230.00
24	2	5	18698.00	26549.00	182.60	0	Spot (Block24, Row5, Column2)	1750.89	1672.00	354.52	0.02	0.20	1105.00	1146.58	1105.00	155.57	0.02	0.14	93.00	84.00	0.00	567.00	645.89	1644090.00	3.88	1293.34	1298.00
24	3	5	18995.00	26554.00	164.40	0	Spot (Block24, Row5, Column3)	3515.11	3135.00	1395.16	0.05	0.40	1108.00	1150.97	1108.00	160.68	0.02	0.14	100.00	99.00	0.00	2027.00	2407.11	2639845.00	14.71	1663.93	1664.50
24	4	5	19305.00	26558.00	150.90	0	Spot (Block24, Row5, Column4)	3913.00	3550.00	1890.47	0.04	0.48	1101.00	1135.35	1101.00	157.05	0.01	0.14	100.00	99.00	0.00	2449.00	2812.00	2441710.00	17.69	1735.86	1639.00
24	5	5	19603.00	26564.00	147.00	0	Spot (Block24, Row5, Column5)	29682.61	27165.00	17244.31	0.04	0.58	1097.00	1125.74	1097.00	166.17	0.01	0.15	100.00	100.00	1.70	26068.00	28585.61	17453384.00	171.86	6847.89	5985.50
24	6	5	19901.00	26560.00	159.95	0	Spot (Block24, Row5, Column6)	2061.00	1999.00	541.29	0.01	0.26	1098.00	1116.23	1098.00	142.10	0.01	0.13	99.00	92.00	0.00	901.00	963.00	1453006.00	6.65	1337.60	1336.00
24	7	5	20202.00	26566.00	194.90	0	Spot (Block24, Row5, Column7)	3898.02	3581.00	1516.80	0.04	0.39	1116.00	1151.11	1116.00	151.96	0.01	0.13	100.00	100.00	0.00	2465.00	2782.02	4174779.00	18.08	1900.33	1884.00
24	8	5	20505.00	26568.00	147.30	0	Spot (Block24, Row5, Column8)	11014.49	9403.50	7320.86	0.07	0.66	1185.00	1188.59	1185.00	139.58	0.00	0.12	100.00	100.00	0.00	8218.50	9829.49	6520580.00	70.40	2981.04	2590.50
24	1	6	18396.00	26852.00	199.15	0	Spot (Block24, Row6, Column1)	4006.94	3468.00	1721.08	0.06	0.43	1108.00	1160.00	1108.00	173.02	0.02	0.15	100.00	100.00	0.00	2360.00	2898.94	4515821.00	16.45	1938.07	1975.00
24	2	6	18700.00	26854.00	203.95	0	Spot (Block24, Row6, Column2)	2910.58	2766.00	782.37	0.02	0.27	1173.00	1183.61	1173.00	165.67	0.00	0.14	100.00	99.00	0.00	1593.00	1737.58	3466499.00	10.42	1753.00	1738.00
24	3	6	18992.00	26856.00	147.15	0	Spot (Block24, Row6, Column3)	10745.78	9640.00	5968.16	0.05	0.56	1134.00	1168.35	1134.00	156.86	0.01	0.13	100.00	100.00	0.00	8506.00	9611.78	6382992.00	61.06	3222.14	2658.50
24	4	6	19298.00	26867.00	171.70	0	Spot (Block24, Row6, Column4)	1623.46	1565.00	316.51	0.02	0.19	1098.00	1139.41	1098.00	152.82	0.02	0.13	90.00	69.00	0.00	467.00	525.46	1331237.00	3.17	1291.05	1294.00
24	5	6	19600.00	26864.00	146.30	0	Spot (Block24, Row6, Column5)	32439.54	28594.00	19624.79	0.05	0.60	1094.00	1123.86	1094.00	163.95	0.01	0.15	100.00	100.00	8.18	27500.00	31345.54	19042048.00	191.01	6512.49	5275.00
24	6	6	19896.00	26863.00	179.55	0	Spot (Block24, Row6, Column6)	1775.20	1566.00	581.53	0.05	0.33	1096.00	1121.51	1096.00	137.25	0.01	0.12	85.00	71.00	0.00	470.00	679.20	1604784.00	4.76	1239.38	1226.00
24	7	6	20199.00	26863.00	148.45	0	Spot (Block24, Row6, Column7)	9049.64	7921.00	5318.21	0.06	0.59	1162.50	1176.22	1162.50	159.18	0.01	0.14	100.00	100.00	0.00	6758.50	7887.14	5438833.00	49.46	2865.98	2338.00
24	8	6	20505.00	26869.00	150.35	0	Spot (Block24, Row6, Column8)	11406.33	9612.00	7241.83	0.07	0.63	1195.00	1208.23	1195.00	137.24	0.00	0.11	100.00	100.00	0.00	8417.00	10211.33	7037704.00	74.31	3217.32	2617.50
24	1	7	18402.00	27152.00	186.70	0	Spot (Block24, Row7, Column1)	2181.08	2072.00	581.47	0.02	0.27	1099.00	1135.98	1099.00	160.66	0.01	0.14	98.00	96.00	0.00	973.00	1082.08	2139635.00	6.51	1426.27	1418.00
24	2	7	18692.00	27137.00	235.40	0	Spot (Block24, Row7, Column2)	1450.73	1429.00	224.65	0.01	0.15	1115.00	1156.77	1115.00	154.05	0.02	0.13	78.00	51.00	0.00	314.00	335.73	2297964.00	1.91	1260.36	1207.50
24	3	7	18992.00	27127.00	210.90	0	Spot (Block24, Row7, Column3)	1315.50	1268.00	188.49	0.02	0.14	1102.00	1141.21	1102.00	146.01	0.02	0.13	56.00	36.00	0.00	166.00	213.50	1674635.00	1.19	1210.71	1181.00
24	4	7	19287.00	27146.00	178.35	0	Spot (Block24, Row7, Column4)	1327.57	1304.00	173.72	0.01	0.13	1099.00	1126.23	1099.00	127.94	0.01	0.11	65.00	40.00	0.00	205.00	228.57	1184192.00	1.57	1206.23	1182.00
24	5	7	19597.00	27162.00	175.80	0	Spot (Block24, Row7, Column5)	2790.51	2676.50	836.69	0.02	0.30	1098.00	1130.33	1098.00	154.54	0.01	0.14	100.00	99.00	0.00	1578.50	1692.51	2427745.00	10.74	1572.12	1569.50
24	6	7	19896.00	27166.00	193.50	0	Spot (Block24, Row7, Column6)	3190.39	3168.50	953.30	0.00	0.30	1107.00	1164.49	1107.00	194.69	0.02	0.17	100.00	100.00	0.00	2061.50	2083.39	3349914.00	10.41	1699.00	1664.00
24	7	7	20193.00	27168.00	148.40	0	Spot (Block24, Row7, Column7)	9987.12	8959.00	5138.08	0.05	0.51	1181.00	1192.69	1181.00	158.20	0.00	0.13	100.00	100.00	0.00	7778.00	8806.12	6052194.00	55.59	3354.04	2381.00
24	8	7	20499.00	27165.00	192.05	0	Spot (Block24, Row7, Column8)	2857.08	2822.00	460.80	0.01	0.16	1208.00	1231.45	1208.00	135.63	0.01	0.11	100.00	100.00	0.00	1614.00	1649.08	2979932.00	11.99	1703.33	1614.00
24	1	8	18386.00	27453.00	150.90	0	Spot (Block24, Row8, Column1)	2231.07	2054.00	865.28	0.04	0.39	1104.00	1133.54	1104.00	146.46	0.01	0.13	99.00	94.00	0.00	950.00	1127.07	1392185.00	7.49	1433.61	1419.00
24	2	8	18693.00	27456.00	157.75	0	Spot (Block24, Row8, Column2)	2230.32	2069.50	616.02	0.03	0.28	1099.00	1134.67	1099.00	148.47	0.01	0.13	100.00	94.00	0.00	970.50	1131.32	1534458.00	7.38	1416.80	1399.00
24	3	8	18987.00	27461.00	149.80	0	Spot (Block24, Row8, Column3)	4704.96	3842.50	2915.28	0.09	0.62	1105.00	1141.32	1105.00	146.18	0.01	0.13	100.00	96.00	0.00	2737.50	3599.96	2888844.00	24.38	1860.20	1723.00
24	4	8	19291.00	27462.00	153.80	0	Spot (Block24, Row8, Column4)	2554.43	2452.00	665.20	0.02	0.26	1102.00	1128.28	1102.00	130.49	0.01	0.12	100.00	99.00	0.00	1350.00	1452.43	1650160.00	10.93	1509.75	1510.50
24	5	8	19583.00	27450.00	170.80	0	Spot (Block24, Row8, Column5)	1355.59	1316.50	168.46	0.01	0.12	1102.00	1142.32	1102.00	166.87	0.02	0.15	64.00	30.00	0.00	214.50	253.59	1103453.00	1.28	1213.14	1184.00
24	6	8	19897.00	27461.00	180.15	0	Spot (Block24, Row8, Column6)	7060.75	5962.50	3845.55	0.07	0.54	1177.00	1200.10	1177.00	210.95	0.01	0.18	100.00	100.00	0.00	4785.50	5883.75	6453529.00	27.78	2518.21	2505.00
24	7	8	20194.00	27462.00	149.40	0	Spot (Block24, Row8, Column7)	3423.29	3214.00	1155.45	0.03	0.34	1193.00	1221.65	1193.00	176.83	0.01	0.14	100.00	100.00	0.00	2021.00	2230.29	2098475.00	12.45	1786.32	1819.00
24	8	8	20485.00	27468.00	160.00	0	Spot (Block24, Row8, Column8)	1883.37	1857.00	293.87	0.01	0.16	1285.00	1297.54	1285.00	167.35	0.00	0.13	94.00	81.00	0.00	572.00	598.37	1327773.00	3.50	1473.11	1452.00
25	1	1	4878.00	29766.00	152.00	0	Spot (Block25, Row1, Column1)	45330.77	47339.00	18527.04	0.02	0.41	1536.00	1598.01	1536.00	325.39	0.02	0.20	100.00	100.00	32.81	45803.00	43794.77	28603896.00	134.40	12228.39	9800.50
25	2	1	5169.00	29776.00	148.80	0	Spot (Block25, Row1, Column2)	56315.20	65535.00	13665.61	0.07	0.24	1545.00	1637.45	1545.00	400.75	0.03	0.24	100.00	100.00	60.26	63990.00	54770.20	34014644.00	136.44	14007.50	12559.00
25	3	1	5479.00	29775.00	144.60	0	Spot (Block25, Row1, Column3)	4384.81	4132.50	1548.71	0.03	0.35	1559.00	1618.76	1559.00	310.27	0.02	0.19	100.00	99.00	0.00	2573.50	2825.81	2499339.00	8.91	2168.78	2092.00
25	4	1	5770.00	29780.00	145.45	0	Spot (Block25, Row1, Column4)	54191.81	65535.00	14678.11	0.08	0.27	1575.00	1621.66	1575.00	250.10	0.01	0.15	100.00	100.00	52.76	63960.00	52616.81	31431472.00	210.20	12648.84	11266.00
25	5	1	6075.00	29782.00	141.00	0	Spot (Block25, Row1, Column5)	9497.23	8987.50	4161.30	0.02	0.44	1607.00	1654.59	1607.00	239.77	0.01	0.14	100.00	100.00	0.00	7380.50	7890.23	5109512.00	32.71	3433.71	2917.00
25	6	1	6368.00	29778.00	141.80	0	Spot (Block25, Row1, Column6)	43550.39	44004.00	18390.65	0.00	0.42	1670.00	1702.92	1670.00	258.64	0.01	0.15	100.00	100.00	25.82	42334.00	41880.39	23778616.00	161.80	11418.04	9166.50
25	7	1	6682.00	29779.00	113.90	0	Spot (Block25, Row1, Column7)	46762.11	45550.00	13856.69	0.01	0.30	1681.00	1748.84	1681.00	357.04	0.02	0.20	100.00	100.00	18.10	43869.00	45081.11	15758831.00	126.07	14140.26	11447.00
25	8	1	6966.00	29790.00	150.25	0	Spot (Block25, Row1, Column8)	62930.71	65535.00	6634.92	0.02	0.11	1717.00	1814.96	1717.00	409.42	0.02	0.23	100.00	100.00	79.93	63818.00	61213.71	38576856.00	149.27	16644.24	13138.50
25	1	2	4869.00	30071.00	197.15	0	Spot (Block25, Row2, Column1)	1674.69	1683.00	118.15	0.00	0.07	1487.00	1510.43	1487.00	170.91	0.01	0.11	58.00	10.00	0.00	196.00	187.69	1840485.00	0.96	1576.09	1580.50
25	2	2	5168.00	30082.00	125.05	0	Spot (Block25, Row2, Column2)	5241.46	5096.00	1350.35	0.01	0.26	1474.00	1523.93	1474.00	304.35	0.01	0.20	100.00	100.00	0.00	3622.00	3767.46	2175206.00	12.21	2473.14	2478.00
25	3	2	5500.00	30076.00	160.85	0	Spot (Block25, Row2, Column3)	1752.23	1736.00	139.75	0.00	0.08	1492.00	1520.97	1492.00	151.68	0.01	0.10	74.00	39.00	0.00	244.00	260.23	1252845.00	1.52	1605.49	1596.00
25	4	2	5781.00	30081.00	185.00	0	Spot (Block25, Row2, Column4)	3205.41	3128.50	889.70	0.01	0.28	1527.00	1589.96	1527.00	238.94	0.02	0.15	100.00	95.00	0.00	1601.50	1678.41	3083602.00	6.76	2022.54	2015.00
25	5	2	6076.00	30079.00	163.15	0	Spot (Block25, Row2, Column5)	4771.53	4660.00	1332.07	0.01	0.28	1595.00	1632.06	1595.00	190.17	0.01	0.12	100.00	100.00	0.00	3065.00	3176.53	3516619.00	16.51	2477.16	2392.00
25	6	2	6369.00	30081.00	148.70	0	Spot (Block25, Row2, Column6)	3487.74	3305.00	975.91	0.02	0.28	1660.00	1714.27	1660.00	323.59	0.01	0.19	99.00	90.00	0.00	1645.00	1827.74	2110081.00	5.48	2112.08	2099.50
25	7	2	6680.00	30080.00	148.05	0	Spot (Block25, Row2, Column7)	3417.95	3267.00	949.06	0.02	0.28	1661.00	1676.25	1661.00	193.09	0.00	0.12	100.00	99.00	0.00	1606.00	1756.95	2040515.00	9.02	2171.64	2110.00
25	8	2	6979.00	30093.00	225.95	0	Spot (Block25, Row2, Column8)	1859.82	1816.00	188.79	0.01	0.10	1680.00	1723.66	1680.00	302.14	0.01	0.18	24.00	2.00	0.00	136.00	179.82	2724637.00	0.45	1746.07	1716.50
25	1	3	4873.00	30373.00	138.40	0	Spot (Block25, Row3, Column1)	10397.75	10052.00	4490.74	0.01	0.43	1450.00	1471.66	1450.00	159.67	0.01	0.11	100.00	100.00	0.00	8602.00	8947.75	5406830.00	55.90	3656.44	3159.00
25	2	3	5177.00	30376.00	219.50	0	Spot (Block25, Row3, Column2)	1661.13	1655.00	121.23	0.00	0.07	1466.00	1512.76	1466.00	234.34	0.01	0.15	36.00	1.00	0.00	189.00	195.13	2295681.00	0.63	1511.32	1498.00
25	3	3	5461.00	30369.00	143.95	0	Spot (Block25, Row3, Column3)	2721.43	2185.00	2904.86	0.10	1.07	1496.00	1537.12	1496.00	256.60	0.01	0.17	90.00	65.00	0.00	689.00	1225.43	1537610.00	4.62	1779.88	1720.00
25	4	3	5775.00	30375.00	144.30	0	Spot (Block25, Row3, Column4)	57057.77	65535.00	12978.85	0.06	0.23	1531.00	1577.96	1531.00	241.10	0.01	0.15	100.00	100.00	63.43	64004.00	55526.77	32294932.00	230.11	14685.80	10297.00
25	5	3	6071.00	30384.00	158.20	0	Spot (Block25, Row3, Column5)	2142.02	2107.00	259.41	0.01	0.12	1592.00	1659.75	1592.00	360.86	0.02	0.22	73.00	24.00	0.00	515.00	550.02	1475849.00	1.34	1799.19	1792.50
25	6	3	6372.00	30378.00	225.95	0	Spot (Block25, Row3, Column6)	23218.63	15353.00	15008.98	0.18	0.65	1665.00	1775.23	1665.00	516.19	0.03	0.29	100.00	100.00	1.64	13688.00	21553.63	33992104.00	41.54	7957.01	7765.00
25	7	3	6681.00	30388.00	139.60	0	Spot (Block25, Row3, Column7)	6539.27	6293.00	2602.31	0.02	0.40	1656.00	1711.84	1656.00	381.93	0.01	0.22	100.00	100.00	0.00	4637.00	4883.27	3459276.00	12.64	2823.07	2585.00
25	8	3	6974.00	30398.00	154.50	0	Spot (Block25, Row3, Column8)	3708.76	3606.00	1013.52	0.01	0.27	1661.00	1669.60	1661.00	155.92	0.00	0.09	100.00	98.00	0.00	1945.00	2047.76	2421818.00	13.08	2266.17	2153.00
25	1	4	4869.00	30672.00	139.90	0	Spot (Block25, Row4, Column1)	57422.41	65535.00	13167.68	0.06	0.23	1473.00	1545.44	1473.00	316.51	0.02	0.20	100.00	100.00	64.60	64062.00	55949.41	30491508.00	176.54	17100.88	12422.00
25	2	4	5172.00	30674.00	175.90	0	Spot (Block25, Row4, Column2)	8065.28	7328.00	3752.75	0.04	0.47	1500.00	1604.60	1500.00	376.92	0.03	0.23	100.00	100.00	0.00	5828.00	6565.28	6968399.00	17.14	3127.00	3109.50
25	3	4	5472.00	30673.00	150.55	0	Spot (Block25, Row4, Column3)	65278.21	65535.00	1951.74	0.00	0.03	1567.00	1685.58	1567.00	470.39	0.03	0.28	100.00	100.00	97.25	63968.00	63711.21	40407572.00	135.19	21223.82	14661.00
25	4	4	5758.00	30681.00	181.60	0	Spot (Block25, Row4, Column4)	2052.29	1986.00	235.01	0.01	0.11	1580.00	1627.89	1580.00	280.46	0.01	0.17	77.00	32.00	0.00	406.00	472.29	1898366.00	1.51	1762.23	1779.00
25	5	4	6064.00	30690.00	138.60	0	Spot (Block25, Row4, Column5)	2094.32	1932.50	573.86	0.03	0.27	1590.00	1625.40	1590.00	231.66	0.01	0.14	65.00	40.00	0.00	342.50	504.32	1084859.00	2.02	1823.70	1771.00
25	6	4	6376.00	30681.00	166.00	0	Spot (Block25, Row4, Column6)	7881.40	7848.50	2634.36	0.00	0.33	1614.00	1692.61	1614.00	377.47	0.02	0.22	100.00	100.00	0.00	6234.50	6267.40	6021388.00	16.40	3372.75	3187.00
25	7	4	6667.00	30685.00	139.40	0	Spot (Block25, Row4, Column7)	7416.94	6926.00	2945.81	0.03	0.40	1679.00	1712.13	1679.00	246.19	0.01	0.14	100.00	100.00	0.00	5247.00	5737.94	3886478.00	23.17	3176.54	2904.00
25	8	4	6970.00	30695.00	153.35	0	Spot (Block25, Row4, Column8)	2731.46	2587.00	548.00	0.02	0.20	1686.00	1701.12	1686.00	173.47	0.00	0.10	98.00	95.00	0.00	901.00	1045.46	1780912.00	5.94	1946.01	1968.00
25	1	5	4873.00	30971.00	143.90	0	Spot (Block25, Row5, Column1)	62913.07	65535.00	5945.72	0.02	0.09	1480.00	1563.54	1480.00	377.61	0.02	0.24	100.00	100.00	79.18	64055.00	61433.07	35357428.00	162.47	18608.69	13698.00
25	2	5	5167.00	30974.00	147.50	0	Spot (Block25, Row5, Column2)	3731.17	3625.50	782.56	0.01	0.21	1506.00	1633.84	1506.00	429.12	0.04	0.26	100.00	99.00	0.00	2119.50	2225.17	2208853.00	4.89	2157.92	2105.00
25	3	5	5471.00	30976.00	149.10	0	Spot (Block25, Row5, Column3)	36797.71	33889.00	19051.04	0.04	0.52	1578.00	1743.39	1578.00	539.77	0.04	0.31	100.00	100.00	13.14	32311.00	35219.71	22409884.00	64.94	7427.12	6627.00
25	4	5	5770.00	30976.00	138.55	0	Spot (Block25, Row5, Column4)	29675.92	27480.00	15054.37	0.03	0.51	1606.00	1722.01	1606.00	421.17	0.03	0.24	100.00	100.00	0.39	25874.00	28069.92	15401800.00	66.37	8106.40	6496.00
25	5	5	6070.00	30981.00	148.05	0	Spot (Block25, Row5, Column5)	65310.23	65535.00	1591.08	0.00	0.02	1615.00	1700.60	1615.00	347.39	0.02	0.20	100.00	100.00	96.98	63920.00	63695.23	38925236.00	183.11	22751.40	17892.00
25	6	5	6371.00	30981.00	145.45	0	Spot (Block25, Row5, Column6)	3635.20	3453.50	994.25	0.02	0.27	1646.00	1699.93	1646.00	284.57	0.01	0.17	100.00	98.00	0.00	1807.50	1989.20	2101143.00	6.80	2192.05	2177.00
25	7	5	6676.00	30982.00	171.90	0	Spot (Block25, Row5, Column7)	7969.26	7548.00	3429.54	0.02	0.43	1670.00	1725.04	1670.00	287.74	0.01	0.17	100.00	100.00	0.00	5878.00	6299.26	6542765.00	21.70	3122.49	3128.00
25	8	5	6974.00	30988.00	138.95	0	Spot (Block25, Row5, Column8)	13201.28	11881.00	6218.52	0.05	0.47	1689.00	1733.74	1689.00	242.57	0.01	0.14	100.00	100.00	0.00	10192.00	11512.28	6930671.00	47.28	4344.39	3918.00
25	1	6	4867.00	31273.00	226.95	0	Spot (Block25, Row6, Column1)	18079.74	11430.00	12437.45	0.20	0.69	1480.00	1633.64	1480.00	474.08	0.04	0.29	100.00	100.00	0.00	9950.00	16599.74	26776080.00	34.69	6312.24	6340.00
25	2	6	5166.00	31274.00	216.60	0	Spot (Block25, Row6, Column2)	3572.86	3214.00	1102.53	0.05	0.31	1499.00	1571.59	1499.00	325.59	0.02	0.21	100.00	99.00	0.00	1715.00	2073.86	4784061.00	6.15	2229.29	2226.00
25	3	6	5463.00	31276.00	142.70	0	Spot (Block25, Row6, Column3)	54992.61	65535.00	15420.42	0.08	0.28	1570.00	1665.26	1570.00	412.79	0.03	0.25	100.00	100.00	59.89	63965.00	53422.61	30301132.00	129.19	15259.32	12942.00
25	4	6	5768.00	31287.00	173.80	0	Spot (Block25, Row6, Column4)	2310.71	2225.00	407.19	0.02	0.18	1594.00	1636.89	1594.00	227.88	0.01	0.14	92.00	64.00	0.00	631.00	716.71	1943303.00	2.96	1820.28	1805.00
25	5	6	6069.00	31283.00	143.85	0	Spot (Block25, Row6, Column5)	60227.25	65535.00	10119.00	0.04	0.17	1617.00	1686.31	1617.00	298.01	0.02	0.18	100.00	100.00	72.89	63918.00	58610.25	34209340.00	196.44	16011.50	11792.00
25	6	6	6373.00	31283.00	156.60	0	Spot (Block25, Row6, Column6)	3273.15	3159.00	895.33	0.02	0.27	1670.00	1690.10	1670.00	213.91	0.01	0.13	99.00	98.00	0.00	1489.00	1603.15	2202827.00	7.40	2074.98	2110.00
25	7	6	6671.00	31283.00	142.75	0	Spot (Block25, Row6, Column7)	8059.59	7654.50	3101.31	0.02	0.38	1674.00	1711.65	1674.00	252.07	0.01	0.15	100.00	100.00	0.00	5980.50	6385.59	4432777.00	25.18	3332.60	3034.00
25	8	6	6972.00	31291.00	140.50	0	Spot (Block25, Row6, Column8)	11031.24	10266.50	4932.71	0.03	0.45	1689.00	1725.01	1689.00	199.35	0.01	0.12	100.00	100.00	0.00	8577.50	9342.24	5912745.00	46.68	4134.43	3701.50
25	1	7	4867.00	31574.00	159.55	0	Spot (Block25, Row7, Column1)	12563.42	11221.00	5975.29	0.05	0.48	1502.00	1631.94	1502.00	416.02	0.04	0.25	100.00	100.00	0.00	9719.00	11061.42	8844644.00	26.28	3634.78	3528.00
25	2	7	5173.00	31578.00	148.90	0	Spot (Block25, Row7, Column2)	3074.11	3025.50	853.52	0.01	0.28	1493.00	1548.35	1493.00	265.45	0.02	0.17	99.00	92.00	0.00	1532.50	1581.11	1869058.00	5.75	1922.09	1881.00
25	3	7	5469.00	31581.00	211.30	0	Spot (Block25, Row7, Column3)	1790.62	1765.00	167.84	0.01	0.09	1510.00	1549.90	1510.00	174.13	0.01	0.11	70.00	27.00	0.00	255.00	280.62	2283042.00	1.38	1631.55	1606.00
25	4	7	5770.00	31580.00	157.50	0	Spot (Block25, Row7, Column4)	2714.07	2549.00	623.75	0.03	0.23	1568.00	1589.39	1568.00	154.70	0.01	0.10	100.00	98.00	0.00	981.00	1146.07	1848282.00	7.27	1897.84	1899.50
25	5	7	6068.00	31583.00	171.75	0	Spot (Block25, Row7, Column5)	3331.59	3213.00	838.40	0.02	0.25	1606.00	1655.85	1606.00	218.23	0.01	0.13	99.00	97.00	0.00	1607.00	1725.59	2728572.00	7.68	2150.03	2156.00
25	6	7	6365.00	31583.00	197.75	0	Spot (Block25, Row7, Column6)	4332.05	4213.00	1375.46	0.01	0.32	1648.00	1751.49	1648.00	481.70	0.03	0.28	100.00	93.00	0.00	2565.00	2684.05	4799912.00	5.36	2481.05	2464.00
25	7	7	6656.00	31587.00	141.85	0	Spot (Block25, Row7, Column7)	29533.09	29182.00	13859.47	0.01	0.47	1621.00	1689.63	1621.00	294.92	0.02	0.17	100.00	100.00	0.37	27561.00	27912.09	16095534.00	94.41	8215.07	6037.00
25	8	7	6970.00	31590.00	175.80	0	Spot (Block25, Row7, Column8)	11867.27	11839.00	3105.96	0.00	0.26	1702.00	1737.79	1702.00	212.12	0.01	0.12	100.00	100.00	0.00	10137.00	10165.27	10277056.00	47.75	4674.00	4375.00
25	1	8	4858.00	31879.00	139.50	0	Spot (Block25, Row8, Column1)	3104.86	2958.00	870.09	0.02	0.28	1494.00	1541.19	1494.00	252.12	0.01	0.16	100.00	97.00	0.00	1464.00	1610.86	1630053.00	6.20	1977.49	1957.00
25	2	8	5164.00	31878.00	149.30	0	Spot (Block25, Row8, Column2)	2686.17	2600.00	580.54	0.01	0.22	1500.00	1526.16	1500.00	140.90	0.01	0.09	100.00	99.00	0.00	1100.00	1186.17	1646621.00	8.23	1806.68	1834.00
25	3	8	5459.00	31881.00	139.25	0	Spot (Block25, Row8, Column3)	6677.01	6078.00	2564.76	0.04	0.38	1527.00	1555.74	1527.00	145.51	0.01	0.09	100.00	100.00	0.00	4551.00	5150.01	3512106.00	35.20	2779.68	2512.00
25	4	8	5764.00	31879.00	140.75	0	Spot (Block25, Row8, Column4)	5962.51	5868.00	1767.09	0.01	0.30	1566.00	1575.41	1566.00	151.20	0.00	0.10	100.00	100.00	0.00	4302.00	4396.51	3189941.00	29.01	2792.95	2538.50
25	5	8	6051.00	31894.00	206.10	0	Spot (Block25, Row8, Column5)	1886.12	1880.00	201.21	0.00	0.11	1589.00	1682.27	1589.00	493.13	0.02	0.29	18.00	0.00	0.00	291.00	297.12	2282209.00	0.41	1687.50	1675.50
25	6	8	6369.00	31883.00	214.50	0	Spot (Block25, Row8, Column6)	28621.75	17973.00	20567.13	0.20	0.72	1634.00	1813.71	1634.00	683.82	0.05	0.38	100.00	100.00	15.08	16339.00	26987.75	37580552.00	39.20	8584.04	8671.00
25	7	8	6667.00	31882.00	138.70	0	Spot (Block25, Row8, Column7)	14907.37	13811.50	7763.31	0.03	0.52	1644.00	1737.35	1644.00	461.00	0.02	0.27	100.00	100.00	0.00	12167.50	13263.37	7811464.00	28.57	4973.32	4107.00
25	8	8	6949.00	31887.00	137.25	0	Spot (Block25, Row8, Column8)	10892.74	9920.50	7079.71	0.04	0.65	1718.00	1761.63	1718.00	222.27	0.01	0.13	100.00	100.00	0.39	8202.50	9174.74	5555298.00	41.08	4064.70	3264.00
26	1	1	9379.00	29794.00	151.95	0	Spot (Block26, Row1, Column1)	43416.38	45631.00	18748.45	0.02	0.43	2163.00	2217.09	2163.00	326.38	0.01	0.15	100.00	100.00	26.18	43468.00	41253.38	27526144.00	126.23	11014.60	8068.50
26	2	1	9671.00	29805.00	147.45	0	Spot (Block26, Row1, Column2)	6034.69	5855.00	2032.58	0.01	0.34	2091.00	2126.59	2091.00	305.94	0.01	0.14	100.00	100.00	0.00	3764.00	3943.69	3578574.00	12.77	2997.99	2897.00
26	3	1	9977.00	29802.00	146.80	0	Spot (Block26, Row1, Column3)	9919.21	8295.50	6075.48	0.08	0.61	2023.50	2059.00	2023.50	269.43	0.01	0.13	100.00	100.00	0.00	6272.00	7895.71	5872172.00	29.17	3356.46	3196.00
26	4	1	10270.00	29808.00	144.85	0	Spot (Block26, Row1, Column4)	5175.12	4914.00	1504.14	0.02	0.29	2060.00	2089.25	2060.00	301.43	0.01	0.14	100.00	100.00	0.00	2854.00	3115.12	2965344.00	10.24	2873.88	2806.00
26	5	1	10576.00	29808.00	144.90	0	Spot (Block26, Row1, Column5)	29648.07	24822.00	20552.95	0.08	0.69	2112.00	2151.41	2112.00	316.88	0.01	0.15	100.00	100.00	6.81	22710.00	27536.07	16988348.00	86.77	6708.76	5364.00
26	6	1	10870.00	29807.00	143.85	0	Spot (Block26, Row1, Column6)	20609.86	18935.50	11031.56	0.04	0.54	2161.00	2204.25	2161.00	332.66	0.01	0.15	100.00	100.00	0.00	16774.50	18448.86	11623961.00	55.33	6003.79	5162.00
26	7	1	11184.00	29797.00	116.05	0	Spot (Block26, Row1, Column7)	43454.75	43168.50	15994.02	0.00	0.37	2242.00	2304.90	2242.00	445.68	0.01	0.19	100.00	100.00	17.42	40926.50	41212.75	15469889.00	92.33	11468.22	9111.00
26	8	1	11465.00	29816.00	150.35	0	Spot (Block26, Row1, Column8)	62837.77	65535.00	5854.61	0.02	0.09	2404.00	2496.11	2404.00	529.66	0.02	0.21	100.00	100.00	75.57	63131.00	60433.77	38834076.00	113.92	18419.85	15713.00
26	1	2	9345.00	30097.00	196.70	0	Spot (Block26, Row2, Column1)	2333.30	2276.00	280.21	0.01	0.12	2096.00	2136.84	2096.00	297.11	0.01	0.14	38.00	11.00	0.00	180.00	237.30	2552626.00	0.66	2241.25	2200.50
26	2	2	9669.00	30106.00	124.35	0	Spot (Block26, Row2, Column2)	13927.06	13579.00	4723.14	0.01	0.34	1993.00	2041.06	1993.00	270.96	0.01	0.13	100.00	100.00	0.00	11586.00	11934.06	5737949.00	43.87	4930.42	4671.50
26	3	2	9970.00	30107.00	178.25	0	Spot (Block26, Row2, Column3)	2385.73	2340.00	345.21	0.01	0.14	1973.00	2013.60	1973.00	291.21	0.01	0.14	61.00	26.00	0.00	367.00	412.73	2128073.00	1.28	2177.35	2195.00
26	4	2	10276.00	30109.00	168.70	0	Spot (Block26, Row2, Column4)	7548.17	7156.00	2610.33	0.02	0.35	1973.00	2023.16	1973.00	311.59	0.01	0.15	100.00	100.00	0.00	5183.00	5575.17	5963058.00	17.73	3371.31	3354.00
26	5	2	10578.00	30108.00	184.00	0	Spot (Block26, Row2, Column5)	2750.21	2677.00	373.39	0.01	0.14	2018.00	2066.12	2018.00	297.78	0.01	0.14	90.00	55.00	0.00	659.00	732.21	2620954.00	2.30	2246.27	2243.50
26	6	2	10866.00	30107.00	145.05	0	Spot (Block26, Row2, Column6)	6461.48	5830.00	2597.17	0.04	0.40	2098.00	2160.39	2098.00	357.65	0.01	0.17	100.00	100.00	0.00	3732.00	4363.48	3676583.00	12.03	3237.92	3007.00
26	7	2	11175.00	30111.00	151.25	0	Spot (Block26, Row2, Column7)	5957.63	5361.00	2573.59	0.05	0.43	2118.00	2163.69	2118.00	310.39	0.01	0.14	100.00	97.00	0.00	3243.00	3839.63	3735434.00	12.22	2952.86	2909.00
26	8	2	11483.00	30124.00	224.15	0	Spot (Block26, Row2, Column8)	2582.12	2534.00	339.53	0.01	0.13	2292.00	2376.79	2292.00	443.25	0.02	0.19	30.00	6.00	0.00	242.00	290.12	3720829.00	0.46	2359.97	2297.50
26	1	3	9375.00	30403.00	145.35	0	Spot (Block26, Row3, Column1)	26408.72	22666.00	17085.93	0.07	0.65	2068.00	2100.86	2068.00	272.75	0.01	0.13	100.00	100.00	1.57	20598.00	24340.72	15185016.00	89.12	6634.71	5019.00
26	2	3	9671.00	30409.00	194.85	0	Spot (Block26, Row3, Column2)	2417.35	2400.00	327.90	0.00	0.14	1983.00	2020.54	1983.00	263.54	0.01	0.13	64.00	39.00	0.00	417.00	434.35	2593817.00	1.51	2216.45	2183.00
26	3	3	9965.00	30402.00	143.85	0	Spot (Block26, Row3, Column3)	5069.50	4959.00	1544.56	0.01	0.30	1975.00	2006.63	1975.00	278.66	0.01	0.14	100.00	100.00	0.00	2984.00	3094.50	2849059.00	10.99	2777.62	2747.50
26	4	3	10272.00	30406.00	141.70	0	Spot (Block26, Row3, Column4)	16666.72	15050.00	9249.85	0.04	0.55	1995.00	2028.78	1995.00	289.86	0.01	0.14	100.00	100.00	0.00	13055.00	14671.72	9100029.00	50.50	5296.96	4461.00
26	5	3	10571.00	30407.00	155.30	0	Spot (Block26, Row3, Column5)	3461.60	3291.50	890.84	0.02	0.26	2007.00	2064.76	2007.00	322.50	0.01	0.16	98.00	80.00	0.00	1284.50	1454.60	2305428.00	4.33	2417.59	2434.50
26	6	3	10872.00	30407.00	204.40	0	Spot (Block26, Row3, Column6)	14582.56	11756.00	7646.26	0.09	0.52	2106.00	2214.17	2106.00	436.97	0.02	0.20	100.00	100.00	0.00	9650.00	12476.56	17178252.00	28.30	5798.80	5894.00
26	7	3	11178.00	30419.00	143.35	0	Spot (Block26, Row3, Column7)	17523.65	14714.50	10977.92	0.08	0.63	2155.00	2222.14	2155.00	378.54	0.01	0.17	100.00	100.00	0.00	12559.50	15368.65	9848293.00	40.42	4890.80	4147.00
26	8	3	11472.00	30424.00	164.00	0	Spot (Block26, Row3, Column8)	3793.69	3632.00	746.85	0.02	0.20	2313.00	2352.32	2313.00	352.59	0.01	0.15	95.00	85.00	0.00	1319.00	1480.69	2837678.00	4.09	2801.96	2787.00
26	1	4	9368.00	30698.00	143.40	0	Spot (Block26, Row4, Column1)	15807.69	14378.00	8698.78	0.04	0.55	2090.00	2133.04	2090.00	279.23	0.01	0.13	100.00	100.00	0.00	12288.00	13717.69	8773270.00	48.97	5393.89	4162.50
26	2	4	9665.00	30702.00	212.55	0	Spot (Block26, Row4, Column2)	2619.63	2557.00	332.93	0.01	0.13	2001.00	2042.23	2001.00	281.83	0.01	0.14	84.00	49.00	0.00	556.00	618.63	3387179.00	2.05	2307.02	2267.00
26	3	4	9975.00	30711.00	144.60	0	Spot (Block26, Row4, Column3)	45500.48	48717.50	19406.93	0.03	0.43	1991.00	2029.69	1991.00	296.74	0.01	0.15	100.00	100.00	35.84	46726.50	43509.48	26026416.00	146.50	11208.16	9088.00
26	4	4	10255.00	30707.00	192.45	0	Spot (Block26, Row4, Column4)	2536.72	2493.00	356.50	0.01	0.14	1997.00	2037.57	1997.00	275.25	0.01	0.14	73.00	45.00	0.00	496.00	539.72	2661019.00	1.81	2190.70	2187.00
26	5	4	10551.00	30707.00	173.30	0	Spot (Block26, Row4, Column5)	2709.05	2649.00	637.78	0.01	0.24	1989.00	2037.86	1989.00	273.14	0.01	0.13	84.00	59.00	0.00	660.00	720.05	2262054.00	2.46	2277.97	2249.00
26	6	4	10872.00	30714.00	187.05	0	Spot (Block26, Row4, Column6)	3460.90	3407.50	552.25	0.01	0.16	2069.00	2127.03	2069.00	353.30	0.01	0.17	98.00	88.00	0.00	1338.50	1391.90	3412446.00	3.78	2535.41	2568.00
26	7	4	11166.00	30712.00	144.75	0	Spot (Block26, Row4, Column7)	15830.51	12894.50	11056.00	0.09	0.70	2167.00	2200.07	2167.00	317.46	0.01	0.14	100.00	100.00	0.00	10727.50	13663.51	8960068.00	42.94	4718.27	4034.00
26	8	4	11474.00	30719.00	151.80	0	Spot (Block26, Row4, Column8)	6137.01	5865.00	2067.31	0.02	0.34	2386.00	2416.10	2386.00	388.83	0.01	0.16	100.00	97.00	0.00	3479.00	3751.01	3884726.00	9.57	3180.39	3165.00
26	1	5	9376.00	31010.00	143.75	0	Spot (Block26, Row5, Column1)	12201.45	10243.00	6409.91	0.08	0.53	2126.00	2197.56	2126.00	356.09	0.01	0.16	100.00	100.00	0.00	8117.00	10075.45	6881615.00	28.09	4178.88	3719.00
26	2	5	9671.00	31005.00	166.25	0	Spot (Block26, Row5, Column2)	3745.09	3745.00	726.89	0.00	0.19	2079.00	2090.69	2079.00	274.18	0.00	0.13	99.00	98.00	0.00	1666.00	1666.09	2868737.00	6.03	2603.85	2590.00
26	3	5	9961.00	31003.00	199.65	0	Spot (Block26, Row5, Column3)	2960.87	2898.50	512.73	0.01	0.17	2013.00	2067.95	2013.00	298.06	0.01	0.14	92.00	71.00	0.00	885.50	947.87	3351706.00	3.00	2415.69	2393.00
26	4	5	10272.00	31013.00	145.95	0	Spot (Block26, Row5, Column4)	12505.23	10308.00	7636.32	0.08	0.61	2015.00	2072.05	2015.00	302.62	0.01	0.15	100.00	100.00	0.00	8293.00	10490.23	7265537.00	34.48	3986.87	3650.50
26	5	5	10572.00	31006.00	144.10	0	Spot (Block26, Row5, Column5)	54160.15	65535.00	15841.69	0.08	0.29	2081.00	2145.50	2081.00	382.36	0.01	0.18	100.00	100.00	56.25	63454.00	52079.15	30329892.00	136.03	16150.69	12338.50
26	6	5	10869.00	31011.00	148.35	0	Spot (Block26, Row5, Column6)	6884.49	6445.00	2472.97	0.03	0.36	2135.00	2185.62	2135.00	335.15	0.01	0.15	100.00	100.00	0.00	4310.00	4749.49	4130692.00	14.02	3292.66	3257.00
26	7	5	11174.00	31013.00	177.55	0	Spot (Block26, Row5, Column7)	5131.82	4908.00	1455.01	0.02	0.28	2256.00	2300.48	2256.00	354.59	0.01	0.15	100.00	98.00	0.00	2652.00	2875.82	4505742.00	7.98	3113.52	3093.00
26	8	5	11474.00	31017.00	145.25	0	Spot (Block26, Row5, Column8)	36399.64	34255.50	22995.71	0.03	0.63	2488.00	2522.88	2488.00	404.52	0.01	0.16	100.00	100.00	26.48	31767.50	33911.64	20893452.00	83.74	8327.29	7024.50
26	1	6	9368.00	31301.00	204.45	0	Spot (Block26, Row6, Column1)	13689.26	10637.50	7882.93	0.11	0.58	2196.00	2287.94	2196.00	441.17	0.02	0.19	100.00	100.00	0.00	8441.50	11493.26	16262845.00	25.84	5482.57	5351.00
26	2	6	9668.00	31307.00	208.85	0	Spot (Block26, Row6, Column2)	3598.00	3503.00	724.79	0.01	0.20	2107.00	2165.55	2107.00	373.01	0.01	0.17	99.00	85.00	0.00	1396.00	1491.00	4483113.00	3.84	2634.28	2618.00
26	3	6	9963.00	31307.00	144.20	0	Spot (Block26, Row6, Column3)	33683.20	31698.00	18797.90	0.03	0.56	2084.00	2113.20	2084.00	304.63	0.01	0.14	100.00	100.00	7.12	29614.00	31599.20	18929988.00	103.63	8729.11	7277.00
26	4	6	10265.00	31311.00	148.75	0	Spot (Block26, Row6, Column4)	3726.01	3543.50	823.87	0.02	0.22	2071.00	2119.00	2071.00	329.44	0.01	0.16	99.00	91.00	0.00	1472.50	1655.01	2250511.00	4.88	2685.82	2616.00
26	5	6	10568.00	31310.00	144.95	0	Spot (Block26, Row6, Column5)	59120.41	65535.00	11722.01	0.04	0.20	2145.00	2237.85	2145.00	449.83	0.02	0.20	100.00	100.00	69.11	63390.00	56975.41	33876256.00	126.45	14696.00	12214.50
26	6	6	10865.00	31314.00	164.60	0	Spot (Block26, Row6, Column6)	4460.94	3875.00	1544.59	0.06	0.35	2222.00	2294.33	2222.00	403.48	0.01	0.18	99.00	87.00	0.00	1653.00	2238.94	3350163.00	5.37	2777.94	2779.50
26	7	6	11169.00	31312.00	146.15	0	Spot (Block26, Row6, Column7)	29784.20	26427.00	18424.93	0.05	0.62	2340.00	2407.25	2340.00	421.42	0.01	0.18	100.00	100.00	3.95	24087.00	27444.20	17334408.00	64.96	7682.70	5911.00
26	8	6	11476.00	31319.00	146.80	0	Spot (Block26, Row6, Column8)	38025.92	36346.50	22023.81	0.02	0.58	2560.00	2626.46	2560.00	460.69	0.01	0.18	100.00	100.00	24.40	33786.50	35465.92	22283272.00	76.84	8973.02	7463.00
26	1	7	9363.00	31608.00	200.70	0	Spot (Block26, Row7, Column1)	2673.18	2685.00	338.32	0.00	0.13	2192.00	2263.39	2192.00	366.86	0.01	0.16	61.00	22.00	0.00	493.00	481.18	3047428.00	1.12	2408.07	2366.00
26	2	7	9662.00	31606.00	175.50	0	Spot (Block26, Row7, Column2)	2987.04	2918.00	537.51	0.01	0.18	2100.00	2139.11	2100.00	279.04	0.01	0.13	88.00	67.00	0.00	818.00	887.04	2562880.00	3.04	2446.47	2415.00
26	3	7	9951.00	31605.00	207.65	0	Spot (Block26, Row7, Column3)	2518.44	2497.00	357.23	0.00	0.14	2087.00	2129.37	2087.00	305.81	0.01	0.14	58.00	32.00	0.00	410.00	431.44	3072493.00	1.27	2309.64	2319.00
26	4	7	10265.00	31607.00	190.10	0	Spot (Block26, Row7, Column4)	2710.37	2689.00	408.90	0.00	0.15	2088.00	2150.96	2088.00	321.02	0.01	0.15	75.00	45.00	0.00	601.00	622.37	2764579.00	1.74	2450.07	2464.00
26	5	7	10569.00	31608.00	166.50	0	Spot (Block26, Row7, Column5)	7681.04	7284.00	2839.34	0.02	0.37	2179.00	2245.46	2179.00	393.16	0.01	0.18	100.00	100.00	0.00	5105.00	5502.04	5914401.00	13.83	3575.57	3442.50
26	6	7	10861.00	31615.00	202.15	0	Spot (Block26, Row7, Column6)	3878.57	3735.00	793.58	0.02	0.20	2268.00	2362.62	2268.00	509.23	0.02	0.22	94.00	75.00	0.00	1467.00	1610.57	4503023.00	2.98	2801.76	2718.00
26	7	7	11161.00	31616.00	146.30	0	Spot (Block26, Row7, Column7)	29740.81	27568.00	15855.72	0.03	0.53	2300.00	2372.83	2300.00	399.07	0.01	0.17	100.00	100.00	2.06	25268.00	27440.81	17338900.00	68.58	8338.16	6043.00
26	8	7	11471.00	31614.00	185.05	0	Spot (Block26, Row7, Column8)	5840.84	5744.50	1164.61	0.01	0.20	2461.00	2516.91	2461.00	396.50	0.01	0.16	100.00	100.00	0.00	3283.50	3379.84	5630574.00	8.38	3480.68	3330.00
26	1	8	9355.00	31906.00	146.55	0	Spot (Block26, Row8, Column1)	3746.26	3564.00	814.23	0.02	0.22	2259.00	2299.80	2259.00	322.69	0.01	0.14	98.00	91.00	0.00	1305.00	1487.26	2191562.00	4.48	2736.96	2838.00
26	2	8	9660.00	31904.00	156.55	0	Spot (Block26, Row8, Column2)	4532.27	4115.00	1484.93	0.04	0.33	2216.00	2263.03	2216.00	336.68	0.01	0.15	99.00	92.00	0.00	1899.00	2316.27	3045688.00	6.74	2847.89	2833.50
26	3	8	9955.00	31906.00	142.85	0	Spot (Block26, Row8, Column3)	15364.83	12186.00	10538.58	0.10	0.69	2226.00	2274.88	2226.00	339.91	0.01	0.15	100.00	100.00	0.00	9960.00	13138.83	8496749.00	38.51	4618.01	4140.00
26	4	8	10262.00	31908.00	148.60	0	Spot (Block26, Row8, Column4)	5096.71	5006.00	1235.85	0.01	0.24	2220.00	2272.44	2220.00	346.65	0.01	0.15	100.00	99.00	0.00	2786.00	2876.71	3083508.00	8.15	3090.52	3037.00
26	5	8	10551.00	31914.00	194.55	0	Spot (Block26, Row8, Column5)	2777.98	2750.00	413.70	0.00	0.15	2268.00	2342.11	2268.00	465.08	0.01	0.20	50.00	18.00	0.00	482.00	509.98	2972437.00	0.94	2469.71	2476.00
26	6	8	10870.00	31912.00	193.70	0	Spot (Block26, Row8, Column6)	19879.22	15524.00	12418.45	0.11	0.62	2405.00	2508.89	2405.00	576.65	0.02	0.23	100.00	100.00	0.00	13119.00	17474.22	21111732.00	30.12	6769.85	6724.50
26	7	8	11165.00	31909.00	144.20	0	Spot (Block26, Row8, Column7)	9776.86	8816.00	4377.30	0.04	0.45	2440.00	2497.74	2440.00	460.23	0.01	0.18	100.00	100.00	0.00	6376.00	7336.86	5543481.00	15.82	3835.68	3602.00
26	8	8	11457.00	31918.00	149.75	0	Spot (Block26, Row8, Column8)	5041.95	4843.00	1313.31	0.02	0.26	2525.00	2558.56	2525.00	390.06	0.01	0.15	99.00	94.00	0.00	2318.00	2516.95	3095755.00	6.37	3178.56	3127.00
27	1	1	13882.00	29823.00	153.10	0	Spot (Block27, Row1, Column1)	41769.74	41726.50	18890.73	0.00	0.45	1685.00	1713.84	1685.00	252.06	0.01	0.15	100.00	100.00	23.36	40041.50	40084.74	26816324.00	158.91	11042.29	9206.00
27	2	1	14172.00	29832.00	153.05	0	Spot (Block27, Row1, Column2)	3491.09	3372.00	867.68	0.02	0.25	1601.00	1644.74	1601.00	210.25	0.01	0.13	100.00	99.00	0.00	1771.00	1890.09	2248261.00	8.78	2149.51	2161.00
27	3	1	14482.00	29830.00	160.95	0	Spot (Block27, Row1, Column3)	3120.97	2718.00	1099.31	0.06	0.35	1571.00	1585.49	1571.00	178.24	0.00	0.11	99.00	90.00	0.00	1147.00	1549.97	2225252.00	8.61	1956.67	1978.00
27	4	1	14770.00	29831.00	157.05	0	Spot (Block27, Row1, Column4)	2998.42	2900.00	730.07	0.01	0.24	1566.00	1581.86	1566.00	173.90	0.00	0.11	100.00	98.00	0.00	1334.00	1432.42	2029929.00	8.15	1960.78	1952.00
27	5	1	15077.00	29835.00	147.45	0	Spot (Block27, Row1, Column5)	7838.78	7027.00	4349.72	0.05	0.55	1580.00	1612.41	1580.00	184.70	0.01	0.11	100.00	100.00	0.00	5447.00	6258.78	4624881.00	33.71	2847.65	2602.00
27	6	1	15370.00	29829.00	145.80	0	Spot (Block27, Row1, Column6)	6378.54	6176.50	2631.11	0.01	0.41	1642.00	1717.30	1642.00	316.65	0.02	0.18	100.00	100.00	0.00	4534.50	4736.54	3699554.00	14.72	3046.64	2616.00
27	7	1	15688.00	29829.00	116.80	0	Spot (Block27, Row1, Column7)	10700.60	10210.00	4027.81	0.02	0.38	1682.00	1788.26	1682.00	401.37	0.03	0.22	100.00	100.00	0.00	8528.00	9018.60	3820114.00	22.21	4326.64	3844.50
27	8	1	15970.00	29844.00	150.70	0	Spot (Block27, Row1, Column8)	60003.05	65535.00	9718.38	0.04	0.16	1692.00	1770.36	1692.00	374.48	0.02	0.21	100.00	100.00	67.04	63843.00	58311.05	37322212.00	155.50	15173.43	11610.50
27	1	2	13854.00	30124.00	212.95	0	Spot (Block27, Row2, Column1)	1832.51	1800.00	211.80	0.01	0.12	1590.00	1620.23	1590.00	225.41	0.01	0.14	47.00	17.00	0.00	210.00	242.51	2376763.00	0.94	1724.47	1691.50
27	2	2	14179.00	30131.00	138.65	0	Spot (Block27, Row2, Column2)	3716.01	3630.00	943.22	0.01	0.25	1551.00	1569.91	1551.00	177.49	0.01	0.11	100.00	100.00	0.00	2079.00	2165.01	1939758.00	12.09	2190.12	2168.50
27	3	2	14463.00	30124.00	200.30	0	Spot (Block27, Row2, Column3)	1932.93	1908.00	227.04	0.01	0.12	1515.50	1552.62	1515.50	168.38	0.01	0.11	85.00	60.00	0.00	392.50	417.43	2201606.00	2.26	1683.87	1682.00
27	4	2	14781.00	30133.00	183.35	0	Spot (Block27, Row2, Column4)	2881.80	2809.00	573.89	0.01	0.20	1508.00	1545.90	1508.00	166.36	0.01	0.11	100.00	99.00	0.00	1301.00	1373.80	2714654.00	8.03	2003.82	1975.50
27	5	2	15078.00	30129.00	183.40	0	Spot (Block27, Row2, Column5)	2793.78	2712.00	484.69	0.01	0.17	1507.00	1545.74	1507.00	163.06	0.01	0.11	99.00	99.00	0.00	1205.00	1286.78	2651295.00	7.65	1923.44	1922.00
27	6	2	15365.00	30140.00	157.60	0	Spot (Block27, Row2, Column6)	2509.50	2364.00	528.13	0.03	0.21	1576.00	1677.18	1576.00	362.15	0.03	0.22	87.00	55.00	0.00	788.00	933.50	1708969.00	2.30	1941.38	1927.00
27	7	2	15676.00	30131.00	152.75	0	Spot (Block27, Row2, Column7)	2806.92	2738.50	631.49	0.01	0.22	1607.00	1712.64	1607.00	338.38	0.03	0.20	93.00	77.00	0.00	1131.50	1199.92	1785203.00	3.23	2210.16	2118.00
27	8	2	15979.00	30124.00	210.55	0	Spot (Block27, Row2, Column8)	1980.92	1961.00	212.15	0.00	0.11	1677.00	1722.88	1677.00	331.89	0.01	0.19	40.00	5.00	0.00	284.00	303.92	2503885.00	0.78	1853.29	1829.00
27	1	3	13875.00	30427.00	147.90	0	Spot (Block27, Row3, Column1)	6442.86	5544.00	3135.37	0.07	0.49	1552.00	1573.70	1552.00	179.26	0.01	0.11	100.00	100.00	0.00	3992.00	4890.86	3852832.00	27.16	2592.52	2511.00
27	2	3	14175.00	30435.00	197.75	0	Spot (Block27, Row3, Column2)	1900.52	1889.00	224.19	0.00	0.12	1491.00	1525.91	1491.00	165.75	0.01	0.11	87.00	57.00	0.00	398.00	409.52	2100073.00	2.26	1734.31	1730.00
27	3	3	14448.00	30418.00	153.65	0	Spot (Block27, Row3, Column3)	3717.05	2738.00	5829.65	0.13	1.57	1486.00	1530.43	1486.00	187.61	0.01	0.12	99.00	94.00	0.31	1252.00	2231.05	2408649.00	11.66	2231.18	1925.00
27	4	3	14772.00	30431.00	144.90	0	Spot (Block27, Row3, Column4)	5040.13	4820.50	1853.53	0.02	0.37	1492.00	1531.51	1492.00	187.00	0.01	0.12	100.00	100.00	0.00	3328.50	3548.13	2852713.00	18.76	2499.23	2369.50
27	5	3	15074.00	30431.00	176.80	0	Spot (Block27, Row3, Column5)	2222.84	2143.00	451.63	0.02	0.20	1494.00	1520.85	1494.00	160.39	0.01	0.11	93.00	84.00	0.00	649.00	728.84	1936090.00	4.38	1710.32	1678.00
27	6	3	15376.00	30436.00	196.75	0	Spot (Block27, Row3, Column6)	4721.02	4196.50	1800.98	0.05	0.38	1553.00	1577.15	1553.00	182.54	0.01	0.12	100.00	100.00	0.00	2643.50	3168.02	5164801.00	17.22	2597.20	2529.00
27	7	3	15679.00	30444.00	154.70	0	Spot (Block27, Row3, Column7)	4225.88	3742.50	1748.68	0.05	0.41	1578.00	1607.16	1578.00	175.85	0.01	0.11	100.00	100.00	0.00	2164.50	2647.88	2789078.00	14.89	2131.50	2161.00
27	8	3	15976.00	30445.00	164.80	0	Spot (Block27, Row3, Column8)	3378.39	3239.00	785.17	0.02	0.23	1606.00	1642.76	1606.00	174.21	0.01	0.11	100.00	100.00	0.00	1633.00	1772.39	2543925.00	9.96	2215.51	2194.00
27	1	4	13874.00	30727.00	147.30	0	Spot (Block27, Row4, Column1)	4999.19	4521.00	1857.64	0.04	0.37	1572.00	1582.95	1572.00	182.06	0.00	0.12	100.00	100.00	0.00	2949.00	3427.19	2959518.00	18.76	2462.28	2344.00
27	2	4	14169.00	30725.00	186.35	0	Spot (Block27, Row4, Column2)	2287.48	2233.50	353.55	0.01	0.15	1494.00	1527.16	1494.00	173.23	0.01	0.11	98.00	93.00	0.00	739.50	793.48	2232584.00	4.39	1800.71	1803.00
27	3	4	14472.00	30728.00	145.45	0	Spot (Block27, Row4, Column3)	15267.35	14008.50	7332.07	0.04	0.48	1483.00	1517.07	1483.00	187.38	0.01	0.12	100.00	100.00	0.00	12525.50	13784.35	8793996.00	73.38	4608.52	3655.50
27	4	4	14755.00	30737.00	203.65	0	Spot (Block27, Row4, Column4)	1798.24	1782.00	183.14	0.00	0.10	1463.00	1483.65	1463.00	161.25	0.01	0.11	82.00	48.00	0.00	319.00	335.24	2107533.00	1.95	1604.76	1585.50
27	5	4	15062.00	30730.00	181.45	0	Spot (Block27, Row4, Column5)	1995.44	1811.00	832.97	0.04	0.42	1464.00	1480.04	1464.00	156.92	0.00	0.11	75.00	54.00	0.00	347.00	531.44	1839794.00	3.28	1639.29	1598.50
27	6	4	15378.00	30731.00	183.70	0	Spot (Block27, Row4, Column6)	3304.72	3251.00	647.52	0.01	0.20	1505.00	1534.65	1505.00	163.48	0.01	0.11	100.00	100.00	0.00	1746.00	1799.72	3126266.00	10.83	2136.88	2052.00
27	7	4	15665.00	30738.00	155.80	0	Spot (Block27, Row4, Column7)	3983.17	3153.00	1858.03	0.10	0.47	1577.00	1610.56	1577.00	245.07	0.01	0.15	100.00	96.00	0.00	1576.00	2406.17	2656777.00	9.68	2117.00	2132.50
27	8	4	15978.00	30749.00	168.60	0	Spot (Block27, Row4, Column8)	2671.83	2681.00	583.29	0.00	0.22	1614.00	1645.17	1614.00	176.46	0.01	0.11	98.00	92.00	0.00	1067.00	1057.83	2108076.00	5.82	1892.71	1916.50
27	1	5	13878.00	31028.00	146.60	0	Spot (Block27, Row5, Column1)	5033.54	4640.50	1816.13	0.04	0.36	1580.00	1595.70	1580.00	198.41	0.00	0.12	100.00	100.00	0.00	3060.50	3453.54	2949653.00	17.33	2428.48	2316.00
27	2	5	14167.00	31031.00	160.15	0	Spot (Block27, Row5, Column2)	3660.82	3631.00	904.21	0.00	0.25	1500.00	1544.57	1500.00	211.81	0.01	0.14	100.00	100.00	0.00	2131.00	2160.82	2595521.00	9.99	2077.69	2044.00
27	3	5	14472.00	31030.00	161.55	0	Spot (Block27, Row5, Column3)	4181.65	3903.50	1385.92	0.03	0.33	1491.00	1520.39	1491.00	180.94	0.01	0.12	100.00	100.00	0.00	2412.50	2690.65	3010787.00	14.71	2146.04	2112.00
27	4	5	14774.00	31035.00	163.00	0	Spot (Block27, Row5, Column4)	3006.74	2675.50	1052.69	0.05	0.35	1478.00	1498.47	1478.00	166.32	0.01	0.11	99.00	97.00	0.00	1197.50	1528.74	2218977.00	9.07	1798.15	1810.00
27	5	5	15071.00	31034.00	144.75	0	Spot (Block27, Row5, Column5)	24820.94	22865.50	13305.03	0.04	0.54	1485.00	1515.59	1485.00	182.44	0.01	0.12	100.00	100.00	0.00	21380.50	23335.94	14197575.00	127.74	6050.43	4951.50
27	6	5	15372.00	31036.00	172.85	0	Spot (Block27, Row5, Column6)	2372.45	2226.50	566.95	0.03	0.24	1494.00	1546.96	1494.00	252.03	0.02	0.16	91.00	69.00	0.00	732.50	878.45	1964389.00	3.28	1740.21	1726.00
27	7	5	15672.00	31036.00	182.85	0	Spot (Block27, Row5, Column7)	11910.64	10714.50	5837.61	0.05	0.49	1562.00	1624.53	1562.00	308.85	0.02	0.19	100.00	100.00	0.00	9152.50	10348.64	11172177.00	33.30	4008.29	3979.50
27	8	5	15978.00	31043.00	146.60	0	Spot (Block27, Row5, Column8)	8517.59	7359.00	5806.86	0.06	0.68	1600.00	1650.71	1600.00	231.02	0.01	0.14	100.00	100.00	0.00	5759.00	6917.59	4991309.00	29.72	3152.37	2625.00
27	1	6	13867.00	31326.00	192.55	0	Spot (Block27, Row6, Column1)	4708.58	4185.50	1912.29	0.05	0.41	1579.00	1613.42	1579.00	213.30	0.01	0.13	100.00	100.00	0.00	2606.50	3129.58	4906336.00	14.51	2543.08	2499.00
27	2	6	14178.00	31339.00	195.90	0	Spot (Block27, Row6, Column2)	7109.83	6663.00	2650.77	0.03	0.37	1520.00	1591.32	1520.00	249.31	0.02	0.16	100.00	100.00	0.00	5143.00	5589.83	7671507.00	22.14	3166.37	3119.00
27	3	6	14463.00	31328.00	146.20	0	Spot (Block27, Row6, Column3)	9827.19	9373.00	4561.70	0.02	0.46	1506.00	1562.87	1506.00	232.90	0.02	0.15	100.00	100.00	0.00	7867.00	8321.19	5709595.00	35.48	3254.06	2859.00
27	4	6	14773.00	31340.00	198.50	0	Spot (Block27, Row6, Column4)	2124.25	2045.00	437.26	0.02	0.21	1489.00	1522.27	1489.00	191.20	0.01	0.13	84.00	63.00	0.00	556.00	635.25	2372782.00	3.15	1684.90	1668.50
27	5	6	15072.00	31334.00	142.90	0	Spot (Block27, Row6, Column5)	25073.88	24123.50	12898.39	0.02	0.51	1509.00	1563.03	1509.00	213.66	0.02	0.14	100.00	100.00	0.18	22614.50	23564.88	13890930.00	110.04	6274.13	5080.00
27	6	6	15371.00	31335.00	207.75	0	Spot (Block27, Row6, Column6)	2096.83	2013.00	391.95	0.02	0.19	1556.00	1598.86	1556.00	229.17	0.01	0.14	80.00	49.00	0.00	457.00	540.83	2564421.00	2.17	1740.09	1732.50
27	7	6	15672.00	31335.00	146.95	0	Spot (Block27, Row6, Column7)	7558.96	7036.00	3615.33	0.03	0.48	1564.50	1600.87	1564.50	245.63	0.01	0.15	100.00	100.00	0.00	5471.50	5994.46	4459789.00	24.26	2924.69	2737.50
27	8	6	15978.00	31347.00	147.70	0	Spot (Block27, Row6, Column8)	7466.52	6874.00	4036.70	0.04	0.54	1586.00	1611.68	1586.00	179.63	0.01	0.11	100.00	100.00	0.00	5288.00	5880.52	4472445.00	32.59	2986.61	2613.50
27	1	7	13872.00	31630.00	205.45	0	Spot (Block27, Row7, Column1)	2481.59	2397.50	527.44	0.01	0.21	1569.00	1592.85	1569.00	201.97	0.01	0.13	96.00	81.00	0.00	828.50	912.59	2982877.00	4.40	1835.21	1825.00
27	2	7	14166.00	31626.00	206.65	0	Spot (Block27, Row7, Column2)	1896.63	1879.00	226.94	0.00	0.12	1518.00	1566.88	1518.00	202.44	0.01	0.13	72.00	42.00	0.00	361.00	378.63	2300609.00	1.63	1688.27	1676.00
27	3	7	14468.00	31635.00	226.55	0	Spot (Block27, Row7, Column3)	1832.48	1799.00	198.25	0.01	0.11	1503.00	1549.89	1503.00	185.19	0.01	0.12	74.00	41.00	0.00	296.00	329.48	2695571.00	1.53	1602.25	1577.00
27	4	7	14761.00	31641.00	199.70	0	Spot (Block27, Row7, Column4)	1882.89	1844.00	229.29	0.01	0.12	1502.00	1546.31	1502.00	181.60	0.01	0.12	80.00	45.00	0.00	342.00	380.89	2131435.00	1.85	1656.36	1620.00
27	5	7	15068.00	31636.00	188.30	0	Spot (Block27, Row7, Column5)	2726.37	2600.00	567.91	0.02	0.21	1575.00	1602.16	1575.00	231.62	0.01	0.14	99.00	92.00	0.00	1025.00	1151.37	2729100.00	4.85	1950.16	1949.00
27	6	7	15367.00	31636.00	185.85	0	Spot (Block27, Row7, Column6)	8294.40	7923.00	3272.44	0.02	0.39	1598.00	1671.04	1598.00	292.88	0.02	0.18	100.00	100.00	0.00	6325.00	6696.40	8045569.00	22.61	3306.88	3311.00
27	7	7	15663.00	31643.00	148.45	0	Spot (Block27, Row7, Column7)	6519.75	6142.00	2850.52	0.03	0.44	1580.00	1612.27	1580.00	228.35	0.01	0.14	100.00	100.00	0.00	4562.00	4939.75	3944447.00	21.49	3016.94	2384.00
27	8	7	15975.00	31638.00	186.25	0	Spot (Block27, Row7, Column8)	4442.05	4464.00	781.25	0.00	0.18	1601.00	1632.18	1601.00	177.18	0.01	0.11	100.00	100.00	0.00	2863.00	2841.05	4344324.00	15.86	2562.80	2420.00
27	1	8	13859.00	31930.00	154.85	0	Spot (Block27, Row8, Column1)	3011.32	2839.00	877.34	0.03	0.29	1585.00	1612.76	1585.00	213.22	0.01	0.13	99.00	96.00	0.00	1254.00	1426.32	1996506.00	6.56	2048.43	2022.50
27	2	8	14163.00	31930.00	192.00	0	Spot (Block27, Row8, Column2)	2150.41	2100.00	388.50	0.01	0.18	1576.00	1591.01	1576.00	192.38	0.00	0.12	84.00	62.00	0.00	524.00	574.41	2236431.00	2.91	1780.70	1790.00
27	3	8	14458.00	31932.00	152.45	0	Spot (Block27, Row8, Column3)	4134.16	3559.00	1814.69	0.07	0.44	1569.00	1593.35	1569.00	200.54	0.01	0.13	100.00	97.00	0.00	1990.00	2565.16	2633461.00	12.67	2217.47	2183.00
27	4	8	14767.00	31936.00	148.45	0	Spot (Block27, Row8, Column4)	5638.82	5501.00	1799.85	0.01	0.32	1578.00	1591.98	1578.00	194.20	0.00	0.12	100.00	100.00	0.00	3923.00	4060.82	3422766.00	20.84	2630.20	2566.50
27	5	8	15055.00	31937.00	189.20	0	Spot (Block27, Row8, Column5)	1899.24	1835.00	245.62	0.01	0.13	1579.00	1603.17	1579.00	224.49	0.01	0.14	52.00	32.00	0.00	256.00	320.24	1906835.00	1.32	1706.89	1695.00
27	6	8	15372.00	31940.00	169.25	0	Spot (Block27, Row8, Column6)	7727.15	6559.00	3734.51	0.07	0.48	1576.00	1634.56	1576.00	290.71	0.02	0.18	100.00	100.00	0.00	4983.00	6151.15	6135357.00	20.96	3023.93	2988.00
27	7	8	15665.00	31936.00	148.70	0	Spot (Block27, Row8, Column7)	3381.02	3173.50	963.60	0.03	0.29	1532.00	1578.82	1532.00	220.56	0.01	0.14	100.00	99.00	0.00	1641.50	1849.02	2035374.00	8.17	2072.96	2054.00
27	8	8	15952.00	31950.00	156.70	0	Spot (Block27, Row8, Column8)	2433.78	2354.50	668.75	0.01	0.27	1582.00	1599.43	1582.00	192.21	0.00	0.12	95.00	80.00	0.00	772.50	851.78	1650101.00	4.34	1866.44	1846.00
28	1	1	18383.00	29848.00	154.30	0	Spot (Block28, Row1, Column1)	39135.83	37127.00	19198.71	0.02	0.49	1290.00	1319.04	1290.00	182.36	0.01	0.14	100.00	100.00	17.86	35837.00	37845.83	25634088.00	207.37	9028.29	7272.50
28	2	1	18673.00	29858.00	147.00	0	Spot (Block28, Row1, Column2)	5977.89	5821.00	2121.46	0.01	0.35	1283.00	1306.02	1283.00	156.76	0.01	0.12	100.00	100.00	0.00	4538.00	4694.89	3532934.00	29.80	2368.01	2102.00
28	3	1	18982.00	29858.00	148.40	0	Spot (Block28, Row1, Column3)	3477.49	3080.00	1489.77	0.05	0.43	1294.00	1312.65	1294.00	124.03	0.01	0.09	100.00	99.00	0.00	1786.00	2183.49	2107357.00	17.45	1768.09	1743.50
28	4	1	19267.00	29855.00	148.00	0	Spot (Block28, Row1, Column4)	5082.02	4771.50	2084.62	0.03	0.41	1321.00	1343.69	1321.00	105.55	0.01	0.08	100.00	100.00	0.00	3450.50	3761.02	3039050.00	35.42	2221.79	2145.00
28	5	1	19577.00	29861.00	147.85	0	Spot (Block28, Row1, Column5)	8114.25	7060.00	4919.98	0.06	0.61	1327.00	1346.49	1327.00	110.40	0.01	0.08	100.00	100.00	0.00	5733.00	6787.25	4868550.00	61.30	2692.40	2350.50
28	6	1	19874.00	29859.00	146.30	0	Spot (Block28, Row1, Column6)	7080.47	6558.00	3239.10	0.03	0.46	1327.00	1352.60	1327.00	117.54	0.01	0.09	100.00	100.00	0.00	5231.00	5753.47	4134996.00	48.73	2623.63	2275.00
28	7	1	20185.00	29863.00	117.20	0	Spot (Block28, Row1, Column7)	13895.41	13545.50	5177.46	0.01	0.37	1397.00	1426.61	1397.00	246.08	0.01	0.17	100.00	100.00	0.00	12148.50	12498.41	5030140.00	50.67	4562.48	3901.00
28	8	1	20467.00	29868.00	151.95	0	Spot (Block28, Row1, Column8)	60983.89	65535.00	8666.03	0.03	0.14	1439.00	1503.70	1439.00	336.56	0.02	0.22	100.00	100.00	72.15	64096.00	59544.89	38542148.00	176.73	16324.64	13315.50
28	1	2	18373.00	30138.00	201.00	0	Spot (Block28, Row2, Column1)	1411.33	1390.00	94.76	0.01	0.07	1255.00	1274.34	1255.00	154.08	0.01	0.12	39.00	7.00	0.00	135.00	156.33	1615970.00	0.89	1325.32	1324.00
28	2	2	18679.00	30157.00	136.60	0	Spot (Block28, Row2, Column2)	3821.48	3581.00	994.78	0.03	0.26	1231.00	1255.48	1231.00	128.35	0.01	0.10	100.00	100.00	0.00	2350.00	2590.48	1929847.00	19.99	1935.52	1894.00
28	3	2	18985.00	30146.00	227.95	0	Spot (Block28, Row2, Column3)	1460.36	1429.00	138.63	0.01	0.09	1260.00	1277.58	1260.00	133.03	0.01	0.10	62.00	26.00	0.00	169.00	200.36	2181784.00	1.37	1306.19	1300.50
28	4	2	19281.00	30161.00	171.60	0	Spot (Block28, Row2, Column4)	3045.63	3008.00	713.63	0.01	0.23	1300.00	1321.32	1300.00	112.55	0.01	0.09	100.00	100.00	0.00	1708.00	1745.63	2494374.00	15.32	1778.51	1775.00
28	5	2	19578.00	30159.00	182.75	0	Spot (Block28, Row2, Column5)	2308.86	2253.00	672.37	0.01	0.29	1299.00	1314.47	1299.00	98.05	0.01	0.07	100.00	100.00	0.00	954.00	1009.86	2158787.00	10.14	1623.24	1593.00
28	6	2	19867.00	30155.00	156.80	0	Spot (Block28, Row2, Column6)	2429.26	2352.00	640.41	0.01	0.26	1294.00	1316.17	1294.00	127.67	0.01	0.10	100.00	99.00	0.00	1058.00	1135.26	1647038.00	8.72	1578.80	1558.50
28	7	2	20180.00	30162.00	158.90	0	Spot (Block28, Row2, Column7)	2672.77	2498.00	789.10	0.03	0.30	1317.00	1331.13	1317.00	109.82	0.00	0.08	100.00	99.00	0.00	1181.00	1355.77	1865590.00	12.22	1665.04	1655.00
28	8	2	20488.00	30153.00	196.40	0	Spot (Block28, Row2, Column8)	1568.57	1565.50	83.20	0.00	0.05	1386.00	1427.45	1386.00	290.30	0.01	0.20	11.00	0.00	0.00	179.50	182.57	1712882.00	0.49	1475.84	1466.00
28	1	3	18379.00	30454.00	149.30	0	Spot (Block28, Row3, Column1)	6040.69	5673.00	3080.88	0.03	0.51	1233.00	1247.48	1233.00	106.56	0.01	0.09	100.00	100.00	0.00	4440.00	4807.69	3642539.00	44.98	2458.27	2205.00
28	2	3	18681.00	30465.00	193.25	0	Spot (Block28, Row3, Column2)	1567.30	1553.00	157.66	0.00	0.10	1230.00	1249.64	1230.00	109.34	0.01	0.09	95.00	75.00	0.00	323.00	337.30	1659771.00	2.91	1347.14	1334.50
28	3	3	18965.00	30455.00	146.95	0	Spot (Block28, Row3, Column3)	4866.39	4386.00	2013.99	0.05	0.41	1276.00	1292.92	1276.00	149.25	0.01	0.12	100.00	100.00	0.00	3110.00	3590.39	2866302.00	23.94	2122.49	1923.50
28	4	3	19276.00	30458.00	146.60	0	Spot (Block28, Row3, Column4)	7020.87	6698.00	3193.98	0.02	0.45	1290.00	1307.69	1290.00	112.46	0.01	0.09	100.00	100.00	0.00	5408.00	5730.87	4093165.00	50.80	2805.20	2600.00
28	5	3	19578.00	30459.00	148.90	0	Spot (Block28, Row3, Column5)	3259.80	2938.50	1307.93	0.05	0.40	1284.00	1301.98	1284.00	118.66	0.01	0.09	100.00	100.00	0.00	1654.50	1975.80	1968917.00	16.50	1795.69	1738.00
28	6	3	19876.00	30459.00	207.80	0	Spot (Block28, Row3, Column6)	5824.67	4759.00	2435.95	0.09	0.42	1281.00	1310.64	1281.00	151.65	0.01	0.12	100.00	100.00	0.00	3478.00	4543.67	7175996.00	29.77	2698.27	2726.00
28	7	3	20181.00	30471.00	148.15	0	Spot (Block28, Row3, Column7)	5311.92	4662.00	2673.06	0.06	0.50	1300.00	1324.60	1300.00	133.68	0.01	0.10	100.00	100.00	0.00	3362.00	4011.92	3192464.00	29.83	2158.26	1952.00
28	8	3	20478.00	30470.00	155.25	0	Spot (Block28, Row3, Column8)	6240.65	5752.00	2315.40	0.04	0.37	1363.00	1371.97	1363.00	109.79	0.00	0.08	100.00	100.00	0.00	4389.00	4877.65	4143792.00	44.35	2522.44	2340.00
28	1	4	18373.00	30752.00	147.10	0	Spot (Block28, Row4, Column1)	6532.82	5754.50	3109.33	0.06	0.48	1228.00	1247.34	1228.00	108.92	0.01	0.09	100.00	100.00	0.00	4526.50	5304.82	3880497.00	48.53	2506.28	2270.00
28	2	4	18678.00	30752.00	202.05	0	Spot (Block28, Row4, Column2)	1734.43	1700.50	202.01	0.01	0.12	1279.00	1293.60	1279.00	147.41	0.00	0.11	95.00	79.00	0.00	421.50	455.43	2001535.00	2.99	1436.94	1431.00
28	3	4	18976.00	30755.00	147.90	0	Spot (Block28, Row4, Column3)	33776.94	30510.50	17873.63	0.04	0.53	1322.00	1351.74	1322.00	168.09	0.01	0.12	100.00	100.00	4.85	29188.50	32454.94	20198640.00	192.90	8276.43	6778.50
28	4	4	19264.00	30753.00	188.20	0	Spot (Block28, Row4, Column4)	1617.50	1617.50	144.52	0.00	0.09	1308.00	1331.73	1308.00	135.47	0.01	0.10	85.00	63.00	0.00	309.50	309.50	1617497.00	2.11	1442.80	1424.00
28	5	4	19548.00	30755.00	159.05	0	Spot (Block28, Row4, Column5)	1966.11	1876.00	576.86	0.02	0.29	1271.00	1286.79	1271.00	125.90	0.01	0.10	99.00	93.00	0.00	605.00	695.11	1370377.00	5.40	1503.86	1475.00
28	6	4	19874.00	30760.00	191.10	0	Spot (Block28, Row4, Column6)	2318.29	2319.00	300.15	0.00	0.13	1239.00	1263.51	1239.00	116.80	0.01	0.09	100.00	100.00	0.00	1080.00	1079.29	2385517.00	9.03	1562.82	1527.50
28	7	4	20166.00	30763.00	151.85	0	Spot (Block28, Row4, Column7)	4074.10	3442.50	2125.11	0.07	0.52	1284.00	1296.47	1284.00	107.03	0.00	0.08	100.00	100.00	0.00	2158.50	2790.10	2566680.00	25.95	1844.35	1740.00
28	8	4	20476.00	30770.00	167.85	0	Spot (Block28, Row4, Column8)	2200.23	2165.00	453.86	0.01	0.21	1349.00	1357.00	1349.00	103.28	0.00	0.08	100.00	98.00	0.00	816.00	851.23	1720579.00	8.16	1555.11	1554.00
28	1	5	18378.00	31056.00	145.45	0	Spot (Block28, Row5, Column1)	9709.93	8719.00	4619.21	0.05	0.48	1257.00	1283.61	1257.00	141.35	0.01	0.11	100.00	100.00	0.00	7462.00	8452.93	5622051.00	59.61	3171.20	2896.50
28	2	5	18672.00	31057.00	153.40	0	Spot (Block28, Row5, Column2)	6960.56	6624.00	2402.21	0.02	0.35	1309.00	1329.07	1309.00	132.54	0.01	0.10	100.00	100.00	0.00	5315.00	5651.56	4510445.00	42.49	2706.48	2515.50
28	3	5	18975.00	31057.00	165.25	0	Spot (Block28, Row5, Column3)	2833.88	2624.00	777.39	0.03	0.27	1371.00	1394.02	1371.00	149.17	0.01	0.11	100.00	99.00	0.00	1253.00	1462.88	2148079.00	9.65	1737.13	1721.00
28	4	5	19270.00	31059.00	149.95	0	Spot (Block28, Row5, Column4)	4083.55	3520.00	1714.10	0.06	0.42	1348.00	1371.24	1348.00	144.01	0.01	0.11	100.00	100.00	0.00	2172.00	2735.55	2490963.00	18.83	1966.73	1857.00
28	5	5	19576.00	31062.00	147.10	0	Spot (Block28, Row5, Column5)	40591.96	40049.50	20280.24	0.01	0.50	1290.00	1323.37	1290.00	187.42	0.01	0.14	100.00	100.00	24.83	38759.50	39301.96	24030548.00	209.52	9719.55	7306.00
28	6	5	19875.00	31062.00	157.95	0	Spot (Block28, Row5, Column6)	2313.03	2267.50	548.79	0.01	0.24	1249.00	1270.07	1249.00	132.60	0.01	0.10	100.00	99.00	0.00	1018.50	1064.03	1595989.00	7.87	1522.33	1499.00
28	7	5	20177.00	31066.00	183.50	0	Spot (Block28, Row5, Column7)	3551.19	3430.50	1046.09	0.02	0.29	1285.00	1311.83	1285.00	130.00	0.01	0.10	100.00	100.00	0.00	2145.50	2266.19	3352326.00	17.23	1939.55	1948.00
28	8	5	20476.00	31071.00	148.30	0	Spot (Block28, Row5, Column8)	10794.81	9525.00	7070.72	0.05	0.66	1337.00	1356.11	1337.00	118.48	0.01	0.09	100.00	100.00	0.00	8188.00	9457.81	6509273.00	79.66	3049.12	2593.50
28	1	6	18372.00	31352.00	209.70	0	Spot (Block28, Row6, Column1)	5135.77	4293.50	2149.54	0.08	0.42	1285.00	1316.95	1285.00	151.02	0.01	0.11	100.00	100.00	0.00	3008.50	3850.77	6471067.00	25.29	2426.38	2410.00
28	2	6	18664.00	31353.00	209.20	0	Spot (Block28, Row6, Column2)	2478.70	2421.50	534.69	0.01	0.22	1356.00	1382.93	1356.00	157.75	0.01	0.11	99.00	96.00	0.00	1065.50	1122.70	3083498.00	6.95	1760.62	1699.00
28	3	6	18966.00	31357.00	143.65	0	Spot (Block28, Row6, Column3)	12677.05	11898.00	6390.31	0.03	0.50	1386.00	1412.51	1386.00	137.18	0.01	0.10	100.00	100.00	0.00	10512.00	11291.05	7073795.00	82.11	4147.52	3520.00
28	4	6	19271.00	31365.00	169.10	0	Spot (Block28, Row6, Column4)	1992.74	1874.00	331.74	0.03	0.17	1375.00	1389.82	1375.00	153.75	0.00	0.11	98.00	87.00	0.00	499.00	617.74	1580242.00	3.92	1595.64	1600.00
28	5	6	19572.00	31365.00	143.95	0	Spot (Block28, Row6, Column5)	45392.10	51506.00	20462.26	0.05	0.45	1312.00	1349.71	1312.00	193.78	0.01	0.14	100.00	100.00	37.52	50194.00	44080.10	25646672.00	227.28	10002.25	7254.00
28	6	6	19873.00	31366.00	196.65	0	Spot (Block28, Row6, Column6)	1768.75	1663.00	357.26	0.03	0.20	1285.00	1300.86	1285.00	141.55	0.01	0.11	90.00	63.00	0.00	378.00	483.75	1936776.00	3.31	1401.90	1395.00
28	7	6	20173.00	31362.00	147.60	0	Spot (Block28, Row6, Column7)	10134.00	9433.00	5474.61	0.03	0.54	1299.00	1321.30	1299.00	127.57	0.01	0.10	100.00	100.00	0.00	8134.00	8835.00	6039861.00	69.08	3244.69	2577.50
28	8	6	20481.00	31368.00	148.55	0	Spot (Block28, Row6, Column8)	11337.66	9657.50	7122.96	0.07	0.63	1335.00	1356.56	1335.00	120.67	0.01	0.09	100.00	100.00	0.00	8322.50	10002.66	6847945.00	82.72	3433.30	3022.00
28	1	7	18371.00	31652.00	194.00	0	Spot (Block28, Row7, Column1)	1808.87	1737.00	283.47	0.02	0.16	1267.00	1276.76	1267.00	121.89	0.00	0.10	100.00	87.00	0.00	470.00	541.87	1911980.00	4.37	1456.02	1444.00
28	2	7	18673.00	31626.00	235.40	0	Spot (Block28, Row7, Column2)	1566.74	1566.50	181.91	0.00	0.12	1293.00	1309.06	1293.00	137.88	0.01	0.11	74.00	49.00	0.00	273.50	273.74	2500516.00	1.87	1408.89	1398.00
28	3	7	18988.00	31655.00	191.40	0	Spot (Block28, Row7, Column3)	1524.65	1508.00	131.26	0.00	0.09	1327.00	1350.85	1327.00	136.81	0.01	0.10	67.00	27.00	0.00	181.00	197.65	1582586.00	1.27	1405.60	1390.00
28	4	7	19269.00	31643.00	185.95	0	Spot (Block28, Row7, Column4)	1610.85	1596.00	146.85	0.00	0.09	1336.00	1355.76	1336.00	118.57	0.01	0.09	87.00	55.00	0.00	260.00	274.85	1564132.00	2.15	1435.19	1409.00
28	5	7	19570.00	31656.00	175.00	0	Spot (Block28, Row7, Column5)	2760.50	2657.00	645.70	0.02	0.23	1312.00	1342.93	1312.00	145.73	0.01	0.11	100.00	100.00	0.00	1345.00	1448.50	2365746.00	9.73	1760.78	1771.00
28	6	7	19868.00	31668.00	192.65	0	Spot (Block28, Row7, Column6)	2729.89	2755.00	632.28	0.00	0.23	1320.00	1365.84	1320.00	169.41	0.01	0.12	100.00	99.00	0.00	1435.00	1409.89	2858196.00	8.05	1753.03	1766.00
28	7	7	20165.00	31670.00	149.40	0	Spot (Block28, Row7, Column7)	8189.73	7673.00	4052.42	0.03	0.49	1333.00	1358.88	1333.00	126.84	0.01	0.09	100.00	100.00	0.00	6340.00	6856.73	4954784.00	53.85	3250.42	2144.00
28	8	7	20476.00	31666.00	190.75	0	Spot (Block28, Row7, Column8)	3239.10	3269.00	447.61	0.00	0.14	1377.00	1379.94	1377.00	104.67	0.00	0.08	100.00	100.00	0.00	1892.00	1862.10	3326556.00	17.76	1980.32	1911.00
28	1	8	18362.00	31962.00	157.30	0	Spot (Block28, Row8, Column1)	2293.42	2134.00	562.03	0.03	0.25	1271.00	1274.96	1271.00	120.67	0.00	0.09	99.00	96.00	0.00	863.00	1022.42	1568702.00	8.44	1530.16	1508.50
28	2	8	18662.00	31960.00	174.35	0	Spot (Block28, Row8, Column2)	1960.65	1840.50	390.51	0.03	0.20	1272.00	1273.11	1272.00	119.51	0.00	0.09	99.00	94.00	0.00	568.50	688.65	1658707.00	5.75	1457.72	1452.50
28	3	8	18958.00	31959.00	148.70	0	Spot (Block28, Row8, Column3)	4107.98	3559.50	2093.27	0.06	0.51	1291.00	1306.47	1291.00	136.17	0.01	0.10	100.00	100.00	0.00	2268.50	2816.98	2481218.00	20.57	1888.49	1845.00
28	4	8	19265.00	31962.00	148.45	0	Spot (Block28, Row8, Column4)	12230.23	12027.00	5299.50	0.01	0.43	1317.00	1347.74	1317.00	133.97	0.01	0.10	100.00	100.00	0.00	10710.00	10913.23	7350366.00	81.23	4255.45	3470.00
28	5	8	19557.00	31965.00	204.05	0	Spot (Block28, Row8, Column5)	1568.63	1561.00	160.18	0.00	0.10	1314.00	1354.38	1314.00	153.48	0.01	0.11	70.00	32.00	0.00	247.00	254.63	1844705.00	1.40	1402.94	1390.00
28	6	8	19874.00	31963.00	201.10	0	Spot (Block28, Row8, Column6)	7383.73	5753.00	3993.20	0.11	0.54	1336.50	1388.43	1336.50	195.05	0.02	0.14	100.00	100.00	0.00	4416.50	6047.23	8469144.00	30.74	3057.25	3082.00
28	7	8	20169.00	31960.00	148.35	0	Spot (Block28, Row8, Column7)	3961.64	3674.00	1374.60	0.03	0.35	1379.00	1398.00	1379.00	151.74	0.01	0.11	100.00	100.00	0.00	2295.00	2582.64	2365098.00	16.90	2054.54	1909.00
28	8	8	20466.00	31978.00	165.05	0	Spot (Block28, Row8, Column8)	2059.16	1970.00	580.82	0.02	0.28	1424.00	1452.96	1424.00	140.88	0.01	0.10	96.00	85.00	0.00	546.00	635.16	1552603.00	4.30	1620.28	1612.00
29	1	1	4850.00	34268.00	152.30	0	Spot (Block29, Row1, Column1)	43347.20	43141.00	18976.03	0.00	0.44	719.00	769.61	719.00	165.68	0.03	0.22	100.00	100.00	28.57	42422.00	42628.20	27612332.00	256.99	8850.84	7599.00
29	2	1	5143.00	34276.00	143.15	0	Spot (Block29, Row1, Column2)	6068.21	5786.50	2657.11	0.02	0.44	729.00	766.60	729.00	128.70	0.02	0.17	100.00	100.00	0.00	5057.50	5339.21	3373925.00	41.19	1837.35	1599.00
29	3	1	5450.00	34275.00	145.40	0	Spot (Block29, Row1, Column3)	1863.49	1637.00	781.45	0.06	0.42	723.00	747.35	723.00	87.54	0.01	0.12	100.00	100.00	0.00	914.00	1140.49	1078961.00	12.75	1014.97	989.00
29	4	1	5749.00	34281.00	141.45	0	Spot (Block29, Row1, Column4)	5070.85	4584.00	2296.95	0.04	0.45	741.00	760.91	741.00	91.30	0.01	0.12	100.00	100.00	0.00	3843.00	4329.85	2758545.00	47.21	1747.25	1653.00
29	5	1	6045.00	34283.00	143.40	0	Spot (Block29, Row1, Column5)	4608.96	4146.00	2747.96	0.05	0.60	764.00	767.35	764.00	100.66	0.00	0.13	100.00	100.00	0.00	3382.00	3844.96	2581018.00	38.16	1482.45	1361.50
29	6	1	6343.00	34278.00	139.40	0	Spot (Block29, Row1, Column6)	9269.62	8964.50	4478.99	0.01	0.48	785.00	789.47	785.00	117.81	0.00	0.15	100.00	100.00	0.00	8179.50	8484.62	4894357.00	71.98	2820.66	2093.00
29	7	1	6663.00	34282.00	113.45	0	Spot (Block29, Row1, Column7)	16534.19	16749.00	5567.51	0.01	0.34	799.00	869.41	799.00	317.84	0.04	0.37	100.00	100.00	0.00	15950.00	15735.19	5538955.00	49.29	4737.59	4212.50
29	8	1	6938.00	34291.00	150.90	0	Spot (Block29, Row1, Column8)	62893.80	65535.00	6700.97	0.02	0.11	870.00	937.36	870.00	384.05	0.03	0.41	100.00	100.00	79.20	64665.00	62023.80	39308968.00	161.33	15150.59	12503.00
29	1	2	4825.00	34578.00	226.50	0	Spot (Block29, Row2, Column1)	836.93	816.00	89.50	0.01	0.11	724.00	762.80	724.00	135.14	0.02	0.18	39.00	3.00	0.00	92.00	112.93	1229446.00	0.55	774.19	788.00
29	2	2	5141.00	34581.00	123.15	0	Spot (Block29, Row2, Column2)	3338.70	3277.50	885.88	0.01	0.27	757.00	764.82	757.00	95.26	0.00	0.12	100.00	100.00	0.00	2520.50	2581.70	1342158.00	27.02	1427.99	1367.50
29	3	2	5442.00	34578.00	188.25	0	Spot (Block29, Row2, Column3)	930.13	901.00	139.91	0.01	0.15	734.00	759.59	734.00	114.40	0.01	0.15	65.00	38.00	0.00	167.00	196.13	931057.00	1.49	819.80	797.50
29	4	2	5751.00	34582.00	192.45	0	Spot (Block29, Row2, Column4)	1633.21	1553.00	493.51	0.02	0.30	732.00	763.43	732.00	102.17	0.02	0.13	100.00	98.00	0.00	821.00	901.21	1701808.00	8.51	1027.94	1023.00
29	5	2	6050.00	34577.00	172.75	0	Spot (Block29, Row2, Column5)	2025.09	1986.00	515.31	0.01	0.25	779.00	778.65	779.00	103.66	0.00	0.13	100.00	99.00	0.00	1207.00	1246.09	1692974.00	12.02	1076.68	1070.50
29	6	2	6342.00	34578.00	142.50	0	Spot (Block29, Row2, Column6)	3180.41	2999.50	1280.09	0.03	0.40	793.00	805.93	793.00	119.27	0.01	0.15	100.00	100.00	0.00	2206.50	2387.41	1742867.00	19.91	1351.60	1256.00
29	7	2	6647.00	34582.00	150.50	0	Spot (Block29, Row2, Column7)	1552.25	1454.00	387.89	0.03	0.25	791.00	812.11	791.00	121.67	0.01	0.15	100.00	99.00	0.00	663.00	761.25	956186.00	6.08	991.17	970.00
29	8	2	6945.00	34613.00	235.90	0	Spot (Block29, Row2, Column8)	914.29	898.00	134.21	0.01	0.15	801.00	878.61	801.00	304.19	0.04	0.35	10.00	0.00	0.00	97.00	113.29	1467433.00	0.12	848.66	810.50
29	1	3	4845.00	34872.00	140.95	0	Spot (Block29, Row3, Column1)	8336.73	8078.00	3979.22	0.01	0.48	730.00	757.49	730.00	88.32	0.02	0.12	100.00	100.00	0.00	7348.00	7606.73	4476825.00	85.82	2551.61	2074.00
29	2	3	5144.00	34875.00	159.80	0	Spot (Block29, Row3, Column2)	1082.03	1079.00	155.22	0.00	0.14	745.00	762.30	745.00	88.66	0.01	0.12	96.00	85.00	0.00	334.00	337.03	760664.00	3.61	884.16	856.00
29	3	3	5430.00	34871.00	137.65	0	Spot (Block29, Row3, Column3)	17655.51	14962.00	12868.34	0.07	0.73	773.00	799.85	773.00	179.03	0.01	0.22	100.00	100.00	3.31	14189.00	16882.51	9057277.00	94.15	4100.09	2666.50
29	4	3	5746.00	34877.00	138.65	0	Spot (Block29, Row3, Column4)	13378.79	13030.00	6826.12	0.01	0.51	785.00	811.94	785.00	172.76	0.01	0.21	100.00	100.00	0.00	12245.00	12593.79	6997107.00	72.74	3473.03	2798.00
29	5	3	6053.00	34874.00	140.10	0	Spot (Block29, Row3, Column5)	8113.22	6325.50	7740.04	0.11	0.95	787.00	809.55	787.00	164.82	0.01	0.20	100.00	99.00	0.38	5538.50	7326.22	4300009.00	44.31	2440.75	1749.00
29	6	3	6343.00	34881.00	213.90	0	Spot (Block29, Row3, Column6)	2107.77	1777.00	816.38	0.07	0.39	795.00	823.36	795.00	135.51	0.02	0.16	100.00	100.00	0.00	982.00	1312.77	2750637.00	9.48	1243.11	1192.00
29	7	3	6650.00	34893.00	143.90	0	Spot (Block29, Row3, Column7)	3007.40	2691.50	1473.38	0.05	0.49	796.00	832.42	796.00	137.71	0.02	0.17	100.00	99.00	0.00	1895.50	2211.40	1702187.00	15.79	1253.27	1202.00
29	8	3	6947.00	34892.00	149.65	0	Spot (Block29, Row3, Column8)	8450.74	7926.00	3575.86	0.03	0.42	800.00	841.99	800.00	149.85	0.02	0.18	100.00	100.00	0.00	7126.00	7650.74	5188757.00	50.78	2539.77	2168.00
29	1	4	4843.00	35169.00	138.75	0	Spot (Block29, Row4, Column1)	13366.04	12748.00	6735.45	0.02	0.50	737.00	763.52	737.00	95.05	0.02	0.12	100.00	100.00	0.00	12011.00	12629.04	6910242.00	132.58	3454.59	2777.00
29	2	4	5141.00	35175.00	183.75	0	Spot (Block29, Row4, Column2)	996.86	985.50	141.31	0.00	0.14	745.00	772.55	745.00	138.20	0.02	0.18	79.00	35.00	0.00	240.50	251.86	947013.00	1.62	835.83	807.00
29	3	4	5443.00	35174.00	140.35	0	Spot (Block29, Row4, Column3)	49912.47	58270.50	17555.67	0.07	0.35	762.00	791.14	762.00	185.01	0.02	0.23	100.00	100.00	43.26	57508.50	49150.47	26653412.00	265.51	11743.88	8225.00
29	4	4	5736.00	35181.00	164.60	0	Spot (Block29, Row4, Column4)	928.73	905.50	119.14	0.01	0.13	781.00	792.16	781.00	143.75	0.01	0.18	42.00	13.00	0.00	124.50	147.73	698404.00	0.95	844.88	817.50
29	5	4	6016.00	35186.00	126.70	0	Spot (Block29, Row4, Column5)	4710.89	2311.00	8688.80	0.31	1.84	789.00	812.15	789.00	187.56	0.01	0.23	99.00	93.00	0.23	1522.00	3921.89	2011552.00	20.79	1946.87	1368.00
29	6	4	6346.00	35179.00	169.10	0	Spot (Block29, Row4, Column6)	2290.13	2217.00	567.53	0.01	0.25	797.00	824.55	797.00	153.43	0.01	0.19	100.00	99.00	0.00	1420.00	1493.13	1816070.00	9.55	1233.53	1187.00
29	7	4	6638.00	35184.00	142.65	0	Spot (Block29, Row4, Column7)	2548.61	2134.00	1306.41	0.08	0.51	797.00	823.19	797.00	114.32	0.01	0.14	100.00	95.00	0.00	1337.00	1751.61	1414477.00	15.09	1179.25	1111.00
29	8	4	6950.00	35152.00	211.20	0	Spot (Block29, Row4, Column8)	1186.81	1039.50	366.63	0.06	0.31	805.00	871.46	805.00	425.54	0.03	0.49	34.00	14.00	0.00	234.50	381.81	1504881.00	0.74	979.04	901.50
29	1	5	4847.00	35473.00	138.50	0	Spot (Block29, Row5, Column1)	13009.76	12297.00	6907.03	0.02	0.53	756.00	772.36	756.00	112.67	0.01	0.15	100.00	100.00	0.00	11541.00	12253.76	6778085.00	108.62	3545.76	2868.50
29	2	5	5140.00	35474.00	147.65	0	Spot (Block29, Row5, Column2)	8950.91	8945.00	3452.34	0.00	0.39	760.00	775.13	760.00	114.91	0.01	0.15	100.00	100.00	0.00	8185.00	8190.91	5307890.00	71.15	2662.85	2366.00
29	3	5	5442.00	35472.00	156.35	0	Spot (Block29, Row5, Column3)	1597.20	1474.50	512.56	0.03	0.32	732.00	769.70	732.00	144.29	0.02	0.19	99.00	94.00	0.00	742.50	865.20	1076513.00	5.73	957.92	948.00
29	4	5	5745.00	35478.00	139.80	0	Spot (Block29, Row5, Column4)	4998.20	4726.00	2540.84	0.02	0.51	721.00	761.02	721.00	141.94	0.02	0.19	100.00	100.00	0.00	4005.00	4277.20	2634053.00	29.85	1775.05	1565.50
29	5	5	6046.00	35477.00	141.35	0	Spot (Block29, Row5, Column5)	54990.57	65535.00	15420.73	0.08	0.28	788.00	817.56	788.00	207.72	0.02	0.25	100.00	100.00	58.49	64747.00	54202.57	29805088.00	260.80	13310.68	10171.50
29	6	5	6344.00	35482.00	146.35	0	Spot (Block29, Row5, Column6)	3285.76	3037.00	1274.89	0.03	0.39	798.00	824.48	798.00	148.17	0.01	0.18	100.00	100.00	0.00	2239.00	2487.76	1922172.00	16.61	1383.24	1311.50
29	7	5	6647.00	35485.00	197.10	0	Spot (Block29, Row5, Column7)	2178.85	1921.00	834.07	0.05	0.38	811.00	846.11	811.00	123.01	0.02	0.15	100.00	99.00	0.00	1110.00	1367.85	2394551.00	10.83	1239.88	1217.50
29	8	5	6946.00	35488.00	142.50	0	Spot (Block29, Row5, Column8)	5514.57	4811.00	3295.57	0.06	0.60	875.00	905.29	875.00	412.24	0.01	0.46	98.00	90.00	0.00	3936.00	4639.57	3038526.00	11.18	1749.87	1598.00
29	1	6	4840.00	35770.00	215.00	0	Spot (Block29, Row6, Column1)	1761.43	1491.00	673.29	0.07	0.38	730.00	756.82	730.00	88.70	0.02	0.12	100.00	100.00	0.00	761.00	1031.43	2326852.00	11.33	1095.58	1084.00
29	2	6	5144.00	35776.00	217.50	0	Spot (Block29, Row6, Column2)	1511.45	1461.00	325.13	0.01	0.22	753.00	769.87	753.00	108.99	0.01	0.14	100.00	99.00	0.00	708.00	758.45	2035923.00	6.80	1038.80	1030.00
29	3	6	5434.00	35773.00	138.70	0	Spot (Block29, Row6, Column3)	20915.36	19338.00	10607.49	0.03	0.51	734.00	761.68	734.00	103.64	0.02	0.14	100.00	100.00	0.00	18604.00	20181.36	10875988.00	194.46	5293.29	4037.50
29	4	6	5746.00	35783.00	150.45	0	Spot (Block29, Row6, Column4)	1529.32	1412.50	455.63	0.03	0.30	730.00	769.35	730.00	141.00	0.02	0.18	99.00	96.00	0.00	682.50	799.32	951235.00	5.39	966.83	981.00
29	5	6	6042.00	35781.00	139.25	0	Spot (Block29, Row6, Column5)	51638.07	65535.00	17514.42	0.10	0.34	769.00	800.07	769.00	206.77	0.02	0.26	100.00	100.00	50.29	64766.00	50869.07	27110144.00	245.87	12804.44	8891.00
29	6	6	6348.00	35795.00	181.90	0	Spot (Block29, Row6, Column6)	1216.14	1158.00	271.30	0.02	0.22	798.00	826.67	798.00	163.41	0.02	0.20	83.00	55.00	0.00	360.00	418.14	1128578.00	2.38	947.88	908.00
29	7	6	6642.00	35784.00	143.40	0	Spot (Block29, Row6, Column7)	7225.11	6686.00	3888.58	0.03	0.54	862.00	870.38	862.00	143.00	0.00	0.16	100.00	100.00	0.00	5824.00	6363.11	4053288.00	44.44	2107.51	1852.50
29	8	6	6947.00	35790.00	140.40	0	Spot (Block29, Row6, Column8)	7861.70	7383.00	4271.54	0.03	0.54	896.00	914.73	896.00	146.52	0.01	0.16	100.00	100.00	0.00	6487.00	6965.70	4190288.00	47.41	2742.26	2304.00
29	1	7	4838.00	36067.00	179.65	0	Spot (Block29, Row7, Column1)	1055.16	1006.00	177.08	0.02	0.17	728.00	754.34	728.00	76.95	0.02	0.10	98.00	88.00	0.00	278.00	327.16	955979.00	3.91	852.02	866.00
29	2	7	5136.00	36071.00	154.80	0	Spot (Block29, Row7, Column2)	988.11	1003.00	116.09	0.01	0.12	736.00	750.41	736.00	75.46	0.01	0.10	92.00	76.00	0.00	267.00	252.11	651167.00	3.15	846.26	826.00
29	3	7	5427.00	36088.00	233.45	0	Spot (Block29, Row7, Column3)	837.02	810.00	95.73	0.01	0.11	733.00	754.15	733.00	92.21	0.01	0.12	44.00	16.00	0.00	77.00	104.02	1309934.00	0.90	783.38	792.00
29	4	7	5752.00	36084.00	211.80	0	Spot (Block29, Row7, Column4)	878.08	876.00	125.56	0.00	0.14	737.50	761.90	737.50	103.41	0.01	0.14	53.00	27.00	0.00	138.50	140.58	1124824.00	1.12	776.65	780.00
29	5	7	6035.00	36080.00	185.85	0	Spot (Block29, Row7, Column5)	1624.13	1492.00	509.83	0.04	0.31	766.00	777.68	766.00	150.82	0.01	0.19	99.00	89.00	0.00	726.00	858.13	1580275.00	5.61	1009.09	994.00
29	6	7	6339.00	36082.00	205.85	0	Spot (Block29, Row7, Column6)	1617.04	1564.50	413.79	0.01	0.26	794.00	810.05	794.00	140.56	0.01	0.17	100.00	93.00	0.00	770.50	823.04	1943687.00	5.74	1079.01	1069.00
29	7	7	6635.00	36090.00	144.65	0	Spot (Block29, Row7, Column7)	8019.10	7315.00	4078.80	0.04	0.51	814.00	844.21	814.00	146.05	0.02	0.17	100.00	100.00	0.00	6501.00	7205.10	4578905.00	49.13	2419.59	1796.00
29	8	7	6941.00	36089.00	177.45	0	Spot (Block29, Row7, Column8)	3122.26	3054.00	751.16	0.01	0.24	841.00	868.09	841.00	153.82	0.01	0.18	100.00	100.00	0.00	2213.00	2281.26	2741347.00	14.65	1597.39	1477.50
29	1	8	4826.00	36382.00	137.60	0	Spot (Block29, Row8, Column1)	2533.06	2065.50	2430.86	0.09	0.96	728.00	755.31	728.00	77.31	0.02	0.10	100.00	100.00	0.00	1337.50	1805.06	1296928.00	22.99	1157.23	1091.00
29	2	8	5139.00	36379.00	191.05	0	Spot (Block29, Row8, Column2)	1124.95	1056.50	259.77	0.03	0.23	757.00	762.28	757.00	85.43	0.00	0.11	89.00	72.00	0.00	299.50	367.95	1156450.00	4.25	863.35	840.00
29	3	8	5428.00	36381.00	147.50	0	Spot (Block29, Row8, Column3)	2154.35	1857.00	999.37	0.06	0.46	780.00	776.70	780.00	101.99	0.00	0.13	100.00	99.00	0.00	1077.00	1374.35	1279682.00	13.51	1041.45	1021.00
29	4	8	5738.00	36379.00	141.80	0	Spot (Block29, Row8, Column4)	15711.67	15271.00	6758.40	0.01	0.43	783.00	783.51	783.00	111.19	0.00	0.14	100.00	100.00	0.00	14488.00	14928.67	8547147.00	134.25	4004.69	3250.00
29	5	8	6037.00	36385.00	195.60	0	Spot (Block29, Row8, Column5)	933.09	901.00	116.69	0.02	0.13	779.00	781.26	779.00	120.27	0.00	0.15	50.00	21.00	0.00	122.00	154.09	1011466.00	1.26	847.16	814.00
29	6	8	6342.00	36383.00	173.80	0	Spot (Block29, Row8, Column6)	3245.92	2814.00	1558.01	0.06	0.48	787.00	809.39	787.00	149.54	0.01	0.18	100.00	100.00	0.00	2027.00	2458.92	2729818.00	16.29	1412.70	1393.50
29	7	8	6640.00	36382.00	138.40	0	Spot (Block29, Row8, Column7)	3526.06	3314.00	1334.32	0.03	0.38	794.00	816.49	794.00	140.86	0.01	0.17	100.00	100.00	0.00	2520.00	2732.06	1830025.00	19.24	1423.99	1366.00
29	8	8	6915.00	36389.00	147.70	0	Spot (Block29, Row8, Column8)	1357.57	1312.50	283.65	0.01	0.21	793.00	817.10	793.00	119.00	0.01	0.15	99.00	86.00	0.00	519.50	564.57	806398.00	4.54	951.54	922.00
30	1	1	9350.00	34294.00	152.15	0	Spot (Block30, Row1, Column1)	40801.72	39645.00	19494.41	0.01	0.48	510.00	548.20	510.00	146.54	0.03	0.27	100.00	100.00	22.01	39135.00	40291.72	25950032.00	274.69	7614.21	5066.50
30	2	1	9644.00	34304.00	164.90	0	Spot (Block30, Row1, Column2)	792.25	779.00	155.80	0.01	0.20	512.00	540.98	512.00	110.90	0.02	0.20	85.00	57.00	0.00	267.00	280.25	598147.00	2.27	589.14	591.00
30	3	1	9947.00	34307.00	175.25	0	Spot (Block30, Row1, Column3)	734.25	690.50	154.00	0.03	0.21	509.00	529.30	509.00	59.94	0.02	0.11	91.00	66.00	0.00	181.50	225.25	631451.00	3.42	580.45	573.50
30	4	1	10239.00	34310.00	211.85	0	Spot (Block30, Row1, Column4)	660.44	619.00	105.76	0.03	0.16	515.00	535.93	515.00	62.60	0.02	0.12	82.00	47.00	0.00	104.00	145.44	846021.00	1.99	568.17	575.00
30	5	1	10550.00	34310.00	151.80	0	Spot (Block30, Row1, Column5)	1143.74	1027.00	414.51	0.05	0.36	522.00	544.17	522.00	66.88	0.02	0.12	97.00	93.00	0.00	505.00	621.74	723986.00	8.96	670.05	655.50
30	6	1	10846.00	34311.00	153.35	0	Spot (Block30, Row1, Column6)	1178.99	1141.50	335.65	0.01	0.28	530.00	550.54	530.00	68.42	0.02	0.12	100.00	96.00	0.00	611.50	648.99	763987.00	9.19	716.37	699.50
30	7	1	11164.00	34311.00	116.60	0	Spot (Block30, Row1, Column7)	1741.50	1682.00	413.90	0.02	0.24	564.00	589.53	564.00	224.22	0.02	0.38	100.00	99.00	0.00	1118.00	1177.50	621715.00	5.14	942.61	880.00
30	8	1	11441.00	34319.00	150.75	0	Spot (Block30, Row1, Column8)	61494.10	65535.00	8600.02	0.03	0.14	599.00	666.19	599.00	291.86	0.05	0.44	100.00	100.00	72.95	64936.00	60895.10	38188160.00	208.42	13992.17	11030.00
30	1	2	9345.00	34600.00	213.70	0	Spot (Block30, Row2, Column1)	586.95	590.00	69.10	0.00	0.12	504.00	528.94	504.00	116.16	0.02	0.22	20.00	1.00	0.00	86.00	82.95	767149.00	0.50	529.43	508.00
30	2	2	9647.00	34606.00	140.90	0	Spot (Block30, Row2, Column2)	869.15	867.00	184.31	0.00	0.21	513.00	577.81	513.00	759.80	0.05	1.31	0.00	0.00	0.00	354.00	356.15	468473.00	0.38	631.44	613.00
30	3	2	9970.00	34606.00	168.65	0	Spot (Block30, Row2, Column3)	644.31	614.00	95.43	0.02	0.15	511.00	531.80	511.00	63.49	0.02	0.12	79.00	44.00	0.00	103.00	133.31	507720.00	1.77	573.93	583.00
30	4	2	10249.00	34604.00	202.15	0	Spot (Block30, Row2, Column4)	726.67	694.50	125.81	0.02	0.17	513.00	534.26	513.00	65.59	0.02	0.12	94.00	69.00	0.00	181.50	213.67	845842.00	2.93	588.77	592.00
30	5	2	10549.00	34606.00	204.55	0	Spot (Block30, Row2, Column5)	1057.58	1006.00	237.52	0.02	0.22	529.00	549.47	529.00	69.51	0.02	0.13	100.00	98.00	0.00	477.00	528.58	1259582.00	7.31	695.52	702.00
30	6	2	10855.00	34617.00	198.00	0	Spot (Block30, Row2, Column6)	672.13	677.00	88.52	0.00	0.13	574.00	581.51	574.00	114.76	0.01	0.20	43.00	6.00	0.00	103.00	98.13	745388.00	0.79	615.47	597.00
30	7	2	11147.00	34607.00	173.70	0	Spot (Block30, Row2, Column7)	774.37	737.00	176.89	0.02	0.23	565.00	564.79	565.00	77.21	0.00	0.14	80.00	52.00	0.00	172.00	209.37	650467.00	2.71	621.38	609.00
30	8	2	11462.00	34624.00	221.80	0	Spot (Block30, Row2, Column8)	657.69	628.50	95.99	0.02	0.15	587.00	609.25	587.00	218.15	0.02	0.36	8.00	0.00	0.00	41.50	70.69	929977.00	0.22	607.74	597.00
30	1	3	9348.00	34902.00	150.95	0	Spot (Block30, Row3, Column1)	1098.58	1020.00	348.64	0.03	0.32	505.00	522.15	505.00	62.39	0.01	0.12	99.00	99.00	0.00	515.00	593.58	686615.00	9.24	668.44	667.00
30	2	3	9645.00	34904.00	147.00	-50	Spot (Block30, Row3, Column2)	679.05	685.00	100.60	0.00	0.15	528.00	593.82	528.00	753.85	0.05	1.27	0.00	0.00	0.00	157.00	151.05	400641.00	0.11	642.73	617.50
30	3	3	9938.00	34904.00	148.90	0	Spot (Block30, Row3, Column3)	1178.46	1075.00	423.00	0.04	0.36	522.00	584.58	522.00	749.25	0.05	1.28	35.00	3.00	0.00	553.00	656.46	714144.00	0.79	708.12	701.00
30	4	3	10246.00	34902.00	149.75	0	Spot (Block30, Row3, Column4)	1312.65	1217.00	469.73	0.03	0.36	508.00	526.90	508.00	63.83	0.02	0.12	100.00	100.00	0.00	709.00	804.65	811216.00	12.31	713.57	704.50
30	5	3	10542.00	34898.00	147.10	0	Spot (Block30, Row3, Column5)	1022.40	914.50	624.83	0.05	0.61	529.00	563.66	529.00	119.82	0.03	0.21	95.00	79.00	0.00	385.50	493.40	611397.00	3.83	674.40	654.00
30	6	3	10846.00	34908.00	214.00	0	Spot (Block30, Row3, Column6)	6172.98	4657.00	3692.65	0.12	0.60	594.00	626.45	594.00	155.89	0.02	0.25	100.00	100.00	0.00	4063.00	5578.98	8043389.00	35.58	2062.40	1980.00
30	7	3	11155.00	34922.00	149.40	0	Spot (Block30, Row3, Column7)	1078.43	1027.00	275.26	0.02	0.26	585.00	600.99	585.00	197.20	0.01	0.33	89.00	57.00	0.00	442.00	493.43	658923.00	2.42	707.14	681.00
30	8	3	11448.00	34924.00	155.15	0	Spot (Block30, Row3, Column8)	1729.82	1635.00	532.01	0.02	0.31	589.00	595.29	589.00	175.39	0.00	0.29	99.00	95.00	0.00	1046.00	1140.82	1145139.00	6.47	876.28	832.00
30	1	4	9347.00	35203.00	155.25	0	Spot (Block30, Row4, Column1)	1253.86	1116.00	444.77	0.05	0.35	510.00	533.69	510.00	77.49	0.02	0.15	100.00	98.00	0.00	606.00	743.86	831311.00	9.29	693.68	682.00
30	2	4	9645.00	35206.00	170.10	0	Spot (Block30, Row4, Column2)	2958.87	2788.50	1289.28	0.03	0.44	522.00	557.73	522.00	100.77	0.03	0.18	100.00	100.00	0.00	2266.50	2436.87	2384850.00	23.83	1117.30	1081.50
30	3	4	9948.00	35208.00	142.45	0	Spot (Block30, Row4, Column3)	3323.13	3042.00	1320.18	0.04	0.40	516.00	552.12	516.00	121.84	0.03	0.22	100.00	100.00	0.00	2526.00	2807.13	1824399.00	22.74	1270.70	1163.00
30	4	4	10228.00	35208.00	206.30	0	Spot (Block30, Row4, Column4)	582.50	590.00	65.80	0.01	0.11	502.00	511.75	502.00	61.32	0.01	0.12	65.00	19.00	0.00	88.00	80.50	704825.00	1.15	536.51	515.00
30	5	4	10533.00	35196.00	193.95	0	Spot (Block30, Row4, Column5)	717.83	679.50	377.94	0.02	0.53	512.00	531.89	512.00	69.77	0.02	0.13	85.00	59.00	0.00	167.50	205.83	760903.00	2.67	578.21	591.00
30	6	4	10844.00	35212.00	208.80	0	Spot (Block30, Row4, Column6)	1104.56	1059.00	270.55	0.02	0.24	571.00	581.70	571.00	120.83	0.01	0.21	98.00	90.00	0.00	488.00	533.56	1372962.00	4.33	720.76	684.00
30	7	4	11143.00	35216.00	157.30	0	Spot (Block30, Row4, Column7)	1004.74	932.50	275.28	0.03	0.27	588.00	601.38	588.00	184.40	0.01	0.31	82.00	47.00	0.00	344.50	416.74	685231.00	2.19	677.82	678.00
30	8	4	11508.00	35217.00	118.60	0	Spot (Block30, Row4, Column8)	725.01	701.00	126.98	0.01	0.18	592.00	605.67	592.00	171.56	0.01	0.28	38.00	6.00	0.00	109.00	133.01	271152.00	0.70	644.61	603.50
30	1	5	9353.00	35516.00	200.80	0	Spot (Block30, Row5, Column1)	830.74	756.00	250.16	0.04	0.30	516.00	549.62	516.00	110.76	0.03	0.20	74.00	53.00	0.00	240.00	314.74	948710.00	2.54	622.44	589.00
30	2	5	9640.00	35505.00	151.90	0	Spot (Block30, Row5, Column2)	1854.31	1738.00	550.72	0.03	0.30	532.00	574.02	532.00	128.65	0.03	0.22	100.00	99.00	0.00	1206.00	1322.31	1175634.00	9.95	881.13	818.00
30	3	5	9944.00	35501.00	153.25	0	Spot (Block30, Row5, Column3)	8942.88	7593.00	5110.55	0.07	0.57	521.50	563.98	521.50	138.40	0.03	0.25	100.00	100.00	0.00	7071.50	8421.38	5777101.00	60.54	1804.34	1714.00
30	4	5	10241.00	35505.00	149.55	0	Spot (Block30, Row5, Column4)	1239.19	1087.00	469.76	0.06	0.38	506.00	533.05	506.00	107.91	0.02	0.20	100.00	89.00	0.00	581.00	733.19	753426.00	6.54	669.33	665.00
30	5	5	10549.00	35505.00	143.10	0	Spot (Block30, Row5, Column5)	4635.37	4175.00	2326.30	0.05	0.50	510.00	532.28	510.00	70.72	0.02	0.13	100.00	100.00	0.00	3665.00	4125.37	2595805.00	58.01	1335.97	1188.00
30	6	5	10841.00	35519.00	179.05	0	Spot (Block30, Row5, Column6)	687.04	675.00	108.46	0.01	0.16	543.00	563.24	543.00	87.09	0.02	0.15	60.00	29.00	0.00	132.00	144.04	617653.00	1.42	604.60	586.00
30	7	5	11149.00	35510.00	199.60	0	Spot (Block30, Row5, Column7)	3273.92	2806.00	1523.70	0.07	0.47	590.00	597.67	590.00	99.41	0.01	0.17	100.00	100.00	0.00	2216.00	2683.92	3673342.00	26.92	1333.49	1369.00
30	8	5	11448.00	35514.00	145.90	0	Spot (Block30, Row5, Column8)	1541.17	1325.00	575.75	0.07	0.37	591.00	600.43	591.00	95.02	0.01	0.16	99.00	99.00	0.00	734.00	950.17	895418.00	9.90	801.26	779.00
30	1	6	9341.00	35800.00	218.55	0	Spot (Block30, Row6, Column1)	5180.86	3763.00	3170.22	0.14	0.61	543.00	594.97	543.00	166.35	0.04	0.28	100.00	100.00	0.00	3220.00	4637.86	7066699.00	27.57	1839.15	1770.00
30	2	6	9641.00	35803.00	214.95	0	Spot (Block30, Row6, Column2)	2313.59	2149.00	806.47	0.03	0.35	570.00	587.11	570.00	122.99	0.01	0.21	100.00	100.00	0.00	1579.00	1743.59	3053933.00	14.04	1095.69	1070.00
30	3	6	9937.00	35809.00	148.50	0	Spot (Block30, Row6, Column3)	1566.25	1459.50	566.10	0.03	0.36	538.00	566.83	538.00	110.32	0.02	0.19	99.00	99.00	0.00	921.50	1028.25	942882.00	9.06	792.89	776.50
30	4	6	10241.00	35819.00	174.20	0	Spot (Block30, Row6, Column4)	726.53	692.00	158.00	0.02	0.22	511.00	532.66	511.00	67.66	0.02	0.13	92.00	67.00	0.00	181.00	215.53	616820.00	2.87	611.22	590.00
30	5	6	10544.00	35809.00	142.00	0	Spot (Block30, Row6, Column5)	3942.39	3648.00	1837.23	0.03	0.47	517.00	543.27	517.00	76.61	0.02	0.14	100.00	100.00	0.00	3131.00	3425.39	2164373.00	44.37	1267.07	1070.50
30	6	6	10843.00	35821.00	216.05	0	Spot (Block30, Row6, Column6)	668.33	633.00	102.04	0.02	0.15	566.00	569.65	566.00	87.33	0.00	0.15	48.00	20.00	0.00	67.00	102.33	889549.00	1.13	602.82	590.00
30	7	6	11142.00	35811.00	151.85	0	Spot (Block30, Row6, Column7)	1349.58	1294.00	449.78	0.02	0.33	590.00	591.72	590.00	85.81	0.00	0.15	99.00	99.00	0.00	704.00	759.58	851582.00	8.83	774.82	771.00
30	8	6	11454.00	35819.00	152.85	0	Spot (Block30, Row6, Column8)	1391.43	1336.00	493.41	0.02	0.35	593.00	599.29	593.00	82.12	0.00	0.14	100.00	98.00	0.00	743.00	798.43	897474.00	9.65	777.13	750.00
30	1	7	9345.00	36106.00	156.15	0	Spot (Block30, Row7, Column1)	4491.33	3966.00	2064.50	0.05	0.46	571.00	590.81	571.00	142.12	0.01	0.24	100.00	100.00	0.00	3395.00	3920.33	3013685.00	27.45	1316.32	1325.50
30	2	7	9632.00	36079.00	163.00	0	Spot (Block30, Row7, Column2)	688.27	680.00	119.09	0.01	0.17	583.00	635.17	583.00	478.96	0.04	0.75	0.00	0.00	0.00	97.00	105.27	505879.00	0.11	645.86	625.00
30	3	7	9951.00	36091.00	148.90	0	Spot (Block30, Row7, Column3)	629.34	611.00	86.10	0.01	0.14	564.50	598.93	564.50	456.46	0.03	0.76	0.00	0.00	0.00	46.50	64.84	383269.00	0.07	608.80	602.00
30	4	7	10226.00	36119.00	153.30	0	Spot (Block30, Row7, Column4)	689.43	692.00	93.83	0.00	0.14	515.00	543.25	515.00	74.07	0.02	0.14	92.00	61.00	0.00	177.00	174.43	444682.00	1.97	601.27	593.00
30	5	7	10550.00	36116.00	209.00	0	Spot (Block30, Row7, Column5)	718.59	707.00	105.17	0.01	0.15	552.00	566.47	552.00	94.21	0.01	0.17	74.00	36.00	0.00	155.00	166.59	892492.00	1.61	601.10	589.00
30	6	7	10842.00	36112.00	208.95	0	Spot (Block30, Row7, Column6)	2539.25	2370.50	1012.22	0.03	0.40	597.00	628.47	597.00	156.24	0.02	0.25	100.00	99.00	0.00	1773.50	1942.25	3163906.00	12.23	1177.75	1105.00
30	7	7	11129.00	36121.00	147.85	0	Spot (Block30, Row7, Column7)	1320.39	1294.00	359.31	0.01	0.27	595.00	605.24	595.00	100.52	0.01	0.17	99.00	96.00	0.00	699.00	725.39	788270.00	7.11	805.61	784.00
30	8	7	11445.00	36111.00	193.00	0	Spot (Block30, Row7, Column8)	1790.99	1742.50	454.93	0.01	0.25	590.00	593.98	590.00	80.15	0.00	0.13	100.00	100.00	0.00	1152.50	1200.99	1880543.00	14.94	930.28	901.00
30	1	8	9335.00	36407.00	144.10	0	Spot (Block30, Row8, Column1)	1642.46	1544.00	532.86	0.03	0.32	553.00	563.17	553.00	95.05	0.01	0.17	99.00	99.00	0.00	991.00	1089.46	923062.00	11.35	859.80	846.50
30	2	8	9586.00	36406.00	202.15	0	Spot (Block30, Row8, Column2)	658.53	651.00	100.63	0.00	0.15	581.00	611.53	581.00	454.71	0.02	0.74	0.00	0.00	0.00	70.00	77.53	762576.00	0.10	629.47	602.00
30	3	8	9945.00	36412.00	155.25	0	Spot (Block30, Row8, Column3)	1138.79	1040.50	432.69	0.04	0.38	568.00	599.48	568.00	440.60	0.02	0.73	52.00	22.00	0.00	472.50	570.79	751600.00	1.22	816.41	691.00
30	4	8	10238.00	36407.00	144.20	0	Spot (Block30, Row8, Column4)	3468.01	3458.50	1247.18	0.00	0.36	525.00	555.76	525.00	81.09	0.02	0.15	100.00	100.00	0.00	2933.50	2943.01	1949019.00	35.91	1270.01	1164.00
30	5	8	10501.00	36416.00	195.00	0	Spot (Block30, Row8, Column5)	676.20	673.00	213.93	0.00	0.32	568.00	580.40	568.00	139.41	0.01	0.24	25.00	5.00	0.00	105.00	108.20	728262.00	0.69	591.06	587.00
30	6	8	10841.00	36411.00	203.20	0	Spot (Block30, Row8, Column6)	8221.29	5427.00	5992.49	0.18	0.73	595.00	644.38	595.00	202.16	0.03	0.31	100.00	100.00	0.00	4832.00	7626.29	9635355.00	37.48	2348.79	2312.00
30	7	8	11139.00	36418.00	159.65	0	Spot (Block30, Row8, Column7)	906.31	848.00	211.73	0.03	0.23	586.00	601.87	586.00	145.63	0.01	0.24	78.00	42.00	0.00	262.00	320.31	640762.00	2.09	667.01	669.50
30	8	8	11431.00	36420.00	149.65	0	Spot (Block30, Row8, Column8)	1123.11	1085.50	302.03	0.01	0.27	584.00	583.57	584.00	84.16	0.00	0.14	98.00	90.00	0.00	501.50	539.11	689587.00	6.41	703.61	707.00
31	1	1	13856.00	34323.00	154.00	0	Spot (Block31, Row1, Column1)	39314.20	38016.00	19015.18	0.01	0.48	896.00	938.07	896.00	209.41	0.02	0.22	100.00	100.00	18.10	37120.00	38418.20	25632972.00	183.26	7959.42	6140.50
31	2	1	14138.00	34333.00	163.80	0	Spot (Block31, Row1, Column2)	2147.57	2056.00	733.77	0.02	0.34	891.00	979.91	891.00	479.96	0.04	0.49	84.00	60.00	0.00	1165.00	1256.57	1604238.00	2.43	1187.91	1144.00
31	3	1	14450.00	34331.00	147.00	-50	Spot (Block31, Row1, Column3)	1314.07	1227.00	277.64	0.03	0.21	881.00	958.08	881.00	478.40	0.04	0.50	38.00	5.00	0.00	346.00	433.07	772673.00	0.74	1175.80	1139.00
31	4	1	14743.00	34335.00	162.60	0	Spot (Block31, Row1, Column4)	1778.27	1709.00	519.48	0.02	0.29	814.00	870.50	814.00	179.83	0.03	0.21	99.00	92.00	0.00	895.00	964.27	1296361.00	5.05	1057.32	1018.00
31	5	1	15047.00	34342.00	166.45	0	Spot (Block31, Row1, Column5)	2024.80	1919.00	498.85	0.02	0.25	854.00	899.25	854.00	226.27	0.02	0.25	99.00	96.00	0.00	1065.00	1170.80	1563145.00	4.97	1272.25	1239.00
31	6	1	15346.00	34333.00	146.80	0	Spot (Block31, Row1, Column6)	2013.19	1879.00	644.45	0.03	0.32	822.00	882.13	822.00	200.50	0.03	0.23	99.00	90.00	0.00	1057.00	1191.19	1189798.00	5.64	1253.99	1237.00
31	7	1	15667.00	34333.00	123.80	0	Spot (Block31, Row1, Column7)	2098.97	2061.50	549.42	0.01	0.26	873.00	915.34	873.00	320.84	0.02	0.35	99.00	81.00	0.00	1188.50	1225.97	856380.00	3.69	1209.77	1218.00
31	8	1	15941.00	34343.00	149.10	0	Spot (Block31, Row1, Column8)	60953.83	65535.00	8504.88	0.03	0.14	897.00	971.19	897.00	357.33	0.03	0.37	100.00	100.00	71.08	64638.00	60056.83	37304060.00	167.86	15145.28	12563.00
31	1	2	13844.00	34614.00	225.00	0	Spot (Block31, Row2, Column1)	1030.75	1000.00	152.84	0.01	0.15	884.00	896.77	884.00	187.96	0.01	0.21	40.00	9.00	0.00	116.00	146.75	1502839.00	0.71	931.71	900.00
31	2	2	14152.00	34628.00	148.60	0	Spot (Block31, Row2, Column2)	1386.16	1368.00	265.21	0.01	0.19	879.00	943.68	879.00	482.40	0.03	0.51	50.00	3.00	0.00	489.00	507.16	838626.00	0.92	1013.68	997.00
31	3	2	14456.00	34634.00	203.35	0	Spot (Block31, Row2, Column3)	1028.21	990.00	172.09	0.02	0.17	812.00	925.90	812.00	486.22	0.06	0.53	8.00	0.00	0.00	178.00	216.21	1208143.00	0.21	908.40	885.00
31	4	2	14756.00	34635.00	205.30	0	Spot (Block31, Row2, Column4)	1196.35	1180.00	239.51	0.01	0.20	794.00	824.17	794.00	128.98	0.02	0.16	86.00	68.00	0.00	386.00	402.35	1434423.00	2.89	918.41	896.50
31	5	2	15054.00	34636.00	184.10	0	Spot (Block31, Row2, Column5)	2756.60	2731.00	712.60	0.00	0.26	797.00	853.14	797.00	196.55	0.03	0.23	100.00	99.00	0.00	1934.00	1959.60	2629793.00	9.68	1331.80	1299.00
31	6	2	15341.00	34642.00	189.40	0	Spot (Block31, Row2, Column6)	1083.10	1068.00	185.96	0.01	0.17	799.00	856.32	799.00	194.96	0.03	0.23	64.00	22.00	0.00	269.00	284.10	1102597.00	1.16	906.02	894.50
31	7	2	15659.00	34616.00	176.35	0	Spot (Block31, Row2, Column7)	1161.75	1126.00	239.99	0.01	0.21	792.00	834.54	792.00	165.69	0.02	0.20	80.00	50.00	0.00	334.00	369.75	1009559.00	1.97	996.72	981.00
31	8	2	15965.00	34635.00	204.00	0	Spot (Block31, Row2, Column8)	1022.17	1000.00	156.14	0.01	0.15	878.00	913.66	878.00	299.89	0.02	0.33	17.00	0.00	0.00	122.00	144.17	1210253.00	0.36	957.45	889.00
31	1	3	13850.00	34930.00	155.90	0	Spot (Block31, Row3, Column1)	1940.51	1816.00	659.24	0.03	0.34	869.00	876.67	869.00	142.09	0.00	0.16	99.00	97.00	0.00	947.00	1071.51	1300139.00	7.49	1139.40	1137.00
31	2	3	14149.00	34933.00	168.85	0	Spot (Block31, Row3, Column2)	1218.91	1188.00	222.26	0.01	0.18	859.00	870.79	859.00	143.83	0.01	0.17	81.00	57.00	0.00	329.00	359.91	962938.00	2.42	994.94	977.50
31	3	3	14438.00	34930.00	144.10	0	Spot (Block31, Row3, Column3)	4403.91	4141.00	1591.06	0.03	0.36	824.00	866.10	824.00	144.37	0.02	0.17	100.00	100.00	0.00	3317.00	3579.91	2505826.00	24.50	1622.32	1462.00
31	4	3	14750.00	34938.00	154.80	0	Spot (Block31, Row3, Column4)	2409.39	2185.00	895.97	0.04	0.37	801.00	850.15	801.00	141.23	0.03	0.17	100.00	100.00	0.00	1384.00	1608.39	1580558.00	11.04	1176.87	1156.00
31	5	3	15050.00	34931.00	142.45	0	Spot (Block31, Row3, Column5)	2671.21	2526.50	949.67	0.02	0.36	802.00	846.48	802.00	147.18	0.02	0.17	100.00	100.00	0.00	1724.50	1869.21	1469163.00	12.40	1296.35	1223.00
31	6	3	15348.00	34934.00	199.45	0	Spot (Block31, Row3, Column6)	3103.58	2701.50	1362.11	0.06	0.44	796.00	840.91	796.00	149.68	0.02	0.18	100.00	100.00	0.00	1905.50	2307.58	3488426.00	15.12	1505.66	1472.00
31	7	3	15661.00	34943.00	158.15	0	Spot (Block31, Row3, Column7)	1268.17	1248.00	266.27	0.01	0.21	793.00	825.52	793.00	134.53	0.02	0.16	87.00	75.00	0.00	455.00	475.17	875040.00	3.29	915.82	889.50
31	8	3	15950.00	34954.00	157.20	0	Spot (Block31, Row3, Column8)	2895.99	2583.00	1285.26	0.05	0.44	830.00	858.58	830.00	136.91	0.01	0.16	99.00	98.00	0.00	1753.00	2065.99	1957689.00	14.88	1462.63	1388.00
31	1	4	13845.00	35225.00	155.00	0	Spot (Block31, Row4, Column1)	2441.73	2170.00	1018.16	0.05	0.42	858.00	866.35	858.00	134.28	0.00	0.15	100.00	99.00	0.00	1312.00	1583.73	1628631.00	11.73	1180.96	1161.50
31	2	4	14150.00	35230.00	188.15	0	Spot (Block31, Row4, Column2)	1384.26	1352.00	284.85	0.01	0.21	822.00	860.28	822.00	134.53	0.02	0.16	94.00	86.00	0.00	530.00	562.26	1371800.00	3.89	1044.28	1006.50
31	3	4	14448.00	35231.00	147.10	0	Spot (Block31, Row4, Column3)	8201.44	7331.00	3929.97	0.05	0.48	815.00	864.08	815.00	148.21	0.03	0.17	100.00	100.00	0.00	6516.00	7386.44	4830648.00	49.51	2545.04	1947.00
31	4	4	14735.00	35232.00	207.00	0	Spot (Block31, Row4, Column4)	1037.58	1009.00	165.59	0.01	0.16	800.00	845.44	800.00	138.53	0.02	0.16	67.00	42.00	0.00	209.00	237.58	1267928.00	1.39	918.88	901.00
31	5	4	15035.00	35235.00	167.50	0	Spot (Block31, Row4, Column5)	1603.33	1478.00	483.93	0.04	0.30	798.00	839.03	798.00	141.44	0.02	0.17	98.00	94.00	0.00	680.00	805.33	1245786.00	5.40	1041.03	1030.00
31	6	4	15348.00	35231.00	187.95	0	Spot (Block31, Row4, Column6)	3642.29	3623.00	1032.18	0.00	0.28	803.00	845.57	803.00	143.60	0.02	0.17	100.00	100.00	0.00	2820.00	2839.29	3631367.00	19.48	1499.59	1404.00
31	7	4	15635.00	35245.00	204.90	0	Spot (Block31, Row4, Column7)	1142.54	1079.00	237.83	0.02	0.21	804.00	860.98	804.00	208.07	0.03	0.24	64.00	31.00	0.00	275.00	338.54	1366476.00	1.35	931.58	910.50
31	8	4	15960.00	35243.00	161.90	0	Spot (Block31, Row4, Column8)	1059.20	1016.00	155.43	0.02	0.15	818.00	858.06	818.00	136.06	0.02	0.16	74.00	42.00	0.00	198.00	241.20	767917.00	1.48	916.78	904.00
31	1	5	13852.00	35529.00	148.20	0	Spot (Block31, Row5, Column1)	3101.26	2928.00	1148.18	0.02	0.37	877.00	880.54	877.00	142.33	0.00	0.16	100.00	99.00	0.00	2051.00	2224.26	1851450.00	15.60	1400.25	1375.00
31	2	5	14145.00	35529.00	155.45	0	Spot (Block31, Row5, Column2)	3490.87	3320.00	1345.13	0.02	0.39	882.00	893.10	882.00	176.19	0.01	0.20	100.00	100.00	0.00	2438.00	2608.87	2335392.00	14.74	1421.71	1347.50
31	3	5	14444.00	35526.00	157.00	0	Spot (Block31, Row5, Column3)	2711.46	2454.50	1022.88	0.04	0.38	860.00	869.34	860.00	149.87	0.00	0.17	99.00	99.00	0.00	1594.50	1851.46	1854636.00	12.29	1300.39	1301.00
31	4	5	14742.00	35533.00	182.20	0	Spot (Block31, Row5, Column4)	1372.31	1279.00	372.94	0.03	0.27	806.00	847.38	806.00	139.03	0.02	0.16	89.00	74.00	0.00	473.00	566.31	1276252.00	3.78	975.29	921.50
31	5	5	15046.00	35536.00	143.70	0	Spot (Block31, Row5, Column5)	10880.82	10201.00	4959.72	0.03	0.46	806.00	847.90	806.00	148.92	0.02	0.18	100.00	100.00	0.00	9395.00	10074.82	6049738.00	67.37	3204.67	2793.50
31	6	5	15350.00	35532.00	192.40	0	Spot (Block31, Row5, Column6)	1137.23	1103.50	230.69	0.01	0.20	808.00	862.50	808.00	196.74	0.03	0.23	68.00	34.00	0.00	295.50	329.23	1191817.00	1.40	920.17	889.00
31	7	5	15646.00	35538.00	197.05	0	Spot (Block31, Row5, Column7)	12227.25	10460.00	7282.41	0.07	0.60	819.00	897.52	819.00	259.76	0.04	0.29	100.00	100.00	0.00	9641.00	11408.25	13425520.00	43.62	3429.88	3369.00
31	8	5	15946.00	35541.00	162.15	0	Spot (Block31, Row5, Column8)	1465.84	1438.00	324.54	0.01	0.22	854.00	879.32	854.00	200.09	0.01	0.23	88.00	72.00	0.00	584.00	611.84	1062735.00	2.93	1015.25	987.50
31	1	6	13845.00	35827.00	201.60	0	Spot (Block31, Row6, Column1)	3120.35	2655.00	1380.29	0.07	0.44	890.00	907.88	890.00	187.38	0.01	0.21	100.00	100.00	0.00	1765.00	2230.35	3607129.00	11.81	1539.83	1544.50
31	2	6	14146.00	35830.00	203.40	0	Spot (Block31, Row6, Column2)	7617.36	6855.50	3427.41	0.05	0.45	896.00	935.49	896.00	230.34	0.02	0.25	100.00	100.00	0.00	5959.50	6721.36	8973251.00	29.01	2760.22	2757.00
31	3	6	14440.00	35831.00	152.50	0	Spot (Block31, Row6, Column3)	2688.75	2474.00	1045.84	0.04	0.39	872.00	889.31	872.00	192.63	0.01	0.22	100.00	99.00	0.00	1602.00	1816.75	1718113.00	9.34	1314.85	1293.00
31	4	6	14746.00	35840.00	169.65	0	Spot (Block31, Row6, Column4)	1311.31	1263.50	261.30	0.02	0.20	806.00	848.38	806.00	141.89	0.02	0.17	97.00	78.00	0.00	457.50	505.31	1051674.00	3.26	1014.72	1015.00
31	5	6	15043.00	35836.00	140.10	0	Spot (Block31, Row6, Column5)	8163.55	8074.00	3450.58	0.00	0.42	800.00	841.95	800.00	150.87	0.02	0.18	100.00	100.00	0.00	7274.00	7363.55	4351173.00	48.53	2630.38	2194.00
31	6	6	15341.00	35838.00	182.50	0	Spot (Block31, Row6, Column6)	1025.44	982.00	169.34	0.02	0.17	796.00	844.70	796.00	172.72	0.03	0.20	57.00	23.00	0.00	186.00	229.44	954689.00	1.05	897.10	882.00
31	7	6	15639.00	35836.00	159.95	0	Spot (Block31, Row6, Column7)	1583.23	1477.00	463.24	0.03	0.29	798.00	840.42	798.00	188.60	0.02	0.22	96.00	76.00	0.00	679.00	785.23	1116176.00	3.94	980.71	944.00
31	8	6	15954.00	35842.00	165.60	0	Spot (Block31, Row6, Column8)	1432.53	1363.50	347.73	0.02	0.24	807.00	841.73	807.00	138.34	0.02	0.16	94.00	82.00	0.00	556.50	625.53	1091587.00	4.27	990.63	972.00
31	1	7	13839.00	36131.00	179.95	0	Spot (Block31, Row7, Column1)	1521.08	1440.50	425.05	0.02	0.28	880.00	881.32	880.00	151.72	0.00	0.17	88.00	77.00	0.00	560.50	641.08	1381144.00	4.22	1084.66	1084.50
31	2	7	14145.00	36120.00	201.00	0	Spot (Block31, Row7, Column2)	1024.86	996.00	160.62	0.01	0.16	819.00	876.97	819.00	190.73	0.03	0.22	42.00	13.00	0.00	177.00	205.86	1173470.00	0.78	930.69	901.50
31	3	7	14442.00	36117.00	213.60	0	Spot (Block31, Row7, Column3)	1012.98	986.00	172.32	0.01	0.17	812.00	859.58	812.00	154.36	0.02	0.18	58.00	25.00	0.00	174.00	200.98	1310798.00	0.99	921.55	888.00
31	4	7	14732.00	36131.00	204.50	0	Spot (Block31, Row7, Column4)	993.52	993.00	156.93	0.00	0.16	795.00	831.21	795.00	144.55	0.02	0.17	61.00	25.00	0.00	198.00	198.52	1180300.00	1.12	902.70	892.00
31	5	7	15045.00	36137.00	205.75	0	Spot (Block31, Row7, Column5)	1169.88	1111.50	229.41	0.02	0.20	792.00	841.63	792.00	178.33	0.03	0.21	81.00	46.00	0.00	319.50	377.88	1403859.00	1.84	954.52	958.00
31	6	7	15340.00	36137.00	196.10	0	Spot (Block31, Row7, Column6)	8288.25	7938.50	3810.90	0.02	0.46	811.00	889.87	811.00	245.49	0.04	0.28	100.00	100.00	0.00	7127.50	7477.25	9017611.00	30.14	2611.69	2619.00
31	7	7	15627.00	36139.00	185.00	0	Spot (Block31, Row7, Column7)	1368.95	1274.00	413.93	0.03	0.30	798.00	845.59	798.00	201.16	0.03	0.24	83.00	57.00	0.00	476.00	570.95	1318299.00	2.60	968.28	927.00
31	8	7	15945.00	36141.00	187.55	0	Spot (Block31, Row7, Column8)	5390.33	5356.50	1225.37	0.00	0.23	803.00	843.17	803.00	146.80	0.02	0.17	100.00	100.00	0.00	4553.50	4587.33	5336431.00	30.98	2141.09	1950.00
31	1	8	13846.00	36441.00	156.25	0	Spot (Block31, Row8, Column1)	2218.37	1800.00	2843.79	0.09	1.28	883.00	899.26	883.00	162.88	0.01	0.18	94.00	87.00	0.00	917.00	1335.37	1486305.00	8.10	1211.11	1125.50
31	2	8	14140.00	36443.00	182.65	0	Spot (Block31, Row8, Column2)	1126.20	1085.00	206.01	0.02	0.18	831.00	862.70	831.00	150.53	0.02	0.17	71.00	40.00	0.00	254.00	295.20	1054125.00	1.75	956.59	926.00
31	3	8	14434.00	36430.00	167.90	0	Spot (Block31, Row8, Column3)	1239.74	1189.00	273.21	0.02	0.22	804.00	849.93	804.00	151.83	0.02	0.18	87.00	62.00	0.00	385.00	435.74	967000.00	2.57	959.21	932.00
31	4	8	14741.00	36435.00	147.80	0	Spot (Block31, Row8, Column4)	8431.01	7650.00	4409.73	0.04	0.52	801.00	842.80	801.00	153.70	0.02	0.18	100.00	100.00	0.00	6849.00	7630.01	5024881.00	49.37	2428.71	2184.00
31	5	8	15032.00	36444.00	193.10	0	Spot (Block31, Row8, Column5)	999.92	979.00	179.86	0.01	0.18	805.00	943.03	805.00	1940.53	0.07	2.06	0.00	0.00	0.00	174.00	194.92	1054914.00	0.03	908.37	882.00
31	6	8	15343.00	36436.00	181.80	0	Spot (Block31, Row8, Column6)	4853.40	4013.00	2686.47	0.08	0.55	809.00	878.65	809.00	218.23	0.04	0.25	100.00	100.00	0.00	3204.00	4044.40	4503954.00	18.21	1807.08	1824.00
31	7	8	15639.00	36439.00	159.85	0	Spot (Block31, Row8, Column7)	1421.20	1366.50	312.58	0.02	0.22	796.00	845.43	796.00	164.05	0.03	0.19	97.00	85.00	0.00	570.50	625.20	1000523.00	3.51	1015.60	1020.00
31	8	8	15931.00	36452.00	149.00	0	Spot (Block31, Row8, Column8)	1992.34	1803.00	820.96	0.04	0.41	822.00	865.71	822.00	151.51	0.02	0.18	99.00	97.00	0.00	981.00	1170.34	1215325.00	7.44	1138.38	1116.50
32	1	1	18356.00	34350.00	155.05	0	Spot (Block32, Row1, Column1)	33882.92	29661.00	17904.76	0.06	0.53	801.00	832.90	801.00	155.91	0.02	0.19	100.00	100.00	5.89	28860.00	33081.92	22430532.00	211.98	6753.40	5549.00
32	2	1	18646.00	34362.00	162.90	0	Spot (Block32, Row1, Column2)	1104.24	1081.50	169.60	0.01	0.15	799.00	827.13	799.00	128.77	0.02	0.16	87.00	59.00	0.00	282.50	305.24	806094.00	2.15	916.96	900.00
32	3	1	18964.00	34357.00	208.30	0	Spot (Block32, Row1, Column3)	998.81	986.00	192.03	0.01	0.19	815.00	850.81	815.00	111.95	0.02	0.13	62.00	28.00	0.00	171.00	183.81	1236526.00	1.32	922.58	897.00
32	4	1	19252.00	34358.00	149.20	0	Spot (Block32, Row1, Column4)	1188.05	1167.00	167.24	0.01	0.14	889.00	897.30	889.00	109.21	0.00	0.12	89.00	57.00	0.00	278.00	299.05	723523.00	2.66	997.36	988.50
32	5	1	19547.00	34359.00	159.15	0	Spot (Block32, Row1, Column5)	1126.37	1114.00	149.14	0.00	0.13	897.00	922.52	897.00	113.24	0.01	0.12	68.00	46.00	0.00	217.00	229.37	789583.00	1.80	981.95	980.50
32	6	1	19840.00	34363.00	188.25	0	Spot (Block32, Row1, Column6)	1079.16	1060.50	154.82	0.01	0.14	892.00	904.24	892.00	105.53	0.01	0.12	65.00	38.00	0.00	168.50	187.16	1079164.00	1.66	984.43	992.50
32	7	1	20164.00	34355.00	138.30	0	Spot (Block32, Row1, Column7)	1163.95	1163.00	157.15	0.00	0.14	897.00	934.73	897.00	246.67	0.02	0.26	52.00	5.00	0.00	266.00	266.95	598269.00	0.93	994.30	998.00
32	8	1	20446.00	34374.00	152.25	0	Spot (Block32, Row1, Column8)	58462.02	65535.00	11781.63	0.05	0.20	965.00	1008.83	965.00	309.62	0.02	0.31	100.00	100.00	65.78	64570.00	57497.02	37240620.00	185.56	13030.70	9757.00
32	1	2	18349.00	34655.00	230.05	0	Spot (Block32, Row2, Column1)	899.27	891.00	125.58	0.00	0.14	788.00	808.01	788.00	136.92	0.01	0.17	35.00	9.00	0.00	103.00	111.27	1364200.00	0.67	848.88	810.00
32	2	2	18664.00	34660.00	155.10	0	Spot (Block32, Row2, Column2)	999.79	984.00	130.37	0.01	0.13	803.00	833.86	803.00	110.09	0.02	0.13	71.00	32.00	0.00	181.00	196.79	666861.00	1.51	893.81	890.00
32	3	2	18947.00	34649.00	211.20	0	Spot (Block32, Row2, Column3)	1012.63	987.00	155.59	0.01	0.15	873.00	870.65	873.00	112.07	0.00	0.13	50.00	34.00	0.00	114.00	139.63	1285029.00	1.27	908.86	889.00
32	4	2	19253.00	34667.00	189.10	0	Spot (Block32, Row2, Column4)	1101.87	1086.00	136.65	0.01	0.12	893.00	909.99	893.00	115.51	0.01	0.13	65.00	35.00	0.00	193.00	208.87	1110684.00	1.66	1008.75	995.00
32	5	2	19550.00	34656.00	201.35	0	Spot (Block32, Row2, Column5)	1970.91	1957.00	366.05	0.00	0.19	898.00	924.24	898.00	116.57	0.01	0.13	100.00	99.00	0.00	1059.00	1072.91	2270489.00	8.98	1284.08	1309.00
32	6	2	19836.00	34665.00	193.00	0	Spot (Block32, Row2, Column6)	1122.53	1098.50	148.58	0.01	0.13	895.00	922.62	895.00	127.21	0.01	0.14	72.00	37.00	0.00	203.50	227.53	1185393.00	1.57	1021.21	998.00
32	7	2	20151.00	34672.00	205.60	0	Spot (Block32, Row2, Column7)	1025.27	994.00	131.28	0.01	0.13	888.00	888.82	888.00	92.53	0.00	0.10	58.00	40.00	0.00	106.00	137.27	1230321.00	1.47	919.55	900.00
32	8	2	20457.00	34655.00	200.15	0	Spot (Block32, Row2, Column8)	1039.60	1005.00	110.79	0.01	0.11	901.00	953.08	901.00	256.05	0.02	0.27	16.00	0.00	0.00	104.00	138.60	1187220.00	0.34	972.10	976.00
32	1	3	18352.00	34951.00	191.90	0	Spot (Block32, Row3, Column1)	1128.06	1090.00	219.52	0.01	0.19	787.00	801.02	787.00	102.19	0.01	0.13	85.00	68.00	0.00	303.00	341.06	1168671.00	3.20	917.79	881.50
32	2	3	18652.00	34956.00	200.45	0	Spot (Block32, Row3, Column2)	1015.90	995.00	156.40	0.01	0.15	805.00	841.30	805.00	108.01	0.02	0.13	66.00	41.00	0.00	190.00	210.90	1161171.00	1.62	919.20	887.00
32	3	3	18936.00	34945.00	150.75	0	Spot (Block32, Row3, Column3)	1416.83	1333.50	556.91	0.03	0.39	884.00	884.68	884.00	114.37	0.00	0.13	91.00	77.00	0.00	449.50	532.83	878433.00	4.65	1053.07	1003.00
32	4	3	19246.00	34965.00	161.40	0	Spot (Block32, Row3, Column4)	1135.35	1095.00	167.29	0.02	0.15	887.00	904.44	887.00	110.34	0.01	0.12	72.00	46.00	0.00	208.00	248.35	819720.00	2.09	1011.59	986.50
32	5	3	19550.00	34965.00	177.10	0	Spot (Block32, Row3, Column5)	1220.22	1174.00	254.62	0.02	0.21	898.00	931.77	898.00	125.34	0.02	0.13	79.00	53.00	0.00	276.00	322.22	1070135.00	2.30	992.74	998.00
32	6	3	19850.00	34960.00	184.60	0	Spot (Block32, Row3, Column6)	4021.08	3546.00	1835.78	0.05	0.46	911.00	956.29	911.00	142.17	0.02	0.15	100.00	100.00	0.00	2635.00	3110.08	3860233.00	21.56	1737.22	1719.00
32	7	3	20153.00	34971.00	204.70	0	Spot (Block32, Row3, Column7)	1012.56	990.00	128.84	0.01	0.13	895.00	915.48	895.00	125.93	0.01	0.14	36.00	13.00	0.00	95.00	117.56	1203933.00	0.77	929.00	901.00
32	8	3	20454.00	34969.00	167.05	0	Spot (Block32, Row3, Column8)	1537.92	1534.00	330.89	0.00	0.22	892.00	901.12	892.00	97.19	0.00	0.11	97.00	95.00	0.00	642.00	645.92	1193423.00	6.55	1075.45	1095.50
32	1	4	18348.00	35262.00	196.60	0	Spot (Block32, Row4, Column1)	988.63	977.50	162.54	0.00	0.16	785.00	789.67	785.00	100.63	0.00	0.13	69.00	46.00	0.00	192.50	203.63	1083536.00	1.98	870.65	874.00
32	2	4	18651.00	35253.00	198.65	0	Spot (Block32, Row4, Column2)	1193.28	1171.00	203.39	0.01	0.17	802.00	832.38	802.00	107.14	0.02	0.13	94.00	81.00	0.00	369.00	391.28	1337663.00	3.37	951.03	982.00
32	3	4	18953.00	35252.00	166.80	0	Spot (Block32, Row4, Column3)	1516.83	1465.00	341.42	0.02	0.23	871.00	864.40	871.00	112.87	0.00	0.13	99.00	93.00	0.00	594.00	645.83	1174023.00	5.78	1046.43	1039.00
32	4	4	19248.00	35251.00	192.25	0	Spot (Block32, Row4, Column4)	1003.36	988.00	120.62	0.01	0.12	879.00	879.36	879.00	105.43	0.00	0.12	52.00	26.00	0.00	109.00	124.36	1044502.00	1.18	937.44	906.50
32	5	4	19528.00	35275.00	156.55	0	Spot (Block32, Row4, Column5)	1280.03	1106.00	833.60	0.06	0.65	894.00	912.25	894.00	106.51	0.01	0.12	77.00	49.00	0.00	212.00	386.03	864017.00	3.45	1053.27	1066.00
32	6	4	19847.00	35264.00	210.55	0	Spot (Block32, Row4, Column6)	1893.21	1841.00	386.90	0.01	0.20	910.00	948.29	910.00	126.25	0.02	0.13	100.00	98.00	0.00	931.00	983.21	2391120.00	7.48	1198.70	1214.00
32	7	4	20125.00	35262.00	176.90	0	Spot (Block32, Row4, Column7)	1170.82	1162.00	155.43	0.00	0.13	895.00	912.53	895.00	105.62	0.01	0.12	83.00	58.00	0.00	267.00	275.82	1025641.00	2.45	1019.40	989.50
32	8	4	20430.00	35271.00	230.05	0	Spot (Block32, Row4, Column8)	975.59	973.00	115.50	0.00	0.12	893.00	900.20	893.00	89.24	0.00	0.10	44.00	21.00	0.00	80.00	82.59	1484848.00	0.84	917.85	894.50
32	1	5	18361.00	35561.00	170.75	0	Spot (Block32, Row5, Column1)	1163.91	1111.00	200.77	0.02	0.17	798.00	817.63	798.00	116.01	0.01	0.14	92.00	67.00	0.00	313.00	365.91	943931.00	2.98	932.92	930.00
32	2	5	18649.00	35553.00	165.40	0	Spot (Block32, Row5, Column2)	1556.61	1512.00	328.91	0.01	0.21	811.00	841.26	811.00	105.23	0.02	0.13	98.00	97.00	0.00	701.00	745.61	1183020.00	6.80	1043.14	1041.50
32	3	5	18946.00	35552.00	162.70	0	Spot (Block32, Row5, Column3)	1725.43	1591.00	442.11	0.04	0.26	822.00	854.57	822.00	111.59	0.02	0.13	100.00	99.00	0.00	769.00	903.43	1263013.00	7.80	1088.97	1103.00
32	4	5	19256.00	35552.00	176.70	0	Spot (Block32, Row5, Column4)	1065.73	1035.50	145.35	0.01	0.14	879.00	878.72	879.00	113.30	0.00	0.13	67.00	35.00	0.00	156.50	186.73	933578.00	1.65	939.52	905.50
32	5	5	19556.00	35565.00	158.95	0	Spot (Block32, Row5, Column5)	1735.91	1668.00	467.29	0.02	0.27	894.00	909.41	894.00	108.95	0.01	0.12	99.00	97.00	0.00	774.00	841.91	1202987.00	7.59	1126.72	1131.00
32	6	5	19853.00	35561.00	217.10	0	Spot (Block32, Row5, Column6)	1098.14	1086.00	136.31	0.00	0.12	898.00	918.26	898.00	105.84	0.01	0.12	68.00	37.00	0.00	188.00	200.14	1477004.00	1.70	972.91	982.00
32	7	5	20149.00	35567.00	192.15	0	Spot (Block32, Row5, Column7)	1230.88	1196.00	166.72	0.01	0.14	892.00	903.27	892.00	98.44	0.01	0.11	97.00	78.00	0.00	304.00	338.88	1285041.00	3.33	1029.03	1019.50
32	8	5	20450.00	35574.00	148.00	0	Spot (Block32, Row5, Column8)	1247.55	1261.00	168.82	0.00	0.14	893.00	904.23	893.00	92.23	0.01	0.10	95.00	82.00	0.00	368.00	354.55	743539.00	3.72	1035.89	1016.50
32	1	6	18340.00	35850.00	184.65	0	Spot (Block32, Row6, Column1)	3279.71	2923.00	1508.14	0.05	0.46	804.00	838.06	804.00	131.76	0.02	0.16	100.00	100.00	0.00	2119.00	2475.71	3148520.00	18.53	1468.28	1450.00
32	2	6	18647.00	35851.00	222.50	0	Spot (Block32, Row6, Column2)	1041.56	1010.00	161.80	0.01	0.16	809.00	846.57	809.00	112.96	0.02	0.13	72.00	44.00	0.00	201.00	232.56	1475897.00	1.73	915.32	892.50
[truncated: 404,818 more chars]
