# Supplementary material for: An antigen microarray protocol for COVID-19 serological analysis
Source: STAR Protoc. 2021 Aug 26;2(3):100815. doi: 10.1016/j.xpro.2021.100815 (PMC8387221; doi:10.1016/j.xpro.2021.100815)
Supplement: Data S8. Slide_quantifications, related to step quantification and statistical analysis 2.e [file mmc8.zip › RPPA0134_12860-V2 A01-D12_IgA_785/Joseph_2021-04-15_21h23m14_5μm_785nmGain050.txt]

ATF	1.0
30	28
"Checksum_ImageFile=e06fe634b70d3bb54e18392847e1c56e"
"Checksum_ResultFile=e69ea0e495e625edf217926b312edb79"
"Type=Mapix Results 2"
"DateTime=2021/04/15 21:23:26"
"ConfigFile="
"GalFile=L:\RPPA Service\Platform_Projects\2021-02-09_JPL_CoV-Array-7\64 pad grid.gal"
"PixelSize=5"
"Wavelengths=785"
"ImageFiles=L:\RPPA Service\Platform_Projects\2021-03-24_JPL_CoV-Array-9\RPPA0134_12860-V2 A01-D12_IgA_785\Joseph_2021-04-15_21h23m14_5�m_785nmGain050.tif"
"GrinddingParameters=Find mode = Grid + Blocks + Spots | Max. diameter (% Dth) = 200.0 | Min. diameter (% Dth) = 50.0 | Max position offset (% pitch) = 30"
"QuantificationParameter=S/B border width (pixels) = 2.0 | Background diameter (pitch) = 2.0"
"JpegImage=L:\RPPA Service\Platform_Projects\2021-03-24_JPL_CoV-Array-9\RPPA0134_12860-V2 A01-D12_IgA_785\Joseph_2021-04-15_21h23m14_5�m_785nmGain050.jpg"
"FeatureType=Circular"
"Barcode="
"BackgroundSubtraction=LocalFeature"
"Normalization=None"
"ImageOrigin=3680, 2560"
"ImageSize=17760.0, 71040.0"
"JpegOrigin=4835, 2570"
"JpegBrightness=46"
"JpegContrast=11"
"JpegBalance=0"
"Creator=Mapix 9.0.0"
"Scanner=ir710IVD IR0H8_IVD 717045"
"Temperature=32.9"
"Comment="
"Velocity=35 l/s"
"LaserPower=20.0"
"PMTGain=50"
"BatchFilename=L:\RPPA Service\InnooScan\Batch methods\CoV_Array image_processing.mbt"
"Block"	"Column"	"Row"	"X"	"Y"	"Dia."	"Flags"	"ID"	"F785 Mean"	"F785 Median"	"F785 SD"	"F785 |log Mean/Median|"	"F785 CV"	"B785"	"B785 Mean"	"B785 Median"	"B785 SD"	"B785 |log Mean/Median|"	"B785 CV"	"% > B785+1SD"	"% > B785+2SD"	"F785 % Sat."	"F785 Median - B785"	"F785 Mean - B785"	"F785 Total Intensity"	"SNR 785"	"ExcludedMean 785"	"ExcludedMedian 785"
1	1	1	5040.00	2768.00	158.50	0	Spot (Block1, Row1, Column1)	44133.67	45320.50	19752.73	0.01	0.45	166.00	218.43	166.00	197.10	0.12	0.90	100.00	100.00	33.91	45154.50	43967.67	30452440.00	222.81	7071.66	5618.00
1	2	1	5368.00	2755.00	137.55	0	Spot (Block1, Row1, Column2)	192.56	171.00	156.56	0.05	0.81	136.00	164.49	136.00	136.17	0.08	0.83	2.00	1.00	0.00	35.00	56.56	97822.00	0.21	159.12	158.00
1	3	1	5689.00	2744.00	145.00	0	Spot (Block1, Row1, Column3)	178.93	177.00	30.83	0.00	0.17	132.00	134.57	132.00	16.71	0.01	0.12	91.00	73.00	0.00	45.00	46.93	102703.00	2.65	153.70	157.50
1	4	1	6003.00	2773.00	122.45	0	Spot (Block1, Row1, Column4)	172.39	175.00	19.96	0.01	0.12	146.00	148.45	146.00	21.67	0.01	0.15	67.00	18.00	0.00	29.00	26.39	68093.00	1.10	164.23	164.00
1	5	1	6249.00	2783.00	147.00	-50	Spot (Block1, Row1, Column5)	181.97	183.00	14.02	0.00	0.08	173.00	172.33	173.00	24.91	0.00	0.14	12.00	0.00	0.00	10.00	8.97	107547.00	0.39	188.17	193.00
1	6	1	6533.00	2793.00	200.70	0	Spot (Block1, Row1, Column6)	254.22	254.00	26.65	0.00	0.10	207.00	211.25	207.00	31.94	0.01	0.15	68.00	30.00	0.00	47.00	47.22	289559.00	1.35	216.51	214.00
1	7	1	6849.00	2787.00	147.00	-50	Spot (Block1, Row1, Column7)	372.62	379.00	60.54	0.01	0.16	290.00	355.42	290.00	295.75	0.09	0.83	0.00	0.00	0.00	89.00	82.62	218727.00	0.06	294.78	290.00
1	8	1	7130.00	2786.00	157.55	0	Spot (Block1, Row1, Column8)	62542.78	65535.00	7576.87	0.02	0.12	492.00	580.44	492.00	401.93	0.07	0.69	100.00	100.00	79.94	65043.00	62050.78	42717112.00	154.16	13228.23	10516.00
1	1	2	5046.00	3075.00	147.00	-50	Spot (Block1, Row2, Column1)	186.59	185.00	19.11	0.00	0.10	171.00	195.41	171.00	116.51	0.06	0.60	0.00	0.00	0.00	14.00	15.59	110088.00	-0.08	198.32	194.00
1	2	2	5346.00	3077.00	147.00	-50	Spot (Block1, Row2, Column2)	127.71	127.00	10.43	0.00	0.08	133.00	144.93	133.00	36.49	0.04	0.25	0.00	0.00	0.00	-6.00	-5.29	75861.00	-0.47	128.94	129.00
1	3	2	5693.00	3119.00	136.65	0	Spot (Block1, Row2, Column3)	147.49	149.00	14.26	0.00	0.10	129.00	130.05	129.00	15.02	0.00	0.12	58.00	24.00	0.00	20.00	18.49	74336.00	1.16	135.49	135.00
1	4	2	5965.00	3095.00	168.40	0	Spot (Block1, Row2, Column4)	158.00	158.00	14.41	0.00	0.09	137.00	139.69	137.00	18.57	0.01	0.13	57.00	12.00	0.00	21.00	21.00	123717.00	0.99	146.29	145.00
1	5	2	6243.00	3078.00	201.95	0	Spot (Block1, Row2, Column5)	242.39	237.00	38.70	0.01	0.16	165.00	163.07	165.00	23.06	0.01	0.14	94.00	72.00	0.00	72.00	77.39	279960.00	3.44	187.55	187.50
1	6	2	6551.00	3070.00	209.65	0	Spot (Block1, Row2, Column6)	219.23	218.00	17.46	0.00	0.08	203.00	209.00	203.00	38.53	0.01	0.18	9.00	0.00	0.00	15.00	16.23	274693.00	0.27	204.08	202.00
1	7	2	6848.00	3087.00	147.00	-50	Spot (Block1, Row2, Column7)	314.54	311.00	23.14	0.00	0.07	289.00	306.60	289.00	102.29	0.03	0.33	0.00	0.00	0.00	22.00	25.54	186839.00	0.08	302.74	302.00
1	8	2	7148.00	3089.00	147.00	-50	Spot (Block1, Row2, Column8)	487.85	493.00	64.47	0.00	0.13	473.00	511.61	473.00	302.57	0.03	0.59	0.00	0.00	0.00	20.00	14.85	287831.00	-0.08	472.67	476.00
1	1	3	5044.00	3375.00	147.00	-50	Spot (Block1, Row3, Column1)	178.65	181.00	16.44	0.01	0.09	152.00	157.08	152.00	95.03	0.01	0.60	0.00	0.00	0.00	29.00	26.65	105942.00	0.23	170.55	170.00
1	2	3	5345.00	3377.00	147.00	-50	Spot (Block1, Row3, Column2)	141.38	135.00	26.12	0.02	0.18	139.00	147.21	139.00	98.73	0.02	0.67	0.00	0.00	0.00	-4.00	2.38	83130.00	-0.06	154.12	154.50
1	3	3	5613.00	3375.00	167.25	0	Spot (Block1, Row3, Column3)	216.83	191.00	146.33	0.06	0.67	137.00	140.85	137.00	19.09	0.01	0.14	95.00	76.00	0.00	54.00	79.83	167823.00	3.98	167.68	168.00
1	4	3	5956.00	3380.00	222.10	0	Spot (Block1, Row3, Column4)	177.05	178.00	19.88	0.00	0.11	147.00	149.22	147.00	20.87	0.01	0.14	69.00	31.00	0.00	31.00	30.05	250708.00	1.33	150.34	148.00
1	5	3	6235.00	3391.00	199.75	0	Spot (Block1, Row3, Column5)	198.71	201.00	22.46	0.00	0.11	173.00	173.04	173.00	25.77	0.00	0.15	55.00	9.00	0.00	28.00	25.71	223352.00	1.00	171.21	172.00
1	6	3	6564.00	3381.00	196.30	0	Spot (Block1, Row3, Column6)	346.19	312.00	109.75	0.05	0.32	203.00	205.96	203.00	33.40	0.01	0.16	100.00	99.00	0.00	109.00	143.19	377003.00	4.20	278.13	280.00
1	7	3	6862.00	3402.00	279.25	0	Spot (Block1, Row3, Column7)	302.29	300.00	34.26	0.00	0.11	287.00	292.15	287.00	75.11	0.01	0.26	6.00	0.00	0.00	13.00	15.29	690435.00	0.14	277.03	279.00
1	8	3	7157.00	3403.00	169.95	0	Spot (Block1, Row3, Column8)	812.85	710.50	326.28	0.06	0.40	454.00	441.96	454.00	95.22	0.01	0.22	82.00	60.00	0.00	256.50	358.85	653533.00	3.90	545.89	510.00
1	1	4	5075.00	3673.00	218.70	0	Spot (Block1, Row4, Column1)	160.39	155.00	25.00	0.01	0.16	136.00	146.26	136.00	135.82	0.03	0.93	0.00	0.00	0.00	19.00	24.39	219571.00	0.10	149.28	148.00
1	2	4	5344.00	3669.00	205.60	0	Spot (Block1, Row4, Column2)	157.12	158.00	16.70	0.00	0.11	139.00	146.61	139.00	102.55	0.02	0.70	0.00	0.00	0.00	19.00	18.12	189329.00	0.10	144.35	144.00
1	3	4	5635.00	3676.00	155.60	0	Spot (Block1, Row4, Column3)	423.99	400.00	122.23	0.03	0.29	151.00	152.51	151.00	18.02	0.00	0.12	100.00	100.00	0.00	249.00	272.99	282378.00	15.06	217.88	206.50
1	4	4	5939.00	3703.00	210.00	0	Spot (Block1, Row4, Column4)	184.32	185.00	12.27	0.00	0.07	169.00	168.74	169.00	19.95	0.00	0.12	34.00	2.00	0.00	16.00	15.32	231504.00	0.78	169.03	170.00
1	5	4	6224.00	3704.00	110.80	0	Spot (Block1, Row4, Column5)	233.94	218.00	46.21	0.03	0.20	183.00	183.79	183.00	21.58	0.00	0.12	68.00	42.00	0.00	35.00	50.94	75330.00	2.32	200.43	201.00
1	6	4	6547.00	3683.00	199.05	0	Spot (Block1, Row4, Column6)	437.29	407.00	108.98	0.03	0.25	204.00	208.78	204.00	31.02	0.01	0.15	99.00	98.00	0.00	203.00	233.29	490200.00	7.37	277.50	280.00
1	7	4	6836.00	3669.00	212.10	0	Spot (Block1, Row4, Column7)	314.05	312.00	37.95	0.00	0.12	283.00	280.84	283.00	62.41	0.00	0.22	18.00	0.00	0.00	29.00	31.05	402929.00	0.53	275.27	273.00
1	8	4	7145.00	3689.00	147.00	-50	Spot (Block1, Row4, Column8)	456.69	441.00	56.58	0.02	0.12	410.00	427.02	410.00	104.10	0.02	0.24	11.00	0.00	0.00	31.00	46.69	268988.00	0.28	443.10	434.00
1	1	5	5042.00	3985.00	184.55	0	Spot (Block1, Row5, Column1)	182.87	185.00	20.04	0.01	0.11	134.00	137.87	134.00	45.56	0.01	0.33	60.00	2.00	0.00	51.00	48.87	174459.00	0.99	154.70	153.00
1	2	5	5322.00	3996.00	164.65	0	Spot (Block1, Row5, Column2)	198.67	197.00	23.41	0.00	0.12	140.00	142.46	140.00	16.72	0.01	0.12	96.00	89.00	0.00	57.00	58.67	149006.00	3.36	161.66	159.00
1	3	5	5659.00	3972.00	204.75	0	Spot (Block1, Row5, Column3)	195.21	196.00	17.91	0.00	0.09	157.00	157.64	157.00	19.13	0.00	0.12	85.00	51.00	0.00	39.00	38.21	232297.00	1.96	172.54	172.00
1	4	5	5943.00	3985.00	175.45	0	Spot (Block1, Row5, Column4)	235.60	228.00	31.49	0.01	0.13	181.00	181.95	181.00	22.25	0.00	0.12	85.00	52.00	0.00	47.00	54.60	203796.00	2.41	196.59	194.00
1	5	5	6229.00	3982.00	151.70	0	Spot (Block1, Row5, Column5)	659.01	617.00	217.21	0.03	0.33	197.00	197.36	197.00	22.50	0.00	0.11	100.00	100.00	0.00	420.00	462.01	418471.00	20.52	299.85	284.00
1	6	5	6522.00	3982.00	189.50	0	Spot (Block1, Row5, Column6)	243.99	243.00	21.70	0.00	0.09	213.00	220.89	213.00	36.56	0.02	0.17	41.00	0.00	0.00	30.00	30.99	248378.00	0.63	224.69	220.00
1	7	5	6850.00	3983.00	176.55	0	Spot (Block1, Row5, Column7)	767.96	715.50	277.84	0.03	0.36	289.00	284.50	289.00	56.07	0.01	0.20	100.00	99.00	0.00	426.50	478.96	668123.00	8.62	431.45	416.00
1	8	5	7141.00	3984.00	161.25	0	Spot (Block1, Row5, Column8)	519.69	504.00	66.98	0.01	0.13	398.00	412.82	398.00	94.58	0.02	0.23	60.00	15.00	0.00	106.00	121.69	371579.00	1.13	435.15	420.00
1	1	6	5031.00	4266.00	204.40	0	Spot (Block1, Row6, Column1)	278.76	292.00	56.87	0.02	0.20	141.00	144.00	141.00	20.26	0.01	0.14	100.00	99.00	0.00	151.00	137.76	330892.00	6.65	186.62	188.00
1	2	6	5356.00	4279.00	256.20	0	Spot (Block1, Row6, Column2)	174.36	177.00	21.80	0.01	0.13	146.00	147.63	146.00	20.31	0.00	0.14	65.00	34.00	0.00	31.00	28.36	331982.00	1.32	149.70	146.00
1	3	6	5631.00	4275.00	173.90	0	Spot (Block1, Row6, Column3)	244.42	239.00	41.86	0.01	0.17	161.00	160.53	161.00	18.93	0.00	0.12	96.00	86.00	0.00	78.00	83.42	207027.00	4.43	186.57	189.50
1	4	6	5941.00	4281.00	147.00	-50	Spot (Block1, Row6, Column4)	202.67	201.00	18.24	0.00	0.09	183.00	183.21	183.00	21.92	0.00	0.12	37.00	8.00	0.00	18.00	19.67	119573.00	0.89	194.59	193.00
1	5	6	6234.00	4281.00	149.00	0	Spot (Block1, Row6, Column5)	627.91	610.00	192.47	0.01	0.31	203.00	204.10	203.00	22.19	0.00	0.11	100.00	100.00	0.00	407.00	424.91	381140.00	19.10	307.09	292.00
1	6	6	6507.00	4286.00	209.50	0	Spot (Block1, Row6, Column6)	255.83	257.00	27.80	0.00	0.11	223.00	231.12	223.00	32.04	0.02	0.14	50.00	14.00	0.00	34.00	32.83	319788.00	0.77	236.40	232.50
1	7	6	6848.00	4278.00	162.15	0	Spot (Block1, Row6, Column7)	444.61	421.50	82.27	0.02	0.19	287.00	287.93	287.00	49.65	0.00	0.17	94.00	74.00	0.00	134.50	157.61	321899.00	3.16	343.27	322.00
1	8	6	7143.00	4276.00	175.05	0	Spot (Block1, Row6, Column8)	481.59	485.00	74.80	0.00	0.16	398.00	415.58	398.00	104.18	0.02	0.25	33.00	5.00	0.00	87.00	83.59	411281.00	0.63	409.74	403.00
1	1	7	5073.00	4543.00	133.20	0	Spot (Block1, Row7, Column1)	180.51	180.00	10.04	0.00	0.06	145.00	146.87	145.00	21.00	0.01	0.14	92.00	26.00	0.00	35.00	35.51	85924.00	1.60	165.89	167.00
1	2	7	5286.00	4605.00	202.85	0	Spot (Block1, Row7, Column2)	164.54	166.00	12.03	0.00	0.07	156.00	155.91	156.00	20.93	0.00	0.13	14.00	0.00	0.00	10.00	8.54	191854.00	0.41	159.25	161.50
1	3	7	5639.00	4580.00	147.00	-50	Spot (Block1, Row7, Column3)	171.89	171.00	13.54	0.00	0.08	170.00	169.77	170.00	19.62	0.00	0.12	12.00	0.00	0.00	1.00	1.89	101244.00	0.11	180.82	181.00
1	4	7	5906.00	4583.00	128.95	0	Spot (Block1, Row7, Column4)	230.90	210.00	85.09	0.04	0.37	187.00	187.35	187.00	25.48	0.00	0.14	44.00	19.00	0.00	23.00	43.90	103442.00	1.71	200.57	196.50
1	5	7	6245.00	4585.00	200.70	0	Spot (Block1, Row7, Column5)	259.62	261.00	27.95	0.00	0.11	212.00	212.97	212.00	29.11	0.00	0.14	68.00	41.00	0.00	49.00	47.62	296222.00	1.60	230.18	226.00
1	6	7	6532.00	4589.00	174.55	0	Spot (Block1, Row7, Column6)	649.24	589.00	230.49	0.04	0.36	250.00	252.23	250.00	36.63	0.00	0.15	100.00	99.00	0.00	339.00	399.24	550555.00	10.84	362.97	357.00
1	7	7	6837.00	4582.00	176.30	0	Spot (Block1, Row7, Column7)	370.74	375.00	41.86	0.00	0.11	294.00	301.93	294.00	50.95	0.01	0.17	69.00	27.00	0.00	81.00	76.74	323281.00	1.35	319.25	313.50
1	8	7	7139.00	4587.00	189.35	0	Spot (Block1, Row7, Column8)	1909.30	1830.50	704.06	0.02	0.37	410.00	424.87	410.00	100.19	0.02	0.24	99.00	98.00	0.00	1420.50	1499.30	1920751.00	14.82	803.95	704.00
1	1	8	5034.00	4864.00	118.45	0	Spot (Block1, Row8, Column1)	1038.62	992.00	321.15	0.02	0.31	155.00	155.68	155.00	20.90	0.00	0.13	100.00	100.00	0.00	837.00	883.62	381173.00	42.24	425.33	367.00
1	2	8	5337.00	4878.00	147.00	-50	Spot (Block1, Row8, Column2)	183.13	185.00	17.64	0.00	0.10	169.00	166.78	169.00	18.67	0.01	0.11	44.00	8.00	0.00	16.00	14.13	108412.00	0.88	173.92	175.00
1	3	8	5645.00	4888.00	219.70	0	Spot (Block1, Row8, Column3)	213.02	211.00	17.84	0.00	0.08	185.00	186.25	185.00	27.97	0.00	0.15	45.00	8.00	0.00	26.00	28.02	293961.00	0.96	192.81	194.00
1	4	8	5944.00	4885.00	157.35	0	Spot (Block1, Row8, Column4)	655.90	500.00	371.67	0.12	0.57	207.00	208.88	207.00	29.80	0.00	0.14	97.00	95.00	0.00	293.00	448.90	443387.00	15.00	331.47	284.00
1	5	8	6227.00	4897.00	192.05	0	Spot (Block1, Row8, Column5)	273.93	277.00	25.73	0.00	0.09	230.00	238.42	230.00	34.29	0.02	0.14	68.00	17.00	0.00	47.00	43.93	285978.00	1.04	247.03	250.50
1	6	8	6537.00	4891.00	186.10	0	Spot (Block1, Row8, Column6)	799.03	695.00	311.06	0.06	0.39	286.00	283.62	286.00	46.50	0.00	0.16	100.00	99.00	0.00	409.00	513.03	781454.00	11.08	425.85	414.50
1	7	8	6828.00	4880.00	174.60	0	Spot (Block1, Row8, Column7)	385.56	388.00	49.75	0.00	0.13	314.00	323.19	314.00	46.97	0.01	0.15	77.00	20.00	0.00	74.00	71.56	328879.00	1.33	339.14	322.00
1	8	8	7124.00	4894.00	154.05	0	Spot (Block1, Row8, Column8)	831.09	729.00	439.15	0.06	0.53	398.00	407.19	398.00	76.52	0.01	0.19	97.00	86.00	0.00	331.00	433.09	544365.00	5.54	514.39	507.50
2	1	1	9538.00	2799.00	157.00	0	Spot (Block2, Row1, Column1)	48846.54	56601.50	18041.56	0.06	0.37	1388.00	1446.60	1388.00	354.71	0.02	0.25	100.00	100.00	43.13	55213.50	47458.54	33411288.00	133.63	10942.05	9520.50
2	2	1	9830.00	2807.00	184.40	0	Spot (Block2, Row1, Column2)	1681.78	1656.50	300.88	0.01	0.18	1390.00	1449.92	1390.00	312.21	0.02	0.22	42.00	14.00	0.00	266.50	291.78	1601054.00	0.74	1543.52	1504.00
2	3	1	10136.00	2802.00	147.00	-50	Spot (Block2, Row1, Column3)	1510.61	1505.50	322.30	0.00	0.21	1398.00	1444.98	1398.00	278.70	0.01	0.19	28.00	8.00	0.00	107.50	112.61	891257.00	0.24	1664.06	1641.50
2	4	1	10430.00	2802.00	167.15	0	Spot (Block2, Row1, Column4)	1825.60	1816.00	346.04	0.00	0.19	1479.00	1498.99	1479.00	285.72	0.01	0.19	55.00	28.00	0.00	337.00	346.60	1413011.00	1.14	1587.52	1507.50
2	5	1	10744.00	2795.00	142.95	0	Spot (Block2, Row1, Column5)	1795.88	1800.00	309.07	0.00	0.17	1490.00	1532.44	1490.00	306.91	0.01	0.20	50.00	17.00	0.00	310.00	305.88	1003895.00	0.86	1718.75	1689.50
2	6	1	11028.00	2799.00	180.60	0	Spot (Block2, Row1, Column6)	1808.65	1788.00	324.34	0.00	0.18	1520.00	1560.27	1520.00	308.40	0.01	0.20	44.00	16.00	0.00	268.00	288.65	1651297.00	0.81	1658.65	1694.00
2	7	1	11346.00	2799.00	119.20	0	Spot (Block2, Row1, Column7)	2024.72	1999.50	366.14	0.01	0.18	1621.00	1693.09	1621.00	489.31	0.02	0.29	38.00	4.00	0.00	378.50	403.72	753195.00	0.68	1800.02	1783.50
2	8	1	11630.00	2812.00	158.05	0	Spot (Block2, Row1, Column8)	63723.45	65535.00	6527.77	0.01	0.10	1749.50	1837.31	1749.50	587.84	0.02	0.32	100.00	100.00	87.57	63785.50	61973.95	44097044.00	105.28	17282.14	13929.50
2	1	2	9558.00	3104.00	212.50	0	Spot (Block2, Row2, Column1)	1493.94	1477.00	295.46	0.00	0.20	1315.00	1371.12	1315.00	300.87	0.02	0.22	33.00	9.00	0.00	162.00	178.94	1924189.00	0.41	1380.46	1346.00
2	2	2	9843.00	3106.00	159.50	0	Spot (Block2, Row2, Column2)	1619.19	1613.00	270.24	0.00	0.17	1304.50	1367.20	1304.50	262.62	0.02	0.19	58.00	28.00	0.00	308.50	314.69	1138294.00	0.96	1427.58	1368.50
2	3	2	10117.00	3103.00	219.10	0	Spot (Block2, Row2, Column3)	1542.85	1498.00	275.87	0.01	0.18	1361.00	1385.01	1361.00	263.15	0.01	0.19	36.00	12.00	0.00	137.00	181.85	2122960.00	0.60	1408.73	1365.50
2	4	2	10438.00	3105.00	179.20	0	Spot (Block2, Row2, Column4)	1759.96	1765.50	330.58	0.00	0.19	1391.00	1436.78	1391.00	274.94	0.01	0.19	61.00	35.00	0.00	374.50	368.96	1583962.00	1.18	1575.86	1592.00
2	5	2	10737.00	3106.00	179.00	0	Spot (Block2, Row2, Column5)	4590.46	4505.00	1348.57	0.01	0.29	1410.50	1464.13	1410.50	287.48	0.02	0.20	100.00	100.00	0.00	3094.50	3179.96	4131413.00	10.87	2247.44	2172.00
2	6	2	11026.00	3120.00	194.10	0	Spot (Block2, Row2, Column6)	1661.17	1631.00	313.06	0.01	0.19	1479.00	1499.12	1479.00	302.14	0.01	0.20	35.00	10.00	0.00	152.00	182.17	1769148.00	0.54	1553.22	1506.00
2	7	2	11317.00	3109.00	179.35	0	Spot (Block2, Row2, Column7)	1682.32	1613.00	349.81	0.02	0.21	1497.00	1529.62	1497.00	315.29	0.01	0.21	34.00	11.00	0.00	116.00	185.32	1517455.00	0.48	1571.42	1560.50
2	8	2	11636.00	3112.00	147.00	-50	Spot (Block2, Row2, Column8)	1644.62	1581.00	327.62	0.02	0.20	1579.50	1653.20	1579.50	463.89	0.02	0.28	18.00	0.00	0.00	1.50	65.12	973614.00	-0.02	1662.12	1592.00
2	1	3	9537.00	3396.00	158.35	0	Spot (Block2, Row3, Column1)	1901.03	1855.50	363.49	0.01	0.19	1267.00	1286.44	1267.00	245.38	0.01	0.19	86.00	56.00	0.00	588.50	634.03	1315510.00	2.50	1485.82	1515.50
2	2	3	9828.00	3391.00	211.90	0	Spot (Block2, Row3, Column2)	1515.00	1498.00	299.93	0.00	0.20	1281.00	1316.82	1281.00	248.61	0.01	0.19	45.00	20.00	0.00	217.00	234.00	1939198.00	0.80	1333.30	1274.00
2	3	3	10127.00	3401.00	155.80	0	Spot (Block2, Row3, Column3)	2595.94	2354.00	1124.94	0.04	0.43	1286.00	1336.55	1286.00	252.93	0.02	0.19	95.00	84.00	0.00	1068.00	1309.94	1734085.00	4.98	1634.71	1670.00
2	4	3	10442.00	3403.00	177.70	0	Spot (Block2, Row3, Column4)	1813.78	1793.00	348.25	0.01	0.19	1343.00	1376.96	1343.00	260.78	0.01	0.19	65.00	44.00	0.00	450.00	470.78	1605192.00	1.68	1534.64	1517.00
2	5	3	10736.00	3404.00	163.90	0	Spot (Block2, Row3, Column5)	2037.62	1937.00	755.01	0.02	0.37	1400.00	1429.97	1400.00	284.68	0.01	0.20	71.00	47.00	0.00	537.00	637.62	1518029.00	2.13	1614.83	1609.00
2	6	3	11038.00	3406.00	198.20	0	Spot (Block2, Row3, Column6)	6306.13	5805.00	2515.03	0.04	0.40	1451.00	1484.18	1451.00	308.11	0.01	0.21	100.00	100.00	0.00	4354.00	4855.13	7037638.00	15.65	2747.73	2686.00
2	7	3	11334.00	3410.00	147.00	-50	Spot (Block2, Row3, Column7)	1599.68	1570.00	267.65	0.01	0.17	1414.00	1463.40	1414.00	305.94	0.01	0.21	32.00	8.00	0.00	156.00	185.68	942209.00	0.45	1537.05	1490.00
2	8	3	11631.00	3422.00	155.90	0	Spot (Block2, Row3, Column8)	8217.00	7988.00	2913.22	0.01	0.35	1436.00	1484.89	1436.00	309.57	0.01	0.21	100.00	100.00	0.00	6552.00	6781.00	5497175.00	21.75	3145.21	2853.50
2	1	4	9531.00	3696.00	165.65	0	Spot (Block2, Row4, Column1)	1662.11	1636.00	315.24	0.01	0.19	1191.00	1250.24	1191.00	234.71	0.02	0.19	70.00	47.00	0.00	445.00	471.11	1261542.00	1.75	1388.31	1338.00
2	2	4	9832.00	3701.00	201.25	0	Spot (Block2, Row4, Column2)	1958.18	1893.00	442.44	0.01	0.23	1268.00	1287.61	1268.00	254.21	0.01	0.20	82.00	62.00	0.00	625.00	690.18	2249954.00	2.64	1519.41	1498.00
2	3	4	10137.00	3701.00	157.10	0	Spot (Block2, Row4, Column3)	3234.81	2991.50	1030.48	0.03	0.32	1283.00	1319.69	1283.00	259.23	0.01	0.20	99.00	97.00	0.00	1708.50	1951.81	2199674.00	7.39	1820.80	1826.50
2	4	4	10417.00	3708.00	209.60	0	Spot (Block2, Row4, Column4)	1506.71	1497.50	295.09	0.00	0.20	1286.00	1327.92	1286.00	256.67	0.01	0.19	42.00	17.00	0.00	211.50	220.71	1892427.00	0.70	1389.35	1380.50
2	5	4	10718.00	3708.00	200.20	0	Spot (Block2, Row4, Column5)	1626.70	1599.00	317.60	0.01	0.20	1303.00	1350.60	1303.00	250.35	0.02	0.19	56.00	27.00	0.00	296.00	323.70	1849562.00	1.10	1451.84	1414.00
2	6	4	11031.00	3709.00	188.10	0	Spot (Block2, Row4, Column6)	4530.72	4431.00	1184.07	0.01	0.26	1379.00	1390.16	1379.00	276.08	0.00	0.20	100.00	100.00	0.00	3052.00	3151.72	4517126.00	11.38	2218.63	2182.00
2	7	4	11328.00	3713.00	223.95	0	Spot (Block2, Row4, Column7)	1550.68	1511.00	309.01	0.01	0.20	1382.00	1415.86	1382.00	308.11	0.01	0.22	31.00	8.00	0.00	129.00	168.68	2225220.00	0.44	1430.45	1385.00
2	8	4	11627.00	3717.00	225.20	0	Spot (Block2, Row4, Column8)	1527.24	1498.00	268.38	0.01	0.18	1373.00	1398.18	1373.00	288.95	0.01	0.21	28.00	7.00	0.00	125.00	154.24	2217550.00	0.45	1385.99	1312.50
2	1	5	9536.00	4002.00	152.55	0	Spot (Block2, Row5, Column1)	1853.44	1848.00	349.45	0.00	0.19	1199.00	1253.59	1199.00	247.49	0.02	0.20	87.00	65.00	0.00	649.00	654.44	1180643.00	2.42	1423.17	1435.50
2	2	5	9832.00	4001.00	157.55	0	Spot (Block2, Row5, Column2)	8205.81	7903.00	2767.12	0.02	0.34	1269.00	1293.82	1269.00	261.91	0.01	0.20	100.00	100.00	0.00	6634.00	6936.81	5604567.00	26.39	2960.15	2702.00
2	3	5	10139.00	3997.00	172.70	0	Spot (Block2, Row5, Column3)	3345.53	3125.50	1186.58	0.03	0.35	1251.00	1286.98	1251.00	253.70	0.01	0.20	99.00	98.00	0.00	1874.50	2094.53	2790174.00	8.11	1972.44	1859.00
2	4	5	10431.00	4010.00	190.65	0	Spot (Block2, Row5, Column4)	1637.92	1611.00	314.67	0.01	0.19	1256.00	1281.83	1256.00	243.09	0.01	0.19	63.00	36.00	0.00	355.00	381.92	1678867.00	1.46	1386.20	1378.50
2	5	5	10735.00	4009.00	149.90	0	Spot (Block2, Row5, Column5)	3873.10	3649.00	1330.32	0.03	0.34	1281.00	1303.72	1281.00	245.06	0.01	0.19	99.00	99.00	0.00	2368.00	2592.10	2358721.00	10.48	2063.77	1994.50
2	6	5	11015.00	3999.00	196.70	0	Spot (Block2, Row5, Column6)	1478.07	1416.00	283.92	0.02	0.19	1296.00	1337.96	1296.00	287.44	0.01	0.21	35.00	10.00	0.00	120.00	182.07	1621445.00	0.49	1361.71	1385.00
2	7	5	11333.00	4007.00	179.45	0	Spot (Block2, Row5, Column7)	11030.96	10071.00	4964.04	0.04	0.45	1309.00	1377.33	1309.00	335.53	0.02	0.24	100.00	100.00	0.00	8762.00	9721.96	9971983.00	28.77	3584.77	3497.50
2	8	5	11627.00	4022.00	140.65	0	Spot (Block2, Row5, Column8)	1706.17	1685.00	334.08	0.01	0.20	1285.00	1320.21	1285.00	297.11	0.01	0.23	65.00	28.00	0.00	400.00	421.17	917918.00	1.30	1461.71	1488.50
2	1	6	9531.00	4297.00	200.05	0	Spot (Block2, Row6, Column1)	5008.89	4555.00	2046.51	0.04	0.41	1206.00	1263.77	1206.00	261.66	0.02	0.21	100.00	100.00	0.00	3349.00	3802.89	5700113.00	14.31	2295.11	2246.00
2	2	6	9831.00	4298.00	192.25	0	Spot (Block2, Row6, Column2)	5791.82	5771.00	1988.17	0.00	0.34	1253.00	1293.26	1253.00	273.20	0.01	0.21	100.00	100.00	0.00	4518.00	4538.82	6040871.00	16.47	2481.07	2458.00
2	3	6	10127.00	4306.00	154.25	0	Spot (Block2, Row6, Column3)	1634.14	1599.00	307.15	0.01	0.19	1195.00	1235.74	1195.00	242.28	0.01	0.20	68.00	44.00	0.00	404.00	439.14	1067096.00	1.64	1388.28	1339.00
2	4	6	10433.00	4295.00	181.15	0	Spot (Block2, Row6, Column4)	1478.00	1421.50	289.66	0.02	0.20	1192.00	1224.27	1192.00	225.01	0.01	0.18	50.00	29.00	0.00	229.50	286.00	1356801.00	1.13	1296.03	1202.00
2	5	6	10730.00	4310.00	152.50	0	Spot (Block2, Row6, Column5)	3046.90	2823.50	1033.26	0.03	0.34	1204.00	1247.78	1204.00	235.62	0.02	0.19	99.00	97.00	0.00	1619.50	1842.90	1950017.00	7.64	1688.71	1682.00
2	6	6	11040.00	4317.00	193.50	0	Spot (Block2, Row6, Column6)	1394.51	1386.00	250.14	0.00	0.18	1219.00	1274.12	1219.00	268.82	0.02	0.21	33.00	9.00	0.00	167.00	175.51	1475390.00	0.45	1342.09	1332.00
2	7	6	11323.00	4299.00	174.35	0	Spot (Block2, Row6, Column7)	1597.78	1591.00	302.85	0.00	0.19	1209.00	1269.89	1209.00	283.79	0.02	0.22	59.00	30.00	0.00	382.00	388.78	1358110.00	1.16	1372.76	1382.00
2	8	6	11636.00	4322.00	145.00	0	Spot (Block2, Row6, Column8)	1466.80	1476.00	246.65	0.00	0.17	1194.00	1239.56	1194.00	241.55	0.02	0.19	53.00	18.00	0.00	282.00	272.80	834607.00	0.94	1377.71	1325.00
2	1	7	9526.00	4601.00	189.40	0	Spot (Block2, Row7, Column1)	2040.04	1957.00	505.51	0.02	0.25	1177.00	1192.41	1177.00	228.85	0.01	0.19	94.00	75.00	0.00	780.00	863.04	2066561.00	3.70	1425.83	1417.00
2	2	7	9815.00	4599.00	231.75	0	Spot (Block2, Row7, Column2)	1345.70	1286.00	245.86	0.02	0.18	1181.00	1207.48	1181.00	247.28	0.01	0.20	30.00	11.00	0.00	105.00	164.70	2088529.00	0.56	1224.04	1182.00
2	3	7	10123.00	4620.00	182.45	0	Spot (Block2, Row7, Column3)	1367.28	1314.00	271.63	0.02	0.20	1122.00	1164.47	1122.00	227.23	0.02	0.20	47.00	25.00	0.00	192.00	245.28	1275668.00	0.89	1338.49	1314.00
2	4	7	10427.00	4620.00	221.15	0	Spot (Block2, Row7, Column4)	1321.64	1288.00	241.33	0.01	0.18	1177.00	1181.06	1177.00	236.50	0.00	0.20	34.00	11.00	0.00	111.00	144.64	1854263.00	0.59	1237.27	1214.00
2	5	7	10736.00	4602.00	198.40	0	Spot (Block2, Row7, Column5)	1417.00	1394.50	261.16	0.01	0.18	1195.00	1225.30	1195.00	263.80	0.01	0.22	42.00	12.00	0.00	199.50	222.00	1581371.00	0.73	1314.69	1271.50
2	6	7	11027.00	4608.00	171.80	0	Spot (Block2, Row7, Column6)	7873.17	7887.00	2721.92	0.00	0.35	1225.00	1294.16	1225.00	309.72	0.02	0.24	100.00	100.00	0.00	6662.00	6648.17	6487489.00	21.24	2756.52	2722.00
2	7	7	11312.00	4609.00	181.10	0	Spot (Block2, Row7, Column7)	1418.13	1396.00	307.65	0.01	0.22	1196.00	1240.65	1196.00	272.47	0.02	0.22	42.00	20.00	0.00	200.00	222.13	1303263.00	0.65	1314.39	1295.00
2	8	7	11629.00	4611.00	192.35	0	Spot (Block2, Row7, Column8)	5874.63	5727.00	1725.27	0.01	0.29	1177.00	1192.49	1177.00	235.47	0.01	0.20	100.00	100.00	0.00	4550.00	4697.63	6162486.00	19.88	2490.02	2189.00
2	1	8	9538.00	4891.00	129.00	0	Spot (Block2, Row8, Column1)	2415.61	2323.00	614.15	0.02	0.25	1105.00	1158.49	1105.00	225.08	0.02	0.19	99.00	96.00	0.00	1218.00	1310.61	1082195.00	5.59	1484.38	1511.00
2	2	8	9838.00	4892.00	233.65	0	Spot (Block2, Row8, Column2)	1312.81	1297.50	254.00	0.01	0.19	1084.00	1150.53	1084.00	233.49	0.03	0.20	46.00	20.00	0.00	213.50	228.81	2058490.00	0.70	1188.60	1187.00
2	3	8	10121.00	4901.00	181.25	0	Spot (Block2, Row8, Column3)	1371.83	1321.50	249.91	0.02	0.18	1090.00	1147.40	1090.00	233.98	0.02	0.20	49.00	24.00	0.00	231.50	281.83	1262084.00	0.96	1255.68	1193.00
2	4	8	10426.00	4905.00	151.20	0	Spot (Block2, Row8, Column4)	12600.25	12241.00	4937.76	0.01	0.39	1097.00	1156.95	1097.00	236.87	0.02	0.20	100.00	100.00	0.00	11144.00	11503.25	7900354.00	48.31	3662.02	3347.00
2	5	8	10721.00	4904.00	209.50	0	Spot (Block2, Row8, Column5)	1302.62	1292.00	250.07	0.00	0.19	1177.00	1189.03	1177.00	245.97	0.00	0.21	34.00	8.00	0.00	115.00	125.62	1628274.00	0.46	1204.24	1185.00
2	6	8	11030.00	4908.00	193.35	0	Spot (Block2, Row8, Column6)	7060.45	5640.50	3771.83	0.10	0.53	1197.00	1245.05	1197.00	298.79	0.02	0.24	100.00	100.00	0.00	4443.50	5863.45	7469953.00	19.46	2705.63	2695.00
2	7	8	11333.00	4905.00	164.70	0	Spot (Block2, Row8, Column7)	1425.95	1425.00	293.22	0.00	0.21	1161.00	1179.86	1161.00	257.84	0.01	0.22	51.00	20.00	0.00	264.00	264.95	1073741.00	0.95	1310.55	1291.00
2	8	8	11620.00	4914.00	164.85	0	Spot (Block2, Row8, Column8)	1793.86	1713.00	414.48	0.02	0.23	1100.00	1150.40	1100.00	230.46	0.02	0.20	91.00	65.00	0.00	613.00	693.86	1350777.00	2.79	1310.32	1282.00
3	1	1	14040.00	2826.00	160.20	0	Spot (Block3, Row1, Column1)	44713.62	46018.50	18989.86	0.01	0.42	170.00	209.46	170.00	176.46	0.09	0.84	100.00	100.00	33.57	45848.50	44543.62	31568040.00	252.20	7273.27	5693.00
3	2	1	14340.00	2830.00	147.00	-50	Spot (Block3, Row1, Column2)	140.51	138.00	22.56	0.01	0.16	129.00	165.27	129.00	126.69	0.11	0.77	0.00	0.00	0.00	9.00	11.51	83039.00	-0.20	141.51	139.00
3	3	1	14640.00	2832.00	147.00	-50	Spot (Block3, Row1, Column3)	103.55	103.00	10.15	0.00	0.10	112.00	113.53	112.00	16.22	0.01	0.14	0.00	0.00	0.00	-9.00	-8.45	60990.00	-0.62	104.81	106.00
3	4	1	14939.00	2877.00	203.60	0	Spot (Block3, Row1, Column4)	116.84	117.00	10.77	0.00	0.09	108.00	109.59	108.00	27.95	0.01	0.26	3.00	0.00	0.00	9.00	8.84	137405.00	0.26	110.37	110.00
3	5	1	15241.00	2836.00	147.00	-50	Spot (Block3, Row1, Column5)	112.32	112.00	9.90	0.00	0.09	111.00	113.10	111.00	51.32	0.01	0.45	0.00	0.00	0.00	1.00	1.32	65931.00	-0.02	109.63	110.00
3	6	1	15541.00	2838.00	147.00	-50	Spot (Block3, Row1, Column6)	128.57	120.00	94.38	0.03	0.73	111.00	112.34	111.00	45.36	0.01	0.40	4.00	1.00	0.00	9.00	17.57	75856.00	0.36	178.23	120.00
3	7	1	15841.00	2840.00	147.00	-50	Spot (Block3, Row1, Column7)	136.45	135.00	19.12	0.00	0.14	122.00	175.54	122.00	259.16	0.16	1.48	0.00	0.00	0.00	13.00	14.45	80370.00	-0.15	128.59	128.00
3	8	1	16134.00	2842.00	156.25	0	Spot (Block3, Row1, Column8)	62621.34	65535.00	8457.90	0.02	0.14	196.00	289.92	196.00	336.22	0.17	1.16	100.00	100.00	80.56	65339.00	62425.34	42207168.00	185.39	13141.91	10009.00
3	1	2	14038.00	3128.00	147.00	-50	Spot (Block3, Row2, Column1)	161.54	162.00	35.11	0.00	0.22	134.00	170.55	134.00	120.31	0.10	0.71	0.00	0.00	0.00	28.00	27.54	94823.00	-0.07	158.99	149.50
3	2	2	14338.00	3130.00	147.00	-50	Spot (Block3, Row2, Column2)	126.53	116.00	69.89	0.04	0.55	119.00	133.36	119.00	46.28	0.05	0.35	3.00	2.00	0.00	-3.00	7.53	74653.00	-0.15	109.06	111.00
3	3	2	14639.00	3132.00	147.00	-50	Spot (Block3, Row2, Column3)	113.32	113.00	13.04	0.00	0.12	105.00	105.98	105.00	15.30	0.00	0.14	31.00	4.00	0.00	8.00	8.32	66860.00	0.48	115.63	115.00
3	4	2	14939.00	3134.00	147.00	-50	Spot (Block3, Row2, Column4)	114.54	115.00	10.48	0.00	0.09	104.00	104.80	104.00	11.07	0.00	0.11	46.00	11.00	0.00	11.00	10.54	67465.00	0.88	106.97	105.00
3	5	2	15250.00	3119.00	216.75	0	Spot (Block3, Row2, Column5)	122.12	121.00	13.48	0.00	0.11	107.00	107.29	107.00	11.98	0.00	0.11	58.00	20.00	0.00	14.00	15.12	163759.00	1.24	108.90	108.00
3	6	2	15540.00	3138.00	147.00	-50	Spot (Block3, Row2, Column6)	111.85	113.00	10.85	0.00	0.10	107.00	108.30	107.00	26.25	0.01	0.24	1.00	0.00	0.00	6.00	4.85	66102.00	0.14	112.01	109.00
3	7	2	15840.00	3140.00	147.00	-50	Spot (Block3, Row2, Column7)	103.15	104.00	13.96	0.00	0.14	118.00	130.93	118.00	47.13	0.05	0.36	0.00	0.00	0.00	-14.00	-14.85	60758.00	-0.59	112.04	111.00
3	8	2	16140.00	3142.00	147.00	-50	Spot (Block3, Row2, Column8)	180.74	173.00	43.17	0.02	0.24	165.00	231.23	165.00	233.96	0.15	1.01	0.00	0.00	0.00	8.00	15.74	106637.00	-0.22	201.04	187.00
3	1	3	14037.00	3428.00	147.00	-50	Spot (Block3, Row3, Column1)	126.35	124.00	17.87	0.01	0.14	121.00	128.08	121.00	27.05	0.02	0.21	1.00	0.00	0.00	3.00	5.35	74673.00	-0.06	121.71	121.00
3	2	3	14337.00	3430.00	147.00	-50	Spot (Block3, Row3, Column2)	116.36	115.00	8.90	0.01	0.08	121.00	125.36	121.00	28.23	0.02	0.23	0.00	0.00	0.00	-6.00	-4.64	68536.00	-0.32	123.38	123.00
3	3	3	14616.00	3436.00	144.70	0	Spot (Block3, Row3, Column3)	166.82	169.00	27.10	0.01	0.16	107.00	108.59	107.00	33.32	0.01	0.31	80.00	37.00	0.00	62.00	59.82	95086.00	1.75	139.64	136.50
3	4	3	14935.00	3438.00	130.75	0	Spot (Block3, Row3, Column4)	129.08	129.00	12.71	0.00	0.10	105.00	105.11	105.00	12.89	0.00	0.12	82.00	46.00	0.00	24.00	24.08	59377.00	1.86	118.89	118.00
3	5	3	15234.00	3425.00	186.15	0	Spot (Block3, Row3, Column5)	124.38	123.00	13.65	0.00	0.11	104.00	104.44	104.00	12.31	0.00	0.12	71.00	34.00	0.00	19.00	20.38	121392.00	1.62	113.37	111.50
3	6	3	15538.00	3438.00	147.00	-50	Spot (Block3, Row3, Column6)	119.56	118.00	16.26	0.01	0.14	105.00	105.79	105.00	12.05	0.00	0.11	51.00	22.00	0.00	13.00	14.56	70179.00	1.14	105.73	104.00
3	7	3	15838.00	3440.00	147.00	-50	Spot (Block3, Row3, Column7)	113.35	113.00	10.23	0.00	0.09	112.00	113.24	112.00	17.26	0.00	0.15	6.00	0.00	0.00	1.00	1.35	66766.00	0.01	115.68	115.00
3	8	3	16139.00	3442.00	147.00	-50	Spot (Block3, Row3, Column8)	128.12	129.00	8.44	0.00	0.07	144.00	158.52	144.00	49.20	0.04	0.31	0.00	0.00	0.00	-15.00	-15.88	75593.00	-0.62	134.40	134.00
3	1	4	14024.00	3743.00	183.45	0	Spot (Block3, Row4, Column1)	127.98	127.00	15.86	0.00	0.12	113.00	115.37	113.00	46.56	0.01	0.40	2.00	0.00	0.00	14.00	14.98	121585.00	0.27	119.07	119.00
3	2	4	14335.00	3730.00	147.00	-50	Spot (Block3, Row4, Column2)	116.44	117.00	11.69	0.00	0.10	113.00	114.63	113.00	19.06	0.01	0.17	9.00	0.00	0.00	4.00	3.44	68581.00	0.09	113.11	115.00
3	3	4	14634.00	3720.00	171.50	0	Spot (Block3, Row4, Column3)	191.23	197.00	32.17	0.01	0.17	105.00	105.61	105.00	31.72	0.00	0.30	89.00	83.00	0.00	92.00	86.23	156237.00	2.70	132.63	122.00
3	4	4	14936.00	3734.00	147.00	-50	Spot (Block3, Row4, Column4)	103.90	104.00	11.84	0.00	0.11	103.00	103.78	103.00	12.21	0.00	0.12	17.00	1.00	0.00	1.00	0.90	61301.00	0.01	110.12	110.00
3	5	4	15236.00	3736.00	147.00	-50	Spot (Block3, Row4, Column5)	107.10	108.00	8.47	0.00	0.08	102.00	103.31	102.00	12.39	0.01	0.12	18.00	1.00	0.00	6.00	5.10	63191.00	0.31	100.75	102.00
3	6	4	15550.00	3737.00	215.30	0	Spot (Block3, Row4, Column6)	121.38	121.00	11.03	0.00	0.09	104.00	104.01	104.00	11.34	0.00	0.11	69.00	26.00	0.00	17.00	17.38	160956.00	1.53	111.79	111.50
3	7	4	15837.00	3740.00	147.00	-50	Spot (Block3, Row4, Column7)	105.51	107.00	10.26	0.01	0.10	107.00	107.37	107.00	12.94	0.00	0.12	7.00	0.00	0.00	0.00	-1.49	62148.00	-0.14	106.50	107.00
3	8	4	16166.00	3727.00	199.00	0	Spot (Block3, Row4, Column8)	161.92	159.00	26.23	0.01	0.16	131.00	138.35	131.00	31.69	0.02	0.23	45.00	13.00	0.00	28.00	30.92	181995.00	0.74	144.74	146.00
3	1	5	14029.00	4049.00	163.85	0	Spot (Block3, Row5, Column1)	124.62	123.00	16.55	0.01	0.13	107.00	109.38	107.00	46.21	0.01	0.42	7.00	0.00	0.00	16.00	17.62	92843.00	0.33	116.91	115.00
3	2	5	14334.00	4030.00	147.00	-50	Spot (Block3, Row5, Column2)	119.05	119.00	13.55	0.00	0.11	110.00	110.77	110.00	14.05	0.00	0.13	33.00	7.00	0.00	9.00	9.05	70241.00	0.59	109.74	109.00
3	3	5	14634.00	4032.00	147.00	-50	Spot (Block3, Row5, Column3)	113.69	115.00	13.52	0.00	0.12	105.00	104.96	105.00	12.63	0.00	0.12	40.00	11.00	0.00	10.00	8.69	66737.00	0.69	108.64	112.00
3	4	5	14913.00	4037.00	220.55	0	Spot (Block3, Row5, Column4)	110.32	110.00	11.95	0.00	0.11	102.00	102.71	102.00	12.38	0.00	0.12	30.00	7.00	0.00	8.00	8.32	153567.00	0.61	103.86	104.00
3	5	5	15235.00	4039.00	159.65	0	Spot (Block3, Row5, Column5)	271.24	265.00	80.40	0.01	0.30	102.00	102.32	102.00	12.38	0.00	0.12	100.00	99.00	0.00	163.00	169.24	190141.00	13.65	150.85	149.00
3	6	5	15540.00	4054.00	115.80	0	Spot (Block3, Row5, Column6)	120.07	120.00	10.47	0.00	0.09	102.00	101.55	102.00	12.29	0.00	0.12	68.00	30.00	0.00	18.00	18.07	41905.00	1.51	112.40	111.00
3	7	5	15812.00	4034.00	194.55	0	Spot (Block3, Row5, Column7)	116.31	117.00	12.43	0.00	0.11	102.00	102.21	102.00	12.50	0.00	0.12	55.00	20.00	0.00	15.00	14.31	124217.00	1.13	108.72	110.50
3	8	5	16136.00	4042.00	147.00	-50	Spot (Block3, Row5, Column8)	119.50	120.00	11.23	0.00	0.09	112.00	117.07	112.00	22.96	0.02	0.20	7.00	0.00	0.00	8.00	7.50	70624.00	0.11	116.24	119.00
3	1	6	14032.00	4329.00	147.00	-50	Spot (Block3, Row6, Column1)	108.63	109.00	7.47	0.00	0.07	108.00	107.57	108.00	11.56	0.00	0.11	6.00	0.00	0.00	1.00	0.63	64093.00	0.09	104.22	104.00
3	2	6	14332.00	4331.00	147.00	-50	Spot (Block3, Row6, Column2)	124.40	123.00	9.92	0.00	0.08	112.00	112.62	112.00	12.64	0.00	0.11	44.00	10.00	0.00	11.00	12.40	73521.00	0.93	118.89	118.00
3	3	6	14635.00	4317.00	175.65	0	Spot (Block3, Row6, Column3)	124.21	123.00	12.14	0.00	0.10	109.00	108.78	109.00	13.08	0.00	0.12	51.00	17.00	0.00	14.00	15.21	107066.00	1.18	113.77	113.00
3	4	6	14933.00	4335.00	147.00	-50	Spot (Block3, Row6, Column4)	112.02	112.00	11.56	0.00	0.10	103.00	103.07	103.00	12.39	0.00	0.12	40.00	8.00	0.00	9.00	9.02	65981.00	0.72	109.03	110.00
3	5	6	15235.00	4344.00	164.45	0	Spot (Block3, Row6, Column5)	217.21	207.00	51.38	0.02	0.24	102.00	102.01	102.00	12.26	0.00	0.12	98.00	95.00	0.00	105.00	115.21	162909.00	9.40	126.10	124.00
3	6	6	15499.00	4300.00	239.95	0	Spot (Block3, Row6, Column6)	113.05	113.00	12.57	0.00	0.11	104.00	103.62	104.00	12.15	0.00	0.12	39.00	11.00	0.00	9.00	9.05	187434.00	0.78	106.75	108.00
3	7	6	15834.00	4341.00	147.00	-50	Spot (Block3, Row6, Column7)	110.39	110.00	8.34	0.00	0.08	103.00	103.48	103.00	11.98	0.00	0.12	30.00	3.00	0.00	7.00	7.39	65130.00	0.58	108.00	107.00
3	8	6	16185.00	4330.00	170.95	0	Spot (Block3, Row6, Column8)	127.28	125.00	13.48	0.01	0.11	112.00	114.10	112.00	18.70	0.01	0.16	31.00	9.00	0.00	13.00	15.28	102971.00	0.70	118.96	116.00
3	1	7	14031.00	4629.00	147.00	-50	Spot (Block3, Row7, Column1)	112.07	112.00	9.99	0.00	0.09	108.00	109.90	108.00	35.85	0.01	0.33	0.00	0.00	0.00	4.00	4.07	66007.00	0.06	109.05	107.00
3	2	7	14331.00	4631.00	147.00	-50	Spot (Block3, Row7, Column2)	112.95	113.00	10.81	0.00	0.10	111.00	112.19	111.00	14.15	0.00	0.13	12.00	0.00	0.00	2.00	1.95	66299.00	0.05	114.43	118.00
3	3	7	14682.00	4622.00	116.95	0	Spot (Block3, Row7, Column3)	123.46	122.00	10.08	0.01	0.08	108.00	108.28	108.00	13.45	0.00	0.12	52.00	12.00	0.00	14.00	15.46	44817.00	1.13	117.63	117.00
3	4	7	14931.00	4635.00	147.00	-50	Spot (Block3, Row7, Column4)	116.57	115.00	13.15	0.01	0.11	105.00	105.47	105.00	12.09	0.00	0.11	40.00	17.00	0.00	10.00	11.57	68424.00	0.92	108.01	108.00
3	5	7	15232.00	4637.00	147.00	-50	Spot (Block3, Row7, Column5)	102.71	104.00	9.37	0.01	0.09	104.00	103.31	104.00	12.16	0.00	0.12	4.00	0.00	0.00	0.00	-1.29	61215.00	-0.05	102.38	103.00
3	6	7	15532.00	4639.00	147.00	-50	Spot (Block3, Row7, Column6)	111.69	112.00	11.43	0.00	0.10	105.00	104.71	105.00	12.57	0.00	0.12	30.00	4.00	0.00	7.00	6.69	65898.00	0.56	114.50	114.00
3	7	7	15832.00	4641.00	147.00	-50	Spot (Block3, Row7, Column7)	119.36	119.00	9.60	0.00	0.08	106.00	106.03	106.00	11.88	0.00	0.11	55.00	15.00	0.00	13.00	13.36	70424.00	1.12	118.54	118.00
3	8	7	16127.00	4649.00	199.85	0	Spot (Block3, Row7, Column8)	147.30	144.00	24.30	0.01	0.16	110.00	110.52	110.00	13.42	0.00	0.12	82.00	59.00	0.00	34.00	37.30	167033.00	2.74	120.36	118.00
3	1	8	14042.00	4921.00	125.05	0	Spot (Block3, Row8, Column1)	877.37	814.50	285.94	0.03	0.33	111.00	112.85	111.00	35.60	0.01	0.32	100.00	100.00	0.00	703.50	766.37	361476.00	21.47	331.83	280.50
3	2	8	14329.00	4931.00	147.00	-50	Spot (Block3, Row8, Column2)	122.54	123.00	10.77	0.00	0.09	113.00	113.70	113.00	14.46	0.00	0.13	31.00	3.00	0.00	10.00	9.54	72300.00	0.61	115.05	116.00
3	3	8	14630.00	4933.00	147.00	-50	Spot (Block3, Row8, Column3)	108.18	108.00	10.37	0.00	0.10	111.00	111.38	111.00	14.64	0.00	0.13	6.00	0.00	0.00	-3.00	-2.82	63611.00	-0.22	109.60	109.50
3	4	8	14930.00	4935.00	147.00	-50	Spot (Block3, Row8, Column4)	106.01	106.00	11.37	0.00	0.11	105.00	105.50	105.00	13.80	0.00	0.13	13.00	1.00	0.00	1.00	1.01	62759.00	0.04	101.82	102.00
3	5	8	15230.00	4937.00	147.00	-50	Spot (Block3, Row8, Column5)	101.08	101.00	9.51	0.00	0.09	103.00	102.78	103.00	12.95	0.00	0.13	6.00	0.00	0.00	-2.00	-1.92	59538.00	-0.13	98.06	100.00
3	6	8	15541.00	4900.00	198.60	0	Spot (Block3, Row8, Column6)	117.30	118.00	15.34	0.00	0.13	104.00	103.34	104.00	12.95	0.00	0.13	54.00	18.00	0.00	14.00	13.30	131263.00	1.08	106.58	108.00
3	7	8	15831.00	4941.00	147.00	-50	Spot (Block3, Row8, Column7)	109.15	108.00	11.64	0.00	0.11	105.00	105.76	105.00	13.85	0.00	0.13	22.00	2.00	0.00	3.00	4.15	64072.00	0.24	113.17	112.00
3	8	8	16115.00	4937.00	152.05	0	Spot (Block3, Row8, Column8)	384.70	368.50	123.78	0.02	0.32	110.00	110.29	110.00	14.08	0.00	0.13	100.00	100.00	0.00	258.50	274.70	243131.00	19.49	188.45	181.50
4	1	1	18541.00	2850.00	157.45	0	Spot (Block4, Row1, Column1)	51960.62	61273.00	15553.27	0.07	0.30	879.00	910.91	879.00	268.39	0.02	0.29	100.00	100.00	46.28	60394.00	51081.62	35593308.00	190.21	11710.49	9554.50
4	2	1	18835.00	2859.00	159.05	0	Spot (Block4, Row1, Column2)	1373.50	1282.00	274.68	0.03	0.20	805.00	864.57	805.00	213.04	0.03	0.25	96.00	61.00	0.00	477.00	568.50	954583.00	2.39	1008.97	1013.50
4	3	1	19140.00	2867.00	202.05	0	Spot (Block4, Row1, Column3)	1006.05	993.00	176.53	0.01	0.18	793.00	819.08	793.00	113.70	0.01	0.14	61.00	39.00	0.00	200.00	213.05	1167016.00	1.64	875.79	890.50
4	4	1	19438.00	2863.00	175.95	0	Spot (Block4, Row1, Column4)	1172.41	1091.50	255.94	0.03	0.22	794.00	812.81	794.00	109.66	0.01	0.13	89.00	72.00	0.00	297.50	378.41	1012964.00	3.28	910.19	904.00
4	5	1	19741.00	2857.00	163.35	0	Spot (Block4, Row1, Column5)	1314.14	1265.00	255.08	0.02	0.19	795.00	823.31	795.00	116.95	0.02	0.14	98.00	89.00	0.00	470.00	519.14	961949.00	4.20	959.25	938.50
4	6	1	20035.00	2854.00	161.15	0	Spot (Block4, Row1, Column6)	1456.51	1412.00	356.85	0.01	0.25	796.00	818.46	796.00	107.10	0.01	0.13	99.00	92.00	0.00	616.00	660.51	1044320.00	5.96	1006.32	939.00
4	7	1	20346.00	2847.00	117.35	0	Spot (Block4, Row1, Column7)	3864.60	2015.50	8603.29	0.28	2.23	861.00	896.95	861.00	304.85	0.02	0.34	96.00	90.00	0.83	1154.50	3003.60	1391255.00	9.73	1524.22	1330.00
4	8	1	20636.00	2868.00	155.30	0	Spot (Block4, Row1, Column8)	64357.15	65535.00	5068.94	0.01	0.08	911.00	1002.98	911.00	389.95	0.04	0.39	100.00	100.00	92.02	64624.00	63446.15	42733544.00	162.47	16664.92	13575.00
4	1	2	18537.00	3152.00	147.00	-50	Spot (Block4, Row2, Column1)	933.99	887.50	144.56	0.02	0.15	885.00	895.15	885.00	194.02	0.00	0.22	17.00	1.00	0.00	2.50	48.99	556661.00	0.20	919.33	885.50
4	2	2	18831.00	3149.00	145.20	0	Spot (Block4, Row2, Column2)	1098.07	1094.00	164.53	0.00	0.15	824.00	859.40	824.00	130.80	0.02	0.15	83.00	52.00	0.00	270.00	274.07	631391.00	1.82	931.16	923.50
4	3	2	19144.00	3167.00	221.40	0	Spot (Block4, Row2, Column3)	933.30	894.00	134.83	0.02	0.14	792.00	828.50	792.00	119.71	0.02	0.14	43.00	23.00	0.00	102.00	141.30	1317817.00	0.88	877.89	871.50
4	4	2	19444.00	3160.00	206.55	0	Spot (Block4, Row2, Column4)	1060.12	1022.00	186.82	0.02	0.18	802.00	840.22	802.00	123.87	0.02	0.15	73.00	48.00	0.00	220.00	258.12	1283802.00	1.78	902.84	895.00
4	5	2	19737.00	3161.00	194.30	0	Spot (Block4, Row2, Column5)	1770.52	1745.00	352.92	0.01	0.20	806.00	842.32	806.00	116.24	0.02	0.14	100.00	99.00	0.00	939.00	964.52	1887372.00	7.99	1143.59	1122.50
4	6	2	20032.00	3164.00	180.45	0	Spot (Block4, Row2, Column6)	1054.58	1025.00	153.10	0.01	0.15	801.00	847.28	801.00	143.04	0.02	0.17	75.00	38.00	0.00	224.00	253.58	961781.00	1.45	915.92	913.00
4	7	2	20327.00	3155.00	183.50	0	Spot (Block4, Row2, Column7)	1012.66	988.00	130.46	0.01	0.13	810.00	850.86	810.00	115.19	0.02	0.14	65.00	36.00	0.00	178.00	202.66	955954.00	1.40	885.01	885.00
4	8	2	20639.00	3166.00	147.00	-50	Spot (Block4, Row2, Column8)	943.63	896.00	132.65	0.02	0.14	897.00	940.39	897.00	278.54	0.02	0.30	2.00	0.00	0.00	-1.00	46.63	554857.00	0.01	940.48	916.00
4	1	3	18538.00	3454.00	153.65	0	Spot (Block4, Row3, Column1)	1565.71	1506.50	417.00	0.02	0.27	875.00	874.09	875.00	134.98	0.00	0.15	99.00	89.00	0.00	631.50	690.71	1017712.00	5.12	1107.43	1114.00
4	2	3	18828.00	3457.00	236.70	0	Spot (Block4, Row3, Column2)	951.55	915.00	150.35	0.02	0.16	871.00	864.73	871.00	122.84	0.00	0.14	41.00	16.00	0.00	44.00	80.55	1539603.00	0.71	900.98	886.50
4	3	3	19120.00	3459.00	158.25	0	Spot (Block4, Row3, Column3)	1326.00	1262.50	476.92	0.02	0.36	869.00	869.71	869.00	127.94	0.00	0.15	95.00	70.00	0.00	393.50	457.00	912291.00	3.57	1017.85	1012.00
4	4	3	19439.00	3456.00	155.65	0	Spot (Block4, Row3, Column4)	1970.20	1929.50	508.39	0.01	0.26	861.00	867.98	861.00	127.91	0.00	0.15	99.00	98.00	0.00	1068.50	1109.20	1312156.00	8.62	1133.92	1140.00
4	5	3	19743.00	3450.00	152.35	0	Spot (Block4, Row3, Column5)	1231.89	1205.50	272.60	0.01	0.22	872.00	878.01	872.00	144.62	0.00	0.16	75.00	59.00	0.00	333.50	359.89	783480.00	2.45	959.81	925.00
4	6	3	20037.00	3458.00	186.75	0	Spot (Block4, Row3, Column6)	5118.00	4630.00	2460.28	0.04	0.48	874.00	889.48	874.00	169.76	0.01	0.19	100.00	100.00	0.00	3756.00	4244.00	5036112.00	24.91	1953.36	1925.00
4	7	3	20342.00	3467.00	172.30	0	Spot (Block4, Row3, Column7)	1177.40	1161.50	215.57	0.01	0.18	859.00	874.99	859.00	146.52	0.01	0.17	75.00	51.00	0.00	302.50	318.40	967823.00	2.06	937.00	904.50
4	8	3	20635.00	3472.00	156.75	0	Spot (Block4, Row3, Column8)	3184.21	3110.50	1090.89	0.01	0.34	882.00	880.43	882.00	113.32	0.00	0.13	100.00	100.00	0.00	2228.50	2302.21	2165264.00	20.33	1494.88	1381.00
4	1	4	18534.00	3752.00	156.25	0	Spot (Block4, Row4, Column1)	1867.07	1806.50	509.85	0.01	0.27	884.00	885.00	884.00	134.50	0.00	0.15	99.00	97.00	0.00	922.50	983.07	1258408.00	7.30	1152.07	1174.50
4	2	4	18834.00	3756.00	186.40	0	Spot (Block4, Row4, Column2)	1306.34	1242.00	286.18	0.02	0.22	888.00	890.39	888.00	130.55	0.00	0.15	88.00	67.00	0.00	354.00	418.34	1277600.00	3.19	1018.37	1006.50
4	3	4	19136.00	3756.00	146.65	0	Spot (Block4, Row4, Column3)	6345.15	6184.50	2378.13	0.01	0.37	892.00	906.80	892.00	137.42	0.01	0.15	100.00	100.00	0.00	5292.50	5453.15	3718255.00	39.58	2414.97	2071.00
4	4	4	19421.00	3758.00	205.30	0	Spot (Block4, Row4, Column4)	989.62	989.00	137.31	0.00	0.14	887.00	897.03	887.00	130.32	0.00	0.15	33.00	14.00	0.00	102.00	102.62	1186554.00	0.71	941.90	904.00
4	5	4	19723.00	3759.00	183.80	0	Spot (Block4, Row4, Column5)	1104.12	1075.00	216.35	0.01	0.20	881.00	885.80	881.00	131.92	0.00	0.15	59.00	34.00	0.00	194.00	223.12	1054439.00	1.65	986.54	1001.00
4	6	4	20039.00	3764.00	194.85	0	Spot (Block4, Row4, Column6)	1809.15	1790.00	334.81	0.00	0.19	880.00	880.23	880.00	140.19	0.00	0.16	99.00	99.00	0.00	910.00	929.15	1957496.00	6.63	1193.70	1207.00
4	7	4	20329.00	3759.00	153.80	0	Spot (Block4, Row4, Column7)	1415.35	1377.00	285.82	0.01	0.20	886.00	895.92	886.00	188.53	0.00	0.21	87.00	63.00	0.00	491.00	529.35	929888.00	2.76	1015.98	1003.00
4	8	4	20643.00	3775.00	142.65	0	Spot (Block4, Row4, Column8)	1095.58	1105.00	147.53	0.00	0.13	887.00	886.32	887.00	115.00	0.00	0.13	64.00	44.00	0.00	218.00	208.58	605857.00	1.82	949.93	906.00
4	1	5	18539.00	4051.00	146.80	0	Spot (Block4, Row5, Column1)	2029.51	1977.00	478.45	0.01	0.24	897.00	921.73	897.00	150.65	0.01	0.16	100.00	100.00	0.00	1080.00	1132.51	1195382.00	7.35	1295.60	1255.50
4	2	5	18833.00	4049.00	155.95	0	Spot (Block4, Row5, Column2)	3778.01	3819.50	1142.92	0.00	0.30	898.00	932.41	898.00	170.01	0.02	0.18	100.00	100.00	0.00	2921.50	2880.01	2531265.00	16.74	1608.93	1556.50
4	3	5	19135.00	4053.00	158.85	0	Spot (Block4, Row5, Column3)	2700.49	2504.50	761.75	0.03	0.28	900.00	931.29	900.00	139.21	0.01	0.15	99.00	99.00	0.00	1604.50	1800.49	1884941.00	12.71	1367.15	1336.00
4	4	5	19434.00	4059.00	154.35	0	Spot (Block4, Row5, Column4)	1760.52	1740.00	382.23	0.01	0.22	892.00	910.05	892.00	133.07	0.01	0.15	99.00	98.00	0.00	848.00	868.52	1158425.00	6.39	1162.05	1145.00
4	5	5	19739.00	4061.00	147.60	0	Spot (Block4, Row5, Column5)	5107.67	4940.00	1850.86	0.01	0.36	885.00	889.81	885.00	136.82	0.00	0.15	100.00	100.00	0.00	4055.00	4222.67	3028846.00	30.83	1943.82	1678.00
4	6	5	20033.00	4059.00	159.40	0	Spot (Block4, Row5, Column6)	1115.28	1084.00	175.39	0.01	0.16	882.00	896.47	882.00	196.64	0.01	0.22	52.00	21.00	0.00	202.00	233.28	779584.00	1.11	933.71	909.00
4	7	5	20337.00	4061.00	175.40	0	Spot (Block4, Row5, Column7)	11665.18	11030.00	5412.87	0.02	0.46	891.00	929.85	891.00	246.33	0.02	0.26	100.00	100.00	0.00	10139.00	10774.18	10008725.00	43.58	3048.04	3022.00
4	8	5	20638.00	4068.00	146.90	0	Spot (Block4, Row5, Column8)	1954.12	1870.00	435.32	0.02	0.22	890.00	913.87	890.00	183.89	0.01	0.20	100.00	99.00	0.00	980.00	1064.12	1150978.00	5.66	1212.50	1229.00
4	1	6	18533.00	4354.00	190.00	0	Spot (Block4, Row6, Column1)	4842.80	4279.00	2420.40	0.05	0.50	899.00	943.90	899.00	195.96	0.02	0.21	100.00	100.00	0.00	3380.00	3943.80	4915443.00	19.90	1901.81	1894.00
4	2	6	18836.00	4355.00	184.35	0	Spot (Block4, Row6, Column2)	6115.74	6041.50	2262.04	0.01	0.37	908.00	961.87	908.00	210.86	0.03	0.22	100.00	100.00	0.00	5133.50	5207.74	5846649.00	24.44	2271.97	2244.00
4	3	6	19131.00	4352.00	153.05	0	Spot (Block4, Row6, Column3)	2222.37	2136.50	656.22	0.02	0.30	896.00	938.36	896.00	177.19	0.02	0.19	100.00	98.00	0.00	1240.50	1326.37	1413425.00	7.25	1257.31	1232.00
4	4	6	19430.00	4361.00	170.10	0	Spot (Block4, Row6, Column4)	1149.30	1161.50	152.55	0.00	0.13	885.00	899.11	885.00	132.81	0.01	0.15	75.00	50.00	0.00	276.50	264.30	926334.00	1.88	973.62	977.00
4	5	6	19733.00	4357.00	143.90	0	Spot (Block4, Row6, Column5)	3816.60	3769.00	1124.16	0.01	0.29	880.00	880.30	880.00	125.64	0.00	0.14	100.00	100.00	0.00	2889.00	2936.60	2144929.00	23.37	1674.03	1604.00
4	6	6	20041.00	4368.00	169.60	0	Spot (Block4, Row6, Column6)	1067.75	1088.50	142.53	0.01	0.13	875.00	883.29	875.00	164.56	0.00	0.19	52.00	17.00	0.00	213.50	192.75	856335.00	1.12	971.39	980.00
4	7	6	20331.00	4364.00	172.65	0	Spot (Block4, Row6, Column7)	1268.75	1188.00	249.58	0.03	0.20	875.00	887.97	875.00	187.76	0.01	0.21	77.00	46.00	0.00	313.00	393.75	1056868.00	2.03	975.68	922.00
4	8	6	20642.00	4376.00	160.25	0	Spot (Block4, Row6, Column8)	1473.95	1451.00	257.57	0.01	0.17	884.00	897.09	884.00	171.62	0.01	0.19	98.00	82.00	0.00	567.00	589.95	1045033.00	3.36	1055.47	1034.00
4	1	7	18529.00	4651.00	161.50	0	Spot (Block4, Row7, Column1)	1648.57	1584.50	354.47	0.02	0.22	891.00	909.04	891.00	169.27	0.01	0.19	97.00	93.00	0.00	693.50	757.57	1190265.00	4.37	1122.71	1134.50
4	2	7	18831.00	4647.00	174.00	0	Spot (Block4, Row7, Column2)	1115.82	1080.00	186.65	0.01	0.17	888.00	906.62	888.00	171.55	0.01	0.19	59.00	25.00	0.00	192.00	227.82	939520.00	1.22	954.22	947.50
4	3	7	19126.00	4661.00	223.95	0	Spot (Block4, Row7, Column3)	1013.74	985.00	150.15	0.01	0.15	883.00	890.12	883.00	133.96	0.00	0.15	39.00	18.00	0.00	102.00	130.74	1454712.00	0.92	926.36	904.00
4	4	7	19430.00	4663.00	190.80	0	Spot (Block4, Row7, Column4)	1054.23	1034.50	148.23	0.01	0.14	887.00	899.02	887.00	140.03	0.01	0.16	51.00	21.00	0.00	147.50	167.23	1079535.00	1.11	946.00	897.00
4	5	7	19734.00	4662.00	212.00	0	Spot (Block4, Row7, Column5)	1055.40	1001.00	175.58	0.02	0.17	882.00	898.45	882.00	168.29	0.01	0.19	45.00	18.00	0.00	119.00	173.40	1351963.00	0.93	954.45	904.00
4	6	7	20029.00	4663.00	167.40	0	Spot (Block4, Row7, Column6)	8314.66	8445.50	2696.52	0.01	0.32	894.00	939.78	894.00	239.90	0.02	0.26	100.00	100.00	0.00	7551.50	7420.66	6452177.00	30.74	2577.72	2530.00
4	7	7	20329.00	4672.00	170.25	0	Spot (Block4, Row7, Column7)	1375.33	1328.00	300.41	0.02	0.22	881.00	897.15	881.00	186.84	0.01	0.21	85.00	58.00	0.00	447.00	494.33	1109890.00	2.56	1006.39	985.00
4	8	7	20635.00	4675.00	203.10	0	Spot (Block4, Row7, Column8)	4150.51	3042.00	3018.89	0.13	0.73	890.00	919.28	890.00	177.79	0.01	0.19	99.00	98.00	0.00	2152.00	3260.51	4885147.00	18.17	1802.66	1394.00
4	1	8	18542.00	4943.00	124.55	0	Spot (Block4, Row8, Column1)	2271.92	2195.00	500.43	0.01	0.22	888.00	905.62	888.00	153.22	0.01	0.17	100.00	99.00	0.00	1307.00	1383.92	929215.00	8.92	1353.52	1329.00
4	2	8	18813.00	4950.00	209.15	0	Spot (Block4, Row8, Column2)	1050.56	1004.00	186.75	0.02	0.18	882.00	881.31	882.00	129.59	0.00	0.15	47.00	26.00	0.00	122.00	168.56	1310049.00	1.31	920.16	886.00
4	3	8	19126.00	4956.00	154.50	0	Spot (Block4, Row8, Column3)	1475.05	1426.50	302.82	0.01	0.21	890.00	893.69	890.00	135.64	0.00	0.15	98.00	85.00	0.00	536.50	585.05	970583.00	4.29	1042.24	1021.00
4	4	8	19431.00	4961.00	151.80	0	Spot (Block4, Row8, Column4)	6844.22	6796.00	2507.30	0.00	0.37	893.00	906.98	893.00	146.38	0.01	0.16	100.00	100.00	0.00	5903.00	5951.22	4305012.00	40.56	2283.53	2149.00
4	5	8	19723.00	4950.00	203.65	0	Spot (Block4, Row8, Column5)	1011.87	997.00	151.73	0.01	0.15	886.00	912.04	886.00	177.49	0.01	0.19	37.00	7.00	0.00	111.00	125.87	1192994.00	0.56	914.22	890.00
4	6	8	20033.00	4961.00	175.30	0	Spot (Block4, Row8, Column6)	8460.14	7172.00	4748.40	0.07	0.56	890.00	944.44	890.00	237.60	0.03	0.25	100.00	100.00	0.00	6282.00	7570.14	7233423.00	31.63	2377.67	2349.50
4	7	8	20328.00	4957.00	178.85	0	Spot (Block4, Row8, Column7)	1118.95	1098.00	197.79	0.01	0.18	887.00	908.84	887.00	173.43	0.01	0.19	58.00	22.00	0.00	211.00	231.95	1002578.00	1.21	934.72	901.00
4	8	8	20623.00	4969.00	147.05	0	Spot (Block4, Row8, Column8)	2493.39	2405.00	652.23	0.02	0.26	901.00	937.66	901.00	129.47	0.02	0.14	100.00	100.00	0.00	1504.00	1592.39	1473593.00	12.02	1406.31	1331.50
5	1	1	5008.00	7271.00	155.95	0	Spot (Block5, Row1, Column1)	48218.60	51879.50	17300.73	0.03	0.36	1620.00	1689.07	1620.00	287.12	0.02	0.17	100.00	100.00	38.06	50259.50	46598.60	32306700.00	162.05	11960.86	10279.00
5	2	1	5305.00	7276.00	152.45	0	Spot (Block5, Row1, Column2)	5811.16	5509.00	2191.02	0.02	0.38	1592.00	1632.88	1592.00	246.58	0.01	0.15	100.00	100.00	0.00	3917.00	4219.16	3690087.00	16.95	2510.13	2446.00
5	3	1	5617.00	7275.00	173.40	0	Spot (Block5, Row1, Column3)	3018.12	2718.00	1029.82	0.05	0.34	1576.00	1592.55	1576.00	185.21	0.00	0.12	97.00	89.00	0.00	1142.00	1442.12	2523152.00	7.70	2038.91	1824.00
5	4	1	5908.00	7278.00	148.50	0	Spot (Block5, Row1, Column4)	5239.61	5058.00	1826.30	0.02	0.35	1591.00	1609.34	1591.00	188.10	0.00	0.12	100.00	100.00	0.00	3467.00	3648.61	3169967.00	19.30	2468.89	2398.00
5	5	1	6210.00	7283.00	148.40	0	Spot (Block5, Row1, Column5)	5758.09	5319.00	2707.29	0.03	0.47	1617.00	1664.21	1617.00	328.16	0.01	0.20	99.00	95.00	0.00	3702.00	4141.09	3454854.00	12.48	2604.46	2349.50
5	6	1	6501.00	7276.00	148.40	0	Spot (Block5, Row1, Column6)	5546.74	5140.00	2063.92	0.03	0.37	1670.00	1694.53	1670.00	331.52	0.01	0.20	100.00	99.00	0.00	3470.00	3876.74	3333590.00	11.62	2607.38	2399.50
5	7	1	6814.00	7277.00	117.70	0	Spot (Block5, Row1, Column7)	11260.08	11064.00	3485.80	0.01	0.31	1699.00	1762.48	1699.00	372.12	0.02	0.21	100.00	100.00	0.00	9365.00	9561.08	4076148.00	25.52	4447.33	4112.00
5	8	1	7103.00	7290.00	155.90	0	Spot (Block5, Row1, Column8)	63842.57	65535.00	6233.42	0.01	0.10	1864.00	1965.05	1864.00	521.68	0.02	0.27	100.00	100.00	88.52	63671.00	61978.57	42838764.00	118.61	18063.01	14767.00
5	1	2	5008.00	7572.00	231.50	0	Spot (Block5, Row2, Column1)	1799.63	1778.00	190.93	0.01	0.11	1587.00	1622.70	1587.00	250.14	0.01	0.15	38.00	7.00	0.00	191.00	212.63	2776836.00	0.71	1637.85	1583.00
5	2	2	5305.00	7582.00	126.85	0	Spot (Block5, Row2, Column2)	3925.77	3953.00	785.88	0.00	0.20	1570.00	1580.13	1570.00	174.13	0.00	0.11	100.00	100.00	0.00	2383.00	2355.77	1680230.00	13.47	2316.68	2264.50
5	3	2	5615.00	7573.00	191.20	0	Spot (Block5, Row2, Column3)	1831.65	1788.00	197.78	0.01	0.11	1518.00	1561.01	1518.00	186.69	0.01	0.12	66.00	39.00	0.00	270.00	313.65	1890258.00	1.45	1709.20	1691.00
5	4	2	5912.00	7580.00	174.35	0	Spot (Block5, Row2, Column4)	3235.82	3206.00	724.51	0.00	0.22	1574.50	1581.86	1574.50	182.53	0.00	0.12	100.00	99.00	0.00	1631.50	1661.32	2743979.00	9.06	2034.98	2032.00
5	5	2	6211.00	7580.00	169.65	0	Spot (Block5, Row2, Column5)	4187.10	4122.00	995.64	0.01	0.24	1600.00	1642.02	1600.00	339.39	0.01	0.21	100.00	99.00	0.00	2522.00	2587.10	3345496.00	7.50	2293.56	2235.00
5	6	2	6509.00	7582.00	196.70	0	Spot (Block5, Row2, Column6)	2075.83	2016.50	364.04	0.01	0.18	1638.00	1721.71	1638.00	494.76	0.02	0.29	39.00	6.00	0.00	378.50	437.83	2266808.00	0.72	1741.23	1718.00
5	7	2	6804.00	7584.00	161.25	0	Spot (Block5, Row2, Column7)	2879.69	2840.00	602.75	0.01	0.21	1663.00	1679.28	1663.00	210.89	0.00	0.13	98.00	93.00	0.00	1177.00	1216.69	2076259.00	5.69	1989.44	2007.00
5	8	2	7107.00	7587.00	147.00	-50	Spot (Block5, Row2, Column8)	2068.03	2058.50	240.29	0.00	0.12	1814.00	1891.62	1814.00	434.17	0.02	0.23	26.00	0.00	0.00	244.50	254.03	1232545.00	0.41	2037.66	2049.50
5	1	3	5004.00	7878.00	148.70	0	Spot (Block5, Row3, Column1)	4559.81	4234.00	1586.71	0.03	0.35	1543.00	1563.56	1543.00	155.01	0.01	0.10	100.00	100.00	0.00	2691.00	3016.81	2749563.00	19.33	2328.49	2245.50
5	2	3	5294.00	7872.00	216.95	0	Spot (Block5, Row3, Column2)	1760.77	1735.00	188.27	0.01	0.11	1509.00	1556.62	1509.00	182.01	0.01	0.12	57.00	28.00	0.00	226.00	251.77	2373512.00	1.12	1585.62	1566.50
5	3	3	5618.00	7894.00	153.40	0	Spot (Block5, Row3, Column3)	5161.78	2807.50	9030.37	0.26	1.75	1542.50	1579.44	1542.50	209.14	0.01	0.13	94.00	88.00	1.23	1265.00	3619.28	3344831.00	17.13	2546.19	1882.50
5	4	3	5904.00	7879.00	146.50	0	Spot (Block5, Row3, Column4)	4796.97	4624.00	1640.29	0.02	0.34	1565.00	1579.46	1565.00	182.99	0.00	0.12	100.00	100.00	0.00	3059.00	3231.97	2844606.00	17.58	2357.95	2292.00
5	5	3	6209.00	7895.00	145.05	0	Spot (Block5, Row3, Column5)	4030.51	2743.50	5990.19	0.17	1.49	1599.00	1672.99	1599.00	407.09	0.02	0.24	87.00	66.00	0.17	1144.50	2431.51	2313513.00	5.79	2219.70	2087.50
5	6	3	6505.00	7883.00	200.65	0	Spot (Block5, Row3, Column6)	23285.87	19791.00	13704.93	0.07	0.59	1693.00	1808.72	1693.00	567.17	0.03	0.31	100.00	100.00	0.09	18098.00	21592.87	26615736.00	37.87	6825.19	6810.00
5	7	3	6808.00	7883.00	149.10	0	Spot (Block5, Row3, Column7)	4445.97	4146.00	1615.96	0.03	0.36	1691.00	1762.64	1691.00	412.38	0.02	0.23	100.00	91.00	0.00	2455.00	2754.97	2716488.00	6.51	2463.95	2352.00
5	8	3	7103.00	7890.00	161.40	0	Spot (Block5, Row3, Column8)	4233.79	4052.50	976.02	0.02	0.23	1726.00	1760.67	1726.00	232.63	0.01	0.13	100.00	100.00	0.00	2326.50	2507.79	3048332.00	10.63	2460.65	2423.50
5	1	4	4994.00	8167.00	147.30	0	Spot (Block5, Row4, Column1)	4645.64	4264.50	1657.37	0.04	0.36	1571.00	1580.30	1571.00	170.03	0.00	0.11	100.00	100.00	0.00	2693.50	3074.64	2750216.00	18.03	2420.41	2235.00
5	2	4	5301.00	8181.00	214.70	0	Spot (Block5, Row4, Column2)	2445.97	2390.00	464.19	0.01	0.19	1541.00	1572.00	1541.00	189.63	0.01	0.12	98.00	86.00	0.00	849.00	904.97	3214002.00	4.61	1899.03	1879.50
5	3	4	5609.00	8178.00	146.55	0	Spot (Block5, Row4, Column3)	23313.45	22017.00	11832.72	0.02	0.51	1571.00	1598.28	1571.00	218.44	0.01	0.14	100.00	100.00	0.00	20446.00	21742.45	13638366.00	99.41	6310.65	4897.00
5	4	4	5893.00	8173.00	204.60	0	Spot (Block5, Row4, Column4)	1849.91	1856.00	213.39	0.00	0.12	1561.00	1583.64	1561.00	191.35	0.01	0.12	63.00	35.00	0.00	295.00	288.91	2197689.00	1.39	1719.36	1699.00
5	5	4	6174.00	8201.00	143.75	0	Spot (Block5, Row4, Column5)	3490.69	2243.50	4195.94	0.19	1.20	1590.00	1614.65	1590.00	216.87	0.01	0.13	86.00	71.00	0.00	653.50	1900.69	1982713.00	8.65	2132.50	2004.00
5	6	4	6503.00	8181.00	166.95	0	Spot (Block5, Row4, Column6)	4908.83	4845.00	1085.33	0.01	0.22	1647.00	1725.37	1647.00	409.37	0.02	0.24	100.00	99.00	0.00	3198.00	3261.83	3794525.00	7.78	2592.74	2454.00
5	7	4	6801.00	8183.00	156.60	0	Spot (Block5, Row4, Column7)	3494.78	3220.00	1193.96	0.04	0.34	1685.00	1718.43	1685.00	241.36	0.01	0.14	98.00	92.00	0.00	1535.00	1809.78	2358976.00	7.36	2118.14	2136.00
5	8	4	7103.00	8194.00	173.55	0	Spot (Block5, Row4, Column8)	2551.75	2461.00	513.91	0.02	0.20	1702.00	1743.69	1702.00	232.80	0.01	0.13	92.00	73.00	0.00	759.00	849.75	2146022.00	3.47	1925.73	1949.00
5	1	5	5006.00	8475.00	144.70	0	Spot (Block5, Row5, Column1)	13454.67	12588.00	6198.73	0.03	0.46	1590.00	1651.45	1590.00	362.48	0.02	0.22	100.00	100.00	0.00	10998.00	11864.67	7709525.00	32.56	3940.24	3663.00
5	2	5	5299.00	8472.00	161.30	0	Spot (Block5, Row5, Column2)	3994.75	3996.00	907.37	0.00	0.23	1593.00	1620.52	1593.00	199.67	0.01	0.12	100.00	100.00	0.00	2403.00	2401.75	2864238.00	11.89	2245.77	2253.00
5	3	5	5603.00	8475.00	162.35	0	Spot (Block5, Row5, Column3)	5183.61	4799.50	1785.16	0.03	0.34	1586.00	1622.16	1586.00	222.99	0.01	0.14	100.00	100.00	0.00	3213.50	3597.61	3794401.00	15.97	2497.66	2462.50
5	4	5	5904.00	8475.00	182.70	0	Spot (Block5, Row5, Column4)	2470.27	2310.00	655.65	0.03	0.27	1573.00	1602.92	1573.00	216.07	0.01	0.13	93.00	70.00	0.00	737.00	897.27	2319583.00	4.01	1805.22	1804.00
5	5	5	6205.00	8480.00	145.45	0	Spot (Block5, Row5, Column5)	33469.84	31236.50	17914.86	0.03	0.54	1597.00	1631.00	1597.00	237.23	0.01	0.15	100.00	100.00	4.84	29639.50	31872.84	19345600.00	134.21	7762.53	6091.50
5	6	5	6509.00	8478.00	180.25	0	Spot (Block5, Row5, Column6)	2184.36	2100.00	380.51	0.02	0.17	1604.00	1649.55	1604.00	229.82	0.01	0.14	85.00	55.00	0.00	496.00	580.36	1989954.00	2.33	1818.62	1777.00
5	7	5	6803.00	8485.00	187.45	0	Spot (Block5, Row5, Column7)	6515.55	6180.00	2505.75	0.02	0.38	1668.00	1701.61	1668.00	251.53	0.01	0.15	100.00	100.00	0.00	4512.00	4847.55	6463425.00	19.14	2963.64	2942.00
5	8	5	7104.00	8488.00	151.05	0	Spot (Block5, Row5, Column8)	6844.13	5972.50	3262.40	0.06	0.48	1710.50	1760.78	1710.50	245.91	0.01	0.14	100.00	100.00	0.00	4262.00	5133.63	4257046.00	20.67	2731.40	2712.00
5	1	6	4998.00	8773.00	202.30	0	Spot (Block5, Row6, Column1)	18772.36	15851.00	11768.31	0.07	0.63	1631.00	1799.19	1631.00	665.10	0.04	0.37	100.00	100.00	0.00	14220.00	17141.36	21794708.00	25.52	5942.22	5842.00
5	2	6	5300.00	8776.00	203.25	0	Spot (Block5, Row6, Column2)	4240.84	4107.50	1124.83	0.01	0.27	1610.00	1713.18	1610.00	417.53	0.03	0.24	100.00	97.00	0.00	2497.50	2630.84	4987229.00	6.05	2448.85	2410.00
5	3	6	5596.00	8773.00	146.00	0	Spot (Block5, Row6, Column3)	9450.31	9000.00	4284.48	0.02	0.45	1588.00	1622.23	1588.00	224.86	0.01	0.14	100.00	100.00	0.00	7412.00	7862.31	5490629.00	34.81	3487.02	3177.00
5	4	6	5904.00	8781.00	184.05	0	Spot (Block5, Row6, Column4)	2003.36	1944.00	288.48	0.01	0.14	1570.50	1598.46	1570.50	210.61	0.01	0.13	76.00	44.00	0.00	373.50	432.86	1903195.00	1.92	1735.86	1695.00
5	5	6	6202.00	8782.00	143.85	0	Spot (Block5, Row6, Column5)	31749.05	29675.00	16915.48	0.03	0.53	1594.00	1640.72	1594.00	251.59	0.01	0.15	100.00	100.00	2.15	28081.00	30155.05	17684232.00	119.67	8397.37	7216.00
5	6	6	6503.00	8784.00	174.90	0	Spot (Block5, Row6, Column6)	2191.91	2149.50	368.68	0.01	0.17	1631.00	1671.53	1631.00	241.25	0.01	0.14	79.00	55.00	0.00	518.50	560.91	1876274.00	2.16	1818.21	1800.50
5	7	6	6801.00	8782.00	148.20	0	Spot (Block5, Row6, Column7)	6746.38	6332.50	2681.72	0.03	0.40	1688.00	1723.14	1688.00	241.71	0.01	0.14	100.00	100.00	0.00	4644.50	5058.38	4074814.00	20.78	2936.72	2765.50
5	8	6	7105.00	8794.00	150.80	0	Spot (Block5, Row6, Column8)	7919.33	7154.00	3665.90	0.04	0.46	1718.00	1770.54	1718.00	235.95	0.01	0.13	100.00	100.00	0.00	5436.00	6201.33	4909987.00	26.06	2990.45	2870.00
5	1	7	5000.00	9072.00	186.40	0	Spot (Block5, Row7, Column1)	2971.80	2911.00	806.37	0.01	0.27	1599.00	1702.05	1599.00	556.70	0.03	0.33	89.00	59.00	0.00	1312.00	1372.80	2924247.00	2.28	2042.51	2042.50
5	2	7	5306.00	9069.00	213.90	0	Spot (Block5, Row7, Column2)	1826.37	1795.00	194.55	0.01	0.11	1594.00	1627.26	1594.00	213.41	0.01	0.13	46.00	17.00	0.00	201.00	232.37	2388896.00	0.93	1688.17	1665.00
5	3	7	5595.00	9081.00	225.15	0	Spot (Block5, Row7, Column3)	1790.98	1781.00	196.78	0.00	0.11	1578.00	1591.85	1578.00	192.59	0.00	0.12	52.00	20.00	0.00	203.00	212.98	2607674.00	1.03	1663.16	1635.00
5	4	7	5900.00	9071.00	191.70	0	Spot (Block5, Row7, Column4)	1845.45	1807.50	228.74	0.01	0.12	1576.00	1600.46	1576.00	186.63	0.01	0.12	60.00	31.00	0.00	231.50	269.45	1919272.00	1.31	1703.47	1684.00
5	5	7	6202.00	9082.00	185.35	0	Spot (Block5, Row7, Column5)	2743.03	2715.50	603.78	0.00	0.22	1608.00	1661.87	1608.00	248.52	0.01	0.15	97.00	86.00	0.00	1107.50	1135.03	2633310.00	4.35	2000.86	1949.00
5	6	7	6497.00	9080.00	175.70	0	Spot (Block5, Row7, Column6)	5668.79	5631.50	1523.81	0.00	0.27	1712.00	1848.28	1712.00	634.89	0.03	0.34	100.00	98.00	0.00	3919.50	3956.79	4852488.00	6.02	2819.04	2790.50
5	7	7	6795.00	9092.00	154.20	0	Spot (Block5, Row7, Column7)	6955.64	6015.50	3114.57	0.06	0.45	1706.00	1766.76	1706.00	263.20	0.02	0.15	100.00	99.00	0.00	4309.50	5249.64	4493343.00	19.71	3026.87	2544.50
5	8	7	7104.00	9083.00	178.85	0	Spot (Block5, Row7, Column8)	6669.49	6598.00	1595.66	0.00	0.24	1748.00	1780.02	1748.00	234.07	0.01	0.13	100.00	100.00	0.00	4850.00	4921.49	5969194.00	20.89	3113.11	2986.00
5	1	8	5007.00	9366.00	128.00	0	Spot (Block5, Row8, Column1)	3157.88	3128.00	594.64	0.00	0.19	1588.00	1601.45	1588.00	169.80	0.00	0.11	100.00	100.00	0.00	1540.00	1569.88	1386309.00	9.17	2055.33	2043.00
5	2	8	5291.00	9374.00	165.70	0	Spot (Block5, Row8, Column2)	2286.56	2236.50	404.32	0.01	0.18	1580.00	1593.91	1580.00	175.07	0.00	0.11	92.00	76.00	0.00	656.50	706.56	1742360.00	3.96	1738.40	1713.00
5	3	8	5593.00	9374.00	154.45	0	Spot (Block5, Row8, Column3)	3297.46	3036.00	1025.05	0.04	0.31	1586.00	1613.26	1586.00	187.42	0.01	0.12	99.00	96.00	0.00	1450.00	1711.46	2159838.00	8.99	1986.17	2011.00
5	4	8	5893.00	9379.00	148.70	0	Spot (Block5, Row8, Column4)	6190.84	6092.00	1837.32	0.01	0.30	1598.00	1636.61	1598.00	206.18	0.01	0.13	100.00	100.00	0.00	4494.00	4592.84	3733074.00	22.09	2908.15	2798.00
5	5	8	6182.00	9384.00	192.90	0	Spot (Block5, Row8, Column5)	1882.66	1888.00	224.93	0.00	0.12	1612.00	1733.34	1612.00	575.94	0.03	0.33	11.00	0.00	0.00	276.00	270.66	1982440.00	0.26	1770.37	1771.00
5	6	8	6499.00	9381.00	188.85	0	Spot (Block5, Row8, Column6)	34098.94	29251.00	20968.11	0.07	0.61	1768.00	1967.00	1768.00	848.39	0.05	0.43	100.00	100.00	16.85	27483.00	32330.94	34201408.00	37.87	8200.78	8060.00
5	7	8	6795.00	9379.00	152.30	0	Spot (Block5, Row8, Column7)	3039.18	2974.50	665.64	0.01	0.22	1771.00	1874.74	1771.00	606.29	0.02	0.32	80.00	49.00	0.00	1203.50	1268.18	1945074.00	1.92	2071.65	2086.00
5	8	8	7089.00	9394.00	154.70	0	Spot (Block5, Row8, Column8)	2828.19	2775.00	556.43	0.01	0.20	1774.00	1806.45	1774.00	235.79	0.01	0.13	98.00	83.00	0.00	1001.00	1054.19	1866606.00	4.33	2127.64	2154.50
6	1	1	9509.00	7300.00	157.40	0	Spot (Block6, Row1, Column1)	52182.72	61566.00	15614.45	0.07	0.30	1740.00	1788.77	1740.00	340.43	0.01	0.19	100.00	100.00	47.49	59826.00	50442.72	35275800.00	148.03	13534.17	11588.00
6	2	1	9810.00	7305.00	156.35	0	Spot (Block6, Row1, Column2)	3721.94	3626.00	991.18	0.01	0.27	1705.00	1758.27	1705.00	294.13	0.01	0.17	99.00	95.00	0.00	1921.00	2016.94	2493701.00	6.68	2212.04	2221.00
6	3	1	10113.00	7303.00	160.20	0	Spot (Block6, Row1, Column3)	3938.83	3577.00	1485.17	0.04	0.38	1703.00	1741.25	1703.00	247.38	0.01	0.14	98.00	92.00	0.00	1874.00	2235.83	2792630.00	8.88	2191.23	2214.00
6	4	1	10404.00	7309.00	152.95	0	Spot (Block6, Row1, Column4)	3441.56	3352.00	774.07	0.01	0.22	1736.50	1771.76	1736.50	256.31	0.01	0.14	99.00	97.00	0.00	1615.50	1705.06	2223247.00	6.51	2318.58	2317.00
6	5	1	10710.00	7312.00	153.10	0	Spot (Block6, Row1, Column5)	6502.28	5530.50	3310.84	0.07	0.51	1773.00	1804.22	1773.00	266.89	0.01	0.15	100.00	99.00	0.00	3757.50	4729.28	4161462.00	17.60	2776.83	2702.50
6	6	1	11004.00	7307.00	150.40	0	Spot (Block6, Row1, Column6)	7775.39	7229.50	3420.48	0.03	0.44	1803.00	1856.08	1803.00	282.32	0.01	0.15	100.00	100.00	0.00	5426.50	5972.39	4851845.00	20.97	3082.88	2794.50
6	7	1	11315.00	7310.00	120.00	0	Spot (Block6, Row1, Column7)	16982.53	16359.00	6451.14	0.02	0.38	1810.00	1884.60	1810.00	415.13	0.02	0.22	100.00	100.00	0.00	14549.00	15172.53	6436377.00	36.37	5781.28	5152.00
6	8	1	11604.00	7316.00	157.35	0	Spot (Block6, Row1, Column8)	64256.47	65535.00	5372.53	0.01	0.08	1894.00	1982.95	1894.00	537.09	0.02	0.27	100.00	100.00	92.25	63641.00	62362.47	43951840.00	115.95	18312.59	15224.00
6	1	2	9508.00	7594.00	216.20	0	Spot (Block6, Row2, Column1)	1963.99	1946.00	271.74	0.00	0.14	1676.00	1712.74	1676.00	289.84	0.01	0.17	48.00	18.00	0.00	270.00	287.99	2619964.00	0.87	1787.24	1753.00
6	2	2	9807.00	7611.00	129.50	0	Spot (Block6, Row2, Column2)	4941.76	4952.50	1116.02	0.00	0.23	1656.00	1684.93	1656.00	239.97	0.01	0.14	100.00	100.00	0.00	3296.50	3285.76	2223792.00	13.57	2557.75	2547.50
6	3	2	10109.00	7605.00	203.15	0	Spot (Block6, Row2, Column3)	2105.03	2062.00	297.16	0.01	0.14	1602.00	1666.39	1602.00	238.02	0.02	0.14	82.00	47.00	0.00	460.00	503.03	2479730.00	1.84	1824.89	1813.00
6	4	2	10407.00	7605.00	175.05	0	Spot (Block6, Row2, Column4)	3802.77	3727.00	1012.47	0.01	0.27	1681.00	1708.93	1681.00	244.77	0.01	0.14	100.00	99.00	0.00	2046.00	2121.77	3243767.00	8.55	2228.90	2230.50
6	5	2	10711.00	7608.00	201.20	0	Spot (Block6, Row2, Column5)	2906.15	2870.00	479.77	0.01	0.17	1702.00	1742.36	1702.00	249.01	0.01	0.14	99.00	97.00	0.00	1168.00	1204.15	3339171.00	4.67	2206.51	2200.50
6	6	2	11007.00	7609.00	160.40	0	Spot (Block6, Row2, Column6)	2833.17	2832.00	542.59	0.00	0.19	1785.00	1816.66	1785.00	285.10	0.01	0.16	95.00	77.00	0.00	1047.00	1048.17	2005881.00	3.57	2094.06	2063.00
6	7	2	11305.00	7612.00	181.00	0	Spot (Block6, Row2, Column7)	2942.05	2861.00	767.06	0.01	0.26	1780.00	1808.45	1780.00	262.91	0.01	0.15	91.00	74.00	0.00	1081.00	1162.05	2703746.00	4.31	2081.98	2030.50
6	8	2	11613.00	7600.00	248.20	0	Spot (Block6, Row2, Column8)	2050.32	2018.00	313.80	0.01	0.15	1807.00	1921.56	1807.00	515.43	0.03	0.27	24.00	0.00	0.00	211.00	243.32	3649578.00	0.25	1866.59	1781.00
6	1	3	9503.00	7902.00	154.15	0	Spot (Block6, Row3, Column1)	5967.55	5319.00	2680.75	0.05	0.45	1600.00	1653.88	1600.00	237.81	0.01	0.14	100.00	100.00	0.00	3719.00	4367.55	3878905.00	18.14	2597.07	2477.50
6	2	3	9805.00	7899.00	198.65	0	Spot (Block6, Row3, Column2)	2039.77	1973.50	324.52	0.01	0.16	1617.00	1669.58	1617.00	244.57	0.01	0.15	63.00	38.00	0.00	356.50	422.77	2272306.00	1.51	1813.75	1813.50
6	3	3	10107.00	7911.00	157.95	0	Spot (Block6, Row3, Column3)	2629.75	2533.00	678.74	0.02	0.26	1611.00	1665.64	1611.00	242.76	0.01	0.15	97.00	83.00	0.00	922.00	1018.75	1817154.00	3.97	1938.69	1926.50
6	4	3	10408.00	7904.00	148.80	0	Spot (Block6, Row3, Column4)	6507.35	6193.00	2740.07	0.02	0.42	1670.00	1691.27	1670.00	241.70	0.01	0.14	100.00	100.00	0.00	4523.00	4837.35	3930442.00	19.93	2735.11	2622.00
6	5	3	10708.00	7893.00	164.45	0	Spot (Block6, Row3, Column5)	2541.41	2420.00	918.23	0.02	0.36	1703.00	1745.40	1703.00	273.99	0.01	0.16	86.00	68.00	0.00	717.00	838.41	1908597.00	2.91	2062.91	2042.00
6	6	3	11008.00	7911.00	179.90	0	Spot (Block6, Row3, Column6)	8067.79	7508.00	3397.50	0.03	0.42	1787.00	1816.36	1787.00	297.25	0.01	0.16	100.00	100.00	0.00	5721.00	6280.79	7309420.00	21.03	3359.65	3348.00
6	7	3	11313.00	7916.00	151.40	0	Spot (Block6, Row3, Column7)	5420.31	4782.00	2347.80	0.05	0.43	1791.00	1830.81	1791.00	322.62	0.01	0.18	99.00	98.00	0.00	2991.00	3629.31	3409376.00	11.13	2564.72	2551.50
6	8	3	11607.00	7927.00	157.60	0	Spot (Block6, Row3, Column8)	19412.87	18012.00	8147.20	0.03	0.42	1783.00	1839.60	1783.00	353.16	0.01	0.19	100.00	100.00	0.00	16229.00	17629.87	13317228.00	49.76	6176.30	5310.00
6	1	4	9503.00	8201.00	149.50	0	Spot (Block6, Row4, Column1)	5775.90	5360.00	2363.63	0.03	0.41	1600.00	1650.69	1600.00	232.77	0.01	0.14	99.00	99.00	0.00	3760.00	4175.90	3546405.00	17.72	2701.87	2586.00
6	2	4	9802.00	8205.00	185.25	0	Spot (Block6, Row4, Column2)	3459.71	3386.50	895.79	0.01	0.26	1607.00	1675.17	1607.00	283.27	0.02	0.17	100.00	96.00	0.00	1779.50	1852.71	3335164.00	6.30	2229.21	2250.50
6	3	4	10100.00	8202.00	150.45	0	Spot (Block6, Row4, Column3)	21393.93	19653.00	11336.94	0.04	0.53	1618.50	1682.55	1618.50	285.64	0.02	0.17	100.00	100.00	0.00	18034.50	19775.43	13349811.00	69.01	5585.19	4596.00
6	4	4	10391.00	8201.00	213.80	0	Spot (Block6, Row4, Column4)	1944.18	1917.50	301.50	0.01	0.16	1638.00	1676.71	1638.00	253.77	0.01	0.15	53.00	28.00	0.00	279.50	306.18	2542988.00	1.05	1739.85	1692.00
6	5	4	10704.00	8207.00	147.00	-50	Spot (Block6, Row4, Column5)	2822.15	2240.00	2844.68	0.10	1.01	1690.00	1727.81	1690.00	258.37	0.01	0.15	81.00	53.00	0.00	550.00	1132.15	1662244.00	4.24	2175.91	2103.50
6	6	4	11004.00	8211.00	201.45	0	Spot (Block6, Row4, Column6)	3095.21	3021.00	689.65	0.01	0.22	1752.50	1781.18	1752.50	270.67	0.01	0.15	99.00	96.00	0.00	1268.50	1342.71	3574972.00	4.85	2194.68	2188.00
6	7	4	11299.00	8213.00	158.90	0	Spot (Block6, Row4, Column7)	4150.25	3453.50	1778.48	0.08	0.43	1771.00	1829.71	1771.00	442.38	0.01	0.24	94.00	79.00	0.00	1682.50	2379.25	2880272.00	5.25	2244.90	2232.00
6	8	4	11606.00	8221.00	168.85	0	Spot (Block6, Row4, Column8)	2813.79	2679.00	584.74	0.02	0.21	1730.00	1780.43	1730.00	281.49	0.01	0.16	96.00	82.00	0.00	949.00	1083.79	2236965.00	3.67	2003.47	2028.00
6	1	5	9509.00	8506.00	148.75	0	Spot (Block6, Row5, Column1)	5853.93	5321.00	2226.44	0.04	0.38	1631.00	1684.81	1631.00	281.24	0.01	0.17	100.00	100.00	0.00	3690.00	4222.93	3547480.00	14.82	2817.10	2548.50
6	2	5	9803.00	8501.00	156.40	0	Spot (Block6, Row5, Column2)	21446.04	20660.00	8445.33	0.02	0.39	1657.00	1730.76	1657.00	383.10	0.02	0.22	100.00	100.00	0.00	19003.00	19789.04	14368846.00	51.46	6168.84	5726.50
6	3	5	10104.00	8501.00	156.85	0	Spot (Block6, Row5, Column3)	9932.86	8837.00	4696.27	0.05	0.47	1624.00	1700.35	1624.00	309.01	0.02	0.18	100.00	100.00	0.00	7213.00	8308.86	6734477.00	26.64	3357.78	3151.00
6	4	5	10401.00	8507.00	164.15	0	Spot (Block6, Row5, Column4)	3471.61	3099.00	1168.99	0.05	0.34	1640.00	1682.84	1640.00	270.53	0.01	0.16	99.00	90.00	0.00	1459.00	1831.61	2586353.00	6.61	2065.26	2053.00
6	5	5	10706.00	8511.00	146.85	0	Spot (Block6, Row5, Column5)	30945.42	28831.00	17212.68	0.03	0.56	1701.00	1740.86	1701.00	275.56	0.01	0.16	100.00	100.00	2.88	27130.00	29244.42	18257816.00	105.98	7689.53	6411.50
6	6	5	11001.00	8507.00	181.50	0	Spot (Block6, Row5, Column6)	2599.62	2492.00	571.74	0.02	0.22	1768.00	1830.71	1768.00	451.25	0.02	0.25	71.00	37.00	0.00	724.00	831.62	2399447.00	1.70	1989.14	1929.00
6	7	5	11305.00	8511.00	182.60	0	Spot (Block6, Row5, Column7)	25725.07	23682.00	13343.15	0.04	0.52	1802.00	1920.78	1802.00	594.97	0.03	0.31	100.00	100.00	0.00	21880.00	23923.07	24155836.00	40.01	6737.16	6505.00
6	8	5	11604.00	8517.00	150.30	0	Spot (Block6, Row5, Column8)	7680.80	6683.50	4126.73	0.06	0.54	1730.00	1812.79	1730.00	429.33	0.02	0.24	100.00	98.00	0.00	4953.50	5950.80	4762094.00	13.67	3018.03	2886.00
6	1	6	9502.00	8796.00	176.70	0	Spot (Block6, Row6, Column1)	7011.93	6385.50	2996.42	0.04	0.43	1673.00	1727.33	1673.00	360.53	0.01	0.21	100.00	100.00	0.00	4712.50	5338.93	6128430.00	14.66	2938.61	2901.50
6	2	6	9802.00	8806.00	192.70	0	Spot (Block6, Row6, Column2)	13234.63	12721.50	5344.43	0.02	0.40	1703.50	1794.05	1703.50	438.32	0.02	0.24	100.00	100.00	0.00	11018.00	11531.13	13843428.00	26.10	4685.65	4702.00
6	3	6	10098.00	8802.00	147.50	0	Spot (Block6, Row6, Column3)	11201.51	9983.00	5751.06	0.05	0.51	1679.00	1724.82	1679.00	337.28	0.01	0.20	100.00	100.00	0.00	8304.00	9522.51	6676100.00	28.10	3877.17	3215.00
6	4	6	10404.00	8809.00	166.70	0	Spot (Block6, Row6, Column4)	2768.16	2659.00	627.49	0.02	0.23	1658.00	1681.67	1658.00	258.76	0.01	0.15	96.00	80.00	0.00	1001.00	1110.16	2137020.00	4.20	2002.67	2045.00
6	5	6	10701.00	8806.00	146.10	0	Spot (Block6, Row6, Column5)	35883.63	33014.00	18894.74	0.04	0.53	1700.00	1740.71	1700.00	286.23	0.01	0.16	100.00	100.00	9.98	31314.00	34183.63	20848452.00	119.28	8943.91	7587.00
6	6	6	10998.00	8806.00	184.50	0	Spot (Block6, Row6, Column6)	2457.11	2414.00	453.07	0.01	0.18	1763.00	1808.04	1763.00	359.12	0.01	0.20	75.00	42.00	0.00	651.00	694.11	2346536.00	1.81	1976.66	1917.00
6	7	6	11301.00	8807.00	152.40	0	Spot (Block6, Row6, Column7)	7809.38	7233.50	3560.26	0.03	0.46	1782.00	1851.97	1782.00	456.84	0.02	0.25	100.00	99.00	0.00	5451.50	6027.38	4951146.00	13.04	2976.96	2743.50
6	8	6	11605.00	8820.00	152.10	0	Spot (Block6, Row6, Column8)	8870.29	7663.00	4474.01	0.06	0.50	1722.00	1766.46	1722.00	256.93	0.01	0.15	100.00	100.00	0.00	5941.00	7148.29	5632633.00	27.65	3059.15	2824.00
6	1	7	9500.00	9100.00	169.80	0	Spot (Block6, Row7, Column1)	4377.75	4183.00	1366.82	0.02	0.31	1607.50	1657.91	1607.50	264.34	0.01	0.16	100.00	99.00	0.00	2575.50	2770.25	3497821.00	10.29	2380.55	2393.00
6	2	7	9790.00	9097.00	188.05	0	Spot (Block6, Row7, Column2)	1926.62	1876.00	279.06	0.01	0.14	1673.00	1714.76	1673.00	329.78	0.01	0.19	37.00	10.00	0.00	203.00	253.62	1915062.00	0.64	1843.94	1807.00
6	3	7	10099.00	9090.00	160.20	0	Spot (Block6, Row7, Column3)	1999.45	1999.00	265.11	0.00	0.13	1686.00	1706.03	1686.00	253.41	0.01	0.15	55.00	29.00	0.00	313.00	313.45	1415610.00	1.16	1846.80	1763.00
6	4	7	10399.00	9106.00	147.00	-50	Spot (Block6, Row7, Column4)	2110.58	2026.50	356.84	0.02	0.17	1709.00	2311.06	1709.00	3410.49	0.13	1.48	0.00	0.00	0.00	317.50	401.58	1241021.00	-0.06	2350.12	2117.00
6	5	7	10710.00	9116.00	176.70	0	Spot (Block6, Row7, Column5)	3266.64	3223.50	717.15	0.01	0.22	1774.00	2413.60	1774.00	3510.24	0.13	1.45	1.00	0.00	0.00	1449.50	1492.64	2855044.00	0.24	2246.42	2240.00
6	6	7	10998.00	9109.00	173.90	0	Spot (Block6, Row7, Column6)	18217.42	18105.00	7107.69	0.00	0.39	1800.00	1902.91	1800.00	506.11	0.02	0.27	100.00	100.00	0.00	16305.00	16417.42	15448371.00	32.24	5242.13	5135.00
6	7	7	11292.00	9112.00	151.70	0	Spot (Block6, Row7, Column7)	9780.84	8980.50	4397.59	0.04	0.45	1792.00	1848.28	1792.00	370.30	0.01	0.20	100.00	100.00	0.00	7188.50	7988.84	6142369.00	21.42	3666.72	3528.00
6	8	7	11601.00	9112.00	198.75	0	Spot (Block6, Row7, Column8)	3698.45	3601.00	662.68	0.01	0.18	1759.00	1772.65	1759.00	259.84	0.00	0.15	100.00	99.00	0.00	1842.00	1939.45	4153355.00	7.41	2368.57	2368.00
6	1	8	9513.00	9394.00	129.25	0	Spot (Block6, Row8, Column1)	3370.84	3160.00	1306.39	0.03	0.39	1618.00	1673.86	1618.00	311.23	0.01	0.19	98.00	94.00	0.00	1542.00	1752.84	1503394.00	5.45	2112.14	2023.00
6	2	8	9796.00	9403.00	171.75	0	Spot (Block6, Row8, Column2)	2491.26	2411.00	484.63	0.01	0.19	1674.00	1695.19	1674.00	261.53	0.01	0.15	89.00	68.00	0.00	737.00	817.26	2040342.00	3.04	1928.21	1939.00
6	3	8	10092.00	9403.00	156.40	0	Spot (Block6, Row8, Column3)	4188.92	3568.00	1788.36	0.07	0.43	1692.00	1727.85	1692.00	296.28	0.01	0.17	99.00	93.00	0.00	1876.00	2496.92	2814951.00	8.31	2229.98	2185.00
6	4	8	10398.00	9406.00	148.85	0	Spot (Block6, Row8, Column4)	42722.79	43854.00	17909.47	0.01	0.42	1747.00	2336.78	1747.00	3399.44	0.13	1.45	100.00	100.00	17.24	42107.00	40975.79	26018276.00	11.88	11229.32	9663.00
6	5	8	10676.00	9411.00	210.30	0	Spot (Block6, Row8, Column5)	1940.10	1896.00	295.95	0.01	0.15	1716.00	2191.15	1716.00	3030.99	0.11	1.38	0.00	0.00	0.00	180.00	224.10	2446471.00	-0.08	1853.79	1831.00
6	6	8	10999.00	9410.00	159.50	0	Spot (Block6, Row8, Column6)	14970.80	13228.00	7092.74	0.05	0.47	1723.00	1844.20	1723.00	473.83	0.03	0.26	100.00	100.00	0.00	11505.00	13247.80	10464589.00	27.70	4233.49	4205.00
6	7	8	11299.00	9408.00	149.70	0	Spot (Block6, Row8, Column7)	3928.78	3879.50	1178.62	0.01	0.30	1722.00	1787.36	1722.00	333.13	0.02	0.19	99.00	92.00	0.00	2157.50	2206.78	2420129.00	6.43	2334.69	2302.00
6	8	8	11591.00	9413.00	166.65	0	Spot (Block6, Row8, Column8)	2949.40	2829.50	1114.23	0.02	0.38	1689.00	1720.35	1689.00	258.00	0.01	0.15	94.00	80.00	0.00	1140.50	1260.40	2271039.00	4.76	2071.82	2055.00
7	1	1	14611.00	7332.00	147.00	-50	Spot (Block7, Row1, Column1)	131.01	129.50	13.96	0.01	0.11	124.00	126.55	124.00	17.41	0.01	0.14	23.00	2.00	0.00	5.50	7.01	77294.00	0.26	134.87	137.00
7	2	1	14889.00	7347.00	130.80	0	Spot (Block7, Row1, Column2)	140.82	139.00	13.95	0.01	0.10	121.00	123.76	121.00	68.17	0.01	0.55	0.00	0.00	0.00	18.00	19.82	64496.00	0.25	128.48	129.50
7	3	1	15212.00	7336.00	147.00	-50	Spot (Block7, Row1, Column3)	119.02	120.00	16.58	0.00	0.14	114.00	117.52	114.00	67.07	0.01	0.57	0.00	0.00	0.00	6.00	5.02	70338.00	0.02	114.90	112.00
7	4	1	15512.00	7338.00	147.00	-50	Spot (Block7, Row1, Column4)	117.84	117.00	10.94	0.00	0.09	112.00	113.35	112.00	14.37	0.01	0.13	23.00	2.00	0.00	5.00	5.84	70112.00	0.31	118.85	119.00
7	5	1	15812.00	7340.00	147.00	-50	Spot (Block7, Row1, Column5)	146.79	146.00	24.99	0.00	0.17	118.00	151.85	118.00	236.96	0.11	1.56	0.00	0.00	0.00	28.00	28.79	86312.00	-0.02	118.16	118.50
7	6	1	16104.00	7344.00	158.75	0	Spot (Block7, Row1, Column6)	63405.54	65535.00	7263.50	0.01	0.11	204.00	283.18	204.00	350.64	0.14	1.24	100.00	100.00	87.08	65331.00	63201.54	43686828.00	180.02	14085.92	10596.00
7	7	1	16413.00	7344.00	147.00	-50	Spot (Block7, Row1, Column7)	229.83	230.00	38.93	0.00	0.17	191.00	246.29	191.00	240.34	0.11	0.98	0.00	0.00	0.00	39.00	38.83	135830.00	-0.07	232.24	234.50
7	8	1	16765.00	7341.00	103.50	0	Spot (Block7, Row1, Column8)	340.64	295.00	142.09	0.06	0.42	180.00	217.55	180.00	673.08	0.08	3.09	0.00	0.00	0.00	115.00	160.64	94699.00	0.18	257.76	218.00
7	1	2	14671.00	7627.00	125.45	0	Spot (Block7, Row2, Column1)	136.10	135.50	10.31	0.00	0.08	116.00	116.62	116.00	13.78	0.00	0.12	73.00	24.00	0.00	19.50	20.10	56617.00	1.41	124.85	126.00
7	2	2	14910.00	7634.00	147.00	-50	Spot (Block7, Row2, Column2)	124.38	124.00	11.87	0.00	0.10	115.00	117.86	115.00	69.92	0.01	0.59	0.00	0.00	0.00	9.00	9.38	73134.00	0.09	119.57	118.00
7	3	2	15251.00	7672.00	127.30	0	Spot (Block7, Row2, Column3)	144.16	145.00	19.54	0.00	0.14	113.00	115.35	113.00	68.66	0.01	0.60	0.00	0.00	0.00	32.00	31.16	62854.00	0.42	124.35	125.00
7	4	2	15567.00	7617.00	151.50	0	Spot (Block7, Row2, Column4)	142.46	134.00	59.77	0.03	0.42	111.00	111.38	111.00	13.56	0.00	0.12	78.00	36.00	0.00	23.00	31.46	88894.00	2.29	124.76	125.00
7	5	2	15896.00	7650.00	265.60	0	Spot (Block7, Row2, Column5)	125.43	125.00	12.46	0.00	0.10	118.00	146.31	118.00	164.54	0.09	1.12	0.00	0.00	0.00	7.00	7.43	257247.00	-0.13	116.27	116.00
7	6	2	16111.00	7642.00	147.00	-50	Spot (Block7, Row2, Column6)	152.66	141.00	29.50	0.03	0.19	194.00	241.53	194.00	251.53	0.10	1.04	0.00	0.00	0.00	-53.00	-41.34	90070.00	-0.35	163.69	145.00
7	7	2	16411.00	7644.00	147.00	-50	Spot (Block7, Row2, Column7)	184.70	186.00	15.54	0.00	0.08	200.00	214.58	200.00	56.18	0.03	0.26	0.00	0.00	0.00	-14.00	-15.30	108974.00	-0.53	196.71	195.00
7	8	2	16702.00	7680.00	206.00	0	Spot (Block7, Row2, Column8)	212.64	214.00	23.95	0.00	0.11	180.00	180.93	180.00	26.60	0.00	0.15	65.00	15.00	0.00	34.00	32.64	256871.00	1.19	193.93	187.00
7	1	3	14596.00	7939.00	157.65	0	Spot (Block7, Row3, Column1)	185.36	187.00	21.87	0.00	0.12	112.00	112.22	112.00	12.49	0.00	0.11	99.00	98.00	0.00	75.00	73.36	126602.00	5.85	140.17	136.00
7	2	3	14919.00	7933.00	173.90	0	Spot (Block7, Row3, Column2)	132.72	133.00	12.04	0.00	0.09	111.00	111.84	111.00	12.43	0.00	0.11	77.00	41.00	0.00	22.00	21.72	112152.00	1.68	122.66	122.00
7	3	3	15197.00	7917.00	159.00	0	Spot (Block7, Row3, Column3)	149.60	147.00	22.05	0.01	0.15	112.00	112.64	112.00	13.00	0.00	0.12	85.00	64.00	0.00	35.00	37.60	103522.00	2.84	127.89	125.00
7	4	3	15497.00	8004.00	184.05	0	Spot (Block7, Row3, Column4)	125.27	127.00	13.88	0.01	0.11	114.00	113.90	114.00	13.57	0.00	0.12	49.00	10.00	0.00	13.00	11.27	119008.00	0.84	114.56	113.00
7	5	3	15748.00	7926.00	219.00	0	Spot (Block7, Row3, Column5)	126.66	127.00	11.39	0.00	0.09	116.00	115.62	116.00	13.29	0.00	0.11	39.00	8.00	0.00	11.00	10.66	174034.00	0.83	119.82	119.00
7	6	3	16109.00	7942.00	147.00	-50	Spot (Block7, Row3, Column6)	116.72	118.00	13.56	0.00	0.12	127.00	144.22	127.00	41.56	0.06	0.29	0.00	0.00	0.00	-9.00	-10.28	68631.00	-0.66	124.32	126.00
7	7	3	16476.00	7994.00	172.00	0	Spot (Block7, Row3, Column7)	233.66	223.00	41.82	0.02	0.18	187.00	184.96	187.00	33.38	0.00	0.18	55.00	16.00	0.00	36.00	46.66	192537.00	1.46	211.74	210.00
7	8	3	16710.00	7946.00	147.00	-50	Spot (Block7, Row3, Column8)	177.26	173.00	18.96	0.01	0.11	172.00	175.38	172.00	46.07	0.01	0.26	4.00	0.00	0.00	1.00	5.26	104408.00	0.04	184.88	179.00
7	1	4	14609.00	8224.00	161.65	0	Spot (Block7, Row4, Column1)	251.43	251.00	43.91	0.00	0.17	110.00	110.73	110.00	12.86	0.00	0.12	100.00	99.00	0.00	141.00	141.43	181786.00	10.94	155.92	153.50
7	2	4	14907.00	8234.00	147.00	-50	Spot (Block7, Row4, Column2)	108.59	108.00	8.98	0.00	0.08	109.00	109.38	109.00	12.99	0.00	0.12	9.00	0.00	0.00	-1.00	-0.41	63743.00	-0.06	110.51	108.00
7	3	4	15187.00	8234.00	145.95	0	Spot (Block7, Row4, Column3)	130.83	130.00	15.74	0.00	0.12	111.00	111.36	111.00	12.38	0.00	0.11	64.00	36.00	0.00	19.00	19.83	76012.00	1.57	119.79	120.00
7	4	4	15481.00	8227.00	212.95	0	Spot (Block7, Row4, Column4)	134.01	134.00	15.42	0.00	0.12	113.00	113.44	113.00	13.58	0.00	0.12	67.00	34.00	0.00	21.00	21.01	172599.00	1.51	123.05	122.00
7	5	4	15808.00	8240.00	147.00	-50	Spot (Block7, Row4, Column5)	116.59	117.00	8.79	0.00	0.08	117.00	117.47	117.00	12.49	0.00	0.11	7.00	0.00	0.00	0.00	-0.41	68555.00	-0.07	118.84	120.00
7	6	4	16101.00	8229.00	152.50	0	Spot (Block7, Row4, Column6)	183.04	183.00	28.08	0.00	0.15	119.00	122.35	119.00	19.00	0.01	0.16	94.00	81.00	0.00	64.00	64.04	117327.00	3.19	143.07	143.00
7	7	4	16408.00	8244.00	147.00	-50	Spot (Block7, Row4, Column7)	173.04	170.00	28.27	0.01	0.16	167.00	168.80	167.00	88.03	0.00	0.52	0.00	0.00	0.00	3.00	6.04	101574.00	0.05	186.40	183.00
7	8	4	16708.00	8246.00	147.00	-50	Spot (Block7, Row4, Column8)	199.22	180.00	62.61	0.04	0.31	172.00	183.62	172.00	93.12	0.03	0.51	8.00	3.00	0.00	8.00	27.22	116742.00	0.17	265.17	206.50
7	1	5	14605.00	8532.00	147.00	-50	Spot (Block7, Row5, Column1)	111.37	111.50	11.05	0.00	0.10	109.00	109.04	109.00	13.33	0.00	0.12	17.00	1.00	0.00	2.50	2.37	65486.00	0.17	110.72	111.00
7	2	5	14927.00	8557.00	193.90	0	Spot (Block7, Row5, Column2)	132.48	132.00	14.43	0.00	0.11	108.00	108.66	108.00	13.60	0.00	0.13	75.00	40.00	0.00	24.00	24.48	139366.00	1.75	121.35	121.00
7	3	5	15208.00	8540.00	162.70	0	Spot (Block7, Row5, Column3)	285.44	295.00	75.42	0.01	0.26	111.00	111.57	111.00	12.28	0.00	0.11	99.00	98.00	0.00	184.00	174.44	209800.00	14.15	155.09	149.00
7	4	5	15506.00	8538.00	147.00	-50	Spot (Block7, Row5, Column4)	122.32	121.00	11.17	0.00	0.09	112.00	113.14	112.00	13.77	0.00	0.12	37.00	7.00	0.00	9.00	10.32	71804.00	0.67	121.34	118.00
7	5	5	15807.00	8537.00	171.65	0	Spot (Block7, Row5, Column5)	155.98	157.00	12.30	0.00	0.08	114.00	115.00	114.00	13.29	0.00	0.12	98.00	88.00	0.00	43.00	41.98	127592.00	3.08	137.40	136.00
7	6	5	16110.00	8585.00	188.20	0	Spot (Block7, Row5, Column6)	128.21	127.00	13.19	0.00	0.10	115.00	115.74	115.00	11.13	0.00	0.10	51.00	20.00	0.00	12.00	13.21	127566.00	1.12	122.36	123.00
7	7	5	16407.00	8544.00	147.00	-50	Spot (Block7, Row5, Column7)	137.20	133.00	22.96	0.01	0.17	139.00	155.14	139.00	86.52	0.05	0.56	0.00	0.00	0.00	-6.00	-1.80	80535.00	-0.21	150.58	142.00
7	8	5	16707.00	8546.00	147.00	-50	Spot (Block7, Row5, Column8)	151.93	152.00	10.89	0.00	0.07	166.00	179.60	166.00	92.17	0.03	0.51	0.00	0.00	0.00	-14.00	-14.07	90096.00	-0.30	151.14	151.00
7	1	6	14581.00	8848.00	141.25	0	Spot (Block7, Row6, Column1)	141.51	141.00	12.96	0.00	0.09	112.00	111.38	112.00	14.41	0.00	0.13	88.00	51.00	0.00	29.00	29.51	76417.00	2.09	125.31	124.00
7	2	6	14904.00	8834.00	147.00	-50	Spot (Block7, Row6, Column2)	109.85	109.00	12.66	0.00	0.12	110.00	110.75	110.00	13.17	0.00	0.12	12.00	3.00	0.00	-1.00	-0.15	64483.00	-0.07	111.19	110.00
7	3	6	15197.00	8834.00	155.85	0	Spot (Block7, Row6, Column3)	267.01	276.00	53.87	0.01	0.20	113.00	113.58	113.00	11.87	0.00	0.10	100.00	99.00	0.00	163.00	154.01	178365.00	12.92	159.33	151.00
7	4	6	15504.00	8838.00	147.00	-50	Spot (Block7, Row6, Column4)	114.65	115.00	9.32	0.00	0.08	112.00	112.24	112.00	13.55	0.00	0.12	11.00	0.00	0.00	3.00	2.65	67414.00	0.18	109.27	109.00
7	5	6	15807.00	8807.00	176.90	0	Spot (Block7, Row6, Column5)	129.59	130.00	13.34	0.00	0.10	114.00	115.58	114.00	13.30	0.01	0.12	55.00	19.00	0.00	16.00	15.59	113521.00	1.05	123.38	122.00
7	6	6	16126.00	8848.00	189.15	0	Spot (Block7, Row6, Column6)	130.19	128.00	14.55	0.01	0.11	113.00	113.25	113.00	11.07	0.00	0.10	60.00	31.00	0.00	15.00	17.19	131496.00	1.53	121.25	121.00
7	7	6	16405.00	8844.00	147.00	-50	Spot (Block7, Row6, Column7)	120.81	122.00	15.11	0.00	0.13	128.00	152.10	128.00	296.97	0.07	1.95	0.00	0.00	0.00	-6.00	-7.19	71277.00	-0.11	121.89	127.50
7	8	6	16705.00	8846.00	147.00	-50	Spot (Block7, Row6, Column8)	137.54	135.00	13.48	0.01	0.10	155.00	168.23	155.00	283.03	0.04	1.68	0.00	0.00	0.00	-20.00	-17.46	81146.00	-0.11	148.00	148.00
7	1	7	14602.00	9132.00	147.00	-50	Spot (Block7, Row7, Column1)	106.50	107.00	16.33	0.00	0.15	112.00	111.62	112.00	14.08	0.00	0.13	12.00	0.00	0.00	-5.00	-5.50	63473.00	-0.36	102.52	103.00
7	2	7	14902.00	9134.00	147.00	-50	Spot (Block7, Row7, Column2)	113.21	112.00	8.78	0.00	0.08	112.00	112.57	112.00	13.77	0.00	0.12	9.00	0.00	0.00	0.00	1.21	66566.00	0.05	118.04	119.00
7	3	7	15202.00	9136.00	147.00	-50	Spot (Block7, Row7, Column3)	118.18	120.00	12.20	0.01	0.10	114.00	114.54	114.00	11.98	0.00	0.10	28.00	4.00	0.00	6.00	4.18	70319.00	0.30	115.63	120.00
7	4	7	15435.00	9107.00	243.45	0	Spot (Block7, Row7, Column4)	125.75	126.00	14.11	0.00	0.11	112.00	112.18	112.00	12.71	0.00	0.11	52.00	21.00	0.00	14.00	13.75	215538.00	1.07	113.44	115.00
7	5	7	15803.00	9140.00	147.00	-50	Spot (Block7, Row7, Column5)	119.36	118.00	11.14	0.00	0.09	113.00	113.71	113.00	13.33	0.00	0.12	25.00	5.00	0.00	5.00	6.36	70183.00	0.42	118.39	118.00
7	6	7	16108.00	9131.00	202.80	0	Spot (Block7, Row7, Column6)	163.25	163.00	20.37	0.00	0.12	115.00	115.82	115.00	13.54	0.00	0.12	97.00	85.00	0.00	48.00	48.25	190351.00	3.50	130.71	131.00
7	7	7	16404.00	9144.00	147.00	-50	Spot (Block7, Row7, Column7)	122.65	122.00	12.58	0.00	0.10	123.00	140.70	123.00	342.85	0.06	2.44	0.00	0.00	0.00	-1.00	-0.35	72116.00	-0.05	121.91	121.00
7	8	7	16704.00	9146.00	147.00	-50	Spot (Block7, Row7, Column8)	138.09	136.00	15.45	0.01	0.11	139.00	151.71	139.00	281.23	0.04	1.85	0.00	0.00	0.00	-3.00	-0.91	81611.00	-0.05	131.71	128.50
7	1	8	14600.00	9433.00	147.00	-50	Spot (Block7, Row8, Column1)	112.82	114.00	11.42	0.00	0.10	112.00	112.49	112.00	23.47	0.00	0.21	0.00	0.00	0.00	2.00	0.82	66450.00	0.01	114.43	115.00
7	2	8	14870.00	9387.00	122.60	0	Spot (Block7, Row8, Column2)	141.82	138.00	19.38	0.01	0.14	113.00	115.82	113.00	47.58	0.01	0.41	22.00	0.00	0.00	25.00	28.82	56730.00	0.55	125.98	124.00
7	3	8	15185.00	9444.00	221.15	0	Spot (Block7, Row8, Column3)	123.31	124.00	12.47	0.00	0.10	112.00	113.05	112.00	14.10	0.00	0.12	43.00	7.00	0.00	12.00	11.31	172394.00	0.73	117.04	118.00
7	4	8	15485.00	9430.00	150.75	0	Spot (Block7, Row8, Column4)	151.91	154.00	15.15	0.01	0.10	112.00	112.68	112.00	12.73	0.00	0.11	94.00	81.00	0.00	42.00	39.91	94030.00	3.08	128.41	127.00
7	5	8	15792.00	9424.00	127.15	0	Spot (Block7, Row8, Column5)	128.99	130.00	9.81	0.00	0.08	114.00	114.21	114.00	13.47	0.00	0.12	58.00	11.00	0.00	16.00	14.99	55593.00	1.10	119.02	119.00
7	6	8	16088.00	9446.00	146.95	0	Spot (Block7, Row8, Column6)	545.32	514.50	275.32	0.03	0.50	115.00	115.97	115.00	14.18	0.00	0.12	100.00	100.00	0.00	399.50	430.32	320649.00	30.27	216.27	196.50
7	7	8	16402.00	9445.00	147.00	-50	Spot (Block7, Row8, Column7)	138.24	133.00	19.57	0.02	0.14	124.00	142.44	124.00	388.44	0.06	2.73	0.00	0.00	0.00	9.00	14.24	81283.00	-0.01	143.03	130.00
7	8	8	16702.00	9447.00	147.00	-50	Spot (Block7, Row8, Column8)	136.78	137.00	9.53	0.00	0.07	134.00	150.47	134.00	382.72	0.05	2.54	0.00	0.00	0.00	3.00	2.78	81521.00	-0.04	133.67	134.50
8	1	1	18515.00	7352.00	156.10	0	Spot (Block8, Row1, Column1)	50899.05	59212.00	16452.73	0.07	0.32	1603.00	1666.52	1603.00	311.82	0.02	0.19	100.00	100.00	44.56	57609.00	49296.05	34153528.00	157.89	12616.31	9854.00
8	2	1	18805.00	7359.00	198.95	0	Spot (Block8, Row1, Column2)	2156.65	2074.50	386.26	0.02	0.18	1605.00	1649.59	1605.00	249.44	0.01	0.15	78.00	46.00	0.00	469.50	551.65	2419762.00	2.03	1796.86	1790.00
8	3	1	19116.00	7357.00	203.90	0	Spot (Block8, Row1, Column3)	1851.03	1802.00	240.76	0.01	0.13	1592.00	1616.76	1592.00	173.91	0.01	0.11	59.00	32.00	0.00	210.00	259.03	2176813.00	1.35	1712.08	1692.00
8	4	1	19406.00	7362.00	181.15	0	Spot (Block8, Row1, Column4)	2195.38	2131.00	326.54	0.01	0.15	1599.00	1633.77	1599.00	173.32	0.01	0.11	94.00	73.00	0.00	532.00	596.38	2021947.00	3.24	1809.22	1823.00
8	5	1	19713.00	7356.00	204.75	0	Spot (Block8, Row1, Column5)	1994.07	1955.00	258.69	0.01	0.13	1678.00	1686.93	1678.00	171.76	0.00	0.10	66.00	39.00	0.00	277.00	316.07	2376933.00	1.79	1766.76	1782.00
8	6	1	20007.00	7361.00	181.90	0	Spot (Block8, Row1, Column6)	2300.45	2241.00	366.33	0.01	0.16	1714.00	1753.62	1714.00	190.12	0.01	0.11	93.00	75.00	0.00	527.00	586.45	2139416.00	2.88	1945.18	1961.00
8	7	1	20323.00	7363.00	135.15	0	Spot (Block8, Row1, Column7)	2299.70	2297.50	243.95	0.00	0.11	1808.00	1876.63	1808.00	363.17	0.02	0.19	67.00	15.00	0.00	489.50	491.70	1122252.00	1.16	1990.83	1961.00
8	8	1	20606.00	7372.00	155.40	0	Spot (Block8, Row1, Column8)	64226.18	65535.00	5789.94	0.01	0.09	1967.00	2043.66	1967.00	481.95	0.02	0.24	100.00	100.00	90.66	63568.00	62259.18	42646576.00	129.02	19575.30	15675.50
8	1	2	18506.00	7661.00	227.50	0	Spot (Block8, Row2, Column1)	1814.91	1779.00	233.33	0.01	0.13	1598.00	1638.80	1598.00	247.35	0.01	0.15	41.00	14.00	0.00	181.00	216.91	2696956.00	0.71	1649.51	1606.00
8	2	2	18805.00	7669.00	146.20	0	Spot (Block8, Row2, Column2)	1982.90	1980.00	237.63	0.00	0.12	1587.00	1608.77	1587.00	181.81	0.01	0.11	77.00	55.00	0.00	393.00	395.90	1159994.00	2.06	1747.71	1726.00
8	3	2	19114.00	7656.00	187.40	0	Spot (Block8, Row2, Column3)	1950.28	1922.00	194.21	0.01	0.10	1591.00	1622.96	1591.00	182.23	0.01	0.11	76.00	47.00	0.00	331.00	359.28	1926876.00	1.80	1767.86	1731.00
8	4	2	19407.00	7657.00	206.45	0	Spot (Block8, Row2, Column4)	1957.99	1912.50	246.95	0.01	0.13	1604.00	1650.35	1604.00	179.14	0.01	0.11	70.00	47.00	0.00	308.50	353.99	2380914.00	1.72	1773.14	1732.00
8	5	2	19718.00	7657.00	196.40	0	Spot (Block8, Row2, Column5)	2771.03	2712.50	764.14	0.01	0.28	1665.00	1675.74	1665.00	171.34	0.00	0.10	99.00	97.00	0.00	1047.50	1106.03	3037046.00	6.39	2024.43	2006.50
8	6	2	20013.00	7658.00	213.45	0	Spot (Block8, Row2, Column6)	2002.33	1969.00	240.11	0.01	0.12	1699.00	1738.84	1699.00	205.54	0.01	0.12	57.00	27.00	0.00	270.00	303.33	2601026.00	1.28	1798.44	1789.00
8	7	2	20307.00	7656.00	198.00	0	Spot (Block8, Row2, Column7)	2095.25	2094.00	223.26	0.00	0.11	1773.00	1782.31	1773.00	178.32	0.00	0.10	71.00	39.00	0.00	321.00	322.25	2327825.00	1.75	1937.72	1946.00
8	8	2	20635.00	7665.00	215.75	0	Spot (Block8, Row2, Column8)	2138.75	2111.00	215.94	0.01	0.10	1880.00	1947.03	1880.00	399.13	0.02	0.20	28.00	0.00	0.00	231.00	258.75	2846679.00	0.48	2006.48	2000.50
8	1	3	18509.00	7952.00	195.95	0	Spot (Block8, Row3, Column1)	2052.58	1997.50	289.89	0.01	0.14	1594.00	1628.48	1594.00	186.90	0.01	0.11	86.00	56.00	0.00	403.50	458.58	2229098.00	2.27	1752.11	1747.50
8	2	3	18802.00	7955.00	197.95	0	Spot (Block8, Row3, Column2)	2023.24	2007.00	247.87	0.00	0.12	1595.00	1627.02	1595.00	184.43	0.01	0.11	81.00	58.00	0.00	412.00	428.24	2243775.00	2.15	1756.25	1750.50
8	3	3	19108.00	7977.00	164.95	0	Spot (Block8, Row3, Column3)	2316.06	2188.00	816.90	0.02	0.35	1606.00	1652.72	1606.00	191.50	0.01	0.12	93.00	64.00	0.00	582.00	710.06	1732412.00	3.46	1930.96	1882.00
8	4	3	19409.00	7955.00	177.30	0	Spot (Block8, Row3, Column4)	2377.41	2315.50	397.31	0.01	0.17	1606.00	1653.94	1606.00	192.32	0.01	0.12	95.00	84.00	0.00	709.50	771.41	2082612.00	3.76	1885.27	1893.00
8	5	3	19704.00	7966.00	185.50	0	Spot (Block8, Row3, Column5)	2146.38	2113.00	298.72	0.01	0.14	1667.00	1687.83	1667.00	200.63	0.01	0.12	82.00	58.00	0.00	446.00	479.38	2077697.00	2.29	1820.72	1782.00
8	6	3	20012.00	7960.00	188.20	0	Spot (Block8, Row3, Column6)	6123.37	5787.00	2151.86	0.02	0.35	1707.00	1753.20	1707.00	226.13	0.01	0.13	100.00	100.00	0.00	4080.00	4416.37	6105002.00	19.33	3021.83	2991.50
8	7	3	20313.00	7961.00	207.05	0	Spot (Block8, Row3, Column7)	2061.53	2026.00	240.48	0.01	0.12	1764.00	1786.61	1764.00	215.93	0.01	0.12	55.00	32.00	0.00	262.00	297.53	2513002.00	1.27	1876.70	1857.00
8	8	3	20609.00	7979.00	157.85	0	Spot (Block8, Row3, Column8)	8168.87	7496.50	2937.33	0.04	0.36	1792.00	1831.31	1792.00	216.18	0.01	0.12	100.00	100.00	0.00	5704.50	6376.87	5587505.00	29.32	3659.34	3320.00
8	1	4	18503.00	8249.00	184.15	0	Spot (Block8, Row4, Column1)	2337.37	2252.00	471.33	0.02	0.20	1667.00	1679.31	1667.00	197.47	0.00	0.12	86.00	68.00	0.00	585.00	670.37	2236865.00	3.33	1867.23	1887.00
8	2	4	18808.00	8256.00	205.15	0	Spot (Block8, Row4, Column2)	2347.55	2284.50	350.92	0.01	0.15	1668.00	1686.35	1668.00	208.54	0.00	0.12	94.00	75.00	0.00	616.50	679.55	2807675.00	3.17	1955.57	1966.00
8	3	4	19108.00	8256.00	155.50	0	Spot (Block8, Row4, Column3)	4270.29	4108.00	1216.66	0.02	0.28	1647.00	1671.77	1647.00	195.85	0.01	0.12	100.00	100.00	0.00	2461.00	2623.29	2835473.00	13.27	2439.41	2364.00
8	4	4	19397.00	8260.00	211.50	0	Spot (Block8, Row4, Column4)	1939.69	1899.50	241.88	0.01	0.12	1600.00	1644.59	1600.00	190.78	0.01	0.12	61.00	44.00	0.00	299.50	339.69	2471163.00	1.55	1802.83	1786.00
8	5	4	19694.00	8254.00	200.15	0	Spot (Block8, Row4, Column5)	1971.89	1902.00	289.60	0.02	0.15	1621.00	1655.38	1621.00	181.79	0.01	0.11	73.00	40.00	0.00	281.00	350.89	2232174.00	1.74	1788.82	1781.00
8	6	4	20012.00	8264.00	198.60	0	Spot (Block8, Row4, Column6)	2930.14	2896.00	406.18	0.01	0.14	1699.00	1728.03	1699.00	207.94	0.01	0.12	100.00	99.00	0.00	1197.00	1231.14	3281762.00	5.78	2109.96	2111.00
8	7	4	20292.00	8257.00	188.80	0	Spot (Block8, Row4, Column7)	2079.26	2082.00	258.55	0.00	0.12	1777.00	1829.52	1777.00	364.81	0.01	0.20	39.00	5.00	0.00	305.00	302.26	2108371.00	0.68	1913.34	1868.50
8	8	4	20621.00	8263.00	217.60	0	Spot (Block8, Row4, Column8)	2040.40	2003.00	205.32	0.01	0.10	1793.00	1822.62	1793.00	176.47	0.01	0.10	61.00	28.00	0.00	210.00	247.40	2762705.00	1.23	1865.95	1806.50
8	1	5	18507.00	8554.00	164.65	0	Spot (Block8, Row5, Column1)	3071.73	2830.50	793.51	0.04	0.26	1699.00	1741.77	1699.00	234.29	0.01	0.13	99.00	92.00	0.00	1131.50	1372.73	2303798.00	5.68	2105.16	2122.00
8	2	5	18802.00	8555.00	156.90	0	Spot (Block8, Row5, Column2)	9401.45	9193.00	2906.84	0.01	0.31	1720.00	1781.33	1720.00	296.96	0.02	0.17	100.00	100.00	0.00	7473.00	7681.45	6402386.00	25.66	3685.08	3469.00
8	3	5	19106.00	8554.00	161.90	0	Spot (Block8, Row5, Column3)	3779.79	3605.00	973.94	0.02	0.26	1689.00	1710.82	1689.00	213.24	0.01	0.12	100.00	99.00	0.00	1916.00	2090.79	2725226.00	9.70	2240.60	2209.50
8	4	5	19399.00	8564.00	176.95	0	Spot (Block8, Row5, Column4)	2087.43	2071.00	257.19	0.00	0.12	1653.00	1664.30	1653.00	177.78	0.00	0.11	80.00	57.00	0.00	418.00	434.43	1824418.00	2.38	1839.77	1817.00
8	5	5	19707.00	8563.00	152.95	0	Spot (Block8, Row5, Column5)	4387.36	4226.00	1204.16	0.02	0.27	1662.00	1665.12	1662.00	177.27	0.00	0.11	100.00	100.00	0.00	2564.00	2725.36	2803526.00	15.36	2326.74	2277.50
8	6	5	20011.00	8558.00	195.40	0	Spot (Block8, Row5, Column6)	2019.55	2018.00	209.24	0.00	0.10	1693.00	1762.29	1693.00	351.70	0.02	0.20	45.00	2.00	0.00	325.00	326.55	2185151.00	0.73	1853.75	1869.00
8	7	5	20308.00	8562.00	181.95	0	Spot (Block8, Row5, Column7)	22529.33	20782.00	10995.49	0.04	0.49	1810.00	1921.72	1810.00	482.55	0.03	0.25	100.00	100.00	0.00	18972.00	20719.33	20907196.00	42.71	6259.34	6243.50
8	8	5	20611.00	8568.00	179.70	0	Spot (Block8, Row5, Column8)	2270.49	2246.00	284.19	0.00	0.13	1845.00	1899.21	1845.00	351.61	0.01	0.19	57.00	20.00	0.00	401.00	425.49	2057066.00	1.06	1973.39	1910.50
8	1	6	18500.00	8849.00	188.70	0	Spot (Block8, Row6, Column1)	5765.21	5242.00	2337.31	0.04	0.41	1723.00	1787.58	1723.00	296.45	0.02	0.17	100.00	100.00	0.00	3519.00	4042.21	5759441.00	13.42	2840.32	2801.00
8	2	6	18805.00	8856.00	190.40	0	Spot (Block8, Row6, Column2)	12934.38	12298.00	5062.77	0.02	0.39	1782.00	1842.58	1782.00	366.01	0.01	0.20	100.00	100.00	0.00	10516.00	11152.38	13231874.00	30.30	4704.05	4552.00
8	3	6	19092.00	8855.00	175.55	0	Spot (Block8, Row6, Column3)	2517.84	2480.00	469.08	0.01	0.19	1698.00	1748.35	1698.00	291.67	0.01	0.17	84.00	63.00	0.00	782.00	819.84	2160304.00	2.64	1973.10	1941.50
8	4	6	19411.00	8866.00	193.40	0	Spot (Block8, Row6, Column4)	1994.33	2002.00	226.95	0.00	0.11	1670.00	1672.16	1670.00	173.10	0.00	0.10	71.00	47.00	0.00	332.00	324.33	2104013.00	1.86	1807.51	1782.00
8	5	6	19704.00	8859.00	152.50	0	Spot (Block8, Row6, Column5)	2920.30	2895.00	536.76	0.00	0.18	1683.00	1684.97	1683.00	175.57	0.00	0.10	99.00	98.00	0.00	1212.00	1237.30	1880673.00	7.04	2055.32	2048.00
8	6	6	20012.00	8861.00	207.80	0	Spot (Block8, Row6, Column6)	1998.92	1990.00	202.86	0.00	0.10	1690.00	1762.98	1690.00	319.48	0.02	0.18	43.00	5.00	0.00	300.00	308.92	2462672.00	0.74	1829.16	1795.00
8	7	6	20306.00	8867.00	199.50	0	Spot (Block8, Row6, Column7)	2127.40	2102.00	262.60	0.01	0.12	1774.00	1824.84	1774.00	354.05	0.01	0.19	46.00	10.00	0.00	328.00	353.40	2408218.00	0.85	1881.01	1860.00
8	8	6	20601.00	8875.00	195.05	0	Spot (Block8, Row6, Column8)	2120.69	2092.00	243.32	0.01	0.11	1807.00	1844.24	1807.00	207.51	0.01	0.11	61.00	30.00	0.00	285.00	313.69	2281867.00	1.33	1912.35	1893.00
8	1	7	18504.00	9150.00	195.40	0	Spot (Block8, Row7, Column1)	2583.20	2489.00	485.01	0.02	0.19	1711.00	1752.76	1711.00	223.82	0.01	0.13	94.00	80.00	0.00	778.00	872.20	2792442.00	3.71	2005.69	2020.00
8	2	7	18798.00	9155.00	197.80	0	Spot (Block8, Row7, Column2)	2063.89	2025.00	235.76	0.01	0.11	1756.00	1794.27	1756.00	286.78	0.01	0.16	49.00	15.00	0.00	269.00	307.89	2288851.00	0.94	1930.36	1908.00
8	3	7	19084.00	9149.00	200.10	0	Spot (Block8, Row7, Column3)	1998.28	1971.00	252.53	0.01	0.13	1693.00	1728.43	1693.00	215.19	0.01	0.12	55.00	31.00	0.00	278.00	305.28	2260053.00	1.25	1887.55	1882.00
8	4	7	19396.00	9164.00	210.40	0	Spot (Block8, Row7, Column4)	1949.30	1904.00	265.97	0.01	0.14	1683.00	1698.51	1683.00	210.80	0.00	0.12	51.00	28.00	0.00	221.00	266.30	2460021.00	1.19	1730.61	1692.50
8	5	7	19711.00	9159.00	213.60	0	Spot (Block8, Row7, Column5)	1971.36	1957.50	222.64	0.00	0.11	1691.00	1748.56	1691.00	321.00	0.01	0.18	42.00	4.00	0.00	266.50	280.36	2574597.00	0.69	1851.76	1831.00
8	6	7	20003.00	9161.00	177.25	0	Spot (Block8, Row7, Column6)	15763.95	15808.00	5897.94	0.00	0.37	1782.00	1893.43	1782.00	469.66	0.03	0.25	100.00	100.00	0.00	14026.00	13981.95	13872275.00	29.53	4861.34	4749.50
8	7	7	20291.00	9160.00	194.75	0	Spot (Block8, Row7, Column7)	2075.44	2057.00	229.09	0.00	0.11	1795.00	1859.24	1795.00	350.31	0.02	0.19	32.00	5.00	0.00	262.00	280.44	2222797.00	0.62	1861.56	1837.00
8	8	7	20608.00	9165.00	200.80	0	Spot (Block8, Row7, Column8)	3531.19	3519.00	548.01	0.00	0.16	1821.00	1858.95	1821.00	192.45	0.01	0.10	100.00	99.00	0.00	1698.00	1710.19	4050278.00	8.69	2346.44	2355.00
8	1	8	18507.00	9446.00	131.95	0	Spot (Block8, Row8, Column1)	3288.36	3252.00	598.16	0.00	0.18	1737.00	1759.71	1737.00	222.42	0.01	0.13	100.00	98.00	0.00	1515.00	1551.36	1532377.00	6.87	2279.95	2219.00
8	2	8	18790.00	9461.00	199.50	0	Spot (Block8, Row8, Column2)	2126.09	2091.50	267.00	0.01	0.13	1774.00	1777.22	1774.00	211.29	0.00	0.12	60.00	40.00	0.00	317.50	352.09	2393976.00	1.65	1945.15	1908.00
8	3	8	19094.00	9463.00	191.30	0	Spot (Block8, Row8, Column3)	2083.23	2101.50	263.95	0.00	0.13	1712.00	1765.46	1712.00	214.92	0.01	0.12	68.00	41.00	0.00	389.50	371.23	2158226.00	1.48	1920.76	1888.00
8	4	8	19399.00	9458.00	152.30	0	Spot (Block8, Row8, Column4)	17937.03	17486.50	7578.10	0.01	0.42	1706.00	1754.18	1706.00	230.13	0.01	0.13	100.00	100.00	0.00	15780.50	16231.03	11443825.00	70.32	5280.54	4849.00
8	5	8	19707.00	9466.00	182.00	0	Spot (Block8, Row8, Column5)	2062.03	2043.00	229.35	0.00	0.11	1715.00	1783.71	1715.00	288.12	0.02	0.16	53.00	19.00	0.00	328.00	347.03	1917692.00	0.97	1933.39	1905.50
8	6	8	20000.00	9461.00	163.70	0	Spot (Block8, Row8, Column6)	13824.20	12352.00	6363.00	0.05	0.46	1806.00	1900.05	1806.00	397.44	0.02	0.21	100.00	100.00	0.00	10546.00	12018.20	10257558.00	30.00	4132.34	4093.00
8	7	8	20298.00	9454.00	172.75	0	Spot (Block8, Row8, Column7)	2215.55	2169.00	300.27	0.01	0.14	1835.00	1882.86	1835.00	268.12	0.01	0.14	55.00	32.00	0.00	334.00	380.55	1845557.00	1.24	2002.74	1993.00
8	8	8	20597.00	9462.00	148.00	0	Spot (Block8, Row8, Column8)	3589.74	3215.00	2246.95	0.05	0.63	1895.00	1915.13	1895.00	212.41	0.00	0.11	99.00	98.00	0.00	1320.00	1694.74	2182559.00	7.88	2450.98	2418.00
9	1	1	4983.00	11770.00	155.15	0	Spot (Block9, Row1, Column1)	51636.91	60338.00	15602.06	0.07	0.30	2498.50	2540.17	2498.50	393.95	0.01	0.16	100.00	100.00	46.06	57839.50	49138.41	34080624.00	124.63	13654.83	12049.50
9	2	1	5283.00	11779.00	148.80	0	Spot (Block9, Row1, Column2)	8998.06	8708.50	3490.35	0.01	0.39	2501.00	2534.83	2501.00	348.81	0.01	0.14	100.00	100.00	0.00	6207.50	6497.06	5434827.00	18.53	4065.48	3950.00
9	3	1	5583.00	11775.00	158.90	0	Spot (Block9, Row1, Column3)	4450.23	4040.00	1289.10	0.04	0.29	2479.00	2507.86	2479.00	313.80	0.01	0.13	98.00	90.00	0.00	1561.00	1971.23	3092911.00	6.19	2984.84	2959.00
9	4	1	5883.00	11779.00	148.40	0	Spot (Block9, Row1, Column4)	7947.01	7814.00	2790.27	0.01	0.35	2507.00	2559.80	2507.00	335.74	0.01	0.13	100.00	100.00	0.00	5307.00	5440.01	4760258.00	16.05	3859.42	3814.00
9	5	1	6183.00	11782.00	147.95	0	Spot (Block9, Row1, Column5)	9558.68	8298.00	4726.53	0.06	0.49	2608.00	2635.64	2608.00	351.93	0.00	0.13	100.00	100.00	0.00	5690.00	6950.68	5744767.00	19.67	3994.68	3710.00
9	6	1	6473.00	11781.00	147.25	0	Spot (Block9, Row1, Column6)	11624.87	11000.50	5004.75	0.02	0.43	2648.00	2680.06	2648.00	368.54	0.01	0.14	100.00	100.00	0.00	8352.50	8976.87	6905174.00	24.27	4611.42	4255.00
9	7	1	6789.00	11786.00	118.05	0	Spot (Block9, Row1, Column7)	20763.27	20812.00	6907.77	0.00	0.33	2761.00	2829.03	2761.00	520.80	0.01	0.18	100.00	100.00	0.00	18051.00	18002.27	7557829.00	34.44	7851.78	7294.00
9	8	1	7075.00	11796.00	157.35	0	Spot (Block9, Row1, Column8)	64246.75	65535.00	5505.07	0.01	0.09	3050.00	3118.70	3050.00	640.45	0.01	0.21	100.00	100.00	92.12	62485.00	61196.75	44009440.00	95.44	19179.39	15608.00
9	1	2	4974.00	12063.00	222.50	0	Spot (Block9, Row2, Column1)	2848.75	2817.50	305.42	0.00	0.11	2498.00	2549.61	2498.00	357.12	0.01	0.14	47.00	13.00	0.00	319.50	350.75	4045219.00	0.84	2656.48	2629.50
9	2	2	5276.00	12078.00	129.60	0	Spot (Block9, Row2, Column2)	6299.19	6159.00	1360.41	0.01	0.22	2500.00	2539.67	2500.00	314.98	0.01	0.12	100.00	100.00	0.00	3659.00	3799.19	2840934.00	11.94	3599.24	3597.00
9	3	2	5580.00	12076.00	204.60	0	Spot (Block9, Row2, Column3)	3032.04	2987.00	376.15	0.01	0.12	2494.00	2543.11	2494.00	345.91	0.01	0.14	65.00	34.00	0.00	493.00	538.04	3608128.00	1.41	2754.53	2708.00
9	4	2	5880.00	12080.00	185.85	0	Spot (Block9, Row2, Column4)	4584.49	4422.00	973.89	0.02	0.21	2526.00	2573.94	2526.00	341.55	0.01	0.13	98.00	92.00	0.00	1896.00	2058.49	4442371.00	5.89	3106.12	3096.00
9	5	2	6182.00	12078.00	161.70	0	Spot (Block9, Row2, Column5)	12202.14	11473.00	4807.10	0.03	0.39	2609.00	2638.37	2609.00	357.82	0.00	0.14	100.00	100.00	0.00	8864.00	9593.14	8809944.00	26.73	5174.64	4556.00
9	6	2	6476.00	12080.00	160.95	0	Spot (Block9, Row2, Column6)	4703.98	4573.00	1043.11	0.01	0.22	2662.00	2718.57	2662.00	466.94	0.01	0.17	95.00	88.00	0.00	1911.00	2041.98	3363347.00	4.25	3240.04	3283.00
9	7	2	6783.00	12081.00	185.00	0	Spot (Block9, Row2, Column7)	3866.20	3668.00	739.32	0.02	0.19	2705.00	2740.07	2705.00	380.71	0.01	0.14	85.00	63.00	0.00	963.00	1161.20	3719284.00	2.96	3055.43	3047.00
9	8	2	7083.00	12086.00	213.30	0	Spot (Block9, Row2, Column8)	3288.03	3235.50	428.23	0.01	0.13	2923.00	2997.09	2923.00	579.98	0.01	0.19	32.00	2.00	0.00	312.50	365.03	4274440.00	0.50	3008.82	2903.00
9	1	3	4976.00	12379.00	145.40	0	Spot (Block9, Row3, Column1)	11431.10	10849.00	4911.47	0.02	0.43	2497.00	2540.95	2497.00	321.11	0.01	0.13	100.00	100.00	0.00	8352.00	8934.10	6572883.00	27.69	4454.50	4046.00
9	2	3	5279.00	12369.00	180.55	0	Spot (Block9, Row3, Column2)	3251.63	3216.50	458.49	0.00	0.14	2553.00	2604.29	2553.00	365.99	0.01	0.14	69.00	46.00	0.00	663.50	698.63	2958987.00	1.77	2860.98	2856.00
9	3	3	5561.00	12371.00	143.70	0	Spot (Block9, Row3, Column3)	25960.68	20931.50	16976.49	0.09	0.65	2597.50	2653.72	2597.50	464.54	0.01	0.18	100.00	100.00	9.46	18334.00	23363.18	14537979.00	50.17	9632.16	5083.50
9	4	3	5878.00	12376.00	143.95	0	Spot (Block9, Row3, Column4)	13501.51	13001.50	6419.18	0.02	0.48	2606.00	2652.77	2606.00	453.82	0.01	0.17	100.00	100.00	0.00	10395.50	10895.51	7587847.00	23.91	4983.49	4448.00
9	5	3	6181.00	12381.00	137.95	0	Spot (Block9, Row3, Column5)	15566.96	14941.00	7112.56	0.02	0.46	2696.50	2745.15	2696.50	485.62	0.01	0.18	100.00	100.00	0.19	12244.50	12870.46	8048120.00	26.40	5922.00	5276.00
9	6	3	6480.00	12381.00	217.95	0	Spot (Block9, Row3, Column6)	19174.96	15320.50	9845.53	0.10	0.51	2807.00	2880.77	2807.00	584.12	0.01	0.20	100.00	100.00	0.00	12513.50	16367.96	26039576.00	27.90	7700.21	7765.00
9	7	3	6784.00	12387.00	154.45	0	Spot (Block9, Row3, Column7)	6615.98	5797.00	2627.68	0.06	0.40	2782.00	2837.40	2782.00	494.65	0.01	0.17	99.00	90.00	0.00	3015.00	3833.98	4300387.00	7.64	3547.68	3535.00
9	8	3	7081.00	12395.00	163.95	0	Spot (Block9, Row3, Column8)	4570.89	4416.50	817.34	0.01	0.18	2890.00	2930.78	2890.00	423.63	0.01	0.14	95.00	86.00	0.00	1526.50	1680.89	3409884.00	3.87	3434.01	3349.00
9	1	4	4976.00	12672.00	144.75	0	Spot (Block9, Row4, Column1)	13033.84	11717.00	6434.88	0.05	0.49	2527.00	2584.53	2527.00	370.58	0.01	0.14	100.00	100.00	0.00	9190.00	10506.84	7390185.00	28.20	4806.81	4234.00
9	2	4	5278.00	12678.00	189.90	0	Spot (Block9, Row4, Column2)	9530.29	8791.00	3944.43	0.04	0.41	2601.00	2658.47	2601.00	429.38	0.01	0.16	100.00	100.00	0.00	6190.00	6929.29	9759015.00	16.00	4487.48	4455.00
9	3	4	5578.00	12676.00	148.40	0	Spot (Block9, Row4, Column3)	53005.07	65535.00	17343.28	0.09	0.33	2670.00	2792.42	2670.00	613.97	0.02	0.22	100.00	100.00	57.45	62865.00	50335.07	32015296.00	81.78	14755.75	11531.00
9	4	4	5863.00	12644.00	217.30	0	Spot (Block9, Row4, Column4)	2962.48	2938.00	387.50	0.00	0.13	2631.00	2745.58	2631.00	972.77	0.02	0.35	2.00	0.00	0.00	307.00	331.48	3987500.00	0.22	2770.09	2773.00
9	5	4	6163.00	12676.00	134.85	0	Spot (Block9, Row4, Column5)	13397.74	8135.00	14490.04	0.22	1.08	2697.00	2814.26	2697.00	972.99	0.02	0.35	98.00	89.00	4.52	5438.00	10700.74	6524701.00	10.88	4901.39	4325.00
9	6	4	6476.00	12685.00	178.05	0	Spot (Block9, Row4, Column6)	13592.58	12574.50	6196.60	0.03	0.46	2784.00	2826.88	2784.00	504.10	0.01	0.18	98.00	97.00	0.00	9790.50	10808.58	12070207.00	21.36	6358.90	4533.50
9	7	4	6775.00	12681.00	161.45	0	Spot (Block9, Row4, Column7)	5741.67	4882.00	2194.49	0.07	0.38	2798.00	2839.02	2798.00	414.29	0.01	0.15	98.00	88.00	0.00	2084.00	2943.67	4145489.00	7.01	3348.41	3383.50
9	8	4	7084.00	12694.00	172.30	0	Spot (Block9, Row4, Column8)	4335.34	4144.00	838.41	0.02	0.19	2949.00	2973.68	2949.00	427.00	0.00	0.14	90.00	68.00	0.00	1195.00	1386.34	3607003.00	3.19	3373.90	3399.00
9	1	5	4976.00	12979.00	143.95	0	Spot (Block9, Row5, Column1)	25256.62	23351.00	13505.83	0.03	0.53	2600.50	2652.48	2600.50	449.82	0.01	0.17	100.00	100.00	0.18	20750.50	22656.12	14269991.00	50.25	7581.89	6072.00
9	2	5	5272.00	12977.00	172.35	0	Spot (Block9, Row5, Column2)	4115.41	4084.00	697.20	0.00	0.17	2659.00	2750.91	2659.00	554.73	0.01	0.20	91.00	64.00	0.00	1425.00	1456.41	3374634.00	2.46	2997.53	2937.00
9	3	5	5569.00	12976.00	157.05	0	Spot (Block9, Row5, Column3)	31061.39	28434.00	15149.47	0.04	0.49	2721.00	2875.50	2721.00	674.07	0.02	0.23	100.00	100.00	1.47	25713.00	28340.39	21183868.00	41.81	7683.89	7143.00
9	4	5	5878.00	12991.00	159.60	0	Spot (Block9, Row5, Column4)	5688.52	4999.00	2243.70	0.06	0.39	2700.00	2856.78	2700.00	1017.46	0.02	0.36	76.00	55.00	0.00	2299.00	2988.52	4021782.00	2.78	3559.42	3401.00
9	5	5	6176.00	12980.00	148.15	0	Spot (Block9, Row5, Column5)	55546.24	65535.00	15340.12	0.07	0.28	2711.00	2847.15	2711.00	966.01	0.02	0.34	100.00	100.00	61.67	62824.00	52835.24	33327996.00	54.55	16171.76	13724.00
9	6	5	6475.00	12979.00	163.95	0	Spot (Block9, Row5, Column6)	5003.75	4927.00	1160.73	0.01	0.23	2754.00	2808.96	2754.00	463.43	0.01	0.16	97.00	90.00	0.00	2173.00	2249.75	3747805.00	4.74	3295.24	3300.50
9	7	5	6771.00	12986.00	177.85	0	Spot (Block9, Row5, Column7)	7025.66	6847.00	1993.30	0.01	0.28	2840.00	2888.33	2840.00	416.37	0.01	0.14	99.00	98.00	0.00	4007.00	4185.66	6189605.00	9.94	4030.21	4030.50
9	8	5	7077.00	12985.00	145.15	0	Spot (Block9, Row5, Column8)	11744.07	10452.50	5939.47	0.05	0.51	3004.00	3031.36	3004.00	423.02	0.00	0.14	100.00	99.00	0.00	7448.50	8740.07	6717610.00	20.60	4952.07	4523.50
9	1	6	4973.00	13270.00	214.85	0	Spot (Block9, Row6, Column1)	17077.69	12775.00	9466.98	0.13	0.55	2680.00	2811.47	2680.00	597.72	0.02	0.21	100.00	100.00	0.00	10095.00	14397.69	22610852.00	23.87	7011.68	6975.00
9	2	6	5272.00	13276.00	203.25	0	Spot (Block9, Row6, Column2)	4495.11	4374.00	878.58	0.01	0.20	2673.50	2723.94	2673.50	458.75	0.01	0.17	97.00	83.00	0.00	1700.50	1821.61	5259279.00	3.86	3361.52	3363.00
9	3	6	5568.00	13274.00	146.60	0	Spot (Block9, Row6, Column3)	20227.64	19135.00	10844.50	0.02	0.54	2717.00	2803.50	2717.00	557.75	0.01	0.20	100.00	100.00	0.00	16418.00	17510.64	11853395.00	31.24	6591.79	5426.00
9	4	6	5881.00	13283.00	170.70	0	Spot (Block9, Row6, Column4)	3871.50	3818.00	682.61	0.01	0.18	2697.00	2738.50	2697.00	405.76	0.01	0.15	87.00	65.00	0.00	1121.00	1174.50	3147530.00	2.79	3096.09	3085.00
9	5	6	6175.00	13281.00	145.05	0	Spot (Block9, Row6, Column5)	51489.62	65436.00	17260.12	0.10	0.34	2738.00	2818.02	2738.00	468.01	0.01	0.17	100.00	100.00	49.91	62698.00	48751.62	29503748.00	104.00	14119.26	11024.50
9	6	6	6475.00	13286.00	210.20	0	Spot (Block9, Row6, Column6)	3541.93	3386.00	630.33	0.02	0.18	2787.00	2829.32	2787.00	396.59	0.01	0.14	65.00	36.00	0.00	599.00	754.93	4459285.00	1.80	3017.12	3060.00
9	7	6	6773.00	13281.00	148.90	0	Spot (Block9, Row6, Column7)	11510.77	11046.50	5488.29	0.02	0.48	2874.00	2913.66	2874.00	414.97	0.01	0.14	100.00	100.00	0.00	8172.50	8636.77	6998549.00	20.72	4805.56	4513.00
9	8	6	7079.00	13290.00	147.65	0	Spot (Block9, Row6, Column8)	13367.43	12122.00	6759.23	0.04	0.51	2989.00	3036.76	2989.00	427.35	0.01	0.14	100.00	99.00	0.00	9133.00	10378.43	7926887.00	24.17	5293.44	4850.00
9	1	7	4972.00	13572.00	174.90	0	Spot (Block9, Row7, Column1)	14484.38	13460.50	6687.14	0.03	0.46	2619.00	2760.59	2619.00	594.97	0.02	0.22	100.00	100.00	0.00	10841.50	11865.38	12340695.00	19.70	5270.14	5286.50
9	2	7	5272.00	13571.00	234.40	0	Spot (Block9, Row7, Column2)	3021.11	3014.00	362.25	0.00	0.12	2604.00	2702.23	2604.00	470.93	0.02	0.17	44.00	6.00	0.00	410.00	417.11	4767310.00	0.68	2746.72	2710.00
9	3	7	5560.00	13576.00	230.00	0	Spot (Block9, Row7, Column3)	3053.46	3017.00	361.27	0.01	0.12	2635.00	2672.92	2635.00	361.03	0.01	0.14	53.00	21.00	0.00	382.00	418.46	4632097.00	1.05	2843.16	2806.00
9	4	7	5877.00	13569.00	214.95	0	Spot (Block9, Row7, Column4)	3123.46	3078.00	395.07	0.01	0.13	2675.00	2697.59	2675.00	357.23	0.00	0.13	54.00	26.00	0.00	403.00	448.46	4116721.00	1.19	2971.00	2916.00
9	5	7	6174.00	13579.00	214.20	0	Spot (Block9, Row7, Column5)	4301.75	4132.00	881.99	0.02	0.21	2777.50	2830.35	2777.50	410.01	0.01	0.14	91.00	78.00	0.00	1354.50	1524.25	5630988.00	3.59	3300.37	3275.50
9	6	7	6468.00	13583.00	199.35	0	Spot (Block9, Row7, Column6)	5208.39	5135.00	1116.79	0.01	0.21	2923.00	3002.61	2923.00	587.76	0.01	0.20	96.00	82.00	0.00	2212.00	2285.39	5890689.00	3.75	3743.78	3739.00
9	7	7	6764.00	13589.00	150.20	0	Spot (Block9, Row7, Column7)	13598.59	12279.00	5717.41	0.04	0.42	2978.00	3012.22	2978.00	452.13	0.00	0.15	100.00	100.00	0.00	9301.00	10620.59	8335937.00	23.41	5912.33	4830.00
9	8	7	7075.00	13585.00	174.85	0	Spot (Block9, Row7, Column8)	25745.20	26270.00	8078.97	0.01	0.31	3040.00	3100.67	3040.00	457.48	0.01	0.15	100.00	100.00	0.00	23230.00	22705.20	22089388.00	49.50	8646.93	7814.00
9	1	8	4979.00	13863.00	126.45	0	Spot (Block9, Row8, Column1)	4585.14	4379.00	836.04	0.02	0.18	2565.50	2620.20	2565.50	462.56	0.01	0.18	99.00	96.00	0.00	1813.50	2019.64	1948684.00	4.25	3249.60	3273.50
9	2	8	5272.00	13869.00	199.80	0	Spot (Block9, Row8, Column2)	3330.99	3252.00	509.60	0.01	0.15	2578.00	2609.16	2578.00	324.72	0.01	0.12	78.00	51.00	0.00	674.00	752.99	3767355.00	2.22	2864.22	2816.00
9	3	8	5560.00	13872.00	152.70	0	Spot (Block9, Row8, Column3)	5585.43	5035.00	2005.91	0.05	0.36	2649.00	2684.29	2649.00	354.58	0.01	0.13	98.00	89.00	0.00	2386.00	2936.43	3569089.00	8.18	3351.90	3354.00
9	4	8	5870.00	13878.00	148.15	0	Spot (Block9, Row8, Column4)	6977.72	6635.00	2108.42	0.02	0.30	2684.00	2718.72	2684.00	364.66	0.01	0.13	100.00	99.00	0.00	3951.00	4293.72	4179656.00	11.68	3797.70	3709.00
9	5	8	6160.00	13884.00	210.50	0	Spot (Block9, Row8, Column5)	3172.46	3103.00	418.45	0.01	0.13	2761.00	2834.16	2761.00	546.64	0.01	0.19	37.00	3.00	0.00	342.00	411.46	4000476.00	0.62	2957.30	2916.50
9	6	8	6476.00	13881.00	206.85	0	Spot (Block9, Row8, Column6)	25747.79	18974.00	16805.09	0.13	0.65	2984.00	3108.98	2984.00	730.41	0.02	0.23	100.00	100.00	2.97	15990.00	22763.79	31257852.00	30.99	8803.11	8786.00
9	7	8	6764.00	13887.00	154.70	0	Spot (Block9, Row8, Column7)	6374.63	5842.00	1935.22	0.04	0.30	3056.00	3142.54	3056.00	578.41	0.01	0.18	99.00	88.00	0.00	2786.00	3318.63	4188132.00	5.59	3821.36	3808.00
9	8	8	7066.00	13893.00	167.25	0	Spot (Block9, Row8, Column8)	4612.08	4279.00	2015.63	0.03	0.44	3145.00	3199.19	3145.00	472.65	0.01	0.15	82.00	60.00	0.00	1134.00	1467.08	3592814.00	2.99	3510.25	3417.00
10	1	1	9481.00	11801.00	156.60	0	Spot (Block10, Row1, Column1)	55148.23	65535.00	13655.59	0.07	0.25	1795.00	1871.08	1795.00	408.29	0.02	0.22	100.00	100.00	53.05	63740.00	53353.23	37115068.00	130.49	14245.72	11913.00
10	2	1	9780.00	11806.00	179.50	0	Spot (Block10, Row1, Column2)	2647.65	2562.50	476.59	0.01	0.18	1800.00	1863.67	1800.00	346.32	0.02	0.19	85.00	55.00	0.00	762.50	847.65	2393475.00	2.26	2024.08	2021.00
10	3	1	10083.00	11795.00	186.20	0	Spot (Block10, Row1, Column3)	2144.57	2110.00	278.49	0.01	0.13	1781.50	1814.41	1781.50	264.53	0.01	0.15	63.00	30.00	0.00	328.50	363.07	2093099.00	1.25	1967.92	1909.50
10	4	1	10376.00	11802.00	177.65	0	Spot (Block10, Row1, Column4)	2545.65	2483.50	468.37	0.01	0.18	1778.00	1820.04	1778.00	269.11	0.01	0.15	85.00	65.00	0.00	705.50	767.65	2255442.00	2.70	2007.25	1986.50
10	5	1	10683.00	11806.00	205.40	0	Spot (Block10, Row1, Column5)	2259.60	2209.50	331.30	0.01	0.15	1823.00	1872.14	1823.00	286.18	0.01	0.15	62.00	29.00	0.00	386.50	436.60	2707005.00	1.35	1965.72	1919.50
10	6	1	10973.00	11803.00	203.90	0	Spot (Block10, Row1, Column6)	2400.99	2312.00	413.04	0.02	0.17	1877.00	1908.27	1877.00	287.79	0.01	0.15	66.00	40.00	0.00	435.00	523.99	2837974.00	1.71	2105.97	2089.00
10	7	1	11284.00	11815.00	127.55	0	Spot (Block10, Row1, Column7)	3224.23	3157.00	653.82	0.01	0.20	1929.00	1993.95	1929.00	427.24	0.01	0.21	93.00	70.00	0.00	1228.00	1295.23	1408989.00	2.88	2289.97	2269.50
10	8	1	11576.00	11816.00	158.50	0	Spot (Block10, Row1, Column8)	64453.43	65535.00	4629.70	0.01	0.07	2017.00	2119.10	2017.00	562.80	0.02	0.27	100.00	100.00	92.62	63518.00	62436.43	44537740.00	110.76	19756.03	15678.00
10	1	2	9492.00	12104.00	206.70	0	Spot (Block10, Row2, Column1)	1973.29	1952.50	296.80	0.00	0.15	1730.00	1794.28	1730.00	341.12	0.02	0.19	37.00	7.00	0.00	222.50	243.29	2403466.00	0.52	1874.10	1857.50
10	2	2	9779.00	12103.00	135.45	0	Spot (Block10, Row2, Column2)	2245.12	2191.50	327.80	0.01	0.15	1759.00	1779.15	1759.00	249.38	0.00	0.14	69.00	45.00	0.00	432.50	486.12	1113578.00	1.87	2030.58	2047.00
10	3	2	10079.00	12106.00	225.90	0	Spot (Block10, Row2, Column3)	2015.90	1999.50	292.75	0.00	0.15	1704.00	1751.29	1704.00	240.67	0.01	0.14	56.00	27.00	0.00	295.50	311.90	2951275.00	1.10	1854.71	1858.00
10	4	2	10377.00	12104.00	192.25	0	Spot (Block10, Row2, Column4)	2154.96	2102.50	327.55	0.01	0.15	1696.00	1731.87	1696.00	235.97	0.01	0.14	71.00	41.00	0.00	406.50	458.96	2245468.00	1.79	1910.16	1910.50
10	5	2	10683.00	12108.00	189.75	0	Spot (Block10, Row2, Column5)	3140.55	3119.00	583.09	0.00	0.19	1738.00	1771.92	1738.00	257.84	0.01	0.15	99.00	96.00	0.00	1381.00	1402.55	3200223.00	5.31	2138.31	2114.00
10	6	2	10981.00	12103.00	198.60	0	Spot (Block10, Row2, Column6)	2224.12	2205.50	330.01	0.00	0.15	1819.00	1871.19	1819.00	311.89	0.01	0.17	59.00	27.00	0.00	386.50	405.12	2495460.00	1.13	2008.17	1979.00
10	7	2	11282.00	12111.00	206.20	0	Spot (Block10, Row2, Column7)	2273.23	2219.00	329.70	0.01	0.15	1868.00	1895.41	1868.00	291.57	0.01	0.15	60.00	28.00	0.00	351.00	405.23	2746056.00	1.30	2048.94	2003.00
10	8	2	11583.00	12104.00	227.95	0	Spot (Block10, Row2, Column8)	2220.35	2182.00	300.17	0.01	0.14	1948.00	2031.69	1948.00	492.78	0.02	0.24	24.00	0.00	0.00	234.00	272.35	3312756.00	0.38	2020.67	2002.00
10	1	3	9478.00	12404.00	172.45	0	Spot (Block10, Row3, Column1)	2306.73	2240.00	410.72	0.01	0.18	1683.00	1699.36	1683.00	228.25	0.00	0.13	80.00	59.00	0.00	557.00	623.73	1916896.00	2.66	1882.83	1847.00
10	2	3	9779.00	12387.00	207.80	0	Spot (Block10, Row3, Column2)	1999.73	2000.50	289.50	0.00	0.14	1693.00	1726.48	1693.00	236.05	0.01	0.14	56.00	28.00	0.00	307.50	306.73	2459672.00	1.16	1842.80	1795.00
10	3	3	10061.00	12398.00	166.25	0	Spot (Block10, Row3, Column3)	2613.05	2359.00	1824.28	0.04	0.70	1703.00	1752.28	1703.00	245.02	0.01	0.14	89.00	64.00	0.00	656.00	910.05	1993756.00	3.51	2104.26	2096.50
10	4	3	10379.00	12406.00	186.20	0	Spot (Block10, Row3, Column4)	2373.61	2359.00	393.29	0.00	0.17	1699.00	1743.28	1699.00	245.84	0.01	0.14	86.00	63.00	0.00	660.00	674.61	2311898.00	2.56	1953.42	1939.00
10	5	3	10694.00	12404.00	172.10	0	Spot (Block10, Row3, Column5)	2517.40	2374.00	958.49	0.03	0.38	1760.00	1799.06	1760.00	310.92	0.01	0.17	71.00	49.00	0.00	614.00	757.40	2081887.00	2.31	2077.33	2044.00
10	6	3	10980.00	12407.00	211.15	0	Spot (Block10, Row3, Column6)	10689.17	8970.00	4567.34	0.08	0.43	1880.00	1934.92	1880.00	373.66	0.01	0.19	100.00	100.00	0.00	7090.00	8809.17	13575247.00	23.43	4505.94	4503.00
10	7	3	11283.00	12412.00	206.90	0	Spot (Block10, Row3, Column7)	2284.92	2274.50	363.92	0.00	0.16	1884.00	1937.18	1884.00	333.93	0.01	0.17	55.00	24.00	0.00	390.50	400.92	2783035.00	1.04	2066.67	2077.50
10	8	3	11579.00	12426.00	160.35	0	Spot (Block10, Row3, Column8)	4790.08	4577.00	1488.87	0.02	0.31	1880.00	1922.39	1880.00	290.84	0.01	0.15	99.00	97.00	0.00	2697.00	2910.08	3400957.00	9.86	2711.80	2587.00
10	1	4	9471.00	12698.00	197.05	0	Spot (Block10, Row4, Column1)	2195.35	2139.50	337.44	0.01	0.15	1674.00	1704.91	1674.00	233.99	0.01	0.14	79.00	49.00	0.00	465.50	521.35	2406100.00	2.10	1886.03	1808.00
10	2	4	9777.00	12699.00	203.05	0	Spot (Block10, Row4, Column2)	2437.01	2409.00	391.03	0.01	0.16	1690.00	1729.61	1690.00	248.20	0.01	0.14	91.00	69.00	0.00	719.00	747.01	2836684.00	2.85	1989.20	1966.50
10	3	4	10075.00	12702.00	155.90	0	Spot (Block10, Row4, Column3)	4188.36	4029.00	1108.69	0.02	0.26	1765.00	1775.28	1765.00	251.08	0.00	0.14	100.00	99.00	0.00	2264.00	2423.36	2802011.00	9.61	2483.40	2464.50
10	4	4	10374.00	12707.00	208.85	0	Spot (Block10, Row4, Column4)	2056.83	2028.00	270.30	0.01	0.13	1743.00	1768.42	1743.00	239.27	0.01	0.14	55.00	29.00	0.00	285.00	313.83	2558702.00	1.21	1912.25	1892.00
10	5	4	10659.00	12709.00	223.10	0	Spot (Block10, Row4, Column5)	2102.71	2083.00	339.34	0.00	0.16	1736.00	1767.54	1736.00	246.35	0.01	0.14	57.00	37.00	0.00	347.00	366.71	3004777.00	1.36	1893.47	1884.50
10	6	4	10975.00	12709.00	188.35	0	Spot (Block10, Row4, Column6)	3740.02	3594.50	779.80	0.02	0.21	1824.00	1875.52	1824.00	318.22	0.01	0.17	99.00	98.00	0.00	1770.50	1916.02	3725061.00	5.86	2413.18	2458.50
10	7	4	11275.00	12708.00	208.10	0	Spot (Block10, Row4, Column7)	2315.95	2277.00	432.81	0.01	0.19	1860.00	1892.82	1860.00	285.15	0.01	0.15	59.00	37.00	0.00	417.00	455.95	2853245.00	1.48	2032.18	1988.50
10	8	4	11566.00	12715.00	226.15	0	Spot (Block10, Row4, Column8)	2112.33	2084.00	302.00	0.01	0.14	1871.00	1902.22	1871.00	267.57	0.01	0.14	41.00	20.00	0.00	213.00	241.33	3105121.00	0.79	1983.16	1966.00
10	1	5	9476.00	13005.00	159.05	0	Spot (Block10, Row5, Column1)	3079.95	3019.00	711.55	0.01	0.23	1686.00	1734.56	1686.00	270.88	0.01	0.16	97.00	90.00	0.00	1333.00	1393.95	2137487.00	4.97	2047.24	1997.00
10	2	5	9773.00	13003.00	157.05	0	Spot (Block10, Row5, Column2)	5000.52	4804.00	1473.55	0.02	0.29	1717.00	1758.02	1717.00	258.89	0.01	0.15	100.00	99.00	0.00	3087.00	3283.52	3395351.00	12.52	2568.28	2469.50
10	3	5	10076.00	13004.00	169.00	0	Spot (Block10, Row5, Column3)	4233.55	3957.00	1421.25	0.03	0.34	1776.00	1792.02	1776.00	256.05	0.00	0.14	99.00	99.00	0.00	2181.00	2457.55	3369903.00	9.54	2349.09	2315.00
10	4	5	10372.00	13005.00	193.40	0	Spot (Block10, Row5, Column4)	2219.69	2173.00	357.34	0.01	0.16	1774.00	1791.59	1774.00	252.77	0.00	0.14	63.00	42.00	0.00	399.00	445.69	2348434.00	1.69	1943.64	1958.00
10	5	5	10677.00	13010.00	152.35	0	Spot (Block10, Row5, Column5)	4425.76	4450.00	1220.40	0.00	0.28	1791.00	1814.87	1791.00	270.86	0.01	0.15	100.00	99.00	0.00	2659.00	2634.76	2823634.00	9.64	2444.49	2400.00
10	6	5	10975.00	13005.00	187.00	0	Spot (Block10, Row5, Column6)	2218.60	2152.00	340.92	0.01	0.15	1836.00	1869.77	1836.00	282.67	0.01	0.15	53.00	27.00	0.00	316.00	382.60	2176450.00	1.23	2040.35	2037.50
10	7	5	11278.00	13012.00	182.60	0	Spot (Block10, Row5, Column7)	6134.51	5888.50	2146.50	0.02	0.35	1875.00	1908.39	1875.00	296.97	0.01	0.16	100.00	100.00	0.00	4013.50	4259.51	5754173.00	14.23	3147.81	3118.50
10	8	5	11576.00	13016.00	164.70	0	Spot (Block10, Row5, Column8)	2731.51	2660.50	570.00	0.01	0.21	1876.00	1908.69	1876.00	286.24	0.01	0.15	84.00	64.00	0.00	784.50	855.51	2048635.00	2.87	2080.68	2061.00
10	1	6	9475.00	13301.00	215.15	0	Spot (Block10, Row6, Column1)	9014.19	7395.00	4162.39	0.09	0.46	1757.00	1804.89	1757.00	314.34	0.01	0.17	100.00	100.00	0.00	5638.00	7257.19	11934792.00	22.93	3915.13	3815.00
10	2	6	9773.00	13306.00	206.60	0	Spot (Block10, Row6, Column2)	3818.40	3687.00	996.94	0.02	0.26	1729.00	1772.92	1729.00	283.92	0.01	0.16	99.00	98.00	0.00	1958.00	2089.40	4631720.00	7.20	2362.33	2315.00
10	3	6	10068.00	13299.00	156.20	0	Spot (Block10, Row6, Column3)	2615.72	2558.00	481.76	0.01	0.18	1740.00	1772.73	1740.00	255.23	0.01	0.14	93.00	79.00	0.00	818.00	875.72	1760378.00	3.30	2021.18	2016.00
10	4	6	10377.00	13302.00	188.60	0	Spot (Block10, Row6, Column4)	2130.04	2086.50	322.30	0.01	0.15	1754.50	1789.28	1754.50	262.38	0.01	0.15	58.00	34.00	0.00	332.00	375.54	2159864.00	1.30	1947.52	1902.50
10	5	6	10675.00	13311.00	147.85	0	Spot (Block10, Row6, Column5)	5003.91	4822.00	1677.57	0.02	0.34	1788.00	1832.64	1788.00	283.73	0.01	0.15	100.00	100.00	0.00	3034.00	3215.91	2997342.00	11.18	2588.50	2576.00
10	6	6	10975.00	13294.00	217.70	0	Spot (Block10, Row6, Column6)	2123.87	2114.00	276.62	0.00	0.13	1829.50	1877.36	1829.50	288.48	0.01	0.15	49.00	17.00	0.00	284.50	294.37	2875717.00	0.85	2001.68	2006.50
10	7	6	11269.00	13306.00	175.05	0	Spot (Block10, Row6, Column7)	2371.05	2355.00	371.73	0.00	0.16	1852.00	1887.78	1852.00	297.39	0.01	0.16	69.00	38.00	0.00	503.00	519.05	2034363.00	1.63	2053.14	2009.50
10	8	6	11580.00	13317.00	165.05	0	Spot (Block10, Row6, Column8)	2495.91	2502.50	432.54	0.00	0.17	1853.00	1878.83	1853.00	285.08	0.01	0.15	74.00	54.00	0.00	649.50	642.91	1881919.00	2.16	2095.73	2090.00
10	1	7	9471.00	13596.00	185.30	0	Spot (Block10, Row7, Column1)	2758.44	2664.00	562.34	0.02	0.20	1713.00	1784.29	1713.00	282.87	0.02	0.16	93.00	79.00	0.00	951.00	1045.44	2664657.00	3.44	2094.96	2107.00
10	2	7	9761.00	13606.00	204.15	0	Spot (Block10, Row7, Column2)	1948.49	1904.00	267.14	0.01	0.14	1689.00	1745.09	1689.00	255.01	0.01	0.15	47.00	18.00	0.00	215.00	259.49	2308964.00	0.80	1834.65	1769.00
10	3	7	10053.00	13604.00	205.75	0	Spot (Block10, Row7, Column3)	1998.88	1980.00	303.86	0.00	0.15	1689.00	1740.97	1689.00	259.43	0.01	0.15	52.00	27.00	0.00	291.00	309.88	2402652.00	0.99	1881.83	1860.00
10	4	7	10366.00	13603.00	218.70	0	Spot (Block10, Row7, Column4)	2041.78	2031.00	308.92	0.00	0.15	1715.00	1774.63	1715.00	271.01	0.01	0.15	55.00	24.00	0.00	316.00	326.78	2797239.00	0.99	1879.66	1897.00
10	5	7	10666.00	13613.00	202.05	0	Spot (Block10, Row7, Column5)	2113.12	2066.50	315.45	0.01	0.15	1791.00	1843.60	1791.00	290.58	0.01	0.16	48.00	26.00	0.00	275.50	322.12	2446995.00	0.93	1996.92	1994.00
10	6	7	10969.00	13614.00	186.10	0	Spot (Block10, Row7, Column6)	4790.42	4726.00	1336.62	0.01	0.28	1898.00	1950.21	1898.00	380.06	0.01	0.19	100.00	97.00	0.00	2828.00	2892.42	4670657.00	7.47	2752.96	2665.00
10	7	7	11256.00	13609.00	175.90	0	Spot (Block10, Row7, Column7)	2583.84	2523.50	465.27	0.01	0.18	1846.00	1882.76	1846.00	302.93	0.01	0.16	81.00	57.00	0.00	677.50	737.84	2227268.00	2.31	2097.02	2038.50
10	8	7	11576.00	13606.00	185.25	0	Spot (Block10, Row7, Column8)	5091.10	5076.00	986.60	0.00	0.19	1805.00	1857.09	1805.00	285.05	0.01	0.15	100.00	100.00	0.00	3271.00	3286.10	4887452.00	11.35	2845.78	2803.00
10	1	8	9482.00	13887.00	124.60	0	Spot (Block10, Row8, Column1)	3869.65	3823.50	719.04	0.01	0.19	1725.50	1773.08	1725.50	263.51	0.01	0.15	100.00	99.00	0.00	2098.00	2144.15	1571078.00	7.96	2528.04	2411.50
10	2	8	9768.00	13903.00	231.75	0	Spot (Block10, Row8, Column2)	2053.12	2035.00	288.93	0.00	0.14	1711.00	1771.52	1711.00	266.99	0.02	0.15	57.00	26.00	0.00	324.00	342.12	3167959.00	1.05	1803.78	1767.00
10	3	8	10062.00	13902.00	197.85	0	Spot (Block10, Row8, Column3)	2266.11	2219.00	388.76	0.01	0.17	1758.00	1794.08	1758.00	287.24	0.01	0.16	66.00	37.00	0.00	461.00	508.11	2531249.00	1.64	1965.64	1923.00
10	4	8	10369.00	13908.00	148.10	0	Spot (Block10, Row8, Column4)	9071.36	8859.00	3542.06	0.01	0.39	1763.00	1810.11	1763.00	280.70	0.01	0.16	100.00	100.00	0.00	7096.00	7308.36	5415601.00	25.87	3508.54	3218.00
10	5	8	10653.00	13902.00	219.85	0	Spot (Block10, Row8, Column5)	2066.82	2062.00	290.37	0.00	0.14	1793.00	1872.93	1793.00	351.22	0.02	0.19	40.00	8.00	0.00	269.00	273.82	2858414.00	0.55	1908.98	1861.00
10	6	8	10974.00	13909.00	205.90	0	Spot (Block10, Row8, Column6)	12847.70	9450.00	7480.84	0.13	0.58	1902.00	1970.33	1902.00	420.53	0.02	0.21	100.00	100.00	0.00	7548.00	10945.70	15494328.00	25.87	4895.70	4756.50
10	7	8	11269.00	13908.00	165.95	0	Spot (Block10, Row8, Column7)	2207.01	2159.00	337.61	0.01	0.15	1810.50	1882.69	1810.50	340.57	0.02	0.18	50.00	24.00	0.00	348.50	396.51	1692777.00	0.95	2038.21	2016.00
10	8	8	11575.00	13923.00	161.25	0	Spot (Block10, Row8, Column8)	2764.99	2534.00	1312.19	0.04	0.47	1776.00	1809.55	1776.00	276.73	0.01	0.15	88.00	66.00	0.00	758.00	988.99	1988028.00	3.45	2117.22	2156.50
11	1	1	13986.00	11827.00	159.10	0	Spot (Block11, Row1, Column1)	49857.60	57883.00	17197.74	0.06	0.34	244.00	287.52	244.00	190.57	0.07	0.66	100.00	100.00	44.94	57639.00	49613.60	34950452.00	260.11	9369.88	7401.00
11	2	1	14291.00	11826.00	170.15	0	Spot (Block11, Row1, Column2)	302.44	294.00	40.24	0.01	0.13	233.00	270.73	233.00	143.57	0.07	0.53	5.00	0.00	0.00	61.00	69.44	243763.00	0.22	269.62	262.00
11	3	1	14560.00	11797.00	255.25	0	Spot (Block11, Row1, Column3)	216.79	217.00	14.30	0.00	0.07	200.00	204.88	200.00	139.48	0.01	0.68	0.00	0.00	0.00	17.00	16.79	409520.00	0.09	206.92	209.00
11	4	1	14879.00	11848.00	143.45	0	Spot (Block11, Row1, Column4)	190.28	191.00	10.46	0.00	0.05	156.00	160.77	156.00	133.07	0.01	0.83	0.00	0.00	0.00	35.00	34.28	106364.00	0.22	179.96	179.00
11	5	1	15162.00	11851.00	115.05	0	Spot (Block11, Row1, Column5)	165.24	165.00	19.94	0.00	0.12	129.00	130.62	129.00	16.36	0.01	0.13	82.00	54.00	0.00	36.00	36.24	56511.00	2.12	145.96	148.00
11	6	1	15496.00	11844.00	182.30	0	Spot (Block11, Row1, Column6)	164.40	166.00	15.52	0.00	0.09	130.00	135.49	130.00	117.40	0.02	0.87	0.00	0.00	0.00	36.00	34.40	153553.00	0.25	143.90	144.00
11	7	1	15793.00	11849.00	155.00	0	Spot (Block11, Row1, Column7)	225.10	218.00	34.12	0.01	0.15	143.00	186.19	143.00	286.99	0.11	1.54	0.00	0.00	0.00	75.00	82.10	148116.00	0.14	171.60	171.00
11	8	1	16073.00	11843.00	157.40	0	Spot (Block11, Row1, Column8)	63197.46	65535.00	8246.47	0.02	0.13	208.00	294.44	208.00	361.71	0.15	1.23	100.00	100.00	87.96	65327.00	62989.46	43037872.00	173.90	13538.14	9926.00
11	1	2	13977.00	12126.00	147.00	-50	Spot (Block11, Row2, Column1)	273.40	272.00	22.06	0.00	0.08	243.00	274.28	243.00	138.92	0.05	0.51	0.00	0.00	0.00	29.00	30.40	162400.00	-0.01	267.20	262.00
11	2	2	14298.00	12086.00	172.60	0	Spot (Block11, Row2, Column2)	290.24	295.00	22.98	0.01	0.08	231.00	249.05	231.00	59.56	0.03	0.24	56.00	0.00	0.00	64.00	59.24	241193.00	0.69	269.25	265.00
11	3	2	14512.00	12150.00	107.55	0	Spot (Block11, Row2, Column3)	260.34	262.00	22.16	0.00	0.09	205.00	209.03	205.00	133.66	0.01	0.64	0.00	0.00	0.00	57.00	55.34	78361.00	0.38	233.02	232.00
11	4	2	14885.00	12127.00	133.10	0	Spot (Block11, Row2, Column4)	198.32	197.50	12.33	0.00	0.06	159.00	159.50	159.00	35.51	0.00	0.22	59.00	0.00	0.00	38.50	39.32	94006.00	1.09	178.51	179.00
11	5	2	15178.00	12134.00	147.00	-50	Spot (Block11, Row2, Column5)	217.19	149.00	443.13	0.16	2.04	128.00	130.49	128.00	21.98	0.01	0.17	49.00	16.00	0.00	21.00	89.19	127493.00	3.94	169.28	156.00
11	6	2	15496.00	12106.00	141.90	0	Spot (Block11, Row2, Column6)	155.25	156.00	18.27	0.00	0.12	124.00	124.20	124.00	14.54	0.00	0.12	79.00	54.00	0.00	32.00	31.25	84457.00	2.13	141.15	141.00
11	7	2	15752.00	12166.00	204.25	0	Spot (Block11, Row2, Column7)	139.75	138.00	15.67	0.01	0.11	127.00	129.69	127.00	21.94	0.01	0.17	29.00	3.00	0.00	11.00	12.75	165879.00	0.46	131.00	131.00
11	8	2	16079.00	12140.00	147.00	-50	Spot (Block11, Row2, Column8)	192.05	193.00	42.37	0.00	0.22	184.50	249.04	184.50	281.64	0.13	1.13	0.00	0.00	0.00	8.50	7.55	112923.00	-0.20	201.91	198.00
11	1	3	14007.00	12414.00	195.30	0	Spot (Block11, Row3, Column1)	301.48	293.00	130.26	0.01	0.43	227.00	230.97	227.00	31.30	0.01	0.14	79.00	53.00	0.00	66.00	74.48	325594.00	2.25	252.25	255.00
11	2	3	14279.00	12422.00	167.95	0	Spot (Block11, Row3, Column2)	264.97	270.00	22.48	0.01	0.08	217.00	220.48	217.00	26.73	0.01	0.12	81.00	49.00	0.00	53.00	47.97	207470.00	1.66	241.10	243.00
11	3	3	14560.00	12423.00	164.10	0	Spot (Block11, Row3, Column3)	302.42	296.00	47.07	0.01	0.16	192.00	188.25	192.00	31.47	0.01	0.17	97.00	84.00	0.00	104.00	110.42	225606.00	3.63	236.03	232.00
11	4	3	14861.00	12438.00	160.30	0	Spot (Block11, Row3, Column4)	176.90	179.00	16.95	0.01	0.10	142.00	145.24	142.00	28.35	0.01	0.20	65.00	9.00	0.00	37.00	34.90	125600.00	1.12	157.78	156.00
11	5	3	15187.00	12425.00	150.15	0	Spot (Block11, Row3, Column5)	147.85	146.00	13.22	0.01	0.09	121.00	122.70	121.00	20.54	0.01	0.17	61.00	16.00	0.00	25.00	26.85	91664.00	1.22	137.08	135.00
11	6	3	15459.00	12466.00	113.45	0	Spot (Block11, Row3, Column6)	140.49	139.00	13.62	0.00	0.10	118.00	118.48	118.00	12.20	0.00	0.10	73.00	43.00	0.00	21.00	22.49	47344.00	1.80	128.13	126.00
11	7	3	15778.00	12439.00	147.00	-50	Spot (Block11, Row3, Column7)	122.91	122.00	12.38	0.00	0.10	118.00	119.46	118.00	17.80	0.01	0.15	16.00	1.00	0.00	4.00	4.91	72641.00	0.19	123.45	124.00
11	8	3	16078.00	12441.00	147.00	-50	Spot (Block11, Row3, Column8)	143.89	143.00	17.11	0.00	0.12	140.00	154.09	140.00	69.38	0.04	0.45	0.00	0.00	0.00	3.00	3.89	84605.00	-0.15	141.27	140.00
11	1	4	13976.00	12702.00	216.25	0	Spot (Block11, Row4, Column1)	277.21	275.00	31.09	0.00	0.11	217.00	220.15	217.00	44.62	0.01	0.20	68.00	17.00	0.00	58.00	60.21	370636.00	1.28	246.48	245.00
11	2	4	14269.00	12707.00	203.50	0	Spot (Block11, Row4, Column2)	241.34	242.00	18.70	0.00	0.08	199.00	197.44	199.00	24.76	0.00	0.13	81.00	36.00	0.00	43.00	42.34	283328.00	1.77	218.04	215.00
11	3	4	14576.00	12724.00	158.85	0	Spot (Block11, Row4, Column3)	396.98	398.00	87.61	0.00	0.22	161.00	162.60	161.00	32.85	0.00	0.20	100.00	97.00	0.00	237.00	235.98	275902.00	7.14	236.94	226.00
11	4	4	14875.00	12733.00	147.00	-50	Spot (Block11, Row4, Column4)	134.94	134.00	14.17	0.00	0.11	125.00	128.26	125.00	20.11	0.01	0.16	20.00	2.00	0.00	9.00	9.94	79747.00	0.33	132.07	135.00
11	5	4	15148.00	12712.00	197.30	0	Spot (Block11, Row4, Column5)	138.47	137.00	16.18	0.00	0.12	116.00	116.32	116.00	14.86	0.00	0.13	64.00	30.00	0.00	21.00	22.47	153697.00	1.49	127.88	128.00
11	6	4	15496.00	12723.00	185.00	0	Spot (Block11, Row4, Column6)	138.87	139.00	11.65	0.00	0.08	114.00	113.73	114.00	13.67	0.00	0.12	82.00	41.00	0.00	25.00	24.87	133734.00	1.84	125.55	126.00
11	7	4	15776.00	12739.00	147.00	-50	Spot (Block11, Row4, Column7)	118.52	120.00	12.43	0.01	0.10	116.00	116.40	116.00	15.15	0.00	0.13	13.00	0.00	0.00	4.00	2.52	69687.00	0.14	113.61	116.00
11	8	4	16085.00	12741.00	163.30	0	Spot (Block11, Row4, Column8)	196.40	192.00	34.24	0.01	0.17	127.00	134.28	127.00	30.15	0.02	0.22	90.00	55.00	0.00	65.00	69.40	145923.00	2.06	152.42	153.00
11	1	5	13979.00	13018.00	163.80	0	Spot (Block11, Row5, Column1)	316.14	308.00	41.35	0.01	0.13	203.00	203.70	203.00	24.87	0.00	0.12	99.00	94.00	0.00	105.00	113.14	234573.00	4.52	243.96	239.00
11	2	5	14274.00	13029.00	169.15	0	Spot (Block11, Row5, Column2)	285.31	289.00	35.36	0.01	0.12	177.00	177.20	177.00	22.10	0.00	0.12	99.00	92.00	0.00	112.00	108.31	227395.00	4.89	215.89	209.00
11	3	5	14530.00	13017.00	182.80	0	Spot (Block11, Row5, Column3)	189.38	185.00	28.47	0.01	0.15	151.00	150.46	151.00	28.02	0.00	0.19	59.00	19.00	0.00	34.00	38.38	177256.00	1.39	167.35	169.00
11	4	5	14885.00	13044.00	200.70	0	Spot (Block11, Row5, Column4)	148.05	146.00	19.55	0.01	0.13	117.00	119.85	117.00	17.05	0.01	0.14	74.00	37.00	0.00	29.00	31.05	168335.00	1.65	126.04	125.00
11	5	5	15181.00	13039.00	157.00	0	Spot (Block11, Row5, Column5)	319.61	321.00	76.90	0.00	0.24	114.00	114.54	114.00	13.73	0.00	0.12	100.00	99.00	0.00	207.00	205.61	217657.00	14.94	167.46	172.00
11	6	5	15474.00	13037.00	147.00	-50	Spot (Block11, Row5, Column6)	104.76	104.00	9.09	0.00	0.09	113.00	113.19	113.00	14.29	0.00	0.13	0.00	0.00	0.00	-9.00	-8.24	61596.00	-0.59	102.81	104.00
11	7	5	15777.00	13063.00	145.90	0	Spot (Block11, Row5, Column7)	141.53	140.00	15.18	0.00	0.11	116.00	115.69	116.00	14.06	0.00	0.12	73.00	41.00	0.00	24.00	25.53	82373.00	1.84	127.00	126.00
11	8	5	16119.00	13051.00	142.40	0	Spot (Block11, Row5, Column8)	179.65	185.00	31.61	0.01	0.18	131.00	134.37	131.00	23.36	0.01	0.17	73.00	58.00	0.00	54.00	48.65	99165.00	1.94	151.90	144.00
11	1	6	13974.00	13328.00	200.40	0	Spot (Block11, Row6, Column1)	516.42	478.00	161.15	0.03	0.31	199.00	201.77	199.00	26.17	0.01	0.13	100.00	100.00	0.00	279.00	317.42	587172.00	12.02	296.18	296.00
11	2	6	14272.00	13340.00	184.75	0	Spot (Block11, Row6, Column2)	289.84	294.00	52.52	0.01	0.18	180.00	180.10	180.00	25.54	0.00	0.14	99.00	87.00	0.00	114.00	109.84	277953.00	4.30	223.22	217.00
11	3	6	14558.00	13327.00	161.40	0	Spot (Block11, Row6, Column3)	196.44	194.00	19.20	0.01	0.10	141.00	145.47	141.00	28.96	0.01	0.20	93.00	42.00	0.00	53.00	55.44	141440.00	1.76	174.28	173.00
11	4	6	14899.00	13363.00	172.25	0	Spot (Block11, Row6, Column4)	127.33	126.00	14.24	0.00	0.11	116.00	117.61	116.00	13.27	0.01	0.11	43.00	15.00	0.00	10.00	11.33	105553.00	0.73	121.76	121.00
11	5	6	15173.00	13330.00	155.80	0	Spot (Block11, Row6, Column5)	299.44	300.00	60.07	0.00	0.20	115.00	115.42	115.00	13.03	0.00	0.11	100.00	100.00	0.00	185.00	184.44	200029.00	14.12	178.71	185.00
11	6	6	15473.00	13337.00	147.00	-50	Spot (Block11, Row6, Column6)	109.50	109.00	11.31	0.00	0.10	115.00	114.78	115.00	13.45	0.00	0.12	4.00	0.00	0.00	-6.00	-5.50	64931.00	-0.39	118.04	117.00
11	7	6	15773.00	13339.00	147.00	-50	Spot (Block11, Row6, Column7)	131.04	131.00	13.75	0.00	0.10	117.00	116.32	117.00	12.66	0.00	0.11	55.00	21.00	0.00	14.00	14.04	77312.00	1.16	120.96	122.00
11	8	6	16079.00	13337.00	164.00	0	Spot (Block11, Row6, Column8)	158.26	160.00	16.55	0.00	0.10	128.00	130.16	128.00	18.27	0.01	0.14	75.00	37.00	0.00	32.00	30.26	117747.00	1.54	135.36	132.00
11	1	7	13974.00	13631.00	170.65	0	Spot (Block11, Row7, Column1)	354.24	357.00	43.37	0.00	0.12	233.00	237.19	233.00	35.24	0.01	0.15	98.00	84.00	0.00	124.00	121.24	287999.00	3.32	275.53	278.00
11	2	7	14234.00	13650.00	282.20	0	Spot (Block11, Row7, Column2)	233.61	232.00	20.24	0.00	0.09	203.00	206.23	203.00	30.10	0.01	0.15	46.00	9.00	0.00	29.00	30.61	544782.00	0.91	216.73	216.00
11	3	7	14570.00	13631.00	147.00	-50	Spot (Block11, Row7, Column3)	174.65	176.00	15.45	0.00	0.09	155.00	156.98	155.00	30.76	0.01	0.20	24.00	0.00	0.00	21.00	19.65	103217.00	0.57	170.35	171.00
11	4	7	14872.00	13683.00	206.05	0	Spot (Block11, Row7, Column4)	132.63	133.00	12.92	0.00	0.10	120.00	121.35	120.00	18.72	0.00	0.15	33.00	1.00	0.00	13.00	12.63	160082.00	0.60	124.37	124.00
11	5	7	15171.00	13635.00	147.00	-50	Spot (Block11, Row7, Column5)	109.95	110.00	13.99	0.00	0.13	112.00	111.52	112.00	14.31	0.00	0.13	12.00	0.00	0.00	-2.00	-2.05	64539.00	-0.11	109.49	112.00
11	6	7	15459.00	13637.00	228.15	0	Spot (Block11, Row7, Column6)	128.06	127.00	14.64	0.00	0.11	109.00	109.15	109.00	13.08	0.00	0.12	62.00	29.00	0.00	18.00	19.06	191317.00	1.44	114.67	112.50
11	7	7	15770.00	13664.00	126.30	0	Spot (Block11, Row7, Column7)	152.88	148.00	25.52	0.01	0.17	112.00	112.15	112.00	12.46	0.00	0.11	88.00	68.00	0.00	36.00	40.88	65281.00	3.27	124.34	123.00
11	8	7	16090.00	13637.00	200.00	0	Spot (Block11, Row7, Column8)	206.59	201.00	33.36	0.01	0.16	128.00	129.87	128.00	19.17	0.01	0.15	97.00	91.00	0.00	73.00	78.59	234687.00	4.00	150.90	151.50
11	1	8	13981.00	13916.00	123.35	0	Spot (Block11, Row8, Column1)	1502.34	1420.50	586.66	0.02	0.39	278.00	274.19	278.00	33.26	0.01	0.12	100.00	100.00	0.00	1142.50	1224.34	606946.00	36.93	581.17	490.00
11	2	8	14252.00	13923.00	205.35	0	Spot (Block11, Row8, Column2)	273.14	274.00	25.85	0.00	0.09	229.00	233.27	229.00	40.55	0.01	0.17	56.00	6.00	0.00	45.00	44.14	326398.00	0.98	251.84	250.00
11	3	8	14560.00	13916.00	144.50	0	Spot (Block11, Row8, Column3)	210.60	209.00	16.96	0.00	0.08	173.00	171.53	173.00	31.74	0.00	0.19	63.00	9.00	0.00	36.00	37.60	120254.00	1.23	189.85	190.50
11	4	8	14831.00	13926.00	197.90	0	Spot (Block11, Row8, Column4)	150.22	153.00	17.62	0.01	0.12	125.00	126.58	125.00	23.97	0.01	0.19	57.00	9.00	0.00	28.00	25.22	166739.00	0.99	137.15	133.00
11	5	8	15169.00	13935.00	147.00	-50	Spot (Block11, Row8, Column5)	108.24	106.00	10.86	0.01	0.10	108.00	108.31	108.00	13.23	0.00	0.12	12.00	1.00	0.00	-2.00	0.24	63647.00	-0.01	105.35	103.00
11	6	8	15506.00	13923.00	216.65	0	Spot (Block11, Row8, Column6)	125.31	123.00	18.85	0.01	0.15	108.00	107.17	108.00	12.08	0.00	0.11	53.00	28.00	0.00	15.00	17.31	167916.00	1.50	113.70	115.00
11	7	8	15800.00	13944.00	220.65	0	Spot (Block11, Row8, Column7)	126.40	123.00	18.04	0.01	0.14	113.00	114.08	113.00	15.37	0.00	0.13	37.00	18.00	0.00	10.00	13.40	175952.00	0.80	115.22	117.00
11	8	8	16066.00	13946.00	153.75	0	Spot (Block11, Row8, Column8)	454.13	462.50	206.66	0.01	0.46	133.00	134.36	133.00	21.27	0.00	0.16	100.00	100.00	0.00	329.50	321.13	294275.00	15.04	203.78	195.00
12	1	1	18486.00	11852.00	157.90	0	Spot (Block12, Row1, Column1)	50270.72	58053.00	16733.81	0.06	0.33	736.00	781.56	736.00	215.31	0.03	0.28	100.00	100.00	43.40	57317.00	49534.72	34636796.00	229.85	11408.45	8331.00
12	2	1	18779.00	11857.00	158.90	0	Spot (Block12, Row1, Column2)	1660.75	1630.50	499.16	0.01	0.30	755.00	777.02	755.00	160.43	0.01	0.21	99.00	87.00	0.00	875.50	905.75	1159204.00	5.51	959.95	933.00
12	3	1	19087.00	11861.00	168.05	0	Spot (Block12, Row1, Column3)	1153.52	1099.00	220.46	0.02	0.19	749.00	755.31	749.00	58.80	0.00	0.08	98.00	96.00	0.00	350.00	404.52	911282.00	6.77	871.61	881.00
12	4	1	19382.00	11860.00	168.55	0	Spot (Block12, Row1, Column4)	1414.58	1367.50	383.24	0.01	0.27	770.00	770.90	770.00	60.85	0.00	0.08	99.00	98.00	0.00	597.50	644.58	1117521.00	10.58	921.36	912.00
12	5	1	19686.00	11865.00	152.00	0	Spot (Block12, Row1, Column5)	5023.22	4097.50	3331.72	0.09	0.66	773.00	779.57	773.00	79.77	0.00	0.10	100.00	100.00	0.00	3324.50	4250.22	3184722.00	53.20	1544.23	1353.00
12	6	1	19980.00	11861.00	150.55	0	Spot (Block12, Row1, Column6)	3599.11	3412.50	1786.00	0.02	0.50	782.00	802.16	782.00	229.34	0.01	0.29	100.00	98.00	0.00	2630.50	2817.11	2238649.00	12.20	1367.36	1267.00
12	7	1	20286.00	11861.00	125.40	0	Spot (Block12, Row1, Column7)	5902.53	5711.00	2995.41	0.01	0.51	803.00	850.28	803.00	329.84	0.02	0.39	100.00	100.00	0.00	4908.00	5099.53	2467256.00	15.32	2085.05	1588.00
12	8	1	20578.00	11867.00	156.40	0	Spot (Block12, Row1, Column8)	63938.41	65535.00	6491.03	0.01	0.10	859.00	953.11	859.00	399.19	0.05	0.42	100.00	100.00	90.03	64676.00	63079.41	42967008.00	157.78	16665.49	13525.00
12	1	2	18500.00	12171.00	243.10	0	Spot (Block12, Row2, Column1)	796.50	794.00	63.18	0.00	0.08	724.00	755.18	724.00	150.27	0.02	0.20	13.00	0.00	0.00	70.00	72.50	1362011.00	0.27	751.87	745.00
12	2	2	18780.00	12162.00	136.40	0	Spot (Block12, Row2, Column2)	1195.58	1206.00	150.29	0.00	0.13	736.00	748.45	736.00	59.10	0.01	0.08	99.00	99.00	0.00	470.00	459.58	606157.00	7.56	882.42	887.00
12	3	2	19070.00	12144.00	212.20	0	Spot (Block12, Row2, Column3)	859.69	851.00	68.80	0.00	0.08	733.00	744.42	733.00	60.91	0.01	0.08	86.00	48.00	0.00	118.00	126.69	1109003.00	1.89	784.13	784.00
12	4	2	19387.00	12154.00	185.10	0	Spot (Block12, Row2, Column4)	1071.40	1062.00	142.50	0.00	0.13	764.00	766.95	764.00	64.34	0.00	0.08	98.00	90.00	0.00	298.00	307.40	1032826.00	4.73	866.70	872.00
12	5	2	19681.00	12157.00	194.85	0	Spot (Block12, Row2, Column5)	1204.96	1190.00	144.96	0.01	0.12	769.00	770.49	769.00	57.32	0.00	0.07	100.00	99.00	0.00	421.00	435.96	1284485.00	7.58	904.98	902.00
12	6	2	19982.00	12152.00	166.50	0	Spot (Block12, Row2, Column6)	1077.57	1079.00	140.41	0.00	0.13	767.00	773.34	767.00	76.33	0.00	0.10	97.00	84.00	0.00	312.00	310.57	831883.00	3.99	852.04	846.00
12	7	2	20290.00	12160.00	170.05	0	Spot (Block12, Row2, Column7)	999.21	991.00	96.92	0.00	0.10	777.00	778.18	777.00	59.27	0.00	0.08	97.00	87.00	0.00	214.00	222.21	804366.00	3.73	842.84	832.00
12	8	2	20581.00	12167.00	170.80	0	Spot (Block12, Row2, Column8)	892.87	898.00	56.61	0.00	0.06	815.00	870.21	815.00	302.60	0.03	0.35	0.00	0.00	0.00	83.00	77.87	725900.00	0.07	865.31	843.00
12	1	3	18483.00	12455.00	155.05	0	Spot (Block12, Row3, Column1)	2222.45	2018.00	951.77	0.04	0.43	724.00	735.79	724.00	63.51	0.01	0.09	100.00	100.00	0.00	1294.00	1498.45	1469038.00	23.41	1050.58	995.50
12	2	3	18784.00	12457.00	202.20	0	Spot (Block12, Row3, Column2)	869.28	869.50	78.03	0.00	0.09	737.00	747.46	737.00	56.37	0.01	0.08	84.00	57.00	0.00	132.50	132.28	1010105.00	2.16	780.25	774.00
12	3	3	19086.00	12467.00	168.85	0	Spot (Block12, Row3, Column3)	1315.20	1151.00	613.96	0.06	0.47	744.00	759.09	744.00	80.47	0.01	0.11	98.00	90.00	0.00	407.00	571.20	1046899.00	6.91	902.78	886.00
12	4	3	19389.00	12465.00	152.95	0	Spot (Block12, Row3, Column4)	4110.51	3746.50	1882.36	0.04	0.46	746.00	760.04	746.00	67.14	0.01	0.09	100.00	100.00	0.00	3000.50	3364.51	2647167.00	49.90	1459.75	1380.00
12	5	3	19691.00	12463.00	169.10	0	Spot (Block12, Row3, Column5)	1186.73	1091.00	509.38	0.04	0.43	772.00	779.87	772.00	80.54	0.00	0.10	98.00	86.00	0.00	319.00	414.73	945825.00	5.05	888.33	886.00
12	6	3	19983.00	12462.00	185.90	0	Spot (Block12, Row3, Column6)	3502.22	3157.50	1616.87	0.04	0.46	779.00	793.20	779.00	94.45	0.01	0.12	100.00	100.00	0.00	2378.50	2723.22	3418164.00	28.68	1468.12	1457.00
12	7	3	20288.00	12467.00	152.95	0	Spot (Block12, Row3, Column7)	1456.89	1367.00	402.36	0.03	0.28	781.00	789.45	781.00	77.64	0.00	0.10	100.00	98.00	0.00	586.00	675.89	930955.00	8.60	952.56	945.50
12	8	3	20583.00	12472.00	157.15	0	Spot (Block12, Row3, Column8)	1678.08	1606.00	389.48	0.02	0.23	794.00	794.78	794.00	52.78	0.00	0.07	100.00	99.00	0.00	812.00	884.08	1139417.00	16.73	1065.79	1018.00
12	1	4	18480.00	12753.00	152.85	0	Spot (Block12, Row4, Column1)	4048.81	3714.00	1801.36	0.04	0.44	745.00	753.77	745.00	62.41	0.01	0.08	100.00	100.00	0.00	2969.00	3303.81	2607435.00	52.80	1462.70	1349.00
12	2	4	18779.00	12760.00	214.20	0	Spot (Block12, Row4, Column2)	995.26	987.00	139.94	0.00	0.14	757.00	764.34	757.00	73.98	0.00	0.10	87.00	69.00	0.00	230.00	238.26	1306770.00	3.12	839.26	818.50
12	3	4	19079.00	12756.00	154.15	0	Spot (Block12, Row4, Column3)	15908.75	14135.00	9512.29	0.05	0.60	763.00	772.21	763.00	84.89	0.01	0.11	100.00	100.00	0.00	13372.00	15145.75	10372508.00	178.31	3386.85	3094.50
12	4	4	19371.00	12749.00	221.15	0	Spot (Block12, Row4, Column4)	868.76	878.00	66.75	0.00	0.08	751.00	761.23	751.00	70.41	0.01	0.09	73.00	40.00	0.00	127.00	117.76	1218874.00	1.53	783.91	783.00
12	5	4	19670.00	12758.00	170.45	0	Spot (Block12, Row4, Column5)	1027.29	1009.00	108.77	0.01	0.11	770.00	776.32	770.00	87.02	0.00	0.11	95.00	76.00	0.00	239.00	257.29	831078.00	2.88	851.84	841.50
12	6	4	19983.00	12763.00	188.80	0	Spot (Block12, Row4, Column6)	1348.37	1339.00	168.18	0.00	0.12	798.00	825.20	798.00	107.29	0.01	0.13	99.00	97.00	0.00	541.00	550.37	1355108.00	4.88	989.96	974.50
12	7	4	20273.00	12770.00	149.55	0	Spot (Block12, Row4, Column7)	2701.67	2397.00	1330.10	0.05	0.49	801.00	841.68	801.00	140.59	0.02	0.17	100.00	100.00	0.00	1596.00	1900.67	1639916.00	13.23	1254.58	1148.50
12	8	4	20581.00	12775.00	155.05	0	Spot (Block12, Row4, Column8)	1320.13	1329.00	244.80	0.00	0.19	801.00	809.08	801.00	58.20	0.00	0.07	100.00	99.00	0.00	528.00	519.13	872604.00	8.78	929.39	921.00
12	1	5	18482.00	13054.00	148.75	0	Spot (Block12, Row5, Column1)	3272.08	2904.00	1573.33	0.05	0.48	769.00	778.32	769.00	80.61	0.01	0.10	100.00	100.00	0.00	2135.00	2503.08	1982878.00	30.94	1378.45	1198.00
12	2	5	18775.00	13054.00	160.75	0	Spot (Block12, Row5, Column2)	1781.76	1735.00	428.79	0.01	0.24	769.00	779.52	769.00	88.18	0.01	0.11	100.00	99.00	0.00	966.00	1012.76	1273955.00	11.37	1001.67	995.00
12	3	5	19084.00	13058.00	175.50	0	Spot (Block12, Row5, Column3)	1471.66	1445.50	346.25	0.01	0.24	763.00	771.30	763.00	75.57	0.00	0.10	100.00	98.00	0.00	682.50	708.66	1265627.00	9.27	943.07	929.00
12	4	5	19379.00	13063.00	153.65	0	Spot (Block12, Row5, Column4)	1711.11	1596.00	514.25	0.03	0.30	770.00	776.45	770.00	92.41	0.00	0.12	100.00	100.00	0.00	826.00	941.11	1113933.00	10.11	1000.39	960.00
12	5	5	19679.00	13066.00	149.30	0	Spot (Block12, Row5, Column5)	26702.25	24606.00	15995.05	0.04	0.60	797.00	820.31	797.00	141.90	0.01	0.17	100.00	100.00	0.33	23809.00	25905.25	16368477.00	182.39	5652.30	4573.00
12	6	5	19979.00	13043.00	192.30	0	Spot (Block12, Row5, Column6)	1198.67	1154.00	288.28	0.02	0.24	878.00	928.48	878.00	186.40	0.02	0.20	68.00	34.00	0.00	276.00	320.67	1252614.00	1.45	972.47	978.00
12	7	5	20277.00	13062.00	186.25	0	Spot (Block12, Row5, Column7)	5540.67	5169.00	2209.83	0.03	0.40	884.00	949.50	884.00	198.99	0.03	0.21	100.00	100.00	0.00	4285.00	4656.67	5374450.00	23.07	2177.52	2192.50
12	8	5	20581.00	13068.00	150.45	0	Spot (Block12, Row5, Column8)	9321.01	7542.00	6826.66	0.09	0.73	818.00	844.17	818.00	108.02	0.01	0.13	100.00	100.00	0.00	6724.00	8503.01	5769705.00	78.47	2393.06	2009.00
12	1	6	18473.00	13352.00	188.05	0	Spot (Block12, Row6, Column1)	3108.27	2777.50	1492.23	0.05	0.48	789.00	807.35	789.00	118.16	0.01	0.15	100.00	100.00	0.00	1988.50	2319.27	3095834.00	19.47	1368.07	1365.50
12	2	6	18776.00	13360.00	195.70	0	Spot (Block12, Row6, Column2)	3982.11	3727.00	1372.55	0.03	0.34	797.00	821.80	797.00	123.83	0.01	0.15	100.00	100.00	0.00	2930.00	3185.11	4304660.00	25.52	1704.21	1741.50
12	3	6	19072.00	13353.00	148.95	0	Spot (Block12, Row6, Column3)	7352.43	6713.50	4305.42	0.04	0.59	784.00	792.14	784.00	87.88	0.00	0.11	100.00	100.00	0.00	5929.50	6568.43	4470279.00	74.65	2205.65	1955.00
12	4	6	19381.00	13365.00	173.75	0	Spot (Block12, Row6, Column4)	1054.52	1063.00	114.61	0.00	0.11	793.00	801.90	793.00	117.01	0.00	0.15	86.00	53.00	0.00	270.00	261.52	886852.00	2.16	876.94	875.00
12	5	6	19680.00	13359.00	148.65	0	Spot (Block12, Row6, Column5)	24786.75	23802.00	15294.49	0.02	0.62	813.00	843.58	813.00	134.99	0.02	0.16	100.00	100.00	1.17	22989.00	23973.75	14847262.00	177.37	5690.69	4380.50
12	6	6	19967.00	13373.00	158.30	0	Spot (Block12, Row6, Column6)	1038.35	1016.00	107.46	0.01	0.10	870.00	914.31	870.00	165.78	0.02	0.18	44.00	6.00	0.00	146.00	168.35	719579.00	0.75	982.42	946.00
12	7	6	20277.00	13362.00	148.95	0	Spot (Block12, Row6, Column7)	2920.95	2654.00	1387.89	0.04	0.48	841.00	903.83	841.00	171.74	0.03	0.19	100.00	99.00	0.00	1813.00	2079.95	1781779.00	11.75	1575.51	1473.00
12	8	6	20585.00	13367.00	150.25	0	Spot (Block12, Row6, Column8)	4139.76	3567.00	2391.00	0.06	0.58	829.00	846.49	829.00	67.27	0.01	0.08	100.00	100.00	0.00	2738.00	3310.76	2566649.00	48.96	1554.46	1309.50
12	1	7	18475.00	13657.00	171.40	0	Spot (Block12, Row7, Column1)	1155.74	1149.00	186.83	0.00	0.16	767.00	769.15	767.00	81.43	0.00	0.11	97.00	87.00	0.00	382.00	388.74	945395.00	4.75	896.05	882.00
12	2	7	18780.00	13653.00	191.90	0	Spot (Block12, Row7, Column2)	934.69	924.00	82.66	0.00	0.09	781.00	785.60	781.00	88.24	0.00	0.11	81.00	35.00	0.00	143.00	153.69	971144.00	1.69	850.48	832.00
12	3	7	19065.00	13643.00	203.95	0	Spot (Block12, Row7, Column3)	895.40	892.00	74.33	0.00	0.08	788.00	788.93	788.00	66.21	0.00	0.08	71.00	28.00	0.00	104.00	107.40	1059258.00	1.61	831.01	816.00
12	4	7	19385.00	13642.00	186.45	0	Spot (Block12, Row7, Column4)	937.67	927.00	78.70	0.00	0.08	797.00	798.32	797.00	66.31	0.00	0.08	83.00	48.00	0.00	130.00	140.67	918920.00	2.10	854.17	833.00
12	5	7	19684.00	13661.00	180.00	0	Spot (Block12, Row7, Column5)	1133.07	1116.00	141.08	0.01	0.12	813.00	842.41	813.00	130.14	0.02	0.15	91.00	68.00	0.00	303.00	320.07	1028824.00	2.23	936.63	921.50
12	6	7	19972.00	13658.00	178.45	0	Spot (Block12, Row7, Column6)	4823.38	5027.50	1541.55	0.02	0.32	831.00	880.12	831.00	164.64	0.02	0.19	100.00	100.00	0.00	4196.50	3992.38	4302457.00	23.95	1852.11	1849.00
12	7	7	20267.00	13665.00	150.40	0	Spot (Block12, Row7, Column7)	3572.40	3443.00	1494.01	0.02	0.42	812.00	836.56	812.00	103.27	0.01	0.12	100.00	100.00	0.00	2631.00	2760.40	2225608.00	26.49	1461.98	1401.00
12	8	7	20575.00	13665.00	191.60	0	Spot (Block12, Row7, Column8)	1833.32	1816.00	295.27	0.00	0.16	829.00	842.26	829.00	62.79	0.01	0.07	100.00	100.00	0.00	987.00	1004.32	1908483.00	15.78	1152.96	1114.00
12	1	8	18482.00	13940.00	124.25	0	Spot (Block12, Row8, Column1)	3805.42	3493.00	1637.15	0.04	0.43	752.00	755.60	752.00	70.03	0.00	0.09	100.00	100.00	0.00	2741.00	3053.42	1556415.00	43.55	1629.07	1421.00
12	2	8	18777.00	13955.00	191.60	0	Spot (Block12, Row8, Column2)	971.39	928.00	226.41	0.02	0.23	769.00	767.90	769.00	62.78	0.00	0.08	74.00	60.00	0.00	159.00	202.39	1006362.00	3.24	838.22	809.50
12	3	8	19066.00	13957.00	153.55	0	Spot (Block12, Row8, Column3)	2600.67	2202.50	1323.53	0.07	0.51	777.00	777.07	777.00	66.40	0.00	0.09	100.00	100.00	0.00	1425.50	1823.67	1680036.00	27.46	1201.15	1159.00
12	4	8	19369.00	13960.00	153.15	0	Spot (Block12, Row8, Column4)	3048.04	2983.00	931.86	0.01	0.31	791.00	796.78	791.00	72.39	0.00	0.09	100.00	100.00	0.00	2192.00	2257.04	1978177.00	31.10	1287.74	1250.50
12	5	8	19664.00	13960.00	223.20	0	Spot (Block12, Row8, Column5)	868.86	866.00	66.39	0.00	0.08	806.00	827.68	806.00	114.02	0.01	0.14	16.00	1.00	0.00	60.00	62.86	1245950.00	0.36	825.01	815.00
12	6	8	19976.00	13961.00	163.60	0	Spot (Block12, Row8, Column6)	7536.97	6449.00	4184.36	0.07	0.56	832.00	883.45	832.00	166.06	0.03	0.19	100.00	100.00	0.00	5617.00	6704.97	5607507.00	40.07	2048.13	2034.00
12	7	8	20279.00	13962.00	161.80	0	Spot (Block12, Row8, Column7)	1218.29	1203.50	216.44	0.01	0.18	818.00	845.83	818.00	115.43	0.01	0.14	92.00	76.00	0.00	385.50	400.29	877168.00	3.23	949.78	920.50
12	8	8	20563.00	13967.00	145.75	0	Spot (Block12, Row8, Column8)	2795.75	2652.50	1124.80	0.02	0.40	836.00	850.01	836.00	68.79	0.01	0.08	100.00	100.00	0.00	1816.50	1959.75	1615946.00	28.28	1389.06	1310.00
13	1	1	4953.00	16268.00	156.00	0	Spot (Block13, Row1, Column1)	49670.91	57457.00	17218.71	0.06	0.35	148.00	185.93	148.00	170.85	0.10	0.92	100.00	100.00	43.33	57309.00	49522.91	33130748.00	289.63	8592.28	6884.00
13	2	1	5264.00	16280.00	159.85	0	Spot (Block13, Row1, Column2)	187.52	188.00	20.27	0.00	0.11	136.00	156.69	136.00	106.10	0.06	0.68	0.00	0.00	0.00	52.00	51.52	131827.00	0.29	159.69	161.00
13	3	1	5539.00	16261.00	137.30	0	Spot (Block13, Row1, Column3)	146.02	148.00	15.74	0.01	0.11	128.00	129.42	128.00	14.23	0.00	0.11	60.00	31.00	0.00	20.00	18.02	74618.00	1.17	135.09	135.00
13	4	1	5864.00	16273.00	166.15	0	Spot (Block13, Row1, Column4)	217.68	210.00	36.92	0.02	0.17	136.00	140.52	136.00	20.47	0.01	0.15	96.00	94.00	0.00	74.00	81.68	166523.00	3.77	165.84	167.50
13	5	1	6165.00	16276.00	165.40	0	Spot (Block13, Row1, Column5)	421.48	374.00	173.36	0.05	0.41	185.00	187.51	185.00	43.46	0.01	0.23	95.00	81.00	0.00	189.00	236.48	320748.00	5.38	239.02	225.00
13	6	1	6456.00	16272.00	149.90	0	Spot (Block13, Row1, Column6)	1639.09	1371.50	1027.71	0.08	0.63	257.00	265.76	257.00	73.58	0.01	0.28	99.00	96.00	0.00	1114.50	1382.09	1006401.00	18.66	624.10	414.00
13	7	1	6765.00	16282.00	118.20	0	Spot (Block13, Row1, Column7)	10924.74	10424.50	5128.20	0.02	0.47	343.00	404.01	343.00	290.17	0.07	0.72	100.00	100.00	0.00	10081.50	10581.74	4020303.00	36.26	2732.88	2174.50
13	8	1	7046.00	16287.00	157.70	0	Spot (Block13, Row1, Column8)	63599.91	65535.00	6827.44	0.01	0.11	518.00	603.17	518.00	386.55	0.07	0.64	100.00	100.00	88.81	65017.00	63081.91	43757148.00	162.97	14049.34	12206.00
13	1	2	4957.00	16572.00	147.00	-50	Spot (Block13, Row2, Column1)	159.04	160.00	12.28	0.00	0.08	137.00	165.47	137.00	122.73	0.08	0.74	0.00	0.00	0.00	23.00	22.04	94785.00	-0.05	163.03	163.00
13	2	2	5246.00	16591.00	125.45	0	Spot (Block13, Row2, Column2)	175.25	177.00	12.27	0.00	0.07	137.00	143.63	137.00	32.16	0.02	0.22	71.00	0.00	0.00	40.00	38.25	73256.00	0.98	159.88	159.00
13	3	2	5557.00	16576.00	147.00	-50	Spot (Block13, Row2, Column3)	136.11	136.00	13.57	0.00	0.10	129.00	130.17	129.00	15.68	0.00	0.12	34.00	0.00	0.00	7.00	7.11	80442.00	0.38	137.07	135.00
13	4	2	5870.00	16566.00	206.75	0	Spot (Block13, Row2, Column4)	163.14	163.00	20.92	0.00	0.13	129.00	132.83	129.00	20.23	0.01	0.15	70.00	38.00	0.00	34.00	34.14	198221.00	1.50	146.13	148.00
13	5	2	6168.00	16567.00	195.60	0	Spot (Block13, Row2, Column5)	341.97	312.00	177.79	0.04	0.52	157.00	163.46	157.00	33.67	0.02	0.21	100.00	93.00	0.00	155.00	184.97	370691.00	5.30	212.62	207.00
13	6	2	6460.00	16547.00	156.75	0	Spot (Block13, Row2, Column6)	276.05	272.00	32.54	0.01	0.12	205.00	209.69	205.00	52.26	0.01	0.25	68.00	13.00	0.00	67.00	71.05	188267.00	1.27	243.16	240.00
13	7	2	6766.00	16567.00	170.80	0	Spot (Block13, Row2, Column7)	387.01	374.50	87.80	0.01	0.23	238.00	277.31	238.00	119.61	0.07	0.43	55.00	17.00	0.00	136.50	149.01	312703.00	0.92	309.77	305.50
13	8	2	7059.00	16586.00	147.00	-50	Spot (Block13, Row2, Column8)	482.07	480.00	70.93	0.00	0.15	386.00	457.84	386.00	347.23	0.07	0.76	0.00	0.00	0.00	94.00	96.07	283456.00	0.07	453.02	423.00
13	1	3	4936.00	16872.00	150.15	0	Spot (Block13, Row3, Column1)	188.53	192.00	19.46	0.01	0.10	128.00	129.09	128.00	15.36	0.00	0.12	97.00	92.00	0.00	64.00	60.53	116513.00	3.87	158.33	158.50
13	2	3	5255.00	16874.00	147.00	-50	Spot (Block13, Row3, Column2)	141.45	142.00	19.41	0.00	0.14	130.00	135.67	130.00	85.05	0.02	0.63	0.00	0.00	0.00	12.00	11.45	83457.00	0.07	138.07	130.00
13	3	3	5545.00	16872.00	152.85	0	Spot (Block13, Row3, Column3)	333.44	322.00	102.37	0.02	0.31	127.00	134.76	127.00	86.24	0.03	0.64	89.00	54.00	0.00	195.00	206.44	213069.00	2.30	187.78	185.00
13	4	3	5858.00	16885.00	184.15	0	Spot (Block13, Row3, Column4)	185.35	190.00	21.47	0.01	0.12	122.00	123.00	122.00	14.94	0.00	0.12	98.00	89.00	0.00	68.00	63.35	176824.00	4.17	140.21	136.00
13	5	3	6161.00	16871.00	158.80	0	Spot (Block13, Row3, Column5)	329.96	296.50	139.43	0.05	0.42	132.00	134.32	132.00	21.26	0.01	0.16	99.00	98.00	0.00	164.50	197.96	229654.00	9.20	186.78	179.00
13	6	3	6455.00	16869.00	184.80	0	Spot (Block13, Row3, Column6)	296.41	278.00	81.20	0.03	0.27	146.00	151.83	146.00	28.83	0.02	0.19	100.00	92.00	0.00	132.00	150.41	284853.00	5.02	194.63	194.50
13	7	3	6760.00	16855.00	145.75	0	Spot (Block13, Row3, Column7)	255.72	229.00	66.20	0.05	0.26	177.00	179.76	177.00	39.85	0.01	0.22	58.00	45.00	0.00	52.00	78.72	149597.00	1.91	203.91	196.00
13	8	3	7069.00	16895.00	157.35	0	Spot (Block13, Row3, Column8)	752.07	723.00	269.45	0.02	0.36	295.00	295.29	295.00	104.39	0.00	0.35	93.00	79.00	0.00	428.00	457.07	510653.00	4.38	411.86	378.00
13	1	4	4944.00	17168.00	170.20	0	Spot (Block13, Row4, Column1)	201.51	199.00	37.45	0.01	0.19	129.00	128.95	129.00	14.94	0.00	0.12	92.00	88.00	0.00	70.00	72.51	162017.00	4.86	142.72	134.50
13	2	4	5254.00	17174.00	147.00	-50	Spot (Block13, Row4, Column2)	130.17	127.00	13.99	0.01	0.11	125.00	127.79	125.00	44.92	0.01	0.35	0.00	0.00	0.00	2.00	5.17	76538.00	0.05	121.52	122.00
13	3	4	5548.00	17175.00	148.80	0	Spot (Block13, Row4, Column3)	528.87	522.00	162.89	0.01	0.31	123.00	124.06	123.00	13.92	0.00	0.11	100.00	100.00	0.00	399.00	405.87	319436.00	29.08	224.60	203.00
13	4	4	5872.00	17153.00	211.55	0	Spot (Block13, Row4, Column4)	131.54	129.00	13.63	0.01	0.10	118.00	118.30	118.00	13.20	0.00	0.11	43.00	18.00	0.00	11.00	13.54	167845.00	1.00	125.96	125.00
13	5	4	6154.00	17187.00	210.40	0	Spot (Block13, Row4, Column5)	168.09	166.00	37.51	0.01	0.22	124.00	126.43	124.00	21.86	0.01	0.17	68.00	48.00	0.00	42.00	44.09	211293.00	1.91	132.10	130.00
13	6	4	6452.00	17193.00	190.80	0	Spot (Block13, Row4, Column6)	207.23	206.00	22.88	0.00	0.11	136.00	138.66	136.00	19.67	0.01	0.14	98.00	92.00	0.00	70.00	71.23	213037.00	3.49	161.44	164.00
13	7	4	6760.00	17195.00	148.15	0	Spot (Block13, Row4, Column7)	252.18	238.00	49.63	0.03	0.20	170.00	177.62	170.00	48.53	0.02	0.27	71.00	31.00	0.00	68.00	82.18	150046.00	1.54	194.00	195.00
13	8	4	7076.00	17205.00	186.95	0	Spot (Block13, Row4, Column8)	468.79	442.00	108.93	0.03	0.23	331.00	371.70	331.00	183.90	0.05	0.49	27.00	4.00	0.00	111.00	137.79	460354.00	0.53	362.57	364.00
13	1	5	4948.00	17478.00	158.20	0	Spot (Block13, Row5, Column1)	271.18	275.00	51.86	0.01	0.19	132.00	132.58	132.00	15.56	0.00	0.12	99.00	99.00	0.00	143.00	139.18	187655.00	8.91	171.83	173.00
13	2	5	5239.00	17472.00	167.00	0	Spot (Block13, Row5, Column2)	182.48	182.00	17.31	0.00	0.09	126.00	126.91	126.00	12.82	0.00	0.10	99.00	95.00	0.00	56.00	56.48	141243.00	4.34	152.10	148.00
13	3	5	5567.00	17465.00	139.70	0	Spot (Block13, Row5, Column3)	153.57	155.00	13.60	0.00	0.09	123.00	123.96	123.00	13.69	0.00	0.11	89.00	60.00	0.00	32.00	30.57	80780.00	2.16	137.35	138.50
13	4	5	5851.00	17471.00	190.20	0	Spot (Block13, Row5, Column4)	161.07	161.00	19.26	0.00	0.12	122.00	123.61	122.00	19.13	0.01	0.15	80.00	50.00	0.00	39.00	39.07	164940.00	1.96	133.89	133.00
13	5	5	6163.00	17490.00	149.10	0	Spot (Block13, Row5, Column5)	1502.30	1196.00	1200.13	0.10	0.80	139.00	146.99	139.00	44.72	0.02	0.30	100.00	99.00	0.00	1057.00	1363.30	910392.00	30.30	461.88	235.50
13	6	5	6453.00	17489.00	152.00	0	Spot (Block13, Row5, Column6)	213.59	207.00	26.11	0.01	0.12	170.00	175.14	170.00	42.40	0.01	0.24	41.00	11.00	0.00	37.00	43.59	134987.00	0.91	185.57	187.00
13	7	5	6767.00	17499.00	194.35	0	Spot (Block13, Row5, Column7)	905.88	730.50	484.67	0.09	0.54	232.00	252.45	232.00	98.90	0.04	0.39	100.00	98.00	0.00	498.50	673.88	967484.00	6.61	424.61	406.00
13	8	5	7067.00	17490.00	159.40	0	Spot (Block13, Row5, Column8)	4017.71	2080.50	4165.89	0.29	1.04	483.00	492.64	483.00	200.74	0.01	0.41	96.00	80.00	0.00	1597.50	3534.71	2820435.00	17.56	1285.51	688.00
13	1	6	4934.00	17780.00	183.95	0	Spot (Block13, Row6, Column1)	225.51	215.00	37.78	0.02	0.17	139.00	139.71	139.00	17.08	0.00	0.12	99.00	97.00	0.00	76.00	86.51	215364.00	5.02	175.07	176.00
13	2	6	5252.00	17795.00	148.65	0	Spot (Block13, Row6, Column2)	166.23	169.00	19.67	0.01	0.12	128.00	129.53	128.00	15.44	0.01	0.12	82.00	65.00	0.00	41.00	38.23	100402.00	2.38	146.43	142.50
13	3	6	5540.00	17777.00	158.50	0	Spot (Block13, Row6, Column3)	236.70	234.00	33.43	0.00	0.14	125.00	125.56	125.00	13.47	0.00	0.11	100.00	99.00	0.00	109.00	111.70	164740.00	8.25	164.12	166.00
13	4	6	5854.00	17781.00	157.50	0	Spot (Block13, Row6, Column4)	184.08	184.00	15.87	0.00	0.09	132.00	139.55	132.00	46.41	0.02	0.33	65.00	0.00	0.00	52.00	52.08	126649.00	0.96	153.21	154.00
13	5	6	6165.00	17789.00	150.70	0	Spot (Block13, Row6, Column5)	4274.86	2649.50	4234.45	0.21	0.99	180.00	211.65	180.00	140.19	0.07	0.66	97.00	93.00	0.00	2469.50	4094.86	2658963.00	28.98	1063.32	382.00
13	6	6	6452.00	17782.00	147.00	-50	Spot (Block13, Row6, Column6)	288.91	296.00	29.92	0.01	0.10	255.00	273.61	255.00	146.69	0.03	0.54	0.00	0.00	0.00	41.00	33.91	172192.00	0.10	264.94	280.00
13	7	6	6755.00	17784.00	151.55	0	Spot (Block13, Row6, Column7)	2888.75	2430.00	1944.96	0.08	0.67	336.00	370.96	336.00	160.34	0.04	0.43	99.00	97.00	0.00	2094.00	2552.75	1814138.00	15.70	855.66	549.00
13	8	6	7066.00	17790.00	154.00	0	Spot (Block13, Row6, Column8)	9714.21	6830.00	8590.99	0.15	0.88	604.00	625.38	604.00	220.27	0.02	0.35	99.00	98.00	0.00	6226.00	9110.21	6323952.00	41.26	2482.64	1176.00
13	1	7	4949.00	18072.00	147.00	-50	Spot (Block13, Row7, Column1)	223.37	177.00	315.64	0.10	1.41	146.00	148.77	146.00	23.54	0.01	0.16	72.00	20.00	0.00	31.00	77.37	131340.00	3.17	165.18	164.00
13	2	7	5249.00	18074.00	147.00	-50	Spot (Block13, Row7, Column2)	136.24	137.00	12.79	0.00	0.09	130.00	131.28	130.00	25.67	0.00	0.20	5.00	0.00	0.00	7.00	6.24	80793.00	0.19	126.55	127.00
13	3	7	5550.00	18076.00	147.00	-50	Spot (Block13, Row7, Column3)	135.45	136.00	10.18	0.00	0.08	133.00	136.06	133.00	26.75	0.01	0.20	0.00	0.00	0.00	3.00	2.45	79100.00	-0.02	132.75	130.50
13	4	7	5850.00	18078.00	147.00	-50	Spot (Block13, Row7, Column4)	168.45	169.00	12.85	0.00	0.08	159.00	168.68	159.00	43.26	0.03	0.26	0.00	0.00	0.00	10.00	9.45	99219.00	-0.01	165.57	169.00
13	5	7	6150.00	18080.00	147.00	-50	Spot (Block13, Row7, Column5)	411.54	412.00	70.01	0.00	0.17	274.00	284.10	274.00	153.18	0.02	0.54	41.00	0.00	0.00	138.00	137.54	242399.00	0.83	360.86	359.00
13	6	7	6456.00	18093.00	195.95	0	Spot (Block13, Row7, Column6)	2511.01	2150.00	1229.23	0.07	0.49	385.00	438.13	385.00	222.45	0.06	0.51	100.00	100.00	0.00	1765.00	2126.01	2729467.00	9.32	981.31	951.00
13	7	7	6746.00	18094.00	153.90	0	Spot (Block13, Row7, Column7)	7526.67	5288.00	7587.98	0.15	1.01	507.00	529.04	507.00	159.83	0.02	0.30	100.00	98.00	0.15	4781.00	7019.67	4907389.00	43.78	2105.74	855.00
13	8	7	7049.00	18090.00	197.00	0	Spot (Block13, Row7, Column8)	3076.21	2996.00	938.49	0.01	0.31	716.00	738.51	716.00	177.61	0.01	0.24	100.00	100.00	0.00	2280.00	2360.21	3380760.00	13.16	1341.00	1270.00
13	1	8	4936.00	18386.00	141.50	0	Spot (Block13, Row8, Column1)	1901.92	1393.00	2010.19	0.14	1.06	174.00	172.92	174.00	34.18	0.00	0.20	100.00	100.00	0.00	1219.00	1727.92	1034644.00	50.58	606.42	380.50
13	2	8	5199.00	18355.00	179.80	0	Spot (Block13, Row8, Column2)	150.95	150.00	13.08	0.00	0.09	139.00	143.77	139.00	29.34	0.01	0.20	8.00	0.00	0.00	11.00	11.95	136614.00	0.24	147.08	148.00
13	3	8	5550.00	18388.00	160.25	0	Spot (Block13, Row8, Column3)	231.53	219.50	38.20	0.02	0.16	154.00	158.85	154.00	34.73	0.01	0.22	91.00	46.00	0.00	65.50	77.53	163926.00	2.09	180.94	182.00
13	4	8	5855.00	18384.00	151.20	0	Spot (Block13, Row8, Column4)	1568.77	1221.00	1106.71	0.11	0.71	214.00	226.59	214.00	68.87	0.02	0.30	100.00	95.00	0.00	1007.00	1354.77	975777.00	19.49	557.54	315.00
13	5	8	6149.00	18381.00	147.00	-50	Spot (Block13, Row8, Column5)	425.92	424.00	35.70	0.00	0.08	363.00	370.47	363.00	134.02	0.01	0.36	0.00	0.00	0.00	61.00	62.92	250865.00	0.41	398.29	412.00
13	6	8	6456.00	18381.00	165.55	0	Spot (Block13, Row8, Column6)	8175.08	5421.00	6554.86	0.18	0.80	514.00	557.00	514.00	196.11	0.03	0.35	100.00	100.00	0.00	4907.00	7661.08	6196709.00	38.85	1742.05	1659.00
13	7	8	6749.00	18383.00	148.10	0	Spot (Block13, Row8, Column7)	3371.68	3022.00	1701.29	0.05	0.50	651.00	669.82	651.00	162.36	0.01	0.24	100.00	100.00	0.00	2371.00	2720.68	2016263.00	16.64	1196.91	1081.00
13	8	8	7034.00	18393.00	147.70	0	Spot (Block13, Row8, Column8)	2079.31	1997.50	817.74	0.02	0.39	794.00	817.26	794.00	145.57	0.01	0.18	100.00	98.00	0.00	1203.50	1285.31	1239271.00	8.67	1107.10	1092.00
14	1	1	9455.00	16296.00	157.05	0	Spot (Block14, Row1, Column1)	55497.57	65535.00	13217.23	0.07	0.24	4337.00	4384.82	4337.00	726.03	0.00	0.17	100.00	100.00	55.16	61198.00	51160.57	37627668.00	70.40	18579.17	16548.00
14	2	1	9749.00	16304.00	147.70	0	Spot (Block14, Row1, Column2)	28843.46	27281.00	12736.59	0.02	0.44	4433.00	4501.96	4433.00	731.50	0.01	0.16	100.00	100.00	0.00	22848.00	24410.46	17104172.00	33.28	10164.36	9650.00
14	3	1	10056.00	16303.00	151.90	0	Spot (Block14, Row1, Column3)	11014.46	10174.00	4185.89	0.03	0.38	4415.00	4472.99	4415.00	689.59	0.01	0.15	99.00	94.00	0.00	5759.00	6599.46	6950121.00	9.49	5941.51	5932.00
14	4	1	10354.00	16308.00	146.70	0	Spot (Block14, Row1, Column4)	24183.81	23523.00	10479.81	0.01	0.43	4494.00	4529.27	4494.00	700.08	0.00	0.15	100.00	100.00	0.00	19029.00	19689.81	14147529.00	28.07	8805.91	7726.00
14	5	1	10653.00	16308.00	148.65	0	Spot (Block14, Row1, Column5)	21149.06	18536.50	11951.68	0.06	0.57	4623.00	4682.31	4623.00	720.98	0.01	0.15	99.00	99.00	0.00	13913.50	16526.06	12858629.00	22.84	7975.10	7381.50
14	6	1	10947.00	16307.00	145.70	0	Spot (Block14, Row1, Column6)	25470.45	23387.00	12039.89	0.04	0.47	4720.00	4781.84	4720.00	728.40	0.01	0.15	100.00	100.00	0.00	18667.00	20750.45	14721920.00	28.40	9510.63	8137.00
14	7	1	11256.00	16306.00	118.85	0	Spot (Block14, Row1, Column7)	42360.52	43201.00	15632.11	0.01	0.37	4725.00	4808.57	4725.00	769.86	0.01	0.16	100.00	100.00	11.76	38476.00	37635.52	15842834.00	48.78	14206.61	11721.50
14	8	1	11546.00	16316.00	157.50	0	Spot (Block14, Row1, Column8)	64926.82	65535.00	3189.23	0.00	0.05	4676.00	4798.41	4676.00	879.91	0.01	0.18	100.00	100.00	95.31	60859.00	60250.82	44280508.00	68.33	24076.48	21449.00
14	1	2	9486.00	16597.00	197.90	0	Spot (Block14, Row2, Column1)	4630.81	4601.50	632.70	0.00	0.14	4238.00	4319.92	4238.00	1030.44	0.01	0.24	18.00	0.00	0.00	363.50	392.81	5149459.00	0.30	4493.16	4463.00
14	2	2	9756.00	16606.00	125.85	0	Spot (Block14, Row2, Column2)	15524.75	15492.00	4239.03	0.00	0.27	4322.00	4382.97	4322.00	680.96	0.01	0.16	100.00	100.00	0.00	11170.00	11202.75	6520393.00	16.36	7555.84	7317.00
14	3	2	10050.00	16602.00	208.60	0	Spot (Block14, Row2, Column3)	5326.15	5240.00	750.52	0.01	0.14	4377.00	4419.42	4377.00	708.18	0.00	0.16	58.00	27.00	0.00	863.00	949.15	6604424.00	1.28	4767.08	4724.00
14	4	2	10356.00	16608.00	176.25	0	Spot (Block14, Row2, Column4)	10308.85	10197.00	2650.01	0.00	0.26	4434.00	4477.46	4434.00	698.75	0.00	0.16	99.00	98.00	0.00	5763.00	5874.85	8937769.00	8.35	6147.81	6006.00
14	5	2	10658.00	16607.00	204.60	0	Spot (Block14, Row2, Column5)	7900.56	7672.50	1417.89	0.01	0.18	4578.00	4609.05	4578.00	696.64	0.00	0.15	99.00	93.00	0.00	3094.50	3322.56	9370069.00	4.72	5608.01	5530.50
14	6	2	10946.00	16604.00	158.85	0	Spot (Block14, Row2, Column6)	8745.91	8403.00	2181.10	0.02	0.25	4716.00	4795.33	4716.00	823.26	0.01	0.17	97.00	86.00	0.00	3687.00	4029.91	6078410.00	4.80	5732.72	5669.00
14	7	2	11250.00	16608.00	158.55	0	Spot (Block14, Row2, Column7)	8884.60	8591.00	2243.21	0.01	0.25	4723.00	4777.44	4723.00	706.16	0.00	0.15	99.00	90.00	0.00	3868.00	4161.60	6139258.00	5.82	5840.08	5754.00
14	8	2	11554.00	16603.00	206.35	0	Spot (Block14, Row2, Column8)	5410.55	5379.50	747.85	0.00	0.14	4686.00	4774.24	4686.00	813.60	0.01	0.17	46.00	11.00	0.00	693.50	724.55	6557591.00	0.78	5195.36	5201.00
14	1	3	9453.00	16899.00	147.10	0	Spot (Block14, Row3, Column1)	22045.98	19730.00	11149.73	0.05	0.51	4199.00	4240.39	4199.00	740.66	0.00	0.17	100.00	100.00	0.00	15531.00	17846.98	13029174.00	24.04	7698.72	6911.00
14	2	3	9750.00	16903.00	193.70	0	Spot (Block14, Row3, Column2)	5962.30	5869.00	1120.33	0.01	0.19	4294.00	4354.32	4294.00	684.88	0.01	0.16	79.00	57.00	0.00	1575.00	1668.30	6337924.00	2.35	4893.50	4897.50
14	3	3	10047.00	16905.00	146.30	0	Spot (Block14, Row3, Column3)	48706.36	52449.00	17295.99	0.03	0.36	4451.00	4542.43	4451.00	817.86	0.01	0.18	100.00	100.00	39.28	47998.00	44255.36	28395984.00	54.00	14924.24	12675.00
14	4	3	10350.00	16906.00	146.55	0	Spot (Block14, Row3, Column4)	29498.89	27312.00	14615.71	0.03	0.50	4547.00	4614.20	4547.00	777.43	0.01	0.17	100.00	100.00	0.86	22765.00	24951.89	17197856.00	32.01	10511.83	8534.00
14	5	3	10653.00	16907.00	139.50	0	Spot (Block14, Row3, Column5)	42665.34	43236.50	19246.24	0.01	0.45	4682.50	4774.87	4682.50	876.71	0.01	0.18	100.00	100.00	23.68	38554.00	37982.84	22698052.00	43.22	13622.54	12015.00
14	6	3	10951.00	16908.00	182.30	0	Spot (Block14, Row3, Column6)	24884.64	20074.00	13808.22	0.09	0.55	4909.00	5009.38	4909.00	949.89	0.01	0.19	100.00	100.00	0.32	15165.00	19975.64	23192496.00	20.92	9579.51	9553.00
14	7	3	11258.00	16917.00	146.35	0	Spot (Block14, Row3, Column7)	16509.28	14975.00	7563.99	0.04	0.46	4848.00	4928.74	4848.00	837.84	0.01	0.17	99.00	98.00	0.00	10127.00	11661.28	9674436.00	13.82	7391.81	7297.00
14	8	3	11556.00	16922.00	154.95	0	Spot (Block14, Row3, Column8)	20620.64	19329.00	8311.90	0.03	0.40	4673.00	4715.48	4673.00	725.58	0.00	0.15	100.00	100.00	0.00	14656.00	15947.64	13630245.00	21.92	8853.22	8006.00
14	1	4	9452.00	17202.00	143.85	0	Spot (Block14, Row4, Column1)	28634.77	26739.00	14496.25	0.03	0.51	4264.00	4293.20	4264.00	660.50	0.00	0.15	100.00	100.00	0.72	22475.00	24370.77	15920931.00	36.85	10750.23	9739.00
14	2	4	9749.00	17196.00	201.80	0	Spot (Block14, Row4, Column2)	5929.90	5794.00	962.13	0.01	0.16	4320.00	4377.38	4320.00	710.05	0.01	0.16	81.00	54.00	0.00	1474.00	1609.90	6843106.00	2.19	4923.87	4905.00
14	3	4	10051.00	17202.00	150.10	0	Spot (Block14, Row4, Column3)	62281.29	65535.00	7430.70	0.02	0.12	4490.50	4576.75	4490.50	815.33	0.01	0.18	100.00	100.00	78.90	61044.50	57790.79	38365600.00	70.77	22792.25	17755.00
14	4	4	10337.00	17205.00	192.70	0	Spot (Block14, Row4, Column4)	5653.58	5659.00	797.85	0.00	0.14	4574.00	4633.44	4574.00	735.54	0.01	0.16	64.00	31.00	0.00	1085.00	1079.58	5936255.00	1.39	5093.27	5073.50
14	5	4	10640.00	17211.00	143.40	0	Spot (Block14, Row4, Column5)	16827.34	15020.00	8255.73	0.05	0.49	4707.00	4790.17	4707.00	807.92	0.01	0.17	100.00	100.00	0.36	10313.00	12120.34	9440135.00	14.90	7961.67	7307.00
14	6	4	10949.00	17210.00	198.00	0	Spot (Block14, Row4, Column6)	8513.97	8350.00	1470.58	0.01	0.17	4864.50	4941.39	4864.50	817.38	0.01	0.17	99.00	93.00	0.00	3485.50	3649.47	9424967.00	4.37	6201.59	6221.00
14	7	4	11245.00	17212.00	148.75	0	Spot (Block14, Row4, Column7)	13331.45	11204.50	6470.57	0.08	0.49	4874.00	4960.67	4874.00	930.26	0.01	0.19	97.00	90.00	0.00	6330.50	8457.45	8052198.00	9.00	6764.99	6507.50
14	8	4	11547.00	17221.00	157.10	0	Spot (Block14, Row4, Column8)	7162.11	7000.00	1422.25	0.01	0.20	4696.00	4718.04	4696.00	715.85	0.00	0.15	92.00	75.00	0.00	2304.00	2466.11	4891718.00	3.41	5451.57	5466.00
14	1	5	9454.00	17500.00	144.50	0	Spot (Block14, Row5, Column1)	44746.64	44191.00	17696.12	0.01	0.40	4363.50	4444.78	4363.50	760.96	0.01	0.17	100.00	100.00	26.76	39827.50	40383.14	25416220.00	52.96	13380.76	11935.00
14	2	5	9750.00	17504.00	153.50	0	Spot (Block14, Row5, Column2)	22240.60	21975.00	7957.05	0.01	0.36	4425.00	4502.88	4425.00	799.72	0.01	0.18	100.00	100.00	0.00	17550.00	17815.60	14434150.00	22.18	8378.47	7993.50
14	3	5	10048.00	17503.00	160.70	0	Spot (Block14, Row5, Column3)	9617.13	8913.00	3011.78	0.03	0.31	4439.00	4498.89	4439.00	722.59	0.01	0.16	99.00	95.00	0.00	4474.00	5178.13	6885862.00	7.08	5682.31	5628.00
14	4	5	10350.00	17506.00	148.30	0	Spot (Block14, Row5, Column4)	15796.80	14085.50	7484.91	0.05	0.47	4500.00	4563.81	4500.00	730.02	0.01	0.16	100.00	99.00	0.00	9585.50	11296.80	9478083.00	15.39	6945.85	6766.00
14	5	5	10649.00	17511.00	151.05	0	Spot (Block14, Row5, Column5)	64546.47	65535.00	3622.61	0.01	0.06	4712.00	4786.92	4712.00	829.60	0.01	0.17	100.00	100.00	89.28	60823.00	59834.47	40341904.00	72.03	22653.91	18939.00
14	6	5	10946.00	17508.00	151.85	0	Spot (Block14, Row5, Column6)	9611.09	9158.50	2468.17	0.02	0.26	4791.00	4897.98	4791.00	974.54	0.01	0.20	97.00	90.00	0.00	4367.50	4820.09	6093431.00	4.84	6003.91	6022.00
14	7	5	11252.00	17514.00	189.10	0	Spot (Block14, Row5, Column7)	42740.67	42059.00	18927.49	0.01	0.44	4906.00	5048.87	4906.00	1158.80	0.01	0.23	100.00	100.00	27.06	37153.00	37834.67	42954640.00	32.53	13934.53	13780.00
14	8	5	11552.00	17518.00	147.10	0	Spot (Block14, Row5, Column8)	29205.45	25264.00	18479.67	0.06	0.63	4714.50	4786.05	4714.50	922.36	0.01	0.19	99.00	98.00	3.03	20549.50	24490.95	17348044.00	26.47	9169.26	8151.50
14	1	6	9447.00	17799.00	179.90	0	Spot (Block14, Row6, Column1)	20992.33	16732.00	11939.83	0.10	0.57	4370.50	4517.62	4370.50	965.13	0.01	0.21	100.00	100.00	0.00	12361.50	16621.83	19040052.00	17.07	8142.73	8080.50
14	2	6	9751.00	17803.00	201.95	0	Spot (Block14, Row6, Column2)	25274.44	23394.50	10842.76	0.03	0.43	4486.00	4652.37	4486.00	1004.68	0.02	0.22	100.00	100.00	0.00	18908.50	20788.44	29267772.00	20.53	10494.15	10348.00
14	3	6	10043.00	17803.00	145.85	0	Spot (Block14, Row6, Column3)	41340.71	41240.00	18975.25	0.00	0.46	4433.00	4510.67	4433.00	813.79	0.01	0.18	100.00	100.00	21.24	36807.00	36907.71	23936380.00	45.26	13098.42	11258.00
14	4	6	10349.00	17808.00	157.85	0	Spot (Block14, Row6, Column4)	8591.69	7720.00	2749.96	0.05	0.32	4400.00	4448.95	4400.00	722.47	0.00	0.16	97.00	85.00	0.00	3320.00	4191.69	5868122.00	5.73	5507.72	5449.00
14	5	6	10644.00	17809.00	150.20	0	Spot (Block14, Row6, Column5)	63772.19	65535.00	5427.82	0.01	0.09	4566.00	4659.39	4566.00	828.72	0.01	0.18	100.00	100.00	85.99	60969.00	59206.19	39156464.00	71.33	22931.59	19056.00
14	6	6	10947.00	17808.00	194.30	0	Spot (Block14, Row6, Column6)	6116.12	5928.00	1247.58	0.01	0.20	4717.00	4826.08	4717.00	910.74	0.01	0.19	58.00	30.00	0.00	1211.00	1399.12	6525895.00	1.42	5210.06	5165.00
14	7	6	11247.00	17811.00	147.90	0	Spot (Block14, Row6, Column7)	33007.30	29704.00	18323.68	0.05	0.56	4732.00	4842.96	4732.00	985.17	0.01	0.20	100.00	100.00	6.16	24972.00	28275.30	19837424.00	28.59	10693.88	8888.00
14	8	6	11555.00	17823.00	148.20	0	Spot (Block14, Row6, Column8)	35135.27	34397.00	19921.55	0.01	0.57	4625.00	4655.09	4625.00	705.28	0.00	0.15	100.00	100.00	10.55	29772.00	30510.27	20975820.00	43.22	11469.18	9963.00
14	1	7	9447.00	18098.00	186.35	0	Spot (Block14, Row7, Column1)	6303.97	6226.00	1120.05	0.01	0.18	4252.00	4331.81	4252.00	736.29	0.01	0.17	89.00	68.00	0.00	1974.00	2051.97	6158982.00	2.68	4942.42	4809.00
14	2	7	9741.00	18105.00	199.75	0	Spot (Block14, Row7, Column2)	5276.37	5203.50	788.61	0.01	0.15	4296.00	4404.53	4296.00	783.16	0.01	0.18	55.00	21.00	0.00	907.50	980.37	5972856.00	1.11	4668.91	4696.00
14	3	7	10032.00	18096.00	213.30	0	Spot (Block14, Row7, Column3)	5127.37	5111.00	669.70	0.00	0.13	4338.00	4406.47	4338.00	677.57	0.01	0.15	55.00	22.00	0.00	773.00	789.37	6624559.00	1.06	4662.56	4471.00
14	4	7	10342.00	18112.00	200.20	0	Spot (Block14, Row7, Column4)	5338.71	5317.00	724.68	0.00	0.14	4382.00	4436.61	4382.00	682.86	0.01	0.15	61.00	27.00	0.00	935.00	956.71	6048755.00	1.32	4885.92	4919.00
14	5	7	10647.00	18110.00	182.50	0	Spot (Block14, Row7, Column5)	9320.36	8864.00	2636.07	0.02	0.28	4567.00	4706.06	4567.00	993.97	0.01	0.21	97.00	86.00	0.00	4297.00	4753.36	8705219.00	4.64	5977.13	5918.00
14	6	7	10940.00	18111.00	183.05	0	Spot (Block14, Row7, Column6)	33268.59	33056.00	13593.11	0.00	0.41	4860.00	5087.17	4860.00	1260.15	0.02	0.25	100.00	100.00	0.85	28196.00	28408.59	31438808.00	22.36	11476.32	11483.00
14	7	7	11240.00	18116.00	148.40	0	Spot (Block14, Row7, Column7)	27614.73	25717.00	14072.19	0.03	0.51	4649.00	4769.09	4649.00	917.28	0.01	0.19	100.00	100.00	1.50	21068.00	22965.73	16624068.00	24.91	10265.67	8003.50
14	8	7	11546.00	18119.00	197.35	0	Spot (Block14, Row7, Column8)	9831.15	9722.00	1884.21	0.00	0.19	4434.00	4497.93	4434.00	668.61	0.01	0.15	99.00	99.00	0.00	5288.00	5397.15	10853585.00	7.98	6137.30	6019.00
14	1	8	9439.00	18400.00	151.95	0	Spot (Block14, Row8, Column1)	8416.88	7059.00	6212.68	0.08	0.74	4275.00	4331.02	4275.00	618.09	0.01	0.14	96.00	86.00	0.47	2784.00	4141.88	5344718.00	6.61	5247.49	5186.50
14	2	8	9740.00	18401.00	175.05	0	Spot (Block14, Row8, Column2)	6530.12	6252.00	1513.45	0.02	0.23	4275.00	4335.18	4275.00	631.09	0.01	0.15	89.00	72.00	0.00	1977.00	2255.12	5596316.00	3.48	4894.72	4841.00
14	3	8	10035.00	18404.00	147.30	0	Spot (Block14, Row8, Column3)	12139.91	10414.00	5863.54	0.07	0.48	4340.00	4406.76	4340.00	672.29	0.01	0.15	99.00	91.00	0.00	6074.00	7799.91	7198966.00	11.50	6044.49	5944.50
14	4	8	10342.00	18409.00	146.35	0	Spot (Block14, Row8, Column4)	44646.64	47516.00	18036.21	0.03	0.40	4401.50	4476.21	4401.50	690.68	0.01	0.15	100.00	100.00	23.97	43114.50	40245.14	26073780.00	58.16	14097.53	11900.00
14	5	8	10630.00	18410.00	181.20	0	Spot (Block14, Row8, Column5)	5465.85	5485.00	710.39	0.00	0.13	4490.00	4589.06	4490.00	869.01	0.01	0.19	54.00	13.00	0.00	995.00	975.85	5023116.00	1.01	4965.33	4979.00
14	6	8	10945.00	18410.00	158.65	0	Spot (Block14, Row8, Column6)	39460.38	35430.00	18825.60	0.05	0.48	4655.00	4902.22	4655.00	1246.77	0.02	0.25	100.00	100.00	20.32	30775.00	34805.38	27188348.00	27.72	11211.86	10743.50
14	7	8	11243.00	18408.00	149.20	0	Spot (Block14, Row8, Column7)	12884.34	12000.50	4835.00	0.03	0.38	4585.00	4707.15	4585.00	924.14	0.01	0.20	100.00	97.00	0.00	7415.50	8299.34	7885218.00	8.85	6503.06	6465.00
14	8	8	11513.00	18405.00	166.30	0	Spot (Block14, Row8, Column8)	7280.57	6443.00	4637.35	0.05	0.64	4439.00	4484.69	4439.00	649.06	0.00	0.14	91.00	76.00	0.13	2004.00	2841.57	5584195.00	4.31	5229.51	5112.00
15	1	1	13958.00	16326.00	159.60	0	Spot (Block15, Row1, Column1)	49151.72	56791.50	17494.96	0.06	0.36	399.00	435.48	399.00	184.01	0.04	0.42	100.00	100.00	42.05	56392.50	48752.72	34603084.00	264.75	9659.31	7533.00
15	2	1	14252.00	16333.00	147.25	0	Spot (Block15, Row1, Column2)	1904.67	1837.50	725.71	0.02	0.38	362.00	392.41	362.00	145.09	0.04	0.37	100.00	99.00	0.00	1475.50	1542.67	1131373.00	10.42	772.51	724.50
15	3	1	14559.00	16330.00	153.80	0	Spot (Block15, Row1, Column3)	929.35	796.00	391.48	0.07	0.42	319.00	327.41	319.00	38.93	0.01	0.12	100.00	100.00	0.00	477.00	610.35	608721.00	15.46	449.44	429.00
15	4	1	14849.00	16331.00	150.35	0	Spot (Block15, Row1, Column4)	1078.53	1063.50	360.42	0.01	0.33	305.00	310.25	305.00	35.19	0.01	0.11	100.00	100.00	0.00	758.50	773.53	668687.00	21.83	502.67	452.00
15	5	1	15157.00	16335.00	152.00	0	Spot (Block15, Row1, Column5)	1653.01	1393.00	1018.88	0.07	0.62	302.00	308.24	302.00	34.29	0.01	0.11	100.00	100.00	0.00	1091.00	1351.01	1054623.00	39.22	530.33	493.00
15	6	1	15447.00	16331.00	147.45	0	Spot (Block15, Row1, Column6)	1910.13	1795.50	932.63	0.03	0.49	301.00	306.04	301.00	32.04	0.01	0.10	100.00	100.00	0.00	1494.50	1609.13	1138439.00	50.06	710.89	566.00
15	7	1	15758.00	16340.00	119.70	0	Spot (Block15, Row1, Column7)	4122.30	3831.00	1658.70	0.03	0.40	297.00	325.67	297.00	214.95	0.04	0.66	100.00	100.00	0.00	3534.00	3825.30	1562350.00	17.66	1222.03	1035.00
15	8	1	16050.00	16346.00	157.95	0	Spot (Block15, Row1, Column8)	63620.99	65535.00	6501.79	0.01	0.10	300.00	385.70	300.00	334.51	0.11	0.87	100.00	100.00	85.94	65235.00	63320.99	43453544.00	189.04	14848.10	12998.50
15	1	2	13953.00	16623.00	147.00	-50	Spot (Block15, Row2, Column1)	445.93	444.00	38.09	0.00	0.09	393.00	412.40	393.00	142.07	0.02	0.34	0.00	0.00	0.00	51.00	52.93	261762.00	0.24	439.05	432.00
15	2	2	14253.00	16631.00	128.25	0	Spot (Block15, Row2, Column2)	1436.32	1374.00	396.57	0.02	0.28	323.00	341.88	323.00	80.51	0.02	0.24	100.00	100.00	0.00	1051.00	1113.32	634855.00	13.59	694.00	630.50
15	3	2	14560.00	16622.00	192.50	0	Spot (Block15, Row2, Column3)	323.28	317.00	30.53	0.01	0.09	287.00	289.13	287.00	42.26	0.00	0.15	32.00	7.00	0.00	30.00	36.28	339124.00	0.81	291.64	291.00
15	4	2	14861.00	16634.00	166.10	0	Spot (Block15, Row2, Column4)	686.67	692.00	136.52	0.00	0.20	282.00	282.93	282.00	35.44	0.00	0.13	100.00	100.00	0.00	410.00	404.67	526676.00	11.39	402.32	389.50
15	5	2	15162.00	16632.00	199.25	0	Spot (Block15, Row2, Column5)	568.53	579.00	91.34	0.01	0.16	280.00	279.30	280.00	35.11	0.00	0.13	100.00	99.00	0.00	299.00	288.53	639026.00	8.24	362.61	366.00
15	6	2	15451.00	16629.00	161.20	0	Spot (Block15, Row2, Column6)	413.09	403.00	60.67	0.01	0.15	274.00	272.33	274.00	40.27	0.00	0.15	95.00	84.00	0.00	129.00	139.09	295358.00	3.50	315.39	311.00
15	7	2	15759.00	16618.00	184.00	0	Spot (Block15, Row2, Column7)	361.17	367.00	45.18	0.01	0.13	257.00	258.84	257.00	42.63	0.00	0.16	91.00	60.00	0.00	110.00	104.17	345635.00	2.40	289.76	292.00
15	8	2	16055.00	16637.00	147.00	-50	Spot (Block15, Row2, Column8)	312.28	292.00	52.10	0.03	0.17	259.00	320.83	259.00	275.99	0.09	0.86	0.00	0.00	0.00	33.00	53.28	184245.00	-0.03	327.84	303.50
15	1	3	13950.00	16932.00	148.95	0	Spot (Block15, Row3, Column1)	1601.46	1498.00	842.52	0.03	0.53	322.00	319.62	322.00	101.74	0.00	0.32	100.00	95.00	0.00	1176.00	1279.46	973687.00	12.60	632.56	564.00
15	2	3	14253.00	16933.00	158.50	0	Spot (Block15, Row3, Column2)	486.42	478.00	102.47	0.01	0.21	265.00	272.23	265.00	54.94	0.01	0.20	96.00	86.00	0.00	213.00	221.42	336116.00	3.90	337.62	322.00
15	3	3	14554.00	16932.00	147.35	0	Spot (Block15, Row3, Column3)	5017.67	4380.00	2796.24	0.06	0.56	269.00	275.39	269.00	56.19	0.01	0.20	100.00	100.00	0.00	4111.00	4748.67	2965440.00	84.40	1404.06	944.00
15	4	3	14855.00	16932.00	148.50	0	Spot (Block15, Row3, Column4)	1602.39	1505.50	804.82	0.03	0.50	272.00	279.24	272.00	51.72	0.01	0.19	100.00	100.00	0.00	1233.50	1330.39	964641.00	25.58	601.55	513.00
15	5	3	15154.00	16928.00	143.85	0	Spot (Block15, Row3, Column5)	4175.19	3635.00	2577.38	0.06	0.62	263.00	270.01	263.00	52.48	0.01	0.19	100.00	100.00	0.00	3372.00	3912.19	2363159.00	74.41	1050.87	873.00
15	6	3	15458.00	16928.00	176.75	0	Spot (Block15, Row3, Column6)	808.97	695.00	346.46	0.07	0.43	236.00	247.49	236.00	53.78	0.02	0.22	100.00	99.00	0.00	459.00	572.97	707041.00	10.44	382.89	386.00
15	7	3	15760.00	16939.00	175.75	0	Spot (Block15, Row3, Column7)	426.09	362.00	175.42	0.07	0.41	210.00	210.72	210.00	34.73	0.00	0.16	99.00	92.00	0.00	152.00	216.09	368143.00	6.20	255.42	257.50
15	8	3	16052.00	16955.00	162.95	0	Spot (Block15, Row3, Column8)	559.11	560.00	156.00	0.00	0.28	218.00	222.31	218.00	39.82	0.01	0.18	99.00	97.00	0.00	342.00	341.11	410945.00	8.46	317.09	304.00
15	1	4	13947.00	17228.00	149.40	0	Spot (Block15, Row4, Column1)	1967.57	1672.00	1105.59	0.07	0.56	288.00	290.63	288.00	99.53	0.00	0.34	100.00	100.00	0.00	1384.00	1679.57	1206121.00	16.85	688.40	550.00
15	2	4	14269.00	17226.00	191.35	0	Spot (Block15, Row4, Column2)	316.08	310.00	38.93	0.01	0.12	238.00	245.10	238.00	42.32	0.01	0.17	83.00	38.00	0.00	72.00	78.08	325883.00	1.68	270.88	274.00
15	3	4	14553.00	17227.00	150.30	0	Spot (Block15, Row4, Column3)	9132.72	7839.00	5890.60	0.07	0.65	257.00	268.23	257.00	60.60	0.02	0.23	100.00	100.00	0.00	7582.00	8875.72	5653152.00	146.28	2124.46	1597.00
15	4	4	14851.00	17229.00	147.00	-50	Spot (Block15, Row4, Column4)	281.10	287.00	31.01	0.01	0.11	242.00	247.33	242.00	52.01	0.01	0.21	38.00	1.00	0.00	45.00	39.10	165569.00	0.65	284.01	291.00
15	5	4	15142.00	17222.00	140.75	0	Spot (Block15, Row4, Column5)	952.70	654.00	1755.01	0.16	1.84	218.00	230.90	218.00	63.23	0.02	0.27	100.00	98.00	0.00	436.00	734.70	514460.00	11.42	424.76	367.00
15	6	4	15447.00	17216.00	216.20	0	Spot (Block15, Row4, Column6)	280.43	286.00	38.32	0.01	0.14	190.00	197.60	190.00	59.98	0.02	0.30	73.00	22.00	0.00	96.00	90.43	374651.00	1.38	226.99	222.00
15	7	4	15742.00	17209.00	134.40	0	Spot (Block15, Row4, Column7)	240.82	221.00	67.03	0.04	0.28	166.00	166.74	166.00	34.53	0.00	0.21	67.00	43.00	0.00	55.00	74.82	116798.00	2.15	197.90	193.50
15	8	4	16065.00	17229.00	167.45	0	Spot (Block15, Row4, Column8)	296.59	279.00	168.06	0.03	0.57	181.00	181.74	181.00	34.67	0.00	0.19	95.00	76.00	0.00	98.00	115.59	230451.00	3.31	220.94	218.00
15	1	5	13949.00	17533.00	148.00	0	Spot (Block15, Row5, Column1)	1930.63	1723.50	975.34	0.05	0.51	307.00	306.13	307.00	64.88	0.00	0.21	100.00	100.00	0.00	1416.50	1623.63	1154515.00	25.04	748.08	470.00
15	2	5	14247.00	17533.00	153.95	0	Spot (Block15, Row5, Column2)	940.64	943.00	301.33	0.00	0.32	229.00	236.12	229.00	42.08	0.01	0.18	100.00	100.00	0.00	714.00	711.64	607654.00	16.74	421.65	402.00
15	3	5	14542.00	17528.00	173.30	0	Spot (Block15, Row5, Column3)	366.55	362.00	75.40	0.01	0.21	209.00	215.19	209.00	45.59	0.01	0.21	97.00	81.00	0.00	153.00	157.55	306435.00	3.32	266.63	274.50
15	4	5	14832.00	17536.00	164.80	0	Spot (Block15, Row5, Column4)	303.12	290.00	69.13	0.02	0.23	182.00	184.79	182.00	42.21	0.01	0.23	91.00	72.00	0.00	108.00	121.12	228556.00	2.80	227.97	220.00
15	5	5	15145.00	17521.00	157.30	0	Spot (Block15, Row5, Column5)	1148.33	801.00	999.64	0.16	0.87	160.00	166.65	160.00	39.27	0.02	0.24	99.00	95.00	0.00	641.00	988.33	780865.00	25.00	451.32	224.00
15	6	5	15450.00	17534.00	147.00	-50	Spot (Block15, Row5, Column6)	137.89	135.00	16.54	0.01	0.12	137.00	141.59	137.00	29.14	0.01	0.21	5.00	0.00	0.00	-2.00	0.89	81354.00	-0.13	122.35	121.00
15	7	5	15782.00	17490.00	126.90	0	Spot (Block15, Row5, Column7)	216.28	208.00	40.83	0.02	0.19	131.00	136.04	131.00	26.89	0.02	0.20	99.00	83.00	0.00	77.00	85.28	92569.00	2.98	174.34	175.50
15	8	5	16080.00	17541.00	174.95	0	Spot (Block15, Row5, Column8)	219.91	210.00	41.86	0.02	0.19	154.00	155.49	154.00	31.51	0.00	0.20	80.00	41.00	0.00	56.00	65.91	188247.00	2.04	173.44	179.00
15	1	6	13941.00	17829.00	177.35	0	Spot (Block15, Row6, Column1)	1412.40	1206.50	714.73	0.07	0.51	319.00	324.12	319.00	62.38	0.01	0.19	100.00	100.00	0.00	887.50	1093.40	1242908.00	17.45	568.34	550.00
15	2	6	14236.00	17832.00	198.25	0	Spot (Block15, Row6, Column2)	797.49	721.00	271.15	0.04	0.34	227.00	235.15	227.00	55.82	0.02	0.24	100.00	99.00	0.00	494.00	570.49	889998.00	10.07	401.63	392.00
15	3	6	14537.00	17822.00	158.25	0	Spot (Block15, Row6, Column3)	574.97	480.50	336.10	0.08	0.58	175.00	173.19	175.00	38.92	0.00	0.22	99.00	96.00	0.00	305.50	399.97	396732.00	10.32	267.83	249.00
15	4	6	14848.00	17837.00	180.35	0	Spot (Block15, Row6, Column4)	196.55	196.00	17.66	0.00	0.09	138.00	142.67	138.00	25.31	0.01	0.18	97.00	63.00	0.00	58.00	58.55	179251.00	2.13	173.97	173.00
15	5	6	15145.00	17829.00	146.85	0	Spot (Block15, Row6, Column5)	525.80	472.00	229.51	0.05	0.44	132.00	136.11	132.00	25.79	0.01	0.19	100.00	99.00	0.00	340.00	393.80	309694.00	15.11	239.80	192.00
15	6	6	15449.00	17834.00	147.00	-50	Spot (Block15, Row6, Column6)	128.69	127.00	10.96	0.01	0.09	125.00	127.77	125.00	19.65	0.01	0.15	11.00	0.00	0.00	2.00	3.69	75797.00	0.05	128.22	126.00
15	7	6	15736.00	17851.00	192.85	0	Spot (Block15, Row6, Column7)	142.52	142.00	20.23	0.00	0.14	119.00	121.09	119.00	17.19	0.01	0.14	58.00	29.00	0.00	23.00	23.52	149222.00	1.25	125.14	123.00
15	8	6	16076.00	17849.00	171.15	0	Spot (Block15, Row6, Column8)	187.70	180.00	42.35	0.02	0.23	135.00	141.53	135.00	27.98	0.02	0.20	73.00	33.00	0.00	45.00	52.70	153542.00	1.65	153.80	152.00
15	1	7	13935.00	18122.00	184.75	0	Spot (Block15, Row7, Column1)	399.90	396.00	46.68	0.00	0.12	288.00	291.10	288.00	61.04	0.00	0.21	86.00	30.00	0.00	108.00	111.90	384305.00	1.78	324.96	319.00
15	2	7	14246.00	18126.00	147.00	-50	Spot (Block15, Row7, Column2)	226.84	220.00	34.10	0.01	0.15	195.00	206.09	195.00	48.08	0.02	0.23	31.00	3.00	0.00	25.00	31.84	133155.00	0.43	227.38	218.00
15	3	7	14546.00	18128.00	147.00	-50	Spot (Block15, Row7, Column3)	141.75	141.00	16.26	0.00	0.11	141.00	147.40	141.00	29.05	0.02	0.20	6.00	0.00	0.00	0.00	0.75	83630.00	-0.19	135.04	131.50
15	4	7	14886.00	18134.00	227.15	0	Spot (Block15, Row7, Column4)	159.82	159.00	20.96	0.00	0.13	122.00	124.20	122.00	16.22	0.01	0.13	82.00	60.00	0.00	37.00	37.82	235732.00	2.20	138.35	136.00
15	5	7	15124.00	18097.00	139.40	0	Spot (Block15, Row7, Column5)	132.11	132.00	10.78	0.00	0.08	120.00	121.88	120.00	19.02	0.01	0.16	27.00	0.00	0.00	12.00	12.11	68960.00	0.54	126.50	125.50
15	6	7	15437.00	18161.00	201.90	0	Spot (Block15, Row7, Column6)	139.81	138.00	16.73	0.01	0.12	116.00	116.73	116.00	16.44	0.00	0.14	60.00	34.00	0.00	22.00	23.81	161896.00	1.40	126.69	123.00
15	7	7	15728.00	18154.00	158.20	0	Spot (Block15, Row7, Column7)	142.82	141.00	16.77	0.01	0.12	116.00	116.28	116.00	14.43	0.00	0.12	72.00	44.00	0.00	25.00	26.82	98257.00	1.84	126.93	125.00
15	8	7	16072.00	18144.00	204.85	0	Spot (Block15, Row7, Column8)	248.22	242.00	44.44	0.01	0.18	133.00	137.74	133.00	23.85	0.02	0.17	98.00	97.00	0.00	109.00	115.22	295381.00	4.63	174.21	177.00
15	1	8	13942.00	18433.00	139.30	0	Spot (Block15, Row8, Column1)	1602.32	1375.50	1434.37	0.07	0.90	215.00	221.73	215.00	55.74	0.01	0.25	100.00	100.00	0.00	1160.50	1387.32	849231.00	24.77	598.30	543.50
15	2	8	14220.00	18418.00	135.10	0	Spot (Block15, Row8, Column2)	211.04	210.00	17.11	0.00	0.08	162.00	165.81	162.00	38.36	0.01	0.23	69.00	6.00	0.00	48.00	49.04	104256.00	1.18	194.24	190.00
15	3	8	14517.00	18420.00	153.15	0	Spot (Block15, Row8, Column3)	166.67	168.00	18.38	0.00	0.11	127.00	132.41	127.00	22.93	0.02	0.17	78.00	41.00	0.00	41.00	39.67	107001.00	1.49	155.12	154.00
15	4	8	14888.00	18406.00	228.05	0	Spot (Block15, Row8, Column4)	143.51	144.00	22.90	0.00	0.16	116.00	117.25	116.00	14.77	0.00	0.13	70.00	47.00	0.00	28.00	27.51	214408.00	1.78	126.07	124.00
15	5	8	15217.00	18417.00	131.15	0	Spot (Block15, Row8, Column5)	135.64	133.50	16.08	0.01	0.12	113.00	113.71	113.00	13.50	0.00	0.12	65.00	39.00	0.00	20.50	22.64	63479.00	1.62	124.69	123.00
15	6	8	15443.00	18412.00	159.40	0	Spot (Block15, Row8, Column6)	144.92	144.00	16.32	0.00	0.11	110.00	110.47	110.00	13.82	0.00	0.13	91.00	65.00	0.00	34.00	34.92	101882.00	2.49	123.09	123.00
15	7	8	15672.00	18465.00	132.80	0	Spot (Block15, Row8, Column7)	130.09	132.00	15.10	0.01	0.12	111.00	111.48	111.00	13.79	0.00	0.12	64.00	34.00	0.00	21.00	19.09	61534.00	1.35	117.62	117.00
15	8	8	16030.00	18447.00	158.20	0	Spot (Block15, Row8, Column8)	376.67	375.00	134.97	0.00	0.36	125.00	128.11	125.00	20.61	0.01	0.16	100.00	100.00	0.00	250.00	251.67	260659.00	12.06	199.58	192.00
16	1	1	18459.00	16353.00	157.85	0	Spot (Block16, Row1, Column1)	48959.68	54831.00	17260.46	0.05	0.35	592.00	628.77	592.00	193.38	0.03	0.31	100.00	100.00	40.78	54239.00	48367.68	33733480.00	249.92	9762.58	7588.00
16	2	1	18756.00	16354.00	148.55	0	Spot (Block16, Row1, Column2)	2434.43	2396.00	852.89	0.01	0.35	590.00	613.60	590.00	136.95	0.02	0.22	100.00	100.00	0.00	1806.00	1844.43	1463092.00	13.30	1058.05	1004.00
16	3	1	19059.00	16357.00	152.40	0	Spot (Block16, Row1, Column3)	1631.58	1493.00	694.81	0.04	0.43	573.00	571.53	573.00	54.15	0.00	0.09	100.00	100.00	0.00	920.00	1058.58	1040945.00	19.58	786.44	764.50
16	4	1	19351.00	16359.00	148.85	0	Spot (Block16, Row1, Column4)	1976.49	1904.00	612.70	0.02	0.31	574.00	574.26	574.00	62.15	0.00	0.11	100.00	100.00	0.00	1330.00	1402.49	1193803.00	22.56	948.43	891.00
16	5	1	19657.00	16363.00	150.05	0	Spot (Block16, Row1, Column5)	5807.07	5044.00	3828.84	0.06	0.66	591.00	596.39	591.00	69.60	0.00	0.12	100.00	100.00	0.00	4453.00	5216.07	3588767.00	74.87	1655.80	1429.00
16	6	1	19952.00	16358.00	147.40	0	Spot (Block16, Row1, Column6)	6066.39	5625.00	3322.72	0.03	0.55	601.00	612.50	601.00	72.82	0.01	0.12	100.00	100.00	0.00	5024.00	5465.39	3615570.00	74.90	1786.73	1367.00
16	7	1	20256.00	16362.00	119.35	0	Spot (Block16, Row1, Column7)	8807.10	8651.00	3333.33	0.01	0.38	607.00	651.88	607.00	280.64	0.03	0.43	100.00	100.00	0.00	8044.00	8200.10	3346697.00	29.06	2483.15	2213.50
16	8	1	20551.00	16367.00	157.50	0	Spot (Block16, Row1, Column8)	63829.38	65535.00	7069.31	0.01	0.11	706.00	786.51	706.00	416.32	0.05	0.53	100.00	100.00	92.11	64829.00	63123.38	43659700.00	151.43	16030.49	13022.00
16	1	2	18443.00	16659.00	201.10	0	Spot (Block16, Row2, Column1)	645.83	630.00	54.17	0.01	0.08	595.00	616.80	595.00	136.96	0.02	0.22	4.00	0.00	0.00	35.00	50.83	742058.00	0.21	617.84	609.00
16	2	2	18757.00	16658.00	130.70	0	Spot (Block16, Row2, Column2)	2126.02	2064.00	546.23	0.01	0.26	594.00	601.06	594.00	64.22	0.01	0.11	100.00	100.00	0.00	1470.00	1532.02	971589.00	23.75	1045.87	1008.00
16	3	2	19045.00	16647.00	188.80	0	Spot (Block16, Row2, Column3)	685.96	687.00	69.99	0.00	0.10	580.00	578.64	580.00	58.27	0.00	0.10	72.00	42.00	0.00	107.00	105.96	688705.00	1.84	617.54	604.50
16	4	2	19356.00	16658.00	178.20	0	Spot (Block16, Row2, Column4)	1464.10	1456.00	390.03	0.00	0.27	582.00	584.98	582.00	67.03	0.00	0.11	100.00	100.00	0.00	874.00	882.10	1305981.00	13.12	793.15	785.00
16	5	2	19656.00	16659.00	187.20	0	Spot (Block16, Row2, Column5)	1462.32	1446.00	262.97	0.00	0.18	598.00	601.92	598.00	65.07	0.00	0.11	100.00	100.00	0.00	848.00	864.32	1435996.00	13.22	862.14	853.00
16	6	2	19949.00	16665.00	156.10	0	Spot (Block16, Row2, Column6)	1162.13	1135.00	303.92	0.01	0.26	603.00	632.43	603.00	127.44	0.02	0.20	94.00	81.00	0.00	532.00	559.13	779792.00	4.16	733.17	706.50
16	7	2	20256.00	16660.00	155.00	0	Spot (Block16, Row2, Column7)	1294.14	1181.50	399.70	0.04	0.31	601.00	610.70	601.00	76.05	0.01	0.12	100.00	99.00	0.00	580.50	693.14	851547.00	8.99	768.48	766.00
16	8	2	20555.00	16668.00	147.00	-50	Spot (Block16, Row2, Column8)	700.68	699.00	52.31	0.00	0.07	660.00	704.69	660.00	299.30	0.03	0.42	0.00	0.00	0.00	39.00	40.68	414099.00	-0.01	695.48	701.00
16	1	3	18455.00	16956.00	154.25	0	Spot (Block16, Row3, Column1)	3746.88	3259.50	2147.07	0.06	0.57	596.00	601.57	596.00	54.81	0.00	0.09	100.00	100.00	0.00	2663.50	3150.88	2465449.00	57.38	1164.74	1004.00
16	2	3	18752.00	16962.00	193.20	0	Spot (Block16, Row3, Column2)	746.57	733.00	84.22	0.01	0.11	593.00	610.83	593.00	112.99	0.01	0.18	60.00	16.00	0.00	140.00	153.57	783900.00	1.20	639.89	629.50
16	3	3	19049.00	16959.00	153.00	0	Spot (Block16, Row3, Column3)	1922.72	1786.00	855.63	0.03	0.45	589.00	597.60	589.00	75.91	0.01	0.13	100.00	100.00	0.00	1197.00	1333.72	1247845.00	17.46	907.08	849.00
16	4	3	19353.00	16960.00	151.50	0	Spot (Block16, Row3, Column4)	4129.89	3868.00	2011.02	0.03	0.49	592.00	598.10	592.00	65.40	0.00	0.11	100.00	100.00	0.00	3276.00	3537.89	2610091.00	54.00	1274.17	1151.50
16	5	3	19655.00	16953.00	149.10	0	Spot (Block16, Row3, Column5)	1539.97	1409.50	726.33	0.04	0.47	600.00	629.52	600.00	129.78	0.02	0.21	98.00	95.00	0.00	809.50	939.97	930139.00	7.02	826.94	783.00
16	6	3	19958.00	16964.00	211.90	0	Spot (Block16, Row3, Column6)	8491.57	6990.00	4184.80	0.08	0.49	628.00	691.87	628.00	180.65	0.04	0.26	100.00	100.00	0.00	6362.00	7863.57	10869215.00	43.17	2644.38	2506.00
16	7	3	20262.00	16970.00	149.80	0	Spot (Block16, Row3, Column7)	2610.63	2280.00	1267.72	0.06	0.49	608.00	642.79	608.00	139.26	0.02	0.22	100.00	100.00	0.00	1672.00	2002.63	1610757.00	14.13	1034.22	1023.00
16	8	3	20556.00	16972.00	151.60	0	Spot (Block16, Row3, Column8)	2941.74	2842.00	1075.25	0.01	0.37	614.00	631.72	614.00	74.43	0.01	0.12	100.00	100.00	0.00	2228.00	2327.74	1856236.00	31.04	1261.17	1133.00
16	1	4	18450.00	17255.00	153.10	0	Spot (Block16, Row4, Column1)	3949.01	3512.50	1991.04	0.05	0.50	601.00	626.49	601.00	107.36	0.02	0.17	100.00	100.00	0.00	2911.50	3348.01	2558960.00	30.95	1279.69	1141.00
16	2	4	18754.00	17259.00	170.40	0	Spot (Block16, Row4, Column2)	6308.49	5933.50	2738.95	0.03	0.43	597.00	643.77	597.00	161.01	0.03	0.25	100.00	100.00	0.00	5336.50	5711.49	5046790.00	35.18	1743.40	1671.00
16	3	4	19053.00	17256.00	152.70	0	Spot (Block16, Row4, Column3)	17961.35	16034.50	9418.37	0.05	0.52	598.00	646.20	598.00	174.72	0.03	0.27	100.00	100.00	0.00	15436.50	17363.35	11459342.00	99.10	4047.71	3328.00
16	4	4	19339.00	17260.00	208.00	0	Spot (Block16, Row4, Column4)	695.19	697.00	66.53	0.00	0.10	594.00	601.97	594.00	71.74	0.01	0.12	67.00	25.00	0.00	103.00	101.19	853002.00	1.30	631.43	612.00
16	5	4	19653.00	17269.00	148.55	0	Spot (Block16, Row4, Column5)	1158.57	1006.00	512.05	0.06	0.44	595.00	607.58	595.00	80.94	0.01	0.13	100.00	97.00	0.00	411.00	563.57	698618.00	6.81	788.91	742.00
16	6	4	19956.00	17260.00	189.95	0	Spot (Block16, Row4, Column6)	2338.73	2281.00	510.03	0.01	0.22	611.00	648.89	611.00	129.46	0.03	0.20	100.00	100.00	0.00	1670.00	1727.73	2376145.00	13.05	1118.95	1068.50
16	7	4	20247.00	17264.00	151.30	0	Spot (Block16, Row4, Column7)	2924.01	2490.00	1742.52	0.07	0.60	615.00	637.88	615.00	75.98	0.02	0.12	100.00	100.00	0.00	1875.00	2309.01	1836276.00	30.09	1107.83	1011.00
16	8	4	20555.00	17274.00	154.75	0	Spot (Block16, Row4, Column8)	1552.48	1566.50	431.91	0.00	0.28	618.00	631.64	618.00	56.10	0.01	0.09	100.00	100.00	0.00	948.50	934.48	1027740.00	16.41	826.96	792.00
16	1	5	18455.00	17555.00	148.55	0	Spot (Block16, Row5, Column1)	4309.76	3801.00	1955.63	0.05	0.45	616.00	659.57	616.00	138.26	0.03	0.21	100.00	100.00	0.00	3185.00	3693.76	2581545.00	26.40	1448.48	1330.00
16	2	5	18752.00	17556.00	154.00	0	Spot (Block16, Row5, Column2)	2934.06	2802.00	1021.99	0.02	0.35	612.00	665.45	612.00	167.55	0.04	0.25	100.00	100.00	0.00	2190.00	2322.06	1901269.00	13.54	1174.23	1159.00
16	3	5	19053.00	17554.00	159.85	0	Spot (Block16, Row5, Column3)	16416.21	14730.00	8825.58	0.05	0.54	608.00	663.28	608.00	185.24	0.04	0.28	100.00	100.00	0.00	14122.00	15808.21	11540595.00	85.04	3147.06	2734.00
16	4	5	19352.00	17564.00	148.55	0	Spot (Block16, Row5, Column4)	1929.60	1790.00	805.01	0.03	0.42	595.00	623.28	595.00	149.84	0.02	0.24	100.00	96.00	0.00	1195.00	1334.60	1163549.00	8.72	972.66	884.50
16	5	5	19654.00	17566.00	148.60	0	Spot (Block16, Row5, Column5)	29114.62	27419.00	15450.61	0.03	0.53	594.00	613.54	594.00	118.03	0.01	0.19	100.00	100.00	0.00	26825.00	28520.62	17585232.00	241.46	6025.61	5026.00
16	6	5	19957.00	17562.00	154.35	0	Spot (Block16, Row5, Column6)	1239.49	1216.00	317.04	0.01	0.26	604.00	619.46	604.00	76.27	0.01	0.12	100.00	100.00	0.00	612.00	635.49	803188.00	8.13	766.89	757.00
16	7	5	20258.00	17562.00	190.70	0	Spot (Block16, Row5, Column7)	3094.97	2975.00	1221.00	0.02	0.39	610.00	629.40	610.00	79.04	0.01	0.13	100.00	100.00	0.00	2365.00	2484.97	3175438.00	31.19	1292.87	1294.00
16	8	5	20557.00	17572.00	149.00	0	Spot (Block16, Row5, Column8)	7100.22	6136.00	4573.70	0.06	0.64	619.00	636.84	619.00	67.69	0.01	0.11	100.00	100.00	0.00	5517.00	6481.22	4331137.00	95.48	1907.94	1686.00
16	1	6	18448.00	17852.00	212.70	0	Spot (Block16, Row6, Column1)	7626.33	5986.00	4179.04	0.11	0.55	661.00	725.40	661.00	211.89	0.04	0.29	100.00	100.00	0.00	5325.00	6965.33	9830336.00	32.57	2494.92	2510.00
16	2	6	18753.00	17856.00	199.40	0	Spot (Block16, Row6, Column2)	2214.62	2147.00	663.46	0.01	0.30	617.00	668.45	617.00	149.09	0.03	0.22	100.00	100.00	0.00	1530.00	1597.62	2500308.00	10.37	1108.31	1091.00
16	3	6	19045.00	17855.00	148.60	0	Spot (Block16, Row6, Column3)	9928.83	9632.50	5309.12	0.01	0.53	611.00	653.98	611.00	144.84	0.03	0.22	100.00	100.00	0.00	9021.50	9317.83	5957299.00	64.04	2561.60	2036.00
16	4	6	19350.00	17867.00	158.85	0	Spot (Block16, Row6, Column4)	965.68	934.00	176.18	0.01	0.18	601.00	618.43	601.00	107.06	0.01	0.17	96.00	74.00	0.00	333.00	364.68	671151.00	3.24	699.89	696.00
16	5	6	19652.00	17865.00	148.05	0	Spot (Block16, Row6, Column5)	27008.17	24380.00	16114.88	0.04	0.60	598.00	621.25	598.00	124.16	0.02	0.20	100.00	100.00	1.01	23782.00	26410.17	16123877.00	212.53	5540.49	4686.00
16	6	6	19953.00	17861.00	155.80	0	Spot (Block16, Row6, Column6)	1052.38	959.50	307.01	0.04	0.29	607.00	621.94	607.00	82.46	0.01	0.13	94.00	78.00	0.00	352.50	445.38	700887.00	5.22	716.80	702.00
16	7	6	20252.00	17863.00	150.90	0	Spot (Block16, Row6, Column7)	5021.51	4675.50	2752.94	0.03	0.55	607.00	622.57	607.00	72.38	0.01	0.12	100.00	100.00	0.00	4068.50	4414.51	3133423.00	60.77	1695.29	1526.00
16	8	6	20554.00	17869.00	152.10	0	Spot (Block16, Row6, Column8)	5449.11	4653.00	3248.00	0.07	0.60	614.00	633.72	614.00	69.32	0.01	0.11	100.00	100.00	0.00	4039.00	4835.11	3476535.00	69.46	1489.53	1267.00
16	1	7	18447.00	18155.00	162.45	0	Spot (Block16, Row7, Column1)	8643.48	8101.00	4010.63	0.03	0.46	638.00	706.71	638.00	206.64	0.04	0.29	100.00	100.00	0.00	7463.00	8005.48	6292451.00	38.41	2121.03	2026.50
16	2	7	18736.00	18162.00	205.85	0	Spot (Block16, Row7, Column2)	746.36	735.50	85.44	0.01	0.11	618.00	660.67	618.00	145.71	0.03	0.22	45.00	2.00	0.00	117.50	128.36	900105.00	0.59	664.04	673.50
16	3	7	19032.00	18163.00	208.05	0	Spot (Block16, Row7, Column3)	688.75	693.00	46.72	0.00	0.07	609.00	627.57	609.00	65.82	0.01	0.10	66.00	13.00	0.00	84.00	79.75	850602.00	0.93	650.89	653.00
16	4	7	19350.00	18162.00	213.75	0	Spot (Block16, Row7, Column4)	728.75	718.00	57.50	0.01	0.08	603.00	614.39	603.00	64.97	0.01	0.11	89.00	41.00	0.00	115.00	125.75	951021.00	1.76	653.03	639.00
16	5	7	19648.00	18162.00	183.45	0	Spot (Block16, Row7, Column5)	1289.57	1272.00	307.08	0.01	0.24	607.00	632.13	607.00	108.62	0.02	0.17	99.00	94.00	0.00	665.00	682.57	1216069.00	6.05	808.63	805.50
16	6	7	19943.00	18165.00	185.50	0	Spot (Block16, Row7, Column6)	2474.86	2497.00	795.86	0.00	0.32	618.00	674.07	618.00	181.53	0.04	0.27	100.00	100.00	0.00	1879.00	1856.86	2398142.00	9.92	1136.79	1133.00
16	7	7	20241.00	18168.00	149.25	0	Spot (Block16, Row7, Column7)	5580.05	5301.00	2702.85	0.02	0.48	614.00	643.48	614.00	96.57	0.02	0.15	100.00	100.00	0.00	4687.00	4966.05	3414993.00	51.12	1942.09	1600.00
16	8	7	20555.00	18165.00	190.65	0	Spot (Block16, Row7, Column8)	3881.76	3904.50	798.10	0.00	0.21	639.00	654.60	639.00	75.80	0.01	0.12	100.00	100.00	0.00	3265.50	3242.76	3974924.00	42.57	1583.14	1538.50
16	1	8	18440.00	18455.00	150.65	0	Spot (Block16, Row8, Column1)	2064.99	1797.00	1141.62	0.06	0.55	622.00	658.97	622.00	123.25	0.03	0.19	99.00	98.00	0.00	1175.00	1442.99	1280296.00	11.41	952.92	911.50
16	2	8	18743.00	18455.00	169.65	0	Spot (Block16, Row8, Column2)	1096.75	1042.00	277.35	0.02	0.25	628.00	650.81	628.00	74.16	0.02	0.11	99.00	93.00	0.00	414.00	468.75	877397.00	6.01	754.71	740.00
16	3	8	19037.00	18456.00	149.85	0	Spot (Block16, Row8, Column3)	2636.16	2195.00	1412.58	0.08	0.54	613.00	639.50	613.00	76.57	0.02	0.12	100.00	100.00	0.00	1582.00	2023.16	1618600.00	26.07	1105.44	1005.50
16	4	8	19344.00	18460.00	149.60	0	Spot (Block16, Row8, Column4)	6678.12	6589.00	2552.29	0.01	0.38	605.00	623.02	605.00	79.00	0.01	0.13	100.00	100.00	0.00	5984.00	6073.12	4053618.00	76.65	2042.63	1778.00
16	5	8	19643.00	18465.00	230.25	0	Spot (Block16, Row8, Column5)	693.78	692.00	62.51	0.00	0.09	604.00	642.84	604.00	169.14	0.03	0.26	14.00	0.00	0.00	88.00	89.78	1057323.00	0.30	622.49	609.00
16	6	8	19948.00	18463.00	204.60	0	Spot (Block16, Row8, Column6)	10748.34	8238.00	6826.28	0.12	0.64	636.00	718.89	636.00	243.56	0.05	0.34	100.00	100.00	0.00	7602.00	10112.34	12779778.00	41.18	2887.92	2859.00
16	7	8	20246.00	18461.00	147.10	0	Spot (Block16, Row8, Column7)	2098.10	1948.00	752.82	0.03	0.36	633.00	677.54	633.00	170.36	0.03	0.25	100.00	100.00	0.00	1315.00	1465.10	1231583.00	8.34	1020.45	965.50
16	8	8	20530.00	18466.00	160.30	0	Spot (Block16, Row8, Column8)	1697.60	1625.50	681.31	0.02	0.40	694.00	696.05	694.00	88.38	0.00	0.13	97.00	94.00	0.00	931.50	1003.60	1198506.00	11.33	998.00	831.50
17	1	1	4929.00	20770.00	155.00	0	Spot (Block17, Row1, Column1)	54465.17	65535.00	14342.47	0.08	0.26	2656.00	2692.39	2656.00	397.65	0.01	0.15	100.00	100.00	53.31	62879.00	51809.17	36165168.00	130.20	13952.97	12065.50
17	2	1	5224.00	20779.00	147.25	0	Spot (Block17, Row1, Column2)	13610.58	12850.00	5861.02	0.02	0.43	2626.00	2673.91	2626.00	375.13	0.01	0.14	100.00	100.00	0.00	10224.00	10984.58	8030241.00	29.15	4999.79	4878.50
17	3	1	5529.00	20773.00	146.70	0	Spot (Block17, Row1, Column3)	3704.42	3535.00	709.81	0.02	0.19	2579.00	2614.69	2579.00	343.04	0.01	0.13	89.00	68.00	0.00	956.00	1125.42	2178199.00	3.18	2971.87	3014.50
17	4	1	5824.00	20781.00	145.05	0	Spot (Block17, Row1, Column4)	12680.81	11703.00	5721.02	0.03	0.45	2612.00	2667.65	2612.00	363.50	0.01	0.14	100.00	100.00	0.00	9091.00	10068.81	7266104.00	27.55	4732.61	4463.00
17	5	1	6128.00	20781.00	146.20	0	Spot (Block17, Row1, Column5)	7702.99	6950.00	3435.82	0.04	0.45	2765.00	2803.18	2765.00	413.54	0.01	0.15	99.00	91.00	0.00	4185.00	4937.99	4490841.00	11.85	3826.98	3705.00
17	6	1	6421.00	20778.00	145.15	0	Spot (Block17, Row1, Column6)	16167.90	14681.00	7619.79	0.04	0.47	2877.00	2908.28	2877.00	404.65	0.00	0.14	100.00	100.00	0.00	11804.00	13290.90	9296542.00	32.77	6170.63	5198.50
17	7	1	6731.00	20788.00	117.60	0	Spot (Block17, Row1, Column7)	12780.35	12415.00	4152.29	0.01	0.32	2985.00	3043.72	2985.00	550.49	0.01	0.18	100.00	100.00	0.00	9430.00	9795.35	4626488.00	17.69	5583.54	5089.00
17	8	1	7021.00	20790.00	157.25	0	Spot (Block17, Row1, Column8)	64370.46	65535.00	5146.47	0.01	0.08	3165.00	3268.12	3165.00	701.67	0.01	0.21	100.00	100.00	92.50	62370.00	61205.46	43772328.00	87.08	20255.39	17778.00
17	1	2	4912.00	21072.00	219.90	0	Spot (Block17, Row2, Column1)	2974.87	2997.00	349.00	0.00	0.12	2659.50	2691.51	2659.50	358.55	0.01	0.13	47.00	12.00	0.00	337.50	315.37	4132101.00	0.79	2807.58	2774.00
17	2	2	5220.00	21078.00	138.85	0	Spot (Block17, Row2, Column2)	4079.44	3984.00	631.11	0.01	0.15	2586.00	2617.14	2586.00	324.03	0.01	0.12	99.00	96.00	0.00	1398.00	1493.44	2133545.00	4.51	3113.66	3115.50
17	3	2	5527.00	21086.00	196.20	0	Spot (Block17, Row2, Column3)	3082.59	3089.00	376.81	0.00	0.12	2581.00	2620.70	2581.00	333.71	0.01	0.13	63.00	30.00	0.00	508.00	501.59	3353861.00	1.38	2778.45	2799.00
17	4	2	5828.00	21083.00	200.65	0	Spot (Block17, Row2, Column4)	3587.10	3553.50	510.69	0.00	0.14	2692.50	2754.95	2692.50	417.34	0.01	0.15	81.00	51.00	0.00	861.00	894.60	4103645.00	1.99	3102.76	3099.00
17	5	2	6127.00	21081.00	158.90	0	Spot (Block17, Row2, Column5)	29100.36	28726.00	11063.47	0.01	0.38	2838.00	2875.41	2838.00	450.00	0.01	0.16	100.00	100.00	0.00	25888.00	26262.36	20312048.00	58.28	9500.43	8484.00
17	6	2	6423.00	21083.00	210.70	0	Spot (Block17, Row2, Column6)	3525.92	3473.00	519.90	0.01	0.15	2945.00	3040.91	2945.00	718.48	0.01	0.24	38.00	6.00	0.00	528.00	580.92	4460283.00	0.68	3133.18	3072.00
17	7	2	6726.00	21078.00	202.00	0	Spot (Block17, Row2, Column7)	3610.36	3572.00	504.57	0.00	0.14	2979.00	3016.70	2979.00	413.79	0.01	0.14	61.00	35.00	0.00	593.00	631.36	4180798.00	1.43	3323.93	3225.50
17	8	2	7037.00	21091.00	223.50	0	Spot (Block17, Row2, Column8)	3557.61	3552.50	455.26	0.00	0.13	3153.00	3279.78	3153.00	707.04	0.02	0.22	27.00	0.00	0.00	399.50	404.61	5080268.00	0.39	3299.05	3273.50
17	1	3	4926.00	21371.00	143.55	0	Spot (Block17, Row3, Column1)	8214.55	7707.00	3119.72	0.03	0.38	2636.00	2680.81	2636.00	340.99	0.01	0.13	100.00	99.00	0.00	5071.00	5578.55	4624794.00	16.23	3922.01	3789.00
17	2	3	5225.00	21371.00	209.05	0	Spot (Block17, Row3, Column2)	3058.14	3043.00	373.59	0.00	0.12	2611.00	2649.08	2611.00	339.50	0.01	0.13	59.00	26.00	0.00	432.00	447.14	3804323.00	1.20	2795.22	2780.00
17	3	3	5514.00	21372.00	140.15	0	Spot (Block17, Row3, Column3)	12036.70	6500.00	15324.27	0.27	1.27	2689.00	2747.56	2689.00	441.34	0.01	0.16	99.00	98.00	5.29	3811.00	9347.70	6367414.00	21.05	6324.99	3789.00
17	4	3	5829.00	21377.00	140.70	0	Spot (Block17, Row3, Column4)	28944.77	27469.00	14834.39	0.02	0.51	2799.50	2845.07	2799.50	414.24	0.01	0.15	100.00	100.00	0.19	24669.50	26145.27	15630178.00	63.01	9278.95	8468.00
17	5	3	6127.00	21365.00	132.10	0	Spot (Block17, Row3, Column5)	8096.69	5393.00	9823.51	0.18	1.21	2929.00	3014.88	2929.00	663.81	0.01	0.22	94.00	83.00	1.92	2464.00	5167.69	3797347.00	7.66	4861.01	4318.50
17	6	3	6426.00	21381.00	227.05	0	Spot (Block17, Row3, Column6)	38864.39	29813.00	17830.20	0.12	0.46	3115.00	3280.60	3115.00	997.01	0.02	0.30	100.00	100.00	22.65	26698.00	35749.39	57480744.00	35.69	13927.75	13636.00
17	7	3	6731.00	21387.00	153.30	0	Spot (Block17, Row3, Column7)	5523.42	5211.50	1623.99	0.03	0.29	3111.00	3249.72	3111.00	820.02	0.02	0.25	86.00	58.00	0.00	2100.50	2412.42	3557084.00	2.77	3642.15	3597.00
17	8	3	7026.00	21397.00	151.55	0	Spot (Block17, Row3, Column8)	36449.04	34975.50	15300.00	0.02	0.42	3167.00	3269.17	3167.00	632.05	0.01	0.19	100.00	100.00	5.89	31808.50	33282.04	22890032.00	52.50	11284.41	9534.50
17	1	4	4923.00	21671.00	141.50	0	Spot (Block17, Row4, Column1)	27684.16	25868.00	14110.23	0.03	0.51	2701.00	2742.60	2701.00	373.33	0.01	0.14	100.00	100.00	0.00	23167.00	24983.16	14977130.00	66.81	8624.42	8106.50
17	2	4	5219.00	21674.00	175.00	0	Spot (Block17, Row4, Column2)	5420.67	5162.50	1373.35	0.02	0.25	2722.00	2797.37	2722.00	621.40	0.01	0.22	97.00	84.00	0.00	2440.50	2698.67	4661780.00	4.22	3526.47	3558.00
17	3	4	5523.00	21676.00	147.25	0	Spot (Block17, Row4, Column3)	59446.79	65535.00	11137.02	0.04	0.19	2766.00	2847.53	2766.00	649.64	0.01	0.23	100.00	100.00	71.40	62769.00	56680.79	35549464.00	87.12	16965.05	14371.00
17	4	4	5812.00	21680.00	219.25	0	Spot (Block17, Row4, Column4)	3213.09	3200.50	425.97	0.00	0.13	2795.00	2854.03	2795.00	433.73	0.01	0.15	46.00	15.00	0.00	405.50	418.09	4421207.00	0.83	2927.92	2887.00
17	5	4	6116.00	21653.00	128.45	0	Spot (Block17, Row4, Column5)	5868.94	3934.00	7711.95	0.17	1.31	2913.00	2986.07	2913.00	525.64	0.01	0.18	81.00	46.00	0.68	1021.00	2955.94	2605808.00	5.48	3766.30	3665.50
17	6	4	6422.00	21685.00	159.45	0	Spot (Block17, Row4, Column6)	38769.32	37860.00	15069.15	0.01	0.39	3078.00	3188.71	3078.00	772.20	0.02	0.24	100.00	100.00	4.40	34782.00	35691.32	27332416.00	46.08	11282.02	10409.00
17	7	4	6715.00	21685.00	151.35	0	Spot (Block17, Row4, Column7)	6217.32	5348.00	2272.41	0.07	0.37	3125.00	3256.97	3125.00	824.42	0.02	0.25	90.00	61.00	0.00	2223.00	3092.32	3898257.00	3.59	3796.89	3804.50
17	8	4	7035.00	21690.00	177.40	0	Spot (Block17, Row4, Column8)	3965.09	3943.00	561.03	0.00	0.14	3192.00	3244.37	3192.00	505.56	0.01	0.16	66.00	31.00	0.00	751.00	773.09	3485315.00	1.43	3475.73	3433.50
17	1	5	4930.00	21974.00	142.70	0	Spot (Block17, Row5, Column1)	35666.82	31357.00	19982.28	0.06	0.56	2759.00	2883.23	2759.00	710.44	0.02	0.25	100.00	100.00	13.51	28598.00	32907.82	19795132.00	46.15	8810.12	7333.00
17	2	5	5220.00	21977.00	151.75	0	Spot (Block17, Row5, Column2)	35994.17	35393.50	14013.16	0.01	0.39	2838.00	2970.94	2838.00	738.77	0.02	0.25	100.00	100.00	1.89	32555.50	33156.17	22820304.00	44.70	9559.15	9184.50
17	3	5	5523.00	21979.00	148.60	0	Spot (Block17, Row5, Column3)	18316.74	16870.00	8374.17	0.04	0.46	2822.00	2895.41	2822.00	506.79	0.01	0.18	100.00	100.00	0.00	14048.00	15494.74	11026677.00	30.43	6066.98	5412.00
17	4	5	5821.00	21978.00	146.35	0	Spot (Block17, Row5, Column4)	9453.77	8485.00	4261.31	0.05	0.45	2751.50	2821.43	2751.50	444.56	0.01	0.16	100.00	100.00	0.00	5733.50	6702.27	5511550.00	14.92	4214.70	4044.00
17	5	5	6124.00	21982.00	147.65	0	Spot (Block17, Row5, Column5)	55531.00	65535.00	15517.06	0.07	0.28	2837.00	2906.31	2837.00	503.01	0.01	0.17	100.00	100.00	62.52	62698.00	52694.00	33041192.00	104.62	16378.42	12819.00
17	6	5	6422.00	21976.00	204.75	0	Spot (Block17, Row5, Column6)	3575.53	3561.00	711.54	0.00	0.20	3003.00	3121.44	3003.00	866.96	0.02	0.28	26.00	2.00	0.00	558.00	572.53	4247735.00	0.52	3243.73	3238.00
17	7	5	6724.00	21983.00	217.45	0	Spot (Block17, Row5, Column7)	43293.61	40630.50	19404.06	0.03	0.45	3166.00	3376.18	3166.00	1125.96	0.03	0.33	100.00	100.00	33.85	37464.50	40127.61	58446852.00	35.45	14517.39	14930.50
17	8	5	7025.00	21985.00	146.10	0	Spot (Block17, Row5, Column8)	9291.25	8673.00	4108.11	0.03	0.44	3228.00	3323.08	3228.00	791.39	0.01	0.24	96.00	84.00	0.00	5445.00	6063.25	5444671.00	7.54	4392.51	4305.00
17	1	6	4916.00	22272.00	225.20	0	Spot (Block17, Row6, Column1)	34042.41	22753.50	19306.43	0.17	0.57	2837.00	3068.02	2837.00	985.18	0.03	0.32	100.00	100.00	18.09	19916.50	31205.41	49497936.00	31.44	12170.08	12153.50
17	2	6	5217.00	22273.00	225.05	0	Spot (Block17, Row6, Column2)	34816.20	28147.00	16420.84	0.09	0.47	2937.00	3180.23	2937.00	1020.75	0.03	0.32	100.00	100.00	7.52	25210.00	31879.20	50483576.00	30.99	12276.05	12542.00
17	3	6	5520.00	22276.00	144.20	0	Spot (Block17, Row6, Column3)	28213.74	26295.00	15234.37	0.03	0.54	2847.00	2953.76	2847.00	663.63	0.02	0.22	100.00	100.00	0.18	23448.00	25366.74	16053620.00	38.06	7964.68	6867.00
17	4	6	5821.00	22283.00	184.80	0	Spot (Block17, Row6, Column4)	3933.23	3753.00	788.61	0.02	0.20	2770.00	2816.98	2770.00	400.32	0.01	0.14	85.00	61.00	0.00	983.00	1163.23	3783770.00	2.79	3118.16	3100.00
17	5	6	6122.00	22284.00	142.50	0	Spot (Block17, Row6, Column5)	39741.91	38400.50	20454.85	0.01	0.51	2817.50	2889.23	2817.50	460.99	0.01	0.16	100.00	100.00	21.38	35583.00	36924.41	21937612.00	79.94	10281.54	8575.50
17	6	6	6426.00	22280.00	217.45	0	Spot (Block17, Row6, Column6)	3422.22	3447.00	434.90	0.00	0.13	2954.00	3058.27	2954.00	787.04	0.02	0.26	24.00	0.00	0.00	493.00	468.22	4616580.00	0.46	3106.29	3131.00
17	7	6	6724.00	22283.00	154.35	0	Spot (Block17, Row6, Column7)	7218.31	6546.00	2696.38	0.04	0.37	3116.50	3211.11	3116.50	786.73	0.01	0.25	94.00	80.00	0.00	3429.50	4101.81	4727990.00	5.09	3886.89	3979.00
17	8	6	7029.00	22295.00	147.75	0	Spot (Block17, Row6, Column8)	8667.67	8179.00	3473.98	0.03	0.40	3215.00	3275.76	3215.00	520.07	0.01	0.16	97.00	90.00	0.00	4964.00	5452.67	5139927.00	10.37	4312.55	4197.00
17	1	7	4921.00	22573.00	158.30	0	Spot (Block17, Row7, Column1)	7888.92	7613.00	2400.11	0.02	0.30	2835.00	2924.43	2835.00	630.84	0.01	0.22	100.00	99.00	0.00	4778.00	5053.92	5451244.00	7.87	4011.76	4000.00
17	2	7	5212.00	22577.00	200.80	0	Spot (Block17, Row7, Column2)	3330.55	3295.00	377.67	0.00	0.11	2890.00	2979.30	2890.00	635.56	0.01	0.21	33.00	0.00	0.00	405.00	440.55	3806815.00	0.55	3083.12	2996.00
17	3	7	5518.00	22575.00	222.95	0	Spot (Block17, Row7, Column3)	3201.99	3181.50	417.07	0.00	0.13	2835.50	2877.50	2835.50	377.63	0.01	0.13	47.00	21.00	0.00	346.00	366.49	4572435.00	0.86	2974.73	2896.00
17	4	7	5814.00	22587.00	228.70	0	Spot (Block17, Row7, Column4)	3224.61	3172.50	408.17	0.01	0.13	2866.00	2925.51	2866.00	456.53	0.01	0.16	38.00	10.00	0.00	306.50	358.61	4849811.00	0.66	3054.24	2999.50
17	5	7	6118.00	22582.00	206.25	0	Spot (Block17, Row7, Column5)	3750.99	3677.50	532.82	0.01	0.14	2992.50	3114.27	2992.50	748.39	0.02	0.24	45.00	6.00	0.00	685.00	758.49	4538693.00	0.85	3400.13	3403.00
17	6	7	6415.00	22584.00	217.50	0	Spot (Block17, Row7, Column6)	38808.71	36524.00	18624.19	0.03	0.48	3235.00	3532.78	3235.00	1317.50	0.04	0.37	100.00	100.00	18.08	33289.00	35573.71	52586048.00	26.77	12884.66	12775.00
17	7	7	6714.00	22589.00	150.60	0	Spot (Block17, Row7, Column7)	9012.07	8427.00	3377.75	0.03	0.37	3238.50	3369.93	3238.50	862.48	0.02	0.26	99.00	90.00	0.00	5188.50	5773.57	5578469.00	6.54	4698.69	4390.00
17	8	7	7021.00	22592.00	175.60	0	Spot (Block17, Row7, Column8)	50621.73	52692.00	13241.52	0.02	0.26	3396.00	3450.75	3396.00	589.92	0.01	0.17	100.00	100.00	24.97	49296.00	47225.73	43585500.00	79.96	15762.86	14326.00
17	1	8	4911.00	22868.00	149.90	0	Spot (Block17, Row8, Column1)	6042.75	5077.00	4800.70	0.08	0.79	2798.00	2817.61	2798.00	364.48	0.00	0.13	95.00	90.00	0.00	2279.00	3244.75	3722336.00	8.85	3696.03	3423.00
17	2	8	5216.00	22863.00	210.30	0	Spot (Block17, Row8, Column2)	3285.57	3259.50	398.12	0.00	0.12	2810.00	2848.49	2810.00	349.52	0.01	0.12	57.00	28.00	0.00	449.50	475.57	4139818.00	1.25	3034.30	3000.00
17	3	8	5510.00	22877.00	154.35	0	Spot (Block17, Row8, Column3)	5337.86	4914.50	1682.40	0.04	0.32	2884.00	2911.84	2884.00	434.67	0.00	0.15	94.00	83.00	0.00	2030.50	2453.86	3469609.00	5.58	3412.36	3473.00
17	4	8	5820.00	22878.00	145.30	0	Spot (Block17, Row8, Column4)	55299.82	65535.00	14258.75	0.07	0.26	2988.00	3028.43	2988.00	488.39	0.01	0.16	100.00	100.00	56.17	62547.00	52311.82	31797624.00	107.03	15517.85	14182.00
17	5	8	6105.00	22890.00	214.80	0	Spot (Block17, Row8, Column5)	3468.21	3478.00	445.36	0.00	0.13	3072.00	3201.04	3072.00	787.00	0.02	0.25	20.00	0.00	0.00	406.00	396.21	4567634.00	0.34	3270.05	3247.00
17	6	8	6423.00	22884.00	215.75	0	Spot (Block17, Row8, Column6)	41720.98	34340.00	20013.33	0.08	0.48	3314.00	3599.69	3314.00	1282.39	0.04	0.36	100.00	100.00	33.21	31026.00	38406.98	55405904.00	29.73	14272.89	14407.00
17	7	8	6719.00	22884.00	146.35	0	Spot (Block17, Row8, Column7)	7050.91	6993.50	1938.15	0.00	0.27	3300.00	3408.65	3300.00	786.01	0.01	0.23	98.00	86.00	0.00	3693.50	3750.91	4117733.00	4.63	4177.41	4067.00
17	8	8	7011.00	22892.00	141.50	0	Spot (Block17, Row8, Column8)	7879.33	7334.50	2593.92	0.03	0.33	3483.00	3513.37	3483.00	519.25	0.00	0.15	99.00	97.00	0.00	3851.50	4396.33	4286354.00	8.41	4726.69	4601.00
18	1	1	9429.00	20798.00	156.70	0	Spot (Block18, Row1, Column1)	52684.03	65535.00	15569.76	0.09	0.30	1669.00	1713.07	1669.00	340.61	0.01	0.20	100.00	100.00	51.11	63866.00	51015.03	35562004.00	149.65	13646.14	11932.00
18	2	1	9724.00	20805.00	153.05	0	Spot (Block18, Row1, Column2)	2338.12	2294.00	373.93	0.01	0.16	1632.00	1686.59	1632.00	291.69	0.01	0.17	85.00	59.00	0.00	662.00	706.12	1512763.00	2.23	1951.37	1933.50
18	3	1	10031.00	20809.00	149.10	0	Spot (Block18, Row1, Column3)	6201.39	5096.00	3563.40	0.09	0.57	1611.00	1665.70	1611.00	249.22	0.01	0.15	100.00	96.00	0.00	3485.00	4590.39	3758041.00	18.20	2643.32	2555.00
18	4	1	10323.00	20806.00	157.30	0	Spot (Block18, Row1, Column4)	2310.11	2280.00	355.36	0.01	0.15	1672.00	1698.57	1672.00	256.17	0.01	0.15	86.00	61.00	0.00	608.00	638.11	1568567.00	2.39	1927.15	1907.00
18	5	1	10628.00	20811.00	148.15	0	Spot (Block18, Row1, Column5)	15513.85	12832.00	10674.44	0.08	0.69	1719.00	1772.95	1719.00	296.04	0.01	0.17	100.00	99.00	0.00	11113.00	13794.85	9354854.00	46.42	3987.11	3547.00
18	6	1	10922.00	20810.00	146.15	0	Spot (Block18, Row1, Column6)	12054.51	11205.50	6135.92	0.03	0.51	1801.00	1842.06	1801.00	313.94	0.01	0.17	100.00	100.00	0.00	9404.50	10253.51	7015726.00	32.53	4100.36	3322.00
18	7	1	11231.00	20812.00	119.35	0	Spot (Block18, Row1, Column7)	23427.58	23552.00	9390.43	0.00	0.40	1855.00	1911.20	1855.00	404.49	0.01	0.21	100.00	100.00	0.00	21697.00	21572.58	8879052.00	53.19	6761.65	5678.00
18	8	1	11520.00	20819.00	156.05	0	Spot (Block18, Row1, Column8)	64033.45	65535.00	5731.24	0.01	0.09	1895.00	1990.17	1895.00	507.22	0.02	0.25	100.00	100.00	90.43	63640.00	62138.45	42838772.00	122.32	17558.59	14363.00
18	1	2	9412.00	21090.00	226.50	0	Spot (Block18, Row2, Column1)	1841.97	1804.00	274.86	0.01	0.15	1591.00	1639.48	1591.00	289.58	0.01	0.18	44.00	12.00	0.00	213.00	250.97	2716900.00	0.70	1716.76	1682.00
18	2	2	9728.00	21109.00	125.70	0	Spot (Block18, Row2, Column2)	6010.37	5658.50	1800.87	0.03	0.30	1582.00	1621.33	1582.00	241.15	0.01	0.15	100.00	100.00	0.00	4076.50	4428.37	2536376.00	18.20	2793.31	2669.50
18	3	2	10017.00	21093.00	199.30	0	Spot (Block18, Row2, Column3)	1875.82	1816.00	249.76	0.01	0.13	1597.00	1638.09	1597.00	243.27	0.01	0.15	48.00	23.00	0.00	219.00	278.82	2115929.00	0.98	1735.40	1689.50
18	4	2	10328.00	21108.00	184.25	0	Spot (Block18, Row2, Column4)	3661.77	3633.50	967.60	0.00	0.26	1593.00	1637.31	1593.00	246.37	0.01	0.15	100.00	98.00	0.00	2040.50	2068.77	3486003.00	8.22	2163.77	2168.00
18	5	2	10628.00	21107.00	202.30	0	Spot (Block18, Row2, Column5)	2324.68	2276.00	362.63	0.01	0.16	1602.00	1658.56	1602.00	254.58	0.02	0.15	94.00	68.00	0.00	674.00	722.68	2701274.00	2.62	1849.96	1877.00
18	6	2	10926.00	21108.00	193.30	0	Spot (Block18, Row2, Column6)	2078.10	2086.00	317.40	0.00	0.15	1695.00	1757.22	1695.00	326.83	0.02	0.19	54.00	18.00	0.00	391.00	383.10	2188236.00	0.98	1855.33	1790.00
18	7	2	11222.00	21111.00	172.05	0	Spot (Block18, Row2, Column7)	3128.91	2833.00	950.31	0.04	0.30	1752.00	1787.39	1752.00	290.54	0.01	0.16	94.00	77.00	0.00	1081.00	1376.91	2575095.00	4.62	2090.17	2060.50
18	8	2	11549.00	21109.00	188.55	0	Spot (Block18, Row2, Column8)	2105.97	2078.00	320.84	0.01	0.15	1803.50	1873.33	1803.50	435.27	0.02	0.23	34.00	2.00	0.00	274.50	302.47	2097550.00	0.53	1951.93	1891.50
18	1	3	9427.00	21401.00	147.95	0	Spot (Block18, Row3, Column1)	8190.19	7288.50	5158.12	0.05	0.63	1580.00	1591.27	1580.00	231.45	0.00	0.15	100.00	96.00	0.00	5708.50	6610.19	4897734.00	28.51	2739.49	2497.00
18	2	3	9722.00	21399.00	214.00	0	Spot (Block18, Row3, Column2)	1870.20	1832.00	260.95	0.01	0.14	1555.00	1584.85	1555.00	237.04	0.01	0.15	55.00	27.00	0.00	277.00	315.20	2448086.00	1.20	1666.20	1678.50
18	3	3	10026.00	21399.00	155.70	0	Spot (Block18, Row3, Column3)	2499.37	2319.50	1027.37	0.03	0.41	1574.00	1609.00	1574.00	263.17	0.01	0.16	89.00	70.00	0.00	745.50	925.37	1669580.00	3.38	1873.25	1821.50
18	4	3	10324.00	21407.00	146.10	0	Spot (Block18, Row3, Column4)	12771.34	11726.50	6902.91	0.04	0.54	1585.00	1617.86	1585.00	253.67	0.01	0.16	100.00	100.00	0.00	10141.50	11186.34	7458464.00	43.97	3800.59	3249.00
18	5	3	10630.00	21405.00	183.65	0	Spot (Block18, Row3, Column5)	2202.98	2144.00	555.97	0.01	0.25	1589.00	1646.34	1589.00	318.26	0.02	0.19	70.00	39.00	0.00	555.00	613.98	2090625.00	1.75	1777.99	1699.50
18	6	3	10924.00	21409.00	193.20	0	Spot (Block18, Row3, Column6)	11622.93	9712.50	6606.77	0.08	0.57	1697.00	1771.39	1697.00	390.88	0.02	0.22	100.00	100.00	0.00	8015.50	9925.93	12297060.00	25.20	4297.30	4275.00
18	7	3	11232.00	21414.00	147.00	0	Spot (Block18, Row3, Column7)	10479.73	8836.00	6532.06	0.07	0.62	1762.00	1806.46	1762.00	341.36	0.01	0.19	100.00	98.00	0.00	7074.00	8717.73	6162083.00	25.41	3427.39	3074.00
18	8	3	11527.00	21420.00	152.50	0	Spot (Block18, Row3, Column8)	9222.16	8662.00	3471.88	0.03	0.38	1760.00	1789.60	1760.00	299.99	0.01	0.17	100.00	100.00	0.00	6902.00	7462.16	5856071.00	24.78	3807.78	3330.00
18	1	4	9421.00	21699.00	145.20	0	Spot (Block18, Row4, Column1)	12073.56	10908.00	6845.26	0.04	0.57	1560.00	1578.79	1560.00	231.18	0.01	0.15	100.00	100.00	0.00	9348.00	10513.56	6930224.00	45.40	3632.95	3204.00
18	2	4	9722.00	21704.00	187.60	0	Spot (Block18, Row4, Column2)	2259.32	2181.00	367.49	0.02	0.16	1516.00	1573.31	1516.00	263.96	0.02	0.17	94.00	67.00	0.00	665.00	743.32	2241243.00	2.60	1795.39	1745.00
18	3	4	10026.00	21709.00	145.75	0	Spot (Block18, Row4, Column3)	30970.41	29340.00	16154.90	0.02	0.52	1543.00	1584.26	1543.00	267.34	0.01	0.17	100.00	100.00	1.39	27797.00	29427.41	17869936.00	109.92	8097.18	6468.00
18	4	4	10299.00	21700.00	193.55	0	Spot (Block18, Row4, Column4)	1869.47	1870.00	279.69	0.00	0.15	1556.50	1587.55	1556.50	253.58	0.01	0.16	51.00	27.00	0.00	313.50	312.97	1983504.00	1.11	1718.06	1669.00
18	5	4	10612.00	21700.00	200.10	0	Spot (Block18, Row4, Column5)	1936.26	1899.00	304.16	0.01	0.16	1552.00	1577.92	1552.00	252.05	0.01	0.16	65.00	28.00	0.00	347.00	384.26	2203464.00	1.42	1720.94	1708.50
18	6	4	10921.00	21709.00	193.95	0	Spot (Block18, Row4, Column6)	2623.91	2587.00	456.85	0.01	0.17	1616.00	1683.65	1616.00	329.68	0.02	0.20	96.00	71.00	0.00	971.00	1007.91	2794462.00	2.85	1920.36	1893.50
18	7	4	11217.00	21714.00	148.45	0	Spot (Block18, Row4, Column7)	10078.61	7990.00	6786.50	0.10	0.67	1696.00	1748.58	1696.00	318.34	0.01	0.18	100.00	97.00	0.00	6294.00	8382.61	6047168.00	26.17	3263.89	2981.00
18	8	4	11525.00	21719.00	155.10	0	Spot (Block18, Row4, Column8)	3791.44	3763.00	1117.26	0.00	0.29	1710.00	1763.25	1710.00	286.99	0.01	0.16	100.00	93.00	0.00	2053.00	2081.44	2528892.00	7.07	2231.78	2191.50
18	1	5	9430.00	22002.00	146.50	0	Spot (Block18, Row5, Column1)	3143.86	2876.50	856.68	0.04	0.27	1573.00	1611.11	1573.00	317.82	0.01	0.20	99.00	93.00	0.00	1303.50	1570.86	1836015.00	4.82	1998.02	2072.00
18	2	5	9723.00	22002.00	151.80	0	Spot (Block18, Row5, Column2)	9888.78	9458.00	3271.30	0.02	0.33	1564.00	1597.11	1564.00	287.49	0.01	0.18	100.00	100.00	0.00	7894.00	8324.78	6220040.00	28.84	3562.30	3429.00
18	3	5	10022.00	22003.00	171.10	0	Spot (Block18, Row5, Column3)	3488.83	3137.00	1160.28	0.05	0.33	1526.00	1575.89	1526.00	270.67	0.01	0.17	99.00	97.00	0.00	1611.00	1962.83	2846887.00	7.07	2005.57	1994.00
18	4	5	10323.00	22009.00	148.15	0	Spot (Block18, Row5, Column4)	13754.69	11306.50	9560.56	0.09	0.70	1505.00	1558.39	1505.00	266.10	0.02	0.17	100.00	100.00	0.00	9801.50	12249.69	8225307.00	45.83	3762.13	3333.50
18	5	5	10626.00	22007.00	145.00	0	Spot (Block18, Row5, Column5)	29272.27	27875.00	14768.74	0.02	0.50	1569.00	1599.82	1569.00	282.40	0.01	0.18	100.00	100.00	0.35	26306.00	27703.27	16655919.00	97.99	7703.31	6342.00
18	6	5	10925.00	21995.00	166.20	0	Spot (Block18, Row5, Column6)	1988.68	1942.00	310.30	0.01	0.16	1594.00	1644.30	1594.00	302.17	0.01	0.18	53.00	27.00	0.00	348.00	394.68	1517365.00	1.14	1726.81	1697.00
18	7	5	11226.00	22016.00	187.05	0	Spot (Block18, Row5, Column7)	12594.94	11327.00	6307.67	0.05	0.50	1676.00	1735.58	1676.00	389.00	0.02	0.22	100.00	100.00	0.00	9651.00	10918.94	12431202.00	27.92	4191.19	4182.00
18	8	5	11528.00	22018.00	147.40	0	Spot (Block18, Row5, Column8)	18731.12	16038.00	12656.19	0.07	0.68	1686.00	1741.31	1686.00	343.82	0.01	0.20	100.00	100.00	0.00	14352.00	17045.12	11163745.00	49.42	4656.80	3779.00
18	1	6	9423.00	22304.00	189.30	0	Spot (Block18, Row6, Column1)	10554.73	8921.00	5920.71	0.07	0.56	1606.00	1706.03	1606.00	417.91	0.03	0.24	100.00	100.00	0.00	7315.00	8948.73	10649720.00	21.17	3865.32	3789.00
18	2	6	9721.00	22309.00	202.00	0	Spot (Block18, Row6, Column2)	7663.10	7258.00	3075.15	0.02	0.40	1606.00	1691.38	1606.00	399.92	0.02	0.24	100.00	100.00	0.00	5652.00	6057.10	8858544.00	14.93	3377.14	3378.00
18	3	6	10016.00	22306.00	145.45	0	Spot (Block18, Row6, Column3)	14445.46	13145.00	7399.26	0.04	0.51	1517.00	1579.68	1517.00	280.77	0.02	0.18	100.00	100.00	0.00	11628.00	12928.46	8363923.00	45.82	4047.97	3507.50
18	4	6	10327.00	22310.00	187.65	0	Spot (Block18, Row6, Column4)	2165.60	2093.00	426.67	0.01	0.20	1497.00	1548.67	1497.00	263.06	0.01	0.17	82.00	56.00	0.00	596.00	668.60	2148275.00	2.35	1732.40	1738.00
18	5	6	10622.00	22317.00	142.70	0	Spot (Block18, Row6, Column5)	32064.82	30480.00	15791.74	0.02	0.49	1583.00	1617.83	1583.00	287.72	0.01	0.18	100.00	100.00	2.55	28897.00	30481.82	17635664.00	105.82	8344.74	7501.50
18	6	6	10922.00	22312.00	181.95	0	Spot (Block18, Row6, Column6)	2576.21	2379.00	674.05	0.03	0.26	1631.00	1690.95	1631.00	309.79	0.02	0.18	87.00	60.00	0.00	748.00	945.21	2398450.00	2.86	1926.73	1919.00
18	7	6	11220.00	22312.00	147.90	0	Spot (Block18, Row6, Column7)	12969.08	11419.00	7711.32	0.06	0.59	1681.00	1718.62	1681.00	332.43	0.01	0.19	100.00	100.00	0.00	9738.00	11288.08	7742539.00	33.84	3910.76	3689.00
18	8	6	11526.00	22318.00	148.45	0	Spot (Block18, Row6, Column8)	17895.77	15817.50	11545.57	0.05	0.65	1651.00	1680.70	1651.00	275.18	0.01	0.16	100.00	100.00	0.00	14166.50	16244.77	10773252.00	58.93	4803.96	3811.50
18	1	7	9416.00	22602.00	185.00	0	Spot (Block18, Row7, Column1)	2437.96	2359.00	502.51	0.01	0.21	1593.00	1655.82	1593.00	323.56	0.02	0.20	85.00	60.00	0.00	766.00	844.96	2328248.00	2.42	1904.41	1893.50
18	2	7	9719.00	22598.00	182.10	0	Spot (Block18, Row7, Column2)	2302.12	2134.00	563.09	0.03	0.24	1582.00	1618.28	1582.00	273.93	0.01	0.17	78.00	50.00	0.00	552.00	720.12	2134063.00	2.50	1801.55	1793.00
18	3	7	10016.00	22599.00	212.65	0	Spot (Block18, Row7, Column3)	1814.32	1803.00	243.96	0.00	0.13	1571.00	1588.18	1571.00	240.76	0.00	0.15	47.00	15.00	0.00	232.00	243.32	2342290.00	0.94	1667.04	1687.00
18	4	7	10321.00	22606.00	199.20	0	Spot (Block18, Row7, Column4)	1963.19	1915.00	331.87	0.01	0.17	1511.00	1569.12	1511.00	248.80	0.02	0.16	69.00	38.00	0.00	404.00	452.19	2210550.00	1.58	1704.77	1699.50
18	5	7	10617.00	22610.00	180.10	0	Spot (Block18, Row7, Column5)	3356.79	3192.00	855.43	0.02	0.25	1596.00	1645.58	1596.00	313.52	0.01	0.19	99.00	93.00	0.00	1596.00	1760.79	3054675.00	5.46	2159.56	2148.50
18	6	7	10918.00	22611.00	185.70	0	Spot (Block18, Row7, Column6)	9118.10	9025.00	3486.25	0.00	0.38	1703.00	1802.44	1703.00	454.69	0.02	0.25	100.00	100.00	0.00	7322.00	7415.10	8826324.00	16.09	3554.28	3511.00
18	7	7	11216.00	22616.00	148.90	0	Spot (Block18, Row7, Column7)	14569.81	13345.50	7322.95	0.04	0.50	1726.00	1782.32	1726.00	333.88	0.01	0.19	100.00	100.00	0.00	11619.50	12843.81	8858447.00	38.30	4706.91	3615.50
18	8	7	11518.00	22617.00	188.05	0	Spot (Block18, Row7, Column8)	3392.93	3315.00	594.56	0.01	0.18	1682.00	1703.44	1682.00	274.61	0.01	0.16	99.00	99.00	0.00	1633.00	1710.93	3399720.00	6.15	2225.98	2209.50
18	1	8	9411.00	22902.00	147.15	0	Spot (Block18, Row8, Column1)	3835.27	3555.00	1342.27	0.03	0.35	1599.00	1638.42	1599.00	244.28	0.01	0.15	100.00	99.00	0.00	1956.00	2236.27	2281986.00	8.99	2233.33	2167.50
18	2	8	9713.00	22904.00	166.40	0	Spot (Block18, Row8, Column2)	2429.62	2364.00	515.80	0.01	0.21	1585.00	1617.02	1585.00	247.96	0.01	0.15	89.00	71.00	0.00	779.00	844.62	1868378.00	3.28	1865.14	1842.00
18	3	8	10010.00	22907.00	146.10	0	Spot (Block18, Row8, Column3)	9019.10	7411.50	6017.14	0.09	0.67	1596.00	1644.16	1596.00	269.29	0.01	0.16	99.00	99.00	0.00	5815.50	7423.10	5249114.00	27.39	2924.12	2754.50
18	4	8	10315.00	22909.00	145.85	0	Spot (Block18, Row8, Column4)	17410.08	17098.00	6846.65	0.01	0.39	1602.00	1656.75	1602.00	286.04	0.01	0.17	100.00	100.00	0.00	15496.00	15808.08	10115255.00	55.07	5085.68	4647.00
18	5	8	10612.00	22911.00	198.05	0	Spot (Block18, Row8, Column5)	1900.64	1887.50	288.04	0.00	0.15	1612.00	1687.26	1612.00	376.25	0.02	0.22	38.00	4.00	0.00	275.50	288.64	2113516.00	0.57	1774.38	1719.00
18	6	8	10923.00	22911.00	178.05	0	Spot (Block18, Row8, Column6)	16519.27	13398.00	10199.33	0.09	0.62	1697.00	1796.55	1697.00	503.98	0.02	0.28	100.00	100.00	0.00	11701.00	14822.27	14702153.00	29.21	4705.08	4679.50
18	7	8	11216.00	22907.00	148.25	0	Spot (Block18, Row8, Column7)	4458.70	4095.50	1672.20	0.04	0.38	1714.00	1774.27	1714.00	404.68	0.02	0.23	100.00	91.00	0.00	2381.50	2744.70	2684140.00	6.63	2388.55	2353.50
18	8	8	11508.00	22927.00	157.35	0	Spot (Block18, Row8, Column8)	3289.73	3031.50	1435.53	0.04	0.44	1689.00	1713.35	1689.00	280.81	0.01	0.16	96.00	89.00	0.00	1342.50	1600.73	2243598.00	5.61	2200.27	2165.00
19	1	1	13933.00	20827.00	159.10	0	Spot (Block19, Row1, Column1)	47166.17	51335.00	18567.86	0.04	0.39	141.00	178.32	141.00	154.67	0.10	0.87	100.00	100.00	39.66	51194.00	47025.17	33063732.00	303.79	8151.03	6395.50
19	2	1	14229.00	20829.00	147.00	-50	Spot (Block19, Row1, Column2)	159.31	161.00	19.13	0.00	0.12	133.00	160.03	133.00	113.36	0.08	0.71	0.00	0.00	0.00	28.00	26.31	94468.00	-0.01	143.04	142.00
19	3	1	14530.00	20831.00	147.00	-50	Spot (Block19, Row1, Column3)	114.49	116.00	11.53	0.01	0.10	119.00	119.30	119.00	14.74	0.00	0.12	2.00	0.00	0.00	-3.00	-4.51	67548.00	-0.33	124.84	125.00
19	4	1	14830.00	20833.00	147.00	-50	Spot (Block19, Row1, Column4)	123.46	123.00	12.80	0.00	0.10	114.00	114.16	114.00	13.03	0.00	0.11	37.00	10.00	0.00	9.00	9.46	72592.00	0.71	122.25	123.00
19	5	1	15130.00	20835.00	147.00	-50	Spot (Block19, Row1, Column5)	112.59	114.00	11.80	0.01	0.10	112.00	111.99	112.00	12.57	0.00	0.11	13.00	0.00	0.00	2.00	0.59	66315.00	0.05	106.59	108.00
19	6	1	15464.00	20810.00	100.40	0	Spot (Block19, Row1, Column6)	129.89	130.00	9.01	0.00	0.07	111.00	110.34	111.00	12.53	0.00	0.11	77.00	23.00	0.00	19.00	18.89	33381.00	1.56	120.65	121.50
19	7	1	15731.00	20839.00	147.00	-50	Spot (Block19, Row1, Column7)	140.80	139.00	18.78	0.01	0.13	119.00	156.13	119.00	210.75	0.12	1.35	0.00	0.00	0.00	20.00	21.80	82933.00	-0.07	124.24	123.00
19	8	1	16021.00	20843.00	157.50	0	Spot (Block19, Row1, Column8)	62706.16	65535.00	8129.73	0.02	0.13	206.00	260.32	206.00	291.13	0.10	1.12	100.00	100.00	80.67	65329.00	62500.16	42828704.00	214.49	12858.38	10288.00
19	1	2	13927.00	21127.00	147.00	-50	Spot (Block19, Row2, Column1)	132.88	130.00	18.49	0.01	0.14	132.00	160.83	132.00	117.32	0.09	0.73	0.00	0.00	0.00	-2.00	0.88	79066.00	-0.24	134.21	135.00
19	2	2	14228.00	21129.00	147.00	-50	Spot (Block19, Row2, Column2)	135.10	134.00	15.11	0.00	0.11	138.00	147.08	138.00	42.73	0.03	0.29	0.00	0.00	0.00	-4.00	-2.90	79709.00	-0.28	134.83	134.00
19	3	2	14528.00	21131.00	147.00	-50	Spot (Block19, Row2, Column3)	117.82	118.00	11.43	0.00	0.10	116.00	117.89	116.00	20.83	0.01	0.18	5.00	0.00	0.00	2.00	1.82	69160.00	-0.00	125.21	124.00
19	4	2	14829.00	21138.00	136.20	0	Spot (Block19, Row2, Column4)	132.99	133.00	10.44	0.00	0.08	112.00	111.44	112.00	13.96	0.00	0.13	74.00	27.00	0.00	21.00	20.99	66362.00	1.54	121.81	122.00
19	5	2	15119.00	21146.00	165.50	0	Spot (Block19, Row2, Column5)	135.46	134.00	15.44	0.00	0.11	110.00	109.77	110.00	13.70	0.00	0.12	76.00	41.00	0.00	24.00	25.46	103217.00	1.87	127.11	127.00
19	6	2	15429.00	21137.00	147.00	-50	Spot (Block19, Row2, Column6)	114.35	114.00	10.11	0.00	0.09	110.00	110.58	110.00	15.85	0.00	0.14	13.00	0.00	0.00	4.00	4.35	67235.00	0.24	106.52	107.00
19	7	2	15729.00	21139.00	147.00	-50	Spot (Block19, Row2, Column7)	114.55	113.00	10.61	0.01	0.09	122.00	135.48	122.00	45.00	0.05	0.33	0.00	0.00	0.00	-9.00	-7.45	67926.00	-0.47	120.05	120.50
19	8	2	16030.00	21141.00	147.00	-50	Spot (Block19, Row2, Column8)	191.90	184.00	31.65	0.02	0.16	178.00	216.37	178.00	215.02	0.08	0.99	0.00	0.00	0.00	6.00	13.90	113029.00	-0.11	205.96	199.00
19	1	3	13926.00	21427.00	147.00	-50	Spot (Block19, Row3, Column1)	129.54	128.00	13.77	0.01	0.11	121.00	125.13	121.00	21.06	0.01	0.17	21.00	0.00	0.00	7.00	8.54	76560.00	0.21	128.25	126.00
19	2	3	14226.00	21429.00	147.00	-50	Spot (Block19, Row3, Column2)	162.35	165.50	22.64	0.01	0.14	129.00	133.26	129.00	26.23	0.01	0.20	61.00	23.00	0.00	36.50	33.35	95788.00	1.11	150.52	149.50
19	3	3	14529.00	21421.00	140.40	0	Spot (Block19, Row3, Column3)	336.41	256.50	477.84	0.12	1.42	116.00	120.43	116.00	24.51	0.02	0.20	99.00	96.00	0.00	140.50	220.41	179643.00	8.81	181.91	175.00
19	4	3	14834.00	21430.00	117.70	0	Spot (Block19, Row3, Column4)	146.21	146.00	16.22	0.00	0.11	110.00	110.75	110.00	14.35	0.00	0.13	93.00	62.00	0.00	36.00	36.21	52927.00	2.47	128.32	128.00
19	5	3	15136.00	21419.00	142.85	0	Spot (Block19, Row3, Column5)	177.78	174.00	34.03	0.01	0.19	109.00	108.65	109.00	14.15	0.00	0.13	99.00	96.00	0.00	65.00	68.78	99026.00	4.88	142.21	140.00
19	6	3	15434.00	21413.00	210.60	0	Spot (Block19, Row3, Column6)	121.04	120.00	10.94	0.00	0.09	109.00	109.39	109.00	15.01	0.00	0.14	35.00	5.00	0.00	11.00	12.04	152991.00	0.78	114.81	114.00
19	7	3	15728.00	21439.00	147.00	-50	Spot (Block19, Row3, Column7)	110.65	111.00	10.47	0.00	0.09	119.00	134.82	119.00	277.52	0.05	2.06	0.00	0.00	0.00	-8.00	-8.35	65285.00	-0.09	116.41	116.00
19	8	3	16028.00	21441.00	147.00	-50	Spot (Block19, Row3, Column8)	166.95	168.00	14.02	0.00	0.08	148.00	152.38	148.00	31.87	0.01	0.21	19.00	0.00	0.00	20.00	18.95	98332.00	0.46	171.02	171.00
19	1	4	13962.00	21759.00	96.40	0	Spot (Block19, Row4, Column1)	249.13	172.00	353.68	0.16	1.42	116.00	119.91	116.00	43.57	0.01	0.36	73.00	13.00	0.00	56.00	133.13	58546.00	2.97	147.21	142.50
19	2	4	14225.00	21730.00	147.00	-50	Spot (Block19, Row4, Column2)	127.71	125.00	17.62	0.01	0.14	120.00	122.16	120.00	18.65	0.01	0.15	22.00	8.00	0.00	5.00	7.71	75734.00	0.30	132.42	128.50
19	3	4	14529.00	21732.00	155.40	0	Spot (Block19, Row4, Column3)	293.44	299.00	48.51	0.01	0.17	116.00	118.90	116.00	19.03	0.01	0.16	100.00	100.00	0.00	183.00	177.44	194847.00	9.17	186.37	190.00
19	4	4	14825.00	21734.00	147.00	-50	Spot (Block19, Row4, Column4)	102.67	101.00	11.89	0.01	0.12	112.00	112.66	112.00	12.87	0.00	0.11	4.00	0.00	0.00	-11.00	-9.33	60470.00	-0.78	106.27	107.00
19	5	4	15093.00	21729.00	163.75	0	Spot (Block19, Row4, Column5)	125.64	125.00	12.08	0.00	0.10	110.00	110.01	110.00	13.21	0.00	0.12	55.00	18.00	0.00	15.00	15.64	93601.00	1.18	114.67	114.00
19	6	4	15422.00	21724.00	227.20	0	Spot (Block19, Row4, Column6)	126.66	126.00	15.92	0.00	0.13	109.00	109.25	109.00	12.23	0.00	0.11	61.00	31.00	0.00	17.00	17.66	188223.00	1.42	114.05	115.00
19	7	4	15726.00	21740.00	147.00	-50	Spot (Block19, Row4, Column7)	131.55	130.00	19.15	0.01	0.15	110.00	121.21	110.00	275.29	0.04	2.27	0.00	0.00	0.00	20.00	21.55	77354.00	0.04	131.94	129.00
19	8	4	16036.00	21742.00	153.45	0	Spot (Block19, Row4, Column8)	179.99	180.00	20.50	0.00	0.11	122.00	135.98	122.00	264.23	0.05	1.94	0.00	0.00	0.00	58.00	57.99	115735.00	0.17	149.01	149.00
19	1	5	13923.00	22028.00	147.00	-50	Spot (Block19, Row5, Column1)	135.19	133.00	16.49	0.01	0.12	113.00	116.60	113.00	44.60	0.01	0.38	11.00	0.00	0.00	20.00	22.19	79760.00	0.42	127.20	124.50
19	2	5	14223.00	22030.00	147.00	-50	Spot (Block19, Row5, Column2)	120.84	122.00	10.24	0.00	0.08	114.00	114.33	114.00	15.67	0.00	0.14	17.00	0.00	0.00	8.00	6.84	71297.00	0.42	119.59	119.00
19	3	5	14524.00	22032.00	147.00	-50	Spot (Block19, Row5, Column3)	129.23	129.00	12.12	0.00	0.09	111.00	111.42	111.00	13.20	0.00	0.12	63.00	26.00	0.00	18.00	18.23	76376.00	1.35	115.70	116.00
19	4	5	14827.00	22035.00	179.60	0	Spot (Block19, Row5, Column4)	133.29	133.00	11.39	0.00	0.09	110.00	110.53	110.00	12.57	0.00	0.11	83.00	41.00	0.00	23.00	23.29	120225.00	1.81	124.95	124.00
19	5	5	15126.00	22036.00	151.40	0	Spot (Block19, Row5, Column5)	380.77	386.00	116.08	0.01	0.30	109.00	109.22	109.00	13.09	0.00	0.12	100.00	100.00	0.00	277.00	271.77	239505.00	20.74	178.50	176.00
19	6	5	15397.00	22094.00	121.25	0	Spot (Block19, Row5, Column6)	116.68	116.00	11.76	0.00	0.10	108.00	107.67	108.00	12.50	0.00	0.12	33.00	11.00	0.00	8.00	8.68	45037.00	0.72	113.86	114.00
19	7	5	15737.00	22087.00	197.20	0	Spot (Block19, Row5, Column7)	123.55	123.00	12.38	0.00	0.10	106.00	107.08	106.00	12.71	0.00	0.12	65.00	25.00	0.00	17.00	17.55	136888.00	1.30	116.46	117.00
19	8	5	16032.00	22062.00	145.00	0	Spot (Block19, Row5, Column8)	138.85	139.00	11.84	0.00	0.09	108.00	109.49	108.00	15.24	0.01	0.14	88.00	50.00	0.00	31.00	30.85	79007.00	1.93	121.10	120.00
19	1	6	13906.00	22328.00	205.85	0	Spot (Block19, Row6, Column1)	125.94	126.00	14.61	0.00	0.12	109.00	110.34	109.00	24.51	0.01	0.22	33.00	0.00	0.00	17.00	16.94	151508.00	0.64	113.18	114.00
19	2	6	14201.00	22306.00	218.95	0	Spot (Block19, Row6, Column2)	128.26	127.00	12.91	0.00	0.10	109.00	108.95	109.00	25.01	0.00	0.23	27.00	2.00	0.00	18.00	19.26	176227.00	0.77	115.42	114.00
19	3	6	14508.00	22342.00	176.30	0	Spot (Block19, Row6, Column3)	142.61	143.00	16.86	0.00	0.12	109.00	109.57	109.00	12.69	0.00	0.12	88.00	68.00	0.00	34.00	33.61	124073.00	2.60	119.47	119.00
19	4	6	14841.00	22352.00	145.50	0	Spot (Block19, Row6, Column4)	131.18	127.00	16.57	0.01	0.13	108.00	108.57	108.00	13.54	0.00	0.12	68.00	34.00	0.00	19.00	23.18	75693.00	1.67	116.81	116.00
19	5	6	15126.00	22340.00	158.35	0	Spot (Block19, Row6, Column5)	288.38	295.00	66.26	0.01	0.23	108.00	108.41	108.00	13.32	0.00	0.12	100.00	100.00	0.00	187.00	180.38	198691.00	13.51	160.08	157.50
19	6	6	15427.00	22334.00	203.30	0	Spot (Block19, Row6, Column6)	113.96	114.00	13.74	0.00	0.12	105.00	104.48	105.00	12.75	0.00	0.12	42.00	11.00	0.00	9.00	8.96	133337.00	0.74	107.14	108.00
19	7	6	15734.00	22340.00	192.95	0	Spot (Block19, Row6, Column7)	126.09	123.00	18.44	0.01	0.15	106.00	105.83	106.00	13.06	0.00	0.12	60.00	28.00	0.00	17.00	20.09	132269.00	1.55	110.89	111.00
19	8	6	16024.00	22342.00	147.00	-50	Spot (Block19, Row6, Column8)	123.09	121.00	16.66	0.01	0.14	110.00	110.27	110.00	13.35	0.00	0.12	42.00	18.00	0.00	11.00	13.09	72624.00	0.96	114.24	116.00
19	1	7	13920.00	22628.00	147.00	-50	Spot (Block19, Row7, Column1)	116.16	116.00	11.16	0.00	0.10	111.00	113.70	111.00	35.13	0.01	0.31	0.00	0.00	0.00	5.00	5.16	68418.00	0.07	122.93	123.00
19	2	7	14220.00	22630.00	147.00	-50	Spot (Block19, Row7, Column2)	109.00	110.00	11.21	0.00	0.10	110.00	110.98	110.00	24.52	0.00	0.22	0.00	0.00	0.00	0.00	-1.00	64093.00	-0.08	110.81	112.00
19	3	7	14520.00	22632.00	147.00	-50	Spot (Block19, Row7, Column3)	112.15	113.00	7.86	0.00	0.07	110.00	110.55	110.00	13.38	0.00	0.12	6.00	0.00	0.00	3.00	2.15	66281.00	0.12	107.50	108.00
19	4	7	14821.00	22634.00	147.00	-50	Spot (Block19, Row7, Column4)	108.20	109.00	12.19	0.00	0.11	108.00	108.99	108.00	48.73	0.00	0.45	0.00	0.00	0.00	1.00	0.20	63621.00	-0.02	106.91	108.00
19	5	7	15142.00	22639.00	123.05	0	Spot (Block19, Row7, Column5)	127.26	126.00	11.57	0.00	0.09	107.00	113.26	107.00	132.54	0.02	1.17	0.00	0.00	0.00	19.00	20.26	51286.00	0.11	118.28	118.00
19	6	7	15374.00	22600.00	244.15	0	Spot (Block19, Row7, Column6)	116.98	115.00	13.00	0.01	0.11	107.00	111.08	107.00	125.03	0.02	1.13	0.00	0.00	0.00	8.00	9.98	202134.00	0.05	106.95	106.00
19	7	7	15711.00	22634.00	171.40	0	Spot (Block19, Row7, Column7)	135.09	133.00	17.78	0.01	0.13	108.00	107.97	108.00	13.12	0.00	0.12	74.00	47.00	0.00	25.00	27.09	110905.00	2.07	119.32	118.00
19	8	7	16036.00	22624.00	183.85	0	Spot (Block19, Row7, Column8)	164.32	162.00	25.75	0.01	0.16	109.00	109.13	109.00	13.41	0.00	0.12	97.00	90.00	0.00	53.00	55.32	155615.00	4.12	134.12	133.00
19	1	8	13915.00	22937.00	143.35	0	Spot (Block19, Row8, Column1)	1158.13	1050.50	560.02	0.04	0.48	112.00	114.55	112.00	30.76	0.01	0.27	100.00	100.00	0.00	938.50	1046.13	648552.00	33.92	359.31	275.50
19	2	8	14219.00	22930.00	147.00	-50	Spot (Block19, Row8, Column2)	118.31	111.00	62.74	0.03	0.53	113.00	115.14	113.00	23.34	0.01	0.20	16.00	2.00	0.00	-2.00	5.31	69683.00	0.14	135.36	111.00
19	3	8	14490.00	22956.00	131.50	0	Spot (Block19, Row8, Column3)	128.04	126.00	10.75	0.01	0.08	114.00	116.39	114.00	59.88	0.01	0.51	0.00	0.00	0.00	12.00	14.04	59284.00	0.19	123.23	122.00
19	4	8	14805.00	22944.00	187.20	0	Spot (Block19, Row8, Column4)	133.83	131.00	15.72	0.01	0.12	113.00	114.00	113.00	48.18	0.00	0.42	4.00	0.00	0.00	18.00	20.83	131819.00	0.41	124.32	122.00
19	5	8	15168.00	22915.00	214.15	0	Spot (Block19, Row8, Column5)	119.31	119.00	11.37	0.00	0.10	111.00	116.59	111.00	126.53	0.02	1.09	0.00	0.00	0.00	8.00	8.31	156531.00	0.02	110.64	109.50
19	6	8	15420.00	22938.00	147.00	-50	Spot (Block19, Row8, Column6)	132.94	131.00	12.17	0.01	0.09	112.00	116.33	112.00	115.09	0.02	0.99	0.00	0.00	0.00	19.00	20.94	78300.00	0.14	128.36	127.00
19	7	8	15766.00	22919.00	202.35	0	Spot (Block19, Row8, Column7)	118.82	118.00	10.18	0.00	0.09	110.00	110.73	110.00	14.03	0.00	0.13	29.00	3.00	0.00	8.00	8.82	138301.00	0.58	112.00	111.00
19	8	8	16008.00	22942.00	155.70	0	Spot (Block19, Row8, Column8)	366.75	361.00	117.13	0.01	0.32	113.00	113.16	113.00	16.09	0.00	0.14	100.00	99.00	0.00	248.00	253.75	244988.00	15.76	172.48	173.00
20	1	1	18434.00	20851.00	158.35	0	Spot (Block20, Row1, Column1)	48050.88	54610.00	18234.15	0.06	0.38	706.00	738.53	706.00	193.12	0.02	0.26	100.00	100.00	41.45	53904.00	47344.88	33155356.00	244.99	10387.32	8360.00
20	2	1	18724.00	20859.00	155.20	0	Spot (Block20, Row1, Column2)	2221.63	2174.00	735.37	0.01	0.33	700.00	725.14	700.00	149.52	0.02	0.21	100.00	100.00	0.00	1474.00	1521.63	1479604.00	10.01	1038.45	1017.00
20	3	1	19034.00	20858.00	148.50	0	Spot (Block20, Row1, Column3)	3129.56	2699.00	1582.44	0.06	0.51	696.00	702.38	696.00	58.45	0.00	0.08	100.00	100.00	0.00	2003.00	2433.56	1883994.00	41.52	1250.71	1135.00
20	4	1	19327.00	20862.00	148.45	0	Spot (Block20, Row1, Column4)	1880.43	1762.50	594.90	0.03	0.32	702.00	714.09	702.00	66.93	0.01	0.09	100.00	100.00	0.00	1060.50	1178.43	1143301.00	17.43	1009.32	955.00
20	5	1	19632.00	20861.00	150.75	0	Spot (Block20, Row1, Column5)	5739.88	5015.00	3551.53	0.06	0.62	698.00	710.60	698.00	64.03	0.01	0.09	100.00	100.00	0.00	4317.00	5041.88	3581682.00	78.55	1707.95	1553.00
20	6	1	19925.00	20861.00	148.20	0	Spot (Block20, Row1, Column6)	4928.62	4834.00	2233.77	0.01	0.45	703.00	716.90	703.00	63.50	0.01	0.09	100.00	100.00	0.00	4131.00	4225.62	2957172.00	66.32	1715.66	1526.00
20	7	1	20233.00	20861.00	119.50	0	Spot (Block20, Row1, Column7)	10496.27	10274.00	3683.15	0.01	0.35	722.00	762.14	722.00	244.17	0.02	0.32	100.00	100.00	0.00	9552.00	9774.27	3967589.00	39.87	3281.08	2967.00
20	8	1	20522.00	20869.00	157.55	0	Spot (Block20, Row1, Column8)	63779.61	65535.00	6254.94	0.01	0.10	781.00	847.10	781.00	349.12	0.04	0.41	100.00	100.00	87.23	64754.00	62998.61	43944564.00	180.26	15104.21	12649.00
20	1	2	18429.00	21154.00	86.45	0	Spot (Block20, Row2, Column1)	836.96	817.50	80.90	0.01	0.10	718.00	742.60	718.00	133.53	0.01	0.18	40.00	3.00	0.00	99.50	118.96	152327.00	0.71	803.82	788.00
20	2	2	18731.00	21163.00	129.90	0	Spot (Block20, Row2, Column2)	3770.03	3707.00	1022.51	0.01	0.27	711.00	724.50	711.00	67.14	0.01	0.09	100.00	100.00	0.00	2996.00	3059.03	1696513.00	45.36	1566.71	1460.00
20	3	2	19022.00	21146.00	183.75	0	Spot (Block20, Row2, Column3)	920.73	887.00	125.69	0.02	0.14	696.00	706.97	696.00	71.24	0.01	0.10	95.00	71.00	0.00	191.00	224.73	871014.00	3.00	766.39	765.50
20	4	2	19332.00	21161.00	165.60	0	Spot (Block20, Row2, Column4)	2768.58	2635.00	803.09	0.02	0.29	699.00	716.08	699.00	76.94	0.01	0.11	100.00	100.00	0.00	1936.00	2069.58	2101353.00	26.68	1227.65	1184.50
20	5	2	19636.00	21169.00	185.50	0	Spot (Block20, Row2, Column5)	1233.14	1200.00	290.56	0.01	0.24	699.00	710.64	699.00	64.81	0.01	0.09	100.00	99.00	0.00	501.00	534.14	1196142.00	8.06	855.35	859.50
20	6	2	19924.00	21160.00	155.90	0	Spot (Block20, Row2, Column6)	1510.42	1372.00	436.53	0.04	0.29	699.00	710.71	699.00	65.84	0.01	0.09	100.00	100.00	0.00	673.00	811.42	1013495.00	12.15	890.46	887.00
20	7	2	20231.00	21162.00	152.40	0	Spot (Block20, Row2, Column7)	2070.78	1901.00	748.98	0.04	0.36	708.00	718.63	708.00	59.25	0.01	0.08	100.00	100.00	0.00	1193.00	1362.78	1314944.00	22.82	1042.69	1001.00
20	8	2	20552.00	21178.00	189.40	0	Spot (Block20, Row2, Column8)	827.62	812.00	47.98	0.01	0.06	746.00	790.32	746.00	257.76	0.03	0.33	0.00	0.00	0.00	66.00	81.62	840860.00	0.14	792.73	795.00
20	1	3	18428.00	21453.00	149.55	0	Spot (Block20, Row3, Column1)	5512.61	4813.00	3238.72	0.06	0.59	708.00	720.26	708.00	65.24	0.01	0.09	100.00	100.00	0.00	4105.00	4804.61	3379230.00	73.46	1799.56	1565.00
20	2	3	18732.00	21460.00	166.30	0	Spot (Block20, Row3, Column2)	1017.67	1002.00	136.77	0.01	0.13	710.00	718.68	710.00	56.33	0.01	0.08	97.00	94.00	0.00	292.00	307.67	782592.00	5.31	809.33	805.00
20	3	3	19025.00	21461.00	157.20	0	Spot (Block20, Row3, Column3)	1492.74	1380.00	425.92	0.03	0.29	709.00	724.74	709.00	76.98	0.01	0.11	99.00	99.00	0.00	671.00	783.74	1013571.00	9.98	899.87	891.50
20	4	3	19330.00	21458.00	148.60	0	Spot (Block20, Row3, Column4)	4744.30	4361.00	2354.98	0.04	0.50	702.00	717.34	702.00	74.32	0.01	0.10	100.00	100.00	0.00	3659.00	4042.30	2860810.00	54.19	1665.45	1471.00
20	5	3	19615.00	21447.00	161.90	0	Spot (Block20, Row3, Column5)	1369.56	1107.50	1535.24	0.09	1.12	696.00	704.30	696.00	65.31	0.01	0.09	93.00	84.00	0.00	411.50	673.56	983341.00	10.19	908.78	801.50
20	6	3	19927.00	21463.00	187.10	0	Spot (Block20, Row3, Column6)	2384.52	2160.00	908.33	0.04	0.38	699.00	711.66	699.00	74.12	0.01	0.10	100.00	100.00	0.00	1461.00	1685.52	2351133.00	22.57	1158.12	1149.00
20	7	3	20235.00	21469.00	147.95	0	Spot (Block20, Row3, Column7)	4770.23	4376.00	2585.83	0.04	0.54	694.00	703.87	694.00	65.75	0.01	0.09	100.00	100.00	0.00	3682.00	4076.23	2847828.00	61.85	1650.50	1451.00
20	8	3	20533.00	21470.00	158.15	0	Spot (Block20, Row3, Column8)	1293.58	1267.50	224.68	0.01	0.17	706.00	711.32	706.00	48.00	0.00	0.07	100.00	100.00	0.00	561.50	587.58	892569.00	12.13	876.04	873.50
20	1	4	18422.00	21753.00	150.45	0	Spot (Block20, Row4, Column1)	4531.60	4093.00	2200.13	0.04	0.49	704.00	717.64	704.00	71.20	0.01	0.10	100.00	100.00	0.00	3389.00	3827.60	2814125.00	53.56	1599.24	1420.00
20	2	4	18730.00	21754.00	196.20	0	Spot (Block20, Row4, Column2)	1055.07	1013.50	159.28	0.02	0.15	713.00	729.53	713.00	87.21	0.01	0.12	97.00	87.00	0.00	300.50	342.07	1154252.00	3.73	832.65	811.00
20	3	4	19030.00	21759.00	152.80	0	Spot (Block20, Row4, Column3)	18612.08	16704.50	10133.36	0.05	0.54	724.00	747.40	724.00	88.76	0.01	0.12	100.00	100.00	0.00	15980.50	17888.08	11948957.00	201.27	3989.71	3206.50
20	4	4	19314.00	21757.00	197.55	0	Spot (Block20, Row4, Column4)	875.20	878.00	78.45	0.00	0.09	713.00	728.58	713.00	71.55	0.01	0.10	85.00	59.00	0.00	165.00	162.20	967968.00	2.05	755.65	749.00
20	5	4	19611.00	21764.00	172.45	0	Spot (Block20, Row4, Column5)	946.57	897.50	195.24	0.02	0.21	691.00	699.22	691.00	76.26	0.01	0.11	97.00	70.00	0.00	206.50	255.57	783760.00	3.24	776.33	771.50
20	6	4	19930.00	21764.00	191.80	0	Spot (Block20, Row4, Column6)	1614.73	1588.00	284.64	0.01	0.18	692.00	698.48	692.00	58.55	0.00	0.08	100.00	100.00	0.00	896.00	922.73	1680929.00	15.65	980.61	940.00
20	7	4	20221.00	21767.00	148.85	0	Spot (Block20, Row4, Column7)	3308.66	2764.00	1920.35	0.08	0.58	697.00	705.99	697.00	67.32	0.01	0.10	100.00	100.00	0.00	2067.00	2611.66	2021590.00	38.66	1319.45	1191.00
20	8	4	20528.00	21776.00	155.60	0	Spot (Block20, Row4, Column8)	1711.86	1630.00	504.74	0.02	0.29	706.00	710.68	706.00	51.24	0.00	0.07	100.00	100.00	0.00	924.00	1005.86	1138386.00	19.54	966.65	918.00
20	1	5	18432.00	22056.00	147.75	0	Spot (Block20, Row5, Column1)	3900.49	3356.00	1945.15	0.07	0.50	714.00	728.93	714.00	74.80	0.01	0.10	100.00	100.00	0.00	2642.00	3186.49	2336394.00	42.40	1418.50	1257.00
20	2	5	18725.00	22053.00	159.90	0	Spot (Block20, Row5, Column2)	1481.18	1437.00	304.26	0.01	0.21	731.00	749.34	731.00	74.90	0.01	0.10	100.00	99.00	0.00	706.00	750.18	1041271.00	9.77	938.32	907.50
20	3	5	19022.00	22058.00	160.35	0	Spot (Block20, Row5, Column3)	1705.94	1609.00	458.01	0.03	0.27	733.00	755.78	733.00	83.27	0.01	0.11	100.00	100.00	0.00	876.00	972.94	1216335.00	11.41	981.71	968.00
20	4	5	19327.00	22062.00	149.50	0	Spot (Block20, Row5, Column4)	3574.23	3302.00	1870.85	0.03	0.52	719.00	739.69	719.00	82.51	0.01	0.11	100.00	100.00	0.00	2583.00	2855.23	2187427.00	34.35	1342.45	1222.00
20	5	5	19627.00	22061.00	148.60	0	Spot (Block20, Row5, Column5)	22605.61	21648.50	12646.54	0.02	0.56	708.00	726.60	708.00	103.07	0.01	0.14	100.00	100.00	0.00	20940.50	21897.61	13699001.00	212.27	5269.66	4382.00
20	6	5	19927.00	22061.00	155.95	0	Spot (Block20, Row5, Column6)	1622.56	1541.00	431.28	0.02	0.27	697.00	708.30	697.00	81.15	0.01	0.11	100.00	100.00	0.00	844.00	925.56	1083869.00	11.27	907.83	890.00
20	7	5	20229.00	22065.00	193.25	0	Spot (Block20, Row5, Column7)	2835.91	2658.00	1014.73	0.03	0.36	712.00	730.03	712.00	80.89	0.01	0.11	100.00	100.00	0.00	1946.00	2123.91	2997557.00	26.03	1322.82	1334.50
20	8	5	20529.00	22069.00	150.40	0	Spot (Block20, Row5, Column8)	7340.78	6503.00	4624.87	0.05	0.63	714.00	727.33	714.00	69.64	0.01	0.10	100.00	100.00	0.00	5789.00	6626.78	4536605.00	94.96	1891.82	1646.00
20	1	6	18418.00	22354.00	193.05	0	Spot (Block20, Row6, Column1)	2153.97	1899.00	863.31	0.05	0.40	732.00	753.78	732.00	79.88	0.01	0.11	100.00	100.00	0.00	1167.00	1421.97	2272436.00	17.53	1126.36	1111.00
20	2	6	18727.00	22356.00	201.10	0	Spot (Block20, Row6, Column2)	2275.47	2249.00	560.07	0.01	0.25	756.00	769.78	756.00	86.10	0.01	0.11	100.00	100.00	0.00	1493.00	1519.47	2605416.00	17.49	1279.28	1271.00
20	3	6	19018.00	22356.00	147.65	0	Spot (Block20, Row6, Column3)	8097.44	7542.00	4207.72	0.03	0.52	746.00	760.97	746.00	77.68	0.01	0.10	100.00	100.00	0.00	6796.00	7351.44	4850367.00	94.45	2280.21	2030.00
20	4	6	19328.00	22361.00	159.55	0	Spot (Block20, Row6, Column4)	1466.80	1340.50	459.56	0.04	0.31	739.00	756.07	739.00	95.57	0.01	0.13	99.00	91.00	0.00	601.50	727.80	1035564.00	7.44	904.66	894.00
20	5	6	19628.00	22365.00	147.70	0	Spot (Block20, Row6, Column5)	25640.96	23181.50	14453.48	0.04	0.56	726.00	751.74	726.00	116.92	0.02	0.16	100.00	100.00	0.17	22455.50	24914.96	15230727.00	212.87	5568.05	4643.00
20	6	6	19924.00	22365.00	157.30	0	Spot (Block20, Row6, Column6)	1314.86	1226.00	404.44	0.03	0.31	711.00	725.72	711.00	79.90	0.01	0.11	97.00	84.00	0.00	515.00	603.86	892792.00	7.37	885.93	871.50
20	7	6	20222.00	22364.00	150.05	0	Spot (Block20, Row6, Column7)	6920.11	6314.00	3676.51	0.04	0.53	711.00	727.63	711.00	76.29	0.01	0.10	100.00	100.00	0.00	5603.00	6209.11	4290471.00	81.17	2177.61	1974.50
20	8	6	20533.00	22371.00	149.35	0	Spot (Block20, Row6, Column8)	8639.61	7666.50	5207.44	0.05	0.60	714.00	731.50	714.00	75.43	0.01	0.10	100.00	100.00	0.00	6952.50	7925.61	5287444.00	104.84	2465.82	2168.00
20	1	7	18424.00	22650.00	168.90	0	Spot (Block20, Row7, Column1)	1258.75	1191.00	256.18	0.02	0.20	765.00	765.30	765.00	66.08	0.00	0.09	99.00	95.00	0.00	426.00	493.75	995668.00	7.47	898.85	886.00
20	2	7	18728.00	22662.00	191.00	0	Spot (Block20, Row7, Column2)	972.05	949.00	157.18	0.01	0.16	777.00	779.56	777.00	71.50	0.00	0.09	76.00	57.00	0.00	172.00	195.05	1002181.00	2.69	824.98	816.00
20	3	7	19014.00	22661.00	232.40	0	Spot (Block20, Row7, Column3)	858.53	858.00	67.55	0.00	0.08	758.00	764.86	758.00	70.14	0.00	0.09	61.00	25.00	0.00	100.00	100.53	1334149.00	1.34	791.40	786.00
20	4	7	19326.00	22660.00	216.15	0	Spot (Block20, Row7, Column4)	880.45	873.00	92.72	0.00	0.11	757.00	761.36	757.00	67.43	0.00	0.09	65.00	42.00	0.00	116.00	123.45	1177156.00	1.77	781.94	784.00
20	5	7	19623.00	22662.00	178.65	0	Spot (Block20, Row7, Column5)	2316.21	2232.00	792.68	0.02	0.34	757.00	779.50	757.00	139.50	0.01	0.18	100.00	100.00	0.00	1475.00	1559.21	2075322.00	11.02	1174.64	1170.50
20	6	7	19921.00	22667.00	194.65	0	Spot (Block20, Row7, Column6)	2481.97	2443.00	768.96	0.01	0.31	737.00	772.31	737.00	133.37	0.02	0.17	100.00	100.00	0.00	1706.00	1744.97	2655704.00	12.82	1237.90	1229.00
20	7	7	20215.00	22667.00	152.30	0	Spot (Block20, Row7, Column7)	6634.93	6309.50	3123.58	0.02	0.47	724.00	742.99	724.00	78.42	0.01	0.11	100.00	100.00	0.00	5585.50	5910.93	4233083.00	75.13	2070.15	1838.00
20	8	7	20524.00	22675.00	195.00	0	Spot (Block20, Row7, Column8)	3563.52	3169.00	1429.84	0.05	0.40	724.00	739.31	724.00	71.78	0.01	0.10	100.00	100.00	0.00	2445.00	2839.52	3866418.00	39.34	1504.32	1362.00
20	1	8	18411.00	22959.00	148.75	0	Spot (Block20, Row8, Column1)	2082.79	2015.00	796.14	0.01	0.38	772.00	769.59	772.00	67.59	0.00	0.09	100.00	100.00	0.00	1243.00	1310.79	1258003.00	19.43	1081.81	1059.00
20	2	8	18717.00	22959.00	154.80	0	Spot (Block20, Row8, Column2)	1615.60	1508.50	472.99	0.03	0.29	784.00	787.02	784.00	70.20	0.00	0.09	100.00	100.00	0.00	724.50	831.60	1056602.00	11.80	1009.03	1014.50
20	3	8	19008.00	22958.00	148.80	0	Spot (Block20, Row8, Column3)	3696.97	3156.50	2199.30	0.07	0.59	776.00	779.13	776.00	69.81	0.00	0.09	100.00	100.00	0.00	2380.50	2920.97	2247755.00	41.80	1414.74	1369.00
20	4	8	19318.00	22962.00	149.75	0	Spot (Block20, Row8, Column4)	2405.41	2332.00	752.94	0.01	0.31	765.00	768.39	765.00	67.16	0.00	0.09	100.00	100.00	0.00	1567.00	1640.41	1481732.00	24.38	1215.61	1170.00
20	5	8	19606.00	22963.00	166.75	0	Spot (Block20, Row8, Column5)	954.64	963.50	94.17	0.00	0.10	753.00	766.25	753.00	83.93	0.01	0.11	89.00	66.00	0.00	210.50	201.64	736979.00	2.24	833.95	825.00
20	6	8	19922.00	22964.00	172.50	0	Spot (Block20, Row8, Column6)	3428.64	3149.50	1505.16	0.04	0.44	752.00	771.91	752.00	99.95	0.01	0.13	100.00	100.00	0.00	2397.50	2676.64	2866340.00	26.58	1359.48	1370.00
20	7	8	20219.00	22962.00	148.70	0	Spot (Block20, Row8, Column7)	2752.13	2664.00	1007.58	0.01	0.37	724.00	743.92	724.00	80.46	0.01	0.11	100.00	100.00	0.00	1940.00	2028.13	1670544.00	24.96	1223.88	1096.50
20	8	8	20508.00	22966.00	154.30	0	Spot (Block20, Row8, Column8)	1322.83	1211.00	394.02	0.04	0.30	715.00	724.67	715.00	50.44	0.01	0.07	99.00	99.00	0.00	496.00	607.83	866452.00	11.86	894.06	878.00
21	1	1	4903.00	25269.00	156.00	0	Spot (Block21, Row1, Column1)	54215.51	65535.00	14463.27	0.08	0.27	1004.00	1050.17	1004.00	232.74	0.02	0.22	100.00	100.00	52.61	64531.00	53211.51	36378908.00	228.43	12370.30	10526.00
21	2	1	5197.00	25284.00	172.30	0	Spot (Block21, Row1, Column2)	1267.84	1255.50	121.26	0.00	0.10	998.00	1021.23	998.00	140.43	0.01	0.14	84.00	46.00	0.00	257.50	269.84	1049772.00	1.76	1091.88	1086.00
21	3	1	5495.00	25277.00	179.20	0	Spot (Block21, Row1, Column3)	1148.03	1163.00	66.34	0.01	0.06	1008.00	1015.10	1008.00	55.22	0.00	0.05	86.00	74.00	0.00	155.00	140.03	1033231.00	2.41	1076.23	1086.50
21	4	1	5796.00	25279.00	170.70	0	Spot (Block21, Row1, Column4)	1286.71	1299.00	120.27	0.00	0.09	1018.00	1024.06	1018.00	61.26	0.00	0.06	96.00	85.00	0.00	281.00	268.71	1043521.00	4.29	1123.18	1113.00
21	5	1	6105.00	25271.00	179.50	0	Spot (Block21, Row1, Column5)	1243.82	1233.00	90.25	0.00	0.07	1058.00	1059.06	1058.00	74.28	0.00	0.07	89.00	61.00	0.00	175.00	185.82	1119439.00	2.49	1138.00	1137.50
21	6	1	6403.00	25275.00	217.40	0	Spot (Block21, Row1, Column6)	1310.50	1279.00	147.46	0.01	0.11	1073.00	1077.22	1073.00	71.96	0.00	0.07	89.00	68.00	0.00	206.00	237.50	1766560.00	3.24	1165.70	1163.00
21	7	1	6707.00	25281.00	136.45	0	Spot (Block21, Row1, Column7)	1437.72	1441.00	115.13	0.00	0.08	1113.00	1191.96	1113.00	393.19	0.03	0.33	19.00	0.00	0.00	328.00	324.72	724612.00	0.63	1255.19	1227.00
21	8	1	6993.00	25289.00	156.10	0	Spot (Block21, Row1, Column8)	63538.26	65535.00	7207.02	0.01	0.11	1211.00	1314.73	1211.00	465.07	0.04	0.35	100.00	100.00	91.37	64324.00	62327.26	42698108.00	133.79	16552.32	14009.50
21	1	2	4890.00	25570.00	215.45	0	Spot (Block21, Row2, Column1)	1089.21	1087.00	45.40	0.00	0.04	970.00	998.85	970.00	182.96	0.01	0.18	8.00	0.00	0.00	117.00	119.21	1445388.00	0.49	1030.35	1026.00
21	2	2	5192.00	25578.00	144.00	0	Spot (Block21, Row2, Column2)	1144.39	1144.00	57.37	0.00	0.05	974.00	976.58	974.00	51.10	0.00	0.05	97.00	88.00	0.00	170.00	170.39	642004.00	3.28	1059.27	1069.50
21	3	2	5502.00	25575.00	204.80	0	Spot (Block21, Row2, Column3)	1164.01	1161.00	72.48	0.00	0.06	991.00	992.03	991.00	56.51	0.00	0.06	97.00	77.00	0.00	170.00	173.01	1387503.00	3.04	1081.67	1081.00
21	4	2	5799.00	25577.00	223.80	0	Spot (Block21, Row2, Column4)	1139.65	1139.00	60.87	0.00	0.05	998.00	1002.66	998.00	63.57	0.00	0.06	89.00	58.00	0.00	141.00	141.65	1631981.00	2.16	1047.97	1040.00
21	5	2	6103.00	25580.00	174.65	0	Spot (Block21, Row2, Column5)	2155.60	2100.00	461.60	0.01	0.21	1007.00	1017.39	1007.00	73.91	0.00	0.07	100.00	100.00	0.00	1093.00	1148.60	1838731.00	15.40	1333.94	1330.00
21	6	2	6396.00	25581.00	216.40	0	Spot (Block21, Row2, Column6)	1156.48	1152.00	87.98	0.00	0.08	1044.00	1062.78	1044.00	108.16	0.01	0.10	49.00	12.00	0.00	108.00	112.48	1546213.00	0.87	1070.18	1061.00
21	7	2	6712.00	25584.00	210.60	0	Spot (Block21, Row2, Column7)	1205.03	1190.00	94.90	0.01	0.08	1079.00	1086.72	1079.00	77.64	0.00	0.07	70.00	30.00	0.00	111.00	126.03	1515924.00	1.52	1152.53	1146.00
21	8	2	6997.00	25590.00	227.10	0	Spot (Block21, Row2, Column8)	1302.99	1284.00	109.02	0.01	0.08	1131.00	1214.54	1131.00	374.91	0.03	0.31	5.00	0.00	0.00	153.00	171.99	1936242.00	0.24	1203.82	1189.50
21	1	3	4901.00	25874.00	174.25	0	Spot (Block21, Row3, Column1)	1229.08	1208.00	134.15	0.01	0.11	942.00	945.63	942.00	43.08	0.00	0.05	99.00	96.00	0.00	266.00	287.08	1041028.00	6.58	1039.89	1031.00
21	2	3	5218.00	25871.00	202.20	0	Spot (Block21, Row3, Column2)	1087.63	1083.00	65.97	0.00	0.06	958.00	962.67	958.00	56.35	0.00	0.06	86.00	59.00	0.00	125.00	129.63	1257303.00	2.22	1021.11	1006.00
21	3	3	5494.00	25873.00	171.35	0	Spot (Block21, Row3, Column3)	1528.70	1401.00	621.48	0.04	0.41	983.00	988.91	983.00	66.15	0.00	0.07	98.00	95.00	0.00	418.00	545.70	1256590.00	8.16	1116.53	1114.00
21	4	3	5810.00	25881.00	193.50	0	Spot (Block21, Row3, Column4)	1326.10	1274.00	211.94	0.02	0.16	987.00	990.19	987.00	60.35	0.00	0.06	94.00	89.00	0.00	287.00	339.10	1408316.00	5.57	1102.10	1118.00
21	5	3	6099.00	25882.00	172.10	0	Spot (Block21, Row3, Column5)	1299.79	1294.00	136.54	0.00	0.11	1007.00	1024.59	1007.00	99.75	0.01	0.10	95.00	69.00	0.00	287.00	292.79	1074927.00	2.76	1117.91	1112.00
21	6	3	6399.00	25881.00	225.30	0	Spot (Block21, Row3, Column6)	4901.65	3909.00	2194.84	0.10	0.45	1062.00	1087.20	1062.00	140.23	0.01	0.13	100.00	100.00	0.00	2847.00	3839.65	7136795.00	27.20	2393.11	2436.00
21	7	3	6702.00	25894.00	184.10	0	Spot (Block21, Row3, Column7)	1215.55	1207.00	76.21	0.00	0.06	1091.00	1106.65	1091.00	116.24	0.01	0.11	49.00	6.00	0.00	116.00	124.55	1153554.00	0.94	1150.47	1141.00
21	8	3	7003.00	25898.00	149.65	0	Spot (Block21, Row3, Column8)	4573.86	4292.50	1477.99	0.03	0.32	1113.00	1136.42	1113.00	107.91	0.01	0.09	100.00	100.00	0.00	3179.50	3460.86	2808352.00	31.86	2115.15	1929.00
21	1	4	4900.00	26168.00	189.05	0	Spot (Block21, Row4, Column1)	1287.40	1198.50	219.97	0.03	0.17	938.00	946.88	938.00	54.99	0.00	0.06	99.00	92.00	0.00	260.50	349.40	1295121.00	6.19	1046.14	1045.00
21	2	4	5198.00	26179.00	195.00	0	Spot (Block21, Row4, Column2)	1678.06	1575.00	376.99	0.03	0.22	948.00	966.36	948.00	77.39	0.01	0.08	100.00	100.00	0.00	627.00	730.06	1803910.00	9.20	1223.74	1218.00
21	3	4	5501.00	26176.00	139.55	0	Spot (Block21, Row4, Column3)	3276.91	3241.00	1054.01	0.00	0.32	980.00	997.30	980.00	103.20	0.01	0.10	100.00	100.00	0.00	2261.00	2296.91	1730209.00	22.09	1590.76	1444.00
21	4	4	5790.00	26162.00	213.95	0	Spot (Block21, Row4, Column4)	1102.09	1091.00	80.64	0.00	0.07	992.00	1000.52	992.00	87.54	0.00	0.09	59.00	19.00	0.00	99.00	110.09	1441534.00	1.16	1032.25	1028.00
21	5	4	6091.00	26195.00	146.50	0	Spot (Block21, Row4, Column5)	1359.34	1246.50	455.84	0.04	0.34	1012.00	1023.83	1012.00	73.41	0.01	0.07	96.00	80.00	0.00	234.50	347.34	791138.00	4.57	1151.63	1165.00
21	6	4	6402.00	26183.00	169.55	0	Spot (Block21, Row4, Column6)	3087.76	3067.00	714.86	0.00	0.23	1057.00	1076.59	1057.00	103.29	0.01	0.10	100.00	100.00	0.00	2010.00	2030.76	2476385.00	19.47	1673.97	1564.50
21	7	4	6698.00	26187.00	152.75	0	Spot (Block21, Row4, Column7)	1348.79	1311.00	166.09	0.01	0.12	1092.00	1100.25	1092.00	88.32	0.00	0.08	90.00	74.00	0.00	219.00	256.79	863225.00	2.81	1213.95	1208.00
21	8	4	7016.00	26190.00	214.35	0	Spot (Block21, Row4, Column8)	1300.08	1301.50	108.13	0.00	0.08	1114.00	1125.77	1114.00	90.70	0.00	0.08	80.00	52.00	0.00	187.50	186.08	1708301.00	1.92	1185.70	1182.00
21	1	5	4902.00	26470.00	159.65	0	Spot (Block21, Row5, Column1)	1450.04	1447.50	218.58	0.00	0.15	957.00	975.48	957.00	94.37	0.01	0.10	99.00	92.00	0.00	490.50	493.04	1012126.00	5.03	1107.65	1109.00
21	2	5	5194.00	26473.00	148.90	0	Spot (Block21, Row5, Column2)	4419.58	4249.00	1344.45	0.02	0.30	966.00	988.23	966.00	94.69	0.01	0.10	100.00	100.00	0.00	3283.00	3453.58	2673849.00	36.24	1858.47	1773.00
21	3	5	5498.00	26475.00	151.85	0	Spot (Block21, Row5, Column3)	4264.38	3891.00	1741.90	0.04	0.41	983.00	1004.02	983.00	108.40	0.01	0.11	100.00	100.00	0.00	2908.00	3281.38	2703618.00	30.08	1678.98	1590.50
21	4	5	5808.00	26470.00	203.35	0	Spot (Block21, Row5, Column4)	1204.64	1192.00	101.52	0.00	0.08	1000.00	1009.55	1000.00	92.78	0.00	0.09	86.00	54.00	0.00	192.00	204.64	1415455.00	2.10	1082.77	1081.00
21	5	5	6098.00	26488.00	142.95	0	Spot (Block21, Row5, Column5)	3064.46	2991.00	894.59	0.01	0.29	1017.00	1030.72	1017.00	75.52	0.01	0.07	100.00	100.00	0.00	1974.00	2047.46	1694647.00	26.93	1522.71	1464.50
21	6	5	6395.00	26472.00	232.20	0	Spot (Block21, Row5, Column6)	1208.33	1207.00	82.64	0.00	0.07	1040.00	1060.43	1040.00	90.16	0.01	0.09	81.00	42.00	0.00	167.00	168.33	1871700.00	1.64	1104.02	1100.00
21	7	5	6703.00	26484.00	190.05	0	Spot (Block21, Row5, Column7)	2952.02	2748.00	1005.36	0.03	0.34	1091.00	1107.09	1091.00	104.61	0.01	0.09	100.00	100.00	0.00	1657.00	1861.02	2996301.00	17.64	1640.35	1644.00
21	8	5	7009.00	26484.00	165.05	0	Spot (Block21, Row5, Column8)	1510.00	1502.00	205.40	0.00	0.14	1128.00	1139.23	1128.00	89.30	0.00	0.08	95.00	78.00	0.00	374.00	382.00	1140048.00	4.15	1236.13	1221.00
21	1	6	4891.00	26772.00	225.25	0	Spot (Block21, Row6, Column1)	4139.88	3075.00	2041.58	0.13	0.49	968.00	995.12	968.00	119.50	0.01	0.12	100.00	100.00	0.00	2107.00	3171.88	6023524.00	26.32	2052.12	2077.00
21	2	6	5193.00	26779.00	220.55	0	Spot (Block21, Row6, Column2)	1874.75	1750.50	425.17	0.03	0.23	982.00	1002.33	982.00	104.37	0.01	0.10	100.00	100.00	0.00	768.50	892.75	2613399.00	8.36	1323.53	1317.50
21	3	6	5493.00	26783.00	176.35	0	Spot (Block21, Row6, Column3)	1426.39	1383.00	211.37	0.01	0.15	992.00	1002.54	992.00	79.36	0.00	0.08	99.00	95.00	0.00	391.00	434.39	1238105.00	5.34	1147.66	1149.00
21	4	6	5796.00	26788.00	176.40	0	Spot (Block21, Row6, Column4)	1252.45	1232.00	106.49	0.01	0.09	1006.00	1012.02	1006.00	66.94	0.00	0.07	98.00	84.00	0.00	226.00	246.45	1087129.00	3.59	1115.18	1109.00
21	5	6	6100.00	26784.00	140.65	0	Spot (Block21, Row6, Column5)	2448.37	2359.50	621.97	0.02	0.25	1033.00	1045.78	1033.00	70.33	0.01	0.07	100.00	100.00	0.00	1326.50	1415.37	1317223.00	19.94	1425.51	1358.50
21	6	6	6394.00	26780.00	220.00	0	Spot (Block21, Row6, Column6)	1194.33	1199.00	63.43	0.00	0.05	1051.00	1063.84	1051.00	78.97	0.01	0.07	82.00	39.00	0.00	148.00	143.33	1650565.00	1.65	1116.29	1100.00
21	7	6	6693.00	26784.00	180.15	0	Spot (Block21, Row6, Column7)	1371.54	1343.00	172.62	0.01	0.13	1076.00	1082.30	1076.00	90.06	0.00	0.08	91.00	67.00	0.00	267.00	295.54	1246732.00	3.21	1176.18	1175.00
21	8	6	7004.00	26794.00	165.85	0	Spot (Block21, Row6, Column8)	1506.58	1431.00	257.02	0.02	0.17	1126.00	1131.73	1126.00	97.69	0.00	0.09	92.00	68.00	0.00	305.00	380.58	1149520.00	3.84	1235.99	1228.00
21	1	7	4895.00	27072.00	168.45	0	Spot (Block21, Row7, Column1)	2182.68	2085.00	597.92	0.02	0.27	973.00	992.03	973.00	95.39	0.01	0.10	100.00	100.00	0.00	1112.00	1209.68	1726499.00	12.48	1318.60	1310.00
21	2	7	5195.00	27071.00	227.50	0	Spot (Block21, Row7, Column2)	1099.74	1095.00	53.72	0.00	0.05	973.00	980.13	973.00	72.93	0.00	0.07	86.00	29.00	0.00	122.00	126.74	1637512.00	1.64	1031.03	1029.00
21	3	7	5485.00	27077.00	230.20	0	Spot (Block21, Row7, Column3)	1109.67	1112.00	54.11	0.00	0.05	990.00	987.14	990.00	58.47	0.00	0.06	87.00	53.00	0.00	122.00	119.67	1691138.00	2.10	1033.71	1032.00
21	4	7	5802.00	27088.00	181.75	0	Spot (Block21, Row7, Column4)	1139.78	1140.00	94.36	0.00	0.08	1004.00	1013.03	1004.00	72.36	0.00	0.07	74.00	46.00	0.00	136.00	135.78	1055437.00	1.75	1073.45	1088.00
21	5	7	6089.00	27084.00	212.05	0	Spot (Block21, Row7, Column5)	1183.36	1183.00	74.41	0.00	0.06	1031.00	1045.31	1031.00	84.50	0.01	0.08	83.00	38.00	0.00	152.00	152.36	1521795.00	1.63	1098.19	1093.00
21	6	7	6387.00	27082.00	189.20	0	Spot (Block21, Row7, Column6)	2283.70	2276.00	499.24	0.00	0.22	1058.00	1089.46	1058.00	162.83	0.01	0.15	100.00	99.00	0.00	1218.00	1225.70	2320244.00	7.33	1519.01	1508.00
21	7	7	6689.00	27084.00	154.25	0	Spot (Block21, Row7, Column7)	1376.70	1392.00	108.21	0.00	0.08	1065.00	1073.97	1065.00	94.24	0.00	0.09	96.00	87.00	0.00	327.00	311.70	904493.00	3.21	1182.58	1193.00
21	8	7	6991.00	27089.00	179.40	0	Spot (Block21, Row7, Column8)	5799.67	5405.00	2372.05	0.03	0.41	1116.00	1133.59	1116.00	110.24	0.01	0.10	100.00	100.00	0.00	4289.00	4683.67	5219701.00	42.33	2363.12	2015.50
21	1	8	4876.00	27380.00	138.30	0	Spot (Block21, Row8, Column1)	3454.91	2798.50	3354.85	0.09	0.97	986.00	991.67	986.00	68.25	0.00	0.07	100.00	100.00	0.00	1812.50	2468.91	1789641.00	36.09	1582.03	1436.00
21	2	8	5194.00	27373.00	213.85	0	Spot (Block21, Row8, Column2)	1112.17	1106.00	60.31	0.00	0.05	987.00	988.92	987.00	65.29	0.00	0.07	84.00	41.00	0.00	119.00	125.17	1452491.00	1.89	1041.60	1038.00
21	3	8	5485.00	27381.00	165.20	0	Spot (Block21, Row8, Column3)	1191.71	1192.00	79.36	0.00	0.07	1008.00	1013.61	1008.00	66.06	0.00	0.07	92.00	71.00	0.00	184.00	183.71	903315.00	2.70	1090.13	1093.00
21	4	8	5794.00	27378.00	141.60	0	Spot (Block21, Row8, Column4)	9185.62	8897.00	3662.39	0.01	0.40	1015.00	1027.40	1015.00	74.23	0.01	0.07	100.00	100.00	0.00	7882.00	8170.62	5006161.00	109.91	3042.97	2630.00
21	5	8	6083.00	27388.00	216.85	0	Spot (Block21, Row8, Column5)	1132.16	1120.00	81.12	0.00	0.07	1032.00	1057.52	1032.00	146.50	0.01	0.14	31.00	1.00	0.00	88.00	100.16	1519357.00	0.51	1061.51	1047.00
21	6	8	6393.00	27380.00	205.35	0	Spot (Block21, Row8, Column6)	6607.66	5124.00	4001.57	0.11	0.61	1054.00	1104.67	1054.00	215.44	0.02	0.20	100.00	100.00	0.00	4070.00	5553.66	7942405.00	25.54	2647.39	2650.00
21	7	8	6694.00	27376.00	168.10	0	Spot (Block21, Row8, Column7)	1355.87	1316.50	172.92	0.01	0.13	1085.00	1109.88	1085.00	161.80	0.01	0.15	76.00	26.00	0.00	231.50	270.87	1063005.00	1.52	1179.14	1172.50
21	8	8	6993.00	27385.00	142.50	0	Spot (Block21, Row8, Column8)	4096.85	2547.00	4896.31	0.21	1.20	1151.00	1160.39	1151.00	102.23	0.00	0.09	97.00	96.00	0.00	1396.00	2945.85	2269654.00	28.72	1902.05	1461.00
22	1	1	9403.00	25297.00	155.85	0	Spot (Block22, Row1, Column1)	53061.52	65535.00	15542.32	0.09	0.29	1782.00	1823.90	1782.00	318.97	0.01	0.17	100.00	100.00	50.45	63753.00	51279.52	35445376.00	160.64	13180.70	10906.50
22	2	1	9702.00	25305.00	148.40	0	Spot (Block22, Row1, Column2)	9517.69	8861.00	4065.24	0.03	0.43	1788.00	1824.53	1788.00	283.63	0.01	0.16	100.00	100.00	0.00	7073.00	7729.69	5720131.00	27.12	3524.99	3271.00
22	3	1	10002.00	25305.00	147.60	0	Spot (Block22, Row1, Column3)	8742.62	7432.00	4793.56	0.07	0.55	1777.00	1798.03	1777.00	224.96	0.01	0.13	100.00	100.00	0.00	5655.00	6965.62	5184375.00	30.87	3147.58	2964.00
22	4	1	10300.00	25308.00	145.60	0	Spot (Block22, Row1, Column4)	7743.09	7436.00	3048.76	0.02	0.39	1788.00	1816.28	1788.00	245.74	0.01	0.14	100.00	100.00	0.00	5648.00	5955.09	4467761.00	24.12	3017.82	2834.00
22	5	1	10602.00	25311.00	147.65	0	Spot (Block22, Row1, Column5)	20344.83	17143.00	14011.96	0.07	0.69	1786.00	1811.69	1786.00	250.77	0.01	0.14	100.00	100.00	0.00	15357.00	18558.83	12145865.00	73.90	4854.11	4150.00
22	6	1	10896.00	25308.00	145.45	0	Spot (Block22, Row1, Column6)	18422.89	17632.50	9401.90	0.02	0.51	1777.00	1803.01	1777.00	269.07	0.01	0.15	100.00	100.00	0.00	15855.50	16645.89	10648433.00	61.77	5425.63	4507.00
22	7	1	11207.00	25308.00	116.80	0	Spot (Block22, Row1, Column7)	37920.25	36777.00	14159.22	0.01	0.37	1788.00	1863.03	1788.00	429.41	0.02	0.23	100.00	100.00	4.18	34989.00	36132.25	13613368.00	83.97	10094.75	8752.50
22	8	1	11494.00	25318.00	156.65	0	Spot (Block22, Row1, Column8)	63939.37	65535.00	6255.76	0.01	0.10	1889.00	2001.37	1889.00	531.08	0.03	0.27	100.00	100.00	90.50	63646.00	62050.37	43095536.00	116.63	18195.38	14262.00
22	1	2	9396.00	25618.00	193.80	0	Spot (Block22, Row2, Column1)	2082.46	2068.00	256.57	0.00	0.12	1779.00	1814.78	1779.00	282.58	0.01	0.16	50.00	19.00	0.00	289.00	303.46	2201158.00	0.95	1924.04	1865.00
22	2	2	9699.00	25611.00	125.60	0	Spot (Block22, Row2, Column2)	10932.97	10550.00	3520.89	0.02	0.32	1782.00	1811.98	1782.00	250.66	0.01	0.14	100.00	100.00	0.00	8768.00	9150.97	4569983.00	36.39	3911.43	3692.00
22	3	2	10001.00	25603.00	216.90	0	Spot (Block22, Row2, Column3)	2135.07	2062.00	284.56	0.02	0.13	1787.00	1808.89	1787.00	243.43	0.01	0.13	54.00	28.00	0.00	275.00	348.07	2863126.00	1.34	1886.41	1882.00
22	4	2	10303.00	25609.00	168.00	0	Spot (Block22, Row2, Column4)	6386.08	6234.00	2077.60	0.01	0.33	1792.00	1824.81	1792.00	264.70	0.01	0.15	100.00	100.00	0.00	4442.00	4594.08	4987531.00	17.23	2913.78	2962.00
22	5	2	10603.00	25606.00	183.95	0	Spot (Block22, Row2, Column5)	4561.34	4527.00	962.01	0.00	0.21	1776.00	1803.92	1776.00	247.25	0.01	0.14	100.00	100.00	0.00	2751.00	2785.34	4328710.00	11.15	2564.90	2544.00
22	6	2	10893.00	25610.00	150.80	0	Spot (Block22, Row2, Column6)	3643.25	3402.00	1062.43	0.03	0.29	1781.00	1814.00	1781.00	274.03	0.01	0.15	99.00	92.00	0.00	1621.00	1862.25	2273385.00	6.68	2254.32	2290.00
22	7	2	11205.00	25612.00	151.00	0	Spot (Block22, Row2, Column7)	5358.98	4873.50	2181.73	0.04	0.41	1783.00	1813.43	1783.00	368.81	0.01	0.20	100.00	97.00	0.00	3090.50	3575.98	3354722.00	9.61	2602.83	2412.50
22	8	2	11511.00	25621.00	227.50	0	Spot (Block22, Row2, Column8)	2143.68	2111.00	289.49	0.01	0.14	1824.00	1917.12	1824.00	490.17	0.02	0.26	28.00	0.00	0.00	287.00	319.68	3194088.00	0.46	1927.07	1884.00
22	1	3	9399.00	25903.00	145.75	0	Spot (Block22, Row3, Column1)	16060.07	14443.00	9846.63	0.05	0.61	1769.00	1795.64	1769.00	244.63	0.01	0.14	100.00	100.00	0.00	12674.00	14291.07	9314839.00	58.31	4155.50	3628.00
22	2	3	9703.00	25906.00	206.50	0	Spot (Block22, Row3, Column2)	2210.14	2138.00	293.31	0.01	0.13	1773.50	1795.65	1773.50	245.88	0.01	0.14	71.00	37.00	0.00	364.50	436.64	2676475.00	1.69	1939.60	1919.00
22	3	3	9990.00	25905.00	151.30	0	Spot (Block22, Row3, Column3)	3314.30	2985.00	1894.93	0.05	0.57	1765.00	1787.32	1765.00	247.70	0.01	0.14	100.00	95.00	0.00	1220.00	1549.30	2071440.00	6.16	2253.04	2245.00
22	4	3	10301.00	25907.00	144.40	0	Spot (Block22, Row3, Column4)	18304.53	17545.50	9625.18	0.02	0.53	1719.00	1781.28	1719.00	255.64	0.02	0.14	100.00	100.00	0.00	15826.50	16585.53	10323752.00	64.63	5598.29	4993.00
22	5	3	10599.00	25911.00	164.45	0	Spot (Block22, Row3, Column5)	2642.64	2518.00	582.76	0.02	0.22	1731.00	1784.89	1731.00	264.85	0.01	0.15	95.00	70.00	0.00	787.00	911.64	1981981.00	3.24	2029.43	2028.00
22	6	3	10896.00	25908.00	200.05	0	Spot (Block22, Row3, Column6)	9601.14	8296.00	4533.42	0.06	0.47	1797.00	1846.17	1797.00	304.58	0.01	0.16	100.00	100.00	0.00	6499.00	7804.14	10935700.00	25.46	4093.31	4105.00
22	7	3	11205.00	25919.00	146.75	0	Spot (Block22, Row3, Column7)	13464.82	11440.50	8066.74	0.07	0.60	1786.00	1834.55	1786.00	392.75	0.01	0.21	100.00	100.00	0.00	9654.50	11678.82	7890385.00	29.61	3995.58	3572.00
22	8	3	11497.00	25922.00	153.60	0	Spot (Block22, Row3, Column8)	16565.12	15226.50	7302.41	0.04	0.44	1799.00	1849.05	1799.00	277.54	0.01	0.15	100.00	100.00	0.00	13427.50	14766.12	10701065.00	53.02	5510.16	4551.50
22	1	4	9399.00	26200.00	144.85	0	Spot (Block22, Row4, Column1)	17153.00	15932.00	9108.70	0.03	0.53	1779.00	1807.00	1779.00	242.54	0.01	0.13	100.00	100.00	0.00	14153.00	15374.00	9828667.00	63.27	4632.39	4142.50
22	2	4	9707.00	26205.00	211.95	0	Spot (Block22, Row4, Column2)	2345.84	2287.00	317.06	0.01	0.14	1732.00	1788.97	1732.00	268.85	0.01	0.15	88.00	52.00	0.00	555.00	613.84	3007361.00	2.07	1994.46	1970.00
22	3	4	9998.00	26205.00	146.80	0	Spot (Block22, Row4, Column3)	51850.40	65535.00	16926.44	0.10	0.33	1733.00	1786.49	1733.00	275.26	0.01	0.15	100.00	100.00	50.08	63802.00	50117.40	30540096.00	181.88	12669.45	10315.50
22	4	4	10289.00	26212.00	206.75	0	Spot (Block22, Row4, Column4)	2161.80	2106.00	277.03	0.01	0.13	1717.00	1774.46	1717.00	256.77	0.01	0.14	67.00	37.00	0.00	389.00	444.80	2639555.00	1.51	1950.58	1890.00
22	5	4	10581.00	26205.00	209.85	0	Spot (Block22, Row4, Column5)	2106.82	2080.00	289.67	0.01	0.14	1704.00	1754.61	1704.00	238.85	0.01	0.14	67.00	36.00	0.00	376.00	402.82	2646160.00	1.47	1849.51	1839.00
22	6	4	10895.00	26210.00	187.15	0	Spot (Block22, Row4, Column6)	4826.93	4844.50	1072.48	0.00	0.22	1773.50	1810.36	1773.50	262.34	0.01	0.14	100.00	100.00	0.00	3071.00	3053.43	4740043.00	11.50	2675.85	2555.00
22	7	4	11191.00	26217.00	148.30	0	Spot (Block22, Row4, Column7)	10256.53	7931.00	6665.90	0.11	0.65	1775.00	1803.38	1775.00	231.50	0.01	0.13	100.00	99.00	0.00	6156.00	8481.53	6235969.00	36.52	3269.71	3044.00
22	8	4	11501.00	26225.00	156.15	0	Spot (Block22, Row4, Column8)	4280.67	4110.00	1413.60	0.02	0.33	1832.00	1874.15	1832.00	267.66	0.01	0.14	100.00	96.00	0.00	2278.00	2448.67	2876613.00	8.99	2470.82	2364.50
22	1	5	9402.00	26504.00	143.00	0	Spot (Block22, Row5, Column1)	17246.96	15584.00	8775.94	0.04	0.51	1795.00	1851.43	1795.00	273.56	0.01	0.15	100.00	100.00	0.00	13789.00	15451.96	9641053.00	56.28	5044.92	4190.00
22	2	5	9698.00	26505.00	150.95	0	Spot (Block22, Row5, Column2)	19282.42	18260.00	7725.56	0.02	0.40	1787.00	1820.56	1787.00	252.77	0.01	0.14	100.00	100.00	0.00	16473.00	17495.42	11993665.00	69.08	5830.92	5236.50
22	3	5	9993.00	26503.00	185.20	0	Spot (Block22, Row5, Column3)	3278.81	3099.00	894.24	0.02	0.27	1782.00	1810.18	1782.00	272.17	0.01	0.15	98.00	89.00	0.00	1317.00	1496.81	3164053.00	5.40	2206.95	2216.00
22	4	5	10298.00	26506.00	145.30	0	Spot (Block22, Row5, Column4)	10894.34	9370.00	6266.15	0.07	0.58	1786.00	1796.13	1786.00	254.05	0.00	0.14	100.00	100.00	0.00	7584.00	9108.34	6286036.00	35.81	3404.67	3078.50
22	5	5	10599.00	26510.00	145.85	0	Spot (Block22, Row5, Column5)	55445.45	65535.00	14906.66	0.07	0.27	1789.00	1837.99	1789.00	326.55	0.01	0.18	100.00	100.00	59.90	63746.00	53656.45	32214036.00	164.16	14263.23	11115.00
22	6	5	10897.00	26509.00	159.45	0	Spot (Block22, Row5, Column6)	3829.31	3538.50	1161.58	0.03	0.30	1794.00	1836.70	1794.00	248.27	0.01	0.14	99.00	98.00	0.00	1744.50	2035.31	2688174.00	8.03	2348.44	2342.00
22	7	5	11196.00	26514.00	190.65	0	Spot (Block22, Row5, Column7)	3279.87	3195.50	728.30	0.01	0.22	1792.00	1843.11	1792.00	270.14	0.01	0.15	99.00	93.00	0.00	1403.50	1487.87	3345463.00	5.32	2299.70	2257.00
22	8	5	11503.00	26522.00	145.95	0	Spot (Block22, Row5, Column8)	27733.41	23467.00	19351.99	0.07	0.70	1846.00	1893.35	1846.00	284.23	0.01	0.15	100.00	100.00	3.44	21621.00	25887.41	16140845.00	90.91	6298.49	5121.50
22	1	6	9397.00	26800.00	202.95	0	Spot (Block22, Row6, Column1)	8760.73	6897.00	4731.72	0.10	0.54	1800.00	1869.76	1800.00	303.45	0.02	0.16	100.00	100.00	0.00	5097.00	6960.73	10250058.00	22.71	3852.68	3814.50
22	2	6	9697.00	26807.00	207.30	0	Spot (Block22, Row6, Column2)	2939.21	2863.50	506.92	0.01	0.17	1799.00	1842.74	1799.00	286.12	0.01	0.16	98.00	86.00	0.00	1064.50	1140.21	3597594.00	3.83	2200.55	2183.50
22	3	6	9990.00	26804.00	145.30	0	Spot (Block22, Row6, Column3)	33795.61	30875.00	18676.96	0.04	0.55	1790.00	1800.42	1790.00	242.56	0.00	0.13	100.00	100.00	7.65	29085.00	32005.61	19432512.00	131.91	7831.82	6371.00
22	4	6	10293.00	26818.00	170.90	0	Spot (Block22, Row6, Column4)	2905.67	2771.50	748.23	0.02	0.26	1796.00	1814.76	1796.00	265.43	0.00	0.15	93.00	74.00	0.00	975.50	1109.67	2365212.00	4.11	2068.44	2084.00
22	5	6	10595.00	26808.00	146.00	0	Spot (Block22, Row6, Column5)	57507.08	65535.00	12965.47	0.06	0.23	1815.00	1888.53	1815.00	361.84	0.02	0.19	100.00	100.00	65.23	63720.00	55692.08	33411868.00	153.71	14705.45	12390.50
22	6	6	10894.00	26816.00	167.80	0	Spot (Block22, Row6, Column6)	3435.75	2933.00	1205.03	0.07	0.35	1861.00	1909.91	1861.00	316.40	0.01	0.17	97.00	79.00	0.00	1072.00	1574.75	2676446.00	4.82	2245.80	2245.50
22	7	6	11195.00	26811.00	146.95	0	Spot (Block22, Row6, Column7)	25448.70	22193.00	15632.60	0.06	0.61	1894.00	1941.67	1894.00	316.47	0.01	0.16	100.00	100.00	0.51	20299.00	23554.70	15014730.00	74.28	6439.03	5375.00
22	8	6	11504.00	26818.00	147.80	0	Spot (Block22, Row6, Column8)	31276.38	27085.00	20192.95	0.06	0.65	1905.00	1967.19	1905.00	316.43	0.01	0.16	100.00	100.00	7.90	25180.00	29371.38	18609472.00	92.63	8121.43	6343.00
22	1	7	9395.00	27104.00	194.80	0	Spot (Block22, Row7, Column1)	2478.45	2450.00	407.87	0.01	0.16	1787.00	1824.44	1787.00	250.77	0.01	0.14	85.00	66.00	0.00	663.00	691.45	2664338.00	2.61	2077.02	2066.00
22	2	7	9693.00	27101.00	201.45	0	Spot (Block22, Row7, Column2)	2278.91	2228.50	365.40	0.01	0.16	1768.00	1781.13	1768.00	203.47	0.00	0.11	78.00	57.00	0.00	460.50	510.91	2620741.00	2.45	1944.53	1911.00
22	3	7	9978.00	27126.00	204.20	0	Spot (Block22, Row7, Column3)	2222.17	2060.00	1329.61	0.03	0.60	1759.00	1778.62	1759.00	219.55	0.00	0.12	63.00	30.00	0.00	301.00	463.17	2635496.00	2.02	1872.59	1812.00
22	4	7	10292.00	27109.00	199.95	0	Spot (Block22, Row7, Column4)	2178.25	2148.50	271.76	0.01	0.12	1780.00	1807.93	1780.00	249.87	0.01	0.14	68.00	32.00	0.00	368.50	398.25	2478843.00	1.48	1933.59	1889.50
22	5	7	10593.00	27109.00	172.65	0	Spot (Block22, Row7, Column5)	5507.67	5186.00	1874.91	0.03	0.34	1784.00	1838.72	1784.00	302.42	0.01	0.16	100.00	100.00	0.00	3402.00	3723.67	4582379.00	12.13	2780.64	2755.00
22	6	7	10890.00	27111.00	198.30	0	Spot (Block22, Row7, Column6)	2948.24	2912.50	507.74	0.01	0.17	1837.00	1909.75	1837.00	352.31	0.02	0.18	94.00	77.00	0.00	1075.50	1111.24	3278439.00	2.95	2256.50	2198.00
22	7	7	11191.00	27115.00	147.50	0	Spot (Block22, Row7, Column7)	25537.84	23289.50	14112.02	0.04	0.55	1892.00	1935.17	1892.00	313.85	0.01	0.16	100.00	100.00	0.84	21397.50	23645.84	15118399.00	75.20	7550.63	5815.50
22	8	7	11500.00	27108.00	185.10	0	Spot (Block22, Row7, Column8)	7723.17	7733.00	1722.79	0.00	0.22	1911.00	1956.37	1911.00	297.74	0.01	0.15	100.00	100.00	0.00	5822.00	5812.17	7452856.00	19.37	3624.87	3404.50
22	1	8	9387.00	27415.00	145.80	0	Spot (Block22, Row8, Column1)	4021.42	3786.00	1229.91	0.03	0.31	1795.00	1825.59	1795.00	209.70	0.01	0.11	100.00	100.00	0.00	1991.00	2226.42	2328400.00	10.47	2376.07	2335.50
22	2	8	9693.00	27407.00	154.70	0	Spot (Block22, Row8, Column2)	4049.08	3774.00	1300.99	0.03	0.32	1787.00	1816.96	1787.00	223.67	0.01	0.12	99.00	99.00	0.00	1987.00	2262.08	2664293.00	9.98	2325.25	2301.50
22	3	8	9985.00	27406.00	145.15	0	Spot (Block22, Row8, Column3)	10968.43	9071.00	6843.99	0.08	0.62	1798.00	1851.60	1798.00	262.88	0.01	0.14	100.00	100.00	0.00	7273.00	9170.43	6306847.00	34.68	3399.46	3031.00
22	4	8	10291.00	27408.00	145.25	0	Spot (Block22, Row8, Column4)	33638.53	32558.50	15314.47	0.01	0.46	1799.00	1855.24	1799.00	280.13	0.01	0.15	100.00	100.00	1.22	30759.50	31839.53	19375800.00	113.46	8819.18	7868.00
22	5	8	10578.00	27417.00	203.35	0	Spot (Block22, Row8, Column5)	2163.13	2137.00	272.81	0.01	0.13	1804.00	1879.59	1804.00	345.18	0.02	0.18	48.00	11.00	0.00	333.00	359.13	2539518.00	0.82	1938.45	1979.50
22	6	8	10898.00	27411.00	187.50	0	Spot (Block22, Row8, Column6)	13528.50	10983.00	8072.04	0.09	0.60	1847.00	1934.04	1847.00	404.65	0.02	0.21	100.00	100.00	0.00	9136.00	11681.50	13352625.00	28.65	4645.76	4665.00
22	7	8	11190.00	27409.00	145.70	0	Spot (Block22, Row8, Column7)	7343.66	6907.00	3036.75	0.03	0.41	1831.00	1897.83	1831.00	328.40	0.02	0.17	100.00	100.00	0.00	5076.00	5512.66	4259324.00	16.58	3006.83	2803.00
22	8	8	11482.00	27421.00	145.90	0	Spot (Block22, Row8, Column8)	5557.93	5297.00	1812.25	0.02	0.33	1883.00	1910.26	1883.00	253.17	0.01	0.13	100.00	100.00	0.00	3414.00	3674.93	3229157.00	14.41	2771.34	2677.00
23	1	1	13908.00	25326.00	156.50	0	Spot (Block23, Row1, Column1)	51339.47	61081.00	16107.67	0.08	0.31	1295.00	1349.23	1295.00	250.03	0.02	0.19	100.00	100.00	46.67	59786.00	50044.47	34654412.00	199.94	11908.61	10216.00
23	2	1	14200.00	25331.00	151.00	0	Spot (Block23, Row1, Column2)	3524.88	3335.00	1086.92	0.02	0.31	1293.00	1332.01	1293.00	195.09	0.01	0.15	100.00	100.00	0.00	2042.00	2231.88	2196000.00	11.24	1877.90	1847.00
23	3	1	14506.00	25330.00	154.20	0	Spot (Block23, Row1, Column3)	3265.23	2894.00	1441.17	0.05	0.44	1282.00	1290.09	1282.00	128.86	0.00	0.10	100.00	100.00	0.00	1612.00	1983.23	2132195.00	15.33	1754.28	1722.00
23	4	1	14804.00	25335.00	154.20	0	Spot (Block23, Row1, Column4)	2961.12	2887.00	859.04	0.01	0.29	1246.00	1268.34	1246.00	135.29	0.01	0.11	100.00	100.00	0.00	1641.00	1715.12	1948414.00	12.51	1656.09	1628.00
23	5	1	15104.00	25340.00	149.75	0	Spot (Block23, Row1, Column5)	6632.38	5529.00	3884.91	0.08	0.59	1262.00	1279.91	1262.00	194.13	0.01	0.15	100.00	100.00	0.00	4267.00	5370.38	4052386.00	27.57	2331.88	2058.00
23	6	1	15396.00	25333.00	148.20	0	Spot (Block23, Row1, Column6)	6472.40	6008.00	3094.72	0.03	0.48	1272.00	1290.28	1272.00	142.44	0.01	0.11	100.00	100.00	0.00	4736.00	5200.40	3902859.00	36.38	2470.04	2128.00
23	7	1	15709.00	25339.00	118.20	0	Spot (Block23, Row1, Column7)	12437.07	11904.00	4825.58	0.02	0.39	1289.00	1343.41	1289.00	303.22	0.02	0.23	100.00	100.00	0.00	10615.00	11148.07	4514655.00	36.59	4337.11	3508.50
23	8	1	15995.00	25346.00	156.10	0	Spot (Block23, Row1, Column8)	63860.41	65535.00	6135.95	0.01	0.10	1348.00	1433.94	1348.00	397.34	0.03	0.28	100.00	100.00	88.34	64187.00	62512.41	42723012.00	157.11	17103.62	14604.00
23	1	2	13900.00	25637.00	207.00	0	Spot (Block23, Row2, Column1)	1510.33	1488.50	156.06	0.01	0.10	1306.00	1339.80	1306.00	189.92	0.01	0.14	47.00	14.00	0.00	182.50	204.33	1842597.00	0.90	1426.10	1417.50
23	2	2	14201.00	25633.00	129.55	0	Spot (Block23, Row2, Column2)	3705.41	3683.00	761.81	0.00	0.21	1292.00	1312.50	1292.00	132.03	0.01	0.10	100.00	100.00	0.00	2391.00	2413.41	1663729.00	18.12	2039.69	1949.00
23	3	2	14507.00	25625.00	216.60	0	Spot (Block23, Row2, Column3)	1489.45	1487.00	155.98	0.00	0.10	1269.00	1291.10	1269.00	168.72	0.01	0.13	58.00	21.00	0.00	218.00	220.45	1995859.00	1.18	1354.38	1328.00
23	4	2	14803.00	25636.00	179.65	0	Spot (Block23, Row2, Column4)	2533.13	2487.50	576.22	0.01	0.23	1254.00	1269.19	1254.00	131.43	0.01	0.10	100.00	99.00	0.00	1233.50	1279.13	2289949.00	9.62	1594.09	1573.00
23	5	2	15103.00	25633.00	193.95	0	Spot (Block23, Row2, Column5)	2185.02	2119.50	344.88	0.01	0.16	1255.00	1264.80	1255.00	123.34	0.00	0.10	100.00	100.00	0.00	864.50	930.02	2324856.00	7.46	1580.42	1545.00
23	6	2	15396.00	25632.00	197.30	0	Spot (Block23, Row2, Column6)	1789.38	1653.50	361.93	0.03	0.20	1261.00	1280.18	1261.00	155.25	0.01	0.12	90.00	65.00	0.00	392.50	528.38	1968320.00	3.28	1395.82	1399.50
23	7	2	15702.00	25633.00	171.25	0	Spot (Block23, Row2, Column7)	2029.77	1889.00	467.43	0.03	0.23	1274.00	1284.04	1274.00	135.44	0.00	0.11	98.00	89.00	0.00	615.00	755.77	1658321.00	5.51	1481.63	1476.00
23	8	2	16007.00	25632.00	209.55	0	Spot (Block23, Row2, Column8)	1623.11	1600.50	174.31	0.01	0.11	1323.00	1395.64	1323.00	344.77	0.02	0.25	41.00	0.00	0.00	277.50	300.11	2041871.00	0.66	1453.60	1400.00
23	1	3	13900.00	25928.00	149.80	0	Spot (Block23, Row3, Column1)	5611.80	4697.50	2894.37	0.08	0.52	1300.00	1323.60	1300.00	137.85	0.01	0.10	100.00	100.00	0.00	3397.50	4311.80	3434420.00	31.11	2265.19	2123.50
23	2	3	14198.00	25941.00	193.30	0	Spot (Block23, Row3, Column2)	1562.40	1532.50	163.06	0.01	0.10	1293.00	1324.11	1293.00	167.32	0.01	0.13	73.00	28.00	0.00	239.50	269.40	1646772.00	1.42	1417.25	1402.50
23	3	3	14510.00	25947.00	148.20	0	Spot (Block23, Row3, Column3)	4664.11	2758.00	7387.70	0.23	1.58	1273.00	1311.28	1273.00	201.28	0.01	0.15	99.00	96.00	0.50	1485.00	3391.11	2789140.00	16.66	2361.03	1748.50
23	4	3	14799.00	25933.00	147.35	0	Spot (Block23, Row3, Column4)	8076.21	7175.00	4212.34	0.05	0.52	1272.00	1293.90	1272.00	144.78	0.01	0.11	100.00	100.00	0.00	5903.00	6804.21	4789195.00	46.85	2741.19	2414.00
23	5	3	15093.00	25931.00	152.85	0	Spot (Block23, Row3, Column5)	2230.87	2117.50	672.20	0.02	0.30	1266.00	1285.33	1266.00	149.70	0.01	0.12	100.00	97.00	0.00	851.50	964.87	1432216.00	6.32	1546.39	1511.00
23	6	3	15406.00	25942.00	207.00	0	Spot (Block23, Row3, Column6)	6150.82	5000.00	3098.89	0.09	0.50	1268.00	1300.89	1268.00	180.54	0.01	0.14	100.00	100.00	0.00	3732.00	4882.82	7522457.00	26.86	2652.70	2613.00
23	7	3	15707.00	25946.00	151.65	0	Spot (Block23, Row3, Column7)	4706.24	4084.00	2483.22	0.06	0.53	1251.00	1284.43	1251.00	164.90	0.01	0.13	100.00	100.00	0.00	2833.00	3455.24	2960223.00	20.75	1922.67	1824.50
23	8	3	16006.00	25949.00	159.55	0	Spot (Block23, Row3, Column8)	5316.85	5121.50	1672.75	0.02	0.31	1288.00	1308.33	1288.00	140.30	0.01	0.11	100.00	100.00	0.00	3833.50	4028.85	3743066.00	28.57	2383.27	2288.50
23	1	4	13900.00	26228.00	148.75	0	Spot (Block23, Row4, Column1)	7913.57	7236.50	4163.75	0.04	0.53	1306.00	1339.44	1306.00	157.98	0.01	0.12	100.00	100.00	0.00	5930.50	6607.57	4779798.00	41.61	2730.81	2432.00
23	2	4	14200.00	26234.00	206.75	0	Spot (Block23, Row4, Column2)	1710.22	1684.50	210.26	0.01	0.12	1293.00	1329.11	1293.00	175.69	0.01	0.13	90.00	56.00	0.00	391.50	417.22	2076210.00	2.17	1436.86	1416.00
23	3	4	14500.00	26232.00	149.70	0	Spot (Block23, Row4, Column3)	31120.60	27611.00	17950.83	0.05	0.58	1278.00	1308.20	1278.00	179.24	0.01	0.14	100.00	100.00	3.90	26333.00	29842.60	19170312.00	166.33	7302.01	5983.00
23	4	4	14790.00	26223.00	186.15	0	Spot (Block23, Row4, Column4)	1521.72	1494.00	163.44	0.01	0.11	1250.00	1276.45	1250.00	167.58	0.01	0.13	64.00	38.00	0.00	244.00	271.72	1479114.00	1.46	1397.68	1374.00
23	5	4	15083.00	26228.00	183.50	0	Spot (Block23, Row4, Column5)	1724.74	1609.00	764.78	0.03	0.44	1215.00	1245.96	1215.00	144.34	0.01	0.12	87.00	62.00	0.00	394.00	509.74	1626432.00	3.32	1399.77	1400.00
23	6	4	15406.00	26239.00	194.10	0	Spot (Block23, Row4, Column6)	2255.31	2221.00	339.34	0.01	0.15	1232.00	1266.51	1232.00	142.94	0.01	0.11	100.00	99.00	0.00	989.00	1023.31	2401905.00	6.92	1597.72	1560.00
23	7	4	15694.00	26240.00	150.10	0	Spot (Block23, Row4, Column7)	4698.52	3942.50	2699.44	0.08	0.57	1259.00	1281.42	1259.00	136.27	0.01	0.11	100.00	100.00	0.00	2683.50	3439.52	2875494.00	25.08	1929.93	1845.00
23	8	4	15998.00	26258.00	174.60	0	Spot (Block23, Row4, Column8)	2064.50	1999.00	416.80	0.01	0.20	1283.00	1300.36	1283.00	135.77	0.01	0.10	99.00	94.00	0.00	716.00	781.50	1756888.00	5.63	1499.29	1505.00
23	1	5	13904.00	26532.00	146.85	0	Spot (Block23, Row5, Column1)	6134.12	5796.00	2710.52	0.02	0.44	1361.00	1388.39	1361.00	185.75	0.01	0.13	100.00	100.00	0.00	4435.00	4773.12	3600729.00	25.55	2530.95	2244.00
23	2	5	14197.00	26530.00	157.20	0	Spot (Block23, Row5, Column2)	6238.76	6193.50	1947.74	0.00	0.31	1309.00	1351.92	1309.00	182.28	0.01	0.13	100.00	100.00	0.00	4884.50	4929.76	4254831.00	26.81	2533.05	2388.50
23	3	5	14496.00	26530.00	174.50	0	Spot (Block23, Row5, Column3)	2285.83	2212.50	544.51	0.01	0.24	1292.00	1315.20	1292.00	173.85	0.01	0.13	99.00	90.00	0.00	920.50	993.83	1947529.00	5.58	1612.97	1606.50
23	4	5	14801.00	26533.00	150.20	0	Spot (Block23, Row5, Column4)	5526.01	4623.00	3173.90	0.08	0.57	1256.00	1276.00	1256.00	165.21	0.01	0.13	100.00	100.00	0.00	3367.00	4270.01	3415072.00	25.73	2254.79	2041.50
23	5	5	15100.00	26536.00	146.85	0	Spot (Block23, Row5, Column5)	31560.78	28825.00	17742.22	0.04	0.56	1253.00	1286.72	1253.00	192.71	0.01	0.15	100.00	100.00	2.55	27572.00	30307.78	18557748.00	157.10	6838.34	5438.00
23	6	5	15405.00	26538.00	167.30	0	Spot (Block23, Row5, Column6)	1934.66	1846.00	370.95	0.02	0.19	1253.00	1273.29	1253.00	146.72	0.01	0.12	98.00	87.00	0.00	593.00	681.66	1499362.00	4.51	1460.83	1429.00
23	7	5	15698.00	26538.00	188.90	0	Spot (Block23, Row5, Column7)	3504.93	3277.00	1086.77	0.03	0.31	1280.00	1301.87	1280.00	153.24	0.01	0.12	100.00	100.00	0.00	1997.00	2224.93	3529468.00	14.38	1942.86	1947.00
23	8	5	16001.00	26545.00	148.00	0	Spot (Block23, Row5, Column8)	9641.40	8095.50	5926.71	0.08	0.61	1304.00	1329.74	1304.00	149.22	0.01	0.11	100.00	100.00	0.00	6791.50	8337.40	5765559.00	55.70	2981.61	2685.00
23	1	6	13895.00	26827.00	207.25	0	Spot (Block23, Row6, Column1)	6075.15	4753.00	3150.42	0.11	0.52	1351.00	1393.11	1351.00	185.58	0.01	0.13	100.00	100.00	0.00	3402.00	4724.15	7448129.00	25.23	2731.69	2708.50
23	2	6	14199.00	26830.00	202.00	0	Spot (Block23, Row6, Column2)	2826.22	2708.00	707.76	0.02	0.25	1306.50	1353.46	1306.50	183.29	0.02	0.14	100.00	99.00	0.00	1401.50	1519.72	3281244.00	8.04	1821.42	1842.00
23	3	6	14491.00	26831.00	146.95	0	Spot (Block23, Row6, Column3)	11349.92	10459.00	6151.66	0.04	0.54	1283.00	1301.77	1283.00	155.35	0.01	0.12	100.00	100.00	0.00	9176.00	10066.92	6696454.00	64.68	3371.94	2982.00
23	4	6	14803.00	26838.00	165.95	0	Spot (Block23, Row6, Column4)	1792.33	1730.00	252.84	0.02	0.14	1266.00	1284.53	1266.00	171.27	0.01	0.13	96.00	76.00	0.00	464.00	526.33	1369342.00	2.96	1485.74	1473.00
23	5	6	15101.00	26839.00	144.95	0	Spot (Block23, Row6, Column5)	30774.49	29704.00	16610.04	0.02	0.54	1289.00	1327.43	1289.00	203.11	0.01	0.15	100.00	100.00	1.92	28415.00	29485.49	17603020.00	144.98	6892.88	5607.50
23	6	6	15398.00	26838.00	175.15	0	Spot (Block23, Row6, Column6)	1963.73	1899.00	376.44	0.01	0.19	1284.00	1316.78	1284.00	186.23	0.01	0.14	96.00	74.00	0.00	615.00	679.73	1686840.00	3.47	1522.18	1510.00
23	7	6	15697.00	26836.00	148.05	0	Spot (Block23, Row6, Column7)	6613.89	5752.50	3319.41	0.06	0.50	1274.00	1292.90	1274.00	153.61	0.01	0.12	100.00	100.00	0.00	4478.50	5339.89	3994787.00	34.64	2384.41	2262.00
23	8	6	16003.00	26844.00	149.80	0	Spot (Block23, Row6, Column8)	9020.79	7889.00	5448.52	0.06	0.60	1319.00	1343.12	1319.00	142.67	0.01	0.11	100.00	100.00	0.00	6570.00	7701.79	5538763.00	53.82	2757.79	2523.00
23	1	7	13896.00	27130.00	195.05	0	Spot (Block23, Row7, Column1)	1827.83	1790.00	293.05	0.01	0.16	1303.00	1346.28	1303.00	162.90	0.01	0.12	91.00	75.00	0.00	487.00	524.83	1966742.00	2.96	1527.31	1512.00
23	2	7	14199.00	27125.00	193.55	0	Spot (Block23, Row7, Column2)	1622.82	1574.50	219.28	0.01	0.14	1284.00	1295.17	1284.00	128.39	0.00	0.10	85.00	56.00	0.00	290.50	338.82	1720184.00	2.55	1419.37	1405.00
23	3	7	14492.00	27111.00	200.50	0	Spot (Block23, Row7, Column3)	1484.23	1487.00	131.75	0.00	0.09	1274.00	1285.99	1274.00	142.64	0.00	0.11	65.00	25.00	0.00	213.00	210.23	1694992.00	1.39	1355.16	1324.00
23	4	7	14800.00	27129.00	209.25	0	Spot (Block23, Row7, Column4)	1473.52	1463.00	164.69	0.00	0.11	1242.00	1258.89	1242.00	140.76	0.01	0.11	68.00	32.00	0.00	221.00	231.52	1831581.00	1.52	1328.50	1291.00
23	5	7	15096.00	27136.00	172.25	0	Spot (Block23, Row7, Column5)	2331.83	2271.00	469.08	0.01	0.20	1246.00	1285.25	1246.00	194.03	0.01	0.15	100.00	96.00	0.00	1025.00	1085.83	1914433.00	5.39	1598.09	1605.00
23	6	7	15392.00	27140.00	181.25	0	Spot (Block23, Row7, Column6)	3506.30	3501.00	868.60	0.00	0.25	1282.00	1322.01	1282.00	215.82	0.01	0.16	100.00	99.00	0.00	2219.00	2224.30	3232809.00	10.12	1982.90	1967.00
23	7	7	15689.00	27144.00	148.45	0	Spot (Block23, Row7, Column7)	7982.46	7508.50	3759.22	0.03	0.47	1262.00	1285.60	1262.00	155.34	0.01	0.12	100.00	100.00	0.00	6246.50	6720.46	4789475.00	43.11	2856.89	2290.00
23	8	7	15999.00	27140.00	195.10	0	Spot (Block23, Row7, Column8)	2790.83	2754.00	445.62	0.01	0.16	1290.00	1306.52	1290.00	141.21	0.01	0.11	100.00	100.00	0.00	1464.00	1500.83	3005725.00	10.51	1757.95	1766.00
23	1	8	13887.00	27434.00	146.95	0	Spot (Block23, Row8, Column1)	3426.58	3324.50	1213.24	0.01	0.35	1357.00	1371.20	1357.00	152.43	0.00	0.11	100.00	100.00	0.00	1967.50	2069.58	2007974.00	13.48	1868.76	1851.00
23	2	8	14190.00	27430.00	193.65	0	Spot (Block23, Row8, Column2)	1834.18	1750.00	339.18	0.02	0.18	1304.00	1329.96	1304.00	138.97	0.01	0.10	91.00	75.00	0.00	446.00	530.18	1946066.00	3.63	1486.92	1479.00
23	3	8	14489.00	27434.00	151.75	0	Spot (Block23, Row8, Column3)	4855.69	4127.00	2729.47	0.07	0.56	1287.00	1310.62	1287.00	152.27	0.01	0.12	100.00	97.00	0.00	2840.00	3568.69	3073650.00	23.28	1918.05	1860.50
23	4	8	14793.00	27435.00	153.90	0	Spot (Block23, Row8, Column4)	9590.66	9230.00	3742.40	0.02	0.39	1260.00	1290.71	1260.00	177.78	0.01	0.14	100.00	100.00	0.00	7970.00	8330.66	6281881.00	46.69	3080.98	2829.00
23	5	8	15087.00	27441.00	202.20	0	Spot (Block23, Row8, Column5)	1419.68	1401.00	137.07	0.01	0.10	1204.00	1249.43	1204.00	181.11	0.02	0.14	54.00	16.00	0.00	197.00	215.68	1651087.00	0.94	1300.80	1296.00
23	6	8	15399.00	27437.00	192.05	0	Spot (Block23, Row8, Column6)	8715.58	6357.00	5697.20	0.14	0.65	1240.00	1295.44	1240.00	225.19	0.02	0.17	100.00	100.00	0.00	5117.00	7475.58	9099064.00	32.95	3005.66	3008.00
23	7	8	15696.00	27440.00	151.40	0	Spot (Block23, Row8, Column7)	2863.28	2612.00	892.19	0.04	0.31	1259.00	1285.13	1259.00	171.16	0.01	0.13	100.00	97.00	0.00	1353.00	1604.28	1798140.00	9.22	1667.69	1606.00
23	8	8	15979.00	27448.00	154.25	0	Spot (Block23, Row8, Column8)	2243.77	2146.00	451.85	0.02	0.20	1276.00	1283.38	1276.00	121.88	0.00	0.09	100.00	99.00	0.00	870.00	967.77	1456207.00	7.88	1552.73	1539.00
24	1	1	18407.00	25351.00	157.05	0	Spot (Block24, Row1, Column1)	50692.46	58226.00	16276.45	0.06	0.32	2037.00	2098.64	2037.00	332.52	0.01	0.16	100.00	100.00	43.53	56189.00	48655.46	34471140.00	146.14	13110.42	11121.00
24	2	1	18699.00	25356.00	150.35	0	Spot (Block24, Row1, Column2)	6385.25	6071.50	2270.93	0.02	0.36	2055.00	2094.78	2055.00	295.85	0.01	0.14	100.00	100.00	0.00	4016.50	4330.25	3958853.00	14.50	3080.49	2947.00
24	3	1	19004.00	25355.00	149.15	0	Spot (Block24, Row1, Column3)	7645.76	6846.50	3914.87	0.05	0.51	2066.00	2077.55	2066.00	219.67	0.00	0.11	100.00	100.00	0.00	4780.50	5579.76	4602747.00	25.35	3421.20	3212.00
24	4	1	19302.00	25361.00	150.90	0	Spot (Block24, Row1, Column4)	5476.67	5413.50	1735.00	0.01	0.32	2056.00	2074.28	2056.00	219.57	0.00	0.11	100.00	100.00	0.00	3357.50	3420.67	3417442.00	15.50	2877.28	2859.00
24	5	1	19604.00	25365.00	151.55	0	Spot (Block24, Row1, Column5)	15691.18	13630.50	10264.13	0.06	0.65	2010.00	2051.53	2010.00	219.56	0.01	0.11	100.00	100.00	0.00	11620.50	13681.18	9854063.00	62.12	4452.19	3789.00
24	6	1	19898.00	25364.00	148.25	0	Spot (Block24, Row1, Column6)	12823.75	11933.00	6221.35	0.03	0.49	2005.00	2041.67	2005.00	218.73	0.01	0.11	100.00	100.00	0.00	9928.00	10818.75	7681426.00	49.29	4641.46	4090.00
24	7	1	20210.00	25361.00	119.00	0	Spot (Block24, Row1, Column7)	26086.68	25870.50	10118.33	0.00	0.39	1994.00	2055.88	1994.00	413.71	0.01	0.20	100.00	100.00	0.00	23876.50	24092.68	9704246.00	58.09	8379.57	6919.00
24	8	1	20498.00	25371.00	156.10	0	Spot (Block24, Row1, Column8)	64159.96	65535.00	5722.86	0.01	0.09	2057.00	2136.95	2057.00	514.01	0.02	0.24	100.00	100.00	90.73	63478.00	62102.96	42923408.00	120.66	19147.09	15338.50
24	1	2	18395.00	25657.00	195.80	0	Spot (Block24, Row2, Column1)	2266.08	2215.50	237.97	0.01	0.11	1984.00	2030.54	1984.00	286.89	0.01	0.14	47.00	13.00	0.00	231.50	282.08	2456430.00	0.82	2135.27	2093.50
24	2	2	18705.00	25661.00	134.45	0	Spot (Block24, Row2, Column2)	8792.99	8317.00	2788.62	0.02	0.32	1975.00	2007.64	1975.00	240.59	0.01	0.12	100.00	100.00	0.00	6342.00	6817.99	4299771.00	28.20	3541.84	3506.50
24	3	2	19002.00	25638.00	221.45	0	Spot (Block24, Row2, Column3)	2342.17	2324.00	271.16	0.00	0.12	2006.00	2053.17	2006.00	237.55	0.01	0.12	61.00	28.00	0.00	318.00	336.17	3293092.00	1.22	2122.89	2080.00
24	4	2	19303.00	25661.00	169.75	0	Spot (Block24, Row2, Column4)	6031.36	5991.00	1597.86	0.00	0.26	1993.00	2044.62	1993.00	238.08	0.01	0.12	100.00	100.00	0.00	3998.00	4038.36	4843179.00	16.75	3102.66	3057.00
24	5	2	19603.00	25659.00	183.55	0	Spot (Block24, Row2, Column5)	3540.09	3501.00	573.11	0.00	0.16	1990.00	2317.36	1990.00	2041.69	0.07	0.88	20.00	0.00	0.00	1511.00	1550.09	3341845.00	0.60	2493.49	2481.00
24	6	2	19897.00	25664.00	158.95	0	Spot (Block24, Row2, Column6)	3648.37	3373.50	1000.54	0.03	0.27	1993.00	2207.89	1993.00	1663.06	0.04	0.75	42.00	6.00	0.00	1380.50	1655.37	2546560.00	0.87	2383.20	2357.00
24	7	2	20204.00	25663.00	157.50	0	Spot (Block24, Row2, Column7)	4711.78	4410.00	1672.54	0.03	0.35	1979.00	1990.12	1979.00	188.45	0.00	0.09	100.00	100.00	0.00	2431.00	2732.78	3232280.00	14.44	2609.35	2583.00
24	8	2	20512.00	25656.00	203.45	0	Spot (Block24, Row2, Column8)	2257.29	2204.00	198.97	0.01	0.09	2019.50	2086.66	2019.50	401.82	0.01	0.19	20.00	0.00	0.00	184.50	237.79	2654576.00	0.42	2145.50	2114.00
24	1	3	18401.00	25956.00	150.15	0	Spot (Block24, Row3, Column1)	13627.82	12132.00	8274.44	0.05	0.61	1964.50	1984.96	1964.50	220.61	0.00	0.11	100.00	100.00	0.00	10167.50	11663.32	8408366.00	52.78	4528.21	4117.00
24	2	3	18710.00	25955.00	193.55	0	Spot (Block24, Row3, Column2)	2340.52	2310.00	256.22	0.01	0.11	1960.00	1984.31	1960.00	216.75	0.01	0.11	70.00	40.00	0.00	350.00	380.52	2480947.00	1.64	2137.85	2144.00
24	3	3	18993.00	25948.00	153.30	0	Spot (Block24, Row3, Column3)	4389.23	3827.00	2861.34	0.06	0.65	1982.00	2016.17	1982.00	220.27	0.01	0.11	99.00	97.00	0.00	1845.00	2407.23	2835441.00	10.77	2565.47	2499.00
24	4	3	19302.00	25959.00	148.55	0	Spot (Block24, Row3, Column4)	9805.01	9265.00	4557.77	0.02	0.46	1987.00	2024.29	1987.00	224.66	0.01	0.11	100.00	100.00	0.00	7278.00	7818.01	5902614.00	34.63	4004.20	3593.00
24	5	3	19601.00	25960.00	147.00	-50	Spot (Block24, Row3, Column5)	3341.23	3168.00	871.26	0.02	0.26	1982.00	2309.54	1982.00	2031.07	0.07	0.88	14.00	2.00	0.00	1186.00	1359.23	1974665.00	0.51	2565.90	2481.00
24	6	3	19904.00	25962.00	195.30	0	Spot (Block24, Row3, Column6)	8286.72	7263.50	3397.20	0.06	0.41	2006.00	2363.12	2006.00	2059.14	0.07	0.87	99.00	65.00	0.00	5257.50	6280.72	8933080.00	2.88	3911.49	3848.50
24	7	3	20207.00	25973.00	148.35	0	Spot (Block24, Row3, Column7)	11677.59	9725.00	6517.25	0.08	0.56	1995.00	2036.87	1995.00	220.90	0.01	0.11	100.00	100.00	0.00	7730.00	9682.59	7076620.00	43.64	3932.80	3427.00
24	8	3	20503.00	25969.00	169.30	0	Spot (Block24, Row3, Column8)	3102.72	3084.00	504.14	0.00	0.16	2012.00	2042.37	2012.00	180.81	0.01	0.09	99.00	95.00	0.00	1072.00	1090.72	2472871.00	5.86	2351.83	2321.00
24	1	4	18395.00	26251.00	149.55	0	Spot (Block24, Row4, Column1)	9722.05	8864.50	4716.80	0.04	0.49	1969.00	1989.47	1969.00	232.30	0.00	0.12	100.00	100.00	0.00	6895.50	7753.05	5969336.00	33.29	3779.46	3362.50
24	2	4	18701.00	26257.00	187.60	0	Spot (Block24, Row4, Column2)	3385.52	3243.00	678.63	0.02	0.20	1985.00	2017.64	1985.00	238.93	0.01	0.12	99.00	95.00	0.00	1258.00	1400.52	3351661.00	5.73	2426.06	2403.50
24	3	4	19005.00	26256.00	151.25	0	Spot (Block24, Row4, Column3)	33753.58	31303.00	18958.67	0.03	0.56	2001.00	2047.74	2001.00	243.84	0.01	0.12	100.00	100.00	7.48	29302.00	31752.58	21197300.00	130.03	8606.60	7828.50
24	4	4	19288.00	26252.00	188.00	0	Spot (Block24, Row4, Column4)	2480.66	2457.00	274.97	0.00	0.11	1999.00	2028.01	1999.00	214.19	0.01	0.11	82.00	52.00	0.00	458.00	481.66	2483138.00	2.11	2185.11	2177.00
24	5	4	19581.00	26260.00	173.65	0	Spot (Block24, Row4, Column5)	2526.67	2358.00	925.96	0.03	0.37	1943.00	1976.95	1943.00	223.21	0.01	0.11	74.00	46.00	0.00	415.00	583.67	2122400.00	2.46	2219.52	2186.00
24	6	4	19904.00	26262.00	192.80	0	Spot (Block24, Row4, Column6)	3585.33	3558.00	559.03	0.00	0.16	1959.00	1993.56	1959.00	226.16	0.01	0.11	100.00	99.00	0.00	1599.00	1626.33	3768187.00	7.04	2453.80	2451.00
24	7	4	20193.00	26263.00	148.90	0	Spot (Block24, Row4, Column7)	9839.06	8490.50	6244.53	0.06	0.63	1994.00	2037.61	1994.00	226.21	0.01	0.11	100.00	100.00	0.00	6496.50	7845.06	5982148.00	34.49	3645.17	3199.00
24	8	4	20503.00	26274.00	157.70	0	Spot (Block24, Row4, Column8)	4366.04	4163.00	1289.40	0.02	0.30	2036.00	2065.95	2036.00	188.51	0.01	0.09	100.00	100.00	0.00	2127.00	2330.04	2982002.00	12.20	2689.83	2633.00
24	1	5	18407.00	26558.00	147.05	0	Spot (Block24, Row5, Column1)	12445.28	10987.00	5952.37	0.05	0.48	1998.00	2038.31	1998.00	257.20	0.01	0.13	100.00	100.00	0.00	8989.00	10447.28	7392499.00	40.46	4231.26	3953.50
24	2	5	18701.00	26554.00	175.35	0	Spot (Block24, Row5, Column2)	3201.75	3195.00	573.95	0.00	0.18	2021.00	2069.49	2021.00	242.31	0.01	0.12	96.00	89.00	0.00	1174.00	1180.75	2763109.00	4.67	2346.09	2317.00
24	3	5	18998.00	26556.00	160.55	0	Spot (Block24, Row5, Column3)	6591.79	6009.00	2440.24	0.04	0.37	2016.00	2077.40	2016.00	254.22	0.01	0.12	100.00	100.00	0.00	3993.00	4575.79	4706541.00	17.76	3097.35	3001.50
24	4	5	19304.00	26559.00	152.30	0	Spot (Block24, Row5, Column4)	7093.76	5984.00	3470.29	0.07	0.49	2004.00	2049.45	2004.00	252.51	0.01	0.12	100.00	100.00	0.00	3980.00	5089.76	4525820.00	19.98	3005.16	2827.00
24	5	5	19603.00	26564.00	148.45	0	Spot (Block24, Row5, Column5)	45100.65	49008.50	20075.78	0.04	0.45	1990.00	2035.27	1990.00	280.01	0.01	0.14	100.00	100.00	35.55	47018.50	43110.65	27150748.00	153.80	11370.83	10127.00
24	6	5	19901.00	26562.00	156.95	0	Spot (Block24, Row5, Column6)	3812.63	3597.00	965.22	0.03	0.25	1983.00	2015.14	1983.00	239.66	0.01	0.12	100.00	98.00	0.00	1614.00	1829.63	2592590.00	7.50	2460.69	2405.00
24	7	5	20203.00	26567.00	193.10	0	Spot (Block24, Row5, Column7)	7204.93	6695.00	2764.66	0.03	0.38	2037.00	2090.43	2037.00	255.46	0.01	0.12	100.00	100.00	0.00	4658.00	5167.93	7565175.00	20.02	3484.37	3479.00
24	8	5	20505.00	26569.00	148.20	0	Spot (Block24, Row5, Column8)	19994.03	17059.00	13114.25	0.07	0.66	2102.00	2140.26	2102.00	232.74	0.01	0.11	100.00	100.00	0.00	14957.00	17892.03	11896450.00	76.71	5554.47	4615.00
24	1	6	18397.00	26851.00	199.65	0	Spot (Block24, Row6, Column1)	7307.26	6342.50	3008.21	0.06	0.41	2085.00	2122.09	2085.00	285.27	0.01	0.13	100.00	100.00	0.00	4257.50	5222.26	8301049.00	18.18	3542.58	3490.00
24	2	6	18701.00	26855.00	205.90	0	Spot (Block24, Row6, Column2)	5348.03	5165.00	1356.29	0.02	0.25	2103.00	2159.48	2103.00	268.33	0.01	0.12	100.00	100.00	0.00	3062.00	3245.03	6455067.00	11.88	3226.14	3222.50
24	3	6	18992.00	26857.00	147.65	0	Spot (Block24, Row6, Column3)	19152.33	16963.00	10497.35	0.05	0.55	2063.00	2107.61	2063.00	255.41	0.01	0.12	100.00	100.00	0.00	14900.00	17089.33	11644615.00	66.74	5276.00	4619.00
24	4	6	19302.00	26866.00	166.85	0	Spot (Block24, Row6, Column4)	2985.69	2864.50	510.59	0.02	0.17	1999.00	2045.12	1999.00	238.75	0.01	0.12	94.00	85.00	0.00	865.50	986.69	2316895.00	3.94	2303.24	2305.00
24	5	6	19600.00	26864.00	148.10	0	Spot (Block24, Row6, Column5)	46268.07	52047.00	20158.69	0.05	0.44	1984.00	2024.61	1984.00	275.37	0.01	0.14	100.00	100.00	40.90	50063.00	44284.07	27714740.00	160.67	11561.35	10770.00
24	6	6	19901.00	26865.00	168.10	0	Spot (Block24, Row6, Column6)	3303.49	2933.00	1013.62	0.05	0.31	1995.00	2023.85	1995.00	236.55	0.01	0.12	96.00	78.00	0.00	938.00	1308.49	2586632.00	5.41	2244.26	2260.00
24	7	6	20200.00	26863.00	150.05	0	Spot (Block24, Row6, Column7)	16343.57	14940.00	9366.50	0.04	0.57	2078.00	2102.45	2078.00	253.78	0.01	0.12	100.00	100.00	0.00	12862.00	14265.57	10083983.00	56.12	5095.89	4238.50
24	8	6	20506.00	26870.00	151.35	0	Spot (Block24, Row6, Column8)	20405.21	17896.00	12557.39	0.06	0.62	2126.00	2165.26	2126.00	216.24	0.01	0.10	100.00	100.00	0.00	15770.00	18279.21	12834879.00	84.35	5509.95	4869.00
24	1	7	18401.00	27154.00	187.50	0	Spot (Block24, Row7, Column1)	3980.31	3874.00	992.25	0.01	0.25	2039.00	2078.65	2039.00	258.23	0.01	0.12	100.00	98.00	0.00	1835.00	1941.31	3936526.00	7.36	2662.50	2706.00
24	2	7	18701.00	27135.00	200.90	0	Spot (Block24, Row7, Column2)	2697.74	2648.00	321.46	0.01	0.12	2065.00	2101.36	2065.00	248.23	0.01	0.12	90.00	60.00	0.00	583.00	632.74	3083519.00	2.40	2289.36	2261.00
24	3	7	18980.00	27138.00	191.85	0	Spot (Block24, Row7, Column3)	2368.62	2377.50	241.57	0.00	0.10	2030.00	2074.29	2030.00	235.10	0.01	0.11	63.00	36.00	0.00	347.50	338.62	2468105.00	1.25	2230.59	2185.50
24	4	7	19285.00	27147.00	195.15	0	Spot (Block24, Row7, Column4)	2378.85	2319.00	258.39	0.01	0.11	1993.00	2023.71	1993.00	209.24	0.01	0.10	71.00	38.00	0.00	326.00	385.85	2559644.00	1.70	2159.57	2180.50
24	5	7	19596.00	27161.00	175.15	0	Spot (Block24, Row7, Column5)	5183.13	4943.00	1558.60	0.02	0.30	1990.00	2031.54	1990.00	251.81	0.01	0.12	100.00	100.00	0.00	2953.00	3193.13	4441940.00	12.52	2862.44	2877.00
24	6	7	19896.00	27166.00	191.30	0	Spot (Block24, Row7, Column6)	5853.67	5843.00	1678.18	0.00	0.29	2039.00	2108.28	2039.00	331.02	0.01	0.16	100.00	100.00	0.00	3804.00	3814.67	6029282.00	11.31	3164.08	3123.00
24	7	7	20192.00	27169.00	149.25	0	Spot (Block24, Row7, Column7)	18263.98	16899.00	9066.47	0.03	0.50	2099.00	2135.09	2099.00	255.75	0.01	0.12	100.00	100.00	0.00	14800.00	16164.98	11159293.00	63.07	6209.82	4813.00
24	8	7	20500.00	27166.00	192.20	0	Spot (Block24, Row7, Column8)	5090.73	5019.00	795.95	0.01	0.16	2186.00	2195.99	2186.00	203.83	0.00	0.09	100.00	100.00	0.00	2833.00	2904.73	5324908.00	14.20	3073.60	2911.00
24	1	8	18387.00	27455.00	151.55	0	Spot (Block24, Row8, Column1)	3955.63	3701.50	1440.86	0.03	0.36	2003.00	2045.67	2003.00	215.59	0.01	0.11	99.00	98.00	0.00	1698.50	1952.63	2507867.00	8.86	2552.50	2572.00
24	2	8	18694.00	27456.00	159.95	0	Spot (Block24, Row8, Column2)	3954.53	3680.00	1136.26	0.03	0.29	2002.00	2042.24	2002.00	215.56	0.01	0.11	100.00	99.00	0.00	1678.00	1952.53	2795851.00	8.87	2524.60	2472.00
24	3	8	18987.00	27461.00	150.40	0	Spot (Block24, Row8, Column3)	8492.13	7227.00	5001.52	0.07	0.59	2014.00	2052.02	2014.00	212.11	0.01	0.10	100.00	100.00	0.00	5213.00	6478.13	5282108.00	30.36	3315.33	3058.00
24	4	8	19291.00	27462.00	153.80	0	Spot (Block24, Row8, Column4)	4703.07	4621.00	1279.88	0.01	0.27	2002.00	2031.12	2002.00	206.20	0.01	0.10	100.00	100.00	0.00	2619.00	2701.07	3056993.00	12.96	2669.62	2654.00
24	5	8	19584.00	27459.00	179.60	0	Spot (Block24, Row8, Column5)	2378.89	2349.00	241.03	0.01	0.10	1996.00	2048.25	1996.00	285.66	0.01	0.14	59.00	26.00	0.00	353.00	382.89	2133865.00	1.16	2233.95	2229.00
24	6	8	19898.00	27462.00	182.00	0	Spot (Block24, Row8, Column6)	12717.94	10280.00	6810.99	0.09	0.54	2080.00	2149.26	2080.00	352.20	0.01	0.16	100.00	100.00	0.00	8200.00	10637.94	11789528.00	30.01	4515.75	4514.00
24	7	8	20194.00	27462.00	148.75	0	Spot (Block24, Row8, Column7)	6298.27	6051.00	2181.52	0.02	0.35	2157.00	2193.13	2157.00	282.96	0.01	0.13	100.00	100.00	0.00	3894.00	4141.27	3797859.00	14.51	3271.46	3143.00
24	8	8	20488.00	27468.00	153.90	0	Spot (Block24, Row8, Column8)	3414.86	3331.00	571.26	0.01	0.17	2304.00	2338.07	2304.00	278.89	0.01	0.12	97.00	83.00	0.00	1027.00	1110.86	2212829.00	3.86	2598.17	2653.00
25	1	1	4879.00	29766.00	155.30	0	Spot (Block25, Row1, Column1)	56796.02	65535.00	12205.95	0.06	0.21	2769.00	2858.04	2769.00	467.16	0.01	0.16	100.00	100.00	57.85	62766.00	54027.02	37599280.00	115.46	16231.66	14512.50
25	2	1	5169.00	29777.00	154.05	0	Spot (Block25, Row1, Column2)	62705.95	65535.00	7107.92	0.02	0.11	2781.00	2927.76	2781.00	599.46	0.02	0.20	100.00	100.00	80.09	62754.00	59924.95	40633816.00	99.72	18416.39	16213.00
25	3	1	5480.00	29776.00	142.55	0	Spot (Block25, Row1, Column3)	8219.23	8065.00	2642.59	0.01	0.32	2820.00	2933.66	2820.00	507.20	0.02	0.17	100.00	100.00	0.00	5245.00	5399.23	4528795.00	10.42	4218.58	4019.00
25	4	1	5771.00	29780.00	148.55	0	Spot (Block25, Row1, Column4)	62613.17	65535.00	6826.27	0.02	0.11	2864.00	2953.37	2864.00	433.82	0.01	0.15	100.00	100.00	78.70	62671.00	59749.17	37630832.00	137.52	20321.28	17618.00
25	5	1	6074.00	29783.00	142.60	0	Spot (Block25, Row1, Column5)	17153.32	16043.50	7709.80	0.03	0.45	2906.00	3000.24	2906.00	409.15	0.01	0.14	100.00	100.00	0.00	13137.50	14247.32	9468635.00	34.59	6166.53	5219.50
25	6	1	6368.00	29779.00	144.55	0	Spot (Block25, Row1, Column6)	56096.71	65535.00	12945.73	0.07	0.23	2993.00	3066.15	2993.00	402.72	0.01	0.13	100.00	100.00	57.19	62542.00	53103.71	31975356.00	131.68	16896.62	14216.50
25	7	1	6682.00	29778.00	116.85	0	Spot (Block25, Row1, Column7)	61480.48	65535.00	7911.13	0.03	0.13	3035.00	3151.27	3035.00	539.10	0.02	0.17	100.00	100.00	69.83	62500.00	58445.48	22010088.00	108.20	19074.59	15858.00
25	8	1	6966.00	29790.00	156.40	0	Spot (Block25, Row1, Column8)	64262.36	65535.00	5360.46	0.01	0.08	3166.00	3283.21	3166.00	609.92	0.02	0.19	100.00	100.00	92.57	62369.00	61096.36	43248972.00	99.98	19390.91	16711.50
25	1	2	4863.00	30070.00	206.80	0	Spot (Block25, Row2, Column1)	3053.84	3041.00	155.52	0.00	0.05	2707.00	2752.13	2707.00	286.15	0.01	0.10	63.00	8.00	0.00	334.00	346.84	3719581.00	1.05	2893.64	2886.00
25	2	2	5168.00	30081.00	123.05	0	Spot (Block25, Row2, Column2)	9704.44	9542.00	2307.51	0.01	0.24	2693.00	2783.78	2693.00	458.91	0.01	0.16	100.00	100.00	0.00	6849.00	7011.44	3872073.00	15.08	4644.69	4509.50
25	3	2	5481.00	30068.00	188.00	0	Spot (Block25, Row2, Column3)	3149.33	3131.00	233.22	0.00	0.07	2716.00	2772.64	2716.00	238.91	0.01	0.09	76.00	40.00	0.00	415.00	433.33	3146176.00	1.58	2910.43	2906.00
25	4	2	5780.00	30079.00	179.95	0	Spot (Block25, Row2, Column4)	6035.34	5885.00	1482.62	0.01	0.25	2808.00	2903.33	2808.00	412.55	0.01	0.14	100.00	99.00	0.00	3077.00	3227.34	5419732.00	7.59	3765.43	3720.00
25	5	2	6076.00	30079.00	162.25	0	Spot (Block25, Row2, Column5)	8693.13	8524.50	2249.90	0.01	0.26	2870.00	2940.41	2870.00	341.05	0.01	0.12	100.00	100.00	0.00	5654.50	5823.13	6328602.00	16.87	4467.30	4310.50
25	6	2	6368.00	30081.00	148.60	0	Spot (Block25, Row2, Column6)	6338.27	6214.00	1734.42	0.01	0.27	2969.00	3086.25	2969.00	513.36	0.02	0.17	100.00	93.00	0.00	3245.00	3369.27	3847332.00	6.33	3813.90	3846.00
25	7	2	6679.00	30076.00	148.30	0	Spot (Block25, Row2, Column7)	6330.02	6009.00	1701.78	0.02	0.27	2986.00	3039.18	2986.00	316.05	0.01	0.10	100.00	99.00	0.00	3023.00	3344.02	3810670.00	10.41	4011.03	3784.00
25	8	2	6977.00	30082.00	210.60	0	Spot (Block25, Row2, Column8)	3468.76	3463.50	267.84	0.00	0.08	3067.00	3137.87	3067.00	482.30	0.01	0.15	36.00	1.00	0.00	396.50	401.76	4412266.00	0.69	3225.70	3207.00
25	1	3	4873.00	30373.00	138.80	0	Spot (Block25, Row3, Column1)	18966.17	18121.50	8164.30	0.02	0.43	2626.00	2665.99	2626.00	243.91	0.01	0.09	100.00	100.00	0.00	15495.50	16340.17	9900340.00	66.83	6555.08	5981.00
25	2	3	5173.00	30378.00	217.10	0	Spot (Block25, Row3, Column2)	3000.74	2991.00	189.63	0.00	0.06	2662.00	2752.08	2662.00	389.53	0.01	0.14	39.00	0.00	0.00	329.00	338.74	4041998.00	0.64	2813.15	2794.00
25	3	3	5460.00	30367.00	141.85	0	Spot (Block25, Row3, Column3)	5091.35	4149.00	5150.89	0.09	1.01	2708.00	2781.66	2708.00	368.23	0.01	0.13	99.00	84.00	0.18	1441.00	2383.35	2774786.00	6.27	3393.42	3199.00
25	4	3	5775.00	30375.00	147.55	0	Spot (Block25, Row3, Column4)	63876.05	65535.00	4925.76	0.01	0.08	2812.00	2882.11	2812.00	374.50	0.01	0.13	100.00	100.00	84.32	62723.00	61064.05	37878816.00	162.87	21252.04	16341.00
25	5	3	6077.00	30383.00	184.85	0	Spot (Block25, Row3, Column5)	3678.54	3532.00	503.40	0.02	0.14	2889.00	2985.99	2889.00	542.40	0.01	0.18	60.00	24.00	0.00	643.00	789.54	3524041.00	1.28	3174.83	3162.00
25	6	3	6372.00	30378.00	229.65	0	Spot (Block25, Row3, Column6)	37481.87	28450.00	17255.59	0.12	0.46	2995.00	3183.37	2995.00	825.21	0.03	0.26	100.00	100.00	19.16	25455.00	34486.87	56935260.00	41.56	13267.32	12579.50
25	7	3	6681.00	30388.00	140.65	0	Spot (Block25, Row3, Column7)	11844.84	11289.50	4733.88	0.02	0.40	2986.00	3109.01	2986.00	641.99	0.02	0.21	100.00	100.00	0.00	8303.50	8858.84	6372526.00	13.61	5110.40	4732.00
25	8	3	6974.00	30395.00	155.70	0	Spot (Block25, Row3, Column8)	6941.41	6771.50	1654.08	0.01	0.24	3018.00	3057.02	3018.00	257.98	0.01	0.08	100.00	100.00	0.00	3753.50	3923.41	4636862.00	15.06	4131.88	4059.00
25	1	4	4869.00	30672.00	145.20	0	Spot (Block25, Row4, Column1)	63747.88	65535.00	4928.56	0.01	0.08	2637.00	2769.00	2637.00	493.07	0.02	0.18	100.00	100.00	82.96	62898.00	61110.88	36655332.00	123.67	19621.69	15450.00
25	2	4	5172.00	30673.00	179.60	0	Spot (Block25, Row4, Column2)	14575.94	13255.00	6888.99	0.04	0.47	2698.50	2899.03	2698.50	606.50	0.03	0.21	100.00	100.00	0.00	10556.50	11877.44	13191223.00	19.25	5618.79	5586.00
25	3	4	5473.00	30673.00	156.95	0	Spot (Block25, Row4, Column3)	64960.76	65535.00	3729.46	0.00	0.06	2817.00	3036.61	2817.00	755.55	0.03	0.25	100.00	100.00	96.17	62718.00	62143.76	44108772.00	81.96	22541.01	16689.00
25	4	4	5763.00	30676.00	196.65	0	Spot (Block25, Row4, Column4)	3655.45	3569.00	419.62	0.01	0.11	2865.00	2947.11	2865.00	405.72	0.01	0.14	82.00	40.00	0.00	704.00	790.45	3995402.00	1.75	3148.93	3143.50
25	5	4	6071.00	30691.00	166.80	0	Spot (Block25, Row4, Column5)	3676.25	3472.00	918.34	0.02	0.25	2908.00	2953.36	2908.00	315.29	0.01	0.11	83.00	39.00	0.00	564.00	768.25	2827036.00	2.29	3256.26	3235.00
25	6	4	6376.00	30682.00	166.05	0	Spot (Block25, Row4, Column6)	14581.98	14385.00	4633.33	0.01	0.32	3003.00	3096.12	3003.00	593.81	0.01	0.19	100.00	100.00	0.00	11382.00	11578.98	11096890.00	19.34	6270.31	5855.50
25	7	4	6668.00	30684.00	139.80	0	Spot (Block25, Row4, Column7)	13562.10	12826.00	5503.64	0.02	0.41	3040.00	3137.77	3040.00	440.10	0.01	0.14	100.00	100.00	0.00	9786.00	10522.10	7147227.00	23.69	5771.21	5467.00
25	8	4	6972.00	30694.00	152.35	0	Spot (Block25, Row4, Column8)	4969.47	4899.50	902.72	0.01	0.18	3076.00	3113.46	3076.00	261.52	0.01	0.08	99.00	97.00	0.00	1823.50	1893.47	3170522.00	7.10	3522.10	3517.00
25	1	5	4874.00	30971.00	149.00	0	Spot (Block25, Row5, Column1)	65189.94	65535.00	2285.65	0.00	0.04	2657.00	2808.84	2657.00	623.03	0.02	0.22	100.00	100.00	96.69	62878.00	62532.94	39375064.00	100.13	22788.54	16872.00
25	2	5	5168.00	30974.00	152.75	0	Spot (Block25, Row5, Column2)	6715.14	6536.00	1465.18	0.01	0.22	2702.00	2939.40	2702.00	742.88	0.04	0.25	100.00	97.00	0.00	3834.00	4013.14	4311120.00	5.08	3782.71	3715.00
25	3	5	5471.00	30975.00	154.55	0	Spot (Block25, Row5, Column3)	49248.46	56451.00	17506.23	0.06	0.36	2860.00	3144.14	2860.00	893.78	0.04	0.28	100.00	100.00	44.14	53591.00	46388.46	32356472.00	51.58	11077.76	10466.00
25	4	5	5770.00	30976.00	139.70	0	Spot (Block25, Row5, Column4)	47057.46	49562.00	17899.52	0.02	0.38	2927.00	3115.11	2927.00	678.26	0.03	0.22	100.00	100.00	34.03	46635.00	44130.46	24893520.00	64.79	13459.83	12153.00
25	5	5	6071.00	30982.00	154.55	0	Spot (Block25, Row5, Column5)	65158.74	65535.00	2264.91	0.00	0.03	2977.50	3074.04	2977.50	479.26	0.01	0.16	100.00	100.00	96.50	62557.50	62181.24	42809688.00	129.54	22289.83	18468.00
25	6	5	6371.00	30982.00	148.95	0	Spot (Block25, Row5, Column6)	6612.20	6340.00	1876.50	0.02	0.28	3040.00	3119.68	3040.00	440.69	0.01	0.14	100.00	94.00	0.00	3300.00	3572.20	4040053.00	7.93	3864.69	3785.00
25	7	5	6676.00	30982.00	166.55	0	Spot (Block25, Row5, Column7)	15391.52	14647.00	6199.70	0.02	0.40	3046.00	3180.93	3046.00	521.84	0.02	0.16	100.00	100.00	0.00	11601.00	12345.52	11866859.00	23.40	5818.54	5748.00
25	8	5	6974.00	30988.00	141.85	0	Spot (Block25, Row5, Column8)	23900.80	21850.50	11492.54	0.04	0.48	3101.00	3192.11	3101.00	418.08	0.01	0.13	100.00	100.00	0.00	18749.50	20799.80	13049835.00	49.53	7427.12	6540.00
25	1	6	4867.00	31273.00	229.05	0	Spot (Block25, Row6, Column1)	31362.15	21084.00	18080.95	0.17	0.58	2678.00	2956.74	2678.00	842.93	0.04	0.29	100.00	100.00	13.12	18406.00	28684.15	47325672.00	33.70	11498.10	11601.50
25	2	6	5167.00	31274.00	215.00	0	Spot (Block25, Row6, Column2)	6640.04	5819.00	2100.88	0.06	0.32	2711.00	2849.26	2711.00	583.90	0.02	0.20	100.00	99.00	0.00	3108.00	3929.04	8771494.00	6.49	4027.50	4018.50
25	3	6	5463.00	31276.00	146.70	0	Spot (Block25, Row6, Column3)	62451.54	65535.00	6768.00	0.02	0.11	2840.00	3018.65	2840.00	692.44	0.03	0.23	100.00	100.00	78.08	62695.00	59611.54	36472000.00	85.83	20506.75	17851.00
25	4	6	5772.00	31285.00	154.55	0	Spot (Block25, Row6, Column4)	4339.13	4215.00	581.76	0.01	0.13	2920.00	2987.90	2920.00	393.29	0.01	0.13	99.00	90.00	0.00	1295.00	1419.13	2837790.00	3.44	3406.59	3377.00
25	5	6	6069.00	31283.00	148.10	0	Spot (Block25, Row6, Column5)	64881.71	65535.00	3123.58	0.00	0.05	2968.50	3036.94	2968.50	456.57	0.01	0.15	100.00	100.00	92.67	62566.50	61913.21	38929360.00	135.45	22732.74	17902.50
25	6	6	6372.00	31283.00	152.95	0	Spot (Block25, Row6, Column6)	6114.95	5892.00	1525.56	0.02	0.25	3010.00	3064.15	3010.00	361.25	0.01	0.12	100.00	99.00	0.00	2882.00	3104.95	3895224.00	8.45	3751.90	3694.50
25	7	6	6672.00	31282.00	142.65	0	Spot (Block25, Row6, Column7)	15222.08	14674.50	5805.83	0.02	0.38	3013.00	3108.50	3013.00	427.77	0.01	0.14	100.00	100.00	0.00	11661.50	12209.08	8341699.00	28.32	6141.31	5716.50
25	8	6	6973.00	31291.00	141.35	0	Spot (Block25, Row6, Column8)	20545.49	19571.50	8933.65	0.02	0.43	3095.00	3158.83	3095.00	328.98	0.01	0.10	100.00	100.00	0.00	16476.50	17450.49	11135655.00	52.85	7513.33	6918.50
25	1	7	4867.00	31573.00	160.95	0	Spot (Block25, Row7, Column1)	22841.09	20061.50	11111.32	0.06	0.49	2681.00	2936.20	2681.00	778.22	0.04	0.27	100.00	100.00	0.00	17380.50	20160.09	16399901.00	25.58	6558.38	6366.00
25	2	7	5171.00	31578.00	147.95	0	Spot (Block25, Row7, Column2)	5623.27	5486.00	1334.50	0.01	0.24	2692.00	2818.85	2692.00	481.09	0.02	0.17	100.00	99.00	0.00	2794.00	2931.27	3379583.00	5.83	3457.34	3429.00
25	3	7	5462.00	31590.00	188.15	0	Spot (Block25, Row7, Column3)	3405.63	3334.50	326.15	0.01	0.10	2785.00	2839.63	2785.00	311.03	0.01	0.11	86.00	40.00	0.00	549.50	620.63	3392005.00	1.82	3088.13	3105.00
25	4	7	5771.00	31577.00	148.75	0	Spot (Block25, Row7, Column4)	5213.35	5190.50	1111.41	0.00	0.21	2879.00	2897.54	2879.00	252.05	0.00	0.09	100.00	100.00	0.00	2311.50	2334.35	3159289.00	9.19	3512.22	3503.00
25	5	7	6068.00	31583.00	177.05	0	Spot (Block25, Row7, Column5)	6022.90	5943.50	1475.05	0.01	0.24	2910.00	2980.16	2910.00	368.31	0.01	0.12	100.00	99.00	0.00	3033.50	3112.90	5276064.00	8.26	3854.57	3884.00
25	6	7	6366.00	31582.00	199.15	0	Spot (Block25, Row7, Column6)	7893.23	7634.00	2548.84	0.01	0.32	2988.00	3137.46	2988.00	706.89	0.02	0.23	100.00	98.00	0.00	4646.00	4905.23	8911455.00	6.73	4498.13	4535.00
25	7	7	6655.00	31586.00	143.95	0	Spot (Block25, Row7, Column7)	47925.68	52963.00	17733.62	0.04	0.37	2989.00	3086.17	2989.00	456.76	0.01	0.15	100.00	100.00	35.74	49974.00	44936.68	27221944.00	98.17	12428.27	10538.00
25	8	7	6970.00	31590.00	176.25	0	Spot (Block25, Row7, Column8)	21957.48	22139.00	5721.91	0.00	0.26	3126.00	3186.90	3126.00	354.29	0.01	0.11	100.00	100.00	0.00	19013.00	18831.48	19124958.00	52.98	8625.33	7985.00
25	1	8	4856.00	31881.00	141.10	0	Spot (Block25, Row8, Column1)	5500.71	5221.00	1457.35	0.02	0.26	2664.00	2762.19	2664.00	459.82	0.02	0.17	100.00	99.00	0.00	2557.00	2836.71	2970386.00	5.96	3442.23	3409.00
25	2	8	5163.00	31879.00	156.65	0	Spot (Block25, Row8, Column2)	4516.32	4366.50	943.07	0.01	0.21	2690.00	2735.99	2690.00	220.81	0.01	0.08	100.00	99.00	0.00	1676.50	1826.32	3053030.00	8.06	3172.91	3175.50
25	3	8	5460.00	31880.00	138.95	0	Spot (Block25, Row8, Column3)	12094.39	10913.50	4817.13	0.04	0.40	2785.00	2811.81	2785.00	233.85	0.00	0.08	100.00	100.00	0.00	8128.50	9309.39	6289081.00	39.69	5259.11	4883.00
25	4	8	5764.00	31880.00	142.90	0	Spot (Block25, Row8, Column4)	10658.80	10795.00	3100.28	0.01	0.29	2810.00	2845.52	2810.00	240.25	0.01	0.08	100.00	100.00	0.00	7985.00	7848.80	5947613.00	32.52	4633.45	4368.00
25	5	8	6051.00	31889.00	206.75	0	Spot (Block25, Row8, Column5)	3385.35	3313.00	347.44	0.01	0.10	2886.00	3005.38	2886.00	731.72	0.02	0.24	24.00	0.00	0.00	427.00	499.35	4106426.00	0.52	3024.96	3008.00
25	6	8	6369.00	31883.00	221.20	0	Spot (Block25, Row8, Column6)	39635.92	30143.00	19312.77	0.12	0.49	2991.00	3224.80	2991.00	970.24	0.03	0.30	100.00	100.00	27.60	27152.00	36644.92	55569952.00	37.53	13713.12	13521.50
25	7	8	6667.00	31883.00	139.80	0	Spot (Block25, Row8, Column7)	26911.89	24950.50	13410.08	0.03	0.50	3001.00	3138.45	3001.00	637.83	0.02	0.20	100.00	100.00	0.00	21949.50	23910.89	14370950.00	37.27	8717.93	7523.00
25	8	8	6950.00	31888.00	138.90	0	Spot (Block25, Row8, Column8)	19097.24	17585.00	10475.58	0.04	0.55	3153.00	3213.90	3153.00	358.94	0.01	0.11	100.00	100.00	1.54	14432.00	15944.24	9930565.00	44.25	7220.20	5947.00
26	1	1	9379.00	29795.00	154.85	0	Spot (Block26, Row1, Column1)	55422.41	65535.00	13361.84	0.07	0.24	3986.00	4058.75	3986.00	500.59	0.01	0.12	100.00	100.00	54.67	61549.00	51436.41	36800784.00	102.61	15848.35	13945.00
26	2	1	9671.00	29805.00	147.90	0	Spot (Block26, Row1, Column2)	11446.90	10973.00	3938.93	0.02	0.34	3854.00	3923.77	3854.00	493.54	0.01	0.13	100.00	100.00	0.00	7119.00	7592.90	6822352.00	15.24	5696.60	5596.50
26	3	1	9978.00	29803.00	146.10	0	Spot (Block26, Row1, Column3)	18803.68	16111.00	10871.95	0.07	0.58	3740.00	3788.89	3740.00	420.35	0.01	0.11	100.00	100.00	0.00	12371.00	15063.68	10924940.00	35.72	6875.82	6411.00
26	4	1	10271.00	29809.00	149.60	0	Spot (Block26, Row1, Column4)	9356.18	9120.00	2674.71	0.01	0.29	3734.50	3813.13	3734.50	476.95	0.01	0.13	100.00	100.00	0.00	5385.50	5621.68	5688556.00	11.62	5094.03	4976.00
26	5	1	10577.00	29808.00	147.30	0	Spot (Block26, Row1, Column5)	41748.49	43735.50	22414.23	0.02	0.54	3851.00	3945.70	3851.00	515.55	0.01	0.13	100.00	100.00	36.70	39884.50	37897.49	24798724.00	73.33	11501.38	10320.00
26	6	1	10870.00	29807.00	143.75	0	Spot (Block26, Row1, Column6)	37666.28	36063.50	19140.94	0.02	0.51	3970.00	4048.80	3970.00	541.47	0.01	0.13	100.00	100.00	12.63	32093.50	33696.28	21168516.00	62.09	11133.39	9526.50
26	7	1	11184.00	29797.00	118.25	0	Spot (Block26, Row1, Column7)	58928.70	65535.00	10183.44	0.05	0.17	4119.00	4224.92	4119.00	678.90	0.01	0.16	100.00	100.00	59.84	61416.00	54809.70	21567976.00	80.58	20180.09	17952.50
26	8	1	11466.00	29816.00	155.80	0	Spot (Block26, Row1, Column8)	64822.12	65535.00	3423.15	0.00	0.05	4475.00	4571.38	4475.00	786.66	0.01	0.17	100.00	100.00	94.60	61060.00	60347.12	43236756.00	76.59	22981.34	19656.00
26	1	2	9360.00	30094.00	210.55	0	Spot (Block26, Row2, Column1)	4269.81	4267.00	393.18	0.00	0.09	3887.00	3934.12	3887.00	480.52	0.01	0.12	40.00	5.00	0.00	380.00	382.81	5392771.00	0.70	4042.50	4005.00
26	2	2	9670.00	30105.00	124.95	0	Spot (Block26, Row2, Column2)	26014.97	25805.50	8341.10	0.00	0.32	3693.00	3783.69	3693.00	476.12	0.01	0.13	100.00	100.00	0.00	22112.50	22321.97	10822229.00	46.69	9158.22	8580.50
26	3	2	9967.00	30105.00	177.55	0	Spot (Block26, Row2, Column3)	4468.68	4445.00	461.76	0.00	0.10	3641.00	3719.84	3641.00	476.75	0.01	0.13	75.00	39.00	0.00	804.00	827.68	3950310.00	1.57	4085.75	4042.00
26	4	2	10276.00	30109.00	168.50	0	Spot (Block26, Row2, Column4)	13987.79	13113.00	4743.48	0.03	0.34	3653.00	3740.76	3653.00	502.71	0.01	0.13	100.00	100.00	0.00	9460.00	10334.79	11008394.00	20.38	6388.15	6362.50
26	5	2	10576.00	30111.00	180.65	0	Spot (Block26, Row2, Column5)	5081.87	5057.00	522.36	0.00	0.10	3759.00	3827.11	3759.00	478.21	0.01	0.12	97.00	71.00	0.00	1298.00	1322.87	4649909.00	2.62	4342.13	4304.50
26	6	2	10869.00	30110.00	147.15	0	Spot (Block26, Row2, Column6)	11897.18	10869.00	4643.59	0.04	0.39	3900.00	3993.67	3900.00	615.34	0.01	0.15	100.00	100.00	0.00	6969.00	7997.18	7043129.00	12.84	5805.02	5521.50
26	7	2	11176.00	30111.00	150.00	0	Spot (Block26, Row2, Column7)	10958.31	9776.00	4604.92	0.05	0.42	3945.00	3986.90	3945.00	491.40	0.00	0.12	100.00	99.00	0.00	5831.00	7013.31	6761275.00	14.19	5629.25	5536.00
26	8	2	11482.00	30117.00	218.45	0	Spot (Block26, Row2, Column8)	4759.57	4653.50	483.96	0.01	0.10	4281.50	4367.88	4281.50	712.50	0.01	0.16	32.00	3.00	0.00	372.00	478.07	6530136.00	0.55	4381.57	4313.50
26	1	3	9375.00	30402.00	146.25	0	Spot (Block26, Row3, Column1)	41664.49	43895.00	21420.20	0.02	0.51	3809.00	3864.10	3809.00	433.68	0.01	0.11	100.00	100.00	31.62	40086.00	37855.49	24373844.00	87.16	11010.38	9118.50
26	2	3	9670.00	30404.00	193.10	0	Spot (Block26, Row3, Column2)	4559.85	4533.50	456.54	0.00	0.10	3653.00	3733.30	3653.00	439.13	0.01	0.12	84.00	50.00	0.00	880.50	906.85	4815202.00	1.88	4070.48	4092.50
26	3	3	9966.00	30403.00	147.50	0	Spot (Block26, Row3, Column3)	9133.05	8633.00	2797.25	0.02	0.31	3598.00	3673.07	3598.00	443.77	0.01	0.12	100.00	100.00	0.00	5035.00	5535.05	5415900.00	12.30	4998.31	4903.00
26	4	3	10272.00	30406.00	143.90	0	Spot (Block26, Row3, Column4)	30423.75	28058.00	16435.49	0.04	0.54	3635.00	3717.85	3635.00	468.03	0.01	0.13	100.00	100.00	2.33	24423.00	26788.75	16946028.00	57.06	9634.57	8085.50
26	5	3	10569.00	30410.00	158.10	0	Spot (Block26, Row3, Column5)	6246.01	5758.00	1656.40	0.04	0.27	3738.00	3802.41	3738.00	541.64	0.01	0.14	96.00	79.00	0.00	2020.00	2508.01	4278518.00	4.51	4458.73	4421.00
26	6	3	10874.00	30407.00	205.70	0	Spot (Block26, Row3, Column6)	26767.66	21507.00	13917.31	0.10	0.52	3956.00	4092.31	3956.00	736.08	0.01	0.18	100.00	100.00	0.83	17551.00	22811.66	32228260.00	30.81	10550.64	10557.00
26	7	3	11178.00	30419.00	143.55	0	Spot (Block26, Row3, Column7)	32176.33	28313.00	19200.25	0.06	0.60	4037.00	4116.88	4037.00	611.87	0.01	0.15	100.00	100.00	7.28	24276.00	28139.33	18115296.00	45.86	9197.71	8131.00
26	8	3	11473.00	30426.00	161.15	0	Spot (Block26, Row3, Column8)	7027.14	6811.00	1243.46	0.01	0.18	4311.00	4345.28	4311.00	578.07	0.00	0.13	98.00	89.00	0.00	2500.00	2716.14	5052511.00	4.64	5208.08	5060.00
26	1	4	9369.00	30698.00	144.75	0	Spot (Block26, Row4, Column1)	29212.97	27128.00	15945.34	0.03	0.55	3900.00	3944.06	3900.00	446.77	0.00	0.11	100.00	100.00	1.57	23228.00	25312.97	16739031.00	56.56	9179.20	8388.00
26	2	4	9668.00	30704.00	210.30	0	Spot (Block26, Row4, Column2)	4830.41	4792.50	498.86	0.00	0.10	3702.50	3768.31	3702.50	452.68	0.01	0.12	93.00	61.00	0.00	1090.00	1127.91	6076655.00	2.35	4245.88	4181.00
26	3	4	9975.00	30711.00	147.00	0	Spot (Block26, Row4, Column3)	56684.81	65535.00	13337.67	0.06	0.24	3636.00	3704.65	3636.00	478.47	0.01	0.13	100.00	100.00	62.41	61899.00	53048.81	33330920.00	110.73	18865.05	16018.50
26	4	4	10258.00	30707.00	196.80	0	Spot (Block26, Row4, Column4)	4710.27	4640.50	562.02	0.01	0.12	3653.00	3711.82	3653.00	442.48	0.01	0.12	86.00	57.00	0.00	987.50	1057.27	5190723.00	2.26	4006.88	4018.00
26	5	4	10552.00	30708.00	197.40	0	Spot (Block26, Row4, Column5)	4801.69	4645.00	1056.43	0.01	0.22	3689.00	3738.13	3689.00	436.14	0.01	0.12	83.00	53.00	0.00	956.00	1112.69	5286656.00	2.44	4109.05	4089.00
26	6	4	10872.00	30712.00	188.25	0	Spot (Block26, Row4, Column6)	6374.78	6342.50	907.36	0.00	0.14	3821.00	3912.82	3821.00	591.23	0.01	0.15	99.00	94.00	0.00	2521.50	2553.78	6413031.00	4.16	4592.33	4584.00
26	7	4	11167.00	30712.00	145.25	0	Spot (Block26, Row4, Column7)	28218.82	22830.00	18929.91	0.09	0.67	3987.00	4056.34	3987.00	495.97	0.01	0.12	100.00	100.00	4.90	18843.00	24231.82	16141164.00	48.72	8483.79	7119.00
26	8	4	11476.00	30719.00	151.30	0	Spot (Block26, Row4, Column8)	11275.70	10603.00	3797.35	0.03	0.34	4429.00	4472.30	4429.00	647.61	0.00	0.14	100.00	99.00	0.00	6174.00	6846.70	7069865.00	10.51	6037.94	5731.50
26	1	5	9378.00	31011.00	144.00	0	Spot (Block26, Row5, Column1)	22458.75	19516.50	11574.30	0.06	0.52	3960.00	4054.99	3960.00	627.65	0.01	0.15	100.00	100.00	0.00	15556.50	18498.75	12621816.00	29.32	8026.09	7175.50
26	2	5	9670.00	31004.00	162.90	0	Spot (Block26, Row5, Column2)	7083.61	6862.00	1292.49	0.01	0.18	3829.00	3873.40	3829.00	451.32	0.01	0.12	100.00	99.00	0.00	3033.00	3254.61	5220622.00	7.11	4857.80	4847.50
26	3	5	9962.00	31002.00	190.85	0	Spot (Block26, Row5, Column3)	5559.82	5424.00	889.01	0.01	0.16	3737.00	3808.73	3737.00	485.66	0.01	0.13	97.00	81.00	0.00	1687.00	1822.82	5721058.00	3.61	4386.90	4378.50
26	4	5	10273.00	31015.00	146.45	0	Spot (Block26, Row5, Column4)	22961.18	19284.00	13724.87	0.08	0.60	3757.00	3831.45	3757.00	475.92	0.01	0.12	100.00	100.00	0.00	15527.00	19204.18	13340444.00	40.20	7736.38	7110.00
26	5	5	10573.00	31006.00	147.35	0	Spot (Block26, Row5, Column5)	61705.44	65535.00	8348.60	0.03	0.14	3832.00	3953.36	3832.00	612.11	0.01	0.15	100.00	100.00	77.31	61703.00	57873.44	36715040.00	94.35	20948.66	17696.50
26	6	5	10868.00	31010.00	148.35	0	Spot (Block26, Row5, Column6)	12556.75	11795.00	4659.85	0.03	0.37	3943.00	4009.01	3943.00	521.00	0.01	0.13	100.00	99.00	0.00	7852.00	8613.75	7559165.00	16.41	5975.90	5919.00
26	7	5	11173.00	31014.00	179.05	0	Spot (Block26, Row5, Column7)	9518.96	9144.50	2676.72	0.02	0.28	4154.00	4220.69	4154.00	572.36	0.01	0.14	99.00	99.00	0.00	4990.50	5364.96	8548030.00	9.26	5669.76	5702.00
26	8	5	11474.00	31017.00	147.70	0	Spot (Block26, Row5, Column8)	46710.82	60378.50	21344.82	0.11	0.46	4529.00	4626.87	4529.00	672.88	0.01	0.15	100.00	100.00	46.28	55849.50	42181.82	27652972.00	62.54	14216.57	12109.00
26	1	6	9368.00	31300.00	205.15	0	Spot (Block26, Row6, Column1)	25349.81	20301.00	14108.57	0.10	0.56	4108.00	4242.10	4108.00	792.97	0.01	0.19	100.00	100.00	0.58	16193.00	21241.81	30394428.00	26.62	10094.25	10011.00
26	2	6	9668.00	31307.00	202.40	0	Spot (Block26, Row6, Column2)	6785.29	6641.00	1216.03	0.01	0.18	3927.00	4023.60	3927.00	658.37	0.01	0.16	100.00	92.00	0.00	2714.00	2858.29	7857371.00	4.19	5026.90	5005.00
26	3	6	9963.00	31306.00	145.75	0	Spot (Block26, Row6, Column3)	48252.33	55496.00	18733.50	0.06	0.39	3832.00	3918.29	3832.00	495.36	0.01	0.13	100.00	100.00	42.51	51664.00	44420.33	28034772.00	89.50	13440.34	11341.00
26	4	6	10265.00	31311.00	163.70	0	Spot (Block26, Row6, Column4)	6527.01	6024.00	1621.55	0.03	0.25	3837.50	3907.19	3837.50	511.95	0.01	0.13	98.00	94.00	0.00	2186.50	2689.51	4849567.00	5.12	4678.55	4743.50
26	5	6	10569.00	31309.00	148.65	0	Spot (Block26, Row6, Column5)	64331.89	65535.00	3996.34	0.01	0.06	3962.00	4092.93	3962.00	724.49	0.01	0.18	100.00	100.00	87.69	61573.00	60369.89	38663796.00	83.15	23076.50	20737.00
26	6	6	10868.00	31313.00	166.10	0	Spot (Block26, Row6, Column6)	8132.39	7152.00	2721.81	0.06	0.33	4124.00	4212.14	4124.00	654.45	0.01	0.16	99.00	88.00	0.00	3028.00	4008.39	6205017.00	5.99	5125.36	5089.00
26	7	6	11169.00	31312.00	148.45	0	Spot (Block26, Row6, Column7)	44334.19	48797.50	20441.94	0.04	0.46	4324.00	4434.36	4324.00	684.02	0.01	0.15	100.00	100.00	35.50	44473.50	40010.19	26600664.00	58.33	13128.99	11544.00
26	8	6	11476.00	31319.00	149.75	0	Spot (Block26, Row6, Column8)	48836.70	61413.50	19473.98	0.10	0.40	4687.00	4821.49	4687.00	773.65	0.01	0.16	100.00	100.00	47.07	56726.50	44149.70	29985932.00	56.89	14371.61	12615.00
26	1	7	9363.00	31604.00	203.25	0	Spot (Block26, Row7, Column1)	4962.12	4912.00	551.88	0.00	0.11	4087.00	4158.26	4087.00	615.88	0.01	0.15	63.00	24.00	0.00	825.00	875.12	5835457.00	1.31	4516.76	4456.00
26	2	7	9662.00	31602.00	184.10	0	Spot (Block26, Row7, Column2)	5367.22	5178.00	964.50	0.02	0.18	3926.00	3956.28	3926.00	439.15	0.00	0.11	88.00	67.00	0.00	1252.00	1441.22	5088127.00	3.21	4562.38	4524.00
26	3	7	9951.00	31611.00	200.45	0	Spot (Block26, Row7, Column3)	4689.29	4593.00	475.81	0.01	0.10	3885.00	3928.70	3885.00	455.86	0.00	0.12	77.00	36.00	0.00	708.00	804.29	5341104.00	1.67	4323.81	4319.00
26	4	7	10264.00	31608.00	197.85	0	Spot (Block26, Row7, Column4)	4956.31	4848.00	708.79	0.01	0.14	3898.00	3960.18	3898.00	488.60	0.01	0.12	80.00	48.00	0.00	950.00	1058.31	5491592.00	2.04	4308.16	4286.00
26	5	7	10570.00	31608.00	171.10	0	Spot (Block26, Row7, Column5)	13756.48	13069.00	5354.51	0.02	0.39	3979.00	4093.44	3979.00	621.26	0.01	0.15	100.00	100.00	0.00	9090.00	9777.48	11252799.00	15.55	6452.77	6280.00
26	6	7	10865.00	31618.00	200.00	0	Spot (Block26, Row7, Column6)	7344.05	7172.50	1454.33	0.01	0.20	4180.00	4324.58	4180.00	813.74	0.01	0.19	99.00	81.00	0.00	2992.50	3164.05	8313460.00	3.71	5299.95	5230.50
26	7	7	11159.00	31615.00	147.50	0	Spot (Block26, Row7, Column7)	47450.29	52474.50	18292.58	0.04	0.39	4279.00	4368.95	4279.00	591.37	0.01	0.14	100.00	100.00	37.33	48195.50	43171.29	28090744.00	72.85	14334.19	12753.50
26	8	7	11472.00	31615.00	185.40	0	Spot (Block26, Row7, Column8)	10671.21	10299.00	1997.08	0.02	0.19	4566.00	4651.80	4566.00	637.75	0.01	0.14	100.00	100.00	0.00	5733.00	6105.21	10340402.00	9.44	6521.51	6191.00
26	1	8	9355.00	31908.00	146.60	0	Spot (Block26, Row8, Column1)	6829.44	6613.00	1440.19	0.01	0.21	4180.00	4217.68	4180.00	488.10	0.00	0.12	98.00	92.00	0.00	2433.00	2649.44	3995220.00	5.35	4952.00	4913.00
26	2	8	9663.00	31904.00	150.75	0	Spot (Block26, Row8, Column2)	8506.77	7880.50	2778.38	0.03	0.33	4123.00	4157.45	4123.00	514.47	0.00	0.12	99.00	93.00	0.00	3757.50	4383.77	5274197.00	8.45	5252.95	5263.50
26	3	8	9956.00	31907.00	145.20	0	Spot (Block26, Row8, Column3)	27184.03	22301.50	17928.90	0.09	0.66	4111.00	4160.16	4111.00	509.84	0.01	0.12	100.00	100.00	1.92	18190.50	23073.03	15549264.00	45.16	8337.79	7263.50
26	4	8	10264.00	31908.00	149.30	0	Spot (Block26, Row8, Column4)	9314.48	9317.00	2039.75	0.00	0.22	4100.00	4170.81	4100.00	506.86	0.01	0.12	100.00	100.00	0.00	5217.00	5214.48	5691145.00	10.15	5611.82	5585.00
26	5	8	10554.00	31911.00	183.75	0	Spot (Block26, Row8, Column5)	5077.44	4958.00	597.20	0.01	0.12	4159.00	4281.78	4159.00	765.82	0.01	0.18	52.00	18.00	0.00	799.00	918.44	4828647.00	1.04	4617.68	4570.50
26	6	8	10871.00	31912.00	195.00	0	Spot (Block26, Row8, Column6)	34292.12	28594.50	18756.10	0.08	0.55	4387.50	4578.13	4387.50	983.78	0.02	0.21	100.00	100.00	14.09	24207.00	29904.62	36761312.00	30.20	11998.51	11816.50
26	7	8	11166.00	31910.00	142.25	0	Spot (Block26, Row8, Column7)	18102.71	17261.50	7946.21	0.02	0.44	4479.00	4585.48	4479.00	764.54	0.01	0.17	100.00	100.00	0.00	12782.50	13623.71	9920286.00	17.68	7563.19	6964.50
26	8	8	11458.00	31921.00	147.25	0	Spot (Block26, Row8, Column8)	9352.97	9142.00	2309.02	0.01	0.25	4621.00	4676.56	4621.00	591.43	0.01	0.13	100.00	99.00	0.00	4521.00	4731.97	5527603.00	7.91	5816.04	5819.00
27	1	1	13882.00	29822.00	155.90	0	Spot (Block27, Row1, Column1)	54478.05	65535.00	13977.64	0.08	0.26	3040.00	3108.97	3040.00	389.81	0.01	0.13	100.00	100.00	52.99	62495.00	51438.05	36391636.00	131.78	15021.71	11760.00
27	2	1	14171.00	29831.00	153.80	0	Spot (Block27, Row1, Column2)	6313.28	6182.00	1607.37	0.01	0.25	2930.50	2986.33	2930.50	346.06	0.01	0.12	100.00	99.00	0.00	3251.50	3382.78	4109944.00	9.61	3807.29	3703.00
27	3	1	14481.00	29828.00	164.15	0	Spot (Block27, Row1, Column3)	5507.03	4764.00	1889.44	0.06	0.34	2820.00	2862.81	2820.00	271.50	0.01	0.09	99.00	97.00	0.00	1944.00	2687.03	4113755.00	9.74	3423.63	3439.50
27	4	1	14776.00	29834.00	158.10	0	Spot (Block27, Row1, Column4)	5352.13	5267.00	1151.16	0.01	0.22	2789.00	2827.41	2789.00	258.14	0.01	0.09	100.00	100.00	0.00	2478.00	2563.13	3676915.00	9.78	3465.94	3446.00
27	5	1	15079.00	29835.00	148.65	0	Spot (Block27, Row1, Column5)	14019.67	12505.00	7780.16	0.05	0.55	2844.00	2899.24	2844.00	285.99	0.01	0.10	100.00	100.00	0.00	9661.00	11175.67	8453864.00	38.88	5016.48	4625.00
27	6	1	15372.00	29829.00	147.25	0	Spot (Block27, Row1, Column6)	11485.54	11022.00	4905.27	0.02	0.43	2978.00	3084.56	2978.00	496.44	0.02	0.16	100.00	100.00	0.00	8044.00	8507.54	6799441.00	16.92	5262.54	4423.00
27	7	1	15689.00	29829.00	118.10	0	Spot (Block27, Row1, Column7)	19587.42	18177.50	7709.63	0.03	0.39	3067.00	3209.56	3067.00	589.47	0.02	0.18	100.00	100.00	0.00	15110.50	16520.42	7168995.00	27.78	8044.64	7311.50
27	8	1	15970.00	29844.00	155.40	0	Spot (Block27, Row1, Column8)	63983.02	65535.00	6612.97	0.01	0.10	3103.00	3195.95	3103.00	518.29	0.01	0.16	100.00	100.00	91.00	62432.00	60880.02	42677068.00	117.28	19235.41	15995.00
27	1	2	13855.00	30131.00	198.10	0	Spot (Block27, Row2, Column1)	3368.54	3354.00	278.59	0.00	0.08	2894.00	2944.18	2894.00	333.89	0.01	0.11	69.00	21.00	0.00	460.00	474.54	3742450.00	1.27	3185.90	3178.00
27	2	2	14179.00	30132.00	136.40	0	Spot (Block27, Row2, Column2)	6876.31	6771.00	1391.86	0.01	0.20	2821.00	2860.95	2821.00	266.58	0.01	0.09	100.00	100.00	0.00	3950.00	4055.31	3486290.00	15.06	4014.19	3953.00
27	3	2	14472.00	30130.00	190.20	0	Spot (Block27, Row2, Column3)	3478.66	3423.50	358.53	0.01	0.10	2772.00	2805.11	2772.00	256.24	0.01	0.09	93.00	62.00	0.00	651.50	706.66	3541271.00	2.63	3095.52	3113.00
27	4	2	14778.00	30134.00	186.00	0	Spot (Block27, Row2, Column4)	5296.14	5183.50	1091.40	0.01	0.21	2774.00	2797.88	2774.00	245.42	0.00	0.09	100.00	100.00	0.00	2409.50	2522.14	5158441.00	10.18	3586.98	3547.00
27	5	2	15078.00	30132.00	181.90	0	Spot (Block27, Row2, Column5)	5035.32	4896.00	850.28	0.01	0.17	2784.00	2813.89	2784.00	236.84	0.00	0.08	100.00	99.00	0.00	2112.00	2251.32	4682846.00	9.38	3477.01	3416.50
27	6	2	15364.00	30138.00	154.15	0	Spot (Block27, Row2, Column6)	4606.88	4504.50	851.50	0.01	0.18	2885.00	3036.87	2885.00	568.15	0.02	0.19	94.00	72.00	0.00	1619.50	1721.88	3012898.00	2.76	3622.82	3513.00
27	7	2	15677.00	30134.00	151.10	0	Spot (Block27, Row2, Column7)	5104.20	4776.50	1140.54	0.03	0.22	2967.00	3099.45	2967.00	531.36	0.02	0.17	100.00	87.00	0.00	1809.50	2137.20	3205435.00	3.77	3972.46	3886.00
27	8	2	15982.00	30121.00	222.75	0	Spot (Block27, Row2, Column8)	3554.66	3521.00	312.87	0.00	0.09	3035.00	3105.55	3035.00	452.61	0.01	0.15	52.00	13.00	0.00	486.00	519.66	5036958.00	0.99	3273.75	3252.50
27	1	3	13876.00	30428.00	148.20	0	Spot (Block27, Row3, Column1)	11917.02	10704.00	5609.31	0.05	0.47	2837.00	2870.34	2837.00	279.03	0.01	0.10	100.00	100.00	0.00	7867.00	9080.02	7174047.00	32.42	4724.68	4603.50
27	2	3	14180.00	30432.00	177.40	0	Spot (Block27, Row3, Column2)	3601.58	3545.50	362.99	0.01	0.10	2758.00	2796.59	2758.00	262.87	0.01	0.09	95.00	81.00	0.00	787.50	843.58	3176598.00	3.06	3186.30	3207.50
27	3	3	14451.00	30418.00	152.05	0	Spot (Block27, Row3, Column3)	6548.92	4966.00	7592.37	0.12	1.16	2733.00	2774.10	2733.00	295.28	0.01	0.11	100.00	95.00	1.11	2233.00	3815.92	4125821.00	12.78	4136.17	3419.00
27	4	3	14772.00	30431.00	148.15	0	Spot (Block27, Row3, Column4)	9212.28	8737.00	3325.27	0.02	0.36	2736.00	2770.47	2736.00	288.58	0.01	0.10	100.00	100.00	0.00	6001.00	6476.28	5527367.00	22.32	4371.69	4154.00
27	5	3	15075.00	30432.00	178.45	0	Spot (Block27, Row3, Column5)	4076.04	3848.50	829.88	0.02	0.20	2733.00	2772.19	2733.00	271.70	0.01	0.10	99.00	88.00	0.00	1115.50	1343.04	3643976.00	4.80	3125.91	3158.00
27	6	3	15378.00	30435.00	196.25	0	Spot (Block27, Row3, Column6)	8748.44	7559.50	3353.52	0.06	0.38	2818.00	2880.06	2818.00	334.23	0.01	0.12	100.00	100.00	0.00	4741.50	5930.44	9518300.00	17.56	4741.06	4708.00
27	7	3	15679.00	30443.00	148.85	0	Spot (Block27, Row3, Column7)	8138.01	7422.00	3210.50	0.04	0.39	2892.00	2946.63	2892.00	308.79	0.01	0.10	100.00	100.00	0.00	4530.00	5246.01	4907222.00	16.81	4200.70	4169.00
27	8	3	15979.00	30444.00	160.65	0	Spot (Block27, Row3, Column8)	6204.98	5989.50	1405.63	0.02	0.23	2970.00	2983.38	2970.00	250.95	0.00	0.08	100.00	100.00	0.00	3019.50	3234.98	4417948.00	12.84	3904.99	3845.50
27	1	4	13874.00	30725.00	149.65	0	Spot (Block27, Row4, Column1)	9188.51	8877.00	3315.53	0.01	0.36	2836.00	2872.44	2836.00	266.98	0.01	0.09	100.00	100.00	0.00	6041.00	6352.51	5577424.00	23.66	4287.05	4126.50
27	2	4	14173.00	30727.00	189.80	0	Spot (Block27, Row4, Column2)	4170.58	4114.50	605.80	0.01	0.15	2715.00	2768.40	2715.00	270.84	0.01	0.10	99.00	94.00	0.00	1399.50	1455.58	4245648.00	5.18	3267.00	3254.50
27	3	4	14473.00	30728.00	146.15	0	Spot (Block27, Row4, Column3)	28015.78	26559.50	13171.16	0.02	0.47	2682.00	2729.69	2682.00	300.56	0.01	0.11	100.00	100.00	0.00	23877.50	25333.78	16305185.00	84.13	8641.07	7632.00
27	4	4	14757.00	30730.00	210.95	0	Spot (Block27, Row4, Column4)	3203.64	3127.50	323.04	0.01	0.10	2642.00	2683.56	2642.00	251.20	0.01	0.09	85.00	48.00	0.00	485.50	561.64	4036584.00	2.07	2870.77	2862.00
27	5	4	15061.00	30730.00	193.70	0	Spot (Block27, Row4, Column5)	3559.25	3304.00	1282.71	0.03	0.36	2634.00	2676.87	2634.00	257.09	0.01	0.10	93.00	69.00	0.00	670.00	925.25	3783487.00	3.43	2970.51	2986.00
27	6	4	15377.00	30732.00	186.40	0	Spot (Block27, Row4, Column6)	6138.98	6179.00	1158.97	0.00	0.19	2739.00	2777.07	2739.00	297.62	0.01	0.11	100.00	100.00	0.00	3440.00	3399.98	5942528.00	11.30	3762.88	3635.00
27	7	4	15668.00	30738.00	153.95	0	Spot (Block27, Row4, Column7)	7163.49	6235.50	3263.39	0.06	0.46	2856.00	2915.44	2856.00	398.78	0.01	0.14	100.00	94.00	0.00	3379.50	4307.49	4656270.00	10.65	3729.78	3679.50
27	8	4	15979.00	30748.00	164.80	0	Spot (Block27, Row4, Column8)	4913.88	4865.00	1005.57	0.00	0.20	2963.00	2979.88	2963.00	251.86	0.00	0.08	99.00	96.00	0.00	1902.00	1950.88	3719808.00	7.68	3471.95	3469.50
27	1	5	13877.00	31029.00	148.60	0	Spot (Block27, Row5, Column1)	9161.17	8394.00	3291.86	0.04	0.36	2866.00	2905.46	2866.00	293.19	0.01	0.10	100.00	100.00	0.00	5528.00	6295.17	5533346.00	21.34	4432.47	4353.00
27	2	5	14169.00	31031.00	160.85	0	Spot (Block27, Row5, Column2)	6687.34	6508.00	1534.04	0.01	0.23	2737.00	2798.90	2737.00	334.53	0.01	0.12	100.00	100.00	0.00	3771.00	3950.34	4781450.00	11.62	3801.42	3744.00
27	3	5	14473.00	31030.00	169.75	0	Spot (Block27, Row5, Column3)	7195.60	6724.00	2553.16	0.03	0.35	2693.00	2746.36	2693.00	300.98	0.01	0.11	100.00	100.00	0.00	4031.00	4502.60	5792458.00	14.78	3750.40	3676.50
27	4	5	14773.00	31035.00	155.85	0	Spot (Block27, Row5, Column4)	5798.40	5308.00	1774.82	0.04	0.31	2672.00	2706.82	2672.00	255.08	0.01	0.09	100.00	100.00	0.00	2636.00	3126.40	3873329.00	12.12	3446.59	3474.50
27	5	5	15072.00	31034.00	145.60	0	Spot (Block27, Row5, Column5)	42071.36	41035.50	19551.16	0.01	0.46	2664.50	2720.81	2664.50	316.36	0.01	0.12	100.00	100.00	25.86	38371.00	39406.86	24401504.00	124.39	10317.75	8765.50
27	6	5	15375.00	31038.00	182.55	0	Spot (Block27, Row5, Column6)	4164.09	4041.50	835.84	0.01	0.20	2699.00	2793.41	2699.00	439.08	0.01	0.16	91.00	72.00	0.00	1342.50	1465.09	3905913.00	3.12	3075.90	3049.00
27	7	5	15673.00	31036.00	183.95	0	Spot (Block27, Row5, Column7)	22103.44	19952.00	11024.16	0.04	0.50	2822.00	2947.73	2822.00	532.48	0.02	0.18	100.00	100.00	0.00	17130.00	19281.44	20954060.00	35.97	7252.93	7235.00
27	8	5	15976.00	31043.00	148.50	0	Spot (Block27, Row5, Column8)	15419.31	13278.00	9702.59	0.06	0.63	2928.00	2985.29	2928.00	381.71	0.01	0.13	100.00	100.00	0.66	10350.00	12491.31	9344100.00	32.57	5241.07	4929.50
27	1	6	13869.00	31326.00	191.85	0	Spot (Block27, Row6, Column1)	8736.40	7517.00	3434.68	0.07	0.39	2920.00	2980.16	2920.00	360.72	0.01	0.12	100.00	100.00	0.00	4597.00	5816.40	9085856.00	15.96	4711.81	4698.50
27	2	6	14178.00	31338.00	196.35	0	Spot (Block27, Row6, Column2)	13241.20	12345.00	5024.18	0.03	0.38	2802.00	2913.83	2802.00	430.49	0.02	0.15	100.00	100.00	0.00	9543.00	10439.20	14432910.00	23.99	5793.78	5741.00
27	3	6	14464.00	31328.00	146.20	0	Spot (Block27, Row6, Column3)	18301.20	17453.00	8473.96	0.02	0.46	2771.00	2852.00	2771.00	384.73	0.01	0.13	100.00	100.00	0.00	14682.00	15530.20	10632997.00	40.16	6224.09	5778.50
27	4	6	14774.00	31338.00	187.55	0	Spot (Block27, Row6, Column4)	3881.78	3757.00	593.38	0.01	0.15	2717.50	2772.66	2717.50	306.11	0.01	0.11	97.00	82.00	0.00	1039.50	1164.28	3842959.00	3.62	3149.96	3134.00
27	5	6	15072.00	31334.00	144.55	0	Spot (Block27, Row6, Column5)	42822.96	44746.00	19237.91	0.02	0.45	2756.00	2833.21	2756.00	367.56	0.01	0.13	100.00	100.00	25.00	41990.00	40066.96	24323552.00	108.80	10850.70	9296.50
27	6	6	15372.00	31336.00	202.25	0	Spot (Block27, Row6, Column6)	3795.91	3586.00	780.82	0.02	0.21	2808.00	2904.79	2808.00	408.74	0.01	0.14	78.00	46.00	0.00	778.00	987.91	4410842.00	2.18	3155.38	3134.50
27	7	6	15672.00	31335.00	148.50	0	Spot (Block27, Row6, Column7)	13811.70	12505.50	6686.33	0.04	0.48	2797.00	2902.58	2797.00	423.60	0.02	0.15	100.00	100.00	0.00	9708.50	11014.70	8342265.00	25.75	5307.52	5077.00
27	8	6	15978.00	31347.00	148.00	0	Spot (Block27, Row6, Column8)	13964.59	12016.00	7556.68	0.07	0.54	2882.00	2922.20	2882.00	273.67	0.01	0.09	100.00	100.00	0.00	9134.00	11082.59	8406683.00	40.35	5298.02	4959.50
27	1	7	13872.00	31631.00	190.55	0	Spot (Block27, Row7, Column1)	4600.94	4441.00	894.63	0.02	0.19	2899.00	2941.88	2899.00	313.07	0.01	0.11	98.00	91.00	0.00	1542.00	1701.94	4711359.00	5.30	3467.81	3499.00
27	2	7	14166.00	31630.00	194.60	0	Spot (Block27, Row7, Column2)	3532.61	3450.00	370.51	0.01	0.10	2800.00	2866.24	2800.00	335.69	0.01	0.12	89.00	48.00	0.00	650.00	732.61	3783422.00	1.99	3128.18	3108.50
27	3	7	14465.00	31635.00	200.95	0	Spot (Block27, Row7, Column3)	3367.89	3301.00	334.40	0.01	0.10	2800.00	2846.64	2800.00	288.10	0.01	0.10	75.00	43.00	0.00	501.00	567.89	3849493.00	1.81	3119.53	3117.50
27	4	7	14770.00	31631.00	192.55	0	Spot (Block27, Row7, Column4)	3442.75	3388.00	351.83	0.01	0.10	2774.00	2812.02	2774.00	265.35	0.01	0.09	88.00	58.00	0.00	614.00	668.75	3608001.00	2.38	3144.66	3116.00
27	5	7	15069.00	31637.00	192.50	0	Spot (Block27, Row7, Column5)	4832.75	4722.00	973.68	0.01	0.20	2805.00	2894.96	2805.00	398.60	0.01	0.14	99.00	92.00	0.00	1917.00	2027.75	5074392.00	4.86	3436.00	3442.00
27	6	7	15368.00	31638.00	184.45	0	Spot (Block27, Row7, Column6)	15505.74	14930.00	5797.07	0.02	0.37	2901.00	3030.51	2901.00	526.45	0.02	0.17	100.00	100.00	0.00	12029.00	12604.74	14792474.00	23.70	6108.11	5999.50
27	7	7	15662.00	31643.00	148.60	0	Spot (Block27, Row7, Column7)	12324.46	11976.50	5148.51	0.01	0.42	2848.00	2925.17	2848.00	396.12	0.01	0.14	100.00	100.00	0.00	9128.50	9476.46	7517920.00	23.73	5198.00	4426.00
27	8	7	15977.00	31639.00	184.65	0	Spot (Block27, Row7, Column8)	8188.08	8177.50	1230.43	0.00	0.15	2896.00	2936.97	2896.00	268.54	0.01	0.09	100.00	100.00	0.00	5281.50	5292.08	7811429.00	19.55	4827.10	4806.00
27	1	8	13859.00	31929.00	149.75	0	Spot (Block27, Row8, Column1)	5345.23	5135.50	1451.38	0.02	0.27	2879.00	2915.38	2879.00	303.41	0.01	0.10	100.00	97.00	0.00	2256.50	2466.23	3281971.00	8.01	3728.14	3673.00
27	2	8	14169.00	31932.00	189.35	0	Spot (Block27, Row8, Column2)	3951.75	3808.50	671.22	0.02	0.17	2827.00	2871.44	2827.00	295.99	0.01	0.10	91.00	76.00	0.00	981.50	1124.75	3991263.00	3.65	3188.25	3184.50
27	3	8	14458.00	31931.00	154.75	0	Spot (Block27, Row8, Column3)	7271.04	5837.00	3208.30	0.10	0.44	2824.00	2884.83	2824.00	304.23	0.01	0.11	100.00	99.00	0.00	3013.00	4447.04	4806160.00	14.42	3771.08	3738.00
27	4	8	14769.00	31936.00	149.40	0	Spot (Block27, Row8, Column4)	10323.25	9952.00	3264.83	0.02	0.32	2804.00	2851.72	2804.00	299.32	0.01	0.10	100.00	100.00	0.00	7148.00	7519.25	6286856.00	24.96	4747.12	4589.00
27	5	8	15052.00	31944.00	208.35	0	Spot (Block27, Row8, Column5)	3342.33	3332.00	300.81	0.00	0.09	2789.00	2865.52	2789.00	359.09	0.01	0.13	70.00	31.00	0.00	543.00	553.33	4134463.00	1.33	3062.88	3046.00
27	6	8	15373.00	31939.00	174.65	0	Spot (Block27, Row8, Column6)	13777.98	11750.00	6707.89	0.07	0.49	2820.50	2946.28	2820.50	489.01	0.02	0.17	100.00	100.00	0.00	8929.50	10957.48	11725061.00	22.15	5349.59	5318.00
27	7	8	15668.00	31935.00	147.70	0	Spot (Block27, Row8, Column7)	6098.84	5992.00	1632.62	0.01	0.27	2809.00	2869.13	2809.00	353.07	0.01	0.12	100.00	100.00	0.00	3183.00	3289.84	3616613.00	9.15	3675.23	3591.50
27	8	8	15951.00	31949.00	149.05	0	Spot (Block27, Row8, Column8)	4455.57	4231.00	1088.35	0.02	0.24	2866.00	2894.21	2866.00	283.77	0.00	0.10	99.00	96.00	0.00	1365.00	1589.57	2700075.00	5.50	3432.46	3438.00
28	1	1	18383.00	29848.00	156.65	0	Spot (Block28, Row1, Column1)	51919.41	64228.00	15923.82	0.09	0.31	2331.00	2386.43	2331.00	300.18	0.01	0.13	100.00	100.00	48.22	61897.00	49588.41	35097800.00	165.01	13867.64	10708.00
28	2	1	18673.00	29858.00	147.95	0	Spot (Block28, Row1, Column2)	10823.43	10473.00	4063.45	0.01	0.38	2320.00	2365.13	2320.00	269.39	0.01	0.11	100.00	100.00	0.00	8153.00	8503.43	6472409.00	31.40	4360.53	4025.00
28	3	1	18983.00	29859.00	147.95	0	Spot (Block28, Row1, Column3)	6316.16	5729.00	2518.10	0.04	0.40	2310.00	2342.48	2310.00	206.46	0.01	0.09	100.00	100.00	0.00	3419.00	4006.16	3751798.00	19.25	3304.69	3043.00
28	4	1	19269.00	29856.00	148.30	0	Spot (Block28, Row1, Column4)	9197.53	8731.00	3491.11	0.02	0.38	2372.00	2391.94	2372.00	185.29	0.00	0.08	100.00	100.00	0.00	6359.00	6825.53	5527716.00	36.73	4045.57	3740.00
28	5	1	19579.00	29861.00	148.40	0	Spot (Block28, Row1, Column5)	14545.71	12478.00	8733.00	0.07	0.60	2379.00	2411.36	2379.00	186.44	0.01	0.08	100.00	100.00	0.00	10099.00	12166.71	8741972.00	65.08	4840.60	4406.00
28	6	1	19874.00	29859.00	146.60	0	Spot (Block28, Row1, Column6)	12841.45	12430.00	5922.89	0.01	0.46	2385.00	2420.02	2385.00	194.83	0.01	0.08	100.00	100.00	0.00	10045.00	10456.45	7537931.00	53.49	4728.42	4208.50
28	7	1	20185.00	29863.00	117.70	0	Spot (Block28, Row1, Column7)	25247.26	24501.50	9223.66	0.01	0.37	2462.00	2528.56	2462.00	386.46	0.01	0.15	100.00	100.00	0.00	22039.50	22785.26	9139509.00	58.79	8735.65	7486.00
28	8	1	20468.00	29868.00	156.60	0	Spot (Block28, Row1, Column8)	64671.29	65535.00	3934.49	0.01	0.06	2557.00	2656.28	2557.00	502.60	0.02	0.19	100.00	100.00	92.72	62978.00	62114.29	43524188.00	123.39	20682.81	18064.00
28	1	2	18369.00	30144.00	199.25	0	Spot (Block28, Row2, Column1)	2588.88	2584.00	161.07	0.00	0.06	2257.00	2293.86	2257.00	237.25	0.01	0.10	68.00	17.00	0.00	327.00	331.88	2891774.00	1.24	2462.41	2430.50
28	2	2	18679.00	30158.00	134.05	0	Spot (Block28, Row2, Column2)	7142.73	7142.00	1660.06	0.00	0.23	2227.00	2262.52	2227.00	210.95	0.01	0.09	100.00	100.00	0.00	4915.00	4915.73	3435654.00	23.13	3600.78	3538.50
28	3	2	18976.00	30142.00	194.20	0	Spot (Block28, Row2, Column3)	2748.69	2750.00	195.24	0.00	0.07	2255.00	2292.16	2255.00	201.36	0.01	0.09	93.00	69.00	0.00	495.00	493.69	2924611.00	2.27	2478.82	2474.50
28	4	2	19283.00	30162.00	169.65	0	Spot (Block28, Row2, Column4)	5508.40	5521.00	1167.28	0.00	0.21	2326.00	2361.31	2326.00	196.72	0.01	0.08	100.00	100.00	0.00	3195.00	3182.40	4428750.00	16.00	3276.16	3253.50
28	5	2	19578.00	30159.00	183.30	0	Spot (Block28, Row2, Column5)	4177.18	4030.00	1203.04	0.02	0.29	2323.50	2354.41	2323.50	169.38	0.01	0.07	100.00	100.00	0.00	1706.50	1853.68	3930725.00	10.76	2950.50	2894.00
28	6	2	19869.00	30155.00	155.20	0	Spot (Block28, Row2, Column6)	4347.32	4165.00	1135.45	0.02	0.26	2300.00	2350.51	2300.00	207.55	0.01	0.09	99.00	99.00	0.00	1865.00	2047.32	2895317.00	9.62	2806.15	2746.00
28	7	2	20180.00	30162.00	151.95	0	Spot (Block28, Row2, Column7)	4924.54	4532.00	1390.01	0.04	0.28	2358.00	2381.17	2358.00	168.43	0.00	0.07	100.00	100.00	0.00	2174.00	2566.54	3102461.00	15.10	3036.18	3003.50
28	8	2	20485.00	30162.00	207.70	0	Spot (Block28, Row2, Column8)	2783.60	2783.00	134.19	0.00	0.05	2448.00	2531.22	2448.00	395.58	0.01	0.16	29.00	0.00	0.00	335.00	335.60	3421043.00	0.64	2628.03	2617.00
28	1	3	18379.00	30454.00	149.70	0	Spot (Block28, Row3, Column1)	10926.17	9968.50	5467.70	0.04	0.50	2205.00	2224.66	2205.00	150.29	0.00	0.07	100.00	100.00	0.00	7763.50	8721.17	6643109.00	57.90	4255.90	3762.00
28	2	3	18676.00	30460.00	182.40	0	Spot (Block28, Row3, Column2)	2863.42	2872.00	248.02	0.00	0.09	2203.00	2224.84	2203.00	156.55	0.00	0.07	98.00	90.00	0.00	669.00	660.42	2668703.00	4.08	2477.10	2479.50
28	3	3	18965.00	30455.00	147.60	0	Spot (Block28, Row3, Column3)	8686.32	7867.00	3502.89	0.04	0.40	2261.00	2305.97	2261.00	213.32	0.01	0.09	100.00	100.00	0.00	5606.00	6425.32	5150989.00	29.91	3905.04	3403.00
28	4	3	19276.00	30459.00	148.25	0	Spot (Block28, Row3, Column4)	12643.20	12356.50	5790.38	0.01	0.46	2315.00	2355.06	2315.00	183.94	0.01	0.08	100.00	100.00	0.00	10041.50	10328.20	7585917.00	55.93	4693.46	4231.00
28	5	3	19575.00	30461.00	150.40	0	Spot (Block28, Row3, Column5)	5849.31	5433.50	2370.25	0.03	0.41	2304.00	2340.12	2304.00	198.68	0.01	0.08	100.00	100.00	0.00	3129.50	3545.31	3626571.00	17.66	3182.52	2971.50
28	6	3	19878.00	30460.00	209.30	0	Spot (Block28, Row3, Column6)	10596.37	8673.50	4439.36	0.09	0.42	2270.00	2335.86	2270.00	259.22	0.01	0.11	100.00	100.00	0.00	6403.50	8326.37	13181888.00	31.87	4833.23	4821.00
28	7	3	20182.00	30471.00	148.20	0	Spot (Block28, Row3, Column7)	9377.98	8259.50	4626.23	0.06	0.49	2310.00	2349.84	2310.00	229.15	0.01	0.10	100.00	100.00	0.00	5949.50	7067.98	5664300.00	30.67	3773.66	3462.00
28	8	3	20479.00	30471.00	156.40	0	Spot (Block28, Row3, Column8)	11226.94	10025.50	4162.60	0.05	0.37	2404.00	2427.82	2404.00	177.59	0.00	0.07	100.00	100.00	0.00	7621.50	8822.94	7566957.00	49.55	4533.89	4454.50
28	1	4	18373.00	30752.00	146.30	0	Spot (Block28, Row4, Column1)	11998.23	10996.00	5587.41	0.04	0.47	2208.00	2231.97	2208.00	170.99	0.00	0.08	100.00	100.00	0.00	8788.00	9790.23	7018963.00	57.11	4735.81	4059.00
28	2	4	18681.00	30753.00	196.40	0	Spot (Block28, Row4, Column2)	3220.85	3179.50	388.30	0.01	0.12	2256.00	2292.55	2256.00	246.72	0.01	0.11	99.00	92.00	0.00	923.50	964.85	3510732.00	3.76	2639.95	2662.00
28	3	4	18976.00	30755.00	149.50	0	Spot (Block28, Row4, Column3)	48827.45	55199.00	17837.23	0.05	0.37	2342.00	2391.74	2342.00	252.44	0.01	0.11	100.00	100.00	42.25	52857.00	46485.45	29931424.00	183.94	13427.23	10962.00
28	4	4	19262.00	30753.00	186.50	0	Spot (Block28, Row4, Column4)	2883.72	2897.50	229.62	0.00	0.08	2369.00	2393.73	2369.00	188.66	0.00	0.08	93.00	66.00	0.00	528.50	514.72	2837579.00	2.60	2553.42	2542.50
28	5	4	19554.00	30756.00	157.60	0	Spot (Block28, Row4, Column5)	3556.20	3345.00	1009.53	0.03	0.28	2293.00	2311.86	2293.00	207.18	0.00	0.09	99.00	98.00	0.00	1052.00	1263.20	2439554.00	6.01	2652.54	2620.50
28	6	4	19875.00	30762.00	189.35	0	Spot (Block28, Row4, Column6)	4195.17	4199.50	523.44	0.00	0.12	2204.00	2242.58	2204.00	190.18	0.01	0.08	100.00	100.00	0.00	1995.50	1991.17	4237124.00	10.27	2899.63	2845.50
28	7	4	20168.00	30763.00	149.05	0	Spot (Block28, Row4, Column7)	7490.71	6768.50	3856.56	0.04	0.51	2289.00	2307.63	2289.00	184.05	0.00	0.08	100.00	100.00	0.00	4479.50	5201.71	4569336.00	28.16	3367.85	3172.00
28	8	4	20478.00	30768.00	160.70	0	Spot (Block28, Row4, Column8)	3878.12	3711.00	680.25	0.02	0.18	2387.00	2412.94	2387.00	158.37	0.00	0.07	100.00	100.00	0.00	1324.00	1491.12	2765101.00	9.25	2808.65	2776.50
28	1	5	18379.00	31056.00	146.20	0	Spot (Block28, Row5, Column1)	17799.43	16268.00	8256.88	0.04	0.46	2241.00	2293.19	2241.00	254.48	0.01	0.11	100.00	100.00	0.00	14027.00	15558.43	10341469.00	60.93	5822.72	5004.00
28	2	5	18673.00	31057.00	152.65	0	Spot (Block28, Row5, Column2)	13056.00	12611.50	4333.38	0.02	0.33	2325.00	2371.58	2325.00	240.59	0.01	0.10	100.00	100.00	0.00	10286.50	10731.00	8277501.00	44.41	5117.76	4929.00
28	3	5	18973.00	31058.00	167.25	0	Spot (Block28, Row5, Column3)	5134.56	4756.50	1369.20	0.03	0.27	2430.00	2480.22	2430.00	250.54	0.01	0.10	100.00	100.00	0.00	2326.50	2704.56	3994687.00	10.59	3156.57	3161.00
28	4	5	19271.00	31058.00	152.15	0	Spot (Block28, Row5, Column4)	7267.03	6551.00	3004.56	0.05	0.41	2412.00	2457.84	2412.00	240.59	0.01	0.10	100.00	100.00	0.00	4139.00	4855.03	4600030.00	19.99	3547.56	3379.00
28	5	5	19576.00	31062.00	148.90	0	Spot (Block28, Row5, Column5)	52912.46	65535.00	16639.17	0.09	0.31	2321.00	2372.01	2321.00	321.93	0.01	0.14	100.00	100.00	53.45	63214.00	50591.46	32171008.00	156.99	14810.04	11038.00
28	6	5	19875.00	31063.00	160.55	0	Spot (Block28, Row5, Column6)	4228.38	4072.00	1002.43	0.02	0.24	2213.00	2264.49	2213.00	220.19	0.01	0.10	100.00	99.00	0.00	1859.00	2015.38	3010605.00	8.92	2767.42	2746.50
28	7	5	20178.00	31064.00	184.80	0	Spot (Block28, Row5, Column7)	6314.99	5930.00	2010.84	0.03	0.32	2311.00	2351.19	2311.00	211.87	0.01	0.09	100.00	100.00	0.00	3619.00	4003.99	6068705.00	18.71	3505.50	3505.00
28	8	5	20476.00	31071.00	148.40	0	Spot (Block28, Row5, Column8)	19296.59	16807.50	12468.80	0.06	0.65	2406.00	2436.61	2406.00	175.44	0.01	0.07	100.00	100.00	0.00	14401.50	16890.59	11655142.00	96.10	5737.80	4971.50
28	1	6	18372.00	31353.00	209.00	0	Spot (Block28, Row6, Column1)	9309.04	7900.00	3696.67	0.07	0.40	2336.00	2392.35	2336.00	272.44	0.01	0.11	100.00	100.00	0.00	5564.00	6973.04	11608370.00	25.39	4495.15	4563.00
28	2	6	18666.00	31353.00	203.80	0	Spot (Block28, Row6, Column2)	4624.53	4571.00	879.33	0.01	0.19	2441.00	2482.46	2441.00	266.44	0.01	0.11	100.00	99.00	0.00	2130.00	2183.53	5452316.00	8.04	3212.41	3135.00
28	3	6	18967.00	31357.00	145.30	0	Spot (Block28, Row6, Column3)	22972.24	21530.00	11444.39	0.03	0.50	2499.00	2533.03	2499.00	218.90	0.01	0.09	100.00	100.00	0.00	19031.00	20473.24	13232009.00	93.37	6731.95	6073.00
28	4	6	19272.00	31363.00	167.00	0	Spot (Block28, Row6, Column4)	3618.32	3548.50	591.41	0.01	0.16	2432.00	2479.03	2432.00	261.73	0.01	0.11	99.00	87.00	0.00	1116.50	1186.32	2807813.00	4.35	2804.26	2821.50
28	5	6	19573.00	31365.00	147.20	0	Spot (Block28, Row6, Column5)	54914.52	65535.00	15540.19	0.08	0.28	2337.00	2406.05	2337.00	330.28	0.01	0.14	100.00	100.00	59.80	63198.00	52577.52	32509632.00	158.98	14825.73	12566.50
28	6	6	19872.00	31365.00	178.45	0	Spot (Block28, Row6, Column6)	3255.33	3043.50	629.95	0.03	0.19	2287.00	2328.01	2287.00	233.61	0.01	0.10	95.00	78.00	0.00	756.50	968.33	2910266.00	3.97	2535.74	2497.00
28	7	6	20175.00	31362.00	148.60	0	Spot (Block28, Row6, Column7)	18036.41	16640.00	9797.88	0.03	0.54	2335.00	2371.82	2335.00	219.54	0.01	0.09	100.00	100.00	0.00	14305.00	15701.41	10875954.00	71.35	5985.01	4791.50
28	8	6	20481.00	31368.00	149.10	0	Spot (Block28, Row6, Column8)	20532.54	17758.50	12743.71	0.06	0.62	2407.00	2431.54	2407.00	184.24	0.00	0.08	100.00	100.00	0.00	15351.50	18125.54	12524851.00	98.25	6280.27	5572.00
28	1	7	18374.00	31651.00	195.55	0	Spot (Block28, Row7, Column1)	3298.90	3217.00	525.48	0.01	0.16	2290.00	2306.69	2290.00	198.00	0.00	0.09	98.00	89.00	0.00	927.00	1008.90	3572709.00	5.01	2638.36	2605.50
28	2	7	18668.00	31621.00	213.50	0	Spot (Block28, Row7, Column2)	2853.45	2801.00	277.54	0.01	0.10	2331.00	2368.30	2331.00	218.91	0.01	0.09	90.00	54.00	0.00	470.00	522.45	3718045.00	2.22	2530.53	2509.50
28	3	7	18984.00	31636.00	203.10	0	Spot (Block28, Row7, Column3)	2738.74	2735.00	192.86	0.00	0.07	2390.00	2424.21	2390.00	214.72	0.01	0.09	73.00	36.00	0.00	345.00	348.74	3207070.00	1.46	2591.14	2583.00
28	4	7	19268.00	31641.00	182.95	0	Spot (Block28, Row7, Column4)	2823.93	2811.00	203.21	0.00	0.07	2379.00	2402.60	2379.00	190.38	0.00	0.08	90.00	59.00	0.00	432.00	444.93	2643197.00	2.21	2591.92	2571.00
28	5	7	19570.00	31662.00	173.65	0	Spot (Block28, Row7, Column5)	5025.31	4873.00	1135.69	0.01	0.23	2327.00	2382.97	2327.00	244.83	0.01	0.10	100.00	100.00	0.00	2546.00	2698.31	4226288.00	10.79	3138.11	3136.00
28	6	7	19868.00	31668.00	191.25	0	Spot (Block28, Row7, Column6)	4982.33	4976.00	1117.63	0.00	0.22	2367.00	2433.96	2367.00	287.96	0.01	0.12	100.00	99.00	0.00	2609.00	2615.33	5136786.00	8.85	3208.35	3163.00
28	7	7	20165.00	31670.00	151.15	0	Spot (Block28, Row7, Column7)	14578.20	13690.00	7203.41	0.03	0.49	2383.00	2422.84	2383.00	204.80	0.01	0.08	100.00	100.00	0.00	11307.00	12195.20	9125956.00	59.35	5297.38	4097.00
28	8	7	20476.00	31668.00	188.80	0	Spot (Block28, Row7, Column8)	5754.37	5709.50	725.20	0.00	0.13	2417.00	2442.81	2417.00	167.40	0.00	0.07	100.00	100.00	0.00	3292.50	3337.37	5777383.00	19.78	3475.43	3385.00
28	1	8	18362.00	31963.00	163.25	0	Spot (Block28, Row8, Column1)	3978.54	3813.00	961.23	0.02	0.24	2255.00	2268.19	2255.00	174.29	0.00	0.08	100.00	99.00	0.00	1558.00	1723.54	2932185.00	9.81	2677.28	2654.00
28	2	8	18662.00	31959.00	172.05	0	Spot (Block28, Row8, Column2)	3542.50	3380.50	741.74	0.02	0.21	2258.00	2278.86	2258.00	164.74	0.00	0.07	99.00	96.00	0.00	1122.50	1284.50	2933190.00	7.67	2590.97	2606.00
28	3	8	18959.00	31959.00	152.80	0	Spot (Block28, Row8, Column3)	7191.96	6032.50	3644.75	0.08	0.51	2301.00	2334.96	2301.00	203.91	0.01	0.09	100.00	100.00	0.00	3731.50	4890.96	4631620.00	23.82	3206.92	3114.00
28	4	8	19266.00	31962.00	149.55	0	Spot (Block28, Row8, Column4)	21702.01	21009.00	9389.15	0.01	0.43	2330.00	2370.64	2330.00	202.65	0.01	0.09	100.00	100.00	0.00	18679.00	19372.01	13325036.00	95.39	7270.72	6156.00
28	5	8	19560.00	31966.00	194.30	0	Spot (Block28, Row8, Column5)	2810.18	2763.00	258.40	0.01	0.09	2346.00	2396.41	2346.00	266.67	0.01	0.11	77.00	34.00	0.00	417.00	464.18	3006895.00	1.55	2516.19	2503.00
28	6	8	19874.00	31963.00	202.50	0	Spot (Block28, Row8, Column6)	13169.09	10198.00	7081.69	0.11	0.54	2391.00	2467.08	2391.00	340.84	0.01	0.14	100.00	100.00	0.00	7807.00	10778.09	15341989.00	31.40	5459.59	5544.00
28	7	8	20169.00	31961.00	148.00	0	Spot (Block28, Row8, Column7)	6999.96	6795.00	2579.07	0.01	0.37	2434.00	2481.47	2434.00	254.88	0.01	0.10	100.00	100.00	0.00	4361.00	4565.96	4185976.00	17.73	3617.69	3368.00
28	8	8	20467.00	31983.00	158.05	0	Spot (Block28, Row8, Column8)	3675.34	3532.50	1057.77	0.02	0.29	2533.00	2566.52	2533.00	230.75	0.01	0.09	97.00	88.00	0.00	999.50	1142.34	2528636.00	4.81	2976.54	2900.50
29	1	1	4850.00	34269.00	155.70	0	Spot (Block29, Row1, Column1)	54952.94	65535.00	13835.80	0.08	0.25	1309.00	1360.87	1309.00	245.83	0.02	0.18	100.00	100.00	54.56	64226.00	53643.94	36763820.00	218.00	12774.23	10383.50
29	2	1	5144.00	34275.00	143.10	0	Spot (Block29, Row1, Column2)	11032.59	10985.00	4681.71	0.00	0.42	1305.00	1354.54	1305.00	204.89	0.02	0.15	100.00	100.00	0.00	9680.00	9727.59	6156186.00	47.23	3437.11	3107.00
29	3	1	5451.00	34273.00	147.50	0	Spot (Block29, Row1, Column3)	3296.59	2991.50	1300.94	0.04	0.39	1303.00	1334.09	1303.00	141.10	0.01	0.11	100.00	100.00	0.00	1688.50	1993.59	1971362.00	13.91	1774.76	1702.50
29	4	1	5749.00	34281.00	142.25	0	Spot (Block29, Row1, Column4)	9177.26	8718.00	3875.78	0.02	0.42	1330.00	1363.43	1330.00	149.52	0.01	0.11	100.00	100.00	0.00	7388.00	7847.26	5056673.00	52.26	3121.60	2863.00
29	5	1	6045.00	34282.00	144.25	0	Spot (Block29, Row1, Column5)	8492.19	7546.50	4906.29	0.05	0.58	1367.00	1379.63	1367.00	157.45	0.00	0.11	100.00	100.00	0.00	6179.50	7125.19	4806582.00	45.17	2632.15	2372.00
29	6	1	6344.00	34278.00	140.50	0	Spot (Block29, Row1, Column6)	17227.78	16357.00	8276.68	0.02	0.48	1379.00	1403.77	1379.00	192.33	0.01	0.14	100.00	100.00	0.00	14978.00	15848.78	9182406.00	82.27	5164.34	4216.00
29	7	1	6664.00	34282.00	114.65	0	Spot (Block29, Row1, Column7)	29894.31	29979.00	10303.04	0.00	0.34	1444.00	1538.00	1444.00	438.03	0.03	0.28	100.00	100.00	0.00	28535.00	28450.31	10313536.00	64.74	8255.63	7835.00
29	8	1	6938.00	34292.00	157.35	0	Spot (Block29, Row1, Column8)	64086.76	65535.00	5627.37	0.01	0.09	1538.00	1664.64	1538.00	537.70	0.03	0.32	100.00	100.00	91.78	63997.00	62548.76	43643488.00	116.09	17640.17	15791.50
29	1	2	4831.00	34564.00	225.10	0	Spot (Block29, Row2, Column1)	1467.60	1449.00	109.20	0.01	0.07	1309.00	1349.94	1309.00	195.48	0.01	0.14	30.00	3.00	0.00	140.00	158.60	2135364.00	0.60	1365.45	1370.00
29	2	2	5142.00	34581.00	122.75	0	Spot (Block29, Row2, Column2)	5903.65	5581.00	1568.30	0.02	0.27	1320.00	1357.84	1320.00	153.16	0.01	0.11	100.00	100.00	0.00	4261.00	4583.65	2337845.00	29.68	2577.39	2464.50
29	3	2	5444.00	34573.00	196.90	0	Spot (Block29, Row2, Column3)	1693.51	1640.50	238.30	0.01	0.14	1307.00	1353.76	1307.00	206.40	0.02	0.15	73.00	38.00	0.00	333.50	386.51	1856089.00	1.65	1476.37	1469.50
29	4	2	5753.00	34580.00	181.05	0	Spot (Block29, Row2, Column4)	3109.17	2987.00	786.40	0.02	0.25	1336.00	1372.47	1336.00	162.49	0.01	0.12	100.00	100.00	0.00	1651.00	1773.17	2848001.00	10.69	1899.24	1883.00
29	5	2	6051.00	34578.00	176.05	0	Spot (Block29, Row2, Column5)	3631.99	3593.00	905.29	0.00	0.25	1364.00	1385.58	1364.00	152.00	0.01	0.11	100.00	100.00	0.00	2229.00	2267.99	3148933.00	14.78	1939.66	1880.00
29	6	2	6343.00	34578.00	145.80	0	Spot (Block29, Row2, Column6)	5460.99	5043.00	2199.33	0.03	0.40	1382.00	1411.81	1382.00	190.37	0.01	0.13	100.00	100.00	0.00	3661.00	4078.99	3183757.00	21.27	2183.33	2043.00
29	7	2	6651.00	34581.00	149.55	0	Spot (Block29, Row2, Column7)	2811.18	2590.00	842.63	0.04	0.30	1404.00	1439.85	1404.00	179.33	0.01	0.12	100.00	98.00	0.00	1186.00	1407.18	1726066.00	7.65	1763.15	1754.00
29	8	2	6949.00	34601.00	240.50	0	Spot (Block29, Row2, Column8)	1678.89	1658.00	181.13	0.01	0.11	1474.50	1559.94	1474.50	438.35	0.02	0.28	12.00	0.00	0.00	183.50	204.39	2802060.00	0.27	1514.15	1485.50
29	1	3	4845.00	34872.00	141.70	0	Spot (Block29, Row3, Column1)	14979.63	14511.00	7255.39	0.01	0.48	1304.00	1334.88	1304.00	142.13	0.01	0.11	100.00	100.00	0.00	13207.00	13675.63	8193858.00	96.00	4388.56	3728.00
29	2	3	5151.00	34882.00	162.70	0	Spot (Block29, Row3, Column2)	1868.87	1799.00	272.99	0.02	0.15	1317.00	1347.71	1317.00	139.89	0.01	0.10	98.00	87.00	0.00	482.00	551.87	1368015.00	3.73	1505.83	1506.00
29	3	3	5431.00	34872.00	138.25	0	Spot (Block29, Row3, Column3)	30270.51	27916.00	16660.13	0.04	0.55	1329.00	1413.95	1329.00	318.70	0.03	0.23	100.00	100.00	6.56	26587.00	28941.51	15680125.00	90.55	8077.76	5723.00
29	4	3	5746.00	34876.00	139.35	0	Spot (Block29, Row3, Column4)	24409.78	23847.00	12025.35	0.01	0.49	1380.00	1451.73	1380.00	317.03	0.02	0.22	100.00	100.00	0.00	22467.00	23029.78	13034820.00	72.42	6060.26	5018.00
29	5	3	6053.00	34874.00	139.75	0	Spot (Block29, Row3, Column5)	14550.85	12459.00	12024.17	0.07	0.83	1390.00	1440.88	1390.00	241.44	0.02	0.17	100.00	100.00	2.08	11069.00	13160.85	7711951.00	54.30	4502.22	2943.50
29	6	3	6346.00	34884.00	217.15	0	Spot (Block29, Row3, Column6)	3718.84	3254.50	1347.17	0.06	0.36	1402.00	1448.87	1402.00	197.65	0.01	0.14	100.00	100.00	0.00	1852.50	2316.84	4998125.00	11.48	2176.49	2155.00
29	7	3	6652.00	34894.00	142.80	0	Spot (Block29, Row3, Column7)	5595.67	5067.00	2600.38	0.04	0.46	1438.00	1480.55	1438.00	206.72	0.01	0.14	100.00	100.00	0.00	3629.00	4157.67	3105597.00	19.91	2260.89	2132.00
29	8	3	6947.00	34892.00	149.95	0	Spot (Block29, Row3, Column8)	15666.21	14962.50	6395.49	0.02	0.41	1484.00	1523.70	1484.00	241.26	0.01	0.16	100.00	100.00	0.00	13478.50	14182.21	9619052.00	58.62	4736.64	4216.50
29	1	4	4844.00	35170.00	139.05	0	Spot (Block29, Row4, Column1)	24279.10	22667.00	11965.07	0.03	0.49	1309.00	1347.74	1309.00	172.32	0.01	0.13	100.00	100.00	0.00	21358.00	22970.10	12697971.00	133.07	6502.56	5998.50
29	2	4	5139.00	35176.00	214.55	0	Spot (Block29, Row4, Column2)	1681.54	1666.00	207.23	0.00	0.12	1308.00	1357.45	1308.00	217.52	0.02	0.16	73.00	35.00	0.00	358.00	373.54	2217945.00	1.49	1473.78	1481.50
29	3	4	5443.00	35174.00	144.60	0	Spot (Block29, Row4, Column3)	59236.71	65535.00	10815.02	0.04	0.18	1318.00	1395.39	1318.00	297.41	0.02	0.21	100.00	100.00	67.31	64217.00	57918.71	33883660.00	194.48	13620.26	11065.00
29	4	4	5730.00	35181.00	191.75	0	Spot (Block29, Row4, Column4)	1614.22	1573.00	177.42	0.01	0.11	1367.50	1403.71	1367.50	216.51	0.01	0.15	43.00	16.00	0.00	205.50	246.72	1680408.00	0.97	1461.85	1465.50
29	5	4	6019.00	35186.00	132.85	0	Spot (Block29, Row4, Column5)	7669.73	4273.00	11322.66	0.25	1.48	1387.00	1432.87	1387.00	274.20	0.01	0.19	100.00	98.00	2.32	2886.00	6282.73	3635452.00	22.75	3232.86	2594.00
29	6	4	6347.00	35180.00	171.95	0	Spot (Block29, Row4, Column6)	4005.99	3995.00	1047.21	0.00	0.26	1403.00	1446.30	1403.00	193.60	0.01	0.13	100.00	99.00	0.00	2592.00	2602.99	3316959.00	13.22	2035.39	1981.00
29	7	4	6638.00	35183.00	143.30	0	Spot (Block29, Row4, Column7)	4726.18	4133.00	2376.89	0.06	0.50	1461.00	1483.23	1461.00	171.09	0.01	0.12	100.00	100.00	0.00	2672.00	3265.18	2623028.00	18.95	2206.60	2006.50
29	8	4	6947.00	35150.00	196.85	0	Spot (Block29, Row4, Column8)	2187.95	1910.00	654.64	0.06	0.30	1498.00	1596.11	1498.00	734.07	0.03	0.46	39.00	14.00	0.00	412.00	689.95	2395808.00	0.81	1854.67	1682.00
29	1	5	4848.00	35473.00	139.20	0	Spot (Block29, Row5, Column1)	23489.36	21737.00	12217.86	0.03	0.52	1308.00	1365.17	1308.00	202.64	0.02	0.15	100.00	100.00	0.00	20429.00	22181.36	12331915.00	109.18	6420.45	5217.50
29	2	5	5141.00	35474.00	148.80	0	Spot (Block29, Row5, Column2)	15862.95	15613.00	6126.94	0.01	0.39	1309.00	1367.90	1309.00	197.08	0.02	0.14	100.00	100.00	0.00	14304.00	14553.95	9565361.00	73.55	4583.11	4290.00
29	3	5	5443.00	35474.00	157.15	0	Spot (Block29, Row5, Column3)	2985.53	2815.00	800.53	0.03	0.27	1313.00	1373.63	1313.00	219.84	0.02	0.16	100.00	99.00	0.00	1502.00	1672.53	2027177.00	7.33	1742.23	1722.00
29	4	5	5745.00	35477.00	140.45	0	Spot (Block29, Row5, Column4)	9161.45	8432.50	4683.49	0.04	0.51	1326.00	1368.67	1326.00	216.02	0.01	0.16	100.00	100.00	0.00	7106.50	7835.45	4873890.00	36.07	3123.43	2812.00
29	5	5	6047.00	35477.00	145.40	0	Spot (Block29, Row5, Column5)	61996.17	65535.00	8084.89	0.02	0.13	1382.00	1440.42	1382.00	331.04	0.02	0.23	100.00	100.00	78.67	64153.00	60614.17	35462096.00	182.93	16907.14	12194.50
29	6	5	6345.00	35482.00	145.95	0	Spot (Block29, Row5, Column6)	5982.24	5701.00	2304.14	0.02	0.39	1406.00	1461.24	1406.00	261.00	0.02	0.18	100.00	100.00	0.00	4295.00	4576.24	3469702.00	17.32	2441.46	2380.00
29	7	5	6648.00	35485.00	194.50	0	Spot (Block29, Row5, Column7)	3948.10	3549.00	1431.35	0.05	0.36	1491.00	1524.20	1491.00	205.88	0.01	0.14	100.00	100.00	0.00	2058.00	2457.10	4232367.00	11.77	2252.25	2246.50
29	8	5	6947.00	35488.00	143.75	0	Spot (Block29, Row5, Column8)	10114.57	9270.00	5832.42	0.04	0.58	1564.00	1634.36	1564.00	718.48	0.02	0.44	100.00	91.00	0.00	7706.00	8550.57	5633814.00	11.80	3361.23	3027.00
29	1	6	4840.00	35769.00	206.45	0	Spot (Block29, Row6, Column1)	3282.25	2795.50	1273.97	0.07	0.39	1306.00	1349.54	1306.00	156.50	0.01	0.12	100.00	100.00	0.00	1489.50	1976.25	3978085.00	12.35	2038.50	2013.00
29	2	6	5143.00	35778.00	217.55	0	Spot (Block29, Row6, Column2)	2675.91	2561.50	587.95	0.02	0.22	1311.00	1366.34	1311.00	197.12	0.02	0.14	100.00	99.00	0.00	1250.50	1364.91	3639233.00	6.64	1815.13	1802.00
29	3	6	5435.00	35773.00	139.45	0	Spot (Block29, Row6, Column3)	37786.25	36912.00	18038.03	0.01	0.48	1320.00	1370.09	1320.00	197.68	0.02	0.14	100.00	100.00	9.47	35592.00	36466.25	19951192.00	184.22	9153.11	8199.00
29	4	6	5746.00	35784.00	147.00	0	Spot (Block29, Row6, Column4)	2805.03	2647.50	784.56	0.03	0.28	1327.00	1380.47	1327.00	226.61	0.02	0.16	100.00	99.00	0.00	1320.50	1478.03	1649357.00	6.29	1764.99	1758.00
29	5	6	6043.00	35781.00	143.55	0	Spot (Block29, Row6, Column5)	59797.46	65535.00	10910.01	0.04	0.18	1361.00	1429.68	1361.00	321.12	0.02	0.22	100.00	100.00	70.61	64174.00	58436.46	33367236.00	181.76	16072.95	13912.00
29	6	6	6344.00	35793.00	179.85	0	Spot (Block29, Row6, Column6)	2128.68	1973.00	484.64	0.03	0.23	1421.00	1470.83	1421.00	249.83	0.01	0.17	87.00	55.00	0.00	552.00	707.68	1928583.00	2.63	1655.23	1628.00
29	7	6	6643.00	35784.00	143.85	0	Spot (Block29, Row6, Column7)	13212.05	12234.50	6973.73	0.03	0.53	1528.00	1570.54	1528.00	238.72	0.01	0.15	100.00	100.00	0.00	10706.50	11684.05	7451596.00	48.77	3879.18	3407.00
29	8	6	6949.00	35790.00	142.05	0	Spot (Block29, Row6, Column8)	14242.13	13643.00	7751.54	0.02	0.54	1610.00	1650.09	1610.00	228.02	0.01	0.14	100.00	100.00	0.00	12033.00	12632.13	7804686.00	55.22	4262.43	3689.00
29	1	7	4843.00	36074.00	173.20	0	Spot (Block29, Row7, Column1)	1925.64	1902.00	263.12	0.01	0.14	1307.00	1338.26	1307.00	121.05	0.01	0.09	100.00	93.00	0.00	595.00	618.64	1613687.00	4.85	1556.51	1557.00
29	2	7	5138.00	36077.00	206.65	0	Spot (Block29, Row7, Column2)	1629.69	1609.50	202.47	0.01	0.12	1300.00	1320.66	1300.00	112.68	0.01	0.09	83.00	65.00	0.00	309.50	329.69	1981703.00	2.74	1427.21	1416.50
29	3	7	5437.00	36084.00	220.60	0	Spot (Block29, Row7, Column3)	1545.62	1524.00	127.72	0.01	0.08	1320.00	1351.99	1320.00	159.07	0.01	0.12	73.00	20.00	0.00	204.00	225.62	2154593.00	1.22	1401.94	1402.50
29	4	7	5747.00	36087.00	204.20	0	Spot (Block29, Row7, Column4)	1604.95	1559.00	188.53	0.01	0.12	1319.00	1357.18	1319.00	164.80	0.01	0.12	71.00	35.00	0.00	240.00	285.95	1893843.00	1.50	1419.78	1404.00
29	5	7	6038.00	36078.00	193.20	0	Spot (Block29, Row7, Column5)	2841.18	2619.00	872.42	0.04	0.31	1326.00	1385.19	1326.00	226.76	0.02	0.16	99.00	93.00	0.00	1293.00	1515.18	2977555.00	6.42	1802.43	1798.00
29	6	7	6339.00	36080.00	198.70	0	Spot (Block29, Row7, Column6)	2999.37	2942.00	711.06	0.01	0.24	1416.00	1459.67	1416.00	218.84	0.01	0.15	100.00	98.00	0.00	1526.00	1583.37	3344294.00	7.04	1981.89	1969.00
29	7	7	6635.00	36090.00	145.15	0	Spot (Block29, Row7, Column7)	14713.24	13809.00	7398.05	0.03	0.50	1490.00	1517.59	1490.00	222.65	0.01	0.15	100.00	100.00	0.00	12319.00	13223.24	8489539.00	59.27	4444.18	3505.00
29	8	7	6943.00	36088.00	178.55	0	Spot (Block29, Row7, Column8)	5684.13	5580.00	1330.86	0.01	0.23	1531.00	1573.69	1531.00	235.28	0.01	0.15	100.00	100.00	0.00	4049.00	4153.13	5098665.00	17.47	2767.47	2566.00
29	1	8	4824.00	36383.00	138.95	0	Spot (Block29, Row8, Column1)	4540.53	3902.00	3949.80	0.07	0.87	1327.00	1353.35	1327.00	122.00	0.01	0.09	100.00	100.00	0.00	2575.00	3213.53	2356534.00	26.12	2129.33	1843.50
29	2	8	5135.00	36379.00	198.85	0	Spot (Block29, Row8, Column2)	1934.26	1791.00	460.64	0.03	0.24	1349.00	1363.65	1349.00	129.64	0.00	0.10	88.00	69.00	0.00	442.00	585.26	2152827.00	4.40	1491.02	1490.50
29	3	8	5429.00	36378.00	146.75	0	Spot (Block29, Row8, Column3)	3933.96	3339.00	1750.29	0.07	0.44	1382.00	1391.96	1382.00	164.59	0.00	0.12	99.00	99.00	0.00	1957.00	2551.96	2305301.00	15.44	1881.59	1903.00
29	4	8	5740.00	36380.00	142.95	0	Spot (Block29, Row8, Column4)	28417.02	27664.00	12279.36	0.01	0.43	1375.00	1392.24	1375.00	188.09	0.01	0.14	100.00	100.00	0.18	26289.00	27042.02	15714612.00	143.68	6897.48	5974.00
29	5	8	6030.00	36386.00	206.20	0	Spot (Block29, Row8, Column5)	1583.77	1577.00	192.40	0.00	0.12	1367.00	1391.62	1367.00	198.38	0.01	0.14	52.00	18.00	0.00	210.00	216.77	1917944.00	0.97	1465.72	1476.00
29	6	8	6340.00	36383.00	181.35	0	Spot (Block29, Row8, Column6)	5482.09	4646.00	2729.28	0.07	0.50	1408.00	1460.03	1408.00	224.80	0.02	0.15	100.00	100.00	0.00	3238.00	4074.09	5049004.00	17.89	2505.55	2516.00
29	7	8	6640.00	36382.00	139.00	0	Spot (Block29, Row8, Column7)	6345.38	6148.00	2437.90	0.01	0.38	1422.00	1467.89	1422.00	189.26	0.01	0.13	100.00	100.00	0.00	4726.00	4923.38	3305941.00	25.77	2637.37	2448.00
29	8	8	6920.00	36388.00	148.60	0	Spot (Block29, Row8, Column8)	2370.34	2247.00	525.60	0.02	0.22	1470.00	1477.24	1470.00	171.06	0.00	0.12	99.00	89.00	0.00	777.00	900.34	1431683.00	5.22	1680.03	1654.00
30	1	1	9350.00	34294.00	155.30	0	Spot (Block30, Row1, Column1)	52937.74	65535.00	15464.59	0.09	0.29	913.00	962.79	913.00	200.08	0.02	0.21	100.00	100.00	50.22	64622.00	52024.74	35309752.00	259.77	10799.91	9741.00
30	2	1	9650.00	34312.00	188.55	0	Spot (Block30, Row1, Column2)	1321.19	1250.50	259.04	0.02	0.20	925.00	954.78	925.00	151.46	0.01	0.16	87.00	54.00	0.00	325.50	396.19	1321193.00	2.42	1066.82	1065.00
30	3	1	9955.00	34310.00	159.95	0	Spot (Block30, Row1, Column3)	1392.97	1351.50	247.65	0.01	0.18	936.00	947.75	936.00	81.46	0.01	0.09	98.00	95.00	0.00	415.50	456.97	977864.00	5.47	1077.88	1043.00
30	4	1	10241.00	34301.00	159.35	0	Spot (Block30, Row1, Column4)	1330.52	1294.50	182.72	0.01	0.14	936.00	951.02	936.00	84.28	0.01	0.09	96.00	91.00	0.00	358.50	394.52	936684.00	4.50	1087.91	1072.00
30	5	1	10552.00	34307.00	154.10	0	Spot (Block30, Row1, Column5)	2111.78	1903.00	709.55	0.05	0.34	923.00	950.18	923.00	98.14	0.01	0.10	100.00	99.00	0.00	980.00	1188.78	1368435.00	11.84	1230.56	1185.50
30	6	1	10847.00	34308.00	155.05	0	Spot (Block30, Row1, Column6)	2116.05	1956.00	666.14	0.03	0.31	967.00	973.09	967.00	104.12	0.00	0.11	100.00	99.00	0.00	989.00	1149.05	1398708.00	10.98	1266.94	1235.00
30	7	1	11165.00	34309.00	115.35	0	Spot (Block30, Row1, Column7)	3240.77	3070.00	743.80	0.02	0.23	992.00	1043.07	992.00	307.08	0.02	0.29	100.00	100.00	0.00	2078.00	2248.77	1127789.00	7.16	1658.69	1580.00
30	8	1	11441.00	34319.00	156.45	0	Spot (Block30, Row1, Column8)	63886.86	65535.00	6066.99	0.01	0.09	1083.00	1178.29	1083.00	432.03	0.04	0.37	100.00	100.00	91.10	64452.00	62803.86	43060148.00	145.15	16574.31	13583.50
30	1	2	9344.00	34605.00	200.00	0	Spot (Block30, Row2, Column1)	1049.11	1025.00	104.41	0.01	0.10	908.00	936.40	908.00	154.42	0.01	0.16	43.00	5.00	0.00	117.00	141.11	1185490.00	0.73	959.90	943.00
30	2	2	9645.00	34609.00	139.40	0	Spot (Block30, Row2, Column2)	1440.02	1454.50	195.52	0.00	0.14	928.00	1028.59	928.00	1309.75	0.04	1.27	0.00	0.00	0.00	526.50	512.02	754568.00	0.31	1071.44	1065.00
30	3	2	9952.00	34604.00	190.65	0	Spot (Block30, Row2, Column3)	1147.98	1135.00	120.30	0.00	0.10	939.50	957.19	939.50	106.52	0.01	0.11	79.00	47.00	0.00	195.50	208.48	1181269.00	1.79	1040.59	1019.00
30	4	2	10249.00	34609.00	188.80	0	Spot (Block30, Row2, Column4)	1294.94	1285.50	162.85	0.00	0.13	929.00	946.19	929.00	92.68	0.01	0.10	96.00	87.00	0.00	356.50	365.94	1294936.00	3.76	1111.05	1109.00
30	5	2	10552.00	34606.00	197.00	0	Spot (Block30, Row2, Column5)	1908.36	1866.00	371.94	0.01	0.19	927.00	952.47	927.00	105.01	0.01	0.11	100.00	99.00	0.00	939.00	981.36	2103015.00	9.10	1231.94	1237.00
30	6	2	10839.00	34618.00	268.45	0	Spot (Block30, Row2, Column6)	1154.65	1128.00	163.83	0.01	0.14	987.00	1020.42	987.00	203.82	0.01	0.20	40.00	9.00	0.00	141.00	167.65	2420142.00	0.66	1006.74	985.00
30	7	2	11152.00	34610.00	215.30	0	Spot (Block30, Row2, Column7)	1266.32	1209.00	236.10	0.02	0.19	985.00	995.72	985.00	124.81	0.00	0.13	77.00	45.00	0.00	224.00	281.32	1677869.00	2.17	1060.97	1051.00
30	8	2	11461.00	34624.00	198.05	0	Spot (Block30, Row2, Column8)	1191.14	1176.00	126.48	0.01	0.11	1009.00	1076.27	1009.00	301.09	0.03	0.28	18.00	0.00	0.00	167.00	182.14	1323355.00	0.38	1097.18	1095.50
30	1	3	9350.00	34901.00	147.95	0	Spot (Block30, Row3, Column1)	1911.68	1789.50	516.25	0.03	0.27	914.00	927.77	914.00	79.90	0.01	0.09	100.00	100.00	0.00	875.50	997.68	1139360.00	12.31	1200.74	1175.50
30	2	3	9646.00	34904.00	147.00	-50	Spot (Block30, Row3, Column2)	1190.83	1185.00	124.45	0.00	0.10	969.00	1059.77	969.00	1280.48	0.04	1.21	0.00	0.00	0.00	216.00	221.83	701400.00	0.10	1122.37	1049.00
30	3	3	9934.00	34905.00	150.25	0	Spot (Block30, Row3, Column3)	2151.42	1997.50	796.28	0.03	0.37	942.00	1040.40	942.00	1280.00	0.04	1.23	38.00	4.00	0.00	1055.50	1209.42	1325274.00	0.87	1247.92	1247.00
30	4	3	10247.00	34902.00	152.70	0	Spot (Block30, Row3, Column4)	2354.78	2114.50	832.10	0.05	0.35	916.00	940.56	916.00	98.88	0.01	0.11	100.00	100.00	0.00	1198.50	1438.78	1507057.00	14.30	1292.95	1258.00
30	5	3	10548.00	34897.00	149.20	0	Spot (Block30, Row3, Column5)	1871.54	1553.00	1278.08	0.08	0.68	972.00	1001.16	972.00	196.81	0.01	0.20	97.00	75.00	0.00	581.00	899.54	1145382.00	4.42	1229.57	1190.00
30	6	3	10847.00	34908.00	213.20	0	Spot (Block30, Row3, Column6)	11366.66	8480.00	6630.19	0.13	0.58	1024.00	1116.29	1024.00	284.86	0.04	0.26	100.00	100.00	0.00	7456.00	10342.66	14731195.00	35.98	3791.57	3768.50
30	7	3	11155.00	34922.00	163.10	0	Spot (Block30, Row3, Column7)	1776.11	1653.00	484.44	0.03	0.27	1011.00	1062.70	1011.00	211.86	0.02	0.20	94.00	69.00	0.00	642.00	765.11	1308995.00	3.37	1213.54	1212.50
30	8	3	11448.00	34924.00	154.90	0	Spot (Block30, Row3, Column8)	3263.33	3139.50	1081.01	0.02	0.33	1010.00	1034.03	1010.00	111.14	0.01	0.11	100.00	100.00	0.00	2129.50	2253.33	2147272.00	20.06	1629.01	1582.00
30	1	4	9346.00	35200.00	149.65	0	Spot (Block30, Row4, Column1)	2168.47	1981.00	755.68	0.04	0.35	922.00	949.10	922.00	126.02	0.01	0.13	100.00	99.00	0.00	1059.00	1246.47	1331441.00	9.68	1254.90	1223.50
30	2	4	9646.00	35206.00	169.70	0	Spot (Block30, Row4, Column2)	5419.28	4967.00	2234.44	0.04	0.41	960.00	996.68	960.00	174.18	0.02	0.17	100.00	100.00	0.00	4007.00	4459.28	4351683.00	25.39	2029.03	1991.00
30	3	4	9948.00	35208.00	143.55	0	Spot (Block30, Row4, Column3)	6128.33	5759.00	2475.82	0.03	0.40	925.00	987.79	925.00	197.78	0.03	0.20	100.00	100.00	0.00	4834.00	5203.33	3401226.00	25.99	2298.38	2025.00
30	4	4	10226.00	35204.00	202.00	0	Spot (Block30, Row4, Column4)	1039.14	1013.50	115.02	0.01	0.11	901.00	917.59	901.00	93.22	0.01	0.10	61.00	29.00	0.00	112.50	138.14	1205399.00	1.30	973.96	980.00
30	5	4	10529.00	35200.00	183.25	0	Spot (Block30, Row4, Column5)	1306.31	1223.00	654.63	0.03	0.50	924.00	943.36	924.00	96.75	0.01	0.10	89.00	73.00	0.00	299.00	382.31	1237072.00	3.75	1031.32	1015.00
30	6	4	10844.00	35215.00	203.45	0	Spot (Block30, Row4, Column6)	2079.91	2068.00	431.55	0.00	0.21	996.00	1036.50	996.00	205.58	0.02	0.20	99.00	95.00	0.00	1072.00	1083.91	2460537.00	5.08	1380.34	1252.00
30	7	4	11142.00	35214.00	160.15	0	Spot (Block30, Row4, Column7)	1867.59	1754.50	512.20	0.03	0.27	1021.00	1050.54	1021.00	148.54	0.01	0.14	96.00	91.00	0.00	733.50	846.59	1314785.00	5.50	1220.66	1206.00
30	8	4	11414.00	35183.00	206.60	0	Spot (Block30, Row4, Column8)	1305.39	1174.50	752.25	0.05	0.58	1021.00	1048.64	1021.00	121.45	0.01	0.12	57.00	38.00	0.00	153.50	284.39	1584744.00	2.11	1146.69	1079.00
30	1	5	9353.00	35516.00	195.45	0	Spot (Block30, Row5, Column1)	1509.76	1408.00	411.33	0.03	0.27	945.00	993.23	945.00	191.38	0.02	0.19	77.00	55.00	0.00	463.00	564.76	1632054.00	2.70	1140.65	1042.00
30	2	5	9640.00	35503.00	151.90	0	Spot (Block30, Row5, Column2)	3321.71	3208.00	978.38	0.02	0.29	970.00	1024.35	970.00	210.02	0.02	0.21	100.00	99.00	0.00	2238.00	2351.71	2105965.00	10.94	1557.94	1521.00
30	3	5	9944.00	35501.00	153.65	0	Spot (Block30, Row5, Column3)	16255.02	13768.00	8994.95	0.07	0.55	935.00	997.69	935.00	215.72	0.03	0.22	100.00	100.00	0.00	12833.00	15320.02	10565760.00	70.73	3402.34	3051.50
30	4	5	10245.00	35507.00	153.20	0	Spot (Block30, Row5, Column4)	2200.35	1966.50	825.76	0.05	0.38	906.00	944.52	906.00	174.53	0.02	0.18	100.00	96.00	0.00	1060.50	1294.35	1412626.00	7.20	1215.36	1213.00
30	5	5	10549.00	35507.00	142.25	0	Spot (Block30, Row5, Column5)	8608.93	8120.00	4227.77	0.03	0.49	929.00	950.14	929.00	109.40	0.01	0.12	100.00	100.00	0.00	7191.00	7679.93	4743522.00	70.01	2546.74	2200.00
30	6	5	10856.00	35512.00	204.15	0	Spot (Block30, Row5, Column6)	1191.77	1185.00	144.35	0.00	0.12	991.00	1012.39	991.00	151.74	0.01	0.15	62.00	19.00	0.00	194.00	200.77	1411056.00	1.18	1063.64	1069.00
30	7	5	11150.00	35510.00	200.20	0	Spot (Block30, Row5, Column7)	5816.41	4960.50	2675.42	0.07	0.46	1035.00	1072.36	1035.00	179.64	0.02	0.17	100.00	100.00	0.00	3925.50	4781.41	6584181.00	26.41	2437.28	2405.00
30	8	5	11449.00	35516.00	145.00	0	Spot (Block30, Row5, Column8)	2791.61	2639.00	1003.48	0.02	0.36	1042.00	1067.55	1042.00	142.00	0.01	0.13	100.00	100.00	0.00	1597.00	1749.61	1599591.00	12.14	1505.60	1409.50
30	1	6	9342.00	35799.00	220.65	0	Spot (Block30, Row6, Column1)	9468.99	6830.00	5827.10	0.14	0.62	976.00	1068.53	976.00	288.82	0.04	0.27	100.00	100.00	0.00	5854.00	8492.99	13199774.00	29.09	3300.60	3250.00
30	2	6	9642.00	35803.00	216.60	0	Spot (Block30, Row6, Column2)	4229.50	3979.00	1422.95	0.03	0.34	994.00	1049.46	994.00	210.01	0.02	0.20	100.00	100.00	0.00	2985.00	3235.50	5688683.00	15.14	1996.97	1938.50
30	3	6	9937.00	35808.00	146.75	0	Spot (Block30, Row6, Column3)	2776.41	2766.50	891.80	0.00	0.32	973.00	1008.20	973.00	183.83	0.02	0.18	100.00	99.00	0.00	1793.50	1803.41	1643634.00	9.62	1404.92	1373.50
30	4	6	10239.00	35815.00	171.25	0	Spot (Block30, Row6, Column4)	1287.31	1223.50	255.09	0.02	0.20	925.00	942.32	925.00	99.71	0.01	0.11	97.00	74.00	0.00	298.50	362.31	1047871.00	3.46	1068.43	1061.00
30	5	6	10545.00	35809.00	142.25	0	Spot (Block30, Row6, Column5)	7306.07	6823.00	3366.41	0.03	0.46	964.00	971.40	964.00	112.53	0.00	0.12	100.00	100.00	0.00	5859.00	6342.07	4040259.00	56.29	2246.97	2092.00
30	6	6	10842.00	35813.00	198.25	0	Spot (Block30, Row6, Column6)	1240.85	1211.00	148.93	0.01	0.12	993.00	1010.72	993.00	125.15	0.01	0.12	77.00	44.00	0.00	218.00	247.85	1387268.00	1.84	1093.15	1102.00
30	7	6	11142.00	35808.00	145.80	0	Spot (Block30, Row6, Column7)	2475.16	2298.00	745.24	0.03	0.30	1028.00	1055.51	1028.00	148.09	0.01	0.14	100.00	100.00	0.00	1270.00	1447.16	1430642.00	9.59	1409.17	1363.00
30	8	6	11452.00	35820.00	148.70	0	Spot (Block30, Row6, Column8)	2604.14	2493.00	888.17	0.02	0.34	1047.00	1059.70	1047.00	114.97	0.01	0.11	100.00	99.00	0.00	1446.00	1557.14	1575505.00	13.43	1465.89	1405.00
30	1	7	9347.00	36107.00	159.90	0	Spot (Block30, Row7, Column1)	7999.28	7476.50	3688.95	0.03	0.46	963.00	1028.88	963.00	246.06	0.03	0.24	100.00	100.00	0.00	6513.50	7036.28	5663492.00	28.33	2348.87	2342.00
30	2	7	9645.00	36081.00	174.30	0	Spot (Block30, Row7, Column2)	1204.09	1177.00	132.91	0.01	0.11	1002.00	1123.60	1002.00	956.12	0.05	0.85	0.00	0.00	0.00	175.00	202.09	1024680.00	0.08	1085.93	1081.50
30	3	7	9960.00	36106.00	174.75	0	Spot (Block30, Row7, Column3)	1141.18	1125.50	114.07	0.01	0.10	981.00	1074.48	981.00	955.38	0.04	0.89	0.00	0.00	0.00	144.50	160.18	972286.00	0.07	1092.77	1084.50
30	4	7	10240.00	36117.00	201.90	0	Spot (Block30, Row7, Column4)	1132.38	1110.00	148.82	0.01	0.13	947.00	961.70	947.00	104.94	0.01	0.11	69.00	40.00	0.00	163.00	185.38	1306764.00	1.63	1015.29	1012.00
30	5	7	10548.00	36104.00	202.90	0	Spot (Block30, Row7, Column5)	1268.26	1218.00	190.57	0.02	0.15	980.00	992.67	980.00	134.44	0.01	0.14	76.00	47.00	0.00	238.00	288.26	1482597.00	2.05	1055.42	1054.00
30	6	7	10842.00	36111.00	206.60	0	Spot (Block30, Row7, Column6)	4723.89	4540.00	1745.99	0.02	0.37	1011.00	1100.92	1011.00	292.17	0.04	0.27	100.00	100.00	0.00	3529.00	3712.89	5739526.00	12.40	2141.59	2019.00
30	7	7	11132.00	36115.00	154.00	0	Spot (Block30, Row7, Column7)	2352.75	2235.00	635.03	0.02	0.27	1028.00	1069.07	1028.00	155.16	0.02	0.15	100.00	98.00	0.00	1207.00	1324.75	1529287.00	8.27	1385.33	1306.50
30	8	7	11447.00	36113.00	193.55	0	Spot (Block30, Row7, Column8)	3244.74	3257.50	808.94	0.00	0.25	1026.00	1055.22	1026.00	120.65	0.01	0.11	100.00	100.00	0.00	2231.50	2218.74	3426443.00	18.15	1645.30	1631.00
30	1	8	9334.00	36406.00	141.55	0	Spot (Block30, Row8, Column1)	2923.87	2871.00	889.95	0.01	0.30	947.00	983.98	947.00	163.89	0.02	0.17	100.00	100.00	0.00	1924.00	1976.87	1587659.00	11.84	1455.70	1389.50
30	2	8	9627.00	36450.00	141.30	0	Spot (Block30, Row8, Column2)	1270.04	1218.50	181.68	0.02	0.14	985.00	1067.34	985.00	877.99	0.03	0.82	0.00	0.00	0.00	233.50	285.04	688360.00	0.23	1132.37	1127.50
30	3	8	9939.00	36410.00	140.40	0	Spot (Block30, Row8, Column3)	2220.02	2124.00	740.91	0.02	0.33	989.00	1078.06	989.00	896.52	0.04	0.83	57.00	24.00	0.00	1135.00	1231.02	1183273.00	1.27	1660.32	1349.00
30	4	8	10238.00	36406.00	143.60	0	Spot (Block30, Row8, Column4)	6247.14	6255.50	2133.01	0.00	0.34	982.00	991.75	982.00	115.15	0.00	0.12	100.00	100.00	0.00	5273.50	5265.14	3485904.00	45.64	2287.53	2108.00
30	5	8	10515.00	36426.00	197.70	0	Spot (Block30, Row8, Column5)	1228.44	1176.00	334.89	0.02	0.27	987.00	1029.07	987.00	246.01	0.02	0.24	34.00	3.00	0.00	189.00	241.44	1361117.00	0.81	1051.14	1039.00
30	6	8	10843.00	36411.00	204.35	0	Spot (Block30, Row8, Column6)	14733.71	10174.50	10497.31	0.16	0.71	1027.00	1145.63	1027.00	370.10	0.05	0.32	100.00	100.00	0.00	9147.50	13706.71	17503640.00	36.71	4334.82	4254.50
30	7	8	11146.00	36419.00	168.65	0	Spot (Block30, Row8, Column7)	1598.77	1541.50	310.59	0.02	0.19	1021.00	1081.41	1021.00	240.95	0.02	0.22	87.00	55.00	0.00	520.50	577.77	1263031.00	2.15	1232.32	1207.00
30	8	8	11430.00	36422.00	150.00	0	Spot (Block30, Row8, Column8)	2066.32	1997.00	516.60	0.01	0.25	1050.00	1063.20	1050.00	124.53	0.01	0.12	99.00	98.00	0.00	947.00	1016.32	1276988.00	8.06	1342.97	1329.00
31	1	1	13856.00	34323.00	156.30	0	Spot (Block31, Row1, Column1)	52186.30	63187.00	15734.48	0.08	0.30	1593.00	1658.08	1593.00	311.82	0.02	0.19	100.00	100.00	48.14	61594.00	50593.30	35121660.00	162.04	12829.50	11002.50
31	2	1	14137.00	34334.00	159.30	0	Spot (Block31, Row1, Column2)	3874.93	3746.00	1323.48	0.01	0.34	1588.00	1754.04	1588.00	856.97	0.04	0.49	86.00	60.00	0.00	2158.00	2286.93	2704699.00	2.47	2254.04	1999.00
31	3	1	14451.00	34331.00	147.00	-50	Spot (Block31, Row1, Column3)	2470.88	2378.00	445.07	0.02	0.18	1541.00	1710.69	1541.00	856.38	0.05	0.50	47.00	8.00	0.00	837.00	929.88	1450406.00	0.89	2126.30	2054.00
31	4	1	14745.00	34335.00	156.60	0	Spot (Block31, Row1, Column4)	3214.21	3079.00	803.74	0.02	0.25	1498.00	1555.39	1498.00	286.47	0.02	0.18	100.00	96.00	0.00	1581.00	1716.21	2163161.00	5.79	1943.46	1937.00
31	5	1	15047.00	34340.00	179.10	0	Spot (Block31, Row1, Column5)	3448.52	3323.00	890.78	0.02	0.26	1518.00	1606.95	1518.00	353.25	0.02	0.22	99.00	92.00	0.00	1805.00	1930.52	3103664.00	5.21	2258.37	2099.00
31	6	1	15348.00	34332.00	148.00	0	Spot (Block31, Row1, Column6)	3569.78	3306.00	1142.87	0.03	0.32	1513.00	1581.22	1513.00	310.13	0.02	0.20	99.00	93.00	0.00	1793.00	2056.78	2141868.00	6.41	2246.38	2107.00
31	7	1	15667.00	34333.00	123.50	0	Spot (Block31, Row1, Column7)	3723.54	3604.00	751.68	0.01	0.20	1551.00	1617.02	1551.00	401.70	0.02	0.25	100.00	99.00	0.00	2053.00	2172.54	1481969.00	5.24	2232.90	2195.50
31	8	1	15942.00	34343.00	154.70	0	Spot (Block31, Row1, Column8)	64203.52	65535.00	5695.69	0.01	0.09	1606.00	1703.46	1606.00	466.32	0.03	0.27	100.00	100.00	91.35	63929.00	62597.52	42310504.00	134.03	18028.27	15128.00
31	1	2	13837.00	34625.00	226.50	0	Spot (Block31, Row2, Column1)	1848.47	1787.00	240.47	0.01	0.13	1568.00	1603.39	1568.00	254.58	0.01	0.16	45.00	19.00	0.00	219.00	280.47	2720945.00	0.96	1663.73	1593.00
31	2	2	14154.00	34633.00	145.45	0	Spot (Block31, Row2, Column2)	2554.13	2472.00	390.90	0.01	0.15	1517.00	1685.24	1517.00	859.08	0.05	0.51	60.00	2.00	0.00	955.00	1037.13	1468623.00	1.01	1967.73	1890.00
31	3	2	14459.00	34633.00	202.20	0	Spot (Block31, Row2, Column3)	1868.35	1828.50	308.55	0.01	0.17	1509.00	1667.44	1509.00	860.46	0.04	0.52	7.00	0.00	0.00	319.50	359.35	2167282.00	0.23	1610.05	1577.00
31	4	2	14754.00	34636.00	196.80	0	Spot (Block31, Row2, Column4)	2155.88	2095.50	357.11	0.01	0.17	1464.00	1476.28	1464.00	186.58	0.00	0.13	94.00	81.00	0.00	631.50	691.88	2362844.00	3.64	1705.28	1686.00
31	5	2	15054.00	34636.00	185.25	0	Spot (Block31, Row2, Column5)	4890.04	4864.50	1154.42	0.00	0.24	1481.00	1526.69	1481.00	286.53	0.01	0.19	100.00	100.00	0.00	3383.50	3409.04	4723775.00	11.74	2421.57	2360.50
31	6	2	15340.00	34641.00	178.25	0	Spot (Block31, Row2, Column6)	1988.61	1955.00	333.76	0.01	0.17	1485.00	1537.86	1485.00	312.98	0.02	0.20	68.00	29.00	0.00	470.00	503.61	1771848.00	1.44	1689.00	1682.50
31	7	2	15659.00	34614.00	206.35	0	Spot (Block31, Row2, Column7)	2025.23	1960.00	400.20	0.01	0.20	1467.00	1496.37	1467.00	250.86	0.01	0.17	77.00	48.00	0.00	493.00	558.23	2454577.00	2.11	1745.59	1647.50
31	8	2	15965.00	34639.00	202.00	0	Spot (Block31, Row2, Column8)	1825.06	1786.00	228.22	0.01	0.13	1571.00	1624.36	1571.00	380.82	0.01	0.23	28.00	1.00	0.00	215.00	254.06	2122539.00	0.53	1686.47	1685.00
31	1	3	13848.00	34930.00	153.60	0	Spot (Block31, Row3, Column1)	3573.56	3425.00	1139.30	0.02	0.32	1534.00	1568.99	1534.00	207.68	0.01	0.13	100.00	99.00	0.00	1891.00	2039.56	2319239.00	9.65	2058.46	2087.50
31	2	3	14151.00	34932.00	179.40	0	Spot (Block31, Row3, Column2)	2140.55	2038.50	357.51	0.02	0.17	1529.00	1567.47	1529.00	214.34	0.01	0.14	91.00	60.00	0.00	509.50	611.55	1930777.00	2.67	1762.57	1765.00
31	3	3	14439.00	34930.00	143.95	0	Spot (Block31, Row3, Column3)	8200.47	7887.00	2803.45	0.02	0.34	1535.00	1569.41	1535.00	234.32	0.01	0.15	100.00	100.00	0.00	6352.00	6665.47	4649665.00	28.30	3089.65	2796.00
31	4	3	14750.00	34938.00	157.95	0	Spot (Block31, Row3, Column4)	4168.50	3838.00	1588.12	0.04	0.38	1489.00	1515.70	1489.00	210.05	0.01	0.14	100.00	100.00	0.00	2349.00	2679.50	2855426.00	12.63	2075.36	2104.00
31	5	3	15051.00	34932.00	144.40	0	Spot (Block31, Row3, Column5)	4907.52	4405.00	1772.34	0.05	0.36	1479.50	1502.53	1479.50	207.85	0.01	0.14	100.00	100.00	0.00	2925.50	3428.02	2758027.00	16.38	2331.68	2176.50
31	6	3	15350.00	34934.00	201.40	0	Spot (Block31, Row3, Column6)	5567.95	4796.00	2380.60	0.06	0.43	1476.00	1504.44	1476.00	222.01	0.01	0.15	100.00	100.00	0.00	3320.00	4091.95	6408715.00	18.30	2703.10	2655.00
31	7	3	15653.00	34945.00	184.85	0	Spot (Block31, Row3, Column7)	2081.99	2012.00	389.53	0.01	0.19	1411.00	1469.29	1411.00	201.25	0.02	0.14	92.00	74.00	0.00	601.00	670.99	2009125.00	3.04	1602.18	1590.00
31	8	3	15951.00	34953.00	155.05	0	Spot (Block31, Row3, Column8)	5337.31	4698.00	2247.38	0.06	0.42	1498.00	1537.17	1498.00	200.89	0.01	0.13	99.00	99.00	0.00	3200.00	3839.31	3527959.00	18.92	2618.45	2402.00
31	1	4	13847.00	35225.00	152.45	0	Spot (Block31, Row4, Column1)	4479.28	3980.00	1774.76	0.05	0.40	1550.00	1565.46	1550.00	210.52	0.00	0.13	100.00	99.00	0.00	2430.00	2929.28	2848825.00	13.84	2192.06	2202.50
31	2	4	14147.00	35227.00	183.25	0	Spot (Block31, Row4, Column2)	2488.35	2404.50	482.21	0.01	0.19	1557.00	1573.34	1557.00	222.58	0.00	0.14	95.00	88.00	0.00	847.50	931.35	2344028.00	4.11	1878.51	1922.00
31	3	4	14448.00	35231.00	147.40	0	Spot (Block31, Row4, Column3)	14944.64	14002.00	6901.11	0.03	0.46	1516.00	1563.47	1516.00	230.61	0.01	0.15	100.00	100.00	0.00	12486.00	13428.64	8862171.00	58.02	4432.67	3653.00
31	4	4	14732.00	35223.00	202.55	0	Spot (Block31, Row4, Column4)	1885.89	1858.00	250.81	0.01	0.13	1483.00	1519.48	1483.00	207.66	0.01	0.14	79.00	42.00	0.00	375.00	402.89	2191400.00	1.76	1647.61	1627.50
31	5	4	15034.00	35234.00	159.10	0	Spot (Block31, Row4, Column5)	2921.98	2742.00	854.63	0.03	0.29	1478.00	1509.13	1478.00	201.16	0.01	0.13	99.00	97.00	0.00	1264.00	1443.98	2027854.00	7.02	1937.89	1859.50
31	6	4	15348.00	35232.00	185.55	0	Spot (Block31, Row4, Column6)	6693.80	6691.00	1758.09	0.00	0.26	1482.00	1510.61	1482.00	200.20	0.01	0.13	100.00	100.00	0.00	5209.00	5211.80	6486291.00	25.89	2912.15	2737.00
31	7	4	15635.00	35248.00	191.35	0	Spot (Block31, Row4, Column7)	2072.37	1988.00	397.68	0.02	0.19	1486.00	1555.72	1486.00	350.59	0.02	0.23	65.00	35.00	0.00	502.00	586.37	2142831.00	1.47	1672.46	1686.00
31	8	4	15948.00	35246.00	150.85	0	Spot (Block31, Row4, Column8)	1949.25	1947.00	254.18	0.00	0.13	1512.00	1552.14	1512.00	205.91	0.01	0.13	76.00	52.00	0.00	435.00	437.25	1216334.00	1.93	1737.78	1721.00
31	1	5	13851.00	35530.00	146.10	0	Spot (Block31, Row5, Column1)	5876.34	5525.00	2143.42	0.03	0.36	1598.00	1608.71	1598.00	231.76	0.00	0.14	100.00	100.00	0.00	3927.00	4278.34	3414152.00	18.41	2578.64	2476.00
31	2	5	14146.00	35530.00	153.05	0	Spot (Block31, Row5, Column2)	6439.82	6145.00	2388.19	0.02	0.37	1592.00	1630.73	1592.00	299.96	0.01	0.18	100.00	100.00	0.00	4553.00	4847.82	4153682.00	16.03	2691.93	2584.00
31	3	5	14449.00	35526.00	161.05	0	Spot (Block31, Row5, Column3)	4765.11	4347.00	1789.31	0.04	0.38	1523.00	1576.59	1523.00	225.41	0.02	0.14	100.00	99.00	0.00	2824.00	3242.11	3416586.00	14.15	2293.75	2227.00
31	4	5	14744.00	35533.00	162.95	0	Spot (Block31, Row5, Column4)	2595.25	2518.50	543.10	0.01	0.21	1495.00	1551.02	1495.00	212.14	0.02	0.14	99.00	91.00	0.00	1023.50	1100.25	1915294.00	4.92	1861.09	1825.50
31	5	5	15046.00	35536.00	143.95	0	Spot (Block31, Row5, Column5)	19613.24	19179.50	8925.52	0.01	0.46	1488.00	1534.62	1488.00	220.06	0.01	0.14	100.00	100.00	0.00	17691.50	18125.24	10944190.00	82.15	5656.95	4759.00
31	6	5	15351.00	35535.00	193.05	0	Spot (Block31, Row5, Column6)	2059.25	2017.00	358.46	0.01	0.17	1503.00	1569.12	1503.00	336.06	0.02	0.21	63.00	38.00	0.00	514.00	556.25	2172504.00	1.46	1730.24	1679.00
31	7	5	15647.00	35538.00	195.35	0	Spot (Block31, Row5, Column7)	22793.15	19125.50	13201.94	0.08	0.58	1531.00	1640.94	1531.00	458.81	0.03	0.28	100.00	100.00	0.00	17594.50	21262.15	24571018.00	46.10	6390.39	6412.50
31	8	5	15948.00	35539.00	151.95	0	Spot (Block31, Row5, Column8)	2736.62	2738.00	495.19	0.00	0.18	1509.00	1584.77	1509.00	344.99	0.02	0.22	96.00	83.00	0.00	1229.00	1227.62	1735015.00	3.34	1906.59	1932.50
31	1	6	13844.00	35826.00	200.20	0	Spot (Block31, Row6, Column1)	5741.91	4998.50	2433.24	0.06	0.42	1591.00	1640.46	1591.00	307.22	0.01	0.19	100.00	100.00	0.00	3407.50	4150.91	6534294.00	13.35	2867.25	2833.00
31	2	6	14146.00	35830.00	205.20	0	Spot (Block31, Row6, Column2)	14061.47	12852.00	6098.21	0.04	0.43	1616.00	1710.24	1616.00	390.55	0.02	0.23	100.00	100.00	0.00	11236.00	12445.47	16831578.00	31.62	4979.08	5000.00
31	3	6	14439.00	35831.00	153.45	0	Spot (Block31, Row6, Column3)	4987.09	4754.00	1938.33	0.02	0.39	1579.00	1626.13	1579.00	316.23	0.01	0.19	100.00	100.00	0.00	3175.00	3408.09	3216670.00	10.63	2281.88	2252.00
31	4	6	14744.00	35833.00	179.90	0	Spot (Block31, Row6, Column4)	2338.32	2267.00	401.53	0.01	0.17	1493.00	1533.53	1493.00	197.73	0.01	0.13	97.00	89.00	0.00	774.00	845.32	2120856.00	4.07	1810.10	1824.00
31	5	6	15044.00	35836.00	141.00	0	Spot (Block31, Row6, Column5)	14926.09	14260.00	6450.84	0.02	0.43	1483.00	1514.59	1483.00	218.80	0.01	0.14	100.00	100.00	0.00	12777.00	13443.09	8045165.00	61.29	4498.86	3828.00
31	6	6	15341.00	35834.00	219.55	0	Spot (Block31, Row6, Column6)	1756.92	1734.50	247.41	0.01	0.14	1475.00	1522.43	1475.00	295.76	0.01	0.19	46.00	12.00	0.00	259.50	281.92	2421029.00	0.79	1554.85	1528.00
31	7	6	15644.00	35835.00	158.15	0	Spot (Block31, Row6, Column7)	2998.81	2967.00	695.45	0.00	0.23	1483.00	1524.34	1483.00	337.91	0.01	0.22	99.00	88.00	0.00	1484.00	1515.81	2054182.00	4.36	1886.13	1890.50
31	8	6	15951.00	35843.00	164.75	0	Spot (Block31, Row6, Column8)	2533.67	2471.50	550.52	0.01	0.22	1493.00	1508.82	1493.00	192.51	0.00	0.13	97.00	89.00	0.00	978.50	1040.67	1905319.00	5.32	1732.07	1688.50
31	1	7	13845.00	36129.00	177.80	0	Spot (Block31, Row7, Column1)	2773.04	2673.00	737.49	0.02	0.27	1542.00	1580.24	1542.00	226.23	0.01	0.14	98.00	89.00	0.00	1131.00	1231.04	2445820.00	5.27	1973.83	1991.00
31	2	7	14148.00	36127.00	204.75	0	Spot (Block31, Row7, Column2)	1861.84	1821.00	262.70	0.01	0.14	1505.00	1577.40	1505.00	298.54	0.02	0.19	52.00	19.00	0.00	316.00	356.84	2217447.00	0.95	1676.16	1669.00
31	3	7	14443.00	36128.00	212.30	0	Spot (Block31, Row7, Column3)	1846.99	1804.00	257.06	0.01	0.14	1493.00	1540.13	1493.00	228.60	0.01	0.15	64.00	31.00	0.00	311.00	353.99	2373383.00	1.34	1644.76	1612.00
31	4	7	14739.00	36134.00	201.50	0	Spot (Block31, Row7, Column4)	1806.22	1787.00	223.40	0.00	0.12	1476.00	1500.54	1476.00	212.84	0.01	0.14	62.00	34.00	0.00	311.00	330.22	2078959.00	1.44	1666.40	1688.00
31	5	7	15046.00	36138.00	193.95	0	Spot (Block31, Row7, Column5)	2110.21	2059.00	338.94	0.01	0.16	1469.00	1516.85	1469.00	302.76	0.01	0.20	85.00	48.00	0.00	590.00	641.21	2245266.00	1.96	1726.84	1726.50
31	6	7	15341.00	36137.00	195.65	0	Spot (Block31, Row7, Column6)	15339.52	14835.00	7202.91	0.01	0.47	1492.00	1601.70	1492.00	419.14	0.03	0.26	100.00	100.00	0.00	13343.00	13847.52	16597364.00	32.78	4830.50	4792.50
31	7	7	15627.00	36141.00	159.35	0	Spot (Block31, Row7, Column7)	2768.11	2682.50	701.85	0.01	0.25	1486.00	1529.64	1486.00	322.14	0.01	0.21	97.00	80.00	0.00	1196.50	1282.11	1954286.00	3.84	1831.44	1833.50
31	8	7	15946.00	36141.00	188.60	0	Spot (Block31, Row7, Column8)	9745.33	9757.50	2348.69	0.00	0.24	1503.00	1519.05	1503.00	203.93	0.00	0.13	100.00	100.00	0.00	8254.50	8242.33	9784307.00	40.34	3729.60	3463.00
31	1	8	13848.00	36442.00	155.10	0	Spot (Block31, Row8, Column1)	4145.39	3274.00	5384.71	0.10	1.30	1578.00	1604.20	1578.00	235.02	0.01	0.15	97.00	89.00	0.30	1696.00	2567.39	2752539.00	10.81	2271.56	2094.00
31	2	8	14147.00	36439.00	195.55	0	Spot (Block31, Row8, Column2)	2047.30	2012.00	304.15	0.01	0.15	1501.00	1545.92	1501.00	215.91	0.01	0.14	85.00	62.00	0.00	511.00	546.30	2213132.00	2.32	1721.97	1726.00
31	3	8	14433.00	36437.00	172.55	0	Spot (Block31, Row8, Column3)	2174.11	2097.00	436.52	0.02	0.20	1495.00	1542.10	1495.00	235.66	0.01	0.15	83.00	63.00	0.00	602.00	679.11	1795815.00	2.68	1726.77	1719.00
31	4	8	14742.00	36435.00	148.00	0	Spot (Block31, Row8, Column4)	15404.88	14700.50	7727.76	0.02	0.50	1492.00	1534.84	1492.00	236.46	0.01	0.15	100.00	100.00	0.00	13208.50	13912.88	9242930.00	58.66	4390.80	4012.00
31	5	8	15035.00	36443.00	215.15	0	Spot (Block31, Row8, Column5)	1801.01	1727.00	264.67	0.02	0.15	1486.00	1667.67	1486.00	2399.36	0.05	1.44	0.00	0.00	0.00	241.00	315.01	2391738.00	0.06	1592.97	1573.00
31	6	8	15343.00	36436.00	183.50	0	Spot (Block31, Row8, Column6)	8834.20	7195.50	4879.10	0.09	0.55	1503.00	1595.91	1503.00	354.39	0.03	0.22	100.00	100.00	0.00	5692.50	7331.20	8321812.00	20.42	3209.32	3231.00
31	7	8	15640.00	36436.00	166.85	0	Spot (Block31, Row8, Column7)	2426.18	2283.00	482.33	0.03	0.20	1489.00	1528.41	1489.00	241.34	0.01	0.16	97.00	87.00	0.00	794.00	937.18	1875438.00	3.72	1812.27	1812.00
31	8	8	15931.00	36450.00	158.10	0	Spot (Block31, Row8, Column8)	3507.29	3214.50	1462.29	0.04	0.42	1515.00	1552.58	1515.00	207.69	0.01	0.13	99.00	97.00	0.00	1699.50	1992.29	2413015.00	9.41	1920.89	1908.00
32	1	1	18356.00	34350.00	156.85	0	Spot (Block32, Row1, Column1)	48375.92	52698.00	17573.21	0.04	0.36	1426.00	1482.77	1426.00	256.03	0.02	0.17	100.00	100.00	39.50	51272.00	46949.92	32702364.00	183.16	11652.08	10199.00
32	2	1	18652.00	34360.00	191.45	0	Spot (Block32, Row1, Column2)	1851.50	1788.50	259.30	0.02	0.14	1425.00	1466.27	1425.00	209.96	0.01	0.14	75.00	44.00	0.00	363.50	426.50	1914451.00	1.83	1593.26	1587.00
32	3	1	18960.00	34355.00	193.20	0	Spot (Block32, Row1, Column3)	1769.61	1714.00	331.27	0.01	0.19	1483.00	1496.79	1483.00	157.83	0.00	0.11	68.00	37.00	0.00	231.00	286.61	1874020.00	1.73	1658.66	1681.00
[truncated: 419,637 more chars]
