# Supplementary material for: An antigen microarray protocol for COVID-19 serological analysis
Source: STAR Protoc. 2021 Aug 26;2(3):100815. doi: 10.1016/j.xpro.2021.100815 (PMC8387221; doi:10.1016/j.xpro.2021.100815)
Supplement: Data S8. Slide_quantifications, related to step quantification and statistical analysis 2.e [file mmc8.zip › RPPA0134_12860-V2 A01-D12_IgA_785/Joseph_2021-04-15_21h31m12_5μm_785nmGain075.txt]

ATF	1.0
30	28
"Checksum_ImageFile=97c3cdc985a92f420d8f2f65edc2e6a8"
"Checksum_ResultFile=db69cb2e6f2af237bf529558efab8aa8"
"Type=Mapix Results 2"
"DateTime=2021/04/15 21:31:25"
"ConfigFile="
"GalFile=L:\RPPA Service\Platform_Projects\2021-02-09_JPL_CoV-Array-7\64 pad grid.gal"
"PixelSize=5"
"Wavelengths=785"
"ImageFiles=L:\RPPA Service\Platform_Projects\2021-03-24_JPL_CoV-Array-9\RPPA0134_12860-V2 A01-D12_IgA_785\Joseph_2021-04-15_21h31m12_5�m_785nmGain075.tif"
"GrinddingParameters=Find mode = Grid + Blocks + Spots | Max. diameter (% Dth) = 200.0 | Min. diameter (% Dth) = 50.0 | Max position offset (% pitch) = 30"
"QuantificationParameter=S/B border width (pixels) = 2.0 | Background diameter (pitch) = 2.0"
"JpegImage=L:\RPPA Service\Platform_Projects\2021-03-24_JPL_CoV-Array-9\RPPA0134_12860-V2 A01-D12_IgA_785\Joseph_2021-04-15_21h31m12_5�m_785nmGain075.jpg"
"FeatureType=Circular"
"Barcode="
"BackgroundSubtraction=LocalFeature"
"Normalization=None"
"ImageOrigin=3680, 2560"
"ImageSize=17760.0, 71040.0"
"JpegOrigin=4835, 2565"
"JpegBrightness=45"
"JpegContrast=11"
"JpegBalance=0"
"Creator=Mapix 9.0.0"
"Scanner=ir710IVD IR0H8_IVD 717045"
"Temperature=32.9"
"Comment="
"Velocity=35 l/s"
"LaserPower=20.0"
"PMTGain=75"
"BatchFilename=L:\RPPA Service\InnooScan\Batch methods\CoV_Array image_processing.mbt"
"Block"	"Column"	"Row"	"X"	"Y"	"Dia."	"Flags"	"ID"	"F785 Mean"	"F785 Median"	"F785 SD"	"F785 |log Mean/Median|"	"F785 CV"	"B785"	"B785 Mean"	"B785 Median"	"B785 SD"	"B785 |log Mean/Median|"	"B785 CV"	"% > B785+1SD"	"% > B785+2SD"	"F785 % Sat."	"F785 Median - B785"	"F785 Mean - B785"	"F785 Total Intensity"	"SNR 785"	"ExcludedMean 785"	"ExcludedMedian 785"
1	1	1	5040.00	2768.00	161.65	0	Spot (Block1, Row1, Column1)	48770.84	56173.00	18072.96	0.06	0.37	220.00	294.42	220.00	249.59	0.13	0.85	100.00	100.00	43.49	55953.00	48550.84	35212824.00	194.22	7896.56	6813.00
1	2	1	5372.00	2744.00	131.55	0	Spot (Block1, Row1, Column2)	271.38	237.00	242.87	0.06	0.89	192.00	223.07	192.00	159.75	0.07	0.72	3.00	3.00	0.00	45.00	79.38	125921.00	0.30	210.39	212.00
1	3	1	5700.00	2734.00	174.95	0	Spot (Block1, Row1, Column3)	215.05	213.00	20.68	0.00	0.10	187.00	187.20	187.00	17.45	0.00	0.09	71.00	25.00	0.00	26.00	28.05	184511.00	1.60	199.54	202.00
1	4	1	5921.00	2745.00	208.20	0	Spot (Block1, Row1, Column4)	221.75	222.00	13.39	0.00	0.06	196.00	196.13	196.00	19.45	0.00	0.10	65.00	18.00	0.00	26.00	25.75	273413.00	1.32	209.41	208.00
1	5	1	6269.00	2761.00	207.95	0	Spot (Block1, Row1, Column5)	268.96	267.00	20.33	0.00	0.08	226.00	231.80	226.00	33.62	0.01	0.15	65.00	13.00	0.00	41.00	42.96	331095.00	1.11	254.79	254.00
1	6	1	6554.00	2788.00	187.80	0	Spot (Block1, Row1, Column6)	355.82	357.50	43.57	0.00	0.12	288.00	287.47	288.00	42.36	0.00	0.15	72.00	37.00	0.00	69.50	67.82	352976.00	1.61	304.36	302.00
1	7	1	6849.00	2781.00	147.00	-50	Spot (Block1, Row1, Column7)	493.88	496.00	63.44	0.00	0.13	388.00	468.68	388.00	334.31	0.08	0.71	0.00	0.00	0.00	108.00	105.88	289907.00	0.08	425.37	426.00
1	8	1	7130.00	2786.00	161.90	0	Spot (Block1, Row1, Column8)	63025.52	65535.00	8169.99	0.02	0.13	660.00	769.59	660.00	475.85	0.07	0.62	100.00	100.00	87.74	64875.00	62365.52	45756968.00	130.83	13601.54	12253.00
1	1	2	5046.00	3069.00	147.00	-50	Spot (Block1, Row2, Column1)	250.78	247.50	29.16	0.01	0.12	228.00	267.39	228.00	162.74	0.07	0.61	0.00	0.00	0.00	19.50	22.78	147461.00	-0.10	243.80	236.00
1	2	2	5346.00	3071.00	147.00	-50	Spot (Block1, Row2, Column2)	191.09	192.00	16.11	0.00	0.08	188.00	202.59	188.00	48.77	0.03	0.24	0.00	0.00	0.00	4.00	3.09	112743.00	-0.24	184.38	185.00
1	3	2	5647.00	3073.00	147.00	-50	Spot (Block1, Row2, Column3)	189.57	191.00	9.99	0.00	0.05	182.00	182.61	182.00	15.65	0.00	0.09	24.00	0.00	0.00	9.00	7.57	112037.00	0.45	182.32	182.00
1	4	2	5947.00	3075.00	147.00	-50	Spot (Block1, Row2, Column4)	198.15	198.00	13.10	0.00	0.07	192.00	192.24	192.00	20.03	0.00	0.10	15.00	0.00	0.00	6.00	6.15	116712.00	0.30	191.96	191.00
1	5	2	6250.00	3082.00	206.10	0	Spot (Block1, Row2, Column5)	328.48	326.00	39.54	0.00	0.12	222.00	225.10	222.00	31.27	0.01	0.14	96.00	86.00	0.00	104.00	106.48	397460.00	3.31	255.41	258.00
1	6	2	6547.00	3080.00	147.00	-50	Spot (Block1, Row2, Column6)	289.63	290.00	16.14	0.00	0.06	284.00	282.50	284.00	43.46	0.00	0.15	0.00	0.00	0.00	6.00	5.63	169724.00	0.16	282.12	278.50
1	7	2	6848.00	3082.00	147.00	-50	Spot (Block1, Row2, Column7)	414.10	401.00	40.75	0.01	0.10	387.00	407.61	387.00	135.51	0.02	0.33	3.00	0.00	0.00	14.00	27.10	245978.00	0.05	426.51	411.00
1	8	2	7148.00	3084.00	147.00	-50	Spot (Block1, Row2, Column8)	663.53	660.00	100.98	0.00	0.15	604.00	683.34	604.00	360.19	0.05	0.53	1.00	0.00	0.00	56.00	59.53	390157.00	-0.05	645.85	643.00
1	1	3	5044.00	3369.00	147.00	-50	Spot (Block1, Row3, Column1)	260.46	264.00	18.89	0.01	0.07	212.00	218.52	212.00	125.13	0.01	0.57	0.00	0.00	0.00	52.00	48.46	154455.00	0.34	237.66	233.00
1	2	3	5345.00	3371.00	147.00	-50	Spot (Block1, Row3, Column2)	203.14	202.00	12.06	0.00	0.06	197.00	205.56	197.00	126.71	0.02	0.62	0.00	0.00	0.00	5.00	6.14	119244.00	-0.02	203.07	201.00
1	3	3	5613.00	3368.00	163.10	0	Spot (Block1, Row3, Column3)	294.63	265.00	185.39	0.05	0.63	191.00	192.63	191.00	20.09	0.00	0.10	92.00	70.00	0.00	74.00	103.63	216551.00	5.08	228.04	214.00
1	4	3	5944.00	3394.00	222.80	0	Spot (Block1, Row3, Column4)	232.07	226.00	26.47	0.01	0.11	201.00	200.55	201.00	21.20	0.00	0.11	56.00	28.00	0.00	25.00	31.07	332097.00	1.49	205.52	204.00
1	5	3	6222.00	3389.00	173.40	0	Spot (Block1, Row3, Column5)	279.46	286.00	23.91	0.01	0.09	225.00	230.41	225.00	31.62	0.01	0.14	84.00	44.00	0.00	61.00	54.46	235027.00	1.55	236.79	228.00
1	6	3	6554.00	3390.00	191.70	0	Spot (Block1, Row3, Column6)	454.25	415.00	166.00	0.04	0.37	289.00	285.16	289.00	42.53	0.01	0.15	97.00	81.00	0.00	126.00	165.25	470150.00	3.98	359.03	362.00
1	7	3	6846.00	3382.00	147.00	-50	Spot (Block1, Row3, Column7)	439.75	436.00	35.90	0.00	0.08	376.00	388.05	376.00	92.77	0.01	0.24	22.00	0.00	0.00	60.00	63.75	261209.00	0.56	398.13	404.00
1	8	3	7158.00	3401.00	160.45	0	Spot (Block1, Row3, Column8)	1182.60	1043.00	461.61	0.05	0.39	589.00	591.95	589.00	140.61	0.00	0.24	86.00	68.00	0.00	454.00	593.60	843192.00	4.20	777.09	713.00
1	1	4	5079.00	3657.00	238.30	0	Spot (Block1, Row4, Column1)	218.53	217.00	16.69	0.00	0.08	194.00	203.15	194.00	167.25	0.02	0.82	0.00	0.00	0.00	23.00	24.53	357508.00	0.09	205.65	205.00
1	2	4	5343.00	3672.00	147.00	-50	Spot (Block1, Row4, Column2)	203.05	202.00	11.25	0.00	0.06	198.00	204.80	198.00	131.49	0.01	0.64	0.00	0.00	0.00	4.00	5.05	119800.00	-0.01	199.32	199.00
1	3	4	5636.00	3670.00	158.55	0	Spot (Block1, Row4, Column3)	563.13	553.00	171.09	0.01	0.30	205.00	206.74	205.00	19.74	0.00	0.10	100.00	100.00	0.00	348.00	358.13	389120.00	18.06	294.36	286.00
1	4	4	5905.00	3683.00	240.45	0	Spot (Block1, Row4, Column4)	234.51	233.00	19.06	0.00	0.08	217.00	218.35	217.00	21.56	0.00	0.10	40.00	10.00	0.00	16.00	17.51	390223.00	0.75	218.33	214.00
1	5	4	6238.00	3672.00	210.30	0	Spot (Block1, Row4, Column5)	282.93	279.00	37.83	0.01	0.13	240.00	245.59	240.00	33.87	0.01	0.14	60.00	12.00	0.00	39.00	42.93	358466.00	1.10	253.50	256.50
1	6	4	6548.00	3683.00	201.95	0	Spot (Block1, Row4, Column6)	593.67	566.50	150.38	0.02	0.25	295.00	294.04	295.00	42.75	0.00	0.15	98.00	97.00	0.00	271.50	298.67	683910.00	7.01	376.74	375.00
1	7	4	6818.00	3661.00	170.40	0	Spot (Block1, Row4, Column7)	429.80	421.00	48.47	0.01	0.11	376.00	382.50	376.00	73.76	0.01	0.19	31.00	3.00	0.00	45.00	53.80	347706.00	0.64	391.46	393.00
1	8	4	7145.00	3684.00	147.00	-50	Spot (Block1, Row4, Column8)	614.10	602.00	70.29	0.01	0.11	557.00	571.29	557.00	141.13	0.01	0.25	13.00	0.00	0.00	45.00	57.10	362934.00	0.30	596.63	593.00
1	1	5	5043.00	3974.00	196.70	0	Spot (Block1, Row5, Column1)	235.74	229.00	28.63	0.01	0.12	191.00	195.54	191.00	100.58	0.01	0.51	0.00	0.00	0.00	38.00	44.74	258133.00	0.40	204.06	199.50
1	2	5	5342.00	3960.00	165.85	0	Spot (Block1, Row5, Column2)	262.24	266.00	27.39	0.01	0.10	200.00	200.16	200.00	16.24	0.00	0.08	93.00	85.00	0.00	66.00	62.24	200613.00	3.82	215.19	216.00
1	3	5	5649.00	3984.00	165.05	0	Spot (Block1, Row5, Column3)	269.19	276.00	29.65	0.01	0.11	211.00	212.72	211.00	19.41	0.00	0.09	84.00	71.00	0.00	65.00	58.19	204049.00	2.91	232.76	226.00
1	4	5	5952.00	3999.00	196.10	0	Spot (Block1, Row5, Column4)	298.26	301.00	32.36	0.00	0.11	230.00	236.19	230.00	27.66	0.01	0.12	89.00	65.00	0.00	71.00	68.26	324512.00	2.24	259.07	261.50
1	5	5	6230.00	3983.00	155.15	0	Spot (Block1, Row5, Column5)	844.52	782.00	288.60	0.03	0.34	261.00	262.25	261.00	30.65	0.00	0.12	100.00	100.00	0.00	521.00	583.52	558230.00	19.00	394.41	389.00
1	6	5	6549.00	3974.00	208.85	0	Spot (Block1, Row5, Column6)	332.87	324.00	35.16	0.01	0.11	301.00	305.07	301.00	47.29	0.01	0.16	25.00	5.00	0.00	23.00	31.87	411764.00	0.59	303.11	300.00
1	7	5	6851.00	3986.00	179.90	0	Spot (Block1, Row5, Column7)	1020.32	903.50	367.68	0.05	0.36	396.00	397.67	396.00	71.42	0.00	0.18	100.00	99.00	0.00	507.50	624.32	926446.00	8.72	590.52	589.00
1	8	5	7138.00	3986.00	149.20	0	Spot (Block1, Row5, Column8)	716.11	693.00	114.08	0.01	0.16	536.00	564.12	536.00	129.04	0.02	0.23	72.00	18.00	0.00	157.00	180.11	438260.00	1.18	585.61	592.00
1	1	6	5030.00	4265.00	191.40	0	Spot (Block1, Row6, Column1)	382.42	388.00	72.48	0.01	0.19	201.00	202.88	201.00	27.06	0.00	0.13	99.00	98.00	0.00	187.00	181.42	397333.00	6.63	257.14	258.50
1	2	6	5361.00	4269.00	173.10	0	Spot (Block1, Row6, Column2)	279.62	283.00	31.08	0.01	0.11	211.00	212.02	211.00	26.60	0.00	0.13	90.00	67.00	0.00	72.00	68.62	234042.00	2.54	238.94	233.00
1	3	6	5627.00	4275.00	169.70	0	Spot (Block1, Row6, Column3)	316.97	306.00	39.13	0.02	0.12	220.00	222.23	220.00	20.20	0.00	0.09	98.00	95.00	0.00	86.00	96.97	253577.00	4.69	253.30	256.50
1	4	6	5938.00	4278.00	210.85	0	Spot (Block1, Row6, Column4)	276.33	282.00	23.55	0.01	0.09	242.00	244.40	242.00	27.49	0.00	0.11	69.00	19.00	0.00	40.00	34.33	350116.00	1.16	249.72	256.00
1	5	6	6235.00	4286.00	147.90	0	Spot (Block1, Row6, Column5)	846.07	766.50	286.63	0.04	0.34	278.00	276.13	278.00	29.40	0.00	0.11	100.00	100.00	0.00	488.50	568.07	504260.00	19.38	436.96	397.50
1	6	6	6538.00	4288.00	184.25	0	Spot (Block1, Row6, Column6)	349.48	352.00	30.74	0.00	0.09	312.00	315.93	312.00	37.42	0.01	0.12	52.00	11.00	0.00	40.00	37.48	333758.00	0.90	329.79	325.00
1	7	6	6842.00	4275.00	166.90	0	Spot (Block1, Row6, Column7)	609.20	593.50	105.35	0.01	0.17	390.00	391.72	390.00	64.71	0.00	0.17	96.00	77.00	0.00	203.50	219.20	471517.00	3.36	451.90	427.00
1	8	6	7131.00	4286.00	172.65	0	Spot (Block1, Row6, Column8)	644.68	619.00	93.82	0.02	0.15	521.00	553.22	521.00	132.45	0.03	0.24	37.00	8.00	0.00	98.00	123.68	533793.00	0.69	564.38	549.00
1	1	7	5051.00	4576.00	181.45	0	Spot (Block1, Row7, Column1)	234.74	230.00	22.63	0.01	0.10	203.00	204.85	203.00	27.54	0.00	0.13	49.00	17.00	0.00	27.00	31.74	216433.00	1.09	212.24	213.00
1	2	7	5338.00	4572.00	147.00	-50	Spot (Block1, Row7, Column2)	209.95	210.00	16.68	0.00	0.08	216.00	217.66	216.00	28.46	0.00	0.13	1.00	0.00	0.00	-6.00	-6.05	124078.00	-0.27	216.81	216.00
1	3	7	5638.00	4574.00	147.00	-50	Spot (Block1, Row7, Column3)	253.45	254.00	21.33	0.00	0.08	233.00	236.21	233.00	24.09	0.01	0.10	43.00	9.00	0.00	21.00	20.45	149030.00	0.72	237.96	232.00
1	4	7	5939.00	4585.00	177.20	0	Spot (Block1, Row7, Column4)	310.54	301.00	76.09	0.01	0.25	256.00	258.12	256.00	32.26	0.00	0.12	76.00	18.00	0.00	45.00	54.54	272340.00	1.62	280.24	284.50
1	5	7	6240.00	4583.00	210.75	0	Spot (Block1, Row7, Column5)	341.57	340.00	27.43	0.00	0.08	288.00	289.16	288.00	36.36	0.00	0.13	70.00	27.00	0.00	52.00	53.57	433113.00	1.44	304.33	302.00
1	6	7	6533.00	4589.00	172.00	0	Spot (Block1, Row7, Column6)	915.03	862.00	289.02	0.03	0.32	329.00	339.94	329.00	48.50	0.01	0.14	100.00	99.00	0.00	533.00	586.03	754903.00	11.86	497.67	482.00
1	7	7	6835.00	4578.00	165.45	0	Spot (Block1, Row7, Column7)	502.63	500.00	58.98	0.00	0.12	395.00	404.33	395.00	69.65	0.01	0.17	79.00	22.00	0.00	105.00	107.63	382505.00	1.41	435.20	416.00
1	8	7	7139.00	4587.00	190.60	0	Spot (Block1, Row7, Column8)	2502.57	2309.00	887.84	0.03	0.35	534.00	565.78	534.00	136.90	0.03	0.24	100.00	99.00	0.00	1775.00	1968.57	2562634.00	14.15	1047.25	967.00
1	1	8	5035.00	4864.00	117.20	0	Spot (Block1, Row8, Column1)	1418.76	1390.00	437.68	0.01	0.31	210.00	211.01	210.00	20.24	0.00	0.10	100.00	100.00	0.00	1180.00	1208.76	509336.00	59.68	573.49	551.50
1	2	8	5384.00	4848.00	284.25	0	Spot (Block1, Row8, Column2)	245.22	243.00	21.14	0.00	0.09	224.00	228.60	224.00	24.39	0.01	0.11	40.00	13.00	0.00	19.00	21.22	579698.00	0.68	228.76	225.00
1	3	8	5644.00	4896.00	197.35	0	Spot (Block1, Row8, Column3)	309.06	309.00	31.34	0.00	0.10	258.00	259.92	258.00	37.29	0.00	0.14	75.00	17.00	0.00	51.00	51.06	341207.00	1.32	275.82	282.00
1	4	8	5946.00	4882.00	161.60	0	Spot (Block1, Row8, Column4)	856.60	714.00	478.88	0.08	0.56	286.00	284.76	286.00	38.73	0.00	0.14	99.00	95.00	0.00	428.00	570.60	620176.00	14.76	463.26	383.50
1	5	8	6230.00	4879.00	158.50	0	Spot (Block1, Row8, Column5)	375.38	379.00	29.49	0.00	0.08	313.00	319.16	313.00	46.07	0.01	0.14	73.00	11.00	0.00	66.00	62.38	258640.00	1.22	334.20	326.00
1	6	8	6536.00	4891.00	185.50	0	Spot (Block1, Row8, Column6)	1101.41	978.50	457.43	0.05	0.42	381.00	380.60	381.00	61.55	0.00	0.16	100.00	100.00	0.00	597.50	720.41	1066168.00	11.71	587.84	584.00
1	7	8	6838.00	4880.00	157.60	0	Spot (Block1, Row8, Column7)	569.81	577.00	80.84	0.01	0.14	418.00	436.88	418.00	66.33	0.02	0.15	96.00	61.00	0.00	159.00	151.81	389180.00	2.00	468.35	480.00
1	8	8	7125.00	4893.00	152.70	0	Spot (Block1, Row8, Column8)	1203.86	1085.00	577.80	0.05	0.48	523.00	550.86	523.00	112.95	0.02	0.21	98.00	94.00	0.00	562.00	680.86	769268.00	5.78	750.76	712.00
2	1	1	9538.00	2799.00	159.90	0	Spot (Block2, Row1, Column1)	54222.12	65535.00	15005.93	0.08	0.28	1892.00	1955.41	1892.00	436.58	0.01	0.22	100.00	100.00	55.05	63643.00	52330.12	38118476.00	119.72	13047.18	11666.00
2	2	1	9819.00	2802.00	187.95	0	Spot (Block2, Row1, Column2)	2254.19	2233.50	437.86	0.00	0.19	1891.00	1953.66	1891.00	407.48	0.01	0.21	47.00	17.00	0.00	342.50	363.19	2240669.00	0.74	2010.92	2003.00
2	3	1	10136.00	2801.00	147.00	-50	Spot (Block2, Row1, Column3)	2023.39	1949.50	419.57	0.02	0.21	1915.00	1967.93	1915.00	368.17	0.01	0.19	27.00	5.00	0.00	34.50	108.39	1189752.00	0.15	2100.28	2063.00
2	4	1	10440.00	2791.00	175.15	0	Spot (Block2, Row1, Column4)	2446.54	2395.50	407.18	0.01	0.17	2001.00	2043.15	2001.00	366.03	0.01	0.18	52.00	25.00	0.00	394.50	445.54	2104025.00	1.10	2162.22	2095.00
2	5	1	10735.00	2808.00	167.75	0	Spot (Block2, Row1, Column5)	2408.72	2390.50	381.21	0.00	0.16	2042.00	2071.01	2042.00	364.22	0.01	0.18	47.00	19.00	0.00	348.50	366.72	1878798.00	0.93	2253.52	2279.00
2	6	1	11031.00	2799.00	187.75	0	Spot (Block2, Row1, Column6)	2474.77	2486.00	456.96	0.00	0.18	2074.00	2101.25	2074.00	372.57	0.01	0.18	52.00	22.00	0.00	412.00	400.77	2457447.00	1.00	2274.99	2183.00
2	7	1	11346.00	2799.00	132.95	0	Spot (Block2, Row1, Column7)	2695.84	2663.00	449.38	0.01	0.17	2184.00	2263.65	2184.00	547.98	0.02	0.24	45.00	10.00	0.00	479.00	511.84	1275134.00	0.79	2384.66	2404.50
2	8	1	11630.00	2811.00	162.95	0	Spot (Block2, Row1, Column8)	63929.48	65535.00	5884.95	0.01	0.09	2347.00	2447.80	2347.00	669.80	0.02	0.27	100.00	100.00	90.07	63188.00	61582.48	46988628.00	91.79	17819.49	16508.00
2	1	2	9541.00	3078.00	169.85	0	Spot (Block2, Row2, Column1)	2043.95	2033.00	362.15	0.00	0.18	1812.00	1865.78	1812.00	383.68	0.01	0.21	38.00	3.00	0.00	221.00	231.95	1637206.00	0.46	1952.78	1913.00
2	2	2	9831.00	3095.00	151.25	0	Spot (Block2, Row2, Column2)	2169.86	2121.00	369.90	0.01	0.17	1801.00	1858.43	1801.00	334.33	0.01	0.18	49.00	26.00	0.00	320.00	368.86	1362674.00	0.93	1939.21	1913.50
2	3	2	10148.00	3090.00	191.55	0	Spot (Block2, Row2, Column3)	2095.82	2081.50	329.61	0.00	0.16	1872.00	1897.08	1872.00	339.35	0.01	0.18	37.00	9.00	0.00	209.50	223.82	2167077.00	0.59	1998.21	1904.00
2	4	2	10439.00	3102.00	182.15	0	Spot (Block2, Row2, Column4)	2320.08	2289.50	412.93	0.01	0.18	1901.00	1950.62	1901.00	354.02	0.01	0.18	52.00	29.00	0.00	388.50	419.08	2157678.00	1.04	2147.22	2106.00
2	5	2	10738.00	3106.00	176.90	0	Spot (Block2, Row2, Column5)	6189.48	6061.00	1691.98	0.01	0.27	1981.00	2005.21	1981.00	350.84	0.01	0.17	100.00	100.00	0.00	4080.00	4208.48	5440557.00	11.93	3188.86	3114.00
2	6	2	11037.00	3113.00	193.30	0	Spot (Block2, Row2, Column6)	2255.66	2224.50	392.49	0.01	0.17	2016.00	2050.38	2016.00	365.29	0.01	0.18	36.00	12.00	0.00	208.50	239.66	2372953.00	0.56	2134.95	2186.50
2	7	2	11327.00	3103.00	171.80	0	Spot (Block2, Row2, Column7)	2318.34	2305.00	371.94	0.00	0.16	2024.00	2068.54	2024.00	387.76	0.01	0.19	40.00	10.00	0.00	281.00	294.34	1910309.00	0.64	2190.41	2220.00
2	8	2	11636.00	3112.00	147.00	-50	Spot (Block2, Row2, Column8)	2296.54	2213.50	397.51	0.02	0.17	2154.00	2242.47	2154.00	584.50	0.02	0.26	18.00	0.00	0.00	59.50	142.54	1364143.00	0.09	2380.62	2356.50
2	1	3	9538.00	3402.00	179.10	0	Spot (Block2, Row3, Column1)	2414.98	2426.50	490.66	0.00	0.20	1721.00	1763.26	1721.00	319.03	0.01	0.18	73.00	54.00	0.00	705.50	693.98	2168649.00	2.04	1958.54	1931.00
2	2	3	9834.00	3405.00	165.05	0	Spot (Block2, Row3, Column2)	2063.96	2019.00	354.37	0.01	0.17	1769.00	1798.14	1769.00	325.65	0.01	0.18	47.00	17.00	0.00	250.00	294.96	1564482.00	0.82	1940.94	1891.00
2	3	3	10124.00	3396.00	157.80	0	Spot (Block2, Row3, Column3)	3454.19	3118.00	1262.46	0.04	0.37	1797.00	1847.91	1797.00	335.47	0.01	0.18	96.00	86.00	0.00	1321.00	1657.19	2379940.00	4.79	2319.90	2302.50
2	4	3	10438.00	3400.00	189.60	0	Spot (Block2, Row3, Column4)	2357.35	2345.00	420.69	0.00	0.18	1837.00	1880.70	1837.00	341.73	0.01	0.18	62.00	34.00	0.00	508.00	520.35	2385634.00	1.39	2091.50	2099.00
2	5	3	10733.00	3406.00	159.45	0	Spot (Block2, Row3, Column5)	2826.01	2699.00	964.42	0.02	0.34	1905.00	1947.06	1905.00	365.08	0.01	0.19	81.00	54.00	0.00	794.00	921.01	1992339.00	2.41	2224.95	2200.00
2	6	3	11037.00	3405.00	196.95	0	Spot (Block2, Row3, Column6)	8644.61	7832.50	3324.47	0.04	0.38	2006.00	2036.48	2006.00	390.61	0.01	0.19	100.00	100.00	0.00	5826.50	6638.61	9457198.00	16.92	3927.16	3830.50
2	7	3	11344.00	3407.00	126.80	0	Spot (Block2, Row3, Column7)	2282.35	2300.00	389.57	0.00	0.17	1985.00	2007.78	1985.00	384.28	0.00	0.19	42.00	11.00	0.00	315.00	297.35	972280.00	0.71	2142.14	2099.50
2	8	3	11631.00	3423.00	156.30	0	Spot (Block2, Row3, Column8)	10992.93	10369.00	3879.05	0.03	0.35	2014.00	2052.18	2014.00	402.55	0.01	0.20	100.00	100.00	0.00	8355.00	8978.93	7387249.00	22.21	4477.10	3799.00
2	1	4	9532.00	3696.00	187.55	0	Spot (Block2, Row4, Column1)	2145.96	2112.50	409.73	0.01	0.19	1683.00	1724.89	1683.00	310.66	0.01	0.18	59.00	32.00	0.00	429.50	462.96	2133086.00	1.36	1826.44	1787.50
2	2	4	9835.00	3701.00	198.70	0	Spot (Block2, Row4, Column2)	2576.79	2468.50	575.07	0.02	0.22	1717.50	1767.29	1717.50	329.06	0.01	0.19	80.00	57.00	0.00	751.00	859.29	2875703.00	2.46	2014.24	1999.00
2	3	4	10132.00	3701.00	156.50	0	Spot (Block2, Row4, Column3)	4335.28	4123.00	1284.87	0.02	0.30	1769.50	1798.29	1769.50	337.13	0.01	0.19	99.00	98.00	0.00	2353.50	2565.78	2921976.00	7.53	2422.68	2431.00
2	4	4	10407.00	3703.00	233.85	0	Spot (Block2, Row4, Column4)	2046.54	2038.00	370.65	0.00	0.18	1795.00	1828.59	1795.00	337.06	0.01	0.18	40.00	13.00	0.00	243.00	251.54	3208974.00	0.65	1864.72	1901.00
2	5	4	10720.00	3707.00	180.45	0	Spot (Block2, Row4, Column5)	2306.43	2307.50	398.60	0.00	0.17	1839.00	1866.74	1839.00	336.11	0.01	0.18	60.00	34.00	0.00	468.50	467.43	2108081.00	1.31	2053.56	2017.00
2	6	4	11030.00	3710.00	188.30	0	Spot (Block2, Row4, Column6)	6099.01	6003.00	1560.60	0.01	0.26	1897.00	1928.24	1897.00	367.54	0.01	0.19	100.00	99.00	0.00	4106.00	4202.01	6068518.00	11.35	3102.21	2852.00
2	7	4	11332.00	3710.00	176.50	0	Spot (Block2, Row4, Column7)	2243.88	2213.00	408.54	0.01	0.18	1881.00	1937.70	1881.00	413.56	0.01	0.21	46.00	15.00	0.00	332.00	362.88	1956660.00	0.74	2101.25	2126.00
2	8	4	11627.00	3720.00	199.60	0	Spot (Block2, Row4, Column8)	2127.59	2124.00	405.96	0.00	0.19	1883.00	1921.70	1883.00	356.12	0.01	0.19	43.00	14.00	0.00	241.00	244.59	2406304.00	0.58	1962.15	1903.00
2	1	5	9533.00	4001.00	152.60	0	Spot (Block2, Row5, Column1)	2491.08	2473.50	420.91	0.00	0.17	1693.00	1734.88	1693.00	325.50	0.01	0.19	86.00	62.00	0.00	780.50	798.08	1584330.00	2.32	1961.40	1906.00
2	2	5	9832.00	4000.00	158.15	0	Spot (Block2, Row5, Column2)	11250.58	10891.00	3712.44	0.01	0.33	1715.00	1782.59	1715.00	358.18	0.02	0.20	100.00	100.00	0.00	9176.00	9535.58	7774153.00	26.43	3946.00	3734.00
2	3	5	10140.00	3997.00	177.60	0	Spot (Block2, Row5, Column3)	4438.68	4250.00	1496.46	0.02	0.34	1706.00	1765.52	1706.00	332.26	0.01	0.19	98.00	95.00	0.00	2544.00	2732.68	3932668.00	8.05	2472.60	2363.00
2	4	5	10436.00	4007.00	166.40	0	Spot (Block2, Row5, Column4)	2289.15	2274.50	426.99	0.00	0.19	1711.00	1774.44	1711.00	330.96	0.02	0.19	66.00	42.00	0.00	563.50	578.15	1758066.00	1.56	1982.47	1953.00
2	5	5	10736.00	4010.00	151.10	0	Spot (Block2, Row5, Column5)	5237.00	4930.00	1770.16	0.03	0.34	1762.00	1791.91	1762.00	320.38	0.01	0.18	100.00	99.00	0.00	3168.00	3475.00	3294071.00	10.75	2576.64	2509.50
2	6	5	11023.00	3994.00	163.45	0	Spot (Block2, Row5, Column6)	2108.55	2120.50	294.33	0.00	0.14	1795.00	1851.88	1795.00	397.08	0.01	0.21	42.00	3.00	0.00	325.50	313.55	1564545.00	0.65	1941.58	1878.00
2	7	5	11332.00	4007.00	180.30	0	Spot (Block2, Row5, Column7)	15037.56	13705.50	6843.01	0.04	0.46	1803.00	1877.99	1803.00	464.08	0.02	0.25	100.00	100.00	0.00	11902.50	13234.56	13744328.00	28.36	4926.65	4811.00
2	8	5	11639.00	4016.00	174.30	0	Spot (Block2, Row5, Column8)	2216.76	2173.00	406.81	0.01	0.18	1757.00	1810.26	1757.00	395.42	0.01	0.22	51.00	23.00	0.00	416.00	459.76	1886460.00	1.03	1950.98	1902.00
2	1	6	9531.00	4297.00	200.95	0	Spot (Block2, Row6, Column1)	6828.42	6084.00	2658.64	0.05	0.39	1696.00	1739.43	1696.00	347.90	0.01	0.20	100.00	100.00	0.00	4388.00	5132.42	7811717.00	14.63	3179.38	3119.00
2	2	6	9829.00	4299.00	189.00	0	Spot (Block2, Row6, Column2)	8197.53	8219.00	2621.49	0.00	0.32	1714.00	1778.50	1714.00	378.48	0.02	0.21	100.00	100.00	0.00	6505.00	6483.53	8205723.00	16.96	3494.98	3441.00
2	3	6	10126.00	4300.00	173.15	0	Spot (Block2, Row6, Column3)	2126.13	2087.00	408.05	0.01	0.19	1652.00	1701.42	1652.00	333.38	0.01	0.20	57.00	32.00	0.00	435.00	474.13	1779568.00	1.27	1837.87	1812.00
2	4	6	10429.00	4303.00	204.10	0	Spot (Block2, Row6, Column4)	1978.32	1932.00	328.89	0.01	0.17	1636.00	1686.97	1636.00	306.26	0.01	0.18	49.00	20.00	0.00	296.00	342.32	2344306.00	0.95	1831.31	1822.00
2	5	6	10729.00	4308.00	150.25	0	Spot (Block2, Row6, Column5)	4282.47	4052.00	1321.82	0.02	0.31	1679.00	1700.97	1679.00	305.43	0.01	0.18	100.00	99.00	0.00	2373.00	2603.47	2650847.00	8.45	2340.16	2364.00
2	6	6	11035.00	4310.00	208.90	0	Spot (Block2, Row6, Column6)	1911.75	1896.00	331.60	0.00	0.17	1691.00	1737.92	1691.00	346.45	0.01	0.20	35.00	10.00	0.00	205.00	220.75	2364835.00	0.50	1838.64	1810.00
2	7	6	11330.00	4305.00	168.10	0	Spot (Block2, Row6, Column7)	2200.79	2199.00	384.68	0.00	0.17	1659.00	1720.09	1659.00	385.72	0.02	0.22	60.00	28.00	0.00	540.00	541.79	1727622.00	1.25	1918.88	1910.00
2	8	6	11631.00	4328.00	190.05	0	Spot (Block2, Row6, Column8)	1928.55	1920.00	375.83	0.00	0.19	1638.50	1675.19	1638.50	314.19	0.01	0.19	47.00	21.00	0.00	281.50	290.05	1965194.00	0.81	1772.91	1789.50
2	1	7	9525.00	4600.00	179.70	0	Spot (Block2, Row7, Column1)	2895.49	2795.00	670.86	0.02	0.23	1590.00	1638.07	1590.00	308.25	0.01	0.19	94.00	84.00	0.00	1205.00	1305.49	2617526.00	4.08	1992.98	1984.00
2	2	7	9820.00	4602.00	223.65	0	Spot (Block2, Row7, Column2)	1890.19	1872.00	332.10	0.00	0.18	1592.00	1642.57	1592.00	325.72	0.01	0.20	44.00	19.00	0.00	280.00	298.19	2702971.00	0.76	1704.94	1696.00
2	3	7	10119.00	4618.00	215.75	0	Spot (Block2, Row7, Column3)	1828.57	1795.00	330.95	0.01	0.18	1577.00	1600.08	1577.00	291.08	0.01	0.18	42.00	19.00	0.00	218.00	251.57	2430174.00	0.78	1711.37	1704.50
2	4	7	10430.00	4620.00	191.50	0	Spot (Block2, Row7, Column4)	1870.96	1839.00	348.86	0.01	0.19	1596.00	1632.27	1596.00	311.32	0.01	0.19	41.00	21.00	0.00	243.00	274.96	1932701.00	0.77	1766.12	1711.00
2	5	7	10727.00	4606.00	201.35	0	Spot (Block2, Row7, Column5)	1937.84	1912.00	332.26	0.01	0.17	1600.00	1661.25	1600.00	336.24	0.02	0.20	48.00	20.00	0.00	312.00	337.84	2228516.00	0.82	1743.64	1786.00
2	6	7	11027.00	4608.00	171.10	0	Spot (Block2, Row7, Column6)	10807.26	10858.00	3504.09	0.00	0.32	1700.00	1764.24	1700.00	398.14	0.02	0.23	100.00	100.00	0.00	9158.00	9107.26	8786302.00	22.71	3803.49	3761.00
2	7	7	11326.00	4614.00	175.35	0	Spot (Block2, Row7, Column7)	1955.34	1909.00	362.88	0.01	0.19	1636.00	1689.86	1636.00	352.09	0.01	0.21	43.00	16.00	0.00	273.00	319.34	1681591.00	0.75	1744.57	1679.50
2	8	7	11629.00	4610.00	193.15	0	Spot (Block2, Row7, Column8)	7798.21	7555.00	2117.81	0.01	0.27	1599.00	1637.19	1599.00	315.24	0.01	0.19	100.00	100.00	0.00	5956.00	6199.21	8250511.00	19.54	3351.32	3117.00
2	1	8	9539.00	4891.00	128.85	0	Spot (Block2, Row8, Column1)	3215.69	3048.00	812.57	0.02	0.25	1579.00	1597.31	1579.00	282.02	0.01	0.18	99.00	96.00	0.00	1469.00	1636.69	1424552.00	5.74	2076.21	2107.00
2	2	8	9828.00	4898.00	219.75	0	Spot (Block2, Row8, Column2)	1831.02	1801.00	341.86	0.01	0.19	1556.00	1576.64	1556.00	276.18	0.01	0.18	45.00	25.00	0.00	245.00	275.02	2534131.00	0.92	1661.76	1691.00
2	3	8	10121.00	4897.00	171.50	0	Spot (Block2, Row8, Column3)	1934.56	1911.00	341.03	0.01	0.18	1530.00	1574.68	1530.00	301.49	0.01	0.19	56.00	28.00	0.00	381.00	404.56	1590208.00	1.19	1680.52	1630.00
2	4	8	10427.00	4905.00	152.45	0	Spot (Block2, Row8, Column4)	16904.60	16224.50	6677.34	0.02	0.40	1576.00	1599.29	1576.00	313.13	0.01	0.20	100.00	100.00	0.00	14648.50	15328.60	10785137.00	48.88	4851.30	4296.50
2	5	8	10720.00	4918.00	210.90	0	Spot (Block2, Row8, Column5)	1812.68	1793.00	320.11	0.00	0.18	1591.00	1629.78	1591.00	321.31	0.01	0.20	37.00	12.00	0.00	202.00	221.68	2300293.00	0.57	1661.63	1556.00
2	6	8	11030.00	4908.00	193.75	0	Spot (Block2, Row8, Column6)	9648.00	7832.00	4986.80	0.09	0.52	1621.50	1706.38	1621.50	386.88	0.02	0.23	100.00	100.00	0.00	6210.50	8026.50	10275121.00	20.53	3731.51	3666.00
2	7	8	11330.00	4907.00	155.50	0	Spot (Block2, Row8, Column7)	1968.47	1934.00	348.61	0.01	0.18	1588.00	1627.50	1588.00	323.82	0.01	0.20	51.00	23.00	0.00	346.00	380.47	1307061.00	1.05	1748.93	1692.00
2	8	8	11612.00	4918.00	162.40	0	Spot (Block2, Row8, Column8)	2435.78	2301.50	573.26	0.02	0.24	1556.00	1581.62	1556.00	290.80	0.01	0.18	89.00	66.00	0.00	745.50	879.78	1773248.00	2.94	1764.94	1735.00
3	1	1	14040.00	2826.00	162.80	0	Spot (Block3, Row1, Column1)	49857.36	59121.00	17395.45	0.07	0.35	216.00	284.57	216.00	232.32	0.12	0.82	100.00	100.00	44.75	58905.00	49641.36	36545744.00	213.38	8252.62	7118.00
3	2	1	14336.00	2829.00	147.00	-50	Spot (Block3, Row1, Column2)	184.55	185.00	12.53	0.00	0.07	182.00	229.27	182.00	167.38	0.10	0.73	0.00	0.00	0.00	3.00	2.55	109069.00	-0.27	175.43	178.00
3	3	1	14637.00	2831.00	147.00	-50	Spot (Block3, Row1, Column3)	148.33	147.00	15.35	0.00	0.10	156.00	157.96	156.00	22.53	0.01	0.14	1.00	0.00	0.00	-9.00	-7.67	87662.00	-0.43	147.79	146.00
3	4	1	14978.00	2806.00	186.90	0	Spot (Block3, Row1, Column4)	165.44	167.00	14.54	0.00	0.09	149.00	152.58	149.00	45.25	0.01	0.30	0.00	0.00	0.00	18.00	16.44	162793.00	0.28	157.23	158.00
3	5	1	15242.00	2833.00	171.30	0	Spot (Block3, Row1, Column5)	163.14	165.00	16.68	0.00	0.10	146.00	147.97	146.00	38.36	0.01	0.26	7.00	0.00	0.00	19.00	17.14	133124.00	0.40	156.61	162.50
3	6	1	15538.00	2837.00	147.00	-50	Spot (Block3, Row1, Column6)	211.87	177.00	383.76	0.08	1.81	148.00	148.99	148.00	19.75	0.00	0.13	69.00	28.00	0.00	29.00	63.87	126063.00	3.18	304.83	151.00
3	7	1	15838.00	2839.00	147.00	-50	Spot (Block3, Row1, Column7)	198.28	198.00	14.48	0.00	0.07	175.00	231.44	175.00	289.68	0.12	1.25	0.00	0.00	0.00	23.00	23.28	116786.00	-0.11	182.44	188.00
3	8	1	16134.00	2842.00	160.65	0	Spot (Block3, Row1, Column8)	63241.09	65535.00	7615.86	0.02	0.12	268.00	386.92	268.00	402.14	0.16	1.04	100.00	100.00	88.70	65267.00	62973.09	44775120.00	156.30	14177.41	11698.00
3	1	2	14034.00	3127.00	147.00	-50	Spot (Block3, Row2, Column1)	201.51	196.00	24.32	0.01	0.12	189.00	234.14	189.00	158.33	0.09	0.68	0.00	0.00	0.00	7.00	12.51	118487.00	-0.21	219.57	202.00
3	2	2	14335.00	3129.00	147.00	-50	Spot (Block3, Row2, Column2)	156.17	148.00	52.21	0.02	0.33	163.00	187.77	163.00	69.83	0.06	0.37	1.00	1.00	0.00	-15.00	-6.83	92610.00	-0.45	144.67	142.00
3	3	2	14635.00	3131.00	147.00	-50	Spot (Block3, Row2, Column3)	150.85	153.00	14.54	0.01	0.10	150.00	151.91	150.00	28.04	0.01	0.18	1.00	0.00	0.00	3.00	0.85	88853.00	-0.04	150.22	148.00
3	4	2	14935.00	3133.00	147.00	-50	Spot (Block3, Row2, Column4)	145.76	147.00	13.43	0.00	0.09	148.00	148.89	148.00	18.32	0.00	0.12	5.00	0.00	0.00	-1.00	-2.24	85704.00	-0.17	148.36	147.00
3	5	2	15236.00	3135.00	147.00	-50	Spot (Block3, Row2, Column5)	155.56	156.00	15.07	0.00	0.10	147.00	147.40	147.00	16.75	0.00	0.11	34.00	3.00	0.00	9.00	8.56	91780.00	0.49	154.04	155.00
3	6	2	15536.00	3137.00	147.00	-50	Spot (Block3, Row2, Column6)	157.06	158.00	15.58	0.00	0.10	147.00	147.55	147.00	16.77	0.00	0.11	39.00	5.00	0.00	11.00	10.06	92823.00	0.57	145.72	144.00
3	7	2	15836.00	3140.00	147.00	-50	Spot (Block3, Row2, Column7)	173.69	174.00	21.89	0.00	0.13	167.00	179.11	167.00	52.79	0.03	0.29	0.00	0.00	0.00	7.00	6.69	102132.00	-0.10	162.13	163.00
3	8	2	16137.00	3142.00	147.00	-50	Spot (Block3, Row2, Column8)	237.50	233.00	46.06	0.01	0.19	216.00	307.36	216.00	282.62	0.15	0.92	0.00	0.00	0.00	17.00	21.50	141551.00	-0.25	272.58	275.50
3	1	3	14033.00	3427.00	147.00	-50	Spot (Block3, Row3, Column1)	186.62	188.00	11.24	0.00	0.06	172.00	180.29	172.00	39.34	0.02	0.22	0.00	0.00	0.00	16.00	14.62	110852.00	0.16	178.66	178.50
3	2	3	14333.00	3429.00	147.00	-50	Spot (Block3, Row3, Column2)	166.76	169.00	16.62	0.01	0.10	169.00	177.11	169.00	45.61	0.02	0.26	0.00	0.00	0.00	0.00	-2.24	98223.00	-0.23	159.04	164.00
3	3	3	14626.00	3431.00	144.25	0	Spot (Block3, Row3, Column3)	247.05	240.00	40.84	0.01	0.17	151.00	152.71	151.00	39.92	0.00	0.26	100.00	64.00	0.00	89.00	96.05	139089.00	2.36	197.74	198.00
3	4	3	14934.00	3433.00	147.00	-50	Spot (Block3, Row3, Column4)	164.34	165.00	16.46	0.00	0.10	151.00	150.69	151.00	19.46	0.00	0.13	37.00	6.00	0.00	14.00	13.34	96794.00	0.70	153.57	154.00
3	5	3	15226.00	3392.00	164.05	0	Spot (Block3, Row3, Column5)	180.00	180.00	15.80	0.00	0.09	144.00	145.75	144.00	17.80	0.01	0.12	87.00	50.00	0.00	36.00	36.00	133018.00	1.92	169.76	168.00
3	6	3	15554.00	3451.00	220.10	0	Spot (Block3, Row3, Column6)	164.20	164.00	16.50	0.00	0.10	144.00	144.73	144.00	16.56	0.00	0.11	57.00	21.00	0.00	20.00	20.20	227752.00	1.18	152.81	153.00
3	7	3	15835.00	3440.00	147.00	-50	Spot (Block3, Row3, Column7)	148.29	146.00	21.52	0.01	0.15	154.00	154.98	154.00	19.56	0.00	0.13	13.00	1.00	0.00	-8.00	-5.71	87934.00	-0.34	148.79	148.00
3	8	3	16135.00	3442.00	147.00	-50	Spot (Block3, Row3, Column8)	161.74	164.00	15.65	0.01	0.10	190.00	213.99	190.00	68.30	0.05	0.32	0.00	0.00	0.00	-26.00	-28.26	95106.00	-0.76	163.25	169.00
3	1	4	14035.00	3744.00	198.55	0	Spot (Block3, Row4, Column1)	176.03	176.00	15.42	0.00	0.09	162.00	164.44	162.00	64.39	0.01	0.39	0.00	0.00	0.00	14.00	14.03	195746.00	0.18	167.57	166.50
3	2	4	14331.00	3729.00	147.00	-50	Spot (Block3, Row4, Column2)	168.50	172.00	19.91	0.01	0.12	166.00	165.00	166.00	24.00	0.00	0.15	12.00	0.00	0.00	6.00	2.50	98573.00	0.15	167.80	168.00
3	3	4	14631.00	3724.00	183.80	0	Spot (Block3, Row4, Column3)	270.09	281.00	51.49	0.02	0.19	154.00	153.79	154.00	33.61	0.00	0.22	96.00	73.00	0.00	127.00	116.09	257127.00	3.46	181.53	184.00
3	4	4	14932.00	3734.00	147.00	-50	Spot (Block3, Row4, Column4)	145.07	142.00	30.07	0.01	0.21	147.00	146.74	147.00	18.23	0.00	0.12	37.00	8.00	0.00	-5.00	-1.93	85594.00	-0.09	143.92	149.00
3	5	4	15187.00	3754.00	200.30	0	Spot (Block3, Row4, Column5)	149.69	149.00	13.62	0.00	0.09	140.00	142.42	140.00	18.21	0.01	0.13	29.00	1.00	0.00	9.00	9.69	170350.00	0.40	144.21	141.00
3	6	4	15565.00	3728.00	204.25	0	Spot (Block3, Row4, Column6)	178.03	181.00	18.70	0.01	0.11	140.00	141.80	140.00	16.86	0.01	0.12	85.00	67.00	0.00	41.00	38.03	210966.00	2.15	158.23	160.00
3	7	4	15833.00	3740.00	147.00	-50	Spot (Block3, Row4, Column7)	140.65	140.00	15.34	0.00	0.11	147.00	147.53	147.00	17.09	0.00	0.12	5.00	0.00	0.00	-7.00	-6.35	82702.00	-0.40	147.12	149.50
3	8	4	16108.00	3750.00	165.30	0	Spot (Block3, Row4, Column8)	202.32	201.00	21.72	0.00	0.11	167.00	177.21	167.00	42.32	0.03	0.24	35.00	0.00	0.00	34.00	35.32	154369.00	0.59	179.54	174.00
3	1	5	14046.00	4042.00	190.25	0	Spot (Block3, Row5, Column1)	164.42	164.00	12.94	0.00	0.08	151.00	153.60	151.00	63.40	0.01	0.41	0.00	0.00	0.00	13.00	13.42	168370.00	0.17	152.14	152.00
3	2	5	14330.00	4030.00	147.00	-50	Spot (Block3, Row5, Column2)	164.45	165.00	17.73	0.00	0.11	160.00	158.05	160.00	20.41	0.01	0.13	19.00	1.00	0.00	5.00	4.45	97519.00	0.31	155.82	154.50
3	3	5	14630.00	4032.00	147.00	-50	Spot (Block3, Row5, Column3)	148.13	146.00	12.06	0.01	0.08	152.00	152.34	152.00	21.45	0.00	0.14	1.00	0.00	0.00	-6.00	-3.87	87098.00	-0.20	151.58	152.00
3	4	5	14921.00	4005.00	156.00	0	Spot (Block3, Row5, Column4)	162.49	163.00	14.01	0.00	0.09	148.00	147.91	148.00	18.86	0.00	0.13	39.00	5.00	0.00	15.00	14.49	108703.00	0.77	156.93	157.00
3	5	5	15234.00	4033.00	158.20	0	Spot (Block3, Row5, Column5)	341.73	320.00	91.61	0.03	0.27	140.00	143.03	140.00	18.43	0.01	0.13	100.00	100.00	0.00	180.00	201.73	235111.00	10.78	198.09	196.00
3	6	5	15531.00	4038.00	147.00	-50	Spot (Block3, Row5, Column6)	141.31	140.00	12.23	0.00	0.09	139.00	141.66	139.00	17.86	0.01	0.13	13.00	0.00	0.00	1.00	2.31	82810.00	-0.02	137.59	136.00
3	7	5	15818.00	4032.00	250.60	0	Spot (Block3, Row5, Column7)	162.37	162.00	19.98	0.00	0.12	139.50	141.68	139.50	16.17	0.01	0.11	61.00	32.00	0.00	22.50	22.87	295342.00	1.28	148.15	148.00
3	8	5	16119.00	4061.00	148.00	0	Spot (Block3, Row5, Column8)	177.07	177.00	16.84	0.00	0.10	158.00	162.75	158.00	28.93	0.01	0.18	28.00	0.00	0.00	19.00	19.07	105711.00	0.49	162.91	162.00
3	1	6	14013.00	4375.00	133.25	0	Spot (Block3, Row6, Column1)	178.48	182.00	17.06	0.01	0.10	151.00	150.93	151.00	17.35	0.00	0.11	75.00	39.00	0.00	31.00	27.48	84955.00	1.59	162.35	164.00
3	2	6	14328.00	4330.00	147.00	-50	Spot (Block3, Row6, Column2)	167.06	172.00	21.72	0.01	0.13	157.00	156.43	157.00	19.15	0.00	0.12	40.00	5.00	0.00	15.00	10.06	98401.00	0.56	161.98	166.50
3	3	6	14629.00	4340.00	157.20	0	Spot (Block3, Row6, Column3)	187.18	189.00	12.64	0.00	0.07	152.00	152.59	152.00	19.54	0.00	0.13	88.00	40.00	0.00	37.00	35.18	126346.00	1.77	170.82	172.00
3	4	6	14929.00	4334.00	147.00	-50	Spot (Block3, Row6, Column4)	153.96	152.00	15.63	0.01	0.10	144.00	145.68	144.00	18.55	0.01	0.13	30.00	4.00	0.00	8.00	9.96	90530.00	0.45	156.76	157.00
3	5	6	15236.00	4340.00	154.25	0	Spot (Block3, Row6, Column5)	310.84	306.00	74.92	0.01	0.24	144.00	145.53	144.00	18.77	0.00	0.13	100.00	99.00	0.00	162.00	166.84	203602.00	8.81	187.90	185.00
3	6	6	15529.00	4338.00	147.00	-50	Spot (Block3, Row6, Column6)	141.71	142.00	11.95	0.00	0.08	141.00	141.86	141.00	17.15	0.00	0.12	7.00	0.00	0.00	1.00	0.71	83753.00	-0.01	142.05	139.00
3	7	6	15812.00	4303.00	240.65	0	Spot (Block3, Row6, Column7)	152.82	153.00	16.05	0.00	0.11	137.00	139.05	137.00	15.65	0.01	0.11	51.00	17.00	0.00	16.00	15.82	255978.00	0.88	138.78	138.00
3	8	6	16164.00	4344.00	176.50	0	Spot (Block3, Row6, Column8)	177.00	177.00	13.99	0.00	0.08	157.00	159.34	157.00	25.34	0.01	0.16	31.00	1.00	0.00	20.00	20.00	154520.00	0.70	161.87	165.00
3	1	7	14026.00	4628.00	147.00	-50	Spot (Block3, Row7, Column1)	162.90	166.00	16.32	0.01	0.10	154.00	154.73	154.00	44.54	0.00	0.29	0.00	0.00	0.00	12.00	8.90	95951.00	0.18	153.08	153.00
3	2	7	14327.00	4630.00	147.00	-50	Spot (Block3, Row7, Column2)	165.59	171.00	19.63	0.01	0.12	158.00	156.96	158.00	18.34	0.00	0.12	37.00	3.00	0.00	13.00	7.59	97532.00	0.47	162.94	160.00
3	3	7	14627.00	4632.00	147.00	-50	Spot (Block3, Row7, Column3)	154.13	154.00	10.43	0.00	0.07	152.00	152.95	152.00	17.70	0.00	0.12	6.00	0.00	0.00	2.00	2.13	91553.00	0.07	150.69	151.00
3	4	7	14864.00	4618.00	244.55	0	Spot (Block3, Row7, Column4)	153.35	152.00	15.54	0.00	0.10	144.00	145.69	144.00	14.84	0.01	0.10	34.00	10.00	0.00	8.00	9.35	264837.00	0.52	143.71	144.00
3	5	7	15228.00	4636.00	147.00	-50	Spot (Block3, Row7, Column5)	137.62	136.00	12.99	0.01	0.09	139.00	140.15	139.00	16.48	0.00	0.12	11.00	0.00	0.00	-3.00	-1.38	81608.00	-0.15	132.94	132.00
3	6	7	15528.00	4638.00	147.00	-50	Spot (Block3, Row7, Column6)	163.75	166.00	13.55	0.01	0.08	138.00	139.65	138.00	16.70	0.01	0.12	78.00	30.00	0.00	28.00	25.75	96119.00	1.44	154.07	154.00
3	7	7	15832.00	4660.00	153.05	0	Spot (Block3, Row7, Column7)	167.59	168.00	15.18	0.00	0.09	144.00	145.04	144.00	17.93	0.00	0.12	64.00	20.00	0.00	24.00	23.59	107422.00	1.26	150.88	150.00
3	8	7	16139.00	4664.00	206.35	0	Spot (Block3, Row7, Column8)	201.64	204.00	19.20	0.01	0.10	155.00	155.37	155.00	20.74	0.00	0.13	91.00	65.00	0.00	49.00	46.64	244180.00	2.23	170.91	174.50
3	1	8	14044.00	4919.00	122.75	0	Spot (Block3, Row8, Column1)	1160.97	1132.00	351.14	0.01	0.30	155.00	157.10	155.00	44.61	0.01	0.28	100.00	100.00	0.00	977.00	1005.97	465549.00	22.50	421.34	357.00
3	2	8	14325.00	4930.00	147.00	-50	Spot (Block3, Row8, Column2)	156.54	158.00	12.25	0.00	0.08	157.00	156.07	157.00	19.99	0.00	0.13	4.00	0.00	0.00	1.00	-0.46	92046.00	0.02	154.95	155.00
3	3	8	14653.00	4867.00	191.65	0	Spot (Block3, Row8, Column3)	162.47	164.00	14.81	0.00	0.09	145.00	148.25	145.00	16.86	0.01	0.11	57.00	12.00	0.00	19.00	17.47	168324.00	0.84	158.04	158.50
3	4	8	14926.00	4927.00	120.15	0	Spot (Block3, Row8, Column4)	164.90	166.00	12.43	0.00	0.08	143.00	145.12	143.00	17.04	0.01	0.12	66.00	16.00	0.00	23.00	21.90	63320.00	1.16	152.17	153.00
3	5	8	15226.00	4937.00	147.00	-50	Spot (Block3, Row8, Column5)	142.01	139.00	12.21	0.01	0.09	138.00	139.38	138.00	16.81	0.00	0.12	19.00	0.00	0.00	1.00	4.01	83787.00	0.16	143.53	141.00
3	6	8	15519.00	4953.00	211.55	0	Spot (Block3, Row8, Column6)	158.92	159.00	16.37	0.00	0.10	140.00	141.39	140.00	16.86	0.00	0.12	54.00	19.00	0.00	19.00	18.92	202947.00	1.04	147.19	143.00
3	7	8	15827.00	4941.00	147.00	-50	Spot (Block3, Row8, Column7)	170.73	172.00	17.13	0.00	0.10	147.00	147.38	147.00	18.08	0.00	0.12	62.00	24.00	0.00	25.00	23.73	100899.00	1.29	156.77	156.00
3	8	8	16118.00	4942.00	147.85	0	Spot (Block3, Row8, Column8)	538.78	562.00	183.23	0.02	0.34	155.00	154.90	155.00	18.27	0.00	0.12	100.00	100.00	0.00	407.00	383.78	324886.00	21.01	249.16	212.00
4	1	1	18542.00	2850.00	160.35	0	Spot (Block4, Row1, Column1)	56781.89	65535.00	12523.04	0.06	0.22	1170.00	1209.87	1170.00	338.78	0.01	0.28	100.00	100.00	57.77	64365.00	55611.89	40201932.00	164.04	13439.73	11284.00
4	2	1	18838.00	2856.00	149.65	0	Spot (Block4, Row1, Column2)	1885.88	1817.00	368.03	0.02	0.20	1098.00	1156.33	1098.00	262.51	0.02	0.23	96.00	75.00	0.00	719.00	787.88	1157932.00	2.78	1407.77	1399.00
4	3	1	19150.00	2863.00	163.50	0	Spot (Block4, Row1, Column3)	1445.58	1406.00	213.48	0.01	0.15	1088.00	1109.40	1088.00	163.21	0.01	0.15	82.00	47.00	0.00	318.00	357.58	1068285.00	2.06	1205.20	1187.00
4	4	1	19441.00	2856.00	162.45	0	Spot (Block4, Row1, Column4)	1664.86	1616.50	305.53	0.01	0.18	1089.00	1102.37	1089.00	152.83	0.01	0.14	95.00	78.00	0.00	527.50	575.86	1208691.00	3.68	1263.40	1241.50
4	5	1	19745.00	2859.00	157.05	0	Spot (Block4, Row1, Column5)	1819.06	1773.00	342.87	0.01	0.19	1092.00	1101.44	1092.00	154.37	0.00	0.14	99.00	93.00	0.00	681.00	727.06	1224230.00	4.65	1319.12	1296.50
4	6	1	20038.00	2862.00	160.50	0	Spot (Block4, Row1, Column6)	1961.67	1881.00	478.15	0.02	0.24	1087.00	1103.81	1087.00	153.96	0.01	0.14	97.00	93.00	0.00	794.00	874.67	1400631.00	5.57	1309.86	1314.00
4	7	1	20344.00	2846.00	118.80	0	Spot (Block4, Row1, Column7)	4763.37	2691.00	9186.72	0.25	1.93	1117.00	1190.41	1117.00	317.96	0.03	0.27	97.00	91.00	1.34	1574.00	3646.37	1781499.00	11.24	1989.91	1841.00
4	8	1	20636.00	2868.00	158.95	0	Spot (Block4, Row1, Column8)	64187.81	65535.00	5315.68	0.01	0.08	1250.00	1323.39	1250.00	421.95	0.02	0.32	100.00	100.00	91.44	64285.00	62937.81	44996084.00	148.99	17088.30	14674.00
4	1	2	18584.00	3175.00	138.05	0	Spot (Block4, Row2, Column1)	1344.70	1322.00	190.12	0.01	0.14	1110.00	1179.11	1110.00	243.59	0.03	0.21	46.00	9.00	0.00	212.00	234.70	687144.00	0.68	1241.08	1197.00
4	2	2	18836.00	3164.00	129.30	0	Spot (Block4, Row2, Column2)	1492.37	1496.00	211.31	0.00	0.14	1093.00	1146.34	1093.00	169.30	0.02	0.15	80.00	60.00	0.00	403.00	399.37	667088.00	2.04	1300.03	1302.00
4	3	2	19129.00	3172.00	170.10	0	Spot (Block4, Row2, Column3)	1289.77	1239.00	227.98	0.02	0.18	1095.00	1135.76	1095.00	158.81	0.02	0.14	49.00	31.00	0.00	144.00	194.77	1036978.00	0.97	1228.91	1199.00
4	4	2	19442.00	3161.00	191.10	0	Spot (Block4, Row2, Column4)	1459.80	1444.50	234.57	0.00	0.16	1097.00	1128.59	1097.00	160.65	0.01	0.14	79.00	52.00	0.00	347.50	362.80	1503597.00	2.06	1213.84	1185.00
4	5	2	19738.00	3160.00	202.60	0	Spot (Block4, Row2, Column5)	2313.69	2312.50	484.03	0.00	0.21	1097.00	1131.26	1097.00	159.93	0.01	0.14	99.00	98.00	0.00	1215.50	1216.69	2693132.00	7.39	1453.14	1438.50
4	6	2	20032.00	3171.00	175.20	0	Spot (Block4, Row2, Column6)	1394.38	1378.00	241.44	0.01	0.17	1097.00	1145.58	1097.00	191.58	0.02	0.17	61.00	35.00	0.00	281.00	297.38	1190801.00	1.30	1223.88	1184.00
4	7	2	20347.00	3163.00	176.30	0	Spot (Block4, Row2, Column7)	1373.58	1386.00	163.87	0.00	0.12	1095.00	1141.69	1095.00	158.71	0.02	0.14	76.00	40.00	0.00	291.00	278.58	1197760.00	1.46	1211.25	1200.50
4	8	2	20641.00	3167.00	147.00	-50	Spot (Block4, Row2, Column8)	1260.23	1288.50	155.66	0.01	0.12	1195.00	1243.00	1195.00	297.87	0.02	0.24	9.00	0.00	0.00	93.50	65.23	746056.00	0.06	1273.14	1200.00
4	1	3	18541.00	3449.00	152.90	0	Spot (Block4, Row3, Column1)	2045.94	1979.50	529.62	0.01	0.26	1166.00	1176.02	1166.00	183.16	0.00	0.16	98.00	88.00	0.00	813.50	879.94	1309400.00	4.75	1434.45	1402.00
4	2	3	18828.00	3465.00	251.10	0	Spot (Block4, Row3, Column2)	1267.34	1236.00	201.24	0.01	0.16	1122.50	1164.32	1122.50	168.74	0.02	0.14	42.00	17.00	0.00	113.50	144.84	2314170.00	0.61	1178.69	1161.50
4	3	3	19134.00	3459.00	175.50	0	Spot (Block4, Row3, Column3)	1706.02	1646.50	515.14	0.02	0.30	1172.00	1177.86	1172.00	173.25	0.00	0.15	83.00	61.00	0.00	474.50	534.02	1474005.00	3.05	1328.48	1303.50
4	4	3	19441.00	3460.00	155.20	0	Spot (Block4, Row3, Column4)	2638.59	2547.00	711.01	0.02	0.27	1175.00	1178.64	1175.00	167.37	0.00	0.14	100.00	99.00	0.00	1372.00	1463.59	1752021.00	8.72	1526.50	1526.00
4	5	3	19741.00	3451.00	148.15	0	Spot (Block4, Row3, Column5)	1688.09	1640.00	328.35	0.01	0.19	1174.00	1183.28	1174.00	189.05	0.00	0.16	86.00	58.00	0.00	466.00	514.09	1014544.00	2.67	1341.86	1295.00
4	6	3	20038.00	3458.00	188.95	0	Spot (Block4, Row3, Column6)	6816.86	6059.50	3217.34	0.05	0.47	1174.00	1194.99	1174.00	217.58	0.01	0.18	100.00	100.00	0.00	4885.50	5642.86	6885026.00	25.84	2566.00	2603.50
4	7	3	20345.00	3468.00	155.85	0	Spot (Block4, Row3, Column7)	1645.70	1615.00	268.67	0.01	0.16	1114.00	1171.52	1114.00	186.32	0.02	0.16	91.00	69.00	0.00	501.00	531.70	1100976.00	2.54	1298.96	1289.00
4	8	3	20635.00	3471.00	158.15	0	Spot (Block4, Row3, Column8)	4274.09	4152.00	1399.35	0.01	0.33	1182.00	1182.18	1182.00	160.55	0.00	0.14	100.00	100.00	0.00	2970.00	3092.09	2957667.00	19.26	2036.93	1794.00
4	1	4	18533.00	3752.00	157.90	0	Spot (Block4, Row4, Column1)	2464.82	2363.00	702.53	0.02	0.29	1183.00	1192.90	1183.00	181.19	0.00	0.15	99.00	96.00	0.00	1180.00	1281.82	1698261.00	7.02	1533.31	1547.00
4	2	4	18832.00	3751.00	178.30	0	Spot (Block4, Row4, Column2)	1832.14	1783.00	345.82	0.01	0.19	1187.00	1208.86	1187.00	188.03	0.01	0.16	94.00	76.00	0.00	596.00	645.14	1637933.00	3.31	1424.33	1410.00
4	3	4	19136.00	3757.00	148.15	0	Spot (Block4, Row4, Column3)	8417.69	7990.50	3126.39	0.02	0.37	1189.00	1222.89	1189.00	194.24	0.01	0.16	100.00	100.00	0.00	6801.50	7228.69	5067450.00	37.04	2956.40	2741.50
4	4	4	19428.00	3759.00	201.05	0	Spot (Block4, Row4, Column4)	1387.97	1399.00	184.82	0.00	0.13	1185.00	1215.06	1185.00	182.27	0.01	0.15	55.00	21.00	0.00	214.00	202.97	1596160.00	0.95	1310.69	1296.00
4	5	4	19709.00	3745.00	174.80	0	Spot (Block4, Row4, Column5)	1485.39	1433.50	278.39	0.02	0.19	1181.00	1186.86	1181.00	166.74	0.00	0.14	66.00	39.00	0.00	252.50	304.39	1274464.00	1.79	1307.19	1298.00
4	6	4	20039.00	3762.00	199.40	0	Spot (Block4, Row4, Column6)	2438.98	2379.50	441.22	0.01	0.18	1180.00	1187.74	1180.00	182.89	0.00	0.15	99.00	99.00	0.00	1199.50	1258.98	2756048.00	6.84	1593.85	1564.50
4	7	4	20330.00	3766.00	166.60	0	Spot (Block4, Row4, Column7)	1828.14	1748.00	366.11	0.02	0.20	1176.00	1204.95	1176.00	259.65	0.01	0.22	84.00	58.00	0.00	572.00	652.14	1407666.00	2.40	1368.97	1364.00
4	8	4	20657.00	3770.00	190.40	0	Spot (Block4, Row4, Column8)	1396.26	1382.00	193.31	0.00	0.14	1190.00	1196.76	1190.00	164.21	0.00	0.14	53.00	27.00	0.00	192.00	206.26	1421395.00	1.21	1221.21	1195.00
4	1	5	18538.00	4056.00	155.90	0	Spot (Block4, Row5, Column1)	2686.66	2580.00	682.76	0.02	0.25	1203.00	1242.24	1203.00	208.40	0.01	0.17	99.00	98.00	0.00	1377.00	1483.66	1792005.00	6.93	1651.19	1656.50
4	2	5	18832.00	4050.00	154.45	0	Spot (Block4, Row5, Column2)	5104.52	5048.50	1385.42	0.00	0.27	1206.00	1262.09	1206.00	225.19	0.02	0.18	100.00	100.00	0.00	3842.50	3898.52	3328145.00	17.06	2293.25	2103.00
4	3	5	19137.00	4053.00	160.55	0	Spot (Block4, Row5, Column3)	3443.61	3395.50	969.67	0.01	0.28	1207.00	1257.28	1207.00	201.27	0.02	0.16	100.00	99.00	0.00	2188.50	2236.61	2465628.00	10.86	1827.59	1809.00
4	4	5	19435.00	4056.00	169.00	0	Spot (Block4, Row5, Column4)	2192.01	2067.50	515.78	0.03	0.24	1190.00	1233.94	1190.00	186.92	0.02	0.15	98.00	93.00	0.00	877.50	1002.01	1736072.00	5.13	1485.20	1441.00
4	5	5	19738.00	4061.00	148.40	0	Spot (Block4, Row5, Column5)	6758.93	6706.00	2327.34	0.00	0.34	1186.00	1202.49	1186.00	179.88	0.01	0.15	100.00	100.00	0.00	5520.00	5572.93	4062118.00	30.89	2634.90	2429.00
4	6	5	20036.00	4060.00	189.95	0	Spot (Block4, Row5, Column6)	1449.03	1408.00	230.84	0.01	0.16	1179.00	1203.99	1179.00	260.58	0.01	0.22	41.00	15.00	0.00	229.00	270.03	1472211.00	0.94	1244.33	1216.00
4	7	5	20336.00	4060.00	175.65	0	Spot (Block4, Row5, Column7)	15836.73	15017.00	7217.19	0.02	0.46	1188.00	1253.21	1188.00	346.45	0.02	0.28	100.00	100.00	0.00	13829.00	14648.73	13619589.00	42.09	4203.60	4224.50
4	8	5	20640.00	4069.00	148.35	0	Spot (Block4, Row5, Column8)	2604.75	2569.00	560.78	0.01	0.22	1191.00	1234.22	1191.00	272.28	0.02	0.22	100.00	98.00	0.00	1378.00	1413.75	1560248.00	5.03	1617.38	1639.00
4	1	6	18533.00	4355.00	186.40	0	Spot (Block4, Row6, Column1)	6652.68	5910.00	3072.73	0.05	0.46	1238.00	1289.56	1238.00	259.57	0.02	0.20	100.00	100.00	0.00	4672.00	5414.68	6499668.00	20.66	2589.18	2546.50
4	2	6	18836.00	4356.00	186.90	0	Spot (Block4, Row6, Column2)	8194.74	8209.00	3001.19	0.00	0.37	1278.00	1307.58	1278.00	274.45	0.01	0.21	100.00	100.00	0.00	6931.00	6916.74	8022651.00	25.09	3021.01	2960.00
4	3	6	19129.00	4353.00	153.60	0	Spot (Block4, Row6, Column3)	2951.23	2880.50	839.14	0.01	0.28	1206.00	1263.96	1206.00	233.50	0.02	0.18	100.00	99.00	0.00	1674.50	1745.23	1918300.00	7.23	1650.72	1655.00
4	4	6	19434.00	4360.00	164.50	0	Spot (Block4, Row6, Column4)	1554.64	1499.00	215.04	0.02	0.14	1190.00	1227.48	1190.00	181.01	0.01	0.15	79.00	46.00	0.00	309.00	364.64	1167533.00	1.81	1325.64	1308.00
4	5	6	19733.00	4358.00	141.70	0	Spot (Block4, Row6, Column5)	5134.62	5045.00	1430.45	0.01	0.28	1187.00	1200.07	1187.00	177.59	0.00	0.15	100.00	100.00	0.00	3858.00	3947.62	2788099.00	22.16	2410.56	2137.00
4	6	6	20033.00	4368.00	182.10	0	Spot (Block4, Row6, Column6)	1420.68	1400.00	210.88	0.01	0.15	1175.00	1190.34	1175.00	213.88	0.01	0.18	53.00	21.00	0.00	225.00	245.68	1318395.00	1.08	1283.36	1284.00
4	7	6	20332.00	4366.00	168.20	0	Spot (Block4, Row6, Column7)	1768.51	1734.00	302.09	0.01	0.17	1165.00	1194.77	1165.00	258.28	0.01	0.22	89.00	56.00	0.00	569.00	603.51	1398889.00	2.22	1352.40	1318.00
4	8	6	20643.00	4373.00	165.25	0	Spot (Block4, Row6, Column8)	1938.52	1898.00	365.53	0.01	0.19	1187.00	1215.55	1187.00	219.25	0.01	0.18	97.00	77.00	0.00	711.00	751.52	1463582.00	3.30	1379.84	1379.00
4	1	7	18530.00	4651.00	190.85	0	Spot (Block4, Row7, Column1)	2021.92	2000.00	439.82	0.00	0.22	1201.00	1246.67	1201.00	226.26	0.02	0.18	91.00	75.00	0.00	799.00	820.92	2072472.00	3.43	1481.26	1487.50
4	2	7	18828.00	4658.00	201.30	0	Spot (Block4, Row7, Column2)	1440.58	1407.50	255.28	0.01	0.18	1190.00	1240.44	1190.00	228.14	0.02	0.18	46.00	22.00	0.00	217.50	250.58	1653781.00	0.88	1294.40	1293.00
4	3	7	19141.00	4663.00	196.00	0	Spot (Block4, Row7, Column3)	1430.35	1396.00	245.41	0.01	0.17	1188.00	1222.16	1188.00	187.89	0.01	0.15	56.00	28.00	0.00	208.00	242.35	1551925.00	1.11	1336.25	1282.00
4	4	7	19428.00	4658.00	208.30	0	Spot (Block4, Row7, Column4)	1438.62	1417.50	223.55	0.01	0.16	1191.00	1227.07	1191.00	184.46	0.01	0.15	57.00	31.00	0.00	226.50	247.62	1778139.00	1.15	1299.42	1285.50
4	5	7	19722.00	4663.00	214.80	0	Spot (Block4, Row7, Column5)	1451.75	1419.00	220.51	0.01	0.15	1191.00	1227.80	1191.00	220.99	0.01	0.18	51.00	22.00	0.00	228.00	260.75	1909046.00	1.01	1293.41	1284.50
4	6	7	20030.00	4663.00	171.65	0	Spot (Block4, Row7, Column6)	10712.62	10814.00	3655.51	0.00	0.34	1199.00	1270.47	1199.00	307.08	0.03	0.24	100.00	100.00	0.00	9615.00	9513.62	8762924.00	30.75	3294.63	3195.00
4	7	7	20329.00	4668.00	172.00	0	Spot (Block4, Row7, Column7)	1852.19	1775.50	412.60	0.02	0.22	1183.00	1207.70	1183.00	238.75	0.01	0.20	86.00	60.00	0.00	592.50	669.19	1533614.00	2.70	1349.62	1311.50
4	8	7	20635.00	4675.00	204.55	0	Spot (Block4, Row7, Column8)	5512.13	4127.50	4024.79	0.13	0.73	1196.50	1235.06	1196.50	222.22	0.01	0.18	99.00	98.00	0.00	2931.00	4315.63	6570455.00	19.25	2333.88	1879.00
4	1	8	18542.00	4942.00	124.10	0	Spot (Block4, Row8, Column1)	3014.01	2943.00	632.62	0.01	0.21	1196.00	1237.69	1196.00	203.73	0.01	0.16	100.00	100.00	0.00	1747.00	1818.01	1208617.00	8.72	1889.35	1727.00
4	2	8	18823.00	4973.00	163.40	0	Spot (Block4, Row8, Column2)	1516.63	1493.00	283.68	0.01	0.19	1188.00	1219.58	1188.00	189.87	0.01	0.16	62.00	36.00	0.00	305.00	328.63	1120787.00	1.56	1311.02	1277.50
4	3	8	19123.00	4955.00	156.70	0	Spot (Block4, Row8, Column3)	1976.65	1970.00	400.58	0.00	0.20	1191.00	1221.63	1191.00	192.70	0.01	0.16	97.00	82.00	0.00	779.00	785.65	1340167.00	3.92	1424.74	1419.50
4	4	8	19431.00	4960.00	153.25	0	Spot (Block4, Row8, Column4)	9021.01	8934.00	3202.19	0.00	0.35	1194.00	1230.95	1194.00	193.42	0.01	0.16	100.00	100.00	0.00	7740.00	7827.01	5836592.00	40.28	2979.41	2715.00
4	5	8	19730.00	4962.00	147.00	-50	Spot (Block4, Row8, Column5)	1319.23	1271.00	193.27	0.02	0.15	1193.00	1244.01	1193.00	227.88	0.02	0.18	22.00	6.00	0.00	78.00	126.23	775707.00	0.33	1340.53	1288.00
4	6	8	20033.00	4960.00	178.15	0	Spot (Block4, Row8, Column6)	10884.91	9278.00	6034.51	0.07	0.55	1201.00	1279.02	1201.00	304.23	0.03	0.24	100.00	100.00	0.00	8077.00	9683.91	9665799.00	31.57	3126.57	3140.00
4	7	8	20330.00	4963.00	199.65	0	Spot (Block4, Row8, Column7)	1462.88	1413.50	258.26	0.01	0.18	1192.00	1232.12	1192.00	212.97	0.01	0.17	53.00	25.00	0.00	221.50	270.88	1650134.00	1.08	1265.10	1283.00
4	8	8	20623.00	4969.00	151.00	0	Spot (Block4, Row8, Column8)	3230.80	3159.50	809.66	0.01	0.25	1261.00	1269.58	1261.00	177.42	0.00	0.14	100.00	99.00	0.00	1898.50	1969.80	2016019.00	11.05	1724.10	1678.00
5	1	1	5008.00	7270.00	158.10	0	Spot (Block5, Row1, Column1)	54638.50	65535.00	13908.33	0.08	0.25	2232.00	2310.11	2232.00	395.68	0.01	0.17	100.00	100.00	52.48	63303.00	52406.50	37482324.00	132.25	14875.64	13174.00
5	2	1	5306.00	7277.00	153.60	0	Spot (Block5, Row1, Column2)	7939.11	7869.50	2822.28	0.00	0.36	2207.00	2262.54	2207.00	323.62	0.01	0.14	100.00	100.00	0.00	5662.50	5732.11	5096910.00	17.54	3544.66	3419.50
5	3	1	5616.00	7275.00	176.25	0	Spot (Block5, Row1, Column3)	4054.81	3631.00	1350.37	0.05	0.33	2170.00	2200.12	2170.00	265.29	0.01	0.12	96.00	85.00	0.00	1461.00	1884.81	3515521.00	6.99	2804.27	2413.00
5	4	1	5909.00	7277.00	149.30	0	Spot (Block5, Row1, Column4)	7095.35	6869.00	2355.68	0.01	0.33	2191.00	2229.01	2191.00	278.21	0.01	0.12	100.00	100.00	0.00	4678.00	4904.35	4328161.00	17.49	3530.06	3365.00
5	5	1	6211.00	7283.00	151.05	0	Spot (Block5, Row1, Column5)	7769.01	7260.50	3439.44	0.03	0.44	2277.00	2312.42	2277.00	436.13	0.01	0.19	100.00	96.00	0.00	4983.50	5492.01	4847863.00	12.51	3460.13	3336.00
5	6	1	6502.00	7279.00	149.45	0	Spot (Block5, Row1, Column6)	7454.89	6966.50	2597.80	0.03	0.35	2299.00	2348.10	2299.00	436.09	0.01	0.19	100.00	100.00	0.00	4667.50	5155.89	4577302.00	11.71	3579.65	3496.00
5	7	1	6814.00	7277.00	118.60	0	Spot (Block5, Row1, Column7)	15631.29	15375.00	4721.23	0.01	0.30	2358.00	2425.88	2358.00	434.82	0.01	0.18	100.00	100.00	0.00	13017.00	13273.29	5721054.00	30.37	6019.63	5596.00
5	8	1	7103.00	7290.00	160.30	0	Spot (Block5, Row1, Column8)	64111.23	65535.00	5671.79	0.01	0.09	2569.00	2691.03	2569.00	620.37	0.02	0.23	100.00	100.00	91.67	62966.00	61542.23	45391188.00	99.01	19377.96	17290.00
5	1	2	5012.00	7575.00	229.40	0	Spot (Block5, Row2, Column1)	2474.19	2476.50	273.60	0.00	0.11	2186.00	2246.28	2186.00	342.18	0.01	0.15	40.00	8.00	0.00	290.50	288.19	3745928.00	0.67	2325.36	2301.00
5	2	2	5304.00	7580.00	128.25	0	Spot (Block5, Row2, Column2)	5210.93	4999.00	1018.94	0.02	0.20	2170.00	2192.48	2170.00	252.85	0.00	0.12	100.00	100.00	0.00	2829.00	3040.93	2256333.00	11.94	3214.92	3134.00
5	3	2	5613.00	7582.00	187.90	0	Spot (Block5, Row2, Column3)	2565.49	2559.00	292.89	0.00	0.11	2122.00	2162.22	2122.00	260.07	0.01	0.12	65.00	39.00	0.00	437.00	443.49	2550096.00	1.55	2346.16	2280.50
5	4	2	5910.00	7581.00	170.75	0	Spot (Block5, Row2, Column4)	4567.71	4551.00	953.01	0.00	0.21	2166.00	2183.62	2166.00	258.78	0.00	0.12	100.00	99.00	0.00	2385.00	2401.71	3713551.00	9.21	2799.45	2775.00
5	5	2	6213.00	7578.00	170.20	0	Spot (Block5, Row2, Column5)	5665.93	5535.50	1406.49	0.01	0.25	2204.00	2269.08	2204.00	444.06	0.01	0.20	100.00	99.00	0.00	3331.50	3461.93	4578075.00	7.65	3158.91	3129.00
5	6	2	6506.00	7583.00	171.60	0	Spot (Block5, Row2, Column6)	3000.69	2937.50	418.87	0.01	0.14	2279.00	2378.77	2279.00	623.33	0.02	0.26	55.00	13.00	0.00	658.50	721.69	2460565.00	1.00	2552.32	2553.00
5	7	2	6807.00	7586.00	175.60	0	Spot (Block5, Row2, Column7)	3732.82	3618.00	789.81	0.01	0.21	2296.00	2328.93	2296.00	301.47	0.01	0.13	95.00	86.00	0.00	1322.00	1436.82	3217694.00	4.66	2657.67	2672.00
5	8	2	7108.00	7587.00	147.00	-50	Spot (Block5, Row2, Column8)	2800.32	2722.00	346.84	0.01	0.12	2503.00	2598.39	2503.00	530.87	0.02	0.20	26.00	0.00	0.00	219.00	297.32	1660592.00	0.38	2721.82	2629.00
5	1	3	5002.00	7879.00	151.00	0	Spot (Block5, Row3, Column1)	6212.66	5918.00	2141.69	0.02	0.34	2155.00	2165.77	2155.00	225.26	0.00	0.10	100.00	100.00	0.00	3763.00	4057.66	3889124.00	17.97	3141.71	2976.00
5	2	3	5302.00	7868.00	215.15	0	Spot (Block5, Row3, Column2)	2464.90	2452.00	279.35	0.00	0.11	2131.00	2169.04	2131.00	257.32	0.01	0.12	56.00	26.00	0.00	321.00	333.90	3258604.00	1.15	2269.87	2244.00
5	3	3	5620.00	7895.00	153.95	0	Spot (Block5, Row3, Column3)	6886.98	3909.00	10559.80	0.25	1.53	2161.00	2189.57	2161.00	299.36	0.01	0.14	96.00	90.00	1.52	1748.00	4725.98	4524743.00	15.69	3731.86	2792.50
5	4	3	5905.00	7880.00	148.35	0	Spot (Block5, Row3, Column4)	6628.26	6132.00	2234.67	0.03	0.34	2163.00	2178.82	2163.00	256.51	0.00	0.12	100.00	100.00	0.00	3969.00	4465.26	3970327.00	17.35	3287.38	3151.50
5	5	3	6210.00	7893.00	150.25	0	Spot (Block5, Row3, Column5)	5297.51	3809.50	6560.64	0.14	1.24	2199.00	2304.37	2199.00	532.03	0.02	0.23	95.00	67.00	0.49	1610.50	3098.51	3273861.00	5.63	2904.10	2793.00
5	6	3	6505.00	7883.00	202.75	0	Spot (Block5, Row3, Column6)	31254.07	27486.00	17631.68	0.06	0.56	2341.00	2506.94	2341.00	741.79	0.03	0.30	100.00	100.00	4.28	25145.00	28913.07	36473568.00	38.75	9407.96	9401.00
5	7	3	6810.00	7882.00	151.05	0	Spot (Block5, Row3, Column7)	6054.04	5508.00	2249.09	0.04	0.37	2344.00	2432.18	2344.00	550.63	0.02	0.23	100.00	91.00	0.00	3164.00	3710.04	3795881.00	6.58	3268.86	3204.00
5	8	3	7104.00	7889.00	159.75	0	Spot (Block5, Row3, Column8)	5875.65	5768.50	1274.02	0.01	0.22	2403.00	2437.00	2403.00	315.79	0.01	0.13	100.00	100.00	0.00	3365.50	3472.65	4124707.00	10.89	3420.16	3318.00
5	1	4	4994.00	8166.00	149.15	0	Spot (Block5, Row4, Column1)	6320.16	6035.00	2131.55	0.02	0.34	2180.00	2195.05	2180.00	243.40	0.00	0.11	100.00	100.00	0.00	3855.00	4140.16	3823698.00	16.95	3401.02	3166.50
5	2	4	5301.00	8178.00	211.15	0	Spot (Block5, Row4, Column2)	3470.59	3382.00	596.91	0.01	0.17	2175.00	2189.22	2175.00	272.20	0.00	0.12	99.00	90.00	0.00	1207.00	1295.59	4404182.00	4.71	2648.77	2644.00
5	3	4	5609.00	8177.00	147.80	0	Spot (Block5, Row4, Column3)	31326.50	29580.00	15397.26	0.02	0.49	2185.00	2219.83	2185.00	310.40	0.01	0.14	100.00	100.00	0.67	27395.00	29141.50	18607944.00	93.77	8701.68	7249.50
5	4	4	5894.00	8169.00	200.75	0	Spot (Block5, Row4, Column4)	2578.93	2573.50	252.09	0.00	0.10	2188.00	2207.10	2188.00	274.22	0.00	0.12	61.00	28.00	0.00	385.50	390.93	2945135.00	1.36	2328.82	2296.50
5	5	4	6176.00	8201.00	131.80	0	Spot (Block5, Row4, Column5)	5245.42	3313.50	5828.65	0.20	1.11	2195.00	2240.34	2195.00	318.13	0.01	0.14	94.00	77.00	0.00	1118.50	3050.42	2444366.00	9.45	2946.03	2818.00
5	6	4	6504.00	8181.00	169.05	0	Spot (Block5, Row4, Column6)	6710.78	6499.00	1480.07	0.01	0.22	2303.00	2400.20	2303.00	576.72	0.02	0.24	100.00	100.00	0.00	4196.00	4407.78	5335068.00	7.47	3540.99	3372.00
5	7	4	6800.00	8183.00	155.70	0	Spot (Block5, Row4, Column7)	4940.72	4517.00	1710.12	0.04	0.35	2338.00	2381.49	2338.00	335.47	0.01	0.14	99.00	92.00	0.00	2179.00	2602.72	3290520.00	7.63	2964.23	2991.50
5	8	4	7098.00	8194.00	176.65	0	Spot (Block5, Row4, Column8)	3502.66	3391.00	681.26	0.01	0.19	2372.00	2412.01	2372.00	310.75	0.01	0.13	91.00	73.00	0.00	1019.00	1130.66	3050815.00	3.51	2632.97	2631.00
5	1	5	5006.00	8475.00	145.90	0	Spot (Block5, Row5, Column1)	18208.68	16990.00	8198.84	0.03	0.45	2204.00	2286.57	2204.00	486.01	0.02	0.21	100.00	100.00	0.00	14786.00	16004.68	10542824.00	32.76	5658.34	4889.00
5	2	5	5299.00	8471.00	157.55	0	Spot (Block5, Row5, Column2)	5625.40	5562.00	1178.23	0.00	0.21	2201.00	2240.33	2201.00	287.51	0.01	0.13	100.00	100.00	0.00	3361.00	3424.40	3836524.00	11.77	3224.60	3224.00
5	3	5	5603.00	8475.00	167.50	0	Spot (Block5, Row5, Column3)	6950.59	6355.50	2507.68	0.04	0.36	2205.00	2245.56	2205.00	306.67	0.01	0.14	100.00	100.00	0.00	4150.50	4745.59	5393660.00	15.34	3324.21	3325.00
5	4	5	5907.00	8476.00	170.65	0	Spot (Block5, Row5, Column4)	3575.33	3375.00	882.33	0.03	0.25	2190.00	2236.28	2190.00	305.43	0.01	0.14	97.00	83.00	0.00	1185.00	1385.33	2892445.00	4.38	2532.13	2553.00
5	5	5	6205.00	8481.00	147.05	0	Spot (Block5, Row5, Column5)	41907.61	40455.00	19553.66	0.02	0.47	2211.00	2268.04	2211.00	352.96	0.01	0.16	100.00	100.00	24.24	38244.00	39696.61	24725612.00	112.31	10738.16	9123.00
5	6	5	6503.00	8478.00	182.15	0	Spot (Block5, Row5, Column6)	2959.08	2842.50	517.04	0.02	0.17	2221.00	2278.02	2221.00	328.93	0.01	0.14	76.00	46.00	0.00	621.50	738.08	2751943.00	2.07	2475.17	2411.00
5	7	5	6804.00	8485.00	187.40	0	Spot (Block5, Row5, Column7)	9080.42	8477.00	3370.24	0.03	0.37	2303.00	2357.52	2303.00	353.72	0.01	0.15	100.00	100.00	0.00	6174.00	6777.42	8962373.00	19.01	4224.92	4193.00
5	8	5	7104.00	8489.00	153.85	0	Spot (Block5, Row5, Column8)	9041.86	7821.00	4356.26	0.06	0.48	2409.00	2445.93	2409.00	338.93	0.01	0.14	100.00	100.00	0.00	5412.00	6632.86	5895295.00	19.46	3621.30	3557.50
5	1	6	4998.00	8773.00	203.20	0	Spot (Block5, Row6, Column1)	25694.35	21492.00	15525.40	0.08	0.60	2278.00	2470.26	2278.00	897.70	0.04	0.36	100.00	100.00	0.85	19214.00	23416.35	30113796.00	25.87	8255.05	8142.00
5	2	6	5300.00	8777.00	203.10	0	Spot (Block5, Row6, Column2)	5795.55	5562.50	1594.16	0.02	0.28	2253.00	2360.83	2253.00	562.08	0.02	0.24	100.00	97.00	0.00	3309.50	3542.55	6780788.00	6.11	3376.37	3351.00
5	3	6	5597.00	8773.00	147.40	0	Spot (Block5, Row6, Column3)	12998.61	12532.00	5751.12	0.02	0.44	2191.00	2248.66	2191.00	311.35	0.01	0.14	100.00	100.00	0.00	10341.00	10807.61	7695176.00	34.53	4735.23	4404.50
5	4	6	5903.00	8786.00	164.70	0	Spot (Block5, Row6, Column4)	2898.48	2881.00	364.58	0.00	0.13	2180.50	2232.46	2180.50	293.30	0.01	0.13	91.00	60.00	0.00	700.50	717.98	2179657.00	2.27	2430.86	2404.50
5	5	6	6202.00	8783.00	145.05	0	Spot (Block5, Row6, Column5)	40966.70	41264.00	19324.35	0.00	0.47	2210.00	2266.59	2210.00	343.11	0.01	0.15	100.00	100.00	20.39	39054.00	38756.70	23310148.00	112.79	10715.42	8968.50
5	6	6	6500.00	8780.00	190.75	0	Spot (Block5, Row6, Column6)	2986.56	2909.50	468.34	0.01	0.16	2238.00	2288.48	2238.00	325.77	0.01	0.14	81.00	51.00	0.00	671.50	748.56	3058239.00	2.14	2478.76	2504.00
5	7	6	6801.00	8783.00	148.35	0	Spot (Block5, Row6, Column7)	9168.19	8463.50	3629.51	0.03	0.40	2302.00	2352.50	2302.00	336.10	0.01	0.14	100.00	100.00	0.00	6161.50	6866.19	5555923.00	20.28	4096.88	3923.00
5	8	6	7105.00	8795.00	151.15	0	Spot (Block5, Row6, Column8)	10704.57	9850.00	4789.76	0.04	0.45	2410.00	2443.28	2410.00	324.82	0.01	0.13	100.00	100.00	0.00	7440.00	8294.57	6690354.00	25.43	4219.24	3820.00
5	1	7	5000.00	9072.00	198.10	0	Spot (Block5, Row7, Column1)	3975.50	3648.00	1127.70	0.04	0.28	2194.00	2323.88	2194.00	767.08	0.02	0.33	87.00	46.00	0.00	1454.00	1781.50	4416776.00	2.15	2795.81	2798.00
5	2	7	5296.00	9065.00	209.70	0	Spot (Block5, Row7, Column2)	2490.57	2510.00	275.09	0.00	0.11	2197.00	2246.79	2197.00	307.30	0.01	0.14	51.00	13.00	0.00	313.00	293.57	3125660.00	0.79	2333.82	2269.00
5	3	7	5590.00	9084.00	248.95	0	Spot (Block5, Row7, Column3)	2379.89	2351.00	255.54	0.01	0.11	2159.00	2200.41	2159.00	280.22	0.01	0.13	35.00	11.00	0.00	192.00	220.89	4248108.00	0.64	2213.85	2158.00
5	4	7	5901.00	9072.00	220.65	0	Spot (Block5, Row7, Column4)	2443.69	2406.00	252.72	0.01	0.10	2189.00	2221.96	2189.00	262.59	0.01	0.12	46.00	17.00	0.00	217.00	254.69	3406498.00	0.84	2275.57	2258.50
5	5	7	6201.00	9082.00	201.45	0	Spot (Block5, Row7, Column5)	3611.16	3463.00	863.00	0.02	0.24	2210.00	2265.67	2210.00	329.37	0.01	0.15	94.00	79.00	0.00	1253.00	1401.16	4156443.00	4.09	2580.73	2575.00
5	6	7	6497.00	9080.00	180.75	0	Spot (Block5, Row7, Column6)	7513.27	7613.50	2189.05	0.01	0.29	2345.00	2500.59	2345.00	748.66	0.03	0.30	100.00	99.00	0.00	5268.50	5168.27	6882160.00	6.70	3724.08	3721.00
5	7	7	6792.00	9088.00	152.85	0	Spot (Block5, Row7, Column7)	9561.24	8967.00	3688.89	0.03	0.39	2387.00	2429.79	2387.00	362.25	0.01	0.15	100.00	100.00	0.00	6580.00	7174.24	6109630.00	19.69	4111.20	3713.00
5	8	7	7104.00	9082.00	179.85	0	Spot (Block5, Row7, Column8)	9076.18	8957.00	2026.60	0.01	0.22	2396.00	2450.71	2396.00	326.31	0.01	0.13	100.00	100.00	0.00	6561.00	6680.18	8223018.00	20.30	4378.88	4059.50
5	1	8	5005.00	9365.00	129.45	0	Spot (Block5, Row8, Column1)	4197.26	4292.00	678.15	0.01	0.16	2169.00	2179.38	2169.00	227.99	0.00	0.10	100.00	99.00	0.00	2123.00	2028.26	1876176.00	8.85	2798.35	2779.00
5	2	8	5290.00	9372.00	163.70	0	Spot (Block5, Row8, Column2)	3138.68	3007.00	515.14	0.02	0.16	2173.00	2189.57	2173.00	230.43	0.00	0.11	96.00	83.00	0.00	834.00	965.68	2341456.00	4.12	2506.21	2533.50
5	3	8	5594.00	9377.00	154.20	0	Spot (Block5, Row8, Column3)	4407.35	4147.00	1316.01	0.03	0.30	2165.00	2199.37	2165.00	258.24	0.01	0.12	99.00	97.00	0.00	1982.00	2242.35	2873589.00	8.55	2767.57	2753.50
5	4	8	5895.00	9379.00	148.40	0	Spot (Block5, Row8, Column4)	8343.23	8203.00	2398.22	0.01	0.29	2198.00	2236.81	2198.00	270.53	0.01	0.12	100.00	100.00	0.00	6005.00	6145.23	4997593.00	22.57	3912.01	3674.00
5	5	8	6197.00	9381.00	196.50	0	Spot (Block5, Row8, Column5)	2584.58	2563.50	300.34	0.00	0.12	2283.00	2374.53	2283.00	677.06	0.02	0.29	13.00	0.00	0.00	280.50	301.58	2832702.00	0.31	2444.45	2408.00
5	6	8	6500.00	9381.00	195.25	0	Spot (Block5, Row8, Column6)	39065.52	36377.00	21261.42	0.03	0.54	2416.00	2640.16	2416.00	970.62	0.04	0.37	100.00	100.00	27.09	33961.00	36649.52	42112924.00	37.53	10676.25	10640.00
5	7	8	6796.00	9381.00	149.50	0	Spot (Block5, Row8, Column7)	4208.20	4085.00	886.34	0.01	0.21	2437.00	2558.54	2437.00	691.58	0.02	0.27	88.00	64.00	0.00	1648.00	1771.20	2575420.00	2.39	2962.88	2948.00
5	8	8	7091.00	9389.00	155.10	0	Spot (Block5, Row8, Column8)	3876.51	3836.00	811.38	0.00	0.21	2440.00	2485.84	2440.00	327.66	0.01	0.13	96.00	81.00	0.00	1396.00	1436.51	2566249.00	4.24	2877.60	2969.00
6	1	1	9510.00	7299.00	160.10	0	Spot (Block6, Row1, Column1)	57462.55	65535.00	11963.80	0.06	0.21	2405.00	2472.72	2405.00	498.77	0.01	0.20	100.00	100.00	60.73	63130.00	55057.55	40683848.00	110.25	15667.06	13082.00
6	2	1	9810.00	7305.00	157.90	0	Spot (Block6, Row1, Column2)	5023.93	4810.50	1403.27	0.02	0.28	2379.00	2424.62	2379.00	414.17	0.01	0.17	99.00	92.00	0.00	2431.50	2644.93	3426323.00	6.28	3121.09	3195.50
6	3	1	10111.00	7301.00	162.45	0	Spot (Block6, Row1, Column3)	5308.52	4723.00	1896.52	0.05	0.36	2356.00	2392.04	2356.00	340.70	0.01	0.14	99.00	95.00	0.00	2367.00	2952.52	3864599.00	8.56	3053.38	3114.00
6	4	1	10408.00	7306.00	159.50	0	Spot (Block6, Row1, Column4)	4626.37	4459.00	1123.95	0.02	0.24	2404.00	2444.60	2404.00	346.15	0.01	0.14	99.00	97.00	0.00	2055.00	2222.37	3256966.00	6.30	3065.93	3077.00
6	5	1	10709.00	7311.00	154.50	0	Spot (Block6, Row1, Column5)	8886.28	7796.00	4330.69	0.06	0.49	2466.00	2483.35	2466.00	345.36	0.00	0.14	100.00	100.00	0.00	5330.00	6420.28	5829402.00	18.54	3774.28	3723.00
6	6	1	11003.00	7310.00	152.65	0	Spot (Block6, Row1, Column6)	10373.07	9410.00	4467.79	0.04	0.43	2509.00	2547.61	2509.00	373.24	0.01	0.15	100.00	100.00	0.00	6901.00	7864.07	6638764.00	20.97	4158.92	3889.50
6	7	1	11314.00	7310.00	122.10	0	Spot (Block6, Row1, Column7)	22559.95	21814.50	8892.31	0.01	0.39	2526.00	2598.15	2526.00	500.35	0.01	0.19	100.00	100.00	0.00	19288.50	20033.95	8933738.00	39.90	7162.70	6192.00
6	8	1	11605.00	7318.00	162.70	0	Spot (Block6, Row1, Column8)	63935.19	65535.00	6355.85	0.01	0.10	2612.00	2719.46	2612.00	630.98	0.02	0.23	100.00	100.00	90.85	62923.00	61323.19	46801020.00	97.02	18934.64	16008.50
6	1	2	9509.00	7598.00	231.60	0	Spot (Block6, Row2, Column1)	2647.96	2580.50	352.18	0.01	0.13	2326.50	2386.74	2326.50	416.38	0.01	0.17	37.00	9.00	0.00	254.00	321.46	4083153.00	0.63	2433.88	2369.00
6	2	2	9808.00	7611.00	129.60	0	Spot (Block6, Row2, Column2)	6765.68	6628.00	1425.93	0.01	0.21	2302.00	2352.06	2302.00	325.46	0.01	0.14	100.00	100.00	0.00	4326.00	4463.68	3051322.00	13.56	3718.56	3681.00
6	3	2	10101.00	7606.00	202.95	0	Spot (Block6, Row2, Column3)	2873.15	2849.50	420.70	0.00	0.15	2274.00	2323.09	2274.00	337.55	0.01	0.15	68.00	41.00	0.00	575.50	599.15	3350096.00	1.63	2484.97	2498.00
6	4	2	10407.00	7606.00	170.85	0	Spot (Block6, Row2, Column4)	5336.54	5311.00	1225.65	0.00	0.23	2303.00	2350.40	2303.00	333.67	0.01	0.14	100.00	99.00	0.00	3008.00	3033.54	4338604.00	8.95	3153.72	3130.50
6	5	2	10712.00	7607.00	202.00	0	Spot (Block6, Row2, Column5)	3978.96	3915.50	661.33	0.01	0.17	2379.00	2410.45	2379.00	335.16	0.01	0.14	99.00	97.00	0.00	1536.50	1599.96	4607634.00	4.68	2933.08	2966.00
6	6	2	11004.00	7607.00	176.40	0	Spot (Block6, Row2, Column6)	3782.70	3627.00	816.86	0.02	0.22	2470.00	2508.48	2470.00	392.75	0.01	0.16	89.00	72.00	0.00	1157.00	1312.70	3290950.00	3.24	2785.74	2702.50
6	7	2	11305.00	7610.00	176.45	0	Spot (Block6, Row2, Column7)	4163.04	4026.00	999.33	0.01	0.24	2463.50	2486.53	2463.50	354.46	0.00	0.14	97.00	84.00	0.00	1562.50	1699.54	3626007.00	4.73	2908.78	2897.00
6	8	2	11621.00	7613.00	264.55	0	Spot (Block6, Row2, Column8)	2774.10	2758.00	389.91	0.00	0.14	2505.00	2616.31	2505.00	619.26	0.02	0.24	22.00	0.00	0.00	253.00	269.10	5659174.00	0.25	2554.50	2496.00
6	1	3	9505.00	7901.00	154.60	0	Spot (Block6, Row3, Column1)	8031.70	7556.00	3340.20	0.03	0.42	2284.00	2310.62	2284.00	319.03	0.01	0.14	100.00	100.00	0.00	5272.00	5747.70	5260765.00	17.93	3474.67	3380.00
6	2	3	9811.00	7893.00	180.15	0	Spot (Block6, Row3, Column2)	2947.24	3004.00	395.17	0.01	0.13	2302.00	2348.78	2302.00	324.25	0.01	0.14	72.00	53.00	0.00	702.00	645.24	2687883.00	1.85	2626.57	2587.00
6	3	3	10104.00	7908.00	165.15	0	Spot (Block6, Row3, Column3)	3533.81	3379.00	894.30	0.02	0.25	2264.00	2309.31	2264.00	339.71	0.01	0.15	95.00	78.00	0.00	1115.00	1269.81	2682165.00	3.60	2657.70	2642.50
6	4	3	10407.00	7905.00	154.45	0	Spot (Block6, Row3, Column4)	8518.54	7852.00	3548.59	0.04	0.42	2281.00	2320.34	2281.00	323.78	0.01	0.14	100.00	100.00	0.00	5571.00	6237.54	5537048.00	19.14	3551.74	3488.00
6	5	3	10707.00	7891.00	156.95	0	Spot (Block6, Row3, Column5)	3513.91	3288.00	1378.97	0.03	0.39	2381.00	2423.60	2381.00	375.08	0.01	0.15	81.00	63.00	0.00	907.00	1132.91	2371887.00	2.91	2809.01	2730.50
6	6	3	11007.00	7912.00	178.55	0	Spot (Block6, Row3, Column6)	11324.30	10347.00	4648.70	0.04	0.41	2470.50	2526.94	2470.50	424.94	0.01	0.17	100.00	100.00	0.00	7876.50	8853.80	10123925.00	20.70	4652.80	4696.50
6	7	3	11314.00	7915.00	149.70	0	Spot (Block6, Row3, Column7)	7522.14	7008.00	2984.98	0.03	0.40	2476.00	2530.75	2476.00	444.20	0.01	0.18	100.00	98.00	0.00	4532.00	5046.14	4596030.00	11.24	3802.14	3601.50
6	8	3	11607.00	7927.00	157.85	0	Spot (Block6, Row3, Column8)	26826.84	25100.00	11155.07	0.03	0.42	2474.00	2543.37	2474.00	488.11	0.01	0.19	100.00	100.00	0.00	22626.00	24352.84	18456868.00	49.75	8370.42	7198.00
6	1	4	9503.00	8201.00	152.55	0	Spot (Block6, Row4, Column1)	7975.02	7666.00	3216.34	0.02	0.40	2268.00	2288.31	2268.00	320.55	0.00	0.14	100.00	100.00	0.00	5398.00	5707.02	5088064.00	17.74	3482.42	3355.00
6	2	4	9804.00	8205.00	183.80	0	Spot (Block6, Row4, Column2)	4826.59	4679.00	1195.62	0.01	0.25	2293.00	2336.16	2293.00	385.24	0.01	0.16	99.00	97.00	0.00	2386.00	2533.59	4609397.00	6.46	3128.37	3152.00
6	3	4	10101.00	8203.00	150.45	0	Spot (Block6, Row4, Column3)	29653.04	27523.00	15243.72	0.03	0.51	2264.00	2314.99	2264.00	385.29	0.01	0.17	100.00	100.00	0.48	25259.00	27389.04	18473844.00	70.95	8409.29	7238.00
6	4	4	10395.00	8197.00	227.35	0	Spot (Block6, Row4, Column4)	2677.19	2626.00	376.32	0.01	0.14	2268.00	2305.21	2268.00	345.02	0.01	0.15	51.00	23.00	0.00	358.00	409.19	3983658.00	1.08	2396.49	2382.50
6	5	4	10704.00	8207.00	147.00	-50	Spot (Block6, Row4, Column5)	3811.08	3051.00	3822.95	0.10	1.00	2339.00	2388.35	2339.00	365.30	0.01	0.15	66.00	49.00	0.00	712.00	1472.08	2237105.00	3.89	3018.78	2898.00
6	6	4	11002.00	8210.00	201.10	0	Spot (Block6, Row4, Column6)	4198.68	4099.50	837.53	0.01	0.20	2421.00	2478.74	2421.00	377.24	0.01	0.15	99.00	97.00	0.00	1678.50	1777.68	4828487.00	4.56	3092.69	3106.50
6	7	4	11299.00	8215.00	161.00	0	Spot (Block6, Row4, Column7)	5681.32	5022.00	2345.87	0.05	0.41	2460.50	2549.13	2460.50	571.28	0.02	0.22	95.00	78.00	0.00	2561.50	3220.82	4084872.00	5.48	3121.72	3117.00
6	8	4	11602.00	8223.00	169.50	0	Spot (Block6, Row4, Column8)	3829.69	3673.00	789.86	0.02	0.21	2430.50	2483.34	2430.50	379.30	0.01	0.15	93.00	77.00	0.00	1242.50	1399.19	3071415.00	3.55	2779.60	2785.50
6	1	5	9507.00	8504.00	151.45	0	Spot (Block6, Row5, Column1)	7987.87	7536.00	2958.57	0.03	0.37	2297.00	2332.46	2297.00	386.80	0.01	0.17	100.00	100.00	0.00	5239.00	5690.87	5040345.00	14.62	3493.12	3463.00
6	2	5	9803.00	8501.00	157.50	0	Spot (Block6, Row5, Column2)	28985.08	27948.00	11225.37	0.02	0.39	2324.00	2400.03	2324.00	492.95	0.01	0.21	100.00	100.00	0.00	25624.00	26661.08	19796804.00	53.93	8164.38	7608.00
6	3	5	10104.00	8502.00	157.45	0	Spot (Block6, Row5, Column3)	13900.23	12752.00	6213.74	0.04	0.45	2306.00	2361.50	2306.00	434.46	0.01	0.18	100.00	100.00	0.00	10446.00	11594.23	9493856.00	26.56	4640.40	4391.00
6	4	5	10401.00	8508.00	160.10	0	Spot (Block6, Row5, Column4)	4920.14	4418.00	1631.45	0.05	0.33	2277.50	2331.30	2277.50	391.41	0.01	0.17	100.00	93.00	0.00	2140.50	2642.64	3488382.00	6.61	2865.41	2873.50
6	5	5	10706.00	8511.00	148.85	0	Spot (Block6, Row5, Column5)	39125.30	37157.50	19573.22	0.02	0.50	2329.00	2406.96	2329.00	410.09	0.01	0.17	100.00	100.00	18.09	34828.50	36796.30	23788292.00	89.54	9813.42	8012.00
6	6	5	11004.00	8506.00	166.90	0	Spot (Block6, Row5, Column6)	3724.61	3624.00	740.35	0.01	0.20	2403.00	2535.75	2403.00	597.40	0.02	0.24	83.00	52.00	0.00	1221.00	1321.61	2871678.00	1.99	2847.05	2820.00
6	7	5	11305.00	8510.00	183.35	0	Spot (Block6, Row5, Column7)	35035.11	31816.00	17444.90	0.04	0.50	2506.00	2673.55	2506.00	771.26	0.03	0.29	100.00	100.00	7.38	29310.00	32529.11	33248404.00	41.96	9345.77	9133.00
6	8	5	11603.00	8516.00	150.80	0	Spot (Block6, Row5, Column8)	10398.40	8987.00	5351.69	0.06	0.51	2457.00	2541.59	2457.00	581.60	0.01	0.23	100.00	99.00	0.00	6530.00	7941.40	6467805.00	13.51	4129.47	3889.00
6	1	6	9503.00	8797.00	177.70	0	Spot (Block6, Row6, Column1)	9655.08	8852.50	4055.27	0.04	0.42	2318.00	2390.22	2318.00	456.56	0.01	0.19	100.00	100.00	0.00	6534.50	7337.08	8573708.00	15.91	4129.54	4083.00
6	2	6	9802.00	8805.00	195.95	0	Spot (Block6, Row6, Column2)	17964.93	17524.00	7444.92	0.01	0.41	2351.00	2465.61	2351.00	552.99	0.02	0.22	100.00	100.00	0.00	15173.00	15613.93	19509910.00	28.03	6337.58	6248.00
6	3	6	10095.00	8801.00	148.45	0	Spot (Block6, Row6, Column3)	15193.36	13879.00	7639.90	0.04	0.50	2306.00	2386.34	2306.00	456.48	0.01	0.19	100.00	100.00	0.00	11573.00	12887.36	9146403.00	28.06	5122.80	4600.50
6	4	6	10403.00	8810.00	168.35	0	Spot (Block6, Row6, Column4)	3732.85	3673.50	772.59	0.01	0.21	2299.00	2352.45	2299.00	368.12	0.01	0.16	94.00	78.00	0.00	1374.50	1433.85	2934019.00	3.75	2776.63	2750.00
6	5	6	10701.00	8806.00	147.95	0	Spot (Block6, Row6, Column5)	43845.82	44020.00	19273.32	0.00	0.44	2375.00	2420.65	2375.00	412.68	0.01	0.17	100.00	100.00	28.98	41645.00	41470.82	26176096.00	100.38	11282.54	9340.00
6	6	6	11002.00	8808.00	182.75	0	Spot (Block6, Row6, Column6)	3345.43	3263.00	599.39	0.01	0.18	2416.00	2501.80	2416.00	501.79	0.02	0.20	72.00	42.00	0.00	847.00	929.43	3124636.00	1.68	2737.34	2698.00
6	7	6	11301.00	8806.00	154.05	0	Spot (Block6, Row6, Column7)	10373.44	9271.00	4629.00	0.05	0.45	2419.50	2548.33	2419.50	606.56	0.02	0.24	100.00	100.00	0.00	6851.50	7953.94	6753111.00	12.90	4062.41	3941.00
6	8	6	11606.00	8819.00	152.65	0	Spot (Block6, Row6, Column8)	11831.18	10627.00	5974.95	0.05	0.51	2390.00	2443.41	2390.00	351.31	0.01	0.14	100.00	100.00	0.00	8237.00	9441.18	7619281.00	26.72	4295.08	4081.00
6	1	7	9500.00	9098.00	172.15	0	Spot (Block6, Row7, Column1)	5907.88	5719.00	1809.64	0.01	0.31	2259.00	2290.89	2259.00	350.80	0.01	0.15	100.00	99.00	0.00	3460.00	3648.88	4903542.00	10.31	3225.79	3279.00
6	2	7	9795.00	9102.00	155.70	0	Spot (Block6, Row7, Column2)	2728.28	2739.00	363.87	0.00	0.13	2288.00	2348.38	2288.00	441.76	0.01	0.19	51.00	7.00	0.00	451.00	440.28	1814304.00	0.86	2481.34	2417.50
6	3	7	10106.00	9098.00	174.60	0	Spot (Block6, Row7, Column3)	2646.25	2624.50	331.13	0.00	0.13	2287.00	2330.14	2287.00	344.73	0.01	0.15	49.00	16.00	0.00	337.50	359.25	2259895.00	0.92	2500.79	2490.50
6	4	7	10399.00	9106.00	147.00	-50	Spot (Block6, Row7, Column4)	2869.23	2809.00	422.01	0.01	0.15	2381.00	3189.96	2381.00	4684.93	0.13	1.47	0.00	0.00	0.00	428.00	488.23	1689979.00	-0.07	3358.95	2993.00
6	5	7	10711.00	9114.00	176.35	0	Spot (Block6, Row7, Column5)	4569.98	4452.50	882.95	0.01	0.19	2459.00	3325.81	2459.00	4789.46	0.13	1.44	0.00	0.00	0.00	1993.50	2110.98	3966742.00	0.26	3104.95	3116.00
6	6	7	10998.00	9108.00	174.95	0	Spot (Block6, Row7, Column6)	24811.40	24902.00	9612.08	0.00	0.39	2499.00	2617.37	2499.00	675.71	0.02	0.26	100.00	100.00	0.00	22403.00	22312.40	21312988.00	32.85	7074.24	6897.00
6	7	7	11292.00	9112.00	153.85	0	Spot (Block6, Row7, Column7)	12895.79	12066.00	5702.23	0.03	0.44	2460.00	2541.88	2460.00	506.71	0.01	0.20	100.00	100.00	0.00	9606.00	10435.79	8356474.00	20.43	4741.61	4527.00
6	8	7	11599.00	9113.00	197.15	0	Spot (Block6, Row7, Column8)	5098.44	5007.00	861.79	0.01	0.17	2387.00	2432.87	2387.00	352.24	0.01	0.14	100.00	100.00	0.00	2620.00	2711.44	5608283.00	7.57	3291.68	3277.50
6	1	8	9511.00	9392.00	126.65	0	Spot (Block6, Row8, Column1)	4649.06	4276.50	1653.18	0.04	0.36	2242.00	2289.47	2242.00	400.12	0.01	0.17	99.00	98.00	0.00	2034.50	2407.06	1980499.00	5.90	2940.71	2954.50
6	2	8	9800.00	9405.00	176.70	0	Spot (Block6, Row8, Column2)	3422.00	3358.00	627.66	0.01	0.18	2273.00	2297.05	2273.00	336.66	0.00	0.15	90.00	76.00	0.00	1085.00	1149.00	3001091.00	3.34	2610.99	2544.00
6	3	8	10091.00	9404.00	153.65	0	Spot (Block6, Row8, Column3)	5769.14	5076.00	2368.62	0.06	0.41	2307.00	2365.39	2307.00	403.53	0.01	0.17	98.00	91.00	0.00	2769.00	3462.14	3749944.00	8.43	3132.20	3114.50
6	4	8	10397.00	9407.00	151.90	0	Spot (Block6, Row8, Column4)	50376.19	58580.50	16599.68	0.07	0.33	2402.00	3197.11	2402.00	4617.22	0.12	1.44	100.00	100.00	41.27	56178.50	47974.19	31737224.00	10.22	14063.89	12972.00
6	5	8	10681.00	9405.00	204.90	0	Spot (Block6, Row8, Column5)	2737.83	2710.00	376.38	0.00	0.14	2405.00	3024.32	2405.00	4156.29	0.10	1.37	0.00	0.00	0.00	305.00	332.83	3266229.00	-0.07	2513.68	2487.50
6	6	8	10999.00	9409.00	160.60	0	Spot (Block6, Row8, Column6)	19784.80	17297.00	8932.75	0.06	0.45	2419.00	2536.62	2419.00	609.70	0.02	0.24	100.00	100.00	0.00	14878.00	17365.80	14106563.00	28.29	5871.27	5781.00
6	7	8	11299.00	9408.00	148.55	0	Spot (Block6, Row8, Column7)	5478.13	5213.00	1650.27	0.02	0.30	2406.00	2467.53	2406.00	429.20	0.01	0.17	99.00	92.00	0.00	2807.00	3072.13	3303315.00	7.01	3300.89	3207.00
6	8	8	11593.00	9411.00	155.30	0	Spot (Block6, Row8, Column8)	4184.54	3931.50	1450.38	0.03	0.35	2329.00	2380.15	2329.00	338.90	0.01	0.14	99.00	90.00	0.00	1602.50	1855.54	2778532.00	5.32	2973.37	2931.00
7	1	1	14014.00	7328.00	162.45	0	Spot (Block7, Row1, Column1)	53651.06	65535.00	14871.87	0.09	0.28	207.00	265.93	207.00	219.00	0.11	0.82	100.00	100.00	51.23	65328.00	53444.06	39165616.00	243.76	9423.42	8154.00
7	2	1	14313.00	7333.00	147.00	-50	Spot (Block7, Row1, Column2)	258.09	265.00	26.22	0.01	0.10	197.00	244.29	197.00	177.79	0.09	0.73	0.00	0.00	0.00	68.00	61.09	151498.00	0.08	236.88	229.00
7	3	1	14637.00	7297.00	241.40	0	Spot (Block7, Row1, Column3)	186.26	186.00	16.15	0.00	0.09	168.00	169.59	168.00	19.91	0.00	0.12	45.00	11.00	0.00	18.00	18.26	312913.00	0.84	173.57	172.00
7	4	1	14914.00	7338.00	147.00	-50	Spot (Block7, Row1, Column4)	176.38	177.00	15.39	0.00	0.09	163.00	166.27	163.00	105.01	0.01	0.63	0.00	0.00	0.00	14.00	13.38	103887.00	0.10	174.29	172.00
7	5	1	15214.00	7340.00	147.00	-50	Spot (Block7, Row1, Column5)	169.29	170.00	15.39	0.00	0.09	161.00	164.25	161.00	101.70	0.01	0.62	0.00	0.00	0.00	9.00	8.29	100387.00	0.05	171.58	170.50
7	6	1	15515.00	7342.00	147.00	-50	Spot (Block7, Row1, Column6)	175.76	175.00	15.42	0.00	0.09	158.00	158.23	158.00	18.32	0.00	0.12	46.00	12.00	0.00	17.00	17.76	103348.00	0.96	169.92	169.00
7	7	1	15821.00	7321.00	145.30	0	Spot (Block7, Row1, Column7)	198.37	199.00	12.41	0.00	0.06	170.00	205.26	170.00	242.78	0.08	1.18	0.00	0.00	0.00	29.00	28.37	114459.00	-0.03	185.95	187.00
7	8	1	16106.00	7344.00	163.65	0	Spot (Block7, Row1, Column8)	62537.96	65535.00	9338.55	0.02	0.15	295.00	368.73	295.00	355.95	0.10	0.97	100.00	100.00	87.75	65240.00	62242.96	46466156.00	174.66	12273.84	9902.00
7	1	2	14011.00	7632.00	147.00	-50	Spot (Block7, Row2, Column1)	185.24	184.00	25.02	0.00	0.14	181.00	222.34	181.00	153.31	0.09	0.69	0.00	0.00	0.00	3.00	4.24	110216.00	-0.24	188.06	178.00
7	2	2	14312.00	7634.00	147.00	-50	Spot (Block7, Row2, Column2)	196.59	201.00	16.15	0.01	0.08	185.00	202.50	185.00	63.73	0.04	0.31	0.00	0.00	0.00	16.00	11.59	115789.00	-0.09	194.47	194.00
7	3	2	14612.00	7636.00	147.00	-50	Spot (Block7, Row2, Column3)	164.35	164.00	14.31	0.00	0.09	163.00	162.69	163.00	15.82	0.00	0.10	16.00	2.00	0.00	1.00	1.35	96967.00	0.11	164.88	164.00
7	4	2	14912.00	7638.00	147.00	-50	Spot (Block7, Row2, Column4)	163.67	162.00	16.12	0.00	0.10	156.00	159.72	156.00	105.24	0.01	0.66	0.00	0.00	0.00	6.00	7.67	97218.00	0.04	160.24	160.00
7	5	2	15212.00	7645.00	183.20	0	Spot (Block7, Row2, Column5)	194.32	193.00	18.72	0.00	0.10	156.00	160.72	156.00	105.04	0.01	0.65	0.00	0.00	0.00	37.00	38.32	182665.00	0.32	173.77	175.00
7	6	2	15528.00	7625.00	114.15	0	Spot (Block7, Row2, Column6)	220.29	206.00	103.95	0.03	0.47	161.00	161.44	161.00	17.95	0.00	0.11	97.00	68.00	0.00	45.00	59.29	75120.00	3.28	186.74	185.00
7	7	2	15805.00	7709.00	252.65	0	Spot (Block7, Row2, Column7)	170.75	171.00	17.22	0.00	0.10	165.00	164.00	165.00	16.44	0.00	0.10	28.00	5.00	0.00	6.00	5.75	317076.00	0.41	162.31	163.00
7	8	2	16114.00	7646.00	147.00	-50	Spot (Block7, Row2, Column8)	213.63	204.00	47.24	0.02	0.22	241.00	301.76	241.00	266.51	0.10	0.88	0.00	0.00	0.00	-37.00	-27.37	126257.00	-0.33	225.94	194.50
7	1	3	14010.00	7932.00	147.00	-50	Spot (Block7, Row3, Column1)	169.69	172.00	17.51	0.01	0.10	164.00	167.91	164.00	58.57	0.01	0.35	0.00	0.00	0.00	8.00	5.69	99606.00	0.03	158.66	155.00
7	2	3	14310.00	7934.00	147.00	-50	Spot (Block7, Row3, Column2)	201.53	169.00	240.97	0.08	1.20	165.00	166.96	165.00	22.13	0.01	0.13	16.00	7.00	0.00	4.00	36.53	118704.00	1.56	179.12	176.00
7	3	3	14604.00	7931.00	168.60	0	Spot (Block7, Row3, Column3)	251.31	246.00	37.76	0.01	0.15	159.00	158.16	159.00	15.93	0.00	0.10	100.00	98.00	0.00	87.00	92.31	198031.00	5.85	190.49	190.50
7	4	3	14922.00	7951.00	213.75	0	Spot (Block7, Row3, Column4)	185.90	187.00	16.95	0.00	0.09	155.00	154.84	155.00	16.17	0.00	0.10	76.00	48.00	0.00	32.00	30.90	240746.00	1.92	169.28	169.00
7	5	3	15208.00	7932.00	170.85	0	Spot (Block7, Row3, Column5)	207.90	207.50	21.02	0.00	0.10	157.00	156.15	157.00	17.13	0.00	0.11	95.00	74.00	0.00	50.50	50.90	169232.00	3.02	180.97	184.00
7	6	3	15538.00	7954.00	134.30	0	Spot (Block7, Row3, Column6)	179.52	179.00	12.95	0.00	0.07	161.00	159.74	161.00	15.83	0.00	0.10	57.00	17.00	0.00	18.00	18.52	87606.00	1.25	167.24	168.00
7	7	3	15812.00	7944.00	147.00	-50	Spot (Block7, Row3, Column7)	175.87	177.00	12.09	0.00	0.07	162.00	161.98	162.00	14.84	0.00	0.09	51.00	7.00	0.00	15.00	13.87	103410.00	0.94	172.13	172.00
7	8	3	16112.00	7946.00	147.00	-50	Spot (Block7, Row3, Column8)	174.63	174.00	13.20	0.00	0.08	180.00	202.84	180.00	56.29	0.05	0.28	0.00	0.00	0.00	-6.00	-5.37	104078.00	-0.50	180.74	180.50
7	1	4	13976.00	8181.00	145.55	0	Spot (Block7, Row4, Column1)	177.04	180.00	20.50	0.01	0.12	155.00	160.79	155.00	106.86	0.02	0.66	0.00	0.00	0.00	25.00	22.04	102150.00	0.15	160.28	164.00
7	2	4	14309.00	8234.00	147.00	-50	Spot (Block7, Row4, Column2)	163.68	166.00	17.15	0.01	0.10	155.00	155.33	155.00	16.78	0.00	0.11	35.00	4.00	0.00	11.00	8.68	96244.00	0.50	163.02	166.00
7	3	4	14600.00	8235.00	169.95	0	Spot (Block7, Row4, Column3)	316.87	314.00	60.80	0.00	0.19	151.00	151.98	151.00	16.88	0.00	0.11	100.00	100.00	0.00	163.00	165.87	253182.00	9.77	198.30	197.00
7	4	4	14909.00	8238.00	147.00	-50	Spot (Block7, Row4, Column4)	145.49	146.00	14.42	0.00	0.10	151.00	150.68	151.00	15.86	0.00	0.11	7.00	0.00	0.00	-5.00	-5.51	85546.00	-0.33	159.64	162.00
7	5	4	15193.00	8254.00	180.95	0	Spot (Block7, Row4, Column5)	172.75	174.00	18.58	0.00	0.11	155.00	155.27	155.00	16.75	0.00	0.11	53.00	23.00	0.00	19.00	17.75	158761.00	1.04	163.39	166.00
7	6	4	15494.00	8230.00	182.30	0	Spot (Block7, Row4, Column6)	198.34	199.00	14.47	0.00	0.07	158.00	157.52	158.00	16.07	0.00	0.10	95.00	69.00	0.00	41.00	40.34	186638.00	2.54	178.55	180.00
7	7	4	15810.00	8245.00	147.00	-50	Spot (Block7, Row4, Column7)	164.28	164.00	12.16	0.00	0.07	162.00	161.70	162.00	15.90	0.00	0.10	14.00	0.00	0.00	2.00	2.28	96761.00	0.16	156.49	156.50
7	8	4	16101.00	8229.00	150.15	0	Spot (Block7, Row4, Column8)	245.14	241.00	41.08	0.01	0.17	167.00	170.45	167.00	24.15	0.01	0.14	94.00	69.00	0.00	74.00	78.14	150760.00	3.09	197.75	200.00
7	1	5	14007.00	8532.00	147.00	-50	Spot (Block7, Row5, Column1)	173.10	175.00	13.53	0.00	0.08	155.00	158.76	155.00	93.87	0.01	0.59	0.00	0.00	0.00	20.00	18.10	102992.00	0.15	161.42	162.00
7	2	5	14321.00	8548.00	177.50	0	Spot (Block7, Row5, Column2)	166.41	166.00	14.79	0.00	0.09	154.00	154.53	154.00	15.58	0.00	0.10	38.00	10.00	0.00	12.00	12.41	147103.00	0.76	157.57	158.00
7	3	5	14594.00	8573.00	140.70	0	Spot (Block7, Row5, Column3)	172.06	172.00	12.44	0.00	0.07	152.00	153.14	152.00	15.92	0.00	0.10	63.00	18.00	0.00	20.00	20.06	91882.00	1.19	165.15	163.00
7	4	5	14940.00	8553.00	211.15	0	Spot (Block7, Row5, Column4)	170.81	170.00	19.02	0.00	0.11	151.00	152.28	151.00	16.34	0.00	0.11	55.00	28.00	0.00	19.00	19.81	216927.00	1.13	159.25	159.00
7	5	5	15207.00	8543.00	159.25	0	Spot (Block7, Row5, Column5)	416.81	406.00	118.07	0.01	0.28	154.00	154.61	154.00	17.08	0.00	0.11	100.00	100.00	0.00	252.00	262.81	293848.00	15.35	232.86	217.00
7	6	5	15483.00	8561.00	196.30	0	Spot (Block7, Row5, Column6)	169.26	170.00	14.45	0.00	0.09	155.00	155.75	155.00	17.28	0.00	0.11	43.00	7.00	0.00	15.00	14.26	184151.00	0.78	156.00	159.00
7	7	5	15793.00	8551.00	193.45	0	Spot (Block7, Row5, Column7)	198.74	198.00	19.31	0.00	0.10	160.00	160.97	160.00	16.47	0.00	0.10	88.00	62.00	0.00	38.00	38.74	209072.00	2.29	176.63	175.00
7	8	5	16115.00	8566.00	181.85	0	Spot (Block7, Row5, Column8)	178.49	179.00	10.97	0.00	0.06	162.00	162.65	162.00	15.32	0.00	0.09	55.00	7.00	0.00	17.00	16.49	165286.00	1.03	171.86	172.00
7	1	6	14005.00	8832.00	147.00	-50	Spot (Block7, Row6, Column1)	168.77	168.00	14.83	0.00	0.09	160.00	160.44	160.00	18.15	0.00	0.11	28.00	2.00	0.00	8.00	8.77	99069.00	0.46	167.65	170.00
7	2	6	14257.00	8787.00	204.55	0	Spot (Block7, Row6, Column2)	179.21	176.00	20.31	0.01	0.11	153.00	153.75	153.00	15.60	0.00	0.10	68.00	29.00	0.00	23.00	26.21	211828.00	1.63	163.69	164.00
7	3	6	14614.00	8841.00	144.55	0	Spot (Block7, Row6, Column3)	188.80	187.00	20.96	0.00	0.11	155.00	155.46	155.00	15.59	0.00	0.10	78.00	50.00	0.00	32.00	33.80	107614.00	2.14	168.55	169.00
7	4	6	14906.00	8839.00	147.00	-50	Spot (Block7, Row6, Column4)	172.04	171.00	16.43	0.00	0.10	156.00	156.85	156.00	15.72	0.00	0.10	47.00	17.00	0.00	15.00	16.04	100986.00	0.97	171.15	169.00
7	5	6	15202.00	8836.00	150.15	0	Spot (Block7, Row6, Column5)	388.61	394.00	58.03	0.01	0.15	156.00	156.19	156.00	17.79	0.00	0.11	100.00	100.00	0.00	238.00	232.61	238998.00	13.07	225.06	212.50
7	6	6	15503.00	8865.00	226.00	0	Spot (Block7, Row6, Column6)	162.51	162.00	13.98	0.00	0.09	150.00	151.65	150.00	16.10	0.00	0.11	35.00	8.00	0.00	12.00	12.51	237429.00	0.67	151.76	150.00
7	7	6	15803.00	8822.00	149.65	0	Spot (Block7, Row6, Column7)	190.13	192.00	18.00	0.00	0.09	158.00	158.40	158.00	16.84	0.00	0.11	81.00	51.00	0.00	34.00	32.13	116738.00	1.88	169.94	171.00
7	8	6	16115.00	8862.00	143.70	0	Spot (Block7, Row6, Column8)	189.39	190.00	14.53	0.00	0.08	163.00	162.24	163.00	16.25	0.00	0.10	74.00	36.00	0.00	27.00	26.39	106249.00	1.67	175.24	173.00
7	1	7	14003.00	9133.00	147.00	-50	Spot (Block7, Row7, Column1)	165.55	165.00	16.94	0.00	0.10	160.00	161.43	160.00	18.12	0.00	0.11	20.00	5.00	0.00	5.00	5.55	97672.00	0.23	164.57	164.00
7	2	7	14318.00	9139.00	214.65	0	Spot (Block7, Row7, Column2)	173.10	168.00	43.10	0.01	0.25	155.00	156.42	155.00	15.80	0.00	0.10	41.00	13.00	0.00	13.00	18.10	228316.00	1.06	162.11	163.00
7	3	7	14604.00	9137.00	147.00	-50	Spot (Block7, Row7, Column3)	149.05	149.00	18.20	0.00	0.12	155.00	155.32	155.00	15.70	0.00	0.10	11.00	3.00	0.00	-6.00	-5.95	87644.00	-0.40	158.31	161.00
7	4	7	14930.00	9188.00	213.55	0	Spot (Block7, Row7, Column4)	167.23	169.00	12.66	0.00	0.08	157.00	156.55	157.00	16.81	0.00	0.11	34.00	1.00	0.00	12.00	10.23	212213.00	0.63	159.52	160.00
7	5	7	15205.00	9141.00	147.00	-50	Spot (Block7, Row7, Column5)	163.02	164.00	15.02	0.00	0.09	155.00	154.75	155.00	16.94	0.00	0.11	31.00	1.00	0.00	9.00	8.02	96182.00	0.49	158.68	160.00
7	6	7	15502.00	9172.00	219.50	0	Spot (Block7, Row7, Column6)	185.45	186.00	23.29	0.00	0.13	148.00	148.30	148.00	15.66	0.00	0.11	82.00	63.00	0.00	38.00	37.45	256847.00	2.37	165.05	165.00
7	7	7	15815.00	9133.00	199.55	0	Spot (Block7, Row7, Column7)	169.88	170.00	13.95	0.00	0.08	155.00	154.50	155.00	16.87	0.00	0.11	44.00	10.00	0.00	15.00	14.88	191959.00	0.91	158.17	159.00
7	8	7	16109.00	9127.00	199.70	0	Spot (Block7, Row7, Column8)	241.33	236.00	34.10	0.01	0.14	162.00	161.75	162.00	17.54	0.00	0.11	99.00	92.00	0.00	74.00	79.33	273909.00	4.54	188.01	190.00
7	1	8	14012.00	9425.00	121.35	0	Spot (Block7, Row8, Column1)	1586.50	1579.00	438.09	0.00	0.28	166.00	167.00	166.00	18.53	0.00	0.11	100.00	100.00	0.00	1413.00	1420.50	618735.00	76.60	582.68	537.00
7	2	8	14302.00	9435.00	147.00	-50	Spot (Block7, Row8, Column2)	173.44	173.00	11.26	0.00	0.06	161.00	162.90	161.00	18.92	0.01	0.12	29.00	1.00	0.00	12.00	12.44	102154.00	0.56	171.84	172.00
7	3	8	14602.00	9437.00	147.00	-50	Spot (Block7, Row8, Column3)	156.11	156.00	9.77	0.00	0.06	159.00	158.52	159.00	31.12	0.00	0.20	0.00	0.00	0.00	-3.00	-2.89	92888.00	-0.08	158.81	157.00
7	4	8	14890.00	9386.00	240.60	0	Spot (Block7, Row8, Column4)	170.51	170.50	22.57	0.00	0.13	158.00	159.53	158.00	74.99	0.00	0.47	0.00	0.00	0.00	12.50	12.51	285096.00	0.15	159.89	162.00
7	5	8	15261.00	9383.00	147.05	0	Spot (Block7, Row8, Column5)	171.59	171.00	8.70	0.00	0.05	156.00	154.60	156.00	16.52	0.00	0.11	44.00	3.00	0.00	15.00	15.59	100723.00	1.03	162.34	163.00
7	6	8	15511.00	9428.00	210.65	0	Spot (Block7, Row8, Column6)	172.72	173.00	16.49	0.00	0.10	157.00	154.81	157.00	16.45	0.01	0.11	49.00	15.00	0.00	16.00	15.72	218495.00	1.09	154.25	152.50
7	7	8	15799.00	9526.00	256.65	0	Spot (Block7, Row8, Column7)	170.37	170.00	14.09	0.00	0.08	157.00	157.64	157.00	16.47	0.00	0.10	41.00	8.00	0.00	13.00	13.37	324905.00	0.77	163.72	164.00
7	8	8	16090.00	9446.00	153.55	0	Spot (Block7, Row8, Column8)	672.00	609.00	387.27	0.04	0.58	162.00	162.32	162.00	17.71	0.00	0.11	100.00	100.00	0.00	447.00	510.00	433439.00	28.78	268.67	263.00
8	1	1	18515.00	7352.00	158.05	0	Spot (Block8, Row1, Column1)	56253.69	65535.00	12833.95	0.07	0.23	2199.00	2288.11	2199.00	443.75	0.02	0.19	100.00	100.00	55.90	63336.00	54054.69	38646616.00	121.61	16043.65	13609.00
8	2	1	18805.00	7360.00	173.70	0	Spot (Block8, Row1, Column2)	3062.81	2957.00	464.04	0.02	0.15	2183.00	2242.40	2183.00	355.77	0.01	0.16	90.00	57.00	0.00	774.00	879.81	2591137.00	2.31	2516.26	2468.00
8	3	1	19116.00	7350.00	191.75	0	Spot (Block8, Row1, Column3)	2572.69	2534.00	271.58	0.01	0.11	2163.00	2185.37	2163.00	240.31	0.00	0.11	71.00	36.00	0.00	371.00	409.69	2673029.00	1.61	2368.16	2379.00
8	4	1	19406.00	7358.00	176.10	0	Spot (Block8, Row1, Column4)	2952.28	2890.50	393.17	0.01	0.13	2173.00	2201.48	2173.00	241.38	0.01	0.11	95.00	73.00	0.00	717.50	779.28	2550769.00	3.11	2447.05	2444.00
8	5	1	19712.00	7359.00	211.60	0	Spot (Block8, Row1, Column5)	2711.82	2679.00	317.58	0.01	0.12	2221.00	2269.69	2221.00	249.32	0.01	0.11	74.00	45.00	0.00	458.00	490.82	3457567.00	1.77	2367.96	2308.50
8	6	1	20004.00	7359.00	192.30	0	Spot (Block8, Row1, Column6)	3110.52	3031.00	529.15	0.01	0.17	2335.50	2363.53	2335.50	240.38	0.01	0.10	89.00	74.00	0.00	695.50	775.02	3253603.00	3.11	2598.45	2572.50
8	7	1	20320.00	7361.00	138.85	0	Spot (Block8, Row1, Column7)	2994.67	2939.00	331.12	0.01	0.11	2469.00	2521.82	2469.00	413.61	0.01	0.16	59.00	19.00	0.00	470.00	525.67	1557226.00	1.14	2608.24	2585.00
8	8	1	20607.00	7372.00	159.60	0	Spot (Block8, Row1, Column8)	63984.09	65535.00	6105.96	0.01	0.10	2649.00	2729.21	2649.00	527.65	0.01	0.19	100.00	100.00	92.49	62886.00	61335.09	45173196.00	116.09	20297.95	17256.00
8	1	2	18501.00	7668.00	252.45	0	Spot (Block8, Row2, Column1)	2438.28	2403.00	296.28	0.01	0.12	2154.00	2206.57	2154.00	331.38	0.01	0.15	41.00	11.00	0.00	249.00	284.28	4503495.00	0.70	2233.27	2203.00
8	2	2	18808.00	7659.00	156.70	0	Spot (Block8, Row2, Column2)	2691.66	2632.00	387.33	0.01	0.14	2157.00	2193.23	2157.00	247.57	0.01	0.11	68.00	48.00	0.00	475.00	534.66	1819563.00	2.01	2416.76	2405.00
8	3	2	19116.00	7663.00	213.55	0	Spot (Block8, Row2, Column3)	2595.82	2582.00	292.12	0.00	0.11	2157.50	2196.71	2157.50	252.80	0.01	0.12	69.00	39.00	0.00	424.50	438.32	3356401.00	1.58	2363.97	2328.00
8	4	2	19415.00	7662.00	205.65	0	Spot (Block8, Row2, Column4)	2685.23	2651.00	316.88	0.01	0.12	2196.00	2228.66	2196.00	244.67	0.01	0.11	75.00	46.00	0.00	455.00	489.23	3241074.00	1.87	2443.88	2386.50
8	5	2	19717.00	7661.00	196.30	0	Spot (Block8, Row2, Column5)	3815.71	3649.50	1076.04	0.02	0.28	2243.00	2273.31	2243.00	245.10	0.01	0.11	99.00	98.00	0.00	1406.50	1572.71	4166752.00	6.29	2748.78	2743.00
8	6	2	20007.00	7665.00	209.55	0	Spot (Block8, Row2, Column6)	2769.07	2724.00	326.83	0.01	0.12	2316.00	2353.77	2316.00	264.27	0.01	0.11	68.00	37.00	0.00	408.00	453.07	3450263.00	1.57	2510.90	2490.00
8	7	2	20310.00	7663.00	201.60	0	Spot (Block8, Row2, Column7)	2794.56	2751.00	293.25	0.01	0.10	2384.00	2415.52	2384.00	253.99	0.01	0.11	66.00	35.00	0.00	367.00	410.56	3224928.00	1.49	2584.01	2602.50
8	8	2	20635.00	7666.00	193.75	0	Spot (Block8, Row2, Column8)	2884.04	2878.00	297.82	0.00	0.10	2546.00	2617.94	2546.00	444.79	0.01	0.17	40.00	0.00	0.00	332.00	338.04	3071499.00	0.60	2745.70	2688.50
8	1	3	18501.00	7962.00	198.90	0	Spot (Block8, Row3, Column1)	2821.99	2778.50	378.10	0.01	0.13	2191.00	2227.66	2191.00	262.08	0.01	0.12	83.00	56.00	0.00	587.50	630.99	3171922.00	2.27	2374.85	2387.00
8	2	3	18801.00	7956.00	210.35	0	Spot (Block8, Row3, Column2)	2620.72	2574.00	339.02	0.01	0.13	2183.00	2229.34	2183.00	255.88	0.01	0.11	65.00	40.00	0.00	391.00	437.72	3304731.00	1.53	2412.86	2370.00
8	3	3	19103.00	7961.00	193.35	0	Spot (Block8, Row3, Column3)	2980.93	2777.00	996.46	0.03	0.33	2190.00	2238.50	2190.00	262.88	0.01	0.12	91.00	57.00	0.00	587.00	790.93	3144885.00	2.82	2537.48	2550.00
8	4	3	19412.00	7957.00	166.45	0	Spot (Block8, Row3, Column4)	3269.15	3170.50	525.03	0.01	0.16	2222.00	2251.57	2222.00	265.08	0.01	0.12	98.00	86.00	0.00	948.50	1047.15	2530321.00	3.84	2530.98	2535.00
8	5	3	19707.00	7967.00	181.90	0	Spot (Block8, Row3, Column5)	2922.61	2827.00	407.37	0.01	0.14	2281.00	2300.93	2281.00	279.86	0.00	0.12	86.00	48.00	0.00	546.00	641.61	2712185.00	2.22	2500.92	2513.00
8	6	3	20011.00	7960.00	191.90	0	Spot (Block8, Row3, Column6)	8240.60	7676.50	2951.53	0.03	0.36	2351.00	2385.14	2351.00	297.32	0.01	0.12	100.00	100.00	0.00	5325.50	5889.60	8570228.00	19.69	4033.46	4065.00
8	7	3	20316.00	7961.00	210.60	0	Spot (Block8, Row3, Column7)	2754.23	2701.50	313.44	0.01	0.11	2386.00	2419.76	2386.00	290.18	0.01	0.12	54.00	28.00	0.00	315.50	368.23	3486851.00	1.15	2554.39	2565.00
8	8	3	20610.00	7979.00	156.80	0	Spot (Block8, Row3, Column8)	11107.23	10463.00	3865.49	0.03	0.35	2428.00	2476.72	2428.00	291.15	0.01	0.12	100.00	100.00	0.00	8035.00	8679.23	7475165.00	29.64	5055.38	4601.00
8	1	4	18504.00	8249.00	180.45	0	Spot (Block8, Row4, Column1)	3274.11	3209.00	603.44	0.01	0.18	2276.00	2305.01	2276.00	276.93	0.01	0.12	89.00	76.00	0.00	933.00	998.11	2972888.00	3.50	2562.25	2572.00
8	2	4	18808.00	8259.00	188.15	0	Spot (Block8, Row4, Column2)	3322.09	3239.00	490.94	0.01	0.15	2290.00	2311.15	2290.00	289.63	0.00	0.13	96.00	79.00	0.00	949.00	1032.09	3312125.00	3.49	2761.36	2689.00
8	3	4	19108.00	8259.00	156.95	0	Spot (Block8, Row4, Column3)	5778.29	5663.00	1601.09	0.01	0.28	2260.00	2280.71	2260.00	261.36	0.00	0.11	100.00	100.00	0.00	3403.00	3518.29	3946572.00	13.38	3155.26	3084.00
8	4	4	19395.00	8260.00	205.70	0	Spot (Block8, Row4, Column4)	2617.45	2604.00	271.46	0.00	0.10	2224.00	2259.52	2224.00	261.89	0.01	0.12	62.00	32.00	0.00	380.00	393.45	3148792.00	1.37	2387.54	2371.00
8	5	4	19691.00	8256.00	193.05	0	Spot (Block8, Row4, Column5)	2710.79	2613.00	398.16	0.02	0.15	2242.00	2271.69	2242.00	255.94	0.01	0.11	65.00	39.00	0.00	371.00	468.79	2849037.00	1.72	2407.00	2397.00
8	6	4	20015.00	8264.00	201.25	0	Spot (Block8, Row4, Column6)	3890.47	3853.00	551.08	0.00	0.14	2305.00	2354.78	2305.00	263.95	0.01	0.11	99.00	98.00	0.00	1548.00	1585.47	4470145.00	5.82	2847.02	2880.00
8	7	4	20295.00	8265.00	210.55	0	Spot (Block8, Row4, Column7)	2821.63	2779.00	341.83	0.01	0.12	2394.00	2483.36	2394.00	483.12	0.02	0.19	41.00	7.00	0.00	385.00	427.63	3563713.00	0.70	2542.13	2492.00
8	8	4	20610.00	8268.00	201.35	0	Spot (Block8, Row4, Column8)	2759.84	2697.00	288.35	0.01	0.10	2420.00	2459.92	2420.00	241.62	0.01	0.10	53.00	31.00	0.00	277.00	339.84	3165542.00	1.24	2599.87	2600.00
8	1	5	18509.00	8554.00	156.65	0	Spot (Block8, Row5, Column1)	4249.51	4050.00	936.81	0.02	0.22	2349.00	2387.72	2349.00	321.55	0.01	0.13	99.00	94.00	0.00	1701.00	1900.51	2868419.00	5.79	2936.68	2935.00
8	2	5	18803.00	8553.00	157.55	0	Spot (Block8, Row5, Column2)	12796.55	12326.50	3904.31	0.02	0.31	2396.50	2432.51	2396.50	399.89	0.01	0.16	100.00	100.00	0.00	9930.00	10400.05	8727246.00	25.92	4995.72	4845.50
8	3	5	19107.00	8556.00	165.55	0	Spot (Block8, Row5, Column3)	5073.12	4780.00	1393.75	0.03	0.27	2301.00	2338.27	2301.00	280.29	0.01	0.12	100.00	99.00	0.00	2479.00	2772.12	3850498.00	9.76	3012.20	3010.00
8	4	5	19397.00	8567.00	173.45	0	Spot (Block8, Row5, Column4)	2828.52	2770.00	355.91	0.01	0.13	2273.00	2287.19	2273.00	245.58	0.00	0.11	78.00	50.00	0.00	497.00	555.52	2375961.00	2.20	2523.93	2545.00
8	5	5	19708.00	8563.00	151.00	0	Spot (Block8, Row5, Column5)	5989.51	5875.00	1578.95	0.01	0.26	2269.00	2284.04	2269.00	246.59	0.00	0.11	100.00	100.00	0.00	3606.00	3720.51	3737457.00	15.03	3310.27	3216.00
8	6	5	20002.00	8564.00	181.00	0	Spot (Block8, Row5, Column6)	2795.84	2753.00	287.91	0.01	0.10	2323.00	2393.87	2323.00	441.54	0.01	0.18	48.00	10.00	0.00	430.00	472.84	2566581.00	0.91	2524.55	2494.00
8	7	5	20308.00	8562.00	183.65	0	Spot (Block8, Row5, Column7)	29825.25	28203.00	14364.81	0.02	0.48	2444.00	2583.27	2444.00	626.68	0.02	0.24	100.00	100.00	0.21	25759.00	27381.25	28125208.00	43.47	8552.49	8603.00
8	8	5	20611.00	8559.00	190.25	0	Spot (Block8, Row5, Column8)	3104.99	3023.00	387.43	0.01	0.12	2473.00	2542.30	2473.00	458.10	0.01	0.18	59.00	25.00	0.00	550.00	631.99	3163987.00	1.23	2694.80	2702.00
8	1	6	18501.00	8850.00	188.10	0	Spot (Block8, Row6, Column1)	7888.89	7290.50	2961.21	0.03	0.38	2374.00	2439.21	2374.00	404.39	0.01	0.17	100.00	100.00	0.00	4916.50	5514.89	7857335.00	13.48	3875.46	3842.00
8	2	6	18805.00	8856.00	192.45	0	Spot (Block8, Row6, Column2)	17457.30	16812.50	6948.13	0.02	0.40	2416.00	2511.24	2416.00	493.90	0.02	0.20	100.00	100.00	0.00	14396.50	15041.30	18330168.00	30.26	6241.85	6181.50
8	3	6	19095.00	8853.00	179.25	0	Spot (Block8, Row6, Column3)	3301.97	3201.00	603.66	0.01	0.18	2305.00	2382.29	2305.00	412.56	0.01	0.17	84.00	52.00	0.00	896.00	996.97	2978376.00	2.23	2583.36	2560.00
8	4	6	19404.00	8866.00	210.00	0	Spot (Block8, Row6, Column4)	2656.96	2670.00	302.52	0.00	0.11	2253.00	2268.62	2253.00	238.79	0.00	0.11	64.00	43.00	0.00	417.00	403.96	3345116.00	1.63	2419.87	2375.00
8	5	6	19705.00	8859.00	161.45	0	Spot (Block8, Row6, Column5)	3863.77	3780.00	735.54	0.01	0.19	2274.00	2275.76	2274.00	236.76	0.00	0.10	99.00	98.00	0.00	1506.00	1589.77	2785778.00	6.71	2697.94	2708.50
8	6	6	20014.00	8873.00	202.30	0	Spot (Block8, Row6, Column6)	2690.15	2636.00	309.99	0.01	0.12	2324.00	2397.83	2324.00	456.43	0.01	0.19	36.00	4.00	0.00	312.00	366.15	3136720.00	0.64	2456.55	2406.50
8	7	6	20308.00	8867.00	194.35	0	Spot (Block8, Row6, Column7)	2877.95	2849.50	358.31	0.00	0.12	2392.00	2468.56	2392.00	464.01	0.01	0.19	49.00	13.00	0.00	457.50	485.95	3062136.00	0.88	2552.02	2489.50
8	8	6	20599.00	8876.00	193.25	0	Spot (Block8, Row6, Column8)	2881.90	2850.00	322.32	0.00	0.11	2426.00	2470.72	2426.00	301.28	0.01	0.12	61.00	32.00	0.00	424.00	455.90	3040405.00	1.36	2580.00	2527.00
8	1	7	18505.00	9152.00	189.15	0	Spot (Block8, Row7, Column1)	3604.05	3510.00	620.91	0.01	0.17	2336.00	2382.31	2336.00	309.03	0.01	0.13	97.00	84.00	0.00	1174.00	1268.05	3622067.00	3.95	2779.10	2756.00
8	2	7	18794.00	9152.00	208.95	0	Spot (Block8, Row7, Column2)	2746.23	2716.00	319.96	0.00	0.12	2363.00	2425.37	2363.00	398.48	0.01	0.16	46.00	12.00	0.00	353.00	383.23	3421808.00	0.81	2524.78	2467.00
8	3	7	19093.00	9164.00	212.05	0	Spot (Block8, Row7, Column3)	2702.84	2709.00	289.51	0.00	0.11	2289.00	2325.31	2289.00	260.95	0.01	0.11	65.00	38.00	0.00	420.00	413.84	3462336.00	1.45	2490.03	2448.50
8	4	7	19396.00	9161.00	200.00	0	Spot (Block8, Row7, Column4)	2664.06	2607.50	299.60	0.01	0.11	2276.00	2302.01	2276.00	277.12	0.00	0.12	56.00	30.00	0.00	331.50	388.06	3026374.00	1.31	2450.84	2415.00
8	5	7	19714.00	9164.00	228.00	0	Spot (Block8, Row7, Column5)	2604.54	2560.00	292.22	0.01	0.11	2289.50	2357.11	2289.50	441.59	0.01	0.19	32.00	2.00	0.00	270.50	315.04	3878160.00	0.56	2405.27	2407.00
8	6	7	20003.00	9161.00	176.90	0	Spot (Block8, Row7, Column6)	21468.38	21945.50	7819.94	0.01	0.36	2406.00	2565.62	2406.00	644.95	0.03	0.25	100.00	100.00	0.00	19539.50	19062.38	18806298.00	29.31	6672.58	6567.50
8	7	7	20293.00	9160.00	176.55	0	Spot (Block8, Row7, Column7)	2910.05	2871.00	305.26	0.01	0.10	2442.00	2528.54	2442.00	467.15	0.02	0.18	45.00	6.00	0.00	429.00	468.05	2534653.00	0.82	2591.03	2562.50
8	8	7	20610.00	9166.00	195.30	0	Spot (Block8, Row7, Column8)	4833.39	4801.00	672.56	0.00	0.14	2492.00	2524.76	2492.00	276.70	0.01	0.11	100.00	100.00	0.00	2309.00	2341.39	5220057.00	8.34	3327.40	3317.00
8	1	8	18508.00	9445.00	132.10	0	Spot (Block8, Row8, Column1)	4479.64	4415.50	825.06	0.01	0.18	2363.00	2390.73	2363.00	288.22	0.01	0.12	100.00	99.00	0.00	2052.50	2116.64	2087512.00	7.25	2988.90	2948.00
8	2	8	18791.00	9455.00	218.10	0	Spot (Block8, Row8, Column2)	2771.85	2777.00	365.19	0.00	0.13	2373.00	2402.30	2373.00	280.66	0.01	0.12	58.00	34.00	0.00	404.00	398.85	3766944.00	1.32	2517.10	2495.00
8	3	8	19089.00	9457.00	183.20	0	Spot (Block8, Row8, Column3)	2814.12	2780.50	315.69	0.01	0.11	2371.00	2393.94	2371.00	293.69	0.00	0.12	63.00	31.00	0.00	409.50	443.12	2650902.00	1.43	2562.38	2531.50
8	4	8	19399.00	9457.00	152.55	0	Spot (Block8, Row8, Column4)	23772.38	23880.00	9675.98	0.00	0.41	2355.00	2386.63	2355.00	320.55	0.01	0.13	100.00	100.00	0.00	21525.00	21417.38	15166775.00	66.72	7376.98	6444.50
8	5	8	19693.00	9464.00	194.20	0	Spot (Block8, Row8, Column5)	2709.15	2696.50	299.42	0.00	0.11	2359.00	2412.77	2359.00	383.60	0.01	0.16	44.00	9.00	0.00	337.50	350.15	2893368.00	0.77	2553.34	2585.00
8	6	8	20000.00	9462.00	164.00	0	Spot (Block8, Row8, Column6)	18553.58	16835.00	8276.52	0.04	0.45	2425.00	2553.23	2425.00	540.13	0.02	0.21	100.00	100.00	0.00	14410.00	16128.58	13859524.00	29.62	5623.83	5551.00
8	7	8	20302.00	9465.00	174.00	0	Spot (Block8, Row8, Column7)	3036.99	3008.00	326.11	0.00	0.11	2491.00	2547.20	2491.00	356.33	0.01	0.14	68.00	31.00	0.00	517.00	545.99	2557143.00	1.37	2679.33	2668.00
8	8	8	20596.00	9461.00	146.40	0	Spot (Block8, Row8, Column8)	4935.67	4534.00	2763.09	0.04	0.56	2585.00	2605.41	2585.00	283.74	0.00	0.11	100.00	98.00	0.00	1949.00	2350.67	2892305.00	8.21	3405.82	3359.00
9	1	1	4983.00	11770.00	156.80	0	Spot (Block9, Row1, Column1)	57578.29	65535.00	11515.43	0.06	0.20	3482.00	3552.77	3482.00	544.18	0.01	0.15	100.00	100.00	58.79	62053.00	54096.29	38980840.00	99.28	17266.95	16172.00
9	2	1	5282.00	11778.00	148.90	0	Spot (Block9, Row1, Column2)	12006.48	11671.00	4401.88	0.01	0.37	3506.00	3529.89	3506.00	474.27	0.00	0.13	100.00	100.00	0.00	8165.00	8500.48	7287932.00	17.87	5411.39	5228.50
9	3	1	5584.00	11773.00	163.90	0	Spot (Block9, Row1, Column3)	5900.19	5487.50	1689.02	0.03	0.29	3456.00	3481.22	3456.00	423.12	0.00	0.12	93.00	80.00	0.00	2031.50	2444.19	4413345.00	5.72	4027.01	4085.50
9	4	1	5884.00	11780.00	149.20	0	Spot (Block9, Row1, Column4)	10871.84	10507.00	3661.71	0.01	0.34	3534.00	3557.15	3534.00	440.22	0.00	0.12	100.00	100.00	0.00	6973.00	7337.84	6555718.00	16.62	5283.61	5052.00
9	5	1	6184.00	11783.00	148.95	0	Spot (Block9, Row1, Column5)	13131.35	11943.50	6270.49	0.04	0.48	3651.50	3668.93	3651.50	469.08	0.00	0.13	100.00	98.00	0.00	8292.00	9479.85	7957601.00	20.17	5643.26	5362.00
9	6	1	6473.00	11780.00	148.25	0	Spot (Block9, Row1, Column6)	15914.76	14892.50	6778.81	0.03	0.43	3704.50	3746.70	3704.50	497.38	0.00	0.13	100.00	100.00	0.00	11188.00	12210.26	9517028.00	24.46	6820.41	6154.00
9	7	1	6789.00	11786.00	118.80	0	Spot (Block9, Row1, Column7)	28560.48	28324.50	9555.80	0.00	0.33	3834.00	3916.37	3834.00	645.76	0.01	0.16	100.00	100.00	0.00	24490.50	24726.48	10567376.00	38.16	10494.08	9444.50
9	8	1	7076.00	11796.00	162.70	0	Spot (Block9, Row1, Column8)	64096.61	65535.00	5646.25	0.01	0.09	4178.00	4299.84	4178.00	797.93	0.01	0.19	100.00	100.00	91.96	61357.00	59918.61	47047372.00	74.94	19906.69	17636.50
9	1	2	4979.00	12073.00	232.70	0	Spot (Block9, Row2, Column1)	3886.82	3864.00	421.59	0.00	0.11	3504.00	3546.60	3504.00	485.15	0.01	0.14	43.00	7.00	0.00	360.00	382.82	6059545.00	0.70	3603.36	3532.00
9	2	2	5277.00	12078.00	137.20	0	Spot (Block9, Row2, Column2)	8365.39	8310.50	1957.62	0.00	0.23	3492.50	3505.77	3492.50	412.87	0.00	0.12	100.00	100.00	0.00	4818.00	4872.89	4283082.00	11.77	4819.83	4816.00
9	3	2	5584.00	12078.00	211.55	0	Spot (Block9, Row2, Column3)	4131.54	4141.00	535.36	0.00	0.13	3468.00	3510.77	3468.00	450.51	0.01	0.13	66.00	28.00	0.00	673.00	663.54	5267708.00	1.38	3666.15	3634.00
9	4	2	5881.00	12081.00	190.25	0	Spot (Block9, Row2, Column4)	6302.16	6237.00	1271.11	0.00	0.20	3575.00	3580.19	3575.00	446.69	0.00	0.12	99.00	96.00	0.00	2662.00	2727.16	6459714.00	6.09	4426.16	4510.00
9	5	2	6182.00	12078.00	163.55	0	Spot (Block9, Row2, Column5)	16553.62	16116.00	6202.02	0.01	0.37	3655.00	3683.00	3655.00	487.11	0.00	0.13	100.00	100.00	0.00	12461.00	12898.62	12150354.00	26.42	6892.99	6099.50
9	6	2	6475.00	12079.00	163.00	0	Spot (Block9, Row2, Column6)	6485.61	6151.00	1597.04	0.02	0.25	3724.00	3800.26	3724.00	645.73	0.01	0.17	95.00	80.00	0.00	2427.00	2761.61	4792864.00	4.16	4347.17	4336.50
9	7	2	6780.00	12079.00	164.80	0	Spot (Block9, Row2, Column7)	5607.27	5381.00	1086.76	0.02	0.19	3738.50	3786.14	3738.50	487.29	0.01	0.13	92.00	79.00	0.00	1642.50	1868.77	4227882.00	3.74	4295.71	4300.00
9	8	2	7090.00	12082.00	238.05	0	Spot (Block9, Row2, Column8)	4453.09	4385.50	558.72	0.01	0.13	4007.00	4117.42	4007.00	721.37	0.01	0.18	32.00	5.00	0.00	378.50	446.09	7276347.00	0.47	4023.20	3851.50
9	1	3	4977.00	12378.00	145.80	0	Spot (Block9, Row3, Column1)	15473.01	14456.50	6544.79	0.03	0.42	3493.00	3517.89	3493.00	430.37	0.00	0.12	100.00	100.00	0.00	10963.50	11980.01	8974348.00	27.78	6193.10	5859.00
9	2	3	5283.00	12366.00	213.60	0	Spot (Block9, Row3, Column2)	4275.34	4233.00	541.58	0.00	0.13	3524.00	3577.19	3524.00	503.49	0.01	0.14	63.00	31.00	0.00	709.00	751.34	5570765.00	1.39	3783.63	3741.00
9	3	3	5562.00	12371.00	144.45	0	Spot (Block9, Row3, Column3)	33713.07	29921.00	17705.52	0.05	0.53	3598.00	3662.90	3598.00	609.38	0.01	0.17	100.00	100.00	13.25	26323.00	30115.07	19081636.00	49.31	13748.19	8225.00
9	4	3	5879.00	12376.00	145.90	0	Spot (Block9, Row3, Column4)	18399.97	16888.00	9130.86	0.04	0.50	3631.00	3691.15	3631.00	589.32	0.01	0.16	100.00	100.00	0.00	13257.00	14768.97	10616785.00	24.96	6796.17	6175.50
9	5	3	6181.00	12381.00	138.55	0	Spot (Block9, Row3, Column5)	21100.04	20026.00	8990.97	0.02	0.43	3756.00	3839.45	3756.00	660.06	0.01	0.17	100.00	100.00	0.00	16270.00	17344.04	11014223.00	26.15	8192.69	7689.00
9	6	3	6480.00	12381.00	217.80	0	Spot (Block9, Row3, Column6)	26739.90	21632.50	13275.10	0.09	0.50	3891.00	4009.11	3891.00	813.93	0.01	0.20	100.00	100.00	0.37	17741.50	22848.90	36205824.00	27.93	10774.20	10565.00
9	7	3	6784.00	12387.00	152.60	0	Spot (Block9, Row3, Column7)	8977.61	8367.50	3289.82	0.03	0.37	3841.00	3928.52	3841.00	680.56	0.01	0.17	95.00	89.00	0.00	4526.50	5136.61	5727716.00	7.42	5050.54	4987.00
9	8	3	7084.00	12393.00	168.10	0	Spot (Block9, Row3, Column8)	6129.13	5999.00	1059.93	0.01	0.17	4018.00	4056.42	4018.00	541.09	0.00	0.13	96.00	83.00	0.00	1981.00	2111.13	4792977.00	3.83	4657.79	4722.00
9	1	4	4975.00	12671.00	146.35	0	Spot (Block9, Row4, Column1)	17237.08	15817.50	8281.68	0.04	0.48	3517.00	3556.76	3517.00	508.42	0.00	0.14	100.00	100.00	0.00	12300.50	13720.08	10066455.00	26.91	6249.86	5663.00
9	2	4	5278.00	12678.00	190.15	0	Spot (Block9, Row4, Column2)	12975.46	12120.00	5171.69	0.03	0.40	3567.00	3653.60	3567.00	589.75	0.01	0.16	100.00	100.00	0.00	8553.00	9408.46	13286874.00	15.81	6330.69	6261.50
9	3	4	5578.00	12677.00	151.95	0	Spot (Block9, Row4, Column3)	57114.02	65535.00	13844.68	0.06	0.24	3684.50	3832.28	3684.50	817.43	0.02	0.21	100.00	100.00	66.30	61850.50	53429.52	36096352.00	65.18	17592.56	15800.50
9	4	4	5862.00	12645.00	229.25	0	Spot (Block9, Row4, Column4)	4085.07	4031.00	559.04	0.01	0.14	3636.00	3794.09	3636.00	1342.54	0.02	0.35	6.00	0.00	0.00	395.00	449.07	6184789.00	0.22	3749.39	3731.00
9	5	4	6163.00	12676.00	135.65	0	Spot (Block9, Row4, Column5)	17037.05	10941.00	15656.71	0.19	0.92	3738.00	3896.60	3738.00	1328.24	0.02	0.34	99.00	90.00	6.06	7203.00	13299.05	8433342.00	9.89	6781.46	6178.00
9	6	4	6476.00	12686.00	179.45	0	Spot (Block9, Row4, Column6)	18148.51	16837.00	8264.77	0.03	0.46	3823.00	3915.67	3823.00	689.99	0.01	0.18	96.00	95.00	0.00	13014.00	14325.51	16406255.00	20.63	8472.85	6325.00
9	7	4	6776.00	12681.00	157.95	0	Spot (Block9, Row4, Column7)	7946.34	7061.00	2797.63	0.05	0.35	3864.00	3921.00	3864.00	529.84	0.01	0.14	97.00	91.00	0.00	3197.00	4082.34	5475025.00	7.60	4791.02	4847.00
9	8	4	7081.00	12692.00	156.90	0	Spot (Block9, Row4, Column8)	6262.32	6148.00	1250.61	0.01	0.20	4104.00	4133.83	4104.00	528.16	0.00	0.13	91.00	78.00	0.00	2044.00	2158.32	4239593.00	4.03	4712.39	4725.00
9	1	5	4978.00	12979.00	144.95	0	Spot (Block9, Row5, Column1)	33781.50	32733.50	17043.90	0.01	0.50	3577.00	3651.01	3577.00	615.29	0.01	0.17	100.00	100.00	4.72	29156.50	30204.50	19323040.00	48.97	9989.41	8237.00
9	2	5	5274.00	12976.00	163.80	0	Spot (Block9, Row5, Column2)	5826.80	5760.50	996.63	0.00	0.17	3624.00	3761.01	3624.00	734.99	0.02	0.20	97.00	69.00	0.00	2136.50	2202.80	4335142.00	2.81	4233.85	4228.00
9	3	5	5569.00	12977.00	160.20	0	Spot (Block9, Row5, Column3)	39424.79	37498.00	17785.13	0.02	0.45	3686.00	3888.62	3686.00	886.53	0.02	0.23	100.00	100.00	14.02	33812.00	35738.79	27834020.00	40.08	10214.58	9638.50
9	4	5	5879.00	12993.00	158.75	0	Spot (Block9, Row5, Column4)	7656.63	7131.00	2777.54	0.03	0.36	3700.00	3900.72	3700.00	1376.28	0.02	0.35	77.00	57.00	0.00	3431.00	3956.63	5336669.00	2.73	4986.10	4547.00
9	5	5	6177.00	12980.00	151.95	0	Spot (Block9, Row5, Column5)	58743.18	65535.00	12060.05	0.05	0.21	3782.00	3932.17	3782.00	1301.18	0.02	0.33	100.00	100.00	67.98	61753.00	54961.18	37243488.00	42.12	17315.42	15257.50
9	6	5	6474.00	12979.00	157.00	0	Spot (Block9, Row5, Column6)	7047.95	6873.00	1486.66	0.01	0.21	3801.00	3868.46	3801.00	592.59	0.01	0.15	99.00	93.00	0.00	3072.00	3246.95	4764412.00	5.37	4692.90	4708.00
9	7	5	6771.00	12985.00	181.65	0	Spot (Block9, Row5, Column7)	9478.88	9285.00	2811.55	0.01	0.30	3915.00	3962.81	3915.00	535.06	0.01	0.14	100.00	99.00	0.00	5370.00	5563.88	8767963.00	10.31	5470.65	5339.00
9	8	5	7078.00	12986.00	146.90	0	Spot (Block9, Row5, Column8)	15694.84	14587.00	7844.57	0.03	0.50	4140.00	4173.11	4140.00	536.49	0.00	0.13	100.00	99.00	0.00	10447.00	11554.84	9244262.00	21.48	6620.94	5999.00
9	1	6	4973.00	13269.00	214.95	0	Spot (Block9, Row6, Column1)	22954.62	17924.00	12171.96	0.11	0.53	3689.50	3834.96	3689.50	793.15	0.02	0.21	100.00	100.00	0.00	14234.50	19265.12	30437830.00	24.11	9569.27	9570.00
9	2	6	5273.00	13274.00	199.65	0	Spot (Block9, Row6, Column2)	6090.03	5982.00	1044.91	0.01	0.17	3629.00	3715.42	3629.00	609.66	0.01	0.16	99.00	87.00	0.00	2353.00	2461.03	6869557.00	3.89	4589.63	4540.00
9	3	6	5567.00	13273.00	147.20	0	Spot (Block9, Row6, Column3)	26513.76	25111.00	13578.34	0.02	0.51	3681.00	3798.60	3681.00	721.58	0.01	0.19	100.00	100.00	0.34	21430.00	22832.76	15722662.00	31.48	8837.19	7782.50
9	4	6	5877.00	13283.00	161.70	0	Spot (Block9, Row6, Column4)	5346.87	5243.00	833.44	0.01	0.16	3683.00	3729.90	3683.00	498.51	0.01	0.13	93.00	78.00	0.00	1560.00	1663.87	3849747.00	3.24	4212.64	4235.50
9	5	6	6175.00	13282.00	147.55	0	Spot (Block9, Row6, Column5)	56103.54	65535.00	14295.46	0.07	0.25	3776.00	3854.69	3776.00	592.67	0.01	0.15	100.00	100.00	60.71	61759.00	52327.54	33269648.00	88.16	17808.67	15107.00
9	6	6	6471.00	13283.00	190.70	0	Spot (Block9, Row6, Column6)	4969.14	4812.00	835.00	0.01	0.17	3792.00	3863.50	3792.00	535.02	0.01	0.14	77.00	47.00	0.00	1020.00	1177.14	5108279.00	2.07	4209.84	4193.00
9	7	6	6773.00	13282.00	150.20	0	Spot (Block9, Row6, Column7)	15365.41	14004.00	6771.65	0.04	0.44	3889.50	3956.87	3889.50	540.02	0.01	0.14	100.00	100.00	0.00	10114.50	11475.91	9449724.00	21.13	6525.99	6122.00
9	8	6	7080.00	13291.00	148.35	0	Spot (Block9, Row6, Column8)	17671.21	16560.00	8413.94	0.03	0.48	4104.00	4150.48	4104.00	553.75	0.00	0.13	99.00	99.00	0.00	12456.00	13567.21	10585053.00	24.42	7199.21	6781.00
9	1	7	4973.00	13572.00	174.10	0	Spot (Block9, Row7, Column1)	19408.62	18381.00	8474.92	0.02	0.44	3630.00	3766.29	3630.00	778.79	0.02	0.21	100.00	100.00	0.00	14751.00	15778.62	16342058.00	20.09	7178.15	7110.00
9	2	7	5269.00	13572.00	217.40	0	Spot (Block9, Row7, Column2)	4125.31	4089.00	454.91	0.00	0.11	3599.00	3679.27	3599.00	586.00	0.01	0.16	43.00	7.00	0.00	490.00	526.31	5565047.00	0.76	3833.90	3829.00
9	3	7	5570.00	13576.00	224.00	0	Spot (Block9, Row7, Column3)	4198.79	4184.00	471.23	0.00	0.11	3596.00	3633.75	3596.00	430.80	0.00	0.12	60.00	32.00	0.00	588.00	602.79	6050452.00	1.31	3829.14	3780.50
9	4	7	5872.00	13579.00	210.45	0	Spot (Block9, Row7, Column4)	4267.32	4241.00	484.80	0.00	0.11	3631.00	3678.61	3631.00	449.02	0.01	0.12	60.00	29.00	0.00	610.00	636.32	5381090.00	1.31	3936.78	3903.00
9	5	7	6171.00	13578.00	207.30	0	Spot (Block9, Row7, Column5)	5890.41	5661.50	1058.49	0.02	0.18	3799.00	3844.57	3799.00	552.15	0.01	0.14	96.00	83.00	0.00	1862.50	2091.41	7221639.00	3.71	4487.57	4469.00
9	6	7	6467.00	13583.00	183.35	0	Spot (Block9, Row7, Column6)	7460.90	7347.50	1403.72	0.01	0.19	3948.00	4070.57	3948.00	776.59	0.01	0.19	99.00	91.00	0.00	3399.50	3512.90	7028165.00	4.37	5043.49	4946.00
9	7	7	6764.00	13590.00	152.00	0	Spot (Block9, Row7, Column7)	17925.14	16707.50	7627.49	0.03	0.43	4016.00	4076.76	4016.00	597.34	0.01	0.15	100.00	100.00	0.00	12691.50	13909.14	11364542.00	23.18	7485.32	6257.00
9	8	7	7075.00	13585.00	175.60	0	Spot (Block9, Row7, Column8)	33927.16	34216.00	10644.42	0.00	0.31	4167.00	4227.44	4167.00	596.97	0.01	0.14	100.00	100.00	0.23	30049.00	29760.16	29380908.00	49.75	11755.19	10269.00
9	1	8	4981.00	13863.00	122.35	0	Spot (Block9, Row8, Column1)	6297.26	6174.00	1097.57	0.01	0.17	3498.00	3573.15	3498.00	607.68	0.01	0.17	99.00	96.00	0.00	2676.00	2799.26	2481121.00	4.48	4496.64	4388.00
9	2	8	5272.00	13871.00	197.40	0	Spot (Block9, Row8, Column2)	4574.50	4499.00	656.95	0.01	0.14	3510.00	3549.69	3510.00	406.45	0.00	0.11	83.00	65.00	0.00	989.00	1064.50	5077694.00	2.52	3923.36	3941.50
9	3	8	5561.00	13873.00	158.35	0	Spot (Block9, Row8, Column3)	7232.48	6471.00	2494.10	0.05	0.34	3589.00	3620.28	3589.00	426.25	0.00	0.12	97.00	93.00	0.00	2882.00	3643.48	5019338.00	8.47	4473.90	4539.50
9	4	8	5870.00	13879.00	150.85	0	Spot (Block9, Row8, Column4)	9224.55	9083.00	2742.98	0.01	0.30	3642.00	3672.78	3642.00	451.52	0.00	0.12	100.00	99.00	0.00	5441.00	5582.55	5746892.00	12.30	4991.98	4911.50
9	5	8	6161.00	13874.00	208.05	0	Spot (Block9, Row8, Column5)	4252.79	4264.00	511.36	0.00	0.12	3769.00	3836.29	3769.00	711.37	0.01	0.19	35.00	3.00	0.00	495.00	483.79	5235190.00	0.59	3987.41	3923.50
9	6	8	6476.00	13882.00	208.10	0	Spot (Block9, Row8, Column6)	32815.12	25380.50	18742.24	0.11	0.57	4053.00	4199.78	4053.00	952.68	0.02	0.23	100.00	100.00	14.08	21327.50	28762.12	40559656.00	30.04	11832.73	11993.00
9	7	8	6766.00	13889.00	168.85	0	Spot (Block9, Row8, Column7)	8066.47	7239.50	2554.51	0.05	0.32	4164.00	4249.93	4164.00	744.03	0.01	0.18	97.00	84.00	0.00	3075.50	3902.47	6372514.00	5.13	4980.06	4950.50
9	8	8	7066.00	13894.00	160.95	0	Spot (Block9, Row8, Column8)	6413.95	5984.50	2363.64	0.03	0.37	4324.00	4366.50	4324.00	583.66	0.00	0.13	92.00	73.00	0.00	1660.50	2089.95	4579563.00	3.51	4902.57	4936.00
10	1	1	9481.00	11801.00	158.90	0	Spot (Block10, Row1, Column1)	59747.60	65535.00	9925.04	0.04	0.17	2502.00	2590.52	2502.00	513.29	0.02	0.20	100.00	100.00	66.14	63033.00	57245.60	41823700.00	111.35	16952.11	14983.00
10	2	1	9778.00	11805.00	170.80	0	Spot (Block10, Row1, Column2)	3766.12	3634.00	657.03	0.02	0.17	2501.00	2576.41	2501.00	436.78	0.01	0.17	92.00	64.00	0.00	1133.00	1265.12	3054325.00	2.72	2888.29	2861.50
10	3	1	10079.00	11800.00	200.85	0	Spot (Block10, Row1, Column3)	2943.90	2923.50	393.14	0.00	0.13	2469.00	2520.93	2469.00	346.80	0.01	0.14	58.00	29.00	0.00	454.50	474.90	3350156.00	1.22	2683.94	2676.00
10	4	1	10379.00	11798.00	161.10	0	Spot (Block10, Row1, Column4)	3686.86	3596.00	639.84	0.01	0.17	2508.00	2557.47	2508.00	343.15	0.01	0.13	91.00	74.00	0.00	1088.00	1178.86	2639793.00	3.29	2966.23	2961.00
10	5	1	10683.00	11806.00	197.10	0	Spot (Block10, Row1, Column5)	3211.34	3145.00	440.41	0.01	0.14	2559.00	2611.20	2559.00	364.06	0.01	0.14	71.00	38.00	0.00	586.00	652.34	3522840.00	1.65	2861.75	2829.00
10	6	1	10973.00	11811.00	187.10	0	Spot (Block10, Row1, Column6)	3406.53	3295.00	510.28	0.01	0.15	2617.00	2658.85	2617.00	373.76	0.01	0.14	77.00	43.00	0.00	678.00	789.53	3362250.00	2.00	2937.80	2901.00
10	7	1	11288.00	11817.00	125.50	0	Spot (Block10, Row1, Column7)	4478.35	4245.00	824.29	0.02	0.18	2679.00	2761.67	2679.00	525.46	0.01	0.19	98.00	85.00	0.00	1566.00	1799.35	1871949.00	3.27	3362.31	3390.00
10	8	1	11576.00	11816.00	163.50	0	Spot (Block10, Row1, Column8)	64262.14	65535.00	5517.87	0.01	0.09	2832.00	2948.20	2832.00	672.54	0.02	0.23	100.00	100.00	92.96	62703.00	61430.14	47490192.00	91.17	20560.00	17358.00
10	1	2	9487.00	12096.00	195.20	0	Spot (Block10, Row2, Column1)	2789.35	2778.00	367.36	0.00	0.13	2411.00	2478.49	2411.00	431.85	0.01	0.17	44.00	8.00	0.00	367.00	378.35	2998553.00	0.72	2616.10	2603.00
10	2	2	9780.00	12098.00	150.60	0	Spot (Block10, Row2, Column2)	3113.62	3038.00	410.72	0.01	0.13	2408.00	2453.33	2408.00	338.00	0.01	0.14	77.00	46.00	0.00	630.00	705.62	1942899.00	1.95	2746.70	2718.00
10	3	2	10074.00	12104.00	221.40	0	Spot (Block10, Row2, Column3)	2860.26	2847.00	357.40	0.00	0.12	2392.00	2424.77	2392.00	319.48	0.01	0.13	60.00	29.00	0.00	455.00	468.26	4012945.00	1.36	2570.77	2537.00
10	4	2	10375.00	12100.00	183.35	0	Spot (Block10, Row2, Column4)	3036.16	2960.00	428.77	0.01	0.14	2393.00	2436.70	2393.00	331.05	0.01	0.14	70.00	44.00	0.00	567.00	643.16	2881319.00	1.81	2709.20	2759.50
10	5	2	10684.00	12106.00	186.75	0	Spot (Block10, Row2, Column5)	4332.03	4301.00	719.32	0.00	0.17	2449.00	2484.17	2449.00	347.42	0.01	0.14	99.00	98.00	0.00	1852.00	1883.03	4258382.00	5.32	3070.13	3110.00
10	6	2	10973.00	12099.00	203.00	0	Spot (Block10, Row2, Column6)	3094.08	3052.50	412.12	0.01	0.13	2556.00	2615.44	2556.00	419.59	0.01	0.16	55.00	24.00	0.00	496.50	538.08	3620071.00	1.14	2810.24	2810.50
10	7	2	11282.00	12109.00	209.90	0	Spot (Block10, Row2, Column7)	3134.90	3100.00	420.96	0.00	0.13	2584.00	2647.98	2584.00	374.74	0.01	0.14	59.00	34.00	0.00	516.00	550.90	3928034.00	1.30	2813.53	2831.00
10	8	2	11590.00	12113.00	209.95	0	Spot (Block10, Row2, Column8)	3099.68	3106.00	445.10	0.00	0.14	2723.00	2817.48	2723.00	578.02	0.01	0.21	33.00	5.00	0.00	383.00	376.68	3883897.00	0.49	2909.64	2833.00
10	1	3	9475.00	12407.00	193.80	0	Spot (Block10, Row3, Column1)	3035.07	2968.50	526.27	0.01	0.17	2293.00	2341.47	2293.00	312.06	0.01	0.13	79.00	54.00	0.00	675.50	742.07	3223248.00	2.22	2556.78	2619.00
10	2	3	9773.00	12398.00	212.85	0	Spot (Block10, Row3, Column2)	2755.17	2690.00	406.59	0.01	0.15	2318.00	2349.55	2318.00	322.31	0.01	0.14	53.00	30.00	0.00	372.00	437.17	3567944.00	1.26	2529.05	2493.00
10	3	3	10058.00	12400.00	154.10	0	Spot (Block10, Row3, Column3)	3738.34	3276.00	2751.22	0.06	0.74	2399.00	2416.05	2399.00	332.93	0.00	0.14	90.00	67.00	0.00	877.00	1339.34	2452350.00	3.97	2918.12	2864.50
10	4	3	10382.00	12409.00	165.60	0	Spot (Block10, Row3, Column4)	3382.09	3304.00	502.08	0.01	0.15	2397.50	2433.94	2397.50	346.07	0.01	0.14	91.00	71.00	0.00	906.50	984.59	2573768.00	2.74	2773.97	2713.00
10	5	3	10694.00	12404.00	164.20	0	Spot (Block10, Row3, Column5)	3496.89	3232.00	1334.69	0.03	0.38	2481.00	2522.11	2481.00	429.56	0.01	0.17	68.00	43.00	0.00	751.00	1015.89	2615674.00	2.27	2873.68	2816.00
10	6	3	10980.00	12406.00	210.65	0	Spot (Block10, Row3, Column6)	14823.89	12441.00	6192.26	0.08	0.42	2646.00	2712.51	2646.00	508.85	0.01	0.19	100.00	100.00	0.00	9795.00	12177.89	18781868.00	23.80	6372.77	6370.00
10	7	3	11280.00	12404.00	199.50	0	Spot (Block10, Row3, Column7)	3157.33	3125.00	454.37	0.00	0.14	2643.00	2705.45	2643.00	455.31	0.01	0.17	52.00	20.00	0.00	482.00	514.33	3533055.00	0.99	2834.20	2778.00
10	8	3	11578.00	12426.00	159.35	0	Spot (Block10, Row3, Column8)	6654.52	6524.00	1895.87	0.01	0.28	2636.00	2680.32	2636.00	385.59	0.01	0.14	99.00	98.00	0.00	3888.00	4018.52	4678128.00	10.31	3871.08	3713.00
10	1	4	9471.00	12702.00	205.25	0	Spot (Block10, Row4, Column1)	2983.49	2912.50	496.51	0.01	0.17	2309.00	2343.21	2309.00	313.93	0.01	0.13	76.00	48.00	0.00	603.50	674.49	3568259.00	2.04	2590.14	2611.00
10	2	4	9780.00	12701.00	201.10	0	Spot (Block10, Row4, Column2)	3397.85	3295.00	607.08	0.01	0.18	2336.00	2367.72	2336.00	334.44	0.01	0.14	90.00	72.00	0.00	959.00	1061.85	3897333.00	3.08	2770.15	2778.50
10	3	4	10077.00	12702.00	157.25	0	Spot (Block10, Row4, Column3)	5732.97	5547.50	1585.58	0.01	0.28	2425.00	2456.45	2425.00	348.34	0.01	0.14	100.00	99.00	0.00	3122.50	3307.97	3921349.00	9.41	3284.71	3301.00
10	4	4	10371.00	12708.00	211.50	0	Spot (Block10, Row4, Column4)	2919.76	2877.50	422.39	0.01	0.14	2429.00	2464.28	2429.00	342.68	0.01	0.14	56.00	32.00	0.00	448.50	490.76	3719776.00	1.33	2641.03	2620.50
10	5	4	10662.00	12701.00	189.05	0	Spot (Block10, Row4, Column5)	2993.61	2959.00	431.62	0.01	0.14	2455.00	2484.06	2455.00	357.48	0.01	0.14	59.00	34.00	0.00	504.00	538.61	3032529.00	1.43	2607.03	2567.00
10	6	4	10974.00	12710.00	187.00	0	Spot (Block10, Row4, Column6)	5165.71	5048.00	982.35	0.01	0.19	2548.00	2610.78	2548.00	444.43	0.01	0.17	100.00	97.00	0.00	2500.00	2617.71	5083054.00	5.75	3353.54	3358.00
10	7	4	11276.00	12704.00	197.25	0	Spot (Block10, Row4, Column7)	3258.93	3144.50	547.98	0.02	0.17	2580.00	2630.93	2580.00	385.37	0.01	0.15	63.00	39.00	0.00	564.50	678.93	3591343.00	1.63	2770.33	2690.50
10	8	4	11568.00	12720.00	193.15	0	Spot (Block10, Row4, Column8)	2982.14	2953.00	429.90	0.00	0.14	2581.00	2631.33	2581.00	375.06	0.01	0.14	49.00	23.00	0.00	372.00	401.14	3158090.00	0.94	2780.07	2792.50
10	1	5	9479.00	13002.00	175.70	0	Spot (Block10, Row5, Column1)	3837.52	3720.00	989.37	0.01	0.26	2355.00	2384.58	2355.00	359.09	0.01	0.15	86.00	74.00	0.00	1365.00	1482.52	3307943.00	4.05	2689.23	2637.50
10	2	5	9774.00	13004.00	156.75	0	Spot (Block10, Row5, Column2)	6882.63	6560.50	1975.07	0.02	0.29	2378.00	2403.98	2378.00	344.70	0.00	0.14	100.00	100.00	0.00	4182.50	4504.63	4638893.00	12.99	3507.46	3438.00
10	3	5	10077.00	13003.00	166.20	0	Spot (Block10, Row5, Column3)	5771.29	5405.50	1689.14	0.03	0.29	2427.00	2468.79	2427.00	349.70	0.01	0.14	100.00	99.00	0.00	2978.50	3344.29	4443891.00	9.44	3423.70	3405.00
10	4	5	10370.00	12999.00	191.05	0	Spot (Block10, Row5, Column4)	3046.51	3038.00	444.24	0.00	0.15	2447.00	2474.57	2447.00	351.13	0.00	0.14	64.00	41.00	0.00	591.00	599.51	3137901.00	1.63	2712.83	2686.00
10	5	5	10678.00	13009.00	151.15	0	Spot (Block10, Row5, Column5)	6113.88	5775.00	1744.17	0.02	0.29	2478.00	2497.44	2478.00	345.96	0.00	0.14	100.00	100.00	0.00	3297.00	3635.88	3839518.00	10.45	3424.95	3438.00
10	6	5	10978.00	13008.00	193.10	0	Spot (Block10, Row5, Column6)	3037.34	3010.00	377.80	0.00	0.12	2532.00	2586.94	2532.00	383.54	0.01	0.15	60.00	27.00	0.00	478.00	505.34	3186174.00	1.17	2766.41	2753.50
10	7	5	11278.00	13012.00	183.80	0	Spot (Block10, Row5, Column7)	8399.23	8155.00	2770.83	0.01	0.33	2590.00	2643.29	2590.00	402.17	0.01	0.15	100.00	100.00	0.00	5565.00	5809.23	7954069.00	14.31	4312.54	4347.00
10	8	5	11579.00	13015.00	164.75	0	Spot (Block10, Row5, Column8)	3789.32	3723.00	737.05	0.01	0.19	2581.00	2628.00	2581.00	379.09	0.01	0.14	86.00	71.00	0.00	1142.00	1208.32	2845779.00	3.06	2935.19	2897.00
10	1	6	9475.00	13301.00	215.80	0	Spot (Block10, Row6, Column1)	12273.09	10118.00	5458.98	0.08	0.44	2431.00	2473.32	2431.00	405.13	0.01	0.16	100.00	100.00	0.00	7687.00	9842.09	16347750.00	24.19	5416.53	5405.00
10	2	6	9774.00	13306.00	203.15	0	Spot (Block10, Row6, Column2)	5221.77	5147.00	1224.13	0.01	0.23	2402.00	2435.55	2402.00	370.01	0.01	0.15	100.00	99.00	0.00	2745.00	2819.77	6104244.00	7.53	3283.56	3289.00
10	3	6	10071.00	13301.00	166.70	0	Spot (Block10, Row6, Column3)	3418.17	3315.00	615.65	0.01	0.18	2383.00	2422.97	2383.00	332.88	0.01	0.14	86.00	73.00	0.00	932.00	1035.17	2621737.00	2.99	2692.32	2611.50
10	4	6	10374.00	13303.00	211.70	0	Spot (Block10, Row6, Column4)	2868.27	2832.50	388.19	0.01	0.14	2383.00	2428.38	2383.00	327.36	0.01	0.13	61.00	33.00	0.00	449.50	485.27	3671383.00	1.34	2599.65	2582.50
10	5	6	10675.00	13310.00	148.60	0	Spot (Block10, Row6, Column5)	6614.51	6321.50	2040.61	0.02	0.31	2469.00	2492.78	2469.00	342.93	0.00	0.14	100.00	99.00	0.00	3852.50	4145.51	3968705.00	12.02	3508.26	3412.00
10	6	6	10974.00	13313.00	221.10	0	Spot (Block10, Row6, Column6)	2859.61	2842.00	390.42	0.00	0.14	2503.00	2559.68	2503.00	371.93	0.01	0.15	48.00	18.00	0.00	339.00	356.61	4009179.00	0.81	2670.13	2606.00
10	7	6	11264.00	13309.00	178.05	0	Spot (Block10, Row6, Column7)	3278.95	3224.00	456.89	0.01	0.14	2540.00	2587.53	2540.00	387.48	0.01	0.15	76.00	42.00	0.00	684.00	738.95	2895313.00	1.78	2854.42	2788.00
10	8	6	11583.00	13320.00	168.30	0	Spot (Block10, Row6, Column8)	3374.29	3303.50	554.76	0.01	0.16	2524.00	2565.57	2524.00	355.84	0.01	0.14	80.00	54.00	0.00	779.50	850.29	2645445.00	2.27	2815.14	2801.00
10	1	7	9470.00	13602.00	196.00	0	Spot (Block10, Row7, Column1)	3585.06	3501.00	714.47	0.01	0.20	2385.00	2432.16	2385.00	370.13	0.01	0.15	85.00	68.00	0.00	1116.00	1200.06	3893374.00	3.11	2804.33	2714.00
10	2	7	9757.00	13599.00	200.35	0	Spot (Block10, Row7, Column2)	2702.35	2638.50	336.39	0.01	0.12	2376.00	2404.89	2376.00	330.76	0.01	0.14	42.00	19.00	0.00	262.50	326.35	3091483.00	0.90	2533.83	2494.50
10	3	7	10053.00	13611.00	176.95	0	Spot (Block10, Row7, Column3)	2810.26	2803.50	395.31	0.00	0.14	2328.00	2373.05	2328.00	323.19	0.01	0.14	57.00	39.00	0.00	475.50	482.26	2461790.00	1.35	2632.44	2625.50
10	4	7	10364.00	13598.00	218.30	0	Spot (Block10, Row7, Column4)	2767.32	2718.00	357.62	0.01	0.13	2358.00	2400.70	2358.00	332.04	0.01	0.14	52.00	27.00	0.00	360.00	409.32	3760787.00	1.10	2514.50	2507.00
10	5	7	10670.00	13611.00	214.00	0	Spot (Block10, Row7, Column5)	2897.92	2851.00	411.05	0.01	0.14	2476.00	2512.25	2476.00	362.92	0.01	0.14	50.00	27.00	0.00	375.00	421.92	3802070.00	1.06	2633.87	2611.50
10	6	7	10968.00	13613.00	190.00	0	Spot (Block10, Row7, Column6)	6412.15	6342.00	1846.20	0.00	0.29	2589.00	2658.09	2589.00	482.85	0.01	0.18	100.00	97.00	0.00	3753.00	3823.15	6533978.00	7.77	3627.74	3537.00
10	7	7	11259.00	13612.00	167.95	0	Spot (Block10, Row7, Column7)	3532.41	3430.00	625.18	0.01	0.18	2525.00	2570.10	2525.00	385.66	0.01	0.15	85.00	60.00	0.00	905.00	1007.41	2765874.00	2.50	2843.36	2781.00
10	8	7	11577.00	13608.00	185.25	0	Spot (Block10, Row7, Column8)	6743.64	6798.50	1168.01	0.00	0.17	2497.00	2532.56	2497.00	359.50	0.01	0.14	100.00	100.00	0.00	4301.50	4246.64	6473898.00	11.71	3909.58	3770.00
10	1	8	9482.00	13889.00	127.30	0	Spot (Block10, Row8, Column1)	5044.04	5058.50	929.95	0.00	0.18	2378.00	2422.10	2378.00	356.78	0.01	0.15	100.00	99.00	0.00	2680.50	2666.04	2179025.00	7.35	3241.70	3243.00
10	2	8	9757.00	13907.00	209.65	0	Spot (Block10, Row8, Column2)	2816.25	2807.00	374.91	0.00	0.13	2375.00	2411.51	2375.00	351.63	0.01	0.15	55.00	24.00	0.00	432.00	441.25	3559740.00	1.15	2596.38	2529.50
10	3	8	10062.00	13906.00	191.70	0	Spot (Block10, Row8, Column3)	3057.35	3014.50	549.56	0.01	0.18	2385.00	2430.79	2385.00	354.19	0.01	0.15	67.00	42.00	0.00	629.50	672.35	3167410.00	1.77	2630.47	2628.50
10	4	8	10369.00	13908.00	148.75	0	Spot (Block10, Row8, Column4)	12136.76	12448.00	4376.97	0.01	0.36	2407.00	2461.96	2407.00	363.26	0.01	0.15	100.00	100.00	0.00	10041.00	9729.76	7306331.00	26.63	4854.46	4506.50
10	5	8	10656.00	13900.00	236.60	0	Spot (Block10, Row8, Column5)	2769.33	2716.00	375.80	0.01	0.14	2491.00	2550.19	2491.00	466.24	0.01	0.18	31.00	3.00	0.00	225.00	278.33	4466932.00	0.47	2605.38	2552.50
10	6	8	10974.00	13909.00	206.95	0	Spot (Block10, Row8, Column6)	17177.42	13027.00	9767.64	0.12	0.57	2599.50	2696.54	2599.50	561.46	0.02	0.21	100.00	100.00	0.00	10427.50	14577.92	20870558.00	25.79	6575.38	6491.00
10	7	8	11275.00	13900.00	186.90	0	Spot (Block10, Row8, Column7)	2870.90	2816.00	412.41	0.01	0.14	2515.00	2571.34	2515.00	450.07	0.01	0.18	39.00	11.00	0.00	301.00	355.90	2816348.00	0.67	2624.39	2581.00
10	8	8	11566.00	13917.00	160.50	0	Spot (Block10, Row8, Column8)	3866.95	3574.50	1670.31	0.03	0.43	2445.00	2475.92	2445.00	352.82	0.01	0.14	92.00	77.00	0.00	1129.50	1421.95	2753271.00	3.94	2843.50	2852.00
11	1	1	13986.00	11827.00	161.90	0	Spot (Block11, Row1, Column1)	55197.11	65535.00	13986.47	0.07	0.25	339.00	396.35	339.00	237.86	0.07	0.60	100.00	100.00	55.17	65196.00	54858.11	40018260.00	230.39	10745.20	9759.00
11	2	1	14292.00	11832.00	160.35	0	Spot (Block11, Row1, Column2)	460.08	464.50	42.36	0.00	0.09	325.00	368.71	325.00	174.49	0.05	0.47	15.00	0.00	0.00	139.50	135.08	327574.00	0.52	396.92	391.00
11	3	1	14560.00	11803.00	107.70	0	Spot (Block11, Row1, Column3)	348.83	350.00	27.54	0.00	0.08	281.00	284.96	281.00	158.48	0.01	0.56	0.00	0.00	0.00	69.00	67.83	103951.00	0.40	317.33	316.00
11	4	1	14888.00	11845.00	137.45	0	Spot (Block11, Row1, Column4)	258.61	258.00	19.87	0.00	0.08	217.00	222.34	217.00	111.25	0.01	0.50	0.00	0.00	0.00	41.00	41.61	131890.00	0.33	239.79	243.00
11	5	1	15179.00	11831.00	141.80	0	Spot (Block11, Row1, Column5)	205.94	206.00	14.49	0.00	0.07	183.00	183.47	183.00	19.24	0.00	0.10	59.00	15.00	0.00	23.00	22.94	112445.00	1.17	196.66	195.00
11	6	1	15482.00	11857.00	174.65	0	Spot (Block11, Row1, Column6)	224.82	226.00	17.99	0.00	0.08	185.00	191.76	185.00	167.01	0.02	0.87	0.00	0.00	0.00	41.00	39.82	191771.00	0.20	201.79	203.00
11	7	1	15789.00	11839.00	142.40	0	Spot (Block11, Row1, Column7)	312.39	312.00	39.83	0.00	0.13	198.00	242.43	198.00	276.57	0.09	1.14	0.00	0.00	0.00	114.00	114.39	172754.00	0.25	238.86	233.00
11	8	1	16074.00	11843.00	162.55	0	Spot (Block11, Row1, Column8)	62623.89	65535.00	9096.67	0.02	0.15	285.00	380.19	285.00	382.97	0.13	1.01	100.00	100.00	88.25	65250.00	62338.89	45841132.00	162.53	12609.96	10505.50
11	1	2	13979.00	12123.00	147.00	-50	Spot (Block11, Row2, Column1)	338.41	333.00	33.82	0.01	0.10	334.00	374.93	334.00	178.38	0.05	0.48	0.00	0.00	0.00	-1.00	4.41	199321.00	-0.20	350.05	355.00
11	2	2	14304.00	12103.00	130.55	0	Spot (Block11, Row2, Column2)	421.97	421.00	29.09	0.00	0.07	329.00	347.13	329.00	64.99	0.02	0.19	83.00	12.00	0.00	92.00	92.97	192842.00	1.15	389.56	388.00
11	3	2	14588.00	12143.00	219.65	0	Spot (Block11, Row2, Column3)	308.31	311.00	28.84	0.00	0.09	282.00	284.95	282.00	175.24	0.00	0.62	0.00	0.00	0.00	29.00	26.31	427313.00	0.13	287.46	294.50
11	4	2	14866.00	12135.00	219.75	0	Spot (Block11, Row2, Column4)	263.77	266.00	24.12	0.00	0.09	208.00	216.15	208.00	150.75	0.02	0.70	0.00	0.00	0.00	58.00	55.77	364269.00	0.32	232.94	232.00
11	5	2	15180.00	12132.00	147.00	-50	Spot (Block11, Row2, Column5)	284.32	215.00	534.07	0.12	1.88	178.00	177.03	178.00	24.87	0.00	0.14	77.00	24.00	0.00	37.00	106.32	167183.00	4.31	233.96	203.00
11	6	2	15480.00	12134.00	147.00	-50	Spot (Block11, Row2, Column6)	182.50	182.00	16.47	0.00	0.09	178.00	177.22	178.00	19.78	0.00	0.11	17.00	2.00	0.00	4.00	4.50	107494.00	0.27	186.46	186.00
11	7	2	15804.00	12137.00	155.90	0	Spot (Block11, Row2, Column7)	210.67	210.00	18.70	0.00	0.09	187.00	194.52	187.00	48.87	0.02	0.25	12.00	0.00	0.00	23.00	23.67	140728.00	0.33	195.41	193.00
11	8	2	16081.00	12138.00	147.00	-50	Spot (Block11, Row2, Column8)	249.25	245.00	48.50	0.01	0.19	265.00	335.79	265.00	330.60	0.10	0.98	0.00	0.00	0.00	-20.00	-15.75	146307.00	-0.26	247.34	229.00
11	1	3	14000.00	12406.00	205.70	0	Spot (Block11, Row3, Column1)	421.88	408.00	132.10	0.01	0.31	314.00	318.89	314.00	32.63	0.01	0.10	94.00	72.00	0.00	94.00	107.88	507516.00	3.16	360.91	350.50
11	2	3	14301.00	12391.00	130.90	0	Spot (Block11, Row3, Column2)	351.24	352.50	24.29	0.00	0.07	306.00	307.54	306.00	35.13	0.00	0.11	63.00	14.00	0.00	46.50	45.24	160867.00	1.24	322.01	322.50
11	3	3	14558.00	12429.00	172.60	0	Spot (Block11, Row3, Column3)	424.96	435.00	54.26	0.01	0.13	258.00	257.52	258.00	39.63	0.00	0.15	100.00	90.00	0.00	177.00	166.96	353563.00	4.23	322.40	313.00
11	4	3	14860.00	12400.00	132.80	0	Spot (Block11, Row3, Column4)	257.69	255.00	23.71	0.00	0.09	196.00	199.12	196.00	36.35	0.01	0.18	84.00	33.00	0.00	59.00	61.69	123176.00	1.61	230.75	231.00
11	5	3	15181.00	12442.00	179.30	0	Spot (Block11, Row3, Column5)	209.23	207.00	22.69	0.00	0.11	167.00	168.91	167.00	25.18	0.00	0.15	75.00	31.00	0.00	40.00	42.23	188728.00	1.60	180.08	181.00
11	6	3	15445.00	12500.00	167.95	0	Spot (Block11, Row3, Column6)	185.79	185.00	12.76	0.00	0.07	163.00	162.74	163.00	17.22	0.00	0.11	68.00	15.00	0.00	22.00	22.79	145473.00	1.34	172.85	175.00
11	7	3	15782.00	12425.00	185.30	0	Spot (Block11, Row3, Column7)	174.30	175.00	11.38	0.00	0.07	166.00	168.29	166.00	27.06	0.01	0.16	3.00	0.00	0.00	9.00	8.30	168204.00	0.22	166.01	167.00
11	8	3	16079.00	12438.00	147.00	-50	Spot (Block11, Row3, Column8)	213.29	214.00	22.38	0.00	0.10	194.00	216.09	194.00	111.70	0.05	0.52	0.00	0.00	0.00	20.00	19.29	125630.00	-0.03	208.54	209.00
11	1	4	13972.00	12712.00	181.25	0	Spot (Block11, Row4, Column1)	372.94	375.00	26.80	0.00	0.07	298.00	303.03	298.00	83.17	0.01	0.27	41.00	0.00	0.00	77.00	74.94	343849.00	0.84	325.97	327.00
11	2	4	14264.00	12719.00	223.10	0	Spot (Block11, Row4, Column2)	352.98	354.00	33.31	0.00	0.09	275.00	274.95	275.00	31.47	0.00	0.11	91.00	68.00	0.00	79.00	77.98	504763.00	2.48	306.94	307.00
11	3	4	14575.00	12726.00	163.90	0	Spot (Block11, Row4, Column3)	520.54	512.00	131.67	0.01	0.25	222.00	226.71	222.00	37.41	0.01	0.17	100.00	98.00	0.00	290.00	298.54	386761.00	7.85	305.70	296.00
11	4	4	14876.00	12730.00	147.00	-50	Spot (Block11, Row4, Column4)	175.17	175.00	10.81	0.00	0.06	179.00	182.35	179.00	26.95	0.01	0.15	0.00	0.00	0.00	-4.00	-3.83	103527.00	-0.27	173.54	173.00
11	5	4	15182.00	12724.00	193.15	0	Spot (Block11, Row4, Column5)	176.60	178.00	17.25	0.00	0.10	160.00	159.55	160.00	17.76	0.00	0.11	50.00	11.00	0.00	18.00	16.60	186491.00	0.96	161.60	165.00
11	6	4	15501.00	12739.00	229.20	0	Spot (Block11, Row4, Column6)	181.28	182.00	16.40	0.00	0.09	156.00	155.41	156.00	14.48	0.00	0.09	77.00	43.00	0.00	26.00	25.28	273735.00	1.79	159.34	163.00
11	7	4	15739.00	12773.00	202.45	0	Spot (Block11, Row4, Column7)	173.45	173.00	15.29	0.00	0.09	160.00	160.47	160.00	17.81	0.00	0.11	38.00	9.00	0.00	13.00	13.45	201718.00	0.73	161.76	163.00
11	8	4	16078.00	12733.00	148.95	0	Spot (Block11, Row4, Column8)	268.69	269.00	53.76	0.00	0.20	178.00	187.17	178.00	36.25	0.02	0.19	84.00	61.00	0.00	91.00	90.69	163365.00	2.25	216.43	215.00
11	1	5	13975.00	13028.00	174.90	0	Spot (Block11, Row5, Column1)	386.71	386.00	47.49	0.00	0.12	274.00	272.03	274.00	31.05	0.00	0.11	98.00	83.00	0.00	112.00	112.71	331410.00	3.69	307.84	305.00
11	2	5	14275.00	13024.00	176.85	0	Spot (Block11, Row5, Column2)	396.93	395.50	55.74	0.00	0.14	237.00	239.58	237.00	29.90	0.00	0.12	100.00	98.00	0.00	158.50	159.93	346920.00	5.26	296.27	296.00
11	3	5	14573.00	13021.00	156.95	0	Spot (Block11, Row5, Column3)	246.70	245.00	17.67	0.00	0.07	203.00	204.43	203.00	30.59	0.00	0.15	74.00	18.00	0.00	42.00	43.70	167013.00	1.38	225.36	225.00
11	4	5	14866.00	13027.00	239.60	0	Spot (Block11, Row5, Column4)	190.82	192.00	16.83	0.00	0.09	172.00	172.04	172.00	20.06	0.00	0.12	47.00	8.00	0.00	20.00	18.82	316756.00	0.94	177.57	179.00
11	5	5	15179.00	13039.00	157.65	0	Spot (Block11, Row5, Column5)	480.92	496.00	124.93	0.01	0.26	160.00	159.89	160.00	18.03	0.00	0.11	100.00	99.00	0.00	336.00	320.92	325583.00	17.81	229.57	220.00
11	6	5	15475.00	13035.00	147.00	-50	Spot (Block11, Row5, Column6)	165.37	166.00	12.34	0.00	0.07	158.00	157.98	158.00	15.55	0.00	0.10	27.00	1.00	0.00	8.00	7.37	97236.00	0.48	166.02	167.00
11	7	5	15759.00	13020.00	187.50	0	Spot (Block11, Row5, Column7)	192.58	193.00	16.70	0.00	0.09	159.00	159.23	159.00	16.10	0.00	0.10	82.00	54.00	0.00	34.00	33.58	190076.00	2.07	171.33	170.00
11	8	5	16095.00	13040.00	170.85	0	Spot (Block11, Row5, Column8)	248.14	249.00	22.61	0.00	0.09	176.00	179.16	176.00	25.46	0.01	0.14	98.00	79.00	0.00	73.00	72.14	199749.00	2.71	204.26	203.50
11	1	6	13976.00	13329.00	195.00	0	Spot (Block11, Row6, Column1)	714.51	652.50	244.62	0.04	0.34	273.00	273.29	273.00	35.58	0.00	0.13	100.00	99.00	0.00	379.50	441.51	768817.00	12.40	394.86	391.00
11	2	6	14269.00	13336.00	198.20	0	Spot (Block11, Row6, Column2)	375.70	378.00	96.83	0.00	0.26	244.00	246.46	244.00	34.45	0.00	0.14	98.00	83.00	0.00	134.00	131.70	418911.00	3.75	285.60	288.00
11	3	6	14556.00	13332.00	167.25	0	Spot (Block11, Row6, Column3)	250.95	251.00	18.87	0.00	0.08	199.00	202.25	199.00	35.59	0.01	0.18	78.00	17.00	0.00	52.00	51.95	194483.00	1.37	225.10	225.00
11	4	6	14873.00	13331.00	147.00	-50	Spot (Block11, Row6, Column4)	179.42	180.00	18.52	0.00	0.10	168.00	169.11	168.00	20.41	0.00	0.12	34.00	5.00	0.00	12.00	11.42	105143.00	0.51	180.25	179.50
11	5	6	15180.00	13339.00	152.25	0	Spot (Block11, Row6, Column5)	427.88	419.00	88.01	0.01	0.21	159.00	158.84	159.00	17.28	0.00	0.11	100.00	100.00	0.00	260.00	268.88	273846.00	15.57	232.83	221.00
11	6	6	15474.00	13335.00	147.00	-50	Spot (Block11, Row6, Column6)	150.07	150.00	14.77	0.00	0.10	155.00	154.25	155.00	16.28	0.00	0.11	8.00	0.00	0.00	-5.00	-4.93	88241.00	-0.26	158.07	160.00
11	7	6	15778.00	13333.00	172.25	0	Spot (Block11, Row6, Column7)	182.78	184.00	13.44	0.00	0.07	157.00	157.07	157.00	16.44	0.00	0.10	76.00	32.00	0.00	27.00	25.78	150429.00	1.56	167.22	166.50
11	8	6	16074.00	13339.00	147.00	-50	Spot (Block11, Row6, Column8)	188.66	188.00	16.63	0.00	0.09	175.00	175.46	175.00	25.69	0.00	0.15	20.00	3.00	0.00	13.00	13.66	111311.00	0.51	179.92	180.00
11	1	7	13973.00	13636.00	195.25	0	Spot (Block11, Row7, Column1)	450.05	458.00	50.83	0.01	0.11	324.00	328.40	324.00	47.14	0.01	0.14	94.00	70.00	0.00	134.00	126.05	485156.00	2.58	360.01	364.50
11	2	7	14255.00	13615.00	198.75	0	Spot (Block11, Row7, Column2)	327.83	323.00	28.16	0.01	0.09	282.00	281.88	282.00	35.68	0.00	0.13	61.00	14.00	0.00	41.00	45.83	364873.00	1.29	299.13	299.00
11	3	7	14571.00	13629.00	147.00	-50	Spot (Block11, Row7, Column3)	234.95	231.00	21.20	0.01	0.09	213.00	219.54	213.00	43.33	0.01	0.20	19.00	0.00	0.00	18.00	21.95	138388.00	0.36	225.70	222.00
11	4	7	14904.00	13603.00	191.55	0	Spot (Block11, Row7, Column4)	181.12	177.00	22.29	0.01	0.12	170.00	171.60	170.00	21.96	0.00	0.13	29.00	10.00	0.00	7.00	11.12	187092.00	0.43	169.48	169.00
11	5	7	15161.00	13633.00	240.70	0	Spot (Block11, Row7, Column5)	164.26	164.00	13.86	0.00	0.08	155.00	155.82	155.00	17.35	0.00	0.11	29.00	2.00	0.00	9.00	9.26	274815.00	0.49	153.90	155.00
11	6	7	15480.00	13649.00	199.10	0	Spot (Block11, Row7, Column6)	168.67	170.00	16.59	0.00	0.10	149.00	148.58	149.00	14.80	0.00	0.10	64.00	27.00	0.00	21.00	19.67	188739.00	1.36	156.31	155.00
11	7	7	15768.00	13631.00	147.40	0	Spot (Block11, Row7, Column7)	191.80	190.00	18.13	0.00	0.09	153.00	152.97	153.00	16.85	0.00	0.11	91.00	57.00	0.00	37.00	38.80	114121.00	2.30	173.80	172.00
11	8	7	16083.00	13646.00	210.90	0	Spot (Block11, Row7, Column8)	270.17	275.00	38.25	0.01	0.14	175.00	175.96	175.00	26.32	0.00	0.15	96.00	81.00	0.00	100.00	95.17	342576.00	3.58	199.43	197.50
11	1	8	13981.00	13916.00	127.20	0	Spot (Block11, Row8, Column1)	1998.40	1959.00	776.15	0.01	0.39	376.00	372.52	376.00	41.26	0.00	0.11	100.00	100.00	0.00	1583.00	1622.40	861310.00	39.41	790.69	713.50
11	2	8	14256.00	13923.00	240.25	0	Spot (Block11, Row8, Column2)	353.34	357.00	28.27	0.00	0.08	311.00	318.62	311.00	48.40	0.01	0.15	46.00	1.00	0.00	46.00	42.34	590079.00	0.72	327.00	326.00
11	3	8	14570.00	13929.00	147.00	-50	Spot (Block11, Row8, Column3)	260.30	263.00	26.40	0.00	0.10	229.00	232.43	229.00	43.41	0.01	0.19	39.00	0.00	0.00	34.00	31.30	153314.00	0.64	255.90	253.50
11	4	8	14849.00	13924.00	161.75	0	Spot (Block11, Row8, Column4)	241.05	239.00	29.12	0.00	0.12	176.00	177.22	176.00	25.39	0.00	0.14	91.00	66.00	0.00	63.00	65.05	175246.00	2.51	203.85	205.00
11	5	8	15170.00	13933.00	147.00	-50	Spot (Block11, Row8, Column5)	146.74	148.00	14.80	0.00	0.10	158.00	158.50	158.00	19.67	0.00	0.12	0.00	0.00	0.00	-10.00	-11.26	86721.00	-0.60	151.38	151.00
11	6	8	15485.00	13924.00	193.35	0	Spot (Block11, Row8, Column6)	175.34	178.00	15.28	0.01	0.09	149.00	149.82	149.00	17.40	0.00	0.12	75.00	32.00	0.00	29.00	26.34	185157.00	1.47	165.21	167.00
11	7	8	15790.00	13971.00	200.55	0	Spot (Block11, Row8, Column7)	173.82	173.00	14.29	0.00	0.08	155.00	156.63	155.00	22.25	0.00	0.14	37.00	4.00	0.00	18.00	18.82	198326.00	0.77	161.39	161.00
11	8	8	16071.00	13943.00	151.90	0	Spot (Block11, Row8, Column8)	633.31	588.00	284.29	0.03	0.45	183.00	182.81	183.00	24.24	0.00	0.13	100.00	99.00	0.00	405.00	450.31	399616.00	18.58	304.51	267.50
12	1	1	18487.00	11852.00	160.55	0	Spot (Block12, Row1, Column1)	55404.48	65535.00	13485.16	0.07	0.24	1011.00	1062.60	1011.00	268.84	0.02	0.25	100.00	100.00	55.37	64524.00	54393.48	39725360.00	202.13	12648.42	11079.00
12	2	1	18778.00	11859.00	160.15	0	Spot (Block12, Row1, Column2)	2245.91	2114.00	662.37	0.03	0.29	1034.00	1072.20	1034.00	214.13	0.02	0.20	99.00	89.00	0.00	1080.00	1211.91	1596841.00	5.48	1333.98	1307.00
12	3	1	19089.00	11858.00	166.50	0	Spot (Block12, Row1, Column3)	1585.49	1589.00	270.63	0.00	0.17	1017.00	1033.56	1017.00	79.94	0.01	0.08	99.00	95.00	0.00	572.00	568.49	1219240.00	6.90	1169.67	1160.50
12	4	1	19381.00	11861.00	157.15	0	Spot (Block12, Row1, Column4)	2066.23	2083.00	490.54	0.00	0.24	1030.00	1046.80	1030.00	86.19	0.01	0.08	100.00	99.00	0.00	1053.00	1036.23	1402969.00	11.83	1309.65	1306.00
12	5	1	19686.00	11865.00	154.45	0	Spot (Block12, Row1, Column5)	6670.78	5648.00	4281.79	0.07	0.64	1039.00	1057.90	1039.00	101.65	0.01	0.10	100.00	100.00	0.00	4609.00	5631.78	4396045.00	55.22	1932.05	1753.50
12	6	1	19981.00	11861.00	151.10	0	Spot (Block12, Row1, Column6)	4766.25	4665.00	2229.49	0.01	0.47	1049.00	1088.16	1049.00	320.40	0.02	0.29	100.00	95.00	0.00	3616.00	3717.25	2978907.00	11.48	1823.85	1647.00
12	7	1	20287.00	11861.00	125.15	0	Spot (Block12, Row1, Column7)	7938.57	7401.50	3605.43	0.03	0.45	1088.00	1144.73	1088.00	409.05	0.02	0.36	100.00	100.00	0.00	6313.50	6850.57	3302444.00	16.61	2798.86	2161.00
12	8	1	20578.00	11867.00	160.75	0	Spot (Block12, Row1, Column8)	63827.84	65535.00	6459.11	0.01	0.10	1185.00	1280.62	1185.00	452.38	0.03	0.35	100.00	100.00	91.57	64350.00	62642.84	45445856.00	138.26	17451.11	13718.50
12	1	2	18481.00	12158.00	214.45	0	Spot (Block12, Row2, Column1)	1104.47	1094.00	79.27	0.00	0.07	994.00	1025.92	994.00	196.94	0.01	0.19	13.00	0.00	0.00	100.00	110.47	1447956.00	0.40	1043.03	1024.00
12	2	2	18785.00	12162.00	137.10	0	Spot (Block12, Row2, Column2)	1647.24	1646.50	227.63	0.00	0.14	1027.00	1038.21	1027.00	79.76	0.00	0.08	100.00	100.00	0.00	619.50	620.24	840091.00	7.64	1211.86	1198.00
12	3	2	19084.00	12146.00	194.70	0	Spot (Block12, Row2, Column3)	1201.68	1196.00	107.08	0.00	0.09	1012.00	1023.98	1012.00	79.58	0.01	0.08	85.00	62.00	0.00	184.00	189.68	1288203.00	2.23	1093.54	1079.00
12	4	2	19386.00	12155.00	172.70	0	Spot (Block12, Row2, Column4)	1526.15	1484.00	207.28	0.01	0.14	1019.00	1037.64	1019.00	90.69	0.01	0.09	99.00	96.00	0.00	465.00	507.15	1274338.00	5.39	1198.22	1194.00
12	5	2	19683.00	12156.00	197.30	0	Spot (Block12, Row2, Column5)	1667.51	1651.50	269.43	0.00	0.16	1017.00	1035.78	1017.00	82.61	0.01	0.08	99.00	97.00	0.00	634.50	650.51	1834258.00	7.65	1202.87	1185.00
12	6	2	19979.00	12152.00	176.60	0	Spot (Block12, Row2, Column6)	1430.48	1401.00	201.97	0.01	0.14	1017.00	1043.80	1017.00	111.10	0.01	0.11	95.00	81.00	0.00	384.00	413.48	1247375.00	3.48	1135.46	1127.00
12	7	2	20288.00	12160.00	187.20	0	Spot (Block12, Row2, Column7)	1314.84	1305.00	122.29	0.00	0.09	1040.00	1052.62	1040.00	78.83	0.01	0.07	96.00	82.00	0.00	265.00	274.84	1289858.00	3.33	1147.77	1154.50
12	8	2	20575.00	12162.00	221.90	0	Spot (Block12, Row2, Column8)	1195.54	1180.00	88.35	0.01	0.07	1106.00	1179.88	1106.00	370.95	0.03	0.31	0.00	0.00	0.00	74.00	89.54	1689293.00	0.04	1146.27	1135.00
12	1	3	18481.00	12455.00	152.30	0	Spot (Block12, Row3, Column1)	3015.18	2724.50	1301.20	0.04	0.43	986.00	997.75	986.00	80.74	0.01	0.08	100.00	100.00	0.00	1738.50	2029.18	1923687.00	24.99	1440.04	1389.00
12	2	3	18784.00	12458.00	199.45	0	Spot (Block12, Row3, Column2)	1212.42	1190.00	129.79	0.01	0.11	1015.00	1023.35	1015.00	77.65	0.00	0.08	84.00	57.00	0.00	175.00	197.42	1360340.00	2.43	1074.54	1079.00
12	3	3	19087.00	12468.00	159.45	0	Spot (Block12, Row3, Column3)	1883.99	1741.00	899.66	0.03	0.48	1015.00	1039.26	1015.00	116.66	0.01	0.11	97.00	94.00	0.00	726.00	868.99	1324445.00	7.24	1336.59	1306.00
12	4	3	19388.00	12464.00	153.60	0	Spot (Block12, Row3, Column4)	5435.39	5309.00	2379.31	0.01	0.44	1020.00	1040.36	1020.00	87.86	0.01	0.08	100.00	100.00	0.00	4289.00	4415.39	3543877.00	50.02	1996.43	1883.00
12	5	3	19691.00	12460.00	174.70	0	Spot (Block12, Row3, Column5)	1551.96	1393.50	559.70	0.05	0.36	1038.00	1060.97	1038.00	109.70	0.01	0.10	97.00	80.00	0.00	355.50	513.96	1325370.00	4.48	1186.89	1186.00
12	6	3	19985.00	12461.00	181.65	0	Spot (Block12, Row3, Column6)	4885.66	4496.00	2098.39	0.04	0.43	1055.00	1078.36	1055.00	137.43	0.01	0.13	100.00	100.00	0.00	3441.00	3830.66	4509463.00	27.70	2000.35	1958.00
12	7	3	20289.00	12468.00	152.80	0	Spot (Block12, Row3, Column7)	1991.33	1940.00	463.98	0.01	0.23	1066.00	1080.23	1066.00	108.41	0.01	0.10	100.00	99.00	0.00	874.00	925.33	1276442.00	8.40	1287.25	1247.00
12	8	3	20583.00	12472.00	156.00	0	Spot (Block12, Row3, Column8)	2223.48	2206.00	497.29	0.00	0.22	1084.00	1083.63	1084.00	79.04	0.00	0.07	100.00	98.00	0.00	1122.00	1139.48	1485286.00	14.42	1423.10	1412.00
12	1	4	18479.00	12753.00	155.15	0	Spot (Block12, Row4, Column1)	5263.59	4734.00	2445.82	0.05	0.46	999.00	1010.15	999.00	87.33	0.00	0.09	100.00	100.00	0.00	3735.00	4264.59	3489757.00	48.70	1985.10	1777.00
12	2	4	18778.00	12759.00	194.60	0	Spot (Block12, Row4, Column2)	1397.96	1395.00	183.21	0.00	0.13	1010.00	1028.81	1010.00	108.42	0.01	0.11	94.00	81.00	0.00	385.00	387.96	1498616.00	3.40	1163.29	1164.00
12	3	4	19079.00	12757.00	154.60	0	Spot (Block12, Row4, Column3)	20930.03	19026.50	11807.46	0.04	0.56	1018.00	1046.63	1018.00	122.60	0.01	0.12	100.00	100.00	0.00	18008.50	19912.03	13646378.00	162.18	5141.49	4530.50
12	4	4	19390.00	12756.00	208.85	0	Spot (Block12, Row4, Column4)	1182.65	1179.00	86.67	0.00	0.07	1026.00	1049.11	1026.00	99.61	0.01	0.09	72.00	24.00	0.00	153.00	156.65	1466486.00	1.34	1092.68	1088.00
12	5	4	19670.00	12762.00	181.90	0	Spot (Block12, Row4, Column5)	1355.44	1342.50	152.43	0.00	0.11	1047.00	1063.19	1047.00	109.82	0.01	0.10	94.00	68.00	0.00	295.50	308.44	1257847.00	2.66	1174.26	1166.00
12	6	4	19985.00	12763.00	190.20	0	Spot (Block12, Row4, Column6)	1785.09	1763.00	232.35	0.01	0.13	1089.00	1120.55	1089.00	137.34	0.01	0.12	99.00	98.00	0.00	674.00	696.09	1815434.00	4.84	1332.05	1306.00
12	7	4	20276.00	12770.00	154.70	0	Spot (Block12, Row4, Column7)	3462.39	2997.00	1696.00	0.06	0.49	1097.00	1143.41	1097.00	180.37	0.02	0.16	96.00	89.00	0.00	1900.00	2365.39	2274787.00	12.86	1586.11	1557.00
12	8	4	20586.00	12769.00	161.35	0	Spot (Block12, Row4, Column8)	1749.82	1753.50	331.91	0.00	0.19	1092.00	1092.31	1092.00	78.08	0.00	0.07	99.00	93.00	0.00	661.50	657.82	1256370.00	8.42	1258.72	1205.00
12	1	5	18483.00	13054.00	151.55	0	Spot (Block12, Row5, Column1)	4320.37	3845.50	2038.71	0.05	0.47	1018.00	1042.58	1018.00	111.93	0.01	0.11	100.00	100.00	0.00	2827.50	3302.37	2721830.00	29.29	1739.09	1677.50
12	2	5	18773.00	13056.00	162.30	0	Spot (Block12, Row5, Column2)	2413.95	2364.00	546.03	0.01	0.23	1017.00	1048.38	1017.00	119.50	0.01	0.11	100.00	100.00	0.00	1347.00	1396.95	1750112.00	11.43	1426.65	1389.00
12	3	5	19081.00	13058.00	169.20	0	Spot (Block12, Row5, Column3)	2012.35	1904.00	443.34	0.02	0.22	1018.00	1046.85	1018.00	105.48	0.01	0.10	100.00	100.00	0.00	886.00	994.35	1603840.00	9.15	1321.17	1307.00
12	4	5	19379.00	13063.00	153.60	0	Spot (Block12, Row5, Column4)	2352.96	2209.00	657.35	0.03	0.28	1045.00	1064.57	1045.00	113.05	0.01	0.11	100.00	100.00	0.00	1164.00	1307.96	1527073.00	11.40	1380.41	1328.00
12	5	5	19679.00	13066.00	151.00	0	Spot (Block12, Row5, Column5)	34616.94	31709.00	19717.17	0.04	0.57	1080.00	1108.48	1080.00	180.79	0.01	0.16	100.00	100.00	9.29	30629.00	33536.94	21601032.00	185.35	7287.92	5947.00
12	6	5	19983.00	13051.00	176.70	0	Spot (Block12, Row5, Column6)	1695.07	1681.00	306.53	0.00	0.18	1161.00	1235.96	1161.00	243.38	0.03	0.20	87.00	53.00	0.00	520.00	534.07	1478104.00	1.89	1337.98	1337.00
12	7	5	20277.00	13063.00	187.45	0	Spot (Block12, Row5, Column7)	7302.33	6757.00	2919.01	0.03	0.40	1195.00	1270.77	1195.00	255.51	0.03	0.20	100.00	100.00	0.00	5562.00	6107.33	7229306.00	23.61	2875.17	2860.50
12	8	5	20581.00	13068.00	151.95	0	Spot (Block12, Row5, Column8)	12461.75	10295.00	8848.34	0.08	0.71	1113.00	1140.59	1113.00	140.88	0.01	0.12	100.00	100.00	0.00	9182.00	11348.75	7863364.00	80.36	3218.66	2953.50
12	1	6	18475.00	13353.00	187.10	0	Spot (Block12, Row6, Column1)	4184.20	3624.50	1891.88	0.06	0.45	1031.00	1073.92	1031.00	158.03	0.02	0.15	100.00	100.00	0.00	2593.50	3153.20	4117252.00	19.68	1877.35	1835.00
12	2	6	18776.00	13358.00	195.30	0	Spot (Block12, Row6, Column2)	5293.54	5235.50	1721.82	0.00	0.33	1070.00	1098.70	1070.00	156.18	0.01	0.14	100.00	100.00	0.00	4165.50	4223.54	5727613.00	26.86	2225.96	2194.00
12	3	6	19072.00	13353.00	150.55	0	Spot (Block12, Row6, Column3)	9824.04	9269.50	5576.47	0.03	0.57	1049.00	1070.42	1049.00	119.00	0.01	0.11	100.00	100.00	0.00	8220.50	8775.04	6090904.00	73.56	2848.73	2489.00
12	4	6	19377.00	13361.00	181.25	0	Spot (Block12, Row6, Column4)	1387.50	1381.00	158.97	0.00	0.11	1077.00	1091.22	1077.00	155.64	0.01	0.14	79.00	46.00	0.00	304.00	310.50	1279274.00	1.90	1184.96	1184.00
12	5	6	19680.00	13360.00	150.45	0	Spot (Block12, Row6, Column5)	31878.16	30640.00	18647.87	0.02	0.58	1102.00	1132.87	1102.00	176.71	0.01	0.16	100.00	100.00	4.52	29538.00	30776.16	19764492.00	173.98	6281.70	5009.00
12	6	6	19964.00	13368.00	168.25	0	Spot (Block12, Row6, Column6)	1368.86	1349.00	149.87	0.01	0.11	1143.00	1214.57	1143.00	221.36	0.03	0.18	45.00	9.00	0.00	206.00	225.86	1071819.00	0.70	1267.70	1213.00
12	7	6	20276.00	13363.00	151.10	0	Spot (Block12, Row6, Column7)	3768.24	3488.00	1729.51	0.03	0.46	1136.00	1206.81	1136.00	225.00	0.03	0.19	100.00	94.00	0.00	2352.00	2632.24	2351384.00	11.38	2032.39	1848.00
12	8	6	20585.00	13367.00	152.25	0	Spot (Block12, Row6, Column8)	5321.02	4617.50	2962.20	0.06	0.56	1118.00	1135.36	1118.00	98.48	0.01	0.09	100.00	100.00	0.00	3499.50	4203.02	3394809.00	42.50	1985.98	1902.50
12	1	7	18478.00	13652.00	175.05	0	Spot (Block12, Row7, Column1)	1511.55	1509.00	228.60	0.00	0.15	1012.00	1033.39	1012.00	108.82	0.01	0.11	99.00	86.00	0.00	497.00	499.55	1292378.00	4.39	1166.33	1144.00
12	2	7	18782.00	13649.00	164.50	0	Spot (Block12, Row7, Column2)	1278.98	1281.00	116.86	0.00	0.09	1035.00	1054.69	1035.00	108.61	0.01	0.10	90.00	60.00	0.00	246.00	243.98	963073.00	2.07	1138.58	1126.00
12	3	7	19062.00	13658.00	205.25	0	Spot (Block12, Row7, Column3)	1212.56	1195.00	94.42	0.01	0.08	1065.00	1068.56	1065.00	93.26	0.00	0.09	70.00	33.00	0.00	130.00	147.56	1451434.00	1.54	1139.79	1137.50
12	4	7	19368.00	13645.00	186.60	0	Spot (Block12, Row7, Column4)	1219.29	1199.00	94.53	0.01	0.08	1088.00	1086.49	1088.00	82.93	0.00	0.08	70.00	30.00	0.00	111.00	131.29	1190031.00	1.60	1147.58	1136.00
12	5	7	19680.00	13655.00	194.25	0	Spot (Block12, Row7, Column5)	1440.75	1395.00	165.31	0.01	0.11	1100.00	1132.38	1100.00	166.90	0.01	0.15	88.00	44.00	0.00	295.00	340.75	1540163.00	1.85	1228.95	1217.00
12	6	7	19973.00	13658.00	180.55	0	Spot (Block12, Row7, Column6)	6318.87	6449.50	1997.48	0.01	0.32	1110.00	1180.08	1110.00	229.42	0.03	0.19	100.00	100.00	0.00	5339.50	5208.87	5800720.00	22.40	2480.49	2408.50
12	7	7	20270.00	13668.00	151.20	0	Spot (Block12, Row7, Column7)	4782.64	4656.00	1906.11	0.01	0.40	1097.00	1124.09	1097.00	142.45	0.01	0.13	100.00	100.00	0.00	3559.00	3685.64	2998714.00	25.68	2024.22	1799.00
12	8	7	20576.00	13663.00	194.30	0	Spot (Block12, Row7, Column8)	2420.03	2402.00	371.06	0.00	0.15	1111.00	1123.12	1111.00	90.66	0.00	0.08	100.00	100.00	0.00	1291.00	1309.03	2579754.00	14.30	1545.31	1534.00
12	1	8	18483.00	13940.00	124.25	0	Spot (Block12, Row8, Column1)	5029.92	4667.00	2044.73	0.03	0.41	1000.00	1011.84	1000.00	89.83	0.01	0.09	100.00	100.00	0.00	3667.00	4029.92	2052207.00	44.73	2167.60	2009.00
12	2	8	18779.00	13954.00	197.60	0	Spot (Block12, Row8, Column2)	1285.89	1238.50	228.22	0.02	0.18	1012.00	1031.96	1012.00	91.24	0.01	0.09	88.00	65.00	0.00	226.50	273.89	1417050.00	2.78	1098.28	1085.00
12	3	8	19066.00	13957.00	152.20	0	Spot (Block12, Row8, Column3)	3470.15	3021.00	1681.68	0.06	0.48	1033.00	1052.90	1033.00	98.76	0.01	0.09	100.00	99.00	0.00	1988.00	2437.15	2186194.00	24.48	1569.59	1516.00
12	4	8	19369.00	13958.00	155.25	0	Spot (Block12, Row8, Column4)	3965.00	3794.00	1265.13	0.02	0.32	1063.00	1067.21	1063.00	97.25	0.00	0.09	100.00	100.00	0.00	2731.00	2902.00	2628792.00	29.80	1764.99	1678.50
12	5	8	19636.00	13952.00	187.85	0	Spot (Block12, Row8, Column5)	1149.03	1126.00	95.57	0.01	0.08	1083.00	1096.22	1083.00	140.05	0.01	0.13	22.00	1.00	0.00	43.00	66.03	1144430.00	0.38	1114.56	1102.00
12	6	8	19976.00	13960.00	166.95	0	Spot (Block12, Row8, Column6)	9662.42	8286.00	5223.79	0.07	0.54	1104.00	1167.97	1104.00	222.53	0.02	0.19	100.00	100.00	0.00	7182.00	8558.42	7488379.00	38.17	2678.17	2666.00
12	7	8	20275.00	13956.00	166.30	0	Spot (Block12, Row8, Column7)	1573.49	1529.00	248.92	0.01	0.16	1101.00	1133.14	1101.00	155.93	0.01	0.14	95.00	65.00	0.00	428.00	472.49	1210015.00	2.82	1224.12	1201.00
12	8	8	20562.00	13968.00	147.55	0	Spot (Block12, Row8, Column8)	3666.89	3615.00	1354.14	0.01	0.37	1135.00	1151.30	1135.00	95.15	0.01	0.08	100.00	100.00	0.00	2480.00	2531.89	2185467.00	26.44	1804.37	1711.50
13	1	1	4953.00	16268.00	158.05	0	Spot (Block13, Row1, Column1)	54948.74	65535.00	14260.96	0.08	0.26	202.00	255.59	202.00	222.09	0.10	0.87	100.00	100.00	55.52	65333.00	54746.74	37805056.00	246.27	10007.04	8063.50
13	2	1	5247.00	16264.00	162.75	0	Spot (Block13, Row1, Column2)	246.95	246.00	26.69	0.00	0.11	186.00	217.64	186.00	156.23	0.07	0.72	0.00	0.00	0.00	60.00	60.95	181016.00	0.19	208.18	205.00
13	3	1	5561.00	16276.00	147.00	-50	Spot (Block13, Row1, Column3)	182.98	183.00	12.81	0.00	0.07	177.00	176.49	177.00	17.86	0.00	0.10	20.00	0.00	0.00	6.00	5.98	107590.00	0.36	184.25	184.00
13	4	1	5872.00	16272.00	173.35	0	Spot (Block13, Row1, Column4)	270.36	268.00	42.05	0.00	0.16	194.00	196.71	194.00	24.60	0.01	0.13	92.00	67.00	0.00	74.00	76.36	225213.00	2.99	218.54	216.00
13	5	1	6165.00	16278.00	163.05	0	Spot (Block13, Row1, Column5)	561.04	494.00	238.64	0.06	0.43	248.00	259.87	248.00	57.38	0.02	0.22	94.00	78.00	0.00	246.00	313.04	413484.00	5.25	326.63	305.00
13	6	1	6456.00	16272.00	153.30	0	Spot (Block13, Row1, Column6)	2174.88	1825.00	1351.48	0.08	0.62	356.00	362.66	356.00	98.08	0.01	0.27	100.00	99.00	0.00	1469.00	1818.88	1394097.00	18.48	827.21	588.00
13	7	1	6765.00	16281.00	120.00	0	Spot (Block13, Row1, Column7)	14063.30	13592.00	6640.62	0.01	0.47	472.00	543.00	472.00	358.12	0.06	0.66	100.00	100.00	0.00	13120.00	13591.30	5329992.00	37.75	3424.75	2670.00
13	8	1	7046.00	16288.00	162.90	0	Spot (Block13, Row1, Column8)	63396.54	65535.00	7372.04	0.01	0.12	703.00	806.92	703.00	467.90	0.06	0.58	100.00	100.00	90.14	64832.00	62693.54	46279920.00	133.77	15085.98	13766.00
13	1	2	4958.00	16572.00	147.00	-50	Spot (Block13, Row2, Column1)	226.13	224.00	14.44	0.00	0.06	189.00	226.91	189.00	167.71	0.08	0.74	0.00	0.00	0.00	35.00	37.13	133415.00	-0.00	221.62	220.00
13	2	2	5287.00	16593.00	214.35	0	Spot (Block13, Row2, Column2)	209.26	203.00	25.71	0.01	0.12	179.00	188.63	179.00	110.37	0.02	0.59	0.00	0.00	0.00	24.00	30.26	274551.00	0.19	194.04	192.00
13	3	2	5576.00	16579.00	223.60	0	Spot (Block13, Row2, Column3)	183.99	184.00	15.31	0.00	0.08	175.00	174.01	175.00	17.34	0.00	0.10	29.00	3.00	0.00	9.00	8.99	264031.00	0.58	177.31	174.00
13	4	2	5885.00	16584.00	197.70	0	Spot (Block13, Row2, Column4)	218.51	218.00	17.31	0.00	0.08	183.00	184.88	183.00	24.06	0.00	0.13	73.00	20.00	0.00	35.00	35.51	240803.00	1.40	196.07	196.00
13	5	2	6167.00	16564.00	199.25	0	Spot (Block13, Row2, Column5)	460.30	418.00	217.79	0.04	0.47	213.00	222.45	213.00	43.16	0.02	0.19	99.00	94.00	0.00	205.00	247.30	518753.00	5.51	285.83	289.50
13	6	2	6453.00	16571.00	178.55	0	Spot (Block13, Row2, Column6)	377.22	373.00	55.94	0.00	0.15	264.00	278.06	264.00	69.81	0.02	0.25	77.00	22.00	0.00	109.00	113.22	337232.00	1.42	302.45	301.00
13	7	2	6763.00	16572.00	166.70	0	Spot (Block13, Row2, Column7)	535.05	517.50	90.45	0.01	0.17	340.00	372.22	340.00	160.24	0.04	0.43	58.00	10.00	0.00	177.50	195.05	414127.00	1.02	406.21	405.50
13	8	2	7061.00	16587.00	147.00	-50	Spot (Block13, Row2, Column8)	626.07	627.00	98.74	0.00	0.16	519.00	618.19	519.00	425.25	0.08	0.69	0.00	0.00	0.00	108.00	107.07	369380.00	0.02	617.94	621.50
13	1	3	4966.00	16866.00	183.00	0	Spot (Block13, Row3, Column1)	232.09	228.00	28.80	0.01	0.12	176.00	176.80	176.00	17.80	0.00	0.10	92.00	75.00	0.00	52.00	56.09	217701.00	3.11	190.83	190.00
13	2	3	5257.00	16875.00	147.00	-50	Spot (Block13, Row3, Column2)	193.23	189.00	30.75	0.01	0.16	173.00	182.26	173.00	131.74	0.02	0.72	1.00	0.00	0.00	16.00	20.23	113622.00	0.08	208.01	177.00
13	3	3	5545.00	16874.00	144.05	0	Spot (Block13, Row3, Column3)	521.19	487.50	169.33	0.03	0.32	177.00	184.79	177.00	125.44	0.02	0.68	95.00	63.00	0.00	310.50	344.19	294996.00	2.68	264.55	254.00
13	4	3	5855.00	16887.00	157.50	0	Spot (Block13, Row3, Column4)	264.22	270.00	29.95	0.01	0.11	176.00	175.99	176.00	17.42	0.00	0.10	99.00	93.00	0.00	94.00	88.22	180994.00	5.07	203.16	202.00
13	5	3	6162.00	16869.00	151.45	0	Spot (Block13, Row3, Column5)	456.57	396.00	221.45	0.06	0.49	180.00	184.57	180.00	26.40	0.01	0.14	99.00	96.00	0.00	216.00	276.57	287639.00	10.30	254.39	240.00
13	6	3	6456.00	16862.00	200.60	0	Spot (Block13, Row3, Column6)	374.62	329.00	119.38	0.06	0.32	198.00	201.06	198.00	29.56	0.01	0.15	100.00	97.00	0.00	131.00	176.62	427818.00	5.87	262.62	268.00
13	7	3	6753.00	16865.00	183.80	0	Spot (Block13, Row3, Column7)	307.49	295.50	65.59	0.02	0.21	228.00	237.02	228.00	49.70	0.02	0.21	68.00	23.00	0.00	67.50	79.49	290268.00	1.42	245.97	241.00
13	8	3	7070.00	16892.00	159.05	0	Spot (Block13, Row3, Column8)	996.46	953.00	376.88	0.02	0.38	403.00	400.68	403.00	141.10	0.00	0.35	90.00	77.00	0.00	550.00	593.46	695529.00	4.22	545.01	477.50
13	1	4	4941.00	17167.00	156.80	0	Spot (Block13, Row4, Column1)	295.44	293.00	41.26	0.00	0.14	176.00	175.87	176.00	16.49	0.00	0.09	100.00	98.00	0.00	117.00	119.44	199124.00	7.25	217.27	213.00
13	2	4	5254.00	17144.00	202.40	0	Spot (Block13, Row4, Column2)	184.31	184.00	13.60	0.00	0.07	171.00	179.49	171.00	126.43	0.02	0.70	0.00	0.00	0.00	13.00	13.31	215458.00	0.04	172.90	172.00
13	3	4	5550.00	17177.00	145.40	0	Spot (Block13, Row4, Column3)	723.01	703.00	238.32	0.01	0.33	169.00	169.25	169.00	21.30	0.00	0.13	100.00	100.00	0.00	534.00	554.01	416452.00	26.00	312.43	286.50
13	4	4	5856.00	17179.00	147.00	-50	Spot (Block13, Row4, Column4)	175.84	174.00	14.39	0.00	0.08	172.00	171.60	172.00	17.83	0.00	0.10	20.00	0.00	0.00	2.00	3.84	103745.00	0.24	172.31	170.50
13	5	4	6130.00	17174.00	160.15	0	Spot (Block13, Row4, Column5)	227.53	218.00	44.53	0.02	0.20	175.00	177.30	175.00	27.50	0.01	0.16	85.00	33.00	0.00	43.00	52.53	160862.00	1.83	195.13	196.00
13	6	4	6456.00	17190.00	198.75	0	Spot (Block13, Row4, Column6)	285.31	290.00	39.46	0.01	0.14	186.00	187.64	186.00	21.83	0.00	0.12	98.00	87.00	0.00	104.00	99.31	318401.00	4.47	214.39	212.50
13	7	4	6765.00	17188.00	173.95	0	Spot (Block13, Row4, Column7)	313.98	305.00	61.21	0.01	0.19	221.00	236.72	221.00	58.66	0.03	0.25	77.00	27.00	0.00	84.00	92.98	265314.00	1.32	243.60	244.00
13	8	4	7078.00	17197.00	203.00	0	Spot (Block13, Row4, Column8)	596.64	572.00	149.93	0.02	0.25	460.00	498.30	460.00	242.83	0.03	0.49	17.00	3.00	0.00	112.00	136.64	695683.00	0.40	468.19	478.00
13	1	5	4942.00	17478.00	153.40	0	Spot (Block13, Row5, Column1)	386.31	378.00	90.43	0.01	0.23	184.00	185.08	184.00	19.73	0.00	0.11	99.00	97.00	0.00	194.00	202.31	248782.00	10.20	254.80	247.50
13	2	5	5253.00	17465.00	146.55	0	Spot (Block13, Row5, Column2)	258.47	258.50	24.12	0.00	0.09	173.00	171.93	173.00	18.15	0.00	0.11	100.00	97.00	0.00	85.50	85.47	150949.00	4.77	207.41	206.00
13	3	5	5546.00	17468.00	157.45	0	Spot (Block13, Row5, Column3)	207.33	206.00	15.64	0.00	0.08	167.00	165.76	167.00	18.80	0.00	0.11	95.00	54.00	0.00	39.00	40.33	142021.00	2.21	184.99	187.00
13	4	5	5855.00	17490.00	171.40	0	Spot (Block13, Row5, Column4)	207.62	204.00	20.70	0.01	0.10	174.00	176.23	174.00	29.83	0.01	0.17	51.00	11.00	0.00	30.00	33.62	169622.00	1.05	184.64	185.00
13	5	5	6164.00	17490.00	147.95	0	Spot (Block13, Row5, Column5)	2066.12	1610.00	1602.64	0.11	0.78	194.00	203.82	194.00	55.52	0.02	0.27	100.00	99.00	0.00	1416.00	1872.12	1225210.00	33.54	689.85	346.00
13	6	5	6461.00	17490.00	191.45	0	Spot (Block13, Row5, Column6)	272.91	277.00	30.55	0.01	0.11	226.00	240.33	226.00	60.56	0.03	0.25	37.00	0.00	0.00	51.00	46.91	283005.00	0.54	231.44	236.00
13	7	5	6770.00	17499.00	195.50	0	Spot (Block13, Row5, Column7)	1226.67	1037.00	635.42	0.07	0.52	321.00	355.27	321.00	142.69	0.04	0.40	100.00	97.00	0.00	716.00	905.67	1333392.00	6.11	569.59	580.00
13	8	5	7067.00	17490.00	157.60	0	Spot (Block13, Row5, Column8)	5402.52	3124.50	5336.93	0.24	0.99	638.50	679.35	638.50	284.99	0.03	0.42	94.00	85.00	0.00	2486.00	4764.02	3716934.00	16.57	1779.74	875.00
13	1	6	4928.00	17766.00	179.30	0	Spot (Block13, Row6, Column1)	329.73	317.00	56.92	0.02	0.17	194.00	195.34	194.00	25.82	0.00	0.13	100.00	96.00	0.00	123.00	135.73	297420.00	5.20	244.62	238.00
13	2	6	5248.00	17766.00	196.05	0	Spot (Block13, Row6, Column2)	204.01	205.00	14.20	0.00	0.07	175.00	175.15	175.00	17.00	0.00	0.10	83.00	39.00	0.00	30.00	29.01	221759.00	1.70	186.26	187.00
13	3	6	5536.00	17772.00	165.85	0	Spot (Block13, Row6, Column3)	292.25	294.00	45.26	0.00	0.15	173.00	173.76	173.00	15.75	0.00	0.09	100.00	99.00	0.00	121.00	119.25	222694.00	7.52	211.92	211.00
13	4	6	5854.00	17793.00	140.90	0	Spot (Block13, Row6, Column4)	255.61	262.00	28.08	0.01	0.11	185.00	196.10	185.00	59.83	0.03	0.31	67.00	1.00	0.00	77.00	70.61	137261.00	0.99	208.18	208.00
13	5	6	6165.00	17789.00	150.65	0	Spot (Block13, Row6, Column5)	5770.15	3591.00	5536.38	0.21	0.96	244.00	289.39	244.00	194.95	0.07	0.67	99.00	95.00	0.00	3347.00	5526.15	3565951.00	28.11	1447.39	556.50
13	6	6	6454.00	17784.00	147.00	-50	Spot (Block13, Row6, Column6)	374.85	381.00	32.90	0.01	0.09	344.00	376.51	344.00	209.12	0.04	0.56	0.00	0.00	0.00	37.00	30.85	220789.00	-0.01	374.50	384.00
13	7	6	6755.00	17784.00	152.45	0	Spot (Block13, Row6, Column7)	3920.92	3447.00	2597.35	0.06	0.66	487.00	519.21	487.00	230.63	0.03	0.44	99.00	96.00	0.00	2960.00	3433.92	2517233.00	14.75	1179.04	758.00
13	8	6	7067.00	17789.00	154.90	0	Spot (Block13, Row6, Column8)	12955.57	8728.50	11265.60	0.17	0.87	845.00	864.66	845.00	302.54	0.01	0.35	99.00	98.00	0.00	7883.50	12110.57	8498853.00	39.97	3340.66	1775.50
13	1	7	4907.00	18087.00	91.60	0	Spot (Block13, Row7, Column1)	461.55	270.00	818.43	0.23	1.77	208.00	211.17	208.00	38.13	0.01	0.18	98.00	26.00	0.00	62.00	253.55	96003.00	6.57	258.59	258.50
13	2	7	5251.00	18075.00	147.00	-50	Spot (Block13, Row7, Column2)	178.74	179.00	14.68	0.00	0.08	179.00	181.23	179.00	32.04	0.01	0.18	0.00	0.00	0.00	0.00	-0.26	105278.00	-0.08	181.07	184.50
13	3	7	5551.00	18077.00	147.00	-50	Spot (Block13, Row7, Column3)	201.31	202.00	18.70	0.00	0.09	184.00	187.24	184.00	33.08	0.01	0.18	16.00	0.00	0.00	18.00	17.31	118973.00	0.43	187.44	187.00
13	4	7	5851.00	18079.00	147.00	-50	Spot (Block13, Row7, Column4)	230.89	229.00	25.48	0.00	0.11	217.00	228.97	217.00	57.26	0.02	0.25	5.00	0.00	0.00	12.00	13.89	135766.00	0.03	237.47	234.00
13	5	7	6169.00	18149.00	198.95	0	Spot (Block13, Row7, Column5)	513.40	490.00	102.86	0.02	0.20	371.00	422.32	371.00	254.01	0.06	0.60	16.00	0.00	0.00	119.00	142.40	572953.00	0.36	450.84	459.00
13	6	7	6456.00	18093.00	199.20	0	Spot (Block13, Row7, Column6)	3278.41	2948.00	1537.36	0.05	0.47	510.50	598.69	510.50	312.14	0.07	0.52	100.00	100.00	0.00	2437.50	2767.91	3698044.00	8.59	1316.25	1293.00
13	7	7	6747.00	18094.00	153.65	0	Spot (Block13, Row7, Column7)	10066.14	7019.50	9752.52	0.16	0.97	698.00	721.03	698.00	226.16	0.01	0.31	100.00	98.00	0.62	6321.50	9368.14	6482595.00	41.32	2828.06	1154.00
13	8	7	7049.00	18090.00	198.60	0	Spot (Block13, Row7, Column8)	4186.89	4022.00	1240.37	0.02	0.30	987.00	1002.95	987.00	245.52	0.01	0.24	100.00	100.00	0.00	3035.00	3199.89	4660011.00	12.97	1827.68	1788.50
13	1	8	4936.00	18386.00	141.40	0	Spot (Block13, Row8, Column1)	2549.52	1881.00	2632.68	0.13	1.03	228.00	234.71	228.00	44.27	0.01	0.19	100.00	99.00	0.00	1653.00	2321.52	1386937.00	52.28	814.63	531.00
13	2	8	5253.00	18363.00	129.00	0	Spot (Block13, Row8, Column2)	223.00	220.00	17.58	0.01	0.08	192.00	192.90	192.00	33.64	0.00	0.17	38.00	0.00	0.00	28.00	31.00	99905.00	0.89	208.05	210.00
13	3	8	5555.00	18386.00	177.25	0	Spot (Block13, Row8, Column3)	298.62	287.00	58.72	0.02	0.20	209.00	218.16	209.00	46.02	0.02	0.21	76.00	36.00	0.00	78.00	89.62	262188.00	1.75	233.58	229.50
13	4	8	5857.00	18384.00	152.55	0	Spot (Block13, Row8, Column4)	2045.13	1598.00	1489.87	0.11	0.73	286.00	306.25	286.00	91.69	0.03	0.30	99.00	96.00	0.00	1312.00	1759.13	1308886.00	18.96	711.67	444.00
13	5	8	6150.00	18382.00	147.00	-50	Spot (Block13, Row8, Column5)	578.21	586.00	55.91	0.01	0.10	493.00	508.88	493.00	193.25	0.01	0.38	2.00	0.00	0.00	93.00	85.21	339987.00	0.36	542.62	573.00
13	6	8	6456.00	18380.00	167.35	0	Spot (Block13, Row8, Column6)	10631.19	7262.00	8536.22	0.17	0.80	712.00	762.92	712.00	261.06	0.03	0.34	100.00	100.00	0.00	6550.00	9919.19	8249802.00	37.80	2239.31	2178.50
13	7	8	6749.00	18382.00	147.95	0	Spot (Block13, Row8, Column7)	4627.35	4099.00	2293.76	0.05	0.50	884.00	908.47	884.00	220.43	0.01	0.24	100.00	100.00	0.00	3215.00	3743.35	2753276.00	16.87	1624.69	1421.50
13	8	8	7036.00	18393.00	147.25	0	Spot (Block13, Row8, Column8)	2874.67	2691.00	1156.29	0.03	0.40	1088.00	1112.84	1088.00	206.03	0.01	0.19	99.00	99.00	0.00	1603.00	1786.67	1687433.00	8.55	1571.24	1506.00
14	1	1	9455.00	16296.00	160.25	0	Spot (Block14, Row1, Column1)	60332.09	65535.00	9173.24	0.04	0.15	5965.00	6033.12	5965.00	930.41	0.00	0.15	100.00	100.00	67.00	59570.00	54367.09	42594844.00	58.36	20679.21	17905.50
14	2	1	9750.00	16304.00	148.85	0	Spot (Block14, Row1, Column2)	38383.87	37869.00	15560.47	0.01	0.41	6087.00	6152.47	6087.00	929.31	0.00	0.15	100.00	100.00	5.04	31782.00	32296.87	22838440.00	34.68	13945.18	13418.50
14	3	1	10054.00	16303.00	151.85	0	Spot (Block14, Row1, Column3)	14936.53	13786.00	5350.29	0.03	0.36	6110.50	6140.12	6110.50	860.06	0.00	0.14	99.00	96.00	0.00	7675.50	8826.03	9469761.00	10.23	8264.60	8180.00
14	4	1	10354.00	16308.00	147.00	0	Spot (Block14, Row1, Column4)	32111.10	31117.00	13532.13	0.01	0.42	6164.00	6214.70	6164.00	872.80	0.00	0.14	100.00	100.00	0.51	24953.00	25947.10	18881328.00	29.67	12326.59	11137.00
14	5	1	10654.00	16309.00	151.35	0	Spot (Block14, Row1, Column5)	28341.92	25100.00	15385.50	0.05	0.54	6343.00	6432.73	6343.00	917.17	0.01	0.14	100.00	99.00	0.48	18757.00	21998.92	17713704.00	23.89	10677.74	9938.50
14	6	1	10947.00	16308.00	146.85	0	Spot (Block14, Row1, Column6)	33464.37	32675.00	14788.91	0.01	0.44	6454.00	6525.72	6454.00	943.68	0.00	0.14	100.00	100.00	2.19	26221.00	27010.37	19844380.00	28.55	12461.71	10972.00
14	7	1	11257.00	16306.00	120.60	0	Spot (Block14, Row1, Column7)	51361.23	55210.00	14358.78	0.03	0.28	6453.00	6542.71	6453.00	998.19	0.01	0.15	100.00	100.00	33.77	48757.00	44908.23	19774116.00	44.90	18486.41	17307.00
14	8	1	11547.00	16316.00	163.10	0	Spot (Block14, Row1, Column8)	64548.68	65535.00	4617.69	0.01	0.07	6443.00	6564.61	6443.00	1050.79	0.01	0.16	100.00	100.00	94.43	59092.00	58105.68	47508300.00	55.18	24082.06	21572.00
14	1	2	9487.00	16585.00	189.65	0	Spot (Block14, Row2, Column1)	6400.16	6318.00	844.84	0.01	0.13	5817.00	5938.09	5817.00	1293.32	0.01	0.22	22.00	1.00	0.00	501.00	583.16	6464162.00	0.36	6102.69	6015.00
14	2	2	9756.00	16607.00	128.70	0	Spot (Block14, Row2, Column2)	20324.73	19916.50	5380.36	0.01	0.26	5942.00	6019.34	5942.00	849.64	0.01	0.14	100.00	100.00	0.00	13974.50	14382.73	9064829.00	16.84	9906.04	9559.00
14	3	2	10054.00	16599.00	201.20	0	Spot (Block14, Row2, Column3)	7318.47	7312.00	1026.63	0.00	0.14	6013.00	6077.31	6013.00	889.06	0.00	0.15	63.00	30.00	0.00	1299.00	1305.47	8386964.00	1.40	6494.13	6408.50
14	4	2	10355.00	16607.00	178.20	0	Spot (Block14, Row2, Column4)	14087.61	13854.50	3705.51	0.01	0.26	6101.00	6163.39	6101.00	887.91	0.00	0.14	99.00	98.00	0.00	7753.50	7986.61	12537976.00	8.92	8355.52	8291.50
14	5	2	10658.00	16607.00	206.75	0	Spot (Block14, Row2, Column5)	10897.56	10759.00	1828.90	0.01	0.17	6281.50	6335.32	6281.50	886.55	0.00	0.14	99.00	97.00	0.00	4477.50	4616.06	13240541.00	5.15	7735.67	7727.00
14	6	2	10945.00	16606.00	173.15	0	Spot (Block14, Row2, Column6)	10983.51	10165.00	2882.55	0.03	0.26	6425.50	6549.65	6425.50	1052.17	0.01	0.16	94.00	78.00	0.00	3739.50	4558.01	9160247.00	4.21	7540.13	7635.50
14	7	2	11250.00	16606.00	161.70	0	Spot (Block14, Row2, Column7)	11985.69	11640.00	3044.76	0.01	0.25	6423.50	6494.06	6423.50	886.98	0.00	0.14	98.00	94.00	0.00	5216.50	5562.19	8629696.00	6.19	8017.40	8215.50
14	8	2	11552.00	16601.00	206.50	0	Spot (Block14, Row2, Column8)	7321.95	7273.50	933.83	0.00	0.13	6439.00	6531.81	6439.00	986.97	0.01	0.15	43.00	13.00	0.00	834.50	882.95	8859557.00	0.80	6919.44	6816.50
14	1	3	9453.00	16899.00	148.45	0	Spot (Block14, Row3, Column1)	29030.39	26413.00	14012.62	0.04	0.48	5745.00	5814.92	5745.00	981.58	0.01	0.17	99.00	99.00	0.50	20668.00	23285.39	17505332.00	23.65	10574.98	10231.00
14	2	3	9749.00	16902.00	186.85	0	Spot (Block14, Row3, Column2)	8267.25	8145.00	1427.91	0.01	0.17	5888.00	5973.82	5888.00	841.82	0.01	0.14	87.00	65.00	0.00	2257.00	2379.25	8143241.00	2.72	6771.35	6628.00
14	3	3	10047.00	16904.00	148.30	0	Spot (Block14, Row3, Column3)	55027.36	65535.00	13785.15	0.08	0.25	6119.00	6207.37	6119.00	1015.46	0.01	0.16	100.00	100.00	53.18	59416.00	48908.36	32906608.00	48.08	19798.83	17202.50
14	4	3	10351.00	16907.00	147.75	0	Spot (Block14, Row3, Column4)	38444.10	37596.50	17282.47	0.01	0.45	6215.00	6320.45	6215.00	984.30	0.01	0.16	100.00	100.00	10.37	31381.50	32229.10	22989632.00	32.64	13478.39	11906.00
14	5	3	10653.00	16908.00	142.90	0	Spot (Block14, Row3, Column5)	49118.41	55221.50	17490.55	0.05	0.36	6450.50	6571.58	6450.50	1131.58	0.01	0.17	100.00	100.00	41.88	48771.00	42667.91	27211756.00	37.60	16554.56	14874.50
14	6	3	10952.00	16908.00	181.95	0	Spot (Block14, Row3, Column6)	33462.17	28011.00	17032.42	0.08	0.51	6748.50	6901.89	6748.50	1220.30	0.01	0.18	100.00	100.00	7.65	21262.50	26713.67	31052968.00	21.77	13101.10	13226.00
14	7	3	11257.00	16919.00	147.90	0	Spot (Block14, Row3, Column7)	22439.95	21093.00	9982.33	0.03	0.44	6626.00	6743.29	6626.00	1070.65	0.01	0.16	100.00	98.00	0.00	14467.00	15813.95	13419091.00	14.66	10226.74	9966.50
14	8	3	11556.00	16923.00	155.85	0	Spot (Block14, Row3, Column8)	28077.25	26187.00	11192.58	0.03	0.40	6381.00	6462.38	6381.00	911.99	0.01	0.14	100.00	99.00	0.00	19806.00	21696.25	18783676.00	23.70	12109.72	11058.00
14	1	4	9451.00	17202.00	145.30	0	Spot (Block14, Row4, Column1)	37776.00	37218.00	17739.41	0.01	0.47	5858.00	5913.02	5858.00	838.19	0.00	0.14	100.00	100.00	9.84	31360.00	31918.00	21494604.00	38.01	12925.86	10892.00
14	2	4	9749.00	17199.00	199.90	0	Spot (Block14, Row4, Column2)	8124.56	8061.50	1175.84	0.00	0.14	5919.00	5980.10	5919.00	858.09	0.00	0.14	86.00	62.00	0.00	2142.50	2205.56	9180755.00	2.50	6815.63	6773.50
14	3	4	10051.00	17202.00	153.85	0	Spot (Block14, Row4, Column3)	64544.99	65535.00	3545.26	0.01	0.05	6159.00	6251.84	6159.00	1012.15	0.01	0.16	100.00	100.00	88.35	59376.00	58385.99	41567348.00	57.59	26624.59	22328.50
14	4	4	10341.00	17206.00	199.80	0	Spot (Block14, Row4, Column4)	7758.88	7660.50	1044.01	0.01	0.13	6261.00	6337.02	6261.00	931.66	0.01	0.15	67.00	34.00	0.00	1399.50	1497.88	8798572.00	1.53	6962.06	6982.00
14	5	4	10641.00	17211.00	144.05	0	Spot (Block14, Row4, Column5)	22792.21	20994.00	9921.26	0.04	0.44	6511.00	6563.34	6511.00	1005.84	0.00	0.15	100.00	100.00	0.88	14483.00	16281.21	12945977.00	16.13	11105.10	10102.00
14	6	4	10949.00	17209.00	200.10	0	Spot (Block14, Row4, Column6)	11745.52	11550.50	1888.76	0.01	0.16	6738.00	6825.28	6738.00	1044.33	0.01	0.15	99.00	95.00	0.00	4812.50	5007.52	13272436.00	4.71	8385.68	8350.00
14	7	4	11245.00	17211.00	148.90	0	Spot (Block14, Row4, Column7)	18567.84	15795.50	8708.60	0.07	0.47	6700.00	6797.21	6700.00	1129.92	0.01	0.17	99.00	93.00	0.00	9095.50	11867.84	11214973.00	10.42	9288.31	9218.00
14	8	4	11550.00	17222.00	166.85	0	Spot (Block14, Row4, Column8)	9591.28	9380.00	1859.48	0.01	0.19	6413.00	6478.45	6413.00	895.72	0.00	0.14	90.00	76.00	0.00	2967.00	3178.28	7414063.00	3.48	7350.05	7446.00
14	1	5	9453.00	17500.00	146.85	0	Spot (Block14, Row5, Column1)	51165.41	59004.50	15998.38	0.06	0.31	6023.50	6126.66	6023.50	1014.48	0.01	0.17	100.00	100.00	43.54	52981.00	45141.91	30085464.00	44.40	17144.95	15324.50
14	2	5	9750.00	17503.00	153.45	0	Spot (Block14, Row5, Column2)	30393.13	29011.00	10601.27	0.02	0.35	6101.00	6201.07	6101.00	1049.28	0.01	0.17	100.00	100.00	0.00	22910.00	24292.13	19725136.00	23.06	11702.21	10847.00
14	3	5	10048.00	17502.00	166.00	0	Spot (Block14, Row5, Column3)	12790.95	12023.00	3798.75	0.03	0.30	6118.50	6199.47	6118.50	926.28	0.01	0.15	99.00	96.00	0.00	5904.50	6672.45	9759494.00	7.12	7640.16	7635.00
14	4	5	10349.00	17506.00	148.90	0	Spot (Block14, Row5, Column4)	21170.37	19272.50	9632.75	0.04	0.46	6170.00	6248.43	6170.00	925.69	0.01	0.15	100.00	99.00	0.00	13102.50	15000.37	12786905.00	16.12	9634.16	9091.00
14	5	5	10650.00	17511.00	155.40	0	Spot (Block14, Row5, Column5)	65013.40	65535.00	2924.60	0.00	0.04	6456.00	6550.21	6456.00	1042.71	0.01	0.16	100.00	100.00	94.27	59079.00	58557.40	43104288.00	56.07	24822.87	22725.00
14	6	5	10947.00	17506.00	153.05	0	Spot (Block14, Row5, Column6)	13123.44	12530.00	3418.91	0.02	0.26	6609.00	6720.19	6609.00	1202.75	0.01	0.18	98.00	89.00	0.00	5921.00	6514.44	8425251.00	5.32	8496.51	8450.50
14	7	5	11252.00	17514.00	194.05	0	Spot (Block14, Row5, Column7)	48976.95	54368.00	17392.75	0.05	0.36	6738.00	6900.81	6738.00	1389.93	0.01	0.20	100.00	100.00	40.26	47630.00	42238.95	52062940.00	30.27	18214.34	18259.00
14	8	5	11552.00	17518.00	148.20	0	Spot (Block14, Row5, Column8)	36817.52	33779.00	20591.09	0.04	0.56	6443.50	6562.25	6443.50	1117.29	0.01	0.17	99.00	98.00	17.85	27335.50	30374.02	22274684.00	27.08	12438.64	11556.50
14	1	6	9447.00	17799.00	176.00	0	Spot (Block14, Row6, Column1)	29750.38	24692.00	15357.75	0.08	0.52	6046.00	6253.52	6046.00	1280.56	0.01	0.20	100.00	100.00	1.84	18646.00	23704.38	25823348.00	18.35	11324.61	11253.00
14	2	6	9752.00	17802.00	203.60	0	Spot (Block14, Row6, Column2)	34379.36	31964.00	14142.42	0.03	0.41	6205.50	6420.08	6205.50	1320.26	0.01	0.21	100.00	100.00	1.96	25758.50	28173.86	40258260.00	21.18	14382.73	14650.50
14	3	6	10042.00	17803.00	146.95	0	Spot (Block14, Row6, Column3)	48740.90	54681.00	17597.84	0.05	0.36	6071.00	6213.92	6071.00	1045.01	0.01	0.17	100.00	100.00	39.93	48610.00	42669.90	28806056.00	40.70	16574.98	13790.00
14	4	6	10349.00	17811.00	155.95	0	Spot (Block14, Row6, Column4)	11640.98	10818.00	3460.84	0.03	0.30	6018.00	6097.02	6018.00	912.18	0.01	0.15	96.00	90.00	0.00	4800.00	5622.98	7799454.00	6.08	7510.19	7434.00
14	5	6	10645.00	17808.00	154.80	0	Spot (Block14, Row6, Column5)	64667.25	65535.00	3789.28	0.01	0.06	6289.00	6388.74	6289.00	1026.97	0.01	0.16	100.00	100.00	91.50	59246.00	58378.25	42616108.00	56.75	24713.50	20930.50
14	6	6	10943.00	17810.00	200.05	0	Spot (Block14, Row6, Column6)	8333.46	8060.50	1556.22	0.01	0.19	6484.00	6622.33	6484.00	1146.19	0.01	0.17	64.00	29.00	0.00	1576.50	1849.46	9450147.00	1.49	7067.85	7000.50
14	7	6	11247.00	17811.00	150.00	0	Spot (Block14, Row6, Column7)	40978.64	40594.00	19452.79	0.00	0.47	6501.00	6601.10	6501.00	1181.05	0.01	0.18	100.00	100.00	23.38	34093.00	34477.64	25242972.00	29.11	14470.21	12539.00
14	8	6	11554.00	17823.00	150.70	0	Spot (Block14, Row6, Column8)	41892.71	42482.00	20174.00	0.01	0.48	6303.00	6352.27	6303.00	870.21	0.00	0.14	100.00	100.00	26.37	36179.00	35589.71	26057404.00	40.84	14027.55	12525.00
14	1	7	9447.00	18100.00	193.55	0	Spot (Block14, Row7, Column1)	8409.62	8167.00	1540.10	0.01	0.18	5809.00	5937.90	5809.00	965.06	0.01	0.16	87.00	63.00	0.00	2358.00	2600.62	8905792.00	2.56	6724.74	6683.00
14	2	7	9745.00	18102.00	199.10	0	Spot (Block14, Row7, Column2)	7226.80	7157.50	1024.13	0.00	0.14	5916.00	6002.22	5916.00	988.26	0.01	0.16	60.00	24.00	0.00	1241.50	1310.80	8137373.00	1.24	6467.66	6412.00
14	3	7	10039.00	18104.00	209.90	0	Spot (Block14, Row7, Column3)	7032.40	6984.50	811.32	0.00	0.12	5962.50	6034.46	5962.50	834.46	0.01	0.14	58.00	25.00	0.00	1022.00	1069.90	8818629.00	1.20	6531.70	6511.00
14	4	7	10343.00	18110.00	201.00	0	Spot (Block14, Row7, Column4)	7270.39	7184.50	954.64	0.01	0.13	6020.00	6073.77	6020.00	851.13	0.00	0.14	62.00	32.00	0.00	1164.50	1250.39	8346408.00	1.41	6654.15	6676.00
14	5	7	10647.00	18109.00	174.00	0	Spot (Block14, Row7, Column5)	13276.40	13005.00	3239.21	0.01	0.24	6312.00	6474.23	6312.00	1307.56	0.01	0.20	99.00	92.00	0.00	6693.00	6964.40	11178728.00	5.20	8533.26	8597.00
14	6	7	10940.00	18111.00	184.35	0	Spot (Block14, Row7, Column6)	44044.76	45211.00	16368.07	0.01	0.37	6654.00	6951.27	6654.00	1596.92	0.02	0.23	100.00	100.00	15.97	38557.00	37390.76	42195044.00	23.23	15768.55	15654.00
14	7	7	11240.00	18116.00	149.70	0	Spot (Block14, Row7, Column7)	36161.54	34176.50	17116.06	0.02	0.47	6348.00	6493.09	6348.00	1182.73	0.01	0.18	100.00	100.00	8.96	27828.50	29813.54	22203236.00	25.08	13433.21	10690.50
14	8	7	11546.00	18118.00	197.05	0	Spot (Block14, Row7, Column8)	13448.29	13376.00	2227.34	0.00	0.17	6065.50	6128.21	6065.50	829.43	0.00	0.14	100.00	99.00	0.00	7310.50	7382.79	14846918.00	8.83	8529.79	8369.00
14	1	8	9433.00	18404.00	149.25	0	Spot (Block14, Row8, Column1)	11506.10	9774.00	7200.67	0.07	0.63	5862.00	5924.73	5862.00	786.32	0.00	0.13	99.00	91.00	0.82	3912.00	5644.10	6995706.00	7.10	7181.97	7199.00
14	2	8	9742.00	18400.00	172.00	0	Spot (Block14, Row8, Column2)	9055.16	8522.00	2058.90	0.03	0.23	5900.00	5923.64	5900.00	789.86	0.00	0.13	90.00	77.00	0.00	2622.00	3155.16	7479562.00	3.96	6943.90	6972.00
14	3	8	10038.00	18405.00	151.50	0	Spot (Block14, Row8, Column3)	15904.81	13525.00	7278.75	0.07	0.46	6007.50	6066.97	6007.50	821.96	0.00	0.14	99.00	96.00	0.00	7517.50	9897.31	10020032.00	11.97	7965.60	7745.00
14	4	8	10341.00	18408.00	148.60	0	Spot (Block14, Row8, Column4)	50929.65	58034.50	16136.93	0.06	0.32	6089.00	6141.22	6089.00	861.23	0.00	0.14	100.00	100.00	42.57	51945.50	44840.65	30863584.00	52.01	17225.43	15534.50
14	5	8	10636.00	18411.00	182.00	0	Spot (Block14, Row8, Column5)	7447.39	7394.00	964.26	0.00	0.13	6178.00	6287.06	6178.00	1090.47	0.01	0.17	55.00	18.00	0.00	1216.00	1269.39	6918622.00	1.06	6805.34	6705.00
14	6	8	10944.00	18409.00	165.10	0	Spot (Block14, Row8, Column6)	44897.41	43816.00	18377.04	0.01	0.41	6371.00	6662.46	6371.00	1566.01	0.02	0.24	100.00	100.00	32.58	37445.00	38526.41	33763096.00	24.42	14136.75	13789.00
14	7	8	11244.00	18408.00	148.10	0	Spot (Block14, Row8, Column7)	17493.08	16689.50	6267.91	0.02	0.36	6305.00	6429.44	6305.00	1136.21	0.01	0.18	99.00	96.00	0.00	10384.50	11188.08	10460862.00	9.74	8852.45	8757.50
14	8	8	11514.00	18406.00	166.35	0	Spot (Block14, Row8, Column8)	9869.98	8930.00	5541.19	0.04	0.56	6118.00	6150.77	6118.00	851.07	0.00	0.14	89.00	73.00	0.39	2812.00	3751.98	7590014.00	4.37	7093.20	6960.50
15	1	1	13958.00	16326.00	162.55	0	Spot (Block15, Row1, Column1)	54188.43	65535.00	14632.58	0.08	0.27	553.00	599.20	553.00	249.07	0.03	0.42	100.00	100.00	53.70	64982.00	53635.43	39557904.00	215.16	10760.19	8819.50
15	2	1	14251.00	16332.00	148.25	0	Spot (Block15, Row1, Column2)	2566.77	2449.50	955.80	0.02	0.37	495.00	536.57	495.00	212.06	0.04	0.40	100.00	100.00	0.00	1954.50	2071.77	1545198.00	9.57	1031.91	1004.50
15	3	1	14562.00	16329.00	149.60	0	Spot (Block15, Row1, Column3)	1296.20	1184.00	523.60	0.04	0.40	431.00	439.70	431.00	50.61	0.01	0.12	100.00	100.00	0.00	753.00	865.20	797161.00	16.92	655.96	612.50
15	4	1	14848.00	16334.00	150.55	0	Spot (Block15, Row1, Column4)	1428.65	1447.50	472.08	0.01	0.33	411.00	420.74	411.00	46.16	0.01	0.11	100.00	100.00	0.00	1036.50	1017.65	885765.00	21.83	666.67	596.00
15	5	1	15157.00	16335.00	152.90	0	Spot (Block15, Row1, Column5)	2207.32	1878.00	1371.22	0.07	0.62	416.00	424.24	416.00	47.99	0.01	0.11	100.00	100.00	0.00	1462.00	1791.32	1412683.00	37.15	750.49	692.00
15	6	1	15448.00	16330.00	150.80	0	Spot (Block15, Row1, Column6)	2386.36	2141.00	1163.89	0.05	0.49	423.00	429.41	423.00	45.02	0.01	0.10	100.00	100.00	0.00	1718.00	1963.36	1491478.00	43.46	887.03	789.00
15	7	1	15759.00	16340.00	120.45	0	Spot (Block15, Row1, Column7)	5374.08	5344.00	2086.45	0.00	0.39	409.00	438.74	409.00	195.57	0.03	0.45	100.00	100.00	0.00	4935.00	4965.08	2058274.00	25.24	1634.89	1431.00
15	8	1	16050.00	16345.00	162.60	0	Spot (Block15, Row1, Column8)	62934.66	65535.00	8386.79	0.02	0.13	403.00	497.11	403.00	351.37	0.09	0.71	100.00	100.00	88.86	65132.00	62531.66	46320364.00	177.70	12525.98	10870.00
15	1	2	13953.00	16624.00	147.00	-50	Spot (Block15, Row2, Column1)	585.85	583.00	49.82	0.00	0.09	516.00	555.26	516.00	189.02	0.03	0.34	2.00	0.00	0.00	67.00	69.85	345063.00	0.16	586.62	593.00
15	2	2	14253.00	16633.00	131.15	0	Spot (Block15, Row2, Column2)	1871.86	1803.00	461.92	0.02	0.25	445.00	466.48	445.00	107.27	0.02	0.23	100.00	100.00	0.00	1358.00	1426.86	862928.00	13.10	917.53	868.00
15	3	2	14554.00	16615.00	149.45	0	Spot (Block15, Row2, Column3)	490.76	489.00	41.89	0.00	0.09	390.00	396.24	390.00	59.70	0.01	0.15	87.00	28.00	0.00	99.00	100.76	298382.00	1.58	445.12	427.00
15	4	2	14863.00	16635.00	180.00	0	Spot (Block15, Row2, Column4)	915.85	909.00	201.74	0.00	0.22	381.00	379.68	381.00	59.51	0.00	0.16	100.00	99.00	0.00	528.00	534.85	830677.00	9.01	540.29	525.00
15	5	2	15158.00	16631.00	202.55	0	Spot (Block15, Row2, Column5)	773.07	781.00	150.19	0.00	0.19	386.00	386.06	386.00	58.27	0.00	0.15	100.00	97.00	0.00	395.00	387.07	898309.00	6.64	504.10	494.00
15	6	2	15454.00	16631.00	171.20	0	Spot (Block15, Row2, Column6)	565.96	572.00	93.42	0.00	0.17	382.00	380.39	382.00	50.64	0.00	0.13	94.00	78.00	0.00	190.00	183.96	464088.00	3.66	429.88	424.00
15	7	2	15748.00	16627.00	177.55	0	Spot (Block15, Row2, Column7)	500.40	493.00	63.16	0.01	0.13	355.00	356.90	355.00	46.03	0.00	0.13	96.00	77.00	0.00	138.00	145.40	442351.00	3.12	405.54	407.00
15	8	2	16055.00	16639.00	147.00	-50	Spot (Block15, Row2, Column8)	422.46	420.00	48.14	0.00	0.11	354.00	424.71	354.00	293.64	0.08	0.69	0.00	0.00	0.00	66.00	68.46	248831.00	-0.01	423.89	409.50
15	1	3	13950.00	16930.00	150.50	0	Spot (Block15, Row3, Column1)	2239.47	1866.00	1216.42	0.08	0.54	438.00	436.48	438.00	156.06	0.00	0.36	100.00	93.00	0.00	1428.00	1801.47	1381750.00	11.55	865.40	810.50
15	2	3	14256.00	16923.00	147.75	0	Spot (Block15, Row3, Column2)	625.95	610.00	97.70	0.01	0.16	369.00	380.27	369.00	66.23	0.01	0.17	99.00	90.00	0.00	241.00	256.95	374319.00	3.71	472.89	471.00
15	3	3	14554.00	16932.00	147.85	0	Spot (Block15, Row3, Column3)	6601.91	6066.00	3422.26	0.04	0.52	366.00	378.93	366.00	73.70	0.02	0.19	100.00	100.00	0.00	5700.00	6235.91	3941341.00	84.44	1861.42	1255.00
15	4	3	14854.00	16932.00	148.95	0	Spot (Block15, Row3, Column4)	2152.39	1967.50	1040.15	0.04	0.48	364.00	375.60	364.00	78.21	0.01	0.21	100.00	100.00	0.00	1603.50	1788.39	1308656.00	22.72	799.10	748.00
15	5	3	15154.00	16928.00	145.60	0	Spot (Block15, Row3, Column5)	5436.92	4979.00	3162.68	0.04	0.58	359.00	366.71	359.00	62.96	0.01	0.17	100.00	100.00	0.00	4620.00	5077.92	3131667.00	80.54	1368.82	1152.00
15	6	3	15456.00	16929.00	171.30	0	Spot (Block15, Row3, Column6)	1112.83	1027.50	461.20	0.03	0.41	330.00	339.35	330.00	69.19	0.01	0.20	100.00	99.00	0.00	697.50	782.83	908070.00	11.18	536.34	525.00
15	7	3	15752.00	16934.00	158.20	0	Spot (Block15, Row3, Column7)	643.06	569.50	252.11	0.05	0.39	295.00	291.88	295.00	48.29	0.00	0.17	99.00	92.00	0.00	274.50	348.06	443714.00	7.27	403.48	363.00
15	8	3	16052.00	16954.00	160.75	0	Spot (Block15, Row3, Column8)	752.74	705.50	206.61	0.03	0.27	305.00	310.73	305.00	56.40	0.01	0.18	99.00	96.00	0.00	400.50	447.74	535952.00	7.84	439.38	430.00
15	1	4	13947.00	17227.00	148.70	0	Spot (Block15, Row4, Column1)	2656.55	2274.50	1466.46	0.07	0.55	385.00	395.13	385.00	156.40	0.01	0.40	100.00	100.00	0.00	1889.50	2271.55	1620495.00	14.46	924.99	838.00
15	2	4	14263.00	17216.00	200.65	0	Spot (Block15, Row4, Column2)	443.74	438.00	42.62	0.01	0.10	331.00	337.08	331.00	45.25	0.01	0.13	95.00	64.00	0.00	107.00	112.74	507634.00	2.36	377.93	379.00
15	3	4	14553.00	17227.00	152.85	0	Spot (Block15, Row4, Column3)	11964.07	10689.50	7573.98	0.05	0.63	347.00	364.09	347.00	78.39	0.02	0.22	100.00	100.00	0.00	10342.50	11617.07	7609148.00	147.97	2509.39	1892.00
15	4	4	14851.00	17231.00	147.00	-50	Spot (Block15, Row4, Column4)	371.79	377.00	29.89	0.01	0.08	322.00	331.11	322.00	70.66	0.01	0.21	27.00	0.00	0.00	55.00	49.79	218240.00	0.58	366.81	369.00
15	5	4	15143.00	17220.00	139.00	0	Spot (Block15, Row4, Column5)	1317.10	889.00	2532.86	0.17	1.92	299.00	310.07	299.00	75.96	0.02	0.24	100.00	98.00	0.00	590.00	1018.10	688845.00	13.26	567.06	508.00
15	6	4	15441.00	17221.00	206.30	0	Spot (Block15, Row4, Column6)	396.07	390.00	52.41	0.01	0.13	262.00	269.47	262.00	67.54	0.01	0.25	88.00	44.00	0.00	128.00	134.07	479245.00	1.87	309.16	308.00
15	7	4	15749.00	17206.00	156.90	0	Spot (Block15, Row4, Column7)	308.32	296.00	48.82	0.02	0.16	228.00	231.00	228.00	39.15	0.01	0.17	78.00	40.00	0.00	68.00	80.32	208423.00	1.97	262.04	260.00
15	8	4	16069.00	17230.00	178.20	0	Spot (Block15, Row4, Column8)	382.78	358.00	174.46	0.03	0.46	242.00	252.61	242.00	47.98	0.02	0.19	94.00	58.00	0.00	116.00	140.78	338760.00	2.71	284.57	284.00
15	1	5	13948.00	17533.00	151.10	0	Spot (Block15, Row5, Column1)	2522.75	2130.00	1434.44	0.07	0.57	401.00	407.65	401.00	84.44	0.01	0.21	100.00	98.00	0.00	1729.00	2121.75	1574195.00	25.05	1028.15	648.00
15	2	5	14245.00	17532.00	154.10	0	Spot (Block15, Row5, Column2)	1270.82	1242.00	438.35	0.01	0.34	309.00	316.75	309.00	46.44	0.01	0.15	100.00	99.00	0.00	933.00	961.82	823492.00	20.54	564.35	505.00
15	3	5	14549.00	17530.00	163.50	0	Spot (Block15, Row5, Column3)	500.36	486.00	97.06	0.01	0.19	287.00	289.54	287.00	57.18	0.00	0.20	98.00	85.00	0.00	199.00	213.36	370770.00	3.69	348.59	344.00
15	4	5	14831.00	17532.00	163.35	0	Spot (Block15, Row5, Column4)	387.96	377.00	83.27	0.01	0.21	244.00	250.39	244.00	53.41	0.01	0.21	88.00	60.00	0.00	133.00	143.96	284376.00	2.58	313.58	300.00
15	5	5	15145.00	17520.00	155.95	0	Spot (Block15, Row5, Column5)	1539.66	1097.00	1349.72	0.15	0.88	221.00	231.11	221.00	52.59	0.02	0.23	98.00	93.00	0.00	876.00	1318.66	1031570.00	24.88	611.98	351.00
15	6	5	15450.00	17535.00	147.00	-50	Spot (Block15, Row5, Column6)	197.38	203.00	23.15	0.01	0.12	193.00	201.06	193.00	46.57	0.02	0.23	0.00	0.00	0.00	10.00	4.38	116058.00	-0.08	197.82	205.00
15	7	5	15753.00	17525.00	213.45	0	Spot (Block15, Row5, Column7)	250.35	250.00	43.66	0.00	0.17	182.00	185.49	182.00	34.08	0.01	0.18	80.00	49.00	0.00	68.00	68.35	325449.00	1.90	201.22	200.50
15	8	5	16083.00	17546.00	176.60	0	Spot (Block15, Row5, Column8)	293.11	283.00	60.19	0.02	0.21	207.00	215.54	207.00	42.50	0.02	0.20	73.00	41.00	0.00	76.00	86.11	256469.00	1.82	238.95	228.50
15	1	6	13942.00	17831.00	174.90	0	Spot (Block15, Row6, Column1)	2016.46	1744.00	991.10	0.06	0.49	431.00	434.65	431.00	83.50	0.00	0.19	100.00	100.00	0.00	1313.00	1585.46	1716005.00	18.94	801.11	803.00
15	2	6	14237.00	17831.00	197.15	0	Spot (Block15, Row6, Column2)	1051.19	979.00	359.74	0.03	0.34	311.00	318.51	311.00	74.55	0.01	0.23	100.00	100.00	0.00	668.00	740.19	1156313.00	9.83	540.03	513.00
15	3	6	14535.00	17826.00	156.95	0	Spot (Block15, Row6, Column3)	728.29	579.00	395.74	0.10	0.54	233.00	239.20	233.00	45.85	0.01	0.19	100.00	100.00	0.00	346.00	495.29	496691.00	10.67	352.46	326.00
15	4	6	14841.00	17847.00	165.00	0	Spot (Block15, Row6, Column4)	274.13	274.00	30.99	0.00	0.11	197.00	201.28	197.00	30.31	0.01	0.15	95.00	70.00	0.00	77.00	77.13	205601.00	2.40	237.85	229.00
15	5	6	15147.00	17830.00	148.90	0	Spot (Block15, Row6, Column5)	670.94	609.00	275.24	0.04	0.41	185.00	189.51	185.00	38.48	0.01	0.20	100.00	100.00	0.00	424.00	485.94	407260.00	12.51	330.63	274.00
15	6	6	15448.00	17836.00	147.00	-50	Spot (Block15, Row6, Column6)	182.18	181.00	16.32	0.00	0.09	175.00	176.60	175.00	23.43	0.00	0.13	17.00	0.00	0.00	6.00	7.18	106755.00	0.24	179.34	179.00
15	7	6	15749.00	17819.00	188.95	0	Spot (Block15, Row6, Column7)	199.75	197.00	22.11	0.01	0.11	168.00	168.93	168.00	20.03	0.00	0.12	70.00	30.00	0.00	29.00	31.75	199747.00	1.54	175.77	178.50
15	8	6	16089.00	17846.00	149.05	0	Spot (Block15, Row6, Column8)	284.10	275.00	65.27	0.01	0.23	196.00	202.36	196.00	37.60	0.01	0.19	70.00	52.00	0.00	79.00	88.10	171594.00	2.17	222.85	219.00
15	1	7	13939.00	18121.00	168.95	0	Spot (Block15, Row7, Column1)	573.03	574.00	65.70	0.00	0.11	395.00	400.06	395.00	86.20	0.01	0.22	95.00	52.00	0.00	179.00	178.03	455562.00	2.01	467.86	475.00
15	2	7	14245.00	18127.00	147.00	-50	Spot (Block15, Row7, Column2)	316.71	317.00	15.59	0.00	0.05	270.00	276.59	270.00	69.39	0.01	0.25	7.00	0.00	0.00	47.00	46.71	186226.00	0.58	308.42	308.00
15	3	7	14546.00	18130.00	147.00	-50	Spot (Block15, Row7, Column3)	201.06	203.00	15.55	0.00	0.08	196.00	201.33	196.00	36.09	0.01	0.18	1.00	0.00	0.00	7.00	5.06	118024.00	-0.01	203.05	204.00
15	4	7	14875.00	18174.00	236.90	0	Spot (Block15, Row7, Column4)	207.81	208.00	20.45	0.00	0.10	176.00	177.36	176.00	21.09	0.00	0.12	71.00	27.00	0.00	32.00	31.81	335610.00	1.44	189.27	187.50
15	5	7	15146.00	18134.00	147.00	-50	Spot (Block15, Row7, Column5)	162.16	163.00	12.75	0.00	0.08	169.00	169.68	169.00	18.23	0.00	0.11	3.00	0.00	0.00	-6.00	-6.84	95673.00	-0.41	157.15	154.00
15	6	7	15379.00	18180.00	208.15	0	Spot (Block15, Row7, Column6)	185.00	185.00	11.62	0.00	0.06	167.00	166.70	167.00	17.00	0.00	0.10	53.00	10.00	0.00	18.00	18.00	227366.00	1.08	174.40	175.00
15	7	7	15775.00	18130.00	116.00	0	Spot (Block15, Row7, Column7)	212.43	209.00	19.33	0.01	0.09	166.00	165.83	166.00	18.82	0.00	0.11	93.00	69.00	0.00	43.00	46.43	74564.00	2.48	191.37	193.00
15	8	7	16069.00	18144.00	201.85	0	Spot (Block15, Row7, Column8)	363.87	370.00	65.00	0.01	0.18	189.00	192.57	189.00	33.41	0.01	0.17	99.00	94.00	0.00	181.00	174.87	421730.00	5.13	242.55	235.00
15	1	8	13943.00	18434.00	139.50	0	Spot (Block15, Row8, Column1)	2121.37	1918.00	1768.31	0.04	0.83	299.00	306.87	299.00	73.34	0.01	0.24	100.00	100.00	0.00	1619.00	1822.37	1120081.00	24.74	793.92	666.50
15	2	8	14225.00	18435.00	163.20	0	Spot (Block15, Row8, Column2)	268.30	263.00	36.92	0.01	0.14	212.00	225.87	212.00	51.61	0.03	0.23	48.00	11.00	0.00	51.00	56.30	198539.00	0.82	246.92	240.50
15	3	8	14524.00	18416.00	171.15	0	Spot (Block15, Row8, Column3)	211.31	204.00	28.44	0.02	0.13	178.00	179.89	178.00	25.16	0.00	0.14	50.00	20.00	0.00	26.00	33.31	172433.00	1.25	190.61	190.00
15	4	8	14844.00	18432.00	147.00	-50	Spot (Block15, Row8, Column4)	210.99	206.00	24.25	0.01	0.11	166.00	167.54	166.00	19.25	0.00	0.11	90.00	54.00	0.00	40.00	44.99	124065.00	2.26	197.87	197.00
15	5	8	15145.00	18434.00	147.00	-50	Spot (Block15, Row8, Column5)	143.73	141.00	18.63	0.01	0.13	162.00	162.28	162.00	20.53	0.00	0.13	1.00	0.00	0.00	-21.00	-18.27	84947.00	-0.90	151.62	155.00
15	6	8	15432.00	18445.00	191.25	0	Spot (Block15, Row8, Column6)	199.81	199.00	24.90	0.00	0.12	158.00	157.21	158.00	18.07	0.00	0.11	82.00	57.00	0.00	41.00	41.81	206402.00	2.36	174.50	176.00
15	7	8	15745.00	18438.00	147.00	-50	Spot (Block15, Row8, Column7)	155.65	155.00	12.83	0.00	0.08	160.00	159.42	160.00	17.50	0.00	0.11	3.00	0.00	0.00	-5.00	-4.35	91365.00	-0.22	156.97	156.00
15	8	8	16032.00	18447.00	158.80	0	Spot (Block15, Row8, Column8)	486.12	460.00	157.62	0.02	0.32	176.00	178.35	176.00	23.01	0.01	0.13	100.00	99.00	0.00	284.00	310.12	338824.00	13.38	257.73	254.00
16	1	1	18459.00	16353.00	160.85	0	Spot (Block16, Row1, Column1)	53990.80	65535.00	14517.77	0.08	0.27	797.00	850.79	797.00	254.91	0.03	0.30	100.00	100.00	51.68	64738.00	53193.80	38657748.00	208.47	11204.53	9002.50
16	2	1	18756.00	16354.00	151.50	0	Spot (Block16, Row1, Column2)	3219.77	3198.00	1094.52	0.00	0.34	790.00	821.54	790.00	193.76	0.02	0.24	100.00	100.00	0.00	2408.00	2429.77	2031673.00	12.38	1360.80	1340.00
16	3	1	19056.00	16358.00	155.50	0	Spot (Block16, Row1, Column3)	2185.50	1973.00	939.51	0.04	0.43	778.00	774.24	778.00	71.39	0.00	0.09	100.00	100.00	0.00	1195.00	1407.50	1455546.00	19.77	1039.92	1023.00
16	4	1	19351.00	16361.00	149.25	0	Spot (Block16, Row1, Column4)	2576.77	2545.50	794.99	0.01	0.31	775.00	776.49	775.00	76.08	0.00	0.10	100.00	100.00	0.00	1770.50	1801.77	1576986.00	23.66	1226.09	1183.00
16	5	1	19657.00	16363.00	152.80	0	Spot (Block16, Row1, Column5)	7567.06	6726.00	4825.29	0.05	0.64	786.00	796.11	786.00	93.77	0.01	0.12	100.00	100.00	0.00	5940.00	6781.06	4812649.00	72.21	2062.72	1810.50
16	6	1	19953.00	16358.00	148.20	0	Spot (Block16, Row1, Column6)	8048.84	7655.00	4236.10	0.02	0.53	807.00	824.34	807.00	105.22	0.01	0.13	100.00	100.00	0.00	6848.00	7241.84	4853451.00	68.66	2429.02	2005.00
16	7	1	20257.00	16363.00	120.50	0	Spot (Block16, Row1, Column7)	11745.44	11476.00	4650.92	0.01	0.40	825.00	884.08	825.00	314.38	0.03	0.36	100.00	100.00	0.00	10651.00	10920.44	4533740.00	34.55	3309.48	3119.00
16	8	1	20552.00	16368.00	162.40	0	Spot (Block16, Row1, Column8)	63494.64	65535.00	7258.48	0.01	0.11	964.00	1046.55	964.00	444.31	0.04	0.42	100.00	100.00	89.84	64571.00	62530.64	46224544.00	140.55	15838.14	13081.00
16	1	2	18457.00	16654.00	242.55	0	Spot (Block16, Row2, Column1)	878.34	881.00	68.19	0.00	0.08	805.50	844.02	805.50	190.39	0.02	0.23	4.00	0.00	0.00	75.50	72.84	1493182.00	0.18	835.73	822.50
16	2	2	18756.00	16659.00	136.95	0	Spot (Block16, Row2, Column2)	2714.23	2611.00	717.28	0.02	0.26	797.00	808.17	797.00	85.70	0.01	0.11	100.00	100.00	0.00	1814.00	1917.23	1362543.00	22.24	1327.01	1332.00
16	3	2	19050.00	16646.00	234.95	0	Spot (Block16, Row2, Column3)	885.13	882.00	94.27	0.00	0.11	780.00	781.36	780.00	79.98	0.00	0.10	61.00	23.00	0.00	102.00	105.13	1407354.00	1.30	790.36	790.00
16	4	2	19356.00	16658.00	176.45	0	Spot (Block16, Row2, Column4)	2002.83	2016.00	492.94	0.00	0.25	783.00	790.35	783.00	80.30	0.00	0.10	100.00	100.00	0.00	1233.00	1219.83	1736452.00	15.10	1109.28	1096.50
16	5	2	19657.00	16659.00	189.30	0	Spot (Block16, Row2, Column5)	1987.23	1980.00	380.82	0.00	0.19	799.00	810.96	799.00	83.70	0.01	0.10	100.00	100.00	0.00	1181.00	1188.23	1999156.00	14.05	1155.04	1138.00
16	6	2	19951.00	16667.00	157.95	0	Spot (Block16, Row2, Column6)	1570.20	1558.50	341.06	0.00	0.22	814.00	855.47	814.00	172.87	0.02	0.20	99.00	88.00	0.00	744.50	756.20	1083439.00	4.13	1014.07	1009.00
16	7	2	20258.00	16657.00	158.15	0	Spot (Block16, Row2, Column7)	1695.18	1648.00	478.15	0.01	0.28	810.00	826.30	810.00	105.92	0.01	0.13	100.00	93.00	0.00	838.00	885.18	1169671.00	8.20	1052.76	1002.00
16	8	2	20556.00	16667.00	147.00	-50	Spot (Block16, Row2, Column8)	921.82	907.50	63.16	0.01	0.07	890.00	949.97	890.00	333.81	0.03	0.35	0.00	0.00	0.00	17.50	31.82	545718.00	-0.08	937.27	917.00
16	1	3	18454.00	16955.00	155.05	0	Spot (Block16, Row3, Column1)	4933.98	4389.00	2654.64	0.05	0.54	809.50	827.57	809.50	78.62	0.01	0.10	100.00	100.00	0.00	3579.50	4124.48	3286030.00	52.23	1604.48	1480.50
16	2	3	18752.00	16950.00	162.20	0	Spot (Block16, Row3, Column2)	1034.21	1000.00	131.94	0.01	0.13	804.00	832.41	804.00	137.73	0.02	0.17	70.00	35.00	0.00	196.00	230.21	751870.00	1.47	891.53	887.00
16	3	3	19047.00	16959.00	152.70	0	Spot (Block16, Row3, Column3)	2550.53	2294.00	1174.73	0.05	0.46	793.00	808.93	793.00	112.23	0.01	0.14	100.00	100.00	0.00	1501.00	1757.53	1629788.00	15.52	1171.35	1108.00
16	4	3	19352.00	16959.00	151.35	0	Spot (Block16, Row3, Column4)	5516.29	5358.00	2481.65	0.01	0.45	794.00	801.71	794.00	85.35	0.00	0.11	100.00	100.00	0.00	4564.00	4722.29	3480778.00	55.24	1776.79	1639.00
16	5	3	19654.00	16953.00	156.45	0	Spot (Block16, Row3, Column5)	1902.57	1742.00	847.91	0.04	0.45	802.00	840.00	802.00	173.99	0.02	0.21	99.00	90.00	0.00	940.00	1100.57	1280430.00	6.11	1059.01	989.00
16	6	3	19958.00	16963.00	212.45	0	Spot (Block16, Row3, Column6)	11344.90	9711.00	5439.72	0.07	0.48	829.00	921.29	829.00	256.94	0.05	0.28	100.00	100.00	0.00	8882.00	10515.90	14623573.00	40.57	3435.84	3367.00
16	7	3	20263.00	16970.00	151.20	0	Spot (Block16, Row3, Column7)	3516.25	3412.00	1604.50	0.01	0.46	812.00	864.38	812.00	198.40	0.03	0.23	100.00	100.00	0.00	2600.00	2704.25	2208205.00	13.37	1366.60	1351.00
16	8	3	20556.00	16972.00	153.30	0	Spot (Block16, Row3, Column8)	3922.71	3804.00	1446.53	0.01	0.37	834.00	851.54	834.00	105.22	0.01	0.12	100.00	100.00	0.00	2970.00	3088.71	2526228.00	29.19	1645.04	1448.00
16	1	4	18450.00	17252.00	154.80	0	Spot (Block16, Row4, Column1)	5414.79	4941.00	2607.52	0.04	0.48	807.00	838.85	807.00	136.17	0.02	0.16	100.00	100.00	0.00	4134.00	4607.79	3562933.00	33.61	1790.18	1627.00
16	2	4	18755.00	17259.00	173.00	0	Spot (Block16, Row4, Column2)	8259.54	7834.00	3695.28	0.02	0.45	811.00	870.01	811.00	199.45	0.03	0.23	100.00	100.00	0.00	7023.00	7448.54	6946275.00	37.05	2359.35	2272.00
16	3	4	19054.00	17256.00	154.25	0	Spot (Block16, Row4, Column3)	23523.50	22088.50	11963.79	0.03	0.51	806.00	871.69	806.00	233.02	0.03	0.27	100.00	100.00	0.00	21282.50	22717.50	15384370.00	97.21	4870.47	4030.50
16	4	4	19343.00	17255.00	201.15	0	Spot (Block16, Row4, Column4)	919.88	902.00	75.55	0.01	0.08	799.00	810.98	799.00	95.87	0.01	0.12	57.00	18.00	0.00	103.00	120.88	1056941.00	1.14	844.85	828.00
16	5	4	19653.00	17271.00	148.00	0	Spot (Block16, Row4, Column5)	1536.25	1353.50	665.37	0.06	0.43	794.00	808.22	794.00	126.26	0.01	0.16	96.00	82.00	0.00	559.50	742.25	921751.00	5.77	1117.35	1045.00
16	6	4	19956.00	17260.00	191.65	0	Spot (Block16, Row4, Column6)	3097.32	3054.00	699.42	0.01	0.23	808.00	858.78	808.00	188.02	0.03	0.22	100.00	100.00	0.00	2246.00	2289.32	3218119.00	11.91	1454.25	1381.00
16	7	4	20247.00	17263.00	153.85	0	Spot (Block16, Row4, Column7)	3800.29	3138.00	2199.08	0.08	0.58	811.00	841.05	811.00	106.75	0.02	0.13	100.00	100.00	0.00	2327.00	2989.29	2462588.00	27.72	1417.30	1378.00
16	8	4	20557.00	17273.00	154.70	0	Spot (Block16, Row4, Column8)	2088.38	2078.50	572.70	0.00	0.27	819.00	841.63	819.00	81.68	0.01	0.10	100.00	100.00	0.00	1259.50	1269.38	1369980.00	15.26	1159.81	1099.50
16	1	5	18455.00	17553.00	150.90	0	Spot (Block16, Row5, Column1)	5597.08	5247.00	2495.30	0.03	0.45	819.00	876.21	819.00	191.78	0.03	0.22	100.00	100.00	0.00	4428.00	4778.08	3475789.00	24.62	1887.13	1768.50
16	2	5	18752.00	17559.00	155.00	0	Spot (Block16, Row5, Column2)	3824.33	3734.00	1334.02	0.01	0.35	837.00	898.36	837.00	218.79	0.03	0.24	100.00	100.00	0.00	2897.00	2987.33	2516409.00	13.37	1500.45	1453.00
16	3	5	19054.00	17554.00	160.95	0	Spot (Block16, Row5, Column3)	21729.37	19929.50	11316.45	0.04	0.52	822.00	896.68	822.00	252.76	0.04	0.28	100.00	100.00	0.00	19107.50	20907.37	15601684.00	82.42	4277.42	3857.50
16	4	5	19353.00	17564.00	152.30	0	Spot (Block16, Row5, Column4)	2542.18	2445.00	925.25	0.02	0.36	802.00	846.07	802.00	215.36	0.02	0.25	100.00	99.00	0.00	1643.00	1740.18	1609199.00	7.88	1231.87	1188.00
16	5	5	19655.00	17565.00	151.15	0	Spot (Block16, Row5, Column5)	36859.25	35483.50	18744.42	0.02	0.51	798.00	826.63	798.00	174.45	0.02	0.21	100.00	100.00	9.27	34685.50	36061.25	23073956.00	206.54	7003.81	5517.50
16	6	5	19955.00	17563.00	157.10	0	Spot (Block16, Row5, Column6)	1557.79	1487.50	375.84	0.02	0.24	806.00	828.74	806.00	121.13	0.01	0.15	100.00	98.00	0.00	681.50	751.79	1065530.00	6.02	1022.67	1024.00
16	7	5	20258.00	17562.00	192.75	0	Spot (Block16, Row5, Column7)	3991.24	3857.00	1525.55	0.01	0.38	808.00	831.56	808.00	100.89	0.01	0.12	100.00	100.00	0.00	3049.00	3183.24	4174834.00	31.32	1686.47	1717.00
16	8	5	20558.00	17570.00	151.10	0	Spot (Block16, Row5, Column8)	9015.16	8033.00	5614.73	0.05	0.62	816.00	839.21	816.00	89.67	0.01	0.11	100.00	100.00	0.00	7217.00	8199.16	5652505.00	91.17	2448.71	2282.00
16	1	6	18449.00	17852.00	213.40	0	Spot (Block16, Row6, Column1)	10068.70	8162.50	5333.94	0.09	0.53	901.00	985.94	901.00	283.26	0.04	0.29	100.00	100.00	0.00	7261.50	9167.70	13129587.00	32.07	3313.70	3280.50
16	2	6	18753.00	17854.00	202.05	0	Spot (Block16, Row6, Column2)	2963.78	2830.00	892.86	0.02	0.30	869.00	909.37	869.00	200.68	0.02	0.22	100.00	100.00	0.00	1961.00	2094.78	3440945.00	10.24	1503.96	1508.50
16	3	6	19046.00	17855.00	149.35	0	Spot (Block16, Row6, Column3)	13019.64	12675.50	6703.68	0.01	0.51	834.00	883.21	834.00	191.95	0.02	0.22	100.00	100.00	0.00	11841.50	12185.64	7863861.00	63.23	3513.83	2826.50
16	4	6	19352.00	17865.00	151.70	0	Spot (Block16, Row6, Column4)	1326.17	1317.50	201.60	0.00	0.15	817.00	839.59	817.00	130.71	0.01	0.16	99.00	90.00	0.00	500.50	509.17	838142.00	3.72	997.57	987.00
16	5	6	19652.00	17865.00	150.30	0	Spot (Block16, Row6, Column5)	34257.70	34256.00	19522.35	0.00	0.57	803.00	839.03	803.00	169.98	0.02	0.20	100.00	100.00	8.59	33453.00	33454.70	21137052.00	196.61	6752.95	5300.00
16	6	6	19954.00	17863.00	166.20	0	Spot (Block16, Row6, Column6)	1360.46	1226.00	371.79	0.05	0.27	809.00	834.22	809.00	114.69	0.01	0.14	97.00	77.00	0.00	417.00	551.46	1044832.00	4.59	957.54	950.00
16	7	6	20252.00	17862.00	153.40	0	Spot (Block16, Row6, Column7)	6617.01	6134.00	3463.86	0.03	0.52	812.00	833.24	812.00	91.71	0.01	0.11	100.00	100.00	0.00	5322.00	5805.01	4287823.00	63.07	2080.08	2028.00
16	8	6	20555.00	17867.00	153.40	0	Spot (Block16, Row6, Column8)	7033.49	6612.50	4033.56	0.03	0.57	819.00	841.39	819.00	91.18	0.01	0.11	100.00	100.00	0.00	5793.50	6214.49	4515500.00	67.91	2015.36	1880.50
16	1	7	18447.00	18155.00	164.50	0	Spot (Block16, Row7, Column1)	11284.73	10301.00	5330.63	0.04	0.47	889.00	961.29	889.00	280.61	0.03	0.29	100.00	100.00	0.00	9412.00	10395.73	8486117.00	36.79	2847.66	2747.00
16	2	7	18737.00	18164.00	200.10	0	Spot (Block16, Row7, Column2)	997.50	979.00	108.90	0.01	0.11	856.00	895.14	856.00	198.52	0.02	0.22	30.00	3.00	0.00	123.00	141.50	1135158.00	0.52	899.61	893.00
16	3	7	19040.00	18155.00	219.90	0	Spot (Block16, Row7, Column3)	951.74	940.00	76.04	0.01	0.08	825.00	849.97	825.00	100.12	0.01	0.12	55.00	13.00	0.00	115.00	126.74	1314350.00	1.02	884.26	863.50
16	4	7	19343.00	18153.00	185.00	0	Spot (Block16, Row7, Column4)	969.60	962.00	105.11	0.00	0.11	817.00	832.44	817.00	88.20	0.01	0.11	71.00	32.00	0.00	145.00	152.60	932759.00	1.56	876.52	885.00
16	5	7	19652.00	18159.00	183.35	0	Spot (Block16, Row7, Column5)	1721.05	1671.00	417.64	0.01	0.24	809.00	846.47	809.00	142.61	0.02	0.17	100.00	98.00	0.00	862.00	912.05	1621233.00	6.13	1092.42	1092.00
16	6	7	19944.00	18165.00	192.65	0	Spot (Block16, Row7, Column6)	3192.84	3174.00	1068.92	0.00	0.33	831.00	902.65	831.00	241.27	0.04	0.27	100.00	99.00	0.00	2343.00	2361.84	3336522.00	9.49	1506.57	1483.50
16	7	7	20241.00	18168.00	151.00	0	Spot (Block16, Row7, Column7)	7221.04	7180.50	3326.99	0.00	0.46	820.00	855.42	820.00	127.36	0.02	0.15	100.00	100.00	0.00	6360.50	6401.04	4520373.00	49.98	2561.75	2024.00
16	8	7	20556.00	18165.00	191.20	0	Spot (Block16, Row7, Column8)	5089.88	5150.00	968.23	0.01	0.19	859.00	869.80	859.00	103.04	0.01	0.12	100.00	100.00	0.00	4291.00	4230.88	5247668.00	40.95	2018.34	1940.00
16	1	8	18442.00	18457.00	154.70	0	Spot (Block16, Row8, Column1)	2735.23	2337.50	1542.83	0.07	0.56	864.00	885.12	864.00	176.48	0.01	0.20	100.00	97.00	0.00	1473.50	1871.23	1777902.00	10.48	1249.07	1157.00
16	2	8	18745.00	18456.00	163.45	0	Spot (Block16, Row8, Column2)	1513.94	1401.50	349.12	0.03	0.23	879.00	884.41	879.00	109.38	0.00	0.12	100.00	95.00	0.00	522.50	634.94	1120319.00	5.76	1073.33	1059.00
16	3	8	19038.00	18457.00	151.10	0	Spot (Block16, Row8, Column3)	3437.39	3062.50	1758.45	0.05	0.51	845.00	866.00	845.00	108.28	0.01	0.13	100.00	100.00	0.00	2217.50	2592.39	2151806.00	23.75	1417.28	1348.50
16	4	8	19344.00	18460.00	151.45	0	Spot (Block16, Row8, Column4)	8563.96	8409.00	3233.20	0.01	0.38	815.00	842.15	815.00	101.85	0.01	0.12	100.00	100.00	0.00	7594.00	7748.96	5386730.00	75.82	2534.55	2223.00
16	5	8	19632.00	18462.00	191.80	0	Spot (Block16, Row8, Column5)	966.89	971.00	83.63	0.00	0.09	812.00	870.29	812.00	217.63	0.03	0.25	19.00	0.00	0.00	159.00	154.89	1003634.00	0.44	890.28	892.00
16	6	8	19948.00	18463.00	204.20	0	Spot (Block16, Row8, Column6)	14313.08	11227.50	8831.52	0.11	0.62	867.00	964.51	867.00	323.85	0.05	0.34	100.00	100.00	0.00	10360.50	13446.08	16975316.00	41.22	3960.65	3986.00
16	7	8	20245.00	18459.00	148.30	0	Spot (Block16, Row8, Column7)	2762.99	2769.00	891.14	0.00	0.32	855.00	906.53	855.00	237.03	0.03	0.26	100.00	100.00	0.00	1914.00	1907.99	1657793.00	7.83	1341.13	1264.50
16	8	8	20533.00	18466.00	158.55	0	Spot (Block16, Row8, Column8)	2230.51	2206.00	754.27	0.00	0.34	906.00	923.89	906.00	113.48	0.01	0.12	99.00	97.00	0.00	1300.00	1324.51	1545745.00	11.51	1304.25	1143.00
17	1	1	4930.00	20770.00	157.35	0	Spot (Block17, Row1, Column1)	59562.75	65535.00	9861.95	0.04	0.17	3657.00	3716.72	3657.00	554.85	0.01	0.15	100.00	100.00	65.64	61878.00	55905.75	40562596.00	100.65	18087.60	16598.00
17	2	1	5225.00	20778.00	147.70	0	Spot (Block17, Row1, Column2)	18626.99	17760.00	7998.72	0.02	0.43	3643.00	3682.21	3643.00	516.86	0.00	0.14	100.00	100.00	0.00	14117.00	14983.99	11138940.00	28.91	6872.63	6595.00
17	3	1	5529.00	20776.00	149.70	0	Spot (Block17, Row1, Column3)	5118.67	4905.00	1041.95	0.02	0.20	3579.00	3608.01	3579.00	450.25	0.00	0.12	83.00	67.00	0.00	1326.00	1539.67	3147982.00	3.36	4095.68	4075.50
17	4	1	5825.00	20780.00	146.10	0	Spot (Block17, Row1, Column4)	17179.29	16294.00	7333.73	0.02	0.43	3643.00	3687.29	3643.00	466.10	0.01	0.13	100.00	100.00	0.00	12651.00	13536.29	10015525.00	28.95	6593.07	6297.00
17	5	1	6130.00	20781.00	146.70	0	Spot (Block17, Row1, Column5)	10613.72	10108.50	4485.02	0.02	0.42	3827.00	3876.88	3827.00	542.31	0.01	0.14	99.00	92.00	0.00	6281.50	6786.72	6198410.00	12.42	5331.58	5089.00
17	6	1	6422.00	20777.00	146.90	0	Spot (Block17, Row1, Column6)	21835.36	20674.50	10056.78	0.02	0.46	3984.00	4018.21	3984.00	524.36	0.00	0.13	100.00	100.00	0.00	16690.50	17851.36	12926533.00	33.98	8033.59	6898.50
17	7	1	6730.00	20788.00	118.55	0	Spot (Block17, Row1, Column7)	17145.75	16675.00	5442.28	0.01	0.32	4111.00	4180.50	4111.00	710.31	0.01	0.17	100.00	100.00	0.00	12564.00	13034.75	6326780.00	18.25	7332.31	7089.00
17	8	1	7021.00	20790.00	161.95	0	Spot (Block17, Row1, Column8)	64267.91	65535.00	4960.30	0.01	0.08	4364.00	4488.89	4364.00	843.37	0.01	0.19	100.00	100.00	91.86	61171.00	59903.91	46594684.00	70.88	20869.51	18940.50
17	1	2	4916.00	21079.00	222.30	0	Spot (Block17, Row2, Column1)	4067.92	4045.00	436.22	0.00	0.11	3678.00	3719.31	3678.00	472.25	0.00	0.13	43.00	8.00	0.00	367.00	389.92	5760169.00	0.74	3842.71	3785.50
17	2	2	5222.00	21081.00	149.85	0	Spot (Block17, Row2, Column2)	5361.80	5170.00	998.26	0.02	0.19	3598.00	3620.86	3598.00	427.08	0.00	0.12	93.00	83.00	0.00	1572.00	1763.80	3308230.00	4.08	4080.04	4068.50
17	3	2	5522.00	21082.00	215.80	0	Spot (Block17, Row2, Column3)	4119.24	4090.00	497.68	0.00	0.12	3587.00	3625.43	3587.00	450.54	0.00	0.12	53.00	22.00	0.00	503.00	532.24	5466234.00	1.10	3758.58	3775.00
17	4	2	5832.00	21084.00	208.60	0	Spot (Block17, Row2, Column4)	4877.14	4798.00	672.71	0.01	0.14	3771.00	3822.61	3771.00	552.45	0.01	0.14	76.00	45.00	0.00	1027.00	1106.14	6057410.00	1.91	4174.16	4042.00
17	5	2	6128.00	21080.00	161.20	0	Spot (Block17, Row2, Column5)	38562.75	37171.00	14088.73	0.02	0.37	3940.00	4000.86	3940.00	583.81	0.01	0.15	100.00	100.00	3.78	33231.00	34622.75	27572400.00	59.20	12560.25	11093.00
17	6	2	6422.00	21083.00	191.45	0	Spot (Block17, Row2, Column6)	4908.18	4868.00	665.82	0.00	0.14	4077.00	4173.83	4077.00	815.68	0.01	0.20	48.00	12.00	0.00	791.00	831.18	5070153.00	0.90	4351.21	4282.00
17	7	2	6736.00	21080.00	210.95	0	Spot (Block17, Row2, Column7)	5000.17	4967.00	640.75	0.00	0.13	4091.50	4132.52	4091.50	522.59	0.00	0.13	69.00	35.00	0.00	875.50	908.67	6340209.00	1.66	4525.59	4530.00
17	8	2	7036.00	21083.00	220.15	0	Spot (Block17, Row2, Column8)	4947.47	4892.00	613.99	0.00	0.12	4410.00	4502.58	4410.00	855.50	0.01	0.19	31.00	2.00	0.00	482.00	537.47	6876986.00	0.52	4594.29	4663.50
17	1	3	4925.00	21371.00	143.65	0	Spot (Block17, Row3, Column1)	11008.71	10205.00	3995.56	0.03	0.36	3682.00	3711.37	3682.00	422.80	0.00	0.11	100.00	100.00	0.00	6523.00	7326.71	6208915.00	17.26	5446.89	5142.00
17	2	3	5232.00	21365.00	191.30	0	Spot (Block17, Row3, Column2)	4300.60	4250.00	486.06	0.01	0.11	3631.00	3676.68	3631.00	441.69	0.01	0.12	63.00	30.00	0.00	619.00	669.60	4442521.00	1.41	3960.89	4003.00
17	3	3	5513.00	21372.00	138.75	0	Spot (Block17, Row3, Column3)	15524.43	9278.00	16151.37	0.22	1.04	3734.00	3812.74	3734.00	704.32	0.01	0.18	100.00	97.00	6.50	5544.00	11790.43	8119278.00	16.63	8827.97	5384.50
17	4	3	5829.00	21377.00	142.70	0	Spot (Block17, Row3, Column4)	38295.53	38006.50	18065.85	0.00	0.47	3890.00	3952.14	3890.00	570.28	0.01	0.14	100.00	100.00	10.33	34116.50	34405.53	21139192.00	60.22	11726.04	10650.00
17	5	3	6125.00	21366.00	134.90	0	Spot (Block17, Row3, Column5)	10636.73	7579.00	10553.69	0.15	0.99	4079.00	4170.79	4079.00	820.52	0.01	0.20	98.00	81.00	2.24	3500.00	6557.73	5222636.00	7.88	6347.29	5550.50
17	6	3	6426.00	21380.00	230.80	0	Spot (Block17, Row3, Column6)	46360.39	40562.00	15797.45	0.06	0.34	4268.50	4464.97	4268.50	1173.18	0.02	0.26	100.00	100.00	31.35	36293.50	42091.89	70839160.00	35.71	17248.73	16975.50
17	7	3	6733.00	21385.00	157.80	0	Spot (Block17, Row3, Column7)	7409.67	6830.00	2272.15	0.04	0.31	4296.00	4431.57	4296.00	976.00	0.01	0.22	84.00	58.00	0.00	2534.00	3113.67	5090444.00	3.05	5022.04	5005.50
17	8	3	7027.00	21395.00	153.50	0	Spot (Block17, Row3, Column8)	45832.62	45489.00	15721.50	0.00	0.34	4409.00	4497.54	4409.00	795.23	0.01	0.18	100.00	100.00	22.98	41080.00	41423.62	29516356.00	51.98	14167.98	12812.00
17	1	4	4924.00	21671.00	143.50	0	Spot (Block17, Row4, Column1)	36345.73	34835.00	17737.78	0.02	0.49	3718.00	3773.37	3718.00	486.21	0.01	0.13	100.00	100.00	7.62	31117.00	32627.73	20499036.00	66.99	10407.06	9059.00
17	2	4	5218.00	21675.00	179.65	0	Spot (Block17, Row4, Column2)	7352.33	7009.00	1902.18	0.02	0.26	3771.00	3879.56	3771.00	859.08	0.01	0.22	97.00	80.00	0.00	3238.00	3581.33	6653859.00	4.04	4735.71	4734.00
17	3	4	5523.00	21676.00	150.70	0	Spot (Block17, Row4, Column3)	62630.57	65535.00	6852.74	0.02	0.11	3849.00	3962.78	3849.00	967.05	0.01	0.24	100.00	100.00	79.45	61686.00	58781.57	39019184.00	60.67	20941.72	18043.50
17	4	4	5808.00	21675.00	210.75	0	Spot (Block17, Row4, Column4)	4410.89	4374.00	528.88	0.00	0.12	3887.00	3950.34	3887.00	572.18	0.01	0.14	45.00	14.00	0.00	487.00	523.89	5584185.00	0.80	4129.72	4176.00
17	5	4	6116.00	21652.00	116.10	0	Spot (Block17, Row4, Column5)	8583.46	5673.00	9298.27	0.18	1.08	4078.00	4146.59	4078.00	681.66	0.01	0.16	83.00	59.00	1.13	1595.00	4505.46	3047127.00	6.51	5302.76	5201.50
17	6	4	6423.00	21685.00	161.95	0	Spot (Block17, Row4, Column6)	48105.47	50564.50	15803.78	0.02	0.33	4225.00	4383.54	4225.00	947.77	0.02	0.22	100.00	100.00	27.90	46339.50	43880.47	34828560.00	46.13	14064.10	13068.00
17	7	4	6715.00	21685.00	150.80	0	Spot (Block17, Row4, Column7)	8455.73	7365.00	2922.58	0.06	0.35	4319.00	4469.41	4319.00	987.82	0.01	0.22	92.00	71.00	0.00	3046.00	4136.73	5267921.00	4.04	5275.99	5310.50
17	8	4	7040.00	21690.00	181.90	0	Spot (Block17, Row4, Column8)	5518.77	5414.00	788.54	0.01	0.14	4420.00	4477.22	4420.00	635.24	0.01	0.14	69.00	36.00	0.00	994.00	1098.77	5143498.00	1.64	4668.39	4613.00
17	1	5	4931.00	21974.00	144.60	0	Spot (Block17, Row5, Column1)	42690.84	42148.00	19940.58	0.01	0.47	3825.00	3968.15	3825.00	898.69	0.02	0.23	100.00	100.00	30.82	38323.00	38865.84	24376580.00	43.09	11319.16	9630.00
17	2	5	5221.00	21976.00	152.35	0	Spot (Block17, Row5, Column2)	46934.12	48418.00	15816.70	0.01	0.34	3920.00	4088.63	3920.00	940.65	0.02	0.23	100.00	100.00	25.24	44498.00	43014.12	29756392.00	45.55	13786.45	13027.50
17	3	5	5523.00	21978.00	149.35	0	Spot (Block17, Row5, Column3)	24704.61	22917.50	11184.82	0.03	0.45	3907.00	4013.35	3907.00	682.32	0.01	0.17	100.00	100.00	0.00	19010.50	20797.61	15168632.00	30.32	8095.18	7636.00
17	4	5	5822.00	21977.00	147.25	0	Spot (Block17, Row5, Column4)	12605.72	11279.00	5546.60	0.05	0.44	3837.00	3908.51	3837.00	577.21	0.01	0.15	100.00	99.00	0.00	7442.00	8768.72	7462588.00	15.07	5789.00	5468.00
17	5	5	6124.00	21982.00	151.10	0	Spot (Block17, Row5, Column5)	59242.99	65535.00	11374.64	0.04	0.19	3948.00	4021.59	3948.00	627.33	0.01	0.16	100.00	100.00	70.02	61587.00	55294.99	37145668.00	88.03	17725.12	15565.00
17	6	5	6421.00	21983.00	206.30	0	Spot (Block17, Row5, Column6)	4923.07	4875.00	921.59	0.00	0.19	4112.00	4259.16	4112.00	966.78	0.02	0.23	37.00	6.00	0.00	763.00	811.07	5966764.00	0.69	4410.02	4422.00
17	7	5	6725.00	21982.00	222.85	0	Spot (Block17, Row5, Column7)	48873.31	51012.50	16665.90	0.02	0.34	4309.00	4569.99	4309.00	1286.81	0.03	0.28	100.00	100.00	43.05	46703.50	44564.31	69596216.00	34.43	17524.29	17821.00
17	8	5	7026.00	21986.00	146.10	0	Spot (Block17, Row5, Column8)	12720.89	11784.00	5468.75	0.03	0.43	4430.00	4528.41	4430.00	918.45	0.01	0.20	98.00	91.00	0.00	7354.00	8290.89	7403559.00	8.92	6089.35	5980.00
17	1	6	4916.00	22272.00	228.45	0	Spot (Block17, Row6, Column1)	40796.62	31328.50	18110.85	0.11	0.44	3937.50	4178.31	3937.50	1162.33	0.03	0.28	100.00	100.00	26.17	27391.00	36859.12	61276916.00	31.50	15601.15	15588.00
17	2	6	5218.00	22273.00	228.35	0	Spot (Block17, Row6, Column2)	43428.25	38899.00	16458.23	0.05	0.38	4040.00	4327.72	4040.00	1253.85	0.03	0.29	100.00	100.00	23.78	34859.00	39388.25	65186148.00	31.18	15779.38	15621.00
17	3	6	5520.00	22275.00	145.45	0	Spot (Block17, Row6, Column3)	36876.12	36095.00	18429.99	0.01	0.50	3929.00	4068.49	3929.00	856.35	0.02	0.21	100.00	100.00	10.88	32166.00	32947.12	21351340.00	38.31	10854.18	9936.00
17	4	6	5823.00	22290.00	175.75	0	Spot (Block17, Row6, Column4)	5436.04	5304.00	1087.96	0.01	0.20	3856.00	3912.12	3856.00	525.71	0.01	0.13	81.00	63.00	0.00	1448.00	1580.04	4685870.00	2.90	4365.52	4422.00
17	5	6	6122.00	22283.00	144.80	0	Spot (Block17, Row6, Column5)	46067.99	52269.00	19452.89	0.05	0.42	3933.00	3999.85	3933.00	575.96	0.01	0.14	100.00	100.00	37.61	48336.00	42134.99	26212832.00	73.04	13121.17	11475.00
17	6	6	6423.00	22282.00	208.25	0	Spot (Block17, Row6, Column6)	4728.22	4674.00	637.69	0.01	0.13	4096.50	4228.79	4096.50	946.82	0.01	0.22	30.00	1.00	0.00	577.50	631.72	5858267.00	0.53	4356.24	4328.00
17	7	6	6723.00	22283.00	147.65	0	Spot (Block17, Row6, Column7)	10406.73	10068.00	3604.70	0.01	0.35	4265.00	4400.14	4265.00	961.56	0.01	0.22	99.00	86.00	0.00	5803.00	6141.73	6181596.00	6.25	5942.65	5866.50
17	8	6	7029.00	22295.00	147.80	0	Spot (Block17, Row6, Column8)	11867.27	10951.00	4762.39	0.03	0.40	4439.00	4499.06	4439.00	658.55	0.01	0.15	100.00	92.00	0.00	6512.00	7428.27	7049161.00	11.19	6166.56	5848.00
17	1	7	4922.00	22572.00	158.95	0	Spot (Block17, Row7, Column1)	10602.69	10221.00	3183.79	0.02	0.30	3885.50	4012.17	3885.50	780.63	0.01	0.19	100.00	100.00	0.00	6335.50	6717.19	7390072.00	8.44	5702.07	5658.00
17	2	7	5216.00	22577.00	218.85	0	Spot (Block17, Row7, Column2)	4488.13	4514.00	488.37	0.00	0.11	3982.00	4110.04	3982.00	847.49	0.01	0.21	26.00	0.00	0.00	532.00	506.13	6180161.00	0.45	4143.97	4162.50
17	3	7	5513.00	22584.00	229.10	0	Spot (Block17, Row7, Column3)	4364.13	4327.00	505.03	0.00	0.12	3936.00	3978.78	3936.00	493.12	0.00	0.12	44.00	15.00	0.00	391.00	428.13	6576747.00	0.78	4121.78	4053.50
17	4	7	5820.00	22596.00	217.20	0	Spot (Block17, Row7, Column4)	4550.55	4521.00	543.38	0.00	0.12	3984.00	4046.59	3984.00	571.86	0.01	0.14	48.00	17.00	0.00	537.00	566.55	6120496.00	0.88	4238.28	4207.00
17	5	7	6118.00	22582.00	220.05	0	Spot (Block17, Row7, Column5)	5112.98	5015.50	705.31	0.01	0.14	4119.00	4256.49	4119.00	929.41	0.01	0.22	48.00	10.00	0.00	896.50	993.98	7076362.00	0.92	4489.40	4496.00
17	6	7	6416.00	22584.00	222.45	0	Spot (Block17, Row7, Column6)	45969.08	46454.50	17684.06	0.00	0.38	4423.00	4794.67	4423.00	1550.47	0.04	0.32	100.00	100.00	33.17	42031.50	41546.08	65276552.00	26.56	16504.49	16274.00
17	7	7	6713.00	22590.00	150.50	0	Spot (Block17, Row7, Column7)	12222.31	11748.50	4409.22	0.02	0.36	4473.00	4622.91	4473.00	1067.17	0.01	0.23	99.00	94.00	0.00	7275.50	7749.31	7553387.00	7.12	6483.04	5847.00
17	8	7	7021.00	22592.00	177.45	0	Spot (Block17, Row7, Column8)	58201.96	65535.00	10133.57	0.05	0.17	4664.00	4728.39	4664.00	765.10	0.01	0.16	100.00	100.00	54.19	60871.00	53537.96	51451012.00	69.89	19054.38	16632.00
17	1	8	4912.00	22867.00	147.05	0	Spot (Block17, Row8, Column1)	8252.71	7024.00	6023.65	0.07	0.73	3858.00	3892.02	3858.00	471.46	0.00	0.12	98.00	91.00	0.17	3166.00	4394.71	4935122.00	9.25	5107.46	4863.00
17	2	8	5212.00	22865.00	199.85	0	Spot (Block17, Row8, Column2)	4510.68	4469.50	558.31	0.00	0.12	3868.50	3909.82	3868.50	463.28	0.00	0.12	57.00	31.00	0.00	601.00	642.18	5124132.00	1.30	4181.98	4065.00
17	3	8	5513.00	22875.00	152.40	0	Spot (Block17, Row8, Column3)	7329.14	6640.00	2210.65	0.04	0.30	3935.00	3992.03	3935.00	550.44	0.01	0.14	96.00	86.00	0.00	2705.00	3394.14	4697976.00	6.06	4571.11	4544.00
17	4	8	5821.00	22877.00	147.85	0	Spot (Block17, Row8, Column4)	59386.25	65535.00	10927.67	0.04	0.18	4067.00	4140.92	4067.00	625.01	0.01	0.15	100.00	100.00	68.60	61468.00	55319.25	35750812.00	88.39	18226.12	15637.50
17	5	8	6108.00	22885.00	203.85	0	Spot (Block17, Row8, Column5)	4711.08	4663.00	554.77	0.00	0.12	4209.00	4352.68	4209.00	908.92	0.01	0.21	27.00	0.00	0.00	454.00	502.08	5573208.00	0.39	4442.43	4416.00
17	6	8	6423.00	22883.00	221.75	0	Spot (Block17, Row8, Column6)	47177.41	44683.50	17284.16	0.02	0.37	4575.00	4903.03	4575.00	1499.76	0.03	0.31	100.00	100.00	41.32	40108.50	42602.41	66332024.00	28.19	17492.49	16996.00
17	7	8	6718.00	22885.00	147.45	0	Spot (Block17, Row8, Column7)	9446.67	9123.00	2618.35	0.02	0.28	4565.00	4686.96	4565.00	943.82	0.01	0.20	99.00	87.00	0.00	4558.00	4881.67	5601876.00	5.04	5759.47	5727.00
17	8	8	7011.00	22892.00	141.85	0	Spot (Block17, Row8, Column8)	10770.99	10207.00	3211.12	0.02	0.30	4739.00	4798.55	4739.00	688.75	0.01	0.14	100.00	99.00	0.00	5468.00	6031.99	5859418.00	8.67	6379.09	6283.00
18	1	1	9430.00	20798.00	158.80	0	Spot (Block18, Row1, Column1)	58114.98	65535.00	11344.08	0.05	0.20	2271.00	2345.03	2271.00	479.90	0.01	0.20	100.00	100.00	62.68	63264.00	55843.98	40332160.00	116.21	15900.79	13264.50
18	2	1	9723.00	20802.00	189.90	0	Spot (Block18, Row1, Column2)	2944.71	2897.00	498.38	0.01	0.17	2266.00	2324.49	2266.00	412.94	0.01	0.18	69.00	33.00	0.00	631.00	678.71	3006553.00	1.50	2514.59	2539.00
18	3	1	10031.00	20808.00	150.00	0	Spot (Block18, Row1, Column3)	8420.55	7361.00	4473.41	0.06	0.53	2256.00	2285.59	2256.00	308.74	0.01	0.14	100.00	96.00	0.00	5105.00	6164.55	5203900.00	19.87	3629.14	3527.50
18	4	1	10319.00	20806.00	186.80	0	Spot (Block18, Row1, Column4)	2964.75	2892.50	463.74	0.01	0.16	2284.00	2314.31	2284.00	318.69	0.01	0.14	77.00	47.00	0.00	608.50	680.75	2899523.00	2.04	2483.97	2474.50
18	5	1	10629.00	20810.00	150.40	0	Spot (Block18, Row1, Column5)	20775.34	18318.50	13744.55	0.05	0.66	2363.00	2411.33	2363.00	382.26	0.01	0.16	100.00	100.00	0.00	15955.50	18412.34	12797608.00	48.04	5483.12	4879.00
18	6	1	10922.00	20810.00	147.60	0	Spot (Block18, Row1, Column6)	15975.41	15607.00	7782.27	0.01	0.49	2485.00	2520.61	2485.00	407.60	0.01	0.16	100.00	100.00	0.00	13122.00	13490.41	9457443.00	33.01	5582.64	4664.50
18	7	1	11231.00	20812.00	120.20	0	Spot (Block18, Row1, Column7)	30877.12	31070.50	11705.31	0.00	0.38	2530.00	2599.95	2530.00	511.10	0.01	0.20	100.00	100.00	0.26	28540.50	28347.12	11856812.00	55.33	9252.97	8477.00
18	8	1	11520.00	20818.00	159.70	0	Spot (Block18, Row1, Column8)	64266.84	65535.00	5049.01	0.01	0.08	2584.00	2693.26	2584.00	642.39	0.02	0.24	100.00	100.00	91.91	62951.00	61682.84	45308556.00	95.85	19020.56	15787.50
18	1	2	9415.00	21105.00	224.65	0	Spot (Block18, Row2, Column1)	2452.99	2461.00	337.85	0.00	0.14	2194.00	2261.16	2194.00	387.35	0.01	0.17	38.00	4.00	0.00	267.00	258.99	3564197.00	0.50	2296.83	2274.00
18	2	2	9729.00	21109.00	129.15	0	Spot (Block18, Row2, Column2)	8014.35	7815.50	2436.64	0.01	0.30	2175.00	2214.01	2175.00	314.62	0.01	0.14	100.00	100.00	0.00	5640.50	5839.35	3558370.00	18.44	3734.21	3666.50
18	3	2	10023.00	21093.00	208.65	0	Spot (Block18, Row2, Column3)	2617.92	2605.00	342.45	0.00	0.13	2187.00	2229.55	2187.00	314.13	0.01	0.14	58.00	31.00	0.00	418.00	430.92	3254080.00	1.24	2409.00	2408.00
18	4	2	10328.00	21107.00	179.65	0	Spot (Block18, Row2, Column4)	4995.07	4953.00	1135.13	0.00	0.23	2194.00	2237.03	2194.00	312.73	0.01	0.14	100.00	99.00	0.00	2759.00	2801.07	4520537.00	8.82	3049.39	3048.00
18	5	2	10629.00	21108.00	195.90	0	Spot (Block18, Row2, Column5)	3170.04	3109.00	528.30	0.01	0.17	2233.00	2272.19	2233.00	332.30	0.01	0.15	89.00	63.00	0.00	876.00	937.04	3436327.00	2.70	2502.23	2513.50
18	6	2	10925.00	21108.00	209.30	0	Spot (Block18, Row2, Column6)	2787.58	2773.50	389.97	0.00	0.14	2362.00	2413.52	2362.00	443.01	0.01	0.18	46.00	13.00	0.00	411.50	425.58	3473326.00	0.84	2515.57	2517.00
18	7	2	11225.00	21110.00	171.00	0	Spot (Block18, Row2, Column7)	4301.28	4004.00	1208.74	0.03	0.28	2387.00	2436.42	2387.00	379.01	0.01	0.16	96.00	83.00	0.00	1617.00	1914.28	3492639.00	4.92	2947.17	2922.50
18	8	2	11541.00	21098.00	203.60	0	Spot (Block18, Row2, Column8)	2807.15	2761.00	441.84	0.01	0.16	2467.00	2547.79	2467.00	568.97	0.01	0.22	33.00	1.00	0.00	294.00	340.15	3304019.00	0.46	2643.55	2598.00
18	1	3	9427.00	21400.00	150.50	0	Spot (Block18, Row3, Column1)	10651.81	9256.00	6491.44	0.06	0.61	2138.00	2171.04	2138.00	301.80	0.01	0.14	100.00	100.00	0.00	7118.00	8513.81	6636077.00	28.10	3584.72	3406.00
18	2	3	9729.00	21402.00	196.30	0	Spot (Block18, Row3, Column2)	2568.19	2579.00	370.68	0.00	0.14	2123.00	2157.52	2123.00	302.05	0.01	0.14	61.00	38.00	0.00	456.00	445.19	2809598.00	1.36	2314.42	2279.50
18	3	3	10024.00	21397.00	147.60	0	Spot (Block18, Row3, Column3)	3563.13	3337.00	1496.01	0.03	0.42	2157.00	2193.21	2157.00	336.30	0.01	0.15	93.00	79.00	0.00	1180.00	1406.13	2109375.00	4.07	2669.65	2718.00
18	4	3	10325.00	21406.00	147.55	0	Spot (Block18, Row3, Column4)	16973.72	15183.00	9223.73	0.05	0.54	2167.00	2216.44	2167.00	337.25	0.01	0.15	100.00	100.00	0.00	13016.00	14806.72	10099363.00	43.76	5114.93	4602.00
18	5	3	10626.00	21402.00	176.90	0	Spot (Block18, Row3, Column5)	2984.19	2815.00	827.64	0.03	0.28	2204.00	2270.15	2204.00	418.80	0.01	0.18	65.00	38.00	0.00	611.00	780.19	2620120.00	1.70	2423.33	2433.00
18	6	3	10924.00	21409.00	194.00	0	Spot (Block18, Row3, Column6)	15788.62	12792.00	8856.14	0.09	0.56	2344.50	2433.18	2344.50	515.32	0.02	0.21	100.00	100.00	0.00	10447.50	13444.12	16830668.00	25.92	5756.34	5616.00
18	7	3	11233.00	21414.00	148.10	0	Spot (Block18, Row3, Column7)	14098.47	12176.00	8384.04	0.06	0.59	2420.00	2479.84	2420.00	452.92	0.01	0.18	99.00	98.00	0.00	9756.00	11678.47	8416785.00	25.65	4727.23	4413.50
18	8	3	11527.00	21420.00	153.40	0	Spot (Block18, Row3, Column8)	12418.42	11814.00	4522.22	0.02	0.36	2394.00	2438.89	2394.00	388.39	0.01	0.16	100.00	100.00	0.00	9420.00	10024.42	7985047.00	25.69	5051.09	4637.00
18	1	4	9422.00	21699.00	146.65	0	Spot (Block18, Row4, Column1)	16206.43	14650.00	8916.44	0.04	0.55	2141.50	2167.62	2141.50	313.33	0.01	0.14	100.00	100.00	0.00	12508.50	14064.93	9480762.00	44.81	5159.15	4380.00
18	2	4	9726.00	21707.00	201.80	0	Spot (Block18, Row4, Column2)	3028.77	2975.00	482.58	0.01	0.16	2098.00	2158.86	2098.00	346.21	0.01	0.16	91.00	63.00	0.00	877.00	930.77	3489140.00	2.51	2417.94	2427.00
18	3	4	10026.00	21709.00	147.45	0	Spot (Block18, Row4, Column3)	39564.82	39166.00	18659.60	0.00	0.47	2103.00	2165.63	2103.00	353.18	0.01	0.16	100.00	100.00	16.53	37063.00	37461.82	23462040.00	105.89	10023.60	8810.50
18	4	4	10311.00	21705.00	215.45	0	Spot (Block18, Row4, Column4)	2601.54	2576.50	339.04	0.00	0.13	2145.00	2189.49	2145.00	354.70	0.01	0.16	56.00	25.00	0.00	431.50	456.54	3449647.00	1.16	2331.43	2303.00
18	5	4	10612.00	21705.00	139.70	0	Spot (Block18, Row4, Column5)	2808.43	2839.00	454.02	0.00	0.16	2168.00	2191.62	2168.00	335.83	0.00	0.15	70.00	49.00	0.00	671.00	640.43	1482852.00	1.84	2474.85	2401.00
18	6	4	10924.00	21709.00	197.60	0	Spot (Block18, Row4, Column6)	3482.88	3398.50	541.15	0.01	0.16	2234.00	2312.34	2234.00	425.17	0.01	0.18	95.00	74.00	0.00	1164.50	1248.88	3845100.00	2.75	2656.00	2692.00
18	7	4	11218.00	21714.00	150.90	0	Spot (Block18, Row4, Column7)	13464.16	11088.00	8981.20	0.08	0.67	2369.00	2419.41	2369.00	442.91	0.01	0.18	99.00	93.00	0.00	8719.00	11095.16	8401637.00	24.94	4136.35	3993.00
18	8	4	11525.00	21719.00	156.60	0	Spot (Block18, Row4, Column8)	5099.39	4944.50	1402.35	0.01	0.28	2395.00	2430.35	2395.00	371.14	0.01	0.15	99.00	93.00	0.00	2549.50	2704.39	3436992.00	7.19	3061.23	3046.50
18	1	5	9427.00	22002.00	152.15	0	Spot (Block18, Row5, Column1)	4103.76	4046.50	1013.95	0.01	0.25	2183.00	2229.62	2183.00	408.45	0.01	0.18	99.00	84.00	0.00	1863.50	1920.76	2601782.00	4.59	2717.36	2769.00
18	2	5	9723.00	22002.00	152.45	0	Spot (Block18, Row5, Column2)	13425.16	13371.00	4385.68	0.00	0.33	2113.00	2187.40	2113.00	376.88	0.02	0.17	100.00	100.00	0.00	11258.00	11312.16	8524976.00	29.82	4852.02	4580.00
18	3	5	10022.00	22001.00	172.70	0	Spot (Block18, Row5, Column3)	4765.99	4504.00	1412.02	0.02	0.30	2100.00	2159.32	2100.00	357.98	0.01	0.17	99.00	97.00	0.00	2404.00	2665.99	3941474.00	7.28	2824.95	2853.00
18	4	5	10323.00	22007.00	149.00	0	Spot (Block18, Row5, Column4)	18438.43	16111.50	12489.92	0.06	0.68	2088.00	2138.91	2088.00	348.46	0.01	0.16	100.00	100.00	0.00	14023.50	16350.43	11210566.00	46.78	5295.86	4407.00
18	5	5	10625.00	22007.00	146.10	0	Spot (Block18, Row5, Column5)	38264.54	37161.00	18069.64	0.01	0.47	2171.50	2225.47	2171.50	383.45	0.01	0.17	100.00	100.00	11.51	34989.50	36093.04	22270036.00	93.99	9964.51	8194.50
18	6	5	10921.00	22000.00	230.10	0	Spot (Block18, Row5, Column6)	2587.79	2533.50	415.93	0.01	0.16	2182.00	2257.72	2182.00	429.52	0.01	0.19	43.00	16.00	0.00	351.50	405.79	3938609.00	0.77	2275.43	2279.00
18	7	5	11226.00	22017.00	186.35	0	Spot (Block18, Row5, Column7)	17315.69	15721.00	8440.16	0.04	0.49	2293.00	2398.08	2293.00	552.39	0.02	0.23	100.00	100.00	0.00	13428.00	15022.69	16969376.00	27.01	5799.79	5844.50
18	8	5	11529.00	22018.00	148.60	0	Spot (Block18, Row5, Column8)	24544.14	20832.00	15870.18	0.07	0.65	2327.00	2400.09	2327.00	446.98	0.01	0.19	100.00	100.00	0.83	18505.00	22217.14	14800114.00	49.54	6641.71	5774.50
18	1	6	9424.00	22304.00	189.80	0	Spot (Block18, Row6, Column1)	14347.02	12423.00	7866.81	0.06	0.55	2202.00	2332.90	2202.00	543.40	0.03	0.23	100.00	100.00	0.00	10221.00	12145.02	14590920.00	22.11	5316.48	5238.00
18	2	6	9723.00	22309.00	203.20	0	Spot (Block18, Row6, Column2)	10562.72	9884.00	4308.36	0.03	0.41	2195.00	2311.38	2195.00	509.66	0.02	0.22	100.00	100.00	0.00	7689.00	8367.72	12358385.00	16.19	4578.27	4584.00
18	3	6	10016.00	22305.00	146.40	0	Spot (Block18, Row6, Column3)	19015.60	18139.50	9666.57	0.02	0.51	2098.00	2164.29	2098.00	364.22	0.01	0.17	100.00	100.00	0.00	16041.50	16917.60	11105112.00	46.27	5627.23	5164.00
18	4	6	10327.00	22309.00	175.30	0	Spot (Block18, Row6, Column4)	3076.13	3023.00	560.01	0.01	0.18	2085.00	2138.27	2085.00	348.81	0.01	0.16	88.00	67.00	0.00	938.00	991.13	2636241.00	2.69	2380.42	2298.50
18	5	6	10622.00	22316.00	143.90	0	Spot (Block18, Row6, Column5)	40942.16	40652.00	17890.88	0.00	0.44	2165.00	2229.82	2165.00	393.04	0.01	0.18	100.00	100.00	14.54	38487.00	38777.16	22804864.00	98.49	11121.38	9877.00
18	6	6	10918.00	22313.00	187.75	0	Spot (Block18, Row6, Column6)	3461.97	3208.00	887.75	0.03	0.26	2266.00	2327.28	2266.00	419.87	0.01	0.18	84.00	56.00	0.00	942.00	1195.97	3437741.00	2.70	2609.97	2556.50
18	7	6	11221.00	22312.00	148.50	0	Spot (Block18, Row6, Column7)	17324.20	15506.00	9920.84	0.05	0.57	2291.00	2359.22	2291.00	468.12	0.01	0.20	100.00	100.00	0.00	13215.00	15033.20	10481142.00	31.97	5260.91	4717.00
18	8	6	11525.00	22316.00	149.65	0	Spot (Block18, Row6, Column8)	23705.27	21269.00	14958.75	0.05	0.63	2230.00	2292.60	2230.00	357.94	0.01	0.16	100.00	100.00	0.00	19039.00	21475.27	14578739.00	59.82	6284.82	5474.00
18	1	7	9424.00	22600.00	190.30	0	Spot (Block18, Row7, Column1)	3314.49	3209.00	604.21	0.01	0.18	2197.00	2273.98	2197.00	426.56	0.01	0.19	90.00	61.00	0.00	1012.00	1117.49	3377470.00	2.44	2545.73	2537.00
18	2	7	9718.00	22603.00	197.40	0	Spot (Block18, Row7, Column2)	3032.34	2889.50	768.30	0.02	0.25	2161.00	2208.86	2161.00	353.33	0.01	0.16	72.00	51.00	0.00	728.50	871.34	3341634.00	2.33	2451.19	2433.50
18	3	7	10010.00	22603.00	221.55	0	Spot (Block18, Row7, Column3)	2490.31	2470.00	343.46	0.00	0.14	2104.00	2156.46	2104.00	315.20	0.01	0.15	54.00	25.00	0.00	366.00	386.31	3498880.00	1.06	2229.40	2186.50
18	4	7	10324.00	22603.00	202.05	0	Spot (Block18, Row7, Column4)	2682.60	2594.50	452.51	0.01	0.17	2091.00	2149.58	2091.00	325.41	0.01	0.15	70.00	38.00	0.00	503.50	591.60	3111815.00	1.64	2302.05	2271.00
18	5	7	10619.00	22612.00	190.20	0	Spot (Block18, Row7, Column5)	4362.98	4132.00	1148.03	0.02	0.26	2183.00	2259.10	2183.00	432.80	0.01	0.19	99.00	90.00	0.00	1949.00	2179.98	4441513.00	4.86	2870.78	2857.00
18	6	7	10920.00	22611.00	185.90	0	Spot (Block18, Row7, Column6)	12450.37	12330.00	4731.41	0.00	0.38	2358.00	2485.60	2358.00	603.85	0.02	0.24	100.00	100.00	0.00	9972.00	10092.37	12089305.00	16.50	4931.62	4922.00
18	7	7	11216.00	22615.00	148.95	0	Spot (Block18, Row7, Column7)	19783.50	18419.00	9904.33	0.03	0.50	2375.00	2426.94	2375.00	432.28	0.01	0.18	100.00	100.00	0.17	16044.00	17408.50	11988802.00	40.15	6392.75	5117.00
18	8	7	11520.00	22618.00	194.05	0	Spot (Block18, Row7, Column8)	4387.82	4279.00	836.80	0.01	0.19	2283.00	2318.60	2283.00	356.06	0.01	0.15	99.00	98.00	0.00	1996.00	2104.82	4677411.00	5.81	2837.12	2857.00
18	1	8	9413.00	22901.00	147.15	0	Spot (Block18, Row8, Column1)	5195.66	4975.00	1723.75	0.02	0.33	2209.00	2247.99	2209.00	316.93	0.01	0.14	100.00	99.00	0.00	2766.00	2986.66	3070636.00	9.30	3082.58	3008.50
18	2	8	9720.00	22900.00	196.40	0	Spot (Block18, Row8, Column2)	3090.83	2953.00	655.19	0.02	0.21	2179.00	2200.77	2179.00	317.05	0.00	0.14	82.00	60.00	0.00	774.00	911.83	3387555.00	2.81	2469.64	2500.00
18	3	8	10011.00	22906.00	147.65	0	Spot (Block18, Row8, Column3)	11878.53	9767.00	7453.14	0.09	0.63	2199.00	2241.11	2199.00	356.56	0.01	0.16	100.00	97.00	0.00	7568.00	9679.53	7067727.00	27.03	3961.70	3655.00
18	4	8	10315.00	22908.00	146.10	0	Spot (Block18, Row8, Column4)	23623.93	23288.50	9009.52	0.01	0.38	2189.00	2245.47	2189.00	375.79	0.01	0.17	100.00	100.00	0.00	21099.50	21434.93	13654631.00	56.89	7119.19	6349.00
18	5	8	10608.00	22912.00	189.05	0	Spot (Block18, Row8, Column5)	2636.04	2619.00	371.78	0.00	0.14	2198.50	2291.16	2198.50	494.72	0.02	0.22	45.00	9.00	0.00	420.50	437.54	2659769.00	0.70	2396.59	2349.00
18	6	8	10924.00	22911.00	176.00	0	Spot (Block18, Row8, Column6)	22680.26	18788.50	13121.22	0.08	0.58	2291.00	2446.78	2291.00	677.28	0.03	0.28	100.00	100.00	0.00	16497.50	20389.26	19595748.00	29.87	6555.53	6556.50
18	7	8	11216.00	22909.00	149.40	0	Spot (Block18, Row8, Column7)	5912.25	5603.00	1980.29	0.02	0.33	2319.00	2412.56	2319.00	528.57	0.02	0.22	99.00	92.00	0.00	3284.00	3593.25	3612385.00	6.62	3145.42	3097.00
18	8	8	11507.00	22927.00	154.10	0	Spot (Block18, Row8, Column8)	4472.85	4080.50	2072.19	0.04	0.46	2309.00	2345.07	2309.00	351.71	0.01	0.15	99.00	88.00	0.00	1771.50	2163.85	2898405.00	6.05	2942.47	2931.00
19	1	1	13934.00	20827.00	162.55	0	Spot (Block19, Row1, Column1)	51746.35	65409.50	16618.80	0.10	0.32	196.00	238.77	196.00	183.61	0.09	0.77	100.00	100.00	49.86	65213.50	51550.35	37878648.00	280.53	8558.13	7432.00
19	2	1	14230.00	20828.00	147.00	-50	Spot (Block19, Row1, Column2)	200.11	200.00	13.11	0.00	0.07	185.00	216.24	185.00	134.04	0.07	0.62	0.00	0.00	0.00	15.00	15.11	118067.00	-0.12	193.58	191.00
19	3	1	14531.00	20830.00	147.00	-50	Spot (Block19, Row1, Column3)	168.96	169.00	16.99	0.00	0.10	170.00	169.74	170.00	17.20	0.00	0.10	14.00	1.00	0.00	-1.00	-1.04	99349.00	-0.05	173.95	177.50
19	4	1	14824.00	20844.00	127.40	0	Spot (Block19, Row1, Column4)	191.03	189.00	17.83	0.00	0.09	163.00	163.54	163.00	17.76	0.00	0.11	66.00	34.00	0.00	26.00	28.03	82334.00	1.55	185.95	186.50
19	5	1	15131.00	20834.00	147.00	-50	Spot (Block19, Row1, Column5)	170.12	171.00	12.84	0.00	0.08	158.00	158.09	158.00	15.68	0.00	0.10	40.00	8.00	0.00	13.00	12.12	100540.00	0.77	166.15	167.00
19	6	1	15432.00	20836.00	147.00	-50	Spot (Block19, Row1, Column6)	167.52	169.00	30.04	0.00	0.18	156.00	156.96	156.00	17.46	0.00	0.11	45.00	28.00	0.00	13.00	11.52	99004.00	0.60	165.04	167.00
19	7	1	15728.00	20835.00	138.00	0	Spot (Block19, Row1, Column7)	197.51	197.00	13.53	0.00	0.07	167.00	209.85	167.00	265.48	0.10	1.27	0.00	0.00	0.00	30.00	30.51	101324.00	-0.05	186.17	185.00
19	8	1	16021.00	20843.00	162.10	0	Spot (Block19, Row1, Column8)	63066.68	65535.00	8003.42	0.02	0.13	273.00	338.08	273.00	350.61	0.09	1.04	100.00	100.00	87.86	65262.00	62793.68	45723784.00	178.91	13369.10	11658.00
19	1	2	13928.00	21126.00	147.00	-50	Spot (Block19, Row2, Column1)	183.53	179.00	21.84	0.01	0.12	181.00	217.35	181.00	139.09	0.08	0.64	0.00	0.00	0.00	-2.00	2.53	107731.00	-0.24	191.68	189.00
19	2	2	14229.00	21128.00	147.00	-50	Spot (Block19, Row2, Column2)	198.28	194.00	22.57	0.01	0.11	188.00	203.52	188.00	63.37	0.03	0.31	3.00	0.00	0.00	6.00	10.28	117185.00	-0.08	196.48	189.00
19	3	2	14529.00	21130.00	147.00	-50	Spot (Block19, Row2, Column3)	177.60	178.00	13.46	0.00	0.08	166.00	167.71	166.00	41.88	0.00	0.25	1.00	0.00	0.00	12.00	11.60	104782.00	0.24	183.32	182.00
19	4	2	14829.00	21132.00	147.00	-50	Spot (Block19, Row2, Column4)	157.49	156.00	12.22	0.00	0.08	158.00	158.63	158.00	18.72	0.00	0.12	7.00	0.00	0.00	-2.00	-0.51	92604.00	-0.06	161.19	161.00
19	5	2	15113.00	21111.00	214.45	0	Spot (Block19, Row2, Column5)	178.92	180.00	13.85	0.00	0.08	156.00	155.54	156.00	14.53	0.00	0.09	74.00	32.00	0.00	24.00	22.92	234747.00	1.61	159.03	162.00
19	6	2	15430.00	21136.00	147.00	-50	Spot (Block19, Row2, Column6)	156.69	157.00	20.92	0.00	0.13	155.00	155.07	155.00	27.35	0.00	0.18	13.00	0.00	0.00	2.00	1.69	92291.00	0.06	169.01	167.00
19	7	2	15730.00	21138.00	147.00	-50	Spot (Block19, Row2, Column7)	180.42	180.50	10.97	0.00	0.06	164.00	180.66	164.00	56.06	0.04	0.31	0.00	0.00	0.00	16.50	16.42	106087.00	-0.00	170.04	170.00
19	8	2	16031.00	21140.00	147.00	-50	Spot (Block19, Row2, Column8)	235.69	229.00	25.98	0.01	0.11	224.00	279.54	224.00	247.35	0.10	0.88	0.00	0.00	0.00	5.00	11.69	139055.00	-0.18	255.52	246.00
19	1	3	13927.00	21426.00	147.00	-50	Spot (Block19, Row3, Column1)	178.01	178.00	14.95	0.00	0.08	169.00	169.70	169.00	23.75	0.00	0.14	18.00	0.00	0.00	9.00	9.01	105026.00	0.35	173.26	175.00
19	2	3	14272.00	21399.00	204.35	0	Spot (Block19, Row3, Column2)	219.86	222.00	20.13	0.00	0.09	176.00	178.32	176.00	45.44	0.01	0.25	51.00	0.00	0.00	46.00	43.86	260751.00	0.91	205.31	207.00
19	3	3	14532.00	21419.00	139.55	0	Spot (Block19, Row3, Column3)	455.47	326.00	780.75	0.15	1.71	165.00	167.05	165.00	43.98	0.01	0.26	98.00	92.00	0.00	161.00	290.47	239575.00	6.56	246.50	223.50
19	4	3	14832.00	21397.00	187.65	0	Spot (Block19, Row3, Column4)	183.49	186.00	16.38	0.01	0.09	154.00	154.83	154.00	17.01	0.00	0.11	76.00	43.00	0.00	32.00	29.49	183855.00	1.68	168.17	170.00
19	5	3	15146.00	21432.00	145.20	0	Spot (Block19, Row3, Column5)	224.31	214.00	68.78	0.02	0.31	152.00	151.48	152.00	15.33	0.00	0.10	97.00	92.00	0.00	62.00	72.31	128981.00	4.75	177.30	178.00
19	6	3	15415.00	21412.00	186.15	0	Spot (Block19, Row3, Column6)	170.74	170.00	15.12	0.00	0.09	152.00	151.42	152.00	27.91	0.00	0.18	28.00	0.00	0.00	18.00	18.74	166641.00	0.69	161.88	163.00
19	7	3	15729.00	21438.00	147.00	-50	Spot (Block19, Row3, Column7)	158.59	160.00	11.58	0.00	0.07	156.00	174.40	156.00	362.60	0.05	2.08	0.00	0.00	0.00	4.00	2.59	93409.00	-0.04	145.79	145.00
19	8	3	15978.00	21446.00	201.95	0	Spot (Block19, Row3, Column8)	243.69	243.00	35.01	0.00	0.14	196.00	202.85	196.00	291.01	0.01	1.43	0.00	0.00	0.00	47.00	47.69	281710.00	0.14	207.94	207.00
19	1	4	13967.00	21759.00	86.60	0	Spot (Block19, Row4, Column1)	394.77	222.00	704.65	0.25	1.78	163.00	167.69	163.00	71.63	0.01	0.43	36.00	17.00	0.00	59.00	231.77	73428.00	3.17	221.66	201.00
19	2	4	14226.00	21728.00	147.00	-50	Spot (Block19, Row4, Column2)	165.56	170.00	21.92	0.01	0.13	163.00	163.48	163.00	21.94	0.00	0.13	22.00	0.00	0.00	7.00	2.56	97020.00	0.09	163.38	165.00
19	3	4	14529.00	21731.00	153.55	0	Spot (Block19, Row4, Column3)	398.63	396.00	69.32	0.00	0.17	161.00	161.84	161.00	20.80	0.00	0.13	100.00	100.00	0.00	235.00	237.63	257516.00	11.38	236.44	225.00
19	4	4	14826.00	21732.00	147.00	-50	Spot (Block19, Row4, Column4)	160.84	164.00	16.89	0.01	0.11	156.00	156.55	156.00	17.36	0.00	0.11	23.00	0.00	0.00	8.00	4.84	95539.00	0.25	153.70	156.00
19	5	4	15126.00	21734.00	147.00	-50	Spot (Block19, Row4, Column5)	168.97	170.00	14.83	0.00	0.09	151.00	151.69	151.00	16.37	0.00	0.11	55.00	17.00	0.00	19.00	17.97	98848.00	1.06	154.73	152.00
19	6	4	15427.00	21737.00	147.00	-50	Spot (Block19, Row4, Column6)	172.74	172.00	14.38	0.00	0.08	152.00	150.98	152.00	16.09	0.00	0.11	62.00	21.00	0.00	20.00	20.74	102781.00	1.35	176.98	178.00
19	7	4	15727.00	21739.00	147.00	-50	Spot (Block19, Row4, Column7)	182.10	183.00	12.91	0.00	0.07	154.00	166.56	154.00	346.97	0.03	2.08	0.00	0.00	0.00	29.00	28.10	107439.00	0.04	181.80	174.00
19	8	4	16030.00	21738.00	149.10	0	Spot (Block19, Row4, Column8)	258.14	252.00	35.68	0.01	0.14	168.00	185.62	168.00	347.96	0.04	1.87	0.00	0.00	0.00	84.00	90.14	157206.00	0.21	204.36	206.00
19	1	5	13924.00	22026.00	147.00	-50	Spot (Block19, Row5, Column1)	186.94	188.00	15.49	0.00	0.08	155.00	159.93	155.00	76.45	0.01	0.48	0.00	0.00	0.00	33.00	31.94	110294.00	0.35	172.53	172.00
19	2	5	14157.00	22016.00	239.60	0	Spot (Block19, Row5, Column2)	169.37	169.00	12.80	0.00	0.08	156.00	156.37	156.00	19.29	0.00	0.12	32.00	2.00	0.00	13.00	13.37	281151.00	0.67	155.04	156.50
19	3	5	14501.00	22045.00	179.10	0	Spot (Block19, Row5, Column3)	171.38	172.00	16.75	0.00	0.10	152.00	152.20	152.00	17.27	0.00	0.11	56.00	17.00	0.00	20.00	19.38	154067.00	1.11	164.50	168.00
19	4	5	14837.00	22044.00	173.90	0	Spot (Block19, Row5, Column4)	180.77	181.00	13.75	0.00	0.08	154.00	153.82	154.00	16.99	0.00	0.11	77.00	29.00	0.00	27.00	26.77	152211.00	1.59	166.16	165.00
19	5	5	15128.00	22036.00	149.60	0	Spot (Block19, Row5, Column5)	513.94	534.00	150.12	0.02	0.29	151.00	152.11	151.00	16.98	0.00	0.11	100.00	100.00	0.00	383.00	362.94	316073.00	21.31	240.20	232.00
19	6	5	15417.00	22053.00	121.05	0	Spot (Block19, Row5, Column6)	170.76	172.00	13.34	0.00	0.08	153.00	153.19	153.00	16.86	0.00	0.11	55.00	11.00	0.00	19.00	17.76	65915.00	1.04	160.32	161.50
19	7	5	15725.00	22039.00	147.00	-50	Spot (Block19, Row5, Column7)	173.79	173.00	13.38	0.00	0.08	153.00	153.60	153.00	16.27	0.00	0.11	61.00	18.00	0.00	20.00	20.79	102712.00	1.24	169.80	170.00
19	8	5	16034.00	22051.00	195.25	0	Spot (Block19, Row5, Column8)	179.61	179.00	17.39	0.00	0.10	155.00	157.25	155.00	20.11	0.01	0.13	58.00	18.00	0.00	24.00	24.61	193263.00	1.11	159.06	158.00
19	1	6	13914.00	22330.00	253.85	0	Spot (Block19, Row6, Column1)	165.51	165.00	15.60	0.00	0.09	151.00	151.60	151.00	17.31	0.00	0.11	41.00	11.00	0.00	14.00	14.51	310334.00	0.80	153.77	154.00
19	2	6	14281.00	22374.00	148.95	0	Spot (Block19, Row6, Column2)	175.48	175.00	16.38	0.00	0.09	154.00	155.20	154.00	17.16	0.00	0.11	59.00	21.00	0.00	21.00	21.48	106340.00	1.18	164.88	167.00
19	3	6	14521.00	22336.00	171.45	0	Spot (Block19, Row6, Column3)	195.18	197.00	19.85	0.00	0.10	150.00	150.23	150.00	16.65	0.00	0.11	90.00	74.00	0.00	47.00	45.18	159851.00	2.70	165.68	166.00
19	4	6	14849.00	22322.00	154.75	0	Spot (Block19, Row6, Column4)	180.65	180.00	15.99	0.00	0.09	152.00	152.46	152.00	16.69	0.00	0.11	77.00	34.00	0.00	28.00	28.65	118145.00	1.69	162.49	163.00
19	5	6	15125.00	22339.00	154.20	0	Spot (Block19, Row6, Column5)	399.83	402.50	90.88	0.00	0.23	153.00	154.52	153.00	17.31	0.00	0.11	100.00	100.00	0.00	249.50	246.83	263087.00	14.17	218.33	210.00
19	6	6	15424.00	22337.00	147.00	-50	Spot (Block19, Row6, Column6)	156.72	156.00	15.09	0.00	0.10	150.00	150.42	150.00	16.68	0.00	0.11	25.00	4.00	0.00	6.00	6.72	92623.00	0.38	153.93	152.00
19	7	6	15723.00	22320.00	182.85	0	Spot (Block19, Row6, Column7)	185.91	184.00	16.93	0.00	0.09	153.00	153.99	153.00	17.04	0.00	0.11	81.00	43.00	0.00	31.00	32.91	174751.00	1.87	168.10	167.00
19	8	6	16067.00	22367.00	150.25	0	Spot (Block19, Row6, Column8)	176.45	177.00	12.52	0.00	0.07	152.00	152.76	152.00	16.78	0.00	0.11	74.00	25.00	0.00	25.00	24.45	108694.00	1.41	163.99	163.00
19	1	7	13920.00	22627.00	147.00	-50	Spot (Block19, Row7, Column1)	159.17	158.00	13.66	0.00	0.09	155.00	157.20	155.00	50.70	0.01	0.32	0.00	0.00	0.00	3.00	4.17	93591.00	0.04	167.36	169.00
19	2	7	14221.00	22629.00	147.00	-50	Spot (Block19, Row7, Column2)	145.67	146.00	16.24	0.00	0.11	153.00	153.33	153.00	18.29	0.00	0.12	5.00	0.00	0.00	-7.00	-7.33	85946.00	-0.42	152.51	152.00
19	3	7	14521.00	22631.00	147.00	-50	Spot (Block19, Row7, Column3)	163.97	164.00	16.94	0.00	0.10	150.00	150.87	150.00	16.25	0.00	0.11	43.00	14.00	0.00	14.00	13.97	96250.00	0.81	155.76	153.00
19	4	7	14821.00	22633.00	147.00	-50	Spot (Block19, Row7, Column4)	154.68	154.00	13.52	0.00	0.09	151.00	153.60	151.00	54.35	0.01	0.35	0.00	0.00	0.00	3.00	3.68	91109.00	0.02	152.93	156.00
19	5	7	15122.00	22635.00	147.00	-50	Spot (Block19, Row7, Column5)	158.68	159.50	11.31	0.00	0.07	152.00	156.36	152.00	62.05	0.01	0.40	0.00	0.00	0.00	7.50	6.68	93303.00	0.04	154.34	154.00
19	6	7	15448.00	22602.00	206.10	0	Spot (Block19, Row7, Column6)	166.48	168.00	18.93	0.00	0.11	149.00	155.61	149.00	153.88	0.02	0.99	0.00	0.00	0.00	19.00	17.48	200939.00	0.07	157.30	157.00
19	7	7	15726.00	22631.00	195.70	0	Spot (Block19, Row7, Column7)	180.82	181.00	19.83	0.00	0.11	154.00	154.23	154.00	16.89	0.00	0.11	71.00	36.00	0.00	27.00	26.82	196195.00	1.57	160.61	158.00
19	8	7	16036.00	22639.00	227.70	0	Spot (Block19, Row7, Column8)	211.40	207.00	35.43	0.01	0.17	158.00	158.21	158.00	18.29	0.00	0.12	89.00	69.00	0.00	49.00	53.40	313932.00	2.91	169.22	171.00
19	1	8	13916.00	22935.00	143.60	0	Spot (Block19, Row8, Column1)	1579.99	1485.00	680.23	0.03	0.43	157.00	159.79	157.00	57.54	0.01	0.36	100.00	100.00	0.00	1328.00	1422.99	887952.00	24.68	521.41	448.00
19	2	8	14171.00	22972.00	196.40	0	Spot (Block19, Row8, Column2)	176.08	171.00	74.35	0.01	0.42	156.00	156.00	156.00	22.77	0.00	0.15	31.00	4.00	0.00	15.00	20.08	192632.00	0.88	162.76	163.00
19	3	8	14499.00	22901.00	168.20	0	Spot (Block19, Row8, Column3)	172.43	170.00	15.66	0.01	0.09	150.00	154.69	150.00	116.30	0.01	0.75	0.00	0.00	0.00	20.00	22.43	135354.00	0.15	161.49	161.00
19	4	8	14820.00	22933.00	163.05	0	Spot (Block19, Row8, Column4)	180.14	180.00	12.92	0.00	0.07	153.00	155.68	153.00	53.83	0.01	0.35	2.00	0.00	0.00	27.00	27.14	132405.00	0.45	164.27	165.00
19	5	8	15120.00	22935.00	147.00	-50	Spot (Block19, Row8, Column5)	155.44	153.00	19.09	0.01	0.12	154.00	156.27	154.00	54.32	0.01	0.35	0.00	0.00	0.00	-1.00	1.44	91396.00	-0.02	155.56	158.00
19	6	8	15427.00	22957.00	211.15	0	Spot (Block19, Row8, Column6)	182.19	183.00	17.36	0.00	0.10	154.00	158.96	154.00	146.77	0.01	0.92	0.00	0.00	0.00	29.00	28.19	232470.00	0.16	164.33	166.00
19	7	8	15721.00	22939.00	147.00	-50	Spot (Block19, Row8, Column7)	165.79	167.00	13.37	0.00	0.08	155.00	154.47	155.00	14.83	0.00	0.10	43.00	7.00	0.00	12.00	10.79	97486.00	0.76	162.73	161.50
19	8	8	16006.00	22941.00	147.45	0	Spot (Block19, Row8, Column8)	496.83	501.00	127.72	0.00	0.26	164.00	163.90	164.00	16.91	0.00	0.10	100.00	100.00	0.00	337.00	332.83	296110.00	19.69	264.16	242.00
20	1	1	18435.00	20850.00	161.75	0	Spot (Block20, Row1, Column1)	52484.50	65405.00	15872.12	0.10	0.30	939.00	984.96	939.00	235.81	0.02	0.24	100.00	100.00	49.79	64466.00	51545.50	38156552.00	218.40	10289.30	8288.00
20	2	1	18726.00	20859.00	154.10	0	Spot (Block20, Row1, Column2)	2943.37	2928.00	963.24	0.00	0.33	927.00	962.03	927.00	176.26	0.02	0.18	100.00	100.00	0.00	2001.00	2016.37	1924965.00	11.24	1415.96	1364.00
20	3	1	19036.00	20857.00	149.00	0	Spot (Block20, Row1, Column3)	4212.68	3707.50	2021.00	0.06	0.48	921.00	937.66	921.00	76.57	0.01	0.08	100.00	100.00	0.00	2786.50	3291.68	2569734.00	42.77	1665.54	1576.50
20	4	1	19327.00	20861.00	155.35	0	Spot (Block20, Row1, Column4)	2441.15	2319.00	745.47	0.02	0.31	930.00	946.37	930.00	88.72	0.01	0.09	100.00	100.00	0.00	1389.00	1511.15	1616041.00	16.85	1295.62	1248.00
20	5	1	19632.00	20862.00	153.05	0	Spot (Block20, Row1, Column5)	7370.38	6333.00	4383.53	0.07	0.59	922.00	938.92	922.00	89.12	0.01	0.09	100.00	100.00	0.00	5411.00	6448.38	4776003.00	72.16	2210.43	2071.00
20	6	1	19927.00	20861.00	148.50	0	Spot (Block20, Row1, Column6)	6561.28	6273.00	2919.42	0.02	0.44	929.00	950.33	929.00	99.00	0.01	0.10	100.00	100.00	0.00	5344.00	5632.28	3963016.00	56.68	2299.94	1965.00
20	7	1	20233.00	20860.00	120.60	0	Spot (Block20, Row1, Column7)	13730.72	13364.00	4729.82	0.01	0.34	961.00	1004.81	961.00	274.46	0.02	0.27	100.00	100.00	0.00	12403.00	12769.72	5272597.00	46.37	4080.95	3685.50
20	8	1	20523.00	20869.00	162.55	0	Spot (Block20, Row1, Column8)	63603.63	65535.00	7132.89	0.01	0.11	1019.00	1112.93	1019.00	402.59	0.04	0.36	100.00	100.00	90.96	64516.00	62584.63	46431104.00	155.22	15929.64	13076.50
20	1	2	18422.00	21150.00	219.25	0	Spot (Block20, Row2, Column1)	1031.74	1016.00	79.66	0.01	0.08	952.00	978.12	952.00	174.74	0.01	0.18	11.00	0.00	0.00	64.00	79.74	1417610.00	0.31	983.57	982.00
20	2	2	18731.00	21161.00	130.25	0	Spot (Block20, Row2, Column2)	4987.49	4845.00	1374.51	0.01	0.28	941.00	961.18	941.00	92.29	0.01	0.10	100.00	100.00	0.00	3904.00	4046.49	2274295.00	43.63	2041.34	1942.00
20	3	2	19030.00	21151.00	171.95	0	Spot (Block20, Row2, Column3)	1253.12	1223.00	161.39	0.01	0.13	926.00	949.73	926.00	92.01	0.01	0.10	95.00	81.00	0.00	297.00	327.12	1030066.00	3.30	1032.04	1019.00
20	4	2	19333.00	21159.00	168.75	0	Spot (Block20, Row2, Column4)	3634.66	3582.00	1059.50	0.01	0.29	928.00	952.08	928.00	103.56	0.01	0.11	100.00	100.00	0.00	2654.00	2706.66	2867748.00	25.90	1656.41	1588.00
20	5	2	19636.00	21168.00	184.90	0	Spot (Block20, Row2, Column5)	1673.80	1675.50	319.88	0.00	0.19	924.00	943.22	924.00	89.44	0.01	0.09	99.00	99.00	0.00	751.50	749.80	1600151.00	8.17	1154.59	1120.00
20	6	2	19924.00	21159.00	158.10	0	Spot (Block20, Row2, Column6)	1983.29	1869.00	572.09	0.03	0.29	928.00	947.29	928.00	84.03	0.01	0.09	100.00	99.00	0.00	941.00	1055.29	1358553.00	12.33	1180.58	1142.00
20	7	2	20229.00	21161.00	154.90	0	Spot (Block20, Row2, Column7)	2653.13	2589.50	961.14	0.01	0.36	935.00	947.19	935.00	86.30	0.01	0.09	100.00	100.00	0.00	1654.50	1718.13	1751068.00	19.77	1348.73	1294.50
20	8	2	20554.00	21173.00	228.10	0	Spot (Block20, Row2, Column8)	1092.93	1090.00	75.31	0.00	0.07	992.00	1046.34	992.00	288.19	0.02	0.28	0.00	0.00	0.00	98.00	100.93	1631743.00	0.16	1026.04	1010.00
20	1	3	18429.00	21455.00	152.85	0	Spot (Block20, Row3, Column1)	7211.03	6547.00	4148.15	0.04	0.58	943.00	955.91	943.00	87.10	0.01	0.09	100.00	100.00	0.00	5604.00	6268.03	4651113.00	71.82	2147.58	1990.00
20	2	3	18732.00	21457.00	169.95	0	Spot (Block20, Row3, Column2)	1310.96	1291.00	173.02	0.01	0.13	953.00	965.10	953.00	85.78	0.01	0.09	97.00	83.00	0.00	338.00	357.96	1061879.00	4.03	1070.62	1056.00
20	3	3	19021.00	21459.00	154.65	0	Spot (Block20, Row3, Column3)	2024.70	1924.00	613.26	0.02	0.30	952.00	969.12	952.00	102.74	0.01	0.11	100.00	100.00	0.00	972.00	1072.70	1326179.00	10.27	1226.82	1198.00
20	4	3	19330.00	21457.00	148.80	0	Spot (Block20, Row3, Column4)	6226.27	5853.50	2926.40	0.03	0.47	929.00	951.05	929.00	95.89	0.01	0.10	100.00	100.00	0.00	4924.50	5297.27	3773119.00	55.01	2325.23	2025.50
20	5	3	19615.00	21444.00	156.20	0	Spot (Block20, Row3, Column5)	1886.97	1516.50	2112.05	0.09	1.12	922.00	938.21	922.00	85.83	0.01	0.09	96.00	88.00	0.00	594.50	964.97	1264270.00	11.05	1228.56	1016.00
20	6	3	19928.00	21463.00	188.15	0	Spot (Block20, Row3, Column6)	3137.52	2940.00	1174.77	0.03	0.37	933.00	956.27	933.00	103.43	0.01	0.11	100.00	100.00	0.00	2007.00	2204.52	3131244.00	21.09	1534.43	1556.00
20	7	3	20237.00	21469.00	150.20	0	Spot (Block20, Row3, Column7)	6346.27	5797.00	3261.86	0.04	0.51	919.00	935.78	919.00	92.16	0.01	0.10	100.00	100.00	0.00	4878.00	5427.27	3909301.00	58.71	2077.32	1824.50
20	8	3	20535.00	21473.00	161.40	0	Spot (Block20, Row3, Column8)	1718.44	1645.00	319.40	0.02	0.19	939.00	946.97	939.00	74.91	0.00	0.08	100.00	100.00	0.00	706.00	779.44	1235556.00	10.30	1170.44	1140.00
20	1	4	18424.00	21754.00	151.10	0	Spot (Block20, Row4, Column1)	6056.78	5711.00	2882.64	0.03	0.48	953.00	963.62	953.00	99.02	0.00	0.10	100.00	100.00	0.00	4758.00	5103.78	3773376.00	51.43	2072.27	1861.00
20	2	4	18728.00	21756.00	191.25	0	Spot (Block20, Row4, Column2)	1423.96	1406.50	218.80	0.01	0.15	974.00	984.87	974.00	110.31	0.00	0.11	98.00	81.00	0.00	432.50	449.96	1466677.00	3.98	1104.65	1089.00
20	3	4	19030.00	21759.00	154.40	0	Spot (Block20, Row4, Column3)	24185.17	22209.00	12808.66	0.04	0.53	988.00	1003.00	988.00	114.42	0.01	0.11	100.00	100.00	0.00	21221.00	23197.17	15986395.00	202.61	5127.25	4488.50
20	4	4	19315.00	21765.00	186.80	0	Spot (Block20, Row4, Column4)	1216.01	1198.00	137.28	0.01	0.11	962.00	975.82	962.00	101.76	0.01	0.10	89.00	59.00	0.00	236.00	254.01	1189262.00	2.36	1074.35	1068.00
20	5	4	19617.00	21760.00	178.55	0	Spot (Block20, Row4, Column5)	1235.71	1180.00	312.32	0.02	0.25	921.00	938.89	921.00	105.13	0.01	0.11	95.00	64.00	0.00	259.00	314.71	1107192.00	2.82	1034.68	1034.00
20	6	4	19927.00	21765.00	193.30	0	Spot (Block20, Row4, Column6)	2190.56	2162.00	375.29	0.01	0.17	919.00	938.41	919.00	85.67	0.01	0.09	100.00	100.00	0.00	1243.00	1271.56	2315423.00	14.62	1289.84	1266.00
20	7	4	20221.00	21766.00	152.80	0	Spot (Block20, Row4, Column7)	4329.05	3707.00	2442.94	0.07	0.56	923.00	939.36	923.00	90.86	0.01	0.10	100.00	100.00	0.00	2784.00	3406.05	2748948.00	37.31	1615.96	1554.00
20	8	4	20529.00	21773.00	158.90	0	Spot (Block20, Row4, Column8)	2249.26	2101.00	687.63	0.03	0.31	931.00	940.88	931.00	73.27	0.00	0.08	100.00	100.00	0.00	1170.00	1318.26	1563238.00	17.86	1206.61	1184.00
20	1	5	18433.00	22055.00	148.80	0	Spot (Block20, Row5, Column1)	5011.48	4713.00	2294.91	0.03	0.46	952.00	965.46	952.00	106.07	0.01	0.11	100.00	100.00	0.00	3761.00	4059.48	3031943.00	38.15	1968.52	1752.00
20	2	5	18727.00	22054.00	156.80	0	Spot (Block20, Row5, Column2)	2040.78	2015.50	399.27	0.01	0.20	987.00	996.00	987.00	97.63	0.00	0.10	100.00	99.00	0.00	1028.50	1053.78	1383652.00	10.70	1291.31	1271.00
20	3	5	19020.00	22059.00	160.35	0	Spot (Block20, Row5, Column3)	2227.83	2156.00	611.31	0.01	0.27	994.00	1012.73	994.00	103.72	0.01	0.10	100.00	100.00	0.00	1162.00	1233.83	1579532.00	11.71	1315.05	1296.00
20	4	5	19328.00	22061.00	151.55	0	Spot (Block20, Row5, Column4)	4598.44	4297.00	2337.89	0.03	0.51	980.00	994.45	980.00	114.83	0.01	0.12	100.00	100.00	0.00	3317.00	3618.44	2892417.00	31.38	1758.45	1661.50
20	5	5	19628.00	22061.00	150.95	0	Spot (Block20, Row5, Column5)	28925.09	26721.00	15402.32	0.03	0.53	945.00	973.70	945.00	151.75	0.01	0.16	100.00	100.00	0.48	25776.00	27980.09	18020332.00	184.19	6382.08	5818.00
20	6	5	19929.00	22061.00	156.00	0	Spot (Block20, Row5, Column6)	2179.06	2061.00	626.56	0.02	0.29	932.00	955.49	932.00	117.51	0.01	0.12	100.00	99.00	0.00	1129.00	1247.06	1462146.00	10.41	1247.48	1227.50
20	7	5	20230.00	22064.00	195.90	0	Spot (Block20, Row5, Column7)	3739.55	3539.00	1379.39	0.02	0.37	941.00	969.78	941.00	112.76	0.01	0.12	100.00	100.00	0.00	2598.00	2798.55	4079850.00	24.56	1750.60	1753.50
20	8	5	20530.00	22069.00	150.70	0	Spot (Block20, Row5, Column8)	9635.22	8710.50	5854.03	0.04	0.61	940.00	961.69	940.00	90.24	0.01	0.09	100.00	100.00	0.00	7770.50	8695.22	5954564.00	96.11	2667.85	2428.00
20	1	6	18418.00	22353.00	187.80	0	Spot (Block20, Row6, Column1)	2977.33	2653.00	1157.68	0.05	0.39	988.00	1004.61	988.00	106.40	0.01	0.11	100.00	100.00	0.00	1665.00	1989.33	2953514.00	18.54	1540.82	1528.00
20	2	6	18726.00	22357.00	201.05	0	Spot (Block20, Row6, Column2)	3015.19	2974.00	801.62	0.01	0.27	1004.00	1027.68	1004.00	108.87	0.01	0.11	100.00	100.00	0.00	1970.00	2011.19	3455412.00	18.26	1651.13	1671.00
20	3	6	19019.00	22356.00	148.40	0	Spot (Block20, Row6, Column3)	10628.93	10023.00	5285.09	0.03	0.50	1000.00	1019.19	1000.00	102.01	0.01	0.10	100.00	100.00	0.00	9023.00	9628.93	6366731.00	94.20	3356.23	3089.50
20	4	6	19330.00	22360.00	160.30	0	Spot (Block20, Row6, Column4)	1926.14	1774.00	628.43	0.04	0.33	995.00	1012.40	995.00	134.61	0.01	0.13	98.00	85.00	0.00	779.00	931.14	1363709.00	6.79	1220.10	1216.00
20	5	6	19629.00	22364.00	149.35	0	Spot (Block20, Row6, Column5)	33081.30	30484.00	18041.22	0.04	0.55	981.00	1008.03	981.00	174.40	0.01	0.17	100.00	100.00	4.29	29503.00	32100.30	20047296.00	183.90	7610.47	6140.00
20	6	6	19929.00	22363.00	163.95	0	Spot (Block20, Row6, Column6)	1700.70	1545.00	524.22	0.04	0.31	961.00	974.97	961.00	114.76	0.01	0.12	95.00	85.00	0.00	584.00	739.70	1272125.00	6.32	1152.63	1143.00
20	7	6	20223.00	22364.00	152.05	0	Spot (Block20, Row6, Column7)	8980.47	8322.50	4598.31	0.03	0.51	952.00	974.41	952.00	108.42	0.01	0.11	100.00	100.00	0.00	7370.50	8028.47	5675660.00	73.85	2676.01	2342.00
20	8	6	20532.00	22370.00	152.65	0	Spot (Block20, Row6, Column8)	10943.37	9790.00	6273.83	0.05	0.57	945.00	967.55	945.00	97.65	0.01	0.10	100.00	100.00	0.00	8845.00	9998.37	6959986.00	102.16	2899.92	2620.50
20	1	7	18423.00	22651.00	187.10	0	Spot (Block20, Row7, Column1)	1591.77	1500.00	285.18	0.03	0.18	1003.00	1015.85	1003.00	86.74	0.01	0.09	100.00	98.00	0.00	497.00	588.77	1567895.00	6.64	1203.24	1197.00
20	2	7	18721.00	22661.00	175.10	0	Spot (Block20, Row7, Column2)	1327.11	1274.00	166.65	0.02	0.13	1014.00	1034.29	1014.00	85.88	0.01	0.08	98.00	79.00	0.00	260.00	313.11	1133352.00	3.41	1114.04	1108.00
20	3	7	18996.00	22653.00	197.60	0	Spot (Block20, Row7, Column3)	1172.68	1177.00	93.42	0.00	0.08	1007.00	1026.44	1007.00	93.62	0.01	0.09	76.00	40.00	0.00	170.00	165.68	1298155.00	1.56	1069.14	1060.00
20	4	7	19324.00	22659.00	209.45	0	Spot (Block20, Row7, Column4)	1184.69	1181.00	101.58	0.00	0.09	1010.00	1027.06	1010.00	89.22	0.01	0.09	79.00	46.00	0.00	171.00	174.69	1476129.00	1.77	1074.94	1075.00
20	5	7	19623.00	22662.00	174.30	0	Spot (Block20, Row7, Column5)	3201.76	3102.00	1031.75	0.01	0.32	1008.00	1049.91	1008.00	183.17	0.02	0.17	100.00	100.00	0.00	2094.00	2193.76	2705485.00	11.75	1589.19	1559.00
20	6	7	19920.00	22666.00	198.10	0	Spot (Block20, Row7, Column6)	3246.22	3279.00	962.25	0.00	0.30	991.00	1029.96	991.00	171.88	0.02	0.17	100.00	100.00	0.00	2288.00	2255.22	3609802.00	12.89	1655.30	1650.00
20	7	7	20216.00	22667.00	152.45	0	Spot (Block20, Row7, Column7)	8762.10	8276.00	3933.05	0.02	0.45	963.00	978.99	963.00	104.05	0.01	0.11	100.00	100.00	0.00	7313.00	7799.10	5563932.00	74.80	2767.17	2456.00
20	8	7	20525.00	22674.00	196.55	0	Spot (Block20, Row7, Column8)	4646.55	4236.50	1787.80	0.04	0.38	972.00	979.67	972.00	90.94	0.00	0.09	100.00	100.00	0.00	3264.50	3674.55	5083329.00	40.32	1912.63	1675.50
20	1	8	18410.00	22958.00	148.15	0	Spot (Block20, Row8, Column1)	2780.10	2736.00	940.55	0.01	0.34	999.00	1012.67	999.00	88.86	0.01	0.09	100.00	100.00	0.00	1737.00	1781.10	1665277.00	19.89	1516.97	1420.00
20	2	8	18719.00	22957.00	159.95	0	Spot (Block20, Row8, Column2)	2144.04	2035.50	637.61	0.02	0.30	1022.00	1043.57	1022.00	93.07	0.01	0.09	100.00	100.00	0.00	1013.50	1122.04	1513692.00	11.82	1312.63	1288.00
20	3	8	19008.00	22957.00	153.25	0	Spot (Block20, Row8, Column3)	4717.30	3929.00	2767.51	0.08	0.59	1019.00	1040.84	1019.00	91.75	0.01	0.09	100.00	100.00	0.00	2910.00	3698.30	3028504.00	40.07	1787.70	1715.00
20	4	8	19319.00	22962.00	149.40	0	Spot (Block20, Row8, Column4)	3194.00	3024.00	946.48	0.02	0.30	1014.00	1029.95	1014.00	84.90	0.01	0.08	100.00	100.00	0.00	2010.00	2180.00	1954730.00	25.49	1636.24	1569.50
20	5	8	19602.00	22959.00	165.35	0	Spot (Block20, Row8, Column5)	1274.16	1284.00	101.68	0.00	0.08	1013.00	1034.96	1013.00	107.81	0.01	0.10	91.00	64.00	0.00	271.00	261.16	964540.00	2.22	1127.70	1130.00
20	6	8	19923.00	22963.00	173.45	0	Spot (Block20, Row8, Column6)	4507.73	4080.00	1940.09	0.04	0.43	994.00	1021.42	994.00	129.90	0.01	0.13	100.00	100.00	0.00	3086.00	3513.73	3791004.00	26.84	1827.23	1819.00
20	7	8	20220.00	22962.00	152.00	0	Spot (Block20, Row8, Column7)	3588.00	3489.50	1372.10	0.01	0.38	964.00	981.22	964.00	112.07	0.01	0.11	100.00	100.00	0.00	2525.50	2624.00	2274791.00	23.26	1558.89	1485.00
20	8	8	20506.00	22965.00	156.05	0	Spot (Block20, Row8, Column8)	1726.52	1686.00	495.96	0.01	0.29	970.00	967.04	970.00	64.19	0.00	0.07	100.00	98.00	0.00	716.00	756.52	1156767.00	11.83	1183.75	1115.00
21	1	1	4904.00	25269.00	158.55	0	Spot (Block21, Row1, Column1)	58807.81	65535.00	10673.17	0.05	0.18	1350.00	1410.28	1350.00	323.08	0.02	0.23	100.00	100.00	63.04	64185.00	57457.81	40577752.00	177.66	15043.24	12937.00
21	2	1	5206.00	25280.00	146.60	0	Spot (Block21, Row1, Column2)	1790.17	1791.00	144.65	0.00	0.08	1353.00	1381.41	1353.00	201.32	0.01	0.15	94.00	60.00	0.00	438.00	437.17	1047249.00	2.03	1516.29	1502.00
21	3	1	5501.00	25271.00	220.80	0	Spot (Block21, Row1, Column3)	1505.34	1500.00	61.96	0.00	0.04	1384.00	1387.62	1384.00	72.05	0.00	0.05	81.00	28.00	0.00	116.00	121.34	2101459.00	1.63	1417.56	1412.50
21	4	1	5794.00	25287.00	182.00	0	Spot (Block21, Row1, Column4)	1679.23	1672.00	144.26	0.00	0.09	1400.00	1405.48	1400.00	85.92	0.00	0.06	89.00	77.00	0.00	272.00	279.23	1560003.00	3.19	1511.47	1506.00
21	5	1	6098.00	25272.00	206.00	0	Spot (Block21, Row1, Column5)	1683.49	1681.50	126.29	0.00	0.08	1442.00	1453.00	1442.00	100.24	0.00	0.07	87.00	60.00	0.00	239.50	241.49	2030291.00	2.30	1536.00	1526.00
21	6	1	6399.00	25283.00	217.35	0	Spot (Block21, Row1, Column6)	1781.48	1716.00	222.61	0.02	0.12	1483.00	1486.75	1483.00	96.20	0.00	0.06	86.00	63.00	0.00	233.00	298.48	2401434.00	3.06	1590.55	1590.00
21	7	1	6701.00	25285.00	124.55	0	Spot (Block21, Row1, Column7)	2029.13	2029.50	154.29	0.00	0.08	1528.00	1604.43	1528.00	386.38	0.02	0.24	74.00	4.00	0.00	501.50	501.13	840061.00	1.10	1750.82	1743.00
21	8	1	6994.00	25288.00	160.70	0	Spot (Block21, Row1, Column8)	63733.67	65535.00	6440.87	0.01	0.10	1651.00	1761.19	1651.00	518.11	0.03	0.29	100.00	100.00	90.18	63884.00	62082.67	45442540.00	119.61	16673.89	13874.00
21	1	2	4890.00	25576.00	219.05	0	Spot (Block21, Row2, Column1)	1470.31	1480.50	69.00	0.00	0.05	1319.00	1353.62	1319.00	231.57	0.01	0.17	11.00	0.00	0.00	161.50	151.31	2017265.00	0.50	1382.30	1378.00
21	2	2	5202.00	25571.00	146.05	0	Spot (Block21, Row2, Column2)	1536.52	1525.00	92.51	0.00	0.06	1323.00	1329.40	1323.00	67.08	0.00	0.05	94.00	85.00	0.00	202.00	213.52	892716.00	3.09	1419.09	1413.00
21	3	2	5501.00	25581.00	214.00	0	Spot (Block21, Row2, Column3)	1551.15	1548.00	87.50	0.00	0.06	1358.00	1358.03	1358.00	67.56	0.00	0.05	94.00	72.00	0.00	190.00	193.15	2030454.00	2.86	1449.07	1452.00
21	4	2	5800.00	25576.00	191.15	0	Spot (Block21, Row2, Column4)	1577.54	1571.00	95.80	0.00	0.06	1377.00	1382.42	1377.00	79.41	0.00	0.06	90.00	62.00	0.00	194.00	200.54	1621709.00	2.46	1474.16	1467.00
21	5	2	6106.00	25582.00	169.80	0	Spot (Block21, Row2, Column5)	3025.53	3009.50	612.34	0.00	0.20	1398.00	1409.60	1398.00	93.30	0.00	0.07	100.00	100.00	0.00	1611.50	1627.53	2432530.00	17.32	1858.11	1801.00
21	6	2	6393.00	25571.00	174.50	0	Spot (Block21, Row2, Column6)	1662.29	1677.00	117.69	0.00	0.07	1432.00	1457.06	1432.00	140.51	0.01	0.10	77.00	33.00	0.00	245.00	230.29	1411284.00	1.46	1536.21	1514.00
21	7	2	6704.00	25581.00	220.05	0	Spot (Block21, Row2, Column7)	1643.75	1640.00	82.87	0.00	0.05	1479.00	1487.09	1479.00	92.42	0.00	0.06	83.00	39.00	0.00	161.00	164.75	2274950.00	1.70	1546.50	1546.00
21	8	2	6999.00	25582.00	210.20	0	Spot (Block21, Row2, Column8)	1776.32	1782.00	147.19	0.00	0.08	1556.00	1647.17	1556.00	430.32	0.02	0.26	6.00	0.00	0.00	226.00	220.32	2227507.00	0.30	1645.59	1634.00
21	1	3	4900.00	25871.00	171.45	0	Spot (Block21, Row3, Column1)	1684.89	1680.50	180.13	0.00	0.11	1279.00	1280.44	1279.00	64.10	0.00	0.05	99.00	95.00	0.00	401.50	405.89	1378236.00	6.31	1401.23	1391.00
21	2	3	5202.00	25865.00	191.35	0	Spot (Block21, Row3, Column2)	1520.84	1516.00	85.94	0.00	0.06	1318.00	1319.65	1318.00	72.83	0.00	0.06	95.00	75.00	0.00	198.00	202.84	1572547.00	2.76	1405.80	1397.00
21	3	3	5492.00	25877.00	170.05	0	Spot (Block21, Row3, Column3)	2050.38	1887.00	811.39	0.04	0.40	1349.00	1359.60	1349.00	78.28	0.00	0.06	100.00	98.00	0.00	538.00	701.38	1664909.00	8.82	1555.36	1523.50
21	4	3	5804.00	25877.00	176.75	0	Spot (Block21, Row3, Column4)	1880.15	1861.00	246.01	0.00	0.13	1366.00	1369.86	1366.00	76.41	0.00	0.06	100.00	98.00	0.00	495.00	514.15	1647015.00	6.68	1541.69	1535.50
21	5	3	6100.00	25877.00	168.00	0	Spot (Block21, Row3, Column5)	1805.24	1783.00	178.71	0.01	0.10	1394.00	1415.83	1394.00	140.95	0.01	0.10	96.00	75.00	0.00	389.00	411.24	1415307.00	2.76	1552.49	1548.50
21	6	3	6400.00	25881.00	224.65	0	Spot (Block21, Row3, Column6)	6743.21	5542.00	2918.29	0.09	0.43	1443.00	1488.05	1443.00	193.74	0.01	0.13	100.00	100.00	0.00	4099.00	5300.21	9757424.00	27.12	3293.32	3258.00
21	7	3	6695.00	25894.00	146.95	0	Spot (Block21, Row3, Column7)	1724.52	1695.00	110.46	0.01	0.06	1492.00	1520.37	1492.00	160.51	0.01	0.11	75.00	14.00	0.00	203.00	232.52	1012296.00	1.27	1612.97	1610.50
21	8	3	7003.00	25898.00	152.20	0	Spot (Block21, Row3, Column8)	5997.56	5561.00	1960.27	0.03	0.33	1535.00	1555.66	1535.00	132.81	0.01	0.09	100.00	100.00	0.00	4026.00	4462.56	3790456.00	33.45	2823.98	2532.00
21	1	4	4896.00	26173.00	199.20	0	Spot (Block21, Row4, Column1)	1708.93	1668.00	244.11	0.01	0.14	1282.00	1292.45	1282.00	85.67	0.00	0.07	97.00	84.00	0.00	386.00	426.93	1925960.00	4.86	1412.02	1417.00
21	2	4	5196.00	26177.00	191.30	0	Spot (Block21, Row4, Column2)	2276.69	2213.50	512.30	0.01	0.23	1314.00	1329.69	1314.00	100.48	0.01	0.08	100.00	99.00	0.00	899.50	962.69	2354093.00	9.42	1628.55	1629.50
21	3	4	5502.00	26178.00	140.00	0	Spot (Block21, Row4, Column3)	4399.48	4205.50	1280.16	0.02	0.29	1352.00	1375.48	1352.00	131.03	0.01	0.10	100.00	100.00	0.00	2853.50	3047.48	2340526.00	23.08	2161.73	1995.50
21	4	4	5785.00	26176.00	228.10	0	Spot (Block21, Row4, Column4)	1547.20	1543.50	77.46	0.00	0.05	1372.00	1382.23	1372.00	116.50	0.00	0.08	77.00	23.00	0.00	171.50	175.20	2311517.00	1.42	1408.32	1408.00
21	5	4	6092.00	26190.00	147.25	0	Spot (Block21, Row4, Column5)	1869.11	1689.00	569.02	0.04	0.30	1396.00	1407.88	1396.00	102.35	0.00	0.07	98.00	86.00	0.00	293.00	473.11	1100903.00	4.51	1602.80	1595.00
21	6	4	6402.00	26183.00	169.95	0	Spot (Block21, Row4, Column6)	4132.49	4145.50	966.53	0.00	0.23	1439.00	1465.63	1439.00	143.40	0.01	0.10	100.00	100.00	0.00	2706.50	2693.49	3330789.00	18.60	2221.41	2103.00
21	7	4	6683.00	26188.00	188.35	0	Spot (Block21, Row4, Column7)	1730.85	1691.00	174.82	0.01	0.10	1482.00	1505.69	1482.00	127.44	0.01	0.08	69.00	38.00	0.00	209.00	248.85	1729116.00	1.77	1591.60	1572.00
21	8	4	7006.00	26184.00	205.80	0	Spot (Block21, Row4, Column8)	1735.90	1731.00	128.93	0.00	0.07	1538.00	1551.77	1538.00	109.05	0.00	0.07	75.00	41.00	0.00	193.00	197.90	2090023.00	1.69	1604.47	1598.00
21	1	5	4902.00	26473.00	157.30	0	Spot (Block21, Row5, Column1)	1937.75	1960.50	233.41	0.01	0.12	1315.00	1337.58	1315.00	135.58	0.01	0.10	99.00	92.00	0.00	645.50	622.75	1325420.00	4.43	1509.65	1503.00
21	2	5	5194.00	26472.00	149.45	0	Spot (Block21, Row5, Column2)	5914.11	5924.00	1870.71	0.00	0.32	1323.00	1353.54	1323.00	128.34	0.01	0.09	100.00	100.00	0.00	4601.00	4591.11	3625347.00	35.53	2423.72	2323.00
21	3	5	5498.00	26475.00	150.90	0	Spot (Block21, Row5, Column3)	5864.13	5395.00	2347.39	0.04	0.40	1345.00	1378.74	1345.00	143.96	0.01	0.10	100.00	100.00	0.00	4050.00	4519.13	3659219.00	31.16	2343.63	2253.50
21	4	5	5813.00	26482.00	181.80	0	Spot (Block21, Row5, Column4)	1647.62	1614.00	159.20	0.01	0.10	1368.00	1383.98	1368.00	125.42	0.01	0.09	84.00	48.00	0.00	246.00	279.62	1528994.00	2.10	1492.39	1489.00
21	5	5	6100.00	26487.00	142.60	0	Spot (Block21, Row5, Column5)	4114.34	3928.50	1211.53	0.02	0.29	1414.00	1423.18	1414.00	100.86	0.00	0.07	100.00	100.00	0.00	2514.50	2700.34	2279344.00	26.68	2146.41	2089.00
21	6	5	6396.00	26480.00	247.20	0	Spot (Block21, Row5, Column6)	1625.31	1611.00	99.79	0.00	0.06	1460.00	1475.64	1460.00	114.01	0.00	0.08	68.00	23.00	0.00	151.00	165.31	2868676.00	1.31	1530.97	1539.00
21	7	5	6702.00	26483.00	188.85	0	Spot (Block21, Row5, Column7)	4063.29	3808.00	1392.00	0.03	0.34	1495.00	1522.86	1495.00	133.50	0.01	0.09	100.00	100.00	0.00	2313.00	2568.29	4103920.00	19.03	2292.15	2298.00
21	8	5	7009.00	26484.00	171.45	0	Spot (Block21, Row5, Column8)	2151.49	2038.50	363.72	0.02	0.17	1546.00	1555.42	1546.00	108.49	0.00	0.07	98.00	89.00	0.00	492.50	605.49	1759916.00	5.49	1707.18	1699.00
21	1	6	4892.00	26772.00	225.60	0	Spot (Block21, Row6, Column1)	5714.63	4436.50	2728.20	0.11	0.48	1324.00	1362.83	1324.00	164.23	0.01	0.12	100.00	100.00	0.00	3112.50	4390.63	8320498.00	26.50	2806.84	2831.50
21	2	6	5193.00	26781.00	220.90	0	Spot (Block21, Row6, Column2)	2562.87	2424.00	558.23	0.02	0.22	1336.00	1364.23	1336.00	131.44	0.01	0.10	100.00	100.00	0.00	1088.00	1226.87	3580327.00	9.12	1782.90	1780.00
21	3	6	5492.00	26784.00	179.05	0	Spot (Block21, Row6, Column3)	1912.18	1905.00	282.16	0.00	0.15	1345.00	1364.94	1345.00	99.65	0.01	0.07	99.00	93.00	0.00	560.00	567.18	1720963.00	5.49	1530.32	1538.50
21	4	6	5798.00	26776.00	212.65	0	Spot (Block21, Row6, Column4)	1621.08	1591.00	133.96	0.01	0.08	1356.00	1366.14	1356.00	78.96	0.00	0.06	95.00	78.00	0.00	235.00	265.08	2084714.00	3.23	1448.70	1456.50
21	5	6	6101.00	26784.00	140.85	0	Spot (Block21, Row6, Column5)	3395.69	3310.00	827.40	0.01	0.24	1404.00	1414.28	1404.00	91.76	0.00	0.06	100.00	100.00	0.00	1906.00	1991.69	1820089.00	21.59	2006.57	1956.00
21	6	6	6395.00	26787.00	213.05	0	Spot (Block21, Row6, Column6)	1669.60	1658.00	94.66	0.00	0.06	1451.00	1461.44	1451.00	93.23	0.00	0.06	93.00	61.00	0.00	207.00	218.60	2165469.00	2.23	1545.81	1566.00
21	7	6	6696.00	26777.00	162.95	0	Spot (Block21, Row6, Column7)	1970.45	1958.00	189.81	0.00	0.10	1492.00	1500.61	1492.00	108.92	0.00	0.07	99.00	92.00	0.00	466.00	478.45	1450249.00	4.31	1660.81	1656.50
21	8	6	7004.00	26797.00	168.45	0	Spot (Block21, Row6, Column8)	2086.96	2025.00	281.93	0.01	0.14	1541.00	1551.51	1541.00	128.71	0.00	0.08	99.00	85.00	0.00	484.00	545.96	1640349.00	4.16	1724.42	1714.00
21	1	7	4895.00	27072.00	164.80	0	Spot (Block21, Row7, Column1)	3030.89	3082.00	809.30	0.01	0.27	1323.00	1352.84	1323.00	127.96	0.01	0.09	100.00	100.00	0.00	1759.00	1707.89	2288323.00	13.11	1791.52	1783.50
21	2	7	5192.00	27074.00	226.65	0	Spot (Block21, Row7, Column2)	1482.10	1481.00	74.12	0.00	0.05	1324.00	1336.52	1324.00	93.87	0.00	0.07	82.00	35.00	0.00	157.00	158.10	2192025.00	1.55	1374.08	1381.00
21	3	7	5492.00	27070.00	219.00	0	Spot (Block21, Row7, Column3)	1505.38	1512.00	59.40	0.00	0.04	1341.00	1345.45	1341.00	67.97	0.00	0.05	92.00	69.00	0.00	171.00	164.38	2059363.00	2.35	1419.38	1411.00
21	4	7	5799.00	27082.00	212.60	0	Spot (Block21, Row7, Column4)	1545.43	1543.50	73.02	0.00	0.05	1363.00	1374.54	1363.00	84.16	0.00	0.06	93.00	54.00	0.00	180.50	182.43	1999780.00	2.03	1455.87	1449.00
21	5	7	6092.00	27085.00	204.70	0	Spot (Block21, Row7, Column5)	1618.15	1603.00	103.19	0.00	0.06	1401.00	1414.47	1401.00	108.47	0.00	0.08	85.00	43.00	0.00	202.00	217.15	1920741.00	1.88	1516.22	1508.50
21	6	7	6389.00	27083.00	198.85	0	Spot (Block21, Row7, Column6)	3005.89	2947.00	632.49	0.01	0.21	1445.00	1496.01	1445.00	218.76	0.02	0.15	100.00	99.00	0.00	1502.00	1560.89	3363595.00	6.90	2039.38	2026.00
21	7	7	6685.00	27087.00	168.55	0	Spot (Block21, Row7, Column7)	1849.13	1841.00	168.50	0.00	0.09	1472.00	1483.25	1472.00	125.00	0.00	0.08	93.00	74.00	0.00	369.00	377.13	1464510.00	2.93	1630.25	1630.00
21	8	7	6991.00	27090.00	179.45	0	Spot (Block21, Row7, Column8)	7832.81	7270.50	3095.00	0.03	0.40	1533.00	1548.76	1533.00	139.12	0.00	0.09	100.00	100.00	0.00	5737.50	6299.81	7049528.00	45.17	3313.69	3074.00
21	1	8	4876.00	27380.00	140.05	0	Spot (Block21, Row8, Column1)	4641.00	3959.00	4209.72	0.07	0.91	1345.00	1358.38	1345.00	88.07	0.00	0.06	100.00	100.00	0.00	2614.00	3296.00	2455087.00	37.27	2192.90	1954.00
21	2	8	5185.00	27383.00	221.05	0	Spot (Block21, Row8, Column2)	1506.04	1488.00	90.14	0.01	0.06	1342.00	1349.39	1342.00	79.24	0.00	0.06	88.00	41.00	0.00	146.00	164.04	2111471.00	1.98	1395.74	1392.00
21	3	8	5484.00	27387.00	213.25	0	Spot (Block21, Row8, Column3)	1546.97	1543.00	94.45	0.00	0.06	1366.00	1375.31	1366.00	87.11	0.00	0.06	86.00	51.00	0.00	177.00	180.97	2011064.00	1.97	1434.85	1438.50
21	4	8	5795.00	27379.00	143.80	0	Spot (Block21, Row8, Column4)	12077.68	11840.00	4874.57	0.01	0.40	1378.00	1391.47	1378.00	97.57	0.00	0.07	100.00	100.00	0.00	10462.00	10699.68	6799736.00	109.52	3725.92	3187.50
21	5	8	6085.00	27387.00	198.95	0	Spot (Block21, Row8, Column5)	1572.34	1574.00	92.20	0.00	0.06	1395.00	1428.90	1395.00	201.17	0.01	0.14	39.00	2.00	0.00	179.00	177.34	1765740.00	0.71	1480.60	1472.50
21	6	8	6393.00	27380.00	205.00	0	Spot (Block21, Row8, Column6)	8876.92	6885.50	5185.91	0.11	0.58	1444.00	1516.15	1444.00	281.97	0.02	0.19	100.00	100.00	0.00	5441.50	7432.92	10616790.00	26.10	3614.43	3610.50
21	7	8	6693.00	27385.00	175.95	0	Spot (Block21, Row8, Column7)	1855.26	1815.00	184.11	0.01	0.10	1490.00	1524.17	1490.00	208.42	0.01	0.14	80.00	36.00	0.00	325.00	365.26	1604796.00	1.59	1596.55	1600.00
21	8	8	6994.00	27385.00	145.00	0	Spot (Block21, Row8, Column8)	5454.86	3657.00	6286.00	0.17	1.15	1579.00	1590.88	1579.00	137.58	0.00	0.09	99.00	98.00	0.00	2078.00	3875.86	3120180.00	28.09	2468.07	1905.00
22	1	1	9404.00	25297.00	158.15	0	Spot (Block22, Row1, Column1)	57806.79	65535.00	11768.82	0.05	0.20	2454.00	2522.26	2454.00	418.58	0.01	0.17	100.00	100.00	61.24	63081.00	55352.79	40118264.00	132.08	15648.69	13263.00
22	2	1	9702.00	25304.00	149.10	0	Spot (Block22, Row1, Column2)	12709.56	11718.00	5263.35	0.04	0.41	2466.00	2517.51	2466.00	362.30	0.01	0.14	100.00	100.00	0.00	9252.00	10243.56	7740123.00	28.13	5072.93	4774.50
22	3	1	10003.00	25305.00	147.35	0	Spot (Block22, Row1, Column3)	11793.96	10601.50	6223.50	0.05	0.53	2433.00	2476.06	2433.00	282.49	0.01	0.11	100.00	100.00	0.00	8168.50	9360.96	6958437.00	32.98	4500.95	4167.50
22	4	1	10300.00	25307.00	146.20	0	Spot (Block22, Row1, Column4)	10259.70	9791.50	3889.02	0.02	0.38	2425.00	2480.28	2425.00	311.93	0.01	0.13	100.00	100.00	0.00	7366.50	7834.70	5971144.00	24.94	4253.77	4055.50
22	5	1	10602.00	25311.00	148.95	0	Spot (Block22, Row1, Column5)	26824.87	23766.50	17808.38	0.05	0.66	2421.50	2479.50	2421.50	331.24	0.01	0.13	100.00	100.00	2.30	21345.00	24403.37	16309523.00	73.50	6602.84	6028.00
22	6	1	10897.00	25308.00	146.90	0	Spot (Block22, Row1, Column6)	24085.67	22781.00	12194.68	0.02	0.51	2428.00	2488.84	2428.00	349.70	0.01	0.14	100.00	100.00	0.17	20353.00	21657.67	14258716.00	61.76	6810.76	5745.00
22	7	1	11208.00	25308.00	117.90	0	Spot (Block22, Row1, Column7)	47815.67	48622.00	14576.51	0.01	0.30	2454.00	2541.21	2454.00	488.06	0.02	0.19	100.00	100.00	25.47	46168.00	45361.67	17643996.00	92.76	12335.08	11530.00
22	8	1	11495.00	25318.00	161.25	0	Spot (Block22, Row1, Column8)	64034.30	65535.00	5797.53	0.01	0.09	2601.00	2704.89	2601.00	591.87	0.02	0.22	100.00	100.00	91.48	62934.00	61433.30	45849004.00	103.62	18539.83	16487.50
22	1	2	9395.00	25605.00	217.15	0	Spot (Block22, Row2, Column1)	2824.91	2795.00	262.69	0.00	0.09	2418.00	2487.80	2418.00	366.98	0.01	0.15	52.00	12.00	0.00	377.00	406.91	3805159.00	0.92	2590.41	2622.00
22	2	2	9700.00	25611.00	127.20	0	Spot (Block22, Row2, Column2)	14839.24	14255.00	4817.85	0.02	0.32	2429.00	2483.11	2429.00	329.06	0.01	0.13	100.00	100.00	0.00	11826.00	12410.24	6366034.00	37.55	5435.41	5234.00
22	3	2	10008.00	25610.00	228.70	0	Spot (Block22, Row2, Column3)	2864.46	2801.00	376.14	0.01	0.13	2413.00	2473.11	2413.00	316.80	0.01	0.13	57.00	30.00	0.00	388.00	451.46	4311010.00	1.24	2552.67	2494.50
22	4	2	10305.00	25609.00	168.05	0	Spot (Block22, Row2, Column4)	8766.08	8625.00	2771.53	0.01	0.32	2425.00	2492.02	2425.00	335.11	0.01	0.13	100.00	100.00	0.00	6200.00	6341.08	6863843.00	18.72	4019.44	3991.00
22	5	2	10603.00	25607.00	183.15	0	Spot (Block22, Row2, Column5)	6179.31	6040.00	1310.11	0.01	0.21	2423.00	2474.86	2423.00	315.99	0.01	0.13	100.00	100.00	0.00	3617.00	3756.31	5808556.00	11.72	3501.74	3465.00
22	6	2	10893.00	25612.00	157.95	0	Spot (Block22, Row2, Column6)	4861.87	4511.50	1423.52	0.03	0.29	2407.00	2476.18	2407.00	360.45	0.01	0.15	99.00	93.00	0.00	2104.50	2454.87	3344967.00	6.62	3035.10	3034.00
22	7	2	11205.00	25610.00	156.40	0	Spot (Block22, Row2, Column7)	6931.47	6241.00	2745.92	0.05	0.40	2396.00	2457.31	2396.00	511.12	0.01	0.21	100.00	99.00	0.00	3845.00	4535.47	4651018.00	8.75	3334.73	3255.00
22	8	2	11513.00	25616.00	223.00	0	Spot (Block22, Row2, Column8)	2913.12	2814.00	351.35	0.02	0.12	2514.00	2630.30	2514.00	657.50	0.02	0.25	25.00	0.00	0.00	300.00	399.12	4148277.00	0.43	2691.38	2668.00
22	1	3	9399.00	25904.00	147.00	0	Spot (Block22, Row3, Column1)	21313.08	19396.50	12565.94	0.04	0.59	2410.00	2470.54	2410.00	309.82	0.01	0.13	100.00	100.00	0.00	16986.50	18903.08	12574717.00	60.82	6013.34	5634.50
22	2	3	9698.00	25896.00	186.25	0	Spot (Block22, Row3, Column2)	2996.13	2979.00	326.77	0.00	0.11	2412.00	2470.82	2412.00	334.57	0.01	0.14	76.00	36.00	0.00	567.00	584.13	2918234.00	1.57	2663.28	2645.00
22	3	3	9989.00	25906.00	143.40	0	Spot (Block22, Row3, Column3)	4723.92	4283.00	2327.02	0.04	0.49	2399.00	2454.12	2399.00	341.80	0.01	0.14	99.00	98.00	0.00	1884.00	2324.92	2659568.00	6.64	3233.03	3265.50
22	4	3	10301.00	25907.00	145.05	0	Spot (Block22, Row3, Column4)	24726.97	22932.50	12545.58	0.03	0.51	2399.00	2455.61	2399.00	318.41	0.01	0.13	100.00	100.00	0.00	20533.50	22327.97	14094376.00	69.95	7225.22	6219.50
22	5	3	10601.00	25908.00	166.90	0	Spot (Block22, Row3, Column5)	3519.21	3382.00	633.42	0.02	0.18	2397.00	2457.35	2397.00	325.39	0.01	0.13	96.00	74.00	0.00	985.00	1122.21	2723871.00	3.26	2778.22	2741.00
22	6	3	10896.00	25908.00	201.70	0	Spot (Block22, Row3, Column6)	12914.29	11122.00	6205.66	0.06	0.48	2441.00	2517.27	2441.00	387.88	0.01	0.15	100.00	100.00	0.00	8681.00	10473.29	14877258.00	26.80	5474.98	5501.00
22	7	3	11205.00	25919.00	147.10	0	Spot (Block22, Row3, Column7)	18224.39	16469.00	10638.41	0.04	0.58	2422.00	2510.60	2422.00	548.02	0.02	0.22	100.00	99.00	0.00	14047.00	15802.39	10734167.00	28.67	5420.80	4893.00
22	8	3	11496.00	25922.00	154.10	0	Spot (Block22, Row3, Column8)	22407.87	20969.00	9492.10	0.03	0.42	2481.00	2543.70	2481.00	380.58	0.01	0.15	100.00	100.00	0.00	18488.00	19926.87	14542708.00	52.19	7385.30	6421.00
22	1	4	9399.00	26201.00	145.70	0	Spot (Block22, Row4, Column1)	23064.59	21538.00	11934.76	0.03	0.52	2436.00	2493.31	2436.00	319.01	0.01	0.13	100.00	100.00	0.00	19102.00	20628.59	13308270.00	64.48	6562.66	5446.00
22	2	4	9702.00	26208.00	215.05	0	Spot (Block22, Row4, Column2)	3213.22	3177.00	417.00	0.00	0.13	2388.00	2456.92	2388.00	374.23	0.01	0.15	84.00	54.00	0.00	789.00	825.22	4228596.00	2.02	2713.24	2696.50
22	3	4	9998.00	26205.00	148.55	0	Spot (Block22, Row4, Column3)	57343.27	65535.00	13142.65	0.06	0.23	2400.00	2459.16	2400.00	381.39	0.01	0.16	100.00	100.00	62.96	63135.00	54943.27	34520920.00	143.91	16453.27	13630.50
22	4	4	10289.00	26208.00	215.10	0	Spot (Block22, Row4, Column4)	2951.40	2878.00	387.93	0.01	0.13	2401.00	2450.32	2401.00	335.96	0.01	0.14	65.00	34.00	0.00	477.00	550.40	3904698.00	1.49	2592.55	2578.00
22	5	4	10575.00	26206.00	200.25	0	Spot (Block22, Row4, Column5)	2914.58	2902.00	361.76	0.00	0.12	2373.00	2421.55	2373.00	321.13	0.01	0.13	71.00	35.00	0.00	529.00	541.58	3310965.00	1.54	2553.55	2485.50
22	6	4	10894.00	26210.00	187.80	0	Spot (Block22, Row4, Column6)	6591.21	6629.00	1367.84	0.00	0.21	2407.00	2465.88	2407.00	335.16	0.01	0.14	100.00	100.00	0.00	4222.00	4184.21	6518705.00	12.31	3638.40	3546.00
22	7	4	11192.00	26215.00	148.10	0	Spot (Block22, Row4, Column7)	13965.48	11664.00	8822.74	0.08	0.63	2419.00	2460.09	2419.00	282.38	0.01	0.11	100.00	100.00	0.00	9245.00	11546.48	8337391.00	40.74	4704.79	4427.00
22	8	4	11501.00	26225.00	154.20	0	Spot (Block22, Row4, Column8)	5852.58	5758.00	1780.96	0.01	0.30	2530.00	2576.55	2530.00	324.47	0.01	0.13	100.00	99.00	0.00	3228.00	3322.58	3839291.00	10.10	3354.05	3301.00
22	1	5	9402.00	26504.00	144.60	0	Spot (Block22, Row5, Column1)	23082.17	20486.00	11341.30	0.05	0.49	2499.00	2564.94	2499.00	386.82	0.01	0.15	100.00	100.00	0.00	17987.00	20583.17	13133754.00	53.04	6596.65	5823.00
22	2	5	9699.00	26505.00	152.65	0	Spot (Block22, Row5, Column2)	25491.09	24792.50	10084.72	0.01	0.40	2422.00	2496.08	2422.00	355.76	0.01	0.14	100.00	100.00	0.00	22370.50	23069.09	16467245.00	64.64	7135.98	6685.00
22	3	5	9994.00	26503.00	186.20	0	Spot (Block22, Row5, Column3)	4427.40	4079.00	1182.51	0.04	0.27	2408.00	2480.18	2408.00	387.27	0.01	0.16	99.00	93.00	0.00	1671.00	2019.40	4316714.00	5.03	3025.99	3052.00
22	4	5	10298.00	26506.00	146.40	0	Spot (Block22, Row5, Column4)	14788.96	13208.00	8169.84	0.05	0.55	2407.00	2469.22	2407.00	348.06	0.01	0.14	100.00	100.00	0.00	10801.00	12381.96	8636755.00	35.40	4826.16	4411.00
22	5	5	10599.00	26510.00	148.20	0	Spot (Block22, Row5, Column5)	59656.05	65535.00	11002.14	0.04	0.18	2460.00	2547.48	2460.00	453.99	0.02	0.18	100.00	100.00	71.50	63075.00	57196.05	35793916.00	125.79	17368.73	15510.50
22	6	5	10898.00	26511.00	166.20	0	Spot (Block22, Row5, Column6)	5022.83	4693.00	1472.67	0.03	0.29	2479.00	2523.02	2479.00	331.28	0.01	0.13	100.00	98.00	0.00	2214.00	2543.83	3857532.00	7.55	3143.77	3155.00
22	7	5	11196.00	26512.00	187.90	0	Spot (Block22, Row5, Column7)	4477.24	4308.00	925.17	0.02	0.21	2479.00	2517.22	2479.00	327.97	0.01	0.13	99.00	97.00	0.00	1829.00	1998.24	4441424.00	5.98	3135.41	3097.00
22	8	5	11503.00	26522.00	147.25	0	Spot (Block22, Row5, Column8)	34951.11	32774.00	21902.99	0.03	0.63	2558.00	2607.15	2558.00	353.73	0.01	0.14	100.00	100.00	16.36	30216.00	32393.11	20726068.00	91.44	8190.56	7049.50
22	1	6	9397.00	26800.00	203.85	0	Spot (Block22, Row6, Column1)	11986.70	9815.50	6214.89	0.09	0.52	2495.00	2573.66	2495.00	422.22	0.01	0.16	100.00	100.00	0.00	7320.50	9491.70	14168274.00	22.29	5207.89	5176.50
22	2	6	9694.00	26805.00	219.15	0	Spot (Block22, Row6, Column2)	3871.64	3774.00	659.01	0.01	0.17	2473.00	2531.83	2473.00	396.40	0.01	0.16	98.00	80.00	0.00	1301.00	1398.64	5300272.00	3.38	2911.53	2895.00
22	3	6	9990.00	26804.00	146.60	0	Spot (Block22, Row6, Column3)	41550.43	43448.00	20153.13	0.02	0.49	2418.00	2483.47	2418.00	345.06	0.01	0.14	100.00	100.00	24.96	41030.00	39132.43	24307116.00	113.22	10415.41	9230.50
22	4	6	10295.00	26815.00	171.15	0	Spot (Block22, Row6, Column4)	3957.58	3809.00	891.15	0.02	0.23	2411.00	2483.91	2411.00	355.02	0.01	0.14	97.00	82.00	0.00	1398.00	1546.58	3225425.00	4.15	2880.46	2895.50
22	5	6	10595.00	26808.00	148.30	0	Spot (Block22, Row6, Column5)	61269.32	65535.00	8925.06	0.03	0.15	2496.00	2595.79	2496.00	475.84	0.02	0.18	100.00	100.00	75.42	63039.00	58773.32	36639356.00	123.31	18234.64	15775.50
22	6	6	10892.00	26815.00	165.90	0	Spot (Block22, Row6, Column6)	4757.65	4214.00	1573.63	0.05	0.33	2566.00	2621.92	2566.00	419.73	0.01	0.16	95.00	85.00	0.00	1648.00	2191.65	3639606.00	5.09	3104.75	3109.00
22	7	6	11195.00	26811.00	148.30	0	Spot (Block22, Row6, Column7)	33561.48	30505.50	19235.85	0.04	0.57	2621.00	2675.03	2621.00	411.17	0.01	0.15	100.00	100.00	9.00	27884.50	30940.48	20136940.00	75.12	8746.29	7862.50
22	8	6	11503.00	26818.00	149.25	0	Spot (Block22, Row6, Column8)	38257.41	37409.50	21715.90	0.01	0.57	2653.00	2721.07	2653.00	404.65	0.01	0.15	100.00	100.00	23.04	34756.50	35604.41	23413636.00	87.82	10053.06	8806.00
22	1	7	9399.00	27102.00	200.05	0	Spot (Block22, Row7, Column1)	3354.35	3309.00	472.92	0.01	0.14	2447.00	2502.56	2447.00	333.31	0.01	0.13	88.00	68.00	0.00	862.00	907.35	3817246.00	2.56	2798.85	2779.00
22	2	7	9695.00	27107.00	195.20	0	Spot (Block22, Row7, Column2)	3166.72	3039.00	481.72	0.02	0.15	2416.00	2446.73	2416.00	259.06	0.01	0.11	89.00	60.00	0.00	623.00	750.72	3410561.00	2.78	2656.28	2668.50
22	3	7	9965.00	27163.00	164.60	0	Spot (Block22, Row7, Column3)	3090.41	2775.00	1797.70	0.05	0.58	2422.00	2468.81	2422.00	301.58	0.01	0.12	56.00	32.00	0.00	353.00	668.41	2333257.00	2.06	2646.05	2600.50
22	4	7	10290.00	27107.00	195.45	0	Spot (Block22, Row7, Column4)	2964.94	2899.00	347.79	0.01	0.12	2438.00	2489.92	2438.00	318.94	0.01	0.13	67.00	35.00	0.00	461.00	526.94	3199167.00	1.49	2651.89	2610.00
22	5	7	10594.00	27109.00	174.60	0	Spot (Block22, Row7, Column5)	7453.78	7155.50	2530.56	0.02	0.34	2444.00	2523.81	2444.00	373.72	0.01	0.15	100.00	100.00	0.00	4711.50	5009.78	6380434.00	13.19	3811.76	3759.00
22	6	7	10891.00	27112.00	206.05	0	Spot (Block22, Row7, Column6)	3952.37	3901.00	661.08	0.01	0.17	2539.00	2622.07	2539.00	469.23	0.01	0.18	95.00	72.00	0.00	1362.00	1413.37	4766563.00	2.84	3010.80	3027.50
22	7	7	11191.00	27115.00	147.80	0	Spot (Block22, Row7, Column7)	34011.64	32923.00	17390.60	0.01	0.51	2614.00	2669.73	2614.00	415.61	0.01	0.16	100.00	100.00	5.21	30309.00	31397.64	20236952.00	75.41	9867.12	7654.50
22	8	7	11499.00	27108.00	184.70	0	Spot (Block22, Row7, Column8)	10516.70	10430.50	2318.02	0.00	0.22	2651.00	2708.57	2651.00	380.45	0.01	0.14	100.00	100.00	0.00	7779.50	7865.70	10096034.00	20.52	5061.27	4946.00
22	1	8	9387.00	27417.00	145.05	0	Spot (Block22, Row8, Column1)	5550.17	5315.50	1622.08	0.02	0.29	2477.00	2510.09	2477.00	268.64	0.01	0.11	100.00	100.00	0.00	2838.50	3073.17	3108093.00	11.32	3360.21	3336.50
22	2	8	9695.00	27405.00	154.30	0	Spot (Block22, Row8, Column2)	5509.94	5250.00	1660.84	0.02	0.30	2469.00	2504.36	2469.00	279.28	0.01	0.11	100.00	99.00	0.00	2781.00	3040.94	3625543.00	10.76	3222.83	3173.00
22	3	8	9986.00	27406.00	145.15	0	Spot (Block22, Row8, Column3)	14819.10	12873.00	8923.68	0.06	0.60	2484.00	2541.67	2484.00	335.37	0.01	0.13	100.00	100.00	0.00	10389.00	12335.10	8520982.00	36.61	5002.56	4352.00
22	4	8	10291.00	27408.00	146.95	0	Spot (Block22, Row8, Column4)	43104.89	43344.00	17700.29	0.00	0.41	2477.00	2543.66	2477.00	368.71	0.01	0.14	100.00	100.00	18.27	40867.00	40627.89	25475096.00	110.01	10800.78	9297.00
22	5	8	10584.00	27416.00	205.15	0	Spot (Block22, Row8, Column5)	3034.90	2951.00	404.19	0.01	0.13	2474.00	2570.19	2474.00	447.47	0.02	0.17	53.00	22.00	0.00	477.00	560.90	3638842.00	1.04	2649.36	2616.00
22	6	8	10899.00	27411.00	188.70	0	Spot (Block22, Row8, Column6)	18331.60	14922.00	10833.60	0.09	0.59	2538.00	2671.83	2538.00	544.27	0.02	0.20	100.00	100.00	0.00	12384.00	15793.60	18331600.00	28.77	6252.03	6161.00
22	7	8	11190.00	27410.00	146.35	0	Spot (Block22, Row8, Column7)	10074.33	9839.00	4018.79	0.01	0.40	2566.00	2638.61	2566.00	450.77	0.01	0.17	100.00	100.00	0.00	7273.00	7508.33	5913634.00	16.50	4081.63	3835.00
22	8	8	11482.00	27422.00	146.40	0	Spot (Block22, Row8, Column8)	7581.77	7430.00	2375.11	0.01	0.31	2590.00	2634.71	2590.00	310.85	0.01	0.12	100.00	100.00	0.00	4840.00	4991.77	4442919.00	15.91	3695.46	3642.00
23	1	1	13908.00	25326.00	158.50	0	Spot (Block23, Row1, Column1)	56270.00	65535.00	12769.00	0.07	0.23	1785.00	1848.05	1785.00	343.08	0.02	0.19	100.00	100.00	55.38	63750.00	54485.00	39220536.00	158.63	14044.16	11453.00
23	2	1	14199.00	25332.00	152.70	0	Spot (Block23, Row1, Column2)	4621.99	4510.50	1325.42	0.01	0.29	1770.00	1813.77	1770.00	270.74	0.01	0.15	100.00	100.00	0.00	2740.50	2851.99	2948829.00	10.37	2527.14	2462.00
23	3	1	14507.00	25329.00	155.25	0	Spot (Block23, Row1, Column3)	4294.17	3825.50	1792.26	0.05	0.42	1701.00	1724.07	1701.00	149.91	0.01	0.09	100.00	100.00	0.00	2124.50	2593.17	2834149.00	17.14	2333.91	2292.00
23	4	1	14805.00	25333.00	153.55	0	Spot (Block23, Row1, Column4)	3943.33	3981.00	1145.45	0.00	0.29	1685.00	1716.05	1685.00	156.71	0.01	0.09	100.00	100.00	0.00	2296.00	2258.33	2567111.00	14.21	2270.84	2249.50
23	5	1	15103.00	25340.00	151.45	0	Spot (Block23, Row1, Column5)	8771.87	7961.00	5032.39	0.04	0.57	1684.00	1723.19	1684.00	245.26	0.01	0.14	100.00	100.00	0.00	6277.00	7087.87	5517506.00	28.74	3124.38	2781.00
23	6	1	15397.00	25332.00	148.80	0	Spot (Block23, Row1, Column6)	8417.02	7954.50	4034.07	0.02	0.48	1708.00	1744.67	1708.00	179.06	0.01	0.10	100.00	100.00	0.00	6246.50	6709.02	5134380.00	37.26	3304.91	2796.00
23	7	1	15709.00	25338.00	118.85	0	Spot (Block23, Row1, Column7)	16777.16	16873.00	5939.14	0.00	0.35	1754.00	1819.16	1754.00	396.84	0.02	0.22	100.00	100.00	0.00	15119.00	15023.16	6190771.00	37.69	5369.31	4632.00
23	8	1	15996.00	25346.00	160.20	0	Spot (Block23, Row1, Column8)	63964.73	65535.00	6097.39	0.01	0.10	1807.00	1919.65	1807.00	504.08	0.03	0.26	100.00	100.00	91.40	63728.00	62157.73	45351424.00	123.09	17525.12	14785.00
23	1	2	13902.00	25635.00	211.20	0	Spot (Block23, Row2, Column1)	2032.75	2004.00	186.36	0.01	0.09	1757.00	1798.05	1757.00	245.77	0.01	0.14	51.00	14.00	0.00	247.00	275.75	2577533.00	0.95	1906.76	1887.00
23	2	2	14202.00	25632.00	134.95	0	Spot (Block23, Row2, Column2)	4718.63	4604.50	1093.30	0.01	0.23	1747.00	1769.41	1747.00	163.12	0.01	0.09	100.00	100.00	0.00	2857.50	2971.63	2302690.00	18.08	2635.41	2595.50
23	3	2	14508.00	25627.00	187.45	0	Spot (Block23, Row2, Column3)	2016.37	1999.00	186.62	0.00	0.09	1700.00	1744.54	1700.00	213.40	0.01	0.12	69.00	22.00	0.00	299.00	316.37	1996202.00	1.27	1890.26	1876.50
23	4	2	14806.00	25636.00	176.15	0	Spot (Block23, Row2, Column4)	3488.70	3429.00	695.88	0.01	0.20	1688.00	1721.07	1688.00	173.78	0.01	0.10	100.00	100.00	0.00	1741.00	1800.70	3024706.00	10.17	2254.96	2231.50
23	5	2	15103.00	25635.00	195.30	0	Spot (Block23, Row2, Column5)	2866.97	2865.00	447.01	0.00	0.16	1690.00	1707.60	1690.00	143.39	0.00	0.08	100.00	99.00	0.00	1175.00	1176.97	3093462.00	8.09	2093.06	2077.50
23	6	2	15400.00	25635.00	188.80	0	Spot (Block23, Row2, Column6)	2466.30	2462.00	410.57	0.00	0.17	1697.00	1733.99	1697.00	201.47	0.01	0.12	96.00	73.00	0.00	765.00	769.30	2473695.00	3.63	1932.44	1902.00
23	7	2	15701.00	25637.00	170.30	0	Spot (Block23, Row2, Column7)	2711.04	2569.00	555.84	0.02	0.21	1701.00	1734.12	1701.00	170.94	0.01	0.10	100.00	91.00	0.00	868.00	1010.04	2185099.00	5.71	1995.90	1973.00
23	8	2	16007.00	25628.00	241.80	0	Spot (Block23, Row2, Column8)	2096.84	2092.00	219.03	0.00	0.10	1790.00	1878.83	1790.00	452.08	0.02	0.24	21.00	1.00	0.00	302.00	306.84	3535272.00	0.48	1918.61	1895.00
23	1	3	13899.00	25929.00	151.80	0	Spot (Block23, Row3, Column1)	7443.20	6758.00	3539.47	0.04	0.48	1769.00	1792.66	1769.00	166.53	0.01	0.09	100.00	100.00	0.00	4989.00	5674.20	4696658.00	33.93	2931.36	2777.00
23	2	3	14200.00	25926.00	209.70	0	Spot (Block23, Row3, Column2)	2115.29	2095.00	216.57	0.00	0.10	1772.00	1796.54	1772.00	205.54	0.01	0.11	68.00	38.00	0.00	323.00	343.29	2637763.00	1.55	1898.61	1885.00
23	3	3	14511.00	25945.00	149.80	0	Spot (Block23, Row3, Column3)	6070.05	3774.00	8424.30	0.21	1.39	1744.00	1786.16	1744.00	243.14	0.01	0.14	100.00	94.00	0.65	2030.00	4326.05	3739150.00	17.62	2996.59	2266.00
23	4	3	14799.00	25933.00	150.10	0	Spot (Block23, Row3, Column4)	10745.90	9839.00	5471.88	0.04	0.51	1717.00	1758.04	1717.00	190.21	0.01	0.11	100.00	100.00	0.00	8122.00	9028.90	6597983.00	47.25	3562.49	3204.50
23	5	3	15089.00	25933.00	162.60	0	Spot (Block23, Row3, Column5)	2910.64	2773.00	936.01	0.02	0.32	1718.00	1752.20	1718.00	193.31	0.01	0.11	98.00	94.00	0.00	1055.00	1192.64	2130591.00	5.99	2108.18	2057.50
23	6	3	15406.00	25941.00	207.30	0	Spot (Block23, Row3, Column6)	8318.19	6746.00	4128.95	0.09	0.50	1724.00	1779.15	1724.00	233.45	0.01	0.13	100.00	100.00	0.00	5022.00	6594.19	10189780.00	28.01	3613.21	3585.50
23	7	3	15706.00	25945.00	152.35	0	Spot (Block23, Row3, Column7)	6129.51	5400.00	3150.89	0.06	0.51	1717.00	1766.92	1717.00	212.74	0.01	0.12	100.00	96.00	0.00	3683.00	4412.51	3904500.00	20.51	2545.10	2361.00
23	8	3	16005.00	25948.00	158.80	0	Spot (Block23, Row3, Column8)	7521.00	7305.00	2266.02	0.01	0.30	1773.00	1793.75	1773.00	192.46	0.01	0.11	100.00	100.00	0.00	5532.00	5748.00	5249656.00	29.76	3296.25	3182.50
23	1	4	13902.00	26228.00	149.35	0	Spot (Block23, Row4, Column1)	10739.13	9760.00	5391.92	0.04	0.50	1804.00	1835.45	1804.00	175.56	0.01	0.10	100.00	100.00	0.00	7956.00	8935.13	6572350.00	50.72	3829.94	3562.50
23	2	4	14202.00	26231.00	209.45	0	Spot (Block23, Row4, Column2)	2296.96	2262.50	227.75	0.01	0.10	1765.00	1800.07	1765.00	232.41	0.01	0.13	93.00	54.00	0.00	497.50	531.96	2875792.00	2.14	1981.68	1986.00
23	3	4	14501.00	26232.00	151.80	0	Spot (Block23, Row4, Column3)	39352.12	37709.50	20144.83	0.02	0.51	1743.00	1778.94	1743.00	232.76	0.01	0.13	100.00	100.00	18.79	35966.50	37609.12	24713252.00	161.43	9843.62	8353.50
23	4	4	14790.00	26228.00	211.45	0	Spot (Block23, Row4, Column4)	2041.95	2024.00	168.27	0.00	0.08	1711.00	1746.86	1711.00	196.88	0.01	0.11	76.00	31.00	0.00	313.00	330.95	2609606.00	1.50	1849.80	1856.00
23	5	4	15089.00	26227.00	161.40	0	Spot (Block23, Row4, Column5)	2469.97	2250.00	1251.37	0.04	0.51	1693.00	1716.14	1693.00	190.04	0.01	0.11	97.00	72.00	0.00	557.00	776.97	1773436.00	3.97	1987.96	1983.00
23	6	4	15405.00	26238.00	199.50	0	Spot (Block23, Row4, Column6)	3011.16	2967.00	430.71	0.01	0.14	1706.00	1737.10	1706.00	191.28	0.01	0.11	100.00	99.00	0.00	1261.00	1305.16	3399595.00	6.66	2079.26	2058.00
23	7	4	15693.00	26239.00	151.55	0	Spot (Block23, Row4, Column7)	6265.10	5449.00	3282.03	0.06	0.52	1730.00	1759.17	1730.00	163.74	0.01	0.09	100.00	100.00	0.00	3719.00	4535.10	3928218.00	27.52	2641.92	2590.00
23	8	4	16001.00	26261.00	167.30	0	Spot (Block23, Row4, Column8)	2855.03	2774.00	595.24	0.01	0.21	1753.00	1777.95	1753.00	177.15	0.01	0.10	100.00	95.00	0.00	1021.00	1102.03	2226924.00	6.08	2068.99	2062.50
23	1	5	13905.00	26532.00	147.75	0	Spot (Block23, Row5, Column1)	8137.71	7444.00	3504.61	0.04	0.43	1867.00	1915.05	1867.00	245.22	0.01	0.13	100.00	100.00	0.00	5577.00	6270.71	4841937.00	25.38	3362.55	3144.00
23	2	5	14198.00	26529.00	159.50	0	Spot (Block23, Row5, Column2)	8454.77	8537.50	2522.38	0.00	0.30	1789.00	1842.16	1789.00	227.64	0.01	0.12	100.00	100.00	0.00	6748.50	6665.77	5901428.00	29.05	3477.52	3473.50
23	3	5	14497.00	26527.00	178.45	0	Spot (Block23, Row5, Column3)	3050.20	2900.50	721.74	0.02	0.24	1746.00	1790.88	1746.00	228.72	0.01	0.13	99.00	91.00	0.00	1154.50	1304.20	2726880.00	5.51	2128.45	2121.00
23	4	5	14802.00	26533.00	154.20	0	Spot (Block23, Row5, Column4)	7384.16	6070.50	3920.65	0.09	0.53	1697.00	1736.29	1697.00	214.84	0.01	0.12	100.00	100.00	0.00	4373.50	5687.16	4799704.00	26.29	2929.45	2780.50
23	5	5	15100.00	26538.00	148.25	0	Spot (Block23, Row5, Column5)	39460.59	37855.00	20277.91	0.02	0.51	1707.00	1768.72	1707.00	269.39	0.02	0.15	100.00	100.00	21.96	36148.00	37753.59	23715920.00	139.92	9041.74	7910.00
23	6	5	15401.00	26534.00	169.65	0	Spot (Block23, Row5, Column6)	2670.56	2600.00	488.71	0.01	0.18	1724.00	1759.28	1724.00	199.38	0.01	0.11	98.00	85.00	0.00	876.00	946.56	2131103.00	4.57	1998.77	1992.00
23	7	5	15700.00	26538.00	185.85	0	Spot (Block23, Row5, Column7)	4802.40	4652.00	1416.45	0.01	0.29	1762.50	1790.61	1762.50	186.58	0.01	0.10	100.00	100.00	0.00	2889.50	3039.90	4663128.00	16.14	2673.76	2634.50
23	8	5	16002.00	26545.00	148.70	0	Spot (Block23, Row5, Column8)	12777.77	11008.50	7671.70	0.06	0.60	1781.00	1815.49	1781.00	180.37	0.01	0.10	100.00	100.00	0.00	9227.50	10996.77	7692219.00	60.78	4106.52	3798.00
23	1	6	13896.00	26827.00	205.65	0	Spot (Block23, Row6, Column1)	8330.26	6733.00	4181.22	0.09	0.50	1869.00	1916.84	1869.00	259.75	0.01	0.14	100.00	100.00	0.00	4864.00	6461.26	10004640.00	24.69	3759.99	3715.00
23	2	6	14197.00	26830.00	202.65	0	Spot (Block23, Row6, Column2)	3952.99	3861.50	913.47	0.01	0.23	1782.00	1841.99	1782.00	245.82	0.01	0.13	99.00	99.00	0.00	2079.50	2170.99	4593370.00	8.59	2445.78	2439.50
23	3	6	14491.00	26831.00	148.35	0	Spot (Block23, Row6, Column3)	15219.70	13751.00	8120.13	0.04	0.53	1737.00	1771.92	1737.00	186.94	0.01	0.11	100.00	100.00	0.00	12014.00	13482.70	9223139.00	71.94	4347.61	3880.00
23	4	6	14798.00	26836.00	191.55	0	Spot (Block23, Row6, Column4)	2295.93	2223.00	293.79	0.01	0.13	1696.00	1738.86	1696.00	220.87	0.01	0.13	94.00	65.00	0.00	527.00	599.93	2371692.00	2.52	1919.30	1918.00
23	5	6	15101.00	26838.00	146.70	0	Spot (Block23, Row6, Column5)	39410.48	39115.50	19545.77	0.00	0.50	1746.00	1808.83	1746.00	287.73	0.02	0.16	100.00	100.00	18.32	37369.50	37664.48	23015816.00	130.69	9016.91	7744.50
23	6	6	15399.00	26835.00	166.95	0	Spot (Block23, Row6, Column6)	2703.89	2668.00	468.73	0.01	0.17	1770.00	1810.71	1770.00	234.12	0.01	0.13	98.00	81.00	0.00	898.00	933.89	2090109.00	3.82	2116.42	2100.50
23	7	6	15699.00	26835.00	150.20	0	Spot (Block23, Row6, Column7)	8887.35	8057.50	4367.22	0.04	0.49	1746.00	1783.80	1746.00	192.33	0.01	0.11	100.00	100.00	0.00	6311.50	7141.35	5439058.00	36.93	3293.25	3168.00
23	8	6	16003.00	26844.00	150.95	0	Spot (Block23, Row6, Column8)	12055.29	10672.50	7000.06	0.05	0.58	1801.00	1831.23	1801.00	179.07	0.01	0.10	100.00	100.00	0.00	8871.50	10254.29	7498391.00	57.10	3811.78	3430.00
23	1	7	13895.00	27132.00	196.80	0	Spot (Block23, Row7, Column1)	2504.51	2466.50	344.40	0.01	0.14	1808.00	1856.40	1808.00	208.79	0.01	0.11	94.00	77.00	0.00	658.50	696.51	2739933.00	3.10	2082.78	2081.50
23	2	7	14196.00	27128.00	191.15	0	Spot (Block23, Row7, Column2)	2318.17	2246.00	343.72	0.01	0.15	1744.00	1766.65	1744.00	157.96	0.01	0.09	95.00	77.00	0.00	502.00	574.17	2387718.00	3.49	1960.33	1947.00
23	3	7	14485.00	27129.00	210.20	0	Spot (Block23, Row7, Column3)	2050.78	2070.00	180.67	0.00	0.09	1712.00	1747.49	1712.00	177.32	0.01	0.10	78.00	50.00	0.00	358.00	338.78	2577834.00	1.71	1816.13	1802.00
23	4	7	14796.00	27129.00	206.45	0	Spot (Block23, Row7, Column4)	2024.08	2003.50	202.48	0.00	0.10	1676.00	1696.59	1676.00	175.91	0.01	0.10	77.00	46.00	0.00	327.50	348.08	2453191.00	1.86	1836.95	1810.00
23	5	7	15096.00	27135.00	185.90	0	Spot (Block23, Row7, Column5)	2958.61	2948.00	591.72	0.00	0.20	1667.00	1730.36	1667.00	263.50	0.02	0.15	99.00	90.00	0.00	1281.00	1291.61	2875767.00	4.66	2077.41	2066.00
23	6	7	15392.00	27139.00	188.10	0	Spot (Block23, Row7, Column6)	4649.43	4859.50	1104.54	0.02	0.24	1709.00	1786.73	1709.00	283.20	0.02	0.16	100.00	99.00	0.00	3150.50	2940.43	4630830.00	10.11	2649.35	2642.50
23	7	7	15690.00	27143.00	150.25	0	Spot (Block23, Row7, Column7)	10471.85	9950.00	4809.55	0.02	0.46	1699.00	1743.97	1699.00	193.01	0.01	0.11	100.00	100.00	0.00	8251.00	8772.85	6450662.00	45.22	3668.58	3089.00
23	8	7	16001.00	27140.00	195.00	0	Spot (Block23, Row7, Column8)	3868.72	3758.00	613.35	0.01	0.16	1776.00	1792.17	1776.00	169.21	0.00	0.09	100.00	100.00	0.00	1982.00	2092.72	4155000.00	12.27	2436.08	2385.00
23	1	8	13887.00	27435.00	146.20	0	Spot (Block23, Row8, Column1)	4519.48	4393.00	1461.19	0.01	0.32	1879.00	1889.39	1879.00	180.66	0.00	0.10	100.00	100.00	0.00	2514.00	2640.48	2634859.00	14.56	2551.29	2467.50
23	2	8	14194.00	27430.00	173.45	0	Spot (Block23, Row8, Column2)	2620.71	2563.00	375.63	0.01	0.14	1803.00	1827.28	1803.00	171.81	0.01	0.09	99.00	92.00	0.00	760.00	817.71	2209257.00	4.62	2095.14	2104.00
23	3	8	14488.00	27432.00	148.55	0	Spot (Block23, Row8, Column3)	6791.85	6003.00	3555.65	0.05	0.52	1761.00	1785.55	1761.00	193.01	0.01	0.11	100.00	100.00	0.00	4242.00	5030.85	4122652.00	25.94	2762.59	2571.00
23	4	8	14794.00	27435.00	153.80	0	Spot (Block23, Row8, Column4)	12983.75	12072.00	5051.08	0.03	0.39	1698.00	1741.16	1698.00	215.52	0.01	0.12	100.00	100.00	0.00	10374.00	11285.75	8504356.00	52.16	4075.57	3813.50
23	5	8	15082.00	27443.00	215.45	0	Spot (Block23, Row8, Column5)	1920.14	1896.00	178.04	0.01	0.09	1644.00	1698.10	1644.00	251.95	0.01	0.15	50.00	14.00	0.00	252.00	276.14	2538424.00	0.88	1739.11	1722.00
23	6	8	15400.00	27436.00	193.80	0	Spot (Block23, Row8, Column6)	11562.26	8644.50	7257.95	0.13	0.63	1688.50	1762.61	1688.50	326.19	0.02	0.19	100.00	100.00	0.00	6956.00	9873.76	12302244.00	30.04	4020.63	4033.00
23	7	8	15694.00	27439.00	150.90	0	Spot (Block23, Row8, Column7)	3912.35	3648.00	1209.45	0.03	0.31	1702.00	1746.55	1702.00	235.78	0.01	0.13	100.00	99.00	0.00	1946.00	2210.35	2433480.00	9.19	2230.51	2195.00
23	8	8	15980.00	27446.00	148.85	0	Spot (Block23, Row8, Column8)	3063.45	3000.00	589.75	0.01	0.19	1718.00	1737.92	1718.00	141.34	0.01	0.08	100.00	99.00	0.00	1282.00	1345.45	1850323.00	9.38	2124.41	2115.50
24	1	1	18408.00	25351.00	159.95	0	Spot (Block24, Row1, Column1)	55863.08	65535.00	13041.45	0.07	0.23	2744.00	2815.72	2744.00	409.61	0.01	0.15	100.00	100.00	56.28	62791.00	53119.08	39607272.00	129.51	15506.23	14360.00
24	2	1	18700.00	25355.00	151.75	0	Spot (Block24, Row1, Column2)	8461.33	8445.50	2762.06	0.00	0.33	2724.00	2781.61	2724.00	352.12	0.01	0.13	100.00	100.00	0.00	5721.50	5737.33	5347559.00	16.13	4132.97	3984.00
24	3	1	19005.00	25356.00	152.60	0	Spot (Block24, Row1, Column3)	9857.33	8566.50	4947.39	0.06	0.50	2715.50	2752.63	2715.50	267.04	0.01	0.10	100.00	100.00	0.00	5851.00	7141.83	6328404.00	26.61	4135.54	3909.50
24	4	1	19303.00	25359.00	151.15	0	Spot (Block24, Row1, Column4)	7385.46	7122.00	2083.73	0.02	0.28	2728.00	2773.59	2728.00	277.72	0.01	0.10	100.00	100.00	0.00	4394.00	4657.46	4630684.00	16.61	3948.86	3782.00
24	5	1	19604.00	25364.00	153.05	0	Spot (Block24, Row1, Column5)	20310.38	17308.00	12870.56	0.07	0.63	2702.00	2746.85	2702.00	273.42	0.01	0.10	100.00	100.00	0.00	14606.00	17608.38	13140813.00	64.24	5620.23	5156.50
24	6	1	19899.00	25364.00	148.90	0	Spot (Block24, Row1, Column6)	16707.85	15449.00	7994.88	0.03	0.48	2677.00	2706.08	2677.00	282.69	0.00	0.10	100.00	100.00	0.00	12772.00	14030.85	10141663.00	49.53	5801.20	5192.50
24	7	1	20210.00	25361.00	120.60	0	Spot (Block24, Row1, Column7)	33268.25	32862.00	12609.25	0.01	0.38	2631.00	2698.37	2631.00	398.18	0.01	0.15	100.00	100.00	0.26	30231.00	30637.25	12775010.00	76.77	10234.58	8711.00
24	8	1	20498.00	25370.00	160.65	0	Spot (Block24, Row1, Column8)	64158.26	65535.00	5679.86	0.01	0.09	2696.00	2799.12	2696.00	528.36	0.02	0.19	100.00	100.00	92.56	62839.00	61462.26	45681120.00	116.13	19329.55	17862.00
24	1	2	18396.00	25656.00	207.30	0	Spot (Block24, Row2, Column1)	3091.86	3068.00	280.57	0.00	0.09	2671.50	2715.18	2671.50	348.60	0.01	0.13	54.00	19.00	0.00	396.50	420.36	3772072.00	1.08	2834.33	2794.00
24	2	2	18705.00	25660.00	135.90	0	Spot (Block24, Row2, Column2)	11533.60	11033.00	3515.50	0.02	0.30	2653.00	2693.55	2653.00	284.19	0.01	0.11	100.00	100.00	0.00	8380.00	8880.60	5732199.00	31.11	4831.11	4739.50
24	3	2	19004.00	25635.00	228.15	0	Spot (Block24, Row2, Column3)	3141.42	3088.00	354.38	0.01	0.11	2666.00	2717.19	2666.00	298.26	0.01	0.11	62.00	35.00	0.00	422.00	475.42	4677568.00	1.42	2848.64	2761.00
24	4	2	19304.00	25660.00	172.15	0	Spot (Block24, Row2, Column4)	7893.27	7751.00	2113.23	0.01	0.27	2672.00	2716.25	2672.00	283.44	0.01	0.10	100.00	100.00	0.00	5079.00	5221.27	6535625.00	18.27	4133.11	4111.00
24	5	2	19604.00	25658.00	184.10	0	Spot (Block24, Row2, Column5)	4633.82	4614.50	727.73	0.00	0.16	2676.00	3101.19	2676.00	2770.69	0.06	0.89	16.00	0.00	0.00	1938.50	1957.82	4420662.00	0.55	3237.18	3218.50
24	6	2	19900.00	25661.00	155.60	0	Spot (Block24, Row2, Column6)	4847.34	4549.00	1153.14	0.03	0.24	2649.00	2900.71	2649.00	2074.26	0.04	0.72	44.00	5.00	0.00	1900.00	2198.34	3218632.00	0.94	3234.48	3164.00
24	7	2	20203.00	25663.00	157.10	0	Spot (Block24, Row2, Column7)	6240.92	5942.50	2130.73	0.02	0.34	2594.00	2637.55	2594.00	251.52	0.01	0.10	100.00	100.00	0.00	3348.50	3646.92	4243823.00	14.33	3482.39	3384.00
24	8	2	20508.00	25665.00	208.35	0	Spot (Block24, Row2, Column8)	2969.67	2909.00	263.36	0.01	0.09	2665.50	2727.02	2665.50	403.41	0.01	0.15	33.00	3.00	0.00	243.50	304.17	3673481.00	0.60	2776.75	2773.00
24	1	3	18401.00	25956.00	152.60	0	Spot (Block24, Row3, Column1)	17889.66	15786.50	10407.88	0.05	0.58	2616.00	2656.02	2616.00	271.55	0.01	0.10	100.00	100.00	0.00	13170.50	15273.66	11449381.00	56.10	5521.73	5147.00
24	2	3	18710.00	25955.00	189.20	0	Spot (Block24, Row3, Column2)	3176.36	3111.00	348.10	0.01	0.11	2648.00	2677.39	2648.00	268.81	0.00	0.10	70.00	42.00	0.00	463.00	528.36	3198592.00	1.86	2849.32	2806.00
24	3	3	18993.00	25951.00	153.30	0	Spot (Block24, Row3, Column3)	5791.61	5139.00	3259.25	0.05	0.56	2661.00	2700.95	2661.00	279.05	0.01	0.10	100.00	99.00	0.00	2478.00	3130.61	3724005.00	11.08	3418.73	3342.50
24	4	3	19303.00	25959.00	150.85	0	Spot (Block24, Row3, Column4)	12734.73	11906.00	5685.08	0.03	0.45	2671.00	2706.23	2671.00	263.14	0.01	0.10	100.00	100.00	0.00	9235.00	10063.73	7908266.00	38.11	5094.87	4678.00
24	5	3	19602.00	25960.00	147.00	-50	Spot (Block24, Row3, Column5)	4346.60	4129.00	968.00	0.02	0.22	2688.00	3120.59	2688.00	2760.80	0.06	0.88	12.00	0.00	0.00	1441.00	1658.60	2555800.00	0.44	3543.08	3345.00
24	6	3	19904.00	25962.00	197.00	0	Spot (Block24, Row3, Column6)	10834.62	9547.50	4253.43	0.05	0.39	2706.00	3168.68	2706.00	2795.68	0.07	0.88	98.00	64.00	0.00	6841.50	8128.62	11896411.00	2.74	5054.74	5076.00
24	7	3	20208.00	25973.00	148.65	0	Spot (Block24, Row3, Column7)	15394.86	13625.50	8234.04	0.05	0.53	2676.00	2724.34	2676.00	283.76	0.01	0.10	100.00	100.00	0.00	10949.50	12718.86	9360077.00	44.65	5449.97	5009.00
24	8	3	20501.00	25972.00	166.85	0	Spot (Block24, Row3, Column8)	4133.44	4159.50	585.10	0.00	0.14	2686.00	2715.64	2686.00	222.30	0.00	0.08	100.00	98.00	0.00	1473.50	1447.44	3207551.00	6.38	3195.26	3173.00
24	1	4	18397.00	26252.00	151.50	0	Spot (Block24, Row4, Column1)	12808.61	11741.50	5958.33	0.04	0.47	2667.00	2698.88	2667.00	287.48	0.01	0.11	100.00	100.00	0.00	9074.50	10141.61	7992571.00	35.17	4984.26	4765.00
24	2	4	18705.00	26256.00	191.60	0	Spot (Block24, Row4, Column2)	4501.35	4361.00	909.16	0.01	0.20	2687.00	2728.56	2687.00	289.44	0.01	0.11	99.00	96.00	0.00	1674.00	1814.35	4676901.00	6.12	3329.96	3317.00
24	3	4	19005.00	26256.00	153.70	0	Spot (Block24, Row4, Column3)	41002.55	39583.00	20067.69	0.02	0.49	2713.00	2773.04	2713.00	316.46	0.01	0.11	100.00	100.00	23.88	36870.00	38289.55	26610808.00	120.80	10423.00	8905.00
24	4	4	19288.00	26246.00	202.35	0	Spot (Block24, Row4, Column4)	3269.96	3220.50	342.47	0.01	0.10	2692.00	2726.35	2692.00	272.48	0.01	0.10	78.00	48.00	0.00	528.50	577.96	3793151.00	2.00	2920.51	2904.00
24	5	4	19587.00	26258.00	178.15	0	Spot (Block24, Row4, Column5)	3456.39	3272.50	1179.23	0.02	0.34	2618.50	2670.74	2618.50	265.68	0.01	0.10	88.00	66.00	0.00	654.00	837.89	3069270.00	2.96	2955.70	2955.50
24	6	4	19902.00	26262.00	193.70	0	Spot (Block24, Row4, Column6)	4769.18	4747.00	716.38	0.00	0.15	2604.00	2675.99	2604.00	287.23	0.01	0.11	100.00	99.00	0.00	2143.00	2165.18	5021943.00	7.29	3316.52	3315.00
24	7	4	20194.00	26263.00	152.60	0	Spot (Block24, Row4, Column7)	12745.07	10694.00	7858.27	0.08	0.62	2683.00	2733.49	2683.00	289.92	0.01	0.11	100.00	100.00	0.00	8011.00	10062.07	8131357.00	34.53	4466.46	4173.00
24	8	4	20502.00	26274.00	159.00	0	Spot (Block24, Row4, Column8)	5790.61	5488.00	1643.85	0.02	0.28	2719.00	2765.24	2719.00	222.47	0.01	0.08	100.00	100.00	0.00	2769.00	3071.61	4036057.00	13.60	3550.76	3514.00
24	1	5	18407.00	26558.00	147.40	0	Spot (Block24, Row5, Column1)	16665.99	15597.00	7480.05	0.03	0.45	2724.00	2775.85	2724.00	311.76	0.01	0.11	100.00	100.00	0.00	12873.00	13941.99	9949596.00	44.55	5667.59	5082.00
24	2	5	18698.00	26553.00	180.50	0	Spot (Block24, Row5, Column2)	4357.12	4167.00	783.52	0.02	0.18	2746.00	2796.26	2746.00	299.96	0.01	0.11	99.00	93.00	0.00	1421.00	1611.12	3982412.00	5.20	3223.57	3195.50
24	3	5	18998.00	26556.00	158.35	0	Spot (Block24, Row5, Column3)	9017.95	8371.50	3198.22	0.03	0.35	2751.00	2808.02	2751.00	328.44	0.01	0.12	100.00	100.00	0.00	5620.50	6266.95	6222382.00	18.91	4271.12	4142.00
24	4	5	19303.00	26559.00	153.95	0	Spot (Block24, Row5, Column4)	9208.66	7909.00	4258.39	0.07	0.46	2700.00	2750.51	2700.00	296.97	0.01	0.11	100.00	100.00	0.00	5209.00	6508.66	5985627.00	21.75	4114.67	3894.00
24	5	5	19604.00	26564.00	151.55	0	Spot (Block24, Row5, Column5)	50242.79	63057.50	18054.91	0.10	0.36	2671.00	2718.51	2671.00	341.83	0.01	0.13	100.00	100.00	48.41	60386.50	47571.79	31653184.00	139.03	12759.79	10701.00
24	6	5	19901.00	26562.00	157.20	0	Spot (Block24, Row5, Column6)	5041.16	4822.00	1213.40	0.02	0.24	2639.00	2699.23	2639.00	306.76	0.01	0.11	100.00	99.00	0.00	2183.00	2402.16	3448152.00	7.63	3278.41	3264.50
24	7	5	20203.00	26567.00	191.75	0	Spot (Block24, Row5, Column7)	9624.97	8958.00	3491.92	0.03	0.36	2710.00	2782.54	2710.00	310.18	0.01	0.11	100.00	100.00	0.00	6248.00	6914.97	9971470.00	22.06	4765.40	4756.00
24	8	5	20506.00	26569.00	148.65	0	Spot (Block24, Row5, Column8)	25923.72	22421.00	16002.49	0.06	0.62	2800.00	2849.46	2800.00	279.69	0.01	0.10	100.00	100.00	0.17	19621.00	23123.72	15657930.00	82.50	7592.96	6776.00
24	1	6	18396.00	26851.00	201.80	0	Spot (Block24, Row6, Column1)	9837.06	8526.00	4045.60	0.06	0.41	2812.00	2872.09	2812.00	353.06	0.01	0.12	100.00	100.00	0.00	5714.00	7025.06	11351966.00	19.73	4856.47	4950.50
24	2	6	18701.00	26855.00	207.10	0	Spot (Block24, Row6, Column2)	7161.78	6859.00	1863.72	0.02	0.26	2858.00	2918.53	2858.00	345.93	0.01	0.12	100.00	100.00	0.00	4001.00	4303.78	8744528.00	12.27	4343.11	4374.50
24	3	6	18992.00	26857.00	148.70	0	Spot (Block24, Row6, Column3)	26319.07	23806.50	14001.49	0.04	0.53	2794.00	2847.48	2794.00	343.26	0.01	0.12	100.00	100.00	0.16	21012.50	23525.07	16054630.00	68.38	7702.56	6691.50
24	4	6	19304.00	26867.00	165.00	0	Spot (Block24, Row6, Column4)	3990.10	3765.00	730.30	0.03	0.18	2697.00	2749.17	2697.00	295.20	0.01	0.11	98.00	84.00	0.00	1068.00	1293.10	3012525.00	4.20	3120.31	3104.00
24	5	6	19601.00	26864.00	151.00	0	Spot (Block24, Row6, Column5)	51036.61	65535.00	17925.02	0.11	0.35	2671.00	2722.87	2671.00	332.23	0.01	0.12	100.00	100.00	50.96	62864.00	48365.61	31949152.00	145.42	12479.08	10979.00
24	6	6	19900.00	26864.00	167.10	0	Spot (Block24, Row6, Column6)	4494.52	4061.50	1360.93	0.04	0.30	2674.50	2717.60	2674.50	289.41	0.01	0.11	98.00	82.00	0.00	1387.00	1820.02	3487751.00	6.14	3112.05	3118.50
24	7	6	20200.00	26864.00	151.85	0	Spot (Block24, Row6, Column7)	21441.59	18982.00	12057.42	0.05	0.56	2781.00	2834.86	2781.00	327.06	0.01	0.12	100.00	100.00	0.00	16201.00	18660.59	13572525.00	56.89	6482.60	5959.50
24	8	6	20506.00	26870.00	152.70	0	Spot (Block24, Row6, Column8)	26545.90	23315.00	15792.62	0.06	0.59	2868.50	2897.50	2868.50	277.52	0.00	0.10	100.00	100.00	0.00	20446.50	23677.40	17015920.00	85.21	7187.27	6272.00
24	1	7	18402.00	27152.00	182.35	0	Spot (Block24, Row7, Column1)	5431.55	5336.00	1299.82	0.01	0.24	2747.00	2789.84	2747.00	312.30	0.01	0.11	100.00	99.00	0.00	2589.00	2684.55	5067636.00	8.46	3583.45	3570.00
24	2	7	18698.00	27134.00	228.55	0	Spot (Block24, Row7, Column2)	3487.52	3431.00	429.69	0.01	0.12	2792.00	2822.75	2792.00	307.16	0.00	0.11	83.00	52.00	0.00	639.00	695.52	5231278.00	2.16	3049.90	3028.00
24	3	7	18984.00	27126.00	224.95	0	Spot (Block24, Row7, Column3)	3117.19	3094.00	289.67	0.00	0.09	2755.00	2790.67	2755.00	308.10	0.01	0.11	54.00	19.00	0.00	339.00	362.19	4516815.00	1.06	2897.72	2866.00
24	4	7	19296.00	27155.00	191.95	0	Spot (Block24, Row7, Column4)	3155.42	3121.00	323.27	0.00	0.10	2694.00	2730.90	2694.00	255.84	0.01	0.09	71.00	40.00	0.00	427.00	461.42	3275326.00	1.66	2871.72	2884.00
24	5	7	19596.00	27163.00	173.60	0	Spot (Block24, Row7, Column5)	7056.04	6691.00	2028.64	0.02	0.29	2680.00	2736.65	2680.00	308.84	0.01	0.11	100.00	100.00	0.00	4011.00	4376.04	5934131.00	13.99	3781.64	3732.00
24	6	7	19896.00	27167.00	188.70	0	Spot (Block24, Row7, Column6)	7837.89	7818.00	2139.62	0.00	0.27	2767.00	2850.63	2767.00	429.17	0.01	0.15	100.00	100.00	0.00	5051.00	5070.89	7900596.00	11.62	4140.48	4135.00
24	7	7	20192.00	27169.00	150.85	0	Spot (Block24, Row7, Column7)	24078.63	21699.00	11745.91	0.05	0.49	2869.00	2901.58	2869.00	334.64	0.00	0.12	100.00	100.00	0.16	18830.00	21209.63	15097300.00	63.28	7913.73	6369.00
24	8	7	20500.00	27165.00	191.65	0	Spot (Block24, Row7, Column8)	6805.44	6792.00	927.62	0.00	0.14	2940.00	2966.48	2940.00	268.07	0.00	0.09	100.00	100.00	0.00	3852.00	3865.44	7030020.00	14.32	4312.15	4236.50
24	1	8	18388.00	27455.00	150.55	0	Spot (Block24, Row8, Column1)	5430.49	5086.00	1996.14	0.03	0.37	2701.00	2742.54	2701.00	273.79	0.01	0.10	100.00	100.00	0.00	2385.00	2729.49	3383193.00	9.82	3542.06	3479.00
24	2	8	18692.00	27457.00	160.50	0	Spot (Block24, Row8, Column2)	5281.49	5013.50	1415.41	0.02	0.27	2708.00	2749.30	2708.00	266.82	0.01	0.10	100.00	99.00	0.00	2305.50	2573.49	3770985.00	9.49	3468.73	3478.50
24	3	8	18987.00	27461.00	151.55	0	Spot (Block24, Row8, Column3)	11292.86	9716.00	6487.08	0.07	0.57	2713.00	2749.87	2713.00	260.46	0.01	0.09	100.00	98.00	0.00	7003.00	8579.86	7103211.00	32.80	4555.77	4399.50
24	4	8	19291.00	27460.00	157.05	0	Spot (Block24, Row8, Column4)	6095.81	6064.50	1540.12	0.00	0.25	2693.00	2726.21	2693.00	242.72	0.01	0.09	100.00	100.00	0.00	3371.50	3402.81	4132961.00	13.88	3519.20	3473.00
24	5	8	19592.00	27465.00	208.45	0	Spot (Block24, Row8, Column5)	3099.16	3114.50	295.03	0.00	0.10	2700.00	2765.07	2700.00	343.14	0.01	0.12	57.00	14.00	0.00	414.50	399.16	3842961.00	0.97	2794.66	2767.50
24	6	8	19898.00	27461.00	183.85	0	Spot (Block24, Row8, Column6)	16778.07	13871.00	9044.70	0.08	0.54	2805.00	2900.32	2805.00	447.74	0.01	0.15	100.00	100.00	0.00	11066.00	13973.07	15905611.00	31.00	5998.97	5919.00
24	7	8	20193.00	27462.00	149.00	0	Spot (Block24, Row8, Column7)	8338.39	8162.00	2760.81	0.01	0.33	2905.00	2955.34	2905.00	358.68	0.01	0.12	100.00	100.00	0.00	5257.00	5433.39	5053064.00	15.01	4266.60	4155.00
24	8	8	20489.00	27468.00	158.20	0	Spot (Block24, Row8, Column8)	4507.33	4347.50	720.92	0.02	0.16	3100.00	3135.39	3100.00	357.02	0.00	0.11	97.00	91.00	0.00	1247.50	1407.33	3110060.00	3.84	3528.25	3527.00
25	1	1	4879.00	29766.00	157.75	0	Spot (Block25, Row1, Column1)	61295.48	65535.00	7877.00	0.03	0.13	3780.00	3903.77	3780.00	598.46	0.01	0.15	100.00	100.00	70.66	61755.00	57515.48	41987788.00	95.90	19472.24	16693.00
25	2	1	5170.00	29776.00	158.10	0	Spot (Block25, Row1, Column2)	63776.20	65535.00	5984.26	0.01	0.09	3783.00	3968.32	3783.00	744.27	0.02	0.19	100.00	100.00	88.44	61752.00	59993.20	44133544.00	80.36	19851.04	17421.00
25	3	1	5479.00	29776.00	144.75	0	Spot (Block25, Row1, Column3)	10759.65	10439.00	3490.61	0.01	0.32	3852.00	3980.21	3852.00	591.01	0.01	0.15	100.00	100.00	0.00	6587.00	6907.65	6143759.00	11.47	5461.33	5242.50
25	4	1	5771.00	29780.00	152.40	0	Spot (Block25, Row1, Column4)	64391.75	65535.00	4256.51	0.01	0.07	3917.00	4023.72	3917.00	490.06	0.01	0.12	100.00	100.00	88.36	61618.00	60474.75	40953520.00	123.18	21308.16	18114.00
25	5	1	6075.00	29783.00	142.45	0	Spot (Block25, Row1, Column5)	22844.87	21958.00	9566.93	0.02	0.42	4024.00	4125.01	4024.00	506.66	0.01	0.12	100.00	100.00	0.00	17934.00	18820.87	12633211.00	36.95	8716.71	7623.00
25	6	1	6368.00	29779.00	147.10	0	Spot (Block25, Row1, Column6)	60756.65	65535.00	8552.43	0.03	0.14	4098.00	4203.48	4098.00	519.58	0.01	0.12	100.00	100.00	68.98	61437.00	56658.65	35846716.00	108.84	20311.48	18652.00
25	7	1	6682.00	29778.00	119.30	0	Spot (Block25, Row1, Column7)	64156.27	65535.00	4729.22	0.01	0.07	4173.00	4305.67	4173.00	640.97	0.01	0.15	100.00	100.00	87.11	61362.00	59983.27	24379496.00	93.38	22080.00	19664.50
25	8	1	6967.00	29789.00	161.15	0	Spot (Block25, Row1, Column8)	64065.72	65535.00	5652.92	0.01	0.09	4356.00	4483.32	4356.00	688.65	0.01	0.15	100.00	100.00	91.63	61179.00	59709.72	45935564.00	86.52	20985.53	18586.00
25	1	2	4864.00	30071.00	217.95	0	Spot (Block25, Row2, Column1)	4071.65	4052.00	215.84	0.00	0.05	3685.00	3750.95	3685.00	372.73	0.01	0.10	49.00	7.00	0.00	367.00	386.65	5525231.00	0.86	3891.64	3887.00
25	2	2	5169.00	30081.00	123.50	0	Spot (Block25, Row2, Column2)	13028.01	13084.00	2823.31	0.00	0.22	3673.00	3778.06	3673.00	567.08	0.01	0.15	100.00	100.00	0.00	9411.00	9355.01	5263316.00	16.31	6317.14	6275.00
25	3	2	5475.00	30069.00	199.05	0	Spot (Block25, Row2, Column3)	4268.96	4240.00	281.54	0.00	0.07	3761.00	3810.34	3761.00	311.13	0.01	0.08	75.00	27.00	0.00	479.00	507.96	4794040.00	1.47	3941.66	3920.00
25	4	2	5779.00	30079.00	180.85	0	Spot (Block25, Row2, Column4)	8071.93	7820.00	1984.36	0.01	0.25	3880.00	3994.29	3880.00	493.79	0.01	0.12	100.00	99.00	0.00	3940.00	4191.93	7385815.00	8.26	5099.03	5052.50
25	5	2	6076.00	30079.00	163.65	0	Spot (Block25, Row2, Column5)	11767.26	11431.00	2996.86	0.01	0.25	3997.00	4068.44	3997.00	441.84	0.01	0.11	100.00	100.00	0.00	7434.00	7770.26	8743074.00	17.42	6123.06	5846.00
25	6	2	6368.00	30080.00	147.40	0	Spot (Block25, Row2, Column6)	8733.40	8602.00	2141.69	0.01	0.25	4109.00	4232.85	4109.00	653.52	0.01	0.15	100.00	95.00	0.00	4493.00	4624.40	5178906.00	6.89	5276.64	5132.00
25	7	2	6681.00	30080.00	150.30	0	Spot (Block25, Row2, Column7)	8543.42	8152.50	2340.10	0.02	0.27	4091.00	4166.29	4091.00	401.30	0.01	0.10	100.00	100.00	0.00	4061.50	4452.42	5279834.00	10.91	5281.47	5203.00
25	8	2	6976.00	30085.00	224.40	0	Spot (Block25, Row2, Column8)	4680.86	4628.00	296.79	0.00	0.06	4163.00	4261.32	4163.00	555.78	0.01	0.13	38.00	4.00	0.00	465.00	517.86	6782567.00	0.75	4395.28	4400.50
25	1	3	4874.00	30373.00	139.50	0	Spot (Block25, Row3, Column1)	25412.04	24977.00	10537.00	0.01	0.41	3596.00	3648.59	3596.00	348.01	0.01	0.10	100.00	100.00	0.00	21381.00	21816.04	13442970.00	62.54	8890.57	8387.00
25	2	3	5172.00	30372.00	220.55	0	Spot (Block25, Row3, Column2)	4077.10	4031.00	253.36	0.00	0.06	3630.00	3744.27	3630.00	536.10	0.01	0.14	33.00	0.00	0.00	401.00	447.10	5691629.00	0.62	3792.32	3792.50
25	3	3	5461.00	30368.00	139.80	0	Spot (Block25, Row3, Column3)	6995.59	5786.00	6270.03	0.08	0.90	3716.00	3793.38	3716.00	459.01	0.01	0.12	100.00	91.00	0.57	2070.00	3279.59	3707665.00	6.98	4696.69	4427.00
25	4	3	5776.00	30375.00	151.50	0	Spot (Block25, Row3, Column4)	64669.62	65535.00	4553.99	0.01	0.07	3875.00	3957.86	3875.00	488.19	0.01	0.12	100.00	100.00	93.94	61660.00	60794.62	40548212.00	124.36	22956.96	19417.00
25	5	3	6073.00	30383.00	164.20	0	Spot (Block25, Row3, Column5)	5239.52	5142.50	671.08	0.01	0.13	3977.00	4111.30	3977.00	700.06	0.01	0.17	78.00	42.00	0.00	1165.50	1262.52	3908679.00	1.61	4433.57	4387.00
25	6	3	6373.00	30378.00	232.45	0	Spot (Block25, Row3, Column6)	45448.35	38860.50	15110.55	0.07	0.33	4118.00	4357.77	4118.00	1029.03	0.02	0.24	100.00	100.00	27.81	34742.50	41330.35	70445384.00	39.93	16847.70	16182.00
25	7	3	6682.00	30389.00	142.85	0	Spot (Block25, Row3, Column7)	16105.01	15369.00	6221.06	0.02	0.39	4109.00	4261.21	4109.00	772.42	0.02	0.18	100.00	99.00	0.00	11260.00	11996.01	8954387.00	15.33	6723.95	6453.50
25	8	3	6975.00	30396.00	155.15	0	Spot (Block25, Row3, Column8)	9317.96	8914.00	2344.78	0.02	0.25	4158.00	4209.99	4158.00	331.44	0.01	0.08	100.00	100.00	0.00	4756.00	5159.96	6149855.00	15.41	5734.23	5481.00
25	1	4	4870.00	30672.00	148.15	0	Spot (Block25, Row4, Column1)	64954.45	65535.00	3220.97	0.00	0.05	3598.00	3762.46	3598.00	630.37	0.02	0.17	100.00	100.00	93.01	61937.00	61356.45	39037960.00	97.07	22622.30	19475.00
25	2	4	5172.00	30674.00	181.10	0	Spot (Block25, Row4, Column2)	19785.70	18157.50	9368.79	0.04	0.47	3694.00	3926.22	3694.00	779.42	0.03	0.20	100.00	100.00	0.00	14463.50	16091.70	18202844.00	20.35	7569.92	7581.00
25	3	4	5473.00	30673.00	162.25	0	Spot (Block25, Row4, Column3)	65172.43	65535.00	2337.12	0.00	0.04	3831.00	4106.39	3831.00	944.78	0.03	0.23	100.00	100.00	96.69	61704.00	61341.43	47315652.00	64.64	23905.12	20647.00
25	4	4	5763.00	30681.00	191.65	0	Spot (Block25, Row4, Column4)	5056.50	4942.50	578.30	0.01	0.11	3941.00	4039.79	3941.00	529.06	0.01	0.13	84.00	46.00	0.00	1001.50	1115.50	5238539.00	1.92	4348.04	4344.00
25	5	4	6068.00	30692.00	151.65	0	Spot (Block25, Row4, Column5)	5215.78	4983.50	1365.17	0.02	0.26	4014.00	4062.71	4014.00	385.10	0.01	0.09	90.00	62.00	0.00	969.50	1201.78	3275508.00	2.99	4517.49	4456.00
25	6	4	6376.00	30683.00	167.25	0	Spot (Block25, Row4, Column6)	19313.34	19428.00	6140.18	0.00	0.32	4106.00	4229.46	4106.00	715.47	0.01	0.17	100.00	100.00	0.00	15322.00	15207.34	15083720.00	21.08	8113.48	7741.50
25	7	4	6668.00	30684.00	142.10	0	Spot (Block25, Row4, Column7)	18029.89	17089.00	6996.05	0.02	0.39	4162.00	4294.39	4162.00	596.00	0.01	0.14	100.00	100.00	0.00	12927.00	13867.89	9880381.00	23.05	7315.21	6831.00
25	8	4	6975.00	30694.00	154.75	0	Spot (Block25, Row4, Column8)	6743.62	6737.00	1162.17	0.00	0.17	4250.00	4284.71	4250.00	350.22	0.00	0.08	100.00	98.00	0.00	2487.00	2493.62	4471019.00	7.02	4936.06	4935.50
25	1	5	4875.00	30972.00	154.00	0	Spot (Block25, Row5, Column1)	65135.73	65535.00	2496.99	0.00	0.04	3619.00	3800.99	3619.00	721.02	0.02	0.19	100.00	100.00	97.06	61916.00	61516.73	42078064.00	85.07	22896.83	20353.50
25	2	5	5167.00	30975.00	150.50	0	Spot (Block25, Row5, Column2)	9140.27	8920.00	1817.76	0.01	0.20	3712.00	3998.64	3712.00	918.33	0.03	0.23	100.00	99.00	0.00	5208.00	5428.27	5685246.00	5.60	5310.03	5227.00
25	3	5	5471.00	30976.00	158.00	0	Spot (Block25, Row5, Column3)	54010.96	65535.00	14993.33	0.08	0.28	3908.00	4280.28	3908.00	1121.74	0.04	0.26	100.00	100.00	53.11	61627.00	50102.96	37321884.00	44.33	14053.29	13606.00
25	4	5	5771.00	30976.00	142.45	0	Spot (Block25, Row5, Column4)	53473.83	65535.00	15263.15	0.09	0.29	4018.00	4242.55	4018.00	850.45	0.02	0.20	100.00	100.00	51.37	61517.00	49455.83	29357324.00	57.89	16688.38	14944.00
25	5	5	6071.00	30982.00	158.70	0	Spot (Block25, Row5, Column5)	65346.91	65535.00	1569.47	0.00	0.02	4085.00	4203.72	4085.00	567.30	0.01	0.13	100.00	100.00	97.84	61450.00	61261.91	45481888.00	107.78	24929.16	22828.00
25	6	5	6370.00	30982.00	145.20	0	Spot (Block25, Row5, Column6)	9352.44	9385.50	2335.52	0.00	0.25	4129.00	4248.71	4129.00	573.84	0.01	0.14	100.00	100.00	0.00	5256.50	5223.44	5349596.00	8.89	5475.31	5358.00
25	7	5	6676.00	30981.00	171.45	0	Spot (Block25, Row5, Column7)	20213.62	19464.50	8362.11	0.02	0.41	4150.00	4331.01	4150.00	689.70	0.02	0.16	100.00	100.00	0.00	15314.50	16063.62	16575172.00	23.03	8015.42	8004.00
25	8	5	6974.00	30989.00	142.15	0	Spot (Block25, Row5, Column8)	32058.30	30609.00	14599.67	0.02	0.46	4251.00	4359.00	4251.00	539.99	0.01	0.12	100.00	100.00	1.09	26358.00	27807.30	17664128.00	51.30	9721.73	8860.50
25	1	6	4868.00	31274.00	231.75	0	Spot (Block25, Row6, Column1)	38508.68	29399.00	17593.47	0.12	0.46	3619.00	3991.78	3619.00	1044.44	0.04	0.26	100.00	100.00	21.00	25780.00	34889.68	59419216.00	33.05	14378.56	14069.50
25	2	6	5167.00	31276.00	214.60	0	Spot (Block25, Row6, Column2)	9013.29	8364.00	2780.27	0.03	0.31	3704.00	3880.70	3704.00	693.46	0.02	0.18	100.00	100.00	0.00	4660.00	5309.29	11834444.00	7.40	5498.32	5526.00
25	3	6	5463.00	31276.00	150.35	0	Spot (Block25, Row6, Column3)	64404.57	65535.00	3862.16	0.01	0.06	3895.00	4116.91	3895.00	885.41	0.02	0.22	100.00	100.00	87.74	61640.00	60509.57	39931188.00	68.09	21996.77	20421.00
25	4	6	5770.00	31285.00	169.60	0	Spot (Block25, Row6, Column4)	5705.33	5638.50	851.86	0.01	0.15	3996.00	4072.46	3996.00	467.87	0.01	0.11	96.00	76.00	0.00	1642.50	1709.33	4575674.00	3.49	4455.97	4417.00
25	5	6	6070.00	31283.00	152.95	0	Spot (Block25, Row6, Column5)	64883.41	65535.00	3513.62	0.00	0.05	4066.00	4161.50	4066.00	521.35	0.01	0.13	100.00	100.00	95.33	61469.00	60817.41	41655532.00	116.47	22441.01	20409.00
25	6	6	6373.00	31284.00	159.35	0	Spot (Block25, Row6, Column6)	8109.17	7823.00	2048.35	0.02	0.25	4088.00	4176.26	4088.00	449.27	0.01	0.11	100.00	99.00	0.00	3735.00	4021.17	5652091.00	8.75	5051.18	5000.00
25	7	6	6672.00	31283.00	144.80	0	Spot (Block25, Row6, Column7)	19942.40	18998.00	7631.12	0.02	0.38	4103.00	4243.22	4103.00	572.23	0.01	0.13	100.00	100.00	0.00	14895.00	15839.40	11327283.00	27.44	7990.76	7181.00
25	8	6	6974.00	31291.00	143.30	0	Spot (Block25, Row6, Column8)	26989.37	25801.00	11600.00	0.02	0.43	4281.00	4364.15	4281.00	429.39	0.01	0.10	100.00	100.00	0.00	21520.00	22708.37	15060066.00	52.69	9563.83	8411.50
25	1	7	4867.00	31574.00	163.10	0	Spot (Block25, Row7, Column1)	30681.88	28151.50	14383.38	0.04	0.47	3652.00	3996.24	3652.00	1000.05	0.04	0.25	100.00	100.00	0.54	24499.50	27029.88	22643220.00	26.68	8858.56	8745.00
25	2	7	5171.00	31579.00	150.55	0	Spot (Block25, Row7, Column2)	7410.41	7163.00	1791.62	0.01	0.24	3681.00	3855.32	3681.00	678.74	0.02	0.18	99.00	96.00	0.00	3482.00	3729.41	4616685.00	5.24	4588.75	4564.00
25	3	7	5468.00	31585.00	218.90	0	Spot (Block25, Row7, Column3)	4469.26	4449.00	387.41	0.00	0.09	3789.50	3859.79	3789.50	384.38	0.01	0.10	74.00	37.00	0.00	659.50	679.76	6122889.00	1.59	4082.09	4066.50
25	4	7	5771.00	31580.00	147.05	0	Spot (Block25, Row7, Column4)	7270.41	7173.50	1421.59	0.01	0.20	3917.00	3965.70	3917.00	327.66	0.01	0.08	100.00	100.00	0.00	3256.50	3353.41	4289539.00	10.09	4946.97	4867.00
25	5	7	6067.00	31584.00	169.50	0	Spot (Block25, Row7, Column5)	8467.13	8270.00	1982.39	0.01	0.23	3999.00	4105.49	3999.00	491.52	0.01	0.12	100.00	100.00	0.00	4271.00	4468.13	6748304.00	8.87	5367.48	5380.00
25	6	7	6366.00	31583.00	196.65	0	Spot (Block25, Row7, Column6)	10844.89	10434.00	3346.75	0.02	0.31	4077.00	4273.77	4077.00	836.85	0.02	0.20	100.00	99.00	0.00	6357.00	6767.89	11853464.00	7.85	6235.72	6260.50
25	7	7	6655.00	31586.00	146.50	0	Spot (Block25, Row7, Column7)	54138.96	65535.00	14853.25	0.08	0.27	4094.00	4217.71	4094.00	588.99	0.01	0.14	100.00	100.00	53.42	61441.00	50044.96	31617376.00	84.76	15953.50	15040.50
25	8	7	6970.00	31590.00	176.35	0	Spot (Block25, Row7, Column8)	29451.83	30142.00	7698.82	0.01	0.26	4320.00	4382.66	4320.00	452.86	0.01	0.10	100.00	100.00	0.00	25822.00	25131.83	25652532.00	55.36	11754.93	11223.50
25	1	8	4856.00	31882.00	141.15	0	Spot (Block25, Row8, Column1)	7492.39	7053.50	1900.43	0.03	0.25	3656.00	3778.05	3656.00	619.25	0.01	0.16	100.00	99.00	0.00	3397.50	3836.39	4045891.00	6.00	4687.74	4592.50
25	2	8	5162.00	31878.00	148.35	0	Spot (Block25, Row8, Column2)	6484.17	6418.00	1158.23	0.00	0.18	3671.00	3719.45	3671.00	291.19	0.01	0.08	100.00	100.00	0.00	2747.00	2813.17	3903472.00	9.49	4506.95	4467.50
25	3	8	5461.00	31880.00	141.25	0	Spot (Block25, Row8, Column3)	16328.69	15620.00	6358.59	0.02	0.39	3771.00	3813.26	3771.00	318.66	0.00	0.08	100.00	100.00	0.00	11849.00	12557.69	8801164.00	39.28	6694.31	6055.00
25	4	8	5763.00	31880.00	143.40	0	Spot (Block25, Row8, Column4)	14244.92	14082.00	4208.51	0.00	0.30	3835.00	3889.22	3835.00	315.47	0.01	0.08	100.00	100.00	0.00	10247.00	10409.92	8005642.00	32.83	6469.27	6112.00
25	5	8	6058.00	31890.00	214.30	0	Spot (Block25, Row8, Column5)	4608.80	4584.00	409.67	0.00	0.09	3924.00	4086.03	3924.00	842.89	0.02	0.21	30.00	0.00	0.00	660.00	684.80	6065187.00	0.62	4147.83	4112.00
25	6	8	6370.00	31884.00	225.35	0	Spot (Block25, Row8, Column6)	45846.91	39748.00	17113.02	0.06	0.37	4073.00	4349.90	4073.00	1097.48	0.03	0.25	100.00	100.00	35.39	35675.00	41773.91	66982888.00	37.81	16831.73	16368.00
25	7	8	6668.00	31883.00	142.60	0	Spot (Block25, Row8, Column7)	35415.02	34249.00	16776.87	0.01	0.47	4113.00	4263.74	4113.00	761.14	0.02	0.18	100.00	100.00	4.55	30136.00	31302.02	19478284.00	40.93	11449.54	10321.00
25	8	8	6951.00	31888.00	138.50	0	Spot (Block25, Row8, Column8)	25569.56	23291.00	12409.60	0.04	0.49	4328.00	4384.85	4328.00	449.93	0.01	0.10	100.00	100.00	2.12	18963.00	21241.56	13296174.00	47.08	10131.55	8432.50
26	1	1	9379.00	29795.00	157.00	0	Spot (Block26, Row1, Column1)	60771.05	65535.00	8248.42	0.03	0.14	5533.50	5601.38	5533.50	636.36	0.01	0.11	100.00	100.00	67.70	60001.50	55237.55	41020828.00	86.70	22011.26	19306.00
26	2	1	9671.00	29806.00	147.05	0	Spot (Block26, Row1, Column2)	15490.16	15289.00	4892.82	0.01	0.32	5304.00	5377.39	5304.00	642.75	0.01	0.12	100.00	100.00	0.00	9985.00	10186.16	9139195.00	15.73	7904.99	7699.00
26	3	1	9979.00	29803.00	146.75	0	Spot (Block26, Row1, Column3)	24941.81	22230.00	14023.89	0.05	0.56	5147.00	5185.64	5147.00	547.75	0.00	0.11	100.00	99.00	0.00	17083.00	19794.81	14665784.00	36.07	8858.69	8169.00
26	4	1	10271.00	29810.00	148.30	0	Spot (Block26, Row1, Column4)	12535.28	12052.00	3551.13	0.02	0.28	5203.00	5258.80	5203.00	619.73	0.00	0.12	100.00	100.00	0.00	6849.00	7332.28	7533701.00	11.74	7035.90	6826.50
26	5	1	10577.00	29808.00	149.45	0	Spot (Block26, Row1, Column5)	47114.54	58714.00	20516.65	0.10	0.44	5335.00	5434.00	5335.00	649.23	0.01	0.12	100.00	100.00	44.77	53379.00	41779.54	28834280.00	64.20	14941.79	14025.00
26	6	1	10870.00	29808.00	145.55	0	Spot (Block26, Row1, Column6)	45491.36	47634.50	18857.11	0.02	0.41	5473.00	5569.30	5473.00	685.10	0.01	0.12	100.00	100.00	31.77	42161.50	40018.36	26203164.00	58.27	13706.54	12370.00
26	7	1	11185.00	29797.00	120.40	0	Spot (Block26, Row1, Column7)	62884.12	65535.00	5949.21	0.02	0.09	5679.00	5785.55	5679.00	835.87	0.01	0.14	100.00	100.00	76.04	59856.00	57205.12	24147616.00	68.31	24054.10	21194.00
26	8	1	11467.00	29816.00	161.05	0	Spot (Block26, Row1, Column8)	64629.32	65535.00	3997.91	0.01	0.06	6093.00	6240.07	6093.00	967.18	0.01	0.15	100.00	100.00	93.16	59442.00	58536.32	46275044.00	60.37	23281.22	22250.50
26	1	2	9357.00	30102.00	215.40	0	Spot (Block26, Row2, Column1)	5876.05	5837.50	525.62	0.00	0.09	5307.50	5395.33	5307.50	605.58	0.01	0.11	46.00	12.00	0.00	530.00	568.55	7756392.00	0.79	5559.57	5467.50
26	2	2	9670.00	30106.00	126.75	0	Spot (Block26, Row2, Column2)	34764.28	33686.00	11197.43	0.01	0.32	5069.00	5179.52	5069.00	587.53	0.01	0.11	100.00	100.00	0.47	28617.00	29695.28	14913875.00	50.35	12293.45	12107.00
26	3	2	9966.00	30109.00	190.80	0	Spot (Block26, Row2, Column3)	6054.72	6018.50	614.92	0.00	0.10	4969.00	5081.92	4969.00	634.55	0.01	0.12	73.00	38.00	0.00	1049.50	1085.72	6212139.00	1.53	5442.96	5405.00
26	4	2	10276.00	30110.00	170.45	0	Spot (Block26, Row2, Column4)	19135.67	18041.00	6480.93	0.03	0.34	4996.00	5114.95	4996.00	666.26	0.01	0.13	100.00	100.00	0.00	13045.00	14139.67	15538167.00	21.04	8673.06	8504.50
26	5	2	10579.00	30113.00	189.65	0	Spot (Block26, Row2, Column5)	6775.75	6701.00	700.25	0.00	0.10	5127.00	5232.63	5127.00	614.27	0.01	0.12	95.00	67.00	0.00	1574.00	1648.75	6836730.00	2.51	5727.39	5683.00
26	6	2	10868.00	30110.00	148.45	0	Spot (Block26, Row2, Column6)	16095.81	14571.00	6140.26	0.04	0.38	5280.00	5455.21	5280.00	783.23	0.01	0.14	100.00	100.00	0.00	9291.00	10815.81	9673581.00	13.59	7713.61	7429.50
26	7	2	11176.00	30111.00	152.05	0	Spot (Block26, Row2, Column7)	14841.10	13321.00	6028.35	0.05	0.41	5394.00	5487.80	5394.00	630.42	0.01	0.11	100.00	100.00	0.00	7927.00	9447.10	9364733.00	14.84	7433.86	7341.50
26	8	2	11486.00	30112.00	209.20	0	Spot (Block26, Row2, Column8)	6536.31	6527.00	520.87	0.00	0.08	5871.50	5979.13	5871.50	867.30	0.01	0.15	37.00	0.00	0.00	655.50	664.81	8170386.00	0.64	6241.59	6190.00
26	1	3	9376.00	30402.00	147.90	0	Spot (Block26, Row3, Column1)	47644.84	57502.00	19955.16	0.08	0.42	5232.00	5311.42	5232.00	557.59	0.01	0.10	100.00	100.00	44.24	52270.00	42412.84	28539436.00	75.92	14641.90	12835.50
26	2	3	9671.00	30406.00	198.15	0	Spot (Block26, Row3, Column2)	6213.79	6198.00	617.62	0.00	0.10	5048.00	5142.45	5048.00	550.37	0.01	0.11	82.00	52.00	0.00	1150.00	1165.79	6915943.00	1.95	5572.11	5488.00
26	3	3	9965.00	30403.00	147.75	0	Spot (Block26, Row3, Column3)	12418.10	11460.00	3683.24	0.03	0.30	4987.00	5074.26	4987.00	546.96	0.01	0.11	100.00	100.00	0.00	6473.00	7431.10	7426023.00	13.43	6790.27	6633.00
26	4	3	10272.00	30406.00	145.05	0	Spot (Block26, Row3, Column4)	38826.47	36633.00	18671.96	0.03	0.48	5001.00	5092.50	5001.00	597.41	0.01	0.12	100.00	100.00	13.56	31632.00	33825.47	22053516.00	56.47	12229.88	10602.50
26	5	3	10572.00	30406.00	161.75	0	Spot (Block26, Row3, Column5)	8526.91	8055.00	2163.72	0.02	0.25	5090.00	5203.28	5090.00	736.56	0.01	0.14	98.00	77.00	0.00	2965.00	3436.91	6173483.00	4.51	6023.30	6041.50
26	6	3	10873.00	30407.00	207.75	0	Spot (Block26, Row3, Column6)	35733.80	29961.50	16869.36	0.08	0.47	5387.00	5604.45	5387.00	965.64	0.02	0.17	100.00	100.00	12.26	24574.50	30346.80	44024196.00	31.20	14200.36	14103.00
26	7	3	11178.00	30419.00	146.30	0	Spot (Block26, Row3, Column7)	39659.23	38030.00	20613.06	0.02	0.52	5566.00	5673.68	5566.00	785.38	0.01	0.14	100.00	100.00	24.40	32464.00	34093.23	23081768.00	43.27	12313.76	11223.00
26	8	3	11473.00	30425.00	163.05	0	Spot (Block26, Row3, Column8)	9786.39	9640.00	1815.06	0.01	0.19	5899.00	5998.10	5899.00	729.76	0.01	0.12	99.00	95.00	0.00	3741.00	3887.39	7202784.00	5.19	7124.20	7063.00
26	1	4	9370.00	30699.00	146.30	0	Spot (Block26, Row4, Column1)	38315.50	37438.00	18764.70	0.01	0.49	5357.50	5415.35	5357.50	580.79	0.00	0.11	100.00	100.00	13.16	32080.50	32958.00	22414644.00	56.65	12142.42	10885.00
26	2	4	9668.00	30704.00	199.80	0	Spot (Block26, Row4, Column2)	6788.64	6741.50	662.60	0.00	0.10	5146.00	5212.35	5146.00	576.90	0.01	0.11	97.00	73.00	0.00	1595.50	1642.64	7657586.00	2.73	6021.67	5884.50
26	3	4	9975.00	30711.00	150.55	0	Spot (Block26, Row4, Column3)	60805.48	65535.00	8991.41	0.03	0.15	5073.00	5150.76	5073.00	609.00	0.01	0.12	100.00	100.00	71.15	60462.00	55732.48	37517296.00	91.39	20898.17	17110.00
26	4	4	10256.00	30710.00	198.55	0	Spot (Block26, Row4, Column4)	6430.37	6330.00	682.09	0.01	0.11	5044.50	5126.83	5044.50	571.78	0.01	0.11	90.00	57.00	0.00	1285.50	1385.87	7176292.00	2.28	5593.68	5590.50
26	5	4	10551.00	30710.00	192.95	0	Spot (Block26, Row4, Column5)	6701.02	6440.00	1373.95	0.02	0.21	5073.50	5140.90	5073.50	572.26	0.01	0.11	90.00	61.00	0.00	1366.50	1627.52	7109783.00	2.73	5659.87	5654.50
26	6	4	10873.00	30713.00	185.25	0	Spot (Block26, Row4, Column6)	8813.82	8753.00	1221.61	0.00	0.14	5291.00	5396.32	5291.00	744.78	0.01	0.14	100.00	96.00	0.00	3462.00	3522.82	8470085.00	4.59	6678.08	6596.00
26	7	4	11166.00	30712.00	146.70	0	Spot (Block26, Row4, Column7)	35499.06	32184.50	21199.03	0.04	0.60	5526.00	5613.82	5526.00	638.30	0.01	0.11	100.00	100.00	19.43	26658.50	29973.06	21015508.00	46.82	10918.16	9714.00
26	8	4	11477.00	30720.00	155.75	0	Spot (Block26, Row4, Column8)	14931.58	14192.00	4847.59	0.02	0.32	6098.00	6177.21	6098.00	844.81	0.01	0.14	100.00	99.00	0.00	8094.00	8833.58	9974293.00	10.36	8030.95	7938.50
26	1	5	9377.00	31011.00	145.05	0	Spot (Block26, Row5, Column1)	30251.32	27907.00	14776.93	0.04	0.49	5475.00	5598.78	5475.00	792.83	0.01	0.14	100.00	100.00	1.24	22432.00	24776.32	17122252.00	31.09	11079.08	10191.50
26	2	5	9670.00	31005.00	164.25	0	Spot (Block26, Row5, Column2)	9591.25	9454.00	1680.23	0.01	0.18	5260.00	5324.12	5260.00	575.98	0.01	0.11	100.00	99.00	0.00	4194.00	4331.25	7183847.00	7.41	6713.49	6713.50
26	3	5	9960.00	31002.00	192.50	0	Spot (Block26, Row5, Column3)	7537.84	7400.00	1104.00	0.01	0.15	5138.00	5229.30	5138.00	621.31	0.01	0.12	98.00	85.00	0.00	2262.00	2399.84	7899655.00	3.72	6136.43	6147.50
26	4	5	10273.00	31015.00	147.30	0	Spot (Block26, Row5, Column4)	30565.35	26810.00	17466.35	0.06	0.57	5165.00	5229.37	5165.00	574.59	0.01	0.11	100.00	100.00	3.71	21645.00	25400.35	18125272.00	44.09	10463.82	9627.00
26	5	5	10573.00	31007.00	151.00	0	Spot (Block26, Row5, Column5)	63853.70	65535.00	5291.18	0.01	0.08	5306.00	5442.90	5306.00	759.39	0.01	0.14	100.00	100.00	85.60	60229.00	58547.70	39908912.00	76.92	24737.64	21379.50
26	6	5	10869.00	31009.00	149.15	0	Spot (Block26, Row5, Column6)	17233.12	16530.00	6062.32	0.02	0.35	5426.50	5540.03	5426.50	690.76	0.01	0.12	100.00	100.00	0.00	11103.50	11806.62	10391573.00	16.93	8615.97	8032.50
26	7	5	11174.00	31012.00	177.20	0	Spot (Block26, Row5, Column7)	13139.48	12397.00	3581.66	0.03	0.27	5696.00	5814.43	5696.00	742.90	0.01	0.13	100.00	99.00	0.00	6701.00	7443.48	11536465.00	9.86	7952.90	7991.00
26	8	5	11474.00	31017.00	151.25	0	Spot (Block26, Row5, Column8)	50817.20	65535.00	18678.36	0.11	0.37	6257.50	6363.01	6257.50	897.14	0.01	0.14	100.00	100.00	52.69	59277.50	44559.70	32116704.00	49.55	15322.96	14419.00
26	1	6	9368.00	31301.00	205.65	0	Spot (Block26, Row6, Column1)	33717.49	28279.00	17091.22	0.08	0.51	5643.00	5833.08	5643.00	1006.25	0.01	0.17	100.00	100.00	9.63	22636.00	28074.49	40595976.00	27.71	13944.53	14128.00
26	2	6	9668.00	31307.00	202.20	0	Spot (Block26, Row6, Column2)	9342.89	9208.00	1694.89	0.01	0.18	5381.00	5516.27	5381.00	815.11	0.01	0.15	99.00	93.00	0.00	3827.00	3961.89	10809727.00	4.69	6831.17	6788.50
26	3	6	9963.00	31306.00	147.95	0	Spot (Block26, Row6, Column3)	53457.87	65535.00	15855.70	0.09	0.30	5278.00	5375.21	5278.00	622.88	0.01	0.12	100.00	100.00	53.00	60257.00	48179.87	32074956.00	77.19	16842.27	14432.00
26	4	6	10266.00	31311.00	171.25	0	Spot (Block26, Row6, Column4)	8644.88	8151.00	2072.09	0.03	0.24	5241.00	5331.16	5241.00	615.15	0.01	0.12	99.00	89.00	0.00	2910.00	3403.88	7045580.00	5.39	6284.61	6246.50
26	5	6	10569.00	31310.00	153.45	0	Spot (Block26, Row6, Column5)	64615.07	65535.00	4006.64	0.01	0.06	5453.00	5646.45	5453.00	903.57	0.02	0.16	100.00	100.00	92.33	60082.00	59162.07	42129412.00	65.26	21530.24	18521.00
26	6	6	10867.00	31314.00	167.05	0	Spot (Block26, Row6, Column6)	11077.01	9596.00	3589.19	0.06	0.32	5719.00	5808.57	5719.00	806.18	0.01	0.14	99.00	91.00	0.00	3877.00	5358.01	8573606.00	6.54	7020.32	7007.00
26	7	6	11169.00	31312.00	152.10	0	Spot (Block26, Row6, Column7)	49586.83	58950.00	18064.80	0.08	0.36	5961.00	6091.07	5961.00	884.83	0.01	0.15	100.00	100.00	45.83	52989.00	43625.83	31487860.00	49.16	14727.84	13822.00
26	8	6	11477.00	31319.00	154.10	0	Spot (Block26, Row6, Column8)	53062.85	65535.00	16912.01	0.09	0.32	6481.50	6656.18	6481.50	1026.01	0.01	0.15	100.00	100.00	56.02	59053.50	46581.35	34384996.00	45.23	17018.45	15245.00
26	1	7	9365.00	31605.00	203.15	0	Spot (Block26, Row7, Column1)	6870.20	6814.00	668.18	0.00	0.10	5590.00	5707.64	5590.00	787.37	0.01	0.14	72.00	32.00	0.00	1224.00	1280.20	8093096.00	1.48	6185.67	6130.50
26	2	7	9662.00	31603.00	183.05	0	Spot (Block26, Row7, Column2)	7329.09	7125.00	1104.77	0.01	0.15	5387.00	5441.64	5387.00	514.23	0.00	0.09	95.00	81.00	0.00	1738.00	1942.09	6882020.00	3.67	6139.27	6178.00
26	3	7	9952.00	31612.00	206.05	0	Spot (Block26, Row7, Column3)	6387.53	6338.50	590.73	0.00	0.09	5323.50	5414.27	5323.50	586.55	0.01	0.11	76.00	40.00	0.00	1015.00	1064.03	7728912.00	1.66	5748.66	5737.00
26	4	7	10262.00	31613.00	197.50	0	Spot (Block26, Row7, Column4)	6827.94	6683.50	781.77	0.01	0.11	5324.00	5426.04	5324.00	646.49	0.01	0.12	90.00	54.00	0.00	1359.50	1503.94	7579010.00	2.17	5901.00	5878.00
26	5	7	10569.00	31608.00	163.45	0	Spot (Block26, Row7, Column5)	20014.11	18866.00	7068.97	0.03	0.35	5497.00	5661.76	5497.00	818.91	0.01	0.14	100.00	100.00	0.00	13369.00	14517.11	14810440.00	17.53	9102.77	8831.00
26	6	7	10862.00	31617.00	198.50	0	Spot (Block26, Row7, Column6)	10030.84	9685.50	1907.25	0.02	0.19	5778.00	5962.66	5778.00	971.78	0.01	0.16	99.00	90.00	0.00	3907.50	4252.84	11254604.00	4.19	7314.37	7142.50
26	7	7	11159.00	31615.00	148.70	0	Spot (Block26, Row7, Column7)	53822.88	65535.00	15328.35	0.09	0.28	5936.00	6032.45	5936.00	760.45	0.01	0.13	100.00	100.00	52.50	59599.00	47886.88	32293960.00	62.85	18990.48	17057.00
26	8	7	11472.00	31614.00	185.25	0	Spot (Block26, Row7, Column8)	14519.82	14671.00	2415.38	0.00	0.17	6350.00	6409.88	6350.00	829.81	0.00	0.13	100.00	100.00	0.00	8321.00	8169.82	14026142.00	9.77	8923.74	8622.50
26	1	8	9357.00	31910.00	146.55	0	Spot (Block26, Row8, Column1)	9363.78	9084.50	1731.36	0.01	0.18	5728.00	5788.13	5728.00	582.26	0.00	0.10	100.00	97.00	0.00	3356.50	3635.78	5487177.00	6.14	6808.69	6845.50
26	2	8	9661.00	31905.00	155.35	0	Spot (Block26, Row8, Column2)	11604.25	10820.50	3604.46	0.03	0.31	5639.00	5691.26	5639.00	611.99	0.00	0.11	100.00	97.00	0.00	5181.50	5965.25	7682010.00	9.66	7196.59	7137.50
26	3	8	9957.00	31907.00	146.20	0	Spot (Block26, Row8, Column3)	34468.28	31195.50	20581.69	0.04	0.60	5665.00	5734.30	5665.00	655.23	0.01	0.11	100.00	100.00	14.04	25530.50	28803.28	20129528.00	43.85	10778.70	9702.50
26	4	8	10265.00	31908.00	153.55	0	Spot (Block26, Row8, Column4)	12364.17	12142.00	2845.68	0.01	0.23	5682.50	5751.25	5682.50	660.03	0.01	0.11	100.00	100.00	0.00	6459.50	6681.67	8024344.00	10.02	7428.17	7365.00
26	5	8	10550.00	31914.00	191.00	0	Spot (Block26, Row8, Column5)	6957.17	6847.00	724.78	0.01	0.10	5705.00	5876.85	5705.00	949.42	0.01	0.16	63.00	19.00	0.00	1142.00	1252.17	7131099.00	1.14	6148.99	6088.00
26	6	8	10870.00	31912.00	198.40	0	Spot (Block26, Row8, Column6)	41592.43	38750.00	18502.16	0.03	0.44	6027.00	6270.91	6027.00	1189.96	0.02	0.19	100.00	100.00	26.55	32723.00	35565.43	46375864.00	29.68	16127.02	15834.00
26	7	8	11166.00	31910.00	144.55	0	Spot (Block26, Row8, Column7)	24280.26	23321.00	10280.13	0.02	0.42	6213.50	6333.60	6213.50	956.85	0.01	0.15	100.00	100.00	0.00	17107.50	18066.76	13864028.00	18.76	10032.06	9359.00
26	8	8	11457.00	31921.00	148.50	0	Spot (Block26, Row8, Column8)	12663.44	12126.50	2845.70	0.02	0.22	6418.00	6448.29	6418.00	741.93	0.00	0.12	100.00	99.00	0.00	5708.50	6245.44	7623390.00	8.38	7886.76	7793.00
27	1	1	13883.00	29822.00	157.60	0	Spot (Block27, Row1, Column1)	59559.96	65535.00	9681.52	0.04	0.16	4158.00	4237.15	4158.00	495.31	0.01	0.12	100.00	100.00	64.43	61377.00	55401.96	40858500.00	111.69	19813.94	17007.00
27	2	1	14172.00	29833.00	159.85	0	Spot (Block27, Row1, Column2)	8278.91	8043.00	1990.55	0.01	0.24	4006.00	4080.95	4006.00	422.91	0.01	0.10	100.00	100.00	0.00	4037.00	4272.91	5869749.00	9.93	5072.69	5043.00
27	3	1	14480.00	29829.00	159.95	0	Spot (Block27, Row1, Column3)	7563.92	6944.50	2425.94	0.04	0.32	3906.00	3937.15	3906.00	330.05	0.00	0.08	100.00	98.00	0.00	3038.50	3657.92	5340131.00	10.99	4771.86	4765.50
27	4	1	14775.00	29832.00	161.60	0	Spot (Block27, Row1, Column4)	7067.90	6797.50	1527.17	0.02	0.22	3851.00	3890.88	3851.00	326.63	0.00	0.08	100.00	100.00	0.00	2946.50	3216.90	5103021.00	9.73	4672.43	4637.00
27	5	1	15079.00	29835.00	148.70	0	Spot (Block27, Row1, Column5)	18819.01	16674.00	10090.69	0.05	0.54	3912.00	3967.45	3912.00	358.46	0.01	0.09	100.00	100.00	0.00	12762.00	14907.01	11347865.00	41.43	6949.60	6538.00
27	6	1	15372.00	29828.00	147.85	0	Spot (Block27, Row1, Column6)	15346.05	14748.50	6386.80	0.02	0.42	4040.00	4207.69	4040.00	675.52	0.02	0.16	100.00	100.00	0.00	10708.50	11306.05	9176938.00	16.49	7332.03	6517.00
27	7	1	15689.00	29829.00	117.90	0	Spot (Block27, Row1, Column7)	26316.02	24815.00	9389.42	0.03	0.36	4165.00	4366.22	4165.00	771.82	0.02	0.18	100.00	100.00	0.27	20650.00	22151.02	9579031.00	28.44	10925.90	10230.00
27	8	1	15971.00	29844.00	159.40	0	Spot (Block27, Row1, Column8)	64322.51	65535.00	5316.10	0.01	0.08	4233.50	4346.86	4233.50	606.14	0.01	0.14	100.00	100.00	92.99	61301.50	60089.01	44961864.00	98.95	21787.42	18331.00
27	1	2	13858.00	30124.00	210.85	0	Spot (Block27, Row2, Column1)	4567.40	4527.00	352.12	0.00	0.08	3977.00	4041.61	3977.00	410.46	0.01	0.10	64.00	24.00	0.00	550.00	590.40	5786892.00	1.28	4276.49	4227.00
27	2	2	14179.00	30132.00	134.65	0	Spot (Block27, Row2, Column2)	9609.30	9471.50	1982.13	0.01	0.21	3842.00	3890.58	3842.00	333.64	0.01	0.09	100.00	100.00	0.00	5629.50	5767.30	4670118.00	17.14	5489.44	5407.50
27	3	2	14473.00	30129.00	194.60	0	Spot (Block27, Row2, Column3)	4712.67	4671.00	463.69	0.00	0.10	3789.00	3827.32	3789.00	317.02	0.00	0.08	92.00	67.00	0.00	882.00	923.67	5047272.00	2.79	4187.52	4152.00
27	4	2	14780.00	30134.00	188.50	0	Spot (Block27, Row2, Column4)	7111.38	7072.00	1493.44	0.00	0.21	3765.50	3798.40	3765.50	292.63	0.00	0.08	100.00	100.00	0.00	3306.50	3345.88	7090044.00	11.32	4864.26	4836.00
27	5	2	15080.00	30131.00	184.15	0	Spot (Block27, Row2, Column5)	6755.71	6577.00	1121.48	0.01	0.17	3797.00	3834.76	3797.00	314.60	0.00	0.08	100.00	100.00	0.00	2780.00	2958.71	6458456.00	9.28	4682.12	4682.00
27	6	2	15366.00	30140.00	151.85	0	Spot (Block27, Row2, Column6)	6333.35	6300.00	1150.10	0.00	0.18	3938.00	4158.11	3938.00	778.56	0.02	0.19	93.00	72.00	0.00	2362.00	2395.35	4015342.00	2.79	5067.93	4975.00
27	7	2	15677.00	30136.00	147.80	0	Spot (Block27, Row2, Column7)	6904.74	6605.00	1351.86	0.02	0.20	4026.00	4216.04	4026.00	717.60	0.02	0.17	99.00	87.00	0.00	2579.00	2878.74	4142843.00	3.75	5413.31	5330.00
27	8	2	15984.00	30124.00	207.55	0	Spot (Block27, Row2, Column8)	4888.36	4870.00	330.85	0.00	0.07	4131.00	4207.12	4131.00	515.90	0.01	0.12	73.00	18.00	0.00	739.00	757.36	5968687.00	1.32	4519.01	4531.00
27	1	3	13876.00	30427.00	150.60	0	Spot (Block27, Row3, Column1)	15966.79	13631.00	7488.36	0.07	0.47	3879.00	3930.87	3879.00	337.45	0.01	0.09	100.00	100.00	0.00	9752.00	12087.79	9931342.00	35.67	6605.45	6529.00
27	2	3	14176.00	30434.00	190.70	0	Spot (Block27, Row3, Column2)	4692.18	4668.00	397.19	0.00	0.08	3756.00	3796.04	3756.00	315.39	0.00	0.08	96.00	73.00	0.00	912.00	936.18	4818867.00	2.84	4228.90	4185.00
27	3	3	14451.00	30418.00	154.60	0	Spot (Block27, Row3, Column3)	8508.02	6860.00	8079.29	0.09	0.95	3707.00	3767.93	3707.00	373.36	0.01	0.10	99.00	96.00	1.21	3153.00	4801.02	5606787.00	12.70	5354.76	4568.00
27	4	3	14772.00	30432.00	149.35	0	Spot (Block27, Row3, Column4)	12289.29	11864.50	4286.08	0.02	0.35	3718.00	3784.68	3718.00	348.20	0.01	0.09	100.00	100.00	0.00	8146.50	8571.29	7521043.00	24.42	5858.59	5764.50
27	5	3	15075.00	30432.00	172.00	0	Spot (Block27, Row3, Column5)	5569.77	5428.50	1044.49	0.01	0.19	3725.00	3774.71	3725.00	328.72	0.01	0.09	98.00	92.00	0.00	1703.50	1844.77	4600628.00	5.46	4377.92	4369.00
27	6	3	15378.00	30435.00	198.15	0	Spot (Block27, Row3, Column6)	11863.77	10446.00	4419.46	0.06	0.37	3837.00	3919.28	3837.00	413.66	0.01	0.11	100.00	100.00	0.00	6609.00	8026.77	13204378.00	19.21	6389.13	6424.00
27	7	3	15680.00	30444.00	155.25	0	Spot (Block27, Row3, Column7)	10485.06	9065.00	4290.65	0.06	0.41	3913.00	4000.93	3913.00	383.56	0.01	0.10	100.00	100.00	0.00	5152.00	6572.06	7014506.00	16.91	5304.14	5186.50
27	8	3	15978.00	30444.00	159.30	0	Spot (Block27, Row3, Column8)	8628.86	8258.00	1761.19	0.02	0.20	4008.00	4060.33	4008.00	324.84	0.01	0.08	100.00	100.00	0.00	4250.00	4620.86	6014317.00	14.06	5448.32	5431.00
27	1	4	13875.00	30727.00	148.20	0	Spot (Block27, Row4, Column1)	12590.33	11952.00	4312.42	0.02	0.34	3861.00	3932.90	3861.00	350.93	0.01	0.09	100.00	100.00	0.00	8091.00	8729.33	7554196.00	24.67	6151.62	5818.00
27	2	4	14170.00	30727.00	203.40	0	Spot (Block27, Row4, Column2)	5531.34	5485.00	820.12	0.00	0.15	3731.00	3781.38	3731.00	354.84	0.01	0.09	99.00	92.00	0.00	1754.00	1800.34	6499324.00	4.93	4390.57	4333.00
27	3	4	14473.00	30728.00	147.35	0	Spot (Block27, Row4, Column3)	37580.80	35636.00	16974.92	0.02	0.45	3651.00	3727.94	3651.00	405.28	0.01	0.11	100.00	100.00	8.66	31985.00	33929.80	22135140.00	83.53	11792.32	10332.00
27	4	4	14755.00	30726.00	209.95	0	Spot (Block27, Row4, Column4)	4374.20	4322.50	339.94	0.01	0.08	3633.00	3692.12	3633.00	336.11	0.01	0.09	88.00	52.00	0.00	689.50	741.20	5459004.00	2.03	3909.85	3877.50
27	5	4	15060.00	30730.00	194.40	0	Spot (Block27, Row4, Column5)	4812.94	4487.00	1557.60	0.03	0.32	3649.00	3690.98	3649.00	318.23	0.00	0.09	95.00	66.00	0.00	838.00	1163.94	5183535.00	3.53	4063.12	4066.00
27	6	4	15378.00	30732.00	186.00	0	Spot (Block27, Row4, Column6)	8222.68	8218.00	1462.15	0.00	0.18	3748.00	3808.10	3748.00	341.36	0.01	0.09	100.00	100.00	0.00	4470.00	4474.68	7951335.00	12.93	5138.27	4981.50
27	7	4	15667.00	30738.00	152.70	0	Spot (Block27, Row4, Column7)	10012.17	8721.50	4447.38	0.06	0.44	3896.00	3997.50	3896.00	535.14	0.01	0.13	100.00	96.00	0.00	4825.50	6116.17	6387763.00	11.24	5316.25	5155.00
27	8	4	15979.00	30750.00	171.80	0	Spot (Block27, Row4, Column8)	6430.11	6188.00	1246.69	0.02	0.19	4035.00	4088.37	4035.00	341.67	0.01	0.08	100.00	98.00	0.00	2153.00	2395.11	5291977.00	6.85	4715.14	4715.00
27	1	5	13879.00	31029.00	147.50	0	Spot (Block27, Row5, Column1)	12381.54	11822.00	4068.46	0.02	0.33	3895.00	3976.71	3895.00	394.27	0.01	0.10	100.00	100.00	0.00	7927.00	8486.54	7317487.00	21.32	6127.52	5822.00
27	2	5	14171.00	31031.00	157.15	0	Spot (Block27, Row5, Column2)	9253.53	8986.00	2083.02	0.01	0.23	3783.00	3875.89	3783.00	465.31	0.01	0.12	100.00	100.00	0.00	5203.00	5470.53	6292403.00	11.56	5337.23	5172.00
27	3	5	14471.00	31030.00	160.60	0	Spot (Block27, Row5, Column3)	10303.58	9634.00	3189.39	0.03	0.31	3715.00	3800.53	3715.00	416.20	0.01	0.11	100.00	100.00	0.00	5919.00	6588.58	7336147.00	15.62	5390.31	5295.00
27	4	5	14774.00	31035.00	154.35	0	Spot (Block27, Row5, Column4)	7922.55	7341.00	2311.61	0.03	0.29	3677.00	3738.78	3677.00	358.07	0.01	0.10	100.00	100.00	0.00	3664.00	4245.55	5244729.00	11.68	4757.11	4687.50
27	5	5	15072.00	31034.00	147.25	0	Spot (Block27, Row5, Column5)	48880.32	56044.00	18050.24	0.06	0.37	3674.00	3751.04	3674.00	411.47	0.01	0.11	100.00	100.00	40.51	52370.00	45206.32	28839568.00	109.68	14417.63	12608.00
27	6	5	15376.00	31039.00	172.80	0	Spot (Block27, Row5, Column6)	5785.71	5531.50	1057.01	0.02	0.18	3725.00	3838.53	3725.00	549.23	0.01	0.14	97.00	80.00	0.00	1806.50	2060.71	4813707.00	3.55	4310.03	4279.50
27	7	5	15672.00	31036.00	184.45	0	Spot (Block27, Row5, Column7)	29748.73	26814.00	14330.64	0.05	0.48	3885.00	4041.27	3885.00	699.55	0.02	0.17	100.00	100.00	0.53	22929.00	25863.73	28320804.00	36.75	9858.27	9797.00
27	8	5	15977.00	31042.00	148.80	0	Spot (Block27, Row5, Column8)	20378.37	17393.00	11825.80	0.07	0.58	4006.00	4097.38	4006.00	515.54	0.01	0.13	100.00	100.00	0.98	13387.00	16372.37	12430806.00	31.58	7508.93	6837.00
27	1	6	13869.00	31326.00	195.50	0	Spot (Block27, Row6, Column1)	11781.62	10305.00	4638.49	0.06	0.39	3991.00	4072.00	3991.00	469.08	0.01	0.12	100.00	100.00	0.00	6314.00	7790.62	12724144.00	16.44	6424.32	6433.00
27	2	6	14178.00	31339.00	197.45	0	Spot (Block27, Row6, Column2)	18242.53	17114.00	6957.38	0.03	0.38	3889.00	4013.73	3889.00	574.43	0.01	0.14	100.00	100.00	0.00	13225.00	14353.53	20121508.00	24.77	8039.07	7891.00
27	3	6	14464.00	31328.00	147.15	0	Spot (Block27, Row6, Column3)	24458.62	22988.50	10967.70	0.03	0.45	3828.00	3937.66	3828.00	501.07	0.01	0.13	100.00	100.00	0.00	19160.50	20630.62	14430584.00	40.95	8370.51	7736.50
27	4	6	14774.00	31338.00	187.80	0	Spot (Block27, Row6, Column4)	5284.90	5064.00	811.42	0.02	0.15	3730.00	3808.80	3730.00	369.24	0.01	0.10	98.00	86.00	0.00	1334.00	1554.90	5247903.00	4.00	4291.65	4252.50
27	5	6	15072.00	31335.00	146.60	0	Spot (Block27, Row6, Column5)	49409.30	57909.50	17761.36	0.07	0.36	3765.00	3883.39	3765.00	454.30	0.01	0.12	100.00	100.00	42.49	54144.50	45644.30	28954032.00	100.21	13760.71	11822.50
27	6	6	15374.00	31336.00	194.20	0	Spot (Block27, Row6, Column6)	5346.26	5127.00	941.04	0.02	0.18	3861.00	3974.70	3861.00	518.32	0.01	0.13	90.00	63.00	0.00	1266.00	1485.26	5693762.00	2.65	4367.38	4329.00
27	7	6	15673.00	31335.00	150.10	0	Spot (Block27, Row6, Column7)	18459.41	17203.00	8634.02	0.03	0.47	3856.00	3964.18	3856.00	523.31	0.01	0.13	100.00	100.00	0.00	13347.00	14603.41	11426373.00	27.70	7002.04	6712.00
27	8	6	15979.00	31347.00	147.95	0	Spot (Block27, Row6, Column8)	18561.66	16971.50	9471.40	0.04	0.51	3952.00	4003.66	3952.00	367.52	0.01	0.09	100.00	100.00	0.00	13019.50	14609.66	11099872.00	39.61	7536.57	6846.00
27	1	7	13870.00	31629.00	197.55	0	Spot (Block27, Row7, Column1)	6239.75	6022.00	1145.20	0.02	0.18	3957.00	3999.15	3957.00	369.14	0.00	0.09	100.00	96.00	0.00	2065.00	2282.75	6869967.00	6.07	4671.67	4644.00
27	2	7	14162.00	31632.00	208.90	0	Spot (Block27, Row7, Column2)	4687.00	4638.00	380.17	0.00	0.08	3853.00	3909.75	3853.00	439.84	0.01	0.11	84.00	40.00	0.00	785.00	834.00	5849377.00	1.77	4107.96	4103.00
27	3	7	14467.00	31639.00	208.30	0	Spot (Block27, Row7, Column3)	4580.89	4560.00	399.15	0.00	0.09	3817.00	3859.83	3817.00	335.63	0.00	0.09	84.00	54.00	0.00	743.00	763.89	5666562.00	2.15	4107.21	4044.00
27	4	7	14768.00	31637.00	193.80	0	Spot (Block27, Row7, Column4)	4593.10	4555.00	329.86	0.00	0.07	3793.00	3834.42	3793.00	315.24	0.00	0.08	94.00	66.00	0.00	762.00	800.10	4868691.00	2.41	4141.54	4170.50
27	5	7	15069.00	31636.00	190.95	0	Spot (Block27, Row7, Column5)	6657.33	6459.00	1240.83	0.01	0.19	3865.00	3964.13	3865.00	525.18	0.01	0.13	100.00	95.00	0.00	2594.00	2792.33	6830425.00	5.13	4769.38	4734.00
27	6	7	15367.00	31638.00	182.20	0	Spot (Block27, Row7, Column6)	21608.56	21191.00	7746.81	0.01	0.36	3988.00	4139.49	3988.00	699.53	0.02	0.17	100.00	100.00	0.00	17203.00	17620.56	20074366.00	24.97	8423.54	8394.00
27	7	7	15662.00	31643.00	148.80	0	Spot (Block27, Row7, Column7)	16580.21	15914.50	6684.10	0.02	0.40	3894.00	3995.54	3894.00	521.61	0.01	0.13	100.00	100.00	0.00	12020.50	12686.21	10080768.00	24.13	7243.48	6114.00
27	8	7	15976.00	31639.00	185.55	0	Spot (Block27, Row7, Column8)	10967.12	10921.50	1617.85	0.00	0.15	3973.00	4015.24	3973.00	345.97	0.00	0.09	100.00	100.00	0.00	6948.50	6994.12	10638102.00	20.09	6303.84	6104.00
27	1	8	13859.00	31929.00	148.70	0	Spot (Block27, Row8, Column1)	7241.81	6988.00	1774.45	0.02	0.25	3950.00	3978.87	3950.00	355.66	0.00	0.09	100.00	100.00	0.00	3038.00	3291.81	4366813.00	9.17	5060.68	5004.00
27	2	8	14166.00	31927.00	192.20	0	Spot (Block27, Row8, Column2)	5505.75	5359.50	845.94	0.01	0.15	3906.00	3924.05	3906.00	353.01	0.00	0.09	96.00	83.00	0.00	1453.50	1599.75	5725980.00	4.48	4415.50	4371.00
27	3	8	14458.00	31933.00	154.85	0	Spot (Block27, Row8, Column3)	9869.28	8389.50	4096.97	0.07	0.42	3891.00	3918.45	3891.00	357.16	0.00	0.09	100.00	100.00	0.00	4498.50	5978.28	6513727.00	16.66	5105.91	4979.50
27	4	8	14769.00	31936.00	150.45	0	Spot (Block27, Row8, Column4)	13730.52	13554.00	4190.90	0.01	0.31	3841.50	3887.91	3841.50	359.57	0.01	0.09	100.00	100.00	0.00	9712.50	9889.02	8554117.00	27.37	6384.55	6106.00
27	5	8	15054.00	31933.00	195.45	0	Spot (Block27, Row8, Column5)	4636.03	4580.00	405.50	0.01	0.09	3838.00	3908.14	3838.00	427.28	0.01	0.11	81.00	39.00	0.00	742.00	798.03	5006910.00	1.70	4169.20	4151.00
27	6	8	15373.00	31939.00	176.20	0	Spot (Block27, Row8, Column6)	18184.64	15576.00	8689.17	0.07	0.48	3872.00	4014.15	3872.00	634.74	0.02	0.16	100.00	100.00	0.00	11704.00	14312.64	15729717.00	22.32	7182.88	7195.00
27	7	8	15666.00	31936.00	150.90	0	Spot (Block27, Row8, Column7)	8121.22	7607.50	2272.27	0.03	0.28	3836.00	3908.12	3836.00	447.92	0.01	0.11	100.00	99.00	0.00	3771.50	4285.22	5051396.00	9.41	4870.35	4801.50
27	8	8	15953.00	31951.00	158.00	0	Spot (Block27, Row8, Column8)	5937.99	5752.00	1270.85	0.01	0.21	3900.00	3944.49	3900.00	352.71	0.00	0.09	99.00	96.00	0.00	1852.00	2037.99	4085336.00	5.65	4495.02	4482.00
28	1	1	18383.00	29848.00	158.95	0	Spot (Block28, Row1, Column1)	56914.85	65535.00	12223.48	0.06	0.21	3130.00	3196.64	3130.00	392.28	0.01	0.12	100.00	100.00	57.35	62405.00	53784.85	39897660.00	136.94	16694.83	14123.50
28	2	1	18675.00	29857.00	149.90	0	Spot (Block28, Row1, Column2)	14193.44	13830.00	5130.03	0.01	0.36	3123.00	3193.12	3123.00	346.62	0.01	0.11	100.00	100.00	0.00	10707.00	11070.44	8686385.00	31.74	5796.51	5246.50
28	3	1	18982.00	29857.00	150.80	0	Spot (Block28, Row1, Column3)	8285.17	7675.50	3265.41	0.03	0.39	3095.50	3136.96	3095.50	243.05	0.01	0.08	100.00	100.00	0.00	4580.00	5189.67	5103664.00	21.18	4273.06	4209.00
28	4	1	19269.00	29857.00	148.60	0	Spot (Block28, Row1, Column4)	12200.61	11659.00	4412.71	0.02	0.36	3188.00	3211.20	3188.00	228.21	0.00	0.07	100.00	100.00	0.00	8471.00	9012.61	7393569.00	39.39	5490.45	5479.50
28	5	1	19579.00	29861.00	149.75	0	Spot (Block28, Row1, Column5)	19100.43	17022.00	11085.65	0.05	0.58	3188.00	3220.59	3188.00	245.65	0.00	0.08	100.00	100.00	0.00	13834.00	15912.43	11708561.00	64.64	6372.05	6006.00
28	6	1	19875.00	29859.00	147.50	0	Spot (Block28, Row1, Column6)	16860.72	16124.00	7456.25	0.02	0.44	3195.00	3242.88	3195.00	268.95	0.01	0.08	100.00	100.00	0.00	12929.00	13665.72	9998407.00	50.63	6155.79	5561.00
28	7	1	20185.00	29863.00	118.65	0	Spot (Block28, Row1, Column7)	33136.59	33108.00	11562.69	0.00	0.35	3330.00	3387.49	3330.00	419.38	0.01	0.12	100.00	100.00	0.27	29778.00	29806.59	12260538.00	70.94	10913.52	9244.50
28	8	1	20468.00	29868.00	161.70	0	Spot (Block28, Row1, Column8)	64381.04	65535.00	4962.25	0.01	0.08	3428.00	3543.30	3428.00	557.08	0.01	0.16	100.00	100.00	92.51	62107.00	60953.04	46419180.00	109.21	20261.27	16909.50
28	1	2	18378.00	30138.00	209.10	0	Spot (Block28, Row2, Column1)	3464.49	3449.00	204.92	0.00	0.06	3035.00	3090.80	3035.00	317.63	0.01	0.10	69.00	18.00	0.00	414.00	429.49	4337545.00	1.18	3221.60	3245.50
28	2	2	18679.00	30157.00	135.40	0	Spot (Block28, Row2, Column2)	9398.78	9503.50	2057.68	0.00	0.22	3015.00	3061.97	3015.00	248.69	0.01	0.08	100.00	100.00	0.00	6488.50	6383.78	4642997.00	25.48	4797.89	4736.50
28	3	2	18985.00	30145.00	206.50	0	Spot (Block28, Row2, Column3)	3685.00	3661.50	264.84	0.00	0.07	3030.00	3081.56	3030.00	254.00	0.01	0.08	95.00	70.00	0.00	631.50	655.00	4451476.00	2.38	3248.74	3245.00
28	4	2	19281.00	30161.00	167.50	0	Spot (Block28, Row2, Column4)	7637.02	7632.50	1572.02	0.00	0.21	3117.00	3163.29	3117.00	250.25	0.01	0.08	100.00	100.00	0.00	4515.50	4520.02	5956878.00	17.88	4413.07	4362.00
28	5	2	19578.00	30158.00	181.20	0	Spot (Block28, Row2, Column5)	5591.29	5347.00	1754.30	0.02	0.31	3139.00	3169.83	3139.00	223.37	0.00	0.07	100.00	100.00	0.00	2208.00	2452.29	5160756.00	10.84	3925.92	3876.00
28	6	2	19869.00	30158.00	155.30	0	Spot (Block28, Row2, Column6)	5744.95	5553.00	1410.73	0.01	0.25	3099.00	3161.95	3099.00	285.47	0.01	0.09	100.00	99.00	0.00	2454.00	2645.95	3808905.00	9.05	3723.25	3693.00
28	7	2	20180.00	30161.00	157.70	0	Spot (Block28, Row2, Column7)	6419.62	6168.50	1749.23	0.02	0.27	3131.00	3174.21	3131.00	251.93	0.01	0.08	100.00	99.00	0.00	3037.50	3288.62	4403858.00	12.88	3929.87	3945.00
28	8	2	20487.00	30155.00	220.30	0	Spot (Block28, Row2, Column8)	3704.45	3700.00	179.09	0.00	0.05	3302.00	3384.69	3302.00	487.13	0.01	0.14	32.00	0.00	0.00	398.00	402.45	5156595.00	0.66	3449.51	3435.00
28	1	3	18379.00	30453.00	151.10	0	Spot (Block28, Row3, Column1)	14541.67	13255.00	7093.37	0.04	0.49	2993.00	3021.08	2993.00	200.14	0.00	0.07	100.00	100.00	0.00	10262.00	11548.67	9117628.00	57.56	5501.71	5209.50
28	2	3	18675.00	30459.00	185.35	0	Spot (Block28, Row3, Column2)	3859.29	3845.00	358.23	0.00	0.09	2987.00	3020.51	2987.00	214.25	0.00	0.07	99.00	86.00	0.00	858.00	872.29	3724213.00	3.91	3289.69	3271.50
28	3	3	18964.00	30455.00	149.25	0	Spot (Block28, Row3, Column3)	11483.19	10665.50	4423.45	0.03	0.39	3063.00	3111.04	3063.00	294.79	0.01	0.09	100.00	100.00	0.00	7602.50	8420.19	6935844.00	28.40	5214.44	4594.50
28	4	3	19276.00	30459.00	148.85	0	Spot (Block28, Row3, Column4)	16784.85	16031.00	7477.19	0.02	0.45	3123.00	3165.30	3123.00	233.29	0.01	0.07	100.00	100.00	0.00	12908.00	13661.85	10138051.00	58.38	6376.95	6037.00
28	5	3	19580.00	30460.00	150.00	0	Spot (Block28, Row3, Column5)	7893.54	7315.00	3151.53	0.03	0.40	3119.00	3165.90	3119.00	262.62	0.01	0.08	100.00	100.00	0.00	4196.00	4774.54	4830849.00	18.00	4257.50	4122.00
28	6	3	19878.00	30460.00	209.35	0	Spot (Block28, Row3, Column6)	14164.13	11827.00	5736.54	0.08	0.41	3080.00	3181.95	3080.00	344.78	0.01	0.11	100.00	100.00	0.00	8747.00	11084.13	17634340.00	31.85	6576.88	6643.50
28	7	3	20182.00	30471.00	149.65	0	Spot (Block28, Row3, Column7)	12549.00	11305.00	5948.72	0.05	0.47	3093.00	3166.20	3093.00	305.60	0.01	0.10	100.00	100.00	0.00	8212.00	9456.00	7705085.00	30.70	5135.08	4908.00
28	8	3	20480.00	30471.00	156.25	0	Spot (Block28, Row3, Column8)	15075.98	13335.00	5597.83	0.05	0.37	3234.00	3259.95	3234.00	232.25	0.00	0.07	100.00	100.00	0.00	10101.00	11841.98	10131061.00	50.88	6222.22	6146.50
28	1	4	18372.00	30753.00	147.75	0	Spot (Block28, Row4, Column1)	16181.37	14907.50	7429.70	0.04	0.46	3013.00	3038.52	3013.00	226.32	0.00	0.07	100.00	100.00	0.00	11894.50	13168.37	9676458.00	58.07	6197.42	5291.50
28	2	4	18681.00	30754.00	198.30	0	Spot (Block28, Row4, Column2)	4336.52	4295.00	513.19	0.00	0.12	3077.00	3118.44	3077.00	303.05	0.01	0.10	100.00	90.00	0.00	1218.00	1259.52	4809196.00	4.02	3546.23	3553.00
28	3	4	18976.00	30755.00	153.05	0	Spot (Block28, Row4, Column3)	54043.29	65535.00	15162.29	0.08	0.28	3180.00	3249.09	3180.00	327.08	0.01	0.10	100.00	100.00	53.87	62355.00	50863.29	34912240.00	155.30	14472.58	11975.50
28	4	4	19258.00	30755.00	192.40	0	Spot (Block28, Row4, Column4)	3890.98	3848.00	274.48	0.00	0.07	3174.00	3210.89	3174.00	255.05	0.01	0.08	97.00	75.00	0.00	674.00	716.98	4081640.00	2.67	3430.49	3421.50
28	5	4	19547.00	30760.00	158.70	0	Spot (Block28, Row4, Column5)	4754.22	4549.00	1345.62	0.02	0.28	3070.00	3113.88	3070.00	267.12	0.01	0.09	100.00	94.00	0.00	1479.00	1684.22	3308939.00	6.14	3578.66	3497.50
28	6	4	19873.00	30761.00	192.65	0	Spot (Block28, Row4, Column6)	5545.95	5591.00	669.21	0.00	0.12	3020.00	3073.06	3020.00	257.61	0.01	0.08	100.00	100.00	0.00	2571.00	2525.95	5801068.00	9.60	3786.34	3665.00
28	7	4	20167.00	30764.00	152.40	0	Spot (Block28, Row4, Column7)	9856.01	8904.00	4710.45	0.04	0.48	3113.00	3142.81	3113.00	238.98	0.00	0.08	100.00	100.00	0.00	5791.00	6743.01	6229001.00	28.09	4500.60	4327.50
28	8	4	20479.00	30770.00	161.05	0	Spot (Block28, Row4, Column8)	5238.72	5210.00	863.17	0.00	0.16	3229.00	3263.47	3229.00	212.07	0.00	0.06	100.00	99.00	0.00	1981.00	2009.72	3750926.00	9.31	3788.08	3828.00
28	1	5	18379.00	31056.00	146.80	0	Spot (Block28, Row5, Column1)	24066.88	22001.00	11105.16	0.04	0.46	3050.00	3116.36	3050.00	334.47	0.01	0.11	100.00	100.00	0.00	18951.00	21016.88	14175393.00	62.64	7834.63	7148.50
28	2	5	18673.00	31058.00	153.40	0	Spot (Block28, Row5, Column2)	17406.19	17004.50	5696.20	0.01	0.33	3148.00	3200.28	3148.00	288.67	0.01	0.09	100.00	100.00	0.00	13856.50	14258.19	11244400.00	49.21	6742.06	6623.00
28	3	5	18976.00	31055.00	166.60	0	Spot (Block28, Row5, Column3)	6919.65	6610.00	1740.16	0.02	0.25	3286.00	3344.21	3286.00	317.14	0.01	0.09	100.00	100.00	0.00	3324.00	3633.65	5321211.00	11.27	4240.76	4182.50
28	4	5	19271.00	31060.00	152.75	0	Spot (Block28, Row5, Column4)	9612.59	8876.00	3877.17	0.03	0.40	3269.00	3307.59	3269.00	289.95	0.01	0.09	100.00	100.00	0.00	5607.00	6343.59	6142447.00	21.75	4712.48	4645.00
28	5	5	19576.00	31063.00	152.05	0	Spot (Block28, Row5, Column5)	57041.84	65535.00	13460.72	0.06	0.24	3121.00	3195.67	3121.00	402.46	0.01	0.13	100.00	100.00	63.88	62414.00	53920.84	36164824.00	133.79	17218.10	15039.00
28	6	5	19875.00	31064.00	160.35	0	Spot (Block28, Row5, Column6)	5673.83	5503.50	1310.13	0.01	0.23	3034.00	3083.42	3034.00	295.43	0.01	0.10	100.00	100.00	0.00	2469.50	2639.83	4017073.00	8.77	3701.16	3687.00
28	7	5	20177.00	31065.00	184.35	0	Spot (Block28, Row5, Column7)	8594.15	8309.50	2568.45	0.01	0.30	3146.00	3197.81	3146.00	286.07	0.01	0.09	100.00	100.00	0.00	5163.50	5448.15	8198819.00	18.86	4745.99	4713.00
28	8	5	20477.00	31071.00	149.65	0	Spot (Block28, Row5, Column8)	25524.28	22375.00	15998.58	0.06	0.63	3238.00	3271.45	3238.00	239.89	0.00	0.07	100.00	100.00	0.81	19137.00	22286.28	15671909.00	92.76	7570.41	6818.00
28	1	6	18373.00	31353.00	211.00	0	Spot (Block28, Row6, Column1)	12763.81	10972.00	5034.80	0.07	0.39	3131.00	3238.43	3131.00	383.02	0.01	0.12	100.00	100.00	0.00	7841.00	9632.81	16184505.00	24.87	6018.82	5949.00
28	2	6	18665.00	31353.00	207.55	0	Spot (Block28, Row6, Column2)	6271.18	6169.00	1232.36	0.01	0.20	3284.00	3352.33	3284.00	344.96	0.01	0.10	100.00	99.00	0.00	2885.00	2987.18	7682194.00	8.46	4295.15	4223.00
28	3	6	18968.00	31358.00	146.65	0	Spot (Block28, Row6, Column3)	30558.34	28549.00	15445.89	0.03	0.51	3318.00	3393.91	3318.00	298.39	0.01	0.09	100.00	100.00	0.85	25231.00	27240.34	17968308.00	91.04	8993.13	7847.00
28	4	6	19274.00	31363.00	180.05	0	Spot (Block28, Row6, Column4)	4691.57	4499.00	702.06	0.02	0.15	3289.00	3342.48	3289.00	312.74	0.01	0.09	100.00	87.00	0.00	1210.00	1402.57	4264638.00	4.31	3736.75	3729.50
28	5	6	19573.00	31365.00	149.50	0	Spot (Block28, Row6, Column5)	58918.10	65535.00	11684.59	0.05	0.20	3162.00	3236.93	3162.00	402.35	0.01	0.12	100.00	100.00	69.02	62373.00	55756.10	35940336.00	138.39	17397.77	16241.00
28	6	6	19873.00	31365.00	177.75	0	Spot (Block28, Row6, Column6)	4390.96	4106.00	820.65	0.03	0.19	3090.00	3138.96	3090.00	303.41	0.01	0.10	99.00	77.00	0.00	1016.00	1300.96	3899170.00	4.13	3439.33	3417.00
28	7	6	20174.00	31362.00	150.05	0	Spot (Block28, Row6, Column7)	23651.43	21839.00	12470.67	0.03	0.53	3134.00	3198.76	3134.00	284.37	0.01	0.09	100.00	100.00	0.00	18705.00	20517.43	14592935.00	71.92	7614.45	6604.50
28	8	6	20482.00	31368.00	150.25	0	Spot (Block28, Row6, Column8)	27167.82	24110.00	15857.09	0.05	0.58	3242.00	3275.57	3242.00	243.57	0.00	0.07	100.00	100.00	0.48	20868.00	23925.82	16871216.00	98.09	8244.76	7739.00
28	1	7	18376.00	31652.00	187.75	0	Spot (Block28, Row7, Column1)	4551.63	4489.50	659.20	0.01	0.14	3077.00	3119.17	3077.00	261.03	0.01	0.08	99.00	94.00	0.00	1412.50	1474.63	4515216.00	5.49	3567.39	3526.50
28	2	7	18663.00	31626.00	213.20	0	Spot (Block28, Row7, Column2)	3848.40	3799.00	338.90	0.01	0.09	3164.00	3205.32	3164.00	277.10	0.01	0.09	90.00	65.00	0.00	635.00	684.40	5002914.00	2.32	3447.78	3437.00
28	3	7	18979.00	31641.00	213.50	0	Spot (Block28, Row7, Column3)	3609.29	3595.00	230.31	0.00	0.06	3225.00	3263.80	3225.00	287.91	0.01	0.09	64.00	19.00	0.00	370.00	384.29	4699301.00	1.20	3399.44	3380.00
28	4	7	19265.00	31655.00	200.90	0	Spot (Block28, Row7, Column4)	3741.03	3715.00	235.35	0.00	0.06	3212.00	3245.96	3212.00	242.00	0.00	0.07	90.00	54.00	0.00	503.00	529.03	4279742.00	2.05	3419.96	3425.00
28	5	7	19569.00	31661.00	174.10	0	Spot (Block28, Row7, Column5)	6847.01	6775.50	1470.27	0.00	0.21	3165.00	3213.56	3165.00	323.12	0.01	0.10	100.00	100.00	0.00	3610.50	3682.01	5792568.00	11.24	4276.03	4305.00
28	6	7	19867.00	31668.00	195.95	0	Spot (Block28, Row7, Column6)	6531.83	6509.00	1524.57	0.00	0.23	3178.00	3269.92	3178.00	369.56	0.01	0.11	100.00	100.00	0.00	3331.00	3353.83	7093572.00	8.83	4242.81	4169.50
28	7	7	20164.00	31671.00	151.15	0	Spot (Block28, Row7, Column7)	19661.72	18677.00	9251.43	0.02	0.47	3203.00	3260.61	3203.00	273.25	0.01	0.08	100.00	100.00	0.00	15474.00	16458.72	12308238.00	60.02	7311.96	5410.00
28	8	7	20476.00	31668.00	189.75	0	Spot (Block28, Row7, Column8)	7668.24	7665.50	957.91	0.00	0.12	3279.00	3304.31	3279.00	222.78	0.00	0.07	100.00	100.00	0.00	4386.50	4389.24	7821602.00	19.59	4806.95	4703.50
28	1	8	18363.00	31963.00	164.55	0	Spot (Block28, Row8, Column1)	5341.50	5203.00	1212.10	0.01	0.23	3027.00	3065.56	3027.00	207.90	0.01	0.07	100.00	100.00	0.00	2176.00	2314.50	4016809.00	10.95	3622.85	3579.00
28	2	8	18662.00	31959.00	169.50	0	Spot (Block28, Row8, Column2)	4828.65	4620.00	905.99	0.02	0.19	3070.00	3094.51	3070.00	203.80	0.00	0.07	100.00	99.00	0.00	1550.00	1758.65	3853259.00	8.51	3595.23	3599.00
28	3	8	18960.00	31960.00	154.60	0	Spot (Block28, Row8, Column3)	9566.38	8158.00	4818.69	0.07	0.50	3123.00	3168.35	3123.00	254.25	0.01	0.08	100.00	100.00	0.00	5035.00	6443.38	6332943.00	25.16	4348.83	4265.00
28	4	8	19266.00	31962.00	150.55	0	Spot (Block28, Row8, Column4)	29103.40	28897.00	12277.48	0.00	0.42	3205.00	3250.20	3205.00	264.58	0.01	0.08	100.00	100.00	0.16	25692.00	25898.40	18160524.00	97.72	9225.61	8433.00
28	5	8	19554.00	31965.00	200.45	0	Spot (Block28, Row8, Column5)	3786.22	3704.00	292.31	0.01	0.08	3196.00	3249.76	3196.00	342.18	0.01	0.11	84.00	31.00	0.00	508.00	590.22	4289788.00	1.57	3378.15	3372.50
28	6	8	19874.00	31963.00	203.30	0	Spot (Block28, Row8, Column6)	17816.87	13980.00	9247.34	0.11	0.52	3219.00	3320.56	3219.00	438.30	0.01	0.13	100.00	100.00	0.00	10761.00	14597.87	20899196.00	33.07	7260.63	7393.00
28	7	8	20170.00	31961.00	148.70	0	Spot (Block28, Row8, Column7)	9335.17	9065.00	3073.09	0.01	0.33	3284.00	3336.11	3284.00	320.80	0.01	0.10	100.00	100.00	0.00	5781.00	6051.17	5647775.00	18.70	4803.89	4464.50
28	8	8	20470.00	31980.00	161.90	0	Spot (Block28, Row8, Column8)	4837.31	4571.00	1356.12	0.02	0.28	3404.00	3466.44	3404.00	293.86	0.01	0.08	97.00	89.00	0.00	1167.00	1433.31	3516724.00	4.67	3929.92	3856.00
29	1	1	4850.00	34269.00	157.55	0	Spot (Block29, Row1, Column1)	59728.08	65535.00	9707.75	0.04	0.16	1783.00	1852.88	1783.00	355.20	0.02	0.19	100.00	100.00	66.28	63752.00	57945.08	40734916.00	162.94	16397.22	14537.00
29	2	1	5144.00	34276.00	144.45	0	Spot (Block29, Row1, Column2)	14602.09	13895.00	6220.89	0.02	0.43	1796.00	1861.01	1796.00	290.28	0.02	0.16	100.00	100.00	0.00	12099.00	12806.09	8337791.00	43.89	4564.97	4131.00
29	3	1	5453.00	34275.00	145.30	0	Spot (Block29, Row1, Column3)	4519.96	4221.00	1630.48	0.03	0.36	1797.00	1820.03	1797.00	174.85	0.01	0.10	100.00	100.00	0.00	2424.00	2722.96	2598979.00	15.44	2464.15	2441.00
29	4	1	5749.00	34282.00	143.00	0	Spot (Block29, Row1, Column4)	12262.72	12048.00	5183.98	0.01	0.42	1807.00	1840.79	1807.00	192.82	0.01	0.10	100.00	100.00	0.00	10241.00	10455.72	6854861.00	54.05	4200.24	3600.50
29	5	1	6046.00	34284.00	145.65	0	Spot (Block29, Row1, Column5)	11205.64	9813.00	6204.49	0.06	0.55	1818.00	1863.04	1818.00	203.66	0.01	0.11	100.00	100.00	0.00	7995.00	9387.64	6476858.00	45.87	3654.07	3381.00
29	6	1	6344.00	34278.00	141.80	0	Spot (Block29, Row1, Column6)	22449.56	20760.50	10624.65	0.03	0.47	1878.00	1917.32	1878.00	260.93	0.01	0.14	100.00	100.00	0.00	18882.50	20571.56	12212562.00	78.69	6719.13	5870.50
29	7	1	6664.00	34283.00	115.45	0	Spot (Block29, Row1, Column7)	39718.52	39326.00	13284.58	0.00	0.33	1986.00	2087.33	1986.00	545.71	0.02	0.26	100.00	100.00	3.70	37340.00	37732.52	13941199.00	68.96	10658.08	9946.50
29	8	1	6939.00	34292.00	162.90	0	Spot (Block29, Row1, Column8)	63484.52	65535.00	6891.53	0.01	0.11	2110.00	2261.74	2110.00	647.36	0.03	0.29	100.00	100.00	88.98	63425.00	61374.52	46661572.00	94.57	17198.19	16049.00
29	1	2	4832.00	34569.00	191.85	0	Spot (Block29, Row2, Column1)	2037.64	2007.00	142.29	0.01	0.07	1793.00	1846.72	1793.00	261.74	0.01	0.14	39.00	5.00	0.00	214.00	244.64	2123222.00	0.73	1933.17	1917.00
29	2	2	5142.00	34581.00	125.00	0	Spot (Block29, Row2, Column2)	8014.68	7924.00	2157.43	0.00	0.27	1797.00	1846.43	1797.00	206.96	0.01	0.11	100.00	100.00	0.00	6127.00	6217.68	3318078.00	29.80	3416.04	3279.00
29	3	2	5449.00	34571.00	195.30	0	Spot (Block29, Row2, Column3)	2339.91	2278.00	301.93	0.01	0.13	1798.00	1843.55	1798.00	251.50	0.01	0.14	83.00	45.00	0.00	480.00	541.91	2520087.00	1.97	2000.60	1986.00
29	4	2	5753.00	34581.00	189.95	0	Spot (Block29, Row2, Column4)	4121.19	3968.00	1088.83	0.02	0.26	1805.00	1852.28	1805.00	215.15	0.01	0.12	100.00	100.00	0.00	2163.00	2316.19	4199493.00	10.55	2582.63	2557.00
29	5	2	6052.00	34579.00	179.60	0	Spot (Block29, Row2, Column5)	4791.85	4738.00	1165.67	0.00	0.24	1872.00	1895.89	1872.00	201.62	0.01	0.11	100.00	100.00	0.00	2866.00	2919.85	4336624.00	14.36	2581.81	2607.00
29	6	2	6344.00	34577.00	145.90	0	Spot (Block29, Row2, Column6)	7529.21	7110.50	2967.83	0.02	0.39	1906.00	1948.90	1906.00	248.14	0.01	0.13	100.00	100.00	0.00	5204.50	5623.21	4381999.00	22.49	3127.06	3018.50
29	7	2	6649.00	34583.00	149.10	0	Spot (Block29, Row2, Column7)	3938.21	3812.00	979.66	0.01	0.25	1957.00	1987.46	1957.00	235.31	0.01	0.12	99.00	99.00	0.00	1855.00	1981.21	2398368.00	8.29	2482.56	2472.00
29	8	2	6944.00	34585.00	224.60	0	Spot (Block29, Row2, Column8)	2302.84	2288.00	244.49	0.00	0.11	2006.00	2140.30	2006.00	550.91	0.03	0.26	17.00	0.00	0.00	282.00	296.84	3341427.00	0.30	2124.51	2111.00
29	1	3	4846.00	34872.00	143.20	0	Spot (Block29, Row3, Column1)	19896.72	19171.00	9376.95	0.02	0.47	1796.00	1836.26	1796.00	184.05	0.01	0.10	100.00	100.00	0.00	17375.00	18100.72	11022785.00	98.13	5769.51	5215.50
29	2	3	5147.00	34878.00	201.25	0	Spot (Block29, Row3, Column2)	2362.02	2252.00	372.20	0.02	0.16	1798.00	1842.91	1798.00	203.70	0.01	0.11	88.00	53.00	0.00	454.00	564.02	2711600.00	2.55	1983.65	1968.50
29	3	3	5432.00	34872.00	139.30	0	Spot (Block29, Row3, Column3)	38269.01	37757.00	17590.62	0.01	0.46	1814.00	1930.96	1814.00	427.70	0.03	0.22	100.00	100.00	13.13	35943.00	36455.01	20397436.00	84.96	9374.11	8257.00
29	4	3	5746.00	34877.00	140.60	0	Spot (Block29, Row3, Column4)	32340.99	32291.50	15125.66	0.00	0.47	1879.00	1968.14	1879.00	400.96	0.02	0.20	100.00	100.00	0.74	30412.50	30461.99	17399460.00	75.75	8210.76	7322.50
29	5	3	6053.00	34874.00	142.00	0	Spot (Block29, Row3, Column5)	18890.09	16230.00	13560.20	0.07	0.72	1903.00	1960.41	1903.00	308.78	0.01	0.16	100.00	100.00	2.93	14327.00	16987.09	10332880.00	54.83	5628.13	4113.50
29	6	3	6346.00	34882.00	217.70	0	Spot (Block29, Row3, Column6)	5025.52	4302.50	1821.52	0.07	0.36	1933.00	1979.75	1933.00	259.55	0.01	0.13	100.00	100.00	0.00	2369.50	3092.52	6824657.00	11.73	3000.35	3053.00
29	7	3	6651.00	34893.00	142.55	0	Spot (Block29, Row3, Column7)	7497.22	6914.00	3409.81	0.04	0.45	1990.00	2028.03	1990.00	261.79	0.01	0.13	100.00	100.00	0.00	4924.00	5507.22	4130970.00	20.89	3174.37	3011.00
29	8	3	6948.00	34892.00	150.20	0	Spot (Block29, Row3, Column8)	21395.48	20427.00	8462.62	0.02	0.40	2007.00	2086.84	2007.00	320.88	0.02	0.15	100.00	100.00	0.00	18420.00	19388.48	13158221.00	60.17	6620.84	6092.00
29	1	4	4844.00	35169.00	141.15	0	Spot (Block29, Row4, Column1)	30875.99	29632.00	15179.81	0.02	0.49	1791.00	1839.80	1791.00	227.79	0.01	0.12	100.00	100.00	1.47	27841.00	29084.99	16858292.00	127.47	7218.04	5996.00
29	2	4	5143.00	35175.00	194.30	0	Spot (Block29, Row4, Column2)	2306.05	2222.50	282.05	0.02	0.12	1796.00	1848.40	1796.00	284.64	0.01	0.15	76.00	34.00	0.00	426.50	510.05	2462859.00	1.61	1992.70	1996.00
29	3	4	5444.00	35174.00	147.35	0	Spot (Block29, Row4, Column3)	62490.31	65535.00	7307.51	0.02	0.12	1809.00	1907.03	1809.00	419.95	0.02	0.22	100.00	100.00	79.36	63726.00	60681.31	36932080.00	144.26	17461.20	15001.00
29	4	4	5732.00	35176.00	202.50	0	Spot (Block29, Row4, Column4)	2154.91	2109.00	215.95	0.01	0.10	1851.00	1908.70	1851.00	312.59	0.01	0.16	41.00	9.00	0.00	258.00	303.91	2510470.00	0.79	1945.26	1940.00
29	5	4	6018.00	35186.00	131.65	0	Spot (Block29, Row4, Column5)	9908.44	5902.00	12378.57	0.23	1.25	1870.00	1938.18	1870.00	372.60	0.02	0.19	100.00	99.00	2.58	4032.00	8038.44	4617335.00	21.39	4412.19	3079.50
29	6	4	6348.00	35180.00	173.70	0	Spot (Block29, Row4, Column6)	5386.53	5388.00	1345.32	0.00	0.25	1920.00	1967.28	1920.00	270.00	0.01	0.14	100.00	100.00	0.00	3468.00	3466.53	4540845.00	12.66	2749.75	2670.50
29	7	4	6639.00	35183.00	145.95	0	Spot (Block29, Row4, Column7)	6284.09	5332.00	3096.79	0.07	0.49	1982.00	2000.33	1982.00	214.51	0.00	0.11	100.00	99.00	0.00	3350.00	4302.09	3625921.00	19.97	2856.63	2781.50
29	8	4	6945.00	35153.00	187.30	0	Spot (Block29, Row4, Column8)	2974.06	2663.00	921.00	0.05	0.31	2016.00	2146.97	2016.00	972.59	0.03	0.45	42.00	17.00	0.00	647.00	958.06	2941342.00	0.85	2592.82	2210.50
29	1	5	4848.00	35473.00	141.25	0	Spot (Block29, Row5, Column1)	30429.44	29123.00	15166.10	0.02	0.50	1786.00	1843.96	1786.00	267.93	0.01	0.15	100.00	100.00	0.92	27337.00	28643.44	16462325.00	106.69	8244.20	7088.00
29	2	5	5141.00	35474.00	150.45	0	Spot (Block29, Row5, Column2)	20922.88	20740.50	7848.25	0.00	0.38	1794.00	1846.56	1794.00	249.69	0.01	0.14	100.00	100.00	0.00	18946.50	19128.88	12930342.00	76.40	5967.52	5629.00
29	3	5	5444.00	35473.00	158.85	0	Spot (Block29, Row5, Column3)	3928.11	3819.50	1040.58	0.01	0.26	1801.00	1857.94	1801.00	282.23	0.01	0.15	100.00	99.00	0.00	2018.50	2127.11	2726108.00	7.33	2360.86	2362.00
29	4	5	5746.00	35478.00	141.80	0	Spot (Block29, Row5, Column4)	11740.96	11419.50	5793.45	0.01	0.49	1803.00	1854.89	1803.00	270.72	0.01	0.15	100.00	100.00	0.00	9616.50	9937.96	6387081.00	36.52	4111.01	3639.00
29	5	5	6047.00	35478.00	148.50	0	Spot (Block29, Row5, Column5)	63879.74	65535.00	4828.75	0.01	0.08	1842.00	1933.04	1842.00	411.31	0.02	0.21	100.00	100.00	85.67	63693.00	62037.74	38775336.00	150.61	18440.83	16343.00
29	6	5	6344.00	35482.00	146.55	0	Spot (Block29, Row5, Column6)	7988.69	7530.00	2842.64	0.03	0.36	1907.00	1972.39	1907.00	318.03	0.01	0.16	100.00	100.00	0.00	5623.00	6081.69	4665397.00	18.92	3335.09	3059.50
29	7	5	6649.00	35484.00	196.10	0	Spot (Block29, Row5, Column7)	5290.09	4915.00	1953.99	0.03	0.37	2006.00	2053.83	2006.00	264.75	0.01	0.13	100.00	100.00	0.00	2909.00	3284.09	5782068.00	12.22	2986.22	2942.00
29	8	5	6947.00	35488.00	144.95	0	Spot (Block29, Row5, Column8)	13271.20	11418.50	7492.65	0.07	0.56	2096.00	2205.44	2096.00	956.14	0.02	0.43	100.00	94.00	0.00	9322.50	11175.20	7538040.00	11.57	4345.92	3923.00
29	1	6	4842.00	35770.00	214.30	0	Spot (Block29, Row6, Column1)	4337.83	3714.50	1586.72	0.07	0.37	1788.00	1816.60	1788.00	199.82	0.01	0.11	100.00	100.00	0.00	1926.50	2549.83	5691237.00	12.62	2674.22	2647.00
29	2	6	5142.00	35776.00	222.10	0	Spot (Block29, Row6, Column2)	3622.46	3382.00	842.52	0.03	0.23	1807.00	1855.92	1807.00	244.20	0.01	0.13	100.00	99.00	0.00	1575.00	1815.46	5111296.00	7.23	2432.20	2416.00
29	3	6	5435.00	35774.00	141.25	0	Spot (Block29, Row6, Column3)	45518.12	46888.00	18692.62	0.01	0.41	1819.00	1879.93	1819.00	261.28	0.01	0.14	100.00	100.00	30.31	45069.00	43699.12	24625420.00	167.02	11522.91	10559.50
29	4	6	5747.00	35784.00	151.25	0	Spot (Block29, Row6, Column4)	3757.48	3526.50	1032.24	0.03	0.27	1822.00	1892.04	1822.00	301.19	0.02	0.16	100.00	94.00	0.00	1704.50	1935.48	2367214.00	6.19	2294.54	2323.00
29	5	6	6043.00	35780.00	146.80	0	Spot (Block29, Row6, Column5)	62342.36	65535.00	7828.96	0.02	0.13	1871.00	1950.07	1871.00	402.78	0.02	0.21	100.00	100.00	80.78	63664.00	60471.36	36657612.00	149.94	17177.70	13218.50
29	6	6	6345.00	35796.00	189.05	0	Spot (Block29, Row6, Column6)	2856.19	2668.00	627.30	0.03	0.22	1921.00	1997.04	1921.00	324.22	0.02	0.16	89.00	56.00	0.00	747.00	935.19	2876182.00	2.65	2207.69	2181.00
29	7	6	6642.00	35785.00	145.70	0	Spot (Block29, Row6, Column7)	17499.61	16124.00	9029.00	0.04	0.52	2080.50	2136.54	2080.50	317.35	0.01	0.15	100.00	100.00	0.00	14043.50	15419.11	10132276.00	48.41	5158.17	4856.00
29	8	6	6949.00	35791.00	143.35	0	Spot (Block29, Row6, Column8)	18627.19	17273.50	9643.76	0.03	0.52	2232.00	2269.38	2232.00	304.90	0.01	0.13	100.00	100.00	0.00	15041.50	16395.19	10468481.00	53.65	5732.28	5133.00
29	1	7	4835.00	36071.00	211.15	0	Spot (Block29, Row7, Column1)	2455.04	2395.50	375.84	0.01	0.15	1794.00	1817.06	1794.00	146.15	0.01	0.08	94.00	81.00	0.00	601.50	661.04	3112995.00	4.37	2027.26	2018.00
29	2	7	5135.00	36073.00	217.70	0	Spot (Block29, Row7, Column2)	2211.24	2167.00	258.90	0.01	0.12	1800.00	1817.73	1800.00	142.83	0.00	0.08	86.00	62.00	0.00	367.00	411.24	2998441.00	2.76	1934.89	1909.00
29	3	7	5443.00	36082.00	217.95	0	Spot (Block29, Row7, Column3)	2088.52	2077.00	153.91	0.00	0.07	1822.00	1869.55	1822.00	211.91	0.01	0.11	60.00	13.00	0.00	255.00	266.52	2846652.00	1.03	1944.86	1958.00
29	4	7	5742.00	36083.00	206.60	0	Spot (Block29, Row7, Column4)	2212.00	2170.50	240.19	0.01	0.11	1830.50	1881.08	1830.50	212.66	0.01	0.11	73.00	35.00	0.00	340.00	381.50	2680945.00	1.56	1988.99	1980.50
29	5	7	6037.00	36077.00	185.10	0	Spot (Block29, Row7, Column5)	4040.51	3895.50	1155.74	0.02	0.29	1853.00	1915.34	1853.00	302.61	0.01	0.16	100.00	98.00	0.00	2042.50	2187.51	3878892.00	7.02	2529.75	2521.50
29	6	7	6338.00	36080.00	206.30	0	Spot (Block29, Row7, Column6)	3983.67	3815.00	996.40	0.02	0.25	1915.00	1977.31	1915.00	279.60	0.01	0.14	100.00	99.00	0.00	1900.00	2068.67	4824228.00	7.18	2656.92	2614.00
29	7	7	6636.00	36090.00	146.30	0	Spot (Block29, Row7, Column7)	20093.29	19003.00	10048.08	0.02	0.50	2025.00	2092.72	2025.00	303.47	0.01	0.15	100.00	100.00	0.00	16978.00	18068.29	11714390.00	59.32	6289.83	4958.00
29	8	7	6942.00	36088.00	179.85	0	Spot (Block29, Row7, Column8)	7683.16	7710.50	1822.53	0.00	0.24	2124.00	2178.66	2124.00	318.85	0.01	0.15	100.00	100.00	0.00	5586.50	5559.16	6991678.00	17.26	3777.55	3613.50
29	1	8	4825.00	36382.00	140.20	0	Spot (Block29, Row8, Column1)	5997.54	5048.00	5132.25	0.07	0.86	1804.00	1829.06	1804.00	151.20	0.01	0.08	100.00	100.00	0.00	3244.00	4193.54	3160703.00	27.57	2867.30	2579.00
29	2	8	5136.00	36379.00	185.55	0	Spot (Block29, Row8, Column2)	2684.20	2531.50	558.29	0.03	0.21	1867.00	1872.56	1867.00	166.62	0.00	0.09	91.00	78.00	0.00	664.50	817.20	2598309.00	4.87	2074.44	2061.50
29	3	8	5430.00	36379.00	146.35	0	Spot (Block29, Row8, Column3)	5321.66	4683.00	2336.78	0.06	0.44	1886.50	1912.89	1886.50	215.33	0.01	0.11	100.00	100.00	0.00	2796.50	3435.16	3123817.00	15.83	2531.71	2487.00
29	4	8	5739.00	36379.00	144.35	0	Spot (Block29, Row8, Column4)	37160.06	36003.00	15464.85	0.01	0.42	1874.00	1910.86	1874.00	246.38	0.01	0.13	100.00	100.00	3.70	34129.00	35286.06	21069776.00	143.07	9192.29	8150.00
29	5	8	6023.00	36387.00	220.25	0	Spot (Block29, Row8, Column5)	2181.15	2171.00	220.05	0.00	0.10	1859.00	1906.46	1859.00	255.82	0.01	0.13	57.00	18.00	0.00	312.00	322.15	3029618.00	1.07	1964.81	1946.00
29	6	8	6340.00	36384.00	186.50	0	Spot (Block29, Row8, Column6)	7098.38	5902.00	3486.12	0.08	0.49	1906.00	1979.35	1906.00	286.80	0.02	0.14	100.00	100.00	0.00	3996.00	5192.38	6949318.00	17.85	3368.80	3343.00
29	7	8	6641.00	36383.00	138.55	0	Spot (Block29, Row8, Column7)	8575.38	8400.00	3185.11	0.01	0.37	1987.00	2028.02	1987.00	245.21	0.01	0.12	100.00	100.00	0.00	6413.00	6588.38	4467771.00	26.70	3650.88	3404.50
29	8	8	6924.00	36390.00	157.70	0	Spot (Block29, Row8, Column8)	3209.25	3123.00	657.83	0.01	0.20	1995.00	2036.64	1995.00	212.81	0.01	0.10	98.00	91.00	0.00	1128.00	1214.25	2175869.00	5.51	2302.46	2318.00
30	1	1	9350.00	34295.00	157.45	0	Spot (Block30, Row1, Column1)	57998.48	65535.00	11714.03	0.05	0.20	1275.00	1330.96	1275.00	299.40	0.02	0.22	100.00	100.00	62.44	64260.00	56723.48	39381316.00	189.27	14604.45	12629.50
30	2	1	9638.00	34313.00	176.90	0	Spot (Block30, Row1, Column2)	1859.04	1843.00	289.75	0.00	0.16	1271.00	1304.59	1271.00	237.24	0.01	0.18	88.00	59.00	0.00	572.00	588.04	1622941.00	2.34	1481.44	1457.00
30	3	1	9954.00	34307.00	165.80	0	Spot (Block30, Row1, Column3)	1866.44	1818.50	310.29	0.01	0.17	1273.00	1287.17	1273.00	109.72	0.00	0.09	98.00	90.00	0.00	545.50	593.44	1418496.00	5.28	1426.58	1415.00
30	4	1	10247.00	34305.00	180.40	0	Spot (Block30, Row1, Column4)	1694.07	1618.00	257.95	0.02	0.15	1283.00	1298.01	1283.00	108.55	0.01	0.08	94.00	73.00	0.00	335.00	411.07	1548377.00	3.65	1414.91	1397.00
30	5	1	10552.00	34308.00	149.40	0	Spot (Block30, Row1, Column5)	2937.91	2739.00	891.97	0.03	0.30	1312.00	1332.71	1312.00	124.08	0.01	0.09	100.00	100.00	0.00	1427.00	1625.91	1800940.00	12.94	1790.00	1735.00
30	6	1	10848.00	34306.00	150.00	0	Spot (Block30, Row1, Column6)	2886.62	2782.00	797.13	0.02	0.28	1324.00	1343.87	1324.00	129.23	0.01	0.10	100.00	99.00	0.00	1458.00	1562.62	1778156.00	11.94	1805.63	1718.00
30	7	1	11165.00	34309.00	118.45	0	Spot (Block30, Row1, Column7)	4227.56	4086.00	971.35	0.01	0.23	1360.00	1421.33	1360.00	354.08	0.02	0.25	100.00	100.00	0.00	2726.00	2867.56	1555743.00	7.93	2250.13	2205.50
30	8	1	11442.00	34319.00	160.50	0	Spot (Block30, Row1, Column8)	64031.95	65535.00	5575.26	0.01	0.09	1501.00	1614.65	1501.00	508.69	0.03	0.32	100.00	100.00	90.68	64034.00	62530.95	45335052.00	122.70	18089.04	16342.00
30	1	2	9336.00	34583.00	227.05	0	Spot (Block30, Row2, Column1)	1416.15	1398.00	103.45	0.01	0.07	1254.00	1287.87	1254.00	219.19	0.01	0.17	26.00	0.00	0.00	144.00	162.15	2093073.00	0.59	1321.84	1313.00
30	2	2	9645.00	34606.00	137.85	0	Spot (Block30, Row2, Column2)	1995.45	1952.00	273.92	0.01	0.14	1271.00	1393.69	1271.00	1695.04	0.04	1.22	0.00	0.00	0.00	681.00	724.45	1025659.00	0.36	1522.84	1530.00
30	3	2	9953.00	34607.00	186.95	0	Spot (Block30, Row2, Column3)	1537.45	1515.00	164.93	0.01	0.11	1272.00	1292.44	1272.00	129.38	0.01	0.10	78.00	46.00	0.00	243.00	265.45	1514392.00	1.89	1408.96	1401.50
30	4	2	10248.00	34605.00	198.90	0	Spot (Block30, Row2, Column4)	1768.43	1749.50	222.47	0.00	0.13	1275.00	1288.29	1275.00	110.50	0.00	0.09	99.00	92.00	0.00	474.50	493.43	1984176.00	4.35	1451.30	1435.00
30	5	2	10552.00	34606.00	198.80	0	Spot (Block30, Row2, Column5)	2605.44	2565.00	507.94	0.01	0.19	1302.00	1328.20	1302.00	139.42	0.01	0.10	99.00	99.00	0.00	1263.00	1303.44	2928518.00	9.16	1708.95	1690.00
30	6	2	10844.00	34612.00	249.00	0	Spot (Block30, Row2, Column6)	1578.33	1541.50	195.73	0.01	0.12	1339.00	1405.04	1339.00	260.40	0.02	0.19	37.00	8.00	0.00	202.50	239.33	2837844.00	0.67	1411.62	1344.50
30	7	2	11147.00	34615.00	184.85	0	Spot (Block30, Row2, Column7)	1865.87	1807.50	313.82	0.01	0.17	1348.00	1378.13	1348.00	179.71	0.01	0.13	92.00	62.00	0.00	459.50	517.87	1791238.00	2.71	1543.98	1565.00
30	8	2	11463.00	34609.00	200.25	0	Spot (Block30, Row2, Column8)	1634.72	1615.00	154.09	0.01	0.09	1414.00	1488.44	1414.00	362.62	0.02	0.24	18.00	0.00	0.00	201.00	220.72	1858681.00	0.40	1542.68	1548.00
30	1	3	9351.00	34904.00	151.35	0	Spot (Block30, Row3, Column1)	2547.90	2365.00	694.15	0.03	0.27	1246.00	1262.47	1246.00	106.63	0.01	0.08	100.00	100.00	0.00	1119.00	1301.90	1600081.00	12.06	1608.14	1555.00
30	2	3	9646.00	34903.00	147.00	-50	Spot (Block30, Row3, Column2)	1686.75	1665.00	180.49	0.01	0.11	1287.00	1427.58	1287.00	1659.66	0.05	1.16	0.00	0.00	0.00	378.00	399.75	993495.00	0.16	1576.81	1532.00
30	3	3	9934.00	34903.00	146.50	0	Spot (Block30, Row3, Column3)	2925.92	2724.50	972.37	0.03	0.33	1282.00	1409.45	1282.00	1655.01	0.04	1.17	37.00	4.00	0.00	1442.50	1643.92	1708735.00	0.92	1780.85	1705.00
30	4	3	10247.00	34902.00	149.75	0	Spot (Block30, Row3, Column4)	3169.63	3017.00	1036.10	0.02	0.33	1267.00	1282.22	1267.00	119.95	0.01	0.09	100.00	100.00	0.00	1750.00	1902.63	1939815.00	15.74	1756.45	1721.00
30	5	3	10546.00	34898.00	159.70	0	Spot (Block30, Row3, Column5)	2435.03	2191.50	1400.11	0.05	0.57	1301.00	1364.09	1301.00	271.66	0.02	0.20	94.00	68.00	0.00	890.50	1134.03	1719130.00	3.94	1606.87	1604.00
30	6	3	10847.00	34908.00	213.95	0	Spot (Block30, Row3, Column6)	15374.76	11516.50	8734.60	0.13	0.57	1387.00	1517.60	1387.00	388.98	0.04	0.26	100.00	100.00	0.00	10129.50	13987.76	20079446.00	35.62	5191.26	5152.00
30	7	3	11160.00	34925.00	165.00	0	Spot (Block30, Row3, Column7)	2354.02	2184.00	606.55	0.03	0.26	1392.00	1459.74	1392.00	284.45	0.02	0.19	89.00	68.00	0.00	792.00	962.02	1781990.00	3.14	1625.35	1644.00
30	8	3	11447.00	34925.00	155.40	0	Spot (Block30, Row3, Column8)	4415.82	4207.00	1395.06	0.02	0.32	1409.00	1434.95	1409.00	154.21	0.01	0.11	100.00	100.00	0.00	2798.00	3006.82	2923275.00	19.33	2225.48	2124.00
30	1	4	9346.00	35199.00	149.25	0	Spot (Block30, Row4, Column1)	3115.95	3021.00	1007.60	0.01	0.32	1255.00	1289.77	1255.00	175.50	0.01	0.14	100.00	100.00	0.00	1766.00	1860.95	1885149.00	10.41	1673.18	1623.00
30	2	4	9645.00	35205.00	170.35	0	Spot (Block30, Row4, Column2)	7430.53	7373.50	3008.97	0.00	0.40	1292.00	1356.76	1292.00	239.78	0.02	0.18	100.00	100.00	0.00	6081.50	6138.53	5959286.00	25.33	2725.20	2727.00
30	3	4	9947.00	35208.00	145.10	0	Spot (Block30, Row4, Column3)	8106.97	7705.00	3084.07	0.02	0.38	1267.00	1332.29	1267.00	268.55	0.02	0.20	100.00	100.00	0.00	6438.00	6839.97	4612865.00	25.23	2819.31	2679.50
30	4	4	10243.00	35203.00	206.95	0	Spot (Block30, Row4, Column4)	1424.27	1398.00	115.52	0.01	0.08	1227.00	1250.85	1227.00	118.71	0.01	0.09	73.00	34.00	0.00	171.00	197.27	1733340.00	1.46	1328.72	1330.00
30	5	4	10532.00	35204.00	184.35	0	Spot (Block30, Row4, Column5)	1743.68	1641.00	795.68	0.03	0.46	1277.00	1287.99	1277.00	125.64	0.00	0.10	88.00	71.00	0.00	364.00	466.68	1661723.00	3.63	1398.76	1386.50
30	6	4	10844.00	35213.00	207.05	0	Spot (Block30, Row4, Column6)	2788.90	2763.00	560.29	0.00	0.20	1336.00	1401.77	1336.00	280.66	0.02	0.20	99.00	95.00	0.00	1427.00	1452.90	3410825.00	4.94	1788.24	1688.00
30	7	4	11141.00	35213.00	176.25	0	Spot (Block30, Row4, Column7)	2367.70	2133.00	669.76	0.05	0.28	1385.00	1420.98	1385.00	190.44	0.01	0.13	97.00	80.00	0.00	748.00	982.70	2057528.00	4.97	1600.38	1587.50
30	8	4	11409.00	35196.00	212.75	0	Spot (Block30, Row4, Column8)	1790.18	1624.50	966.79	0.04	0.54	1402.00	1431.83	1402.00	160.27	0.01	0.11	62.00	36.00	0.00	222.50	388.18	2305749.00	2.24	1591.92	1493.50
30	1	5	9349.00	35505.00	156.90	0	Spot (Block30, Row5, Column1)	2261.01	2317.00	476.56	0.01	0.21	1281.00	1342.01	1281.00	289.01	0.02	0.22	95.00	71.00	0.00	1036.00	980.01	1521658.00	3.18	1527.17	1511.00
30	2	5	9642.00	35504.00	151.55	0	Spot (Block30, Row5, Column2)	4486.30	4510.00	1124.70	0.00	0.25	1310.00	1401.24	1310.00	303.78	0.03	0.22	100.00	100.00	0.00	3200.00	3176.30	2817398.00	10.16	2174.61	2049.00
30	3	5	9944.00	35501.00	154.60	0	Spot (Block30, Row5, Column3)	21492.14	18731.00	11372.46	0.06	0.53	1278.00	1350.75	1278.00	300.15	0.02	0.22	100.00	100.00	0.00	17453.00	20214.14	14077353.00	67.11	4583.53	4407.00
30	4	5	10244.00	35506.00	150.20	0	Spot (Block30, Row5, Column4)	2957.25	2757.00	1014.23	0.03	0.34	1228.00	1278.27	1228.00	226.38	0.02	0.18	100.00	97.00	0.00	1529.00	1729.25	1824625.00	7.42	1634.84	1608.00
30	5	5	10549.00	35505.00	145.25	0	Spot (Block30, Row5, Column5)	11150.15	10519.50	5361.06	0.03	0.48	1278.00	1295.35	1278.00	138.61	0.01	0.11	100.00	100.00	0.00	9241.50	9872.15	6422489.00	71.10	3167.72	2669.00
30	6	5	10847.00	35517.00	182.30	0	Spot (Block30, Row5, Column6)	1666.38	1648.00	197.96	0.00	0.12	1344.00	1378.08	1344.00	179.95	0.01	0.13	73.00	37.00	0.00	304.00	322.38	1553068.00	1.60	1471.24	1438.00
30	7	5	11150.00	35509.00	202.75	0	Spot (Block30, Row5, Column7)	7875.62	6727.00	3609.43	0.07	0.46	1404.00	1452.94	1404.00	215.99	0.01	0.15	100.00	100.00	0.00	5323.00	6471.62	9269603.00	29.74	3231.32	3222.50
30	8	5	11450.00	35516.00	147.90	0	Spot (Block30, Row5, Column8)	3596.22	3416.50	1231.29	0.02	0.34	1410.00	1446.87	1410.00	180.96	0.01	0.13	100.00	100.00	0.00	2006.50	2186.22	2150538.00	11.88	1936.60	1915.00
30	1	6	9341.00	35799.00	220.10	0	Spot (Block30, Row6, Column1)	12912.49	9482.00	7665.98	0.13	0.59	1322.00	1481.67	1322.00	426.58	0.05	0.29	100.00	100.00	0.00	8160.00	11590.49	17961276.00	26.80	4564.45	4507.00
30	2	6	9643.00	35804.00	215.95	0	Spot (Block30, Row6, Column2)	5818.43	5400.00	1945.91	0.03	0.33	1376.00	1446.99	1376.00	312.07	0.02	0.22	100.00	100.00	0.00	4024.00	4442.43	7761784.00	14.01	2746.52	2735.00
30	3	6	9938.00	35810.00	148.60	0	Spot (Block30, Row6, Column3)	3776.83	3654.50	1161.14	0.01	0.31	1315.00	1374.77	1315.00	244.82	0.02	0.18	100.00	99.00	0.00	2339.50	2461.83	2281206.00	9.81	1972.09	1945.50
30	4	6	10239.00	35821.00	177.25	0	Spot (Block30, Row6, Column4)	1776.00	1750.00	357.54	0.01	0.20	1279.00	1292.89	1279.00	135.36	0.00	0.10	93.00	79.00	0.00	471.00	497.00	1552228.00	3.57	1454.73	1432.00
30	5	6	10544.00	35809.00	143.75	0	Spot (Block30, Row6, Column5)	9741.38	9286.00	4332.97	0.02	0.44	1298.50	1325.15	1298.50	149.36	0.01	0.11	100.00	100.00	0.00	7987.50	8442.88	5503880.00	56.35	3041.69	2724.50
30	6	6	10849.00	35816.00	189.55	0	Spot (Block30, Row6, Column6)	1752.11	1726.00	208.10	0.01	0.12	1379.50	1398.16	1379.50	168.82	0.01	0.12	86.00	52.00	0.00	346.50	372.61	1771382.00	2.10	1505.31	1493.00
30	7	6	11142.00	35809.00	153.70	0	Spot (Block30, Row6, Column7)	3188.66	3026.00	892.54	0.02	0.28	1408.00	1443.52	1408.00	170.96	0.01	0.12	100.00	100.00	0.00	1618.00	1780.66	2053497.00	10.21	1896.88	1911.50
30	8	6	11453.00	35820.00	151.75	0	Spot (Block30, Row6, Column8)	3452.96	3213.00	1170.97	0.03	0.34	1435.00	1458.72	1435.00	144.63	0.01	0.10	100.00	100.00	0.00	1778.00	2017.96	2185721.00	13.79	1919.87	1867.50
30	1	7	9347.00	36106.00	160.45	0	Spot (Block30, Row7, Column1)	11042.65	10312.00	5165.91	0.03	0.47	1320.00	1432.31	1320.00	355.89	0.04	0.25	100.00	100.00	0.00	8992.00	9722.65	7906538.00	27.00	3212.34	3176.50
30	2	7	9634.00	36080.00	181.20	0	Spot (Block30, Row7, Column2)	1665.89	1620.00	180.67	0.01	0.11	1397.00	1563.76	1397.00	1196.10	0.05	0.76	0.00	0.00	0.00	223.00	268.89	1537615.00	0.09	1511.57	1484.50
30	3	7	9962.00	36105.00	167.60	0	Spot (Block30, Row7, Column3)	1572.78	1566.50	140.18	0.00	0.09	1375.00	1485.97	1375.00	1162.53	0.03	0.78	0.00	0.00	0.00	191.50	197.78	1223626.00	0.07	1493.62	1477.00
30	4	7	10243.00	36112.00	190.90	0	Spot (Block30, Row7, Column4)	1590.57	1560.00	170.38	0.01	0.11	1302.00	1324.59	1302.00	122.74	0.01	0.09	84.00	51.00	0.00	258.00	288.57	1638291.00	2.17	1418.92	1397.00
30	5	7	10549.00	36108.00	215.70	0	Spot (Block30, Row7, Column5)	1710.88	1679.50	218.52	0.01	0.13	1324.00	1365.07	1324.00	189.65	0.01	0.14	82.00	45.00	0.00	355.50	386.88	2278887.00	1.82	1471.69	1468.00
30	6	7	10842.00	36111.00	209.05	0	Spot (Block30, Row7, Column6)	6439.85	6012.00	2399.44	0.03	0.37	1416.00	1523.79	1416.00	385.92	0.03	0.25	100.00	100.00	0.00	4596.00	5023.85	8036936.00	12.74	2890.79	2804.50
30	7	7	11130.00	36119.00	151.70	0	Spot (Block30, Row7, Column7)	3257.86	3138.00	838.16	0.02	0.26	1423.00	1475.71	1423.00	206.90	0.02	0.14	100.00	99.00	0.00	1715.00	1834.86	2062228.00	8.61	1925.92	1801.00
30	8	7	11446.00	36112.00	193.70	0	Spot (Block30, Row7, Column8)	4411.06	4299.50	1000.10	0.01	0.23	1428.00	1455.05	1428.00	143.26	0.01	0.10	100.00	100.00	0.00	2871.50	2983.06	4675727.00	20.63	2311.44	2278.00
30	1	8	9335.00	36407.00	143.60	0	Spot (Block30, Row8, Column1)	3910.76	3750.50	1127.35	0.02	0.29	1310.00	1359.60	1310.00	220.72	0.02	0.16	100.00	100.00	0.00	2440.50	2600.76	2197849.00	11.56	1974.39	1918.50
30	2	8	9631.00	36448.00	140.10	0	Spot (Block30, Row8, Column2)	1658.44	1622.00	238.54	0.01	0.14	1364.00	1469.34	1364.00	1092.88	0.03	0.74	0.00	0.00	0.00	258.00	294.44	883947.00	0.17	1601.98	1597.00
30	3	8	9931.00	36421.00	142.90	0	Spot (Block30, Row8, Column3)	2902.58	2647.00	1039.89	0.04	0.36	1378.00	1481.09	1378.00	1105.36	0.03	0.75	58.00	24.00	0.00	1269.00	1524.58	1608028.00	1.29	2180.40	1852.50
30	4	8	10237.00	36407.00	143.55	0	Spot (Block30, Row8, Column4)	8580.26	8349.50	2914.69	0.01	0.34	1320.00	1349.60	1320.00	145.00	0.01	0.11	100.00	100.00	0.00	7029.50	7260.26	4770626.00	49.87	3203.76	2954.50
30	5	8	10520.00	36430.00	194.40	0	Spot (Block30, Row8, Column5)	1665.91	1595.00	538.77	0.02	0.32	1322.00	1398.38	1322.00	311.21	0.02	0.22	41.00	6.00	0.00	273.00	343.91	1787522.00	0.86	1448.81	1419.00
30	6	8	10842.00	36412.00	205.95	0	Spot (Block30, Row8, Column6)	20070.79	13993.50	14152.06	0.16	0.71	1420.00	1572.76	1420.00	486.58	0.04	0.31	100.00	100.00	0.25	12573.50	18650.79	24245516.00	38.02	5803.55	5813.00
30	7	8	11140.00	36416.00	151.10	0	Spot (Block30, Row8, Column7)	2245.40	2207.00	403.73	0.01	0.18	1413.00	1494.70	1413.00	338.99	0.02	0.23	92.00	60.00	0.00	794.00	832.40	1403378.00	2.21	1682.47	1644.50
30	8	8	11429.00	36421.00	145.30	0	Spot (Block30, Row8, Column8)	2846.93	2817.00	597.51	0.00	0.21	1414.00	1444.40	1414.00	149.34	0.01	0.10	100.00	100.00	0.00	1403.00	1432.93	1642680.00	9.39	1866.91	1823.00
31	1	1	13856.00	34323.00	158.65	0	Spot (Block31, Row1, Column1)	57098.18	65535.00	12238.43	0.06	0.21	2208.00	2273.89	2208.00	420.60	0.01	0.18	100.00	100.00	59.86	63327.00	54890.18	39683584.00	130.35	15389.15	13232.00
31	2	1	14136.00	34333.00	161.00	0	Spot (Block31, Row1, Column2)	5147.48	4982.00	1605.67	0.01	0.31	2188.00	2413.84	2188.00	1162.26	0.04	0.48	84.00	60.00	0.00	2794.00	2959.48	3680447.00	2.35	3151.70	2845.00
31	3	1	14452.00	34330.00	147.00	-50	Spot (Block31, Row1, Column3)	3358.92	3327.00	515.07	0.00	0.15	2128.00	2343.56	2128.00	1156.86	0.04	0.49	54.00	2.00	0.00	1199.00	1230.92	1981765.00	0.88	2849.12	2727.50
31	4	1	14743.00	34334.00	161.20	0	Spot (Block31, Row1, Column4)	4228.29	4122.50	1086.19	0.01	0.26	2072.00	2128.55	2072.00	364.38	0.01	0.17	99.00	95.00	0.00	2050.50	2156.29	3035912.00	5.76	2603.85	2606.00
31	5	1	15047.00	34343.00	171.30	0	Spot (Block31, Row1, Column5)	4804.36	4644.00	1150.32	0.01	0.24	2098.00	2219.91	2098.00	466.87	0.02	0.21	98.00	96.00	0.00	2546.00	2706.36	3925165.00	5.54	3028.50	3023.00
31	6	1	15349.00	34332.00	146.70	0	Spot (Block31, Row1, Column6)	4909.24	4654.00	1553.20	0.02	0.32	2091.50	2177.89	2091.50	412.82	0.02	0.19	100.00	93.00	0.00	2562.50	2817.74	2881724.00	6.62	3184.40	2897.00
31	7	1	15669.00	34333.00	120.60	0	Spot (Block31, Row1, Column7)	5236.01	5220.00	974.60	0.00	0.19	2117.50	2211.04	2117.50	469.71	0.02	0.21	100.00	100.00	0.00	3102.50	3118.51	2015864.00	6.44	3115.72	3006.00
31	8	1	15942.00	34343.00	158.75	0	Spot (Block31, Row1, Column8)	63877.36	65535.00	6070.15	0.01	0.10	2206.00	2318.43	2206.00	533.30	0.02	0.23	100.00	100.00	90.84	63329.00	61671.36	44650700.00	115.43	18547.60	16636.00
31	1	2	13842.00	34628.00	224.60	0	Spot (Block31, Row2, Column1)	2540.87	2532.50	275.52	0.00	0.11	2116.00	2184.00	2116.00	341.73	0.01	0.16	63.00	18.00	0.00	416.50	424.87	3679185.00	1.04	2288.70	2266.50
31	2	2	14155.00	34634.00	151.35	0	Spot (Block31, Row2, Column2)	3397.70	3360.00	491.54	0.00	0.14	2105.00	2313.13	2105.00	1165.67	0.04	0.50	57.00	2.00	0.00	1255.00	1292.70	2123562.00	0.93	2523.99	2489.00
31	3	2	14454.00	34635.00	195.60	0	Spot (Block31, Row2, Column3)	2613.46	2572.50	353.22	0.01	0.14	2092.00	2289.47	2092.00	1174.13	0.04	0.51	4.00	0.00	0.00	480.50	521.46	2832988.00	0.28	2324.73	2339.50
31	4	2	14749.00	34634.00	196.40	0	Spot (Block31, Row2, Column4)	3067.36	2985.00	468.18	0.01	0.15	1997.00	2040.62	1997.00	238.79	0.01	0.12	99.00	92.00	0.00	988.00	1070.36	3358760.00	4.30	2367.77	2379.00
31	5	2	15055.00	34636.00	185.15	0	Spot (Block31, Row2, Column5)	6790.92	6687.50	1618.35	0.01	0.24	2019.00	2115.39	2019.00	375.38	0.02	0.18	100.00	100.00	0.00	4668.50	4771.92	6546443.00	12.46	3323.23	3202.00
31	6	2	15344.00	34642.00	175.00	0	Spot (Block31, Row2, Column6)	2799.19	2732.00	413.12	0.01	0.15	2013.00	2115.12	2013.00	408.73	0.02	0.19	84.00	42.00	0.00	719.00	786.19	2384910.00	1.67	2298.41	2301.50
31	7	2	15657.00	34612.00	205.75	0	Spot (Block31, Row2, Column7)	2730.27	2684.00	465.01	0.01	0.17	1988.00	2048.77	1988.00	319.75	0.01	0.16	82.00	56.00	0.00	696.00	742.27	3281790.00	2.13	2328.19	2220.00
31	8	2	15970.00	34639.00	203.05	0	Spot (Block31, Row2, Column8)	2518.19	2501.50	259.70	0.00	0.10	2124.50	2211.27	2124.50	447.53	0.02	0.20	42.00	2.00	0.00	377.00	393.69	2956350.00	0.69	2322.29	2292.50
31	1	3	13848.00	34929.00	152.05	0	Spot (Block31, Row3, Column1)	4831.68	4576.00	1432.58	0.02	0.30	2111.00	2153.20	2111.00	251.40	0.01	0.12	100.00	99.00	0.00	2465.00	2720.68	3068119.00	10.65	2867.09	2805.00
31	2	3	14154.00	34930.00	179.50	0	Spot (Block31, Row3, Column2)	2948.48	2892.50	448.63	0.01	0.15	2105.00	2151.93	2105.00	268.43	0.01	0.12	93.00	70.00	0.00	787.50	843.48	2653629.00	2.97	2464.79	2434.50
31	3	3	14439.00	34931.00	145.05	0	Spot (Block31, Row3, Column3)	10864.03	10703.50	3711.35	0.01	0.34	2097.00	2134.22	2097.00	289.71	0.01	0.14	100.00	100.00	0.00	8606.50	8767.03	6235952.00	30.13	4021.62	3900.00
31	4	3	14751.00	34937.00	154.70	0	Spot (Block31, Row3, Column4)	5863.91	5441.00	2047.51	0.03	0.35	2028.00	2068.67	2028.00	265.36	0.01	0.13	100.00	100.00	0.00	3413.00	3835.91	3846725.00	14.30	2891.38	2880.00
31	5	3	15051.00	34932.00	144.45	0	Spot (Block31, Row3, Column5)	6634.28	5939.00	2236.10	0.05	0.34	2008.00	2051.92	2008.00	269.20	0.01	0.13	100.00	100.00	0.00	3931.00	4626.28	3761637.00	17.02	3161.65	3081.00
31	6	3	15349.00	34933.00	201.05	0	Spot (Block31, Row3, Column6)	7605.10	6570.00	3186.86	0.06	0.42	1999.00	2049.22	1999.00	289.87	0.01	0.14	100.00	100.00	0.00	4571.00	5606.10	8692631.00	19.17	3668.60	3697.00
31	7	3	15658.00	34941.00	176.30	0	Spot (Block31, Row3, Column7)	2919.99	2863.00	490.94	0.01	0.17	1982.00	2018.38	1982.00	252.95	0.01	0.13	92.00	76.00	0.00	881.00	937.99	2528707.00	3.56	2256.41	2223.00
31	8	3	15952.00	34946.00	157.05	0	Spot (Block31, Row3, Column8)	7069.76	6287.00	2891.75	0.05	0.41	2054.00	2084.40	2054.00	246.43	0.01	0.12	100.00	100.00	0.00	4233.00	5015.76	4793295.00	20.23	3208.49	3117.00
31	1	4	13849.00	35226.00	153.25	0	Spot (Block31, Row4, Column1)	5990.19	5614.50	2165.62	0.03	0.36	2075.00	2115.17	2075.00	271.23	0.01	0.13	100.00	100.00	0.00	3539.50	3915.19	3857684.00	14.29	3025.83	2907.00
31	2	4	14150.00	35230.00	194.10	0	Spot (Block31, Row4, Column2)	3287.93	3151.00	596.82	0.02	0.18	2091.00	2138.79	2091.00	289.33	0.01	0.14	96.00	84.00	0.00	1060.00	1196.93	3511513.00	3.97	2521.39	2516.00
31	3	4	14448.00	35232.00	148.15	0	Spot (Block31, Row4, Column3)	19893.28	18282.00	9183.41	0.04	0.46	2084.00	2125.85	2084.00	290.77	0.01	0.14	100.00	100.00	0.00	16198.00	17809.28	11955863.00	61.11	6041.46	5308.00
31	4	4	14736.00	35230.00	193.25	0	Spot (Block31, Row4, Column4)	2545.14	2495.00	308.21	0.01	0.12	2006.00	2049.88	2006.00	251.64	0.01	0.12	82.00	48.00	0.00	489.00	539.14	2690211.00	1.97	2222.42	2203.50
31	5	4	15034.00	35234.00	158.20	0	Spot (Block31, Row4, Column5)	4008.91	3800.00	1146.70	0.02	0.29	2003.00	2038.63	2003.00	261.22	0.01	0.13	99.00	98.00	0.00	1797.00	2005.91	2758128.00	7.54	2607.14	2550.50
31	6	4	15348.00	35232.00	187.40	0	Spot (Block31, Row4, Column6)	8736.38	8821.50	2240.77	0.00	0.26	2000.00	2047.61	2000.00	264.54	0.01	0.13	100.00	100.00	0.00	6821.50	6736.38	8649021.00	25.28	3758.82	3629.00
31	7	4	15637.00	35247.00	181.90	0	Spot (Block31, Row4, Column7)	2717.26	2595.50	479.69	0.02	0.18	2003.00	2096.58	2003.00	455.35	0.02	0.22	64.00	27.00	0.00	592.50	714.26	2532482.00	1.36	2237.39	2295.00
31	8	4	15957.00	35248.00	190.40	0	Spot (Block31, Row4, Column8)	2467.07	2432.00	285.41	0.01	0.12	2029.00	2071.51	2029.00	261.98	0.01	0.13	68.00	38.00	0.00	403.00	438.07	2533680.00	1.51	2170.17	2173.00
31	1	5	13853.00	35528.00	147.30	0	Spot (Block31, Row5, Column1)	7432.19	6965.50	2647.70	0.03	0.36	2100.00	2160.95	2100.00	303.51	0.01	0.14	100.00	100.00	0.00	4865.50	5332.19	4399857.00	17.37	3447.91	3401.00
31	2	5	14146.00	35529.00	156.30	0	Spot (Block31, Row5, Column2)	8627.17	8055.50	3278.53	0.03	0.38	2127.00	2207.65	2127.00	400.27	0.02	0.18	100.00	100.00	0.00	5928.50	6500.17	5797459.00	16.04	3504.98	3316.50
31	3	5	14447.00	35527.00	157.80	0	Spot (Block31, Row5, Column3)	6588.45	6037.00	2334.78	0.04	0.35	2093.00	2139.46	2093.00	282.17	0.01	0.13	100.00	100.00	0.00	3944.00	4495.45	4526267.00	15.77	3155.39	3110.00
31	4	5	14746.00	35533.00	177.55	0	Spot (Block31, Row5, Column4)	3382.65	3292.00	746.77	0.01	0.22	2023.00	2073.01	2023.00	269.96	0.01	0.13	98.00	90.00	0.00	1269.00	1359.65	2980116.00	4.85	2491.04	2521.00
31	5	5	15046.00	35536.00	145.65	0	Spot (Block31, Row5, Column5)	25416.72	24176.00	11046.61	0.02	0.43	2007.00	2059.77	2007.00	291.13	0.01	0.14	100.00	100.00	0.00	22169.00	23409.72	14690867.00	80.23	7124.21	6407.00
31	6	5	15355.00	35530.00	177.85	0	Spot (Block31, Row5, Column6)	2926.98	2867.00	483.50	0.01	0.17	2012.00	2107.61	2012.00	458.27	0.02	0.22	80.00	45.00	0.00	855.00	914.98	2581599.00	1.79	2303.22	2281.00
31	7	5	15647.00	35538.00	197.20	0	Spot (Block31, Row5, Column7)	29988.86	25385.00	16985.78	0.07	0.57	2047.00	2189.20	2047.00	597.25	0.03	0.27	100.00	100.00	2.80	23338.00	27941.86	33227688.00	46.55	8315.04	8385.00
31	8	5	15950.00	35538.00	159.35	0	Spot (Block31, Row5, Column8)	3433.35	3376.50	598.46	0.01	0.17	2026.00	2110.05	2026.00	427.08	0.02	0.20	97.00	82.00	0.00	1350.50	1407.35	2410210.00	3.10	2452.08	2433.00
31	1	6	13845.00	35827.00	201.30	0	Spot (Block31, Row6, Column1)	7744.61	6620.00	3171.44	0.07	0.41	2173.00	2241.52	2173.00	416.93	0.01	0.19	100.00	100.00	0.00	4447.00	5571.61	8914044.00	13.20	3834.86	3835.00
31	2	6	14146.00	35830.00	204.10	0	Spot (Block31, Row6, Column2)	19579.14	18175.00	8421.40	0.03	0.43	2201.00	2320.37	2201.00	535.12	0.02	0.23	100.00	100.00	0.00	15974.00	17378.14	23201276.00	32.25	7034.77	6774.50
31	3	6	14441.00	35830.00	154.40	0	Spot (Block31, Row6, Column3)	6601.58	5971.00	2474.33	0.04	0.37	2114.00	2208.75	2114.00	420.30	0.02	0.19	100.00	100.00	0.00	3857.00	4487.58	4330634.00	10.45	3193.14	3058.00
31	4	6	14742.00	35834.00	174.10	0	Spot (Block31, Row6, Column4)	3203.78	3144.00	515.86	0.01	0.16	2028.00	2077.69	2028.00	264.23	0.01	0.13	99.00	89.00	0.00	1116.00	1175.78	2697582.00	4.26	2483.86	2485.50
31	5	6	15044.00	35836.00	142.15	0	Spot (Block31, Row6, Column5)	20069.24	19080.50	8519.11	0.02	0.42	2005.00	2054.16	2005.00	288.80	0.01	0.14	100.00	100.00	0.00	17075.50	18064.24	10997941.00	62.38	6183.83	5427.00
31	6	6	15343.00	35835.00	204.50	0	Spot (Block31, Row6, Column6)	2451.91	2431.00	298.93	0.00	0.12	2004.50	2073.82	2004.50	378.50	0.01	0.18	57.00	14.00	0.00	426.50	447.41	2915318.00	1.00	2173.81	2177.00
31	7	6	15642.00	35833.00	160.40	0	Spot (Block31, Row6, Column7)	3965.64	3850.00	908.07	0.01	0.23	2004.00	2075.35	2004.00	435.64	0.02	0.21	99.00	93.00	0.00	1846.00	1961.64	2827504.00	4.34	2503.28	2474.00
31	8	6	15953.00	35844.00	160.60	0	Spot (Block31, Row6, Column8)	3502.02	3413.00	650.58	0.01	0.19	2011.00	2048.63	2011.00	235.76	0.01	0.12	99.00	96.00	0.00	1402.00	1491.02	2493437.00	6.16	2436.74	2404.50
31	1	7	13843.00	36129.00	173.15	0	Spot (Block31, Row7, Column1)	3839.14	3762.00	928.81	0.01	0.24	2155.00	2185.67	2155.00	288.72	0.01	0.13	99.00	92.00	0.00	1607.00	1684.14	3213361.00	5.73	2644.56	2643.50
31	2	7	14149.00	36128.00	204.95	0	Spot (Block31, Row7, Column2)	2586.63	2542.00	354.30	0.01	0.14	2106.00	2182.62	2106.00	414.26	0.02	0.19	51.00	18.00	0.00	436.00	480.63	3085846.00	0.98	2299.70	2260.00
31	3	7	14446.00	36123.00	213.40	0	Spot (Block31, Row7, Column3)	2545.74	2555.00	305.92	0.00	0.12	2061.00	2109.39	2061.00	300.80	0.01	0.14	67.00	38.00	0.00	494.00	484.74	3312005.00	1.45	2279.72	2236.00
31	4	7	14746.00	36126.00	203.75	0	Spot (Block31, Row7, Column4)	2431.97	2394.00	273.98	0.01	0.11	1991.00	2044.04	1991.00	277.26	0.01	0.14	67.00	31.00	0.00	403.00	440.97	2872161.00	1.40	2225.68	2179.50
31	5	7	15045.00	36133.00	201.55	0	Spot (Block31, Row7, Column5)	2880.93	2769.00	487.30	0.02	0.17	2001.00	2075.85	2001.00	384.94	0.02	0.19	85.00	49.00	0.00	768.00	879.93	3333237.00	2.09	2312.59	2277.00
31	6	7	15341.00	36137.00	196.60	0	Spot (Block31, Row7, Column6)	20961.45	20108.00	9749.28	0.02	0.47	2077.00	2197.46	2077.00	552.17	0.02	0.25	100.00	100.00	0.00	18031.00	18884.45	22931824.00	33.98	6665.30	6634.00
31	7	7	15628.00	36141.00	166.00	0	Spot (Block31, Row7, Column7)	3672.36	3462.00	927.69	0.03	0.25	2026.00	2101.40	2026.00	434.99	0.02	0.21	96.00	78.00	0.00	1436.00	1646.36	2794666.00	3.61	2530.70	2492.00
31	8	7	15946.00	36141.00	189.10	0	Spot (Block31, Row7, Column8)	13051.28	13237.00	2888.53	0.01	0.22	2004.00	2054.36	2004.00	261.64	0.01	0.13	100.00	100.00	0.00	11233.00	11047.28	13168740.00	42.03	5028.50	5013.00
[truncated: 426,115 more chars]
