# Supplementary material for: An antigen microarray protocol for COVID-19 serological analysis
Source: STAR Protoc. 2021 Aug 26;2(3):100815. doi: 10.1016/j.xpro.2021.100815 (PMC8387221; doi:10.1016/j.xpro.2021.100815)
Supplement: Data S8. Slide_quantifications, related to step quantification and statistical analysis 2.e [file mmc8.zip › RPPA0134_12860-V2 A01-D12_IgA_785/Joseph_2021-04-15_21h39m10_5μm_785nmGain100.txt]

ATF	1.0
30	28
"Checksum_ImageFile=7c14648f3ff1dac8efef38a34a8c93c6"
"Checksum_ResultFile=f618d64873db74af8ecf68866470c60a"
"Type=Mapix Results 2"
"DateTime=2021/04/15 21:39:22"
"ConfigFile="
"GalFile=L:\RPPA Service\Platform_Projects\2021-02-09_JPL_CoV-Array-7\64 pad grid.gal"
"PixelSize=5"
"Wavelengths=785"
"ImageFiles=L:\RPPA Service\Platform_Projects\2021-03-24_JPL_CoV-Array-9\RPPA0134_12860-V2 A01-D12_IgA_785\Joseph_2021-04-15_21h39m10_5�m_785nmGain100.tif"
"GrinddingParameters=Find mode = Grid + Blocks + Spots | Max. diameter (% Dth) = 200.0 | Min. diameter (% Dth) = 50.0 | Max position offset (% pitch) = 30"
"QuantificationParameter=S/B border width (pixels) = 2.0 | Background diameter (pitch) = 2.0"
"JpegImage=L:\RPPA Service\Platform_Projects\2021-03-24_JPL_CoV-Array-9\RPPA0134_12860-V2 A01-D12_IgA_785\Joseph_2021-04-15_21h39m10_5�m_785nmGain100.jpg"
"FeatureType=Circular"
"Barcode="
"BackgroundSubtraction=LocalFeature"
"Normalization=None"
"ImageOrigin=3680, 2560"
"ImageSize=17760.0, 71040.0"
"JpegOrigin=4835, 2570"
"JpegBrightness=44"
"JpegContrast=12"
"JpegBalance=0"
"Creator=Mapix 9.0.0"
"Scanner=ir710IVD IR0H8_IVD 717045"
"Temperature=32.9"
"Comment="
"Velocity=35 l/s"
"LaserPower=20.0"
"PMTGain=100"
"BatchFilename=L:\RPPA Service\InnooScan\Batch methods\CoV_Array image_processing.mbt"
"Block"	"Column"	"Row"	"X"	"Y"	"Dia."	"Flags"	"ID"	"F785 Mean"	"F785 Median"	"F785 SD"	"F785 |log Mean/Median|"	"F785 CV"	"B785"	"B785 Mean"	"B785 Median"	"B785 SD"	"B785 |log Mean/Median|"	"B785 CV"	"% > B785+1SD"	"% > B785+2SD"	"F785 % Sat."	"F785 Median - B785"	"F785 Mean - B785"	"F785 Total Intensity"	"SNR 785"	"ExcludedMean 785"	"ExcludedMedian 785"
1	1	1	5041.00	2769.00	165.20	0	Spot (Block1, Row1, Column1)	52287.40	65535.00	16466.56	0.10	0.31	389.00	471.00	389.00	287.38	0.08	0.61	100.00	100.00	51.32	65146.00	51898.40	39738772.00	180.30	8717.36	7606.00
1	2	1	5383.00	2768.00	139.50	0	Spot (Block1, Row1, Column2)	431.76	389.00	262.97	0.05	0.61	332.00	374.94	332.00	198.93	0.05	0.53	4.00	2.00	0.00	57.00	99.76	228402.00	0.29	371.91	371.00
1	3	1	5661.00	2728.00	220.85	0	Spot (Block1, Row1, Column3)	381.23	378.00	54.02	0.00	0.14	326.00	329.75	326.00	27.86	0.00	0.08	76.00	45.00	0.00	52.00	55.23	532192.00	1.85	344.93	339.00
1	4	1	5930.00	2737.00	211.10	0	Spot (Block1, Row1, Column4)	389.17	388.00	36.63	0.00	0.09	350.00	354.38	350.00	32.43	0.01	0.09	58.00	15.00	0.00	38.00	39.17	491914.00	1.07	370.90	370.00
1	5	1	6302.00	2817.00	234.60	0	Spot (Block1, Row1, Column5)	450.84	452.00	30.77	0.00	0.07	401.00	407.09	401.00	47.48	0.01	0.12	52.00	4.00	0.00	51.00	49.84	708720.00	0.92	431.22	427.50
1	6	1	6548.00	2794.00	155.45	0	Spot (Block1, Row1, Column6)	554.77	542.00	60.69	0.01	0.11	488.00	482.19	488.00	60.44	0.01	0.13	47.00	13.00	0.00	54.00	66.77	369478.00	1.20	501.80	500.00
1	7	1	6852.00	2785.00	147.00	-50	Spot (Block1, Row1, Column7)	734.61	713.00	104.99	0.01	0.14	593.00	701.65	593.00	401.92	0.07	0.57	0.00	0.00	0.00	120.00	141.61	432686.00	0.08	627.78	614.00
1	8	1	7132.00	2787.00	167.00	0	Spot (Block1, Row1, Column8)	62516.90	65535.00	9153.84	0.02	0.15	949.00	1086.35	949.00	582.92	0.06	0.54	100.00	100.00	87.56	64586.00	61567.90	48763668.00	105.38	14371.59	12762.00
1	1	2	5048.00	3073.00	147.00	-50	Spot (Block1, Row2, Column1)	429.04	420.00	43.14	0.01	0.10	395.00	438.53	395.00	190.89	0.05	0.44	0.00	0.00	0.00	25.00	34.04	253133.00	-0.05	430.64	405.00
1	2	2	5348.00	3075.00	147.00	-50	Spot (Block1, Row2, Column2)	343.76	342.00	20.14	0.00	0.06	339.00	355.01	339.00	60.48	0.02	0.17	0.00	0.00	0.00	3.00	4.76	201788.00	-0.19	341.44	338.00
1	3	2	5649.00	3077.00	147.00	-50	Spot (Block1, Row2, Column3)	333.15	327.00	23.24	0.01	0.07	326.00	329.56	326.00	25.63	0.00	0.08	25.00	5.00	0.00	1.00	7.15	196893.00	0.14	332.69	333.00
1	4	2	5949.00	3079.00	147.00	-50	Spot (Block1, Row2, Column4)	364.47	366.00	24.57	0.00	0.07	343.00	348.24	343.00	32.39	0.01	0.09	35.00	3.00	0.00	23.00	21.47	214673.00	0.50	341.68	337.00
1	5	2	6246.00	3083.00	188.20	0	Spot (Block1, Row2, Column5)	518.56	502.50	62.34	0.01	0.12	392.00	392.64	392.00	40.30	0.00	0.10	94.00	81.00	0.00	110.50	126.56	518558.00	3.12	435.38	424.00
1	6	2	6550.00	3083.00	147.00	-50	Spot (Block1, Row2, Column6)	470.96	480.00	33.30	0.01	0.07	470.00	471.51	470.00	63.30	0.00	0.13	0.00	0.00	0.00	10.00	0.96	276927.00	-0.01	461.46	465.00
1	7	2	6850.00	3085.00	147.00	-50	Spot (Block1, Row2, Column7)	676.45	693.00	65.90	0.01	0.10	597.00	642.68	597.00	183.30	0.03	0.29	6.00	0.00	0.00	96.00	79.45	398428.00	0.18	652.71	661.00
1	8	2	7150.00	3088.00	147.00	-50	Spot (Block1, Row2, Column8)	901.42	895.00	148.75	0.00	0.17	893.00	991.60	893.00	424.74	0.05	0.43	1.00	0.00	0.00	2.00	8.42	532741.00	-0.21	953.35	908.00
1	1	3	5046.00	3373.00	147.00	-50	Spot (Block1, Row3, Column1)	422.32	418.00	36.82	0.00	0.09	375.00	378.20	375.00	139.81	0.00	0.37	0.00	0.00	0.00	43.00	47.32	247479.00	0.32	411.03	404.00
1	2	3	5346.00	3375.00	147.00	-50	Spot (Block1, Row3, Column2)	370.57	372.50	24.25	0.00	0.07	364.00	368.30	364.00	145.39	0.01	0.39	0.00	0.00	0.00	8.50	6.57	218634.00	0.02	359.94	360.50
1	3	3	5622.00	3373.00	169.60	0	Spot (Block1, Row3, Column3)	479.02	447.50	190.56	0.03	0.40	346.00	347.70	346.00	30.58	0.00	0.09	95.00	72.00	0.00	101.50	133.02	384171.00	4.29	385.13	388.00
1	4	3	5944.00	3396.00	167.30	0	Spot (Block1, Row3, Column4)	424.08	415.00	37.96	0.01	0.09	360.00	359.99	360.00	34.63	0.00	0.10	81.00	36.00	0.00	55.00	64.08	329086.00	1.85	381.65	387.00
1	5	3	6252.00	3375.00	183.15	0	Spot (Block1, Row3, Column5)	426.04	418.00	27.06	0.01	0.06	402.00	405.09	402.00	41.89	0.00	0.10	25.00	1.00	0.00	16.00	24.04	400480.00	0.50	408.35	406.00
1	6	3	6561.00	3392.00	189.65	0	Spot (Block1, Row3, Column6)	713.15	688.00	154.92	0.02	0.22	472.00	475.79	472.00	64.92	0.00	0.14	96.00	78.00	0.00	216.00	241.15	726703.00	3.66	572.72	580.50
1	7	3	6848.00	3386.00	147.00	-50	Spot (Block1, Row3, Column7)	663.35	664.00	74.07	0.00	0.11	598.00	618.00	598.00	127.47	0.01	0.21	19.00	1.00	0.00	66.00	65.35	389385.00	0.36	630.64	615.00
1	8	3	7161.00	3402.00	165.65	0	Spot (Block1, Row3, Column8)	1620.62	1483.00	595.44	0.04	0.37	878.00	886.82	878.00	192.51	0.00	0.22	88.00	67.00	0.00	605.00	742.62	1231668.00	3.81	1130.79	1097.00
1	1	4	5044.00	3673.00	147.00	-50	Spot (Block1, Row4, Column1)	402.52	400.50	29.45	0.00	0.07	352.00	362.15	352.00	179.10	0.01	0.49	0.00	0.00	0.00	48.50	50.52	237488.00	0.23	377.90	383.00
1	2	4	5345.00	3675.00	147.00	-50	Spot (Block1, Row4, Column2)	363.29	365.00	20.50	0.00	0.06	365.00	368.71	365.00	143.65	0.00	0.39	0.00	0.00	0.00	0.00	-1.71	213979.00	-0.04	371.52	372.00
1	3	4	5640.00	3672.00	158.95	0	Spot (Block1, Row4, Column3)	804.56	763.00	211.62	0.02	0.26	370.00	370.82	370.00	28.84	0.00	0.08	100.00	100.00	0.00	393.00	434.56	560775.00	15.04	486.90	482.00
1	4	4	5919.00	3683.00	288.00	0	Spot (Block1, Row4, Column4)	398.23	399.00	23.83	0.00	0.06	388.00	385.56	388.00	30.18	0.00	0.08	17.00	2.00	0.00	11.00	10.23	966110.00	0.42	380.74	382.00
1	5	4	6264.00	3705.00	228.00	0	Spot (Block1, Row4, Column5)	454.66	453.00	38.26	0.00	0.08	413.00	422.87	413.00	39.76	0.01	0.09	50.00	13.00	0.00	40.00	41.66	676984.00	0.80	429.74	422.00
1	6	4	6545.00	3683.00	204.65	0	Spot (Block1, Row4, Column6)	879.10	861.00	200.78	0.01	0.23	483.00	480.03	483.00	57.67	0.00	0.12	98.00	94.00	0.00	378.00	396.10	1047893.00	6.92	595.60	576.00
1	7	4	6847.00	3686.00	147.00	-50	Spot (Block1, Row4, Column7)	688.65	686.00	55.57	0.00	0.08	597.00	609.79	597.00	109.97	0.01	0.18	28.00	0.00	0.00	89.00	91.65	406306.00	0.72	661.17	645.00
1	8	4	7147.00	3688.00	147.00	-50	Spot (Block1, Row4, Column8)	912.67	891.00	135.33	0.01	0.15	824.00	854.49	824.00	190.90	0.02	0.22	23.00	1.00	0.00	67.00	88.67	541211.00	0.30	920.80	895.00
1	1	5	5047.00	3963.00	147.05	0	Spot (Block1, Row5, Column1)	425.49	421.00	32.07	0.00	0.08	351.00	355.49	351.00	117.66	0.01	0.33	11.00	0.00	0.00	70.00	74.49	253164.00	0.59	386.26	394.00
1	2	5	5337.00	3975.00	175.55	0	Spot (Block1, Row5, Column2)	436.33	428.00	39.09	0.01	0.09	366.00	362.65	366.00	28.39	0.00	0.08	84.00	56.00	0.00	62.00	70.33	373496.00	2.59	386.60	387.00
1	3	5	5670.00	3968.00	129.70	0	Spot (Block1, Row5, Column3)	454.70	447.50	51.30	0.01	0.11	382.00	382.32	382.00	27.55	0.00	0.07	78.00	54.00	0.00	65.50	72.70	205525.00	2.63	414.57	406.00
1	4	5	5958.00	4021.00	201.00	0	Spot (Block1, Row5, Column4)	477.06	477.00	38.95	0.00	0.08	405.00	409.96	405.00	39.90	0.01	0.10	78.00	41.00	0.00	72.00	72.06	545755.00	1.68	434.87	430.50
1	5	5	6232.00	3985.00	154.65	0	Spot (Block1, Row5, Column5)	1232.95	1179.00	407.76	0.02	0.33	428.00	436.68	428.00	39.32	0.01	0.09	100.00	100.00	0.00	751.00	804.95	807583.00	20.25	644.65	614.50
1	6	5	6501.00	3977.00	211.55	0	Spot (Block1, Row5, Column6)	511.63	503.00	40.82	0.01	0.08	483.00	483.40	483.00	60.92	0.00	0.13	19.00	2.00	0.00	20.00	28.63	652843.00	0.46	474.95	476.00
1	7	5	6852.00	3983.00	190.00	0	Spot (Block1, Row5, Column7)	1357.09	1280.50	426.93	0.03	0.31	600.00	610.94	600.00	102.54	0.01	0.17	100.00	99.00	0.00	680.50	757.09	1386946.00	7.28	829.40	823.00
1	8	5	7146.00	3986.00	154.55	0	Spot (Block1, Row5, Column8)	1053.43	1080.50	140.81	0.01	0.13	810.00	847.88	810.00	180.84	0.02	0.21	67.00	24.00	0.00	270.50	243.43	691049.00	1.14	901.93	864.50
1	1	6	5034.00	4267.00	193.30	0	Spot (Block1, Row6, Column1)	613.31	621.00	95.96	0.01	0.16	359.00	360.00	359.00	36.22	0.00	0.10	100.00	98.00	0.00	262.00	254.31	648884.00	6.99	445.97	440.00
1	2	6	5350.00	4285.00	186.10	0	Spot (Block1, Row6, Column2)	454.35	453.00	43.41	0.00	0.10	377.00	375.87	377.00	37.34	0.00	0.10	82.00	50.00	0.00	76.00	77.35	443896.00	2.10	397.54	400.00
1	3	6	5638.00	4269.00	184.80	0	Spot (Block1, Row6, Column3)	495.45	495.00	56.45	0.00	0.11	393.00	392.98	393.00	30.76	0.00	0.08	88.00	73.00	0.00	102.00	102.45	476130.00	3.33	419.89	411.00
1	4	6	5980.00	4272.00	215.00	0	Spot (Block1, Row6, Column4)	470.00	477.00	36.54	0.01	0.08	424.00	427.91	424.00	40.50	0.00	0.09	58.00	18.00	0.00	53.00	46.00	620394.00	1.04	451.78	447.00
1	5	6	6236.00	4284.00	151.30	0	Spot (Block1, Row6, Column5)	1175.56	1105.00	329.88	0.03	0.28	456.00	458.68	456.00	39.59	0.00	0.09	100.00	100.00	0.00	649.00	719.56	737076.00	18.11	628.52	598.00
1	6	6	6543.00	4284.00	147.00	-50	Spot (Block1, Row6, Column6)	531.22	522.00	33.20	0.01	0.06	507.00	515.15	507.00	65.29	0.01	0.13	14.00	0.00	0.00	15.00	24.22	312890.00	0.25	530.73	522.50
1	7	6	6846.00	4281.00	163.50	0	Spot (Block1, Row6, Column7)	894.08	903.00	143.08	0.00	0.16	604.00	619.04	604.00	91.53	0.01	0.15	91.00	75.00	0.00	299.00	290.08	658939.00	3.00	700.94	690.00
1	8	6	7144.00	4288.00	147.00	-50	Spot (Block1, Row6, Column8)	982.87	992.00	140.55	0.00	0.14	822.00	855.31	822.00	195.37	0.02	0.23	37.00	2.00	0.00	170.00	160.87	577926.00	0.65	930.36	905.00
1	1	7	5047.00	4604.00	200.80	0	Spot (Block1, Row7, Column1)	393.63	392.00	17.97	0.00	0.05	372.00	372.32	372.00	36.62	0.00	0.10	15.00	2.00	0.00	20.00	21.63	450313.00	0.58	372.95	376.50
1	2	7	5340.00	4576.00	147.00	-50	Spot (Block1, Row7, Column2)	398.80	396.00	18.76	0.00	0.05	388.00	387.58	388.00	34.61	0.00	0.09	7.00	1.00	0.00	8.00	10.80	234891.00	0.32	393.28	392.00
1	3	7	5640.00	4578.00	147.00	-50	Spot (Block1, Row7, Column3)	423.45	417.00	38.59	0.01	0.09	407.00	409.15	407.00	30.34	0.00	0.07	34.00	16.00	0.00	10.00	16.45	249833.00	0.47	426.04	418.00
1	4	7	5939.00	4592.00	196.45	0	Spot (Block1, Row7, Column4)	485.47	478.00	89.26	0.01	0.18	430.00	436.72	430.00	39.76	0.01	0.09	63.00	10.00	0.00	48.00	55.47	528195.00	1.23	449.05	450.00
1	5	7	6238.00	4576.00	225.70	0	Spot (Block1, Row7, Column5)	544.13	532.00	49.22	0.01	0.09	477.00	478.81	477.00	54.37	0.00	0.11	50.00	22.00	0.00	55.00	67.13	794437.00	1.20	495.46	496.00
1	6	7	6535.00	4587.00	173.05	0	Spot (Block1, Row7, Column6)	1258.55	1187.00	383.71	0.03	0.30	542.00	550.13	542.00	71.02	0.01	0.13	100.00	99.00	0.00	645.00	716.55	1052145.00	9.97	735.46	722.00
1	7	7	6841.00	4577.00	162.90	0	Spot (Block1, Row7, Column7)	802.47	785.50	129.39	0.01	0.16	610.00	637.09	610.00	105.08	0.02	0.16	67.00	36.00	0.00	175.50	192.47	589014.00	1.57	692.97	692.00
1	8	7	7140.00	4587.00	189.70	0	Spot (Block1, Row7, Column8)	3437.36	3369.00	1138.91	0.01	0.33	861.00	869.46	861.00	196.92	0.00	0.23	100.00	99.00	0.00	2508.00	2576.36	3478611.00	13.04	1591.61	1541.50
1	1	8	5034.00	4864.00	121.40	0	Spot (Block1, Row8, Column1)	1855.94	1771.00	594.47	0.02	0.32	381.00	380.68	381.00	29.75	0.00	0.08	100.00	100.00	0.00	1390.00	1474.94	721961.00	49.59	768.11	742.00
1	2	8	5344.00	4872.00	181.50	0	Spot (Block1, Row8, Column2)	452.71	453.00	35.58	0.00	0.08	401.00	401.09	401.00	28.38	0.00	0.07	67.00	47.00	0.00	52.00	51.71	417852.00	1.82	411.86	407.00
1	3	8	5615.00	4868.00	143.10	0	Spot (Block1, Row8, Column3)	479.28	483.00	26.27	0.00	0.05	423.00	429.87	423.00	40.79	0.01	0.09	75.00	13.00	0.00	60.00	56.28	266481.00	1.21	446.74	441.00
1	4	8	5946.00	4884.00	167.35	0	Spot (Block1, Row8, Column4)	1181.54	1020.00	586.40	0.06	0.50	471.00	470.43	471.00	47.83	0.00	0.10	97.00	92.00	0.00	549.00	710.54	916872.00	14.87	683.28	623.00
1	5	8	6239.00	4882.00	147.00	-50	Spot (Block1, Row8, Column5)	551.71	560.00	45.94	0.01	0.08	516.00	526.06	516.00	63.31	0.01	0.12	30.00	1.00	0.00	44.00	35.71	323852.00	0.41	554.30	560.00
1	6	8	6540.00	4890.00	191.15	0	Spot (Block1, Row8, Column6)	1527.25	1408.00	536.67	0.04	0.35	594.00	601.63	594.00	78.28	0.01	0.13	100.00	100.00	0.00	814.00	933.25	1577654.00	11.83	849.18	835.50
1	7	8	6833.00	4876.00	201.40	0	Spot (Block1, Row8, Column7)	764.14	748.00	103.90	0.01	0.14	672.00	674.90	672.00	91.45	0.00	0.14	47.00	18.00	0.00	76.00	92.14	877993.00	0.98	666.27	664.00
1	8	8	7128.00	4893.00	157.75	0	Spot (Block1, Row8, Column8)	1627.28	1490.50	686.02	0.04	0.42	808.00	840.09	808.00	153.58	0.02	0.18	98.00	89.00	0.00	682.50	819.28	1113059.00	5.13	1038.26	994.00
2	1	1	9539.00	2799.00	163.95	0	Spot (Block2, Row1, Column1)	57264.33	65535.00	12793.59	0.06	0.22	2601.00	2672.88	2601.00	567.69	0.01	0.21	100.00	100.00	62.70	62934.00	54663.33	42834112.00	96.16	14378.12	13051.00
2	2	1	9827.00	2807.00	208.30	0	Spot (Block2, Row1, Column2)	3034.58	3021.00	459.41	0.00	0.15	2603.00	2677.61	2603.00	504.60	0.01	0.19	44.00	12.00	0.00	418.00	431.58	3744672.00	0.71	2675.52	2584.00
2	3	1	10136.00	2801.00	147.00	-50	Spot (Block2, Row1, Column3)	2864.63	2784.00	541.13	0.01	0.19	2663.00	2701.09	2663.00	443.10	0.01	0.16	35.00	10.00	0.00	121.00	201.63	1687265.00	0.37	2966.50	3020.00
2	4	1	10446.00	2805.00	159.10	0	Spot (Block2, Row1, Column4)	3360.17	3302.00	536.10	0.01	0.16	2743.00	2781.39	2743.00	453.10	0.01	0.16	54.00	38.00	0.00	559.00	617.17	2328600.00	1.28	3096.79	3091.00
2	5	1	10739.00	2801.00	159.65	0	Spot (Block2, Row1, Column5)	3211.37	3127.00	537.71	0.01	0.17	2788.00	2831.74	2788.00	456.61	0.01	0.16	45.00	24.00	0.00	339.00	423.37	2257594.00	0.83	3022.35	2967.00
2	6	1	11029.00	2811.00	168.35	0	Spot (Block2, Row1, Column6)	3420.45	3411.00	510.93	0.00	0.15	2849.00	2885.62	2849.00	467.28	0.01	0.16	54.00	25.00	0.00	562.00	571.45	2685053.00	1.14	3163.02	3152.00
2	7	1	11347.00	2797.00	124.35	0	Spot (Block2, Row1, Column7)	3672.57	3682.50	549.64	0.00	0.15	3039.00	3122.83	3039.00	682.69	0.01	0.22	47.00	6.00	0.00	643.50	633.57	1483718.00	0.81	3387.30	3441.50
2	8	1	11631.00	2811.00	168.10	0	Spot (Block2, Row1, Column8)	63872.56	65535.00	6233.92	0.01	0.10	3209.00	3333.80	3209.00	836.66	0.02	0.25	100.00	100.00	90.71	62326.00	60663.56	50204344.00	72.36	19607.35	17786.00
2	1	2	9533.00	3097.00	147.00	-50	Spot (Block2, Row2, Column1)	2696.97	2568.00	470.98	0.02	0.17	2500.00	2552.11	2500.00	473.38	0.01	0.19	31.00	5.00	0.00	68.00	196.97	1593911.00	0.31	2658.39	2590.00
2	2	2	9829.00	3097.00	135.85	0	Spot (Block2, Row2, Column2)	2981.68	2933.00	443.50	0.01	0.15	2510.00	2553.59	2510.00	415.74	0.01	0.16	50.00	23.00	0.00	423.00	471.68	1484877.00	1.03	2766.01	2769.50
2	3	2	10121.00	3096.00	171.15	0	Spot (Block2, Row2, Column3)	2915.61	2889.00	417.73	0.00	0.14	2568.00	2599.21	2568.00	420.68	0.01	0.16	43.00	11.00	0.00	321.00	347.61	2376221.00	0.75	2753.46	2688.00
2	4	2	10447.00	3104.00	175.10	0	Spot (Block2, Row2, Column4)	3192.97	3200.00	483.21	0.00	0.15	2623.50	2681.43	2623.50	447.80	0.01	0.17	57.00	28.00	0.00	576.50	569.47	2723601.00	1.14	2934.94	2872.00
2	5	2	10738.00	3107.00	179.55	0	Spot (Block2, Row2, Column5)	8081.62	8009.00	2075.79	0.00	0.26	2692.00	2731.27	2692.00	450.88	0.01	0.17	100.00	100.00	0.00	5317.00	5389.62	7321947.00	11.87	4140.34	3972.00
2	6	2	11032.00	3114.00	203.50	0	Spot (Block2, Row2, Column6)	3054.63	3006.00	485.95	0.01	0.16	2770.00	2801.36	2770.00	465.89	0.00	0.17	34.00	10.00	0.00	236.00	284.63	3586141.00	0.54	2918.17	2912.00
2	7	2	11332.00	3120.00	156.15	0	Spot (Block2, Row2, Column7)	3169.15	3141.50	486.80	0.00	0.15	2793.00	2838.59	2793.00	479.92	0.01	0.17	41.00	11.00	0.00	348.50	376.15	2136006.00	0.69	2988.70	2922.50
2	8	2	11636.00	3112.00	147.00	-50	Spot (Block2, Row2, Column8)	3137.56	3092.00	483.92	0.01	0.15	2982.00	3073.27	2982.00	726.24	0.01	0.24	11.00	0.00	0.00	110.00	155.56	1860571.00	0.09	3171.60	3126.00
2	1	3	9537.00	3402.00	165.70	0	Spot (Block2, Row3, Column1)	3419.90	3326.50	637.56	0.01	0.19	2383.00	2429.52	2383.00	394.82	0.01	0.16	84.00	58.00	0.00	943.50	1036.90	2612801.00	2.51	2727.69	2703.00
2	2	3	9831.00	3392.00	220.15	0	Spot (Block2, Row3, Column2)	2789.00	2743.00	447.27	0.01	0.16	2432.00	2478.14	2432.00	389.40	0.01	0.16	43.00	19.00	0.00	311.00	357.00	3873924.00	0.80	2628.66	2612.00
2	3	3	10126.00	3394.00	165.10	0	Spot (Block2, Row3, Column3)	4514.55	4130.00	1604.96	0.04	0.36	2503.00	2539.69	2503.00	402.41	0.01	0.16	92.00	83.00	0.00	1627.00	2011.55	3417511.00	4.91	3123.20	3062.50
2	4	3	10440.00	3398.00	204.70	0	Spot (Block2, Row3, Column4)	3133.66	3076.00	527.10	0.01	0.17	2569.00	2589.86	2569.00	422.92	0.00	0.16	56.00	29.00	0.00	507.00	564.66	3738457.00	1.29	2725.95	2709.00
2	5	3	10735.00	3404.00	173.45	0	Spot (Block2, Row3, Column5)	3707.20	3510.00	1031.86	0.02	0.28	2622.00	2679.50	2622.00	477.44	0.01	0.18	78.00	46.00	0.00	888.00	1085.20	3121464.00	2.15	2950.93	2976.00
2	6	3	11038.00	3406.00	197.45	0	Spot (Block2, Row3, Column6)	11403.80	10402.00	4191.41	0.04	0.37	2759.00	2798.94	2759.00	504.56	0.01	0.18	100.00	100.00	0.00	7643.00	8644.80	12578396.00	17.05	5299.36	5222.00
2	7	3	11349.00	3425.00	169.10	0	Spot (Block2, Row3, Column7)	3003.88	2947.00	501.62	0.01	0.17	2700.00	2752.36	2700.00	487.84	0.01	0.18	34.00	13.00	0.00	247.00	303.88	2382073.00	0.52	2825.39	2793.00
2	8	3	11632.00	3423.00	158.65	0	Spot (Block2, Row3, Column8)	14250.79	13842.50	4859.28	0.01	0.34	2769.00	2820.98	2769.00	495.81	0.01	0.18	100.00	100.00	0.00	11073.50	11481.79	9947054.00	23.05	5962.46	5558.00
2	1	4	9526.00	3695.00	182.75	0	Spot (Block2, Row4, Column1)	2933.12	2906.00	475.05	0.00	0.16	2365.00	2384.54	2365.00	379.44	0.00	0.16	61.00	36.00	0.00	541.00	568.12	2751263.00	1.45	2505.93	2461.00
2	2	4	9836.00	3701.00	189.25	0	Spot (Block2, Row4, Column2)	3601.17	3550.00	651.27	0.01	0.18	2405.00	2451.79	2405.00	409.81	0.01	0.17	90.00	70.00	0.00	1145.00	1196.17	3644389.00	2.80	2868.22	2849.00
2	3	4	10135.00	3703.00	155.25	0	Spot (Block2, Row4, Column3)	5815.69	5696.00	1503.04	0.01	0.26	2487.00	2506.90	2487.00	407.40	0.00	0.16	99.00	99.00	0.00	3209.00	3328.69	3849986.00	8.12	3419.79	3417.50
2	4	4	10422.00	3710.00	212.10	0	Spot (Block2, Row4, Column4)	2917.31	2866.00	465.43	0.01	0.16	2499.00	2524.81	2499.00	408.15	0.00	0.16	47.00	22.00	0.00	367.00	418.31	3742906.00	0.96	2679.86	2702.00
2	5	4	10713.00	3706.00	179.10	0	Spot (Block2, Row4, Column5)	3142.66	3127.00	470.71	0.00	0.15	2505.00	2555.72	2505.00	424.03	0.01	0.17	62.00	36.00	0.00	622.00	637.66	2831534.00	1.38	2800.64	2696.50
2	6	4	11031.00	3709.00	191.30	0	Spot (Block2, Row4, Column6)	7908.08	7865.00	1962.15	0.00	0.25	2609.00	2652.07	2609.00	471.64	0.01	0.18	100.00	99.00	0.00	5256.00	5299.08	8145326.00	11.14	4001.93	3878.50
2	7	4	11331.00	3705.00	161.60	0	Spot (Block2, Row4, Column7)	3040.89	3084.00	467.92	0.01	0.15	2631.00	2694.32	2631.00	503.23	0.01	0.19	47.00	8.00	0.00	453.00	409.89	2186399.00	0.69	2871.64	2881.00
2	8	4	11634.00	3717.00	185.25	0	Spot (Block2, Row4, Column8)	2938.05	2883.50	507.76	0.01	0.17	2609.00	2663.54	2609.00	451.05	0.01	0.17	41.00	16.00	0.00	274.50	329.05	2844030.00	0.61	2747.33	2696.50
2	1	5	9536.00	4003.00	166.60	0	Spot (Block2, Row5, Column1)	3343.41	3339.50	558.28	0.00	0.17	2390.00	2405.99	2390.00	415.55	0.00	0.17	82.00	57.00	0.00	949.50	953.41	2574429.00	2.26	2582.95	2553.00
2	2	5	9832.00	4001.00	160.10	0	Spot (Block2, Row5, Column2)	14399.19	14162.50	4669.30	0.01	0.32	2429.00	2481.77	2429.00	454.13	0.01	0.18	100.00	100.00	0.00	11733.50	11970.19	10223427.00	26.24	5397.62	5413.50
2	3	5	10140.00	3996.00	177.55	0	Spot (Block2, Row5, Column3)	5885.07	5630.00	1881.89	0.02	0.32	2412.00	2457.91	2412.00	404.93	0.01	0.16	98.00	96.00	0.00	3218.00	3473.07	5208290.00	8.46	3464.25	3304.00
2	4	5	10431.00	4010.00	159.80	0	Spot (Block2, Row5, Column4)	3232.07	3248.00	490.62	0.00	0.15	2423.00	2469.64	2423.00	398.86	0.01	0.16	75.00	52.00	0.00	825.00	809.07	2272146.00	1.91	2786.94	2707.00
2	5	5	10736.00	4009.00	151.50	0	Spot (Block2, Row5, Column5)	6934.16	6524.00	2291.46	0.03	0.33	2429.00	2478.43	2429.00	409.00	0.01	0.17	100.00	99.00	0.00	4095.00	4505.16	4361589.00	10.89	3573.13	3518.00
2	6	5	11018.00	3995.00	205.15	0	Spot (Block2, Row5, Column6)	2816.17	2790.50	451.78	0.00	0.16	2491.00	2548.23	2491.00	513.81	0.01	0.20	36.00	3.00	0.00	299.50	325.17	3379408.00	0.52	2629.86	2609.00
2	7	5	11333.00	4008.00	180.90	0	Spot (Block2, Row5, Column7)	19667.95	17849.00	8649.14	0.04	0.44	2526.00	2612.52	2526.00	581.27	0.01	0.22	100.00	100.00	0.00	15323.00	17141.95	18074844.00	29.34	6685.69	6664.50
2	8	5	11630.00	4018.00	154.80	0	Spot (Block2, Row5, Column8)	3147.60	3046.00	480.84	0.01	0.15	2489.00	2540.18	2489.00	496.42	0.01	0.20	51.00	29.00	0.00	557.00	658.60	2061675.00	1.22	2755.35	2744.00
2	1	6	9532.00	4297.00	200.15	0	Spot (Block2, Row6, Column1)	9139.28	8010.00	3479.48	0.06	0.38	2405.00	2447.21	2405.00	456.71	0.01	0.19	100.00	100.00	0.00	5605.00	6734.28	10327386.00	14.65	4306.47	4280.50
2	2	6	9831.00	4300.00	188.35	0	Spot (Block2, Row6, Column2)	10910.89	10837.00	3291.33	0.00	0.30	2441.00	2501.66	2441.00	474.83	0.01	0.19	100.00	100.00	0.00	8396.00	8469.89	10899980.00	17.71	4800.87	4715.00
2	3	6	10122.00	4300.00	167.50	0	Spot (Block2, Row6, Column3)	3020.51	2954.00	457.26	0.01	0.15	2329.00	2386.96	2329.00	416.97	0.01	0.17	67.00	35.00	0.00	625.00	691.51	2359017.00	1.52	2635.75	2638.00
2	4	6	10427.00	4299.00	187.35	0	Spot (Block2, Row6, Column4)	2793.08	2769.00	464.59	0.00	0.17	2311.00	2361.69	2311.00	388.28	0.01	0.16	53.00	29.00	0.00	458.00	482.08	2762352.00	1.11	2496.74	2484.00
2	5	6	10730.00	4308.00	149.55	0	Spot (Block2, Row6, Column5)	5671.40	5504.00	1568.22	0.01	0.28	2340.00	2377.71	2340.00	392.28	0.01	0.16	99.00	99.00	0.00	3164.00	3331.40	3482240.00	8.40	3240.56	3129.50
2	6	6	11021.00	4306.00	217.40	0	Spot (Block2, Row6, Column6)	2638.53	2586.00	461.28	0.01	0.17	2339.00	2403.88	2339.00	441.58	0.01	0.18	37.00	15.00	0.00	247.00	299.53	3564649.00	0.53	2541.22	2570.00
2	7	6	11327.00	4306.00	167.45	0	Spot (Block2, Row6, Column7)	2970.32	2978.00	409.92	0.00	0.14	2327.00	2410.46	2327.00	490.04	0.02	0.20	62.00	20.00	0.00	651.00	643.32	2319818.00	1.14	2602.56	2630.50
2	8	6	11639.00	4321.00	204.10	0	Spot (Block2, Row6, Column8)	2618.63	2601.50	406.25	0.00	0.16	2363.00	2379.38	2363.00	395.13	0.00	0.17	38.00	6.00	0.00	238.50	255.63	3105698.00	0.61	2479.65	2504.50
2	1	7	9528.00	4601.00	174.05	0	Spot (Block2, Row7, Column1)	3939.28	3829.50	797.53	0.01	0.20	2282.00	2321.83	2282.00	396.17	0.01	0.17	97.00	89.00	0.00	1547.50	1657.28	3332629.00	4.08	2878.02	2820.50
2	2	7	9814.00	4602.00	194.05	0	Spot (Block2, Row7, Column2)	2633.16	2598.00	394.49	0.01	0.15	2306.00	2336.74	2306.00	414.92	0.01	0.18	40.00	13.00	0.00	292.00	327.16	2801682.00	0.71	2415.03	2403.50
2	3	7	10128.00	4608.00	206.25	0	Spot (Block2, Row7, Column3)	2587.04	2553.00	398.47	0.01	0.15	2250.00	2272.06	2250.00	367.47	0.00	0.16	44.00	17.00	0.00	303.00	337.04	3127737.00	0.86	2467.60	2474.00
2	4	7	10423.00	4617.00	223.70	0	Spot (Block2, Row7, Column4)	2505.23	2463.00	411.06	0.01	0.16	2238.00	2283.41	2238.00	387.34	0.01	0.17	39.00	13.00	0.00	225.00	267.23	3582476.00	0.57	2443.83	2417.00
2	5	7	10737.00	4607.00	188.05	0	Spot (Block2, Row7, Column5)	2707.06	2711.50	417.04	0.00	0.15	2286.00	2338.70	2286.00	434.24	0.01	0.19	49.00	18.00	0.00	425.50	421.06	2717887.00	0.85	2487.03	2374.50
2	6	7	11029.00	4608.00	174.70	0	Spot (Block2, Row7, Column6)	13797.00	13679.00	4708.38	0.00	0.34	2379.00	2445.93	2379.00	513.78	0.01	0.21	100.00	100.00	0.00	11300.00	11418.00	11796439.00	22.09	4986.90	4904.50
2	7	7	11315.00	4609.00	193.40	0	Spot (Block2, Row7, Column7)	2679.44	2672.00	451.36	0.00	0.17	2304.00	2358.66	2304.00	444.42	0.01	0.19	43.00	17.00	0.00	368.00	375.44	2842889.00	0.72	2443.69	2406.00
2	8	7	11630.00	4611.00	193.80	0	Spot (Block2, Row7, Column8)	10322.41	10190.00	2690.32	0.01	0.26	2284.00	2307.21	2284.00	400.88	0.00	0.17	100.00	100.00	0.00	7906.00	8038.41	11003687.00	19.99	4598.94	4302.00
2	1	8	9538.00	4888.00	129.85	0	Spot (Block2, Row8, Column1)	4456.29	4288.00	992.56	0.02	0.22	2193.00	2246.74	2193.00	383.54	0.01	0.17	100.00	97.00	0.00	2095.00	2263.29	2009789.00	5.76	2899.61	2873.00
2	2	8	9824.00	4889.00	200.90	0	Spot (Block2, Row8, Column2)	2510.21	2485.00	400.08	0.00	0.16	2187.00	2230.01	2187.00	378.29	0.01	0.17	43.00	17.00	0.00	298.00	323.21	2871680.00	0.74	2439.99	2415.00
2	3	8	10115.00	4900.00	229.30	0	Spot (Block2, Row8, Column3)	2516.26	2481.00	421.88	0.01	0.17	2187.00	2218.67	2187.00	376.24	0.01	0.17	44.00	18.00	0.00	294.00	329.26	3792011.00	0.79	2319.07	2286.00
2	4	8	10427.00	4905.00	154.15	0	Spot (Block2, Row8, Column4)	21753.48	20997.50	8289.40	0.02	0.38	2202.50	2239.92	2202.50	408.17	0.01	0.18	100.00	100.00	0.00	18795.00	19550.98	14096253.00	47.81	6798.74	6322.00
2	5	8	10720.00	4910.00	224.85	0	Spot (Block2, Row8, Column5)	2516.52	2467.00	419.94	0.01	0.17	2232.50	2287.57	2232.50	434.05	0.01	0.19	35.00	11.00	0.00	234.50	284.02	3656498.00	0.53	2310.96	2283.00
2	6	8	11031.00	4908.00	195.65	0	Spot (Block2, Row8, Column6)	12687.91	10526.00	6326.10	0.08	0.50	2315.00	2382.42	2315.00	497.25	0.01	0.21	100.00	100.00	0.00	8211.00	10372.91	13741002.00	20.73	4901.50	4756.00
2	7	8	11328.00	4910.00	172.85	0	Spot (Block2, Row8, Column7)	2639.12	2529.00	470.96	0.02	0.18	2219.00	2276.08	2219.00	418.59	0.01	0.18	41.00	23.00	0.00	310.00	420.12	2198383.00	0.87	2409.87	2306.00
2	8	8	11614.00	4913.00	164.85	0	Spot (Block2, Row8, Column8)	3284.84	3175.00	727.74	0.01	0.22	2195.00	2225.73	2195.00	389.96	0.01	0.18	85.00	61.00	0.00	980.00	1089.84	2476771.00	2.72	2464.30	2430.00
3	1	1	14041.00	2827.00	165.60	0	Spot (Block3, Row1, Column1)	54011.79	65535.00	14794.98	0.08	0.27	385.00	474.59	385.00	321.52	0.09	0.68	100.00	100.00	53.56	65150.00	53626.79	40941300.00	166.51	10365.08	9215.00
3	2	1	14330.00	2842.00	147.00	-50	Spot (Block3, Row1, Column2)	336.18	331.00	28.74	0.01	0.09	325.00	398.77	325.00	240.37	0.09	0.60	0.00	0.00	0.00	6.00	11.18	197675.00	-0.26	326.01	321.00
3	3	1	14630.00	2844.00	147.00	-50	Spot (Block3, Row1, Column3)	288.97	287.00	24.63	0.00	0.09	298.00	301.11	298.00	25.34	0.00	0.08	8.00	4.00	0.00	-11.00	-9.03	170202.00	-0.48	290.48	287.00
3	4	1	14949.00	2867.00	149.30	0	Spot (Block3, Row1, Column4)	327.27	322.00	23.88	0.01	0.07	296.00	298.92	296.00	59.51	0.00	0.20	14.00	0.00	0.00	26.00	31.27	200287.00	0.48	309.58	309.00
3	5	1	15231.00	2848.00	147.00	-50	Spot (Block3, Row1, Column5)	310.55	303.00	30.74	0.01	0.10	298.00	299.50	298.00	49.97	0.00	0.17	17.00	0.00	0.00	5.00	12.55	182290.00	0.22	309.68	307.00
3	6	1	15531.00	2850.00	147.00	-50	Spot (Block3, Row1, Column6)	410.42	316.00	694.56	0.11	1.69	301.00	301.83	301.00	21.37	0.00	0.07	38.00	21.00	0.00	15.00	109.42	242560.00	5.08	426.26	317.50
3	7	1	15832.00	2853.00	147.00	-50	Spot (Block3, Row1, Column7)	344.12	340.00	28.56	0.01	0.08	319.00	391.70	319.00	310.70	0.09	0.79	0.00	0.00	0.00	21.00	25.12	205096.00	-0.15	343.57	342.00
3	8	1	16136.00	2842.00	165.55	0	Spot (Block3, Row1, Column8)	62710.96	65535.00	8692.43	0.02	0.14	432.00	583.42	432.00	458.81	0.13	0.79	100.00	100.00	87.60	65103.00	62278.96	47535376.00	135.41	13803.41	11804.00
3	1	2	14028.00	3140.00	147.00	-50	Spot (Block3, Row2, Column1)	375.73	373.00	36.41	0.00	0.10	350.00	403.50	350.00	227.76	0.06	0.56	0.00	0.00	0.00	23.00	25.73	221682.00	-0.12	381.87	373.00
3	2	2	14328.00	3142.00	147.00	-50	Spot (Block3, Row2, Column2)	345.41	323.00	87.57	0.03	0.25	307.00	340.04	307.00	82.23	0.04	0.24	15.00	2.00	0.00	16.00	38.41	204135.00	0.07	310.66	298.00
3	3	2	14628.00	3144.00	147.00	-50	Spot (Block3, Row2, Column3)	295.30	295.00	13.61	0.00	0.05	292.00	292.45	292.00	32.64	0.00	0.11	0.00	0.00	0.00	3.00	3.30	173634.00	0.09	302.04	302.00
3	4	2	14929.00	3146.00	147.00	-50	Spot (Block3, Row2, Column4)	294.05	295.00	17.64	0.00	0.06	293.00	291.87	293.00	22.95	0.00	0.08	11.00	0.00	0.00	2.00	1.05	173488.00	0.09	294.63	295.00
3	5	2	15202.00	3150.00	211.60	0	Spot (Block3, Row2, Column5)	326.08	326.00	19.48	0.00	0.06	295.00	294.60	295.00	21.64	0.00	0.07	69.00	25.00	0.00	31.00	31.08	416731.00	1.45	310.61	310.50
3	6	2	15530.00	3151.00	147.00	-50	Spot (Block3, Row2, Column6)	289.97	290.00	15.14	0.00	0.05	298.00	298.92	298.00	20.14	0.00	0.07	1.00	0.00	0.00	-8.00	-8.03	170501.00	-0.44	297.50	297.00
3	7	2	15830.00	3153.00	147.00	-50	Spot (Block3, Row2, Column7)	300.80	302.00	17.49	0.00	0.06	313.00	328.29	313.00	57.17	0.02	0.17	0.00	0.00	0.00	-11.00	-12.20	177174.00	-0.48	300.73	304.00
3	8	2	16130.00	3155.00	147.00	-50	Spot (Block3, Row2, Column8)	408.88	402.00	50.81	0.01	0.12	385.00	491.63	385.00	332.53	0.11	0.68	0.00	0.00	0.00	17.00	23.88	240012.00	-0.25	423.88	409.50
3	1	3	14026.00	3440.00	147.00	-50	Spot (Block3, Row3, Column1)	313.89	310.00	26.97	0.01	0.09	322.00	332.86	322.00	46.12	0.01	0.14	2.00	0.00	0.00	-12.00	-8.11	184565.00	-0.41	323.32	323.00
3	2	3	14326.00	3442.00	147.00	-50	Spot (Block3, Row3, Column2)	310.99	311.00	20.62	0.00	0.07	316.00	327.74	316.00	52.75	0.02	0.16	0.00	0.00	0.00	-5.00	-5.01	184730.00	-0.32	313.95	309.00
3	3	3	14623.00	3424.00	126.20	0	Spot (Block3, Row3, Column3)	409.21	394.00	81.78	0.02	0.20	296.00	296.96	296.00	44.32	0.00	0.15	90.00	62.00	0.00	98.00	113.21	173097.00	2.53	373.29	373.00
3	4	3	14926.00	3441.00	181.45	0	Spot (Block3, Row3, Column4)	319.18	318.00	20.16	0.00	0.06	292.00	291.22	292.00	23.61	0.00	0.08	54.00	13.00	0.00	26.00	27.18	294923.00	1.18	308.54	306.00
3	5	3	15249.00	3431.00	171.45	0	Spot (Block3, Row3, Column5)	335.01	334.00	28.76	0.00	0.09	294.00	293.66	294.00	22.25	0.00	0.08	70.00	46.00	0.00	40.00	41.01	275045.00	1.86	306.53	301.00
3	6	3	15528.00	3451.00	147.00	-50	Spot (Block3, Row3, Column6)	302.89	303.00	14.50	0.00	0.05	298.00	298.34	298.00	21.75	0.00	0.07	8.00	0.00	0.00	5.00	4.89	177493.00	0.21	302.66	304.00
3	7	3	15828.00	3453.00	147.00	-50	Spot (Block3, Row3, Column7)	288.69	286.00	27.76	0.00	0.10	301.00	303.18	301.00	27.64	0.00	0.09	7.00	1.00	0.00	-15.00	-12.31	169461.00	-0.52	302.91	301.00
3	8	3	16129.00	3455.00	147.00	-50	Spot (Block3, Row3, Column8)	330.69	328.00	27.92	0.00	0.08	355.00	379.50	355.00	93.20	0.03	0.25	0.00	0.00	0.00	-27.00	-24.31	194444.00	-0.52	324.55	320.00
3	1	4	14024.00	3740.00	147.00	-50	Spot (Block3, Row4, Column1)	321.51	325.00	22.22	0.00	0.07	308.00	313.72	308.00	75.91	0.01	0.24	0.00	0.00	0.00	17.00	13.51	189045.00	0.10	308.46	309.00
3	2	4	14325.00	3743.00	147.00	-50	Spot (Block3, Row4, Column2)	309.05	308.00	27.62	0.00	0.09	311.00	317.10	311.00	33.16	0.01	0.10	13.00	0.00	0.00	-3.00	-1.95	181414.00	-0.24	307.77	310.00
3	3	4	14639.00	3725.00	163.80	0	Spot (Block3, Row4, Column3)	443.39	440.00	67.01	0.00	0.15	297.00	298.32	297.00	37.74	0.00	0.13	97.00	86.00	0.00	143.00	146.39	329879.00	3.84	357.10	352.00
3	4	4	14925.00	3747.00	147.00	-50	Spot (Block3, Row4, Column4)	296.86	297.00	22.42	0.00	0.08	291.00	290.55	291.00	21.14	0.00	0.07	19.00	6.00	0.00	6.00	5.86	175146.00	0.30	300.16	301.00
3	5	4	15226.00	3749.00	147.00	-50	Spot (Block3, Row4, Column5)	284.44	284.00	13.46	0.00	0.05	288.00	287.28	288.00	20.47	0.00	0.07	3.00	0.00	0.00	-4.00	-3.56	166968.00	-0.14	293.03	292.00
3	6	4	15539.00	3734.00	203.50	0	Spot (Block3, Row4, Column6)	321.07	322.00	19.55	0.00	0.06	292.00	292.04	292.00	20.62	0.00	0.07	68.00	24.00	0.00	30.00	29.07	377903.00	1.41	303.73	302.00
3	7	4	15827.00	3753.00	147.00	-50	Spot (Block3, Row4, Column7)	291.07	290.00	13.61	0.00	0.05	295.00	294.13	295.00	21.15	0.00	0.07	3.00	0.00	0.00	-5.00	-3.93	172312.00	-0.14	296.83	297.00
3	8	4	16127.00	3755.00	147.00	-50	Spot (Block3, Row4, Column8)	363.79	366.00	49.70	0.00	0.14	317.00	335.71	317.00	54.94	0.02	0.16	44.00	5.00	0.00	49.00	46.79	214271.00	0.51	346.44	337.00
3	1	5	14023.00	4041.00	147.00	-50	Spot (Block3, Row5, Column1)	323.74	317.00	26.45	0.01	0.08	302.00	304.69	302.00	74.24	0.00	0.24	5.00	0.00	0.00	15.00	21.74	191006.00	0.26	306.22	307.50
3	2	5	14323.00	4043.00	147.00	-50	Spot (Block3, Row5, Column2)	324.30	323.00	16.75	0.00	0.05	308.00	308.60	308.00	25.89	0.00	0.08	28.00	1.00	0.00	15.00	16.30	190367.00	0.61	320.53	317.00
3	3	5	14623.00	4045.00	147.00	-50	Spot (Block3, Row5, Column3)	301.47	300.00	19.96	0.00	0.07	296.00	296.36	296.00	25.30	0.00	0.09	13.00	3.00	0.00	4.00	5.47	177565.00	0.20	298.00	300.00
3	4	5	14891.00	4083.00	192.50	0	Spot (Block3, Row5, Column4)	310.48	310.00	15.56	0.00	0.05	292.00	289.91	292.00	21.57	0.00	0.07	39.00	6.00	0.00	18.00	18.48	323525.00	0.95	300.94	302.00
3	5	5	15236.00	4036.00	150.35	0	Spot (Block3, Row5, Column5)	590.40	604.00	138.93	0.01	0.24	291.00	291.80	291.00	22.11	0.00	0.08	100.00	100.00	0.00	313.00	299.40	365459.00	13.51	379.88	370.00
3	6	5	15525.00	4051.00	147.00	-50	Spot (Block3, Row5, Column6)	287.61	287.00	17.68	0.00	0.06	291.00	291.28	291.00	19.88	0.00	0.07	8.00	3.00	0.00	-4.00	-3.39	169113.00	-0.18	287.67	288.00
3	7	5	15825.00	4053.00	147.00	-50	Spot (Block3, Row5, Column7)	303.80	301.00	21.60	0.00	0.07	292.00	291.18	292.00	21.01	0.00	0.07	25.00	4.00	0.00	9.00	11.80	178938.00	0.60	301.23	301.00
3	8	5	16125.00	4055.00	147.00	-50	Spot (Block3, Row5, Column8)	324.99	316.00	32.10	0.01	0.10	308.00	313.69	308.00	34.16	0.01	0.11	18.00	11.00	0.00	8.00	16.99	191422.00	0.33	310.30	310.00
3	1	6	14021.00	4341.00	147.00	-50	Spot (Block3, Row6, Column1)	301.96	299.00	21.46	0.00	0.07	301.00	301.54	301.00	26.05	0.00	0.09	12.00	3.00	0.00	-2.00	0.96	177250.00	0.02	307.91	308.00
3	2	6	14321.00	4343.00	147.00	-50	Spot (Block3, Row6, Column2)	308.36	305.00	16.12	0.00	0.05	305.00	305.24	305.00	27.07	0.00	0.09	8.00	0.00	0.00	0.00	3.36	181930.00	0.12	311.87	308.50
3	3	6	14568.00	4381.00	148.75	0	Spot (Block3, Row6, Column3)	327.54	325.00	19.35	0.00	0.06	300.00	299.97	300.00	24.83	0.00	0.08	50.00	14.00	0.00	25.00	27.54	199473.00	1.11	318.61	315.00
3	4	6	14926.00	4349.00	171.40	0	Spot (Block3, Row6, Column4)	313.32	312.00	17.53	0.00	0.06	291.00	289.26	291.00	20.52	0.00	0.07	51.00	13.00	0.00	21.00	22.32	255985.00	1.17	296.46	296.00
3	5	6	15233.00	4343.00	149.05	0	Spot (Block3, Row6, Column5)	521.34	493.00	107.93	0.02	0.21	290.00	291.16	290.00	22.84	0.00	0.08	99.00	98.00	0.00	203.00	231.34	318018.00	10.08	364.70	371.50
3	6	6	15523.00	4351.00	147.00	-50	Spot (Block3, Row6, Column6)	298.07	297.00	17.94	0.00	0.06	290.00	290.03	290.00	22.88	0.00	0.08	19.00	3.00	0.00	7.00	8.07	175566.00	0.35	302.47	302.00
3	7	6	15806.00	4385.00	225.35	0	Spot (Block3, Row6, Column7)	309.85	309.00	23.44	0.00	0.08	289.00	288.62	289.00	21.94	0.00	0.08	47.00	16.00	0.00	20.00	20.85	452068.00	0.97	298.83	296.00
3	8	6	16117.00	4367.00	206.65	0	Spot (Block3, Row6, Column8)	312.75	309.00	21.05	0.01	0.07	298.50	299.34	298.50	25.32	0.00	0.08	22.00	7.00	0.00	10.50	14.25	380930.00	0.53	298.65	299.00
3	1	7	14019.00	4641.00	147.00	-50	Spot (Block3, Row7, Column1)	297.37	296.00	17.99	0.00	0.06	299.00	301.53	299.00	50.38	0.00	0.17	3.00	0.00	0.00	-3.00	-1.63	174854.00	-0.08	302.42	298.00
3	2	7	14320.00	4643.00	147.00	-50	Spot (Block3, Row7, Column2)	302.22	302.00	19.63	0.00	0.06	302.00	302.81	302.00	26.69	0.00	0.09	11.00	0.00	0.00	0.00	0.22	178311.00	-0.02	301.61	298.00
3	3	7	14620.00	4645.00	147.00	-50	Spot (Block3, Row7, Column3)	297.10	297.00	19.40	0.00	0.07	302.00	302.37	302.00	24.90	0.00	0.08	7.00	0.00	0.00	-5.00	-4.90	174694.00	-0.21	295.87	297.00
3	4	7	14920.00	4647.00	147.00	-50	Spot (Block3, Row7, Column4)	303.00	302.00	20.32	0.00	0.07	291.00	290.31	291.00	20.78	0.00	0.07	34.00	7.00	0.00	11.00	12.00	178772.00	0.61	299.33	301.00
3	5	7	15224.00	4624.00	187.35	0	Spot (Block3, Row7, Column5)	298.91	300.00	18.71	0.00	0.06	290.00	290.01	290.00	21.98	0.00	0.08	26.00	2.00	0.00	10.00	8.91	294428.00	0.41	291.93	294.00
3	6	7	15521.00	4652.00	147.00	-50	Spot (Block3, Row7, Column6)	309.17	309.00	14.57	0.00	0.05	291.00	291.13	291.00	22.24	0.00	0.08	37.00	3.00	0.00	18.00	18.17	183338.00	0.81	307.27	308.00
3	7	7	15852.00	4635.00	138.10	0	Spot (Block3, Row7, Column7)	352.65	355.00	23.38	0.00	0.07	290.00	289.60	290.00	21.33	0.00	0.07	95.00	76.00	0.00	65.00	62.65	182319.00	2.96	320.63	319.50
3	8	7	16139.00	4651.00	199.85	0	Spot (Block3, Row7, Column8)	371.11	376.00	24.13	0.01	0.07	300.00	302.36	300.00	28.91	0.00	0.10	92.00	74.00	0.00	76.00	71.11	420836.00	2.38	323.61	319.00
3	1	8	14044.00	4919.00	125.50	0	Spot (Block3, Row8, Column1)	1560.12	1505.00	456.02	0.02	0.29	302.00	306.30	302.00	53.36	0.01	0.17	100.00	100.00	0.00	1203.00	1258.12	656810.00	23.50	648.27	585.00
3	2	8	14318.00	4943.00	147.00	-50	Spot (Block3, Row8, Column2)	314.83	312.00	22.11	0.00	0.07	305.00	306.27	305.00	29.33	0.00	0.10	19.00	3.00	0.00	7.00	9.83	184803.00	0.29	302.28	305.00
3	3	8	14618.00	4945.00	147.00	-50	Spot (Block3, Row8, Column3)	304.01	305.00	14.21	0.00	0.05	301.00	300.70	301.00	23.22	0.00	0.08	7.00	0.00	0.00	4.00	3.01	179063.00	0.14	300.92	301.00
3	4	8	14926.00	4890.00	182.95	0	Spot (Block3, Row8, Column4)	320.57	318.00	19.16	0.00	0.06	294.00	293.62	294.00	20.48	0.00	0.07	59.00	18.00	0.00	24.00	26.57	300378.00	1.32	308.46	308.00
3	5	8	15219.00	4950.00	147.00	-50	Spot (Block3, Row8, Column5)	308.47	303.00	28.90	0.01	0.09	292.00	291.73	292.00	21.34	0.00	0.07	31.00	17.00	0.00	11.00	16.47	182925.00	0.78	298.07	297.00
3	6	8	15531.00	4922.00	143.50	0	Spot (Block3, Row8, Column6)	330.18	324.00	25.36	0.01	0.08	294.00	293.53	294.00	19.75	0.00	0.07	70.00	39.00	0.00	30.00	36.18	184570.00	1.86	314.56	313.00
3	7	8	15783.00	4970.00	207.35	0	Spot (Block3, Row8, Column7)	313.55	311.00	31.28	0.00	0.10	293.00	293.24	293.00	21.24	0.00	0.07	43.00	13.00	0.00	18.00	20.55	384730.00	0.96	304.84	302.00
3	8	8	16117.00	4939.00	148.70	0	Spot (Block3, Row8, Column8)	762.85	711.00	232.07	0.03	0.30	300.00	301.03	300.00	22.70	0.00	0.08	100.00	99.00	0.00	411.00	462.85	460762.00	20.35	432.06	388.00
4	1	1	18543.00	2850.00	164.25	0	Spot (Block4, Row1, Column1)	59556.34	65535.00	10345.37	0.04	0.17	1606.00	1688.02	1606.00	414.44	0.02	0.25	100.00	100.00	65.60	63929.00	57950.34	44489008.00	139.63	14349.35	13475.50
4	2	1	18838.00	2860.00	164.10	0	Spot (Block4, Row1, Column2)	2407.17	2343.00	439.32	0.01	0.18	1572.00	1613.86	1572.00	333.87	0.01	0.21	89.00	61.00	0.00	771.00	835.17	1798154.00	2.38	1788.39	1763.50
4	3	1	19143.00	2860.00	166.00	0	Spot (Block4, Row1, Column3)	1956.49	1879.00	319.41	0.02	0.16	1510.00	1554.53	1510.00	221.71	0.01	0.14	73.00	41.00	0.00	369.00	446.49	1496713.00	1.81	1655.44	1617.00
4	4	1	19441.00	2861.00	185.50	0	Spot (Block4, Row1, Column4)	2087.40	2025.00	387.67	0.01	0.19	1495.00	1530.39	1495.00	205.86	0.01	0.13	85.00	67.00	0.00	530.00	592.40	2018515.00	2.71	1683.85	1631.00
4	5	1	19742.00	2859.00	162.80	0	Spot (Block4, Row1, Column5)	2414.48	2389.00	403.85	0.00	0.17	1500.00	1539.28	1500.00	198.36	0.01	0.13	98.00	89.00	0.00	889.00	914.48	1769811.00	4.41	1794.06	1762.50
4	6	1	20038.00	2862.00	162.15	0	Spot (Block4, Row1, Column6)	2692.85	2640.00	558.68	0.01	0.21	1504.00	1555.33	1504.00	214.42	0.01	0.14	99.00	94.00	0.00	1136.00	1188.85	1955011.00	5.31	1844.16	1820.00
4	7	1	20347.00	2846.00	114.75	0	Spot (Block4, Row1, Column7)	6414.35	3797.00	10052.89	0.23	1.57	1592.00	1647.60	1592.00	398.46	0.01	0.24	99.00	95.00	1.76	2205.00	4822.35	2180880.00	11.96	2798.03	2684.50
4	8	1	20638.00	2868.00	164.65	0	Spot (Block4, Row1, Column8)	63732.06	65535.00	6474.24	0.01	0.10	1709.00	1809.30	1709.00	508.83	0.02	0.28	100.00	100.00	90.80	63826.00	62023.06	47799520.00	121.70	17637.06	15959.00
4	1	2	18550.00	3157.00	135.50	0	Spot (Block4, Row2, Column1)	1841.86	1803.00	325.43	0.01	0.18	1617.00	1678.38	1617.00	313.12	0.02	0.19	42.00	4.00	0.00	186.00	224.86	913562.00	0.52	1732.84	1673.00
4	2	2	18839.00	3149.00	140.25	0	Spot (Block4, Row2, Column2)	2046.09	2016.00	295.68	0.01	0.14	1588.00	1617.43	1588.00	230.33	0.01	0.14	77.00	46.00	0.00	428.00	458.09	1084426.00	1.86	1777.68	1781.00
4	3	2	19131.00	3159.00	180.85	0	Spot (Block4, Row2, Column3)	1816.59	1775.00	236.22	0.01	0.13	1574.00	1590.10	1574.00	227.59	0.00	0.14	45.00	22.00	0.00	201.00	242.59	1662183.00	1.00	1709.69	1678.00
4	4	2	19449.00	3163.00	187.50	0	Spot (Block4, Row2, Column4)	1966.30	1980.00	275.80	0.00	0.14	1568.00	1588.67	1568.00	223.15	0.01	0.14	67.00	45.00	0.00	412.00	398.30	1944668.00	1.69	1754.00	1782.00
4	5	2	19738.00	3161.00	194.50	0	Spot (Block4, Row2, Column5)	3240.67	3225.50	607.33	0.00	0.19	1573.00	1592.62	1573.00	212.75	0.01	0.13	99.00	99.00	0.00	1652.50	1667.67	3467518.00	7.75	2126.32	2098.00
4	6	2	20026.00	3165.00	167.50	0	Spot (Block4, Row2, Column6)	1949.44	1936.00	256.91	0.00	0.13	1588.00	1620.67	1588.00	257.48	0.01	0.16	65.00	32.00	0.00	348.00	361.44	1510819.00	1.28	1759.29	1734.50
4	7	2	20341.00	3168.00	168.00	0	Spot (Block4, Row2, Column7)	1893.64	1860.50	250.11	0.01	0.13	1590.00	1613.95	1590.00	226.09	0.01	0.14	53.00	28.00	0.00	270.50	303.64	1480828.00	1.24	1694.64	1679.00
4	8	2	20641.00	3167.00	147.00	-50	Spot (Block4, Row2, Column8)	1808.75	1791.50	212.53	0.00	0.12	1684.00	1731.40	1684.00	378.59	0.01	0.22	13.00	0.00	0.00	107.50	124.75	1074400.00	0.20	1722.95	1674.00
4	1	3	18541.00	3452.00	158.45	0	Spot (Block4, Row3, Column1)	2702.78	2504.00	630.14	0.03	0.23	1609.00	1654.27	1609.00	237.65	0.01	0.14	99.00	91.00	0.00	895.00	1093.78	1883836.00	4.41	1994.25	2019.00
4	2	3	18843.00	3464.00	174.45	0	Spot (Block4, Row3, Column2)	1865.17	1880.00	242.81	0.00	0.13	1601.00	1646.75	1601.00	237.86	0.01	0.14	52.00	21.00	0.00	279.00	264.17	1589124.00	0.92	1692.46	1644.00
4	3	3	19125.00	3458.00	173.50	0	Spot (Block4, Row3, Column3)	2376.28	2227.00	705.30	0.03	0.30	1615.00	1660.07	1615.00	244.06	0.01	0.15	86.00	64.00	0.00	612.00	761.28	2000826.00	2.93	1834.29	1801.00
4	4	3	19442.00	3459.00	151.55	0	Spot (Block4, Row3, Column4)	3577.14	3548.00	791.38	0.00	0.22	1611.00	1653.92	1611.00	228.44	0.01	0.14	100.00	99.00	0.00	1937.00	1966.14	2257178.00	8.42	2170.02	2146.00
4	5	3	19745.00	3452.00	150.45	0	Spot (Block4, Row3, Column5)	2286.72	2219.00	408.49	0.01	0.18	1608.00	1660.64	1608.00	263.10	0.01	0.16	89.00	61.00	0.00	611.00	678.72	1422341.00	2.38	1870.96	1849.50
4	6	3	20038.00	3458.00	188.00	0	Spot (Block4, Row3, Column6)	8950.38	8081.00	4023.07	0.04	0.45	1622.00	1683.13	1622.00	299.76	0.02	0.18	100.00	100.00	0.00	6459.00	7328.38	8923530.00	24.24	3543.99	3478.00
4	7	3	20344.00	3464.00	154.55	0	Spot (Block4, Row3, Column7)	2207.08	2172.00	331.58	0.01	0.15	1605.00	1649.36	1605.00	254.66	0.01	0.15	82.00	58.00	0.00	567.00	602.08	1458879.00	2.19	1782.47	1762.00
4	8	3	20636.00	3472.00	154.90	0	Spot (Block4, Row3, Column8)	5597.13	5399.00	1603.93	0.02	0.29	1630.00	1658.03	1630.00	213.70	0.01	0.13	100.00	100.00	0.00	3769.00	3967.13	3699702.00	18.43	2818.57	2569.00
4	1	4	18535.00	3751.00	156.95	0	Spot (Block4, Row4, Column1)	3314.06	3209.00	826.04	0.01	0.25	1614.00	1663.87	1614.00	233.79	0.01	0.14	99.00	99.00	0.00	1595.00	1700.06	2250246.00	7.06	2140.09	2139.00
4	2	4	18841.00	3757.00	164.15	0	Spot (Block4, Row4, Column2)	2584.96	2530.00	440.64	0.01	0.17	1674.00	1697.46	1674.00	253.87	0.01	0.15	96.00	83.00	0.00	856.00	910.96	1923211.00	3.50	1973.89	1958.50
4	3	4	19138.00	3758.00	150.25	0	Spot (Block4, Row4, Column3)	10574.62	10714.00	3527.58	0.01	0.33	1696.00	1722.96	1696.00	255.45	0.01	0.15	100.00	100.00	0.00	9018.00	8878.62	6556265.00	34.65	3900.61	3377.00
4	4	4	19438.00	3752.00	213.30	0	Spot (Block4, Row4, Column4)	1885.64	1867.00	250.78	0.00	0.13	1686.00	1707.36	1686.00	244.22	0.01	0.14	39.00	15.00	0.00	181.00	199.64	2432477.00	0.73	1788.80	1830.00
4	5	4	19716.00	3762.00	168.35	0	Spot (Block4, Row4, Column5)	2078.28	2014.00	329.74	0.01	0.16	1608.00	1656.14	1608.00	232.81	0.01	0.14	69.00	47.00	0.00	406.00	470.28	1648077.00	1.81	1805.86	1778.50
4	6	4	20042.00	3763.00	193.45	0	Spot (Block4, Row4, Column6)	3295.68	3243.00	510.62	0.01	0.15	1609.00	1652.91	1609.00	255.99	0.01	0.15	100.00	99.00	0.00	1634.00	1686.68	3473645.00	6.42	2236.56	2224.00
4	7	4	20330.00	3763.00	156.90	0	Spot (Block4, Row4, Column7)	2521.24	2516.00	387.61	0.00	0.15	1617.00	1676.66	1617.00	336.60	0.02	0.20	96.00	67.00	0.00	899.00	904.24	1706882.00	2.51	1870.35	1875.00
4	8	4	20648.00	3759.00	174.45	0	Spot (Block4, Row4, Column8)	1909.20	1898.00	250.15	0.00	0.13	1625.00	1659.23	1625.00	218.55	0.01	0.13	58.00	23.00	0.00	273.00	284.20	1628550.00	1.14	1731.35	1713.00
4	1	5	18540.00	4053.00	153.40	0	Spot (Block4, Row5, Column1)	3598.88	3498.00	758.79	0.01	0.21	1691.00	1726.21	1691.00	279.00	0.01	0.16	99.00	99.00	0.00	1807.00	1907.88	2321279.00	6.71	2274.94	2280.00
4	2	5	18834.00	4052.00	157.35	0	Spot (Block4, Row5, Column2)	6519.35	6344.50	1768.14	0.01	0.27	1703.00	1763.85	1703.00	301.09	0.02	0.17	100.00	100.00	0.00	4641.50	4816.35	4472273.00	15.79	2981.67	2761.50
4	3	5	19138.00	4054.00	158.60	0	Spot (Block4, Row5, Column3)	4666.11	4532.00	1221.70	0.01	0.26	1716.00	1762.30	1716.00	254.78	0.01	0.14	100.00	100.00	0.00	2816.00	2950.11	3228948.00	11.40	2537.98	2518.50
4	4	5	19435.00	4061.00	160.00	0	Spot (Block4, Row5, Column4)	3084.58	3062.00	532.85	0.00	0.17	1698.00	1738.54	1698.00	240.69	0.01	0.14	99.00	98.00	0.00	1364.00	1386.58	2168462.00	5.59	2150.73	2146.00
4	5	5	19739.00	4061.00	149.50	0	Spot (Block4, Row5, Column5)	8551.42	8534.00	2914.95	0.00	0.34	1649.00	1679.44	1649.00	234.55	0.01	0.14	100.00	100.00	0.00	6885.00	6902.42	5207815.00	29.30	3499.20	3369.00
4	6	5	20038.00	4059.00	162.55	0	Spot (Block4, Row5, Column6)	2063.96	2004.50	305.57	0.01	0.15	1610.00	1674.38	1610.00	329.74	0.02	0.20	63.00	25.00	0.00	394.50	453.96	1510819.00	1.18	1743.99	1722.00
4	7	5	20338.00	4061.00	177.20	0	Spot (Block4, Row5, Column7)	19820.11	19091.00	8540.94	0.02	0.43	1680.00	1735.51	1680.00	429.11	0.01	0.25	100.00	100.00	0.00	17411.00	18140.11	17421876.00	42.14	5518.70	5407.00
4	8	5	20639.00	4071.00	153.05	0	Spot (Block4, Row5, Column8)	3314.72	3274.00	678.15	0.01	0.20	1682.00	1712.14	1682.00	340.51	0.01	0.20	99.00	94.00	0.00	1592.00	1632.72	2137997.00	4.71	2091.48	2083.50
4	1	6	18534.00	4356.00	189.60	0	Spot (Block4, Row6, Column1)	8623.12	7775.00	3820.34	0.04	0.44	1719.50	1785.87	1719.50	342.66	0.02	0.19	100.00	100.00	0.00	6055.50	6903.62	8726597.00	19.95	3555.76	3520.00
4	2	6	18837.00	4356.00	186.85	0	Spot (Block4, Row6, Column2)	10616.36	10764.50	3756.70	0.01	0.35	1788.00	1825.50	1788.00	359.06	0.01	0.20	100.00	100.00	0.00	8976.50	8828.36	10446495.00	24.48	4039.22	4057.00
4	3	6	19130.00	4353.00	159.45	0	Spot (Block4, Row6, Column3)	3872.12	3691.00	1095.26	0.02	0.28	1721.00	1773.03	1721.00	305.96	0.01	0.17	99.00	97.00	0.00	1970.00	2151.12	2706612.00	6.86	2243.83	2262.50
4	4	6	19436.00	4356.00	179.10	0	Spot (Block4, Row6, Column4)	2083.42	2065.00	280.03	0.00	0.13	1692.00	1719.62	1692.00	238.98	0.01	0.14	66.00	36.00	0.00	373.00	391.42	1879243.00	1.52	1804.67	1769.00
4	5	6	19734.00	4358.00	146.15	0	Spot (Block4, Row6, Column5)	6553.80	6467.00	1839.58	0.01	0.28	1649.00	1674.82	1649.00	233.11	0.01	0.14	100.00	100.00	0.00	4818.00	4904.80	3794653.00	20.93	2843.72	2799.00
4	6	6	20035.00	4365.00	215.90	0	Spot (Block4, Row6, Column6)	1867.84	1862.50	250.82	0.00	0.13	1597.00	1658.65	1597.00	292.92	0.02	0.18	48.00	7.00	0.00	265.50	270.84	2484226.00	0.71	1697.79	1695.00
4	7	6	20330.00	4368.00	170.65	0	Spot (Block4, Row6, Column7)	2344.58	2278.00	409.93	0.01	0.17	1601.00	1664.55	1601.00	328.55	0.02	0.20	86.00	50.00	0.00	677.00	743.58	1899108.00	2.07	1824.67	1822.50
4	8	6	20644.00	4373.00	161.25	0	Spot (Block4, Row6, Column8)	2631.78	2619.00	417.46	0.00	0.16	1632.50	1680.15	1632.50	284.34	0.01	0.17	98.00	83.00	0.00	986.50	999.28	1886987.00	3.35	1919.52	1896.00
4	1	7	18530.00	4650.00	181.75	0	Spot (Block4, Row7, Column1)	2760.39	2668.00	563.37	0.01	0.20	1689.00	1727.65	1689.00	292.42	0.01	0.17	95.00	79.00	0.00	979.00	1071.39	2580963.00	3.53	2012.28	2011.50
4	2	7	18832.00	4651.00	177.85	0	Spot (Block4, Row7, Column2)	2092.08	2009.00	329.66	0.02	0.16	1696.00	1729.36	1696.00	297.86	0.01	0.17	51.00	29.00	0.00	313.00	396.08	1853584.00	1.22	1829.02	1800.00
4	3	7	19121.00	4673.00	207.30	0	Spot (Block4, Row7, Column3)	1933.02	1913.00	275.20	0.00	0.14	1677.00	1701.02	1677.00	247.13	0.01	0.15	47.00	21.00	0.00	236.00	256.02	2356353.00	0.94	1809.83	1794.50
4	4	7	19431.00	4666.00	221.65	0	Spot (Block4, Row7, Column4)	1958.14	1958.50	267.82	0.00	0.14	1683.00	1711.34	1683.00	249.03	0.01	0.15	51.00	22.00	0.00	275.50	275.14	2753147.00	0.99	1790.03	1765.00
4	5	7	19732.00	4665.00	230.25	0	Spot (Block4, Row7, Column5)	1980.76	1954.00	269.42	0.01	0.14	1677.00	1713.53	1677.00	301.08	0.01	0.18	46.00	15.00	0.00	277.00	303.76	3016701.00	0.89	1720.52	1691.50
4	6	7	20031.00	4663.00	172.15	0	Spot (Block4, Row7, Column6)	13853.03	14273.00	4548.70	0.01	0.33	1680.00	1772.65	1680.00	420.77	0.02	0.24	100.00	100.00	0.00	12593.00	12173.03	11401044.00	28.71	4385.41	4199.00
4	7	7	20324.00	4668.00	166.25	0	Spot (Block4, Row7, Column7)	2533.01	2448.50	488.04	0.01	0.19	1601.00	1669.28	1601.00	313.86	0.02	0.19	92.00	68.00	0.00	847.50	932.01	1940289.00	2.75	1868.50	1870.00
4	8	7	20636.00	4676.00	205.95	0	Spot (Block4, Row7, Column8)	7103.72	5339.00	4862.81	0.12	0.68	1649.00	1686.11	1649.00	290.23	0.01	0.17	100.00	99.00	0.00	3690.00	5454.72	8559984.00	18.67	3100.72	2579.00
4	1	8	18542.00	4941.00	126.75	0	Spot (Block4, Row8, Column1)	3845.16	3856.00	793.08	0.00	0.21	1692.00	1723.20	1692.00	257.94	0.01	0.15	100.00	100.00	0.00	2164.00	2153.16	1657264.00	8.23	2367.74	2333.00
4	2	8	18816.00	4957.00	177.10	0	Spot (Block4, Row8, Column2)	2065.18	2074.50	332.37	0.00	0.16	1676.00	1687.24	1676.00	239.49	0.00	0.14	61.00	39.00	0.00	398.50	389.18	1817356.00	1.58	1839.00	1821.50
4	3	8	19126.00	4957.00	171.25	0	Spot (Block4, Row8, Column3)	2562.24	2500.50	474.87	0.01	0.19	1674.00	1698.68	1674.00	249.08	0.01	0.15	93.00	79.00	0.00	826.50	888.24	2090787.00	3.47	1954.44	1933.50
4	4	8	19431.00	4961.00	153.10	0	Spot (Block4, Row8, Column4)	11630.96	11521.00	3864.35	0.00	0.33	1685.00	1717.83	1685.00	255.63	0.01	0.15	100.00	100.00	0.00	9836.00	9945.96	7501967.00	38.78	4060.89	3871.50
4	5	8	19728.00	4965.00	143.20	0	Spot (Block4, Row8, Column5)	1908.91	1918.00	273.18	0.00	0.14	1690.00	1736.33	1690.00	309.64	0.01	0.18	41.00	5.00	0.00	228.00	218.91	1067082.00	0.56	1832.18	1762.00
4	6	8	20034.00	4961.00	177.20	0	Spot (Block4, Row8, Column6)	14077.63	12152.00	7142.39	0.06	0.51	1695.00	1787.92	1695.00	412.27	0.02	0.23	100.00	100.00	0.00	10457.00	12382.63	12332006.00	29.81	4285.99	4223.50
4	7	8	20329.00	4964.00	185.75	0	Spot (Block4, Row8, Column7)	2047.03	2009.00	303.85	0.01	0.15	1642.00	1694.86	1642.00	307.74	0.01	0.18	57.00	22.00	0.00	367.00	405.03	1987669.00	1.14	1712.27	1681.00
4	8	8	20625.00	4969.00	155.55	0	Spot (Block4, Row8, Column8)	4075.08	4043.00	1005.37	0.00	0.25	1696.00	1723.96	1696.00	230.37	0.01	0.13	100.00	99.00	0.00	2347.00	2379.08	2718077.00	10.21	2267.25	2268.50
5	1	1	5009.00	7271.00	162.05	0	Spot (Block5, Row1, Column1)	58152.41	65535.00	11208.21	0.05	0.19	3092.00	3172.00	3092.00	523.67	0.01	0.17	100.00	100.00	61.35	62443.00	55060.41	42277192.00	104.99	15774.59	13878.00
5	2	1	5306.00	7277.00	154.90	0	Spot (Block5, Row1, Column2)	10219.19	10021.50	3540.90	0.01	0.35	3033.00	3096.74	3033.00	449.08	0.01	0.15	100.00	100.00	0.00	6988.50	7186.19	6703788.00	15.86	4700.44	4635.00
5	3	1	5618.00	7274.00	168.00	0	Spot (Block5, Row1, Column3)	5598.70	5278.00	1603.70	0.03	0.29	2988.00	3029.38	2988.00	399.74	0.01	0.13	96.00	91.00	0.00	2290.00	2610.70	4378186.00	6.43	3871.61	3554.00
5	4	1	5909.00	7278.00	152.45	0	Spot (Block5, Row1, Column4)	9121.41	8996.00	2891.22	0.01	0.32	3018.00	3063.89	3018.00	403.32	0.01	0.13	100.00	100.00	0.00	5978.00	6103.41	5846825.00	15.02	4479.02	4365.00
5	5	1	6213.00	7283.00	152.20	0	Spot (Block5, Row1, Column5)	10010.02	9443.00	3933.79	0.03	0.39	3104.00	3159.68	3104.00	562.47	0.01	0.18	100.00	100.00	0.00	6339.00	6906.02	6316325.00	12.18	4774.52	4436.00
5	6	1	6501.00	7277.00	150.15	0	Spot (Block5, Row1, Column6)	9883.37	9157.00	3162.73	0.03	0.32	3182.00	3232.30	3182.00	565.34	0.01	0.17	100.00	100.00	0.00	5975.00	6701.37	6088158.00	11.76	4959.52	4658.00
5	7	1	6815.00	7277.00	120.55	0	Spot (Block5, Row1, Column7)	19433.64	19148.50	5791.16	0.01	0.30	3284.00	3362.08	3284.00	573.88	0.01	0.17	100.00	100.00	0.00	15864.50	16149.64	7462518.00	28.01	7661.93	7214.00
5	8	1	7105.00	7291.00	166.00	0	Spot (Block5, Row1, Column8)	63766.28	65535.00	6267.87	0.01	0.10	3552.00	3671.12	3552.00	762.23	0.01	0.21	100.00	100.00	90.07	61983.00	60214.28	48781692.00	78.84	20188.26	18096.00
5	1	2	5000.00	7566.00	263.70	0	Spot (Block5, Row2, Column1)	3367.21	3363.00	346.55	0.00	0.10	3022.00	3098.13	3022.00	459.96	0.01	0.15	35.00	5.00	0.00	341.00	345.21	6818604.00	0.59	3099.05	3047.50
5	2	2	5304.00	7581.00	131.15	0	Spot (Block5, Row2, Column2)	6830.86	6849.00	1223.50	0.00	0.18	2968.00	3006.16	2968.00	343.38	0.01	0.11	100.00	100.00	0.00	3881.00	3862.86	3142197.00	11.14	4175.36	4044.00
5	3	2	5618.00	7581.00	213.70	0	Spot (Block5, Row2, Column3)	3405.21	3361.00	368.92	0.01	0.11	2951.00	2987.23	2951.00	373.52	0.01	0.13	55.00	22.00	0.00	410.00	454.21	4423364.00	1.12	3128.32	3093.00
5	4	2	5909.00	7580.00	174.25	0	Spot (Block5, Row2, Column4)	5985.42	5964.50	1256.63	0.00	0.21	3010.00	3032.83	3010.00	350.43	0.00	0.12	99.00	99.00	0.00	2954.50	2975.42	5087609.00	8.43	3813.13	3842.50
5	5	2	6214.00	7579.00	173.00	0	Spot (Block5, Row2, Column5)	7535.60	7329.00	1673.30	0.01	0.22	3090.00	3130.22	3090.00	574.28	0.01	0.18	100.00	99.00	0.00	4239.00	4445.60	6307293.00	7.67	4212.30	4164.50
5	6	2	6504.00	7582.00	180.65	0	Spot (Block5, Row2, Column6)	4056.77	4006.00	542.75	0.01	0.13	3145.00	3275.07	3145.00	842.38	0.02	0.26	52.00	11.00	0.00	861.00	911.77	3711945.00	0.93	3449.43	3453.00
5	7	2	6807.00	7585.00	172.10	0	Spot (Block5, Row2, Column7)	5057.40	4932.00	1024.82	0.01	0.20	3150.00	3189.64	3150.00	391.17	0.01	0.12	94.00	86.00	0.00	1782.00	1907.40	4177416.00	4.77	3734.63	3741.50
5	8	2	7125.00	7590.00	228.15	0	Spot (Block5, Row2, Column8)	3870.71	3843.00	423.42	0.00	0.11	3470.00	3558.70	3470.00	685.76	0.01	0.19	26.00	0.00	0.00	373.00	400.71	5748003.00	0.45	3646.98	3575.00
5	1	3	5003.00	7878.00	150.25	0	Spot (Block5, Row3, Column1)	8084.19	7664.00	2499.32	0.02	0.31	2992.00	3008.51	2992.00	298.49	0.00	0.10	100.00	100.00	0.00	4672.00	5092.19	4996032.00	17.00	4273.85	4198.00
5	2	3	5303.00	7874.00	200.80	0	Spot (Block5, Row3, Column2)	3450.12	3454.00	380.69	0.00	0.11	2939.00	2985.21	2939.00	364.23	0.01	0.12	61.00	30.00	0.00	515.00	511.12	3950390.00	1.28	3205.50	3190.00
5	3	3	5619.00	7895.00	153.15	0	Spot (Block5, Row3, Column3)	8856.59	5504.00	11342.30	0.21	1.28	2970.00	3017.31	2970.00	425.89	0.01	0.14	96.00	91.00	2.16	2534.00	5886.59	5730214.00	13.71	4898.19	3789.00
5	4	3	5905.00	7879.00	149.90	0	Spot (Block5, Row3, Column4)	8570.92	8319.00	2605.66	0.01	0.30	3001.00	3023.70	3001.00	355.80	0.00	0.12	100.00	100.00	0.00	5318.00	5569.92	5236835.00	15.59	4497.27	4319.50
5	5	3	6209.00	7895.00	146.75	0	Spot (Block5, Row3, Column5)	7270.34	5360.00	7716.27	0.13	1.06	3076.00	3179.60	3076.00	736.00	0.01	0.23	92.00	68.00	0.84	2284.00	4194.34	4311310.00	5.56	4164.01	3877.00
5	6	3	6506.00	7883.00	203.75	0	Spot (Block5, Row3, Column6)	39177.35	37042.00	18939.93	0.02	0.48	3221.00	3436.61	3221.00	1012.48	0.03	0.29	100.00	100.00	19.80	33821.00	35956.35	46307856.00	35.30	12515.35	12413.00
5	7	3	6812.00	7886.00	152.20	0	Spot (Block5, Row3, Column7)	8017.70	7624.00	2639.78	0.02	0.33	3230.00	3340.67	3230.00	731.77	0.01	0.22	99.00	92.00	0.00	4394.00	4787.70	5075203.00	6.39	4414.97	4371.50
5	8	3	7103.00	7891.00	163.90	0	Spot (Block5, Row3, Column8)	7773.65	7556.00	1706.39	0.01	0.22	3333.50	3364.06	3333.50	433.39	0.00	0.13	100.00	100.00	0.00	4222.50	4440.15	5814689.00	10.17	4627.43	4587.00
5	1	4	4995.00	8167.00	152.05	0	Spot (Block5, Row4, Column1)	8283.66	7734.00	2745.38	0.03	0.33	3006.00	3039.60	3006.00	326.12	0.00	0.11	100.00	100.00	0.00	4728.00	5277.66	5235271.00	16.08	4323.27	4130.50
5	2	4	5304.00	8182.00	210.45	0	Spot (Block5, Row4, Column2)	4685.69	4613.00	759.45	0.01	0.16	3001.00	3038.55	3001.00	356.34	0.01	0.12	99.00	91.00	0.00	1612.00	1684.69	5889913.00	4.62	3613.41	3559.00
5	3	4	5609.00	8178.00	150.25	0	Spot (Block5, Row4, Column3)	39372.15	39335.50	17778.94	0.00	0.45	3004.50	3058.17	3004.50	412.62	0.01	0.13	100.00	100.00	11.40	36331.00	36367.65	24174572.00	88.01	10894.32	10059.00
5	4	4	5890.00	8169.00	203.05	0	Spot (Block5, Row4, Column4)	3443.57	3372.50	412.90	0.01	0.12	2972.00	3019.73	2972.00	373.24	0.01	0.12	52.00	29.00	0.00	400.50	471.57	4056528.00	1.14	3199.14	3183.00
5	5	4	6175.00	8202.00	127.65	0	Spot (Block5, Row4, Column5)	7174.24	4588.00	7390.89	0.19	1.03	3006.00	3073.71	3006.00	437.11	0.01	0.14	92.00	77.00	0.00	1582.00	4168.24	3127967.00	9.38	3981.78	3882.00
5	6	4	6504.00	8181.00	169.15	0	Spot (Block5, Row4, Column6)	8821.28	8708.00	1925.21	0.01	0.22	3147.00	3275.23	3147.00	761.71	0.02	0.23	100.00	100.00	0.00	5561.00	5674.28	6995271.00	7.28	4776.05	4681.00
5	7	4	6801.00	8185.00	162.75	0	Spot (Block5, Row4, Column7)	6372.97	5875.50	2098.95	0.04	0.33	3229.00	3260.98	3229.00	427.06	0.00	0.13	99.00	92.00	0.00	2646.50	3143.97	4677760.00	7.29	3945.85	3995.00
5	8	4	7106.00	8196.00	166.20	0	Spot (Block5, Row4, Column8)	4846.06	4770.50	830.34	0.01	0.17	3314.00	3343.02	3314.00	413.24	0.00	0.12	93.00	79.00	0.00	1456.50	1532.06	3702387.00	3.64	3746.19	3745.00
5	1	5	5007.00	8475.00	146.60	0	Spot (Block5, Row5, Column1)	23228.07	22263.00	10019.22	0.02	0.43	3007.00	3139.87	3007.00	657.06	0.02	0.21	100.00	100.00	0.00	19256.00	20221.07	13611648.00	30.57	7475.78	6699.00
5	2	5	5300.00	8471.00	162.00	0	Spot (Block5, Row5, Column2)	7225.18	7187.00	1440.22	0.00	0.20	3043.00	3093.18	3043.00	376.04	0.01	0.12	100.00	100.00	0.00	4144.00	4182.18	5238253.00	10.99	4229.52	4143.50
5	3	5	5605.00	8476.00	169.15	0	Spot (Block5, Row5, Column3)	9058.27	8309.00	3091.88	0.04	0.34	3027.00	3091.26	3027.00	393.58	0.01	0.13	100.00	100.00	0.00	5282.00	6031.27	7219443.00	15.16	4522.48	4487.00
5	4	5	5907.00	8478.00	182.95	0	Spot (Block5, Row5, Column4)	4554.04	4292.00	1060.71	0.03	0.23	3001.50	3058.13	3001.50	410.35	0.01	0.13	91.00	71.00	0.00	1290.50	1552.54	4276239.00	3.65	3416.55	3473.00
5	5	5	6206.00	8481.00	148.75	0	Spot (Block5, Row5, Column5)	47767.43	53398.00	18196.21	0.05	0.38	3035.00	3110.31	3035.00	499.14	0.01	0.16	100.00	100.00	36.30	50363.00	44732.43	28947248.00	89.47	13056.43	12211.50
5	6	5	6503.00	8479.00	182.95	0	Spot (Block5, Row5, Column6)	3995.24	3935.50	631.05	0.01	0.16	3067.00	3136.28	3067.00	451.09	0.01	0.14	76.00	47.00	0.00	868.50	928.24	3739549.00	1.90	3369.57	3330.00
5	7	5	6804.00	8486.00	190.15	0	Spot (Block5, Row5, Column7)	11840.30	11028.00	4350.44	0.03	0.37	3193.00	3235.30	3193.00	458.83	0.01	0.14	100.00	100.00	0.00	7835.00	8647.30	11994223.00	18.75	5643.60	5573.50
5	8	5	7105.00	8489.00	152.45	0	Spot (Block5, Row5, Column8)	11914.02	10656.00	5278.33	0.05	0.44	3330.50	3365.88	3330.50	445.51	0.00	0.13	100.00	100.00	0.00	7325.50	8583.52	7613061.00	19.19	5122.50	4929.00
5	1	6	4999.00	8774.00	204.55	0	Spot (Block5, Row6, Column1)	32647.66	27958.00	18284.62	0.07	0.56	3126.00	3397.72	3126.00	1146.31	0.04	0.34	100.00	100.00	7.79	24832.00	29521.66	38981392.00	25.52	10784.54	10745.00
5	2	6	5301.00	8776.00	205.65	0	Spot (Block5, Row6, Column2)	7720.61	7618.00	2037.10	0.01	0.26	3071.00	3227.18	3071.00	749.21	0.02	0.23	100.00	98.00	0.00	4547.00	4649.61	9280174.00	6.00	4550.68	4511.00
5	3	6	5598.00	8773.00	149.15	0	Spot (Block5, Row6, Column3)	16439.16	15139.00	7131.44	0.04	0.43	2997.00	3078.17	2997.00	416.49	0.01	0.14	100.00	100.00	0.00	12142.00	13442.16	10060766.00	32.08	6105.09	5530.00
5	4	6	5905.00	8784.00	169.60	0	Spot (Block5, Row6, Column4)	3827.80	3782.00	481.60	0.01	0.13	2981.00	3040.26	2981.00	371.21	0.01	0.12	83.00	53.00	0.00	801.00	846.80	3058414.00	2.12	3313.65	3303.00
5	5	6	6202.00	8783.00	147.45	0	Spot (Block5, Row6, Column5)	46841.91	50536.00	18307.39	0.03	0.39	3052.00	3115.19	3052.00	468.88	0.01	0.15	100.00	100.00	33.67	47484.00	43789.91	27964788.00	93.26	12106.13	11061.00
5	6	6	6504.00	8784.00	188.55	0	Spot (Block5, Row6, Column6)	3999.02	3924.00	609.87	0.01	0.15	3108.00	3166.20	3108.00	444.71	0.01	0.14	73.00	45.00	0.00	816.00	891.02	3983022.00	1.87	3392.49	3323.00
5	7	6	6801.00	8782.00	151.35	0	Spot (Block5, Row6, Column7)	11800.76	10890.50	4455.54	0.03	0.38	3207.00	3247.33	3207.00	434.96	0.01	0.13	100.00	100.00	0.00	7683.50	8593.76	7387276.00	19.67	5368.57	5242.00
5	8	6	7106.00	8795.00	154.00	0	Spot (Block5, Row6, Column8)	13554.58	12880.50	5849.69	0.02	0.43	3299.00	3346.84	3299.00	424.93	0.01	0.13	100.00	100.00	0.00	9581.50	10255.58	8891808.00	24.02	5413.98	5221.00
5	1	7	4999.00	9072.00	181.65	0	Spot (Block5, Row7, Column1)	5600.19	5454.00	1318.45	0.01	0.24	3038.00	3197.27	3038.00	966.17	0.02	0.30	93.00	61.00	0.00	2416.00	2562.19	5174571.00	2.49	3870.25	3834.50
5	2	7	5292.00	9065.00	211.20	0	Spot (Block5, Row7, Column2)	3387.93	3372.00	337.33	0.00	0.10	3008.00	3077.34	3008.00	445.49	0.01	0.14	41.00	6.00	0.00	364.00	379.93	4302670.00	0.70	3171.48	3092.50
5	3	7	5577.00	9094.00	215.45	0	Spot (Block5, Row7, Column3)	3285.07	3246.00	363.63	0.01	0.11	2965.00	2998.78	2965.00	364.39	0.00	0.12	43.00	16.00	0.00	281.00	320.07	4362576.00	0.79	3135.56	3131.00
5	4	7	5897.00	9072.00	200.15	0	Spot (Block5, Row7, Column4)	3367.02	3362.50	362.02	0.00	0.11	3010.00	3045.48	3010.00	347.00	0.01	0.11	50.00	20.00	0.00	352.50	357.02	3804737.00	0.93	3190.79	3172.50
5	5	7	6201.00	9081.00	196.65	0	Spot (Block5, Row7, Column5)	4981.68	4842.50	1017.77	0.01	0.20	3080.00	3128.29	3080.00	450.36	0.01	0.14	94.00	86.00	0.00	1762.50	1901.68	5459916.00	4.12	3643.46	3571.00
5	6	7	6498.00	9080.00	179.15	0	Spot (Block5, Row7, Column6)	10097.62	10121.00	2686.43	0.00	0.27	3245.00	3416.69	3245.00	906.72	0.02	0.27	100.00	99.00	0.00	6876.00	6852.62	9077760.00	7.37	5154.28	5140.00
5	7	7	6792.00	9089.00	154.55	0	Spot (Block5, Row7, Column7)	12430.02	11450.00	4592.63	0.04	0.37	3253.50	3324.26	3253.50	470.39	0.01	0.14	100.00	100.00	0.00	8196.50	9176.52	8129232.00	19.36	5564.35	5140.00
5	8	7	7105.00	9083.00	181.30	0	Spot (Block5, Row7, Column8)	11714.93	11810.00	2610.96	0.00	0.22	3293.50	3345.97	3293.50	421.16	0.01	0.13	100.00	100.00	0.00	8516.50	8421.43	10766017.00	19.87	5746.67	5471.00
5	1	8	5008.00	9367.00	130.75	0	Spot (Block5, Row8, Column1)	5412.11	5341.00	847.01	0.01	0.16	2977.00	2992.61	2977.00	315.43	0.00	0.11	100.00	100.00	0.00	2364.00	2435.11	2484158.00	7.67	3802.37	3763.00
5	2	8	5289.00	9374.00	170.65	0	Spot (Block5, Row8, Column2)	4253.77	4207.00	627.08	0.00	0.15	2958.00	2991.69	2958.00	323.27	0.00	0.11	98.00	82.00	0.00	1249.00	1295.77	3432792.00	3.90	3395.90	3371.50
5	3	8	5593.00	9376.00	153.40	0	Spot (Block5, Row8, Column3)	5977.65	5650.00	1603.54	0.02	0.27	2995.00	3029.07	2995.00	330.47	0.00	0.11	100.00	97.00	0.00	2655.00	2982.65	3855582.00	8.92	3717.14	3704.00
5	4	8	5895.00	9381.00	148.75	0	Spot (Block5, Row8, Column4)	10805.74	10853.50	2757.15	0.00	0.26	3027.00	3072.81	3027.00	369.65	0.01	0.12	100.00	100.00	0.00	7826.50	7778.74	6526664.00	20.92	5252.92	4816.00
5	5	8	6187.00	9379.00	201.25	0	Spot (Block5, Row8, Column5)	3491.33	3460.00	393.83	0.00	0.11	3083.00	3223.70	3083.00	820.94	0.02	0.25	20.00	0.00	0.00	377.00	408.33	4008047.00	0.33	3236.39	3155.00
5	6	8	6501.00	9382.00	198.65	0	Spot (Block5, Row8, Column6)	44207.51	48064.50	20331.71	0.04	0.46	3291.00	3572.44	3291.00	1180.66	0.04	0.33	100.00	100.00	36.40	44773.50	40916.51	49424392.00	34.42	13213.78	13227.00
5	7	8	6797.00	9381.00	150.60	0	Spot (Block5, Row8, Column7)	5562.38	5386.00	1032.03	0.01	0.19	3304.00	3464.57	3304.00	841.67	0.02	0.24	92.00	65.00	0.00	2082.00	2258.38	3454238.00	2.49	4000.69	4008.00
5	8	8	7090.00	9391.00	154.40	0	Spot (Block5, Row8, Column8)	5344.96	5238.00	1010.32	0.01	0.19	3351.00	3402.29	3351.00	423.71	0.01	0.12	97.00	87.00	0.00	1887.00	1993.96	3495604.00	4.58	3945.67	3952.00
6	1	1	9511.00	7300.00	164.00	0	Spot (Block6, Row1, Column1)	60597.26	65535.00	9121.46	0.03	0.15	3312.00	3390.31	3312.00	598.10	0.01	0.18	100.00	100.00	69.57	62223.00	57285.26	45205988.00	95.65	17057.34	15093.50
6	2	1	9812.00	7304.00	159.20	0	Spot (Block6, Row1, Column2)	6742.74	6565.50	1606.68	0.01	0.24	3307.00	3356.17	3307.00	529.88	0.01	0.16	99.00	96.00	0.00	3258.50	3435.74	4706431.00	6.39	4256.37	4242.50
6	3	1	10112.00	7304.00	165.30	0	Spot (Block6, Row1, Column3)	7088.57	6722.00	2423.56	0.02	0.34	3246.00	3304.25	3246.00	434.67	0.01	0.13	100.00	94.00	0.00	3476.00	3842.57	5358960.00	8.71	4089.33	4062.00
6	4	1	10406.00	7310.00	155.90	0	Spot (Block6, Row1, Column4)	6304.23	6188.00	1229.45	0.01	0.20	3310.00	3346.08	3310.00	428.84	0.00	0.13	100.00	99.00	0.00	2878.00	2994.23	4204924.00	6.90	4222.14	4282.00
6	5	1	10709.00	7312.00	155.95	0	Spot (Block6, Row1, Column5)	11489.31	10449.00	5401.81	0.04	0.47	3380.00	3414.11	3380.00	452.91	0.00	0.13	100.00	99.00	0.00	7069.00	8109.31	7686346.00	17.83	5013.79	4891.00
6	6	1	11005.00	7310.00	154.35	0	Spot (Block6, Row1, Column6)	13226.84	12189.50	5353.06	0.04	0.40	3486.00	3515.60	3486.00	481.27	0.00	0.14	100.00	100.00	0.00	8703.50	9740.84	8756168.00	20.18	5531.34	5357.00
6	7	1	11315.00	7311.00	123.05	0	Spot (Block6, Row1, Column7)	29340.31	29068.50	10831.26	0.00	0.37	3500.00	3566.70	3500.00	626.50	0.01	0.18	100.00	100.00	0.25	25568.50	25840.31	11794803.00	41.14	9430.05	8056.00
6	8	1	11606.00	7318.00	167.40	0	Spot (Block6, Row1, Column8)	63862.51	65535.00	6101.35	0.01	0.10	3564.00	3696.98	3564.00	778.43	0.02	0.21	100.00	100.00	90.93	61971.00	60298.51	50004852.00	77.29	19879.17	17489.00
6	1	2	9510.00	7593.00	221.85	0	Spot (Block6, Row2, Column1)	3638.01	3618.50	460.41	0.00	0.13	3227.00	3299.39	3227.00	541.39	0.01	0.16	38.00	8.00	0.00	391.50	411.01	5122319.00	0.63	3461.31	3436.50
6	2	2	9808.00	7612.00	128.95	0	Spot (Block6, Row2, Column2)	8979.14	8793.50	2003.14	0.01	0.22	3204.00	3253.72	3204.00	428.87	0.01	0.13	100.00	100.00	0.00	5589.50	5775.14	4004695.00	13.35	4996.96	4872.50
6	3	2	10112.00	7598.00	193.85	0	Spot (Block6, Row2, Column3)	3952.20	3932.00	545.80	0.00	0.14	3168.00	3196.20	3168.00	417.89	0.00	0.13	70.00	46.00	0.00	764.00	784.20	4185379.00	1.81	3490.97	3477.50
6	4	2	10408.00	7607.00	180.75	0	Spot (Block6, Row2, Column4)	6886.24	6838.00	1685.53	0.00	0.24	3200.00	3233.62	3200.00	419.87	0.00	0.13	100.00	98.00	0.00	3638.00	3686.24	6307797.00	8.70	4117.07	4134.00
6	5	2	10712.00	7609.00	204.50	0	Spot (Block6, Row2, Column5)	5381.85	5359.00	817.16	0.00	0.15	3262.00	3300.22	3262.00	427.28	0.01	0.13	99.00	94.00	0.00	2097.00	2119.85	6388255.00	4.87	3978.62	3869.00
6	6	2	11005.00	7607.00	176.10	0	Spot (Block6, Row2, Column6)	5041.58	4825.50	996.20	0.02	0.20	3386.00	3430.23	3386.00	488.73	0.01	0.14	90.00	73.00	0.00	1439.50	1655.58	4376088.00	3.30	3815.30	3796.00
6	7	2	11307.00	7613.00	170.75	0	Spot (Block6, Row2, Column7)	5649.51	5485.50	1248.04	0.01	0.22	3370.00	3417.93	3370.00	449.08	0.01	0.13	98.00	87.00	0.00	2115.50	2279.51	4587405.00	4.97	3982.57	3959.50
6	8	2	11619.00	7612.00	226.20	0	Spot (Block6, Row2, Column8)	3842.48	3743.00	502.70	0.01	0.13	3482.00	3592.41	3482.00	732.67	0.01	0.20	27.00	0.00	0.00	261.00	360.48	5633070.00	0.34	3574.14	3489.00
6	1	3	9505.00	7901.00	154.25	0	Spot (Block6, Row3, Column1)	10814.96	9916.00	4212.00	0.04	0.39	3125.00	3179.04	3125.00	421.16	0.01	0.13	100.00	100.00	0.00	6791.00	7689.96	7094616.00	18.13	4932.95	4674.50
6	2	3	9805.00	7899.00	174.50	0	Spot (Block6, Row3, Column2)	4025.87	3968.50	510.46	0.01	0.13	3196.00	3227.38	3196.00	415.15	0.00	0.13	78.00	46.00	0.00	772.50	829.87	3438089.00	1.92	3538.42	3551.00
6	3	3	10109.00	7907.00	170.30	0	Spot (Block6, Row3, Column3)	4711.62	4543.00	1094.50	0.02	0.23	3163.00	3188.70	3163.00	432.99	0.00	0.14	91.00	76.00	0.00	1380.00	1548.62	3816409.00	3.52	3684.76	3686.00
6	4	3	10409.00	7905.00	152.50	0	Spot (Block6, Row3, Column4)	11324.27	10509.00	4443.75	0.03	0.39	3190.00	3216.10	3190.00	429.99	0.00	0.13	100.00	99.00	0.00	7319.00	8134.27	7236211.00	18.86	5063.53	4886.50
6	5	3	10714.00	7902.00	178.55	0	Spot (Block6, Row3, Column5)	4625.02	4382.00	1438.84	0.02	0.31	3300.00	3331.24	3300.00	491.51	0.00	0.15	83.00	59.00	0.00	1082.00	1325.02	4139395.00	2.63	3769.00	3772.50
6	6	3	11008.00	7911.00	181.35	0	Spot (Block6, Row3, Column6)	14877.94	13847.50	5939.23	0.03	0.40	3391.00	3460.48	3391.00	564.50	0.01	0.16	100.00	100.00	0.00	10456.50	11486.94	13747218.00	20.23	6325.24	6291.50
6	7	3	11315.00	7915.00	156.35	0	Spot (Block6, Row3, Column7)	9655.55	8820.00	3704.85	0.04	0.38	3414.00	3484.29	3414.00	567.05	0.01	0.16	99.00	98.00	0.00	5406.00	6241.55	6498188.00	10.88	4765.01	4796.00
6	8	3	11607.00	7927.00	159.30	0	Spot (Block6, Row3, Column8)	34883.51	33202.00	13435.57	0.02	0.39	3419.00	3495.87	3419.00	609.67	0.01	0.17	100.00	100.00	3.13	29783.00	31464.51	24488260.00	51.48	11040.87	10738.00
6	1	4	9505.00	8201.00	153.80	0	Spot (Block6, Row4, Column1)	10309.19	10068.50	3800.12	0.01	0.37	3133.00	3164.24	3133.00	425.30	0.00	0.13	100.00	100.00	0.00	6935.50	7176.19	6700976.00	16.80	4777.11	4597.50
6	2	4	9805.00	8205.00	183.95	0	Spot (Block6, Row4, Column2)	6587.11	6532.00	1513.97	0.00	0.23	3188.00	3227.98	3188.00	495.07	0.01	0.15	99.00	98.00	0.00	3344.00	3399.11	6297274.00	6.79	4314.57	4273.00
6	3	4	10101.00	8204.00	153.20	0	Spot (Block6, Row4, Column3)	36979.46	35275.00	17969.74	0.02	0.49	3187.00	3233.04	3187.00	503.39	0.01	0.16	100.00	100.00	8.86	32088.00	33792.46	23777852.00	67.04	9870.04	8921.50
6	4	4	10390.00	8203.00	199.05	0	Spot (Block6, Row4, Column4)	3754.95	3757.00	513.06	0.00	0.14	3167.00	3220.51	3167.00	450.93	0.01	0.14	58.00	29.00	0.00	590.00	587.95	4216810.00	1.19	3415.98	3447.00
6	5	4	10705.00	8208.00	147.00	-50	Spot (Block6, Row4, Column5)	5284.06	4299.00	4664.57	0.09	0.88	3251.50	3296.25	3251.50	486.63	0.01	0.15	81.00	54.00	0.00	1047.50	2032.56	3117598.00	4.08	4063.76	3950.00
6	6	4	11004.00	8212.00	204.75	0	Spot (Block6, Row4, Column6)	5666.35	5455.00	1101.18	0.02	0.19	3351.00	3410.33	3351.00	514.47	0.01	0.15	99.00	95.00	0.00	2104.00	2315.35	6720292.00	4.39	4121.54	4091.50
6	7	4	11300.00	8213.00	165.05	0	Spot (Block6, Row4, Column7)	7370.68	6526.00	2832.66	0.05	0.38	3424.00	3498.92	3424.00	734.53	0.01	0.21	95.00	82.00	0.00	3102.00	3946.68	5550121.00	5.27	4196.19	4268.50
6	8	4	11603.00	8223.00	165.40	0	Spot (Block6, Row4, Column8)	5268.74	5042.00	961.54	0.02	0.18	3360.50	3406.26	3360.50	502.49	0.01	0.15	94.00	82.00	0.00	1681.50	1908.24	3988434.00	3.71	3926.25	3956.50
6	1	5	9508.00	8504.00	152.25	0	Spot (Block6, Row5, Column1)	10304.82	9692.00	3592.08	0.03	0.35	3143.00	3210.64	3143.00	508.60	0.01	0.16	100.00	100.00	0.00	6549.00	7161.82	6564172.00	13.95	4806.45	4688.00
6	2	5	9803.00	8501.00	159.60	0	Spot (Block6, Row5, Column2)	36835.84	36552.50	13746.02	0.00	0.37	3200.00	3301.67	3200.00	666.08	0.01	0.20	100.00	100.00	2.13	33352.50	33635.84	25932456.00	50.35	10714.46	10117.00
6	3	5	10105.00	8503.00	160.25	0	Spot (Block6, Row5, Column3)	17809.78	15961.00	7685.89	0.05	0.43	3196.00	3259.72	3196.00	570.88	0.01	0.18	100.00	100.00	0.00	12765.00	14613.78	12591512.00	25.49	6149.55	5857.00
6	4	5	10403.00	8507.00	153.95	0	Spot (Block6, Row5, Column4)	6705.23	6335.50	1911.56	0.02	0.29	3190.00	3228.95	3190.00	490.64	0.01	0.15	99.00	96.00	0.00	3145.50	3515.23	4344992.00	7.09	4272.25	4197.50
6	5	5	10706.00	8511.00	151.40	0	Spot (Block6, Row5, Column5)	45762.16	50573.00	18813.10	0.04	0.41	3229.00	3309.05	3229.00	543.54	0.01	0.16	100.00	100.00	30.62	47344.00	42533.16	28693056.00	78.10	12331.56	10790.50
6	6	5	11005.00	8505.00	172.95	0	Spot (Block6, Row5, Column6)	5047.82	4887.00	907.34	0.01	0.18	3345.00	3471.29	3345.00	745.46	0.02	0.21	85.00	51.00	0.00	1542.00	1702.82	4245216.00	2.11	3803.61	3708.50
6	7	5	11306.00	8511.00	187.35	0	Spot (Block6, Row5, Column7)	41846.58	40724.00	18643.16	0.01	0.45	3463.00	3643.41	3463.00	975.84	0.02	0.27	100.00	100.00	21.84	37261.00	38383.58	41386504.00	39.15	11992.40	11956.00
6	8	5	11605.00	8517.00	154.65	0	Spot (Block6, Row5, Column8)	13223.37	11174.50	6609.49	0.07	0.50	3358.00	3461.30	3358.00	752.65	0.01	0.22	99.00	99.00	0.00	7816.50	9865.37	8674530.00	12.97	5382.85	5101.50
6	1	6	9503.00	8798.00	173.85	0	Spot (Block6, Row6, Column1)	13225.88	12314.00	5049.43	0.03	0.38	3207.50	3310.57	3207.50	625.25	0.01	0.19	100.00	100.00	0.00	9106.50	10018.38	11175868.00	15.86	5635.52	5578.00
6	2	6	9802.00	8806.00	196.15	0	Spot (Block6, Row6, Column2)	23661.33	22619.50	9563.90	0.02	0.40	3221.00	3390.32	3221.00	744.03	0.02	0.22	100.00	100.00	0.00	19398.50	20440.33	25790832.00	27.24	8535.00	8390.50
6	3	6	10097.00	8802.00	150.75	0	Spot (Block6, Row6, Column3)	19661.13	18424.00	9268.92	0.03	0.47	3193.00	3281.70	3193.00	603.87	0.01	0.18	100.00	100.00	0.00	15231.00	16468.13	12189904.00	27.12	6764.17	6435.50
6	4	6	10403.00	8813.00	174.40	0	Spot (Block6, Row6, Column4)	5014.70	4888.00	965.23	0.01	0.19	3206.00	3227.63	3206.00	473.12	0.00	0.15	95.00	80.00	0.00	1682.00	1808.70	4267513.00	3.78	3678.05	3727.00
6	5	6	10702.00	8807.00	150.65	0	Spot (Block6, Row6, Column5)	49480.71	57408.00	17614.57	0.06	0.36	3243.00	3298.53	3243.00	538.64	0.01	0.16	100.00	100.00	43.62	54165.00	46237.71	30628772.00	85.74	13781.34	11822.00
6	6	6	11004.00	8810.00	195.35	0	Spot (Block6, Row6, Column6)	4450.39	4326.00	786.46	0.01	0.18	3303.00	3408.00	3303.00	633.96	0.01	0.19	72.00	36.00	0.00	1023.00	1147.39	4837571.00	1.64	3671.41	3650.50
6	7	6	11303.00	8806.00	155.35	0	Spot (Block6, Row6, Column7)	13333.33	12201.00	5734.12	0.04	0.43	3356.00	3480.92	3356.00	777.43	0.02	0.22	100.00	100.00	0.00	8845.00	9977.33	8853334.00	12.67	5496.53	5214.00
6	8	6	11607.00	8819.00	155.25	0	Spot (Block6, Row6, Column8)	15312.29	13864.50	7237.14	0.04	0.47	3318.00	3367.12	3318.00	462.74	0.01	0.14	100.00	100.00	0.00	10546.50	11994.29	10136737.00	25.81	5759.69	5470.00
6	1	7	9501.00	9099.00	172.45	0	Spot (Block6, Row7, Column1)	7944.34	7709.00	2413.15	0.01	0.30	3103.00	3154.88	3103.00	482.22	0.01	0.15	99.00	99.00	0.00	4606.00	4841.34	6601746.00	9.93	4345.35	4335.00
6	2	7	9790.00	9102.00	194.65	0	Spot (Block6, Row7, Column2)	3582.35	3515.50	471.45	0.01	0.13	3121.00	3217.52	3121.00	573.54	0.01	0.18	38.00	8.00	0.00	394.50	461.35	3825950.00	0.64	3347.14	3336.50
6	3	7	10111.00	9097.00	201.90	0	Spot (Block6, Row7, Column3)	3603.93	3595.50	499.88	0.00	0.14	3162.00	3198.94	3162.00	429.03	0.01	0.13	50.00	23.00	0.00	433.50	441.93	4173351.00	0.94	3370.38	3306.50
6	4	7	10400.00	9106.00	147.00	-50	Spot (Block6, Row7, Column4)	3946.49	3887.00	532.73	0.01	0.13	3316.00	4404.20	3316.00	6280.33	0.12	1.43	0.00	0.00	0.00	571.00	630.49	2316587.00	-0.07	4276.72	3727.00
6	5	7	10711.00	9113.00	180.60	0	Spot (Block6, Row7, Column5)	6012.61	6008.00	1178.34	0.00	0.20	3391.00	4528.21	3391.00	6352.78	0.13	1.40	0.00	0.00	0.00	2617.00	2621.61	5513564.00	0.23	4197.95	4236.50
6	6	7	10999.00	9109.00	176.95	0	Spot (Block6, Row7, Column6)	32427.44	32663.00	12629.04	0.00	0.39	3417.00	3563.13	3417.00	874.95	0.02	0.25	100.00	100.00	0.11	29246.00	29010.44	28438868.00	32.99	9620.06	9315.50
6	7	7	11293.00	9112.00	154.50	0	Spot (Block6, Row7, Column7)	16894.10	15925.00	6964.45	0.03	0.41	3391.00	3477.47	3391.00	661.31	0.01	0.19	100.00	100.00	0.00	12534.00	13503.10	11048742.00	20.29	6311.18	6054.00
6	8	7	11600.00	9113.00	197.90	0	Spot (Block6, Row7, Column8)	6766.67	6731.00	1034.63	0.00	0.15	3287.00	3335.14	3287.00	454.54	0.01	0.14	100.00	99.00	0.00	3444.00	3479.67	7517766.00	7.55	4441.98	4447.50
6	1	8	9511.00	9395.00	129.90	0	Spot (Block6, Row8, Column1)	6176.27	5681.00	2178.35	0.04	0.35	3103.00	3158.73	3103.00	541.66	0.01	0.17	100.00	98.00	0.00	2578.00	3073.27	2797850.00	5.57	4092.17	4098.50
6	2	8	9799.00	9400.00	185.00	0	Spot (Block6, Row8, Column2)	4535.11	4444.00	835.36	0.01	0.18	3121.00	3174.86	3121.00	435.18	0.01	0.14	89.00	67.00	0.00	1323.00	1414.11	4367313.00	3.13	3575.76	3588.50
6	3	8	10091.00	9402.00	154.20	0	Spot (Block6, Row8, Column3)	7641.38	6951.00	2917.37	0.04	0.38	3178.00	3244.73	3178.00	508.57	0.01	0.16	98.00	91.00	0.00	3773.00	4463.38	4966898.00	8.65	4309.36	4263.00
6	4	8	10398.00	9407.00	154.95	0	Spot (Block6, Row8, Column4)	55232.75	65535.00	13741.24	0.07	0.25	3299.00	4371.69	3299.00	6114.66	0.12	1.40	100.00	100.00	54.32	62236.00	51933.75	36398680.00	8.32	15714.59	13800.00
6	5	8	10684.00	9411.00	215.60	0	Spot (Block6, Row8, Column5)	3631.57	3547.00	520.37	0.01	0.14	3301.50	4055.72	3301.50	5228.91	0.09	1.29	0.00	0.00	0.00	245.50	330.07	4819092.00	-0.08	3391.69	3329.50
6	6	8	10999.00	9410.00	163.15	0	Spot (Block6, Row8, Column6)	25505.97	23037.00	11393.20	0.04	0.45	3306.00	3460.30	3306.00	786.53	0.02	0.23	100.00	100.00	0.00	19731.00	22199.97	18899928.00	28.03	7866.82	7637.00
6	7	8	11299.00	9409.00	156.00	0	Spot (Block6, Row8, Column7)	6948.93	6710.50	1918.17	0.02	0.28	3313.00	3379.34	3313.00	558.95	0.01	0.17	99.00	94.00	0.00	3397.50	3635.93	4655785.00	6.39	4119.85	4096.00
6	8	8	11591.00	9414.00	155.35	0	Spot (Block6, Row8, Column8)	5638.25	5276.00	1740.17	0.03	0.31	3200.00	3259.18	3200.00	450.12	0.01	0.14	98.00	91.00	0.00	2076.00	2438.25	3738161.00	5.29	3979.96	3842.00
7	1	1	14014.00	7328.00	165.70	0	Spot (Block7, Row1, Column1)	57192.96	65535.00	12558.54	0.06	0.22	385.00	453.74	385.00	287.96	0.07	0.63	100.00	100.00	60.03	65150.00	56807.96	43638636.00	197.04	10748.00	10684.50
7	2	1	14305.00	7322.00	147.00	-50	Spot (Block7, Row1, Column2)	451.35	445.50	42.80	0.01	0.09	355.00	419.59	355.00	241.06	0.07	0.57	0.00	0.00	0.00	90.50	96.35	266295.00	0.13	430.49	419.00
7	3	1	14606.00	7324.00	147.00	-50	Spot (Block7, Row1, Column3)	347.32	349.00	18.55	0.00	0.05	322.00	324.95	322.00	28.33	0.00	0.09	47.00	1.00	0.00	27.00	25.32	204574.00	0.79	330.61	330.00
7	4	1	14906.00	7326.00	147.00	-50	Spot (Block7, Row1, Column4)	332.71	333.00	18.71	0.00	0.06	317.00	320.97	317.00	87.94	0.01	0.27	0.00	0.00	0.00	16.00	15.71	195298.00	0.13	322.20	319.50
7	5	1	15206.00	7328.00	147.00	-50	Spot (Block7, Row1, Column5)	325.37	324.00	16.19	0.00	0.05	314.00	318.26	314.00	85.75	0.01	0.27	0.00	0.00	0.00	10.00	11.37	191968.00	0.08	321.16	320.50
7	6	1	15502.00	7308.00	152.30	0	Spot (Block7, Row1, Column6)	338.83	338.00	19.27	0.00	0.06	310.00	310.09	310.00	20.19	0.00	0.07	64.00	25.00	0.00	28.00	28.83	214816.00	1.42	325.43	323.00
7	7	1	15816.00	7333.00	133.50	0	Spot (Block7, Row1, Column7)	368.22	370.00	27.24	0.00	0.07	320.00	364.94	320.00	298.78	0.06	0.82	0.00	0.00	0.00	50.00	48.22	176007.00	0.01	340.29	336.00
7	8	1	16107.00	7344.00	168.60	0	Spot (Block7, Row1, Column8)	62562.19	65535.00	9095.44	0.02	0.15	465.00	572.75	465.00	441.72	0.09	0.77	100.00	100.00	87.93	65070.00	62097.19	49236936.00	140.33	14438.62	12139.00
7	1	2	14003.00	7620.00	147.00	-50	Spot (Block7, Row2, Column1)	361.80	364.00	29.52	0.00	0.08	345.00	398.61	345.00	224.04	0.06	0.56	0.00	0.00	0.00	19.00	16.80	212376.00	-0.16	359.93	359.00
7	2	2	14304.00	7622.00	147.00	-50	Spot (Block7, Row2, Column2)	347.94	346.00	27.73	0.00	0.08	346.00	375.64	346.00	99.65	0.04	0.27	0.00	0.00	0.00	0.00	1.94	205284.00	-0.28	351.91	348.50
7	3	2	14604.00	7624.00	147.00	-50	Spot (Block7, Row2, Column3)	311.63	312.00	17.27	0.00	0.06	316.00	315.90	316.00	23.41	0.00	0.07	4.00	0.00	0.00	-4.00	-4.37	184173.00	-0.18	314.26	311.00
7	4	2	14916.00	7581.00	206.45	0	Spot (Block7, Row2, Column4)	325.20	323.00	19.32	0.00	0.06	305.00	310.31	305.00	91.34	0.01	0.29	0.00	0.00	0.00	18.00	20.20	392845.00	0.16	316.14	313.00
7	5	2	15210.00	7636.00	189.45	0	Spot (Block7, Row2, Column5)	349.20	347.00	29.60	0.00	0.08	305.00	309.64	305.00	91.24	0.01	0.29	6.00	0.00	0.00	42.00	44.20	352338.00	0.43	319.39	319.50
7	6	2	15505.00	7631.00	147.00	-50	Spot (Block7, Row2, Column6)	361.87	350.00	141.48	0.01	0.39	310.00	311.14	310.00	24.20	0.00	0.08	58.00	41.00	0.00	40.00	51.87	213142.00	2.10	333.22	330.00
7	7	2	15806.00	7633.00	147.00	-50	Spot (Block7, Row2, Column7)	309.72	314.00	27.77	0.01	0.09	319.00	320.58	319.00	26.76	0.00	0.08	6.00	0.00	0.00	-5.00	-9.28	183044.00	-0.41	322.22	321.00
7	8	2	16106.00	7635.00	147.00	-50	Spot (Block7, Row2, Column8)	393.52	381.50	57.93	0.01	0.15	395.00	490.91	395.00	344.22	0.09	0.70	0.00	0.00	0.00	-13.50	-1.48	232175.00	-0.28	394.41	347.50
7	1	3	13988.00	7953.00	217.75	0	Spot (Block7, Row3, Column1)	323.04	320.00	20.72	0.00	0.06	311.00	316.85	311.00	58.10	0.01	0.18	1.00	0.00	0.00	9.00	12.04	440297.00	0.11	306.49	306.00
7	2	3	14302.00	7922.00	147.00	-50	Spot (Block7, Row3, Column2)	357.32	319.00	255.88	0.05	0.72	319.00	322.68	319.00	30.90	0.00	0.10	21.00	7.00	0.00	0.00	38.32	212608.00	1.12	335.54	337.00
7	3	3	14615.00	7945.00	180.15	0	Spot (Block7, Row3, Column3)	385.76	390.00	43.44	0.00	0.11	309.00	308.94	309.00	23.07	0.00	0.07	86.00	72.00	0.00	81.00	76.76	349499.00	3.33	324.93	323.50
7	4	3	14907.00	7938.00	177.90	0	Spot (Block7, Row3, Column4)	336.86	332.00	23.75	0.01	0.07	303.00	303.54	303.00	20.45	0.00	0.07	68.00	34.00	0.00	29.00	33.86	298798.00	1.63	319.45	316.00
7	5	3	15201.00	7942.00	168.15	0	Spot (Block7, Row3, Column5)	346.69	344.00	34.22	0.00	0.10	300.00	301.25	300.00	21.37	0.00	0.07	72.00	51.00	0.00	44.00	46.69	274232.00	2.13	326.82	325.00
7	6	3	15479.00	7931.00	109.95	0	Spot (Block7, Row3, Column6)	344.88	345.00	17.74	0.00	0.05	305.00	306.66	305.00	23.90	0.00	0.08	82.00	36.00	0.00	40.00	39.88	106912.00	1.60	323.95	323.00
7	7	3	15804.00	7933.00	147.00	-50	Spot (Block7, Row3, Column7)	315.10	315.00	20.40	0.00	0.06	316.00	316.25	316.00	23.70	0.00	0.07	14.00	0.00	0.00	-1.00	-0.90	186227.00	-0.05	306.37	309.00
7	8	3	16104.00	7935.00	147.00	-50	Spot (Block7, Row3, Column8)	333.67	335.00	19.68	0.00	0.06	337.00	366.83	337.00	78.46	0.04	0.21	0.00	0.00	0.00	-2.00	-3.33	196866.00	-0.42	320.89	320.00
7	1	4	14009.00	8232.00	134.00	0	Spot (Block7, Row4, Column1)	346.67	348.00	18.85	0.00	0.05	306.00	312.68	306.00	120.83	0.01	0.39	0.00	0.00	0.00	42.00	40.67	166400.00	0.28	326.08	328.00
7	2	4	14300.00	8223.00	147.00	-50	Spot (Block7, Row4, Column2)	332.85	329.00	24.42	0.01	0.07	308.00	307.79	308.00	23.92	0.00	0.08	45.00	20.00	0.00	21.00	24.85	196381.00	1.05	323.61	321.00
7	3	4	14610.00	8236.00	157.90	0	Spot (Block7, Row4, Column3)	532.00	524.00	84.20	0.01	0.16	302.00	302.21	302.00	22.10	0.00	0.07	100.00	99.00	0.00	222.00	230.00	366018.00	10.40	371.95	365.50
7	4	4	14901.00	8227.00	147.00	-50	Spot (Block7, Row4, Column4)	314.64	312.00	20.90	0.00	0.07	299.00	299.09	299.00	21.32	0.00	0.07	35.00	13.00	0.00	13.00	15.64	185953.00	0.73	313.92	312.00
7	5	4	15187.00	8180.00	247.15	0	Spot (Block7, Row4, Column5)	327.57	326.00	25.29	0.00	0.08	305.00	305.92	305.00	23.70	0.00	0.08	45.00	17.00	0.00	21.00	22.57	579135.00	0.91	313.25	313.00
7	6	4	15516.00	8246.00	220.15	0	Spot (Block7, Row4, Column6)	338.01	338.00	25.95	0.00	0.08	307.00	307.00	307.00	19.16	0.00	0.06	65.00	39.00	0.00	31.00	31.01	470168.00	1.62	308.92	310.00
7	7	4	15802.00	8233.00	147.00	-50	Spot (Block7, Row4, Column7)	317.76	318.00	14.05	0.00	0.04	310.00	311.04	310.00	22.44	0.00	0.07	16.00	0.00	0.00	8.00	7.76	187799.00	0.30	316.24	316.00
7	8	4	16123.00	8222.00	130.30	0	Spot (Block7, Row4, Column8)	418.64	413.00	45.81	0.01	0.11	326.00	333.75	326.00	40.53	0.01	0.12	85.00	56.00	0.00	87.00	92.64	190900.00	2.09	368.62	368.50
7	1	5	13998.00	8521.00	147.00	-50	Spot (Block7, Row5, Column1)	346.42	347.00	24.73	0.00	0.07	309.00	314.03	309.00	110.28	0.01	0.35	0.00	0.00	0.00	38.00	37.42	203349.00	0.29	335.50	332.00
7	2	5	14297.00	8482.00	207.35	0	Spot (Block7, Row5, Column2)	317.38	316.00	21.37	0.00	0.07	297.00	301.46	297.00	113.84	0.01	0.38	0.00	0.00	0.00	19.00	20.38	388469.00	0.14	303.33	304.00
7	3	5	14539.00	8525.00	174.50	0	Spot (Block7, Row5, Column3)	328.12	324.00	24.12	0.01	0.07	300.00	300.47	300.00	23.12	0.00	0.08	51.00	17.00	0.00	24.00	28.12	280543.00	1.20	310.48	312.00
7	4	5	14887.00	8536.00	226.30	0	Spot (Block7, Row5, Column4)	319.65	317.00	20.88	0.00	0.07	299.00	300.24	299.00	23.13	0.00	0.08	40.00	14.00	0.00	18.00	20.65	468614.00	0.84	303.42	305.00
7	5	5	15208.00	8543.00	154.65	0	Spot (Block7, Row5, Column5)	667.67	686.00	150.39	0.01	0.23	303.00	304.93	303.00	24.75	0.00	0.08	100.00	100.00	0.00	383.00	364.67	439994.00	14.65	417.39	397.00
7	6	5	15503.00	8556.00	210.80	0	Spot (Block7, Row5, Column6)	318.15	316.00	16.55	0.00	0.05	304.00	305.12	304.00	19.64	0.00	0.06	35.00	8.00	0.00	12.00	14.15	403409.00	0.66	312.32	310.00
7	7	5	15800.00	8533.00	147.00	-50	Spot (Block7, Row5, Column7)	336.37	336.00	28.50	0.00	0.08	309.00	309.81	309.00	18.79	0.00	0.06	57.00	36.00	0.00	27.00	27.37	197449.00	1.41	333.24	331.00
7	8	5	16124.00	8573.00	208.65	0	Spot (Block7, Row5, Column8)	342.58	344.00	25.54	0.00	0.07	319.00	320.39	319.00	20.59	0.00	0.06	55.00	27.00	0.00	25.00	23.58	423775.00	1.08	326.59	326.00
7	1	6	13996.00	8821.00	147.00	-50	Spot (Block7, Row6, Column1)	309.40	307.00	20.72	0.00	0.07	307.00	308.19	307.00	28.80	0.00	0.09	13.00	0.00	0.00	0.00	2.40	182856.00	0.04	320.97	318.00
7	2	6	14334.00	8769.00	254.50	0	Spot (Block7, Row6, Column2)	309.44	310.00	21.54	0.00	0.07	299.00	300.32	299.00	22.62	0.00	0.08	29.00	4.00	0.00	11.00	10.44	581744.00	0.40	299.37	300.00
7	3	6	14583.00	8823.00	126.05	0	Spot (Block7, Row6, Column3)	385.66	381.00	27.26	0.01	0.07	307.00	307.49	307.00	22.58	0.00	0.07	99.00	91.00	0.00	74.00	78.66	163134.00	3.46	353.13	356.50
7	4	6	14898.00	8827.00	147.00	-50	Spot (Block7, Row6, Column4)	315.31	314.00	17.95	0.00	0.06	302.00	302.61	302.00	23.37	0.00	0.08	28.00	3.00	0.00	12.00	13.31	187297.00	0.54	316.42	316.00
7	5	6	15205.00	8838.00	159.95	0	Spot (Block7, Row6, Column5)	564.18	559.00	92.25	0.00	0.16	303.00	304.23	303.00	22.93	0.00	0.08	100.00	100.00	0.00	256.00	261.18	397746.00	11.34	389.86	388.00
7	6	6	15498.00	8831.00	147.00	-50	Spot (Block7, Row6, Column6)	310.05	312.00	15.70	0.00	0.05	302.00	303.13	302.00	21.95	0.00	0.07	21.00	0.00	0.00	10.00	8.05	182927.00	0.31	306.72	308.00
7	7	6	15753.00	8811.00	223.05	0	Spot (Block7, Row6, Column7)	329.69	327.00	23.42	0.00	0.07	305.00	306.52	305.00	23.83	0.00	0.08	47.00	18.00	0.00	22.00	24.69	468822.00	0.97	319.45	315.00
7	8	6	16148.00	8864.00	111.60	0	Spot (Block7, Row6, Column8)	364.64	360.00	30.64	0.01	0.08	317.00	316.93	317.00	22.52	0.00	0.07	77.00	45.00	0.00	43.00	47.64	117778.00	2.12	335.44	336.00
7	1	7	13995.00	9121.00	147.00	-50	Spot (Block7, Row7, Column1)	314.11	313.00	22.22	0.00	0.07	310.00	312.46	310.00	25.96	0.00	0.08	18.00	1.00	0.00	3.00	4.11	185008.00	0.06	315.33	316.00
7	2	7	14295.00	9123.00	147.00	-50	Spot (Block7, Row7, Column2)	340.65	321.00	102.72	0.03	0.30	308.00	308.57	308.00	21.02	0.00	0.07	37.00	20.00	0.00	13.00	32.65	199964.00	1.53	307.54	311.00
7	3	7	14596.00	9125.00	147.00	-50	Spot (Block7, Row7, Column3)	306.33	306.00	14.50	0.00	0.05	308.00	308.29	308.00	22.41	0.00	0.07	6.00	0.00	0.00	-2.00	-1.67	180431.00	-0.09	310.47	308.00
7	4	7	14896.00	9127.00	147.00	-50	Spot (Block7, Row7, Column4)	313.78	311.00	18.53	0.00	0.06	307.00	306.50	307.00	23.86	0.00	0.08	15.00	3.00	0.00	4.00	6.78	185445.00	0.31	311.75	310.00
7	5	7	15196.00	9129.00	147.00	-50	Spot (Block7, Row7, Column5)	297.57	295.00	18.39	0.00	0.06	305.00	306.49	305.00	22.60	0.00	0.07	6.00	0.00	0.00	-10.00	-7.43	174375.00	-0.39	301.04	300.00
7	6	7	15461.00	9144.00	169.50	0	Spot (Block7, Row7, Column6)	359.28	365.00	26.35	0.01	0.07	301.00	301.78	301.00	21.94	0.00	0.07	88.00	71.00	0.00	64.00	58.28	285990.00	2.62	317.74	316.50
7	7	7	15810.00	9130.00	113.90	0	Spot (Block7, Row7, Column7)	348.81	351.00	19.98	0.00	0.06	305.50	306.02	305.50	23.24	0.00	0.08	80.00	49.00	0.00	45.50	43.31	118943.00	1.84	333.04	330.00
7	8	7	16102.00	9132.00	205.60	0	Spot (Block7, Row7, Column8)	378.90	374.00	59.19	0.01	0.16	317.00	318.02	317.00	23.14	0.00	0.07	84.00	63.00	0.00	57.00	61.90	455056.00	2.63	330.06	328.00
7	1	8	14012.00	9427.00	120.95	0	Spot (Block7, Row8, Column1)	2197.11	2143.00	560.21	0.01	0.25	318.00	321.11	318.00	32.08	0.00	0.10	100.00	100.00	0.00	1825.00	1879.11	861266.00	58.47	910.91	811.00
7	2	8	14294.00	9423.00	147.00	-50	Spot (Block7, Row8, Column2)	324.00	319.00	25.08	0.01	0.08	315.00	318.49	315.00	29.31	0.00	0.09	23.00	3.00	0.00	4.00	9.00	190186.00	0.19	333.16	332.00
7	3	8	14594.00	9425.00	147.00	-50	Spot (Block7, Row8, Column3)	318.04	319.00	26.38	0.00	0.08	312.00	312.69	312.00	23.24	0.00	0.07	33.00	3.00	0.00	7.00	6.04	187641.00	0.23	311.66	312.00
7	4	8	14873.00	9389.00	192.70	0	Spot (Block7, Row8, Column4)	342.11	341.50	38.99	0.00	0.11	312.00	315.28	312.00	82.32	0.00	0.26	12.00	0.00	0.00	29.50	30.11	359214.00	0.33	325.29	322.50
7	5	8	15195.00	9430.00	147.00	-50	Spot (Block7, Row8, Column5)	318.79	319.00	16.55	0.00	0.05	311.00	311.42	311.00	21.84	0.00	0.07	21.00	1.00	0.00	8.00	7.79	189041.00	0.34	319.06	321.00
7	6	8	15495.00	9432.00	147.00	-50	Spot (Block7, Row8, Column6)	348.93	348.00	20.10	0.00	0.06	309.00	309.59	309.00	22.41	0.00	0.07	78.00	40.00	0.00	39.00	39.93	205172.00	1.76	330.08	328.00
7	7	8	15740.00	9451.00	129.70	0	Spot (Block7, Row8, Column7)	345.37	346.00	18.93	0.00	0.05	313.00	313.50	313.00	22.64	0.00	0.07	68.00	28.00	0.00	33.00	32.37	155760.00	1.41	328.43	328.00
7	8	8	16088.00	9447.00	148.45	0	Spot (Block7, Row8, Column8)	960.42	920.50	445.18	0.02	0.46	321.00	323.00	321.00	24.33	0.00	0.08	100.00	100.00	0.00	599.50	639.42	580091.00	26.20	458.40	445.00
8	1	1	18516.00	7352.00	161.90	0	Spot (Block8, Row1, Column1)	59955.04	65535.00	9541.63	0.04	0.16	3031.00	3124.72	3031.00	557.76	0.01	0.18	100.00	100.00	66.07	62504.00	56924.04	43287944.00	101.89	17990.38	16329.00
8	2	1	18809.00	7359.00	185.70	0	Spot (Block8, Row1, Column2)	4048.19	3959.00	619.91	0.01	0.15	2991.00	3063.93	2991.00	484.30	0.01	0.16	81.00	49.00	0.00	968.00	1057.19	3922693.00	2.03	3384.73	3403.00
8	3	1	19120.00	7362.00	204.80	0	Spot (Block8, Row1, Column3)	3376.67	3295.50	380.12	0.01	0.11	2911.00	2959.10	2911.00	324.70	0.01	0.11	55.00	31.00	0.00	384.50	465.67	4024994.00	1.29	3119.20	3149.00
8	4	1	19405.00	7364.00	186.45	0	Spot (Block8, Row1, Column4)	3880.43	3789.00	539.22	0.01	0.14	2954.00	2984.08	2954.00	313.08	0.00	0.10	90.00	68.00	0.00	835.00	926.43	3783415.00	2.86	3277.92	3302.00
8	5	1	19712.00	7363.00	204.05	0	Spot (Block8, Row1, Column5)	3685.06	3653.50	397.34	0.00	0.11	3044.00	3085.13	3044.00	323.91	0.01	0.10	78.00	44.00	0.00	609.50	641.06	4363110.00	1.85	3332.24	3288.00
8	6	1	20005.00	7364.00	184.80	0	Spot (Block8, Row1, Column6)	4047.00	3955.50	566.60	0.01	0.14	3181.00	3209.82	3181.00	339.39	0.00	0.11	87.00	60.00	0.00	774.50	866.00	3893213.00	2.47	3540.44	3549.50
8	7	1	20319.00	7366.00	139.90	0	Spot (Block8, Row1, Column7)	4080.00	3994.50	423.21	0.01	0.10	3295.00	3381.95	3295.00	532.63	0.01	0.16	67.00	28.00	0.00	699.50	785.00	2146078.00	1.31	3561.44	3595.00
8	8	1	20608.00	7372.00	164.75	0	Spot (Block8, Row1, Column8)	64221.04	65535.00	5204.25	0.01	0.08	3555.00	3670.08	3555.00	680.24	0.01	0.19	100.00	100.00	91.82	61980.00	60666.04	47909368.00	89.01	22776.14	20831.50
8	1	2	18496.00	7654.00	233.90	0	Spot (Block8, Row2, Column1)	3352.19	3305.50	378.59	0.01	0.11	2987.00	3059.63	2987.00	457.05	0.01	0.15	38.00	7.00	0.00	318.50	365.19	5283057.00	0.64	3140.55	3105.00
8	2	2	18811.00	7658.00	148.40	0	Spot (Block8, Row2, Column2)	3653.03	3661.00	373.24	0.00	0.10	2962.00	2999.33	2962.00	332.81	0.01	0.11	81.00	53.00	0.00	699.00	691.03	2210082.00	1.96	3290.62	3305.50
8	3	2	19110.00	7658.00	208.80	0	Spot (Block8, Row2, Column3)	3512.63	3448.00	389.77	0.01	0.11	2950.00	2992.45	2950.00	337.79	0.01	0.11	67.00	38.00	0.00	498.00	562.63	4348637.00	1.54	3216.46	3259.00
8	4	2	19414.00	7662.00	221.95	0	Spot (Block8, Row2, Column4)	3533.55	3499.00	392.61	0.00	0.11	2980.00	3005.57	2980.00	312.72	0.00	0.10	67.00	40.00	0.00	519.00	553.55	5003509.00	1.69	3167.02	3157.00
8	5	2	19715.00	7661.00	193.70	0	Spot (Block8, Row2, Column5)	5057.14	4933.00	1233.54	0.01	0.24	3055.00	3085.96	3055.00	323.44	0.00	0.10	99.00	99.00	0.00	1878.00	2002.14	5380802.00	6.09	3772.02	3745.00
8	6	2	20009.00	7658.00	197.70	0	Spot (Block8, Row2, Column6)	3747.60	3690.00	372.86	0.01	0.10	3157.50	3207.57	3157.50	369.60	0.01	0.12	65.00	34.00	0.00	532.50	590.10	4148590.00	1.46	3409.22	3373.00
8	7	2	20313.00	7663.00	199.65	0	Spot (Block8, Row2, Column7)	3735.43	3714.00	387.68	0.00	0.10	3198.00	3244.04	3198.00	315.57	0.01	0.10	66.00	39.00	0.00	516.00	537.43	4228511.00	1.56	3494.52	3453.50
8	8	2	20622.00	7666.00	219.45	0	Spot (Block8, Row2, Column8)	3838.21	3815.00	394.59	0.00	0.10	3402.00	3503.72	3402.00	600.78	0.01	0.17	35.00	0.00	0.00	413.00	436.21	5292895.00	0.56	3539.24	3518.00
8	1	3	18503.00	7958.00	206.30	0	Spot (Block8, Row3, Column1)	3689.89	3627.00	482.76	0.01	0.13	3010.00	3050.52	3010.00	340.46	0.01	0.11	73.00	43.00	0.00	617.00	679.89	4457382.00	1.88	3230.37	3200.00
8	2	3	18812.00	7954.00	198.30	0	Spot (Block8, Row3, Column2)	3620.12	3576.00	419.47	0.01	0.12	3004.00	3053.27	3004.00	330.84	0.01	0.11	66.00	45.00	0.00	572.00	616.12	4036429.00	1.71	3314.96	3282.00
8	3	3	19096.00	7979.00	155.55	0	Spot (Block8, Row3, Column3)	4352.03	4008.00	1779.25	0.04	0.41	3020.00	3070.17	3020.00	346.98	0.01	0.11	92.00	71.00	0.00	988.00	1332.03	2898454.00	3.69	3592.50	3482.00
8	4	3	19408.00	7960.00	175.10	0	Spot (Block8, Row3, Column4)	4322.44	4130.50	672.51	0.02	0.16	2998.00	3049.71	2998.00	349.12	0.01	0.11	97.00	82.00	0.00	1132.50	1324.44	3708654.00	3.65	3511.59	3497.00
8	5	3	19704.00	7970.00	181.35	0	Spot (Block8, Row3, Column5)	3880.18	3807.00	501.28	0.01	0.13	3073.00	3107.02	3073.00	369.92	0.00	0.12	80.00	49.00	0.00	734.00	807.18	3581405.00	2.09	3358.77	3314.00
8	6	3	20013.00	7961.00	190.15	0	Spot (Block8, Row3, Column6)	11031.79	10471.00	3792.56	0.02	0.34	3181.00	3226.54	3181.00	393.41	0.01	0.12	100.00	100.00	0.00	7290.00	7850.79	11252421.00	19.84	5507.90	5415.00
8	7	3	20314.00	7960.00	203.35	0	Spot (Block8, Row3, Column7)	3685.52	3641.00	349.70	0.01	0.09	3215.00	3267.77	3215.00	392.36	0.01	0.12	53.00	22.00	0.00	426.00	470.52	4359976.00	1.06	3376.57	3417.50
8	8	3	20610.00	7981.00	160.05	0	Spot (Block8, Row3, Column8)	13978.32	12931.50	4869.93	0.03	0.35	3297.00	3344.45	3297.00	395.03	0.01	0.12	100.00	100.00	0.00	9634.50	10681.32	9840736.00	26.92	6400.99	5661.50
8	1	4	18505.00	8251.00	193.50	0	Spot (Block8, Row4, Column1)	4217.81	4081.50	748.98	0.01	0.18	3080.00	3106.24	3080.00	344.85	0.00	0.11	87.00	66.00	0.00	1001.50	1137.81	4462442.00	3.22	3352.23	3341.00
8	2	4	18806.00	8261.00	204.50	0	Spot (Block8, Row4, Column2)	4285.04	4170.00	607.29	0.01	0.14	3073.00	3116.85	3073.00	363.02	0.01	0.12	94.00	78.00	0.00	1097.00	1212.04	5094915.00	3.22	3545.31	3517.00
8	3	4	19108.00	8261.00	157.45	0	Spot (Block8, Row4, Column3)	7599.54	7557.00	1935.75	0.00	0.25	3040.00	3086.56	3040.00	340.59	0.01	0.11	100.00	100.00	0.00	4517.00	4559.54	5175285.00	13.25	4254.40	4153.00
8	4	4	19395.00	8257.00	199.65	0	Spot (Block8, Row4, Column4)	3463.17	3446.50	352.55	0.00	0.10	2982.00	3040.87	2982.00	342.61	0.01	0.11	61.00	30.00	0.00	464.50	481.17	3913385.00	1.23	3281.77	3282.00
8	5	4	19693.00	8261.00	192.40	0	Spot (Block8, Row4, Column5)	3612.23	3547.00	422.49	0.01	0.12	3030.50	3063.86	3030.50	334.03	0.00	0.11	73.00	36.00	0.00	516.50	581.73	3767556.00	1.64	3248.86	3270.50
8	6	4	20012.00	8264.00	196.50	0	Spot (Block8, Row4, Column6)	5198.64	5098.00	657.33	0.01	0.13	3145.00	3173.40	3145.00	354.59	0.00	0.11	100.00	99.00	0.00	1953.00	2053.64	5676918.00	5.71	3895.75	3886.50
8	7	4	20303.00	8262.00	195.30	0	Spot (Block8, Row4, Column7)	3785.29	3770.00	410.70	0.00	0.11	3259.00	3342.21	3259.00	634.15	0.01	0.19	37.00	2.00	0.00	511.00	526.29	4076758.00	0.70	3479.79	3436.50
8	8	4	20606.00	8267.00	132.40	0	Spot (Block8, Row4, Column8)	3779.12	3731.50	386.38	0.01	0.10	3304.00	3334.44	3304.00	336.87	0.00	0.10	61.00	31.00	0.00	427.50	475.12	1776187.00	1.32	3545.54	3468.50
8	1	5	18509.00	8554.00	165.55	0	Spot (Block8, Row5, Column1)	5396.91	5066.50	1187.82	0.03	0.22	3183.00	3223.31	3183.00	408.74	0.01	0.13	99.00	91.00	0.00	1883.50	2213.91	4090856.00	5.32	3745.90	3730.00
8	2	5	18804.00	8554.00	158.15	0	Spot (Block8, Row5, Column2)	16416.83	16006.00	4714.65	0.01	0.29	3190.00	3272.11	3190.00	535.98	0.01	0.16	100.00	100.00	0.00	12816.00	13226.83	11212698.00	24.52	6648.46	6529.50
8	3	5	19109.00	8556.00	164.25	0	Spot (Block8, Row5, Column3)	6601.02	6279.00	1578.07	0.02	0.24	3098.00	3152.33	3098.00	367.00	0.01	0.12	100.00	99.00	0.00	3181.00	3503.02	4944164.00	9.40	4026.59	3991.50
8	4	5	19401.00	8564.00	170.05	0	Spot (Block8, Row5, Column4)	3792.00	3764.00	441.68	0.00	0.12	3020.50	3060.14	3020.50	323.73	0.01	0.11	83.00	56.00	0.00	743.50	771.50	3052558.00	2.26	3347.19	3363.00
8	5	5	19707.00	8562.00	150.65	0	Spot (Block8, Row5, Column5)	7740.49	7689.50	1947.67	0.00	0.25	3017.00	3051.52	3017.00	316.82	0.00	0.10	100.00	100.00	0.00	4672.50	4723.49	4799106.00	14.80	4427.98	4272.00
8	6	5	20010.00	8566.00	181.70	0	Spot (Block8, Row5, Column6)	3616.06	3587.00	399.04	0.00	0.11	3118.00	3215.34	3118.00	606.55	0.01	0.19	38.00	3.00	0.00	469.00	498.06	3355702.00	0.66	3344.03	3344.00
8	7	5	20309.00	8562.00	184.50	0	Spot (Block8, Row5, Column7)	37612.68	36816.00	16743.85	0.01	0.45	3304.00	3482.63	3304.00	853.56	0.02	0.25	100.00	100.00	6.81	33512.00	34308.68	35920184.00	39.99	11040.85	10990.50
8	8	5	20606.00	8565.00	186.15	0	Spot (Block8, Row5, Column8)	4036.49	3955.00	468.82	0.01	0.12	3321.00	3438.94	3321.00	635.45	0.02	0.18	49.00	15.00	0.00	634.00	715.49	3931538.00	0.94	3557.40	3541.00
8	1	6	18502.00	8850.00	185.85	0	Spot (Block8, Row6, Column1)	10472.67	9996.00	3761.08	0.02	0.36	3259.00	3341.51	3259.00	530.88	0.01	0.16	100.00	100.00	0.00	6737.00	7213.67	10200379.00	13.43	5350.72	5324.00
8	2	6	18805.00	8856.00	191.65	0	Spot (Block8, Row6, Column2)	23094.50	22662.50	8517.17	0.01	0.37	3301.00	3426.53	3301.00	664.71	0.02	0.19	100.00	100.00	0.00	19361.50	19793.50	23925904.00	29.59	8475.62	8410.00
8	3	6	19095.00	8853.00	168.70	0	Spot (Block8, Row6, Column3)	4507.78	4378.00	681.68	0.01	0.15	3155.00	3231.13	3155.00	537.60	0.01	0.17	89.00	62.00	0.00	1223.00	1352.78	3574670.00	2.37	3634.91	3613.00
8	4	6	19402.00	8858.00	201.40	0	Spot (Block8, Row6, Column4)	3607.96	3554.00	422.33	0.01	0.12	3016.00	3053.50	3016.00	324.66	0.01	0.11	68.00	40.00	0.00	538.00	591.96	4141934.00	1.71	3256.47	3275.00
8	5	6	19702.00	8859.00	153.75	0	Spot (Block8, Row6, Column5)	5265.48	5186.50	835.51	0.01	0.16	3027.50	3065.14	3027.50	329.40	0.01	0.11	99.00	99.00	0.00	2159.00	2237.98	3401501.00	6.68	3722.12	3693.00
8	6	6	20013.00	8871.00	231.40	0	Spot (Block8, Row6, Column6)	3565.04	3531.50	330.42	0.00	0.09	3151.00	3247.46	3151.00	608.44	0.01	0.19	28.00	0.00	0.00	380.50	414.04	5497288.00	0.52	3280.70	3224.50
8	7	6	20314.00	8867.00	191.25	0	Spot (Block8, Row6, Column7)	3838.32	3778.00	423.62	0.01	0.11	3232.00	3352.07	3232.00	644.19	0.02	0.19	41.00	6.00	0.00	546.00	606.32	3961142.00	0.75	3408.30	3304.00
8	8	6	20607.00	8876.00	183.50	0	Spot (Block8, Row6, Column8)	3892.72	3849.50	367.53	0.00	0.09	3294.00	3342.58	3294.00	371.75	0.01	0.11	68.00	36.00	0.00	555.50	598.72	3674726.00	1.48	3501.14	3520.50
8	1	7	18506.00	9152.00	191.90	0	Spot (Block8, Row7, Column1)	4814.31	4696.50	814.24	0.01	0.17	3190.00	3238.73	3190.00	391.93	0.01	0.12	97.00	83.00	0.00	1506.50	1624.31	4997255.00	4.02	3773.26	3716.00
8	2	7	18799.00	9152.00	205.50	0	Spot (Block8, Row7, Column2)	3755.50	3732.00	362.97	0.00	0.10	3202.00	3286.49	3202.00	510.91	0.01	0.16	51.00	10.00	0.00	530.00	553.50	4506597.00	0.92	3426.98	3399.00
8	3	7	19086.00	9162.00	209.60	0	Spot (Block8, Row7, Column3)	3606.63	3575.00	397.31	0.00	0.11	3091.00	3137.31	3091.00	356.22	0.01	0.11	60.00	32.00	0.00	484.00	515.63	4515502.00	1.32	3381.98	3355.00
8	4	7	19393.00	9152.00	205.75	0	Spot (Block8, Row7, Column4)	3500.02	3486.00	364.79	0.00	0.10	3007.00	3074.16	3007.00	369.97	0.01	0.12	57.00	24.00	0.00	479.00	493.02	4207028.00	1.15	3301.60	3305.00
8	5	7	19712.00	9156.00	234.65	0	Spot (Block8, Row7, Column5)	3547.95	3545.50	379.66	0.00	0.11	3082.00	3182.13	3082.00	587.53	0.01	0.18	38.00	2.00	0.00	463.50	465.95	5612860.00	0.62	3191.54	3116.00
8	6	7	20003.00	9161.00	179.15	0	Spot (Block8, Row7, Column6)	27536.05	27850.00	10165.34	0.00	0.37	3272.00	3468.17	3272.00	840.50	0.03	0.24	100.00	100.00	0.00	24578.00	24264.05	24809990.00	28.64	8770.76	8590.50
8	7	7	20299.00	9158.00	193.65	0	Spot (Block8, Row7, Column7)	3788.85	3770.50	422.43	0.00	0.11	3291.00	3394.49	3291.00	606.27	0.01	0.18	39.00	4.00	0.00	479.50	497.85	4023759.00	0.65	3451.38	3421.50
8	8	7	20609.00	9166.00	201.75	0	Spot (Block8, Row7, Column8)	6221.93	6231.00	909.73	0.00	0.15	3341.00	3385.03	3341.00	361.94	0.01	0.11	100.00	99.00	0.00	2890.00	2880.93	7186332.00	7.84	4227.44	4203.50
8	1	8	18509.00	9446.00	134.75	0	Spot (Block8, Row8, Column1)	5780.22	5827.00	915.19	0.00	0.16	3211.00	3251.33	3211.00	368.36	0.01	0.11	100.00	99.00	0.00	2616.00	2569.22	2832307.00	6.87	3965.27	3976.50
8	2	8	18794.00	9458.00	204.85	0	Spot (Block8, Row8, Column2)	3818.35	3779.00	440.60	0.00	0.12	3203.00	3244.73	3203.00	353.80	0.01	0.11	68.00	41.00	0.00	576.00	615.35	4562927.00	1.62	3504.28	3427.00
8	3	8	19090.00	9457.00	207.50	0	Spot (Block8, Row8, Column3)	3796.39	3741.00	428.63	0.01	0.11	3176.00	3217.32	3176.00	385.13	0.01	0.12	65.00	33.00	0.00	565.00	620.39	4661972.00	1.50	3433.17	3470.50
8	4	8	19399.00	9458.00	154.40	0	Spot (Block8, Row8, Column4)	30036.51	29332.00	11954.85	0.01	0.40	3144.50	3203.20	3144.50	424.86	0.01	0.13	100.00	100.00	0.00	26187.50	26892.01	19643880.00	63.16	9002.78	8440.00
8	5	8	19698.00	9464.00	199.15	0	Spot (Block8, Row8, Column5)	3701.20	3665.50	391.36	0.00	0.11	3175.00	3252.22	3175.00	512.34	0.01	0.16	49.00	10.00	0.00	490.50	526.20	4160145.00	0.88	3384.11	3312.00
8	6	8	20001.00	9462.00	165.90	0	Spot (Block8, Row8, Column6)	23381.34	21978.50	9875.04	0.03	0.42	3301.00	3445.98	3301.00	697.12	0.02	0.20	100.00	100.00	0.00	18677.50	20080.34	17863350.00	28.60	7602.98	7337.50
8	7	8	20302.00	9455.00	189.60	0	Spot (Block8, Row8, Column7)	3935.12	3911.50	427.84	0.00	0.11	3353.00	3420.28	3353.00	475.95	0.01	0.14	56.00	21.00	0.00	558.50	582.12	3982344.00	1.08	3587.90	3652.50
8	8	8	20596.00	9464.00	149.75	0	Spot (Block8, Row8, Column8)	6372.54	5863.00	3476.20	0.04	0.55	3482.00	3494.27	3482.00	376.86	0.00	0.11	99.00	98.00	0.00	2381.00	2890.54	3919113.00	7.64	4281.40	4220.00
9	1	1	4984.00	11771.00	160.55	0	Spot (Block9, Row1, Column1)	60671.78	65535.00	8624.52	0.03	0.14	4680.00	4755.70	4680.00	673.54	0.01	0.14	100.00	100.00	67.74	60855.00	55991.78	43259380.00	83.02	19635.87	17798.50
9	2	1	5284.00	11779.00	151.65	0	Spot (Block9, Row1, Column2)	15735.03	15710.00	5629.30	0.00	0.36	4707.00	4765.36	4707.00	600.32	0.01	0.13	100.00	100.00	0.00	11003.00	11028.03	9913066.00	18.27	7206.12	7035.00
9	3	1	5587.00	11775.00	168.70	0	Spot (Block9, Row1, Column3)	7723.90	7237.00	2135.37	0.03	0.28	4680.00	4701.38	4680.00	518.40	0.00	0.11	92.00	84.00	0.00	2557.00	3043.90	6132776.00	5.83	5386.33	5391.00
9	4	1	5885.00	11780.00	152.90	0	Spot (Block9, Row1, Column4)	13688.30	13435.00	4398.70	0.01	0.32	4788.00	4813.87	4788.00	557.33	0.00	0.12	100.00	99.00	0.00	8647.00	8900.30	8828952.00	15.92	6622.70	6334.00
9	5	1	6183.00	11783.00	151.75	0	Spot (Block9, Row1, Column5)	16970.01	15784.00	7553.62	0.03	0.45	4926.50	4960.99	4926.50	585.36	0.00	0.12	99.00	99.00	0.00	10857.50	12043.51	10657166.00	20.52	7461.62	7393.00
9	6	1	6474.00	11781.00	150.70	0	Spot (Block9, Row1, Column6)	20457.56	18931.50	8294.83	0.03	0.41	5035.00	5070.06	5035.00	610.31	0.00	0.12	100.00	100.00	0.00	13896.50	15422.56	12765516.00	25.21	8734.12	8296.00
9	7	1	6790.00	11787.00	120.20	0	Spot (Block9, Row1, Column7)	36155.18	35043.00	11162.30	0.01	0.31	5215.00	5321.52	5215.00	799.51	0.01	0.15	100.00	100.00	0.26	29828.00	30940.18	13775122.00	38.57	13639.71	12258.50
9	8	1	7077.00	11796.00	167.15	0	Spot (Block9, Row1, Column8)	64182.75	65535.00	5287.38	0.01	0.08	5696.00	5838.02	5696.00	985.03	0.01	0.17	100.00	100.00	91.54	59839.00	58486.75	50063048.00	59.23	23032.88	21691.50
9	1	2	4974.00	12066.00	216.00	0	Spot (Block9, Row2, Column1)	5195.99	5122.00	492.33	0.01	0.09	4693.00	4739.77	4693.00	591.66	0.00	0.12	36.00	13.00	0.00	429.00	502.99	6915863.00	0.77	4912.18	4932.50
9	2	2	5278.00	12079.00	133.70	0	Spot (Block9, Row2, Column2)	11192.36	11248.50	2287.12	0.00	0.20	4702.00	4746.83	4702.00	495.86	0.00	0.10	100.00	100.00	0.00	6546.50	6490.36	5417103.00	13.00	6690.38	6602.50
9	3	2	5582.00	12074.00	201.80	0	Spot (Block9, Row2, Column3)	5575.12	5540.50	602.74	0.00	0.11	4720.00	4768.34	4720.00	552.76	0.00	0.12	62.00	33.00	0.00	820.50	855.12	6444842.00	1.46	5011.97	4992.50
9	4	2	5882.00	12080.00	184.30	0	Spot (Block9, Row2, Column4)	8490.41	8515.00	1599.13	0.00	0.19	4757.00	4805.03	4757.00	582.47	0.00	0.12	99.00	97.00	0.00	3758.00	3733.41	8082867.00	6.33	5941.77	5913.00
9	5	2	6183.00	12078.00	164.50	0	Spot (Block9, Row2, Column5)	20945.54	20340.00	7551.50	0.01	0.36	4884.00	4915.80	4884.00	612.79	0.00	0.12	100.00	100.00	0.00	15456.00	16061.54	15730100.00	26.16	8756.93	8161.00
9	6	2	6475.00	12080.00	166.00	0	Spot (Block9, Row2, Column6)	8311.02	8072.00	1778.03	0.01	0.21	5028.00	5106.60	5028.00	822.28	0.01	0.16	97.00	80.00	0.00	3044.00	3283.02	6357929.00	3.90	5842.37	5887.00
9	7	2	6779.00	12079.00	175.50	0	Spot (Block9, Row2, Column7)	7167.66	6960.50	1172.26	0.01	0.16	5064.00	5120.33	5064.00	613.17	0.00	0.12	91.00	78.00	0.00	1896.50	2103.66	6192859.00	3.34	5750.80	5746.50
9	8	2	7081.00	12083.00	213.50	0	Spot (Block9, Row2, Column8)	6022.60	6024.00	644.91	0.00	0.11	5420.00	5560.45	5420.00	903.06	0.01	0.16	35.00	2.00	0.00	604.00	602.60	7823356.00	0.51	5690.54	5634.00
9	1	3	4978.00	12378.00	147.75	0	Spot (Block9, Row3, Column1)	19528.08	19418.00	7749.11	0.00	0.40	4666.00	4713.96	4666.00	520.62	0.00	0.11	100.00	100.00	0.00	14752.00	14862.08	11599680.00	28.45	8239.95	7859.50
9	2	3	5279.00	12369.00	198.55	0	Spot (Block9, Row3, Column2)	5830.81	5825.50	699.25	0.00	0.12	4763.00	4831.35	4763.00	624.56	0.01	0.13	71.00	38.00	0.00	1062.50	1067.81	6483864.00	1.60	5281.33	5270.50
9	3	3	5563.00	12373.00	146.35	0	Spot (Block9, Row3, Column3)	41137.94	39772.00	17074.10	0.01	0.42	4845.00	4932.42	4845.00	749.22	0.01	0.15	100.00	100.00	18.35	34927.00	36292.94	23983520.00	48.32	15428.83	11801.00
9	4	3	5879.00	12378.00	147.85	0	Spot (Block9, Row3, Column4)	22903.07	21607.00	10554.02	0.03	0.46	4847.00	4927.90	4847.00	720.87	0.01	0.15	100.00	100.00	0.00	16760.00	18056.07	13718938.00	24.94	8812.01	8403.00
9	5	3	6181.00	12382.00	138.95	0	Spot (Block9, Row3, Column5)	26519.32	26324.00	10549.25	0.00	0.40	5020.00	5110.77	5020.00	851.97	0.01	0.17	100.00	100.00	0.38	21304.00	21499.32	14081761.00	25.13	10851.07	10323.50
9	6	3	6480.00	12381.00	218.95	0	Spot (Block9, Row3, Column6)	34147.90	29052.00	15700.99	0.07	0.46	5198.00	5375.81	5198.00	1066.73	0.01	0.20	100.00	100.00	6.14	23854.00	28949.90	46748592.00	26.97	14040.87	14141.00
9	7	3	6786.00	12389.00	155.00	0	Spot (Block9, Row3, Column7)	11858.18	10892.00	4119.80	0.04	0.35	5195.00	5298.38	5195.00	864.70	0.01	0.16	100.00	92.00	0.00	5697.00	6663.18	7802685.00	7.59	6836.73	6788.00
9	8	3	7084.00	12393.00	173.15	0	Spot (Block9, Row3, Column8)	8025.83	7825.00	1407.72	0.01	0.18	5435.00	5486.94	5435.00	668.21	0.00	0.12	94.00	80.00	0.00	2390.00	2590.83	6693539.00	3.80	6169.64	6077.00
9	1	4	4976.00	12672.00	147.80	0	Spot (Block9, Row4, Column1)	21910.62	19995.00	10165.63	0.04	0.46	4682.00	4775.80	4682.00	658.66	0.01	0.14	100.00	100.00	0.00	15313.00	17228.62	13212104.00	26.01	8363.57	7653.00
9	2	4	5277.00	12679.00	190.40	0	Spot (Block9, Row4, Column2)	17085.55	16320.00	6407.76	0.02	0.38	4810.00	4938.86	4810.00	764.52	0.01	0.15	100.00	100.00	0.00	11510.00	12275.55	17427264.00	15.89	8389.94	8381.50
9	3	4	5579.00	12677.00	156.25	0	Spot (Block9, Row4, Column3)	59811.91	65535.00	10601.61	0.04	0.18	4963.00	5158.23	4963.00	1026.38	0.02	0.20	100.00	100.00	70.92	60572.00	54848.91	40313588.00	53.25	19378.64	17115.00
9	4	4	5860.00	12644.00	222.95	0	Spot (Block9, Row4, Column4)	5434.46	5361.00	646.18	0.01	0.12	4921.00	5110.21	4921.00	1755.37	0.02	0.34	1.00	0.00	0.00	440.00	513.46	7782144.00	0.18	5019.03	4948.00
9	5	4	6163.00	12676.00	137.35	0	Spot (Block9, Row4, Column5)	21012.09	14481.00	16160.44	0.16	0.77	5057.00	5230.04	5057.00	1738.73	0.01	0.33	99.00	90.00	6.29	9424.00	15955.09	10695154.00	9.08	8874.17	8355.00
9	6	4	6477.00	12686.00	179.85	0	Spot (Block9, Row4, Column6)	23636.71	21988.00	10556.84	0.03	0.45	5150.00	5261.29	5150.00	903.92	0.01	0.17	99.00	95.00	0.22	16838.00	18486.71	21509412.00	20.33	10832.13	8493.50
9	7	4	6775.00	12684.00	154.55	0	Spot (Block9, Row4, Column7)	10754.89	10132.00	3417.72	0.03	0.32	5298.00	5316.32	5298.00	654.41	0.00	0.12	99.00	95.00	0.00	4834.00	5456.89	7130494.00	8.31	6552.94	6516.50
9	8	4	7085.00	12695.00	164.90	0	Spot (Block9, Row4, Column8)	7993.22	7852.00	1357.45	0.01	0.17	5512.00	5576.66	5512.00	662.78	0.01	0.12	91.00	78.00	0.00	2340.00	2481.22	6058862.00	3.65	6292.36	6241.00
9	1	5	4978.00	12979.00	147.30	0	Spot (Block9, Row5, Column1)	40717.82	38959.50	18374.61	0.02	0.45	4826.00	4937.75	4826.00	822.89	0.01	0.17	100.00	100.00	17.51	34133.50	35891.82	24186488.00	43.48	12517.07	10857.00
9	2	5	5274.00	12977.00	162.50	0	Spot (Block9, Row5, Column2)	7675.66	7558.00	1212.20	0.01	0.16	4945.50	5088.79	4945.50	928.23	0.01	0.18	96.00	72.00	0.00	2612.50	2730.16	5603235.00	2.79	5677.85	5700.00
9	3	5	5570.00	12978.00	164.55	0	Spot (Block9, Row5, Column3)	45414.80	46541.00	17682.31	0.01	0.39	4999.00	5223.96	4999.00	1091.98	0.02	0.21	100.00	100.00	28.10	41542.00	40415.80	34106732.00	36.81	12809.79	12645.00
9	4	5	5879.00	12993.00	155.85	0	Spot (Block9, Row5, Column4)	10285.62	9508.00	3492.17	0.03	0.34	4995.00	5237.28	4995.00	1780.64	0.02	0.34	82.00	57.00	0.00	4513.00	5290.62	6881079.00	2.84	7106.14	6370.00
9	5	5	6177.00	12981.00	155.85	0	Spot (Block9, Row5, Column5)	61564.04	65535.00	8343.22	0.03	0.14	5107.00	5292.02	5107.00	1710.52	0.02	0.32	100.00	100.00	74.85	60428.00	56457.04	41125148.00	32.90	20582.02	18851.00
9	6	5	6478.00	12981.00	158.05	0	Spot (Block9, Row5, Column6)	9385.59	9188.00	1867.65	0.01	0.20	5165.00	5236.34	5165.00	772.24	0.01	0.15	99.00	95.00	0.00	4023.00	4220.59	6447903.00	5.37	6386.51	6425.50
9	7	5	6771.00	12985.00	177.70	0	Spot (Block9, Row5, Column7)	12773.72	12521.00	3466.76	0.01	0.27	5346.00	5392.17	5346.00	687.33	0.00	0.13	100.00	99.00	0.00	7175.00	7427.72	11279192.00	10.74	7430.86	7433.00
9	8	5	7079.00	12987.00	148.35	0	Spot (Block9, Row5, Column8)	20100.47	19029.00	9113.75	0.02	0.45	5612.00	5658.74	5612.00	688.66	0.00	0.12	100.00	100.00	0.00	13417.00	14488.47	12100484.00	20.97	8684.04	8373.00
9	1	6	4974.00	13270.00	216.10	0	Spot (Block9, Row6, Column1)	30536.86	23734.50	15358.76	0.11	0.50	5038.00	5249.22	5038.00	1064.92	0.02	0.20	100.00	100.00	3.07	18696.50	25498.86	40797292.00	23.75	12914.60	13054.00
9	2	6	5272.00	13276.00	202.85	0	Spot (Block9, Row6, Column2)	8184.84	7992.00	1461.04	0.01	0.18	4973.00	5062.62	4973.00	804.91	0.01	0.16	98.00	86.00	0.00	3019.00	3211.84	9543528.00	3.88	6152.01	6044.50
9	3	6	5568.00	13273.00	149.65	0	Spot (Block9, Row6, Column3)	33897.01	32198.50	16155.45	0.02	0.48	5002.50	5119.78	5002.50	894.60	0.01	0.17	100.00	100.00	3.58	27196.00	28894.51	20812784.00	32.17	11196.67	10311.00
9	4	6	5880.00	13287.00	178.35	0	Spot (Block9, Row6, Column4)	6975.81	6713.00	1160.98	0.02	0.17	5030.00	5073.41	5030.00	668.59	0.00	0.13	88.00	67.00	0.00	1683.00	1945.81	6215443.00	2.85	5658.93	5685.00
9	5	6	6176.00	13282.00	150.70	0	Spot (Block9, Row6, Column5)	59727.62	65535.00	10580.01	0.04	0.18	5176.00	5267.32	5176.00	798.17	0.01	0.15	100.00	100.00	69.55	60359.00	54551.62	37270348.00	68.23	20508.22	18169.00
9	6	6	6473.00	13286.00	197.85	0	Spot (Block9, Row6, Column6)	6612.04	6419.50	1028.15	0.01	0.16	5226.00	5297.06	5226.00	694.32	0.01	0.13	75.00	40.00	0.00	1193.50	1386.04	7339369.00	1.89	5801.22	5862.50
9	7	6	6774.00	13281.00	152.90	0	Spot (Block9, Row6, Column7)	19862.40	18826.00	8554.86	0.02	0.43	5363.00	5409.53	5363.00	689.69	0.00	0.13	100.00	100.00	0.00	13463.00	14499.40	12731797.00	20.96	8525.18	8076.00
9	8	6	7081.00	13292.00	149.70	0	Spot (Block9, Row6, Column8)	23096.40	22216.00	10655.05	0.02	0.46	5637.00	5682.69	5637.00	732.98	0.00	0.13	100.00	100.00	0.00	16579.00	17459.40	14227385.00	23.76	9506.16	9019.00
9	1	7	4973.00	13572.00	178.20	0	Spot (Block9, Row7, Column1)	25254.50	23909.00	11200.45	0.02	0.44	4897.00	5130.55	4897.00	1020.77	0.02	0.20	100.00	100.00	0.00	19012.00	20357.50	22501770.00	19.71	9637.69	9586.00
9	2	7	5270.00	13573.00	224.70	0	Spot (Block9, Row7, Column2)	5594.56	5595.00	599.71	0.00	0.11	4915.00	5038.30	4915.00	769.31	0.01	0.15	45.00	6.00	0.00	680.00	679.56	8084139.00	0.72	5131.84	5122.00
9	3	7	5565.00	13581.00	227.55	0	Spot (Block9, Row7, Column3)	5674.84	5663.00	597.69	0.00	0.11	4926.50	4977.12	4926.50	572.11	0.00	0.11	57.00	28.00	0.00	736.50	748.34	8461180.00	1.22	5205.45	5153.00
9	4	7	5868.00	13571.00	213.85	0	Spot (Block9, Row7, Column4)	5822.74	5738.50	638.51	0.01	0.11	4996.00	5044.51	4996.00	565.50	0.00	0.11	61.00	32.00	0.00	742.50	826.74	7592852.00	1.38	5386.10	5286.00
9	5	7	6172.00	13579.00	209.40	0	Spot (Block9, Row7, Column5)	7909.19	7602.00	1289.58	0.02	0.16	5195.00	5274.61	5195.00	713.15	0.01	0.14	97.00	85.00	0.00	2407.00	2714.19	9878583.00	3.69	6175.49	6081.50
9	6	7	6467.00	13584.00	191.00	0	Spot (Block9, Row7, Column6)	9749.12	9606.00	1908.34	0.01	0.20	5472.00	5572.96	5472.00	979.73	0.01	0.18	98.00	87.00	0.00	4134.00	4277.12	10041597.00	4.26	6859.69	6843.00
9	7	7	6764.00	13590.00	154.10	0	Spot (Block9, Row7, Column7)	23468.61	21864.00	9495.81	0.03	0.40	5551.00	5592.38	5551.00	762.12	0.00	0.14	100.00	100.00	0.00	16313.00	17917.61	15371936.00	23.46	9906.35	8982.00
9	8	7	7075.00	13586.00	176.30	0	Spot (Block9, Row7, Column8)	44121.88	45196.00	12813.48	0.01	0.29	5730.00	5806.63	5730.00	770.92	0.01	0.13	100.00	100.00	6.46	39466.00	38391.88	38253736.00	49.70	15911.28	14906.00
9	1	8	4982.00	13864.00	126.75	0	Spot (Block9, Row8, Column1)	8406.34	8274.00	1289.35	0.01	0.15	4781.00	4886.16	4781.00	747.23	0.01	0.15	100.00	97.00	0.00	3493.00	3625.34	3597913.00	4.71	5975.17	6015.00
9	2	8	5270.00	13874.00	198.55	0	Spot (Block9, Row8, Column2)	6171.60	6117.00	767.60	0.00	0.12	4866.00	4891.91	4866.00	522.51	0.00	0.11	83.00	60.00	0.00	1251.00	1305.60	6850481.00	2.45	5354.92	5337.50
9	3	8	5561.00	13875.00	161.75	0	Spot (Block9, Row8, Column3)	9619.24	8604.00	3260.21	0.05	0.34	4984.00	4998.57	4984.00	540.41	0.00	0.11	99.00	92.00	0.00	3620.00	4635.24	6916235.00	8.55	5977.30	6082.00
9	4	8	5869.00	13879.00	150.30	0	Spot (Block9, Row8, Column4)	12438.68	12075.50	3500.15	0.01	0.28	5003.00	5049.52	5003.00	556.52	0.00	0.11	100.00	100.00	0.00	7072.50	7435.68	7637347.00	13.28	6946.45	6785.00
9	5	8	6161.00	13876.00	212.45	0	Spot (Block9, Row8, Column5)	5851.80	5829.00	612.25	0.00	0.10	5169.00	5274.14	5169.00	901.52	0.01	0.17	34.00	3.00	0.00	660.00	682.80	7525409.00	0.64	5521.94	5447.50
9	6	8	6477.00	13883.00	211.40	0	Spot (Block9, Row8, Column6)	39553.86	34157.00	18302.83	0.06	0.46	5582.00	5781.10	5582.00	1201.27	0.02	0.21	100.00	100.00	22.41	28575.00	33971.86	50470996.00	28.11	15052.43	15120.50
9	7	8	6765.00	13890.00	163.25	0	Spot (Block9, Row8, Column7)	11191.66	10441.00	3223.20	0.03	0.29	5748.50	5838.55	5748.50	906.80	0.01	0.16	98.00	90.00	0.00	4692.50	5443.16	8293022.00	5.90	7007.22	7003.00
9	8	8	7068.00	13895.00	154.90	0	Spot (Block9, Row8, Column8)	8707.03	8229.50	3070.31	0.02	0.35	5957.00	6029.76	5957.00	791.15	0.01	0.13	91.00	76.00	0.00	2272.50	2750.03	5746638.00	3.38	6572.24	6454.00
10	1	1	9483.00	11801.00	163.65	0	Spot (Block10, Row1, Column1)	62257.22	65535.00	7333.36	0.02	0.12	3428.00	3532.94	3428.00	650.84	0.01	0.18	100.00	100.00	75.58	62107.00	58829.22	45884016.00	90.23	19489.67	16891.00
10	2	1	9778.00	11805.00	175.35	0	Spot (Block10, Row1, Column2)	4976.89	4884.00	769.84	0.01	0.15	3462.00	3535.89	3462.00	555.80	0.01	0.16	91.00	66.00	0.00	1422.00	1514.89	4275145.00	2.59	4028.56	4011.00
10	3	1	10083.00	11812.00	183.55	0	Spot (Block10, Row1, Column3)	4030.92	3987.00	516.37	0.00	0.13	3407.00	3468.79	3407.00	458.23	0.01	0.13	55.00	33.00	0.00	580.00	623.92	3797128.00	1.23	3792.48	3799.00
10	4	1	10378.00	11801.00	169.95	0	Spot (Block10, Row1, Column4)	4796.67	4723.00	748.62	0.01	0.16	3465.00	3519.63	3465.00	475.07	0.01	0.13	86.00	67.00	0.00	1258.00	1331.67	3866119.00	2.69	3855.73	3799.00
10	5	1	10682.00	11813.00	204.20	0	Spot (Block10, Row1, Column5)	4322.31	4329.00	551.75	0.00	0.13	3537.00	3589.43	3537.00	479.62	0.01	0.13	66.00	38.00	0.00	792.00	785.31	5117617.00	1.53	3873.51	3811.00
10	6	1	10969.00	11808.00	195.25	0	Spot (Block10, Row1, Column6)	4541.31	4517.50	552.76	0.00	0.12	3586.00	3649.10	3586.00	479.45	0.01	0.13	78.00	47.00	0.00	931.50	955.31	4886452.00	1.86	4008.89	4059.50
10	7	1	11286.00	11817.00	129.50	0	Spot (Block10, Row1, Column7)	5831.59	5721.00	927.80	0.01	0.16	3706.00	3782.00	3706.00	621.24	0.01	0.16	99.00	84.00	0.00	2015.00	2125.59	2624217.00	3.30	4478.29	4609.00
10	8	1	11578.00	11816.00	169.20	0	Spot (Block10, Row1, Column8)	63861.02	65535.00	6142.73	0.01	0.10	3859.00	3983.11	3859.00	796.44	0.01	0.20	100.00	100.00	90.75	61676.00	60002.02	51089340.00	75.18	20923.23	18599.00
10	1	2	9471.00	12100.00	208.40	0	Spot (Block10, Row2, Column1)	3791.68	3834.00	480.84	0.00	0.13	3278.00	3360.64	3278.00	550.59	0.01	0.16	50.00	10.00	0.00	556.00	513.68	4678933.00	0.78	3550.94	3469.00
10	2	2	9778.00	12103.00	144.80	0	Spot (Block10, Row2, Column2)	4155.16	4153.00	481.62	0.00	0.12	3314.00	3368.03	3314.00	426.27	0.01	0.13	76.00	48.00	0.00	839.00	841.16	2372599.00	1.85	3792.95	3717.50
10	3	2	10081.00	12106.00	202.20	0	Spot (Block10, Row2, Column3)	3910.08	3882.00	409.25	0.00	0.10	3297.00	3346.16	3297.00	415.64	0.01	0.12	63.00	33.00	0.00	585.00	613.08	4531782.00	1.36	3671.07	3727.00
10	4	2	10376.00	12100.00	185.30	0	Spot (Block10, Row2, Column4)	3993.57	4016.00	444.22	0.00	0.11	3318.00	3357.54	3318.00	432.02	0.01	0.13	66.00	35.00	0.00	698.00	675.57	3869770.00	1.47	3629.63	3591.00
10	5	2	10683.00	12108.00	187.55	0	Spot (Block10, Row2, Column5)	5756.70	5662.00	838.18	0.01	0.15	3380.00	3400.08	3380.00	436.42	0.00	0.13	99.00	98.00	0.00	2282.00	2376.70	5710642.00	5.40	4190.68	4167.00
10	6	2	10981.00	12107.00	205.25	0	Spot (Block10, Row2, Column6)	4175.60	4086.50	531.57	0.01	0.13	3491.00	3550.53	3491.00	535.27	0.01	0.15	55.00	25.00	0.00	595.50	684.60	4994016.00	1.17	3734.10	3773.50
10	7	2	11284.00	12111.00	207.45	0	Spot (Block10, Row2, Column7)	4220.69	4170.00	516.00	0.01	0.12	3586.00	3610.55	3586.00	463.84	0.00	0.13	57.00	28.00	0.00	584.00	634.69	5174569.00	1.32	3863.51	3840.00
10	8	2	11587.00	12125.00	215.30	0	Spot (Block10, Row2, Column8)	4132.14	4099.00	508.53	0.00	0.12	3718.00	3825.10	3718.00	708.86	0.01	0.19	29.00	0.00	0.00	381.00	414.14	5462683.00	0.43	3924.59	3812.00
10	1	3	9480.00	12406.00	191.20	0	Spot (Block10, Row3, Column1)	4193.96	4127.00	651.19	0.01	0.16	3164.00	3214.39	3164.00	394.69	0.01	0.12	83.00	59.00	0.00	963.00	1029.96	4323969.00	2.48	3534.08	3534.00
10	2	3	9776.00	12399.00	203.60	0	Spot (Block10, Row3, Column2)	3759.62	3709.00	518.28	0.01	0.14	3203.00	3242.98	3203.00	389.39	0.01	0.12	59.00	31.00	0.00	506.00	556.62	4417549.00	1.33	3426.71	3380.50
10	3	3	10063.00	12403.00	165.00	0	Spot (Block10, Row3, Column3)	4876.02	4348.00	3006.16	0.05	0.62	3263.00	3302.18	3263.00	408.80	0.01	0.12	92.00	71.00	0.00	1085.00	1613.02	3671645.00	3.85	3794.22	3778.50
10	4	3	10377.00	12407.00	183.65	0	Spot (Block10, Row3, Column4)	4414.56	4382.50	619.96	0.00	0.14	3300.00	3345.39	3300.00	425.31	0.01	0.13	85.00	70.00	0.00	1082.50	1114.56	4167345.00	2.51	3778.94	3767.50
10	5	3	10696.00	12403.00	152.25	0	Spot (Block10, Row3, Column5)	4825.73	4496.00	1600.94	0.03	0.33	3392.00	3453.23	3392.00	563.22	0.01	0.16	75.00	49.00	0.00	1104.00	1433.73	3049864.00	2.44	4080.86	3946.00
10	6	3	10980.00	12407.00	212.65	0	Spot (Block10, Row3, Column6)	19281.41	16434.00	7923.87	0.07	0.41	3606.00	3684.03	3606.00	670.50	0.01	0.18	100.00	100.00	0.00	12828.00	15675.41	24911580.00	23.26	8124.24	7891.00
10	7	3	11288.00	12408.00	177.85	0	Spot (Block10, Row3, Column7)	4389.04	4402.00	588.62	0.00	0.13	3619.00	3675.70	3619.00	579.19	0.01	0.16	58.00	27.00	0.00	783.00	770.04	3879913.00	1.23	3952.22	3912.00
10	8	3	11581.00	12419.00	159.30	0	Spot (Block10, Row3, Column8)	9007.10	8647.00	2293.83	0.02	0.25	3572.00	3644.58	3572.00	496.82	0.01	0.14	100.00	100.00	0.00	5075.00	5435.10	6313978.00	10.79	5265.24	5150.00
10	1	4	9472.00	12697.00	200.30	0	Spot (Block10, Row4, Column1)	4076.49	3979.00	607.26	0.01	0.15	3190.00	3236.91	3190.00	397.99	0.01	0.12	76.00	49.00	0.00	789.00	886.49	4622736.00	2.11	3463.22	3425.00
10	2	4	9775.00	12701.00	200.20	0	Spot (Block10, Row4, Column2)	4565.80	4480.50	733.63	0.01	0.16	3205.50	3241.25	3205.50	401.12	0.00	0.12	91.00	77.00	0.00	1275.00	1360.30	5186749.00	3.30	3669.17	3643.50
10	3	4	10078.00	12704.00	156.60	0	Spot (Block10, Row4, Column3)	7509.88	7568.50	1757.86	0.00	0.23	3283.50	3333.28	3283.50	411.85	0.01	0.12	100.00	99.00	0.00	4285.00	4226.38	5076676.00	10.14	4441.24	4391.00
10	4	4	10367.00	12708.00	199.30	0	Spot (Block10, Row4, Column4)	3908.11	3877.50	472.14	0.00	0.12	3304.00	3360.57	3304.00	405.15	0.01	0.12	62.00	35.00	0.00	573.50	604.11	4416162.00	1.35	3647.97	3619.00
10	5	4	10671.00	12703.00	215.30	0	Spot (Block10, Row4, Column5)	3924.24	3785.50	546.81	0.02	0.14	3344.50	3379.91	3344.50	439.88	0.00	0.13	50.00	25.00	0.00	441.00	579.74	5195696.00	1.24	3533.53	3497.50
10	6	4	10974.00	12710.00	190.70	0	Spot (Block10, Row4, Column6)	6799.39	6761.00	1252.75	0.00	0.18	3493.00	3557.23	3493.00	583.23	0.01	0.16	99.00	97.00	0.00	3268.00	3306.39	6996573.00	5.56	4390.32	4366.50
10	7	4	11275.00	12710.00	166.65	0	Spot (Block10, Row4, Column7)	4578.40	4549.00	656.40	0.00	0.14	3550.00	3592.03	3550.00	488.17	0.01	0.14	77.00	51.00	0.00	999.00	1028.40	3529947.00	2.02	3855.68	3791.00
10	8	4	11575.00	12714.00	204.20	0	Spot (Block10, Row4, Column8)	4056.73	4066.00	563.80	0.00	0.14	3534.00	3596.23	3534.00	469.44	0.01	0.13	52.00	25.00	0.00	532.00	522.73	4819393.00	0.98	3788.64	3790.00
10	1	5	9479.00	13005.00	154.70	0	Spot (Block10, Row5, Column1)	5611.60	5544.00	1059.75	0.01	0.19	3262.00	3304.23	3262.00	476.31	0.01	0.14	99.00	92.00	0.00	2282.00	2349.60	3731713.00	4.84	3944.30	3944.00
10	2	5	9775.00	13005.00	155.40	0	Spot (Block10, Row5, Column2)	9239.94	8852.00	2475.36	0.02	0.27	3274.00	3302.78	3274.00	434.59	0.00	0.13	100.00	100.00	0.00	5578.00	5965.94	6144560.00	13.66	4956.70	4869.00
10	3	5	10076.00	13004.00	172.70	0	Spot (Block10, Row5, Column3)	7516.37	6913.50	2199.62	0.04	0.29	3318.00	3360.32	3318.00	422.05	0.01	0.13	100.00	99.00	0.00	3595.50	4198.37	6253617.00	9.85	4389.41	4389.00
10	4	5	10373.00	13008.00	185.35	0	Spot (Block10, Row5, Column4)	4234.68	4241.00	503.25	0.00	0.12	3369.00	3390.52	3369.00	418.17	0.00	0.12	77.00	52.00	0.00	872.00	865.68	4086465.00	2.02	3688.79	3730.50
10	5	5	10679.00	13012.00	157.25	0	Spot (Block10, Row5, Column5)	7817.12	7572.00	2237.46	0.01	0.29	3417.00	3444.33	3417.00	440.37	0.00	0.13	99.00	99.00	0.00	4155.00	4400.12	5339091.00	9.93	4484.14	4539.00
10	6	5	10980.00	13005.00	207.35	0	Spot (Block10, Row5, Column6)	4043.93	3989.00	510.29	0.01	0.13	3483.00	3526.99	3483.00	491.98	0.01	0.14	51.00	24.00	0.00	506.00	560.93	4929546.00	1.05	3809.64	3838.00
10	7	5	11278.00	13013.00	188.55	0	Spot (Block10, Row5, Column7)	10810.12	10242.00	3707.33	0.02	0.34	3527.00	3599.48	3527.00	513.36	0.01	0.14	100.00	100.00	0.00	6715.00	7283.12	10842555.00	14.05	5597.16	5584.00
10	8	5	11575.00	13013.00	162.40	0	Spot (Block10, Row5, Column8)	5180.09	5071.00	900.15	0.01	0.17	3544.00	3595.98	3544.00	482.69	0.01	0.13	92.00	71.00	0.00	1527.00	1636.09	3786643.00	3.28	4072.37	4111.00
10	1	6	9476.00	13302.00	217.40	0	Spot (Block10, Row6, Column1)	16382.41	13817.00	7067.70	0.07	0.43	3377.00	3448.51	3377.00	558.42	0.01	0.16	100.00	100.00	0.00	10440.00	13005.41	22198166.00	23.16	7323.66	7376.00
10	2	6	9774.00	13307.00	202.40	0	Spot (Block10, Row6, Column2)	7108.62	6958.00	1637.78	0.01	0.23	3325.50	3386.88	3325.50	497.92	0.01	0.15	100.00	99.00	0.00	3632.50	3783.12	8281538.00	7.47	4492.19	4461.00
10	3	6	10071.00	13302.00	189.35	0	Spot (Block10, Row6, Column3)	4480.17	4358.50	750.05	0.01	0.17	3301.00	3346.44	3301.00	414.60	0.01	0.12	86.00	61.00	0.00	1057.50	1179.17	4551848.00	2.73	3744.03	3786.00
10	4	6	10374.00	13303.00	196.55	0	Spot (Block10, Row6, Column4)	3950.57	3955.00	463.22	0.00	0.12	3360.00	3379.15	3360.00	429.10	0.00	0.13	59.00	32.00	0.00	595.00	590.57	4310076.00	1.33	3654.49	3563.50
10	5	6	10676.00	13311.00	147.10	0	Spot (Block10, Row6, Column5)	9113.58	8869.00	2602.54	0.01	0.29	3449.00	3477.14	3449.00	455.27	0.00	0.13	99.00	99.00	0.00	5420.00	5664.58	5386128.00	12.38	5015.61	4885.50
10	6	6	10968.00	13300.00	212.20	0	Spot (Block10, Row6, Column6)	3957.04	3947.00	488.99	0.00	0.12	3512.00	3551.81	3512.00	475.85	0.00	0.13	47.00	19.00	0.00	435.00	445.04	5092715.00	0.85	3725.70	3735.00
10	7	6	11268.00	13304.00	190.90	0	Spot (Block10, Row6, Column7)	4380.16	4413.00	580.03	0.00	0.13	3518.00	3578.74	3518.00	491.02	0.01	0.14	68.00	43.00	0.00	895.00	862.16	4494042.00	1.63	3897.55	3911.00
10	8	6	11581.00	13322.00	164.05	0	Spot (Block10, Row6, Column8)	4718.08	4710.00	646.61	0.00	0.14	3493.50	3552.14	3493.50	466.46	0.01	0.13	86.00	65.00	0.00	1216.50	1224.58	3510249.00	2.50	3900.22	3784.50
10	1	7	9472.00	13600.00	188.70	0	Spot (Block10, Row7, Column1)	5098.96	4923.00	914.84	0.02	0.18	3347.00	3407.41	3347.00	495.55	0.01	0.15	94.00	77.00	0.00	1576.00	1751.96	5104059.00	3.41	3959.41	3943.50
10	2	7	9762.00	13607.00	205.50	0	Spot (Block10, Row7, Column2)	3828.24	3803.00	476.05	0.00	0.12	3308.00	3335.85	3308.00	429.76	0.00	0.13	55.00	26.00	0.00	495.00	520.24	4586237.00	1.15	3551.46	3536.00
10	3	7	10065.00	13611.00	207.40	0	Spot (Block10, Row7, Column3)	3797.28	3794.00	450.22	0.00	0.12	3274.00	3326.26	3274.00	413.75	0.01	0.12	57.00	29.00	0.00	520.00	523.28	4651665.00	1.14	3599.04	3604.00
10	4	7	10362.00	13611.00	196.85	0	Spot (Block10, Row7, Column4)	3840.96	3792.00	499.66	0.01	0.13	3312.00	3372.89	3312.00	429.85	0.01	0.13	52.00	31.00	0.00	480.00	528.96	4232734.00	1.09	3577.71	3479.50
10	5	7	10671.00	13607.00	200.30	0	Spot (Block10, Row7, Column5)	4023.13	4021.00	501.51	0.00	0.12	3427.00	3479.00	3427.00	467.14	0.01	0.13	56.00	29.00	0.00	594.00	596.13	4582346.00	1.16	3710.40	3664.50
10	6	7	10970.00	13613.00	187.20	0	Spot (Block10, Row7, Column6)	8886.00	8743.00	2389.50	0.01	0.27	3600.00	3684.05	3600.00	626.79	0.01	0.17	100.00	98.00	0.00	5143.00	5286.00	8752706.00	8.30	5044.58	4984.00
10	7	7	11264.00	13614.00	159.60	0	Spot (Block10, Row7, Column7)	4997.52	4907.50	744.39	0.01	0.15	3524.00	3572.29	3524.00	481.55	0.01	0.13	93.00	73.00	0.00	1383.50	1473.52	3508256.00	2.96	4077.26	3997.50
10	8	7	11576.00	13607.00	187.10	0	Spot (Block10, Row7, Column8)	9042.85	9105.00	1542.47	0.00	0.17	3483.00	3526.32	3483.00	452.59	0.01	0.13	100.00	100.00	0.00	5622.00	5559.85	8916251.00	12.19	5292.33	5177.00
10	1	8	9482.00	13887.00	128.60	0	Spot (Block10, Row8, Column1)	6822.36	6728.00	1232.53	0.01	0.18	3336.00	3386.27	3336.00	450.20	0.01	0.13	100.00	99.00	0.00	3392.00	3486.36	3029130.00	7.63	4464.19	4366.50
10	2	8	9760.00	13907.00	216.35	0	Spot (Block10, Row8, Column2)	3877.80	3855.00	487.05	0.00	0.13	3342.00	3380.83	3342.00	443.90	0.01	0.13	53.00	25.00	0.00	513.00	535.80	5184617.00	1.12	3584.47	3546.00
10	3	8	10061.00	13904.00	172.00	0	Spot (Block10, Row8, Column3)	4290.36	4202.50	605.25	0.01	0.14	3366.00	3424.16	3366.00	444.88	0.01	0.13	77.00	46.00	0.00	836.50	924.36	3526672.00	1.95	3781.35	3763.50
10	4	8	10370.00	13909.00	151.55	0	Spot (Block10, Row8, Column4)	15828.19	15746.50	5629.29	0.00	0.36	3389.00	3450.60	3389.00	456.21	0.01	0.13	100.00	100.00	0.00	12357.50	12439.19	9940102.00	27.13	6246.30	5946.00
10	5	8	10659.00	13909.00	205.75	0	Spot (Block10, Row8, Column5)	3911.32	3916.00	473.44	0.00	0.12	3474.00	3554.58	3474.00	601.48	0.01	0.17	37.00	3.00	0.00	442.00	437.32	4697490.00	0.59	3666.48	3603.50
10	6	8	10974.00	13910.00	208.05	0	Spot (Block10, Row8, Column6)	22841.79	17665.50	12423.09	0.11	0.54	3645.50	3757.77	3645.50	743.18	0.01	0.20	100.00	100.00	0.16	14020.00	19196.29	28049708.00	25.68	8976.50	8952.00
10	7	8	11276.00	13911.00	190.65	0	Spot (Block10, Row8, Column7)	3996.84	3953.00	542.41	0.00	0.14	3502.50	3574.77	3502.50	575.81	0.01	0.16	43.00	13.00	0.00	450.50	494.34	4096760.00	0.73	3620.77	3590.00
10	8	8	11566.00	13922.00	152.65	0	Spot (Block10, Row8, Column8)	5394.96	5026.00	2286.28	0.03	0.42	3406.00	3460.86	3406.00	444.73	0.01	0.13	96.00	78.00	0.00	1620.00	1988.96	3441985.00	4.35	4023.99	4073.00
11	1	1	13987.00	11828.00	165.85	0	Spot (Block11, Row1, Column1)	58371.70	65535.00	11890.02	0.05	0.20	545.00	626.07	545.00	316.35	0.06	0.51	100.00	100.00	63.95	64990.00	57826.70	44362912.00	182.54	11886.10	9828.00
11	2	1	14297.00	11831.00	147.85	0	Spot (Block11, Row1, Column2)	674.53	678.00	49.13	0.00	0.07	529.00	584.64	529.00	227.89	0.04	0.39	4.00	0.00	0.00	149.00	145.53	406069.00	0.39	609.76	614.00
11	3	1	14626.00	11908.00	201.65	0	Spot (Block11, Row1, Column3)	557.62	504.00	489.40	0.04	0.88	458.00	454.80	458.00	47.83	0.00	0.11	48.00	12.00	0.00	46.00	99.62	643493.00	2.15	467.11	466.50
11	4	1	14870.00	11838.00	170.45	0	Spot (Block11, Row1, Column4)	438.72	434.50	35.82	0.00	0.08	377.00	379.95	377.00	43.85	0.00	0.12	64.00	26.00	0.00	57.50	61.72	354485.00	1.34	411.23	407.00
11	5	1	15172.00	11839.00	163.20	0	Spot (Block11, Row1, Column5)	373.70	375.50	21.98	0.00	0.06	340.00	343.06	340.00	30.19	0.00	0.09	60.00	10.00	0.00	35.50	33.70	275793.00	1.02	353.91	346.00
11	6	1	15508.00	11861.00	148.65	0	Spot (Block11, Row1, Column6)	373.65	374.00	22.24	0.00	0.06	343.00	351.28	343.00	202.75	0.01	0.58	0.00	0.00	0.00	31.00	30.65	226057.00	0.11	359.09	353.00
11	7	1	15796.00	11834.00	130.20	0	Spot (Block11, Row1, Column7)	525.03	519.00	48.52	0.01	0.09	364.00	418.45	364.00	356.15	0.06	0.85	0.00	0.00	0.00	155.00	161.03	238889.00	0.30	448.35	446.00
11	8	1	16076.00	11844.00	167.45	0	Spot (Block11, Row1, Column8)	62808.58	65535.00	8556.19	0.02	0.14	470.00	591.89	470.00	438.04	0.10	0.74	100.00	100.00	87.89	65065.00	62338.58	48739944.00	142.03	14393.87	12621.00
11	1	2	13982.00	12128.00	147.00	-50	Spot (Block11, Row2, Column1)	600.36	600.00	44.27	0.00	0.07	544.00	602.24	544.00	235.60	0.04	0.39	0.00	0.00	0.00	56.00	56.36	354810.00	-0.01	582.97	588.00
11	2	2	14282.00	12130.00	147.00	-50	Spot (Block11, Row2, Column2)	624.10	627.00	47.63	0.00	0.08	541.00	561.09	541.00	87.93	0.02	0.16	49.00	0.00	0.00	86.00	83.10	367593.00	0.72	602.52	599.00
11	3	2	14582.00	12132.00	147.00	-50	Spot (Block11, Row2, Column3)	510.41	508.50	26.37	0.00	0.05	471.00	467.49	471.00	57.28	0.00	0.12	23.00	0.00	0.00	37.50	39.41	304203.00	0.75	497.20	501.50
11	4	2	14861.00	12118.00	196.00	0	Spot (Block11, Row2, Column4)	442.90	445.00	30.10	0.00	0.07	376.00	381.09	376.00	49.86	0.01	0.13	69.00	15.00	0.00	69.00	66.90	480990.00	1.24	405.65	401.50
11	5	2	15150.00	12163.00	90.85	0	Spot (Block11, Row2, Column5)	676.80	395.00	1076.46	0.23	1.59	337.00	342.14	337.00	40.26	0.01	0.12	83.00	28.00	0.00	58.00	339.80	138744.00	8.31	390.33	388.00
11	6	2	15484.00	12139.00	147.00	-50	Spot (Block11, Row2, Column6)	343.67	345.00	22.99	0.00	0.07	331.00	332.36	331.00	27.85	0.00	0.08	31.00	0.00	0.00	14.00	12.67	202419.00	0.41	347.63	346.00
11	7	2	15784.00	12141.00	147.00	-50	Spot (Block11, Row2, Column7)	356.83	357.00	18.84	0.00	0.05	337.00	343.08	337.00	48.31	0.01	0.14	6.00	0.00	0.00	20.00	19.83	210530.00	0.28	350.69	354.00
11	8	2	16084.00	12143.00	147.00	-50	Spot (Block11, Row2, Column8)	431.97	410.00	66.65	0.02	0.15	435.00	526.88	435.00	346.21	0.08	0.66	0.00	0.00	0.00	-25.00	-3.03	254432.00	-0.27	458.04	453.00
11	1	3	13994.00	12401.00	199.55	0	Spot (Block11, Row3, Column1)	648.26	639.00	213.70	0.01	0.33	514.00	518.61	514.00	44.72	0.00	0.09	87.00	67.00	0.00	125.00	134.26	731891.00	2.90	550.06	550.00
11	2	3	14248.00	12436.00	170.95	0	Spot (Block11, Row3, Column2)	539.17	534.00	31.49	0.00	0.06	497.00	501.54	497.00	49.69	0.00	0.10	35.00	5.00	0.00	37.00	42.17	439421.00	0.76	525.34	519.00
11	3	3	14565.00	12425.00	171.00	0	Spot (Block11, Row3, Column3)	658.58	661.00	77.19	0.00	0.12	433.00	435.57	433.00	59.38	0.00	0.14	100.00	91.00	0.00	228.00	225.58	534108.00	3.76	525.20	523.00
11	4	3	14887.00	12430.00	167.40	0	Spot (Block11, Row3, Column4)	393.88	391.00	31.47	0.00	0.08	350.00	354.31	350.00	48.32	0.01	0.14	39.00	6.00	0.00	41.00	43.88	306436.00	0.82	372.16	370.50
11	5	3	15172.00	12427.00	133.05	0	Spot (Block11, Row3, Column5)	415.33	407.00	36.10	0.01	0.09	319.00	321.95	319.00	34.13	0.00	0.11	97.00	76.00	0.00	88.00	96.33	196034.00	2.74	363.52	367.00
11	6	3	15474.00	12441.00	194.60	0	Spot (Block11, Row3, Column6)	335.39	334.00	19.44	0.00	0.06	316.00	317.40	316.00	21.22	0.00	0.07	40.00	13.00	0.00	18.00	19.39	359537.00	0.85	320.25	318.00
11	7	3	15782.00	12441.00	147.00	-50	Spot (Block11, Row3, Column7)	316.86	316.00	13.91	0.00	0.04	320.00	322.50	320.00	40.83	0.00	0.13	0.00	0.00	0.00	-4.00	-3.14	186948.00	-0.14	313.76	314.00
11	8	3	16083.00	12443.00	147.00	-50	Spot (Block11, Row3, Column8)	358.98	360.00	21.26	0.00	0.06	360.00	389.41	360.00	145.91	0.03	0.37	0.00	0.00	0.00	0.00	-1.02	211082.00	-0.21	365.76	366.00
11	1	4	13985.00	12723.00	188.90	0	Spot (Block11, Row4, Column1)	592.58	592.00	36.91	0.00	0.06	487.00	489.37	487.00	80.13	0.00	0.16	73.00	6.00	0.00	105.00	105.58	594360.00	1.29	533.25	535.00
11	2	4	14280.00	12720.00	248.95	0	Spot (Block11, Row4, Column2)	537.07	537.00	42.80	0.00	0.08	449.00	447.82	449.00	39.95	0.00	0.09	85.00	57.00	0.00	88.00	88.07	959202.00	2.23	478.88	477.00
11	3	4	14571.00	12727.00	159.20	0	Spot (Block11, Row4, Column3)	822.11	799.00	158.28	0.01	0.19	388.00	390.27	388.00	46.95	0.00	0.12	100.00	100.00	0.00	411.00	434.11	577124.00	9.20	519.94	503.50
11	4	4	14880.00	12735.00	147.00	-50	Spot (Block11, Row4, Column4)	330.24	329.00	14.08	0.00	0.04	330.00	334.55	330.00	34.65	0.01	0.10	0.00	0.00	0.00	-1.00	0.24	195832.00	-0.12	327.05	322.00
11	5	4	15180.00	12737.00	147.00	-50	Spot (Block11, Row4, Column5)	324.28	320.00	26.21	0.01	0.08	310.00	312.04	310.00	22.63	0.00	0.07	27.00	11.00	0.00	10.00	14.28	190998.00	0.54	328.46	317.00
11	6	4	15504.00	12745.00	206.85	0	Spot (Block11, Row4, Column6)	342.91	339.00	26.43	0.00	0.08	308.00	308.97	308.00	20.39	0.00	0.07	66.00	38.00	0.00	31.00	34.91	416633.00	1.66	324.09	323.00
11	7	4	15781.00	12741.00	147.00	-50	Spot (Block11, Row4, Column7)	318.39	316.00	21.90	0.00	0.07	314.00	313.99	314.00	23.34	0.00	0.07	20.00	3.00	0.00	2.00	4.39	186896.00	0.19	298.20	298.00
11	8	4	16076.00	12733.00	173.10	0	Spot (Block11, Row4, Column8)	445.75	434.50	63.07	0.01	0.14	333.00	345.72	333.00	49.19	0.02	0.14	85.00	51.00	0.00	101.50	112.75	370861.00	2.03	367.84	369.00
11	1	5	13975.00	13019.00	174.15	0	Spot (Block11, Row5, Column1)	618.52	617.00	65.66	0.00	0.11	456.00	456.00	456.00	45.46	0.00	0.10	97.00	83.00	0.00	161.00	162.52	527601.00	3.58	513.02	512.00
11	2	5	14268.00	13020.00	163.75	0	Spot (Block11, Row5, Column2)	630.09	622.50	77.72	0.01	0.12	411.00	413.42	411.00	36.42	0.00	0.09	99.00	98.00	0.00	211.50	219.09	468784.00	5.95	503.73	491.00
11	3	5	14577.00	13033.00	147.00	-50	Spot (Block11, Row5, Column3)	397.63	395.00	26.34	0.00	0.07	369.00	369.86	369.00	46.02	0.00	0.12	19.00	2.00	0.00	26.00	28.63	236194.00	0.60	395.77	400.50
11	4	5	14867.00	13064.00	258.40	0	Spot (Block11, Row5, Column4)	344.61	342.00	29.07	0.00	0.08	314.00	315.64	314.00	27.32	0.00	0.09	50.00	23.00	0.00	28.00	30.61	669234.00	1.06	318.95	317.00
11	5	5	15182.00	13036.00	151.10	0	Spot (Block11, Row5, Column5)	714.85	697.00	151.81	0.01	0.21	305.00	306.16	305.00	22.92	0.00	0.07	100.00	100.00	0.00	392.00	409.85	446782.00	17.83	418.65	403.00
11	6	5	15479.00	13039.00	147.00	-50	Spot (Block11, Row5, Column6)	312.22	309.00	24.04	0.00	0.08	305.00	306.65	305.00	21.48	0.00	0.07	23.00	11.00	0.00	4.00	7.22	183587.00	0.26	309.61	305.50
11	7	5	15793.00	13041.00	161.20	0	Spot (Block11, Row5, Column7)	346.97	347.00	24.33	0.00	0.07	309.00	309.65	309.00	20.60	0.00	0.07	72.00	43.00	0.00	38.00	37.97	248429.00	1.81	339.86	342.00
11	8	5	16101.00	13042.00	157.30	0	Spot (Block11, Row5, Column8)	428.63	428.00	29.61	0.00	0.07	330.00	338.10	330.00	37.23	0.01	0.11	97.00	78.00	0.00	98.00	98.63	291894.00	2.43	365.92	368.00
11	1	6	13977.00	13328.00	199.95	0	Spot (Block11, Row6, Column1)	995.64	900.00	296.69	0.04	0.30	459.00	458.95	459.00	44.23	0.00	0.10	100.00	100.00	0.00	441.00	536.64	1129055.00	12.13	604.04	594.50
11	2	6	14276.00	13338.00	206.45	0	Spot (Block11, Row6, Column2)	554.66	552.00	101.33	0.00	0.18	410.00	417.69	410.00	45.99	0.01	0.11	93.00	76.00	0.00	142.00	144.66	671691.00	2.98	451.62	452.00
11	3	6	14562.00	13339.00	168.70	0	Spot (Block11, Row6, Column3)	441.36	438.50	31.06	0.00	0.07	361.00	364.34	361.00	45.32	0.00	0.12	86.00	35.00	0.00	77.50	80.36	346912.00	1.70	396.35	396.50
11	4	6	14876.00	13335.00	147.00	-50	Spot (Block11, Row6, Column4)	325.06	323.00	21.85	0.00	0.07	313.00	314.40	313.00	26.05	0.00	0.08	29.00	3.00	0.00	10.00	12.06	191461.00	0.41	330.51	328.00
11	5	6	15179.00	13338.00	153.25	0	Spot (Block11, Row6, Column5)	667.57	685.50	136.51	0.01	0.20	302.00	301.74	302.00	22.87	0.00	0.08	100.00	100.00	0.00	383.50	365.57	428578.00	15.99	397.28	392.00
11	6	6	15539.00	13308.00	149.45	0	Spot (Block11, Row6, Column6)	322.91	324.00	16.61	0.00	0.05	303.00	303.22	303.00	22.58	0.00	0.07	45.00	5.00	0.00	21.00	19.91	196007.00	0.87	310.25	309.00
11	7	6	15777.00	13341.00	147.00	-50	Spot (Block11, Row6, Column7)	324.93	325.00	20.34	0.00	0.06	306.00	306.10	306.00	20.51	0.00	0.07	47.00	14.00	0.00	19.00	18.93	193332.00	0.92	334.70	335.00
11	8	6	16135.00	13350.00	192.70	0	Spot (Block11, Row6, Column8)	364.88	362.00	23.88	0.00	0.07	335.00	338.21	335.00	36.02	0.00	0.11	36.00	5.00	0.00	27.00	29.88	383856.00	0.74	343.01	344.00
11	1	7	13971.00	13636.00	186.30	0	Spot (Block11, Row7, Column1)	698.30	707.00	54.24	0.01	0.08	527.00	530.24	527.00	60.82	0.00	0.11	96.00	81.00	0.00	180.00	171.30	681537.00	2.76	594.06	589.50
11	2	7	14275.00	13605.00	218.60	0	Spot (Block11, Row7, Column2)	512.93	515.00	22.25	0.00	0.04	463.00	462.78	463.00	57.34	0.00	0.12	37.00	0.00	0.00	52.00	49.93	699129.00	0.87	473.04	474.00
11	3	7	14574.00	13633.00	147.00	-50	Spot (Block11, Row7, Column3)	416.08	416.00	34.45	0.00	0.08	373.00	383.22	373.00	50.84	0.01	0.13	43.00	3.00	0.00	43.00	43.08	245071.00	0.65	401.41	394.00
11	4	7	14874.00	13635.00	147.00	-50	Spot (Block11, Row7, Column4)	322.35	325.00	25.49	0.00	0.08	324.00	324.69	324.00	32.00	0.00	0.10	7.00	0.00	0.00	1.00	-1.65	189541.00	-0.07	320.27	317.00
11	5	7	15110.00	13608.00	210.10	0	Spot (Block11, Row7, Column5)	312.98	312.00	14.92	0.00	0.05	303.00	303.27	303.00	22.08	0.00	0.07	17.00	2.00	0.00	9.00	9.98	394354.00	0.44	306.59	306.00
11	6	7	15473.00	13643.00	176.50	0	Spot (Block11, Row7, Column6)	331.78	331.00	18.71	0.00	0.06	298.00	297.72	298.00	22.72	0.00	0.08	70.00	26.00	0.00	33.00	33.78	289308.00	1.50	314.13	313.00
11	7	7	15780.00	13670.00	144.40	0	Spot (Block11, Row7, Column7)	351.03	344.00	31.99	0.01	0.09	304.00	305.90	304.00	22.73	0.00	0.07	73.00	44.00	0.00	40.00	47.03	199736.00	1.99	321.45	321.00
11	8	7	16091.00	13640.00	209.95	0	Spot (Block11, Row7, Column8)	456.59	460.50	40.66	0.00	0.09	332.00	336.29	332.00	33.61	0.01	0.10	97.00	89.00	0.00	128.50	124.59	570734.00	3.58	367.20	365.50
11	1	8	13983.00	13917.00	125.30	0	Spot (Block11, Row8, Column1)	2734.18	2717.00	880.34	0.00	0.32	605.00	600.05	605.00	57.54	0.00	0.10	100.00	100.00	0.00	2112.00	2129.18	1145620.00	37.09	1221.68	1145.00
11	2	8	14264.00	13928.00	193.70	0	Spot (Block11, Row8, Column2)	577.12	577.00	28.65	0.00	0.05	515.00	518.16	515.00	72.87	0.00	0.14	34.00	0.00	0.00	62.00	62.12	615205.00	0.81	544.98	547.00
11	3	8	14572.00	13933.00	147.00	-50	Spot (Block11, Row8, Column3)	433.26	425.00	35.66	0.01	0.08	399.00	403.76	399.00	57.70	0.01	0.14	29.00	0.00	0.00	26.00	34.26	256055.00	0.51	422.10	413.00
11	4	8	14859.00	13926.00	169.00	0	Spot (Block11, Row8, Column4)	409.02	407.00	36.62	0.00	0.09	330.00	330.71	330.00	34.70	0.00	0.10	88.00	60.00	0.00	77.00	79.02	325173.00	2.26	355.61	354.00
11	5	8	15173.00	13938.00	147.00	-50	Spot (Block11, Row8, Column5)	306.46	306.00	20.48	0.00	0.07	301.00	299.95	301.00	23.22	0.00	0.08	16.00	4.00	0.00	5.00	5.46	181117.00	0.28	307.63	307.00
11	6	8	15466.00	13951.00	165.75	0	Spot (Block11, Row8, Column6)	339.59	337.50	23.64	0.00	0.07	300.00	300.43	300.00	21.06	0.00	0.07	74.00	44.00	0.00	37.50	39.59	258089.00	1.86	310.45	307.00
11	7	8	15757.00	13922.00	162.65	0	Spot (Block11, Row8, Column7)	338.93	334.00	29.16	0.01	0.09	304.00	307.31	304.00	26.01	0.00	0.08	55.00	28.00	0.00	30.00	34.93	248097.00	1.22	313.20	312.00
11	8	8	16071.00	13947.00	148.65	0	Spot (Block11, Row8, Column8)	959.30	915.00	326.73	0.02	0.34	343.00	344.30	343.00	34.96	0.00	0.10	100.00	100.00	0.00	572.00	616.30	579418.00	17.59	530.34	472.00
12	1	1	18488.00	11853.00	163.85	0	Spot (Block12, Row1, Column1)	59180.18	65535.00	10407.38	0.04	0.18	1414.00	1485.70	1414.00	359.97	0.02	0.24	100.00	100.00	64.02	64121.00	57766.18	43912108.00	160.28	14420.43	12599.00
12	2	1	18779.00	11858.00	161.80	0	Spot (Block12, Row1, Column2)	2968.40	2883.00	832.26	0.01	0.28	1439.00	1486.31	1439.00	282.50	0.01	0.19	99.00	90.00	0.00	1444.00	1529.40	2158029.00	5.25	1802.31	1758.00
12	3	1	19087.00	11860.00	171.60	0	Spot (Block12, Row1, Column3)	2138.22	2082.00	368.04	0.01	0.17	1432.00	1444.05	1432.00	99.54	0.00	0.07	99.00	96.00	0.00	650.00	706.22	1757618.00	6.97	1650.64	1618.50
12	4	1	19381.00	11861.00	155.95	0	Spot (Block12, Row1, Column4)	2732.63	2712.00	531.69	0.00	0.19	1449.00	1461.97	1449.00	113.29	0.00	0.08	100.00	100.00	0.00	1263.00	1283.63	1828130.00	11.22	1772.50	1709.00
12	5	1	19686.00	11865.00	156.45	0	Spot (Block12, Row1, Column5)	8366.40	6986.00	5074.49	0.08	0.61	1442.00	1469.09	1442.00	142.07	0.01	0.10	100.00	100.00	0.00	5544.00	6924.40	5655685.00	48.55	2709.70	2720.50
12	6	1	19982.00	11863.00	153.50	0	Spot (Block12, Row1, Column6)	6110.58	6165.50	2662.66	0.00	0.44	1481.00	1515.78	1481.00	312.92	0.01	0.21	100.00	100.00	0.00	4684.50	4629.58	3935211.00	14.68	2545.11	2280.00
12	7	1	20287.00	11861.00	128.25	0	Spot (Block12, Row1, Column7)	9949.11	9675.00	4349.81	0.01	0.44	1512.00	1584.56	1512.00	440.25	0.02	0.28	100.00	100.00	0.00	8163.00	8437.11	4377610.00	19.00	3624.79	2952.00
12	8	1	20581.00	11868.00	166.30	0	Spot (Block12, Row1, Column8)	63303.84	65535.00	7620.47	0.02	0.12	1615.00	1733.12	1615.00	522.29	0.03	0.30	100.00	100.00	88.95	63920.00	61688.84	48681140.00	117.89	17283.46	15184.00
12	1	2	18486.00	12174.00	239.60	0	Spot (Block12, Row2, Column1)	1485.11	1489.00	96.81	0.00	0.07	1394.00	1435.81	1394.00	265.96	0.01	0.19	4.00	0.00	0.00	95.00	91.11	2456379.00	0.19	1424.30	1410.00
12	2	2	18781.00	12160.00	135.05	0	Spot (Block12, Row2, Column2)	2268.57	2222.00	281.63	0.01	0.12	1421.00	1441.18	1421.00	112.66	0.01	0.08	100.00	99.00	0.00	801.00	847.57	1113867.00	7.34	1693.01	1676.00
12	3	2	19083.00	12154.00	202.45	0	Spot (Block12, Row2, Column3)	1638.11	1627.50	138.87	0.00	0.08	1414.00	1425.95	1414.00	95.49	0.00	0.07	82.00	58.00	0.00	213.50	224.11	1906763.00	2.22	1469.67	1465.00
12	4	2	19387.00	12156.00	184.80	0	Spot (Block12, Row2, Column4)	2045.28	2018.00	253.42	0.01	0.12	1418.00	1437.79	1418.00	113.79	0.01	0.08	99.00	94.00	0.00	600.00	627.28	1951193.00	5.34	1658.15	1657.00
12	5	2	19680.00	12158.00	192.60	0	Spot (Block12, Row2, Column5)	2264.27	2260.00	268.66	0.00	0.12	1419.00	1437.81	1419.00	108.06	0.01	0.08	100.00	99.00	0.00	841.00	845.27	2382015.00	7.65	1687.63	1684.00
12	6	2	19982.00	12148.00	175.50	0	Spot (Block12, Row2, Column6)	1948.56	1922.50	257.06	0.01	0.13	1442.00	1467.18	1442.00	147.73	0.01	0.10	93.00	73.00	0.00	480.50	506.56	1679656.00	3.26	1607.10	1601.50
12	7	2	20290.00	12159.00	183.90	0	Spot (Block12, Row2, Column7)	1832.37	1839.00	145.53	0.00	0.08	1460.00	1468.14	1460.00	112.57	0.00	0.08	95.00	84.00	0.00	379.00	372.37	1738921.00	3.24	1575.92	1589.00
12	8	2	20590.00	12173.00	210.60	0	Spot (Block12, Row2, Column8)	1670.83	1645.50	125.99	0.01	0.08	1517.00	1593.21	1517.00	387.41	0.02	0.24	4.00	0.00	0.00	128.50	153.83	2115266.00	0.20	1586.14	1574.00
12	1	3	18483.00	12456.00	156.20	0	Spot (Block12, Row3, Column1)	3919.53	3627.00	1463.48	0.03	0.37	1391.00	1406.36	1391.00	124.53	0.00	0.09	100.00	100.00	0.00	2236.00	2528.53	2626084.00	20.18	2015.66	1928.50
12	2	3	18787.00	12465.00	194.90	0	Spot (Block12, Row3, Column2)	1681.03	1673.00	131.23	0.00	0.08	1422.00	1437.98	1422.00	104.55	0.00	0.07	89.00	61.00	0.00	251.00	259.03	1805431.00	2.32	1532.97	1522.00
12	3	3	19083.00	12468.00	160.85	0	Spot (Block12, Row3, Column3)	2569.55	2379.00	1110.46	0.03	0.43	1438.00	1462.74	1438.00	157.58	0.01	0.11	99.00	94.00	0.00	941.00	1131.55	1834656.00	7.02	1765.08	1733.00
12	4	3	19389.00	12465.00	154.35	0	Spot (Block12, Row3, Column4)	6966.18	6461.00	2840.23	0.03	0.41	1430.00	1449.09	1430.00	111.93	0.01	0.08	100.00	100.00	0.00	5031.00	5536.18	4590714.00	49.29	2623.70	2438.00
12	5	3	19687.00	12465.00	171.50	0	Spot (Block12, Row3, Column5)	2146.31	1973.00	778.83	0.04	0.36	1442.00	1469.58	1442.00	144.25	0.01	0.10	99.00	90.00	0.00	531.00	704.31	1766412.00	4.69	1656.99	1639.00
12	6	3	19985.00	12462.00	184.15	0	Spot (Block12, Row3, Column6)	6223.41	5693.00	2555.68	0.04	0.41	1460.00	1497.48	1460.00	188.62	0.01	0.13	100.00	100.00	0.00	4233.00	4763.41	5924687.00	25.05	2717.32	2655.00
12	7	3	20288.00	12471.00	159.40	0	Spot (Block12, Row3, Column7)	2579.10	2484.00	617.02	0.02	0.24	1470.00	1497.17	1470.00	153.19	0.01	0.10	100.00	98.00	0.00	1014.00	1109.10	1815689.00	7.06	1743.81	1737.50
12	8	3	20583.00	12472.00	158.20	0	Spot (Block12, Row3, Column8)	2956.72	2901.00	556.17	0.01	0.19	1487.00	1496.83	1487.00	100.24	0.00	0.07	100.00	100.00	0.00	1414.00	1469.72	2049005.00	14.56	1984.49	1917.00
12	1	4	18479.00	12755.00	154.60	0	Spot (Block12, Row4, Column1)	6999.86	6762.00	2934.39	0.02	0.42	1404.00	1433.49	1404.00	132.86	0.01	0.09	100.00	100.00	0.00	5358.00	5595.86	4598911.00	41.90	2716.02	2525.00
12	2	4	18781.00	12753.00	209.05	0	Spot (Block12, Row4, Column2)	1879.38	1841.00	196.16	0.01	0.10	1437.00	1465.36	1437.00	153.86	0.01	0.11	96.00	71.00	0.00	404.00	442.38	2345471.00	2.69	1594.10	1592.50
12	3	4	19079.00	12757.00	156.85	0	Spot (Block12, Row4, Column3)	26298.19	23519.50	14360.00	0.05	0.55	1447.00	1477.58	1447.00	175.27	0.01	0.12	100.00	100.00	0.00	22072.50	24851.19	17935364.00	141.62	5787.20	5450.00
12	4	4	19382.00	12756.00	205.35	0	Spot (Block12, Row4, Column4)	1678.58	1663.00	124.07	0.00	0.07	1426.00	1453.89	1426.00	143.61	0.01	0.10	85.00	27.00	0.00	237.00	252.58	2009256.00	1.56	1540.98	1533.00
12	5	4	19667.00	12753.00	195.85	0	Spot (Block12, Row4, Column5)	1796.24	1763.00	208.00	0.01	0.12	1430.00	1456.47	1430.00	176.61	0.01	0.12	82.00	43.00	0.00	333.00	366.24	1947121.00	1.92	1543.45	1539.00
12	6	4	19986.00	12762.00	194.20	0	Spot (Block12, Row4, Column6)	2337.08	2320.50	250.75	0.00	0.11	1493.00	1545.60	1493.00	196.49	0.02	0.13	99.00	97.00	0.00	827.50	844.08	2491323.00	4.03	1792.94	1748.50
12	7	4	20274.00	12771.00	155.05	0	Spot (Block12, Row4, Column7)	4499.15	3991.50	1932.98	0.05	0.43	1512.00	1578.87	1512.00	240.39	0.02	0.15	100.00	100.00	0.00	2479.50	2987.15	2978438.00	12.15	2171.87	2125.00
12	8	4	20589.00	12772.00	167.80	0	Spot (Block12, Row4, Column8)	2332.09	2305.00	420.89	0.01	0.18	1504.00	1519.13	1504.00	106.23	0.00	0.07	99.00	95.00	0.00	801.00	828.09	1823695.00	7.65	1717.97	1700.00
12	1	5	18485.00	13056.00	153.40	0	Spot (Block12, Row5, Column1)	5563.40	5020.50	2442.36	0.04	0.44	1436.00	1470.04	1436.00	157.09	0.01	0.11	100.00	100.00	0.00	3584.50	4127.40	3593955.00	26.06	2421.07	2248.00
12	2	5	18777.00	13055.00	158.40	0	Spot (Block12, Row5, Column2)	3354.91	3405.00	701.93	0.01	0.21	1469.00	1494.25	1469.00	164.56	0.01	0.11	100.00	100.00	0.00	1936.00	1885.91	2314889.00	11.31	2018.70	1990.00
12	3	5	19080.00	13058.00	177.25	0	Spot (Block12, Row5, Column3)	2643.42	2451.00	574.98	0.03	0.22	1462.00	1483.47	1462.00	149.70	0.01	0.10	100.00	99.00	0.00	989.00	1181.42	2318281.00	7.75	1826.54	1827.00
12	4	5	19381.00	13065.00	156.65	0	Spot (Block12, Row5, Column4)	3019.96	2887.00	677.40	0.02	0.22	1446.00	1473.98	1446.00	164.76	0.01	0.11	100.00	100.00	0.00	1441.00	1573.96	2038475.00	9.38	1872.01	1893.00
12	5	5	19679.00	13067.00	153.90	0	Spot (Block12, Row5, Column5)	40318.30	40781.50	20363.71	0.00	0.51	1484.00	1535.13	1484.00	259.75	0.01	0.17	100.00	100.00	21.83	39297.50	38834.30	26045764.00	149.31	8562.43	7731.00
12	6	5	19981.00	13049.00	165.85	0	Spot (Block12, Row5, Column6)	2318.93	2308.00	404.88	0.00	0.17	1628.00	1711.63	1628.00	317.50	0.02	0.19	87.00	55.00	0.00	680.00	690.93	1771666.00	1.91	1868.17	1832.50
12	7	5	20278.00	13063.00	187.15	0	Spot (Block12, Row5, Column7)	9654.11	9214.50	3599.45	0.02	0.37	1676.00	1763.84	1676.00	332.02	0.02	0.19	100.00	100.00	0.00	7538.50	7978.11	9518956.00	23.76	3875.23	3823.00
12	8	5	20582.00	13069.00	154.45	0	Spot (Block12, Row5, Column8)	15359.16	13288.00	10302.14	0.06	0.67	1557.00	1595.83	1557.00	188.67	0.01	0.12	100.00	100.00	0.00	11731.00	13802.16	10014169.00	72.95	4077.53	3896.00
12	1	6	18474.00	13353.00	189.65	0	Spot (Block12, Row6, Column1)	5447.19	4853.00	2351.71	0.05	0.43	1487.00	1533.03	1487.00	202.75	0.01	0.13	100.00	100.00	0.00	3366.00	3960.19	5512558.00	19.31	2568.12	2555.00
12	2	6	18777.00	13360.00	197.55	0	Spot (Block12, Row6, Column2)	6979.87	6753.50	2309.01	0.01	0.33	1512.00	1562.25	1512.00	209.94	0.01	0.13	100.00	100.00	0.00	5241.50	5467.87	7691821.00	25.81	3046.85	3086.00
12	3	6	19073.00	13353.00	153.35	0	Spot (Block12, Row6, Column3)	12552.95	11483.00	6979.35	0.04	0.56	1497.00	1518.20	1497.00	160.66	0.01	0.11	100.00	100.00	0.00	9986.00	11055.95	8084097.00	68.69	3658.73	3411.00
12	4	6	19377.00	13365.00	187.85	0	Spot (Block12, Row6, Column4)	1925.60	1930.00	215.89	0.00	0.11	1499.00	1533.10	1499.00	188.27	0.01	0.12	84.00	60.00	0.00	431.00	426.60	1917901.00	2.08	1683.56	1699.50
12	5	6	19680.00	13360.00	153.10	0	Spot (Block12, Row6, Column5)	38090.04	36702.00	20301.84	0.02	0.53	1557.00	1590.69	1557.00	237.29	0.01	0.15	100.00	100.00	17.31	35145.00	36533.04	24644368.00	153.82	7524.63	6401.00
12	6	6	19963.00	13373.00	161.50	0	Spot (Block12, Row6, Column6)	1890.12	1865.00	215.32	0.01	0.11	1613.00	1698.77	1613.00	285.83	0.02	0.17	43.00	8.00	0.00	252.00	277.12	1357104.00	0.67	1786.88	1754.00
12	7	6	20276.00	13364.00	151.50	0	Spot (Block12, Row6, Column7)	4926.12	4580.50	2103.44	0.03	0.43	1594.00	1684.51	1594.00	286.23	0.02	0.17	100.00	95.00	0.00	2986.50	3332.12	3103453.00	11.33	2680.39	2443.50
12	8	6	20585.00	13368.00	153.80	0	Spot (Block12, Row6, Column8)	6943.50	6232.00	3704.49	0.05	0.53	1584.00	1599.96	1584.00	132.40	0.00	0.08	100.00	100.00	0.00	4648.00	5359.50	4520216.00	40.36	2762.75	2682.00
12	1	7	18471.00	13650.00	188.45	0	Spot (Block12, Row7, Column1)	1947.48	1921.00	234.64	0.01	0.12	1446.00	1467.37	1446.00	149.66	0.01	0.10	97.00	77.00	0.00	475.00	501.48	1949425.00	3.21	1609.25	1613.00
12	2	7	18779.00	13645.00	218.00	0	Spot (Block12, Row7, Column2)	1732.93	1709.00	159.05	0.01	0.09	1478.00	1497.04	1478.00	161.78	0.01	0.11	72.00	25.00	0.00	231.00	254.93	2355047.00	1.46	1593.90	1593.50
12	3	7	19059.00	13641.00	223.70	0	Spot (Block12, Row7, Column3)	1714.59	1690.00	146.68	0.01	0.09	1506.00	1521.94	1506.00	127.68	0.00	0.08	66.00	35.00	0.00	184.00	208.59	2462145.00	1.51	1563.00	1562.00
12	4	7	19384.00	13647.00	182.55	0	Spot (Block12, Row7, Column4)	1727.44	1695.00	145.34	0.01	0.08	1519.00	1536.81	1519.00	114.06	0.01	0.07	69.00	36.00	0.00	176.00	208.44	1613427.00	1.67	1629.74	1608.50
12	5	7	19681.00	13659.00	211.55	0	Spot (Block12, Row7, Column5)	1994.83	1967.00	272.13	0.01	0.14	1550.00	1591.74	1550.00	237.44	0.01	0.15	75.00	42.00	0.00	417.00	444.83	2539424.00	1.70	1673.09	1667.00
12	6	7	19973.00	13659.00	182.00	0	Spot (Block12, Row7, Column6)	8347.74	8419.00	2668.66	0.00	0.32	1578.00	1652.85	1578.00	292.15	0.02	0.18	100.00	100.00	0.00	6841.00	6769.74	7755054.00	22.92	3362.23	3377.50
12	7	7	20269.00	13667.00	151.00	0	Spot (Block12, Row7, Column7)	6290.84	5882.00	2466.73	0.03	0.39	1546.00	1584.05	1546.00	167.30	0.01	0.11	100.00	100.00	0.00	4336.00	4744.84	3938066.00	28.13	2655.41	2533.00
12	8	7	20577.00	13664.00	196.30	0	Spot (Block12, Row7, Column8)	3262.99	3315.00	456.10	0.01	0.14	1584.00	1595.76	1584.00	120.35	0.00	0.08	100.00	100.00	0.00	1731.00	1678.99	3569715.00	13.85	2112.25	2094.50
12	1	8	18484.00	13941.00	125.70	0	Spot (Block12, Row8, Column1)	6524.79	6068.50	2593.19	0.03	0.40	1415.00	1443.92	1415.00	129.67	0.01	0.09	100.00	100.00	0.00	4653.50	5109.79	2727362.00	39.18	2795.40	2728.00
12	2	8	18779.00	13954.00	205.90	0	Spot (Block12, Row8, Column2)	1786.85	1717.00	322.36	0.02	0.18	1463.00	1470.51	1463.00	124.71	0.00	0.08	75.00	50.00	0.00	254.00	323.85	2156731.00	2.54	1561.07	1556.00
12	3	8	19067.00	13959.00	157.05	0	Spot (Block12, Row8, Column3)	4498.84	3933.00	2106.41	0.06	0.47	1488.00	1496.71	1488.00	128.27	0.00	0.09	99.00	99.00	0.00	2445.00	3010.84	3063713.00	23.40	2128.42	2061.00
12	4	8	19369.00	13959.00	155.25	0	Spot (Block12, Row8, Column4)	5294.57	5229.00	1606.13	0.01	0.30	1503.00	1520.14	1503.00	133.86	0.00	0.09	100.00	100.00	0.00	3726.00	3791.57	3536774.00	28.20	2408.73	2299.50
12	5	8	19637.00	13966.00	194.60	0	Spot (Block12, Row8, Column5)	1649.72	1623.00	118.94	0.01	0.07	1506.00	1543.13	1506.00	184.32	0.01	0.12	34.00	4.00	0.00	117.00	143.72	1758602.00	0.58	1580.42	1591.50
12	6	8	19977.00	13961.00	168.80	0	Spot (Block12, Row8, Column6)	12569.02	10939.00	6505.66	0.06	0.52	1580.00	1650.73	1580.00	289.65	0.02	0.18	100.00	100.00	0.00	9359.00	10989.02	10055216.00	37.69	3660.64	3605.50
12	7	8	20274.00	13955.00	154.50	0	Spot (Block12, Row8, Column7)	2264.88	2225.50	338.57	0.01	0.15	1571.00	1609.02	1571.00	210.45	0.01	0.13	95.00	75.00	0.00	654.50	693.88	1494823.00	3.12	1755.23	1728.00
12	8	8	20561.00	13969.00	148.40	0	Spot (Block12, Row8, Column8)	4738.70	4597.00	1644.47	0.01	0.35	1600.00	1618.70	1600.00	125.99	0.01	0.08	100.00	100.00	0.00	2997.00	3138.70	2847956.00	24.76	2523.85	2452.00
13	1	1	4954.00	16269.00	162.45	0	Spot (Block13, Row1, Column1)	57414.63	65535.00	12639.73	0.06	0.22	365.00	430.07	365.00	275.56	0.07	0.64	100.00	100.00	61.36	65170.00	57049.63	42200140.00	206.80	10174.62	8663.50
13	2	1	5253.00	16271.00	154.05	0	Spot (Block13, Row1, Column2)	431.18	426.50	36.43	0.00	0.08	342.00	379.61	342.00	197.62	0.05	0.52	0.00	0.00	0.00	84.50	89.18	281130.00	0.26	372.33	371.00
13	3	1	5585.00	16272.00	174.55	0	Spot (Block13, Row1, Column3)	350.62	348.00	20.57	0.00	0.06	325.00	326.07	325.00	23.68	0.00	0.07	48.00	17.00	0.00	23.00	25.62	295569.00	1.04	337.53	333.50
13	4	1	5853.00	16273.00	195.70	0	Spot (Block13, Row1, Column4)	441.06	423.00	65.62	0.02	0.15	350.00	350.57	350.00	37.09	0.00	0.11	83.00	48.00	0.00	73.00	91.06	478110.00	2.44	368.02	371.00
13	5	1	6167.00	16276.00	175.20	0	Spot (Block13, Row1, Column5)	791.91	675.00	303.45	0.07	0.38	425.00	442.63	425.00	81.07	0.02	0.18	95.00	68.00	0.00	250.00	366.91	681040.00	4.31	515.59	501.00
13	6	1	6457.00	16274.00	152.15	0	Spot (Block13, Row1, Column6)	2988.27	2584.00	1611.78	0.06	0.54	573.00	582.71	573.00	135.39	0.01	0.23	100.00	99.00	0.00	2011.00	2415.27	1900541.00	17.77	1199.20	923.00
13	7	1	6766.00	16282.00	120.80	0	Spot (Block13, Row1, Column7)	18002.92	16958.50	8078.10	0.03	0.45	711.00	816.01	711.00	439.91	0.06	0.54	100.00	100.00	0.00	16247.50	17291.92	6913121.00	39.07	4557.07	3498.50
13	8	1	7047.00	16289.00	168.80	0	Spot (Block13, Row1, Column8)	62746.15	65535.00	8559.25	0.02	0.14	1060.50	1173.22	1060.50	582.12	0.04	0.50	100.00	100.00	87.66	64474.50	61685.65	49820948.00	105.77	14824.33	12830.50
13	1	2	4957.00	16573.00	147.00	-50	Spot (Block13, Row2, Column1)	396.01	396.00	15.35	0.00	0.04	344.00	389.91	344.00	207.23	0.05	0.53	0.00	0.00	0.00	52.00	52.01	234041.00	0.03	381.12	382.00
13	2	2	5259.00	16612.00	123.70	0	Spot (Block13, Row2, Column2)	386.60	387.00	13.90	0.00	0.04	338.00	353.17	338.00	164.34	0.02	0.47	0.00	0.00	0.00	49.00	48.60	157347.00	0.20	377.15	376.00
13	3	2	5558.00	16577.00	147.00	-50	Spot (Block13, Row2, Column3)	338.72	336.00	24.19	0.00	0.07	329.00	331.07	329.00	26.81	0.00	0.08	27.00	2.00	0.00	7.00	9.72	201198.00	0.29	346.24	350.50
13	4	2	5869.00	16560.00	201.05	0	Spot (Block13, Row2, Column4)	382.35	383.00	24.37	0.00	0.06	338.00	341.53	338.00	35.11	0.00	0.10	67.00	9.00	0.00	45.00	44.35	437025.00	1.16	358.41	359.00
13	5	2	6176.00	16571.00	191.85	0	Spot (Block13, Row2, Column5)	739.78	689.00	372.02	0.03	0.50	382.00	391.98	382.00	57.52	0.01	0.15	100.00	99.00	0.00	307.00	357.78	767156.00	6.05	502.53	499.00
13	6	2	6458.00	16565.00	156.60	0	Spot (Block13, Row2, Column6)	631.38	617.00	64.85	0.01	0.10	450.00	470.99	450.00	92.49	0.02	0.20	93.00	40.00	0.00	167.00	181.38	426184.00	1.73	526.02	520.50
13	7	2	6765.00	16570.00	154.25	0	Spot (Block13, Row2, Column7)	816.72	799.00	128.28	0.01	0.16	536.00	593.90	536.00	219.42	0.04	0.37	61.00	11.00	0.00	263.00	280.72	536583.00	1.02	652.68	638.00
13	8	2	7060.00	16588.00	147.00	-50	Spot (Block13, Row2, Column8)	919.81	914.00	123.91	0.00	0.13	779.00	906.92	779.00	537.58	0.07	0.59	0.00	0.00	0.00	135.00	140.81	542687.00	0.02	916.01	905.00
13	1	3	4944.00	16872.00	152.70	0	Spot (Block13, Row3, Column1)	435.30	437.50	33.81	0.00	0.08	331.00	334.41	331.00	24.96	0.00	0.07	99.00	94.00	0.00	106.50	104.30	276848.00	4.04	376.34	378.00
13	2	3	5256.00	16875.00	147.00	-50	Spot (Block13, Row3, Column2)	344.16	344.00	34.40	0.00	0.10	327.00	339.84	327.00	171.84	0.02	0.51	0.00	0.00	0.00	17.00	17.16	203057.00	0.03	358.51	340.50
13	3	3	5542.00	16872.00	143.30	0	Spot (Block13, Row3, Column3)	769.75	721.00	195.69	0.03	0.25	328.00	341.14	328.00	166.63	0.02	0.49	95.00	64.00	0.00	393.00	441.75	426440.00	2.57	465.97	460.00
13	4	3	5855.00	16867.00	150.20	0	Spot (Block13, Row3, Column4)	434.38	430.50	38.72	0.00	0.09	326.00	329.09	326.00	29.70	0.00	0.09	99.00	90.00	0.00	104.50	108.38	268448.00	3.54	372.67	369.00
13	5	3	6161.00	16872.00	151.85	0	Spot (Block13, Row3, Column5)	714.65	637.00	257.80	0.05	0.36	340.00	344.67	340.00	35.47	0.01	0.10	100.00	100.00	0.00	297.00	374.65	451657.00	10.43	440.69	425.00
13	6	3	6455.00	16862.00	184.85	0	Spot (Block13, Row3, Column6)	595.99	556.00	144.44	0.03	0.24	370.00	370.54	370.00	43.76	0.00	0.12	100.00	95.00	0.00	186.00	225.99	572749.00	5.15	446.41	442.50
13	7	3	6767.00	16862.00	145.00	0	Spot (Block13, Row3, Column7)	543.37	510.50	102.35	0.03	0.19	412.00	419.39	412.00	64.26	0.01	0.15	72.00	40.00	0.00	98.50	131.37	307545.00	1.93	460.39	451.50
13	8	3	7069.00	16896.00	159.00	0	Spot (Block13, Row3, Column8)	1403.12	1342.00	425.51	0.02	0.30	633.00	629.17	633.00	187.83	0.00	0.30	93.00	81.00	0.00	709.00	770.12	977978.00	4.12	813.97	776.50
13	1	4	4946.00	17168.00	165.75	0	Spot (Block13, Row4, Column1)	468.64	469.00	55.85	0.00	0.12	331.00	332.39	331.00	23.65	0.00	0.07	99.00	98.00	0.00	138.00	137.64	356638.00	5.76	379.34	374.00
13	2	4	5241.00	17149.00	199.80	0	Spot (Block13, Row4, Column2)	335.62	334.00	17.81	0.00	0.05	319.00	331.07	319.00	172.37	0.02	0.52	0.00	0.00	0.00	15.00	16.62	378581.00	0.03	327.10	324.00
13	3	4	5552.00	17177.00	142.60	0	Spot (Block13, Row4, Column3)	1104.90	1143.00	311.58	0.01	0.28	317.00	320.02	317.00	25.58	0.00	0.08	100.00	100.00	0.00	826.00	787.90	605487.00	30.69	547.25	481.50
13	4	4	5855.00	17180.00	147.00	-50	Spot (Block13, Row4, Column4)	317.01	316.00	22.55	0.00	0.07	319.00	321.14	319.00	24.04	0.00	0.07	12.00	0.00	0.00	-3.00	-1.99	187985.00	-0.17	324.21	322.00
13	5	4	6151.00	17166.00	132.85	0	Spot (Block13, Row4, Column5)	433.34	417.00	54.86	0.02	0.13	332.00	336.16	332.00	43.91	0.01	0.13	89.00	48.00	0.00	85.00	101.34	204970.00	2.21	383.94	370.00
13	6	4	6457.00	17188.00	188.45	0	Spot (Block13, Row4, Column6)	496.22	495.00	46.61	0.00	0.09	344.00	347.86	344.00	32.36	0.00	0.09	99.00	98.00	0.00	151.00	152.22	497212.00	4.58	405.74	403.00
13	7	4	6753.00	17186.00	155.05	0	Spot (Block13, Row4, Column7)	523.35	515.50	50.01	0.01	0.10	396.00	412.88	396.00	77.55	0.02	0.19	86.00	28.00	0.00	119.50	127.35	345408.00	1.42	436.55	431.00
13	8	4	7071.00	17195.00	166.65	0	Spot (Block13, Row4, Column8)	936.02	906.00	151.24	0.01	0.16	681.00	741.99	681.00	313.96	0.04	0.42	28.00	3.00	0.00	225.00	255.02	722604.00	0.62	741.34	740.00
13	1	5	4945.00	17476.00	148.15	0	Spot (Block13, Row5, Column1)	578.65	581.00	79.14	0.00	0.14	336.00	337.99	336.00	25.22	0.00	0.07	100.00	98.00	0.00	245.00	242.65	346034.00	9.54	414.73	407.00
13	2	5	5243.00	17481.00	159.80	0	Spot (Block13, Row5, Column2)	396.09	396.00	20.94	0.00	0.05	323.00	324.10	323.00	23.60	0.00	0.07	98.00	90.00	0.00	73.00	73.09	280827.00	3.05	355.94	360.00
13	3	5	5545.00	17505.00	181.30	0	Spot (Block13, Row5, Column3)	359.94	361.00	25.81	0.00	0.07	319.00	319.58	319.00	22.34	0.00	0.07	72.00	46.00	0.00	42.00	40.94	332944.00	1.81	335.81	333.00
13	4	5	5851.00	17486.00	197.15	0	Spot (Block13, Row5, Column4)	364.41	367.00	23.02	0.00	0.06	324.00	329.39	324.00	43.63	0.01	0.13	49.00	2.00	0.00	43.00	40.41	399753.00	0.80	331.16	331.00
13	5	5	6164.00	17492.00	150.95	0	Spot (Block13, Row5, Column5)	2646.13	2161.00	1916.36	0.09	0.72	352.00	368.46	352.00	80.80	0.02	0.22	100.00	98.00	0.00	1809.00	2294.13	1653832.00	28.19	932.18	566.00
13	6	5	6450.00	17487.00	166.35	0	Spot (Block13, Row5, Column6)	484.00	485.00	42.96	0.00	0.09	400.00	411.86	400.00	75.71	0.01	0.18	58.00	7.00	0.00	85.00	84.00	371715.00	0.95	414.58	411.00
13	7	5	6768.00	17499.00	196.70	0	Spot (Block13, Row5, Column7)	1687.74	1472.00	787.80	0.06	0.47	522.00	559.10	522.00	181.25	0.03	0.32	100.00	96.00	0.00	950.00	1165.74	1841328.00	6.23	840.89	817.00
13	8	5	7068.00	17491.00	160.55	0	Spot (Block13, Row5, Column8)	6984.55	4499.00	6659.72	0.19	0.95	919.00	989.67	919.00	377.69	0.03	0.38	97.00	84.00	0.00	3580.00	6065.55	4966014.00	15.87	2393.71	1356.00
13	1	6	4932.00	17772.00	186.10	0	Spot (Block13, Row6, Column1)	500.16	496.00	61.78	0.00	0.12	350.00	352.73	350.00	28.24	0.00	0.08	99.00	97.00	0.00	146.00	150.16	484657.00	5.22	402.73	402.00
13	2	6	5230.00	17790.00	149.75	0	Spot (Block13, Row6, Column2)	394.94	394.00	30.34	0.00	0.08	326.00	328.42	326.00	26.15	0.00	0.08	90.00	73.00	0.00	68.00	68.94	241705.00	2.54	364.71	361.00
13	3	6	5552.00	17784.00	162.30	0	Spot (Block13, Row6, Column3)	450.46	443.00	65.53	0.01	0.15	320.00	321.07	320.00	24.53	0.00	0.08	99.00	91.00	0.00	123.00	130.46	327936.00	5.27	370.25	363.50
13	4	6	5844.00	17791.00	173.20	0	Spot (Block13, Row6, Column4)	417.74	414.00	41.88	0.00	0.10	336.00	348.44	336.00	77.89	0.02	0.22	50.00	4.00	0.00	78.00	81.74	349233.00	0.89	354.88	351.50
13	5	6	6166.00	17789.00	153.25	0	Spot (Block13, Row6, Column5)	7217.56	4728.00	6802.96	0.18	0.94	419.00	472.30	419.00	242.71	0.05	0.51	98.00	94.00	0.00	4309.00	6798.56	4669762.00	27.79	2060.58	1337.50
13	6	6	6452.00	17784.00	147.00	-50	Spot (Block13, Row6, Column6)	591.49	594.00	38.12	0.00	0.06	541.00	588.38	541.00	257.79	0.04	0.44	0.00	0.00	0.00	53.00	50.49	347795.00	0.01	568.87	566.50
13	7	6	6752.00	17784.00	152.90	0	Spot (Block13, Row6, Column7)	5120.28	4786.00	2931.44	0.03	0.57	722.00	774.58	722.00	293.73	0.03	0.38	100.00	99.00	0.00	4064.00	4398.28	3276977.00	14.79	1509.01	1402.00
13	8	6	7068.00	17791.00	157.00	0	Spot (Block13, Row6, Column8)	16131.79	11816.00	13481.33	0.14	0.84	1210.00	1243.14	1210.00	395.83	0.01	0.32	99.00	98.00	0.15	10606.00	14921.79	10937352.00	37.61	4273.49	2636.00
13	1	7	4949.00	18074.00	147.00	-50	Spot (Block13, Row7, Column1)	507.23	408.00	523.81	0.09	1.03	361.00	365.70	361.00	44.82	0.01	0.12	53.00	23.00	0.00	47.00	146.23	299264.00	3.16	423.05	404.00
13	2	7	5249.00	18076.00	147.00	-50	Spot (Block13, Row7, Column2)	351.54	353.00	20.82	0.00	0.06	330.00	333.95	330.00	31.27	0.01	0.09	33.00	1.00	0.00	23.00	21.54	207411.00	0.56	346.40	345.00
13	3	7	5568.00	18082.00	196.85	0	Spot (Block13, Row7, Column3)	355.44	355.00	23.02	0.00	0.06	334.00	338.46	334.00	32.50	0.01	0.10	32.00	1.00	0.00	21.00	21.44	389557.00	0.52	336.10	330.00
13	4	7	5850.00	18080.00	147.00	-50	Spot (Block13, Row7, Column4)	415.46	417.00	29.05	0.00	0.07	383.00	402.50	383.00	80.09	0.02	0.20	3.00	0.00	0.00	34.00	32.46	244706.00	0.16	401.99	403.50
13	5	7	6150.00	18082.00	147.00	-50	Spot (Block13, Row7, Column5)	886.99	898.00	114.09	0.01	0.13	552.00	598.35	552.00	268.59	0.04	0.45	66.00	0.00	0.00	346.00	334.99	522439.00	1.07	753.22	750.00
13	6	7	6457.00	18093.00	195.45	0	Spot (Block13, Row7, Column6)	4558.01	4093.50	2017.75	0.05	0.44	772.00	878.93	772.00	390.12	0.06	0.44	100.00	100.00	0.00	3321.50	3786.01	4922652.00	9.43	1838.05	1726.00
13	7	7	6748.00	18095.00	154.25	0	Spot (Block13, Row7, Column7)	12697.24	9620.00	11273.30	0.12	0.89	1000.00	1035.65	1000.00	291.16	0.02	0.28	100.00	99.00	1.38	8620.00	11697.24	8291299.00	40.05	3896.89	1917.50
13	8	7	7049.00	18091.00	201.45	0	Spot (Block13, Row7, Column8)	5538.83	5430.50	1675.00	0.01	0.30	1404.00	1420.53	1404.00	333.13	0.01	0.23	100.00	100.00	0.00	4026.50	4134.83	6391811.00	12.36	2467.14	2460.00
13	1	8	4938.00	18387.00	143.80	0	Spot (Block13, Row8, Column1)	3264.70	2576.50	2905.38	0.10	0.89	398.00	405.66	398.00	63.49	0.01	0.16	100.00	100.00	0.00	2178.50	2866.70	1815173.00	45.03	1165.64	824.00
13	2	8	5247.00	18376.00	147.00	-50	Spot (Block13, Row8, Column2)	367.09	371.00	21.81	0.00	0.06	351.00	353.35	351.00	39.69	0.00	0.11	13.00	0.00	0.00	20.00	16.09	218054.00	0.35	354.17	355.00
13	3	8	5559.00	18382.00	204.15	0	Spot (Block13, Row8, Column3)	450.15	436.00	64.60	0.01	0.14	375.00	382.18	375.00	62.45	0.01	0.16	48.00	18.00	0.00	61.00	75.15	533433.00	1.09	384.97	379.00
13	4	8	5858.00	18384.00	153.40	0	Spot (Block13, Row8, Column4)	2761.61	2241.50	1806.43	0.09	0.65	490.00	507.11	490.00	118.21	0.01	0.23	100.00	97.00	0.00	1751.50	2271.61	1789521.00	19.07	1052.11	769.00
13	5	8	6148.00	18383.00	147.00	-50	Spot (Block13, Row8, Column5)	829.42	816.00	62.29	0.01	0.08	718.00	751.80	718.00	236.35	0.02	0.31	3.00	0.00	0.00	98.00	111.42	490185.00	0.33	798.76	805.00
13	6	8	6457.00	18382.00	169.95	0	Spot (Block13, Row8, Column6)	13330.87	9615.00	10128.19	0.14	0.76	1013.00	1085.90	1013.00	344.40	0.03	0.32	100.00	100.00	0.00	8602.00	12317.87	10798003.00	35.55	2979.90	3064.00
13	7	8	6750.00	18383.00	149.90	0	Spot (Block13, Row8, Column7)	5917.53	5490.00	2711.89	0.03	0.46	1240.00	1282.89	1240.00	294.16	0.01	0.23	100.00	99.00	0.00	4250.00	4677.53	3633363.00	15.76	2221.07	2025.00
13	8	8	7037.00	18393.00	149.85	0	Spot (Block13, Row8, Column8)	3723.19	3557.50	1215.83	0.02	0.33	1532.00	1563.23	1532.00	280.50	0.01	0.18	100.00	94.00	0.00	2025.50	2191.19	2286036.00	7.70	2077.12	2073.00
14	1	1	9456.00	16298.00	163.70	0	Spot (Block14, Row1, Column1)	63405.99	65535.00	5353.80	0.01	0.08	8172.00	8240.95	8172.00	1151.44	0.00	0.14	100.00	100.00	79.27	57363.00	55233.99	46794080.00	47.91	25091.41	22873.00
14	2	1	9750.00	16305.00	152.65	0	Spot (Block14, Row1, Column2)	45930.08	46939.00	16553.24	0.01	0.36	8328.00	8430.31	8328.00	1145.90	0.01	0.14	100.00	100.00	24.50	38611.00	37602.08	29625060.00	32.73	15978.81	15590.00
14	3	1	10056.00	16303.00	154.55	0	Spot (Block14, Row1, Column3)	19489.22	18236.00	6423.96	0.03	0.33	8319.00	8373.16	8319.00	1064.97	0.00	0.13	99.00	98.00	0.00	9917.00	11170.22	12765441.00	10.44	11306.27	11235.00
14	4	1	10355.00	16309.00	148.65	0	Spot (Block14, Row1, Column4)	41362.56	40801.00	16065.22	0.01	0.39	8448.00	8503.68	8448.00	1100.69	0.00	0.13	100.00	100.00	9.02	32353.00	32914.56	24776236.00	29.85	16647.20	15899.00
14	5	1	10654.00	16309.00	152.15	0	Spot (Block14, Row1, Column5)	36395.43	33857.00	17862.30	0.03	0.49	8747.00	8823.89	8747.00	1165.75	0.00	0.13	100.00	100.00	8.81	25110.00	27648.43	23147548.00	23.65	14246.62	13620.00
14	6	1	10948.00	16309.00	148.20	0	Spot (Block14, Row1, Column6)	42613.03	42068.50	16630.69	0.01	0.39	8947.00	8998.39	8947.00	1185.67	0.00	0.13	100.00	100.00	14.33	33121.50	33666.03	25567916.00	28.35	17316.02	15968.00
14	7	1	11257.00	16307.00	122.85	0	Spot (Block14, Row1, Column7)	58355.16	65535.00	10785.69	0.05	0.18	8884.00	8997.84	8884.00	1223.88	0.01	0.14	100.00	100.00	57.40	56651.00	49471.16	22875316.00	40.33	24421.03	22465.00
14	8	1	11548.00	16316.00	169.15	0	Spot (Block14, Row1, Column8)	64452.02	65535.00	4400.57	0.01	0.07	8868.00	8968.88	8868.00	1254.31	0.00	0.14	100.00	100.00	92.59	56667.00	55584.02	51304336.00	44.23	25864.42	24260.00
14	1	2	9488.00	16595.00	230.20	0	Spot (Block14, Row2, Column1)	8555.95	8525.00	1029.74	0.00	0.12	8002.00	8096.21	8002.00	1615.17	0.01	0.20	16.00	0.00	0.00	523.00	553.95	13039268.00	0.28	8127.92	7969.50
14	2	2	9757.00	16607.00	129.95	0	Spot (Block14, Row2, Column2)	27166.62	26807.00	6814.61	0.01	0.25	8145.00	8202.83	8145.00	1055.41	0.00	0.13	100.00	100.00	0.00	18662.00	19021.62	12360814.00	17.97	13496.55	13506.00
14	3	2	10056.00	16603.00	198.00	0	Spot (Block14, Row2, Column3)	9903.60	9885.00	1171.71	0.00	0.12	8169.50	8239.73	8169.50	1084.33	0.00	0.13	66.00	33.00	0.00	1715.50	1734.10	11022711.00	1.53	9047.62	8994.50
14	4	2	10356.00	16608.00	174.65	0	Spot (Block14, Row2, Column4)	19616.77	19227.00	4711.95	0.01	0.24	8348.00	8419.33	8348.00	1119.57	0.00	0.13	100.00	99.00	0.00	10879.00	11268.77	16693875.00	10.00	11511.15	11487.50
14	5	2	10659.00	16608.00	203.10	0	Spot (Block14, Row2, Column5)	15096.71	14923.00	2401.08	0.01	0.16	8605.00	8697.05	8605.00	1101.84	0.00	0.13	99.00	98.00	0.00	6318.00	6491.71	17648058.00	5.81	10679.18	10550.00
14	6	2	10947.00	16607.00	162.55	0	Spot (Block14, Row2, Column6)	15486.24	14722.00	3514.69	0.02	0.23	8887.00	8994.28	8887.00	1295.52	0.01	0.14	98.00	90.00	0.00	5835.00	6599.24	11335930.00	5.01	10417.25	10480.50
14	7	2	11251.00	16608.00	158.25	0	Spot (Block14, Row2, Column7)	16123.46	15517.00	3655.40	0.02	0.23	8812.00	8890.68	8812.00	1118.00	0.00	0.13	99.00	96.00	0.00	6705.00	7311.46	11109064.00	6.47	10885.19	11014.00
14	8	2	11551.00	16607.00	209.90	0	Spot (Block14, Row2, Column8)	9982.42	9936.50	1089.46	0.00	0.11	8793.00	8905.01	8793.00	1214.49	0.01	0.14	48.00	14.00	0.00	1143.50	1189.42	12557886.00	0.89	9314.50	9255.50
14	1	3	9453.00	16900.00	150.05	0	Spot (Block14, Row3, Column1)	37838.57	35918.00	17027.05	0.02	0.45	7915.50	7980.51	7915.50	1244.64	0.00	0.16	100.00	100.00	8.13	28002.50	29923.07	23270768.00	23.99	14212.79	13780.00
14	2	3	9750.00	16901.00	180.40	0	Spot (Block14, Row3, Column2)	11422.60	11135.50	1998.69	0.01	0.17	8059.50	8124.85	8059.50	1063.72	0.00	0.13	89.00	69.00	0.00	3076.00	3363.10	10394570.00	3.10	9144.97	9083.00
14	3	3	10048.00	16905.00	152.75	0	Spot (Block14, Row3, Column3)	58905.15	65535.00	10725.47	0.05	0.18	8296.00	8430.19	8296.00	1261.52	0.01	0.15	100.00	100.00	63.91	57239.00	50609.15	37699612.00	40.01	21611.99	19692.00
14	4	3	10351.00	16908.00	149.45	0	Spot (Block14, Row3, Column4)	46588.95	48615.00	17193.38	0.02	0.37	8524.00	8673.52	8524.00	1255.05	0.01	0.14	100.00	100.00	29.85	40091.00	38064.95	28559204.00	30.21	18163.50	15851.00
14	5	3	10654.00	16909.00	146.55	0	Spot (Block14, Row3, Column5)	53942.86	65535.00	14674.40	0.08	0.27	8833.50	8999.64	8833.50	1390.02	0.01	0.15	100.00	100.00	52.64	56701.50	45109.36	31664688.00	32.33	19694.70	18630.00
14	6	3	10952.00	16909.00	186.95	0	Spot (Block14, Row3, Column6)	40476.15	35379.00	17586.87	0.06	0.43	9191.00	9367.20	9191.00	1490.53	0.01	0.16	100.00	100.00	20.06	26188.00	31285.15	39950160.00	20.87	17323.21	17096.00
14	7	3	11258.00	16919.00	149.55	0	Spot (Block14, Row3, Column7)	29220.05	27242.50	12503.19	0.03	0.43	9064.00	9183.72	9064.00	1330.00	0.01	0.14	99.00	98.00	0.33	18178.50	20156.05	17941108.00	15.06	13655.29	13359.50
14	8	3	11556.00	16924.00	155.85	0	Spot (Block14, Row3, Column8)	37365.49	35797.00	13655.31	0.02	0.37	8767.00	8843.25	8767.00	1151.36	0.00	0.13	100.00	100.00	5.09	27030.00	28598.49	24960180.00	24.77	16432.10	15413.00
14	1	4	9451.00	17203.00	147.00	0	Spot (Block14, Row4, Column1)	45313.43	46821.50	17659.74	0.01	0.39	8026.00	8109.75	8026.00	1090.02	0.00	0.13	100.00	100.00	27.80	38795.50	37287.43	26735072.00	34.13	17013.30	15751.00
14	2	4	9750.00	17202.00	205.60	0	Spot (Block14, Row4, Column2)	10881.07	10563.00	1597.63	0.01	0.15	8058.00	8150.10	8058.00	1092.39	0.00	0.13	86.00	61.00	0.00	2505.00	2823.07	13057283.00	2.50	9047.32	9007.00
14	3	4	10052.00	17202.00	158.90	0	Spot (Block14, Row4, Column3)	64776.66	65535.00	3651.89	0.01	0.06	8376.00	8486.03	8376.00	1243.59	0.01	0.15	100.00	100.00	93.54	57159.00	56400.66	45149768.00	45.26	27539.01	25306.00
14	4	4	10337.00	17205.00	194.15	0	Spot (Block14, Row4, Column4)	10534.40	10472.00	1212.39	0.00	0.12	8603.00	8696.05	8603.00	1144.31	0.00	0.13	69.00	37.00	0.00	1869.00	1931.40	11229670.00	1.61	9537.69	9614.50
14	5	4	10641.00	17211.00	145.55	0	Spot (Block14, Row4, Column5)	29912.08	28028.00	11700.06	0.03	0.39	8886.00	8989.90	8886.00	1255.17	0.01	0.14	100.00	100.00	2.25	19142.00	21026.08	17259276.00	16.67	14499.09	13496.00
14	6	4	10950.00	17208.00	198.50	0	Spot (Block14, Row4, Column6)	15994.31	15973.50	2273.58	0.00	0.14	9187.00	9278.42	9187.00	1298.23	0.00	0.14	100.00	98.00	0.00	6786.50	6807.31	17817662.00	5.17	11715.63	11545.50
14	7	4	11245.00	17212.00	153.25	0	Spot (Block14, Row4, Column7)	23738.09	20306.00	10853.86	0.07	0.46	9119.00	9257.76	9119.00	1358.97	0.01	0.15	98.00	93.00	0.00	11187.00	14619.09	15263590.00	10.66	12226.22	12149.00
14	8	4	11552.00	17223.00	158.85	0	Spot (Block14, Row4, Column8)	13046.73	12924.00	2183.69	0.00	0.17	8817.00	8865.29	8817.00	1108.94	0.00	0.13	94.00	82.00	0.00	4107.00	4229.73	9119665.00	3.77	10202.04	10329.00
14	1	5	9454.00	17500.00	148.70	0	Spot (Block14, Row5, Column1)	56967.23	65535.00	11879.71	0.06	0.21	8184.00	8346.99	8184.00	1293.26	0.01	0.15	100.00	100.00	57.00	57351.00	48783.23	34579380.00	37.60	21269.25	19731.00
14	2	5	9751.00	17504.00	154.35	0	Spot (Block14, Row5, Column2)	40228.04	39296.00	13326.73	0.01	0.33	8218.00	8400.80	8218.00	1344.54	0.01	0.16	100.00	100.00	3.64	31078.00	32010.04	26510304.00	23.67	15963.19	15512.00
14	3	5	10047.00	17502.00	163.75	0	Spot (Block14, Row5, Column3)	17523.92	16749.00	4797.46	0.02	0.27	8286.00	8378.85	8286.00	1152.81	0.00	0.14	99.00	98.00	0.00	8463.00	9237.92	12862559.00	7.93	10675.43	10646.00
14	4	5	10350.00	17507.00	149.20	0	Spot (Block14, Row5, Column4)	28246.23	26230.00	12254.57	0.03	0.43	8424.00	8535.29	8424.00	1122.92	0.01	0.13	100.00	99.00	0.33	17806.00	19822.23	17201952.00	17.55	13166.97	12518.00
14	5	5	10651.00	17512.00	161.50	0	Spot (Block14, Row5, Column5)	64818.04	65535.00	3479.27	0.00	0.05	8793.00	8906.62	8793.00	1271.61	0.01	0.14	100.00	100.00	93.46	56742.00	56025.04	46604624.00	43.97	27839.17	25959.00
14	6	5	10949.00	17508.00	155.30	0	Spot (Block14, Row5, Column6)	17185.14	16633.00	4005.22	0.01	0.23	8954.00	9082.03	8954.00	1393.44	0.01	0.15	99.00	95.00	0.00	7679.00	8231.14	11393750.00	5.82	11234.96	11389.50
14	7	5	11252.00	17515.00	200.10	0	Spot (Block14, Row5, Column7)	53336.71	65535.00	15253.13	0.09	0.29	9096.00	9304.20	9096.00	1638.38	0.01	0.18	100.00	100.00	50.48	56439.00	44240.71	60644408.00	26.88	22027.33	22301.50
14	8	5	11553.00	17518.00	151.40	0	Spot (Block14, Row5, Column8)	42900.62	43257.00	19946.67	0.00	0.46	8768.00	8907.53	8768.00	1356.11	0.01	0.15	100.00	99.00	31.42	34489.00	34132.62	26898844.00	25.07	16291.21	15626.50
14	1	6	9448.00	17799.00	181.95	0	Spot (Block14, Row6, Column1)	36335.14	31760.50	17013.27	0.06	0.47	8129.00	8401.02	8129.00	1585.92	0.01	0.19	100.00	100.00	10.99	23631.50	28206.14	33719112.00	17.61	14992.96	14954.00
14	2	6	9752.00	17803.00	205.35	0	Spot (Block14, Row6, Column2)	43481.21	42046.00	15758.67	0.01	0.36	8327.00	8618.44	8327.00	1672.30	0.01	0.19	100.00	100.00	16.81	33719.00	35154.21	52003724.00	20.85	18753.35	18722.00
14	3	6	10043.00	17804.00	150.80	0	Spot (Block14, Row6, Column3)	53620.61	65535.00	15041.42	0.09	0.28	8211.00	8357.78	8211.00	1316.35	0.01	0.16	100.00	100.00	50.96	57324.00	45409.61	33459516.00	34.39	19865.87	19365.00
14	4	6	10350.00	17811.00	159.65	0	Spot (Block14, Row6, Column4)	15163.73	14106.50	4383.99	0.03	0.29	8201.00	8270.48	8201.00	1105.06	0.00	0.13	98.00	88.00	0.00	5905.50	6962.73	10644937.00	6.24	9991.95	10144.00
14	5	6	10646.00	17809.00	161.15	0	Spot (Block14, Row6, Column5)	64402.34	65535.00	4716.11	0.01	0.07	8521.50	8633.38	8521.50	1254.50	0.01	0.15	100.00	100.00	92.48	57013.50	55880.84	46241332.00	44.45	25968.56	23189.00
14	6	6	10946.00	17813.00	187.55	0	Spot (Block14, Row6, Column6)	11302.16	11076.00	1978.14	0.01	0.18	8772.50	8902.91	8772.50	1371.40	0.01	0.15	70.00	37.00	0.00	2303.50	2529.66	11166534.00	1.75	9699.77	9610.00
14	7	6	11247.00	17812.00	154.35	0	Spot (Block14, Row6, Column7)	47009.81	50317.00	17972.99	0.03	0.38	8655.00	8838.42	8655.00	1462.37	0.01	0.17	100.00	100.00	35.34	41662.00	38354.81	30462564.00	26.10	17266.34	15679.50
14	8	6	11556.00	17823.00	154.60	0	Spot (Block14, Row6, Column8)	47619.38	54882.00	18673.34	0.06	0.39	8474.00	8556.07	8474.00	1111.50	0.00	0.13	100.00	100.00	40.03	46408.00	39145.38	31286152.00	35.14	16854.95	15959.00
14	1	7	9445.00	18100.00	189.10	0	Spot (Block14, Row7, Column1)	11458.49	11165.00	1990.28	0.01	0.17	7850.50	7972.45	7850.50	1146.63	0.01	0.14	90.00	72.00	0.00	3314.50	3607.99	11515780.00	3.04	9047.09	9082.00
14	2	7	9745.00	18106.00	195.60	0	Spot (Block14, Row7, Column2)	9796.42	9753.00	1172.86	0.00	0.12	8011.00	8107.96	8011.00	1191.18	0.01	0.15	68.00	31.00	0.00	1742.00	1785.42	10629110.00	1.42	8771.18	8723.00
14	3	7	10046.00	18100.00	210.35	0	Spot (Block14, Row7, Column3)	9342.33	9323.00	1072.17	0.00	0.11	8053.00	8120.72	8053.00	1030.97	0.00	0.13	58.00	25.00	0.00	1270.00	1289.33	11780673.00	1.18	8722.07	8804.00
14	4	7	10348.00	18115.00	196.70	0	Spot (Block14, Row7, Column4)	9686.90	9616.00	1171.13	0.00	0.12	8125.00	8183.58	8125.00	1047.38	0.00	0.13	62.00	32.00	0.00	1491.00	1561.90	10597469.00	1.44	9022.67	9006.00
14	5	7	10648.00	18109.00	178.40	0	Spot (Block14, Row7, Column5)	17308.82	16731.00	4269.50	0.01	0.25	8434.00	8644.24	8434.00	1485.34	0.01	0.17	99.00	95.00	0.00	8297.00	8874.82	15422162.00	5.83	11125.02	10955.50
14	6	7	10941.00	18111.00	191.35	0	Spot (Block14, Row7, Column6)	50144.52	55390.50	16088.98	0.04	0.32	8893.00	9229.49	8893.00	1854.15	0.02	0.20	100.00	100.00	36.75	46497.50	41251.52	51849808.00	22.07	19898.24	19909.00
14	7	7	11239.00	18115.00	151.80	0	Spot (Block14, Row7, Column7)	44107.75	43740.00	16739.75	0.00	0.38	8518.00	8689.30	8518.00	1434.95	0.01	0.17	100.00	100.00	20.50	35222.00	35589.75	27964440.00	24.68	16621.70	15084.00
14	8	7	11547.00	18119.00	199.65	0	Spot (Block14, Row7, Column8)	17931.84	17795.00	3044.85	0.00	0.17	8174.00	8233.84	8174.00	1009.04	0.00	0.12	100.00	100.00	0.00	9621.00	9757.84	20316784.00	9.61	11092.22	10933.00
14	1	8	9434.00	18404.00	153.95	0	Spot (Block14, Row8, Column1)	14905.71	12797.50	7803.22	0.07	0.52	7911.50	7974.75	7911.50	949.27	0.00	0.12	99.00	94.00	0.92	4886.00	6994.21	9748334.00	7.30	9604.79	9614.00
14	2	8	9741.00	18403.00	157.35	0	Spot (Block14, Row8, Column2)	12666.14	12159.50	2316.41	0.02	0.18	7981.00	8024.33	7981.00	954.93	0.00	0.12	98.00	92.00	0.00	4178.50	4685.14	8612978.00	4.86	9543.21	9522.00
14	3	8	10038.00	18405.00	151.70	0	Spot (Block14, Row8, Column3)	20637.29	18112.50	8561.00	0.06	0.41	8113.00	8136.36	8113.00	1035.83	0.00	0.13	98.00	96.00	0.00	9999.50	12524.29	13001496.00	12.07	10864.43	10730.00
14	4	8	10342.00	18409.00	152.00	0	Spot (Block14, Row8, Column4)	56170.71	65535.00	12977.00	0.07	0.23	8168.00	8227.54	8168.00	1068.31	0.00	0.13	100.00	100.00	56.17	57367.00	48002.71	35500176.00	44.88	20693.08	19188.00
14	5	8	10634.00	18411.00	195.40	0	Spot (Block14, Row8, Column5)	9820.97	9681.00	1133.65	0.01	0.12	8225.00	8418.44	8225.00	1324.34	0.01	0.16	54.00	18.00	0.00	1456.00	1595.97	10596826.00	1.06	9044.91	9139.00
14	6	8	10945.00	18410.00	169.80	0	Spot (Block14, Row8, Column6)	50266.11	57519.00	16404.49	0.06	0.33	8543.00	8864.67	8543.00	1861.84	0.02	0.21	100.00	100.00	41.78	48976.00	41723.11	40062416.00	22.24	18121.35	17860.00
14	7	8	11243.00	18410.00	154.40	0	Spot (Block14, Row8, Column7)	21874.85	20666.00	7708.86	0.02	0.35	8470.00	8604.28	8470.00	1390.35	0.01	0.16	99.00	97.00	0.00	12196.00	13404.85	14371774.00	9.54	11248.17	11066.00
14	8	8	11515.00	18407.00	165.00	0	Spot (Block14, Row8, Column8)	12980.68	11804.00	6337.05	0.04	0.49	8182.00	8227.41	8182.00	1011.26	0.00	0.12	90.00	79.00	0.79	3622.00	4798.68	9800410.00	4.70	9550.46	9666.00
15	1	1	13959.00	16327.00	165.90	0	Spot (Block15, Row1, Column1)	57868.88	65535.00	12062.77	0.05	0.21	823.00	893.89	823.00	331.90	0.04	0.37	100.00	100.00	62.04	64712.00	57045.88	44212240.00	171.66	12113.29	10877.00
15	2	1	14252.00	16334.00	150.30	0	Spot (Block15, Row1, Column2)	3390.99	3268.00	1189.72	0.02	0.35	753.00	813.62	753.00	266.50	0.03	0.33	100.00	100.00	0.00	2515.00	2637.99	2099025.00	9.67	1474.49	1371.00
15	3	1	14562.00	16331.00	153.55	0	Spot (Block15, Row1, Column3)	1753.66	1619.00	689.59	0.03	0.39	694.00	695.24	694.00	74.11	0.00	0.11	100.00	100.00	0.00	925.00	1059.66	1129354.00	14.28	953.32	936.00
15	4	1	14849.00	16334.00	149.80	0	Spot (Block15, Row1, Column4)	1986.18	2010.00	537.77	0.01	0.27	666.00	667.22	666.00	66.53	0.00	0.10	100.00	100.00	0.00	1344.00	1320.18	1209586.00	19.83	1014.68	908.50
15	5	1	15157.00	16334.00	157.85	0	Spot (Block15, Row1, Column5)	2802.01	2307.00	1580.29	0.08	0.56	656.00	658.37	656.00	64.77	0.00	0.10	100.00	100.00	0.00	1651.00	2146.01	1927785.00	33.10	1080.52	1022.00
15	6	1	15448.00	16331.00	150.75	0	Spot (Block15, Row1, Column6)	3344.87	3232.00	1473.49	0.01	0.44	645.00	656.16	645.00	69.62	0.01	0.11	100.00	100.00	0.00	2587.00	2699.87	2093891.00	38.62	1388.91	1186.50
15	7	1	15758.00	16341.00	122.50	0	Spot (Block15, Row1, Column7)	6837.28	6564.00	2637.67	0.02	0.39	631.00	679.43	631.00	293.98	0.03	0.43	100.00	100.00	0.00	5933.00	6206.28	2714402.00	20.95	2190.36	2011.00
15	8	1	16052.00	16346.00	167.25	0	Spot (Block15, Row1, Column8)	63001.86	65535.00	8208.98	0.02	0.13	638.00	763.78	638.00	458.58	0.08	0.60	100.00	100.00	88.46	64897.00	62363.86	49141948.00	135.72	14584.66	12901.00
15	1	2	13954.00	16623.00	147.00	-50	Spot (Block15, Row2, Column1)	851.47	846.00	85.38	0.00	0.10	803.00	838.04	803.00	244.83	0.02	0.29	3.00	0.00	0.00	43.00	48.47	501518.00	0.05	852.94	845.00
15	2	2	14252.00	16633.00	133.30	0	Spot (Block15, Row2, Column2)	2515.23	2421.00	623.59	0.02	0.25	700.00	725.08	700.00	150.49	0.02	0.21	100.00	100.00	0.00	1721.00	1815.23	1199766.00	11.90	1309.26	1231.00
15	3	2	14554.00	16625.00	160.00	0	Spot (Block15, Row2, Column3)	736.03	726.00	53.00	0.01	0.07	608.00	626.94	608.00	82.50	0.01	0.13	79.00	27.00	0.00	118.00	128.03	520370.00	1.32	656.61	646.00
15	4	2	14860.00	16631.00	179.50	0	Spot (Block15, Row2, Column4)	1306.85	1282.00	282.11	0.01	0.22	602.00	611.51	602.00	77.96	0.01	0.13	100.00	99.00	0.00	680.00	704.85	1181392.00	8.92	822.48	812.00
15	5	2	15162.00	16633.00	200.10	0	Spot (Block15, Row2, Column5)	1123.33	1097.00	190.45	0.01	0.17	599.00	606.65	599.00	75.94	0.01	0.13	100.00	98.00	0.00	498.00	524.33	1280599.00	6.80	764.52	748.50
15	6	2	15450.00	16634.00	173.50	0	Spot (Block15, Row2, Column6)	833.25	799.00	139.74	0.02	0.17	589.00	592.40	589.00	62.69	0.00	0.11	94.00	74.00	0.00	210.00	244.25	703263.00	3.84	650.42	641.50
15	7	2	15747.00	16629.00	184.40	0	Spot (Block15, Row2, Column7)	739.08	720.00	80.87	0.01	0.11	572.00	568.67	572.00	68.63	0.00	0.12	92.00	56.00	0.00	148.00	167.08	705826.00	2.48	627.59	620.00
15	8	2	16057.00	16638.00	147.00	-50	Spot (Block15, Row2, Column8)	642.06	656.50	100.58	0.01	0.16	576.00	658.42	576.00	388.74	0.06	0.59	0.00	0.00	0.00	80.50	66.06	382668.00	-0.04	657.00	647.00
15	1	3	13951.00	16932.00	152.65	0	Spot (Block15, Row3, Column1)	2903.49	2823.50	1405.76	0.01	0.48	677.00	674.17	677.00	178.32	0.00	0.26	100.00	99.00	0.00	2146.50	2226.49	1846620.00	12.50	1187.01	1120.00
15	2	3	14258.00	16925.00	164.35	0	Spot (Block15, Row3, Column2)	878.09	870.00	173.13	0.00	0.20	580.00	594.72	580.00	96.42	0.01	0.16	86.00	66.00	0.00	290.00	298.09	658567.00	2.94	645.94	642.50
15	3	3	14554.00	16933.00	150.30	0	Spot (Block15, Row3, Column3)	8548.81	7925.00	4377.10	0.03	0.51	587.00	609.07	587.00	105.71	0.02	0.17	100.00	100.00	0.00	7338.00	7961.81	5308813.00	75.11	2342.33	1870.50
15	4	3	14854.00	16933.00	151.20	0	Spot (Block15, Row3, Column4)	2808.59	2637.00	1260.93	0.03	0.45	589.00	611.31	589.00	110.07	0.02	0.18	100.00	100.00	0.00	2048.00	2219.59	1760986.00	19.96	1085.11	1036.00
15	5	3	15154.00	16929.00	146.65	0	Spot (Block15, Row3, Column5)	7181.65	6543.50	3928.34	0.04	0.55	572.00	588.40	572.00	91.48	0.01	0.16	100.00	100.00	0.00	5971.50	6609.65	4208448.00	72.08	1934.50	1706.00
15	6	3	15458.00	16927.00	172.40	0	Spot (Block15, Row3, Column6)	1561.78	1452.50	562.29	0.03	0.36	535.00	544.52	535.00	93.39	0.01	0.17	100.00	99.00	0.00	917.50	1026.78	1286908.00	10.89	821.31	821.00
15	7	3	15763.00	16940.00	156.15	0	Spot (Block15, Row3, Column7)	960.35	911.50	293.57	0.02	0.31	484.00	486.26	484.00	64.54	0.00	0.13	99.00	91.00	0.00	427.50	476.35	645358.00	7.35	600.08	590.00
15	8	3	16051.00	16953.00	156.40	0	Spot (Block15, Row3, Column8)	1116.59	1040.00	275.36	0.03	0.25	494.00	503.33	494.00	72.89	0.01	0.14	100.00	98.00	0.00	546.00	622.59	748115.00	8.41	694.08	667.00
15	1	4	13949.00	17227.00	151.45	0	Spot (Block15, Row4, Column1)	3547.41	3258.00	1725.34	0.04	0.49	598.00	616.21	598.00	176.28	0.01	0.29	100.00	100.00	0.00	2660.00	2949.41	2238416.00	16.63	1285.97	1214.00
15	2	4	14267.00	17233.00	199.90	0	Spot (Block15, Row4, Column2)	673.38	681.00	60.89	0.00	0.09	526.00	539.37	526.00	67.73	0.01	0.13	89.00	59.00	0.00	155.00	147.38	764290.00	1.98	588.04	584.00
15	3	4	14554.00	17228.00	154.70	0	Spot (Block15, Row4, Column3)	15673.32	13511.00	9726.30	0.06	0.62	576.00	597.56	576.00	114.53	0.02	0.19	100.00	100.00	0.00	12935.00	15097.32	10313044.00	131.64	3133.92	2728.00
15	4	4	14852.00	17230.00	147.00	-50	Spot (Block15, Row4, Column4)	597.17	596.00	58.19	0.00	0.10	538.00	551.47	538.00	104.43	0.01	0.19	29.00	0.00	0.00	58.00	59.17	351138.00	0.44	609.59	613.00
15	5	4	15141.00	17223.00	138.05	0	Spot (Block15, Row4, Column5)	1934.47	1383.00	3133.19	0.15	1.62	498.00	511.82	498.00	111.55	0.01	0.22	100.00	99.00	0.00	885.00	1436.47	998187.00	12.75	921.44	790.00
15	6	4	15448.00	17223.00	187.45	0	Spot (Block15, Row4, Column6)	627.33	620.50	70.50	0.00	0.11	439.00	453.02	439.00	93.25	0.01	0.21	90.00	47.00	0.00	181.50	188.33	623569.00	1.87	544.15	541.00
15	7	4	15750.00	17208.00	151.85	0	Spot (Block15, Row4, Column7)	526.32	493.50	94.60	0.03	0.18	410.00	412.94	410.00	56.25	0.00	0.14	66.00	38.00	0.00	83.50	116.32	332636.00	2.02	465.74	459.00
15	8	4	16069.00	17246.00	153.85	0	Spot (Block15, Row4, Column8)	632.10	580.00	280.66	0.04	0.44	428.00	438.82	428.00	62.45	0.01	0.14	95.00	61.00	0.00	152.00	204.10	411494.00	3.09	499.93	483.00
15	1	5	13949.00	17532.00	148.65	0	Spot (Block15, Row5, Column1)	3412.14	3069.00	1616.86	0.05	0.47	620.00	629.26	620.00	118.11	0.01	0.19	100.00	99.00	0.00	2449.00	2792.14	2057518.00	23.56	1417.08	1034.00
15	2	5	14248.00	17529.00	157.10	0	Spot (Block15, Row5, Column2)	1726.98	1653.00	550.71	0.02	0.32	502.00	511.62	502.00	71.68	0.01	0.14	100.00	100.00	0.00	1151.00	1224.98	1179528.00	16.96	798.31	751.00
15	3	5	14544.00	17527.00	167.80	0	Spot (Block15, Row5, Column3)	728.88	718.50	114.49	0.01	0.16	484.00	485.66	484.00	89.53	0.00	0.18	93.00	69.00	0.00	234.50	244.88	569983.00	2.72	575.55	568.50
15	4	5	14822.00	17528.00	192.30	0	Spot (Block15, Row5, Column4)	558.15	534.00	93.69	0.02	0.17	415.00	433.36	415.00	86.34	0.02	0.20	73.00	29.00	0.00	119.00	143.15	581036.00	1.45	490.14	484.00
15	5	5	15146.00	17520.00	158.00	0	Spot (Block15, Row5, Column5)	2091.96	1576.50	1601.55	0.12	0.77	390.00	396.92	390.00	72.44	0.01	0.18	98.00	94.00	0.00	1186.50	1701.96	1435086.00	23.40	868.69	559.00
15	6	5	15451.00	17534.00	147.00	-50	Spot (Block15, Row5, Column6)	362.24	362.50	21.14	0.00	0.06	354.00	363.67	354.00	57.23	0.01	0.16	0.00	0.00	0.00	8.50	8.24	213719.00	-0.03	353.22	352.00
15	7	5	15807.00	17517.00	222.25	0	Spot (Block15, Row5, Column7)	423.73	411.00	90.95	0.01	0.21	338.00	347.49	338.00	39.84	0.01	0.11	79.00	43.00	0.00	73.00	85.73	591529.00	1.91	386.06	365.00
15	8	5	16082.00	17542.00	162.85	0	Spot (Block15, Row5, Column8)	497.67	479.00	83.07	0.02	0.17	387.50	388.82	387.50	53.44	0.00	0.14	76.00	38.00	0.00	91.50	110.17	364292.00	2.04	420.89	415.00
15	1	6	13942.00	17831.00	178.65	0	Spot (Block15, Row6, Column1)	2592.40	2188.00	1178.53	0.07	0.45	661.00	666.83	661.00	121.17	0.00	0.18	100.00	100.00	0.00	1527.00	1931.40	2320201.00	15.89	1125.00	1118.00
15	2	6	14237.00	17830.00	199.20	0	Spot (Block15, Row6, Column2)	1496.31	1432.00	448.18	0.02	0.30	495.00	509.95	495.00	95.92	0.01	0.19	100.00	100.00	0.00	937.00	1001.31	1687842.00	10.28	809.99	808.50
15	3	6	14524.00	17820.00	161.55	0	Spot (Block15, Row6, Column3)	1007.16	845.00	519.66	0.08	0.52	400.00	409.85	400.00	70.67	0.01	0.17	96.00	83.00	0.00	445.00	607.16	730190.00	8.45	602.10	508.00
15	4	6	14841.00	17847.00	205.60	0	Spot (Block15, Row6, Column4)	437.92	427.00	56.68	0.01	0.13	346.00	352.30	346.00	41.40	0.01	0.12	82.00	48.00	0.00	81.00	91.92	525499.00	2.07	375.36	381.50
15	5	6	15144.00	17830.00	149.80	0	Spot (Block15, Row6, Column5)	956.82	953.00	333.96	0.00	0.35	337.00	344.71	337.00	51.13	0.01	0.15	100.00	98.00	0.00	616.00	619.82	580790.00	11.97	534.38	445.50
15	6	6	15449.00	17834.00	147.00	-50	Spot (Block15, Row6, Column6)	312.40	311.00	22.80	0.00	0.07	326.00	330.26	326.00	32.58	0.01	0.10	3.00	0.00	0.00	-15.00	-13.60	185253.00	-0.55	325.50	319.00
15	7	6	15746.00	17831.00	169.45	0	Spot (Block15, Row6, Column7)	359.44	366.00	25.85	0.01	0.07	317.00	319.89	317.00	24.17	0.00	0.08	73.00	50.00	0.00	49.00	42.44	287190.00	1.64	334.83	333.00
15	8	6	16086.00	17853.00	165.25	0	Spot (Block15, Row6, Column8)	439.97	413.50	94.06	0.03	0.21	351.00	359.67	351.00	45.78	0.01	0.13	59.00	35.00	0.00	62.50	88.97	332621.00	1.75	380.19	371.00
15	1	7	13937.00	18120.00	188.30	0	Spot (Block15, Row7, Column1)	821.86	798.00	113.25	0.01	0.14	602.00	617.70	602.00	108.93	0.01	0.18	85.00	40.00	0.00	196.00	219.86	818571.00	1.87	686.88	691.00
15	2	7	14246.00	18126.00	147.00	-50	Spot (Block15, Row7, Column2)	494.69	490.00	36.22	0.00	0.07	453.00	460.34	453.00	83.55	0.01	0.18	12.00	0.00	0.00	37.00	41.69	290384.00	0.41	484.83	479.00
15	3	7	14547.00	18128.00	147.00	-50	Spot (Block15, Row7, Column3)	359.06	357.00	29.98	0.00	0.08	356.00	363.26	356.00	46.65	0.01	0.13	8.00	0.00	0.00	1.00	3.06	211847.00	-0.09	355.86	358.00
15	4	7	14847.00	18130.00	147.00	-50	Spot (Block15, Row7, Column4)	375.12	382.00	31.28	0.01	0.08	333.00	337.02	333.00	30.32	0.01	0.09	73.00	29.00	0.00	49.00	42.12	220946.00	1.26	368.52	378.00
15	5	7	15159.00	18106.00	189.80	0	Spot (Block15, Row7, Column5)	333.70	326.00	32.58	0.01	0.10	319.00	324.05	319.00	30.19	0.01	0.09	24.00	7.00	0.00	7.00	14.70	337039.00	0.32	323.17	321.00
15	6	7	15448.00	18134.00	147.00	-50	Spot (Block15, Row7, Column6)	341.70	346.00	26.31	0.01	0.08	311.00	314.35	311.00	25.76	0.00	0.08	61.00	23.00	0.00	35.00	30.70	201261.00	1.06	330.92	327.00
15	7	7	15758.00	18158.00	145.00	0	Spot (Block15, Row7, Column7)	373.24	377.00	25.61	0.00	0.07	312.00	315.16	312.00	24.48	0.00	0.08	91.00	67.00	0.00	65.00	61.24	213495.00	2.37	338.66	336.00
15	8	7	16071.00	18142.00	201.00	0	Spot (Block15, Row7, Column8)	545.02	554.50	85.31	0.01	0.16	342.00	350.14	342.00	44.47	0.01	0.13	97.00	89.00	0.00	212.50	203.02	624591.00	4.38	398.07	396.00
15	1	8	13943.00	18433.00	141.55	0	Spot (Block15, Row8, Column1)	2858.40	2539.50	2178.92	0.05	0.76	494.00	502.04	494.00	101.89	0.01	0.20	100.00	100.00	0.00	2045.50	2364.40	1549255.00	23.13	1184.89	1152.00
15	2	8	14244.00	18426.00	147.00	-50	Spot (Block15, Row8, Column2)	427.65	412.00	51.73	0.02	0.12	381.00	396.71	381.00	68.43	0.02	0.17	30.00	8.00	0.00	31.00	46.65	252744.00	0.45	436.23	441.00
15	3	8	14528.00	18412.00	186.80	0	Spot (Block15, Row8, Column3)	392.72	386.00	32.45	0.01	0.08	334.00	337.62	334.00	32.22	0.00	0.10	80.00	34.00	0.00	52.00	58.72	386041.00	1.71	362.27	366.00
15	4	8	14827.00	18437.00	154.75	0	Spot (Block15, Row8, Column4)	379.02	378.00	30.28	0.00	0.08	317.00	322.00	317.00	30.19	0.01	0.09	84.00	50.00	0.00	61.00	62.02	246361.00	1.89	339.10	334.00
15	5	8	15146.00	18432.00	147.00	-50	Spot (Block15, Row8, Column5)	293.72	293.00	13.93	0.00	0.05	309.00	312.78	309.00	27.41	0.01	0.09	0.00	0.00	0.00	-16.00	-15.28	173588.00	-0.70	297.75	295.00
15	6	8	15416.00	18447.00	186.05	0	Spot (Block15, Row8, Column6)	344.97	345.00	26.72	0.00	0.08	305.00	305.72	305.00	20.87	0.00	0.07	72.00	47.00	0.00	40.00	39.97	335653.00	1.88	324.92	320.00
15	7	8	15763.00	18389.00	160.35	0	Spot (Block15, Row8, Column7)	330.19	332.00	18.71	0.00	0.06	308.00	310.10	308.00	23.18	0.00	0.07	52.00	8.00	0.00	24.00	22.19	234762.00	0.87	317.24	318.00
15	8	8	16031.00	18447.00	154.20	0	Spot (Block15, Row8, Column8)	736.97	687.50	206.78	0.03	0.28	327.00	332.79	327.00	35.05	0.01	0.11	100.00	99.00	0.00	360.50	409.97	481978.00	11.53	462.06	419.00
16	1	1	18460.00	16354.00	164.50	0	Spot (Block16, Row1, Column1)	57310.75	65535.00	12439.88	0.06	0.22	1163.00	1220.94	1163.00	337.26	0.02	0.28	100.00	100.00	60.37	64372.00	56147.75	43098080.00	166.31	12641.22	11314.00
16	2	1	18756.00	16355.00	152.35	0	Spot (Block16, Row1, Column2)	4254.45	4250.00	1389.23	0.00	0.33	1155.00	1194.28	1155.00	261.44	0.01	0.22	100.00	100.00	0.00	3095.00	3099.45	2710084.00	11.70	1839.61	1806.00
16	3	1	19057.00	16359.00	154.45	0	Spot (Block16, Row1, Column3)	2944.39	2830.00	1079.41	0.02	0.37	1102.00	1123.62	1102.00	103.43	0.01	0.09	100.00	100.00	0.00	1728.00	1842.39	1913856.00	17.60	1563.55	1521.00
16	4	1	19351.00	16361.00	151.70	0	Spot (Block16, Row1, Column4)	3408.05	3339.50	961.78	0.01	0.28	1103.00	1126.65	1103.00	104.05	0.01	0.09	100.00	100.00	0.00	2236.50	2305.05	2140254.00	21.93	1732.19	1663.50
16	5	1	19658.00	16364.00	155.25	0	Spot (Block16, Row1, Column5)	9543.41	8116.00	5887.13	0.07	0.62	1119.00	1151.97	1119.00	126.61	0.01	0.11	100.00	100.00	0.00	6997.00	8424.41	6346367.00	66.28	2548.85	2257.50
16	6	1	19953.00	16358.00	151.20	0	Spot (Block16, Row1, Column6)	10120.34	9024.00	5300.93	0.05	0.52	1172.00	1184.01	1172.00	147.72	0.00	0.12	100.00	100.00	0.00	7852.00	8948.34	6325215.00	60.49	3209.71	2748.50
16	7	1	20257.00	16364.00	121.00	0	Spot (Block16, Row1, Column7)	15363.70	15277.50	5601.74	0.00	0.36	1200.00	1256.83	1200.00	326.41	0.02	0.26	100.00	100.00	0.00	14077.50	14163.70	5899661.00	43.22	4718.21	4405.00
16	8	1	20552.00	16369.00	167.25	0	Spot (Block16, Row1, Column8)	63277.55	65535.00	7402.94	0.02	0.12	1367.00	1465.50	1367.00	517.30	0.03	0.35	100.00	100.00	88.82	64168.00	61910.55	49230428.00	119.49	16600.26	15160.00
16	1	2	18464.00	16650.00	167.10	0	Spot (Block16, Row2, Column1)	1319.17	1294.00	155.89	0.01	0.12	1178.00	1211.23	1178.00	258.13	0.01	0.21	22.00	0.00	0.00	116.00	141.17	1022353.00	0.42	1284.46	1223.00
16	2	2	18757.00	16658.00	134.50	0	Spot (Block16, Row2, Column2)	3728.38	3647.50	870.34	0.01	0.23	1161.00	1171.19	1161.00	126.24	0.00	0.11	100.00	100.00	0.00	2486.50	2567.38	1797080.00	20.26	1885.51	1815.50
16	3	2	19051.00	16656.00	207.85	0	Spot (Block16, Row2, Column3)	1343.35	1318.00	143.14	0.01	0.11	1105.00	1131.94	1105.00	116.27	0.01	0.10	76.00	46.00	0.00	213.00	238.35	1646943.00	1.82	1197.04	1191.00
16	4	2	19358.00	16658.00	172.45	0	Spot (Block16, Row2, Column4)	2702.71	2697.00	557.79	0.00	0.21	1118.00	1143.83	1118.00	111.52	0.01	0.10	100.00	100.00	0.00	1579.00	1584.71	2224329.00	13.98	1575.51	1538.00
16	5	2	19658.00	16660.00	192.25	0	Spot (Block16, Row2, Column5)	2650.04	2659.00	484.39	0.00	0.18	1140.00	1162.21	1140.00	116.79	0.01	0.10	100.00	100.00	0.00	1519.00	1510.04	2766637.00	12.74	1596.00	1593.00
16	6	2	19954.00	16671.00	166.25	0	Spot (Block16, Row2, Column6)	2050.33	1970.50	436.06	0.02	0.21	1173.00	1224.93	1173.00	250.36	0.02	0.20	96.00	77.00	0.00	797.50	877.33	1574650.00	3.30	1394.60	1382.50
16	7	2	20259.00	16661.00	157.55	0	Spot (Block16, Row2, Column7)	2346.28	2327.00	568.03	0.00	0.24	1173.00	1190.42	1173.00	144.92	0.01	0.12	100.00	99.00	0.00	1154.00	1173.28	1597817.00	7.98	1509.67	1492.00
16	8	2	20558.00	16668.00	147.00	-50	Spot (Block16, Row2, Column8)	1283.41	1282.00	79.81	0.00	0.06	1252.00	1329.81	1252.00	397.63	0.03	0.30	0.00	0.00	0.00	30.00	31.41	759781.00	-0.12	1286.05	1290.00
16	1	3	18455.00	16956.00	155.90	0	Spot (Block16, Row3, Column1)	6511.45	6173.00	3275.71	0.02	0.50	1185.00	1192.96	1185.00	121.60	0.00	0.10	100.00	100.00	0.00	4988.00	5326.45	4362673.00	43.74	2309.15	2269.50
16	2	3	18752.00	16947.00	204.80	0	Spot (Block16, Row3, Column2)	1398.06	1371.00	148.36	0.01	0.11	1179.00	1200.97	1179.00	192.30	0.01	0.16	49.00	15.00	0.00	192.00	219.06	1660898.00	1.02	1256.66	1250.00
16	3	3	19049.00	16960.00	154.70	0	Spot (Block16, Row3, Column3)	3423.84	3104.00	1491.57	0.04	0.44	1145.00	1175.24	1145.00	170.45	0.01	0.15	100.00	100.00	0.00	1959.00	2278.84	2270005.00	13.19	1663.19	1628.00
16	4	3	19353.00	16962.00	153.05	0	Spot (Block16, Row3, Column4)	7146.28	6846.00	3165.40	0.02	0.44	1148.00	1162.32	1148.00	118.87	0.01	0.10	100.00	100.00	0.00	5698.00	5998.28	4573621.00	50.34	2546.56	2321.00
16	5	3	19656.00	16954.00	154.75	0	Spot (Block16, Row3, Column5)	2614.28	2404.00	1032.63	0.04	0.39	1176.00	1215.14	1176.00	219.23	0.01	0.18	100.00	92.00	0.00	1228.00	1438.28	1722808.00	6.38	1500.24	1437.50
16	6	3	19958.00	16964.00	212.50	0	Spot (Block16, Row3, Column6)	14863.42	12723.50	6747.92	0.07	0.45	1214.00	1333.41	1214.00	341.49	0.04	0.26	100.00	100.00	0.00	11509.50	13649.42	19144094.00	39.62	4725.53	4700.50
16	7	3	20261.00	16971.00	152.00	0	Spot (Block16, Row3, Column7)	4554.34	4143.00	1997.80	0.04	0.44	1184.00	1253.95	1184.00	271.05	0.02	0.22	100.00	99.00	0.00	2959.00	3370.34	2873790.00	12.18	1956.25	1806.00
16	8	3	20556.00	16973.00	155.10	0	Spot (Block16, Row3, Column8)	5061.11	4891.00	1785.22	0.01	0.35	1198.00	1218.07	1198.00	129.46	0.01	0.11	100.00	100.00	0.00	3693.00	3863.11	3345391.00	29.68	2267.10	2141.00
16	1	4	18450.00	17254.00	154.10	0	Spot (Block16, Row4, Column1)	7041.37	6562.50	3226.86	0.03	0.46	1190.00	1225.08	1190.00	190.84	0.01	0.16	100.00	100.00	0.00	5372.50	5851.37	4619140.00	30.48	2469.19	2303.00
16	2	4	18755.00	17261.00	175.25	0	Spot (Block16, Row4, Column2)	10794.90	10055.00	4823.07	0.03	0.45	1198.00	1264.64	1198.00	272.21	0.02	0.22	100.00	100.00	0.00	8857.00	9596.90	9294408.00	35.01	3281.53	3275.50
16	3	4	19055.00	17257.00	155.85	0	Spot (Block16, Row4, Column3)	30305.68	29178.50	15020.84	0.02	0.50	1187.00	1270.14	1187.00	309.18	0.03	0.24	100.00	100.00	0.15	27991.50	29118.68	20365416.00	93.91	6590.66	5723.00
16	4	4	19348.00	17254.00	181.05	0	Spot (Block16, Row4, Column4)	1342.41	1325.00	145.69	0.01	0.11	1161.00	1180.80	1161.00	153.82	0.01	0.13	53.00	18.00	0.00	164.00	181.41	1230994.00	1.05	1223.53	1212.00
16	5	4	19655.00	17271.00	147.55	0	Spot (Block16, Row4, Column5)	2166.25	1888.00	818.00	0.06	0.38	1154.00	1177.30	1154.00	172.73	0.01	0.15	98.00	86.00	0.00	734.00	1012.25	1284587.00	5.73	1527.25	1428.00
16	6	4	19957.00	17262.00	192.55	0	Spot (Block16, Row4, Column6)	4128.38	4140.50	862.99	0.00	0.21	1189.00	1245.04	1189.00	240.96	0.02	0.19	100.00	100.00	0.00	2951.50	2939.38	4310031.00	11.97	2011.28	1957.00
16	7	4	20248.00	17264.00	154.85	0	Spot (Block16, Row4, Column7)	4963.50	4401.00	2679.13	0.05	0.54	1188.00	1226.27	1188.00	159.99	0.01	0.13	100.00	100.00	0.00	3213.00	3775.50	3270947.00	23.36	1936.23	1858.00
16	8	4	20559.00	17275.00	157.55	0	Spot (Block16, Row4, Column8)	2752.47	2730.00	730.27	0.00	0.27	1199.00	1218.33	1199.00	107.78	0.01	0.09	100.00	100.00	0.00	1531.00	1553.47	1874433.00	14.23	1608.80	1592.00
16	1	5	18457.00	17559.00	152.70	0	Spot (Block16, Row5, Column1)	7106.31	6519.50	3064.28	0.04	0.43	1210.00	1286.16	1210.00	262.59	0.03	0.20	100.00	100.00	0.00	5309.50	5896.31	4533828.00	22.16	2492.83	2296.50
16	2	5	18754.00	17557.00	154.50	0	Spot (Block16, Row5, Column2)	5028.91	4981.00	1587.02	0.00	0.32	1214.00	1298.69	1214.00	293.99	0.03	0.23	100.00	100.00	0.00	3767.00	3814.91	3278847.00	12.69	2174.93	2067.50
16	3	5	19054.00	17555.00	163.70	0	Spot (Block16, Row5, Column3)	27547.75	24872.00	14351.34	0.04	0.52	1193.00	1288.31	1193.00	338.41	0.03	0.26	100.00	100.00	0.54	23679.00	26354.75	20578176.00	77.60	5496.15	5371.50
16	4	5	19355.00	17562.00	156.10	0	Spot (Block16, Row5, Column4)	3365.28	3205.50	1203.57	0.02	0.36	1161.00	1206.56	1161.00	258.62	0.02	0.21	100.00	98.00	0.00	2044.50	2204.28	2261470.00	8.35	1661.21	1597.50
16	5	5	19655.00	17566.00	153.00	0	Spot (Block16, Row5, Column5)	43458.49	44296.50	19304.93	0.01	0.44	1141.00	1189.53	1141.00	240.79	0.02	0.20	100.00	100.00	27.80	43155.50	42317.49	27987440.00	175.55	8828.02	7202.50
16	6	5	19957.00	17561.00	165.20	0	Spot (Block16, Row5, Column6)	2060.33	1925.00	458.05	0.03	0.22	1164.00	1190.64	1164.00	183.79	0.01	0.15	99.00	92.00	0.00	761.00	896.33	1553488.00	4.73	1416.10	1401.00
16	7	5	20258.00	17562.00	189.85	0	Spot (Block16, Row5, Column7)	5508.03	5289.50	1929.26	0.02	0.35	1179.00	1206.91	1179.00	152.13	0.01	0.13	100.00	100.00	0.00	4110.50	4329.03	5607173.00	28.27	2367.44	2339.50
16	8	5	20558.00	17572.00	152.35	0	Spot (Block16, Row5, Column8)	11545.19	10413.00	6722.53	0.04	0.58	1189.00	1211.73	1189.00	137.57	0.01	0.11	100.00	100.00	0.00	9224.00	10356.19	7342738.00	75.11	3208.55	3034.00
16	1	6	18449.00	17853.00	213.20	0	Spot (Block16, Row6, Column1)	13162.01	11045.50	6615.19	0.08	0.50	1267.00	1387.05	1267.00	379.00	0.04	0.27	100.00	100.00	0.00	9778.50	11895.01	17084292.00	31.07	4362.56	4416.00
16	2	6	18753.00	17857.00	202.15	0	Spot (Block16, Row6, Column2)	3954.23	3885.00	1130.91	0.01	0.29	1215.00	1296.17	1215.00	271.47	0.03	0.21	100.00	99.00	0.00	2670.00	2739.23	4594812.00	9.79	2014.65	1971.00
16	3	6	19046.00	17856.00	151.85	0	Spot (Block16, Row6, Column3)	16179.92	15777.00	8250.58	0.01	0.51	1199.00	1258.24	1199.00	270.05	0.02	0.21	100.00	100.00	0.00	14578.00	14980.92	10209528.00	55.25	4399.04	3541.50
16	4	6	19351.00	17867.00	155.25	0	Spot (Block16, Row6, Column4)	1767.04	1711.00	274.64	0.01	0.16	1177.00	1189.93	1177.00	157.36	0.00	0.13	99.00	83.00	0.00	534.00	590.04	1169781.00	3.67	1374.00	1345.00
16	5	6	19652.00	17865.00	152.55	0	Spot (Block16, Row6, Column5)	40403.00	41073.00	20572.46	0.01	0.51	1164.00	1195.60	1164.00	223.81	0.01	0.19	100.00	100.00	21.98	39909.00	39239.00	25736844.00	175.18	8090.75	7462.00
16	6	6	19952.00	17856.00	175.05	0	Spot (Block16, Row6, Column6)	1801.38	1740.00	442.03	0.02	0.25	1160.00	1182.12	1160.00	172.38	0.01	0.15	84.00	70.00	0.00	580.00	641.38	1532978.00	3.59	1316.11	1311.00
16	7	6	20253.00	17863.00	155.10	0	Spot (Block16, Row6, Column7)	8115.88	7332.00	4068.38	0.04	0.50	1170.00	1190.92	1170.00	139.27	0.01	0.12	100.00	100.00	0.00	6162.00	6945.88	5372711.00	49.72	2668.81	2477.00
16	8	6	20556.00	17868.00	154.60	0	Spot (Block16, Row6, Column8)	8977.25	8057.00	4912.51	0.05	0.55	1186.00	1200.86	1186.00	130.68	0.01	0.11	100.00	100.00	0.00	6871.00	7791.25	5898053.00	59.51	2691.35	2526.50
16	1	7	18448.00	18156.00	166.70	0	Spot (Block16, Row7, Column1)	14291.79	13045.00	6506.82	0.04	0.46	1223.00	1333.92	1223.00	350.70	0.04	0.26	100.00	100.00	0.00	11822.00	13068.79	11018968.00	36.95	3753.68	3755.00
16	2	7	18737.00	18161.00	190.60	0	Spot (Block16, Row7, Column2)	1424.59	1396.00	151.82	0.01	0.11	1207.00	1269.33	1207.00	241.44	0.02	0.19	40.00	4.00	0.00	189.00	217.59	1464480.00	0.64	1281.53	1273.00
16	3	7	19053.00	18135.00	215.25	0	Spot (Block16, Row7, Column3)	1325.43	1308.50	120.40	0.01	0.09	1195.00	1210.47	1195.00	129.42	0.01	0.11	42.00	14.00	0.00	113.50	130.43	1757520.00	0.89	1248.78	1235.00
16	4	7	19338.00	18166.00	196.85	0	Spot (Block16, Row7, Column4)	1375.93	1366.00	129.16	0.00	0.09	1181.00	1187.39	1181.00	118.66	0.00	0.10	67.00	30.00	0.00	185.00	194.93	1508020.00	1.59	1252.35	1231.50
16	5	7	19651.00	18160.00	185.50	0	Spot (Block16, Row7, Column5)	2319.76	2221.00	537.65	0.02	0.23	1181.00	1204.97	1181.00	170.94	0.01	0.14	100.00	97.00	0.00	1040.00	1138.76	2245528.00	6.52	1516.64	1516.00
16	6	7	19945.00	18167.00	190.65	0	Spot (Block16, Row7, Column6)	4280.60	4378.00	1349.49	0.01	0.32	1192.00	1282.81	1192.00	326.69	0.03	0.25	100.00	100.00	0.00	3186.00	3088.60	4400458.00	9.18	2034.95	2018.00
16	7	7	20242.00	18168.00	153.40	0	Spot (Block16, Row7, Column7)	9115.25	8689.50	4100.40	0.02	0.45	1178.00	1215.76	1178.00	184.76	0.01	0.15	100.00	100.00	0.00	7511.50	7937.25	5870223.00	42.75	3177.78	2667.00
16	8	7	20557.00	18165.00	193.35	0	Spot (Block16, Row7, Column8)	6470.52	6543.50	1233.41	0.00	0.19	1206.00	1231.97	1206.00	131.41	0.01	0.11	100.00	100.00	0.00	5337.50	5264.52	6832864.00	39.86	2669.63	2588.50
16	1	8	18443.00	18458.00	152.60	0	Spot (Block16, Row8, Column1)	3618.66	3211.00	1852.90	0.05	0.51	1204.00	1248.02	1204.00	219.31	0.02	0.18	100.00	98.00	0.00	2007.00	2414.66	2297847.00	10.81	1850.67	1749.00
16	2	8	18745.00	18455.00	168.85	0	Spot (Block16, Row8, Column2)	2036.18	1991.50	399.35	0.01	0.20	1213.00	1247.13	1213.00	141.76	0.01	0.11	99.00	95.00	0.00	778.50	823.18	1608581.00	5.57	1467.44	1475.50
16	3	8	19038.00	18459.00	155.40	0	Spot (Block16, Row8, Column3)	4304.79	3743.00	2102.88	0.06	0.49	1199.00	1228.51	1199.00	140.75	0.01	0.11	100.00	100.00	0.00	2544.00	3105.79	2858382.00	21.86	1869.77	1800.00
16	4	8	19345.00	18460.00	153.60	0	Spot (Block16, Row8, Column4)	10711.61	10512.00	4057.77	0.01	0.38	1186.00	1199.93	1186.00	138.65	0.01	0.12	100.00	100.00	0.00	9326.00	9525.61	7005391.00	68.60	3083.74	2980.00
16	5	8	19640.00	18461.00	184.70	0	Spot (Block16, Row8, Column5)	1363.56	1373.00	110.39	0.00	0.08	1190.00	1245.48	1190.00	283.63	0.02	0.23	19.00	0.00	0.00	183.00	173.56	1309016.00	0.42	1236.10	1215.00
16	6	8	19948.00	18463.00	206.30	0	Spot (Block16, Row8, Column6)	18071.37	14210.00	10749.45	0.10	0.59	1209.00	1357.38	1209.00	436.46	0.05	0.32	100.00	100.00	0.00	13001.00	16862.37	21884428.00	38.29	5169.84	5194.50
16	7	8	20247.00	18461.00	150.65	0	Spot (Block16, Row8, Column7)	3564.94	3539.50	1068.05	0.00	0.30	1201.00	1274.20	1201.00	324.13	0.03	0.25	100.00	99.00	0.00	2338.50	2363.94	2224523.00	7.07	1803.34	1770.00
16	8	8	20531.00	18466.00	163.35	0	Spot (Block16, Row8, Column8)	2863.12	2735.00	972.23	0.02	0.34	1279.00	1294.04	1279.00	147.79	0.01	0.11	99.00	95.00	0.00	1456.00	1584.12	2121574.00	10.62	1749.08	1538.00
17	1	1	4931.00	20771.00	160.95	0	Spot (Block17, Row1, Column1)	62386.57	65535.00	6792.02	0.02	0.11	4934.50	5014.51	4934.50	726.73	0.01	0.14	100.00	100.00	75.18	60600.50	57452.07	44482044.00	78.95	21248.85	19373.00
17	2	1	5225.00	20779.00	149.70	0	Spot (Block17, Row1, Column2)	23661.67	22792.00	9317.03	0.02	0.39	4926.00	4993.34	4926.00	686.88	0.01	0.14	100.00	100.00	0.00	17866.00	18735.67	14409956.00	27.18	9307.70	8796.00
17	3	1	5531.00	20774.00	159.20	0	Spot (Block17, Row1, Column3)	6592.44	6485.00	1115.85	0.01	0.17	4849.00	4898.41	4849.00	582.94	0.00	0.12	83.00	67.00	0.00	1636.00	1743.44	4608113.00	2.91	5345.88	5328.00
17	4	1	5825.00	20782.00	147.10	0	Spot (Block17, Row1, Column4)	21917.15	21009.00	8859.81	0.02	0.40	4921.00	4970.64	4921.00	590.40	0.00	0.12	100.00	100.00	0.00	16088.00	16996.15	12865367.00	28.70	8922.42	8594.00
17	5	1	6130.00	20782.00	151.50	0	Spot (Block17, Row1, Column5)	13473.80	12260.00	5534.68	0.04	0.41	5167.00	5224.50	5167.00	702.23	0.00	0.13	99.00	95.00	0.00	7093.00	8306.80	8501971.00	11.75	6900.36	6748.00
17	6	1	6422.00	20779.00	147.25	0	Spot (Block17, Row1, Column6)	28540.96	27237.50	12240.75	0.02	0.43	5377.00	5427.62	5377.00	676.81	0.00	0.12	100.00	100.00	0.00	21860.50	23163.96	16839166.00	34.15	11007.10	9816.50
17	7	1	6731.00	20789.00	118.90	0	Spot (Block17, Row1, Column7)	22512.13	22112.00	6594.74	0.01	0.29	5547.00	5656.08	5547.00	844.55	0.01	0.15	100.00	100.00	0.00	16565.00	16965.13	8352002.00	19.96	10144.20	9437.00
17	8	1	7023.00	20790.00	167.85	0	Spot (Block17, Row1, Column8)	64071.71	65535.00	5758.33	0.01	0.09	5980.00	6071.09	5980.00	989.20	0.01	0.16	100.00	100.00	91.70	59555.00	58091.71	50168656.00	58.63	22878.51	20745.00
17	1	2	4915.00	21067.00	224.20	0	Spot (Block17, Row2, Column1)	5391.68	5360.00	534.47	0.00	0.10	4909.00	4987.76	4909.00	650.68	0.01	0.13	37.00	7.00	0.00	451.00	482.68	7747848.00	0.62	5078.83	5124.00
17	2	2	5222.00	21080.00	137.10	0	Spot (Block17, Row2, Column2)	7405.94	7215.50	1135.23	0.01	0.15	4834.00	4876.02	4834.00	553.20	0.00	0.11	99.00	94.00	0.00	2381.50	2571.94	3791839.00	4.57	5751.04	5805.00
17	3	2	5525.00	21081.00	176.95	0	Spot (Block17, Row2, Column3)	5673.60	5613.00	623.53	0.00	0.11	4847.00	4883.92	4847.00	565.22	0.00	0.12	59.00	36.00	0.00	766.00	826.60	4975751.00	1.40	5197.59	5128.00
17	4	2	5829.00	21084.00	192.00	0	Spot (Block17, Row2, Column4)	6632.20	6529.50	820.18	0.01	0.12	5068.00	5134.93	5068.00	708.50	0.01	0.14	87.00	52.00	0.00	1461.50	1564.20	6910750.00	2.11	5715.64	5701.00
17	5	2	6128.00	21082.00	163.20	0	Spot (Block17, Row2, Column5)	47424.40	48361.00	14947.01	0.01	0.32	5294.00	5369.89	5294.00	770.17	0.01	0.14	100.00	100.00	20.46	43067.00	42130.40	34762240.00	54.60	15643.56	14109.50
17	6	2	6424.00	21083.00	218.65	0	Spot (Block17, Row2, Column6)	6429.79	6381.00	829.86	0.00	0.13	5500.00	5640.27	5500.00	1032.83	0.01	0.18	43.00	8.00	0.00	881.00	929.79	8795951.00	0.76	5784.65	5756.00
17	7	2	6733.00	21083.00	212.45	0	Spot (Block17, Row2, Column7)	6630.53	6489.50	832.04	0.01	0.13	5567.00	5621.26	5567.00	688.86	0.00	0.12	60.00	36.00	0.00	922.50	1063.53	8526860.00	1.47	6018.87	6084.00
17	8	2	7035.00	21091.00	219.65	0	Spot (Block17, Row2, Column8)	6739.99	6743.00	710.39	0.00	0.11	5943.00	6075.77	5943.00	1051.74	0.01	0.17	37.00	3.00	0.00	800.00	796.99	9294447.00	0.63	6154.74	6137.00
17	1	3	4926.00	21372.00	146.90	0	Spot (Block17, Row3, Column1)	14150.51	13732.00	4894.85	0.01	0.35	4890.00	4954.30	4890.00	572.34	0.01	0.12	100.00	100.00	0.00	8842.00	9260.51	8405404.00	16.07	7072.45	6787.00
17	2	3	5228.00	21369.00	195.25	0	Spot (Block17, Row3, Column2)	5734.28	5672.50	665.20	0.00	0.12	4885.00	4934.98	4885.00	566.76	0.00	0.11	60.00	32.00	0.00	787.50	849.28	6170088.00	1.41	5265.20	5276.00
17	3	3	5514.00	21373.00	138.30	0	Spot (Block17, Row3, Column3)	20079.54	13028.00	17264.53	0.19	0.86	5032.00	5113.96	5032.00	843.08	0.01	0.16	99.00	98.00	8.33	7996.00	15047.54	10361041.00	17.75	10698.45	7209.00
17	4	3	5829.00	21378.00	146.00	0	Spot (Block17, Row3, Column4)	44741.30	45798.00	18242.60	0.01	0.41	5236.00	5325.51	5236.00	762.22	0.01	0.14	100.00	100.00	27.56	40562.00	39505.30	25815868.00	51.71	13865.02	12902.00
17	5	3	6127.00	21365.00	131.35	0	Spot (Block17, Row3, Column5)	13949.76	10181.00	11547.49	0.14	0.83	5453.00	5607.91	5453.00	1004.18	0.01	0.18	96.00	85.00	2.81	4728.00	8496.76	6444787.00	8.31	9000.97	8280.00
17	6	3	6427.00	21381.00	236.75	0	Spot (Block17, Row3, Column6)	52490.63	52477.00	12981.62	0.00	0.25	5722.00	5975.50	5722.00	1365.24	0.02	0.23	100.00	100.00	40.40	46755.00	46768.63	84982992.00	34.07	19508.52	19032.00
17	7	3	6735.00	21386.00	155.25	0	Spot (Block17, Row3, Column7)	9660.47	9105.00	2385.77	0.03	0.25	5828.00	5980.62	5828.00	1161.24	0.01	0.19	89.00	65.00	0.00	3277.00	3832.47	6404889.00	3.17	6681.50	6688.00
17	8	3	7027.00	21395.00	155.60	0	Spot (Block17, Row3, Column8)	53200.91	58674.50	13710.56	0.04	0.26	5985.00	6103.26	5985.00	1020.10	0.01	0.17	100.00	100.00	40.66	52689.50	47215.91	35325676.00	46.17	17856.48	16893.00
17	1	4	4924.00	21672.00	145.80	0	Spot (Block17, Row4, Column1)	43155.46	44910.00	18172.23	0.02	0.42	5034.00	5090.58	5034.00	649.88	0.00	0.13	100.00	100.00	23.22	39876.00	38121.46	24900824.00	58.57	13877.69	12077.00
17	2	4	5219.00	21676.00	176.55	0	Spot (Block17, Row4, Column2)	9926.29	9584.50	2361.63	0.02	0.24	5078.00	5200.33	5078.00	1052.95	0.01	0.20	99.00	86.00	0.00	4506.50	4848.29	8635877.00	4.49	6592.75	6602.00
17	3	4	5524.00	21677.00	155.60	0	Spot (Block17, Row4, Column3)	64044.31	65535.00	4596.39	0.01	0.07	5184.00	5306.56	5184.00	1146.11	0.01	0.22	100.00	100.00	86.49	60351.00	58860.31	42653908.00	51.25	22745.63	20283.50
17	4	4	5812.00	21678.00	216.90	0	Spot (Block17, Row4, Column4)	5938.48	5873.50	580.90	0.00	0.10	5244.00	5342.59	5244.00	751.83	0.01	0.14	41.00	8.00	0.00	629.50	694.48	8040704.00	0.79	5474.60	5466.50
17	5	4	6118.00	21656.00	118.70	0	Spot (Block17, Row4, Column5)	11113.96	7739.00	10221.49	0.16	0.92	5485.00	5598.83	5485.00	875.53	0.01	0.16	88.00	59.00	1.88	2254.00	5628.96	4145509.00	6.30	7182.49	7114.50
17	6	4	6423.00	21687.00	163.65	0	Spot (Block17, Row4, Column6)	54320.96	62909.50	13537.88	0.06	0.25	5706.00	5893.43	5706.00	1149.79	0.01	0.20	100.00	100.00	47.30	57203.50	48614.96	40306508.00	42.12	18382.86	16730.00
17	7	4	6715.00	21685.00	153.75	0	Spot (Block17, Row4, Column7)	10891.05	9925.50	3632.00	0.04	0.33	5869.00	6029.27	5869.00	1182.19	0.01	0.20	88.00	66.00	0.00	4056.50	5022.05	7166309.00	4.11	7107.56	7192.00
17	8	4	7035.00	21687.00	177.10	0	Spot (Block17, Row4, Column8)	7399.29	7261.00	954.83	0.01	0.13	5991.00	6086.46	5991.00	859.35	0.01	0.14	73.00	37.00	0.00	1270.00	1408.29	6489180.00	1.53	6487.57	6494.50
17	1	5	4931.00	21975.00	147.10	0	Spot (Block17, Row5, Column1)	47770.86	53073.00	18355.78	0.05	0.38	5166.00	5329.09	5166.00	1061.02	0.01	0.20	100.00	100.00	40.98	47907.00	42604.86	28328296.00	40.00	14411.66	13204.50
17	2	5	5221.00	21977.00	155.60	0	Spot (Block17, Row5, Column2)	52899.93	59029.50	14132.09	0.05	0.27	5286.50	5486.30	5286.50	1177.90	0.02	0.21	100.00	100.00	42.07	53743.00	47613.43	35337432.00	40.25	16336.70	15065.00
17	3	5	5523.00	21979.00	152.10	0	Spot (Block17, Row5, Column3)	30777.27	29305.50	13147.05	0.02	0.43	5252.00	5387.38	5252.00	893.08	0.01	0.17	100.00	100.00	0.00	24053.50	25525.27	19635902.00	28.43	10623.60	10139.00
17	4	5	5821.00	21979.00	148.40	0	Spot (Block17, Row5, Column4)	16291.91	15297.50	6755.07	0.03	0.41	5157.00	5231.27	5157.00	712.28	0.01	0.14	100.00	99.00	0.00	10140.50	11134.91	9807731.00	15.53	7687.14	7348.50
17	5	5	6125.00	21982.00	155.45	0	Spot (Block17, Row5, Column5)	61669.33	65535.00	8447.19	0.03	0.14	5333.00	5423.76	5333.00	825.01	0.01	0.15	100.00	100.00	76.81	60202.00	56336.33	40948804.00	68.18	20933.36	18307.00
17	6	5	6420.00	21979.00	197.05	0	Spot (Block17, Row5, Column6)	6653.04	6519.00	1117.08	0.01	0.17	5549.00	5735.58	5549.00	1171.03	0.01	0.20	40.00	6.00	0.00	970.00	1104.04	7298387.00	0.78	6037.40	6014.00
17	7	5	6725.00	21983.00	229.05	0	Spot (Block17, Row5, Column7)	53514.30	62939.00	13813.41	0.07	0.26	5825.00	6093.16	5825.00	1465.67	0.02	0.24	100.00	100.00	48.81	57114.00	47689.30	80807360.00	32.35	19665.31	19340.00
17	8	5	7026.00	21986.00	145.30	0	Spot (Block17, Row5, Column8)	16558.24	15705.00	6353.38	0.02	0.38	5965.00	6105.79	5965.00	1078.70	0.01	0.18	99.00	92.00	0.00	9740.00	10593.24	9554103.00	9.69	8515.63	8222.00
17	1	6	4916.00	22273.00	233.30	0	Spot (Block17, Row6, Column1)	47036.29	42133.00	15786.19	0.05	0.34	5268.00	5550.43	5268.00	1370.23	0.02	0.25	100.00	100.00	34.38	36865.00	41768.29	73471232.00	30.28	18515.21	18944.00
17	2	6	5219.00	22274.00	232.05	0	Spot (Block17, Row6, Column2)	50424.87	50582.50	14273.08	0.00	0.28	5482.00	5775.47	5482.00	1481.37	0.02	0.26	100.00	100.00	36.98	45100.50	44942.87	78259992.00	30.14	19243.99	19158.00
17	3	6	5521.00	22276.00	147.40	0	Spot (Block17, Row6, Column3)	43962.96	45442.00	18245.17	0.01	0.42	5296.00	5439.67	5296.00	1032.68	0.01	0.19	100.00	100.00	24.62	40146.00	38666.96	25894324.00	37.30	14360.35	13233.00
17	4	6	5821.00	22285.00	183.25	0	Spot (Block17, Row6, Column4)	7070.26	6814.00	1209.16	0.02	0.17	5163.00	5210.30	5163.00	659.95	0.00	0.13	87.00	65.00	0.00	1651.00	1907.26	6695534.00	2.82	5784.89	5846.00
17	5	6	6123.00	22284.00	148.45	0	Spot (Block17, Row6, Column5)	50646.09	61335.00	17548.87	0.08	0.35	5310.00	5384.53	5310.00	777.59	0.01	0.14	100.00	100.00	46.51	56025.00	45336.09	30489152.00	58.21	15638.51	15125.50
17	6	6	6424.00	22283.00	208.70	0	Spot (Block17, Row6, Column6)	6249.47	6281.00	729.49	0.00	0.12	5552.00	5694.30	5552.00	1066.74	0.01	0.19	33.00	1.00	0.00	729.00	697.47	7749340.00	0.52	5788.04	5669.00
17	7	6	6723.00	22284.00	153.20	0	Spot (Block17, Row6, Column7)	13168.89	12328.00	4521.86	0.03	0.34	5782.00	5899.22	5782.00	1091.61	0.01	0.19	98.00	90.00	0.00	6546.00	7386.89	8533443.00	6.66	7377.78	7353.00
17	8	6	7031.00	22296.00	148.15	0	Spot (Block17, Row6, Column8)	15237.26	14791.00	5520.10	0.01	0.36	6014.00	6067.60	6014.00	818.46	0.00	0.13	99.00	95.00	0.00	8777.00	9223.26	9188068.00	11.20	8183.05	7949.50
17	1	7	4922.00	22574.00	160.45	0	Spot (Block17, Row7, Column1)	13908.27	13317.50	4018.61	0.02	0.29	5271.00	5403.06	5271.00	942.43	0.01	0.17	100.00	99.00	0.00	8046.50	8637.27	9847058.00	9.02	7419.13	7312.00
17	2	7	5219.00	22579.00	218.05	0	Spot (Block17, Row7, Column2)	6067.05	6099.00	652.70	0.00	0.11	5348.00	5478.95	5348.00	971.90	0.01	0.18	38.00	1.00	0.00	751.00	719.05	8245125.00	0.61	5712.10	5707.00
17	3	7	5524.00	22577.00	227.65	0	Spot (Block17, Row7, Column3)	5810.40	5793.00	583.74	0.00	0.10	5289.00	5335.22	5289.00	632.67	0.00	0.12	40.00	11.00	0.00	504.00	521.40	8657491.00	0.75	5392.05	5344.00
17	4	7	5819.00	22585.00	212.60	0	Spot (Block17, Row7, Column4)	6052.55	5987.00	641.37	0.00	0.11	5345.00	5427.14	5345.00	728.54	0.01	0.13	47.00	13.00	0.00	642.00	707.55	7825948.00	0.86	5659.41	5530.50
17	5	7	6118.00	22583.00	207.85	0	Spot (Block17, Row7, Column5)	6948.32	6829.00	914.25	0.01	0.13	5562.00	5713.00	5562.00	1037.59	0.01	0.18	61.00	21.00	0.00	1267.00	1386.32	8567277.00	1.19	6166.74	6147.00
17	6	7	6416.00	22585.00	227.05	0	Spot (Block17, Row7, Column6)	51479.20	59168.50	15351.62	0.06	0.30	5980.00	6400.74	5980.00	1765.49	0.03	0.28	100.00	100.00	46.01	53188.50	45499.20	76189896.00	25.53	19536.62	19270.00
17	7	7	6713.00	22591.00	151.00	0	Spot (Block17, Row7, Column7)	15980.88	15081.50	5368.91	0.03	0.34	6042.00	6214.72	6042.00	1244.68	0.01	0.20	100.00	96.00	0.00	9039.50	9938.88	9972070.00	7.85	8695.82	7963.00
17	8	7	7021.00	22593.00	181.55	0	Spot (Block17, Row7, Column8)	61857.93	65535.00	7583.14	0.03	0.12	6333.00	6396.08	6333.00	945.81	0.00	0.15	100.00	100.00	70.05	59202.00	55524.93	57219204.00	58.64	22270.92	20504.00
17	1	8	4914.00	22869.00	147.45	0	Spot (Block17, Row8, Column1)	10884.16	9255.00	7258.24	0.07	0.67	5257.00	5291.36	5257.00	593.87	0.00	0.11	97.00	93.00	0.51	3998.00	5627.16	6454308.00	9.42	6891.74	6526.00
17	2	8	5216.00	22868.00	212.55	0	Spot (Block17, Row8, Column2)	6113.59	6100.50	653.81	0.00	0.11	5268.00	5307.84	5268.00	578.93	0.00	0.11	61.00	31.00	0.00	832.50	845.59	7874307.00	1.39	5656.65	5640.00
17	3	8	5513.00	22878.00	155.90	0	Spot (Block17, Row8, Column3)	9532.80	8674.00	2841.02	0.04	0.30	5346.00	5411.30	5346.00	688.32	0.01	0.13	97.00	85.00	0.00	3328.00	4186.80	6358378.00	5.99	6387.74	6411.00
17	4	8	5821.00	22878.00	151.45	0	Spot (Block17, Row8, Column4)	62254.06	65535.00	7261.99	0.02	0.12	5584.00	5655.71	5584.00	795.72	0.01	0.14	100.00	100.00	76.51	59951.00	56670.06	39220400.00	71.13	22265.75	21887.50
17	5	8	6106.00	22887.00	211.55	0	Spot (Block17, Row8, Column5)	6383.87	6337.50	674.13	0.00	0.11	5789.00	5932.54	5789.00	1071.92	0.01	0.18	28.00	0.00	0.00	548.50	594.87	8145812.00	0.42	6035.67	6022.50
17	6	8	6424.00	22885.00	228.10	0	Spot (Block17, Row8, Column6)	52299.54	56947.00	14039.10	0.04	0.27	6201.00	6563.68	6201.00	1681.09	0.02	0.26	100.00	100.00	46.10	50746.00	46098.54	77822408.00	27.21	19991.00	20114.00
17	7	8	6719.00	22885.00	146.10	0	Spot (Block17, Row8, Column7)	12662.09	12436.00	3304.96	0.01	0.26	6185.00	6311.94	6185.00	1074.22	0.01	0.17	98.00	94.00	0.00	6251.00	6477.09	7407321.00	5.91	7851.52	7903.00
17	8	8	7012.00	22893.00	143.80	0	Spot (Block17, Row8, Column8)	13899.08	13796.50	3704.70	0.00	0.27	6479.00	6532.82	6479.00	855.13	0.00	0.13	99.00	99.00	0.00	7317.50	7420.08	7727886.00	8.61	8792.05	8506.00
18	1	1	9431.00	20798.00	163.30	0	Spot (Block18, Row1, Column1)	60547.80	65535.00	9117.95	0.03	0.15	3099.00	3192.83	3099.00	602.17	0.01	0.19	100.00	100.00	69.69	62436.00	57448.80	44745252.00	95.25	17379.77	14758.50
18	2	1	9724.00	20802.00	177.45	0	Spot (Block18, Row1, Column2)	4150.12	4072.00	682.43	0.01	0.16	3110.00	3178.23	3110.00	509.23	0.01	0.16	76.00	46.00	0.00	962.00	1040.12	3660407.00	1.91	3484.47	3563.50
18	3	1	10031.00	20809.00	154.80	0	Spot (Block18, Row1, Column3)	10695.83	9295.00	5555.20	0.06	0.52	3094.00	3129.13	3094.00	421.80	0.00	0.13	100.00	97.00	0.00	6201.00	7601.83	7016465.00	17.94	4557.52	4518.50
18	4	1	10319.00	20810.00	179.45	0	Spot (Block18, Row1, Column4)	4116.82	4057.00	576.19	0.01	0.14	3145.00	3182.95	3145.00	449.09	0.01	0.14	79.00	51.00	0.00	912.00	971.82	3709255.00	2.08	3552.19	3578.00
18	5	1	10629.00	20811.00	151.85	0	Spot (Block18, Row1, Column5)	26428.09	23314.00	16575.62	0.05	0.63	3252.00	3325.18	3252.00	513.69	0.01	0.15	100.00	100.00	0.79	20062.00	23176.09	16755408.00	44.97	7077.26	6476.00
18	6	1	10923.00	20811.00	148.80	0	Spot (Block18, Row1, Column6)	20511.18	19290.00	9595.75	0.03	0.47	3370.00	3445.19	3370.00	547.46	0.01	0.16	100.00	100.00	0.00	15920.00	17141.18	12491306.00	31.17	7243.89	6760.00
18	7	1	11232.00	20813.00	121.70	0	Spot (Block18, Row1, Column7)	39546.27	39601.00	14259.68	0.00	0.36	3470.00	3549.73	3470.00	666.34	0.01	0.19	100.00	100.00	4.37	36131.00	36076.27	15383501.00	54.02	12499.05	11268.00
18	8	1	11523.00	20819.00	165.90	0	Spot (Block18, Row1, Column8)	63740.67	65535.00	6427.44	0.01	0.10	3567.50	3683.94	3567.50	756.81	0.01	0.21	100.00	100.00	90.20	61967.50	60173.17	48762100.00	79.35	20083.36	17713.00
18	1	2	9416.00	21096.00	217.70	0	Spot (Block18, Row2, Column1)	3403.92	3322.00	488.01	0.01	0.14	3022.00	3090.94	3022.00	536.69	0.01	0.17	38.00	8.00	0.00	300.00	381.92	4625927.00	0.58	3123.46	3054.00
18	2	2	9729.00	21110.00	132.25	0	Spot (Block18, Row2, Column2)	10297.20	10284.50	2994.47	0.00	0.29	3012.00	3048.98	3012.00	409.02	0.01	0.13	100.00	100.00	0.00	7272.50	7285.20	4880873.00	17.72	4868.85	4785.00
18	3	2	10022.00	21094.00	209.85	0	Spot (Block18, Row2, Column3)	3402.97	3347.00	453.98	0.01	0.13	3026.00	3061.13	3026.00	422.19	0.01	0.14	42.00	21.00	0.00	321.00	376.97	4253709.00	0.81	3234.03	3255.00
18	4	2	10330.00	21108.00	181.85	0	Spot (Block18, Row2, Column4)	6719.29	6709.00	1536.28	0.00	0.23	3037.00	3061.94	3037.00	422.71	0.00	0.14	100.00	99.00	0.00	3672.00	3682.29	6222060.00	8.65	4076.95	4015.00
18	5	2	10631.00	21106.00	192.85	0	Spot (Block18, Row2, Column5)	4327.88	4198.50	602.74	0.01	0.14	3059.00	3105.45	3059.00	432.82	0.01	0.14	94.00	70.00	0.00	1139.50	1268.88	4544277.00	2.82	3483.21	3422.00
18	6	2	10929.00	21106.00	205.35	0	Spot (Block18, Row2, Column6)	3769.15	3718.50	557.95	0.01	0.15	3215.00	3300.66	3215.00	577.90	0.01	0.18	45.00	17.00	0.00	503.50	554.15	4530524.00	0.81	3433.67	3452.00
18	7	2	11225.00	21110.00	171.50	0	Spot (Block18, Row2, Column7)	5805.22	5468.00	1522.58	0.03	0.26	3284.00	3337.65	3284.00	499.48	0.01	0.15	95.00	87.00	0.00	2184.00	2521.22	4754478.00	4.94	4057.50	4090.00
18	8	2	11543.00	21107.00	194.65	0	Spot (Block18, Row2, Column8)	3879.81	3761.50	535.52	0.01	0.14	3378.00	3469.83	3378.00	656.84	0.01	0.19	37.00	7.00	0.00	383.50	501.81	4143635.00	0.62	3592.03	3565.00
18	1	3	9428.00	21401.00	152.00	0	Spot (Block18, Row3, Column1)	13707.87	11850.00	7980.49	0.06	0.58	2978.00	3005.94	2978.00	416.67	0.00	0.14	100.00	98.00	0.00	8872.00	10729.87	8635959.00	25.68	5079.84	4983.00
18	2	3	9735.00	21406.00	205.05	0	Spot (Block18, Row3, Column2)	3486.99	3499.00	409.30	0.00	0.12	2932.50	2985.95	2932.50	417.55	0.01	0.14	61.00	25.00	0.00	566.50	554.49	4177412.00	1.20	3165.29	3228.00
18	3	3	10026.00	21403.00	171.60	0	Spot (Block18, Row3, Column3)	4434.64	4154.00	1631.99	0.03	0.37	2967.50	3025.23	2967.50	473.22	0.01	0.16	85.00	63.00	0.00	1186.50	1467.14	3631974.00	2.98	3441.60	3426.00
18	4	3	10325.00	21408.00	147.80	0	Spot (Block18, Row3, Column4)	21961.65	20404.00	10998.93	0.03	0.50	3015.00	3054.78	3015.00	433.34	0.01	0.14	100.00	100.00	0.00	17389.00	18946.65	13023260.00	43.63	7162.27	6550.00
18	5	3	10624.00	21406.00	177.40	0	Spot (Block18, Row3, Column5)	4014.15	3899.00	945.88	0.01	0.24	3070.00	3130.29	3070.00	550.66	0.01	0.18	68.00	31.00	0.00	829.00	944.15	3524422.00	1.61	3360.94	3452.00
18	6	3	10925.00	21410.00	192.20	0	Spot (Block18, Row3, Column6)	21118.96	17803.00	10968.22	0.07	0.52	3242.00	3347.80	3242.00	696.47	0.01	0.21	100.00	100.00	0.00	14561.00	17876.96	22069326.00	25.52	7845.95	7852.00
18	7	3	11233.00	21415.00	150.90	0	Spot (Block18, Row3, Column7)	18345.92	16155.50	10424.70	0.06	0.57	3320.00	3396.28	3320.00	595.82	0.01	0.18	100.00	99.00	0.00	12835.50	15025.92	11411164.00	25.09	6118.13	5728.00
18	8	3	11528.00	21421.00	155.10	0	Spot (Block18, Row3, Column8)	16117.57	15392.00	5557.58	0.02	0.34	3296.00	3356.28	3296.00	507.94	0.01	0.15	100.00	100.00	0.00	12096.00	12821.57	10669831.00	25.12	6855.35	6285.00
18	1	4	9422.00	21702.00	148.15	0	Spot (Block18, Row4, Column1)	20830.52	19230.00	10829.68	0.03	0.52	2973.00	3013.38	2973.00	428.75	0.01	0.14	100.00	100.00	0.00	16257.00	17857.52	12581634.00	41.56	6578.75	5830.50
18	2	4	9722.00	21707.00	195.85	0	Spot (Block18, Row4, Column2)	4096.45	4036.50	579.77	0.01	0.14	2929.00	2989.10	2929.00	469.82	0.01	0.16	90.00	58.00	0.00	1107.50	1167.45	4440547.00	2.36	3379.09	3359.00
18	3	4	10026.00	21710.00	149.70	0	Spot (Block18, Row4, Column3)	46306.46	49566.00	18242.72	0.03	0.39	2930.00	2989.59	2930.00	495.54	0.01	0.17	100.00	100.00	32.79	46636.00	43376.46	28247116.00	87.41	12585.43	10629.00
18	4	4	10308.00	21705.00	208.50	0	Spot (Block18, Row4, Column4)	3556.90	3533.00	461.32	0.00	0.13	2965.00	3012.46	2965.00	472.36	0.01	0.16	55.00	26.00	0.00	568.00	591.90	4399883.00	1.15	3300.19	3270.50
18	5	4	10611.00	21706.00	184.55	0	Spot (Block18, Row4, Column5)	3683.12	3611.00	545.26	0.01	0.15	2968.00	3015.29	2968.00	445.23	0.01	0.15	66.00	34.00	0.00	643.00	715.12	3513701.00	1.50	3299.19	3189.50
18	6	4	10924.00	21710.00	195.60	0	Spot (Block18, Row4, Column6)	4718.98	4599.00	694.95	0.01	0.15	3118.00	3190.85	3118.00	575.14	0.01	0.18	94.00	73.00	0.00	1481.00	1600.98	5115369.00	2.66	3573.12	3585.00
18	7	4	11218.00	21715.00	152.95	0	Spot (Block18, Row4, Column7)	16882.90	13659.00	10515.51	0.09	0.62	3230.50	3307.81	3230.50	566.54	0.01	0.17	100.00	95.00	0.00	10428.50	13652.40	10872590.00	23.96	5526.92	5252.00
18	8	4	11525.00	21720.00	158.00	0	Spot (Block18, Row4, Column8)	6815.75	6817.00	1829.20	0.00	0.27	3288.00	3325.47	3288.00	472.30	0.00	0.14	99.00	93.00	0.00	3529.00	3527.75	4668790.00	7.39	4167.63	4189.00
18	1	5	9427.00	22003.00	156.00	0	Spot (Block18, Row5, Column1)	5442.09	5233.00	1228.16	0.02	0.23	2981.00	3060.60	2981.00	552.16	0.01	0.18	98.00	88.00	0.00	2252.00	2461.09	3635316.00	4.31	3541.51	3540.00
18	2	5	9724.00	22003.00	154.80	0	Spot (Block18, Row5, Column2)	17034.33	16802.50	5503.69	0.01	0.32	2937.00	3002.33	2937.00	500.03	0.01	0.17	100.00	100.00	0.00	13865.50	14097.33	11174520.00	28.06	6271.99	6137.00
18	3	5	10023.00	22003.00	173.25	0	Spot (Block18, Row5, Column3)	6289.43	5908.00	1900.08	0.03	0.30	2926.00	2959.91	2926.00	476.58	0.01	0.16	99.00	96.00	0.00	2982.00	3363.43	5239096.00	6.99	3782.42	3777.00
18	4	5	10324.00	22008.00	153.85	0	Spot (Block18, Row5, Column4)	22682.02	18881.00	14996.81	0.08	0.66	2897.00	2942.70	2897.00	465.57	0.01	0.16	100.00	100.00	0.46	15984.00	19785.02	14765992.00	42.40	6134.41	5677.00
18	5	5	10626.00	22008.00	148.05	0	Spot (Block18, Row5, Column5)	44864.23	45560.00	18378.62	0.01	0.41	2980.50	3047.45	2980.50	537.11	0.01	0.18	100.00	100.00	29.05	42579.50	41883.73	26873828.00	77.86	12050.68	10926.00
18	6	5	10928.00	22000.00	217.55	0	Spot (Block18, Row5, Column6)	3557.76	3495.50	489.52	0.01	0.14	3042.00	3129.17	3042.00	570.12	0.01	0.18	42.00	11.00	0.00	453.50	515.76	4802973.00	0.75	3244.34	3205.50
18	7	5	11226.00	22018.00	187.65	0	Spot (Block18, Row5, Column7)	22496.12	20126.00	10654.14	0.05	0.47	3147.50	3269.98	3147.50	687.24	0.02	0.21	100.00	100.00	0.00	16978.50	19348.62	22293644.00	27.98	7685.56	7670.00
18	8	5	11529.00	22018.00	152.30	0	Spot (Block18, Row5, Column8)	30558.00	26318.50	18719.92	0.06	0.61	3192.00	3271.03	3192.00	559.58	0.01	0.17	100.00	99.00	4.23	23126.50	27366.00	19496032.00	48.76	7800.73	7086.00
18	1	6	9424.00	22304.00	191.95	0	Spot (Block18, Row6, Column1)	18559.06	15752.00	9803.54	0.07	0.53	3048.00	3198.93	3048.00	716.64	0.02	0.22	100.00	100.00	0.00	12704.00	15511.06	19319980.00	21.43	7087.05	7011.50
18	2	6	9724.00	22309.00	203.60	0	Spot (Block18, Row6, Column2)	13886.67	13053.00	5397.33	0.03	0.39	3050.00	3176.64	3050.00	673.22	0.02	0.21	100.00	100.00	0.00	10003.00	10836.67	16469586.00	15.91	6369.63	6311.00
18	3	6	10016.00	22306.00	147.40	0	Spot (Block18, Row6, Column3)	24205.96	22985.00	11655.92	0.02	0.48	2926.00	2978.17	2926.00	499.52	0.01	0.17	100.00	100.00	0.00	20059.00	21279.96	14475166.00	42.50	7359.55	6845.00
18	4	6	10325.00	22311.00	176.20	0	Spot (Block18, Row6, Column4)	4065.52	3918.00	712.43	0.02	0.18	2902.00	2942.77	2902.00	483.48	0.01	0.16	87.00	53.00	0.00	1016.00	1163.52	3532935.00	2.32	3230.64	3149.00
18	5	6	10623.00	22318.00	145.90	0	Spot (Block18, Row6, Column5)	47662.66	51973.00	17196.19	0.04	0.36	3000.00	3076.35	3000.00	546.64	0.01	0.18	100.00	100.00	32.59	48973.00	44662.66	27644504.00	81.57	12880.57	11094.50
18	6	6	10922.00	22314.00	165.10	0	Spot (Block18, Row6, Column6)	4932.37	4652.00	1116.60	0.03	0.23	3130.50	3210.46	3130.50	559.92	0.01	0.17	88.00	73.00	0.00	1521.50	1801.87	3723942.00	3.08	3718.08	3761.00
18	7	6	11221.00	22313.00	152.05	0	Spot (Block18, Row6, Column7)	21808.38	19654.00	12260.53	0.05	0.56	3151.00	3228.29	3151.00	588.00	0.01	0.18	100.00	100.00	0.00	16503.00	18657.38	13804702.00	31.60	6596.70	6245.00
18	8	6	11526.00	22318.00	152.55	0	Spot (Block18, Row6, Column8)	29780.59	26367.00	17877.04	0.05	0.60	3100.00	3149.10	3100.00	465.02	0.01	0.15	100.00	100.00	3.46	23267.00	26680.59	18910696.00	57.27	8245.13	7307.00
18	1	7	9422.00	22599.00	194.30	0	Spot (Block18, Row7, Column1)	4436.04	4368.00	726.28	0.01	0.16	3044.00	3131.54	3044.00	565.46	0.01	0.18	88.00	60.00	0.00	1324.00	1392.04	4733253.00	2.31	3515.01	3437.00
18	2	7	9718.00	22599.00	176.80	0	Spot (Block18, Row7, Column2)	4321.79	4054.00	1001.54	0.03	0.23	3003.00	3068.20	3003.00	477.46	0.01	0.16	82.00	56.00	0.00	1051.00	1318.79	3764277.00	2.63	3436.43	3411.00
18	3	7	10010.00	22606.00	221.50	0	Spot (Block18, Row7, Column3)	3436.01	3435.00	456.52	0.00	0.13	2961.00	3002.83	2961.00	444.96	0.01	0.15	51.00	22.00	0.00	474.00	475.01	4820723.00	0.97	3068.84	3024.00
18	4	7	10324.00	22601.00	200.95	0	Spot (Block18, Row7, Column4)	3671.58	3646.50	547.80	0.00	0.15	2916.00	2976.63	2916.00	463.00	0.01	0.16	67.00	35.00	0.00	730.50	755.58	4214971.00	1.50	3207.05	3135.00
18	5	7	10620.00	22614.00	185.70	0	Spot (Block18, Row7, Column5)	6007.65	5807.00	1534.16	0.01	0.26	3023.00	3103.99	3023.00	563.46	0.01	0.18	98.00	91.00	0.00	2784.00	2984.65	5821409.00	5.15	3884.96	3797.50
18	6	7	10919.00	22613.00	185.85	0	Spot (Block18, Row7, Column6)	16638.81	16535.00	6210.98	0.00	0.37	3276.00	3402.21	3276.00	774.43	0.02	0.23	100.00	100.00	0.00	13259.00	13362.81	16189564.00	17.09	6644.87	6643.50
18	7	7	11212.00	22615.00	150.50	0	Spot (Block18, Row7, Column7)	25377.38	23742.00	11771.41	0.03	0.46	3266.00	3336.51	3266.00	589.19	0.01	0.18	100.00	100.00	0.16	20476.00	22111.38	15835482.00	37.41	8112.03	7682.50
18	8	7	11522.00	22617.00	193.70	0	Spot (Block18, Row7, Column8)	5955.52	5871.00	930.69	0.01	0.16	3160.50	3191.66	3160.50	475.15	0.00	0.15	99.00	98.00	0.00	2710.50	2795.02	6277113.00	5.82	3977.80	3943.50
18	1	8	9415.00	22901.00	151.10	0	Spot (Block18, Row8, Column1)	6810.06	6380.00	2265.54	0.03	0.33	3059.00	3100.21	3059.00	410.86	0.01	0.13	99.00	98.00	0.00	3321.00	3751.06	4269905.00	9.03	4085.47	4068.00
18	2	8	9714.00	22901.00	188.05	0	Spot (Block18, Row8, Column2)	4240.84	4178.00	809.21	0.01	0.19	3026.00	3059.74	3026.00	419.51	0.00	0.14	81.00	64.00	0.00	1152.00	1214.84	4223880.00	2.82	3398.34	3374.00
18	3	8	10011.00	22907.00	148.50	0	Spot (Block18, Row8, Column3)	15615.27	12651.50	9501.07	0.09	0.61	3063.00	3108.29	3063.00	462.97	0.01	0.15	100.00	100.00	0.00	9588.50	12552.27	9462851.00	27.01	5612.44	5330.50
18	4	8	10315.00	22909.00	148.10	0	Spot (Block18, Row8, Column4)	30765.19	30319.00	11653.89	0.01	0.38	3073.00	3131.68	3073.00	508.53	0.01	0.16	100.00	100.00	0.00	27246.00	27692.19	18397588.00	54.34	9415.05	8570.50
18	5	8	10603.00	22911.00	206.60	0	Spot (Block18, Row8, Column5)	3585.83	3529.50	465.91	0.01	0.13	3076.00	3174.53	3076.00	642.28	0.01	0.20	36.00	3.00	0.00	453.50	509.83	4346032.00	0.64	3245.03	3226.00
18	6	8	10924.00	22912.00	180.65	0	Spot (Block18, Row8, Column6)	28669.11	24448.00	16048.12	0.07	0.56	3189.00	3365.42	3189.00	864.94	0.02	0.26	100.00	100.00	2.30	21259.00	25480.11	26232260.00	29.25	8497.06	8495.00
18	7	8	11218.00	22909.00	147.80	0	Spot (Block18, Row8, Column7)	7990.58	7504.00	2431.73	0.03	0.30	3221.00	3325.03	3221.00	684.23	0.01	0.21	99.00	98.00	0.00	4283.00	4769.58	4754393.00	6.82	4460.90	4413.00
18	8	8	11508.00	22927.00	154.65	0	Spot (Block18, Row8, Column8)	5837.19	5463.00	2261.91	0.03	0.39	3179.00	3219.48	3179.00	476.83	0.01	0.15	98.00	92.00	0.00	2284.00	2658.19	3835035.00	5.49	4008.82	4079.00
19	1	1	13934.00	20828.00	166.05	0	Spot (Block19, Row1, Column1)	55257.75	65535.00	14288.97	0.07	0.26	355.00	419.41	355.00	262.10	0.07	0.62	100.00	100.00	57.33	65180.00	54902.75	42217312.00	209.23	10347.70	9219.00
19	2	1	14234.00	20831.00	147.00	-50	Spot (Block19, Row1, Column2)	367.99	365.00	22.19	0.00	0.06	344.00	388.73	344.00	195.54	0.05	0.50	0.00	0.00	0.00	21.00	23.99	216746.00	-0.11	361.04	353.00
19	3	1	14535.00	20833.00	147.00	-50	Spot (Block19, Row1, Column3)	316.66	315.00	19.17	0.00	0.06	321.00	323.27	321.00	25.88	0.00	0.08	8.00	0.00	0.00	-6.00	-4.34	187146.00	-0.26	322.09	322.00
19	4	1	14835.00	20835.00	147.00	-50	Spot (Block19, Row1, Column4)	325.09	327.00	32.52	0.00	0.10	309.00	309.52	309.00	23.80	0.00	0.08	44.00	19.00	0.00	18.00	16.09	191155.00	0.65	312.89	314.00
19	5	1	15109.00	20819.00	127.25	0	Spot (Block19, Row1, Column5)	359.81	360.00	21.96	0.00	0.06	308.00	307.73	308.00	20.53	0.00	0.07	92.00	65.00	0.00	52.00	51.81	155077.00	2.54	334.44	334.00
19	6	1	15425.00	20845.00	150.85	0	Spot (Block19, Row1, Column6)	341.54	340.50	22.07	0.00	0.06	309.00	308.92	309.00	19.93	0.00	0.06	68.00	37.00	0.00	31.50	32.54	212437.00	1.64	326.02	323.50
19	7	1	15736.00	20842.00	147.00	-50	Spot (Block19, Row1, Column7)	364.28	371.50	35.46	0.01	0.10	320.00	374.72	320.00	291.65	0.07	0.78	0.00	0.00	0.00	51.50	44.28	214926.00	-0.04	317.17	313.00
19	8	1	16023.00	20844.00	167.05	0	Spot (Block19, Row1, Column8)	62612.64	65535.00	8955.05	0.02	0.14	471.00	541.11	471.00	414.87	0.06	0.77	100.00	100.00	87.87	65064.00	62141.64	48525284.00	149.62	13535.29	11566.50
19	1	2	13932.00	21129.00	147.00	-50	Spot (Block19, Row2, Column1)	363.90	365.00	31.93	0.00	0.09	336.00	385.24	336.00	187.50	0.06	0.49	0.00	0.00	0.00	29.00	27.90	213974.00	-0.11	365.54	373.50
19	2	2	14232.00	21131.00	147.00	-50	Spot (Block19, Row2, Column2)	357.68	358.00	25.57	0.00	0.07	345.00	363.22	345.00	74.69	0.02	0.21	0.00	0.00	0.00	13.00	12.68	212459.00	-0.07	350.12	337.50
19	3	2	14533.00	21133.00	147.00	-50	Spot (Block19, Row2, Column3)	318.35	315.00	24.52	0.00	0.08	317.00	320.09	317.00	50.39	0.00	0.16	4.00	0.00	0.00	-2.00	1.35	186874.00	-0.03	309.35	311.50
19	4	2	14833.00	21135.00	147.00	-50	Spot (Block19, Row2, Column4)	300.30	300.00	18.58	0.00	0.06	301.00	302.45	301.00	22.74	0.00	0.08	11.00	0.00	0.00	-1.00	-0.70	176577.00	-0.09	304.02	301.50
19	5	2	15145.00	21143.00	235.80	0	Spot (Block19, Row2, Column5)	329.26	328.00	23.87	0.00	0.07	301.00	300.50	301.00	21.15	0.00	0.07	59.00	28.00	0.00	27.00	28.26	527146.00	1.36	306.25	304.00
19	6	2	15434.00	21140.00	147.00	-50	Spot (Block19, Row2, Column6)	308.12	306.00	18.63	0.00	0.06	303.00	304.52	303.00	41.45	0.00	0.14	5.00	0.00	0.00	3.00	5.12	182405.00	0.09	302.05	301.50
19	7	2	15734.00	21142.00	147.00	-50	Spot (Block19, Row2, Column7)	313.17	316.00	15.95	0.00	0.05	318.00	340.89	318.00	75.84	0.03	0.22	0.00	0.00	0.00	-2.00	-4.83	183515.00	-0.37	309.25	309.00
19	8	2	16035.00	21144.00	147.00	-50	Spot (Block19, Row2, Column8)	453.34	447.00	49.16	0.01	0.11	407.00	468.47	407.00	297.69	0.06	0.64	0.00	0.00	0.00	40.00	46.34	267016.00	-0.05	461.01	457.00
19	1	3	13930.00	21429.00	147.00	-50	Spot (Block19, Row3, Column1)	334.09	333.00	20.28	0.00	0.06	320.00	324.40	320.00	29.86	0.01	0.09	23.00	1.00	0.00	13.00	14.09	196443.00	0.32	343.83	343.00
19	2	3	14256.00	21387.00	167.70	0	Spot (Block19, Row3, Column2)	397.85	403.00	29.41	0.01	0.07	333.00	337.54	333.00	53.75	0.01	0.16	71.00	3.00	0.00	70.00	64.85	312310.00	1.12	370.26	374.50
19	3	3	14531.00	21421.00	139.05	0	Spot (Block19, Row3, Column3)	668.64	511.00	814.27	0.12	1.22	317.00	320.66	317.00	52.41	0.00	0.16	95.00	85.00	0.00	194.00	351.64	350366.00	6.64	409.59	374.00
19	4	3	14849.00	21441.00	183.55	0	Spot (Block19, Row3, Column4)	339.28	338.00	24.57	0.00	0.07	301.00	301.46	301.00	21.76	0.00	0.07	72.00	41.00	0.00	37.00	38.28	322315.00	1.74	319.59	319.00
19	5	3	15141.00	21433.00	171.25	0	Spot (Block19, Row3, Column5)	387.02	383.00	96.75	0.00	0.25	299.00	299.11	299.00	20.59	0.00	0.07	95.00	83.00	0.00	84.00	88.02	315810.00	4.27	328.44	323.00
19	6	3	15432.00	21440.00	147.00	-50	Spot (Block19, Row3, Column6)	300.52	300.00	15.34	0.00	0.05	301.00	301.49	301.00	22.95	0.00	0.08	8.00	0.00	0.00	-1.00	-0.48	176405.00	-0.04	290.11	291.00
19	7	3	15733.00	21442.00	147.00	-50	Spot (Block19, Row3, Column7)	304.36	304.00	12.85	0.00	0.04	310.00	338.98	310.00	486.69	0.04	1.44	0.00	0.00	0.00	-6.00	-5.64	180791.00	-0.07	298.25	298.00
19	8	3	16033.00	21444.00	147.00	-50	Spot (Block19, Row3, Column8)	403.91	403.00	21.07	0.00	0.05	366.00	363.43	366.00	51.79	0.00	0.14	23.00	0.00	0.00	37.00	37.91	237095.00	0.78	393.51	391.00
19	1	4	13929.00	21729.00	147.00	-50	Spot (Block19, Row4, Column1)	405.37	364.00	287.89	0.05	0.71	315.00	321.29	315.00	85.54	0.01	0.27	11.00	3.00	0.00	49.00	90.37	238355.00	0.98	530.99	344.00
19	2	4	14229.00	21732.00	147.00	-50	Spot (Block19, Row4, Column2)	323.41	320.00	25.93	0.00	0.08	318.00	320.63	318.00	38.00	0.00	0.12	14.00	0.00	0.00	2.00	5.41	189844.00	0.07	319.93	318.00
19	3	4	14529.00	21731.00	157.25	0	Spot (Block19, Row4, Column3)	600.60	609.00	97.32	0.01	0.16	314.00	315.65	314.00	27.64	0.00	0.09	100.00	100.00	0.00	295.00	286.60	411411.00	10.31	406.46	397.00
19	4	4	14830.00	21736.00	147.00	-50	Spot (Block19, Row4, Column4)	295.90	298.00	21.79	0.00	0.07	302.00	302.55	302.00	22.22	0.00	0.07	8.00	0.00	0.00	-4.00	-6.10	174288.00	-0.30	293.90	297.00
19	5	4	15130.00	21738.00	147.00	-50	Spot (Block19, Row4, Column5)	318.21	317.00	18.85	0.00	0.06	299.00	299.40	299.00	20.35	0.00	0.07	44.00	13.00	0.00	18.00	19.21	188382.00	0.92	309.38	309.00
19	6	4	15431.00	21739.00	214.45	0	Spot (Block19, Row4, Column6)	325.06	324.00	20.03	0.00	0.06	299.00	299.85	299.00	19.02	0.00	0.06	60.00	26.00	0.00	25.00	26.06	427779.00	1.33	310.38	309.00
19	7	4	15731.00	21742.00	147.00	-50	Spot (Block19, Row4, Column7)	312.41	310.00	20.40	0.00	0.07	303.00	325.02	303.00	498.55	0.03	1.53	0.00	0.00	0.00	7.00	9.41	184635.00	-0.03	336.14	310.50
19	8	4	16036.00	21744.00	150.45	0	Spot (Block19, Row4, Column8)	424.21	420.00	29.33	0.00	0.07	324.00	349.22	324.00	477.33	0.03	1.37	0.00	0.00	0.00	96.00	100.21	263437.00	0.16	375.04	379.00
19	1	5	13927.00	22030.00	147.00	-50	Spot (Block19, Row5, Column1)	316.35	313.00	20.46	0.00	0.06	303.00	309.52	303.00	84.96	0.01	0.27	0.00	0.00	0.00	10.00	13.35	186014.00	0.08	311.54	309.00
19	2	5	14252.00	22074.00	166.90	0	Spot (Block19, Row5, Column2)	323.63	321.00	18.26	0.00	0.06	306.00	305.78	306.00	20.48	0.00	0.07	38.00	12.00	0.00	15.00	17.63	250166.00	0.87	317.23	313.00
19	3	5	14528.00	22034.00	147.00	-50	Spot (Block19, Row5, Column3)	323.84	321.50	25.29	0.00	0.08	304.00	304.38	304.00	20.94	0.00	0.07	47.00	24.00	0.00	17.50	19.84	191068.00	0.93	321.96	324.50
19	4	5	14850.00	22053.00	172.30	0	Spot (Block19, Row5, Column4)	352.91	352.00	25.49	0.00	0.07	298.00	299.87	298.00	22.50	0.00	0.08	88.00	65.00	0.00	54.00	54.91	291860.00	2.36	320.47	315.00
19	5	5	15132.00	22035.00	151.90	0	Spot (Block19, Row5, Column5)	779.05	777.00	193.51	0.00	0.25	300.00	301.86	300.00	23.47	0.00	0.08	100.00	100.00	0.00	477.00	479.05	495476.00	20.33	420.28	409.00
19	6	5	15483.00	22056.00	221.25	0	Spot (Block19, Row5, Column6)	312.53	313.00	14.17	0.00	0.05	299.00	300.03	299.00	18.98	0.00	0.06	36.00	4.00	0.00	14.00	13.53	437231.00	0.66	303.30	304.00
19	7	5	15728.00	22046.00	166.55	0	Spot (Block19, Row5, Column7)	356.13	357.00	21.16	0.00	0.06	300.00	301.02	300.00	18.35	0.00	0.06	95.00	81.00	0.00	57.00	56.13	273151.00	3.00	324.78	325.00
19	8	5	16022.00	22060.00	177.45	0	Spot (Block19, Row5, Column8)	329.85	328.00	18.89	0.00	0.06	304.00	306.04	304.00	24.50	0.00	0.08	48.00	14.00	0.00	24.00	25.85	291921.00	0.97	316.19	318.00
19	1	6	13890.00	22367.00	187.50	0	Spot (Block19, Row6, Column1)	324.59	324.00	25.46	0.00	0.08	303.00	304.62	303.00	26.30	0.00	0.09	41.00	13.00	0.00	21.00	21.59	321667.00	0.76	304.25	303.00
19	2	6	14226.00	22332.00	147.00	-50	Spot (Block19, Row6, Column2)	340.51	337.00	23.52	0.00	0.07	306.00	306.72	306.00	24.22	0.00	0.08	60.00	26.00	0.00	31.00	34.51	200901.00	1.39	336.48	337.50
19	3	6	14519.00	22319.00	162.35	0	Spot (Block19, Row6, Column3)	366.95	369.00	22.75	0.00	0.06	299.00	299.36	299.00	21.09	0.00	0.07	98.00	83.00	0.00	70.00	67.95	268972.00	3.20	328.56	323.00
19	4	6	14874.00	22339.00	130.80	0	Spot (Block19, Row6, Column4)	346.96	346.00	21.36	0.00	0.06	297.00	296.71	297.00	22.12	0.00	0.07	90.00	57.00	0.00	49.00	49.96	158214.00	2.27	322.09	322.00
19	5	6	15124.00	22340.00	146.40	0	Spot (Block19, Row6, Column5)	683.63	702.00	133.60	0.01	0.20	303.00	302.94	303.00	22.93	0.00	0.08	100.00	99.00	0.00	399.00	380.63	401291.00	16.60	397.98	385.00
19	6	6	15427.00	22340.00	147.00	-50	Spot (Block19, Row6, Column6)	303.86	303.00	18.04	0.00	0.06	302.00	301.27	302.00	19.53	0.00	0.06	14.00	3.00	0.00	1.00	1.86	178976.00	0.13	299.44	301.00
19	7	6	15712.00	22331.00	152.10	0	Spot (Block19, Row6, Column7)	337.69	337.00	24.02	0.00	0.07	299.00	298.53	299.00	17.85	0.00	0.06	80.00	53.00	0.00	38.00	38.69	213084.00	2.19	315.45	315.50
19	8	6	16013.00	22347.00	174.20	0	Spot (Block19, Row6, Column8)	324.34	321.00	20.99	0.00	0.06	296.00	296.72	296.00	20.51	0.00	0.07	59.00	25.00	0.00	25.00	28.34	273091.00	1.35	306.54	307.00
19	1	7	13884.00	22599.00	213.70	0	Spot (Block19, Row7, Column1)	315.06	314.00	19.14	0.00	0.06	301.00	304.92	301.00	58.76	0.01	0.19	2.00	0.00	0.00	13.00	14.06	412418.00	0.17	300.28	300.00
19	2	7	14224.00	22632.00	147.00	-50	Spot (Block19, Row7, Column2)	314.23	315.00	22.30	0.00	0.07	308.00	309.29	308.00	25.29	0.00	0.08	16.00	3.00	0.00	7.00	6.23	184766.00	0.20	321.10	315.50
19	3	7	14524.00	22634.00	147.00	-50	Spot (Block19, Row7, Column3)	299.73	301.00	20.42	0.00	0.07	301.00	300.97	301.00	22.14	0.00	0.07	11.00	0.00	0.00	0.00	-1.27	177738.00	-0.06	302.65	302.00
19	4	7	14825.00	22636.00	147.00	-50	Spot (Block19, Row7, Column4)	293.78	290.00	21.13	0.01	0.07	300.00	302.72	300.00	81.57	0.00	0.27	0.00	0.00	0.00	-10.00	-6.22	173035.00	-0.11	299.32	301.00
19	5	7	15125.00	22638.00	147.00	-50	Spot (Block19, Row7, Column5)	305.97	305.00	17.42	0.00	0.06	305.00	309.34	305.00	112.65	0.01	0.36	0.00	0.00	0.00	0.00	0.97	180216.00	-0.03	307.78	305.00
19	6	7	15423.00	22581.00	190.60	0	Spot (Block19, Row7, Column6)	324.68	321.00	23.55	0.00	0.07	305.00	312.80	305.00	165.25	0.01	0.53	0.00	0.00	0.00	16.00	19.68	333124.00	0.07	306.08	306.00
19	7	7	15712.00	22631.00	173.10	0	Spot (Block19, Row7, Column7)	319.79	319.00	19.41	0.00	0.06	298.00	297.98	298.00	17.91	0.00	0.06	57.00	22.00	0.00	21.00	21.79	265748.00	1.22	309.46	308.00
19	8	7	16045.00	22648.00	198.05	0	Spot (Block19, Row7, Column8)	356.33	357.00	39.96	0.00	0.11	298.00	298.41	298.00	22.48	0.00	0.08	81.00	62.00	0.00	59.00	58.33	396239.00	2.58	323.76	321.00
19	1	8	13914.00	22935.00	145.20	0	Spot (Block19, Row8, Column1)	2035.98	1931.00	795.82	0.02	0.39	307.00	309.95	307.00	54.39	0.00	0.18	100.00	100.00	0.00	1624.00	1728.98	1170691.00	31.73	702.67	656.00
19	2	8	14206.00	22980.00	139.35	0	Spot (Block19, Row8, Column2)	351.63	341.00	99.34	0.01	0.28	308.00	313.93	308.00	106.73	0.01	0.34	1.00	1.00	0.00	33.00	43.63	184604.00	0.35	322.42	321.00
19	3	8	14505.00	22891.00	158.65	0	Spot (Block19, Row8, Column3)	326.62	327.00	19.93	0.00	0.06	306.00	312.06	306.00	109.47	0.01	0.35	0.00	0.00	0.00	21.00	20.62	226349.00	0.13	316.74	316.00
19	4	8	14823.00	22937.00	147.00	-50	Spot (Block19, Row8, Column4)	325.42	325.00	20.77	0.00	0.06	307.00	309.79	307.00	79.91	0.00	0.26	0.00	0.00	0.00	18.00	18.42	192000.00	0.20	312.87	316.00
19	5	8	15124.00	22939.00	147.00	-50	Spot (Block19, Row8, Column5)	302.22	303.00	19.41	0.00	0.06	308.00	310.48	308.00	79.25	0.00	0.26	0.00	0.00	0.00	-5.00	-5.78	178010.00	-0.10	298.30	303.00
19	6	8	15429.00	22954.00	144.70	0	Spot (Block19, Row8, Column6)	348.51	350.00	19.51	0.00	0.06	302.00	309.64	302.00	154.61	0.01	0.50	0.00	0.00	0.00	48.00	46.51	199350.00	0.25	326.47	323.50
19	7	8	15724.00	22943.00	147.00	-50	Spot (Block19, Row8, Column7)	296.97	300.00	18.08	0.00	0.06	299.00	299.52	299.00	19.22	0.00	0.06	8.00	0.00	0.00	1.00	-2.03	175211.00	-0.13	295.92	296.50
19	8	8	16009.00	22943.00	147.75	0	Spot (Block19, Row8, Column8)	698.72	698.00	166.28	0.00	0.24	304.00	305.23	304.00	23.10	0.00	0.08	100.00	100.00	0.00	394.00	394.72	416438.00	17.03	409.10	398.00
20	1	1	18436.00	20852.00	164.80	0	Spot (Block20, Row1, Column1)	56255.14	65535.00	13114.60	0.07	0.23	1337.00	1399.24	1337.00	323.24	0.02	0.23	100.00	100.00	58.36	64198.00	54918.14	42416764.00	169.70	12631.67	12207.00
20	2	1	18725.00	20862.00	154.60	0	Spot (Block20, Row1, Column2)	3880.21	3765.50	1131.31	0.01	0.29	1316.00	1368.88	1316.00	259.95	0.02	0.19	100.00	100.00	0.00	2449.50	2564.21	2537659.00	9.66	1968.25	1880.00
20	3	1	19036.00	20859.00	153.40	0	Spot (Block20, Row1, Column3)	5309.68	4916.00	2566.20	0.03	0.48	1304.00	1324.18	1304.00	110.21	0.01	0.08	100.00	100.00	0.00	3612.00	4005.68	3440670.00	36.16	2124.68	2033.00
20	4	1	19330.00	20864.00	155.65	0	Spot (Block20, Row1, Column4)	3197.51	3032.00	947.12	0.02	0.30	1310.00	1341.13	1310.00	130.95	0.01	0.10	100.00	100.00	0.00	1722.00	1887.51	2139131.00	14.18	1783.41	1754.00
20	5	1	19633.00	20862.00	154.20	0	Spot (Block20, Row1, Column5)	9444.42	8682.00	5190.59	0.04	0.55	1307.00	1334.52	1307.00	125.51	0.01	0.09	100.00	100.00	0.00	7375.00	8137.42	6119987.00	64.62	2990.88	2776.00
20	6	1	19926.00	20862.00	151.00	0	Spot (Block20, Row1, Column6)	8399.58	7895.00	3646.40	0.03	0.43	1316.00	1342.11	1316.00	131.29	0.01	0.10	100.00	100.00	0.00	6579.00	7083.58	5266534.00	53.75	2976.12	2799.00
20	7	1	20234.00	20862.00	121.25	0	Spot (Block20, Row1, Column7)	17266.63	17290.00	5407.54	0.00	0.31	1367.00	1417.10	1367.00	344.15	0.02	0.24	100.00	100.00	0.00	15923.00	15899.63	6716721.00	46.05	5601.12	5241.00
20	8	1	20524.00	20870.00	167.30	0	Spot (Block20, Row1, Column8)	63407.04	65535.00	7157.83	0.01	0.11	1440.00	1546.12	1440.00	474.70	0.03	0.31	100.00	100.00	89.95	64095.00	61967.04	49204352.00	130.32	17114.82	15189.50
20	1	2	18409.00	21202.00	143.65	0	Spot (Block20, Row2, Column1)	1501.32	1492.00	119.97	0.00	0.08	1355.00	1382.19	1355.00	198.91	0.01	0.14	34.00	1.00	0.00	137.00	146.32	842242.00	0.60	1433.68	1415.00
20	2	2	18731.00	21163.00	130.65	0	Spot (Block20, Row2, Column2)	6503.36	6430.50	1575.08	0.00	0.24	1328.00	1357.83	1328.00	130.79	0.01	0.10	100.00	100.00	0.00	5102.50	5175.36	2991544.00	39.34	2864.50	2637.00
20	3	2	19036.00	21155.00	184.05	0	Spot (Block20, Row2, Column3)	1689.71	1647.50	236.49	0.01	0.14	1305.00	1338.98	1305.00	134.89	0.01	0.10	85.00	62.00	0.00	342.50	384.71	1608606.00	2.60	1426.84	1415.00
20	4	2	19334.00	21160.00	168.25	0	Spot (Block20, Row2, Column4)	4832.75	4843.00	1385.35	0.00	0.29	1310.00	1345.61	1310.00	144.92	0.01	0.11	100.00	100.00	0.00	3533.00	3522.75	3798541.00	24.06	2238.27	2187.50
20	5	2	19636.00	21169.00	189.60	0	Spot (Block20, Row2, Column5)	2237.93	2206.00	421.19	0.01	0.19	1308.00	1332.35	1308.00	126.71	0.01	0.10	100.00	99.00	0.00	898.00	929.93	2267018.00	7.15	1594.83	1582.00
20	6	2	19926.00	21160.00	158.20	0	Spot (Block20, Row2, Column6)	2665.31	2557.00	706.30	0.02	0.26	1306.00	1327.37	1306.00	121.05	0.01	0.09	100.00	100.00	0.00	1251.00	1359.31	1841729.00	11.05	1658.59	1643.00
20	7	2	20231.00	21164.00	159.80	0	Spot (Block20, Row2, Column7)	3387.74	3097.50	1178.02	0.04	0.35	1312.00	1334.19	1312.00	124.51	0.01	0.09	100.00	100.00	0.00	1785.50	2075.74	2378194.00	16.49	1818.53	1804.50
20	8	2	20541.00	21180.00	186.75	0	Spot (Block20, Row2, Column8)	1497.87	1479.00	100.89	0.01	0.07	1388.00	1451.96	1388.00	347.47	0.02	0.24	2.00	0.00	0.00	91.00	109.87	1466417.00	0.13	1453.94	1455.00
20	1	3	18429.00	21456.00	154.55	0	Spot (Block20, Row3, Column1)	9270.10	8381.50	5020.00	0.04	0.54	1324.00	1353.94	1324.00	129.81	0.01	0.10	100.00	100.00	0.00	7057.50	7946.10	6118266.00	60.98	2877.25	2811.00
20	2	3	18733.00	21459.00	182.50	0	Spot (Block20, Row3, Column2)	1746.11	1693.00	258.17	0.01	0.15	1343.00	1365.81	1343.00	124.12	0.01	0.09	87.00	66.00	0.00	350.00	403.11	1630865.00	3.06	1463.09	1476.00
20	3	3	19023.00	21461.00	158.00	0	Spot (Block20, Row3, Column3)	2669.52	2566.00	712.17	0.02	0.27	1353.00	1376.85	1353.00	157.49	0.01	0.11	100.00	99.00	0.00	1213.00	1316.52	1841972.00	8.21	1678.37	1647.00
20	4	3	19330.00	21458.00	152.10	0	Spot (Block20, Row3, Column4)	8031.39	7658.00	3712.46	0.02	0.46	1316.00	1344.48	1316.00	136.93	0.01	0.10	100.00	100.00	0.00	6342.00	6715.39	5083868.00	48.84	2799.06	2571.50
20	5	3	19612.00	21445.00	155.40	0	Spot (Block20, Row3, Column5)	2520.07	2009.00	2475.39	0.10	0.98	1305.00	1328.76	1305.00	137.86	0.01	0.10	93.00	80.00	0.00	704.00	1215.07	1670804.00	8.64	1703.31	1472.50
20	6	3	19927.00	21463.00	188.35	0	Spot (Block20, Row3, Column6)	4128.55	3883.00	1467.93	0.03	0.36	1302.00	1337.22	1302.00	149.23	0.01	0.11	100.00	100.00	0.00	2581.00	2826.55	4120290.00	18.71	2139.69	2152.00
20	7	3	20236.00	21470.00	152.30	0	Spot (Block20, Row3, Column7)	8068.50	7542.00	4181.51	0.03	0.52	1291.00	1315.90	1291.00	125.43	0.01	0.10	100.00	100.00	0.00	6251.00	6777.50	5131565.00	53.83	2718.73	2579.00
20	8	3	20536.00	21482.00	161.05	0	Spot (Block20, Row3, Column8)	2348.35	2264.00	508.21	0.02	0.22	1317.00	1335.21	1317.00	100.38	0.01	0.08	100.00	98.00	0.00	947.00	1031.35	1695511.00	10.09	1668.20	1610.00
20	1	4	18425.00	21754.00	154.15	0	Spot (Block20, Row4, Column1)	7791.07	7089.00	3594.23	0.04	0.46	1360.00	1374.33	1360.00	137.34	0.00	0.10	100.00	100.00	0.00	5729.00	6431.07	5118734.00	46.72	2712.07	2575.00
20	2	4	18733.00	21758.00	194.60	0	Spot (Block20, Row4, Column2)	1931.79	1877.50	285.55	0.01	0.15	1385.00	1401.21	1385.00	151.72	0.01	0.11	95.00	78.00	0.00	492.50	546.79	2074738.00	3.50	1575.12	1576.50
20	3	4	19031.00	21760.00	155.85	0	Spot (Block20, Row4, Column3)	30716.60	28950.00	15643.88	0.03	0.51	1394.00	1423.24	1394.00	190.42	0.01	0.13	100.00	100.00	0.75	27556.00	29322.60	20549412.00	153.84	6850.02	6070.00
20	4	4	19311.00	21762.00	171.25	0	Spot (Block20, Row4, Column4)	1738.65	1706.00	185.50	0.01	0.11	1345.00	1379.13	1345.00	182.56	0.01	0.13	88.00	48.00	0.00	361.00	393.65	1417003.00	1.97	1470.11	1446.00
20	5	4	19619.00	21768.00	173.75	0	Spot (Block20, Row4, Column5)	1733.54	1667.00	376.15	0.02	0.22	1300.00	1326.69	1300.00	168.92	0.01	0.13	81.00	52.00	0.00	367.00	433.54	1457907.00	2.41	1442.92	1417.50
20	6	4	19930.00	21765.00	189.90	0	Spot (Block20, Row4, Column6)	2910.17	2919.00	408.84	0.00	0.14	1309.00	1328.99	1309.00	117.94	0.01	0.09	100.00	100.00	0.00	1610.00	1601.17	2959643.00	13.41	1865.55	1837.00
20	7	4	20223.00	21767.00	153.90	0	Spot (Block20, Row4, Column7)	5603.11	5144.00	2949.19	0.04	0.53	1310.00	1336.81	1310.00	123.32	0.01	0.09	100.00	100.00	0.00	3834.00	4293.11	3636420.00	34.59	2249.16	2200.50
20	8	4	20529.00	21775.00	158.00	0	Spot (Block20, Row4, Column8)	2949.48	2912.00	805.67	0.01	0.27	1316.00	1331.51	1316.00	94.39	0.01	0.07	100.00	100.00	0.00	1596.00	1633.48	2011543.00	17.14	1778.85	1719.00
20	1	5	18432.00	22057.00	152.10	0	Spot (Block20, Row5, Column1)	6382.15	5887.00	2839.72	0.04	0.44	1360.00	1375.16	1360.00	138.97	0.00	0.10	100.00	100.00	0.00	4527.00	5022.15	4046282.00	36.03	2615.73	2481.50
20	2	5	18723.00	22055.00	164.45	0	Spot (Block20, Row5, Column2)	2627.80	2567.50	517.60	0.01	0.20	1390.00	1406.21	1390.00	129.50	0.01	0.09	100.00	99.00	0.00	1177.50	1237.80	1970847.00	9.43	1755.56	1726.00
20	3	5	19022.00	22057.00	165.60	0	Spot (Block20, Row5, Column3)	2954.89	2796.00	755.20	0.02	0.26	1392.00	1421.57	1392.00	171.82	0.01	0.12	99.00	99.00	0.00	1404.00	1562.89	2251625.00	8.92	1816.12	1816.50
20	4	5	19327.00	22060.00	153.70	0	Spot (Block20, Row5, Column4)	5777.73	5428.50	2761.82	0.03	0.48	1376.00	1395.12	1376.00	162.57	0.01	0.12	100.00	100.00	0.00	4052.50	4401.73	3743970.00	26.96	2406.56	2366.50
20	5	5	19628.00	22061.00	152.95	0	Spot (Block20, Row5, Column5)	36054.07	35188.50	18315.09	0.01	0.51	1327.00	1375.74	1327.00	221.46	0.02	0.16	100.00	100.00	8.28	33861.50	34727.07	23074656.00	156.59	7868.74	7136.00
20	6	5	19930.00	22061.00	156.85	0	Spot (Block20, Row5, Column6)	2804.26	2800.00	649.87	0.00	0.23	1321.00	1351.97	1321.00	164.26	0.01	0.12	100.00	100.00	0.00	1479.00	1483.26	1906895.00	8.84	1731.98	1695.50
20	7	5	20231.00	22064.00	194.60	0	Spot (Block20, Row5, Column7)	4887.73	4734.00	1565.80	0.01	0.32	1330.00	1366.77	1330.00	151.72	0.01	0.11	100.00	100.00	0.00	3404.00	3557.73	5234762.00	23.21	2439.42	2426.00
20	8	5	20530.00	22069.00	153.35	0	Spot (Block20, Row5, Column8)	11894.27	10631.00	7009.28	0.05	0.59	1323.00	1352.67	1323.00	123.08	0.01	0.09	100.00	100.00	0.00	9308.00	10571.27	7743167.00	85.65	3145.98	2984.50
20	1	6	18420.00	22354.00	183.60	0	Spot (Block20, Row6, Column1)	4068.53	3763.50	1417.62	0.03	0.35	1383.00	1408.23	1383.00	156.66	0.01	0.11	100.00	100.00	0.00	2380.50	2685.53	3873238.00	16.98	2135.82	2147.00
20	2	6	18728.00	22356.00	207.55	0	Spot (Block20, Row6, Column2)	3942.20	3883.00	1052.04	0.01	0.27	1402.00	1436.11	1402.00	158.47	0.01	0.11	100.00	100.00	0.00	2481.00	2540.20	4841020.00	15.81	2197.47	2188.00
20	3	6	19018.00	22359.00	151.00	0	Spot (Block20, Row6, Column3)	13584.70	12725.00	6452.15	0.03	0.47	1404.00	1437.45	1404.00	152.21	0.01	0.11	100.00	100.00	0.00	11321.00	12180.70	8504021.00	79.81	3964.44	3791.00
20	4	6	19329.00	22363.00	161.05	0	Spot (Block20, Row6, Column4)	2617.93	2382.00	751.95	0.04	0.29	1394.00	1424.54	1394.00	174.20	0.01	0.12	100.00	93.00	0.00	988.00	1223.93	1874435.00	6.85	1712.80	1672.00
20	5	6	19630.00	22366.00	152.00	0	Spot (Block20, Row6, Column5)	39208.88	38690.00	19403.65	0.01	0.49	1377.00	1421.44	1377.00	229.99	0.01	0.16	100.00	100.00	15.91	37313.00	37831.88	24897740.00	164.30	8081.54	7527.00
20	6	6	19925.00	22361.00	163.65	0	Spot (Block20, Row6, Column6)	2225.57	2040.00	634.20	0.04	0.28	1336.00	1366.46	1336.00	165.26	0.01	0.12	95.00	77.00	0.00	704.00	889.57	1653601.00	5.20	1565.48	1539.00
20	7	6	20224.00	22364.00	154.45	0	Spot (Block20, Row6, Column7)	11140.58	10318.50	5558.31	0.03	0.50	1325.00	1359.05	1325.00	148.38	0.01	0.11	100.00	100.00	0.00	8993.50	9815.58	7375067.00	65.92	3280.44	2999.50
20	8	6	20533.00	22371.00	154.50	0	Spot (Block20, Row6, Column8)	13724.96	12414.00	7581.48	0.04	0.55	1343.00	1369.59	1343.00	138.31	0.01	0.10	100.00	100.00	0.00	11071.00	12381.96	9003574.00	89.33	3881.68	3685.00
20	1	7	18423.00	22655.00	181.95	0	Spot (Block20, Row7, Column1)	2203.88	2138.00	370.58	0.01	0.17	1401.00	1426.52	1401.00	138.75	0.01	0.10	99.00	96.00	0.00	737.00	802.88	2045201.00	5.60	1661.55	1644.50
20	2	7	18727.00	22653.00	175.90	0	Spot (Block20, Row7, Column2)	1864.14	1847.50	255.68	0.00	0.14	1429.00	1459.88	1429.00	145.03	0.01	0.10	85.00	70.00	0.00	418.50	435.14	1610614.00	2.79	1543.10	1519.00
20	3	7	19000.00	22660.00	188.70	0	Spot (Block20, Row7, Column3)	1631.98	1617.00	126.05	0.00	0.08	1439.00	1462.06	1439.00	139.42	0.01	0.10	69.00	20.00	0.00	178.00	192.98	1633609.00	1.22	1544.32	1521.00
20	4	7	19330.00	22665.00	196.10	0	Spot (Block20, Row7, Column4)	1677.60	1654.00	162.95	0.01	0.10	1420.00	1450.04	1420.00	136.13	0.01	0.09	74.00	39.00	0.00	234.00	257.60	1826903.00	1.67	1529.96	1535.00
20	5	7	19623.00	22664.00	171.25	0	Spot (Block20, Row7, Column5)	4373.46	4279.00	1276.36	0.01	0.29	1422.00	1484.38	1422.00	248.54	0.02	0.17	100.00	100.00	0.00	2857.00	2951.46	3568740.00	11.62	2245.25	2234.00
20	6	7	19921.00	22667.00	195.60	0	Spot (Block20, Row7, Column6)	4364.88	4403.00	1291.82	0.00	0.30	1401.00	1458.96	1401.00	235.48	0.02	0.16	100.00	100.00	0.00	3002.00	2963.88	4718437.00	12.34	2274.90	2289.00
20	7	7	20216.00	22668.00	153.50	0	Spot (Block20, Row7, Column7)	11204.91	10663.00	4863.06	0.02	0.43	1367.00	1388.58	1367.00	149.80	0.01	0.11	100.00	100.00	0.00	9296.00	9837.91	7238373.00	65.53	3620.05	3395.00
20	8	7	20525.00	22675.00	196.10	0	Spot (Block20, Row7, Column8)	6105.84	5653.00	2207.89	0.03	0.36	1371.00	1387.34	1371.00	131.97	0.01	0.10	100.00	100.00	0.00	4282.00	4734.84	6655361.00	35.75	2722.61	2480.00
20	1	8	18411.00	22959.00	149.15	0	Spot (Block20, Row8, Column1)	3702.23	3348.00	1214.72	0.04	0.33	1414.00	1434.53	1414.00	133.30	0.01	0.09	100.00	100.00	0.00	1934.00	2288.23	2236145.00	17.01	2038.87	1922.50
20	2	8	18722.00	22958.00	155.70	0	Spot (Block20, Row8, Column2)	2863.37	2762.50	732.00	0.02	0.26	1473.00	1483.52	1473.00	139.32	0.00	0.09	100.00	99.00	0.00	1289.50	1390.37	1912732.00	9.90	1871.57	1849.00
20	3	8	19009.00	22958.00	154.55	0	Spot (Block20, Row8, Column3)	6139.51	5205.00	3349.73	0.07	0.55	1467.00	1480.25	1467.00	139.62	0.00	0.09	100.00	100.00	0.00	3738.00	4672.51	4045940.00	33.37	2336.98	2310.00
20	4	8	19320.00	22959.00	155.70	0	Spot (Block20, Row8, Column4)	4073.36	4104.00	1183.56	0.00	0.29	1418.00	1447.11	1418.00	128.35	0.01	0.09	100.00	100.00	0.00	2686.00	2655.36	2725081.00	20.46	2063.64	2057.00
20	5	8	19609.00	22959.00	190.20	0	Spot (Block20, Row8, Column5)	1688.83	1664.00	170.67	0.01	0.10	1412.00	1448.69	1412.00	165.05	0.01	0.11	71.00	33.00	0.00	252.00	276.83	1722606.00	1.45	1516.42	1510.00
20	6	8	19923.00	22965.00	174.60	0	Spot (Block20, Row8, Column6)	5887.25	5302.00	2304.10	0.05	0.39	1406.00	1453.82	1406.00	185.66	0.01	0.13	100.00	100.00	0.00	3896.00	4481.25	4998278.00	23.88	2478.72	2455.50
20	7	8	20220.00	22963.00	151.60	0	Spot (Block20, Row8, Column7)	4748.73	4606.00	1613.36	0.01	0.34	1370.00	1395.34	1370.00	151.99	0.01	0.11	100.00	100.00	0.00	3236.00	3378.73	2996447.00	22.06	2150.99	2004.50
20	8	8	20509.00	22964.00	158.00	0	Spot (Block20, Row8, Column8)	2299.79	2234.00	569.35	0.01	0.25	1364.00	1372.22	1364.00	97.59	0.00	0.07	100.00	99.00	0.00	870.00	935.79	1575355.00	9.50	1650.46	1585.00
21	1	1	4904.00	25269.00	162.95	0	Spot (Block21, Row1, Column1)	61042.84	65535.00	9299.44	0.03	0.15	1886.00	1959.35	1886.00	374.67	0.02	0.19	100.00	100.00	72.67	63649.00	59156.84	45111092.00	157.69	14732.33	12502.00
21	2	1	5201.00	25276.00	187.80	0	Spot (Block21, Row1, Column2)	2273.04	2248.00	170.46	0.00	0.07	1904.00	1933.51	1904.00	271.39	0.01	0.14	65.00	20.00	0.00	344.00	369.04	2266223.00	1.25	2031.87	2043.00
21	3	1	5500.00	25279.00	212.75	0	Spot (Block21, Row1, Column3)	2070.09	2060.00	90.96	0.00	0.04	1929.00	1930.07	1929.00	84.60	0.00	0.04	69.00	33.00	0.00	131.00	141.09	2680767.00	1.66	1980.99	1974.00
21	4	1	5797.00	25281.00	173.25	0	Spot (Block21, Row1, Column4)	2391.21	2373.50	193.46	0.00	0.08	1950.00	1950.41	1950.00	93.40	0.00	0.05	100.00	91.00	0.00	423.50	441.21	1989486.00	4.72	2119.22	2113.50
21	5	1	6098.00	25275.00	176.30	0	Spot (Block21, Row1, Column5)	2362.08	2340.00	173.30	0.00	0.07	2009.00	2011.60	2009.00	116.57	0.00	0.06	93.00	72.00	0.00	331.00	353.08	2057370.00	3.01	2156.97	2158.00
21	6	1	6397.00	25282.00	209.15	0	Spot (Block21, Row1, Column6)	2512.97	2497.00	246.74	0.00	0.10	2054.00	2060.35	2054.00	113.54	0.00	0.06	90.00	82.00	0.00	443.00	458.97	3141216.00	3.99	2242.94	2233.50
21	7	1	6709.00	25286.00	126.65	0	Spot (Block21, Row1, Column7)	2749.69	2733.00	191.28	0.00	0.07	2152.00	2233.40	2152.00	464.20	0.02	0.21	82.00	8.00	0.00	581.00	597.69	1174119.00	1.11	2395.27	2413.50
21	8	1	6994.00	25289.00	166.50	0	Spot (Block21, Row1, Column8)	63426.56	65535.00	7163.61	0.01	0.11	2292.00	2421.81	2292.00	607.14	0.02	0.25	100.00	100.00	89.71	63243.00	61134.56	48712084.00	100.48	18255.36	16996.00
21	1	2	4896.00	25572.00	218.75	0	Spot (Block21, Row2, Column1)	2011.91	2006.00	70.40	0.00	0.03	1827.00	1877.85	1827.00	302.36	0.01	0.16	5.00	0.00	0.00	179.00	184.91	2768390.00	0.44	1940.63	1942.50
21	2	2	5205.00	25575.00	171.25	0	Spot (Block21, Row2, Column2)	2126.71	2129.00	85.20	0.00	0.04	1852.00	1859.91	1852.00	92.20	0.00	0.05	98.00	84.00	0.00	277.00	274.71	1731143.00	2.89	1960.72	1973.00
21	3	2	5504.00	25557.00	186.95	0	Spot (Block21, Row2, Column3)	2144.73	2117.00	121.75	0.01	0.06	1904.00	1900.47	1904.00	102.53	0.00	0.05	90.00	51.00	0.00	213.00	240.73	2110419.00	2.38	2054.69	2036.50
21	4	2	5803.00	25580.00	211.30	0	Spot (Block21, Row2, Column4)	2170.13	2171.00	114.75	0.00	0.05	1919.00	1919.56	1919.00	101.67	0.00	0.05	91.00	65.00	0.00	252.00	251.13	2766911.00	2.46	2035.73	2022.50
21	5	2	6104.00	25582.00	175.10	0	Spot (Block21, Row2, Column5)	3888.53	3948.50	734.80	0.01	0.19	1955.00	1962.34	1955.00	113.89	0.00	0.06	100.00	100.00	0.00	1993.50	1933.53	3313025.00	16.91	2521.55	2499.00
21	6	2	6392.00	25583.00	193.80	0	Spot (Block21, Row2, Column6)	2276.05	2259.00	137.90	0.00	0.06	2013.00	2029.92	2013.00	166.46	0.00	0.08	71.00	31.00	0.00	246.00	263.05	2412608.00	1.48	2109.94	2083.00
21	7	2	6709.00	25572.00	209.25	0	Spot (Block21, Row2, Column7)	2346.46	2339.00	135.58	0.00	0.06	2066.00	2080.22	2066.00	141.66	0.00	0.07	83.00	47.00	0.00	273.00	280.46	2921339.00	1.88	2175.44	2180.50
21	8	2	7006.00	25573.00	219.05	0	Spot (Block21, Row2, Column8)	2478.00	2495.50	197.40	0.00	0.08	2183.00	2288.19	2183.00	499.42	0.02	0.22	15.00	0.00	0.00	312.50	295.00	3404770.00	0.38	2296.63	2276.50
21	1	3	4906.00	25876.00	169.55	0	Spot (Block21, Row3, Column1)	2351.36	2373.50	218.04	0.00	0.09	1808.00	1806.51	1808.00	71.13	0.00	0.04	99.00	99.00	0.00	565.50	543.36	1885788.00	7.66	1987.71	1988.00
21	2	3	5208.00	25866.00	213.30	0	Spot (Block21, Row3, Column2)	2055.21	2073.00	105.85	0.00	0.05	1843.00	1852.77	1843.00	91.92	0.00	0.05	83.00	61.00	0.00	230.00	212.21	2677945.00	2.20	1908.47	1905.00
21	3	3	5486.00	25882.00	150.90	0	Spot (Block21, Row3, Column3)	2932.61	2683.00	1011.89	0.04	0.35	1892.00	1903.22	1892.00	116.12	0.00	0.06	100.00	99.00	0.00	791.00	1040.61	1824085.00	8.86	2226.07	2187.50
21	4	3	5805.00	25883.00	173.75	0	Spot (Block21, Row3, Column4)	2631.85	2612.00	342.85	0.00	0.13	1904.00	1911.54	1904.00	94.06	0.00	0.05	99.00	99.00	0.00	708.00	727.85	2216014.00	7.66	2145.75	2126.00
21	5	3	6094.00	25879.00	172.25	0	Spot (Block21, Row3, Column5)	2384.74	2331.00	244.73	0.01	0.10	1952.00	1975.63	1952.00	160.59	0.01	0.08	90.00	56.00	0.00	379.00	432.74	1974565.00	2.55	2100.09	2092.00
21	6	3	6401.00	25881.00	227.35	0	Spot (Block21, Row3, Column6)	8804.04	7264.00	3737.27	0.08	0.42	2027.00	2072.92	2027.00	243.22	0.01	0.12	100.00	100.00	0.00	5237.00	6777.04	13065191.00	27.68	4318.94	4374.00
21	7	3	6697.00	25900.00	205.20	0	Spot (Block21, Row3, Column7)	2292.68	2293.00	133.17	0.00	0.06	2063.00	2100.12	2063.00	209.26	0.01	0.10	55.00	7.00	0.00	230.00	229.68	2735168.00	0.92	2176.41	2164.50
21	8	3	7003.00	25899.00	153.30	0	Spot (Block21, Row3, Column8)	7952.71	7520.00	2648.72	0.02	0.33	2156.00	2178.29	2156.00	169.46	0.00	0.08	100.00	100.00	0.00	5364.00	5796.71	5121543.00	34.08	3864.18	3595.00
21	1	4	4898.00	26176.00	181.35	0	Spot (Block21, Row4, Column1)	2464.34	2430.00	318.96	0.01	0.13	1816.00	1825.56	1816.00	89.95	0.00	0.05	99.00	96.00	0.00	614.00	648.34	2272126.00	7.10	2004.18	1996.00
21	2	4	5196.00	26178.00	189.10	0	Spot (Block21, Row4, Column2)	3054.61	2924.50	591.45	0.02	0.19	1838.00	1861.38	1838.00	122.63	0.01	0.07	100.00	100.00	0.00	1086.50	1216.61	3085156.00	9.73	2243.40	2230.50
21	3	4	5502.00	26178.00	140.30	0	Spot (Block21, Row4, Column3)	5735.66	5537.00	1496.31	0.02	0.26	1890.00	1923.68	1890.00	178.31	0.01	0.09	100.00	100.00	0.00	3647.00	3845.66	3068580.00	21.38	3011.77	2905.00
21	4	4	5776.00	26179.00	186.20	0	Spot (Block21, Row4, Column4)	2157.87	2166.00	93.61	0.00	0.04	1899.00	1923.74	1899.00	149.84	0.01	0.08	89.00	35.00	0.00	267.00	258.87	2101763.00	1.56	2031.32	2036.00
21	5	4	6090.00	26186.00	174.45	0	Spot (Block21, Row4, Column5)	2474.62	2376.50	575.95	0.02	0.23	1931.00	1953.65	1931.00	116.29	0.01	0.06	97.00	78.00	0.00	445.50	543.62	2108377.00	4.48	2154.99	2120.00
21	6	4	6403.00	26183.00	173.60	0	Spot (Block21, Row4, Column6)	5409.87	5530.50	1162.48	0.01	0.21	2025.00	2052.50	2025.00	193.29	0.01	0.09	100.00	100.00	0.00	3505.50	3384.87	4544289.00	17.37	2929.36	2890.00
21	7	4	6686.00	26192.00	197.85	0	Spot (Block21, Row4, Column7)	2423.71	2403.00	206.54	0.00	0.09	2063.00	2094.33	2063.00	160.96	0.01	0.08	84.00	53.00	0.00	340.00	360.71	2697593.00	2.05	2227.18	2209.00
21	8	4	7007.00	26195.00	210.40	0	Spot (Block21, Row4, Column8)	2390.30	2364.00	162.94	0.00	0.07	2138.00	2152.94	2138.00	137.35	0.00	0.06	73.00	39.00	0.00	226.00	252.30	3014165.00	1.73	2206.44	2219.00
21	1	5	4902.00	26473.00	159.40	0	Spot (Block21, Row5, Column1)	2649.10	2637.50	331.01	0.00	0.12	1835.00	1870.24	1835.00	160.15	0.01	0.09	99.00	92.00	0.00	802.50	814.10	1859671.00	4.86	2095.44	2083.50
21	2	5	5196.00	26473.00	150.75	0	Spot (Block21, Row5, Column2)	7772.79	7861.00	2266.66	0.00	0.29	1844.00	1889.21	1844.00	162.97	0.01	0.09	100.00	100.00	0.00	6017.00	5928.79	4834678.00	36.10	3370.89	3183.00
21	3	5	5498.00	26475.00	152.35	0	Spot (Block21, Row5, Column3)	7478.22	6941.00	2738.62	0.03	0.37	1870.00	1921.59	1870.00	201.61	0.01	0.10	100.00	100.00	0.00	5071.00	5608.22	4748671.00	27.56	3149.22	3032.50
21	4	5	5794.00	26476.00	195.50	0	Spot (Block21, Row5, Column4)	2299.95	2297.00	198.06	0.00	0.09	1897.00	1927.83	1897.00	172.05	0.01	0.09	86.00	59.00	0.00	400.00	402.95	2481644.00	2.16	2056.00	2026.00
21	5	5	6099.00	26487.00	144.70	0	Spot (Block21, Row5, Column5)	5365.88	5288.50	1346.93	0.01	0.25	1946.00	1968.55	1946.00	119.07	0.01	0.06	100.00	100.00	0.00	3342.50	3419.88	3047818.00	28.53	2899.63	2785.00
21	6	5	6394.00	26475.00	219.20	0	Spot (Block21, Row5, Column6)	2276.13	2290.00	143.70	0.00	0.06	2031.00	2047.88	2031.00	154.08	0.00	0.08	72.00	36.00	0.00	259.00	245.13	3111473.00	1.48	2111.99	2092.50
21	7	5	6703.00	26484.00	188.70	0	Spot (Block21, Row5, Column7)	5437.06	5209.00	1741.79	0.02	0.32	2084.00	2123.81	2084.00	175.38	0.01	0.08	100.00	100.00	0.00	3125.00	3353.06	5453369.00	18.89	3133.02	3144.00
21	8	5	7007.00	26489.00	156.50	0	Spot (Block21, Row5, Column8)	2972.94	2966.00	389.30	0.00	0.13	2151.00	2174.28	2151.00	149.03	0.00	0.07	98.00	93.00	0.00	815.00	821.94	2012678.00	5.36	2373.28	2330.00
21	1	6	4892.00	26773.00	224.75	0	Spot (Block21, Row6, Column1)	7618.32	6024.50	3371.07	0.10	0.44	1861.00	1914.25	1861.00	209.32	0.01	0.11	100.00	100.00	0.00	4163.50	5757.32	11031324.00	27.25	3841.74	3889.00
21	2	6	5195.00	26779.00	216.75	0	Spot (Block21, Row6, Column2)	3508.04	3320.00	723.17	0.02	0.21	1867.00	1905.07	1867.00	171.61	0.01	0.09	100.00	100.00	0.00	1453.00	1641.04	4707790.00	9.34	2492.58	2505.00
21	3	6	5489.00	26779.00	174.40	0	Spot (Block21, Row6, Column3)	2623.60	2527.00	390.70	0.02	0.15	1875.00	1897.47	1875.00	134.21	0.01	0.07	100.00	93.00	0.00	652.00	748.60	2235307.00	5.41	2127.57	2123.00
21	4	6	5791.00	26783.00	176.00	0	Spot (Block21, Row6, Column4)	2313.93	2294.00	183.77	0.00	0.08	1896.00	1903.66	1896.00	94.22	0.00	0.05	98.00	90.00	0.00	398.00	417.93	1996923.00	4.35	2039.86	2035.00
21	5	6	6101.00	26784.00	144.30	0	Spot (Block21, Row6, Column5)	4420.57	4318.00	983.40	0.01	0.22	1968.00	1982.51	1968.00	112.67	0.00	0.06	100.00	100.00	0.00	2350.00	2452.57	2519723.00	21.64	2627.11	2546.50
21	6	6	6401.00	26776.00	229.80	0	Spot (Block21, Row6, Column6)	2264.87	2272.00	121.21	0.00	0.05	2017.00	2038.25	2017.00	131.70	0.00	0.06	84.00	45.00	0.00	255.00	247.87	3435813.00	1.72	2104.82	2096.50
21	7	6	6702.00	26788.00	175.35	0	Spot (Block21, Row6, Column7)	2622.01	2528.50	268.45	0.02	0.10	2063.00	2080.36	2063.00	140.66	0.00	0.07	99.00	87.00	0.00	465.50	559.01	2249685.00	3.85	2269.35	2245.50
21	8	6	7013.00	26796.00	165.75	0	Spot (Block21, Row6, Column8)	2801.73	2728.00	392.65	0.01	0.14	2140.00	2166.63	2140.00	161.74	0.01	0.07	94.00	77.00	0.00	588.00	661.73	2126515.00	3.93	2371.45	2373.00
21	1	7	4896.00	27075.00	172.05	0	Spot (Block21, Row7, Column1)	3870.58	3856.50	919.75	0.00	0.24	1851.00	1886.97	1851.00	163.69	0.01	0.09	100.00	100.00	0.00	2005.50	2019.58	3204840.00	12.12	2436.73	2436.00
21	2	7	5191.00	27085.00	200.95	0	Spot (Block21, Row7, Column2)	2081.90	2090.00	82.19	0.00	0.04	1853.00	1868.61	1853.00	114.43	0.00	0.06	90.00	55.00	0.00	237.00	228.90	2390022.00	1.86	1949.72	1946.00
21	3	7	5492.00	27077.00	226.50	0	Spot (Block21, Row7, Column3)	2098.14	2098.00	71.89	0.00	0.03	1874.00	1874.68	1874.00	80.97	0.00	0.04	96.00	83.00	0.00	224.00	224.14	3092662.00	2.76	1977.25	1993.50
21	4	7	5798.00	27090.00	205.15	0	Spot (Block21, Row7, Column4)	2113.78	2113.00	106.65	0.00	0.05	1888.00	1901.58	1888.00	119.49	0.00	0.06	84.00	45.00	0.00	225.00	225.78	2538648.00	1.78	1991.97	1988.00
21	5	7	6085.00	27083.00	220.10	0	Spot (Block21, Row7, Column5)	2245.41	2241.50	124.02	0.00	0.06	1958.00	1979.95	1958.00	162.57	0.00	0.08	83.00	42.00	0.00	283.50	287.41	3121120.00	1.63	2069.97	2065.00
21	6	7	6389.00	27082.00	193.90	0	Spot (Block21, Row7, Column6)	4155.96	4051.50	876.18	0.01	0.21	2025.00	2096.89	2025.00	286.35	0.02	0.14	100.00	100.00	0.00	2026.50	2130.96	4421945.00	7.19	2857.37	2872.50
21	7	7	6690.00	27088.00	158.55	0	Spot (Block21, Row7, Column7)	2569.50	2545.00	202.52	0.00	0.08	2050.00	2069.86	2050.00	147.05	0.00	0.07	96.00	87.00	0.00	495.00	519.50	1778091.00	3.40	2240.77	2247.00
21	8	7	6992.00	27090.00	182.00	0	Spot (Block21, Row7, Column8)	10052.26	9143.50	3778.39	0.04	0.38	2108.00	2143.09	2108.00	174.79	0.01	0.08	100.00	100.00	0.00	7035.50	7944.26	9328497.00	45.25	4199.12	3813.00
21	1	8	4876.00	27379.00	140.00	0	Spot (Block21, Row8, Column1)	6038.66	4828.00	5400.89	0.10	0.89	1870.00	1883.62	1870.00	116.82	0.00	0.06	100.00	99.00	0.19	2958.00	4168.66	3200488.00	35.57	2955.47	2700.00
21	2	8	5185.00	27386.00	206.70	0	Spot (Block21, Row8, Column2)	2099.98	2104.00	108.04	0.00	0.05	1891.00	1900.84	1891.00	111.01	0.00	0.06	83.00	46.00	0.00	213.00	208.98	2551476.00	1.79	1974.29	1984.00
21	3	8	5487.00	27385.00	215.80	0	Spot (Block21, Row8, Column3)	2174.56	2150.00	138.50	0.00	0.06	1904.00	1921.73	1904.00	114.56	0.00	0.06	90.00	55.00	0.00	246.00	270.56	2892168.00	2.21	2028.68	2026.50
21	4	8	5794.00	27380.00	145.35	0	Spot (Block21, Row8, Column4)	15548.44	15491.00	5962.91	0.00	0.38	1903.00	1930.46	1903.00	136.52	0.01	0.07	100.00	100.00	0.00	13588.00	13645.44	8971448.00	99.75	5061.96	4815.00
21	5	8	6094.00	27382.00	195.65	0	Spot (Block21, Row8, Column5)	2128.32	2129.00	93.86	0.00	0.04	1949.00	2002.93	1949.00	268.49	0.01	0.13	16.00	0.00	0.00	180.00	179.32	2304969.00	0.47	2031.98	2023.00
21	6	8	6394.00	27381.00	206.70	0	Spot (Block21, Row8, Column6)	11649.19	9115.00	6545.41	0.11	0.56	2029.00	2124.92	2029.00	367.89	0.02	0.17	100.00	100.00	0.00	7086.00	9620.19	14153766.00	25.89	4854.07	4878.00
21	7	8	6694.00	27386.00	156.30	0	Spot (Block21, Row8, Column7)	2663.51	2659.00	228.73	0.00	0.09	2073.00	2116.59	2073.00	254.23	0.01	0.12	93.00	61.00	0.00	586.00	590.51	1792543.00	2.15	2242.50	2246.00
21	8	8	6995.00	27385.00	149.00	0	Spot (Block21, Row8, Column8)	6867.19	4586.50	7353.60	0.18	1.07	2183.00	2198.73	2183.00	172.55	0.00	0.08	100.00	99.00	0.00	2403.50	4684.19	4120313.00	27.06	3450.93	2800.00
22	1	1	9404.00	25299.00	163.15	0	Spot (Block22, Row1, Column1)	61024.58	65535.00	8834.53	0.03	0.14	3354.00	3432.10	3354.00	512.47	0.01	0.15	100.00	100.00	71.74	62181.00	57670.58	44914520.00	112.38	16659.40	14923.00
22	2	1	9702.00	25305.00	151.90	0	Spot (Block22, Row1, Column2)	16170.56	15250.00	6538.73	0.03	0.40	3339.00	3417.64	3339.00	456.13	0.01	0.13	100.00	100.00	0.00	11911.00	12831.56	10300648.00	27.96	6021.16	5845.50
22	3	1	10003.00	25304.00	148.60	0	Spot (Block22, Row1, Column3)	15130.60	13955.00	7334.36	0.04	0.48	3303.00	3371.93	3303.00	341.89	0.01	0.10	100.00	100.00	0.00	10652.00	11827.60	9123750.00	34.39	6091.84	5956.00
22	4	1	10301.00	25308.00	147.25	0	Spot (Block22, Row1, Column4)	13322.73	13225.00	4639.50	0.00	0.35	3313.00	3390.74	3313.00	386.18	0.01	0.11	100.00	100.00	0.00	9912.00	10009.73	7847087.00	25.72	5745.70	5562.00
22	5	1	10603.00	25312.00	151.30	0	Spot (Block22, Row1, Column5)	33360.17	29941.00	19851.00	0.05	0.60	3340.00	3399.96	3340.00	412.25	0.01	0.12	100.00	100.00	10.08	26601.00	30020.17	20850168.00	72.68	9069.34	8775.00
22	6	1	10898.00	25309.00	148.40	0	Spot (Block22, Row1, Column6)	31442.04	30054.00	15239.53	0.02	0.48	3336.00	3406.51	3336.00	453.86	0.01	0.13	100.00	100.00	1.33	26718.00	28106.04	18928116.00	61.77	9957.46	8393.00
22	7	1	11209.00	25309.00	119.65	0	Spot (Block22, Row1, Column7)	55120.07	60998.00	11892.72	0.04	0.22	3365.00	3475.41	3365.00	595.96	0.01	0.17	100.00	100.00	44.83	57633.00	51755.07	20780328.00	86.66	16374.82	14505.50
22	8	1	11496.00	25319.00	166.45	0	Spot (Block22, Row1, Column8)	63910.22	65535.00	5838.35	0.01	0.09	3557.00	3669.50	3557.00	693.15	0.01	0.19	100.00	100.00	90.52	61978.00	60353.22	49211360.00	86.91	19631.89	17649.00
22	1	2	9405.00	25602.00	244.65	0	Spot (Block22, Row2, Column1)	3788.94	3732.00	345.33	0.01	0.09	3328.50	3417.85	3328.50	462.01	0.01	0.14	43.00	11.00	0.00	403.50	460.44	6543492.00	0.80	3500.33	3490.00
22	2	2	9700.00	25612.00	128.50	0	Spot (Block22, Row2, Column2)	19144.24	18493.00	6065.67	0.02	0.32	3349.00	3409.04	3349.00	391.07	0.01	0.11	100.00	100.00	0.00	15144.00	15795.24	8500041.00	40.24	7194.89	6870.50
22	3	2	10002.00	25608.00	220.60	0	Spot (Block22, Row2, Column3)	3966.63	3927.00	389.63	0.00	0.10	3306.00	3388.36	3306.00	399.74	0.01	0.12	75.00	33.00	0.00	621.00	660.63	5525514.00	1.45	3464.50	3437.00
22	4	2	10306.00	25609.00	169.95	0	Spot (Block22, Row2, Column4)	11374.52	11298.00	3459.60	0.00	0.30	3359.00	3433.15	3359.00	438.14	0.01	0.13	100.00	100.00	0.00	7939.00	8015.52	9156488.00	18.13	5538.35	5560.00
22	5	2	10603.00	25607.00	182.50	0	Spot (Block22, Row2, Column5)	8315.22	8310.00	1651.30	0.00	0.20	3377.00	3425.68	3377.00	391.85	0.01	0.11	100.00	100.00	0.00	4933.00	4938.22	7758096.00	12.48	4904.41	4820.00
22	6	2	10896.00	25610.00	160.15	0	Spot (Block22, Row2, Column6)	6519.05	6197.00	1697.82	0.02	0.26	3341.00	3415.99	3341.00	462.96	0.01	0.14	99.00	93.00	0.00	2856.00	3178.05	4602446.00	6.70	4071.31	4062.00
22	7	2	11204.00	25610.00	154.45	0	Spot (Block22, Row2, Column7)	9222.57	8420.00	3409.91	0.04	0.37	3312.00	3379.77	3312.00	596.48	0.01	0.18	100.00	100.00	0.00	5108.00	5910.57	6086899.00	9.80	4598.48	4573.00
22	8	2	11515.00	25604.00	227.20	0	Spot (Block22, Row2, Column8)	3929.86	3847.00	399.13	0.01	0.10	3475.00	3589.81	3475.00	737.67	0.01	0.21	23.00	0.00	0.00	372.00	454.86	5816187.00	0.46	3603.17	3628.00
22	1	3	9400.00	25904.00	148.55	0	Spot (Block22, Row3, Column1)	27701.98	25413.00	15335.42	0.04	0.55	3352.00	3415.29	3352.00	422.22	0.01	0.12	100.00	100.00	0.33	22061.00	24349.98	16593486.00	57.52	8111.73	7790.00
22	2	3	9700.00	25899.00	196.75	0	Spot (Block22, Row3, Column2)	4086.63	4050.00	440.29	0.00	0.11	3331.00	3402.40	3331.00	430.48	0.01	0.13	73.00	35.00	0.00	719.00	755.63	4483030.00	1.59	3646.25	3592.00
22	3	3	9990.00	25905.00	145.85	0	Spot (Block22, Row3, Column3)	6308.49	5769.00	3270.30	0.04	0.52	3296.00	3376.79	3296.00	442.46	0.01	0.13	100.00	100.00	0.00	2473.00	3012.49	3684157.00	6.63	4328.81	4371.50
22	4	3	10302.00	25908.00	146.30	0	Spot (Block22, Row3, Column4)	31696.22	30497.00	15528.41	0.02	0.49	3305.00	3383.17	3305.00	416.24	0.01	0.12	100.00	100.00	1.71	27192.00	28391.22	18542296.00	68.02	9512.48	8202.50
22	5	3	10602.00	25910.00	179.30	0	Spot (Block22, Row3, Column5)	4762.25	4639.50	820.54	0.01	0.17	3323.00	3399.00	3323.00	426.74	0.01	0.13	95.00	74.00	0.00	1316.50	1439.25	4276498.00	3.19	3761.91	3721.00
22	6	3	10898.00	25908.00	200.90	0	Spot (Block22, Row3, Column6)	17120.54	14902.00	7792.75	0.06	0.46	3382.00	3469.37	3382.00	514.52	0.01	0.15	100.00	100.00	0.00	11520.00	13738.54	19620136.00	26.53	7425.80	7461.50
22	7	3	11205.00	25919.00	148.50	0	Spot (Block22, Row3, Column7)	23266.33	21063.00	12855.51	0.04	0.55	3343.00	3433.81	3343.00	639.95	0.01	0.19	100.00	100.00	0.00	17720.00	19923.33	14029598.00	30.99	7287.86	6672.00
22	8	3	11498.00	25923.00	155.10	0	Spot (Block22, Row3, Column8)	28981.27	27445.00	11739.75	0.02	0.41	3399.00	3474.12	3399.00	466.30	0.01	0.13	100.00	100.00	0.00	24046.00	25582.27	19156624.00	54.70	9895.31	9073.00
22	1	4	9400.00	26201.00	147.70	0	Spot (Block22, Row4, Column1)	29235.41	27208.00	14640.57	0.03	0.50	3321.00	3409.37	3321.00	434.87	0.01	0.13	100.00	100.00	0.67	23887.00	25914.41	17424312.00	59.39	8632.83	7963.50
22	2	4	9705.00	26208.00	217.65	0	Spot (Block22, Row4, Column2)	4242.13	4215.00	441.21	0.00	0.10	3298.00	3373.32	3298.00	452.74	0.01	0.13	86.00	51.00	0.00	917.00	944.13	5739607.00	1.92	3685.69	3672.00
22	3	4	9999.00	26205.00	153.60	0	Spot (Block22, Row4, Column3)	59517.63	65535.00	10679.97	0.04	0.18	3299.00	3379.95	3299.00	467.02	0.01	0.14	100.00	100.00	67.53	62236.00	56218.63	38865348.00	120.20	15793.11	14351.00
22	4	4	10290.00	26213.00	198.90	0	Spot (Block22, Row4, Column4)	4096.11	4081.00	407.52	0.00	0.10	3303.00	3380.00	3303.00	425.79	0.01	0.13	81.00	42.00	0.00	778.00	793.11	4583552.00	1.68	3671.00	3641.00
22	5	4	10578.00	26204.00	200.20	0	Spot (Block22, Row4, Column5)	3993.91	3959.00	383.15	0.00	0.10	3283.00	3323.46	3283.00	411.96	0.01	0.12	77.00	34.00	0.00	676.00	710.91	4533086.00	1.63	3533.98	3524.50
22	6	4	10896.00	26210.00	187.80	0	Spot (Block22, Row4, Column6)	8587.53	8604.50	1669.68	0.00	0.19	3349.00	3405.67	3349.00	418.02	0.01	0.12	100.00	100.00	0.00	5255.50	5238.53	8536002.00	12.40	4868.04	4782.00
22	7	4	11193.00	26216.00	149.90	0	Spot (Block22, Row4, Column7)	17929.01	15506.00	10536.25	0.06	0.59	3313.00	3376.09	3313.00	346.21	0.01	0.10	100.00	100.00	0.00	12193.00	14616.01	11062201.00	42.04	6233.27	5932.00
22	8	4	11501.00	26224.00	158.10	0	Spot (Block22, Row4, Column8)	7592.30	7106.00	2151.99	0.03	0.28	3461.00	3526.81	3461.00	405.61	0.01	0.12	100.00	99.00	0.00	3645.00	4131.30	5223505.00	10.02	4497.19	4393.50
22	1	5	9403.00	26505.00	146.30	0	Spot (Block22, Row5, Column1)	29391.11	27176.00	13806.86	0.03	0.47	3391.00	3494.13	3391.00	482.64	0.01	0.14	100.00	100.00	0.51	23785.00	26000.11	17135024.00	53.66	8883.21	8394.00
22	2	5	9700.00	26506.00	153.80	0	Spot (Block22, Row5, Column2)	33151.04	32018.50	12705.44	0.02	0.38	3356.00	3422.49	3356.00	420.54	0.01	0.12	100.00	100.00	0.92	28662.50	29795.04	21614476.00	70.69	9987.38	9579.00
22	3	5	9994.00	26503.00	178.15	0	Spot (Block22, Row5, Column3)	6037.46	5805.00	1405.61	0.02	0.23	3334.00	3426.02	3334.00	475.35	0.01	0.14	98.00	94.00	0.00	2471.00	2703.46	5349194.00	5.49	4120.56	4139.00
22	4	5	10299.00	26507.00	147.90	0	Spot (Block22, Row5, Column4)	18724.03	16486.00	9995.08	0.06	0.53	3344.00	3413.34	3344.00	455.77	0.01	0.13	100.00	100.00	0.00	13142.00	15380.03	11178245.00	33.59	6583.45	6119.00
22	5	5	10600.00	26511.00	152.90	0	Spot (Block22, Row5, Column5)	61563.69	65535.00	8882.80	0.03	0.14	3377.00	3476.14	3377.00	578.11	0.01	0.17	100.00	100.00	76.86	62158.00	58186.69	39647364.00	100.48	17713.30	14854.00
22	6	5	10897.00	26511.00	157.60	0	Spot (Block22, Row5, Column6)	6963.12	6658.00	1797.16	0.02	0.26	3429.00	3466.23	3429.00	402.08	0.00	0.12	99.00	99.00	0.00	3229.00	3534.12	4776699.00	8.70	4439.69	4420.00
22	7	5	11198.00	26513.00	188.45	0	Spot (Block22, Row5, Column7)	5966.45	5948.00	1127.51	0.00	0.19	3418.00	3465.81	3418.00	416.53	0.01	0.12	99.00	96.00	0.00	2530.00	2548.45	5972413.00	6.00	4260.61	4263.50
22	8	5	11504.00	26522.00	150.05	0	Spot (Block22, Row5, Column8)	39924.17	38965.00	21816.74	0.01	0.55	3510.00	3571.06	3510.00	446.31	0.01	0.12	100.00	100.00	27.71	35455.00	36414.17	24633332.00	81.45	10418.39	9630.50
22	1	6	9398.00	26801.00	203.25	0	Spot (Block22, Row6, Column1)	16050.97	13686.50	7982.84	0.07	0.50	3411.00	3526.58	3411.00	533.41	0.01	0.15	100.00	100.00	0.00	10275.50	12639.97	18747532.00	23.48	7197.06	7213.50
22	2	6	9695.00	26806.00	209.95	0	Spot (Block22, Row6, Column2)	5238.43	5150.00	730.45	0.01	0.14	3369.00	3454.03	3369.00	483.51	0.01	0.14	99.00	91.00	0.00	1781.00	1869.43	6584702.00	3.69	4109.29	4030.00
22	3	6	9991.00	26804.00	148.65	0	Spot (Block22, Row6, Column3)	47718.94	53890.00	18665.04	0.05	0.39	3343.00	3406.76	3343.00	424.84	0.01	0.12	100.00	100.00	38.97	50547.00	44375.94	28774704.00	104.30	13229.86	11730.00
22	4	6	10296.00	26816.00	171.75	0	Spot (Block22, Row6, Column4)	5324.71	4977.00	1126.12	0.03	0.21	3313.00	3401.33	3313.00	458.76	0.01	0.13	98.00	87.00	0.00	1664.00	2011.71	4366264.00	4.19	3933.13	3942.00
22	5	6	10596.00	26809.00	153.10	0	Spot (Block22, Row6, Column5)	62834.34	65535.00	6753.90	0.02	0.11	3404.00	3529.43	3404.00	606.81	0.02	0.17	100.00	100.00	80.97	62131.00	59430.34	40277168.00	97.73	18961.05	16493.00
22	6	6	10894.00	26815.00	170.80	0	Spot (Block22, Row6, Column6)	6284.35	5488.00	1961.03	0.06	0.31	3494.00	3574.41	3494.00	506.61	0.01	0.14	99.00	84.00	0.00	1994.00	2790.35	5077759.00	5.35	4182.05	4132.00
22	7	6	11195.00	26812.00	150.05	0	Spot (Block22, Row6, Column7)	39815.48	38313.00	20272.77	0.02	0.51	3553.00	3637.78	3553.00	512.14	0.01	0.14	100.00	100.00	22.01	34760.00	36262.48	24606088.00	70.64	11101.49	10235.50
22	8	6	11504.00	26819.00	153.25	0	Spot (Block22, Row6, Column8)	43243.02	46276.00	20878.00	0.03	0.48	3611.00	3686.81	3611.00	491.53	0.01	0.13	100.00	100.00	34.21	42665.00	39632.02	27935160.00	80.48	11476.28	10039.00
22	1	7	9400.00	27105.00	207.95	0	Spot (Block22, Row7, Column1)	4441.90	4372.00	610.73	0.01	0.14	3334.00	3417.69	3334.00	420.96	0.01	0.12	86.00	62.00	0.00	1038.00	1107.90	5450207.00	2.43	3767.19	3776.50
22	2	7	9697.00	27105.00	183.85	0	Spot (Block22, Row7, Column2)	4296.35	4169.50	558.25	0.01	0.13	3315.00	3361.64	3315.00	301.07	0.01	0.09	91.00	71.00	0.00	854.50	981.35	4064344.00	3.10	3717.62	3729.00
22	3	7	9968.00	27164.00	146.15	0	Spot (Block22, Row7, Column3)	4394.95	4002.00	2423.59	0.04	0.55	3339.00	3384.79	3339.00	355.39	0.01	0.10	72.00	45.00	0.00	663.00	1055.95	2540279.00	2.84	3607.74	3522.50
22	4	7	10296.00	27110.00	193.05	0	Spot (Block22, Row7, Column4)	4042.95	4019.00	435.86	0.00	0.11	3325.00	3391.13	3325.00	395.97	0.01	0.12	76.00	42.00	0.00	694.00	717.95	4261272.00	1.65	3582.59	3572.50
22	5	7	10594.00	27109.00	173.40	0	Spot (Block22, Row7, Column5)	9992.99	9588.00	3176.36	0.02	0.32	3349.00	3448.87	3349.00	486.45	0.01	0.14	100.00	100.00	0.00	6239.00	6643.99	8424093.00	13.45	5182.77	5194.00
22	6	7	10891.00	27113.00	201.85	0	Spot (Block22, Row7, Column6)	5273.45	5162.00	804.24	0.01	0.15	3458.00	3581.97	3458.00	594.04	0.02	0.17	97.00	73.00	0.00	1704.00	1815.45	6075009.00	2.85	4163.08	4142.50
22	7	7	11191.00	27115.00	149.75	0	Spot (Block22, Row7, Column7)	41278.32	42007.00	18228.97	0.01	0.44	3529.00	3621.40	3529.00	506.62	0.01	0.14	100.00	100.00	17.68	38478.00	37749.32	25221164.00	74.33	11812.86	9540.00
22	8	7	11500.00	27108.00	186.75	0	Spot (Block22, Row7, Column8)	13466.82	13324.00	2920.43	0.00	0.22	3579.00	3650.76	3579.00	451.01	0.01	0.12	100.00	100.00	0.00	9745.00	9887.82	13170550.00	21.76	6514.47	6419.00
22	1	8	9387.00	27416.00	147.90	0	Spot (Block22, Row8, Column1)	6968.03	6698.00	1732.19	0.02	0.25	3388.00	3433.55	3388.00	318.60	0.01	0.09	100.00	100.00	0.00	3310.00	3580.03	4194754.00	11.09	4324.63	4314.00
22	2	8	9693.00	27407.00	160.65	0	Spot (Block22, Row8, Column2)	6940.51	6359.00	2029.07	0.04	0.29	3384.00	3419.86	3384.00	313.25	0.00	0.09	100.00	100.00	0.00	2975.00	3556.51	4976348.00	11.24	4282.35	4323.00
22	3	8	9986.00	27406.00	148.20	0	Spot (Block22, Row8, Column3)	18563.09	16158.50	10615.87	0.06	0.57	3404.00	3450.27	3404.00	385.26	0.01	0.11	100.00	100.00	0.00	12754.50	15159.09	11174981.00	39.23	6256.10	6009.00
22	4	8	10292.00	27408.00	148.40	0	Spot (Block22, Row8, Column4)	49754.66	54976.00	16281.04	0.04	0.33	3412.00	3481.20	3412.00	444.47	0.01	0.13	100.00	100.00	37.04	51564.00	46342.66	29952504.00	104.11	14352.52	12618.00
22	5	8	10583.00	27415.00	206.05	0	Spot (Block22, Row8, Column5)	4030.05	3934.00	486.55	0.01	0.12	3391.00	3514.38	3391.00	565.82	0.02	0.16	47.00	19.00	0.00	543.00	639.05	4868296.00	0.91	3614.97	3585.00
22	6	8	10899.00	27411.00	189.60	0	Spot (Block22, Row8, Column6)	24070.89	19624.00	13664.23	0.09	0.57	3493.00	3626.04	3493.00	683.27	0.02	0.19	100.00	100.00	0.50	16131.00	20577.89	24287540.00	29.92	8365.68	8383.00
22	7	8	11191.00	27409.00	148.20	0	Spot (Block22, Row8, Column7)	12533.58	12053.50	4600.82	0.02	0.37	3491.00	3586.27	3491.00	565.54	0.01	0.16	100.00	100.00	0.00	8562.50	9042.58	7520146.00	15.82	5411.47	5212.00
22	8	8	11482.00	27422.00	147.80	0	Spot (Block22, Row8, Column8)	9754.71	9539.00	2832.08	0.01	0.29	3514.00	3571.07	3514.00	380.58	0.01	0.11	100.00	100.00	0.00	6025.00	6240.71	5882093.00	16.25	5045.14	4886.00
23	1	1	13909.00	25327.00	163.00	0	Spot (Block23, Row1, Column1)	59707.19	65535.00	9911.91	0.04	0.17	2490.00	2572.63	2490.00	448.40	0.01	0.17	100.00	100.00	64.95	63045.00	57217.19	43944908.00	127.42	15890.61	14672.00
23	2	1	14200.00	25334.00	152.50	0	Spot (Block23, Row1, Column2)	6243.17	6166.00	1680.65	0.01	0.27	2454.00	2509.55	2454.00	361.96	0.01	0.14	100.00	100.00	0.00	3712.00	3789.17	4020601.00	10.31	3499.76	3432.00
23	3	1	14509.00	25330.00	157.35	0	Spot (Block23, Row1, Column3)	5734.96	5096.00	2299.24	0.05	0.40	2388.00	2419.04	2388.00	199.87	0.01	0.08	100.00	100.00	0.00	2708.00	3346.96	3876835.00	16.59	3214.47	3141.00
23	4	1	14802.00	25336.00	156.15	0	Spot (Block23, Row1, Column4)	5195.56	5177.50	1369.67	0.00	0.26	2370.00	2395.41	2370.00	188.90	0.00	0.08	100.00	100.00	0.00	2807.50	2825.56	3481024.00	14.82	3023.76	2953.00
23	5	1	15104.00	25341.00	153.00	0	Spot (Block23, Row1, Column5)	11248.47	9944.00	6080.03	0.05	0.54	2361.00	2396.11	2361.00	300.49	0.01	0.13	100.00	100.00	0.00	7583.00	8887.47	7244017.00	29.46	4191.51	3942.00
23	6	1	15398.00	25334.00	150.35	0	Spot (Block23, Row1, Column6)	10970.84	10560.00	4914.85	0.02	0.45	2388.00	2424.87	2388.00	224.20	0.01	0.09	100.00	100.00	0.00	8172.00	8582.84	6801918.00	38.12	4433.23	3977.50
23	7	1	15709.00	25339.00	120.80	0	Spot (Block23, Row1, Column7)	21290.78	20723.50	7234.28	0.01	0.34	2420.00	2509.41	2420.00	425.28	0.02	0.17	100.00	100.00	0.00	18303.50	18870.78	8133079.00	44.16	6984.33	6050.00
23	8	1	15996.00	25347.00	165.55	0	Spot (Block23, Row1, Column8)	63694.23	65535.00	6525.04	0.01	0.10	2522.00	2650.81	2522.00	572.97	0.02	0.22	100.00	100.00	90.25	63013.00	61172.23	48344404.00	106.54	18436.84	15753.00
23	1	2	13895.00	25639.00	206.70	0	Spot (Block23, Row2, Column1)	2828.90	2791.00	254.94	0.01	0.09	2473.00	2525.40	2473.00	327.21	0.01	0.13	48.00	13.00	0.00	318.00	355.90	3437115.00	0.93	2641.01	2608.00
23	2	2	14201.00	25634.00	133.45	0	Spot (Block23, Row2, Column2)	6385.22	6157.00	1303.75	0.02	0.20	2435.00	2458.50	2435.00	192.30	0.00	0.08	100.00	100.00	0.00	3722.00	3950.22	3052136.00	20.42	3674.49	3578.00
23	3	2	14511.00	25634.00	166.35	0	Spot (Block23, Row2, Column3)	2899.76	2889.50	259.42	0.00	0.09	2401.00	2446.92	2401.00	312.73	0.01	0.13	70.00	35.00	0.00	488.50	498.76	2232817.00	1.45	2617.27	2578.00
23	4	2	14805.00	25638.00	185.70	0	Spot (Block23, Row2, Column4)	4544.72	4476.00	946.40	0.01	0.21	2381.00	2414.27	2381.00	203.45	0.01	0.08	100.00	100.00	0.00	2095.00	2163.72	4412923.00	10.47	3083.81	3065.00
23	5	2	15102.00	25635.00	194.75	0	Spot (Block23, Row2, Column5)	3884.46	3895.00	524.00	0.00	0.13	2375.00	2391.37	2375.00	189.67	0.00	0.08	100.00	99.00	0.00	1520.00	1509.46	4168022.00	7.87	2906.49	2872.00
23	6	2	15397.00	25638.00	181.20	0	Spot (Block23, Row2, Column6)	3336.39	3216.50	505.13	0.02	0.15	2363.00	2405.27	2363.00	264.66	0.01	0.11	94.00	79.00	0.00	853.50	973.39	3076149.00	3.52	2641.04	2630.00
23	7	2	15702.00	25637.00	165.80	0	Spot (Block23, Row2, Column7)	3790.10	3615.00	684.62	0.02	0.18	2376.00	2407.23	2376.00	219.36	0.01	0.09	99.00	97.00	0.00	1239.00	1414.10	2903215.00	6.30	2791.09	2783.50
23	8	2	16008.00	25636.00	210.70	0	Spot (Block23, Row2, Column8)	2953.34	2960.00	256.07	0.00	0.09	2484.00	2572.56	2484.00	459.23	0.02	0.18	52.00	4.00	0.00	476.00	469.34	3735975.00	0.83	2713.75	2680.00
23	1	3	13900.00	25929.00	152.45	0	Spot (Block23, Row3, Column1)	9666.20	8671.00	4397.93	0.05	0.45	2469.00	2492.13	2469.00	214.29	0.00	0.09	100.00	100.00	0.00	6202.00	7197.20	6215366.00	33.48	3961.79	3752.00
23	2	3	14203.00	25932.00	193.70	0	Spot (Block23, Row3, Column2)	2879.82	2840.00	216.48	0.01	0.08	2428.00	2473.50	2428.00	316.79	0.01	0.13	73.00	17.00	0.00	412.00	451.82	3046852.00	1.28	2625.96	2615.00
23	3	3	14512.00	25948.00	144.30	0	Spot (Block23, Row3, Column3)	8291.94	4897.00	10607.41	0.23	1.28	2416.00	2487.73	2416.00	384.77	0.01	0.15	99.00	96.00	1.42	2481.00	5875.94	4684948.00	15.08	4337.49	3163.50
23	4	3	14799.00	25933.00	149.90	0	Spot (Block23, Row3, Column4)	13940.78	13070.00	6748.71	0.03	0.48	2407.00	2448.71	2407.00	233.18	0.01	0.10	100.00	100.00	0.00	10663.00	11533.78	8517814.00	49.29	4989.13	4543.50
23	5	3	15091.00	25933.00	163.15	0	Spot (Block23, Row3, Column5)	3890.66	3634.00	1113.90	0.03	0.29	2409.00	2439.59	2409.00	246.42	0.01	0.10	99.00	93.00	0.00	1225.00	1481.66	2867418.00	5.89	2874.40	2816.00
23	6	3	15407.00	25942.00	207.15	0	Spot (Block23, Row3, Column6)	10749.91	8894.00	4969.61	0.08	0.46	2388.00	2453.73	2388.00	329.98	0.01	0.13	100.00	100.00	0.00	6506.00	8361.91	13114889.00	25.14	4817.61	4709.50
23	7	3	15708.00	25945.00	154.25	0	Spot (Block23, Row3, Column7)	7960.48	6948.00	3865.65	0.06	0.49	2352.00	2418.12	2352.00	288.56	0.01	0.12	100.00	100.00	0.00	4596.00	5608.48	5206153.00	19.21	3475.65	3410.00
23	8	3	16006.00	25948.00	158.95	0	Spot (Block23, Row3, Column8)	9674.23	9336.00	2714.80	0.02	0.28	2432.00	2474.69	2432.00	232.74	0.01	0.09	100.00	100.00	0.00	6904.00	7242.23	6781634.00	30.93	4308.91	4242.00
23	1	4	13902.00	26229.00	152.20	0	Spot (Block23, Row4, Column1)	13642.13	12502.00	6551.45	0.04	0.48	2490.00	2523.24	2490.00	220.23	0.01	0.09	100.00	100.00	0.00	10012.00	11152.13	8635468.00	50.49	4745.60	4469.00
23	2	4	14201.00	26234.00	203.60	0	Spot (Block23, Row4, Column2)	3176.08	3106.50	334.94	0.01	0.11	2419.00	2481.31	2419.00	283.46	0.01	0.11	93.00	72.00	0.00	687.50	757.08	3728718.00	2.45	2722.82	2720.00
23	3	4	14502.00	26233.00	154.35	0	Spot (Block23, Row4, Column3)	44543.40	46038.00	19507.72	0.01	0.44	2409.00	2458.55	2409.00	318.93	0.01	0.13	100.00	100.00	33.18	43629.00	42134.40	29131572.00	131.96	11180.17	10592.00
23	4	4	14789.00	26235.00	186.50	0	Spot (Block23, Row4, Column4)	2808.92	2719.00	252.41	0.01	0.09	2381.00	2418.96	2381.00	287.61	0.01	0.12	62.00	24.00	0.00	338.00	427.92	2747126.00	1.36	2597.93	2623.50
23	5	4	15077.00	26221.00	150.50	0	Spot (Block23, Row4, Column5)	3436.56	3187.00	1507.43	0.03	0.44	2356.00	2384.59	2356.00	235.40	0.01	0.10	97.00	88.00	0.00	831.00	1080.56	2144414.00	4.47	2787.85	2738.00
23	6	4	15407.00	26237.00	207.25	0	Spot (Block23, Row4, Column6)	3957.40	3950.50	574.31	0.00	0.15	2356.00	2398.83	2356.00	258.07	0.01	0.11	99.00	97.00	0.00	1594.50	1601.40	4843856.00	6.04	2800.83	2822.50
23	7	4	15695.00	26241.00	152.20	0	Spot (Block23, Row4, Column7)	7954.75	6948.00	3915.75	0.06	0.49	2381.00	2411.64	2381.00	221.34	0.01	0.09	100.00	100.00	0.00	4567.00	5573.75	5059219.00	25.04	3564.98	3449.50
23	8	4	16003.00	26256.00	172.70	0	Spot (Block23, Row4, Column8)	3808.36	3711.00	763.45	0.01	0.20	2422.00	2458.59	2422.00	211.67	0.01	0.09	98.00	90.00	0.00	1289.00	1386.36	3168552.00	6.38	2751.39	2725.00
23	1	5	13906.00	26533.00	149.80	0	Spot (Block23, Row5, Column1)	10471.39	9709.50	4302.24	0.03	0.41	2546.00	2611.13	2546.00	306.08	0.01	0.12	100.00	100.00	0.00	7163.50	7925.39	6450377.00	25.68	4380.82	4250.00
23	2	5	14198.00	26531.00	162.15	0	Spot (Block23, Row5, Column2)	10921.00	11090.50	3197.31	0.01	0.29	2467.00	2519.17	2467.00	284.91	0.01	0.11	100.00	100.00	0.00	8623.50	8454.00	7928646.00	29.49	4629.62	4596.50
23	3	5	14498.00	26530.00	170.00	0	Spot (Block23, Row5, Column3)	4155.24	3977.00	824.42	0.02	0.20	2396.00	2451.53	2396.00	296.49	0.01	0.12	100.00	97.00	0.00	1581.00	1759.24	3344968.00	5.75	2970.26	2950.00
23	4	5	14803.00	26533.00	155.00	0	Spot (Block23, Row5, Column4)	9309.93	8128.00	4703.28	0.06	0.51	2341.00	2388.73	2341.00	260.61	0.01	0.11	100.00	100.00	0.00	5787.00	6968.93	6153863.00	26.56	3860.31	3690.00
23	5	5	15100.00	26538.00	151.05	0	Spot (Block23, Row5, Column5)	45182.58	47622.00	19453.22	0.02	0.43	2367.00	2438.38	2367.00	355.50	0.01	0.15	100.00	100.00	35.05	45255.00	42815.58	28103736.00	120.24	11037.38	9915.00
23	6	5	15401.00	26534.00	170.15	0	Spot (Block23, Row5, Column6)	3515.88	3480.50	547.79	0.00	0.16	2382.00	2418.20	2382.00	246.30	0.01	0.10	98.00	87.00	0.00	1098.50	1133.88	2833803.00	4.46	2723.91	2717.00
23	7	5	15701.00	26540.00	188.85	0	Spot (Block23, Row5, Column7)	6282.09	6085.00	1853.77	0.01	0.30	2420.00	2462.84	2420.00	234.80	0.01	0.10	100.00	100.00	0.00	3665.00	3862.09	6300937.00	16.27	3636.93	3629.00
23	8	5	16002.00	26545.00	151.25	0	Spot (Block23, Row5, Column8)	15906.92	14016.00	8826.46	0.05	0.55	2440.00	2482.61	2440.00	232.46	0.01	0.09	100.00	100.00	0.00	11576.00	13466.92	10005450.00	57.75	4998.08	4764.50
23	1	6	13896.00	26827.00	208.35	0	Spot (Block23, Row6, Column1)	10882.54	8705.00	5167.79	0.10	0.47	2543.00	2622.84	2543.00	325.75	0.01	0.12	100.00	100.00	0.00	6162.00	8339.54	13494344.00	25.36	5026.92	5042.00
23	2	6	14198.00	26830.00	200.75	0	Spot (Block23, Row6, Column2)	5325.70	5237.00	1153.07	0.01	0.22	2479.00	2553.88	2479.00	321.35	0.01	0.13	100.00	100.00	0.00	2758.00	2846.70	6076621.00	8.63	3454.50	3438.00
23	3	6	14492.00	26831.00	149.90	0	Spot (Block23, Row6, Column3)	19066.62	18603.50	9399.20	0.01	0.49	2404.00	2452.23	2404.00	257.55	0.01	0.11	100.00	100.00	0.00	16199.50	16662.62	11706905.00	64.51	5897.70	5227.00
23	4	6	14799.00	26843.00	180.60	0	Spot (Block23, Row6, Column4)	3168.72	3088.00	419.94	0.01	0.13	2358.00	2403.52	2358.00	278.90	0.01	0.12	91.00	69.00	0.00	730.00	810.72	2899379.00	2.74	2628.28	2611.50
23	5	6	15102.00	26839.00	148.50	0	Spot (Block23, Row6, Column5)	45364.73	47587.00	18944.94	0.02	0.42	2405.00	2487.60	2405.00	385.11	0.01	0.15	100.00	100.00	32.28	45182.00	42959.73	27264364.00	111.34	11656.56	10892.50
23	6	6	15401.00	26840.00	166.85	0	Spot (Block23, Row6, Column6)	3670.18	3552.00	604.38	0.01	0.16	2403.00	2482.66	2403.00	323.27	0.01	0.13	99.00	85.00	0.00	1149.00	1267.18	2837049.00	3.67	2944.58	2923.50
23	7	6	15699.00	26837.00	152.50	0	Spot (Block23, Row6, Column7)	11253.65	10535.00	5213.36	0.03	0.46	2383.00	2428.24	2383.00	239.89	0.01	0.10	100.00	100.00	0.00	8152.00	8870.65	7179831.00	36.79	4270.70	4130.50
23	8	6	16004.00	26843.00	154.10	0	Spot (Block23, Row6, Column8)	15004.61	13242.00	8268.50	0.05	0.55	2455.00	2482.92	2455.00	229.62	0.00	0.09	100.00	100.00	0.00	10787.00	12549.61	9843023.00	54.53	4689.77	4387.50
23	1	7	13900.00	27132.00	183.60	0	Spot (Block23, Row7, Column1)	3460.19	3408.50	426.92	0.01	0.12	2490.00	2537.54	2490.00	246.40	0.01	0.10	98.00	88.00	0.00	918.50	970.19	3259497.00	3.74	2900.95	2851.50
23	2	7	14193.00	27129.00	191.45	0	Spot (Block23, Row7, Column2)	3035.29	2943.50	385.33	0.01	0.13	2404.00	2439.59	2404.00	208.99	0.01	0.09	92.00	64.00	0.00	539.50	631.29	3138492.00	2.85	2695.52	2706.00
23	3	7	14488.00	27127.00	205.25	0	Spot (Block23, Row7, Column3)	2779.83	2757.00	218.38	0.00	0.08	2361.00	2394.22	2361.00	228.71	0.01	0.10	80.00	38.00	0.00	396.00	418.83	3324672.00	1.69	2532.56	2491.00
23	4	7	14798.00	27127.00	210.85	0	Spot (Block23, Row7, Column4)	2767.11	2760.00	223.47	0.00	0.08	2311.00	2339.05	2311.00	233.83	0.01	0.10	86.00	47.00	0.00	449.00	456.11	3505929.00	1.83	2491.82	2506.00
23	5	7	15096.00	27132.00	188.40	0	Spot (Block23, Row7, Column5)	3976.23	3967.00	793.02	0.00	0.20	2309.00	2385.29	2309.00	345.60	0.01	0.14	99.00	88.00	0.00	1658.00	1667.23	3972255.00	4.60	2815.73	2798.00
23	6	7	15392.00	27139.00	183.60	0	Spot (Block23, Row7, Column6)	6136.63	6240.00	1326.80	0.01	0.22	2352.00	2456.08	2352.00	365.93	0.02	0.15	100.00	99.00	0.00	3888.00	3784.63	5811391.00	10.06	3657.89	3588.50
23	7	7	15689.00	27143.00	151.40	0	Spot (Block23, Row7, Column7)	13463.46	13149.50	5740.51	0.01	0.43	2326.00	2386.06	2326.00	255.02	0.01	0.11	100.00	100.00	0.00	10823.50	11137.46	8455053.00	43.44	4895.81	4546.00
23	8	7	16002.00	27141.00	194.40	0	Spot (Block23, Row7, Column8)	5107.90	5076.00	712.92	0.00	0.14	2425.00	2458.61	2425.00	226.62	0.01	0.09	100.00	100.00	0.00	2651.00	2682.90	5439914.00	11.69	3374.15	3351.00
23	1	8	13885.00	27434.00	153.15	0	Spot (Block23, Row8, Column1)	5842.20	5619.00	1837.59	0.02	0.31	2557.00	2584.64	2557.00	223.45	0.00	0.09	100.00	100.00	0.00	3062.00	3285.20	3779902.00	14.58	3343.04	3309.00
23	2	8	14194.00	27429.00	177.35	0	Spot (Block23, Row8, Column2)	3553.69	3483.00	519.98	0.01	0.15	2477.00	2496.82	2477.00	207.49	0.00	0.08	98.00	95.00	0.00	1006.00	1076.69	3116582.00	5.09	2845.16	2877.00
23	3	8	14489.00	27434.00	151.75	0	Spot (Block23, Row8, Column3)	8677.76	7223.50	4348.32	0.08	0.50	2403.00	2437.21	2403.00	230.93	0.01	0.09	100.00	100.00	0.00	4820.50	6274.76	5484344.00	27.02	3720.84	3623.00
23	4	8	14795.00	27435.00	155.80	0	Spot (Block23, Row8, Column4)	16557.26	15767.00	6111.73	0.02	0.37	2335.00	2385.39	2335.00	275.86	0.01	0.12	100.00	100.00	0.00	13432.00	14222.26	11076807.00	51.37	5607.14	5304.00
23	5	8	15083.00	27433.00	195.85	0	Spot (Block23, Row8, Column5)	2625.78	2591.00	227.39	0.01	0.09	2297.00	2348.95	2297.00	309.35	0.01	0.13	46.00	10.00	0.00	294.00	328.78	2851601.00	0.89	2457.48	2441.00
23	6	8	15400.00	27438.00	195.05	0	Spot (Block23, Row8, Column6)	14845.46	11447.00	8794.27	0.11	0.59	2312.50	2409.84	2312.50	404.57	0.02	0.17	100.00	100.00	0.00	9134.50	12532.96	15988555.00	30.74	5320.57	5314.00
23	7	8	15698.00	27438.00	153.40	0	Spot (Block23, Row8, Column7)	5165.04	5139.50	1472.96	0.00	0.29	2324.00	2380.64	2324.00	298.84	0.01	0.13	100.00	99.00	0.00	2815.50	2841.04	3315954.00	9.32	3031.79	2951.00
23	8	8	15976.00	27445.00	154.30	0	Spot (Block23, Row8, Column8)	4071.49	4012.00	679.15	0.01	0.17	2377.00	2396.42	2377.00	184.75	0.00	0.08	100.00	99.00	0.00	1635.00	1694.49	2654609.00	9.07	2864.14	2829.00
24	1	1	18409.00	25352.00	163.80	0	Spot (Block24, Row1, Column1)	59230.38	65535.00	10141.22	0.04	0.17	3722.00	3811.85	3722.00	524.73	0.01	0.14	100.00	100.00	63.49	61813.00	55508.38	44127048.00	105.61	17997.31	15701.50
24	2	1	18700.00	25356.00	153.25	0	Spot (Block24, Row1, Column2)	10930.88	10568.00	3518.77	0.01	0.32	3717.00	3782.15	3717.00	452.51	0.01	0.12	100.00	100.00	0.00	6851.00	7213.88	7039488.00	15.80	5563.59	5409.00
24	3	1	19005.00	25356.00	152.95	0	Spot (Block24, Row1, Column3)	12737.92	11536.00	6002.77	0.04	0.47	3723.00	3757.71	3723.00	326.69	0.00	0.09	100.00	100.00	0.00	7813.00	9014.92	8165010.00	27.49	5616.53	5409.00
24	4	1	19303.00	25362.00	152.00	0	Spot (Block24, Row1, Column4)	9513.65	9547.00	2734.22	0.00	0.29	3698.00	3747.06	3698.00	336.52	0.01	0.09	100.00	100.00	0.00	5849.00	5815.65	6012627.00	17.14	5264.07	5067.50
24	5	1	19605.00	25366.00	154.25	0	Spot (Block24, Row1, Column5)	25814.95	22611.00	15517.71	0.06	0.60	3663.00	3706.23	3663.00	347.24	0.01	0.09	100.00	100.00	0.15	18948.00	22151.95	16908792.00	63.67	7596.67	7303.00
24	6	1	19899.00	25365.00	151.10	0	Spot (Block24, Row1, Column6)	21386.69	20235.50	9593.68	0.02	0.45	3605.00	3651.90	3605.00	345.11	0.01	0.09	100.00	100.00	0.00	16630.50	17781.69	13345293.00	51.39	7456.16	6996.00
24	7	1	20210.00	25362.00	122.10	0	Spot (Block24, Row1, Column7)	41866.03	41726.00	14767.86	0.00	0.35	3574.00	3647.73	3574.00	458.94	0.01	0.13	100.00	100.00	8.31	38152.00	38292.03	16620815.00	83.27	12853.02	12116.00
24	8	1	20499.00	25371.00	165.85	0	Spot (Block24, Row1, Column8)	63839.81	65535.00	6084.29	0.01	0.10	3632.00	3759.85	3632.00	606.77	0.02	0.16	100.00	100.00	90.98	61903.00	60207.81	48837948.00	99.02	20018.87	17674.00
24	1	2	18399.00	25650.00	215.80	0	Spot (Block24, Row2, Column1)	4130.15	4115.00	365.98	0.00	0.09	3617.00	3684.04	3617.00	439.76	0.01	0.12	54.00	17.00	0.00	498.00	513.15	5497224.00	1.01	3827.62	3788.00
24	2	2	18706.00	25661.00	135.45	0	Spot (Block24, Row2, Column2)	15055.98	14700.00	4387.88	0.01	0.29	3620.00	3666.71	3620.00	355.26	0.01	0.10	100.00	100.00	0.00	11080.00	11435.98	7422596.00	32.06	6606.31	6588.00
24	3	2	19004.00	25642.00	210.65	0	Spot (Block24, Row2, Column3)	4362.63	4290.00	421.07	0.01	0.10	3661.00	3694.84	3661.00	352.52	0.00	0.10	79.00	41.00	0.00	629.00	701.63	5488184.00	1.89	3930.46	3916.00
24	4	2	19304.00	25661.00	173.50	0	Spot (Block24, Row2, Column4)	10479.26	10266.00	2675.86	0.01	0.26	3631.00	3687.89	3631.00	355.84	0.01	0.10	100.00	100.00	0.00	6635.00	6848.26	8792097.00	19.09	5515.45	5455.00
24	5	2	19605.00	25660.00	183.05	0	Spot (Block24, Row2, Column5)	6102.62	6065.00	918.89	0.00	0.15	3614.00	4181.90	3614.00	3515.70	0.06	0.84	10.00	0.00	0.00	2451.00	2488.62	5779183.00	0.55	4372.46	4347.00
24	6	2	19899.00	25663.00	154.25	0	Spot (Block24, Row2, Column6)	6558.17	6404.00	1479.18	0.01	0.23	3590.00	3928.47	3590.00	2718.58	0.04	0.69	52.00	5.00	0.00	2814.00	2968.17	4315279.00	0.97	4270.21	4212.50
24	7	2	20204.00	25665.00	156.45	0	Spot (Block24, Row2, Column7)	8155.45	7643.00	2518.24	0.03	0.31	3540.00	3571.06	3540.00	287.00	0.00	0.08	100.00	100.00	0.00	4103.00	4615.45	5488617.00	15.97	4652.34	4499.50
24	8	2	20512.00	25663.00	217.95	0	Spot (Block24, Row2, Column8)	3949.67	3918.50	288.27	0.00	0.07	3606.00	3685.67	3606.00	466.81	0.01	0.13	34.00	0.00	0.00	312.50	343.67	5387347.00	0.57	3777.70	3725.00
24	1	3	18402.00	25956.00	154.10	0	Spot (Block24, Row3, Column1)	22377.78	20367.50	12326.77	0.04	0.55	3540.50	3582.73	3540.50	315.49	0.01	0.09	100.00	100.00	0.15	16827.00	18837.28	14500799.00	59.57	7280.87	7212.00
24	2	3	18705.00	25953.00	175.65	0	Spot (Block24, Row3, Column2)	4280.72	4258.00	333.01	0.00	0.08	3576.00	3614.45	3576.00	330.30	0.00	0.09	86.00	52.00	0.00	682.00	704.72	3685697.00	2.02	3911.44	3880.50
24	3	3	18995.00	25949.00	153.55	0	Spot (Block24, Row3, Column3)	7655.35	6943.00	4086.76	0.04	0.53	3598.00	3645.82	3598.00	353.74	0.01	0.10	100.00	99.00	0.00	3345.00	4057.35	4991290.00	11.33	4700.72	4429.00
24	4	3	19304.00	25960.00	152.55	0	Spot (Block24, Row3, Column4)	16383.91	15555.00	7070.32	0.02	0.43	3601.00	3654.69	3601.00	336.98	0.01	0.09	100.00	100.00	0.00	11954.00	12782.91	10502087.00	37.77	6266.70	5896.00
24	5	3	19603.00	25961.00	147.00	-50	Spot (Block24, Row3, Column5)	5728.63	5453.00	1202.35	0.02	0.21	3600.00	4167.24	3600.00	3500.56	0.06	0.84	12.00	0.00	0.00	1853.00	2128.63	3374166.00	0.45	4760.65	4650.00
24	6	3	19905.00	25962.00	196.15	0	Spot (Block24, Row3, Column6)	14161.76	12817.00	5305.59	0.04	0.37	3651.00	4241.07	3651.00	3550.64	0.07	0.84	98.00	65.00	0.00	9166.00	10510.76	15393832.00	2.79	6772.08	6740.00
24	7	3	20208.00	25974.00	151.50	0	Spot (Block24, Row3, Column7)	19298.74	18159.00	9846.40	0.03	0.51	3610.00	3662.39	3610.00	342.83	0.01	0.09	100.00	100.00	0.00	14549.00	15688.74	12196801.00	45.61	7005.32	6731.00
24	8	3	20505.00	25972.00	171.80	0	Spot (Block24, Row3, Column8)	5372.80	5201.00	775.58	0.01	0.14	3639.00	3663.19	3639.00	262.35	0.00	0.07	99.00	98.00	0.00	1562.00	1733.80	4432557.00	6.52	4197.68	4185.00
24	1	4	18398.00	26253.00	152.90	0	Spot (Block24, Row4, Column1)	16428.17	15365.00	7256.90	0.03	0.44	3565.50	3622.93	3565.50	351.66	0.01	0.10	100.00	100.00	0.00	11799.50	12862.67	10464744.00	36.41	6671.26	6470.00
24	2	4	18704.00	26256.00	190.45	0	Spot (Block24, Row4, Column2)	6027.94	5917.50	1099.27	0.01	0.18	3606.00	3643.58	3606.00	343.17	0.00	0.09	100.00	98.00	0.00	2311.50	2421.94	6136445.00	6.95	4445.48	4407.50
24	3	4	19006.00	26256.00	155.90	0	Spot (Block24, Row4, Column3)	46077.93	49485.00	18790.80	0.03	0.41	3613.00	3698.73	3613.00	414.00	0.01	0.11	100.00	100.00	34.63	45872.00	42464.93	30734192.00	102.36	13405.75	11460.00
24	4	4	19289.00	26253.00	203.05	0	Spot (Block24, Row4, Column4)	4334.98	4299.00	402.23	0.00	0.09	3586.00	3654.78	3586.00	371.96	0.01	0.10	81.00	46.00	0.00	713.00	748.98	5067593.00	1.83	3899.43	3872.00
24	5	4	19583.00	26261.00	176.80	0	Spot (Block24, Row4, Column5)	4642.35	4389.00	1535.89	0.02	0.33	3506.00	3563.57	3506.00	355.76	0.01	0.10	97.00	65.00	0.00	883.00	1136.35	4062052.00	3.03	3936.46	3923.00
24	6	4	19903.00	26261.00	194.60	0	Spot (Block24, Row4, Column6)	6192.25	6249.00	838.72	0.00	0.14	3522.00	3578.34	3522.00	344.56	0.01	0.10	100.00	99.00	0.00	2727.00	2670.25	6625711.00	7.59	4312.97	4232.00
24	7	4	20196.00	26263.00	154.70	0	Spot (Block24, Row4, Column7)	15732.75	13542.00	9114.18	0.07	0.58	3591.00	3647.61	3591.00	344.64	0.01	0.09	100.00	100.00	0.00	9951.00	12141.75	10336420.00	35.07	5894.91	5649.50
24	8	4	20504.00	26275.00	162.20	0	Spot (Block24, Row4, Column8)	7330.64	7043.00	1868.17	0.02	0.25	3657.50	3695.67	3657.50	284.51	0.00	0.08	100.00	100.00	0.00	3385.50	3673.14	5373362.00	12.78	4550.08	4550.00
24	1	5	18408.00	26559.00	148.60	0	Spot (Block24, Row5, Column1)	21372.56	20642.00	9232.53	0.02	0.43	3669.00	3718.81	3669.00	383.76	0.01	0.10	100.00	100.00	0.00	16973.00	17703.56	12866280.00	46.00	7849.05	7477.00
24	2	5	18701.00	26553.00	182.20	0	Spot (Block24, Row5, Column2)	5596.85	5557.00	837.27	0.00	0.15	3711.00	3752.34	3711.00	360.51	0.00	0.10	99.00	93.00	0.00	1846.00	1885.85	5205068.00	5.12	4244.51	4256.00
24	3	5	18998.00	26556.00	159.50	0	Spot (Block24, Row5, Column3)	11516.56	10567.00	3982.63	0.04	0.35	3691.00	3761.42	3691.00	404.59	0.01	0.11	100.00	100.00	0.00	6876.00	7825.56	8142207.00	19.17	5623.50	5474.00
24	4	5	19304.00	26560.00	156.75	0	Spot (Block24, Row5, Column4)	11601.67	10328.00	5117.21	0.05	0.44	3600.00	3669.26	3600.00	378.21	0.01	0.10	100.00	100.00	0.00	6728.00	8001.67	7807926.00	20.97	5403.52	5334.00
24	5	5	19604.00	26565.00	155.00	0	Spot (Block24, Row5, Column5)	53908.49	65535.00	15396.23	0.08	0.29	3572.00	3640.83	3572.00	465.96	0.01	0.13	100.00	100.00	55.02	61963.00	50336.49	35957256.00	107.88	14273.95	13302.00
24	6	5	19901.00	26563.00	157.95	0	Spot (Block24, Row5, Column6)	6587.13	6257.50	1493.98	0.02	0.23	3522.00	3600.02	3522.00	388.80	0.01	0.11	100.00	99.00	0.00	2735.50	3065.13	4518771.00	7.68	4421.41	4403.00
24	7	5	20203.00	26568.00	194.35	0	Spot (Block24, Row5, Column7)	12340.12	11639.00	4361.95	0.03	0.35	3625.00	3712.23	3625.00	401.31	0.01	0.11	100.00	100.00	0.00	8014.00	8715.12	13179251.00	21.50	6170.11	6161.00
24	8	5	20506.00	26569.00	151.30	0	Spot (Block24, Row5, Column8)	31897.16	27700.00	18698.20	0.06	0.59	3708.00	3775.43	3708.00	357.11	0.01	0.09	100.00	100.00	5.90	23992.00	28189.16	19999552.00	78.75	9084.75	8411.00
24	1	6	18398.00	26851.00	199.85	0	Spot (Block24, Row6, Column1)	12914.74	11522.50	5029.05	0.05	0.39	3751.00	3825.43	3751.00	442.04	0.01	0.12	100.00	100.00	0.00	7771.50	9163.74	14645313.00	20.56	6571.84	6515.50
24	2	6	18701.00	26856.00	208.10	0	Spot (Block24, Row6, Column2)	9297.36	9080.00	2256.77	0.01	0.24	3841.00	3897.38	3841.00	413.40	0.01	0.11	100.00	100.00	0.00	5239.00	5456.36	11482239.00	13.06	5593.41	5548.50
24	3	6	18993.00	26858.00	150.40	0	Spot (Block24, Row6, Column3)	32462.33	30809.00	16120.01	0.02	0.50	3729.00	3800.15	3729.00	402.91	0.01	0.11	100.00	100.00	2.41	27080.00	28733.33	20224044.00	71.14	9926.61	9673.00
24	4	6	19306.00	26866.00	176.35	0	Spot (Block24, Row6, Column4)	5126.69	4876.00	833.29	0.02	0.16	3624.00	3668.64	3624.00	360.24	0.01	0.10	98.00	85.00	0.00	1252.00	1502.69	4460223.00	4.05	4065.82	4052.50
24	5	6	19601.00	26865.00	154.20	0	Spot (Block24, Row6, Column5)	54823.14	65535.00	15021.16	0.08	0.27	3534.00	3638.12	3534.00	446.62	0.01	0.12	100.00	100.00	57.82	62001.00	51289.14	35744980.00	114.60	14908.09	13741.50
24	6	6	19902.00	26865.00	167.20	0	Spot (Block24, Row6, Column6)	5792.39	5321.00	1478.83	0.04	0.26	3550.00	3618.46	3550.00	371.90	0.01	0.10	99.00	87.00	0.00	1771.00	2242.39	4506481.00	5.85	4091.93	4051.50
24	7	6	20201.00	26864.00	153.75	0	Spot (Block24, Row6, Column7)	26241.21	24163.50	13927.20	0.04	0.53	3678.00	3751.42	3678.00	383.11	0.01	0.10	100.00	100.00	0.00	20485.50	22563.21	17109268.00	58.70	8163.25	7517.50
24	8	6	20507.00	26870.00	154.40	0	Spot (Block24, Row6, Column8)	32919.52	29573.50	18450.70	0.05	0.56	3789.00	3837.92	3789.00	350.02	0.01	0.09	100.00	100.00	4.91	25784.50	29130.52	21463556.00	83.09	9467.47	8751.00
24	1	7	18403.00	27154.00	182.90	0	Spot (Block24, Row7, Column1)	7097.98	6969.50	1564.75	0.01	0.22	3689.00	3753.14	3689.00	391.78	0.01	0.10	100.00	99.00	0.00	3280.50	3408.98	6700492.00	8.54	4768.78	4743.50
24	2	7	18699.00	27141.00	200.75	0	Spot (Block24, Row7, Column2)	4722.62	4638.00	540.58	0.01	0.11	3751.00	3791.55	3751.00	356.53	0.00	0.09	88.00	60.00	0.00	887.00	971.62	5393232.00	2.61	4138.53	4097.50
24	3	7	18991.00	27128.00	209.50	0	Spot (Block24, Row7, Column3)	4184.30	4167.00	376.87	0.00	0.09	3691.00	3730.05	3691.00	357.33	0.00	0.10	60.00	28.00	0.00	476.00	493.30	5259661.00	1.27	3934.44	3933.00
24	4	7	19290.00	27158.00	179.40	0	Spot (Block24, Row7, Column4)	4269.47	4235.00	340.70	0.00	0.08	3617.00	3636.02	3617.00	293.51	0.00	0.08	86.00	53.00	0.00	618.00	652.47	3863871.00	2.16	3870.95	3835.00
24	5	7	19598.00	27162.00	175.10	0	Spot (Block24, Row7, Column5)	9057.24	8904.00	2469.34	0.01	0.27	3587.00	3651.51	3587.00	381.95	0.01	0.10	100.00	100.00	0.00	5317.00	5470.24	7716768.00	14.15	5045.65	4981.00
24	6	7	19898.00	27167.00	192.50	0	Spot (Block24, Row7, Column6)	9992.08	10017.00	2628.82	0.00	0.26	3667.00	3777.56	3667.00	512.85	0.01	0.14	100.00	100.00	0.00	6350.00	6325.08	10421745.00	12.12	5509.72	5412.00
24	7	7	20191.00	27167.00	152.05	0	Spot (Block24, Row7, Column7)	30239.88	29510.00	13511.69	0.01	0.45	3728.00	3809.90	3728.00	378.68	0.01	0.10	100.00	100.00	0.63	25782.00	26511.88	19172080.00	69.79	10138.57	8839.00
24	8	7	20500.00	27166.00	192.95	0	Spot (Block24, Row7, Column8)	8575.45	8508.00	1182.32	0.00	0.14	3861.00	3911.64	3861.00	336.49	0.01	0.09	100.00	100.00	0.00	4647.00	4714.45	9038525.00	13.86	5343.40	5288.00
24	1	8	18387.00	27455.00	148.85	0	Spot (Block24, Row8, Column1)	6993.57	6441.50	2276.99	0.04	0.33	3654.00	3687.94	3654.00	318.44	0.00	0.09	100.00	99.00	0.00	2787.50	3339.57	4252090.00	10.38	4668.32	4660.50
24	2	8	18693.00	27455.00	169.95	0	Spot (Block24, Row8, Column2)	6621.56	6119.00	1747.58	0.03	0.26	3632.00	3680.25	3632.00	312.07	0.01	0.08	100.00	99.00	0.00	2487.00	2989.56	5317111.00	9.43	4393.52	4385.00
24	3	8	18988.00	27462.00	154.90	0	Spot (Block24, Row8, Column3)	14184.00	12358.00	7644.46	0.06	0.54	3640.00	3687.23	3640.00	318.86	0.01	0.09	100.00	100.00	0.00	8718.00	10544.00	9361437.00	32.92	5690.63	5451.00
24	4	8	19291.00	27461.00	151.70	0	Spot (Block24, Row8, Column4)	8058.69	8086.00	1838.44	0.00	0.23	3617.00	3648.59	3617.00	298.32	0.00	0.08	100.00	100.00	0.00	4469.00	4441.69	5093093.00	14.78	4876.64	4863.00
24	5	8	19584.00	27460.00	202.80	0	Spot (Block24, Row8, Column5)	4084.68	4066.00	313.69	0.00	0.08	3598.00	3669.59	3598.00	431.50	0.01	0.12	54.00	12.00	0.00	468.00	486.68	4791333.00	0.96	3762.89	3764.00
24	6	8	19898.00	27461.00	183.65	0	Spot (Block24, Row8, Column6)	21356.87	18153.00	10455.00	0.07	0.49	3713.00	3846.11	3713.00	582.94	0.02	0.15	100.00	100.00	0.00	14440.00	17643.87	20182244.00	30.04	8000.13	7957.00
24	7	8	20193.00	27461.00	149.10	0	Spot (Block24, Row8, Column7)	10716.19	10529.00	3279.66	0.01	0.31	3820.00	3918.79	3820.00	450.00	0.01	0.11	100.00	100.00	0.00	6709.00	6896.19	6536877.00	15.11	5557.73	5353.00
24	8	8	20488.00	27471.00	162.90	0	Spot (Block24, Row8, Column8)	5879.55	5723.00	837.66	0.01	0.14	4107.00	4151.38	4107.00	435.15	0.00	0.10	98.00	88.00	0.00	1616.00	1772.55	4309707.00	3.97	4583.21	4550.00
25	1	1	4880.00	29767.00	162.00	0	Spot (Block25, Row1, Column1)	63472.54	65535.00	5823.72	0.01	0.09	5089.00	5227.42	5089.00	719.24	0.01	0.14	100.00	100.00	81.13	60446.00	58383.54	46081508.00	80.98	21738.71	19575.00
25	2	1	5171.00	29778.00	164.50	0	Spot (Block25, Row1, Column2)	63517.76	65535.00	6614.63	0.01	0.10	5125.00	5326.06	5125.00	851.51	0.02	0.16	100.00	100.00	88.93	60410.00	58392.76	47638788.00	68.34	21275.66	19585.50
25	3	1	5480.00	29777.00	145.35	0	Spot (Block25, Row1, Column3)	14082.70	13541.50	4074.90	0.02	0.29	5234.00	5366.17	5234.00	685.04	0.01	0.13	100.00	100.00	0.00	8307.50	8848.70	8111635.00	12.72	7566.03	7352.00
25	4	1	5772.00	29781.00	157.05	0	Spot (Block25, Row1, Column4)	64414.93	65535.00	4503.11	0.01	0.07	5297.00	5444.42	5297.00	639.55	0.01	0.12	100.00	100.00	91.48	60238.00	59117.93	43866984.00	92.21	23054.74	20297.00
25	5	1	6076.00	29783.00	144.10	0	Spot (Block25, Row1, Column5)	29153.20	27702.00	11573.15	0.02	0.40	5431.00	5564.87	5431.00	644.11	0.01	0.12	100.00	100.00	0.00	22271.00	23722.20	16442403.00	36.62	11018.94	9815.50
25	6	1	6369.00	29779.00	151.45	0	Spot (Block25, Row1, Column6)	63244.34	65535.00	5982.62	0.02	0.09	5562.00	5683.97	5562.00	640.12	0.01	0.11	100.00	100.00	79.43	59973.00	57682.34	39654548.00	89.92	22138.35	19078.00
25	7	1	6683.00	29779.00	124.25	0	Spot (Block25, Row1, Column7)	64278.02	65535.00	5109.24	0.01	0.08	5650.00	5807.04	5650.00	766.72	0.01	0.13	100.00	100.00	90.00	59885.00	58628.02	26354132.00	76.26	23167.77	19948.00
25	8	1	6968.00	29791.00	166.75	0	Spot (Block25, Row1, Column8)	64141.12	65535.00	5177.67	0.01	0.08	5894.00	6054.88	5894.00	803.15	0.01	0.13	100.00	100.00	90.66	59641.00	58247.12	49453304.00	72.32	23623.51	20959.00
25	1	2	4868.00	30072.00	211.20	0	Spot (Block25, Row2, Column1)	5479.64	5410.00	297.48	0.01	0.05	4904.00	4990.73	4904.00	463.92	0.01	0.09	55.00	16.00	0.00	506.00	575.64	6986543.00	1.05	5230.12	5215.00
25	2	2	5169.00	30083.00	126.40	0	Spot (Block25, Row2, Column2)	16522.83	16459.50	3720.80	0.00	0.23	4875.00	5019.00	4875.00	655.56	0.01	0.13	100.00	100.00	0.00	11584.50	11647.83	7005681.00	17.55	8145.19	7929.00
25	3	2	5477.00	30073.00	181.55	0	Spot (Block25, Row2, Column3)	5759.49	5713.50	331.85	0.00	0.06	4998.00	5083.35	4998.00	378.18	0.01	0.07	86.00	45.00	0.00	715.50	761.49	5333285.00	1.79	5361.10	5346.50
25	4	2	5779.00	30081.00	181.90	0	Spot (Block25, Row2, Column4)	10699.76	10631.00	2478.31	0.00	0.23	5178.00	5328.40	5178.00	620.44	0.01	0.12	100.00	100.00	0.00	5453.00	5521.76	9918674.00	8.66	6835.27	6840.00
25	5	2	6077.00	30080.00	163.30	0	Spot (Block25, Row2, Column5)	15187.00	15368.50	3785.72	0.01	0.25	5350.00	5453.01	5350.00	534.21	0.01	0.10	100.00	100.00	0.00	10018.50	9837.00	11208008.00	18.22	8255.84	7766.50
25	6	2	6368.00	30081.00	147.30	0	Spot (Block25, Row2, Column6)	11341.33	11257.00	2678.52	0.00	0.24	5501.50	5665.30	5501.50	780.17	0.01	0.14	100.00	99.00	0.00	5755.50	5839.83	6725410.00	7.28	7113.54	6931.50
25	7	2	6682.00	30080.00	151.30	0	Spot (Block25, Row2, Column7)	11000.55	10563.50	2570.91	0.02	0.23	5525.50	5592.86	5525.50	483.24	0.01	0.09	100.00	100.00	0.00	5038.00	5475.05	6908343.00	11.19	7095.27	6951.00
25	8	2	6985.00	30084.00	214.80	0	Spot (Block25, Row2, Column8)	6338.59	6298.00	399.63	0.00	0.06	5672.00	5777.94	5672.00	653.56	0.01	0.11	47.00	7.00	0.00	626.00	666.59	8335249.00	0.86	6030.41	5993.50
25	1	3	4874.00	30374.00	143.30	0	Spot (Block25, Row3, Column1)	31275.02	30423.00	12392.31	0.01	0.40	4813.00	4888.03	4813.00	420.27	0.01	0.09	100.00	100.00	0.18	25610.00	26462.02	17420184.00	62.79	10588.13	9867.50
25	2	3	5177.00	30375.00	201.20	0	Spot (Block25, Row3, Column2)	5483.42	5452.00	314.64	0.00	0.06	4850.00	5007.10	4850.00	642.54	0.01	0.13	44.00	3.00	0.00	602.00	633.42	6305929.00	0.74	5119.62	5099.50
25	3	3	5462.00	30369.00	143.30	0	Spot (Block25, Row3, Column3)	8858.48	7378.00	6956.71	0.08	0.79	4970.00	5067.25	4970.00	502.15	0.01	0.10	99.00	91.00	1.08	2408.00	3888.48	4943033.00	7.55	6179.95	5928.00
25	4	3	5777.00	30376.00	156.70	0	Spot (Block25, Row3, Column4)	64615.07	65535.00	4388.57	0.01	0.07	5170.00	5289.80	5170.00	582.32	0.01	0.11	100.00	100.00	93.79	60365.00	59445.07	43680200.00	101.88	24046.73	20823.50
25	5	3	6069.00	30383.00	162.10	0	Spot (Block25, Row3, Column5)	6904.48	6783.50	785.43	0.01	0.11	5345.00	5490.55	5345.00	807.01	0.01	0.15	83.00	43.00	0.00	1438.50	1559.48	5012650.00	1.75	5934.20	5954.00
25	6	3	6374.00	30379.00	237.25	0	Spot (Block25, Row3, Column6)	52433.11	51929.00	12539.23	0.00	0.24	5498.00	5792.55	5498.00	1168.30	0.02	0.20	100.00	100.00	37.05	46431.00	46935.11	85047088.00	39.92	19962.38	19472.00
25	7	3	6682.00	30389.00	143.15	0	Spot (Block25, Row3, Column7)	20243.49	19278.50	7353.61	0.02	0.36	5541.00	5690.48	5541.00	880.14	0.01	0.15	100.00	100.00	0.00	13737.50	14702.49	11255383.00	16.53	9056.95	8722.50
25	8	3	6975.00	30396.00	156.35	0	Spot (Block25, Row3, Column8)	12189.48	11825.50	2830.18	0.01	0.23	5622.00	5661.35	5622.00	401.73	0.00	0.07	100.00	100.00	0.00	6203.50	6567.48	8215711.00	16.25	7564.43	7374.50
25	1	4	4871.00	30673.00	154.05	0	Spot (Block25, Row4, Column1)	64413.04	65535.00	5255.60	0.01	0.08	4813.00	5034.67	4813.00	776.25	0.02	0.15	100.00	100.00	93.72	60722.00	59600.04	42062100.00	76.49	22715.66	20307.00
25	2	4	5173.00	30674.00	184.00	0	Spot (Block25, Row4, Column2)	25182.91	23102.00	11503.21	0.04	0.46	4927.00	5216.10	4927.00	942.13	0.02	0.18	100.00	100.00	0.00	18175.00	20255.91	23974124.00	21.19	10055.36	10029.00
25	3	4	5474.00	30674.00	169.55	0	Spot (Block25, Row4, Column3)	64969.64	65535.00	3143.66	0.00	0.05	5137.00	5469.92	5137.00	1156.19	0.03	0.21	100.00	100.00	94.85	60398.00	59832.64	51716364.00	51.46	23360.89	20354.00
25	4	4	5763.00	30676.00	192.05	0	Spot (Block25, Row4, Column4)	6629.23	6507.00	649.97	0.01	0.10	5275.00	5398.75	5275.00	599.98	0.01	0.11	90.00	51.00	0.00	1232.00	1354.23	6887769.00	2.05	5794.89	5808.50
25	5	4	6070.00	30692.00	155.00	0	Spot (Block25, Row4, Column5)	6758.47	6417.00	1563.15	0.02	0.23	5386.00	5453.37	5386.00	468.04	0.01	0.09	87.00	55.00	0.00	1031.00	1372.47	4453830.00	2.79	6008.85	5893.50
25	6	4	6377.00	30684.00	168.10	0	Spot (Block25, Row4, Column6)	24958.95	25328.50	7629.22	0.01	0.31	5486.00	5664.64	5486.00	844.73	0.01	0.15	100.00	100.00	0.00	19842.50	19472.95	19567816.00	22.84	11009.59	10395.50
25	7	4	6669.00	30685.00	143.75	0	Spot (Block25, Row4, Column7)	22666.19	21440.00	8472.33	0.02	0.37	5604.00	5759.92	5604.00	753.16	0.01	0.13	100.00	100.00	0.00	15836.00	17062.19	12783731.00	22.45	9630.57	9264.00
25	8	4	6972.00	30693.00	156.10	0	Spot (Block25, Row4, Column8)	8930.51	8635.00	1374.97	0.01	0.15	5689.00	5742.94	5689.00	423.16	0.00	0.07	100.00	99.00	0.00	2946.00	3241.51	5974512.00	7.53	6557.44	6549.50
25	1	5	4876.00	30972.00	159.90	0	Spot (Block25, Row5, Column1)	64948.17	65535.00	2974.86	0.00	0.05	4854.00	5089.64	4854.00	895.17	0.02	0.18	100.00	100.00	94.63	60681.00	60094.17	45983748.00	66.87	23764.85	21356.00
25	2	5	5168.00	30975.00	155.40	0	Spot (Block25, Row5, Column2)	11650.39	11635.00	2352.72	0.00	0.20	4950.00	5317.59	4950.00	1154.34	0.03	0.22	100.00	98.00	0.00	6685.00	6700.39	7724208.00	5.49	6759.28	6733.00
25	3	5	5472.00	30976.00	163.95	0	Spot (Block25, Row5, Column3)	57066.56	65535.00	13209.77	0.06	0.23	5205.00	5656.03	5205.00	1409.19	0.04	0.25	100.00	100.00	61.30	60330.00	51861.56	42172572.00	36.48	16947.29	16563.50
25	4	5	5771.00	30976.00	145.50	0	Spot (Block25, Row5, Column4)	57660.24	65535.00	12026.44	0.06	0.21	5391.50	5652.72	5391.50	1037.25	0.02	0.18	100.00	100.00	60.87	60143.50	52268.74	33154888.00	50.14	19219.39	17784.00
25	5	5	6072.00	30982.00	166.05	0	Spot (Block25, Row5, Column5)	64992.65	65535.00	3005.23	0.00	0.05	5481.00	5618.66	5481.00	690.06	0.01	0.12	100.00	100.00	95.04	60054.00	59511.65	49784876.00	86.04	24996.39	21595.00
25	6	5	6373.00	30981.00	147.95	0	Spot (Block25, Row5, Column6)	11885.06	11628.00	2842.23	0.01	0.24	5568.00	5720.12	5568.00	683.60	0.01	0.12	100.00	100.00	0.00	6060.00	6317.06	7142923.00	9.02	7226.73	7118.00
25	7	5	6678.00	30982.00	171.65	0	Spot (Block25, Row5, Column7)	26157.93	24787.00	10069.58	0.02	0.38	5589.00	5824.04	5589.00	864.83	0.02	0.15	100.00	100.00	0.00	19198.00	20568.93	21423340.00	23.51	10735.46	10649.00
25	8	5	6975.00	30989.00	144.35	0	Spot (Block25, Row5, Column8)	38934.11	37175.50	16013.37	0.02	0.41	5711.00	5855.28	5711.00	707.13	0.01	0.12	100.00	100.00	7.22	31464.50	33223.11	22114612.00	46.78	12863.62	12488.50
25	1	6	4869.00	31275.00	235.20	0	Spot (Block25, Row6, Column1)	44890.60	38154.50	15735.74	0.07	0.35	4908.00	5342.67	4908.00	1281.14	0.04	0.24	100.00	100.00	28.54	33246.50	39982.60	71556064.00	30.87	17651.54	17758.00
25	2	6	5168.00	31276.00	219.75	0	Spot (Block25, Row6, Column2)	11660.21	10676.00	3490.58	0.04	0.30	4958.00	5193.22	4958.00	840.52	0.02	0.16	100.00	100.00	0.00	5718.00	6702.21	16137738.00	7.69	7262.04	7257.00
25	3	6	5464.00	31277.00	156.00	0	Spot (Block25, Row6, Column3)	64226.75	65535.00	4882.75	0.01	0.08	5234.00	5495.92	5234.00	1082.24	0.02	0.20	100.00	100.00	91.07	60301.00	58992.75	43160780.00	54.27	22846.56	20763.00
25	4	6	5771.00	31287.00	158.80	0	Spot (Block25, Row6, Column4)	7770.06	7628.00	965.30	0.01	0.12	5374.00	5476.06	5374.00	591.53	0.01	0.11	99.00	91.00	0.00	2254.00	2396.06	5423501.00	3.88	6125.75	6113.50
25	5	6	6072.00	31283.00	158.20	0	Spot (Block25, Row6, Column5)	64776.56	65535.00	3939.35	0.01	0.06	5456.00	5565.49	5456.00	621.12	0.01	0.11	100.00	100.00	94.51	60079.00	59320.56	44825808.00	95.33	24764.14	22395.00
25	6	6	6372.00	31285.00	158.15	0	Spot (Block25, Row6, Column6)	10592.22	10022.00	2531.50	0.02	0.24	5541.00	5640.80	5541.00	520.98	0.01	0.09	100.00	100.00	0.00	4481.00	5051.22	7329817.00	9.50	6821.34	6873.50
25	7	6	6672.00	31283.00	145.60	0	Spot (Block25, Row6, Column7)	25874.33	24288.00	9411.64	0.03	0.36	5577.00	5760.46	5577.00	691.43	0.01	0.12	100.00	100.00	0.00	18711.00	20297.33	14955363.00	29.09	10511.79	9691.50
25	8	6	6973.00	31292.00	144.55	0	Spot (Block25, Row6, Column8)	34417.25	33367.50	13910.31	0.01	0.40	5786.00	5872.81	5786.00	533.94	0.01	0.09	100.00	100.00	1.24	27581.50	28631.25	19480164.00	53.46	12807.12	11495.50
25	1	7	4868.00	31575.00	167.25	0	Spot (Block25, Row7, Column1)	37979.53	35911.00	16873.81	0.02	0.44	4933.00	5344.83	4933.00	1217.82	0.03	0.23	100.00	100.00	10.19	30978.00	33046.53	29434208.00	26.80	11724.46	11550.00
25	2	7	5173.00	31579.00	147.35	0	Spot (Block25, Row7, Column2)	9931.64	9632.00	2115.93	0.01	0.21	4946.00	5164.21	4946.00	830.42	0.02	0.16	100.00	98.00	0.00	4686.00	4985.64	5859669.00	5.74	6284.53	6162.00
25	3	7	5463.00	31589.00	205.10	0	Spot (Block25, Row7, Column3)	6138.18	6051.50	453.10	0.01	0.07	5110.00	5200.23	5110.00	497.09	0.01	0.10	90.00	45.00	0.00	941.50	1028.18	7353534.00	1.89	5575.96	5620.50
25	4	7	5772.00	31582.00	153.20	0	Spot (Block25, Row7, Column4)	9120.42	9014.00	1718.78	0.01	0.19	5286.00	5347.76	5286.00	406.30	0.01	0.08	100.00	100.00	0.00	3728.00	3834.42	5891794.00	9.29	6421.00	6422.00
25	5	7	6070.00	31583.00	175.95	0	Spot (Block25, Row7, Column5)	10999.36	10855.00	2516.45	0.01	0.23	5404.00	5541.31	5404.00	592.10	0.01	0.11	100.00	99.00	0.00	5451.00	5595.36	9536444.00	9.22	7120.05	7086.00
25	6	7	6366.00	31584.00	197.45	0	Spot (Block25, Row7, Column6)	14353.54	14112.00	4323.01	0.01	0.30	5521.00	5768.71	5521.00	955.05	0.02	0.17	100.00	100.00	0.00	8591.00	8832.54	15860667.00	8.99	8347.65	8308.00
25	7	7	6655.00	31586.00	148.65	0	Spot (Block25, Row7, Column7)	58264.63	65535.00	11583.25	0.05	0.20	5546.00	5713.39	5546.00	737.95	0.01	0.13	100.00	100.00	62.48	59989.00	52718.63	35250380.00	71.21	19719.72	17514.00
25	8	7	6970.00	31591.00	177.95	0	Spot (Block25, Row7, Column8)	37965.83	38437.00	9481.57	0.01	0.25	5831.00	5911.79	5831.00	600.47	0.01	0.10	100.00	100.00	0.45	32606.00	32134.83	33599768.00	53.38	14692.03	13867.00
25	1	8	4856.00	31882.00	141.10	0	Spot (Block25, Row8, Column1)	9610.56	9138.00	2250.54	0.02	0.23	4929.00	5084.97	4929.00	753.29	0.01	0.15	100.00	99.00	0.00	4209.00	4681.56	5228147.00	6.01	6264.75	6207.00
25	2	8	5163.00	31879.00	162.75	0	Spot (Block25, Row8, Column2)	8084.70	8108.50	1497.56	0.00	0.19	5015.00	5063.17	5015.00	363.37	0.00	0.07	100.00	99.00	0.00	3093.50	3069.70	5901833.00	8.32	5840.42	5826.00
25	3	8	5461.00	31881.00	141.45	0	Spot (Block25, Row8, Column3)	21005.49	19419.00	7564.15	0.03	0.36	5089.00	5159.82	5089.00	383.06	0.01	0.07	100.00	100.00	0.00	14330.00	15916.49	11384974.00	41.37	9303.82	8608.50
25	4	8	5764.00	31881.00	145.25	0	Spot (Block25, Row8, Column4)	18666.09	18706.00	5359.87	0.00	0.29	5207.00	5268.20	5207.00	395.38	0.01	0.08	100.00	100.00	0.00	13499.00	13459.09	10733001.00	33.89	8647.85	8531.00
25	5	8	6061.00	31899.00	188.75	0	Spot (Block25, Row8, Column5)	6353.21	6306.00	494.70	0.00	0.08	5369.00	5558.49	5369.00	961.18	0.02	0.17	48.00	2.00	0.00	937.00	984.21	6372266.00	0.83	5740.74	5730.00
25	6	8	6371.00	31884.00	231.10	0	Spot (Block25, Row8, Column6)	51712.22	52905.50	14063.80	0.01	0.27	5573.00	5887.29	5573.00	1243.10	0.02	0.21	100.00	100.00	42.82	47332.50	46139.22	79223800.00	36.86	19686.33	19568.00
25	7	8	6668.00	31883.00	144.05	0	Spot (Block25, Row8, Column7)	43396.55	43385.00	18017.53	0.00	0.42	5589.00	5766.11	5589.00	881.83	0.01	0.15	100.00	100.00	23.01	37796.00	37807.55	24519168.00	42.67	13812.70	13216.50
25	8	8	6951.00	31889.00	139.55	0	Spot (Block25, Row8, Column8)	32754.26	31431.00	13824.80	0.02	0.42	5877.00	5944.82	5877.00	600.54	0.00	0.10	100.00	100.00	3.23	25554.00	26877.26	17261504.00	44.64	12578.10	11524.00
26	1	1	9380.00	29796.00	160.70	0	Spot (Block26, Row1, Column1)	63306.18	65535.00	5614.53	0.02	0.09	7452.00	7581.22	7452.00	854.35	0.01	0.11	100.00	100.00	78.76	58083.00	55854.18	45011124.00	65.23	24862.20	22580.00
26	2	1	9672.00	29806.00	149.05	0	Spot (Block26, Row1, Column2)	20287.70	19221.00	6163.46	0.02	0.30	7160.00	7280.03	7160.00	841.66	0.01	0.12	100.00	100.00	0.00	12061.00	13127.70	12355207.00	15.45	10616.64	10436.00
26	3	1	9979.00	29804.00	148.90	0	Spot (Block26, Row1, Column3)	31860.94	27803.00	16612.85	0.06	0.52	6937.00	7048.15	6937.00	712.86	0.01	0.10	100.00	100.00	4.48	20866.00	24923.94	19212176.00	34.81	12152.05	11575.00
26	4	1	10271.00	29810.00	147.80	0	Spot (Block26, Row1, Column4)	16608.81	16409.00	4433.48	0.01	0.27	6997.00	7099.37	6997.00	775.60	0.01	0.11	100.00	100.00	0.00	9412.00	9611.81	9948678.00	12.26	9600.63	9340.50
26	5	1	10578.00	29809.00	153.40	0	Spot (Block26, Row1, Column5)	51210.39	65535.00	18064.75	0.11	0.35	7260.00	7358.51	7260.00	796.25	0.01	0.11	100.00	100.00	52.87	58275.00	43950.39	33030952.00	55.07	17437.58	16361.00
26	6	1	10871.00	29809.00	148.30	0	Spot (Block26, Row1, Column6)	50785.20	59976.00	16629.61	0.07	0.33	7412.00	7550.87	7412.00	853.88	0.01	0.11	100.00	100.00	44.24	52564.00	43373.20	30420544.00	50.63	17916.33	16463.50
26	7	1	11185.00	29798.00	124.60	0	Spot (Block26, Row1, Column7)	64286.70	65535.00	4492.68	0.01	0.07	7712.00	7843.52	7712.00	1006.87	0.01	0.13	100.00	100.00	88.16	57823.00	56574.70	26614844.00	56.06	26082.14	23067.00
26	8	1	11468.00	29817.00	166.70	0	Spot (Block26, Row1, Column8)	64403.89	65535.00	4533.31	0.01	0.07	8282.00	8399.95	8282.00	1107.42	0.01	0.13	100.00	100.00	91.73	57253.00	56121.89	49849116.00	50.57	25560.69	23359.50
26	1	2	9360.00	30099.00	201.95	0	Spot (Block26, Row2, Column1)	7824.71	7801.00	593.79	0.00	0.08	7149.00	7243.07	7149.00	783.45	0.01	0.11	44.00	6.00	0.00	652.00	675.71	9068844.00	0.74	7567.97	7454.00
26	2	2	9670.00	30106.00	128.25	0	Spot (Block26, Row2, Column2)	44058.57	43567.00	13289.18	0.00	0.30	6857.50	6972.70	6857.50	752.44	0.01	0.11	100.00	100.00	9.59	36709.50	37201.07	19297692.00	49.29	16148.95	15124.00
26	3	2	9969.00	30106.00	180.80	0	Spot (Block26, Row2, Column3)	8134.72	8054.00	665.62	0.00	0.08	6714.00	6865.20	6714.00	819.62	0.01	0.12	80.00	36.00	0.00	1340.00	1420.72	7443266.00	1.55	7475.87	7431.00
26	4	2	10278.00	30110.00	172.60	0	Spot (Block26, Row2, Column4)	24883.30	24160.00	8337.25	0.01	0.34	6732.00	6889.35	6732.00	833.41	0.01	0.12	100.00	100.00	0.00	17428.00	18151.30	20702922.00	21.59	11424.92	11255.00
26	5	2	10580.00	30109.00	185.85	0	Spot (Block26, Row2, Column5)	9049.46	9010.00	888.57	0.00	0.10	6932.00	7050.96	6932.00	744.62	0.01	0.11	95.00	72.00	0.00	2078.00	2117.46	8777974.00	2.68	7739.12	7761.00
26	6	2	10868.00	30111.00	149.35	0	Spot (Block26, Row2, Column6)	20691.62	20084.00	7247.02	0.01	0.35	7192.00	7370.60	7192.00	992.91	0.01	0.13	100.00	99.00	0.00	12892.00	13499.62	12642583.00	13.42	10435.93	10140.50
26	7	2	11177.00	30113.00	152.70	0	Spot (Block26, Row2, Column7)	19326.44	17963.00	7325.55	0.03	0.38	7286.50	7386.33	7286.50	779.92	0.01	0.11	100.00	99.00	0.00	10676.50	12039.94	12252961.00	15.31	10216.36	9758.00
26	8	2	11486.00	30108.00	207.45	0	Spot (Block26, Row2, Column8)	8766.01	8707.50	695.02	0.00	0.08	7952.00	8046.54	7952.00	1029.55	0.01	0.13	37.00	4.00	0.00	755.50	814.01	10747127.00	0.70	8377.52	8420.00
26	1	3	9375.00	30403.00	152.65	0	Spot (Block26, Row3, Column1)	51799.44	65535.00	17516.12	0.10	0.34	7039.00	7130.34	7039.00	723.69	0.01	0.10	100.00	100.00	52.27	58496.00	44760.44	33100088.00	61.72	17014.90	16342.00
26	2	3	9670.00	30406.00	201.65	0	Spot (Block26, Row3, Column2)	8275.98	8138.50	782.59	0.01	0.09	6782.00	6875.40	6782.00	688.56	0.01	0.10	86.00	49.00	0.00	1356.50	1493.98	9583582.00	2.03	7448.47	7391.00
26	3	3	9965.00	30404.00	147.05	0	Spot (Block26, Row3, Column3)	16374.59	15465.00	4575.61	0.02	0.28	6732.00	6840.49	6732.00	701.49	0.01	0.10	100.00	100.00	0.00	8733.00	9642.59	9644636.00	13.59	9260.08	9057.50
26	4	3	10273.00	30407.00	146.95	0	Spot (Block26, Row3, Column4)	45229.12	47121.00	18294.06	0.02	0.40	6778.00	6906.88	6778.00	755.87	0.01	0.11	100.00	100.00	30.74	40343.00	38451.12	26775792.00	50.70	15293.46	13767.00
26	5	3	10571.00	30408.00	163.55	0	Spot (Block26, Row3, Column5)	11182.90	10504.50	2673.84	0.03	0.24	6862.00	7022.84	6862.00	920.01	0.01	0.13	99.00	82.00	0.00	3642.50	4320.90	8275345.00	4.52	7993.01	7968.50
26	6	3	10875.00	30408.00	208.95	0	Spot (Block26, Row3, Column6)	43294.16	39946.00	16053.73	0.03	0.37	7298.00	7552.17	7298.00	1241.51	0.01	0.16	100.00	100.00	22.78	32648.00	35996.16	53598456.00	28.79	18851.05	18672.00
26	7	3	11179.00	30420.00	148.45	0	Spot (Block26, Row3, Column7)	45232.88	49127.00	19323.30	0.04	0.43	7413.00	7596.30	7413.00	1018.55	0.01	0.13	100.00	100.00	33.78	41714.00	37819.88	27185120.00	36.95	15941.13	15325.50
26	8	3	11476.00	30421.00	164.65	0	Spot (Block26, Row3, Column8)	12842.63	12553.00	2092.08	0.01	0.16	7945.50	8032.79	7945.50	947.51	0.00	0.12	99.00	93.00	0.00	4607.50	4897.13	9644817.00	5.08	9442.34	9416.50
26	1	4	9370.00	30700.00	148.25	0	Spot (Block26, Row4, Column1)	45032.25	46943.00	18497.70	0.02	0.41	7183.00	7296.30	7183.00	762.06	0.01	0.10	100.00	100.00	30.05	39760.00	37849.25	26974472.00	49.52	15780.36	15022.00
26	2	4	9668.00	30703.00	215.25	0	Spot (Block26, Row4, Column2)	8761.59	8634.50	771.97	0.01	0.09	6880.00	6966.05	6880.00	719.02	0.01	0.10	98.00	64.00	0.00	1754.50	1881.59	11582817.00	2.50	7752.82	7727.00
26	3	4	9976.00	30711.00	154.40	0	Spot (Block26, Row4, Column3)	63405.92	65535.00	5869.81	0.01	0.09	6770.00	6882.81	6770.00	757.95	0.01	0.11	100.00	100.00	80.79	58765.00	56635.92	41594660.00	74.57	23153.12	20365.00
26	4	4	10256.00	30710.00	193.45	0	Spot (Block26, Row4, Column4)	8606.57	8501.00	822.25	0.01	0.10	6831.00	6940.15	6831.00	741.19	0.01	0.11	92.00	57.00	0.00	1670.00	1775.57	9122962.00	2.25	7488.84	7417.00
26	5	4	10554.00	30708.00	189.30	0	Spot (Block26, Row4, Column5)	8981.86	8665.00	1624.70	0.02	0.18	6905.00	6967.13	6905.00	704.84	0.00	0.10	92.00	65.00	0.00	1760.00	2076.86	9071683.00	2.86	7684.35	7661.50
26	6	4	10872.00	30714.00	186.75	0	Spot (Block26, Row4, Column6)	11334.52	11312.00	1460.88	0.00	0.13	7141.00	7263.71	7141.00	926.37	0.01	0.13	100.00	97.00	0.00	4171.00	4193.52	11175841.00	4.39	8560.37	8451.00
26	7	4	11168.00	30713.00	149.75	0	Spot (Block26, Row4, Column7)	40914.32	39997.00	20684.22	0.01	0.51	7402.50	7515.32	7402.50	786.31	0.01	0.10	100.00	100.00	29.43	32594.50	33511.82	25162432.00	42.48	14566.24	13940.50
26	8	4	11477.00	30719.00	153.90	0	Spot (Block26, Row4, Column8)	19781.58	19260.00	5690.31	0.01	0.29	8154.50	8276.78	8154.50	1092.77	0.01	0.13	100.00	99.00	0.00	11105.50	11627.08	12818466.00	10.53	11045.21	10753.50
26	1	5	9378.00	31012.00	147.00	0	Spot (Block26, Row5, Column1)	37485.76	34284.00	16461.40	0.04	0.44	7347.00	7520.39	7347.00	1018.48	0.01	0.14	100.00	100.00	8.98	26937.00	30138.76	22116656.00	29.42	14479.66	13953.00
26	2	5	9671.00	31004.00	166.35	0	Spot (Block26, Row5, Column2)	12536.05	12683.00	2173.34	0.01	0.17	7054.00	7142.70	7054.00	728.79	0.01	0.10	100.00	99.00	0.00	5629.00	5482.05	9615151.00	7.40	8713.54	8698.00
26	3	5	9964.00	31002.00	193.80	0	Spot (Block26, Row5, Column3)	9914.78	9729.00	1377.26	0.01	0.14	6927.00	7040.82	6927.00	773.45	0.01	0.11	98.00	85.00	0.00	2802.00	2987.78	10519580.00	3.72	8023.07	7997.00
26	4	5	10274.00	31015.00	149.55	0	Spot (Block26, Row5, Column4)	37812.17	35543.00	19387.76	0.03	0.51	7015.00	7070.00	7015.00	733.00	0.00	0.10	100.00	100.00	15.04	28528.00	30797.17	22876456.00	41.94	13878.31	12805.00
26	5	5	10574.00	31007.00	155.80	0	Spot (Block26, Row5, Column5)	64458.28	65535.00	4664.19	0.01	0.07	7194.00	7298.95	7194.00	966.28	0.01	0.13	100.00	100.00	90.87	58341.00	57264.28	43058532.00	59.15	26520.64	23753.50
26	6	5	10870.00	31011.00	152.10	0	Spot (Block26, Row5, Column6)	21858.79	20852.00	7332.44	0.02	0.34	7346.00	7445.34	7346.00	832.05	0.01	0.11	100.00	100.00	0.00	13506.00	14512.79	13880331.00	17.32	10692.92	10356.50
26	7	5	11173.00	31013.00	182.50	0	Spot (Block26, Row5, Column7)	16896.07	16365.00	4368.15	0.01	0.26	7660.50	7777.23	7660.50	893.46	0.01	0.11	100.00	100.00	0.00	8704.50	9235.57	15780931.00	10.21	10427.54	10373.00
26	8	5	11476.00	31018.00	155.50	0	Spot (Block26, Row5, Column8)	54646.89	65535.00	16079.25	0.08	0.29	8374.50	8529.38	8374.50	1134.58	0.01	0.13	100.00	100.00	59.85	57160.50	46272.39	36340480.00	40.65	19465.68	18113.50
26	1	6	9369.00	31301.00	207.80	0	Spot (Block26, Row6, Column1)	41287.03	37179.00	17004.52	0.05	0.41	7553.00	7841.92	7553.00	1278.68	0.02	0.16	100.00	100.00	22.01	29626.00	33734.03	50824612.00	26.16	18056.01	17989.00
26	2	6	9669.00	31307.00	207.30	0	Spot (Block26, Row6, Column2)	12356.34	11858.50	2173.98	0.02	0.18	7252.00	7436.08	7252.00	1034.85	0.01	0.14	100.00	97.00	0.00	4606.50	5104.34	15148869.00	4.75	9207.78	9154.00
26	3	6	9964.00	31307.00	152.10	0	Spot (Block26, Row6, Column3)	57324.55	65535.00	12446.23	0.06	0.22	7150.00	7257.94	7150.00	751.27	0.01	0.10	100.00	100.00	62.74	58385.00	50174.55	36458716.00	66.64	20002.65	18305.00
26	4	6	10267.00	31313.00	161.75	0	Spot (Block26, Row6, Column4)	11813.41	11108.00	2520.73	0.03	0.21	7162.50	7238.14	7162.50	756.03	0.00	0.10	100.00	98.00	0.00	3945.50	4650.91	8529280.00	6.05	8517.16	8533.00
26	5	6	10570.00	31310.00	159.15	0	Spot (Block26, Row6, Column5)	64631.93	65535.00	4088.70	0.01	0.06	7386.00	7578.47	7386.00	1139.32	0.01	0.15	100.00	100.00	93.26	58149.00	57245.93	45048888.00	50.08	25475.66	22404.00
26	6	6	10867.00	31316.00	169.80	0	Spot (Block26, Row6, Column6)	14574.10	12844.50	4598.34	0.05	0.32	7693.00	7806.98	7693.00	1005.41	0.01	0.13	100.00	96.00	0.00	5151.50	6881.10	11717574.00	6.73	9464.90	9437.00
26	7	6	11171.00	31313.00	155.30	0	Spot (Block26, Row6, Column7)	53936.55	65535.00	15396.01	0.08	0.29	7962.00	8204.14	7962.00	1119.41	0.01	0.14	100.00	100.00	55.29	57573.00	45974.55	35706280.00	40.85	19221.23	17571.00
26	8	6	11479.00	31320.00	157.60	0	Spot (Block26, Row6, Column8)	56938.99	65535.00	13602.19	0.06	0.24	8754.00	8967.14	8754.00	1256.87	0.01	0.14	100.00	100.00	64.02	56781.00	48184.99	38775788.00	38.17	21514.53	20191.00
26	1	7	9363.00	31607.00	207.75	0	Spot (Block26, Row7, Column1)	9231.23	9203.00	917.72	0.00	0.10	7582.00	7722.51	7582.00	962.54	0.01	0.12	69.00	36.00	0.00	1621.00	1649.23	11382107.00	1.57	8234.18	8217.00
26	2	7	9664.00	31606.00	190.25	0	Spot (Block26, Row7, Column2)	9615.86	9240.50	1345.79	0.02	0.14	7336.00	7386.98	7336.00	653.95	0.00	0.09	94.00	75.00	0.00	1904.50	2279.86	9788946.00	3.41	8229.11	8211.00
26	3	7	9957.00	31619.00	217.30	0	Spot (Block26, Row7, Column3)	8483.74	8406.00	737.23	0.00	0.09	7251.00	7356.39	7251.00	728.77	0.01	0.10	71.00	36.00	0.00	1155.00	1232.74	11453046.00	1.55	7730.56	7721.50
26	4	7	10261.00	31611.00	188.40	0	Spot (Block26, Row7, Column4)	9256.27	9202.00	937.29	0.00	0.10	7249.00	7362.46	7249.00	782.01	0.01	0.11	91.00	66.00	0.00	1953.00	2007.27	9265528.00	2.42	8142.56	7974.00
26	5	7	10570.00	31609.00	169.80	0	Spot (Block26, Row7, Column5)	25851.34	24863.00	9127.07	0.02	0.35	7432.00	7629.69	7432.00	1013.19	0.01	0.13	100.00	100.00	0.00	17431.00	18419.34	20681068.00	17.98	12099.85	11975.00
26	6	7	10864.00	31617.00	199.85	0	Spot (Block26, Row7, Column6)	13476.53	13293.50	2491.52	0.01	0.18	7810.00	8034.52	7810.00	1211.95	0.01	0.15	99.00	92.00	0.00	5483.50	5666.53	15309342.00	4.49	9764.88	9698.00
26	7	7	11159.00	31616.00	153.10	0	Spot (Block26, Row7, Column7)	57599.09	65535.00	11977.08	0.06	0.21	7985.00	8140.00	7985.00	982.45	0.01	0.12	100.00	100.00	61.15	57550.00	49614.09	37209324.00	50.34	20558.63	19611.00
26	8	7	11473.00	31615.00	185.20	0	Spot (Block26, Row7, Column8)	19308.28	19404.00	3110.14	0.00	0.16	8571.50	8684.42	8571.50	1053.65	0.01	0.12	100.00	100.00	0.00	10832.50	10736.78	18632502.00	10.08	12147.30	11749.00
26	1	8	9356.00	31909.00	150.35	0	Spot (Block26, Row8, Column1)	12398.06	12196.00	2379.16	0.01	0.19	7775.00	7842.44	7775.00	712.04	0.00	0.09	99.00	95.00	0.00	4421.00	4623.06	7624806.00	6.40	9002.81	9115.00
26	2	8	9664.00	31904.00	153.95	0	Spot (Block26, Row8, Column2)	15498.40	14539.50	4429.88	0.03	0.29	7704.00	7756.61	7704.00	778.08	0.00	0.10	100.00	98.00	0.00	6835.50	7794.40	10166950.00	9.95	9706.43	9648.50
26	3	8	9957.00	31907.00	148.70	0	Spot (Block26, Row8, Column3)	40454.95	39092.00	20523.04	0.01	0.51	7740.00	7817.41	7740.00	833.60	0.00	0.11	100.00	100.00	25.66	31352.00	32714.95	24596728.00	39.15	14243.71	13688.50
26	4	8	10265.00	31907.00	153.50	0	Spot (Block26, Row8, Column4)	16317.64	15861.00	3509.63	0.01	0.22	7695.00	7785.87	7695.00	831.67	0.01	0.11	100.00	100.00	0.00	8166.00	8622.64	10475926.00	10.26	10147.37	10071.00
26	5	8	10554.00	31913.00	189.55	0	Spot (Block26, Row8, Column5)	9461.80	9397.00	824.23	0.00	0.09	7767.00	7938.61	7767.00	1139.43	0.01	0.14	73.00	25.00	0.00	1630.00	1694.80	9565881.00	1.34	8280.40	8154.50
26	6	8	10872.00	31913.00	202.95	0	Spot (Block26, Row8, Column6)	47381.96	48682.00	16680.66	0.01	0.35	8210.00	8442.30	8210.00	1419.48	0.01	0.17	100.00	100.00	35.45	40472.00	39171.96	55342544.00	27.43	20181.61	20198.00
26	7	8	11166.00	31910.00	146.40	0	Spot (Block26, Row8, Column7)	31314.62	30041.00	12760.62	0.02	0.41	8341.00	8499.47	8341.00	1151.57	0.01	0.14	100.00	100.00	0.69	21700.00	22973.62	18225108.00	19.81	13481.61	12636.00
26	8	8	11457.00	31921.00	146.90	0	Spot (Block26, Row8, Column8)	16990.66	16955.50	3667.45	0.00	0.22	8632.00	8711.93	8632.00	954.84	0.00	0.11	100.00	100.00	0.00	8323.50	8358.66	10058471.00	8.67	10975.17	11001.50
27	1	1	13884.00	29823.00	162.60	0	Spot (Block27, Row1, Column1)	62086.91	65535.00	7194.06	0.02	0.12	5626.00	5720.28	5626.00	618.24	0.01	0.11	100.00	100.00	73.81	59909.00	56460.91	45510140.00	91.17	19970.12	18536.00
27	2	1	14171.00	29833.00	157.70	0	Spot (Block27, Row1, Column2)	11056.08	10819.00	2501.56	0.01	0.23	5396.00	5471.82	5396.00	549.54	0.01	0.10	100.00	100.00	0.00	5423.00	5660.08	7595530.00	10.16	6853.20	6734.00
27	3	1	14483.00	29832.00	166.95	0	Spot (Block27, Row1, Column3)	9703.37	8856.00	2960.19	0.04	0.31	5207.00	5252.55	5207.00	387.40	0.00	0.07	100.00	99.00	0.00	3649.00	4496.37	7520108.00	11.49	6207.73	6157.50
27	4	1	14774.00	29835.00	164.60	0	Spot (Block27, Row1, Column4)	9421.78	9270.00	1956.97	0.01	0.21	5175.00	5220.98	5175.00	390.69	0.00	0.07	100.00	100.00	0.00	4095.00	4246.78	7075758.00	10.75	6315.79	6323.00
27	5	1	15079.00	29836.00	152.25	0	Spot (Block27, Row1, Column5)	23752.08	21121.00	12155.09	0.05	0.51	5268.00	5326.25	5268.00	451.58	0.00	0.08	100.00	100.00	0.16	15853.00	18484.08	15106320.00	40.80	8708.59	8434.00
27	6	1	15373.00	29829.00	150.05	0	Spot (Block27, Row1, Column6)	19820.27	18814.50	7893.85	0.02	0.40	5459.00	5642.62	5459.00	832.65	0.01	0.15	100.00	100.00	0.00	13355.50	14361.27	12248925.00	17.03	9286.70	8429.00
27	7	1	15689.00	29829.00	119.75	0	Spot (Block27, Row1, Column7)	33260.53	32567.50	10893.81	0.01	0.33	5615.00	5846.14	5615.00	910.29	0.02	0.16	100.00	100.00	1.33	26952.50	27645.53	12505958.00	30.12	13696.28	12273.50
27	8	1	15972.00	29845.00	165.10	0	Spot (Block27, Row1, Column8)	63908.07	65535.00	5903.62	0.01	0.09	5677.00	5809.14	5677.00	720.28	0.01	0.12	100.00	100.00	90.38	59858.00	58231.07	48506708.00	80.66	22725.39	20706.00
27	1	2	13858.00	30121.00	202.60	0	Spot (Block27, Row2, Column1)	6136.87	6100.00	429.61	0.00	0.07	5360.00	5420.06	5360.00	501.88	0.00	0.09	71.00	28.00	0.00	740.00	776.87	7143312.00	1.43	5747.74	5714.00
27	2	2	14180.00	30132.00	134.20	0	Spot (Block27, Row2, Column2)	12494.85	12465.50	2325.47	0.00	0.19	5203.00	5233.50	5203.00	385.22	0.00	0.07	100.00	100.00	0.00	7262.50	7291.85	6022516.00	18.85	7638.43	7564.50
27	3	2	14471.00	30129.00	190.85	0	Spot (Block27, Row2, Column3)	6347.49	6303.00	504.38	0.00	0.08	5103.00	5146.16	5103.00	372.44	0.00	0.07	98.00	82.00	0.00	1200.00	1244.49	6506177.00	3.23	5656.27	5651.00
27	4	2	14780.00	30135.00	182.20	0	Spot (Block27, Row2, Column4)	9520.20	9517.00	1768.82	0.00	0.19	5098.00	5147.01	5098.00	383.42	0.00	0.07	100.00	100.00	0.00	4419.00	4422.20	8882348.00	11.41	6537.80	6527.00
27	5	2	15080.00	30131.00	184.75	0	Spot (Block27, Row2, Column5)	8913.50	8758.00	1389.06	0.01	0.16	5072.00	5137.65	5072.00	373.90	0.01	0.07	100.00	100.00	0.00	3686.00	3841.50	8565871.00	10.10	6256.88	6261.00
27	6	2	15363.00	30137.00	162.10	0	Spot (Block27, Row2, Column6)	8146.97	7997.00	1405.62	0.01	0.17	5214.00	5501.10	5214.00	951.12	0.02	0.17	92.00	76.00	0.00	2783.00	2932.97	5898406.00	2.78	6333.49	6138.50
27	7	2	15679.00	30131.00	153.65	0	Spot (Block27, Row2, Column7)	8945.92	8726.00	1677.31	0.01	0.19	5433.00	5638.36	5433.00	867.42	0.02	0.15	98.00	85.00	0.00	3293.00	3512.92	5805900.00	3.81	7167.60	7024.50
27	8	2	15994.00	30126.00	206.95	0	Spot (Block27, Row2, Column8)	6482.53	6411.00	459.30	0.00	0.07	5558.00	5649.21	5558.00	624.11	0.01	0.11	73.00	25.00	0.00	853.00	924.53	7902200.00	1.34	5940.06	5910.00
27	1	3	13878.00	30428.00	151.55	0	Spot (Block27, Row3, Column1)	20188.81	18858.00	8465.27	0.03	0.42	5237.00	5277.89	5237.00	381.82	0.00	0.07	100.00	100.00	0.00	13621.00	14951.81	12718951.00	39.05	8661.75	8524.00
27	2	3	14180.00	30434.00	195.65	0	Spot (Block27, Row3, Column2)	6347.76	6287.00	503.45	0.00	0.08	5090.00	5121.65	5090.00	367.03	0.00	0.07	97.00	84.00	0.00	1197.00	1257.76	6906358.00	3.34	5641.55	5625.00
27	3	3	14452.00	30418.00	150.40	0	Spot (Block27, Row3, Column3)	11421.58	9389.00	9198.42	0.09	0.81	4996.00	5076.43	4996.00	472.29	0.01	0.09	100.00	97.00	1.61	4393.00	6425.58	7081381.00	13.43	7296.98	6357.00
27	4	3	14772.00	30432.00	149.30	0	Spot (Block27, Row3, Column4)	15841.69	15328.50	5317.51	0.01	0.34	4999.00	5084.15	4999.00	469.47	0.01	0.09	100.00	100.00	0.00	10329.50	10842.69	9695116.00	22.91	7715.69	7371.50
27	5	3	15078.00	30431.00	181.60	0	Spot (Block27, Row3, Column5)	7191.35	6891.00	1268.14	0.02	0.18	4988.00	5055.62	4988.00	391.91	0.01	0.08	100.00	92.00	0.00	1903.00	2203.35	6651995.00	5.45	5781.38	5725.50
27	6	3	15378.00	30436.00	199.25	0	Spot (Block27, Row3, Column6)	15308.03	13662.00	5515.59	0.05	0.36	5162.00	5254.37	5162.00	474.46	0.01	0.09	100.00	100.00	0.00	8500.00	10146.03	17252156.00	21.19	8349.89	8352.00
27	7	3	15679.00	30444.00	153.80	0	Spot (Block27, Row3, Column7)	13647.63	12425.00	5024.15	0.04	0.37	5307.00	5365.87	5307.00	463.10	0.00	0.09	100.00	100.00	0.00	7118.00	8340.63	8939199.00	17.88	7162.80	7162.00
27	8	3	15979.00	30445.00	164.95	0	Spot (Block27, Row3, Column8)	10966.15	10459.50	2465.78	0.02	0.22	5417.00	5451.05	5417.00	403.45	0.00	0.07	100.00	100.00	0.00	5042.50	5549.15	8290410.00	13.67	6969.52	6912.50
27	1	4	13875.00	30727.00	149.80	0	Spot (Block27, Row4, Column1)	15884.29	15339.50	5173.71	0.02	0.33	5232.00	5279.85	5232.00	405.62	0.00	0.08	100.00	100.00	0.00	10107.50	10652.29	9816491.00	26.14	8096.95	7816.50
27	2	4	14172.00	30726.00	199.00	0	Spot (Block27, Row4, Column2)	7433.35	7271.50	930.70	0.01	0.13	5012.50	5077.60	5012.50	406.62	0.01	0.08	100.00	99.00	0.00	2259.00	2420.85	8355081.00	5.79	5917.92	5857.00
27	3	4	14474.00	30729.00	150.55	0	Spot (Block27, Row4, Column3)	44394.17	45069.50	17255.56	0.01	0.39	4903.00	5003.72	4903.00	505.23	0.01	0.10	100.00	100.00	23.54	40166.50	39491.17	27346956.00	77.97	13971.62	13053.00
27	4	4	14756.00	30729.00	216.40	0	Spot (Block27, Row4, Column4)	5768.36	5729.00	416.54	0.00	0.07	4870.00	4939.78	4870.00	436.66	0.01	0.09	89.00	48.00	0.00	859.00	898.36	7718072.00	1.90	5207.62	5219.00
27	5	4	15062.00	30729.00	187.70	0	Spot (Block27, Row4, Column5)	6366.94	6005.00	2058.24	0.03	0.32	4879.00	4931.00	4879.00	442.38	0.00	0.09	90.00	61.00	0.00	1126.00	1487.94	6328743.00	3.25	5389.01	5377.00
27	6	4	15379.00	30733.00	188.45	0	Spot (Block27, Row4, Column6)	10348.91	10497.00	1868.04	0.01	0.18	5009.00	5084.15	5009.00	426.12	0.01	0.08	100.00	100.00	0.00	5488.00	5339.91	10359258.00	12.35	6472.40	6302.50
27	7	4	15667.00	30738.00	157.15	0	Spot (Block27, Row4, Column7)	12412.20	11090.00	5156.50	0.05	0.42	5199.50	5322.78	5199.50	666.96	0.01	0.13	100.00	93.00	0.00	5890.50	7212.70	8452710.00	10.63	6764.95	6680.00
27	8	4	15979.00	30749.00	172.15	0	Spot (Block27, Row4, Column8)	8637.33	8420.00	1604.17	0.01	0.19	5398.50	5428.23	5398.50	428.84	0.00	0.08	99.00	98.00	0.00	3021.50	3238.83	7160344.00	7.48	6274.61	6209.00
27	1	5	13879.00	31030.00	148.65	0	Spot (Block27, Row5, Column1)	15965.57	15134.00	5082.57	0.02	0.32	5268.00	5341.47	5268.00	476.11	0.01	0.09	100.00	100.00	0.00	9866.00	10697.57	9499512.00	22.31	8074.42	7728.00
27	2	5	14170.00	31031.00	159.65	0	Spot (Block27, Row5, Column2)	11824.40	11607.00	2430.92	0.01	0.21	5040.00	5162.05	5040.00	547.24	0.01	0.11	100.00	100.00	0.00	6567.00	6784.40	8312553.00	12.17	6908.52	6862.00
27	3	5	14474.00	31031.00	168.75	0	Spot (Block27, Row5, Column3)	12728.70	11598.00	3862.59	0.04	0.30	4937.00	5058.74	4937.00	507.38	0.01	0.10	100.00	100.00	0.00	6661.00	7791.70	10081134.00	15.12	6885.47	6872.00
27	4	5	14773.00	31034.00	157.60	0	Spot (Block27, Row5, Column4)	10183.10	9356.50	2923.01	0.04	0.29	4919.00	5006.23	4919.00	470.33	0.01	0.09	100.00	99.00	0.00	4437.50	5264.10	6985608.00	11.01	6287.62	6242.00
27	5	5	15073.00	31035.00	150.50	0	Spot (Block27, Row5, Column5)	53505.74	65535.00	15513.59	0.09	0.29	4887.00	4999.01	4887.00	565.64	0.01	0.11	100.00	100.00	51.04	60648.00	48618.74	33334328.00	85.76	16616.58	15813.00
27	6	5	15374.00	31040.00	183.20	0	Spot (Block27, Row5, Column6)	7355.47	7021.00	1327.92	0.02	0.18	4949.00	5090.53	4949.00	729.20	0.01	0.14	95.00	68.00	0.00	2072.00	2406.47	6965629.00	3.11	5605.43	5602.00
27	7	5	15674.00	31037.00	185.20	0	Spot (Block27, Row5, Column7)	37374.43	34399.00	16469.12	0.04	0.44	5120.00	5346.60	5120.00	904.33	0.02	0.17	100.00	100.00	8.18	29279.00	32254.43	36103784.00	35.42	12864.35	12792.00
27	8	5	15979.00	31044.00	151.20	0	Spot (Block27, Row5, Column8)	25717.61	23113.50	13590.71	0.05	0.53	5356.00	5446.80	5356.00	630.68	0.01	0.12	100.00	100.00	1.44	17757.50	20361.61	16047789.00	32.14	9705.97	9151.50
27	1	6	13870.00	31326.00	196.10	0	Spot (Block27, Row6, Column1)	15466.75	13932.00	5817.74	0.05	0.38	5412.50	5503.60	5412.50	597.99	0.01	0.11	100.00	100.00	0.00	8519.50	10054.25	16812358.00	16.66	8540.34	8598.50
27	2	6	14179.00	31340.00	197.75	0	Spot (Block27, Row6, Column2)	23919.84	23183.00	8707.57	0.01	0.36	5219.00	5391.77	5219.00	755.97	0.01	0.14	100.00	100.00	0.00	17964.00	18700.84	26455344.00	24.51	10596.24	10561.00
27	3	6	14464.00	31328.00	148.30	0	Spot (Block27, Row6, Column3)	31481.13	29489.00	13580.51	0.03	0.43	5122.00	5266.95	5122.00	646.51	0.01	0.12	100.00	100.00	1.16	24367.00	26359.13	18920160.00	40.55	10992.33	10559.00
27	4	6	14776.00	31339.00	186.65	0	Spot (Block27, Row6, Column4)	7003.22	6815.00	932.19	0.01	0.13	5038.50	5118.42	5038.50	462.72	0.01	0.09	99.00	88.00	0.00	1776.50	1964.72	6849151.00	4.07	5789.01	5760.00
27	5	6	15072.00	31335.00	148.60	0	Spot (Block27, Row6, Column5)	54177.51	65535.00	15042.32	0.08	0.28	5075.00	5197.93	5075.00	602.23	0.01	0.12	100.00	100.00	53.57	60460.00	49102.51	32669280.00	81.33	17502.10	16433.00
27	6	6	15376.00	31336.00	204.05	0	Spot (Block27, Row6, Column6)	6914.12	6641.00	1126.33	0.02	0.16	5154.50	5305.52	5154.50	686.69	0.01	0.13	84.00	55.00	0.00	1486.50	1759.62	8172489.00	2.34	5671.04	5630.00
27	7	6	15674.00	31336.00	153.00	0	Spot (Block27, Row6, Column7)	23081.75	20749.50	10138.29	0.05	0.44	5164.00	5298.07	5164.00	715.53	0.01	0.14	100.00	100.00	0.00	15585.50	17917.75	14818486.00	24.85	8837.18	8249.00
27	8	6	15979.00	31347.00	150.65	0	Spot (Block27, Row6, Column8)	23520.21	21470.50	11441.70	0.04	0.49	5302.00	5362.51	5302.00	436.84	0.00	0.08	100.00	100.00	0.00	16168.50	18218.21	14723648.00	41.57	9621.37	9354.00
27	1	7	13872.00	31632.00	191.70	0	Spot (Block27, Row7, Column1)	8431.96	8287.00	1475.56	0.01	0.17	5375.00	5441.50	5375.00	453.29	0.01	0.08	99.00	98.00	0.00	2912.00	3056.96	8769234.00	6.60	6381.58	6355.00
27	2	7	14167.00	31632.00	214.00	0	Spot (Block27, Row7, Column2)	6310.52	6213.00	508.80	0.01	0.08	5229.00	5326.27	5229.00	561.42	0.01	0.11	88.00	41.00	0.00	984.00	1081.52	8191056.00	1.75	5619.18	5616.50
27	3	7	14463.00	31638.00	203.85	0	Spot (Block27, Row7, Column3)	6173.85	6138.50	515.00	0.00	0.08	5194.00	5249.09	5194.00	428.06	0.00	0.08	86.00	58.00	0.00	944.50	979.85	7285145.00	2.16	5600.59	5560.00
27	4	7	14766.00	31639.00	198.85	0	Spot (Block27, Row7, Column4)	6294.64	6244.00	435.41	0.00	0.07	5152.50	5204.44	5152.50	388.15	0.00	0.07	97.00	77.00	0.00	1091.50	1142.14	7031117.00	2.81	5671.12	5638.00
27	5	7	15071.00	31638.00	191.60	0	Spot (Block27, Row7, Column5)	8829.29	8662.50	1556.81	0.01	0.18	5207.50	5338.10	5207.50	674.99	0.01	0.13	100.00	96.00	0.00	3455.00	3621.79	9147146.00	5.17	6427.49	6414.00
27	6	7	15368.00	31639.00	184.00	0	Spot (Block27, Row7, Column6)	28117.10	27895.50	9883.57	0.00	0.35	5349.00	5564.30	5349.00	883.78	0.02	0.16	100.00	100.00	0.00	22546.50	22768.10	26767480.00	25.52	11204.29	11055.50
27	7	7	15662.00	31644.00	150.70	0	Spot (Block27, Row7, Column7)	21176.84	20625.50	8122.29	0.01	0.38	5236.00	5356.14	5236.00	656.62	0.01	0.12	100.00	100.00	0.00	15389.50	15940.84	13256702.00	24.09	9272.69	8316.00
27	8	7	15976.00	31639.00	187.40	0	Spot (Block27, Row7, Column8)	14381.79	14498.00	2128.43	0.00	0.15	5322.00	5390.30	5322.00	433.94	0.01	0.08	100.00	100.00	0.00	9176.00	9059.79	14252351.00	20.72	8188.06	7968.50
27	1	8	13859.00	31929.00	154.85	0	Spot (Block27, Row8, Column1)	9460.43	9234.00	2213.87	0.01	0.23	5369.00	5414.78	5369.00	433.40	0.00	0.08	99.00	99.00	0.00	3865.00	4091.43	6243881.00	9.33	6703.67	6706.00
27	2	8	14167.00	31933.00	194.85	0	Spot (Block27, Row8, Column2)	7106.65	6733.00	1103.14	0.02	0.16	5247.00	5298.20	5247.00	424.53	0.00	0.08	98.00	82.00	0.00	1486.00	1859.65	7597014.00	4.26	5882.04	5886.00
27	3	8	14459.00	31933.00	156.80	0	Spot (Block27, Row8, Column3)	12858.72	11340.00	5133.12	0.05	0.40	5238.00	5293.87	5238.00	426.43	0.00	0.08	100.00	99.00	0.00	6102.00	7620.72	8705356.00	17.74	6984.55	6999.00
27	4	8	14769.00	31938.00	149.90	0	Spot (Block27, Row8, Column4)	18063.46	17711.00	5361.97	0.01	0.30	5203.00	5278.42	5203.00	435.11	0.01	0.08	100.00	100.00	0.00	12508.00	12860.46	11145156.00	29.38	8509.49	8146.00
27	5	8	15058.00	31939.00	200.75	0	Spot (Block27, Row8, Column5)	6165.07	6118.00	483.43	0.00	0.08	5191.00	5281.24	5191.00	543.61	0.01	0.10	80.00	36.00	0.00	927.00	974.07	7028176.00	1.63	5592.33	5543.00
27	6	8	15373.00	31940.00	176.85	0	Spot (Block27, Row8, Column6)	23526.02	20416.00	10832.06	0.06	0.46	5228.00	5412.46	5228.00	810.91	0.02	0.15	100.00	100.00	0.00	15188.00	18298.02	20514676.00	22.34	9563.59	9521.50
27	7	8	15668.00	31936.00	154.65	0	Spot (Block27, Row8, Column7)	10357.95	9974.00	2580.58	0.02	0.25	5179.00	5253.96	5179.00	568.12	0.01	0.11	100.00	100.00	0.00	4795.00	5178.95	6825889.00	8.98	6444.01	6411.50
27	8	8	15952.00	31950.00	153.55	0	Spot (Block27, Row8, Column8)	7891.92	7576.00	1656.76	0.02	0.21	5265.00	5306.91	5265.00	419.74	0.00	0.08	100.00	98.00	0.00	2311.00	2626.92	5098177.00	6.16	6093.53	6111.00
28	1	1	18384.00	29849.00	163.55	0	Spot (Block28, Row1, Column1)	59818.68	65535.00	9587.39	0.04	0.16	4200.00	4285.72	4200.00	470.13	0.01	0.11	100.00	100.00	65.63	61335.00	55618.68	44385876.00	118.12	17343.97	16208.00
28	2	1	18675.00	29858.00	151.25	0	Spot (Block28, Row1, Column2)	18026.25	17879.00	6156.93	0.00	0.34	4188.00	4258.12	4188.00	430.73	0.01	0.10	100.00	100.00	0.00	13691.00	13838.25	11338511.00	31.96	7448.76	7194.00
28	3	1	18983.00	29858.00	148.65	0	Spot (Block28, Row1, Column3)	10727.99	9983.00	3931.37	0.03	0.37	4161.00	4200.80	4161.00	297.59	0.00	0.07	100.00	100.00	0.00	5822.00	6566.99	6501159.00	21.93	5869.73	5749.50
28	4	1	19271.00	29858.00	151.10	0	Spot (Block28, Row1, Column4)	15395.54	15247.00	5432.54	0.00	0.35	4240.00	4276.65	4240.00	287.26	0.00	0.07	100.00	100.00	0.00	11007.00	11155.54	9622213.00	38.71	6913.82	6653.00
28	5	1	19579.00	29862.00	152.35	0	Spot (Block28, Row1, Column5)	23849.03	21370.00	13327.00	0.05	0.56	4266.00	4316.53	4266.00	312.57	0.01	0.07	100.00	100.00	0.00	17104.00	19583.03	15215682.00	62.49	7937.48	7455.00
28	6	1	19876.00	29859.00	148.80	0	Spot (Block28, Row1, Column6)	21657.75	21097.50	8973.35	0.01	0.41	4278.00	4345.44	4278.00	348.37	0.01	0.08	100.00	100.00	0.00	16819.50	17379.75	13081279.00	49.70	8590.34	7907.00
28	7	1	20186.00	29863.00	119.50	0	Spot (Block28, Row1, Column7)	41381.18	41747.00	13061.93	0.00	0.32	4412.00	4489.34	4412.00	525.01	0.01	0.12	100.00	100.00	4.77	37335.00	36969.18	15600704.00	70.27	14167.69	13453.00
28	8	1	20470.00	29869.00	167.15	0	Spot (Block28, Row1, Column8)	64067.61	65535.00	5618.88	0.01	0.09	4539.00	4651.69	4539.00	669.47	0.01	0.14	100.00	100.00	91.61	60996.00	59528.61	49652900.00	88.75	21997.36	20439.00
28	1	2	18375.00	30138.00	202.85	0	Spot (Block28, Row2, Column1)	4672.37	4669.50	221.59	0.00	0.05	4089.00	4139.79	4089.00	384.02	0.01	0.09	78.00	23.00	0.00	580.50	583.37	5438637.00	1.39	4383.90	4330.00
28	2	2	18681.00	30157.00	135.55	0	Spot (Block28, Row2, Column2)	12127.41	11866.00	2445.28	0.01	0.20	4041.00	4079.75	4041.00	309.61	0.00	0.08	100.00	100.00	0.00	7825.00	8086.41	6003066.00	25.99	6482.97	6280.00
28	3	2	18986.00	30149.00	204.65	0	Spot (Block28, Row2, Column3)	4788.61	4802.50	276.87	0.00	0.06	4037.00	4092.28	4037.00	304.63	0.01	0.07	96.00	66.00	0.00	765.50	751.61	5708022.00	2.29	4335.75	4333.00
28	4	2	19282.00	30161.00	171.25	0	Spot (Block28, Row2, Column4)	9563.61	9611.00	1978.25	0.00	0.21	4146.00	4208.07	4146.00	310.58	0.01	0.07	100.00	100.00	0.00	5465.00	5417.61	7803903.00	17.24	5762.84	5775.00
28	5	2	19578.00	30158.00	181.60	0	Spot (Block28, Row2, Column5)	7236.49	6900.50	1988.90	0.02	0.27	4163.00	4218.30	4163.00	280.36	0.01	0.07	100.00	100.00	0.00	2737.50	3073.49	6700992.00	10.77	5232.56	5116.00
28	6	2	19871.00	30156.00	152.00	0	Spot (Block28, Row2, Column6)	7532.60	7343.50	1634.48	0.01	0.22	4135.00	4217.35	4135.00	355.50	0.01	0.08	100.00	100.00	0.00	3208.50	3397.60	4775666.00	9.33	5105.50	4965.00
28	7	2	20179.00	30163.00	153.90	0	Spot (Block28, Row2, Column7)	8546.91	8245.00	2031.78	0.02	0.24	4174.00	4218.48	4174.00	297.44	0.00	0.07	100.00	100.00	0.00	4071.00	4372.91	5581129.00	14.55	5386.61	5387.00
28	8	2	20480.00	30162.00	201.05	0	Spot (Block28, Row2, Column8)	4906.13	4871.00	191.57	0.00	0.04	4362.00	4465.19	4362.00	556.41	0.01	0.12	41.00	0.00	0.00	509.00	544.13	5627333.00	0.79	4669.67	4653.00
28	1	3	18380.00	30455.00	153.10	0	Spot (Block28, Row3, Column1)	18292.95	17462.00	8406.14	0.02	0.46	4012.00	4050.41	4012.00	246.14	0.00	0.06	100.00	100.00	0.00	13450.00	14280.95	11872125.00	57.86	7065.05	6966.00
28	2	3	18680.00	30461.00	191.60	0	Spot (Block28, Row3, Column2)	4953.98	4896.00	416.08	0.01	0.08	3988.00	4024.13	3988.00	248.80	0.00	0.06	98.00	86.00	0.00	908.00	965.98	5142227.00	3.74	4339.10	4304.00
28	3	3	18965.00	30455.00	150.20	0	Spot (Block28, Row3, Column3)	14629.18	13843.00	5333.73	0.02	0.36	4085.00	4152.17	4085.00	400.99	0.01	0.10	100.00	100.00	0.00	9758.00	10544.18	8996947.00	26.13	6704.40	6388.50
28	4	3	19277.00	30459.00	149.85	0	Spot (Block28, Row3, Column4)	21576.62	20753.50	9201.58	0.02	0.43	4162.00	4223.43	4162.00	308.88	0.01	0.07	100.00	100.00	0.00	16591.50	17414.62	13248043.00	56.18	8378.61	7861.50
28	5	3	19580.00	30459.00	152.55	0	Spot (Block28, Row3, Column5)	10067.69	9485.00	3751.92	0.03	0.37	4139.00	4197.50	4139.00	344.78	0.01	0.08	100.00	100.00	0.00	5346.00	5928.69	6433252.00	17.03	5487.74	5357.00
28	6	3	19878.00	30460.00	211.70	0	Spot (Block28, Row3, Column6)	18139.88	15195.50	7264.11	0.08	0.40	4078.00	4192.35	4078.00	431.20	0.01	0.10	100.00	100.00	0.00	11117.50	14061.88	23146488.00	32.35	8261.75	8286.00
28	7	3	20183.00	30472.00	151.30	0	Spot (Block28, Row3, Column7)	15860.92	14761.50	6977.14	0.03	0.44	4117.50	4197.23	4117.50	379.03	0.01	0.09	100.00	100.00	0.00	10644.00	11743.42	9928938.00	30.77	6748.44	6436.50
28	8	3	20480.00	30471.00	157.45	0	Spot (Block28, Row3, Column8)	19301.87	17242.50	6794.13	0.05	0.35	4314.50	4338.98	4314.50	287.00	0.00	0.07	100.00	100.00	0.00	12928.00	14987.37	13241080.00	52.14	8103.67	7758.00
28	1	4	18373.00	30752.00	148.75	0	Spot (Block28, Row4, Column1)	20307.91	19508.00	8616.89	0.02	0.42	4013.00	4053.37	4013.00	279.94	0.00	0.07	100.00	100.00	0.00	15495.00	16294.91	12286286.00	58.07	8254.01	7485.50
28	2	4	18681.00	30755.00	195.60	0	Spot (Block28, Row4, Column2)	5712.12	5643.50	593.90	0.01	0.10	4099.00	4167.29	4099.00	383.41	0.01	0.09	99.00	95.00	0.00	1544.50	1613.12	6157663.00	4.03	4712.94	4726.00
28	3	4	18976.00	30756.00	155.60	0	Spot (Block28, Row4, Column3)	57949.52	65535.00	12050.37	0.05	0.21	4233.00	4336.58	4233.00	451.85	0.01	0.10	100.00	100.00	63.31	61302.00	53716.52	38536760.00	118.65	18111.57	16635.00
28	4	4	19259.00	30754.00	188.85	0	Spot (Block28, Row4, Column4)	5058.36	4996.00	354.15	0.01	0.07	4220.00	4296.40	4220.00	377.86	0.01	0.09	92.00	52.00	0.00	776.00	838.36	5063417.00	2.02	4570.31	4531.00
28	5	4	19549.00	30757.00	158.95	0	Spot (Block28, Row4, Column5)	6066.38	5759.00	1593.28	0.02	0.26	4092.00	4127.51	4092.00	374.09	0.00	0.09	99.00	93.00	0.00	1667.00	1974.38	4270729.00	5.18	4729.84	4671.00
28	6	4	19875.00	30763.00	191.75	0	Spot (Block28, Row4, Column6)	7259.01	7329.00	829.14	0.00	0.11	3975.00	4037.80	3975.00	336.54	0.01	0.08	100.00	100.00	0.00	3354.00	3284.01	7520331.00	9.57	4972.94	4928.00
28	7	4	20167.00	30765.00	153.35	0	Spot (Block28, Row4, Column7)	12277.89	11141.00	5601.17	0.04	0.46	4115.00	4147.33	4115.00	287.72	0.00	0.07	100.00	100.00	0.00	7026.00	8162.89	7894685.00	28.26	5884.48	5859.00
28	8	4	20478.00	30773.00	158.60	0	Spot (Block28, Row4, Column8)	6907.55	6873.00	978.98	0.00	0.14	4288.00	4313.59	4288.00	264.53	0.00	0.06	100.00	100.00	0.00	2585.00	2619.55	4800748.00	9.81	5083.49	5107.00
28	1	5	18379.00	31057.00	148.35	0	Spot (Block28, Row5, Column1)	29419.59	27777.00	12503.10	0.02	0.42	4048.00	4147.83	4048.00	422.38	0.01	0.10	100.00	100.00	0.17	23729.00	25371.59	17651752.00	59.83	10075.40	9616.50
28	2	5	18673.00	31059.00	154.90	0	Spot (Block28, Row5, Column2)	21871.94	21775.00	6918.00	0.00	0.32	4240.00	4301.26	4240.00	384.06	0.01	0.09	100.00	100.00	0.00	17535.00	17631.94	14435480.00	45.75	8639.24	8070.00
28	3	5	18975.00	31058.00	165.60	0	Spot (Block28, Row5, Column3)	8868.88	8560.00	2039.56	0.02	0.23	4379.00	4469.97	4379.00	423.46	0.01	0.09	100.00	100.00	0.00	4181.00	4489.88	6784692.00	10.39	5597.91	5575.50
28	4	5	19272.00	31059.00	153.90	0	Spot (Block28, Row5, Column4)	12274.20	11248.00	4604.66	0.04	0.38	4298.00	4380.00	4298.00	343.61	0.01	0.08	100.00	100.00	0.00	6950.00	7976.20	7929135.00	22.97	6128.49	5940.00
28	5	5	19576.00	31063.00	156.25	0	Spot (Block28, Row5, Column5)	59704.70	65535.00	10454.46	0.04	0.18	4139.00	4226.43	4139.00	502.04	0.01	0.12	100.00	100.00	69.64	61396.00	55565.70	40121916.00	110.50	18008.32	17166.00
28	6	5	19876.00	31064.00	161.75	0	Spot (Block28, Row5, Column6)	7271.10	7128.50	1541.11	0.01	0.21	4012.00	4078.89	4012.00	383.73	0.01	0.09	100.00	99.00	0.00	3116.50	3259.10	5264274.00	8.32	4851.50	4814.50
28	7	5	20178.00	31065.00	186.50	0	Spot (Block28, Row5, Column7)	10866.44	10338.00	3162.71	0.02	0.29	4155.00	4206.76	4155.00	344.54	0.01	0.08	100.00	100.00	0.00	6183.00	6711.44	10638246.00	19.33	6143.40	6187.00
28	8	5	20478.00	31072.00	152.60	0	Spot (Block28, Row5, Column8)	31232.17	27240.00	18358.83	0.06	0.59	4262.00	4318.19	4262.00	304.38	0.01	0.07	100.00	100.00	4.87	22978.00	26970.17	19863696.00	88.42	9469.43	9102.00
28	1	6	18374.00	31354.00	211.30	0	Spot (Block28, Row6, Column1)	16402.67	13837.50	6214.70	0.07	0.38	4187.00	4322.64	4187.00	484.41	0.01	0.11	100.00	100.00	0.00	9650.50	12215.67	20864196.00	24.94	7961.09	8046.00
28	2	6	18666.00	31355.00	207.75	0	Spot (Block28, Row6, Column2)	8132.38	8109.00	1490.09	0.00	0.18	4432.00	4502.41	4432.00	431.22	0.01	0.10	100.00	99.00	0.00	3677.00	3700.38	10002822.00	8.42	5721.64	5474.00
28	3	6	18968.00	31359.00	147.95	0	Spot (Block28, Row6, Column3)	37953.09	37176.00	17425.47	0.01	0.46	4493.00	4551.22	4493.00	367.97	0.01	0.08	100.00	100.00	8.56	32683.00	33460.09	22620088.00	90.77	12167.57	10990.00
28	4	6	19273.00	31363.00	186.85	0	Spot (Block28, Row6, Column4)	6132.92	5845.00	910.59	0.02	0.15	4358.00	4426.24	4358.00	364.38	0.01	0.08	99.00	94.00	0.00	1487.00	1774.92	6034793.00	4.68	4934.37	4933.00
28	5	6	19573.00	31365.00	154.10	0	Spot (Block28, Row6, Column5)	61328.85	65535.00	8609.84	0.03	0.14	4187.00	4283.31	4187.00	457.02	0.01	0.11	100.00	100.00	74.20	61348.00	57141.85	40170752.00	124.82	18520.27	17710.50
28	6	6	19873.00	31367.00	176.80	0	Spot (Block28, Row6, Column6)	5743.05	5364.00	1011.73	0.03	0.18	4118.00	4184.37	4118.00	383.83	0.01	0.09	98.00	76.00	0.00	1246.00	1625.05	5025171.00	4.06	4524.71	4516.00
28	7	6	20175.00	31363.00	152.80	0	Spot (Block28, Row6, Column7)	29257.32	27108.00	14473.52	0.03	0.49	4198.00	4261.43	4198.00	357.14	0.01	0.08	100.00	100.00	0.78	22910.00	25059.32	18783204.00	69.99	9175.04	8767.00
28	8	6	20483.00	31369.00	153.40	0	Spot (Block28, Row6, Column8)	33214.37	30428.00	18473.40	0.04	0.56	4285.00	4340.30	4285.00	314.25	0.01	0.07	100.00	100.00	5.58	26143.00	28929.37	21423296.00	91.88	9945.47	9389.00
28	1	7	18376.00	31653.00	198.30	0	Spot (Block28, Row7, Column1)	5913.53	5729.00	865.04	0.01	0.15	4129.00	4185.16	4129.00	328.19	0.01	0.08	99.00	95.00	0.00	1600.00	1784.53	6599504.00	5.27	4767.43	4804.50
28	2	7	18666.00	31619.00	204.85	0	Spot (Block28, Row7, Column2)	5196.57	5129.00	402.53	0.01	0.08	4285.00	4309.76	4285.00	354.44	0.00	0.08	95.00	69.00	0.00	844.00	911.57	6204710.00	2.50	4720.97	4699.50
28	3	7	18977.00	31650.00	208.60	0	Spot (Block28, Row7, Column3)	4832.85	4799.50	293.36	0.00	0.06	4340.00	4359.57	4340.00	354.67	0.00	0.08	64.00	24.00	0.00	459.50	492.85	5992730.00	1.33	4551.67	4542.00
28	4	7	19267.00	31644.00	193.30	0	Spot (Block28, Row7, Column4)	5007.35	4980.00	291.69	0.00	0.06	4297.00	4327.73	4297.00	280.96	0.00	0.06	92.00	71.00	0.00	683.00	710.35	5297778.00	2.42	4552.99	4572.00
28	5	7	19571.00	31662.00	175.20	0	Spot (Block28, Row7, Column5)	8820.00	8651.00	1816.39	0.01	0.21	4223.00	4305.90	4223.00	380.01	0.01	0.09	100.00	100.00	0.00	4428.00	4597.00	7567556.00	11.88	5670.38	5645.50
28	6	7	19868.00	31669.00	193.85	0	Spot (Block28, Row7, Column6)	8750.06	8570.50	1889.89	0.01	0.22	4277.00	4397.10	4277.00	465.76	0.01	0.11	100.00	99.00	0.00	4293.50	4473.06	9310068.00	9.35	5754.84	5658.50
28	7	7	20165.00	31671.00	152.75	0	Spot (Block28, Row7, Column7)	25133.63	23723.00	11528.12	0.03	0.46	4292.00	4368.63	4292.00	341.44	0.01	0.08	100.00	100.00	0.00	19431.00	20841.63	16110655.00	60.82	9520.74	7764.00
28	8	7	20477.00	31668.00	188.80	0	Spot (Block28, Row7, Column8)	9993.31	9993.00	1218.58	0.00	0.12	4367.00	4404.46	4367.00	272.85	0.00	0.06	100.00	100.00	0.00	5626.00	5626.31	10133220.00	20.48	6234.77	6144.50
28	1	8	18362.00	31962.00	165.70	0	Spot (Block28, Row8, Column1)	6854.13	6422.50	1521.62	0.03	0.22	4093.00	4121.20	4093.00	252.25	0.00	0.06	100.00	99.00	0.00	2329.50	2761.13	5236556.00	10.83	4826.10	4813.00
28	2	8	18661.00	31958.00	169.45	0	Spot (Block28, Row8, Column2)	6260.60	5889.00	1153.10	0.03	0.18	4084.00	4111.91	4084.00	243.67	0.00	0.06	100.00	99.00	0.00	1805.00	2176.60	5008481.00	8.82	4654.29	4594.00
28	3	8	18959.00	31961.00	155.05	0	Spot (Block28, Row8, Column3)	12257.08	10743.50	5493.01	0.06	0.45	4132.00	4175.69	4132.00	312.89	0.00	0.07	100.00	100.00	0.00	6611.50	8125.08	8114188.00	25.83	5818.50	5594.50
28	4	8	19266.00	31962.00	152.85	0	Spot (Block28, Row8, Column4)	36205.30	35862.50	14486.15	0.00	0.40	4239.00	4291.15	4239.00	334.76	0.01	0.08	100.00	100.00	1.89	31623.50	31966.30	23026588.00	95.34	11806.65	11084.00
28	5	8	19555.00	31968.00	194.40	0	Spot (Block28, Row8, Column5)	4986.29	4966.00	338.50	0.00	0.07	4249.00	4330.84	4249.00	421.69	0.01	0.10	82.00	37.00	0.00	717.00	737.29	5335328.00	1.55	4492.59	4498.50
28	6	8	19874.00	31964.00	204.75	0	Spot (Block28, Row8, Column6)	22585.27	17931.00	11247.04	0.10	0.50	4272.00	4411.58	4272.00	537.01	0.01	0.12	100.00	100.00	0.00	13659.00	18313.27	26989384.00	33.84	9433.62	9453.50
28	7	8	20171.00	31962.00	150.95	0	Spot (Block28, Row8, Column7)	11903.26	11523.50	3804.85	0.01	0.32	4351.00	4429.41	4351.00	391.38	0.01	0.09	100.00	100.00	0.00	7172.50	7552.26	7427633.00	19.10	6316.86	6185.00
28	8	8	20469.00	31984.00	163.95	0	Spot (Block28, Row8, Column8)	6277.12	5993.00	1533.19	0.02	0.24	4527.00	4592.85	4527.00	364.72	0.01	0.08	97.00	88.00	0.00	1466.00	1750.12	4676456.00	4.62	5188.82	5112.50
29	1	1	4851.00	34269.00	162.00	0	Spot (Block29, Row1, Column1)	61540.26	65535.00	8119.09	0.03	0.13	2401.00	2484.35	2401.00	425.56	0.01	0.17	100.00	100.00	73.35	63134.00	59139.26	44801736.00	138.77	16670.48	15121.00
29	2	1	5144.00	34277.00	145.80	0	Spot (Block29, Row1, Column2)	18425.29	18046.00	7250.68	0.01	0.39	2432.00	2513.34	2432.00	365.10	0.01	0.15	100.00	100.00	0.00	15614.00	15993.29	10686669.00	43.58	6063.75	5775.00
29	3	1	5453.00	34277.00	149.80	0	Spot (Block29, Row1, Column3)	5655.96	5366.00	1892.64	0.02	0.33	2425.00	2471.65	2425.00	225.35	0.01	0.09	100.00	100.00	0.00	2941.00	3230.96	3472762.00	14.13	3201.24	3194.50
29	4	1	5750.00	34283.00	146.00	0	Spot (Block29, Row1, Column4)	15277.31	14842.00	6071.46	0.01	0.40	2480.00	2513.57	2480.00	240.26	0.01	0.10	100.00	100.00	0.00	12362.00	12797.31	8860841.00	53.13	5424.01	5048.50
29	5	1	6046.00	34283.00	146.65	0	Spot (Block29, Row1, Column5)	14326.29	12652.00	7559.34	0.05	0.53	2514.00	2563.91	2514.00	255.40	0.01	0.10	100.00	100.00	0.00	10138.00	11812.29	8380878.00	46.06	5006.87	4658.00
29	6	1	6345.00	34278.00	143.85	0	Spot (Block29, Row1, Column6)	27914.98	26745.00	12762.83	0.02	0.46	2581.00	2629.32	2581.00	343.30	0.01	0.13	100.00	100.00	0.35	24164.00	25333.98	15827793.00	73.66	8148.21	7044.50
29	7	1	6665.00	34283.00	117.40	0	Spot (Block29, Row1, Column7)	47688.46	48299.00	13521.18	0.01	0.28	2684.00	2827.35	2684.00	634.66	0.02	0.22	100.00	100.00	18.84	45615.00	45004.46	17215540.00	70.69	13225.26	12441.00
29	8	1	6940.00	34292.00	168.30	0	Spot (Block29, Row1, Column8)	63599.31	65535.00	6507.90	0.01	0.10	2868.00	3032.24	2868.00	735.83	0.02	0.24	100.00	100.00	89.23	62667.00	60731.31	50180368.00	82.31	18714.45	17233.00
29	1	2	4831.00	34575.00	209.45	0	Spot (Block29, Row2, Column1)	2677.44	2675.00	162.95	0.00	0.06	2423.00	2494.40	2423.00	344.98	0.01	0.14	27.00	0.00	0.00	252.00	254.44	3344122.00	0.53	2568.39	2560.00
29	2	2	5143.00	34582.00	125.50	0	Spot (Block29, Row2, Column2)	10249.20	10291.50	2401.76	0.00	0.23	2437.00	2499.17	2437.00	260.60	0.01	0.10	100.00	100.00	0.00	7854.50	7812.20	4304663.00	29.74	4559.72	4279.50
29	3	2	5444.00	34573.00	183.05	0	Spot (Block29, Row2, Column3)	3125.61	3078.00	353.22	0.01	0.11	2451.00	2517.32	2451.00	314.59	0.01	0.12	83.00	49.00	0.00	627.00	674.61	2959952.00	1.93	2706.82	2692.00
29	4	2	5751.00	34581.00	189.60	0	Spot (Block29, Row2, Column4)	5370.22	5164.00	1381.71	0.02	0.26	2468.00	2531.11	2468.00	278.93	0.01	0.11	100.00	100.00	0.00	2696.00	2902.22	5477620.00	10.18	3416.57	3361.50
29	5	2	6054.00	34579.00	174.55	0	Spot (Block29, Row2, Column5)	6528.26	6481.00	1328.93	0.00	0.20	2547.00	2598.65	2547.00	262.48	0.01	0.10	100.00	100.00	0.00	3934.00	3981.26	5581666.00	14.97	3638.66	3484.50
29	6	2	6344.00	34577.00	145.25	0	Spot (Block29, Row2, Column6)	9726.57	9634.50	3501.61	0.00	0.36	2618.00	2670.21	2618.00	302.97	0.01	0.11	100.00	100.00	0.00	7016.50	7108.57	5563597.00	23.29	4238.49	4099.00
29	7	2	6651.00	34584.00	159.65	0	Spot (Block29, Row2, Column7)	4857.64	4671.00	1229.27	0.02	0.25	2648.00	2699.30	2648.00	312.75	0.01	0.12	100.00	97.00	0.00	2023.00	2209.64	3414922.00	6.90	3258.96	3272.00
29	8	2	6944.00	34605.00	235.60	0	Spot (Block29, Row2, Column8)	3064.54	3027.00	274.76	0.01	0.09	2731.00	2890.15	2731.00	646.68	0.02	0.22	15.00	0.00	0.00	296.00	333.54	4900199.00	0.27	2850.44	2815.00
29	1	3	4846.00	34873.00	144.70	0	Spot (Block29, Row3, Column1)	24722.83	24535.00	11095.41	0.00	0.45	2424.00	2479.82	2424.00	248.98	0.01	0.10	100.00	100.00	0.00	22111.00	22298.83	13993120.00	89.34	7422.92	6915.50
29	2	3	5145.00	34877.00	176.70	0	Spot (Block29, Row3, Column2)	3275.74	3160.50	463.69	0.02	0.14	2455.00	2505.62	2455.00	271.00	0.01	0.11	92.00	64.00	0.00	705.50	820.74	2869549.00	2.84	2744.03	2737.50
29	3	3	5433.00	34872.00	141.75	0	Spot (Block29, Row3, Column3)	45799.14	48940.50	17371.04	0.03	0.38	2485.00	2621.66	2485.00	519.33	0.02	0.20	100.00	100.00	24.91	46455.50	43314.14	25006456.00	83.14	11599.08	10716.50
29	4	3	5748.00	34877.00	143.40	0	Spot (Block29, Row3, Column4)	39136.09	38758.50	17164.95	0.00	0.44	2565.50	2675.54	2565.50	507.71	0.02	0.19	100.00	100.00	7.40	36193.00	36570.59	21681428.00	71.81	10743.27	9869.00
29	5	3	6054.00	34874.00	143.50	0	Spot (Block29, Row3, Column5)	23599.51	20305.00	15089.74	0.07	0.64	2604.00	2689.31	2604.00	416.97	0.01	0.16	100.00	100.00	4.28	17701.00	20995.51	13239323.00	50.15	7252.66	5340.50
29	6	3	6346.00	34881.00	219.55	0	Spot (Block29, Row3, Column6)	6619.34	5617.00	2270.18	0.07	0.34	2645.00	2708.02	2645.00	323.37	0.01	0.12	100.00	100.00	0.00	2972.00	3974.34	9141315.00	12.10	3985.64	4036.00
29	7	3	6653.00	34893.00	144.00	0	Spot (Block29, Row3, Column7)	9540.23	9095.00	4026.75	0.02	0.42	2694.00	2758.26	2694.00	343.31	0.01	0.12	100.00	100.00	0.00	6401.00	6846.23	5371150.00	19.75	4186.14	3976.00
29	8	3	6948.00	34893.00	152.10	0	Spot (Block29, Row3, Column8)	27178.26	26466.50	10481.87	0.01	0.39	2763.00	2845.85	2763.00	430.05	0.01	0.15	100.00	100.00	0.00	23703.50	24415.26	17231020.00	56.58	8767.61	7915.00
29	1	4	4845.00	35170.00	143.60	0	Spot (Block29, Row4, Column1)	38096.37	37001.00	17269.73	0.01	0.45	2416.00	2480.45	2416.00	275.49	0.01	0.11	100.00	100.00	7.51	34585.00	35680.37	21295912.00	129.28	9343.88	8176.00
29	2	4	5140.00	35178.00	202.75	0	Spot (Block29, Row4, Column2)	3063.97	3017.50	357.78	0.01	0.12	2439.00	2502.88	2439.00	352.47	0.01	0.14	74.00	36.00	0.00	578.50	624.97	3572586.00	1.59	2637.49	2617.00
29	3	4	5445.00	35174.00	152.25	0	Spot (Block29, Row4, Column3)	62992.93	65535.00	7236.36	0.02	0.11	2443.50	2567.65	2443.50	495.64	0.02	0.19	100.00	100.00	82.32	63091.50	60549.43	40252840.00	121.91	17210.79	14763.00
29	4	4	5734.00	35186.00	190.00	0	Spot (Block29, Row4, Column4)	2955.25	2930.00	248.35	0.00	0.08	2496.00	2571.72	2496.00	369.22	0.01	0.14	57.00	12.00	0.00	434.00	459.25	3002533.00	1.04	2670.49	2666.00
29	5	4	6018.00	35186.00	131.80	0	Spot (Block29, Row4, Column5)	12383.77	7839.00	13595.00	0.20	1.10	2560.00	2639.31	2560.00	458.08	0.01	0.17	100.00	99.00	3.87	5279.00	9823.77	5758452.00	21.27	5699.17	4155.50
29	6	4	6348.00	35181.00	174.05	0	Spot (Block29, Row4, Column6)	6907.40	6968.50	1582.92	0.00	0.23	2629.00	2687.33	2629.00	350.16	0.01	0.13	100.00	100.00	0.00	4339.50	4278.40	5843663.00	12.05	3727.50	3641.00
29	7	4	6639.00	35184.00	146.40	0	Spot (Block29, Row4, Column7)	7858.76	6999.00	3480.17	0.05	0.44	2694.00	2732.16	2694.00	272.90	0.01	0.10	100.00	100.00	0.00	4305.00	5164.76	4605232.00	18.79	3813.27	3726.00
29	8	4	6947.00	35151.00	199.20	0	Spot (Block29, Row4, Column8)	3912.25	3528.00	1088.15	0.04	0.28	2769.00	2922.75	2769.00	1214.71	0.02	0.42	38.00	16.00	0.00	759.00	1143.25	4409103.00	0.81	3324.61	2989.50
29	1	5	4849.00	35473.00	143.90	0	Spot (Block29, Row5, Column1)	37036.69	33485.00	17517.05	0.04	0.47	2431.00	2515.37	2431.00	331.42	0.01	0.13	100.00	100.00	7.77	31054.00	34605.69	20962812.00	104.16	9187.40	8377.00
29	2	5	5141.00	35474.00	151.85	0	Spot (Block29, Row5, Column2)	26505.20	26293.00	9575.91	0.00	0.36	2461.00	2529.52	2461.00	328.13	0.01	0.13	100.00	100.00	0.00	23832.00	24044.20	16830802.00	73.07	7638.74	6996.00
29	3	5	5444.00	35475.00	168.70	0	Spot (Block29, Row5, Column3)	4894.39	4641.00	1325.15	0.02	0.27	2442.00	2527.76	2442.00	369.83	0.01	0.15	100.00	94.00	0.00	2199.00	2452.39	3861673.00	6.40	3069.03	3069.00
29	4	5	5746.00	35478.00	145.05	0	Spot (Block29, Row5, Column4)	14746.21	14156.50	6954.38	0.02	0.47	2453.00	2512.42	2453.00	325.84	0.01	0.13	100.00	100.00	0.00	11703.50	12293.21	8464323.00	37.55	5036.90	4732.00
29	5	5	6048.00	35478.00	154.05	0	Spot (Block29, Row5, Column5)	64107.55	65535.00	5277.55	0.01	0.08	2533.00	2653.89	2533.00	542.24	0.02	0.20	100.00	100.00	89.85	63002.00	61574.55	41670284.00	113.33	20275.41	17857.00
29	6	5	6345.00	35481.00	148.15	0	Spot (Block29, Row5, Column6)	10142.61	9706.00	3519.31	0.02	0.35	2627.00	2704.38	2627.00	397.95	0.01	0.15	100.00	100.00	0.00	7079.00	7515.61	6085566.00	18.69	4458.32	4350.00
29	7	5	6648.00	35484.00	196.10	0	Spot (Block29, Row5, Column7)	6995.20	6288.00	2473.77	0.05	0.35	2730.00	2812.40	2730.00	346.51	0.01	0.12	100.00	100.00	0.00	3558.00	4265.20	7617776.00	12.07	4084.63	4072.00
29	8	5	6948.00	35488.00	145.35	0	Spot (Block29, Row5, Column8)	17020.45	15794.00	8872.93	0.03	0.52	2864.00	3013.56	2864.00	1184.24	0.02	0.39	100.00	93.00	0.00	12930.00	14156.45	9769736.00	11.83	5854.97	5496.00
29	1	6	4842.00	35770.00	216.50	0	Spot (Block29, Row6, Column1)	5628.55	4825.00	1963.84	0.07	0.35	2422.00	2474.86	2422.00	233.39	0.01	0.09	100.00	100.00	0.00	2403.00	3206.55	7531004.00	13.51	3566.80	3572.50
29	2	6	5143.00	35776.00	219.20	0	Spot (Block29, Row6, Column2)	4748.20	4494.00	997.04	0.02	0.21	2472.00	2533.39	2472.00	310.51	0.01	0.12	100.00	100.00	0.00	2022.00	2276.20	6528776.00	7.13	3331.39	3315.00
29	3	6	5436.00	35774.00	144.65	0	Spot (Block29, Row6, Column3)	50025.31	57495.00	17142.81	0.06	0.34	2470.00	2537.23	2470.00	330.96	0.01	0.13	100.00	100.00	41.75	55025.00	47555.31	28514604.00	143.49	12342.44	11016.50
29	4	6	5745.00	35785.00	153.90	0	Spot (Block29, Row6, Column4)	4874.02	4759.00	1251.94	0.01	0.26	2479.00	2539.08	2479.00	349.00	0.01	0.14	99.00	92.00	0.00	2280.00	2395.02	3197360.00	6.69	3089.27	3132.50
29	5	6	6044.00	35781.00	151.45	0	Spot (Block29, Row6, Column5)	63294.02	65535.00	6421.03	0.02	0.10	2533.00	2644.58	2533.00	531.02	0.02	0.20	100.00	100.00	83.92	63002.00	60761.02	39748996.00	114.21	18837.71	16208.50
29	6	6	6342.00	35794.00	194.30	0	Spot (Block29, Row6, Column6)	3748.24	3599.00	663.29	0.02	0.18	2642.00	2717.60	2642.00	428.27	0.01	0.16	92.00	55.00	0.00	957.00	1106.24	3991879.00	2.41	2997.55	2978.50
29	7	6	6644.00	35784.00	146.95	0	Spot (Block29, Row6, Column7)	21967.53	21125.00	10592.19	0.02	0.48	2803.00	2897.10	2803.00	405.98	0.01	0.14	100.00	100.00	0.00	18322.00	19164.53	12916906.00	46.97	6900.31	6150.00
29	8	6	6950.00	35790.00	145.65	0	Spot (Block29, Row6, Column8)	23387.26	22156.00	11489.48	0.02	0.49	3009.00	3059.28	3009.00	380.90	0.01	0.12	100.00	100.00	0.00	19147.00	20378.26	13587997.00	53.37	7222.11	6631.00
29	1	7	4839.00	36072.00	203.05	0	Spot (Block29, Row7, Column1)	3245.68	3199.00	449.36	0.01	0.14	2424.00	2455.73	2424.00	179.62	0.01	0.07	98.00	85.00	0.00	775.00	821.68	3787712.00	4.40	2709.36	2697.50
29	2	7	5135.00	36071.00	196.70	0	Spot (Block29, Row7, Column2)	2996.04	2920.00	316.52	0.01	0.11	2429.00	2452.47	2429.00	176.07	0.00	0.07	91.00	74.00	0.00	491.00	567.04	3283662.00	3.09	2653.63	2647.00
29	3	7	5445.00	36075.00	220.10	0	Spot (Block29, Row7, Column3)	2808.19	2796.00	195.98	0.00	0.07	2468.00	2497.48	2468.00	255.40	0.01	0.10	62.00	21.00	0.00	328.00	340.19	3880917.00	1.22	2617.78	2617.00
29	4	7	5749.00	36088.00	195.55	0	Spot (Block29, Row7, Column4)	2930.42	2880.00	306.48	0.01	0.10	2482.00	2528.97	2482.00	299.63	0.01	0.12	64.00	28.00	0.00	398.00	448.42	3164857.00	1.34	2642.08	2604.50
29	5	7	6040.00	36079.00	187.40	0	Spot (Block29, Row7, Column5)	5248.81	5057.50	1416.95	0.02	0.27	2497.00	2572.17	2497.00	371.69	0.01	0.14	100.00	98.00	0.00	2560.50	2751.81	5175328.00	7.20	3356.92	3364.00
29	6	7	6339.00	36081.00	205.20	0	Spot (Block29, Row7, Column6)	5315.92	5285.00	1221.08	0.00	0.23	2630.00	2682.77	2630.00	353.95	0.01	0.13	99.00	98.00	0.00	2655.00	2685.92	6363158.00	7.44	3537.08	3534.00
29	7	7	6637.00	36090.00	146.90	0	Spot (Block29, Row7, Column7)	25134.44	23293.00	12083.62	0.03	0.48	2730.00	2812.66	2730.00	377.85	0.01	0.13	100.00	100.00	0.00	20563.00	22404.44	14829318.00	59.08	8415.15	6703.50
29	8	7	6944.00	36089.00	179.65	0	Spot (Block29, Row7, Column8)	9756.18	9803.00	2105.81	0.00	0.22	2839.00	2901.09	2839.00	387.38	0.01	0.13	100.00	100.00	0.00	6964.00	6917.18	8790314.00	17.70	5061.33	4952.00
29	1	8	4825.00	36382.00	140.95	0	Spot (Block29, Row8, Column1)	7548.57	6318.50	5737.57	0.08	0.76	2451.00	2475.36	2451.00	185.14	0.00	0.07	100.00	100.00	0.19	3867.50	5097.57	4046032.00	27.40	3801.29	3420.00
29	2	8	5141.00	36378.00	186.60	0	Spot (Block29, Row8, Column2)	3594.33	3413.50	661.29	0.02	0.18	2499.00	2522.19	2499.00	201.50	0.00	0.08	96.00	87.00	0.00	914.50	1095.33	3529630.00	5.32	2860.10	2855.00
29	3	8	5428.00	36380.00	148.65	0	Spot (Block29, Row8, Column3)	6607.12	5823.00	2542.74	0.05	0.38	2519.00	2567.23	2519.00	267.00	0.01	0.10	100.00	100.00	0.00	3304.00	4088.12	3997309.00	15.13	3352.48	3286.00
29	4	8	5740.00	36380.00	146.70	0	Spot (Block29, Row8, Column4)	44658.98	45958.00	16971.29	0.01	0.38	2531.00	2593.84	2531.00	330.34	0.01	0.13	100.00	100.00	20.78	43427.00	42127.98	26438240.00	127.34	11027.40	10477.00
29	5	8	6026.00	36387.00	207.90	0	Spot (Block29, Row8, Column5)	2902.87	2904.00	234.86	0.00	0.08	2518.00	2591.54	2518.00	330.79	0.01	0.13	58.00	14.00	0.00	386.00	384.87	3579241.00	0.94	2661.80	2626.00
29	6	8	6342.00	36384.00	185.60	0	Spot (Block29, Row8, Column6)	9303.53	7922.00	4249.74	0.07	0.46	2625.00	2693.27	2625.00	356.20	0.01	0.13	100.00	100.00	0.00	5297.00	6678.53	9033724.00	18.56	4444.44	4421.00
29	7	8	6642.00	36383.00	140.05	0	Spot (Block29, Row8, Column7)	10948.45	10562.50	3802.53	0.02	0.35	2692.00	2745.60	2692.00	324.25	0.01	0.12	100.00	100.00	0.00	7870.50	8256.45	5846470.00	25.30	4829.10	4575.00
29	8	8	6923.00	36387.00	148.35	0	Spot (Block29, Row8, Column8)	4274.57	4159.50	717.45	0.01	0.17	2705.00	2751.80	2705.00	267.40	0.01	0.10	100.00	98.00	0.00	1454.50	1569.57	2590390.00	5.69	3181.71	3161.00
30	1	1	9351.00	34295.00	161.80	0	Spot (Block30, Row1, Column1)	60338.35	65535.00	9710.65	0.04	0.16	1742.00	1821.65	1742.00	391.68	0.02	0.22	100.00	100.00	69.56	63793.00	58596.35	43806052.00	149.40	14606.77	13105.00
30	2	1	9641.00	34310.00	173.95	0	Spot (Block30, Row1, Column2)	2468.13	2494.00	334.79	0.00	0.14	1766.00	1812.99	1766.00	303.41	0.01	0.17	82.00	61.00	0.00	728.00	702.13	2075695.00	2.16	2007.72	1990.50
30	3	1	9949.00	34308.00	193.65	0	Spot (Block30, Row1, Column3)	2327.69	2208.50	375.48	0.02	0.16	1789.00	1796.24	1789.00	126.73	0.00	0.07	91.00	76.00	0.00	419.50	538.69	2472007.00	4.19	1955.61	1944.00
30	4	1	10245.00	34305.00	186.55	0	Spot (Block30, Row1, Column4)	2324.08	2273.00	288.97	0.01	0.12	1779.00	1784.90	1779.00	122.88	0.00	0.07	97.00	84.00	0.00	494.00	545.08	2279922.00	4.39	1983.98	1987.00
30	5	1	10552.00	34310.00	155.35	0	Spot (Block30, Row1, Column5)	3820.43	3459.50	1101.47	0.04	0.29	1784.00	1806.16	1784.00	147.33	0.01	0.08	100.00	100.00	0.00	1675.50	2036.43	2529126.00	13.67	2283.47	2256.00
30	6	1	10846.00	34308.00	157.90	0	Spot (Block30, Row1, Column6)	3791.52	3538.00	1021.96	0.03	0.27	1813.00	1834.04	1813.00	150.16	0.01	0.08	99.00	99.00	0.00	1725.00	1978.52	2600985.00	13.04	2319.43	2292.50
30	7	1	11167.00	34310.00	117.60	0	Spot (Block30, Row1, Column7)	5550.76	5458.00	1138.13	0.01	0.21	1882.00	1953.33	1882.00	410.55	0.02	0.21	100.00	100.00	0.00	3576.00	3668.76	2014927.00	8.76	3016.15	2909.00
30	8	1	11444.00	34319.00	166.75	0	Spot (Block30, Row1, Column8)	63529.49	65535.00	6781.71	0.01	0.11	2054.00	2172.86	2054.00	566.21	0.02	0.26	100.00	100.00	89.77	63481.00	61475.49	49045256.00	108.36	18412.03	17199.00
30	1	2	9340.00	34607.00	196.15	0	Spot (Block30, Row2, Column1)	1955.57	1939.00	177.62	0.00	0.09	1722.00	1769.95	1722.00	274.45	0.01	0.16	38.00	4.00	0.00	217.00	233.57	2125700.00	0.68	1815.39	1773.00
30	2	2	9644.00	34607.00	133.45	0	Spot (Block30, Row2, Column2)	2762.83	2736.00	332.87	0.00	0.12	1766.00	1930.06	1766.00	1997.75	0.04	1.04	0.00	0.00	0.00	970.00	996.83	1323395.00	0.42	2103.25	2065.00
30	3	2	9949.00	34603.00	157.20	0	Spot (Block30, Row2, Column3)	2162.82	2139.50	215.07	0.00	0.10	1789.00	1815.89	1789.00	188.66	0.01	0.10	80.00	45.00	0.00	350.50	373.82	1466394.00	1.84	1943.78	1918.00
30	4	2	10249.00	34607.00	201.70	0	Spot (Block30, Row2, Column4)	2362.26	2347.50	280.04	0.00	0.12	1771.00	1788.22	1771.00	137.71	0.00	0.08	98.00	85.00	0.00	576.50	591.26	2726047.00	4.17	2001.45	1993.00
30	5	2	10552.00	34608.00	195.55	0	Spot (Block30, Row2, Column5)	3637.62	3600.50	611.75	0.00	0.17	1798.00	1822.51	1798.00	169.47	0.01	0.09	100.00	100.00	0.00	1802.50	1839.62	3921350.00	10.71	2413.94	2382.00
30	6	2	10836.00	34608.00	211.95	0	Spot (Block30, Row2, Column6)	2231.41	2206.50	229.90	0.00	0.10	1848.00	1937.15	1848.00	351.04	0.02	0.18	51.00	9.00	0.00	358.50	383.41	2851742.00	0.84	1992.89	1971.00
30	7	2	11147.00	34612.00	188.00	0	Spot (Block30, Row2, Column7)	2456.78	2377.00	373.24	0.01	0.15	1865.00	1893.11	1865.00	192.44	0.01	0.10	92.00	67.00	0.00	512.00	591.78	2466611.00	2.93	2046.75	2047.50
30	8	2	11458.00	34626.00	209.15	0	Spot (Block30, Row2, Column8)	2167.43	2149.00	171.46	0.00	0.08	1922.00	2007.71	1922.00	406.64	0.02	0.20	13.00	0.00	0.00	227.00	245.43	2700616.00	0.39	2018.97	2032.50
30	1	3	9351.00	34904.00	148.00	0	Spot (Block30, Row3, Column1)	3467.63	3342.00	849.13	0.02	0.24	1729.00	1745.94	1729.00	127.40	0.00	0.07	100.00	100.00	0.00	1613.00	1738.63	2070176.00	13.51	2232.78	2150.00
30	2	3	9646.00	34905.00	147.00	-50	Spot (Block30, Row3, Column2)	2281.65	2283.00	191.65	0.00	0.08	1802.00	1980.95	1802.00	1990.98	0.04	1.01	0.00	0.00	0.00	481.00	479.65	1343891.00	0.15	2180.73	2127.00
30	3	3	9933.00	34906.00	148.40	0	Spot (Block30, Row3, Column3)	3816.39	3586.00	1189.95	0.03	0.31	1803.00	1963.84	1803.00	1970.76	0.04	1.00	41.00	4.00	0.00	1783.00	2013.39	2305099.00	0.94	2376.04	2262.00
30	4	3	10246.00	34901.00	149.45	0	Spot (Block30, Row3, Column4)	4182.02	3988.00	1233.37	0.02	0.29	1757.00	1781.43	1757.00	151.35	0.01	0.08	100.00	100.00	0.00	2231.00	2425.02	2567761.00	15.86	2384.11	2298.50
30	5	3	10545.00	34896.00	148.30	0	Spot (Block30, Row3, Column5)	3354.70	2950.50	1761.34	0.06	0.53	1795.00	1874.02	1795.00	341.35	0.02	0.18	95.00	80.00	0.00	1155.50	1559.70	2012819.00	4.34	2288.35	2193.00
30	6	3	10848.00	34909.00	214.30	0	Spot (Block30, Row3, Column6)	19668.73	15179.00	10506.75	0.11	0.53	1918.00	2103.71	1918.00	513.62	0.04	0.24	100.00	100.00	0.00	13261.00	17750.73	25864382.00	34.20	6813.73	6739.00
30	7	3	11154.00	34926.00	163.75	0	Spot (Block30, Row3, Column7)	3164.29	3047.50	704.01	0.02	0.22	1916.00	2035.90	1916.00	599.90	0.03	0.29	79.00	45.00	0.00	1131.50	1248.29	2347900.00	1.88	2230.72	2211.00
30	8	3	11448.00	34926.00	156.35	0	Spot (Block30, Row3, Column8)	5691.09	5541.00	1581.91	0.01	0.28	1921.00	1981.11	1921.00	490.55	0.01	0.25	99.00	97.00	0.00	3620.00	3770.09	3835793.00	7.56	2942.07	2821.50
30	1	4	9346.00	35201.00	155.25	0	Spot (Block30, Row4, Column1)	3835.48	3606.00	1126.46	0.03	0.29	1725.00	1771.69	1725.00	218.07	0.01	0.12	100.00	99.00	0.00	1881.00	2110.48	2542925.00	9.46	2202.65	2167.00
30	2	4	9646.00	35206.00	171.85	0	Spot (Block30, Row4, Column2)	9452.13	9326.00	3657.80	0.01	0.39	1772.00	1848.05	1772.00	293.94	0.02	0.16	100.00	100.00	0.00	7554.00	7680.13	7760201.00	25.87	3652.54	3562.00
30	3	4	9949.00	35208.00	146.60	0	Spot (Block30, Row4, Column3)	10185.61	9870.00	3687.10	0.01	0.36	1764.00	1842.33	1764.00	322.13	0.02	0.17	100.00	100.00	0.00	8106.00	8421.61	5958584.00	25.90	3765.63	3515.00
30	4	4	10237.00	35203.00	196.25	0	Spot (Block30, Row4, Column4)	1988.82	1965.00	172.73	0.01	0.09	1699.00	1719.72	1699.00	134.27	0.01	0.08	81.00	48.00	0.00	266.00	289.82	2171793.00	2.00	1833.65	1812.50
30	5	4	10528.00	35207.00	183.35	0	Spot (Block30, Row4, Column5)	2345.46	2197.00	901.52	0.03	0.38	1728.00	1758.30	1728.00	163.40	0.01	0.09	94.00	80.00	0.00	469.00	617.46	2204731.00	3.59	1929.24	1931.00
30	6	4	10846.00	35215.00	208.30	0	Spot (Block30, Row4, Column6)	3751.41	3681.50	725.65	0.01	0.19	1856.00	1940.27	1856.00	362.13	0.02	0.19	99.00	95.00	0.00	1825.50	1895.41	4621743.00	5.00	2411.68	2290.00
30	7	4	11145.00	35214.00	162.10	0	Spot (Block30, Row4, Column7)	3170.07	3008.50	710.72	0.02	0.22	1917.00	2000.12	1917.00	533.68	0.02	0.27	82.00	51.00	0.00	1091.50	1253.07	2314148.00	2.19	2259.93	2235.50
30	8	4	11446.00	35217.00	147.00	-50	Spot (Block30, Row4, Column8)	2495.46	2473.00	266.66	0.00	0.11	1931.00	1986.19	1931.00	482.76	0.01	0.24	56.00	6.00	0.00	542.00	564.46	1479810.00	1.05	2229.34	2236.00
30	1	5	9352.00	35509.00	193.30	0	Spot (Block30, Row5, Column1)	2707.03	2596.50	659.02	0.02	0.24	1763.00	1843.91	1763.00	335.26	0.02	0.18	79.00	57.00	0.00	833.50	944.03	2858622.00	2.57	2098.83	1925.50
30	2	5	9641.00	35504.00	152.75	0	Spot (Block30, Row5, Column2)	5794.56	5661.50	1413.80	0.01	0.24	1809.00	1917.51	1809.00	360.87	0.03	0.19	100.00	100.00	0.00	3852.50	3985.56	3708517.00	10.74	2926.99	2866.00
30	3	5	9945.00	35501.00	156.65	0	Spot (Block30, Row5, Column3)	27281.08	24702.00	13821.02	0.04	0.51	1791.00	1887.17	1791.00	380.18	0.02	0.20	100.00	100.00	0.00	22911.00	25490.08	18414724.00	66.79	6496.88	6412.00
30	4	5	10246.00	35507.00	150.35	0	Spot (Block30, Row5, Column4)	3919.92	3704.50	1237.33	0.02	0.32	1714.00	1780.52	1714.00	304.75	0.02	0.17	100.00	100.00	0.00	1990.50	2205.92	2430352.00	7.02	2262.73	2242.50
30	5	5	10550.00	35507.00	146.20	0	Spot (Block30, Row5, Column5)	14265.08	13351.00	6558.77	0.03	0.46	1753.00	1779.23	1753.00	186.88	0.01	0.11	100.00	100.00	0.00	11598.00	12512.08	8345071.00	66.81	4217.38	3979.50
30	6	5	10859.00	35509.00	189.05	0	Spot (Block30, Row5, Column6)	2312.04	2236.00	278.94	0.01	0.12	1868.00	1906.77	1868.00	233.78	0.01	0.12	76.00	35.00	0.00	368.00	444.04	2323596.00	1.73	2031.21	2035.50
30	7	5	11150.00	35510.00	203.50	0	Spot (Block30, Row5, Column7)	10230.27	8983.00	4452.73	0.06	0.44	1928.00	2004.50	1928.00	287.65	0.02	0.14	100.00	100.00	0.00	7055.00	8302.27	12112640.00	28.60	4394.59	4379.50
30	8	5	11449.00	35515.00	147.35	0	Spot (Block30, Row5, Column8)	4849.81	4607.00	1510.67	0.02	0.31	1959.00	1996.99	1959.00	235.65	0.01	0.12	100.00	100.00	0.00	2648.00	2890.81	2861390.00	12.11	2631.81	2598.00
30	1	6	9342.00	35799.00	221.05	0	Spot (Block30, Row6, Column1)	16609.88	12184.50	9318.42	0.13	0.56	1829.00	2021.67	1829.00	506.01	0.04	0.25	100.00	100.00	0.00	10355.50	14780.88	23353488.00	28.83	5929.89	5810.00
30	2	6	9642.00	35804.00	218.65	0	Spot (Block30, Row6, Column2)	7427.94	7028.00	2413.28	0.02	0.32	1874.00	1975.04	1874.00	363.47	0.02	0.18	100.00	100.00	0.00	5154.00	5553.94	10116852.00	15.00	3673.31	3611.00
30	3	6	9938.00	35808.00	149.30	0	Spot (Block30, Row6, Column3)	4901.18	4845.50	1423.82	0.00	0.29	1812.00	1891.47	1812.00	318.27	0.02	0.17	100.00	100.00	0.00	3033.50	3089.18	2999520.00	9.46	2571.67	2538.00
30	4	6	10245.00	35816.00	170.65	0	Spot (Block30, Row6, Column4)	2436.00	2344.50	420.31	0.02	0.17	1762.00	1781.89	1762.00	158.44	0.00	0.09	97.00	93.00	0.00	582.50	674.00	1978029.00	4.13	2027.26	2020.00
30	5	6	10545.00	35809.00	145.05	0	Spot (Block30, Row6, Column5)	12285.76	11886.50	5102.81	0.01	0.42	1787.00	1819.63	1787.00	186.95	0.01	0.10	100.00	100.00	0.00	10099.50	10498.76	7076598.00	55.98	4066.44	3966.50
30	6	6	10853.00	35813.00	206.55	0	Spot (Block30, Row6, Column6)	2304.10	2254.00	224.89	0.01	0.10	1873.00	1918.81	1873.00	223.69	0.01	0.12	86.00	37.00	0.00	381.00	431.10	2790266.00	1.72	2039.84	2007.50
30	7	6	11141.00	35814.00	156.80	0	Spot (Block30, Row6, Column7)	4218.33	3963.00	1188.20	0.03	0.28	1946.00	1989.91	1946.00	230.29	0.01	0.12	100.00	100.00	0.00	2017.00	2272.33	2864248.00	9.68	2538.41	2505.00
30	8	6	11453.00	35820.00	153.25	0	Spot (Block30, Row6, Column8)	4494.45	4239.00	1340.73	0.03	0.30	1980.00	2000.34	1980.00	173.39	0.00	0.09	100.00	100.00	0.00	2259.00	2514.45	2907906.00	14.38	2550.11	2547.50
30	1	7	9348.00	36107.00	162.15	0	Spot (Block30, Row7, Column1)	13832.08	12818.00	5907.65	0.03	0.43	1831.00	1967.94	1831.00	435.51	0.03	0.22	100.00	100.00	0.00	10987.00	12001.08	10042088.00	27.24	4396.90	4397.50
30	2	7	9616.00	36088.00	169.95	0	Spot (Block30, Row7, Column2)	2247.01	2202.00	226.36	0.01	0.10	1907.00	2130.40	1907.00	1471.31	0.05	0.69	0.00	0.00	0.00	295.00	340.01	1811088.00	0.08	2034.52	2037.00
30	3	7	9961.00	36108.00	191.25	0	Spot (Block30, Row7, Column3)	2097.63	2082.00	167.13	0.00	0.08	1840.00	2003.01	1840.00	1448.85	0.04	0.72	0.00	0.00	0.00	242.00	257.63	2162652.00	0.07	1961.38	1906.00
30	4	7	10238.00	36114.00	186.95	0	Spot (Block30, Row7, Column4)	2092.68	2068.50	206.56	0.01	0.10	1781.00	1804.66	1781.00	159.75	0.01	0.09	72.00	44.00	0.00	287.50	311.68	2059194.00	1.80	1923.52	1911.00
30	5	7	10543.00	36108.00	193.40	0	Spot (Block30, Row7, Column5)	2412.57	2376.00	289.62	0.01	0.12	1821.00	1869.18	1821.00	232.49	0.01	0.12	92.00	61.00	0.00	555.00	591.57	2542852.00	2.34	2049.68	2040.00
30	6	7	10843.00	36113.00	208.40	0	Spot (Block30, Row7, Column6)	8412.91	8078.50	2948.45	0.02	0.35	1951.00	2101.92	1951.00	513.23	0.03	0.24	100.00	100.00	0.00	6127.50	6461.91	10432011.00	12.30	3957.93	3886.50
30	7	7	11134.00	36119.00	154.25	0	Spot (Block30, Row7, Column7)	4087.97	3981.00	999.71	0.01	0.24	1950.00	2013.15	1950.00	275.17	0.01	0.14	99.00	98.00	0.00	2031.00	2137.97	2677622.00	7.54	2559.49	2489.50
30	8	7	11447.00	36114.00	194.90	0	Spot (Block30, Row7, Column8)	5712.38	5495.00	1328.02	0.02	0.23	1966.00	1982.98	1966.00	171.34	0.00	0.09	100.00	100.00	0.00	3529.00	3746.38	6129380.00	21.77	3095.32	3079.00
30	1	8	9335.00	36407.00	141.85	0	Spot (Block30, Row8, Column1)	5118.31	4900.50	1277.48	0.02	0.25	1815.00	1875.68	1815.00	267.20	0.01	0.14	100.00	100.00	0.00	3085.50	3303.31	2804834.00	12.14	2718.79	2595.00
30	2	8	9601.00	36433.00	157.70	0	Spot (Block30, Row8, Column2)	2285.52	2188.00	278.95	0.02	0.12	1894.00	2032.20	1894.00	1351.48	0.03	0.67	0.00	0.00	0.00	294.00	391.52	1561008.00	0.19	2104.04	1997.00
30	3	8	9947.00	36410.00	155.15	0	Spot (Block30, Row8, Column3)	3621.72	3440.50	1127.79	0.02	0.31	1884.00	2023.98	1884.00	1371.74	0.03	0.68	52.00	17.00	0.00	1556.50	1737.72	2390338.00	1.16	2723.71	2295.00
30	4	8	10239.00	36407.00	146.90	0	Spot (Block30, Row8, Column4)	10599.14	10508.50	3458.30	0.00	0.33	1830.00	1859.75	1830.00	189.07	0.01	0.10	100.00	100.00	0.00	8678.50	8769.14	6253495.00	46.22	4012.96	3907.50
30	5	8	10519.00	36439.00	187.75	0	Spot (Block30, Row8, Column5)	2227.64	2131.50	575.62	0.02	0.26	1865.00	1947.64	1865.00	426.78	0.02	0.22	30.00	4.00	0.00	266.50	362.64	2205368.00	0.66	1973.95	1932.00
30	6	8	10844.00	36412.00	205.60	0	Spot (Block30, Row8, Column6)	25654.92	18898.00	16850.59	0.13	0.66	1995.00	2189.99	1995.00	657.00	0.04	0.30	100.00	100.00	2.75	16903.00	23659.92	30811600.00	35.72	7710.33	7594.00
30	7	8	11143.00	36413.00	166.75	0	Spot (Block30, Row8, Column7)	2848.97	2737.00	440.06	0.02	0.15	1952.00	2050.44	1952.00	463.68	0.02	0.23	86.00	41.00	0.00	785.00	896.97	2193704.00	1.72	2232.64	2226.00
30	8	8	11432.00	36422.00	154.65	0	Spot (Block30, Row8, Column8)	3562.14	3433.00	775.84	0.02	0.22	1959.00	1983.67	1959.00	179.10	0.01	0.09	100.00	99.00	0.00	1474.00	1603.14	2315391.00	8.81	2388.21	2404.50
31	1	1	13857.00	34324.00	162.40	0	Spot (Block31, Row1, Column1)	60197.48	65535.00	9470.33	0.04	0.16	2980.00	3078.36	2980.00	502.30	0.01	0.16	100.00	100.00	66.85	62555.00	57217.48	43944576.00	113.72	17253.25	15931.00
31	2	1	14138.00	34334.00	161.00	0	Spot (Block31, Row1, Column2)	6725.21	6526.50	1968.58	0.01	0.29	2960.00	3266.66	2960.00	1419.39	0.04	0.43	88.00	64.00	0.00	3566.50	3765.21	4815252.00	2.44	4121.35	3689.50
31	3	1	14452.00	34331.00	147.00	-50	Spot (Block31, Row1, Column3)	4445.54	4367.50	684.74	0.01	0.15	2893.00	3172.60	2893.00	1415.59	0.04	0.45	53.00	5.00	0.00	1474.50	1552.54	2640651.00	0.90	3702.33	3634.00
31	4	1	14743.00	34339.00	159.35	0	Spot (Block31, Row1, Column4)	5613.73	5520.00	1247.98	0.01	0.22	2767.00	2860.60	2767.00	436.36	0.01	0.15	100.00	98.00	0.00	2753.00	2846.73	3935223.00	6.31	3541.01	3536.00
31	5	1	15046.00	34344.00	173.65	0	Spot (Block31, Row1, Column5)	5945.29	5819.00	1295.49	0.01	0.22	2835.00	2973.79	2835.00	566.10	0.02	0.19	100.00	96.00	0.00	2984.00	3110.29	4999990.00	5.25	3922.13	3847.00
31	6	1	15349.00	34332.00	150.10	0	Spot (Block31, Row1, Column6)	6255.33	6166.00	1851.36	0.01	0.30	2835.00	2931.46	2835.00	502.41	0.01	0.17	99.00	93.00	0.00	3331.00	3420.33	3853282.00	6.62	4094.75	3945.50
31	7	1	15668.00	34334.00	123.55	0	Spot (Block31, Row1, Column7)	6522.44	6479.00	1147.79	0.00	0.18	2849.00	2948.72	2849.00	541.83	0.01	0.18	100.00	100.00	0.00	3630.00	3673.44	2648110.00	6.60	4045.78	3964.50
31	8	1	15943.00	34344.00	164.95	0	Spot (Block31, Row1, Column8)	63693.30	65535.00	6412.85	0.01	0.10	2988.00	3105.03	2988.00	590.06	0.02	0.19	100.00	100.00	90.34	62547.00	60705.30	48152608.00	102.68	18466.77	16857.00
31	1	2	13837.00	34627.00	224.10	0	Spot (Block31, Row2, Column1)	3342.86	3267.50	335.71	0.01	0.10	2912.00	2979.09	2912.00	396.19	0.01	0.13	47.00	18.00	0.00	355.50	430.86	4800347.00	0.92	3077.28	3020.50
31	2	2	14156.00	34635.00	149.00	0	Spot (Block31, Row2, Column2)	4500.81	4494.00	596.45	0.00	0.13	2877.00	3128.69	2877.00	1429.83	0.04	0.46	57.00	1.00	0.00	1617.00	1623.81	2740996.00	0.96	3440.14	3349.00
31	3	2	14452.00	34636.00	195.60	0	Spot (Block31, Row2, Column3)	3507.71	3486.00	380.92	0.00	0.11	2823.50	3090.97	2823.50	1432.94	0.04	0.46	2.00	0.00	0.00	662.50	684.21	3795338.00	0.29	3148.97	3188.00
31	4	2	14751.00	34638.00	192.65	0	Spot (Block31, Row2, Column4)	4061.03	3971.00	556.05	0.01	0.14	2717.00	2759.46	2717.00	293.94	0.01	0.11	99.00	94.00	0.00	1254.00	1344.03	4235651.00	4.43	3238.64	3240.00
31	5	2	15055.00	34636.00	187.70	0	Spot (Block31, Row2, Column5)	8555.30	8532.50	2018.27	0.00	0.24	2723.00	2831.08	2723.00	453.87	0.02	0.16	100.00	100.00	0.00	5809.50	5832.30	8486856.00	12.61	4276.86	4311.50
31	6	2	15343.00	34643.00	156.55	0	Spot (Block31, Row2, Column6)	3793.73	3771.00	468.11	0.00	0.12	2729.00	2847.06	2729.00	500.64	0.02	0.18	88.00	53.00	0.00	1042.00	1064.73	2560770.00	1.89	3143.20	3062.00
31	7	2	15659.00	34614.00	207.20	0	Spot (Block31, Row2, Column7)	3611.89	3535.00	576.44	0.01	0.16	2692.00	2762.63	2692.00	411.44	0.01	0.15	83.00	50.00	0.00	843.00	919.89	4395670.00	2.06	3190.64	2993.00
31	8	2	15967.00	34635.00	217.20	0	Spot (Block31, Row2, Column8)	3330.93	3301.50	361.06	0.00	0.11	2883.00	2978.57	2883.00	515.25	0.01	0.17	39.00	7.00	0.00	418.50	447.93	4490092.00	0.68	3016.05	2984.00
31	1	3	13849.00	34928.00	161.15	0	Spot (Block31, Row3, Column1)	6013.83	5671.00	1784.10	0.03	0.30	2843.00	2882.94	2843.00	303.74	0.01	0.11	100.00	99.00	0.00	2828.00	3170.83	4299892.00	10.31	3591.26	3631.00
31	2	3	14151.00	34929.00	195.05	0	Spot (Block31, Row3, Column2)	3790.88	3752.50	502.97	0.00	0.13	2857.00	2886.24	2857.00	311.28	0.00	0.11	89.00	69.00	0.00	895.50	933.88	4078992.00	2.91	3184.32	3194.00
31	3	3	14440.00	34932.00	145.90	0	Spot (Block31, Row3, Column3)	13518.50	13015.00	4109.91	0.02	0.30	2850.00	2890.57	2850.00	360.99	0.01	0.12	100.00	100.00	0.00	10165.00	10668.50	7854251.00	29.44	5332.56	4938.50
31	4	3	14753.00	34939.00	155.65	0	Spot (Block31, Row3, Column4)	7559.19	7299.50	2371.68	0.02	0.31	2742.50	2794.49	2742.50	317.44	0.01	0.11	100.00	100.00	0.00	4557.00	4816.69	5049539.00	15.01	3884.61	3774.00
31	5	3	15052.00	34932.00	146.60	0	Spot (Block31, Row3, Column5)	8185.17	7757.50	2510.74	0.02	0.31	2714.00	2770.50	2714.00	319.38	0.01	0.12	100.00	100.00	0.00	5043.50	5471.17	4829250.00	16.95	4040.65	3845.00
31	6	3	15350.00	34934.00	200.45	0	Spot (Block31, Row3, Column6)	9883.61	8752.00	3906.03	0.05	0.40	2716.00	2776.30	2716.00	356.93	0.01	0.13	100.00	100.00	0.00	6036.00	7167.61	11237665.00	19.91	4891.74	4860.00
31	7	3	15657.00	34945.00	189.00	0	Spot (Block31, Row3, Column7)	3654.85	3608.50	612.67	0.01	0.17	2662.00	2706.73	2662.00	312.63	0.01	0.12	86.00	71.00	0.00	946.50	992.85	3662164.00	3.03	2958.54	2899.50
31	8	3	15952.00	34954.00	157.50	0	Spot (Block31, Row3, Column8)	9139.86	8048.00	3698.53	0.06	0.40	2776.00	2810.96	2776.00	306.23	0.01	0.11	100.00	100.00	0.00	5272.00	6363.86	6297362.00	20.67	4519.15	4193.00
31	1	4	13847.00	35226.00	154.80	0	Spot (Block31, Row4, Column1)	7679.61	7142.50	2568.19	0.03	0.33	2790.00	2844.41	2790.00	315.96	0.01	0.11	100.00	100.00	0.00	4352.50	4889.61	5053186.00	15.30	4014.49	3983.00
31	2	4	14148.00	35232.00	202.35	0	Spot (Block31, Row4, Column2)	4352.87	4204.00	789.82	0.02	0.18	2818.00	2866.32	2818.00	329.62	0.01	0.11	97.00	85.00	0.00	1386.00	1534.87	5044977.00	4.51	3356.71	3385.00
31	3	4	14449.00	35232.00	150.85	0	Spot (Block31, Row4, Column3)	24605.27	22583.00	10797.92	0.04	0.44	2828.00	2885.43	2828.00	363.57	0.01	0.13	100.00	100.00	0.00	19755.00	21777.27	15402898.00	59.74	7553.35	6864.00
31	4	4	14736.00	35234.00	198.55	0	Spot (Block31, Row4, Column4)	3361.19	3335.00	386.01	0.00	0.11	2732.00	2771.59	2732.00	313.41	0.01	0.11	73.00	48.00	0.00	603.00	629.19	3751087.00	1.88	2913.28	2876.00
31	5	4	15034.00	35236.00	155.35	0	Spot (Block31, Row4, Column5)	5187.91	5016.00	1264.96	0.01	0.24	2691.00	2741.96	2691.00	319.90	0.01	0.12	100.00	99.00	0.00	2325.00	2496.91	3439584.00	7.65	3446.15	3394.50
31	6	4	15349.00	35232.00	188.00	0	Spot (Block31, Row4, Column6)	11199.50	11187.00	2664.97	0.00	0.24	2704.00	2759.19	2704.00	322.13	0.01	0.12	100.00	100.00	0.00	8483.00	8495.50	11121099.00	26.20	5102.92	4893.00
31	7	4	15637.00	35246.00	181.05	0	Spot (Block31, Row4, Column7)	3706.85	3638.50	555.09	0.01	0.15	2706.00	2816.01	2706.00	550.27	0.02	0.20	77.00	36.00	0.00	932.50	1000.85	3402889.00	1.62	3004.78	2945.50
31	8	4	15966.00	35248.00	185.25	0	Spot (Block31, Row4, Column8)	3263.64	3239.00	346.00	0.00	0.11	2758.00	2806.17	2758.00	312.68	0.01	0.11	68.00	33.00	0.00	481.00	505.64	3142888.00	1.46	2978.23	2971.00
31	1	5	13851.00	35529.00	150.50	0	Spot (Block31, Row5, Column1)	9630.73	9132.00	3225.78	0.02	0.33	2877.00	2933.39	2877.00	380.34	0.01	0.13	100.00	100.00	0.00	6255.00	6753.73	5990316.00	17.61	4487.66	4310.00
31	2	5	14146.00	35530.00	157.30	0	Spot (Block31, Row5, Column2)	11441.00	11031.00	3935.88	0.02	0.34	2890.00	2987.63	2890.00	513.50	0.01	0.17	100.00	100.00	0.00	8141.00	8551.00	7756997.00	16.46	4844.24	4650.50
31	3	5	14448.00	35526.00	159.80	0	Spot (Block31, Row5, Column3)	8517.57	8302.00	2691.97	0.01	0.32	2847.00	2895.95	2847.00	335.43	0.01	0.12	100.00	100.00	0.00	5455.00	5670.57	6030439.00	16.76	4266.73	4306.00
31	4	5	14745.00	35532.00	173.40	0	Spot (Block31, Row5, Column4)	4666.65	4551.00	916.73	0.01	0.20	2766.00	2816.05	2766.00	327.12	0.01	0.12	99.00	92.00	0.00	1785.00	1900.65	3910655.00	5.66	3288.71	3268.50
31	5	5	15048.00	35537.00	147.00	0	Spot (Block31, Row5, Column5)	32411.95	32240.00	13777.62	0.00	0.43	2747.00	2807.74	2747.00	363.51	0.01	0.13	100.00	100.00	0.34	29493.00	29664.95	19317520.00	81.44	8922.08	8090.50
31	6	5	15356.00	35533.00	176.45	0	Spot (Block31, Row5, Column6)	3864.01	3762.50	578.75	0.01	0.15	2746.00	2843.40	2746.00	551.38	0.02	0.19	87.00	44.00	0.00	1016.50	1118.01	3369419.00	1.85	3120.86	3101.00
31	7	5	15647.00	35538.00	198.90	0	Spot (Block31, Row5, Column7)	37188.59	32932.00	18713.81	0.05	0.50	2793.00	2959.90	2793.00	741.56	0.03	0.25	100.00	100.00	14.16	30139.00	34395.59	41762948.00	46.16	10729.06	10662.50
31	8	5	15949.00	35541.00	156.50	0	Spot (Block31, Row5, Column8)	4693.20	4623.00	739.89	0.01	0.16	2782.00	2880.07	2782.00	541.69	0.02	0.19	99.00	86.00	0.00	1841.00	1911.20	3167912.00	3.35	3360.14	3341.00
31	1	6	13845.00	35827.00	199.20	0	Spot (Block31, Row6, Column1)	10176.56	9147.50	3920.23	0.05	0.39	2927.00	3025.85	2927.00	524.82	0.01	0.17	100.00	100.00	0.00	6220.50	7249.56	11499514.00	13.63	5136.31	5122.00
31	2	6	14147.00	35830.00	206.10	0	Spot (Block31, Row6, Column2)	24761.55	23302.00	10447.91	0.03	0.42	2940.00	3104.93	2940.00	672.97	0.02	0.22	100.00	100.00	0.00	20362.00	21821.55	29936712.00	32.18	8788.15	8944.00
31	3	6	14440.00	35831.00	155.80	0	Spot (Block31, Row6, Column3)	8382.97	7799.00	2931.07	0.03	0.35	2858.00	2958.42	2858.00	513.88	0.01	0.17	100.00	100.00	0.00	4941.00	5524.97	5608207.00	10.56	4071.33	4002.50
31	4	6	14745.00	35834.00	178.45	0	Spot (Block31, Row6, Column4)	4160.30	4115.00	715.71	0.00	0.17	2750.00	2810.23	2750.00	315.42	0.01	0.11	94.00	84.00	0.00	1365.00	1410.30	3690182.00	4.28	3280.48	3290.50
31	5	6	15044.00	35836.00	144.15	0	Spot (Block31, Row6, Column5)	24841.77	23947.50	9858.62	0.02	0.40	2713.00	2770.80	2713.00	355.56	0.01	0.13	100.00	100.00	0.00	21234.50	22128.77	14110123.00	62.07	7343.99	6741.00
31	6	6	15340.00	35833.00	204.25	0	Spot (Block31, Row6, Column6)	3253.43	3206.00	358.38	0.01	0.11	2701.00	2778.09	2701.00	465.36	0.01	0.17	57.00	14.00	0.00	505.00	552.43	3861816.00	1.02	2852.45	2802.50
31	7	6	15644.00	35838.00	159.85	0	Spot (Block31, Row6, Column7)	5111.59	5031.00	1019.32	0.01	0.20	2679.00	2773.62	2679.00	542.23	0.02	0.20	98.00	90.00	0.00	2352.00	2432.59	3593448.00	4.31	3299.07	3284.50
[truncated: 430,351 more chars]
