# Supplementary material for: An antigen microarray protocol for COVID-19 serological analysis
Source: STAR Protoc. 2021 Aug 26;2(3):100815. doi: 10.1016/j.xpro.2021.100815 (PMC8387221; doi:10.1016/j.xpro.2021.100815)
Supplement: Data S8. Slide_quantifications, related to step quantification and statistical analysis 2.e [file mmc8.zip › RPPA0135_12860-V2 A01-D12_IgA_785/Joseph_2021-05-03_11h11m59_785nmGain000.txt]

ATF	1.0
30	28
"Checksum_ImageFile=f55930696495f26571a329eed837338b"
"Checksum_ResultFile=9c07e405c5556ca72a37f555498846c5"
"Type=Mapix Results 2"
"DateTime=2021/05/03 11:12:06"
"ConfigFile="
"GalFile=L:\RPPA Service\Platform_Projects\2021-02-09_JPL_CoV-Array-7\64 pad grid.gal"
"PixelSize=5"
"Wavelengths=785"
"ImageFiles=L:\RPPA Service\Platform_Projects\2021-03-24_JPL_CoV-Array-9\RPPA0135_12860-V2 A01-D12_IgA_785\Joseph_2021-05-03_11h11m59_785nmGain000.tif"
"GrinddingParameters=Find mode = Grid + Blocks + Spots | Max. diameter (% Dth) = 200.0 | Min. diameter (% Dth) = 50.0 | Max position offset (% pitch) = 30"
"QuantificationParameter=S/B border width (pixels) = 2.0 | Background diameter (pitch) = 2.0"
"JpegImage=L:\RPPA Service\Platform_Projects\2021-03-24_JPL_CoV-Array-9\RPPA0135_12860-V2 A01-D12_IgA_785\Joseph_2021-05-03_11h11m59_785nmGain000.jpg"
"FeatureType=Circular"
"Barcode="
"BackgroundSubtraction=LocalFeature"
"Normalization=None"
"ImageOrigin=3680, 2560"
"ImageSize=17760.0, 71040.0"
"JpegOrigin=4770, 2685"
"JpegBrightness=39"
"JpegContrast=13"
"JpegBalance=0"
"Creator=Mapix 9.0.0"
"Scanner=ir710IVD IR0H8_IVD 717045"
"Temperature=24.5"
"Comment="
"Velocity=35 l/s"
"LaserPower=20.0"
"PMTGain=0"
"BatchFilename=L:\RPPA Service\InnooScan\Batch methods\CoV_Array image_processing.mbt"
"Block"	"Column"	"Row"	"X"	"Y"	"Dia."	"Flags"	"ID"	"F785 Mean"	"F785 Median"	"F785 SD"	"F785 |log Mean/Median|"	"F785 CV"	"B785"	"B785 Mean"	"B785 Median"	"B785 SD"	"B785 |log Mean/Median|"	"B785 CV"	"% > B785+1SD"	"% > B785+2SD"	"F785 % Sat."	"F785 Median - B785"	"F785 Mean - B785"	"F785 Total Intensity"	"SNR 785"	"ExcludedMean 785"	"ExcludedMedian 785"
1	1	1	4987.00	2885.00	150.60	0	Spot (Block1, Row1, Column1)	1280.14	1180.50	540.57	0.04	0.42	69.00	70.12	69.00	12.83	0.01	0.18	100.00	100.00	0.00	1111.50	1211.14	796249.00	94.31	340.09	264.00
1	2	1	5291.00	2886.00	179.10	0	Spot (Block1, Row1, Column2)	98.60	100.00	11.43	0.01	0.12	69.00	69.61	69.00	11.21	0.00	0.16	92.00	73.00	0.00	31.00	29.60	88739.00	2.58	76.47	76.00
1	3	1	5584.00	2889.00	147.00	-50	Spot (Block1, Row1, Column3)	88.29	87.00	10.69	0.01	0.12	69.00	69.26	69.00	8.90	0.00	0.13	86.00	53.00	0.00	18.00	19.29	52004.00	2.14	80.55	81.00
1	4	1	5888.00	2888.00	172.35	0	Spot (Block1, Row1, Column4)	100.19	99.00	13.03	0.01	0.13	72.00	71.95	72.00	8.91	0.00	0.12	94.00	79.00	0.00	27.00	28.19	82653.00	3.17	82.37	81.00
1	5	1	6189.00	2894.00	167.25	0	Spot (Block1, Row1, Column5)	101.67	101.00	12.08	0.00	0.12	72.00	72.45	72.00	9.53	0.00	0.13	95.00	78.00	0.00	29.00	29.67	79103.00	3.06	83.00	83.00
1	6	1	6472.00	2883.00	174.75	0	Spot (Block1, Row1, Column6)	120.46	119.00	22.81	0.01	0.19	74.00	73.85	74.00	10.67	0.00	0.14	97.00	86.00	0.00	45.00	46.46	102750.00	4.37	89.31	88.00
1	7	1	6788.00	2906.00	148.30	0	Spot (Block1, Row1, Column7)	290.35	285.00	88.88	0.01	0.31	76.00	77.61	76.00	15.10	0.01	0.19	100.00	100.00	0.00	209.00	214.35	175659.00	14.09	130.09	117.50
1	8	1	7072.00	2906.00	146.05	0	Spot (Block1, Row1, Column8)	4167.81	3960.00	1790.79	0.02	0.43	78.00	80.13	78.00	19.45	0.01	0.24	100.00	100.00	0.00	3882.00	4089.81	2429833.00	210.19	884.51	727.00
1	1	2	5019.00	3132.00	141.70	0	Spot (Block1, Row2, Column1)	77.53	77.00	9.14	0.00	0.12	67.00	67.20	67.00	12.20	0.00	0.18	38.00	5.00	0.00	10.00	10.53	42334.00	0.85	71.13	73.00
1	2	2	5276.00	3176.00	162.10	0	Spot (Block1, Row2, Column2)	90.17	90.00	10.72	0.00	0.12	67.00	66.61	67.00	8.98	0.00	0.13	91.00	69.00	0.00	23.00	23.17	65466.00	2.62	74.65	74.00
1	3	2	5582.00	3189.00	147.00	-50	Spot (Block1, Row2, Column3)	68.47	69.00	9.72	0.00	0.14	70.00	69.31	70.00	9.13	0.00	0.13	11.00	0.00	0.00	-1.00	-1.53	40190.00	-0.09	73.96	74.00
1	4	2	5885.00	3205.00	196.15	0	Spot (Block1, Row2, Column4)	93.35	94.00	13.07	0.00	0.14	70.00	69.80	70.00	10.51	0.00	0.15	81.00	56.00	0.00	24.00	23.35	101845.00	2.24	79.32	79.00
1	5	2	6185.00	3192.00	200.25	0	Spot (Block1, Row2, Column5)	208.14	207.00	43.35	0.00	0.21	70.00	70.40	70.00	10.30	0.00	0.15	100.00	100.00	0.00	137.00	138.14	237488.00	13.37	107.94	108.00
1	6	2	6506.00	3188.00	154.75	0	Spot (Block1, Row2, Column6)	94.41	94.00	11.88	0.00	0.13	72.00	72.65	72.00	11.73	0.00	0.16	82.00	43.00	0.00	22.00	22.41	62215.00	1.86	80.10	81.00
1	7	2	6782.00	3196.00	147.00	-50	Spot (Block1, Row2, Column7)	77.87	77.00	10.02	0.00	0.13	73.00	73.54	73.00	9.72	0.00	0.13	28.00	8.00	0.00	4.00	4.87	45941.00	0.45	73.95	74.00
1	8	2	7105.00	3174.00	129.00	0	Spot (Block1, Row2, Column8)	92.61	95.00	9.82	0.01	0.11	74.00	76.20	74.00	16.50	0.01	0.22	62.00	2.00	0.00	21.00	18.61	40935.00	0.99	82.77	82.00
1	1	3	4988.00	3474.00	166.70	0	Spot (Block1, Row3, Column1)	141.49	131.00	34.13	0.03	0.24	66.00	66.38	66.00	9.81	0.00	0.15	100.00	99.00	0.00	65.00	75.49	109228.00	7.66	90.38	89.00
1	2	3	5281.00	3488.00	147.00	-50	Spot (Block1, Row3, Column2)	67.34	67.00	6.69	0.00	0.10	67.00	66.92	67.00	10.44	0.00	0.16	6.00	0.00	0.00	0.00	0.34	39997.00	0.04	68.95	69.00
1	3	3	5581.00	3489.00	147.00	-50	Spot (Block1, Row3, Column3)	156.03	96.00	215.78	0.21	1.38	68.00	68.09	68.00	11.67	0.00	0.17	76.00	54.00	0.00	28.00	88.03	91899.00	7.54	78.57	77.00
1	4	3	5877.00	3483.00	195.75	0	Spot (Block1, Row3, Column4)	127.71	115.00	36.53	0.05	0.29	67.00	66.79	67.00	10.41	0.00	0.16	97.00	90.00	0.00	48.00	60.71	138441.00	5.85	80.11	79.00
1	5	3	6148.00	3508.00	127.75	0	Spot (Block1, Row3, Column5)	131.60	90.00	162.08	0.17	1.23	70.00	70.46	70.00	11.69	0.00	0.17	72.00	41.00	0.00	20.00	61.60	57511.00	5.23	81.32	80.00
1	6	3	6483.00	3495.00	192.95	0	Spot (Block1, Row3, Column6)	400.55	382.00	151.07	0.02	0.38	72.00	74.03	72.00	13.73	0.01	0.19	100.00	100.00	0.00	310.00	328.55	422584.00	23.78	163.93	171.50
1	7	3	6778.00	3495.00	189.70	0	Spot (Block1, Row3, Column7)	97.05	96.00	14.31	0.00	0.15	72.00	72.54	72.00	11.11	0.00	0.15	80.00	53.00	0.00	24.00	25.05	98412.00	2.21	79.50	80.00
1	8	3	7088.00	3506.00	154.85	0	Spot (Block1, Row3, Column8)	143.60	144.00	28.60	0.00	0.20	74.00	74.05	74.00	9.79	0.00	0.13	99.00	98.00	0.00	70.00	69.60	94777.00	7.11	99.04	96.50
1	1	4	4985.00	3789.00	173.45	0	Spot (Block1, Row4, Column1)	132.33	126.00	29.65	0.02	0.22	69.00	69.06	69.00	9.27	0.00	0.13	100.00	98.00	0.00	57.00	63.33	111688.00	6.83	87.82	89.00
1	2	4	5280.00	3787.00	147.00	-50	Spot (Block1, Row4, Column2)	76.61	76.00	9.69	0.00	0.13	66.00	66.55	66.00	10.49	0.00	0.16	43.00	14.00	0.00	10.00	10.61	45046.00	0.96	68.87	69.00
1	3	4	5582.00	3797.00	151.40	0	Spot (Block1, Row4, Column3)	545.30	445.00	272.14	0.09	0.50	66.00	66.42	66.00	11.70	0.00	0.18	100.00	100.00	0.00	379.00	479.30	341356.00	40.93	173.60	169.50
1	4	4	5850.00	3765.00	214.25	0	Spot (Block1, Row4, Column4)	74.52	74.00	8.71	0.00	0.12	66.00	66.08	66.00	10.95	0.00	0.17	39.00	7.00	0.00	8.00	8.52	97919.00	0.77	69.02	69.00
1	5	4	6177.00	3777.00	155.25	0	Spot (Block1, Row4, Column5)	86.47	84.00	13.06	0.01	0.15	70.00	70.49	70.00	11.82	0.00	0.17	59.00	25.00	0.00	14.00	16.47	56724.00	1.35	77.36	76.50
1	6	4	6485.00	3788.00	202.85	0	Spot (Block1, Row4, Column6)	206.25	206.00	36.81	0.00	0.18	72.00	72.92	72.00	12.99	0.01	0.18	100.00	100.00	0.00	134.00	134.25	241727.00	10.26	111.95	109.00
1	7	4	6780.00	3786.00	182.00	0	Spot (Block1, Row4, Column7)	83.21	83.00	9.86	0.00	0.12	71.00	70.40	71.00	10.36	0.00	0.15	59.00	20.00	0.00	12.00	12.21	77221.00	1.24	76.40	77.00
1	8	4	7080.00	3804.00	189.75	0	Spot (Block1, Row4, Column8)	84.57	85.00	9.58	0.00	0.11	74.00	73.28	74.00	10.11	0.00	0.14	50.00	16.00	0.00	11.00	10.57	85751.00	1.12	77.12	77.00
1	1	5	4990.00	4085.00	157.30	0	Spot (Block1, Row5, Column1)	153.57	161.00	31.70	0.02	0.21	68.00	68.56	68.00	11.86	0.00	0.17	100.00	98.00	0.00	93.00	85.57	104425.00	7.17	90.35	90.00
1	2	5	5279.00	4086.00	183.45	0	Spot (Block1, Row5, Column2)	118.10	118.00	19.85	0.00	0.17	66.00	65.77	66.00	9.78	0.00	0.15	99.00	94.00	0.00	52.00	52.10	111957.00	5.35	83.51	82.00
1	3	5	5588.00	4089.00	180.90	0	Spot (Block1, Row5, Column3)	95.27	94.00	11.58	0.01	0.12	67.00	66.92	67.00	9.99	0.00	0.15	96.00	75.00	0.00	27.00	28.27	87268.00	2.84	77.48	77.00
1	4	5	5876.00	4100.00	180.50	0	Spot (Block1, Row5, Column4)	98.61	99.00	10.42	0.00	0.11	68.00	67.32	68.00	10.39	0.00	0.15	95.00	84.00	0.00	31.00	30.61	90030.00	3.01	79.81	80.00
1	5	5	6183.00	4093.00	147.15	0	Spot (Block1, Row5, Column5)	441.77	410.00	172.66	0.03	0.39	69.00	69.46	69.00	11.60	0.00	0.17	100.00	100.00	0.00	341.00	372.77	260646.00	32.10	153.32	122.50
1	6	5	6476.00	4085.00	192.80	0	Spot (Block1, Row5, Column6)	82.58	83.00	9.96	0.00	0.12	70.00	69.43	70.00	11.29	0.00	0.16	53.00	18.00	0.00	13.00	12.58	86872.00	1.16	75.81	76.00
1	7	5	6778.00	4103.00	190.20	0	Spot (Block1, Row5, Column7)	110.94	112.00	13.43	0.00	0.12	70.00	69.36	70.00	10.28	0.00	0.15	99.00	92.00	0.00	42.00	40.94	113489.00	4.04	85.48	85.00
1	8	5	7072.00	4096.00	164.35	0	Spot (Block1, Row5, Column8)	118.61	115.00	20.12	0.01	0.17	73.00	73.02	73.00	10.98	0.00	0.15	98.00	93.00	0.00	42.00	45.61	88367.00	4.15	94.45	93.00
1	1	6	4981.00	4394.00	189.80	0	Spot (Block1, Row6, Column1)	350.63	369.00	137.31	0.02	0.39	69.00	70.42	69.00	14.92	0.01	0.21	100.00	100.00	0.00	300.00	281.63	355542.00	18.78	148.10	143.50
1	2	6	5265.00	4381.00	177.25	0	Spot (Block1, Row6, Column2)	96.15	97.00	13.70	0.00	0.14	70.00	70.32	70.00	12.55	0.00	0.18	82.00	52.00	0.00	27.00	26.15	84421.00	2.06	77.27	76.50
1	3	6	5572.00	4388.00	153.95	0	Spot (Block1, Row6, Column3)	174.22	181.00	32.16	0.02	0.18	69.00	68.61	69.00	10.71	0.00	0.16	100.00	99.00	0.00	112.00	105.22	113241.00	9.86	102.52	99.00
1	4	6	5877.00	4391.00	147.00	-50	Spot (Block1, Row6, Column4)	72.42	72.00	7.85	0.00	0.11	68.00	68.47	68.00	10.20	0.00	0.15	21.00	2.00	0.00	4.00	4.42	42802.00	0.39	73.86	74.00
1	5	6	6181.00	4395.00	146.30	0	Spot (Block1, Row6, Column5)	399.88	397.00	165.22	0.00	0.41	70.00	70.09	70.00	11.40	0.00	0.16	100.00	100.00	0.00	327.00	329.88	233530.00	28.94	146.96	125.00
1	6	6	6477.00	4394.00	147.00	-50	Spot (Block1, Row6, Column6)	78.94	78.50	7.68	0.00	0.10	71.00	70.43	71.00	10.63	0.00	0.15	33.00	5.00	0.00	7.50	7.94	46417.00	0.80	72.79	71.00
1	7	6	6790.00	4390.00	188.80	0	Spot (Block1, Row6, Column7)	93.35	95.00	11.80	0.01	0.13	70.00	69.67	70.00	10.56	0.00	0.15	84.00	57.00	0.00	25.00	23.35	93448.00	2.24	76.45	77.50
1	8	6	7089.00	4400.00	164.15	0	Spot (Block1, Row6, Column8)	136.72	134.00	26.00	0.01	0.19	73.00	73.21	73.00	12.29	0.00	0.17	98.00	94.00	0.00	61.00	63.72	102406.00	5.17	94.01	95.00
1	1	7	4979.00	4694.00	131.20	0	Spot (Block1, Row7, Column1)	88.46	87.00	10.03	0.01	0.11	68.00	69.07	68.00	12.44	0.01	0.18	79.00	32.00	0.00	19.00	20.46	40958.00	1.56	77.86	77.00
1	2	7	5276.00	4687.00	147.00	-50	Spot (Block1, Row7, Column2)	67.46	68.00	7.87	0.00	0.12	69.00	68.82	69.00	9.96	0.00	0.14	7.00	0.00	0.00	-1.00	-1.54	39871.00	-0.14	70.71	70.00
1	3	7	5576.00	4689.00	147.00	-50	Spot (Block1, Row7, Column3)	67.12	71.00	11.77	0.02	0.18	68.00	67.84	68.00	10.65	0.00	0.16	10.00	0.00	0.00	3.00	-0.88	39401.00	-0.07	65.01	69.00
1	4	7	5858.00	4694.00	285.60	0	Spot (Block1, Row7, Column4)	68.97	69.00	8.91	0.00	0.13	67.00	66.31	67.00	9.75	0.00	0.15	18.00	2.00	0.00	2.00	1.97	164639.00	0.27	63.73	64.00
1	5	7	6174.00	4685.00	176.85	0	Spot (Block1, Row7, Column5)	89.70	89.00	9.85	0.00	0.11	68.00	68.34	68.00	10.10	0.00	0.15	87.00	52.00	0.00	21.00	21.70	78575.00	2.11	76.72	77.00
1	6	7	6461.00	4693.00	178.40	0	Spot (Block1, Row7, Column6)	107.52	109.00	13.39	0.01	0.12	70.00	71.68	70.00	14.05	0.01	0.20	94.00	77.00	0.00	39.00	37.52	95907.00	2.55	84.78	84.00
1	7	7	6762.00	4704.00	142.80	0	Spot (Block1, Row7, Column7)	132.85	128.00	26.07	0.02	0.20	69.00	69.69	69.00	12.64	0.00	0.18	99.00	96.00	0.00	59.00	63.85	73467.00	5.00	98.01	98.00
1	8	7	7074.00	4698.00	194.80	0	Spot (Block1, Row7, Column8)	287.82	300.00	56.47	0.02	0.20	72.00	72.34	72.00	13.75	0.00	0.19	100.00	100.00	0.00	228.00	215.82	308543.00	15.67	136.50	124.00
1	1	8	4978.00	5002.00	149.30	0	Spot (Block1, Row8, Column1)	99.45	98.00	12.10	0.01	0.12	67.00	67.31	67.00	9.31	0.00	0.14	99.00	88.00	0.00	31.00	32.45	60865.00	3.45	84.21	83.00
1	2	8	5275.00	4987.00	147.00	-50	Spot (Block1, Row8, Column2)	70.24	70.00	6.16	0.00	0.09	67.00	66.84	67.00	9.29	0.00	0.14	16.00	0.00	0.00	3.00	3.24	41300.00	0.37	67.49	67.00
1	3	8	5572.00	4993.00	194.10	0	Spot (Block1, Row8, Column3)	83.56	83.00	11.74	0.00	0.14	66.00	66.58	66.00	10.29	0.00	0.15	71.00	39.00	0.00	17.00	17.56	88656.00	1.65	75.12	74.00
1	4	8	5876.00	4992.00	169.20	0	Spot (Block1, Row8, Column4)	177.30	188.00	49.37	0.03	0.28	68.00	67.98	68.00	10.21	0.00	0.15	100.00	100.00	0.00	120.00	109.30	141840.00	10.71	95.42	95.00
1	5	8	6174.00	4992.00	147.00	-50	Spot (Block1, Row8, Column5)	74.15	75.00	9.89	0.00	0.13	70.00	71.18	70.00	12.91	0.01	0.18	19.00	0.00	0.00	5.00	4.15	43602.00	0.23	74.03	75.00
1	6	8	6478.00	4991.00	186.10	0	Spot (Block1, Row8, Column6)	502.56	442.00	264.14	0.06	0.53	72.00	74.64	72.00	16.27	0.02	0.22	100.00	100.00	0.00	370.00	430.56	487987.00	26.30	174.21	177.00
1	7	8	6776.00	4986.00	178.70	0	Spot (Block1, Row8, Column7)	86.73	87.00	8.85	0.00	0.10	70.00	71.23	70.00	13.60	0.01	0.19	63.00	11.00	0.00	17.00	16.73	77621.00	1.14	75.17	74.50
1	8	8	7067.00	5020.00	174.45	0	Spot (Block1, Row8, Column8)	92.66	92.00	15.19	0.00	0.16	72.00	71.63	72.00	10.76	0.00	0.15	79.00	42.00	0.00	20.00	20.66	78487.00	1.95	77.49	78.00
2	1	1	9491.00	2910.00	153.25	0	Spot (Block2, Row1, Column1)	1468.83	1407.00	640.73	0.02	0.44	75.00	75.34	75.00	12.84	0.00	0.17	100.00	100.00	0.00	1332.00	1393.83	953272.00	108.52	378.51	271.50
2	2	1	9790.00	2915.00	147.00	-50	Spot (Block2, Row1, Column2)	77.13	77.00	9.17	0.00	0.12	72.00	72.19	72.00	11.47	0.00	0.16	17.00	1.00	0.00	5.00	5.13	45504.00	0.43	72.80	72.00
2	3	1	10090.00	2916.00	147.00	-50	Spot (Block2, Row1, Column3)	74.43	73.00	8.90	0.01	0.12	72.00	71.98	72.00	10.92	0.00	0.15	22.00	1.00	0.00	1.00	2.43	43693.00	0.22	70.94	70.00
2	4	1	10397.00	2951.00	240.70	0	Spot (Block2, Row1, Column4)	88.73	90.00	12.23	0.01	0.14	76.00	76.33	76.00	11.40	0.00	0.15	56.00	20.00	0.00	14.00	12.73	148536.00	1.09	79.02	78.50
2	5	1	10689.00	2920.00	147.00	-50	Spot (Block2, Row1, Column5)	80.94	80.00	13.27	0.01	0.16	75.00	74.53	75.00	11.54	0.00	0.15	32.00	11.00	0.00	5.00	5.94	47996.00	0.56	79.42	79.00
2	6	1	11003.00	2967.00	213.60	0	Spot (Block2, Row1, Column6)	83.12	82.00	13.06	0.01	0.16	73.00	72.90	73.00	12.01	0.00	0.16	40.00	13.00	0.00	9.00	10.12	107563.00	0.85	75.13	75.00
2	7	1	11289.00	2923.00	147.00	-50	Spot (Block2, Row1, Column7)	83.51	83.00	8.53	0.00	0.10	77.00	78.86	77.00	18.52	0.01	0.23	8.00	0.00	0.00	6.00	6.51	49186.00	0.25	83.10	82.50
2	8	1	11574.00	2927.00	145.75	0	Spot (Block2, Row1, Column8)	4292.65	3993.00	1917.83	0.03	0.45	81.00	85.68	81.00	31.61	0.02	0.37	100.00	100.00	0.00	3912.00	4211.65	2485446.00	133.08	903.11	611.00
2	1	2	9489.00	3213.00	147.00	-50	Spot (Block2, Row2, Column1)	77.04	77.00	9.80	0.00	0.13	74.00	73.70	74.00	12.31	0.00	0.17	18.00	1.00	0.00	3.00	3.04	45220.00	0.27	72.62	72.00
2	2	2	9789.00	3215.00	147.00	-50	Spot (Block2, Row2, Column2)	78.89	79.00	13.02	0.00	0.17	72.00	72.38	72.00	10.35	0.00	0.14	40.00	15.00	0.00	7.00	6.89	46306.00	0.63	74.26	71.00
2	3	2	10088.00	3216.00	147.00	-50	Spot (Block2, Row2, Column3)	76.87	77.00	9.37	0.00	0.12	73.00	73.12	73.00	10.36	0.00	0.14	23.00	3.00	0.00	4.00	3.87	45429.00	0.36	69.61	70.00
2	4	2	10388.00	3218.00	147.00	-50	Spot (Block2, Row2, Column4)	79.21	79.00	9.18	0.00	0.12	74.00	73.95	74.00	11.02	0.00	0.15	27.00	1.00	0.00	5.00	5.21	46415.00	0.48	78.79	78.00
2	5	2	10689.00	3228.00	196.10	0	Spot (Block2, Row2, Column5)	128.37	128.00	21.23	0.00	0.17	73.00	73.35	73.00	11.17	0.00	0.15	99.00	95.00	0.00	55.00	55.37	139279.00	4.93	91.34	91.00
2	6	2	11037.00	3249.00	177.85	0	Spot (Block2, Row2, Column6)	82.13	83.00	9.39	0.00	0.11	73.00	72.92	73.00	11.13	0.00	0.15	42.00	5.00	0.00	10.00	9.13	72766.00	0.83	73.68	75.00
2	7	2	11269.00	3250.00	200.20	0	Spot (Block2, Row2, Column7)	84.31	84.00	9.57	0.00	0.11	74.00	74.06	74.00	10.72	0.00	0.14	47.00	10.00	0.00	10.00	10.31	95526.00	0.96	78.75	78.00
2	8	2	11588.00	3225.00	147.00	-50	Spot (Block2, Row2, Column8)	85.08	84.00	9.54	0.01	0.11	79.00	80.50	79.00	28.53	0.01	0.35	0.00	0.00	0.00	5.00	6.08	49772.00	0.16	75.24	79.00
2	1	3	9521.00	3507.00	248.10	0	Spot (Block2, Row3, Column1)	80.56	80.00	13.55	0.00	0.17	73.00	73.46	73.00	12.00	0.00	0.16	35.00	12.00	0.00	7.00	7.56	143715.00	0.59	73.60	75.00
2	2	3	9787.00	3515.00	147.00	-50	Spot (Block2, Row3, Column2)	71.18	72.00	9.43	0.00	0.13	75.00	75.14	75.00	11.34	0.00	0.15	3.00	0.00	0.00	-3.00	-3.82	41639.00	-0.35	74.55	76.00
2	3	3	10092.00	3469.00	157.90	0	Spot (Block2, Row3, Column3)	94.74	95.00	12.19	0.00	0.13	74.00	73.89	74.00	10.23	0.00	0.14	77.00	51.00	0.00	21.00	20.74	65179.00	2.04	83.46	83.00
2	4	3	10337.00	3492.00	137.20	0	Spot (Block2, Row3, Column4)	86.33	86.00	7.30	0.00	0.08	73.00	72.48	73.00	10.63	0.00	0.15	60.00	15.00	0.00	13.00	13.33	44030.00	1.30	79.19	79.00
2	5	3	10687.00	3520.00	147.00	-50	Spot (Block2, Row3, Column5)	80.69	81.00	7.23	0.00	0.09	75.00	74.35	75.00	11.51	0.00	0.15	19.00	0.00	0.00	6.00	5.69	47446.00	0.55	78.91	80.00
2	6	3	10981.00	3515.00	206.40	0	Spot (Block2, Row3, Column6)	159.46	170.50	34.40	0.03	0.22	75.00	75.21	75.00	11.97	0.00	0.16	99.00	97.00	0.00	95.50	84.46	193906.00	7.04	100.35	100.00
2	7	3	11286.00	3523.00	147.00	-50	Spot (Block2, Row3, Column7)	79.43	78.00	15.65	0.01	0.20	76.00	75.85	76.00	11.39	0.00	0.15	23.00	13.00	0.00	2.00	3.43	46946.00	0.31	76.61	75.00
2	8	3	11580.00	3525.00	164.90	0	Spot (Block2, Row3, Column8)	187.94	195.00	34.50	0.02	0.18	76.00	75.76	76.00	12.54	0.00	0.17	100.00	99.00	0.00	119.00	111.94	141516.00	8.94	107.55	107.00
2	1	4	9486.00	3813.00	147.00	-50	Spot (Block2, Row4, Column1)	81.87	82.00	10.50	0.00	0.13	74.00	74.49	74.00	11.21	0.00	0.15	37.00	8.00	0.00	8.00	7.87	48221.00	0.66	81.10	81.00
2	2	4	9770.00	3770.00	112.65	0	Spot (Block2, Row4, Column2)	98.50	98.00	11.71	0.00	0.12	75.00	74.83	75.00	12.03	0.00	0.16	83.00	44.00	0.00	23.00	23.50	32801.00	1.97	85.83	85.00
2	3	4	10060.00	3825.00	184.40	0	Spot (Block2, Row4, Column3)	99.51	100.00	13.39	0.00	0.13	72.00	71.81	72.00	10.91	0.00	0.15	87.00	68.00	0.00	28.00	27.51	95326.00	2.54	83.68	81.00
2	4	4	10386.00	3818.00	147.00	-50	Spot (Block2, Row4, Column4)	79.86	80.00	9.13	0.00	0.11	72.00	72.00	72.00	10.18	0.00	0.14	40.00	9.00	0.00	8.00	7.86	46877.00	0.77	76.30	76.00
2	5	4	10685.00	3819.00	147.00	-50	Spot (Block2, Row4, Column5)	73.91	74.00	10.06	0.00	0.14	73.00	72.79	73.00	10.75	0.00	0.15	21.00	0.00	0.00	1.00	0.91	43387.00	0.10	73.22	75.00
2	6	4	10984.00	3816.00	223.25	0	Spot (Block2, Row4, Column6)	132.33	133.00	26.71	0.00	0.20	75.00	74.73	75.00	11.70	0.00	0.16	98.00	88.00	0.00	58.00	57.33	188830.00	4.92	87.90	88.00
2	7	4	11285.00	3823.00	147.00	-50	Spot (Block2, Row4, Column7)	70.23	72.00	10.81	0.01	0.15	76.00	76.46	76.00	11.82	0.00	0.15	2.00	0.00	0.00	-4.00	-5.77	41507.00	-0.53	71.75	72.00
2	8	4	11665.00	3808.00	114.75	0	Spot (Block2, Row4, Column8)	94.88	96.00	8.62	0.01	0.09	75.00	74.41	75.00	11.34	0.00	0.15	86.00	45.00	0.00	21.00	19.88	32830.00	1.80	82.17	83.00
2	1	5	9490.00	4121.00	152.20	0	Spot (Block2, Row5, Column1)	89.66	90.00	9.04	0.00	0.10	73.00	72.81	73.00	11.64	0.00	0.16	73.00	23.00	0.00	17.00	16.66	57024.00	1.45	77.44	79.00
2	2	5	9775.00	4114.00	166.10	0	Spot (Block2, Row5, Column2)	190.96	194.00	44.09	0.01	0.23	71.00	71.74	71.00	11.47	0.00	0.16	100.00	99.00	0.00	123.00	119.96	146087.00	10.40	107.62	104.00
2	3	5	10088.00	4105.00	179.95	0	Spot (Block2, Row5, Column3)	108.84	110.00	12.93	0.00	0.12	69.00	69.30	69.00	10.57	0.00	0.15	99.00	90.00	0.00	41.00	39.84	98178.00	3.74	85.12	83.50
2	4	5	10370.00	4098.00	168.85	0	Spot (Block2, Row5, Column4)	79.55	79.00	7.31	0.00	0.09	70.00	69.90	70.00	10.23	0.00	0.15	44.00	7.00	0.00	9.00	9.55	62922.00	0.94	75.59	76.00
2	5	5	10683.00	4119.00	155.45	0	Spot (Block2, Row5, Column5)	112.62	110.00	16.69	0.01	0.15	71.00	71.18	71.00	10.15	0.00	0.14	99.00	92.00	0.00	39.00	41.62	75005.00	4.08	88.45	90.00
2	6	5	10991.00	4131.00	227.15	0	Spot (Block2, Row5, Column6)	81.66	82.00	11.24	0.00	0.14	73.00	73.14	73.00	11.37	0.00	0.16	39.00	10.00	0.00	9.00	8.66	121021.00	0.75	72.88	72.00
2	7	5	11279.00	4121.00	175.55	0	Spot (Block2, Row5, Column7)	255.62	275.00	61.88	0.03	0.24	74.00	75.22	74.00	12.95	0.01	0.17	100.00	100.00	0.00	201.00	181.62	220859.00	13.93	127.98	120.00
2	8	5	11584.00	4124.00	147.00	-50	Spot (Block2, Row5, Column8)	80.04	80.00	7.34	0.00	0.09	73.00	73.52	73.00	11.90	0.00	0.16	26.00	1.00	0.00	7.00	7.04	46982.00	0.55	75.77	76.00
2	1	6	9476.00	4407.00	209.05	0	Spot (Block2, Row6, Column1)	137.47	131.00	34.10	0.02	0.25	70.00	69.53	70.00	11.90	0.00	0.17	99.00	92.00	0.00	61.00	67.47	171428.00	5.71	88.65	89.00
2	2	6	9779.00	4409.00	185.70	0	Spot (Block2, Row6, Column2)	154.81	164.00	34.73	0.03	0.22	70.00	70.31	70.00	12.32	0.00	0.18	100.00	98.00	0.00	94.00	84.81	150165.00	6.86	95.94	95.00
2	3	6	10083.00	4416.00	147.00	-50	Spot (Block2, Row6, Column3)	76.57	77.00	9.34	0.00	0.12	69.00	69.55	69.00	10.60	0.00	0.15	36.00	9.00	0.00	8.00	7.57	44946.00	0.66	76.62	78.00
2	4	6	10427.00	4448.00	203.45	0	Spot (Block2, Row6, Column4)	80.34	80.00	9.81	0.00	0.12	70.00	69.71	70.00	10.42	0.00	0.15	48.00	15.00	0.00	10.00	10.34	94394.00	1.02	73.66	75.00
2	5	6	10692.00	4426.00	182.90	0	Spot (Block2, Row6, Column5)	99.16	98.00	15.40	0.01	0.16	71.00	70.66	71.00	10.42	0.00	0.15	87.00	66.00	0.00	27.00	28.16	93110.00	2.73	76.21	76.00
2	6	6	10983.00	4421.00	147.00	-50	Spot (Block2, Row6, Column6)	75.48	76.00	11.94	0.00	0.16	72.00	71.57	72.00	11.44	0.00	0.16	27.00	4.00	0.00	4.00	3.48	44457.00	0.34	81.99	81.00
2	7	6	11282.00	4423.00	147.00	-50	Spot (Block2, Row6, Column7)	76.18	76.00	8.10	0.00	0.11	71.00	71.44	71.00	11.71	0.00	0.16	21.00	1.00	0.00	5.00	5.18	45330.00	0.41	71.51	71.00
2	8	6	11582.00	4424.00	147.00	-50	Spot (Block2, Row6, Column8)	74.61	75.00	8.10	0.00	0.11	70.00	69.49	70.00	10.63	0.00	0.15	24.00	0.00	0.00	5.00	4.61	43797.00	0.48	73.80	75.00
2	1	7	9482.00	4713.00	147.00	-50	Spot (Block2, Row7, Column1)	89.74	90.00	9.93	0.00	0.11	69.00	68.89	69.00	10.79	0.00	0.16	85.00	49.00	0.00	21.00	20.74	53307.00	1.93	83.14	83.00
2	2	7	9782.00	4714.00	147.00	-50	Spot (Block2, Row7, Column2)	76.49	76.00	11.39	0.00	0.15	70.00	69.68	70.00	11.21	0.00	0.16	37.00	7.00	0.00	6.00	6.49	44975.00	0.61	68.12	69.00
2	3	7	10082.00	4716.00	147.00	-50	Spot (Block2, Row7, Column3)	72.97	72.00	7.71	0.01	0.11	71.00	70.48	71.00	10.96	0.00	0.16	14.00	1.00	0.00	1.00	1.97	43200.00	0.23	71.28	71.00
2	4	7	10382.00	4718.00	147.00	-50	Spot (Block2, Row7, Column4)	71.44	72.00	9.21	0.00	0.13	72.00	71.61	72.00	11.28	0.00	0.16	9.00	0.00	0.00	0.00	-0.56	42509.00	-0.01	66.28	65.00
2	5	7	10681.00	4719.00	147.00	-50	Spot (Block2, Row7, Column5)	80.73	81.00	9.33	0.00	0.12	71.00	70.50	71.00	10.95	0.00	0.16	49.00	8.00	0.00	10.00	9.73	47388.00	0.93	72.97	73.00
2	6	7	10972.00	4709.00	182.70	0	Spot (Block2, Row7, Column6)	161.06	172.00	38.35	0.03	0.24	73.00	72.32	73.00	11.52	0.00	0.16	100.00	98.00	0.00	99.00	88.06	150430.00	7.70	95.10	94.00
2	7	7	11281.00	4723.00	147.00	-50	Spot (Block2, Row7, Column7)	79.97	81.00	12.60	0.01	0.16	70.00	70.42	70.00	11.26	0.00	0.16	47.00	17.00	0.00	11.00	9.97	47265.00	0.85	73.28	72.00
2	8	7	11581.00	4724.00	207.75	0	Spot (Block2, Row7, Column8)	138.09	137.00	27.26	0.00	0.20	70.00	69.79	70.00	11.22	0.00	0.16	99.00	97.00	0.00	67.00	68.09	169442.00	6.09	89.08	88.00
2	1	8	9472.00	5030.00	185.15	0	Spot (Block2, Row8, Column1)	89.44	91.00	11.59	0.01	0.13	70.00	68.78	70.00	10.53	0.01	0.15	78.00	46.00	0.00	21.00	19.44	86311.00	1.96	81.36	83.00
2	2	8	9781.00	5014.00	147.00	-50	Spot (Block2, Row8, Column2)	70.40	70.00	11.33	0.00	0.16	70.00	69.81	70.00	11.47	0.00	0.16	16.00	3.00	0.00	0.00	0.40	41397.00	0.05	72.31	74.00
2	3	8	10080.00	5016.00	147.00	-50	Spot (Block2, Row8, Column3)	67.95	70.00	9.88	0.01	0.15	70.00	69.45	70.00	11.54	0.00	0.17	7.00	0.00	0.00	0.00	-2.05	39821.00	-0.13	68.51	69.00
2	4	8	10376.00	5017.00	161.75	0	Spot (Block2, Row8, Column4)	224.67	221.00	51.03	0.01	0.23	70.00	70.46	70.00	12.10	0.00	0.17	100.00	100.00	0.00	151.00	154.67	162664.00	12.75	115.93	106.00
2	5	8	10680.00	5019.00	147.00	-50	Spot (Block2, Row8, Column5)	71.61	71.00	7.89	0.00	0.11	71.00	71.38	71.00	11.46	0.00	0.16	9.00	0.00	0.00	0.00	0.61	42178.00	0.02	67.98	69.00
2	6	8	10979.00	5021.00	182.15	0	Spot (Block2, Row8, Column6)	188.71	191.00	42.53	0.01	0.23	71.00	70.85	71.00	11.84	0.00	0.17	100.00	100.00	0.00	120.00	117.71	175310.00	9.95	113.02	107.00
2	7	8	11280.00	5022.00	147.00	-50	Spot (Block2, Row8, Column7)	67.89	68.00	8.65	0.00	0.13	73.00	72.76	73.00	11.14	0.00	0.15	3.00	0.00	0.00	-5.00	-5.11	39786.00	-0.44	71.32	72.00
2	8	8	11557.00	5021.00	152.55	0	Spot (Block2, Row8, Column8)	88.28	89.00	11.64	0.00	0.13	71.00	70.65	71.00	10.86	0.00	0.15	74.00	41.00	0.00	18.00	17.28	55969.00	1.62	79.19	83.00
3	1	1	13991.00	2933.00	155.50	0	Spot (Block3, Row1, Column1)	1427.95	1393.00	589.09	0.01	0.41	75.00	76.34	75.00	16.33	0.01	0.21	100.00	100.00	0.00	1318.00	1352.95	948156.00	82.77	360.34	291.00
3	2	1	14286.00	2942.00	161.30	0	Spot (Block3, Row1, Column2)	251.58	223.00	90.03	0.05	0.36	76.00	76.57	76.00	14.15	0.00	0.18	100.00	100.00	0.00	147.00	175.58	181643.00	12.37	114.24	111.50
3	3	1	14588.00	2940.00	147.00	-50	Spot (Block3, Row1, Column3)	71.77	72.00	12.27	0.00	0.17	74.00	74.53	74.00	10.91	0.00	0.15	15.00	3.00	0.00	-2.00	-2.23	42418.00	-0.25	78.76	78.00
3	4	1	14877.00	2941.00	160.30	0	Spot (Block3, Row1, Column4)	186.08	187.00	62.06	0.00	0.33	75.00	75.55	75.00	11.13	0.00	0.15	99.00	94.00	0.00	112.00	111.08	132487.00	9.93	109.17	105.00
3	5	1	15183.00	2947.00	172.80	0	Spot (Block3, Row1, Column5)	135.97	126.00	29.64	0.03	0.22	75.00	75.32	75.00	10.91	0.00	0.14	99.00	95.00	0.00	51.00	60.97	113266.00	5.56	95.18	96.50
3	6	1	15480.00	2944.00	149.85	0	Spot (Block3, Row1, Column6)	334.25	297.50	118.57	0.05	0.35	75.00	75.11	75.00	11.03	0.00	0.15	100.00	100.00	0.00	222.50	259.25	203221.00	23.50	145.50	135.00
3	7	1	15786.00	2954.00	161.90	0	Spot (Block3, Row1, Column7)	283.79	271.00	111.75	0.02	0.39	75.00	77.02	75.00	16.75	0.01	0.22	100.00	100.00	0.00	196.00	208.79	206314.00	12.35	123.02	115.00
3	8	1	16073.00	2953.00	147.25	0	Spot (Block3, Row1, Column8)	4086.02	3953.00	1728.43	0.01	0.42	75.00	78.62	75.00	22.45	0.02	0.29	100.00	100.00	0.00	3878.00	4011.02	2406667.00	178.50	895.43	667.00
3	1	2	13987.00	3237.00	147.00	-50	Spot (Block3, Row2, Column1)	81.29	81.00	10.04	0.00	0.12	75.00	74.74	75.00	13.84	0.00	0.19	21.00	2.00	0.00	6.00	6.29	48370.00	0.47	79.00	79.00
3	2	2	14287.00	3238.00	147.00	-50	Spot (Block3, Row2, Column2)	77.18	74.00	12.38	0.02	0.16	75.00	74.81	75.00	11.82	0.00	0.16	23.00	6.00	0.00	-1.00	2.18	45614.00	0.20	73.07	72.00
3	3	2	14586.00	3240.00	147.00	-50	Spot (Block3, Row2, Column3)	73.62	74.00	6.93	0.00	0.09	73.00	73.45	73.00	10.67	0.00	0.15	8.00	0.00	0.00	1.00	0.62	43290.00	0.02	74.92	74.00
3	4	2	14886.00	3242.00	147.00	-50	Spot (Block3, Row2, Column4)	76.90	77.00	9.99	0.00	0.13	75.00	75.69	75.00	10.17	0.00	0.13	17.00	4.00	0.00	2.00	1.90	45678.00	0.12	75.64	73.00
3	5	2	15184.00	3243.00	198.50	0	Spot (Block3, Row2, Column5)	176.44	184.00	32.92	0.02	0.19	78.00	78.65	78.00	11.18	0.00	0.14	99.00	98.00	0.00	106.00	98.44	196910.00	8.75	108.01	108.00
3	6	2	15486.00	3245.00	147.00	-50	Spot (Block3, Row2, Column6)	79.73	81.00	8.65	0.01	0.11	79.00	79.15	79.00	13.90	0.00	0.18	6.00	0.00	0.00	2.00	0.73	46962.00	0.04	81.51	82.00
3	7	2	15786.00	3246.00	147.00	-50	Spot (Block3, Row2, Column7)	82.79	84.00	11.72	0.01	0.14	73.00	73.72	73.00	12.35	0.00	0.17	46.00	7.00	0.00	11.00	9.79	48927.00	0.73	84.94	87.00
3	8	2	16090.00	3230.00	199.50	0	Spot (Block3, Row2, Column8)	77.67	78.00	8.31	0.00	0.11	73.00	74.54	73.00	17.60	0.01	0.24	7.00	0.00	0.00	5.00	4.67	87146.00	0.18	72.82	72.00
3	1	3	14000.00	3554.00	155.50	0	Spot (Block3, Row3, Column1)	119.13	117.00	22.29	0.01	0.19	76.00	75.78	76.00	11.29	0.00	0.15	94.00	82.00	0.00	41.00	43.13	79461.00	3.84	93.69	93.00
3	2	3	14285.00	3538.00	147.00	-50	Spot (Block3, Row3, Column2)	80.61	79.00	10.71	0.01	0.13	76.00	75.95	76.00	10.93	0.00	0.14	27.00	8.00	0.00	3.00	4.61	47400.00	0.43	73.23	74.00
3	3	3	14586.00	3534.00	163.35	0	Spot (Block3, Row3, Column3)	122.07	118.00	21.69	0.01	0.18	74.00	74.46	74.00	13.04	0.00	0.18	96.00	86.00	0.00	44.00	48.07	89962.00	3.65	92.52	96.00
3	4	3	14883.00	3543.00	151.40	0	Spot (Block3, Row3, Column4)	536.08	466.50	221.28	0.06	0.41	74.00	74.59	74.00	12.01	0.00	0.16	100.00	100.00	0.00	392.50	462.08	335586.00	38.42	185.84	166.00
3	5	3	15203.00	3558.00	101.60	0	Spot (Block3, Row3, Column5)	128.34	105.00	45.20	0.09	0.35	76.00	77.08	76.00	13.81	0.01	0.18	78.00	52.00	0.00	29.00	52.34	33497.00	3.71	101.75	96.00
3	6	3	15480.00	3536.00	186.95	0	Spot (Block3, Row3, Column6)	300.02	296.00	89.88	0.01	0.30	76.00	77.51	76.00	14.96	0.01	0.19	100.00	100.00	0.00	220.00	224.02	295217.00	14.87	147.45	141.00
3	7	3	15809.00	3550.00	145.40	0	Spot (Block3, Row3, Column7)	100.18	101.00	10.69	0.00	0.11	73.00	73.50	73.00	12.04	0.00	0.16	89.00	60.00	0.00	28.00	27.18	58005.00	2.22	86.91	85.00
3	8	3	16088.00	3559.00	165.80	0	Spot (Block3, Row3, Column8)	128.13	119.00	29.18	0.03	0.23	71.00	71.84	71.00	11.37	0.01	0.16	99.00	94.00	0.00	48.00	57.13	98150.00	4.95	95.69	95.00
3	1	4	13983.00	3831.00	146.80	0	Spot (Block3, Row4, Column1)	526.42	464.00	246.81	0.05	0.47	74.00	74.97	74.00	12.84	0.01	0.17	100.00	100.00	0.00	390.00	452.42	309011.00	35.15	184.41	168.00
3	2	4	14310.00	3865.00	110.20	0	Spot (Block3, Row4, Column2)	91.63	91.00	7.84	0.00	0.09	75.00	76.19	75.00	12.35	0.01	0.16	68.00	18.00	0.00	16.00	16.63	28771.00	1.25	84.64	84.50
3	3	4	14583.00	3834.00	148.20	0	Spot (Block3, Row4, Column3)	1756.47	1629.50	860.04	0.03	0.49	74.00	75.24	74.00	15.51	0.01	0.21	100.00	100.00	0.00	1555.50	1682.47	1053885.00	108.39	481.70	373.00
3	4	4	14884.00	3841.00	147.00	-50	Spot (Block3, Row4, Column4)	71.55	71.00	7.05	0.00	0.10	72.00	73.95	72.00	14.81	0.01	0.20	1.00	0.00	0.00	-1.00	-0.45	42288.00	-0.16	72.43	72.00
3	5	4	15172.00	3787.00	203.15	0	Spot (Block3, Row4, Column5)	91.42	91.00	13.65	0.00	0.15	72.00	73.39	72.00	12.39	0.01	0.17	72.00	31.00	0.00	19.00	19.42	107513.00	1.46	79.77	81.00
3	6	4	15473.00	3837.00	198.50	0	Spot (Block3, Row4, Column6)	181.51	191.00	30.10	0.02	0.17	71.00	71.84	71.00	13.01	0.01	0.18	100.00	100.00	0.00	120.00	110.51	203658.00	8.43	106.76	104.00
3	7	4	15778.00	3833.00	181.15	0	Spot (Block3, Row4, Column7)	97.00	97.00	14.96	0.00	0.15	70.00	70.01	70.00	11.61	0.00	0.17	83.00	57.00	0.00	27.00	27.00	89240.00	2.33	80.83	81.00
3	8	4	16077.00	3781.00	212.30	0	Spot (Block3, Row4, Column8)	77.94	78.00	8.98	0.00	0.12	71.00	70.67	71.00	12.02	0.00	0.17	27.00	1.00	0.00	7.00	6.94	100075.00	0.60	74.63	76.00
3	1	5	13986.00	4138.00	152.65	0	Spot (Block3, Row5, Column1)	393.55	341.00	205.84	0.06	0.52	73.00	73.83	73.00	12.74	0.00	0.17	100.00	100.00	0.00	268.00	320.55	249905.00	25.09	141.05	132.50
3	2	5	14278.00	4131.00	177.90	0	Spot (Block3, Row5, Column2)	133.77	128.00	28.37	0.02	0.21	73.00	72.80	73.00	10.36	0.00	0.14	99.00	96.00	0.00	55.00	60.77	119053.00	5.88	90.90	90.50
3	3	5	14582.00	4139.00	191.55	0	Spot (Block3, Row5, Column3)	108.05	105.00	17.66	0.01	0.16	72.00	73.25	72.00	14.43	0.01	0.20	92.00	62.00	0.00	33.00	36.05	111722.00	2.41	82.10	83.00
3	4	5	14883.00	4151.00	164.70	0	Spot (Block3, Row5, Column4)	186.57	188.00	56.82	0.00	0.30	73.00	73.64	73.00	12.60	0.00	0.17	99.00	97.00	0.00	115.00	113.57	140675.00	8.96	102.59	102.00
3	5	5	15184.00	4144.00	147.40	0	Spot (Block3, Row5, Column5)	1728.05	1648.00	807.07	0.02	0.47	74.00	74.96	74.00	13.23	0.01	0.18	100.00	100.00	0.00	1574.00	1654.05	1021280.00	124.92	474.94	352.00
3	6	5	15482.00	4145.00	147.00	-50	Spot (Block3, Row5, Column6)	74.44	74.00	11.04	0.00	0.15	69.00	69.16	69.00	12.83	0.00	0.19	27.00	3.00	0.00	5.00	5.44	43772.00	0.41	73.67	72.00
3	7	5	15789.00	4156.00	198.80	0	Spot (Block3, Row5, Column7)	109.63	109.00	19.14	0.00	0.17	70.00	69.70	70.00	11.83	0.00	0.17	95.00	80.00	0.00	39.00	39.63	122457.00	3.37	81.66	81.00
3	8	5	16077.00	4147.00	173.15	0	Spot (Block3, Row5, Column8)	171.16	171.00	63.81	0.00	0.37	73.00	72.71	73.00	11.13	0.00	0.15	99.00	97.00	0.00	98.00	98.16	142059.00	8.85	95.79	96.00
3	1	6	13982.00	4441.00	185.55	0	Spot (Block3, Row6, Column1)	248.28	240.00	68.15	0.01	0.27	72.00	72.49	72.00	12.60	0.00	0.17	100.00	100.00	0.00	168.00	176.28	240580.00	13.95	121.32	117.50
3	2	6	14286.00	4440.00	162.65	0	Spot (Block3, Row6, Column2)	93.47	94.00	10.92	0.00	0.12	72.00	73.24	72.00	11.91	0.01	0.16	82.00	42.00	0.00	22.00	21.47	68514.00	1.70	83.38	84.50
3	3	6	14573.00	4438.00	152.20	0	Spot (Block3, Row6, Column3)	531.73	452.00	280.79	0.07	0.53	73.00	73.37	73.00	12.37	0.00	0.17	100.00	100.00	0.00	379.00	458.73	337118.00	37.06	167.15	162.00
3	4	6	14881.00	4441.00	147.00	-50	Spot (Block3, Row6, Column4)	76.73	75.00	14.98	0.01	0.20	72.00	72.21	72.00	12.68	0.00	0.18	19.00	9.00	0.00	3.00	4.73	45042.00	0.36	81.03	77.00
3	5	6	15180.00	4442.00	145.90	0	Spot (Block3, Row6, Column5)	809.29	737.00	433.54	0.04	0.54	72.00	72.08	72.00	12.76	0.00	0.18	100.00	100.00	0.00	665.00	737.29	470199.00	57.80	218.26	173.00
3	6	6	15442.00	4406.00	203.75	0	Spot (Block3, Row6, Column6)	82.45	82.00	10.71	0.00	0.13	68.00	68.60	68.00	12.29	0.00	0.18	58.00	16.00	0.00	14.00	14.45	97455.00	1.13	71.17	72.00
3	7	6	15769.00	4445.00	210.15	0	Spot (Block3, Row6, Column7)	98.18	98.00	13.65	0.00	0.14	71.00	70.03	71.00	12.59	0.01	0.18	86.00	54.00	0.00	27.00	27.18	123410.00	2.24	78.75	79.00
3	8	6	16090.00	4450.00	173.60	0	Spot (Block3, Row6, Column8)	145.76	142.00	33.12	0.01	0.23	74.00	74.15	74.00	21.01	0.00	0.28	97.00	72.00	0.00	68.00	71.76	123165.00	3.41	97.31	96.00
3	1	7	14019.00	4761.00	238.05	0	Spot (Block3, Row7, Column1)	85.75	84.00	11.66	0.01	0.14	71.00	70.88	71.00	9.83	0.00	0.14	65.00	31.00	0.00	13.00	14.75	139950.00	1.51	72.93	73.00
3	2	7	14280.00	4738.00	147.00	-50	Spot (Block3, Row7, Column2)	68.99	69.00	7.32	0.00	0.11	72.00	72.73	72.00	10.58	0.00	0.15	3.00	0.00	0.00	-3.00	-3.01	40706.00	-0.35	72.04	72.00
3	3	7	14580.00	4739.00	147.00	-50	Spot (Block3, Row7, Column3)	72.21	73.00	12.70	0.00	0.18	72.00	72.38	72.00	11.48	0.00	0.16	19.00	4.00	0.00	1.00	0.21	42822.00	-0.01	71.45	71.00
3	4	7	14880.00	4755.00	288.45	0	Spot (Block3, Row7, Column4)	75.04	75.00	10.13	0.00	0.13	69.00	68.54	69.00	10.14	0.00	0.15	35.00	8.00	0.00	6.00	6.04	182570.00	0.64	66.24	66.00
3	5	7	15197.00	4744.00	166.65	0	Spot (Block3, Row7, Column5)	84.76	85.00	9.80	0.00	0.12	71.00	70.68	71.00	11.16	0.00	0.16	60.00	19.00	0.00	14.00	13.76	65436.00	1.26	74.03	74.00
3	6	7	15485.00	4753.00	166.80	0	Spot (Block3, Row7, Column6)	99.13	99.00	9.32	0.00	0.09	72.00	72.72	72.00	12.12	0.00	0.17	93.00	61.00	0.00	27.00	27.13	76530.00	2.18	84.97	85.00
3	7	7	15775.00	4750.00	184.90	0	Spot (Block3, Row7, Column7)	133.36	123.00	33.52	0.04	0.25	73.00	73.01	73.00	10.76	0.00	0.15	98.00	91.00	0.00	50.00	60.36	128421.00	5.61	90.04	90.00
3	8	7	16076.00	4747.00	197.35	0	Spot (Block3, Row7, Column8)	197.87	201.00	27.18	0.01	0.14	74.00	73.56	74.00	12.12	0.00	0.16	100.00	100.00	0.00	127.00	123.87	219243.00	10.25	111.17	109.50
3	1	8	13982.00	5049.00	215.40	0	Spot (Block3, Row8, Column1)	85.82	84.00	13.18	0.01	0.15	68.00	67.29	68.00	10.49	0.00	0.16	69.00	36.00	0.00	16.00	17.82	113534.00	1.77	72.65	73.00
3	2	8	14279.00	5038.00	147.00	-50	Spot (Block3, Row8, Column2)	76.47	76.00	7.96	0.00	0.10	69.00	68.78	69.00	11.72	0.00	0.17	29.00	2.00	0.00	7.00	7.47	45118.00	0.66	73.49	73.00
3	3	8	14581.00	5051.00	198.20	0	Spot (Block3, Row8, Column3)	88.15	88.00	10.14	0.00	0.12	70.00	69.56	70.00	11.23	0.00	0.16	71.00	38.00	0.00	18.00	18.15	98194.00	1.65	78.45	79.00
3	4	8	14879.00	5044.00	165.10	0	Spot (Block3, Row8, Column4)	211.35	202.00	59.99	0.02	0.28	70.00	70.29	70.00	10.50	0.00	0.15	100.00	100.00	0.00	132.00	141.35	159571.00	13.44	105.97	104.00
3	5	8	15178.00	5043.00	147.00	-50	Spot (Block3, Row8, Column5)	67.31	68.00	11.38	0.00	0.17	72.00	73.08	72.00	11.92	0.01	0.16	6.00	0.00	0.00	-4.00	-4.69	39644.00	-0.48	69.08	70.50
3	6	8	15478.00	5042.00	181.15	0	Spot (Block3, Row8, Column6)	334.04	314.50	119.01	0.03	0.36	75.00	75.93	75.00	12.39	0.01	0.16	100.00	100.00	0.00	239.50	259.04	306645.00	20.82	142.98	137.50
3	7	8	15776.00	5044.00	186.75	0	Spot (Block3, Row8, Column7)	120.41	110.00	37.07	0.04	0.31	73.00	72.83	73.00	10.87	0.00	0.15	89.00	74.00	0.00	37.00	47.41	117880.00	4.38	81.25	81.00
3	8	8	16041.00	5061.00	156.95	0	Spot (Block3, Row8, Column8)	93.70	93.00	12.65	0.00	0.14	73.00	72.89	73.00	10.48	0.00	0.14	78.00	49.00	0.00	20.00	20.70	63619.00	1.99	81.44	80.00
4	1	1	18491.00	2957.00	153.65	0	Spot (Block4, Row1, Column1)	1293.73	1223.50	555.93	0.02	0.43	67.00	67.99	67.00	14.46	0.01	0.21	100.00	100.00	0.00	1156.50	1226.73	835750.00	84.76	373.99	272.00
4	2	1	18787.00	2965.00	147.00	-50	Spot (Block4, Row1, Column2)	75.16	75.00	6.89	0.00	0.09	65.00	65.12	65.00	13.86	0.00	0.21	29.00	0.00	0.00	10.00	10.16	44417.00	0.72	68.79	70.00
4	3	1	19087.00	2967.00	147.00	-50	Spot (Block4, Row1, Column3)	63.46	65.00	10.10	0.01	0.16	64.00	62.99	64.00	10.51	0.01	0.17	14.00	0.00	0.00	1.00	-0.54	37823.00	0.05	64.00	64.50
4	4	1	19355.00	3001.00	203.55	0	Spot (Block4, Row1, Column4)	72.41	72.00	10.53	0.00	0.15	62.00	61.62	62.00	9.87	0.00	0.16	52.00	19.00	0.00	10.00	10.41	85304.00	1.09	63.21	62.00
4	5	1	19669.00	2979.00	234.40	0	Spot (Block4, Row1, Column5)	72.09	72.00	7.90	0.00	0.11	64.00	63.69	64.00	9.68	0.00	0.15	42.00	6.00	0.00	8.00	8.09	114195.00	0.87	65.95	67.00
4	6	1	19986.00	2972.00	147.00	-50	Spot (Block4, Row1, Column6)	67.86	68.00	9.56	0.00	0.14	63.00	62.65	63.00	9.11	0.00	0.15	26.00	8.00	0.00	5.00	4.86	40240.00	0.57	69.15	69.00
4	7	1	20274.00	2984.00	197.65	0	Spot (Block4, Row1, Column7)	81.02	81.00	11.22	0.00	0.14	63.00	64.84	63.00	18.26	0.01	0.28	49.00	4.00	0.00	18.00	18.02	89367.00	0.89	65.47	66.00
4	8	1	20575.00	2975.00	146.60	0	Spot (Block4, Row1, Column8)	3741.63	3826.00	1525.24	0.01	0.41	64.00	66.89	64.00	21.62	0.02	0.32	100.00	100.00	0.00	3762.00	3677.63	2192598.00	169.99	788.90	545.00
4	1	2	18486.00	3264.00	147.00	-50	Spot (Block4, Row2, Column1)	66.66	67.00	7.24	0.00	0.11	66.00	66.35	66.00	11.99	0.00	0.18	6.00	0.00	0.00	1.00	0.66	39199.00	0.03	64.14	63.00
4	2	2	18786.00	3265.00	147.00	-50	Spot (Block4, Row2, Column2)	66.33	69.00	9.18	0.02	0.14	67.00	65.90	67.00	10.55	0.01	0.16	7.00	0.00	0.00	2.00	-0.67	39070.00	0.04	63.65	66.00
4	3	2	19085.00	3267.00	147.00	-50	Spot (Block4, Row2, Column3)	73.76	74.00	9.10	0.00	0.12	65.00	65.23	65.00	10.37	0.00	0.16	42.00	9.00	0.00	9.00	8.76	43517.00	0.82	62.49	64.00
4	4	2	19385.00	3269.00	147.00	-50	Spot (Block4, Row2, Column4)	65.36	66.00	7.44	0.00	0.11	64.00	63.55	64.00	9.30	0.00	0.15	10.00	0.00	0.00	2.00	1.36	38629.00	0.19	61.38	62.00
4	5	2	19680.00	3265.00	200.85	0	Spot (Block4, Row2, Column5)	80.49	80.00	10.11	0.00	0.13	65.00	64.40	65.00	8.49	0.00	0.13	74.00	40.00	0.00	15.00	15.49	91756.00	1.89	72.39	71.00
4	6	2	19968.00	3268.00	138.20	0	Spot (Block4, Row2, Column6)	76.38	76.00	7.24	0.00	0.09	64.00	63.90	64.00	8.92	0.00	0.14	68.00	22.00	0.00	12.00	12.38	39410.00	1.40	69.72	70.00
4	7	2	20243.00	3305.00	151.65	0	Spot (Block4, Row2, Column7)	77.09	77.00	7.79	0.00	0.10	64.00	63.11	64.00	8.96	0.01	0.14	70.00	29.00	0.00	13.00	13.09	48723.00	1.56	70.92	70.00
4	8	2	20584.00	3275.00	147.00	-50	Spot (Block4, Row2, Column8)	59.80	62.00	9.79	0.02	0.16	64.00	64.62	64.00	14.78	0.00	0.23	1.00	0.00	0.00	-2.00	-4.20	35339.00	-0.33	61.61	63.00
4	1	3	18503.00	3545.00	175.50	0	Spot (Block4, Row3, Column1)	83.53	83.00	12.88	0.00	0.15	67.00	67.25	67.00	10.45	0.00	0.16	65.00	37.00	0.00	16.00	16.53	71919.00	1.56	77.65	77.00
4	2	3	18784.00	3565.00	147.00	-50	Spot (Block4, Row3, Column2)	73.74	73.00	8.36	0.00	0.11	68.00	68.20	68.00	10.24	0.00	0.15	26.00	5.00	0.00	5.00	5.74	43357.00	0.54	73.51	74.00
4	3	3	19084.00	3567.00	147.00	-50	Spot (Block4, Row3, Column3)	68.61	71.00	8.39	0.01	0.12	65.00	64.75	65.00	9.91	0.00	0.15	24.00	0.00	0.00	6.00	3.61	40414.00	0.39	62.24	63.50
4	4	3	19389.00	3552.00	168.75	0	Spot (Block4, Row3, Column4)	81.77	81.00	8.25	0.00	0.10	63.00	63.48	63.00	10.10	0.00	0.16	84.00	40.00	0.00	18.00	18.77	64518.00	1.81	72.61	73.00
4	5	3	19702.00	3562.00	192.95	0	Spot (Block4, Row3, Column5)	72.32	72.00	8.60	0.00	0.12	64.00	64.45	64.00	8.93	0.00	0.14	48.00	16.00	0.00	8.00	8.32	75571.00	0.88	68.56	69.00
4	6	3	19986.00	3563.00	187.25	0	Spot (Block4, Row3, Column6)	149.07	135.00	41.11	0.04	0.28	65.00	64.77	65.00	9.42	0.00	0.15	100.00	99.00	0.00	70.00	84.07	146832.00	8.95	92.00	93.00
4	7	3	20282.00	3578.00	147.70	0	Spot (Block4, Row3, Column7)	75.77	76.00	7.77	0.00	0.10	64.00	62.55	64.00	9.55	0.01	0.15	59.00	16.00	0.00	12.00	11.77	45310.00	1.38	69.47	70.00
4	8	3	20586.00	3573.00	176.10	0	Spot (Block4, Row3, Column8)	101.59	101.00	12.21	0.00	0.12	62.00	61.83	62.00	9.65	0.00	0.16	99.00	95.00	0.00	39.00	39.59	88080.00	4.12	80.28	80.00
4	1	4	18483.00	3864.00	147.00	-50	Spot (Block4, Row4, Column1)	74.73	75.00	11.53	0.00	0.15	65.00	64.72	65.00	11.60	0.00	0.18	44.00	13.00	0.00	10.00	9.73	43792.00	0.86	78.41	80.00
4	2	4	18797.00	3873.00	150.05	0	Spot (Block4, Row4, Column2)	79.70	80.00	9.35	0.00	0.12	66.00	66.60	66.00	10.81	0.00	0.16	63.00	23.00	0.00	14.00	13.70	49417.00	1.21	72.82	71.00
4	3	4	19078.00	3860.00	167.80	0	Spot (Block4, Row4, Column3)	128.16	128.00	21.40	0.00	0.17	66.00	66.13	66.00	9.20	0.00	0.14	100.00	99.00	0.00	62.00	62.16	99962.00	6.74	86.96	86.00
4	4	4	19383.00	3868.00	147.00	-50	Spot (Block4, Row4, Column4)	71.99	72.00	12.13	0.00	0.17	65.00	64.98	65.00	9.41	0.00	0.14	43.00	20.00	0.00	7.00	6.99	42544.00	0.74	68.74	71.00
4	5	4	19682.00	3870.00	147.00	-50	Spot (Block4, Row4, Column5)	68.38	67.50	16.51	0.01	0.24	64.00	63.77	64.00	9.40	0.00	0.15	39.00	25.00	0.00	3.50	4.38	40208.00	0.49	69.19	65.00
4	6	4	19979.00	3854.00	278.05	0	Spot (Block4, Row4, Column6)	72.82	73.00	10.48	0.00	0.14	63.00	62.53	63.00	10.02	0.00	0.16	46.00	15.00	0.00	10.00	9.82	163846.00	1.03	64.62	64.00
4	7	4	20292.00	3901.00	211.75	0	Spot (Block4, Row4, Column7)	71.79	72.00	10.55	0.00	0.15	63.00	63.46	63.00	10.41	0.00	0.16	44.00	12.00	0.00	9.00	8.79	91750.00	0.80	63.47	64.00
4	8	4	20582.00	3875.00	147.00	-50	Spot (Block4, Row4, Column8)	68.47	69.00	5.81	0.00	0.08	63.00	62.55	63.00	8.87	0.00	0.14	32.00	1.00	0.00	6.00	5.47	40330.00	0.67	63.01	63.00
4	1	5	18479.00	4195.00	194.20	0	Spot (Block4, Row5, Column1)	76.46	77.00	9.03	0.00	0.12	64.00	63.13	64.00	11.46	0.01	0.18	58.00	12.00	0.00	13.00	12.46	81585.00	1.16	70.39	71.50
4	2	5	18788.00	4165.00	179.90	0	Spot (Block4, Row5, Column2)	117.73	115.00	20.09	0.01	0.17	65.00	64.43	65.00	10.55	0.00	0.16	99.00	95.00	0.00	50.00	52.73	106660.00	5.05	87.00	87.00
4	3	5	19095.00	4150.00	163.55	0	Spot (Block4, Row5, Column3)	94.43	95.00	9.34	0.00	0.10	66.00	66.03	66.00	9.46	0.00	0.14	97.00	83.00	0.00	29.00	28.43	70726.00	3.00	78.51	79.00
4	4	5	19403.00	4127.00	102.50	0	Spot (Block4, Row5, Column4)	88.61	88.00	9.26	0.00	0.10	66.00	65.53	66.00	10.08	0.00	0.15	91.00	58.00	0.00	22.00	22.61	23747.00	2.29	78.30	79.00
4	5	5	19692.00	4162.00	164.70	0	Spot (Block4, Row5, Column5)	125.21	117.00	25.97	0.03	0.21	65.00	64.19	65.00	9.46	0.01	0.15	100.00	98.00	0.00	52.00	60.21	93157.00	6.45	88.90	89.00
4	6	5	19981.00	4172.00	147.00	-50	Spot (Block4, Row5, Column6)	61.52	63.00	9.76	0.01	0.16	64.00	63.51	64.00	10.15	0.00	0.16	5.00	0.00	0.00	-1.00	-2.48	36358.00	-0.20	63.39	65.00
4	7	5	20283.00	4167.00	182.05	0	Spot (Block4, Row5, Column7)	232.00	231.00	61.80	0.00	0.27	65.00	64.88	65.00	10.67	0.00	0.16	100.00	100.00	0.00	166.00	167.00	215295.00	15.66	107.11	105.00
4	8	5	20563.00	4199.00	167.25	0	Spot (Block4, Row5, Column8)	73.87	74.00	8.12	0.00	0.11	63.00	62.83	63.00	10.40	0.00	0.17	53.00	12.00	0.00	11.00	10.87	57175.00	1.06	70.45	71.00
4	1	6	18481.00	4468.00	189.10	0	Spot (Block4, Row6, Column1)	122.05	121.00	22.09	0.00	0.18	67.00	66.33	67.00	10.87	0.00	0.16	99.00	94.00	0.00	54.00	55.05	123391.00	5.13	86.92	86.00
4	2	6	18779.00	4456.00	185.60	0	Spot (Block4, Row6, Column2)	160.92	173.00	36.64	0.03	0.23	66.00	65.84	66.00	11.05	0.00	0.17	99.00	99.00	0.00	107.00	94.92	155766.00	8.60	94.91	96.00
4	3	6	19082.00	4462.00	154.80	0	Spot (Block4, Row6, Column3)	86.16	87.00	7.46	0.00	0.09	66.00	65.65	66.00	10.15	0.00	0.15	89.00	50.00	0.00	21.00	20.16	56261.00	2.02	74.11	75.00
4	4	6	19380.00	4468.00	147.00	-50	Spot (Block4, Row6, Column4)	66.72	65.00	8.54	0.01	0.13	66.00	65.30	66.00	10.01	0.00	0.15	15.00	0.00	0.00	-1.00	0.72	39232.00	0.14	67.03	68.00
4	5	6	19682.00	4460.00	165.35	0	Spot (Block4, Row6, Column5)	102.00	103.00	11.00	0.00	0.11	63.00	63.16	63.00	9.73	0.00	0.15	99.00	95.00	0.00	40.00	39.00	77211.00	3.99	80.30	80.00
4	6	6	19979.00	4471.00	147.00	-50	Spot (Block4, Row6, Column6)	64.10	64.00	7.24	0.00	0.11	63.00	63.05	63.00	9.33	0.00	0.15	13.00	1.00	0.00	1.00	1.10	37498.00	0.11	62.78	62.00
4	7	6	20312.00	4451.00	209.20	0	Spot (Block4, Row6, Column7)	70.33	71.00	7.35	0.00	0.10	64.00	63.70	64.00	9.99	0.00	0.16	34.00	2.00	0.00	7.00	6.33	87845.00	0.66	66.85	67.00
4	8	6	20579.00	4475.00	147.00	-50	Spot (Block4, Row6, Column8)	72.25	72.00	9.01	0.00	0.12	64.00	63.84	64.00	9.36	0.00	0.15	45.00	14.00	0.00	8.00	8.25	42842.00	0.90	69.15	69.00
4	1	7	18473.00	4771.00	243.50	0	Spot (Block4, Row7, Column1)	77.24	78.00	12.61	0.00	0.16	65.00	64.78	65.00	10.29	0.00	0.16	57.00	25.00	0.00	13.00	12.24	132317.00	1.21	68.27	68.00
4	2	7	18779.00	4765.00	147.00	-50	Spot (Block4, Row7, Column2)	67.07	67.00	7.34	0.00	0.11	66.00	66.08	66.00	10.37	0.00	0.16	12.00	0.00	0.00	1.00	1.07	39440.00	0.10	68.39	69.00
4	3	7	19079.00	4767.00	147.00	-50	Spot (Block4, Row7, Column3)	69.77	70.00	8.52	0.00	0.12	67.00	66.26	67.00	9.10	0.00	0.14	23.00	1.00	0.00	3.00	2.77	41097.00	0.39	67.75	68.00
4	4	7	19392.00	4745.00	202.30	0	Spot (Block4, Row7, Column4)	72.39	72.00	8.14	0.00	0.11	65.00	64.71	65.00	9.16	0.00	0.14	37.00	10.00	0.00	7.00	7.39	84117.00	0.84	67.83	67.50
4	5	7	19678.00	4770.00	147.00	-50	Spot (Block4, Row7, Column5)	63.75	65.00	10.29	0.01	0.16	62.00	61.99	62.00	10.90	0.00	0.18	21.00	1.00	0.00	3.00	1.75	37487.00	0.16	66.07	66.00
4	6	7	19971.00	4770.00	181.20	0	Spot (Block4, Row7, Column6)	171.21	183.00	35.69	0.03	0.21	63.00	63.18	63.00	11.23	0.00	0.18	100.00	100.00	0.00	120.00	108.21	157344.00	9.62	96.16	96.00
4	7	7	20278.00	4773.00	147.00	-50	Spot (Block4, Row7, Column7)	69.76	70.00	8.75	0.00	0.13	63.00	62.53	63.00	9.79	0.00	0.16	34.00	6.00	0.00	7.00	6.76	40882.00	0.74	67.35	67.00
4	8	7	20583.00	4789.00	217.90	0	Spot (Block4, Row7, Column8)	110.97	104.00	30.87	0.03	0.28	63.00	62.56	63.00	10.06	0.00	0.16	98.00	87.00	0.00	41.00	47.97	150251.00	4.81	77.05	76.00
4	1	8	18469.00	5054.00	161.75	0	Spot (Block4, Row8, Column1)	91.88	93.00	12.44	0.01	0.14	64.00	63.61	64.00	9.75	0.00	0.15	90.00	76.00	0.00	29.00	27.88	66708.00	2.90	73.77	74.00
4	2	8	18728.00	5112.00	276.50	0	Spot (Block4, Row8, Column2)	67.52	68.00	10.00	0.00	0.15	64.00	64.05	64.00	10.79	0.00	0.17	26.00	2.00	0.00	4.00	3.52	150712.00	0.32	63.02	63.00
4	3	8	19082.00	5094.00	114.30	0	Spot (Block4, Row8, Column3)	85.21	86.00	8.29	0.00	0.10	65.00	64.84	65.00	9.19	0.00	0.14	88.00	62.00	0.00	21.00	20.21	29226.00	2.22	74.57	75.00
4	4	8	19375.00	5064.00	167.00	0	Spot (Block4, Row8, Column4)	156.82	167.00	37.79	0.03	0.24	64.00	63.48	64.00	9.00	0.00	0.14	99.00	99.00	0.00	103.00	92.82	121534.00	10.37	88.43	86.00
4	5	8	19721.00	5084.00	157.70	0	Spot (Block4, Row8, Column5)	70.53	70.00	6.68	0.00	0.09	62.00	62.55	62.00	10.32	0.00	0.16	38.00	4.00	0.00	8.00	8.53	48174.00	0.77	67.22	66.00
4	6	8	19981.00	5065.00	166.70	0	Spot (Block4, Row8, Column6)	212.83	202.00	50.27	0.02	0.24	64.00	63.87	64.00	11.35	0.00	0.18	100.00	100.00	0.00	138.00	148.83	164093.00	13.12	112.56	106.00
4	7	8	20277.00	5073.00	147.00	-50	Spot (Block4, Row8, Column7)	63.09	64.00	9.65	0.01	0.15	65.00	64.39	65.00	10.97	0.00	0.17	7.00	0.00	0.00	-1.00	-1.91	37477.00	-0.12	61.30	62.00
4	8	8	20572.00	5060.00	177.10	0	Spot (Block4, Row8, Column8)	84.45	85.00	9.00	0.00	0.11	62.00	62.20	62.00	10.17	0.00	0.16	89.00	58.00	0.00	23.00	22.45	73982.00	2.19	72.69	71.00
5	1	1	4965.00	7387.00	153.15	0	Spot (Block5, Row1, Column1)	1214.65	1082.00	521.36	0.05	0.43	77.00	77.82	77.00	12.78	0.00	0.16	100.00	100.00	0.00	1005.00	1137.65	778588.00	88.98	315.46	269.00
5	2	1	5263.00	7395.00	165.85	0	Spot (Block5, Row1, Column2)	154.47	164.00	32.67	0.03	0.21	79.00	78.93	79.00	11.61	0.00	0.15	99.00	95.00	0.00	85.00	75.47	118481.00	6.51	98.60	97.00
5	3	1	5573.00	7398.00	161.85	0	Spot (Block5, Row1, Column3)	106.00	106.00	11.83	0.00	0.11	78.00	78.29	78.00	9.99	0.00	0.13	94.00	77.00	0.00	28.00	28.00	76534.00	2.77	91.27	90.00
5	4	1	5852.00	7407.00	159.45	0	Spot (Block5, Row1, Column4)	140.52	128.00	33.07	0.04	0.24	79.00	79.57	79.00	9.95	0.00	0.13	97.00	93.00	0.00	49.00	61.52	98925.00	6.13	101.30	103.00
5	5	1	6156.00	7398.00	179.65	0	Spot (Block5, Row1, Column5)	131.57	120.00	35.54	0.04	0.27	78.00	78.48	78.00	9.53	0.00	0.12	97.00	88.00	0.00	42.00	53.57	118808.00	5.57	90.57	91.00
5	6	1	6462.00	7406.00	157.45	0	Spot (Block5, Row1, Column6)	140.45	131.00	34.19	0.03	0.24	78.00	78.48	78.00	9.91	0.00	0.13	97.00	94.00	0.00	53.00	62.45	96067.00	6.25	97.05	97.00
5	7	1	6756.00	7398.00	156.10	0	Spot (Block5, Row1, Column7)	279.14	273.00	91.82	0.01	0.33	79.00	81.22	79.00	16.64	0.01	0.20	100.00	100.00	0.00	194.00	200.14	186744.00	11.89	137.44	123.00
5	8	1	7047.00	7409.00	146.40	0	Spot (Block5, Row1, Column8)	3415.67	3092.00	1521.46	0.04	0.45	83.00	85.47	83.00	20.80	0.01	0.24	100.00	100.00	0.00	3009.00	3332.67	1994750.00	160.10	771.39	560.00
5	1	2	4959.00	7694.00	147.00	-50	Spot (Block5, Row2, Column1)	82.03	82.00	6.72	0.00	0.08	79.00	78.68	79.00	11.06	0.00	0.14	11.00	0.00	0.00	3.00	3.03	48235.00	0.30	80.95	80.50
5	2	2	5251.00	7689.00	128.50	0	Spot (Block5, Row2, Column2)	123.64	124.00	12.32	0.00	0.10	79.00	78.67	79.00	9.65	0.00	0.12	100.00	98.00	0.00	45.00	44.64	54155.00	4.66	100.17	99.00
5	3	2	5558.00	7697.00	147.00	-50	Spot (Block5, Row2, Column3)	78.81	80.00	9.98	0.01	0.13	77.00	76.67	77.00	9.72	0.00	0.13	21.00	1.00	0.00	3.00	1.81	46497.00	0.22	76.73	78.00
5	4	2	5867.00	7692.00	196.45	0	Spot (Block5, Row2, Column4)	102.33	103.00	10.22	0.00	0.10	79.00	79.10	79.00	10.12	0.00	0.13	88.00	63.00	0.00	24.00	23.33	112359.00	2.30	86.48	86.00
5	5	2	6159.00	7692.00	191.10	0	Spot (Block5, Row2, Column5)	121.77	121.00	16.59	0.00	0.14	78.00	78.14	78.00	9.16	0.00	0.12	99.00	94.00	0.00	43.00	43.77	125666.00	4.76	92.47	92.00
5	6	2	6430.00	7707.00	175.95	0	Spot (Block5, Row2, Column6)	95.92	95.00	10.08	0.00	0.11	80.00	80.78	80.00	14.07	0.00	0.17	52.00	12.00	0.00	15.00	15.92	82683.00	1.08	85.73	86.00
5	7	2	6786.00	7695.00	146.75	0	Spot (Block5, Row2, Column7)	102.51	103.00	6.83	0.00	0.07	80.00	80.90	80.00	11.43	0.00	0.14	94.00	53.00	0.00	23.00	22.51	59866.00	1.89	92.79	92.00
5	8	2	7057.00	7705.00	147.00	-50	Spot (Block5, Row2, Column8)	76.36	77.00	8.57	0.00	0.11	80.00	81.49	80.00	16.28	0.01	0.20	1.00	0.00	0.00	-3.00	-3.64	44821.00	-0.32	75.01	73.00
5	1	3	4958.00	7996.00	178.20	0	Spot (Block5, Row3, Column1)	125.92	122.00	22.45	0.01	0.18	78.00	77.85	78.00	9.84	0.00	0.13	97.00	91.00	0.00	44.00	47.92	112195.00	4.88	92.76	92.00
5	2	3	5280.00	7993.00	139.90	0	Spot (Block5, Row3, Column2)	93.76	92.00	8.51	0.01	0.09	77.00	76.90	77.00	10.09	0.00	0.13	78.00	29.00	0.00	15.00	16.76	49692.00	1.67	85.74	86.00
5	3	3	5549.00	7982.00	180.40	0	Spot (Block5, Row3, Column3)	109.87	105.00	45.84	0.02	0.42	77.00	77.15	77.00	9.94	0.00	0.13	94.00	74.00	0.00	28.00	32.87	100422.00	3.29	89.09	89.00
5	4	3	5857.00	7987.00	174.60	0	Spot (Block5, Row3, Column4)	131.98	122.00	30.38	0.03	0.23	78.00	78.11	78.00	9.54	0.00	0.12	98.00	88.00	0.00	44.00	53.98	111916.00	5.65	92.60	91.50
5	5	3	6158.00	7996.00	123.45	0	Spot (Block5, Row3, Column5)	151.62	106.00	265.82	0.16	1.75	79.00	80.31	79.00	13.28	0.01	0.17	88.00	52.00	0.00	27.00	72.62	61708.00	5.37	99.56	99.00
5	6	3	6460.00	7998.00	193.75	0	Spot (Block5, Row3, Column6)	476.04	459.00	209.42	0.02	0.44	83.00	84.28	83.00	17.11	0.01	0.20	100.00	100.00	0.00	376.00	393.04	506031.00	22.90	188.88	188.00
5	7	3	6776.00	8014.00	183.55	0	Spot (Block5, Row3, Column7)	118.84	116.00	18.03	0.01	0.15	80.00	81.29	80.00	14.18	0.01	0.17	92.00	68.00	0.00	36.00	38.84	112537.00	2.65	93.24	94.00
5	8	3	7049.00	8010.00	199.80	0	Spot (Block5, Row3, Column8)	113.20	111.00	16.20	0.01	0.14	79.00	79.11	79.00	10.73	0.00	0.14	95.00	76.00	0.00	32.00	34.20	127354.00	3.18	89.38	90.00
5	1	4	4971.00	8284.00	188.55	0	Spot (Block5, Row4, Column1)	118.19	116.00	22.50	0.01	0.19	76.00	76.82	76.00	9.56	0.00	0.12	98.00	85.00	0.00	40.00	42.19	118426.00	4.33	89.41	88.50
5	2	4	5271.00	8300.00	240.55	0	Spot (Block5, Row4, Column2)	99.99	98.00	15.46	0.01	0.15	76.00	76.59	76.00	10.09	0.00	0.13	79.00	54.00	0.00	22.00	23.99	166984.00	2.32	80.90	81.00
5	3	4	5557.00	8296.00	148.40	0	Spot (Block5, Row4, Column3)	480.72	458.00	183.86	0.02	0.38	77.00	76.91	77.00	10.51	0.00	0.14	100.00	100.00	0.00	381.00	403.72	289393.00	38.43	171.11	168.50
5	4	4	5808.00	8318.00	151.20	0	Spot (Block5, Row4, Column4)	89.19	89.00	7.38	0.00	0.08	76.00	76.14	76.00	10.69	0.00	0.14	63.00	13.00	0.00	13.00	13.19	55830.00	1.22	83.83	84.00
5	5	4	6165.00	8310.00	128.30	0	Spot (Block5, Row4, Column5)	112.45	104.00	45.85	0.03	0.41	78.00	78.37	78.00	12.92	0.00	0.16	85.00	51.00	0.00	26.00	34.45	49140.00	2.64	92.10	91.50
5	6	4	6454.00	8300.00	207.60	0	Spot (Block5, Row4, Column6)	125.70	121.00	23.00	0.02	0.18	80.00	80.90	80.00	13.92	0.00	0.17	96.00	77.00	0.00	41.00	45.70	153610.00	3.22	90.75	92.00
5	7	4	6739.00	8310.00	200.10	0	Spot (Block5, Row4, Column7)	104.66	103.00	18.49	0.01	0.18	79.00	78.40	79.00	9.97	0.00	0.13	82.00	61.00	0.00	24.00	25.66	118266.00	2.63	83.12	82.50
5	8	4	7044.00	8301.00	194.45	0	Spot (Block5, Row4, Column8)	104.76	104.00	11.17	0.00	0.11	79.00	78.92	79.00	10.20	0.00	0.13	91.00	66.00	0.00	25.00	25.76	112301.00	2.53	89.27	89.00
5	1	5	4960.00	8589.00	152.45	0	Spot (Block5, Row5, Column1)	272.84	275.00	80.80	0.00	0.30	76.00	77.61	76.00	13.78	0.01	0.18	100.00	100.00	0.00	199.00	196.84	174890.00	14.16	117.01	112.00
5	2	5	5248.00	8588.00	202.20	0	Spot (Block5, Row5, Column2)	115.30	115.00	19.01	0.00	0.16	77.00	77.89	77.00	10.55	0.01	0.14	95.00	80.00	0.00	38.00	38.30	133404.00	3.54	85.66	85.00
5	3	5	5559.00	8607.00	178.80	0	Spot (Block5, Row5, Column3)	141.24	148.00	25.24	0.02	0.18	77.00	76.89	77.00	10.05	0.00	0.13	99.00	94.00	0.00	71.00	64.24	126411.00	6.40	98.18	98.00
5	4	5	5853.00	8600.00	208.15	0	Spot (Block5, Row5, Column4)	92.88	93.00	11.64	0.00	0.13	76.00	77.17	76.00	12.37	0.01	0.16	63.00	28.00	0.00	17.00	16.88	114245.00	1.27	79.06	78.00
5	5	5	6155.00	8596.00	141.35	0	Spot (Block5, Row5, Column5)	677.96	632.00	306.80	0.03	0.45	78.00	79.51	78.00	13.65	0.01	0.17	100.00	100.00	0.00	554.00	599.96	367456.00	43.84	216.74	178.00
5	6	5	6454.00	8632.00	151.05	0	Spot (Block5, Row5, Column6)	95.62	95.00	9.84	0.00	0.10	79.00	79.13	79.00	10.56	0.00	0.13	71.00	30.00	0.00	16.00	16.62	60050.00	1.56	86.84	87.00
5	7	5	6755.00	8604.00	191.75	0	Spot (Block5, Row5, Column7)	159.96	169.00	29.45	0.02	0.18	80.00	80.77	80.00	10.79	0.00	0.13	100.00	98.00	0.00	89.00	79.96	166518.00	7.34	107.62	108.00
5	8	5	7067.00	8603.00	162.75	0	Spot (Block5, Row5, Column8)	159.06	166.00	29.81	0.02	0.19	80.00	80.54	80.00	11.08	0.00	0.14	100.00	99.00	0.00	86.00	79.06	116113.00	7.09	104.84	104.00
5	1	6	4955.00	8890.00	195.25	0	Spot (Block5, Row6, Column1)	385.69	350.00	182.54	0.04	0.47	79.00	80.89	79.00	15.45	0.01	0.19	100.00	100.00	0.00	271.00	306.69	417706.00	19.72	166.05	171.00
5	2	6	5256.00	8903.00	176.55	0	Spot (Block5, Row6, Column2)	140.86	139.00	24.00	0.01	0.17	79.00	80.13	79.00	13.17	0.01	0.16	99.00	94.00	0.00	60.00	61.86	122407.00	4.61	105.83	104.00
5	3	6	5545.00	8894.00	155.10	0	Spot (Block5, Row6, Column3)	206.99	198.00	53.97	0.02	0.26	78.00	79.50	78.00	10.85	0.01	0.14	100.00	100.00	0.00	120.00	128.99	137439.00	11.75	110.66	108.00
5	4	6	5844.00	8901.00	175.05	0	Spot (Block5, Row6, Column4)	92.14	91.00	10.25	0.01	0.11	78.00	78.98	78.00	11.84	0.01	0.15	56.00	17.00	0.00	13.00	14.14	79058.00	1.11	83.08	83.00
5	5	6	6152.00	8896.00	140.40	0	Spot (Block5, Row6, Column5)	678.43	665.00	241.45	0.01	0.36	78.00	78.87	78.00	12.72	0.00	0.16	100.00	100.00	0.00	587.00	600.43	364315.00	47.12	220.06	178.50
5	6	6	6452.00	8901.00	147.00	-50	Spot (Block5, Row6, Column6)	79.47	80.00	9.03	0.00	0.11	79.00	79.16	79.00	11.10	0.00	0.14	11.00	0.00	0.00	1.00	0.47	47205.00	0.03	75.27	77.00
5	7	6	6748.00	8896.00	161.15	0	Spot (Block5, Row6, Column7)	161.51	172.00	29.06	0.03	0.18	80.00	80.59	80.00	11.40	0.00	0.14	100.00	97.00	0.00	92.00	81.51	116611.00	7.10	104.62	105.00
5	8	6	7053.00	8900.00	176.20	0	Spot (Block5, Row6, Column8)	160.99	172.00	35.72	0.03	0.22	81.00	81.46	81.00	11.30	0.00	0.14	99.00	95.00	0.00	91.00	79.99	139582.00	7.04	100.85	101.00
5	1	7	4955.00	9183.00	181.30	0	Spot (Block5, Row7, Column1)	93.96	94.00	9.25	0.00	0.10	77.00	77.84	77.00	12.19	0.00	0.16	66.00	18.00	0.00	17.00	16.96	86533.00	1.32	84.16	84.00
5	2	7	5252.00	9195.00	147.00	-50	Spot (Block5, Row7, Column2)	85.25	85.00	10.01	0.00	0.12	76.00	76.10	76.00	10.62	0.00	0.14	44.00	12.00	0.00	9.00	9.25	50129.00	0.86	87.08	86.00
5	3	7	5552.00	9196.00	147.00	-50	Spot (Block5, Row7, Column3)	82.61	83.00	8.16	0.00	0.10	78.00	78.02	78.00	10.11	0.00	0.13	24.00	2.00	0.00	5.00	4.61	49069.00	0.45	78.37	77.00
5	4	7	5851.00	9198.00	147.00	-50	Spot (Block5, Row7, Column4)	80.79	80.00	10.04	0.00	0.12	78.00	77.97	78.00	10.45	0.00	0.13	17.00	7.00	0.00	2.00	2.79	47588.00	0.27	86.05	84.00
5	5	7	6151.00	9171.00	167.75	0	Spot (Block5, Row7, Column5)	96.89	96.00	12.73	0.00	0.13	79.00	79.13	79.00	12.13	0.00	0.15	61.00	30.00	0.00	17.00	17.89	76058.00	1.46	85.60	85.00
5	6	7	6453.00	9200.00	165.95	0	Spot (Block5, Row7, Column6)	167.80	179.00	31.18	0.03	0.19	79.00	81.15	79.00	18.75	0.01	0.23	98.00	86.00	0.00	100.00	88.80	128703.00	4.62	103.42	100.00
5	7	7	6747.00	9206.00	163.50	0	Spot (Block5, Row7, Column7)	153.86	149.00	33.22	0.01	0.22	78.00	78.79	78.00	11.19	0.00	0.14	100.00	98.00	0.00	71.00	75.86	113859.00	6.71	104.86	104.00
5	8	7	7054.00	9205.00	190.75	0	Spot (Block5, Row7, Column8)	154.84	156.00	32.56	0.00	0.21	82.00	81.87	82.00	10.71	0.00	0.13	98.00	95.00	0.00	74.00	72.84	159177.00	6.81	101.55	101.00
5	1	8	4936.00	9483.00	171.65	0	Spot (Block5, Row8, Column1)	104.41	101.00	14.88	0.01	0.14	76.00	76.19	76.00	9.85	0.00	0.13	95.00	70.00	0.00	25.00	28.41	85408.00	2.86	87.35	86.00
5	2	8	5256.00	9505.00	233.70	0	Spot (Block5, Row8, Column2)	84.53	85.00	10.07	0.00	0.12	76.00	75.65	76.00	10.85	0.00	0.14	43.00	9.00	0.00	9.00	8.53	133137.00	0.82	76.94	76.00
5	3	8	5539.00	9498.00	200.40	0	Spot (Block5, Row8, Column3)	102.28	102.00	13.62	0.00	0.13	78.00	77.57	78.00	10.29	0.00	0.13	84.00	60.00	0.00	24.00	24.28	116599.00	2.40	82.85	83.00
5	4	8	5858.00	9491.00	162.20	0	Spot (Block5, Row8, Column4)	145.30	143.00	29.29	0.01	0.20	78.00	78.12	78.00	10.11	0.00	0.13	99.00	96.00	0.00	65.00	67.30	105345.00	6.65	97.04	95.00
5	5	8	6150.00	9500.00	147.00	-50	Spot (Block5, Row8, Column5)	86.98	88.00	8.82	0.01	0.10	79.00	81.19	79.00	17.50	0.01	0.22	13.00	0.00	0.00	9.00	7.98	51577.00	0.33	83.21	83.00
5	6	8	6454.00	9499.00	172.45	0	Spot (Block5, Row8, Column6)	750.75	695.00	376.89	0.03	0.50	78.00	83.54	78.00	23.80	0.03	0.28	100.00	100.00	0.00	617.00	672.75	623876.00	28.04	221.27	214.00
5	7	8	6743.00	9506.00	201.45	0	Spot (Block5, Row8, Column7)	95.17	94.00	10.93	0.01	0.11	79.00	81.63	79.00	18.52	0.01	0.23	40.00	2.00	0.00	15.00	16.17	109545.00	0.73	81.77	83.00
5	8	8	7006.00	9494.00	177.80	0	Spot (Block5, Row8, Column8)	95.40	96.00	8.28	0.00	0.09	81.00	81.48	81.00	10.08	0.00	0.12	68.00	23.00	0.00	15.00	14.40	83949.00	1.38	90.85	91.00
6	1	1	9464.00	7411.00	152.80	0	Spot (Block6, Row1, Column1)	1247.52	1173.00	565.93	0.03	0.45	84.00	85.29	84.00	14.86	0.01	0.17	100.00	100.00	0.00	1089.00	1163.52	800911.00	78.21	313.62	260.00
6	2	1	9736.00	7428.00	186.20	0	Spot (Block6, Row1, Column2)	105.44	105.00	16.51	0.00	0.16	82.00	82.57	82.00	14.22	0.00	0.17	70.00	31.00	0.00	23.00	23.44	102696.00	1.61	88.37	89.00
6	3	1	10064.00	7404.00	163.85	0	Spot (Block6, Row1, Column3)	114.16	113.00	14.30	0.00	0.13	80.00	79.53	80.00	11.58	0.00	0.15	96.00	78.00	0.00	33.00	34.16	85166.00	2.99	95.41	97.00
6	4	1	10364.00	7418.00	183.15	0	Spot (Block6, Row1, Column4)	108.95	109.00	11.99	0.00	0.11	80.00	79.55	80.00	11.21	0.00	0.14	91.00	72.00	0.00	29.00	28.95	102523.00	2.62	93.29	93.00
6	5	1	10664.00	7425.00	171.40	0	Spot (Block6, Row1, Column5)	141.96	131.00	32.24	0.03	0.23	83.00	83.45	83.00	10.96	0.00	0.13	97.00	91.00	0.00	48.00	58.96	115839.00	5.34	100.18	102.00
6	6	1	10951.00	7427.00	165.50	0	Spot (Block6, Row1, Column6)	173.12	184.00	30.35	0.03	0.18	85.00	85.37	85.00	12.03	0.00	0.14	99.00	97.00	0.00	99.00	88.12	131570.00	7.29	112.03	111.00
6	7	1	11259.00	7426.00	154.60	0	Spot (Block6, Row1, Column7)	369.30	356.00	139.04	0.02	0.38	86.00	87.01	86.00	15.52	0.01	0.18	99.00	99.00	0.00	270.00	283.30	242629.00	18.19	146.29	139.00
6	8	1	11546.00	7428.00	146.75	0	Spot (Block6, Row1, Column8)	3633.98	3582.00	1656.74	0.01	0.46	86.00	88.10	86.00	17.61	0.01	0.20	100.00	100.00	0.00	3496.00	3547.98	2125879.00	201.40	855.51	762.00
6	1	2	9461.00	7717.00	147.00	-50	Spot (Block6, Row2, Column1)	86.05	85.50	9.74	0.00	0.11	85.00	84.76	85.00	13.93	0.00	0.16	12.00	0.00	0.00	0.50	1.05	50771.00	0.09	87.58	87.00
6	2	2	9762.00	7724.00	123.75	0	Spot (Block6, Row2, Column2)	134.05	132.00	19.53	0.01	0.15	83.00	82.98	83.00	11.91	0.00	0.14	100.00	93.00	0.00	49.00	51.05	54559.00	4.29	105.31	104.00
6	3	2	10061.00	7720.00	147.00	-50	Spot (Block6, Row2, Column3)	85.90	86.00	9.14	0.00	0.11	81.00	81.92	81.00	11.79	0.00	0.14	25.00	0.00	0.00	5.00	4.90	50595.00	0.34	85.60	85.00
6	4	2	10350.00	7730.00	190.90	0	Spot (Block6, Row2, Column4)	108.40	108.00	23.49	0.00	0.22	82.00	82.03	82.00	10.57	0.00	0.13	88.00	61.00	0.00	26.00	26.40	112195.00	2.49	91.63	93.00
6	5	2	10655.00	7713.00	248.15	0	Spot (Block6, Row2, Column5)	100.75	101.00	11.06	0.00	0.11	84.00	83.79	84.00	11.62	0.00	0.14	69.00	25.00	0.00	17.00	16.75	179535.00	1.46	88.09	88.00
6	6	2	10946.00	7756.00	196.45	0	Spot (Block6, Row2, Column6)	107.15	105.00	29.39	0.01	0.27	85.00	85.38	85.00	12.42	0.00	0.15	69.00	39.00	0.00	20.00	22.15	116682.00	1.75	92.30	94.00
6	7	2	11274.00	7692.00	157.35	0	Spot (Block6, Row2, Column7)	109.75	106.00	16.80	0.02	0.15	84.00	84.36	84.00	13.06	0.00	0.15	74.00	40.00	0.00	22.00	25.75	74958.00	1.94	93.53	94.00
6	8	2	11560.00	7728.00	147.00	-50	Spot (Block6, Row2, Column8)	92.68	93.00	11.72	0.00	0.13	85.00	86.04	85.00	14.89	0.01	0.17	27.00	3.00	0.00	8.00	7.68	54681.00	0.45	83.70	83.00
6	1	3	9455.00	8013.00	178.10	0	Spot (Block6, Row3, Column1)	155.54	158.00	29.23	0.01	0.19	84.00	83.98	84.00	11.86	0.00	0.14	99.00	95.00	0.00	74.00	71.54	137965.00	6.03	107.64	108.00
6	2	3	9759.00	8018.00	147.00	-50	Spot (Block6, Row3, Column2)	89.20	91.00	12.98	0.01	0.15	82.00	82.45	82.00	11.05	0.00	0.13	42.00	8.00	0.00	9.00	7.20	52451.00	0.61	88.36	89.00
6	3	3	10059.00	8020.00	147.00	-50	Spot (Block6, Row3, Column3)	87.97	87.00	11.52	0.00	0.13	82.00	82.42	82.00	11.48	0.00	0.14	32.00	10.00	0.00	5.00	5.97	51902.00	0.48	87.65	87.00
6	4	3	10352.00	8016.00	180.05	0	Spot (Block6, Row3, Column4)	147.32	141.00	27.70	0.02	0.19	83.00	82.63	83.00	11.69	0.00	0.14	100.00	96.00	0.00	58.00	64.32	134057.00	5.53	105.14	105.00
6	5	3	10659.00	8023.00	147.00	-50	Spot (Block6, Row3, Column5)	83.47	84.00	12.10	0.00	0.14	86.00	86.11	86.00	12.29	0.00	0.14	11.00	1.00	0.00	-2.00	-2.53	48995.00	-0.21	84.86	84.00
6	6	3	10953.00	8021.00	180.00	0	Spot (Block6, Row3, Column6)	208.31	204.00	43.41	0.01	0.21	88.00	88.18	88.00	12.14	0.00	0.14	100.00	99.00	0.00	116.00	120.31	189564.00	9.89	124.08	122.00
6	7	3	11265.00	8013.00	163.30	0	Spot (Block6, Row3, Column7)	138.57	130.00	28.24	0.03	0.20	85.00	86.00	85.00	13.12	0.01	0.15	97.00	83.00	0.00	45.00	53.57	102406.00	4.01	101.79	102.00
6	8	3	11561.00	8030.00	169.90	0	Spot (Block6, Row3, Column8)	364.52	330.00	134.06	0.04	0.37	85.00	85.81	85.00	13.66	0.00	0.16	100.00	100.00	0.00	245.00	279.52	293437.00	20.40	151.60	152.00
6	1	4	9448.00	8310.00	163.50	0	Spot (Block6, Row4, Column1)	141.06	131.00	30.27	0.03	0.21	81.00	80.72	81.00	10.87	0.00	0.13	99.00	94.00	0.00	50.00	60.06	104667.00	5.55	101.02	100.00
6	2	4	9756.00	8305.00	172.85	0	Spot (Block6, Row4, Column2)	121.62	121.00	12.67	0.00	0.10	82.00	82.82	82.00	12.16	0.00	0.15	98.00	87.00	0.00	39.00	39.62	101435.00	3.19	98.83	99.00
6	3	4	10059.00	8318.00	151.90	0	Spot (Block6, Row4, Column3)	395.48	397.00	162.53	0.00	0.41	83.00	82.91	83.00	12.82	0.00	0.15	100.00	100.00	0.00	314.00	312.48	250732.00	24.37	164.76	167.00
6	4	4	10358.00	8322.00	147.00	-50	Spot (Block6, Row4, Column4)	84.65	84.00	7.96	0.00	0.09	83.00	82.75	83.00	11.66	0.00	0.14	11.00	0.00	0.00	1.00	1.65	50282.00	0.16	85.52	86.00
6	5	4	10675.00	8356.00	120.60	0	Spot (Block6, Row4, Column5)	108.75	107.00	11.50	0.01	0.11	84.00	84.52	84.00	11.41	0.00	0.14	89.00	50.00	0.00	23.00	24.75	41976.00	2.12	94.69	94.00
6	6	4	10983.00	8343.00	139.35	0	Spot (Block6, Row4, Column6)	116.05	113.00	18.23	0.01	0.16	87.00	87.73	87.00	11.91	0.00	0.14	87.00	59.00	0.00	26.00	29.05	61157.00	2.38	100.47	102.00
6	7	4	11253.00	8327.00	185.70	0	Spot (Block6, Row4, Column7)	121.31	118.00	17.40	0.01	0.14	87.00	88.08	87.00	13.58	0.01	0.15	92.00	58.00	0.00	31.00	34.31	117424.00	2.45	99.86	97.00
6	8	4	11557.00	8324.00	167.25	0	Spot (Block6, Row4, Column8)	102.31	103.00	11.02	0.00	0.11	87.00	87.52	87.00	13.08	0.00	0.15	58.00	16.00	0.00	16.00	15.31	79395.00	1.13	91.76	91.50
6	1	5	9456.00	8611.00	163.70	0	Spot (Block6, Row5, Column1)	153.94	163.00	29.45	0.02	0.19	80.00	81.09	80.00	11.88	0.01	0.15	99.00	95.00	0.00	83.00	73.94	114067.00	6.13	100.97	102.00
6	2	5	9758.00	8613.00	157.25	0	Spot (Block6, Row5, Column2)	410.27	410.00	130.98	0.00	0.32	84.00	84.83	84.00	13.47	0.00	0.16	100.00	100.00	0.00	326.00	326.27	278574.00	24.17	162.88	167.00
6	3	5	10063.00	8612.00	161.65	0	Spot (Block6, Row5, Column3)	222.74	207.00	61.36	0.03	0.28	81.00	81.13	81.00	13.76	0.00	0.17	100.00	99.00	0.00	126.00	141.74	161484.00	10.29	124.96	118.00
6	4	5	10362.00	8634.00	155.65	0	Spot (Block6, Row5, Column4)	108.93	109.00	13.81	0.00	0.13	79.00	79.64	79.00	13.01	0.00	0.16	87.00	64.00	0.00	30.00	29.93	72441.00	2.25	94.93	98.00
6	5	5	10656.00	8624.00	146.45	0	Spot (Block6, Row5, Column5)	553.30	486.00	273.84	0.06	0.49	82.00	82.88	82.00	12.66	0.00	0.15	100.00	100.00	0.00	404.00	471.30	323126.00	37.17	187.01	168.50
6	6	5	10931.00	8591.00	191.10	0	Spot (Block6, Row5, Column6)	99.60	98.00	12.96	0.01	0.13	84.00	84.90	84.00	14.30	0.00	0.17	48.00	17.00	0.00	14.00	15.60	102692.00	1.03	90.00	90.00
6	7	5	11254.00	8626.00	174.95	0	Spot (Block6, Row5, Column7)	512.73	478.00	208.14	0.03	0.41	87.00	88.73	87.00	16.07	0.01	0.18	100.00	100.00	0.00	391.00	425.73	438896.00	26.38	189.16	187.00
6	8	5	11551.00	8624.00	174.20	0	Spot (Block6, Row5, Column8)	182.83	183.00	48.13	0.00	0.26	85.00	85.97	85.00	13.71	0.00	0.16	99.00	96.00	0.00	98.00	97.83	155402.00	7.06	111.61	110.00
6	1	6	9452.00	8915.00	169.85	0	Spot (Block6, Row6, Column1)	180.08	186.00	33.13	0.01	0.18	80.00	80.75	80.00	12.40	0.00	0.15	100.00	99.00	0.00	106.00	100.08	144245.00	8.01	113.04	111.00
6	2	6	9758.00	8912.00	183.40	0	Spot (Block6, Row6, Column2)	290.91	291.00	82.83	0.00	0.28	83.00	84.03	83.00	13.83	0.01	0.16	100.00	100.00	0.00	208.00	207.91	273454.00	14.96	150.02	137.50
6	3	6	10051.00	8920.00	159.30	0	Spot (Block6, Row6, Column3)	224.05	208.00	63.99	0.03	0.29	78.00	78.64	78.00	13.60	0.00	0.17	100.00	99.00	0.00	130.00	146.05	157061.00	10.69	117.60	112.00
6	4	6	10364.00	8907.00	159.35	0	Spot (Block6, Row6, Column4)	99.43	97.00	14.84	0.01	0.15	78.00	78.42	78.00	12.33	0.00	0.16	74.00	32.00	0.00	19.00	21.43	70198.00	1.70	85.43	84.50
6	5	6	10649.00	8919.00	148.55	0	Spot (Block6, Row6, Column5)	616.41	563.50	295.03	0.04	0.48	81.00	81.83	81.00	13.77	0.00	0.17	100.00	100.00	0.00	482.50	535.41	366146.00	38.83	193.42	173.00
6	6	6	10955.00	8925.00	147.00	-50	Spot (Block6, Row6, Column6)	92.60	90.00	12.08	0.01	0.13	80.00	81.40	80.00	14.29	0.01	0.18	38.00	12.00	0.00	10.00	12.60	54911.00	0.78	88.76	89.00
6	7	6	11255.00	8926.00	166.40	0	Spot (Block6, Row6, Column7)	166.54	178.00	32.97	0.03	0.20	81.00	82.03	81.00	13.47	0.01	0.16	99.00	92.00	0.00	97.00	85.54	128232.00	6.27	103.49	102.00
6	8	6	11563.00	8934.00	162.30	0	Spot (Block6, Row6, Column8)	191.63	192.00	42.21	0.00	0.22	82.00	81.42	82.00	11.72	0.00	0.14	100.00	99.00	0.00	110.00	109.63	139695.00	9.40	110.18	107.00
6	1	7	9448.00	9204.00	171.65	0	Spot (Block6, Row7, Column1)	149.75	149.00	25.72	0.00	0.17	80.00	80.15	80.00	11.47	0.00	0.14	100.00	99.00	0.00	69.00	69.75	123248.00	6.07	106.06	105.00
6	2	7	9763.00	9234.00	158.95	0	Spot (Block6, Row7, Column2)	91.66	92.00	8.33	0.00	0.09	79.00	79.07	79.00	12.36	0.00	0.16	52.00	6.00	0.00	13.00	12.66	63615.00	1.02	82.62	82.00
6	3	7	10054.00	9220.00	147.00	-50	Spot (Block6, Row7, Column3)	78.82	79.00	9.89	0.00	0.13	78.00	77.90	78.00	12.10	0.00	0.16	12.00	0.00	0.00	1.00	0.82	46349.00	0.08	75.51	76.00
6	4	7	10405.00	9245.00	245.10	0	Spot (Block6, Row7, Column4)	86.26	86.00	14.20	0.00	0.16	78.00	78.26	78.00	11.51	0.00	0.15	37.00	8.00	0.00	8.00	8.26	150096.00	0.70	80.09	81.00
6	5	7	10646.00	9231.00	208.35	0	Spot (Block6, Row7, Column5)	107.27	108.00	14.92	0.00	0.14	79.00	79.81	79.00	13.55	0.00	0.17	81.00	52.00	0.00	29.00	28.27	133019.00	2.03	85.54	86.00
6	6	7	10950.00	9220.00	185.15	0	Spot (Block6, Row7, Column6)	334.39	314.00	117.40	0.03	0.35	81.00	82.61	81.00	14.95	0.01	0.18	100.00	100.00	0.00	233.00	253.39	322684.00	16.84	144.84	136.00
6	7	7	11249.00	9225.00	165.60	0	Spot (Block6, Row7, Column7)	189.82	190.00	39.03	0.00	0.21	79.00	80.38	79.00	13.02	0.01	0.16	100.00	99.00	0.00	111.00	110.82	144076.00	8.41	115.84	111.00
6	8	7	11544.00	9239.00	227.60	0	Spot (Block6, Row7, Column8)	114.42	116.00	13.85	0.01	0.12	81.00	81.16	81.00	12.57	0.00	0.15	93.00	74.00	0.00	35.00	33.42	169909.00	2.65	92.66	94.00
6	1	8	9459.00	9530.00	137.75	0	Spot (Block6, Row8, Column1)	111.12	110.00	14.83	0.00	0.13	80.00	80.00	80.00	10.98	0.00	0.14	92.00	73.00	0.00	30.00	31.12	56338.00	2.83	93.88	93.00
6	2	8	9751.00	9505.00	195.35	0	Spot (Block6, Row8, Column2)	107.35	108.00	14.18	0.00	0.13	76.00	76.37	76.00	11.38	0.00	0.15	90.00	71.00	0.00	32.00	31.35	116040.00	2.72	85.38	85.00
6	3	8	10050.00	9526.00	207.35	0	Spot (Block6, Row8, Column3)	108.05	107.00	16.29	0.00	0.15	76.00	76.49	76.00	12.24	0.00	0.16	90.00	66.00	0.00	31.00	32.05	132255.00	2.58	86.42	86.00
6	4	8	10350.00	9515.00	152.90	0	Spot (Block6, Row8, Column4)	702.90	636.00	299.65	0.04	0.43	79.00	79.19	79.00	13.05	0.00	0.16	100.00	100.00	0.00	557.00	623.90	454073.00	47.79	216.65	182.00
6	5	8	10686.00	9598.00	207.50	0	Spot (Block6, Row8, Column5)	87.83	88.00	10.76	0.00	0.12	80.00	80.84	80.00	13.66	0.00	0.17	30.00	2.00	0.00	8.00	7.83	107238.00	0.51	82.63	80.00
6	6	8	10949.00	9521.00	165.25	0	Spot (Block6, Row8, Column6)	291.57	295.00	76.01	0.01	0.26	81.00	83.28	81.00	14.47	0.01	0.17	100.00	100.00	0.00	214.00	210.57	221304.00	14.39	137.85	128.00
6	7	8	11234.00	9518.00	184.50	0	Spot (Block6, Row8, Column7)	107.78	108.00	12.87	0.00	0.12	82.00	83.08	82.00	13.43	0.01	0.16	80.00	47.00	0.00	26.00	25.78	103256.00	1.84	89.40	88.00
6	8	8	11571.00	9522.00	106.50	0	Spot (Block6, Row8, Column8)	117.10	118.00	11.28	0.00	0.10	85.00	84.79	85.00	11.88	0.00	0.14	94.00	79.00	0.00	33.00	32.10	34194.00	2.72	102.88	102.50
7	1	1	13966.00	7434.00	157.55	0	Spot (Block7, Row1, Column1)	1145.86	1084.00	563.93	0.02	0.49	65.00	64.90	65.00	13.86	0.00	0.21	100.00	100.00	0.00	1019.00	1080.86	786059.00	78.00	253.51	238.00
7	2	1	14255.00	7434.00	185.45	0	Spot (Block7, Row1, Column2)	95.42	95.00	13.53	0.00	0.14	67.00	66.60	67.00	12.26	0.00	0.18	85.00	61.00	0.00	28.00	28.42	92079.00	2.35	77.35	78.00
7	3	1	14543.00	7428.00	82.85	0	Spot (Block7, Row1, Column3)	84.73	85.00	6.94	0.00	0.08	65.00	64.33	65.00	10.63	0.00	0.17	89.00	45.00	0.00	20.00	19.73	13895.00	1.92	72.01	71.00
7	4	1	14843.00	7429.00	244.20	0	Spot (Block7, Row1, Column4)	82.78	83.00	13.66	0.00	0.16	64.00	64.00	64.00	11.19	0.00	0.17	71.00	41.00	0.00	19.00	18.78	142799.00	1.68	69.82	71.00
7	5	1	15161.00	7442.00	147.00	-50	Spot (Block7, Row1, Column5)	62.75	64.00	9.85	0.01	0.16	63.00	63.04	63.00	11.30	0.00	0.18	10.00	0.00	0.00	1.00	-0.25	37146.00	-0.03	61.78	63.00
7	6	1	15456.00	7447.00	191.50	0	Spot (Block7, Row1, Column6)	95.68	96.00	10.98	0.00	0.11	65.00	64.37	65.00	10.86	0.00	0.17	95.00	79.00	0.00	31.00	30.68	99124.00	2.88	76.10	75.00
7	7	1	15751.00	7435.00	212.15	0	Spot (Block7, Row1, Column7)	77.34	76.00	12.70	0.01	0.16	66.00	66.80	66.00	15.82	0.01	0.24	33.00	6.00	0.00	10.00	11.34	99153.00	0.67	64.00	64.00
7	8	1	16046.00	7453.00	149.05	0	Spot (Block7, Row1, Column8)	3418.68	3290.50	1545.42	0.02	0.45	68.00	70.19	68.00	20.24	0.01	0.29	100.00	100.00	0.00	3222.50	3350.68	2078560.00	165.40	735.97	626.50
7	1	2	13960.00	7736.00	147.00	-50	Spot (Block7, Row2, Column1)	63.23	63.00	5.94	0.00	0.09	64.00	63.49	64.00	11.27	0.00	0.18	1.00	0.00	0.00	-1.00	-0.77	37178.00	-0.02	61.86	62.50
7	2	2	14260.00	7737.00	147.00	-50	Spot (Block7, Row2, Column2)	63.29	64.00	9.42	0.00	0.15	63.00	62.42	63.00	10.58	0.00	0.17	15.00	0.00	0.00	1.00	0.29	37276.00	0.08	65.06	67.00
7	3	2	14560.00	7739.00	147.00	-50	Spot (Block7, Row2, Column3)	61.54	61.00	10.80	0.00	0.18	64.00	64.24	64.00	11.38	0.00	0.18	8.00	3.00	0.00	-3.00	-2.46	36249.00	-0.24	68.52	68.00
7	4	2	14860.00	7741.00	147.00	-50	Spot (Block7, Row2, Column4)	72.39	74.00	9.78	0.01	0.14	65.00	64.76	65.00	11.13	0.00	0.17	39.00	3.00	0.00	9.00	7.39	42640.00	0.69	71.14	72.00
7	5	2	15139.00	7710.00	248.05	0	Spot (Block7, Row2, Column5)	75.42	76.00	10.69	0.00	0.14	62.00	61.62	62.00	9.98	0.00	0.16	66.00	29.00	0.00	14.00	13.42	133879.00	1.38	64.59	65.00
7	6	2	15460.00	7744.00	147.00	-50	Spot (Block7, Row2, Column6)	65.62	66.00	8.83	0.00	0.13	66.00	67.38	66.00	15.06	0.01	0.22	5.00	0.00	0.00	0.00	-0.38	38649.00	-0.12	67.92	68.00
7	7	2	15798.00	7669.00	170.25	0	Spot (Block7, Row2, Column7)	73.99	74.00	9.60	0.00	0.13	66.00	66.26	66.00	15.05	0.00	0.23	22.00	0.00	0.00	8.00	7.99	59633.00	0.51	70.06	70.00
7	8	2	16059.00	7747.00	147.00	-50	Spot (Block7, Row2, Column8)	64.44	66.00	15.30	0.01	0.24	68.00	68.55	68.00	15.37	0.00	0.22	8.00	0.00	0.00	-2.00	-3.56	37893.00	-0.27	66.23	70.00
7	1	3	13959.00	8036.00	147.00	-50	Spot (Block7, Row3, Column1)	67.17	66.00	10.95	0.01	0.16	64.00	63.23	64.00	10.45	0.01	0.17	24.00	6.00	0.00	2.00	3.17	39566.00	0.38	69.50	69.00
7	2	3	14259.00	8037.00	147.00	-50	Spot (Block7, Row3, Column2)	65.24	66.00	9.00	0.01	0.14	65.00	64.42	65.00	12.08	0.00	0.19	9.00	0.00	0.00	1.00	0.24	38363.00	0.07	60.09	59.00
7	3	3	14535.00	8019.00	113.20	0	Spot (Block7, Row3, Column3)	89.95	91.00	13.65	0.01	0.15	64.00	64.53	64.00	11.84	0.00	0.18	82.00	58.00	0.00	27.00	25.95	30312.00	2.15	75.65	75.50
7	4	3	14864.00	8045.00	190.65	0	Spot (Block7, Row3, Column4)	101.37	101.00	14.43	0.00	0.14	65.00	64.91	65.00	9.90	0.00	0.15	96.00	88.00	0.00	36.00	36.37	103799.00	3.68	75.93	75.50
7	5	3	15177.00	8043.00	205.30	0	Spot (Block7, Row3, Column5)	72.67	72.00	10.69	0.00	0.15	64.00	65.96	64.00	14.52	0.01	0.22	31.00	1.00	0.00	8.00	8.67	86911.00	0.46	63.87	65.00
7	6	3	15464.00	8044.00	205.95	0	Spot (Block7, Row3, Column6)	577.54	508.00	286.22	0.06	0.50	68.00	70.32	68.00	18.91	0.01	0.27	100.00	100.00	0.00	440.00	509.54	694784.00	26.83	194.15	190.00
7	7	3	15758.00	8045.00	147.00	-50	Spot (Block7, Row3, Column7)	66.18	67.00	13.29	0.01	0.20	68.00	68.27	68.00	14.57	0.00	0.21	9.00	0.00	0.00	-1.00	-1.82	38850.00	-0.14	64.61	65.00
7	8	3	16058.00	8065.00	157.75	0	Spot (Block7, Row3, Column8)	160.53	166.00	33.73	0.01	0.21	69.00	67.83	69.00	11.47	0.01	0.17	100.00	99.00	0.00	97.00	91.53	110607.00	8.08	99.29	100.00
7	1	4	13958.00	8341.00	180.05	0	Spot (Block7, Row4, Column1)	102.41	103.00	13.66	0.00	0.13	65.00	64.61	65.00	11.66	0.00	0.18	96.00	84.00	0.00	38.00	37.41	92984.00	3.24	74.72	75.00
7	2	4	14260.00	8344.00	181.20	0	Spot (Block7, Row4, Column2)	153.45	159.00	34.93	0.02	0.23	66.00	65.88	66.00	12.97	0.00	0.20	100.00	99.00	0.00	93.00	87.45	141630.00	6.75	94.57	93.00
7	3	4	14560.00	8340.00	166.90	0	Spot (Block7, Row4, Column3)	148.84	150.50	35.59	0.00	0.24	66.00	65.91	66.00	13.05	0.00	0.20	100.00	98.00	0.00	84.50	82.84	114904.00	6.36	93.63	92.00
7	4	4	14857.00	8340.00	147.00	-50	Spot (Block7, Row4, Column4)	65.18	65.00	8.77	0.00	0.13	65.00	64.07	65.00	10.71	0.01	0.17	12.00	0.00	0.00	0.00	0.18	38457.00	0.10	66.35	66.00
7	5	4	15157.00	8342.00	147.00	-50	Spot (Block7, Row4, Column5)	74.47	74.00	13.51	0.00	0.18	64.00	63.38	64.00	10.39	0.00	0.16	46.00	21.00	0.00	10.00	10.47	44086.00	1.07	69.45	68.50
7	6	4	15437.00	8346.00	215.70	0	Spot (Block7, Row4, Column6)	80.90	81.00	11.04	0.00	0.14	65.00	65.77	65.00	14.99	0.01	0.23	54.00	10.00	0.00	16.00	15.90	107437.00	1.01	69.52	69.00
7	7	4	15757.00	8345.00	147.00	-50	Spot (Block7, Row4, Column7)	71.40	71.00	9.55	0.00	0.13	65.50	64.71	65.50	11.55	0.01	0.18	20.00	6.00	0.00	5.50	5.90	42056.00	0.58	68.66	67.00
7	8	4	16057.00	8347.00	147.00	-50	Spot (Block7, Row4, Column8)	69.25	72.00	12.14	0.02	0.18	66.00	65.67	66.00	11.44	0.00	0.17	26.00	0.00	0.00	6.00	3.25	41206.00	0.31	65.36	68.00
7	1	5	13950.00	8647.00	163.65	0	Spot (Block7, Row5, Column1)	99.77	100.00	14.37	0.00	0.14	65.00	66.17	65.00	15.50	0.01	0.23	91.00	60.00	0.00	35.00	34.77	74128.00	2.17	81.55	82.00
7	2	5	14246.00	8639.00	166.70	0	Spot (Block7, Row5, Column2)	160.67	171.50	42.41	0.03	0.26	65.00	64.86	65.00	11.48	0.00	0.18	100.00	98.00	0.00	106.50	95.67	124035.00	8.35	91.46	91.00
7	3	5	14556.00	8639.00	158.25	0	Spot (Block7, Row5, Column3)	334.47	296.00	123.95	0.05	0.37	65.00	64.37	65.00	11.37	0.00	0.18	100.00	100.00	0.00	231.00	269.47	230118.00	23.76	125.05	112.00
7	4	5	14879.00	8662.00	198.95	0	Spot (Block7, Row5, Column4)	78.96	79.00	11.72	0.00	0.15	62.00	61.16	62.00	10.36	0.01	0.17	76.00	35.00	0.00	17.00	16.96	88749.00	1.72	69.53	71.00
7	5	5	15151.00	8644.00	171.90	0	Spot (Block7, Row5, Column5)	166.31	182.00	45.93	0.04	0.28	62.00	61.46	62.00	10.11	0.00	0.16	100.00	99.00	0.00	120.00	104.31	136875.00	10.37	86.74	86.50
7	6	5	15490.00	8641.00	165.10	0	Spot (Block7, Row5, Column6)	70.48	70.00	11.76	0.00	0.17	62.00	61.16	62.00	11.62	0.01	0.19	38.00	9.00	0.00	8.00	8.48	53497.00	0.80	68.59	69.00
7	7	5	15756.00	8649.00	182.25	0	Spot (Block7, Row5, Column7)	123.88	123.00	21.10	0.00	0.17	64.00	62.69	64.00	11.69	0.01	0.19	100.00	97.00	0.00	59.00	59.88	115453.00	5.23	90.50	91.00
7	8	5	16055.00	8647.00	147.00	-50	Spot (Block7, Row5, Column8)	65.85	65.00	7.84	0.01	0.12	64.00	63.19	64.00	10.72	0.01	0.17	13.00	0.00	0.00	1.00	1.85	38787.00	0.25	67.24	66.00
7	1	6	13954.00	8938.00	195.75	0	Spot (Block7, Row6, Column1)	554.90	496.00	259.98	0.05	0.47	67.00	68.90	67.00	17.80	0.01	0.26	100.00	100.00	0.00	429.00	487.90	602064.00	27.31	193.27	187.50
7	2	6	14256.00	8934.00	202.65	0	Spot (Block7, Row6, Column2)	91.56	93.00	11.81	0.01	0.13	63.00	63.75	63.00	15.67	0.01	0.25	84.00	45.00	0.00	30.00	28.56	107127.00	1.77	71.27	72.00
7	3	6	14540.00	8930.00	185.20	0	Spot (Block7, Row6, Column3)	102.37	101.00	18.32	0.01	0.18	62.00	61.79	62.00	11.43	0.00	0.18	97.00	87.00	0.00	39.00	40.37	98587.00	3.55	74.41	76.00
7	4	6	14855.00	8940.00	147.00	-50	Spot (Block7, Row6, Column4)	59.62	60.00	8.54	0.00	0.14	63.00	62.29	63.00	11.30	0.00	0.18	5.00	0.00	0.00	-3.00	-3.38	35115.00	-0.24	58.84	56.00
7	5	6	15146.00	8946.00	173.60	0	Spot (Block7, Row6, Column5)	112.60	112.00	16.94	0.00	0.15	63.00	62.15	63.00	10.12	0.01	0.16	99.00	97.00	0.00	49.00	49.60	95036.00	4.99	81.38	81.50
7	6	6	15509.00	8931.00	185.85	0	Spot (Block7, Row6, Column6)	69.15	69.00	7.32	0.00	0.11	61.00	60.29	61.00	11.23	0.01	0.19	32.00	2.00	0.00	8.00	8.15	67217.00	0.79	65.31	66.00
7	7	6	15754.00	8945.00	147.00	-50	Spot (Block7, Row6, Column7)	69.86	67.00	13.58	0.02	0.19	63.00	61.78	63.00	11.76	0.01	0.19	35.00	13.00	0.00	4.00	6.86	41149.00	0.69	64.89	62.50
7	8	6	16054.00	8947.00	147.00	-50	Spot (Block7, Row6, Column8)	64.97	66.00	6.60	0.01	0.10	64.00	61.78	64.00	11.96	0.02	0.19	2.00	0.00	0.00	2.00	0.97	38202.00	0.27	63.87	63.50
7	1	7	13957.00	9240.00	180.90	0	Spot (Block7, Row7, Column1)	163.42	177.00	37.12	0.03	0.23	64.00	64.71	64.00	14.86	0.00	0.23	100.00	98.00	0.00	113.00	99.42	150019.00	6.64	92.73	92.00
7	2	7	14282.00	9312.00	179.60	0	Spot (Block7, Row7, Column2)	69.79	70.00	9.46	0.00	0.14	61.00	59.82	61.00	11.20	0.01	0.19	37.00	5.00	0.00	9.00	8.79	63368.00	0.89	66.76	67.00
7	3	7	14553.00	9239.00	147.00	-50	Spot (Block7, Row7, Column3)	57.61	57.00	8.36	0.00	0.15	62.00	62.15	62.00	12.14	0.00	0.20	2.00	0.00	0.00	-5.00	-4.39	33874.00	-0.37	59.09	59.00
7	4	7	14853.00	9240.00	147.00	-50	Spot (Block7, Row7, Column4)	64.12	64.00	6.61	0.00	0.10	65.00	64.47	65.00	12.51	0.00	0.19	2.00	0.00	0.00	-1.00	-0.88	37638.00	-0.03	68.50	68.00
7	5	7	15153.00	9242.00	147.00	-50	Spot (Block7, Row7, Column5)	60.02	62.00	10.46	0.01	0.17	64.00	63.10	64.00	11.28	0.01	0.18	3.00	0.00	0.00	-2.00	-3.98	35469.00	-0.27	64.53	66.00
7	6	7	15447.00	9260.00	218.70	0	Spot (Block7, Row7, Column6)	100.12	100.00	18.53	0.00	0.19	65.00	66.59	65.00	18.22	0.01	0.27	80.00	46.00	0.00	35.00	35.12	136566.00	1.84	76.21	75.00
7	7	7	15753.00	9245.00	147.00	-50	Spot (Block7, Row7, Column7)	72.73	74.00	11.79	0.01	0.16	64.00	63.17	64.00	10.69	0.01	0.17	46.00	13.00	0.00	10.00	8.73	42908.00	0.89	67.67	71.50
7	8	7	16069.00	9215.00	210.35	0	Spot (Block7, Row7, Column8)	85.28	86.00	9.32	0.00	0.11	64.00	63.38	64.00	11.30	0.00	0.18	85.00	47.00	0.00	22.00	21.28	107447.00	1.94	74.20	74.00
7	1	8	13938.00	9546.00	189.55	0	Spot (Block7, Row8, Column1)	81.54	80.00	20.09	0.01	0.25	63.00	62.01	63.00	11.74	0.01	0.19	67.00	32.00	0.00	17.00	18.54	82522.00	1.66	65.67	67.00
7	2	8	14252.00	9537.00	147.00	-50	Spot (Block7, Row8, Column2)	67.54	68.50	10.60	0.01	0.16	62.00	61.57	62.00	11.59	0.00	0.19	28.00	2.00	0.00	6.50	5.54	40251.00	0.51	63.66	65.00
7	3	8	14552.00	9539.00	147.00	-50	Spot (Block7, Row8, Column3)	64.63	64.00	8.36	0.00	0.13	64.00	63.57	64.00	11.34	0.00	0.18	11.00	0.00	0.00	0.00	0.63	38262.00	0.09	63.62	62.00
7	4	8	14855.00	9542.00	161.40	0	Spot (Block7, Row8, Column4)	254.12	271.00	86.97	0.03	0.34	63.00	62.33	63.00	12.26	0.00	0.20	100.00	100.00	0.00	208.00	191.12	182458.00	15.64	103.15	98.50
7	5	8	15152.00	9542.00	147.00	-50	Spot (Block7, Row8, Column5)	55.25	54.00	8.79	0.01	0.16	65.00	65.46	65.00	17.87	0.00	0.27	0.00	0.00	0.00	-11.00	-9.75	32986.00	-0.57	59.20	61.00
7	6	8	15453.00	9547.00	195.85	0	Spot (Block7, Row8, Column6)	754.08	662.00	419.42	0.06	0.56	67.00	70.33	67.00	22.17	0.02	0.32	100.00	100.00	0.00	595.00	687.08	818933.00	30.84	223.66	207.00
7	7	8	15742.00	9555.00	168.80	0	Spot (Block7, Row8, Column7)	84.57	84.00	10.62	0.00	0.13	66.00	67.53	66.00	14.63	0.01	0.22	64.00	16.00	0.00	18.00	18.57	66475.00	1.16	73.87	73.50
7	8	8	16037.00	9548.00	172.60	0	Spot (Block7, Row8, Column8)	90.97	91.00	12.29	0.00	0.14	65.00	65.08	65.00	10.95	0.00	0.17	89.00	63.00	0.00	26.00	25.97	75504.00	2.36	74.47	72.00
8	1	1	18466.00	7456.00	153.90	0	Spot (Block8, Row1, Column1)	1174.74	1086.00	515.68	0.03	0.44	83.00	83.92	83.00	13.09	0.00	0.16	100.00	100.00	0.00	1003.00	1091.74	763582.00	83.36	334.12	254.00
8	2	1	18767.00	7478.00	168.80	0	Spot (Block8, Row1, Column2)	97.67	98.00	11.18	0.00	0.11	80.00	81.16	80.00	12.56	0.01	0.15	64.00	28.00	0.00	18.00	17.67	77553.00	1.31	86.45	86.00
8	3	1	19059.00	7469.00	147.00	-50	Spot (Block8, Row1, Column3)	84.10	84.00	10.66	0.00	0.13	80.00	79.76	80.00	10.05	0.00	0.13	28.00	6.00	0.00	4.00	4.10	49367.00	0.43	83.80	84.00
8	4	1	19358.00	7471.00	147.00	-50	Spot (Block8, Row1, Column4)	85.07	85.00	10.33	0.00	0.12	81.00	81.44	81.00	10.13	0.00	0.12	28.00	6.00	0.00	4.00	4.07	49938.00	0.36	84.32	83.00
8	5	1	19640.00	7495.00	259.15	0	Spot (Block8, Row1, Column5)	88.49	88.00	12.47	0.00	0.14	79.00	79.46	79.00	10.12	0.00	0.13	45.00	19.00	0.00	9.00	9.49	172821.00	0.89	76.68	77.00
8	6	1	19972.00	7470.00	262.25	0	Spot (Block8, Row1, Column6)	88.35	87.00	11.82	0.01	0.13	79.00	79.69	79.00	9.65	0.00	0.12	44.00	19.00	0.00	8.00	9.35	176789.00	0.90	81.40	81.00
8	7	1	20230.00	7491.00	155.60	0	Spot (Block8, Row1, Column7)	100.57	99.00	11.23	0.01	0.11	80.00	81.64	80.00	15.84	0.01	0.19	61.00	20.00	0.00	19.00	20.57	67078.00	1.19	88.78	89.00
8	8	1	20549.00	7476.00	148.15	0	Spot (Block8, Row1, Column8)	3526.57	3553.00	1384.38	0.00	0.39	83.00	85.16	83.00	19.70	0.01	0.23	100.00	100.00	0.00	3470.00	3443.57	2119467.00	174.72	856.64	753.50
8	1	2	18458.00	7766.00	147.00	-50	Spot (Block8, Row2, Column1)	80.54	81.00	8.54	0.00	0.11	81.00	81.12	81.00	11.91	0.00	0.15	7.00	0.00	0.00	0.00	-0.46	47601.00	-0.05	83.90	84.00
8	2	2	18757.00	7768.00	147.00	-50	Spot (Block8, Row2, Column2)	78.33	78.00	8.59	0.00	0.11	80.00	79.88	80.00	10.28	0.00	0.13	8.00	0.00	0.00	-2.00	-1.67	46528.00	-0.15	78.60	80.00
8	3	2	19057.00	7769.00	147.00	-50	Spot (Block8, Row2, Column3)	88.47	88.00	10.77	0.00	0.12	81.00	80.84	81.00	9.97	0.00	0.12	42.00	15.00	0.00	7.00	7.47	51933.00	0.77	84.70	82.00
8	4	2	19357.00	7771.00	147.00	-50	Spot (Block8, Row2, Column4)	88.76	88.00	9.79	0.00	0.11	81.00	80.82	81.00	10.09	0.00	0.12	39.00	10.00	0.00	7.00	7.76	52459.00	0.79	86.38	86.00
8	5	2	19698.00	7763.00	221.90	0	Spot (Block8, Row2, Column5)	91.89	92.00	11.04	0.00	0.12	79.00	79.38	79.00	8.76	0.00	0.11	62.00	33.00	0.00	13.00	12.89	129477.00	1.43	85.72	86.00
8	6	2	19961.00	7795.00	219.60	0	Spot (Block8, Row2, Column6)	86.27	87.00	7.95	0.00	0.09	81.00	80.67	81.00	8.92	0.00	0.11	34.00	5.00	0.00	6.00	5.27	118874.00	0.63	79.68	81.00
8	7	2	20257.00	7776.00	147.00	-50	Spot (Block8, Row2, Column7)	86.50	88.00	11.55	0.01	0.13	79.00	79.19	79.00	9.42	0.00	0.12	48.00	18.00	0.00	9.00	7.50	51119.00	0.78	81.58	83.00
8	8	2	20556.00	7778.00	147.00	-50	Spot (Block8, Row2, Column8)	81.93	83.00	11.08	0.01	0.14	80.00	81.86	80.00	15.81	0.01	0.19	10.00	0.00	0.00	3.00	1.93	48668.00	0.00	78.30	79.00
8	1	3	18423.00	8055.00	209.30	0	Spot (Block8, Row3, Column1)	87.67	88.00	9.62	0.00	0.11	79.00	78.55	79.00	10.37	0.00	0.13	41.00	9.00	0.00	9.00	8.67	108795.00	0.88	81.59	81.00
8	2	3	18695.00	8065.00	142.00	0	Spot (Block8, Row3, Column2)	95.58	96.00	10.11	0.00	0.11	79.00	78.63	79.00	9.33	0.00	0.12	70.00	42.00	0.00	17.00	16.58	52857.00	1.82	88.65	88.00
8	3	3	19066.00	8057.00	181.90	0	Spot (Block8, Row3, Column3)	93.65	94.00	10.41	0.00	0.11	81.00	80.58	81.00	10.36	0.00	0.13	58.00	21.00	0.00	13.00	12.65	87096.00	1.26	86.82	87.50
8	4	3	19345.00	8068.00	194.85	0	Spot (Block8, Row3, Column4)	101.31	101.00	9.85	0.00	0.10	80.00	80.63	80.00	9.75	0.00	0.12	89.00	57.00	0.00	21.00	21.31	108607.00	2.12	89.50	89.00
8	5	3	19681.00	8056.00	190.50	0	Spot (Block8, Row3, Column5)	91.88	92.00	8.52	0.00	0.09	80.00	80.38	80.00	9.85	0.00	0.12	59.00	20.00	0.00	12.00	11.88	94177.00	1.17	85.93	87.00
8	6	3	19956.00	8075.00	189.65	0	Spot (Block8, Row3, Column6)	160.67	170.00	28.80	0.02	0.18	83.00	83.58	83.00	11.65	0.00	0.14	99.00	96.00	0.00	87.00	77.67	162111.00	6.62	106.78	106.00
8	7	3	20255.00	8076.00	147.00	-50	Spot (Block8, Row3, Column7)	81.42	79.00	11.57	0.01	0.14	82.00	82.15	82.00	10.03	0.00	0.12	21.00	4.00	0.00	-3.00	-0.58	47791.00	-0.07	81.99	81.00
8	8	3	20565.00	8075.00	171.75	0	Spot (Block8, Row3, Column8)	170.98	178.00	34.30	0.02	0.20	81.00	81.21	81.00	9.42	0.00	0.12	99.00	99.00	0.00	97.00	89.98	140719.00	9.53	109.27	107.00
8	1	4	18538.00	8377.00	177.80	0	Spot (Block8, Row4, Column1)	89.60	89.50	9.77	0.00	0.11	79.00	79.15	79.00	10.54	0.00	0.13	50.00	15.00	0.00	10.50	10.60	79561.00	0.99	84.58	83.00
8	2	4	18775.00	8315.00	197.00	0	Spot (Block8, Row4, Column2)	98.75	99.00	10.04	0.00	0.10	80.00	80.29	80.00	10.13	0.00	0.13	78.00	41.00	0.00	19.00	18.75	108523.00	1.82	87.64	87.00
8	3	4	19061.00	8366.00	184.75	0	Spot (Block8, Row4, Column3)	115.04	114.00	16.15	0.00	0.14	79.00	78.25	79.00	9.61	0.00	0.12	96.00	85.00	0.00	35.00	36.04	110553.00	3.83	90.10	90.00
8	4	4	19310.00	8362.00	184.45	0	Spot (Block8, Row4, Column4)	84.55	84.00	8.24	0.00	0.10	79.00	78.77	79.00	9.99	0.00	0.13	33.00	4.00	0.00	5.00	5.55	81003.00	0.58	78.33	77.00
8	5	4	19654.00	8372.00	147.00	-50	Spot (Block8, Row4, Column5)	86.72	88.00	10.43	0.01	0.12	79.00	79.39	79.00	10.06	0.00	0.13	45.00	9.00	0.00	9.00	7.72	50903.00	0.73	82.77	82.00
8	6	4	19965.00	8388.00	190.35	0	Spot (Block8, Row4, Column6)	101.58	101.00	10.76	0.00	0.11	80.00	81.41	80.00	11.93	0.01	0.15	83.00	39.00	0.00	21.00	21.58	103512.00	1.69	90.38	90.00
8	7	4	20254.00	8376.00	147.00	-50	Spot (Block8, Row4, Column7)	86.32	86.00	9.37	0.00	0.11	81.00	82.09	81.00	12.50	0.01	0.15	24.00	1.00	0.00	5.00	5.32	50754.00	0.34	79.85	80.00
8	8	4	20543.00	8366.00	269.60	0	Spot (Block8, Row4, Column8)	85.77	85.00	8.88	0.00	0.10	80.00	80.98	80.00	8.75	0.01	0.11	36.00	10.00	0.00	5.00	5.77	181829.00	0.55	80.55	79.00
8	1	5	18497.00	8698.00	129.95	0	Spot (Block8, Row5, Column1)	99.88	99.00	11.22	0.00	0.11	81.00	81.09	81.00	12.14	0.00	0.15	68.00	35.00	0.00	18.00	18.88	45344.00	1.55	95.64	95.00
8	2	5	18758.00	8658.00	158.65	0	Spot (Block8, Row5, Column2)	215.54	210.50	37.02	0.01	0.17	82.00	82.86	82.00	11.97	0.00	0.14	100.00	100.00	0.00	128.50	133.54	150447.00	11.08	125.38	119.00
8	3	5	19042.00	8669.00	203.65	0	Spot (Block8, Row5, Column3)	111.19	112.00	15.95	0.00	0.14	80.00	80.46	80.00	10.96	0.00	0.14	90.00	74.00	0.00	32.00	31.19	130534.00	2.80	89.46	91.00
8	4	5	19316.00	8727.00	205.15	0	Spot (Block8, Row5, Column4)	90.30	90.00	9.41	0.00	0.10	79.00	79.06	79.00	10.38	0.00	0.13	54.00	16.00	0.00	11.00	11.30	107996.00	1.08	84.47	85.50
8	5	5	19650.00	8679.00	194.25	0	Spot (Block8, Row5, Column5)	120.67	118.00	16.59	0.01	0.14	78.00	78.79	78.00	10.31	0.00	0.13	98.00	93.00	0.00	40.00	42.67	129242.00	4.06	97.63	98.00
8	6	5	19997.00	8723.00	229.15	0	Spot (Block8, Row5, Column6)	88.68	89.00	10.63	0.00	0.12	80.00	80.75	80.00	12.68	0.00	0.16	37.00	5.00	0.00	9.00	8.68	133903.00	0.63	79.23	79.00
8	7	5	20263.00	8674.00	180.25	0	Spot (Block8, Row5, Column7)	431.25	418.00	150.20	0.01	0.35	81.00	82.83	81.00	14.16	0.01	0.17	100.00	100.00	0.00	337.00	350.25	392434.00	24.61	174.91	181.00
8	8	5	20556.00	8651.00	228.95	0	Spot (Block8, Row5, Column8)	87.05	88.00	8.33	0.00	0.10	81.00	81.81	81.00	12.10	0.00	0.15	22.00	0.00	0.00	7.00	6.05	131540.00	0.43	82.47	83.00
8	1	6	18459.00	8956.00	181.95	0	Spot (Block8, Row6, Column1)	162.78	168.00	22.61	0.01	0.14	83.00	83.36	83.00	12.05	0.00	0.14	100.00	99.00	0.00	85.00	79.78	151056.00	6.59	115.12	115.00
8	2	6	18755.00	8963.00	193.40	0	Spot (Block8, Row6, Column2)	276.93	289.00	66.27	0.02	0.24	83.00	83.30	83.00	12.71	0.00	0.15	100.00	100.00	0.00	206.00	193.93	293826.00	15.24	143.12	137.00
8	3	6	19052.00	8969.00	147.00	-50	Spot (Block8, Row6, Column3)	95.29	96.00	13.90	0.00	0.15	81.00	81.93	81.00	10.94	0.00	0.13	60.00	28.00	0.00	15.00	14.29	56032.00	1.22	85.85	86.00
8	4	6	19355.00	9022.00	162.45	0	Spot (Block8, Row6, Column4)	91.76	92.00	8.89	0.00	0.10	78.00	78.38	78.00	10.19	0.00	0.13	66.00	24.00	0.00	14.00	13.76	66891.00	1.31	83.61	84.00
8	5	6	19647.00	8965.00	183.20	0	Spot (Block8, Row6, Column5)	101.06	101.00	11.31	0.00	0.11	79.00	79.15	79.00	10.27	0.00	0.13	85.00	55.00	0.00	22.00	22.06	94996.00	2.13	87.58	87.00
8	6	6	19968.00	8966.00	244.35	0	Spot (Block8, Row6, Column6)	86.20	87.00	8.50	0.00	0.10	80.00	81.09	80.00	11.04	0.01	0.14	26.00	2.00	0.00	7.00	6.20	148781.00	0.46	80.44	81.00
8	7	6	20251.00	8976.00	147.00	-50	Spot (Block8, Row6, Column7)	86.95	85.00	10.88	0.01	0.13	82.00	82.22	82.00	11.71	0.00	0.14	28.00	5.00	0.00	3.00	4.95	51126.00	0.40	84.16	83.00
8	8	6	20551.00	8977.00	147.00	-50	Spot (Block8, Row6, Column8)	86.84	88.00	9.48	0.01	0.11	82.00	81.26	82.00	10.06	0.00	0.12	27.00	4.00	0.00	6.00	4.84	51323.00	0.56	88.78	92.00
8	1	7	18442.00	9248.00	173.95	0	Spot (Block8, Row7, Column1)	94.33	95.00	9.52	0.00	0.10	80.00	80.57	80.00	10.42	0.00	0.13	66.00	27.00	0.00	15.00	14.33	79424.00	1.32	91.07	91.00
8	2	7	18751.00	9267.00	147.00	-50	Spot (Block8, Row7, Column2)	85.41	86.00	8.23	0.00	0.10	79.00	79.47	79.00	10.53	0.00	0.13	33.00	2.00	0.00	7.00	6.41	50390.00	0.56	82.75	84.00
8	3	7	19115.00	9267.00	209.20	0	Spot (Block8, Row7, Column3)	88.52	87.00	8.55	0.01	0.10	78.00	78.35	78.00	9.47	0.00	0.12	47.00	16.00	0.00	9.00	10.52	110475.00	1.07	84.16	85.00
8	4	7	19350.00	9271.00	147.00	-50	Spot (Block8, Row7, Column4)	79.77	80.00	8.38	0.00	0.11	78.00	77.99	78.00	9.71	0.00	0.12	19.00	1.00	0.00	2.00	1.77	46986.00	0.18	78.51	77.00
8	5	7	19650.00	9272.00	147.00	-50	Spot (Block8, Row7, Column5)	74.91	75.00	13.20	0.00	0.18	81.00	81.30	81.00	11.01	0.00	0.14	7.00	0.00	0.00	-6.00	-6.09	44050.00	-0.58	84.86	88.00
8	6	7	19951.00	9270.00	177.40	0	Spot (Block8, Row7, Column6)	330.75	331.00	86.11	0.00	0.26	83.00	84.34	83.00	12.94	0.01	0.15	100.00	100.00	0.00	248.00	247.75	290066.00	19.05	151.38	149.00
8	7	7	20245.00	9292.00	246.30	0	Spot (Block8, Row7, Column7)	87.21	87.00	8.21	0.00	0.09	79.00	80.51	79.00	11.71	0.01	0.15	33.00	2.00	0.00	8.00	8.21	152972.00	0.57	81.95	82.00
8	8	7	20543.00	9273.00	210.55	0	Spot (Block8, Row7, Column8)	108.00	107.00	13.02	0.00	0.12	81.00	80.57	81.00	10.21	0.00	0.13	90.00	65.00	0.00	26.00	27.00	136291.00	2.69	92.89	93.00
8	1	8	18439.00	9568.00	165.15	0	Spot (Block8, Row8, Column1)	103.73	103.00	9.78	0.00	0.09	79.00	79.60	79.00	9.82	0.00	0.12	94.00	69.00	0.00	24.00	24.73	78628.00	2.46	86.60	87.00
8	2	8	18725.00	9556.00	198.00	0	Spot (Block8, Row8, Column2)	85.98	86.00	8.05	0.00	0.09	77.00	78.08	77.00	10.29	0.01	0.13	44.00	6.00	0.00	9.00	8.98	95442.00	0.77	81.38	82.50
8	3	8	19049.00	9569.00	147.00	-50	Spot (Block8, Row8, Column3)	88.84	90.00	9.93	0.01	0.11	77.00	77.50	77.00	10.38	0.00	0.13	57.00	21.00	0.00	13.00	11.84	52326.00	1.09	90.39	92.00
8	4	8	19347.00	9562.00	153.75	0	Spot (Block8, Row8, Column4)	348.20	374.50	99.36	0.03	0.29	78.00	78.51	78.00	10.58	0.00	0.13	100.00	100.00	0.00	296.50	270.20	224935.00	25.49	145.41	126.00
8	5	8	19597.00	9614.00	162.10	0	Spot (Block8, Row8, Column5)	92.35	94.00	13.00	0.01	0.14	80.00	80.51	80.00	11.29	0.00	0.14	57.00	21.00	0.00	14.00	12.35	66865.00	1.05	84.21	86.00
8	6	8	19956.00	9566.00	175.10	0	Spot (Block8, Row8, Column6)	253.23	256.00	66.26	0.00	0.26	81.00	82.29	81.00	12.33	0.01	0.15	100.00	99.00	0.00	175.00	172.23	216009.00	13.86	124.10	122.00
8	7	8	20249.00	9575.00	147.00	-50	Spot (Block8, Row8, Column7)	81.08	79.00	10.86	0.01	0.13	80.00	80.64	80.00	10.71	0.00	0.13	17.00	4.00	0.00	-1.00	1.08	47758.00	0.04	81.99	78.00
8	8	8	20551.00	9550.00	164.05	0	Spot (Block8, Row8, Column8)	93.60	94.00	7.96	0.00	0.09	78.00	78.40	78.00	9.99	0.00	0.13	75.00	32.00	0.00	16.00	15.60	70013.00	1.52	87.54	88.00
9	1	1	4941.00	11890.00	151.45	0	Spot (Block9, Row1, Column1)	1411.32	1294.00	591.89	0.04	0.42	96.00	97.97	96.00	14.54	0.01	0.15	100.00	100.00	0.00	1198.00	1315.32	890546.00	90.30	390.33	289.00
9	2	1	5236.00	11890.00	150.45	0	Spot (Block9, Row1, Column2)	231.31	226.00	42.57	0.01	0.18	94.00	93.95	94.00	12.24	0.00	0.13	100.00	99.00	0.00	132.00	137.31	142951.00	11.22	139.85	128.00
9	3	1	5553.00	11897.00	201.25	0	Spot (Block9, Row1, Column3)	110.58	108.00	17.70	0.01	0.16	87.00	88.14	87.00	11.50	0.01	0.13	72.00	44.00	0.00	21.00	23.58	126722.00	1.95	89.77	90.00
9	4	1	5829.00	11900.00	155.30	0	Spot (Block9, Row1, Column4)	206.88	202.00	42.85	0.01	0.21	92.00	93.52	92.00	14.58	0.01	0.16	99.00	96.00	0.00	110.00	114.88	137578.00	7.78	117.95	113.00
9	5	1	6137.00	11905.00	167.70	0	Spot (Block9, Row1, Column5)	188.33	191.00	44.20	0.01	0.23	97.00	96.82	97.00	11.81	0.00	0.12	98.00	95.00	0.00	94.00	91.33	146894.00	7.75	125.31	122.50
9	6	1	6436.00	11897.00	157.35	0	Spot (Block9, Row1, Column6)	235.73	215.00	63.29	0.04	0.27	97.00	97.56	97.00	13.16	0.00	0.13	99.00	97.00	0.00	118.00	138.73	161241.00	10.50	136.51	125.00
9	7	1	6735.00	11904.00	147.60	0	Spot (Block9, Row1, Column7)	549.23	532.00	218.81	0.01	0.40	99.00	102.18	99.00	21.35	0.01	0.21	100.00	100.00	0.00	433.00	450.23	325692.00	20.94	207.28	183.00
9	8	1	7027.00	11907.00	144.60	0	Spot (Block9, Row1, Column8)	4184.56	4143.00	1766.77	0.00	0.42	103.00	106.82	103.00	24.39	0.02	0.23	100.00	100.00	0.00	4040.00	4081.56	2355906.00	167.18	1024.46	862.00
9	1	2	4935.00	12192.00	147.00	-50	Spot (Block9, Row2, Column1)	102.29	102.00	9.01	0.00	0.09	98.00	98.44	98.00	12.61	0.00	0.13	19.00	0.00	0.00	4.00	4.29	59842.00	0.31	99.39	99.00
9	2	2	5225.00	12190.00	144.70	0	Spot (Block9, Row2, Column2)	171.70	180.00	28.73	0.02	0.17	93.00	93.90	93.00	11.56	0.00	0.12	100.00	96.00	0.00	87.00	78.70	98043.00	6.73	122.62	116.00
9	3	2	5559.00	12213.00	207.90	0	Spot (Block9, Row2, Column3)	105.72	105.00	9.92	0.00	0.09	90.00	91.23	90.00	11.96	0.01	0.13	66.00	21.00	0.00	15.00	15.72	129824.00	1.21	92.46	92.00
9	4	2	5847.00	12216.00	207.60	0	Spot (Block9, Row2, Column4)	132.65	133.00	18.98	0.00	0.14	92.00	92.69	92.00	13.14	0.00	0.14	92.00	73.00	0.00	41.00	40.65	162891.00	3.04	102.25	103.00
9	5	2	6138.00	12201.00	170.80	0	Spot (Block9, Row2, Column5)	255.66	255.00	57.60	0.00	0.23	96.00	96.66	96.00	11.64	0.00	0.12	100.00	99.00	0.00	159.00	159.66	208359.00	13.66	146.43	133.00
9	6	2	6427.00	12194.00	178.80	0	Spot (Block9, Row2, Column6)	132.82	129.00	18.44	0.01	0.14	99.00	100.03	99.00	14.04	0.00	0.14	85.00	53.00	0.00	30.00	33.82	119268.00	2.34	111.70	111.00
9	7	2	6720.00	12203.00	260.35	0	Spot (Block9, Row2, Column7)	116.12	115.00	11.88	0.00	0.10	101.00	101.46	101.00	14.14	0.00	0.14	49.00	10.00	0.00	14.00	15.12	228646.00	1.04	104.03	104.00
9	8	2	6994.00	12193.00	212.00	0	Spot (Block9, Row2, Column8)	112.34	112.00	10.89	0.00	0.10	104.00	106.48	104.00	21.15	0.01	0.20	11.00	0.00	0.00	8.00	8.34	144352.00	0.28	104.53	104.00
9	1	3	4935.00	12494.00	153.80	0	Spot (Block9, Row3, Column1)	265.31	277.00	57.02	0.02	0.21	98.00	98.22	98.00	11.30	0.00	0.12	100.00	100.00	0.00	179.00	167.31	174042.00	14.78	145.48	131.50
9	2	3	5247.00	12491.00	157.95	0	Spot (Block9, Row3, Column2)	123.37	123.00	13.97	0.00	0.11	95.00	95.97	95.00	13.36	0.00	0.14	85.00	56.00	0.00	28.00	28.37	85369.00	2.05	106.76	105.50
9	3	3	5524.00	12502.00	152.70	0	Spot (Block9, Row3, Column3)	499.01	390.00	596.50	0.11	1.20	95.00	96.24	95.00	15.22	0.01	0.16	100.00	100.00	0.00	295.00	404.01	318866.00	26.46	184.79	148.00
9	4	3	5833.00	12495.00	155.85	0	Spot (Block9, Row3, Column4)	316.48	298.00	99.05	0.03	0.31	97.00	98.43	97.00	14.55	0.01	0.15	100.00	99.00	0.00	201.00	219.48	211407.00	14.98	154.72	157.00
9	5	3	6138.00	12495.00	153.80	0	Spot (Block9, Row3, Column5)	361.60	272.00	618.13	0.12	1.71	99.00	100.34	99.00	17.30	0.01	0.17	99.00	96.00	0.00	173.00	262.60	235762.00	15.10	149.72	137.00
9	6	3	6439.00	12500.00	209.40	0	Spot (Block9, Row3, Column6)	416.73	376.00	185.93	0.04	0.45	102.00	103.87	102.00	18.61	0.01	0.18	100.00	100.00	0.00	274.00	314.73	519666.00	16.81	194.47	193.00
9	7	3	6735.00	12505.00	170.15	0	Spot (Block9, Row3, Column7)	169.85	175.00	29.16	0.01	0.17	103.00	103.39	103.00	15.31	0.00	0.15	96.00	83.00	0.00	72.00	66.85	136900.00	4.34	120.02	120.00
9	8	3	7035.00	12510.00	163.40	0	Spot (Block9, Row3, Column8)	139.18	139.00	13.48	0.00	0.10	104.00	103.65	104.00	11.35	0.00	0.11	95.00	82.00	0.00	35.00	35.18	103828.00	3.13	119.40	119.00
9	1	4	4932.00	12785.00	152.50	0	Spot (Block9, Row4, Column1)	271.89	276.00	76.48	0.01	0.28	95.00	96.22	95.00	11.77	0.01	0.12	100.00	99.00	0.00	181.00	176.89	173463.00	14.93	142.57	133.00
9	2	4	5239.00	12794.00	180.15	0	Spot (Block9, Row4, Column2)	245.89	262.00	54.72	0.03	0.22	95.00	96.54	95.00	15.61	0.01	0.16	100.00	99.00	0.00	167.00	150.89	222772.00	9.57	137.66	133.00
9	3	4	5535.00	12793.00	145.90	0	Spot (Block9, Row4, Column3)	1720.60	1487.50	940.47	0.06	0.55	97.00	99.37	97.00	18.44	0.01	0.19	100.00	100.00	0.00	1390.50	1623.60	997950.00	87.92	388.33	339.00
9	4	4	5831.00	12796.00	147.00	-50	Spot (Block9, Row4, Column4)	101.37	102.00	13.34	0.00	0.13	97.00	98.51	97.00	13.83	0.01	0.14	23.00	5.00	0.00	5.00	4.37	60012.00	0.21	97.57	99.50
9	5	4	6110.00	12791.00	144.70	0	Spot (Block9, Row4, Column5)	193.45	190.00	85.86	0.01	0.44	97.00	99.10	97.00	16.54	0.01	0.17	99.00	97.00	0.00	93.00	96.45	110656.00	5.71	137.44	131.00
9	6	4	6435.00	12797.00	173.15	0	Spot (Block9, Row4, Column6)	319.43	312.00	74.35	0.01	0.23	99.00	101.17	99.00	16.68	0.01	0.16	100.00	100.00	0.00	213.00	220.43	268956.00	13.09	166.76	174.00
9	7	4	6725.00	12797.00	182.35	0	Spot (Block9, Row4, Column7)	158.41	159.00	25.35	0.00	0.16	101.00	101.39	101.00	12.98	0.00	0.13	99.00	89.00	0.00	58.00	57.41	146687.00	4.39	118.96	120.00
9	8	4	7049.00	12824.00	178.45	0	Spot (Block9, Row4, Column8)	139.15	137.00	16.87	0.01	0.12	102.00	102.72	102.00	11.13	0.00	0.11	94.00	78.00	0.00	35.00	37.15	123008.00	3.27	120.04	121.00
9	1	5	4934.00	13093.00	146.50	0	Spot (Block9, Row5, Column1)	467.08	442.00	176.61	0.02	0.38	97.00	98.03	97.00	13.57	0.00	0.14	100.00	100.00	0.00	345.00	370.08	272306.00	27.20	177.72	178.00
9	2	5	5226.00	13086.00	190.05	0	Spot (Block9, Row5, Column2)	129.34	130.00	13.63	0.00	0.11	96.00	97.47	96.00	12.96	0.01	0.13	94.00	69.00	0.00	34.00	33.34	131922.00	2.46	104.68	104.50
9	3	5	5532.00	13095.00	159.10	0	Spot (Block9, Row5, Column3)	588.33	540.00	250.96	0.04	0.43	96.00	99.79	96.00	18.35	0.02	0.18	100.00	100.00	0.00	444.00	492.33	410656.00	26.63	191.72	187.00
9	4	5	5827.00	13091.00	166.20	0	Spot (Block9, Row5, Column4)	162.80	168.00	26.27	0.01	0.16	97.00	99.73	97.00	17.22	0.01	0.17	96.00	85.00	0.00	71.00	65.80	124708.00	3.66	121.63	120.00
9	5	5	6130.00	13101.00	141.20	0	Spot (Block9, Row5, Column5)	2143.75	1949.00	1161.45	0.04	0.54	98.00	100.71	98.00	18.56	0.01	0.18	100.00	100.00	0.00	1851.00	2045.75	1155479.00	110.09	496.10	368.00
9	6	5	6428.00	13099.00	157.40	0	Spot (Block9, Row5, Column6)	130.28	128.00	22.44	0.01	0.17	98.00	98.87	98.00	14.33	0.00	0.14	77.00	53.00	0.00	30.00	32.28	88978.00	2.19	116.73	116.00
9	7	5	6728.00	13110.00	166.00	0	Spot (Block9, Row5, Column7)	191.46	194.00	30.73	0.01	0.16	102.00	101.96	102.00	12.40	0.00	0.12	98.00	94.00	0.00	92.00	89.46	146469.00	7.22	132.05	129.00
9	8	5	7031.00	13094.00	156.05	0	Spot (Block9, Row5, Column8)	219.45	203.00	58.63	0.03	0.27	101.00	101.62	101.00	11.92	0.00	0.12	100.00	99.00	0.00	102.00	118.45	147033.00	9.88	138.46	131.00
9	1	6	4931.00	13390.00	211.55	0	Spot (Block9, Row6, Column1)	345.08	296.00	131.93	0.07	0.38	98.00	100.42	98.00	15.40	0.01	0.15	100.00	100.00	0.00	198.00	247.08	441704.00	15.88	179.12	183.00
9	2	6	5239.00	13376.00	203.15	0	Spot (Block9, Row6, Column2)	134.24	132.00	17.93	0.01	0.13	96.00	97.72	96.00	13.96	0.01	0.14	93.00	67.00	0.00	36.00	38.24	157330.00	2.62	110.31	111.00
9	3	6	5518.00	13392.00	150.05	0	Spot (Block9, Row6, Column3)	392.84	362.00	167.60	0.04	0.43	98.00	99.58	98.00	14.43	0.01	0.14	100.00	100.00	0.00	264.00	294.84	243166.00	20.32	165.96	171.00
9	4	6	5828.00	13387.00	183.20	0	Spot (Block9, Row6, Column4)	121.77	120.00	14.61	0.01	0.12	97.00	98.21	97.00	14.43	0.01	0.15	75.00	35.00	0.00	23.00	24.77	114460.00	1.63	105.06	103.50
9	5	6	6130.00	13396.00	143.65	0	Spot (Block9, Row6, Column5)	1305.85	1212.00	686.69	0.03	0.53	97.00	99.75	97.00	17.12	0.01	0.17	100.00	100.00	0.00	1115.00	1208.85	740418.00	70.47	323.23	261.00
9	6	6	6440.00	13363.00	271.95	0	Spot (Block9, Row6, Column6)	105.00	105.00	12.47	0.00	0.12	97.00	97.77	97.00	13.22	0.00	0.14	32.00	6.00	0.00	8.00	8.00	225952.00	0.55	98.39	97.00
9	7	6	6735.00	13406.00	165.25	0	Spot (Block9, Row6, Column7)	232.53	211.00	66.23	0.04	0.28	102.00	102.54	102.00	13.09	0.00	0.13	99.00	97.00	0.00	109.00	130.53	176722.00	9.93	137.94	131.00
9	8	6	7040.00	13406.00	150.55	0	Spot (Block9, Row6, Column8)	242.97	213.00	69.40	0.06	0.29	100.00	100.82	100.00	13.76	0.00	0.14	99.00	98.00	0.00	113.00	142.97	151370.00	10.33	144.97	130.00
9	1	7	4928.00	13687.00	169.60	0	Spot (Block9, Row7, Column1)	303.11	296.50	88.98	0.01	0.29	97.00	98.43	97.00	13.34	0.01	0.14	100.00	100.00	0.00	199.50	206.11	243703.00	15.34	159.64	162.00
9	2	7	5228.00	13693.00	147.00	-50	Spot (Block9, Row7, Column2)	99.98	100.00	8.93	0.00	0.09	98.00	98.20	98.00	11.71	0.00	0.12	17.00	0.00	0.00	2.00	1.98	58989.00	0.15	96.49	97.00
9	3	7	5528.00	13694.00	147.00	-50	Spot (Block9, Row7, Column3)	92.37	92.00	9.02	0.00	0.10	99.00	99.24	99.00	11.43	0.00	0.12	2.00	0.00	0.00	-7.00	-6.63	54128.00	-0.60	103.37	102.50
9	4	7	5827.00	13696.00	147.00	-50	Spot (Block9, Row7, Column4)	101.88	103.00	10.36	0.00	0.10	97.00	97.32	97.00	11.19	0.00	0.12	24.00	3.00	0.00	6.00	4.88	60417.00	0.41	100.75	101.00
9	5	7	6125.00	13693.00	168.05	0	Spot (Block9, Row7, Column5)	134.91	130.00	18.34	0.02	0.14	96.00	97.46	96.00	12.95	0.01	0.13	98.00	76.00	0.00	34.00	38.91	105503.00	2.89	115.50	114.00
9	6	7	6431.00	13704.00	200.00	0	Spot (Block9, Row7, Column6)	147.48	145.00	26.16	0.01	0.18	97.00	98.77	97.00	16.34	0.01	0.17	89.00	69.00	0.00	48.00	50.48	167392.00	2.98	109.52	108.00
9	7	7	6717.00	13704.00	171.20	0	Spot (Block9, Row7, Column7)	228.96	218.00	57.02	0.02	0.25	99.00	99.24	99.00	12.89	0.00	0.13	100.00	98.00	0.00	119.00	129.96	187293.00	10.07	130.62	125.00
9	8	7	7026.00	13704.00	176.55	0	Spot (Block9, Row7, Column8)	479.10	473.00	137.16	0.01	0.29	102.00	102.90	102.00	15.82	0.00	0.15	100.00	100.00	0.00	371.00	377.10	417296.00	23.78	193.41	189.00
9	1	8	4922.00	13993.00	166.95	0	Spot (Block9, Row8, Column1)	139.98	136.50	17.16	0.01	0.12	96.00	96.49	96.00	10.92	0.00	0.11	99.00	94.00	0.00	40.50	43.98	108906.00	3.98	115.01	115.00
9	2	8	5232.00	13988.00	215.05	0	Spot (Block9, Row8, Column2)	114.34	115.00	11.44	0.00	0.10	97.00	96.83	97.00	11.07	0.00	0.11	69.00	32.00	0.00	18.00	17.34	150358.00	1.58	100.82	101.00
9	3	8	5521.00	13994.00	187.35	0	Spot (Block9, Row8, Column3)	133.76	128.00	22.93	0.02	0.17	99.00	99.02	99.00	11.16	0.00	0.11	87.00	64.00	0.00	29.00	34.76	132157.00	3.11	109.93	108.00
9	4	8	5830.00	13997.00	169.85	0	Spot (Block9, Row8, Column4)	165.67	172.00	26.53	0.02	0.16	99.00	98.85	99.00	10.74	0.00	0.11	99.00	96.00	0.00	73.00	66.67	132206.00	6.22	124.29	124.00
9	5	8	6126.00	13998.00	147.00	-50	Spot (Block9, Row8, Column5)	97.65	96.00	10.11	0.01	0.10	101.00	102.33	101.00	15.46	0.01	0.15	5.00	0.00	0.00	-5.00	-3.35	57513.00	-0.30	102.84	102.00
9	6	8	6429.00	13998.00	195.90	0	Spot (Block9, Row8, Column6)	520.38	451.00	267.69	0.06	0.51	100.00	103.65	100.00	19.94	0.02	0.19	100.00	100.00	0.00	351.00	420.38	563573.00	20.90	208.19	202.50
9	7	8	6730.00	13992.00	159.55	0	Spot (Block9, Row8, Column7)	173.28	180.00	32.25	0.02	0.19	99.00	100.37	99.00	16.01	0.01	0.16	94.00	84.00	0.00	81.00	74.28	120949.00	4.55	119.76	117.00
9	8	8	6978.00	14031.00	234.75	0	Spot (Block9, Row8, Column8)	121.01	118.00	20.42	0.01	0.17	105.00	104.81	105.00	15.24	0.00	0.15	41.00	17.00	0.00	13.00	16.01	192400.00	1.06	109.29	110.00
10	1	1	9437.00	11912.00	152.05	0	Spot (Block10, Row1, Column1)	1586.73	1453.50	754.49	0.04	0.48	81.00	82.41	81.00	15.09	0.01	0.18	100.00	100.00	0.00	1372.50	1505.73	999642.00	99.70	422.47	357.50
10	2	1	9709.00	11946.00	115.50	0	Spot (Block10, Row1, Column2)	100.73	101.00	10.33	0.00	0.10	80.00	80.01	80.00	12.88	0.00	0.16	74.00	37.00	0.00	21.00	20.73	35356.00	1.61	89.29	89.00
10	3	1	10037.00	11915.00	147.00	-50	Spot (Block10, Row1, Column3)	85.51	84.00	10.71	0.01	0.13	80.00	79.62	80.00	10.13	0.00	0.13	32.00	8.00	0.00	4.00	5.51	50279.00	0.58	85.89	84.00
10	4	1	10363.00	11923.00	134.85	0	Spot (Block10, Row1, Column4)	95.29	94.00	12.15	0.01	0.13	81.00	81.68	81.00	11.32	0.00	0.14	56.00	22.00	0.00	13.00	14.29	46407.00	1.20	86.70	88.00
10	5	1	10637.00	11918.00	147.00	-50	Spot (Block10, Row1, Column5)	93.37	93.00	11.82	0.00	0.13	82.00	82.61	82.00	11.34	0.00	0.14	48.00	21.00	0.00	11.00	11.37	55181.00	0.95	89.22	88.00
10	6	1	10937.00	11920.00	147.00	-50	Spot (Block10, Row1, Column6)	86.07	85.00	12.94	0.01	0.15	81.00	81.36	81.00	11.20	0.00	0.14	29.00	10.00	0.00	4.00	5.07	50607.00	0.42	89.37	87.00
10	7	1	11226.00	11925.00	200.95	0	Spot (Block10, Row1, Column7)	106.98	107.00	15.11	0.00	0.14	81.00	83.14	81.00	19.24	0.01	0.23	66.00	20.00	0.00	26.00	25.98	122808.00	1.24	88.47	88.00
10	8	1	11523.00	11930.00	148.05	0	Spot (Block10, Row1, Column8)	4221.34	3991.00	1864.05	0.02	0.44	85.00	89.37	85.00	25.00	0.02	0.28	100.00	100.00	0.00	3906.00	4136.34	2532806.00	165.30	944.14	693.00
10	1	2	9436.00	12212.00	147.00	-50	Spot (Block10, Row2, Column1)	85.06	85.00	9.23	0.00	0.11	80.00	80.74	80.00	12.25	0.00	0.15	21.00	1.00	0.00	5.00	5.06	50272.00	0.35	82.93	83.00
10	2	2	9699.00	12211.00	172.20	0	Spot (Block10, Row2, Column2)	88.89	89.00	9.60	0.00	0.11	79.00	78.93	79.00	10.97	0.00	0.14	46.00	12.00	0.00	10.00	9.89	73421.00	0.91	83.95	84.00
10	3	2	9974.00	12186.00	137.00	0	Spot (Block10, Row2, Column3)	97.07	98.00	8.52	0.00	0.09	79.00	79.19	79.00	11.36	0.00	0.14	77.00	33.00	0.00	19.00	18.07	49118.00	1.57	86.70	86.00
10	4	2	10336.00	12217.00	147.00	-50	Spot (Block10, Row2, Column4)	86.86	87.00	7.84	0.00	0.09	81.00	81.34	81.00	11.39	0.00	0.14	21.00	2.00	0.00	6.00	5.86	51246.00	0.48	86.92	87.00
10	5	2	10657.00	12216.00	217.55	0	Spot (Block10, Row2, Column5)	106.50	106.00	15.41	0.00	0.14	80.00	80.29	80.00	11.00	0.00	0.14	87.00	64.00	0.00	26.00	26.50	144409.00	2.38	82.40	82.00
10	6	2	10935.00	12220.00	147.00	-50	Spot (Block10, Row2, Column6)	89.71	88.00	12.62	0.01	0.14	81.00	81.34	81.00	12.04	0.00	0.15	37.00	13.00	0.00	7.00	8.71	52837.00	0.70	86.58	85.00
10	7	2	11235.00	12221.00	147.00	-50	Spot (Block10, Row2, Column7)	88.79	89.00	7.64	0.00	0.09	83.00	82.64	83.00	10.74	0.00	0.13	25.00	1.00	0.00	6.00	5.79	52207.00	0.57	91.48	91.00
10	8	2	11578.00	12185.00	187.30	0	Spot (Block10, Row2, Column8)	100.03	99.00	12.81	0.00	0.13	85.00	87.54	85.00	21.28	0.01	0.24	31.00	0.00	0.00	14.00	15.03	98727.00	0.59	89.88	90.00
10	1	3	9425.00	12525.00	181.60	0	Spot (Block10, Row3, Column1)	93.04	93.00	9.08	0.00	0.10	77.00	76.97	77.00	10.57	0.00	0.14	73.00	26.00	0.00	16.00	16.04	86250.00	1.52	83.58	83.00
10	2	3	9750.00	12506.00	215.00	0	Spot (Block10, Row3, Column2)	88.27	88.00	10.98	0.00	0.12	77.00	77.12	77.00	11.74	0.00	0.15	47.00	12.00	0.00	11.00	11.27	116699.00	0.95	81.85	82.00
10	3	3	10051.00	12490.00	133.25	0	Spot (Block10, Row3, Column3)	100.99	100.00	20.71	0.00	0.21	78.00	78.98	78.00	11.97	0.01	0.15	81.00	43.00	0.00	22.00	22.99	48069.00	1.84	92.93	93.50
10	4	3	10334.00	12516.00	147.00	-50	Spot (Block10, Row3, Column4)	85.68	84.00	10.21	0.01	0.12	80.00	80.14	80.00	11.45	0.00	0.14	29.00	6.00	0.00	4.00	5.68	50292.00	0.48	85.54	84.00
10	5	3	10634.00	12518.00	147.00	-50	Spot (Block10, Row3, Column5)	80.01	80.00	10.77	0.00	0.13	79.00	79.45	79.00	11.76	0.00	0.15	15.00	1.00	0.00	1.00	1.01	46963.00	0.05	76.19	75.00
10	6	3	10934.00	12521.00	207.80	0	Spot (Block10, Row3, Column6)	246.67	235.00	71.28	0.02	0.29	80.00	81.10	80.00	13.12	0.01	0.16	100.00	99.00	0.00	155.00	166.67	303649.00	12.62	135.33	131.00
10	7	3	11216.00	12505.00	130.65	0	Spot (Block10, Row3, Column7)	98.84	99.00	9.98	0.00	0.10	82.00	82.45	82.00	11.58	0.00	0.14	68.00	28.00	0.00	17.00	16.84	45168.00	1.42	88.39	88.00
10	8	3	11535.00	12535.00	181.95	0	Spot (Block10, Row3, Column8)	138.13	138.00	22.21	0.00	0.16	84.00	84.55	84.00	10.97	0.00	0.13	98.00	93.00	0.00	54.00	54.13	129702.00	4.89	103.10	104.00
10	1	4	9432.00	12826.00	225.85	0	Spot (Block10, Row4, Column1)	83.42	83.00	9.50	0.00	0.11	73.00	73.46	73.00	10.74	0.00	0.15	47.00	11.00	0.00	10.00	10.42	121871.00	0.93	75.87	76.00
10	2	4	9760.00	12784.00	230.30	0	Spot (Block10, Row4, Column2)	97.14	97.00	11.72	0.00	0.12	76.00	76.12	76.00	10.98	0.00	0.14	81.00	46.00	0.00	21.00	21.14	148233.00	1.91	85.03	86.00
10	3	4	10024.00	12829.00	174.30	0	Spot (Block10, Row4, Column3)	110.60	110.00	14.35	0.00	0.13	77.00	77.90	77.00	11.06	0.01	0.14	93.00	75.00	0.00	33.00	33.60	94449.00	2.96	89.95	89.00
10	4	4	10333.00	12816.00	147.00	-50	Spot (Block10, Row4, Column4)	80.08	79.00	10.35	0.01	0.13	78.00	78.78	78.00	10.62	0.00	0.13	21.00	4.00	0.00	1.00	2.08	47248.00	0.12	83.28	83.00
10	5	4	10620.00	12819.00	223.90	0	Spot (Block10, Row4, Column5)	89.18	89.00	10.81	0.00	0.12	80.00	79.92	80.00	10.85	0.00	0.14	43.00	13.00	0.00	9.00	9.18	128506.00	0.85	82.77	84.00
10	6	4	10933.00	12824.00	197.35	0	Spot (Block10, Row4, Column6)	119.23	116.00	20.05	0.01	0.17	81.00	81.36	81.00	11.37	0.00	0.14	93.00	80.00	0.00	35.00	38.23	131396.00	3.33	95.07	95.00
10	7	4	11228.00	12828.00	211.00	0	Spot (Block10, Row4, Column7)	93.46	93.00	9.32	0.00	0.10	82.00	82.33	82.00	11.90	0.00	0.14	49.00	9.00	0.00	11.00	11.46	118691.00	0.93	83.37	84.00
10	8	4	11532.00	12823.00	147.00	-50	Spot (Block10, Row4, Column8)	92.14	92.00	9.02	0.00	0.10	84.00	84.35	84.00	12.05	0.00	0.14	34.00	3.00	0.00	8.00	8.14	54638.00	0.65	88.11	86.00
10	1	5	9426.00	13114.00	172.35	0	Spot (Block10, Row5, Column1)	105.55	106.00	11.64	0.00	0.11	78.00	77.77	78.00	11.92	0.00	0.15	90.00	64.00	0.00	28.00	27.55	87185.00	2.33	85.85	87.00
10	2	5	9743.00	13113.00	193.55	0	Spot (Block10, Row5, Column2)	120.25	117.00	20.75	0.01	0.17	80.00	79.68	80.00	11.12	0.00	0.14	94.00	81.00	0.00	37.00	40.25	127223.00	3.65	94.67	95.00
10	3	5	10026.00	13115.00	185.05	0	Spot (Block10, Row5, Column3)	119.85	116.00	20.31	0.01	0.17	81.00	81.46	81.00	10.58	0.00	0.13	96.00	86.00	0.00	35.00	38.85	115532.00	3.63	95.34	94.00
10	4	5	10331.00	13116.00	147.00	-50	Spot (Block10, Row5, Column4)	87.77	88.00	9.37	0.00	0.11	80.00	79.91	80.00	10.55	0.00	0.13	37.00	4.00	0.00	8.00	7.77	52045.00	0.74	81.90	82.00
10	5	5	10644.00	13118.00	148.55	0	Spot (Block10, Row5, Column5)	135.23	133.00	21.67	0.01	0.16	81.00	80.80	81.00	12.14	0.00	0.15	99.00	92.00	0.00	52.00	54.23	81544.00	4.48	106.41	104.00
10	6	5	10919.00	13107.00	180.10	0	Spot (Block10, Row5, Column6)	99.82	99.00	10.49	0.00	0.11	85.00	84.29	85.00	12.62	0.00	0.15	57.00	16.00	0.00	14.00	14.82	90734.00	1.23	91.16	90.00
10	7	5	11228.00	13126.00	182.00	0	Spot (Block10, Row5, Column7)	160.14	168.00	32.99	0.02	0.21	84.00	83.46	84.00	12.55	0.00	0.15	99.00	96.00	0.00	84.00	76.14	148608.00	6.11	108.00	108.00
10	8	5	11540.00	13156.00	189.30	0	Spot (Block10, Row5, Column8)	99.00	99.00	10.05	0.00	0.10	82.00	81.97	82.00	11.98	0.00	0.15	68.00	28.00	0.00	17.00	17.00	99789.00	1.42	90.72	90.00
10	1	6	9427.00	13418.00	206.25	0	Spot (Block10, Row6, Column1)	211.94	208.00	58.15	0.01	0.27	79.00	79.63	79.00	12.38	0.00	0.16	100.00	99.00	0.00	129.00	132.94	256028.00	10.69	119.72	117.00
10	2	6	9741.00	13419.00	191.65	0	Spot (Block10, Row6, Column2)	120.44	119.00	16.36	0.01	0.14	79.00	79.36	79.00	11.11	0.00	0.14	97.00	88.00	0.00	40.00	41.44	125015.00	3.70	94.29	95.00
10	3	6	10009.00	13432.00	152.85	0	Spot (Block10, Row6, Column3)	107.03	108.00	8.80	0.00	0.08	81.00	80.86	81.00	10.89	0.00	0.13	94.00	71.00	0.00	27.00	26.03	68395.00	2.40	96.71	96.00
10	4	6	10334.00	13376.00	238.05	0	Spot (Block10, Row6, Column4)	89.98	91.00	11.61	0.00	0.13	80.00	80.10	80.00	11.56	0.00	0.14	46.00	12.00	0.00	11.00	9.98	146847.00	0.86	81.33	83.00
10	5	6	10622.00	13422.00	156.00	0	Spot (Block10, Row6, Column5)	131.37	128.00	23.86	0.01	0.18	81.00	80.76	81.00	12.07	0.00	0.15	98.00	91.00	0.00	47.00	50.37	88021.00	4.19	96.76	97.00
10	6	6	10930.00	13420.00	147.00	-50	Spot (Block10, Row6, Column6)	84.89	85.00	7.96	0.00	0.09	82.00	82.31	82.00	11.34	0.00	0.14	14.00	0.00	0.00	3.00	2.89	50342.00	0.23	88.36	89.00
10	7	6	11257.00	13451.00	185.95	0	Spot (Block10, Row6, Column7)	89.56	89.00	10.51	0.00	0.12	81.00	80.62	81.00	10.81	0.00	0.13	42.00	11.00	0.00	8.00	8.56	86874.00	0.83	85.14	86.00
10	8	6	11522.00	13428.00	189.20	0	Spot (Block10, Row6, Column8)	96.99	97.00	10.48	0.00	0.11	82.00	82.43	82.00	10.65	0.00	0.13	69.00	26.00	0.00	15.00	14.99	97955.00	1.37	84.04	84.50
10	1	7	9413.00	13713.00	210.20	0	Spot (Block10, Row7, Column1)	94.48	94.00	11.99	0.00	0.13	77.00	77.41	77.00	11.37	0.00	0.15	66.00	35.00	0.00	17.00	17.48	119043.00	1.50	81.52	83.00
10	2	7	9782.00	13693.00	142.25	0	Spot (Block10, Row7, Column2)	94.46	94.00	8.93	0.00	0.09	77.00	77.37	77.00	10.29	0.00	0.13	78.00	32.00	0.00	17.00	17.46	51573.00	1.66	85.65	85.00
10	3	7	10029.00	13715.00	147.00	-50	Spot (Block10, Row7, Column3)	85.66	86.00	7.81	0.00	0.09	78.00	78.00	78.00	10.60	0.00	0.14	36.00	2.00	0.00	8.00	7.66	50623.00	0.72	87.73	87.00
10	4	7	10412.00	13735.00	248.90	0	Spot (Block10, Row7, Column4)	91.64	91.00	14.33	0.00	0.16	78.00	78.14	78.00	9.88	0.00	0.13	61.00	32.00	0.00	13.00	13.64	163120.00	1.37	81.84	81.00
10	5	7	10622.00	13726.00	206.10	0	Spot (Block10, Row7, Column5)	90.71	90.00	9.97	0.00	0.11	79.00	79.96	79.00	10.44	0.01	0.13	53.00	19.00	0.00	11.00	11.71	109481.00	1.03	84.70	83.00
10	6	7	10929.00	13724.00	191.45	0	Spot (Block10, Row7, Column6)	124.71	123.00	17.19	0.01	0.14	81.00	81.60	81.00	11.97	0.00	0.15	99.00	88.00	0.00	42.00	43.71	129079.00	3.60	100.20	99.00
10	7	7	11208.00	13710.00	241.65	0	Spot (Block10, Row7, Column7)	92.28	92.00	11.06	0.00	0.12	81.00	80.91	81.00	11.35	0.00	0.14	48.00	14.00	0.00	11.00	11.28	155586.00	1.00	81.07	81.00
10	8	7	11529.00	13723.00	190.35	0	Spot (Block10, Row7, Column8)	136.60	133.00	22.42	0.01	0.16	83.00	83.43	83.00	10.74	0.00	0.13	99.00	95.00	0.00	50.00	53.60	139606.00	4.95	101.63	102.00
10	1	8	9422.00	14019.00	165.95	0	Spot (Block10, Row8, Column1)	114.86	115.00	12.55	0.00	0.11	76.00	75.85	76.00	11.58	0.00	0.15	98.00	90.00	0.00	39.00	38.86	87754.00	3.37	93.76	94.00
10	2	8	9728.00	14013.00	147.00	-50	Spot (Block10, Row8, Column2)	88.29	88.00	10.90	0.00	0.12	78.00	77.69	78.00	11.04	0.00	0.14	42.00	14.00	0.00	10.00	10.29	52094.00	0.96	85.54	88.00
10	3	8	10028.00	14014.00	147.00	-50	Spot (Block10, Row8, Column3)	89.03	90.00	12.24	0.00	0.14	77.00	76.89	77.00	10.70	0.00	0.14	56.00	25.00	0.00	13.00	12.03	52170.00	1.13	80.56	80.00
10	4	8	10327.00	14018.00	163.65	0	Spot (Block10, Row8, Column4)	167.63	178.00	31.84	0.03	0.19	75.00	75.75	75.00	10.93	0.00	0.14	100.00	99.00	0.00	103.00	92.63	123041.00	8.41	102.72	100.00
10	5	8	10627.00	14018.00	147.00	-50	Spot (Block10, Row8, Column5)	77.72	79.00	9.20	0.01	0.12	78.00	78.15	78.00	12.05	0.00	0.15	6.00	0.00	0.00	1.00	-0.28	46086.00	-0.04	76.33	76.00
10	6	8	10930.00	14023.00	192.35	0	Spot (Block10, Row8, Column6)	284.19	284.00	98.35	0.00	0.35	81.00	82.13	81.00	13.54	0.01	0.16	100.00	100.00	0.00	203.00	203.19	297545.00	14.93	137.53	133.00
10	7	8	11227.00	14021.00	147.00	-50	Spot (Block10, Row8, Column7)	84.15	84.00	10.99	0.00	0.13	81.00	81.32	81.00	13.81	0.00	0.17	19.00	1.00	0.00	3.00	3.15	49733.00	0.21	80.75	80.00
10	8	8	11527.00	14023.00	147.00	-50	Spot (Block10, Row8, Column8)	96.96	98.00	11.30	0.00	0.12	84.00	84.17	84.00	12.46	0.00	0.15	52.00	17.00	0.00	14.00	12.96	57691.00	1.03	86.84	87.00
11	1	1	13941.00	11938.00	154.45	0	Spot (Block11, Row1, Column1)	1199.06	1090.00	546.70	0.04	0.46	58.00	58.37	58.00	13.78	0.00	0.24	100.00	100.00	0.00	1032.00	1141.06	787782.00	82.77	309.65	208.00
11	2	1	14237.00	11944.00	147.00	-50	Spot (Block11, Row1, Column2)	57.50	57.00	12.39	0.00	0.22	58.00	57.99	58.00	12.43	0.00	0.21	15.00	4.00	0.00	-1.00	-0.50	33811.00	-0.04	58.97	59.00
11	3	1	14536.00	11945.00	147.00	-50	Spot (Block11, Row1, Column3)	60.37	62.00	9.21	0.01	0.15	58.00	57.51	58.00	11.23	0.00	0.20	16.00	0.00	0.00	4.00	2.37	35680.00	0.26	59.26	63.00
11	4	1	14836.00	11947.00	147.00	-50	Spot (Block11, Row1, Column4)	58.16	58.00	8.92	0.00	0.15	58.00	56.88	58.00	11.58	0.01	0.20	12.00	0.00	0.00	0.00	0.16	34486.00	0.11	58.34	58.00
11	5	1	15136.00	11949.00	147.00	-50	Spot (Block11, Row1, Column5)	52.92	54.00	9.73	0.01	0.18	57.00	56.23	57.00	12.01	0.01	0.21	2.00	0.00	0.00	-3.00	-4.08	31172.00	-0.28	55.26	58.00
11	6	1	15436.00	11950.00	147.00	-50	Spot (Block11, Row1, Column6)	53.48	55.00	11.92	0.01	0.22	58.00	57.22	58.00	12.15	0.01	0.21	7.00	0.00	0.00	-3.00	-4.52	31445.00	-0.31	58.60	60.00
11	7	1	15736.00	11952.00	147.00	-50	Spot (Block11, Row1, Column7)	65.41	65.00	13.13	0.00	0.20	60.00	59.90	60.00	17.38	0.00	0.29	20.00	0.00	0.00	5.00	5.41	38724.00	0.32	62.01	63.00
11	8	1	16022.00	11954.00	147.70	0	Spot (Block11, Row1, Column8)	3635.38	3497.50	1504.93	0.02	0.41	59.00	60.16	59.00	20.77	0.01	0.35	100.00	100.00	0.00	3438.50	3576.38	2166689.00	172.16	856.86	691.00
11	1	2	13935.00	12242.00	147.00	-50	Spot (Block11, Row2, Column1)	60.92	61.00	7.32	0.00	0.12	58.00	57.98	58.00	12.16	0.00	0.21	8.00	0.00	0.00	3.00	2.92	36005.00	0.24	61.49	62.00
11	2	2	14235.00	12244.00	147.00	-50	Spot (Block11, Row2, Column2)	57.79	58.50	11.30	0.01	0.20	58.00	57.41	58.00	11.23	0.00	0.20	17.00	0.00	0.00	0.50	-0.21	34096.00	0.03	57.57	58.00
11	3	2	14535.00	12245.00	147.00	-50	Spot (Block11, Row2, Column3)	53.75	54.00	6.55	0.00	0.12	58.00	56.78	58.00	10.83	0.01	0.19	0.00	0.00	0.00	-4.00	-4.25	31660.00	-0.28	53.02	52.00
11	4	2	14835.00	12247.00	147.00	-50	Spot (Block11, Row2, Column4)	61.75	62.00	7.70	0.00	0.12	58.00	56.46	58.00	10.75	0.01	0.19	18.00	0.00	0.00	4.00	3.75	36308.00	0.49	61.52	62.00
11	5	2	15140.00	12245.00	203.60	0	Spot (Block11, Row2, Column5)	66.30	68.00	9.28	0.01	0.14	57.00	56.50	57.00	11.62	0.00	0.21	45.00	3.00	0.00	11.00	9.30	78832.00	0.84	58.31	62.00
11	6	2	15435.00	12250.00	147.00	-50	Spot (Block11, Row2, Column6)	55.97	57.00	15.63	0.01	0.28	60.00	60.14	60.00	12.70	0.00	0.21	16.00	1.00	0.00	-3.00	-4.03	32964.00	-0.33	56.67	61.50
11	7	2	15734.00	12252.00	147.00	-50	Spot (Block11, Row2, Column7)	66.15	68.00	8.89	0.01	0.13	57.00	56.45	57.00	12.55	0.00	0.22	42.00	0.00	0.00	11.00	9.15	38896.00	0.77	61.25	64.00
11	8	2	16034.00	12254.00	147.00	-50	Spot (Block11, Row2, Column8)	56.98	58.00	8.61	0.01	0.15	58.00	57.75	58.00	16.09	0.00	0.28	1.00	0.00	0.00	0.00	-1.02	33507.00	-0.05	57.11	58.00
11	1	3	13934.00	12542.00	147.00	-50	Spot (Block11, Row3, Column1)	62.07	64.00	11.49	0.01	0.19	57.00	56.42	57.00	10.76	0.00	0.19	33.00	6.00	0.00	7.00	5.07	36495.00	0.52	61.34	61.00
11	2	3	14234.00	12544.00	147.00	-50	Spot (Block11, Row3, Column2)	53.99	54.00	11.69	0.00	0.22	56.00	55.41	56.00	10.94	0.00	0.20	18.00	1.00	0.00	-2.00	-2.01	31853.00	-0.13	52.39	53.00
11	3	3	14546.00	12538.00	191.80	0	Spot (Block11, Row3, Column3)	64.57	65.00	9.25	0.00	0.14	56.00	54.90	56.00	11.35	0.01	0.21	37.00	6.00	0.00	9.00	8.57	67025.00	0.85	57.13	60.00
11	4	3	14785.00	12544.00	188.75	0	Spot (Block11, Row3, Column4)	66.92	67.00	8.87	0.00	0.13	57.00	55.83	57.00	11.95	0.01	0.21	43.00	6.00	0.00	10.00	9.92	66786.00	0.93	58.98	61.50
11	5	3	15133.00	12549.00	147.00	-50	Spot (Block11, Row3, Column5)	65.84	64.00	11.55	0.01	0.18	58.00	57.72	58.00	13.85	0.00	0.24	28.00	6.00	0.00	6.00	7.84	38716.00	0.59	64.95	66.00
11	6	3	15439.00	12545.00	210.45	0	Spot (Block11, Row3, Column6)	355.23	336.00	126.40	0.02	0.36	61.00	61.59	61.00	16.37	0.00	0.27	100.00	100.00	0.00	275.00	294.23	447235.00	17.94	146.47	140.00
11	7	3	15735.00	12565.00	174.95	0	Spot (Block11, Row3, Column7)	65.56	67.00	8.18	0.01	0.12	59.00	58.73	59.00	14.76	0.00	0.25	15.00	0.00	0.00	8.00	6.56	56443.00	0.46	62.43	61.00
11	8	3	16047.00	12546.00	178.95	0	Spot (Block11, Row3, Column8)	106.39	104.00	19.48	0.01	0.18	59.00	56.77	59.00	11.69	0.02	0.21	97.00	91.00	0.00	45.00	47.39	95645.00	4.25	78.96	79.00
11	1	4	13933.00	12842.00	147.00	-50	Spot (Block11, Row4, Column1)	65.76	67.00	12.45	0.01	0.19	57.00	56.11	57.00	11.36	0.01	0.20	43.00	13.00	0.00	10.00	8.76	38996.00	0.85	62.34	64.00
11	2	4	14226.00	12829.00	239.65	0	Spot (Block11, Row4, Column2)	65.36	65.00	11.20	0.00	0.17	57.00	56.46	57.00	10.77	0.00	0.19	40.00	11.00	0.00	8.00	8.36	107908.00	0.83	58.25	59.00
11	3	4	14544.00	12840.00	167.25	0	Spot (Block11, Row4, Column3)	79.49	79.00	13.71	0.00	0.17	57.00	55.97	57.00	11.81	0.01	0.21	79.00	45.00	0.00	22.00	22.49	61683.00	1.99	65.35	66.00
11	4	4	14832.00	12847.00	147.00	-50	Spot (Block11, Row4, Column4)	58.86	60.00	8.62	0.01	0.15	58.00	56.06	58.00	11.83	0.01	0.21	8.00	0.00	0.00	2.00	0.86	34962.00	0.24	55.20	56.50
11	5	4	15127.00	12856.00	154.40	0	Spot (Block11, Row4, Column5)	74.31	75.00	9.04	0.00	0.12	55.00	54.12	55.00	11.12	0.01	0.21	82.00	37.00	0.00	20.00	19.31	48600.00	1.82	63.29	62.50
11	6	4	15418.00	12826.00	226.30	0	Spot (Block11, Row4, Column6)	66.55	67.00	9.66	0.00	0.15	54.00	54.91	54.00	14.74	0.01	0.27	44.00	3.00	0.00	13.00	12.55	97631.00	0.79	58.28	59.00
11	7	4	15732.00	12852.00	147.00	-50	Spot (Block11, Row4, Column7)	61.76	61.00	12.42	0.01	0.20	57.00	56.36	57.00	10.65	0.00	0.19	33.00	10.00	0.00	4.00	4.76	36806.00	0.51	62.72	65.00
11	8	4	16031.00	12853.00	147.00	-50	Spot (Block11, Row4, Column8)	51.84	56.00	14.00	0.03	0.27	58.00	56.69	58.00	10.90	0.01	0.19	6.00	0.00	0.00	-2.00	-6.16	30587.00	-0.44	59.71	62.00
11	1	5	13931.00	13142.00	147.00	-50	Spot (Block11, Row5, Column1)	69.03	69.00	6.65	0.00	0.10	58.00	58.22	58.00	14.49	0.00	0.25	30.00	0.00	0.00	11.00	11.03	41006.00	0.75	65.46	64.50
11	2	5	14229.00	13126.00	162.35	0	Spot (Block11, Row5, Column2)	113.90	112.50	18.47	0.01	0.16	59.00	58.09	59.00	11.49	0.01	0.20	99.00	98.00	0.00	53.50	54.90	83146.00	4.86	78.90	80.50
11	3	5	14535.00	13138.00	178.65	0	Spot (Block11, Row5, Column3)	103.61	101.00	20.29	0.01	0.20	59.00	57.86	59.00	11.63	0.01	0.20	98.00	87.00	0.00	42.00	44.61	93039.00	3.93	75.79	76.00
11	4	5	14851.00	13169.00	274.65	0	Spot (Block11, Row5, Column4)	60.28	61.00	8.15	0.01	0.14	59.00	57.09	59.00	11.19	0.01	0.20	10.00	0.00	0.00	2.00	1.28	132375.00	0.29	53.87	55.00
11	5	5	15129.00	13150.00	180.50	0	Spot (Block11, Row5, Column5)	83.10	84.00	11.00	0.00	0.13	56.00	54.55	56.00	11.08	0.01	0.20	91.00	65.00	0.00	28.00	27.10	75790.00	2.58	64.56	65.00
11	6	5	15430.00	13150.00	147.00	-50	Spot (Block11, Row5, Column6)	60.94	61.00	7.44	0.00	0.12	57.00	55.53	57.00	11.62	0.01	0.21	16.00	0.00	0.00	4.00	3.94	35896.00	0.47	62.72	63.00
11	7	5	15726.00	13148.00	161.50	0	Spot (Block11, Row5, Column7)	70.55	71.00	9.06	0.00	0.13	56.00	55.37	56.00	10.60	0.00	0.19	69.00	23.00	0.00	15.00	14.55	51007.00	1.43	63.10	63.50
11	8	5	16023.00	13140.00	158.90	0	Spot (Block11, Row5, Column8)	64.17	64.00	7.46	0.00	0.12	56.00	55.45	56.00	10.03	0.00	0.18	35.00	4.00	0.00	8.00	8.17	44467.00	0.87	57.78	59.00
11	1	6	13932.00	13440.00	204.60	0	Spot (Block11, Row6, Column1)	336.27	315.00	126.06	0.03	0.37	60.00	61.70	60.00	15.93	0.01	0.26	100.00	100.00	0.00	255.00	276.27	399156.00	17.23	141.36	130.00
11	2	6	14212.00	13446.00	215.50	0	Spot (Block11, Row6, Column2)	70.20	70.00	10.27	0.00	0.15	59.00	58.87	59.00	13.61	0.00	0.23	40.00	5.00	0.00	11.00	11.20	92944.00	0.83	59.38	58.00
11	3	6	14530.00	13445.00	147.00	-50	Spot (Block11, Row6, Column3)	59.83	61.00	11.20	0.01	0.19	58.00	56.89	58.00	12.64	0.01	0.22	16.00	2.00	0.00	3.00	1.83	35360.00	0.23	60.84	61.00
11	4	6	14830.00	13447.00	147.00	-50	Spot (Block11, Row6, Column4)	55.86	56.00	9.41	0.00	0.17	58.00	57.47	58.00	12.86	0.00	0.22	5.00	0.00	0.00	-2.00	-2.14	32736.00	-0.12	51.00	51.00
11	5	6	15140.00	13462.00	172.35	0	Spot (Block11, Row6, Column5)	78.14	78.00	10.59	0.00	0.14	57.00	56.77	57.00	11.70	0.00	0.21	82.00	39.00	0.00	21.00	21.14	64854.00	1.83	66.95	66.00
11	6	6	15429.00	13450.00	147.00	-50	Spot (Block11, Row6, Column6)	56.94	58.00	8.26	0.01	0.14	59.00	57.71	59.00	11.30	0.01	0.20	3.00	0.00	0.00	-1.00	-2.06	33594.00	-0.07	54.12	56.00
11	7	6	15729.00	13452.00	147.00	-50	Spot (Block11, Row6, Column7)	63.30	64.00	8.75	0.00	0.14	56.00	56.03	56.00	10.88	0.00	0.19	36.00	3.00	0.00	8.00	7.30	37219.00	0.67	58.44	60.00
11	8	6	16029.00	13453.00	147.00	-50	Spot (Block11, Row6, Column8)	61.24	61.00	7.49	0.00	0.12	57.00	55.94	57.00	10.87	0.01	0.19	16.00	3.00	0.00	4.00	4.24	36012.00	0.49	58.89	58.00
11	1	7	13934.00	13745.00	189.85	0	Spot (Block11, Row7, Column1)	82.78	83.00	13.63	0.00	0.16	56.00	56.57	56.00	13.78	0.00	0.24	81.00	47.00	0.00	27.00	26.78	84017.00	1.90	66.05	65.00
11	2	7	14229.00	13743.00	147.00	-50	Spot (Block11, Row7, Column2)	59.18	60.00	10.76	0.01	0.18	56.00	55.22	56.00	11.39	0.01	0.21	25.00	2.00	0.00	4.00	3.18	34736.00	0.35	60.11	63.00
11	3	7	14528.00	13745.00	147.00	-50	Spot (Block11, Row7, Column3)	61.13	64.00	12.35	0.02	0.20	57.00	56.71	57.00	12.38	0.00	0.22	25.00	2.00	0.00	7.00	4.13	36066.00	0.36	59.05	62.00
11	4	7	14828.00	13747.00	147.00	-50	Spot (Block11, Row7, Column4)	57.10	58.00	11.48	0.01	0.20	55.00	55.90	55.00	12.64	0.01	0.23	18.00	0.00	0.00	3.00	2.10	33748.00	0.10	55.86	57.00
11	5	7	15128.00	13748.00	147.00	-50	Spot (Block11, Row7, Column5)	59.95	60.00	13.94	0.00	0.23	57.00	57.26	57.00	11.51	0.00	0.20	28.00	9.00	0.00	3.00	2.95	35188.00	0.23	62.87	63.00
11	6	7	15428.00	13750.00	147.00	-50	Spot (Block11, Row7, Column6)	67.76	68.00	7.80	0.00	0.12	60.00	60.41	60.00	13.48	0.00	0.22	25.00	0.00	0.00	8.00	7.76	40047.00	0.54	65.52	65.00
11	7	7	15728.00	13751.00	147.00	-50	Spot (Block11, Row7, Column7)	60.90	63.00	10.34	0.01	0.17	60.00	59.25	60.00	10.40	0.01	0.18	13.00	1.00	0.00	3.00	0.90	36111.00	0.16	63.38	64.00
11	8	7	16026.00	13757.00	215.00	0	Spot (Block11, Row7, Column8)	69.28	70.00	8.12	0.00	0.12	59.00	57.84	59.00	10.51	0.01	0.18	51.00	6.00	0.00	11.00	10.28	91178.00	1.09	62.07	65.00
11	1	8	13922.00	14055.00	148.45	0	Spot (Block11, Row8, Column1)	88.11	87.00	11.23	0.01	0.13	58.00	57.47	58.00	11.18	0.00	0.19	96.00	75.00	0.00	29.00	30.11	53044.00	2.74	73.33	75.00
11	2	8	14227.00	14043.00	147.00	-50	Spot (Block11, Row8, Column2)	57.78	60.00	11.05	0.02	0.19	56.00	55.04	56.00	10.80	0.01	0.20	23.00	1.00	0.00	4.00	1.78	34147.00	0.25	58.07	58.00
11	3	8	14527.00	14045.00	147.00	-50	Spot (Block11, Row8, Column3)	57.46	58.00	8.76	0.00	0.15	56.00	55.81	56.00	10.60	0.00	0.19	17.00	0.00	0.00	2.00	1.46	33786.00	0.16	56.46	56.00
11	4	8	14830.00	14048.00	170.65	0	Spot (Block11, Row8, Column4)	198.16	188.00	72.93	0.02	0.37	54.00	54.92	54.00	11.55	0.01	0.21	100.00	99.00	0.00	134.00	144.16	160705.00	12.40	88.18	89.00
11	5	8	15108.00	14112.00	122.80	0	Spot (Block11, Row8, Column5)	74.18	75.00	8.96	0.00	0.12	56.00	56.55	56.00	12.85	0.00	0.23	76.00	19.00	0.00	19.00	18.18	29374.00	1.37	62.87	64.00
11	6	8	15428.00	14046.00	197.65	0	Spot (Block11, Row8, Column6)	446.10	416.00	202.94	0.03	0.45	60.00	61.51	60.00	15.35	0.01	0.25	100.00	100.00	0.00	356.00	386.10	493835.00	25.06	160.30	168.00
11	7	8	15726.00	14051.00	147.00	-50	Spot (Block11, Row8, Column7)	67.57	67.00	14.73	0.00	0.22	61.00	61.64	61.00	13.19	0.00	0.21	36.00	10.00	0.00	6.00	6.57	39932.00	0.45	61.30	62.00
11	8	8	16071.00	14050.00	150.35	0	Spot (Block11, Row8, Column8)	69.77	69.00	12.08	0.00	0.17	59.00	58.13	59.00	10.62	0.01	0.18	48.00	19.00	0.00	10.00	10.77	43328.00	1.10	65.08	66.00
12	1	1	18441.00	11959.00	155.20	0	Spot (Block12, Row1, Column1)	1284.06	1191.00	603.45	0.03	0.47	66.00	66.14	66.00	11.56	0.00	0.17	100.00	100.00	0.00	1125.00	1218.06	851335.00	105.38	317.90	266.50
12	2	1	18727.00	11987.00	180.75	0	Spot (Block12, Row1, Column2)	84.50	85.00	12.24	0.00	0.14	63.00	62.65	63.00	11.22	0.00	0.18	78.00	47.00	0.00	22.00	21.50	77575.00	1.95	71.02	72.00
12	3	1	19053.00	11963.00	152.15	0	Spot (Block12, Row1, Column3)	78.95	79.00	8.12	0.00	0.10	62.00	61.84	62.00	10.67	0.00	0.17	78.00	28.00	0.00	17.00	16.95	49819.00	1.60	71.29	73.00
12	4	1	19319.00	11961.00	217.30	0	Spot (Block12, Row1, Column4)	73.02	74.00	10.89	0.01	0.15	62.00	61.41	62.00	10.00	0.00	0.16	58.00	18.00	0.00	12.00	11.02	98208.00	1.16	64.40	64.00
12	5	1	19639.00	11967.00	178.00	0	Spot (Block12, Row1, Column5)	126.02	115.00	32.88	0.04	0.26	63.00	62.90	63.00	9.55	0.00	0.15	100.00	98.00	0.00	52.00	63.02	112031.00	6.61	84.97	85.00
12	6	1	19941.00	11971.00	177.00	0	Spot (Block12, Row1, Column6)	112.59	108.50	22.08	0.02	0.20	64.00	64.06	64.00	10.25	0.00	0.16	99.00	95.00	0.00	44.50	48.59	98852.00	4.74	80.48	81.00
12	7	1	20233.00	11966.00	169.10	0	Spot (Block12, Row1, Column7)	175.34	177.00	58.37	0.00	0.33	66.00	67.18	66.00	14.85	0.01	0.22	100.00	98.00	0.00	111.00	109.34	139919.00	7.28	93.89	94.00
12	8	1	20520.00	11975.00	149.35	0	Spot (Block12, Row1, Column8)	3968.60	3827.00	1684.74	0.02	0.42	68.00	71.27	68.00	24.07	0.02	0.34	100.00	100.00	0.00	3759.00	3900.60	2397035.00	161.93	873.19	755.50
12	1	2	18435.00	12267.00	147.00	-50	Spot (Block12, Row2, Column1)	63.10	63.50	13.72	0.00	0.22	65.00	65.07	65.00	10.71	0.00	0.16	22.00	4.00	0.00	-1.50	-1.90	37105.00	-0.18	65.86	66.00
12	2	2	18710.00	12250.00	226.10	0	Spot (Block12, Row2, Column2)	72.60	74.00	9.94	0.01	0.14	63.00	62.37	63.00	11.13	0.00	0.18	48.00	7.00	0.00	11.00	9.60	106723.00	0.92	64.98	66.00
12	3	2	19035.00	12270.00	147.00	-50	Spot (Block12, Row2, Column3)	64.91	67.00	12.59	0.01	0.19	63.00	62.03	63.00	11.26	0.01	0.18	26.00	1.00	0.00	4.00	1.91	38494.00	0.26	69.59	71.00
12	4	2	19345.00	12298.00	268.70	0	Spot (Block12, Row2, Column4)	68.50	69.00	7.93	0.00	0.12	64.00	63.36	64.00	10.09	0.00	0.16	23.00	0.00	0.00	5.00	4.50	143851.00	0.51	60.71	62.00
12	5	2	19651.00	12270.00	188.95	0	Spot (Block12, Row2, Column5)	72.51	72.00	7.62	0.00	0.11	62.00	61.71	62.00	9.46	0.00	0.15	54.00	15.00	0.00	10.00	10.51	72873.00	1.14	66.00	65.50
12	6	2	19934.00	12275.00	147.00	-50	Spot (Block12, Row2, Column6)	68.57	67.00	10.56	0.01	0.15	64.00	63.64	64.00	9.81	0.00	0.15	25.00	10.00	0.00	3.00	4.57	40663.00	0.50	68.86	67.00
12	7	2	20234.00	12276.00	147.00	-50	Spot (Block12, Row2, Column7)	72.03	72.00	8.01	0.00	0.11	65.00	64.76	65.00	9.27	0.00	0.14	40.00	7.00	0.00	7.00	7.03	42354.00	0.78	68.77	69.00
12	8	2	20534.00	12278.00	147.00	-50	Spot (Block12, Row2, Column8)	64.38	64.00	7.56	0.00	0.12	67.00	67.98	67.00	17.57	0.01	0.26	0.00	0.00	0.00	-3.00	-2.62	37791.00	-0.21	64.65	66.00
12	1	3	18426.00	12539.00	173.60	0	Spot (Block12, Row3, Column1)	89.63	89.00	13.51	0.00	0.15	65.00	64.04	65.00	10.15	0.01	0.16	86.00	58.00	0.00	24.00	24.63	75378.00	2.52	76.27	77.00
12	2	3	18734.00	12568.00	147.00	-50	Spot (Block12, Row3, Column2)	67.25	67.00	9.59	0.00	0.14	66.00	64.84	66.00	11.16	0.01	0.17	15.00	0.00	0.00	1.00	1.25	39473.00	0.22	70.31	73.00
12	3	3	19005.00	12588.00	187.95	0	Spot (Block12, Row3, Column3)	79.85	81.00	10.74	0.01	0.13	66.00	66.47	66.00	11.32	0.00	0.17	59.00	23.00	0.00	15.00	13.85	79532.00	1.18	65.41	66.00
12	4	3	19330.00	12569.00	189.40	0	Spot (Block12, Row3, Column4)	110.55	107.00	22.10	0.01	0.20	64.00	64.49	64.00	10.26	0.00	0.16	98.00	90.00	0.00	43.00	46.55	111771.00	4.49	77.71	78.50
12	5	3	19625.00	12607.00	167.85	0	Spot (Block12, Row3, Column5)	78.09	78.00	12.28	0.00	0.16	63.00	62.41	63.00	10.61	0.00	0.17	64.00	29.00	0.00	15.00	15.09	60912.00	1.48	67.51	68.00
12	6	3	19939.00	12573.00	203.70	0	Spot (Block12, Row3, Column6)	120.66	114.00	28.22	0.02	0.23	67.00	65.47	67.00	10.79	0.01	0.16	98.00	90.00	0.00	47.00	53.66	142624.00	5.11	79.95	80.00
12	7	3	20279.00	12588.00	163.90	0	Spot (Block12, Row3, Column7)	76.42	77.00	7.69	0.00	0.10	65.00	64.65	65.00	9.83	0.00	0.15	61.00	14.00	0.00	12.00	11.42	57159.00	1.20	72.49	74.00
12	8	3	20543.00	12595.00	190.60	0	Spot (Block12, Row3, Column8)	83.83	84.00	10.99	0.00	0.13	64.00	63.49	64.00	9.30	0.00	0.15	83.00	54.00	0.00	20.00	19.83	85839.00	2.19	69.92	70.00
12	1	4	18430.00	12856.00	173.55	0	Spot (Block12, Row4, Column1)	107.46	106.00	17.93	0.01	0.17	65.00	64.39	65.00	9.25	0.00	0.14	99.00	93.00	0.00	41.00	42.46	90264.00	4.66	81.63	83.00
12	2	4	18710.00	12894.00	180.85	0	Spot (Block12, Row4, Column2)	71.43	72.00	7.53	0.00	0.11	65.00	64.75	65.00	9.77	0.00	0.15	34.00	3.00	0.00	7.00	6.43	65283.00	0.68	65.79	66.00
12	3	4	19036.00	12861.00	155.70	0	Spot (Block12, Row4, Column3)	322.79	302.00	136.21	0.03	0.42	65.00	65.18	65.00	10.33	0.00	0.16	100.00	100.00	0.00	237.00	257.79	214975.00	24.93	118.77	105.00
12	4	4	19332.00	12871.00	147.00	-50	Spot (Block12, Row4, Column4)	68.13	68.00	7.99	0.00	0.12	66.00	65.50	66.00	10.11	0.00	0.15	16.00	0.00	0.00	2.00	2.13	40469.00	0.26	71.79	73.00
12	5	4	19586.00	12852.00	249.95	0	Spot (Block12, Row4, Column5)	66.34	66.00	8.65	0.00	0.13	65.00	64.48	65.00	10.35	0.00	0.16	14.00	1.00	0.00	1.00	1.34	120206.00	0.18	61.10	62.00
12	6	4	19962.00	12900.00	236.35	0	Spot (Block12, Row4, Column6)	86.24	85.00	11.72	0.01	0.14	68.00	67.48	68.00	10.70	0.00	0.16	72.00	35.00	0.00	17.00	18.24	139195.00	1.75	75.51	74.00
12	7	4	20225.00	12871.00	177.50	0	Spot (Block12, Row4, Column7)	100.94	100.00	13.06	0.00	0.13	65.00	65.26	65.00	11.09	0.00	0.17	97.00	84.00	0.00	35.00	35.94	88928.00	3.22	82.17	82.00
12	8	4	20555.00	12902.00	242.05	0	Spot (Block12, Row4, Column8)	73.04	74.00	8.99	0.01	0.12	65.00	64.70	65.00	10.42	0.00	0.16	41.00	6.00	0.00	9.00	8.04	123446.00	0.80	65.10	67.00
12	1	5	18435.00	13170.00	179.60	0	Spot (Block12, Row5, Column1)	106.49	107.00	14.25	0.00	0.13	65.00	64.07	65.00	9.60	0.01	0.15	99.00	93.00	0.00	42.00	41.49	95310.00	4.42	80.58	81.00
12	2	5	18730.00	13189.00	181.85	0	Spot (Block12, Row5, Column2)	82.42	81.00	11.64	0.01	0.14	64.00	63.08	64.00	9.82	0.01	0.16	74.00	43.00	0.00	17.00	18.42	77142.00	1.97	71.57	72.00
12	3	5	19008.00	13168.00	229.70	0	Spot (Block12, Row5, Column3)	79.76	80.00	11.62	0.00	0.15	65.00	63.79	65.00	10.22	0.01	0.16	63.00	32.00	0.00	15.00	14.76	120989.00	1.56	66.51	68.00
12	4	5	19361.00	13163.00	209.60	0	Spot (Block12, Row5, Column4)	77.16	78.00	10.92	0.00	0.14	67.00	66.66	67.00	10.54	0.00	0.16	50.00	15.00	0.00	11.00	10.16	96521.00	1.00	70.66	73.00
12	5	5	19632.00	13165.00	148.40	0	Spot (Block12, Row5, Column5)	507.27	502.00	256.11	0.00	0.50	68.00	68.92	68.00	11.98	0.01	0.17	100.00	100.00	0.00	434.00	439.27	304359.00	36.58	168.95	152.00
12	6	5	19930.00	13175.00	147.00	-50	Spot (Block12, Row5, Column6)	76.80	77.00	8.23	0.00	0.11	69.00	68.92	69.00	11.15	0.00	0.16	35.00	3.00	0.00	8.00	7.80	45238.00	0.71	79.31	81.00
12	7	5	20233.00	13174.00	197.35	0	Spot (Block12, Row5, Column7)	157.08	170.00	35.19	0.03	0.22	68.00	67.19	68.00	10.61	0.01	0.16	100.00	98.00	0.00	102.00	89.08	173418.00	8.47	93.53	93.00
12	8	5	20534.00	13175.00	171.10	0	Spot (Block12, Row5, Column8)	176.12	177.00	61.88	0.00	0.35	68.00	67.66	68.00	9.78	0.00	0.14	100.00	100.00	0.00	109.00	108.12	143186.00	11.09	91.20	91.00
12	1	6	18438.00	13472.00	192.55	0	Spot (Block12, Row6, Column1)	112.39	110.00	20.78	0.01	0.18	63.00	62.94	63.00	10.38	0.00	0.16	99.00	96.00	0.00	47.00	49.39	116993.00	4.77	80.18	80.00
12	2	6	18719.00	13457.00	202.10	0	Spot (Block12, Row6, Column2)	114.48	112.00	20.49	0.01	0.18	64.00	63.57	64.00	10.50	0.00	0.17	99.00	96.00	0.00	48.00	50.48	132564.00	4.85	83.65	84.00
12	3	6	19024.00	13466.00	168.30	0	Spot (Block12, Row6, Column3)	157.87	173.00	43.38	0.04	0.27	67.00	66.80	67.00	10.89	0.00	0.16	100.00	98.00	0.00	106.00	90.87	123927.00	8.36	89.62	90.00
12	4	6	19257.00	13505.00	105.80	0	Spot (Block12, Row6, Column4)	103.02	87.00	96.56	0.07	0.94	70.00	69.42	70.00	10.40	0.00	0.15	79.00	37.00	0.00	17.00	33.02	29463.00	3.23	80.24	80.50
12	5	6	19633.00	13466.00	147.70	0	Spot (Block12, Row6, Column5)	439.46	398.00	185.10	0.04	0.42	68.00	68.03	68.00	12.40	0.00	0.18	100.00	100.00	0.00	330.00	371.46	261480.00	29.97	166.06	158.00
12	6	6	19929.00	13475.00	147.00	-50	Spot (Block12, Row6, Column6)	61.74	62.00	11.74	0.00	0.19	67.00	67.58	67.00	11.47	0.00	0.17	8.00	1.00	0.00	-5.00	-5.26	36364.00	-0.51	62.27	63.00
12	7	6	20223.00	13478.00	170.05	0	Spot (Block12, Row6, Column7)	103.55	105.00	11.70	0.01	0.11	68.00	67.76	68.00	8.65	0.00	0.13	99.00	93.00	0.00	37.00	35.55	83565.00	4.14	79.64	80.50
12	8	6	20541.00	13465.00	194.05	0	Spot (Block12, Row6, Column8)	106.74	105.00	19.48	0.01	0.18	67.00	66.72	67.00	8.72	0.00	0.13	97.00	91.00	0.00	38.00	39.74	113674.00	4.59	78.14	79.00
12	1	7	18428.00	13766.00	147.00	-50	Spot (Block12, Row7, Column1)	70.48	71.00	10.50	0.00	0.15	64.00	63.51	64.00	10.99	0.00	0.17	36.00	6.00	0.00	7.00	6.48	41443.00	0.63	66.43	66.50
12	2	7	18728.00	13768.00	147.00	-50	Spot (Block12, Row7, Column2)	70.28	71.00	9.74	0.00	0.14	63.00	62.86	63.00	10.04	0.00	0.16	38.00	8.00	0.00	8.00	7.28	41257.00	0.74	66.96	70.00
12	3	7	19028.00	13770.00	147.00	-50	Spot (Block12, Row7, Column3)	70.17	70.00	7.37	0.00	0.10	66.00	65.90	66.00	10.46	0.00	0.16	23.00	0.00	0.00	4.00	4.17	41468.00	0.41	71.39	72.00
12	4	7	19328.00	13771.00	147.00	-50	Spot (Block12, Row7, Column4)	73.38	74.00	8.38	0.00	0.11	68.00	67.52	68.00	9.65	0.00	0.14	35.00	3.00	0.00	6.00	5.38	43294.00	0.61	73.33	74.00
12	5	7	19628.00	13773.00	147.00	-50	Spot (Block12, Row7, Column5)	73.66	74.00	6.89	0.00	0.09	66.00	65.85	66.00	9.81	0.00	0.15	43.00	2.00	0.00	8.00	7.66	43458.00	0.80	71.12	71.00
12	6	7	19930.00	13767.00	211.95	0	Spot (Block12, Row7, Column6)	128.97	123.00	33.04	0.02	0.26	67.00	66.63	67.00	9.78	0.00	0.15	98.00	92.00	0.00	56.00	61.97	165209.00	6.38	80.53	82.00
12	7	7	20218.00	13770.00	183.75	0	Spot (Block12, Row7, Column7)	99.91	97.00	15.18	0.01	0.15	67.00	67.25	67.00	8.12	0.00	0.12	96.00	89.00	0.00	30.00	32.91	94719.00	4.02	77.58	79.00
12	8	7	20535.00	13759.00	199.95	0	Spot (Block12, Row7, Column8)	84.01	84.00	9.83	0.00	0.12	65.00	65.29	65.00	7.67	0.00	0.12	87.00	64.00	0.00	19.00	19.01	95018.00	2.44	73.67	74.00
12	1	8	18399.00	14066.00	143.45	0	Spot (Block12, Row8, Column1)	118.35	110.00	36.43	0.03	0.31	66.00	66.22	66.00	11.15	0.00	0.17	98.00	90.00	0.00	44.00	52.35	66629.00	4.68	91.54	92.00
12	2	8	18725.00	14062.00	166.80	0	Spot (Block12, Row8, Column2)	73.84	74.00	8.27	0.00	0.11	65.00	64.43	65.00	11.09	0.00	0.17	36.00	4.00	0.00	9.00	8.84	57007.00	0.85	68.14	69.00
12	3	8	19039.00	14056.00	226.45	0	Spot (Block12, Row8, Column3)	80.16	80.00	12.69	0.00	0.16	64.00	63.42	64.00	9.84	0.00	0.16	70.00	38.00	0.00	16.00	16.16	117910.00	1.70	66.41	66.00
12	4	8	19335.00	14068.00	192.85	0	Spot (Block12, Row8, Column4)	95.65	96.00	13.33	0.00	0.14	65.00	64.78	65.00	8.85	0.00	0.14	94.00	82.00	0.00	31.00	30.65	100717.00	3.49	73.77	75.00
12	5	8	19626.00	14073.00	147.00	-50	Spot (Block12, Row8, Column5)	69.12	69.00	10.47	0.00	0.15	65.00	64.52	65.00	9.21	0.00	0.14	27.00	9.00	0.00	4.00	4.12	40988.00	0.50	63.32	65.00
12	6	8	19939.00	14075.00	173.60	0	Spot (Block12, Row8, Column6)	178.14	186.00	42.53	0.02	0.24	66.00	66.52	66.00	9.54	0.00	0.14	100.00	100.00	0.00	120.00	112.14	150526.00	11.70	98.12	98.00
12	7	8	20226.00	14076.00	147.00	-50	Spot (Block12, Row8, Column7)	66.45	67.00	6.93	0.00	0.10	67.00	66.45	67.00	9.33	0.00	0.14	6.00	0.00	0.00	0.00	-0.55	39006.00	-0.00	64.97	66.00
12	8	8	20528.00	14068.00	174.25	0	Spot (Block12, Row8, Column8)	95.52	96.00	12.79	0.00	0.13	65.00	64.89	65.00	8.74	0.00	0.13	94.00	83.00	0.00	31.00	30.52	80908.00	3.51	79.27	81.00
13	1	1	4915.00	16386.00	152.00	0	Spot (Block13, Row1, Column1)	1159.58	1107.00	527.92	0.02	0.46	65.00	65.12	65.00	12.81	0.00	0.20	100.00	100.00	0.00	1042.00	1094.58	734017.00	85.41	286.23	245.00
13	2	1	5210.00	16392.00	172.15	0	Spot (Block13, Row1, Column2)	138.84	132.00	34.55	0.02	0.25	63.00	62.92	63.00	11.79	0.00	0.19	100.00	98.00	0.00	69.00	75.84	115517.00	6.44	87.14	86.00
13	3	1	5513.00	16397.00	147.00	-50	Spot (Block13, Row1, Column3)	61.32	63.00	9.77	0.01	0.16	64.00	63.57	64.00	9.15	0.00	0.14	8.00	0.00	0.00	-1.00	-2.68	36181.00	-0.25	64.60	65.00
13	4	1	5808.00	16399.00	167.50	0	Spot (Block13, Row1, Column4)	120.63	116.00	22.83	0.02	0.19	64.00	63.75	64.00	9.22	0.00	0.14	99.00	98.00	0.00	52.00	56.63	93732.00	6.17	86.79	88.00
13	5	1	6101.00	16393.00	175.25	0	Spot (Block13, Row1, Column5)	86.70	87.00	10.09	0.00	0.12	66.00	64.74	66.00	9.77	0.01	0.15	87.00	55.00	0.00	21.00	20.70	74298.00	2.25	74.10	74.00
13	6	1	6414.00	16403.00	169.30	0	Spot (Block13, Row1, Column6)	100.07	98.00	15.19	0.01	0.15	65.00	64.87	65.00	10.01	0.00	0.15	98.00	84.00	0.00	33.00	35.07	79955.00	3.52	74.18	74.00
13	7	1	6710.00	16400.00	155.20	0	Spot (Block13, Row1, Column7)	216.99	207.00	81.91	0.02	0.38	64.00	64.87	64.00	14.77	0.01	0.23	100.00	99.00	0.00	143.00	152.99	144732.00	10.30	103.60	96.00
13	8	1	6997.00	16408.00	145.75	0	Spot (Block13, Row1, Column8)	3373.41	3207.00	1496.30	0.02	0.44	67.00	68.91	67.00	22.00	0.01	0.32	100.00	100.00	0.00	3140.00	3306.41	1956578.00	150.19	711.59	607.00
13	1	2	4912.00	16694.00	147.00	-50	Spot (Block13, Row2, Column1)	61.70	60.00	8.61	0.01	0.14	63.00	63.02	63.00	11.69	0.00	0.19	8.00	0.00	0.00	-3.00	-1.30	36277.00	-0.11	67.67	68.00
13	2	2	5212.00	16696.00	147.00	-50	Spot (Block13, Row2, Column2)	70.36	71.00	8.47	0.00	0.12	64.00	62.89	64.00	8.91	0.01	0.14	44.00	9.00	0.00	7.00	6.36	41514.00	0.84	68.26	68.00
13	3	2	5512.00	16697.00	147.00	-50	Spot (Block13, Row2, Column3)	66.38	66.00	9.10	0.00	0.14	64.00	63.26	64.00	9.51	0.01	0.15	21.00	3.00	0.00	2.00	2.38	39499.00	0.33	62.73	65.00
13	4	2	5812.00	16699.00	147.00	-50	Spot (Block13, Row2, Column4)	67.11	67.00	7.23	0.00	0.11	64.00	63.31	64.00	9.94	0.00	0.16	20.00	0.00	0.00	3.00	3.11	39462.00	0.38	67.58	68.00
13	5	2	6126.00	16677.00	185.75	0	Spot (Block13, Row2, Column5)	85.03	87.00	11.98	0.01	0.14	65.00	63.74	65.00	9.99	0.01	0.16	81.00	56.00	0.00	22.00	20.03	82312.00	2.13	69.71	70.50
13	6	2	6411.00	16702.00	147.00	-50	Spot (Block13, Row2, Column6)	66.32	68.00	10.74	0.01	0.16	65.00	65.09	65.00	10.68	0.00	0.16	19.00	0.00	0.00	3.00	1.32	39526.00	0.11	64.47	66.00
13	7	2	6711.00	16704.00	147.00	-50	Spot (Block13, Row2, Column7)	63.64	64.00	9.11	0.00	0.14	64.00	63.53	64.00	11.18	0.00	0.18	7.00	0.00	0.00	0.00	-0.36	37613.00	0.01	67.52	67.00
13	8	2	7011.00	16705.00	147.00	-50	Spot (Block13, Row2, Column8)	67.44	69.00	10.71	0.01	0.16	64.00	65.08	64.00	16.57	0.01	0.25	7.00	0.00	0.00	5.00	3.44	39725.00	0.14	69.96	68.00
13	1	3	4908.00	17000.00	186.15	0	Spot (Block13, Row3, Column1)	81.74	81.00	9.74	0.00	0.12	62.00	61.16	62.00	8.71	0.01	0.14	87.00	56.00	0.00	19.00	19.74	79617.00	2.36	69.84	71.00
13	2	3	5179.00	17048.00	201.40	0	Spot (Block13, Row3, Column2)	68.04	67.00	7.46	0.01	0.11	61.00	60.88	61.00	8.52	0.00	0.14	37.00	9.00	0.00	6.00	7.04	78517.00	0.84	62.70	63.00
13	3	3	5521.00	16968.00	181.20	0	Spot (Block13, Row3, Column3)	83.05	83.00	10.72	0.00	0.13	63.00	62.34	63.00	9.38	0.00	0.15	81.00	54.00	0.00	20.00	20.05	76402.00	2.21	70.31	69.00
13	4	3	5813.00	16989.00	174.30	0	Spot (Block13, Row3, Column4)	111.45	110.00	19.79	0.01	0.18	64.00	63.66	64.00	9.62	0.00	0.15	99.00	94.00	0.00	46.00	47.45	94955.00	4.97	79.45	79.00
13	5	3	6110.00	17000.00	147.00	-50	Spot (Block13, Row3, Column5)	72.30	73.00	7.05	0.00	0.10	65.00	64.78	65.00	10.89	0.00	0.17	33.00	0.00	0.00	8.00	7.30	42729.00	0.69	68.85	71.00
13	6	3	6409.00	17003.00	191.70	0	Spot (Block13, Row3, Column6)	183.94	193.00	50.82	0.02	0.28	66.00	65.44	66.00	11.93	0.00	0.18	100.00	100.00	0.00	127.00	117.94	190564.00	9.93	101.23	101.00
13	7	3	6710.00	17004.00	147.00	-50	Spot (Block13, Row3, Column7)	62.62	62.00	10.68	0.00	0.17	63.00	63.19	63.00	11.20	0.00	0.18	15.00	0.00	0.00	-1.00	-0.38	36822.00	-0.05	61.94	63.00
13	8	3	7017.00	17009.00	189.55	0	Spot (Block13, Row3, Column8)	123.94	119.00	31.37	0.02	0.25	64.00	63.71	64.00	9.87	0.00	0.15	97.00	91.00	0.00	55.00	59.94	125175.00	6.10	78.58	78.00
13	1	4	4915.00	17290.00	172.45	0	Spot (Block13, Row4, Column1)	109.35	107.00	16.58	0.01	0.15	63.00	62.83	63.00	9.76	0.00	0.16	100.00	96.00	0.00	44.00	46.35	90980.00	4.76	79.75	79.00
13	2	4	5228.00	17302.00	192.95	0	Spot (Block13, Row4, Column2)	76.77	76.00	8.59	0.00	0.11	63.00	62.49	63.00	9.86	0.00	0.16	67.00	24.00	0.00	13.00	13.77	80460.00	1.45	67.24	68.00
13	3	4	5509.00	17293.00	147.30	0	Spot (Block13, Row4, Column3)	380.23	369.00	148.90	0.01	0.39	63.00	62.79	63.00	10.54	0.00	0.17	100.00	100.00	0.00	306.00	317.23	224718.00	30.12	127.26	115.50
13	4	4	5809.00	17299.00	147.00	-50	Spot (Block13, Row4, Column4)	65.16	67.00	10.51	0.01	0.16	64.00	64.17	64.00	10.64	0.00	0.17	18.00	1.00	0.00	3.00	1.16	38313.00	0.09	63.76	65.00
13	5	4	6134.00	17288.00	194.90	0	Spot (Block13, Row4, Column5)	77.48	76.00	11.12	0.01	0.14	66.00	65.93	66.00	10.58	0.00	0.16	47.00	16.00	0.00	10.00	11.48	83061.00	1.09	69.09	68.00
13	6	4	6408.00	17315.00	204.85	0	Spot (Block13, Row4, Column6)	83.33	84.00	8.94	0.00	0.11	65.00	65.30	65.00	10.38	0.00	0.16	80.00	42.00	0.00	19.00	18.33	99331.00	1.74	72.56	72.00
13	7	4	6707.00	17285.00	175.70	0	Spot (Block13, Row4, Column7)	77.28	78.00	11.53	0.00	0.15	62.00	61.81	62.00	10.02	0.00	0.16	68.00	36.00	0.00	16.00	15.28	66541.00	1.54	67.03	68.00
13	8	4	7008.00	17305.00	147.00	-50	Spot (Block13, Row4, Column8)	67.51	68.00	11.33	0.00	0.17	64.00	63.33	64.00	9.62	0.00	0.15	34.00	6.00	0.00	4.00	3.51	39766.00	0.44	65.03	63.50
13	1	5	4914.00	17589.00	154.65	0	Spot (Block13, Row5, Column1)	215.92	210.50	59.29	0.01	0.27	66.00	66.15	66.00	11.01	0.00	0.17	100.00	100.00	0.00	144.50	149.92	142508.00	13.61	101.38	100.00
13	2	5	5201.00	17590.00	168.95	0	Spot (Block13, Row5, Column2)	127.70	123.00	27.60	0.02	0.22	65.00	64.73	65.00	9.18	0.00	0.14	99.00	98.00	0.00	58.00	62.70	101264.00	6.86	86.36	85.00
13	3	5	5499.00	17604.00	176.70	0	Spot (Block13, Row5, Column3)	88.66	88.00	11.17	0.00	0.13	64.00	63.61	64.00	10.58	0.00	0.17	90.00	60.00	0.00	24.00	24.66	77314.00	2.37	73.99	76.00
13	4	5	5786.00	17586.00	170.50	0	Spot (Block13, Row5, Column4)	74.51	75.00	7.17	0.00	0.10	64.00	64.08	64.00	11.16	0.00	0.17	44.00	4.00	0.00	11.00	10.51	60354.00	0.93	69.23	69.00
13	5	5	6106.00	17594.00	142.00	0	Spot (Block13, Row5, Column5)	381.41	355.00	161.15	0.03	0.42	68.00	67.52	68.00	11.96	0.00	0.18	100.00	100.00	0.00	287.00	313.41	208633.00	26.25	138.23	117.00
13	6	5	6407.00	17602.00	147.00	-50	Spot (Block13, Row5, Column6)	74.14	74.00	8.99	0.00	0.12	67.00	66.46	67.00	11.13	0.00	0.17	33.00	3.00	0.00	7.00	7.14	44111.00	0.69	69.28	69.00
13	7	5	6695.00	17618.00	176.75	0	Spot (Block13, Row5, Column7)	92.79	93.00	11.99	0.00	0.13	66.00	65.61	66.00	10.56	0.00	0.16	92.00	66.00	0.00	27.00	26.79	80916.00	2.57	77.52	78.00
13	8	5	7024.00	17577.00	194.65	0	Spot (Block13, Row5, Column8)	85.46	86.50	13.34	0.01	0.16	65.00	65.34	65.00	10.72	0.00	0.16	78.00	50.00	0.00	21.50	20.46	91612.00	1.88	71.79	73.00
13	1	6	4904.00	17886.00	224.65	0	Spot (Block13, Row6, Column1)	135.56	126.00	35.21	0.03	0.26	67.00	66.71	67.00	9.85	0.00	0.15	99.00	97.00	0.00	59.00	68.56	197101.00	6.99	89.00	90.00
13	2	6	5180.00	17915.00	196.40	0	Spot (Block13, Row6, Column2)	79.93	80.00	7.85	0.00	0.10	65.00	65.47	65.00	8.55	0.00	0.13	76.00	38.00	0.00	15.00	14.93	87440.00	1.69	69.75	69.00
13	3	6	5500.00	17893.00	161.30	0	Spot (Block13, Row6, Column3)	149.24	158.00	33.69	0.02	0.23	64.00	64.37	64.00	9.80	0.00	0.15	100.00	100.00	0.00	94.00	85.24	107451.00	8.66	89.04	89.00
13	4	6	5819.00	17948.00	259.05	0	Spot (Block13, Row6, Column4)	74.13	75.00	10.26	0.01	0.14	65.00	65.51	65.00	11.36	0.00	0.17	42.00	8.00	0.00	10.00	9.13	144188.00	0.76	67.02	67.00
13	5	6	6106.00	17898.00	146.20	0	Spot (Block13, Row6, Column5)	499.02	450.00	274.59	0.04	0.55	67.00	66.85	67.00	13.32	0.00	0.20	100.00	100.00	0.00	383.00	432.02	290928.00	32.44	140.35	126.00
13	6	6	6408.00	17905.00	200.90	0	Spot (Block13, Row6, Column6)	70.97	71.00	9.56	0.00	0.13	65.00	64.46	65.00	12.54	0.00	0.19	25.00	1.00	0.00	6.00	5.97	81116.00	0.52	67.29	67.00
13	7	6	6708.00	17902.00	176.70	0	Spot (Block13, Row6, Column7)	80.02	80.00	7.54	0.00	0.09	64.00	63.57	64.00	10.63	0.00	0.17	76.00	25.00	0.00	16.00	16.02	69936.00	1.55	72.32	72.00
13	8	6	7033.00	17908.00	185.40	0	Spot (Block13, Row6, Column8)	77.47	77.00	10.36	0.00	0.13	65.00	65.40	65.00	11.10	0.00	0.17	51.00	17.00	0.00	12.00	12.47	74909.00	1.09	71.88	70.00
13	1	7	4881.00	18204.00	189.85	0	Spot (Block13, Row7, Column1)	76.80	76.00	9.73	0.00	0.13	64.00	63.53	64.00	9.37	0.00	0.15	59.00	30.00	0.00	12.00	12.80	77951.00	1.42	71.33	70.00
13	2	7	5205.00	18195.00	147.00	-50	Spot (Block13, Row7, Column2)	67.01	67.00	6.89	0.00	0.10	65.00	64.35	65.00	9.28	0.00	0.14	14.00	0.00	0.00	2.00	2.01	39533.00	0.29	66.78	67.00
13	3	7	5505.00	18197.00	147.00	-50	Spot (Block13, Row7, Column3)	63.00	65.00	11.75	0.01	0.19	65.00	65.22	65.00	9.32	0.00	0.14	18.00	1.00	0.00	0.00	-2.00	37045.00	-0.24	66.76	66.50
13	4	7	5805.00	18198.00	147.00	-50	Spot (Block13, Row7, Column4)	73.36	73.00	7.46	0.00	0.10	67.00	67.42	67.00	9.95	0.00	0.15	32.00	4.00	0.00	6.00	6.36	43281.00	0.60	70.53	71.00
13	5	7	6105.00	18200.00	147.00	-50	Spot (Block13, Row7, Column5)	65.42	65.00	7.77	0.00	0.12	68.00	67.38	68.00	11.57	0.00	0.17	3.00	0.00	0.00	-3.00	-2.58	38532.00	-0.17	62.50	62.00
13	6	7	6432.00	18190.00	192.05	0	Spot (Block13, Row7, Column6)	83.86	82.00	12.12	0.01	0.14	66.00	65.59	66.00	12.05	0.00	0.18	63.00	25.00	0.00	16.00	17.86	87381.00	1.52	72.86	72.00
13	7	7	6683.00	18203.00	179.50	0	Spot (Block13, Row7, Column7)	102.43	103.00	13.37	0.00	0.13	63.00	63.03	63.00	11.53	0.00	0.18	97.00	88.00	0.00	40.00	39.43	92598.00	3.42	77.92	79.00
13	8	7	7006.00	18207.00	201.25	0	Spot (Block13, Row7, Column8)	88.24	89.00	11.13	0.00	0.13	65.00	65.25	65.00	10.86	0.00	0.17	86.00	57.00	0.00	24.00	23.24	101295.00	2.12	75.00	74.00
13	1	8	4890.00	18488.00	155.00	0	Spot (Block13, Row8, Column1)	98.77	93.00	54.22	0.03	0.55	64.00	64.21	64.00	9.65	0.00	0.15	96.00	83.00	0.00	29.00	34.77	65190.00	3.58	76.64	75.00
13	2	8	5204.00	18495.00	147.00	-50	Spot (Block13, Row8, Column2)	60.57	62.00	14.19	0.01	0.23	65.00	64.68	65.00	9.35	0.00	0.14	17.00	3.00	0.00	-3.00	-4.43	35675.00	-0.44	66.47	69.00
13	3	8	5504.00	18497.00	147.00	-50	Spot (Block13, Row8, Column3)	70.76	72.00	8.64	0.01	0.12	66.00	66.01	66.00	10.15	0.00	0.15	27.00	2.00	0.00	6.00	4.76	41604.00	0.47	66.21	67.00
13	4	8	5804.00	18497.00	150.05	0	Spot (Block13, Row8, Column4)	237.88	253.00	50.99	0.03	0.21	66.00	66.45	66.00	10.06	0.00	0.15	100.00	100.00	0.00	187.00	171.88	147483.00	17.04	117.38	108.00
13	5	8	6104.00	18500.00	147.00	-50	Spot (Block13, Row8, Column5)	62.38	63.00	9.22	0.00	0.15	67.00	66.86	67.00	11.02	0.00	0.16	2.00	0.00	0.00	-4.00	-4.62	36743.00	-0.41	61.85	63.50
13	6	8	6406.00	18498.00	190.80	0	Spot (Block13, Row8, Column6)	214.78	198.00	78.52	0.04	0.37	67.00	67.60	67.00	12.08	0.00	0.18	100.00	100.00	0.00	131.00	147.78	220791.00	12.18	105.11	104.00
13	7	8	6709.00	18496.00	215.95	0	Spot (Block13, Row8, Column7)	76.69	79.00	12.52	0.01	0.16	66.00	66.34	66.00	12.00	0.00	0.18	52.00	8.00	0.00	13.00	10.69	102299.00	0.86	64.71	66.00
13	8	8	7008.00	18510.00	134.00	0	Spot (Block13, Row8, Column8)	90.23	91.00	9.89	0.00	0.11	68.00	67.50	68.00	10.37	0.00	0.15	85.00	58.00	0.00	23.00	22.23	43850.00	2.19	78.10	78.00
14	1	1	9415.00	16413.00	152.30	0	Spot (Block14, Row1, Column1)	1417.93	1307.00	693.89	0.04	0.49	122.00	124.94	122.00	19.14	0.01	0.15	100.00	100.00	0.00	1185.00	1295.93	904638.00	67.56	379.53	347.00
14	2	1	9712.00	16416.00	151.65	0	Spot (Block14, Row1, Column2)	466.84	448.00	169.49	0.02	0.36	125.00	125.86	125.00	16.98	0.00	0.13	100.00	100.00	0.00	323.00	341.84	292709.00	20.08	202.97	192.00
14	3	1	10013.00	16416.00	173.35	0	Spot (Block14, Row1, Column3)	213.78	205.00	38.55	0.02	0.18	126.00	127.75	126.00	15.54	0.01	0.12	98.00	95.00	0.00	79.00	87.78	178934.00	5.54	153.34	152.00
14	4	1	10306.00	16420.00	147.45	0	Spot (Block14, Row1, Column4)	469.32	463.00	139.72	0.01	0.30	128.00	130.18	128.00	17.19	0.01	0.13	100.00	100.00	0.00	335.00	341.32	278305.00	19.73	219.40	206.00
14	5	1	10610.00	16419.00	158.00	0	Spot (Block14, Row1, Column5)	380.85	359.00	152.25	0.03	0.40	130.00	131.84	130.00	18.46	0.01	0.14	100.00	100.00	0.00	229.00	250.85	259362.00	13.49	189.23	192.00
14	6	1	10905.00	16423.00	153.10	0	Spot (Block14, Row1, Column6)	424.99	399.50	164.92	0.03	0.39	132.00	135.20	132.00	19.11	0.01	0.14	100.00	100.00	0.00	267.50	292.99	273695.00	15.17	195.27	192.00
14	7	1	11206.00	16425.00	146.70	0	Spot (Block14, Row1, Column7)	1073.61	935.50	591.18	0.06	0.55	136.00	141.25	136.00	25.98	0.02	0.18	100.00	100.00	0.00	799.50	937.61	629135.00	35.89	329.49	269.00
14	8	1	11497.00	16431.00	147.50	0	Spot (Block14, Row1, Column8)	4362.75	3941.50	2074.14	0.04	0.48	138.00	143.55	138.00	30.16	0.02	0.21	100.00	100.00	0.00	3803.50	4224.75	2608923.00	139.89	942.54	754.50
14	1	2	9321.00	16716.00	203.80	0	Spot (Block14, Row2, Column1)	138.49	139.00	14.78	0.00	0.11	124.00	125.99	124.00	17.35	0.01	0.14	42.00	10.00	0.00	15.00	14.49	163281.00	0.72	128.57	126.00
14	2	2	9706.00	16718.00	146.60	0	Spot (Block14, Row2, Column2)	252.59	262.00	48.60	0.02	0.19	127.00	128.46	127.00	16.53	0.00	0.13	100.00	100.00	0.00	135.00	125.59	148018.00	7.51	173.57	181.00
14	3	2	10030.00	16708.00	150.10	0	Spot (Block14, Row2, Column3)	157.91	159.00	13.57	0.00	0.09	128.00	130.82	128.00	17.23	0.01	0.13	80.00	38.00	0.00	31.00	29.91	97116.00	1.57	141.36	142.50
14	4	2	10312.00	16723.00	194.15	0	Spot (Block14, Row2, Column4)	223.57	211.00	43.50	0.03	0.19	129.00	132.41	129.00	18.21	0.01	0.14	98.00	93.00	0.00	82.00	94.57	237206.00	5.01	159.00	157.50
14	5	2	10604.00	16730.00	195.75	0	Spot (Block14, Row2, Column5)	201.46	202.00	22.06	0.00	0.11	130.00	132.62	130.00	17.93	0.01	0.14	98.00	95.00	0.00	72.00	71.46	219387.00	3.84	164.30	168.00
14	6	2	10901.00	16725.00	170.10	0	Spot (Block14, Row2, Column6)	213.26	206.00	32.27	0.02	0.15	132.00	134.92	132.00	18.70	0.01	0.14	97.00	95.00	0.00	74.00	81.26	171672.00	4.19	161.37	162.00
14	7	2	11201.00	16727.00	176.40	0	Spot (Block14, Row2, Column7)	203.37	202.00	23.42	0.00	0.12	134.00	137.05	134.00	20.18	0.01	0.15	98.00	91.00	0.00	68.00	69.37	176934.00	3.29	160.38	159.00
14	8	2	11553.00	16730.00	156.70	0	Spot (Block14, Row2, Column8)	163.32	168.00	20.61	0.01	0.13	135.00	138.56	135.00	24.22	0.01	0.17	64.00	15.00	0.00	33.00	28.32	110568.00	1.02	146.17	141.00
14	1	3	9406.00	17014.00	154.05	0	Spot (Block14, Row3, Column1)	388.06	364.00	148.42	0.03	0.38	127.00	129.00	127.00	16.96	0.01	0.13	100.00	100.00	0.00	237.00	261.06	253406.00	15.27	188.30	187.00
14	2	3	9713.00	17019.00	175.60	0	Spot (Block14, Row3, Column2)	189.59	190.00	19.87	0.00	0.10	130.00	132.89	130.00	19.27	0.01	0.14	97.00	87.00	0.00	60.00	59.59	163614.00	2.94	155.39	153.50
14	3	3	9997.00	17016.00	145.80	0	Spot (Block14, Row3, Column3)	1144.16	954.50	727.87	0.08	0.64	133.00	137.48	133.00	22.09	0.01	0.16	100.00	100.00	0.00	821.50	1011.16	663610.00	45.56	358.78	282.50
14	4	3	10310.00	17020.00	151.65	0	Spot (Block14, Row3, Column4)	544.74	515.50	228.02	0.02	0.42	132.00	135.78	132.00	19.91	0.01	0.15	100.00	100.00	0.00	383.50	412.74	342094.00	20.54	216.14	205.00
14	5	3	10606.00	17020.00	150.50	0	Spot (Block14, Row3, Column5)	620.05	571.00	288.47	0.04	0.47	132.00	136.18	132.00	20.89	0.01	0.15	100.00	100.00	0.00	439.00	488.05	386292.00	23.16	226.71	213.00
14	6	3	10910.00	17025.00	182.60	0	Spot (Block14, Row3, Column6)	499.07	452.00	214.87	0.04	0.43	132.00	137.30	132.00	22.73	0.02	0.17	100.00	100.00	0.00	320.00	367.07	469626.00	15.92	226.32	220.00
14	7	3	11215.00	17025.00	154.60	0	Spot (Block14, Row3, Column7)	336.07	302.00	106.05	0.05	0.32	135.00	138.60	135.00	20.19	0.01	0.15	100.00	99.00	0.00	167.00	201.07	222145.00	9.78	186.26	186.50
14	8	3	11510.00	17035.00	160.35	0	Spot (Block14, Row3, Column8)	411.57	391.00	123.24	0.02	0.30	136.00	138.21	136.00	18.98	0.01	0.14	100.00	100.00	0.00	255.00	275.57	291801.00	14.40	210.26	196.00
14	1	4	9411.00	17311.00	155.85	0	Spot (Block14, Row4, Column1)	437.38	401.00	172.83	0.04	0.40	129.00	131.69	129.00	17.53	0.01	0.13	99.00	99.00	0.00	272.00	308.38	292606.00	17.44	200.39	193.00
14	2	4	9722.00	17327.00	233.20	0	Spot (Block14, Row4, Column2)	162.02	165.00	21.00	0.01	0.13	129.00	132.17	129.00	19.09	0.01	0.14	71.00	45.00	0.00	36.00	33.02	253400.00	1.56	139.58	136.00
14	3	4	10008.00	17317.00	145.85	0	Spot (Block14, Row4, Column3)	2655.44	2461.00	1432.54	0.03	0.54	130.00	134.85	130.00	22.17	0.02	0.16	100.00	100.00	0.00	2331.00	2525.44	1534842.00	113.72	673.81	490.00
14	4	4	10290.00	17325.00	167.30	0	Spot (Block14, Row4, Column4)	158.73	162.00	17.30	0.01	0.11	130.00	133.74	130.00	20.85	0.01	0.16	68.00	27.00	0.00	32.00	28.73	123336.00	1.20	139.88	138.00
14	5	4	10583.00	17314.00	197.50	0	Spot (Block14, Row4, Column5)	228.29	200.50	69.17	0.06	0.30	129.00	132.57	129.00	21.46	0.01	0.16	96.00	84.00	0.00	71.50	99.29	252032.00	4.46	152.76	153.00
14	6	4	10908.00	17314.00	219.90	0	Spot (Block14, Row4, Column6)	192.58	193.00	19.65	0.00	0.10	129.00	132.24	129.00	21.55	0.01	0.16	98.00	84.00	0.00	64.00	63.58	266140.00	2.80	153.11	154.00
14	7	4	11199.00	17327.00	157.65	0	Spot (Block14, Row4, Column7)	259.49	259.00	71.25	0.00	0.27	133.00	137.28	133.00	24.33	0.01	0.18	99.00	90.00	0.00	126.00	126.49	178268.00	5.02	168.31	174.50
14	8	4	11509.00	17339.00	180.10	0	Spot (Block14, Row4, Column8)	174.69	176.00	17.98	0.00	0.10	136.00	139.48	136.00	18.58	0.01	0.13	87.00	55.00	0.00	40.00	38.69	158968.00	1.89	151.50	147.00
14	1	5	9408.00	17618.00	144.65	0	Spot (Block14, Row5, Column1)	731.18	681.00	335.35	0.03	0.46	128.00	130.23	128.00	17.93	0.01	0.14	100.00	100.00	0.00	553.00	603.18	416039.00	33.52	257.30	237.00
14	2	5	9707.00	17619.00	158.05	0	Spot (Block14, Row5, Column2)	423.72	382.00	149.66	0.05	0.35	128.00	130.50	128.00	18.85	0.01	0.14	100.00	100.00	0.00	254.00	295.72	291518.00	15.56	200.24	193.50
14	3	5	9999.00	17618.00	191.10	0	Spot (Block14, Row5, Column3)	200.31	193.00	37.47	0.02	0.19	131.00	135.64	131.00	21.70	0.02	0.16	94.00	78.00	0.00	62.00	69.31	206118.00	2.98	151.50	150.00
14	4	5	10305.00	17617.00	165.10	0	Spot (Block14, Row5, Column4)	295.25	277.00	89.23	0.03	0.30	133.00	137.04	133.00	21.71	0.01	0.16	100.00	99.00	0.00	144.00	162.25	223206.00	7.29	187.67	187.00
14	5	5	10608.00	17619.00	141.85	0	Spot (Block14, Row5, Column5)	4341.87	4052.00	2267.09	0.03	0.52	132.00	137.16	132.00	27.28	0.02	0.20	100.00	100.00	0.00	3920.00	4209.87	2375004.00	154.11	963.74	761.50
14	6	5	10910.00	17631.00	221.95	0	Spot (Block14, Row5, Column6)	180.06	183.00	35.20	0.01	0.20	130.00	136.09	130.00	27.46	0.02	0.20	68.00	49.00	0.00	53.00	50.06	254611.00	1.60	140.83	137.00
14	7	5	11209.00	17629.00	172.20	0	Spot (Block14, Row5, Column7)	946.92	928.00	408.30	0.01	0.43	133.00	141.56	133.00	31.82	0.03	0.22	100.00	100.00	0.00	795.00	813.92	784052.00	25.31	325.29	317.00
14	8	5	11505.00	17631.00	148.20	0	Spot (Block14, Row5, Column8)	510.43	467.50	245.29	0.04	0.48	132.00	137.48	132.00	25.45	0.02	0.19	100.00	100.00	0.00	335.50	378.43	305240.00	14.65	226.46	191.50
14	1	6	9403.00	17916.00	189.35	0	Spot (Block14, Row6, Column1)	345.24	305.00	129.48	0.05	0.38	126.00	130.05	126.00	21.79	0.01	0.17	100.00	100.00	0.00	179.00	219.24	348695.00	9.88	193.99	193.00
14	2	6	9705.00	17915.00	197.00	0	Spot (Block14, Row6, Column2)	494.14	492.00	166.34	0.00	0.34	129.00	134.44	129.00	23.67	0.02	0.18	100.00	100.00	0.00	363.00	365.14	543058.00	15.20	240.98	231.00
14	3	6	9993.00	17912.00	147.10	0	Spot (Block14, Row6, Column3)	759.59	681.50	342.01	0.05	0.45	133.00	137.23	133.00	21.93	0.01	0.16	100.00	100.00	0.00	548.50	626.59	451195.00	28.38	274.40	267.00
14	4	6	10313.00	17921.00	182.95	0	Spot (Block14, Row6, Column4)	207.77	202.00	37.46	0.01	0.18	134.00	137.01	134.00	23.33	0.01	0.17	94.00	80.00	0.00	68.00	73.77	194677.00	3.03	152.37	155.00
14	5	6	10601.00	17922.00	139.35	0	Spot (Block14, Row6, Column5)	4437.40	4278.00	2358.98	0.02	0.53	133.00	137.86	133.00	26.56	0.02	0.19	100.00	100.00	0.00	4145.00	4304.40	2329637.00	161.88	996.17	788.00
14	6	6	10932.00	17915.00	186.55	0	Spot (Block14, Row6, Column6)	162.90	163.00	19.92	0.00	0.12	132.00	137.29	132.00	23.61	0.02	0.17	63.00	23.00	0.00	31.00	30.90	159804.00	1.08	140.68	138.00
14	7	6	11202.00	17923.00	148.45	0	Spot (Block14, Row6, Column7)	578.09	524.00	260.67	0.04	0.45	133.00	139.74	133.00	27.17	0.02	0.19	100.00	100.00	0.00	391.00	445.09	349745.00	16.14	234.72	210.00
14	8	6	11508.00	17926.00	148.25	0	Spot (Block14, Row6, Column8)	658.15	558.50	323.57	0.07	0.49	131.00	134.63	131.00	19.24	0.01	0.14	100.00	100.00	0.00	427.50	527.15	397520.00	27.20	241.41	213.50
14	1	7	9393.00	18207.00	201.00	0	Spot (Block14, Row7, Column1)	167.12	168.00	17.58	0.00	0.11	125.00	126.49	125.00	17.62	0.01	0.14	90.00	65.00	0.00	43.00	42.12	191523.00	2.31	139.60	137.00
14	2	7	9711.00	18208.00	196.10	0	Spot (Block14, Row7, Column2)	146.47	147.00	16.21	0.00	0.11	124.50	126.73	124.50	19.36	0.01	0.15	56.00	17.00	0.00	22.50	21.97	159510.00	1.02	134.34	134.00
14	3	7	9969.00	18221.00	158.80	0	Spot (Block14, Row7, Column3)	159.07	161.00	19.16	0.01	0.12	129.00	130.54	129.00	17.88	0.01	0.14	68.00	43.00	0.00	32.00	30.07	110551.00	1.60	137.51	139.00
14	4	7	10283.00	18224.00	186.35	0	Spot (Block14, Row7, Column4)	144.31	140.00	18.23	0.01	0.13	128.00	130.18	128.00	16.86	0.01	0.13	42.00	25.00	0.00	12.00	16.31	140706.00	0.84	136.89	135.00
14	5	7	10603.00	18219.00	192.00	0	Spot (Block14, Row7, Column5)	214.18	204.00	37.76	0.02	0.18	131.00	135.49	131.00	23.57	0.01	0.17	96.00	86.00	0.00	73.00	83.18	223173.00	3.34	156.40	154.00
14	6	7	10903.00	18223.00	183.65	0	Spot (Block14, Row7, Column6)	611.42	597.00	215.04	0.01	0.35	134.00	141.26	134.00	26.57	0.02	0.19	100.00	100.00	0.00	463.00	477.42	577179.00	17.70	261.82	268.50
14	7	7	11188.00	18231.00	160.70	0	Spot (Block14, Row7, Column7)	420.84	360.00	196.22	0.07	0.47	131.00	136.74	131.00	23.19	0.02	0.17	100.00	100.00	0.00	229.00	289.84	300062.00	12.25	204.84	196.00
14	8	7	11503.00	18230.00	218.55	0	Spot (Block14, Row7, Column8)	226.77	225.00	36.93	0.00	0.16	130.00	134.64	130.00	20.40	0.02	0.15	98.00	97.00	0.00	95.00	96.77	309771.00	4.52	162.74	168.00
14	1	8	9392.00	18532.00	163.50	0	Spot (Block14, Row8, Column1)	172.58	176.00	19.88	0.01	0.12	129.00	131.20	129.00	16.21	0.01	0.12	87.00	79.00	0.00	47.00	43.58	126332.00	2.55	146.39	144.50
14	2	8	9696.00	18514.00	184.45	0	Spot (Block14, Row8, Column2)	168.65	171.00	17.42	0.01	0.10	126.00	127.66	126.00	16.57	0.01	0.13	90.00	72.00	0.00	45.00	42.65	161563.00	2.47	143.01	139.00
14	3	8	9992.00	18520.00	171.10	0	Spot (Block14, Row8, Column3)	205.98	198.00	49.11	0.02	0.24	128.00	129.85	128.00	15.30	0.01	0.12	92.00	85.00	0.00	70.00	77.98	168902.00	4.97	155.55	153.00
14	4	8	10300.00	18518.00	146.30	0	Spot (Block14, Row8, Column4)	829.87	784.00	332.45	0.02	0.40	129.00	131.14	129.00	18.10	0.01	0.14	100.00	100.00	0.00	655.00	700.87	482152.00	38.61	294.67	274.50
14	5	8	10603.00	18507.00	162.10	0	Spot (Block14, Row8, Column5)	153.56	159.00	21.30	0.02	0.14	132.00	135.40	132.00	21.94	0.01	0.16	53.00	16.00	0.00	27.00	21.56	111487.00	0.83	149.14	149.00
14	6	8	10904.00	18522.00	161.80	0	Spot (Block14, Row8, Column6)	734.59	564.50	383.89	0.11	0.52	134.00	141.23	134.00	26.03	0.02	0.18	100.00	100.00	0.00	430.50	600.59	531840.00	22.80	259.06	256.00
14	7	8	11206.00	18521.00	153.10	0	Spot (Block14, Row8, Column7)	283.99	284.00	61.33	0.00	0.22	132.00	135.62	132.00	21.86	0.01	0.16	100.00	99.00	0.00	152.00	151.99	182888.00	6.79	181.03	185.00
14	8	8	11487.00	18523.00	176.90	0	Spot (Block14, Row8, Column8)	167.97	169.00	16.12	0.00	0.10	132.00	135.58	132.00	18.17	0.01	0.13	84.00	50.00	0.00	37.00	35.97	147479.00	1.78	147.35	143.00
15	1	1	13915.00	16434.00	154.30	0	Spot (Block15, Row1, Column1)	1270.69	1184.00	618.70	0.03	0.49	65.00	65.72	65.00	13.07	0.00	0.20	100.00	100.00	0.00	1119.00	1205.69	837383.00	92.19	299.84	191.00
15	2	1	14207.00	16444.00	162.90	0	Spot (Block15, Row1, Column2)	199.59	195.00	57.02	0.01	0.29	67.00	67.31	67.00	12.45	0.00	0.18	100.00	99.00	0.00	128.00	132.59	146298.00	10.63	102.50	99.00
15	3	1	14509.00	16440.00	147.00	-50	Spot (Block15, Row1, Column3)	71.88	74.00	10.75	0.01	0.15	65.00	64.96	65.00	11.05	0.00	0.17	38.00	4.00	0.00	9.00	6.88	42267.00	0.63	71.56	73.00
15	4	1	14805.00	16453.00	160.35	0	Spot (Block15, Row1, Column4)	157.19	169.00	36.00	0.03	0.23	65.00	63.86	65.00	11.18	0.01	0.18	100.00	99.00	0.00	104.00	92.19	111449.00	8.35	93.82	93.00
15	5	1	15127.00	16441.00	161.65	0	Spot (Block15, Row1, Column5)	78.76	79.00	10.64	0.00	0.14	65.00	63.92	65.00	12.34	0.01	0.19	55.00	15.00	0.00	14.00	13.76	56866.00	1.20	72.15	73.50
15	6	1	15400.00	16453.00	173.35	0	Spot (Block15, Row1, Column6)	123.43	115.00	31.07	0.03	0.25	64.00	63.18	64.00	10.99	0.01	0.17	97.00	94.00	0.00	51.00	59.43	103680.00	5.48	82.61	86.00
15	7	1	15704.00	16448.00	152.80	0	Spot (Block15, Row1, Column7)	217.40	215.00	48.05	0.00	0.22	65.00	66.05	65.00	18.87	0.01	0.29	100.00	99.00	0.00	150.00	152.40	139789.00	8.02	105.72	102.00
15	8	1	16000.00	16452.00	148.45	0	Spot (Block15, Row1, Column8)	3663.24	3530.50	1580.90	0.02	0.43	66.00	68.15	66.00	21.22	0.01	0.31	100.00	100.00	0.00	3464.50	3597.24	2205269.00	169.43	794.61	583.50
15	1	2	13908.00	16737.00	147.00	-50	Spot (Block15, Row2, Column1)	63.25	63.00	9.60	0.00	0.15	66.00	66.34	66.00	12.80	0.00	0.19	5.00	0.00	0.00	-3.00	-2.75	37317.00	-0.24	65.85	67.00
15	2	2	14150.00	16740.00	201.90	0	Spot (Block15, Row2, Column2)	72.34	73.00	9.99	0.00	0.14	65.00	65.01	65.00	11.06	0.00	0.17	37.00	4.00	0.00	8.00	7.34	83843.00	0.66	64.86	64.00
15	3	2	14508.00	16740.00	147.00	-50	Spot (Block15, Row2, Column3)	73.05	75.00	12.95	0.01	0.18	66.00	65.07	66.00	11.18	0.01	0.17	44.00	9.00	0.00	9.00	7.05	43101.00	0.71	66.70	70.00
15	4	2	14813.00	16736.00	179.25	0	Spot (Block15, Row2, Column4)	73.90	73.00	7.58	0.01	0.10	65.00	64.68	65.00	10.29	0.00	0.16	37.00	7.00	0.00	8.00	8.90	66657.00	0.90	68.73	68.00
15	5	2	15101.00	16748.00	203.95	0	Spot (Block15, Row2, Column5)	91.98	91.00	11.17	0.00	0.12	65.00	64.25	65.00	10.86	0.01	0.17	93.00	71.00	0.00	26.00	26.98	108716.00	2.55	74.34	75.00
15	6	2	15407.00	16745.00	147.00	-50	Spot (Block15, Row2, Column6)	64.53	64.00	12.91	0.00	0.20	65.00	65.39	65.00	11.54	0.00	0.18	20.00	1.00	0.00	-1.00	-0.47	38010.00	-0.07	62.06	62.50
15	7	2	15674.00	16693.00	197.65	0	Spot (Block15, Row2, Column7)	73.06	73.00	9.52	0.00	0.13	64.00	62.99	64.00	10.32	0.01	0.16	41.00	10.00	0.00	9.00	9.06	80661.00	0.98	70.59	71.00
15	8	2	16007.00	16748.00	147.00	-50	Spot (Block15, Row2, Column8)	71.26	70.00	9.52	0.01	0.13	66.00	66.40	66.00	17.16	0.00	0.26	12.00	0.00	0.00	4.00	5.26	42041.00	0.28	71.51	72.00
15	1	3	13907.00	17037.00	147.00	-50	Spot (Block15, Row3, Column1)	73.74	74.00	8.70	0.00	0.12	67.00	66.13	67.00	10.88	0.01	0.16	36.00	3.00	0.00	7.00	6.74	43877.00	0.70	67.97	68.00
15	2	3	14207.00	17038.00	147.00	-50	Spot (Block15, Row3, Column2)	64.08	65.00	9.83	0.01	0.15	67.00	67.03	67.00	11.14	0.00	0.17	6.00	0.00	0.00	-2.00	-2.92	37810.00	-0.26	63.95	63.50
15	3	3	14476.00	17031.00	192.10	0	Spot (Block15, Row3, Column3)	98.25	99.00	19.47	0.00	0.20	66.00	66.12	66.00	12.05	0.00	0.18	90.00	70.00	0.00	33.00	32.25	102181.00	2.67	82.07	84.00
15	4	3	14814.00	17049.00	167.50	0	Spot (Block15, Row3, Column4)	178.09	180.00	51.61	0.00	0.29	66.00	65.81	66.00	10.21	0.00	0.16	100.00	99.00	0.00	114.00	112.09	139086.00	11.00	94.43	96.00
15	5	3	15076.00	17063.00	89.95	0	Spot (Block15, Row3, Column5)	89.02	90.50	8.75	0.01	0.10	68.00	68.08	68.00	11.16	0.00	0.16	80.00	50.00	0.00	22.50	21.02	17982.00	1.88	79.73	79.00
15	6	3	15408.00	17042.00	187.50	0	Spot (Block15, Row3, Column6)	229.07	219.00	58.80	0.02	0.26	69.00	68.69	69.00	12.53	0.00	0.18	100.00	100.00	0.00	150.00	160.07	227235.00	12.80	119.09	116.00
15	7	3	15706.00	17047.00	147.00	-50	Spot (Block15, Row3, Column7)	70.06	70.00	7.02	0.00	0.10	65.00	64.90	65.00	12.65	0.00	0.19	14.00	0.00	0.00	5.00	5.06	41403.00	0.41	70.06	71.00
15	8	3	16010.00	17052.00	175.80	0	Spot (Block15, Row3, Column8)	126.17	124.00	22.31	0.01	0.18	66.00	64.65	66.00	11.36	0.01	0.18	99.00	98.00	0.00	58.00	60.17	108257.00	5.42	89.36	91.00
15	1	4	13904.00	17336.00	163.65	0	Spot (Block15, Row4, Column1)	168.01	183.00	41.04	0.04	0.24	68.00	67.25	68.00	10.02	0.00	0.15	100.00	99.00	0.00	115.00	100.01	124828.00	10.05	93.19	92.00
15	2	4	14217.00	17336.00	187.25	0	Spot (Block15, Row4, Column2)	94.29	94.00	13.28	0.00	0.14	69.00	68.72	69.00	10.74	0.00	0.16	87.00	57.00	0.00	25.00	25.29	93156.00	2.38	79.55	78.00
15	3	4	14508.00	17343.00	146.70	0	Spot (Block15, Row4, Column3)	503.14	458.00	202.08	0.04	0.40	68.00	67.57	68.00	13.19	0.00	0.20	100.00	100.00	0.00	390.00	435.14	294335.00	33.03	170.06	163.00
15	4	4	14805.00	17342.00	147.00	-50	Spot (Block15, Row4, Column4)	60.89	64.50	15.91	0.03	0.26	67.00	66.57	67.00	11.79	0.00	0.18	11.00	0.00	0.00	-2.50	-6.11	35801.00	-0.48	70.69	70.00
15	5	4	15053.00	17318.00	118.95	0	Spot (Block15, Row4, Column5)	81.39	81.00	8.12	0.00	0.10	66.00	65.96	66.00	10.46	0.00	0.16	71.00	28.00	0.00	15.00	15.39	30358.00	1.48	73.70	73.50
15	6	4	15410.00	17354.00	190.25	0	Spot (Block15, Row4, Column6)	85.60	86.00	10.32	0.00	0.12	66.00	65.48	66.00	13.15	0.00	0.20	70.00	27.00	0.00	20.00	19.60	87227.00	1.53	75.66	76.00
15	7	4	15763.00	17407.00	196.20	0	Spot (Block15, Row4, Column7)	76.30	76.00	10.55	0.00	0.14	66.00	64.91	66.00	11.75	0.01	0.18	42.00	13.00	0.00	10.00	10.30	83165.00	0.97	68.40	69.00
15	8	4	15988.00	17315.00	132.75	0	Spot (Block15, Row4, Column8)	85.37	86.00	9.24	0.00	0.11	66.00	64.88	66.00	10.88	0.01	0.17	82.00	41.00	0.00	20.00	19.37	40378.00	1.88	73.15	73.00
15	1	5	13910.00	17639.00	156.55	0	Spot (Block15, Row5, Column1)	245.62	240.00	82.59	0.01	0.34	68.00	68.09	68.00	12.35	0.00	0.18	100.00	100.00	0.00	172.00	177.62	165303.00	14.38	108.36	103.00
15	2	5	14213.00	17637.00	171.00	0	Spot (Block15, Row5, Column2)	145.29	144.50	38.07	0.00	0.26	68.00	67.74	68.00	11.45	0.00	0.17	100.00	99.00	0.00	76.50	77.29	118265.00	6.78	90.90	90.50
15	3	5	14517.00	17647.00	166.45	0	Spot (Block15, Row5, Column3)	135.15	126.50	31.17	0.03	0.23	67.00	67.24	67.00	11.56	0.00	0.17	100.00	97.00	0.00	59.50	68.15	104339.00	5.87	89.18	89.00
15	4	5	14801.00	17639.00	176.10	0	Spot (Block15, Row5, Column4)	99.22	100.00	14.17	0.00	0.14	67.00	66.58	67.00	11.05	0.00	0.17	91.00	75.00	0.00	33.00	32.22	86027.00	2.95	78.40	78.00
15	5	5	15106.00	17643.00	141.75	0	Spot (Block15, Row5, Column5)	510.22	488.00	182.02	0.02	0.36	67.00	66.60	67.00	12.16	0.00	0.18	100.00	100.00	0.00	421.00	443.22	278068.00	36.47	195.76	168.00
15	6	5	15386.00	17639.00	247.35	0	Spot (Block15, Row5, Column6)	68.99	69.00	9.66	0.00	0.14	66.00	65.55	66.00	12.29	0.00	0.19	15.00	1.00	0.00	3.00	2.99	121976.00	0.28	61.31	62.00
15	7	5	15703.00	17646.00	147.00	-50	Spot (Block15, Row5, Column7)	72.72	72.00	10.59	0.00	0.15	66.00	66.13	66.00	11.62	0.00	0.18	34.00	5.00	0.00	6.00	6.72	42831.00	0.57	78.14	78.00
15	8	5	16009.00	17636.00	180.00	0	Spot (Block15, Row5, Column8)	88.01	87.00	12.14	0.01	0.14	66.00	65.47	66.00	11.03	0.00	0.17	82.00	45.00	0.00	21.00	22.01	80088.00	2.04	73.08	74.00
15	1	6	13901.00	17936.00	198.20	0	Spot (Block15, Row6, Column1)	190.07	191.00	57.13	0.00	0.30	69.00	69.23	69.00	12.42	0.00	0.18	99.00	99.00	0.00	122.00	121.07	212115.00	9.73	103.65	102.00
15	2	6	14203.00	17938.00	147.00	-50	Spot (Block15, Row6, Column2)	75.79	77.00	8.49	0.01	0.11	67.00	66.54	67.00	12.78	0.00	0.19	35.00	0.00	0.00	10.00	8.79	44643.00	0.72	74.21	74.00
15	3	6	14497.00	17943.00	161.35	0	Spot (Block15, Row6, Column3)	187.26	183.00	56.31	0.01	0.30	64.00	64.33	64.00	11.51	0.00	0.18	100.00	99.00	0.00	119.00	123.26	135203.00	10.68	95.72	95.50
15	4	6	14858.00	17962.00	104.75	0	Spot (Block15, Row6, Column4)	84.50	85.00	8.36	0.00	0.10	66.00	66.56	66.00	10.66	0.00	0.16	80.00	37.00	0.00	19.00	18.50	23829.00	1.68	73.10	74.00
15	5	6	15103.00	17943.00	141.40	0	Spot (Block15, Row6, Column5)	505.25	491.00	187.93	0.01	0.37	67.00	67.04	67.00	12.07	0.00	0.18	100.00	100.00	0.00	424.00	438.25	273339.00	36.32	175.69	158.50
15	6	6	15402.00	17945.00	147.00	-50	Spot (Block15, Row6, Column6)	66.85	67.00	7.81	0.00	0.12	67.00	66.87	67.00	11.45	0.00	0.17	6.00	0.00	0.00	0.00	-0.15	39309.00	-0.00	65.29	65.00
15	7	6	15715.00	17980.00	128.15	0	Spot (Block15, Row6, Column7)	88.12	87.00	12.94	0.01	0.15	67.00	67.15	67.00	10.85	0.00	0.16	80.00	46.00	0.00	20.00	21.12	38421.00	1.93	79.01	79.00
15	8	6	16007.00	17910.00	114.05	0	Spot (Block15, Row6, Column8)	92.23	92.50	11.50	0.00	0.12	66.00	65.15	66.00	10.79	0.01	0.17	90.00	65.00	0.00	26.50	26.23	31359.00	2.51	79.59	80.00
15	1	7	13903.00	18225.00	189.25	0	Spot (Block15, Row7, Column1)	91.08	91.00	11.79	0.00	0.13	67.00	66.81	67.00	11.72	0.00	0.18	85.00	53.00	0.00	24.00	24.08	91721.00	2.07	75.20	75.00
15	2	7	14201.00	18238.00	147.00	-50	Spot (Block15, Row7, Column2)	66.12	66.00	7.99	0.00	0.12	65.00	64.21	65.00	11.39	0.01	0.18	9.00	0.00	0.00	1.00	1.12	38812.00	0.17	64.02	65.50
15	3	7	14501.00	18240.00	147.00	-50	Spot (Block15, Row7, Column3)	61.24	61.00	8.31	0.00	0.14	65.00	64.36	65.00	11.14	0.00	0.17	3.00	0.00	0.00	-4.00	-3.76	36071.00	-0.28	68.96	67.00
15	4	7	14801.00	18241.00	147.00	-50	Spot (Block15, Row7, Column4)	73.90	74.00	13.10	0.00	0.18	66.00	65.93	66.00	10.13	0.00	0.15	40.00	17.00	0.00	8.00	7.90	43381.00	0.79	72.83	72.00
15	5	7	15172.00	18229.00	108.85	0	Spot (Block15, Row7, Column5)	79.18	79.00	7.73	0.00	0.10	66.00	65.56	66.00	11.34	0.00	0.17	58.00	12.00	0.00	13.00	13.18	24307.00	1.20	72.74	72.00
15	6	7	15401.00	18245.00	147.00	-50	Spot (Block15, Row7, Column6)	70.16	70.00	8.07	0.00	0.12	66.00	66.42	66.00	12.41	0.00	0.19	16.00	0.00	0.00	4.00	4.16	41182.00	0.30	68.42	68.00
15	7	7	15699.00	18253.00	159.50	0	Spot (Block15, Row7, Column7)	146.34	148.00	33.85	0.00	0.23	67.00	67.11	67.00	11.62	0.00	0.17	100.00	99.00	0.00	81.00	79.34	102293.00	6.82	96.25	94.00
15	8	7	16005.00	18266.00	208.05	0	Spot (Block15, Row7, Column8)	156.15	131.00	65.63	0.08	0.42	67.00	67.04	67.00	12.39	0.00	0.18	99.00	96.00	0.00	64.00	89.15	192686.00	7.19	93.09	92.00
15	1	8	13900.00	18546.00	172.10	0	Spot (Block15, Row8, Column1)	94.97	96.00	11.33	0.00	0.12	66.00	65.03	66.00	10.77	0.01	0.17	94.00	70.00	0.00	30.00	28.97	78542.00	2.78	79.40	79.00
15	2	8	14200.00	18538.00	147.00	-50	Spot (Block15, Row8, Column2)	71.67	72.00	9.31	0.00	0.13	67.00	65.93	67.00	10.65	0.01	0.16	27.00	2.00	0.00	5.00	4.67	42214.00	0.54	70.26	70.00
15	3	8	14512.00	18543.00	133.15	0	Spot (Block15, Row8, Column3)	81.61	81.00	9.89	0.00	0.12	67.00	66.34	67.00	11.20	0.00	0.17	60.00	21.00	0.00	14.00	14.61	38684.00	1.36	74.19	74.00
15	4	8	14800.00	18545.00	168.15	0	Spot (Block15, Row8, Column4)	186.93	193.00	37.75	0.01	0.20	67.00	66.92	67.00	11.43	0.00	0.17	100.00	99.00	0.00	126.00	119.93	146369.00	10.50	101.30	98.00
15	5	8	15099.00	18543.00	147.00	-50	Spot (Block15, Row8, Column5)	66.39	66.00	7.28	0.00	0.11	68.00	68.05	68.00	11.55	0.00	0.17	2.00	0.00	0.00	-2.00	-1.61	39106.00	-0.14	66.75	67.00
15	6	8	15410.00	18544.00	176.90	0	Spot (Block15, Row8, Column6)	295.51	278.00	110.26	0.03	0.37	69.00	70.10	69.00	13.11	0.01	0.19	100.00	100.00	0.00	209.00	226.51	258571.00	17.20	130.44	125.50
15	7	8	15702.00	18530.00	172.30	0	Spot (Block15, Row8, Column7)	88.90	89.00	9.08	0.00	0.10	68.00	68.28	68.00	12.52	0.00	0.18	84.00	31.00	0.00	21.00	20.90	73963.00	1.65	75.69	77.00
15	8	8	15962.00	18534.00	143.50	0	Spot (Block15, Row8, Column8)	92.13	91.00	11.79	0.01	0.13	69.00	68.60	69.00	10.91	0.00	0.16	85.00	51.00	0.00	22.00	23.13	51592.00	2.16	79.74	79.00
16	1	1	18416.00	16458.00	157.65	0	Spot (Block16, Row1, Column1)	1257.69	1170.00	556.61	0.03	0.44	61.00	61.75	61.00	14.31	0.01	0.23	100.00	100.00	0.00	1109.00	1196.69	860261.00	83.59	321.65	251.00
16	2	1	18708.00	16457.00	176.15	0	Spot (Block16, Row1, Column2)	87.90	87.00	12.76	0.00	0.15	60.00	60.25	60.00	12.49	0.00	0.21	90.00	57.00	0.00	27.00	27.90	76477.00	2.22	68.30	72.00
16	3	1	19017.00	16468.00	166.85	0	Spot (Block16, Row1, Column3)	79.95	80.00	8.90	0.00	0.11	60.00	59.72	60.00	9.46	0.00	0.16	90.00	56.00	0.00	20.00	19.95	61885.00	2.14	72.30	72.00
16	4	1	19316.00	16468.00	197.60	0	Spot (Block16, Row1, Column4)	82.59	83.00	10.76	0.00	0.13	62.00	61.51	62.00	9.24	0.00	0.15	82.00	58.00	0.00	21.00	20.59	91422.00	2.28	68.91	68.00
16	5	1	19610.00	16466.00	169.60	0	Spot (Block16, Row1, Column5)	138.44	125.50	42.15	0.04	0.30	62.00	61.16	62.00	9.43	0.01	0.15	97.00	95.00	0.00	63.50	76.44	110754.00	8.20	88.09	87.00
16	6	1	19904.00	16472.00	184.20	0	Spot (Block16, Row1, Column6)	124.99	117.00	30.57	0.03	0.24	62.00	60.86	62.00	9.07	0.01	0.15	100.00	99.00	0.00	55.00	62.99	118744.00	7.07	80.33	80.00
16	7	1	20205.00	16469.00	163.40	0	Spot (Block16, Row1, Column7)	235.22	223.00	85.45	0.02	0.36	60.00	61.36	60.00	15.65	0.01	0.26	100.00	100.00	0.00	163.00	175.22	174296.00	11.11	99.10	97.00
16	8	1	20496.00	16475.00	150.05	0	Spot (Block16, Row1, Column8)	3882.71	3757.00	1607.14	0.01	0.41	63.00	65.36	63.00	20.42	0.02	0.31	100.00	100.00	0.00	3694.00	3819.71	2399517.00	186.91	835.08	669.50
16	1	2	18411.00	16758.00	147.00	-50	Spot (Block16, Row2, Column1)	59.67	60.00	11.59	0.00	0.19	60.00	60.96	60.00	12.38	0.01	0.20	14.00	1.00	0.00	0.00	-0.33	35025.00	-0.10	62.94	64.00
16	2	2	18701.00	16757.00	149.85	0	Spot (Block16, Row2, Column2)	78.88	79.00	7.84	0.00	0.10	61.00	60.35	61.00	9.71	0.00	0.16	83.00	45.00	0.00	18.00	17.88	48430.00	1.91	67.36	67.00
16	3	2	19011.00	16761.00	147.00	-50	Spot (Block16, Row2, Column3)	60.09	59.00	8.97	0.01	0.15	60.00	59.68	60.00	9.82	0.00	0.16	15.00	2.00	0.00	-1.00	0.09	35512.00	0.04	61.15	61.00
16	4	2	19311.00	16763.00	147.00	-50	Spot (Block16, Row2, Column4)	70.72	71.00	7.92	0.00	0.11	62.00	61.26	62.00	9.98	0.01	0.16	48.00	8.00	0.00	9.00	8.72	41443.00	0.95	69.67	71.00
16	5	2	19624.00	16761.00	191.10	0	Spot (Block16, Row2, Column5)	85.95	86.00	9.11	0.00	0.11	63.00	61.69	63.00	10.02	0.01	0.16	92.00	60.00	0.00	23.00	22.95	88446.00	2.42	72.12	73.00
16	6	2	19890.00	16721.00	124.35	0	Spot (Block16, Row2, Column6)	79.17	77.00	11.06	0.01	0.14	62.00	61.89	62.00	10.45	0.00	0.17	69.00	36.00	0.00	15.00	17.17	32698.00	1.65	68.99	69.00
16	7	2	20226.00	16745.00	197.10	0	Spot (Block16, Row2, Column7)	70.66	71.00	8.80	0.00	0.12	61.00	60.26	61.00	9.79	0.01	0.16	52.00	12.00	0.00	10.00	9.66	77730.00	1.06	64.76	66.00
16	8	2	20510.00	16770.00	147.00	-50	Spot (Block16, Row2, Column8)	63.10	64.00	6.25	0.01	0.10	63.00	63.54	63.00	15.90	0.00	0.25	0.00	0.00	0.00	1.00	0.10	37418.00	-0.03	59.68	61.00
16	1	3	18411.00	17065.00	184.90	0	Spot (Block16, Row3, Column1)	103.02	104.00	16.03	0.00	0.16	59.00	58.99	59.00	10.73	0.00	0.18	98.00	91.00	0.00	45.00	44.02	99207.00	4.10	73.08	73.00
16	2	3	18662.00	17064.00	221.30	0	Spot (Block16, Row3, Column2)	66.65	67.00	8.82	0.00	0.13	61.00	59.52	61.00	10.34	0.01	0.17	30.00	4.00	0.00	6.00	5.65	93712.00	0.69	62.92	63.00
16	3	3	19021.00	17061.00	237.15	0	Spot (Block16, Row3, Column3)	78.90	80.00	13.33	0.01	0.17	61.00	60.07	61.00	11.32	0.01	0.19	67.00	38.00	0.00	19.00	17.90	128055.00	1.66	63.18	64.00
16	4	3	19313.00	17064.00	179.55	0	Spot (Block16, Row3, Column4)	121.00	117.00	27.50	0.01	0.23	59.00	58.87	59.00	10.30	0.00	0.17	99.00	97.00	0.00	58.00	62.00	109262.00	6.03	77.32	78.00
16	5	3	19618.00	17053.00	216.95	0	Spot (Block16, Row3, Column5)	73.61	74.00	9.39	0.00	0.13	60.00	60.45	60.00	11.37	0.00	0.19	59.00	18.00	0.00	14.00	13.61	98786.00	1.16	63.90	64.00
16	6	3	19918.00	17072.00	196.70	0	Spot (Block16, Row3, Column6)	249.86	268.00	67.19	0.03	0.27	65.00	65.70	65.00	12.63	0.00	0.19	100.00	100.00	0.00	203.00	184.86	274848.00	14.58	119.58	116.00
16	7	3	20204.00	17092.00	188.20	0	Spot (Block16, Row3, Column7)	93.20	91.00	15.01	0.01	0.16	64.00	64.20	64.00	11.35	0.00	0.18	89.00	62.00	0.00	27.00	29.20	92830.00	2.56	73.40	73.00
16	8	3	20517.00	17076.00	187.60	0	Spot (Block16, Row3, Column8)	97.48	96.00	15.54	0.01	0.16	62.00	60.57	62.00	9.33	0.01	0.15	96.00	86.00	0.00	34.00	35.48	96705.00	3.96	72.20	73.00
16	1	4	18404.00	17365.00	184.00	0	Spot (Block16, Row4, Column1)	105.54	104.00	18.35	0.01	0.17	60.00	59.71	60.00	10.51	0.00	0.18	99.00	91.00	0.00	44.00	45.54	100892.00	4.36	75.68	74.00
16	2	4	18713.00	17363.00	182.75	0	Spot (Block16, Row4, Column2)	158.12	171.00	41.24	0.03	0.26	62.00	61.07	62.00	11.16	0.01	0.18	100.00	98.00	0.00	109.00	96.12	147523.00	8.70	85.31	84.00
16	3	4	19009.00	17368.00	151.50	0	Spot (Block16, Row4, Column3)	377.70	372.50	142.63	0.01	0.38	62.00	61.38	62.00	11.80	0.00	0.19	100.00	100.00	0.00	310.50	315.70	237195.00	26.81	132.33	112.00
16	4	4	19369.00	17314.00	180.70	0	Spot (Block16, Row4, Column4)	73.30	74.00	7.96	0.00	0.11	61.00	60.53	61.00	10.30	0.00	0.17	61.00	15.00	0.00	13.00	12.30	65895.00	1.24	67.73	67.00
16	5	4	19563.00	17322.00	248.85	0	Spot (Block16, Row4, Column5)	68.20	68.00	9.01	0.00	0.13	62.00	61.88	62.00	11.19	0.00	0.18	27.00	3.00	0.00	6.00	6.20	122219.00	0.57	63.09	64.00
16	6	4	19908.00	17368.00	217.30	0	Spot (Block16, Row4, Column6)	94.74	95.00	12.89	0.00	0.14	63.00	63.09	63.00	12.27	0.00	0.19	92.00	70.00	0.00	32.00	31.74	127899.00	2.58	75.36	77.00
16	7	4	20205.00	17367.00	178.05	0	Spot (Block16, Row4, Column7)	99.92	99.00	15.24	0.00	0.15	62.00	61.82	62.00	10.41	0.00	0.17	97.00	89.00	0.00	37.00	37.92	88631.00	3.66	78.30	79.00
16	8	4	20520.00	17370.00	187.85	0	Spot (Block16, Row4, Column8)	76.79	77.00	10.56	0.00	0.14	60.00	59.58	60.00	9.27	0.00	0.16	75.00	45.00	0.00	17.00	16.79	76248.00	1.86	65.06	66.00
16	1	5	18414.00	17669.00	162.65	0	Spot (Block16, Row5, Column1)	130.05	121.00	30.38	0.03	0.23	64.00	63.89	64.00	10.69	0.00	0.17	100.00	98.00	0.00	57.00	66.05	95979.00	6.19	87.10	88.00
16	2	5	18705.00	17658.00	179.30	0	Spot (Block16, Row5, Column2)	94.57	95.00	11.83	0.00	0.13	64.00	63.35	64.00	10.54	0.00	0.17	95.00	78.00	0.00	31.00	30.57	85207.00	2.96	71.92	74.00
16	3	5	19008.00	17666.00	160.95	0	Spot (Block16, Row5, Column3)	358.27	306.50	159.77	0.07	0.45	64.00	64.01	64.00	11.58	0.00	0.18	100.00	100.00	0.00	242.50	294.27	255807.00	25.41	122.18	111.00
16	4	5	19317.00	17673.00	182.60	0	Spot (Block16, Row5, Column4)	87.04	88.00	9.29	0.00	0.11	64.00	63.85	64.00	10.35	0.00	0.16	89.00	63.00	0.00	24.00	23.04	81297.00	2.24	73.47	74.50
16	5	5	19609.00	17664.00	146.75	0	Spot (Block16, Row5, Column5)	634.17	641.00	279.97	0.00	0.44	64.00	64.58	64.00	11.45	0.00	0.18	100.00	100.00	0.00	577.00	570.17	372256.00	49.77	194.12	164.00
16	6	5	19895.00	17650.00	152.90	0	Spot (Block16, Row5, Column6)	75.12	75.00	7.69	0.00	0.10	65.00	64.17	65.00	10.98	0.01	0.17	47.00	6.00	0.00	10.00	10.12	48525.00	1.00	66.42	66.00
16	7	5	20216.00	17670.00	181.70	0	Spot (Block16, Row5, Column7)	117.40	116.00	15.90	0.01	0.14	63.00	62.16	63.00	10.26	0.01	0.17	100.00	99.00	0.00	53.00	54.40	108713.00	5.39	86.52	87.00
16	8	5	20516.00	17679.00	178.20	0	Spot (Block16, Row5, Column8)	156.41	156.00	60.01	0.00	0.38	62.00	61.88	62.00	9.71	0.00	0.16	99.00	97.00	0.00	94.00	94.41	139361.00	9.74	84.22	84.00
16	1	6	18403.00	17963.00	198.45	0	Spot (Block16, Row6, Column1)	215.83	208.00	64.49	0.02	0.30	64.00	63.84	64.00	11.94	0.00	0.19	100.00	100.00	0.00	144.00	151.83	240862.00	12.73	106.04	105.00
16	2	6	18702.00	17953.00	192.50	0	Spot (Block16, Row6, Column2)	97.18	97.00	11.45	0.00	0.12	65.00	64.21	65.00	10.70	0.01	0.17	97.00	83.00	0.00	32.00	32.18	101260.00	3.08	75.45	76.00
16	3	6	18995.00	17961.00	160.15	0	Spot (Block16, Row6, Column3)	230.28	221.00	73.18	0.02	0.32	65.00	64.83	65.00	10.62	0.00	0.16	100.00	100.00	0.00	156.00	165.28	163037.00	15.57	97.51	98.00
16	4	6	19305.00	17963.00	147.00	-50	Spot (Block16, Row6, Column4)	66.65	67.00	11.49	0.00	0.17	63.00	62.68	63.00	10.89	0.00	0.17	32.00	4.00	0.00	4.00	3.65	39325.00	0.36	66.06	67.50
16	5	6	19609.00	17968.00	149.85	0	Spot (Block16, Row6, Column5)	572.50	530.00	284.26	0.03	0.50	63.00	62.78	63.00	11.83	0.00	0.19	100.00	100.00	0.00	467.00	509.50	352087.00	43.08	178.92	168.00
16	6	6	19905.00	17966.00	147.00	-50	Spot (Block16, Row6, Column6)	62.29	64.00	10.45	0.01	0.17	64.00	63.08	64.00	10.33	0.01	0.16	11.00	1.00	0.00	0.00	-1.71	36691.00	-0.08	65.03	63.50
16	7	6	20206.00	17969.00	183.35	0	Spot (Block16, Row6, Column7)	133.14	118.00	38.90	0.05	0.29	64.00	63.37	64.00	9.82	0.00	0.15	99.00	95.00	0.00	54.00	69.14	125154.00	7.11	84.31	84.00
16	8	6	20517.00	17977.00	172.45	0	Spot (Block16, Row6, Column8)	153.64	163.00	42.32	0.03	0.28	64.00	63.62	64.00	9.19	0.00	0.14	100.00	99.00	0.00	99.00	89.64	125981.00	9.79	85.27	85.00
16	1	7	18402.00	18263.00	182.45	0	Spot (Block16, Row7, Column1)	193.47	194.00	66.27	0.00	0.34	63.00	61.51	63.00	12.80	0.01	0.21	100.00	100.00	0.00	131.00	130.47	180702.00	10.31	91.83	91.50
16	2	7	18704.00	18259.00	147.00	-50	Spot (Block16, Row7, Column2)	58.59	59.00	7.02	0.00	0.12	62.00	60.43	62.00	11.09	0.01	0.18	1.00	0.00	0.00	-3.00	-3.41	34741.00	-0.17	61.39	60.00
16	3	7	19004.00	18261.00	147.00	-50	Spot (Block16, Row7, Column3)	59.09	60.00	8.93	0.01	0.15	63.00	61.89	63.00	10.66	0.01	0.17	4.00	0.00	0.00	-3.00	-3.91	34805.00	-0.26	60.32	60.00
16	4	7	19304.00	18263.00	147.00	-50	Spot (Block16, Row7, Column4)	64.80	66.00	8.42	0.01	0.13	62.00	60.92	62.00	10.59	0.01	0.17	16.00	0.00	0.00	4.00	2.80	38298.00	0.37	60.55	63.00
16	5	7	19598.00	18281.00	165.00	0	Spot (Block16, Row7, Column5)	77.34	77.00	9.91	0.00	0.13	62.00	62.17	62.00	10.59	0.00	0.17	68.00	21.00	0.00	15.00	15.34	58081.00	1.43	69.52	69.00
16	6	7	19899.00	18263.00	181.55	0	Spot (Block16, Row7, Column6)	100.76	100.00	15.56	0.00	0.15	61.00	61.15	61.00	11.68	0.00	0.19	96.00	85.00	0.00	39.00	39.76	93103.00	3.39	76.74	78.00
16	7	7	20203.00	18275.00	187.75	0	Spot (Block16, Row7, Column7)	128.40	120.00	33.99	0.03	0.26	62.00	61.83	62.00	10.30	0.00	0.17	99.00	96.00	0.00	58.00	66.40	127760.00	6.46	82.09	81.00
16	8	7	20513.00	18275.00	212.45	0	Spot (Block16, Row7, Column8)	118.48	120.00	17.55	0.01	0.15	64.00	63.36	64.00	9.42	0.00	0.15	100.00	99.00	0.00	56.00	54.48	152598.00	5.85	84.43	84.00
16	1	8	18385.00	18561.00	189.50	0	Spot (Block16, Row8, Column1)	86.77	86.00	15.02	0.00	0.17	61.00	59.21	61.00	11.42	0.01	0.19	84.00	56.00	0.00	25.00	25.77	87728.00	2.41	64.62	65.00
16	2	8	18721.00	18545.00	139.00	0	Spot (Block16, Row8, Column2)	72.26	71.00	9.01	0.01	0.12	61.00	59.60	61.00	10.85	0.01	0.18	49.00	14.00	0.00	10.00	11.26	37647.00	1.17	61.91	62.00
16	3	8	18992.00	18570.00	171.55	0	Spot (Block16, Row8, Column3)	88.60	89.00	10.20	0.00	0.12	61.00	60.72	61.00	10.27	0.00	0.17	92.00	75.00	0.00	28.00	27.60	72650.00	2.72	74.53	74.00
16	4	8	19303.00	18559.00	170.90	0	Spot (Block16, Row8, Column4)	163.79	180.00	39.26	0.04	0.24	60.00	60.32	60.00	10.64	0.00	0.18	100.00	99.00	0.00	120.00	103.79	133653.00	9.73	91.27	91.00
16	5	8	19602.00	18564.00	147.00	-50	Spot (Block16, Row8, Column5)	64.44	64.00	8.14	0.00	0.13	62.00	62.85	62.00	11.34	0.01	0.18	13.00	0.00	0.00	2.00	2.44	37761.00	0.14	65.48	66.00
16	6	8	19906.00	18567.00	189.90	0	Spot (Block16, Row8, Column6)	301.69	299.00	108.79	0.00	0.36	63.00	64.28	63.00	13.71	0.01	0.21	100.00	100.00	0.00	236.00	238.69	308029.00	17.32	124.20	119.00
16	7	8	20202.00	18568.00	157.75	0	Spot (Block16, Row8, Column7)	96.86	98.00	10.52	0.01	0.11	62.00	62.09	62.00	12.48	0.00	0.20	98.00	81.00	0.00	36.00	34.86	66445.00	2.79	76.75	77.00
16	8	8	20486.00	18583.00	182.95	0	Spot (Block16, Row8, Column8)	81.91	82.00	11.71	0.00	0.14	61.00	60.56	61.00	8.81	0.00	0.15	86.00	59.00	0.00	21.00	20.91	76836.00	2.42	66.99	66.00
17	1	1	4890.00	20886.00	147.85	0	Spot (Block17, Row1, Column1)	1340.01	1270.50	581.11	0.02	0.43	95.00	96.58	95.00	14.76	0.01	0.15	100.00	100.00	0.00	1175.50	1245.01	798646.00	84.26	369.45	275.00
17	2	1	5186.00	20893.00	148.15	0	Spot (Block17, Row1, Column2)	311.73	297.50	102.07	0.02	0.33	95.00	95.47	95.00	13.10	0.00	0.14	100.00	100.00	0.00	202.50	216.73	187660.00	16.51	154.50	141.00
17	3	1	5479.00	20897.00	176.10	0	Spot (Block17, Row1, Column3)	111.33	111.00	10.57	0.00	0.09	96.00	95.11	96.00	11.86	0.00	0.12	64.00	20.00	0.00	15.00	15.33	96859.00	1.37	104.80	105.00
17	4	1	5772.00	20899.00	160.80	0	Spot (Block17, Row1, Column4)	230.16	222.00	61.56	0.02	0.27	97.00	96.43	97.00	13.37	0.00	0.14	100.00	99.00	0.00	125.00	133.16	163876.00	10.00	136.51	130.00
17	5	1	6088.00	20894.00	164.70	0	Spot (Block17, Row1, Column5)	150.35	150.00	29.53	0.00	0.20	96.00	96.90	96.00	13.02	0.00	0.13	94.00	82.00	0.00	54.00	54.35	113361.00	4.11	115.45	116.00
17	6	1	6382.00	20899.00	153.90	0	Spot (Block17, Row1, Column6)	260.63	270.00	51.52	0.02	0.20	98.00	98.90	98.00	12.76	0.00	0.13	100.00	100.00	0.00	172.00	162.63	168629.00	12.68	151.01	161.50
17	7	1	6676.00	20899.00	154.00	0	Spot (Block17, Row1, Column7)	268.96	274.00	75.11	0.01	0.28	102.00	103.31	102.00	18.67	0.01	0.18	100.00	99.00	0.00	172.00	166.96	175362.00	8.87	147.24	138.00
17	8	1	6974.00	20905.00	145.10	0	Spot (Block17, Row1, Column8)	3705.09	3603.00	1659.19	0.01	0.45	103.00	106.66	103.00	22.52	0.02	0.21	100.00	100.00	0.00	3500.00	3602.09	2130429.00	159.81	800.25	679.50
17	1	2	4882.00	21193.00	147.00	-50	Spot (Block17, Row2, Column1)	95.09	95.00	6.49	0.00	0.07	93.00	93.40	93.00	12.58	0.00	0.13	4.00	0.00	0.00	2.00	2.09	56577.00	0.13	97.31	98.00
17	2	2	5174.00	21192.00	163.45	0	Spot (Block17, Row2, Column2)	115.33	116.00	9.21	0.00	0.08	92.00	92.18	92.00	10.62	0.00	0.12	90.00	60.00	0.00	24.00	23.33	85574.00	2.18	102.85	103.00
17	3	2	5447.00	21207.00	169.75	0	Spot (Block17, Row2, Column3)	103.79	104.00	8.20	0.00	0.08	93.00	93.27	93.00	10.59	0.00	0.11	54.00	9.00	0.00	11.00	10.79	83450.00	0.99	97.24	97.00
17	4	2	5787.00	21217.00	185.10	0	Spot (Block17, Row2, Column4)	110.27	109.00	9.48	0.01	0.09	94.00	95.31	94.00	12.27	0.01	0.13	63.00	19.00	0.00	15.00	16.27	105643.00	1.22	98.69	98.00
17	5	2	6086.00	21193.00	171.20	0	Spot (Block17, Row2, Column5)	399.48	377.00	126.95	0.03	0.32	96.00	96.89	96.00	14.54	0.00	0.15	100.00	100.00	0.00	281.00	303.48	326375.00	20.81	174.74	176.00
17	6	2	6374.00	21219.00	266.20	0	Spot (Block17, Row2, Column6)	109.25	110.00	10.33	0.00	0.09	95.00	97.74	95.00	19.80	0.01	0.20	32.00	0.00	0.00	15.00	14.25	225375.00	0.58	98.48	98.00
17	7	2	6677.00	21180.00	141.85	0	Spot (Block17, Row2, Column7)	114.83	116.00	11.74	0.00	0.10	99.00	99.01	99.00	13.85	0.00	0.14	60.00	16.00	0.00	17.00	15.83	62927.00	1.14	108.21	108.00
17	8	2	6927.00	21229.00	195.70	0	Spot (Block17, Row2, Column8)	113.27	114.00	16.40	0.00	0.14	101.00	103.21	101.00	18.51	0.01	0.18	35.00	6.00	0.00	13.00	12.27	122555.00	0.54	106.67	104.50
17	1	3	4891.00	21491.00	161.95	0	Spot (Block17, Row3, Column1)	169.12	174.00	24.90	0.01	0.15	92.00	93.07	92.00	10.35	0.01	0.11	100.00	99.00	0.00	82.00	77.12	122108.00	7.35	122.18	121.00
17	2	3	5169.00	21500.00	172.10	0	Spot (Block17, Row3, Column2)	113.23	113.00	11.04	0.00	0.10	93.00	93.71	93.00	10.84	0.00	0.12	80.00	42.00	0.00	20.00	20.23	93529.00	1.80	104.54	102.00
17	3	3	5495.00	21490.00	158.80	0	Spot (Block17, Row3, Column3)	146.27	138.00	29.26	0.03	0.20	92.00	93.89	92.00	13.94	0.01	0.15	96.00	81.00	0.00	46.00	54.27	100924.00	3.76	118.24	119.00
17	4	3	5787.00	21499.00	148.15	0	Spot (Block17, Row3, Column4)	432.58	386.00	152.69	0.05	0.35	92.00	93.23	92.00	12.83	0.01	0.14	100.00	100.00	0.00	294.00	340.58	258684.00	26.44	182.19	182.00
17	5	3	6094.00	21507.00	145.30	0	Spot (Block17, Row3, Column5)	274.30	165.00	643.75	0.22	2.35	97.00	99.26	97.00	20.68	0.01	0.21	90.00	70.00	0.00	68.00	177.30	157725.00	8.46	153.01	124.00
17	6	3	6385.00	21499.00	218.60	0	Spot (Block17, Row3, Column6)	733.52	540.00	425.86	0.13	0.58	98.00	103.62	98.00	27.75	0.02	0.27	100.00	100.00	0.00	442.00	635.52	999783.00	22.70	279.58	285.50
17	7	3	6678.00	21494.00	264.90	0	Spot (Block17, Row3, Column7)	107.41	106.00	14.03	0.01	0.13	95.00	97.68	95.00	19.92	0.01	0.20	30.00	2.00	0.00	11.00	12.41	219223.00	0.49	91.79	92.00
17	8	3	6988.00	21512.00	163.40	0	Spot (Block17, Row3, Column8)	491.00	476.00	199.11	0.01	0.41	97.00	98.45	97.00	15.92	0.01	0.16	100.00	100.00	0.00	379.00	394.00	361869.00	24.65	188.66	186.00
17	1	4	4882.00	21790.00	144.15	0	Spot (Block17, Row4, Column1)	446.87	433.00	160.41	0.01	0.36	95.00	96.51	95.00	12.90	0.01	0.13	100.00	100.00	0.00	338.00	351.87	252034.00	27.15	181.84	176.00
17	2	4	5170.00	21800.00	194.70	0	Spot (Block17, Row4, Column2)	129.57	128.00	16.93	0.01	0.13	96.00	98.25	96.00	16.21	0.01	0.16	84.00	49.00	0.00	32.00	33.57	139027.00	1.93	110.49	110.00
17	3	4	5486.00	21794.00	143.20	0	Spot (Block17, Row4, Column3)	2036.05	1980.00	1045.02	0.01	0.51	93.00	95.44	93.00	17.02	0.01	0.18	100.00	100.00	0.00	1887.00	1943.05	1140187.00	114.01	432.00	350.50
17	4	4	5770.00	21794.00	168.15	0	Spot (Block17, Row4, Column4)	108.68	107.00	9.64	0.01	0.09	92.00	92.82	92.00	14.75	0.00	0.16	53.00	11.00	0.00	15.00	16.68	85205.00	1.08	99.88	98.50
17	5	4	6046.00	21793.00	201.10	0	Spot (Block17, Row4, Column5)	117.63	113.00	33.55	0.02	0.29	97.00	97.84	97.00	14.51	0.00	0.15	53.00	18.00	0.00	16.00	20.63	134805.00	1.36	101.66	102.00
17	6	4	6385.00	21796.00	180.25	0	Spot (Block17, Row4, Column6)	463.53	465.00	155.81	0.00	0.34	101.00	104.04	101.00	19.77	0.01	0.19	100.00	100.00	0.00	364.00	362.53	421815.00	18.18	189.58	184.00
17	7	4	6678.00	21806.00	180.55	0	Spot (Block17, Row4, Column7)	132.99	127.00	19.21	0.02	0.14	100.00	103.98	100.00	28.48	0.02	0.27	47.00	16.00	0.00	27.00	32.99	121419.00	1.02	110.55	110.00
17	8	4	7044.00	21845.00	209.95	0	Spot (Block17, Row4, Column8)	115.05	115.00	9.72	0.00	0.08	100.00	100.52	100.00	14.24	0.00	0.14	51.00	8.00	0.00	15.00	15.05	144386.00	1.02	107.26	108.00
17	1	5	4888.00	22090.00	139.50	0	Spot (Block17, Row5, Column1)	665.22	569.50	335.50	0.07	0.50	98.00	101.31	98.00	20.42	0.01	0.20	100.00	100.00	0.00	471.50	567.22	349906.00	27.61	222.36	188.00
17	2	5	5182.00	22091.00	149.20	0	Spot (Block17, Row5, Column2)	601.49	590.00	164.40	0.01	0.27	99.00	101.76	99.00	19.69	0.01	0.19	100.00	100.00	0.00	491.00	502.49	365703.00	25.38	217.93	198.00
17	3	5	5491.00	22095.00	155.75	0	Spot (Block17, Row5, Column3)	321.25	289.50	108.61	0.05	0.34	96.00	97.91	96.00	15.93	0.01	0.16	100.00	99.00	0.00	193.50	225.25	214594.00	14.02	150.61	142.00
17	4	5	5782.00	22102.00	162.70	0	Spot (Block17, Row5, Column4)	186.89	189.00	38.57	0.00	0.21	95.00	95.28	95.00	13.76	0.00	0.14	99.00	95.00	0.00	94.00	91.89	136802.00	6.66	118.74	118.00
17	5	5	6082.00	22094.00	140.05	0	Spot (Block17, Row5, Column5)	1767.41	1629.00	1017.71	0.04	0.58	98.00	99.19	98.00	15.76	0.01	0.16	100.00	100.00	0.00	1531.00	1669.41	933194.00	105.82	489.36	405.50
17	6	5	6375.00	22096.00	206.55	0	Spot (Block17, Row5, Column6)	115.06	115.00	9.66	0.00	0.08	103.00	108.59	103.00	28.79	0.02	0.27	5.00	0.00	0.00	12.00	12.06	139798.00	0.22	110.01	110.00
17	7	5	6683.00	22104.00	193.00	0	Spot (Block17, Row5, Column7)	976.34	864.00	556.11	0.05	0.57	105.00	113.98	105.00	36.34	0.04	0.32	100.00	100.00	0.00	759.00	871.34	1028085.00	23.73	330.79	323.00
17	8	5	6987.00	22109.00	161.20	0	Spot (Block17, Row5, Column8)	167.07	173.00	32.25	0.02	0.19	102.00	106.04	102.00	25.61	0.02	0.24	87.00	69.00	0.00	71.00	65.07	119289.00	2.38	120.33	120.50
17	1	6	4881.00	22392.00	215.70	0	Spot (Block17, Row6, Column1)	627.95	455.00	371.52	0.14	0.59	98.00	104.38	98.00	27.83	0.03	0.27	100.00	100.00	0.00	357.00	529.95	833913.00	18.82	256.49	267.50
17	2	6	5185.00	22392.00	225.50	0	Spot (Block17, Row6, Column2)	576.37	480.00	259.09	0.08	0.45	98.00	104.83	98.00	27.77	0.03	0.26	100.00	100.00	0.00	382.00	478.37	838616.00	16.98	246.58	261.00
17	3	6	5474.00	22396.00	141.30	0	Spot (Block17, Row6, Column3)	465.57	429.50	172.42	0.04	0.37	96.00	98.67	96.00	18.23	0.01	0.18	100.00	100.00	0.00	333.50	369.57	252338.00	20.13	197.15	177.00
17	4	6	5787.00	22397.00	235.00	0	Spot (Block17, Row6, Column4)	114.08	113.00	15.00	0.00	0.13	97.00	97.49	97.00	13.28	0.00	0.14	55.00	25.00	0.00	16.00	17.08	180023.00	1.25	103.95	104.00
17	5	6	6082.00	22398.00	140.90	0	Spot (Block17, Row6, Column5)	741.63	675.00	372.49	0.04	0.50	99.00	100.87	99.00	16.49	0.01	0.16	100.00	100.00	0.00	576.00	642.63	400479.00	38.86	241.41	190.00
17	6	6	6376.00	22400.00	147.00	-50	Spot (Block17, Row6, Column6)	108.80	108.00	8.65	0.00	0.08	103.00	105.10	103.00	20.19	0.01	0.19	4.00	0.00	0.00	5.00	5.80	63977.00	0.18	113.41	114.00
17	7	6	6678.00	22396.00	147.80	0	Spot (Block17, Row6, Column7)	166.05	172.00	22.89	0.02	0.14	103.00	105.92	103.00	24.63	0.01	0.23	92.00	71.00	0.00	69.00	63.05	98801.00	2.44	127.60	124.00
17	8	6	6990.00	22414.00	155.50	0	Spot (Block17, Row6, Column8)	176.87	180.00	24.35	0.01	0.14	102.00	102.40	102.00	13.88	0.00	0.14	100.00	97.00	0.00	78.00	74.87	117797.00	5.37	129.04	124.00
17	1	7	4887.00	22686.00	165.10	0	Spot (Block17, Row7, Column1)	166.68	173.00	25.17	0.02	0.15	95.00	98.11	95.00	19.11	0.01	0.19	96.00	86.00	0.00	78.00	71.68	125176.00	3.59	117.99	118.00
17	2	7	5181.00	22687.00	236.00	0	Spot (Block17, Row7, Column2)	101.51	101.00	10.08	0.00	0.10	93.00	95.59	93.00	18.73	0.01	0.20	14.00	0.00	0.00	8.00	8.51	162819.00	0.32	95.02	95.00
17	3	7	5471.00	22688.00	256.25	0	Spot (Block17, Row7, Column3)	99.07	99.00	8.87	0.00	0.09	93.00	94.95	93.00	13.33	0.01	0.14	19.00	1.00	0.00	6.00	6.07	188632.00	0.31	94.58	94.00
17	4	7	5742.00	22669.00	190.45	0	Spot (Block17, Row7, Column4)	105.96	105.00	7.53	0.00	0.07	96.00	97.08	96.00	13.05	0.00	0.13	29.00	2.00	0.00	9.00	9.96	108395.00	0.68	101.47	100.50
17	5	7	6064.00	22683.00	185.55	0	Spot (Block17, Row7, Column5)	113.69	114.00	11.69	0.00	0.10	101.00	103.07	101.00	18.90	0.01	0.18	26.00	2.00	0.00	13.00	12.69	110281.00	0.56	105.88	106.00
17	6	7	6378.00	22702.00	211.65	0	Spot (Block17, Row7, Column6)	649.76	597.00	276.22	0.04	0.43	108.00	117.37	108.00	36.83	0.04	0.31	100.00	100.00	0.00	489.00	541.76	829746.00	14.46	261.87	275.00
17	7	7	6663.00	22709.00	160.10	0	Spot (Block17, Row7, Column7)	177.12	183.00	26.30	0.01	0.15	103.00	108.03	103.00	24.46	0.02	0.23	94.00	81.00	0.00	80.00	74.12	125044.00	2.83	124.41	125.00
17	8	7	6982.00	22705.00	176.55	0	Spot (Block17, Row7, Column8)	793.48	781.00	249.65	0.01	0.31	102.00	102.61	102.00	15.41	0.00	0.15	100.00	100.00	0.00	679.00	691.48	691118.00	44.84	290.03	270.00
17	1	8	4871.00	22991.00	178.50	0	Spot (Block17, Row8, Column1)	134.05	126.00	24.54	0.03	0.18	92.00	92.45	92.00	10.50	0.00	0.11	96.00	79.00	0.00	34.00	42.05	119575.00	3.96	105.80	106.00
17	2	8	5155.00	22978.00	205.20	0	Spot (Block17, Row8, Column2)	106.80	106.00	11.94	0.00	0.11	93.00	92.67	93.00	9.29	0.00	0.10	63.00	29.00	0.00	13.00	13.80	128053.00	1.52	97.78	96.00
17	3	8	5476.00	22997.00	192.50	0	Spot (Block17, Row8, Column3)	122.01	118.00	17.05	0.01	0.14	95.00	96.67	95.00	12.60	0.01	0.13	83.00	43.00	0.00	23.00	27.01	126887.00	2.01	102.32	104.00
17	4	8	5782.00	22998.00	144.45	0	Spot (Block17, Row8, Column4)	1162.18	1090.50	471.59	0.03	0.41	97.00	98.58	97.00	14.89	0.01	0.15	100.00	100.00	0.00	993.50	1065.18	655467.00	71.43	342.30	278.50
17	5	8	6074.00	22999.00	147.00	-50	Spot (Block17, Row8, Column5)	108.53	108.00	8.15	0.00	0.08	100.00	105.27	100.00	30.24	0.02	0.29	1.00	0.00	0.00	8.00	8.53	63927.00	0.11	111.79	111.00
17	6	8	6378.00	22998.00	190.55	0	Spot (Block17, Row8, Column6)	1200.28	921.00	841.25	0.12	0.70	108.00	118.43	108.00	40.12	0.04	0.34	100.00	100.00	0.00	813.00	1092.28	1233890.00	26.97	343.72	331.50
17	7	8	6676.00	23004.00	200.00	0	Spot (Block17, Row8, Column7)	149.36	147.00	25.86	0.01	0.17	105.00	109.07	105.00	26.46	0.02	0.24	67.00	39.00	0.00	42.00	44.36	169229.00	1.52	114.36	115.00
17	8	8	6959.00	23008.00	177.85	0	Spot (Block17, Row8, Column8)	143.70	143.00	22.74	0.00	0.16	105.00	105.62	105.00	13.38	0.00	0.13	84.00	65.00	0.00	38.00	38.70	127461.00	2.85	111.12	109.00
18	1	1	9389.00	20910.00	152.95	0	Spot (Block18, Row1, Column1)	1203.53	1045.50	639.52	0.06	0.53	77.00	78.02	77.00	13.87	0.01	0.18	100.00	100.00	0.00	968.50	1126.53	775076.00	81.14	280.98	255.50
18	2	1	9746.00	20974.00	158.10	0	Spot (Block18, Row1, Column2)	95.74	95.00	9.56	0.00	0.10	79.00	78.92	79.00	11.94	0.00	0.15	68.00	25.00	0.00	16.00	16.74	66250.00	1.41	88.02	87.00
18	3	1	9990.00	20916.00	153.60	0	Spot (Block18, Row1, Column3)	148.67	156.00	37.69	0.02	0.25	81.00	81.54	81.00	11.00	0.00	0.13	99.00	97.00	0.00	75.00	67.67	96188.00	6.10	103.04	102.00
18	4	1	10289.00	20921.00	147.00	-50	Spot (Block18, Row1, Column4)	85.70	86.00	8.94	0.00	0.10	82.00	81.66	82.00	11.46	0.00	0.14	17.00	1.00	0.00	4.00	3.70	50308.00	0.35	81.25	83.00
18	5	1	10587.00	20925.00	160.10	0	Spot (Block18, Row1, Column5)	242.40	199.00	119.53	0.09	0.49	81.00	81.03	81.00	12.04	0.00	0.15	98.00	93.00	0.00	118.00	161.40	171380.00	13.40	116.24	114.00
18	6	1	10878.00	20920.00	159.15	0	Spot (Block18, Row1, Column6)	219.64	206.00	60.37	0.03	0.27	82.00	81.53	82.00	12.18	0.00	0.15	100.00	99.00	0.00	124.00	137.64	153748.00	11.34	117.78	112.00
18	7	1	11175.00	20926.00	156.80	0	Spot (Block18, Row1, Column7)	355.40	348.00	133.86	0.01	0.38	81.00	82.25	81.00	16.99	0.01	0.21	100.00	99.00	0.00	267.00	274.40	241318.00	16.07	146.63	135.00
18	8	1	11473.00	20931.00	147.10	0	Spot (Block18, Row1, Column8)	4025.07	3835.00	1876.57	0.02	0.47	84.00	86.28	84.00	23.71	0.01	0.27	100.00	100.00	0.00	3751.00	3941.07	2374793.00	166.14	911.69	749.50
18	1	2	9388.00	21216.00	147.00	-50	Spot (Block18, Row2, Column1)	86.05	85.00	9.87	0.01	0.11	79.00	79.71	79.00	13.21	0.00	0.17	25.00	3.00	0.00	6.00	7.05	50856.00	0.48	85.83	85.00
18	2	2	9699.00	21221.00	154.80	0	Spot (Block18, Row2, Column2)	121.33	119.00	15.06	0.01	0.12	80.00	79.98	80.00	12.11	0.00	0.15	99.00	86.00	0.00	39.00	41.33	79834.00	3.41	98.74	99.00
18	3	2	9988.00	21220.00	147.00	-50	Spot (Block18, Row2, Column3)	85.40	86.00	8.54	0.00	0.10	82.00	82.46	82.00	12.27	0.00	0.15	14.00	0.00	0.00	4.00	3.40	50384.00	0.24	80.97	80.00
18	4	2	10307.00	21231.00	174.65	0	Spot (Block18, Row2, Column4)	127.18	127.00	17.27	0.00	0.14	84.00	84.84	84.00	11.60	0.00	0.14	97.00	87.00	0.00	43.00	43.18	107849.00	3.65	99.87	100.00
18	5	2	10588.00	21223.00	147.00	-50	Spot (Block18, Row2, Column5)	91.07	91.00	9.67	0.00	0.11	82.00	82.41	82.00	11.65	0.00	0.14	35.00	8.00	0.00	9.00	9.07	53459.00	0.74	86.62	84.00
18	6	2	10906.00	21259.00	235.90	0	Spot (Block18, Row2, Column6)	91.22	91.00	10.87	0.00	0.12	81.00	81.12	81.00	12.83	0.00	0.16	40.00	7.00	0.00	10.00	10.22	146220.00	0.79	81.04	82.00
18	7	2	11186.00	21224.00	183.40	0	Spot (Block18, Row2, Column7)	105.69	105.00	12.59	0.00	0.12	81.00	82.04	81.00	11.79	0.01	0.14	86.00	51.00	0.00	24.00	24.69	99559.00	2.00	88.53	89.00
18	8	2	11487.00	21228.00	147.00	-50	Spot (Block18, Row2, Column8)	87.97	87.00	9.65	0.00	0.11	83.00	85.24	83.00	18.98	0.01	0.22	10.00	0.00	0.00	4.00	4.97	52257.00	0.14	89.49	87.00
18	1	3	9384.00	21522.00	190.40	0	Spot (Block18, Row3, Column1)	139.59	126.00	44.69	0.04	0.32	80.00	79.97	80.00	12.31	0.00	0.15	92.00	78.00	0.00	46.00	59.59	142526.00	4.84	94.01	93.00
18	2	3	9687.00	21518.00	147.00	-50	Spot (Block18, Row3, Column2)	89.70	90.00	9.43	0.00	0.11	83.00	82.62	83.00	12.35	0.00	0.15	29.00	2.00	0.00	7.00	6.70	53014.00	0.57	93.46	93.00
18	3	3	9976.00	21551.00	210.95	0	Spot (Block18, Row3, Column3)	93.17	92.00	10.49	0.01	0.11	83.00	83.69	83.00	12.46	0.00	0.15	38.00	10.00	0.00	9.00	10.17	118047.00	0.76	86.07	86.00
18	4	3	10287.00	21517.00	147.75	0	Spot (Block18, Row3, Column4)	234.32	215.50	82.95	0.04	0.35	83.00	84.01	83.00	11.73	0.01	0.14	100.00	99.00	0.00	132.50	151.32	141528.00	12.81	124.82	113.50
18	5	3	10586.00	21523.00	147.00	-50	Spot (Block18, Row3, Column5)	83.25	83.00	8.40	0.00	0.10	82.00	82.68	82.00	12.25	0.00	0.15	10.00	0.00	0.00	1.00	1.25	49200.00	0.05	78.74	78.00
18	6	3	10884.00	21523.00	179.00	0	Spot (Block18, Row3, Column6)	282.73	284.00	88.53	0.00	0.31	82.00	83.57	82.00	13.23	0.01	0.16	100.00	100.00	0.00	202.00	200.73	254458.00	15.06	142.54	137.00
18	7	3	11185.00	21528.00	170.95	0	Spot (Block18, Row3, Column7)	189.63	186.50	63.36	0.01	0.33	82.00	83.54	82.00	12.06	0.01	0.14	99.00	94.00	0.00	104.50	107.63	154357.00	8.80	106.28	105.00
18	8	3	11487.00	21534.00	154.70	0	Spot (Block18, Row3, Column8)	202.70	201.00	42.26	0.00	0.21	82.00	82.84	82.00	11.06	0.00	0.13	100.00	99.00	0.00	119.00	120.70	132362.00	10.83	123.83	117.00
18	1	4	9385.00	21811.00	160.45	0	Spot (Block18, Row4, Column1)	217.56	203.00	63.73	0.03	0.29	80.00	79.45	80.00	11.35	0.00	0.14	100.00	98.00	0.00	123.00	137.56	155121.00	12.17	108.37	107.00
18	2	4	9642.00	21777.00	145.90	0	Spot (Block18, Row4, Column2)	107.34	108.00	12.49	0.00	0.12	83.00	84.14	83.00	12.21	0.01	0.15	80.00	52.00	0.00	25.00	24.34	62688.00	1.90	93.14	93.50
18	3	4	9985.00	21820.00	150.25	0	Spot (Block18, Row4, Column3)	493.32	457.00	212.29	0.03	0.43	83.00	82.74	83.00	11.85	0.00	0.14	100.00	100.00	0.00	374.00	410.32	302408.00	34.64	179.68	173.50
18	4	4	10332.00	21840.00	172.15	0	Spot (Block18, Row4, Column4)	96.26	95.00	12.91	0.01	0.13	81.00	81.88	81.00	11.24	0.00	0.14	56.00	27.00	0.00	14.00	15.26	79892.00	1.28	89.52	90.00
18	5	4	10585.00	21823.00	147.00	-50	Spot (Block18, Row4, Column5)	93.30	91.00	11.59	0.01	0.12	82.00	83.07	82.00	11.83	0.01	0.14	42.00	15.00	0.00	9.00	11.30	55048.00	0.86	90.24	94.00
18	6	4	10885.00	21813.00	236.25	0	Spot (Block18, Row4, Column6)	97.51	98.00	11.69	0.00	0.12	83.00	83.44	83.00	12.37	0.00	0.15	55.00	19.00	0.00	15.00	14.51	156797.00	1.14	86.05	86.00
18	7	4	11179.00	21824.00	174.80	0	Spot (Block18, Row4, Column7)	187.35	181.00	66.12	0.01	0.35	82.00	82.87	82.00	11.92	0.00	0.14	100.00	98.00	0.00	99.00	105.35	160560.00	8.76	108.02	108.00
18	8	4	11478.00	21834.00	170.35	0	Spot (Block18, Row4, Column8)	107.17	104.00	19.33	0.01	0.18	82.00	82.53	82.00	10.38	0.00	0.13	87.00	57.00	0.00	22.00	25.17	86596.00	2.38	90.02	89.00
18	1	5	9379.00	22115.00	176.85	0	Spot (Block18, Row5, Column1)	108.93	108.00	13.30	0.00	0.12	80.00	80.42	80.00	11.66	0.00	0.15	91.00	64.00	0.00	28.00	28.93	95209.00	2.45	90.35	90.00
18	2	5	9682.00	22115.00	153.65	0	Spot (Block18, Row5, Column2)	234.76	227.50	47.51	0.01	0.20	84.00	84.46	84.00	11.75	0.00	0.14	100.00	99.00	0.00	143.50	150.76	151183.00	12.79	127.50	117.00
18	3	5	9981.00	22124.00	183.90	0	Spot (Block18, Row5, Column3)	114.97	114.00	15.89	0.00	0.14	82.00	82.34	82.00	12.20	0.00	0.15	91.00	72.00	0.00	32.00	32.97	109455.00	2.68	93.54	94.00
18	4	5	10291.00	22121.00	146.05	0	Spot (Block18, Row5, Column4)	271.08	261.00	134.62	0.02	0.50	81.00	80.91	81.00	12.09	0.00	0.15	99.00	95.00	0.00	180.00	190.08	158042.00	15.73	138.27	122.00
18	5	5	10586.00	22123.00	142.70	0	Spot (Block18, Row5, Column5)	511.09	477.00	178.18	0.03	0.35	84.00	85.28	84.00	12.95	0.01	0.15	100.00	100.00	0.00	393.00	427.09	281099.00	32.87	192.22	168.00
18	6	5	10884.00	22124.00	147.00	-50	Spot (Block18, Row5, Column6)	93.39	95.00	13.91	0.01	0.15	86.00	87.05	86.00	13.12	0.01	0.15	37.00	7.00	0.00	9.00	7.39	54914.00	0.48	94.01	93.00
18	7	5	11186.00	22129.00	174.05	0	Spot (Block18, Row5, Column7)	305.78	312.00	94.01	0.01	0.31	85.00	87.12	85.00	14.29	0.01	0.16	100.00	100.00	0.00	227.00	220.78	259611.00	15.30	148.27	146.00
18	8	5	11482.00	22124.00	148.60	0	Spot (Block18, Row5, Column8)	330.72	281.00	164.09	0.07	0.50	84.00	85.02	84.00	12.96	0.01	0.15	100.00	100.00	0.00	197.00	246.72	199423.00	18.96	147.20	151.00
18	1	6	9378.00	22421.00	175.45	0	Spot (Block18, Row6, Column1)	250.03	259.00	61.02	0.02	0.24	83.00	83.77	83.00	13.17	0.00	0.16	100.00	100.00	0.00	176.00	167.03	214522.00	12.62	134.10	126.00
18	2	6	9677.00	22410.00	193.05	0	Spot (Block18, Row6, Column2)	202.30	206.00	42.27	0.01	0.21	83.00	84.64	83.00	12.24	0.01	0.14	100.00	99.00	0.00	123.00	119.30	213628.00	9.61	116.85	116.00
18	3	6	9973.00	22418.00	148.00	0	Spot (Block18, Row6, Column3)	275.68	278.00	95.62	0.00	0.35	83.00	83.27	83.00	11.65	0.00	0.14	100.00	100.00	0.00	195.00	192.68	165133.00	16.52	137.13	118.00
18	4	6	10295.00	22392.00	124.95	0	Spot (Block18, Row6, Column4)	106.22	106.00	11.31	0.00	0.11	81.00	81.00	81.00	11.94	0.00	0.15	87.00	54.00	0.00	25.00	25.22	43761.00	2.11	95.38	95.00
18	5	6	10580.00	22420.00	146.25	0	Spot (Block18, Row6, Column5)	496.99	464.50	218.58	0.03	0.44	82.00	83.12	82.00	12.49	0.01	0.15	100.00	100.00	0.00	382.50	414.99	291238.00	33.12	163.34	163.00
18	6	6	10890.00	22414.00	200.15	0	Spot (Block18, Row6, Column6)	102.54	103.00	13.90	0.00	0.14	84.00	85.22	84.00	11.02	0.01	0.13	72.00	41.00	0.00	19.00	18.54	116182.00	1.57	93.64	95.00
18	7	6	11185.00	22423.00	165.80	0	Spot (Block18, Row6, Column7)	221.45	206.00	85.99	0.03	0.39	86.00	87.19	86.00	13.34	0.01	0.15	99.00	91.00	0.00	120.00	135.45	169850.00	10.06	118.86	114.00
18	8	6	11489.00	22428.00	157.65	0	Spot (Block18, Row6, Column8)	316.73	274.00	147.26	0.06	0.46	85.00	86.14	85.00	12.80	0.01	0.15	100.00	99.00	0.00	189.00	231.73	216325.00	18.02	138.87	126.00
18	1	7	9390.00	22699.00	210.15	0	Spot (Block18, Row7, Column1)	94.90	95.00	9.39	0.00	0.10	83.00	84.10	83.00	10.86	0.01	0.13	55.00	16.00	0.00	12.00	11.90	119099.00	0.99	85.98	85.00
18	2	7	9673.00	22719.00	156.10	0	Spot (Block18, Row7, Column2)	91.80	92.00	7.77	0.00	0.08	81.00	81.94	81.00	10.48	0.01	0.13	52.00	11.00	0.00	11.00	10.80	61597.00	0.94	83.93	83.00
18	3	7	9988.00	22736.00	201.90	0	Spot (Block18, Row7, Column3)	89.98	90.00	9.02	0.00	0.10	79.00	79.71	79.00	10.84	0.00	0.14	51.00	12.00	0.00	11.00	10.98	103652.00	0.95	84.85	85.00
18	4	7	10281.00	22721.00	147.00	-50	Spot (Block18, Row7, Column4)	82.77	81.00	10.43	0.01	0.13	79.00	78.80	79.00	10.93	0.00	0.14	24.00	6.00	0.00	2.00	3.77	48585.00	0.36	85.01	83.00
18	5	7	10576.00	22724.00	182.10	0	Spot (Block18, Row7, Column5)	113.46	112.00	16.44	0.01	0.14	79.00	79.06	79.00	12.36	0.00	0.16	92.00	72.00	0.00	33.00	34.46	105401.00	2.78	89.19	90.00
18	6	7	10884.00	22724.00	186.55	0	Spot (Block18, Row7, Column6)	220.91	225.00	47.33	0.01	0.21	82.00	83.24	82.00	13.17	0.01	0.16	100.00	100.00	0.00	143.00	138.91	216272.00	10.45	127.47	124.00
18	7	7	11172.00	22726.00	157.90	0	Spot (Block18, Row7, Column7)	252.90	271.00	70.63	0.03	0.28	82.00	82.93	82.00	12.84	0.00	0.15	100.00	99.00	0.00	189.00	170.90	173742.00	13.24	129.70	117.00
18	8	7	11482.00	22750.00	223.25	0	Spot (Block18, Row7, Column8)	104.03	104.00	13.12	0.00	0.13	81.00	81.60	81.00	11.94	0.00	0.15	79.00	49.00	0.00	23.00	23.03	148551.00	1.88	89.39	89.00
18	1	8	9370.00	23018.00	180.95	0	Spot (Block18, Row8, Column1)	112.19	108.00	20.58	0.02	0.18	83.00	83.38	83.00	10.07	0.00	0.12	87.00	62.00	0.00	25.00	29.19	102657.00	2.86	92.82	93.00
18	2	8	9710.00	22997.00	130.10	0	Spot (Block18, Row8, Column2)	105.47	105.00	11.34	0.00	0.11	81.00	81.52	81.00	10.27	0.00	0.13	88.00	63.00	0.00	24.00	24.47	47883.00	2.33	93.78	94.00
18	3	8	9967.00	23021.00	158.05	0	Spot (Block18, Row8, Column3)	189.52	189.00	50.41	0.00	0.27	79.00	79.54	79.00	11.28	0.00	0.14	100.00	99.00	0.00	110.00	110.52	131148.00	9.75	113.24	110.00
18	4	8	10278.00	23017.00	158.25	0	Spot (Block18, Row8, Column4)	325.80	309.50	97.56	0.02	0.30	78.00	78.01	78.00	11.72	0.00	0.15	100.00	100.00	0.00	231.50	247.80	226755.00	21.14	138.72	129.50
18	5	8	10578.00	22988.00	218.50	0	Spot (Block18, Row8, Column5)	93.14	93.00	14.86	0.00	0.16	78.00	78.31	78.00	12.69	0.00	0.16	58.00	25.00	0.00	15.00	15.14	127608.00	1.17	79.75	78.00
18	6	8	10881.00	23023.00	172.25	0	Spot (Block18, Row8, Column6)	341.09	305.50	137.32	0.05	0.40	84.00	85.21	84.00	13.39	0.01	0.16	100.00	100.00	0.00	221.50	257.09	281058.00	19.11	151.47	149.50
18	7	8	11169.00	23033.00	184.35	0	Spot (Block18, Row8, Column7)	126.97	127.00	17.67	0.00	0.14	83.00	84.22	83.00	13.34	0.01	0.16	95.00	82.00	0.00	44.00	43.97	121638.00	3.20	97.39	96.00
18	8	8	11459.00	23013.00	159.50	0	Spot (Block18, Row8, Column8)	97.11	97.00	11.10	0.00	0.11	82.00	81.56	82.00	11.50	0.00	0.14	63.00	26.00	0.00	15.00	15.11	68267.00	1.35	86.27	86.00
19	1	1	13892.00	20935.00	152.70	0	Spot (Block19, Row1, Column1)	1358.07	1323.00	605.66	0.01	0.45	70.00	71.69	70.00	14.75	0.01	0.21	100.00	100.00	0.00	1253.00	1288.07	867805.00	87.21	346.05	254.00
19	2	1	14182.00	20940.00	147.00	-50	Spot (Block19, Row1, Column2)	78.39	79.00	8.30	0.00	0.11	67.00	67.33	67.00	14.25	0.00	0.21	37.00	1.00	0.00	12.00	11.39	46169.00	0.78	78.58	76.00
19	3	1	14482.00	20942.00	147.00	-50	Spot (Block19, Row1, Column3)	66.14	67.00	10.83	0.01	0.16	66.00	65.59	66.00	10.90	0.00	0.17	16.00	2.00	0.00	1.00	0.14	39422.00	0.05	64.65	67.00
19	4	1	14782.00	20943.00	147.00	-50	Spot (Block19, Row1, Column4)	79.78	80.00	8.26	0.00	0.10	68.00	67.48	68.00	10.55	0.00	0.16	58.00	11.00	0.00	12.00	11.78	47152.00	1.17	74.13	72.00
19	5	1	15087.00	20950.00	126.25	0	Spot (Block19, Row1, Column5)	82.95	83.00	6.43	0.00	0.08	68.00	66.95	68.00	10.38	0.01	0.16	77.00	20.00	0.00	15.00	14.95	34837.00	1.54	74.07	75.00
19	6	1	15362.00	20920.00	254.35	0	Spot (Block19, Row1, Column6)	77.03	77.00	12.55	0.00	0.16	66.00	65.51	66.00	9.68	0.00	0.15	55.00	25.00	0.00	11.00	11.03	144285.00	1.19	65.93	66.00
19	7	1	15672.00	20942.00	175.05	0	Spot (Block19, Row1, Column7)	84.30	83.00	9.25	0.01	0.11	69.00	70.35	69.00	19.09	0.01	0.27	27.00	1.00	0.00	14.00	15.30	72157.00	0.73	74.95	75.50
19	8	1	15974.00	20954.00	149.95	0	Spot (Block19, Row1, Column8)	4170.86	3799.00	1850.67	0.04	0.44	73.00	75.27	73.00	24.45	0.01	0.32	100.00	100.00	0.00	3726.00	4097.86	2544223.00	167.48	840.39	717.00
19	1	2	13881.00	21238.00	147.00	-50	Spot (Block19, Row2, Column1)	60.73	61.00	5.38	0.00	0.09	69.00	69.17	69.00	13.01	0.00	0.19	0.00	0.00	0.00	-8.00	-8.27	35651.00	-0.65	61.10	61.00
19	2	2	14181.00	21240.00	147.00	-50	Spot (Block19, Row2, Column2)	73.54	71.00	11.48	0.02	0.16	68.00	66.73	68.00	11.52	0.01	0.17	25.00	8.00	0.00	3.00	5.54	43314.00	0.59	72.90	72.50
19	3	2	14480.00	21242.00	147.00	-50	Spot (Block19, Row2, Column3)	64.09	63.00	11.08	0.01	0.17	68.00	67.08	68.00	11.12	0.01	0.17	9.00	0.00	0.00	-5.00	-3.91	37748.00	-0.27	70.32	69.50
19	4	2	14780.00	21243.00	147.00	-50	Spot (Block19, Row2, Column4)	76.20	77.00	8.04	0.00	0.11	69.00	68.29	69.00	11.35	0.00	0.17	29.00	1.00	0.00	8.00	7.20	44732.00	0.70	70.67	71.00
19	5	2	15066.00	21239.00	156.15	0	Spot (Block19, Row2, Column5)	87.90	89.00	11.44	0.01	0.13	68.00	67.83	68.00	11.43	0.00	0.17	75.00	45.00	0.00	21.00	19.90	59160.00	1.76	79.59	79.00
19	6	2	15380.00	21247.00	147.00	-50	Spot (Block19, Row2, Column6)	71.21	73.00	9.85	0.01	0.14	67.00	67.08	67.00	11.56	0.00	0.17	22.00	0.00	0.00	6.00	4.21	41799.00	0.36	67.38	68.00
19	7	2	15680.00	21248.00	147.00	-50	Spot (Block19, Row2, Column7)	70.80	71.00	8.09	0.00	0.11	68.00	66.69	68.00	11.68	0.01	0.18	14.00	0.00	0.00	3.00	2.80	41774.00	0.35	69.39	71.00
19	8	2	15980.00	21250.00	147.00	-50	Spot (Block19, Row2, Column8)	71.94	72.00	8.34	0.00	0.12	72.00	73.17	72.00	19.32	0.01	0.26	0.00	0.00	0.00	0.00	-0.06	42659.00	-0.06	65.76	66.00
19	1	3	13894.00	21585.00	114.00	0	Spot (Block19, Row3, Column1)	85.41	86.00	8.51	0.00	0.10	68.00	67.09	68.00	10.52	0.01	0.16	77.00	35.00	0.00	18.00	17.41	29125.00	1.74	77.55	75.50
19	2	3	14179.00	21540.00	147.00	-50	Spot (Block19, Row3, Column2)	66.15	69.00	10.39	0.02	0.16	67.00	66.74	67.00	11.05	0.00	0.17	6.00	0.00	0.00	2.00	-0.85	39229.00	-0.05	66.61	69.00
19	3	3	14469.00	21532.00	171.40	0	Spot (Block19, Row3, Column3)	79.53	81.00	10.09	0.01	0.13	68.00	67.97	68.00	10.56	0.00	0.16	57.00	17.00	0.00	13.00	11.53	65216.00	1.09	74.07	74.00
19	4	3	14746.00	21523.00	118.70	0	Spot (Block19, Row3, Column4)	85.99	86.00	10.98	0.00	0.13	67.00	67.01	67.00	10.91	0.00	0.16	77.00	38.00	0.00	19.00	18.99	32074.00	1.74	76.68	76.00
19	5	3	15079.00	21545.00	147.00	-50	Spot (Block19, Row3, Column5)	76.79	76.00	9.00	0.00	0.12	69.00	69.05	69.00	12.43	0.00	0.18	26.00	5.00	0.00	7.00	7.79	45153.00	0.62	70.82	71.00
19	6	3	15385.00	21548.00	170.45	0	Spot (Block19, Row3, Column6)	240.34	240.00	58.43	0.00	0.24	70.00	69.08	70.00	13.84	0.01	0.20	100.00	100.00	0.00	170.00	170.34	194679.00	12.37	119.46	117.00
19	7	3	15664.00	21586.00	209.50	0	Spot (Block19, Row3, Column7)	75.95	75.00	7.74	0.01	0.10	66.00	65.51	66.00	13.13	0.00	0.20	31.00	1.00	0.00	9.00	9.95	94561.00	0.80	72.61	73.00
19	8	3	15988.00	21567.00	199.50	0	Spot (Block19, Row3, Column8)	93.10	91.00	20.44	0.01	0.22	70.00	69.02	70.00	12.43	0.01	0.18	67.00	44.00	0.00	21.00	23.10	105384.00	1.94	71.83	70.00
19	1	4	13849.00	21835.00	176.00	0	Spot (Block19, Row4, Column1)	77.72	78.00	9.53	0.00	0.12	67.00	66.82	67.00	10.67	0.00	0.16	52.00	12.00	0.00	11.00	10.72	67379.00	1.02	71.19	71.00
19	2	4	14215.00	21810.00	180.95	0	Spot (Block19, Row4, Column2)	85.99	86.00	13.27	0.00	0.15	70.00	68.79	70.00	11.24	0.01	0.16	67.00	30.00	0.00	16.00	15.99	79457.00	1.53	72.02	73.00
19	3	4	14488.00	21820.00	201.65	0	Spot (Block19, Row4, Column3)	93.99	92.00	16.28	0.01	0.17	67.00	66.65	67.00	10.98	0.00	0.16	84.00	61.00	0.00	25.00	26.99	108459.00	2.49	76.98	77.00
19	4	4	14778.00	21843.00	147.00	-50	Spot (Block19, Row4, Column4)	67.34	68.00	10.57	0.00	0.16	68.50	67.90	68.50	10.86	0.00	0.16	10.00	1.00	0.00	-0.50	-1.16	39664.00	-0.05	70.41	70.00
19	5	4	15077.00	21845.00	147.00	-50	Spot (Block19, Row4, Column5)	70.65	72.00	13.29	0.01	0.19	71.00	70.29	71.00	10.58	0.00	0.15	21.00	3.00	0.00	1.00	-0.35	41402.00	0.03	71.15	71.50
19	6	4	15393.00	21839.00	207.00	0	Spot (Block19, Row4, Column6)	88.95	88.00	10.82	0.00	0.12	72.00	71.46	72.00	12.34	0.00	0.17	62.00	26.00	0.00	16.00	16.95	108346.00	1.42	80.65	81.00
19	7	4	15677.00	21848.00	147.00	-50	Spot (Block19, Row4, Column7)	72.31	71.50	9.01	0.00	0.12	71.00	70.00	71.00	12.51	0.01	0.18	11.00	0.00	0.00	0.50	1.31	42806.00	0.18	76.29	76.00
19	8	4	15977.00	21850.00	147.00	-50	Spot (Block19, Row4, Column8)	71.14	71.00	4.99	0.00	0.07	70.00	69.87	70.00	10.98	0.00	0.16	3.00	0.00	0.00	1.00	1.14	41832.00	0.12	72.82	72.00
19	1	5	13890.00	22151.00	279.10	0	Spot (Block19, Row5, Column1)	73.90	73.00	12.02	0.01	0.16	67.00	67.07	67.00	11.38	0.00	0.17	32.00	11.00	0.00	6.00	6.90	167907.00	0.60	67.24	67.50
19	2	5	14181.00	22143.00	190.20	0	Spot (Block19, Row5, Column2)	95.83	95.00	11.10	0.00	0.12	71.00	71.00	71.00	11.45	0.00	0.16	87.00	57.00	0.00	24.00	24.83	98227.00	2.17	79.52	81.00
19	3	5	14468.00	22147.00	201.20	0	Spot (Block19, Row5, Column3)	100.22	102.00	13.41	0.01	0.13	69.00	69.37	69.00	11.43	0.00	0.16	91.00	74.00	0.00	33.00	31.22	115047.00	2.70	82.58	82.00
19	4	5	14725.00	22176.00	144.95	0	Spot (Block19, Row5, Column4)	83.83	85.00	9.25	0.01	0.11	67.00	67.21	67.00	9.88	0.00	0.15	77.00	44.00	0.00	18.00	16.83	47950.00	1.68	73.92	75.00
19	5	5	15076.00	22145.00	165.30	0	Spot (Block19, Row5, Column5)	109.55	107.00	22.05	0.01	0.20	71.00	70.37	71.00	10.72	0.00	0.15	95.00	76.00	0.00	36.00	38.55	82929.00	3.65	84.28	84.00
19	6	5	15376.00	22146.00	147.00	-50	Spot (Block19, Row5, Column6)	69.91	71.00	7.53	0.01	0.11	72.00	72.45	72.00	10.91	0.00	0.15	2.00	0.00	0.00	-1.00	-2.09	41037.00	-0.23	71.12	71.50
19	7	5	15684.00	22155.00	181.85	0	Spot (Block19, Row5, Column7)	181.93	195.00	41.26	0.03	0.23	72.00	72.29	72.00	11.73	0.00	0.16	100.00	99.00	0.00	123.00	109.93	169737.00	9.34	104.20	104.00
19	8	5	15976.00	22150.00	147.00	-50	Spot (Block19, Row5, Column8)	74.42	76.00	13.59	0.01	0.18	72.00	72.27	72.00	10.41	0.00	0.14	28.00	5.00	0.00	4.00	2.42	43686.00	0.21	69.61	73.00
19	1	6	13883.00	22439.00	175.85	0	Spot (Block19, Row6, Column1)	208.43	203.50	62.75	0.01	0.30	69.00	68.92	69.00	12.11	0.00	0.18	100.00	99.00	0.00	134.50	139.43	180080.00	11.52	104.97	104.00
19	2	6	14180.00	22439.00	171.60	0	Spot (Block19, Row6, Column2)	133.16	128.00	25.00	0.02	0.19	70.00	70.00	70.00	11.51	0.00	0.16	99.00	96.00	0.00	58.00	63.16	109193.00	5.49	94.86	97.00
19	3	6	14488.00	22419.00	159.25	0	Spot (Block19, Row6, Column3)	87.01	87.00	11.06	0.00	0.13	69.00	68.85	69.00	10.13	0.00	0.15	76.00	40.00	0.00	18.00	18.01	60820.00	1.79	76.62	77.50
19	4	6	14775.00	22443.00	147.00	-50	Spot (Block19, Row6, Column4)	74.01	75.00	8.52	0.01	0.12	67.00	66.13	67.00	10.50	0.01	0.16	35.00	4.00	0.00	8.00	7.01	43594.00	0.75	68.59	69.00
19	5	6	15088.00	22447.00	165.25	0	Spot (Block19, Row6, Column5)	107.77	106.00	16.93	0.01	0.16	67.00	65.85	67.00	11.81	0.01	0.18	97.00	88.00	0.00	39.00	40.77	81260.00	3.55	81.67	81.50
19	6	6	15375.00	22446.00	147.00	-50	Spot (Block19, Row6, Column6)	75.73	76.00	13.32	0.00	0.18	68.00	67.44	68.00	11.30	0.00	0.17	38.00	13.00	0.00	8.00	7.73	44377.00	0.73	75.43	76.00
19	7	6	15659.00	22436.00	259.10	0	Spot (Block19, Row6, Column7)	75.82	76.00	9.23	0.00	0.12	69.00	69.28	69.00	11.57	0.00	0.17	30.00	3.00	0.00	7.00	6.82	147694.00	0.56	69.62	70.00
19	8	6	15974.00	22449.00	147.00	-50	Spot (Block19, Row6, Column8)	74.60	75.00	7.45	0.00	0.10	69.00	69.84	69.00	10.74	0.01	0.15	27.00	1.00	0.00	6.00	5.60	44238.00	0.44	76.53	76.00
19	1	7	13851.00	22715.00	185.65	0	Spot (Block19, Row7, Column1)	85.30	85.00	10.63	0.00	0.12	69.00	68.49	69.00	11.47	0.00	0.17	67.00	28.00	0.00	16.00	16.30	82660.00	1.47	76.39	76.00
19	2	7	14174.00	22740.00	147.00	-50	Spot (Block19, Row7, Column2)	72.75	75.00	12.58	0.01	0.17	70.00	69.99	70.00	11.25	0.00	0.16	24.00	2.00	0.00	5.00	2.75	42922.00	0.25	72.94	74.00
19	3	7	14474.00	22741.00	147.00	-50	Spot (Block19, Row7, Column3)	76.61	77.00	6.17	0.00	0.08	72.00	71.80	72.00	9.53	0.00	0.13	21.00	0.00	0.00	5.00	4.61	45198.00	0.50	73.97	74.00
19	4	7	14774.00	22743.00	147.00	-50	Spot (Block19, Row7, Column4)	73.30	73.00	7.49	0.00	0.10	69.00	67.79	69.00	11.48	0.01	0.17	15.00	1.00	0.00	4.00	4.30	43176.00	0.48	66.84	67.00
19	5	7	15108.00	22756.00	235.85	0	Spot (Block19, Row7, Column5)	76.41	77.00	11.89	0.00	0.16	67.00	65.95	67.00	12.13	0.01	0.18	42.00	10.00	0.00	10.00	9.41	122333.00	0.86	68.96	68.00
19	6	7	15380.00	22747.00	195.00	0	Spot (Block19, Row7, Column6)	138.39	130.00	34.61	0.03	0.25	68.00	68.20	68.00	13.00	0.00	0.19	99.00	93.00	0.00	62.00	70.39	148907.00	5.40	87.79	88.00
19	7	7	15661.00	22770.00	138.95	0	Spot (Block19, Row7, Column7)	84.34	85.00	10.27	0.00	0.12	69.00	68.34	69.00	11.04	0.00	0.16	65.00	28.00	0.00	16.00	15.34	43857.00	1.45	73.64	76.00
19	8	7	15987.00	22741.00	205.80	0	Spot (Block19, Row7, Column8)	110.11	112.00	14.42	0.01	0.13	71.00	71.30	71.00	9.95	0.00	0.14	97.00	89.00	0.00	41.00	39.11	132798.00	3.90	85.84	86.00
19	1	8	13856.00	23042.00	188.75	0	Spot (Block19, Row8, Column1)	99.89	98.00	13.44	0.01	0.13	71.00	70.95	71.00	10.49	0.00	0.15	92.00	69.00	0.00	27.00	28.89	101286.00	2.76	80.47	81.00
19	2	8	14173.00	23040.00	147.00	-50	Spot (Block19, Row8, Column2)	80.88	81.00	11.56	0.00	0.14	72.00	71.49	72.00	11.49	0.00	0.16	42.00	12.00	0.00	9.00	8.88	47316.00	0.82	77.19	76.00
19	3	8	14472.00	23041.00	147.00	-50	Spot (Block19, Row8, Column3)	78.23	78.00	10.19	0.00	0.13	72.00	70.91	72.00	10.76	0.01	0.15	38.00	5.00	0.00	6.00	6.23	46547.00	0.68	74.59	74.00
19	4	8	14790.00	23044.00	190.90	0	Spot (Block19, Row8, Column4)	112.46	109.00	25.08	0.01	0.22	70.00	68.87	70.00	10.33	0.01	0.15	97.00	85.00	0.00	39.00	42.46	115499.00	4.22	81.04	81.00
19	5	8	15072.00	23044.00	147.00	-50	Spot (Block19, Row8, Column5)	69.84	72.00	9.88	0.01	0.14	69.00	68.67	69.00	11.63	0.00	0.17	13.00	0.00	0.00	3.00	0.84	41068.00	0.10	70.00	71.00
19	6	8	15381.00	23044.00	164.60	0	Spot (Block19, Row8, Column6)	333.89	297.50	133.12	0.05	0.40	71.00	71.15	71.00	13.22	0.00	0.19	100.00	100.00	0.00	226.50	262.89	251083.00	19.87	130.84	126.00
19	7	8	15672.00	23048.00	147.00	-50	Spot (Block19, Row8, Column7)	82.29	82.00	9.91	0.00	0.12	69.00	69.09	69.00	11.89	0.00	0.17	55.00	15.00	0.00	13.00	13.29	48879.00	1.11	75.27	76.00
19	8	8	15965.00	23046.00	181.05	0	Spot (Block19, Row8, Column8)	87.31	87.00	8.75	0.00	0.10	69.00	69.17	69.00	10.63	0.00	0.15	81.00	35.00	0.00	18.00	18.31	80147.00	1.71	78.13	79.00
20	1	1	18393.00	20958.00	155.10	0	Spot (Block20, Row1, Column1)	1429.48	1303.00	668.19	0.04	0.47	63.00	63.34	63.00	14.14	0.00	0.22	100.00	100.00	0.00	1240.00	1366.48	944889.00	96.63	343.83	272.00
20	2	1	18685.00	20967.00	186.35	0	Spot (Block20, Row1, Column2)	92.40	92.00	13.79	0.00	0.15	61.00	60.60	61.00	11.89	0.00	0.20	93.00	73.00	0.00	31.00	31.40	90739.00	2.68	70.88	71.00
20	3	1	18997.00	20952.00	196.45	0	Spot (Block20, Row1, Column3)	94.92	95.00	18.47	0.00	0.19	61.00	61.15	61.00	9.54	0.00	0.16	90.00	79.00	0.00	34.00	33.92	104226.00	3.54	66.84	68.00
20	4	1	19295.00	20960.00	213.85	0	Spot (Block20, Row1, Column4)	80.32	79.00	11.86	0.01	0.15	62.00	61.76	62.00	10.21	0.00	0.17	73.00	39.00	0.00	17.00	18.32	104896.00	1.82	66.85	68.00
20	5	1	19594.00	20972.00	171.85	0	Spot (Block20, Row1, Column5)	141.13	126.50	42.20	0.05	0.30	63.00	62.69	63.00	10.31	0.00	0.16	100.00	97.00	0.00	63.50	78.13	116005.00	7.61	86.06	87.00
20	6	1	19883.00	20972.00	182.85	0	Spot (Block20, Row1, Column6)	125.38	120.00	28.30	0.02	0.23	63.00	62.49	63.00	10.46	0.00	0.17	99.00	96.00	0.00	57.00	62.38	117607.00	6.01	80.79	81.00
20	7	1	20182.00	20971.00	154.70	0	Spot (Block20, Row1, Column7)	284.85	286.50	89.93	0.00	0.32	63.00	63.43	63.00	15.57	0.00	0.25	100.00	100.00	0.00	223.50	221.85	187433.00	14.22	119.51	105.00
20	8	1	20472.00	20976.00	150.65	0	Spot (Block20, Row1, Column8)	4218.42	4006.00	1813.00	0.02	0.43	67.00	69.50	67.00	22.26	0.02	0.32	100.00	100.00	0.00	3939.00	4151.42	2623859.00	186.38	873.91	746.00
20	1	2	18387.00	21261.00	147.00	-50	Spot (Block20, Row2, Column1)	66.20	66.00	6.42	0.00	0.10	62.00	62.06	62.00	12.32	0.00	0.20	9.00	0.00	0.00	4.00	4.20	39254.00	0.34	67.41	68.00
20	2	2	18690.00	21275.00	171.50	0	Spot (Block20, Row2, Column2)	94.98	97.00	13.25	0.01	0.14	61.00	60.22	61.00	11.19	0.01	0.19	93.00	78.00	0.00	36.00	33.98	77691.00	3.11	68.93	70.50
20	3	2	18970.00	21318.00	203.15	0	Spot (Block20, Row2, Column3)	72.88	74.00	10.59	0.01	0.15	62.00	60.71	62.00	11.03	0.01	0.18	50.00	12.00	0.00	12.00	10.88	85557.00	1.10	65.26	66.00
20	4	2	19284.00	21269.00	185.00	0	Spot (Block20, Row2, Column4)	98.08	98.00	13.77	0.00	0.14	63.00	62.39	63.00	9.77	0.00	0.16	97.00	86.00	0.00	35.00	35.08	94449.00	3.65	76.16	76.00
20	5	2	19576.00	21272.00	276.10	0	Spot (Block20, Row2, Column5)	71.50	72.00	9.87	0.00	0.14	61.00	60.28	61.00	10.25	0.01	0.17	52.00	13.00	0.00	11.00	10.50	159297.00	1.09	61.16	61.00
20	6	2	19835.00	21235.00	210.65	0	Spot (Block20, Row2, Column6)	81.83	80.00	11.83	0.01	0.14	62.00	61.46	62.00	10.03	0.00	0.16	80.00	40.00	0.00	18.00	19.83	103521.00	2.03	70.35	71.00
20	7	2	20184.00	21269.00	185.15	0	Spot (Block20, Row2, Column7)	84.59	84.00	10.37	0.00	0.12	62.00	61.72	62.00	9.66	0.00	0.16	89.00	60.00	0.00	22.00	22.59	81459.00	2.37	71.77	72.00
20	8	2	20486.00	21273.00	147.00	-50	Spot (Block20, Row2, Column8)	62.15	64.00	9.75	0.01	0.16	64.00	65.65	64.00	17.49	0.01	0.27	0.00	0.00	0.00	0.00	-1.85	36670.00	-0.20	66.74	67.00
20	1	3	18386.00	21566.00	180.60	0	Spot (Block20, Row3, Column1)	144.47	141.00	40.25	0.01	0.28	62.00	61.43	62.00	10.11	0.00	0.16	99.00	98.00	0.00	79.00	82.47	132188.00	8.21	83.43	84.00
20	2	3	18667.00	21538.00	151.15	0	Spot (Block20, Row3, Column2)	79.93	81.00	8.02	0.01	0.10	61.00	59.74	61.00	10.54	0.01	0.18	85.00	42.00	0.00	20.00	18.93	50034.00	1.92	68.85	69.00
20	3	3	18973.00	21555.00	225.40	0	Spot (Block20, Row3, Column3)	74.09	73.00	12.79	0.01	0.17	62.00	60.93	62.00	11.79	0.01	0.19	49.00	21.00	0.00	11.00	12.09	108098.00	1.12	60.88	61.00
20	4	3	19286.00	21574.00	177.15	0	Spot (Block20, Row3, Column4)	129.98	117.00	37.49	0.05	0.29	62.00	61.62	62.00	9.19	0.00	0.15	100.00	98.00	0.00	55.00	67.98	113731.00	7.44	79.32	79.00
20	5	3	19588.00	21567.00	183.25	0	Spot (Block20, Row3, Column5)	78.17	78.00	8.35	0.00	0.11	61.00	60.36	61.00	10.44	0.00	0.17	78.00	32.00	0.00	17.00	17.17	73481.00	1.71	66.81	66.00
20	6	3	19890.00	21568.00	190.90	0	Spot (Block20, Row3, Column6)	98.26	97.00	16.60	0.01	0.17	63.00	61.75	63.00	10.60	0.01	0.17	94.00	83.00	0.00	34.00	35.26	100917.00	3.44	77.52	78.00
20	7	3	20195.00	21576.00	175.75	0	Spot (Block20, Row3, Column7)	111.53	106.00	24.96	0.02	0.22	63.00	62.25	63.00	9.02	0.01	0.14	100.00	96.00	0.00	43.00	48.53	96470.00	5.46	79.40	80.00
20	8	3	20509.00	21568.00	209.35	0	Spot (Block20, Row3, Column8)	75.26	75.00	10.40	0.00	0.14	64.00	62.98	64.00	9.68	0.01	0.15	58.00	20.00	0.00	11.00	11.26	93467.00	1.27	66.60	67.00
20	1	4	18392.00	21860.00	173.65	0	Spot (Block20, Row4, Column1)	119.25	116.00	25.16	0.01	0.21	60.00	59.90	60.00	10.10	0.00	0.17	99.00	97.00	0.00	56.00	59.25	100409.00	5.87	77.32	76.00
20	2	4	18685.00	21843.00	156.20	0	Spot (Block20, Row4, Column2)	76.70	76.00	9.88	0.00	0.13	59.00	59.10	59.00	9.96	0.00	0.17	80.00	41.00	0.00	17.00	17.70	51391.00	1.77	67.53	69.00
20	3	4	18986.00	21865.00	152.80	0	Spot (Block20, Row4, Column3)	423.87	385.00	174.23	0.04	0.41	61.00	60.49	61.00	10.99	0.00	0.18	100.00	100.00	0.00	324.00	362.87	271277.00	33.06	136.67	121.00
20	4	4	19284.00	21866.00	147.00	-50	Spot (Block20, Row4, Column4)	64.61	65.00	8.78	0.00	0.14	61.00	61.18	61.00	10.34	0.00	0.17	20.00	2.00	0.00	4.00	3.61	37991.00	0.33	60.73	62.00
20	5	4	19584.00	21868.00	147.00	-50	Spot (Block20, Row4, Column5)	65.77	65.00	5.83	0.01	0.09	62.00	61.71	62.00	10.92	0.00	0.18	14.00	0.00	0.00	3.00	3.77	38869.00	0.37	63.17	64.00
20	6	4	19892.00	21865.00	196.45	0	Spot (Block20, Row4, Column6)	85.64	85.00	10.13	0.00	0.12	63.00	61.90	63.00	9.78	0.01	0.16	90.00	59.00	0.00	22.00	22.64	93435.00	2.43	73.48	73.00
20	7	4	20178.00	21878.00	190.95	0	Spot (Block20, Row4, Column7)	105.36	105.00	17.12	0.00	0.16	63.00	62.24	63.00	9.56	0.01	0.15	99.00	92.00	0.00	42.00	42.36	108521.00	4.51	74.93	75.00
20	8	4	20490.00	21886.00	180.75	0	Spot (Block20, Row4, Column8)	82.66	83.00	8.55	0.00	0.10	63.00	62.47	63.00	10.92	0.00	0.17	84.00	42.00	0.00	20.00	19.66	75712.00	1.85	68.92	68.50
20	1	5	18389.00	22167.00	173.65	0	Spot (Block20, Row5, Column1)	121.27	116.00	25.93	0.02	0.21	62.00	62.08	62.00	10.65	0.00	0.17	100.00	97.00	0.00	54.00	59.27	101989.00	5.56	81.23	81.00
20	2	5	18673.00	22166.00	209.20	0	Spot (Block20, Row5, Column2)	74.56	75.00	9.42	0.00	0.13	62.00	61.46	62.00	10.56	0.00	0.17	61.00	16.00	0.00	13.00	12.56	93347.00	1.24	66.00	66.00
20	3	5	18985.00	22161.00	166.45	0	Spot (Block20, Row5, Column3)	83.14	85.00	9.73	0.01	0.12	63.00	63.05	63.00	10.54	0.00	0.17	81.00	51.00	0.00	22.00	20.14	63850.00	1.91	69.92	69.00
20	4	5	19283.00	22176.00	177.55	0	Spot (Block20, Row5, Column4)	103.74	105.00	12.05	0.01	0.12	62.00	61.71	62.00	10.27	0.00	0.17	99.00	93.00	0.00	43.00	41.74	91600.00	4.09	80.56	82.00
20	5	5	19583.00	22167.00	147.05	0	Spot (Block20, Row5, Column5)	530.18	499.00	210.08	0.03	0.40	66.00	65.60	66.00	11.62	0.00	0.18	100.00	100.00	0.00	433.00	464.18	315458.00	39.99	178.74	160.00
20	6	5	19903.00	22145.00	114.60	0	Spot (Block20, Row5, Column6)	81.89	82.00	9.05	0.00	0.11	66.00	65.27	66.00	9.91	0.00	0.15	75.00	37.00	0.00	16.00	15.89	28170.00	1.68	71.88	72.00
20	7	5	20191.00	22173.00	200.40	0	Spot (Block20, Row5, Column7)	102.57	103.00	12.80	0.00	0.12	65.00	64.83	65.00	9.43	0.00	0.15	99.00	92.00	0.00	38.00	37.57	116826.00	4.00	79.58	78.00
20	8	5	20480.00	22173.00	161.80	0	Spot (Block20, Row5, Column8)	197.07	197.00	59.88	0.00	0.30	66.00	65.79	66.00	10.38	0.00	0.16	100.00	100.00	0.00	131.00	131.07	142681.00	12.64	98.28	98.00
20	1	6	18378.00	22451.00	203.55	0	Spot (Block20, Row6, Column1)	87.24	88.00	12.94	0.00	0.15	62.00	61.70	62.00	11.00	0.00	0.18	86.00	60.00	0.00	26.00	25.24	102772.00	2.32	70.51	72.00
20	2	6	18705.00	22449.00	184.00	0	Spot (Block20, Row6, Column2)	88.79	87.00	14.85	0.01	0.17	65.00	64.35	65.00	11.20	0.00	0.17	81.00	48.00	0.00	22.00	23.79	84707.00	2.18	76.11	76.00
20	3	6	18969.00	22462.00	167.10	0	Spot (Block20, Row6, Column3)	197.04	195.00	69.00	0.00	0.35	64.00	64.04	64.00	10.91	0.00	0.17	100.00	99.00	0.00	131.00	133.04	152902.00	12.19	98.09	97.00
20	4	6	19294.00	22472.00	181.40	0	Spot (Block20, Row6, Column4)	82.59	83.00	8.12	0.00	0.10	62.00	62.65	62.00	10.84	0.00	0.17	88.00	47.00	0.00	21.00	20.59	76233.00	1.84	70.99	71.00
20	5	6	19580.00	22468.00	148.65	0	Spot (Block20, Row6, Column5)	551.13	534.00	212.54	0.01	0.39	65.00	65.71	65.00	12.01	0.00	0.18	100.00	100.00	0.00	469.00	486.13	332332.00	40.41	178.67	164.00
20	6	6	19880.00	22493.00	176.30	0	Spot (Block20, Row6, Column6)	82.27	82.50	9.59	0.00	0.12	66.00	65.96	66.00	11.29	0.00	0.17	67.00	27.00	0.00	16.50	16.27	71249.00	1.45	73.00	72.00
20	7	6	20183.00	22473.00	168.70	0	Spot (Block20, Row6, Column7)	182.78	189.00	50.64	0.01	0.28	67.00	66.16	67.00	9.62	0.01	0.15	100.00	100.00	0.00	122.00	115.78	144946.00	12.13	94.34	94.00
20	8	6	20492.00	22478.00	156.65	0	Spot (Block20, Row6, Column8)	213.95	206.00	62.07	0.02	0.29	67.00	67.30	67.00	10.20	0.00	0.15	100.00	100.00	0.00	139.00	146.95	144204.00	14.38	106.58	101.00
20	1	7	18380.00	22761.00	147.00	-50	Spot (Block20, Row7, Column1)	68.44	68.00	6.19	0.00	0.09	62.00	62.01	62.00	9.93	0.00	0.16	28.00	2.00	0.00	6.00	6.44	40241.00	0.65	68.71	69.00
20	2	7	18669.00	22749.00	142.25	0	Spot (Block20, Row7, Column2)	74.38	76.00	9.37	0.01	0.13	63.00	61.70	63.00	9.87	0.01	0.16	65.00	16.00	0.00	13.00	11.38	41059.00	1.29	67.69	71.00
20	3	7	18967.00	22751.00	220.35	0	Spot (Block20, Row7, Column3)	68.36	69.00	7.49	0.00	0.11	63.00	62.42	63.00	9.87	0.00	0.16	28.00	2.00	0.00	6.00	5.36	94880.00	0.60	64.27	65.00
20	4	7	19280.00	22766.00	147.00	-50	Spot (Block20, Row7, Column4)	64.64	65.00	7.76	0.00	0.12	63.00	62.56	63.00	9.30	0.00	0.15	15.00	0.00	0.00	2.00	1.64	38075.00	0.22	67.42	70.00
20	5	7	19589.00	22765.00	184.30	0	Spot (Block20, Row7, Column5)	95.52	97.00	12.10	0.01	0.13	64.00	63.71	64.00	10.82	0.00	0.17	95.00	77.00	0.00	33.00	31.52	91314.00	2.94	75.03	75.00
20	6	7	19883.00	22767.00	186.50	0	Spot (Block20, Row7, Column6)	98.10	98.00	11.88	0.00	0.12	65.00	64.04	65.00	10.13	0.01	0.16	96.00	85.00	0.00	33.00	33.10	95940.00	3.36	75.79	77.00
20	7	7	20163.00	22768.00	172.10	0	Spot (Block20, Row7, Column7)	172.36	179.00	55.56	0.02	0.32	66.00	65.25	66.00	9.92	0.00	0.15	100.00	100.00	0.00	113.00	106.36	142024.00	10.79	90.26	90.00
20	8	7	20489.00	22779.00	202.75	0	Spot (Block20, Row7, Column8)	118.21	113.00	21.79	0.02	0.18	65.00	65.24	65.00	9.59	0.00	0.15	100.00	98.00	0.00	48.00	53.21	138543.00	5.52	86.74	87.00
20	1	8	18376.00	23072.00	169.20	0	Spot (Block20, Row8, Column1)	105.20	104.00	14.56	0.01	0.14	64.00	63.18	64.00	10.26	0.01	0.16	99.00	94.00	0.00	40.00	41.20	84269.00	4.10	80.27	81.00
20	2	8	18705.00	23053.00	212.45	0	Spot (Block20, Row8, Column2)	73.82	73.00	9.87	0.00	0.13	64.00	63.31	64.00	10.08	0.00	0.16	44.00	15.00	0.00	9.00	9.82	95078.00	1.04	64.89	65.00
20	3	8	18963.00	23068.00	184.50	0	Spot (Block20, Row8, Column3)	109.08	106.00	22.14	0.01	0.20	65.00	64.01	65.00	10.20	0.01	0.16	98.00	89.00	0.00	41.00	44.08	104168.00	4.42	78.81	78.00
20	4	8	19266.00	23064.00	198.90	0	Spot (Block20, Row8, Column4)	86.86	87.00	10.60	0.00	0.12	65.00	63.99	65.00	9.93	0.01	0.16	87.00	57.00	0.00	22.00	21.86	96933.00	2.30	74.12	74.00
20	5	8	19572.00	23086.00	274.75	0	Spot (Block20, Row8, Column5)	67.32	67.00	8.74	0.00	0.13	62.00	61.38	62.00	9.37	0.00	0.15	29.00	6.00	0.00	5.00	5.32	148248.00	0.63	61.65	62.00
20	6	8	19878.00	23066.00	243.25	0	Spot (Block20, Row8, Column6)	98.25	97.00	22.26	0.01	0.23	64.00	63.02	64.00	8.85	0.01	0.14	90.00	72.00	0.00	33.00	34.25	167707.00	3.98	72.25	74.00
20	7	8	20171.00	23070.00	177.70	0	Spot (Block20, Row8, Column7)	95.82	95.00	15.29	0.00	0.16	65.00	63.91	65.00	9.88	0.01	0.15	91.00	75.00	0.00	30.00	30.82	84517.00	3.23	73.04	74.00
20	8	8	20497.00	23079.00	188.00	0	Spot (Block20, Row8, Column8)	78.40	77.00	12.78	0.01	0.16	66.00	65.35	66.00	9.15	0.00	0.14	53.00	33.00	0.00	11.00	12.40	78084.00	1.43	70.48	72.00
21	1	1	4866.00	25385.00	148.35	0	Spot (Block21, Row1, Column1)	1424.96	1298.00	626.02	0.04	0.44	66.00	66.44	66.00	14.29	0.00	0.22	100.00	100.00	0.00	1232.00	1358.96	856400.00	95.06	364.47	282.00
21	2	1	5202.00	25395.00	183.70	0	Spot (Block21, Row1, Column2)	72.12	73.00	7.46	0.01	0.10	65.00	64.78	65.00	10.60	0.00	0.16	34.00	2.00	0.00	8.00	7.12	68082.00	0.69	69.21	71.00
21	3	1	5465.00	25397.00	147.00	-50	Spot (Block21, Row1, Column3)	63.76	65.00	12.24	0.01	0.19	66.00	66.16	66.00	9.10	0.00	0.14	14.00	4.00	0.00	-1.00	-2.24	37427.00	-0.26	64.87	62.00
21	4	1	5765.00	25398.00	147.00	-50	Spot (Block21, Row1, Column4)	69.05	69.00	8.79	0.00	0.13	66.00	65.72	66.00	10.03	0.00	0.15	17.00	3.00	0.00	3.00	3.05	40740.00	0.33	70.14	69.00
21	5	1	6065.00	25400.00	147.00	-50	Spot (Block21, Row1, Column5)	70.68	72.00	10.87	0.01	0.15	64.00	63.06	64.00	10.49	0.01	0.17	42.00	8.00	0.00	8.00	6.68	41911.00	0.73	67.58	67.50
21	6	1	6364.00	25401.00	147.00	-50	Spot (Block21, Row1, Column6)	74.41	75.00	11.94	0.00	0.16	64.00	62.94	64.00	10.02	0.01	0.16	50.00	18.00	0.00	11.00	10.41	43679.00	1.15	68.31	67.00
21	7	1	6664.00	25403.00	147.00	-50	Spot (Block21, Row1, Column7)	73.03	74.00	7.13	0.01	0.10	68.00	69.44	68.00	17.15	0.01	0.25	3.00	0.00	0.00	6.00	5.03	42943.00	0.21	72.38	72.00
21	8	1	6951.00	25406.00	144.15	0	Spot (Block21, Row1, Column8)	3750.93	3467.50	1688.27	0.03	0.45	71.00	73.36	71.00	22.43	0.01	0.31	100.00	100.00	0.00	3396.50	3679.93	2123026.00	163.95	759.88	587.00
21	1	2	4864.00	25693.00	147.00	-50	Spot (Block21, Row2, Column1)	57.28	58.00	11.08	0.01	0.19	67.00	67.59	67.00	11.17	0.00	0.17	2.00	0.00	0.00	-9.00	-9.72	33626.00	-0.92	57.83	58.00
21	2	2	5206.00	25722.00	187.60	0	Spot (Block21, Row2, Column2)	77.28	79.00	12.26	0.01	0.16	66.00	65.58	66.00	9.20	0.00	0.14	57.00	33.00	0.00	13.00	11.28	76664.00	1.27	72.66	72.00
21	3	2	5464.00	25696.00	147.00	-50	Spot (Block21, Row2, Column3)	70.92	71.00	6.62	0.00	0.09	66.00	65.43	66.00	9.66	0.00	0.15	24.00	1.00	0.00	5.00	4.92	41912.00	0.57	70.84	71.00
21	4	2	5763.00	25698.00	147.00	-50	Spot (Block21, Row2, Column4)	64.82	65.00	6.32	0.00	0.10	64.00	63.68	64.00	10.46	0.00	0.16	6.00	0.00	0.00	1.00	0.82	38048.00	0.11	64.37	64.00
21	5	2	6066.00	25704.00	190.65	0	Spot (Block21, Row2, Column5)	88.93	90.00	10.81	0.01	0.12	64.00	62.85	64.00	9.77	0.01	0.16	90.00	72.00	0.00	26.00	24.93	91068.00	2.67	72.90	74.00
21	6	2	6363.00	25701.00	147.00	-50	Spot (Block21, Row2, Column6)	62.72	62.00	10.34	0.00	0.16	65.00	64.17	65.00	10.26	0.01	0.16	13.00	0.00	0.00	-3.00	-2.28	37003.00	-0.14	65.06	65.00
21	7	2	6663.00	25703.00	147.00	-50	Spot (Block21, Row2, Column7)	66.75	67.00	9.53	0.00	0.14	66.00	66.17	66.00	9.64	0.00	0.15	17.00	1.00	0.00	1.00	0.75	39181.00	0.06	64.13	63.00
21	8	2	6963.00	25705.00	147.00	-50	Spot (Block21, Row2, Column8)	69.69	70.00	7.69	0.00	0.11	69.00	69.67	69.00	15.80	0.00	0.23	1.00	0.00	0.00	1.00	0.69	40907.00	0.00	71.12	73.00
21	1	3	4863.00	25993.00	147.00	-50	Spot (Block21, Row3, Column1)	71.14	72.00	7.80	0.01	0.11	64.00	64.10	64.00	9.32	0.00	0.15	41.00	4.00	0.00	8.00	7.14	41974.00	0.76	70.03	70.00
21	2	3	5162.00	25995.00	147.00	-50	Spot (Block21, Row3, Column2)	56.01	57.00	7.35	0.01	0.13	65.00	64.79	65.00	9.36	0.00	0.14	0.00	0.00	0.00	-8.00	-8.99	32824.00	-0.94	60.09	61.00
21	3	3	5462.00	25996.00	147.00	-50	Spot (Block21, Row3, Column3)	66.70	67.00	7.27	0.00	0.11	66.00	65.19	66.00	9.80	0.01	0.15	11.00	0.00	0.00	1.00	0.70	39618.00	0.15	65.11	65.00
21	4	3	5762.00	25998.00	147.00	-50	Spot (Block21, Row3, Column4)	69.72	69.00	7.75	0.00	0.11	66.00	65.03	66.00	9.40	0.01	0.14	25.00	2.00	0.00	3.00	3.72	41274.00	0.50	70.76	71.00
21	5	3	6007.00	25989.00	181.90	0	Spot (Block21, Row3, Column5)	67.96	68.00	8.35	0.00	0.12	65.00	63.98	65.00	10.36	0.01	0.16	17.00	1.00	0.00	3.00	2.96	63063.00	0.38	65.99	66.00
21	6	3	6358.00	25997.00	212.05	0	Spot (Block21, Row3, Column6)	130.80	124.00	29.45	0.02	0.23	67.00	66.50	67.00	11.29	0.00	0.17	100.00	96.00	0.00	57.00	63.80	167426.00	5.70	89.25	89.00
21	7	3	6661.00	26003.00	147.00	-50	Spot (Block21, Row3, Column7)	64.95	66.00	11.15	0.01	0.17	67.00	66.67	67.00	10.88	0.00	0.16	11.00	0.00	0.00	-1.00	-2.05	38385.00	-0.16	65.89	66.00
21	8	3	6965.00	26010.00	174.20	0	Spot (Block21, Row3, Column8)	114.28	112.00	21.13	0.01	0.18	67.00	66.66	67.00	9.08	0.00	0.14	98.00	93.00	0.00	45.00	47.28	97478.00	5.24	84.39	84.00
21	1	4	4815.00	26311.00	222.85	0	Spot (Block21, Row4, Column1)	70.55	71.00	7.99	0.00	0.11	64.00	62.83	64.00	9.67	0.01	0.15	37.00	4.00	0.00	7.00	6.55	100535.00	0.80	61.91	63.00
21	2	4	5199.00	26295.00	148.70	0	Spot (Block21, Row4, Column2)	91.39	91.00	12.15	0.00	0.13	66.00	65.42	66.00	9.50	0.00	0.15	91.00	63.00	0.00	25.00	25.39	54923.00	2.73	76.27	78.00
21	3	4	5475.00	26296.00	191.80	0	Spot (Block21, Row4, Column3)	98.31	98.00	16.66	0.00	0.17	65.00	65.00	65.00	9.37	0.00	0.14	93.00	80.00	0.00	33.00	33.31	102243.00	3.55	74.99	75.00
21	4	4	5761.00	26298.00	147.00	-50	Spot (Block21, Row4, Column4)	65.71	66.00	8.24	0.00	0.13	65.00	64.72	65.00	9.37	0.00	0.14	15.00	1.00	0.00	1.00	0.71	38569.00	0.10	63.49	61.00
21	5	4	6060.00	26300.00	147.00	-50	Spot (Block21, Row4, Column5)	72.75	73.00	10.05	0.00	0.14	63.00	62.52	63.00	9.56	0.00	0.15	50.00	16.00	0.00	10.00	9.75	42707.00	1.07	67.16	68.50
21	6	4	6367.00	26277.00	207.20	0	Spot (Block21, Row4, Column6)	93.40	94.00	15.04	0.00	0.16	65.00	63.91	65.00	10.23	0.01	0.16	85.00	66.00	0.00	29.00	28.40	114327.00	2.88	73.85	74.00
21	7	4	6660.00	26303.00	147.00	-50	Spot (Block21, Row4, Column7)	70.79	70.00	10.45	0.00	0.15	65.00	64.58	65.00	9.88	0.00	0.15	32.00	12.00	0.00	5.00	5.79	41838.00	0.63	71.30	70.00
21	8	4	6891.00	26276.00	189.90	0	Spot (Block21, Row4, Column8)	70.83	71.00	7.26	0.00	0.10	65.00	64.50	65.00	10.02	0.00	0.16	27.00	2.00	0.00	6.00	5.83	72456.00	0.63	66.69	67.00
21	1	5	4833.00	26581.00	193.60	0	Spot (Block21, Row5, Column1)	75.49	77.00	11.43	0.01	0.15	64.00	64.14	64.00	10.59	0.00	0.17	55.00	21.00	0.00	13.00	11.49	79415.00	1.07	67.40	68.00
21	2	5	5154.00	26596.00	179.55	0	Spot (Block21, Row5, Column2)	110.27	107.00	20.56	0.01	0.19	66.00	65.73	66.00	9.89	0.00	0.15	98.00	91.00	0.00	41.00	44.27	99904.00	4.50	79.80	79.50
21	3	5	5463.00	26597.00	180.90	0	Spot (Block21, Row5, Column3)	113.12	111.00	19.04	0.01	0.17	66.00	65.35	66.00	9.47	0.00	0.14	99.00	94.00	0.00	45.00	47.12	103848.00	5.05	82.64	82.50
21	4	5	5748.00	26566.00	125.90	0	Spot (Block21, Row5, Column4)	82.14	82.00	7.17	0.00	0.09	65.00	64.74	65.00	9.22	0.00	0.14	84.00	43.00	0.00	17.00	17.14	34580.00	1.89	71.66	71.00
21	5	5	6065.00	26599.00	152.05	0	Spot (Block21, Row5, Column5)	104.01	103.00	13.23	0.00	0.13	63.00	61.99	63.00	9.52	0.01	0.15	99.00	95.00	0.00	40.00	41.01	66153.00	4.41	80.46	81.00
21	6	5	6359.00	26601.00	147.00	-50	Spot (Block21, Row5, Column6)	67.88	65.00	12.07	0.02	0.18	63.00	63.15	63.00	9.83	0.00	0.16	28.00	13.00	0.00	2.00	4.88	39979.00	0.48	67.78	66.00
21	7	5	6664.00	26615.00	196.80	0	Spot (Block21, Row5, Column7)	96.11	98.00	12.53	0.01	0.13	66.00	65.29	66.00	9.89	0.00	0.15	94.00	77.00	0.00	32.00	30.11	105428.00	3.11	75.07	75.50
21	8	5	6952.00	26589.00	232.05	0	Spot (Block21, Row5, Column8)	72.64	72.00	9.50	0.00	0.13	65.00	64.04	65.00	10.30	0.01	0.16	35.00	9.00	0.00	7.00	7.64	112439.00	0.83	66.36	67.00
21	1	6	4856.00	26899.00	225.20	0	Spot (Block21, Row6, Column1)	118.51	117.00	23.66	0.01	0.20	66.00	65.69	66.00	10.01	0.00	0.15	99.00	93.00	0.00	51.00	52.51	172199.00	5.28	83.78	83.00
21	2	6	5152.00	26897.00	211.50	0	Spot (Block21, Row6, Column2)	84.58	84.00	11.72	0.00	0.14	66.00	65.63	66.00	10.26	0.00	0.16	75.00	41.00	0.00	18.00	18.58	108099.00	1.85	71.45	72.00
21	3	6	5458.00	26896.00	147.00	-50	Spot (Block21, Row6, Column3)	74.26	74.00	8.81	0.00	0.12	66.00	65.30	66.00	9.50	0.00	0.15	43.00	10.00	0.00	8.00	8.26	43593.00	0.94	70.80	70.00
21	4	6	5758.00	26898.00	147.00	-50	Spot (Block21, Row6, Column4)	71.65	73.00	9.67	0.01	0.13	66.00	65.52	66.00	9.52	0.00	0.15	37.00	4.00	0.00	7.00	5.65	42133.00	0.64	68.36	70.00
21	5	6	6054.00	26901.00	208.30	0	Spot (Block21, Row6, Column5)	78.22	78.00	12.30	0.00	0.16	64.00	63.29	64.00	10.19	0.00	0.16	61.00	31.00	0.00	14.00	14.22	96597.00	1.46	65.52	66.00
21	6	6	6358.00	26901.00	147.00	-50	Spot (Block21, Row6, Column6)	66.68	68.00	12.10	0.01	0.18	64.00	63.81	64.00	9.82	0.00	0.15	29.00	6.00	0.00	4.00	2.68	39276.00	0.29	67.82	70.00
21	7	6	6657.00	26903.00	147.00	-50	Spot (Block21, Row6, Column7)	68.82	69.00	7.41	0.00	0.11	66.00	65.40	66.00	9.97	0.00	0.15	19.00	1.00	0.00	3.00	2.82	40882.00	0.34	70.40	71.00
21	8	6	6957.00	26904.00	147.00	-50	Spot (Block21, Row6, Column8)	64.60	66.00	10.99	0.01	0.17	66.00	65.98	66.00	10.98	0.00	0.17	12.00	1.00	0.00	0.00	-1.40	37919.00	-0.13	64.12	63.00
21	1	7	4848.00	27185.00	203.60	0	Spot (Block21, Row7, Column1)	80.68	80.00	12.64	0.00	0.16	64.00	62.77	64.00	10.46	0.01	0.17	65.00	41.00	0.00	16.00	16.68	94957.00	1.71	68.47	69.00
21	2	7	5127.00	27270.00	151.95	0	Spot (Block21, Row7, Column2)	75.71	76.00	10.75	0.00	0.14	64.00	63.06	64.00	10.35	0.01	0.16	57.00	19.00	0.00	12.00	11.71	47848.00	1.22	66.13	64.00
21	3	7	5505.00	27155.00	184.30	0	Spot (Block21, Row7, Column3)	73.55	74.00	8.45	0.00	0.11	66.00	65.18	66.00	9.08	0.01	0.14	40.00	7.00	0.00	8.00	7.55	70535.00	0.92	71.19	70.50
21	4	7	5757.00	27198.00	147.00	-50	Spot (Block21, Row7, Column4)	69.19	70.00	7.42	0.01	0.11	67.00	66.65	67.00	9.50	0.00	0.14	16.00	0.00	0.00	3.00	2.19	41097.00	0.27	68.71	68.00
21	5	7	6117.00	27186.00	252.45	0	Spot (Block21, Row7, Column5)	71.24	72.00	8.97	0.00	0.13	67.00	66.28	67.00	9.90	0.00	0.15	28.00	4.00	0.00	5.00	4.24	131645.00	0.50	66.78	66.50
21	6	7	6384.00	27201.00	232.60	0	Spot (Block21, Row7, Column6)	81.77	83.00	12.15	0.01	0.15	66.00	65.98	66.00	10.35	0.00	0.16	67.00	40.00	0.00	17.00	15.77	127071.00	1.53	71.02	71.00
21	7	7	6656.00	27203.00	147.00	-50	Spot (Block21, Row7, Column7)	71.16	72.00	14.27	0.01	0.20	66.00	65.81	66.00	10.48	0.00	0.16	41.00	15.00	0.00	6.00	5.16	42058.00	0.51	58.78	58.00
21	8	7	6965.00	27207.00	192.75	0	Spot (Block21, Row7, Column8)	131.57	125.00	26.24	0.02	0.20	66.00	65.51	66.00	10.76	0.00	0.16	100.00	98.00	0.00	59.00	65.57	138018.00	6.14	89.65	89.00
21	1	8	4834.00	27493.00	201.75	0	Spot (Block21, Row8, Column1)	94.29	94.00	15.27	0.00	0.16	66.00	64.77	66.00	9.90	0.01	0.15	88.00	69.00	0.00	28.00	28.29	108716.00	2.98	73.33	75.00
21	2	8	5156.00	27494.00	147.00	-50	Spot (Block21, Row8, Column2)	62.79	62.00	6.22	0.01	0.10	65.00	64.15	65.00	10.00	0.01	0.16	3.00	0.00	0.00	-3.00	-2.21	36857.00	-0.14	66.32	66.00
21	3	8	5405.00	27508.00	135.85	0	Spot (Block21, Row8, Column3)	76.92	78.00	9.43	0.01	0.12	67.00	66.31	67.00	9.76	0.00	0.15	52.00	16.00	0.00	11.00	9.92	38231.00	1.09	69.28	69.00
21	4	8	5758.00	27495.00	162.40	0	Spot (Block21, Row8, Column4)	192.44	195.00	55.52	0.01	0.29	67.00	66.64	67.00	9.92	0.00	0.15	100.00	99.00	0.00	128.00	125.44	140478.00	12.67	98.35	99.00
21	5	8	6065.00	27570.00	291.50	0	Spot (Block21, Row8, Column5)	71.12	71.00	9.04	0.00	0.13	66.00	66.01	66.00	10.81	0.00	0.16	25.00	4.00	0.00	5.00	5.12	176867.00	0.47	66.35	68.00
21	6	8	6368.00	27495.00	188.35	0	Spot (Block21, Row8, Column6)	172.12	185.50	39.16	0.03	0.23	66.00	66.90	66.00	11.23	0.01	0.17	100.00	100.00	0.00	119.50	106.12	171776.00	9.37	103.56	103.00
21	7	8	6655.00	27503.00	147.00	-50	Spot (Block21, Row8, Column7)	72.73	73.00	7.93	0.00	0.11	67.00	68.00	67.00	11.02	0.01	0.16	22.00	1.00	0.00	6.00	5.73	42691.00	0.43	65.73	67.00
21	8	8	6954.00	27501.00	163.65	0	Spot (Block21, Row8, Column8)	94.59	94.00	10.53	0.00	0.11	69.00	68.54	69.00	9.74	0.00	0.14	93.00	70.00	0.00	25.00	25.59	70473.00	2.67	81.61	79.00
22	1	1	9369.00	25411.00	151.50	0	Spot (Block22, Row1, Column1)	1208.22	1052.00	612.66	0.06	0.51	81.00	81.95	81.00	13.11	0.01	0.16	100.00	100.00	0.00	971.00	1127.22	762384.00	85.91	319.72	255.50
22	2	1	9656.00	25425.00	163.55	0	Spot (Block22, Row1, Column2)	173.83	177.00	54.14	0.01	0.31	80.00	80.81	80.00	12.67	0.00	0.16	99.00	95.00	0.00	97.00	93.83	129332.00	7.34	104.47	104.00
22	3	1	9974.00	25413.00	159.30	0	Spot (Block22, Row1, Column3)	164.62	171.00	41.81	0.02	0.25	80.00	79.89	80.00	11.14	0.00	0.14	100.00	95.00	0.00	91.00	84.62	115396.00	7.60	106.42	105.00
22	4	1	10260.00	25418.00	161.05	0	Spot (Block22, Row1, Column4)	170.23	182.00	32.64	0.03	0.19	80.00	80.10	80.00	10.45	0.00	0.13	99.00	98.00	0.00	102.00	90.23	122056.00	8.62	108.52	109.00
22	5	1	10567.00	25423.00	152.25	0	Spot (Block22, Row1, Column5)	305.43	257.00	166.16	0.07	0.54	80.00	79.72	80.00	11.23	0.00	0.14	100.00	99.00	0.00	177.00	225.43	193643.00	20.10	128.95	111.50
22	6	1	10853.00	25420.00	149.45	0	Spot (Block22, Row1, Column6)	259.96	263.50	97.35	0.01	0.37	81.00	82.00	81.00	14.14	0.01	0.17	100.00	99.00	0.00	182.50	178.96	159096.00	12.59	126.31	115.50
22	7	1	11156.00	25423.00	143.50	0	Spot (Block22, Row1, Column7)	809.59	728.50	405.80	0.05	0.50	82.00	84.99	82.00	17.08	0.02	0.20	100.00	100.00	0.00	646.50	727.59	451751.00	42.43	266.25	197.00
22	8	1	11451.00	25431.00	146.35	0	Spot (Block22, Row1, Column8)	3735.31	3400.50	1836.36	0.04	0.49	84.00	85.84	84.00	20.48	0.01	0.24	100.00	100.00	0.00	3316.50	3651.31	2173951.00	178.20	871.64	666.00
22	1	2	9360.00	25716.00	147.00	-50	Spot (Block22, Row2, Column1)	82.13	82.00	13.20	0.00	0.16	82.00	82.12	82.00	12.96	0.00	0.16	18.00	1.00	0.00	0.00	0.13	48457.00	0.00	87.36	87.00
22	2	2	9654.00	25712.00	149.90	0	Spot (Block22, Row2, Column2)	182.41	185.00	37.24	0.01	0.20	81.00	80.67	81.00	11.45	0.00	0.14	100.00	100.00	0.00	104.00	101.41	112544.00	8.88	114.33	109.00
22	3	2	9991.00	25735.00	235.90	0	Spot (Block22, Row2, Column3)	87.65	87.00	10.96	0.00	0.13	79.00	79.23	79.00	11.24	0.00	0.14	35.00	10.00	0.00	8.00	8.65	140674.00	0.75	78.62	78.00
22	4	2	10268.00	25723.00	212.35	0	Spot (Block22, Row2, Column4)	146.25	143.50	32.60	0.01	0.22	80.00	80.84	80.00	11.04	0.00	0.14	98.00	91.00	0.00	63.50	66.25	188079.00	5.93	100.45	100.00
22	5	2	10564.00	25727.00	205.20	0	Spot (Block22, Row2, Column5)	112.71	112.00	13.94	0.00	0.12	81.00	81.72	81.00	10.61	0.00	0.13	95.00	76.00	0.00	31.00	31.71	134804.00	2.92	92.37	94.00
22	6	2	10851.00	25730.00	208.20	0	Spot (Block22, Row2, Column6)	102.85	103.00	12.45	0.00	0.12	82.00	82.45	82.00	11.46	0.00	0.14	77.00	46.00	0.00	21.00	20.85	126815.00	1.78	87.30	86.00
22	7	2	11164.00	25720.00	163.90	0	Spot (Block22, Row2, Column7)	128.44	123.00	21.18	0.02	0.16	80.00	80.90	80.00	12.34	0.00	0.15	99.00	91.00	0.00	43.00	48.44	95946.00	3.85	100.21	101.50
22	8	2	11459.00	25727.00	147.00	-50	Spot (Block22, Row2, Column8)	83.37	80.00	14.49	0.02	0.17	81.00	82.29	81.00	16.16	0.01	0.20	17.00	5.00	0.00	-1.00	2.37	49186.00	0.07	82.17	78.00
22	1	3	9362.00	26013.00	151.55	0	Spot (Block22, Row3, Column1)	290.17	277.00	126.75	0.02	0.44	82.00	81.48	82.00	12.93	0.00	0.16	100.00	99.00	0.00	195.00	208.17	182520.00	16.14	124.60	117.00
22	2	3	9659.00	26017.00	147.00	-50	Spot (Block22, Row3, Column2)	90.06	92.00	12.39	0.01	0.14	81.00	80.54	81.00	11.61	0.00	0.14	46.00	12.00	0.00	11.00	9.06	53133.00	0.82	84.35	84.00
22	3	3	9958.00	26020.00	194.45	0	Spot (Block22, Row3, Column3)	104.76	105.00	14.47	0.00	0.14	79.00	79.05	79.00	11.29	0.00	0.14	86.00	60.00	0.00	26.00	25.76	112305.00	2.28	86.87	86.00
22	4	3	10263.00	26024.00	151.80	0	Spot (Block22, Row3, Column4)	275.97	276.00	88.78	0.00	0.32	80.00	80.74	80.00	11.12	0.00	0.14	100.00	100.00	0.00	196.00	195.97	174139.00	17.56	125.21	117.00
22	5	3	10546.00	26029.00	206.80	0	Spot (Block22, Row3, Column5)	98.91	99.00	12.41	0.00	0.13	82.00	82.01	82.00	11.32	0.00	0.14	67.00	29.00	0.00	17.00	16.91	120572.00	1.49	87.81	87.00
22	6	3	10866.00	26021.00	198.75	0	Spot (Block22, Row3, Column6)	190.20	189.00	56.36	0.00	0.30	82.00	82.49	82.00	12.32	0.00	0.15	99.00	97.00	0.00	107.00	108.20	213217.00	8.74	108.15	108.00
22	7	3	11170.00	26020.00	148.20	0	Spot (Block22, Row3, Column7)	257.50	230.00	96.85	0.05	0.38	80.00	80.87	80.00	11.76	0.00	0.15	99.00	98.00	0.00	150.00	177.50	153986.00	15.02	131.16	110.00
22	8	3	11459.00	26031.00	158.35	0	Spot (Block22, Row3, Column8)	325.36	321.00	90.34	0.01	0.28	81.00	81.65	81.00	11.58	0.00	0.14	100.00	99.00	0.00	240.00	244.36	224824.00	21.05	147.15	131.00
22	1	4	9360.00	26309.00	162.30	0	Spot (Block22, Row4, Column1)	245.29	224.00	80.80	0.04	0.33	80.00	80.16	80.00	12.13	0.00	0.15	100.00	100.00	0.00	144.00	165.29	179310.00	13.61	122.32	115.00
22	2	4	9655.00	26314.00	118.85	0	Spot (Block22, Row4, Column2)	118.58	118.00	18.28	0.00	0.15	80.00	80.77	80.00	13.51	0.00	0.17	93.00	69.00	0.00	38.00	38.58	43873.00	2.80	95.40	95.00
22	3	4	9960.00	26321.00	145.75	0	Spot (Block22, Row4, Column3)	1061.01	993.00	543.57	0.03	0.51	78.00	79.48	78.00	13.79	0.01	0.17	100.00	100.00	0.00	915.00	983.01	614326.00	71.19	274.31	259.50
22	4	4	10216.00	26296.00	199.75	0	Spot (Block22, Row4, Column4)	97.34	97.00	9.91	0.00	0.10	80.00	80.96	80.00	11.60	0.01	0.14	71.00	27.00	0.00	17.00	17.34	110482.00	1.41	88.24	89.00
22	5	4	10521.00	26325.00	124.95	0	Spot (Block22, Row4, Column5)	94.41	93.00	11.45	0.01	0.12	81.00	81.51	81.00	11.93	0.00	0.15	51.00	21.00	0.00	12.00	13.41	39558.00	1.08	87.48	88.00
22	6	4	10862.00	26324.00	206.40	0	Spot (Block22, Row4, Column6)	128.25	127.50	21.63	0.00	0.17	82.00	81.96	82.00	10.80	0.00	0.13	97.00	85.00	0.00	45.50	46.25	155701.00	4.28	96.48	95.00
22	7	4	11163.00	26324.00	166.95	0	Spot (Block22, Row4, Column7)	170.76	173.00	60.25	0.01	0.35	81.00	80.96	81.00	10.52	0.00	0.13	95.00	89.00	0.00	92.00	89.76	132340.00	8.53	102.11	100.00
22	8	4	11451.00	26333.00	191.25	0	Spot (Block22, Row4, Column8)	110.47	111.00	15.40	0.00	0.14	81.00	81.83	81.00	11.21	0.00	0.14	88.00	66.00	0.00	30.00	29.47	113787.00	2.55	89.80	90.00
22	1	5	9362.00	26618.00	150.10	0	Spot (Block22, Row5, Column1)	257.06	258.00	80.72	0.00	0.31	80.00	81.08	80.00	13.21	0.01	0.16	100.00	99.00	0.00	178.00	177.06	158091.00	13.33	122.32	115.00
22	2	5	9659.00	26610.00	155.85	0	Spot (Block22, Row5, Column2)	348.74	316.50	126.88	0.04	0.36	79.00	79.51	79.00	12.27	0.00	0.15	100.00	99.00	0.00	237.50	269.74	233653.00	21.95	144.75	154.50
22	3	5	9962.00	26628.00	210.85	0	Spot (Block22, Row5, Column3)	110.92	110.00	15.26	0.00	0.14	79.00	80.51	79.00	14.41	0.01	0.18	87.00	55.00	0.00	31.00	31.92	140872.00	2.11	89.96	90.00
22	4	5	10255.00	26619.00	163.65	0	Spot (Block22, Row5, Column4)	208.73	206.00	69.63	0.01	0.33	80.00	79.88	80.00	13.44	0.00	0.17	99.00	94.00	0.00	126.00	128.73	155083.00	9.59	107.38	103.50
22	5	5	10565.00	26620.00	143.20	0	Spot (Block22, Row5, Column5)	1448.45	1373.50	801.04	0.02	0.55	81.00	82.27	81.00	14.44	0.01	0.18	100.00	100.00	0.00	1292.50	1367.45	808233.00	94.59	336.80	259.00
22	6	5	10881.00	26623.00	170.75	0	Spot (Block22, Row5, Column6)	115.72	116.00	16.81	0.00	0.15	83.00	83.72	83.00	11.36	0.00	0.14	88.00	75.00	0.00	33.00	32.72	94314.00	2.82	96.50	98.00
22	7	5	11154.00	26650.00	166.55	0	Spot (Block22, Row5, Column7)	114.49	115.00	10.68	0.00	0.09	83.00	83.35	83.00	12.26	0.00	0.15	95.00	72.00	0.00	32.00	31.49	87931.00	2.54	98.60	99.00
22	8	5	11463.00	26628.00	147.75	0	Spot (Block22, Row5, Column8)	404.55	292.00	247.53	0.14	0.61	80.00	80.93	80.00	12.45	0.01	0.15	100.00	100.00	0.00	212.00	324.55	240706.00	26.00	151.14	143.00
22	1	6	9352.00	26920.00	199.05	0	Spot (Block22, Row6, Column1)	177.52	182.00	47.48	0.01	0.27	81.00	81.78	81.00	12.66	0.00	0.15	100.00	96.00	0.00	101.00	96.52	199532.00	7.56	108.28	107.00
22	2	6	9641.00	26928.00	282.70	0	Spot (Block22, Row6, Column2)	94.37	94.00	11.78	0.00	0.12	84.00	84.25	84.00	12.43	0.00	0.15	43.00	11.00	0.00	10.00	10.37	219965.00	0.81	82.51	83.00
22	3	6	9950.00	26917.00	146.55	0	Spot (Block22, Row6, Column3)	461.06	399.00	227.56	0.06	0.49	84.00	84.65	84.00	13.85	0.00	0.16	100.00	100.00	0.00	315.00	377.06	269260.00	27.18	163.06	165.00
22	4	6	10254.00	26920.00	147.00	-50	Spot (Block22, Row6, Column4)	103.02	104.00	15.28	0.00	0.15	81.00	82.41	81.00	15.38	0.01	0.19	68.00	27.00	0.00	23.00	22.02	60577.00	1.34	100.40	101.00
22	5	6	10560.00	26920.00	139.15	0	Spot (Block22, Row6, Column5)	1739.40	1714.00	908.10	0.01	0.52	82.00	83.70	82.00	16.46	0.01	0.20	100.00	100.00	0.00	1632.00	1657.40	913185.00	100.61	465.32	290.00
22	6	6	10861.00	26921.00	194.40	0	Spot (Block22, Row6, Column6)	106.68	107.00	11.24	0.00	0.11	83.00	83.66	83.00	12.92	0.00	0.15	83.00	43.00	0.00	24.00	23.68	114043.00	1.78	91.12	91.00
22	7	6	11160.00	26924.00	143.20	0	Spot (Block22, Row6, Column7)	416.96	381.00	199.46	0.04	0.48	83.00	82.99	83.00	14.41	0.00	0.17	100.00	99.00	0.00	298.00	333.96	233915.00	23.17	161.95	162.00
22	8	6	11465.00	26932.00	152.05	0	Spot (Block22, Row6, Column8)	504.40	406.00	314.28	0.09	0.62	82.00	82.55	82.00	13.74	0.00	0.17	100.00	100.00	0.00	324.00	422.40	320295.00	30.71	163.31	165.00
22	1	7	9330.00	27210.00	215.90	0	Spot (Block22, Row7, Column1)	97.06	96.00	10.81	0.00	0.11	82.00	81.56	82.00	11.81	0.00	0.14	58.00	21.00	0.00	14.00	15.06	129282.00	1.31	86.00	86.00
22	2	7	9676.00	27199.00	220.85	0	Spot (Block22, Row7, Column2)	97.41	96.00	9.12	0.01	0.09	85.00	85.65	85.00	11.13	0.00	0.13	49.00	15.00	0.00	11.00	12.41	135891.00	1.06	90.16	89.00
22	3	7	9953.00	27218.00	147.00	-50	Spot (Block22, Row7, Column3)	93.03	92.00	11.31	0.00	0.12	86.00	86.22	86.00	11.92	0.00	0.14	31.00	9.00	0.00	6.00	7.03	54608.00	0.57	96.79	96.50
22	4	7	10218.00	27214.00	181.50	0	Spot (Block22, Row7, Column4)	92.43	93.00	11.79	0.00	0.13	82.00	82.69	82.00	12.31	0.00	0.15	45.00	10.00	0.00	11.00	10.43	85313.00	0.79	87.05	88.00
22	5	7	10548.00	27211.00	169.80	0	Spot (Block22, Row7, Column5)	140.17	137.00	22.54	0.01	0.16	81.00	81.95	81.00	15.27	0.01	0.19	98.00	90.00	0.00	56.00	59.17	112694.00	3.81	105.76	106.00
22	6	7	10851.00	27232.00	192.05	0	Spot (Block22, Row7, Column6)	103.47	103.00	11.92	0.00	0.12	86.00	85.44	86.00	14.67	0.00	0.17	58.00	17.00	0.00	17.00	17.47	107299.00	1.23	89.08	89.00
22	7	7	11151.00	27230.00	149.10	0	Spot (Block22, Row7, Column7)	370.86	320.00	171.61	0.06	0.46	83.00	83.04	83.00	14.23	0.00	0.17	100.00	99.00	0.00	237.00	287.86	224739.00	20.22	166.83	126.50
22	8	7	11465.00	27233.00	199.55	0	Spot (Block22, Row7, Column8)	153.31	159.00	31.44	0.02	0.21	81.00	81.91	81.00	12.57	0.00	0.15	99.00	92.00	0.00	78.00	72.31	172775.00	5.68	97.49	97.00
22	1	8	9324.00	27523.00	190.05	0	Spot (Block22, Row8, Column1)	106.93	107.00	13.24	0.00	0.12	79.00	80.14	79.00	11.04	0.01	0.14	88.00	64.00	0.00	28.00	27.93	108748.00	2.43	88.84	87.00
22	2	8	9657.00	27508.00	194.00	0	Spot (Block22, Row8, Column2)	107.89	107.00	18.43	0.00	0.17	81.00	81.16	81.00	10.94	0.00	0.13	87.00	61.00	0.00	26.00	26.89	113932.00	2.44	87.04	87.00
22	3	8	9943.00	27515.00	178.05	0	Spot (Block22, Row8, Column3)	159.11	151.00	54.49	0.02	0.34	80.00	80.48	80.00	12.81	0.00	0.16	96.00	82.00	0.00	71.00	79.11	141612.00	6.14	95.58	96.00
22	4	8	10256.00	27515.00	152.35	0	Spot (Block22, Row8, Column4)	519.05	502.00	221.06	0.01	0.43	77.00	77.89	77.00	12.43	0.00	0.16	100.00	100.00	0.00	425.00	442.05	331155.00	35.49	169.64	168.50
22	5	8	10551.00	27522.00	147.00	-50	Spot (Block22, Row8, Column5)	90.15	90.00	10.61	0.00	0.12	83.00	82.40	83.00	13.07	0.00	0.16	29.00	4.00	0.00	7.00	7.15	53549.00	0.59	85.32	86.00
22	6	8	10861.00	27522.00	181.95	0	Spot (Block22, Row8, Column6)	269.79	260.00	94.19	0.02	0.35	83.00	83.48	83.00	13.24	0.00	0.16	100.00	99.00	0.00	177.00	186.79	250365.00	14.08	128.13	119.50
22	7	8	11158.00	27518.00	172.00	0	Spot (Block22, Row8, Column7)	163.05	170.00	40.35	0.02	0.25	84.00	84.36	84.00	11.92	0.00	0.14	98.00	94.00	0.00	86.00	79.05	133865.00	6.60	106.79	106.00
22	8	8	11446.00	27520.00	171.50	0	Spot (Block22, Row8, Column8)	131.75	126.00	38.85	0.02	0.29	83.00	83.02	83.00	10.87	0.00	0.13	96.00	85.00	0.00	43.00	48.75	108302.00	4.48	98.25	98.00
23	1	1	13868.00	25435.00	153.25	0	Spot (Block23, Row1, Column1)	1396.08	1309.00	649.35	0.03	0.47	93.00	94.80	93.00	15.56	0.01	0.16	100.00	100.00	0.00	1216.00	1303.08	903267.00	83.62	349.55	292.00
23	2	1	14145.00	25443.00	190.20	0	Spot (Block23, Row1, Column2)	138.00	133.00	24.31	0.02	0.18	92.00	92.65	92.00	13.55	0.00	0.15	93.00	75.00	0.00	41.00	46.00	140763.00	3.35	105.14	104.00
23	3	1	14481.00	25457.00	164.45	0	Spot (Block23, Row1, Column3)	142.04	131.50	32.51	0.03	0.23	92.00	91.71	92.00	11.41	0.00	0.12	91.00	77.00	0.00	39.50	50.04	105680.00	4.41	107.86	102.50
23	4	1	14752.00	25459.00	166.35	0	Spot (Block23, Row1, Column4)	129.63	127.00	20.57	0.01	0.16	91.00	90.84	91.00	11.60	0.00	0.13	91.00	76.00	0.00	36.00	38.63	99555.00	3.34	104.05	103.00
23	5	1	15064.00	25439.00	156.70	0	Spot (Block23, Row1, Column5)	223.78	207.50	71.91	0.03	0.32	91.00	91.05	91.00	12.19	0.00	0.13	100.00	98.00	0.00	116.50	132.78	150829.00	10.89	135.28	122.00
23	6	1	15356.00	25449.00	161.95	0	Spot (Block23, Row1, Column6)	205.32	199.00	39.41	0.01	0.19	92.00	91.97	92.00	12.66	0.00	0.14	100.00	99.00	0.00	107.00	113.32	148444.00	8.95	128.57	125.00
23	7	1	15655.00	25447.00	150.45	0	Spot (Block23, Row1, Column7)	475.88	463.00	187.95	0.01	0.39	90.00	91.68	90.00	17.65	0.01	0.19	100.00	100.00	0.00	373.00	385.88	295521.00	21.77	192.71	174.50
23	8	1	15950.00	25454.00	148.35	0	Spot (Block23, Row1, Column8)	4592.44	4362.00	2024.13	0.02	0.44	91.00	94.26	91.00	25.42	0.02	0.27	100.00	100.00	0.00	4271.00	4501.44	2750874.00	176.92	995.68	781.50
23	1	2	13932.00	25732.00	191.55	0	Spot (Block23, Row2, Column1)	102.76	102.00	13.27	0.00	0.13	90.00	91.53	90.00	13.81	0.01	0.15	45.00	15.00	0.00	12.00	12.76	106459.00	0.81	97.20	98.00
23	2	2	14162.00	25751.00	177.70	0	Spot (Block23, Row2, Column2)	132.64	128.00	24.45	0.02	0.18	90.00	90.48	90.00	10.48	0.00	0.12	95.00	86.00	0.00	38.00	42.64	117523.00	4.02	103.60	103.00
23	3	2	14499.00	25741.00	152.05	0	Spot (Block23, Row2, Column3)	107.02	107.00	11.41	0.00	0.11	92.00	91.21	92.00	11.77	0.00	0.13	60.00	21.00	0.00	15.00	15.02	67956.00	1.34	97.38	98.00
23	4	2	14764.00	25746.00	207.00	0	Spot (Block23, Row2, Column4)	114.73	114.00	14.31	0.00	0.12	91.00	90.10	91.00	12.17	0.00	0.14	78.00	45.00	0.00	23.00	23.73	139859.00	2.02	96.63	97.00
23	5	2	15077.00	25742.00	196.55	0	Spot (Block23, Row2, Column5)	114.07	113.00	14.88	0.00	0.13	91.00	90.48	91.00	11.83	0.00	0.13	78.00	44.00	0.00	22.00	23.07	125253.00	1.99	98.75	98.00
23	6	2	15365.00	25741.00	174.25	0	Spot (Block23, Row2, Column6)	120.55	121.00	10.31	0.00	0.09	92.00	92.40	92.00	13.11	0.00	0.14	93.00	57.00	0.00	29.00	28.55	102592.00	2.15	101.78	102.00
23	7	2	15645.00	25762.00	172.65	0	Spot (Block23, Row2, Column7)	114.46	113.00	17.90	0.01	0.16	89.00	89.12	89.00	13.48	0.00	0.15	72.00	42.00	0.00	24.00	25.46	95690.00	1.88	95.47	97.00
23	8	2	15963.00	25750.00	147.00	-50	Spot (Block23, Row2, Column8)	91.32	91.00	12.57	0.00	0.14	91.00	92.51	91.00	20.23	0.01	0.22	5.00	0.00	0.00	0.00	0.32	53604.00	-0.06	95.08	93.00
23	1	3	13865.00	26034.00	166.95	0	Spot (Block23, Row3, Column1)	206.71	198.00	49.22	0.02	0.24	87.00	87.63	87.00	11.63	0.00	0.13	99.00	98.00	0.00	111.00	119.71	159784.00	10.24	121.76	116.00
23	2	3	14165.00	26026.00	203.45	0	Spot (Block23, Row3, Column2)	102.67	103.00	11.89	0.00	0.12	90.00	90.73	90.00	11.11	0.00	0.12	54.00	23.00	0.00	13.00	12.67	120944.00	1.08	94.64	94.50
23	3	3	14451.00	26052.00	169.20	0	Spot (Block23, Row3, Column3)	126.96	125.00	16.40	0.01	0.13	92.00	92.40	92.00	13.89	0.00	0.15	93.00	62.00	0.00	33.00	34.96	101696.00	2.49	105.92	107.00
23	4	3	14761.00	26042.00	163.45	0	Spot (Block23, Row3, Column4)	236.90	212.00	65.15	0.05	0.28	90.00	90.00	90.00	13.05	0.00	0.14	100.00	99.00	0.00	122.00	146.90	174598.00	11.26	128.14	123.00
23	5	3	15063.00	26031.00	203.45	0	Spot (Block23, Row3, Column5)	110.52	113.00	15.63	0.01	0.14	89.00	90.06	89.00	12.14	0.01	0.13	72.00	49.00	0.00	24.00	21.52	129421.00	1.69	93.86	94.00
23	6	3	15362.00	26043.00	187.70	0	Spot (Block23, Row3, Column6)	262.39	265.00	69.74	0.00	0.27	92.00	92.75	92.00	13.73	0.00	0.15	100.00	100.00	0.00	173.00	170.39	260026.00	12.36	151.59	148.00
23	7	3	15669.00	26053.00	175.55	0	Spot (Block23, Row3, Column7)	177.05	183.00	46.30	0.01	0.26	93.00	92.89	93.00	13.75	0.00	0.15	97.00	85.00	0.00	90.00	84.05	152444.00	6.12	113.99	112.00
23	8	3	15965.00	26047.00	168.55	0	Spot (Block23, Row3, Column8)	197.43	202.00	36.18	0.01	0.18	93.00	93.59	93.00	11.63	0.00	0.12	100.00	98.00	0.00	109.00	104.43	154786.00	8.93	126.71	121.50
23	1	4	13863.00	26340.00	163.10	0	Spot (Block23, Row4, Column1)	216.62	200.00	67.70	0.03	0.31	90.00	90.82	90.00	12.78	0.00	0.14	98.00	97.00	0.00	110.00	126.62	159646.00	9.85	124.32	118.00
23	2	4	14220.00	26328.00	158.55	0	Spot (Block23, Row4, Column2)	106.87	106.00	13.67	0.00	0.13	91.00	92.06	91.00	13.09	0.01	0.14	54.00	24.00	0.00	15.00	15.87	73850.00	1.13	97.86	98.00
23	3	4	14460.00	26341.00	148.30	0	Spot (Block23, Row4, Column3)	822.14	752.50	398.63	0.04	0.48	92.00	93.30	92.00	14.40	0.01	0.15	100.00	100.00	0.00	660.50	730.14	493282.00	50.62	262.16	194.00
23	4	4	14761.00	26343.00	147.00	-50	Spot (Block23, Row4, Column4)	86.12	85.00	11.76	0.01	0.14	91.00	91.52	91.00	14.20	0.00	0.16	5.00	0.00	0.00	-6.00	-4.88	50724.00	-0.38	96.65	97.00
23	5	4	15066.00	26343.00	138.80	0	Spot (Block23, Row4, Column5)	113.72	112.00	16.61	0.01	0.15	89.00	89.71	89.00	12.13	0.00	0.14	76.00	45.00	0.00	23.00	24.72	59591.00	1.98	100.29	100.00
23	6	4	15356.00	26340.00	190.50	0	Spot (Block23, Row4, Column6)	113.99	114.00	10.35	0.00	0.09	90.00	90.15	90.00	12.22	0.00	0.14	86.00	46.00	0.00	24.00	23.99	116723.00	1.95	100.81	102.00
23	7	4	15661.00	26354.00	174.30	0	Spot (Block23, Row4, Column7)	172.32	182.00	49.27	0.02	0.29	91.00	91.58	91.00	13.60	0.00	0.15	95.00	86.00	0.00	91.00	81.32	146131.00	5.94	120.01	116.00
23	8	4	15963.00	26358.00	159.15	0	Spot (Block23, Row4, Column8)	115.18	115.00	12.61	0.00	0.11	93.00	93.50	93.00	11.68	0.00	0.12	78.00	45.00	0.00	22.00	22.18	80972.00	1.86	101.34	100.00
23	1	5	13871.00	26642.00	152.60	0	Spot (Block23, Row5, Column1)	199.84	196.00	37.31	0.01	0.19	91.00	91.09	91.00	14.22	0.00	0.16	99.00	98.00	0.00	105.00	108.84	127098.00	7.65	126.55	117.00
23	2	5	14162.00	26636.00	167.45	0	Spot (Block23, Row5, Column2)	193.68	197.00	26.57	0.01	0.14	92.00	92.96	92.00	14.21	0.00	0.15	99.00	98.00	0.00	105.00	101.68	151845.00	7.09	127.62	124.50
23	3	5	14459.00	26636.00	177.65	0	Spot (Block23, Row5, Column3)	127.86	126.00	15.41	0.01	0.12	93.00	93.43	93.00	13.16	0.00	0.14	94.00	66.00	0.00	33.00	34.86	112897.00	2.62	107.29	108.00
23	4	5	14761.00	26643.00	163.30	0	Spot (Block23, Row5, Column4)	198.22	187.00	72.43	0.03	0.37	92.00	92.07	92.00	14.45	0.00	0.16	98.00	88.00	0.00	95.00	106.22	146483.00	7.34	117.51	113.00
23	5	5	15066.00	26644.00	144.25	0	Spot (Block23, Row5, Column5)	872.14	806.00	431.30	0.03	0.49	93.00	94.46	93.00	15.32	0.01	0.16	100.00	100.00	0.00	713.00	779.14	496246.00	50.75	234.07	182.00
23	6	5	15361.00	26659.00	151.70	0	Spot (Block23, Row5, Column6)	109.69	108.00	15.57	0.01	0.14	92.00	91.97	92.00	13.35	0.00	0.15	55.00	25.00	0.00	16.00	17.69	69434.00	1.33	98.76	99.00
23	7	5	15672.00	26649.00	184.50	0	Spot (Block23, Row5, Column7)	166.35	177.00	27.51	0.03	0.17	92.00	92.99	92.00	14.21	0.00	0.15	98.00	92.00	0.00	85.00	74.35	159200.00	5.16	115.64	114.00
23	8	5	15956.00	26648.00	155.45	0	Spot (Block23, Row5, Column8)	279.96	267.00	118.13	0.02	0.42	91.00	91.68	91.00	12.83	0.00	0.14	100.00	97.00	0.00	176.00	188.96	185896.00	14.67	134.37	122.00
23	1	6	13862.00	26942.00	187.45	0	Spot (Block23, Row6, Column1)	234.40	217.00	65.19	0.03	0.28	93.00	93.06	93.00	14.94	0.00	0.16	100.00	99.00	0.00	124.00	141.40	233460.00	9.46	133.69	129.00
23	2	6	14166.00	26934.00	184.85	0	Spot (Block23, Row6, Column2)	140.83	137.00	20.67	0.01	0.15	97.00	97.17	97.00	13.60	0.00	0.14	95.00	74.00	0.00	40.00	43.83	135483.00	3.21	113.34	113.00
23	3	6	14451.00	26936.00	154.60	0	Spot (Block23, Row6, Column3)	338.98	298.00	116.01	0.06	0.34	95.00	94.87	95.00	13.08	0.00	0.14	100.00	99.00	0.00	203.00	243.98	222709.00	18.66	156.02	159.00
23	4	6	14761.00	26965.00	214.30	0	Spot (Block23, Row6, Column4)	107.07	106.00	13.01	0.00	0.12	92.00	92.93	92.00	13.39	0.00	0.14	51.00	20.00	0.00	14.00	15.07	140794.00	1.06	96.47	96.00
23	5	6	15057.00	26942.00	145.30	0	Spot (Block23, Row6, Column5)	916.89	865.00	447.71	0.03	0.49	91.00	92.77	91.00	14.80	0.01	0.16	100.00	100.00	0.00	774.00	825.89	524462.00	55.67	269.58	210.50
23	6	6	15346.00	26907.00	250.15	0	Spot (Block23, Row6, Column6)	103.97	102.00	13.57	0.01	0.13	93.00	93.10	93.00	14.47	0.00	0.16	37.00	11.00	0.00	9.00	10.97	188600.00	0.75	95.75	95.00
23	7	6	15665.00	26949.00	166.80	0	Spot (Block23, Row6, Column7)	228.60	208.00	71.39	0.04	0.31	92.00	91.83	92.00	13.45	0.00	0.15	100.00	99.00	0.00	116.00	136.60	176707.00	10.16	123.39	120.00
23	8	6	15961.00	26950.00	162.35	0	Spot (Block23, Row6, Column8)	277.04	283.00	105.07	0.01	0.38	91.00	91.30	91.00	12.11	0.00	0.13	100.00	99.00	0.00	192.00	186.04	201408.00	15.34	137.59	131.00
23	1	7	13850.00	27222.00	230.65	0	Spot (Block23, Row7, Column1)	106.82	107.00	9.76	0.00	0.09	93.00	93.45	93.00	12.97	0.00	0.14	54.00	11.00	0.00	14.00	13.82	163539.00	1.03	96.61	96.00
23	2	7	14174.00	27290.00	101.95	0	Spot (Block23, Row7, Column2)	123.82	123.00	13.69	0.00	0.11	96.00	95.52	96.00	13.07	0.00	0.14	83.00	51.00	0.00	27.00	27.82	33061.00	2.17	111.52	111.00
23	3	7	14465.00	27253.00	238.70	0	Spot (Block23, Row7, Column3)	100.13	100.00	10.18	0.00	0.10	93.00	93.38	93.00	12.17	0.00	0.13	32.00	3.00	0.00	7.00	7.13	164211.00	0.55	94.80	95.00
23	4	7	14726.00	27229.00	124.40	0	Spot (Block23, Row7, Column4)	106.92	107.00	8.13	0.00	0.08	90.00	89.86	90.00	10.98	0.00	0.12	78.00	27.00	0.00	17.00	16.92	43946.00	1.55	97.97	96.50
23	5	7	15041.00	27256.00	195.05	0	Spot (Block23, Row7, Column5)	122.83	122.00	14.57	0.00	0.12	91.00	91.34	91.00	12.06	0.00	0.13	92.00	67.00	0.00	31.00	31.83	132412.00	2.61	101.15	101.00
23	6	7	15349.00	27254.00	195.80	0	Spot (Block23, Row7, Column6)	135.01	126.00	24.88	0.03	0.18	91.00	91.91	91.00	13.28	0.00	0.14	94.00	73.00	0.00	35.00	44.01	146760.00	3.25	107.59	107.00
23	7	7	15641.00	27251.00	163.40	0	Spot (Block23, Row7, Column7)	238.05	218.00	58.80	0.04	0.25	90.00	90.38	90.00	11.89	0.00	0.13	100.00	100.00	0.00	128.00	148.05	174970.00	12.42	132.94	125.00
23	8	7	15967.00	27248.00	196.35	0	Spot (Block23, Row7, Column8)	143.05	143.00	19.06	0.00	0.13	89.00	89.74	89.00	11.45	0.00	0.13	99.00	95.00	0.00	54.00	54.05	156206.00	4.66	108.71	109.00
23	1	8	13865.00	27544.00	147.30	0	Spot (Block23, Row8, Column1)	136.48	131.00	21.16	0.02	0.16	93.00	93.00	93.00	12.95	0.00	0.14	97.00	77.00	0.00	38.00	43.48	80935.00	3.36	110.79	110.00
23	2	8	14095.00	27503.00	153.25	0	Spot (Block23, Row8, Column2)	105.67	104.00	13.63	0.01	0.13	92.00	92.01	92.00	12.79	0.00	0.14	48.00	15.00	0.00	12.00	13.67	68158.00	1.07	94.11	94.00
23	3	8	14447.00	27542.00	183.95	0	Spot (Block23, Row8, Column3)	162.86	172.00	38.02	0.02	0.23	92.00	92.77	92.00	12.18	0.00	0.13	97.00	87.00	0.00	80.00	70.86	154063.00	5.76	111.01	111.00
23	4	8	14761.00	27543.00	166.40	0	Spot (Block23, Row8, Column4)	282.33	281.00	86.88	0.00	0.31	93.00	93.66	93.00	13.45	0.00	0.14	99.00	99.00	0.00	188.00	189.33	217391.00	14.02	141.15	130.00
23	5	8	15055.00	27541.00	151.75	0	Spot (Block23, Row8, Column5)	106.59	107.00	11.45	0.00	0.11	94.00	94.28	94.00	13.68	0.00	0.15	48.00	8.00	0.00	13.00	12.59	67258.00	0.90	95.05	94.00
23	6	8	15362.00	27549.00	180.35	0	Spot (Block23, Row8, Column6)	311.41	286.00	116.72	0.04	0.37	93.00	94.17	93.00	13.83	0.01	0.15	100.00	99.00	0.00	193.00	218.41	283692.00	15.71	152.70	154.00
23	7	8	15656.00	27539.00	141.85	0	Spot (Block23, Row8, Column7)	152.79	156.00	27.29	0.01	0.18	94.00	94.41	94.00	13.18	0.00	0.14	97.00	86.00	0.00	62.00	58.79	83425.00	4.43	114.09	111.00
23	8	8	15940.00	27542.00	176.80	0	Spot (Block23, Row8, Column8)	124.01	122.00	14.77	0.01	0.12	93.00	94.03	93.00	11.64	0.00	0.12	92.00	65.00	0.00	29.00	31.01	108637.00	2.58	104.36	105.00
24	1	1	18370.00	25457.00	154.65	0	Spot (Block24, Row1, Column1)	1635.32	1544.50	759.15	0.02	0.46	93.00	95.26	93.00	14.87	0.01	0.16	100.00	100.00	0.00	1451.50	1542.32	1066226.00	103.53	449.20	369.00
24	2	1	18661.00	25461.00	172.65	0	Spot (Block24, Row1, Column2)	184.59	188.00	42.97	0.01	0.23	91.00	92.20	91.00	13.28	0.01	0.14	99.00	95.00	0.00	97.00	93.59	152653.00	6.96	116.04	115.00
24	3	1	18966.00	25462.00	179.80	0	Spot (Block24, Row1, Column3)	170.72	180.00	42.13	0.02	0.25	91.00	91.41	91.00	10.74	0.00	0.12	99.00	93.00	0.00	89.00	79.72	155357.00	7.38	108.44	107.00
24	4	1	19249.00	25461.00	176.15	0	Spot (Block24, Row1, Column4)	159.18	164.00	33.71	0.01	0.21	91.00	91.34	91.00	10.94	0.00	0.12	99.00	93.00	0.00	73.00	68.18	137849.00	6.20	111.48	111.00
24	5	1	19570.00	25468.00	154.50	0	Spot (Block24, Row1, Column5)	337.93	289.00	137.11	0.07	0.41	93.00	93.43	93.00	10.73	0.00	0.11	100.00	100.00	0.00	196.00	244.93	222361.00	22.79	154.52	160.00
24	6	1	19860.00	25466.00	155.05	0	Spot (Block24, Row1, Column6)	296.86	288.00	88.29	0.01	0.30	95.00	95.03	95.00	12.28	0.00	0.13	100.00	100.00	0.00	193.00	201.86	197115.00	16.44	154.10	138.00
24	7	1	20155.00	25471.00	153.05	0	Spot (Block24, Row1, Column7)	698.85	639.00	281.84	0.04	0.40	95.00	97.36	95.00	20.98	0.01	0.22	100.00	100.00	0.00	544.00	603.85	450062.00	28.67	221.89	187.50
24	8	1	20451.00	25477.00	151.00	0	Spot (Block24, Row1, Column8)	4672.78	4336.50	2114.88	0.03	0.45	98.00	102.25	98.00	25.10	0.02	0.25	100.00	100.00	0.00	4238.50	4574.78	2915817.00	182.08	980.57	847.00
24	1	2	18398.00	25733.00	182.20	0	Spot (Block24, Row2, Column1)	101.62	101.00	11.77	0.00	0.12	90.00	90.50	90.00	12.76	0.00	0.14	44.00	14.00	0.00	11.00	11.62	94403.00	0.87	97.95	98.50
24	2	2	18661.00	25763.00	146.15	0	Spot (Block24, Row2, Column2)	186.26	191.00	27.36	0.01	0.15	90.00	89.99	90.00	10.48	0.00	0.12	100.00	98.00	0.00	101.00	96.26	108592.00	9.19	121.49	114.00
24	3	2	18965.00	25762.00	147.00	-50	Spot (Block24, Row2, Column3)	91.99	91.00	8.13	0.00	0.09	90.00	89.99	90.00	10.96	0.00	0.12	15.00	1.00	0.00	1.00	1.99	54088.00	0.18	91.12	92.00
24	4	2	19266.00	25771.00	166.60	0	Spot (Block24, Row2, Column4)	179.35	186.00	23.32	0.02	0.13	89.00	89.79	89.00	10.71	0.00	0.12	100.00	99.00	0.00	97.00	90.35	137564.00	8.36	122.20	119.00
24	5	2	19563.00	25752.00	202.85	0	Spot (Block24, Row2, Column5)	119.87	117.00	15.54	0.01	0.13	90.00	90.21	90.00	9.92	0.00	0.11	95.00	75.00	0.00	27.00	29.87	139891.00	2.99	100.37	100.00
24	6	2	19866.00	25774.00	172.20	0	Spot (Block24, Row2, Column6)	121.09	121.00	13.17	0.00	0.11	91.00	91.72	91.00	11.77	0.00	0.13	93.00	68.00	0.00	30.00	30.09	99901.00	2.49	104.32	104.00
24	7	2	20172.00	25779.00	186.25	0	Spot (Block24, Row2, Column7)	144.49	141.00	23.83	0.01	0.16	94.00	94.10	94.00	10.97	0.00	0.12	98.00	88.00	0.00	47.00	50.49	141451.00	4.59	107.55	107.50
24	8	2	20464.00	25770.00	147.00	-50	Spot (Block24, Row2, Column8)	97.66	97.00	10.59	0.00	0.11	95.00	96.84	95.00	19.70	0.01	0.20	6.00	0.00	0.00	2.00	2.66	57519.00	0.04	101.43	99.00
24	1	3	18367.00	26060.00	156.95	0	Spot (Block24, Row3, Column1)	290.87	291.00	97.16	0.00	0.33	90.00	90.36	90.00	10.55	0.00	0.12	100.00	100.00	0.00	201.00	200.87	198374.00	19.01	137.72	123.50
24	2	3	18678.00	26040.00	137.90	0	Spot (Block24, Row3, Column2)	109.43	110.00	10.23	0.00	0.09	90.00	90.27	90.00	10.27	0.00	0.11	80.00	49.00	0.00	20.00	19.43	56137.00	1.86	102.83	103.00
24	3	3	18952.00	26070.00	173.95	0	Spot (Block24, Row3, Column3)	133.93	129.00	20.80	0.02	0.16	90.00	90.40	90.00	11.77	0.00	0.13	98.00	85.00	0.00	39.00	43.93	112902.00	3.70	105.33	105.00
24	4	3	19261.00	26067.00	173.90	0	Spot (Block24, Row3, Column4)	228.34	208.00	79.67	0.04	0.35	90.00	90.46	90.00	10.62	0.00	0.12	100.00	99.00	0.00	118.00	138.34	191348.00	12.98	120.41	118.00
24	5	3	19574.00	26049.00	168.00	0	Spot (Block24, Row3, Column5)	133.66	129.00	29.47	0.02	0.22	91.00	91.29	91.00	9.83	0.00	0.11	92.00	76.00	0.00	38.00	42.66	104386.00	4.31	105.57	106.00
24	6	3	19865.00	26069.00	194.65	0	Spot (Block24, Row3, Column6)	224.91	225.00	46.97	0.00	0.21	92.00	92.74	92.00	11.07	0.00	0.12	100.00	99.00	0.00	133.00	132.91	241332.00	11.94	129.30	125.00
24	7	3	20168.00	26076.00	160.05	0	Spot (Block24, Row3, Column7)	257.16	237.00	85.32	0.04	0.33	93.00	93.19	93.00	11.25	0.00	0.12	99.00	98.00	0.00	144.00	164.16	182843.00	14.58	132.21	123.00
24	8	3	20442.00	26073.00	199.25	0	Spot (Block24, Row3, Column8)	113.50	110.00	16.22	0.01	0.14	92.00	92.42	92.00	10.96	0.00	0.12	75.00	37.00	0.00	18.00	21.50	128026.00	1.92	102.33	101.00
24	1	4	18359.00	26358.00	155.90	0	Spot (Block24, Row4, Column1)	248.82	263.00	53.87	0.02	0.22	90.00	90.47	90.00	11.72	0.00	0.13	100.00	100.00	0.00	173.00	158.82	166463.00	13.51	143.85	132.00
24	2	4	18659.00	26362.00	188.40	0	Spot (Block24, Row4, Column2)	122.91	124.00	10.80	0.00	0.09	91.00	91.89	91.00	10.98	0.00	0.12	97.00	82.00	0.00	33.00	31.91	122785.00	2.83	102.75	103.00
24	3	4	18962.00	26362.00	147.40	0	Spot (Block24, Row4, Column3)	713.57	664.00	292.39	0.03	0.41	91.00	91.52	91.00	11.95	0.00	0.13	100.00	100.00	0.00	573.00	622.57	427430.00	52.07	235.69	190.00
24	4	4	19215.00	26363.00	214.20	0	Spot (Block24, Row4, Column4)	101.53	102.00	8.90	0.00	0.09	90.00	90.43	90.00	11.81	0.00	0.13	52.00	8.00	0.00	12.00	11.53	133508.00	0.94	97.95	97.00
24	5	4	19548.00	26326.00	181.10	0	Spot (Block24, Row4, Column5)	98.41	99.00	9.71	0.00	0.10	89.00	89.69	89.00	10.56	0.00	0.12	47.00	11.00	0.00	10.00	9.41	90538.00	0.83	93.80	93.00
24	6	4	19866.00	26359.00	195.90	0	Spot (Block24, Row4, Column6)	132.98	130.00	19.16	0.01	0.14	92.00	92.56	92.00	11.31	0.00	0.12	96.00	83.00	0.00	38.00	40.98	144550.00	3.57	105.28	106.00
24	7	4	20149.00	26374.00	170.25	0	Spot (Block24, Row4, Column7)	219.89	209.00	62.46	0.02	0.28	91.00	92.05	91.00	11.48	0.00	0.12	99.00	98.00	0.00	118.00	128.89	176351.00	11.13	119.53	117.00
24	8	4	20473.00	26388.00	191.85	0	Spot (Block24, Row4, Column8)	128.32	125.00	16.54	0.01	0.13	95.00	94.87	95.00	11.39	0.00	0.12	93.00	73.00	0.00	30.00	33.32	133063.00	2.94	108.45	109.00
24	1	5	18367.00	26660.00	151.15	0	Spot (Block24, Row5, Column1)	319.89	298.00	95.33	0.03	0.30	89.00	89.77	89.00	13.54	0.00	0.15	100.00	100.00	0.00	209.00	230.89	200888.00	17.00	149.36	143.00
24	2	5	18646.00	26663.00	182.30	0	Spot (Block24, Row5, Column2)	111.50	109.00	12.95	0.01	0.12	92.00	91.82	92.00	12.04	0.00	0.13	66.00	33.00	0.00	17.00	19.50	103693.00	1.63	99.06	100.00
24	3	5	18967.00	26667.00	160.25	0	Spot (Block24, Row5, Column3)	174.50	184.00	27.96	0.02	0.16	89.00	89.03	89.00	12.58	0.00	0.14	100.00	99.00	0.00	95.00	85.50	124593.00	6.80	120.09	116.00
24	4	5	19268.00	26662.00	164.40	0	Spot (Block24, Row5, Column4)	184.59	192.00	41.20	0.02	0.22	89.00	89.15	89.00	11.95	0.00	0.13	100.00	97.00	0.00	103.00	95.59	137705.00	7.99	118.05	112.50
24	5	5	19563.00	26668.00	147.85	0	Spot (Block24, Row5, Column5)	1101.97	1050.00	538.91	0.02	0.49	92.00	93.16	92.00	14.47	0.01	0.16	100.00	100.00	0.00	958.00	1009.97	662285.00	69.70	291.81	269.00
24	6	5	19873.00	26635.00	189.65	0	Spot (Block24, Row5, Column6)	119.60	116.00	20.74	0.01	0.17	92.00	92.44	92.00	12.38	0.00	0.13	77.00	48.00	0.00	24.00	27.60	121150.00	2.19	99.73	100.00
24	7	5	20168.00	26673.00	191.10	0	Spot (Block24, Row5, Column7)	212.23	207.00	42.74	0.01	0.20	93.00	94.03	93.00	12.81	0.00	0.14	99.00	99.00	0.00	114.00	119.23	218598.00	9.22	128.54	126.00
24	8	5	20461.00	26671.00	149.15	0	Spot (Block24, Row5, Column8)	431.27	421.00	190.43	0.01	0.44	98.00	97.59	98.00	12.06	0.00	0.12	100.00	100.00	0.00	323.00	333.27	264369.00	27.67	169.99	167.50
24	1	6	18361.00	26962.00	190.70	0	Spot (Block24, Row6, Column1)	217.16	207.00	58.70	0.02	0.27	90.00	91.35	90.00	13.31	0.01	0.15	100.00	97.00	0.00	117.00	127.16	222803.00	9.45	124.09	120.00
24	2	6	18661.00	26965.00	204.75	0	Spot (Block24, Row6, Column2)	166.68	174.00	26.29	0.02	0.16	93.00	94.26	93.00	12.94	0.01	0.14	99.00	95.00	0.00	81.00	73.68	199021.00	5.60	119.34	116.00
24	3	6	18950.00	26962.00	150.40	0	Spot (Block24, Row6, Column3)	457.89	430.00	186.23	0.03	0.41	91.00	91.72	91.00	12.90	0.00	0.14	100.00	100.00	0.00	339.00	366.89	284806.00	28.39	177.47	169.00
24	4	6	19272.00	26964.00	182.00	0	Spot (Block24, Row6, Column4)	120.74	119.00	14.23	0.01	0.12	90.00	90.67	90.00	13.39	0.00	0.15	91.00	57.00	0.00	29.00	30.74	111561.00	2.25	101.48	101.50
24	5	6	19562.00	26964.00	147.05	0	Spot (Block24, Row6, Column5)	1283.32	1165.00	607.04	0.04	0.47	93.00	94.54	93.00	15.76	0.01	0.17	100.00	100.00	0.00	1072.00	1190.32	755878.00	75.43	345.28	281.00
24	6	6	19852.00	26943.00	160.95	0	Spot (Block24, Row6, Column6)	133.89	126.50	24.12	0.02	0.18	94.00	94.92	94.00	13.75	0.00	0.14	90.00	60.00	0.00	32.50	39.89	96132.00	2.83	107.04	107.00
24	7	6	20155.00	26969.00	159.60	0	Spot (Block24, Row6, Column7)	349.96	348.00	125.80	0.00	0.36	95.00	96.29	95.00	13.44	0.01	0.14	100.00	100.00	0.00	253.00	254.96	243925.00	18.87	168.51	176.00
24	8	6	20468.00	26975.00	155.00	0	Spot (Block24, Row6, Column8)	417.63	386.00	191.60	0.03	0.46	97.00	97.12	97.00	13.40	0.00	0.14	100.00	100.00	0.00	289.00	320.63	276053.00	23.92	164.21	170.00
24	1	7	18359.00	27258.00	189.75	0	Spot (Block24, Row7, Column1)	128.06	127.00	15.19	0.00	0.12	92.00	92.75	92.00	10.87	0.00	0.12	96.00	84.00	0.00	35.00	36.06	129854.00	3.25	103.44	104.00
24	2	7	18626.00	27247.00	176.70	0	Spot (Block24, Row7, Column2)	101.39	101.00	10.16	0.00	0.10	91.00	91.47	91.00	10.39	0.00	0.11	48.00	16.00	0.00	10.00	10.39	88416.00	0.96	95.21	96.00
24	3	7	19030.00	27247.00	204.75	0	Spot (Block24, Row7, Column3)	99.63	100.00	8.43	0.00	0.08	91.00	90.62	91.00	10.89	0.00	0.12	40.00	6.00	0.00	9.00	8.63	118165.00	0.83	94.62	94.00
24	4	7	19276.00	27282.00	139.80	0	Spot (Block24, Row7, Column4)	106.70	107.00	7.62	0.00	0.07	91.00	90.25	91.00	10.29	0.00	0.11	72.00	27.00	0.00	16.00	15.70	56550.00	1.60	100.52	100.50
24	5	7	19564.00	27267.00	174.20	0	Spot (Block24, Row7, Column5)	158.39	162.00	26.31	0.01	0.17	92.00	92.48	92.00	14.16	0.00	0.15	98.00	91.00	0.00	70.00	66.39	133368.00	4.66	113.72	113.00
24	6	7	19859.00	27270.00	193.25	0	Spot (Block24, Row7, Column6)	177.75	181.00	31.58	0.01	0.18	96.00	96.57	96.00	13.89	0.00	0.14	99.00	95.00	0.00	85.00	81.75	188589.00	5.84	120.85	119.00
24	7	7	20153.00	27274.00	158.85	0	Spot (Block24, Row7, Column7)	372.99	375.00	132.20	0.00	0.35	95.00	96.03	95.00	11.65	0.00	0.12	100.00	100.00	0.00	280.00	277.99	259227.00	23.78	167.73	166.00
24	8	7	20461.00	27271.00	210.30	0	Spot (Block24, Row7, Column8)	155.00	161.00	23.52	0.02	0.15	96.00	96.60	96.00	11.86	0.00	0.12	98.00	90.00	0.00	65.00	59.00	195306.00	4.92	111.29	112.00
24	1	8	18346.00	27557.00	192.50	0	Spot (Block24, Row8, Column1)	144.80	132.00	37.01	0.04	0.26	94.00	93.81	94.00	10.67	0.00	0.11	97.00	81.00	0.00	38.00	50.80	150590.00	4.78	110.70	111.00
24	2	8	18670.00	27574.00	185.95	0	Spot (Block24, Row8, Column2)	121.89	119.00	16.65	0.01	0.14	94.00	94.05	94.00	10.67	0.00	0.11	87.00	60.00	0.00	25.00	27.89	118359.00	2.61	105.20	106.00
24	3	8	18945.00	27566.00	167.10	0	Spot (Block24, Row8, Column3)	217.72	210.00	52.93	0.02	0.24	94.00	93.09	94.00	11.29	0.00	0.12	100.00	99.00	0.00	116.00	123.72	168295.00	11.04	124.01	119.00
24	4	8	19263.00	27564.00	171.40	0	Spot (Block24, Row8, Column4)	144.33	139.00	24.15	0.02	0.17	92.00	91.90	92.00	10.83	0.00	0.12	99.00	91.00	0.00	47.00	52.33	118209.00	4.84	112.29	112.00
24	5	8	19554.00	27593.00	255.80	0	Spot (Block24, Row8, Column5)	104.27	105.00	10.90	0.00	0.10	95.00	94.65	95.00	12.71	0.00	0.13	38.00	6.00	0.00	10.00	9.27	197904.00	0.76	90.24	91.00
24	6	8	19859.00	27567.00	169.10	0	Spot (Block24, Row8, Column6)	343.10	353.50	97.14	0.01	0.28	99.00	99.25	99.00	14.79	0.00	0.15	100.00	100.00	0.00	254.50	244.10	270359.00	16.49	169.02	178.00
24	7	8	20153.00	27567.00	160.40	0	Spot (Block24, Row8, Column7)	186.99	189.00	23.91	0.00	0.13	98.00	99.26	98.00	11.93	0.01	0.12	100.00	99.00	0.00	91.00	88.99	133513.00	7.35	129.06	126.00
24	8	8	20451.00	27580.00	145.50	0	Spot (Block24, Row8, Column8)	134.01	129.00	20.71	0.02	0.15	97.00	97.29	97.00	10.57	0.00	0.11	95.00	76.00	0.00	32.00	37.01	77192.00	3.47	113.84	113.50
25	1	1	4846.00	29883.00	148.50	0	Spot (Block25, Row1, Column1)	1678.60	1554.00	815.91	0.03	0.49	97.00	100.79	97.00	20.41	0.02	0.20	100.00	100.00	0.00	1457.00	1581.60	1013875.00	77.32	421.65	356.50
25	2	1	5144.00	29892.00	143.05	0	Spot (Block25, Row1, Column2)	3594.63	3361.50	1779.16	0.03	0.49	97.00	101.04	97.00	23.09	0.02	0.23	100.00	100.00	0.00	3264.50	3497.63	1998613.00	151.33	773.01	649.00
25	3	1	5436.00	29891.00	175.65	0	Spot (Block25, Row1, Column3)	171.24	181.00	32.86	0.02	0.19	97.00	99.03	97.00	19.22	0.01	0.19	95.00	79.00	0.00	84.00	74.24	147439.00	3.76	116.79	116.00
25	4	1	5738.00	29894.00	141.00	0	Spot (Block25, Row1, Column4)	2660.20	2481.50	1291.00	0.03	0.49	97.00	98.36	97.00	16.03	0.01	0.16	100.00	100.00	0.00	2384.50	2563.20	1431189.00	159.83	563.83	463.00
25	5	1	6035.00	29898.00	144.65	0	Spot (Block25, Row1, Column5)	312.45	292.00	93.89	0.03	0.30	95.00	96.93	95.00	15.21	0.01	0.16	100.00	99.00	0.00	197.00	217.45	178723.00	14.17	153.99	138.50
25	6	1	6333.00	29895.00	138.30	0	Spot (Block25, Row1, Column6)	1506.42	1441.00	708.01	0.02	0.47	95.00	96.39	95.00	15.64	0.01	0.16	100.00	100.00	0.00	1346.00	1411.42	780328.00	90.18	415.13	312.50
25	7	1	6632.00	29900.00	139.30	0	Spot (Block25, Row1, Column7)	2099.07	2056.00	1024.67	0.01	0.49	95.00	99.15	95.00	23.86	0.02	0.24	100.00	100.00	0.00	1961.00	2004.07	1102012.00	83.82	518.04	459.00
25	8	1	6927.00	29906.00	144.00	0	Spot (Block25, Row1, Column8)	4271.66	4102.00	1859.30	0.02	0.44	98.00	103.08	98.00	27.57	0.02	0.27	100.00	100.00	0.00	4004.00	4173.66	2400674.00	151.21	937.76	701.00
25	1	2	4840.00	30191.00	147.00	-50	Spot (Block25, Row2, Column1)	99.31	99.00	10.38	0.00	0.10	93.00	95.07	93.00	15.45	0.01	0.16	15.00	2.00	0.00	6.00	6.31	58493.00	0.27	96.01	97.00
25	2	2	5132.00	30186.00	141.55	0	Spot (Block25, Row2, Column2)	180.80	183.50	28.84	0.01	0.16	94.00	97.00	94.00	19.36	0.01	0.20	99.00	89.00	0.00	89.50	86.80	98355.00	4.33	122.82	123.00
25	3	2	5440.00	30194.00	147.00	-50	Spot (Block25, Row2, Column3)	100.13	100.00	11.33	0.00	0.11	94.00	94.65	94.00	10.92	0.00	0.12	37.00	10.00	0.00	6.00	6.13	58977.00	0.50	93.22	92.00
25	4	2	5747.00	30199.00	198.05	0	Spot (Block25, Row2, Column4)	144.81	141.00	24.72	0.01	0.17	97.00	98.99	97.00	16.30	0.01	0.16	91.00	66.00	0.00	44.00	47.81	160593.00	2.81	110.13	109.00
25	5	2	6044.00	30195.00	176.70	0	Spot (Block25, Row2, Column5)	171.09	179.00	29.06	0.02	0.17	94.00	94.95	94.00	12.17	0.00	0.13	99.00	96.00	0.00	85.00	77.09	149536.00	6.25	120.07	118.00
25	6	2	6325.00	30200.00	190.40	0	Spot (Block25, Row2, Column6)	119.27	118.00	14.20	0.00	0.12	92.00	94.95	92.00	21.29	0.01	0.22	63.00	12.00	0.00	26.00	27.27	121777.00	1.14	100.05	98.00
25	7	2	6645.00	30206.00	203.95	0	Spot (Block25, Row2, Column7)	131.05	123.00	26.67	0.03	0.20	91.00	92.57	91.00	14.53	0.01	0.16	84.00	55.00	0.00	32.00	40.05	155035.00	2.65	100.33	100.00
25	8	2	6950.00	30207.00	237.80	0	Spot (Block25, Row2, Column8)	102.94	102.00	11.05	0.00	0.11	94.00	96.86	94.00	20.62	0.01	0.21	14.00	0.00	0.00	8.00	8.94	167587.00	0.29	93.98	93.00
25	1	3	4843.00	30487.00	150.25	0	Spot (Block25, Row3, Column1)	346.23	339.00	98.70	0.01	0.29	92.00	92.84	92.00	14.97	0.00	0.16	100.00	100.00	0.00	247.00	254.23	216046.00	16.92	161.10	168.50
25	2	3	5131.00	30513.00	173.90	0	Spot (Block25, Row3, Column2)	104.70	104.00	8.37	0.00	0.08	92.00	94.43	92.00	13.60	0.01	0.14	45.00	3.00	0.00	12.00	12.70	88365.00	0.75	100.60	102.00
25	3	3	5441.00	30476.00	141.55	0	Spot (Block25, Row3, Column3)	131.83	127.00	20.23	0.02	0.15	94.00	97.13	94.00	27.26	0.01	0.28	65.00	16.00	0.00	33.00	37.83	71979.00	1.27	109.11	110.00
25	4	3	5741.00	30493.00	139.50	0	Spot (Block25, Row3, Column4)	3344.65	3115.50	1611.50	0.03	0.48	95.00	97.22	95.00	18.89	0.01	0.19	100.00	100.00	0.00	3020.50	3249.65	1765975.00	171.95	808.91	586.00
25	5	3	6027.00	30507.00	155.65	0	Spot (Block25, Row3, Column5)	109.70	110.00	7.34	0.00	0.07	94.00	96.97	94.00	22.48	0.01	0.23	16.00	0.00	0.00	16.00	15.70	71962.00	0.57	104.07	103.00
25	6	3	6342.00	30494.00	221.90	0	Spot (Block25, Row3, Column6)	744.37	552.50	399.83	0.13	0.54	94.00	99.07	94.00	26.81	0.02	0.27	100.00	100.00	0.00	458.50	650.37	1052540.00	24.07	293.22	291.00
25	7	3	6645.00	30501.00	164.85	0	Spot (Block25, Row3, Column7)	215.95	209.00	43.20	0.01	0.20	94.00	96.54	94.00	18.40	0.01	0.19	99.00	95.00	0.00	115.00	121.95	163044.00	6.49	131.80	126.00
25	8	3	6932.00	30507.00	157.50	0	Spot (Block25, Row3, Column8)	158.70	162.00	22.63	0.01	0.14	96.00	95.94	96.00	12.39	0.00	0.13	99.00	94.00	0.00	66.00	62.70	109186.00	5.06	121.13	120.00
25	1	4	4839.00	30785.00	140.40	0	Spot (Block25, Row4, Column1)	3196.08	3167.50	1583.13	0.00	0.50	96.00	99.60	96.00	22.96	0.02	0.23	100.00	100.00	0.00	3071.50	3100.08	1700315.00	134.84	729.90	568.00
25	2	4	5143.00	30789.00	170.95	0	Spot (Block25, Row4, Column2)	341.26	337.00	113.94	0.01	0.33	94.00	100.24	94.00	32.40	0.03	0.32	100.00	97.00	0.00	243.00	247.26	278469.00	7.44	168.02	172.00
25	3	4	5442.00	30790.00	140.40	0	Spot (Block25, Row4, Column3)	14593.56	14158.50	6919.30	0.01	0.47	96.00	104.69	96.00	42.58	0.04	0.41	100.00	100.00	0.00	14062.50	14497.56	7734589.00	340.26	2693.42	2173.00
25	4	4	5711.00	30778.00	189.40	0	Spot (Block25, Row4, Column4)	104.14	104.00	9.11	0.00	0.09	94.00	98.98	94.00	34.80	0.02	0.35	0.00	0.00	0.00	10.00	10.14	105497.00	0.15	96.79	98.50
25	5	4	6057.00	30802.00	120.25	0	Spot (Block25, Row4, Column5)	120.21	118.00	15.03	0.01	0.12	93.00	94.36	93.00	21.42	0.01	0.23	60.00	15.00	0.00	25.00	27.21	46161.00	1.21	102.44	103.50
25	6	4	6336.00	30792.00	183.65	0	Spot (Block25, Row4, Column6)	275.72	289.00	65.46	0.02	0.24	95.00	96.30	95.00	18.38	0.01	0.19	100.00	99.00	0.00	194.00	180.72	260000.00	9.76	141.77	130.00
25	7	4	6631.00	30799.00	157.70	0	Spot (Block25, Row4, Column7)	255.98	270.00	60.64	0.02	0.24	95.00	96.22	95.00	12.96	0.01	0.13	100.00	99.00	0.00	175.00	160.98	175343.00	12.32	136.51	134.00
25	8	4	6940.00	30811.00	182.55	0	Spot (Block25, Row4, Column8)	131.83	129.00	20.01	0.01	0.15	97.00	97.61	97.00	11.82	0.00	0.12	90.00	68.00	0.00	32.00	34.83	123789.00	2.90	105.43	106.00
25	1	5	4841.00	31091.00	137.85	0	Spot (Block25, Row5, Column1)	5920.26	5362.50	3319.91	0.04	0.56	99.00	104.32	99.00	27.57	0.02	0.26	100.00	100.00	0.00	5263.50	5821.26	3031174.00	210.96	1238.70	938.00
25	2	5	5137.00	31091.00	176.00	0	Spot (Block25, Row5, Column2)	148.91	152.00	29.85	0.01	0.20	95.00	99.54	95.00	23.58	0.02	0.24	85.00	55.00	0.00	57.00	53.91	128660.00	2.09	109.21	108.00
25	3	5	5442.00	31093.00	146.05	0	Spot (Block25, Row5, Column3)	1226.15	1057.50	574.92	0.06	0.47	94.00	101.62	94.00	35.47	0.03	0.35	100.00	100.00	0.00	963.50	1132.15	713621.00	31.71	305.32	267.50
25	4	5	5734.00	31094.00	139.45	0	Spot (Block25, Row5, Column4)	981.22	947.00	429.79	0.02	0.44	94.00	97.59	94.00	22.68	0.02	0.23	100.00	100.00	0.00	853.00	887.22	514159.00	38.95	285.14	258.50
25	5	5	6039.00	31095.00	138.90	0	Spot (Block25, Row5, Column5)	10356.58	9769.00	5504.38	0.03	0.53	97.00	101.51	97.00	28.78	0.02	0.28	100.00	100.00	0.00	9672.00	10259.58	5395779.00	356.28	1992.34	1646.00
25	6	5	6337.00	31103.00	147.60	0	Spot (Block25, Row5, Column6)	149.38	147.00	25.22	0.01	0.17	96.00	98.48	96.00	21.29	0.01	0.22	91.00	57.00	0.00	51.00	53.38	89332.00	2.39	113.13	113.00
25	7	5	6639.00	31108.00	172.60	0	Spot (Block25, Row5, Column7)	281.77	282.50	84.22	0.00	0.30	94.00	95.96	94.00	13.72	0.01	0.14	100.00	100.00	0.00	188.50	187.77	233871.00	13.54	151.42	150.00
25	8	5	6938.00	31103.00	148.35	0	Spot (Block25, Row5, Column8)	415.30	398.00	145.12	0.02	0.35	96.00	97.39	96.00	13.80	0.01	0.14	100.00	100.00	0.00	302.00	319.30	250841.00	23.03	171.65	172.50
25	1	6	4835.00	31390.00	220.30	0	Spot (Block25, Row6, Column1)	614.70	435.00	352.80	0.15	0.57	99.00	104.98	99.00	27.02	0.03	0.26	100.00	100.00	0.00	336.00	515.70	851976.00	18.87	254.86	267.00
25	2	6	5136.00	31388.00	192.75	0	Spot (Block25, Row6, Column2)	180.58	190.00	30.46	0.02	0.17	95.00	97.76	95.00	19.35	0.01	0.20	99.00	87.00	0.00	95.00	85.58	189066.00	4.28	122.43	122.00
25	3	6	5428.00	31390.00	139.75	0	Spot (Block25, Row6, Column3)	2887.86	2787.50	1455.85	0.02	0.50	94.00	97.14	94.00	21.33	0.01	0.22	100.00	100.00	0.00	2693.50	2793.86	1530567.00	130.85	726.55	567.00
25	4	6	5728.00	31384.00	167.40	0	Spot (Block25, Row6, Column4)	121.74	122.00	12.67	0.00	0.10	95.00	97.67	95.00	20.73	0.01	0.21	72.00	11.00	0.00	27.00	26.74	94591.00	1.16	108.63	108.00
25	5	6	6034.00	31395.00	137.20	0	Spot (Block25, Row6, Column5)	5549.35	5241.00	2827.83	0.02	0.51	98.00	101.94	98.00	25.76	0.02	0.25	100.00	100.00	0.00	5143.00	5451.35	2807972.00	211.47	1233.86	887.00
25	6	6	6344.00	31401.00	147.70	0	Spot (Block25, Row6, Column6)	149.09	153.00	22.78	0.01	0.15	97.00	98.98	97.00	17.07	0.01	0.17	94.00	69.00	0.00	56.00	52.09	89009.00	2.94	115.39	116.00
25	7	6	6632.00	31398.00	140.85	0	Spot (Block25, Row6, Column7)	294.30	292.00	68.66	0.00	0.23	96.00	97.26	96.00	14.37	0.01	0.15	100.00	100.00	0.00	196.00	198.30	158924.00	13.71	156.81	168.00
25	8	6	6945.00	31404.00	149.35	0	Spot (Block25, Row6, Column8)	335.46	341.00	83.81	0.01	0.25	97.00	98.37	97.00	14.12	0.01	0.14	100.00	100.00	0.00	244.00	238.46	204633.00	16.79	160.38	172.50
25	1	7	4838.00	31687.00	165.55	0	Spot (Block25, Row7, Column1)	488.83	448.00	211.39	0.04	0.43	98.00	101.26	98.00	20.83	0.01	0.21	100.00	100.00	0.00	350.00	390.83	369556.00	18.60	182.46	185.00
25	2	7	5131.00	31690.00	186.40	0	Spot (Block25, Row7, Column2)	147.06	151.00	24.09	0.01	0.16	96.00	97.09	96.00	14.01	0.00	0.14	92.00	76.00	0.00	55.00	51.06	143529.00	3.57	106.97	107.50
25	3	7	5433.00	31693.00	147.00	-50	Spot (Block25, Row7, Column3)	101.67	102.00	10.38	0.00	0.10	95.00	96.08	95.00	15.27	0.00	0.16	19.00	1.00	0.00	7.00	6.67	59682.00	0.37	104.88	105.00
25	4	7	5744.00	31702.00	180.70	0	Spot (Block25, Row7, Column4)	127.24	125.00	16.49	0.01	0.13	97.00	96.79	97.00	11.58	0.00	0.12	89.00	64.00	0.00	28.00	30.24	116677.00	2.63	108.78	109.00
25	5	7	6033.00	31704.00	181.75	0	Spot (Block25, Row7, Column5)	154.73	156.00	27.82	0.00	0.18	98.00	99.00	98.00	16.32	0.00	0.16	93.00	74.00	0.00	58.00	56.73	143277.00	3.42	115.53	115.00
25	6	7	6335.00	31689.00	203.45	0	Spot (Block25, Row7, Column6)	180.90	185.00	31.23	0.01	0.17	98.00	103.86	98.00	27.10	0.03	0.26	95.00	77.00	0.00	87.00	82.90	214733.00	2.84	124.95	122.00
25	7	7	6620.00	31702.00	141.20	0	Spot (Block25, Row7, Column7)	954.64	930.00	387.18	0.01	0.41	98.00	101.05	98.00	19.05	0.01	0.19	100.00	100.00	0.00	832.00	856.64	516459.00	44.80	324.04	252.00
25	8	7	6940.00	31705.00	175.25	0	Spot (Block25, Row7, Column8)	420.87	400.00	108.31	0.02	0.26	97.00	97.87	97.00	13.97	0.00	0.14	100.00	100.00	0.00	303.00	323.87	363208.00	23.12	186.45	182.00
25	1	8	4835.00	32001.00	187.70	0	Spot (Block25, Row8, Column1)	126.61	123.00	19.25	0.01	0.15	97.00	98.27	97.00	13.31	0.01	0.14	80.00	47.00	0.00	26.00	29.61	125722.00	2.13	107.63	108.00
25	2	8	5129.00	32016.00	144.70	0	Spot (Block25, Row8, Column2)	122.21	120.00	14.80	0.01	0.12	98.00	97.93	98.00	11.58	0.00	0.12	79.00	46.00	0.00	22.00	24.21	69780.00	2.10	108.81	108.00
25	3	8	5426.00	31993.00	149.45	0	Spot (Block25, Row8, Column3)	272.67	280.00	66.79	0.01	0.24	99.00	99.28	99.00	12.35	0.00	0.12	100.00	99.00	0.00	181.00	173.67	167147.00	14.04	151.68	144.00
25	4	8	5733.00	31988.00	152.00	0	Spot (Block25, Row8, Column4)	234.60	227.50	36.14	0.01	0.15	98.00	98.60	98.00	11.87	0.00	0.12	100.00	100.00	0.00	129.50	136.60	148739.00	11.45	157.13	162.00
25	5	8	6049.00	32002.00	125.25	0	Spot (Block25, Row8, Column5)	113.35	115.00	11.70	0.01	0.10	99.00	103.02	99.00	26.42	0.02	0.26	13.00	0.00	0.00	16.00	14.35	46699.00	0.39	105.21	105.00
25	6	8	6339.00	31994.00	197.65	0	Spot (Block25, Row8, Column6)	1067.55	798.00	737.41	0.13	0.69	100.00	109.86	100.00	37.11	0.04	0.34	100.00	100.00	0.00	698.00	967.55	1178572.00	25.81	326.57	313.00
25	7	8	6633.00	31997.00	144.35	0	Spot (Block25, Row8, Column7)	548.67	502.50	213.68	0.04	0.39	101.00	106.25	101.00	26.69	0.02	0.25	100.00	100.00	0.00	401.50	447.67	308355.00	16.57	197.66	189.00
25	8	8	6912.00	31998.00	150.20	0	Spot (Block25, Row8, Column8)	308.15	293.00	103.05	0.02	0.33	101.00	101.45	101.00	13.54	0.00	0.13	100.00	100.00	0.00	192.00	207.15	191669.00	15.27	158.61	164.00
26	1	1	9349.00	29909.00	152.35	0	Spot (Block26, Row1, Column1)	1300.94	1255.00	676.40	0.02	0.52	124.00	126.98	124.00	17.94	0.01	0.14	100.00	100.00	0.00	1131.00	1176.94	831302.00	65.44	362.80	287.00
26	2	1	9640.00	29914.00	165.35	0	Spot (Block26, Row1, Column2)	219.51	206.00	50.04	0.03	0.23	126.00	128.69	126.00	18.07	0.01	0.14	98.00	96.00	0.00	80.00	93.51	166611.00	5.03	157.21	152.00
26	3	1	9944.00	29917.00	163.05	0	Spot (Block26, Row1, Column3)	292.10	257.50	131.97	0.05	0.45	124.00	126.00	124.00	16.68	0.01	0.13	99.00	97.00	0.00	133.50	168.10	214986.00	9.96	165.46	169.50
26	4	1	10238.00	29913.00	172.30	0	Spot (Block26, Row1, Column4)	207.67	203.00	33.35	0.01	0.16	123.00	124.33	123.00	16.98	0.00	0.14	97.00	93.00	0.00	80.00	84.67	171328.00	4.91	151.78	145.00
26	5	1	10540.00	29923.00	146.40	0	Spot (Block26, Row1, Column5)	803.91	631.00	548.50	0.11	0.68	123.00	125.63	123.00	17.56	0.01	0.14	100.00	100.00	0.00	508.00	680.91	470286.00	38.62	246.75	213.50
26	6	1	10833.00	29922.00	144.80	0	Spot (Block26, Row1, Column6)	567.40	497.00	239.16	0.06	0.42	127.00	130.16	127.00	19.97	0.01	0.15	100.00	100.00	0.00	370.00	440.40	322285.00	21.90	223.13	201.00
26	7	1	11132.00	29922.00	143.85	0	Spot (Block26, Row1, Column7)	1943.23	1750.00	1134.79	0.05	0.58	128.00	133.53	128.00	24.81	0.02	0.19	100.00	100.00	0.00	1622.00	1815.23	1080435.00	72.93	549.85	436.50
26	8	1	11428.00	29929.00	146.55	0	Spot (Block26, Row1, Column8)	3840.74	3534.00	1888.49	0.04	0.49	133.00	139.64	133.00	28.04	0.02	0.20	100.00	100.00	0.00	3401.00	3707.74	2246835.00	132.00	882.84	649.00
26	1	2	9308.00	30201.00	183.45	0	Spot (Block26, Row2, Column1)	142.60	141.00	17.82	0.00	0.12	124.00	126.78	124.00	15.80	0.01	0.12	53.00	27.00	0.00	17.00	18.60	134330.00	1.00	132.42	132.00
26	2	2	9642.00	30210.00	142.00	0	Spot (Block26, Row2, Column2)	353.85	368.50	82.68	0.02	0.23	125.00	127.68	125.00	16.88	0.01	0.13	100.00	100.00	0.00	243.50	228.85	193912.00	13.40	187.81	187.00
26	3	2	9953.00	30190.00	238.10	0	Spot (Block26, Row2, Column3)	146.71	146.00	21.11	0.00	0.14	125.00	127.59	125.00	18.82	0.01	0.15	54.00	24.00	0.00	21.00	21.71	239720.00	1.02	133.74	132.00
26	4	2	10238.00	30224.00	180.75	0	Spot (Block26, Row2, Column4)	294.01	294.00	73.89	0.00	0.25	124.00	125.21	124.00	18.30	0.00	0.15	100.00	99.00	0.00	170.00	170.01	269015.00	9.23	181.86	187.00
26	5	2	10541.00	30237.00	199.90	0	Spot (Block26, Row2, Column5)	136.65	134.00	16.56	0.01	0.12	118.00	120.31	118.00	17.57	0.01	0.15	45.00	16.00	0.00	16.00	18.65	155780.00	0.93	124.55	123.00
26	6	2	10838.00	30219.00	179.60	0	Spot (Block26, Row2, Column6)	211.03	201.00	51.96	0.02	0.25	121.00	124.81	121.00	19.39	0.01	0.16	92.00	82.00	0.00	80.00	90.03	191193.00	4.45	145.16	141.00
26	7	2	11141.00	30227.00	172.25	0	Spot (Block26, Row2, Column7)	215.94	203.00	45.30	0.03	0.21	125.00	128.30	125.00	18.03	0.01	0.14	97.00	93.00	0.00	78.00	90.94	178369.00	4.86	154.70	157.00
26	8	2	11410.00	30224.00	142.25	0	Spot (Block26, Row2, Column8)	156.62	162.00	21.87	0.01	0.14	131.00	134.20	131.00	22.74	0.01	0.17	58.00	21.00	0.00	31.00	25.62	86611.00	0.99	141.80	142.00
26	1	3	9344.00	30514.00	146.30	0	Spot (Block26, Row3, Column1)	870.99	746.50	503.99	0.07	0.58	123.00	125.51	123.00	16.53	0.01	0.13	100.00	100.00	0.00	623.50	747.99	506918.00	45.10	268.57	228.00
26	2	3	9626.00	30532.00	198.35	0	Spot (Block26, Row3, Column2)	142.81	138.00	19.50	0.01	0.14	121.00	122.49	121.00	15.46	0.01	0.13	54.00	29.00	0.00	17.00	21.81	159379.00	1.31	131.77	130.00
26	3	3	9930.00	30514.00	175.65	0	Spot (Block26, Row3, Column3)	190.15	191.00	33.08	0.00	0.17	123.00	124.75	123.00	17.53	0.01	0.14	91.00	84.00	0.00	68.00	67.15	164483.00	3.73	147.57	144.00
26	4	3	10243.00	30519.00	144.30	0	Spot (Block26, Row3, Column4)	496.86	468.50	196.24	0.03	0.39	124.00	125.51	124.00	17.49	0.01	0.14	100.00	100.00	0.00	344.50	372.86	283213.00	21.24	227.26	199.00
26	5	3	10553.00	30516.00	173.95	0	Spot (Block26, Row3, Column5)	160.46	163.00	24.11	0.01	0.15	120.00	121.62	120.00	18.77	0.01	0.15	76.00	55.00	0.00	43.00	40.46	135592.00	2.07	132.15	130.00
26	6	3	10839.00	30520.00	205.40	0	Spot (Block26, Row3, Column6)	502.51	469.00	214.94	0.03	0.43	123.00	127.06	123.00	22.20	0.01	0.17	100.00	100.00	0.00	346.00	379.51	603509.00	16.91	243.96	233.00
26	7	3	11144.00	30525.00	153.35	0	Spot (Block26, Row3, Column7)	514.30	431.00	306.72	0.08	0.60	125.00	128.38	125.00	20.42	0.01	0.16	100.00	100.00	0.00	306.00	389.30	333265.00	18.90	194.41	193.00
26	8	3	11446.00	30532.00	154.65	0	Spot (Block26, Row3, Column8)	179.05	180.00	13.29	0.00	0.07	128.00	129.80	128.00	17.55	0.01	0.14	98.00	87.00	0.00	52.00	51.05	117814.00	2.81	153.34	150.00
26	1	4	9338.00	30813.00	148.30	0	Spot (Block26, Row4, Column1)	445.73	390.00	191.29	0.06	0.43	121.00	124.45	121.00	19.02	0.01	0.15	100.00	100.00	0.00	269.00	324.73	269664.00	16.89	198.30	191.00
26	2	4	9644.00	30802.00	203.95	0	Spot (Block26, Row4, Column2)	156.29	159.00	18.47	0.01	0.12	121.00	123.15	121.00	18.08	0.01	0.15	80.00	52.00	0.00	38.00	35.29	184739.00	1.83	133.83	132.50
26	3	4	9939.00	30815.00	144.30	0	Spot (Block26, Row4, Column3)	1480.08	1336.00	715.55	0.04	0.48	125.00	127.53	125.00	17.80	0.01	0.14	100.00	100.00	0.00	1211.00	1355.08	839203.00	76.00	404.04	305.50
26	4	4	10245.00	30879.00	134.10	0	Spot (Block26, Row4, Column4)	143.90	142.00	15.14	0.01	0.11	122.00	123.25	122.00	17.73	0.00	0.14	57.00	22.00	0.00	20.00	21.90	70224.00	1.16	128.92	128.00
26	5	4	10534.00	30809.00	182.10	0	Spot (Block26, Row4, Column5)	149.48	149.00	17.65	0.00	0.12	121.00	121.40	121.00	17.07	0.00	0.14	68.00	39.00	0.00	28.00	28.48	139312.00	1.64	132.30	131.00
26	6	4	10859.00	30825.00	221.50	0	Spot (Block26, Row4, Column6)	166.00	169.00	24.93	0.01	0.15	123.00	126.06	123.00	19.95	0.01	0.16	77.00	62.00	0.00	46.00	43.00	233728.00	2.00	128.79	125.00
26	7	4	11130.00	30827.00	150.75	0	Spot (Block26, Row4, Column7)	444.51	351.00	260.03	0.10	0.58	125.00	127.61	125.00	17.72	0.01	0.14	100.00	100.00	0.00	226.00	319.51	278265.00	17.89	183.60	182.00
26	8	4	11439.00	30838.00	168.80	0	Spot (Block26, Row4, Column8)	202.31	201.00	33.04	0.00	0.16	129.00	131.64	129.00	17.31	0.01	0.13	94.00	88.00	0.00	72.00	73.31	160428.00	4.08	157.24	159.00
26	1	5	9341.00	31117.00	158.20	0	Spot (Block26, Row5, Column1)	327.13	285.00	134.28	0.06	0.41	121.00	125.28	121.00	21.51	0.02	0.17	99.00	99.00	0.00	164.00	206.13	225722.00	9.38	176.63	180.00
26	2	5	9640.00	31110.00	166.00	0	Spot (Block26, Row5, Column2)	182.90	187.00	21.21	0.01	0.12	121.00	123.29	121.00	14.80	0.01	0.12	96.00	88.00	0.00	66.00	61.90	139551.00	4.03	147.85	145.00
26	3	5	9924.00	31111.00	175.40	0	Spot (Block26, Row5, Column3)	172.07	177.00	19.89	0.01	0.12	126.50	129.19	126.50	16.63	0.01	0.13	88.00	77.00	0.00	50.50	45.57	147976.00	2.58	146.86	145.00
26	4	5	10235.00	31124.00	153.85	0	Spot (Block26, Row5, Column4)	366.51	309.00	167.92	0.07	0.46	123.00	125.22	123.00	19.68	0.01	0.16	100.00	99.00	0.00	186.00	243.51	240433.00	12.26	190.20	182.00
26	5	5	10540.00	31119.00	139.30	0	Spot (Block26, Row5, Column5)	2391.86	2307.00	1269.70	0.02	0.53	121.00	124.66	121.00	23.18	0.01	0.19	100.00	100.00	0.00	2186.00	2270.86	1241377.00	97.83	655.06	471.50
26	6	5	10831.00	31117.00	157.20	0	Spot (Block26, Row5, Column6)	262.89	269.00	69.62	0.01	0.26	123.00	124.82	123.00	18.34	0.01	0.15	98.00	97.00	0.00	146.00	139.89	178238.00	7.53	168.40	171.00
26	7	5	11145.00	31137.00	187.25	0	Spot (Block26, Row5, Column7)	214.10	207.00	39.90	0.01	0.19	126.00	130.14	126.00	18.64	0.01	0.14	94.00	92.00	0.00	81.00	88.10	211531.00	4.50	162.13	166.00
26	8	5	11439.00	31125.00	144.90	0	Spot (Block26, Row5, Column8)	1216.33	1064.00	837.10	0.06	0.69	129.00	132.61	129.00	18.28	0.01	0.14	100.00	100.00	0.00	935.00	1087.33	695739.00	59.27	310.28	274.50
26	1	6	9331.00	31418.00	185.05	0	Spot (Block26, Row6, Column1)	466.42	454.00	179.64	0.01	0.39	126.00	131.09	126.00	23.65	0.02	0.18	100.00	100.00	0.00	328.00	340.42	448694.00	14.18	223.05	214.50
26	2	6	9647.00	31444.00	223.90	0	Spot (Block26, Row6, Column2)	186.71	187.00	21.63	0.00	0.12	126.00	131.68	126.00	22.80	0.02	0.17	96.00	79.00	0.00	61.00	60.71	267747.00	2.41	147.84	151.00
26	3	6	9927.00	31418.00	143.25	0	Spot (Block26, Row6, Column3)	939.63	871.00	457.53	0.03	0.49	127.00	131.60	127.00	20.61	0.02	0.16	100.00	100.00	0.00	744.00	812.63	519614.00	39.20	341.33	275.00
26	4	6	10231.00	31435.00	184.05	0	Spot (Block26, Row6, Column4)	181.64	183.00	22.59	0.00	0.12	127.00	130.88	127.00	22.40	0.01	0.17	89.00	73.00	0.00	56.00	54.64	173287.00	2.27	148.88	149.00
26	5	6	10535.00	31420.00	139.90	0	Spot (Block26, Row6, Column5)	3879.41	3674.00	2150.04	0.02	0.55	123.00	129.20	123.00	26.38	0.02	0.20	100.00	100.00	0.00	3551.00	3756.41	2052210.00	142.14	917.30	641.50
26	6	6	10846.00	31423.00	177.55	0	Spot (Block26, Row6, Column6)	196.58	196.00	32.80	0.00	0.17	124.00	127.08	124.00	20.61	0.01	0.16	93.00	85.00	0.00	72.00	72.58	173971.00	3.37	151.87	145.00
26	7	6	11138.00	31421.00	146.30	0	Spot (Block26, Row6, Column7)	862.74	765.00	499.26	0.05	0.58	127.00	131.54	127.00	20.54	0.02	0.16	100.00	100.00	0.00	638.00	735.74	502112.00	35.60	278.53	263.00
26	8	6	11441.00	31429.00	145.70	0	Spot (Block26, Row6, Column8)	1180.85	1042.50	759.28	0.05	0.64	129.00	132.61	129.00	19.67	0.01	0.15	100.00	100.00	0.00	913.50	1051.85	682531.00	53.30	312.87	261.00
26	1	7	9306.00	31725.00	197.90	0	Spot (Block26, Row7, Column1)	143.03	139.00	18.46	0.01	0.13	125.00	128.74	125.00	19.44	0.01	0.15	40.00	18.00	0.00	14.00	18.03	158474.00	0.73	129.13	130.00
26	2	7	9631.00	31711.00	259.30	0	Spot (Block26, Row7, Column2)	136.98	134.00	16.73	0.01	0.12	123.00	124.70	123.00	17.64	0.01	0.14	38.00	12.00	0.00	11.00	13.98	267526.00	0.70	128.41	126.00
26	3	7	9930.00	31769.00	101.65	0	Spot (Block26, Row7, Column3)	161.90	166.00	18.28	0.01	0.11	123.00	125.76	123.00	19.26	0.01	0.15	77.00	55.00	0.00	43.00	38.90	42903.00	1.88	136.33	135.00
26	4	7	10225.00	31717.00	183.80	0	Spot (Block26, Row7, Column4)	146.53	145.00	15.04	0.00	0.10	122.00	124.35	122.00	17.18	0.01	0.14	67.00	23.00	0.00	23.00	24.53	138908.00	1.29	129.05	128.00
26	5	7	10534.00	31720.00	167.15	0	Spot (Block26, Row7, Column5)	293.48	298.00	67.59	0.01	0.23	121.00	126.17	121.00	22.91	0.02	0.18	100.00	99.00	0.00	177.00	172.48	227447.00	7.30	180.58	180.00
26	6	7	10828.00	31729.00	201.40	0	Spot (Block26, Row7, Column6)	188.40	190.00	17.14	0.00	0.09	125.00	129.23	125.00	23.17	0.01	0.18	96.00	86.00	0.00	65.00	63.40	216280.00	2.55	155.83	161.00
26	7	7	11125.00	31727.00	152.00	0	Spot (Block26, Row7, Column7)	808.90	762.00	393.94	0.03	0.49	124.00	127.55	124.00	20.61	0.01	0.16	100.00	100.00	0.00	638.00	684.90	511224.00	33.06	310.12	238.50
26	8	7	11443.00	31729.00	194.60	0	Spot (Block26, Row7, Column8)	230.06	222.00	33.84	0.02	0.15	126.00	129.67	126.00	18.90	0.01	0.15	99.00	98.00	0.00	96.00	104.06	246855.00	5.31	165.36	174.00
26	1	8	9331.00	32011.00	156.80	0	Spot (Block26, Row8, Column1)	159.70	164.00	21.06	0.01	0.13	123.00	124.49	123.00	14.55	0.01	0.12	79.00	70.00	0.00	41.00	36.70	107955.00	2.42	136.33	133.00
26	2	8	9626.00	32027.00	174.50	0	Spot (Block26, Row8, Column2)	197.30	193.00	30.85	0.01	0.16	122.00	124.61	122.00	16.80	0.01	0.13	97.00	92.00	0.00	71.00	75.30	167111.00	4.33	149.84	142.00
26	3	8	9919.00	32019.00	160.40	0	Spot (Block26, Row8, Column3)	380.42	279.50	218.60	0.13	0.57	124.00	126.33	124.00	18.08	0.01	0.14	99.00	99.00	0.00	155.50	256.42	269339.00	14.05	179.64	183.00
26	4	8	10226.00	32017.00	166.20	0	Spot (Block26, Row8, Column4)	205.30	202.00	25.08	0.01	0.12	124.00	125.46	124.00	16.31	0.01	0.13	98.00	97.00	0.00	78.00	81.30	157256.00	4.90	154.18	152.50
26	5	8	10542.00	32026.00	131.85	0	Spot (Block26, Row8, Column5)	147.74	142.00	25.74	0.02	0.17	122.00	125.65	122.00	20.38	0.01	0.16	48.00	24.00	0.00	20.00	25.74	68847.00	1.08	132.82	133.00
26	6	8	10832.00	32022.00	189.10	0	Spot (Block26, Row8, Column6)	626.20	512.00	324.82	0.09	0.52	123.00	128.84	123.00	24.87	0.02	0.19	100.00	100.00	0.00	389.00	503.20	634962.00	20.00	254.90	260.50
26	7	8	11128.00	32022.00	149.45	0	Spot (Block26, Row8, Column7)	347.27	311.50	129.79	0.05	0.37	126.00	129.99	126.00	21.93	0.01	0.17	100.00	99.00	0.00	185.50	221.27	213225.00	9.91	176.63	180.00
26	8	8	11427.00	32028.00	158.35	0	Spot (Block26, Row8, Column8)	204.29	201.00	26.45	0.01	0.13	130.00	132.53	130.00	17.85	0.01	0.13	97.00	94.00	0.00	71.00	74.29	141368.00	4.02	162.92	163.50
27	1	1	13849.00	29933.00	153.20	0	Spot (Block27, Row1, Column1)	1252.59	1081.00	664.57	0.06	0.53	50.00	51.42	50.00	14.39	0.01	0.28	100.00	100.00	0.00	1031.00	1202.59	806668.00	83.50	292.35	253.00
27	2	1	14113.00	29902.00	147.00	-50	Spot (Block27, Row1, Column2)	48.47	50.00	9.02	0.01	0.19	49.00	50.44	49.00	12.37	0.01	0.25	5.00	0.00	0.00	1.00	-0.53	28647.00	-0.16	49.16	49.00
27	3	1	14413.00	29903.00	147.00	-50	Spot (Block27, Row1, Column3)	44.65	44.00	9.08	0.01	0.20	50.00	50.42	50.00	10.14	0.00	0.20	6.00	0.00	0.00	-6.00	-5.35	26210.00	-0.57	43.87	43.00
27	4	1	14713.00	29905.00	147.00	-50	Spot (Block27, Row1, Column4)	52.00	53.00	7.75	0.01	0.15	48.00	48.88	48.00	10.33	0.01	0.21	20.00	0.00	0.00	5.00	4.00	30630.00	0.30	47.54	48.00
27	5	1	15013.00	29906.00	147.00	-50	Spot (Block27, Row1, Column5)	52.18	51.00	12.39	0.01	0.24	49.00	49.64	49.00	10.15	0.01	0.20	27.00	10.00	0.00	2.00	3.18	30889.00	0.25	56.81	55.00
27	6	1	15313.00	29908.00	147.00	-50	Spot (Block27, Row1, Column6)	54.90	57.00	9.82	0.02	0.18	51.00	51.19	51.00	10.39	0.00	0.20	28.00	1.00	0.00	6.00	3.90	32335.00	0.36	49.16	51.00
27	7	1	15612.00	29910.00	147.00	-50	Spot (Block27, Row1, Column7)	48.77	44.00	12.35	0.04	0.25	52.00	53.26	52.00	15.80	0.01	0.30	9.00	0.00	0.00	-8.00	-3.23	28579.00	-0.28	51.39	50.00
27	8	1	15928.00	29953.00	150.20	0	Spot (Block27, Row1, Column8)	4150.58	3954.00	1925.37	0.02	0.46	54.00	56.30	54.00	20.75	0.02	0.37	100.00	100.00	0.00	3900.00	4096.58	2569206.00	197.30	810.29	694.50
27	1	2	13812.00	30200.00	147.00	-50	Spot (Block27, Row2, Column1)	49.29	49.00	9.74	0.00	0.20	50.00	51.69	50.00	12.83	0.01	0.25	11.00	0.00	0.00	-1.00	-0.71	28984.00	-0.19	56.13	56.00
27	2	2	14112.00	30201.00	147.00	-50	Spot (Block27, Row2, Column2)	45.07	44.00	8.06	0.01	0.18	50.00	50.05	50.00	11.34	0.00	0.23	4.00	0.00	0.00	-6.00	-4.93	26861.00	-0.44	46.70	47.00
27	3	2	14412.00	30203.00	147.00	-50	Spot (Block27, Row2, Column3)	50.29	50.00	7.08	0.00	0.14	49.00	49.23	49.00	10.36	0.00	0.21	11.00	0.00	0.00	1.00	1.29	29674.00	0.10	52.01	51.00
27	4	2	14712.00	30205.00	147.00	-50	Spot (Block27, Row2, Column4)	49.24	49.00	7.42	0.00	0.15	49.00	49.65	49.00	10.39	0.01	0.21	9.00	0.00	0.00	0.00	0.24	28857.00	-0.04	50.64	51.00
27	5	2	15011.00	30206.00	147.00	-50	Spot (Block27, Row2, Column5)	44.78	41.00	12.08	0.04	0.27	50.00	50.76	50.00	10.69	0.01	0.21	14.00	0.00	0.00	-9.00	-5.22	26556.00	-0.56	43.27	41.00
27	6	2	15311.00	30208.00	147.00	-50	Spot (Block27, Row2, Column6)	53.90	54.00	9.18	0.00	0.17	54.00	53.32	54.00	11.20	0.01	0.21	10.00	0.00	0.00	0.00	-0.10	31639.00	0.05	50.42	47.00
27	7	2	15611.00	30210.00	147.00	-50	Spot (Block27, Row2, Column7)	45.55	45.00	7.79	0.01	0.17	51.00	51.37	51.00	11.22	0.00	0.22	1.00	0.00	0.00	-6.00	-5.45	26828.00	-0.52	49.01	47.00
27	8	2	15911.00	30211.00	147.00	-50	Spot (Block27, Row2, Column8)	53.80	54.00	13.13	0.00	0.24	52.00	54.08	52.00	19.49	0.02	0.36	10.00	0.00	0.00	2.00	1.80	31579.00	-0.01	53.91	56.50
27	1	3	13811.00	30500.00	147.00	-50	Spot (Block27, Row3, Column1)	55.14	55.00	8.67	0.00	0.16	50.00	50.58	50.00	10.75	0.00	0.21	28.00	3.00	0.00	5.00	5.14	32533.00	0.42	57.92	58.00
27	2	3	14111.00	30501.00	147.00	-50	Spot (Block27, Row3, Column2)	55.00	53.00	12.78	0.02	0.23	49.00	49.32	49.00	11.19	0.00	0.23	32.00	14.00	0.00	4.00	6.00	32450.00	0.51	50.30	48.50
27	3	3	14411.00	30503.00	147.00	-50	Spot (Block27, Row3, Column3)	54.84	59.00	12.81	0.03	0.23	49.00	49.39	49.00	11.92	0.00	0.24	39.00	4.00	0.00	10.00	5.84	32139.00	0.46	55.60	56.00
27	4	3	14710.00	30505.00	147.00	-50	Spot (Block27, Row3, Column4)	52.81	53.00	9.05	0.00	0.17	49.00	49.25	49.00	10.74	0.00	0.22	26.00	1.00	0.00	4.00	3.81	31050.00	0.33	49.04	51.00
27	5	3	15010.00	30506.00	147.00	-50	Spot (Block27, Row3, Column5)	49.20	50.00	8.53	0.01	0.17	51.00	50.73	51.00	11.29	0.00	0.22	5.00	0.00	0.00	-1.00	-1.80	29076.00	-0.14	46.51	47.00
27	6	3	15310.00	30508.00	147.00	-50	Spot (Block27, Row3, Column6)	50.57	52.00	8.01	0.01	0.16	53.00	51.99	53.00	11.51	0.01	0.22	2.00	0.00	0.00	-1.00	-2.43	29785.00	-0.12	52.13	54.00
27	7	3	15610.00	30510.00	147.00	-50	Spot (Block27, Row3, Column7)	52.06	53.00	9.08	0.01	0.17	49.00	49.93	49.00	11.18	0.01	0.22	21.00	0.00	0.00	4.00	3.06	30871.00	0.19	54.72	55.00
27	8	3	15910.00	30511.00	147.00	-50	Spot (Block27, Row3, Column8)	46.04	44.00	9.00	0.02	0.20	49.00	49.91	49.00	11.05	0.01	0.22	9.00	1.00	0.00	-5.00	-2.96	27070.00	-0.35	52.01	51.00
27	1	4	13810.00	30800.00	147.00	-50	Spot (Block27, Row4, Column1)	56.56	57.00	6.87	0.00	0.12	51.00	51.24	51.00	10.54	0.00	0.21	22.00	1.00	0.00	6.00	5.56	33538.00	0.50	56.08	57.00
27	2	4	14090.00	30779.00	118.45	0	Spot (Block27, Row4, Column2)	61.19	61.00	9.34	0.00	0.15	51.00	51.60	51.00	10.54	0.01	0.20	47.00	12.00	0.00	10.00	10.19	22456.00	0.91	57.45	56.00
27	3	4	14409.00	30803.00	147.00	-50	Spot (Block27, Row4, Column3)	58.63	58.00	9.87	0.00	0.17	50.00	50.77	50.00	11.91	0.01	0.23	39.00	7.00	0.00	8.00	8.63	34533.00	0.66	56.68	56.00
27	4	4	14709.00	30805.00	147.00	-50	Spot (Block27, Row4, Column4)	49.34	49.00	14.51	0.00	0.29	48.00	48.38	48.00	10.14	0.00	0.21	27.00	13.00	0.00	1.00	1.34	29157.00	0.09	47.27	46.50
27	5	4	15009.00	30806.00	147.00	-50	Spot (Block27, Row4, Column5)	53.73	55.00	9.84	0.01	0.18	48.00	48.36	48.00	10.69	0.00	0.22	36.00	4.00	0.00	7.00	5.73	31756.00	0.50	46.77	45.00
27	6	4	15309.00	30808.00	147.00	-50	Spot (Block27, Row4, Column6)	49.62	49.00	10.02	0.01	0.20	48.00	48.89	48.00	10.81	0.01	0.22	24.00	1.00	0.00	1.00	1.62	29274.00	0.07	50.05	51.00
27	7	4	15608.00	30809.00	147.00	-50	Spot (Block27, Row4, Column7)	45.02	44.00	10.65	0.01	0.24	49.00	49.77	49.00	11.01	0.01	0.22	11.00	0.00	0.00	-5.00	-3.98	26426.00	-0.43	46.64	44.00
27	8	4	15908.00	30811.00	147.00	-50	Spot (Block27, Row4, Column8)	53.41	52.00	11.69	0.01	0.22	49.00	50.18	49.00	11.39	0.01	0.23	31.00	5.00	0.00	3.00	4.41	31300.00	0.28	49.12	46.00
27	1	5	13808.00	31100.00	147.00	-50	Spot (Block27, Row5, Column1)	41.29	41.00	7.12	0.00	0.17	51.00	51.04	51.00	11.03	0.00	0.22	0.00	0.00	0.00	-10.00	-9.71	24362.00	-0.88	42.89	41.00
27	2	5	14129.00	31025.00	194.35	0	Spot (Block27, Row5, Column2)	58.28	59.00	9.52	0.01	0.16	49.00	49.55	49.00	10.89	0.00	0.22	46.00	10.00	0.00	10.00	9.28	62355.00	0.80	52.84	53.00
27	3	5	14408.00	31103.00	147.00	-50	Spot (Block27, Row5, Column3)	45.84	44.00	10.96	0.02	0.24	50.00	49.86	50.00	11.04	0.00	0.22	8.00	3.00	0.00	-6.00	-4.16	27045.00	-0.36	52.43	50.50
27	4	5	14708.00	31105.00	147.00	-50	Spot (Block27, Row5, Column4)	49.99	50.00	8.77	0.00	0.18	49.00	49.12	49.00	10.78	0.00	0.22	16.00	0.00	0.00	1.00	0.99	29197.00	0.08	48.65	50.50
27	5	5	14988.00	31150.00	202.35	0	Spot (Block27, Row5, Column5)	55.75	58.00	10.43	0.02	0.19	47.00	47.36	47.00	10.19	0.00	0.22	51.00	9.00	0.00	11.00	8.75	64999.00	0.82	50.27	49.00
27	6	5	15307.00	31108.00	147.00	-50	Spot (Block27, Row5, Column6)	43.65	42.00	9.08	0.02	0.21	48.00	49.28	48.00	10.38	0.01	0.21	7.00	0.00	0.00	-6.00	-4.35	25926.00	-0.54	51.19	53.00
27	7	5	15582.00	31057.00	120.20	0	Spot (Block27, Row5, Column7)	64.51	65.00	8.31	0.00	0.13	49.00	49.81	49.00	10.66	0.01	0.21	72.00	27.00	0.00	16.00	15.51	24772.00	1.38	56.09	56.00
27	8	5	15907.00	31111.00	147.00	-50	Spot (Block27, Row5, Column8)	56.64	58.00	9.50	0.01	0.17	48.00	48.23	48.00	10.51	0.00	0.22	46.00	6.00	0.00	10.00	8.64	33476.00	0.80	52.51	53.00
27	1	6	13807.00	31400.00	147.00	-50	Spot (Block27, Row6, Column1)	47.93	48.00	7.51	0.00	0.16	51.00	51.23	51.00	12.17	0.00	0.24	1.00	0.00	0.00	-3.00	-3.07	28181.00	-0.27	48.73	50.00
27	2	6	14107.00	31401.00	147.00	-50	Spot (Block27, Row6, Column2)	53.81	56.00	10.73	0.02	0.20	50.00	49.74	50.00	11.28	0.00	0.23	31.00	0.00	0.00	6.00	3.81	32017.00	0.36	53.02	54.00
27	3	6	14406.00	31403.00	147.00	-50	Spot (Block27, Row6, Column3)	56.14	58.00	11.09	0.01	0.20	50.00	49.68	50.00	10.41	0.00	0.21	40.00	8.00	0.00	8.00	6.14	33292.00	0.62	53.24	56.00
27	4	6	14706.00	31404.00	147.00	-50	Spot (Block27, Row6, Column4)	48.46	48.00	8.59	0.00	0.18	49.00	49.51	49.00	10.20	0.00	0.21	10.00	0.00	0.00	-1.00	-0.54	28541.00	-0.10	48.63	49.00
27	5	6	15040.00	31424.00	225.15	0	Spot (Block27, Row6, Column5)	60.52	61.00	10.07	0.00	0.17	47.00	47.90	47.00	10.83	0.01	0.23	60.00	23.00	0.00	14.00	13.52	88482.00	1.17	50.70	51.00
27	6	6	15306.00	31408.00	147.00	-50	Spot (Block27, Row6, Column6)	51.87	51.00	9.80	0.01	0.19	48.00	49.04	48.00	11.61	0.01	0.24	21.00	3.00	0.00	3.00	3.87	30553.00	0.24	49.48	46.50
27	7	6	15606.00	31409.00	147.00	-50	Spot (Block27, Row6, Column7)	56.11	58.00	11.00	0.01	0.20	48.00	49.63	48.00	11.49	0.01	0.23	43.00	6.00	0.00	10.00	8.11	33047.00	0.56	51.32	52.00
27	8	6	15906.00	31411.00	147.00	-50	Spot (Block27, Row6, Column8)	53.58	54.50	12.84	0.01	0.24	48.00	49.31	48.00	11.09	0.01	0.22	38.00	8.00	0.00	6.50	5.58	31399.00	0.38	51.48	49.00
27	1	7	13805.00	31699.00	147.00	-50	Spot (Block27, Row7, Column1)	49.71	49.00	9.37	0.01	0.19	51.00	50.53	51.00	12.43	0.00	0.25	9.00	0.00	0.00	-2.00	-1.29	29179.00	-0.07	46.05	46.00
27	2	7	14105.00	31701.00	147.00	-50	Spot (Block27, Row7, Column2)	50.48	51.00	10.01	0.00	0.20	50.00	49.70	50.00	12.12	0.00	0.24	11.00	0.00	0.00	1.00	0.48	29785.00	0.06	50.13	49.00
27	3	7	14405.00	31703.00	147.00	-50	Spot (Block27, Row7, Column3)	46.91	47.00	9.92	0.00	0.21	48.00	48.67	48.00	11.19	0.01	0.23	11.00	0.00	0.00	-1.00	-1.09	27726.00	-0.16	50.76	50.00
27	4	7	14705.00	31704.00	147.00	-50	Spot (Block27, Row7, Column4)	47.66	46.00	10.05	0.02	0.21	48.00	48.27	48.00	10.63	0.00	0.22	16.00	0.00	0.00	-2.00	-0.34	28262.00	-0.06	50.57	50.00
27	5	7	15005.00	31706.00	147.00	-50	Spot (Block27, Row7, Column5)	46.38	48.00	9.50	0.01	0.20	49.00	49.03	49.00	10.99	0.00	0.22	5.00	0.00	0.00	-1.00	-2.62	27316.00	-0.24	41.51	40.00
27	6	7	15305.00	31708.00	147.00	-50	Spot (Block27, Row7, Column6)	53.75	55.00	11.70	0.01	0.22	51.00	50.91	51.00	11.70	0.00	0.23	24.00	1.00	0.00	4.00	2.75	31441.00	0.24	52.20	54.00
27	7	7	15604.00	31709.00	147.00	-50	Spot (Block27, Row7, Column7)	52.80	54.00	9.93	0.01	0.19	51.00	51.80	51.00	11.78	0.01	0.23	16.00	1.00	0.00	3.00	1.80	31309.00	0.09	53.53	53.00
27	8	7	15904.00	31711.00	147.00	-50	Spot (Block27, Row7, Column8)	43.29	43.00	8.61	0.00	0.20	48.00	49.06	48.00	11.31	0.01	0.23	2.00	0.00	0.00	-5.00	-4.71	25495.00	-0.51	46.28	45.00
27	1	8	13774.00	31998.00	219.30	0	Spot (Block27, Row8, Column1)	64.60	65.00	10.68	0.00	0.17	50.00	50.15	50.00	12.29	0.00	0.25	56.00	20.00	0.00	15.00	14.60	88889.00	1.18	56.36	56.50
27	2	8	14104.00	32001.00	147.00	-50	Spot (Block27, Row8, Column2)	47.71	47.00	7.20	0.01	0.15	51.00	50.60	51.00	11.91	0.00	0.24	2.00	0.00	0.00	-4.00	-3.29	28100.00	-0.24	49.17	49.00
27	3	8	14404.00	32003.00	147.00	-50	Spot (Block27, Row8, Column3)	45.55	45.00	8.60	0.01	0.19	47.00	48.01	47.00	11.32	0.01	0.24	7.00	2.00	0.00	-2.00	-1.45	26876.00	-0.22	47.88	46.00
27	4	8	14704.00	32004.00	147.00	-50	Spot (Block27, Row8, Column4)	50.66	51.00	10.02	0.00	0.20	48.00	48.37	48.00	11.21	0.00	0.23	23.00	0.00	0.00	3.00	2.66	29738.00	0.20	53.58	55.00
27	5	8	15003.00	32006.00	147.00	-50	Spot (Block27, Row8, Column5)	49.59	49.00	11.30	0.01	0.23	50.00	50.16	50.00	11.04	0.00	0.22	17.00	0.00	0.00	-1.00	-0.41	29111.00	-0.05	43.17	40.00
27	6	8	15303.00	32008.00	147.00	-50	Spot (Block27, Row8, Column6)	52.13	51.00	8.48	0.01	0.16	51.00	51.51	51.00	10.99	0.00	0.21	16.00	0.00	0.00	0.00	1.13	30808.00	0.06	51.47	52.00
27	7	8	15603.00	32009.00	147.00	-50	Spot (Block27, Row8, Column7)	45.95	43.00	11.92	0.03	0.26	50.00	51.02	50.00	11.24	0.01	0.22	14.00	1.00	0.00	-7.00	-4.05	27016.00	-0.45	53.29	54.00
27	8	8	15937.00	32081.00	136.30	0	Spot (Block27, Row8, Column8)	65.04	65.00	12.30	0.00	0.19	51.00	51.21	51.00	11.44	0.00	0.22	55.00	27.00	0.00	14.00	14.04	32389.00	1.21	55.44	55.50
28	1	1	18348.00	29956.00	154.30	0	Spot (Block28, Row1, Column1)	1768.21	1617.50	797.11	0.04	0.45	99.00	101.09	99.00	16.71	0.01	0.17	100.00	100.00	0.00	1518.50	1669.21	1156412.00	99.74	442.80	365.00
28	2	1	18632.00	29965.00	160.45	0	Spot (Block28, Row1, Column2)	278.90	279.00	76.90	0.00	0.28	100.00	101.75	100.00	15.64	0.01	0.15	100.00	99.00	0.00	179.00	178.90	197458.00	11.33	149.36	138.50
28	3	1	18932.00	29959.00	166.80	0	Spot (Block28, Row1, Column3)	167.11	176.00	27.18	0.02	0.16	98.00	99.03	98.00	12.23	0.00	0.12	98.00	93.00	0.00	78.00	69.11	129345.00	5.57	121.20	119.00
28	4	1	19233.00	29968.00	160.35	0	Spot (Block28, Row1, Column4)	238.53	219.00	62.32	0.04	0.26	98.00	99.32	98.00	12.47	0.01	0.13	99.00	98.00	0.00	121.00	140.53	170072.00	11.16	136.20	132.00
28	5	1	19543.00	29967.00	157.45	0	Spot (Block28, Row1, Column5)	312.33	275.50	129.21	0.05	0.41	103.00	103.55	103.00	12.46	0.00	0.12	100.00	100.00	0.00	172.50	209.33	213012.00	16.76	162.51	170.50
28	6	1	19831.00	29967.00	157.05	0	Spot (Block28, Row1, Column6)	290.94	292.00	76.82	0.00	0.26	108.00	108.90	108.00	13.48	0.00	0.12	100.00	99.00	0.00	184.00	182.94	198128.00	13.51	160.81	167.00
28	7	1	20132.00	29970.00	150.95	0	Spot (Block28, Row1, Column7)	892.13	875.00	386.04	0.01	0.43	110.00	112.96	110.00	24.24	0.01	0.21	100.00	100.00	0.00	765.00	782.13	557584.00	32.15	293.50	255.00
28	8	1	20428.00	29974.00	149.25	0	Spot (Block28, Row1, Column8)	4980.83	4816.00	2204.35	0.01	0.44	114.00	117.58	114.00	30.89	0.01	0.26	100.00	100.00	0.00	4702.00	4866.83	3023365.00	157.42	1133.93	875.00
28	1	2	18342.00	30263.00	147.00	-50	Spot (Block28, Row2, Column1)	99.77	100.00	9.09	0.00	0.09	102.00	103.00	102.00	14.78	0.00	0.14	3.00	0.00	0.00	-2.00	-2.23	59064.00	-0.22	103.06	104.00
28	2	2	18646.00	30264.00	153.70	0	Spot (Block28, Row2, Column2)	192.01	193.00	20.29	0.00	0.11	99.00	99.26	99.00	12.63	0.00	0.13	100.00	99.00	0.00	94.00	93.01	124616.00	7.34	132.82	131.00
28	3	2	18942.00	30267.00	205.50	0	Spot (Block28, Row2, Column3)	115.28	115.00	13.23	0.00	0.11	97.00	96.85	97.00	11.30	0.00	0.12	69.00	35.00	0.00	18.00	18.28	137873.00	1.63	102.42	101.00
28	4	2	19243.00	30264.00	189.45	0	Spot (Block28, Row2, Column4)	160.26	165.00	24.30	0.01	0.15	99.00	99.12	99.00	11.92	0.00	0.12	98.00	91.00	0.00	66.00	61.26	162021.00	5.13	117.15	117.00
28	5	2	19552.00	30263.00	183.55	0	Spot (Block28, Row2, Column5)	128.98	128.00	10.92	0.00	0.08	100.00	100.14	100.00	11.23	0.00	0.11	95.00	71.00	0.00	28.00	28.98	121754.00	2.57	116.57	115.50
28	6	2	19841.00	30273.00	168.65	0	Spot (Block28, Row2, Column6)	138.08	136.00	15.90	0.01	0.12	104.00	104.25	104.00	12.23	0.00	0.12	93.00	68.00	0.00	32.00	34.08	109633.00	2.77	117.92	119.00
28	7	2	20143.00	30266.00	188.25	0	Spot (Block28, Row2, Column7)	145.97	146.00	21.88	0.00	0.15	104.00	104.77	104.00	13.22	0.00	0.13	93.00	67.00	0.00	42.00	41.97	146120.00	3.12	116.92	118.00
28	8	2	20414.00	30289.00	271.60	0	Spot (Block28, Row2, Column8)	112.02	112.00	9.28	0.00	0.08	107.00	109.57	107.00	22.08	0.01	0.20	2.00	0.00	0.00	5.00	5.02	241176.00	0.11	105.65	105.00
28	1	3	18346.00	30562.00	159.95	0	Spot (Block28, Row3, Column1)	277.63	271.00	95.45	0.01	0.34	98.00	98.59	98.00	12.22	0.00	0.12	99.00	99.00	0.00	173.00	179.63	196565.00	14.65	153.30	163.50
28	2	3	18660.00	30591.00	187.55	0	Spot (Block28, Row3, Column2)	115.09	113.00	13.54	0.01	0.12	99.00	98.73	99.00	12.66	0.00	0.13	56.00	20.00	0.00	14.00	16.09	113711.00	1.29	104.40	103.00
28	3	3	18929.00	30547.00	149.95	0	Spot (Block28, Row3, Column3)	335.54	302.00	280.84	0.05	0.84	97.00	97.22	97.00	13.54	0.00	0.14	99.00	97.00	0.00	205.00	238.54	207363.00	17.61	165.71	173.00
28	4	3	19244.00	30567.00	162.15	0	Spot (Block28, Row3, Column4)	301.07	289.00	91.85	0.02	0.31	99.00	99.31	99.00	13.22	0.00	0.13	100.00	100.00	0.00	190.00	202.07	218880.00	15.27	152.83	144.00
28	5	3	19539.00	30563.00	152.60	0	Spot (Block28, Row3, Column5)	184.42	185.00	19.54	0.00	0.11	101.00	101.42	101.00	13.14	0.00	0.13	100.00	99.00	0.00	84.00	83.42	118029.00	6.32	131.69	125.00
28	6	3	19841.00	30567.00	204.60	0	Spot (Block28, Row3, Column6)	292.44	290.00	80.56	0.00	0.28	104.00	104.85	104.00	14.31	0.00	0.14	100.00	100.00	0.00	186.00	188.44	347708.00	13.11	168.80	173.00
28	7	3	20143.00	30569.00	156.80	0	Spot (Block28, Row3, Column7)	244.33	238.00	61.33	0.01	0.25	105.00	106.22	105.00	12.71	0.00	0.12	99.00	99.00	0.00	133.00	139.33	165168.00	10.86	143.14	134.50
28	8	3	20444.00	30583.00	168.20	0	Spot (Block28, Row3, Column8)	275.82	278.00	72.04	0.00	0.26	107.00	107.36	107.00	11.05	0.00	0.10	99.00	98.00	0.00	171.00	168.82	215694.00	15.24	162.53	168.00
28	1	4	18339.00	30859.00	158.20	0	Spot (Block28, Row4, Column1)	294.98	284.00	101.58	0.02	0.34	99.00	99.53	99.00	12.49	0.00	0.13	99.00	99.00	0.00	185.00	195.98	202648.00	15.64	150.37	147.50
28	2	4	18644.00	30862.00	219.00	0	Spot (Block28, Row4, Column2)	117.96	118.00	11.65	0.00	0.10	98.00	98.99	98.00	13.14	0.00	0.13	68.00	30.00	0.00	20.00	19.96	161374.00	1.44	104.33	105.00
28	3	4	18938.00	30862.00	146.20	0	Spot (Block28, Row4, Column3)	1397.41	1290.00	598.85	0.03	0.43	98.00	100.22	98.00	15.91	0.01	0.16	100.00	100.00	0.00	1192.00	1299.41	816085.00	81.55	391.47	286.00
28	4	4	19258.00	30906.00	216.05	0	Spot (Block28, Row4, Column4)	111.73	113.00	14.80	0.00	0.13	100.00	100.88	100.00	13.70	0.00	0.14	48.00	11.00	0.00	13.00	11.73	148707.00	0.79	102.88	102.00
28	5	4	19511.00	30872.00	188.85	0	Spot (Block28, Row4, Column5)	137.48	126.00	66.49	0.04	0.48	100.00	100.60	100.00	13.20	0.00	0.13	85.00	48.00	0.00	26.00	37.48	138441.00	2.79	109.79	108.00
28	6	4	19838.00	30866.00	200.30	0	Spot (Block28, Row4, Column6)	149.27	149.00	16.30	0.00	0.11	103.00	103.99	103.00	12.05	0.00	0.12	98.00	90.00	0.00	46.00	46.27	169872.00	3.76	120.71	120.00
28	7	4	20137.00	30870.00	172.85	0	Spot (Block28, Row4, Column7)	202.05	197.00	53.56	0.01	0.27	107.00	107.31	107.00	11.17	0.00	0.10	99.00	95.00	0.00	90.00	95.05	168914.00	8.48	132.23	126.00
28	8	4	20443.00	30870.00	166.05	0	Spot (Block28, Row4, Column8)	162.28	165.00	18.84	0.01	0.12	107.00	106.71	107.00	11.66	0.00	0.11	97.00	92.00	0.00	58.00	55.28	124305.00	4.77	127.17	124.00
28	1	5	18340.00	31162.00	153.25	0	Spot (Block28, Row5, Column1)	436.02	411.00	153.31	0.03	0.35	99.00	100.41	99.00	14.13	0.01	0.14	100.00	100.00	0.00	312.00	337.02	280361.00	23.75	172.14	176.00
28	2	5	18636.00	31164.00	160.75	0	Spot (Block28, Row5, Column2)	327.95	316.00	85.47	0.02	0.26	100.00	101.18	100.00	13.00	0.01	0.13	100.00	100.00	0.00	216.00	227.95	234156.00	17.44	167.85	168.00
28	3	5	18945.00	31167.00	166.20	0	Spot (Block28, Row5, Column3)	175.15	179.00	24.43	0.01	0.14	102.00	103.97	102.00	15.93	0.01	0.15	99.00	92.00	0.00	77.00	73.15	134162.00	4.47	127.96	123.00
28	4	5	19229.00	31171.00	161.35	0	Spot (Block28, Row5, Column4)	196.23	196.00	30.58	0.00	0.16	100.00	101.07	100.00	14.24	0.00	0.14	99.00	96.00	0.00	96.00	96.23	141675.00	6.68	133.42	129.00
28	5	5	19536.00	31164.00	145.60	0	Spot (Block28, Row5, Column5)	1850.60	1738.00	826.18	0.03	0.45	103.00	104.49	103.00	18.32	0.01	0.18	100.00	100.00	0.00	1635.00	1747.60	1069646.00	95.33	470.26	367.50
28	6	5	19840.00	31169.00	232.05	0	Spot (Block28, Row5, Column6)	129.65	127.00	19.84	0.01	0.15	106.00	106.51	106.00	15.41	0.00	0.14	64.00	30.00	0.00	21.00	23.65	201339.00	1.50	111.73	111.50
28	7	5	20140.00	31169.00	182.00	0	Spot (Block28, Row5, Column7)	197.89	202.00	30.02	0.01	0.15	109.00	107.79	109.00	13.46	0.00	0.12	100.00	97.00	0.00	93.00	88.89	185023.00	6.69	138.62	135.00
28	8	5	20439.00	31173.00	153.65	0	Spot (Block28, Row5, Column8)	430.04	386.00	220.81	0.05	0.51	104.00	104.77	104.00	12.81	0.00	0.12	100.00	100.00	0.00	282.00	326.04	279958.00	25.39	166.34	165.00
28	1	6	18338.00	31463.00	203.60	0	Spot (Block28, Row6, Column1)	257.44	246.00	73.37	0.02	0.28	102.00	101.85	102.00	13.72	0.00	0.13	100.00	99.00	0.00	144.00	155.44	303009.00	11.34	141.43	135.00
28	2	6	18636.00	31461.00	195.05	0	Spot (Block28, Row6, Column2)	154.72	155.00	19.77	0.00	0.13	103.00	103.42	103.00	15.61	0.00	0.15	96.00	81.00	0.00	52.00	51.72	166634.00	3.29	120.93	120.00
28	3	6	18928.00	31460.00	149.05	0	Spot (Block28, Row6, Column3)	549.26	501.50	212.63	0.04	0.39	102.00	103.01	102.00	14.91	0.00	0.14	100.00	100.00	0.00	399.50	447.26	332852.00	29.92	211.68	196.00
28	4	6	19249.00	31471.00	232.85	0	Spot (Block28, Row6, Column4)	125.69	122.00	21.63	0.01	0.17	104.00	103.86	104.00	16.27	0.00	0.16	52.00	25.00	0.00	18.00	21.69	196586.00	1.34	108.14	109.00
28	5	6	19534.00	31466.00	145.00	0	Spot (Block28, Row6, Column5)	2096.58	1973.00	1000.65	0.03	0.48	104.00	105.37	104.00	18.48	0.01	0.18	100.00	100.00	0.00	1869.00	1992.58	1201343.00	107.74	554.21	401.00
28	6	6	19869.00	31486.00	185.20	0	Spot (Block28, Row6, Column6)	134.11	132.00	14.27	0.01	0.11	106.00	106.29	106.00	15.01	0.00	0.14	80.00	39.00	0.00	26.00	28.11	129554.00	1.85	117.57	116.00
28	7	6	20139.00	31472.00	157.30	0	Spot (Block28, Row6, Column7)	395.63	391.00	139.58	0.01	0.35	109.00	108.69	109.00	14.20	0.00	0.13	100.00	99.00	0.00	282.00	286.63	270612.00	20.20	175.34	179.00
28	8	6	20444.00	31476.00	153.55	0	Spot (Block28, Row6, Column8)	495.47	459.00	241.91	0.03	0.49	104.00	104.15	104.00	13.45	0.00	0.13	100.00	100.00	0.00	355.00	391.47	322551.00	29.09	187.60	182.00
28	1	7	18329.00	31769.00	160.55	0	Spot (Block28, Row7, Column1)	127.39	126.00	15.78	0.00	0.12	99.00	98.75	99.00	11.83	0.00	0.12	86.00	62.00	0.00	27.00	28.39	90700.00	2.42	109.52	110.00
28	2	7	18635.00	31765.00	147.00	-50	Spot (Block28, Row7, Column2)	109.56	109.00	11.11	0.00	0.10	100.00	99.88	100.00	11.44	0.00	0.11	42.00	13.00	0.00	9.00	9.56	64639.00	0.85	104.32	104.50
28	3	7	18955.00	31780.00	177.35	0	Spot (Block28, Row7, Column3)	114.37	115.00	9.87	0.00	0.09	100.00	100.28	100.00	12.79	0.00	0.13	61.00	10.00	0.00	15.00	14.37	100190.00	1.10	104.84	105.00
28	4	7	19212.00	31778.00	136.30	0	Spot (Block28, Row7, Column4)	130.74	127.00	16.76	0.01	0.13	101.00	100.63	101.00	12.28	0.00	0.12	89.00	53.00	0.00	26.00	29.74	65503.00	2.45	116.08	117.00
28	5	7	19526.00	31761.00	190.00	0	Spot (Block28, Row7, Column5)	166.25	170.00	21.59	0.01	0.13	103.00	104.19	103.00	13.32	0.01	0.13	98.00	90.00	0.00	67.00	63.25	169240.00	4.66	121.84	119.00
28	6	7	19838.00	31766.00	186.80	0	Spot (Block28, Row7, Column6)	165.53	169.00	21.19	0.01	0.13	106.00	106.64	106.00	13.72	0.00	0.13	97.00	89.00	0.00	63.00	59.53	162552.00	4.29	123.71	122.50
28	7	7	20127.00	31772.00	161.25	0	Spot (Block28, Row7, Column7)	318.46	294.00	119.08	0.03	0.37	105.00	106.37	105.00	13.88	0.01	0.13	99.00	97.00	0.00	189.00	213.46	230562.00	15.27	170.69	158.00
28	8	7	20440.00	31775.00	190.10	0	Spot (Block28, Row7, Column8)	193.94	196.00	20.03	0.00	0.10	104.00	104.80	104.00	11.21	0.00	0.11	100.00	99.00	0.00	92.00	89.94	197623.00	7.95	139.67	131.00
28	1	8	18311.00	32074.00	158.30	0	Spot (Block28, Row8, Column1)	161.49	166.00	18.88	0.01	0.12	98.00	98.47	98.00	11.57	0.00	0.12	99.00	95.00	0.00	68.00	63.49	111269.00	5.45	120.57	120.00
28	2	8	18642.00	32066.00	204.60	0	Spot (Block28, Row8, Column2)	127.64	124.00	20.41	0.01	0.16	98.00	98.98	98.00	12.46	0.00	0.13	84.00	56.00	0.00	26.00	29.64	151511.00	2.30	105.98	106.00
28	3	8	18923.00	32061.00	187.40	0	Spot (Block28, Row8, Column3)	177.85	185.00	38.66	0.02	0.22	98.00	99.03	98.00	13.02	0.00	0.13	97.00	91.00	0.00	87.00	79.85	176962.00	6.05	116.41	117.00
28	4	8	19235.00	32063.00	154.20	0	Spot (Block28, Row8, Column4)	486.94	475.00	150.27	0.01	0.31	100.00	100.45	100.00	12.15	0.00	0.12	100.00	100.00	0.00	375.00	386.94	316021.00	31.82	196.37	184.00
28	5	8	19533.00	32069.00	147.00	-50	Spot (Block28, Row8, Column5)	105.72	106.00	7.53	0.00	0.07	101.50	102.46	101.50	11.64	0.00	0.11	18.00	0.00	0.00	4.50	4.22	62375.00	0.28	102.13	102.00
28	6	8	19841.00	32061.00	196.70	0	Spot (Block28, Row8, Column6)	331.90	303.00	119.49	0.04	0.36	104.00	104.97	104.00	13.89	0.00	0.13	100.00	100.00	0.00	199.00	227.90	362439.00	16.34	170.18	174.00
28	7	8	20126.00	32072.00	171.00	0	Spot (Block28, Row8, Column7)	196.65	195.00	50.41	0.00	0.26	105.00	105.86	105.00	12.94	0.00	0.12	95.00	84.00	0.00	90.00	91.65	159486.00	7.02	127.38	122.00
28	8	8	20418.00	32075.00	177.45	0	Spot (Block28, Row8, Column8)	121.69	120.00	11.27	0.01	0.09	103.00	103.60	103.00	11.20	0.00	0.11	72.00	34.00	0.00	17.00	18.69	106600.00	1.61	116.97	117.00
29	1	1	4821.00	34383.00	147.45	0	Spot (Block29, Row1, Column1)	1709.70	1561.00	758.65	0.04	0.44	76.00	77.57	76.00	14.48	0.01	0.19	100.00	100.00	0.00	1485.00	1633.70	1015559.00	112.69	408.62	345.00
29	2	1	5115.00	34389.00	145.15	0	Spot (Block29, Row1, Column2)	265.42	279.00	63.72	0.02	0.24	75.00	76.18	75.00	12.80	0.01	0.17	100.00	100.00	0.00	204.00	190.42	152614.00	14.78	121.72	110.00
29	3	1	5431.00	34385.00	206.00	0	Spot (Block29, Row1, Column3)	101.79	102.00	18.84	0.00	0.19	72.00	71.82	72.00	10.22	0.00	0.14	82.00	68.00	0.00	30.00	29.79	122856.00	2.93	78.21	77.00
29	4	1	5706.00	34401.00	151.15	0	Spot (Block29, Row1, Column4)	196.05	201.50	40.61	0.01	0.21	74.00	73.71	74.00	11.15	0.00	0.15	100.00	99.00	0.00	127.50	122.05	122729.00	10.97	109.68	106.00
29	5	1	6019.00	34393.00	155.45	0	Spot (Block29, Row1, Column5)	178.56	188.00	40.99	0.02	0.23	75.00	75.52	75.00	10.76	0.00	0.14	100.00	99.00	0.00	113.00	103.56	118745.00	9.58	102.10	101.00
29	6	1	6311.00	34398.00	142.05	0	Spot (Block29, Row1, Column6)	295.06	295.00	80.41	0.00	0.27	74.00	74.21	74.00	12.71	0.00	0.17	100.00	100.00	0.00	221.00	221.06	161399.00	17.37	139.09	123.00
29	7	1	6610.00	34398.00	141.15	0	Spot (Block29, Row1, Column7)	701.90	649.00	292.67	0.03	0.42	75.00	77.43	75.00	23.39	0.01	0.30	100.00	100.00	0.00	574.00	626.90	378322.00	26.70	231.65	182.00
29	8	1	6904.00	34405.00	145.30	0	Spot (Block29, Row1, Column8)	4460.11	4387.50	1961.03	0.01	0.44	77.00	80.87	77.00	25.86	0.02	0.32	100.00	100.00	0.00	4310.50	4383.11	2577941.00	169.35	830.41	673.50
29	1	2	4814.00	34688.00	147.00	-50	Spot (Block29, Row2, Column1)	70.65	71.00	6.95	0.00	0.10	75.00	75.45	75.00	11.26	0.00	0.15	0.00	0.00	0.00	-4.00	-4.35	41683.00	-0.43	76.10	76.00
29	2	2	5108.00	34689.00	152.65	0	Spot (Block29, Row2, Column2)	132.61	135.00	21.50	0.01	0.16	74.00	74.21	74.00	9.77	0.00	0.13	99.00	98.00	0.00	61.00	58.61	84873.00	5.98	94.79	95.00
29	3	2	5416.00	34689.00	154.35	0	Spot (Block29, Row2, Column3)	89.21	90.00	9.73	0.00	0.11	73.00	73.61	73.00	10.51	0.00	0.14	73.00	31.00	0.00	17.00	16.21	58611.00	1.48	77.76	78.00
29	4	2	5710.00	34689.00	168.15	0	Spot (Block29, Row2, Column4)	108.63	108.00	11.36	0.00	0.10	75.00	75.14	75.00	9.74	0.00	0.13	98.00	89.00	0.00	33.00	33.63	85276.00	3.44	89.89	90.00
29	5	2	6029.00	34695.00	203.05	0	Spot (Block29, Row2, Column5)	98.61	100.00	10.46	0.01	0.11	73.00	73.25	73.00	9.84	0.00	0.13	92.00	72.00	0.00	27.00	25.61	115774.00	2.58	82.59	81.00
29	6	2	6313.00	34697.00	162.55	0	Spot (Block29, Row2, Column6)	138.40	141.00	25.75	0.01	0.19	73.00	72.30	73.00	10.93	0.00	0.15	99.00	96.00	0.00	68.00	65.40	100754.00	6.05	94.64	94.00
29	7	2	6604.00	34692.00	195.85	0	Spot (Block29, Row2, Column7)	93.76	93.00	12.99	0.00	0.14	74.00	74.04	74.00	12.12	0.00	0.16	68.00	32.00	0.00	19.00	19.76	101546.00	1.63	81.60	81.00
29	8	2	6913.00	34699.00	147.00	-50	Spot (Block29, Row2, Column8)	77.66	78.00	8.95	0.00	0.12	76.00	78.70	76.00	22.69	0.02	0.29	0.00	0.00	0.00	2.00	1.66	45742.00	-0.05	72.13	72.00
29	1	3	4815.00	34988.00	157.00	0	Spot (Block29, Row3, Column1)	282.87	288.50	92.20	0.01	0.33	74.00	74.15	74.00	11.05	0.00	0.15	100.00	100.00	0.00	214.50	208.87	192353.00	18.90	120.66	114.00
29	2	3	5142.00	34960.00	183.10	0	Spot (Block29, Row3, Column2)	94.81	95.00	10.09	0.00	0.11	73.00	73.45	73.00	10.10	0.00	0.14	87.00	55.00	0.00	22.00	21.81	89123.00	2.12	82.45	82.00
29	3	3	5406.00	34983.00	144.50	0	Spot (Block29, Row3, Column3)	429.65	380.00	202.76	0.05	0.47	73.00	75.01	73.00	12.50	0.01	0.17	100.00	100.00	0.00	307.00	356.65	243611.00	28.36	158.08	162.00
29	4	3	5716.00	34993.00	140.70	0	Spot (Block29, Row3, Column4)	428.84	388.00	156.85	0.04	0.37	74.00	75.22	74.00	12.21	0.01	0.16	100.00	100.00	0.00	314.00	354.84	231147.00	28.97	152.06	154.00
29	5	3	6018.00	34991.00	137.25	0	Spot (Block29, Row3, Column5)	405.42	391.00	242.01	0.02	0.60	73.00	73.73	73.00	11.91	0.00	0.16	100.00	99.00	0.00	318.00	332.42	206766.00	27.85	156.74	161.50
29	6	3	6322.00	34991.00	197.55	0	Spot (Block29, Row3, Column6)	110.46	110.00	15.34	0.00	0.14	73.00	72.75	73.00	11.16	0.00	0.15	96.00	82.00	0.00	37.00	37.46	122170.00	3.38	84.45	85.00
29	7	3	6619.00	35006.00	162.45	0	Spot (Block29, Row3, Column7)	137.36	131.00	29.57	0.02	0.22	73.00	73.67	73.00	10.64	0.00	0.14	100.00	97.00	0.00	58.00	64.36	100413.00	5.99	92.35	90.00
29	8	3	6913.00	35002.00	156.90	0	Spot (Block29, Row3, Column8)	259.11	274.00	65.96	0.02	0.25	73.00	74.37	73.00	11.03	0.01	0.15	100.00	100.00	0.00	201.00	186.11	175415.00	16.75	127.56	118.00
29	1	4	4816.00	35285.00	139.25	0	Spot (Block29, Row4, Column1)	439.93	452.50	150.92	0.01	0.34	74.00	74.41	74.00	12.18	0.00	0.16	100.00	100.00	0.00	378.50	365.93	229646.00	30.00	168.14	167.00
29	2	4	5107.00	35282.00	199.75	0	Spot (Block29, Row4, Column2)	80.40	81.00	9.45	0.00	0.12	74.00	74.60	74.00	12.08	0.00	0.16	29.00	1.00	0.00	7.00	6.40	90851.00	0.48	74.55	76.00
29	3	4	5415.00	35288.00	139.20	0	Spot (Block29, Row4, Column3)	1837.67	1818.00	807.09	0.00	0.44	73.00	74.91	73.00	14.04	0.01	0.19	100.00	100.00	0.00	1745.00	1764.67	962938.00	125.55	493.64	365.00
29	4	4	5689.00	35354.00	169.75	0	Spot (Block29, Row4, Column4)	85.44	85.00	7.09	0.00	0.08	73.00	73.59	73.00	12.64	0.00	0.17	47.00	2.00	0.00	12.00	12.44	68349.00	0.94	79.39	79.00
29	5	4	6006.00	35288.00	183.85	0	Spot (Block29, Row4, Column5)	98.54	98.00	13.50	0.00	0.14	72.00	73.08	72.00	13.92	0.01	0.19	84.00	46.00	0.00	26.00	26.54	93615.00	1.83	79.72	80.00
29	6	4	6326.00	35290.00	197.60	0	Spot (Block29, Row4, Column6)	102.39	101.00	14.78	0.01	0.14	71.00	71.33	71.00	9.56	0.00	0.13	95.00	78.00	0.00	30.00	31.39	113240.00	3.25	82.41	82.00
29	7	4	6615.00	35305.00	168.65	0	Spot (Block29, Row4, Column7)	123.29	114.00	32.89	0.03	0.27	71.00	71.50	71.00	9.79	0.00	0.14	99.00	95.00	0.00	43.00	52.29	97153.00	5.29	87.77	86.00
29	8	4	6937.00	35325.00	172.05	0	Spot (Block29, Row4, Column8)	89.78	90.00	10.07	0.00	0.11	73.00	72.76	73.00	9.50	0.00	0.13	78.00	42.00	0.00	17.00	16.78	74160.00	1.79	78.76	78.00
29	1	5	4822.00	35588.00	140.60	0	Spot (Block29, Row5, Column1)	453.70	389.50	189.91	0.07	0.42	75.00	76.15	75.00	10.47	0.01	0.14	100.00	100.00	0.00	314.50	378.70	244088.00	36.05	171.49	164.50
29	2	5	5115.00	35593.00	147.65	0	Spot (Block29, Row5, Column2)	299.92	298.00	69.12	0.00	0.23	75.00	75.53	75.00	11.59	0.00	0.15	100.00	100.00	0.00	223.00	224.92	177853.00	19.37	143.46	124.00
29	3	5	5408.00	35592.00	154.45	0	Spot (Block29, Row5, Column3)	106.40	106.00	9.96	0.00	0.09	74.00	75.21	74.00	13.30	0.01	0.18	98.00	70.00	0.00	32.00	32.40	69587.00	2.34	88.98	89.00
29	4	5	5713.00	35590.00	153.75	0	Spot (Block29, Row5, Column4)	196.08	200.00	48.72	0.01	0.25	74.00	74.56	74.00	13.94	0.00	0.19	100.00	98.00	0.00	126.00	122.08	127651.00	8.72	105.61	103.00
29	5	5	6017.00	35594.00	136.75	0	Spot (Block29, Row5, Column5)	3031.75	2827.00	1565.56	0.03	0.52	75.00	78.74	75.00	18.85	0.02	0.24	100.00	100.00	0.00	2752.00	2956.75	1537097.00	156.62	677.06	616.00
29	6	5	6318.00	35596.00	154.10	0	Spot (Block29, Row5, Column6)	149.74	157.00	25.91	0.02	0.17	73.00	74.51	73.00	15.29	0.01	0.21	100.00	97.00	0.00	84.00	76.74	97933.00	4.92	99.47	99.00
29	7	5	6611.00	35597.00	181.40	0	Spot (Block29, Row5, Column7)	113.63	112.00	15.12	0.01	0.13	73.00	73.00	73.00	10.38	0.00	0.14	99.00	91.00	0.00	39.00	40.63	104991.00	3.91	90.10	89.00
29	8	5	6910.00	35597.00	155.30	0	Spot (Block29, Row5, Column8)	199.32	197.00	57.18	0.01	0.29	73.00	73.03	73.00	10.55	0.00	0.14	100.00	99.00	0.00	124.00	126.32	131950.00	11.97	106.33	103.00
29	1	6	4807.00	35882.00	220.40	0	Spot (Block29, Row6, Column1)	107.02	107.00	15.61	0.00	0.15	73.00	72.97	73.00	9.72	0.00	0.13	95.00	79.00	0.00	34.00	34.02	149083.00	3.50	82.66	84.00
29	2	6	5093.00	35859.00	176.30	0	Spot (Block29, Row6, Column2)	100.57	100.00	14.99	0.00	0.15	75.00	75.78	75.00	10.94	0.00	0.14	84.00	60.00	0.00	25.00	25.57	87394.00	2.26	83.85	84.00
29	3	6	5403.00	35888.00	137.40	0	Spot (Block29, Row6, Column3)	586.43	543.00	230.02	0.03	0.39	72.00	73.89	72.00	11.48	0.01	0.16	100.00	100.00	0.00	471.00	514.43	300251.00	44.63	196.83	172.00
29	4	6	5706.00	35887.00	179.00	0	Spot (Block29, Row6, Column4)	108.23	109.00	13.72	0.00	0.13	72.00	73.90	72.00	14.18	0.01	0.19	92.00	72.00	0.00	37.00	36.23	97085.00	2.42	86.63	86.00
29	5	6	6012.00	35892.00	136.15	0	Spot (Block29, Row6, Column5)	2536.56	2353.00	1346.43	0.03	0.53	74.00	77.47	74.00	19.71	0.02	0.25	100.00	100.00	0.00	2279.00	2462.56	1260672.00	124.78	526.03	398.00
29	6	6	6300.00	35887.00	201.85	0	Spot (Block29, Row6, Column6)	83.03	83.00	9.38	0.00	0.11	73.00	74.60	73.00	16.31	0.01	0.22	26.00	0.00	0.00	10.00	10.03	95812.00	0.52	73.64	73.00
29	7	6	6619.00	35895.00	150.30	0	Spot (Block29, Row6, Column7)	254.74	251.00	89.54	0.01	0.35	74.00	74.06	74.00	11.62	0.00	0.16	100.00	100.00	0.00	177.00	180.74	156668.00	15.55	122.08	112.00
29	8	6	6924.00	35903.00	153.10	0	Spot (Block29, Row6, Column8)	233.95	222.00	72.49	0.02	0.31	74.00	73.95	74.00	10.13	0.00	0.14	100.00	99.00	0.00	148.00	159.95	150667.00	15.80	112.66	108.00
29	1	7	4788.00	36170.00	208.05	0	Spot (Block29, Row7, Column1)	80.58	80.00	9.25	0.00	0.11	70.00	70.04	70.00	9.09	0.00	0.13	54.00	20.00	0.00	10.00	10.58	98866.00	1.16	70.77	71.00
29	2	7	5107.00	36189.00	147.00	-50	Spot (Block29, Row7, Column2)	73.26	73.00	9.40	0.00	0.13	71.00	71.00	71.00	9.66	0.00	0.14	23.00	2.00	0.00	2.00	2.26	43078.00	0.23	78.60	80.00
29	3	7	5395.00	36245.00	237.85	0	Spot (Block29, Row7, Column3)	77.93	78.00	7.10	0.00	0.09	70.00	71.44	70.00	9.89	0.01	0.14	43.00	4.00	0.00	8.00	7.93	126866.00	0.66	72.82	73.00
29	4	7	5709.00	36193.00	158.55	0	Spot (Block29, Row7, Column4)	81.68	82.00	7.54	0.00	0.09	72.00	72.39	72.00	9.40	0.00	0.13	53.00	11.00	0.00	10.00	9.68	56523.00	0.99	75.69	76.00
29	5	7	6009.00	36198.00	163.45	0	Spot (Block29, Row7, Column5)	107.18	108.00	9.67	0.00	0.09	73.00	73.82	73.00	12.85	0.00	0.17	99.00	78.00	0.00	35.00	34.18	79422.00	2.60	87.78	88.00
29	6	7	6289.00	36190.00	199.10	0	Spot (Block29, Row7, Column6)	98.35	99.00	11.73	0.00	0.12	73.00	73.55	73.00	11.53	0.00	0.16	87.00	56.00	0.00	26.00	25.35	109958.00	2.15	83.16	82.00
29	7	7	6601.00	36199.00	156.20	0	Spot (Block29, Row7, Column7)	257.44	228.00	99.98	0.05	0.39	74.00	74.84	74.00	11.34	0.00	0.15	100.00	99.00	0.00	154.00	183.44	172997.00	16.11	120.81	110.00
29	8	7	6915.00	36201.00	192.70	0	Spot (Block29, Row7, Column8)	134.79	133.00	25.76	0.01	0.19	74.00	73.67	74.00	9.05	0.00	0.12	99.00	96.00	0.00	59.00	60.79	141664.00	6.76	90.80	90.00
29	1	8	4786.00	36491.00	161.25	0	Spot (Block29, Row8, Column1)	112.90	111.00	17.80	0.01	0.16	72.00	71.50	72.00	10.12	0.00	0.14	97.00	90.00	0.00	39.00	40.90	80946.00	4.09	93.14	92.50
29	2	8	5061.00	36475.00	240.40	0	Spot (Block29, Row8, Column2)	81.42	81.00	10.22	0.00	0.13	73.00	72.55	73.00	10.40	0.00	0.14	41.00	13.00	0.00	8.00	8.42	135556.00	0.85	74.29	75.00
29	3	8	5397.00	36493.00	187.25	0	Spot (Block29, Row8, Column3)	106.36	105.00	16.06	0.01	0.15	73.00	73.60	73.00	10.73	0.00	0.15	94.00	81.00	0.00	32.00	33.36	105088.00	3.05	83.74	84.00
29	4	8	5710.00	36493.00	145.45	0	Spot (Block29, Row8, Column4)	464.95	479.00	135.77	0.01	0.29	74.00	74.92	74.00	10.88	0.01	0.15	100.00	100.00	0.00	405.00	390.95	266883.00	35.86	173.65	168.00
29	5	8	5977.00	36528.00	165.40	0	Spot (Block29, Row8, Column5)	82.06	82.00	7.65	0.00	0.09	74.00	74.62	74.00	10.32	0.00	0.14	39.00	4.00	0.00	8.00	8.06	62117.00	0.72	76.89	76.00
29	6	8	6313.00	36491.00	166.10	0	Spot (Block29, Row8, Column6)	167.60	181.00	34.25	0.03	0.20	73.00	74.06	73.00	10.22	0.01	0.14	100.00	100.00	0.00	108.00	94.60	127880.00	9.16	104.57	104.00
29	7	8	6609.00	36492.00	162.20	0	Spot (Block29, Row8, Column7)	145.06	147.50	33.30	0.01	0.23	74.00	74.25	74.00	11.17	0.00	0.15	100.00	97.00	0.00	73.50	71.06	105312.00	6.34	94.89	95.50
29	8	8	6917.00	36488.00	215.90	0	Spot (Block29, Row8, Column8)	87.73	89.00	12.41	0.01	0.14	72.00	72.24	72.00	10.01	0.00	0.14	68.00	35.00	0.00	17.00	15.73	116858.00	1.55	73.55	74.00
30	1	1	9322.00	34406.00	148.30	0	Spot (Block30, Row1, Column1)	1290.73	1136.50	637.38	0.06	0.49	69.00	70.61	69.00	15.93	0.01	0.23	100.00	100.00	0.00	1067.50	1221.73	782180.00	76.61	314.20	256.50
30	2	1	9578.00	34434.00	212.85	0	Spot (Block30, Row1, Column2)	75.42	75.00	7.87	0.00	0.10	69.00	69.88	69.00	13.43	0.01	0.19	18.00	0.00	0.00	6.00	6.42	97516.00	0.41	71.56	72.00
30	3	1	9912.00	34413.00	147.00	-50	Spot (Block30, Row1, Column3)	78.45	77.00	11.22	0.01	0.14	70.00	69.13	70.00	11.06	0.01	0.16	33.00	13.00	0.00	7.00	8.45	46521.00	0.84	75.00	75.00
30	4	1	10212.00	34415.00	147.00	-50	Spot (Block30, Row1, Column4)	75.84	76.00	14.70	0.00	0.19	70.00	69.71	70.00	12.32	0.00	0.18	29.00	10.00	0.00	6.00	5.84	44596.00	0.50	72.53	72.00
30	5	1	10510.00	34406.00	178.60	0	Spot (Block30, Row1, Column5)	90.23	90.00	11.27	0.00	0.12	69.00	68.06	69.00	11.15	0.01	0.16	80.00	44.00	0.00	21.00	21.23	80487.00	1.99	76.55	77.00
30	6	1	10790.00	34421.00	168.65	0	Spot (Block30, Row1, Column6)	86.49	87.00	10.38	0.00	0.12	70.00	68.73	70.00	10.96	0.01	0.16	69.00	35.00	0.00	17.00	16.49	68243.00	1.62	75.51	76.00
30	7	1	11109.00	34442.00	204.70	0	Spot (Block30, Row1, Column7)	90.32	90.00	12.45	0.00	0.14	70.00	71.35	70.00	17.69	0.01	0.25	59.00	10.00	0.00	20.00	20.32	107484.00	1.07	75.11	74.00
30	8	1	11398.00	34427.00	147.55	0	Spot (Block30, Row1, Column8)	3842.98	3346.00	2037.20	0.06	0.53	73.00	77.14	73.00	23.69	0.02	0.31	100.00	100.00	0.00	3273.00	3769.98	2298103.00	158.94	755.95	541.00
30	1	2	9311.00	34710.00	147.00	-50	Spot (Block30, Row2, Column1)	69.44	69.00	7.59	0.00	0.11	68.00	68.63	68.00	12.79	0.00	0.19	9.00	0.00	0.00	1.00	1.44	40972.00	0.06	73.45	74.00
30	2	2	9599.00	34694.00	152.00	0	Spot (Block30, Row2, Column2)	82.99	83.00	7.38	0.00	0.09	68.00	67.20	68.00	9.84	0.01	0.15	77.00	29.00	0.00	15.00	14.99	52617.00	1.60	73.48	73.50
30	3	2	9911.00	34713.00	147.00	-50	Spot (Block30, Row2, Column3)	74.54	75.00	9.60	0.00	0.13	69.00	69.28	69.00	10.80	0.00	0.16	31.00	3.00	0.00	6.00	5.54	43831.00	0.49	72.06	74.00
30	4	2	10212.00	34668.00	177.10	0	Spot (Block30, Row2, Column4)	82.00	81.00	10.75	0.01	0.13	73.00	72.75	73.00	10.91	0.00	0.15	39.00	12.00	0.00	8.00	9.00	71999.00	0.85	78.83	79.00
30	5	2	10502.00	34749.00	229.85	0	Spot (Block30, Row2, Column5)	82.53	84.00	10.19	0.01	0.12	71.00	71.44	71.00	11.35	0.00	0.16	55.00	13.00	0.00	13.00	11.53	125617.00	0.98	77.36	78.00
30	6	2	10768.00	34732.00	108.25	0	Spot (Block30, Row2, Column6)	92.10	92.00	9.16	0.00	0.10	70.00	70.51	70.00	11.81	0.00	0.17	87.00	44.00	0.00	22.00	22.10	28275.00	1.83	81.83	82.00
30	7	2	11110.00	34719.00	147.00	-50	Spot (Block30, Row2, Column7)	76.04	79.00	12.32	0.02	0.16	69.00	69.19	69.00	10.60	0.00	0.15	46.00	9.00	0.00	10.00	7.04	44939.00	0.65	72.26	72.00
30	8	2	11422.00	34693.00	192.80	0	Spot (Block30, Row2, Column8)	80.39	79.00	10.93	0.01	0.14	70.00	71.41	70.00	19.41	0.01	0.27	19.00	0.00	0.00	9.00	10.39	84005.00	0.46	71.35	72.00
30	1	3	9311.00	35031.00	171.75	0	Spot (Block30, Row3, Column1)	80.27	81.00	8.95	0.00	0.11	68.00	68.08	68.00	10.31	0.00	0.15	62.00	14.00	0.00	13.00	12.27	65818.00	1.18	71.49	71.00
30	2	3	9610.00	35011.00	147.00	-50	Spot (Block30, Row3, Column2)	77.38	79.00	12.82	0.01	0.17	70.00	69.67	70.00	10.57	0.00	0.15	46.00	13.00	0.00	9.00	7.38	45655.00	0.73	75.31	76.00
30	3	3	9893.00	35004.00	183.65	0	Spot (Block30, Row3, Column3)	90.09	90.00	11.41	0.00	0.13	69.00	69.10	69.00	9.91	0.00	0.14	82.00	53.00	0.00	21.00	21.09	85496.00	2.12	74.76	75.00
30	4	3	10201.00	35011.00	174.75	0	Spot (Block30, Row3, Column4)	86.16	87.00	15.78	0.00	0.18	70.00	70.35	70.00	10.12	0.00	0.14	75.00	30.00	0.00	17.00	16.16	73233.00	1.56	78.75	78.00
30	5	3	10508.00	35020.00	202.75	0	Spot (Block30, Row3, Column5)	85.33	86.00	10.88	0.00	0.13	71.00	71.71	71.00	12.33	0.00	0.17	58.00	17.00	0.00	15.00	14.33	99583.00	1.10	75.40	76.00
30	6	3	10814.00	35019.00	216.45	0	Spot (Block30, Row3, Column6)	247.35	227.00	77.67	0.04	0.31	72.00	72.69	72.00	13.21	0.00	0.18	100.00	100.00	0.00	155.00	175.35	331199.00	13.22	129.81	124.00
30	7	3	11102.00	34999.00	137.35	0	Spot (Block30, Row3, Column7)	86.58	87.00	9.24	0.00	0.11	71.00	70.85	71.00	11.45	0.00	0.16	66.00	23.00	0.00	16.00	15.58	44244.00	1.37	77.13	77.00
30	8	3	11418.00	35026.00	168.00	0	Spot (Block30, Row3, Column8)	103.46	104.00	12.93	0.00	0.12	68.00	67.92	68.00	10.72	0.00	0.16	97.00	83.00	0.00	36.00	35.46	81633.00	3.32	79.64	80.00
30	1	4	9333.00	35299.00	204.25	0	Spot (Block30, Row4, Column1)	80.13	80.00	8.87	0.00	0.11	70.00	70.20	70.00	10.55	0.00	0.15	48.00	8.00	0.00	10.00	10.13	95194.00	0.94	70.78	70.00
30	2	4	9612.00	35315.00	171.85	0	Spot (Block30, Row4, Column2)	174.97	183.00	48.67	0.02	0.28	69.00	68.87	69.00	12.01	0.00	0.17	100.00	98.00	0.00	114.00	105.97	144702.00	8.83	98.97	99.00
30	3	4	9916.00	35310.00	153.90	0	Spot (Block30, Row4, Column3)	154.82	164.50	34.97	0.03	0.23	69.00	68.98	69.00	11.73	0.00	0.17	100.00	98.00	0.00	95.50	85.82	101250.00	7.32	95.89	96.50
30	4	4	10208.00	35314.00	147.00	-50	Spot (Block30, Row4, Column4)	71.76	71.00	11.11	0.00	0.15	70.00	69.40	70.00	10.17	0.00	0.15	22.00	6.00	0.00	1.00	1.76	42269.00	0.23	73.24	74.00
30	5	4	10471.00	35333.00	200.40	0	Spot (Block30, Row4, Column5)	76.91	77.00	8.63	0.00	0.11	70.00	69.15	70.00	10.39	0.01	0.15	33.00	6.00	0.00	7.00	6.91	87529.00	0.75	72.88	73.00
30	6	4	10831.00	35315.00	229.55	0	Spot (Block30, Row4, Column6)	90.21	91.00	12.14	0.00	0.13	70.00	70.58	70.00	13.02	0.00	0.18	72.00	32.00	0.00	21.00	20.21	136763.00	1.51	73.66	75.00
30	7	4	11088.00	35282.00	133.75	0	Spot (Block30, Row4, Column7)	91.35	92.00	10.77	0.00	0.12	71.00	71.41	71.00	10.96	0.00	0.15	81.00	46.00	0.00	21.00	20.35	43572.00	1.82	81.53	81.00
30	8	4	11434.00	35381.00	188.15	0	Spot (Block30, Row4, Column8)	78.73	78.00	10.04	0.00	0.13	71.00	70.67	71.00	10.53	0.00	0.15	38.00	9.00	0.00	7.00	7.73	78568.00	0.77	74.67	74.50
30	1	5	9304.00	35591.00	142.85	0	Spot (Block30, Row5, Column1)	82.92	82.00	8.24	0.00	0.10	73.00	72.99	73.00	11.98	0.00	0.16	38.00	5.00	0.00	9.00	9.92	46189.00	0.83	78.13	77.50
30	2	5	9600.00	35610.00	213.00	0	Spot (Block30, Row5, Column2)	98.94	97.00	19.03	0.01	0.19	69.00	69.90	69.00	13.22	0.01	0.19	80.00	53.00	0.00	28.00	29.94	129122.00	2.20	75.86	76.00
30	3	5	9915.00	35612.00	154.75	0	Spot (Block30, Row5, Column3)	325.50	285.00	119.57	0.06	0.37	68.00	68.22	68.00	11.98	0.00	0.18	100.00	100.00	0.00	217.00	257.50	212877.00	21.47	127.31	118.00
30	4	5	10210.00	35608.00	241.15	0	Spot (Block30, Row5, Column4)	81.93	83.00	12.43	0.01	0.15	69.00	69.25	69.00	10.54	0.00	0.15	60.00	26.00	0.00	14.00	12.93	137553.00	1.20	71.41	71.00
30	5	5	10519.00	35614.00	155.25	0	Spot (Block30, Row5, Column5)	181.14	189.00	42.54	0.02	0.23	70.00	70.20	70.00	10.97	0.00	0.16	100.00	99.00	0.00	119.00	111.14	120457.00	10.11	102.41	101.00
30	6	5	10806.00	35617.00	147.00	-50	Spot (Block30, Row5, Column6)	75.56	76.00	10.01	0.00	0.13	72.00	72.99	72.00	12.17	0.01	0.17	21.00	1.00	0.00	4.00	3.56	44885.00	0.21	71.75	71.00
30	7	5	11110.00	35624.00	190.05	0	Spot (Block30, Row5, Column7)	160.48	163.00	34.90	0.01	0.22	72.00	73.11	72.00	11.64	0.01	0.16	99.00	98.00	0.00	91.00	88.48	163209.00	7.51	103.70	104.00
30	8	5	11420.00	35624.00	142.85	0	Spot (Block30, Row5, Column8)	91.21	91.00	11.34	0.00	0.12	72.00	71.78	72.00	10.44	0.00	0.15	79.00	44.00	0.00	19.00	19.21	50806.00	1.86	77.30	79.00
30	1	6	9308.00	35912.00	192.50	0	Spot (Block30, Row6, Column1)	231.58	210.50	80.06	0.04	0.35	73.00	74.33	73.00	13.90	0.01	0.19	100.00	100.00	0.00	137.50	158.58	241768.00	11.32	123.15	122.00
30	2	6	9609.00	35902.00	208.55	0	Spot (Block30, Row6, Column2)	131.27	131.00	27.07	0.00	0.21	71.00	71.67	71.00	12.67	0.00	0.18	97.00	90.00	0.00	60.00	60.27	162639.00	4.70	91.77	93.00
30	3	6	9901.00	35920.00	177.60	0	Spot (Block30, Row6, Column3)	90.14	90.00	11.54	0.00	0.13	70.00	70.10	70.00	11.31	0.00	0.16	75.00	43.00	0.00	20.00	20.14	79593.00	1.77	77.44	76.00
30	4	6	10205.00	35914.00	147.00	-50	Spot (Block30, Row6, Column4)	68.66	71.00	12.55	0.01	0.18	71.00	70.94	71.00	11.25	0.00	0.16	12.00	0.00	0.00	0.00	-2.34	40370.00	-0.20	70.10	70.00
30	5	6	10507.00	35910.00	154.70	0	Spot (Block30, Row6, Column5)	162.95	173.00	35.52	0.03	0.22	71.00	71.29	71.00	10.62	0.00	0.15	100.00	99.00	0.00	102.00	91.95	106568.00	8.63	98.85	98.00
30	6	6	10805.00	35917.00	147.00	-50	Spot (Block30, Row6, Column6)	81.78	81.00	14.69	0.00	0.18	71.00	71.49	71.00	10.87	0.00	0.15	48.00	26.00	0.00	10.00	10.78	47921.00	0.95	77.56	75.00
30	7	6	11105.00	35914.00	123.55	0	Spot (Block30, Row6, Column7)	95.05	96.00	10.82	0.00	0.11	71.00	71.20	71.00	10.90	0.00	0.15	85.00	60.00	0.00	25.00	24.05	38970.00	2.19	84.55	85.00
30	8	6	11407.00	35926.00	166.85	0	Spot (Block30, Row6, Column8)	91.45	92.00	11.41	0.00	0.12	73.00	72.52	73.00	10.35	0.00	0.14	75.00	44.00	0.00	19.00	18.45	70967.00	1.83	78.15	80.00
30	1	7	9303.00	36210.00	173.80	0	Spot (Block30, Row7, Column1)	171.86	183.00	42.52	0.03	0.25	67.00	68.36	67.00	13.53	0.01	0.20	100.00	98.00	0.00	116.00	104.86	145048.00	7.65	97.48	99.00
30	2	7	9604.00	36211.00	147.00	-50	Spot (Block30, Row7, Column2)	74.99	74.00	9.91	0.01	0.13	71.00	69.98	71.00	11.52	0.01	0.16	21.00	3.00	0.00	3.00	3.99	44169.00	0.44	68.17	69.00
30	3	7	9904.00	36212.00	147.00	-50	Spot (Block30, Row7, Column3)	71.24	71.00	7.04	0.00	0.10	71.00	70.41	71.00	11.94	0.00	0.17	5.00	0.00	0.00	0.00	0.24	41889.00	0.07	74.23	74.00
30	4	7	10204.00	36214.00	147.00	-50	Spot (Block30, Row7, Column4)	74.42	75.00	9.42	0.00	0.13	72.00	72.56	72.00	11.56	0.00	0.16	18.00	0.00	0.00	3.00	2.42	43832.00	0.16	70.34	70.50
30	5	7	10504.00	36216.00	147.00	-50	Spot (Block30, Row7, Column5)	73.80	72.00	10.79	0.01	0.15	71.00	71.25	71.00	10.52	0.00	0.15	21.00	7.00	0.00	1.00	2.80	43543.00	0.24	73.90	72.00
30	6	7	10802.00	36232.00	240.35	0	Spot (Block30, Row7, Column6)	129.55	121.00	31.92	0.03	0.25	71.00	72.42	71.00	13.58	0.01	0.19	95.00	83.00	0.00	50.00	58.55	216093.00	4.21	88.66	90.00
30	7	7	11103.00	36219.00	147.00	-50	Spot (Block30, Row7, Column7)	79.26	79.00	12.53	0.00	0.16	72.00	71.52	72.00	10.67	0.00	0.15	35.00	15.00	0.00	7.00	7.26	46604.00	0.73	78.36	79.00
30	8	7	11419.00	36231.00	201.55	0	Spot (Block30, Row7, Column8)	105.53	104.00	15.70	0.01	0.15	73.00	72.35	73.00	10.40	0.00	0.14	95.00	78.00	0.00	31.00	32.53	121987.00	3.19	84.66	87.00
30	1	8	9295.00	36521.00	171.90	0	Spot (Block30, Row8, Column1)	99.00	98.00	13.56	0.00	0.14	67.00	66.96	67.00	11.09	0.00	0.17	95.00	72.00	0.00	31.00	32.00	81378.00	2.89	79.83	80.00
30	2	8	9656.00	36519.00	155.70	0	Spot (Block30, Row8, Column2)	83.12	84.00	12.50	0.00	0.15	70.00	69.11	70.00	11.80	0.01	0.17	56.00	24.00	0.00	14.00	13.12	55441.00	1.19	72.47	71.00
30	3	8	9868.00	36491.00	168.55	0	Spot (Block30, Row8, Column3)	88.13	89.00	11.10	0.00	0.13	69.00	68.22	69.00	12.16	0.00	0.18	73.00	35.00	0.00	20.00	19.13	69978.00	1.64	76.27	76.00
30	4	8	10213.00	36516.00	157.80	0	Spot (Block30, Row8, Column4)	150.84	154.00	35.39	0.01	0.23	70.00	69.76	70.00	10.58	0.00	0.15	100.00	98.00	0.00	84.00	80.84	103322.00	7.66	93.09	93.00
30	5	8	10502.00	36516.00	147.00	-50	Spot (Block30, Row8, Column5)	72.01	70.00	12.41	0.01	0.17	71.00	71.75	71.00	12.82	0.00	0.18	18.00	3.00	0.00	-1.00	1.01	42560.00	0.02	70.71	69.00
30	6	8	10807.00	36519.00	193.00	0	Spot (Block30, Row8, Column6)	312.13	280.50	140.06	0.05	0.45	71.00	73.40	71.00	15.59	0.01	0.21	100.00	100.00	0.00	209.50	241.13	327739.00	15.32	144.35	143.00
30	7	8	11127.00	36494.00	164.90	0	Spot (Block30, Row8, Column7)	84.78	84.00	7.91	0.00	0.09	71.00	71.88	71.00	12.00	0.01	0.17	54.00	9.00	0.00	13.00	13.78	63753.00	1.07	75.83	76.50
30	8	8	11402.00	36520.00	147.00	-50	Spot (Block30, Row8, Column8)	82.39	80.00	12.80	0.01	0.16	71.00	71.29	71.00	10.74	0.00	0.15	45.00	22.00	0.00	9.00	11.39	48609.00	1.03	78.64	77.00
31	1	1	13822.00	34431.00	150.95	0	Spot (Block31, Row1, Column1)	1348.71	1180.50	701.19	0.06	0.52	81.00	81.60	81.00	14.40	0.00	0.18	100.00	100.00	0.00	1099.50	1267.71	844291.00	87.98	382.44	339.50
31	2	1	14108.00	34433.00	149.20	0	Spot (Block31, Row1, Column2)	131.60	131.50	14.76	0.00	0.11	81.00	81.27	81.00	13.19	0.00	0.16	99.00	93.00	0.00	50.50	50.60	80538.00	3.81	106.41	106.00
31	3	1	14409.00	34453.00	213.20	0	Spot (Block31, Row1, Column3)	94.79	94.00	11.84	0.00	0.12	79.00	79.60	79.00	11.13	0.00	0.14	64.00	28.00	0.00	15.00	15.79	123135.00	1.37	85.19	85.00
31	4	1	14705.00	34447.00	212.80	0	Spot (Block31, Row1, Column4)	96.06	96.00	12.46	0.00	0.13	76.00	76.50	76.00	10.54	0.00	0.14	78.00	45.00	0.00	20.00	20.06	124495.00	1.86	79.10	80.00
31	5	1	15007.00	34444.00	189.05	0	Spot (Block31, Row1, Column5)	95.49	97.00	13.88	0.01	0.15	78.00	78.06	78.00	11.04	0.00	0.14	66.00	41.00	0.00	19.00	17.49	96065.00	1.58	81.42	80.00
31	6	1	15310.00	34423.00	137.95	0	Spot (Block31, Row1, Column6)	113.70	115.00	15.02	0.00	0.13	81.00	81.00	81.00	11.39	0.00	0.14	90.00	72.00	0.00	34.00	32.70	58440.00	2.87	94.37	95.00
31	7	1	15609.00	34461.00	177.85	0	Spot (Block31, Row1, Column7)	113.47	113.00	27.93	0.00	0.25	82.00	84.33	82.00	18.11	0.01	0.21	79.00	36.00	0.00	31.00	31.47	100079.00	1.61	94.41	94.00
31	8	1	15902.00	34452.00	148.45	0	Spot (Block31, Row1, Column8)	4351.80	4092.00	2034.63	0.03	0.47	82.00	85.16	82.00	22.56	0.02	0.26	100.00	100.00	0.00	4010.00	4269.80	2645894.00	189.09	872.42	646.00
31	1	2	13790.00	34783.00	165.70	0	Spot (Block31, Row2, Column1)	94.77	96.00	9.95	0.01	0.11	80.00	80.45	80.00	12.32	0.00	0.15	64.00	13.00	0.00	16.00	14.77	72313.00	1.16	86.72	86.00
31	2	2	14115.00	34735.00	184.80	0	Spot (Block31, Row2, Column2)	97.87	97.00	11.22	0.00	0.11	79.00	79.29	79.00	10.89	0.00	0.14	78.00	36.00	0.00	18.00	18.87	94051.00	1.71	84.44	84.00
31	3	2	14416.00	34741.00	147.00	-50	Spot (Block31, Row2, Column3)	86.75	86.00	7.23	0.00	0.08	78.00	78.91	78.00	12.19	0.01	0.15	29.00	1.00	0.00	8.00	8.75	51097.00	0.64	86.82	87.00
31	4	2	14713.00	34709.00	188.00	0	Spot (Block31, Row2, Column4)	103.47	103.00	14.30	0.00	0.14	79.00	78.46	79.00	11.55	0.00	0.15	82.00	51.00	0.00	24.00	24.47	102950.00	2.16	87.40	88.00
31	5	2	15024.00	34744.00	204.50	0	Spot (Block31, Row2, Column5)	143.20	135.00	30.95	0.03	0.22	80.00	80.46	80.00	11.09	0.00	0.14	99.00	95.00	0.00	55.00	63.20	171124.00	5.66	102.60	103.00
31	6	2	15315.00	34746.00	147.00	-50	Spot (Block31, Row2, Column6)	92.68	92.00	13.32	0.00	0.14	82.00	82.27	82.00	11.77	0.00	0.14	43.00	20.00	0.00	10.00	10.68	54776.00	0.89	88.13	88.00
31	7	2	15629.00	34725.00	171.95	0	Spot (Block31, Row2, Column7)	102.13	103.00	11.91	0.00	0.12	79.00	80.16	79.00	12.38	0.01	0.15	80.00	48.00	0.00	24.00	23.13	84153.00	1.77	87.95	85.00
31	8	2	15915.00	34750.00	147.00	-50	Spot (Block31, Row2, Column8)	87.43	88.00	10.91	0.00	0.12	80.00	81.94	80.00	17.97	0.01	0.22	19.00	0.00	0.00	8.00	7.43	51759.00	0.31	86.52	87.00
31	1	3	13846.00	35080.00	129.00	0	Spot (Block31, Row3, Column1)	106.09	105.00	12.23	0.00	0.12	81.00	80.98	81.00	12.06	0.00	0.15	84.00	46.00	0.00	24.00	25.09	47103.00	2.08	92.12	91.50
31	2	3	14170.00	35024.00	167.75	0	Spot (Block31, Row3, Column2)	91.52	91.00	11.18	0.00	0.12	79.00	79.00	79.00	11.80	0.00	0.15	53.00	17.00	0.00	12.00	12.52	71664.00	1.06	83.41	84.00
31	3	3	14410.00	35030.00	165.90	0	Spot (Block31, Row3, Column3)	171.57	178.00	32.70	0.02	0.19	78.00	78.30	78.00	12.82	0.00	0.16	100.00	97.00	0.00	100.00	93.57	130906.00	7.28	109.20	107.00
31	4	3	14716.00	35041.00	187.00	0	Spot (Block31, Row3, Column4)	136.39	130.00	29.05	0.02	0.21	76.00	76.23	76.00	12.09	0.00	0.16	98.00	91.00	0.00	54.00	60.39	133662.00	4.98	93.55	94.00
31	5	3	15018.00	35039.00	164.70	0	Spot (Block31, Row3, Column5)	148.18	154.50	33.01	0.02	0.22	77.00	78.37	77.00	11.74	0.01	0.15	99.00	95.00	0.00	77.50	71.18	111430.00	5.95	97.36	98.00
31	6	3	15305.00	35042.00	193.70	0	Spot (Block31, Row3, Column6)	174.67	182.50	33.53	0.02	0.19	81.00	81.40	81.00	12.51	0.00	0.15	100.00	98.00	0.00	101.50	93.67	185152.00	7.45	110.87	111.00
31	7	3	15603.00	35011.00	204.00	0	Spot (Block31, Row3, Column7)	96.13	96.00	9.04	0.00	0.09	80.00	79.88	80.00	12.02	0.00	0.15	65.00	16.00	0.00	16.00	16.13	113718.00	1.35	88.29	88.00
31	8	3	15908.00	35064.00	173.35	0	Spot (Block31, Row3, Column8)	148.94	139.00	38.20	0.03	0.26	80.00	80.08	80.00	10.59	0.00	0.13	98.00	92.00	0.00	59.00	68.94	124663.00	6.51	101.44	102.00
31	1	4	13828.00	35315.00	167.45	0	Spot (Block31, Row4, Column1)	121.03	118.00	21.16	0.01	0.17	80.00	80.07	80.00	10.86	0.00	0.14	93.00	82.00	0.00	38.00	41.03	93798.00	3.77	93.14	90.00
31	2	4	14116.00	35357.00	135.10	0	Spot (Block31, Row4, Column2)	101.12	101.00	9.87	0.00	0.10	81.00	80.62	81.00	11.48	0.00	0.14	78.00	41.00	0.00	20.00	20.12	49549.00	1.79	90.22	90.00
31	3	4	14416.00	35341.00	152.95	0	Spot (Block31, Row4, Column3)	294.14	277.00	101.17	0.03	0.34	81.00	80.58	81.00	11.98	0.00	0.15	100.00	100.00	0.00	196.00	213.14	187664.00	17.82	137.13	120.50
31	4	4	14729.00	35340.00	258.65	0	Spot (Block31, Row4, Column4)	85.99	87.00	12.59	0.01	0.15	77.00	76.25	77.00	10.69	0.00	0.14	48.00	14.00	0.00	10.00	8.99	166655.00	0.91	78.54	79.00
31	5	4	14998.00	35331.00	171.70	0	Spot (Block31, Row4, Column5)	109.24	111.00	12.13	0.01	0.11	79.00	78.99	79.00	10.43	0.00	0.13	92.00	76.00	0.00	32.00	30.24	89470.00	2.90	91.99	91.00
31	6	4	15320.00	35342.00	197.85	0	Spot (Block31, Row4, Column6)	175.06	184.00	29.94	0.02	0.17	80.00	79.88	80.00	10.85	0.00	0.14	99.00	98.00	0.00	104.00	95.06	194138.00	8.77	102.52	101.00
31	7	4	15617.00	35346.00	227.55	0	Spot (Block31, Row4, Column7)	92.16	92.00	12.44	0.00	0.13	82.00	82.83	82.00	14.02	0.00	0.17	36.00	8.00	0.00	10.00	10.16	137141.00	0.67	83.10	83.00
31	8	4	15912.00	35349.00	147.00	-50	Spot (Block31, Row4, Column8)	73.35	73.00	17.51	0.00	0.24	79.00	79.63	79.00	11.33	0.00	0.14	1.00	0.00	0.00	-6.00	-5.65	42909.00	-0.55	75.55	76.00
31	1	5	13818.00	35629.00	160.60	0	Spot (Block31, Row5, Column1)	143.10	135.00	32.71	0.03	0.23	80.00	80.44	80.00	11.82	0.00	0.15	99.00	94.00	0.00	55.00	63.10	102031.00	5.30	104.13	103.00
31	2	5	14109.00	35635.00	157.80	0	Spot (Block31, Row5, Column2)	179.87	191.00	30.75	0.03	0.17	83.00	83.13	83.00	13.03	0.00	0.16	100.00	98.00	0.00	108.00	96.87	122852.00	7.42	116.18	112.00
31	3	5	14412.00	35646.00	190.40	0	Spot (Block31, Row5, Column3)	128.89	124.00	23.42	0.02	0.18	83.00	82.17	83.00	11.42	0.00	0.14	96.00	84.00	0.00	41.00	45.89	131984.00	4.09	96.88	96.00
31	4	5	14711.00	35694.00	133.50	0	Spot (Block31, Row5, Column4)	98.43	100.00	11.23	0.01	0.11	80.00	80.80	80.00	10.82	0.00	0.13	74.00	44.00	0.00	20.00	18.43	47444.00	1.63	89.75	90.00
31	5	5	15019.00	35640.00	142.95	0	Spot (Block31, Row5, Column5)	416.36	389.00	141.22	0.03	0.34	80.00	80.65	80.00	11.22	0.00	0.14	100.00	100.00	0.00	309.00	336.36	230249.00	29.92	168.43	161.50
31	6	5	15318.00	35683.00	136.85	0	Spot (Block31, Row5, Column6)	93.95	95.00	9.01	0.00	0.10	81.00	82.12	81.00	13.29	0.01	0.16	50.00	4.00	0.00	14.00	12.95	47349.00	0.89	83.88	84.00
31	7	5	15618.00	35647.00	182.10	0	Spot (Block31, Row5, Column7)	570.17	563.00	230.69	0.01	0.40	84.00	86.04	84.00	16.51	0.01	0.19	100.00	100.00	0.00	479.00	486.17	529118.00	29.32	202.53	201.00
31	8	5	15926.00	35639.00	195.45	0	Spot (Block31, Row5, Column8)	96.87	95.00	15.09	0.01	0.16	82.00	82.97	82.00	14.27	0.01	0.17	45.00	16.00	0.00	13.00	14.87	104818.00	0.97	87.32	87.00
31	1	6	13811.00	35942.00	197.40	0	Spot (Block31, Row6, Column1)	163.84	166.00	40.46	0.01	0.25	83.00	83.10	83.00	13.68	0.00	0.16	99.00	92.00	0.00	83.00	80.84	180553.00	5.90	102.80	102.00
31	2	6	14112.00	35932.00	202.30	0	Spot (Block31, Row6, Column2)	295.68	292.00	91.89	0.01	0.31	84.00	85.79	84.00	14.24	0.01	0.17	100.00	100.00	0.00	208.00	211.68	343579.00	14.74	150.05	154.00
31	3	6	14420.00	35939.00	197.45	0	Spot (Block31, Row6, Column3)	125.08	120.00	23.87	0.02	0.19	81.00	81.29	81.00	13.58	0.00	0.17	95.00	68.00	0.00	39.00	44.08	137960.00	3.22	92.37	92.00
31	4	6	14724.00	35959.00	220.60	0	Spot (Block31, Row6, Column4)	92.43	92.00	10.05	0.00	0.11	78.00	78.47	78.00	12.10	0.00	0.15	58.00	16.00	0.00	14.00	14.43	128669.00	1.15	85.26	85.00
31	5	6	15010.00	35944.00	148.20	0	Spot (Block31, Row6, Column5)	317.70	306.50	92.89	0.02	0.29	82.00	82.50	82.00	11.81	0.00	0.14	100.00	100.00	0.00	224.50	235.70	189348.00	19.91	147.91	154.50
31	6	6	15310.00	35946.00	147.00	-50	Spot (Block31, Row6, Column6)	81.99	81.00	11.95	0.01	0.15	81.00	81.93	81.00	13.96	0.00	0.17	15.00	2.00	0.00	0.00	0.99	48295.00	0.00	87.39	88.00
31	7	6	15618.00	35944.00	163.50	0	Spot (Block31, Row6, Column7)	113.82	114.00	15.56	0.00	0.14	83.00	82.93	83.00	14.43	0.00	0.17	85.00	57.00	0.00	31.00	30.82	84339.00	2.14	90.95	88.00
31	8	6	15911.00	35935.00	160.10	0	Spot (Block31, Row6, Column8)	111.09	111.00	13.32	0.00	0.12	83.00	82.75	83.00	10.83	0.00	0.13	90.00	66.00	0.00	28.00	28.09	78319.00	2.62	91.68	92.50
31	1	7	13812.00	36235.00	167.00	0	Spot (Block31, Row7, Column1)	107.65	108.00	11.96	0.00	0.11	78.00	77.53	78.00	10.92	0.00	0.14	94.00	77.00	0.00	30.00	29.65	83319.00	2.76	88.37	92.00
31	2	7	14109.00	36239.00	147.00	-50	Spot (Block31, Row7, Column2)	84.01	84.00	8.27	0.00	0.10	80.00	79.72	80.00	12.46	0.00	0.16	16.00	0.00	0.00	4.00	4.01	49818.00	0.34	89.26	89.50
31	3	7	14445.00	36261.00	232.00	0	Spot (Block31, Row7, Column3)	90.02	89.00	11.69	0.00	0.13	79.00	78.09	79.00	11.91	0.01	0.15	45.00	14.00	0.00	10.00	11.02	139165.00	1.00	81.05	80.00
31	4	7	14686.00	36241.00	110.15	0	Spot (Block31, Row7, Column4)	91.75	91.00	7.54	0.00	0.08	78.00	77.24	78.00	11.95	0.00	0.15	58.00	10.00	0.00	13.00	13.75	29084.00	1.21	85.49	85.00
31	5	7	15009.00	36244.00	147.00	-50	Spot (Block31, Row7, Column5)	86.89	87.00	8.87	0.00	0.10	82.00	82.47	82.00	14.33	0.00	0.17	14.00	0.00	0.00	5.00	4.89	51178.00	0.31	83.27	84.00
31	6	7	15306.00	36241.00	193.35	0	Spot (Block31, Row7, Column6)	356.73	387.00	109.72	0.04	0.31	85.00	85.59	85.00	15.31	0.00	0.18	100.00	100.00	0.00	302.00	271.73	378130.00	17.71	169.25	176.00
31	7	7	15573.00	36266.00	129.95	0	Spot (Block31, Row7, Column7)	102.14	102.00	10.68	0.00	0.10	83.00	82.68	83.00	13.71	0.00	0.17	69.00	24.00	0.00	19.00	19.14	45964.00	1.42	90.60	91.00
31	8	7	15914.00	36249.00	194.35	0	Spot (Block31, Row7, Column8)	267.86	281.00	44.24	0.02	0.17	83.00	82.53	83.00	11.69	0.00	0.14	100.00	100.00	0.00	198.00	184.86	286877.00	15.85	138.27	120.50
31	1	8	13789.00	36522.00	175.30	0	Spot (Block31, Row8, Column1)	100.84	100.00	14.85	0.00	0.15	78.00	77.62	78.00	11.08	0.00	0.14	80.00	47.00	0.00	22.00	22.84	86422.00	2.10	86.85	87.00
31	2	8	14067.00	36556.00	132.50	0	Spot (Block31, Row8, Column2)	96.81	97.00	9.26	0.00	0.10	77.00	76.77	77.00	11.57	0.00	0.15	81.00	35.00	0.00	20.00	19.81	45597.00	1.73	85.30	84.00
31	3	8	14412.00	36548.00	189.85	0	Spot (Block31, Row8, Column3)	99.98	99.00	12.49	0.00	0.12	79.00	79.15	79.00	11.79	0.00	0.15	77.00	37.00	0.00	20.00	20.98	101978.00	1.77	85.66	85.00
31	4	8	14712.00	36541.00	152.20	0	Spot (Block31, Row8, Column4)	356.05	315.50	119.10	0.05	0.33	80.00	80.20	80.00	13.11	0.00	0.16	100.00	100.00	0.00	235.50	276.05	225738.00	21.03	161.28	165.00
31	5	8	15008.00	36544.00	147.00	-50	Spot (Block31, Row8, Column5)	89.15	90.00	7.72	0.00	0.09	81.00	81.17	81.00	12.82	0.00	0.16	29.00	0.00	0.00	9.00	8.15	52332.00	0.62	90.16	90.00
31	6	8	15314.00	36542.00	174.60	0	Spot (Block31, Row8, Column6)	263.41	262.00	78.36	0.00	0.30	84.00	84.32	84.00	12.95	0.00	0.15	100.00	100.00	0.00	178.00	179.41	222579.00	13.83	136.67	126.00
31	7	8	15611.00	36522.00	140.95	0	Spot (Block31, Row8, Column7)	111.74	110.00	12.86	0.01	0.12	81.00	80.80	81.00	12.41	0.00	0.15	94.00	65.00	0.00	29.00	30.74	60342.00	2.49	95.93	95.00
31	8	8	15875.00	36575.00	203.30	0	Spot (Block31, Row8, Column8)	106.49	106.00	13.99	0.00	0.13	80.00	80.48	80.00	11.00	0.00	0.14	84.00	62.00	0.00	26.00	26.49	125447.00	2.36	89.87	89.00
32	1	1	18320.00	34454.00	153.10	0	Spot (Block32, Row1, Column1)	1560.61	1349.00	739.03	0.06	0.47	86.00	87.83	86.00	13.05	0.01	0.15	100.00	100.00	0.00	1263.00	1474.61	1012836.00	112.82	396.82	290.00
32	2	1	18601.00	34453.00	177.55	0	Spot (Block32, Row1, Column2)	98.22	98.00	9.77	0.00	0.10	85.00	86.05	85.00	11.24	0.01	0.13	58.00	18.00	0.00	13.00	13.22	87019.00	1.08	93.45	94.00
32	3	1	18906.00	34423.00	206.20	0	Spot (Block32, Row1, Column3)	92.43	93.00	8.77	0.00	0.09	84.00	84.09	84.00	9.72	0.00	0.12	48.00	8.00	0.00	9.00	8.43	111465.00	0.86	88.79	88.00
32	4	1	19232.00	34471.00	166.70	0	Spot (Block32, Row1, Column4)	90.96	91.00	10.08	0.00	0.11	83.00	83.30	83.00	10.35	0.00	0.12	42.00	10.00	0.00	8.00	7.96	70220.00	0.74	88.32	89.00
32	5	1	19537.00	34428.00	202.95	0	Spot (Block32, Row1, Column5)	98.69	98.00	11.00	0.00	0.11	84.00	84.40	84.00	10.44	0.00	0.12	65.00	29.00	0.00	14.00	14.69	115266.00	1.37	89.19	89.00
32	6	1	19813.00	34463.00	147.00	-50	Spot (Block32, Row1, Column6)	89.49	90.00	7.20	0.00	0.08	84.00	84.22	84.00	11.38	0.00	0.14	21.00	0.00	0.00	6.00	5.49	52532.00	0.46	87.90	89.00
32	7	1	20119.00	34446.00	181.20	0	Spot (Block32, Row1, Column7)	102.92	102.00	12.30	0.00	0.12	85.00	86.37	85.00	19.75	0.01	0.23	39.00	6.00	0.00	17.00	17.92	94582.00	0.84	91.61	91.00
32	8	1	20401.00	34473.00	150.75	0	Spot (Block32, Row1, Column8)	4294.33	4143.00	1863.80	0.02	0.43	87.00	90.53	87.00	24.93	0.02	0.28	100.00	100.00	0.00	4056.00	4207.33	2666776.00	168.61	904.39	702.50
32	1	2	18313.00	34755.00	147.00	-50	Spot (Block32, Row2, Column1)	90.31	90.00	8.56	0.00	0.09	84.00	85.11	84.00	12.64	0.01	0.15	24.00	1.00	0.00	6.00	6.31	53285.00	0.41	91.50	92.00
32	2	2	18613.00	34757.00	147.00	-50	Spot (Block32, Row2, Column2)	82.71	85.00	13.31	0.01	0.16	84.00	84.74	84.00	11.87	0.00	0.14	15.00	0.00	0.00	1.00	-1.29	49131.00	-0.17	81.30	83.00
32	3	2	18912.00	34758.00	147.00	-50	Spot (Block32, Row2, Column3)	95.07	95.00	7.78	0.00	0.08	86.00	86.95	86.00	11.60	0.00	0.13	38.00	2.00	0.00	9.00	9.07	56185.00	0.70	95.41	96.00
32	4	2	19212.00	34760.00	147.00	-50	Spot (Block32, Row2, Column4)	90.98	89.50	10.51	0.01	0.12	85.00	85.47	85.00	9.83	0.00	0.12	34.00	13.00	0.00	4.50	5.98	53494.00	0.56	92.39	90.50
32	5	2	19522.00	34764.00	214.60	0	Spot (Block32, Row2, Column5)	126.58	125.00	19.70	0.01	0.16	83.00	83.16	83.00	10.27	0.00	0.12	96.00	87.00	0.00	42.00	43.58	166705.00	4.23	101.76	101.00
32	6	2	19822.00	34769.00	225.75	0	Spot (Block32, Row2, Column6)	97.13	98.00	10.21	0.00	0.11	84.00	84.71	84.00	12.45	0.00	0.15	54.00	14.00	0.00	14.00	13.13	141618.00	1.00	85.67	85.00
32	7	2	20066.00	34775.00	245.15	0	Spot (Block32, Row2, Column7)	90.17	89.00	10.47	0.01	0.12	82.00	82.09	82.00	11.48	0.00	0.14	32.00	10.00	0.00	7.00	8.17	156623.00	0.70	82.37	83.00
32	8	2	20412.00	34766.00	147.00	-50	Spot (Block32, Row2, Column8)	92.79	92.00	7.98	0.00	0.09	88.00	88.61	88.00	18.53	0.00	0.21	6.00	0.00	0.00	4.00	4.79	55208.00	0.23	91.93	92.00
32	1	3	18316.00	35044.00	221.10	0	Spot (Block32, Row3, Column1)	99.04	98.00	12.63	0.00	0.13	81.00	81.05	81.00	9.78	0.00	0.12	70.00	44.00	0.00	17.00	18.04	138656.00	1.84	88.30	89.00
32	2	3	18592.00	35069.00	203.15	0	Spot (Block32, Row3, Column2)	93.87	93.00	11.91	0.00	0.13	81.00	81.24	81.00	11.07	0.00	0.14	50.00	18.00	0.00	12.00	12.87	109640.00	1.14	83.31	83.00
32	3	3	18918.00	35064.00	190.75	0	Spot (Block32, Row3, Column3)	102.21	102.00	10.19	0.00	0.10	85.00	85.59	85.00	11.44	0.00	0.13	68.00	28.00	0.00	17.00	17.21	104765.00	1.45	91.26	90.00
32	4	3	19215.00	35084.00	124.90	0	Spot (Block32, Row3, Column4)	98.81	100.00	9.28	0.01	0.09	83.00	83.22	83.00	8.91	0.00	0.11	82.00	44.00	0.00	17.00	15.81	41204.00	1.75	92.81	94.00
32	5	3	19521.00	35093.00	185.20	0	Spot (Block32, Row3, Column5)	99.81	100.00	8.95	0.00	0.09	84.00	84.15	84.00	10.95	0.00	0.13	73.00	29.00	0.00	16.00	15.81	96221.00	1.43	91.04	91.00
32	6	3	19821.00	35062.00	177.95	0	Spot (Block32, Row3, Column6)	227.45	227.00	50.48	0.00	0.22	85.00	85.97	85.00	12.68	0.00	0.15	100.00	99.00	0.00	142.00	142.45	202206.00	11.16	131.35	128.00
32	7	3	20110.00	35065.00	147.00	-50	Spot (Block32, Row3, Column7)	95.34	95.50	7.93	0.00	0.08	85.00	84.63	85.00	12.34	0.00	0.15	40.00	2.00	0.00	10.50	10.34	56062.00	0.87	89.63	90.00
32	8	3	20421.00	35059.00	178.80	0	Spot (Block32, Row3, Column8)	108.20	107.00	13.39	0.00	0.12	87.00	86.79	87.00	10.94	0.00	0.13	79.00	44.00	0.00	20.00	21.20	96949.00	1.96	94.97	95.00
32	1	4	18276.00	35390.00	129.55	0	Spot (Block32, Row4, Column1)	97.90	97.00	8.92	0.00	0.09	82.00	82.13	82.00	11.40	0.00	0.14	67.00	19.00	0.00	15.00	15.90	43763.00	1.38	91.04	90.00
32	2	4	18643.00	35367.00	137.35	0	Spot (Block32, Row4, Column2)	106.67	107.00	9.99	0.00	0.09	82.00	82.09	82.00	11.33	0.00	0.14	90.00	57.00	0.00	25.00	24.67	54509.00	2.17	97.82	97.50
32	3	4	18904.00	35368.00	170.45	0	Spot (Block32, Row4, Column3)	119.91	117.00	16.93	0.01	0.14	82.00	81.75	82.00	9.73	0.00	0.12	98.00	86.00	0.00	35.00	37.91	97010.00	3.92	98.45	99.00
32	4	4	19155.00	35351.00	256.30	0	Spot (Block32, Row4, Column4)	89.23	89.00	8.45	0.00	0.09	84.00	83.76	84.00	9.70	0.00	0.12	28.00	5.00	0.00	5.00	5.23	170078.00	0.56	82.85	81.00
32	5	4	19519.00	35365.00	131.85	0	Spot (Block32, Row4, Column5)	108.11	107.00	9.78	0.00	0.09	85.00	84.96	85.00	10.00	0.00	0.12	91.00	57.00	0.00	22.00	23.11	50381.00	2.32	99.51	100.00
32	6	4	19812.00	35366.00	195.80	0	Spot (Block32, Row4, Column6)	128.38	124.00	18.15	0.02	0.14	84.00	84.33	84.00	11.02	0.00	0.13	99.00	94.00	0.00	40.00	44.38	139161.00	4.00	103.71	103.00
32	7	4	20098.00	35340.00	220.15	0	Spot (Block32, Row4, Column7)	97.18	97.00	9.01	0.00	0.09	86.00	85.55	86.00	11.19	0.00	0.13	46.00	11.00	0.00	11.00	11.18	135075.00	1.04	89.14	89.00
32	8	4	20424.00	35395.00	238.25	0	Spot (Block32, Row4, Column8)	93.89	94.00	10.90	0.00	0.12	86.00	86.14	86.00	10.49	0.00	0.12	40.00	12.00	0.00	8.00	7.89	153325.00	0.74	86.68	86.00
32	1	5	18352.00	35673.00	175.20	0	Spot (Block32, Row5, Column1)	96.85	97.00	11.55	0.00	0.12	83.00	84.14	83.00	11.32	0.01	0.13	57.00	21.00	0.00	14.00	13.85	82905.00	1.12	89.55	89.00
32	2	5	18608.00	35663.00	187.15	0	Spot (Block32, Row5, Column2)	109.39	109.00	12.09	0.00	0.11	83.00	83.35	83.00	10.86	0.00	0.13	90.00	66.00	0.00	26.00	26.39	107643.00	2.40	92.55	92.00
32	3	5	18917.00	35653.00	196.60	0	Spot (Block32, Row5, Column3)	118.08	118.00	15.98	0.00	0.14	82.00	81.83	82.00	9.74	0.00	0.12	97.00	85.00	0.00	36.00	36.08	130128.00	3.72	91.86	92.00
32	4	5	19208.00	35660.00	147.00	-50	Spot (Block32, Row5, Column4)	97.55	98.00	13.71	0.00	0.14	85.00	85.23	85.00	9.94	0.00	0.12	59.00	36.00	0.00	13.00	12.55	57553.00	1.24	91.35	92.00
32	5	5	19494.00	35650.00	166.00	0	Spot (Block32, Row5, Column5)	119.06	118.00	14.71	0.00	0.12	86.00	86.20	86.00	9.83	0.00	0.11	96.00	84.00	0.00	32.00	33.06	90845.00	3.34	100.55	102.00
32	6	5	19811.00	35667.00	189.45	0	Spot (Block32, Row5, Column6)	99.39	99.00	10.95	0.00	0.11	84.00	84.01	84.00	9.47	0.00	0.11	68.00	39.00	0.00	15.00	15.39	100978.00	1.62	87.16	87.00
32	7	5	20136.00	35646.00	194.55	0	Spot (Block32, Row5, Column7)	97.76	98.00	8.56	0.00	0.09	85.00	85.15	85.00	9.35	0.00	0.11	63.00	25.00	0.00	13.00	12.76	104702.00	1.35	92.74	93.00
32	8	5	20426.00	35643.00	185.95	0	Spot (Block32, Row5, Column8)	99.13	99.00	10.49	0.00	0.11	86.00	85.87	86.00	9.91	0.00	0.12	62.00	29.00	0.00	13.00	13.13	96058.00	1.34	88.81	89.00
32	1	6	18312.00	35962.00	175.25	0	Spot (Block32, Row6, Column1)	198.86	201.00	41.09	0.00	0.21	84.00	84.53	84.00	11.47	0.00	0.14	100.00	100.00	0.00	117.00	114.86	171818.00	9.97	117.34	115.00
32	2	6	18608.00	35965.00	269.45	0	Spot (Block32, Row6, Column2)	92.80	93.00	9.71	0.00	0.10	83.00	82.84	83.00	11.06	0.00	0.13	45.00	8.00	0.00	10.00	9.80	196371.00	0.90	85.94	86.00
32	3	6	18882.00	35943.00	209.90	0	Spot (Block32, Row6, Column3)	97.24	98.00	8.98	0.00	0.09	83.00	83.67	83.00	9.07	0.00	0.11	71.00	33.00	0.00	15.00	14.24	122428.00	1.50	87.63	88.00
32	4	6	19214.00	35948.00	231.55	0	Spot (Block32, Row6, Column4)	93.43	93.00	8.00	0.00	0.09	84.00	84.87	84.00	9.86	0.00	0.12	49.00	10.00	0.00	9.00	9.43	143889.00	0.87	88.61	89.00
32	5	6	19523.00	35969.00	166.45	0	Spot (Block32, Row6, Column5)	112.37	112.00	10.31	0.00	0.09	85.00	85.30	85.00	9.39	0.00	0.11	96.00	80.00	0.00	27.00	27.37	86298.00	2.88	96.59	97.00
32	6	6	19807.00	35963.00	147.00	-50	Spot (Block32, Row6, Column6)	75.98	76.00	9.54	0.00	0.13	86.00	86.21	86.00	9.84	0.00	0.11	2.00	0.00	0.00	-10.00	-10.02	45135.00	-1.04	82.87	83.00
32	7	6	20095.00	35944.00	234.10	0	Spot (Block32, Row6, Column7)	94.18	94.00	10.94	0.00	0.12	85.00	85.42	85.00	9.40	0.00	0.11	48.00	19.00	0.00	9.00	9.18	148904.00	0.93	86.15	86.00
32	8	6	20406.00	35966.00	147.00	-50	Spot (Block32, Row6, Column8)	89.53	88.00	9.60	0.01	0.11	85.00	85.32	85.00	10.03	0.00	0.12	25.00	7.00	0.00	3.00	4.53	52646.00	0.42	90.32	89.00
32	1	7	18319.00	36282.00	186.30	0	Spot (Block32, Row7, Column1)	97.80	98.00	9.36	0.00	0.10	82.00	82.70	82.00	10.52	0.00	0.13	72.00	28.00	0.00	16.00	15.80	95848.00	1.44	91.05	90.00
32	2	7	18634.00	36249.00	167.95	0	Spot (Block32, Row7, Column2)	93.27	93.00	8.14	0.00	0.09	80.00	79.99	80.00	9.22	0.00	0.12	64.00	27.00	0.00	13.00	13.27	72752.00	1.44	87.96	89.00
32	3	7	18878.00	36321.00	217.05	0	Spot (Block32, Row7, Column3)	91.85	92.00	9.05	0.00	0.10	82.00	82.90	82.00	10.38	0.00	0.13	49.00	10.00	0.00	10.00	9.85	123716.00	0.86	83.81	83.00
32	4	7	19206.00	36259.00	147.00	-50	Spot (Block32, Row7, Column4)	86.32	86.00	11.65	0.00	0.13	83.00	83.52	83.00	10.46	0.00	0.13	29.00	7.00	0.00	3.00	3.32	50754.00	0.27	82.86	83.00
32	5	7	19505.00	36261.00	147.00	-50	Spot (Block32, Row7, Column5)	92.83	93.00	8.38	0.00	0.09	86.00	86.07	86.00	10.56	0.00	0.12	33.00	3.00	0.00	7.00	6.83	54582.00	0.64	89.69	89.50
32	6	7	19805.00	36263.00	147.00	-50	Spot (Block32, Row7, Column6)	97.12	97.00	6.64	0.00	0.07	89.00	88.50	89.00	11.10	0.00	0.13	32.00	0.00	0.00	8.00	8.12	57398.00	0.78	92.92	92.00
32	7	7	20080.00	36235.00	172.30	0	Spot (Block32, Row7, Column7)	99.03	99.00	8.28	0.00	0.08	86.00	85.79	86.00	10.20	0.00	0.12	60.00	20.00	0.00	13.00	13.03	82191.00	1.30	93.53	94.00
32	8	7	20425.00	36266.00	199.15	0	Spot (Block32, Row7, Column8)	148.91	154.00	25.09	0.01	0.17	85.00	84.74	85.00	11.22	0.00	0.13	99.00	96.00	0.00	69.00	63.91	166930.00	5.72	107.10	108.00
32	1	8	18290.00	36558.00	165.70	0	Spot (Block32, Row8, Column1)	121.99	118.00	17.79	0.01	0.15	83.00	83.43	83.00	10.11	0.00	0.12	97.00	89.00	0.00	35.00	38.99	92956.00	3.82	98.26	98.00
32	2	8	18614.00	36552.00	224.45	0	Spot (Block32, Row8, Column2)	95.48	95.00	14.64	0.00	0.15	80.00	81.18	80.00	10.88	0.01	0.13	60.00	33.00	0.00	15.00	15.48	137783.00	1.31	84.10	84.00
32	3	8	18904.00	36558.00	147.00	-50	Spot (Block32, Row8, Column3)	90.85	91.00	10.81	0.00	0.12	81.00	81.22	81.00	10.00	0.00	0.12	50.00	19.00	0.00	10.00	9.85	53419.00	0.96	91.18	92.50
32	4	8	19209.00	36564.00	163.20	0	Spot (Block32, Row8, Column4)	130.25	129.00	18.84	0.00	0.14	82.00	81.69	82.00	9.72	0.00	0.12	99.00	94.00	0.00	47.00	48.25	96386.00	4.99	99.93	98.00
32	5	8	19462.00	36549.00	226.65	0	Spot (Block32, Row8, Column5)	93.96	94.00	8.42	0.00	0.09	85.00	84.90	85.00	11.05	0.00	0.13	35.00	5.00	0.00	9.00	8.96	138875.00	0.82	87.29	86.00
32	6	8	19811.00	36566.00	164.60	0	Spot (Block32, Row8, Column6)	362.85	318.00	145.96	0.06	0.40	86.00	86.82	86.00	12.50	0.00	0.14	100.00	100.00	0.00	232.00	276.85	272499.00	22.08	152.27	159.50
32	7	8	20081.00	36567.00	220.35	0	Spot (Block32, Row8, Column7)	95.43	95.00	8.68	0.00	0.09	83.00	83.64	83.00	11.14	0.00	0.13	50.00	14.00	0.00	12.00	12.43	132648.00	1.06	89.71	90.00
32	8	8	20396.00	36565.00	212.10	0	Spot (Block32, Row8, Column8)	94.43	94.00	8.90	0.00	0.09	83.00	83.56	83.00	10.70	0.00	0.13	51.00	13.00	0.00	11.00	11.43	121431.00	1.02	84.59	84.00
33	1	1	4796.00	38882.00	148.20	0	Spot (Block33, Row1, Column1)	1674.59	1606.00	744.44	0.02	0.44	79.00	81.31	79.00	16.06	0.01	0.20	100.00	100.00	0.00	1527.00	1595.59	1013124.00	99.19	406.95	350.00
33	2	1	5119.00	38927.00	187.00	0	Spot (Block33, Row1, Column2)	87.64	88.00	9.75	0.00	0.11	81.00	81.69	81.00	12.91	0.00	0.16	28.00	2.00	0.00	7.00	6.64	86416.00	0.46	83.67	83.00
33	3	1	5362.00	38837.00	163.50	0	Spot (Block33, Row1, Column3)	88.36	89.00	7.69	0.00	0.09	79.00	79.57	79.00	10.11	0.00	0.13	45.00	7.00	0.00	10.00	9.36	64680.00	0.87	85.36	87.00
33	4	1	5691.00	38893.00	147.00	-50	Spot (Block33, Row1, Column4)	76.06	76.00	7.07	0.00	0.09	80.00	80.52	80.00	10.98	0.00	0.14	2.00	0.00	0.00	-4.00	-3.94	44649.00	-0.41	76.76	78.00
33	5	1	5995.00	38891.00	129.15	0	Spot (Block33, Row1, Column5)	91.45	92.00	6.93	0.00	0.08	77.00	77.76	77.00	11.25	0.00	0.14	68.00	12.00	0.00	15.00	14.45	40511.00	1.22	83.12	83.00
33	6	1	6310.00	38925.00	244.65	0	Spot (Block33, Row1, Column6)	84.84	85.00	8.92	0.00	0.11	75.00	75.45	75.00	10.41	0.00	0.14	47.00	11.00	0.00	10.00	9.84	147117.00	0.90	78.01	78.00
33	7	1	6596.00	38908.00	190.50	0	Spot (Block33, Row1, Column7)	94.67	95.00	11.58	0.00	0.12	79.00	81.56	79.00	21.49	0.01	0.26	33.00	1.00	0.00	16.00	15.67	97130.00	0.61	82.72	82.00
33	8	1	6879.00	38905.00	144.35	0	Spot (Block33, Row1, Column8)	4347.87	4079.00	1979.43	0.03	0.46	83.00	86.96	83.00	24.23	0.02	0.28	100.00	100.00	0.00	3996.00	4264.87	2469588.00	175.87	826.07	581.00
33	1	2	4790.00	39188.00	147.00	-50	Spot (Block33, Row2, Column1)	82.47	82.00	11.13	0.00	0.13	78.00	79.02	78.00	12.31	0.01	0.16	23.00	3.00	0.00	4.00	4.47	48741.00	0.28	79.46	82.00
33	2	2	5090.00	39190.00	147.00	-50	Spot (Block33, Row2, Column2)	83.60	85.00	10.70	0.01	0.13	79.00	78.73	79.00	10.35	0.00	0.13	29.00	4.00	0.00	6.00	4.60	49575.00	0.47	78.58	80.00
33	3	2	5332.00	39140.00	216.70	0	Spot (Block33, Row2, Column3)	87.15	87.00	8.31	0.00	0.10	78.00	77.30	78.00	10.46	0.00	0.14	43.00	9.00	0.00	9.00	9.15	116955.00	0.94	81.54	81.00
33	4	2	5690.00	39193.00	147.00	-50	Spot (Block33, Row2, Column4)	74.94	75.00	7.60	0.00	0.10	78.00	77.85	78.00	10.89	0.00	0.14	1.00	0.00	0.00	-3.00	-3.06	44141.00	-0.27	74.54	75.00
33	5	2	5990.00	39179.00	187.55	0	Spot (Block33, Row2, Column5)	98.53	98.00	12.92	0.00	0.13	75.00	75.15	75.00	10.34	0.00	0.14	86.00	58.00	0.00	23.00	23.53	97254.00	2.26	87.01	89.00
33	6	2	6289.00	39196.00	147.00	-50	Spot (Block33, Row2, Column6)	82.51	83.00	10.11	0.00	0.12	76.00	80.07	76.00	28.48	0.02	0.36	0.00	0.00	0.00	7.00	6.51	48682.00	0.09	80.06	79.00
33	7	2	6589.00	39198.00	147.00	-50	Spot (Block33, Row2, Column7)	82.56	82.00	13.50	0.00	0.16	77.00	77.37	77.00	12.72	0.00	0.16	28.00	8.00	0.00	5.00	5.56	48627.00	0.41	78.66	79.00
33	8	2	6889.00	39199.00	147.00	-50	Spot (Block33, Row2, Column8)	86.40	86.00	7.69	0.00	0.09	81.00	82.80	81.00	19.48	0.01	0.24	3.00	0.00	0.00	5.00	5.40	50978.00	0.19	87.54	87.00
33	1	3	4789.00	39488.00	147.00	-50	Spot (Block33, Row3, Column1)	83.73	83.00	8.31	0.00	0.10	78.00	77.92	78.00	10.06	0.00	0.13	31.00	3.00	0.00	5.00	5.73	49570.00	0.58	82.65	83.00
33	2	3	5089.00	39489.00	147.00	-50	Spot (Block33, Row3, Column2)	82.07	80.00	9.86	0.01	0.12	78.00	77.88	78.00	10.15	0.00	0.13	22.00	6.00	0.00	2.00	4.07	48256.00	0.41	81.95	80.00
33	3	3	5386.00	39499.00	187.15	0	Spot (Block33, Row3, Column3)	90.76	91.00	10.43	0.00	0.11	77.00	76.52	77.00	9.94	0.00	0.13	68.00	27.00	0.00	14.00	13.76	89309.00	1.43	81.14	82.00
33	4	3	5663.00	39493.00	197.90	0	Spot (Block33, Row3, Column4)	87.77	87.00	11.92	0.00	0.14	75.00	75.44	75.00	9.98	0.00	0.13	58.00	26.00	0.00	12.00	12.77	97773.00	1.23	81.38	82.00
33	5	3	5961.00	39509.00	244.75	0	Spot (Block33, Row3, Column5)	89.75	88.00	11.67	0.01	0.13	75.00	79.60	75.00	26.04	0.03	0.33	15.00	0.00	0.00	13.00	14.75	155351.00	0.39	81.10	81.00
33	6	3	6293.00	39494.00	207.65	0	Spot (Block33, Row3, Column6)	1218.84	873.00	923.89	0.14	0.76	80.00	89.65	80.00	38.39	0.05	0.43	100.00	100.00	0.00	793.00	1138.84	1497956.00	29.41	346.95	349.00
33	7	3	6588.00	39498.00	147.00	-50	Spot (Block33, Row3, Column7)	86.05	83.00	12.83	0.02	0.15	78.00	83.10	78.00	27.95	0.03	0.34	9.00	0.00	0.00	5.00	8.05	50853.00	0.11	85.90	84.00
33	8	3	6889.00	39505.00	154.70	0	Spot (Block33, Row3, Column8)	433.91	393.00	178.36	0.04	0.41	78.00	79.00	78.00	12.45	0.01	0.16	100.00	100.00	0.00	315.00	355.91	285947.00	28.50	167.20	165.00
33	1	4	4788.00	39788.00	147.00	-50	Spot (Block33, Row4, Column1)	83.09	83.00	6.84	0.00	0.08	80.00	79.81	80.00	10.20	0.00	0.13	15.00	0.00	0.00	3.00	3.09	49355.00	0.32	79.99	80.00
33	2	4	5081.00	39791.00	196.45	0	Spot (Block33, Row4, Column2)	130.55	128.00	20.67	0.01	0.16	79.00	79.96	79.00	12.14	0.01	0.15	98.00	90.00	0.00	49.00	51.55	142303.00	4.17	95.63	96.00
33	3	4	5385.00	39795.00	160.10	0	Spot (Block33, Row4, Column3)	145.17	140.00	27.68	0.02	0.19	79.00	79.96	79.00	10.63	0.01	0.13	99.00	97.00	0.00	61.00	66.17	102635.00	6.14	101.20	101.00
33	4	4	5687.00	39793.00	147.00	-50	Spot (Block33, Row4, Column4)	80.35	79.00	8.61	0.01	0.11	76.00	76.39	76.00	10.01	0.00	0.13	24.00	4.00	0.00	3.00	4.35	47726.00	0.40	85.14	84.00
33	5	4	5987.00	39794.00	147.00	-50	Spot (Block33, Row4, Column5)	75.57	76.00	8.51	0.00	0.11	73.00	74.34	73.00	10.88	0.01	0.15	18.00	0.00	0.00	3.00	2.57	44433.00	0.11	77.89	80.00
33	6	4	6270.00	39789.00	226.30	0	Spot (Block33, Row4, Column6)	92.36	91.00	13.29	0.01	0.14	76.00	81.24	76.00	26.30	0.03	0.32	25.00	0.00	0.00	15.00	16.36	135581.00	0.42	80.79	80.00
33	7	4	6570.00	39800.00	219.00	0	Spot (Block33, Row4, Column7)	89.98	90.00	9.24	0.00	0.10	78.00	79.91	78.00	15.20	0.01	0.19	34.00	2.00	0.00	12.00	11.98	123092.00	0.66	82.19	83.00
33	8	4	6830.00	39806.00	187.80	0	Spot (Block33, Row4, Column8)	87.42	87.00	7.53	0.00	0.09	80.00	80.17	80.00	10.91	0.00	0.14	33.00	3.00	0.00	7.00	7.42	86723.00	0.66	83.98	84.00
33	1	5	4797.00	40078.00	161.60	0	Spot (Block33, Row5, Column1)	94.38	95.00	7.82	0.00	0.08	82.00	86.59	82.00	29.16	0.02	0.34	0.00	0.00	0.00	13.00	12.38	68423.00	0.27	85.67	86.00
33	2	5	5088.00	40086.00	145.55	0	Spot (Block33, Row5, Column2)	479.52	485.00	134.47	0.00	0.28	82.00	83.57	82.00	15.45	0.01	0.18	100.00	100.00	0.00	403.00	397.52	275724.00	25.63	183.22	175.00
33	3	5	5393.00	40088.00	147.90	0	Spot (Block33, Row5, Column3)	333.49	329.00	95.59	0.01	0.29	79.00	80.18	79.00	13.42	0.01	0.17	100.00	100.00	0.00	250.00	254.49	200092.00	18.88	140.14	128.00
33	4	5	5685.00	40073.00	262.85	0	Spot (Block33, Row5, Column4)	88.06	85.00	14.09	0.02	0.16	75.00	75.73	75.00	10.28	0.00	0.14	49.00	28.00	0.00	10.00	13.06	177266.00	1.20	78.69	78.00
33	5	5	6001.00	40085.00	162.85	0	Spot (Block33, Row5, Column5)	158.66	168.00	27.71	0.02	0.17	76.00	76.21	76.00	10.91	0.00	0.14	100.00	99.00	0.00	92.00	82.66	116618.00	7.56	102.81	101.00
33	6	5	6285.00	40096.00	147.00	-50	Spot (Block33, Row5, Column6)	82.24	82.00	11.88	0.00	0.14	80.00	80.58	80.00	13.38	0.00	0.17	17.00	2.00	0.00	2.00	2.24	48356.00	0.12	89.01	88.00
33	7	5	6592.00	40101.00	182.90	0	Spot (Block33, Row5, Column7)	358.12	348.00	142.32	0.01	0.40	82.00	83.93	82.00	14.96	0.01	0.18	100.00	100.00	0.00	266.00	276.12	336278.00	18.33	158.50	164.00
33	8	5	6930.00	40091.00	138.50	0	Spot (Block33, Row5, Column8)	96.09	95.00	10.76	0.00	0.11	81.00	81.84	81.00	12.57	0.00	0.15	53.00	17.00	0.00	14.00	15.09	49681.00	1.13	89.61	90.00
33	1	6	4787.00	40389.00	187.85	0	Spot (Block33, Row6, Column1)	1187.26	983.00	800.70	0.08	0.67	82.00	94.68	82.00	42.50	0.06	0.45	100.00	100.00	0.00	901.00	1105.26	1178945.00	25.71	332.15	317.00
33	2	6	5086.00	40385.00	199.95	0	Spot (Block33, Row6, Column2)	245.11	228.00	68.77	0.03	0.28	81.00	88.75	81.00	32.73	0.04	0.37	100.00	93.00	0.00	147.00	164.11	278441.00	4.78	136.30	132.00
33	3	6	5375.00	40366.00	213.85	0	Spot (Block33, Row6, Column3)	84.85	86.00	8.67	0.01	0.10	78.00	79.19	78.00	12.84	0.01	0.16	25.00	0.00	0.00	8.00	6.85	111063.00	0.44	79.09	78.00
33	4	6	5704.00	40373.00	194.15	0	Spot (Block33, Row6, Column4)	85.47	86.00	6.68	0.00	0.08	75.00	75.24	75.00	9.72	0.00	0.13	55.00	8.00	0.00	11.00	10.47	91199.00	1.05	81.27	82.00
33	5	6	5988.00	40389.00	164.95	0	Spot (Block33, Row6, Column5)	123.58	119.00	21.78	0.02	0.18	78.00	78.20	78.00	10.49	0.00	0.13	98.00	88.00	0.00	41.00	45.58	93302.00	4.33	92.85	93.00
33	6	6	6284.00	40396.00	147.00	-50	Spot (Block33, Row6, Column6)	88.26	89.00	8.64	0.00	0.10	81.00	81.41	81.00	11.39	0.00	0.14	34.00	2.00	0.00	8.00	7.26	51897.00	0.60	82.72	84.00
33	7	6	6593.00	40408.00	142.60	0	Spot (Block33, Row6, Column7)	97.91	98.00	9.24	0.00	0.09	82.00	82.68	82.00	12.73	0.00	0.15	62.00	17.00	0.00	16.00	15.91	54044.00	1.20	88.22	87.00
33	8	6	6875.00	40368.00	244.25	0	Spot (Block33, Row6, Column8)	92.06	91.00	10.07	0.01	0.11	83.00	83.07	83.00	11.30	0.00	0.14	37.00	10.00	0.00	8.00	9.06	158717.00	0.80	82.04	81.00
33	1	7	4782.00	40686.00	185.15	0	Spot (Block33, Row7, Column1)	145.69	140.00	30.49	0.02	0.21	81.00	85.47	81.00	28.86	0.02	0.34	87.00	51.00	0.00	59.00	64.69	139570.00	2.09	101.62	101.00
33	2	7	5088.00	40736.00	171.70	0	Spot (Block33, Row7, Column2)	84.47	84.00	7.25	0.00	0.09	77.00	77.34	77.00	10.84	0.00	0.14	33.00	2.00	0.00	7.00	7.47	69016.00	0.66	81.40	81.00
33	3	7	5392.00	40760.00	113.05	0	Spot (Block33, Row7, Column3)	97.29	97.00	8.41	0.00	0.09	77.00	77.02	77.00	10.61	0.00	0.14	87.00	43.00	0.00	20.00	20.29	32397.00	1.91	85.37	85.00
33	4	7	5683.00	40692.00	147.00	-50	Spot (Block33, Row7, Column4)	84.28	82.00	9.83	0.01	0.12	78.00	78.94	78.00	11.17	0.01	0.14	30.00	6.00	0.00	4.00	6.28	50064.00	0.48	86.45	86.00
33	5	7	5983.00	40694.00	147.00	-50	Spot (Block33, Row7, Column5)	79.84	79.00	10.70	0.00	0.13	81.00	81.10	81.00	10.76	0.00	0.13	14.00	2.00	0.00	-2.00	-1.16	47105.00	-0.12	79.34	80.00
33	6	7	6285.00	40696.00	203.80	0	Spot (Block33, Row7, Column6)	254.13	245.00	70.93	0.02	0.28	82.00	90.55	82.00	43.25	0.04	0.48	99.00	91.00	0.00	163.00	172.13	299620.00	3.78	135.68	131.00
33	7	7	6582.00	40697.00	147.00	-50	Spot (Block33, Row7, Column7)	83.12	81.00	13.44	0.01	0.16	79.00	79.28	79.00	12.85	0.00	0.16	21.00	7.00	0.00	2.00	4.12	49542.00	0.30	85.79	84.00
33	8	7	6877.00	40712.00	196.00	0	Spot (Block33, Row7, Column8)	109.74	112.00	11.17	0.01	0.10	79.00	79.54	79.00	10.52	0.00	0.13	94.00	78.00	0.00	33.00	30.74	119832.00	2.87	91.54	88.00
33	1	8	4793.00	40989.00	149.60	0	Spot (Block33, Row8, Column1)	125.01	120.00	22.47	0.02	0.18	82.00	82.12	82.00	10.30	0.00	0.13	99.00	88.00	0.00	38.00	43.01	76632.00	4.17	98.45	97.00
33	2	8	5073.00	40993.00	209.90	0	Spot (Block33, Row8, Column2)	86.15	86.00	9.25	0.00	0.11	79.00	78.02	79.00	10.42	0.01	0.13	36.00	8.00	0.00	7.00	7.15	108371.00	0.78	80.37	80.00
33	3	8	5382.00	40991.00	147.00	-50	Spot (Block33, Row8, Column3)	78.14	78.00	12.38	0.00	0.16	79.00	79.10	79.00	12.25	0.00	0.15	13.00	1.00	0.00	-1.00	-0.86	46105.00	-0.08	82.72	86.00
33	4	8	5682.00	40990.00	144.00	0	Spot (Block33, Row8, Column4)	932.63	906.00	362.48	0.01	0.39	79.00	79.65	79.00	12.20	0.00	0.15	100.00	100.00	0.00	827.00	853.63	526935.00	69.91	276.26	244.00
33	5	8	5981.00	40994.00	147.00	-50	Spot (Block33, Row8, Column5)	86.32	85.00	8.86	0.01	0.10	81.00	87.78	81.00	40.15	0.03	0.46	0.00	0.00	0.00	4.00	5.32	50928.00	-0.04	86.21	84.00
33	6	8	6288.00	40996.00	171.70	0	Spot (Block33, Row8, Column6)	2417.42	2102.00	1562.63	0.06	0.65	81.00	98.06	81.00	60.72	0.08	0.62	100.00	100.00	0.00	2021.00	2336.42	1979863.00	38.20	476.65	479.50
33	7	8	6581.00	40997.00	147.00	-50	Spot (Block33, Row8, Column7)	86.22	86.00	6.04	0.00	0.07	79.00	86.42	79.00	43.23	0.04	0.50	0.00	0.00	0.00	7.00	7.22	51130.00	-0.00	88.24	89.00
33	8	8	6866.00	40982.00	139.80	0	Spot (Block33, Row8, Column8)	149.16	133.00	48.78	0.05	0.33	80.00	80.12	80.00	11.13	0.00	0.14	99.00	96.00	0.00	53.00	69.16	79056.00	6.20	106.77	105.50
34	1	1	9298.00	38906.00	149.70	0	Spot (Block34, Row1, Column1)	1320.56	1210.00	635.61	0.04	0.48	89.00	92.62	89.00	19.09	0.02	0.21	100.00	100.00	0.00	1121.00	1231.56	813468.00	64.31	343.92	282.00
34	2	1	9585.00	38911.00	147.70	0	Spot (Block34, Row1, Column2)	586.81	548.50	286.97	0.03	0.49	92.00	96.27	92.00	23.28	0.02	0.24	100.00	100.00	0.00	456.50	494.81	349737.00	21.07	199.07	190.50
34	3	1	9893.00	38914.00	144.55	0	Spot (Block34, Row1, Column3)	1248.18	1084.00	731.91	0.06	0.59	92.00	96.33	92.00	20.47	0.02	0.21	100.00	100.00	0.00	992.00	1156.18	713961.00	56.27	299.04	258.50
34	4	1	10188.00	38918.00	153.70	0	Spot (Block34, Row1, Column4)	429.21	392.00	179.47	0.04	0.42	93.00	97.81	93.00	23.68	0.02	0.24	100.00	100.00	0.00	299.00	336.21	277702.00	14.00	162.80	172.00
34	5	1	10491.00	38920.00	143.50	0	Spot (Block34, Row1, Column5)	3435.46	2837.50	2616.09	0.08	0.76	93.00	95.60	93.00	19.30	0.01	0.20	100.00	100.00	0.00	2744.50	3342.46	1923857.00	173.05	641.28	468.50
34	6	1	10785.00	38922.00	141.85	0	Spot (Block34, Row1, Column6)	1449.55	1270.50	753.29	0.06	0.52	92.00	96.06	92.00	26.12	0.02	0.27	100.00	100.00	0.00	1178.50	1357.55	794353.00	51.81	397.03	276.00
34	7	1	11081.00	38922.00	143.00	0	Spot (Block34, Row1, Column7)	5847.68	5252.00	3039.75	0.05	0.52	92.00	97.20	92.00	30.58	0.02	0.31	100.00	100.00	0.00	5160.00	5755.68	3227918.00	188.03	1230.09	916.50
34	8	1	11375.00	38929.00	146.20	0	Spot (Block34, Row1, Column8)	4062.29	3501.50	2063.11	0.06	0.51	92.00	95.82	92.00	25.10	0.02	0.26	100.00	100.00	0.00	3409.50	3970.29	2372377.00	158.01	877.57	657.00
34	1	2	9290.00	39208.00	147.00	-50	Spot (Block34, Row2, Column1)	94.13	96.00	10.15	0.01	0.11	89.00	91.65	89.00	18.05	0.01	0.20	6.00	0.00	0.00	7.00	5.13	55539.00	0.14	93.40	93.00
34	2	2	9592.00	39216.00	127.65	0	Spot (Block34, Row2, Column2)	1397.71	1339.00	536.68	0.02	0.38	92.00	94.82	92.00	20.24	0.01	0.21	100.00	100.00	0.00	1247.00	1305.71	610801.00	64.38	366.30	308.00
34	3	2	9903.00	39190.00	164.90	0	Spot (Block34, Row2, Column3)	114.09	115.00	10.33	0.00	0.09	95.00	99.60	95.00	24.46	0.02	0.25	33.00	0.00	0.00	20.00	19.09	86137.00	0.59	98.54	97.00
34	4	2	10193.00	39220.00	169.85	0	Spot (Block34, Row2, Column4)	916.83	905.00	418.04	0.01	0.46	94.00	98.91	94.00	25.56	0.02	0.26	100.00	100.00	0.00	811.00	822.83	738048.00	32.00	262.83	272.00
34	5	2	10487.00	39224.00	261.50	0	Spot (Block34, Row2, Column5)	105.15	105.00	16.71	0.00	0.16	89.00	92.39	89.00	20.64	0.02	0.22	40.00	6.00	0.00	16.00	16.15	208624.00	0.62	87.87	88.00
34	6	2	10784.00	39219.00	161.45	0	Spot (Block34, Row2, Column6)	199.21	198.00	48.18	0.00	0.24	90.00	93.18	90.00	17.84	0.02	0.19	98.00	91.00	0.00	108.00	109.21	143633.00	5.94	121.85	116.00
34	7	2	11090.00	39221.00	151.05	0	Spot (Block34, Row2, Column7)	597.87	511.00	306.96	0.07	0.51	92.00	94.74	92.00	23.04	0.01	0.24	100.00	100.00	0.00	419.00	505.87	373667.00	21.84	188.59	179.00
34	8	2	11421.00	39207.00	127.55	0	Spot (Block34, Row2, Column8)	114.67	115.00	11.87	0.00	0.10	94.00	95.86	94.00	18.27	0.01	0.19	59.00	9.00	0.00	21.00	20.67	50111.00	1.03	105.85	107.00
34	1	3	9292.00	39510.00	147.15	0	Spot (Block34, Row3, Column1)	1619.29	1349.00	1092.93	0.08	0.67	87.00	88.59	87.00	15.61	0.01	0.18	100.00	100.00	0.00	1262.00	1532.29	953761.00	98.05	354.35	277.00
34	2	3	9589.00	39510.00	147.00	-50	Spot (Block34, Row3, Column2)	110.61	110.00	19.02	0.00	0.17	93.00	93.74	93.00	16.50	0.00	0.18	50.00	10.00	0.00	17.00	17.61	65041.00	1.02	93.27	94.00
34	3	3	9867.00	39473.00	145.85	0	Spot (Block34, Row3, Column3)	136.80	130.00	23.95	0.02	0.18	94.00	95.65	94.00	18.54	0.01	0.19	83.00	48.00	0.00	36.00	42.80	79346.00	2.22	110.88	110.00
34	4	3	10188.00	39515.00	143.70	0	Spot (Block34, Row3, Column4)	1766.42	1688.50	975.00	0.02	0.55	93.00	95.94	93.00	20.70	0.01	0.22	100.00	100.00	0.00	1595.50	1673.42	996262.00	80.72	406.88	276.00
34	5	3	10474.00	39492.00	205.50	0	Spot (Block34, Row3, Column5)	100.81	100.00	11.57	0.00	0.11	91.00	92.37	91.00	16.99	0.01	0.18	22.00	3.00	0.00	9.00	9.81	121378.00	0.50	92.94	94.00
34	6	3	10788.00	39516.00	173.40	0	Spot (Block34, Row3, Column6)	508.32	456.00	244.09	0.05	0.48	91.00	93.79	91.00	19.35	0.01	0.21	100.00	100.00	0.00	365.00	417.32	425462.00	21.42	185.85	187.00
34	7	3	11093.00	39526.00	144.60	0	Spot (Block34, Row3, Column7)	2518.18	2250.00	1598.70	0.05	0.63	93.00	97.43	93.00	20.62	0.02	0.21	100.00	100.00	0.00	2157.00	2425.18	1432842.00	117.39	542.13	463.00
34	8	3	11393.00	39533.00	154.65	0	Spot (Block34, Row3, Column8)	588.74	518.00	257.89	0.06	0.44	92.00	94.27	92.00	16.87	0.01	0.18	100.00	100.00	0.00	426.00	496.74	387394.00	29.31	221.41	188.50
34	1	4	9295.00	39806.00	145.45	0	Spot (Block34, Row4, Column1)	1610.09	1472.00	909.79	0.04	0.57	92.00	93.27	92.00	17.62	0.01	0.19	100.00	100.00	0.00	1380.00	1518.09	925802.00	86.11	364.60	280.50
34	2	4	9586.00	39814.00	194.80	0	Spot (Block34, Row4, Column2)	191.67	194.00	50.92	0.01	0.27	94.00	97.71	94.00	26.08	0.02	0.27	92.00	75.00	0.00	100.00	97.67	205466.00	3.60	114.67	114.00
34	3	4	9892.00	39819.00	145.00	0	Spot (Block34, Row4, Column3)	9577.61	8917.00	5386.47	0.03	0.56	93.00	98.02	93.00	30.90	0.02	0.32	100.00	100.00	0.00	8824.00	9484.61	5497550.00	306.76	1570.57	1237.50
34	4	4	10185.00	39776.00	238.85	0	Spot (Block34, Row4, Column4)	104.12	102.00	17.42	0.01	0.17	94.00	96.30	94.00	24.98	0.01	0.26	17.00	3.00	0.00	8.00	10.12	171076.00	0.31	91.35	91.00
34	5	4	10529.00	39803.00	107.65	0	Spot (Block34, Row4, Column5)	141.41	131.00	33.19	0.03	0.23	93.00	94.27	93.00	20.56	0.01	0.22	88.00	43.00	0.00	38.00	48.41	42282.00	2.29	115.70	114.00
34	6	4	10787.00	39796.00	237.90	0	Spot (Block34, Row4, Column6)	120.19	119.00	18.82	0.00	0.16	91.00	93.02	91.00	19.56	0.01	0.21	67.00	24.00	0.00	28.00	29.19	196388.00	1.39	99.51	100.00
34	7	4	11079.00	39820.00	144.65	0	Spot (Block34, Row4, Column7)	1766.22	1416.00	1306.57	0.10	0.74	93.00	95.22	93.00	19.10	0.01	0.20	100.00	100.00	0.00	1323.00	1673.22	1008509.00	87.51	349.05	257.00
34	8	4	11387.00	39832.00	152.05	0	Spot (Block34, Row4, Column8)	355.38	312.00	142.95	0.06	0.40	93.00	94.44	93.00	16.14	0.01	0.17	100.00	100.00	0.00	219.00	262.38	224958.00	16.17	148.50	140.50
34	1	5	9294.00	40112.00	142.60	0	Spot (Block34, Row5, Column1)	1251.64	1068.50	728.26	0.07	0.58	93.00	96.51	93.00	20.83	0.02	0.22	100.00	100.00	0.00	975.50	1158.64	695910.00	55.46	290.54	268.00
34	2	5	9587.00	40107.00	154.70	0	Spot (Block34, Row5, Column2)	628.21	615.50	224.13	0.01	0.36	100.00	103.14	100.00	21.48	0.01	0.21	100.00	100.00	0.00	515.50	528.21	408336.00	24.45	219.88	196.00
34	3	5	9890.00	40111.00	157.20	0	Spot (Block34, Row5, Column3)	448.74	403.00	188.08	0.05	0.42	102.00	107.40	102.00	29.27	0.02	0.27	100.00	99.00	0.00	301.00	346.74	305141.00	11.66	180.48	185.00
34	4	5	10188.00	40116.00	142.55	0	Spot (Block34, Row5, Column4)	3046.03	2548.00	2216.51	0.08	0.73	102.00	105.37	102.00	29.45	0.01	0.28	100.00	100.00	0.00	2446.00	2944.03	1672270.00	99.87	612.55	473.00
34	5	5	10489.00	40114.00	139.35	0	Spot (Block34, Row5, Column5)	10397.57	9893.50	5709.68	0.02	0.55	98.00	105.13	98.00	40.03	0.03	0.38	100.00	100.00	0.00	9795.50	10299.57	5489917.00	257.13	1965.33	1528.00
34	6	5	10785.00	40120.00	165.75	0	Spot (Block34, Row5, Column6)	217.36	204.00	58.51	0.03	0.27	92.00	94.44	92.00	29.76	0.01	0.32	95.00	88.00	0.00	112.00	125.36	165847.00	4.13	121.02	118.50
34	7	5	11095.00	40120.00	191.75	0	Spot (Block34, Row5, Column7)	312.78	296.00	96.73	0.02	0.31	93.00	96.19	93.00	22.34	0.01	0.23	100.00	100.00	0.00	203.00	219.78	324670.00	9.70	164.53	170.00
34	8	5	11390.00	40122.00	145.25	0	Spot (Block34, Row5, Column8)	5169.93	4161.00	4013.03	0.09	0.78	96.00	99.39	96.00	21.82	0.02	0.22	100.00	100.00	0.00	4065.00	5073.93	2983051.00	232.39	755.64	586.50
34	1	6	9284.00	40410.00	178.75	0	Spot (Block34, Row6, Column1)	405.38	365.00	207.84	0.05	0.51	93.00	95.80	93.00	19.23	0.01	0.20	100.00	100.00	0.00	272.00	312.38	358758.00	16.10	168.64	173.00
34	2	6	9581.00	40397.00	201.70	0	Spot (Block34, Row6, Column2)	226.28	214.00	57.18	0.02	0.25	100.00	103.20	100.00	21.84	0.01	0.21	99.00	96.00	0.00	114.00	126.28	260670.00	5.64	143.07	143.00
34	3	6	9871.00	40411.00	139.00	0	Spot (Block34, Row6, Column3)	3184.45	3004.00	1791.57	0.03	0.56	101.00	104.77	101.00	22.02	0.02	0.21	100.00	100.00	0.00	2903.00	3083.45	1671838.00	139.88	742.27	554.50
34	4	6	10193.00	40407.00	160.35	0	Spot (Block34, Row6, Column4)	205.12	192.00	56.96	0.03	0.28	101.00	106.53	101.00	44.12	0.02	0.41	89.00	56.00	0.00	91.00	104.12	146254.00	2.23	133.68	129.00
34	5	6	10489.00	40416.00	138.35	0	Spot (Block34, Row6, Column5)	13331.34	12656.00	6562.74	0.02	0.49	101.00	111.11	101.00	55.20	0.04	0.50	100.00	100.00	0.00	12555.00	13230.34	6865638.00	239.51	2707.83	1519.00
34	6	6	10787.00	40411.00	164.55	0	Spot (Block34, Row6, Column6)	266.68	216.00	122.04	0.09	0.46	96.00	99.63	96.00	31.32	0.02	0.31	97.00	87.00	0.00	120.00	170.68	200278.00	5.33	130.92	126.00
34	7	6	11089.00	40421.00	144.75	0	Spot (Block34, Row6, Column7)	4066.06	3640.00	2569.99	0.05	0.63	96.00	99.68	96.00	27.22	0.02	0.27	100.00	100.00	0.00	3544.00	3970.06	2325784.00	145.73	782.51	621.50
34	8	6	11394.00	40426.00	144.80	0	Spot (Block34, Row6, Column8)	6040.14	5343.00	3922.89	0.05	0.65	96.00	99.92	96.00	24.81	0.02	0.25	100.00	100.00	0.00	5247.00	5944.14	3448922.00	239.45	1010.99	768.00
34	1	7	9286.00	40707.00	166.45	0	Spot (Block34, Row7, Column1)	245.99	259.00	59.60	0.02	0.24	91.00	92.11	91.00	14.39	0.01	0.16	99.00	98.00	0.00	168.00	154.99	190397.00	10.69	132.28	128.00
34	2	7	9586.00	40705.00	165.45	0	Spot (Block34, Row7, Column2)	190.82	186.00	49.50	0.01	0.26	94.00	94.75	94.00	13.44	0.00	0.14	99.00	94.00	0.00	92.00	96.82	145593.00	7.15	119.89	116.00
34	3	7	9883.00	40711.00	147.00	-50	Spot (Block34, Row7, Column3)	95.47	96.00	15.50	0.00	0.16	94.00	95.70	94.00	15.92	0.01	0.17	22.00	2.00	0.00	2.00	1.47	56040.00	-0.01	95.17	94.00
34	4	7	10184.00	40709.00	167.50	0	Spot (Block34, Row7, Column4)	161.96	161.00	46.04	0.00	0.28	95.00	97.98	95.00	17.95	0.01	0.18	86.00	67.00	0.00	66.00	66.96	126654.00	3.56	116.19	114.00
34	5	7	10481.00	40719.00	161.40	0	Spot (Block34, Row7, Column5)	899.93	834.00	393.04	0.03	0.44	96.00	104.25	96.00	37.16	0.04	0.36	100.00	100.00	0.00	738.00	803.93	648853.00	21.41	264.23	265.00
34	6	7	10782.00	40721.00	191.05	0	Spot (Block34, Row7, Column6)	256.69	272.00	57.26	0.03	0.22	97.00	102.18	97.00	28.33	0.02	0.28	99.00	97.00	0.00	175.00	159.69	264651.00	5.45	142.43	134.50
34	7	7	11076.00	40729.00	148.55	0	Spot (Block34, Row7, Column7)	2072.94	1844.00	1136.26	0.05	0.55	93.00	95.52	93.00	25.54	0.01	0.27	100.00	100.00	0.00	1751.00	1979.94	1247910.00	77.44	514.87	289.50
[truncated: 352,777 more chars]
