# Supplementary material for: An antigen microarray protocol for COVID-19 serological analysis
Source: STAR Protoc. 2021 Aug 26;2(3):100815. doi: 10.1016/j.xpro.2021.100815 (PMC8387221; doi:10.1016/j.xpro.2021.100815)
Supplement: Data S8. Slide_quantifications, related to step quantification and statistical analysis 2.e [file mmc8.zip › RPPA0135_12860-V2 A01-D12_IgA_785/Joseph_2021-05-03_11h19m50_785nmGain001.txt]

ATF	1.0
30	28
"Checksum_ImageFile=4249d7522f01379a8445d4bbad78ad29"
"Checksum_ResultFile=2793bc2ae3d2f108245dc895497df104"
"Type=Mapix Results 2"
"DateTime=2021/05/03 11:20:03"
"ConfigFile="
"GalFile=L:\RPPA Service\Platform_Projects\2021-02-09_JPL_CoV-Array-7\64 pad grid.gal"
"PixelSize=5"
"Wavelengths=785"
"ImageFiles=L:\RPPA Service\Platform_Projects\2021-03-24_JPL_CoV-Array-9\RPPA0135_12860-V2 A01-D12_IgA_785\Joseph_2021-05-03_11h19m50_785nmGain001.tif"
"GrinddingParameters=Find mode = Grid + Blocks + Spots | Max. diameter (% Dth) = 200.0 | Min. diameter (% Dth) = 50.0 | Max position offset (% pitch) = 30"
"QuantificationParameter=S/B border width (pixels) = 2.0 | Background diameter (pitch) = 2.0"
"JpegImage=L:\RPPA Service\Platform_Projects\2021-03-24_JPL_CoV-Array-9\RPPA0135_12860-V2 A01-D12_IgA_785\Joseph_2021-05-03_11h19m50_785nmGain001.jpg"
"FeatureType=Circular"
"Barcode="
"BackgroundSubtraction=LocalFeature"
"Normalization=None"
"ImageOrigin=3680, 2560"
"ImageSize=17760.0, 71040.0"
"JpegOrigin=4775, 2680"
"JpegBrightness=39"
"JpegContrast=13"
"JpegBalance=0"
"Creator=Mapix 9.0.0"
"Scanner=ir710IVD IR0H8_IVD 717045"
"Temperature=25.8"
"Comment="
"Velocity=35 l/s"
"LaserPower=20.0"
"PMTGain=1"
"BatchFilename=L:\RPPA Service\InnooScan\Batch methods\CoV_Array image_processing.mbt"
"Block"	"Column"	"Row"	"X"	"Y"	"Dia."	"Flags"	"ID"	"F785 Mean"	"F785 Median"	"F785 SD"	"F785 |log Mean/Median|"	"F785 CV"	"B785"	"B785 Mean"	"B785 Median"	"B785 SD"	"B785 |log Mean/Median|"	"B785 CV"	"% > B785+1SD"	"% > B785+2SD"	"F785 % Sat."	"F785 Median - B785"	"F785 Mean - B785"	"F785 Total Intensity"	"SNR 785"	"ExcludedMean 785"	"ExcludedMedian 785"
1	1	1	4988.00	2881.00	148.80	0	Spot (Block1, Row1, Column1)	5466.65	4993.00	2776.93	0.04	0.51	131.00	134.55	131.00	27.82	0.01	0.21	100.00	100.00	0.00	4862.00	5335.65	3312788.00	191.64	1365.07	1004.00
1	2	1	5284.00	2883.00	156.20	0	Spot (Block1, Row1, Column2)	295.51	290.00	77.07	0.01	0.26	132.00	135.05	132.00	20.90	0.01	0.15	100.00	99.00	0.00	158.00	163.51	197401.00	7.68	182.91	183.00
1	3	1	5592.00	2885.00	182.90	0	Spot (Block1, Row1, Column3)	209.28	201.00	36.13	0.02	0.17	132.00	133.79	132.00	16.89	0.01	0.13	99.00	93.00	0.00	69.00	77.28	196093.00	4.47	153.66	154.00
1	4	1	5885.00	2885.00	162.70	0	Spot (Block1, Row1, Column4)	278.72	293.00	59.12	0.02	0.21	137.00	139.09	137.00	16.18	0.01	0.12	99.00	98.00	0.00	156.00	141.72	205140.00	8.63	177.59	181.50
1	5	1	6192.00	2901.00	167.90	0	Spot (Block1, Row1, Column5)	265.52	262.00	64.85	0.01	0.24	141.00	143.78	141.00	17.77	0.01	0.12	99.00	97.00	0.00	121.00	124.52	208962.00	6.85	177.25	177.00
1	6	1	6486.00	2890.00	156.35	0	Spot (Block1, Row1, Column6)	345.69	328.00	99.87	0.02	0.29	145.00	147.16	145.00	18.49	0.01	0.13	99.00	97.00	0.00	183.00	200.69	232647.00	10.73	193.64	187.00
1	7	1	6789.00	2899.00	143.50	0	Spot (Block1, Row1, Column7)	1148.49	1138.50	500.83	0.00	0.44	154.00	159.18	154.00	40.19	0.01	0.25	100.00	100.00	0.00	984.50	994.49	645450.00	24.61	410.11	331.00
1	8	1	7073.00	2901.00	145.75	0	Spot (Block1, Row1, Column8)	18096.14	17091.00	8378.64	0.02	0.46	164.00	171.64	164.00	58.61	0.02	0.34	100.00	100.00	0.00	16927.00	17932.14	10477668.00	305.82	3606.78	2641.00
1	1	2	4985.00	3184.00	147.00	-50	Spot (Block1, Row2, Column1)	139.29	138.00	12.10	0.00	0.09	126.00	128.64	126.00	19.39	0.01	0.15	31.00	2.00	0.00	12.00	13.29	81904.00	0.55	139.51	138.00
1	2	2	5282.00	3188.00	136.80	0	Spot (Block1, Row2, Column2)	251.10	262.00	37.58	0.02	0.15	124.00	126.86	124.00	16.24	0.01	0.13	100.00	100.00	0.00	138.00	127.10	126553.00	7.65	179.26	182.00
1	3	2	5591.00	3208.00	194.10	0	Spot (Block1, Row2, Column3)	147.64	148.00	16.64	0.00	0.11	127.00	133.41	127.00	38.37	0.02	0.29	15.00	0.00	0.00	21.00	20.64	156939.00	0.37	134.99	134.00
1	4	2	5905.00	3186.00	186.05	0	Spot (Block1, Row2, Column4)	210.77	210.00	27.16	0.00	0.13	134.00	137.29	134.00	19.69	0.01	0.14	98.00	92.00	0.00	76.00	76.77	205080.00	3.73	166.53	169.00
1	5	2	6188.00	3186.00	183.55	0	Spot (Block1, Row2, Column5)	737.51	708.50	189.92	0.02	0.26	139.00	143.59	139.00	22.18	0.01	0.15	100.00	100.00	0.00	569.50	598.51	697689.00	26.78	299.93	275.00
1	6	2	6479.00	3183.00	176.65	0	Spot (Block1, Row2, Column6)	207.58	203.00	33.06	0.01	0.16	147.00	152.23	147.00	30.08	0.02	0.20	88.00	40.00	0.00	56.00	60.58	180803.00	1.84	164.17	167.00
1	7	2	6791.00	3188.00	158.70	0	Spot (Block1, Row2, Column7)	179.47	178.00	15.03	0.00	0.08	151.00	152.12	151.00	20.56	0.00	0.14	68.00	21.00	0.00	27.00	28.47	125453.00	1.33	166.34	170.00
1	8	2	7085.00	3197.00	147.00	-50	Spot (Block1, Row2, Column8)	173.69	178.00	21.12	0.01	0.12	155.00	158.36	155.00	39.13	0.01	0.25	9.00	0.00	0.00	23.00	18.69	101785.00	0.39	158.99	161.00
1	1	3	4990.00	3478.00	152.00	0	Spot (Block1, Row3, Column1)	404.39	381.50	182.18	0.03	0.45	122.00	123.45	122.00	14.49	0.01	0.12	100.00	100.00	0.00	259.50	282.39	257193.00	19.38	197.56	193.00
1	2	3	5283.00	3499.00	192.55	0	Spot (Block1, Row3, Column2)	143.00	141.00	13.11	0.01	0.09	124.00	129.82	124.00	61.99	0.02	0.48	0.00	0.00	0.00	17.00	19.00	149725.00	0.21	128.31	129.00
1	3	3	5578.00	3487.00	76.45	0	Spot (Block1, Row3, Column3)	1424.44	344.50	2461.09	0.62	1.73	128.00	137.38	128.00	61.78	0.03	0.45	100.00	82.00	0.00	216.50	1296.44	199422.00	20.83	537.09	265.50
1	4	3	5876.00	3488.00	149.35	0	Spot (Block1, Row3, Column4)	512.14	489.00	220.08	0.02	0.43	130.00	134.59	130.00	21.34	0.02	0.16	100.00	100.00	0.00	359.00	382.14	312917.00	17.69	219.70	198.00
1	5	3	6162.00	3499.00	122.40	0	Spot (Block1, Row3, Column5)	503.94	192.00	1082.49	0.42	2.15	133.00	139.53	133.00	29.25	0.02	0.21	73.00	51.00	0.00	59.00	370.94	201072.00	12.46	174.77	176.00
1	6	3	6486.00	3488.00	197.70	0	Spot (Block1, Row3, Column6)	1430.62	1196.00	784.91	0.08	0.55	149.00	155.22	149.00	36.50	0.02	0.24	100.00	100.00	0.00	1047.00	1281.62	1580838.00	34.95	465.12	468.50
1	7	3	6794.00	3507.00	154.35	0	Spot (Block1, Row3, Column7)	269.38	279.00	45.06	0.02	0.17	140.00	145.36	140.00	27.68	0.02	0.19	100.00	97.00	0.00	139.00	129.38	175099.00	4.48	189.47	189.50
1	8	3	7090.00	3502.00	154.30	0	Spot (Block1, Row3, Column8)	442.31	419.00	116.63	0.02	0.26	139.00	141.47	139.00	19.20	0.01	0.14	100.00	100.00	0.00	280.00	303.31	287501.00	15.67	226.11	202.50
1	1	4	4981.00	3781.00	156.90	0	Spot (Block1, Row4, Column1)	427.61	390.00	170.22	0.04	0.40	120.00	121.70	120.00	14.71	0.01	0.12	100.00	100.00	0.00	270.00	307.61	289493.00	20.79	186.05	185.00
1	2	4	5264.00	3774.00	198.45	0	Spot (Block1, Row4, Column2)	156.44	159.00	17.80	0.01	0.11	124.00	125.49	124.00	15.13	0.01	0.12	78.00	56.00	0.00	35.00	32.44	173956.00	2.05	136.67	133.00
1	3	4	5585.00	3789.00	146.60	0	Spot (Block1, Row4, Column3)	2335.84	2043.00	1343.89	0.06	0.58	130.00	135.96	130.00	50.90	0.02	0.37	100.00	100.00	0.00	1913.00	2205.84	1385156.00	43.22	535.30	396.00
1	4	4	5945.00	3779.00	123.25	0	Spot (Block1, Row4, Column4)	158.14	159.50	14.58	0.00	0.09	128.00	131.34	128.00	16.88	0.01	0.13	79.00	43.00	0.00	31.50	30.14	64205.00	1.59	137.85	135.00
1	5	4	6153.00	3787.00	166.50	0	Spot (Block1, Row4, Column5)	192.51	183.00	83.36	0.02	0.43	129.00	131.59	129.00	18.06	0.01	0.14	91.00	75.00	0.00	54.00	63.51	148236.00	3.37	145.88	148.00
1	6	4	6488.00	3787.00	191.25	0	Spot (Block1, Row4, Column6)	753.90	756.50	189.54	0.00	0.25	133.00	139.33	133.00	29.08	0.02	0.21	100.00	100.00	0.00	623.50	620.90	778023.00	21.14	306.59	281.00
1	7	4	6787.00	3803.00	174.45	0	Spot (Block1, Row4, Column7)	212.89	204.00	41.26	0.02	0.19	130.00	133.10	130.00	18.85	0.01	0.14	97.00	91.00	0.00	74.00	82.89	180530.00	4.23	157.22	155.00
1	8	4	7080.00	3808.00	250.55	0	Spot (Block1, Row4, Column8)	153.10	151.00	19.95	0.01	0.13	135.00	138.06	135.00	19.86	0.01	0.14	44.00	13.00	0.00	16.00	18.10	278330.00	0.76	138.61	136.00
1	1	5	4986.00	4085.00	145.60	0	Spot (Block1, Row5, Column1)	535.20	492.00	198.20	0.04	0.37	126.00	129.46	126.00	23.66	0.01	0.18	100.00	100.00	0.00	366.00	409.20	308813.00	17.15	218.53	196.00
1	2	5	5281.00	4082.00	154.10	0	Spot (Block1, Row5, Column2)	401.19	383.00	110.83	0.02	0.28	126.00	127.95	126.00	15.05	0.01	0.12	100.00	100.00	0.00	257.00	275.19	260775.00	18.16	203.88	194.00
1	3	5	5585.00	4083.00	169.75	0	Spot (Block1, Row5, Column3)	240.26	221.00	53.87	0.04	0.22	127.00	129.48	127.00	17.61	0.01	0.14	99.00	98.00	0.00	94.00	113.26	192208.00	6.29	160.73	162.50
1	4	5	5885.00	4083.00	168.40	0	Spot (Block1, Row5, Column4)	251.56	250.50	57.18	0.00	0.23	126.00	128.16	126.00	15.57	0.01	0.12	100.00	98.00	0.00	124.50	125.56	197725.00	7.93	162.37	162.50
1	5	5	6185.00	4090.00	143.10	0	Spot (Block1, Row5, Column5)	1820.38	1706.00	959.31	0.03	0.53	128.00	131.81	128.00	18.46	0.01	0.14	100.00	100.00	0.00	1578.00	1692.38	1021233.00	91.49	438.22	367.50
1	6	5	6483.00	4086.00	171.40	0	Spot (Block1, Row5, Column6)	202.29	200.00	27.62	0.00	0.14	130.00	132.95	130.00	18.69	0.01	0.14	97.00	93.00	0.00	70.00	72.29	165268.00	3.71	156.97	154.00
1	7	5	6782.00	4092.00	192.20	0	Spot (Block1, Row5, Column7)	304.41	295.00	83.98	0.01	0.28	130.00	132.56	130.00	17.88	0.01	0.13	100.00	99.00	0.00	165.00	174.41	317193.00	9.61	180.05	181.00
1	8	5	7090.00	4092.00	155.35	0	Spot (Block1, Row5, Column8)	347.97	324.00	127.08	0.03	0.37	138.00	140.90	138.00	20.50	0.01	0.15	100.00	99.00	0.00	186.00	209.97	230704.00	10.10	186.64	185.00
1	1	6	4983.00	4388.00	196.30	0	Spot (Block1, Row6, Column1)	1163.66	1021.00	620.59	0.06	0.53	127.00	135.83	127.00	34.67	0.03	0.26	100.00	100.00	0.00	894.00	1036.66	1268391.00	29.64	409.44	395.50
1	2	6	5281.00	4385.00	186.50	0	Spot (Block1, Row6, Column2)	248.45	258.00	44.52	0.02	0.18	127.00	132.19	127.00	25.23	0.02	0.19	99.00	96.00	0.00	131.00	121.45	242487.00	4.61	172.55	176.50
1	3	6	5572.00	4385.00	145.95	0	Spot (Block1, Row6, Column3)	604.68	591.00	273.18	0.01	0.45	124.00	125.59	124.00	15.88	0.01	0.13	100.00	100.00	0.00	467.00	480.68	351317.00	30.17	233.54	203.50
1	4	6	5879.00	4400.00	179.90	0	Spot (Block1, Row6, Column4)	172.96	177.00	22.90	0.01	0.13	126.00	128.73	126.00	17.32	0.01	0.13	86.00	71.00	0.00	51.00	46.96	156702.00	2.55	140.53	138.00
1	5	6	6180.00	4391.00	138.60	0	Spot (Block1, Row6, Column5)	1688.72	1588.50	816.67	0.03	0.48	130.00	136.18	130.00	34.50	0.02	0.25	100.00	100.00	0.00	1458.50	1558.72	874755.00	45.00	511.64	448.00
1	6	6	6479.00	4393.00	147.00	-50	Spot (Block1, Row6, Column6)	153.98	151.00	21.91	0.01	0.14	133.00	136.85	133.00	33.69	0.01	0.25	38.00	0.00	0.00	18.00	20.98	90541.00	0.51	135.06	132.50
1	7	6	6776.00	4394.00	171.90	0	Spot (Block1, Row6, Column7)	254.63	259.00	55.28	0.01	0.22	134.00	136.57	134.00	19.48	0.01	0.14	99.00	97.00	0.00	125.00	120.63	208796.00	6.06	173.86	175.00
1	8	6	7086.00	4394.00	153.70	0	Spot (Block1, Row6, Column8)	399.34	364.00	142.68	0.04	0.36	138.00	140.97	138.00	21.14	0.01	0.15	100.00	99.00	0.00	226.00	261.34	258375.00	12.22	198.57	194.00
1	1	7	4988.00	4673.00	168.55	0	Spot (Block1, Row7, Column1)	165.40	168.00	13.33	0.01	0.08	124.00	128.32	124.00	27.50	0.01	0.21	85.00	11.00	0.00	44.00	41.40	131162.00	1.35	141.57	138.00
1	2	7	5265.00	4713.00	193.65	0	Spot (Block1, Row7, Column2)	136.73	132.00	17.02	0.02	0.12	121.00	122.04	121.00	14.93	0.00	0.12	40.00	21.00	0.00	11.00	15.73	145485.00	0.98	126.81	126.00
1	3	7	5582.00	4676.00	184.60	0	Spot (Block1, Row7, Column3)	141.13	140.00	13.52	0.00	0.10	122.00	123.20	122.00	13.11	0.00	0.11	64.00	28.00	0.00	18.00	19.13	134500.00	1.37	131.85	129.00
1	4	7	5838.00	4669.00	106.50	0	Spot (Block1, Row7, Column4)	152.41	143.50	22.19	0.03	0.15	126.00	127.72	126.00	14.10	0.01	0.11	57.00	41.00	0.00	17.50	26.41	44199.00	1.75	138.39	135.00
1	5	7	6179.00	4691.00	189.65	0	Spot (Block1, Row7, Column5)	199.89	198.00	25.64	0.00	0.13	129.00	133.28	129.00	18.18	0.01	0.14	98.00	95.00	0.00	69.00	70.89	202687.00	3.66	158.80	160.50
1	6	7	6474.00	4690.00	175.10	0	Spot (Block1, Row7, Column6)	299.97	300.00	60.47	0.00	0.20	135.00	141.92	135.00	31.21	0.02	0.22	99.00	94.00	0.00	165.00	164.97	257671.00	5.06	184.79	188.00
1	7	7	6765.00	4697.00	139.35	0	Spot (Block1, Row7, Column7)	453.84	410.00	139.81	0.04	0.31	135.00	139.28	135.00	21.78	0.01	0.16	100.00	100.00	0.00	275.00	318.84	236903.00	14.44	261.07	217.50
1	8	7	7075.00	4696.00	189.05	0	Spot (Block1, Row7, Column8)	1075.95	1042.00	297.94	0.01	0.28	140.00	143.75	140.00	20.93	0.01	0.15	100.00	100.00	0.00	902.00	935.95	1081333.00	44.53	395.46	344.50
1	1	8	4976.00	4995.00	157.25	0	Spot (Block1, Row8, Column1)	262.10	270.00	56.98	0.01	0.22	123.00	123.54	123.00	13.76	0.00	0.11	100.00	99.00	0.00	147.00	139.10	179279.00	10.07	172.19	176.00
1	2	8	5284.00	5010.00	162.85	0	Spot (Block1, Row8, Column2)	159.15	161.00	15.55	0.01	0.10	122.00	123.12	122.00	13.28	0.00	0.11	91.00	73.00	0.00	39.00	37.15	116972.00	2.71	134.73	134.00
1	3	8	5566.00	4989.00	178.60	0	Spot (Block1, Row8, Column3)	198.10	197.00	24.25	0.00	0.12	123.00	124.80	123.00	13.55	0.01	0.11	99.00	97.00	0.00	74.00	75.10	176309.00	5.41	150.25	148.00
1	4	8	5878.00	4992.00	146.25	0	Spot (Block1, Row8, Column4)	631.92	590.00	203.27	0.03	0.32	126.00	128.04	126.00	15.67	0.01	0.12	100.00	100.00	0.00	464.00	505.92	370305.00	32.16	264.69	246.50
1	5	8	6183.00	5014.00	222.75	0	Spot (Block1, Row8, Column5)	144.91	141.00	21.44	0.01	0.15	130.00	136.80	130.00	32.22	0.02	0.24	25.00	0.00	0.00	11.00	14.91	206502.00	0.25	137.82	133.00
1	6	8	6478.00	4988.00	188.95	0	Spot (Block1, Row8, Column6)	1886.81	1578.00	1220.43	0.08	0.65	136.00	148.01	136.00	44.15	0.04	0.30	100.00	100.00	0.00	1442.00	1750.81	1900014.00	39.38	502.10	505.00
1	7	8	6778.00	4981.00	156.85	0	Spot (Block1, Row8, Column7)	225.94	212.00	39.74	0.03	0.18	132.00	138.85	132.00	32.24	0.02	0.23	98.00	73.00	0.00	80.00	93.94	152958.00	2.70	168.64	174.00
1	8	8	7066.00	4999.00	158.40	0	Spot (Block1, Row8, Column8)	250.75	212.00	174.52	0.07	0.70	136.00	139.48	136.00	18.54	0.01	0.13	100.00	97.00	0.00	76.00	114.75	173518.00	6.00	172.38	175.00
2	1	1	9490.00	2905.00	152.10	0	Spot (Block2, Row1, Column1)	6238.02	5611.00	3226.15	0.05	0.52	159.00	160.11	159.00	28.84	0.00	0.18	100.00	100.00	0.00	5452.00	6079.02	3979857.00	210.78	1380.60	892.00
2	2	1	9832.00	2888.00	115.40	0	Spot (Block2, Row1, Column2)	185.98	190.00	15.13	0.01	0.08	152.00	153.96	152.00	31.15	0.01	0.20	63.00	0.00	0.00	38.00	33.98	64162.00	1.03	166.08	169.00
2	3	1	10117.00	2876.00	160.85	0	Spot (Block2, Row1, Column3)	170.99	174.00	19.41	0.01	0.11	149.00	152.18	149.00	23.04	0.01	0.15	55.00	2.00	0.00	25.00	21.99	122768.00	0.82	155.42	159.00
2	4	1	10371.00	2918.00	168.70	0	Spot (Block2, Row1, Column4)	176.22	177.00	19.22	0.00	0.11	151.00	152.56	151.00	23.32	0.00	0.15	54.00	14.00	0.00	26.00	25.22	140272.00	1.01	164.10	163.00
2	5	1	10702.00	2898.00	157.00	0	Spot (Block2, Row1, Column5)	180.76	181.00	15.06	0.00	0.08	158.00	157.16	158.00	20.44	0.00	0.13	58.00	10.00	0.00	23.00	22.76	122376.00	1.16	165.80	167.00
2	6	1	10980.00	2913.00	157.25	0	Spot (Block2, Row1, Column6)	192.19	193.00	18.28	0.00	0.10	160.00	161.24	160.00	23.97	0.00	0.15	76.00	16.00	0.00	33.00	32.19	131647.00	1.29	181.10	182.00
2	7	1	11291.00	2924.00	264.50	0	Spot (Block2, Row1, Column7)	177.97	177.50	24.97	0.00	0.14	160.00	166.69	160.00	49.54	0.02	0.30	8.00	1.00	0.00	17.50	17.97	363053.00	0.23	156.88	161.00
2	8	1	11575.00	2923.00	146.05	0	Spot (Block2, Row1, Column8)	18756.52	17510.50	8927.84	0.03	0.48	173.00	188.01	173.00	150.18	0.04	0.80	100.00	100.00	0.00	17337.50	18583.52	10878784.00	123.64	3322.80	2307.00
2	1	2	9469.00	3201.00	158.20	0	Spot (Block2, Row2, Column1)	170.88	174.00	21.73	0.01	0.13	153.00	153.57	153.00	22.23	0.00	0.14	46.00	1.00	0.00	21.00	17.88	117906.00	0.78	163.72	166.00
2	2	2	9811.00	3211.00	165.25	0	Spot (Block2, Row2, Column2)	170.97	170.00	19.08	0.00	0.11	145.00	146.79	145.00	17.30	0.01	0.12	63.00	35.00	0.00	25.00	25.97	129597.00	1.40	164.06	159.00
2	3	2	10126.00	3199.00	146.30	0	Spot (Block2, Row2, Column3)	164.15	165.00	15.95	0.00	0.10	146.00	147.79	146.00	18.15	0.01	0.12	51.00	14.00	0.00	19.00	18.15	95700.00	0.90	155.60	159.00
2	4	2	10389.00	3211.00	147.00	-50	Spot (Block2, Row2, Column4)	163.41	164.00	22.38	0.00	0.14	144.00	146.53	144.00	20.59	0.01	0.14	48.00	23.00	0.00	20.00	19.41	96246.00	0.82	164.83	161.00
2	5	2	10689.00	3213.00	177.45	0	Spot (Block2, Row2, Column5)	428.75	411.00	106.17	0.02	0.25	155.00	154.12	155.00	20.97	0.00	0.14	100.00	100.00	0.00	256.00	273.75	377729.00	13.09	240.44	218.00
2	6	2	10996.00	3224.00	187.80	0	Spot (Block2, Row2, Column6)	181.06	183.00	17.63	0.00	0.10	160.00	160.74	160.00	21.66	0.00	0.13	53.00	7.00	0.00	23.00	21.06	179616.00	0.94	173.31	178.00
2	7	2	11289.00	3217.00	147.00	-50	Spot (Block2, Row2, Column7)	168.90	173.00	21.18	0.01	0.13	161.00	160.49	161.00	20.25	0.00	0.13	30.00	1.00	0.00	12.00	7.90	99312.00	0.42	176.79	181.00
2	8	2	11589.00	3219.00	147.00	-50	Spot (Block2, Row2, Column8)	178.40	178.00	14.34	0.00	0.08	165.00	171.38	165.00	136.01	0.02	0.79	0.00	0.00	0.00	13.00	13.40	105433.00	0.05	178.56	178.00
2	1	3	9498.00	3516.00	180.05	0	Spot (Block2, Row3, Column1)	201.89	201.00	20.73	0.00	0.10	150.00	150.61	150.00	19.20	0.00	0.13	95.00	77.00	0.00	51.00	51.89	183118.00	2.67	171.04	172.00
2	2	3	9788.00	3507.00	147.00	-50	Spot (Block2, Row3, Column2)	160.91	162.00	17.28	0.00	0.11	143.00	144.80	143.00	17.76	0.01	0.12	53.00	15.00	0.00	19.00	17.91	95417.00	0.91	156.64	159.00
2	3	3	10076.00	3506.00	160.45	0	Spot (Block2, Row3, Column3)	217.07	213.00	27.74	0.01	0.13	144.00	145.62	144.00	18.54	0.00	0.13	98.00	93.00	0.00	69.00	73.07	154768.00	3.85	170.05	174.00
2	4	3	10370.00	3529.00	243.10	0	Spot (Block2, Row3, Column4)	167.47	169.00	20.11	0.00	0.12	141.00	143.19	141.00	19.67	0.01	0.14	64.00	26.00	0.00	28.00	26.47	286367.00	1.23	143.24	140.00
2	5	3	10694.00	3502.00	210.95	0	Spot (Block2, Row3, Column5)	163.53	167.50	21.38	0.01	0.13	145.00	147.34	145.00	23.46	0.01	0.16	48.00	8.00	0.00	22.50	18.53	207035.00	0.69	148.15	144.00
2	6	3	10986.00	3513.00	187.05	0	Spot (Block2, Row3, Column6)	552.69	518.00	186.22	0.03	0.34	160.00	160.31	160.00	25.24	0.00	0.16	100.00	99.00	0.00	358.00	392.69	542746.00	15.54	279.44	285.00
2	7	3	11304.00	3493.00	211.00	0	Spot (Block2, Row3, Column7)	175.21	177.00	15.78	0.00	0.09	160.00	159.79	160.00	24.14	0.00	0.15	29.00	0.00	0.00	17.00	15.21	222168.00	0.64	167.68	171.00
2	8	3	11585.00	3526.00	159.65	0	Spot (Block2, Row3, Column8)	614.38	603.00	193.19	0.01	0.31	160.00	159.55	160.00	22.06	0.00	0.14	100.00	100.00	0.00	443.00	454.38	430680.00	20.62	285.53	275.00
2	1	4	9504.00	3805.00	207.15	0	Spot (Block2, Row4, Column1)	166.51	169.00	16.24	0.01	0.10	145.00	147.16	145.00	20.16	0.01	0.14	58.00	9.00	0.00	24.00	21.51	202811.00	0.96	158.29	160.00
2	2	4	9782.00	3820.00	216.40	0	Spot (Block2, Row4, Column2)	204.31	204.00	28.44	0.00	0.14	140.00	143.96	140.00	19.69	0.01	0.14	93.00	81.00	0.00	64.00	64.31	273779.00	3.06	159.45	162.50
2	3	4	10080.00	3804.00	156.20	0	Spot (Block2, Row4, Column3)	310.25	300.00	72.21	0.01	0.23	139.00	141.41	139.00	17.65	0.01	0.12	100.00	99.00	0.00	161.00	171.25	207869.00	9.56	189.71	189.00
2	4	4	10386.00	3811.00	147.00	-50	Spot (Block2, Row4, Column4)	150.21	153.00	20.24	0.01	0.13	142.00	143.92	142.00	18.03	0.01	0.13	35.00	7.00	0.00	11.00	8.21	88474.00	0.35	157.51	161.00
2	5	4	10700.00	3829.00	246.65	0	Spot (Block2, Row4, Column5)	164.45	168.00	17.90	0.01	0.11	140.00	143.22	140.00	19.54	0.01	0.14	67.00	19.00	0.00	28.00	24.45	289921.00	1.09	152.30	155.00
2	6	4	10983.00	3806.00	189.35	0	Spot (Block2, Row4, Column6)	408.82	402.00	83.09	0.01	0.20	149.00	152.02	149.00	22.92	0.01	0.15	100.00	100.00	0.00	253.00	259.82	414130.00	11.20	233.33	218.00
2	7	4	11266.00	3821.00	160.75	0	Spot (Block2, Row4, Column7)	178.48	182.00	18.58	0.01	0.10	151.00	153.00	151.00	23.19	0.01	0.15	66.00	9.00	0.00	31.00	27.48	127434.00	1.10	163.65	169.00
2	8	4	11591.00	3822.00	189.45	0	Spot (Block2, Row4, Column8)	165.39	167.00	15.50	0.00	0.09	150.00	151.50	150.00	20.19	0.00	0.13	43.00	3.00	0.00	17.00	15.39	168039.00	0.69	156.14	157.00
2	1	5	9487.00	4102.00	160.05	0	Spot (Block2, Row5, Column1)	186.16	188.00	18.03	0.00	0.10	139.00	142.84	139.00	21.18	0.01	0.15	91.00	66.00	0.00	49.00	47.16	132544.00	2.05	155.86	154.00
2	2	5	9782.00	4106.00	154.35	0	Spot (Block2, Row5, Column2)	608.46	571.00	178.21	0.03	0.29	140.00	144.40	140.00	21.64	0.01	0.15	100.00	100.00	0.00	431.00	468.46	399149.00	21.44	264.11	255.00
2	3	5	10083.00	4109.00	178.45	0	Spot (Block2, Row5, Column3)	300.60	296.00	73.29	0.01	0.24	141.00	143.74	141.00	19.58	0.01	0.14	100.00	99.00	0.00	155.00	159.60	267231.00	8.01	187.53	189.00
2	4	5	10421.00	4098.00	133.25	0	Spot (Block2, Row5, Column4)	176.32	176.00	10.84	0.00	0.06	144.00	146.45	144.00	18.37	0.01	0.13	88.00	36.00	0.00	32.00	32.32	83577.00	1.63	162.74	163.00
2	5	5	10684.00	4111.00	150.45	0	Spot (Block2, Row5, Column5)	357.09	335.00	104.58	0.03	0.29	139.00	141.33	139.00	18.92	0.01	0.13	100.00	99.00	0.00	196.00	218.09	221755.00	11.40	201.78	191.00
2	6	5	11010.00	4107.00	230.05	0	Spot (Block2, Row5, Column6)	172.92	177.00	27.13	0.01	0.16	142.00	146.92	142.00	25.44	0.01	0.17	61.00	21.00	0.00	35.00	30.92	262496.00	1.02	153.91	154.50
2	7	5	11283.00	4119.00	174.35	0	Spot (Block2, Row5, Column7)	876.04	840.00	375.57	0.02	0.43	149.00	153.21	149.00	27.89	0.01	0.18	100.00	100.00	0.00	691.00	727.04	743756.00	25.92	315.32	303.00
2	8	5	11566.00	4100.00	160.95	0	Spot (Block2, Row5, Column8)	178.89	181.00	16.30	0.01	0.09	152.00	152.42	152.00	23.84	0.00	0.16	64.00	6.00	0.00	29.00	26.89	127727.00	1.11	158.67	158.00
2	1	6	9478.00	4409.00	199.85	0	Spot (Block2, Row6, Column1)	382.47	356.00	132.08	0.03	0.35	133.00	138.26	133.00	21.26	0.02	0.15	100.00	100.00	0.00	223.00	249.47	432954.00	11.48	206.34	203.00
2	2	6	9786.00	4401.00	180.05	0	Spot (Block2, Row6, Column2)	474.69	463.00	154.27	0.01	0.32	135.00	140.18	135.00	22.51	0.02	0.16	100.00	100.00	0.00	328.00	339.69	431022.00	14.86	238.99	223.00
2	3	6	10093.00	4426.00	164.55	0	Spot (Block2, Row6, Column3)	173.14	175.00	21.25	0.00	0.12	132.00	135.26	132.00	20.76	0.01	0.15	79.00	52.00	0.00	43.00	41.14	129855.00	1.82	149.99	147.00
2	4	6	10372.00	4406.00	227.65	0	Spot (Block2, Row6, Column4)	160.67	160.00	21.33	0.00	0.13	131.00	134.48	131.00	18.17	0.01	0.14	66.00	37.00	0.00	29.00	29.67	239558.00	1.44	137.78	134.00
2	5	6	10684.00	4416.00	161.20	0	Spot (Block2, Row6, Column5)	283.17	287.00	84.34	0.01	0.30	133.00	136.43	133.00	19.17	0.01	0.14	99.00	99.00	0.00	154.00	150.17	202748.00	7.66	179.74	182.00
2	6	6	10983.00	4415.00	147.00	-50	Spot (Block2, Row6, Column6)	151.97	154.00	14.67	0.01	0.10	136.00	140.20	136.00	20.06	0.01	0.14	41.00	3.00	0.00	18.00	15.97	89357.00	0.59	156.01	155.00
2	7	6	11273.00	4403.00	167.70	0	Spot (Block2, Row6, Column7)	172.49	173.00	12.36	0.00	0.07	142.00	146.12	142.00	24.50	0.01	0.17	73.00	5.00	0.00	31.00	30.49	134717.00	1.08	155.88	156.00
2	8	6	11592.00	4429.00	145.50	0	Spot (Block2, Row6, Column8)	175.83	179.00	17.49	0.01	0.10	140.00	142.99	140.00	19.92	0.01	0.14	82.00	46.00	0.00	39.00	35.83	101453.00	1.65	159.68	159.00
2	1	7	9490.00	4703.00	195.00	0	Spot (Block2, Row7, Column1)	187.74	188.00	28.94	0.00	0.15	126.00	128.39	126.00	16.55	0.01	0.13	94.00	81.00	0.00	62.00	61.74	201631.00	3.58	148.92	147.00
2	2	7	9775.00	4692.00	202.25	0	Spot (Block2, Row7, Column2)	147.48	144.00	18.22	0.01	0.12	125.00	126.89	125.00	19.23	0.01	0.15	49.00	24.00	0.00	19.00	22.48	171663.00	1.07	135.66	134.00
2	3	7	10071.00	4722.00	173.85	0	Spot (Block2, Row7, Column3)	134.30	133.00	12.39	0.00	0.09	123.00	123.41	123.00	14.35	0.00	0.12	36.00	10.00	0.00	10.00	11.30	112271.00	0.76	130.10	131.00
2	4	7	10382.00	4711.00	147.00	-50	Spot (Block2, Row7, Column4)	133.92	131.00	16.44	0.01	0.12	126.00	127.33	126.00	16.02	0.00	0.13	29.00	9.00	0.00	5.00	7.92	79015.00	0.41	131.54	130.00
2	5	7	10682.00	4713.00	147.00	-50	Spot (Block2, Row7, Column5)	152.15	151.00	16.95	0.00	0.11	128.00	130.72	128.00	20.46	0.01	0.16	52.00	20.00	0.00	23.00	24.15	90380.00	1.05	148.17	144.00
2	6	7	10976.00	4714.00	165.05	0	Spot (Block2, Row7, Column6)	576.79	569.50	171.06	0.01	0.30	133.00	138.10	133.00	23.71	0.02	0.17	100.00	100.00	0.00	436.50	443.79	436053.00	18.51	249.44	251.00
2	7	7	11245.00	4726.00	166.50	0	Spot (Block2, Row7, Column7)	163.10	166.50	17.24	0.01	0.11	134.00	137.79	134.00	22.00	0.01	0.16	69.00	17.00	0.00	32.50	29.10	125589.00	1.15	146.73	146.00
2	8	7	11580.00	4722.00	189.30	0	Spot (Block2, Row7, Column8)	505.35	500.00	132.67	0.00	0.26	134.00	136.51	134.00	20.47	0.01	0.15	100.00	100.00	0.00	366.00	371.35	509395.00	18.02	237.07	216.50
2	1	8	9467.00	5011.00	173.05	0	Spot (Block2, Row8, Column1)	230.75	211.00	68.27	0.04	0.30	125.00	126.16	125.00	16.01	0.00	0.13	95.00	92.00	0.00	86.00	105.75	191981.00	6.53	156.67	163.00
2	2	8	9781.00	5007.00	147.00	-50	Spot (Block2, Row8, Column2)	128.90	126.00	14.37	0.01	0.11	124.00	124.96	124.00	15.81	0.00	0.13	18.00	8.00	0.00	2.00	4.90	76180.00	0.25	133.12	128.50
2	3	8	10053.00	5025.00	163.65	0	Spot (Block2, Row8, Column3)	148.78	149.00	17.22	0.00	0.12	124.00	125.06	124.00	14.36	0.00	0.11	67.00	43.00	0.00	25.00	24.78	110696.00	1.65	136.72	135.00
2	4	8	10380.00	5007.00	152.60	0	Spot (Block2, Row8, Column4)	881.57	887.50	319.65	0.00	0.36	124.00	126.54	124.00	17.00	0.01	0.13	100.00	100.00	0.00	763.50	757.57	562442.00	44.42	287.26	263.50
2	5	8	10651.00	5056.00	253.80	0	Spot (Block2, Row8, Column5)	132.87	130.00	15.47	0.01	0.12	126.00	129.05	126.00	20.98	0.01	0.16	20.00	2.00	0.00	4.00	6.87	248333.00	0.18	121.99	122.00
2	6	8	10978.00	5014.00	196.15	0	Spot (Block2, Row8, Column6)	540.87	472.00	248.28	0.06	0.46	129.00	134.52	129.00	24.95	0.02	0.19	100.00	100.00	0.00	343.00	411.87	587923.00	16.29	243.75	236.00
2	7	8	11295.00	5012.00	183.55	0	Spot (Block2, Row8, Column7)	150.27	147.00	18.15	0.01	0.12	127.00	130.94	127.00	19.53	0.01	0.15	50.00	23.00	0.00	20.00	23.27	141853.00	0.99	137.07	134.00
2	8	8	11590.00	5017.00	183.05	0	Spot (Block2, Row8, Column8)	194.17	190.00	32.94	0.01	0.17	128.00	132.37	128.00	19.16	0.01	0.14	93.00	86.00	0.00	62.00	66.17	182131.00	3.23	161.21	166.00
3	1	1	13993.00	2929.00	153.80	0	Spot (Block3, Row1, Column1)	6117.34	5530.50	2967.94	0.04	0.49	155.00	157.52	155.00	30.78	0.01	0.20	100.00	100.00	0.00	5375.50	5962.34	3976271.00	193.64	1333.62	982.00
3	2	1	14289.00	2935.00	147.60	0	Spot (Block3, Row1, Column2)	904.89	851.00	424.15	0.03	0.47	148.00	153.41	148.00	28.13	0.02	0.18	100.00	100.00	0.00	703.00	756.89	536601.00	26.71	355.06	285.00
3	3	1	14587.00	2928.00	165.45	0	Spot (Block3, Row1, Column3)	188.19	189.00	16.09	0.00	0.09	145.00	147.84	145.00	19.15	0.01	0.13	93.00	67.00	0.00	44.00	43.19	142274.00	2.11	167.93	167.50
3	4	1	14884.00	2934.00	147.65	0	Spot (Block3, Row1, Column4)	675.02	611.50	324.45	0.04	0.48	143.00	145.57	143.00	18.48	0.01	0.13	100.00	100.00	0.00	468.50	532.02	400961.00	28.65	269.29	262.00
3	5	1	15187.00	2945.00	177.45	0	Spot (Block3, Row1, Column5)	335.07	270.00	168.97	0.09	0.50	144.00	147.89	144.00	21.57	0.01	0.15	99.00	93.00	0.00	126.00	191.07	296204.00	8.68	185.26	185.00
3	6	1	15481.00	2939.00	144.05	0	Spot (Block3, Row1, Column6)	1344.95	1220.00	620.58	0.04	0.46	148.00	149.99	148.00	22.67	0.01	0.15	100.00	100.00	0.00	1072.00	1196.95	759899.00	52.72	420.91	284.50
3	7	1	15784.00	2950.00	147.75	0	Spot (Block3, Row1, Column7)	1197.51	1069.00	624.67	0.05	0.52	153.00	158.13	153.00	43.52	0.01	0.28	100.00	100.00	0.00	916.00	1044.51	712518.00	23.88	401.84	354.00
3	8	1	16075.00	2949.00	147.65	0	Spot (Block3, Row1, Column8)	17675.46	16528.00	8164.60	0.03	0.46	152.00	161.63	152.00	59.54	0.03	0.37	100.00	100.00	0.00	16376.00	17523.46	10481545.00	294.16	3528.07	2702.00
3	1	2	13996.00	3231.00	217.55	0	Spot (Block3, Row2, Column1)	166.01	166.00	16.79	0.00	0.10	144.00	149.00	144.00	24.32	0.01	0.16	42.00	3.00	0.00	22.00	22.01	224452.00	0.70	155.89	160.00
3	2	2	14300.00	3242.00	148.65	0	Spot (Block3, Row2, Column2)	188.13	190.00	19.47	0.00	0.10	142.00	145.72	142.00	20.83	0.01	0.14	90.00	68.00	0.00	48.00	46.13	113631.00	2.04	165.55	171.00
3	3	2	14608.00	3272.00	212.40	0	Spot (Block3, Row2, Column3)	164.10	166.00	17.18	0.01	0.10	144.00	145.43	144.00	18.32	0.00	0.13	58.00	18.00	0.00	22.00	20.10	210702.00	1.02	148.32	146.00
3	4	2	14887.00	3244.00	210.60	0	Spot (Block3, Row2, Column4)	175.25	179.00	18.56	0.01	0.11	148.00	149.62	148.00	22.62	0.00	0.15	68.00	13.00	0.00	31.00	27.25	221171.00	1.13	154.29	155.00
3	5	2	15186.00	3236.00	183.40	0	Spot (Block3, Row2, Column5)	589.20	569.00	160.51	0.02	0.27	148.00	150.38	148.00	20.57	0.01	0.14	100.00	100.00	0.00	421.00	441.20	556797.00	21.34	255.57	245.00
3	6	2	15469.00	3242.00	181.85	0	Spot (Block3, Row2, Column6)	179.91	183.00	21.70	0.01	0.12	151.00	155.38	151.00	30.08	0.01	0.19	53.00	3.00	0.00	32.00	28.91	166238.00	0.82	165.11	170.50
3	7	2	15781.00	3246.00	281.60	0	Spot (Block3, Row2, Column7)	161.39	163.00	17.34	0.00	0.11	149.00	150.22	149.00	20.19	0.00	0.13	33.00	4.00	0.00	14.00	12.39	374091.00	0.55	148.12	148.00
3	8	2	16129.00	3279.00	207.30	0	Spot (Block3, Row2, Column8)	165.74	167.00	18.31	0.00	0.11	153.00	155.65	153.00	36.00	0.01	0.23	10.00	0.00	0.00	14.00	12.74	201874.00	0.28	157.20	156.00
3	1	3	13991.00	3536.00	160.25	0	Spot (Block3, Row3, Column1)	315.87	306.00	84.38	0.01	0.27	141.00	146.76	141.00	24.82	0.02	0.17	100.00	96.00	0.00	165.00	174.87	223955.00	6.81	191.02	193.00
3	2	3	14283.00	3512.00	211.75	0	Spot (Block3, Row3, Column2)	165.42	169.00	20.22	0.01	0.12	140.00	143.00	140.00	19.46	0.01	0.14	64.00	28.00	0.00	29.00	25.42	211568.00	1.15	144.16	145.00
3	3	3	14578.00	3530.00	176.50	0	Spot (Block3, Row3, Column3)	309.77	290.00	105.83	0.03	0.34	143.00	147.37	143.00	26.12	0.01	0.18	99.00	91.00	0.00	147.00	166.77	268878.00	6.22	185.43	185.00
3	4	3	14886.00	3536.00	147.75	0	Spot (Block3, Row3, Column4)	2290.89	1992.00	1157.70	0.06	0.51	150.00	151.78	150.00	24.75	0.01	0.16	100.00	100.00	0.00	1842.00	2140.89	1372244.00	86.44	631.84	492.00
3	5	3	15200.00	3545.00	161.45	0	Spot (Block3, Row3, Column5)	314.73	278.00	270.17	0.05	0.86	149.00	153.34	149.00	29.38	0.01	0.19	92.00	72.00	0.00	129.00	165.73	227232.00	5.49	188.01	186.00
3	6	3	15483.00	3533.00	196.00	0	Spot (Block3, Row3, Column6)	1024.83	906.00	521.77	0.05	0.51	149.00	156.35	149.00	34.50	0.02	0.22	100.00	100.00	0.00	757.00	875.83	1115013.00	25.17	389.25	390.00
3	7	3	15784.00	3534.00	180.75	0	Spot (Block3, Row3, Column7)	213.41	203.00	50.95	0.02	0.24	145.00	149.30	145.00	29.02	0.01	0.19	86.00	49.00	0.00	58.00	68.41	194840.00	2.21	168.29	169.50
3	8	3	16083.00	3552.00	156.95	0	Spot (Block3, Row3, Column8)	423.75	401.00	130.27	0.02	0.31	148.00	149.91	148.00	29.88	0.01	0.20	100.00	99.00	0.00	253.00	275.75	286881.00	9.17	234.23	207.00
3	1	4	13984.00	3824.00	148.40	0	Spot (Block3, Row4, Column1)	2191.86	1981.00	1234.12	0.04	0.56	142.00	146.73	142.00	25.59	0.01	0.17	100.00	100.00	0.00	1839.00	2049.86	1310731.00	79.92	655.29	479.00
3	2	4	14289.00	3823.00	176.40	0	Spot (Block3, Row4, Column2)	205.45	204.00	20.14	0.00	0.10	142.00	147.19	142.00	27.35	0.02	0.19	97.00	67.00	0.00	62.00	63.45	178537.00	2.13	180.19	182.00
3	3	4	14584.00	3831.00	147.80	0	Spot (Block3, Row4, Column3)	7707.45	7305.00	3901.91	0.02	0.51	142.00	147.74	142.00	30.92	0.02	0.21	100.00	100.00	0.00	7163.00	7565.45	4585931.00	244.47	1745.59	1328.00
3	4	4	14857.00	3825.00	229.45	0	Spot (Block3, Row4, Column4)	166.51	167.00	17.03	0.00	0.10	142.00	147.15	142.00	28.76	0.02	0.20	42.00	0.00	0.00	25.00	24.51	252097.00	0.67	144.95	145.00
3	5	4	15167.00	3833.00	222.70	0	Spot (Block3, Row4, Column5)	215.27	203.00	64.90	0.03	0.30	141.00	146.39	141.00	30.83	0.02	0.21	90.00	50.00	0.00	62.00	74.27	305686.00	2.23	161.47	158.50
3	6	4	15482.00	3833.00	191.75	0	Spot (Block3, Row4, Column6)	609.80	601.00	168.05	0.01	0.28	139.00	143.63	139.00	25.83	0.01	0.18	100.00	100.00	0.00	462.00	470.80	631140.00	18.05	251.38	254.00
3	7	4	15776.00	3847.00	178.75	0	Spot (Block3, Row4, Column7)	247.49	212.00	74.79	0.07	0.30	138.00	140.19	138.00	18.72	0.01	0.13	99.00	94.00	0.00	74.00	109.49	221748.00	5.73	168.34	171.00
3	8	4	16100.00	3843.00	200.60	0	Spot (Block3, Row4, Column8)	176.01	178.00	20.39	0.00	0.12	142.00	145.45	142.00	20.58	0.01	0.14	79.00	37.00	0.00	36.00	34.01	200646.00	1.48	153.56	153.00
3	1	5	13986.00	4135.00	147.90	0	Spot (Block3, Row5, Column1)	1686.24	1381.00	1172.11	0.09	0.70	139.00	144.85	139.00	28.48	0.02	0.20	100.00	100.00	0.00	1242.00	1547.24	1006685.00	54.12	428.41	359.50
3	2	5	14286.00	4130.00	159.40	0	Spot (Block3, Row5, Column2)	437.95	404.00	125.89	0.04	0.29	137.00	142.65	137.00	22.63	0.02	0.16	100.00	100.00	0.00	267.00	300.95	306128.00	13.05	220.00	205.00
3	3	5	14588.00	4134.00	159.80	0	Spot (Block3, Row5, Column3)	326.27	315.00	73.02	0.02	0.22	135.00	142.21	135.00	27.05	0.02	0.19	100.00	98.00	0.00	180.00	191.27	229696.00	6.80	196.76	194.00
3	4	5	14881.00	4141.00	146.30	0	Spot (Block3, Row5, Column4)	650.61	603.00	279.17	0.03	0.43	135.00	140.62	135.00	29.18	0.02	0.21	100.00	99.00	0.00	468.00	515.61	379959.00	17.48	269.87	246.00
3	5	5	15186.00	4139.00	147.50	0	Spot (Block3, Row5, Column5)	7614.28	7086.00	4094.17	0.03	0.54	139.00	146.32	139.00	33.06	0.02	0.23	100.00	100.00	0.00	6947.00	7475.28	4530495.00	225.88	1527.52	1195.00
3	6	5	15481.00	4170.00	233.15	0	Spot (Block3, Row5, Column6)	158.98	160.00	18.12	0.00	0.11	140.00	143.46	140.00	21.52	0.01	0.15	47.00	8.00	0.00	20.00	18.98	248639.00	0.72	149.76	152.00
3	7	5	15786.00	4142.00	178.35	0	Spot (Block3, Row5, Column7)	336.81	314.00	87.39	0.03	0.26	139.00	142.90	139.00	19.73	0.01	0.14	100.00	100.00	0.00	175.00	197.81	300102.00	9.83	198.93	197.50
3	8	5	16082.00	4140.00	152.25	0	Spot (Block3, Row5, Column8)	675.14	514.50	423.77	0.12	0.63	139.00	143.31	139.00	20.69	0.01	0.14	100.00	100.00	0.00	375.50	536.14	429390.00	25.70	228.81	210.00
3	1	6	13983.00	4434.00	194.15	0	Spot (Block3, Row6, Column1)	842.73	725.00	403.71	0.07	0.48	137.00	145.28	137.00	30.04	0.03	0.21	100.00	100.00	0.00	588.00	705.73	898353.00	23.22	326.63	302.00
3	2	6	14276.00	4415.00	191.75	0	Spot (Block3, Row6, Column2)	244.91	247.00	45.12	0.00	0.18	133.00	140.85	133.00	26.70	0.02	0.19	99.00	92.00	0.00	114.00	111.91	254702.00	3.90	178.07	181.00
3	3	6	14573.00	4432.00	146.15	0	Spot (Block3, Row6, Column3)	2370.76	2078.50	1356.66	0.06	0.57	130.00	134.68	130.00	22.43	0.02	0.17	100.00	100.00	0.00	1948.50	2240.76	1379780.00	99.68	565.27	474.00
3	4	6	14879.00	4434.00	213.00	0	Spot (Block3, Row6, Column4)	176.97	179.00	20.09	0.00	0.11	132.00	135.34	132.00	20.80	0.01	0.15	85.00	62.00	0.00	47.00	44.97	229352.00	2.00	142.61	141.00
3	5	6	15183.00	4436.00	144.65	0	Spot (Block3, Row6, Column5)	3621.28	3439.00	2202.68	0.02	0.61	135.00	141.57	135.00	28.14	0.02	0.20	100.00	100.00	0.00	3304.00	3486.28	2060507.00	123.64	795.01	674.00
3	6	6	15489.00	4411.00	207.65	0	Spot (Block3, Row6, Column6)	162.28	166.00	16.77	0.01	0.10	133.00	136.56	133.00	20.96	0.01	0.15	72.00	26.00	0.00	33.00	29.28	199436.00	1.23	145.18	141.00
3	7	6	15781.00	4440.00	175.95	0	Spot (Block3, Row6, Column7)	253.33	243.00	60.83	0.02	0.24	138.00	142.31	138.00	20.61	0.01	0.14	99.00	95.00	0.00	105.00	115.33	219634.00	5.39	172.45	176.50
3	8	6	16090.00	4451.00	154.95	0	Spot (Block3, Row6, Column8)	457.33	376.50	244.72	0.08	0.54	150.00	157.29	150.00	119.84	0.02	0.76	71.00	47.00	0.00	226.50	307.33	302752.00	2.50	218.02	206.00
3	1	7	13994.00	4733.00	182.20	0	Spot (Block3, Row7, Column1)	199.47	199.00	23.14	0.00	0.12	134.00	138.11	134.00	23.49	0.01	0.17	95.00	87.00	0.00	65.00	65.47	185704.00	2.61	161.82	161.00
3	2	7	14280.00	4734.00	147.00	-50	Spot (Block3, Row7, Column2)	141.74	140.00	15.54	0.01	0.11	129.00	130.56	129.00	16.83	0.01	0.13	38.00	10.00	0.00	11.00	12.74	83343.00	0.66	136.77	133.00
3	3	7	14567.00	4753.00	221.95	0	Spot (Block3, Row7, Column3)	140.62	139.00	15.42	0.01	0.11	128.00	130.43	128.00	17.60	0.01	0.13	35.00	7.00	0.00	11.00	12.62	199118.00	0.58	134.54	131.00
3	4	7	14893.00	4750.00	115.20	0	Spot (Block3, Row7, Column4)	170.95	170.00	15.17	0.00	0.09	134.00	136.22	134.00	19.45	0.01	0.14	85.00	44.00	0.00	36.00	36.95	59663.00	1.79	158.40	161.50
3	5	7	15167.00	4735.00	180.95	0	Spot (Block3, Row7, Column5)	176.58	181.00	21.37	0.01	0.12	135.00	137.93	135.00	21.25	0.01	0.15	82.00	58.00	0.00	46.00	41.58	162105.00	1.82	154.67	157.00
3	6	7	15479.00	4740.00	192.30	0	Spot (Block3, Row7, Column6)	264.71	278.00	61.78	0.02	0.23	138.00	143.53	138.00	29.37	0.02	0.20	98.00	82.00	0.00	140.00	126.71	277416.00	4.13	175.26	175.50
3	7	7	15773.00	4749.00	157.00	0	Spot (Block3, Row7, Column7)	452.33	397.00	179.94	0.06	0.40	141.00	144.74	141.00	22.36	0.01	0.15	100.00	99.00	0.00	256.00	311.33	308040.00	13.76	211.39	197.00
3	8	7	16082.00	4741.00	191.70	0	Spot (Block3, Row7, Column8)	674.00	677.00	153.34	0.00	0.23	155.00	157.60	155.00	30.33	0.01	0.19	100.00	100.00	0.00	522.00	519.00	697590.00	17.03	308.84	291.00
3	1	8	13975.00	5032.00	175.35	0	Spot (Block3, Row8, Column1)	235.76	221.00	54.80	0.03	0.23	132.00	133.78	132.00	18.71	0.01	0.14	97.00	94.00	0.00	89.00	103.76	201578.00	5.45	162.31	164.00
3	2	8	14278.00	5034.00	147.00	-50	Spot (Block3, Row8, Column2)	141.16	141.00	20.76	0.00	0.15	130.00	131.92	130.00	17.11	0.01	0.13	42.00	16.00	0.00	11.00	11.16	83145.00	0.54	150.09	147.00
3	3	8	14574.00	5040.00	171.80	0	Spot (Block3, Row8, Column3)	229.14	203.50	61.09	0.05	0.27	132.00	134.24	132.00	17.25	0.01	0.13	96.00	91.00	0.00	71.50	97.14	188355.00	5.50	153.68	149.00
3	4	8	14878.00	5038.00	151.80	0	Spot (Block3, Row8, Column4)	819.02	789.00	291.25	0.02	0.36	134.00	137.48	134.00	17.60	0.01	0.13	100.00	100.00	0.00	655.00	685.02	515161.00	38.72	332.19	280.00
3	5	8	15154.00	5063.00	194.55	0	Spot (Block3, Row8, Column5)	158.91	161.00	19.76	0.01	0.12	135.00	140.07	135.00	25.33	0.02	0.18	50.00	8.00	0.00	26.00	23.91	170356.00	0.74	145.20	145.00
3	6	8	15480.00	5036.00	183.80	0	Spot (Block3, Row8, Column6)	1231.26	1034.00	678.22	0.08	0.55	138.00	146.63	138.00	34.32	0.03	0.23	100.00	100.00	0.00	896.00	1093.26	1167230.00	31.60	391.25	387.00
3	7	8	15781.00	5036.00	150.95	0	Spot (Block3, Row8, Column7)	386.27	360.00	177.53	0.03	0.46	139.00	143.49	139.00	25.11	0.01	0.17	99.00	93.00	0.00	221.00	247.27	240257.00	9.67	206.42	188.00
3	8	8	16076.00	5043.00	177.00	0	Spot (Block3, Row8, Column8)	231.35	213.00	48.34	0.04	0.21	149.00	152.58	149.00	29.76	0.01	0.20	97.00	58.00	0.00	64.00	82.35	202659.00	2.65	174.78	179.00
4	1	1	18492.00	2951.00	153.25	0	Spot (Block4, Row1, Column1)	5538.33	4998.00	2736.70	0.04	0.49	120.00	124.40	120.00	28.13	0.02	0.23	100.00	100.00	0.00	4878.00	5418.33	3561143.00	192.46	1295.55	991.00
4	2	1	18814.00	2941.00	188.10	0	Spot (Block4, Row1, Column2)	147.25	145.00	17.12	0.01	0.12	113.00	115.09	113.00	20.15	0.01	0.18	76.00	36.00	0.00	32.00	34.25	146804.00	1.60	126.57	125.00
4	3	1	19107.00	2977.00	167.25	0	Spot (Block4, Row1, Column3)	132.78	133.00	11.92	0.00	0.09	110.00	111.61	110.00	12.01	0.01	0.11	80.00	43.00	0.00	23.00	22.78	104629.00	1.76	124.02	123.00
4	4	1	19397.00	2964.00	191.95	0	Spot (Block4, Row1, Column4)	133.46	131.00	14.09	0.01	0.11	113.00	113.44	113.00	12.62	0.00	0.11	68.00	30.00	0.00	18.00	20.46	138800.00	1.59	117.57	117.00
4	5	1	19686.00	2967.00	155.25	0	Spot (Block4, Row1, Column5)	155.77	159.00	16.20	0.01	0.10	113.00	112.32	113.00	12.57	0.00	0.11	96.00	80.00	0.00	46.00	42.77	102965.00	3.46	128.58	128.00
4	6	1	19993.00	2966.00	195.50	0	Spot (Block4, Row1, Column6)	143.87	139.00	22.03	0.01	0.15	107.00	106.77	107.00	13.03	0.00	0.12	88.00	60.00	0.00	32.00	36.87	156097.00	2.85	120.48	120.00
4	7	1	20287.00	2967.00	164.30	0	Spot (Block4, Row1, Column7)	202.58	202.00	30.35	0.00	0.15	109.00	114.06	109.00	37.48	0.02	0.33	94.00	81.00	0.00	93.00	93.58	149502.00	2.36	139.93	134.50
4	8	1	20575.00	2971.00	146.85	0	Spot (Block4, Row1, Column8)	15570.36	14617.00	6851.87	0.03	0.44	111.00	119.21	111.00	56.41	0.03	0.47	100.00	100.00	0.00	14506.00	15459.36	9139801.00	273.91	3018.11	2034.00
4	1	2	18486.00	3256.00	147.00	-50	Spot (Block4, Row2, Column1)	125.99	125.00	9.91	0.00	0.08	119.00	121.26	119.00	21.54	0.01	0.18	7.00	0.00	0.00	6.00	6.99	74333.00	0.22	131.06	129.00
4	2	2	18793.00	3242.00	137.65	0	Spot (Block4, Row2, Column2)	144.75	145.00	13.27	0.00	0.09	118.00	118.41	118.00	13.47	0.00	0.11	83.00	52.00	0.00	27.00	26.75	74259.00	1.96	132.20	131.00
4	3	2	19158.00	3209.00	242.55	0	Spot (Block4, Row2, Column3)	125.03	124.00	11.76	0.00	0.09	115.00	115.55	115.00	12.45	0.00	0.11	37.00	11.00	0.00	9.00	10.03	212671.00	0.76	120.41	118.00
4	4	2	19375.00	3250.00	157.00	0	Spot (Block4, Row2, Column4)	136.85	137.00	9.71	0.00	0.07	115.00	116.08	115.00	12.79	0.00	0.11	82.00	35.00	0.00	22.00	21.85	92781.00	1.62	128.89	129.50
4	5	2	19688.00	3262.00	194.40	0	Spot (Block4, Row2, Column5)	189.47	190.00	23.13	0.00	0.12	113.00	113.73	113.00	12.10	0.00	0.11	99.00	97.00	0.00	77.00	76.47	201409.00	6.26	142.35	139.00
4	6	2	19975.00	3298.00	176.80	0	Spot (Block4, Row2, Column6)	132.66	130.00	14.71	0.01	0.11	112.00	113.65	112.00	16.27	0.01	0.14	54.00	17.00	0.00	18.00	20.66	115949.00	1.17	118.33	117.00
4	7	2	20286.00	3268.00	147.00	-50	Spot (Block4, Row2, Column7)	124.81	124.00	13.57	0.00	0.11	111.00	111.23	111.00	12.32	0.00	0.11	51.00	20.00	0.00	13.00	13.81	73263.00	1.10	122.29	122.50
4	8	2	20580.00	3281.00	224.40	0	Spot (Block4, Row2, Column8)	116.18	116.00	8.47	0.00	0.07	110.00	113.72	110.00	34.26	0.01	0.30	0.00	0.00	0.00	6.00	6.18	168460.00	0.07	110.39	111.00
4	1	3	18489.00	3553.00	188.80	0	Spot (Block4, Row3, Column1)	159.51	163.00	22.18	0.01	0.14	117.00	117.68	117.00	13.17	0.00	0.11	86.00	72.00	0.00	46.00	42.51	160469.00	3.18	129.26	130.00
4	2	3	18794.00	3565.00	123.75	0	Spot (Block4, Row3, Column2)	142.47	141.00	11.69	0.00	0.08	119.00	119.47	119.00	13.51	0.00	0.11	78.00	35.00	0.00	22.00	23.47	58413.00	1.70	130.75	129.00
4	3	3	19068.00	3551.00	179.05	0	Spot (Block4, Row3, Column3)	143.26	142.00	16.48	0.00	0.12	115.00	115.77	115.00	13.19	0.00	0.11	82.00	50.00	0.00	27.00	28.26	128508.00	2.09	127.66	127.00
4	4	3	19396.00	3560.00	174.70	0	Spot (Block4, Row3, Column4)	186.69	193.00	25.74	0.01	0.14	114.00	114.88	114.00	12.31	0.00	0.11	99.00	93.00	0.00	79.00	72.69	159059.00	5.84	141.49	135.00
4	5	3	19663.00	3564.00	117.75	0	Spot (Block4, Row3, Column5)	143.77	138.00	23.64	0.02	0.16	115.00	116.94	115.00	15.99	0.01	0.14	62.00	41.00	0.00	23.00	28.77	52333.00	1.68	126.54	125.00
4	6	3	19990.00	3562.00	181.80	0	Spot (Block4, Row3, Column6)	459.86	416.00	183.58	0.04	0.40	115.00	117.61	115.00	17.45	0.01	0.15	100.00	100.00	0.00	301.00	344.86	425829.00	19.62	207.08	202.00
4	7	3	20291.00	3587.00	127.55	0	Spot (Block4, Row3, Column7)	149.12	141.50	24.51	0.02	0.16	112.00	112.89	112.00	14.58	0.00	0.13	88.00	50.00	0.00	29.50	37.12	65315.00	2.49	126.71	127.00
4	8	3	20588.00	3575.00	159.45	0	Spot (Block4, Row3, Column8)	298.65	293.50	67.30	0.01	0.23	107.00	107.28	107.00	12.38	0.00	0.12	100.00	99.00	0.00	186.50	191.65	209056.00	15.46	164.60	170.00
4	1	4	18486.00	3850.00	165.60	0	Spot (Block4, Row4, Column1)	183.03	186.00	20.15	0.01	0.11	114.00	115.39	114.00	13.74	0.01	0.12	98.00	96.00	0.00	72.00	69.03	139651.00	4.92	142.10	138.00
4	2	4	18784.00	3849.00	147.05	0	Spot (Block4, Row4, Column2)	173.92	175.00	19.24	0.00	0.11	119.00	119.82	119.00	14.73	0.00	0.12	94.00	89.00	0.00	56.00	54.92	103135.00	3.67	150.45	150.50
4	3	4	19087.00	3854.00	152.20	0	Spot (Block4, Row4, Column3)	417.48	400.00	122.59	0.02	0.29	118.00	119.59	118.00	15.14	0.01	0.13	100.00	100.00	0.00	282.00	299.48	266354.00	19.67	189.35	185.00
4	4	4	19393.00	3873.00	262.40	0	Spot (Block4, Row4, Column4)	128.21	128.00	12.10	0.00	0.09	114.00	114.51	114.00	12.12	0.00	0.11	54.00	17.00	0.00	14.00	14.21	256169.00	1.13	117.74	118.00
4	5	4	19635.00	3858.00	218.40	0	Spot (Block4, Row4, Column5)	134.15	133.00	12.39	0.00	0.09	112.00	112.34	112.00	12.98	0.00	0.12	78.00	34.00	0.00	21.00	22.15	182982.00	1.68	123.86	123.00
4	6	4	19979.00	3862.00	196.55	0	Spot (Block4, Row4, Column6)	183.59	186.00	16.19	0.01	0.09	111.00	112.99	111.00	16.46	0.01	0.15	99.00	96.00	0.00	75.00	72.59	200300.00	4.29	140.19	136.00
4	7	4	20288.00	3870.00	149.15	0	Spot (Block4, Row4, Column7)	152.91	153.00	18.14	0.00	0.12	110.00	112.21	110.00	17.92	0.01	0.16	92.00	63.00	0.00	43.00	42.91	93120.00	2.27	127.43	127.00
4	8	4	20549.00	3863.00	201.85	0	Spot (Block4, Row4, Column8)	116.56	117.00	10.98	0.00	0.09	105.00	105.86	105.00	11.99	0.00	0.11	50.00	11.00	0.00	12.00	11.56	134276.00	0.89	108.73	109.00
4	1	5	18489.00	4158.00	166.05	0	Spot (Block4, Row5, Column1)	192.00	195.00	21.42	0.01	0.11	114.00	115.22	114.00	14.48	0.00	0.13	98.00	94.00	0.00	81.00	78.00	146883.00	5.30	140.13	134.00
4	2	5	18784.00	4153.00	156.10	0	Spot (Block4, Row5, Column2)	333.38	334.00	78.94	0.00	0.24	115.00	117.32	115.00	16.01	0.01	0.14	100.00	100.00	0.00	219.00	218.38	224362.00	13.49	181.02	183.00
4	3	5	19086.00	4157.00	176.20	0	Spot (Block4, Row5, Column3)	241.56	222.50	60.04	0.04	0.25	116.00	117.49	116.00	13.66	0.01	0.12	99.00	98.00	0.00	106.50	125.56	210156.00	9.08	154.45	148.00
4	4	5	19374.00	4140.00	179.20	0	Spot (Block4, Row5, Column4)	165.19	167.00	23.79	0.00	0.14	114.00	114.85	114.00	13.20	0.00	0.11	93.00	78.00	0.00	53.00	51.19	147842.00	3.81	135.80	130.50
4	5	5	19683.00	4158.00	150.95	0	Spot (Block4, Row5, Column5)	415.53	405.00	100.63	0.01	0.24	110.00	111.41	110.00	14.33	0.01	0.13	100.00	100.00	0.00	295.00	305.53	259709.00	21.22	192.87	191.00
4	6	5	20003.00	4172.00	203.95	0	Spot (Block4, Row5, Column6)	125.90	124.00	16.75	0.01	0.13	109.00	111.65	109.00	19.34	0.01	0.17	38.00	11.00	0.00	15.00	16.90	148062.00	0.74	117.62	118.00
4	7	5	20286.00	4166.00	171.95	0	Spot (Block4, Row5, Column7)	838.65	841.00	324.93	0.00	0.39	108.00	112.80	108.00	23.48	0.02	0.21	100.00	100.00	0.00	733.00	730.65	688528.00	30.91	278.36	281.00
4	8	5	20605.00	4153.00	202.50	0	Spot (Block4, Row5, Column8)	155.23	156.00	27.63	0.00	0.18	105.00	107.94	105.00	17.42	0.01	0.16	86.00	61.00	0.00	51.00	50.23	180691.00	2.71	118.43	118.00
4	1	6	18484.00	4455.00	181.15	0	Spot (Block4, Row6, Column1)	415.25	403.50	141.71	0.01	0.34	116.00	118.72	116.00	19.48	0.01	0.16	100.00	100.00	0.00	287.50	299.25	384522.00	15.22	198.00	195.00
4	2	6	18785.00	4455.00	187.05	0	Spot (Block4, Row6, Column2)	504.40	493.00	162.77	0.01	0.32	114.00	118.54	114.00	21.15	0.02	0.18	100.00	100.00	0.00	379.00	390.40	494315.00	18.25	229.17	214.00
4	3	6	19080.00	4462.00	165.30	0	Spot (Block4, Row6, Column3)	202.07	199.00	37.77	0.01	0.19	113.00	114.37	113.00	15.40	0.01	0.13	98.00	93.00	0.00	86.00	89.07	152968.00	5.69	144.47	138.00
4	4	6	19395.00	4473.00	150.25	0	Spot (Block4, Row6, Column4)	135.11	132.00	13.65	0.01	0.10	111.00	111.08	111.00	12.41	0.00	0.11	81.00	39.00	0.00	21.00	24.11	83497.00	1.94	121.17	120.00
4	5	6	19685.00	4456.00	147.95	0	Spot (Block4, Row6, Column5)	292.33	297.00	45.21	0.01	0.15	109.00	109.24	109.00	13.66	0.00	0.13	100.00	100.00	0.00	188.00	183.33	175103.00	13.40	172.79	179.50
4	6	6	19980.00	4466.00	147.00	-50	Spot (Block4, Row6, Column6)	120.55	120.00	15.04	0.00	0.12	106.00	107.09	106.00	14.67	0.00	0.14	49.00	14.00	0.00	14.00	14.55	70882.00	0.92	107.49	109.00
4	7	6	20265.00	4467.00	172.75	0	Spot (Block4, Row6, Column7)	141.46	137.00	18.71	0.01	0.13	107.00	108.75	107.00	17.32	0.01	0.16	81.00	41.00	0.00	30.00	34.46	117836.00	1.89	120.55	121.00
4	8	6	20592.00	4465.00	148.85	0	Spot (Block4, Row6, Column8)	159.17	166.00	21.00	0.02	0.13	108.00	109.25	108.00	13.37	0.00	0.12	94.00	82.00	0.00	58.00	51.17	96299.00	3.73	121.42	120.00
4	1	7	18479.00	4753.00	178.40	0	Spot (Block4, Row7, Column1)	182.47	184.00	20.98	0.00	0.11	116.00	117.13	116.00	13.53	0.00	0.12	98.00	94.00	0.00	68.00	66.47	162950.00	4.83	141.15	136.00
4	2	7	18774.00	4735.00	187.90	0	Spot (Block4, Row7, Column2)	133.01	130.00	15.38	0.01	0.12	115.00	116.91	115.00	17.59	0.01	0.15	39.00	15.00	0.00	15.00	18.01	131948.00	0.92	121.63	120.00
4	3	7	19027.00	4793.00	264.55	0	Spot (Block4, Row7, Column3)	117.81	117.00	11.98	0.00	0.10	109.00	109.99	109.00	13.55	0.00	0.12	29.00	7.00	0.00	8.00	8.81	239146.00	0.58	109.58	110.00
4	4	7	19353.00	4769.00	165.40	0	Spot (Block4, Row7, Column4)	130.96	131.00	15.05	0.00	0.11	108.00	109.10	108.00	12.47	0.00	0.11	73.00	47.00	0.00	23.00	22.96	99398.00	1.75	115.72	115.00
4	5	7	19707.00	4771.00	211.35	0	Spot (Block4, Row7, Column5)	124.75	125.00	12.97	0.00	0.10	108.00	109.58	108.00	14.79	0.01	0.13	55.00	16.00	0.00	17.00	16.75	159306.00	1.03	111.80	112.00
4	6	7	19976.00	4764.00	175.85	0	Spot (Block4, Row7, Column6)	564.86	576.00	182.42	0.01	0.32	108.00	111.58	108.00	20.18	0.01	0.18	100.00	100.00	0.00	468.00	456.86	486910.00	22.46	209.51	198.00
4	7	7	20276.00	4765.00	173.80	0	Spot (Block4, Row7, Column7)	146.80	148.00	16.74	0.00	0.11	108.00	110.11	108.00	15.19	0.01	0.14	90.00	68.00	0.00	40.00	38.80	123608.00	2.42	122.95	123.00
4	8	7	20583.00	4788.00	210.55	0	Spot (Block4, Row7, Column8)	310.78	270.00	148.35	0.06	0.48	110.00	111.26	110.00	13.63	0.00	0.12	99.00	99.00	0.00	160.00	200.78	392516.00	14.64	168.73	165.00
4	1	8	18479.00	5056.00	161.10	0	Spot (Block4, Row8, Column1)	219.76	202.00	49.09	0.04	0.22	115.00	115.45	115.00	13.29	0.00	0.12	99.00	98.00	0.00	87.00	104.76	157348.00	7.85	150.35	143.00
4	2	8	18745.00	5061.00	205.80	0	Spot (Block4, Row8, Column2)	132.21	130.00	15.33	0.01	0.12	113.00	112.74	113.00	12.12	0.00	0.11	61.00	32.00	0.00	17.00	19.21	159443.00	1.61	118.58	118.00
4	3	8	19087.00	5065.00	170.70	0	Spot (Block4, Row8, Column3)	148.82	151.00	19.42	0.01	0.13	110.00	111.17	110.00	13.99	0.00	0.13	88.00	66.00	0.00	41.00	38.82	120838.00	2.69	128.48	124.00
4	4	8	19382.00	5060.00	153.30	0	Spot (Block4, Row8, Column4)	543.71	528.50	176.28	0.01	0.32	109.00	110.45	109.00	14.59	0.01	0.13	100.00	100.00	0.00	419.50	434.71	349059.00	29.70	216.08	198.00
4	5	8	19661.00	5082.00	165.75	0	Spot (Block4, Row8, Column5)	127.53	128.00	7.49	0.00	0.06	110.00	111.65	110.00	16.87	0.01	0.15	57.00	1.00	0.00	18.00	17.53	96919.00	0.94	118.65	119.00
4	6	8	19983.00	5063.00	166.60	0	Spot (Block4, Row8, Column6)	710.35	651.00	340.77	0.04	0.48	112.00	115.68	112.00	20.93	0.01	0.18	100.00	100.00	0.00	539.00	598.35	546260.00	28.41	234.83	223.00
4	7	8	20256.00	5127.00	147.30	0	Spot (Block4, Row8, Column7)	129.25	128.00	12.29	0.00	0.10	110.00	112.60	110.00	16.52	0.01	0.15	54.00	14.00	0.00	18.00	19.25	76777.00	1.01	116.53	117.00
4	8	8	20572.00	5066.00	160.05	0	Spot (Block4, Row8, Column8)	206.55	204.00	25.13	0.01	0.12	110.00	109.95	110.00	11.52	0.00	0.10	99.00	99.00	0.00	94.00	96.55	146653.00	8.39	147.47	139.00
5	1	1	4969.00	7383.00	150.75	0	Spot (Block5, Row1, Column1)	5169.10	4525.00	2530.37	0.06	0.49	172.00	173.17	172.00	27.78	0.00	0.16	100.00	100.00	0.00	4353.00	4997.10	3210009.00	179.81	1372.08	1036.50
5	2	1	5259.00	7388.00	146.45	0	Spot (Block5, Row1, Column2)	513.51	501.00	130.55	0.01	0.25	170.00	168.48	170.00	22.02	0.00	0.13	100.00	100.00	0.00	331.00	343.51	299377.00	15.67	257.15	253.00
5	3	1	5561.00	7386.00	162.40	0	Spot (Block5, Row1, Column3)	282.49	281.00	72.28	0.00	0.26	168.00	165.89	168.00	18.45	0.01	0.11	97.00	90.00	0.00	113.00	114.49	205654.00	6.32	194.78	200.00
5	4	1	5859.00	7389.00	142.05	0	Spot (Block5, Row1, Column4)	471.62	487.50	109.38	0.01	0.23	171.00	170.25	171.00	17.14	0.00	0.10	100.00	100.00	0.00	316.50	300.62	258447.00	17.58	250.17	238.00
5	5	1	6162.00	7388.00	153.70	0	Spot (Block5, Row1, Column5)	435.03	393.50	166.26	0.04	0.38	174.00	172.27	174.00	18.94	0.00	0.11	100.00	98.00	0.00	219.50	261.03	281032.00	13.87	235.04	219.00
5	6	1	6456.00	7394.00	147.90	0	Spot (Block5, Row1, Column6)	432.39	391.00	135.31	0.04	0.31	176.00	175.37	176.00	18.70	0.00	0.11	100.00	100.00	0.00	215.00	256.39	258138.00	13.74	248.17	233.00
5	7	1	6758.00	7396.00	146.05	0	Spot (Block5, Row1, Column7)	1141.04	1033.00	558.22	0.04	0.49	182.00	184.77	182.00	35.78	0.01	0.19	100.00	100.00	0.00	851.00	959.04	665228.00	26.73	416.41	348.00
5	8	1	7049.00	7404.00	147.15	0	Spot (Block5, Row1, Column8)	15167.37	14281.50	7239.42	0.03	0.48	185.00	192.07	185.00	53.54	0.02	0.28	100.00	100.00	0.00	14096.50	14982.37	8918416.00	279.73	2943.19	2402.00
5	1	2	4958.00	7685.00	147.00	-50	Spot (Block5, Row2, Column1)	181.03	181.00	10.49	0.00	0.06	169.00	168.96	169.00	21.38	0.00	0.13	17.00	0.00	0.00	12.00	12.03	106446.00	0.56	183.69	185.00
5	2	2	5251.00	7688.00	131.45	0	Spot (Block5, Row2, Column2)	339.14	345.00	48.97	0.01	0.14	167.00	164.54	167.00	18.53	0.01	0.11	100.00	99.00	0.00	178.00	172.14	156682.00	9.42	224.32	213.00
5	3	2	5550.00	7719.00	251.65	0	Spot (Block5, Row2, Column3)	187.80	190.00	14.88	0.01	0.08	167.00	164.57	167.00	19.19	0.01	0.12	58.00	10.00	0.00	23.00	20.80	344798.00	1.21	168.15	168.00
5	4	2	5869.00	7694.00	175.95	0	Spot (Block5, Row2, Column4)	291.26	295.00	52.35	0.01	0.18	172.00	172.30	172.00	16.11	0.00	0.09	99.00	96.00	0.00	123.00	119.26	252523.00	7.38	207.58	204.00
5	5	2	6162.00	7692.00	178.80	0	Spot (Block5, Row2, Column5)	350.10	363.00	72.72	0.02	0.21	174.00	173.94	174.00	18.89	0.00	0.11	100.00	98.00	0.00	189.00	176.10	314390.00	9.32	218.96	211.50
5	6	2	6458.00	7699.00	186.60	0	Spot (Block5, Row2, Column6)	211.16	209.00	18.59	0.00	0.09	176.00	180.57	176.00	36.92	0.01	0.20	41.00	5.00	0.00	33.00	35.16	206514.00	0.83	191.02	192.00
5	7	2	6756.00	7696.00	159.20	0	Spot (Block5, Row2, Column7)	248.95	253.00	28.80	0.01	0.12	179.00	177.87	179.00	18.39	0.00	0.10	96.00	84.00	0.00	74.00	69.95	174514.00	3.86	203.01	201.00
5	8	2	7058.00	7698.00	147.00	-50	Spot (Block5, Row2, Column8)	188.89	190.00	14.36	0.00	0.08	182.00	184.73	182.00	39.12	0.01	0.21	0.00	0.00	0.00	8.00	6.89	110881.00	0.11	192.32	192.50
5	1	3	4953.00	7985.00	156.55	0	Spot (Block5, Row3, Column1)	414.46	379.00	139.79	0.04	0.34	165.00	164.76	165.00	16.20	0.00	0.10	100.00	99.00	0.00	214.00	249.46	279763.00	15.42	218.40	212.50
5	2	3	5249.00	7992.00	217.00	0	Spot (Block5, Row3, Column2)	196.86	197.00	14.83	0.00	0.08	168.00	167.15	168.00	18.55	0.00	0.11	75.00	28.00	0.00	29.00	28.86	264576.00	1.60	176.73	178.50
5	3	3	5529.00	7973.00	167.50	0	Spot (Block5, Row3, Column3)	319.53	278.00	316.62	0.06	0.99	172.00	170.35	172.00	19.12	0.00	0.11	94.00	83.00	0.00	106.00	147.53	248278.00	7.80	215.70	204.00
5	4	3	5858.00	7991.00	151.50	0	Spot (Block5, Row3, Column4)	422.28	389.00	129.35	0.04	0.31	172.00	173.27	172.00	20.53	0.00	0.12	100.00	99.00	0.00	217.00	250.28	265616.00	12.13	238.86	226.50
5	5	3	6155.00	7985.00	90.65	0	Spot (Block5, Row3, Column5)	736.50	281.00	1764.86	0.42	2.40	177.00	182.03	177.00	36.77	0.01	0.20	100.00	65.00	0.00	104.00	559.50	149510.00	15.08	264.39	259.00
5	6	3	6461.00	7993.00	195.10	0	Spot (Block5, Row3, Column6)	1746.20	1580.00	914.94	0.04	0.52	182.00	190.90	182.00	49.92	0.02	0.26	100.00	100.00	0.00	1398.00	1564.20	1880656.00	31.16	568.06	586.00
5	7	3	6760.00	8004.00	165.25	0	Spot (Block5, Row3, Column7)	334.73	311.50	88.52	0.03	0.26	177.00	180.42	177.00	38.07	0.01	0.21	95.00	78.00	0.00	134.50	157.73	253726.00	4.05	210.93	208.00
5	8	3	7055.00	8004.00	161.50	0	Spot (Block5, Row3, Column8)	366.84	380.00	53.39	0.02	0.15	176.00	176.58	176.00	19.12	0.00	0.11	100.00	100.00	0.00	204.00	190.84	264862.00	9.95	244.98	233.00
5	1	4	4959.00	8281.00	148.15	0	Spot (Block5, Row4, Column1)	420.29	395.00	104.93	0.03	0.25	170.00	169.09	170.00	17.72	0.00	0.10	100.00	100.00	0.00	225.00	250.29	251335.00	14.18	240.13	219.50
5	2	4	5258.00	8287.00	192.25	0	Spot (Block5, Row4, Column2)	261.28	269.00	31.41	0.01	0.12	173.00	172.43	173.00	19.49	0.00	0.11	99.00	92.00	0.00	96.00	88.28	271731.00	4.56	203.97	205.00
5	3	4	5561.00	8289.00	143.40	0	Spot (Block5, Row4, Column3)	1910.22	1712.00	946.37	0.05	0.50	174.00	174.37	174.00	19.66	0.00	0.11	100.00	100.00	0.00	1538.00	1736.22	1073544.00	88.31	556.38	465.50
5	4	4	5809.00	8306.00	171.75	0	Spot (Block5, Row4, Column4)	194.98	197.00	14.23	0.00	0.07	174.00	173.39	174.00	18.06	0.00	0.10	58.00	12.00	0.00	23.00	20.98	160079.00	1.20	183.67	183.00
5	5	4	6183.00	8289.00	138.95	0	Spot (Block5, Row4, Column5)	269.19	220.00	234.61	0.09	0.87	176.00	176.51	176.00	25.52	0.00	0.14	84.00	40.00	0.00	44.00	93.19	141325.00	3.63	208.45	202.50
5	6	4	6460.00	8291.00	167.95	0	Spot (Block5, Row4, Column6)	412.81	393.00	88.95	0.02	0.22	177.00	179.47	177.00	37.63	0.01	0.21	99.00	99.00	0.00	216.00	235.81	322408.00	6.20	253.51	249.00
5	7	4	6754.00	8294.00	161.55	0	Spot (Block5, Row4, Column7)	315.09	289.00	89.22	0.04	0.28	177.00	176.59	177.00	19.38	0.00	0.11	97.00	90.00	0.00	112.00	138.09	227495.00	7.15	213.44	210.00
5	8	4	7064.00	8303.00	163.85	0	Spot (Block5, Row4, Column8)	232.81	223.00	36.17	0.02	0.16	178.00	176.41	178.00	18.21	0.00	0.10	84.00	58.00	0.00	45.00	54.81	174145.00	3.10	192.82	195.00
5	1	5	4961.00	8585.00	139.25	0	Spot (Block5, Row5, Column1)	1148.25	1043.50	470.30	0.04	0.41	172.00	173.82	172.00	30.93	0.00	0.18	100.00	100.00	0.00	871.50	976.25	603978.00	31.51	448.42	376.50
5	2	5	5252.00	8585.00	165.45	0	Spot (Block5, Row5, Column2)	347.69	355.00	57.33	0.01	0.16	173.00	172.76	173.00	20.35	0.00	0.12	100.00	99.00	0.00	182.00	174.69	264940.00	8.60	222.66	213.00
5	3	5	5553.00	8588.00	161.45	0	Spot (Block5, Row5, Column3)	464.05	452.00	140.55	0.01	0.30	175.00	173.84	175.00	21.39	0.00	0.12	100.00	99.00	0.00	277.00	289.05	333653.00	13.56	248.76	248.00
5	4	5	5854.00	8598.00	156.05	0	Spot (Block5, Row5, Column4)	256.96	269.00	38.60	0.02	0.15	175.00	174.19	175.00	19.51	0.00	0.11	98.00	78.00	0.00	94.00	81.96	172418.00	4.24	200.37	200.00
5	5	5	6156.00	8593.00	138.55	0	Spot (Block5, Row5, Column5)	2927.18	2745.00	1541.29	0.03	0.53	175.00	174.09	175.00	21.77	0.00	0.13	100.00	100.00	0.00	2570.00	2752.18	1525061.00	126.46	849.73	605.00
5	6	5	6476.00	8591.00	192.30	0	Spot (Block5, Row5, Column6)	210.37	212.00	14.61	0.00	0.07	178.00	176.27	178.00	21.43	0.00	0.12	76.00	24.00	0.00	34.00	32.37	219210.00	1.59	186.68	189.00
5	7	5	6756.00	8593.00	180.85	0	Spot (Block5, Row5, Column7)	519.56	496.00	158.76	0.02	0.31	178.00	177.04	178.00	21.80	0.00	0.12	100.00	100.00	0.00	318.00	341.56	477993.00	15.71	266.02	275.00
5	8	5	7063.00	8595.00	147.10	0	Spot (Block5, Row5, Column8)	524.95	472.50	240.18	0.05	0.46	181.00	179.53	181.00	18.28	0.00	0.10	100.00	100.00	0.00	291.50	343.95	308671.00	18.90	254.36	234.00
5	1	6	4956.00	8887.00	197.70	0	Spot (Block5, Row6, Column1)	1388.36	1190.00	807.62	0.07	0.58	170.00	177.72	170.00	42.67	0.02	0.24	100.00	100.00	0.00	1020.00	1218.36	1542470.00	28.37	500.43	494.00
5	2	6	5252.00	8883.00	194.95	0	Spot (Block5, Row6, Column2)	366.69	379.00	82.32	0.01	0.22	170.00	173.03	170.00	33.14	0.01	0.19	99.00	94.00	0.00	209.00	196.69	393096.00	5.84	227.55	220.00
5	3	6	5548.00	8889.00	141.60	0	Spot (Block5, Row6, Column3)	823.38	751.00	346.62	0.04	0.42	174.00	173.92	174.00	20.44	0.00	0.12	100.00	100.00	0.00	577.00	649.38	447098.00	31.77	357.69	303.00
5	4	6	5851.00	8880.00	196.50	0	Spot (Block5, Row6, Column4)	220.05	213.00	28.44	0.01	0.13	171.00	171.38	171.00	20.71	0.00	0.12	86.00	50.00	0.00	42.00	49.05	240516.00	2.35	184.47	185.50
5	5	6	6153.00	8892.00	139.40	0	Spot (Block5, Row6, Column5)	2727.81	2558.00	1415.97	0.03	0.52	173.00	173.02	173.00	22.30	0.00	0.13	100.00	100.00	0.00	2385.00	2554.81	1456648.00	114.54	774.54	583.00
5	6	6	6451.00	8872.00	181.15	0	Spot (Block5, Row6, Column6)	216.36	212.00	24.44	0.01	0.11	175.00	172.62	175.00	22.12	0.01	0.13	81.00	31.00	0.00	37.00	41.36	199052.00	1.98	189.41	189.00
5	7	6	6748.00	8892.00	146.90	0	Spot (Block5, Row6, Column7)	553.33	525.00	195.94	0.02	0.35	176.00	174.13	176.00	23.29	0.00	0.13	100.00	100.00	0.00	349.00	377.33	328677.00	16.28	263.57	259.00
5	8	6	7062.00	8899.00	145.50	0	Spot (Block5, Row6, Column8)	610.18	535.50	224.03	0.06	0.37	182.00	181.09	182.00	18.64	0.00	0.10	100.00	100.00	0.00	353.50	428.18	353906.00	23.02	297.74	283.00
5	1	7	4953.00	9183.00	180.30	0	Spot (Block5, Row7, Column1)	260.45	271.00	38.67	0.02	0.15	164.00	168.84	164.00	32.13	0.01	0.19	96.00	72.00	0.00	107.00	96.45	237267.00	2.85	197.80	197.00
5	2	7	5243.00	9192.00	230.35	0	Spot (Block5, Row7, Column2)	182.58	182.00	13.23	0.00	0.07	167.00	166.41	167.00	17.65	0.00	0.11	43.00	6.00	0.00	15.00	15.58	278624.00	0.92	169.54	172.00
5	3	7	5575.00	9153.00	133.50	0	Spot (Block5, Row7, Column3)	194.00	195.00	15.03	0.00	0.08	169.00	168.74	169.00	17.90	0.00	0.11	67.00	29.00	0.00	26.00	25.00	92734.00	1.41	179.96	180.00
5	4	7	5851.00	9190.00	147.00	-50	Spot (Block5, Row7, Column4)	175.95	178.00	24.28	0.01	0.14	166.00	165.49	166.00	18.11	0.00	0.11	33.00	8.00	0.00	12.00	9.95	103985.00	0.58	196.47	180.50
5	5	7	6146.00	9191.00	168.85	0	Spot (Block5, Row7, Column5)	272.08	281.00	35.58	0.01	0.13	169.00	168.21	169.00	21.28	0.00	0.13	99.00	90.00	0.00	112.00	103.08	216574.00	4.88	203.65	203.00
5	6	7	6452.00	9196.00	177.65	0	Spot (Block5, Row7, Column6)	432.01	424.00	95.99	0.01	0.22	173.00	178.29	173.00	46.55	0.01	0.26	100.00	97.00	0.00	251.00	259.01	381893.00	5.45	259.47	267.50
5	7	7	6742.00	9200.00	148.15	0	Spot (Block5, Row7, Column7)	543.26	474.00	199.67	0.06	0.37	173.00	173.34	173.00	20.43	0.00	0.12	100.00	99.00	0.00	301.00	370.26	324325.00	18.10	271.11	265.00
5	8	7	7058.00	9200.00	176.55	0	Spot (Block5, Row7, Column8)	550.60	521.50	125.71	0.02	0.23	181.00	180.96	181.00	17.24	0.00	0.10	100.00	100.00	0.00	340.50	369.60	479024.00	21.45	296.39	282.00
5	1	8	4952.00	9490.00	146.75	0	Spot (Block5, Row8, Column1)	344.63	330.00	80.35	0.02	0.23	167.00	165.55	167.00	18.37	0.00	0.11	100.00	99.00	0.00	163.00	177.63	202642.00	9.75	218.67	206.00
5	2	8	5255.00	9513.00	193.70	0	Spot (Block5, Row8, Column2)	207.14	205.00	19.07	0.00	0.09	167.00	164.57	167.00	16.87	0.01	0.10	92.00	60.00	0.00	38.00	40.14	219564.00	2.52	183.06	183.00
5	3	8	5540.00	9487.00	159.25	0	Spot (Block5, Row8, Column3)	300.47	294.00	76.89	0.01	0.26	166.00	164.72	166.00	17.39	0.00	0.11	98.00	92.00	0.00	128.00	134.47	210627.00	7.81	199.40	196.00
5	4	8	5852.00	9491.00	149.25	0	Spot (Block5, Row8, Column4)	470.31	461.00	117.19	0.01	0.25	166.00	165.39	166.00	17.84	0.00	0.11	100.00	100.00	0.00	295.00	304.31	287827.00	17.09	248.77	254.00
5	5	8	6139.00	9491.00	214.65	0	Spot (Block5, Row8, Column5)	180.98	183.00	14.22	0.00	0.08	167.00	172.60	167.00	46.83	0.01	0.27	0.00	0.00	0.00	16.00	13.98	239077.00	0.18	169.01	171.00
5	6	8	6453.00	9493.00	180.85	0	Spot (Block5, Row8, Column6)	2780.93	2504.00	1719.59	0.05	0.62	173.00	186.69	173.00	67.78	0.03	0.36	100.00	100.00	0.00	2331.00	2607.93	2547335.00	38.28	680.66	685.00
5	7	8	6755.00	9503.00	174.05	0	Spot (Block5, Row8, Column7)	277.71	288.00	45.62	0.02	0.16	172.00	177.29	172.00	46.48	0.01	0.26	86.00	64.00	0.00	116.00	105.71	234663.00	2.16	195.38	196.00
5	8	8	7037.00	9492.00	172.95	0	Spot (Block5, Row8, Column8)	230.53	225.00	30.65	0.01	0.13	181.00	180.00	181.00	17.65	0.00	0.10	85.00	61.00	0.00	44.00	49.53	191337.00	2.86	191.89	195.00
6	1	1	9465.00	7408.00	151.00	0	Spot (Block6, Row1, Column1)	5512.45	4957.00	2806.13	0.05	0.51	182.00	181.99	182.00	29.39	0.00	0.16	100.00	100.00	0.00	4775.00	5330.45	3445279.00	181.38	1312.05	1039.00
6	2	1	9759.00	7409.00	160.55	0	Spot (Block6, Row1, Column2)	314.24	307.00	63.67	0.01	0.20	181.00	181.18	181.00	24.01	0.00	0.13	98.00	89.00	0.00	126.00	133.24	223738.00	5.54	216.64	210.50
6	3	1	10065.00	7415.00	163.70	0	Spot (Block6, Row1, Column3)	305.08	290.00	71.75	0.02	0.24	183.00	181.68	183.00	17.91	0.00	0.10	97.00	89.00	0.00	107.00	122.08	227282.00	6.89	217.18	212.00
6	4	1	10350.00	7424.00	162.25	0	Spot (Block6, Row1, Column4)	296.83	297.00	43.52	0.00	0.15	186.00	185.71	186.00	18.81	0.00	0.10	99.00	95.00	0.00	111.00	110.83	217280.00	5.91	223.17	215.00
6	5	1	10658.00	7413.00	149.10	0	Spot (Block6, Row1, Column5)	508.95	431.00	231.00	0.07	0.45	191.00	191.48	191.00	20.05	0.00	0.10	100.00	99.00	0.00	240.00	317.95	311475.00	15.83	282.97	271.00
6	6	1	10958.00	7418.00	148.35	0	Spot (Block6, Row1, Column6)	602.77	552.00	244.56	0.04	0.41	193.00	193.74	193.00	20.77	0.00	0.11	100.00	99.00	0.00	359.00	409.77	363473.00	19.70	322.21	285.00
6	7	1	11259.00	7420.00	145.70	0	Spot (Block6, Row1, Column7)	1423.07	1344.50	669.05	0.02	0.47	193.00	197.61	193.00	46.68	0.01	0.24	100.00	100.00	0.00	1151.50	1230.07	825378.00	26.25	525.96	391.00
6	8	1	11547.00	7424.00	146.05	0	Spot (Block6, Row1, Column8)	15805.01	14453.50	7864.27	0.04	0.50	201.00	210.12	201.00	61.35	0.02	0.29	100.00	100.00	0.00	14252.50	15604.01	9198514.00	254.19	3142.80	2146.50
6	1	2	9459.00	7708.00	147.00	-50	Spot (Block6, Row2, Column1)	184.17	185.00	13.83	0.00	0.08	179.00	178.47	179.00	24.26	0.00	0.14	7.00	0.00	0.00	6.00	5.17	108847.00	0.24	186.10	188.00
6	2	2	9763.00	7716.00	133.70	0	Spot (Block6, Row2, Column2)	408.55	398.00	101.85	0.01	0.25	180.00	179.00	180.00	17.86	0.00	0.10	100.00	99.00	0.00	218.00	228.55	196105.00	12.85	251.02	254.00
6	3	2	10079.00	7719.00	160.80	0	Spot (Block6, Row2, Column3)	216.38	214.00	18.29	0.00	0.08	182.00	181.02	182.00	17.72	0.00	0.10	84.00	42.00	0.00	32.00	34.38	154930.00	2.00	196.36	197.00
6	4	2	10373.00	7721.00	183.15	0	Spot (Block6, Row2, Column4)	328.85	312.00	68.84	0.02	0.21	185.00	183.73	185.00	18.49	0.00	0.10	99.00	93.00	0.00	127.00	143.85	309118.00	7.85	221.11	214.00
6	5	2	10662.00	7716.00	201.95	0	Spot (Block6, Row2, Column5)	282.43	286.00	48.19	0.01	0.17	189.00	188.89	189.00	19.60	0.00	0.10	97.00	85.00	0.00	97.00	93.43	327336.00	4.77	209.91	208.00
6	6	2	10939.00	7702.00	163.10	0	Spot (Block6, Row2, Column6)	282.48	269.00	160.18	0.02	0.57	192.00	196.58	192.00	41.20	0.01	0.21	68.00	45.00	0.00	77.00	90.48	207908.00	2.08	235.53	215.00
6	7	2	11255.00	7713.00	155.40	0	Spot (Block6, Row2, Column7)	296.67	290.00	43.09	0.01	0.15	189.00	192.04	189.00	37.80	0.01	0.20	94.00	82.00	0.00	101.00	107.67	196694.00	2.77	227.33	221.00
6	8	2	11558.00	7721.00	147.00	-50	Spot (Block6, Row2, Column8)	208.10	208.00	16.62	0.00	0.08	196.00	200.94	196.00	43.72	0.01	0.22	3.00	0.00	0.00	12.00	12.10	122156.00	0.16	204.93	208.00
6	1	3	9462.00	8005.00	153.45	0	Spot (Block6, Row3, Column1)	467.41	401.50	202.09	0.07	0.43	178.00	176.89	178.00	17.89	0.00	0.10	100.00	100.00	0.00	223.50	289.41	300076.00	16.24	252.46	227.00
6	2	3	9771.00	7997.00	212.35	0	Spot (Block6, Row3, Column2)	197.61	195.00	19.95	0.01	0.10	180.00	179.12	180.00	18.04	0.00	0.10	41.00	11.00	0.00	15.00	17.61	253737.00	1.02	186.50	186.00
6	3	3	10044.00	8006.00	158.65	0	Spot (Block6, Row3, Column3)	261.52	268.00	32.91	0.01	0.13	181.00	179.28	181.00	20.12	0.00	0.11	97.00	83.00	0.00	87.00	80.52	181233.00	4.09	208.18	204.00
6	4	3	10358.00	8012.00	156.40	0	Spot (Block6, Row3, Column4)	475.26	414.50	173.72	0.06	0.37	183.00	181.30	183.00	20.07	0.00	0.11	100.00	99.00	0.00	231.50	292.26	319377.00	14.65	248.42	252.00
6	5	3	10652.00	8014.00	152.90	0	Spot (Block6, Row3, Column5)	214.52	212.00	19.57	0.01	0.09	189.00	189.95	189.00	24.50	0.00	0.13	45.00	7.00	0.00	23.00	25.52	137293.00	1.00	199.35	197.00
6	6	3	10958.00	8013.00	167.20	0	Spot (Block6, Row3, Column6)	708.31	683.00	246.93	0.02	0.35	193.00	199.13	193.00	42.81	0.01	0.21	100.00	100.00	0.00	490.00	515.31	552478.00	11.90	332.94	318.50
6	7	3	11268.00	8022.00	145.05	0	Spot (Block6, Row3, Column7)	457.32	466.00	160.35	0.01	0.35	191.00	195.70	191.00	42.79	0.01	0.22	97.00	86.00	0.00	275.00	266.32	260215.00	6.11	287.08	260.00
6	8	3	11559.00	8031.00	156.90	0	Spot (Block6, Row3, Column8)	1584.79	1505.50	642.88	0.02	0.41	197.00	199.79	197.00	26.26	0.01	0.13	100.00	100.00	0.00	1308.50	1387.79	1080830.00	52.75	546.35	464.00
6	1	4	9457.00	8306.00	148.05	0	Spot (Block6, Row4, Column1)	473.60	448.50	164.34	0.02	0.35	177.00	175.90	177.00	18.48	0.00	0.11	100.00	99.00	0.00	271.50	296.60	284159.00	16.11	251.93	231.00
6	2	4	9752.00	8304.00	174.00	0	Spot (Block6, Row4, Column2)	334.85	323.00	62.50	0.02	0.19	178.00	177.86	178.00	20.76	0.00	0.12	99.00	96.00	0.00	145.00	156.85	281940.00	7.56	225.26	214.00
6	3	4	10058.00	8313.00	147.00	0	Spot (Block6, Row4, Column3)	1717.13	1411.00	914.42	0.09	0.53	179.00	178.25	179.00	24.59	0.00	0.14	100.00	100.00	0.00	1232.00	1538.13	1021690.00	62.58	497.36	390.00
6	4	4	10340.00	8281.00	176.60	0	Spot (Block6, Row4, Column4)	204.44	202.50	18.18	0.00	0.09	179.00	177.64	179.00	22.30	0.00	0.13	52.00	9.00	0.00	23.50	25.44	177863.00	1.20	190.67	192.00
6	5	4	10628.00	8333.00	160.35	0	Spot (Block6, Row4, Column5)	213.11	208.00	36.82	0.01	0.17	185.00	186.00	185.00	25.05	0.00	0.13	42.00	11.00	0.00	23.00	28.11	151946.00	1.08	200.43	198.00
6	6	4	10960.00	8311.00	196.20	0	Spot (Block6, Row4, Column6)	290.41	293.00	41.88	0.00	0.14	190.00	191.51	190.00	23.43	0.00	0.12	96.00	85.00	0.00	103.00	100.41	316840.00	4.22	226.58	219.00
6	7	4	11242.00	8328.00	172.40	0	Spot (Block6, Row4, Column7)	365.18	306.00	218.86	0.08	0.60	190.00	194.66	190.00	32.69	0.01	0.17	88.00	79.00	0.00	116.00	175.18	302373.00	5.22	250.58	215.00
6	8	4	11569.00	8327.00	186.80	0	Spot (Block6, Row4, Column8)	263.40	268.00	49.50	0.01	0.19	194.00	194.09	194.00	20.14	0.00	0.10	82.00	63.00	0.00	74.00	69.40	259187.00	3.44	209.18	207.00
6	1	5	9460.00	8615.00	146.45	0	Spot (Block6, Row5, Column1)	516.43	474.00	164.68	0.04	0.32	174.00	174.44	174.00	22.29	0.00	0.13	99.00	99.00	0.00	300.00	342.43	303661.00	15.34	262.01	272.00
6	2	5	9757.00	8609.00	149.90	0	Spot (Block6, Row5, Column2)	1573.46	1455.00	575.96	0.03	0.37	178.00	179.52	178.00	30.40	0.00	0.17	100.00	100.00	0.00	1277.00	1395.46	972397.00	45.86	511.36	477.00
6	3	5	10060.00	8610.00	160.00	0	Spot (Block6, Row5, Column3)	743.39	675.00	331.77	0.04	0.45	180.00	179.88	180.00	28.32	0.00	0.16	100.00	100.00	0.00	495.00	563.39	524088.00	19.90	299.00	293.00
6	4	5	10354.00	8623.00	151.75	0	Spot (Block6, Row5, Column4)	340.14	313.00	83.40	0.04	0.25	177.00	177.47	177.00	24.51	0.00	0.14	99.00	96.00	0.00	136.00	163.14	214286.00	6.64	230.72	215.00
6	5	5	10656.00	8617.00	143.20	0	Spot (Block6, Row5, Column5)	2450.55	2226.50	1352.80	0.04	0.55	185.00	186.70	185.00	26.71	0.00	0.14	100.00	100.00	0.00	2041.50	2265.55	1352701.00	84.76	702.06	557.50
6	6	5	10947.00	8617.00	190.25	0	Spot (Block6, Row5, Column6)	239.63	232.50	33.69	0.01	0.14	188.00	192.54	188.00	34.83	0.01	0.18	64.00	33.00	0.00	44.50	51.63	244902.00	1.35	199.03	201.00
6	7	5	11256.00	8620.00	174.50	0	Spot (Block6, Row5, Column7)	1963.49	1832.50	962.92	0.03	0.49	190.00	198.15	190.00	44.84	0.02	0.23	100.00	100.00	0.00	1642.50	1773.49	1672894.00	39.37	570.10	572.00
6	8	5	11554.00	8619.00	151.00	0	Spot (Block6, Row5, Column8)	601.95	484.00	284.46	0.09	0.47	190.00	193.47	190.00	34.54	0.01	0.18	100.00	100.00	0.00	294.00	411.95	375015.00	11.83	279.55	279.00
6	1	6	9456.00	8908.00	169.50	0	Spot (Block6, Row6, Column1)	575.65	549.00	194.45	0.02	0.34	179.00	180.56	179.00	28.49	0.00	0.16	100.00	100.00	0.00	370.00	396.65	461094.00	13.87	286.15	289.00
6	2	6	9759.00	8911.00	182.80	0	Spot (Block6, Row6, Column2)	1011.09	998.00	356.56	0.01	0.35	179.00	181.83	179.00	35.39	0.01	0.19	100.00	100.00	0.00	819.00	832.09	949415.00	23.43	415.30	407.00
6	3	6	10050.00	8911.00	146.10	0	Spot (Block6, Row6, Column3)	867.80	733.00	424.14	0.07	0.49	176.00	176.69	176.00	28.28	0.00	0.16	100.00	100.00	0.00	557.00	691.80	505925.00	24.44	324.81	284.00
6	4	6	10352.00	8906.00	147.15	0	Spot (Block6, Row6, Column4)	275.58	283.00	29.36	0.01	0.11	176.00	175.22	176.00	23.32	0.00	0.13	99.00	92.00	0.00	107.00	99.58	163144.00	4.30	216.75	211.00
6	5	6	10654.00	8914.00	144.00	0	Spot (Block6, Row6, Column5)	2766.12	2689.00	1416.87	0.01	0.51	180.00	180.81	180.00	26.80	0.00	0.15	100.00	100.00	0.00	2509.00	2586.12	1565623.00	96.45	685.14	563.00
6	6	6	10960.00	8900.00	181.35	0	Spot (Block6, Row6, Column6)	228.85	222.00	33.79	0.01	0.15	180.00	181.66	180.00	26.85	0.00	0.15	74.00	36.00	0.00	42.00	48.85	213064.00	1.76	193.23	195.00
6	7	6	11258.00	8919.00	147.20	0	Spot (Block6, Row6, Column7)	637.95	611.00	249.11	0.02	0.39	182.00	184.17	182.00	33.18	0.01	0.18	100.00	100.00	0.00	429.00	455.95	375115.00	13.67	292.97	274.00
6	8	6	11563.00	8924.00	152.40	0	Spot (Block6, Row6, Column8)	619.31	539.00	274.03	0.06	0.44	188.00	187.61	188.00	20.52	0.00	0.11	100.00	100.00	0.00	351.00	431.31	395738.00	21.04	287.19	278.50
6	1	7	9451.00	9205.00	168.00	0	Spot (Block6, Row7, Column1)	385.99	364.00	111.52	0.03	0.29	172.00	170.45	172.00	22.54	0.00	0.13	100.00	99.00	0.00	192.00	213.99	302233.00	9.56	236.55	231.00
6	2	7	9746.00	9205.00	229.25	0	Spot (Block6, Row7, Column2)	189.21	191.00	18.52	0.00	0.10	171.00	171.43	171.00	28.46	0.00	0.17	29.00	0.00	0.00	20.00	18.21	286276.00	0.62	169.36	174.00
6	3	7	10043.00	9207.00	201.05	0	Spot (Block6, Row7, Column3)	197.60	199.00	15.30	0.00	0.08	170.00	167.34	170.00	21.36	0.01	0.13	66.00	15.00	0.00	29.00	27.60	226056.00	1.42	180.69	184.00
6	4	7	10352.00	9213.00	147.00	-50	Spot (Block6, Row7, Column4)	185.51	190.00	21.23	0.01	0.11	175.00	173.78	175.00	22.59	0.00	0.13	33.00	0.00	0.00	15.00	10.51	109635.00	0.52	179.31	182.50
6	5	7	10651.00	9209.00	179.05	0	Spot (Block6, Row7, Column5)	292.31	294.00	51.43	0.00	0.18	176.00	176.69	176.00	26.08	0.00	0.15	96.00	86.00	0.00	118.00	116.31	262787.00	4.43	208.45	204.00
6	6	7	10953.00	9215.00	169.55	0	Spot (Block6, Row7, Column6)	1325.52	1302.50	458.69	0.01	0.35	181.00	184.69	181.00	34.02	0.01	0.18	100.00	100.00	0.00	1121.50	1144.52	1057761.00	33.53	463.60	466.00
6	7	7	11244.00	9222.00	152.05	0	Spot (Block6, Row7, Column7)	683.93	667.00	251.45	0.01	0.37	182.00	183.37	182.00	28.30	0.00	0.15	100.00	99.00	0.00	485.00	501.93	435661.00	17.69	299.75	276.50
6	8	7	11557.00	9228.00	195.75	0	Spot (Block6, Row7, Column8)	334.35	321.00	52.36	0.02	0.16	188.00	188.22	188.00	19.89	0.00	0.11	100.00	99.00	0.00	133.00	146.35	362430.00	7.35	241.38	231.00
6	1	8	9435.00	9515.00	160.05	0	Spot (Block6, Row8, Column1)	285.75	275.00	98.30	0.02	0.34	168.00	166.59	168.00	17.65	0.00	0.11	100.00	96.00	0.00	107.00	117.75	201741.00	6.75	200.11	199.00
6	2	8	9775.00	9516.00	209.20	0	Spot (Block6, Row8, Column2)	217.48	209.00	30.85	0.02	0.14	166.00	163.24	166.00	20.01	0.01	0.12	88.00	53.00	0.00	43.00	51.48	270541.00	2.71	181.03	183.00
6	3	8	10044.00	9517.00	160.65	0	Spot (Block6, Row8, Column3)	346.63	321.50	89.45	0.03	0.26	169.00	167.29	169.00	24.64	0.00	0.15	99.00	96.00	0.00	152.50	177.63	246104.00	7.28	217.68	211.50
6	4	8	10353.00	9511.00	149.65	0	Spot (Block6, Row8, Column4)	3011.21	2907.50	1374.32	0.02	0.46	170.00	170.72	170.00	24.33	0.00	0.14	100.00	100.00	0.00	2737.50	2841.21	1854908.00	116.77	876.88	651.00
6	5	8	10654.00	9526.00	190.00	0	Spot (Block6, Row8, Column5)	200.45	200.00	20.22	0.00	0.10	171.00	171.41	171.00	26.14	0.00	0.15	55.00	6.00	0.00	29.00	29.45	203261.00	1.11	178.58	180.00
6	6	8	10951.00	9517.00	157.20	0	Spot (Block6, Row8, Column6)	1128.10	1017.50	500.34	0.04	0.44	178.00	181.01	178.00	31.58	0.01	0.17	100.00	100.00	0.00	839.50	950.10	767108.00	29.99	372.11	362.50
6	7	8	11253.00	9523.00	159.40	0	Spot (Block6, Row8, Column7)	333.20	312.00	66.71	0.03	0.20	182.00	182.89	182.00	23.25	0.00	0.13	99.00	97.00	0.00	130.00	151.20	235241.00	6.46	230.82	223.00
6	8	8	11533.00	9518.00	153.15	0	Spot (Block6, Row8, Column8)	264.53	274.00	30.55	0.02	0.12	192.00	191.75	192.00	18.62	0.00	0.10	95.00	81.00	0.00	82.00	72.53	170357.00	3.91	223.27	216.00
7	1	1	13968.00	7430.00	153.60	0	Spot (Block7, Row1, Column1)	5031.44	4410.50	2683.06	0.06	0.53	112.00	115.95	112.00	24.08	0.02	0.21	100.00	100.00	0.00	4298.50	4919.44	3260376.00	204.11	1078.45	772.00
7	2	1	14249.00	7433.00	155.70	0	Spot (Block7, Row1, Column2)	229.65	205.00	62.37	0.05	0.27	112.00	114.38	112.00	20.38	0.01	0.18	98.00	94.00	0.00	93.00	117.65	153178.00	5.65	154.84	142.00
7	3	1	14583.00	7476.00	217.75	0	Spot (Block7, Row1, Column3)	117.81	118.00	10.20	0.00	0.09	107.00	107.64	107.00	12.51	0.00	0.12	42.00	7.00	0.00	11.00	10.81	159751.00	0.81	107.57	107.00
7	4	1	14857.00	7438.00	171.85	0	Spot (Block7, Row1, Column4)	215.11	204.00	42.89	0.02	0.20	108.00	108.27	108.00	11.79	0.00	0.11	99.00	98.00	0.00	96.00	107.11	176389.00	9.06	141.59	136.00
7	5	1	15135.00	7434.00	226.85	0	Spot (Block7, Row1, Column5)	133.61	131.00	17.49	0.01	0.13	111.00	111.41	111.00	11.34	0.00	0.10	70.00	43.00	0.00	20.00	22.61	197073.00	1.96	119.27	119.00
7	6	1	15452.00	7445.00	154.40	0	Spot (Block7, Row1, Column6)	278.44	276.00	80.51	0.00	0.29	109.00	109.51	109.00	13.25	0.00	0.12	100.00	99.00	0.00	167.00	169.44	181546.00	12.75	158.76	159.00
7	7	1	15748.00	7446.00	174.20	0	Spot (Block7, Row1, Column7)	189.02	189.00	33.71	0.00	0.18	113.00	116.48	113.00	30.62	0.01	0.26	91.00	74.00	0.00	76.00	76.02	160289.00	2.37	136.00	130.00
7	8	1	16047.00	7448.00	147.80	0	Spot (Block7, Row1, Column8)	15174.13	14447.00	7312.02	0.02	0.48	122.00	131.24	122.00	51.22	0.03	0.39	100.00	100.00	0.00	14325.00	15052.13	9058955.00	293.69	2936.31	2246.00
7	1	2	13959.00	7730.00	147.00	-50	Spot (Block7, Row2, Column1)	125.75	125.00	13.47	0.00	0.11	112.00	113.55	112.00	18.93	0.01	0.17	32.00	7.00	0.00	13.00	13.75	74192.00	0.64	118.66	118.00
7	2	2	14259.00	7732.00	147.00	-50	Spot (Block7, Row2, Column2)	121.84	123.00	10.89	0.00	0.09	112.00	111.92	112.00	13.37	0.00	0.12	39.00	5.00	0.00	11.00	9.84	71644.00	0.74	113.38	113.00
7	3	2	14555.00	7713.00	197.50	0	Spot (Block7, Row2, Column3)	125.52	123.00	14.68	0.01	0.12	107.00	107.28	107.00	11.99	0.00	0.11	66.00	30.00	0.00	16.00	18.52	138575.00	1.52	118.69	119.00
7	4	2	14837.00	7790.00	150.85	0	Spot (Block7, Row2, Column4)	127.95	126.00	15.15	0.01	0.12	109.00	110.07	109.00	12.87	0.00	0.12	62.00	24.00	0.00	17.00	18.95	80099.00	1.39	116.95	117.00
7	5	2	15166.00	7731.00	201.05	0	Spot (Block7, Row2, Column5)	160.06	160.00	21.44	0.00	0.13	112.00	112.71	112.00	12.93	0.00	0.11	96.00	81.00	0.00	48.00	48.06	183430.00	3.66	127.36	125.00
7	6	2	15459.00	7740.00	147.00	-50	Spot (Block7, Row2, Column6)	135.41	135.00	11.61	0.00	0.09	113.00	120.87	113.00	36.78	0.03	0.30	12.00	0.00	0.00	22.00	22.41	79488.00	0.40	129.53	131.00
7	7	2	15807.00	7772.00	159.40	0	Spot (Block7, Row2, Column7)	128.33	127.00	11.78	0.00	0.09	113.00	113.79	113.00	15.84	0.00	0.14	46.00	10.00	0.00	14.00	15.33	90472.00	0.92	116.22	117.00
7	8	2	16058.00	7743.00	147.00	-50	Spot (Block7, Row2, Column8)	121.98	119.00	11.80	0.01	0.10	119.00	123.40	119.00	36.31	0.02	0.29	0.00	0.00	0.00	0.00	2.98	71603.00	-0.04	117.45	118.00
7	1	3	13964.00	8012.00	112.80	0	Spot (Block7, Row3, Column1)	145.50	143.00	20.70	0.01	0.14	112.00	112.62	112.00	13.74	0.00	0.12	81.00	56.00	0.00	31.00	33.50	48160.00	2.39	130.79	129.00
7	2	3	14258.00	8032.00	147.00	-50	Spot (Block7, Row3, Column2)	120.17	119.00	14.44	0.00	0.12	111.00	112.59	111.00	14.55	0.01	0.13	34.00	9.00	0.00	8.00	9.17	71619.00	0.52	116.57	115.50
7	3	3	14542.00	8039.00	168.15	0	Spot (Block7, Row3, Column3)	144.53	134.00	66.88	0.03	0.46	109.00	109.56	109.00	12.31	0.00	0.11	75.00	50.00	0.00	25.00	35.53	113025.00	2.84	123.17	125.00
7	4	3	14862.00	8036.00	154.40	0	Spot (Block7, Row3, Column4)	353.71	366.00	103.40	0.01	0.29	110.00	110.60	110.00	13.65	0.00	0.12	100.00	99.00	0.00	256.00	243.71	230972.00	17.81	180.70	172.50
7	5	3	15157.00	8038.00	147.00	-50	Spot (Block7, Row3, Column5)	131.43	126.00	20.25	0.02	0.15	114.00	119.50	114.00	33.54	0.02	0.28	22.00	0.00	0.00	12.00	17.43	78331.00	0.36	125.16	122.50
7	6	3	15464.00	8041.00	203.30	0	Spot (Block7, Row3, Column6)	2340.27	2022.50	1317.23	0.06	0.56	121.00	134.87	121.00	45.74	0.05	0.34	100.00	100.00	0.00	1901.50	2219.27	2747482.00	48.21	660.87	666.00
7	7	3	15757.00	8041.00	147.00	-50	Spot (Block7, Row3, Column7)	124.98	125.00	15.43	0.00	0.12	113.00	120.78	113.00	33.17	0.03	0.27	8.00	0.00	0.00	12.00	11.98	74488.00	0.13	123.99	127.00
7	8	3	16061.00	8054.00	160.45	0	Spot (Block7, Row3, Column8)	523.75	491.00	193.94	0.03	0.37	115.00	116.45	115.00	16.23	0.01	0.14	100.00	100.00	0.00	376.00	408.75	371341.00	25.09	219.35	198.00
7	1	4	13958.00	8329.00	149.75	0	Spot (Block7, Row4, Column1)	328.58	290.50	120.90	0.05	0.37	110.00	111.88	110.00	15.69	0.01	0.14	100.00	100.00	0.00	180.50	218.58	201747.00	13.81	171.86	170.00
7	2	4	14261.00	8339.00	160.35	0	Spot (Block7, Row4, Column2)	466.08	442.50	158.79	0.02	0.34	113.00	115.59	113.00	18.64	0.01	0.16	100.00	100.00	0.00	329.50	353.08	330920.00	18.80	206.35	201.00
7	3	4	14564.00	8330.00	148.75	0	Spot (Block7, Row4, Column3)	623.94	591.00	224.34	0.02	0.36	113.00	116.70	113.00	20.34	0.01	0.17	100.00	100.00	0.00	478.00	510.94	376234.00	24.94	251.81	200.50
7	4	4	14851.00	8273.00	125.45	0	Spot (Block7, Row4, Column4)	133.05	133.00	8.41	0.00	0.06	111.00	111.08	111.00	13.66	0.00	0.12	82.00	27.00	0.00	22.00	22.05	55482.00	1.61	124.45	123.00
7	5	4	15184.00	8338.00	106.10	0	Spot (Block7, Row4, Column5)	170.17	139.50	141.17	0.09	0.83	112.00	113.27	112.00	17.07	0.00	0.15	58.00	47.00	0.00	27.50	58.17	49348.00	3.33	126.58	124.00
7	6	4	15464.00	8347.00	193.70	0	Spot (Block7, Row4, Column6)	180.96	187.00	25.59	0.01	0.14	116.00	121.97	116.00	29.50	0.02	0.24	86.00	71.00	0.00	71.00	64.96	191821.00	2.00	137.85	132.00
7	7	4	15764.00	8339.00	133.40	0	Spot (Block7, Row4, Column7)	142.49	139.00	15.31	0.01	0.11	113.00	114.65	113.00	16.52	0.01	0.14	78.00	38.00	0.00	26.00	29.49	68965.00	1.69	131.63	130.50
7	8	4	16033.00	8332.00	173.70	0	Spot (Block7, Row4, Column8)	129.59	127.00	13.60	0.01	0.10	111.00	111.84	111.00	14.27	0.00	0.13	57.00	20.00	0.00	16.00	18.59	108596.00	1.24	124.02	121.00
7	1	5	13963.00	8646.00	164.00	0	Spot (Block7, Row5, Column1)	279.99	270.00	115.16	0.02	0.41	110.00	117.33	110.00	32.93	0.03	0.28	92.00	82.00	0.00	160.00	169.99	209153.00	4.94	154.54	136.00
7	2	5	14256.00	8636.00	152.15	0	Spot (Block7, Row5, Column2)	581.10	581.00	184.77	0.00	0.32	114.00	119.34	114.00	23.08	0.02	0.19	100.00	100.00	0.00	467.00	467.10	366674.00	20.01	253.17	212.00
7	3	5	14555.00	8634.00	154.60	0	Spot (Block7, Row5, Column3)	1312.85	1114.00	679.68	0.07	0.52	114.00	117.65	114.00	22.29	0.01	0.19	100.00	100.00	0.00	1000.00	1198.85	870422.00	53.63	332.40	274.00
7	4	5	14858.00	8634.00	175.55	0	Spot (Block7, Row5, Column4)	197.75	194.50	36.71	0.01	0.19	110.00	111.27	110.00	17.34	0.00	0.16	97.00	91.00	0.00	84.50	87.75	170062.00	4.99	134.63	130.00
7	5	5	15158.00	8639.00	147.10	0	Spot (Block7, Row5, Column5)	698.07	670.00	294.34	0.02	0.42	109.00	110.01	109.00	14.58	0.00	0.13	100.00	100.00	0.00	561.00	589.07	410464.00	40.33	237.55	198.00
7	6	5	15474.00	8612.00	145.10	0	Spot (Block7, Row5, Column6)	132.96	131.50	12.68	0.00	0.10	112.00	112.07	112.00	15.66	0.00	0.14	64.00	21.00	0.00	19.50	20.96	76321.00	1.33	126.16	127.00
7	7	5	15759.00	8645.00	181.20	0	Spot (Block7, Row5, Column7)	324.51	321.00	85.98	0.00	0.26	110.00	111.50	110.00	16.16	0.01	0.14	100.00	100.00	0.00	211.00	214.51	300493.00	13.18	176.45	180.00
7	8	5	16043.00	8656.00	161.90	0	Spot (Block7, Row5, Column8)	142.96	141.00	22.23	0.01	0.16	111.00	111.60	111.00	13.19	0.00	0.12	78.00	57.00	0.00	30.00	31.96	103788.00	2.38	117.10	117.00
7	1	6	13955.00	8936.00	201.60	0	Spot (Block7, Row6, Column1)	2003.00	1627.00	1149.18	0.09	0.57	110.00	121.94	110.00	45.68	0.04	0.37	100.00	100.00	0.00	1517.00	1893.00	2311460.00	41.18	568.71	574.00
7	2	6	14257.00	8929.00	194.05	0	Spot (Block7, Row6, Column2)	234.99	227.00	48.13	0.02	0.20	111.00	117.25	111.00	31.47	0.02	0.27	96.00	92.00	0.00	116.00	123.99	250032.00	3.74	150.18	148.00
7	3	6	14548.00	8933.00	152.70	0	Spot (Block7, Row6, Column3)	338.79	303.00	103.36	0.05	0.31	109.00	110.84	109.00	17.82	0.01	0.16	100.00	100.00	0.00	194.00	229.79	216487.00	12.79	176.99	176.50
7	4	6	14853.00	8936.00	147.00	-50	Spot (Block7, Row6, Column4)	121.86	120.00	13.89	0.01	0.11	105.00	105.03	105.00	13.62	0.00	0.13	54.00	23.00	0.00	15.00	16.86	71531.00	1.24	112.70	114.00
7	5	6	15155.00	8941.00	146.30	0	Spot (Block7, Row6, Column5)	360.12	359.00	132.66	0.00	0.37	104.00	104.70	104.00	14.18	0.00	0.14	100.00	100.00	0.00	255.00	256.12	209592.00	18.01	167.18	169.50
7	6	6	15453.00	8939.00	147.00	-50	Spot (Block7, Row6, Column6)	109.39	109.00	9.37	0.00	0.09	105.00	105.16	105.00	13.63	0.00	0.13	19.00	0.00	0.00	4.00	4.39	64652.00	0.31	110.42	109.00
7	7	6	15724.00	8948.00	133.45	0	Spot (Block7, Row6, Column7)	132.18	130.00	15.76	0.01	0.12	108.00	108.20	108.00	14.15	0.00	0.13	72.00	31.00	0.00	22.00	24.18	62653.00	1.69	117.78	118.00
7	8	6	16051.00	8949.00	199.70	0	Spot (Block7, Row6, Column8)	134.38	134.00	15.23	0.00	0.11	109.00	109.62	109.00	12.10	0.00	0.11	77.00	50.00	0.00	25.00	25.38	152253.00	2.05	119.81	120.00
7	1	7	13959.00	9233.00	167.75	0	Spot (Block7, Row7, Column1)	541.54	506.00	212.02	0.03	0.39	105.00	109.83	105.00	31.18	0.02	0.28	100.00	100.00	0.00	401.00	436.54	421858.00	13.85	204.78	196.00
7	2	7	14252.00	9232.00	147.00	-50	Spot (Block7, Row7, Column2)	113.07	112.00	13.46	0.00	0.12	104.00	104.63	104.00	17.25	0.00	0.16	21.00	5.00	0.00	8.00	9.07	67390.00	0.49	107.42	110.00
7	3	7	14552.00	9234.00	147.00	-50	Spot (Block7, Row7, Column3)	105.30	105.00	10.56	0.00	0.10	102.00	102.33	102.00	14.19	0.00	0.14	16.00	0.00	0.00	3.00	3.30	62128.00	0.21	102.10	101.00
7	4	7	14861.00	9228.00	208.90	0	Spot (Block7, Row7, Column4)	116.65	117.00	11.57	0.00	0.10	102.00	102.22	102.00	13.23	0.00	0.13	55.00	15.00	0.00	15.00	14.65	145463.00	1.09	110.63	109.00
7	5	7	15152.00	9238.00	147.00	-50	Spot (Block7, Row7, Column5)	103.50	102.00	11.07	0.01	0.11	104.00	104.77	104.00	15.39	0.00	0.15	8.00	0.00	0.00	-2.00	-0.50	61585.00	-0.08	105.99	104.00
7	6	7	15456.00	9251.00	194.15	0	Spot (Block7, Row7, Column6)	268.44	287.00	62.43	0.03	0.23	110.00	118.91	110.00	42.46	0.03	0.36	97.00	86.00	0.00	177.00	158.44	285890.00	3.52	157.18	160.00
7	7	7	15745.00	9239.00	180.25	0	Spot (Block7, Row7, Column7)	139.01	133.00	18.26	0.02	0.13	111.00	112.30	111.00	17.33	0.01	0.15	63.00	30.00	0.00	22.00	28.01	125946.00	1.54	125.33	123.00
7	8	7	16058.00	9243.00	202.55	0	Spot (Block7, Row7, Column8)	243.40	244.00	41.20	0.00	0.17	111.00	110.46	111.00	13.68	0.00	0.12	99.00	98.00	0.00	133.00	132.40	284052.00	9.72	148.92	144.00
7	1	8	13944.00	9535.00	157.85	0	Spot (Block7, Row8, Column1)	206.42	202.00	56.42	0.01	0.27	103.00	104.45	103.00	14.36	0.01	0.14	99.00	98.00	0.00	99.00	103.42	140982.00	7.10	134.39	129.00
7	2	8	14245.00	9485.00	217.80	0	Spot (Block7, Row8, Column2)	112.92	112.00	10.64	0.00	0.09	102.00	101.76	102.00	14.73	0.00	0.14	34.00	5.00	0.00	10.00	10.92	153340.00	0.76	105.35	103.00
7	3	8	14551.00	9521.00	217.90	0	Spot (Block7, Row8, Column3)	112.95	114.00	10.99	0.00	0.10	100.00	100.83	100.00	13.24	0.00	0.13	52.00	9.00	0.00	14.00	12.95	153268.00	0.92	105.72	106.00
7	4	8	14855.00	9540.00	154.40	0	Spot (Block7, Row8, Column4)	911.86	888.00	384.47	0.01	0.42	101.00	101.80	101.00	14.50	0.00	0.14	100.00	100.00	0.00	787.00	810.86	600916.00	55.88	281.84	259.00
7	5	8	15150.00	9538.00	147.00	-50	Spot (Block7, Row8, Column5)	114.29	116.00	12.59	0.01	0.11	107.00	113.94	107.00	42.26	0.03	0.37	0.00	0.00	0.00	9.00	7.29	67544.00	0.01	109.61	110.00
7	6	8	15454.00	9542.00	195.95	0	Spot (Block7, Row8, Column6)	3054.19	2428.00	1957.17	0.10	0.64	117.00	132.59	117.00	59.72	0.05	0.45	100.00	100.00	0.00	2311.00	2937.19	3313791.00	48.92	732.81	727.50
7	7	8	15764.00	9542.00	161.85	0	Spot (Block7, Row8, Column7)	186.79	196.00	28.90	0.02	0.15	115.00	121.19	115.00	38.27	0.02	0.32	80.00	60.00	0.00	81.00	71.79	135052.00	1.71	136.57	129.00
7	8	8	16047.00	9544.00	187.15	0	Spot (Block7, Row8, Column8)	181.32	187.00	36.14	0.01	0.20	113.00	113.59	113.00	13.10	0.00	0.12	92.00	82.00	0.00	74.00	68.32	179146.00	5.17	127.17	126.50
8	1	1	18468.00	7453.00	154.00	0	Spot (Block8, Row1, Column1)	4882.54	4370.50	2483.96	0.05	0.51	181.00	183.80	181.00	26.74	0.01	0.15	100.00	100.00	0.00	4189.50	4701.54	3183414.00	175.72	1177.92	893.00
8	2	1	18780.00	7454.00	143.40	0	Spot (Block8, Row1, Column2)	229.48	222.00	29.73	0.01	0.13	183.00	182.69	183.00	22.96	0.00	0.13	75.00	40.00	0.00	39.00	46.48	128050.00	2.04	202.28	198.00
8	3	1	19097.00	7506.00	171.60	0	Spot (Block8, Row1, Column3)	199.90	197.00	16.92	0.01	0.08	179.00	177.59	179.00	16.80	0.00	0.09	55.00	15.00	0.00	18.00	20.90	163515.00	1.33	191.42	190.00
8	4	1	19363.00	7448.00	159.80	0	Spot (Block8, Row1, Column4)	228.12	227.00	15.83	0.00	0.07	178.00	176.76	178.00	14.88	0.00	0.08	99.00	91.00	0.00	49.00	50.12	161280.00	3.45	204.96	206.00
8	5	1	19665.00	7443.00	218.60	0	Spot (Block8, Row1, Column5)	202.89	201.00	17.12	0.00	0.08	179.00	178.13	179.00	17.39	0.00	0.10	63.00	20.00	0.00	22.00	23.89	277349.00	1.42	186.85	187.00
8	6	1	19956.00	7465.00	184.05	0	Spot (Block8, Row1, Column6)	219.74	218.00	19.20	0.00	0.09	179.00	178.57	179.00	17.17	0.00	0.10	90.00	61.00	0.00	39.00	40.74	209853.00	2.40	195.99	197.00
8	7	1	20266.00	7472.00	183.10	0	Spot (Block8, Row1, Column7)	226.62	221.00	24.45	0.01	0.11	177.00	180.18	177.00	40.00	0.01	0.22	56.00	16.00	0.00	44.00	49.62	213027.00	1.16	193.76	194.00
8	8	1	20550.00	7472.00	148.15	0	Spot (Block8, Row1, Column8)	15202.66	14466.00	6768.38	0.02	0.45	182.00	190.61	182.00	62.77	0.02	0.33	100.00	100.00	0.00	14284.00	15020.66	9121596.00	239.15	3227.94	2404.50
8	1	2	18534.00	7801.00	168.20	0	Spot (Block8, Row2, Column1)	191.98	192.00	12.58	0.00	0.07	181.00	179.84	181.00	19.33	0.00	0.11	26.00	0.00	0.00	11.00	10.98	150513.00	0.63	180.00	181.00
8	2	2	18726.00	7787.00	121.20	0	Spot (Block8, Row2, Column2)	208.69	207.00	13.86	0.00	0.07	181.00	179.73	181.00	17.72	0.00	0.10	73.00	29.00	0.00	26.00	27.69	80762.00	1.63	194.18	194.00
8	3	2	19055.00	7772.00	238.25	0	Spot (Block8, Row2, Column3)	199.05	199.00	13.11	0.00	0.07	179.00	177.65	179.00	16.29	0.00	0.09	60.00	17.00	0.00	20.00	20.05	324850.00	1.31	187.31	188.00
8	4	2	19362.00	7764.00	147.00	-50	Spot (Block8, Row2, Column4)	187.72	185.00	14.52	0.01	0.08	179.00	178.30	179.00	15.61	0.00	0.09	29.00	8.00	0.00	6.00	8.72	110189.00	0.60	192.01	187.00
8	5	2	19664.00	7763.00	203.90	0	Spot (Block8, Row2, Column5)	252.58	257.00	31.69	0.01	0.13	178.00	176.56	178.00	16.09	0.00	0.09	97.00	88.00	0.00	79.00	74.58	298806.00	4.72	200.98	201.00
8	6	2	19948.00	7778.00	180.15	0	Spot (Block8, Row2, Column6)	205.32	204.00	14.89	0.00	0.07	178.00	177.23	178.00	18.94	0.00	0.11	71.00	24.00	0.00	26.00	27.32	187249.00	1.48	188.69	187.00
8	7	2	20286.00	7779.00	178.35	0	Spot (Block8, Row2, Column7)	200.90	200.00	12.11	0.00	0.06	175.00	174.54	175.00	16.34	0.00	0.09	76.00	29.00	0.00	25.00	25.90	179001.00	1.61	188.99	188.00
8	8	2	20590.00	7775.00	210.10	0	Spot (Block8, Row2, Column8)	200.57	201.00	14.91	0.00	0.07	184.00	187.76	184.00	45.08	0.01	0.24	0.00	0.00	0.00	17.00	16.57	252111.00	0.28	190.21	190.50
8	1	3	18462.00	8059.00	195.75	0	Spot (Block8, Row3, Column1)	210.86	208.00	19.73	0.01	0.09	178.00	176.02	178.00	16.90	0.00	0.10	84.00	39.00	0.00	30.00	32.86	228149.00	2.06	182.11	183.00
8	2	3	18747.00	8065.00	265.85	0	Spot (Block8, Row3, Column2)	187.91	190.00	15.06	0.00	0.08	177.00	175.89	177.00	17.45	0.00	0.10	35.00	3.00	0.00	13.00	10.91	387086.00	0.69	176.54	180.00
8	3	3	19049.00	8061.00	168.35	0	Spot (Block8, Row3, Column3)	222.36	220.00	30.10	0.00	0.14	178.00	176.12	178.00	17.53	0.00	0.10	90.00	61.00	0.00	42.00	44.36	175220.00	2.64	192.41	194.00
8	4	3	19365.00	8075.00	180.60	0	Spot (Block8, Row3, Column4)	251.96	253.00	30.14	0.00	0.12	180.00	178.00	180.00	16.43	0.00	0.09	96.00	91.00	0.00	73.00	71.96	229532.00	4.50	207.56	209.00
8	5	3	19657.00	8057.00	221.95	0	Spot (Block8, Row3, Column5)	199.95	201.00	13.81	0.00	0.07	179.00	179.15	179.00	18.01	0.00	0.10	59.00	12.00	0.00	22.00	20.95	279128.00	1.15	183.15	184.00
8	6	3	19963.00	8063.00	178.85	0	Spot (Block8, Row3, Column6)	520.82	508.00	140.18	0.01	0.27	176.00	177.42	176.00	20.07	0.00	0.11	100.00	100.00	0.00	332.00	344.82	466137.00	17.11	279.36	282.00
8	7	3	20264.00	8057.00	227.95	0	Spot (Block8, Row3, Column7)	199.78	199.00	14.89	0.00	0.07	178.00	178.41	178.00	20.61	0.00	0.12	52.00	9.00	0.00	21.00	21.78	298070.00	1.04	187.20	186.00
8	8	3	20561.00	8073.00	156.50	0	Spot (Block8, Row3, Column8)	606.05	582.00	194.96	0.02	0.32	185.00	184.75	185.00	18.86	0.00	0.10	100.00	99.00	0.00	397.00	421.05	407873.00	22.34	319.86	286.00
8	1	4	18466.00	8333.00	222.45	0	Spot (Block8, Row4, Column1)	214.02	212.00	20.73	0.00	0.10	177.00	174.48	177.00	17.89	0.01	0.10	82.00	48.00	0.00	35.00	37.02	303059.00	2.21	186.27	187.00
8	2	4	18762.00	8381.00	178.35	0	Spot (Block8, Row4, Column2)	234.03	232.00	26.90	0.00	0.11	180.00	179.03	180.00	19.88	0.00	0.11	90.00	69.00	0.00	52.00	54.03	208289.00	2.77	202.41	203.00
8	3	4	19058.00	8350.00	158.80	0	Spot (Block8, Row4, Column3)	338.21	317.00	81.58	0.03	0.24	180.00	178.63	180.00	18.28	0.00	0.10	99.00	95.00	0.00	137.00	158.21	234038.00	8.73	234.33	216.00
8	4	4	19323.00	8395.00	160.75	0	Spot (Block8, Row4, Column4)	193.75	194.00	11.49	0.00	0.06	178.00	176.68	178.00	17.50	0.00	0.10	43.00	4.00	0.00	16.00	15.75	138338.00	0.98	188.73	189.00
8	5	4	19651.00	8318.00	272.90	0	Spot (Block8, Row4, Column5)	196.41	196.00	16.32	0.00	0.08	175.00	174.07	175.00	16.74	0.00	0.10	61.00	20.00	0.00	21.00	21.41	426790.00	1.33	180.95	182.00
8	6	4	19954.00	8358.00	203.55	0	Spot (Block8, Row4, Column6)	249.34	254.00	30.48	0.01	0.12	174.00	175.03	174.00	17.32	0.00	0.10	99.00	88.00	0.00	80.00	75.34	293477.00	4.29	196.52	197.00
8	7	4	20267.00	8344.00	141.95	0	Spot (Block8, Row4, Column7)	215.84	215.00	16.95	0.00	0.08	178.00	180.38	178.00	23.77	0.01	0.13	81.00	28.00	0.00	37.00	37.84	118712.00	1.49	190.90	191.00
8	8	4	20506.00	8370.00	144.90	0	Spot (Block8, Row4, Column8)	214.55	215.00	14.84	0.00	0.07	186.00	186.02	186.00	19.47	0.00	0.10	69.00	29.00	0.00	29.00	28.55	122940.00	1.47	192.61	192.50
8	1	5	18452.00	8656.00	179.50	0	Spot (Block8, Row5, Column1)	239.75	230.00	39.62	0.02	0.17	176.00	174.28	176.00	19.86	0.00	0.11	91.00	64.00	0.00	54.00	63.75	216978.00	3.30	189.92	191.00
8	2	5	18762.00	8656.00	156.05	0	Spot (Block8, Row5, Column2)	673.96	624.00	212.41	0.03	0.32	183.00	183.07	183.00	23.15	0.00	0.13	100.00	100.00	0.00	441.00	490.96	450878.00	21.20	314.00	288.00
8	3	5	19053.00	8664.00	162.95	0	Spot (Block8, Row5, Column3)	327.04	310.50	61.25	0.02	0.19	184.00	182.57	184.00	18.69	0.00	0.10	100.00	97.00	0.00	126.50	143.04	241357.00	7.73	226.03	216.00
8	4	5	19372.00	8694.00	153.65	0	Spot (Block8, Row5, Column4)	216.07	212.00	25.30	0.01	0.12	176.00	175.45	176.00	18.14	0.00	0.10	83.00	47.00	0.00	36.00	40.07	140016.00	2.24	194.31	196.00
8	5	5	19663.00	8664.00	154.60	0	Spot (Block8, Row5, Column5)	380.30	383.00	91.51	0.00	0.24	175.00	174.76	175.00	17.24	0.00	0.10	100.00	99.00	0.00	208.00	205.30	248719.00	11.92	224.29	217.00
8	6	5	19980.00	8686.00	290.15	0	Spot (Block8, Row5, Column6)	191.67	193.50	14.91	0.00	0.08	177.00	180.63	177.00	31.23	0.01	0.17	9.00	0.00	0.00	16.50	14.67	471886.00	0.35	176.27	178.00
8	7	5	20261.00	8668.00	181.30	0	Spot (Block8, Row5, Column7)	1602.84	1519.00	730.94	0.02	0.46	179.00	186.97	179.00	37.33	0.02	0.20	100.00	100.00	0.00	1340.00	1423.84	1479425.00	37.93	528.06	517.00
8	8	5	20561.00	8675.00	184.50	0	Spot (Block8, Row5, Column8)	210.58	208.00	17.89	0.01	0.08	182.00	185.27	182.00	26.25	0.01	0.14	49.00	8.00	0.00	26.00	28.58	201735.00	0.96	190.54	192.00
8	1	6	18457.00	8958.00	181.70	0	Spot (Block8, Row6, Column1)	442.65	440.00	115.44	0.00	0.26	178.00	179.26	178.00	24.05	0.00	0.13	100.00	100.00	0.00	262.00	264.65	409893.00	10.95	261.02	270.00
8	2	6	18757.00	8956.00	196.60	0	Spot (Block8, Row6, Column2)	929.05	924.50	351.36	0.00	0.38	183.00	184.45	183.00	27.61	0.00	0.15	100.00	100.00	0.00	741.50	746.05	1021960.00	26.97	373.81	375.50
8	3	6	19041.00	8941.00	193.60	0	Spot (Block8, Row6, Column3)	234.60	224.00	32.97	0.02	0.14	179.00	178.68	179.00	22.54	0.00	0.13	85.00	48.00	0.00	45.00	55.60	248212.00	2.48	194.13	195.00
8	4	6	19351.00	8968.00	204.60	0	Spot (Block8, Row6, Column4)	205.06	202.00	22.77	0.01	0.11	176.00	174.61	176.00	16.74	0.00	0.10	67.00	38.00	0.00	26.00	29.06	244228.00	1.82	184.57	185.00
8	5	6	19653.00	8959.00	171.70	0	Spot (Block8, Row6, Column5)	278.21	284.00	40.38	0.01	0.15	176.00	174.64	176.00	17.63	0.00	0.10	99.00	93.00	0.00	108.00	102.21	228133.00	5.87	203.27	202.00
8	6	6	19935.00	8968.00	187.35	0	Spot (Block8, Row6, Column6)	200.34	200.00	16.46	0.00	0.08	177.00	179.46	177.00	28.55	0.01	0.16	32.00	3.00	0.00	23.00	23.34	197332.00	0.73	186.71	189.00
8	7	6	20275.00	8974.00	210.95	0	Spot (Block8, Row6, Column7)	205.24	206.00	17.56	0.00	0.09	177.00	178.98	177.00	26.79	0.00	0.15	54.00	6.00	0.00	29.00	28.24	260043.00	0.98	182.32	184.00
8	8	6	20586.00	8944.00	165.25	0	Spot (Block8, Row6, Column8)	198.00	199.00	10.81	0.00	0.05	175.00	173.80	175.00	15.79	0.00	0.09	77.00	20.00	0.00	24.00	23.00	150874.00	1.53	188.29	188.00
8	1	7	18463.00	9249.00	174.45	0	Spot (Block8, Row7, Column1)	241.52	240.00	27.34	0.00	0.11	176.00	175.30	176.00	19.17	0.00	0.11	94.00	82.00	0.00	64.00	65.52	205777.00	3.45	201.26	200.00
8	2	7	18757.00	9274.00	251.30	0	Spot (Block8, Row7, Column2)	186.02	188.00	16.61	0.00	0.09	175.00	175.52	175.00	21.25	0.00	0.12	29.00	1.00	0.00	13.00	11.02	340421.00	0.49	176.30	176.00
8	3	7	19030.00	9239.00	170.75	0	Spot (Block8, Row7, Column3)	194.22	194.00	15.93	0.00	0.08	173.00	172.90	173.00	18.94	0.00	0.11	56.00	17.00	0.00	21.00	21.22	157122.00	1.13	177.08	178.00
8	4	7	19407.00	9296.00	115.40	0	Spot (Block8, Row7, Column4)	197.84	197.00	13.28	0.00	0.07	175.00	174.89	175.00	17.65	0.00	0.10	59.00	21.00	0.00	22.00	22.84	68451.00	1.30	188.11	188.00
8	5	7	19671.00	9269.00	209.95	0	Spot (Block8, Row7, Column5)	191.21	191.00	14.70	0.00	0.08	174.00	176.73	174.00	26.12	0.01	0.15	29.00	0.00	0.00	17.00	17.21	240544.00	0.55	178.69	177.50
8	6	7	19956.00	9263.00	175.80	0	Spot (Block8, Row7, Column6)	1140.41	1122.00	398.09	0.01	0.35	177.00	185.21	177.00	37.24	0.02	0.20	100.00	100.00	0.00	945.00	963.41	983037.00	25.65	397.13	387.00
8	7	7	20253.00	9263.00	223.95	0	Spot (Block8, Row7, Column7)	199.90	198.00	22.37	0.00	0.11	173.00	176.47	173.00	30.03	0.01	0.17	39.00	6.00	0.00	25.00	26.90	287057.00	0.78	180.77	183.00
8	8	7	20555.00	9263.00	200.25	0	Spot (Block8, Row7, Column8)	288.30	292.00	32.46	0.01	0.11	173.00	170.68	173.00	19.03	0.01	0.11	99.00	97.00	0.00	119.00	115.30	328080.00	6.18	211.35	211.00
8	1	8	18445.00	9559.00	158.45	0	Spot (Block8, Row8, Column1)	302.18	299.00	56.56	0.00	0.19	178.00	177.48	178.00	17.62	0.00	0.10	100.00	97.00	0.00	121.00	124.18	207898.00	7.08	219.25	214.00
8	2	8	18740.00	9566.00	187.25	0	Spot (Block8, Row8, Column2)	194.97	195.00	14.15	0.00	0.07	174.00	172.75	174.00	16.23	0.00	0.09	66.00	21.00	0.00	21.00	20.97	192633.00	1.37	181.16	183.00
8	3	8	19050.00	9554.00	207.70	0	Spot (Block8, Row8, Column3)	196.24	195.00	17.61	0.00	0.09	173.00	172.60	173.00	18.15	0.00	0.11	61.00	14.00	0.00	22.00	23.24	239996.00	1.30	180.36	184.00
8	4	8	19348.00	9558.00	149.05	0	Spot (Block8, Row8, Column4)	1342.39	1406.00	517.85	0.02	0.39	174.00	174.74	174.00	18.24	0.00	0.10	100.00	100.00	0.00	1232.00	1168.39	817516.00	64.02	498.75	385.00
8	5	8	19669.00	9583.00	141.60	0	Spot (Block8, Row8, Column5)	203.04	202.00	14.00	0.00	0.07	173.00	174.09	173.00	19.91	0.00	0.11	76.00	23.00	0.00	29.00	30.04	110658.00	1.45	190.34	190.00
8	6	8	19956.00	9564.00	164.55	0	Spot (Block8, Row8, Column6)	935.11	840.50	357.43	0.05	0.38	175.00	179.54	175.00	30.77	0.01	0.17	100.00	100.00	0.00	665.50	760.11	701335.00	24.56	344.30	322.00
8	7	8	20234.00	9581.00	198.65	0	Spot (Block8, Row8, Column7)	203.54	202.00	14.15	0.00	0.07	173.00	173.65	173.00	23.61	0.00	0.14	67.00	10.00	0.00	29.00	30.54	226944.00	1.27	186.21	186.00
8	8	8	20540.00	9571.00	172.30	0	Spot (Block8, Row8, Column8)	245.00	239.00	34.21	0.01	0.14	169.00	167.93	169.00	17.46	0.00	0.10	98.00	88.00	0.00	70.00	76.00	202858.00	4.42	196.61	196.00
9	1	1	4942.00	11884.00	148.55	0	Spot (Block9, Row1, Column1)	6125.60	5690.00	3021.53	0.03	0.49	224.00	230.40	224.00	34.11	0.01	0.15	100.00	100.00	0.00	5466.00	5901.60	3675359.00	172.81	1710.53	1361.00
9	2	1	5238.00	11887.00	146.20	0	Spot (Block9, Row1, Column2)	780.53	746.00	286.03	0.02	0.37	221.00	225.62	221.00	24.15	0.01	0.11	100.00	100.00	0.00	525.00	559.53	453486.00	22.97	349.62	315.00
9	3	1	5538.00	11883.00	170.30	0	Spot (Block9, Row1, Column3)	346.47	318.00	67.39	0.04	0.19	219.00	221.04	219.00	20.13	0.00	0.09	99.00	95.00	0.00	99.00	127.47	279600.00	6.23	258.91	257.00
9	4	1	5829.00	11896.00	144.20	0	Spot (Block9, Row1, Column4)	702.03	682.00	233.87	0.01	0.33	223.00	227.21	223.00	23.45	0.01	0.10	100.00	100.00	0.00	459.00	479.03	399455.00	20.25	344.49	311.00
9	5	1	6141.00	11895.00	146.30	0	Spot (Block9, Row1, Column5)	727.54	631.00	316.40	0.06	0.43	231.00	237.36	231.00	26.24	0.01	0.11	100.00	100.00	0.00	400.00	496.54	424153.00	18.68	346.54	341.50
9	6	1	6434.00	11893.00	146.70	0	Spot (Block9, Row1, Column6)	878.49	789.00	391.54	0.05	0.45	239.00	245.33	239.00	32.40	0.01	0.13	100.00	99.00	0.00	550.00	639.49	513916.00	19.54	396.21	371.00
9	7	1	6733.00	11901.00	141.30	0	Spot (Block9, Row1, Column7)	2186.56	2184.00	967.41	0.00	0.44	257.00	262.42	257.00	70.02	0.01	0.27	100.00	100.00	0.00	1927.00	1929.56	1185115.00	27.48	800.30	722.50
9	8	1	7027.00	11903.00	144.60	0	Spot (Block9, Row1, Column8)	17987.88	17190.00	8363.18	0.02	0.46	269.00	277.26	269.00	89.86	0.01	0.32	100.00	100.00	0.00	16921.00	17718.88	10181143.00	197.10	3593.42	2729.00
9	1	2	4934.00	12172.00	200.80	0	Spot (Block9, Row2, Column1)	258.37	261.00	20.26	0.00	0.08	225.00	230.14	225.00	27.04	0.01	0.12	61.00	15.00	0.00	36.00	33.37	295321.00	1.04	238.88	233.00
9	2	2	5231.00	12191.00	144.65	0	Spot (Block9, Row2, Column2)	458.10	469.00	89.19	0.01	0.19	224.00	227.06	224.00	21.32	0.01	0.09	100.00	100.00	0.00	245.00	234.10	260658.00	10.84	305.61	302.00
9	3	2	5545.00	12194.00	203.45	0	Spot (Block9, Row2, Column3)	273.28	277.00	26.34	0.01	0.10	222.00	227.30	222.00	28.60	0.01	0.13	80.00	46.00	0.00	55.00	51.28	322749.00	1.61	248.22	252.00
9	4	2	5838.00	12200.00	176.05	0	Spot (Block9, Row2, Column4)	400.50	393.00	67.76	0.01	0.17	225.00	230.55	225.00	26.94	0.01	0.12	100.00	98.00	0.00	168.00	175.50	348032.00	6.31	289.51	289.00
9	5	2	6139.00	12194.00	163.35	0	Spot (Block9, Row2, Column5)	888.47	885.00	316.01	0.00	0.36	227.00	232.91	227.00	25.81	0.01	0.11	100.00	100.00	0.00	658.00	661.47	660135.00	25.40	393.13	374.00
9	6	2	6434.00	12198.00	171.75	0	Spot (Block9, Row2, Column6)	366.24	369.00	67.02	0.00	0.18	240.00	247.86	240.00	33.50	0.01	0.14	98.00	80.00	0.00	129.00	126.24	301414.00	3.53	282.62	290.00
9	7	2	6737.00	12182.00	171.45	0	Spot (Block9, Row2, Column7)	356.22	353.00	50.16	0.00	0.14	249.00	252.41	249.00	31.01	0.01	0.12	99.00	79.00	0.00	104.00	107.22	290679.00	3.35	299.81	297.00
9	8	2	7066.00	12202.00	287.25	0	Spot (Block9, Row2, Column8)	279.92	282.00	30.43	0.00	0.11	259.00	264.12	259.00	59.68	0.01	0.23	2.00	0.00	0.00	23.00	20.92	678517.00	0.26	257.51	259.00
9	1	3	4935.00	12487.00	144.75	0	Spot (Block9, Row3, Column1)	950.46	918.00	349.64	0.02	0.37	224.00	228.74	224.00	24.67	0.01	0.11	100.00	100.00	0.00	694.00	726.46	542710.00	29.25	406.75	361.00
9	2	3	5241.00	12486.00	167.20	0	Spot (Block9, Row3, Column2)	312.62	303.00	33.46	0.01	0.11	227.00	234.57	227.00	29.35	0.01	0.13	97.00	84.00	0.00	76.00	85.62	242906.00	2.66	261.29	261.00
9	3	3	5525.00	12495.00	145.80	0	Spot (Block9, Row3, Column3)	2001.98	1477.00	2674.74	0.13	1.34	230.00	238.29	230.00	32.17	0.02	0.13	100.00	100.00	0.00	1247.00	1771.98	1167156.00	54.83	662.57	432.00
9	4	3	5835.00	12490.00	145.95	0	Spot (Block9, Row3, Column4)	1156.61	1054.00	546.53	0.04	0.47	230.00	238.11	230.00	31.64	0.02	0.13	100.00	100.00	0.00	824.00	926.61	676617.00	29.03	421.12	382.00
9	5	3	6142.00	12491.00	150.35	0	Spot (Block9, Row3, Column5)	1371.52	801.50	3042.11	0.23	2.22	231.00	241.96	231.00	39.49	0.02	0.16	100.00	99.00	0.00	570.50	1140.52	847597.00	28.60	448.49	367.00
9	6	3	6440.00	12495.00	214.00	0	Spot (Block9, Row3, Column6)	1429.82	1164.00	734.80	0.09	0.51	240.00	253.31	240.00	45.22	0.02	0.18	100.00	100.00	0.00	924.00	1189.82	1871628.00	26.02	598.50	603.00
9	7	3	6739.00	12495.00	168.85	0	Spot (Block9, Row3, Column7)	485.93	467.00	150.65	0.02	0.31	242.00	250.50	242.00	36.23	0.01	0.14	99.00	91.00	0.00	225.00	243.93	385343.00	6.50	305.57	303.50
9	8	3	7032.00	12499.00	196.00	0	Spot (Block9, Row3, Column8)	375.46	384.00	62.88	0.01	0.17	259.00	257.41	259.00	27.39	0.00	0.11	96.00	78.00	0.00	125.00	116.46	407377.00	4.31	289.81	291.00
9	1	4	4933.00	12782.00	144.90	0	Spot (Block9, Row4, Column1)	1010.96	896.00	480.80	0.05	0.48	227.00	233.78	227.00	29.65	0.01	0.13	100.00	100.00	0.00	669.00	783.96	574227.00	26.21	423.94	383.00
9	2	4	5236.00	12788.00	175.20	0	Spot (Block9, Row4, Column2)	846.33	831.00	306.34	0.01	0.36	229.00	240.08	229.00	37.51	0.02	0.16	100.00	100.00	0.00	602.00	617.33	723614.00	16.16	395.98	396.00
9	3	4	5535.00	12790.00	142.25	0	Spot (Block9, Row4, Column3)	7530.03	6791.00	4360.33	0.04	0.58	232.00	247.32	232.00	45.85	0.03	0.19	100.00	100.00	0.00	6559.00	7298.03	4164106.00	158.83	1517.66	1112.50
9	4	4	5818.00	12794.00	196.90	0	Spot (Block9, Row4, Column4)	272.20	276.00	19.53	0.01	0.07	230.00	238.04	230.00	29.99	0.01	0.13	77.00	18.00	0.00	46.00	42.20	298875.00	1.14	251.09	254.00
9	5	4	6119.00	12792.00	143.00	0	Spot (Block9, Row4, Column5)	653.69	548.00	500.44	0.08	0.77	232.00	241.33	232.00	36.47	0.02	0.15	100.00	98.00	0.00	316.00	421.69	363450.00	11.31	351.82	315.50
9	6	4	6436.00	12795.00	170.65	0	Spot (Block9, Row4, Column6)	1181.64	1146.00	437.12	0.01	0.37	236.00	245.76	236.00	39.80	0.02	0.16	100.00	100.00	0.00	910.00	945.64	957125.00	23.51	467.28	410.00
9	7	4	6725.00	12799.00	148.75	0	Spot (Block9, Row4, Column7)	491.86	455.00	166.15	0.03	0.34	245.00	248.87	245.00	29.38	0.01	0.12	100.00	96.00	0.00	210.00	246.86	296593.00	8.27	318.32	307.00
9	8	4	7040.00	12792.00	169.80	0	Spot (Block9, Row4, Column8)	343.79	326.00	51.40	0.02	0.15	259.00	258.33	259.00	27.20	0.00	0.11	94.00	64.00	0.00	67.00	84.79	275721.00	3.14	290.04	293.00
9	1	5	4934.00	13089.00	142.45	0	Spot (Block9, Row5, Column1)	1816.16	1634.00	911.00	0.05	0.50	227.00	233.19	227.00	33.05	0.01	0.14	100.00	100.00	0.00	1407.00	1589.16	1002518.00	47.89	538.35	488.00
9	2	5	5233.00	13082.00	171.80	0	Spot (Block9, Row5, Column2)	341.19	338.50	48.17	0.00	0.14	231.00	241.00	231.00	40.45	0.02	0.17	94.00	60.00	0.00	107.50	110.19	279777.00	2.48	262.70	268.00
9	3	5	5532.00	13091.00	153.15	0	Spot (Block9, Row5, Column3)	2416.20	2008.50	1173.75	0.08	0.49	234.00	249.60	234.00	51.06	0.03	0.20	100.00	100.00	0.00	1774.50	2182.20	1546369.00	42.43	658.87	597.50
9	4	5	5827.00	13088.00	163.85	0	Spot (Block9, Row5, Column4)	472.22	422.00	157.03	0.05	0.33	232.00	245.04	232.00	46.42	0.02	0.19	99.00	85.00	0.00	190.00	240.22	349440.00	4.89	294.19	295.50
9	5	5	6130.00	13096.00	140.60	0	Spot (Block9, Row5, Column5)	9141.64	8375.50	5421.93	0.04	0.59	235.00	245.49	235.00	41.35	0.02	0.17	100.00	100.00	0.00	8140.50	8906.64	4881635.00	215.13	2091.07	1531.50
9	6	5	6439.00	13095.00	157.30	0	Spot (Block9, Row5, Column6)	434.93	409.00	94.47	0.03	0.22	236.00	241.68	236.00	30.96	0.01	0.13	99.00	95.00	0.00	173.00	198.93	294445.00	6.24	294.67	290.00
9	7	5	6730.00	13103.00	177.00	0	Spot (Block9, Row5, Column7)	536.34	503.00	152.03	0.03	0.28	242.00	248.05	242.00	29.03	0.01	0.12	100.00	98.00	0.00	261.00	294.34	468226.00	9.93	328.60	307.00
9	8	5	7032.00	13096.00	146.20	0	Spot (Block9, Row5, Column8)	767.09	640.00	381.35	0.08	0.50	260.00	258.29	260.00	30.24	0.00	0.12	100.00	98.00	0.00	380.00	507.09	447214.00	16.83	366.58	351.00
9	1	6	4930.00	13388.00	210.45	0	Spot (Block9, Row6, Column1)	1219.48	967.00	636.20	0.10	0.52	228.00	240.24	228.00	43.87	0.02	0.18	100.00	100.00	0.00	739.00	991.48	1541429.00	22.32	532.37	518.00
9	2	6	5228.00	13385.00	185.85	0	Spot (Block9, Row6, Column2)	373.05	384.00	58.01	0.01	0.16	230.00	237.19	230.00	34.31	0.01	0.14	99.00	88.00	0.00	154.00	143.05	362982.00	3.96	279.31	283.00
9	3	6	5519.00	13389.00	145.20	0	Spot (Block9, Row6, Column3)	1629.31	1417.00	907.86	0.06	0.56	237.00	245.78	237.00	39.84	0.02	0.16	100.00	100.00	0.00	1180.00	1392.31	940109.00	34.73	511.49	426.50
9	4	6	5823.00	13394.00	175.10	0	Spot (Block9, Row6, Column4)	343.90	340.00	46.31	0.00	0.13	238.00	244.40	238.00	31.56	0.01	0.13	95.00	81.00	0.00	102.00	105.90	295412.00	3.15	272.84	284.00
9	5	6	6130.00	13393.00	139.80	0	Spot (Block9, Row6, Column5)	5890.71	5566.50	3060.03	0.02	0.52	237.00	246.56	237.00	38.08	0.02	0.15	100.00	100.00	0.00	5329.50	5653.71	3098514.00	148.22	1558.63	1146.00
9	6	6	6438.00	13387.00	186.05	0	Spot (Block9, Row6, Column6)	303.10	299.00	36.00	0.01	0.12	235.00	241.73	235.00	29.13	0.01	0.12	88.00	58.00	0.00	64.00	68.10	295826.00	2.11	260.98	259.00
9	7	6	6731.00	13398.00	147.25	0	Spot (Block9, Row6, Column7)	843.29	795.00	366.15	0.03	0.43	241.00	247.56	241.00	29.43	0.01	0.12	100.00	100.00	0.00	554.00	602.29	495010.00	20.24	375.77	368.00
9	8	6	7040.00	13400.00	147.85	0	Spot (Block9, Row6, Column8)	879.70	819.00	391.03	0.03	0.44	264.00	261.29	264.00	31.62	0.00	0.12	100.00	100.00	0.00	555.00	615.70	524302.00	19.56	388.57	381.00
9	1	7	4930.00	13687.00	166.70	0	Spot (Block9, Row7, Column1)	1112.67	1107.00	448.64	0.00	0.40	225.00	236.10	225.00	42.10	0.02	0.18	100.00	100.00	0.00	882.00	887.67	858980.00	20.82	440.63	429.00
9	2	7	5216.00	13685.00	197.75	0	Spot (Block9, Row7, Column2)	270.29	276.00	24.63	0.01	0.09	224.00	231.16	224.00	32.81	0.01	0.14	76.00	21.00	0.00	52.00	46.29	300023.00	1.19	245.05	244.00
9	3	7	5529.00	13672.00	220.15	0	Spot (Block9, Row7, Column3)	261.50	267.00	23.27	0.01	0.09	226.00	230.72	226.00	24.01	0.01	0.10	66.00	37.00	0.00	41.00	35.50	362968.00	1.28	250.90	256.00
9	4	7	5818.00	13687.00	280.35	0	Spot (Block9, Row7, Column4)	249.45	248.00	27.86	0.00	0.11	232.00	235.98	232.00	23.44	0.01	0.10	42.00	17.00	0.00	16.00	17.45	573746.00	0.57	235.47	231.00
9	5	7	6128.00	13690.00	201.90	0	Spot (Block9, Row7, Column5)	351.29	355.50	54.81	0.01	0.16	236.00	241.86	236.00	31.01	0.01	0.13	98.00	83.00	0.00	119.50	115.29	406094.00	3.53	281.95	284.00
9	6	7	6427.00	13697.00	190.80	0	Spot (Block9, Row7, Column6)	425.99	412.00	83.62	0.01	0.20	240.00	249.44	240.00	43.19	0.02	0.17	100.00	82.00	0.00	172.00	185.99	437917.00	4.09	300.19	297.00
9	7	7	6720.00	13698.00	148.15	0	Spot (Block9, Row7, Column7)	927.32	857.00	362.36	0.03	0.39	249.00	253.23	249.00	31.89	0.01	0.13	100.00	100.00	0.00	608.00	678.32	557320.00	21.14	405.90	369.50
9	8	7	7028.00	13700.00	173.85	0	Spot (Block9, Row7, Column8)	1871.28	1886.50	577.93	0.00	0.31	272.00	269.39	272.00	33.63	0.00	0.12	100.00	100.00	0.00	1614.50	1599.28	1579363.00	47.63	665.83	587.00
9	1	8	4915.00	13989.00	168.40	0	Spot (Block9, Row8, Column1)	377.81	386.00	55.91	0.01	0.15	238.00	243.22	238.00	31.24	0.01	0.13	98.00	88.00	0.00	148.00	139.81	296956.00	4.31	283.20	288.50
9	2	8	5232.00	13991.00	187.40	0	Spot (Block9, Row8, Column2)	297.02	299.00	24.89	0.00	0.08	232.00	235.88	232.00	24.14	0.01	0.10	92.00	79.00	0.00	67.00	65.02	294051.00	2.53	259.33	257.00
9	3	8	5523.00	13986.00	149.90	0	Spot (Block9, Row8, Column3)	462.21	475.00	122.60	0.01	0.27	232.00	237.17	232.00	25.06	0.01	0.11	100.00	97.00	0.00	243.00	230.21	285643.00	8.98	299.58	290.00
9	4	8	5830.00	13990.00	149.90	0	Spot (Block9, Row8, Column4)	584.12	578.00	161.46	0.00	0.28	240.00	243.33	240.00	26.76	0.01	0.11	100.00	100.00	0.00	338.00	344.12	355147.00	12.73	339.05	310.00
9	5	8	6114.00	13985.00	203.95	0	Spot (Block9, Row8, Column5)	270.56	272.00	16.99	0.00	0.06	241.00	248.69	241.00	43.28	0.01	0.17	21.00	0.00	0.00	31.00	29.56	322232.00	0.51	256.37	258.00
9	6	8	6430.00	13993.00	196.85	0	Spot (Block9, Row8, Column6)	1982.85	1551.00	1202.92	0.11	0.61	252.50	262.30	252.50	54.44	0.02	0.21	100.00	100.00	0.00	1298.50	1730.35	2177174.00	31.61	694.01	675.50
9	7	8	6727.00	13992.00	155.05	0	Spot (Block9, Row8, Column7)	541.52	488.00	160.61	0.05	0.30	268.00	266.56	268.00	40.61	0.00	0.15	99.00	96.00	0.00	220.00	273.52	354696.00	6.77	332.34	325.00
9	8	8	7026.00	14000.00	163.70	0	Spot (Block9, Row8, Column8)	357.12	360.00	36.82	0.00	0.10	289.00	283.58	289.00	35.38	0.01	0.12	76.00	50.00	0.00	71.00	68.12	265343.00	2.08	309.26	305.00
10	1	1	9439.00	11909.00	150.40	0	Spot (Block10, Row1, Column1)	7005.39	6442.00	3507.77	0.04	0.50	171.00	171.61	171.00	30.54	0.00	0.18	100.00	100.00	0.00	6271.00	6834.39	4322327.00	223.75	1607.48	1321.00
10	2	1	9741.00	11911.00	163.55	0	Spot (Block10, Row1, Column2)	220.96	213.00	30.01	0.02	0.14	167.00	166.44	167.00	27.10	0.00	0.16	84.00	36.00	0.00	46.00	53.96	163730.00	2.01	188.61	189.00
10	3	1	10027.00	11931.00	239.10	0	Spot (Block10, Row1, Column3)	184.57	187.00	17.07	0.01	0.09	170.00	166.53	170.00	22.21	0.01	0.13	34.00	1.00	0.00	17.00	14.57	305642.00	0.81	172.79	175.50
10	4	1	10335.00	11906.00	191.70	0	Spot (Block10, Row1, Column4)	228.47	223.00	26.21	0.01	0.11	177.00	176.22	177.00	18.70	0.00	0.11	95.00	68.00	0.00	46.00	51.47	236919.00	2.79	197.33	198.00
10	5	1	10635.00	11908.00	197.05	0	Spot (Block10, Row1, Column5)	224.09	213.00	30.67	0.02	0.14	181.00	179.39	181.00	17.53	0.00	0.10	84.00	42.00	0.00	32.00	43.09	246727.00	2.55	194.15	192.00
10	6	1	10928.00	11928.00	187.15	0	Spot (Block10, Row1, Column6)	213.92	212.00	17.97	0.00	0.08	180.00	178.61	180.00	18.70	0.00	0.10	84.00	35.00	0.00	32.00	33.92	210924.00	1.89	188.61	190.00
10	7	1	11233.00	11917.00	168.55	0	Spot (Block10, Row1, Column7)	268.96	274.00	48.33	0.01	0.18	184.00	188.47	184.00	50.22	0.01	0.27	71.00	37.00	0.00	90.00	84.96	214094.00	1.60	199.14	200.00
10	8	1	11525.00	11926.00	147.35	0	Spot (Block10, Row1, Column8)	18759.26	17414.00	9231.99	0.03	0.49	193.00	202.71	193.00	65.32	0.02	0.32	100.00	100.00	0.00	17221.00	18566.26	11105480.00	284.09	3720.85	2552.00
10	1	2	9437.00	12211.00	147.00	-50	Spot (Block10, Row2, Column1)	181.92	183.00	12.47	0.00	0.07	171.00	170.37	171.00	26.07	0.00	0.15	10.00	0.00	0.00	12.00	10.92	107878.00	0.44	182.98	182.00
10	2	2	9746.00	12247.00	146.90	0	Spot (Block10, Row2, Column2)	193.88	194.00	15.14	0.00	0.08	172.00	170.03	172.00	21.16	0.00	0.12	51.00	7.00	0.00	22.00	21.88	114388.00	1.13	184.97	185.00
10	3	2	10015.00	12219.00	176.55	0	Spot (Block10, Row2, Column3)	195.59	196.00	16.88	0.00	0.09	173.00	170.83	173.00	21.57	0.01	0.13	54.00	7.00	0.00	23.00	22.59	170355.00	1.15	172.99	176.00
10	4	2	10353.00	12230.00	186.70	0	Spot (Block10, Row2, Column4)	202.68	201.00	16.73	0.00	0.08	178.00	177.24	178.00	19.22	0.00	0.11	60.00	15.00	0.00	23.00	24.68	198421.00	1.32	187.71	188.00
10	5	2	10647.00	12215.00	182.65	0	Spot (Block10, Row2, Column5)	293.59	292.00	39.35	0.00	0.13	183.00	180.48	183.00	18.66	0.01	0.10	99.00	96.00	0.00	109.00	110.59	274210.00	6.06	214.13	209.00
10	6	2	10949.00	12196.00	151.35	0	Spot (Block10, Row2, Column6)	205.35	206.00	18.91	0.00	0.09	182.00	182.02	182.00	22.47	0.00	0.12	54.00	8.00	0.00	24.00	23.35	129578.00	1.04	190.74	193.00
10	7	2	11269.00	12231.00	142.75	0	Spot (Block10, Row2, Column7)	211.44	209.00	15.86	0.01	0.08	182.00	181.75	182.00	15.66	0.00	0.09	84.00	36.00	0.00	27.00	29.44	117136.00	1.90	196.85	197.00
10	8	2	11570.00	12236.00	224.50	0	Spot (Block10, Row2, Column8)	208.55	208.00	15.82	0.00	0.08	192.00	196.06	192.00	38.91	0.01	0.20	7.00	0.00	0.00	16.00	16.55	301565.00	0.32	199.47	199.00
10	1	3	9422.00	12521.00	175.85	0	Spot (Block10, Row3, Column1)	206.17	205.00	19.88	0.00	0.10	169.00	168.03	169.00	19.77	0.00	0.12	82.00	40.00	0.00	36.00	37.17	178134.00	1.93	185.27	185.50
10	2	3	9732.00	12509.00	204.75	0	Spot (Block10, Row3, Column2)	202.61	202.00	13.68	0.00	0.07	175.00	173.62	175.00	18.78	0.00	0.11	74.00	21.00	0.00	27.00	27.61	241104.00	1.54	188.50	187.50
10	3	3	10033.00	12490.00	142.35	0	Spot (Block10, Row3, Column3)	263.74	235.00	145.68	0.05	0.55	177.00	174.70	177.00	18.73	0.01	0.11	98.00	89.00	0.00	58.00	86.74	144793.00	4.75	211.48	212.00
10	4	3	10343.00	12541.00	234.65	0	Spot (Block10, Row3, Column4)	202.62	203.00	20.36	0.00	0.10	179.00	177.82	179.00	19.07	0.00	0.11	59.00	19.00	0.00	24.00	23.62	321562.00	1.30	182.60	185.00
10	5	3	10633.00	12528.00	190.75	0	Spot (Block10, Row3, Column5)	207.93	205.00	18.33	0.01	0.09	181.00	180.18	181.00	25.35	0.00	0.14	46.00	6.00	0.00	24.00	26.93	213544.00	1.09	190.55	190.00
10	6	3	10938.00	12517.00	205.95	0	Spot (Block10, Row3, Column6)	825.29	697.00	367.74	0.07	0.45	188.00	190.15	188.00	29.59	0.00	0.16	100.00	100.00	0.00	509.00	637.29	995304.00	21.47	362.42	365.00
10	7	3	11256.00	12523.00	230.40	0	Spot (Block10, Row3, Column7)	208.59	207.00	18.91	0.00	0.09	184.00	186.17	184.00	24.54	0.01	0.13	47.00	9.00	0.00	23.00	24.59	318718.00	0.91	192.31	194.00
10	8	3	11534.00	12528.00	158.30	0	Spot (Block10, Row3, Column8)	405.11	399.00	101.01	0.01	0.25	188.00	187.40	188.00	18.51	0.00	0.10	100.00	99.00	0.00	211.00	217.11	279118.00	11.76	264.23	260.00
10	1	4	9437.00	12808.00	184.80	0	Spot (Block10, Row4, Column1)	202.55	202.00	11.77	0.00	0.06	167.00	165.68	167.00	18.42	0.00	0.11	93.00	46.00	0.00	35.00	35.55	193231.00	2.00	187.08	188.00
10	2	4	9727.00	12816.00	166.30	0	Spot (Block10, Row4, Column2)	225.19	219.00	27.19	0.01	0.12	175.00	173.20	175.00	19.47	0.00	0.11	91.00	63.00	0.00	44.00	50.19	172717.00	2.67	198.01	198.00
10	3	4	10041.00	12819.00	147.80	0	Spot (Block10, Row4, Column3)	388.06	384.00	92.73	0.00	0.24	178.00	176.27	178.00	19.26	0.00	0.11	100.00	99.00	0.00	206.00	210.06	231281.00	10.99	245.24	226.00
10	4	4	10334.00	12817.00	147.00	-50	Spot (Block10, Row4, Column4)	187.53	188.00	15.22	0.00	0.08	177.00	175.71	177.00	19.77	0.00	0.11	28.00	1.00	0.00	11.00	10.53	110269.00	0.60	184.95	185.00
10	5	4	10618.00	12830.00	197.00	0	Spot (Block10, Row4, Column5)	202.93	202.00	22.75	0.00	0.11	178.00	177.24	178.00	19.75	0.00	0.11	61.00	17.00	0.00	24.00	24.93	222612.00	1.30	184.64	187.00
10	6	4	10929.00	12813.00	183.95	0	Spot (Block10, Row4, Column6)	355.44	371.00	69.01	0.02	0.19	185.00	186.18	185.00	24.79	0.00	0.13	99.00	98.00	0.00	186.00	170.44	338019.00	6.83	236.78	228.00
10	7	4	11215.00	12828.00	200.85	0	Spot (Block10, Row4, Column7)	216.60	212.00	27.06	0.01	0.12	184.00	184.01	184.00	19.90	0.00	0.11	65.00	28.00	0.00	28.00	32.60	247362.00	1.64	195.87	194.00
10	8	4	11548.00	12830.00	142.60	0	Spot (Block10, Row4, Column8)	228.83	220.00	26.06	0.02	0.11	185.00	185.01	185.00	18.43	0.00	0.10	87.00	46.00	0.00	35.00	43.83	126543.00	2.38	205.86	204.00
10	1	5	9438.00	13115.00	174.65	0	Spot (Block10, Row5, Column1)	264.65	274.00	45.80	0.02	0.17	168.00	167.55	168.00	21.59	0.00	0.13	98.00	81.00	0.00	106.00	96.65	226272.00	4.50	191.78	190.00
10	2	5	9726.00	13117.00	165.40	0	Spot (Block10, Row5, Column2)	369.53	366.00	99.14	0.00	0.27	175.00	173.09	175.00	23.35	0.00	0.13	99.00	97.00	0.00	191.00	194.53	279367.00	8.41	223.38	215.50
10	3	5	10028.00	13115.00	154.05	0	Spot (Block10, Row5, Column3)	363.75	370.00	87.81	0.01	0.24	176.00	174.95	176.00	20.63	0.00	0.12	100.00	99.00	0.00	194.00	187.75	238986.00	9.15	232.93	222.00
10	4	5	10348.00	13103.00	189.20	0	Spot (Block10, Row5, Column4)	205.04	206.00	18.81	0.00	0.09	177.00	175.99	177.00	20.39	0.00	0.12	66.00	27.00	0.00	29.00	28.04	207092.00	1.42	190.57	191.00
10	5	5	10632.00	13115.00	150.10	0	Spot (Block10, Row5, Column5)	396.02	395.00	84.09	0.00	0.21	177.00	175.22	177.00	21.65	0.00	0.12	99.00	98.00	0.00	218.00	219.02	245926.00	10.20	237.57	225.00
10	6	5	10938.00	13121.00	229.00	0	Spot (Block10, Row5, Column6)	196.79	195.00	18.69	0.00	0.09	180.00	177.82	180.00	19.44	0.01	0.11	38.00	11.00	0.00	15.00	16.79	296366.00	0.98	182.51	184.00
10	7	5	11235.00	13121.00	164.75	0	Spot (Block10, Row5, Column7)	515.53	492.00	149.77	0.02	0.29	181.00	180.88	181.00	18.37	0.00	0.10	100.00	100.00	0.00	311.00	334.53	387677.00	18.22	274.16	275.00
10	8	5	11524.00	13129.00	132.05	0	Spot (Block10, Row5, Column8)	249.71	251.00	26.76	0.00	0.11	180.00	179.89	180.00	19.08	0.00	0.11	98.00	84.00	0.00	71.00	69.71	117116.00	3.66	211.93	206.00
10	1	6	9432.00	13415.00	210.00	0	Spot (Block10, Row6, Column1)	655.95	562.50	281.55	0.07	0.43	169.00	168.95	169.00	24.28	0.00	0.14	100.00	100.00	0.00	393.50	486.95	822565.00	20.06	310.21	299.50
10	2	6	9731.00	13409.00	208.30	0	Spot (Block10, Row6, Column2)	309.49	303.00	67.00	0.01	0.22	170.00	169.01	170.00	23.72	0.00	0.14	99.00	93.00	0.00	133.00	139.49	381913.00	5.92	210.92	207.00
10	3	6	10012.00	13423.00	201.25	0	Spot (Block10, Row6, Column3)	218.54	218.00	19.84	0.00	0.09	173.00	171.14	173.00	19.59	0.00	0.11	91.00	61.00	0.00	45.00	45.54	250666.00	2.42	190.06	189.50
10	4	6	10368.00	13386.00	174.25	0	Spot (Block10, Row6, Column4)	205.48	204.00	16.11	0.00	0.08	177.00	175.26	177.00	21.93	0.00	0.13	62.00	17.00	0.00	27.00	28.48	174038.00	1.38	192.35	193.00
10	5	6	10631.00	13419.00	145.35	0	Spot (Block10, Row6, Column5)	421.64	404.00	100.10	0.02	0.24	178.00	174.83	178.00	24.10	0.01	0.14	100.00	99.00	0.00	226.00	243.64	242863.00	10.24	250.57	235.00
10	6	6	10927.00	13391.00	276.95	0	Spot (Block10, Row6, Column6)	193.30	194.00	21.18	0.00	0.11	178.00	174.41	178.00	21.75	0.01	0.12	38.00	4.00	0.00	16.00	15.30	432226.00	0.87	180.13	181.50
10	7	6	11236.00	13412.00	189.75	0	Spot (Block10, Row6, Column7)	203.44	201.00	20.39	0.01	0.10	180.00	178.58	180.00	19.59	0.00	0.11	53.00	19.00	0.00	21.00	23.44	207303.00	1.27	186.10	185.00
10	8	6	11543.00	13428.00	177.05	0	Spot (Block10, Row6, Column8)	215.02	212.00	25.18	0.01	0.12	181.00	179.78	181.00	19.01	0.00	0.11	68.00	36.00	0.00	31.00	34.02	188571.00	1.85	192.60	189.00
10	1	7	9430.00	13711.00	174.10	0	Spot (Block10, Row7, Column1)	225.22	218.00	25.97	0.01	0.12	163.00	162.95	163.00	23.43	0.00	0.14	97.00	66.00	0.00	55.00	62.22	190764.00	2.66	190.41	192.00
10	2	7	9725.00	13691.00	171.25	0	Spot (Block10, Row7, Column2)	192.68	192.00	14.74	0.00	0.08	162.50	162.84	162.50	21.10	0.00	0.13	76.00	17.00	0.00	29.50	30.18	157999.00	1.41	178.58	181.00
10	3	7	10030.00	13715.00	147.00	-50	Spot (Block10, Row7, Column3)	181.88	185.00	21.61	0.01	0.12	168.00	166.05	168.00	20.14	0.01	0.12	40.00	6.00	0.00	17.00	13.88	107129.00	0.79	169.52	167.00
10	4	7	10330.00	13717.00	147.00	-50	Spot (Block10, Row7, Column4)	183.88	184.00	11.28	0.00	0.06	171.00	170.17	171.00	22.58	0.00	0.13	24.00	0.00	0.00	13.00	12.88	108122.00	0.61	186.82	188.00
10	5	7	10648.00	13727.00	183.00	0	Spot (Block10, Row7, Column5)	202.69	204.00	16.85	0.00	0.08	178.00	176.11	178.00	24.88	0.00	0.14	52.00	3.00	0.00	26.00	24.69	190527.00	1.07	188.91	189.00
10	6	7	10924.00	13721.00	178.45	0	Spot (Block10, Row7, Column6)	376.16	369.00	84.40	0.01	0.22	184.00	181.50	184.00	30.68	0.01	0.17	99.00	97.00	0.00	185.00	192.16	335908.00	6.34	238.92	233.00
10	7	7	11213.00	13717.00	214.25	0	Spot (Block10, Row7, Column7)	201.07	197.00	24.46	0.01	0.12	181.00	177.25	181.00	23.49	0.01	0.13	34.00	10.00	0.00	16.00	20.07	263003.00	1.01	181.92	185.00
10	8	7	11535.00	13724.00	185.10	0	Spot (Block10, Row7, Column8)	419.98	410.00	90.03	0.01	0.21	188.00	186.07	188.00	21.26	0.00	0.11	99.00	99.00	0.00	222.00	231.98	405284.00	11.01	265.64	262.00
10	1	8	9417.00	14008.00	151.35	0	Spot (Block10, Row8, Column1)	321.33	299.50	88.71	0.03	0.28	171.00	168.65	171.00	21.23	0.01	0.13	97.00	88.00	0.00	128.50	150.33	201152.00	7.19	212.64	202.00
10	2	8	9723.00	14014.00	224.45	0	Spot (Block10, Row8, Column2)	184.41	186.00	19.89	0.00	0.11	167.00	165.93	167.00	20.49	0.00	0.12	46.00	6.00	0.00	19.00	17.41	266835.00	0.90	171.36	172.50
10	3	8	10008.00	14022.00	199.70	0	Spot (Block10, Row8, Column3)	191.01	192.00	16.06	0.00	0.08	169.00	166.53	169.00	20.05	0.01	0.12	58.00	10.00	0.00	23.00	22.01	216990.00	1.22	171.65	174.00
10	4	8	10328.00	14011.00	146.85	0	Spot (Block10, Row8, Column4)	646.44	591.00	217.19	0.04	0.34	171.00	169.97	171.00	20.84	0.00	0.12	100.00	100.00	0.00	420.00	475.44	379462.00	22.86	309.99	264.50
10	5	8	10589.00	14024.00	282.55	0	Spot (Block10, Row8, Column5)	185.49	185.00	17.39	0.00	0.09	177.00	175.14	177.00	28.89	0.00	0.16	9.00	1.00	0.00	8.00	8.49	434052.00	0.36	175.63	176.00
10	6	8	10930.00	14019.00	196.45	0	Spot (Block10, Row8, Column6)	937.33	773.00	490.73	0.08	0.52	184.00	184.60	184.00	34.61	0.00	0.19	100.00	100.00	0.00	589.00	753.33	1024502.00	21.75	388.68	389.00
10	7	8	11240.00	14022.00	159.20	0	Spot (Block10, Row8, Column7)	210.71	210.00	15.83	0.00	0.08	186.00	183.43	186.00	27.67	0.01	0.15	38.00	1.00	0.00	24.00	24.71	148548.00	0.99	198.36	198.00
10	8	8	11513.00	14029.00	141.35	0	Spot (Block10, Row8, Column8)	267.49	277.00	38.98	0.02	0.15	196.00	194.34	196.00	21.73	0.00	0.11	95.00	68.00	0.00	81.00	71.49	144711.00	3.37	228.35	219.00
11	1	1	13943.00	11931.00	153.50	0	Spot (Block11, Row1, Column1)	5281.06	4693.50	2749.61	0.05	0.52	84.00	86.93	84.00	23.35	0.01	0.27	100.00	100.00	0.00	4609.50	5197.06	3411562.00	222.48	1086.25	775.00
11	2	1	14240.00	11934.00	209.45	0	Spot (Block11, Row1, Column2)	101.32	101.00	12.57	0.00	0.12	84.00	85.75	84.00	16.15	0.01	0.19	53.00	11.00	0.00	17.00	17.32	126645.00	0.96	90.58	90.00
11	3	1	14583.00	11926.00	131.15	0	Spot (Block11, Row1, Column3)	98.84	98.00	9.63	0.00	0.10	83.00	83.09	83.00	11.96	0.00	0.14	64.00	24.00	0.00	15.00	15.84	45466.00	1.32	90.51	90.00
11	4	1	14814.00	11929.00	207.35	0	Spot (Block11, Row1, Column4)	95.39	95.00	12.08	0.00	0.13	83.00	83.35	83.00	12.25	0.00	0.15	47.00	17.00	0.00	12.00	12.39	116281.00	0.98	84.94	84.00
11	5	1	15139.00	11942.00	147.00	-50	Spot (Block11, Row1, Column5)	96.48	98.00	10.18	0.01	0.11	83.00	83.78	83.00	11.74	0.00	0.14	58.00	17.00	0.00	15.00	13.48	56826.00	1.08	85.09	85.00
11	6	1	15428.00	11947.00	243.25	0	Spot (Block11, Row1, Column6)	96.80	96.00	13.21	0.00	0.14	84.00	83.37	84.00	11.63	0.00	0.14	51.00	21.00	0.00	12.00	12.80	164751.00	1.15	87.55	87.00
11	7	1	15739.00	11940.00	165.45	0	Spot (Block11, Row1, Column7)	106.85	107.00	8.71	0.00	0.08	86.00	89.95	86.00	39.21	0.02	0.44	1.00	0.00	0.00	21.00	20.85	81096.00	0.43	97.72	98.00
11	8	1	16023.00	11950.00	148.20	0	Spot (Block11, Row1, Column8)	15511.32	14399.50	7206.22	0.03	0.46	90.00	97.08	90.00	48.09	0.03	0.50	100.00	100.00	0.00	14309.50	15421.32	9306790.00	320.50	2993.56	2214.00
11	1	2	13938.00	12234.00	147.00	-50	Spot (Block11, Row2, Column1)	86.94	88.00	9.28	0.01	0.11	86.00	87.26	86.00	18.20	0.01	0.21	1.00	0.00	0.00	2.00	0.94	51123.00	-0.02	83.19	82.00
11	2	2	14237.00	12236.00	147.00	-50	Spot (Block11, Row2, Column2)	88.87	89.00	11.89	0.00	0.13	86.00	85.46	86.00	12.93	0.00	0.15	24.00	0.00	0.00	3.00	2.87	52609.00	0.26	83.19	82.00
11	3	2	14537.00	12238.00	147.00	-50	Spot (Block11, Row2, Column3)	88.77	88.00	8.50	0.00	0.10	82.00	82.08	82.00	12.49	0.00	0.15	23.00	4.00	0.00	6.00	6.77	52732.00	0.54	88.90	88.00
11	4	2	14764.00	12255.00	141.80	0	Spot (Block11, Row2, Column4)	99.59	99.00	10.25	0.00	0.10	83.00	83.05	83.00	11.10	0.00	0.13	67.00	32.00	0.00	16.00	16.59	54772.00	1.49	90.68	91.00
11	5	2	15149.00	12242.00	205.15	0	Spot (Block11, Row2, Column5)	107.98	107.00	12.59	0.00	0.12	85.00	86.36	85.00	13.48	0.01	0.16	78.00	34.00	0.00	22.00	22.98	128930.00	1.60	93.31	93.00
11	6	2	15437.00	12244.00	147.00	-50	Spot (Block11, Row2, Column6)	95.15	95.00	21.99	0.00	0.23	87.00	90.12	87.00	21.75	0.02	0.24	9.00	0.00	0.00	8.00	8.15	56236.00	0.23	93.08	95.00
11	7	2	15737.00	12245.00	147.00	-50	Spot (Block11, Row2, Column7)	85.74	87.00	9.24	0.01	0.11	84.00	84.96	84.00	11.38	0.00	0.13	13.00	0.00	0.00	3.00	1.74	50587.00	0.07	86.37	87.00
11	8	2	16037.00	12247.00	147.00	-50	Spot (Block11, Row2, Column8)	89.77	90.00	8.54	0.00	0.10	89.00	92.46	89.00	31.54	0.02	0.34	0.00	0.00	0.00	1.00	0.77	53415.00	-0.09	91.86	91.00
11	1	3	13933.00	12621.00	237.05	0	Spot (Block11, Row3, Column1)	96.81	96.00	8.88	0.00	0.09	87.00	86.33	87.00	10.01	0.00	0.12	44.00	12.00	0.00	9.00	9.81	156729.00	1.05	90.08	89.00
11	2	3	14236.00	12536.00	147.00	-50	Spot (Block11, Row3, Column2)	89.28	88.00	10.02	0.01	0.11	86.00	85.92	86.00	11.39	0.00	0.13	24.00	3.00	0.00	2.00	3.28	52405.00	0.29	84.53	82.00
11	3	3	14512.00	12543.00	190.85	0	Spot (Block11, Row3, Column3)	112.61	113.00	13.58	0.00	0.12	82.00	82.29	82.00	11.56	0.00	0.14	90.00	70.00	0.00	31.00	30.61	115990.00	2.62	90.59	91.00
11	4	3	14846.00	12552.00	164.85	0	Spot (Block11, Row3, Column4)	105.58	105.00	8.84	0.00	0.08	82.00	82.42	82.00	10.92	0.00	0.13	92.00	58.00	0.00	23.00	23.58	78973.00	2.12	92.17	92.00
11	5	3	15114.00	12563.00	130.15	0	Spot (Block11, Row3, Column5)	117.14	111.00	43.96	0.02	0.38	88.00	90.23	88.00	19.37	0.01	0.21	61.00	18.00	0.00	23.00	29.14	53181.00	1.39	98.72	100.00
11	6	3	15438.00	12542.00	212.10	0	Spot (Block11, Row3, Column6)	1258.38	1097.50	571.44	0.06	0.45	91.00	99.26	91.00	30.50	0.04	0.31	100.00	100.00	0.00	1006.50	1167.38	1610720.00	38.00	412.76	385.00
11	7	3	15736.00	12545.00	147.00	-50	Spot (Block11, Row3, Column7)	91.64	90.00	12.68	0.01	0.14	84.00	89.92	84.00	25.70	0.03	0.29	11.00	0.00	0.00	6.00	7.64	53883.00	0.07	94.03	90.00
11	8	3	16040.00	12558.00	158.00	0	Spot (Block11, Row3, Column8)	283.95	279.50	100.20	0.01	0.35	85.00	85.79	85.00	13.08	0.00	0.15	99.00	97.00	0.00	194.50	198.95	195355.00	15.15	146.58	151.00
11	1	4	13929.00	12822.00	180.40	0	Spot (Block11, Row4, Column1)	110.92	111.00	11.30	0.00	0.10	86.00	85.93	86.00	11.85	0.00	0.14	87.00	57.00	0.00	25.00	24.92	101271.00	2.11	95.84	96.00
11	2	4	14234.00	12834.00	174.15	0	Spot (Block11, Row4, Column2)	147.46	143.00	26.37	0.01	0.18	86.00	85.87	86.00	11.41	0.00	0.13	98.00	95.00	0.00	57.00	61.46	125194.00	5.40	108.32	108.00
11	3	4	14531.00	12834.00	155.70	0	Spot (Block11, Row4, Column3)	178.16	182.00	32.15	0.01	0.18	82.00	82.46	82.00	12.71	0.00	0.15	99.00	98.00	0.00	100.00	96.16	118832.00	7.53	113.43	110.00
11	4	4	14895.00	12829.00	175.30	0	Spot (Block11, Row4, Column4)	93.27	93.00	10.68	0.00	0.11	82.00	82.96	82.00	12.55	0.01	0.15	43.00	11.00	0.00	11.00	11.27	80396.00	0.82	86.13	85.00
11	5	4	15132.00	12820.00	107.70	0	Spot (Block11, Row4, Column5)	175.54	142.00	170.12	0.09	0.97	86.00	86.29	86.00	12.26	0.00	0.14	98.00	92.00	0.00	56.00	89.54	52662.00	7.28	112.45	110.50
11	6	4	15442.00	12842.00	207.35	0	Spot (Block11, Row4, Column6)	106.52	106.00	12.79	0.00	0.12	85.00	88.12	85.00	21.68	0.02	0.25	47.00	4.00	0.00	21.00	21.52	130376.00	0.85	90.53	89.50
11	7	4	15734.00	12845.00	147.00	-50	Spot (Block11, Row4, Column7)	88.77	89.00	8.58	0.00	0.10	84.00	84.72	84.00	13.04	0.00	0.15	15.00	0.00	0.00	5.00	4.77	52110.00	0.31	89.74	92.00
11	8	4	16013.00	12796.00	211.15	0	Spot (Block11, Row4, Column8)	92.60	92.00	10.11	0.00	0.11	84.00	84.77	84.00	11.33	0.00	0.13	40.00	8.00	0.00	8.00	8.60	117510.00	0.69	83.09	83.00
11	1	5	13925.00	13155.00	176.65	0	Spot (Block11, Row5, Column1)	118.18	114.00	22.43	0.02	0.19	85.00	88.51	85.00	21.41	0.02	0.24	69.00	19.00	0.00	29.00	33.18	103408.00	1.39	99.14	98.00
11	2	5	14233.00	13134.00	158.75	0	Spot (Block11, Row5, Column2)	316.78	288.00	113.76	0.04	0.36	87.00	87.46	87.00	12.32	0.00	0.14	100.00	99.00	0.00	201.00	229.78	219529.00	18.62	143.04	130.50
11	3	5	14530.00	13139.00	163.50	0	Spot (Block11, Row5, Column3)	296.98	279.00	109.11	0.03	0.37	85.00	85.33	85.00	13.86	0.00	0.16	100.00	99.00	0.00	194.00	211.98	220657.00	15.28	138.72	127.00
11	4	5	14847.00	13184.00	190.85	0	Spot (Block11, Row5, Column4)	104.48	104.00	13.47	0.00	0.13	84.00	85.11	84.00	14.00	0.01	0.16	67.00	26.00	0.00	20.00	20.48	107200.00	1.38	95.61	95.00
11	5	5	15138.00	13135.00	154.65	0	Spot (Block11, Row5, Column5)	224.84	208.00	55.90	0.03	0.25	84.00	85.39	84.00	12.22	0.01	0.14	99.00	98.00	0.00	124.00	140.84	147946.00	11.41	129.10	113.00
11	6	5	15431.00	13129.00	160.10	0	Spot (Block11, Row5, Column6)	96.56	97.00	8.26	0.00	0.09	82.00	82.59	82.00	10.34	0.00	0.13	70.00	24.00	0.00	15.00	14.56	68463.00	1.35	87.37	87.00
11	7	5	15745.00	13146.00	183.15	0	Spot (Block11, Row5, Column7)	131.79	129.00	18.69	0.01	0.14	85.00	85.00	85.00	10.67	0.00	0.13	99.00	92.00	0.00	44.00	46.79	124669.00	4.38	103.07	103.00
11	8	5	16033.00	13147.00	147.00	-50	Spot (Block11, Row5, Column8)	91.74	92.00	7.98	0.00	0.09	86.00	86.31	86.00	11.03	0.00	0.13	22.00	2.00	0.00	6.00	5.74	54494.00	0.49	90.22	91.00
11	1	6	13931.00	13438.00	211.60	0	Spot (Block11, Row6, Column1)	1153.16	973.00	585.46	0.07	0.51	87.00	92.99	87.00	28.99	0.03	0.31	100.00	100.00	0.00	886.00	1066.16	1472584.00	36.57	341.09	340.00
11	2	6	14216.00	13435.00	218.35	0	Spot (Block11, Row6, Column2)	120.08	117.00	21.10	0.01	0.18	85.00	88.00	85.00	21.65	0.02	0.25	71.00	28.00	0.00	32.00	35.08	163306.00	1.48	95.49	95.00
11	3	6	14546.00	13427.00	218.85	0	Spot (Block11, Row6, Column3)	107.34	108.00	12.19	0.00	0.11	85.00	85.16	85.00	12.75	0.00	0.15	77.00	42.00	0.00	23.00	22.34	147371.00	1.74	93.59	94.00
11	4	6	14851.00	13429.00	174.25	0	Spot (Block11, Row6, Column4)	95.85	96.00	9.21	0.00	0.10	83.00	83.82	83.00	11.21	0.00	0.13	54.00	15.00	0.00	13.00	12.85	81374.00	1.07	90.44	89.00
11	5	6	15142.00	13438.00	173.65	0	Spot (Block11, Row6, Column5)	148.58	134.50	41.75	0.04	0.28	83.00	82.81	83.00	11.92	0.00	0.14	97.00	81.00	0.00	51.50	65.58	124513.00	5.52	100.80	99.00
11	6	6	15432.00	13443.00	147.00	-50	Spot (Block11, Row6, Column6)	93.27	93.00	7.73	0.00	0.08	84.00	84.51	84.00	11.08	0.00	0.13	35.00	7.00	0.00	9.00	9.27	55124.00	0.79	93.48	94.00
11	7	6	15732.00	13445.00	147.00	-50	Spot (Block11, Row6, Column7)	87.09	86.00	9.21	0.01	0.11	85.00	85.93	85.00	10.55	0.00	0.12	19.00	1.00	0.00	1.00	2.09	51297.00	0.11	88.74	89.00
11	8	6	16044.00	13460.00	142.15	0	Spot (Block11, Row6, Column8)	97.93	98.00	6.79	0.00	0.07	86.00	86.04	86.00	10.47	0.00	0.12	60.00	8.00	0.00	12.00	11.93	54153.00	1.14	93.09	93.50
11	1	7	13940.00	13730.00	183.20	0	Spot (Block11, Row7, Column1)	175.46	185.00	31.24	0.02	0.18	85.00	88.31	85.00	20.97	0.02	0.24	98.00	88.00	0.00	100.00	90.46	165983.00	4.16	110.64	110.00
11	2	7	14231.00	13736.00	147.00	-50	Spot (Block11, Row7, Column2)	85.18	86.00	8.25	0.00	0.10	84.00	85.09	84.00	12.43	0.01	0.15	8.00	0.00	0.00	2.00	1.18	50001.00	0.01	85.99	87.00
11	3	7	14530.00	13738.00	147.00	-50	Spot (Block11, Row7, Column3)	82.04	85.00	13.12	0.02	0.16	85.00	85.33	85.00	12.52	0.00	0.15	10.00	0.00	0.00	0.00	-2.96	48484.00	-0.26	84.18	85.00
11	4	7	14830.00	13740.00	147.00	-50	Spot (Block11, Row7, Column4)	89.74	88.00	11.60	0.01	0.13	84.00	83.93	84.00	12.06	0.00	0.14	24.00	7.00	0.00	4.00	5.74	52678.00	0.48	92.02	92.00
11	5	7	15130.00	13742.00	147.00	-50	Spot (Block11, Row7, Column5)	92.38	93.00	22.52	0.00	0.24	84.00	83.76	84.00	12.86	0.00	0.15	36.00	3.00	0.00	9.00	8.38	54413.00	0.67	93.51	93.00
11	6	7	15435.00	13730.00	232.30	0	Spot (Block11, Row7, Column6)	120.42	118.00	17.78	0.01	0.15	85.00	90.24	85.00	27.84	0.03	0.31	63.00	12.00	0.00	33.00	35.42	187377.00	1.08	96.33	95.00
11	7	7	15708.00	13710.00	267.65	0	Spot (Block11, Row7, Column7)	91.83	91.00	9.96	0.00	0.11	84.00	85.14	84.00	11.08	0.01	0.13	36.00	7.00	0.00	7.00	7.83	191280.00	0.60	87.49	87.00
11	8	7	16031.00	13750.00	208.10	0	Spot (Block11, Row7, Column8)	145.67	134.00	36.64	0.04	0.25	87.00	86.95	87.00	12.01	0.00	0.14	96.00	78.00	0.00	47.00	58.67	179314.00	4.89	100.72	101.00
11	1	8	13919.00	14042.00	153.25	0	Spot (Block11, Row8, Column1)	212.91	203.00	63.63	0.02	0.30	87.00	87.28	87.00	11.68	0.00	0.13	99.00	98.00	0.00	116.00	125.91	136899.00	10.76	118.77	113.00
11	2	8	14252.00	14019.00	128.60	0	Spot (Block11, Row8, Column2)	109.78	108.00	12.29	0.01	0.11	87.00	87.37	87.00	12.31	0.00	0.14	80.00	40.00	0.00	21.00	22.78	48524.00	1.82	98.46	99.00
11	3	8	14529.00	14038.00	147.00	-50	Spot (Block11, Row8, Column3)	90.77	90.00	10.14	0.00	0.11	84.00	84.70	84.00	13.30	0.00	0.16	29.00	1.00	0.00	6.00	6.77	53461.00	0.46	91.34	92.00
11	4	8	14833.00	14042.00	147.95	0	Spot (Block11, Row8, Column4)	770.28	713.00	336.38	0.03	0.44	85.00	85.51	85.00	12.91	0.00	0.15	100.00	100.00	0.00	628.00	685.28	462939.00	53.05	249.10	187.00
11	5	8	15129.00	14042.00	147.00	-50	Spot (Block11, Row8, Column5)	88.26	89.00	10.33	0.00	0.12	85.00	88.71	85.00	25.70	0.02	0.29	1.00	0.00	0.00	4.00	3.26	51985.00	-0.02	89.79	88.00
11	6	8	15430.00	14043.00	206.85	0	Spot (Block11, Row8, Column6)	1492.33	1213.00	855.25	0.09	0.57	89.00	97.40	89.00	36.13	0.04	0.37	100.00	100.00	0.00	1124.00	1403.33	1822131.00	38.61	425.14	418.00
11	7	8	15729.00	14045.00	147.00	-50	Spot (Block11, Row8, Column7)	98.80	97.00	12.60	0.01	0.13	88.00	92.40	88.00	25.98	0.02	0.28	13.00	0.00	0.00	9.00	10.80	58291.00	0.25	93.29	93.00
11	8	8	16029.00	14064.00	119.85	0	Spot (Block11, Row8, Column8)	148.33	125.00	94.85	0.07	0.64	89.00	89.58	89.00	12.43	0.00	0.14	95.00	78.00	0.00	36.00	59.33	56217.00	4.73	110.32	111.00
12	1	1	18442.00	11955.00	154.55	0	Spot (Block12, Row1, Column1)	5456.76	5116.50	2784.45	0.03	0.51	112.00	115.43	112.00	23.99	0.01	0.21	100.00	100.00	0.00	5004.50	5344.76	3546893.00	222.67	1300.75	911.00
12	2	1	18736.00	11955.00	188.60	0	Spot (Block12, Row1, Column2)	182.64	190.00	26.68	0.02	0.15	113.00	115.31	113.00	19.72	0.01	0.17	95.00	79.00	0.00	77.00	69.64	182455.00	3.41	132.15	128.00
12	3	1	19065.00	11956.00	143.90	0	Spot (Block12, Row1, Column3)	156.04	152.00	22.68	0.01	0.15	111.00	111.37	111.00	12.03	0.00	0.11	95.00	77.00	0.00	41.00	45.04	88476.00	3.71	126.67	127.00
12	4	1	19323.00	11973.00	171.90	0	Spot (Block12, Row1, Column4)	167.49	172.00	21.53	0.01	0.13	111.00	111.28	111.00	12.21	0.00	0.11	96.00	88.00	0.00	61.00	56.49	137510.00	4.60	133.15	129.00
12	5	1	19639.00	11966.00	158.85	0	Spot (Block12, Row1, Column5)	403.09	329.00	227.97	0.09	0.57	110.00	110.54	110.00	13.52	0.00	0.12	100.00	100.00	0.00	219.00	293.09	280150.00	21.64	173.19	177.00
12	6	1	19934.00	11963.00	157.30	0	Spot (Block12, Row1, Column6)	283.65	268.00	103.67	0.02	0.37	110.00	111.01	110.00	13.54	0.00	0.12	100.00	99.00	0.00	158.00	173.65	192598.00	12.75	162.72	166.00
12	7	1	20232.00	11968.00	150.60	0	Spot (Block12, Row1, Column7)	711.60	630.50	371.30	0.05	0.52	113.00	116.32	113.00	29.89	0.01	0.26	100.00	100.00	0.00	517.50	598.60	441193.00	19.91	239.90	205.00
12	8	1	20521.00	11971.00	147.70	0	Spot (Block12, Row1, Column8)	17278.58	16512.50	8174.20	0.02	0.47	119.00	129.37	119.00	65.57	0.04	0.51	100.00	100.00	0.00	16393.50	17159.58	10332593.00	261.54	3336.20	2538.00
12	1	2	18435.00	12258.00	147.00	-50	Spot (Block12, Row2, Column1)	122.17	124.00	11.87	0.01	0.10	113.00	114.55	113.00	18.36	0.01	0.16	21.00	0.00	0.00	11.00	9.17	72080.00	0.42	117.97	120.00
12	2	2	18734.00	12244.00	271.60	0	Spot (Block12, Row2, Column2)	128.72	125.00	20.98	0.01	0.16	112.00	112.64	112.00	11.99	0.00	0.11	55.00	28.00	0.00	13.00	16.72	277011.00	1.34	115.47	116.00
12	3	2	19021.00	12263.00	231.75	0	Spot (Block12, Row2, Column3)	123.46	123.00	12.52	0.00	0.10	112.00	111.94	112.00	11.09	0.00	0.10	47.00	18.00	0.00	11.00	11.46	190750.00	1.04	115.48	115.00
12	4	2	19339.00	12270.00	201.00	0	Spot (Block12, Row2, Column4)	139.19	139.00	13.97	0.00	0.10	115.00	114.99	115.00	12.26	0.00	0.11	79.00	48.00	0.00	24.00	24.19	158955.00	1.97	123.46	123.00
12	5	2	19651.00	12275.00	181.30	0	Spot (Block12, Row2, Column5)	154.17	151.00	24.88	0.01	0.16	113.00	113.02	113.00	12.15	0.00	0.11	92.00	70.00	0.00	38.00	41.17	141833.00	3.39	132.48	128.00
12	6	2	19927.00	12279.00	219.65	0	Spot (Block12, Row2, Column6)	125.51	124.00	13.52	0.01	0.11	110.00	110.89	110.00	12.96	0.00	0.12	54.00	18.00	0.00	14.00	15.51	173451.00	1.13	114.73	112.00
12	7	2	20254.00	12274.00	217.45	0	Spot (Block12, Row2, Column7)	125.72	126.00	9.55	0.00	0.08	113.00	113.45	113.00	12.74	0.00	0.11	51.00	8.00	0.00	13.00	12.72	170347.00	0.96	117.75	118.00
12	8	2	20535.00	12271.00	147.00	-50	Spot (Block12, Row2, Column8)	113.46	114.00	9.16	0.00	0.08	118.00	123.42	118.00	45.45	0.02	0.37	0.00	0.00	0.00	-4.00	-4.54	66942.00	-0.22	115.06	116.00
12	1	3	18435.00	12553.00	176.00	0	Spot (Block12, Row3, Column1)	210.56	206.00	43.39	0.01	0.21	111.00	111.77	111.00	15.27	0.00	0.14	99.00	93.00	0.00	95.00	99.56	182554.00	6.47	144.20	136.00
12	2	3	18734.00	12560.00	147.00	-50	Spot (Block12, Row3, Column2)	123.58	124.00	9.60	0.00	0.08	112.00	112.38	112.00	13.29	0.00	0.12	42.00	5.00	0.00	12.00	11.58	72791.00	0.84	124.30	126.00
12	3	3	19034.00	12548.00	161.05	0	Spot (Block12, Row3, Column3)	156.63	159.00	16.39	0.01	0.10	112.00	113.58	112.00	14.65	0.01	0.13	94.00	82.00	0.00	47.00	44.63	112461.00	2.94	128.29	128.00
12	4	3	19335.00	12562.00	155.55	0	Spot (Block12, Row3, Column4)	351.79	325.00	134.30	0.03	0.38	113.00	114.16	113.00	13.65	0.00	0.12	100.00	100.00	0.00	212.00	238.79	233939.00	17.41	175.27	178.00
12	5	3	19634.00	12565.00	147.00	-50	Spot (Block12, Row3, Column5)	176.03	146.00	181.82	0.08	1.03	114.00	114.79	114.00	14.20	0.00	0.12	84.00	54.00	0.00	32.00	62.03	103683.00	4.31	128.29	124.00
12	6	3	19943.00	12573.00	188.95	0	Spot (Block12, Row3, Column6)	353.23	315.00	131.59	0.05	0.37	116.00	117.55	116.00	16.84	0.01	0.14	100.00	99.00	0.00	199.00	237.23	355700.00	14.00	177.67	183.00
12	7	3	20244.00	12579.00	169.85	0	Spot (Block12, Row3, Column7)	183.71	189.00	25.16	0.01	0.14	115.00	115.38	115.00	14.73	0.00	0.13	97.00	88.00	0.00	74.00	68.71	146964.00	4.64	139.27	132.00
12	8	3	20537.00	12576.00	170.45	0	Spot (Block12, Row3, Column8)	191.17	192.00	19.49	0.00	0.10	116.00	116.21	116.00	13.39	0.00	0.12	99.00	96.00	0.00	76.00	75.17	154850.00	5.60	142.16	134.00
12	1	4	18432.00	12858.00	160.10	0	Spot (Block12, Row4, Column1)	330.04	290.00	121.15	0.06	0.37	107.00	107.80	107.00	14.98	0.00	0.14	100.00	99.00	0.00	183.00	223.04	233997.00	14.84	171.73	176.50
12	2	4	18741.00	12856.00	164.55	0	Spot (Block12, Row4, Column2)	142.53	141.00	14.19	0.00	0.10	110.00	110.67	110.00	15.48	0.00	0.14	89.00	52.00	0.00	31.00	32.53	107181.00	2.06	121.66	121.00
12	3	4	19035.00	12861.00	148.50	0	Spot (Block12, Row4, Column3)	1276.84	1072.50	687.09	0.08	0.54	112.00	113.97	112.00	17.14	0.01	0.15	100.00	100.00	0.00	960.50	1164.84	768660.00	67.84	381.20	288.00
12	4	4	19354.00	12898.00	191.10	0	Spot (Block12, Row4, Column4)	123.64	123.00	11.85	0.00	0.10	113.00	114.03	113.00	15.62	0.00	0.14	33.00	4.00	0.00	10.00	10.64	127351.00	0.62	115.62	116.00
12	5	4	19592.00	12871.00	164.95	0	Spot (Block12, Row4, Column5)	142.27	138.00	20.65	0.01	0.15	114.00	116.66	114.00	18.03	0.01	0.15	62.00	30.00	0.00	24.00	28.27	106700.00	1.42	125.63	126.00
12	6	4	19944.00	12881.00	237.00	0	Spot (Block12, Row4, Column6)	183.36	183.00	36.92	0.00	0.20	117.00	119.71	117.00	18.80	0.01	0.16	89.00	80.00	0.00	66.00	66.36	296857.00	3.39	142.24	135.00
12	7	4	20232.00	12866.00	162.45	0	Spot (Block12, Row4, Column7)	258.05	241.00	83.73	0.03	0.32	115.00	117.46	115.00	16.85	0.01	0.14	98.00	93.00	0.00	126.00	143.05	187859.00	8.34	153.18	144.00
12	8	4	20533.00	12891.00	172.85	0	Spot (Block12, Row4, Column8)	163.10	168.00	24.58	0.01	0.15	119.00	119.71	119.00	14.30	0.00	0.12	82.00	68.00	0.00	49.00	44.10	135700.00	3.03	133.20	130.00
12	1	5	18431.00	13156.00	164.85	0	Spot (Block12, Row5, Column1)	260.40	265.00	69.05	0.01	0.27	110.00	111.10	110.00	14.53	0.00	0.13	99.00	98.00	0.00	155.00	150.40	195820.00	10.27	158.98	155.00
12	2	5	18729.00	13159.00	161.55	0	Spot (Block12, Row5, Column2)	191.60	193.00	23.16	0.00	0.12	110.00	110.41	110.00	13.89	0.00	0.13	99.00	96.00	0.00	83.00	81.60	138721.00	5.84	133.98	130.00
12	3	5	19035.00	13155.00	177.10	0	Spot (Block12, Row5, Column3)	186.16	190.00	21.98	0.01	0.12	112.00	113.13	112.00	15.48	0.00	0.14	98.00	92.00	0.00	78.00	74.16	163080.00	4.72	135.15	131.00
12	4	5	19329.00	13163.00	174.25	0	Spot (Block12, Row5, Column4)	189.86	196.00	29.69	0.01	0.16	111.00	112.22	111.00	14.71	0.00	0.13	99.00	92.00	0.00	85.00	78.86	161192.00	5.28	136.10	131.00
12	5	5	19633.00	13163.00	146.45	0	Spot (Block12, Row5, Column5)	2099.90	1884.00	1249.81	0.05	0.60	119.00	123.76	119.00	23.53	0.02	0.19	100.00	100.00	0.00	1765.00	1980.90	1224239.00	83.97	552.93	364.50
12	6	5	19899.00	13139.00	160.05	0	Spot (Block12, Row5, Column6)	178.32	183.00	22.55	0.01	0.13	121.00	125.43	121.00	21.11	0.02	0.17	88.00	79.00	0.00	62.00	57.32	125719.00	2.51	156.11	161.00
12	7	5	20236.00	13169.00	186.40	0	Spot (Block12, Row5, Column7)	509.81	497.00	185.04	0.01	0.36	118.00	120.54	118.00	18.69	0.01	0.16	100.00	100.00	0.00	379.00	391.81	497576.00	20.83	220.88	211.50
12	8	5	20532.00	13169.00	150.55	0	Spot (Block12, Row5, Column8)	717.70	557.00	445.42	0.11	0.62	120.00	122.40	120.00	16.61	0.01	0.14	100.00	100.00	0.00	437.00	597.70	447844.00	35.83	225.56	198.00
12	1	6	18429.00	13462.00	190.35	0	Spot (Block12, Row6, Column1)	299.35	289.00	94.13	0.02	0.31	111.00	112.61	111.00	16.17	0.01	0.14	99.00	99.00	0.00	178.00	188.35	305337.00	11.55	168.71	173.00
12	2	6	18729.00	13460.00	201.85	0	Spot (Block12, Row6, Column2)	328.65	333.00	92.76	0.01	0.28	111.00	113.58	111.00	16.16	0.01	0.14	100.00	100.00	0.00	222.00	217.65	380574.00	13.31	179.48	182.00
12	3	6	19025.00	13460.00	150.20	0	Spot (Block12, Row6, Column3)	593.37	556.50	301.08	0.03	0.51	112.00	113.75	112.00	16.42	0.01	0.14	100.00	100.00	0.00	444.50	481.37	364329.00	29.21	216.60	182.00
12	4	6	19319.00	13485.00	185.60	0	Spot (Block12, Row6, Column4)	176.48	143.00	277.58	0.09	1.57	111.00	112.49	111.00	16.42	0.01	0.15	71.00	49.00	0.00	32.00	65.48	170831.00	3.90	125.75	125.00
12	5	6	19634.00	13462.00	147.50	0	Spot (Block12, Row6, Column5)	1773.28	1663.00	969.85	0.03	0.55	114.00	118.38	114.00	21.86	0.02	0.18	100.00	100.00	0.00	1549.00	1659.28	1049784.00	75.70	442.46	359.00
12	6	6	19947.00	13463.00	177.10	0	Spot (Block12, Row6, Column6)	130.57	128.00	13.55	0.01	0.10	113.00	116.64	113.00	19.62	0.01	0.17	40.00	8.00	0.00	15.00	17.57	114644.00	0.71	118.63	118.00
12	7	6	20229.00	13469.00	170.85	0	Spot (Block12, Row6, Column7)	248.54	238.00	63.37	0.02	0.25	114.00	114.36	114.00	15.20	0.00	0.13	100.00	98.00	0.00	124.00	134.54	202308.00	8.83	154.02	144.50
12	8	6	20542.00	13466.00	157.30	0	Spot (Block12, Row6, Column8)	331.22	299.00	113.70	0.04	0.34	116.00	116.60	116.00	14.48	0.00	0.12	100.00	100.00	0.00	183.00	215.22	225891.00	14.82	174.25	178.50
12	1	7	18434.00	13746.00	188.00	0	Spot (Block12, Row7, Column1)	147.71	145.00	18.72	0.01	0.13	109.00	110.01	109.00	14.14	0.00	0.13	91.00	62.00	0.00	36.00	38.71	146824.00	2.67	128.23	128.00
12	2	7	18728.00	13760.00	147.00	-50	Spot (Block12, Row7, Column2)	124.84	123.00	15.60	0.01	0.12	111.00	111.40	111.00	13.07	0.00	0.12	43.00	14.00	0.00	12.00	13.84	73533.00	1.03	115.03	113.00
12	3	7	19028.00	13761.00	147.00	-50	Spot (Block12, Row7, Column3)	123.93	123.00	11.30	0.00	0.09	114.00	114.55	114.00	15.12	0.00	0.13	28.00	5.00	0.00	9.00	9.93	73245.00	0.62	120.64	119.00
12	4	7	19364.00	13756.00	239.10	0	Spot (Block12, Row7, Column4)	124.45	123.00	11.43	0.01	0.09	113.00	113.74	113.00	14.99	0.00	0.13	34.00	7.00	0.00	10.00	11.45	204846.00	0.71	117.42	117.00
12	5	7	19625.00	13748.00	227.25	0	Spot (Block12, Row7, Column5)	125.88	126.00	14.11	0.00	0.11	110.00	112.31	110.00	16.48	0.01	0.15	48.00	11.00	0.00	16.00	15.88	186808.00	0.82	112.44	113.00
12	6	7	19931.00	13765.00	183.90	0	Spot (Block12, Row7, Column6)	422.41	418.00	125.62	0.00	0.30	111.00	113.87	111.00	19.16	0.01	0.17	100.00	100.00	0.00	307.00	311.41	401715.00	16.10	192.62	192.00
12	7	7	20221.00	13767.00	167.40	0	Spot (Block12, Row7, Column7)	268.20	245.00	93.97	0.04	0.35	111.00	112.03	111.00	14.62	0.00	0.13	100.00	99.00	0.00	134.00	157.20	208663.00	10.68	152.98	148.00
12	8	7	20524.00	13768.00	203.50	0	Spot (Block12, Row7, Column8)	186.56	187.00	23.97	0.00	0.13	115.00	114.76	115.00	12.61	0.00	0.11	97.00	94.00	0.00	72.00	71.56	219018.00	5.70	136.95	132.00
12	1	8	18413.00	14059.00	155.15	0	Spot (Block12, Row8, Column1)	377.02	308.00	331.88	0.09	0.88	110.00	110.87	110.00	14.20	0.00	0.13	100.00	99.00	0.00	198.00	267.02	249213.00	18.74	183.88	174.50
12	2	8	18711.00	14051.00	145.40	0	Spot (Block12, Row8, Column2)	136.23	129.00	26.12	0.02	0.19	108.00	109.47	108.00	14.09	0.01	0.13	74.00	30.00	0.00	21.00	28.23	78740.00	1.90	121.48	120.00
12	3	8	19017.00	14059.00	166.85	0	Spot (Block12, Row8, Column3)	223.84	210.00	57.57	0.03	0.26	110.00	109.29	110.00	12.43	0.00	0.11	99.00	93.00	0.00	100.00	113.84	173249.00	9.22	139.79	132.00
12	4	8	19325.00	14058.00	164.55	0	Spot (Block12, Row8, Column4)	268.24	277.00	60.89	0.01	0.23	111.00	110.42	111.00	11.85	0.00	0.11	100.00	99.00	0.00	166.00	157.24	201986.00	13.31	164.63	168.00
12	5	8	19619.00	14062.00	148.70	0	Spot (Block12, Row8, Column5)	125.18	125.00	10.88	0.00	0.09	108.00	108.98	108.00	14.87	0.00	0.14	58.00	12.00	0.00	17.00	17.18	75609.00	1.09	117.85	119.00
12	6	8	19938.00	14068.00	166.95	0	Spot (Block12, Row8, Column6)	580.05	483.00	281.30	0.08	0.48	110.00	113.43	110.00	20.02	0.01	0.18	100.00	100.00	0.00	373.00	470.05	447798.00	23.31	208.41	205.00
12	7	8	20216.00	14081.00	160.90	0	Spot (Block12, Row8, Column7)	160.91	167.00	20.11	0.02	0.12	110.00	111.80	110.00	15.73	0.01	0.14	95.00	76.00	0.00	57.00	50.91	115695.00	3.12	127.65	124.00
12	8	8	20515.00	14069.00	173.10	0	Spot (Block12, Row8, Column8)	208.66	202.00	39.27	0.01	0.19	111.00	110.70	111.00	11.20	0.00	0.10	98.00	96.00	0.00	91.00	97.66	175480.00	8.74	140.97	138.00
13	1	1	4918.00	16382.00	148.80	0	Spot (Block13, Row1, Column1)	5038.79	4440.50	2650.19	0.05	0.53	110.00	112.91	110.00	25.03	0.01	0.22	100.00	100.00	0.00	4330.50	4928.79	3053508.00	196.78	1120.67	897.50
13	2	1	5208.00	16387.00	150.80	0	Spot (Block13, Row1, Column2)	512.70	477.00	208.43	0.03	0.41	105.00	107.28	105.00	19.26	0.01	0.18	100.00	100.00	0.00	372.00	407.70	319927.00	21.05	197.20	189.00
13	3	1	5516.00	16391.00	147.00	-50	Spot (Block13, Row1, Column3)	111.61	111.00	9.40	0.00	0.08	105.00	105.80	105.00	13.41	0.00	0.13	23.00	2.00	0.00	6.00	6.61	65515.00	0.43	106.04	105.00
13	4	1	5809.00	16392.00	148.90	0	Spot (Block13, Row1, Column4)	412.67	392.50	142.86	0.02	0.35	107.00	108.14	107.00	12.47	0.00	0.12	100.00	100.00	0.00	285.50	305.67	250902.00	24.41	179.68	183.00
13	5	1	6106.00	16387.00	162.55	0	Spot (Block13, Row1, Column5)	185.77	191.00	35.58	0.01	0.19	105.00	105.84	105.00	12.66	0.00	0.12	99.00	93.00	0.00	86.00	80.77	135613.00	6.32	128.58	123.00
13	6	1	6410.00	16390.00	163.05	0	Spot (Block13, Row1, Column6)	251.53	217.00	91.10	0.06	0.36	102.00	103.83	102.00	14.12	0.01	0.14	99.00	95.00	0.00	115.00	149.53	186381.00	10.46	137.15	131.00
13	7	1	6711.00	16396.00	144.55	0	Spot (Block13, Row1, Column7)	834.59	744.00	494.99	0.05	0.59	106.00	111.01	106.00	36.04	0.02	0.32	100.00	100.00	0.00	638.00	728.59	471544.00	20.08	259.65	196.50
13	8	1	6997.00	16403.00	146.00	0	Spot (Block13, Row1, Column8)	14584.72	12854.00	7585.04	0.05	0.52	110.00	119.83	110.00	59.82	0.04	0.50	100.00	100.00	0.00	12744.00	14474.72	8459135.00	241.79	2658.33	1960.00
13	1	2	4908.00	16634.00	277.50	0	Spot (Block13, Row2, Column1)	114.84	115.00	11.51	0.00	0.10	108.00	110.02	108.00	22.67	0.01	0.21	9.00	0.00	0.00	7.00	6.84	258038.00	0.21	107.25	107.00
13	2	2	5199.00	16689.00	168.65	0	Spot (Block13, Row2, Column2)	122.71	121.00	13.20	0.01	0.11	106.00	106.32	106.00	13.11	0.00	0.12	55.00	22.00	0.00	15.00	16.71	97060.00	1.25	111.35	111.00
13	3	2	5522.00	16663.00	242.10	0	Spot (Block13, Row2, Column3)	117.24	118.00	13.11	0.00	0.11	105.00	104.65	105.00	12.35	0.00	0.12	51.00	16.00	0.00	13.00	12.24	197898.00	1.02	104.88	103.00
13	4	2	5831.00	16688.00	129.05	0	Spot (Block13, Row2, Column4)	128.15	127.00	11.17	0.00	0.09	106.00	106.87	106.00	14.11	0.00	0.13	78.00	25.00	0.00	21.00	22.15	57413.00	1.51	117.20	118.00
13	5	2	6114.00	16688.00	180.40	0	Spot (Block13, Row2, Column5)	155.98	155.00	23.03	0.00	0.15	103.00	103.18	103.00	12.34	0.00	0.12	98.00	91.00	0.00	52.00	52.98	142095.00	4.28	125.40	124.00
13	6	2	6486.00	16704.00	288.55	0	Spot (Block13, Row2, Column6)	118.28	118.00	10.97	0.00	0.09	104.00	106.29	104.00	17.57	0.01	0.17	37.00	3.00	0.00	14.00	14.28	288120.00	0.68	109.72	110.00
13	7	2	6714.00	16698.00	147.00	-50	Spot (Block13, Row2, Column7)	113.11	112.00	11.96	0.00	0.11	104.00	105.41	104.00	14.23	0.01	0.14	28.00	7.00	0.00	8.00	9.11	66397.00	0.54	114.03	110.00
13	8	2	7027.00	16759.00	238.00	0	Spot (Block13, Row2, Column8)	119.30	119.00	12.09	0.00	0.10	107.00	110.27	107.00	27.43	0.01	0.25	8.00	0.00	0.00	12.00	12.30	194227.00	0.33	111.36	112.00
13	1	3	4919.00	16990.00	169.40	0	Spot (Block13, Row3, Column1)	192.14	194.00	40.09	0.00	0.21	111.00	111.48	111.00	12.39	0.00	0.11	99.00	96.00	0.00	83.00	81.14	153329.00	6.51	137.77	135.00
13	2	3	5239.00	16985.00	195.80	0	Spot (Block13, Row3, Column2)	123.67	124.00	9.49	0.00	0.08	111.00	111.27	111.00	10.72	0.00	0.10	59.00	19.00	0.00	13.00	12.67	134549.00	1.16	114.02	114.00
13	3	3	5498.00	16996.00	149.35	0	Spot (Block13, Row3, Column3)	183.26	180.00	56.64	0.01	0.31	111.00	111.24	111.00	13.05	0.00	0.12	97.00	93.00	0.00	69.00	72.26	111788.00	5.52	135.79	132.00
13	4	3	5807.00	16994.00	160.15	0	Spot (Block13, Row3, Column4)	321.41	297.00	116.36	0.03	0.36	107.00	108.10	107.00	13.61	0.00	0.13	100.00	99.00	0.00	190.00	214.41	227238.00	15.68	164.33	172.00
13	5	3	6109.00	17001.00	142.40	0	Spot (Block13, Row3, Column5)	162.67	166.00	21.85	0.01	0.13	108.00	109.37	108.00	15.45	0.01	0.14	95.00	83.00	0.00	58.00	54.67	89794.00	3.45	128.23	128.00
13	6	3	6412.00	16996.00	214.45	0	Spot (Block13, Row3, Column6)	463.00	387.50	225.91	0.08	0.49	109.00	111.86	109.00	20.18	0.01	0.18	100.00	100.00	0.00	278.50	354.00	606533.00	17.40	219.81	211.00
13	7	3	6714.00	16978.00	167.50	0	Spot (Block13, Row3, Column7)	121.34	118.00	14.22	0.01	0.12	107.00	109.98	107.00	18.75	0.01	0.17	31.00	9.00	0.00	11.00	14.34	94163.00	0.61	110.38	109.50
13	8	3	7013.00	17008.00	155.20	0	Spot (Block13, Row3, Column8)	403.00	380.00	125.77	0.03	0.31	110.00	110.65	110.00	15.26	0.00	0.14	100.00	100.00	0.00	270.00	293.00	267187.00	19.16	196.01	187.00
13	1	4	4915.00	17284.00	151.90	0	Spot (Block13, Row4, Column1)	323.82	304.00	105.90	0.03	0.33	110.00	110.84	110.00	14.00	0.00	0.13	100.00	100.00	0.00	194.00	213.82	204977.00	15.21	162.42	165.00
13	2	4	5208.00	17284.00	159.40	0	Spot (Block13, Row4, Column2)	157.16	160.00	17.15	0.01	0.11	112.00	113.62	112.00	14.51	0.01	0.13	92.00	80.00	0.00	48.00	45.16	109855.00	3.00	124.88	124.00
13	3	4	5510.00	17289.00	140.35	0	Spot (Block13, Row4, Column3)	1543.19	1374.00	891.22	0.05	0.58	112.00	113.14	112.00	14.41	0.00	0.13	100.00	100.00	0.00	1262.00	1431.19	824066.00	99.22	432.47	314.50
13	4	4	5819.00	17294.00	185.35	0	Spot (Block13, Row4, Column4)	132.96	128.00	17.89	0.02	0.13	110.00	111.33	110.00	13.07	0.01	0.12	65.00	31.00	0.00	18.00	22.96	128838.00	1.65	120.23	120.00
13	5	4	6137.00	17328.00	218.75	0	Spot (Block13, Row4, Column5)	130.35	128.00	27.60	0.01	0.21	112.00	113.21	112.00	14.88	0.00	0.13	52.00	21.00	0.00	16.00	18.35	179616.00	1.15	121.79	121.00
13	6	4	6411.00	17303.00	177.45	0	Spot (Block13, Row4, Column6)	186.59	189.00	19.71	0.01	0.11	112.00	113.04	112.00	15.85	0.00	0.14	99.00	96.00	0.00	77.00	74.59	164949.00	4.64	137.38	133.00
13	7	4	6687.00	17300.00	204.80	0	Spot (Block13, Row4, Column7)	146.72	143.00	21.45	0.01	0.15	109.00	110.08	109.00	14.52	0.00	0.13	84.00	55.00	0.00	34.00	37.72	174306.00	2.52	123.18	121.00
13	8	4	7012.00	17300.00	147.00	-50	Spot (Block13, Row4, Column8)	128.33	126.00	13.13	0.01	0.10	112.00	112.74	112.00	13.03	0.00	0.12	50.00	20.00	0.00	14.00	16.33	75588.00	1.20	118.42	118.00
13	1	5	4912.00	17588.00	139.40	0	Spot (Block13, Row5, Column1)	828.15	762.00	401.07	0.04	0.48	113.00	114.34	113.00	16.53	0.01	0.14	100.00	100.00	0.00	649.00	715.15	434781.00	43.18	270.58	248.00
13	2	5	5208.00	17585.00	153.35	0	Spot (Block13, Row5, Column2)	447.22	426.50	146.12	0.02	0.33	114.00	115.03	114.00	15.58	0.00	0.14	100.00	100.00	0.00	312.50	333.22	288010.00	21.32	196.82	190.00
13	3	5	5505.00	17589.00	156.95	0	Spot (Block13, Row5, Column3)	223.91	212.00	36.87	0.02	0.16	116.00	117.87	116.00	16.29	0.01	0.14	99.00	98.00	0.00	96.00	107.91	151142.00	6.51	153.24	149.00
13	4	5	5810.00	17595.00	166.70	0	Spot (Block13, Row5, Column4)	186.61	190.00	18.58	0.01	0.10	115.00	115.69	115.00	14.73	0.00	0.13	98.00	93.00	0.00	75.00	71.61	144622.00	4.82	138.05	134.00
13	5	5	6105.00	17590.00	141.50	0	Spot (Block13, Row5, Column5)	1550.90	1420.00	919.08	0.04	0.59	115.00	117.62	115.00	18.41	0.01	0.16	100.00	100.00	0.00	1305.00	1435.90	851443.00	77.85	354.40	279.00
13	6	5	6425.00	17579.00	175.40	0	Spot (Block13, Row5, Column6)	126.88	126.00	10.46	0.00	0.08	110.00	111.04	110.00	14.18	0.00	0.13	58.00	13.00	0.00	16.00	16.88	109620.00	1.12	119.37	120.00
13	7	5	6711.00	17600.00	155.60	0	Spot (Block13, Row5, Column7)	230.68	226.00	30.74	0.01	0.13	110.00	110.10	110.00	12.94	0.00	0.12	100.00	100.00	0.00	116.00	120.68	153635.00	9.32	161.01	154.50
13	8	5	7009.00	17599.00	155.05	0	Spot (Block13, Row5, Column8)	219.26	204.00	59.25	0.03	0.27	113.00	113.15	113.00	12.18	0.00	0.11	99.00	95.00	0.00	91.00	106.26	145367.00	8.71	143.46	136.00
13	1	6	4904.00	17890.00	220.15	0	Spot (Block13, Row6, Column1)	395.37	304.00	187.20	0.11	0.47	113.00	115.51	113.00	18.48	0.01	0.16	100.00	100.00	0.00	191.00	282.37	546790.00	15.14	204.92	204.00
13	2	6	5215.00	17880.00	177.70	0	Spot (Block13, Row6, Column2)	177.75	180.00	19.36	0.01	0.11	115.00	116.41	115.00	16.53	0.01	0.14	97.00	89.00	0.00	65.00	62.75	156601.00	3.71	136.93	133.00
13	3	6	5499.00	17888.00	144.55	0	Spot (Block13, Row6, Column3)	484.32	444.00	211.54	0.04	0.44	117.00	118.38	117.00	14.99	0.01	0.13	100.00	100.00	0.00	327.00	367.32	276548.00	24.41	195.89	186.00
13	4	6	5815.00	17864.00	135.10	0	Spot (Block13, Row6, Column4)	148.70	148.50	22.44	0.00	0.15	121.00	123.25	121.00	19.88	0.01	0.16	57.00	40.00	0.00	27.50	27.70	73161.00	1.28	135.52	128.00
13	5	6	6106.00	17894.00	139.55	0	Spot (Block13, Row6, Column5)	2223.45	1944.00	1398.10	0.06	0.63	120.00	122.97	120.00	22.12	0.01	0.18	100.00	100.00	0.00	1824.00	2103.45	1162862.00	94.96	615.29	440.50
13	6	6	6410.00	17893.00	214.75	0	Spot (Block13, Row6, Column6)	126.15	123.00	14.33	0.01	0.11	109.00	109.90	109.00	13.82	0.00	0.13	52.00	20.00	0.00	14.00	17.15	166269.00	1.18	113.03	113.00
13	7	6	6701.00	17906.00	158.70	0	Spot (Block13, Row6, Column7)	189.63	193.00	17.42	0.01	0.09	110.00	110.63	110.00	12.69	0.00	0.11	100.00	99.00	0.00	83.00	79.63	132361.00	6.22	140.31	135.00
13	8	6	7019.00	17897.00	168.80	0	Spot (Block13, Row6, Column8)	180.16	184.00	25.22	0.01	0.14	117.00	117.03	117.00	12.74	0.00	0.11	97.00	88.00	0.00	67.00	63.16	142325.00	4.95	141.46	135.50
13	1	7	4904.00	18190.00	176.00	0	Spot (Block13, Row7, Column1)	148.74	151.00	17.65	0.01	0.12	114.00	115.06	114.00	15.22	0.00	0.13	81.00	58.00	0.00	37.00	34.74	128954.00	2.21	126.63	125.50
13	2	7	5207.00	18185.00	148.05	0	Spot (Block13, Row7, Column2)	129.20	129.00	10.84	0.00	0.08	116.00	115.55	116.00	11.77	0.00	0.10	56.00	18.00	0.00	13.00	13.20	77001.00	1.16	121.90	123.00
13	3	7	5575.00	18211.00	216.55	0	Spot (Block13, Row7, Column3)	129.00	127.00	14.23	0.01	0.11	117.00	119.32	117.00	16.68	0.01	0.14	31.00	8.00	0.00	10.00	12.00	172984.00	0.58	123.37	123.00
13	4	7	5808.00	18193.00	147.00	-50	Spot (Block13, Row7, Column4)	137.65	137.00	12.11	0.00	0.09	123.00	125.51	123.00	18.82	0.01	0.15	35.00	3.00	0.00	14.00	14.65	81487.00	0.64	135.87	133.00
13	5	7	6108.00	18195.00	147.00	-50	Spot (Block13, Row7, Column5)	127.41	126.00	12.33	0.00	0.10	121.00	122.81	121.00	20.25	0.01	0.16	12.00	1.00	0.00	5.00	6.41	74920.00	0.23	128.66	127.00
13	6	7	6398.00	18200.00	191.60	0	Spot (Block13, Row7, Column6)	184.71	190.00	24.01	0.01	0.13	115.00	118.15	115.00	21.16	0.01	0.18	94.00	85.00	0.00	75.00	69.71	191357.00	3.15	138.91	137.50
13	7	7	6694.00	18204.00	152.10	0	Spot (Block13, Row7, Column7)	301.19	280.00	83.60	0.03	0.28	113.00	114.04	113.00	13.00	0.00	0.11	100.00	99.00	0.00	167.00	188.19	191555.00	14.39	175.33	175.50
13	8	7	7008.00	18199.00	189.90	0	Spot (Block13, Row7, Column8)	243.07	247.00	42.62	0.01	0.18	118.00	119.20	118.00	15.36	0.00	0.13	99.00	99.00	0.00	129.00	125.07	245984.00	8.06	159.84	161.00
13	1	8	4887.00	18477.00	156.05	0	Spot (Block13, Row8, Column1)	248.26	197.00	289.27	0.10	1.17	117.00	117.19	117.00	11.65	0.00	0.10	98.00	93.00	0.00	80.00	131.26	168818.00	11.25	158.16	148.50
13	2	8	5137.00	18511.00	100.45	0	Spot (Block13, Row8, Column2)	136.93	134.00	15.66	0.01	0.11	115.00	115.48	115.00	12.55	0.00	0.11	67.00	31.00	0.00	19.00	21.93	35328.00	1.71	127.10	128.00
13	3	8	5521.00	18496.00	156.40	0	Spot (Block13, Row8, Column3)	152.97	153.00	30.04	0.00	0.20	119.00	121.09	119.00	17.00	0.01	0.14	66.00	50.00	0.00	34.00	33.97	102946.00	1.87	132.63	131.00
13	4	8	5802.00	18491.00	144.80	0	Spot (Block13, Row8, Column4)	866.97	818.00	332.90	0.03	0.38	118.00	121.60	118.00	19.17	0.01	0.16	100.00	100.00	0.00	700.00	748.97	492440.00	38.89	309.44	259.50
13	5	8	6102.00	18557.00	176.10	0	Spot (Block13, Row8, Column5)	130.31	128.50	16.04	0.01	0.12	114.00	117.43	114.00	20.02	0.01	0.17	30.00	8.00	0.00	14.50	16.31	113633.00	0.64	121.00	120.00
13	6	8	6403.00	18491.00	188.55	0	Spot (Block13, Row8, Column6)	675.80	529.50	427.78	0.11	0.63	119.00	124.49	119.00	25.39	0.02	0.20	100.00	100.00	0.00	410.50	556.80	677148.00	21.71	246.67	237.50
13	7	8	6706.00	18480.00	165.90	0	Spot (Block13, Row8, Column7)	175.79	181.00	22.71	0.01	0.13	116.00	117.98	116.00	18.93	0.01	0.16	93.00	81.00	0.00	65.00	59.79	134307.00	3.05	134.01	134.00
13	8	8	7010.00	18486.00	243.40	0	Spot (Block13, Row8, Column8)	150.23	152.00	23.83	0.01	0.16	121.00	122.20	121.00	17.07	0.00	0.14	63.00	47.00	0.00	31.00	29.23	257202.00	1.64	122.95	122.00
14	1	1	9416.00	16407.00	148.60	0	Spot (Block14, Row1, Column1)	6432.64	5777.50	3334.04	0.05	0.52	325.00	345.87	325.00	54.43	0.03	0.16	100.00	100.00	0.00	5452.50	6107.64	3872447.00	111.84	1904.48	1465.50
14	2	1	9712.00	16415.00	145.45	0	Spot (Block14, Row1, Column2)	1933.73	1749.00	843.68	0.04	0.44	343.00	355.24	343.00	53.10	0.02	0.15	100.00	100.00	0.00	1406.00	1590.73	1115765.00	29.73	722.17	675.00
14	3	1	10011.00	16407.00	148.15	0	Spot (Block14, Row1, Column3)	844.45	776.00	327.98	0.04	0.39	373.00	364.55	373.00	48.20	0.01	0.13	100.00	95.00	0.00	403.00	471.45	508356.00	9.96	484.14	466.50
14	4	1	10308.00	16415.00	142.60	0	Spot (Block14, Row1, Column4)	1827.82	1842.00	686.29	0.00	0.38	378.00	369.42	378.00	53.11	0.01	0.14	100.00	100.00	0.00	1464.00	1449.82	1007127.00	27.46	744.14	687.00
14	5	1	10611.00	16415.00	148.35	0	Spot (Block14, Row1, Column5)	1545.46	1401.00	821.83	0.04	0.53	381.00	373.00	381.00	57.19	0.01	0.15	100.00	99.00	0.00	1020.00	1164.46	928822.00	20.50	635.24	600.00
14	6	1	10906.00	16417.00	147.30	0	Spot (Block14, Row1, Column6)	1675.19	1548.50	794.49	0.03	0.47	391.00	387.21	391.00	60.11	0.00	0.16	99.00	99.00	0.00	1157.50	1284.19	998415.00	21.43	645.73	569.00
14	7	1	11208.00	16420.00	144.10	0	Spot (Block14, Row1, Column7)	4823.67	4357.00	2751.88	0.04	0.57	395.00	401.41	395.00	85.52	0.01	0.21	100.00	100.00	0.00	3962.00	4428.67	2739843.00	51.71	1323.32	843.00
14	8	1	11499.00	16426.00	147.00	0	Spot (Block14, Row1, Column8)	19263.22	17483.00	9635.83	0.04	0.50	398.00	413.65	398.00	103.37	0.02	0.25	100.00	100.00	0.00	17085.00	18865.22	11326774.00	182.35	3973.63	3036.00
14	1	2	9406.00	16706.00	224.40	0	Spot (Block14, Row2, Column1)	390.19	392.00	60.82	0.00	0.16	330.00	348.50	330.00	50.79	0.02	0.15	62.00	18.00	0.00	62.00	60.19	562661.00	0.82	365.87	376.00
14	2	2	9712.00	16713.00	136.50	0	Spot (Block14, Row2, Column2)	896.56	814.50	261.48	0.04	0.29	375.00	364.90	375.00	49.82	0.01	0.14	100.00	99.00	0.00	439.50	521.56	450072.00	10.67	512.19	494.00
14	3	2	10011.00	16703.00	172.20	0	Spot (Block14, Row2, Column3)	475.58	476.00	77.39	0.00	0.16	381.00	370.82	381.00	48.63	0.01	0.13	62.00	47.00	0.00	95.00	94.58	391878.00	2.15	407.15	402.00
14	4	2	10315.00	16719.00	167.95	0	Spot (Block14, Row2, Column4)	858.70	863.00	197.00	0.00	0.23	384.00	376.00	384.00	53.75	0.01	0.14	99.00	99.00	0.00	479.00	474.70	670647.00	8.98	536.11	527.50
14	5	2	10608.00	16714.00	198.20	0	Spot (Block14, Row2, Column5)	617.70	592.00	125.17	0.02	0.20	384.00	376.26	384.00	56.17	0.01	0.15	96.00	85.00	0.00	208.00	233.70	686878.00	4.30	457.86	463.00
14	6	2	10908.00	16712.00	175.90	0	Spot (Block14, Row2, Column6)	623.05	594.00	167.55	0.02	0.27	389.00	389.10	389.00	67.01	0.00	0.17	82.00	64.00	0.00	205.00	234.05	537694.00	3.49	432.88	414.00
14	7	2	11211.00	16723.00	166.30	0	Spot (Block14, Row2, Column7)	660.28	605.00	169.84	0.04	0.26	391.00	392.03	391.00	60.70	0.00	0.15	95.00	80.00	0.00	214.00	269.28	506437.00	4.42	465.10	464.00
14	8	2	11531.00	16703.00	201.10	0	Spot (Block14, Row2, Column8)	456.71	474.00	62.83	0.02	0.14	392.00	401.08	392.00	82.68	0.01	0.21	49.00	5.00	0.00	82.00	64.71	523848.00	0.67	417.98	402.50
14	1	3	9411.00	17010.00	146.80	0	Spot (Block14, Row3, Column1)	1586.07	1437.00	819.02	0.04	0.52	367.00	361.73	367.00	50.03	0.01	0.14	100.00	100.00	0.00	1070.00	1219.07	931023.00	24.47	632.31	592.00
14	2	3	9711.00	17013.00	151.15	0	Spot (Block14, Row3, Column2)	611.64	594.50	112.68	0.01	0.18	388.00	379.43	388.00	52.96	0.01	0.14	97.00	81.00	0.00	206.50	223.64	381665.00	4.38	461.89	481.00
14	3	3	10001.00	17011.00	144.15	0	Spot (Block14, Row3, Column3)	5041.73	4109.00	3799.40	0.09	0.75	388.00	382.67	388.00	60.56	0.01	0.16	100.00	100.00	0.00	3721.00	4653.73	2853621.00	76.93	1404.55	1056.00
14	4	3	10311.00	17015.00	146.40	0	Spot (Block14, Row3, Column4)	2207.60	2016.00	1025.62	0.04	0.46	388.00	383.38	388.00	56.48	0.01	0.15	100.00	100.00	0.00	1628.00	1819.60	1287031.00	32.30	788.41	699.00
14	5	3	10608.00	17014.00	142.75	0	Spot (Block14, Row3, Column5)	2908.18	2623.00	1671.08	0.04	0.57	394.00	395.32	394.00	63.13	0.00	0.16	100.00	100.00	0.00	2229.00	2514.18	1614038.00	39.80	1042.56	846.00
14	6	3	10912.00	17016.00	173.30	0	Spot (Block14, Row3, Column6)	1972.49	1703.50	1006.95	0.06	0.51	393.00	398.29	393.00	75.24	0.01	0.19	100.00	100.00	0.00	1310.50	1579.49	1641108.00	20.92	761.21	720.00
14	7	3	11215.00	17023.00	145.65	0	Spot (Block14, Row3, Column7)	1332.51	1173.00	597.82	0.06	0.45	392.00	396.47	392.00	68.08	0.00	0.17	100.00	99.00	0.00	781.00	940.51	771524.00	13.75	616.76	591.00
14	8	3	11512.00	17033.00	152.00	0	Spot (Block14, Row3, Column8)	1575.41	1513.00	650.44	0.02	0.41	390.00	388.45	390.00	53.88	0.00	0.14	100.00	99.00	0.00	1123.00	1185.41	994086.00	22.03	721.58	639.50
14	1	4	9410.00	17309.00	144.90	0	Spot (Block14, Row4, Column1)	1881.78	1685.50	951.67	0.05	0.51	368.00	361.90	368.00	52.02	0.01	0.14	100.00	100.00	0.00	1317.50	1513.78	1080140.00	29.22	710.45	618.50
14	2	4	9720.00	17316.00	169.00	0	Spot (Block14, Row4, Column2)	510.21	495.00	77.98	0.01	0.15	385.00	378.09	385.00	59.87	0.01	0.16	78.00	35.00	0.00	110.00	125.21	404593.00	2.21	431.72	414.50
14	3	4	10009.00	17313.00	145.00	0	Spot (Block14, Row4, Column3)	11768.65	10719.50	6630.95	0.04	0.56	392.00	388.35	392.00	65.17	0.00	0.17	100.00	100.00	0.00	10327.50	11376.65	6731665.00	174.62	2589.84	2042.50
14	4	4	10296.00	17320.00	197.25	0	Spot (Block14, Row4, Column4)	449.77	418.00	69.06	0.03	0.15	390.00	384.22	390.00	57.31	0.01	0.15	44.00	19.00	0.00	28.00	59.77	493847.00	1.14	400.81	395.00
14	5	4	10594.00	17319.00	146.55	0	Spot (Block14, Row4, Column5)	1017.23	944.00	340.55	0.03	0.33	391.00	390.74	391.00	64.08	0.00	0.16	100.00	99.00	0.00	553.00	626.23	594062.00	9.78	571.83	566.00
14	6	4	10906.00	17312.00	206.35	0	Spot (Block14, Row4, Column6)	628.49	595.00	129.75	0.02	0.21	394.00	393.43	394.00	60.99	0.00	0.16	95.00	78.00	0.00	201.00	234.49	759210.00	3.85	456.57	436.00
14	7	4	11201.00	17325.00	155.30	0	Spot (Block14, Row4, Column7)	955.78	802.00	476.30	0.08	0.50	393.00	397.23	393.00	76.82	0.00	0.19	93.00	74.00	0.00	409.00	562.78	634638.00	7.27	487.23	472.00
14	8	4	11507.00	17327.00	166.75	0	Spot (Block14, Row4, Column8)	548.40	504.00	106.88	0.04	0.19	391.00	385.64	391.00	50.63	0.01	0.13	85.00	60.00	0.00	113.00	157.40	425555.00	3.21	436.30	415.00
14	1	5	9411.00	17614.00	140.75	0	Spot (Block14, Row5, Column1)	3266.71	2915.50	1680.74	0.05	0.51	356.00	360.07	356.00	57.20	0.00	0.16	100.00	100.00	0.00	2559.50	2910.71	1750954.00	50.82	1040.52	899.00
14	2	5	9707.00	17608.00	150.30	0	Spot (Block14, Row5, Column2)	1604.16	1523.00	629.57	0.02	0.39	380.00	376.58	380.00	58.34	0.00	0.15	100.00	100.00	0.00	1143.00	1224.16	999392.00	21.04	701.95	672.50
14	3	5	10009.00	17615.00	163.30	0	Spot (Block14, Row5, Column3)	739.22	691.00	242.96	0.03	0.33	390.00	388.66	390.00	60.79	0.00	0.16	95.00	78.00	0.00	301.00	349.22	547024.00	5.77	472.26	480.00
14	4	5	10305.00	17614.00	145.60	0	Spot (Block14, Row5, Column4)	1147.71	1035.50	478.92	0.04	0.42	390.00	389.51	390.00	73.84	0.00	0.19	100.00	97.00	0.00	645.50	757.71	665671.00	10.27	598.34	583.00
14	5	5	10610.00	17614.00	139.90	0	Spot (Block14, Row5, Column5)	20227.40	18589.50	11448.63	0.04	0.57	387.00	392.34	387.00	90.60	0.01	0.23	100.00	100.00	0.00	18202.50	19840.40	10518249.00	218.93	5124.66	3965.00
14	6	5	10908.00	17621.00	174.75	0	Spot (Block14, Row5, Column6)	628.51	581.00	165.87	0.03	0.26	391.00	394.78	391.00	89.00	0.00	0.23	82.00	54.00	0.00	190.00	237.51	537372.00	2.63	449.16	442.50
14	7	5	11211.00	17623.00	176.80	0	Spot (Block14, Row5, Column7)	3661.60	3512.00	1850.29	0.02	0.51	392.00	402.77	392.00	99.28	0.01	0.25	100.00	100.00	0.00	3120.00	3269.60	3203904.00	32.83	1142.41	1153.00
14	8	5	11509.00	17626.00	147.55	0	Spot (Block14, Row5, Column8)	2099.25	1687.50	1357.25	0.09	0.65	390.00	388.35	390.00	74.39	0.00	0.19	100.00	100.00	0.00	1297.50	1709.25	1251154.00	23.00	700.22	654.00
14	1	6	9404.00	17916.00	176.70	0	Spot (Block14, Row6, Column1)	1405.46	1162.00	753.49	0.08	0.54	336.00	359.45	336.00	69.88	0.03	0.19	100.00	100.00	0.00	826.00	1069.46	1224158.00	14.97	605.01	594.00
14	2	6	9708.00	17911.00	200.20	0	Spot (Block14, Row6, Column2)	1778.14	1630.00	775.23	0.04	0.44	374.00	375.18	374.00	73.68	0.00	0.20	100.00	100.00	0.00	1256.00	1404.14	2018185.00	19.04	770.82	755.00
14	3	6	9994.00	17911.00	142.70	0	Spot (Block14, Row6, Column3)	3317.05	2924.00	1732.66	0.05	0.52	385.00	382.60	385.00	64.88	0.00	0.17	100.00	100.00	0.00	2539.00	2932.05	1834327.00	45.23	1001.13	851.00
14	4	6	10307.00	17910.00	157.30	0	Spot (Block14, Row6, Column4)	816.40	749.00	302.11	0.04	0.37	388.00	386.32	388.00	75.51	0.00	0.20	96.00	79.00	0.00	361.00	428.40	557604.00	5.70	483.85	482.00
14	5	6	10602.00	17918.00	138.05	0	Spot (Block14, Row6, Column5)	19831.91	18513.00	11084.51	0.03	0.56	386.00	391.35	386.00	93.45	0.01	0.24	100.00	100.00	0.00	18127.00	19445.91	10233264.00	208.04	4107.63	2905.00
14	6	6	10894.00	17904.00	197.45	0	Spot (Block14, Row6, Column6)	471.67	466.00	81.82	0.01	0.17	387.00	385.21	387.00	72.55	0.00	0.19	51.00	20.00	0.00	79.00	84.67	518832.00	1.19	400.68	398.00
14	7	6	11201.00	17919.00	146.90	0	Spot (Block14, Row6, Column7)	2435.92	2177.00	1336.94	0.05	0.55	387.00	386.15	387.00	77.20	0.00	0.20	100.00	100.00	0.00	1790.00	2048.92	1434756.00	26.55	860.39	731.00
14	8	6	11509.00	17924.00	144.40	0	Spot (Block14, Row6, Column8)	2884.57	2505.50	1755.39	0.06	0.61	385.00	376.86	385.00	50.27	0.01	0.13	100.00	100.00	0.00	2120.50	2499.57	1638437.00	49.88	927.00	788.50
14	1	7	9407.00	18208.00	206.00	0	Spot (Block14, Row7, Column1)	479.08	477.00	92.34	0.00	0.19	329.00	348.58	329.00	54.18	0.03	0.16	89.00	57.00	0.00	148.00	150.08	576807.00	2.41	378.41	383.00
14	2	7	9717.00	18210.00	200.75	0	Spot (Block14, Row7, Column2)	426.21	406.00	57.79	0.02	0.14	328.00	349.70	328.00	57.88	0.03	0.17	78.00	35.00	0.00	78.00	98.21	488431.00	1.32	359.72	359.50
14	3	7	9991.00	18223.00	204.20	0	Spot (Block14, Row7, Column3)	405.31	397.00	49.72	0.01	0.12	347.00	356.44	347.00	54.35	0.01	0.15	41.00	15.00	0.00	50.00	58.31	480700.00	0.90	381.41	394.00
14	4	7	10313.00	18212.00	229.85	0	Spot (Block14, Row7, Column4)	418.92	399.00	58.61	0.02	0.14	378.00	368.84	378.00	56.80	0.01	0.15	28.00	16.00	0.00	21.00	40.92	635928.00	0.88	378.36	385.50
14	5	7	10605.00	18216.00	173.80	0	Spot (Block14, Row7, Column5)	777.95	745.50	222.81	0.02	0.29	387.00	387.99	387.00	79.33	0.00	0.20	97.00	88.00	0.00	358.50	390.95	656594.00	4.92	502.56	498.50
14	6	7	10904.00	18220.00	183.45	0	Spot (Block14, Row7, Column6)	2284.46	2172.00	905.64	0.02	0.40	390.00	397.13	390.00	83.60	0.01	0.21	100.00	100.00	0.00	1782.00	1894.46	2172526.00	22.58	853.01	820.00
14	7	7	11196.00	18225.00	148.55	0	Spot (Block14, Row7, Column7)	1838.53	1687.00	867.90	0.04	0.47	390.00	387.73	390.00	65.73	0.00	0.17	100.00	99.00	0.00	1297.00	1448.53	1108634.00	22.07	754.61	583.00
14	8	7	11506.00	18227.00	195.85	0	Spot (Block14, Row7, Column8)	780.14	744.50	180.61	0.02	0.23	389.00	384.00	389.00	54.06	0.01	0.14	99.00	98.00	0.00	355.50	391.14	847234.00	7.33	531.45	514.00
14	1	8	9386.00	18519.00	175.70	0	Spot (Block14, Row8, Column1)	516.79	495.00	126.75	0.02	0.25	361.00	358.85	361.00	47.75	0.00	0.13	78.00	61.00	0.00	134.00	155.79	445470.00	3.31	405.74	393.00
14	2	8	9704.00	18501.00	189.80	0	Spot (Block14, Row8, Column2)	513.13	489.00	119.03	0.02	0.23	352.00	355.86	352.00	46.70	0.00	0.13	86.00	64.00	0.00	137.00	161.13	519290.00	3.37	402.95	394.00
14	3	8	9993.00	18516.00	156.45	0	Spot (Block14, Row8, Column3)	815.26	687.00	395.97	0.07	0.49	365.00	360.23	365.00	51.03	0.01	0.14	92.00	85.00	0.00	322.00	450.26	548672.00	8.92	464.46	431.00
14	4	8	10301.00	18513.00	143.55	0	Spot (Block14, Row8, Column4)	3623.99	3468.50	1737.87	0.02	0.48	380.00	370.86	380.00	54.17	0.01	0.15	100.00	100.00	0.00	3088.50	3243.99	2007693.00	60.06	1212.76	1202.50
14	5	8	10598.00	18527.00	209.30	0	Spot (Block14, Row8, Column5)	418.02	395.00	65.69	0.02	0.16	385.00	382.68	385.00	62.32	0.00	0.16	27.00	6.00	0.00	10.00	33.02	523785.00	0.57	384.47	385.00
14	6	8	10904.00	18519.00	156.40	0	Spot (Block14, Row8, Column6)	3230.67	2520.00	1908.11	0.11	0.59	389.00	397.11	389.00	84.06	0.01	0.21	100.00	100.00	0.00	2131.00	2841.67	2174243.00	33.71	892.72	905.00
14	7	8	11203.00	18522.00	148.60	0	Spot (Block14, Row8, Column7)	1026.34	914.50	389.47	0.05	0.38	391.00	394.07	391.00	64.87	0.00	0.16	99.00	99.00	0.00	523.50	635.34	619910.00	9.75	550.96	527.00
14	8	8	11484.00	18543.00	160.05	0	Spot (Block14, Row8, Column8)	551.18	506.50	140.48	0.04	0.25	391.00	390.41	391.00	54.04	0.00	0.14	74.00	53.00	0.00	115.50	160.18	389133.00	2.98	442.36	411.50
15	1	1	13916.00	16430.00	153.15	0	Spot (Block15, Row1, Column1)	5694.55	5103.50	2898.28	0.05	0.51	116.00	120.53	116.00	24.89	0.02	0.21	100.00	100.00	0.00	4987.50	5578.55	3678682.00	223.92	1173.28	946.50
15	2	1	14208.00	16437.00	147.15	0	Spot (Block15, Row1, Column2)	765.39	719.00	274.18	0.03	0.36	113.00	116.87	113.00	22.66	0.01	0.19	100.00	100.00	0.00	606.00	652.39	457706.00	28.62	285.82	269.00
15	3	1	14514.00	16445.00	171.10	0	Spot (Block15, Row1, Column3)	142.22	139.00	18.47	0.01	0.13	112.00	113.61	112.00	17.24	0.01	0.15	70.00	41.00	0.00	27.00	30.22	115626.00	1.66	127.22	125.00
15	4	1	14808.00	16445.00	146.95	0	Spot (Block15, Row1, Column4)	720.71	684.00	281.88	0.02	0.39	113.00	114.46	113.00	15.30	0.01	0.13	100.00	100.00	0.00	571.00	607.71	425220.00	39.63	262.02	228.00
15	5	1	15100.00	16441.00	168.30	0	Spot (Block15, Row1, Column5)	171.20	177.00	27.05	0.01	0.16	114.00	114.65	114.00	14.37	0.00	0.13	96.00	79.00	0.00	63.00	57.20	134223.00	3.94	136.63	133.00
15	6	1	15407.00	16447.00	147.65	0	Spot (Block15, Row1, Column6)	433.97	400.00	188.44	0.04	0.43	111.00	111.72	111.00	15.21	0.00	0.14	100.00	99.00	0.00	289.00	322.97	262118.00	21.19	182.18	178.00
15	7	1	15705.00	16444.00	147.95	0	Spot (Block15, Row1, Column7)	844.13	786.50	339.27	0.03	0.40	113.00	119.31	113.00	44.38	0.02	0.37	100.00	100.00	0.00	673.50	731.13	503101.00	16.33	296.29	264.00
15	8	1	16001.00	16448.00	148.55	0	Spot (Block15, Row1, Column8)	15796.71	14525.50	7405.31	0.04	0.47	117.00	127.81	117.00	56.97	0.04	0.45	100.00	100.00	0.00	14408.50	15679.71	9572803.00	275.03	2871.73	2212.00
15	1	2	13884.00	16702.00	217.30	0	Spot (Block15, Row2, Column1)	132.29	129.00	16.59	0.01	0.13	115.00	117.00	115.00	21.41	0.01	0.18	35.00	8.00	0.00	14.00	17.29	178066.00	0.71	124.61	125.00
15	2	2	14213.00	16733.00	236.75	0	Spot (Block15, Row2, Column2)	132.47	130.00	18.58	0.01	0.14	112.00	113.93	112.00	16.54	0.01	0.15	54.00	19.00	0.00	18.00	20.47	213932.00	1.12	116.02	114.00
15	3	2	14529.00	16746.00	208.05	0	Spot (Block15, Row2, Column3)	130.55	126.00	22.57	0.02	0.17	113.00	113.88	113.00	14.32	0.00	0.13	47.00	23.00	0.00	13.00	17.55	160973.00	1.16	116.73	115.50
15	4	2	14854.00	16766.00	191.25	0	Spot (Block15, Row2, Column4)	132.51	129.00	16.60	0.01	0.13	115.00	116.55	115.00	16.18	0.01	0.14	41.00	17.00	0.00	14.00	17.51	137020.00	0.99	126.56	124.00
15	5	2	15119.00	16740.00	189.00	0	Spot (Block15, Row2, Column5)	212.01	204.00	34.27	0.02	0.16	114.00	115.70	114.00	16.41	0.01	0.14	100.00	99.00	0.00	90.00	98.01	212219.00	5.87	159.53	167.00
15	6	2	15387.00	16751.00	210.20	0	Spot (Block15, Row2, Column6)	127.59	126.00	13.42	0.01	0.11	111.00	114.27	111.00	19.93	0.01	0.17	36.00	6.00	0.00	15.00	16.59	161021.00	0.67	116.27	116.00
15	7	2	15675.00	16740.00	214.95	0	Spot (Block15, Row2, Column7)	123.31	122.00	14.38	0.00	0.12	110.00	111.81	110.00	16.32	0.01	0.15	36.00	11.00	0.00	12.00	13.31	163258.00	0.70	117.34	117.00
15	8	2	16092.00	16743.00	133.90	0	Spot (Block15, Row2, Column8)	136.23	133.00	19.55	0.01	0.14	117.00	121.83	117.00	38.33	0.02	0.31	23.00	0.00	0.00	16.00	19.23	65119.00	0.38	120.42	120.00
15	1	3	13911.00	17031.00	174.05	0	Spot (Block15, Row3, Column1)	183.81	190.00	24.51	0.01	0.13	115.00	116.10	115.00	14.03	0.00	0.12	97.00	91.00	0.00	75.00	68.81	155689.00	4.83	136.33	133.00
15	2	3	14207.00	17050.00	139.70	0	Spot (Block15, Row3, Column2)	154.80	160.50	21.82	0.02	0.14	115.00	115.70	115.00	14.62	0.00	0.13	83.00	66.00	0.00	45.50	39.80	81425.00	2.67	132.71	130.50
15	3	3	14513.00	17036.00	164.00	0	Spot (Block15, Row3, Column3)	230.18	202.00	134.57	0.06	0.58	116.00	117.25	116.00	17.37	0.00	0.15	96.00	95.00	0.00	86.00	114.18	171481.00	6.50	153.97	149.50
15	4	3	14813.00	17040.00	145.35	0	Spot (Block15, Row3, Column4)	684.71	661.00	283.48	0.02	0.41	115.00	116.04	115.00	15.22	0.00	0.13	100.00	100.00	0.00	546.00	569.71	393707.00	37.36	258.67	246.00
15	5	3	15099.00	17052.00	142.20	0	Spot (Block15, Row3, Column5)	180.93	179.00	36.50	0.00	0.20	117.00	119.38	117.00	19.92	0.01	0.17	92.00	73.00	0.00	62.00	63.93	100054.00	3.09	140.12	135.00
15	6	3	15409.00	17040.00	202.75	0	Spot (Block15, Row3, Column6)	668.71	549.00	332.69	0.09	0.50	117.00	122.98	117.00	25.41	0.02	0.21	100.00	100.00	0.00	432.00	551.71	783731.00	21.48	269.04	274.00
15	7	3	15718.00	17049.00	165.60	0	Spot (Block15, Row3, Column7)	160.40	164.00	21.70	0.01	0.14	114.00	116.85	114.00	18.91	0.01	0.16	84.00	69.00	0.00	50.00	46.40	122382.00	2.30	129.81	124.00
15	8	3	16011.00	17050.00	162.20	0	Spot (Block15, Row3, Column8)	374.84	370.50	104.03	0.01	0.28	114.00	114.81	114.00	14.46	0.00	0.13	100.00	100.00	0.00	256.50	260.84	272137.00	17.99	183.11	182.00
15	1	4	13907.00	17331.00	144.45	0	Spot (Block15, Row4, Column1)	655.56	607.00	274.46	0.03	0.42	117.00	119.23	117.00	17.02	0.01	0.14	100.00	100.00	0.00	490.00	538.56	371047.00	31.52	262.97	216.50
15	2	4	14205.00	17335.00	177.00	0	Spot (Block15, Row4, Column2)	228.49	224.00	42.02	0.01	0.18	115.00	117.81	115.00	19.56	0.01	0.17	99.00	94.00	0.00	109.00	113.49	200384.00	5.66	163.03	171.00
15	3	4	14510.00	17338.00	145.10	0	Spot (Block15, Row4, Column3)	2232.14	2029.00	994.02	0.04	0.45	116.00	119.40	116.00	20.68	0.01	0.17	100.00	100.00	0.00	1913.00	2116.14	1281249.00	102.19	580.02	447.00
15	4	4	14809.00	17341.00	147.00	-50	Spot (Block15, Row4, Column4)	127.01	125.00	16.16	0.01	0.13	115.00	115.68	115.00	16.81	0.00	0.15	35.00	8.00	0.00	10.00	12.01	74684.00	0.67	127.03	122.00
15	5	4	15098.00	17367.00	161.35	0	Spot (Block15, Row4, Column5)	162.30	159.00	22.09	0.01	0.14	115.00	116.13	115.00	16.79	0.00	0.14	92.00	73.00	0.00	44.00	47.30	117508.00	2.75	136.22	134.00
15	6	4	15414.00	17339.00	202.60	0	Spot (Block15, Row4, Column6)	219.24	211.00	42.75	0.02	0.19	115.00	117.99	115.00	20.15	0.01	0.17	97.00	95.00	0.00	96.00	104.24	256730.00	5.03	146.40	142.00
15	7	4	15713.00	17341.00	155.00	0	Spot (Block15, Row4, Column7)	162.96	169.00	24.13	0.02	0.15	112.00	113.01	112.00	12.51	0.00	0.11	96.00	77.00	0.00	57.00	50.96	107390.00	3.99	129.65	124.00
15	8	4	16020.00	17314.00	157.65	0	Spot (Block15, Row4, Column8)	131.35	127.00	19.33	0.01	0.15	115.00	115.49	115.00	13.87	0.00	0.12	45.00	22.00	0.00	12.00	16.35	89450.00	1.14	121.16	122.00
15	1	5	13911.00	17637.00	139.60	0	Spot (Block15, Row5, Column1)	1093.18	990.00	493.56	0.04	0.45	118.00	121.16	118.00	19.75	0.01	0.16	100.00	100.00	0.00	872.00	975.18	581574.00	49.20	363.10	286.00
15	2	5	14210.00	17639.00	157.05	0	Spot (Block15, Row5, Column2)	440.59	408.00	135.94	0.03	0.31	116.00	118.44	116.00	18.97	0.01	0.16	100.00	100.00	0.00	292.00	324.59	297399.00	16.99	209.52	198.00
15	3	5	14511.00	17640.00	166.60	0	Spot (Block15, Row5, Column3)	422.95	400.00	149.46	0.02	0.35	115.00	118.27	115.00	20.04	0.01	0.17	100.00	100.00	0.00	285.00	307.95	325673.00	15.20	190.37	190.00
15	4	5	14805.00	17640.00	153.40	0	Spot (Block15, Row5, Column4)	296.25	278.50	80.15	0.03	0.27	116.00	118.74	116.00	18.22	0.01	0.15	100.00	100.00	0.00	162.50	180.25	193155.00	9.74	169.39	175.50
15	5	5	15110.00	17639.00	142.30	0	Spot (Block15, Row5, Column5)	2147.34	1970.00	1088.06	0.04	0.51	118.00	120.95	118.00	19.33	0.01	0.16	100.00	100.00	0.00	1852.00	2029.34	1185334.00	104.81	548.17	386.50
15	6	5	15414.00	17666.00	149.35	0	Spot (Block15, Row5, Column6)	133.64	131.00	15.33	0.01	0.11	116.00	115.96	116.00	15.01	0.00	0.13	49.00	16.00	0.00	15.00	17.64	81655.00	1.18	123.76	122.00
15	7	5	15707.00	17643.00	187.60	0	Spot (Block15, Row5, Column7)	168.90	173.00	20.55	0.01	0.12	112.00	112.43	112.00	13.26	0.00	0.12	97.00	89.00	0.00	61.00	56.90	167716.00	4.26	130.83	129.00
15	8	5	16011.00	17647.00	171.00	0	Spot (Block15, Row5, Column8)	198.36	199.00	33.86	0.00	0.17	115.00	114.18	115.00	13.68	0.00	0.12	98.00	92.00	0.00	84.00	83.36	161464.00	6.15	139.90	131.00
15	1	6	13906.00	17938.00	196.75	0	Spot (Block15, Row6, Column1)	629.17	572.00	291.16	0.04	0.46	118.00	122.54	118.00	23.35	0.02	0.19	100.00	100.00	0.00	454.00	511.17	687685.00	21.69	262.80	274.00
15	2	6	14235.00	17956.00	239.75	0	Spot (Block15, Row6, Column2)	147.68	143.00	23.87	0.01	0.16	114.00	117.06	114.00	19.61	0.01	0.17	66.00	38.00	0.00	29.00	33.68	243973.00	1.56	119.93	118.00
15	3	6	14503.00	17935.00	148.65	0	Spot (Block15, Row6, Column3)	715.26	675.00	331.11	0.03	0.46	114.00	115.84	114.00	16.57	0.01	0.14	100.00	100.00	0.00	561.00	601.26	430584.00	36.17	255.02	200.00
15	4	6	14810.00	17941.00	202.15	0	Spot (Block15, Row6, Column4)	146.91	145.00	29.26	0.01	0.20	113.00	115.90	113.00	18.09	0.01	0.16	73.00	43.00	0.00	32.00	33.91	170411.00	1.71	125.92	126.00
15	5	6	15105.00	17941.00	142.15	0	Spot (Block15, Row6, Column5)	2004.72	1861.00	938.34	0.03	0.47	116.00	118.81	116.00	19.25	0.01	0.16	100.00	100.00	0.00	1745.00	1888.72	1100593.00	97.95	490.56	385.50
15	6	6	15397.00	17932.00	206.05	0	Spot (Block15, Row6, Column6)	132.52	131.00	15.47	0.01	0.12	116.00	117.30	116.00	15.23	0.00	0.13	47.00	16.00	0.00	15.00	16.52	160353.00	1.00	121.48	121.00
15	7	6	15695.00	17945.00	176.50	0	Spot (Block15, Row6, Column7)	185.60	187.00	31.24	0.00	0.17	115.00	115.30	115.00	14.41	0.00	0.13	96.00	88.00	0.00	72.00	70.60	162031.00	4.88	134.30	127.50
15	8	6	16016.00	17951.00	165.10	0	Spot (Block15, Row6, Column8)	170.23	169.00	30.37	0.00	0.18	115.00	116.01	115.00	14.05	0.00	0.12	93.00	79.00	0.00	54.00	55.23	128862.00	3.86	134.74	132.00
15	1	7	13902.00	18239.00	176.45	0	Spot (Block15, Row7, Column1)	256.96	262.00	65.10	0.01	0.25	117.00	119.44	117.00	19.38	0.01	0.16	98.00	96.00	0.00	145.00	139.96	224072.00	7.10	155.28	154.50
15	2	7	14214.00	18229.00	154.30	0	Spot (Block15, Row7, Column2)	134.40	131.00	19.02	0.01	0.14	111.00	112.50	111.00	14.07	0.01	0.13	60.00	35.00	0.00	20.00	23.40	88304.00	1.56	120.33	117.00
15	3	7	14527.00	18248.00	181.90	0	Spot (Block15, Row7, Column3)	126.31	124.00	14.60	0.01	0.12	113.00	113.75	113.00	13.45	0.00	0.12	42.00	15.00	0.00	11.00	13.31	117466.00	0.93	119.97	118.00
15	4	7	14828.00	18263.00	183.60	0	Spot (Block15, Row7, Column4)	126.98	125.00	16.20	0.01	0.13	113.00	114.34	113.00	15.38	0.01	0.13	40.00	15.00	0.00	12.00	13.98	119487.00	0.82	117.66	115.00
15	5	7	15116.00	18266.00	215.15	0	Spot (Block15, Row7, Column5)	142.07	140.00	16.14	0.01	0.11	115.00	117.37	115.00	19.64	0.01	0.17	65.00	22.00	0.00	25.00	27.07	187673.00	1.26	125.93	127.00
15	6	7	15410.00	18246.00	193.65	0	Spot (Block15, Row7, Column6)	158.60	163.00	19.87	0.01	0.13	118.00	122.32	118.00	25.60	0.02	0.21	73.00	35.00	0.00	45.00	40.60	168750.00	1.42	134.78	133.50
15	7	7	15700.00	18246.00	155.40	0	Spot (Block15, Row7, Column7)	446.37	388.00	196.62	0.06	0.44	115.00	116.76	115.00	15.37	0.01	0.13	100.00	99.00	0.00	273.00	331.37	295940.00	21.45	192.78	180.50
15	8	7	16008.00	18256.00	194.40	0	Spot (Block15, Row7, Column8)	484.58	401.00	236.66	0.08	0.49	118.00	118.68	118.00	14.44	0.00	0.12	100.00	100.00	0.00	283.00	366.58	516083.00	25.33	209.10	188.00
15	1	8	13885.00	18535.00	166.00	0	Spot (Block15, Row8, Column1)	233.66	208.50	76.43	0.05	0.33	120.00	120.52	120.00	15.50	0.00	0.13	100.00	97.00	0.00	88.50	113.66	178515.00	7.30	151.43	147.00
15	2	8	14174.00	18511.00	220.70	0	Spot (Block15, Row8, Column2)	120.78	120.00	10.83	0.00	0.09	114.00	114.47	114.00	15.47	0.00	0.14	19.00	2.00	0.00	6.00	6.78	168253.00	0.41	114.94	114.00
15	3	8	14491.00	18542.00	172.70	0	Spot (Block15, Row8, Column3)	172.62	176.00	31.23	0.01	0.18	116.00	116.29	116.00	16.00	0.00	0.14	89.00	74.00	0.00	60.00	56.62	142932.00	3.52	137.40	133.00
15	4	8	14802.00	18539.00	151.00	0	Spot (Block15, Row8, Column4)	686.90	636.00	244.77	0.03	0.36	116.00	117.68	116.00	16.49	0.01	0.14	100.00	100.00	0.00	520.00	570.90	431373.00	34.51	253.69	253.00
15	5	8	15113.00	18532.00	147.90	0	Spot (Block15, Row8, Column5)	144.46	140.00	16.64	0.01	0.12	118.00	122.39	118.00	24.25	0.02	0.20	42.00	15.00	0.00	22.00	26.46	86965.00	0.91	129.72	129.00
15	6	8	15406.00	18538.00	189.95	0	Spot (Block15, Row8, Column6)	970.42	837.00	596.88	0.06	0.62	119.00	125.75	119.00	31.18	0.02	0.25	100.00	100.00	0.00	718.00	851.42	988855.00	27.09	326.18	316.50
15	7	8	15689.00	18544.00	153.75	0	Spot (Block15, Row8, Column7)	212.64	203.00	42.23	0.02	0.20	117.00	120.67	117.00	24.16	0.01	0.20	98.00	94.00	0.00	86.00	95.64	138642.00	3.81	151.37	149.00
15	8	8	15993.00	18546.00	175.55	0	Spot (Block15, Row8, Column8)	193.95	193.00	30.84	0.00	0.16	121.00	121.90	121.00	15.31	0.00	0.13	99.00	91.00	0.00	72.00	72.95	166795.00	4.71	141.01	138.00
16	1	1	18417.00	16453.00	154.65	0	Spot (Block16, Row1, Column1)	5644.37	5190.00	2855.64	0.04	0.51	99.00	101.17	99.00	21.42	0.01	0.21	100.00	100.00	0.00	5091.00	5545.37	3702705.00	258.76	1239.85	854.50
16	2	1	18710.00	16460.00	160.60	0	Spot (Block16, Row1, Column2)	226.95	217.00	47.03	0.02	0.21	99.00	100.20	99.00	17.38	0.01	0.17	99.00	96.00	0.00	118.00	127.95	161812.00	7.29	135.47	125.00
16	3	1	19008.00	16464.00	163.00	0	Spot (Block16, Row1, Column3)	177.88	183.00	37.78	0.01	0.21	96.00	95.82	96.00	11.93	0.00	0.12	98.00	94.00	0.00	87.00	81.88	131097.00	6.88	119.48	115.00
16	4	1	19313.00	16468.00	149.05	0	Spot (Block16, Row1, Column4)	210.31	199.50	36.68	0.02	0.17	94.00	94.32	94.00	12.16	0.00	0.13	100.00	99.00	0.00	105.50	116.31	128287.00	9.54	141.88	132.00
16	5	1	19615.00	16464.00	156.20	0	Spot (Block16, Row1, Column5)	449.26	374.00	248.86	0.08	0.55	96.00	96.15	96.00	12.20	0.00	0.13	100.00	100.00	0.00	278.00	353.26	301900.00	28.95	163.65	165.00
16	6	1	19907.00	16466.00	154.80	0	Spot (Block16, Row1, Column6)	464.66	402.00	188.69	0.06	0.41	98.00	99.45	98.00	13.74	0.01	0.14	100.00	100.00	0.00	304.00	366.66	306208.00	26.57	185.35	170.00
16	7	1	20207.00	16468.00	150.10	0	Spot (Block16, Row1, Column7)	930.71	784.50	505.06	0.07	0.54	98.00	104.31	98.00	40.93	0.03	0.39	100.00	100.00	0.00	686.50	832.71	575181.00	20.19	276.66	207.00
16	8	1	20498.00	16471.00	150.15	0	Spot (Block16, Row1, Column8)	16803.70	15794.50	7891.61	0.03	0.47	110.00	117.90	110.00	55.73	0.03	0.47	100.00	100.00	0.00	15684.50	16693.70	10384688.00	299.41	2992.46	2379.00
16	1	2	18411.00	16759.00	147.00	-50	Spot (Block16, Row2, Column1)	100.06	100.00	6.61	0.00	0.07	95.00	96.56	95.00	14.44	0.01	0.15	8.00	0.00	0.00	5.00	5.06	59137.00	0.24	98.09	98.00
16	2	2	18713.00	16762.00	156.85	0	Spot (Block16, Row2, Column2)	179.50	187.00	24.08	0.02	0.13	97.00	97.03	97.00	12.49	0.00	0.13	98.00	94.00	0.00	90.00	82.50	121704.00	6.60	124.77	119.00
16	3	2	18995.00	16765.00	187.30	0	Spot (Block16, Row2, Column3)	110.86	110.00	9.35	0.00	0.08	96.00	95.95	96.00	12.03	0.00	0.13	58.00	14.00	0.00	14.00	14.86	109197.00	1.24	103.22	102.50
16	4	2	19312.00	16763.00	182.90	0	Spot (Block16, Row2, Column4)	166.28	173.00	22.94	0.02	0.14	95.00	96.07	95.00	12.09	0.00	0.13	99.00	95.00	0.00	78.00	71.28	155975.00	5.81	116.64	114.00
16	5	2	19618.00	16758.00	194.85	0	Spot (Block16, Row2, Column5)	167.80	173.00	25.53	0.01	0.15	97.00	97.61	97.00	12.02	0.00	0.12	98.00	95.00	0.00	76.00	70.80	180383.00	5.84	120.20	118.00
16	6	2	19918.00	16772.00	203.40	0	Spot (Block16, Row2, Column6)	135.15	129.00	22.95	0.02	0.17	97.00	99.69	97.00	16.78	0.01	0.17	82.00	47.00	0.00	32.00	38.15	158392.00	2.11	108.80	109.00
16	7	2	20205.00	16764.00	176.85	0	Spot (Block16, Row2, Column7)	145.64	140.00	23.73	0.02	0.16	97.00	98.19	97.00	12.60	0.01	0.13	97.00	82.00	0.00	43.00	48.64	127580.00	3.76	110.75	112.00
16	8	2	20511.00	16772.00	147.00	-50	Spot (Block16, Row2, Column8)	100.22	99.00	10.68	0.01	0.11	104.00	108.58	104.00	38.99	0.02	0.36	0.00	0.00	0.00	-5.00	-3.78	59329.00	-0.21	108.82	106.00
16	1	3	18416.00	17060.00	157.90	0	Spot (Block16, Row3, Column1)	317.94	278.00	148.12	0.06	0.47	95.00	95.28	95.00	11.71	0.00	0.12	100.00	99.00	0.00	183.00	222.94	217790.00	19.01	150.56	142.50
16	2	3	18692.00	17061.00	218.05	0	Spot (Block16, Row3, Column2)	119.76	119.00	14.63	0.00	0.12	97.00	98.24	97.00	14.29	0.01	0.15	67.00	33.00	0.00	22.00	22.76	163590.00	1.51	104.35	102.50
16	3	3	19004.00	17064.00	153.85	0	Spot (Block16, Row3, Column3)	232.89	217.00	53.67	0.03	0.23	96.00	96.40	96.00	12.41	0.00	0.13	99.00	98.00	0.00	121.00	136.89	152775.00	10.99	146.72	141.50
16	4	3	19316.00	17063.00	155.75	0	Spot (Block16, Row3, Column4)	383.48	363.00	150.98	0.02	0.39	96.00	96.65	96.00	12.29	0.00	0.13	100.00	100.00	0.00	267.00	287.48	256166.00	23.35	166.77	166.00
16	5	3	19604.00	17059.00	174.60	0	Spot (Block16, Row3, Column5)	160.30	163.00	23.07	0.01	0.14	100.00	102.25	100.00	16.19	0.01	0.16	97.00	84.00	0.00	63.00	60.30	136578.00	3.59	119.93	118.00
16	6	3	19916.00	17067.00	211.80	0	Spot (Block16, Row3, Column6)	734.19	631.00	348.72	0.07	0.47	103.00	106.44	103.00	22.68	0.01	0.21	100.00	100.00	0.00	528.00	631.19	939764.00	27.68	270.99	284.00
16	7	3	20209.00	17072.00	159.60	0	Spot (Block16, Row3, Column7)	248.29	225.50	77.78	0.04	0.31	99.00	101.66	99.00	18.85	0.01	0.19	100.00	96.00	0.00	126.50	149.29	175296.00	7.78	135.95	126.00
16	8	3	20518.00	17075.00	164.90	0	Spot (Block16, Row3, Column8)	288.20	285.00	92.85	0.00	0.32	102.00	102.33	102.00	11.69	0.00	0.11	100.00	100.00	0.00	183.00	186.20	218454.00	15.90	146.22	140.00
16	1	4	18410.00	17355.00	157.30	0	Spot (Block16, Row4, Column1)	358.96	317.00	132.14	0.05	0.37	95.00	96.52	95.00	14.84	0.01	0.15	100.00	100.00	0.00	222.00	263.96	243731.00	17.68	154.94	160.00
16	2	4	18713.00	17356.00	173.95	0	Spot (Block16, Row4, Column2)	514.69	505.00	202.17	0.01	0.39	101.00	103.87	101.00	18.52	0.01	0.18	100.00	100.00	0.00	404.00	413.69	434397.00	22.18	199.79	198.00
16	3	4	19013.00	17364.00	146.85	0	Spot (Block16, Row4, Column3)	1541.73	1448.00	724.51	0.03	0.47	99.00	103.39	99.00	20.12	0.02	0.19	100.00	100.00	0.00	1349.00	1442.73	906535.00	71.51	436.48	341.50
16	4	4	19333.00	17396.00	198.25	0	Spot (Block16, Row4, Column4)	107.77	109.00	13.54	0.00	0.13	98.00	99.77	98.00	14.07	0.01	0.14	40.00	8.00	0.00	11.00	9.77	120161.00	0.57	101.98	100.00
16	5	4	19595.00	17352.00	114.90	0	Spot (Block16, Row4, Column5)	181.96	149.00	139.16	0.09	0.76	100.00	100.96	100.00	14.10	0.00	0.14	99.00	91.00	0.00	49.00	81.96	63141.00	5.74	137.12	131.00
16	6	4	19915.00	17366.00	200.45	0	Spot (Block16, Row4, Column6)	242.86	234.00	42.62	0.02	0.18	103.00	104.49	103.00	18.14	0.01	0.17	100.00	99.00	0.00	131.00	139.86	276614.00	7.63	146.66	134.00
16	7	4	20200.00	17367.00	169.95	0	Spot (Block16, Row4, Column7)	256.97	214.00	96.35	0.08	0.37	100.00	101.42	100.00	14.64	0.01	0.14	99.00	98.00	0.00	114.00	156.97	206343.00	10.63	129.81	127.00
16	8	4	20506.00	17373.00	179.05	0	Spot (Block16, Row4, Column8)	158.15	168.00	29.26	0.03	0.19	99.00	100.26	99.00	11.73	0.01	0.12	97.00	83.00	0.00	69.00	59.15	142331.00	4.94	112.54	114.00
16	1	5	18415.00	17661.00	152.20	0	Spot (Block16, Row5, Column1)	406.41	387.00	157.04	0.02	0.39	96.00	98.79	96.00	17.53	0.01	0.18	99.00	98.00	0.00	291.00	310.41	259292.00	17.55	167.15	167.00
16	2	5	18716.00	17655.00	164.25	0	Spot (Block16, Row5, Column2)	283.43	290.00	81.44	0.01	0.29	101.00	103.96	101.00	19.24	0.01	0.19	100.00	98.00	0.00	189.00	182.43	212292.00	9.33	146.38	137.00
16	3	5	19010.00	17663.00	154.30	0	Spot (Block16, Row5, Column3)	1494.09	1389.00	707.81	0.03	0.47	103.00	106.57	103.00	20.94	0.01	0.20	100.00	100.00	0.00	1286.00	1391.09	980125.00	66.27	338.40	295.00
16	4	5	19303.00	17665.00	156.55	0	Spot (Block16, Row5, Column4)	213.07	207.00	51.65	0.01	0.24	102.00	104.28	102.00	18.64	0.01	0.18	95.00	87.00	0.00	105.00	111.07	143612.00	5.84	140.89	128.00
16	5	5	19611.00	17661.00	144.55	0	Spot (Block16, Row5, Column5)	2640.43	2574.50	1288.12	0.01	0.49	103.00	105.08	103.00	16.63	0.01	0.16	100.00	100.00	0.00	2471.50	2537.43	1505044.00	152.43	681.89	491.50
16	6	5	19918.00	17667.00	161.55	0	Spot (Block16, Row5, Column6)	156.48	163.00	25.45	0.02	0.16	106.00	108.28	106.00	14.85	0.01	0.14	89.00	71.00	0.00	57.00	50.48	113290.00	3.24	121.06	120.00
16	7	5	20211.00	17672.00	189.75	0	Spot (Block16, Row5, Column7)	313.85	306.00	87.72	0.01	0.28	104.00	107.19	104.00	16.60	0.01	0.15	100.00	100.00	0.00	202.00	209.85	318871.00	12.45	172.32	179.00
16	8	5	20512.00	17671.00	148.90	0	Spot (Block16, Row5, Column8)	617.49	532.00	378.32	0.06	0.61	100.00	101.00	100.00	13.26	0.00	0.13	100.00	100.00	0.00	432.00	517.49	374818.00	38.97	202.99	181.00
16	1	6	18406.00	17961.00	206.30	0	Spot (Block16, Row6, Column1)	683.05	600.00	327.11	0.06	0.48	100.00	105.13	100.00	24.39	0.02	0.23	100.00	100.00	0.00	500.00	583.05	827175.00	23.69	257.03	261.00
16	2	6	18702.00	17956.00	209.05	0	Spot (Block16, Row6, Column2)	220.32	217.00	48.32	0.01	0.22	100.00	102.91	100.00	17.96	0.01	0.17	99.00	93.00	0.00	117.00	120.32	275178.00	6.54	130.93	124.00
16	3	6	18995.00	17957.00	145.60	0	Spot (Block16, Row6, Column3)	908.43	885.50	433.48	0.01	0.48	102.00	103.45	102.00	17.32	0.01	0.17	100.00	100.00	0.00	783.50	806.43	526892.00	46.49	274.27	247.00
16	4	6	19320.00	17959.00	156.90	0	Spot (Block16, Row6, Column4)	139.92	139.00	16.96	0.00	0.12	100.00	100.87	100.00	15.67	0.00	0.16	91.00	64.00	0.00	39.00	39.92	94165.00	2.49	116.49	116.50
16	5	6	19610.00	17964.00	146.70	0	Spot (Block16, Row6, Column5)	2324.96	2227.00	1357.44	0.02	0.58	102.00	104.15	102.00	17.97	0.01	0.17	100.00	100.00	0.00	2125.00	2222.96	1364749.00	123.57	529.07	380.00
16	6	6	19923.00	17957.00	193.10	0	Spot (Block16, Row6, Column6)	127.26	125.00	15.18	0.01	0.12	105.00	107.05	105.00	15.14	0.01	0.14	64.00	25.00	0.00	20.00	22.26	133620.00	1.33	115.33	115.00
16	7	6	20208.00	17967.00	150.95	0	Spot (Block16, Row6, Column7)	464.48	440.50	190.25	0.02	0.41	104.00	106.90	104.00	16.41	0.01	0.15	100.00	100.00	0.00	336.50	360.48	290763.00	21.79	213.22	186.50
16	8	6	20514.00	17974.00	157.35	0	Spot (Block16, Row6, Column8)	498.31	448.00	260.14	0.05	0.52	102.00	102.93	102.00	13.17	0.00	0.13	100.00	100.00	0.00	346.00	396.31	338352.00	30.02	180.11	172.00
16	1	7	18405.00	18257.00	164.15	0	Spot (Block16, Row7, Column1)	753.08	693.00	347.83	0.04	0.46	98.00	102.30	98.00	22.77	0.02	0.22	100.00	100.00	0.00	595.00	655.08	563306.00	28.58	236.99	223.50
16	2	7	18670.00	18280.00	212.75	0	Spot (Block16, Row7, Column2)	105.47	105.00	10.40	0.00	0.10	97.00	99.23	97.00	16.76	0.01	0.17	24.00	0.00	0.00	8.00	8.47	136581.00	0.37	99.95	99.00
16	3	7	18998.00	18321.00	179.10	0	Spot (Block16, Row7, Column3)	107.92	107.00	9.73	0.00	0.09	97.00	97.44	97.00	12.06	0.00	0.12	39.00	8.00	0.00	10.00	10.92	97023.00	0.87	103.69	103.00
16	4	7	19306.00	18260.00	221.25	0	Spot (Block16, Row7, Column4)	112.45	113.00	12.50	0.00	0.11	97.00	98.74	97.00	13.37	0.01	0.14	58.00	18.00	0.00	16.00	15.45	157874.00	1.03	100.79	102.00
16	5	7	19608.00	18263.00	184.95	0	Spot (Block16, Row7, Column5)	164.88	170.00	30.23	0.01	0.18	102.00	103.75	102.00	15.70	0.01	0.15	98.00	81.00	0.00	68.00	62.88	158616.00	3.89	120.49	120.00
16	6	7	19902.00	18267.00	185.35	0	Spot (Block16, Row7, Column6)	270.45	286.00	60.96	0.02	0.23	104.00	108.30	104.00	21.77	0.02	0.20	100.00	98.00	0.00	182.00	166.45	259630.00	7.45	154.22	151.00
16	7	7	20206.00	18270.00	161.30	0	Spot (Block16, Row7, Column7)	443.91	362.00	231.68	0.09	0.52	105.00	105.93	105.00	15.59	0.00	0.15	99.00	99.00	0.00	257.00	338.91	319172.00	21.68	199.58	165.00
16	8	7	20512.00	18267.00	195.75	0	Spot (Block16, Row7, Column8)	414.30	408.00	83.70	0.01	0.20	102.00	102.40	102.00	12.93	0.00	0.13	100.00	100.00	0.00	306.00	312.30	448683.00	24.12	188.13	186.00
16	1	8	18387.00	18567.00	148.85	0	Spot (Block16, Row8, Column1)	238.45	221.00	48.86	0.03	0.20	96.00	97.07	96.00	14.77	0.00	0.15	100.00	99.00	0.00	125.00	142.45	144978.00	9.57	148.83	137.00
16	2	8	18696.00	18548.00	156.85	0	Spot (Block16, Row8, Column2)	129.37	125.00	18.95	0.01	0.15	98.00	97.93	98.00	12.34	0.00	0.13	86.00	55.00	0.00	27.00	31.37	87452.00	2.55	110.42	109.00
16	3	8	18992.00	18561.00	161.25	0	Spot (Block16, Row8, Column3)	231.76	207.00	82.35	0.05	0.36	99.00	99.86	99.00	12.40	0.00	0.12	100.00	98.00	0.00	108.00	132.76	167333.00	10.64	131.36	126.00
16	4	8	19306.00	18561.00	153.25	0	Spot (Block16, Row8, Column4)	590.38	579.00	216.30	0.01	0.37	100.00	101.21	100.00	14.71	0.01	0.15	100.00	100.00	0.00	479.00	490.38	380206.00	33.25	211.84	194.50
16	5	8	19599.00	18615.00	213.70	0	Spot (Block16, Row8, Column5)	114.23	111.00	15.56	0.01	0.14	101.00	103.85	101.00	21.49	0.01	0.21	19.00	4.00	0.00	10.00	13.23	148955.00	0.48	103.05	102.00
16	6	8	19907.00	18566.00	202.40	0	Spot (Block16, Row8, Column6)	975.35	827.00	556.41	0.07	0.57	104.00	109.10	104.00	28.31	0.02	0.26	100.00	100.00	0.00	723.00	871.35	1130425.00	30.60	316.44	298.50
16	7	8	20200.00	18558.00	175.65	0	Spot (Block16, Row8, Column7)	216.01	204.00	42.70	0.02	0.20	102.00	104.98	102.00	21.86	0.01	0.21	99.00	95.00	0.00	102.00	114.01	185986.00	5.08	136.99	133.00
16	8	8	20494.00	18572.00	161.50	0	Spot (Block16, Row8, Column8)	178.49	185.00	25.99	0.02	0.15	97.00	97.75	97.00	12.10	0.00	0.12	100.00	99.00	0.00	88.00	81.49	127974.00	6.67	125.60	122.00
17	1	1	4892.00	20883.00	147.75	0	Spot (Block17, Row1, Column1)	5713.30	5338.50	2776.19	0.03	0.49	225.00	233.00	225.00	34.07	0.02	0.15	100.00	100.00	0.00	5113.50	5488.30	3405128.00	160.87	1558.81	1229.00
17	2	1	5187.00	20889.00	146.00	0	Spot (Block17, Row1, Column2)	1194.02	1089.50	518.33	0.04	0.43	220.00	226.42	220.00	29.49	0.01	0.13	100.00	100.00	0.00	869.50	974.02	692529.00	32.81	439.62	384.00
17	3	1	5480.00	20883.00	182.70	0	Spot (Block17, Row1, Column3)	289.51	288.00	29.11	0.00	0.10	222.00	226.31	222.00	23.83	0.01	0.11	93.00	77.00	0.00	66.00	67.51	272136.00	2.65	247.90	243.00
17	4	1	5782.00	20894.00	141.20	0	Spot (Block17, Row1, Column4)	902.95	836.50	382.28	0.03	0.42	223.00	226.86	223.00	24.62	0.01	0.11	100.00	100.00	0.00	613.50	679.95	489400.00	27.46	382.06	365.00
17	5	1	6089.00	20893.00	153.00	0	Spot (Block17, Row1, Column5)	501.09	463.50	157.59	0.03	0.31	229.00	233.99	229.00	26.39	0.01	0.11	100.00	99.00	0.00	234.50	272.09	321702.00	10.12	296.19	293.00
17	6	1	6378.00	20894.00	138.45	0	Spot (Block17, Row1, Column6)	1017.87	947.00	408.24	0.03	0.40	238.00	244.48	238.00	28.77	0.01	0.12	100.00	100.00	0.00	709.00	779.87	525222.00	26.88	472.03	398.00
17	7	1	6680.00	20896.00	140.95	0	Spot (Block17, Row1, Column7)	993.41	935.00	379.15	0.03	0.38	246.00	256.00	246.00	56.82	0.02	0.22	100.00	100.00	0.00	689.00	747.41	535448.00	12.98	439.38	374.00
17	8	1	6975.00	20900.00	145.55	0	Spot (Block17, Row1, Column8)	15713.38	14470.00	7793.35	0.04	0.50	258.00	266.19	258.00	66.95	0.01	0.25	100.00	100.00	0.00	14212.00	15455.38	9129473.00	230.72	2852.17	2427.00
17	1	2	4911.00	21228.00	106.80	0	Spot (Block17, Row2, Column1)	271.20	278.00	23.72	0.01	0.09	222.00	227.62	222.00	25.82	0.01	0.11	76.00	60.00	0.00	56.00	49.20	80276.00	1.69	255.64	264.00
17	2	2	5173.00	21196.00	151.90	0	Spot (Block17, Row2, Column2)	320.38	309.50	39.87	0.02	0.12	218.00	224.33	218.00	26.05	0.01	0.12	99.00	94.00	0.00	91.50	102.38	201841.00	3.69	260.78	266.00
17	3	2	5469.00	21213.00	209.55	0	Spot (Block17, Row2, Column3)	271.59	277.00	29.38	0.01	0.11	217.00	219.80	217.00	20.30	0.01	0.09	82.00	68.00	0.00	60.00	54.59	340031.00	2.55	242.22	236.00
17	4	2	5786.00	21199.00	204.15	0	Spot (Block17, Row2, Column4)	306.53	305.00	36.29	0.00	0.12	220.00	225.60	220.00	27.27	0.01	0.12	92.00	83.00	0.00	85.00	86.53	363850.00	2.97	253.30	251.00
17	5	2	6090.00	21190.00	166.85	0	Spot (Block17, Row2, Column5)	1558.91	1539.00	610.85	0.01	0.39	227.00	233.29	227.00	28.68	0.01	0.12	100.00	100.00	0.00	1312.00	1331.91	1205039.00	46.22	553.05	487.00
17	6	2	6381.00	21194.00	217.80	0	Spot (Block17, Row2, Column6)	281.62	285.00	27.42	0.01	0.10	234.00	248.59	234.00	60.01	0.03	0.24	31.00	0.00	0.00	51.00	47.62	381313.00	0.55	253.20	252.00
17	7	2	6670.00	21191.00	182.60	0	Spot (Block17, Row2, Column7)	283.58	288.00	31.67	0.01	0.11	233.00	240.65	233.00	31.35	0.01	0.13	74.00	37.00	0.00	55.00	50.58	265143.00	1.37	260.97	261.50
17	8	2	6991.00	21201.00	200.45	0	Spot (Block17, Row2, Column8)	276.82	282.00	22.66	0.01	0.08	246.00	256.17	246.00	58.19	0.02	0.23	8.00	0.00	0.00	36.00	30.82	315576.00	0.35	261.66	261.00
17	1	3	4891.00	21485.00	145.55	0	Spot (Block17, Row3, Column1)	554.86	508.00	176.28	0.04	0.32	221.00	225.62	221.00	23.48	0.01	0.10	100.00	100.00	0.00	287.00	333.86	320153.00	14.02	313.23	294.00
17	2	3	5212.00	21478.00	127.75	0	Spot (Block17, Row3, Column2)	297.94	304.00	23.96	0.01	0.08	222.00	227.45	222.00	24.27	0.01	0.11	94.00	84.00	0.00	82.00	75.94	130796.00	2.90	266.69	274.00
17	3	3	5472.00	21493.00	160.85	0	Spot (Block17, Row3, Column3)	468.90	434.00	298.42	0.03	0.64	223.00	231.09	223.00	33.26	0.02	0.14	98.00	95.00	0.00	211.00	245.90	336200.00	7.15	300.19	296.00
17	4	3	5786.00	21493.00	145.15	0	Spot (Block17, Row3, Column4)	1707.73	1494.50	902.57	0.06	0.53	223.00	228.92	223.00	29.54	0.01	0.13	100.00	100.00	0.00	1271.50	1484.73	980236.00	50.07	538.54	450.00
17	5	3	6097.00	21504.00	146.50	0	Spot (Block17, Row3, Column5)	982.64	384.00	2946.29	0.41	3.00	230.00	246.21	230.00	56.63	0.03	0.23	97.00	72.00	0.00	154.00	752.64	575826.00	13.00	443.01	291.50
17	6	3	6386.00	21494.00	218.50	0	Spot (Block17, Row3, Column6)	2893.67	2026.00	1910.01	0.15	0.66	244.00	265.40	244.00	80.05	0.04	0.30	100.00	100.00	0.00	1782.00	2649.67	3949862.00	32.83	1026.22	1055.50
17	7	3	6690.00	21503.00	189.95	0	Spot (Block17, Row3, Column7)	353.42	326.00	77.31	0.04	0.22	232.00	246.80	232.00	62.37	0.03	0.25	78.00	41.00	0.00	94.00	121.42	359079.00	1.71	269.56	276.00
17	8	3	6988.00	21505.00	154.65	0	Spot (Block17, Row3, Column8)	2091.48	1888.00	913.80	0.04	0.44	237.00	245.96	237.00	40.22	0.02	0.16	100.00	100.00	0.00	1651.00	1854.48	1378283.00	45.88	660.48	606.50
17	1	4	4886.00	21784.00	141.25	0	Spot (Block17, Row4, Column1)	1675.72	1540.00	829.27	0.04	0.49	222.00	227.78	222.00	25.22	0.01	0.11	100.00	100.00	0.00	1318.00	1453.72	906565.00	57.41	545.18	448.50
17	2	4	5185.00	21792.00	172.70	0	Spot (Block17, Row4, Column2)	420.72	405.00	81.04	0.02	0.19	225.00	235.72	225.00	36.85	0.02	0.16	99.00	95.00	0.00	180.00	195.72	351305.00	5.02	292.60	293.00
17	3	4	5487.00	21789.00	141.70	0	Spot (Block17, Row4, Column3)	9042.68	8526.00	5131.34	0.03	0.57	223.00	234.71	223.00	41.52	0.02	0.18	100.00	100.00	0.00	8303.00	8819.68	4937306.00	212.12	2017.08	1500.00
17	4	4	5772.00	21795.00	194.65	0	Spot (Block17, Row4, Column4)	267.75	275.00	25.18	0.01	0.09	221.00	226.32	221.00	31.85	0.01	0.14	70.00	30.00	0.00	54.00	46.75	286497.00	1.30	238.39	234.00
17	5	4	6053.00	21795.00	247.00	0	Spot (Block17, Row4, Column5)	307.72	289.00	187.11	0.03	0.61	229.00	238.30	229.00	35.27	0.02	0.15	81.00	34.00	0.00	60.00	78.72	542508.00	1.97	251.99	253.00
17	6	4	6386.00	21791.00	173.15	0	Spot (Block17, Row4, Column6)	1878.00	1873.00	657.50	0.00	0.35	237.00	252.48	237.00	56.51	0.03	0.22	100.00	100.00	0.00	1636.00	1641.00	1562494.00	28.76	691.94	636.50
17	7	4	6682.00	21808.00	179.50	0	Spot (Block17, Row4, Column7)	383.06	343.00	105.56	0.05	0.28	239.00	253.91	239.00	76.39	0.03	0.30	69.00	29.00	0.00	104.00	144.06	345140.00	1.69	280.10	282.00
17	8	4	6974.00	21812.00	193.80	0	Spot (Block17, Row4, Column8)	289.35	292.00	28.29	0.00	0.10	240.00	248.03	240.00	42.87	0.01	0.17	67.00	5.00	0.00	52.00	49.35	306716.00	0.96	254.83	253.50
17	1	5	4888.00	22086.00	137.95	0	Spot (Block17, Row5, Column1)	2791.63	2503.50	1592.77	0.05	0.57	227.00	242.46	227.00	54.74	0.03	0.23	100.00	100.00	0.00	2276.50	2564.63	1434897.00	46.57	809.32	636.00
17	2	5	5183.00	22086.00	147.00	0	Spot (Block17, Row5, Column2)	2367.22	2336.50	877.91	0.01	0.37	228.00	242.15	228.00	48.18	0.03	0.20	100.00	100.00	0.00	2108.50	2139.22	1396658.00	44.11	706.97	590.00
17	3	5	5488.00	22088.00	146.40	0	Spot (Block17, Row5, Column3)	1265.09	1178.00	557.52	0.03	0.44	221.00	233.38	221.00	41.63	0.02	0.18	100.00	100.00	0.00	957.00	1044.09	737548.00	24.78	428.15	402.00
17	4	5	5782.00	22093.00	146.90	0	Spot (Block17, Row5, Column4)	632.36	569.00	229.15	0.05	0.36	224.00	231.06	224.00	35.77	0.01	0.15	100.00	99.00	0.00	345.00	408.36	374988.00	11.22	320.00	302.00
17	5	5	6083.00	22090.00	140.90	0	Spot (Block17, Row5, Column5)	7579.90	6865.50	4664.96	0.04	0.62	231.00	241.02	231.00	37.37	0.02	0.16	100.00	100.00	0.00	6634.50	7348.90	4077984.00	196.38	1587.21	1167.50
17	6	5	6392.00	22104.00	224.30	0	Spot (Block17, Row5, Column6)	299.51	296.00	37.49	0.01	0.13	239.00	258.89	239.00	83.43	0.03	0.32	13.00	2.00	0.00	57.00	60.51	430997.00	0.49	267.15	265.50
17	7	5	6684.00	22101.00	201.20	0	Spot (Block17, Row5, Column7)	3692.56	2866.50	2424.20	0.11	0.66	253.00	276.57	253.00	106.08	0.04	0.38	100.00	100.00	0.00	2613.50	3439.56	4231673.00	32.20	1165.84	1125.00
17	8	5	6983.00	22101.00	154.10	0	Spot (Block17, Row5, Column8)	537.19	473.00	200.04	0.06	0.37	251.00	260.66	251.00	71.46	0.02	0.27	90.00	73.00	0.00	222.00	286.19	351323.00	3.87	302.84	302.00
17	1	6	4881.00	22388.00	218.00	0	Spot (Block17, Row6, Column1)	2449.05	1523.00	1704.99	0.21	0.70	231.00	253.23	231.00	77.70	0.04	0.31	100.00	100.00	0.00	1292.00	2218.05	3333159.00	28.26	867.16	865.00
17	2	6	5186.00	22389.00	221.70	0	Spot (Block17, Row6, Column2)	2189.90	1792.00	1070.35	0.09	0.49	230.00	255.08	230.00	78.14	0.04	0.31	100.00	100.00	0.00	1562.00	1959.90	3083381.00	24.76	818.12	797.00
17	3	6	5475.00	22389.00	139.05	0	Spot (Block17, Row6, Column3)	2017.80	1933.00	1020.96	0.02	0.51	223.00	235.97	223.00	48.44	0.02	0.21	100.00	100.00	0.00	1710.00	1794.80	1041186.00	36.79	710.67	525.00
17	4	6	5782.00	22407.00	212.80	0	Spot (Block17, Row6, Column4)	320.47	306.00	52.05	0.02	0.16	224.00	230.70	224.00	30.12	0.01	0.13	92.00	79.00	0.00	82.00	96.47	412126.00	2.98	260.41	265.00
17	5	6	6083.00	22391.00	138.45	0	Spot (Block17, Row6, Column5)	3274.34	2867.00	1987.58	0.06	0.61	233.00	242.43	233.00	37.06	0.02	0.15	100.00	100.00	0.00	2634.00	3041.34	1705932.00	81.81	884.05	758.00
17	6	6	6382.00	22404.00	197.35	0	Spot (Block17, Row6, Column6)	279.67	284.00	25.98	0.01	0.09	241.00	251.89	241.00	49.80	0.02	0.20	35.00	0.00	0.00	43.00	38.67	309319.00	0.56	258.94	263.00
17	7	6	6671.00	22403.00	163.00	0	Spot (Block17, Row6, Column7)	491.01	407.00	191.06	0.08	0.39	250.00	261.70	250.00	75.13	0.02	0.29	81.00	51.00	0.00	157.00	241.01	362369.00	3.05	303.99	299.00
17	8	6	6986.00	22402.00	155.05	0	Spot (Block17, Row6, Column8)	490.45	445.00	161.23	0.04	0.33	248.00	252.29	248.00	32.12	0.01	0.13	99.00	90.00	0.00	197.00	242.45	324676.00	7.42	299.26	295.00
17	1	7	4886.00	22688.00	169.65	0	Spot (Block17, Row7, Column1)	488.95	476.00	134.50	0.01	0.28	227.00	237.61	227.00	48.06	0.02	0.20	99.00	88.00	0.00	249.00	261.95	391649.00	5.23	296.27	296.00
17	2	7	5201.00	22692.00	225.75	0	Spot (Block17, Row7, Column2)	255.26	258.00	21.95	0.00	0.09	224.00	233.75	224.00	43.27	0.02	0.19	33.00	0.00	0.00	34.00	31.26	372674.00	0.50	232.78	227.50
17	3	7	5493.00	22652.00	216.95	0	Spot (Block17, Row7, Column3)	261.99	264.00	27.39	0.00	0.10	219.00	225.68	219.00	31.89	0.01	0.14	64.00	22.00	0.00	45.00	42.99	353167.00	1.14	237.16	235.00
17	4	7	5770.00	22700.00	174.35	0	Spot (Block17, Row7, Column4)	273.07	278.00	22.67	0.01	0.08	219.00	226.14	219.00	33.38	0.01	0.15	82.00	32.00	0.00	59.00	54.07	232382.00	1.41	249.01	249.00
17	5	7	6080.00	22717.00	244.55	0	Spot (Block17, Row7, Column5)	297.20	298.00	29.40	0.00	0.10	232.00	246.97	232.00	59.95	0.03	0.24	60.00	4.00	0.00	66.00	65.20	513570.00	0.84	246.55	244.00
17	6	7	6381.00	22696.00	218.75	0	Spot (Block17, Row7, Column6)	2357.09	2064.00	1207.98	0.06	0.51	251.00	288.25	251.00	128.10	0.06	0.44	100.00	100.00	0.00	1813.00	2106.09	3236290.00	16.15	835.16	830.00
17	7	7	6666.00	22698.00	148.10	0	Spot (Block17, Row7, Column7)	605.05	557.50	182.99	0.04	0.30	261.00	268.25	261.00	61.83	0.01	0.23	99.00	94.00	0.00	296.50	344.05	363029.00	5.45	341.29	322.00
17	8	7	6984.00	22702.00	174.30	0	Spot (Block17, Row7, Column8)	3094.23	3029.00	1031.64	0.01	0.33	265.00	265.05	265.00	33.32	0.00	0.13	100.00	100.00	0.00	2764.00	2829.23	2623908.00	84.91	967.23	867.00
17	1	8	4871.00	22998.00	166.75	0	Spot (Block17, Row8, Column1)	379.61	373.00	87.93	0.01	0.23	228.00	232.09	228.00	21.09	0.01	0.09	100.00	99.00	0.00	145.00	151.61	292676.00	6.99	282.52	282.00
17	2	8	5172.00	22990.00	213.15	0	Spot (Block17, Row8, Column2)	261.32	267.00	24.06	0.01	0.09	227.00	231.03	227.00	20.99	0.01	0.09	65.00	48.00	0.00	40.00	34.32	339456.00	1.44	241.90	234.00
17	3	8	5466.00	22991.00	160.00	0	Spot (Block17, Row8, Column3)	373.91	353.00	86.82	0.02	0.23	228.00	234.51	228.00	33.06	0.01	0.14	98.00	81.00	0.00	125.00	145.91	265104.00	4.22	278.37	279.00
17	4	8	5781.00	22992.00	144.20	0	Spot (Block17, Row8, Column4)	4756.31	4395.00	2130.88	0.03	0.45	230.00	239.37	230.00	38.97	0.02	0.16	100.00	100.00	0.00	4165.00	4526.31	2673047.00	115.90	1311.66	1081.50
17	5	8	6076.00	23000.00	212.20	0	Spot (Block17, Row8, Column5)	288.35	291.00	30.09	0.00	0.10	249.00	269.67	249.00	102.55	0.03	0.38	1.00	0.00	0.00	42.00	39.35	370533.00	0.18	260.41	267.00
17	6	8	6380.00	22993.00	192.60	0	Spot (Block17, Row8, Column6)	4853.95	3394.50	3967.21	0.16	0.82	270.00	305.29	270.00	141.89	0.05	0.46	100.00	100.00	0.00	3124.50	4583.95	5077236.00	32.06	1203.74	1193.00
17	7	8	6678.00	23002.00	159.75	0	Spot (Block17, Row8, Column7)	521.57	499.00	140.38	0.02	0.27	267.00	277.56	267.00	92.90	0.02	0.33	87.00	61.00	0.00	232.00	254.57	367708.00	2.63	321.39	315.00
17	8	8	6964.00	23001.00	158.05	0	Spot (Block17, Row8, Column8)	483.35	469.50	142.37	0.01	0.29	273.00	270.84	273.00	29.09	0.00	0.11	99.00	95.00	0.00	196.50	210.35	332543.00	7.31	331.39	320.50
18	1	1	9391.00	20907.00	148.85	0	Spot (Block18, Row1, Column1)	5336.08	4699.50	2945.15	0.06	0.55	169.00	169.29	169.00	27.02	0.00	0.16	100.00	100.00	0.00	4530.50	5167.08	3233664.00	191.25	1280.95	1142.00
18	2	1	9669.00	20907.00	207.05	0	Spot (Block18, Row1, Column2)	199.96	202.00	18.94	0.00	0.09	175.00	174.76	175.00	23.84	0.00	0.14	58.00	8.00	0.00	27.00	24.96	244356.00	1.06	177.30	179.00
18	3	1	9987.00	20917.00	148.50	0	Spot (Block18, Row1, Column3)	457.48	372.50	218.44	0.09	0.48	178.00	175.90	178.00	19.52	0.01	0.11	100.00	97.00	0.00	194.50	279.48	278146.00	14.43	231.35	224.00
18	4	1	10291.00	20929.00	183.90	0	Spot (Block18, Row1, Column4)	217.34	211.00	25.29	0.01	0.12	181.00	177.95	181.00	19.87	0.01	0.11	73.00	33.00	0.00	30.00	36.34	207562.00	1.98	194.33	192.00
18	5	1	10588.00	20920.00	145.80	0	Spot (Block18, Row1, Column5)	1073.73	896.00	715.31	0.08	0.67	182.00	180.88	182.00	20.96	0.00	0.12	100.00	100.00	0.00	714.00	891.73	619540.00	42.59	351.49	296.00
18	6	1	10879.00	20922.00	146.00	0	Spot (Block18, Row1, Column6)	767.40	642.00	370.34	0.08	0.48	184.00	185.06	184.00	23.65	0.00	0.13	100.00	100.00	0.00	458.00	583.40	445858.00	24.62	299.98	284.50
18	7	1	11179.00	20923.00	145.30	0	Spot (Block18, Row1, Column7)	1614.54	1418.00	817.58	0.06	0.51	184.00	188.63	184.00	45.01	0.01	0.24	100.00	100.00	0.00	1234.00	1430.54	928363.00	31.68	482.75	390.00
18	8	1	11474.00	20926.00	147.60	0	Spot (Block18, Row1, Column8)	17185.63	15532.00	8874.85	0.04	0.52	192.00	199.69	192.00	67.80	0.02	0.34	100.00	100.00	0.00	15340.00	16993.63	10191078.00	250.53	3333.12	2371.00
18	1	2	9439.00	21211.00	201.20	0	Spot (Block18, Row2, Column1)	185.43	186.00	10.40	0.00	0.06	175.00	174.45	175.00	23.65	0.00	0.14	10.00	0.00	0.00	11.00	10.43	212870.00	0.46	179.12	181.00
18	2	2	9689.00	21217.00	145.40	0	Spot (Block18, Row2, Column2)	394.25	385.00	106.07	0.01	0.27	176.00	174.59	176.00	19.08	0.00	0.11	99.00	99.00	0.00	209.00	218.25	227481.00	11.51	230.07	225.00
18	3	2	9988.00	21213.00	147.00	-50	Spot (Block18, Row2, Column3)	195.54	196.00	17.17	0.00	0.09	181.00	179.39	181.00	19.99	0.00	0.11	35.00	2.00	0.00	15.00	14.54	115367.00	0.81	191.50	191.00
18	4	2	10295.00	21223.00	174.95	0	Spot (Block18, Row2, Column4)	336.96	326.00	67.11	0.01	0.20	181.50	180.69	181.50	18.45	0.00	0.10	99.00	96.00	0.00	144.50	155.46	288777.00	8.47	232.03	223.50
18	5	2	10596.00	21213.00	188.20	0	Spot (Block18, Row2, Column5)	222.72	216.00	23.66	0.01	0.11	181.00	179.70	181.00	19.11	0.00	0.11	88.00	41.00	0.00	35.00	41.72	222938.00	2.25	195.29	195.00
18	6	2	10917.00	21244.00	270.25	0	Spot (Block18, Row2, Column6)	189.48	189.00	16.20	0.00	0.09	182.00	184.35	182.00	25.17	0.01	0.14	13.00	0.00	0.00	7.00	7.48	403973.00	0.20	182.87	182.50
18	7	2	11190.00	21219.00	173.00	0	Spot (Block18, Row2, Column7)	287.57	288.00	56.61	0.00	0.20	182.00	182.63	182.00	22.06	0.00	0.12	98.00	82.00	0.00	106.00	105.57	239834.00	4.76	209.14	206.00
18	8	2	11487.00	21223.00	147.00	-50	Spot (Block18, Row2, Column8)	209.21	209.00	15.63	0.00	0.07	189.00	193.51	189.00	43.78	0.01	0.23	6.00	0.00	0.00	20.00	20.21	124479.00	0.36	214.36	212.00
18	1	3	9394.00	21514.00	154.55	0	Spot (Block18, Row3, Column1)	600.36	466.00	361.30	0.11	0.60	177.00	174.98	177.00	21.76	0.00	0.12	100.00	99.00	0.00	289.00	423.36	396836.00	19.55	259.76	258.00
18	2	3	9710.00	21472.00	214.50	0	Spot (Block18, Row3, Column2)	205.55	204.00	19.86	0.00	0.10	178.00	178.06	178.00	18.85	0.00	0.11	68.00	20.00	0.00	26.00	27.55	269268.00	1.46	189.74	191.00
18	3	3	9982.00	21521.00	183.95	0	Spot (Block18, Row3, Column3)	210.38	209.00	24.14	0.00	0.11	181.00	181.24	181.00	18.25	0.00	0.10	67.00	32.00	0.00	28.00	29.38	199024.00	1.60	194.74	195.00
18	4	3	10289.00	21516.00	146.45	0	Spot (Block18, Row3, Column4)	923.33	860.00	473.97	0.03	0.51	183.00	182.41	183.00	20.07	0.00	0.11	100.00	100.00	0.00	677.00	740.33	538303.00	36.92	349.84	289.00
18	5	3	10601.00	21511.00	189.65	0	Spot (Block18, Row3, Column5)	210.89	209.00	19.83	0.00	0.09	181.00	182.25	181.00	24.85	0.00	0.14	58.00	11.00	0.00	28.00	29.89	214050.00	1.15	194.69	195.00
18	6	3	10885.00	21517.00	187.95	0	Spot (Block18, Row3, Column6)	909.82	764.50	474.18	0.08	0.52	183.00	187.57	183.00	29.86	0.01	0.16	100.00	100.00	0.00	581.50	726.82	904363.00	24.19	370.95	376.00
18	7	3	11190.00	21525.00	148.40	0	Spot (Block18, Row3, Column7)	760.47	636.00	430.15	0.08	0.57	185.00	187.78	185.00	25.91	0.01	0.14	100.00	100.00	0.00	451.00	575.47	456280.00	22.11	287.94	275.00
18	8	3	11488.00	21534.00	163.25	0	Spot (Block18, Row3, Column8)	684.07	636.00	298.92	0.03	0.44	188.00	188.47	188.00	21.36	0.00	0.11	100.00	99.00	0.00	448.00	496.07	505528.00	23.21	306.76	288.00
18	1	4	9385.00	21808.00	146.75	0	Spot (Block18, Row4, Column1)	819.91	752.00	379.19	0.04	0.46	180.00	177.92	180.00	22.65	0.01	0.13	100.00	100.00	0.00	572.00	639.91	480470.00	28.34	322.20	291.00
18	2	4	9685.00	21816.00	242.75	0	Spot (Block18, Row4, Column2)	214.75	210.00	29.20	0.01	0.14	179.00	178.09	179.00	21.31	0.00	0.12	67.00	30.00	0.00	31.00	35.75	365282.00	1.72	184.22	186.00
18	3	4	9985.00	21811.00	142.45	0	Spot (Block18, Row4, Column3)	2038.01	1833.50	1040.91	0.05	0.51	180.00	180.47	180.00	17.68	0.00	0.10	100.00	100.00	0.00	1653.50	1858.01	1124982.00	105.06	633.28	474.00
18	4	4	10270.00	21843.00	143.20	0	Spot (Block18, Row4, Column4)	214.80	208.50	24.82	0.01	0.12	183.00	184.02	183.00	19.40	0.00	0.11	65.00	25.00	0.00	25.50	31.80	120286.00	1.59	199.11	199.00
18	5	4	10579.00	21800.00	113.40	0	Spot (Block18, Row4, Column5)	218.34	212.00	22.16	0.01	0.10	183.00	183.56	183.00	20.12	0.00	0.11	79.00	25.00	0.00	29.00	35.34	73580.00	1.73	202.41	202.00
18	6	4	10892.00	21811.00	196.80	0	Spot (Block18, Row4, Column6)	244.92	230.00	40.25	0.03	0.16	182.00	184.07	182.00	24.64	0.00	0.13	87.00	49.00	0.00	48.00	62.92	269655.00	2.47	200.28	202.00
18	7	4	11179.00	21820.00	153.05	0	Spot (Block18, Row4, Column7)	704.02	510.00	460.86	0.14	0.65	185.00	188.04	185.00	27.47	0.01	0.15	100.00	96.00	0.00	325.00	519.02	454094.00	18.78	271.45	267.00
18	8	4	11485.00	21833.00	178.15	0	Spot (Block18, Row4, Column8)	296.40	283.00	79.01	0.02	0.27	187.00	185.98	187.00	22.30	0.00	0.12	94.00	77.00	0.00	96.00	109.40	262903.00	4.95	208.37	207.00
18	1	5	9393.00	22112.00	165.30	0	Spot (Block18, Row5, Column1)	263.79	271.50	53.53	0.01	0.20	181.00	181.13	181.00	26.68	0.00	0.15	81.00	67.00	0.00	90.50	82.79	199428.00	3.10	191.98	193.00
18	2	5	9683.00	22111.00	146.05	0	Spot (Block18, Row5, Column2)	797.43	773.00	259.96	0.01	0.33	181.00	181.43	181.00	24.48	0.00	0.13	100.00	100.00	0.00	592.00	616.43	462509.00	25.17	350.00	296.00
18	3	5	9981.00	22115.00	164.80	0	Spot (Block18, Row5, Column3)	328.72	310.00	75.37	0.03	0.23	181.00	180.95	181.00	19.67	0.00	0.11	99.00	94.00	0.00	129.00	147.72	248843.00	7.51	221.37	215.00
18	4	5	10288.00	22117.00	144.55	0	Spot (Block18, Row5, Column4)	1085.25	922.00	701.74	0.07	0.65	183.00	183.89	183.00	21.76	0.00	0.12	100.00	100.00	0.00	739.00	902.25	614253.00	41.43	373.60	327.50
18	5	5	10587.00	22119.00	140.85	0	Spot (Block18, Row5, Column5)	2015.91	1915.00	1007.15	0.02	0.50	182.00	184.20	182.00	22.73	0.01	0.12	100.00	100.00	0.00	1733.00	1833.91	1086575.00	80.58	635.37	506.50
18	6	5	10880.00	22079.00	153.05	0	Spot (Block18, Row5, Column6)	204.47	204.00	12.32	0.00	0.06	180.00	182.45	180.00	24.58	0.01	0.13	48.00	1.00	0.00	24.00	24.47	131881.00	0.90	189.27	190.00
18	7	5	11186.00	22125.00	175.80	0	Spot (Block18, Row5, Column7)	995.51	978.00	445.09	0.01	0.45	185.00	189.67	185.00	32.90	0.01	0.17	100.00	100.00	0.00	793.00	810.51	861119.00	24.50	370.27	362.00
18	8	5	11484.00	22121.00	145.95	0	Spot (Block18, Row5, Column8)	1312.66	1046.50	854.49	0.10	0.65	186.00	187.05	186.00	27.01	0.00	0.14	100.00	100.00	0.00	860.50	1126.66	761342.00	41.68	379.53	343.00
18	1	6	9383.00	22412.00	175.05	0	Spot (Block18, Row6, Column1)	866.20	804.00	410.04	0.03	0.47	181.00	183.98	181.00	31.14	0.01	0.17	100.00	100.00	0.00	623.00	685.20	740601.00	21.91	339.07	326.00
18	2	6	9683.00	22410.00	205.10	0	Spot (Block18, Row6, Column2)	590.32	556.00	208.92	0.03	0.35	182.00	185.34	182.00	30.63	0.01	0.17	100.00	100.00	0.00	374.00	408.32	706619.00	13.22	313.70	304.00
18	3	6	9978.00	22414.00	142.65	0	Spot (Block18, Row6, Column3)	1004.54	946.00	491.85	0.03	0.49	182.00	181.82	182.00	21.81	0.00	0.12	100.00	100.00	0.00	764.00	822.54	555511.00	37.73	371.27	310.00
18	4	6	10281.00	22420.00	180.70	0	Spot (Block18, Row6, Column4)	240.61	229.00	36.07	0.02	0.15	183.00	182.85	183.00	20.48	0.00	0.11	87.00	57.00	0.00	46.00	57.61	220159.00	2.82	201.92	201.00
18	5	6	10583.00	22414.00	139.25	0	Spot (Block18, Row6, Column5)	2133.67	2019.00	989.47	0.02	0.46	181.00	181.36	181.00	24.52	0.00	0.14	100.00	100.00	0.00	1838.00	1952.67	1120175.00	79.62	700.40	602.50
18	6	6	10883.00	22424.00	206.85	0	Spot (Block18, Row6, Column6)	235.78	213.00	54.68	0.04	0.23	182.00	183.63	182.00	25.24	0.00	0.14	61.00	34.00	0.00	31.00	53.78	287888.00	2.07	193.67	191.50
18	7	6	11183.00	22419.00	146.00	0	Spot (Block18, Row6, Column7)	889.39	816.00	506.30	0.04	0.57	184.00	186.97	184.00	28.04	0.01	0.15	100.00	100.00	0.00	632.00	705.39	517623.00	25.05	319.31	286.50
18	8	6	11493.00	22427.00	144.30	0	Spot (Block18, Row6, Column8)	1331.76	1082.00	806.62	0.09	0.61	181.00	181.52	181.00	20.15	0.00	0.11	100.00	100.00	0.00	901.00	1150.76	751112.00	57.08	440.17	340.00
18	1	7	9379.00	22720.00	208.90	0	Spot (Block18, Row7, Column1)	243.38	234.00	36.04	0.02	0.15	183.00	182.86	183.00	26.41	0.00	0.14	83.00	48.00	0.00	51.00	60.38	301788.00	2.29	201.82	203.00
18	2	7	9685.00	22698.00	205.95	0	Spot (Block18, Row7, Column2)	230.48	222.50	36.40	0.02	0.16	180.00	179.68	180.00	22.49	0.00	0.13	75.00	47.00	0.00	42.50	50.48	277499.00	2.26	191.35	195.00
18	3	7	9954.00	22650.00	160.45	0	Spot (Block18, Row7, Column3)	206.47	206.00	19.56	0.00	0.09	183.00	182.84	183.00	19.88	0.00	0.11	58.00	16.00	0.00	23.00	23.47	146803.00	1.19	195.01	198.00
18	4	7	10280.00	22709.00	204.35	0	Spot (Block18, Row7, Column4)	203.61	202.00	18.53	0.00	0.09	184.00	182.39	184.00	18.61	0.00	0.10	49.00	16.00	0.00	18.00	19.61	242708.00	1.14	190.90	194.00
18	5	7	10586.00	22716.00	187.80	0	Spot (Block18, Row7, Column5)	312.42	291.00	72.36	0.03	0.23	183.00	183.02	183.00	28.04	0.00	0.15	98.00	86.00	0.00	108.00	129.42	310544.00	4.62	221.26	217.00
18	6	7	10878.00	22719.00	181.70	0	Spot (Block18, Row7, Column6)	756.94	768.00	264.42	0.01	0.35	185.00	188.96	185.00	38.33	0.01	0.20	100.00	100.00	0.00	583.00	571.94	700927.00	14.82	329.57	315.50
18	7	7	11170.00	22722.00	149.65	0	Spot (Block18, Row7, Column7)	914.88	822.50	442.74	0.05	0.48	181.00	181.29	181.00	24.89	0.00	0.14	100.00	100.00	0.00	641.50	733.88	561739.00	29.47	359.76	297.00
18	8	7	11484.00	22726.00	196.35	0	Spot (Block18, Row7, Column8)	316.06	305.00	49.08	0.02	0.16	182.00	183.18	182.00	20.70	0.00	0.11	99.00	97.00	0.00	123.00	134.06	344500.00	6.42	228.39	219.00
18	1	8	9374.00	23004.00	146.65	0	Spot (Block18, Row8, Column1)	304.03	289.00	76.36	0.02	0.25	187.00	185.29	187.00	19.58	0.00	0.11	97.00	92.00	0.00	102.00	117.03	179376.00	6.06	226.44	213.00
18	2	8	9676.00	23018.00	143.80	0	Spot (Block18, Row8, Column2)	240.35	229.50	33.46	0.02	0.14	183.00	181.62	183.00	19.86	0.00	0.11	88.00	56.00	0.00	46.50	57.35	135076.00	2.96	209.97	206.00
18	3	8	9968.00	23015.00	147.70	0	Spot (Block18, Row8, Column3)	641.30	510.50	379.49	0.10	0.59	180.00	179.19	180.00	20.12	0.00	0.11	100.00	99.00	0.00	330.50	461.30	382216.00	22.97	271.96	258.00
18	4	8	10279.00	23012.00	143.50	0	Spot (Block18, Row8, Column4)	1331.74	1260.00	514.28	0.02	0.39	178.00	177.19	178.00	19.68	0.00	0.11	100.00	100.00	0.00	1082.00	1153.74	745772.00	58.67	501.93	390.00
18	5	8	10573.00	23023.00	198.10	0	Spot (Block18, Row8, Column5)	202.03	201.00	17.35	0.00	0.09	180.00	180.97	180.00	29.47	0.00	0.16	30.00	2.00	0.00	21.00	22.03	225467.00	0.71	184.59	187.00
18	6	8	10882.00	23019.00	167.80	0	Spot (Block18, Row8, Column6)	1315.06	1165.00	666.04	0.05	0.51	183.00	187.48	183.00	38.97	0.01	0.21	100.00	100.00	0.00	982.00	1132.06	1028376.00	28.94	437.88	417.00
18	7	8	11176.00	23013.00	156.85	0	Spot (Block18, Row8, Column7)	366.37	373.00	104.31	0.01	0.28	182.00	183.03	182.00	28.59	0.00	0.16	98.00	88.00	0.00	191.00	184.37	248400.00	6.41	235.71	218.00
18	8	8	11459.00	23018.00	161.10	0	Spot (Block18, Row8, Column8)	250.54	243.50	38.31	0.01	0.15	187.00	187.51	187.00	18.35	0.00	0.10	92.00	68.00	0.00	56.50	63.54	178886.00	3.43	202.66	201.00
19	1	1	13893.00	20930.00	152.80	0	Spot (Block19, Row1, Column1)	5889.84	5397.00	3013.57	0.04	0.51	125.00	129.78	125.00	25.38	0.02	0.20	100.00	100.00	0.00	5272.00	5764.84	3763606.00	227.00	1331.97	1034.00
19	2	1	14181.00	20938.00	169.30	0	Spot (Block19, Row1, Column2)	176.74	180.00	22.21	0.01	0.13	118.00	120.89	118.00	22.98	0.01	0.19	91.00	75.00	0.00	62.00	58.74	141040.00	2.43	142.91	137.00
19	3	1	14488.00	20939.00	147.00	-50	Spot (Block19, Row1, Column3)	128.24	127.00	14.50	0.00	0.11	118.00	118.75	118.00	15.87	0.00	0.13	31.00	10.00	0.00	9.00	10.24	75277.00	0.60	124.48	126.00
19	4	1	14781.00	20929.00	145.20	0	Spot (Block19, Row1, Column4)	173.69	182.00	21.24	0.02	0.12	121.00	121.99	121.00	14.67	0.00	0.12	90.00	79.00	0.00	61.00	52.69	99873.00	3.53	147.93	142.50
19	5	1	15090.00	20964.00	167.85	0	Spot (Block19, Row1, Column5)	157.20	162.00	22.59	0.01	0.14	122.00	123.26	122.00	13.68	0.00	0.11	74.00	61.00	0.00	40.00	35.20	123241.00	2.48	140.39	134.00
19	6	1	15371.00	20958.00	209.10	0	Spot (Block19, Row1, Column6)	156.32	160.00	21.65	0.01	0.14	120.00	120.86	120.00	14.46	0.00	0.12	82.00	69.00	0.00	40.00	36.32	194930.00	2.45	132.66	130.00
19	7	1	15686.00	20943.00	157.20	0	Spot (Block19, Row1, Column7)	207.69	206.00	25.87	0.00	0.12	123.00	130.46	123.00	50.98	0.03	0.39	93.00	20.00	0.00	83.00	84.69	141436.00	1.51	161.89	163.00
19	8	1	15976.00	20950.00	148.15	0	Spot (Block19, Row1, Column8)	18128.64	16343.50	8679.07	0.05	0.48	130.00	142.12	130.00	62.76	0.04	0.44	100.00	100.00	0.00	16213.50	17998.64	10877187.00	286.60	3421.73	2781.00
19	1	2	13844.00	21287.00	240.55	0	Spot (Block19, Row2, Column1)	136.02	134.00	15.20	0.01	0.11	123.00	124.81	123.00	18.54	0.01	0.15	29.00	9.00	0.00	11.00	13.02	226887.00	0.60	127.67	129.00
19	2	2	14224.00	21231.00	212.25	0	Spot (Block19, Row2, Column2)	127.77	127.00	12.81	0.00	0.10	117.00	117.19	117.00	14.94	0.00	0.13	34.00	9.00	0.00	10.00	10.77	164057.00	0.71	121.25	122.00
19	3	2	14495.00	21253.00	206.85	0	Spot (Block19, Row2, Column3)	146.11	141.00	20.94	0.02	0.14	117.00	117.50	117.00	15.27	0.00	0.13	70.00	38.00	0.00	24.00	29.11	177231.00	1.87	130.12	130.00
19	4	2	14778.00	21285.00	253.95	0	Spot (Block19, Row2, Column4)	135.54	133.00	19.87	0.01	0.15	120.00	122.14	120.00	16.73	0.01	0.14	43.00	20.00	0.00	13.00	15.54	253871.00	0.80	119.59	120.00
19	5	2	15094.00	21230.00	201.00	0	Spot (Block19, Row2, Column5)	199.06	198.00	22.99	0.00	0.12	120.00	121.49	120.00	14.50	0.01	0.12	98.00	97.00	0.00	78.00	79.06	227925.00	5.35	155.53	161.00
19	6	2	15392.00	21216.00	218.45	0	Spot (Block19, Row2, Column6)	149.56	148.00	18.50	0.00	0.12	122.00	124.86	122.00	20.01	0.01	0.16	59.00	30.00	0.00	26.00	27.56	204896.00	1.23	130.45	130.00
19	7	2	15735.00	21310.00	170.50	0	Spot (Block19, Row2, Column7)	143.81	143.00	14.75	0.00	0.10	123.00	124.71	123.00	15.91	0.01	0.13	59.00	26.00	0.00	20.00	20.81	115476.00	1.20	127.65	125.00
19	8	2	15986.00	21248.00	147.00	-50	Spot (Block19, Row2, Column8)	134.44	133.00	14.19	0.00	0.11	125.00	131.98	125.00	47.98	0.02	0.36	0.00	0.00	0.00	8.00	9.44	79186.00	0.05	138.02	133.00
19	1	3	13888.00	21540.00	157.10	0	Spot (Block19, Row3, Column1)	174.43	178.00	16.23	0.01	0.09	120.00	121.34	120.00	16.89	0.00	0.14	95.00	88.00	0.00	58.00	54.43	118789.00	3.14	146.38	141.00
19	2	3	14185.00	21537.00	147.00	-50	Spot (Block19, Row3, Column2)	130.58	127.00	24.00	0.01	0.18	121.00	121.48	121.00	16.50	0.00	0.14	25.00	6.00	0.00	6.00	9.58	76911.00	0.55	126.07	123.00
19	3	3	14478.00	21530.00	156.75	0	Spot (Block19, Row3, Column3)	159.33	163.00	20.28	0.01	0.13	120.00	120.20	120.00	15.08	0.00	0.13	82.00	68.00	0.00	43.00	39.33	108186.00	2.59	141.53	137.00
19	4	3	14801.00	21539.00	176.80	0	Spot (Block19, Row3, Column4)	166.59	169.00	21.88	0.01	0.13	119.00	121.45	119.00	16.75	0.01	0.14	90.00	72.00	0.00	50.00	47.59	145099.00	2.69	146.17	142.00
19	5	3	15087.00	21531.00	187.50	0	Spot (Block19, Row3, Column5)	154.85	159.00	24.25	0.01	0.16	122.00	125.85	122.00	21.39	0.01	0.17	63.00	42.00	0.00	37.00	32.85	153306.00	1.36	136.08	133.00
19	6	3	15389.00	21542.00	175.95	0	Spot (Block19, Row3, Column6)	767.22	699.00	380.15	0.04	0.50	126.00	131.25	126.00	25.08	0.02	0.19	100.00	100.00	0.00	573.00	641.22	660580.00	25.36	272.18	277.00
19	7	3	15710.00	21551.00	117.20	0	Spot (Block19, Row3, Column7)	148.96	146.00	17.40	0.01	0.12	122.00	125.21	122.00	19.39	0.01	0.15	59.00	26.00	0.00	24.00	26.96	53774.00	1.22	134.69	134.00
19	8	3	15986.00	21558.00	158.85	0	Spot (Block19, Row3, Column8)	217.33	202.00	45.38	0.03	0.21	123.00	124.26	123.00	14.88	0.00	0.12	96.00	94.00	0.00	79.00	94.33	151259.00	6.25	159.52	164.00
19	1	4	13891.00	21827.00	168.15	0	Spot (Block19, Row4, Column1)	170.23	173.00	21.20	0.01	0.12	120.00	121.78	120.00	16.60	0.01	0.14	91.00	78.00	0.00	53.00	50.23	134651.00	2.92	138.82	132.00
19	2	4	14192.00	21825.00	209.60	0	Spot (Block19, Row4, Column2)	163.29	166.00	25.42	0.01	0.16	122.00	122.53	122.00	16.17	0.00	0.13	78.00	63.00	0.00	44.00	41.29	204107.00	2.52	138.95	135.00
19	3	4	14483.00	21841.00	165.75	0	Spot (Block19, Row4, Column3)	268.56	275.00	63.17	0.01	0.24	122.00	123.69	122.00	15.99	0.01	0.13	100.00	99.00	0.00	153.00	146.56	204106.00	9.06	168.47	175.00
19	4	4	14760.00	21808.00	147.55	0	Spot (Block19, Row4, Column4)	141.84	139.00	15.64	0.01	0.11	121.00	123.14	121.00	15.79	0.01	0.13	58.00	28.00	0.00	18.00	20.84	83829.00	1.18	129.78	125.00
19	5	4	15041.00	21807.00	142.60	0	Spot (Block19, Row4, Column5)	150.16	148.50	23.82	0.00	0.16	123.00	125.35	123.00	16.02	0.01	0.13	58.00	45.00	0.00	25.50	27.16	82290.00	1.55	135.23	130.00
19	6	4	15392.00	21829.00	208.90	0	Spot (Block19, Row4, Column6)	209.50	208.00	26.37	0.00	0.13	128.00	132.10	128.00	19.21	0.01	0.15	99.00	95.00	0.00	80.00	81.50	260200.00	4.03	161.45	158.00
19	7	4	15690.00	21850.00	154.20	0	Spot (Block19, Row4, Column7)	167.98	173.00	19.86	0.01	0.12	125.00	128.11	125.00	19.49	0.01	0.15	83.00	62.00	0.00	48.00	42.98	110700.00	2.05	145.15	140.50
19	8	4	15959.00	21872.00	224.70	0	Spot (Block19, Row4, Column8)	133.70	133.00	15.05	0.00	0.11	122.00	123.41	122.00	15.22	0.00	0.12	36.00	10.00	0.00	11.00	11.70	193465.00	0.68	126.05	126.00
19	1	5	13875.00	22133.00	169.90	0	Spot (Block19, Row5, Column1)	180.42	185.00	19.08	0.01	0.11	123.00	126.21	123.00	18.86	0.01	0.15	93.00	86.00	0.00	62.00	57.42	144335.00	2.87	141.28	135.00
19	2	5	14174.00	22136.00	174.55	0	Spot (Block19, Row5, Column2)	232.27	220.00	50.08	0.02	0.22	121.00	122.04	121.00	15.96	0.00	0.13	99.00	96.00	0.00	99.00	111.27	198595.00	6.91	155.00	148.50
19	3	5	14484.00	22142.00	175.65	0	Spot (Block19, Row5, Column3)	242.78	228.00	57.66	0.03	0.24	123.00	125.00	123.00	15.27	0.01	0.12	99.00	97.00	0.00	105.00	119.78	209278.00	7.71	159.57	163.00
19	4	5	14760.00	22137.00	174.25	0	Spot (Block19, Row5, Column4)	155.75	152.00	22.97	0.01	0.15	122.00	123.57	122.00	15.41	0.01	0.12	71.00	49.00	0.00	30.00	33.75	132073.00	2.09	138.90	133.50
19	5	5	15090.00	22140.00	154.75	0	Spot (Block19, Row5, Column5)	337.84	308.00	100.34	0.04	0.30	122.00	124.27	122.00	16.63	0.01	0.13	100.00	99.00	0.00	186.00	215.84	223988.00	12.84	183.45	182.00
19	6	5	15353.00	22120.00	182.85	0	Spot (Block19, Row5, Column6)	150.71	151.00	17.75	0.00	0.12	125.00	127.39	125.00	18.12	0.01	0.14	60.00	34.00	0.00	26.00	25.71	141820.00	1.29	135.62	131.00
19	7	5	15685.00	22141.00	174.20	0	Spot (Block19, Row5, Column7)	587.91	549.00	233.47	0.03	0.40	124.00	127.95	124.00	21.39	0.01	0.17	100.00	100.00	0.00	425.00	463.91	496197.00	21.51	249.17	260.00
19	8	5	15982.00	22141.00	194.75	0	Spot (Block19, Row5, Column8)	165.68	169.00	22.32	0.01	0.13	124.00	125.97	124.00	17.30	0.01	0.14	80.00	66.00	0.00	45.00	41.68	177273.00	2.30	135.64	134.00
19	1	6	13883.00	22435.00	174.00	0	Spot (Block19, Row6, Column1)	648.84	605.00	318.46	0.03	0.49	127.00	132.19	127.00	23.96	0.02	0.18	100.00	100.00	0.00	478.00	521.84	547619.00	21.56	249.10	230.00
19	2	6	14181.00	22437.00	192.75	0	Spot (Block19, Row6, Column2)	337.46	324.00	95.91	0.02	0.28	124.00	127.61	124.00	21.79	0.01	0.17	100.00	99.00	0.00	200.00	213.46	352312.00	9.63	188.64	193.00
19	3	6	14486.00	22443.00	154.10	0	Spot (Block19, Row6, Column3)	183.69	187.00	19.49	0.01	0.11	124.00	126.10	124.00	15.70	0.01	0.12	96.00	89.00	0.00	63.00	59.69	119765.00	3.67	150.20	144.50
19	4	6	14775.00	22441.00	168.30	0	Spot (Block19, Row6, Column4)	157.82	160.00	18.21	0.01	0.12	124.00	125.82	124.00	15.30	0.01	0.12	80.00	56.00	0.00	36.00	33.82	123890.00	2.09	146.05	145.00
19	5	6	15082.00	22442.00	151.45	0	Spot (Block19, Row6, Column5)	324.23	311.00	85.44	0.02	0.26	122.00	124.61	122.00	16.51	0.01	0.13	100.00	100.00	0.00	189.00	202.23	202967.00	12.09	188.36	187.00
19	6	6	15373.00	22428.00	197.60	0	Spot (Block19, Row6, Column6)	144.02	141.00	17.31	0.01	0.12	122.00	124.37	122.00	16.35	0.01	0.13	54.00	30.00	0.00	19.00	22.02	159145.00	1.20	126.59	122.00
19	7	6	15686.00	22449.00	182.65	0	Spot (Block19, Row6, Column7)	144.46	143.00	15.36	0.00	0.11	121.00	123.57	121.00	16.49	0.01	0.13	60.00	32.00	0.00	22.00	23.46	135358.00	1.27	130.66	127.50
19	8	6	15988.00	22460.00	152.15	0	Spot (Block19, Row6, Column8)	161.80	162.00	16.21	0.00	0.10	122.00	122.52	122.00	13.79	0.00	0.11	93.00	75.00	0.00	40.00	39.80	102904.00	2.85	139.07	135.00
19	1	7	13895.00	22742.00	219.90	0	Spot (Block19, Row7, Column1)	174.95	175.00	25.14	0.00	0.14	129.00	131.47	129.00	19.55	0.01	0.15	86.00	60.00	0.00	46.00	45.95	241775.00	2.22	141.69	138.00
19	2	7	14184.00	22778.00	124.55	0	Spot (Block19, Row7, Column2)	150.55	151.00	12.38	0.00	0.08	125.00	127.04	125.00	16.51	0.01	0.13	76.00	26.00	0.00	26.00	25.55	62027.00	1.42	140.98	140.00
19	3	7	14480.00	22739.00	147.00	-50	Spot (Block19, Row7, Column3)	137.06	137.00	13.60	0.00	0.10	124.00	125.69	124.00	15.39	0.01	0.12	42.00	10.00	0.00	13.00	13.06	80590.00	0.74	143.48	142.00
19	4	7	14801.00	22705.00	123.15	0	Spot (Block19, Row7, Column4)	151.79	152.00	19.93	0.00	0.13	124.00	125.66	124.00	15.99	0.01	0.13	64.00	45.00	0.00	28.00	27.79	61475.00	1.63	138.93	135.50
19	5	7	15080.00	22794.00	153.15	0	Spot (Block19, Row7, Column5)	150.13	146.00	19.92	0.01	0.13	124.00	127.30	124.00	18.60	0.01	0.15	58.00	29.00	0.00	22.00	26.13	96986.00	1.23	134.53	133.00
19	6	7	15379.00	22747.00	183.05	0	Spot (Block19, Row7, Column6)	408.72	397.00	146.85	0.01	0.36	127.00	133.44	127.00	28.16	0.02	0.21	100.00	100.00	0.00	270.00	281.72	385010.00	9.78	196.51	197.50
19	7	7	15669.00	22741.00	160.95	0	Spot (Block19, Row7, Column7)	162.81	163.00	16.12	0.00	0.10	124.00	127.02	124.00	18.62	0.01	0.15	87.00	56.00	0.00	39.00	38.81	116899.00	1.92	140.93	138.00
19	8	7	15984.00	22740.00	212.45	0	Spot (Block19, Row7, Column8)	254.49	268.00	43.02	0.02	0.17	123.00	123.95	123.00	15.43	0.00	0.12	99.00	98.00	0.00	145.00	131.49	328548.00	8.46	159.81	166.00
19	1	8	13873.00	23041.00	166.65	0	Spot (Block19, Row8, Column1)	255.14	263.00	56.79	0.01	0.22	128.00	131.05	128.00	17.55	0.01	0.13	99.00	98.00	0.00	135.00	127.14	196206.00	7.07	167.03	172.00
19	2	8	14200.00	23015.00	217.35	0	Spot (Block19, Row8, Column2)	140.73	139.00	16.57	0.01	0.12	124.00	124.76	124.00	14.79	0.00	0.12	51.00	23.00	0.00	15.00	16.73	190127.00	1.08	136.19	136.00
19	3	8	14492.00	23036.00	169.55	0	Spot (Block19, Row8, Column3)	153.54	158.00	17.90	0.01	0.12	125.00	126.26	125.00	14.55	0.00	0.12	69.00	52.00	0.00	33.00	28.54	123444.00	1.87	138.77	135.00
19	4	8	14782.00	23036.00	157.75	0	Spot (Block19, Row8, Column4)	392.02	382.00	115.52	0.01	0.29	125.00	125.90	125.00	14.32	0.00	0.11	100.00	100.00	0.00	257.00	267.02	270496.00	18.59	193.76	188.00
19	5	8	15078.00	23042.00	147.00	-50	Spot (Block19, Row8, Column5)	137.93	132.00	18.52	0.02	0.13	124.00	129.30	124.00	24.26	0.02	0.19	26.00	7.00	0.00	8.00	13.93	81516.00	0.36	134.46	130.00
19	6	8	15380.00	23040.00	156.80	0	Spot (Block19, Row8, Column6)	1330.66	1186.00	698.81	0.05	0.53	129.00	137.31	129.00	30.61	0.03	0.22	100.00	100.00	0.00	1057.00	1201.66	895535.00	38.98	356.72	325.00
19	7	8	15682.00	23038.00	154.85	0	Spot (Block19, Row8, Column7)	160.93	165.00	17.80	0.01	0.11	128.00	132.23	128.00	23.91	0.01	0.18	73.00	18.00	0.00	37.00	32.93	106216.00	1.20	144.02	144.00
19	8	8	15979.00	23050.00	179.65	0	Spot (Block19, Row8, Column8)	196.10	195.00	32.45	0.00	0.17	128.00	129.11	128.00	16.47	0.00	0.13	96.00	91.00	0.00	67.00	68.10	176690.00	4.07	151.63	147.00
20	1	1	18394.00	20953.00	154.45	0	Spot (Block20, Row1, Column1)	6138.84	5377.00	3067.79	0.06	0.50	102.00	105.21	102.00	23.94	0.01	0.23	100.00	100.00	0.00	5275.00	6036.84	4045497.00	252.01	1118.49	865.00
20	2	1	18679.00	20960.00	159.15	0	Spot (Block20, Row1, Column2)	218.07	211.00	36.54	0.01	0.17	102.00	103.53	102.00	17.26	0.01	0.17	98.00	97.00	0.00	109.00	116.07	151778.00	6.63	138.79	131.00
20	3	1	18991.00	20961.00	162.75	0	Spot (Block20, Row1, Column3)	268.27	272.00	79.24	0.01	0.30	101.00	100.58	101.00	11.38	0.00	0.11	99.00	99.00	0.00	171.00	167.27	195568.00	14.74	143.95	133.00
20	4	1	19283.00	20963.00	172.95	0	Spot (Block20, Row1, Column4)	197.54	198.00	36.86	0.00	0.19	101.00	100.91	101.00	12.10	0.00	0.12	99.00	98.00	0.00	97.00	96.54	164551.00	7.99	125.83	124.00
20	5	1	19592.00	20968.00	149.05	0	Spot (Block20, Row1, Column5)	498.56	451.00	245.18	0.04	0.49	103.00	103.49	103.00	13.14	0.00	0.13	100.00	100.00	0.00	348.00	395.56	304623.00	30.08	189.18	178.00
20	6	1	19888.00	20967.00	152.95	0	Spot (Block20, Row1, Column6)	441.18	428.00	174.48	0.01	0.40	103.00	104.14	103.00	14.64	0.00	0.14	100.00	100.00	0.00	325.00	338.18	281914.00	23.03	189.69	184.00
20	7	1	20184.00	20968.00	148.80	0	Spot (Block20, Row1, Column7)	1093.13	1055.00	531.44	0.02	0.49	105.00	109.43	105.00	37.29	0.02	0.34	100.00	100.00	0.00	950.00	988.13	661343.00	26.38	331.50	267.00
20	8	1	20474.00	20972.00	150.45	0	Spot (Block20, Row1, Column8)	18006.65	17396.00	8304.56	0.01	0.46	114.00	124.73	114.00	67.48	0.04	0.54	100.00	100.00	0.00	17282.00	17892.65	11218146.00	264.98	3121.47	2477.50
20	1	2	18389.00	21254.00	147.00	-50	Spot (Block20, Row2, Column1)	107.73	108.00	8.81	0.00	0.08	103.00	105.01	103.00	20.93	0.01	0.20	2.00	0.00	0.00	5.00	4.73	63236.00	0.13	101.92	100.00
20	2	2	18692.00	21260.00	145.60	0	Spot (Block20, Row2, Column2)	277.23	282.00	61.88	0.01	0.22	100.00	100.72	100.00	12.19	0.00	0.12	100.00	100.00	0.00	182.00	177.23	160519.00	14.48	157.09	159.00
20	3	2	18988.00	21273.00	198.60	0	Spot (Block20, Row2, Column3)	121.01	122.00	13.40	0.00	0.11	99.00	99.26	99.00	11.92	0.00	0.12	79.00	49.00	0.00	23.00	22.01	135775.00	1.82	104.66	105.00
20	4	2	19299.00	21265.00	178.70	0	Spot (Block20, Row2, Column4)	245.97	249.00	50.53	0.01	0.21	100.00	101.08	100.00	13.30	0.00	0.13	100.00	100.00	0.00	149.00	145.97	219163.00	10.89	147.60	140.00
20	5	2	19582.00	21257.00	199.80	0	Spot (Block20, Row2, Column5)	142.15	137.00	23.48	0.02	0.17	99.00	100.29	99.00	12.63	0.01	0.13	94.00	74.00	0.00	38.00	43.15	159771.00	3.31	111.55	112.00
20	6	2	19887.00	21256.00	182.70	0	Spot (Block20, Row2, Column6)	164.19	174.00	29.50	0.03	0.18	102.00	102.64	102.00	12.25	0.00	0.12	96.00	86.00	0.00	72.00	62.19	153847.00	5.02	117.33	115.00
20	7	2	20187.00	21261.00	168.95	0	Spot (Block20, Row2, Column7)	208.90	204.00	40.63	0.01	0.19	103.00	104.70	103.00	13.75	0.01	0.13	99.00	97.00	0.00	101.00	105.90	166910.00	7.58	135.54	130.00
20	8	2	20481.00	21261.00	218.95	0	Spot (Block20, Row2, Column8)	124.40	123.00	10.85	0.00	0.09	108.00	115.14	108.00	52.27	0.03	0.45	0.00	0.00	0.00	15.00	16.40	170807.00	0.18	112.87	113.00
20	1	3	18391.00	21558.00	153.00	0	Spot (Block20, Row3, Column1)	456.42	395.50	214.24	0.06	0.47	101.00	101.22	101.00	13.07	0.00	0.13	100.00	100.00	0.00	294.50	355.42	293022.00	27.18	186.41	180.00
20	2	3	18700.00	21565.00	168.75	0	Spot (Block20, Row3, Column2)	120.26	119.00	11.51	0.00	0.10	102.00	102.34	102.00	12.31	0.00	0.12	69.00	22.00	0.00	17.00	18.26	95006.00	1.46	112.13	111.00
20	3	3	18976.00	21555.00	173.30	0	Spot (Block20, Row3, Column3)	193.13	190.00	105.06	0.01	0.54	100.00	100.12	100.00	12.45	0.00	0.12	98.00	92.00	0.00	90.00	93.13	162420.00	7.47	118.34	117.00
20	4	3	19291.00	21565.00	156.15	0	Spot (Block20, Row3, Column4)	439.09	382.00	184.26	0.06	0.42	102.00	102.86	102.00	12.59	0.00	0.12	100.00	100.00	0.00	280.00	337.09	294630.00	26.70	175.71	177.00
20	5	3	19604.00	21562.00	174.00	0	Spot (Block20, Row3, Column5)	150.70	149.00	26.00	0.00	0.17	101.00	101.79	101.00	12.41	0.00	0.12	92.00	78.00	0.00	48.00	49.70	126892.00	3.94	115.31	112.00
20	6	3	19892.00	21564.00	176.35	0	Spot (Block20, Row3, Column6)	265.41	276.00	66.10	0.02	0.25	102.00	103.44	102.00	12.55	0.01	0.12	100.00	100.00	0.00	174.00	163.41	231441.00	12.91	149.20	146.00
20	7	3	20193.00	21568.00	155.25	0	Spot (Block20, Row3, Column7)	410.00	367.00	183.61	0.05	0.45	103.00	103.51	103.00	11.94	0.00	0.12	100.00	100.00	0.00	264.00	307.00	271011.00	25.67	172.55	176.50
20	8	3	20489.00	21561.00	175.55	0	Spot (Block20, Row3, Column8)	153.51	152.00	22.90	0.00	0.15	106.00	106.96	106.00	12.36	0.00	0.12	97.00	79.00	0.00	46.00	47.51	132021.00	3.77	120.34	117.00
20	1	4	18389.00	21852.00	155.55	0	Spot (Block20, Row4, Column1)	402.15	383.50	146.97	0.02	0.37	101.00	101.09	101.00	13.71	0.00	0.14	100.00	99.00	0.00	282.50	301.15	267027.00	21.96	176.80	183.00
20	2	4	18683.00	21862.00	170.25	0	Spot (Block20, Row4, Column2)	134.50	131.00	16.03	0.01	0.12	103.00	103.36	103.00	14.01	0.00	0.14	88.00	49.00	0.00	28.00	31.50	108408.00	2.22	115.88	116.00
20	3	4	18988.00	21861.00	146.50	0	Spot (Block20, Row4, Column3)	1716.79	1632.00	847.24	0.02	0.49	104.00	104.78	104.00	15.59	0.00	0.15	100.00	100.00	0.00	1528.00	1612.79	1004323.00	103.42	477.71	376.00
20	4	4	19283.00	21839.00	122.45	0	Spot (Block20, Row4, Column4)	135.39	136.00	11.37	0.00	0.08	104.00	105.11	104.00	13.04	0.00	0.12	94.00	63.00	0.00	32.00	31.39	54021.00	2.32	116.77	116.00
20	5	4	19580.00	21820.00	251.70	0	Spot (Block20, Row4, Column5)	112.78	112.00	16.35	0.00	0.14	103.00	104.52	103.00	12.00	0.01	0.11	39.00	11.00	0.00	9.00	9.78	207185.00	0.69	105.20	105.00
20	6	4	19893.00	21859.00	194.40	0	Spot (Block20, Row4, Column6)	209.55	204.00	34.49	0.01	0.16	104.00	104.36	104.00	11.76	0.00	0.11	100.00	98.00	0.00	100.00	105.55	224012.00	8.94	136.19	129.00
20	7	4	20184.00	21868.00	159.05	0	Spot (Block20, Row4, Column7)	292.28	252.00	130.53	0.06	0.45	107.00	107.56	107.00	12.75	0.00	0.12	100.00	100.00	0.00	145.00	185.28	202840.00	14.49	148.71	145.00
20	8	4	20484.00	21876.00	177.75	0	Spot (Block20, Row4, Column8)	185.76	190.00	26.72	0.01	0.14	108.00	108.74	108.00	12.07	0.00	0.11	99.00	95.00	0.00	82.00	77.76	163842.00	6.38	133.40	128.50
20	1	5	18389.00	22157.00	153.50	0	Spot (Block20, Row5, Column1)	373.36	361.50	138.07	0.01	0.37	100.00	100.37	100.00	14.37	0.00	0.14	100.00	100.00	0.00	261.50	273.36	240446.00	19.00	163.24	169.00
20	2	5	18671.00	22153.00	183.30	0	Spot (Block20, Row5, Column2)	155.83	163.00	24.32	0.02	0.16	102.00	102.12	102.00	11.68	0.00	0.11	95.00	86.00	0.00	61.00	53.83	147102.00	4.60	116.08	116.00
20	3	5	18987.00	22161.00	163.70	0	Spot (Block20, Row5, Column3)	187.70	191.00	20.21	0.01	0.11	105.00	106.22	105.00	14.87	0.01	0.14	99.00	97.00	0.00	86.00	82.70	138525.00	5.48	132.71	127.00
20	4	5	19283.00	22162.00	153.60	0	Spot (Block20, Row5, Column4)	339.48	310.00	136.92	0.04	0.40	105.00	106.20	105.00	14.14	0.00	0.13	100.00	100.00	0.00	205.00	234.48	218623.00	16.50	165.88	168.00
20	5	5	19587.00	22162.00	145.55	0	Spot (Block20, Row5, Column5)	2151.87	2048.00	1147.23	0.02	0.53	103.00	106.14	103.00	17.89	0.01	0.17	100.00	100.00	0.00	1945.00	2048.87	1235173.00	114.36	589.84	441.00
20	6	5	19890.00	22158.00	165.60	0	Spot (Block20, Row5, Column6)	172.90	182.00	27.69	0.02	0.16	106.00	107.96	106.00	14.15	0.01	0.13	95.00	84.00	0.00	76.00	66.90	131922.00	4.59	127.13	125.00
20	7	5	20188.00	22169.00	185.55	0	Spot (Block20, Row5, Column7)	294.59	293.00	68.88	0.00	0.23	109.00	110.10	109.00	14.81	0.00	0.13	100.00	100.00	0.00	184.00	185.59	285754.00	12.46	166.25	174.00
20	8	5	20487.00	22169.00	146.80	0	Spot (Block20, Row5, Column8)	723.64	652.00	378.84	0.05	0.52	108.00	109.42	108.00	13.51	0.01	0.12	100.00	100.00	0.00	544.00	615.64	423330.00	45.47	238.44	192.00
20	1	6	18379.00	22453.00	186.50	0	Spot (Block20, Row6, Column1)	225.54	214.00	47.55	0.02	0.21	99.00	100.21	99.00	13.52	0.01	0.13	100.00	99.00	0.00	115.00	126.54	220352.00	9.27	138.45	132.00
20	2	6	18686.00	22459.00	207.30	0	Spot (Block20, Row6, Column2)	219.33	218.00	41.38	0.00	0.19	102.00	103.30	102.00	14.89	0.01	0.14	99.00	96.00	0.00	116.00	117.33	268235.00	7.79	147.12	142.00
20	3	6	18970.00	22458.00	149.35	0	Spot (Block20, Row6, Column3)	714.12	640.00	310.19	0.05	0.43	104.00	104.52	104.00	14.12	0.00	0.14	100.00	100.00	0.00	536.00	610.12	432757.00	43.17	241.29	193.50
20	4	6	19293.00	22457.00	166.75	0	Spot (Block20, Row6, Column4)	182.27	181.00	40.55	0.00	0.22	103.00	103.88	103.00	15.35	0.00	0.15	98.00	86.00	0.00	78.00	79.27	141440.00	5.11	127.75	124.00
20	5	6	19582.00	22464.00	146.10	0	Spot (Block20, Row6, Column5)	2250.76	2227.00	1165.87	0.00	0.52	103.00	105.31	103.00	18.19	0.01	0.17	100.00	100.00	0.00	2124.00	2147.76	1312191.00	117.97	538.75	457.00
20	6	6	19897.00	22464.00	192.35	0	Spot (Block20, Row6, Column6)	152.74	156.00	28.07	0.01	0.18	105.00	106.69	105.00	14.43	0.01	0.14	83.00	68.00	0.00	51.00	47.74	160376.00	3.19	123.14	118.50
20	7	6	20187.00	22472.00	149.35	0	Spot (Block20, Row6, Column7)	641.01	580.00	332.62	0.04	0.52	106.00	108.39	106.00	17.11	0.01	0.16	100.00	100.00	0.00	474.00	535.01	392301.00	31.14	223.74	190.00
20	8	6	20492.00	22472.00	150.75	0	Spot (Block20, Row6, Column8)	805.15	751.00	400.29	0.03	0.50	106.00	107.48	106.00	15.41	0.01	0.14	100.00	100.00	0.00	645.00	699.15	499191.00	45.28	242.14	198.00
20	1	7	18385.00	22769.00	190.80	0	Spot (Block20, Row7, Column1)	126.27	125.00	14.28	0.00	0.11	98.00	99.22	98.00	11.81	0.01	0.12	89.00	59.00	0.00	27.00	28.27	129678.00	2.29	108.42	108.00
20	2	7	18677.00	22750.00	200.35	0	Spot (Block20, Row7, Column2)	121.31	122.00	11.00	0.00	0.09	102.00	102.62	102.00	12.73	0.00	0.12	70.00	29.00	0.00	20.00	19.31	138541.00	1.47	108.39	108.50
20	3	7	19001.00	22759.00	173.20	0	Spot (Block20, Row7, Column3)	119.60	118.00	10.21	0.01	0.09	103.00	103.08	103.00	12.62	0.00	0.12	64.00	13.00	0.00	15.00	16.60	100224.00	1.31	111.09	110.00
20	4	7	19257.00	22766.00	230.90	0	Spot (Block20, Row7, Column4)	113.27	113.00	9.40	0.00	0.08	102.00	101.64	102.00	10.76	0.00	0.11	50.00	13.00	0.00	11.00	11.27	174202.00	1.08	102.81	103.00
20	5	7	19580.00	22763.00	172.65	0	Spot (Block20, Row7, Column5)	233.02	225.00	41.86	0.02	0.18	101.00	102.43	101.00	13.72	0.01	0.13	100.00	99.00	0.00	124.00	132.02	193640.00	9.52	149.31	142.00
20	6	7	19883.00	22762.00	187.65	0	Spot (Block20, Row7, Column6)	255.75	263.00	60.31	0.01	0.24	104.00	106.26	104.00	17.66	0.01	0.17	99.00	98.00	0.00	159.00	151.75	253707.00	8.46	146.61	141.50
20	7	7	20175.00	22769.00	150.50	0	Spot (Block20, Row7, Column7)	637.54	612.00	305.07	0.02	0.48	107.00	108.23	107.00	16.59	0.00	0.15	100.00	100.00	0.00	505.00	530.54	393997.00	31.90	249.78	181.00
20	8	7	20490.00	22768.00	195.00	0	Spot (Block20, Row7, Column8)	355.27	325.00	87.37	0.04	0.25	105.00	105.34	105.00	13.31	0.00	0.13	100.00	100.00	0.00	220.00	250.27	381559.00	18.77	180.25	183.50
20	1	8	18372.00	23060.00	152.50	0	Spot (Block20, Row8, Column1)	255.73	258.00	73.61	0.00	0.29	102.00	102.02	102.00	12.28	0.00	0.12	99.00	99.00	0.00	156.00	153.73	162903.00	12.52	144.50	134.00
20	2	8	18680.00	23066.00	165.00	0	Spot (Block20, Row8, Column2)	184.57	189.00	24.47	0.01	0.13	103.00	103.27	103.00	12.57	0.00	0.12	98.00	95.00	0.00	86.00	81.57	139907.00	6.47	132.59	130.00
20	3	8	18975.00	23058.00	160.95	0	Spot (Block20, Row8, Column3)	319.38	285.00	133.82	0.05	0.42	104.00	103.56	104.00	12.42	0.00	0.12	100.00	99.00	0.00	181.00	215.38	228356.00	17.38	154.79	148.00
20	4	8	19286.00	23063.00	176.05	0	Spot (Block20, Row8, Column4)	206.55	201.00	50.05	0.01	0.24	103.00	103.28	103.00	12.69	0.00	0.12	99.00	96.00	0.00	98.00	103.55	178872.00	8.14	125.71	122.00
20	5	8	19565.00	23059.00	258.65	0	Spot (Block20, Row8, Column5)	112.84	113.00	12.84	0.00	0.11	103.00	103.68	103.00	11.74	0.00	0.11	44.00	14.00	0.00	10.00	9.84	218799.00	0.78	106.97	109.00
20	6	8	19885.00	23065.00	166.90	0	Spot (Block20, Row8, Column6)	336.91	322.50	99.55	0.02	0.30	106.00	107.00	106.00	13.56	0.00	0.13	100.00	100.00	0.00	216.50	230.91	260097.00	16.95	165.26	168.00
20	7	8	20179.00	23063.00	159.40	0	Spot (Block20, Row8, Column7)	271.70	283.00	62.24	0.02	0.23	106.00	106.94	106.00	12.81	0.00	0.12	100.00	100.00	0.00	177.00	165.70	189915.00	12.87	151.95	141.00
20	8	8	20463.00	23073.00	163.45	0	Spot (Block20, Row8, Column8)	162.08	161.00	31.83	0.00	0.20	103.00	103.35	103.00	11.61	0.00	0.11	98.00	90.00	0.00	58.00	59.08	120100.00	5.06	123.16	121.00
21	1	1	4869.00	25382.00	147.25	0	Spot (Block21, Row1, Column1)	6236.40	5705.50	3166.80	0.04	0.51	116.00	120.32	116.00	28.16	0.02	0.23	100.00	100.00	0.00	5589.50	6120.40	3679475.00	217.20	1326.79	1039.00
21	2	1	5171.00	25370.00	135.00	0	Spot (Block21, Row1, Column2)	139.24	138.00	12.88	0.00	0.09	113.00	116.05	113.00	18.81	0.01	0.16	65.00	22.00	0.00	25.00	26.24	68785.00	1.23	126.87	126.50
21	3	1	5468.00	25393.00	147.00	-50	Spot (Block21, Row1, Column3)	113.18	112.00	11.51	0.00	0.10	111.00	111.29	111.00	11.39	0.00	0.10	21.00	5.00	0.00	1.00	2.18	66887.00	0.17	121.97	123.00
21	4	1	5731.00	25422.00	177.30	0	Spot (Block21, Row1, Column4)	124.02	124.00	12.59	0.00	0.10	110.00	110.56	110.00	11.68	0.00	0.11	57.00	22.00	0.00	14.00	14.02	109264.00	1.15	118.95	120.00
21	5	1	6065.00	25400.00	216.50	0	Spot (Block21, Row1, Column5)	123.32	123.00	12.88	0.00	0.10	112.00	110.64	112.00	12.35	0.01	0.11	43.00	15.00	0.00	11.00	11.32	165373.00	1.03	114.07	114.00
21	6	1	6367.00	25399.00	150.50	0	Spot (Block21, Row1, Column6)	142.24	143.00	11.49	0.00	0.08	110.00	110.88	110.00	15.20	0.00	0.14	91.00	57.00	0.00	33.00	32.24	88476.00	2.06	121.62	122.00
21	7	1	6682.00	25435.00	153.35	0	Spot (Block21, Row1, Column7)	174.00	175.00	27.37	0.00	0.16	116.00	127.72	116.00	55.99	0.04	0.44	56.00	1.00	0.00	59.00	58.00	111884.00	0.83	139.55	135.00
21	8	1	6953.00	25400.00	143.55	0	Spot (Block21, Row1, Column8)	16614.29	15562.00	8342.60	0.03	0.50	120.00	134.69	120.00	70.25	0.05	0.52	100.00	100.00	0.00	15442.00	16494.29	9320618.00	234.60	2876.79	1935.00
21	1	2	4793.00	25703.00	171.15	0	Spot (Block21, Row2, Column1)	126.13	125.00	14.15	0.00	0.11	113.00	115.17	113.00	18.50	0.01	0.16	30.00	7.00	0.00	12.00	13.13	102924.00	0.59	118.82	117.00
21	2	2	5166.00	25691.00	147.00	-50	Spot (Block21, Row2, Column2)	122.65	123.00	9.28	0.00	0.08	110.00	110.44	110.00	11.42	0.00	0.10	54.00	13.00	0.00	13.00	12.65	72362.00	1.07	114.08	116.00
21	3	2	5510.00	25698.00	203.75	0	Spot (Block21, Row2, Column3)	122.56	123.00	11.30	0.00	0.09	107.00	107.70	107.00	11.69	0.00	0.11	64.00	24.00	0.00	16.00	15.56	144496.00	1.27	111.14	111.00
21	4	2	5767.00	25699.00	224.50	0	Spot (Block21, Row2, Column4)	122.41	121.00	13.10	0.01	0.11	109.00	108.37	109.00	10.92	0.00	0.10	53.00	21.00	0.00	12.00	13.41	176510.00	1.29	112.53	114.00
21	5	2	6074.00	25701.00	187.80	0	Spot (Block21, Row2, Column5)	178.12	181.00	18.89	0.01	0.11	113.00	113.22	113.00	11.90	0.00	0.11	98.00	95.00	0.00	68.00	65.12	177052.00	5.45	137.62	136.00
21	6	2	6407.00	25688.00	233.65	0	Spot (Block21, Row2, Column6)	127.25	125.00	15.47	0.01	0.12	110.00	111.36	110.00	14.78	0.01	0.13	52.00	16.00	0.00	15.00	17.25	199277.00	1.08	116.64	115.00
21	7	2	6661.00	25681.00	229.10	0	Spot (Block21, Row2, Column7)	127.98	127.00	14.05	0.00	0.11	109.00	111.78	109.00	16.91	0.01	0.15	53.00	15.00	0.00	18.00	18.98	193118.00	0.96	113.54	114.00
21	8	2	6984.00	25737.00	258.85	0	Spot (Block21, Row2, Column8)	132.14	130.00	16.53	0.01	0.13	114.00	119.68	114.00	34.96	0.02	0.29	18.00	0.00	0.00	16.00	18.14	257153.00	0.36	119.32	117.00
21	1	3	4895.00	25983.00	219.40	0	Spot (Block21, Row3, Column1)	133.89	132.00	14.05	0.01	0.10	109.00	109.26	109.00	10.14	0.00	0.09	84.00	57.00	0.00	23.00	24.89	184774.00	2.43	122.04	122.00
21	2	3	5158.00	25982.00	152.15	0	Spot (Block21, Row3, Column2)	133.50	128.00	18.23	0.02	0.14	108.00	108.51	108.00	11.27	0.00	0.10	74.00	45.00	0.00	20.00	25.50	84636.00	2.22	119.59	120.00
21	3	3	5452.00	25988.00	213.80	0	Spot (Block21, Row3, Column3)	139.86	136.00	19.29	0.01	0.14	108.00	108.53	108.00	11.52	0.00	0.11	86.00	59.00	0.00	28.00	31.86	181262.00	2.72	117.67	117.00
21	4	3	5764.00	26008.00	205.10	0	Spot (Block21, Row3, Column4)	131.25	128.00	16.49	0.01	0.13	110.00	110.23	110.00	11.57	0.00	0.10	68.00	37.00	0.00	18.00	21.25	156841.00	1.82	118.73	119.00
21	5	3	6072.00	25992.00	170.35	0	Spot (Block21, Row3, Column5)	140.66	138.00	14.66	0.01	0.10	110.00	111.10	110.00	14.64	0.00	0.13	87.00	46.00	0.00	28.00	30.66	114214.00	2.02	122.51	122.50
21	6	3	6364.00	25992.00	222.35	0	Spot (Block21, Row3, Column6)	346.92	304.00	126.14	0.06	0.36	113.00	115.39	113.00	18.15	0.01	0.16	100.00	100.00	0.00	191.00	233.92	491934.00	12.76	187.95	192.00
21	7	3	6664.00	26001.00	147.00	-50	Spot (Block21, Row3, Column7)	129.21	126.00	14.63	0.01	0.11	113.00	113.93	113.00	16.68	0.00	0.15	39.00	14.00	0.00	13.00	16.21	76234.00	0.92	124.24	123.50
21	8	3	6966.00	26004.00	160.90	0	Spot (Block21, Row3, Column8)	304.40	292.00	104.48	0.02	0.34	113.00	113.44	113.00	13.52	0.00	0.12	99.00	97.00	0.00	179.00	191.40	217341.00	14.12	167.40	174.00
21	1	4	4866.00	26276.00	186.25	0	Spot (Block21, Row4, Column1)	138.83	134.00	19.14	0.02	0.14	109.00	109.30	109.00	10.98	0.00	0.10	83.00	60.00	0.00	25.00	29.83	135360.00	2.69	117.79	116.00
21	2	4	5167.00	26285.00	179.70	0	Spot (Block21, Row4, Column2)	174.68	183.00	28.34	0.02	0.16	110.00	110.70	110.00	11.94	0.00	0.11	96.00	86.00	0.00	73.00	64.68	158257.00	5.36	130.73	127.00
21	3	4	5466.00	26289.00	155.45	0	Spot (Block21, Row4, Column3)	262.02	279.00	52.70	0.03	0.20	111.00	111.41	111.00	12.72	0.00	0.11	100.00	99.00	0.00	168.00	151.02	173720.00	11.84	152.99	147.00
21	4	4	5742.00	26327.00	255.70	0	Spot (Block21, Row4, Column4)	123.92	124.00	12.96	0.00	0.10	111.00	110.20	111.00	12.78	0.00	0.12	50.00	15.00	0.00	13.00	12.92	235448.00	1.07	117.05	116.00
21	5	4	6039.00	26285.00	207.05	0	Spot (Block21, Row4, Column5)	124.50	124.00	11.27	0.00	0.09	108.00	108.41	108.00	12.97	0.00	0.12	63.00	21.00	0.00	16.00	16.50	151516.00	1.24	116.16	114.00
21	6	4	6367.00	26289.00	186.75	0	Spot (Block21, Row4, Column6)	243.25	233.00	51.35	0.02	0.21	110.00	111.75	110.00	16.35	0.01	0.15	99.00	97.00	0.00	123.00	133.25	239112.00	8.04	146.19	136.00
21	7	4	6663.00	26301.00	147.00	-50	Spot (Block21, Row4, Column7)	135.87	132.00	15.14	0.01	0.11	115.00	115.49	115.00	14.06	0.00	0.12	56.00	29.00	0.00	17.00	20.87	79758.00	1.45	132.19	130.00
21	8	4	6964.00	26309.00	209.75	0	Spot (Block21, Row4, Column8)	135.67	133.00	17.16	0.01	0.13	115.00	115.61	115.00	12.58	0.00	0.11	62.00	33.00	0.00	18.00	20.67	169997.00	1.59	122.44	121.00
21	1	5	4853.00	26583.00	165.65	0	Spot (Block21, Row5, Column1)	144.72	141.00	16.98	0.01	0.12	111.50	112.21	111.50	13.79	0.00	0.12	90.00	53.00	0.00	29.50	33.22	109985.00	2.36	124.03	122.00
21	2	5	5162.00	26591.00	145.90	0	Spot (Block21, Row5, Column2)	386.77	384.00	114.59	0.00	0.30	112.00	112.83	112.00	13.58	0.00	0.12	100.00	100.00	0.00	272.00	274.77	224714.00	20.18	185.52	184.00
21	3	5	5465.00	26587.00	162.80	0	Spot (Block21, Row5, Column3)	316.48	302.00	100.72	0.02	0.32	111.00	111.73	111.00	14.51	0.00	0.13	100.00	99.00	0.00	191.00	205.48	232298.00	14.11	163.89	167.50
21	4	5	5797.00	26587.00	146.75	0	Spot (Block21, Row5, Column4)	137.23	134.00	17.41	0.01	0.13	110.00	109.83	110.00	13.95	0.00	0.13	78.00	42.00	0.00	24.00	27.23	81239.00	1.96	121.64	119.00
21	5	5	6058.00	26598.00	147.35	0	Spot (Block21, Row5, Column5)	253.23	260.00	48.19	0.01	0.19	111.00	111.79	111.00	13.81	0.00	0.12	100.00	99.00	0.00	149.00	142.23	149154.00	10.24	157.04	146.00
21	6	5	6384.00	26588.00	196.60	0	Spot (Block21, Row5, Column6)	124.65	124.00	12.26	0.00	0.10	112.00	113.44	112.00	13.97	0.01	0.12	44.00	11.00	0.00	12.00	12.65	136365.00	0.80	114.35	114.00
21	7	5	6661.00	26595.00	200.90	0	Spot (Block21, Row5, Column7)	223.24	212.00	50.82	0.02	0.23	113.00	113.40	113.00	13.51	0.00	0.12	98.00	95.00	0.00	99.00	110.24	256053.00	8.13	151.24	153.50
21	8	5	6971.00	26607.00	163.95	0	Spot (Block21, Row5, Column8)	131.66	129.00	17.08	0.01	0.13	114.00	114.43	114.00	12.38	0.00	0.11	58.00	30.00	0.00	15.00	17.66	97432.00	1.39	121.15	122.00
21	1	6	4861.00	26885.00	222.20	0	Spot (Block21, Row6, Column1)	320.09	283.00	122.18	0.05	0.38	111.00	111.96	111.00	15.84	0.00	0.14	100.00	99.00	0.00	172.00	209.09	453250.00	13.14	184.67	190.00
21	2	6	5168.00	26881.00	215.90	0	Spot (Block21, Row6, Column2)	170.35	175.00	22.57	0.01	0.13	111.00	111.56	111.00	15.08	0.00	0.14	95.00	83.00	0.00	64.00	59.35	226391.00	3.90	131.69	126.00
21	3	6	5461.00	26880.00	169.35	0	Spot (Block21, Row6, Column3)	158.55	161.00	20.68	0.01	0.13	110.00	111.35	110.00	12.85	0.01	0.12	94.00	82.00	0.00	51.00	48.55	125892.00	3.67	127.24	127.00
21	4	6	5750.00	26890.00	248.45	0	Spot (Block21, Row6, Column4)	128.62	128.00	11.76	0.00	0.09	109.00	110.03	109.00	11.11	0.00	0.10	74.00	37.00	0.00	19.00	19.62	228944.00	1.67	118.41	119.00
21	5	6	6056.00	26889.00	158.80	0	Spot (Block21, Row6, Column5)	195.57	199.00	25.15	0.01	0.13	112.00	113.47	112.00	12.40	0.01	0.11	99.00	97.00	0.00	87.00	83.57	135726.00	6.62	142.36	134.00
21	6	6	6393.00	26892.00	200.95	0	Spot (Block21, Row6, Column6)	125.66	125.00	10.42	0.00	0.08	112.00	113.21	112.00	12.64	0.00	0.11	52.00	12.00	0.00	13.00	13.66	143881.00	0.98	120.62	122.00
21	7	6	6667.00	26868.00	214.30	0	Spot (Block21, Row6, Column7)	123.67	123.00	10.74	0.00	0.09	111.00	111.14	111.00	11.89	0.00	0.11	52.00	13.00	0.00	12.00	12.67	161758.00	1.05	116.55	115.00
21	8	6	6994.00	26928.00	110.50	0	Spot (Block21, Row6, Column8)	143.52	137.00	20.32	0.02	0.14	114.00	114.94	114.00	13.75	0.00	0.12	78.00	42.00	0.00	23.00	29.52	45496.00	2.08	122.67	122.00
21	1	7	4861.00	27195.00	179.85	0	Spot (Block21, Row7, Column1)	198.75	199.00	35.66	0.00	0.18	111.00	111.72	111.00	14.70	0.00	0.13	99.00	92.00	0.00	88.00	87.75	180468.00	5.92	140.04	133.00
21	2	7	5148.00	27178.00	242.70	0	Spot (Block21, Row7, Column2)	116.78	116.00	10.81	0.00	0.09	106.00	106.88	106.00	12.98	0.00	0.12	41.00	9.00	0.00	10.00	10.78	197829.00	0.76	106.81	107.00
21	3	7	5459.00	27211.00	108.70	0	Spot (Block21, Row7, Column3)	145.98	146.00	15.03	0.00	0.10	107.00	108.35	107.00	11.31	0.01	0.10	98.00	84.00	0.00	39.00	38.98	44670.00	3.33	128.50	126.00
21	4	7	5757.00	27203.00	227.05	0	Spot (Block21, Row7, Column4)	120.21	121.00	10.12	0.00	0.08	109.00	110.72	109.00	12.19	0.01	0.11	46.00	8.00	0.00	12.00	11.21	178387.00	0.78	115.75	116.00
21	5	7	6006.00	27204.00	187.55	0	Spot (Block21, Row7, Column5)	118.85	119.00	9.46	0.00	0.08	110.00	110.86	110.00	11.18	0.00	0.10	40.00	7.00	0.00	9.00	8.85	117426.00	0.72	114.74	116.00
21	6	7	6357.00	27194.00	189.00	0	Spot (Block21, Row7, Column6)	204.84	205.00	27.67	0.00	0.14	111.00	113.68	111.00	16.45	0.01	0.14	99.00	97.00	0.00	94.00	93.84	204844.00	5.54	149.27	141.00
21	7	7	6644.00	27226.00	265.55	0	Spot (Block21, Row7, Column7)	118.86	119.00	12.40	0.00	0.10	112.00	113.66	112.00	14.79	0.01	0.13	26.00	3.00	0.00	7.00	6.86	243777.00	0.35	114.60	113.50
21	8	7	6960.00	27198.00	181.65	0	Spot (Block21, Row7, Column8)	416.55	396.00	125.15	0.02	0.30	117.00	117.77	117.00	15.79	0.00	0.13	100.00	100.00	0.00	279.00	299.55	384894.00	18.93	199.95	192.00
21	1	8	4853.00	27491.00	148.10	0	Spot (Block21, Row8, Column1)	310.50	299.00	74.49	0.02	0.24	116.00	116.10	116.00	13.66	0.00	0.12	100.00	99.00	0.00	183.00	194.50	186922.00	14.23	173.02	177.00
21	2	8	5145.00	27487.00	264.75	0	Spot (Block21, Row8, Column2)	124.31	124.00	12.63	0.00	0.10	110.00	110.30	110.00	11.70	0.00	0.11	61.00	20.00	0.00	14.00	14.31	252594.00	1.20	112.22	112.00
21	3	8	5415.00	27507.00	215.00	0	Spot (Block21, Row8, Column3)	123.22	123.00	13.34	0.00	0.11	108.00	108.56	108.00	13.80	0.00	0.13	53.00	20.00	0.00	15.00	15.22	162771.00	1.06	112.33	112.00
21	4	8	5758.00	27490.00	146.45	0	Spot (Block21, Row8, Column4)	684.99	625.00	273.18	0.04	0.40	111.00	111.96	111.00	14.50	0.00	0.13	100.00	100.00	0.00	514.00	573.99	399348.00	39.52	234.39	204.00
21	5	8	6062.00	27571.00	111.85	0	Spot (Block21, Row8, Column5)	139.59	138.00	8.85	0.00	0.06	115.00	115.88	115.00	15.15	0.00	0.13	84.00	27.00	0.00	23.00	24.59	45367.00	1.57	129.96	130.00
21	6	8	6367.00	27492.00	197.80	0	Spot (Block21, Row8, Column6)	477.05	386.00	242.41	0.09	0.51	113.00	116.39	113.00	20.20	0.01	0.17	100.00	100.00	0.00	273.00	364.05	532862.00	17.86	216.38	212.00
21	7	8	6653.00	27510.00	138.55	0	Spot (Block21, Row8, Column7)	155.75	159.00	19.17	0.01	0.12	117.00	119.02	117.00	17.85	0.01	0.15	82.00	54.00	0.00	42.00	38.75	81148.00	2.06	130.40	128.00
21	8	8	6948.00	27495.00	175.10	0	Spot (Block21, Row8, Column8)	206.68	196.00	109.49	0.02	0.53	119.00	120.02	119.00	13.66	0.00	0.11	98.00	95.00	0.00	77.00	87.68	177541.00	6.34	148.46	144.00
22	1	1	9369.00	25406.00	149.15	0	Spot (Block22, Row1, Column1)	5140.80	4539.00	2880.73	0.05	0.56	177.00	178.13	177.00	31.20	0.00	0.18	100.00	100.00	0.00	4362.00	4963.80	3135888.00	159.08	1249.31	902.50
22	2	1	9662.00	25413.00	145.95	0	Spot (Block22, Row1, Column2)	634.77	597.50	215.22	0.03	0.34	178.00	178.12	178.00	26.97	0.00	0.15	100.00	100.00	0.00	419.50	456.77	368165.00	16.93	281.23	273.00
22	3	1	9964.00	25413.00	145.30	0	Spot (Block22, Row1, Column3)	557.52	455.00	294.72	0.09	0.53	175.00	173.52	175.00	21.92	0.00	0.13	100.00	100.00	0.00	280.00	382.52	320575.00	17.52	263.01	258.00
22	4	1	10259.00	25415.00	145.60	0	Spot (Block22, Row1, Column4)	531.25	491.50	186.27	0.03	0.35	179.00	177.87	179.00	22.67	0.00	0.13	100.00	99.00	0.00	312.50	352.25	308127.00	15.58	259.28	252.00
22	5	1	10569.00	25422.00	145.45	0	Spot (Block22, Row1, Column5)	1295.95	981.00	918.96	0.12	0.71	176.00	173.51	176.00	25.41	0.01	0.15	100.00	100.00	0.00	805.00	1119.95	743878.00	44.17	387.89	303.50
22	6	1	10858.00	25418.00	143.95	0	Spot (Block22, Row1, Column6)	1072.52	951.00	555.51	0.05	0.52	173.00	170.81	173.00	27.54	0.01	0.16	100.00	100.00	0.00	778.00	899.52	601681.00	32.74	368.35	293.00
22	7	1	11156.00	25419.00	144.25	0	Spot (Block22, Row1, Column7)	3551.64	3099.00	2139.08	0.06	0.60	178.00	182.11	178.00	57.37	0.01	0.32	100.00	100.00	0.00	2921.00	3373.64	2024432.00	58.73	798.84	658.00
22	8	1	11452.00	25426.00	145.65	0	Spot (Block22, Row1, Column8)	16046.80	14375.00	8530.85	0.05	0.53	187.00	194.53	187.00	68.47	0.02	0.35	100.00	100.00	0.00	14188.00	15859.80	9259002.00	231.54	3148.31	2398.00
22	1	2	9353.00	25728.00	212.30	0	Spot (Block22, Row2, Column1)	196.25	194.00	23.77	0.01	0.12	175.00	175.18	175.00	27.85	0.00	0.16	28.00	3.00	0.00	19.00	21.25	251982.00	0.76	178.30	180.00
22	2	2	9661.00	25716.00	136.55	0	Spot (Block22, Row2, Column2)	567.33	549.50	189.65	0.01	0.33	175.00	173.55	175.00	21.61	0.00	0.12	100.00	100.00	0.00	374.50	392.33	284799.00	18.22	273.73	271.00
22	3	2	9964.00	25713.00	247.55	0	Spot (Block22, Row2, Column3)	196.37	195.00	21.41	0.00	0.11	178.00	176.55	178.00	20.84	0.00	0.12	37.00	5.00	0.00	17.00	18.37	348361.00	0.95	185.23	184.00
22	4	2	10266.00	25718.00	167.40	0	Spot (Block22, Row2, Column4)	472.86	455.50	127.34	0.02	0.27	180.00	179.10	180.00	22.24	0.00	0.12	100.00	99.00	0.00	275.50	292.86	370726.00	13.21	263.59	274.00
22	5	2	10569.00	25710.00	186.60	0	Spot (Block22, Row2, Column5)	318.12	303.00	60.28	0.02	0.19	179.00	177.48	179.00	21.92	0.00	0.12	99.00	95.00	0.00	124.00	139.12	312080.00	6.42	221.50	212.00
22	6	2	10859.00	25712.00	184.25	0	Spot (Block22, Row2, Column6)	269.70	272.00	70.18	0.00	0.26	173.00	172.22	173.00	24.64	0.00	0.14	89.00	66.00	0.00	99.00	96.70	256752.00	3.96	191.51	188.50
22	7	2	11171.00	25721.00	165.85	0	Spot (Block22, Row2, Column7)	361.69	356.50	94.18	0.01	0.26	172.00	171.42	172.00	25.89	0.00	0.15	99.00	96.00	0.00	184.50	189.69	274886.00	7.35	215.87	208.00
22	8	2	11465.00	25722.00	147.00	-50	Spot (Block22, Row2, Column8)	182.64	186.00	18.06	0.01	0.10	181.00	183.94	181.00	51.85	0.01	0.28	0.00	0.00	0.00	5.00	1.64	107212.00	-0.02	187.45	189.00
22	1	3	9362.00	26008.00	146.15	0	Spot (Block22, Row3, Column1)	1156.47	955.00	728.93	0.08	0.63	171.00	170.69	171.00	19.98	0.00	0.12	100.00	100.00	0.00	784.00	985.47	675378.00	49.35	362.58	352.00
22	2	3	9682.00	25996.00	182.15	0	Spot (Block22, Row3, Column2)	196.87	195.00	16.34	0.00	0.08	174.00	172.59	174.00	20.18	0.00	0.12	51.00	10.00	0.00	21.00	22.87	183479.00	1.20	183.10	184.00
22	3	3	9951.00	26023.00	170.05	0	Spot (Block22, Row3, Column3)	248.58	228.00	53.89	0.04	0.22	172.00	171.07	172.00	20.89	0.00	0.12	92.00	67.00	0.00	56.00	76.58	200352.00	3.71	201.21	197.00
22	4	3	10267.00	26019.00	144.90	0	Spot (Block22, Row3, Column4)	1085.98	993.00	581.70	0.04	0.54	175.00	173.44	175.00	22.67	0.00	0.13	100.00	100.00	0.00	818.00	910.98	616837.00	40.25	393.48	299.00
22	5	3	10571.00	26011.00	182.30	0	Spot (Block22, Row3, Column5)	214.70	209.00	29.32	0.01	0.14	176.00	174.63	176.00	23.32	0.00	0.13	74.00	20.00	0.00	33.00	38.70	200096.00	1.72	190.34	189.00
22	6	3	10865.00	26021.00	198.30	0	Spot (Block22, Row3, Column6)	662.34	552.00	294.08	0.08	0.44	176.00	176.43	176.00	28.75	0.00	0.16	100.00	100.00	0.00	376.00	486.34	736527.00	16.90	325.90	306.00
22	7	3	11169.00	26019.00	145.80	0	Spot (Block22, Row3, Column7)	1026.97	861.00	622.92	0.08	0.61	173.00	174.23	173.00	27.91	0.00	0.16	100.00	100.00	0.00	688.00	853.97	595640.00	30.55	342.77	277.00
22	8	3	11462.00	26027.00	152.65	0	Spot (Block22, Row3, Column8)	1204.05	1125.00	518.17	0.03	0.43	180.00	179.60	180.00	26.01	0.00	0.14	100.00	100.00	0.00	945.00	1024.05	770589.00	39.38	462.46	386.00
22	1	4	9363.00	26309.00	143.30	0	Spot (Block22, Row4, Column1)	1058.78	936.00	534.42	0.05	0.50	173.00	172.36	173.00	21.46	0.00	0.12	100.00	100.00	0.00	763.00	885.78	593977.00	41.31	347.26	290.00
22	2	4	9675.00	26317.00	180.10	0	Spot (Block22, Row4, Column2)	212.93	206.00	25.64	0.01	0.12	174.00	173.25	174.00	23.11	0.00	0.13	70.00	26.00	0.00	32.00	38.93	193769.00	1.72	189.08	188.00
22	3	4	9962.00	26315.00	143.60	0	Spot (Block22, Row4, Column3)	4742.65	4185.00	2651.37	0.05	0.56	174.00	173.00	174.00	23.87	0.00	0.14	100.00	100.00	0.00	4011.00	4568.65	2660628.00	191.43	1075.18	842.50
22	4	4	10234.00	26282.00	166.80	0	Spot (Block22, Row4, Column4)	209.24	205.00	23.49	0.01	0.11	174.00	173.24	174.00	23.40	0.00	0.14	68.00	20.00	0.00	31.00	35.24	161530.00	1.54	185.14	182.00
22	5	4	10538.00	26322.00	139.10	0	Spot (Block22, Row4, Column5)	217.43	206.00	63.46	0.02	0.29	174.00	172.76	174.00	24.66	0.00	0.14	72.00	21.00	0.00	32.00	43.43	115672.00	1.81	189.53	191.00
22	6	4	10869.00	26316.00	193.55	0	Spot (Block22, Row4, Column6)	358.29	351.00	83.48	0.01	0.23	177.00	175.57	177.00	25.71	0.00	0.15	99.00	97.00	0.00	174.00	181.29	379790.00	7.11	228.87	218.00
22	7	4	11153.00	26322.00	147.20	0	Spot (Block22, Row4, Column7)	689.29	545.00	409.38	0.10	0.59	176.00	174.45	176.00	20.92	0.00	0.12	100.00	100.00	0.00	369.00	513.29	408747.00	24.60	267.51	258.00
22	8	4	11464.00	26334.00	166.20	0	Spot (Block22, Row4, Column8)	289.14	284.00	65.36	0.01	0.23	178.00	177.50	178.00	22.80	0.00	0.13	96.00	80.00	0.00	106.00	111.14	220906.00	4.90	201.99	200.00
22	1	5	9366.00	26612.00	140.70	0	Spot (Block22, Row5, Column1)	1013.22	904.00	527.61	0.05	0.52	173.00	173.98	173.00	32.36	0.00	0.19	100.00	100.00	0.00	731.00	840.22	546125.00	25.94	350.11	287.50
22	2	5	9661.00	26608.00	146.40	0	Spot (Block22, Row5, Column2)	1370.24	1316.50	526.60	0.02	0.38	176.00	175.36	176.00	25.42	0.00	0.14	100.00	100.00	0.00	1140.50	1194.24	800220.00	47.01	480.51	420.00
22	3	5	9965.00	26617.00	183.65	0	Spot (Block22, Row5, Column3)	274.81	281.00	47.26	0.01	0.17	180.00	180.01	180.00	26.61	0.00	0.15	96.00	76.00	0.00	101.00	94.81	259424.00	3.56	210.22	207.00
22	4	5	10261.00	26615.00	145.60	0	Spot (Block22, Row5, Column4)	742.66	669.50	402.28	0.05	0.54	180.00	180.20	180.00	24.99	0.00	0.14	100.00	100.00	0.00	489.50	562.66	429255.00	22.51	291.35	279.50
22	5	5	10566.00	26614.00	140.60	0	Spot (Block22, Row5, Column5)	6278.50	5593.00	3764.61	0.05	0.60	181.00	181.60	181.00	30.70	0.00	0.17	100.00	100.00	0.00	5412.00	6097.50	3371553.00	198.58	1438.66	925.00
22	6	5	10865.00	26616.00	153.90	0	Spot (Block22, Row5, Column6)	323.19	298.00	76.55	0.04	0.24	183.00	181.00	183.00	23.87	0.00	0.13	98.00	92.00	0.00	115.00	140.19	209429.00	5.96	219.42	218.00
22	7	5	11163.00	26624.00	179.25	0	Spot (Block22, Row5, Column7)	280.34	284.00	48.05	0.01	0.17	181.00	180.45	181.00	20.57	0.00	0.11	99.00	89.00	0.00	103.00	99.34	252306.00	4.86	213.43	210.00
22	8	5	11464.00	26622.00	144.05	0	Spot (Block22, Row5, Column8)	1863.80	1453.00	1393.73	0.11	0.75	185.00	184.85	185.00	21.84	0.00	0.12	100.00	100.00	0.00	1268.00	1678.80	1049321.00	76.88	501.93	422.50
22	1	6	9357.00	26912.00	196.65	0	Spot (Block22, Row6, Column1)	632.11	532.00	278.99	0.07	0.44	177.00	177.63	177.00	33.94	0.00	0.19	100.00	99.00	0.00	355.00	455.11	690259.00	13.39	309.50	301.00
22	2	6	9656.00	26907.00	210.65	0	Spot (Block22, Row6, Column2)	249.31	255.00	38.75	0.01	0.16	180.00	180.11	180.00	29.12	0.00	0.16	78.00	55.00	0.00	75.00	69.31	314880.00	2.38	201.28	200.00
22	3	6	9952.00	26911.00	139.05	0	Spot (Block22, Row6, Column3)	2172.03	2015.00	1181.82	0.03	0.54	183.00	182.30	183.00	25.84	0.00	0.14	100.00	100.00	0.00	1832.00	1989.03	1142490.00	76.99	601.51	491.00
22	4	6	10262.00	26912.00	150.10	0	Spot (Block22, Row6, Column4)	296.53	290.00	50.77	0.01	0.17	182.00	182.05	182.00	26.91	0.00	0.15	99.00	93.00	0.00	108.00	114.53	182365.00	4.25	218.31	214.00
22	5	6	10561.00	26915.00	139.10	0	Spot (Block22, Row6, Column5)	7566.34	6690.50	4197.48	0.05	0.55	179.00	180.81	179.00	34.67	0.00	0.19	100.00	100.00	0.00	6511.50	7387.34	3934499.00	213.00	1732.79	1344.00
22	6	6	10857.00	26920.00	177.55	0	Spot (Block22, Row6, Column6)	267.24	273.00	53.21	0.01	0.20	183.00	180.04	183.00	30.86	0.01	0.17	87.00	62.00	0.00	90.00	84.24	235706.00	2.83	205.15	205.00
22	7	6	11161.00	26919.00	142.40	0	Spot (Block22, Row6, Column7)	1685.98	1431.00	1009.23	0.07	0.60	183.00	182.46	183.00	27.01	0.00	0.15	100.00	100.00	0.00	1248.00	1502.98	927289.00	55.66	513.83	362.00
22	8	6	11466.00	26926.00	141.40	0	Spot (Block22, Row6, Column8)	2397.16	2126.00	1535.53	0.05	0.64	184.00	185.59	184.00	23.48	0.00	0.13	100.00	100.00	0.00	1942.00	2213.16	1299259.00	94.20	697.64	528.00
22	1	7	9378.00	27201.00	242.15	0	Spot (Block22, Row7, Column1)	212.53	210.00	21.38	0.01	0.10	173.00	173.46	173.00	24.43	0.00	0.14	79.00	22.00	0.00	37.00	39.53	359601.00	1.60	191.23	194.00
22	2	7	9669.00	27205.00	220.25	0	Spot (Block22, Row7, Column2)	210.55	211.00	22.86	0.00	0.11	176.00	173.85	176.00	19.89	0.01	0.11	75.00	40.00	0.00	35.00	34.55	291614.00	1.84	184.86	184.00
22	3	7	9980.00	27203.00	184.00	0	Spot (Block22, Row7, Column3)	200.81	198.00	16.30	0.01	0.08	180.00	179.50	180.00	22.22	0.00	0.12	40.00	8.00	0.00	18.00	20.81	192173.00	0.96	192.55	194.50
22	4	7	10296.00	27215.00	146.25	0	Spot (Block22, Row7, Column4)	210.56	209.00	15.49	0.00	0.07	179.00	177.92	179.00	21.36	0.00	0.12	69.00	26.00	0.00	30.00	31.56	121917.00	1.53	190.16	188.00
22	5	7	10560.00	27215.00	165.50	0	Spot (Block22, Row7, Column5)	473.14	452.50	148.54	0.02	0.31	175.00	175.20	175.00	29.34	0.00	0.17	99.00	98.00	0.00	277.50	298.14	359585.00	10.15	260.94	273.50
22	6	7	10862.00	27221.00	251.35	0	Spot (Block22, Row7, Column6)	233.83	225.00	38.18	0.02	0.16	179.00	180.66	179.00	30.66	0.00	0.17	70.00	34.00	0.00	46.00	54.83	427199.00	1.73	188.58	191.00
22	7	7	11149.00	27224.00	147.05	0	Spot (Block22, Row7, Column7)	1449.57	1259.50	779.87	0.06	0.54	179.00	180.68	179.00	23.47	0.00	0.13	100.00	100.00	0.00	1080.50	1270.57	855247.00	54.07	469.90	363.00
22	8	7	11462.00	27226.00	182.05	0	Spot (Block22, Row7, Column8)	529.78	497.00	123.09	0.03	0.23	181.00	181.84	181.00	20.87	0.00	0.11	100.00	100.00	0.00	316.00	348.78	493229.00	16.67	296.62	286.00
22	1	8	9346.00	27518.00	169.35	0	Spot (Block22, Row8, Column1)	279.45	286.00	53.06	0.01	0.19	174.00	171.57	174.00	19.28	0.01	0.11	96.00	86.00	0.00	112.00	105.45	223563.00	5.60	196.07	199.00
22	2	8	9662.00	27513.00	162.70	0	Spot (Block22, Row8, Column2)	293.07	281.00	67.74	0.02	0.23	176.00	174.34	176.00	19.57	0.00	0.11	99.00	90.00	0.00	105.00	117.07	213649.00	6.07	202.46	199.00
22	3	8	9946.00	27513.00	145.30	0	Spot (Block22, Row8, Column3)	644.27	497.00	395.95	0.11	0.61	177.00	175.46	177.00	22.03	0.00	0.13	100.00	100.00	0.00	320.00	467.27	371098.00	21.28	277.14	268.00
22	4	8	10258.00	27512.00	146.45	0	Spot (Block22, Row8, Column4)	2061.57	2024.00	916.25	0.01	0.44	179.00	178.06	179.00	22.36	0.00	0.13	100.00	100.00	0.00	1845.00	1882.57	1216327.00	84.24	591.90	480.00
22	5	8	10557.00	27517.00	164.90	0	Spot (Block22, Row8, Column5)	193.07	191.00	16.37	0.00	0.08	179.00	180.03	179.00	26.26	0.00	0.15	23.00	1.00	0.00	12.00	14.07	142870.00	0.50	180.59	180.00
22	6	8	10861.00	27519.00	179.90	0	Spot (Block22, Row8, Column6)	959.51	847.50	501.54	0.05	0.52	183.00	186.57	183.00	32.24	0.01	0.17	100.00	100.00	0.00	664.50	776.51	869313.00	23.98	364.40	362.00
22	7	8	11153.00	27515.00	141.70	0	Spot (Block22, Row8, Column7)	586.74	574.00	247.43	0.01	0.42	181.00	183.82	181.00	23.45	0.01	0.13	100.00	100.00	0.00	393.00	405.74	319775.00	17.18	279.31	258.50
22	8	8	11447.00	27514.00	147.85	0	Spot (Block22, Row8, Column8)	400.09	358.00	382.54	0.05	0.96	184.00	184.12	184.00	18.52	0.00	0.10	97.00	93.00	0.00	174.00	216.09	238055.00	11.66	242.14	218.00
23	1	1	13870.00	25430.00	152.25	0	Spot (Block23, Row1, Column1)	6181.46	5445.00	3363.30	0.06	0.54	212.00	219.57	212.00	34.89	0.02	0.16	100.00	100.00	0.00	5233.00	5969.46	3949950.00	170.90	1300.41	1037.50
23	2	1	14159.00	25433.00	151.90	0	Spot (Block23, Row1, Column2)	458.68	417.00	133.52	0.04	0.29	208.00	212.97	208.00	28.02	0.01	0.13	99.00	98.00	0.00	209.00	250.68	289429.00	8.77	270.96	274.00
23	3	1	14474.00	25437.00	159.65	0	Spot (Block23, Row1, Column3)	430.03	365.00	165.25	0.07	0.38	205.00	206.51	205.00	17.75	0.00	0.09	98.00	98.00	0.00	160.00	225.03	300162.00	12.59	259.75	263.00
23	4	1	14761.00	25442.00	169.05	0	Spot (Block23, Row1, Column4)	389.67	359.00	113.80	0.04	0.29	208.00	210.80	208.00	22.57	0.01	0.11	99.00	96.00	0.00	151.00	181.67	310955.00	7.92	257.64	255.00
23	5	1	15070.00	25439.00	151.90	0	Spot (Block23, Row1, Column5)	779.33	669.00	435.55	0.07	0.56	212.00	216.95	212.00	26.78	0.01	0.12	100.00	100.00	0.00	457.00	567.33	494875.00	21.00	351.82	312.00
23	6	1	15355.00	25450.00	157.50	0	Spot (Block23, Row1, Column6)	710.49	584.00	324.76	0.09	0.46	212.00	216.79	212.00	29.39	0.01	0.14	100.00	100.00	0.00	372.00	498.49	482421.00	16.80	334.04	311.50
23	7	1	15658.00	25441.00	147.95	0	Spot (Block23, Row1, Column7)	1951.28	1801.00	1112.20	0.03	0.57	212.00	219.07	212.00	49.73	0.01	0.23	100.00	100.00	0.00	1589.00	1739.28	1172722.00	34.83	584.26	523.50
23	8	1	15952.00	25450.00	147.05	0	Spot (Block23, Row1, Column8)	19882.06	18290.00	9273.34	0.04	0.47	216.00	230.89	216.00	87.07	0.03	0.38	100.00	100.00	0.00	18074.00	19666.06	11730414.00	225.69	4036.44	3302.00
23	1	2	13825.00	25730.00	151.20	0	Spot (Block23, Row2, Column1)	240.79	233.00	28.95	0.01	0.12	208.00	212.96	208.00	27.53	0.01	0.13	47.00	26.00	0.00	25.00	32.79	150976.00	1.01	226.32	223.00
23	2	2	14163.00	25733.00	142.55	0	Spot (Block23, Row2, Column2)	423.49	420.00	88.22	0.00	0.21	207.00	209.17	207.00	20.15	0.00	0.10	99.00	98.00	0.00	213.00	216.49	233345.00	10.64	283.28	283.00
23	3	2	14450.00	25738.00	195.55	0	Spot (Block23, Row2, Column3)	240.97	233.00	26.19	0.01	0.11	205.00	206.89	205.00	19.56	0.00	0.09	68.00	33.00	0.00	28.00	35.97	259766.00	1.74	219.25	219.00
23	4	2	14765.00	25739.00	172.95	0	Spot (Block23, Row2, Column4)	363.72	372.00	61.57	0.01	0.17	207.00	209.62	207.00	22.00	0.01	0.10	99.00	98.00	0.00	165.00	156.72	305525.00	7.01	259.92	272.00
23	5	2	15059.00	25734.00	191.10	0	Spot (Block23, Row2, Column5)	312.72	303.00	41.33	0.01	0.13	208.00	211.88	208.00	23.85	0.01	0.11	98.00	94.00	0.00	95.00	104.72	321475.00	4.23	255.68	262.00
23	6	2	15359.00	25737.00	177.10	0	Spot (Block23, Row2, Column6)	293.89	295.00	29.51	0.00	0.10	208.00	214.69	208.00	30.19	0.01	0.14	93.00	86.00	0.00	87.00	85.89	259208.00	2.62	242.64	241.50
23	7	2	15665.00	25733.00	199.70	0	Spot (Block23, Row2, Column7)	277.13	282.00	45.93	0.01	0.17	209.00	211.73	209.00	23.82	0.01	0.11	80.00	66.00	0.00	73.00	68.13	311490.00	2.75	228.06	222.50
23	8	2	15957.00	25715.00	260.25	0	Spot (Block23, Row2, Column8)	242.29	236.00	28.23	0.01	0.12	214.00	225.32	214.00	78.84	0.02	0.35	3.00	0.00	0.00	22.00	28.29	476342.00	0.22	225.64	222.00
23	1	3	13863.00	26033.00	150.75	0	Spot (Block23, Row3, Column1)	680.21	619.00	321.50	0.04	0.47	206.00	208.51	206.00	21.78	0.01	0.10	100.00	100.00	0.00	413.00	474.21	421730.00	21.66	308.44	293.50
23	2	3	14169.00	26019.00	200.25	0	Spot (Block23, Row3, Column2)	253.58	246.00	28.92	0.01	0.11	205.00	207.59	205.00	20.64	0.01	0.10	82.00	49.00	0.00	41.00	48.58	287308.00	2.23	216.63	213.00
23	3	3	14452.00	26032.00	154.50	0	Spot (Block23, Row3, Column3)	418.93	386.50	132.85	0.03	0.32	204.00	205.61	204.00	21.77	0.00	0.11	100.00	99.00	0.00	182.50	214.93	271466.00	9.80	263.36	268.00
23	4	3	14759.00	26043.00	149.10	0	Spot (Block23, Row3, Column4)	965.27	844.00	474.02	0.06	0.49	203.00	206.18	203.00	21.18	0.01	0.10	100.00	100.00	0.00	641.00	762.27	584954.00	35.84	402.57	353.00
23	5	3	15064.00	26039.00	152.30	0	Spot (Block23, Row3, Column5)	321.39	295.00	130.87	0.04	0.41	205.00	209.44	205.00	28.05	0.01	0.13	92.00	82.00	0.00	90.00	116.39	205369.00	3.99	240.62	232.00
23	6	3	15365.00	26040.00	187.00	0	Spot (Block23, Row3, Column6)	898.32	842.00	404.79	0.03	0.45	207.00	213.18	207.00	31.18	0.01	0.15	100.00	100.00	0.00	635.00	691.32	881249.00	21.97	390.10	390.00
23	7	3	15666.00	26050.00	152.65	0	Spot (Block23, Row3, Column7)	588.92	475.00	303.18	0.09	0.51	207.00	211.01	207.00	25.38	0.01	0.12	100.00	100.00	0.00	268.00	381.92	375734.00	14.89	283.79	279.00
23	8	3	15961.00	26048.00	155.65	0	Spot (Block23, Row3, Column8)	684.77	659.00	201.51	0.02	0.29	208.00	210.75	208.00	21.39	0.01	0.10	100.00	100.00	0.00	451.00	476.77	455370.00	22.16	336.30	301.00
23	1	4	13861.00	26333.00	148.35	0	Spot (Block23, Row4, Column1)	851.87	716.50	443.74	0.08	0.52	207.00	209.77	207.00	22.18	0.01	0.11	100.00	100.00	0.00	509.50	644.87	516231.00	28.95	329.46	306.00
23	2	4	14158.00	26343.00	171.55	0	Spot (Block23, Row4, Column2)	271.65	281.00	32.14	0.01	0.12	207.00	209.99	207.00	23.67	0.01	0.11	84.00	69.00	0.00	74.00	64.65	222206.00	2.61	237.01	231.00
23	3	4	14462.00	26338.00	146.65	0	Spot (Block23, Row4, Column3)	3538.27	3280.00	1982.58	0.03	0.56	205.00	208.20	205.00	27.21	0.01	0.13	100.00	100.00	0.00	3075.00	3333.27	2091116.00	122.37	905.53	731.00
23	4	4	14754.00	26339.00	207.90	0	Spot (Block23, Row4, Column4)	248.84	241.00	31.92	0.01	0.13	204.00	207.93	204.00	25.68	0.01	0.12	64.00	40.00	0.00	37.00	44.84	304827.00	1.59	223.97	218.00
23	5	4	15048.00	26323.00	152.55	0	Spot (Block23, Row4, Column5)	278.71	267.00	117.29	0.02	0.42	204.00	205.74	204.00	20.06	0.00	0.10	87.00	64.00	0.00	63.00	74.71	176980.00	3.64	226.08	219.00
23	6	4	15367.00	26330.00	204.85	0	Spot (Block23, Row4, Column6)	313.29	306.00	42.96	0.01	0.14	205.00	207.13	205.00	23.90	0.00	0.12	98.00	94.00	0.00	101.00	108.29	372189.00	4.44	243.17	228.00
23	7	4	15654.00	26341.00	149.85	0	Spot (Block23, Row4, Column7)	591.54	526.00	257.42	0.05	0.44	205.00	206.69	205.00	21.42	0.00	0.10	100.00	100.00	0.00	321.00	386.54	363208.00	17.96	300.44	287.50
23	8	4	15954.00	26354.00	189.20	0	Spot (Block23, Row4, Column8)	305.53	297.00	58.89	0.01	0.19	207.00	207.81	207.00	19.08	0.00	0.09	92.00	82.00	0.00	90.00	98.53	308283.00	5.12	228.62	224.00
23	1	5	13864.00	26636.00	145.45	0	Spot (Block23, Row5, Column1)	705.67	624.00	316.42	0.05	0.45	210.00	215.79	210.00	28.86	0.01	0.13	100.00	100.00	0.00	414.00	495.67	406464.00	16.97	319.78	297.00
23	2	5	14165.00	26636.00	158.60	0	Spot (Block23, Row5, Column2)	684.42	621.50	224.25	0.04	0.33	207.00	211.83	207.00	25.47	0.01	0.12	100.00	100.00	0.00	414.50	477.42	476357.00	18.55	339.73	321.50
23	3	5	14469.00	26632.00	169.65	0	Spot (Block23, Row5, Column3)	335.67	312.50	62.00	0.03	0.18	205.00	210.68	205.00	27.46	0.01	0.13	99.00	95.00	0.00	107.50	130.67	269204.00	4.55	256.32	260.00
23	4	5	14761.00	26642.00	148.25	0	Spot (Block23, Row5, Column4)	702.24	574.00	387.52	0.09	0.55	205.00	208.97	205.00	25.24	0.01	0.12	100.00	99.00	0.00	369.00	497.24	423450.00	19.54	313.20	295.50
23	5	5	15066.00	26639.00	143.20	0	Spot (Block23, Row5, Column5)	3870.15	3632.00	2178.87	0.03	0.56	206.00	211.43	206.00	30.65	0.01	0.14	100.00	100.00	0.00	3426.00	3664.15	2163411.00	119.35	942.04	733.00
23	6	5	15368.00	26642.00	183.50	0	Spot (Block23, Row5, Column6)	272.12	280.00	30.26	0.01	0.11	205.00	207.55	205.00	21.53	0.01	0.10	90.00	75.00	0.00	75.00	67.12	257423.00	3.00	227.33	225.00
23	7	5	15667.00	26647.00	186.25	0	Spot (Block23, Row5, Column7)	489.81	473.00	148.81	0.02	0.30	205.00	206.77	205.00	21.74	0.00	0.11	100.00	99.00	0.00	268.00	284.81	475115.00	13.02	284.98	286.00
23	8	5	15958.00	26647.00	147.40	0	Spot (Block23, Row5, Column8)	1116.43	932.00	679.53	0.08	0.61	208.00	210.27	208.00	21.66	0.00	0.10	100.00	100.00	0.00	724.00	908.43	665391.00	41.84	379.98	323.50
23	1	6	13862.00	26938.00	199.00	0	Spot (Block23, Row6, Column1)	754.48	673.00	340.49	0.05	0.45	215.00	224.29	215.00	34.74	0.02	0.15	100.00	100.00	0.00	458.00	539.48	848036.00	15.26	370.06	375.00
23	2	6	14166.00	26936.00	186.40	0	Spot (Block23, Row6, Column2)	395.31	384.50	85.64	0.01	0.22	215.00	224.29	215.00	32.83	0.02	0.15	99.00	97.00	0.00	169.50	180.31	385827.00	5.21	288.03	291.00
23	3	6	14452.00	26932.00	145.95	0	Spot (Block23, Row6, Column3)	1345.34	1266.00	662.48	0.03	0.49	210.00	217.45	210.00	28.28	0.02	0.13	100.00	100.00	0.00	1056.00	1135.34	782989.00	39.88	467.07	397.00
23	4	6	14743.00	26949.00	181.30	0	Spot (Block23, Row6, Column4)	302.21	300.00	37.81	0.00	0.13	209.00	214.37	209.00	29.06	0.01	0.14	96.00	89.00	0.00	91.00	93.21	278037.00	3.02	245.56	239.00
23	5	6	15059.00	26938.00	142.65	0	Spot (Block23, Row6, Column5)	3801.65	3443.50	2027.78	0.04	0.53	209.00	214.31	209.00	32.27	0.01	0.15	100.00	100.00	0.00	3234.50	3592.65	2098513.00	111.16	972.29	769.00
23	6	6	15379.00	26940.00	199.35	0	Spot (Block23, Row6, Column6)	279.93	288.00	32.44	0.01	0.12	205.00	207.49	205.00	23.80	0.01	0.11	89.00	81.00	0.00	83.00	74.93	312681.00	3.04	229.44	222.00
23	7	6	15662.00	26945.00	153.85	0	Spot (Block23, Row6, Column7)	815.32	715.00	378.87	0.06	0.46	204.00	207.67	204.00	23.75	0.01	0.11	100.00	100.00	0.00	511.00	611.32	529145.00	25.59	315.11	297.00
23	8	6	15967.00	26946.00	147.70	0	Spot (Block23, Row6, Column8)	1161.00	1026.00	634.16	0.05	0.55	207.00	210.92	207.00	23.69	0.01	0.11	100.00	100.00	0.00	819.00	954.00	693119.00	40.11	394.55	363.00
23	1	7	13864.00	27229.00	179.25	0	Spot (Block23, Row7, Column1)	268.50	273.00	36.94	0.01	0.14	212.00	216.22	212.00	29.62	0.01	0.14	73.00	51.00	0.00	61.00	56.50	240309.00	1.77	233.94	227.00
23	2	7	14148.00	27203.00	187.10	0	Spot (Block23, Row7, Column2)	259.63	268.00	31.41	0.01	0.12	215.00	220.26	215.00	27.11	0.01	0.12	64.00	48.00	0.00	53.00	44.63	255215.00	1.45	229.59	227.50
23	3	7	14456.00	27235.00	147.00	-50	Spot (Block23, Row7, Column3)	224.64	216.00	32.56	0.02	0.14	212.00	217.05	212.00	26.08	0.01	0.12	23.00	14.00	0.00	4.00	12.64	131865.00	0.29	244.32	235.00
23	4	7	14768.00	27247.00	200.00	0	Spot (Block23, Row7, Column4)	245.42	241.00	28.20	0.01	0.11	210.00	214.17	210.00	21.96	0.01	0.10	61.00	41.00	0.00	31.00	35.42	278802.00	1.42	221.45	219.00
23	5	7	15058.00	27245.00	180.35	0	Spot (Block23, Row7, Column5)	335.80	313.00	62.92	0.03	0.19	211.00	215.28	211.00	24.02	0.01	0.11	97.00	96.00	0.00	102.00	124.80	305918.00	5.02	253.94	256.00
23	6	7	15354.00	27246.00	192.10	0	Spot (Block23, Row7, Column6)	432.48	399.00	120.14	0.03	0.28	210.00	216.27	210.00	33.62	0.01	0.16	100.00	97.00	0.00	189.00	222.48	451945.00	6.43	279.60	278.50
23	7	7	15649.00	27245.00	154.30	0	Spot (Block23, Row7, Column7)	892.51	802.00	394.53	0.05	0.44	207.00	210.85	207.00	24.84	0.01	0.12	100.00	100.00	0.00	595.00	685.51	588161.00	27.45	347.75	306.00
23	8	7	15964.00	27242.00	199.90	0	Spot (Block23, Row7, Column8)	381.76	391.00	51.40	0.01	0.13	209.00	211.37	209.00	21.80	0.00	0.10	99.00	98.00	0.00	182.00	172.76	433683.00	7.82	267.47	276.00
23	1	8	13846.00	27525.00	162.10	0	Spot (Block23, Row8, Column1)	363.06	355.00	82.35	0.01	0.23	211.00	212.64	211.00	22.15	0.00	0.10	98.00	96.00	0.00	144.00	152.06	263579.00	6.79	263.15	264.50
23	2	8	14153.00	27536.00	186.40	0	Spot (Block23, Row8, Column2)	272.76	283.00	33.82	0.02	0.12	209.00	212.06	209.00	22.80	0.01	0.11	84.00	68.00	0.00	74.00	63.76	267033.00	2.66	229.22	220.50
23	3	8	14439.00	27536.00	164.90	0	Spot (Block23, Row8, Column3)	503.05	388.50	271.38	0.11	0.54	207.00	211.36	207.00	26.24	0.01	0.12	100.00	96.00	0.00	181.50	296.05	380307.00	11.12	276.87	270.00
23	4	8	14761.00	27537.00	153.25	0	Spot (Block23, Row8, Column4)	1116.20	1058.50	384.27	0.02	0.34	210.00	213.40	210.00	25.23	0.01	0.12	100.00	100.00	0.00	848.50	906.20	716599.00	35.78	449.02	395.50
23	5	8	15043.00	27547.00	209.15	0	Spot (Block23, Row8, Column5)	245.59	238.00	29.36	0.01	0.12	213.00	219.66	213.00	29.61	0.01	0.13	45.00	22.00	0.00	25.00	32.59	306986.00	0.88	223.87	218.00
23	6	8	15363.00	27539.00	181.10	0	Spot (Block23, Row8, Column6)	1158.60	1013.00	609.61	0.06	0.53	214.00	224.31	214.00	38.11	0.02	0.17	100.00	100.00	0.00	799.00	944.60	1064756.00	24.51	423.99	418.00
23	7	8	15661.00	27544.00	162.10	0	Spot (Block23, Row8, Column7)	434.30	411.00	115.76	0.02	0.27	212.00	217.95	212.00	29.58	0.01	0.14	99.00	98.00	0.00	199.00	222.30	315299.00	7.31	267.33	275.50
23	8	8	15955.00	27548.00	156.55	0	Spot (Block23, Row8, Column8)	324.42	308.00	59.23	0.02	0.18	214.50	218.00	214.50	21.64	0.01	0.10	97.00	95.00	0.00	93.50	109.92	218985.00	4.92	255.89	242.00
24	1	1	18371.00	25453.00	152.75	0	Spot (Block24, Row1, Column1)	7233.68	6744.00	3508.08	0.03	0.48	213.00	217.86	213.00	35.08	0.01	0.16	100.00	100.00	0.00	6531.00	7020.68	4607857.00	199.97	1860.01	1491.00
24	2	1	18668.00	25460.00	147.90	0	Spot (Block24, Row1, Column2)	653.64	617.50	238.55	0.02	0.36	212.00	215.91	212.00	27.19	0.01	0.13	100.00	100.00	0.00	405.50	441.64	390878.00	16.10	333.35	297.50
24	3	1	18971.00	25459.00	153.75	0	Spot (Block24, Row1, Column3)	621.18	579.00	281.61	0.03	0.45	210.00	212.26	210.00	21.08	0.00	0.10	100.00	100.00	0.00	369.00	411.18	403148.00	19.40	294.53	292.00
24	4	1	19258.00	25462.00	149.55	0	Spot (Block24, Row1, Column4)	607.58	584.00	188.09	0.02	0.31	213.00	215.71	213.00	20.97	0.01	0.10	100.00	100.00	0.00	371.00	394.58	372444.00	18.69	328.75	299.00
24	5	1	19569.00	25464.00	151.75	0	Spot (Block24, Row1, Column5)	1227.57	994.50	713.97	0.09	0.58	216.00	219.14	216.00	23.65	0.01	0.11	100.00	100.00	0.00	778.50	1011.57	775824.00	42.64	415.35	375.50
24	6	1	19863.00	25465.00	146.35	0	Spot (Block24, Row1, Column6)	1127.53	1033.00	493.10	0.04	0.44	217.00	221.90	217.00	25.00	0.01	0.11	100.00	100.00	0.00	816.00	910.53	659604.00	36.22	418.47	371.00
24	7	1	20158.00	25469.00	147.75	0	Spot (Block24, Row1, Column7)	2874.34	2548.00	1455.77	0.05	0.51	216.00	227.89	216.00	63.66	0.02	0.28	100.00	100.00	0.00	2332.00	2658.34	1710233.00	41.57	901.42	741.00
24	8	1	20452.00	25472.00	148.95	0	Spot (Block24, Row1, Column8)	20453.88	18974.00	9900.98	0.03	0.48	229.00	249.27	229.00	91.94	0.04	0.37	100.00	100.00	0.00	18745.00	20224.88	12476866.00	219.75	3889.31	2809.00
24	1	2	18353.00	25773.00	192.65	0	Spot (Block24, Row2, Column1)	223.20	221.00	19.86	0.00	0.09	206.00	209.01	206.00	28.25	0.01	0.14	26.00	5.00	0.00	15.00	17.20	233468.00	0.50	216.49	214.00
24	2	2	18668.00	25758.00	133.85	0	Spot (Block24, Row2, Column2)	687.75	657.00	180.61	0.02	0.26	204.00	206.50	204.00	22.55	0.01	0.11	100.00	100.00	0.00	453.00	483.75	330121.00	21.34	340.94	317.00
24	3	2	18962.00	25761.00	217.20	0	Spot (Block24, Row2, Column3)	239.12	234.00	24.70	0.01	0.10	204.00	207.00	204.00	23.30	0.01	0.11	63.00	29.00	0.00	30.00	35.12	324006.00	1.38	208.33	207.00
24	4	2	19270.00	25764.00	166.70	0	Spot (Block24, Row2, Column4)	556.41	554.00	126.15	0.00	0.23	209.00	213.12	209.00	23.71	0.01	0.11	100.00	100.00	0.00	345.00	347.41	430662.00	14.48	308.83	302.00
24	5	2	19569.00	25752.00	204.05	0	Spot (Block24, Row2, Column5)	326.38	312.00	49.19	0.02	0.15	213.00	215.14	213.00	21.00	0.00	0.10	98.00	95.00	0.00	99.00	113.38	386112.00	5.30	242.24	236.00
24	6	2	19856.00	25762.00	161.20	0	Spot (Block24, Row2, Column6)	352.58	369.00	48.44	0.02	0.14	212.00	214.79	212.00	22.47	0.01	0.10	99.00	96.00	0.00	157.00	140.58	252449.00	6.13	255.94	254.00
24	7	2	20169.00	25763.00	166.65	0	Spot (Block24, Row2, Column7)	433.01	408.00	108.19	0.03	0.25	208.00	211.80	208.00	21.84	0.01	0.10	100.00	99.00	0.00	200.00	225.01	333851.00	10.13	270.18	272.00
24	8	2	20442.00	25749.00	222.35	0	Spot (Block24, Row2, Column8)	242.30	239.00	26.24	0.01	0.11	219.00	230.86	219.00	84.12	0.02	0.36	0.00	0.00	0.00	20.00	23.30	344070.00	0.14	228.13	225.00
24	1	3	18370.00	26055.00	152.85	0	Spot (Block24, Row3, Column1)	1093.44	931.00	615.25	0.07	0.56	202.00	204.14	202.00	22.37	0.00	0.11	100.00	100.00	0.00	729.00	891.44	706362.00	39.76	369.47	346.00
24	2	3	18661.00	26055.00	182.45	0	Spot (Block24, Row3, Column2)	242.41	239.00	26.40	0.01	0.11	199.00	201.57	199.00	23.60	0.01	0.12	70.00	42.00	0.00	40.00	43.41	226649.00	1.73	208.43	207.00
24	3	3	18950.00	26055.00	158.35	0	Spot (Block24, Row3, Column3)	434.89	403.50	168.42	0.03	0.39	203.00	204.66	203.00	23.40	0.00	0.11	100.00	99.00	0.00	200.50	231.89	298335.00	9.84	266.64	273.00
24	4	3	19264.00	26062.00	147.05	0	Spot (Block24, Row3, Column4)	900.94	839.00	415.13	0.03	0.46	206.00	209.23	206.00	22.51	0.01	0.11	100.00	100.00	0.00	633.00	694.94	529754.00	30.73	387.18	345.00
24	5	3	19571.00	26051.00	153.10	0	Spot (Block24, Row3, Column5)	387.78	309.00	355.51	0.10	0.92	206.00	209.69	206.00	29.19	0.01	0.14	97.00	90.00	0.00	103.00	181.78	250121.00	6.10	270.82	269.00
24	6	3	19868.00	26062.00	196.20	0	Spot (Block24, Row3, Column6)	740.75	655.00	282.08	0.05	0.38	209.00	213.56	209.00	30.82	0.01	0.14	100.00	100.00	0.00	446.00	531.75	807421.00	17.10	367.57	374.50
24	7	3	20172.00	26069.00	148.15	0	Spot (Block24, Row3, Column7)	983.90	844.00	499.42	0.07	0.51	212.00	215.70	212.00	25.69	0.01	0.12	100.00	100.00	0.00	632.00	771.90	589358.00	29.90	369.88	346.00
24	8	3	20469.00	26067.00	204.50	0	Spot (Block24, Row3, Column8)	294.59	289.00	45.91	0.01	0.16	220.00	221.59	220.00	22.50	0.00	0.10	86.00	73.00	0.00	69.00	74.59	349092.00	3.25	241.73	243.00
24	1	4	18368.00	26354.00	148.30	0	Spot (Block24, Row4, Column1)	917.58	820.50	408.97	0.05	0.45	203.00	204.90	203.00	24.14	0.00	0.12	100.00	100.00	0.00	617.50	714.58	550548.00	29.53	383.70	366.00
24	2	4	18662.00	26355.00	190.95	0	Spot (Block24, Row4, Column2)	318.46	308.00	59.79	0.01	0.19	203.00	204.38	203.00	24.27	0.00	0.12	96.00	86.00	0.00	105.00	115.46	326744.00	4.70	242.41	238.00
24	3	4	18964.00	26360.00	147.60	0	Spot (Block24, Row4, Column3)	3059.71	2875.00	1488.57	0.03	0.49	204.00	207.86	204.00	24.87	0.01	0.12	100.00	100.00	0.00	2671.00	2855.71	1814410.00	114.65	861.43	684.50
24	4	4	19239.00	26354.00	186.75	0	Spot (Block24, Row4, Column4)	256.46	258.00	24.93	0.00	0.10	205.00	207.30	205.00	19.41	0.00	0.09	87.00	65.00	0.00	53.00	51.46	251073.00	2.53	224.88	221.50
24	5	4	19554.00	26366.00	172.00	0	Spot (Block24, Row4, Column5)	251.87	248.00	23.32	0.01	0.09	204.00	206.95	204.00	27.35	0.01	0.13	77.00	37.00	0.00	44.00	47.87	207287.00	1.64	222.13	221.00
24	6	4	19870.00	26362.00	190.60	0	Spot (Block24, Row4, Column6)	370.26	380.00	49.66	0.01	0.13	210.00	213.50	210.00	29.20	0.01	0.14	99.00	99.00	0.00	170.00	160.26	378780.00	5.37	263.09	270.50
24	7	4	20157.00	26367.00	150.20	0	Spot (Block24, Row4, Column7)	822.07	696.00	451.21	0.07	0.55	217.00	220.50	217.00	26.64	0.01	0.12	100.00	100.00	0.00	479.00	605.07	506398.00	22.59	326.57	305.50
24	8	4	20474.00	26376.00	172.90	0	Spot (Block24, Row4, Column8)	420.63	399.00	109.28	0.02	0.26	222.00	225.39	222.00	23.78	0.01	0.11	98.00	97.00	0.00	177.00	198.63	350803.00	8.21	273.71	279.00
24	1	5	18368.00	26655.00	145.45	0	Spot (Block24, Row5, Column1)	1253.12	1167.00	471.98	0.03	0.38	205.00	208.37	205.00	25.04	0.01	0.12	100.00	100.00	0.00	962.00	1048.12	720546.00	41.72	456.23	363.00
24	2	5	18663.00	26652.00	156.45	0	Spot (Block24, Row5, Column2)	336.26	323.00	41.85	0.02	0.12	204.00	207.00	204.00	23.18	0.01	0.11	99.00	98.00	0.00	119.00	132.26	226302.00	5.58	248.06	241.00
24	3	5	18959.00	26656.00	162.15	0	Spot (Block24, Row5, Column3)	570.06	534.00	187.68	0.03	0.33	203.00	206.44	203.00	23.77	0.01	0.12	100.00	100.00	0.00	331.00	367.06	413296.00	15.30	290.14	287.00
24	4	5	19264.00	26662.00	151.80	0	Spot (Block24, Row5, Column4)	611.29	560.50	270.86	0.04	0.44	206.00	208.89	206.00	22.55	0.01	0.11	100.00	100.00	0.00	354.50	405.29	386337.00	17.85	299.61	288.00
24	5	5	19564.00	26663.00	145.35	0	Spot (Block24, Row5, Column5)	4744.53	4444.00	2472.52	0.03	0.52	210.00	215.18	210.00	28.52	0.01	0.13	100.00	100.00	0.00	4234.00	4534.53	2728102.00	158.81	1110.73	849.00
24	6	5	19866.00	26661.00	168.55	0	Spot (Block24, Row5, Column6)	372.62	374.00	76.32	0.00	0.20	212.00	217.25	212.00	30.03	0.01	0.14	97.00	96.00	0.00	162.00	160.62	295484.00	5.17	264.37	272.00
24	7	5	20163.00	26667.00	186.05	0	Spot (Block24, Row5, Column7)	683.20	651.50	219.39	0.02	0.32	218.00	225.06	218.00	32.78	0.01	0.15	100.00	100.00	0.00	433.50	465.20	661333.00	13.98	348.99	327.00
24	8	5	20464.00	26667.00	148.35	0	Spot (Block24, Row5, Column8)	1667.30	1448.00	1032.39	0.06	0.62	221.00	226.28	221.00	26.56	0.01	0.12	100.00	100.00	0.00	1227.00	1446.30	998715.00	54.26	492.79	454.00
24	1	6	18360.00	26959.00	189.00	0	Spot (Block24, Row6, Column1)	685.72	610.50	265.56	0.05	0.39	208.00	213.99	208.00	26.92	0.01	0.13	100.00	100.00	0.00	402.50	477.72	689830.00	17.52	348.03	344.00
24	2	6	18658.00	26958.00	197.80	0	Spot (Block24, Row6, Column2)	488.01	483.00	124.91	0.00	0.26	206.00	210.30	206.00	25.81	0.01	0.12	100.00	100.00	0.00	277.00	282.01	540228.00	10.76	291.32	293.00
24	3	6	18948.00	26956.00	146.15	0	Spot (Block24, Row6, Column3)	1881.10	1759.00	946.40	0.03	0.50	206.00	209.12	206.00	23.01	0.01	0.11	100.00	100.00	0.00	1553.00	1675.10	1092920.00	72.68	598.13	467.00
24	4	6	19262.00	26952.00	173.30	0	Spot (Block24, Row6, Column4)	302.33	290.00	46.30	0.02	0.15	208.00	212.48	208.00	27.99	0.01	0.13	95.00	89.00	0.00	82.00	94.33	251837.00	3.21	239.94	234.00
24	5	6	19564.00	26961.00	145.70	0	Spot (Block24, Row6, Column5)	5513.67	5214.00	2892.07	0.02	0.52	210.00	215.76	210.00	31.59	0.01	0.15	100.00	100.00	0.00	5004.00	5303.67	3181390.00	167.69	1336.34	1008.50
24	6	6	19865.00	26954.00	200.55	0	Spot (Block24, Row6, Column6)	346.14	319.00	76.69	0.04	0.22	212.00	219.60	212.00	33.19	0.02	0.15	94.00	86.00	0.00	107.00	134.14	394943.00	3.81	253.80	245.00
24	7	6	20157.00	26964.00	151.35	0	Spot (Block24, Row6, Column7)	1411.65	1334.00	730.60	0.02	0.52	219.00	226.10	219.00	35.27	0.01	0.16	100.00	100.00	0.00	1115.00	1192.65	889340.00	33.61	467.58	389.50
24	8	6	20473.00	26968.00	150.30	0	Spot (Block24, Row6, Column8)	1732.42	1487.50	1015.29	0.07	0.59	221.00	227.23	221.00	28.90	0.01	0.13	100.00	100.00	0.00	1266.50	1511.42	1070637.00	52.08	534.15	433.50
24	1	7	18366.00	27263.00	174.65	0	Spot (Block24, Row7, Column1)	365.54	366.00	68.67	0.00	0.19	211.00	213.78	211.00	22.92	0.01	0.11	99.00	98.00	0.00	155.00	154.54	313271.00	6.62	266.05	270.00
24	2	7	18663.00	27253.00	181.05	0	Spot (Block24, Row7, Column2)	261.99	267.00	27.13	0.01	0.10	209.00	210.92	209.00	20.98	0.00	0.10	84.00	64.00	0.00	58.00	52.99	240508.00	2.43	231.26	225.00
24	3	7	18932.00	27250.00	222.05	0	Spot (Block24, Row7, Column3)	232.00	229.00	21.85	0.01	0.09	210.00	211.40	210.00	19.58	0.00	0.09	49.00	24.00	0.00	19.00	22.00	328054.00	1.05	219.49	215.00
24	4	7	19233.00	27247.00	193.95	0	Spot (Block24, Row7, Column4)	244.48	238.00	29.77	0.01	0.12	211.00	212.34	211.00	19.74	0.00	0.09	58.00	41.00	0.00	27.00	33.48	260131.00	1.63	229.00	218.00
24	5	7	19560.00	27267.00	180.75	0	Spot (Block24, Row7, Column5)	477.28	444.00	138.97	0.03	0.29	208.00	212.49	208.00	27.72	0.01	0.13	100.00	100.00	0.00	236.00	269.28	437190.00	9.55	292.15	294.50
24	6	7	19858.00	27260.00	192.05	0	Spot (Block24, Row7, Column6)	547.85	533.00	147.10	0.01	0.27	212.00	219.75	212.00	35.61	0.02	0.16	100.00	100.00	0.00	321.00	335.85	570861.00	9.21	312.65	304.00
24	7	7	20152.00	27269.00	152.35	0	Spot (Block24, Row7, Column7)	1450.41	1335.50	706.41	0.04	0.49	217.00	221.47	217.00	27.56	0.01	0.12	100.00	100.00	0.00	1118.50	1233.41	925362.00	44.60	487.67	438.50
24	8	7	20471.00	27267.00	195.80	0	Spot (Block24, Row7, Column8)	495.81	501.00	86.55	0.00	0.17	224.00	228.29	224.00	26.40	0.01	0.12	100.00	100.00	0.00	277.00	271.81	537959.00	10.14	309.03	302.00
24	1	8	18348.00	27572.00	148.35	0	Spot (Block24, Row8, Column1)	448.05	404.00	237.85	0.04	0.53	213.00	214.45	213.00	19.19	0.00	0.09	100.00	99.00	0.00	191.00	235.05	270173.00	12.17	287.93	284.00
24	2	8	18663.00	27560.00	174.85	0	Spot (Block24, Row8, Column2)	352.98	319.00	79.38	0.04	0.22	214.00	217.10	214.00	23.10	0.01	0.11	98.00	94.00	0.00	105.00	138.98	301794.00	5.88	256.85	258.00
24	3	8	18945.00	27562.00	151.20	0	Spot (Block24, Row8, Column3)	730.85	588.00	365.23	0.09	0.50	217.00	219.62	217.00	21.15	0.01	0.10	100.00	100.00	0.00	371.00	513.85	460433.00	24.17	335.60	307.00
24	4	8	19255.00	27558.00	163.15	0	Spot (Block24, Row8, Column4)	419.83	404.00	90.04	0.02	0.21	215.00	217.57	215.00	21.16	0.01	0.10	99.00	99.00	0.00	189.00	204.83	310257.00	9.56	269.77	273.50
24	5	8	19545.00	27576.00	212.90	0	Spot (Block24, Row8, Column5)	239.04	233.00	28.93	0.01	0.12	215.00	220.50	215.00	30.35	0.01	0.14	35.00	13.00	0.00	18.00	24.04	309556.00	0.61	221.90	222.00
24	6	8	19863.00	27563.00	169.05	0	Spot (Block24, Row8, Column6)	1257.46	1143.00	559.32	0.04	0.44	220.00	230.53	220.00	39.66	0.02	0.17	100.00	100.00	0.00	923.00	1037.46	1000942.00	25.90	450.45	454.00
24	7	8	20153.00	27565.00	155.10	0	Spot (Block24, Row8, Column7)	599.03	576.50	204.01	0.02	0.34	226.00	233.65	226.00	32.45	0.01	0.14	100.00	99.00	0.00	350.50	373.03	395361.00	11.26	309.79	298.00
24	8	8	20449.00	27575.00	158.00	0	Spot (Block24, Row8, Column8)	353.30	333.00	70.07	0.03	0.20	231.00	236.01	231.00	22.76	0.01	0.10	99.00	97.00	0.00	102.00	122.30	242009.00	5.15	279.58	284.00
25	1	1	4847.00	29878.00	147.05	0	Spot (Block25, Row1, Column1)	7341.63	6555.00	3793.12	0.05	0.52	223.00	233.95	223.00	49.21	0.02	0.21	100.00	100.00	0.00	6332.00	7118.63	4346243.00	144.43	1670.87	1219.50
25	2	1	5145.00	29886.00	143.35	0	Spot (Block25, Row1, Column2)	15787.56	14097.00	8654.10	0.05	0.55	222.00	238.08	222.00	64.35	0.03	0.27	100.00	100.00	0.00	13875.00	15565.56	8856823.00	241.63	2678.13	2382.00
25	3	1	5447.00	29888.00	146.95	0	Spot (Block25, Row1, Column3)	547.22	527.50	152.35	0.02	0.28	220.00	232.47	220.00	58.01	0.02	0.25	99.00	94.00	0.00	307.50	327.22	322858.00	5.43	299.72	293.50
25	4	1	5740.00	29890.00	139.60	0	Spot (Block25, Row1, Column4)	12075.45	11167.00	6587.41	0.03	0.55	217.00	227.18	217.00	48.83	0.02	0.21	100.00	100.00	0.00	10950.00	11858.45	6279233.00	242.63	2597.85	1930.00
25	5	1	6042.00	29891.00	135.45	0	Spot (Block25, Row1, Column5)	1253.13	1180.00	470.88	0.03	0.38	218.00	225.61	218.00	37.89	0.01	0.17	100.00	100.00	0.00	962.00	1035.13	617795.00	27.12	475.58	425.50
25	6	1	6334.00	29890.00	137.15	0	Spot (Block25, Row1, Column6)	6793.05	6450.00	3499.94	0.02	0.52	216.00	225.13	216.00	42.98	0.02	0.19	100.00	100.00	0.00	6234.00	6577.05	3430489.00	152.81	1740.79	1174.00
25	7	1	6634.00	29894.00	138.75	0	Spot (Block25, Row1, Column7)	9205.60	8784.50	4870.35	0.02	0.53	218.00	236.52	218.00	76.73	0.04	0.32	100.00	100.00	0.00	8566.50	8987.60	4731680.00	116.89	2188.83	1710.00
25	8	1	6929.00	29901.00	143.80	0	Spot (Block25, Row1, Column8)	18830.58	17026.50	9282.07	0.04	0.49	224.00	245.63	224.00	86.26	0.04	0.35	100.00	100.00	0.00	16802.50	18606.58	10658106.00	215.45	3059.02	2344.50
25	1	2	4868.00	30176.00	199.60	0	Spot (Block25, Row2, Column1)	249.22	251.00	19.39	0.00	0.08	218.00	223.93	218.00	31.47	0.01	0.14	52.00	4.00	0.00	33.00	31.22	281624.00	0.80	232.79	228.00
25	2	2	5135.00	30188.00	127.40	0	Spot (Block25, Row2, Column2)	663.89	664.00	135.84	0.00	0.20	215.00	223.89	215.00	53.14	0.02	0.24	100.00	100.00	0.00	449.00	448.89	288128.00	8.28	347.52	318.00
25	3	2	5430.00	30172.00	119.15	0	Spot (Block25, Row2, Column3)	270.69	281.00	30.34	0.02	0.11	213.00	216.25	213.00	22.69	0.01	0.10	78.00	63.00	0.00	68.00	57.69	100154.00	2.40	235.47	231.00
25	4	2	5747.00	30189.00	180.60	0	Spot (Block25, Row2, Column4)	428.77	404.00	107.61	0.03	0.25	213.00	222.15	213.00	44.22	0.02	0.20	99.00	87.00	0.00	191.00	215.77	391896.00	4.67	281.49	286.00
25	5	2	6044.00	30189.00	166.90	0	Spot (Block25, Row2, Column5)	603.11	582.50	159.09	0.02	0.26	212.00	215.73	212.00	24.20	0.01	0.11	100.00	100.00	0.00	370.50	391.11	465603.00	16.01	331.43	303.00
25	6	2	6334.00	30194.00	159.20	0	Spot (Block25, Row2, Column6)	433.59	416.00	123.74	0.02	0.29	213.00	223.43	213.00	53.26	0.02	0.24	99.00	75.00	0.00	203.00	220.59	301342.00	3.95	269.73	275.00
25	7	2	6639.00	30198.00	157.75	0	Spot (Block25, Row2, Column7)	408.32	381.00	119.38	0.03	0.29	217.00	224.50	217.00	39.20	0.01	0.17	98.00	88.00	0.00	164.00	191.32	280107.00	4.69	259.53	257.00
25	8	2	6937.00	30186.00	183.45	0	Spot (Block25, Row2, Column8)	262.66	265.00	25.96	0.00	0.10	222.00	236.21	222.00	69.47	0.03	0.29	13.00	0.00	0.00	43.00	40.66	247953.00	0.38	247.24	244.00
25	1	3	4844.00	30482.00	141.00	0	Spot (Block25, Row3, Column1)	1454.35	1386.00	602.44	0.02	0.41	217.00	222.72	217.00	32.00	0.01	0.14	100.00	100.00	0.00	1169.00	1237.35	780984.00	38.49	534.17	465.00
25	2	3	5131.00	30484.00	201.55	0	Spot (Block25, Row3, Column2)	249.20	250.00	26.75	0.00	0.11	213.00	221.71	213.00	35.42	0.02	0.16	50.00	8.00	0.00	37.00	36.20	287325.00	0.78	220.65	218.00
25	3	3	5438.00	30470.00	145.15	0	Spot (Block25, Row3, Column3)	368.46	327.00	185.92	0.05	0.50	207.00	217.45	207.00	75.38	0.02	0.35	88.00	39.00	0.00	120.00	161.46	211497.00	2.00	266.83	275.00
25	4	3	5741.00	30489.00	139.10	0	Spot (Block25, Row3, Column4)	15156.26	13886.00	8131.24	0.04	0.54	210.00	219.95	210.00	46.95	0.02	0.21	100.00	100.00	0.00	13676.00	14946.26	7881254.00	318.10	3525.81	2415.00
25	5	3	6032.00	30507.00	191.50	0	Spot (Block25, Row3, Column5)	264.07	270.00	31.17	0.01	0.12	213.00	224.01	213.00	51.33	0.02	0.23	54.00	0.00	0.00	57.00	51.07	273315.00	0.78	231.06	226.50
25	6	3	6343.00	30490.00	222.70	0	Spot (Block25, Row3, Column6)	2812.57	1880.00	1894.17	0.17	0.67	219.00	236.90	219.00	71.02	0.03	0.30	100.00	100.00	0.00	1661.00	2593.57	4002282.00	36.27	957.26	964.00
25	7	3	6644.00	30496.00	144.65	0	Spot (Block25, Row3, Column7)	795.24	773.00	282.45	0.01	0.36	222.00	236.19	222.00	54.82	0.03	0.23	100.00	98.00	0.00	551.00	573.24	454081.00	10.20	351.84	351.00
25	8	3	6939.00	30499.00	157.90	0	Spot (Block25, Row3, Column8)	462.96	461.50	91.10	0.00	0.20	223.00	228.83	223.00	24.83	0.01	0.11	100.00	100.00	0.00	238.50	239.96	315742.00	9.43	308.18	302.00
25	1	4	4841.00	30780.00	139.45	0	Spot (Block25, Row4, Column1)	14171.07	13212.00	7708.05	0.03	0.54	222.00	238.10	222.00	62.15	0.03	0.26	100.00	100.00	0.00	12990.00	13949.07	7468154.00	224.20	3205.76	2338.00
25	2	4	5139.00	30785.00	172.15	0	Spot (Block25, Row4, Column2)	1169.00	1144.50	510.12	0.01	0.44	217.00	237.34	217.00	89.90	0.04	0.38	100.00	99.00	0.00	927.50	952.00	967934.00	10.36	444.58	433.00
25	3	4	5443.00	30784.00	140.75	0	Spot (Block25, Row4, Column3)	50041.52	58458.00	17342.46	0.07	0.35	215.00	243.16	215.00	113.07	0.05	0.46	100.00	100.00	44.32	58243.00	49826.52	26872452.00	440.43	9683.04	6500.00
25	4	4	5711.00	30798.00	198.85	0	Spot (Block25, Row4, Column4)	277.93	280.00	37.08	0.00	0.13	213.00	226.67	213.00	81.42	0.03	0.36	32.00	0.00	0.00	67.00	64.93	312113.00	0.63	240.14	232.00
25	5	4	6055.00	30796.00	159.25	0	Spot (Block25, Row4, Column5)	281.20	278.00	61.75	0.00	0.22	211.00	219.24	211.00	65.01	0.02	0.30	52.00	9.00	0.00	67.00	70.20	195995.00	0.95	239.70	236.50
25	6	4	6340.00	30787.00	170.55	0	Spot (Block25, Row4, Column6)	1039.75	1031.00	330.24	0.00	0.32	214.00	225.05	214.00	48.56	0.02	0.22	100.00	100.00	0.00	817.00	825.75	841160.00	16.78	424.64	380.00
25	7	4	6628.00	30794.00	139.40	0	Spot (Block25, Row4, Column7)	1012.79	972.00	398.06	0.02	0.39	220.00	230.51	220.00	42.04	0.02	0.18	100.00	100.00	0.00	752.00	792.79	531713.00	18.61	425.75	382.00
25	8	4	6941.00	30801.00	158.85	0	Spot (Block25, Row4, Column8)	371.52	380.00	67.99	0.01	0.18	226.00	234.84	226.00	32.80	0.02	0.14	98.00	94.00	0.00	154.00	145.52	259692.00	4.17	281.40	293.00
25	1	5	4842.00	31086.00	137.00	0	Spot (Block25, Row5, Column1)	26608.65	23789.00	16111.95	0.05	0.61	227.00	248.22	227.00	82.57	0.04	0.33	100.00	100.00	1.18	23562.00	26381.65	13517195.00	319.26	4914.04	3773.00
25	2	5	5136.00	31085.00	164.25	0	Spot (Block25, Row5, Column2)	467.49	479.00	113.86	0.01	0.24	224.00	245.63	224.00	66.42	0.04	0.27	97.00	82.00	0.00	255.00	243.49	349216.00	3.34	284.12	286.50
25	3	5	5442.00	31089.00	145.60	0	Spot (Block25, Row5, Column3)	5235.35	4404.50	2851.13	0.08	0.54	222.00	251.61	222.00	92.91	0.05	0.37	100.00	100.00	0.00	4182.50	5013.35	3036501.00	53.64	1023.94	864.00
25	4	5	5736.00	31089.00	137.15	0	Spot (Block25, Row5, Column4)	4408.55	4116.00	2158.00	0.03	0.49	215.00	234.49	215.00	85.86	0.04	0.37	100.00	100.00	0.00	3901.00	4193.55	2235134.00	48.61	1133.81	881.00
25	5	5	6040.00	31090.00	138.60	0	Spot (Block25, Row5, Column5)	42142.41	42678.00	20670.93	0.01	0.49	213.00	231.97	213.00	97.84	0.04	0.42	100.00	100.00	28.93	42465.00	41929.41	21703416.00	428.35	8322.77	6765.00
25	6	5	6341.00	31089.00	150.70	0	Spot (Block25, Row5, Column6)	457.68	401.00	147.69	0.06	0.32	216.00	227.35	216.00	55.57	0.02	0.24	99.00	80.00	0.00	185.00	241.68	285595.00	4.14	283.50	283.00
25	7	5	6639.00	31099.00	173.00	0	Spot (Block25, Row5, Column7)	897.07	818.50	384.83	0.04	0.43	218.00	230.10	218.00	37.88	0.02	0.16	100.00	100.00	0.00	600.50	679.07	751748.00	17.61	399.20	400.00
25	8	5	6942.00	31096.00	135.70	0	Spot (Block25, Row5, Column8)	1814.95	1716.00	767.26	0.02	0.42	229.00	240.18	229.00	35.71	0.02	0.15	100.00	100.00	0.00	1487.00	1585.95	900213.00	44.10	632.09	488.00
25	1	6	4836.00	31386.00	223.10	0	Spot (Block25, Row6, Column1)	2390.57	1565.00	1638.79	0.18	0.69	229.00	254.89	229.00	80.70	0.05	0.32	100.00	100.00	0.00	1336.00	2161.57	3406564.00	26.46	865.19	870.00
25	2	6	5137.00	31381.00	194.95	0	Spot (Block25, Row6, Column2)	540.90	498.00	163.05	0.04	0.30	224.00	240.07	224.00	59.29	0.03	0.25	100.00	94.00	0.00	274.00	316.90	576603.00	5.07	343.57	335.00
25	3	6	5429.00	31385.00	139.60	0	Spot (Block25, Row6, Column3)	12803.99	11391.00	7308.47	0.05	0.57	220.00	238.70	220.00	62.36	0.04	0.26	100.00	100.00	0.00	11171.00	12583.99	6734901.00	201.51	2832.69	1835.50
25	4	6	5740.00	31386.00	162.25	0	Spot (Block25, Row6, Column4)	343.80	334.00	57.45	0.01	0.17	217.00	228.58	217.00	50.87	0.02	0.22	95.00	54.00	0.00	117.00	126.80	249945.00	2.27	257.09	266.00
25	5	6	6035.00	31390.00	137.75	0	Spot (Block25, Row6, Column5)	24330.22	22083.00	13769.96	0.04	0.57	222.00	239.91	222.00	86.56	0.03	0.36	100.00	100.00	0.00	21861.00	24108.22	12432745.00	278.32	4348.35	3115.50
25	6	6	6340.00	31391.00	147.50	0	Spot (Block25, Row6, Column6)	461.32	476.00	81.40	0.01	0.18	223.00	234.43	223.00	45.23	0.02	0.19	100.00	94.00	0.00	253.00	238.32	273564.00	5.02	298.06	298.00
25	7	6	6635.00	31396.00	138.35	0	Spot (Block25, Row6, Column7)	1065.65	982.00	382.18	0.04	0.36	223.00	234.12	223.00	36.48	0.02	0.16	100.00	100.00	0.00	759.00	842.65	549874.00	22.80	457.71	379.00
25	8	6	6946.00	31399.00	139.35	0	Spot (Block25, Row6, Column8)	1351.60	1298.00	555.45	0.02	0.41	228.00	237.39	228.00	31.33	0.02	0.13	100.00	100.00	0.00	1070.00	1123.60	713646.00	35.57	516.25	481.00
25	1	7	4838.00	31684.00	156.90	0	Spot (Block25, Row7, Column1)	1901.61	1687.00	940.55	0.05	0.49	224.00	244.31	224.00	60.48	0.04	0.25	100.00	100.00	0.00	1463.00	1677.61	1287392.00	27.40	561.63	565.00
25	2	7	5139.00	31681.00	156.45	0	Spot (Block25, Row7, Column2)	443.70	408.50	116.68	0.04	0.26	222.00	236.03	222.00	45.30	0.03	0.19	98.00	88.00	0.00	186.50	221.70	299052.00	4.58	285.33	292.00
25	3	7	5417.00	31690.00	213.05	0	Spot (Block25, Row7, Column3)	270.05	274.00	22.59	0.01	0.08	220.00	227.23	220.00	29.48	0.01	0.13	77.00	42.00	0.00	54.00	50.05	349982.00	1.45	233.69	231.00
25	4	7	5740.00	31688.00	167.60	0	Spot (Block25, Row7, Column4)	383.46	367.00	100.32	0.02	0.26	220.00	225.18	220.00	24.74	0.01	0.11	96.00	93.00	0.00	147.00	163.46	298716.00	6.40	265.44	274.00
25	5	7	6035.00	31692.00	186.20	0	Spot (Block25, Row7, Column5)	437.95	419.00	113.89	0.02	0.26	226.00	235.99	226.00	45.60	0.02	0.19	98.00	79.00	0.00	193.00	211.95	428751.00	4.43	288.94	294.00
25	6	7	6333.00	31689.00	195.65	0	Spot (Block25, Row7, Column6)	570.38	552.00	170.72	0.01	0.30	232.00	255.55	232.00	84.91	0.04	0.33	99.00	80.00	0.00	320.00	338.38	618288.00	3.71	347.01	345.00
25	7	7	6621.00	31698.00	141.30	0	Spot (Block25, Row7, Column7)	4027.35	3953.00	1875.91	0.01	0.47	234.00	248.17	234.00	52.25	0.03	0.21	100.00	100.00	0.00	3719.00	3793.35	2178797.00	72.33	1169.50	773.50
25	8	7	6940.00	31698.00	174.65	0	Spot (Block25, Row7, Column8)	1586.95	1581.00	493.62	0.00	0.31	234.00	243.60	234.00	31.77	0.02	0.13	100.00	100.00	0.00	1347.00	1352.95	1356844.00	42.28	619.29	556.50
25	1	8	4824.00	31991.00	146.80	0	Spot (Block25, Row8, Column1)	441.17	450.00	85.05	0.01	0.19	231.00	238.42	231.00	35.96	0.01	0.15	100.00	94.00	0.00	219.00	210.17	257643.00	5.64	293.20	289.00
25	2	8	5135.00	31986.00	174.65	0	Spot (Block25, Row8, Column2)	354.11	355.00	76.10	0.00	0.21	222.00	226.73	222.00	22.42	0.01	0.10	97.00	91.00	0.00	133.00	132.11	302054.00	5.68	262.23	266.00
25	3	8	5425.00	31988.00	139.45	0	Spot (Block25, Row8, Column3)	951.95	915.00	355.52	0.02	0.37	224.00	231.11	224.00	25.11	0.01	0.11	100.00	100.00	0.00	691.00	727.95	500724.00	28.71	419.82	373.00
25	4	8	5734.00	31991.00	142.65	0	Spot (Block25, Row8, Column4)	795.11	784.00	190.00	0.01	0.24	226.00	232.04	226.00	26.59	0.01	0.11	100.00	100.00	0.00	558.00	569.11	442081.00	21.17	374.75	368.00
25	5	8	6031.00	32001.00	224.40	0	Spot (Block25, Row8, Column5)	273.15	277.00	23.87	0.01	0.09	230.00	246.95	230.00	71.52	0.03	0.29	6.00	0.00	0.00	47.00	43.15	394695.00	0.37	242.61	240.00
25	6	8	6340.00	31991.00	204.40	0	Spot (Block25, Row8, Column6)	4226.05	2697.00	3498.78	0.20	0.83	238.00	272.42	238.00	113.26	0.06	0.42	100.00	100.00	0.00	2459.00	3988.05	5020547.00	34.91	1146.48	1111.00
25	7	8	6633.00	31993.00	137.85	0	Spot (Block25, Row8, Column7)	2369.98	2225.00	1178.63	0.03	0.50	241.00	260.83	241.00	83.27	0.03	0.32	100.00	100.00	0.00	1984.00	2128.98	1215801.00	25.33	774.69	628.00
25	8	8	6919.00	31992.00	140.10	0	Spot (Block25, Row8, Column8)	1288.34	1152.50	665.50	0.05	0.52	243.00	250.39	243.00	30.58	0.01	0.12	100.00	100.00	0.00	909.50	1045.34	682820.00	33.95	552.01	463.00
26	1	1	9349.00	29902.00	148.20	0	Spot (Block26, Row1, Column1)	5969.51	4910.00	3249.10	0.08	0.54	321.00	343.20	321.00	54.15	0.03	0.16	100.00	100.00	0.00	4589.00	5648.51	3569767.00	103.90	1652.34	1155.50
26	2	1	9642.00	29904.00	152.95	0	Spot (Block26, Row1, Column2)	803.56	744.50	281.05	0.03	0.35	335.00	352.56	335.00	56.06	0.02	0.16	99.00	96.00	0.00	409.50	468.56	515886.00	8.04	470.91	457.00
26	3	1	9947.00	29910.00	144.70	0	Spot (Block26, Row1, Column3)	1336.59	1179.00	707.05	0.05	0.53	343.00	354.19	343.00	55.86	0.01	0.16	100.00	100.00	0.00	836.00	993.59	763191.00	17.59	570.17	538.00
26	4	1	10233.00	29913.00	148.40	0	Spot (Block26, Row1, Column4)	731.74	647.00	243.31	0.05	0.33	333.00	353.09	333.00	57.51	0.03	0.16	100.00	95.00	0.00	314.00	398.74	441972.00	6.58	452.64	435.50
26	5	1	10544.00	29917.00	141.55	0	Spot (Block26, Row1, Column5)	3755.78	3196.50	2765.71	0.07	0.74	323.00	345.96	323.00	59.23	0.03	0.17	100.00	100.00	0.00	2873.50	3432.78	2043145.00	57.57	1035.08	774.00
26	6	1	10835.00	29915.00	144.40	0	Spot (Block26, Row1, Column6)	2258.84	1919.00	1182.32	0.07	0.52	328.00	349.89	328.00	63.70	0.03	0.18	100.00	100.00	0.00	1591.00	1930.84	1285282.00	29.97	726.06	652.50
26	7	1	11133.00	29916.00	142.05	0	Spot (Block26, Row1, Column7)	8491.98	7351.00	5271.17	0.06	0.62	359.00	362.96	359.00	82.22	0.00	0.23	100.00	100.00	0.00	6992.00	8132.98	4636619.00	98.87	2093.89	1494.00
26	8	1	11429.00	29925.00	147.00	0	Spot (Block26, Row1, Column8)	16784.33	14700.00	8872.33	0.06	0.53	390.00	387.81	390.00	92.91	0.00	0.24	100.00	100.00	0.00	14310.00	16394.33	9869186.00	176.48	3385.12	2630.00
26	1	2	9321.00	30186.00	221.10	0	Spot (Block26, Row2, Column1)	397.45	392.00	63.85	0.01	0.16	311.00	332.32	311.00	51.21	0.03	0.15	79.00	18.00	0.00	81.00	86.45	557219.00	1.27	346.66	326.50
26	2	2	9644.00	30212.00	139.75	0	Spot (Block26, Row2, Column2)	1401.82	1358.00	482.90	0.01	0.34	321.00	342.41	321.00	55.11	0.03	0.16	100.00	100.00	0.00	1037.00	1080.82	738760.00	19.23	603.91	590.00
26	3	2	9940.00	30193.00	171.90	0	Spot (Block26, Row2, Column3)	429.11	400.00	73.89	0.03	0.17	329.00	348.64	329.00	56.47	0.03	0.16	77.00	32.00	0.00	71.00	100.11	352296.00	1.42	391.63	392.00
26	4	2	10246.00	30217.00	169.25	0	Spot (Block26, Row2, Column4)	1070.86	1024.00	365.92	0.02	0.34	317.00	339.92	317.00	58.80	0.03	0.17	100.00	100.00	0.00	707.00	753.86	858830.00	12.43	550.58	532.00
26	5	2	10541.00	30212.00	203.05	0	Spot (Block26, Row2, Column5)	399.21	395.00	85.44	0.00	0.21	307.00	326.21	307.00	53.41	0.03	0.16	70.00	33.00	0.00	88.00	92.21	466681.00	1.37	338.99	327.50
26	6	2	10834.00	30212.00	150.45	0	Spot (Block26, Row2, Column6)	833.51	773.00	298.57	0.03	0.36	313.00	336.84	313.00	58.73	0.03	0.17	99.00	98.00	0.00	460.00	520.51	519274.00	8.46	439.49	420.00
26	7	2	11143.00	30217.00	155.75	0	Spot (Block26, Row2, Column7)	770.50	643.00	322.77	0.08	0.42	323.00	346.59	323.00	61.34	0.03	0.18	100.00	90.00	0.00	320.00	447.50	514697.00	6.91	443.41	416.50
26	8	2	11452.00	30227.00	75.95	0	Spot (Block26, Row2, Column8)	447.12	412.00	83.49	0.04	0.19	384.00	372.82	384.00	73.64	0.01	0.20	40.00	2.00	0.00	28.00	63.12	63491.00	1.01	426.12	403.50
26	1	3	9344.00	30507.00	144.05	0	Spot (Block26, Row3, Column1)	3738.35	3242.50	2272.53	0.06	0.61	310.00	330.87	310.00	50.77	0.03	0.15	100.00	100.00	0.00	2932.50	3428.35	2100950.00	67.12	1002.38	864.50
26	2	3	9639.00	30503.00	215.80	0	Spot (Block26, Row3, Column2)	389.44	396.00	60.89	0.01	0.16	310.00	327.96	310.00	49.77	0.02	0.15	70.00	24.00	0.00	86.00	79.44	517171.00	1.24	347.15	324.00
26	3	3	9928.00	30502.00	156.05	0	Spot (Block26, Row3, Column3)	681.83	614.00	209.53	0.05	0.31	316.00	336.58	316.00	53.91	0.03	0.16	99.00	98.00	0.00	298.00	365.83	456147.00	6.40	438.66	422.50
26	4	3	10243.00	30513.00	146.05	0	Spot (Block26, Row3, Column4)	1922.35	1737.00	1027.79	0.04	0.53	311.00	333.42	311.00	54.87	0.03	0.16	100.00	100.00	0.00	1426.00	1611.35	1120729.00	28.96	670.95	591.00
26	5	3	10545.00	30520.00	171.70	0	Spot (Block26, Row3, Column5)	472.70	432.00	135.24	0.04	0.29	304.00	324.59	304.00	57.03	0.03	0.18	85.00	55.00	0.00	128.00	168.70	388560.00	2.60	345.86	321.00
26	6	3	10840.00	30514.00	202.75	0	Spot (Block26, Row3, Column6)	1947.46	1550.50	1010.06	0.10	0.52	317.00	344.34	317.00	67.57	0.04	0.20	100.00	100.00	0.00	1233.50	1630.46	2278527.00	23.73	788.29	786.00
26	7	3	11145.00	30519.00	145.50	0	Spot (Block26, Row3, Column7)	2269.29	1750.00	1414.50	0.11	0.62	322.00	348.16	322.00	63.31	0.03	0.18	100.00	100.00	0.00	1428.00	1947.29	1318460.00	30.35	689.01	662.50
26	8	3	11442.00	30528.00	157.65	0	Spot (Block26, Row3, Column8)	570.88	581.50	115.28	0.01	0.20	376.00	363.25	376.00	61.58	0.01	0.17	87.00	65.00	0.00	205.50	194.88	391627.00	3.37	431.38	405.00
26	1	4	9341.00	30805.00	143.25	0	Spot (Block26, Row4, Column1)	1902.12	1659.00	1032.54	0.06	0.54	309.00	327.62	309.00	49.82	0.03	0.15	100.00	100.00	0.00	1350.00	1593.12	1063285.00	31.61	641.44	550.00
26	2	4	9635.00	30805.00	210.95	0	Spot (Block26, Row4, Column2)	415.89	401.00	54.95	0.02	0.13	307.00	325.51	307.00	52.98	0.03	0.16	90.00	33.00	0.00	94.00	108.89	528176.00	1.71	355.62	345.00
26	3	4	9940.00	30810.00	141.85	0	Spot (Block26, Row4, Column3)	6596.39	5874.50	3747.44	0.05	0.57	310.00	330.93	310.00	56.62	0.03	0.17	100.00	100.00	0.00	5564.50	6286.39	3628014.00	110.65	1443.58	1038.00
26	4	4	10225.00	30830.00	198.30	0	Spot (Block26, Row4, Column4)	408.05	394.00	66.43	0.02	0.16	313.00	331.39	313.00	52.86	0.02	0.16	82.00	29.00	0.00	81.00	95.05	451715.00	1.45	361.97	375.00
26	5	4	10526.00	30808.00	206.10	0	Spot (Block26, Row4, Column5)	401.76	392.00	123.67	0.01	0.31	308.00	324.08	308.00	48.64	0.02	0.15	65.00	32.00	0.00	84.00	93.76	484527.00	1.60	338.86	316.50
26	6	4	10846.00	30811.00	186.00	0	Spot (Block26, Row4, Column6)	537.88	505.00	112.11	0.03	0.21	312.00	336.48	312.00	60.31	0.03	0.18	99.00	78.00	0.00	193.00	225.88	522285.00	3.34	415.69	406.00
26	7	4	11131.00	30820.00	141.05	0	Spot (Block26, Row4, Column7)	1916.60	1503.00	1295.99	0.11	0.68	329.00	351.64	329.00	58.09	0.03	0.17	100.00	94.00	0.00	1174.00	1587.60	1029212.00	26.94	701.70	580.00
26	8	4	11433.00	30827.00	162.70	0	Spot (Block26, Row4, Column8)	693.71	629.50	262.50	0.04	0.38	375.00	363.28	375.00	60.77	0.01	0.17	83.00	73.00	0.00	254.50	318.71	509185.00	5.44	457.85	441.00
26	1	5	9341.00	31109.00	138.35	0	Spot (Block26, Row5, Column1)	1483.64	1353.00	697.60	0.04	0.47	316.00	338.41	316.00	56.52	0.03	0.17	100.00	100.00	0.00	1037.00	1167.64	767043.00	20.26	684.81	559.00
26	2	5	9635.00	31119.00	171.95	0	Spot (Block26, Row5, Column2)	557.51	510.00	134.99	0.04	0.24	314.00	332.80	314.00	50.62	0.03	0.15	99.00	83.00	0.00	196.00	243.51	459947.00	4.44	401.05	397.00
26	3	5	9940.00	31112.00	205.50	0	Spot (Block26, Row5, Column3)	468.11	476.00	95.97	0.01	0.21	314.00	332.20	314.00	52.57	0.02	0.16	91.00	58.00	0.00	162.00	154.11	560796.00	2.59	382.26	383.00
26	4	5	10240.00	31110.00	147.55	0	Spot (Block26, Row5, Column4)	1583.30	1271.00	936.30	0.10	0.59	316.00	337.50	316.00	60.51	0.03	0.18	100.00	100.00	0.00	955.00	1267.30	938899.00	20.59	560.59	548.50
26	5	5	10541.00	31114.00	138.50	0	Spot (Block26, Row5, Column5)	10545.24	9826.00	5962.66	0.03	0.57	314.00	340.02	314.00	66.59	0.03	0.20	100.00	100.00	0.00	9512.00	10231.24	5462436.00	153.26	2624.82	1876.00
26	6	5	10839.00	31114.00	148.75	0	Spot (Block26, Row5, Column6)	928.07	872.50	368.05	0.03	0.40	315.00	340.11	315.00	56.11	0.03	0.16	100.00	100.00	0.00	557.50	613.07	556843.00	10.48	472.31	442.00
26	7	5	11142.00	31129.00	174.85	0	Spot (Block26, Row5, Column7)	755.56	701.00	214.89	0.03	0.28	332.00	356.02	332.00	63.31	0.03	0.18	100.00	97.00	0.00	369.00	423.56	641472.00	6.31	478.82	472.00
26	8	5	11439.00	31120.00	144.30	0	Spot (Block26, Row5, Column8)	5207.31	3751.00	4038.16	0.14	0.78	375.00	365.12	375.00	65.80	0.01	0.18	100.00	100.00	0.00	3376.00	4832.31	2962960.00	73.59	1109.43	853.00
26	1	6	9333.00	31413.00	206.50	0	Spot (Block26, Row6, Column1)	1599.52	1257.50	822.31	0.10	0.51	325.00	350.59	325.00	65.71	0.03	0.19	100.00	100.00	0.00	932.50	1274.52	1938616.00	19.01	729.99	709.00
26	2	6	9635.00	31423.00	198.05	0	Spot (Block26, Row6, Column2)	574.38	565.50	138.53	0.01	0.24	340.00	357.25	340.00	65.21	0.02	0.18	90.00	79.00	0.00	225.50	234.38	635259.00	3.33	438.74	414.00
26	3	6	9927.00	31411.00	141.10	0	Spot (Block26, Row6, Column3)	3951.95	3554.00	2188.74	0.05	0.55	333.00	353.27	333.00	60.19	0.03	0.17	100.00	100.00	0.00	3221.00	3618.95	2138006.00	59.79	1183.60	974.00
26	4	6	10240.00	31429.00	183.60	0	Spot (Block26, Row6, Column4)	566.76	511.00	175.19	0.04	0.31	340.00	353.02	340.00	62.25	0.02	0.18	83.00	69.00	0.00	171.00	226.76	539556.00	3.43	406.95	389.00
26	5	6	10535.00	31415.00	138.10	0	Spot (Block26, Row6, Column5)	17545.19	16037.00	10356.36	0.04	0.59	330.00	355.27	330.00	75.16	0.03	0.21	100.00	100.00	0.00	15707.00	17215.19	9018226.00	228.73	4187.69	3133.00
26	6	6	10837.00	31425.00	172.95	0	Spot (Block26, Row6, Column6)	579.61	530.00	174.90	0.04	0.30	319.00	346.93	319.00	64.12	0.04	0.18	99.00	76.00	0.00	211.00	260.61	484552.00	3.63	413.86	406.50
26	7	6	11139.00	31418.00	143.90	0	Spot (Block26, Row6, Column7)	3862.96	3348.00	2486.08	0.06	0.64	324.00	353.38	324.00	67.72	0.04	0.19	100.00	100.00	0.00	3024.00	3538.96	2182572.00	51.83	903.34	712.00
26	8	6	11443.00	31424.00	143.45	0	Spot (Block26, Row6, Column8)	5261.72	4289.00	3647.77	0.09	0.69	348.00	358.58	348.00	67.32	0.01	0.19	100.00	100.00	0.00	3941.00	4913.72	2962348.00	72.84	1162.89	928.00
26	1	7	9323.00	31709.00	194.15	0	Spot (Block26, Row7, Column1)	412.55	395.00	61.97	0.02	0.15	312.00	332.66	312.00	54.41	0.03	0.16	88.00	26.00	0.00	83.00	100.55	441015.00	1.47	363.34	376.00
26	2	7	9634.00	31718.00	188.75	0	Spot (Block26, Row7, Column2)	441.28	409.00	88.77	0.03	0.20	321.00	342.06	321.00	55.69	0.03	0.16	82.00	43.00	0.00	88.00	120.28	443489.00	1.78	370.91	378.00
26	3	7	9927.00	31764.00	245.95	0	Spot (Block26, Row7, Column3)	376.09	387.00	49.44	0.01	0.13	317.00	340.90	317.00	60.34	0.03	0.18	62.00	6.00	0.00	70.00	59.09	656648.00	0.58	333.34	312.00
26	4	7	10226.00	31727.00	194.70	0	Spot (Block26, Row7, Column4)	413.85	399.00	70.92	0.02	0.17	315.00	338.37	315.00	56.48	0.03	0.17	80.00	27.00	0.00	84.00	98.85	440334.00	1.34	365.70	368.00
26	5	7	10530.00	31717.00	164.40	0	Spot (Block26, Row7, Column5)	1071.18	986.00	392.29	0.04	0.37	324.00	346.34	324.00	61.68	0.03	0.18	100.00	99.00	0.00	662.00	747.18	803387.00	11.75	529.85	508.50
26	6	7	10830.00	31721.00	201.60	0	Spot (Block26, Row7, Column6)	592.99	583.00	150.31	0.01	0.25	328.00	355.13	328.00	72.13	0.03	0.20	92.00	77.00	0.00	255.00	264.99	684306.00	3.30	424.09	402.00
26	7	7	11124.00	31722.00	147.80	0	Spot (Block26, Row7, Column7)	3588.63	3270.00	1984.34	0.04	0.55	322.00	350.53	322.00	66.39	0.04	0.19	100.00	100.00	0.00	2948.00	3266.63	2131646.00	48.77	1068.08	745.50
26	8	7	11442.00	31724.00	185.20	0	Spot (Block26, Row7, Column8)	790.20	770.00	191.03	0.01	0.24	351.00	357.95	351.00	60.13	0.01	0.17	100.00	99.00	0.00	419.00	439.20	764121.00	7.19	503.12	476.00
26	1	8	9321.00	32023.00	175.65	0	Spot (Block26, Row8, Column1)	492.07	489.00	113.30	0.00	0.23	314.00	331.58	314.00	44.40	0.02	0.13	92.00	75.00	0.00	175.00	178.07	423183.00	3.61	374.37	382.00
26	2	8	9628.00	32011.00	175.15	0	Spot (Block26, Row8, Column2)	590.51	525.00	188.61	0.05	0.32	318.00	336.72	318.00	50.59	0.02	0.15	98.00	78.00	0.00	207.00	272.51	506064.00	5.02	390.56	389.00
26	3	8	9924.00	32014.00	144.55	0	Spot (Block26, Row8, Column3)	1709.57	1350.00	1141.20	0.10	0.67	321.00	340.62	321.00	50.88	0.03	0.15	100.00	100.00	0.00	1029.00	1388.57	976166.00	26.90	578.83	505.00
26	4	8	10235.00	32016.00	150.15	0	Spot (Block26, Row8, Column4)	695.92	664.00	174.69	0.02	0.25	319.00	342.93	319.00	53.96	0.03	0.16	99.00	98.00	0.00	345.00	376.92	426601.00	6.54	446.38	425.50
26	5	8	10529.00	32025.00	170.60	0	Spot (Block26, Row8, Column5)	433.01	403.00	71.47	0.03	0.17	338.00	353.61	338.00	62.53	0.02	0.18	53.00	38.00	0.00	65.00	95.01	350309.00	1.27	370.57	381.00
26	6	8	10834.00	32018.00	194.40	0	Spot (Block26, Row8, Column6)	2400.60	1935.00	1483.35	0.09	0.62	350.00	363.46	350.00	75.71	0.02	0.21	100.00	100.00	0.00	1585.00	2050.60	2571048.00	26.91	869.24	875.00
26	7	8	11132.00	32016.00	146.15	0	Spot (Block26, Row8, Column7)	1381.93	1230.00	690.11	0.05	0.50	354.50	360.81	354.50	68.12	0.01	0.19	100.00	96.00	0.00	875.50	1027.43	805668.00	14.99	564.93	536.00
26	8	8	11419.00	32019.00	145.05	0	Spot (Block26, Row8, Column8)	589.13	574.00	144.02	0.01	0.24	374.00	363.39	374.00	60.19	0.01	0.17	87.00	66.00	0.00	200.00	215.13	338750.00	3.75	415.26	406.00
27	1	1	13849.00	29927.00	152.95	0	Spot (Block27, Row1, Column1)	5506.93	4792.00	3196.36	0.06	0.58	61.00	62.06	61.00	18.71	0.01	0.30	100.00	100.00	0.00	4731.00	5445.93	3535451.00	290.95	1036.93	808.00
27	2	1	14148.00	29944.00	147.00	-50	Spot (Block27, Row1, Column2)	64.25	65.00	9.71	0.01	0.15	59.00	58.11	59.00	15.83	0.01	0.27	14.00	0.00	0.00	6.00	5.25	37844.00	0.39	58.29	58.00
27	3	1	14448.00	29946.00	147.00	-50	Spot (Block27, Row1, Column3)	60.08	62.00	10.45	0.01	0.17	55.00	54.08	55.00	11.28	0.01	0.21	29.00	1.00	0.00	7.00	5.08	35267.00	0.53	60.05	61.00
27	4	1	14748.00	29948.00	147.00	-50	Spot (Block27, Row1, Column4)	51.39	52.00	11.97	0.01	0.23	56.00	55.92	56.00	11.65	0.00	0.21	9.00	0.00	0.00	-4.00	-4.61	30372.00	-0.39	52.81	55.00
27	5	1	15048.00	29950.00	147.00	-50	Spot (Block27, Row1, Column5)	55.18	58.00	11.68	0.02	0.21	58.50	56.84	58.50	11.99	0.01	0.21	5.00	0.00	0.00	-0.50	-3.32	32610.00	-0.14	53.61	54.50
27	6	1	15348.00	29952.00	147.00	-50	Spot (Block27, Row1, Column6)	59.50	63.00	12.86	0.02	0.22	57.00	55.01	57.00	12.39	0.02	0.23	21.00	1.00	0.00	6.00	2.50	35103.00	0.36	60.08	62.00
27	7	1	15648.00	29953.00	147.00	-50	Spot (Block27, Row1, Column7)	66.44	67.00	13.17	0.00	0.20	59.00	62.73	59.00	43.88	0.03	0.70	0.00	0.00	0.00	8.00	7.44	38933.00	0.08	70.59	71.00
27	8	1	15930.00	29948.00	150.05	0	Spot (Block27, Row1, Column8)	18049.64	16700.00	9152.69	0.03	0.51	61.00	70.44	61.00	59.94	0.06	0.85	100.00	100.00	0.00	16639.00	17988.64	11100529.00	299.96	2874.31	1931.00
27	1	2	13847.00	30242.00	147.00	-50	Spot (Block27, Row2, Column1)	58.26	60.00	11.34	0.01	0.19	62.00	60.76	62.00	14.36	0.01	0.24	2.00	0.00	0.00	-2.00	-3.74	34667.00	-0.17	61.42	63.00
27	2	2	14147.00	30244.00	147.00	-50	Spot (Block27, Row2, Column2)	61.58	62.00	10.20	0.00	0.17	60.00	57.89	60.00	12.12	0.02	0.21	13.00	0.00	0.00	2.00	1.58	36335.00	0.31	54.29	54.00
27	3	2	14447.00	30246.00	147.00	-50	Spot (Block27, Row2, Column3)	53.51	54.00	9.82	0.00	0.18	56.00	54.64	56.00	12.05	0.01	0.22	6.00	0.00	0.00	-2.00	-2.49	31677.00	-0.09	54.75	57.00
27	4	2	14747.00	30248.00	147.00	-50	Spot (Block27, Row2, Column4)	60.81	61.00	12.92	0.00	0.21	56.00	55.26	56.00	11.52	0.01	0.21	24.00	8.00	0.00	5.00	4.81	36244.00	0.48	61.18	59.00
27	5	2	15047.00	30250.00	147.00	-50	Spot (Block27, Row2, Column5)	55.13	55.00	8.60	0.00	0.16	56.00	55.49	56.00	11.27	0.00	0.20	7.00	0.00	0.00	-1.00	-0.87	32415.00	-0.03	55.15	56.00
27	6	2	15347.00	30251.00	147.00	-50	Spot (Block27, Row2, Column6)	53.14	56.00	10.54	0.02	0.20	59.00	57.37	59.00	11.19	0.01	0.20	2.00	0.00	0.00	-3.00	-5.86	31673.00	-0.38	57.20	58.00
27	7	2	15647.00	30253.00	147.00	-50	Spot (Block27, Row2, Column7)	60.87	60.00	15.58	0.01	0.26	57.00	56.27	57.00	11.18	0.01	0.20	34.00	15.00	0.00	3.00	3.87	35973.00	0.41	53.97	50.00
27	8	2	15947.00	30255.00	147.00	-50	Spot (Block27, Row2, Column8)	58.12	58.00	10.98	0.00	0.19	59.00	63.07	59.00	38.47	0.03	0.61	0.00	0.00	0.00	-1.00	-0.88	34175.00	-0.13	61.39	63.00
27	1	3	13846.00	30542.00	147.00	-50	Spot (Block27, Row3, Column1)	60.45	61.00	10.91	0.00	0.18	55.00	54.44	55.00	12.83	0.00	0.24	28.00	1.00	0.00	6.00	5.45	35663.00	0.47	61.29	61.00
27	2	3	14146.00	30544.00	147.00	-50	Spot (Block27, Row3, Column2)	54.62	57.00	12.70	0.02	0.23	55.00	54.73	55.00	11.96	0.00	0.22	20.00	0.00	0.00	2.00	-0.38	32174.00	-0.01	50.28	46.00
27	3	3	14427.00	30527.00	182.60	0	Spot (Block27, Row3, Column3)	74.06	75.00	10.64	0.01	0.14	56.00	55.76	56.00	11.12	0.00	0.20	73.00	35.00	0.00	19.00	18.06	69321.00	1.65	60.01	60.00
27	4	3	14746.00	30548.00	147.00	-50	Spot (Block27, Row3, Column4)	60.39	61.00	9.51	0.00	0.16	57.00	56.13	57.00	11.70	0.01	0.21	23.00	0.00	0.00	4.00	3.39	35693.00	0.36	59.97	61.00
27	5	3	15045.00	30550.00	147.00	-50	Spot (Block27, Row3, Column5)	60.88	65.00	12.44	0.03	0.20	56.00	55.01	56.00	11.78	0.01	0.21	35.00	0.00	0.00	9.00	4.88	35734.00	0.50	53.97	60.00
27	6	3	15345.00	30551.00	147.00	-50	Spot (Block27, Row3, Column6)	59.92	63.00	13.24	0.02	0.22	57.00	56.34	57.00	10.18	0.01	0.18	32.00	5.00	0.00	6.00	2.92	35410.00	0.35	53.31	53.00
27	7	3	15645.00	30553.00	147.00	-50	Spot (Block27, Row3, Column7)	58.37	60.00	9.16	0.01	0.16	55.00	55.07	55.00	10.99	0.00	0.20	24.00	0.00	0.00	5.00	3.37	34377.00	0.30	56.35	57.00
27	8	3	15945.00	30555.00	147.00	-50	Spot (Block27, Row3, Column8)	58.86	62.00	11.87	0.02	0.20	55.00	54.58	55.00	11.61	0.00	0.21	29.00	2.00	0.00	7.00	3.86	34730.00	0.37	62.08	62.50
27	1	4	13844.00	30842.00	147.00	-50	Spot (Block27, Row4, Column1)	59.35	61.00	9.90	0.01	0.17	53.00	52.85	53.00	12.98	0.00	0.25	32.00	1.00	0.00	8.00	6.35	34781.00	0.50	57.14	56.00
27	2	4	14144.00	30844.00	147.00	-50	Spot (Block27, Row4, Column2)	55.83	57.00	7.04	0.01	0.13	52.00	52.36	52.00	12.36	0.00	0.24	8.00	0.00	0.00	5.00	3.83	32830.00	0.28	56.01	57.00
27	3	4	14448.00	30848.00	147.70	0	Spot (Block27, Row4, Column3)	86.79	88.00	11.42	0.01	0.13	56.00	55.42	56.00	11.82	0.00	0.21	95.00	76.00	0.00	32.00	30.79	51293.00	2.66	68.04	70.00
27	4	4	14744.00	30848.00	147.00	-50	Spot (Block27, Row4, Column4)	55.82	57.00	10.02	0.01	0.18	55.00	54.09	55.00	11.99	0.01	0.22	14.00	0.00	0.00	2.00	0.82	32769.00	0.15	57.16	58.00
27	5	4	15044.00	30850.00	147.00	-50	Spot (Block27, Row4, Column5)	64.65	65.00	10.28	0.00	0.16	54.00	53.44	54.00	11.66	0.00	0.22	46.00	10.00	0.00	11.00	10.65	38336.00	0.96	60.62	61.00
27	6	4	15333.00	30882.00	192.65	0	Spot (Block27, Row4, Column6)	64.20	64.00	8.71	0.00	0.14	56.00	55.46	56.00	10.13	0.00	0.18	40.00	8.00	0.00	8.00	8.20	67023.00	0.86	58.75	58.50
27	7	4	15644.00	30853.00	147.00	-50	Spot (Block27, Row4, Column7)	54.66	54.00	11.70	0.01	0.21	56.00	55.60	56.00	10.42	0.00	0.19	16.00	3.00	0.00	-2.00	-1.34	32250.00	-0.09	59.04	58.00
27	8	4	15956.00	30832.00	134.10	0	Spot (Block27, Row4, Column8)	70.58	73.00	13.01	0.01	0.18	55.00	54.26	55.00	11.34	0.01	0.21	69.00	33.00	0.00	18.00	15.58	33878.00	1.44	62.23	64.00
27	1	5	13843.00	31142.00	147.00	-50	Spot (Block27, Row5, Column1)	49.94	50.00	11.07	0.00	0.22	55.00	54.46	55.00	12.23	0.00	0.22	6.00	0.00	0.00	-5.00	-5.06	29517.00	-0.37	48.06	47.00
27	2	5	14149.00	31131.00	168.90	0	Spot (Block27, Row5, Column2)	68.15	69.00	9.39	0.01	0.14	57.00	55.72	57.00	12.19	0.01	0.22	45.00	5.00	0.00	12.00	11.15	54318.00	1.02	63.92	64.00
27	3	5	14443.00	31146.00	147.00	-50	Spot (Block27, Row5, Column3)	59.84	60.00	8.52	0.00	0.14	57.00	56.40	57.00	11.80	0.00	0.21	16.00	0.00	0.00	3.00	2.84	35128.00	0.29	59.11	61.00
27	4	5	14770.00	31170.00	271.80	0	Spot (Block27, Row5, Column4)	63.39	63.00	12.64	0.00	0.20	54.00	52.93	54.00	11.92	0.01	0.23	42.00	12.00	0.00	9.00	9.39	136615.00	0.88	55.34	56.00
27	5	5	15036.00	31142.00	185.05	0	Spot (Block27, Row5, Column5)	94.08	94.00	15.44	0.00	0.16	52.00	52.27	52.00	11.35	0.00	0.22	96.00	89.00	0.00	42.00	42.08	90125.00	3.69	62.90	63.00
27	6	5	15343.00	31151.00	147.00	-50	Spot (Block27, Row5, Column6)	52.51	52.00	9.50	0.00	0.18	54.00	53.31	54.00	9.61	0.01	0.18	16.00	0.00	0.00	-2.00	-1.49	31140.00	-0.08	56.06	57.00
27	7	5	15629.00	31163.00	150.15	0	Spot (Block27, Row5, Column7)	66.76	67.00	5.94	0.00	0.09	55.00	54.53	55.00	10.44	0.00	0.19	60.00	6.00	0.00	12.00	11.76	41055.00	1.17	60.44	61.00
27	8	5	15942.00	31155.00	147.00	-50	Spot (Block27, Row5, Column8)	58.27	61.00	12.26	0.02	0.21	55.00	54.84	55.00	11.75	0.00	0.21	28.00	2.00	0.00	6.00	3.27	34264.00	0.29	54.09	55.00
27	1	6	13842.00	31442.00	147.00	-50	Spot (Block27, Row6, Column1)	60.11	60.00	8.33	0.00	0.14	56.00	55.72	56.00	11.17	0.00	0.20	21.00	0.00	0.00	4.00	4.11	35826.00	0.39	58.82	59.00
27	2	6	14142.00	31444.00	147.00	-50	Spot (Block27, Row6, Column2)	61.67	64.00	11.18	0.02	0.18	58.00	56.81	58.00	11.48	0.01	0.20	25.00	0.00	0.00	6.00	3.67	36262.00	0.42	56.26	57.00
27	3	6	14442.00	31446.00	147.00	-50	Spot (Block27, Row6, Column3)	55.33	56.00	9.51	0.01	0.17	58.00	56.90	58.00	11.02	0.01	0.19	6.00	0.00	0.00	-2.00	-2.67	32700.00	-0.14	56.81	58.50
27	4	6	14741.00	31448.00	147.00	-50	Spot (Block27, Row6, Column4)	59.73	61.00	9.28	0.01	0.16	55.00	54.37	55.00	11.70	0.01	0.22	27.00	0.00	0.00	6.00	4.73	35477.00	0.46	51.73	53.00
27	5	6	15042.00	31437.00	177.65	0	Spot (Block27, Row6, Column5)	82.37	82.00	13.39	0.00	0.16	54.00	53.33	54.00	10.93	0.01	0.21	91.00	69.00	0.00	28.00	28.37	72817.00	2.66	61.35	62.00
27	6	6	15341.00	31451.00	147.00	-50	Spot (Block27, Row6, Column6)	58.68	61.00	10.34	0.02	0.18	56.00	55.59	56.00	10.40	0.00	0.19	22.00	2.00	0.00	5.00	2.68	34681.00	0.30	60.79	64.00
27	7	6	15676.00	31421.00	270.45	0	Spot (Block27, Row6, Column7)	62.04	63.00	9.92	0.01	0.16	55.00	54.41	55.00	11.25	0.00	0.21	36.00	3.00	0.00	8.00	7.04	132082.00	0.68	54.67	55.00
27	8	6	15941.00	31455.00	147.00	-50	Spot (Block27, Row6, Column8)	54.71	55.00	9.08	0.00	0.17	57.00	55.45	57.00	12.19	0.01	0.22	4.00	0.00	0.00	-2.00	-2.29	32223.00	-0.06	59.49	60.00
27	1	7	13840.00	31742.00	147.00	-50	Spot (Block27, Row7, Column1)	57.37	59.00	9.36	0.01	0.16	56.00	56.13	56.00	11.13	0.00	0.20	11.00	0.00	0.00	3.00	1.37	33793.00	0.11	57.37	58.50
27	2	7	14140.00	31744.00	147.00	-50	Spot (Block27, Row7, Column2)	50.29	50.00	9.87	0.00	0.20	56.00	55.59	56.00	11.74	0.00	0.21	2.00	0.00	0.00	-6.00	-5.71	29671.00	-0.45	56.48	58.00
27	3	7	14440.00	31746.00	147.00	-50	Spot (Block27, Row7, Column3)	58.65	61.00	10.19	0.02	0.17	55.00	54.56	55.00	12.24	0.00	0.22	18.00	0.00	0.00	6.00	3.65	34602.00	0.33	60.05	61.00
27	4	7	14740.00	31748.00	147.00	-50	Spot (Block27, Row7, Column4)	57.11	58.00	12.82	0.01	0.22	55.00	53.79	55.00	11.66	0.01	0.22	28.00	1.00	0.00	3.00	2.11	33637.00	0.28	52.26	53.00
27	5	7	15040.00	31749.00	147.00	-50	Spot (Block27, Row7, Column5)	54.31	57.00	10.41	0.02	0.19	55.00	53.58	55.00	11.17	0.01	0.21	8.00	0.00	0.00	2.00	-0.69	32208.00	0.07	56.06	57.00
27	6	7	15340.00	31751.00	147.00	-50	Spot (Block27, Row7, Column6)	57.94	59.00	8.14	0.01	0.14	57.00	55.88	57.00	11.87	0.01	0.21	10.00	0.00	0.00	2.00	0.94	34128.00	0.17	57.24	58.00
27	7	7	15668.00	31761.00	215.30	0	Spot (Block27, Row7, Column7)	65.62	66.00	11.31	0.00	0.17	53.00	52.80	53.00	11.51	0.00	0.22	53.00	16.00	0.00	13.00	12.62	86878.00	1.11	57.01	59.00
27	8	7	15940.00	31755.00	147.00	-50	Spot (Block27, Row7, Column8)	58.99	60.00	8.45	0.01	0.14	55.00	54.29	55.00	12.38	0.01	0.23	14.00	0.00	0.00	5.00	3.99	34689.00	0.38	54.42	55.00
27	1	8	13830.00	32033.00	181.65	0	Spot (Block27, Row8, Column1)	120.56	112.00	32.04	0.03	0.27	55.00	54.82	55.00	11.73	0.00	0.21	98.00	96.00	0.00	57.00	65.56	111395.00	5.61	77.95	80.00
27	2	8	14139.00	32044.00	147.00	-50	Spot (Block27, Row8, Column2)	56.85	57.00	7.18	0.00	0.13	56.00	55.48	56.00	11.57	0.00	0.21	4.00	0.00	0.00	1.00	0.85	33542.00	0.12	54.94	57.00
27	3	8	14439.00	32046.00	147.00	-50	Spot (Block27, Row8, Column3)	55.97	54.00	12.83	0.02	0.23	56.00	54.92	56.00	12.15	0.01	0.22	22.00	2.00	0.00	-2.00	-0.03	32967.00	0.09	50.26	51.00
27	4	8	14739.00	32048.00	147.00	-50	Spot (Block27, Row8, Column4)	60.70	61.00	8.08	0.00	0.13	58.00	56.46	58.00	11.50	0.01	0.20	15.00	0.00	0.00	3.00	2.70	35750.00	0.37	57.84	59.00
27	5	8	15039.00	32049.00	147.00	-50	Spot (Block27, Row8, Column5)	57.93	60.00	13.68	0.02	0.24	57.00	55.85	57.00	11.54	0.01	0.21	26.00	1.00	0.00	3.00	0.93	34063.00	0.18	62.34	63.50
27	6	8	15402.00	32092.00	144.15	0	Spot (Block27, Row8, Column6)	69.16	70.00	9.07	0.01	0.13	55.00	53.80	55.00	12.27	0.01	0.23	59.00	12.00	0.00	15.00	14.16	38589.00	1.25	66.42	68.00
27	7	8	15638.00	32053.00	147.00	-50	Spot (Block27, Row8, Column7)	47.73	45.00	11.32	0.03	0.24	52.00	52.22	52.00	12.13	0.00	0.23	11.00	1.00	0.00	-7.00	-4.27	28018.00	-0.37	49.40	47.00
27	8	8	15900.00	32068.00	182.65	0	Spot (Block27, Row8, Column8)	82.76	81.00	37.86	0.01	0.46	55.00	53.90	55.00	12.55	0.01	0.23	79.00	51.00	0.00	26.00	27.76	77711.00	2.30	61.38	61.00
28	1	1	18348.00	29951.00	152.30	0	Spot (Block28, Row1, Column1)	7707.93	7115.00	3815.41	0.03	0.49	229.00	240.44	229.00	39.61	0.02	0.16	100.00	100.00	0.00	6886.00	7478.93	4879119.00	188.51	1798.36	1454.00
28	2	1	18635.00	29958.00	152.60	0	Spot (Block28, Row1, Column2)	1072.52	1055.00	430.01	0.01	0.40	226.00	237.20	226.00	36.56	0.02	0.15	100.00	100.00	0.00	829.00	846.52	687487.00	22.85	403.93	392.00
28	3	1	18946.00	29958.00	161.95	0	Spot (Block28, Row1, Column3)	549.45	481.00	203.89	0.06	0.37	231.00	241.05	231.00	30.69	0.02	0.13	100.00	99.00	0.00	250.00	318.45	396154.00	10.05	309.58	307.00
28	4	1	19234.00	29962.00	147.25	0	Spot (Block28, Row1, Column4)	971.13	962.00	353.73	0.00	0.36	240.00	248.09	240.00	31.76	0.01	0.13	100.00	100.00	0.00	722.00	731.13	573939.00	22.76	425.47	387.00
28	5	1	19543.00	29964.00	151.70	0	Spot (Block28, Row1, Column5)	1167.34	969.00	653.81	0.08	0.56	241.00	249.25	241.00	31.82	0.01	0.13	100.00	100.00	0.00	728.00	926.34	733089.00	28.85	448.70	404.00
28	6	1	19840.00	29963.00	150.10	0	Spot (Block28, Row1, Column6)	1112.46	983.00	495.96	0.05	0.45	256.00	257.85	256.00	37.77	0.00	0.15	100.00	100.00	0.00	727.00	856.46	688611.00	22.63	492.72	396.50
28	7	1	20135.00	29963.00	147.55	0	Spot (Block28, Row1, Column7)	3564.45	3558.00	1822.46	0.00	0.51	273.00	274.50	273.00	66.07	0.00	0.24	100.00	100.00	0.00	3285.00	3291.45	2113716.00	49.79	1002.30	684.50
28	8	1	20429.00	29969.00	150.15	0	Spot (Block28, Row1, Column8)	20981.11	20041.00	10053.71	0.02	0.48	292.00	302.32	292.00	87.43	0.02	0.29	100.00	100.00	0.00	19749.00	20689.11	12861418.00	236.52	4185.99	3267.00
28	1	2	18314.00	30253.00	210.55	0	Spot (Block28, Row2, Column1)	263.41	268.00	25.21	0.01	0.10	230.00	239.04	230.00	32.94	0.02	0.14	55.00	8.00	0.00	38.00	33.41	333480.00	0.74	246.11	237.50
28	2	2	18645.00	30258.00	137.95	0	Spot (Block28, Row2, Column2)	625.88	605.00	166.91	0.01	0.27	227.00	235.87	227.00	29.00	0.02	0.12	100.00	100.00	0.00	378.00	398.88	322954.00	13.45	336.64	316.00
28	3	2	18940.00	30249.00	220.30	0	Spot (Block28, Row2, Column3)	277.00	287.00	31.86	0.02	0.12	227.00	235.44	227.00	27.90	0.02	0.12	73.00	55.00	0.00	60.00	50.00	383642.00	1.49	237.40	227.00
28	4	2	19245.00	30262.00	183.35	0	Spot (Block28, Row2, Column4)	476.87	461.50	122.26	0.01	0.26	229.00	235.86	229.00	27.20	0.01	0.12	100.00	99.00	0.00	232.50	247.87	450167.00	8.86	310.79	301.00
28	5	2	19544.00	30264.00	199.55	0	Spot (Block28, Row2, Column5)	362.89	376.00	59.97	0.02	0.17	232.00	241.16	232.00	27.97	0.02	0.12	99.00	92.00	0.00	144.00	130.89	406804.00	4.35	274.91	278.00
28	6	2	19836.00	30259.00	173.00	0	Spot (Block28, Row2, Column6)	389.71	380.00	73.94	0.01	0.19	239.00	247.81	239.00	31.70	0.02	0.13	99.00	90.00	0.00	141.00	150.71	326579.00	4.48	287.44	291.00
28	7	2	20139.00	30266.00	169.15	0	Spot (Block28, Row2, Column7)	463.46	466.00	106.10	0.00	0.23	265.00	261.28	265.00	32.59	0.01	0.12	99.00	89.00	0.00	201.00	198.46	366593.00	6.20	302.88	299.50
28	8	2	20470.00	30255.00	146.45	0	Spot (Block28, Row2, Column8)	313.45	311.00	16.50	0.00	0.05	282.00	286.19	282.00	68.96	0.01	0.24	3.00	0.00	0.00	29.00	31.45	184621.00	0.40	294.85	297.00
28	1	3	18347.00	30554.00	153.05	0	Spot (Block28, Row3, Column1)	1110.00	994.00	570.68	0.05	0.51	227.00	235.46	227.00	29.16	0.02	0.12	100.00	100.00	0.00	767.00	883.00	711508.00	29.99	404.10	375.00
28	2	3	18636.00	30562.00	187.10	0	Spot (Block28, Row3, Column2)	310.74	300.00	39.96	0.02	0.13	231.00	239.40	231.00	29.14	0.02	0.12	95.00	70.00	0.00	69.00	79.74	306394.00	2.45	258.17	258.00
28	3	3	18931.00	30545.00	148.00	0	Spot (Block28, Row3, Column3)	1310.41	1043.00	1487.37	0.10	1.14	232.00	237.64	232.00	28.62	0.01	0.12	100.00	100.00	0.00	811.00	1078.41	782317.00	37.48	483.08	381.50
28	4	3	19243.00	30560.00	146.75	0	Spot (Block28, Row3, Column4)	1224.59	1127.00	555.41	0.04	0.45	229.00	237.41	229.00	29.80	0.02	0.13	100.00	100.00	0.00	898.00	995.59	718835.00	33.13	473.74	387.00
28	5	3	19545.00	30557.00	154.75	0	Spot (Block28, Row3, Column5)	600.57	585.50	210.31	0.01	0.35	236.00	246.14	236.00	32.53	0.02	0.13	99.00	97.00	0.00	349.50	364.57	393975.00	10.90	330.09	316.50
28	6	3	19843.00	30562.00	206.00	0	Spot (Block28, Row3, Column6)	968.37	811.00	391.78	0.08	0.40	254.00	256.36	254.00	34.21	0.00	0.13	100.00	100.00	0.00	557.00	714.37	1166887.00	20.82	485.96	480.00
28	7	3	20143.00	30566.00	155.35	0	Spot (Block28, Row3, Column7)	819.51	697.50	400.47	0.07	0.49	266.00	262.88	266.00	32.88	0.01	0.13	100.00	99.00	0.00	431.50	553.51	544153.00	16.93	371.16	369.00
28	8	3	20443.00	30575.00	155.10	0	Spot (Block28, Row3, Column8)	1096.53	999.00	439.00	0.04	0.40	276.00	272.34	276.00	29.12	0.01	0.11	100.00	100.00	0.00	723.00	820.53	723712.00	28.31	518.74	451.00
28	1	4	18340.00	30850.00	147.00	0	Spot (Block28, Row4, Column1)	1174.30	1105.00	542.48	0.03	0.46	226.00	233.87	226.00	29.08	0.01	0.12	100.00	100.00	0.00	879.00	948.30	691665.00	32.34	437.08	386.00
28	2	4	18643.00	30847.00	188.15	0	Spot (Block28, Row4, Column2)	340.95	332.00	43.52	0.01	0.13	234.00	244.28	234.00	35.48	0.02	0.15	97.00	74.00	0.00	98.00	106.95	340954.00	2.72	272.28	278.00
28	3	4	18940.00	30856.00	145.50	0	Spot (Block28, Row4, Column3)	6043.96	5586.50	2912.00	0.03	0.48	238.00	246.50	238.00	35.58	0.02	0.14	100.00	100.00	0.00	5348.50	5805.96	3481322.00	162.93	1477.24	1209.00
28	4	4	19225.00	30853.00	216.00	0	Spot (Block28, Row4, Column4)	299.51	299.00	25.09	0.00	0.08	234.00	241.96	234.00	31.73	0.01	0.13	92.00	54.00	0.00	65.00	65.51	398648.00	1.81	263.05	265.00
28	5	4	19510.00	30851.00	158.40	0	Spot (Block28, Row4, Column5)	439.29	378.00	440.27	0.07	1.00	235.00	243.28	235.00	34.31	0.02	0.14	98.00	88.00	0.00	143.00	204.29	303988.00	5.71	304.63	303.00
28	6	4	19845.00	30860.00	196.65	0	Spot (Block28, Row4, Column6)	407.65	400.00	53.82	0.01	0.13	252.00	254.69	252.00	29.43	0.00	0.12	100.00	97.00	0.00	148.00	155.65	446381.00	5.20	304.97	299.00
28	7	4	20132.00	30866.00	150.40	0	Spot (Block28, Row4, Column7)	732.47	620.50	340.21	0.07	0.46	270.00	266.24	270.00	30.00	0.01	0.11	100.00	94.00	0.00	350.50	462.47	452666.00	15.54	379.54	358.00
28	8	4	20445.00	30871.00	167.05	0	Spot (Block28, Row4, Column8)	416.08	399.00	82.59	0.02	0.20	280.00	276.15	280.00	24.34	0.01	0.09	96.00	82.00	0.00	119.00	136.08	322879.00	5.75	317.13	312.00
28	1	5	18341.00	31158.00	144.50	0	Spot (Block28, Row5, Column1)	1857.09	1735.00	760.05	0.03	0.41	235.00	245.98	235.00	34.99	0.02	0.14	100.00	100.00	0.00	1500.00	1622.09	1056686.00	46.04	631.95	478.00
28	2	5	18637.00	31157.00	151.10	0	Spot (Block28, Row5, Column2)	1227.80	1172.50	411.20	0.02	0.33	244.00	250.96	244.00	32.68	0.01	0.13	100.00	100.00	0.00	928.50	983.80	766148.00	29.89	519.54	481.50
28	3	5	18932.00	31162.00	163.90	0	Spot (Block28, Row5, Column3)	528.27	495.00	135.35	0.03	0.26	240.00	249.99	240.00	34.20	0.02	0.14	100.00	99.00	0.00	255.00	288.27	386691.00	8.14	337.34	322.00
28	4	5	19237.00	31161.00	147.00	0	Spot (Block28, Row5, Column4)	726.66	674.00	293.84	0.03	0.40	236.00	246.29	236.00	41.21	0.02	0.17	100.00	99.00	0.00	438.00	490.66	430183.00	11.66	368.24	363.50
28	5	5	19539.00	31160.00	144.90	0	Spot (Block28, Row5, Column5)	8015.93	7411.00	4215.71	0.03	0.53	241.00	250.45	241.00	46.29	0.02	0.18	100.00	100.00	0.00	7170.00	7774.93	4593129.00	167.76	1693.94	1389.00
28	6	5	19842.00	31165.00	180.40	0	Spot (Block28, Row5, Column6)	426.78	414.00	86.62	0.01	0.20	264.00	261.43	264.00	31.77	0.00	0.12	98.00	79.00	0.00	150.00	162.78	390073.00	5.20	299.34	297.00
28	7	5	20139.00	31165.00	172.25	0	Spot (Block28, Row5, Column7)	687.63	642.50	205.60	0.03	0.30	279.00	276.74	279.00	30.53	0.00	0.11	100.00	100.00	0.00	363.50	408.63	569360.00	13.46	404.11	402.00
28	8	5	20441.00	31165.00	145.95	0	Spot (Block28, Row5, Column8)	1802.19	1549.00	1135.33	0.07	0.63	279.00	275.71	279.00	27.45	0.01	0.10	100.00	100.00	0.00	1270.00	1523.19	1039865.00	55.61	614.86	497.00
28	1	6	18336.00	31457.00	200.35	0	Spot (Block28, Row6, Column1)	875.17	767.00	360.08	0.06	0.41	237.00	247.95	237.00	36.32	0.02	0.15	100.00	100.00	0.00	530.00	638.17	999449.00	17.27	432.74	412.00
28	2	6	18639.00	31455.00	200.65	0	Spot (Block28, Row6, Column2)	441.01	422.00	94.82	0.02	0.22	243.00	250.60	243.00	33.84	0.01	0.14	99.00	93.00	0.00	179.00	198.01	503628.00	5.63	306.52	303.00
28	3	6	18931.00	31454.00	145.15	0	Spot (Block28, Row6, Column3)	2262.74	2052.00	1127.98	0.04	0.50	243.00	251.30	243.00	31.72	0.01	0.13	100.00	100.00	0.00	1809.00	2019.74	1298810.00	63.42	715.03	552.00
28	4	6	19248.00	31463.00	168.35	0	Spot (Block28, Row6, Column4)	396.29	391.00	61.64	0.01	0.16	247.00	254.92	247.00	41.48	0.01	0.16	99.00	83.00	0.00	144.00	149.29	312676.00	3.41	307.34	304.00
28	5	6	19536.00	31461.00	145.10	0	Spot (Block28, Row6, Column5)	9042.59	8310.00	4982.36	0.04	0.55	264.00	263.26	264.00	45.11	0.00	0.17	100.00	100.00	0.00	8046.00	8778.59	5181405.00	194.62	2096.30	1447.00
28	6	6	19850.00	31476.00	186.50	0	Spot (Block28, Row6, Column6)	383.88	392.00	66.87	0.01	0.17	271.00	268.96	271.00	34.66	0.00	0.13	85.00	66.00	0.00	121.00	112.88	375823.00	3.32	305.04	297.50
28	7	6	20139.00	31468.00	149.65	0	Spot (Block28, Row6, Column7)	1596.10	1521.00	782.43	0.02	0.49	276.00	274.71	276.00	33.00	0.00	0.12	100.00	100.00	0.00	1245.00	1320.10	973621.00	40.04	620.65	532.00
28	8	6	20447.00	31471.00	147.45	0	Spot (Block28, Row6, Column8)	2014.41	1812.00	1234.74	0.05	0.61	275.00	271.80	275.00	29.05	0.01	0.11	100.00	100.00	0.00	1537.00	1739.41	1200589.00	59.98	671.43	564.00
28	1	7	18327.00	31763.00	183.75	0	Spot (Block28, Row7, Column1)	345.97	336.00	48.20	0.01	0.14	229.00	237.99	229.00	33.36	0.02	0.14	98.00	86.00	0.00	107.00	116.97	327287.00	3.24	278.79	285.00
28	2	7	18641.00	31758.00	200.50	0	Spot (Block28, Row7, Column2)	291.28	294.00	33.62	0.00	0.12	229.00	235.86	229.00	26.23	0.01	0.11	87.00	73.00	0.00	65.00	62.28	332637.00	2.11	249.20	240.00
28	3	7	18947.00	31737.00	235.10	0	Spot (Block28, Row7, Column3)	276.26	280.00	21.81	0.01	0.08	237.00	246.05	237.00	32.47	0.02	0.13	68.00	9.00	0.00	43.00	39.26	437041.00	0.93	257.48	256.00
28	4	7	19241.00	31753.00	159.20	0	Spot (Block28, Row7, Column4)	326.66	314.00	60.34	0.02	0.18	248.00	251.97	248.00	29.54	0.01	0.12	95.00	63.00	0.00	66.00	78.66	229970.00	2.53	289.01	295.00
28	5	7	19538.00	31761.00	161.20	0	Spot (Block28, Row7, Column5)	493.95	500.00	86.81	0.01	0.18	255.00	258.18	255.00	37.56	0.01	0.15	100.00	96.00	0.00	245.00	238.95	353176.00	6.28	326.93	313.50
28	6	7	19835.00	31762.00	182.35	0	Spot (Block28, Row7, Column6)	503.75	494.00	100.69	0.01	0.20	268.00	266.52	268.00	36.70	0.00	0.14	99.00	95.00	0.00	226.00	235.75	468987.00	6.46	332.20	317.00
28	7	7	20129.00	31766.00	154.00	0	Spot (Block28, Row7, Column7)	1244.51	1068.00	640.15	0.07	0.51	270.00	267.48	270.00	34.57	0.00	0.13	100.00	99.00	0.00	798.00	974.51	811418.00	28.26	506.32	377.00
28	8	7	20446.00	31770.00	197.05	0	Spot (Block28, Row7, Column8)	565.69	563.00	116.85	0.00	0.21	265.00	261.11	265.00	29.98	0.01	0.11	100.00	99.00	0.00	298.00	300.69	619997.00	10.16	352.97	363.00
28	1	8	18316.00	32066.00	151.25	0	Spot (Block28, Row8, Column1)	452.86	422.00	113.56	0.03	0.25	237.00	243.77	237.00	28.65	0.01	0.12	100.00	99.00	0.00	185.00	215.86	283944.00	7.30	309.17	303.00
28	2	8	18635.00	32057.00	169.90	0	Spot (Block28, Row8, Column2)	376.19	374.50	84.43	0.00	0.22	231.00	238.90	231.00	28.25	0.01	0.12	98.00	93.00	0.00	143.50	145.19	301707.00	4.86	278.97	280.00
28	3	8	18922.00	32058.00	153.55	0	Spot (Block28, Row8, Column3)	660.29	554.00	287.78	0.08	0.44	240.00	245.91	240.00	30.21	0.01	0.12	99.00	98.00	0.00	314.00	420.29	425884.00	13.71	325.76	316.00
28	4	8	19236.00	32058.00	148.20	0	Spot (Block28, Row8, Column4)	1999.98	1954.00	784.19	0.01	0.39	247.00	250.78	247.00	30.62	0.01	0.12	100.00	100.00	0.00	1707.00	1752.98	1201990.00	57.14	724.80	653.50
28	5	8	19524.00	32068.00	229.75	0	Spot (Block28, Row8, Column5)	269.99	277.00	32.41	0.01	0.12	245.00	250.41	245.00	31.46	0.01	0.13	50.00	3.00	0.00	32.00	24.99	410110.00	0.62	248.71	249.50
28	6	8	19840.00	32061.00	198.65	0	Spot (Block28, Row8, Column6)	1221.69	1033.00	622.85	0.07	0.51	252.00	258.31	252.00	37.35	0.01	0.14	100.00	100.00	0.00	781.00	969.69	1364629.00	25.79	506.43	501.00
28	7	8	20134.00	32066.00	154.15	0	Spot (Block28, Row8, Column7)	693.06	660.00	245.48	0.02	0.35	247.00	253.39	247.00	35.13	0.01	0.14	100.00	99.00	0.00	413.00	446.06	454646.00	12.51	354.62	340.00
28	8	8	20436.00	32072.00	205.45	0	Spot (Block28, Row8, Column8)	316.03	301.00	50.25	0.02	0.16	248.00	251.07	248.00	27.51	0.01	0.11	87.00	46.00	0.00	53.00	68.03	379868.00	2.36	263.58	269.00
29	1	1	4823.00	34378.00	146.80	0	Spot (Block29, Row1, Column1)	7213.30	6596.50	3719.38	0.04	0.52	138.00	143.33	138.00	30.47	0.02	0.21	100.00	100.00	0.00	6458.50	7075.30	4226991.00	232.07	1628.15	1248.00
29	2	1	5116.00	34386.00	139.40	0	Spot (Block29, Row1, Column2)	926.45	879.00	336.66	0.02	0.36	139.00	143.83	139.00	24.86	0.01	0.17	100.00	100.00	0.00	740.00	787.45	488239.00	31.49	334.05	276.00
29	3	1	5415.00	34386.00	154.55	0	Spot (Block29, Row1, Column3)	293.78	290.00	77.90	0.01	0.27	134.00	136.95	134.00	18.14	0.01	0.13	100.00	100.00	0.00	156.00	159.78	192129.00	8.65	186.28	185.00
29	4	1	5710.00	34391.00	138.60	0	Spot (Block29, Row1, Column4)	693.07	649.00	272.11	0.03	0.39	138.00	140.39	138.00	18.18	0.01	0.13	100.00	100.00	0.00	511.00	555.07	360398.00	30.40	280.16	260.50
29	5	1	6021.00	34390.00	141.25	0	Spot (Block29, Row1, Column5)	649.42	595.00	337.76	0.04	0.52	140.00	143.37	140.00	19.62	0.01	0.14	100.00	100.00	0.00	455.00	509.42	351337.00	25.80	242.02	215.00
29	6	1	6313.00	34390.00	138.35	0	Spot (Block29, Row1, Column6)	1175.62	1104.00	518.31	0.03	0.44	135.00	139.13	135.00	23.78	0.01	0.17	100.00	100.00	0.00	969.00	1040.62	606622.00	43.58	390.45	287.00
29	7	1	6612.00	34393.00	138.55	0	Spot (Block29, Row1, Column7)	2986.75	2996.00	1431.19	0.00	0.48	133.00	145.95	133.00	58.32	0.04	0.40	100.00	100.00	0.00	2863.00	2853.75	1562072.00	48.71	727.23	539.50
29	8	1	6905.00	34400.00	144.70	0	Spot (Block29, Row1, Column8)	19288.48	17612.50	9382.56	0.04	0.49	145.00	159.20	145.00	69.75	0.04	0.44	100.00	100.00	0.00	17467.50	19143.48	11071590.00	274.26	3148.42	2466.50
29	1	2	4808.00	34669.00	204.40	0	Spot (Block29, Row2, Column1)	158.85	162.00	16.57	0.01	0.10	136.00	140.50	136.00	25.43	0.01	0.18	52.00	0.00	0.00	26.00	22.85	188557.00	0.72	141.15	140.00
29	2	2	5112.00	34687.00	130.75	0	Spot (Block29, Row2, Column2)	427.47	411.00	97.42	0.02	0.23	136.00	139.65	136.00	18.81	0.01	0.13	100.00	100.00	0.00	275.00	291.47	196207.00	15.30	222.56	208.00
29	3	2	5394.00	34684.00	188.70	0	Spot (Block29, Row2, Column3)	184.75	187.00	19.52	0.01	0.11	135.00	138.83	135.00	21.39	0.01	0.15	90.00	68.00	0.00	52.00	49.75	185494.00	2.15	159.18	159.00
29	4	2	5716.00	34692.00	187.20	0	Spot (Block29, Row2, Column4)	250.72	248.00	42.91	0.00	0.17	140.00	142.84	140.00	19.88	0.01	0.14	100.00	98.00	0.00	108.00	110.72	247457.00	5.43	183.55	184.00
29	5	2	6020.00	34692.00	175.25	0	Spot (Block29, Row2, Column5)	270.86	283.00	45.28	0.02	0.17	138.00	141.01	138.00	19.61	0.01	0.14	100.00	99.00	0.00	145.00	132.86	231586.00	6.62	186.52	187.00
29	6	2	6310.00	34690.00	149.55	0	Spot (Block29, Row2, Column6)	441.55	449.00	161.33	0.01	0.37	133.00	137.36	133.00	20.19	0.01	0.15	100.00	100.00	0.00	316.00	308.55	268019.00	15.07	201.45	195.50
29	7	2	6615.00	34690.00	171.90	0	Spot (Block29, Row2, Column7)	205.50	202.00	24.29	0.01	0.12	138.00	142.67	138.00	23.56	0.01	0.17	98.00	81.00	0.00	64.00	67.50	169124.00	2.67	161.74	163.00
29	8	2	6892.00	34720.00	116.35	0	Spot (Block29, Row2, Column8)	167.07	168.00	14.41	0.00	0.09	138.00	147.97	138.00	45.79	0.03	0.31	11.00	0.00	0.00	30.00	29.07	59476.00	0.42	149.60	148.50
29	1	3	4822.00	34981.00	140.25	0	Spot (Block29, Row3, Column1)	1115.96	1059.00	513.87	0.02	0.46	135.00	139.26	135.00	20.82	0.01	0.15	100.00	100.00	0.00	924.00	980.96	598154.00	46.92	374.72	343.00
29	2	3	5108.00	34979.00	175.35	0	Spot (Block29, Row3, Column2)	210.14	202.00	35.91	0.02	0.17	137.00	140.15	137.00	20.00	0.01	0.14	94.00	91.00	0.00	65.00	73.14	180514.00	3.50	164.76	168.00
29	3	3	5407.00	34979.00	142.15	0	Spot (Block29, Row3, Column3)	1689.02	1490.50	965.68	0.05	0.57	135.00	143.42	135.00	32.07	0.03	0.22	100.00	100.00	0.00	1355.50	1554.02	925581.00	48.20	484.98	381.00
29	4	3	5716.00	34989.00	137.30	0	Spot (Block29, Row3, Column4)	1665.69	1614.00	768.74	0.01	0.46	139.00	146.41	139.00	29.48	0.02	0.20	100.00	100.00	0.00	1475.00	1526.69	846168.00	51.54	522.02	374.50
29	5	3	6016.00	34988.00	134.70	0	Spot (Block29, Row3, Column5)	1566.47	1299.50	1553.27	0.08	0.99	136.00	141.93	136.00	24.54	0.02	0.17	100.00	100.00	0.00	1163.50	1430.47	758172.00	58.05	448.39	361.00
29	6	3	6315.00	34986.00	220.90	0	Spot (Block29, Row3, Column6)	264.70	253.00	72.11	0.02	0.27	134.00	139.94	134.00	23.14	0.02	0.17	98.00	92.00	0.00	119.00	130.70	370050.00	5.39	179.78	180.00
29	7	3	6622.00	34999.00	147.90	0	Spot (Block29, Row3, Column7)	412.26	376.50	163.26	0.04	0.40	136.00	140.30	136.00	19.48	0.01	0.14	100.00	100.00	0.00	240.50	276.26	245709.00	13.96	197.95	196.00
29	8	3	6918.00	35001.00	147.95	0	Spot (Block29, Row3, Column8)	1005.84	905.50	406.09	0.05	0.40	136.00	139.51	136.00	21.48	0.01	0.15	100.00	100.00	0.00	769.50	869.84	603502.00	40.33	370.96	291.00
29	1	4	4819.00	35279.00	138.25	0	Spot (Block29, Row4, Column1)	1660.86	1567.00	807.14	0.03	0.49	135.00	139.58	135.00	22.17	0.01	0.16	100.00	100.00	0.00	1432.00	1525.86	852023.00	68.61	515.24	415.00
29	2	4	5114.00	35284.00	164.40	0	Spot (Block29, Row4, Column2)	180.84	182.00	16.70	0.00	0.09	134.00	138.46	134.00	24.77	0.01	0.18	89.00	45.00	0.00	48.00	46.84	135627.00	1.71	157.69	158.00
29	3	4	5416.00	35284.00	139.00	0	Spot (Block29, Row4, Column3)	7997.45	7500.00	4063.10	0.03	0.51	133.00	140.53	133.00	33.39	0.02	0.24	100.00	100.00	0.00	7367.00	7864.45	4182666.00	235.30	1690.22	1288.50
29	4	4	5695.00	35294.00	227.85	0	Spot (Block29, Row4, Column4)	161.20	163.00	17.09	0.00	0.11	135.00	141.24	135.00	27.51	0.02	0.19	50.00	3.00	0.00	28.00	26.20	239222.00	0.73	140.01	138.00
29	5	4	6001.00	35290.00	170.85	0	Spot (Block29, Row4, Column5)	285.00	277.00	117.33	0.01	0.41	137.00	143.73	137.00	31.61	0.02	0.22	97.00	82.00	0.00	140.00	148.00	231421.00	4.47	169.77	174.00
29	6	4	6319.00	35288.00	198.30	0	Spot (Block29, Row4, Column6)	290.50	293.00	73.38	0.00	0.25	133.00	137.08	133.00	21.72	0.01	0.16	99.00	99.00	0.00	160.00	157.50	323614.00	7.06	173.95	179.00
29	7	4	6609.00	35292.00	161.10	0	Spot (Block29, Row4, Column7)	341.87	271.50	167.48	0.10	0.49	134.00	137.93	134.00	19.72	0.01	0.14	99.00	99.00	0.00	137.50	207.87	244097.00	10.34	177.09	181.00
29	8	4	6910.00	35303.00	169.90	0	Spot (Block29, Row4, Column8)	217.43	209.00	30.89	0.02	0.14	136.00	138.68	136.00	18.68	0.01	0.13	97.00	96.00	0.00	73.00	81.43	174600.00	4.21	167.66	172.00
29	1	5	4818.00	35584.00	137.30	0	Spot (Block29, Row5, Column1)	1874.84	1570.00	969.68	0.08	0.52	135.00	140.40	135.00	22.15	0.02	0.16	100.00	100.00	0.00	1435.00	1739.84	950544.00	78.32	500.43	436.00
29	2	5	5116.00	35585.00	145.10	0	Spot (Block29, Row5, Column2)	1111.47	1048.00	382.92	0.03	0.34	133.00	138.54	133.00	21.59	0.02	0.16	100.00	100.00	0.00	915.00	978.47	635762.00	45.05	358.34	294.00
29	3	5	5413.00	35588.00	177.70	0	Spot (Block29, Row5, Column3)	248.79	243.00	52.69	0.01	0.21	133.00	139.39	133.00	26.03	0.02	0.19	99.00	92.00	0.00	110.00	115.79	219185.00	4.20	171.17	173.00
29	4	5	5715.00	35588.00	142.30	0	Spot (Block29, Row5, Column4)	639.08	597.00	276.91	0.03	0.43	136.00	140.93	136.00	23.85	0.02	0.17	100.00	100.00	0.00	461.00	503.08	352770.00	20.89	236.68	216.00
29	5	5	6017.00	35589.00	137.30	0	Spot (Block29, Row5, Column5)	13031.31	12276.00	7047.25	0.03	0.54	142.00	156.36	142.00	50.27	0.04	0.32	100.00	100.00	0.00	12134.00	12889.31	6645969.00	256.14	2372.67	1791.50
29	6	5	6315.00	35594.00	146.75	0	Spot (Block29, Row5, Column6)	487.04	485.50	149.32	0.00	0.31	141.00	150.03	141.00	39.17	0.03	0.26	100.00	98.00	0.00	344.50	346.04	286382.00	8.60	221.81	214.00
29	7	5	6613.00	35597.00	166.00	0	Spot (Block29, Row5, Column7)	333.52	315.00	76.78	0.02	0.23	142.00	144.83	142.00	22.55	0.01	0.16	100.00	100.00	0.00	173.00	191.52	255476.00	8.37	210.06	206.00
29	8	5	6914.00	35594.00	140.70	0	Spot (Block29, Row5, Column8)	688.02	608.00	350.16	0.05	0.51	139.00	143.00	139.00	20.28	0.01	0.14	100.00	100.00	0.00	469.00	549.02	368091.00	26.87	262.70	243.00
29	1	6	4809.00	35881.00	214.80	0	Spot (Block29, Row6, Column1)	272.18	253.00	74.67	0.03	0.27	132.00	136.19	132.00	17.54	0.01	0.13	100.00	99.00	0.00	121.00	140.18	359546.00	7.75	183.36	185.00
29	2	6	5112.00	35877.00	227.30	0	Spot (Block29, Row6, Column2)	223.39	212.00	40.11	0.02	0.18	134.00	139.91	134.00	20.79	0.02	0.15	99.00	93.00	0.00	78.00	89.39	331512.00	4.02	168.08	172.00
29	3	6	5401.00	35883.00	135.15	0	Spot (Block29, Row6, Column3)	2446.81	2298.50	1153.84	0.03	0.47	139.00	143.39	139.00	21.45	0.01	0.15	100.00	100.00	0.00	2159.50	2307.81	1198939.00	107.40	662.30	540.50
29	4	6	5712.00	35887.00	144.05	0	Spot (Block29, Row6, Column4)	296.77	287.00	62.39	0.01	0.21	139.00	143.90	139.00	31.66	0.02	0.22	100.00	96.00	0.00	148.00	157.77	165595.00	4.83	195.88	191.00
29	5	6	6014.00	35888.00	136.15	0	Spot (Block29, Row6, Column5)	10621.30	10202.00	5731.74	0.02	0.54	141.00	154.11	141.00	50.31	0.04	0.33	100.00	100.00	0.00	10061.00	10480.30	5300028.00	208.05	2149.63	1571.00
29	6	6	6333.00	35896.00	209.95	0	Spot (Block29, Row6, Column6)	176.62	181.00	21.81	0.01	0.12	140.00	149.15	140.00	37.60	0.03	0.25	54.00	1.00	0.00	41.00	36.62	222017.00	0.73	148.32	148.00
29	7	6	6615.00	35892.00	139.05	0	Spot (Block29, Row6, Column7)	1021.86	942.00	508.53	0.04	0.50	141.00	145.66	141.00	22.75	0.01	0.16	100.00	100.00	0.00	801.00	880.86	532388.00	38.52	342.01	283.00
29	8	6	6922.00	35896.00	138.90	0	Spot (Block29, Row6, Column8)	963.60	921.00	511.75	0.02	0.53	140.00	144.99	140.00	21.87	0.02	0.15	100.00	100.00	0.00	781.00	823.60	504926.00	37.42	337.82	281.00
29	1	7	4812.00	36184.00	177.85	0	Spot (Block29, Row7, Column1)	186.44	189.00	17.99	0.01	0.10	133.00	135.32	133.00	15.57	0.01	0.12	95.00	86.00	0.00	56.00	53.44	164995.00	3.28	154.16	150.00
29	2	7	5096.00	36188.00	188.75	0	Spot (Block29, Row7, Column2)	164.25	164.00	18.51	0.00	0.11	132.00	134.90	132.00	15.35	0.01	0.11	81.00	53.00	0.00	32.00	32.25	165234.00	1.91	143.22	142.00
29	3	7	5398.00	36187.00	225.25	0	Spot (Block29, Row7, Column3)	154.75	156.00	13.15	0.00	0.08	134.00	137.71	134.00	18.71	0.01	0.14	58.00	10.00	0.00	22.00	20.75	225161.00	0.91	140.29	139.00
29	4	7	5697.00	36189.00	183.80	0	Spot (Block29, Row7, Column4)	168.71	170.00	14.72	0.00	0.09	137.00	140.45	137.00	20.21	0.01	0.14	77.00	30.00	0.00	33.00	31.71	159263.00	1.40	150.06	146.00
29	5	7	6009.00	36194.00	183.25	0	Spot (Block29, Row7, Column5)	260.89	276.00	43.82	0.02	0.17	136.00	140.65	136.00	25.61	0.01	0.18	100.00	98.00	0.00	140.00	124.89	247065.00	4.70	189.66	190.00
29	6	7	6310.00	36193.00	221.00	0	Spot (Block29, Row7, Column6)	230.74	223.00	43.05	0.01	0.19	135.00	140.97	135.00	23.61	0.02	0.17	98.00	86.00	0.00	88.00	95.74	322119.00	3.80	163.84	166.00
29	7	7	6603.00	36194.00	145.70	0	Spot (Block29, Row7, Column7)	946.26	869.00	464.93	0.04	0.49	140.00	145.22	140.00	24.56	0.02	0.17	100.00	100.00	0.00	729.00	806.26	547882.00	32.61	324.34	264.00
29	8	7	6913.00	36195.00	180.65	0	Spot (Block29, Row7, Column8)	433.49	414.00	111.16	0.02	0.26	142.00	146.43	142.00	22.00	0.01	0.15	100.00	100.00	0.00	272.00	291.49	395778.00	13.05	228.19	212.00
29	1	8	4802.00	36494.00	161.50	0	Spot (Block29, Row8, Column1)	305.40	290.00	109.68	0.02	0.36	139.00	141.08	139.00	16.57	0.01	0.12	100.00	99.00	0.00	151.00	166.40	219275.00	9.92	186.25	188.00
29	2	8	5114.00	36490.00	171.75	0	Spot (Block29, Row8, Column2)	198.33	199.00	20.07	0.00	0.10	136.00	139.09	136.00	17.44	0.01	0.13	96.00	93.00	0.00	63.00	62.33	162827.00	3.40	161.85	162.00
29	3	8	5395.00	36485.00	159.95	0	Spot (Block29, Row8, Column3)	292.89	274.50	99.52	0.03	0.34	135.00	139.46	135.00	21.34	0.01	0.15	100.00	95.00	0.00	139.50	157.89	205609.00	7.19	179.33	180.00
29	4	8	5711.00	36489.00	143.30	0	Spot (Block29, Row8, Column4)	1839.17	1749.50	760.35	0.02	0.41	138.00	142.21	138.00	22.24	0.01	0.16	100.00	100.00	0.00	1611.50	1701.17	1029933.00	76.29	487.92	392.00
29	5	8	6010.00	36491.00	191.35	0	Spot (Block29, Row8, Column5)	162.77	169.00	22.16	0.02	0.14	138.00	142.46	138.00	20.83	0.01	0.15	63.00	25.00	0.00	31.00	24.77	167982.00	0.98	148.84	147.00
29	6	8	6315.00	36492.00	171.15	0	Spot (Block29, Row8, Column6)	432.97	396.00	178.71	0.04	0.41	140.00	144.74	140.00	22.03	0.01	0.15	100.00	100.00	0.00	256.00	292.97	353305.00	13.09	219.56	216.00
29	7	8	6609.00	36491.00	142.95	0	Spot (Block29, Row8, Column7)	505.83	493.00	160.39	0.01	0.32	141.00	146.24	141.00	23.73	0.02	0.16	100.00	100.00	0.00	352.00	364.83	282758.00	15.15	222.77	207.00
29	8	8	6907.00	36489.00	155.70	0	Spot (Block29, Row8, Column8)	227.37	215.00	35.35	0.02	0.16	145.00	147.33	145.00	20.24	0.01	0.14	99.00	96.00	0.00	70.00	82.37	152341.00	3.95	182.98	186.00
30	1	1	9323.00	34402.00	147.45	0	Spot (Block30, Row1, Column1)	5584.31	5060.00	3074.07	0.04	0.55	121.00	127.17	121.00	28.41	0.02	0.22	100.00	100.00	0.00	4939.00	5463.31	3322667.00	192.08	1228.72	863.00
30	2	1	9608.00	34398.00	249.90	0	Spot (Block30, Row1, Column2)	142.20	135.00	21.97	0.02	0.15	118.00	122.08	118.00	22.17	0.01	0.18	40.00	21.00	0.00	17.00	24.20	257246.00	0.91	126.67	125.00
30	3	1	9906.00	34399.00	219.70	0	Spot (Block30, Row1, Column3)	156.75	157.00	21.40	0.00	0.14	123.00	124.12	123.00	14.87	0.00	0.12	76.00	55.00	0.00	34.00	33.75	217103.00	2.19	134.79	132.00
30	4	1	10211.00	34409.00	176.40	0	Spot (Block30, Row1, Column4)	167.25	171.00	19.43	0.01	0.12	125.00	125.23	125.00	14.44	0.00	0.12	89.00	74.00	0.00	46.00	42.25	145508.00	2.91	141.10	140.50
30	5	1	10524.00	34418.00	183.90	0	Spot (Block30, Row1, Column5)	197.66	195.00	37.27	0.01	0.19	122.00	122.62	122.00	14.39	0.00	0.12	95.00	88.00	0.00	73.00	75.66	188769.00	5.21	146.32	140.00
30	6	1	10801.00	34418.00	190.70	0	Spot (Block30, Row1, Column6)	186.36	189.00	26.48	0.01	0.14	123.00	124.32	123.00	17.04	0.00	0.14	91.00	85.00	0.00	66.00	63.36	191583.00	3.64	141.21	137.00
30	7	1	11113.00	34416.00	169.60	0	Spot (Block30, Row1, Column7)	237.07	225.00	44.58	0.02	0.19	125.00	134.24	125.00	46.89	0.03	0.35	96.00	54.00	0.00	100.00	112.07	189897.00	2.19	161.56	166.00
30	8	1	11401.00	34423.00	146.60	0	Spot (Block30, Row1, Column8)	17032.02	15206.00	9205.79	0.05	0.54	134.00	146.92	134.00	71.58	0.04	0.49	100.00	100.00	0.00	15072.00	16898.02	9963734.00	235.91	3167.56	2231.00
30	1	2	9314.00	34706.00	147.00	-50	Spot (Block30, Row2, Column1)	131.39	128.00	15.97	0.01	0.12	119.00	123.23	119.00	23.80	0.02	0.19	21.00	3.00	0.00	9.00	12.39	77256.00	0.34	132.53	131.00
30	2	2	9606.00	34706.00	203.70	0	Spot (Block30, Row2, Column2)	143.28	140.00	19.49	0.01	0.14	118.00	120.07	118.00	15.48	0.01	0.13	58.00	39.00	0.00	22.00	25.28	169069.00	1.50	132.69	126.00
30	3	2	9939.00	34719.00	228.15	0	Spot (Block30, Row2, Column3)	141.57	138.00	17.69	0.01	0.12	123.00	124.79	123.00	15.53	0.01	0.12	48.00	22.00	0.00	15.00	18.57	211079.00	1.08	130.54	129.00
30	4	2	10230.00	34719.00	150.50	0	Spot (Block30, Row2, Column4)	169.52	174.00	23.40	0.01	0.14	124.00	125.60	124.00	15.13	0.01	0.12	83.00	69.00	0.00	50.00	45.52	104594.00	2.90	146.63	141.00
30	5	2	10503.00	34699.00	228.30	0	Spot (Block30, Row2, Column5)	182.86	184.00	28.22	0.00	0.15	122.00	122.97	122.00	13.93	0.00	0.11	93.00	87.00	0.00	62.00	60.86	273742.00	4.30	144.74	138.00
30	6	2	10801.00	34726.00	209.30	0	Spot (Block30, Row2, Column6)	153.36	158.00	22.09	0.01	0.14	124.00	129.16	124.00	24.66	0.02	0.19	60.00	20.00	0.00	34.00	29.36	192165.00	0.98	134.78	131.00
30	7	2	11107.00	34725.00	185.00	0	Spot (Block30, Row2, Column7)	157.73	155.00	24.56	0.01	0.16	125.00	127.65	125.00	18.58	0.01	0.15	62.00	45.00	0.00	30.00	32.73	151101.00	1.62	142.61	137.50
30	8	2	11414.00	34720.00	147.00	-50	Spot (Block30, Row2, Column8)	147.79	145.00	26.79	0.01	0.18	131.00	139.37	131.00	43.74	0.03	0.31	20.00	0.00	0.00	14.00	16.79	87343.00	0.19	135.94	134.00
30	1	3	9309.00	35010.00	180.65	0	Spot (Block30, Row3, Column1)	178.63	182.00	49.29	0.01	0.28	118.00	119.00	118.00	14.43	0.00	0.12	86.00	71.00	0.00	64.00	60.63	162549.00	4.13	132.26	130.00
30	2	3	9622.00	35023.00	240.70	0	Spot (Block30, Row3, Column2)	137.12	134.00	18.24	0.01	0.13	121.00	124.19	121.00	18.64	0.01	0.15	37.00	12.00	0.00	13.00	16.12	229531.00	0.69	124.99	124.00
30	3	3	9905.00	34999.00	170.85	0	Spot (Block30, Row3, Column3)	207.33	198.00	40.42	0.02	0.19	121.00	123.65	121.00	17.24	0.01	0.14	97.00	93.00	0.00	77.00	86.33	168148.00	4.85	146.17	142.00
30	4	3	10221.00	35015.00	160.40	0	Spot (Block30, Row3, Column4)	231.20	216.00	45.40	0.03	0.20	123.00	124.55	123.00	16.79	0.01	0.13	98.00	95.00	0.00	93.00	108.20	163457.00	6.35	151.05	141.00
30	5	3	10518.00	35031.00	184.60	0	Spot (Block30, Row3, Column5)	187.42	187.00	40.10	0.00	0.21	123.00	127.66	123.00	23.56	0.02	0.18	89.00	68.00	0.00	64.00	64.42	179736.00	2.54	141.52	137.00
30	6	3	10814.00	35012.00	212.15	0	Spot (Block30, Row3, Column6)	836.86	704.00	432.52	0.08	0.52	126.00	134.04	126.00	29.50	0.03	0.22	100.00	100.00	0.00	578.00	710.86	1073688.00	23.83	324.05	298.50
30	7	3	11115.00	35017.00	161.90	0	Spot (Block30, Row3, Column7)	193.29	193.00	22.87	0.00	0.12	125.00	128.72	125.00	21.81	0.01	0.17	95.00	91.00	0.00	68.00	68.29	140328.00	2.96	147.84	141.00
30	8	3	11415.00	35022.00	166.80	0	Spot (Block30, Row3, Column8)	289.32	282.00	76.72	0.01	0.27	129.00	132.11	129.00	17.62	0.01	0.13	100.00	99.00	0.00	153.00	160.32	223931.00	8.92	173.97	175.50
30	1	4	9310.00	35296.00	171.60	0	Spot (Block30, Row4, Column1)	197.76	199.00	33.65	0.00	0.17	118.00	120.93	118.00	18.89	0.01	0.16	94.00	85.00	0.00	81.00	79.76	162753.00	4.07	145.90	140.00
30	2	4	9610.00	35308.00	169.05	0	Spot (Block30, Row4, Column2)	494.85	467.00	185.20	0.03	0.37	122.00	127.49	122.00	22.43	0.02	0.18	100.00	100.00	0.00	345.00	372.85	391925.00	16.38	217.99	213.00
30	3	4	9919.00	35308.00	146.05	0	Spot (Block30, Row4, Column3)	478.57	467.00	166.28	0.01	0.35	122.00	128.04	122.00	23.98	0.02	0.19	100.00	100.00	0.00	345.00	356.57	279008.00	14.62	213.48	200.00
30	4	4	10208.00	35324.00	141.45	0	Spot (Block30, Row4, Column4)	141.55	142.00	15.77	0.00	0.11	122.00	124.24	122.00	16.38	0.01	0.13	57.00	22.00	0.00	20.00	19.55	76437.00	1.06	135.43	134.00
30	5	4	10499.00	35336.00	223.95	0	Spot (Block30, Row4, Column5)	142.14	140.00	18.26	0.01	0.13	121.00	122.32	121.00	17.18	0.00	0.14	53.00	24.00	0.00	19.00	21.14	205255.00	1.15	128.96	126.00
30	6	4	10816.00	35306.00	215.45	0	Spot (Block30, Row4, Column6)	208.13	204.00	32.87	0.01	0.16	124.00	127.83	124.00	23.69	0.01	0.19	95.00	90.00	0.00	80.00	84.13	276184.00	3.39	152.12	145.00
30	7	4	11102.00	35326.00	172.70	0	Spot (Block30, Row4, Column7)	172.30	174.00	25.95	0.00	0.15	125.00	128.70	125.00	19.79	0.01	0.15	82.00	62.00	0.00	49.00	47.30	143356.00	2.20	143.39	140.00
30	8	4	11361.00	35341.00	170.90	0	Spot (Block30, Row4, Column8)	148.15	146.50	19.09	0.00	0.13	125.00	128.11	125.00	18.82	0.01	0.15	55.00	27.00	0.00	21.50	23.15	120593.00	1.06	138.70	136.00
30	1	5	9320.00	35603.00	161.00	0	Spot (Block30, Row5, Column1)	179.42	181.00	22.62	0.00	0.13	118.00	120.98	118.00	20.53	0.01	0.17	95.00	80.00	0.00	63.00	61.42	128821.00	2.85	139.34	137.00
30	2	5	9610.00	35606.00	156.30	0	Spot (Block30, Row5, Column2)	318.46	313.00	73.85	0.01	0.23	118.00	123.16	118.00	25.46	0.02	0.21	100.00	100.00	0.00	195.00	200.46	214007.00	7.67	176.02	174.50
30	3	5	9915.00	35610.00	150.85	0	Spot (Block30, Row5, Column3)	1228.13	1069.50	669.21	0.06	0.54	121.00	127.15	121.00	26.95	0.02	0.21	100.00	100.00	0.00	948.50	1107.13	763896.00	40.85	315.08	292.00
30	4	5	10208.00	35611.00	176.00	0	Spot (Block30, Row5, Column4)	208.20	198.00	50.27	0.02	0.24	120.00	123.32	120.00	19.93	0.01	0.16	96.00	87.00	0.00	78.00	88.20	179887.00	4.26	144.67	142.00
30	5	5	10515.00	35608.00	143.75	0	Spot (Block30, Row5, Column5)	627.39	560.00	317.68	0.05	0.51	118.00	120.34	118.00	17.41	0.01	0.14	100.00	100.00	0.00	442.00	509.39	351965.00	29.12	230.16	196.50
30	6	5	10835.00	35607.00	157.65	0	Spot (Block30, Row5, Column6)	160.57	160.00	20.99	0.00	0.13	125.00	128.04	125.00	20.72	0.01	0.16	70.00	39.00	0.00	35.00	35.57	110148.00	1.57	143.13	135.00
30	7	5	11118.00	35619.00	188.25	0	Spot (Block30, Row5, Column7)	477.05	433.00	187.06	0.04	0.39	126.00	131.35	126.00	23.30	0.02	0.18	100.00	100.00	0.00	307.00	351.05	476576.00	14.84	228.17	217.00
30	8	5	11409.00	35612.00	162.15	0	Spot (Block30, Row5, Column8)	224.63	213.00	42.58	0.02	0.19	122.00	125.80	122.00	18.90	0.01	0.15	97.00	95.00	0.00	91.00	102.63	163306.00	5.23	161.08	162.00
30	1	6	9309.00	35907.00	212.95	0	Spot (Block30, Row6, Column1)	681.75	535.00	370.21	0.11	0.54	121.00	127.73	121.00	29.27	0.02	0.23	100.00	100.00	0.00	414.00	560.75	884906.00	18.93	286.04	288.00
30	2	6	9612.00	35911.00	211.50	0	Spot (Block30, Row6, Column2)	347.85	339.00	102.41	0.01	0.29	120.00	124.23	120.00	24.40	0.02	0.20	99.00	99.00	0.00	219.00	227.85	444547.00	9.17	194.94	197.00
30	3	6	9906.00	35911.00	186.50	0	Spot (Block30, Row6, Column3)	205.42	202.00	39.67	0.01	0.19	122.00	125.11	122.00	21.73	0.01	0.17	93.00	82.00	0.00	80.00	83.42	200695.00	3.70	141.52	136.00
30	4	6	10220.00	35893.00	173.30	0	Spot (Block30, Row6, Column4)	168.94	172.00	24.71	0.01	0.15	119.00	121.66	119.00	17.72	0.01	0.15	86.00	73.00	0.00	53.00	49.94	141571.00	2.67	134.59	132.00
30	5	6	10511.00	35912.00	145.35	0	Spot (Block30, Row6, Column5)	524.70	521.00	210.38	0.00	0.40	118.00	120.71	118.00	17.97	0.01	0.15	100.00	100.00	0.00	403.00	406.70	302230.00	22.49	211.89	195.00
30	6	6	10817.00	35911.00	177.00	0	Spot (Block30, Row6, Column6)	149.17	148.00	19.07	0.00	0.13	120.00	122.88	120.00	17.40	0.01	0.14	68.00	41.00	0.00	28.00	29.17	130971.00	1.51	131.01	130.50
30	7	6	11110.00	35921.00	170.50	0	Spot (Block30, Row6, Column7)	213.69	199.00	44.11	0.03	0.21	121.00	124.34	121.00	18.85	0.01	0.15	98.00	93.00	0.00	78.00	92.69	173089.00	4.74	151.85	149.00
30	8	6	11412.00	35928.00	171.20	0	Spot (Block30, Row6, Column8)	209.92	204.00	40.66	0.01	0.19	123.00	125.53	123.00	15.46	0.01	0.12	96.00	90.00	0.00	81.00	86.92	171085.00	5.46	154.91	147.00
30	1	7	9303.00	36208.00	168.80	0	Spot (Block30, Row7, Column1)	527.72	484.00	244.18	0.04	0.46	118.00	123.40	118.00	24.89	0.02	0.20	100.00	100.00	0.00	366.00	409.72	418484.00	16.25	214.24	205.50
30	2	7	9625.00	36195.00	194.00	0	Spot (Block30, Row7, Column2)	146.80	147.00	18.14	0.00	0.12	118.00	120.68	118.00	20.67	0.01	0.17	63.00	29.00	0.00	29.00	28.80	156484.00	1.26	130.87	127.00
30	3	7	9872.00	36172.00	179.10	0	Spot (Block30, Row7, Column3)	138.48	134.00	16.61	0.01	0.12	120.00	121.71	120.00	16.00	0.01	0.13	45.00	24.00	0.00	14.00	18.48	125050.00	1.05	129.53	128.00
30	4	7	10217.00	36224.00	198.45	0	Spot (Block30, Row7, Column4)	140.27	135.00	18.48	0.02	0.13	119.00	121.07	119.00	14.80	0.01	0.12	54.00	29.00	0.00	16.00	21.27	156261.00	1.30	129.00	128.00
30	5	7	10510.00	36219.00	196.80	0	Spot (Block30, Row7, Column5)	159.30	162.00	23.45	0.01	0.15	122.00	124.26	122.00	16.94	0.01	0.14	75.00	58.00	0.00	40.00	37.30	174754.00	2.07	134.41	134.00
30	6	7	10806.00	36219.00	221.80	0	Spot (Block30, Row7, Column6)	369.48	360.00	129.39	0.01	0.35	123.00	130.57	123.00	30.13	0.03	0.23	99.00	98.00	0.00	237.00	246.48	520967.00	7.93	197.20	191.00
30	7	7	11102.00	36224.00	175.60	0	Spot (Block30, Row7, Column7)	196.42	193.00	33.51	0.01	0.17	123.00	127.10	123.00	19.12	0.01	0.15	94.00	90.00	0.00	70.00	73.42	168335.00	3.63	146.10	144.00
30	8	7	11414.00	36228.00	211.15	0	Spot (Block30, Row7, Column8)	271.19	276.00	53.64	0.01	0.20	127.00	129.93	127.00	18.09	0.01	0.14	99.00	99.00	0.00	149.00	144.19	345226.00	7.81	172.73	178.00
30	1	8	9296.00	36510.00	182.55	0	Spot (Block30, Row8, Column1)	223.85	211.00	50.70	0.03	0.23	120.00	122.07	120.00	17.31	0.01	0.14	97.00	92.00	0.00	91.00	103.85	209301.00	5.88	152.18	147.50
30	2	8	9598.00	36505.00	211.35	0	Spot (Block30, Row8, Column2)	149.28	147.00	20.03	0.01	0.13	121.00	124.04	121.00	25.22	0.01	0.20	50.00	15.00	0.00	26.00	28.28	190785.00	1.00	129.13	127.00
30	3	8	9897.00	36505.00	169.65	0	Spot (Block30, Row8, Column3)	187.74	188.00	19.95	0.00	0.11	121.00	123.56	121.00	16.78	0.01	0.14	99.00	95.00	0.00	67.00	66.74	149815.00	3.82	151.87	154.50
30	4	8	10210.00	36511.00	147.75	0	Spot (Block30, Row8, Column4)	500.66	471.00	173.29	0.03	0.35	123.00	126.03	123.00	15.92	0.01	0.13	100.00	100.00	0.00	348.00	377.66	298893.00	23.53	211.21	199.00
30	5	8	10508.00	36511.00	219.10	0	Spot (Block30, Row8, Column5)	140.30	138.00	15.62	0.01	0.11	125.00	131.42	125.00	27.03	0.02	0.21	21.00	0.00	0.00	13.00	15.30	192914.00	0.33	127.53	128.00
30	6	8	10810.00	36515.00	205.45	0	Spot (Block30, Row8, Column6)	1029.98	747.50	689.19	0.14	0.67	130.00	139.46	130.00	35.73	0.03	0.26	100.00	100.00	0.00	617.50	899.98	1235976.00	24.92	338.96	313.50
30	7	8	11120.00	36532.00	148.00	0	Spot (Block30, Row8, Column7)	186.14	188.00	17.48	0.00	0.09	127.00	132.13	127.00	24.74	0.02	0.19	93.00	82.00	0.00	61.00	59.14	110755.00	2.18	158.31	165.00
30	8	8	11396.00	36521.00	151.65	0	Spot (Block30, Row8, Column8)	200.74	199.00	22.26	0.00	0.11	129.00	132.75	129.00	18.49	0.01	0.14	99.00	97.00	0.00	70.00	71.74	126265.00	3.68	162.62	164.00
31	1	1	13823.00	34426.00	152.20	0	Spot (Block31, Row1, Column1)	5766.34	5076.00	3324.06	0.06	0.58	173.00	172.37	173.00	28.23	0.00	0.16	100.00	100.00	0.00	4903.00	5593.34	3644327.00	198.16	1291.64	1073.00
31	2	1	14115.00	34435.00	167.15	0	Spot (Block31, Row1, Column2)	308.28	295.00	75.56	0.02	0.25	172.00	169.66	172.00	24.36	0.01	0.14	97.00	83.00	0.00	123.00	136.28	238920.00	5.69	196.72	198.00
31	3	1	14409.00	34409.00	188.55	0	Spot (Block31, Row1, Column3)	196.63	195.00	24.86	0.00	0.13	166.00	163.47	166.00	20.43	0.01	0.13	66.00	25.00	0.00	29.00	30.63	196038.00	1.62	177.58	179.00
31	4	1	14712.00	34440.00	159.80	0	Spot (Block31, Row1, Column4)	286.37	284.00	53.71	0.00	0.19	163.00	161.45	163.00	20.31	0.00	0.13	100.00	96.00	0.00	121.00	123.37	201607.00	6.15	205.33	201.00
31	5	1	15023.00	34443.00	181.75	0	Spot (Block31, Row1, Column5)	228.04	221.00	31.50	0.01	0.14	169.00	166.68	169.00	20.08	0.01	0.12	92.00	66.00	0.00	52.00	59.04	210940.00	3.06	182.50	184.00
31	6	1	15314.00	34433.00	157.15	0	Spot (Block31, Row1, Column6)	313.92	299.00	63.48	0.02	0.20	172.00	169.82	172.00	18.66	0.01	0.11	99.00	98.00	0.00	127.00	141.92	213469.00	7.72	213.30	208.00
31	7	1	15612.00	34439.00	155.05	0	Spot (Block31, Row1, Column7)	367.90	354.00	115.07	0.02	0.31	172.00	174.10	172.00	65.69	0.01	0.38	87.00	58.00	0.00	182.00	195.90	242816.00	2.95	215.37	207.00
31	8	1	15903.00	34448.00	147.85	0	Spot (Block31, Row1, Column8)	18880.05	17781.00	9683.07	0.03	0.51	173.00	180.04	173.00	79.90	0.02	0.44	100.00	100.00	0.00	17608.00	18707.05	11271392.00	234.05	3562.81	2494.00
31	1	2	13817.00	34731.00	147.00	-50	Spot (Block31, Row2, Column1)	174.75	178.00	17.19	0.01	0.10	170.00	167.81	170.00	23.21	0.01	0.14	12.00	0.00	0.00	8.00	4.75	103277.00	0.30	158.52	160.00
31	2	2	14129.00	34738.00	180.60	0	Spot (Block31, Row2, Column2)	215.68	208.00	29.97	0.02	0.14	168.00	164.73	168.00	19.90	0.01	0.12	89.00	50.00	0.00	40.00	47.68	197344.00	2.56	181.34	182.00
31	3	2	14407.00	34728.00	192.40	0	Spot (Block31, Row2, Column3)	199.03	201.00	21.02	0.00	0.11	163.00	161.43	163.00	22.17	0.00	0.14	80.00	32.00	0.00	38.00	36.03	207189.00	1.70	173.40	177.00
31	4	2	14735.00	34731.00	220.25	0	Spot (Block31, Row2, Column4)	227.53	211.00	106.20	0.03	0.47	155.00	154.65	155.00	20.42	0.00	0.13	92.00	69.00	0.00	56.00	72.53	316267.00	3.57	182.10	185.00
31	5	2	15020.00	34733.00	186.65	0	Spot (Block31, Row2, Column5)	443.63	414.00	125.36	0.03	0.28	166.00	164.24	166.00	20.63	0.00	0.13	100.00	99.00	0.00	248.00	277.63	434316.00	13.54	243.17	222.00
31	6	2	15301.00	34737.00	174.40	0	Spot (Block31, Row2, Column6)	207.07	204.00	18.77	0.01	0.09	171.00	169.90	171.00	19.44	0.00	0.11	84.00	37.00	0.00	33.00	36.07	174764.00	1.91	187.58	187.00
31	7	2	15583.00	34754.00	157.60	0	Spot (Block31, Row2, Column7)	206.66	205.00	20.72	0.00	0.10	170.00	168.27	170.00	18.67	0.00	0.11	81.00	45.00	0.00	35.00	36.66	141771.00	2.06	184.84	185.00
31	8	2	15904.00	34768.00	191.50	0	Spot (Block31, Row2, Column8)	181.95	184.00	15.87	0.00	0.09	170.00	170.82	170.00	41.33	0.00	0.24	1.00	0.00	0.00	14.00	11.95	188140.00	0.27	170.16	171.00
31	1	3	13823.00	35027.00	203.30	0	Spot (Block31, Row3, Column1)	244.95	227.50	55.73	0.03	0.23	167.00	164.38	167.00	21.15	0.01	0.13	86.00	66.00	0.00	60.50	77.95	287081.00	3.81	178.74	178.00
31	2	3	14111.00	35020.00	203.00	0	Spot (Block31, Row3, Column2)	198.88	195.00	23.51	0.01	0.12	166.00	163.14	166.00	20.48	0.01	0.13	72.00	23.00	0.00	29.00	32.88	233087.00	1.75	179.81	180.00
31	3	3	14407.00	35031.00	147.20	0	Spot (Block31, Row3, Column3)	583.67	531.00	205.06	0.04	0.35	164.00	161.91	164.00	23.11	0.01	0.14	100.00	100.00	0.00	367.00	419.67	346118.00	18.25	271.39	261.00
31	4	3	14723.00	35037.00	156.00	0	Spot (Block31, Row3, Column4)	384.71	366.00	113.74	0.02	0.30	161.00	159.48	161.00	22.56	0.00	0.14	99.00	97.00	0.00	205.00	223.71	257756.00	9.98	210.41	204.00
31	5	3	15022.00	35034.00	150.30	0	Spot (Block31, Row3, Column5)	438.82	414.00	156.90	0.03	0.36	168.00	166.86	168.00	22.55	0.00	0.14	100.00	97.00	0.00	246.00	270.82	272944.00	12.06	236.47	213.50
31	6	3	15316.00	35038.00	192.20	0	Spot (Block31, Row3, Column6)	531.86	476.00	212.57	0.05	0.40	169.00	169.24	169.00	21.27	0.00	0.13	100.00	100.00	0.00	307.00	362.86	554201.00	17.05	271.31	277.00
31	7	3	15623.00	35043.00	195.45	0	Spot (Block31, Row3, Column7)	218.64	217.00	28.34	0.00	0.13	166.00	164.60	166.00	22.09	0.00	0.13	85.00	60.00	0.00	51.00	52.64	236126.00	2.45	181.19	184.00
31	8	3	15916.00	35053.00	156.80	0	Spot (Block31, Row3, Column8)	508.49	471.50	206.69	0.03	0.41	171.00	167.56	171.00	21.63	0.01	0.13	99.00	98.00	0.00	300.50	337.49	344756.00	15.76	264.16	237.50
31	1	4	13812.00	35325.00	162.00	0	Spot (Block31, Row4, Column1)	330.85	308.00	86.35	0.03	0.26	168.00	166.09	168.00	21.17	0.00	0.13	100.00	95.00	0.00	140.00	162.85	240200.00	7.78	212.98	204.50
31	2	4	14123.00	35329.00	184.35	0	Spot (Block31, Row4, Column2)	233.45	219.00	36.79	0.03	0.16	169.00	166.40	169.00	22.10	0.01	0.13	92.00	58.00	0.00	50.00	64.45	223643.00	3.03	190.00	189.00
31	3	4	14422.00	35332.00	145.30	0	Spot (Block31, Row4, Column3)	1153.18	1066.50	513.96	0.03	0.45	168.00	166.05	168.00	22.53	0.01	0.14	100.00	100.00	0.00	898.50	985.18	657315.00	43.82	449.92	354.00
31	4	4	14694.00	35333.00	180.15	0	Spot (Block31, Row4, Column4)	199.30	199.00	17.17	0.00	0.09	167.00	164.48	167.00	20.68	0.01	0.13	75.00	29.00	0.00	32.00	32.30	180963.00	1.68	181.95	182.00
31	5	4	15004.00	35331.00	153.35	0	Spot (Block31, Row4, Column5)	303.27	294.00	63.86	0.01	0.21	168.00	166.19	168.00	22.42	0.00	0.13	98.00	95.00	0.00	126.00	135.27	196522.00	6.12	211.97	209.00
31	6	4	15322.00	35334.00	184.90	0	Spot (Block31, Row4, Column6)	609.72	592.00	159.28	0.01	0.26	169.00	166.89	169.00	22.47	0.01	0.13	100.00	100.00	0.00	423.00	440.72	586555.00	19.71	300.44	272.00
31	7	4	15616.00	35344.00	152.40	0	Spot (Block31, Row4, Column7)	223.11	216.00	27.69	0.01	0.12	170.00	171.02	170.00	34.95	0.00	0.20	67.00	29.00	0.00	46.00	53.11	142791.00	1.49	188.00	187.00
31	8	4	15915.00	35367.00	211.05	0	Spot (Block31, Row4, Column8)	190.56	191.00	12.55	0.00	0.07	173.00	171.65	173.00	20.25	0.00	0.12	40.00	2.00	0.00	18.00	17.56	241624.00	0.93	181.36	181.00
31	1	5	13820.00	35629.00	151.50	0	Spot (Block31, Row5, Column1)	415.17	374.00	148.65	0.05	0.36	169.00	167.49	169.00	22.59	0.00	0.13	100.00	99.00	0.00	205.00	246.17	261143.00	10.97	224.16	213.50
31	2	5	14112.00	35631.00	154.60	0	Spot (Block31, Row5, Column2)	509.92	477.00	172.78	0.03	0.34	171.00	170.56	171.00	27.90	0.00	0.16	100.00	99.00	0.00	306.00	338.92	335017.00	12.16	256.61	254.00
31	3	5	14417.00	35635.00	157.25	0	Spot (Block31, Row5, Column3)	419.49	400.50	124.81	0.02	0.30	171.00	168.70	171.00	21.03	0.01	0.12	100.00	99.00	0.00	229.50	248.49	286933.00	11.92	238.95	231.00
31	4	5	14701.00	35637.00	150.35	0	Spot (Block31, Row5, Column4)	255.45	257.00	34.08	0.00	0.13	165.00	163.27	165.00	21.96	0.00	0.13	99.00	92.00	0.00	92.00	90.45	159401.00	4.20	204.95	205.00
31	5	5	15021.00	35634.00	140.30	0	Spot (Block31, Row5, Column5)	1753.24	1658.00	829.78	0.02	0.47	163.00	161.92	163.00	23.74	0.00	0.15	100.00	100.00	0.00	1495.00	1590.24	934475.00	67.03	542.12	382.00
31	6	5	15308.00	35633.00	205.65	0	Spot (Block31, Row5, Column6)	198.52	198.00	17.99	0.00	0.09	164.00	166.14	164.00	38.15	0.01	0.23	37.00	1.00	0.00	34.00	34.52	238424.00	0.85	173.43	174.00
31	7	5	15620.00	35643.00	186.55	0	Spot (Block31, Row5, Column7)	2100.95	1796.00	1203.90	0.07	0.57	172.00	179.01	172.00	47.96	0.02	0.27	100.00	100.00	0.00	1624.00	1928.95	2054729.00	40.07	618.05	615.00
31	8	5	15910.00	35646.00	186.90	0	Spot (Block31, Row5, Column8)	254.27	260.00	43.59	0.01	0.17	176.00	178.88	176.00	34.24	0.01	0.19	80.00	56.00	0.00	84.00	78.27	248933.00	2.20	194.12	194.00
31	1	6	13812.00	35932.00	194.00	0	Spot (Block31, Row6, Column1)	432.99	397.00	162.17	0.04	0.37	171.00	171.05	171.00	26.29	0.00	0.15	100.00	98.00	0.00	226.00	261.99	455942.00	9.96	238.67	228.50
31	2	6	14114.00	35932.00	204.55	0	Spot (Block31, Row6, Column2)	1057.46	922.50	455.58	0.06	0.43	170.00	171.52	170.00	32.25	0.00	0.19	100.00	100.00	0.00	752.50	887.46	1256257.00	27.47	418.76	405.00
31	3	6	14405.00	35934.00	164.05	0	Spot (Block31, Row6, Column3)	373.77	359.00	122.19	0.02	0.33	166.00	164.88	166.00	27.19	0.00	0.16	100.00	95.00	0.00	193.00	207.77	279957.00	7.68	214.58	205.50
31	4	6	14713.00	35944.00	161.05	0	Spot (Block31, Row6, Column4)	242.28	243.00	33.81	0.00	0.14	159.00	158.43	159.00	22.41	0.00	0.14	98.00	84.00	0.00	84.00	83.28	173713.00	3.74	187.89	190.00
31	5	6	15013.00	35938.00	140.30	0	Spot (Block31, Row6, Column5)	1166.13	1160.50	473.46	0.00	0.41	162.00	161.63	162.00	22.67	0.00	0.14	100.00	100.00	0.00	998.50	1004.13	625045.00	44.32	424.22	357.00
31	6	6	15350.00	35937.00	261.75	0	Spot (Block31, Row6, Column6)	180.17	181.00	16.72	0.00	0.09	166.00	167.21	166.00	34.94	0.00	0.21	8.00	0.00	0.00	15.00	14.17	358889.00	0.37	164.38	170.00
31	7	6	15624.00	35934.00	177.25	0	Spot (Block31, Row6, Column7)	273.69	275.00	59.29	0.00	0.22	170.00	172.54	170.00	36.05	0.01	0.21	86.00	62.00	0.00	105.00	103.69	240302.00	2.81	193.34	191.00
31	8	6	15922.00	35935.00	169.35	0	Spot (Block31, Row6, Column8)	267.61	277.00	45.13	0.01	0.17	178.00	176.29	178.00	19.98	0.00	0.11	95.00	80.00	0.00	99.00	89.61	214089.00	4.57	201.92	195.00
31	1	7	13815.00	36228.00	199.30	0	Spot (Block31, Row7, Column1)	245.59	238.00	45.16	0.01	0.18	166.00	165.20	166.00	20.40	0.00	0.12	94.00	75.00	0.00	72.00	79.59	276775.00	3.94	184.57	188.00
31	2	7	14103.00	36236.00	116.40	0	Spot (Block31, Row7, Column2)	198.27	199.00	14.57	0.00	0.07	162.00	160.42	162.00	25.36	0.00	0.16	78.00	14.00	0.00	37.00	36.27	69990.00	1.49	181.13	183.00
31	3	7	14404.00	36232.00	176.75	0	Spot (Block31, Row7, Column3)	180.65	178.00	17.11	0.01	0.09	159.00	157.66	159.00	22.19	0.00	0.14	43.00	11.00	0.00	19.00	21.65	158247.00	1.04	171.75	170.00
31	4	7	14717.00	36248.00	216.10	0	Spot (Block31, Row7, Column4)	180.59	182.00	17.15	0.00	0.09	159.00	158.91	159.00	23.60	0.00	0.15	48.00	3.00	0.00	23.00	21.59	240552.00	0.92	170.07	173.00
31	5	7	15026.00	36223.00	198.60	0	Spot (Block31, Row7, Column5)	211.11	209.00	21.01	0.00	0.10	168.00	168.16	168.00	33.14	0.00	0.20	66.00	14.00	0.00	41.00	43.11	236440.00	1.30	184.42	185.00
31	6	7	15309.00	36238.00	186.55	0	Spot (Block31, Row7, Column6)	1365.23	1300.00	552.33	0.02	0.40	172.00	178.45	172.00	43.78	0.02	0.25	100.00	100.00	0.00	1128.00	1193.23	1335193.00	27.11	465.05	461.00
31	7	7	15605.00	36246.00	177.00	0	Spot (Block31, Row7, Column7)	253.67	260.00	44.70	0.01	0.18	171.00	172.25	171.00	30.86	0.00	0.18	85.00	65.00	0.00	89.00	82.67	221706.00	2.64	188.89	188.50
31	8	7	15917.00	36248.00	185.95	0	Spot (Block31, Row7, Column8)	944.92	903.50	221.46	0.02	0.23	177.00	175.88	177.00	20.35	0.00	0.12	100.00	100.00	0.00	726.50	767.92	916572.00	37.78	408.34	377.00
31	1	8	13806.00	36546.00	150.30	0	Spot (Block31, Row8, Column1)	328.53	286.00	193.24	0.06	0.59	168.00	167.33	168.00	19.85	0.00	0.12	99.00	95.00	0.00	118.00	160.53	203361.00	8.12	221.04	203.00
31	2	8	14089.00	36535.00	191.35	0	Spot (Block31, Row8, Column2)	183.45	182.00	15.66	0.00	0.09	160.00	158.20	160.00	19.17	0.00	0.12	56.00	14.00	0.00	22.00	23.45	190055.00	1.32	167.32	167.00
31	3	8	14410.00	36561.00	162.45	0	Spot (Block31, Row8, Column3)	201.72	199.00	22.96	0.01	0.11	164.00	162.51	164.00	20.96	0.00	0.13	83.00	33.00	0.00	35.00	37.72	147457.00	1.87	180.49	183.00
31	4	8	14713.00	36536.00	146.50	0	Spot (Block31, Row8, Column4)	1302.64	1279.00	657.74	0.01	0.50	168.00	166.69	168.00	24.25	0.00	0.15	100.00	100.00	0.00	1111.00	1134.64	762042.00	46.84	402.06	351.00
31	5	8	15022.00	36543.00	172.45	0	Spot (Block31, Row8, Column5)	194.15	195.00	17.22	0.00	0.09	171.00	169.83	171.00	27.53	0.00	0.16	38.00	2.00	0.00	24.00	23.15	160365.00	0.88	178.20	180.00
31	6	8	15312.00	36536.00	167.60	0	Spot (Block31, Row8, Column6)	882.85	787.50	437.46	0.05	0.50	177.00	180.90	177.00	35.92	0.01	0.20	100.00	100.00	0.00	610.50	705.85	693917.00	19.54	331.43	315.00
31	7	8	15609.00	36541.00	172.70	0	Spot (Block31, Row8, Column7)	260.50	267.00	38.71	0.01	0.15	171.00	171.38	171.00	24.58	0.00	0.14	96.00	81.00	0.00	96.00	89.50	216735.00	3.63	200.01	197.00
31	8	8	15896.00	36554.00	160.65	0	Spot (Block31, Row8, Column8)	292.98	288.00	67.60	0.01	0.23	175.00	174.88	175.00	18.78	0.00	0.11	97.00	90.00	0.00	113.00	117.98	209189.00	6.29	207.25	197.00
32	1	1	18321.00	34448.00	152.35	0	Spot (Block32, Row1, Column1)	6584.76	6015.00	3348.36	0.04	0.51	184.00	186.98	184.00	29.33	0.01	0.16	100.00	100.00	0.00	5831.00	6400.76	4168151.00	218.15	1477.03	1130.00
32	2	1	18609.00	34456.00	175.30	0	Spot (Block32, Row1, Column2)	220.30	214.00	26.88	0.01	0.12	184.00	185.70	184.00	21.91	0.00	0.12	75.00	26.00	0.00	30.00	36.30	189235.00	1.58	198.32	198.00
32	3	1	18919.00	34478.00	192.10	0	Spot (Block32, Row1, Column3)	219.38	217.00	19.53	0.00	0.09	185.00	185.37	185.00	14.78	0.00	0.08	85.00	55.00	0.00	32.00	34.38	229033.00	2.30	198.72	198.50
32	4	1	19226.00	34455.00	149.95	0	Spot (Block32, Row1, Column4)	247.86	256.00	28.31	0.01	0.11	186.00	186.75	186.00	14.79	0.00	0.08	94.00	81.00	0.00	70.00	61.86	152435.00	4.13	213.48	208.00
32	5	1	19516.00	34453.00	186.50	0	Spot (Block32, Row1, Column5)	220.72	219.00	22.33	0.00	0.10	185.00	184.93	185.00	16.69	0.00	0.09	81.00	51.00	0.00	34.00	35.72	216080.00	2.14	200.08	202.00
32	6	1	19801.00	34481.00	203.90	0	Spot (Block32, Row1, Column6)	213.72	213.00	12.18	0.00	0.06	184.00	183.07	184.00	14.69	0.00	0.08	90.00	47.00	0.00	29.00	29.72	252826.00	2.09	200.07	199.00
32	7	1	20094.00	34458.00	188.80	0	Spot (Block32, Row1, Column7)	230.41	225.00	25.05	0.01	0.11	188.00	192.40	188.00	46.42	0.01	0.24	38.00	0.00	0.00	37.00	42.41	232026.00	0.82	200.69	201.00
32	8	1	20402.00	34469.00	149.35	0	Spot (Block32, Row1, Column8)	18077.05	16744.00	8596.71	0.03	0.48	191.00	201.37	191.00	66.53	0.02	0.33	100.00	100.00	0.00	16553.00	17886.05	11008924.00	268.71	3508.81	3024.00
32	1	2	18371.00	34738.00	211.40	0	Spot (Block32, Row2, Column1)	201.78	201.00	12.13	0.00	0.06	185.00	186.38	185.00	23.78	0.00	0.13	28.00	0.00	0.00	16.00	16.78	256863.00	0.65	191.21	191.50
32	2	2	18635.00	34743.00	128.20	0	Spot (Block32, Row2, Column2)	224.03	222.00	16.40	0.00	0.07	186.00	185.92	186.00	14.69	0.00	0.08	94.00	64.00	0.00	36.00	38.03	97902.00	2.60	205.65	205.00
32	3	2	18957.00	34736.00	162.25	0	Spot (Block32, Row2, Column3)	222.73	221.00	17.24	0.00	0.08	189.00	188.53	189.00	14.41	0.00	0.08	86.00	57.00	0.00	32.00	33.73	161701.00	2.37	203.91	203.00
32	4	2	19221.00	34753.00	242.55	0	Spot (Block32, Row2, Column4)	205.64	206.00	11.12	0.00	0.05	188.00	188.40	188.00	15.25	0.00	0.08	58.00	10.00	0.00	18.00	17.64	347945.00	1.13	195.21	194.00
32	5	2	19522.00	34758.00	202.95	0	Spot (Block32, Row2, Column5)	334.51	320.00	50.64	0.02	0.15	186.00	186.48	186.00	17.06	0.00	0.09	100.00	99.00	0.00	134.00	148.51	390712.00	8.68	240.83	232.50
32	6	2	19814.00	34765.00	179.60	0	Spot (Block32, Row2, Column6)	218.89	216.00	17.27	0.01	0.08	187.00	188.59	187.00	21.77	0.00	0.12	72.00	19.00	0.00	29.00	31.89	193718.00	1.39	202.90	201.00
32	7	2	20114.00	34766.00	223.40	0	Spot (Block32, Row2, Column7)	202.93	202.00	16.82	0.00	0.08	185.00	184.47	185.00	15.15	0.00	0.08	53.00	17.00	0.00	17.00	17.93	290196.00	1.22	192.20	193.00
32	8	2	20410.00	34771.00	190.00	0	Spot (Block32, Row2, Column8)	212.29	212.00	16.94	0.00	0.08	188.00	194.15	188.00	50.95	0.01	0.26	6.00	0.00	0.00	24.00	24.29	215257.00	0.36	198.78	198.50
32	1	3	18318.00	35052.00	152.65	0	Spot (Block32, Row3, Column1)	254.06	264.00	27.84	0.02	0.11	178.00	176.88	178.00	17.85	0.00	0.10	99.00	88.00	0.00	86.00	76.06	161579.00	4.32	209.77	209.00
32	2	3	18625.00	35040.00	157.75	0	Spot (Block32, Row3, Column2)	205.90	205.00	14.30	0.00	0.07	185.00	184.68	185.00	15.92	0.00	0.09	64.00	16.00	0.00	20.00	20.90	139602.00	1.33	194.36	195.00
32	3	3	18907.00	35050.00	162.20	0	Spot (Block32, Row3, Column3)	259.57	263.00	30.45	0.01	0.12	190.00	189.28	190.00	16.15	0.00	0.09	95.00	83.00	0.00	73.00	69.57	188709.00	4.35	214.52	212.00
32	4	3	19189.00	35054.00	193.15	0	Spot (Block32, Row3, Column4)	216.09	213.00	21.08	0.01	0.10	188.00	188.25	188.00	14.69	0.00	0.08	75.00	38.00	0.00	25.00	28.09	228412.00	1.90	199.80	197.00
32	5	3	19528.00	35055.00	196.60	0	Spot (Block32, Row3, Column5)	224.91	222.00	25.90	0.01	0.12	188.00	189.47	188.00	20.48	0.00	0.11	78.00	35.00	0.00	34.00	36.91	246276.00	1.73	200.28	196.50
32	6	3	19821.00	35061.00	174.00	0	Spot (Block32, Row3, Column6)	759.86	698.00	325.37	0.04	0.43	193.00	197.15	193.00	25.74	0.01	0.13	100.00	100.00	0.00	505.00	566.86	642080.00	21.86	330.85	319.00
32	7	3	20142.00	35074.00	143.35	0	Spot (Block32, Row3, Column7)	216.81	215.00	16.20	0.00	0.07	190.00	191.70	190.00	20.94	0.00	0.11	65.00	11.00	0.00	25.00	26.81	121414.00	1.20	202.90	203.50
32	8	3	20413.00	35060.00	171.40	0	Spot (Block32, Row3, Column8)	283.29	283.00	45.48	0.00	0.16	188.00	187.44	188.00	15.31	0.00	0.08	99.00	94.00	0.00	95.00	95.29	231730.00	6.26	218.49	214.00
32	1	4	18303.00	35345.00	184.50	0	Spot (Block32, Row4, Column1)	202.93	202.00	19.27	0.00	0.09	176.00	175.94	176.00	19.67	0.00	0.11	63.00	19.00	0.00	26.00	26.93	194411.00	1.37	182.77	180.00
32	2	4	18625.00	35359.00	170.50	0	Spot (Block32, Row4, Column2)	253.56	260.00	25.35	0.01	0.10	188.00	186.23	188.00	17.35	0.00	0.09	97.00	86.00	0.00	72.00	65.56	205381.00	3.88	218.08	211.00
32	3	4	18910.00	35352.00	158.20	0	Spot (Block32, Row4, Column3)	336.62	314.00	98.67	0.03	0.29	191.00	191.78	191.00	16.10	0.00	0.08	99.00	97.00	0.00	123.00	145.62	232266.00	9.00	240.92	228.50
32	4	4	19195.00	35348.00	163.25	0	Spot (Block32, Row4, Column4)	217.67	218.00	12.81	0.00	0.06	190.00	189.49	190.00	16.35	0.00	0.09	79.00	36.00	0.00	28.00	27.67	160638.00	1.72	201.30	202.00
32	5	4	19534.00	35365.00	107.85	0	Spot (Block32, Row4, Column5)	256.91	229.00	145.01	0.05	0.56	189.00	189.26	189.00	16.14	0.00	0.09	97.00	71.00	0.00	40.00	67.91	76303.00	4.19	217.06	217.00
32	6	4	19823.00	35360.00	200.20	0	Spot (Block32, Row4, Column6)	341.69	333.00	45.73	0.01	0.13	191.00	193.01	191.00	21.43	0.00	0.11	99.00	98.00	0.00	142.00	150.69	388500.00	6.94	239.01	232.00
32	7	4	20105.00	35364.00	168.25	0	Spot (Block32, Row4, Column7)	221.87	222.00	16.67	0.00	0.08	192.00	193.08	192.00	15.90	0.00	0.08	80.00	46.00	0.00	30.00	29.87	174390.00	1.81	200.99	200.50
32	8	4	20442.00	35400.00	185.95	0	Spot (Block32, Row4, Column8)	221.50	219.00	18.80	0.00	0.08	193.00	192.05	193.00	15.85	0.00	0.08	73.00	37.00	0.00	26.00	28.50	215960.00	1.86	208.12	207.00
32	1	5	18308.00	35653.00	170.65	0	Spot (Block32, Row5, Column1)	237.45	235.00	28.29	0.00	0.12	181.00	181.28	181.00	20.98	0.00	0.12	88.00	65.00	0.00	54.00	56.45	192338.00	2.68	197.31	195.00
32	2	5	18620.00	35662.00	156.60	0	Spot (Block32, Row5, Column2)	302.46	304.00	39.78	0.00	0.13	188.00	186.70	188.00	17.60	0.00	0.09	99.00	94.00	0.00	116.00	114.46	205066.00	6.58	222.53	216.00
32	3	5	18911.00	35654.00	169.05	0	Spot (Block32, Row5, Column3)	331.84	316.00	63.30	0.02	0.19	189.00	189.60	189.00	15.51	0.00	0.08	99.00	95.00	0.00	127.00	142.84	263813.00	9.17	235.15	227.00
32	4	5	19230.00	35658.00	201.15	0	Spot (Block32, Row5, Column4)	218.40	216.00	22.10	0.00	0.10	188.00	188.15	188.00	15.01	0.00	0.08	73.00	45.00	0.00	28.00	30.40	251598.00	2.02	192.62	192.00
32	5	5	19513.00	35656.00	161.25	0	Spot (Block32, Row5, Column5)	351.35	357.00	58.14	0.01	0.17	190.00	190.58	190.00	16.87	0.00	0.09	99.00	98.00	0.00	167.00	161.35	251217.00	9.53	243.62	230.00
32	6	5	19807.00	35651.00	159.20	0	Spot (Block32, Row5, Column6)	228.44	225.00	20.30	0.01	0.09	188.00	188.22	188.00	15.70	0.00	0.08	92.00	62.00	0.00	37.00	40.44	160362.00	2.56	206.41	206.00
32	7	5	20127.00	35672.00	168.55	0	Spot (Block32, Row5, Column7)	250.19	244.50	30.48	0.01	0.12	187.00	187.37	187.00	13.12	0.00	0.07	99.00	89.00	0.00	57.50	63.19	198153.00	4.79	210.52	208.00
32	8	5	20425.00	35674.00	158.35	0	Spot (Block32, Row5, Column8)	249.94	245.00	29.00	0.01	0.12	192.00	191.38	192.00	13.52	0.00	0.07	98.00	82.00	0.00	53.00	57.94	171956.00	4.33	214.29	212.00
32	1	6	18310.00	35956.00	183.30	0	Spot (Block32, Row6, Column1)	596.42	513.00	261.70	0.07	0.44	184.00	184.92	184.00	22.47	0.00	0.12	100.00	100.00	0.00	329.00	412.42	560639.00	18.31	291.48	288.50
32	2	6	18621.00	35948.00	176.30	0	Spot (Block32, Row6, Column2)	222.46	219.00	20.97	0.01	0.09	184.00	184.14	184.00	19.37	0.00	0.11	84.00	40.00	0.00	35.00	38.46	192647.00	1.98	198.54	196.00
32	3	6	18913.00	35953.00	170.60	0	Spot (Block32, Row6, Column3)	228.49	224.00	21.73	0.01	0.10	185.00	184.86	185.00	15.55	0.00	0.08	94.00	69.00	0.00	39.00	43.49	185073.00	2.81	204.80	204.00
32	4	6	19209.00	35949.00	169.05	0	Spot (Block32, Row6, Column4)	231.08	228.00	21.57	0.01	0.09	190.00	189.56	190.00	17.46	0.00	0.09	87.00	57.00	0.00	38.00	41.08	182787.00	2.38	205.81	204.50
32	5	6	19514.00	35958.00	148.60	0	Spot (Block32, Row6, Column5)	372.99	370.00	126.52	0.00	0.34	192.00	192.43	192.00	17.32	0.00	0.09	100.00	99.00	0.00	178.00	180.99	225658.00	10.43	255.17	256.00
32	6	6	19811.00	35963.00	147.00	-50	Spot (Block32, Row6, Column6)	197.96	198.00	15.57	0.00	0.08	190.00	190.72	190.00	15.03	0.00	0.08	33.00	7.00	0.00	8.00	7.96	116996.00	0.48	201.24	201.00
32	7	6	20105.00	35957.00	195.00	0	Spot (Block32, Row6, Column7)	214.91	213.00	18.12	0.00	0.08	190.00	189.43	190.00	13.98	0.00	0.07	75.00	36.00	0.00	23.00	24.91	229950.00	1.82	201.67	200.00
32	8	6	20408.00	35974.00	158.95	0	Spot (Block32, Row6, Column8)	223.41	222.00	14.84	0.00	0.07	189.00	189.25	189.00	14.67	0.00	0.08	93.00	60.00	0.00	33.00	34.41	155267.00	2.33	205.98	205.00
32	1	7	18311.00	36266.00	177.10	0	Spot (Block32, Row7, Column1)	233.05	223.00	32.53	0.02	0.14	181.00	181.34	181.00	18.48	0.00	0.10	84.00	57.00	0.00	42.00	52.05	204615.00	2.80	197.25	196.00
32	2	7	18584.00	36271.00	211.10	0	Spot (Block32, Row7, Column2)	195.12	197.00	16.87	0.00	0.09	177.00	176.74	177.00	15.52	0.00	0.09	58.00	22.00	0.00	20.00	18.12	248001.00	1.18	178.97	180.00
32	3	7	18910.00	36257.00	147.00	-50	Spot (Block32, Row7, Column3)	185.46	186.00	16.85	0.00	0.09	179.00	178.44	179.00	17.22	0.00	0.10	33.00	1.00	0.00	7.00	6.46	109420.00	0.41	186.76	189.00
32	4	7	19207.00	36265.00	221.45	0	Spot (Block32, Row7, Column4)	212.77	212.00	17.77	0.00	0.08	184.00	182.53	184.00	19.29	0.00	0.11	68.00	25.00	0.00	28.00	28.77	299799.00	1.57	190.49	191.00
32	5	7	19508.00	36283.00	234.15	0	Spot (Block32, Row7, Column5)	212.38	208.00	22.54	0.01	0.11	187.00	187.25	187.00	17.56	0.00	0.09	60.00	19.00	0.00	21.00	25.38	335555.00	1.43	197.66	196.00
32	6	7	19798.00	36258.00	204.60	0	Spot (Block32, Row7, Column6)	231.47	227.00	21.39	0.01	0.09	188.00	190.13	188.00	22.11	0.00	0.12	85.00	39.00	0.00	39.00	43.47	275449.00	1.87	206.66	206.00
32	7	7	20097.00	36286.00	201.20	0	Spot (Block32, Row7, Column7)	214.72	214.00	13.74	0.00	0.06	190.00	188.90	190.00	16.22	0.00	0.09	70.00	29.00	0.00	24.00	24.72	246498.00	1.59	198.45	197.00
32	8	7	20417.00	36266.00	199.50	0	Spot (Block32, Row7, Column8)	412.14	402.00	69.03	0.01	0.17	188.00	188.66	188.00	15.52	0.00	0.08	100.00	100.00	0.00	214.00	224.14	468193.00	14.40	260.77	265.00
32	1	8	18294.00	36558.00	149.50	0	Spot (Block32, Row8, Column1)	368.56	367.00	99.98	0.00	0.27	182.00	181.72	182.00	15.60	0.00	0.09	100.00	99.00	0.00	185.00	186.56	225929.00	11.98	231.56	218.00
32	2	8	18599.00	36544.00	216.55	0	Spot (Block32, Row8, Column2)	195.58	193.00	15.14	0.01	0.08	176.00	176.30	176.00	15.45	0.00	0.09	55.00	19.00	0.00	17.00	19.58	262074.00	1.25	181.69	182.00
32	3	8	18879.00	36566.00	181.20	0	Spot (Block32, Row8, Column3)	222.38	216.00	23.10	0.01	0.10	176.00	175.74	176.00	16.08	0.00	0.09	96.00	67.00	0.00	40.00	46.38	204366.00	2.90	197.59	198.00
32	4	8	19211.00	36562.00	155.90	0	Spot (Block32, Row8, Column4)	384.00	383.00	83.54	0.00	0.22	183.00	181.38	183.00	17.46	0.00	0.10	100.00	100.00	0.00	200.00	201.00	256514.00	11.61	245.12	239.00
32	5	8	19469.00	36564.00	224.90	0	Spot (Block32, Row8, Column5)	199.00	199.00	12.47	0.00	0.06	186.00	186.92	186.00	20.34	0.00	0.11	26.00	1.00	0.00	13.00	13.00	289550.00	0.59	190.14	189.00
32	6	8	19816.00	36563.00	157.90	0	Spot (Block32, Row8, Column6)	1359.83	1203.00	646.72	0.05	0.48	189.00	193.85	189.00	30.00	0.01	0.15	100.00	100.00	0.00	1014.00	1170.83	932844.00	38.87	418.54	403.00
32	7	8	20137.00	36560.00	189.10	0	Spot (Block32, Row8, Column7)	204.52	202.00	17.02	0.01	0.08	187.00	188.80	187.00	22.84	0.00	0.12	33.00	7.00	0.00	15.00	17.52	204927.00	0.69	192.65	190.00
32	8	8	20400.00	36571.00	180.30	0	Spot (Block32, Row8, Column8)	260.14	264.00	35.98	0.01	0.14	190.00	189.07	190.00	15.71	0.00	0.08	94.00	83.00	0.00	74.00	70.14	237244.00	4.52	211.40	211.00
33	1	1	4798.00	38878.00	147.10	0	Spot (Block33, Row1, Column1)	7216.83	6248.00	3795.48	0.06	0.53	167.00	168.76	167.00	32.09	0.00	0.19	100.00	100.00	0.00	6081.00	7049.83	4286797.00	219.67	1532.47	1235.50
33	2	1	5095.00	38870.00	184.75	0	Spot (Block33, Row1, Column2)	200.18	201.00	16.90	0.00	0.08	164.00	164.52	164.00	26.28	0.00	0.16	70.00	15.00	0.00	37.00	36.18	192170.00	1.36	183.23	180.00
33	3	1	5394.00	38927.00	252.65	0	Spot (Block33, Row1, Column3)	185.15	186.00	16.73	0.00	0.09	160.00	159.78	160.00	19.42	0.00	0.12	65.00	21.00	0.00	26.00	25.15	341790.00	1.31	170.01	171.00
33	4	1	5697.00	38906.00	129.70	0	Spot (Block33, Row1, Column4)	196.64	196.00	13.28	0.00	0.07	166.00	163.65	166.00	18.15	0.01	0.11	80.00	33.00	0.00	30.00	30.64	88882.00	1.82	184.92	184.00
33	5	1	6003.00	38888.00	189.20	0	Spot (Block33, Row1, Column5)	204.82	205.00	17.89	0.00	0.09	168.00	166.02	168.00	16.95	0.01	0.10	88.00	59.00	0.00	37.00	36.82	207281.00	2.29	177.54	180.00
33	6	1	6300.00	38882.00	255.05	0	Spot (Block33, Row1, Column6)	191.75	192.00	15.03	0.00	0.08	167.00	165.30	167.00	15.98	0.00	0.10	73.00	31.00	0.00	25.00	24.75	361643.00	1.66	176.66	180.00
33	7	1	6584.00	38889.00	184.05	0	Spot (Block33, Row1, Column7)	224.89	218.00	30.07	0.01	0.13	167.00	173.67	167.00	60.78	0.02	0.35	34.00	3.00	0.00	51.00	57.89	215216.00	0.84	183.12	186.00
33	8	1	6880.00	38900.00	143.65	0	Spot (Block33, Row1, Column8)	19457.60	17835.00	9696.13	0.04	0.50	179.00	190.25	179.00	79.90	0.03	0.42	100.00	100.00	0.00	17656.00	19278.60	10993543.00	241.15	3022.81	2400.00
33	1	2	4784.00	39194.00	237.30	0	Spot (Block33, Row2, Column1)	178.47	177.00	15.19	0.00	0.09	162.00	162.97	162.00	25.63	0.00	0.16	25.00	0.00	0.00	15.00	16.47	289471.00	0.60	167.06	168.00
33	2	2	5082.00	39185.00	190.15	0	Spot (Block33, Row2, Column2)	181.65	182.00	14.57	0.00	0.08	160.00	157.99	160.00	18.90	0.01	0.12	60.00	13.00	0.00	22.00	21.65	185280.00	1.25	165.97	168.00
33	3	2	5403.00	39190.00	227.25	0	Spot (Block33, Row2, Column3)	177.60	178.00	12.97	0.00	0.07	155.00	154.76	155.00	18.37	0.00	0.12	64.00	14.00	0.00	23.00	22.60	262853.00	1.24	164.33	163.50
33	4	2	5677.00	39183.00	246.35	0	Spot (Block33, Row2, Column4)	178.62	179.00	15.31	0.00	0.09	159.00	157.98	159.00	17.51	0.00	0.11	57.00	14.00	0.00	20.00	19.62	313296.00	1.18	164.25	166.00
33	5	2	5978.00	39173.00	212.20	0	Spot (Block33, Row2, Column5)	201.03	198.00	26.55	0.01	0.13	165.00	163.30	165.00	16.68	0.00	0.10	79.00	49.00	0.00	33.00	36.03	258520.00	2.26	170.27	169.00
33	6	2	6294.00	39192.00	147.00	-50	Spot (Block33, Row2, Column6)	189.69	190.00	8.97	0.00	0.05	169.00	179.90	169.00	81.62	0.03	0.45	0.00	0.00	0.00	21.00	20.69	111346.00	0.12	182.35	183.00
33	7	2	6605.00	39185.00	192.95	0	Spot (Block33, Row2, Column7)	188.14	189.00	14.41	0.00	0.08	169.00	167.47	169.00	19.29	0.00	0.12	50.00	8.00	0.00	20.00	19.14	198678.00	1.07	176.04	178.00
33	8	2	6894.00	39196.00	147.00	-50	Spot (Block33, Row2, Column8)	180.89	181.00	16.28	0.00	0.09	174.00	179.59	174.00	54.39	0.01	0.30	0.00	0.00	0.00	7.00	6.89	106723.00	0.02	189.94	190.50
33	1	3	4791.00	39486.00	172.40	0	Spot (Block33, Row3, Column1)	195.71	196.00	13.93	0.00	0.07	162.00	160.09	162.00	18.02	0.01	0.11	87.00	39.00	0.00	34.00	33.71	161655.00	1.98	180.80	181.00
33	2	3	5122.00	39507.00	212.05	0	Spot (Block33, Row3, Column2)	178.71	179.00	14.68	0.00	0.08	160.00	160.54	160.00	18.21	0.00	0.11	51.00	12.00	0.00	19.00	18.71	228747.00	1.00	167.35	167.00
33	3	3	5386.00	39490.00	185.80	0	Spot (Block33, Row3, Column3)	233.49	224.50	39.75	0.02	0.17	162.00	160.21	162.00	16.53	0.00	0.10	97.00	84.00	0.00	62.50	71.49	226953.00	4.43	182.59	183.00
33	4	3	5687.00	39486.00	202.05	0	Spot (Block33, Row3, Column4)	202.51	200.00	22.11	0.01	0.11	159.00	157.20	159.00	16.55	0.00	0.11	92.00	66.00	0.00	41.00	43.51	235119.00	2.74	171.99	173.00
33	5	3	5995.00	39478.00	171.10	0	Spot (Block33, Row3, Column5)	209.14	204.00	25.95	0.01	0.12	160.00	171.82	160.00	79.97	0.03	0.47	7.00	0.00	0.00	44.00	49.14	170447.00	0.47	183.65	185.00
33	6	3	6294.00	39489.00	210.75	0	Spot (Block33, Row3, Column6)	5009.26	3027.50	4337.94	0.22	0.87	169.00	193.77	169.00	116.90	0.06	0.60	100.00	100.00	0.00	2858.50	4840.26	6341728.00	41.19	1234.92	1193.00
33	7	3	6610.00	39506.00	215.30	0	Spot (Block33, Row3, Column7)	190.67	192.00	16.83	0.00	0.09	171.00	182.60	171.00	84.04	0.03	0.46	0.00	0.00	0.00	21.00	19.67	252822.00	0.10	175.96	178.00
33	8	3	6892.00	39500.00	147.45	0	Spot (Block33, Row3, Column8)	1781.03	1736.00	753.26	0.01	0.42	173.00	174.45	173.00	29.26	0.00	0.17	100.00	100.00	0.00	1563.00	1608.03	1054369.00	54.91	579.38	469.00
33	1	4	4783.00	39796.00	197.40	0	Spot (Block33, Row4, Column1)	205.31	206.00	19.12	0.00	0.09	165.00	163.80	165.00	18.03	0.00	0.11	86.00	58.00	0.00	41.00	40.31	226460.00	2.30	178.90	180.00
33	2	4	5091.00	39787.00	185.60	0	Spot (Block33, Row4, Column2)	373.48	360.50	109.75	0.02	0.29	165.00	165.84	165.00	25.74	0.00	0.16	100.00	97.00	0.00	195.50	208.48	360030.00	8.07	227.86	217.00
33	3	4	5389.00	39787.00	146.00	0	Spot (Block33, Row4, Column3)	440.74	432.50	109.30	0.01	0.25	167.00	168.70	167.00	26.05	0.00	0.15	100.00	99.00	0.00	265.50	273.74	256512.00	10.44	237.97	233.00
33	4	4	5704.00	39735.00	185.05	0	Spot (Block33, Row4, Column4)	175.79	179.00	23.16	0.01	0.13	159.00	157.37	159.00	17.46	0.00	0.11	57.00	6.00	0.00	20.00	16.79	169284.00	1.06	166.32	169.00
33	5	4	5965.00	39797.00	270.85	0	Spot (Block33, Row4, Column5)	176.22	178.00	16.13	0.00	0.09	159.00	158.50	159.00	16.12	0.00	0.10	55.00	15.00	0.00	19.00	17.22	377823.00	1.10	160.20	161.00
33	6	4	6290.00	39792.00	195.40	0	Spot (Block33, Row4, Column6)	247.31	247.00	37.30	0.00	0.15	166.00	176.50	166.00	77.77	0.03	0.44	52.00	1.00	0.00	81.00	81.31	266844.00	0.91	185.98	186.00
33	7	4	6592.00	39799.00	210.20	0	Spot (Block33, Row4, Column7)	198.21	199.00	14.99	0.00	0.08	169.00	171.12	169.00	35.61	0.01	0.21	34.00	0.00	0.00	30.00	29.21	249744.00	0.76	181.18	183.00
33	8	4	6887.00	39794.00	239.30	0	Spot (Block33, Row4, Column8)	190.53	191.00	14.86	0.00	0.08	170.00	169.01	170.00	23.29	0.00	0.14	41.00	3.00	0.00	21.00	20.53	314557.00	0.92	175.38	176.00
33	1	5	4788.00	40084.00	188.90	0	Spot (Block33, Row5, Column1)	207.60	208.00	21.14	0.00	0.10	168.00	177.75	168.00	75.29	0.02	0.42	3.00	0.00	0.00	40.00	39.60	208636.00	0.40	171.83	174.00
33	2	5	5091.00	40082.00	143.05	0	Spot (Block33, Row5, Column2)	1875.12	1811.50	717.53	0.01	0.38	168.00	172.39	168.00	33.83	0.01	0.20	100.00	100.00	0.00	1643.50	1707.12	1031317.00	50.33	565.55	496.00
33	3	5	5394.00	40084.00	147.85	0	Spot (Block33, Row5, Column3)	1106.25	1058.50	465.25	0.02	0.42	167.00	171.89	167.00	32.62	0.01	0.19	100.00	100.00	0.00	891.50	939.25	659324.00	28.64	358.01	340.50
33	4	5	5688.00	40096.00	187.90	0	Spot (Block33, Row5, Column4)	200.41	199.00	19.81	0.00	0.10	159.00	161.41	159.00	24.13	0.01	0.15	82.00	31.00	0.00	40.00	41.41	200206.00	1.62	173.40	175.00
33	5	5	5993.00	40083.00	142.60	0	Spot (Block33, Row5, Column5)	520.08	498.00	144.92	0.02	0.28	162.00	161.39	162.00	17.88	0.00	0.11	100.00	100.00	0.00	336.00	358.08	286566.00	20.06	247.25	234.00
33	6	5	6301.00	40103.00	201.90	0	Spot (Block33, Row5, Column6)	180.86	182.00	15.04	0.00	0.08	167.00	167.95	167.00	30.67	0.00	0.18	13.00	0.00	0.00	15.00	13.86	209438.00	0.42	172.73	173.00
33	7	5	6597.00	40095.00	190.05	0	Spot (Block33, Row5, Column7)	1223.85	1119.50	664.82	0.04	0.54	167.00	173.02	167.00	43.83	0.02	0.25	100.00	100.00	0.00	952.50	1056.85	1240979.00	23.97	436.25	414.00
[truncated: 378,525 more chars]
