# Supplementary material for: An antigen microarray protocol for COVID-19 serological analysis
Source: STAR Protoc. 2021 Aug 26;2(3):100815. doi: 10.1016/j.xpro.2021.100815 (PMC8387221; doi:10.1016/j.xpro.2021.100815)
Supplement: Data S8. Slide_quantifications, related to step quantification and statistical analysis 2.e [file mmc8.zip › RPPA0135_12860-V2 A01-D12_IgA_785/Joseph_2021-05-03_11h27m47_785nmGain005.txt]

ATF	1.0
30	28
"Checksum_ImageFile=d82db3d1584c1130a0055fe04f521d4d"
"Checksum_ResultFile=174b2258c9aa97677c861efc7104b893"
"Type=Mapix Results 2"
"DateTime=2021/05/03 11:27:59"
"ConfigFile="
"GalFile=L:\RPPA Service\Platform_Projects\2021-02-09_JPL_CoV-Array-7\64 pad grid.gal"
"PixelSize=5"
"Wavelengths=785"
"ImageFiles=L:\RPPA Service\Platform_Projects\2021-03-24_JPL_CoV-Array-9\RPPA0135_12860-V2 A01-D12_IgA_785\Joseph_2021-05-03_11h27m47_785nmGain005.tif"
"GrinddingParameters=Find mode = Grid + Blocks + Spots | Max. diameter (% Dth) = 200.0 | Min. diameter (% Dth) = 50.0 | Max position offset (% pitch) = 30"
"QuantificationParameter=S/B border width (pixels) = 2.0 | Background diameter (pitch) = 2.0"
"JpegImage=L:\RPPA Service\Platform_Projects\2021-03-24_JPL_CoV-Array-9\RPPA0135_12860-V2 A01-D12_IgA_785\Joseph_2021-05-03_11h27m47_785nmGain005.jpg"
"FeatureType=Circular"
"Barcode="
"BackgroundSubtraction=LocalFeature"
"Normalization=None"
"ImageOrigin=3680, 2560"
"ImageSize=17760.0, 71040.0"
"JpegOrigin=4775, 2680"
"JpegBrightness=39"
"JpegContrast=13"
"JpegBalance=0"
"Creator=Mapix 9.0.0"
"Scanner=ir710IVD IR0H8_IVD 717045"
"Temperature=27.1"
"Comment="
"Velocity=35 l/s"
"LaserPower=20.0"
"PMTGain=5"
"BatchFilename=L:\RPPA Service\InnooScan\Batch methods\CoV_Array image_processing.mbt"
"Block"	"Column"	"Row"	"X"	"Y"	"Dia."	"Flags"	"ID"	"F785 Mean"	"F785 Median"	"F785 SD"	"F785 |log Mean/Median|"	"F785 CV"	"B785"	"B785 Mean"	"B785 Median"	"B785 SD"	"B785 |log Mean/Median|"	"B785 CV"	"% > B785+1SD"	"% > B785+2SD"	"F785 % Sat."	"F785 Median - B785"	"F785 Mean - B785"	"F785 Total Intensity"	"SNR 785"	"ExcludedMean 785"	"ExcludedMedian 785"
1	1	1	4989.00	2878.00	149.50	0	Spot (Block1, Row1, Column1)	12246.21	11353.00	6317.01	0.03	0.52	215.00	225.40	215.00	49.90	0.02	0.22	100.00	100.00	0.00	11138.00	12031.21	7470190.00	240.91	2948.70	2010.00
1	2	1	5288.00	2879.00	147.20	0	Spot (Block1, Row1, Column2)	617.33	552.00	226.30	0.05	0.37	224.00	231.44	224.00	31.45	0.01	0.14	100.00	100.00	0.00	328.00	393.33	362989.00	12.27	339.02	313.00
1	3	1	5591.00	2882.00	170.50	0	Spot (Block1, Row1, Column3)	398.35	387.00	93.70	0.01	0.24	229.00	235.34	229.00	28.76	0.01	0.12	97.00	91.00	0.00	158.00	169.35	322267.00	5.67	273.68	278.00
1	4	1	5885.00	2884.00	147.55	0	Spot (Block1, Row1, Column4)	602.85	594.00	154.15	0.01	0.26	239.00	244.96	239.00	30.45	0.01	0.12	100.00	99.00	0.00	355.00	363.85	357488.00	11.75	336.72	315.00
1	5	1	6194.00	2891.00	148.45	0	Spot (Block1, Row1, Column5)	528.07	482.50	152.41	0.04	0.29	253.00	254.99	253.00	30.12	0.00	0.12	99.00	97.00	0.00	229.50	275.07	317897.00	9.07	329.12	310.00
1	6	1	6489.00	2890.00	147.90	0	Spot (Block1, Row1, Column6)	686.69	611.00	220.05	0.05	0.32	268.00	263.64	268.00	30.68	0.01	0.12	100.00	100.00	0.00	343.00	418.69	409954.00	13.79	379.72	362.00
1	7	1	6789.00	2897.00	143.80	0	Spot (Block1, Row1, Column7)	2524.93	2338.00	1192.34	0.03	0.47	279.00	284.69	279.00	81.68	0.01	0.29	100.00	100.00	0.00	2059.00	2245.93	1419009.00	27.43	818.58	663.00
1	8	1	7074.00	2898.00	146.25	0	Spot (Block1, Row1, Column8)	40369.28	39341.00	17738.88	0.01	0.44	290.00	306.85	290.00	118.21	0.02	0.39	100.00	100.00	14.63	39051.00	40079.28	23454632.00	338.92	7283.48	5458.50
1	1	2	4958.00	3163.00	136.25	0	Spot (Block1, Row2, Column1)	239.13	233.00	23.58	0.01	0.10	212.00	217.01	212.00	40.51	0.01	0.19	24.00	1.00	0.00	21.00	27.13	119324.00	0.55	226.78	222.50
1	2	2	5284.00	3181.00	126.45	0	Spot (Block1, Row2, Column2)	535.62	515.00	107.41	0.02	0.20	214.00	216.58	214.00	21.91	0.01	0.10	100.00	100.00	0.00	301.00	321.62	227102.00	14.56	315.67	301.00
1	3	2	5574.00	3199.00	146.30	0	Spot (Block1, Row2, Column3)	276.63	282.00	24.55	0.01	0.09	219.00	229.14	219.00	65.88	0.02	0.29	44.00	0.00	0.00	63.00	57.63	161827.00	0.72	243.55	232.00
1	4	2	5890.00	3182.00	163.55	0	Spot (Block1, Row2, Column4)	457.46	477.00	91.45	0.02	0.20	228.00	234.91	228.00	28.55	0.01	0.12	100.00	99.00	0.00	249.00	229.46	338981.00	7.79	303.44	301.00
1	5	2	6189.00	3183.00	184.15	0	Spot (Block1, Row2, Column5)	1573.25	1580.50	484.33	0.00	0.31	246.00	252.12	246.00	36.43	0.01	0.14	100.00	100.00	0.00	1334.50	1327.25	1507173.00	36.27	589.20	554.00
1	6	2	6487.00	3190.00	158.10	0	Spot (Block1, Row2, Column6)	427.54	406.00	87.23	0.02	0.20	267.00	270.63	267.00	52.35	0.01	0.19	90.00	75.00	0.00	139.00	160.54	295002.00	3.00	305.87	300.00
1	7	2	6803.00	3187.00	167.60	0	Spot (Block1, Row2, Column7)	333.43	323.00	40.93	0.01	0.12	271.00	268.08	271.00	35.06	0.00	0.13	74.00	37.00	0.00	52.00	62.43	259405.00	1.86	294.16	298.50
1	8	2	7086.00	3194.00	147.00	-50	Spot (Block1, Row2, Column8)	306.65	301.00	38.70	0.01	0.13	277.00	283.03	277.00	78.59	0.01	0.28	15.00	0.00	0.00	24.00	29.65	180615.00	0.30	290.81	290.00
1	1	3	4987.00	3477.00	142.00	0	Spot (Block1, Row3, Column1)	941.26	900.50	469.26	0.02	0.50	208.00	210.71	208.00	20.05	0.01	0.10	100.00	100.00	0.00	692.50	733.26	512047.00	36.43	422.13	383.00
1	2	3	5280.00	3491.00	148.00	0	Spot (Block1, Row3, Column2)	248.77	247.00	16.52	0.00	0.07	209.00	220.06	209.00	118.62	0.02	0.54	0.00	0.00	0.00	38.00	39.77	148516.00	0.24	228.03	227.00
1	3	3	5581.00	3485.00	73.65	0	Spot (Block1, Row3, Column3)	3651.16	920.00	6133.40	0.60	1.68	215.00	231.85	215.00	120.56	0.03	0.52	100.00	74.00	0.00	705.00	3436.16	470999.00	28.36	1282.29	461.00
1	4	3	5875.00	3487.00	148.70	0	Spot (Block1, Row3, Column4)	1050.02	969.00	510.21	0.03	0.49	223.00	230.65	223.00	37.24	0.01	0.16	100.00	100.00	0.00	746.00	827.02	635260.00	22.00	463.88	354.00
1	5	3	6159.00	3502.00	105.90	0	Spot (Block1, Row3, Column5)	1432.38	382.00	2986.57	0.57	2.09	227.00	239.75	227.00	46.25	0.02	0.19	92.00	68.00	0.00	155.00	1205.38	411093.00	25.79	503.26	307.00
1	6	3	6486.00	3487.00	200.65	0	Spot (Block1, Row3, Column6)	3103.83	2584.50	1801.17	0.08	0.58	255.00	267.97	255.00	68.39	0.02	0.26	100.00	100.00	0.00	2329.50	2848.83	3544574.00	41.47	946.50	994.00
1	7	3	6800.00	3500.00	150.55	0	Spot (Block1, Row3, Column7)	528.77	490.00	193.05	0.03	0.37	241.00	252.47	241.00	50.44	0.02	0.20	97.00	77.00	0.00	249.00	287.77	327310.00	5.48	313.43	293.00
1	8	3	7090.00	3501.00	153.10	0	Spot (Block1, Row3, Column8)	904.25	812.00	328.71	0.05	0.36	247.00	252.07	247.00	30.41	0.01	0.12	100.00	100.00	0.00	565.00	657.25	583240.00	21.44	434.01	380.00
1	1	4	4984.00	3779.00	143.85	0	Spot (Block1, Row4, Column1)	1025.23	990.00	506.23	0.02	0.49	204.00	206.60	204.00	20.34	0.01	0.10	100.00	100.00	0.00	786.00	821.23	580280.00	40.25	384.66	306.50
1	2	4	5291.00	3787.00	186.85	0	Spot (Block1, Row4, Column2)	281.49	286.00	26.03	0.01	0.09	208.00	211.86	208.00	24.77	0.01	0.12	92.00	83.00	0.00	78.00	73.49	276986.00	2.81	235.88	229.00
1	3	4	5586.00	3786.00	146.20	0	Spot (Block1, Row4, Column3)	5475.46	5094.50	3214.84	0.03	0.59	214.00	225.59	214.00	109.35	0.02	0.48	100.00	100.00	0.00	4880.50	5261.46	3186717.00	48.01	1262.06	1023.00
1	4	4	5870.00	3792.00	200.15	0	Spot (Block1, Row4, Column4)	266.06	273.00	26.18	0.01	0.10	216.00	219.69	216.00	23.18	0.01	0.11	76.00	60.00	0.00	57.00	50.06	303576.00	2.00	232.46	228.50
1	5	4	6166.00	3777.00	160.50	0	Spot (Block1, Row4, Column5)	353.45	303.00	257.86	0.07	0.73	219.00	226.05	219.00	27.99	0.01	0.12	90.00	84.00	0.00	84.00	134.45	251655.00	4.55	261.62	272.50
1	6	4	6490.00	3784.00	188.60	0	Spot (Block1, Row4, Column6)	1622.56	1577.00	440.75	0.01	0.27	226.00	242.79	226.00	50.14	0.03	0.21	100.00	100.00	0.00	1351.00	1396.56	1617692.00	27.52	654.68	593.50
1	7	4	6778.00	3790.00	157.55	0	Spot (Block1, Row4, Column7)	421.00	389.00	99.01	0.03	0.24	227.00	236.73	227.00	32.53	0.02	0.14	99.00	92.00	0.00	162.00	194.00	289646.00	5.66	280.53	280.00
1	8	4	7081.00	3787.00	164.90	0	Spot (Block1, Row4, Column8)	312.71	300.00	43.72	0.02	0.14	233.00	241.66	233.00	29.28	0.02	0.12	95.00	68.00	0.00	67.00	79.71	236095.00	2.43	276.21	285.00
1	1	5	4988.00	4081.00	138.40	0	Spot (Block1, Row5, Column1)	1248.57	1168.00	500.86	0.03	0.40	207.00	215.92	207.00	42.70	0.02	0.20	100.00	100.00	0.00	961.00	1041.57	648007.00	24.18	499.57	373.00
1	2	5	5282.00	4078.00	152.75	0	Spot (Block1, Row5, Column2)	821.67	812.00	247.81	0.01	0.30	210.00	213.74	210.00	22.79	0.01	0.11	100.00	100.00	0.00	602.00	611.67	521758.00	26.67	380.95	358.00
1	3	5	5587.00	4089.00	157.35	0	Spot (Block1, Row5, Column3)	448.62	429.00	103.66	0.02	0.23	211.00	214.45	211.00	24.52	0.01	0.11	99.00	99.00	0.00	218.00	237.62	307302.00	9.55	270.26	271.00
1	4	5	5888.00	4083.00	155.00	0	Spot (Block1, Row5, Column4)	507.93	451.00	185.46	0.05	0.37	213.00	217.67	213.00	27.33	0.01	0.13	100.00	100.00	0.00	238.00	294.93	335741.00	10.62	288.80	286.00
1	5	5	6186.00	4086.00	141.75	0	Spot (Block1, Row5, Column5)	4182.20	3856.00	2373.40	0.04	0.57	222.00	230.36	222.00	33.40	0.02	0.14	100.00	100.00	0.00	3634.00	3960.20	2279299.00	118.33	1149.42	751.00
1	6	5	6486.00	4085.00	160.10	0	Spot (Block1, Row5, Column6)	423.80	396.00	90.40	0.03	0.21	226.00	234.01	226.00	31.82	0.02	0.14	99.00	98.00	0.00	170.00	197.80	298352.00	5.96	288.51	284.50
1	7	5	6786.00	4093.00	177.65	0	Spot (Block1, Row5, Column7)	707.22	692.50	211.98	0.01	0.30	229.00	238.12	229.00	31.10	0.02	0.13	100.00	100.00	0.00	463.50	478.22	623765.00	15.08	376.41	378.00
1	8	5	7088.00	4091.00	144.65	0	Spot (Block1, Row5, Column8)	710.44	617.00	308.52	0.06	0.43	236.00	243.69	236.00	31.47	0.01	0.13	100.00	100.00	0.00	381.00	474.44	404238.00	14.83	353.39	325.00
1	1	6	4985.00	4385.00	198.05	0	Spot (Block1, Row6, Column1)	2518.12	2027.00	1481.55	0.09	0.59	210.00	227.37	210.00	62.37	0.03	0.27	100.00	100.00	0.00	1817.00	2308.12	2787556.00	36.73	805.99	806.00
1	2	6	5275.00	4379.00	193.50	0	Spot (Block1, Row6, Column2)	453.82	449.00	115.89	0.00	0.26	209.00	219.55	209.00	44.68	0.02	0.20	99.00	91.00	0.00	240.00	244.82	481957.00	5.24	281.65	283.00
1	3	6	5572.00	4380.00	145.75	0	Spot (Block1, Row6, Column3)	1306.92	1186.00	657.69	0.04	0.50	206.00	208.66	206.00	22.97	0.01	0.11	100.00	100.00	0.00	980.00	1100.92	754090.00	47.82	452.63	371.00
1	4	6	5881.00	4394.00	179.50	0	Spot (Block1, Row6, Column4)	287.15	290.00	32.96	0.00	0.11	211.00	213.97	211.00	26.32	0.01	0.12	92.00	85.00	0.00	79.00	76.15	259012.00	2.78	240.66	232.00
1	5	6	6183.00	4387.00	138.35	0	Spot (Block1, Row6, Column5)	3789.85	3698.00	1755.31	0.01	0.46	220.00	231.86	220.00	85.88	0.02	0.37	100.00	100.00	0.00	3478.00	3569.85	1963142.00	41.43	1120.23	929.50
1	6	6	6523.00	4410.00	159.60	0	Spot (Block1, Row6, Column6)	276.01	283.00	25.77	0.01	0.09	229.00	239.28	229.00	84.21	0.02	0.35	2.00	0.00	0.00	54.00	47.01	193207.00	0.44	253.52	249.00
1	7	6	6783.00	4391.00	160.85	0	Spot (Block1, Row6, Column7)	515.33	479.00	166.94	0.03	0.32	229.00	236.51	229.00	29.07	0.01	0.12	99.00	99.00	0.00	250.00	286.33	368464.00	9.59	294.77	296.00
1	8	6	7089.00	4391.00	148.05	0	Spot (Block1, Row6, Column8)	902.16	831.50	372.29	0.04	0.41	234.00	241.96	234.00	32.23	0.01	0.13	100.00	100.00	0.00	597.50	668.16	539490.00	20.48	405.41	363.50
1	1	7	4996.00	4685.00	189.65	0	Spot (Block1, Row7, Column1)	279.52	289.00	33.76	0.01	0.12	204.00	212.73	204.00	47.45	0.02	0.22	75.00	32.00	0.00	85.00	75.52	282319.00	1.41	229.44	224.00
1	2	7	5264.00	4678.00	200.00	0	Spot (Block1, Row7, Column2)	228.03	221.00	26.77	0.01	0.12	205.00	207.69	205.00	24.14	0.01	0.12	35.00	17.00	0.00	16.00	23.03	259040.00	0.84	208.79	210.00
1	3	7	5591.00	4710.00	207.70	0	Spot (Block1, Row7, Column3)	238.36	228.00	29.49	0.02	0.12	204.00	205.92	204.00	21.11	0.00	0.10	57.00	29.00	0.00	24.00	34.36	292947.00	1.54	217.84	214.00
1	4	7	5869.00	4679.00	170.60	0	Spot (Block1, Row7, Column4)	250.22	247.00	27.14	0.01	0.11	207.00	208.75	207.00	18.44	0.00	0.09	78.00	52.00	0.00	40.00	43.22	202925.00	2.25	224.79	221.00
1	5	7	6184.00	4683.00	184.80	0	Spot (Block1, Row7, Column5)	364.70	373.00	69.32	0.01	0.19	213.00	217.90	213.00	27.07	0.01	0.12	98.00	95.00	0.00	160.00	151.70	351209.00	5.42	267.16	278.00
1	6	7	6477.00	4683.00	175.35	0	Spot (Block1, Row7, Column6)	568.00	559.50	158.46	0.01	0.28	228.00	245.59	228.00	65.45	0.03	0.27	99.00	90.00	0.00	331.50	340.00	488477.00	4.93	318.16	311.00
1	7	7	6763.00	4696.00	137.00	0	Spot (Block1, Row7, Column7)	930.02	894.00	410.33	0.02	0.44	231.00	243.71	231.00	42.97	0.02	0.18	100.00	100.00	0.00	663.00	699.02	471521.00	15.97	481.10	377.00
1	8	7	7076.00	4693.00	188.40	0	Spot (Block1, Row7, Column8)	2321.75	2270.00	626.00	0.01	0.27	230.00	240.94	230.00	42.93	0.02	0.18	100.00	100.00	0.00	2040.00	2091.75	2326394.00	48.47	791.63	687.00
1	1	8	4973.00	4987.00	141.30	0	Spot (Block1, Row8, Column1)	511.81	474.00	199.23	0.03	0.39	204.00	204.94	204.00	18.29	0.00	0.09	100.00	100.00	0.00	270.00	307.81	277913.00	16.78	301.95	290.00
1	2	8	5289.00	4988.00	163.75	0	Spot (Block1, Row8, Column2)	258.36	261.00	33.22	0.00	0.13	206.00	207.26	206.00	17.45	0.00	0.08	78.00	61.00	0.00	55.00	52.36	191961.00	2.93	224.43	218.00
1	3	8	5573.00	4980.00	168.20	0	Spot (Block1, Row8, Column3)	378.26	371.00	91.03	0.01	0.24	206.00	208.33	206.00	18.68	0.00	0.09	100.00	98.00	0.00	165.00	172.26	296552.00	9.10	256.57	252.50
1	4	8	5878.00	4988.00	147.25	0	Spot (Block1, Row8, Column4)	1414.66	1403.50	578.47	0.00	0.41	210.00	211.98	210.00	19.20	0.00	0.09	100.00	100.00	0.00	1193.50	1204.66	837477.00	62.63	510.94	465.00
1	5	8	6167.00	4997.00	181.25	0	Spot (Block1, Row8, Column5)	257.50	259.50	25.03	0.00	0.10	215.00	228.82	215.00	62.12	0.03	0.27	24.00	0.00	0.00	44.50	42.50	237415.00	0.46	231.53	226.50
1	6	8	6479.00	4983.00	194.30	0	Spot (Block1, Row8, Column6)	4063.48	3045.00	2925.08	0.13	0.72	232.00	258.91	232.00	88.19	0.05	0.34	100.00	100.00	0.00	2813.00	3831.48	4335737.00	43.14	998.04	981.00
1	7	8	6774.00	4984.00	153.60	0	Spot (Block1, Row8, Column7)	480.83	480.00	120.97	0.00	0.25	230.00	244.68	230.00	61.47	0.03	0.25	99.00	85.00	0.00	250.00	250.83	313023.00	3.84	300.62	296.00
1	8	8	7067.00	4998.00	138.30	0	Spot (Block1, Row8, Column8)	532.89	407.00	510.04	0.12	0.96	232.00	238.63	232.00	33.88	0.01	0.14	99.00	96.00	0.00	175.00	300.89	277104.00	8.69	339.07	323.50
2	1	1	9492.00	2903.00	152.70	0	Spot (Block2, Row1, Column1)	14136.78	12587.00	7556.02	0.05	0.53	285.00	287.22	285.00	60.27	0.00	0.21	100.00	100.00	0.00	12302.00	13851.78	9047538.00	229.78	3084.76	2543.50
2	2	1	9795.00	2906.00	133.00	0	Spot (Block2, Row1, Column2)	350.18	329.00	53.54	0.03	0.15	273.00	271.36	273.00	100.19	0.00	0.37	31.00	3.00	0.00	56.00	77.18	167035.00	0.79	310.50	302.00
2	3	1	10096.00	2894.00	191.95	0	Spot (Block2, Row1, Column3)	293.28	294.00	26.99	0.00	0.09	265.00	263.56	265.00	55.42	0.00	0.21	8.00	2.00	0.00	29.00	28.28	305305.00	0.54	274.90	278.00
2	4	1	10406.00	2908.00	132.40	0	Spot (Block2, Row1, Column4)	340.08	316.00	50.17	0.03	0.15	278.00	274.02	278.00	48.53	0.01	0.18	41.00	29.00	0.00	38.00	62.08	159837.00	1.36	304.28	293.00
2	5	1	10698.00	2905.00	171.25	0	Spot (Block2, Row1, Column5)	330.71	311.00	42.21	0.03	0.13	277.00	271.40	277.00	37.64	0.01	0.14	42.00	29.00	0.00	34.00	53.71	270850.00	1.58	295.75	293.00
2	6	1	10978.00	2915.00	174.70	0	Spot (Block2, Row1, Column6)	329.09	313.00	47.87	0.02	0.15	282.00	285.09	282.00	54.27	0.00	0.19	25.00	14.00	0.00	31.00	47.09	281045.00	0.81	291.39	292.00
2	7	1	11302.00	2922.00	147.25	0	Spot (Block2, Row1, Column7)	368.25	376.50	61.76	0.01	0.17	289.00	297.61	289.00	122.59	0.01	0.41	17.00	0.00	0.00	87.50	79.25	220212.00	0.58	324.85	310.00
2	8	1	11577.00	2920.00	145.25	0	Spot (Block2, Row1, Column8)	41820.21	41592.00	18053.86	0.00	0.43	296.00	334.56	296.00	361.58	0.05	1.08	100.00	100.00	18.23	41296.00	41524.21	24088548.00	114.73	8153.13	5817.00
2	1	2	9487.00	3204.00	147.00	-50	Spot (Block2, Row2, Column1)	282.81	285.00	24.40	0.00	0.09	283.00	279.32	283.00	44.24	0.01	0.16	2.00	0.00	0.00	2.00	-0.19	166856.00	0.08	281.91	287.50
2	2	2	9805.00	3238.00	178.85	0	Spot (Block2, Row2, Column2)	295.41	296.00	30.55	0.00	0.10	268.00	262.20	268.00	33.32	0.01	0.13	37.00	9.00	0.00	28.00	27.41	265577.00	1.00	267.79	277.00
2	3	2	10124.00	3182.00	210.50	0	Spot (Block2, Row2, Column3)	295.80	294.00	42.82	0.00	0.14	260.00	257.71	260.00	33.37	0.00	0.13	52.00	10.00	0.00	34.00	35.80	372116.00	1.14	274.58	280.00
2	4	2	10389.00	3192.00	226.05	0	Spot (Block2, Row2, Column4)	298.41	299.00	23.11	0.00	0.08	273.00	266.55	273.00	33.28	0.01	0.12	30.00	5.00	0.00	26.00	25.41	438069.00	0.96	279.98	283.00
2	5	2	10688.00	3211.00	181.80	0	Spot (Block2, Row2, Column5)	829.97	812.00	244.21	0.01	0.29	280.00	273.44	280.00	31.47	0.01	0.12	100.00	99.00	0.00	532.00	549.97	768554.00	17.68	404.97	392.00
2	6	2	10962.00	3199.00	227.10	0	Spot (Block2, Row2, Column6)	298.19	297.00	30.78	0.00	0.10	283.00	279.21	283.00	35.80	0.01	0.13	8.00	2.00	0.00	14.00	15.19	442513.00	0.53	281.58	286.00
2	7	2	11291.00	3222.00	217.00	0	Spot (Block2, Row2, Column7)	307.67	300.00	41.38	0.01	0.13	286.00	280.11	286.00	32.10	0.01	0.11	19.00	11.00	0.00	14.00	21.67	414431.00	0.86	289.02	290.00
2	8	2	11588.00	3217.00	147.00	-50	Spot (Block2, Row2, Column8)	316.61	305.00	31.31	0.02	0.10	291.00	308.65	291.00	341.57	0.03	1.11	0.00	0.00	0.00	14.00	25.61	187750.00	0.02	308.71	305.00
2	1	3	9478.00	3512.00	161.80	0	Spot (Block2, Row3, Column1)	363.47	374.00	48.25	0.01	0.13	272.00	265.77	272.00	32.11	0.01	0.12	86.00	67.00	0.00	102.00	91.47	263519.00	3.04	293.87	294.00
2	2	3	9815.00	3515.00	139.20	0	Spot (Block2, Row3, Column2)	291.47	287.00	25.21	0.01	0.09	257.00	255.54	257.00	31.75	0.00	0.12	44.00	8.00	0.00	30.00	34.47	152437.00	1.13	277.99	278.00
2	3	3	10068.00	3507.00	161.45	0	Spot (Block2, Row3, Column3)	445.71	393.00	175.86	0.05	0.39	249.00	252.21	249.00	33.01	0.01	0.13	98.00	81.00	0.00	144.00	196.71	319576.00	5.86	314.41	300.50
2	4	3	10388.00	3523.00	175.75	0	Spot (Block2, Row3, Column4)	330.24	309.00	48.81	0.03	0.15	254.00	254.93	254.00	33.51	0.00	0.13	88.00	38.00	0.00	55.00	76.24	284334.00	2.25	276.38	285.00
2	5	3	10680.00	3508.00	186.80	0	Spot (Block2, Row3, Column5)	327.94	311.00	52.51	0.02	0.16	274.00	267.65	274.00	38.24	0.01	0.14	48.00	29.00	0.00	37.00	53.94	322696.00	1.58	289.59	290.00
2	6	3	10987.00	3510.00	191.60	0	Spot (Block2, Row3, Column6)	1130.44	1046.50	431.48	0.03	0.38	282.00	278.68	282.00	42.52	0.01	0.15	100.00	100.00	0.00	764.50	848.44	1168879.00	20.03	546.39	571.00
2	7	3	11265.00	3495.00	194.00	0	Spot (Block2, Row3, Column7)	298.10	299.00	29.98	0.00	0.10	287.00	280.85	287.00	40.25	0.01	0.14	7.00	1.00	0.00	12.00	11.10	317774.00	0.43	286.27	293.00
2	8	3	11588.00	3521.00	156.40	0	Spot (Block2, Row3, Column8)	1470.78	1416.50	507.42	0.02	0.34	286.00	282.74	286.00	40.05	0.00	0.14	100.00	99.00	0.00	1130.50	1184.78	988366.00	29.66	587.58	532.00
2	1	4	9477.00	3805.00	182.30	0	Spot (Block2, Row4, Column1)	322.68	317.00	35.18	0.01	0.11	251.00	254.09	251.00	33.34	0.01	0.13	91.00	49.00	0.00	66.00	71.68	298800.00	2.06	279.73	282.50
2	2	4	9787.00	3812.00	175.95	0	Spot (Block2, Row4, Column2)	384.24	387.00	59.51	0.00	0.15	255.00	256.30	255.00	34.45	0.00	0.13	98.00	79.00	0.00	132.00	129.24	334290.00	3.71	309.92	304.00
2	3	4	10080.00	3804.00	149.00	0	Spot (Block2, Row4, Column3)	621.74	583.50	169.04	0.03	0.27	249.00	251.96	249.00	31.96	0.01	0.13	100.00	100.00	0.00	334.50	372.74	375528.00	11.57	353.60	347.00
2	4	4	10385.00	3810.00	147.00	-50	Spot (Block2, Row4, Column4)	273.02	283.00	38.04	0.02	0.14	238.00	247.61	238.00	32.81	0.02	0.13	60.00	22.00	0.00	45.00	35.02	161903.00	0.77	257.84	265.00
2	5	4	10677.00	3818.00	184.85	0	Spot (Block2, Row4, Column5)	296.20	294.00	41.76	0.00	0.14	249.00	254.42	249.00	36.41	0.01	0.14	65.00	10.00	0.00	45.00	47.20	282573.00	1.15	271.95	279.50
2	6	4	10988.00	3809.00	191.70	0	Spot (Block2, Row4, Column6)	826.54	796.00	227.79	0.02	0.28	276.00	269.64	276.00	40.36	0.01	0.15	100.00	99.00	0.00	520.00	550.54	859605.00	13.80	417.90	383.00
2	7	4	11280.00	3841.00	195.50	0	Spot (Block2, Row4, Column7)	315.66	307.00	40.93	0.01	0.13	281.00	275.30	281.00	41.72	0.01	0.15	30.00	14.00	0.00	26.00	34.66	340283.00	0.97	280.49	286.00
2	8	4	11585.00	3793.00	211.50	0	Spot (Block2, Row4, Column8)	316.08	301.00	46.84	0.02	0.15	279.00	273.00	279.00	34.57	0.01	0.13	30.00	21.00	0.00	22.00	37.08	403313.00	1.25	278.99	283.00
2	1	5	9478.00	4094.00	168.50	0	Spot (Block2, Row5, Column1)	360.20	362.00	66.66	0.00	0.19	242.00	248.50	242.00	37.23	0.01	0.15	97.00	64.00	0.00	120.00	118.20	283115.00	3.00	286.92	291.00
2	2	5	9784.00	4103.00	153.10	0	Spot (Block2, Row5, Column2)	1390.84	1373.50	414.75	0.01	0.30	254.00	257.25	254.00	41.01	0.01	0.16	100.00	100.00	0.00	1119.50	1136.84	895699.00	27.64	558.49	503.00
2	3	5	10084.00	4104.00	167.90	0	Spot (Block2, Row5, Column3)	623.68	561.00	241.47	0.05	0.39	236.00	248.12	236.00	36.21	0.02	0.15	100.00	98.00	0.00	325.00	387.68	487093.00	10.37	330.53	319.00
2	4	5	10374.00	4100.00	188.35	0	Spot (Block2, Row5, Column4)	303.91	299.00	39.70	0.01	0.13	232.00	241.97	232.00	34.05	0.02	0.14	85.00	47.00	0.00	67.00	71.91	302392.00	1.82	265.50	275.00
2	5	5	10684.00	4108.00	141.35	0	Spot (Block2, Row5, Column5)	794.03	764.00	254.56	0.02	0.32	234.00	242.85	234.00	33.34	0.02	0.14	100.00	100.00	0.00	530.00	560.03	428778.00	16.53	426.17	375.50
2	6	5	11007.00	4126.00	199.55	0	Spot (Block2, Row5, Column6)	295.70	297.00	21.52	0.00	0.07	243.00	253.71	243.00	43.05	0.02	0.17	76.00	4.00	0.00	54.00	52.70	335025.00	0.98	274.13	282.00
2	7	5	11285.00	4116.00	174.00	0	Spot (Block2, Row5, Column7)	1922.20	1850.00	792.96	0.02	0.41	263.00	264.36	263.00	51.46	0.00	0.19	100.00	100.00	0.00	1587.00	1659.20	1622338.00	32.21	644.28	641.00
2	8	5	11602.00	4104.00	176.00	0	Spot (Block2, Row5, Column8)	319.18	308.00	40.57	0.02	0.13	265.00	262.06	265.00	41.95	0.00	0.16	52.00	19.00	0.00	43.00	54.18	276094.00	1.36	272.47	276.00
2	1	6	9482.00	4405.00	193.95	0	Spot (Block2, Row6, Column1)	834.96	747.00	299.62	0.05	0.36	222.00	234.22	222.00	39.45	0.02	0.17	100.00	100.00	0.00	525.00	612.96	888395.00	15.23	423.98	404.50
2	2	6	9789.00	4400.00	182.60	0	Spot (Block2, Row6, Column2)	1002.88	989.00	326.92	0.01	0.33	226.00	241.82	226.00	44.78	0.03	0.19	100.00	100.00	0.00	763.00	776.88	941707.00	17.00	451.63	431.00
2	3	6	10081.00	4389.00	210.25	0	Spot (Block2, Row6, Column3)	292.71	290.00	36.69	0.00	0.13	222.00	233.43	222.00	35.45	0.02	0.15	85.00	45.00	0.00	68.00	70.71	368527.00	1.67	249.86	245.00
2	4	6	10379.00	4425.00	245.10	0	Spot (Block2, Row6, Column4)	263.62	269.00	35.49	0.01	0.13	220.00	228.76	220.00	31.85	0.02	0.14	58.00	34.00	0.00	49.00	43.62	459753.00	1.09	245.81	240.00
2	5	6	10688.00	4416.00	142.55	0	Spot (Block2, Row6, Column5)	627.67	607.00	180.45	0.01	0.29	226.00	235.11	226.00	32.03	0.02	0.14	100.00	100.00	0.00	381.00	401.67	345847.00	12.26	352.82	324.00
2	6	6	10972.00	4413.00	228.20	0	Spot (Block2, Row6, Column6)	268.88	276.00	33.88	0.01	0.13	226.00	236.26	226.00	35.86	0.02	0.15	63.00	14.00	0.00	50.00	42.88	403049.00	0.91	251.54	247.00
2	7	6	11271.00	4412.00	186.50	0	Spot (Block2, Row6, Column7)	294.79	295.00	33.45	0.00	0.11	224.00	238.12	224.00	42.81	0.03	0.18	87.00	23.00	0.00	71.00	70.79	287715.00	1.32	255.10	250.00
2	8	6	11580.00	4416.00	170.70	0	Spot (Block2, Row6, Column8)	282.98	290.00	30.68	0.01	0.11	231.00	242.08	231.00	33.94	0.02	0.14	76.00	27.00	0.00	59.00	51.98	229493.00	1.21	250.44	233.50
2	1	7	9480.00	4711.00	190.55	0	Spot (Block2, Row7, Column1)	361.95	361.00	83.38	0.00	0.23	211.00	216.08	211.00	27.78	0.01	0.13	97.00	92.00	0.00	150.00	150.95	369556.00	5.25	259.07	267.00
2	2	7	9781.00	4709.00	180.70	0	Spot (Block2, Row7, Column2)	263.94	271.00	30.20	0.01	0.11	212.00	218.03	212.00	29.40	0.01	0.13	70.00	50.00	0.00	59.00	51.94	241768.00	1.56	240.78	236.00
2	3	7	10073.00	4750.00	172.50	0	Spot (Block2, Row7, Column3)	256.94	251.00	33.21	0.01	0.13	214.00	217.86	214.00	22.98	0.01	0.11	59.00	45.00	0.00	37.00	42.94	213518.00	1.70	238.87	229.00
2	4	7	10423.00	4731.00	253.35	0	Spot (Block2, Row7, Column4)	240.35	230.00	31.39	0.02	0.13	215.00	220.65	215.00	25.71	0.01	0.12	37.00	24.00	0.00	15.00	25.35	446576.00	0.77	220.82	218.00
2	5	7	10666.00	4701.00	219.90	0	Spot (Block2, Row7, Column5)	251.63	247.00	30.19	0.01	0.12	216.00	225.19	216.00	35.62	0.02	0.16	45.00	16.00	0.00	31.00	35.63	348753.00	0.74	233.96	226.00
2	6	7	10981.00	4711.00	172.05	0	Spot (Block2, Row7, Column6)	1223.50	1185.00	441.91	0.01	0.36	220.00	237.87	220.00	49.26	0.03	0.21	100.00	100.00	0.00	965.00	1003.50	1004493.00	20.01	487.08	479.00
2	7	7	11261.00	4727.00	168.55	0	Spot (Block2, Row7, Column7)	262.18	267.00	25.69	0.01	0.10	220.00	232.20	220.00	40.30	0.02	0.17	56.00	5.00	0.00	47.00	42.18	208692.00	0.74	257.47	267.00
2	8	7	11582.00	4720.00	188.75	0	Spot (Block2, Row7, Column8)	1054.90	1010.00	307.22	0.02	0.29	228.00	237.62	228.00	32.34	0.02	0.14	100.00	100.00	0.00	782.00	826.90	1054898.00	25.27	463.30	404.00
2	1	8	9470.00	5004.00	154.00	0	Spot (Block2, Row8, Column1)	473.47	435.00	151.64	0.04	0.32	213.00	216.88	213.00	24.10	0.01	0.11	99.00	98.00	0.00	222.00	260.47	309179.00	10.65	288.70	287.00
2	2	8	9780.00	5002.00	206.20	0	Spot (Block2, Row8, Column2)	232.12	225.00	25.81	0.01	0.11	207.00	210.66	207.00	24.18	0.01	0.11	39.00	22.00	0.00	18.00	25.12	280397.00	0.89	217.56	215.00
2	3	8	10066.00	4998.00	151.45	0	Spot (Block2, Row8, Column3)	268.14	281.00	31.92	0.02	0.12	208.00	210.01	208.00	22.47	0.00	0.11	80.00	67.00	0.00	73.00	60.14	168126.00	2.59	233.58	229.00
2	4	8	10380.00	5005.00	149.50	0	Spot (Block2, Row8, Column4)	1950.38	1826.00	790.40	0.03	0.41	211.00	216.51	211.00	26.95	0.01	0.12	100.00	100.00	0.00	1615.00	1739.38	1183878.00	64.34	671.30	592.00
2	5	8	10647.00	5013.00	181.50	0	Spot (Block2, Row8, Column5)	243.41	232.00	31.65	0.02	0.13	211.00	218.25	211.00	32.19	0.01	0.15	39.00	22.00	0.00	21.00	32.41	224910.00	0.78	226.01	221.00
2	6	8	10982.00	5011.00	186.75	0	Spot (Block2, Row8, Column6)	1206.82	1024.00	600.20	0.07	0.50	218.00	232.31	218.00	45.52	0.03	0.20	100.00	100.00	0.00	806.00	988.82	1186303.00	21.41	476.52	479.50
2	7	8	11295.00	5018.00	204.20	0	Spot (Block2, Row8, Column7)	256.21	257.50	32.58	0.00	0.13	221.00	231.32	221.00	35.23	0.02	0.15	50.00	18.00	0.00	36.50	35.21	303863.00	0.71	229.15	222.00
2	8	8	11568.00	5022.00	160.45	0	Spot (Block2, Row8, Column8)	382.05	385.00	89.34	0.00	0.23	227.00	235.49	227.00	29.55	0.02	0.13	97.00	93.00	0.00	158.00	155.05	273551.00	4.96	276.59	281.00
3	1	1	13994.00	2927.00	153.90	0	Spot (Block3, Row1, Column1)	14220.07	12661.50	7367.01	0.05	0.52	279.00	276.42	279.00	52.62	0.00	0.19	100.00	100.00	0.00	12382.50	13941.07	9186163.00	265.01	3152.23	2513.00
3	2	1	14291.00	2933.00	147.90	0	Spot (Block3, Row1, Column2)	2153.90	1832.50	1221.30	0.07	0.57	267.00	265.06	267.00	47.17	0.00	0.18	100.00	100.00	0.00	1565.50	1886.90	1279419.00	40.04	718.69	631.00
3	3	1	14606.00	2928.00	199.75	0	Spot (Block3, Row1, Column3)	325.33	303.00	57.50	0.03	0.18	253.00	256.51	253.00	34.49	0.01	0.13	78.00	31.00	0.00	50.00	72.33	368919.00	2.00	276.34	282.00
3	4	1	14886.00	2934.00	145.10	0	Spot (Block3, Row1, Column4)	1649.72	1455.00	889.53	0.05	0.54	266.00	262.79	266.00	35.22	0.01	0.13	100.00	100.00	0.00	1189.00	1383.72	948591.00	39.37	580.24	493.50
3	5	1	15191.00	2941.00	150.00	0	Spot (Block3, Row1, Column5)	829.70	664.00	441.94	0.10	0.53	273.00	267.24	273.00	35.12	0.01	0.13	100.00	99.00	0.00	391.00	556.70	512755.00	16.01	384.59	362.00
3	6	1	15485.00	2938.00	144.35	0	Spot (Block3, Row1, Column6)	2975.52	2725.50	1493.13	0.04	0.50	267.00	262.25	267.00	36.12	0.01	0.14	100.00	100.00	0.00	2458.50	2708.52	1696045.00	75.11	891.39	718.00
3	7	1	15787.00	2946.00	147.40	0	Spot (Block3, Row1, Column7)	2732.90	2546.00	1622.12	0.03	0.59	272.00	275.31	272.00	80.44	0.01	0.29	100.00	100.00	0.00	2274.00	2460.90	1623343.00	30.55	776.01	632.00
3	8	1	16077.00	2947.00	147.55	0	Spot (Block3, Row1, Column8)	39397.61	37683.00	17293.46	0.02	0.44	278.00	289.05	278.00	117.80	0.02	0.41	100.00	100.00	11.46	37405.00	39119.61	23717424.00	331.98	6740.07	5248.50
3	1	2	13988.00	3229.00	147.00	-50	Spot (Block3, Row2, Column1)	284.37	289.00	31.15	0.01	0.11	261.00	261.86	261.00	42.24	0.00	0.16	22.00	1.00	0.00	28.00	23.37	167211.00	0.53	289.05	290.00
3	2	2	14292.00	3235.00	122.60	0	Spot (Block3, Row2, Column2)	374.00	392.00	58.82	0.02	0.16	259.00	257.56	259.00	36.77	0.00	0.14	90.00	69.00	0.00	133.00	115.00	149975.00	3.17	317.77	301.00
3	3	2	14608.00	3224.00	177.05	0	Spot (Block3, Row2, Column3)	318.24	304.00	44.71	0.02	0.14	253.00	254.82	253.00	35.66	0.00	0.14	74.00	28.00	0.00	51.00	65.24	279419.00	1.78	280.60	284.00
3	4	2	14895.00	3246.00	182.75	0	Spot (Block3, Row2, Column4)	328.18	311.00	49.76	0.02	0.15	266.00	263.35	266.00	39.77	0.00	0.15	59.00	30.00	0.00	45.00	62.18	307181.00	1.63	280.64	288.00
3	5	2	15187.00	3233.00	183.15	0	Spot (Block3, Row2, Column5)	1283.42	1232.00	397.94	0.02	0.31	271.00	263.80	271.00	35.56	0.01	0.13	100.00	100.00	0.00	961.00	1012.42	1206417.00	28.67	559.87	547.50
3	6	2	15467.00	3229.00	170.80	0	Spot (Block3, Row2, Column6)	327.73	305.00	56.47	0.03	0.17	270.00	267.48	270.00	50.11	0.00	0.19	37.00	30.00	0.00	35.00	57.73	266446.00	1.20	277.50	282.00
3	7	2	15809.00	3255.00	233.65	0	Spot (Block3, Row2, Column7)	298.01	297.00	27.43	0.00	0.09	251.00	253.97	251.00	35.58	0.01	0.14	72.00	11.00	0.00	46.00	47.01	469073.00	1.24	265.48	273.00
3	8	2	16118.00	3271.00	231.90	0	Spot (Block3, Row2, Column8)	281.76	286.00	29.62	0.01	0.11	267.00	267.49	267.00	69.13	0.00	0.26	2.00	0.00	0.00	19.00	14.76	435318.00	0.21	257.88	261.00
3	1	3	13992.00	3533.00	155.70	0	Spot (Block3, Row3, Column1)	634.76	588.00	224.90	0.03	0.35	249.00	255.11	249.00	38.61	0.01	0.15	100.00	99.00	0.00	339.00	385.76	424021.00	9.83	352.44	333.50
3	2	3	14298.00	3535.00	184.60	0	Spot (Block3, Row3, Column2)	297.91	299.00	54.78	0.00	0.18	256.00	255.23	256.00	35.37	0.00	0.14	63.00	18.00	0.00	43.00	41.91	285990.00	1.21	274.77	281.50
3	3	3	14581.00	3524.00	153.65	0	Spot (Block3, Row3, Column3)	753.44	680.00	334.44	0.04	0.44	260.00	260.01	260.00	47.62	0.00	0.18	99.00	98.00	0.00	420.00	493.44	487476.00	10.36	368.07	357.00
3	4	3	14887.00	3535.00	148.20	0	Spot (Block3, Row3, Column4)	5241.06	4806.00	2751.66	0.04	0.53	265.00	263.23	265.00	44.44	0.00	0.17	100.00	100.00	0.00	4541.00	4976.06	3149877.00	112.02	1410.36	1121.00
3	5	3	15203.00	3539.00	155.90	0	Spot (Block3, Row3, Column5)	683.64	535.00	669.87	0.11	0.98	268.00	269.95	268.00	55.59	0.00	0.21	91.00	81.00	0.00	267.00	415.64	458041.00	7.44	379.07	323.00
3	6	3	15484.00	3531.00	197.60	0	Spot (Block3, Row3, Column6)	2281.62	2027.00	1187.77	0.05	0.52	269.00	272.22	269.00	64.09	0.01	0.24	100.00	100.00	0.00	1758.00	2012.62	2516622.00	31.35	777.41	775.00
3	7	3	15794.00	3539.00	157.35	0	Spot (Block3, Row3, Column7)	490.83	443.00	170.73	0.04	0.35	250.00	258.69	250.00	51.89	0.01	0.20	94.00	79.00	0.00	193.00	240.83	333763.00	4.47	311.85	303.50
3	8	3	16086.00	3548.00	154.85	0	Spot (Block3, Row3, Column8)	902.50	879.00	311.01	0.01	0.34	262.00	260.76	262.00	76.59	0.00	0.29	98.00	96.00	0.00	617.00	640.50	595647.00	8.38	438.27	408.50
3	1	4	13986.00	3823.00	147.15	0	Spot (Block3, Row4, Column1)	5010.59	4457.00	2889.76	0.05	0.58	244.00	253.24	244.00	41.19	0.02	0.16	100.00	100.00	0.00	4213.00	4766.59	2961257.00	115.49	1305.02	928.50
3	2	4	14284.00	3827.00	188.85	0	Spot (Block3, Row4, Column2)	353.75	330.00	63.52	0.03	0.18	248.00	255.41	248.00	50.78	0.01	0.20	88.00	42.00	0.00	82.00	105.75	354453.00	1.94	290.97	293.00
3	3	4	14586.00	3828.00	147.85	0	Spot (Block3, Row4, Column3)	17774.67	16692.00	9477.04	0.03	0.53	248.00	256.87	248.00	55.55	0.02	0.22	100.00	100.00	0.00	16444.00	17526.67	10611480.00	315.37	3889.16	2823.50
3	4	4	14885.00	3838.00	208.70	0	Spot (Block3, Row4, Column4)	292.45	292.00	35.68	0.00	0.12	252.00	258.81	252.00	48.50	0.01	0.19	32.00	5.00	0.00	40.00	40.45	362643.00	0.69	258.34	266.00
3	5	4	15171.00	3822.00	222.90	0	Spot (Block3, Row4, Column5)	394.93	371.00	184.06	0.03	0.47	251.00	260.60	251.00	59.84	0.02	0.23	78.00	50.00	0.00	120.00	143.93	560796.00	2.24	290.04	291.00
3	6	4	15484.00	3831.00	191.40	0	Spot (Block3, Row4, Column6)	1317.22	1298.00	391.07	0.01	0.30	243.00	255.68	243.00	49.56	0.02	0.19	100.00	100.00	0.00	1055.00	1074.22	1363324.00	21.42	540.63	498.00
3	7	4	15774.00	3836.00	166.80	0	Spot (Block3, Row4, Column7)	506.66	433.00	203.43	0.07	0.40	242.00	251.07	242.00	34.58	0.02	0.14	100.00	96.00	0.00	191.00	264.66	390638.00	7.39	307.48	303.00
3	8	4	16080.00	3846.00	179.80	0	Spot (Block3, Row4, Column8)	339.57	317.00	56.74	0.03	0.17	251.00	254.51	251.00	33.11	0.01	0.13	91.00	49.00	0.00	66.00	88.57	307649.00	2.57	277.25	279.00
3	1	5	13988.00	4132.00	148.05	0	Spot (Block3, Row5, Column1)	3871.35	3107.50	2723.39	0.10	0.70	240.00	253.37	240.00	45.68	0.02	0.18	100.00	100.00	0.00	2867.50	3631.35	2330553.00	79.21	891.72	715.00
3	2	5	14285.00	4128.00	151.80	0	Spot (Block3, Row5, Column2)	1037.70	980.00	327.94	0.02	0.32	238.00	247.26	238.00	37.87	0.02	0.15	100.00	100.00	0.00	742.00	799.70	656865.00	20.87	436.87	401.00
3	3	5	14585.00	4139.00	167.30	0	Spot (Block3, Row5, Column3)	594.38	558.00	226.09	0.03	0.38	239.00	250.01	239.00	46.01	0.02	0.18	100.00	92.00	0.00	319.00	355.38	460643.00	7.48	318.07	311.00
3	4	5	14883.00	4134.00	147.75	0	Spot (Block3, Row5, Column4)	1449.08	1343.00	718.68	0.03	0.50	234.00	247.22	234.00	59.48	0.02	0.24	100.00	100.00	0.00	1109.00	1215.08	859306.00	20.21	494.87	449.00
3	5	5	15187.00	4136.00	146.95	0	Spot (Block3, Row5, Column5)	18087.76	16818.00	10326.52	0.03	0.57	249.00	259.57	249.00	66.74	0.02	0.26	100.00	100.00	0.00	16569.00	17838.76	10653690.00	267.12	3565.80	2542.00
3	6	5	15468.00	4146.00	175.35	0	Spot (Block3, Row5, Column6)	290.23	297.00	39.00	0.01	0.13	238.00	250.41	238.00	43.07	0.02	0.17	72.00	8.00	0.00	59.00	52.23	249307.00	0.92	268.75	279.00
3	7	5	15786.00	4139.00	180.90	0	Spot (Block3, Row5, Column7)	666.90	648.50	226.44	0.01	0.34	236.00	246.50	236.00	33.42	0.02	0.14	100.00	100.00	0.00	412.50	430.90	612215.00	12.58	344.15	331.50
3	8	5	16085.00	4139.00	148.10	0	Spot (Block3, Row5, Column8)	1673.38	1358.00	1133.58	0.09	0.68	243.00	250.55	243.00	32.44	0.01	0.13	100.00	100.00	0.00	1115.00	1430.38	997336.00	43.86	500.14	427.00
3	1	6	13984.00	4431.00	197.15	0	Spot (Block3, Row6, Column1)	1811.07	1496.00	973.33	0.08	0.54	229.00	247.15	229.00	53.57	0.03	0.22	100.00	100.00	0.00	1267.00	1582.07	1990365.00	29.20	645.42	619.00
3	2	6	14285.00	4424.00	197.40	0	Spot (Block3, Row6, Column2)	443.32	413.00	115.73	0.03	0.26	223.00	238.08	223.00	47.57	0.03	0.20	100.00	84.00	0.00	190.00	220.32	488090.00	4.31	294.27	293.50
3	3	6	14574.00	4430.00	146.75	0	Spot (Block3, Row6, Column3)	5295.58	4956.00	3223.28	0.03	0.61	224.00	233.03	224.00	36.11	0.02	0.15	100.00	100.00	0.00	4732.00	5071.58	3140278.00	140.18	1087.72	862.00
3	4	6	14881.00	4440.00	183.30	0	Spot (Block3, Row6, Column4)	310.59	299.00	42.61	0.02	0.14	220.00	230.04	220.00	38.48	0.02	0.17	93.00	55.00	0.00	79.00	90.59	294444.00	2.09	259.94	262.00
3	5	6	15185.00	4433.00	145.05	0	Spot (Block3, Row6, Column5)	8092.07	7112.00	4918.90	0.06	0.61	223.00	237.46	223.00	52.20	0.03	0.22	100.00	100.00	0.00	6889.00	7869.07	4628666.00	150.47	1668.98	1264.50
3	6	6	15496.00	4455.00	219.80	0	Spot (Block3, Row6, Column6)	267.60	277.00	38.82	0.01	0.15	225.00	234.61	225.00	31.61	0.02	0.13	62.00	29.00	0.00	52.00	42.60	370631.00	1.04	245.53	237.00
3	7	6	15782.00	4435.00	160.30	0	Spot (Block3, Row6, Column7)	543.64	490.00	192.03	0.05	0.35	230.00	240.41	230.00	32.60	0.02	0.14	99.00	99.00	0.00	260.00	313.64	384900.00	9.30	302.08	292.00
3	8	6	16095.00	4444.00	156.40	0	Spot (Block3, Row6, Column8)	987.66	846.00	558.84	0.07	0.57	244.00	268.09	244.00	342.83	0.04	1.28	71.00	44.00	0.00	602.00	743.66	664693.00	2.10	368.70	327.00
3	1	7	13988.00	4730.00	200.30	0	Spot (Block3, Row7, Column1)	352.28	327.00	71.08	0.03	0.20	216.00	227.65	216.00	42.12	0.02	0.19	96.00	73.00	0.00	111.00	136.28	400194.00	2.96	271.70	282.00
3	2	7	14279.00	4690.00	131.40	0	Spot (Block3, Row7, Column2)	278.91	288.00	29.12	0.01	0.10	216.00	224.05	216.00	34.90	0.02	0.16	78.00	54.00	0.00	72.00	62.91	129414.00	1.57	245.73	236.00
3	3	7	14581.00	4733.00	147.00	-50	Spot (Block3, Row7, Column3)	236.95	228.00	26.59	0.02	0.11	218.00	224.09	218.00	27.93	0.01	0.12	32.00	14.00	0.00	10.00	18.95	140036.00	0.46	242.40	231.00
3	4	7	14887.00	4710.00	125.45	0	Spot (Block3, Row7, Column4)	261.83	271.00	37.81	0.01	0.14	216.00	223.30	216.00	29.18	0.01	0.13	58.00	47.00	0.00	55.00	45.83	109184.00	1.32	234.83	229.00
3	5	7	15169.00	4739.00	212.45	0	Spot (Block3, Row7, Column5)	274.43	283.00	37.68	0.01	0.14	215.00	221.89	215.00	33.87	0.01	0.15	74.00	51.00	0.00	68.00	59.43	354284.00	1.55	225.17	218.00
3	6	7	15481.00	4741.00	188.05	0	Spot (Block3, Row7, Column6)	531.47	513.00	151.60	0.02	0.29	228.00	242.69	228.00	51.58	0.03	0.21	100.00	92.00	0.00	285.00	303.47	529346.00	5.60	320.87	311.00
3	7	7	15775.00	4751.00	152.15	0	Spot (Block3, Row7, Column7)	925.91	809.00	457.17	0.06	0.49	237.00	246.31	237.00	34.91	0.02	0.14	100.00	99.00	0.00	572.00	688.91	588876.00	19.47	449.65	323.00
3	8	7	16082.00	4741.00	189.60	0	Spot (Block3, Row7, Column8)	1504.27	1497.00	358.15	0.00	0.24	258.00	262.94	258.00	70.46	0.01	0.27	100.00	100.00	0.00	1239.00	1246.27	1526836.00	17.62	639.28	614.00
3	1	8	13975.00	5033.00	162.25	0	Spot (Block3, Row8, Column1)	496.29	458.00	168.28	0.03	0.34	216.00	221.39	216.00	26.18	0.01	0.12	100.00	100.00	0.00	242.00	280.29	360303.00	10.50	284.01	284.50
3	2	8	14281.00	5046.00	210.15	0	Spot (Block3, Row8, Column2)	264.06	271.00	28.37	0.01	0.11	215.00	221.80	215.00	27.65	0.01	0.12	72.00	50.00	0.00	56.00	49.06	333509.00	1.53	232.32	226.00
3	3	8	14574.00	5030.00	171.55	0	Spot (Block3, Row8, Column3)	456.35	378.00	210.54	0.08	0.46	219.00	226.81	219.00	28.34	0.02	0.12	97.00	92.00	0.00	159.00	237.35	373747.00	8.10	273.97	281.00
3	4	8	14880.00	5035.00	152.80	0	Spot (Block3, Row8, Column4)	1748.76	1656.50	742.53	0.02	0.42	219.00	227.79	219.00	30.83	0.02	0.14	100.00	100.00	0.00	1437.50	1529.76	1126201.00	49.34	564.07	482.00
3	5	8	15159.00	5038.00	223.45	0	Spot (Block3, Row8, Column5)	270.60	279.00	28.48	0.01	0.11	221.00	233.12	221.00	47.40	0.02	0.20	59.00	1.00	0.00	58.00	49.60	388039.00	0.79	233.10	226.00
3	6	8	15481.00	5034.00	188.60	0	Spot (Block3, Row8, Column6)	2577.63	2115.00	1519.84	0.09	0.59	232.00	251.93	232.00	62.98	0.04	0.25	100.00	100.00	0.00	1883.00	2345.63	2580206.00	36.93	772.89	751.00
3	7	8	15779.00	5037.00	150.60	0	Spot (Block3, Row8, Column7)	865.85	768.50	482.48	0.05	0.56	237.00	247.54	237.00	43.63	0.02	0.18	98.00	91.00	0.00	531.50	628.85	542025.00	14.17	389.74	365.00
3	8	8	16071.00	5047.00	157.65	0	Spot (Block3, Row8, Column8)	452.68	399.00	200.25	0.05	0.44	265.00	262.53	265.00	59.46	0.00	0.23	76.00	60.00	0.00	134.00	187.68	309633.00	3.20	307.66	305.00
4	1	1	18494.00	2950.00	154.10	0	Spot (Block4, Row1, Column1)	12560.90	11723.00	6605.19	0.03	0.53	196.00	202.33	196.00	43.84	0.01	0.22	100.00	100.00	0.00	11527.00	12364.90	8239950.00	281.88	2442.52	1815.50
4	2	1	18791.00	2955.00	161.20	0	Spot (Block4, Row1, Column2)	293.70	295.00	37.22	0.00	0.13	190.00	193.55	190.00	31.66	0.01	0.16	96.00	84.00	0.00	105.00	103.70	210580.00	3.16	229.02	218.00
4	3	1	19088.00	2966.00	164.55	0	Spot (Block4, Row1, Column3)	235.01	224.00	29.81	0.02	0.13	186.00	186.36	186.00	18.15	0.00	0.10	88.00	52.00	0.00	38.00	49.01	176020.00	2.68	204.15	205.00
4	4	1	19385.00	2964.00	164.35	0	Spot (Block4, Row1, Column4)	265.47	278.00	39.23	0.02	0.15	184.00	183.03	184.00	19.51	0.00	0.11	97.00	84.00	0.00	94.00	81.47	199102.00	4.22	208.76	205.00
4	5	1	19692.00	2963.00	152.80	0	Spot (Block4, Row1, Column5)	269.99	278.00	32.82	0.01	0.12	180.00	179.20	180.00	18.94	0.00	0.11	99.00	90.00	0.00	98.00	89.99	171715.00	4.79	210.90	207.50
4	6	1	19985.00	2964.00	168.65	0	Spot (Block4, Row1, Column6)	263.98	276.00	39.59	0.02	0.15	175.00	174.66	175.00	16.77	0.00	0.10	98.00	90.00	0.00	101.00	88.98	208018.00	5.33	200.45	199.00
4	7	1	20292.00	2965.00	146.65	0	Spot (Block4, Row1, Column7)	387.17	379.00	97.05	0.01	0.25	179.00	188.39	179.00	102.36	0.02	0.54	85.00	48.00	0.00	200.00	208.17	226496.00	1.94	238.14	228.00
4	8	1	20578.00	2968.00	146.30	0	Spot (Block4, Row1, Column8)	35535.17	34924.50	15712.58	0.01	0.44	187.00	205.03	187.00	126.12	0.04	0.62	100.00	100.00	2.57	34737.50	35348.17	20752544.00	280.12	6938.23	4833.00
4	1	2	18492.00	3224.00	261.60	0	Spot (Block4, Row2, Column1)	206.10	205.00	20.05	0.00	0.10	198.00	201.70	198.00	35.41	0.01	0.18	5.00	0.00	0.00	7.00	8.10	409726.00	0.12	198.58	198.00
4	2	2	18822.00	3260.00	116.20	0	Spot (Block4, Row2, Column2)	245.52	247.00	19.31	0.00	0.08	194.00	195.38	194.00	17.92	0.00	0.09	95.00	76.00	0.00	53.00	51.52	87160.00	2.80	217.33	216.00
4	3	2	19090.00	3268.00	213.10	0	Spot (Block4, Row2, Column3)	215.84	213.00	22.69	0.01	0.11	191.00	191.67	191.00	15.98	0.00	0.08	65.00	27.00	0.00	22.00	24.84	279946.00	1.51	203.52	204.00
4	4	2	19387.00	3270.00	215.20	0	Spot (Block4, Row2, Column4)	219.92	217.00	22.68	0.01	0.10	194.00	193.21	194.00	15.98	0.00	0.08	69.00	32.00	0.00	23.00	25.92	291169.00	1.67	205.58	208.00
4	5	2	19685.00	3261.00	191.65	0	Spot (Block4, Row2, Column5)	342.29	334.00	55.81	0.01	0.16	190.00	189.76	190.00	18.08	0.00	0.10	99.00	98.00	0.00	144.00	152.29	355978.00	8.44	243.25	238.50
4	6	2	19980.00	3261.00	156.20	0	Spot (Block4, Row2, Column6)	218.68	218.00	15.27	0.00	0.07	179.00	181.16	179.00	25.86	0.01	0.14	81.00	20.00	0.00	39.00	39.68	146295.00	1.45	199.60	199.00
4	7	2	20291.00	3253.00	190.50	0	Spot (Block4, Row2, Column7)	205.13	205.00	12.11	0.00	0.06	175.00	174.43	175.00	18.16	0.00	0.10	83.00	30.00	0.00	30.00	30.13	210468.00	1.69	191.09	193.00
4	8	2	20587.00	3265.00	147.00	-50	Spot (Block4, Row2, Column8)	189.45	189.00	13.74	0.00	0.07	180.00	187.53	180.00	80.37	0.02	0.43	0.00	0.00	0.00	9.00	9.45	111396.00	0.02	193.51	192.00
4	1	3	18486.00	3556.00	153.90	0	Spot (Block4, Row3, Column1)	308.08	307.00	34.01	0.00	0.11	194.00	195.01	194.00	16.54	0.00	0.08	99.00	97.00	0.00	113.00	114.08	200249.00	6.84	241.52	231.50
4	2	3	18773.00	3561.00	176.15	0	Spot (Block4, Row3, Column2)	234.03	226.00	29.87	0.02	0.13	195.00	195.94	195.00	19.27	0.00	0.10	63.00	42.00	0.00	31.00	39.03	203135.00	1.98	211.46	209.00
4	3	3	19072.00	3549.00	186.35	0	Spot (Block4, Row3, Column3)	246.09	240.00	29.08	0.01	0.12	193.00	192.92	193.00	16.98	0.00	0.09	91.00	73.00	0.00	47.00	53.09	241171.00	3.13	213.57	211.00
4	4	3	19389.00	3555.00	166.35	0	Spot (Block4, Row3, Column4)	345.19	327.00	74.46	0.02	0.22	193.00	192.80	193.00	17.28	0.00	0.09	99.00	97.00	0.00	134.00	152.19	265103.00	8.82	236.61	229.00
4	5	3	19682.00	3568.00	134.40	0	Spot (Block4, Row3, Column5)	265.33	265.00	39.45	0.00	0.15	194.00	195.35	194.00	23.07	0.00	0.12	92.00	76.00	0.00	71.00	71.33	128420.00	3.03	224.56	218.00
4	6	3	19991.00	3559.00	176.15	0	Spot (Block4, Row3, Column6)	975.69	952.50	407.36	0.01	0.42	189.00	192.70	189.00	29.27	0.01	0.15	100.00	100.00	0.00	763.50	786.69	846902.00	26.75	385.41	384.00
4	7	3	20295.00	3565.00	107.75	0	Spot (Block4, Row3, Column7)	270.57	253.00	108.42	0.03	0.40	180.00	181.29	180.00	26.45	0.00	0.15	100.00	90.00	0.00	73.00	90.57	79278.00	3.38	242.96	243.00
4	8	3	20588.00	3572.00	153.45	0	Spot (Block4, Row3, Column8)	584.90	588.00	158.97	0.00	0.27	173.00	172.10	173.00	19.55	0.00	0.11	100.00	100.00	0.00	415.00	411.90	375505.00	21.12	293.28	277.50
4	1	4	18489.00	3851.00	154.80	0	Spot (Block4, Row4, Column1)	331.37	315.50	50.39	0.02	0.15	194.00	195.06	194.00	17.89	0.00	0.09	99.00	97.00	0.00	121.50	137.37	218044.00	7.62	236.36	222.00
4	2	4	18786.00	3859.00	168.55	0	Spot (Block4, Row4, Column2)	311.18	309.00	46.65	0.00	0.15	197.00	198.32	197.00	21.56	0.00	0.11	97.00	88.00	0.00	112.00	114.18	244901.00	5.23	238.91	222.00
4	3	4	19088.00	3855.00	146.85	0	Spot (Block4, Row4, Column3)	982.56	983.50	296.48	0.00	0.30	193.00	193.91	193.00	20.83	0.00	0.11	100.00	100.00	0.00	790.50	789.56	577743.00	37.87	406.32	361.50
4	4	4	19355.00	3850.00	197.15	0	Spot (Block4, Row4, Column4)	213.33	212.00	22.00	0.00	0.10	187.00	188.23	187.00	18.04	0.00	0.10	65.00	25.00	0.00	25.00	26.33	234664.00	1.39	199.23	199.00
4	5	4	19648.00	3862.00	203.00	0	Spot (Block4, Row4, Column5)	214.90	212.00	19.18	0.01	0.09	186.00	186.94	186.00	18.66	0.00	0.10	70.00	26.00	0.00	26.00	28.90	251005.00	1.50	199.13	198.00
4	6	4	19985.00	3862.00	196.40	0	Spot (Block4, Row4, Column6)	326.76	314.00	43.65	0.02	0.13	186.00	187.91	186.00	24.01	0.00	0.13	99.00	97.00	0.00	128.00	140.76	356172.00	5.78	242.59	233.00
4	7	4	20277.00	3858.00	149.25	0	Spot (Block4, Row4, Column7)	288.86	285.50	52.16	0.01	0.18	183.00	185.70	183.00	28.97	0.01	0.16	90.00	82.00	0.00	102.50	105.86	176782.00	3.56	217.00	209.00
4	8	4	20574.00	3876.00	221.35	0	Spot (Block4, Row4, Column8)	195.08	195.00	15.65	0.00	0.08	174.00	173.48	174.00	17.72	0.00	0.10	57.00	18.00	0.00	21.00	21.08	273897.00	1.22	177.33	178.00
4	1	5	18483.00	4144.00	156.30	0	Spot (Block4, Row5, Column1)	351.80	334.50	66.80	0.02	0.19	194.00	196.07	194.00	22.94	0.00	0.12	99.00	97.00	0.00	140.50	157.80	236408.00	6.79	238.68	231.00
4	2	5	18785.00	4151.00	151.95	0	Spot (Block4, Row5, Column2)	679.26	640.00	206.30	0.03	0.30	195.00	198.77	195.00	26.73	0.01	0.13	100.00	100.00	0.00	445.00	484.26	431328.00	17.98	326.00	301.00
4	3	5	19090.00	4155.00	157.95	0	Spot (Block4, Row5, Column3)	484.15	450.00	151.92	0.03	0.31	191.00	192.45	191.00	19.58	0.00	0.10	100.00	100.00	0.00	259.00	293.15	331641.00	14.90	261.96	262.00
4	4	5	19387.00	4164.00	159.95	0	Spot (Block4, Row5, Column4)	316.55	305.00	47.93	0.02	0.15	184.00	185.34	184.00	18.13	0.00	0.10	100.00	97.00	0.00	121.00	132.55	222538.00	7.24	228.39	218.00
4	5	5	19686.00	4155.00	145.05	0	Spot (Block4, Row5, Column5)	889.07	848.00	278.39	0.02	0.31	179.00	179.77	179.00	19.06	0.00	0.11	100.00	100.00	0.00	669.00	710.07	508550.00	37.21	351.92	298.00
4	6	5	19982.00	4164.00	149.45	0	Spot (Block4, Row5, Column6)	215.09	211.00	20.74	0.01	0.10	178.00	181.16	178.00	29.92	0.01	0.17	58.00	14.00	0.00	33.00	37.09	131850.00	1.13	193.21	191.00
4	7	5	20288.00	4163.00	173.35	0	Spot (Block4, Row5, Column7)	1848.04	1818.00	841.96	0.01	0.46	180.00	185.54	180.00	38.32	0.01	0.21	100.00	100.00	0.00	1638.00	1668.04	1546810.00	43.39	530.90	513.00
4	8	5	20591.00	4155.00	146.90	0	Spot (Block4, Row5, Column8)	328.12	316.00	41.14	0.02	0.13	177.00	178.53	177.00	29.77	0.00	0.17	99.00	97.00	0.00	139.00	151.12	193589.00	5.02	230.78	216.00
4	1	6	18485.00	4451.00	177.75	0	Spot (Block4, Row6, Column1)	873.06	852.00	362.50	0.01	0.42	193.00	198.86	193.00	31.68	0.01	0.16	100.00	100.00	0.00	659.00	680.06	770911.00	21.28	370.38	382.00
4	2	6	18787.00	4448.00	182.90	0	Spot (Block4, Row6, Column2)	1044.26	1029.50	373.72	0.01	0.36	193.00	200.14	193.00	36.88	0.02	0.18	100.00	100.00	0.00	836.50	851.26	979519.00	22.89	421.63	411.00
4	3	6	19082.00	4459.00	154.90	0	Spot (Block4, Row6, Column3)	397.73	397.00	85.93	0.00	0.22	187.00	189.14	187.00	27.02	0.00	0.14	99.00	98.00	0.00	210.00	210.73	261308.00	7.72	253.40	259.00
4	4	6	19379.00	4460.00	143.45	0	Spot (Block4, Row6, Column4)	236.84	233.00	23.55	0.01	0.10	181.00	180.44	181.00	17.33	0.00	0.10	98.00	76.00	0.00	52.00	55.84	132392.00	3.25	204.57	204.00
4	5	6	19690.00	4456.00	140.85	0	Spot (Block4, Row6, Column5)	618.85	618.50	156.00	0.00	0.25	177.00	176.37	177.00	17.91	0.00	0.10	100.00	100.00	0.00	441.50	441.85	332943.00	24.71	308.82	270.50
4	6	6	19981.00	4449.00	209.25	0	Spot (Block4, Row6, Column6)	198.69	197.00	17.86	0.00	0.09	174.00	175.82	174.00	23.73	0.00	0.13	49.00	9.00	0.00	23.00	24.69	247169.00	0.96	177.55	176.00
4	7	6	20272.00	4461.00	164.25	0	Spot (Block4, Row6, Column7)	251.94	248.00	38.68	0.01	0.15	175.00	176.95	175.00	28.56	0.00	0.16	89.00	68.00	0.00	73.00	76.94	186937.00	2.63	197.08	198.00
4	8	6	20592.00	4467.00	166.10	0	Spot (Block4, Row6, Column8)	265.64	277.00	31.69	0.02	0.12	176.00	176.16	176.00	21.27	0.00	0.12	98.00	90.00	0.00	101.00	89.64	203743.00	4.21	204.01	204.00
4	1	7	18497.00	4757.00	181.35	0	Spot (Block4, Row7, Column1)	281.07	287.00	47.46	0.01	0.17	188.00	190.24	188.00	22.64	0.01	0.12	93.00	82.00	0.00	99.00	93.07	260836.00	4.01	214.57	211.00
4	2	7	18767.00	4744.00	230.15	0	Spot (Block4, Row7, Column2)	204.09	204.00	15.85	0.00	0.08	185.00	187.43	185.00	24.95	0.01	0.13	36.00	3.00	0.00	19.00	19.09	310220.00	0.67	187.48	188.00
4	3	7	19079.00	4767.00	176.40	0	Spot (Block4, Row7, Column3)	204.20	205.00	11.74	0.00	0.06	179.00	178.14	179.00	16.82	0.00	0.09	77.00	22.00	0.00	26.00	25.20	178061.00	1.55	189.17	190.00
4	4	7	19391.00	4725.00	187.85	0	Spot (Block4, Row7, Column4)	201.60	202.00	12.02	0.00	0.06	179.00	178.52	179.00	18.26	0.00	0.10	65.00	12.00	0.00	23.00	22.60	199986.00	1.26	191.19	193.00
4	5	7	19666.00	4749.00	203.10	0	Spot (Block4, Row7, Column5)	198.54	197.00	17.76	0.00	0.09	176.00	176.31	176.00	24.25	0.00	0.14	41.00	4.00	0.00	21.00	22.54	232286.00	0.92	181.87	183.50
4	6	7	19979.00	4759.00	166.35	0	Spot (Block4, Row7, Column6)	1259.92	1216.50	383.96	0.02	0.30	178.00	183.84	178.00	38.71	0.01	0.21	100.00	100.00	0.00	1038.50	1081.92	970141.00	27.80	420.99	398.00
4	7	7	20272.00	4778.00	159.50	0	Spot (Block4, Row7, Column7)	242.82	236.00	30.29	0.01	0.12	179.00	180.25	179.00	26.77	0.00	0.15	91.00	54.00	0.00	57.00	63.82	171188.00	2.34	203.79	200.00
4	8	7	20584.00	4782.00	200.80	0	Spot (Block4, Row7, Column8)	619.86	504.00	342.15	0.09	0.55	179.00	179.60	179.00	22.51	0.00	0.13	100.00	99.00	0.00	325.00	440.86	709120.00	19.56	287.85	251.00
4	1	8	18470.00	5055.00	157.50	0	Spot (Block4, Row8, Column1)	450.05	416.00	114.38	0.03	0.25	190.00	190.75	190.00	16.42	0.00	0.09	100.00	100.00	0.00	226.00	260.05	304686.00	15.79	269.73	276.50
4	2	8	18771.00	5039.00	181.00	0	Spot (Block4, Row8, Column2)	213.12	209.00	19.92	0.01	0.09	186.00	185.48	186.00	15.57	0.00	0.08	70.00	32.00	0.00	23.00	27.12	195429.00	1.78	196.64	196.00
4	3	8	19076.00	5047.00	171.40	0	Spot (Block4, Row8, Column3)	264.41	276.00	34.29	0.02	0.13	181.00	180.16	181.00	17.57	0.00	0.10	97.00	84.00	0.00	95.00	83.41	216288.00	4.79	200.63	199.00
4	4	8	19382.00	5055.00	149.60	0	Spot (Block4, Row8, Column4)	1141.87	1154.50	400.72	0.00	0.35	182.00	182.73	182.00	18.40	0.00	0.10	100.00	100.00	0.00	972.50	959.87	703389.00	52.12	442.63	389.00
4	5	8	19644.00	5071.00	203.00	0	Spot (Block4, Row8, Column5)	199.17	199.00	13.38	0.00	0.07	178.00	179.03	178.00	25.06	0.00	0.14	36.00	2.00	0.00	21.00	21.17	233030.00	0.80	186.24	187.00
4	6	8	19986.00	5060.00	169.05	0	Spot (Block4, Row8, Column6)	1523.50	1422.50	783.88	0.03	0.51	181.00	187.39	181.00	39.58	0.02	0.21	100.00	100.00	0.00	1241.50	1342.50	1203563.00	33.76	438.44	440.00
4	7	8	20290.00	5061.00	177.35	0	Spot (Block4, Row8, Column7)	218.70	213.00	25.21	0.01	0.12	181.00	184.17	181.00	28.90	0.01	0.16	57.00	18.00	0.00	32.00	37.70	192235.00	1.19	193.62	194.00
4	8	8	20573.00	5064.00	146.10	0	Spot (Block4, Row8, Column8)	430.46	411.00	77.40	0.02	0.18	177.00	178.07	177.00	16.69	0.00	0.09	100.00	100.00	0.00	234.00	253.46	250098.00	15.13	260.02	256.00
5	1	1	4968.00	7380.00	151.60	0	Spot (Block5, Row1, Column1)	11612.22	10468.00	6046.02	0.05	0.52	297.00	303.07	297.00	51.11	0.01	0.17	100.00	100.00	0.00	10171.00	11315.22	7338926.00	221.26	2534.56	1679.00
5	2	1	5262.00	7386.00	145.70	0	Spot (Block5, Row1, Column2)	1142.00	1098.50	417.67	0.02	0.37	295.00	297.76	295.00	40.64	0.00	0.14	100.00	100.00	0.00	803.50	847.00	657794.00	20.78	494.79	471.00
5	3	1	5571.00	7389.00	164.70	0	Spot (Block5, Row1, Column3)	539.46	486.50	160.74	0.04	0.30	296.00	297.39	296.00	27.65	0.00	0.09	99.00	94.00	0.00	190.50	243.46	406754.00	8.76	356.25	345.00
5	4	1	5859.00	7386.00	145.65	0	Spot (Block5, Row1, Column4)	989.79	941.50	344.50	0.02	0.35	300.00	303.77	300.00	31.29	0.01	0.10	100.00	100.00	0.00	641.50	689.79	570117.00	21.92	450.64	411.50
5	5	1	6162.00	7388.00	146.90	0	Spot (Block5, Row1, Column5)	963.05	871.00	462.47	0.04	0.48	303.00	308.77	303.00	30.57	0.01	0.10	100.00	100.00	0.00	568.00	660.05	572051.00	21.40	443.92	428.00
5	6	1	6456.00	7391.00	144.40	0	Spot (Block5, Row1, Column6)	961.07	866.00	346.17	0.05	0.36	302.00	309.27	302.00	33.69	0.01	0.11	100.00	100.00	0.00	564.00	659.07	545885.00	19.35	494.81	460.00
5	7	1	6761.00	7392.00	146.15	0	Spot (Block5, Row1, Column7)	2587.55	2439.00	1318.50	0.03	0.51	309.00	327.85	309.00	83.79	0.03	0.26	100.00	100.00	0.00	2130.00	2278.55	1508541.00	26.97	881.23	752.00
5	8	1	7050.00	7401.00	146.90	0	Spot (Block5, Row1, Column8)	34716.29	32261.50	16889.73	0.03	0.49	319.00	350.89	319.00	121.37	0.04	0.35	100.00	100.00	4.75	31942.50	34397.29	20482636.00	283.15	6567.18	4229.00
5	1	2	4961.00	7680.00	237.95	0	Spot (Block5, Row2, Column1)	323.28	316.50	26.01	0.01	0.08	294.00	296.97	294.00	37.54	0.00	0.13	26.00	9.00	0.00	22.50	29.28	526948.00	0.70	300.38	298.00
5	2	2	5255.00	7683.00	128.55	0	Spot (Block5, Row2, Column2)	685.83	681.00	144.59	0.00	0.21	292.00	292.46	292.00	30.57	0.00	0.10	100.00	100.00	0.00	389.00	393.83	300394.00	12.87	419.55	410.00
5	3	2	5580.00	7691.00	181.75	0	Spot (Block5, Row2, Column3)	353.41	334.00	52.21	0.02	0.15	296.00	298.21	296.00	30.31	0.00	0.10	53.00	47.00	0.00	38.00	57.41	327260.00	1.82	316.07	302.00
5	4	2	5865.00	7689.00	167.45	0	Spot (Block5, Row2, Column4)	588.87	591.00	127.52	0.00	0.22	298.00	301.56	298.00	29.61	0.01	0.10	99.00	99.00	0.00	293.00	290.87	457553.00	9.70	388.48	394.00
5	5	2	6166.00	7689.00	168.55	0	Spot (Block5, Row2, Column5)	754.21	708.00	194.65	0.03	0.26	301.00	308.30	301.00	36.65	0.01	0.12	100.00	100.00	0.00	407.00	453.21	593562.00	12.17	431.58	412.50
5	6	2	6457.00	7695.00	158.65	0	Spot (Block5, Row2, Column6)	410.00	391.00	74.35	0.02	0.18	307.00	327.21	307.00	84.53	0.03	0.26	49.00	23.00	0.00	84.00	103.00	286183.00	0.98	345.33	330.00
5	7	2	6766.00	7691.00	170.55	0	Spot (Block5, Row2, Column7)	454.87	421.00	92.31	0.03	0.20	306.00	314.24	306.00	35.61	0.01	0.11	95.00	88.00	0.00	115.00	148.87	368903.00	3.95	355.35	347.50
5	8	2	7062.00	7695.00	147.00	-50	Spot (Block5, Row2, Column8)	349.77	327.00	52.60	0.03	0.15	308.00	328.76	308.00	86.25	0.03	0.26	26.00	1.00	0.00	19.00	41.77	205317.00	0.24	333.70	310.00
5	1	3	4955.00	7983.00	148.10	0	Spot (Block5, Row3, Column1)	882.36	854.00	305.47	0.01	0.35	294.00	293.31	294.00	23.99	0.00	0.08	100.00	99.00	0.00	560.00	588.36	529419.00	24.56	441.06	399.00
5	2	3	5269.00	7982.00	230.90	0	Spot (Block5, Row3, Column2)	327.12	317.00	33.75	0.01	0.10	294.00	294.32	294.00	25.85	0.00	0.09	44.00	24.00	0.00	23.00	33.12	501809.00	1.27	299.48	297.00
5	3	3	5534.00	7969.00	162.85	0	Spot (Block5, Row3, Column3)	666.76	484.00	802.30	0.14	1.20	297.00	299.95	297.00	35.29	0.00	0.12	95.00	89.00	0.00	187.00	369.76	490736.00	10.40	414.48	373.00
5	4	3	5856.00	7990.00	146.70	0	Spot (Block5, Row3, Column4)	956.64	928.50	341.70	0.01	0.36	299.00	303.35	299.00	33.30	0.01	0.11	100.00	100.00	0.00	629.50	657.64	560593.00	19.62	470.52	428.00
5	5	3	6160.00	7989.00	147.00	-50	Spot (Block5, Row3, Column5)	870.81	461.00	2711.60	0.28	3.11	304.00	319.92	304.00	73.20	0.02	0.23	92.00	52.00	0.00	157.00	566.81	512907.00	7.53	372.81	372.00
5	6	3	6463.00	7990.00	197.65	0	Spot (Block5, Row3, Column6)	3841.03	3352.00	2202.54	0.06	0.57	314.00	347.30	314.00	109.42	0.04	0.32	100.00	100.00	0.00	3038.00	3527.03	4248176.00	31.93	1201.55	1201.50
5	7	3	6766.00	7995.00	149.75	0	Spot (Block5, Row3, Column7)	749.77	670.00	270.23	0.05	0.36	309.00	328.25	309.00	83.11	0.03	0.25	99.00	88.00	0.00	361.00	440.77	461108.00	5.07	423.26	405.00
5	8	3	7059.00	8004.00	162.40	0	Spot (Block5, Row3, Column8)	725.19	688.00	210.18	0.02	0.29	309.00	320.30	309.00	36.76	0.02	0.11	99.00	99.00	0.00	379.00	416.19	530112.00	11.02	446.14	419.50
5	1	4	4964.00	8274.00	157.55	0	Spot (Block5, Row4, Column1)	804.87	737.00	308.21	0.04	0.38	298.00	300.45	298.00	28.57	0.00	0.10	100.00	99.00	0.00	439.00	506.87	545702.00	17.65	402.75	396.00
5	2	4	5263.00	8283.00	212.00	0	Spot (Block5, Row4, Column2)	466.41	479.00	79.47	0.01	0.17	298.00	301.09	298.00	33.75	0.00	0.11	95.00	91.00	0.00	181.00	168.41	597002.00	4.90	348.39	337.00
5	3	4	5561.00	8286.00	143.80	0	Spot (Block5, Row4, Column3)	4489.36	4361.00	2268.83	0.01	0.51	298.00	304.40	298.00	38.40	0.01	0.13	100.00	100.00	0.00	4063.00	4191.36	2505062.00	108.98	1291.67	976.00
5	4	4	5842.00	8291.00	200.55	0	Spot (Block5, Row4, Column4)	339.63	325.00	40.72	0.02	0.12	297.00	302.38	297.00	33.32	0.01	0.11	43.00	33.00	0.00	28.00	42.63	387859.00	1.12	324.24	311.00
5	5	4	6181.00	8285.00	161.00	0	Spot (Block5, Row4, Column5)	486.14	393.00	557.58	0.09	1.15	303.00	309.96	303.00	38.40	0.01	0.12	80.00	63.00	0.00	90.00	183.14	349047.00	4.59	369.07	383.00
5	6	4	6461.00	8285.00	168.25	0	Spot (Block5, Row4, Column6)	880.60	877.00	233.31	0.00	0.26	308.00	325.90	308.00	73.01	0.02	0.22	100.00	99.00	0.00	569.00	572.60	690391.00	7.60	472.32	465.00
5	7	4	6751.00	8296.00	145.35	0	Spot (Block5, Row4, Column7)	666.70	592.00	230.70	0.05	0.35	306.00	316.08	306.00	42.29	0.01	0.13	100.00	100.00	0.00	286.00	360.70	384021.00	8.29	415.49	404.00
5	8	4	7065.00	8305.00	161.70	0	Spot (Block5, Row4, Column8)	466.63	466.00	98.40	0.00	0.21	310.00	319.46	310.00	36.94	0.01	0.12	96.00	90.00	0.00	156.00	156.63	340637.00	3.98	362.09	350.50
5	1	5	4963.00	8581.00	139.40	0	Spot (Block5, Row5, Column1)	2589.07	2459.50	1158.30	0.02	0.45	296.00	307.24	296.00	59.67	0.02	0.19	100.00	100.00	0.00	2163.50	2293.07	1382562.00	38.24	849.67	735.00
5	2	5	5261.00	8579.00	154.85	0	Spot (Block5, Row5, Column2)	746.92	721.00	201.17	0.02	0.27	299.00	304.92	299.00	33.53	0.01	0.11	100.00	100.00	0.00	422.00	447.92	490728.00	13.18	420.98	409.00
5	3	5	5555.00	8584.00	163.00	0	Spot (Block5, Row5, Column3)	939.32	891.00	363.08	0.02	0.39	299.00	307.39	299.00	35.99	0.01	0.12	100.00	100.00	0.00	592.00	640.32	692282.00	17.56	452.77	438.50
5	4	5	5858.00	8588.00	167.25	0	Spot (Block5, Row5, Column4)	507.78	487.00	109.14	0.02	0.21	296.00	300.38	296.00	34.03	0.01	0.11	99.00	96.00	0.00	191.00	211.78	394548.00	6.10	365.75	371.50
5	5	5	6158.00	8588.00	139.20	0	Spot (Block5, Row5, Column5)	6881.56	6203.00	3745.10	0.05	0.54	301.00	309.18	301.00	43.10	0.01	0.14	100.00	100.00	0.00	5902.00	6580.56	3626580.00	152.48	1783.83	1289.00
5	6	5	6450.00	8585.00	170.60	0	Spot (Block5, Row5, Column6)	418.13	400.00	59.24	0.02	0.14	303.00	311.53	303.00	40.01	0.01	0.13	91.00	73.00	0.00	97.00	115.13	337849.00	2.66	350.07	343.00
5	7	5	6758.00	8592.00	176.00	0	Spot (Block5, Row5, Column7)	1217.37	1150.00	429.32	0.02	0.35	306.00	317.41	306.00	46.01	0.02	0.14	100.00	100.00	0.00	844.00	911.37	1053026.00	19.56	560.72	564.00
5	8	5	7065.00	8593.00	148.15	0	Spot (Block5, Row5, Column8)	1195.03	1059.00	571.97	0.05	0.48	308.00	321.48	308.00	44.95	0.02	0.14	100.00	100.00	0.00	751.00	887.03	714628.00	19.43	498.73	480.50
5	1	6	4958.00	8884.00	198.75	0	Spot (Block5, Row6, Column1)	3129.45	2618.00	1904.65	0.08	0.61	294.00	315.14	294.00	84.80	0.03	0.27	100.00	100.00	0.00	2324.00	2835.45	3495598.00	33.19	1015.69	1016.00
5	2	6	5258.00	8884.00	194.25	0	Spot (Block5, Row6, Column2)	744.92	707.50	206.58	0.02	0.28	295.00	308.43	295.00	67.46	0.02	0.22	100.00	97.00	0.00	412.50	449.92	794087.00	6.47	438.29	422.00
5	3	6	5550.00	8887.00	140.90	0	Spot (Block5, Row6, Column3)	1858.51	1744.50	813.89	0.03	0.44	295.00	299.19	295.00	39.09	0.01	0.13	100.00	100.00	0.00	1449.50	1563.51	992444.00	39.90	682.10	576.50
5	4	6	5850.00	8891.00	201.80	0	Spot (Block5, Row6, Column4)	374.97	380.00	47.71	0.01	0.13	294.00	297.96	294.00	35.86	0.01	0.12	76.00	61.00	0.00	86.00	80.97	432710.00	2.15	324.35	317.00
5	5	6	6154.00	8888.00	140.25	0	Spot (Block5, Row6, Column5)	6298.30	5845.00	3321.53	0.03	0.53	298.00	306.40	298.00	45.57	0.01	0.15	100.00	100.00	0.00	5547.00	6000.30	3350698.00	131.48	1656.49	1313.50
5	6	6	6458.00	8888.00	190.90	0	Spot (Block5, Row6, Column6)	398.99	392.00	71.55	0.01	0.18	300.00	307.44	300.00	40.18	0.01	0.13	78.00	64.00	0.00	92.00	98.99	410160.00	2.28	342.05	325.50
5	7	6	6750.00	8890.00	152.00	0	Spot (Block5, Row6, Column7)	1058.68	973.00	458.04	0.04	0.43	303.00	311.67	303.00	43.27	0.01	0.14	100.00	100.00	0.00	670.00	755.68	672259.00	17.26	472.07	424.50
5	8	6	7063.00	8893.00	147.45	0	Spot (Block5, Row6, Column8)	1299.63	1192.00	557.91	0.04	0.43	311.00	321.95	311.00	41.22	0.02	0.13	100.00	100.00	0.00	881.00	988.63	771979.00	23.72	534.01	493.00
5	1	7	4959.00	9181.00	191.05	0	Spot (Block5, Row7, Column1)	504.61	495.00	103.30	0.01	0.20	292.00	301.21	292.00	59.95	0.01	0.20	93.00	80.00	0.00	203.00	212.61	519745.00	3.39	357.93	359.00
5	2	7	5260.00	9195.00	212.00	0	Spot (Block5, Row7, Column2)	324.34	314.00	35.18	0.01	0.11	292.00	291.77	292.00	33.45	0.00	0.11	31.00	23.00	0.00	22.00	32.34	417753.00	0.97	305.17	301.50
5	3	7	5555.00	9187.00	211.90	0	Spot (Block5, Row7, Column3)	322.93	308.00	37.94	0.02	0.12	291.00	289.72	291.00	36.37	0.00	0.13	26.00	19.00	0.00	17.00	31.93	413354.00	0.91	306.54	303.50
5	4	7	5844.00	9184.00	210.20	0	Spot (Block5, Row7, Column4)	342.10	316.00	159.01	0.03	0.46	291.00	292.87	291.00	31.09	0.00	0.11	38.00	23.00	0.00	25.00	51.10	430024.00	1.58	302.28	296.00
5	5	7	6152.00	9189.00	186.75	0	Spot (Block5, Row7, Column5)	486.34	479.00	103.31	0.01	0.21	299.00	305.29	299.00	37.93	0.01	0.12	96.00	94.00	0.00	180.00	187.34	479532.00	4.77	351.44	343.50
5	6	7	6455.00	9191.00	177.45	0	Spot (Block5, Row7, Column6)	887.58	830.50	270.73	0.03	0.31	305.00	331.15	305.00	109.59	0.04	0.33	100.00	92.00	0.00	525.50	582.58	779297.00	5.08	473.31	478.50
5	7	7	6747.00	9195.00	149.00	0	Spot (Block5, Row7, Column7)	1194.16	1101.00	517.04	0.04	0.43	302.00	309.68	302.00	37.13	0.01	0.12	100.00	100.00	0.00	799.00	892.16	726048.00	23.82	562.80	483.50
5	8	7	7060.00	9195.00	176.60	0	Spot (Block5, Row7, Column8)	1170.63	1147.00	305.64	0.01	0.26	312.00	324.96	312.00	42.62	0.02	0.13	100.00	100.00	0.00	835.00	858.63	1021961.00	19.84	558.12	518.00
5	1	8	4953.00	9484.00	154.00	0	Spot (Block5, Row8, Column1)	678.53	589.00	254.27	0.06	0.37	294.00	292.58	294.00	24.67	0.00	0.08	100.00	100.00	0.00	295.00	384.53	439007.00	15.64	392.28	387.00
5	2	8	5256.00	9485.00	166.70	0	Spot (Block5, Row8, Column2)	403.15	398.00	58.90	0.01	0.15	295.00	293.83	295.00	25.53	0.00	0.09	88.00	80.00	0.00	103.00	108.15	310831.00	4.28	322.69	313.00
5	3	8	5544.00	9480.00	158.90	0	Spot (Block5, Row8, Column3)	619.29	579.00	205.11	0.03	0.33	293.00	292.61	293.00	26.54	0.00	0.09	100.00	99.00	0.00	286.00	326.29	429170.00	12.31	362.37	360.00
5	4	8	5852.00	9489.00	146.60	0	Spot (Block5, Row8, Column4)	991.30	941.50	292.29	0.02	0.29	292.00	292.94	292.00	27.99	0.00	0.10	100.00	100.00	0.00	649.50	699.30	580904.00	24.95	490.39	462.00
5	5	8	6152.00	9479.00	163.70	0	Spot (Block5, Row8, Column5)	332.39	327.00	27.46	0.01	0.08	301.00	319.26	301.00	100.99	0.03	0.32	0.00	0.00	0.00	26.00	31.39	247627.00	0.13	317.33	313.00
5	6	8	6456.00	9490.00	180.40	0	Spot (Block5, Row8, Column6)	6350.61	5760.00	3909.17	0.04	0.62	307.00	349.13	307.00	148.59	0.06	0.43	100.00	100.00	0.00	5453.00	6043.61	5785410.00	40.39	1442.03	1474.00
5	7	8	6754.00	9493.00	154.15	0	Spot (Block5, Row8, Column7)	580.30	523.00	157.66	0.05	0.27	304.00	326.12	304.00	103.26	0.03	0.32	89.00	52.00	0.00	219.00	276.30	378938.00	2.46	385.96	378.00
5	8	8	7042.00	9495.00	154.40	0	Spot (Block5, Row8, Column8)	491.24	486.50	80.72	0.00	0.16	316.00	331.36	316.00	41.94	0.02	0.13	98.00	84.00	0.00	170.50	175.24	319303.00	3.81	389.85	392.00
6	1	1	9468.00	7404.00	151.60	0	Spot (Block6, Row1, Column1)	12498.96	10753.00	6762.40	0.07	0.54	302.00	321.25	302.00	63.24	0.03	0.20	100.00	100.00	0.00	10451.00	12196.96	7874345.00	192.56	2819.26	1992.50
6	2	1	9763.00	7407.00	159.75	0	Spot (Block6, Row1, Column2)	630.31	575.50	179.10	0.04	0.28	305.00	320.53	305.00	53.50	0.02	0.17	99.00	95.00	0.00	270.50	325.31	445002.00	5.79	389.31	400.00
6	3	1	10065.00	7410.00	163.50	0	Spot (Block6, Row1, Column3)	635.11	574.00	246.59	0.04	0.39	309.00	324.84	309.00	46.20	0.02	0.14	99.00	91.00	0.00	265.00	326.11	475695.00	6.72	401.67	395.00
6	4	1	10360.00	7413.00	148.60	0	Spot (Block6, Row1, Column4)	651.43	659.00	156.73	0.01	0.24	312.00	329.05	312.00	46.98	0.02	0.14	99.00	96.00	0.00	347.00	339.43	391509.00	6.86	433.43	419.00
6	5	1	10666.00	7412.00	146.65	0	Spot (Block6, Row1, Column5)	1164.45	1021.00	583.02	0.06	0.50	315.00	336.60	315.00	50.76	0.03	0.15	100.00	100.00	0.00	706.00	849.45	689357.00	16.31	509.71	472.50
6	6	1	10957.00	7416.00	146.55	0	Spot (Block6, Row1, Column6)	1288.78	1228.50	556.72	0.02	0.43	319.00	344.62	319.00	59.47	0.03	0.17	100.00	100.00	0.00	909.50	969.78	760380.00	15.88	575.54	501.00
6	7	1	11262.00	7416.00	147.25	0	Spot (Block6, Row1, Column7)	3234.26	2759.00	1754.77	0.07	0.54	331.50	359.90	331.50	106.22	0.04	0.30	100.00	99.00	0.00	2427.50	2902.76	1924383.00	27.06	1107.45	754.00
6	8	1	11549.00	7420.00	146.55	0	Spot (Block6, Row1, Column8)	36135.75	34400.00	17591.45	0.02	0.49	386.00	387.85	386.00	132.18	0.00	0.34	100.00	100.00	8.03	34014.00	35749.75	21139464.00	270.45	6660.11	5186.50
6	1	2	9473.00	7698.00	232.80	0	Spot (Block6, Row2, Column1)	347.19	323.00	51.48	0.03	0.15	303.00	315.96	303.00	54.00	0.02	0.17	42.00	8.00	0.00	20.00	44.19	540222.00	0.58	322.87	306.00
6	2	2	9759.00	7717.00	134.05	0	Spot (Block6, Row2, Column2)	834.59	786.00	253.69	0.03	0.30	304.00	316.76	304.00	45.95	0.02	0.15	100.00	100.00	0.00	482.00	530.59	400603.00	11.27	458.97	434.00
6	3	2	10063.00	7716.00	178.20	0	Spot (Block6, Row2, Column3)	408.93	402.00	67.68	0.01	0.17	308.00	322.98	308.00	45.55	0.02	0.14	79.00	52.00	0.00	94.00	100.93	363538.00	1.89	352.70	329.00
6	4	2	10363.00	7716.00	179.25	0	Spot (Block6, Row2, Column4)	635.07	573.00	195.38	0.04	0.31	308.00	325.74	308.00	46.80	0.02	0.14	99.00	95.00	0.00	265.00	327.07	571565.00	6.61	415.10	404.00
6	5	2	10666.00	7714.00	192.65	0	Spot (Block6, Row2, Column5)	529.95	489.00	108.99	0.03	0.21	316.00	340.50	316.00	52.46	0.03	0.15	98.00	89.00	0.00	173.00	213.95	557512.00	3.61	407.95	397.50
6	6	2	10942.00	7697.00	152.15	0	Spot (Block6, Row2, Column6)	599.33	499.50	545.26	0.08	0.91	338.00	360.65	338.00	93.10	0.03	0.26	85.00	37.00	0.00	161.50	261.33	378774.00	2.56	443.86	422.50
6	7	2	11260.00	7723.00	187.00	0	Spot (Block6, Row2, Column7)	508.69	488.00	119.33	0.02	0.23	319.00	350.73	319.00	90.11	0.04	0.26	76.00	43.00	0.00	169.00	189.69	500548.00	1.75	381.73	387.00
6	8	2	11615.00	7714.00	139.90	0	Spot (Block6, Row2, Column8)	449.11	420.00	66.88	0.03	0.15	380.00	376.40	380.00	105.09	0.00	0.28	34.00	3.00	0.00	40.00	69.11	237580.00	0.69	377.00	384.00
6	1	3	9462.00	8005.00	153.10	0	Spot (Block6, Row3, Column1)	1072.31	956.00	527.85	0.05	0.49	303.00	312.63	303.00	36.90	0.01	0.12	100.00	100.00	0.00	653.00	769.31	687352.00	20.59	479.57	440.50
6	2	3	9759.00	8007.00	183.90	0	Spot (Block6, Row3, Column2)	402.41	401.00	67.28	0.00	0.17	304.00	316.78	304.00	43.29	0.02	0.14	77.00	66.00	0.00	97.00	98.41	380274.00	1.98	343.07	319.50
6	3	3	10041.00	8004.00	163.45	0	Spot (Block6, Row3, Column3)	469.42	429.00	119.47	0.04	0.25	304.00	319.75	304.00	46.20	0.02	0.14	86.00	67.00	0.00	125.00	165.42	348306.00	3.24	360.07	338.00
6	4	3	10357.00	8008.00	152.35	0	Spot (Block6, Row3, Column4)	1045.52	947.50	432.19	0.04	0.41	304.00	320.85	304.00	45.44	0.02	0.14	100.00	100.00	0.00	643.50	741.52	662862.00	15.95	498.02	458.50
6	5	3	10667.00	8017.00	165.95	0	Spot (Block6, Row3, Column5)	456.70	478.00	71.05	0.02	0.16	315.00	340.70	315.00	63.25	0.03	0.19	87.00	53.00	0.00	163.00	141.70	352569.00	1.83	374.37	373.50
6	6	3	10960.00	8014.00	169.55	0	Spot (Block6, Row3, Column6)	1540.61	1498.00	609.81	0.01	0.40	336.00	364.93	336.00	100.60	0.04	0.28	100.00	100.00	0.00	1162.00	1204.61	1224786.00	11.69	686.33	683.00
6	7	3	11273.00	8021.00	148.10	0	Spot (Block6, Row3, Column7)	925.00	813.00	433.71	0.06	0.47	319.00	356.71	319.00	102.25	0.05	0.29	90.00	79.00	0.00	494.00	606.00	554998.00	5.56	559.87	507.50
6	8	3	11561.00	8027.00	156.35	0	Spot (Block6, Row3, Column8)	3485.67	3223.50	1537.95	0.03	0.44	364.00	364.18	364.00	75.89	0.00	0.21	100.00	100.00	0.00	2859.50	3121.67	2342368.00	41.13	1195.14	1006.00
6	1	4	9460.00	8305.00	153.25	0	Spot (Block6, Row4, Column1)	974.31	912.00	425.11	0.03	0.44	302.00	313.08	302.00	38.82	0.02	0.12	100.00	100.00	0.00	610.00	672.31	631356.00	17.03	441.98	430.00
6	2	4	9756.00	8305.00	175.75	0	Spot (Block6, Row4, Column2)	664.93	622.00	186.73	0.03	0.28	304.00	317.83	304.00	47.47	0.02	0.15	99.00	98.00	0.00	318.00	360.93	572506.00	7.31	414.30	406.00
6	3	4	10060.00	8309.00	147.15	0	Spot (Block6, Row4, Column3)	3960.24	3354.00	2219.91	0.07	0.56	304.00	318.44	304.00	48.23	0.02	0.15	100.00	100.00	0.00	3050.00	3656.24	2348423.00	75.51	1076.41	887.50
6	4	4	10367.00	8319.00	188.70	0	Spot (Block6, Row4, Column4)	394.32	396.00	55.34	0.00	0.14	303.00	316.30	303.00	42.45	0.02	0.13	79.00	62.00	0.00	93.00	91.32	395108.00	1.84	345.79	325.00
6	5	4	10663.00	8339.00	208.15	0	Spot (Block6, Row4, Column5)	406.72	395.00	113.59	0.01	0.28	310.00	330.52	310.00	54.14	0.03	0.16	71.00	25.00	0.00	85.00	96.72	499861.00	1.41	351.41	335.50
6	6	4	10963.00	8314.00	198.40	0	Spot (Block6, Row4, Column6)	554.04	518.00	122.27	0.03	0.22	314.00	340.83	314.00	62.39	0.04	0.18	98.00	84.00	0.00	204.00	240.04	618313.00	3.42	404.29	398.00
6	7	4	11244.00	8327.00	174.90	0	Spot (Block6, Row4, Column7)	788.18	626.50	730.09	0.10	0.93	315.00	347.20	315.00	77.68	0.04	0.22	92.00	82.00	0.00	311.50	473.18	671530.00	5.68	446.18	415.00
6	8	4	11562.00	8326.00	171.05	0	Spot (Block6, Row4, Column8)	526.69	496.00	132.21	0.03	0.25	323.00	349.11	323.00	61.13	0.03	0.18	92.00	65.00	0.00	173.00	203.69	427671.00	2.90	403.96	396.00
6	1	5	9463.00	8610.00	145.70	0	Spot (Block6, Row5, Column1)	1061.07	972.00	427.40	0.04	0.40	303.00	317.59	303.00	51.20	0.02	0.16	100.00	99.00	0.00	669.00	758.07	614360.00	14.52	469.57	414.00
6	2	5	9758.00	8605.00	153.65	0	Spot (Block6, Row5, Column2)	3559.34	3425.00	1412.62	0.02	0.40	305.00	326.04	305.00	66.24	0.03	0.20	100.00	100.00	0.00	3120.00	3254.34	2317133.00	48.81	998.21	869.00
6	3	5	10061.00	8610.00	158.70	0	Spot (Block6, Row5, Column3)	1741.77	1688.00	797.73	0.01	0.46	306.00	323.23	306.00	56.77	0.02	0.18	100.00	100.00	0.00	1382.00	1435.77	1207049.00	24.99	613.45	600.00
6	4	5	10357.00	8608.00	159.30	0	Spot (Block6, Row5, Column4)	660.37	582.00	218.36	0.05	0.33	306.00	320.22	306.00	50.49	0.02	0.16	99.00	95.00	0.00	276.00	354.37	463583.00	6.74	397.81	393.00
6	5	5	10659.00	8613.00	145.15	0	Spot (Block6, Row5, Column5)	5573.50	5027.00	3174.08	0.04	0.57	311.00	329.58	311.00	55.07	0.03	0.17	100.00	100.00	0.00	4716.00	5262.50	3188044.00	95.22	1283.70	1060.00
6	6	5	10958.00	8612.00	163.95	0	Spot (Block6, Row5, Column6)	502.98	485.00	114.33	0.02	0.23	311.00	339.37	311.00	79.40	0.04	0.23	83.00	58.00	0.00	174.00	191.98	372206.00	2.06	379.43	387.00
6	7	5	11258.00	8616.00	180.15	0	Spot (Block6, Row5, Column7)	4198.10	3902.50	2201.70	0.03	0.52	319.00	356.59	319.00	102.24	0.05	0.29	100.00	100.00	0.00	3583.50	3879.10	3811878.00	37.57	1157.31	1146.00
6	8	5	11555.00	8616.00	148.85	0	Spot (Block6, Row5, Column8)	1345.25	1148.00	742.62	0.07	0.55	319.00	347.30	319.00	79.90	0.04	0.23	100.00	96.00	0.00	829.00	1026.25	817911.00	12.49	543.27	521.00
6	1	6	9456.00	8907.00	166.35	0	Spot (Block6, Row6, Column1)	1233.59	1188.50	485.79	0.02	0.39	301.00	317.89	301.00	61.49	0.02	0.19	100.00	100.00	0.00	887.50	932.59	947394.00	14.89	531.58	514.50
6	2	6	9760.00	8906.00	186.40	0	Spot (Block6, Row6, Column2)	2177.47	2105.00	883.36	0.01	0.41	304.00	328.08	304.00	73.49	0.03	0.22	100.00	100.00	0.00	1801.00	1873.47	2125213.00	25.16	802.28	789.50
6	3	6	10052.00	8910.00	147.45	0	Spot (Block6, Row6, Column3)	1937.20	1825.00	952.39	0.03	0.49	305.00	322.05	305.00	58.98	0.02	0.18	100.00	100.00	0.00	1520.00	1632.20	1144887.00	27.39	655.47	581.00
6	4	6	10358.00	8906.00	170.35	0	Spot (Block6, Row6, Column4)	498.53	469.00	124.76	0.03	0.25	303.00	312.44	303.00	45.46	0.01	0.15	96.00	81.00	0.00	166.00	195.53	402314.00	4.09	362.80	366.00
6	5	6	10655.00	8912.00	144.30	0	Spot (Block6, Row6, Column5)	6122.54	5475.50	3212.38	0.05	0.52	305.00	322.31	305.00	54.97	0.02	0.17	100.00	100.00	0.00	5170.50	5817.54	3477604.00	105.52	1425.39	1012.00
6	6	6	10959.00	8906.00	196.85	0	Spot (Block6, Row6, Column6)	418.27	392.00	98.10	0.03	0.23	306.00	326.33	306.00	58.09	0.03	0.18	71.00	31.00	0.00	86.00	112.27	459257.00	1.58	345.65	322.00
6	7	6	11258.00	8915.00	153.25	0	Spot (Block6, Row6, Column7)	1265.26	1115.00	619.74	0.05	0.49	311.00	336.05	311.00	78.85	0.03	0.23	100.00	100.00	0.00	804.00	954.26	816094.00	11.79	510.81	505.00
6	8	6	11564.00	8921.00	148.55	0	Spot (Block6, Row6, Column8)	1432.58	1295.00	716.98	0.04	0.50	314.00	333.13	314.00	50.08	0.03	0.15	100.00	100.00	0.00	981.00	1118.58	863847.00	21.95	596.14	544.50
6	1	7	9455.00	9205.00	167.80	0	Spot (Block6, Row7, Column1)	784.25	710.00	250.89	0.04	0.32	300.00	307.91	300.00	42.76	0.01	0.14	100.00	100.00	0.00	410.00	484.25	612502.00	11.14	449.09	440.50
6	2	7	9749.00	9204.00	241.35	0	Spot (Block6, Row7, Column2)	346.22	333.00	44.99	0.02	0.13	299.00	309.73	299.00	48.76	0.02	0.16	44.00	17.00	0.00	34.00	47.22	581301.00	0.75	318.63	306.00
6	3	7	10049.00	9210.00	189.75	0	Spot (Block6, Row7, Column3)	338.44	319.50	40.76	0.03	0.12	298.00	303.39	298.00	39.82	0.01	0.13	37.00	26.00	0.00	21.50	40.44	343178.00	0.88	326.70	312.00
6	4	7	10349.00	9204.00	186.30	0	Spot (Block6, Row7, Column4)	365.43	374.00	57.40	0.01	0.16	299.00	304.68	299.00	41.39	0.01	0.14	57.00	47.00	0.00	75.00	66.43	356298.00	1.47	337.62	318.00
6	5	7	10659.00	9207.00	171.80	0	Spot (Block6, Row7, Column5)	600.02	590.00	135.04	0.01	0.23	303.00	320.71	303.00	63.95	0.02	0.20	99.00	85.00	0.00	287.00	297.02	495015.00	4.37	403.51	395.50
6	6	7	10952.00	9212.00	171.05	0	Spot (Block6, Row7, Column6)	2917.85	2897.00	1073.35	0.00	0.37	308.00	339.55	308.00	80.83	0.04	0.24	100.00	100.00	0.00	2589.00	2609.85	2380963.00	31.90	914.62	886.50
6	7	7	11248.00	9219.00	148.60	0	Spot (Block6, Row7, Column7)	1577.13	1480.00	657.63	0.03	0.42	310.00	332.78	310.00	60.96	0.03	0.18	100.00	100.00	0.00	1170.00	1267.13	949435.00	20.41	676.98	566.50
6	8	7	11555.00	9225.00	187.10	0	Spot (Block6, Row7, Column8)	701.59	675.00	168.98	0.02	0.24	315.00	334.33	315.00	49.17	0.03	0.15	100.00	98.00	0.00	360.00	386.59	690363.00	7.47	463.12	450.00
6	1	8	9445.00	9518.00	150.85	0	Spot (Block6, Row8, Column1)	676.34	596.00	346.77	0.05	0.51	300.00	305.36	300.00	35.48	0.01	0.12	98.00	96.00	0.00	296.00	376.34	422036.00	10.46	386.73	386.50
6	2	8	9751.00	9517.00	162.85	0	Spot (Block6, Row8, Column2)	450.79	417.50	95.02	0.03	0.21	295.00	299.46	295.00	31.69	0.01	0.11	96.00	90.00	0.00	122.50	155.79	329975.00	4.78	353.19	328.00
6	3	8	10049.00	9511.00	157.55	0	Spot (Block6, Row8, Column3)	699.62	596.00	275.90	0.07	0.39	296.00	300.62	296.00	40.66	0.01	0.14	100.00	99.00	0.00	300.00	403.62	477142.00	9.81	398.26	391.00
6	4	8	10354.00	9508.00	150.35	0	Spot (Block6, Row8, Column4)	6691.64	6309.50	3237.39	0.03	0.48	298.00	304.24	298.00	46.44	0.01	0.15	100.00	100.00	0.00	6011.50	6393.64	4162203.00	137.53	1717.63	1458.00
6	5	8	10667.00	9521.00	206.90	0	Spot (Block6, Row8, Column5)	328.12	310.00	40.92	0.02	0.12	300.00	312.70	300.00	51.91	0.02	0.17	29.00	3.00	0.00	10.00	28.12	399316.00	0.30	312.28	304.00
6	6	8	10953.00	9512.00	156.70	0	Spot (Block6, Row8, Column6)	2561.61	2330.00	1194.57	0.04	0.47	305.00	331.31	305.00	70.56	0.04	0.21	100.00	100.00	0.00	2025.00	2256.61	1723961.00	31.61	759.23	707.00
6	7	8	11251.00	9509.00	162.80	0	Spot (Block6, Row8, Column7)	698.83	666.00	217.60	0.02	0.31	307.00	327.28	307.00	56.94	0.03	0.17	100.00	94.00	0.00	359.00	391.83	512243.00	6.53	411.78	404.00
6	8	8	11539.00	9516.00	137.40	0	Spot (Block6, Row8, Column8)	558.48	507.00	231.83	0.04	0.42	319.00	340.48	319.00	55.15	0.03	0.16	98.00	82.00	0.00	188.00	239.48	283151.00	3.95	500.22	508.50
7	1	1	13969.00	7427.00	154.05	0	Spot (Block7, Row1, Column1)	11482.53	9949.00	6370.90	0.06	0.55	191.00	194.22	191.00	40.84	0.01	0.21	100.00	100.00	0.00	9758.00	11291.53	7429194.00	276.40	2455.56	1911.50
7	2	1	14258.00	7433.00	153.10	0	Spot (Block7, Row1, Column2)	480.07	444.00	174.68	0.03	0.36	188.00	188.58	188.00	36.41	0.00	0.19	99.00	98.00	0.00	256.00	292.07	307244.00	8.01	268.05	267.00
7	3	1	14545.00	7430.00	202.00	0	Spot (Block7, Row1, Column3)	194.71	196.00	20.65	0.00	0.11	182.00	180.05	182.00	23.10	0.00	0.13	21.00	0.00	0.00	14.00	12.71	225866.00	0.63	178.75	180.00
7	4	1	14860.00	7439.00	154.15	0	Spot (Block7, Row1, Column4)	415.52	393.00	133.54	0.02	0.32	183.00	180.90	183.00	21.24	0.01	0.12	100.00	99.00	0.00	210.00	232.52	272579.00	11.05	244.13	227.00
7	5	1	15176.00	7452.00	183.55	0	Spot (Block7, Row1, Column5)	223.97	217.00	28.55	0.01	0.13	181.00	178.73	181.00	20.75	0.01	0.12	85.00	37.00	0.00	36.00	42.97	211199.00	2.18	194.49	194.50
7	6	1	15456.00	7441.00	147.70	0	Spot (Block7, Row1, Column6)	605.80	575.00	234.05	0.02	0.39	182.00	180.55	182.00	21.19	0.00	0.12	100.00	100.00	0.00	393.00	423.80	360449.00	20.07	287.92	271.00
7	7	1	15756.00	7445.00	167.15	0	Spot (Block7, Row1, Column7)	309.42	290.00	85.22	0.03	0.28	185.00	191.16	185.00	75.55	0.01	0.40	68.00	34.00	0.00	105.00	124.42	239492.00	1.57	215.25	210.00
7	8	1	16049.00	7445.00	148.75	0	Spot (Block7, Row1, Column8)	34343.54	32165.00	16598.79	0.03	0.48	197.00	218.62	197.00	130.60	0.05	0.60	100.00	100.00	3.33	31968.00	34146.54	20606144.00	261.30	6616.19	5604.50
7	1	2	13925.00	7710.00	173.95	0	Spot (Block7, Row2, Column1)	206.01	204.00	20.11	0.00	0.10	188.00	188.34	188.00	31.28	0.00	0.17	14.00	5.00	0.00	16.00	18.01	174490.00	0.56	198.00	199.00
7	2	2	14269.00	7740.00	118.60	0	Spot (Block7, Row2, Column2)	211.66	207.00	21.39	0.01	0.10	184.00	181.53	184.00	23.25	0.01	0.13	49.00	13.00	0.00	23.00	27.66	78527.00	1.30	203.58	203.00
7	3	2	14568.00	7716.00	251.75	0	Spot (Block7, Row2, Column3)	197.33	197.50	16.36	0.00	0.08	177.00	174.88	177.00	19.82	0.01	0.11	53.00	3.00	0.00	20.50	20.33	361906.00	1.13	182.27	186.00
7	4	2	14864.00	7724.00	203.85	0	Spot (Block7, Row2, Column4)	203.49	202.00	21.57	0.00	0.11	180.00	178.74	180.00	22.05	0.00	0.12	48.00	13.00	0.00	22.00	23.49	242157.00	1.12	184.05	183.00
7	5	2	15172.00	7742.00	188.90	0	Spot (Block7, Row2, Column5)	284.74	286.00	53.55	0.00	0.19	184.00	184.32	184.00	26.44	0.00	0.14	95.00	76.00	0.00	102.00	100.74	288727.00	3.80	218.52	209.00
7	6	2	15475.00	7693.00	164.40	0	Spot (Block7, Row2, Column6)	228.13	220.00	32.86	0.02	0.14	187.00	198.14	187.00	59.48	0.03	0.30	25.00	0.00	0.00	33.00	41.13	171097.00	0.50	202.23	203.00
7	7	2	15787.00	7718.00	179.95	0	Spot (Block7, Row2, Column7)	197.98	196.00	18.31	0.00	0.09	182.00	182.32	182.00	26.96	0.00	0.15	19.00	2.00	0.00	14.00	15.98	180161.00	0.58	187.98	189.00
7	8	2	16077.00	7713.00	170.35	0	Spot (Block7, Row2, Column8)	213.88	208.00	23.11	0.01	0.11	194.00	206.10	194.00	105.44	0.03	0.51	0.00	0.00	0.00	14.00	19.88	172384.00	0.07	201.15	196.00
7	1	3	13961.00	8024.00	168.10	0	Spot (Block7, Row3, Column1)	229.65	216.00	35.18	0.03	0.15	185.00	182.54	185.00	23.05	0.01	0.13	68.00	31.00	0.00	31.00	44.65	179590.00	2.04	198.23	197.00
7	2	3	14255.00	8047.00	180.95	0	Spot (Block7, Row3, Column2)	215.65	214.00	29.07	0.00	0.13	184.00	182.40	184.00	23.76	0.00	0.13	60.00	22.00	0.00	30.00	31.65	197749.00	1.40	195.20	198.50
7	3	3	14550.00	8029.00	195.55	0	Spot (Block7, Row3, Column3)	251.48	222.00	163.93	0.05	0.65	181.00	178.86	181.00	22.66	0.01	0.13	81.00	45.00	0.00	41.00	70.48	272350.00	3.20	198.29	198.00
7	4	3	14862.00	8032.00	147.25	0	Spot (Block7, Row3, Column4)	723.40	693.50	276.78	0.02	0.38	181.00	179.20	181.00	22.32	0.00	0.12	100.00	100.00	0.00	512.50	542.40	432592.00	24.39	329.07	284.00
7	5	3	15167.00	8068.00	151.20	0	Spot (Block7, Row3, Column5)	230.61	216.00	37.82	0.03	0.16	185.00	194.67	185.00	63.77	0.02	0.33	27.00	2.00	0.00	31.00	45.61	144362.00	0.56	203.14	198.00
7	6	3	15466.00	8038.00	205.85	0	Spot (Block7, Row3, Column6)	5246.25	4179.00	3129.56	0.10	0.60	195.00	222.17	195.00	91.02	0.06	0.41	100.00	100.00	0.00	3984.00	5051.25	6321726.00	55.20	1330.33	1319.00
7	7	3	15818.00	8060.00	182.95	0	Spot (Block7, Row3, Column7)	216.29	206.00	30.57	0.02	0.14	184.00	193.46	184.00	58.47	0.02	0.30	15.00	1.00	0.00	22.00	32.29	202451.00	0.39	199.08	197.00
7	8	3	16063.00	8052.00	156.20	0	Spot (Block7, Row3, Column8)	1148.18	1055.00	480.03	0.04	0.42	188.00	188.65	188.00	24.55	0.00	0.13	100.00	100.00	0.00	867.00	960.18	770428.00	39.09	457.45	377.00
7	1	4	13958.00	8327.00	154.70	0	Spot (Block7, Row4, Column1)	627.95	576.00	277.96	0.04	0.44	184.00	183.76	184.00	27.10	0.00	0.15	100.00	99.00	0.00	392.00	443.95	411937.00	16.39	270.41	255.50
7	2	4	14262.00	8334.00	167.25	0	Spot (Block7, Row4, Column2)	972.67	916.00	381.65	0.03	0.39	186.00	189.05	186.00	31.33	0.01	0.17	100.00	100.00	0.00	730.00	786.67	754790.00	25.01	391.84	388.00
7	3	4	14566.00	8330.00	149.05	0	Spot (Block7, Row4, Column3)	1294.56	1261.00	530.14	0.01	0.41	186.00	188.95	186.00	33.44	0.01	0.18	100.00	100.00	0.00	1075.00	1108.56	781916.00	33.06	503.78	390.50
7	4	4	14862.00	8337.00	254.45	0	Spot (Block7, Row4, Column4)	195.76	195.00	17.26	0.00	0.09	183.00	181.52	183.00	24.25	0.00	0.13	20.00	1.00	0.00	12.00	12.76	367250.00	0.59	184.38	183.50
7	5	4	15160.00	8336.00	147.00	-50	Spot (Block7, Row4, Column5)	237.41	196.00	155.44	0.08	0.65	182.00	180.96	182.00	22.66	0.00	0.13	36.00	20.00	0.00	14.00	55.41	140310.00	2.49	184.12	186.00
7	6	4	15463.00	8339.00	198.65	0	Spot (Block7, Row4, Column6)	351.07	329.00	81.93	0.03	0.23	186.00	195.93	186.00	69.67	0.02	0.36	93.00	50.00	0.00	143.00	165.07	391444.00	2.23	226.82	212.00
7	7	4	15767.00	8330.00	206.05	0	Spot (Block7, Row4, Column7)	215.46	210.00	25.94	0.01	0.12	182.00	183.93	182.00	31.27	0.00	0.17	42.00	12.00	0.00	28.00	33.46	261142.00	1.01	188.59	190.00
7	8	4	16072.00	8349.00	226.20	0	Spot (Block7, Row4, Column8)	205.24	201.00	28.56	0.01	0.14	184.00	183.85	184.00	21.77	0.00	0.12	38.00	11.00	0.00	17.00	21.24	301912.00	0.98	188.11	190.00
7	1	5	13964.00	8638.00	155.80	0	Spot (Block7, Row5, Column1)	603.38	505.00	342.21	0.08	0.57	184.00	192.62	184.00	59.10	0.02	0.31	98.00	86.00	0.00	321.00	419.38	403059.00	6.95	264.35	250.00
7	2	5	14257.00	8632.00	152.40	0	Spot (Block7, Row5, Column2)	1268.96	1194.50	472.46	0.03	0.37	186.00	191.94	186.00	38.07	0.01	0.20	100.00	100.00	0.00	1008.50	1082.96	807060.00	28.29	468.93	416.50
7	3	5	14559.00	8633.00	154.50	0	Spot (Block7, Row5, Column3)	3004.21	2574.00	1567.54	0.07	0.52	184.00	189.51	184.00	38.37	0.01	0.20	100.00	100.00	0.00	2390.00	2820.21	1979776.00	73.36	714.24	645.50
7	4	5	14859.00	8632.00	156.15	0	Spot (Block7, Row5, Column4)	401.77	393.00	102.87	0.01	0.26	180.00	180.93	180.00	31.34	0.00	0.17	99.00	95.00	0.00	213.00	221.77	271192.00	7.05	237.78	223.00
7	5	5	15158.00	8635.00	146.40	0	Spot (Block7, Row5, Column5)	1466.76	1357.50	730.55	0.03	0.50	180.00	178.08	180.00	21.41	0.00	0.12	100.00	100.00	0.00	1177.50	1286.76	856587.00	60.19	471.59	391.00
7	6	5	15448.00	8667.00	141.35	0	Spot (Block7, Row5, Column6)	199.53	198.00	16.86	0.00	0.08	182.00	181.18	182.00	22.89	0.00	0.13	38.00	3.00	0.00	16.00	17.53	108544.00	0.80	184.23	186.00
7	7	5	15760.00	8642.00	175.50	0	Spot (Block7, Row5, Column7)	702.95	663.00	269.88	0.03	0.38	183.00	184.15	183.00	24.70	0.00	0.13	100.00	100.00	0.00	480.00	519.95	601024.00	21.01	331.85	319.00
7	8	5	16059.00	8645.00	182.00	0	Spot (Block7, Row5, Column8)	245.49	232.00	41.28	0.02	0.17	182.00	182.87	182.00	21.08	0.00	0.12	86.00	57.00	0.00	50.00	63.49	228063.00	2.97	198.72	199.00
7	1	6	13957.00	8932.00	205.40	0	Spot (Block7, Row6, Column1)	4365.12	3503.00	2632.45	0.10	0.60	185.00	203.44	185.00	83.68	0.04	0.41	100.00	100.00	0.00	3318.00	4180.12	5220686.00	49.73	1129.76	1083.50
7	2	6	14257.00	8929.00	193.75	0	Spot (Block7, Row6, Column2)	450.95	424.00	125.17	0.03	0.28	183.00	192.80	183.00	65.50	0.02	0.34	97.00	83.00	0.00	241.00	267.95	478908.00	3.94	266.54	273.00
7	3	6	14553.00	8931.00	146.25	0	Spot (Block7, Row6, Column3)	728.19	722.00	302.38	0.00	0.42	178.00	178.24	178.00	33.68	0.00	0.19	100.00	100.00	0.00	544.00	550.19	425265.00	16.33	332.93	284.00
7	4	6	14851.00	8940.00	176.00	0	Spot (Block7, Row6, Column4)	203.40	199.00	22.35	0.01	0.11	173.00	170.31	173.00	20.70	0.01	0.12	70.00	13.00	0.00	26.00	30.40	176554.00	1.60	182.65	183.00
7	5	6	15159.00	8939.00	145.10	0	Spot (Block7, Row6, Column5)	749.66	683.00	344.99	0.04	0.46	175.00	173.39	175.00	21.46	0.00	0.12	100.00	100.00	0.00	508.00	574.66	432555.00	26.85	307.85	273.00
7	6	6	15458.00	8938.00	147.00	-50	Spot (Block7, Row6, Column6)	172.84	180.00	24.64	0.02	0.14	179.00	176.82	179.00	19.61	0.01	0.11	14.00	0.00	0.00	1.00	-6.16	102148.00	-0.20	180.04	181.00
7	7	6	15756.00	8939.00	188.95	0	Spot (Block7, Row6, Column7)	216.37	211.00	23.05	0.01	0.11	178.00	176.79	178.00	23.87	0.00	0.14	74.00	21.00	0.00	33.00	38.37	217020.00	1.66	193.20	193.00
7	8	6	16055.00	8946.00	178.70	0	Spot (Block7, Row6, Column8)	227.89	219.00	31.54	0.02	0.14	178.00	176.17	178.00	20.68	0.00	0.12	85.00	48.00	0.00	41.00	49.89	203275.00	2.50	192.88	191.00
7	1	7	13959.00	9232.00	164.50	0	Spot (Block7, Row7, Column1)	1162.25	1089.00	504.97	0.03	0.43	174.00	179.54	174.00	58.86	0.01	0.33	100.00	100.00	0.00	915.00	988.25	871688.00	16.70	376.38	375.00
7	2	7	14272.00	9235.00	237.50	0	Spot (Block7, Row7, Column2)	186.79	189.00	23.07	0.01	0.12	173.00	172.20	173.00	30.09	0.00	0.17	16.00	1.00	0.00	16.00	13.79	304099.00	0.49	169.65	173.00
7	3	7	14556.00	9233.00	147.00	-50	Spot (Block7, Row7, Column3)	184.42	185.00	20.25	0.00	0.11	172.00	168.98	172.00	20.65	0.01	0.12	24.00	0.00	0.00	13.00	12.42	108808.00	0.75	185.87	189.00
7	4	7	14844.00	9224.00	277.85	0	Spot (Block7, Row7, Column4)	185.07	185.00	23.31	0.00	0.13	171.00	168.41	171.00	22.63	0.01	0.13	28.00	6.00	0.00	14.00	14.07	416407.00	0.74	170.59	175.00
7	5	7	15156.00	9236.00	147.00	-50	Spot (Block7, Row7, Column5)	204.49	205.00	19.31	0.00	0.09	177.00	175.81	177.00	26.03	0.00	0.15	52.00	5.00	0.00	28.00	27.49	120447.00	1.10	189.07	191.00
7	6	7	15452.00	9247.00	186.00	0	Spot (Block7, Row7, Column6)	516.97	497.00	160.68	0.02	0.31	183.00	200.43	183.00	85.69	0.04	0.43	97.00	83.00	0.00	314.00	333.97	499393.00	3.69	287.33	273.00
7	7	7	15739.00	9231.00	180.85	0	Spot (Block7, Row7, Column7)	244.71	232.00	38.93	0.02	0.16	182.00	183.30	182.00	32.80	0.00	0.18	70.00	44.00	0.00	50.00	62.71	224151.00	1.87	201.28	200.00
7	8	7	16063.00	9235.00	185.50	0	Spot (Block7, Row7, Column8)	466.11	464.00	102.80	0.00	0.22	182.00	179.68	182.00	22.70	0.01	0.13	100.00	99.00	0.00	282.00	284.11	452125.00	12.62	266.40	262.00
7	1	8	13949.00	9532.00	153.75	0	Spot (Block7, Row8, Column1)	405.21	388.50	131.11	0.02	0.32	171.00	168.33	171.00	28.13	0.01	0.17	99.00	97.00	0.00	217.50	234.21	260955.00	8.42	229.10	207.00
7	2	8	14261.00	9511.00	215.40	0	Spot (Block7, Row8, Column2)	184.76	185.00	23.23	0.00	0.13	166.00	162.69	166.00	23.50	0.01	0.14	38.00	3.00	0.00	19.00	18.76	244804.00	0.94	168.19	171.00
7	3	8	14555.00	9513.00	175.20	0	Spot (Block7, Row8, Column3)	193.79	193.00	17.01	0.00	0.09	169.00	166.19	169.00	24.66	0.01	0.15	49.00	7.00	0.00	24.00	24.79	166270.00	1.12	172.80	176.00
7	4	8	14856.00	9537.00	152.20	0	Spot (Block7, Row8, Column4)	2124.04	2134.50	983.37	0.00	0.46	171.00	168.73	171.00	25.70	0.01	0.15	100.00	100.00	0.00	1963.50	1953.04	1346640.00	76.09	647.95	523.00
7	5	8	15155.00	9537.00	147.00	-50	Spot (Block7, Row8, Column5)	179.85	185.00	24.28	0.01	0.14	179.00	187.28	179.00	78.65	0.02	0.42	0.00	0.00	0.00	6.00	0.85	105210.00	-0.09	173.59	181.00
7	6	8	15456.00	9540.00	200.90	0	Spot (Block7, Row8, Column6)	6664.74	5118.00	4687.09	0.11	0.70	190.00	221.19	190.00	114.93	0.07	0.52	100.00	100.00	0.00	4928.00	6474.74	7637789.00	56.07	1504.13	1464.00
7	7	8	15756.00	9536.00	151.80	0	Spot (Block7, Row8, Column7)	349.12	366.50	78.99	0.02	0.23	189.00	201.83	189.00	75.77	0.03	0.38	85.00	53.00	0.00	177.50	160.12	219948.00	1.94	238.33	218.00
7	8	8	16048.00	9549.00	160.15	0	Spot (Block7, Row8, Column8)	356.29	319.00	115.24	0.05	0.32	187.00	185.89	187.00	19.41	0.00	0.10	99.00	96.00	0.00	132.00	169.29	252611.00	8.78	231.90	221.00
8	1	1	18469.00	7451.00	154.30	0	Spot (Block8, Row1, Column1)	11274.06	10298.00	5675.98	0.04	0.50	310.00	325.95	310.00	51.83	0.02	0.16	100.00	100.00	0.00	9988.00	10964.06	7429607.00	211.22	2269.31	1876.00
8	2	1	18770.00	7467.00	166.90	0	Spot (Block8, Row1, Column2)	424.89	407.00	61.24	0.02	0.14	309.00	321.93	309.00	44.93	0.02	0.14	91.00	57.00	0.00	98.00	115.89	328442.00	2.29	365.64	367.00
8	3	1	19065.00	7469.00	199.10	0	Spot (Block8, Row1, Column3)	362.73	368.00	40.58	0.01	0.11	310.00	317.98	310.00	32.18	0.01	0.10	62.00	43.00	0.00	58.00	52.73	405528.00	1.39	330.92	319.00
8	4	1	19339.00	7468.00	160.10	0	Spot (Block8, Row1, Column4)	418.39	402.00	59.81	0.02	0.14	312.00	322.19	312.00	32.40	0.01	0.10	91.00	86.00	0.00	90.00	106.39	295385.00	2.97	358.61	374.00
8	5	1	19670.00	7463.00	169.65	0	Spot (Block8, Row1, Column5)	377.46	385.00	35.70	0.01	0.09	313.00	322.36	313.00	31.99	0.01	0.10	77.00	60.00	0.00	72.00	64.46	302724.00	1.72	349.48	334.00
8	6	1	19967.00	7463.00	203.90	0	Spot (Block8, Row1, Column6)	402.48	397.00	53.38	0.01	0.13	313.00	323.91	313.00	33.19	0.01	0.10	86.00	70.00	0.00	84.00	89.48	472912.00	2.37	351.15	336.50
8	7	1	20258.00	7471.00	182.25	0	Spot (Block8, Row1, Column7)	420.62	408.00	49.58	0.01	0.12	308.00	323.78	308.00	87.51	0.02	0.27	67.00	15.00	0.00	100.00	112.62	390338.00	1.11	347.38	338.00
8	8	1	20552.00	7469.00	148.50	0	Spot (Block8, Row1, Column8)	34438.22	33187.00	15449.76	0.02	0.45	314.00	344.59	314.00	128.26	0.04	0.37	100.00	100.00	2.32	32873.00	34124.22	20766260.00	265.83	7585.38	6104.00
8	1	2	18461.00	7755.00	147.00	-50	Spot (Block8, Row2, Column1)	345.39	337.00	47.42	0.01	0.14	311.00	324.54	311.00	44.26	0.02	0.14	42.00	9.00	0.00	26.00	34.39	203088.00	0.47	338.67	327.00
8	2	2	18761.00	7761.00	146.10	0	Spot (Block8, Row2, Column2)	384.96	388.00	56.62	0.00	0.15	308.00	316.69	308.00	34.14	0.01	0.11	70.00	62.00	0.00	80.00	76.96	223662.00	2.00	351.86	350.00
8	3	2	19059.00	7748.00	231.25	0	Spot (Block8, Row2, Column3)	360.51	374.00	40.03	0.02	0.11	309.00	316.75	309.00	31.17	0.01	0.10	60.00	52.00	0.00	65.00	51.51	554469.00	1.40	334.90	322.00
8	4	2	19361.00	7753.00	186.00	0	Spot (Block8, Row2, Column4)	377.61	385.00	33.34	0.01	0.09	309.00	316.91	309.00	32.58	0.01	0.10	80.00	64.00	0.00	76.00	68.61	367418.00	1.86	351.67	358.00
8	5	2	19674.00	7760.00	201.35	0	Spot (Block8, Row2, Column5)	493.73	497.00	79.04	0.00	0.16	310.00	315.04	310.00	28.33	0.01	0.09	97.00	96.00	0.00	187.00	183.73	569269.00	6.31	370.68	375.50
8	6	2	19939.00	7762.00	194.90	0	Spot (Block8, Row2, Column6)	376.16	385.00	34.38	0.01	0.09	308.00	317.27	308.00	36.90	0.01	0.12	78.00	55.00	0.00	77.00	68.16	402495.00	1.60	347.22	349.00
8	7	2	20275.00	7794.00	254.70	0	Spot (Block8, Row2, Column7)	339.27	326.00	37.18	0.02	0.11	304.00	308.01	304.00	26.78	0.01	0.09	43.00	32.00	0.00	22.00	35.27	638176.00	1.17	317.12	311.00
8	8	2	20592.00	7796.00	218.25	0	Spot (Block8, Row2, Column8)	357.52	365.00	32.09	0.01	0.09	312.00	329.68	312.00	78.44	0.02	0.24	16.00	0.00	0.00	53.00	45.52	489085.00	0.35	332.62	317.00
8	1	3	18461.00	8070.00	168.35	0	Spot (Block8, Row3, Column1)	417.31	397.00	53.35	0.02	0.13	311.00	319.38	311.00	35.19	0.01	0.11	97.00	79.00	0.00	86.00	106.31	328007.00	2.78	368.82	378.00
8	2	3	18753.00	8067.00	211.80	0	Spot (Block8, Row3, Column2)	361.86	351.00	50.36	0.01	0.14	306.00	313.65	306.00	33.01	0.01	0.11	54.00	46.00	0.00	45.00	55.86	462821.00	1.46	336.84	314.00
8	3	3	19051.00	8055.00	196.40	0	Spot (Block8, Row3, Column3)	400.91	392.00	55.46	0.01	0.14	307.00	314.79	307.00	31.44	0.01	0.10	88.00	77.00	0.00	85.00	93.91	437790.00	2.74	340.49	327.00
8	4	3	19365.00	8064.00	195.05	0	Spot (Block8, Row3, Column4)	426.91	408.00	57.75	0.02	0.14	309.00	317.52	309.00	30.34	0.01	0.10	94.00	89.00	0.00	99.00	117.91	460207.00	3.61	352.49	347.50
8	5	3	19665.00	8061.00	175.55	0	Spot (Block8, Row3, Column5)	392.59	393.00	36.62	0.00	0.09	312.00	320.09	312.00	34.05	0.01	0.11	86.00	70.00	0.00	81.00	80.59	337231.00	2.13	344.21	334.00
8	6	3	19964.00	8058.00	183.15	0	Spot (Block8, Row3, Column6)	1056.53	1014.50	361.03	0.02	0.34	309.00	319.83	309.00	39.95	0.01	0.12	100.00	100.00	0.00	705.50	747.53	995254.00	18.44	531.03	522.00
8	7	3	20263.00	8068.00	216.15	0	Spot (Block8, Row3, Column7)	358.10	364.00	33.68	0.01	0.09	307.00	316.24	307.00	35.56	0.01	0.11	61.00	37.00	0.00	57.00	51.10	477702.00	1.18	326.48	319.50
8	8	3	20561.00	8063.00	157.85	0	Spot (Block8, Row3, Column8)	1267.74	1189.00	402.77	0.03	0.32	312.00	321.85	312.00	39.82	0.01	0.12	100.00	100.00	0.00	877.00	955.74	872202.00	23.75	563.38	504.50
8	1	4	18465.00	8355.00	169.90	0	Spot (Block8, Row4, Column1)	436.75	418.00	64.26	0.02	0.15	309.00	316.67	309.00	31.37	0.01	0.10	95.00	87.00	0.00	109.00	127.75	350271.00	3.83	372.81	379.00
8	2	4	18769.00	8356.00	206.60	0	Spot (Block8, Row4, Column2)	419.38	402.00	62.46	0.02	0.15	310.00	318.74	310.00	31.48	0.01	0.10	89.00	80.00	0.00	92.00	109.38	509541.00	3.20	352.51	337.00
8	3	4	19061.00	8359.00	156.30	0	Spot (Block8, Row4, Column3)	738.20	702.50	213.84	0.02	0.29	306.00	313.23	306.00	32.95	0.01	0.11	100.00	99.00	0.00	396.50	432.20	496069.00	12.90	431.92	425.00
8	4	4	19343.00	8359.00	199.90	0	Spot (Block8, Row4, Column4)	366.21	378.00	42.51	0.01	0.12	307.00	313.94	307.00	31.50	0.01	0.10	62.00	55.00	0.00	71.00	59.21	414548.00	1.66	339.29	321.50
8	5	4	19640.00	8381.00	137.05	0	Spot (Block8, Row4, Column5)	391.17	395.00	55.95	0.00	0.14	308.00	313.51	308.00	28.05	0.01	0.09	78.00	75.00	0.00	87.00	83.17	197150.00	2.77	357.73	360.00
8	6	4	19957.00	8354.00	187.35	0	Spot (Block8, Row4, Column6)	522.25	502.00	74.58	0.02	0.14	304.00	311.74	304.00	41.64	0.01	0.13	99.00	99.00	0.00	198.00	218.25	517027.00	5.06	390.68	391.50
8	7	4	20251.00	8368.00	232.30	0	Spot (Block8, Row4, Column7)	366.82	378.00	40.66	0.01	0.11	310.00	325.67	310.00	67.32	0.02	0.21	50.00	0.00	0.00	68.00	56.82	568208.00	0.61	339.70	322.00
8	8	4	20577.00	8351.00	241.40	0	Spot (Block8, Row4, Column8)	358.54	355.00	35.53	0.00	0.10	319.00	328.05	319.00	34.08	0.01	0.10	51.00	19.00	0.00	36.00	39.54	602353.00	0.89	335.41	331.00
8	1	5	18475.00	8659.00	181.15	0	Spot (Block8, Row5, Column1)	470.20	414.00	121.78	0.06	0.26	310.00	321.94	310.00	37.37	0.02	0.12	93.00	79.00	0.00	104.00	160.20	433997.00	3.97	350.26	338.00
8	2	5	18758.00	8654.00	153.75	0	Spot (Block8, Row5, Column2)	1557.21	1541.00	517.40	0.00	0.33	313.00	328.79	313.00	47.93	0.02	0.15	100.00	100.00	0.00	1228.00	1244.21	1018418.00	25.63	607.99	571.00
8	3	5	19055.00	8661.00	165.45	0	Spot (Block8, Row5, Column3)	664.37	667.00	177.95	0.00	0.27	307.00	316.07	307.00	37.02	0.01	0.12	98.00	96.00	0.00	360.00	357.37	505587.00	9.41	396.98	396.00
8	4	5	19359.00	8658.00	189.10	0	Spot (Block8, Row5, Column4)	392.34	393.00	45.63	0.00	0.12	308.00	312.28	308.00	27.30	0.01	0.09	87.00	79.00	0.00	85.00	84.34	396265.00	2.93	345.97	349.00
8	5	5	19666.00	8661.00	152.85	0	Spot (Block8, Row5, Column5)	740.59	679.50	235.60	0.04	0.32	306.00	311.26	306.00	26.14	0.01	0.08	100.00	100.00	0.00	373.50	434.59	476939.00	16.42	421.08	404.00
8	6	5	19933.00	8655.00	211.65	0	Spot (Block8, Row5, Column6)	340.13	326.00	34.30	0.02	0.10	306.00	319.35	306.00	61.52	0.02	0.19	28.00	0.00	0.00	20.00	34.13	434006.00	0.34	321.12	314.00
8	7	5	20265.00	8665.00	179.30	0	Spot (Block8, Row5, Column7)	3598.60	3354.50	1697.02	0.03	0.47	316.00	341.21	316.00	86.06	0.03	0.25	100.00	100.00	0.00	3038.50	3282.60	3217150.00	37.85	1060.12	1059.00
8	8	5	20567.00	8671.00	167.15	0	Spot (Block8, Row5, Column8)	415.66	402.00	50.08	0.01	0.12	321.00	336.27	321.00	59.31	0.02	0.18	82.00	25.00	0.00	81.00	94.66	322555.00	1.34	362.12	352.50
8	1	6	18459.00	8951.00	187.45	0	Spot (Block8, Row6, Column1)	889.28	803.00	315.96	0.04	0.36	309.00	323.44	309.00	48.22	0.02	0.15	100.00	100.00	0.00	494.00	580.28	879493.00	11.73	483.98	485.00
8	2	6	18759.00	8954.00	194.10	0	Spot (Block8, Row6, Column2)	2007.88	1923.50	808.83	0.02	0.40	310.00	331.95	310.00	59.79	0.03	0.18	100.00	100.00	0.00	1613.50	1697.88	2144413.00	28.03	782.38	804.00
8	3	6	19040.00	8957.00	206.80	0	Spot (Block8, Row6, Column3)	415.82	397.00	79.28	0.02	0.19	307.00	317.27	307.00	43.69	0.01	0.14	83.00	53.00	0.00	90.00	108.82	507296.00	2.26	341.00	329.50
8	4	6	19353.00	8974.00	177.95	0	Spot (Block8, Row6, Column4)	374.97	386.00	40.87	0.01	0.11	305.00	309.87	305.00	24.95	0.01	0.08	80.00	68.00	0.00	81.00	69.97	331475.00	2.61	343.89	335.00
8	5	6	19660.00	8958.00	151.35	0	Spot (Block8, Row6, Column5)	564.23	529.50	121.82	0.03	0.22	305.00	310.60	305.00	27.16	0.01	0.09	100.00	100.00	0.00	224.50	259.23	355462.00	9.34	400.05	392.00
8	6	6	19978.00	8966.00	229.70	0	Spot (Block8, Row6, Column6)	341.57	334.00	33.00	0.01	0.10	310.00	323.92	310.00	52.65	0.02	0.16	29.00	0.00	0.00	24.00	31.57	519193.00	0.34	328.38	316.50
8	7	6	20247.00	8971.00	178.65	0	Spot (Block8, Row6, Column7)	377.64	390.00	45.55	0.01	0.12	306.00	319.87	306.00	59.09	0.02	0.18	63.00	11.00	0.00	84.00	71.64	337614.00	0.98	336.93	327.00
8	8	6	20580.00	8955.00	198.65	0	Spot (Block8, Row6, Column8)	359.16	358.00	35.52	0.00	0.10	307.00	311.76	307.00	26.32	0.01	0.08	69.00	49.00	0.00	51.00	52.16	401541.00	1.80	326.81	317.00
8	1	7	18460.00	9252.00	206.10	0	Spot (Block8, Row7, Column1)	426.17	406.00	75.46	0.02	0.18	306.00	313.29	306.00	31.91	0.01	0.10	89.00	83.00	0.00	100.00	120.17	516939.00	3.54	349.73	345.50
8	2	7	18766.00	9249.00	256.05	0	Spot (Block8, Row7, Column2)	338.63	326.00	37.98	0.02	0.11	300.00	310.04	300.00	43.82	0.01	0.14	35.00	14.00	0.00	26.00	38.63	643063.00	0.65	308.53	304.00
8	3	7	19053.00	9264.00	276.80	0	Spot (Block8, Row7, Column3)	331.49	320.00	34.70	0.02	0.10	300.00	303.48	300.00	25.33	0.01	0.08	41.00	25.00	0.00	20.00	31.49	739544.00	1.11	305.14	302.00
8	4	7	19327.00	9250.00	227.45	0	Spot (Block8, Row7, Column4)	331.52	317.00	42.16	0.02	0.13	305.00	311.33	305.00	31.74	0.01	0.10	32.00	24.00	0.00	12.00	26.52	493967.00	0.64	312.02	303.00
8	5	7	19653.00	9261.00	186.15	0	Spot (Block8, Row7, Column5)	355.49	350.00	43.34	0.01	0.12	306.00	319.27	306.00	48.32	0.02	0.15	49.00	6.00	0.00	44.00	49.49	345891.00	0.75	339.70	327.00
8	6	7	19956.00	9261.00	175.55	0	Spot (Block8, Row7, Column6)	2483.50	2484.00	918.23	0.00	0.37	310.00	336.53	310.00	75.53	0.04	0.22	100.00	100.00	0.00	2174.00	2173.50	2135814.00	28.43	817.05	799.50
8	7	7	20234.00	9272.00	221.55	0	Spot (Block8, Row7, Column7)	358.01	369.50	39.70	0.01	0.11	305.00	318.82	305.00	59.11	0.02	0.19	51.00	1.00	0.00	64.50	53.01	503357.00	0.66	323.02	311.00
8	8	7	20556.00	9263.00	195.95	0	Spot (Block8, Row7, Column8)	577.74	584.00	87.62	0.00	0.15	303.00	304.82	303.00	22.09	0.00	0.07	100.00	100.00	0.00	281.00	274.74	627430.00	12.35	400.92	395.50
8	1	8	18447.00	9564.00	151.05	0	Spot (Block8, Row8, Column1)	617.60	588.00	172.49	0.02	0.28	307.00	312.94	307.00	34.19	0.01	0.11	99.00	98.00	0.00	281.00	310.60	387234.00	8.91	398.97	390.00
8	2	8	18739.00	9579.00	197.90	0	Spot (Block8, Row8, Column2)	356.95	352.00	42.32	0.01	0.12	302.00	306.43	302.00	29.89	0.01	0.10	57.00	47.00	0.00	50.00	54.95	394076.00	1.69	324.31	312.00
8	3	8	19051.00	9542.00	182.45	0	Spot (Block8, Row8, Column3)	378.47	390.00	44.48	0.01	0.12	305.00	311.25	305.00	31.17	0.01	0.10	76.00	67.00	0.00	85.00	73.47	352730.00	2.16	338.82	320.50
8	4	8	19353.00	9555.00	148.10	0	Spot (Block8, Row8, Column4)	2973.74	2855.00	1144.43	0.02	0.38	308.00	316.16	308.00	35.18	0.01	0.11	100.00	100.00	0.00	2547.00	2665.74	1778298.00	75.54	1021.63	910.00
8	5	8	19642.00	9573.00	188.70	0	Spot (Block8, Row8, Column5)	365.09	374.00	39.70	0.01	0.11	307.00	316.33	307.00	41.81	0.01	0.13	61.00	27.00	0.00	67.00	58.09	366554.00	1.17	332.31	318.00
8	6	8	19957.00	9561.00	162.25	0	Spot (Block8, Row8, Column6)	2070.18	1979.00	876.56	0.02	0.42	306.00	325.56	306.00	63.98	0.03	0.20	100.00	100.00	0.00	1673.00	1764.18	1502950.00	27.27	712.10	686.50
8	7	8	20250.00	9564.00	215.10	0	Spot (Block8, Row8, Column7)	355.84	343.00	42.08	0.02	0.12	303.00	309.95	303.00	40.39	0.01	0.13	49.00	30.00	0.00	40.00	52.84	470776.00	1.14	318.73	311.00
8	8	8	20542.00	9568.00	162.05	0	Spot (Block8, Row8, Column8)	480.75	470.00	93.68	0.01	0.19	298.00	298.39	298.00	22.66	0.00	0.08	100.00	98.00	0.00	172.00	182.75	349983.00	8.05	356.93	356.00
9	1	1	4943.00	11881.00	148.30	0	Spot (Block9, Row1, Column1)	13944.60	13807.00	6702.35	0.00	0.48	413.00	438.11	413.00	75.43	0.03	0.17	100.00	100.00	0.00	13394.00	13531.60	8380707.00	179.05	3414.47	2791.00
9	2	1	5239.00	11881.00	145.10	0	Spot (Block9, Row1, Column2)	1781.67	1792.00	720.54	0.00	0.40	410.00	428.55	410.00	55.93	0.02	0.13	100.00	100.00	0.00	1382.00	1371.67	1020897.00	24.19	740.95	688.00
9	3	1	5541.00	11886.00	157.95	0	Spot (Block9, Row1, Column3)	757.93	709.00	201.23	0.03	0.27	406.00	420.65	406.00	48.49	0.02	0.12	99.00	97.00	0.00	303.00	351.93	520696.00	6.96	495.02	495.50
9	4	1	5831.00	11892.00	147.05	0	Spot (Block9, Row1, Column4)	1476.90	1402.00	535.61	0.02	0.36	406.00	421.79	406.00	51.59	0.02	0.12	100.00	100.00	0.00	996.00	1070.90	877279.00	20.45	670.52	672.00
9	5	1	6141.00	11895.00	148.55	0	Spot (Block9, Row1, Column5)	1564.74	1426.50	782.90	0.04	0.50	416.00	439.24	416.00	61.79	0.02	0.14	100.00	100.00	0.00	1010.50	1148.74	941975.00	18.22	664.31	614.00
9	6	1	6438.00	11890.00	145.60	0	Spot (Block9, Row1, Column6)	2061.04	1770.00	992.72	0.07	0.48	458.00	459.90	458.00	70.01	0.00	0.15	100.00	99.00	0.00	1312.00	1603.04	1189221.00	22.87	824.79	706.50
9	7	1	6735.00	11896.00	143.70	0	Spot (Block9, Row1, Column7)	4909.48	4806.00	2291.88	0.01	0.47	487.00	496.88	487.00	133.47	0.01	0.27	100.00	100.00	0.00	4319.00	4422.48	2764039.00	33.06	1528.15	1249.00
9	8	1	7029.00	11899.00	145.10	0	Spot (Block9, Row1, Column8)	39491.39	38142.00	17834.13	0.02	0.45	496.00	529.99	496.00	162.44	0.03	0.31	100.00	100.00	11.83	37646.00	38995.39	22707616.00	239.84	7559.31	5575.00
9	1	2	4920.00	12182.00	238.85	0	Spot (Block9, Row2, Column1)	486.94	491.00	39.73	0.00	0.08	415.00	436.28	415.00	59.23	0.02	0.14	74.00	8.00	0.00	76.00	71.94	800528.00	0.86	436.72	418.00
9	2	2	5232.00	12190.00	129.15	0	Spot (Block9, Row2, Column2)	1058.76	995.00	285.21	0.03	0.27	412.00	426.84	412.00	46.56	0.02	0.11	100.00	100.00	0.00	583.00	646.76	474325.00	13.57	603.77	585.50
9	3	2	5535.00	12190.00	185.60	0	Spot (Block9, Row2, Column3)	539.34	513.00	60.28	0.02	0.11	411.00	428.46	411.00	54.38	0.02	0.13	94.00	45.00	0.00	102.00	128.34	522617.00	2.04	464.66	478.00
9	4	2	5841.00	12197.00	201.50	0	Spot (Block9, Row2, Column4)	735.61	691.00	180.56	0.03	0.25	411.00	430.99	411.00	60.38	0.02	0.14	99.00	86.00	0.00	280.00	324.61	845948.00	5.04	528.30	509.50
9	5	2	6140.00	12191.00	164.30	0	Spot (Block9, Row2, Column5)	1990.03	1924.00	747.41	0.01	0.38	416.00	435.97	416.00	60.68	0.02	0.14	100.00	100.00	0.00	1508.00	1574.03	1490531.00	25.61	792.34	742.00
9	6	2	6428.00	12188.00	178.75	0	Spot (Block9, Row2, Column6)	756.15	699.00	194.19	0.03	0.26	431.00	458.25	431.00	80.42	0.03	0.18	94.00	80.00	0.00	268.00	325.15	679022.00	3.70	513.37	504.00
9	7	2	6730.00	12191.00	195.80	0	Spot (Block9, Row2, Column7)	670.97	641.00	154.02	0.02	0.23	481.00	477.33	481.00	76.06	0.00	0.16	74.00	50.00	0.00	160.00	189.97	724649.00	2.55	525.85	499.00
9	8	2	7027.00	12176.00	227.05	0	Spot (Block9, Row2, Column8)	574.26	582.00	93.28	0.01	0.16	492.00	511.20	492.00	144.49	0.02	0.28	21.00	1.00	0.00	90.00	82.26	852199.00	0.44	528.13	500.50
9	1	3	4935.00	12483.00	144.25	0	Spot (Block9, Row3, Column1)	2037.99	1939.00	908.92	0.02	0.45	416.00	434.31	416.00	46.70	0.02	0.11	100.00	100.00	0.00	1523.00	1621.99	1163691.00	34.34	812.56	753.00
9	2	3	5237.00	12485.00	170.50	0	Spot (Block9, Row3, Column2)	581.10	580.00	83.11	0.00	0.14	414.00	437.96	414.00	64.74	0.02	0.15	94.00	61.00	0.00	166.00	167.10	471853.00	2.21	482.31	488.00
9	3	3	5526.00	12491.00	144.60	0	Spot (Block9, Row3, Column3)	4558.08	3516.00	5723.51	0.11	1.26	417.00	444.02	417.00	68.45	0.03	0.15	100.00	100.00	0.35	3099.00	4141.08	2602664.00	60.10	1480.79	805.00
9	4	3	5836.00	12488.00	143.55	0	Spot (Block9, Row3, Column4)	2589.78	2411.00	1258.73	0.03	0.49	423.00	448.99	423.00	65.83	0.03	0.15	100.00	100.00	0.00	1988.00	2166.78	1442510.00	32.52	1003.99	831.00
9	5	3	6142.00	12488.00	143.25	0	Spot (Block9, Row3, Column5)	3369.39	2116.00	6616.32	0.20	1.96	429.00	457.14	429.00	83.72	0.03	0.18	99.00	99.00	0.54	1687.00	2940.39	1856532.00	34.78	1087.23	709.00
9	6	3	6440.00	12491.00	212.40	0	Spot (Block9, Row3, Column6)	3163.54	2465.00	1666.16	0.11	0.53	470.00	475.08	470.00	97.76	0.00	0.21	100.00	100.00	0.00	1995.00	2693.54	4077799.00	27.50	1255.15	1233.00
9	7	3	6744.00	12494.00	158.05	0	Spot (Block9, Row3, Column7)	1070.49	960.00	409.74	0.05	0.38	487.00	482.69	487.00	82.40	0.00	0.17	99.00	88.00	0.00	473.00	583.49	733283.00	7.13	608.74	602.00
9	8	3	7039.00	12501.00	172.95	0	Spot (Block9, Row3, Column8)	781.54	749.00	179.82	0.02	0.23	495.00	502.03	495.00	76.40	0.01	0.15	95.00	74.00	0.00	254.00	286.54	650242.00	3.66	569.72	532.00
9	1	4	4933.00	12778.00	144.40	0	Spot (Block9, Row4, Column1)	2327.45	2129.50	1174.20	0.04	0.50	423.00	446.85	423.00	61.64	0.02	0.14	100.00	100.00	0.00	1706.50	1904.45	1317338.00	30.51	857.72	731.50
9	2	4	5236.00	12783.00	180.15	0	Spot (Block9, Row4, Column2)	1773.58	1667.00	716.14	0.03	0.40	418.00	451.59	418.00	87.08	0.03	0.19	100.00	100.00	0.00	1249.00	1355.58	1612182.00	15.18	797.09	787.00
9	3	4	5537.00	12786.00	142.45	0	Spot (Block9, Row4, Column3)	17363.05	16207.00	10541.84	0.03	0.61	426.00	467.18	426.00	103.75	0.04	0.22	100.00	100.00	0.00	15781.00	16937.05	9514950.00	162.86	4016.96	3310.00
9	4	4	5810.00	12774.00	157.10	0	Spot (Block9, Row4, Column4)	511.31	504.00	63.62	0.01	0.12	423.00	448.11	423.00	63.28	0.03	0.14	73.00	23.00	0.00	81.00	88.31	345645.00	1.00	486.28	491.00
9	5	4	6122.00	12787.00	141.00	0	Spot (Block9, Row4, Column5)	1432.73	1132.50	1198.60	0.10	0.84	425.00	454.96	425.00	81.62	0.03	0.18	100.00	99.00	0.00	707.50	1007.73	773672.00	11.98	716.27	691.00
9	6	4	6438.00	12791.00	168.55	0	Spot (Block9, Row4, Column6)	2621.22	2580.00	965.71	0.01	0.37	475.00	467.41	475.00	83.49	0.01	0.18	100.00	100.00	0.00	2105.00	2146.22	2078629.00	25.80	1001.35	931.00
9	7	4	6725.00	12794.00	150.65	0	Spot (Block9, Row4, Column7)	1056.32	860.00	445.43	0.09	0.42	488.00	476.04	488.00	72.16	0.01	0.15	98.00	90.00	0.00	372.00	568.32	652803.00	8.04	595.74	595.00
9	8	4	7034.00	12806.00	164.15	0	Spot (Block9, Row4, Column8)	742.94	712.00	150.87	0.02	0.20	492.00	494.99	492.00	76.87	0.00	0.16	91.00	70.00	0.00	220.00	250.94	554977.00	3.23	558.40	543.50
9	1	5	4938.00	13085.00	139.55	0	Spot (Block9, Row5, Column1)	4361.09	3920.00	2304.15	0.05	0.53	424.00	449.42	424.00	71.83	0.03	0.16	100.00	100.00	0.00	3496.00	3937.09	2280849.00	54.46	1368.70	1185.00
9	2	5	5235.00	13080.00	187.90	0	Spot (Block9, Row5, Column2)	666.17	631.00	149.31	0.02	0.22	421.00	460.52	421.00	97.19	0.04	0.21	83.00	51.00	0.00	210.00	245.17	660177.00	2.12	499.95	499.00
9	3	5	5533.00	13087.00	153.70	0	Spot (Block9, Row5, Column3)	5654.82	5115.50	2769.26	0.04	0.49	444.00	477.13	444.00	118.59	0.03	0.25	100.00	100.00	0.00	4671.50	5210.82	3653015.00	43.66	1417.61	1365.00
9	4	5	5831.00	13086.00	152.50	0	Spot (Block9, Row5, Column4)	1076.63	1014.00	383.47	0.03	0.36	440.00	467.65	440.00	106.75	0.03	0.23	100.00	88.00	0.00	574.00	636.63	683657.00	5.70	584.12	595.50
9	5	5	6132.00	13092.00	139.95	0	Spot (Block9, Row5, Column5)	21197.18	18416.00	13091.04	0.06	0.62	466.00	469.91	466.00	98.38	0.00	0.21	100.00	100.00	0.00	17950.00	20731.18	11382884.00	210.69	4280.22	3386.00
9	6	5	6435.00	13092.00	157.40	0	Spot (Block9, Row5, Column6)	851.20	829.00	224.77	0.01	0.26	451.00	460.05	451.00	74.84	0.01	0.16	95.00	86.00	0.00	378.00	400.20	586479.00	5.23	545.86	520.00
9	7	5	6735.00	13099.00	183.20	0	Spot (Block9, Row5, Column7)	1095.50	1011.00	363.95	0.03	0.33	483.00	474.52	483.00	74.50	0.01	0.16	100.00	95.00	0.00	528.00	612.50	1037434.00	8.34	703.19	662.50
9	8	5	7032.00	13090.00	143.65	0	Spot (Block9, Row5, Column8)	1806.38	1612.00	925.94	0.05	0.51	493.00	499.39	493.00	78.79	0.01	0.16	100.00	95.00	0.00	1119.00	1313.38	1016993.00	16.59	758.22	696.50
9	1	6	4931.00	13383.00	213.40	0	Spot (Block9, Row6, Column1)	2664.94	1978.50	1499.45	0.13	0.56	431.00	463.64	431.00	92.27	0.03	0.20	100.00	100.00	0.00	1547.50	2233.94	3464425.00	23.86	1115.29	1118.00
9	2	6	5236.00	13384.00	209.80	0	Spot (Block9, Row6, Column2)	736.63	680.00	172.82	0.03	0.23	429.00	453.31	429.00	69.60	0.02	0.15	99.00	89.00	0.00	251.00	307.63	924468.00	4.07	541.13	525.00
9	3	6	5522.00	13386.00	144.15	0	Spot (Block9, Row6, Column3)	3874.72	3396.00	2219.60	0.06	0.57	438.00	466.46	438.00	93.56	0.03	0.20	100.00	100.00	0.00	2958.00	3436.72	2181469.00	36.43	1166.69	934.00
9	4	6	5826.00	13384.00	175.25	0	Spot (Block9, Row6, Column4)	705.94	669.00	176.26	0.02	0.25	429.00	454.74	429.00	76.00	0.03	0.17	91.00	71.00	0.00	240.00	276.94	607109.00	3.31	495.78	494.00
9	5	6	6132.00	13389.00	139.20	0	Spot (Block9, Row6, Column5)	13988.28	13003.00	7734.71	0.03	0.55	452.00	468.71	452.00	97.10	0.02	0.21	100.00	100.00	0.00	12551.00	13536.28	7343847.00	139.23	3354.20	2623.00
9	6	6	6439.00	13395.00	197.40	0	Spot (Block9, Row6, Column6)	599.21	578.00	113.52	0.02	0.19	472.00	465.31	472.00	70.52	0.01	0.15	62.00	30.00	0.00	106.00	127.21	660334.00	1.90	495.73	497.00
9	7	6	6735.00	13394.00	147.80	0	Spot (Block9, Row6, Column7)	2002.18	1776.00	955.11	0.05	0.48	486.00	475.05	486.00	69.65	0.01	0.15	100.00	100.00	0.00	1290.00	1516.18	1187291.00	21.93	811.29	778.00
9	8	6	7042.00	13397.00	144.45	0	Spot (Block9, Row6, Column8)	2059.98	1821.50	1015.91	0.05	0.49	493.00	498.04	493.00	76.06	0.00	0.15	100.00	100.00	0.00	1328.50	1566.98	1157709.00	20.54	881.42	781.00
9	1	7	4930.00	13680.00	168.70	0	Spot (Block9, Row7, Column1)	2378.64	2155.00	1088.77	0.04	0.46	433.00	460.96	433.00	85.59	0.03	0.19	100.00	100.00	0.00	1722.00	1945.64	1879123.00	22.40	872.57	889.00
9	2	7	5225.00	13669.00	196.85	0	Spot (Block9, Row7, Column2)	521.70	507.00	69.29	0.01	0.13	426.00	450.57	426.00	67.94	0.02	0.15	65.00	33.00	0.00	81.00	95.70	572300.00	1.05	458.21	473.50
9	3	7	5518.00	13660.00	182.80	0	Spot (Block9, Row7, Column3)	549.10	518.00	60.70	0.03	0.11	434.00	453.63	434.00	57.25	0.02	0.13	86.00	43.00	0.00	84.00	115.10	516153.00	1.67	507.66	503.00
9	4	7	5837.00	13685.00	211.95	0	Spot (Block9, Row7, Column4)	519.56	502.00	69.31	0.01	0.13	430.00	450.73	430.00	57.34	0.02	0.13	70.00	31.00	0.00	72.00	89.56	669187.00	1.20	473.34	491.00
9	5	7	6126.00	13690.00	202.80	0	Spot (Block9, Row7, Column5)	733.01	702.00	151.13	0.02	0.21	462.00	463.30	462.00	76.19	0.00	0.16	93.00	74.00	0.00	240.00	271.01	854689.00	3.54	557.67	567.00
9	6	7	6428.00	13693.00	191.60	0	Spot (Block9, Row7, Column6)	877.60	853.00	218.84	0.01	0.25	479.00	479.65	479.00	103.47	0.00	0.22	95.00	78.00	0.00	374.00	398.60	909193.00	3.85	585.03	583.00
9	7	7	6723.00	13694.00	146.15	0	Spot (Block9, Row7, Column7)	2170.93	2041.00	908.94	0.03	0.42	487.00	479.09	487.00	72.25	0.01	0.15	100.00	100.00	0.00	1554.00	1683.93	1263481.00	23.42	874.49	742.00
9	8	7	7029.00	13696.00	174.15	0	Spot (Block9, Row7, Column8)	4184.91	4166.00	1374.32	0.00	0.33	495.00	511.08	495.00	89.19	0.01	0.17	100.00	100.00	0.00	3671.00	3689.91	3544622.00	41.19	1402.49	1229.50
9	1	8	4919.00	13987.00	156.40	0	Spot (Block9, Row8, Column1)	816.66	776.00	209.62	0.02	0.26	473.00	463.74	473.00	62.28	0.01	0.13	97.00	84.00	0.00	303.00	343.66	551245.00	5.67	538.75	526.00
9	2	8	5227.00	13986.00	191.25	0	Spot (Block9, Row8, Column2)	587.98	573.50	90.54	0.01	0.15	468.00	457.48	468.00	53.43	0.01	0.12	69.00	49.00	0.00	105.50	119.98	606792.00	2.44	496.88	497.00
9	3	8	5523.00	13986.00	161.20	0	Spot (Block9, Row8, Column3)	906.19	808.00	363.50	0.05	0.40	481.00	469.23	481.00	55.37	0.01	0.12	85.00	75.00	0.00	327.00	425.19	654270.00	7.89	532.49	518.00
9	4	8	5831.00	13988.00	145.05	0	Spot (Block9, Row8, Column4)	1337.29	1291.00	446.93	0.02	0.33	484.00	473.68	484.00	62.24	0.01	0.13	100.00	100.00	0.00	807.00	853.29	766267.00	13.88	723.52	675.00
9	5	8	6120.00	13996.00	221.40	0	Spot (Block9, Row8, Column5)	517.95	499.00	64.17	0.02	0.12	489.00	488.86	489.00	99.13	0.00	0.20	16.00	1.00	0.00	10.00	28.95	726683.00	0.29	491.24	493.00
9	6	8	6431.00	13990.00	199.00	0	Spot (Block9, Row8, Column6)	4448.81	3371.50	2815.98	0.12	0.63	494.00	513.86	494.00	126.68	0.02	0.25	100.00	100.00	0.00	2877.50	3954.81	4973769.00	31.06	1458.62	1455.50
9	7	8	6733.00	13992.00	153.85	0	Spot (Block9, Row8, Column7)	1180.60	1049.00	460.06	0.05	0.39	493.00	506.95	493.00	98.22	0.01	0.19	100.00	90.00	0.00	556.00	687.60	765032.00	6.86	650.19	629.00
9	8	8	7011.00	14000.00	201.10	0	Spot (Block9, Row8, Column8)	676.72	617.00	181.35	0.04	0.27	514.00	547.53	514.00	98.63	0.03	0.18	51.00	28.00	0.00	103.00	162.72	776198.00	1.31	616.07	588.50
10	1	1	9441.00	11904.00	150.95	0	Spot (Block10, Row1, Column1)	15990.18	14188.00	8358.38	0.05	0.52	296.00	306.66	296.00	61.77	0.02	0.20	100.00	100.00	0.00	13892.00	15694.18	10025841.00	253.91	3087.14	2368.50
10	2	1	9733.00	11912.00	165.85	0	Spot (Block10, Row1, Column2)	450.77	420.00	88.87	0.03	0.20	295.00	303.89	295.00	51.41	0.01	0.17	94.00	66.00	0.00	125.00	155.77	343037.00	2.86	347.82	333.00
10	3	1	10038.00	11910.00	147.00	-50	Spot (Block10, Row1, Column3)	355.38	334.00	62.35	0.03	0.18	297.00	301.75	297.00	36.97	0.01	0.12	50.00	41.00	0.00	37.00	58.38	209677.00	1.45	352.07	346.00
10	4	1	10338.00	11915.00	148.80	0	Spot (Block10, Row1, Column4)	476.82	478.50	91.00	0.00	0.19	302.00	309.86	302.00	34.36	0.01	0.11	97.00	96.00	0.00	176.50	174.82	288954.00	4.86	368.04	379.00
10	5	1	10639.00	11905.00	204.55	0	Spot (Block10, Row1, Column5)	412.71	399.00	83.15	0.01	0.20	305.00	320.53	305.00	43.42	0.02	0.14	85.00	65.00	0.00	94.00	107.71	491952.00	2.12	350.73	330.00
10	6	1	10936.00	11907.00	195.85	0	Spot (Block10, Row1, Column6)	426.42	409.00	68.34	0.02	0.16	309.00	327.05	309.00	44.79	0.02	0.14	88.00	62.00	0.00	100.00	117.42	463092.00	2.22	372.41	391.00
10	7	1	11238.00	11915.00	159.00	0	Spot (Block10, Row1, Column7)	567.66	565.00	131.51	0.00	0.23	314.00	348.22	314.00	123.95	0.04	0.36	82.00	50.00	0.00	251.00	253.66	394523.00	1.77	412.59	404.00
10	8	1	11527.00	11922.00	147.05	0	Spot (Block10, Row1, Column8)	41112.71	39688.00	18406.27	0.02	0.45	341.00	375.69	341.00	158.31	0.04	0.42	100.00	100.00	19.26	39347.00	40771.71	24544404.00	257.32	7217.50	5064.00
10	1	2	9448.00	12212.00	213.90	0	Spot (Block10, Row2, Column1)	320.79	303.00	45.84	0.02	0.14	296.00	301.32	296.00	42.38	0.01	0.14	27.00	15.00	0.00	7.00	24.79	415743.00	0.46	310.32	298.00
10	2	2	9736.00	12188.00	156.35	0	Spot (Block10, Row2, Column2)	360.04	374.50	49.25	0.02	0.14	296.00	299.09	296.00	35.16	0.00	0.12	62.00	54.00	0.00	78.50	64.04	241944.00	1.73	314.26	303.00
10	3	2	10032.00	12224.00	221.80	0	Spot (Block10, Row2, Column3)	356.60	358.00	54.60	0.00	0.15	298.00	303.29	298.00	38.41	0.01	0.13	54.00	41.00	0.00	60.00	58.60	504943.00	1.39	316.29	306.00
10	4	2	10340.00	12199.00	191.80	0	Spot (Block10, Row2, Column4)	370.33	387.00	48.15	0.02	0.13	303.00	309.82	303.00	41.74	0.01	0.13	66.00	50.00	0.00	84.00	67.33	385511.00	1.45	331.73	314.00
10	5	2	10648.00	12210.00	178.40	0	Spot (Block10, Row2, Column5)	592.90	582.00	139.96	0.01	0.24	305.00	317.73	305.00	41.15	0.02	0.13	99.00	96.00	0.00	277.00	287.90	529458.00	6.69	391.30	394.00
10	6	2	10912.00	12211.00	185.05	0	Spot (Block10, Row2, Column6)	385.11	388.00	57.29	0.00	0.15	310.00	332.98	310.00	53.16	0.03	0.16	67.00	20.00	0.00	78.00	75.11	370480.00	0.98	345.01	321.00
10	7	2	11232.00	12210.00	175.65	0	Spot (Block10, Row2, Column7)	407.54	397.00	64.75	0.01	0.16	312.00	329.32	312.00	45.69	0.02	0.14	82.00	39.00	0.00	85.00	95.54	350889.00	1.71	373.69	382.00
10	8	2	11546.00	12225.00	279.35	0	Spot (Block10, Row2, Column8)	380.27	391.00	56.69	0.01	0.15	330.00	360.50	330.00	114.00	0.04	0.32	10.00	0.00	0.00	61.00	50.27	866261.00	0.17	347.61	327.50
10	1	3	9435.00	12512.00	164.80	0	Spot (Block10, Row3, Column1)	418.55	399.00	71.71	0.02	0.17	296.00	296.56	296.00	31.82	0.00	0.11	92.00	85.00	0.00	103.00	122.55	315170.00	3.83	339.57	324.50
10	2	3	9732.00	12533.00	133.90	0	Spot (Block10, Row3, Column2)	382.01	393.00	43.38	0.01	0.11	300.00	305.02	300.00	36.39	0.01	0.12	78.00	69.00	0.00	93.00	82.01	182983.00	2.12	352.17	328.00
10	3	3	10033.00	12490.00	163.15	0	Spot (Block10, Row3, Column3)	506.23	447.00	421.86	0.05	0.83	302.00	308.49	302.00	37.41	0.01	0.12	92.00	85.00	0.00	145.00	204.23	372076.00	5.29	377.72	389.50
10	4	3	10331.00	12507.00	187.80	0	Spot (Block10, Row3, Column4)	404.18	394.00	59.29	0.01	0.15	300.00	304.01	300.00	39.41	0.01	0.13	88.00	72.00	0.00	94.00	104.18	400947.00	2.54	338.41	326.50
10	5	3	10650.00	12529.00	194.45	0	Spot (Block10, Row3, Column5)	396.75	391.00	76.03	0.01	0.19	304.00	318.88	304.00	47.73	0.02	0.15	71.00	40.00	0.00	87.00	92.75	424917.00	1.63	341.21	309.00
10	6	3	10937.00	12514.00	210.90	0	Spot (Block10, Row3, Column6)	1704.76	1480.50	791.10	0.06	0.46	316.00	342.46	316.00	63.27	0.03	0.18	100.00	100.00	0.00	1164.50	1388.76	2154816.00	21.53	735.45	739.00
10	7	3	11255.00	12501.00	170.90	0	Spot (Block10, Row3, Column7)	409.32	397.00	64.59	0.01	0.16	315.00	337.05	315.00	52.99	0.03	0.16	82.00	25.00	0.00	82.00	94.32	332364.00	1.36	374.67	379.50
10	8	3	11539.00	12525.00	160.15	0	Spot (Block10, Row3, Column8)	853.35	793.50	282.66	0.03	0.33	325.00	343.98	325.00	49.93	0.02	0.15	98.00	96.00	0.00	468.50	528.35	602468.00	10.20	487.82	473.00
10	1	4	9427.00	12800.00	153.40	0	Spot (Block10, Row4, Column1)	406.36	391.00	65.21	0.02	0.16	295.00	294.75	295.00	30.11	0.00	0.10	95.00	84.00	0.00	96.00	111.36	262104.00	3.71	352.09	342.00
10	2	4	9732.00	12802.00	198.25	0	Spot (Block10, Row4, Column2)	432.40	407.00	85.91	0.03	0.20	299.00	303.38	299.00	33.64	0.01	0.11	89.00	82.00	0.00	108.00	133.40	484292.00	3.84	346.52	325.50
10	3	4	10042.00	12814.00	149.55	0	Spot (Block10, Row4, Column3)	737.56	695.00	207.26	0.03	0.28	302.00	308.34	302.00	35.84	0.01	0.12	100.00	99.00	0.00	393.00	435.56	452859.00	11.98	433.41	411.00
10	4	4	10324.00	12814.00	189.75	0	Spot (Block10, Row4, Column4)	363.65	380.00	48.86	0.02	0.13	300.00	306.31	300.00	32.44	0.01	0.11	62.00	56.00	0.00	80.00	63.65	368746.00	1.77	337.85	316.00
10	5	4	10608.00	12818.00	210.50	0	Spot (Block10, Row4, Column5)	376.36	385.00	55.40	0.01	0.15	302.00	311.32	302.00	35.83	0.01	0.12	69.00	57.00	0.00	83.00	74.36	475344.00	1.82	333.67	319.00
10	6	4	10932.00	12811.00	182.60	0	Spot (Block10, Row4, Column6)	697.02	683.00	156.27	0.01	0.22	309.00	328.38	309.00	54.73	0.03	0.17	99.00	97.00	0.00	374.00	388.02	651712.00	6.74	438.44	413.50
10	7	4	11232.00	12824.00	185.80	0	Spot (Block10, Row4, Column7)	408.90	392.00	85.17	0.02	0.21	310.00	328.29	310.00	48.44	0.02	0.15	75.00	33.00	0.00	82.00	98.90	398272.00	1.66	356.12	374.00
10	8	4	11526.00	12830.00	204.60	0	Spot (Block10, Row4, Column8)	381.73	386.00	54.77	0.00	0.14	312.00	330.20	312.00	47.64	0.02	0.14	66.00	21.00	0.00	74.00	69.73	455021.00	1.08	342.58	338.00
10	1	5	9442.00	13104.00	148.85	0	Spot (Block10, Row5, Column1)	561.89	511.00	166.93	0.04	0.30	297.00	300.95	297.00	40.16	0.01	0.13	98.00	96.00	0.00	214.00	264.89	339384.00	6.50	368.46	370.50
10	2	5	9735.00	13111.00	164.05	0	Spot (Block10, Row5, Column2)	796.00	740.00	276.91	0.03	0.35	300.00	305.61	300.00	36.10	0.01	0.12	99.00	99.00	0.00	440.00	496.00	593021.00	13.58	426.79	415.00
10	3	5	10033.00	13108.00	160.05	0	Spot (Block10, Row5, Column3)	743.63	696.00	232.97	0.03	0.31	302.00	310.61	302.00	38.80	0.01	0.12	100.00	100.00	0.00	394.00	441.63	526491.00	11.16	422.89	410.00
10	4	5	10331.00	13114.00	168.50	0	Spot (Block10, Row5, Column4)	390.38	385.00	53.18	0.01	0.14	304.00	314.10	304.00	39.20	0.01	0.12	82.00	54.00	0.00	81.00	86.38	308012.00	1.95	344.23	331.50
10	5	5	10635.00	13112.00	144.35	0	Spot (Block10, Row5, Column5)	808.49	746.50	266.99	0.03	0.33	305.00	316.53	305.00	39.06	0.02	0.12	100.00	99.00	0.00	441.50	503.49	457603.00	12.59	430.35	417.00
10	6	5	10924.00	13113.00	192.05	0	Spot (Block10, Row5, Column6)	373.16	378.00	58.29	0.01	0.16	307.00	323.24	307.00	45.35	0.02	0.14	60.00	26.00	0.00	71.00	66.16	389581.00	1.10	336.05	319.00
10	7	5	11239.00	13118.00	168.10	0	Spot (Block10, Row5, Column7)	1059.21	984.00	351.17	0.03	0.33	309.00	327.45	309.00	48.85	0.03	0.15	100.00	100.00	0.00	675.00	750.21	831479.00	14.98	542.63	520.50
10	8	5	11539.00	13112.00	171.70	0	Spot (Block10, Row5, Column8)	441.28	404.00	96.54	0.04	0.22	308.00	327.58	308.00	49.86	0.03	0.15	88.00	47.00	0.00	96.00	133.28	364942.00	2.28	347.80	329.00
10	1	6	9432.00	13409.00	209.05	0	Spot (Block10, Row6, Column1)	1441.71	1220.00	659.93	0.07	0.46	298.00	307.07	298.00	50.84	0.01	0.17	100.00	100.00	0.00	922.00	1143.71	1793490.00	22.32	664.59	667.00
10	2	6	9735.00	13406.00	195.60	0	Spot (Block10, Row6, Column2)	645.18	589.00	198.90	0.04	0.31	300.00	307.34	300.00	44.08	0.01	0.14	99.00	98.00	0.00	289.00	345.18	698731.00	7.67	409.30	402.00
10	3	6	10026.00	13418.00	154.40	0	Spot (Block10, Row6, Column3)	488.70	485.00	99.61	0.00	0.20	301.00	306.67	301.00	40.06	0.01	0.13	97.00	89.00	0.00	184.00	187.70	319609.00	4.54	381.98	376.00
10	4	6	10338.00	13410.00	183.90	0	Spot (Block10, Row6, Column4)	394.73	392.50	68.55	0.00	0.17	301.00	313.53	301.00	57.22	0.02	0.18	71.00	24.00	0.00	91.50	93.73	375786.00	1.42	337.10	318.00
10	5	6	10635.00	13416.00	147.60	0	Spot (Block10, Row6, Column5)	871.23	808.00	292.45	0.03	0.34	303.00	315.67	303.00	54.81	0.02	0.17	100.00	99.00	0.00	505.00	568.23	518382.00	10.14	458.43	437.00
10	6	6	10934.00	13416.00	210.90	0	Spot (Block10, Row6, Column6)	359.83	374.00	57.02	0.02	0.16	306.00	316.60	306.00	40.16	0.01	0.13	54.00	40.00	0.00	68.00	53.83	455549.00	1.08	327.45	313.00
10	7	6	11235.00	13418.00	172.75	0	Spot (Block10, Row6, Column7)	377.43	388.00	56.80	0.01	0.15	305.00	317.81	305.00	42.79	0.02	0.13	67.00	44.00	0.00	83.00	72.43	315907.00	1.39	346.90	334.00
10	8	6	11541.00	13432.00	178.75	0	Spot (Block10, Row6, Column8)	417.75	405.00	84.23	0.01	0.20	307.00	325.65	307.00	46.53	0.03	0.14	77.00	56.00	0.00	98.00	110.75	375557.00	1.98	357.59	330.00
10	1	7	9431.00	13706.00	183.10	0	Spot (Block10, Row7, Column1)	449.22	420.00	89.51	0.03	0.20	294.00	295.22	294.00	38.16	0.00	0.13	92.00	83.00	0.00	126.00	155.22	420922.00	4.04	348.10	334.00
10	2	7	9723.00	13707.00	207.50	0	Spot (Block10, Row7, Column2)	346.68	325.50	46.06	0.03	0.13	295.00	294.55	295.00	34.18	0.00	0.12	47.00	41.00	0.00	30.50	51.68	425033.00	1.53	305.45	300.00
10	3	7	10033.00	13711.00	218.50	0	Spot (Block10, Row7, Column3)	330.05	313.00	47.99	0.02	0.15	295.00	296.56	295.00	34.76	0.00	0.12	34.00	27.00	0.00	18.00	35.05	452492.00	0.96	309.42	303.00
10	4	7	10329.00	13712.00	147.00	-50	Spot (Block10, Row7, Column4)	348.95	330.00	46.82	0.02	0.13	298.00	303.95	298.00	53.52	0.01	0.18	43.00	10.00	0.00	32.00	50.95	205180.00	0.84	346.19	329.50
10	5	7	10658.00	13706.00	193.55	0	Spot (Block10, Row7, Column5)	354.77	366.00	54.97	0.01	0.15	301.00	311.65	301.00	56.92	0.02	0.18	52.00	8.00	0.00	65.00	53.77	374991.00	0.76	323.20	307.00
10	6	7	10928.00	13719.00	175.55	0	Spot (Block10, Row7, Column6)	747.98	727.00	213.28	0.01	0.29	305.00	319.91	305.00	57.88	0.02	0.18	100.00	96.00	0.00	422.00	442.98	644012.00	7.40	427.86	413.00
10	7	7	11211.00	13714.00	199.10	0	Spot (Block10, Row7, Column7)	400.52	396.00	86.91	0.00	0.22	305.00	315.87	305.00	42.63	0.02	0.13	72.00	56.00	0.00	91.00	95.52	450184.00	1.99	338.56	319.00
10	8	7	11534.00	13722.00	182.85	0	Spot (Block10, Row7, Column8)	887.79	881.00	228.45	0.00	0.26	316.00	336.51	316.00	52.39	0.03	0.16	100.00	99.00	0.00	565.00	571.79	830967.00	10.52	510.85	485.00
10	1	8	9418.00	14009.00	155.80	0	Spot (Block10, Row8, Column1)	704.59	605.00	268.01	0.07	0.38	298.00	300.83	298.00	34.79	0.00	0.12	100.00	100.00	0.00	307.00	406.59	471368.00	11.61	401.64	398.00
10	2	8	9730.00	14023.00	185.35	0	Spot (Block10, Row8, Column2)	346.39	332.00	42.76	0.02	0.12	298.00	299.12	298.00	31.72	0.00	0.11	51.00	39.00	0.00	34.00	48.39	334608.00	1.49	315.96	303.00
10	3	8	10026.00	14005.00	157.95	0	Spot (Block10, Row8, Column3)	396.77	396.00	42.66	0.00	0.11	296.00	298.64	296.00	33.07	0.00	0.11	92.00	85.00	0.00	100.00	100.77	271790.00	2.97	339.21	326.00
10	4	8	10329.00	14009.00	147.50	0	Spot (Block10, Row8, Column4)	1385.34	1345.00	539.97	0.01	0.39	300.00	302.79	300.00	34.24	0.00	0.11	100.00	100.00	0.00	1045.00	1085.34	821504.00	31.62	589.23	510.00
10	5	8	10615.00	14005.00	152.65	0	Spot (Block10, Row8, Column5)	358.64	332.00	55.83	0.03	0.16	303.00	313.21	303.00	49.71	0.01	0.16	45.00	25.00	0.00	29.00	55.64	230605.00	0.91	340.01	315.00
10	6	8	10932.00	14014.00	199.65	0	Spot (Block10, Row8, Column6)	2125.29	1638.00	1207.23	0.11	0.57	312.00	334.95	312.00	65.24	0.03	0.19	100.00	100.00	0.00	1326.00	1813.29	2401575.00	27.44	816.44	783.00
10	7	8	11235.00	14026.00	157.85	0	Spot (Block10, Row8, Column7)	392.49	391.00	72.21	0.00	0.18	313.00	332.13	313.00	54.92	0.03	0.17	63.00	25.00	0.00	78.00	79.49	269643.00	1.10	378.61	387.00
10	8	8	11527.00	14030.00	167.70	0	Spot (Block10, Row8, Column8)	486.15	480.00	111.07	0.01	0.23	348.00	355.24	348.00	54.84	0.01	0.15	72.00	54.00	0.00	132.00	138.15	379683.00	2.39	390.13	393.00
11	1	1	13946.00	11928.00	154.70	0	Spot (Block11, Row1, Column1)	11732.75	10303.00	6100.60	0.06	0.52	118.00	124.34	118.00	37.09	0.02	0.30	100.00	100.00	0.00	10185.00	11614.75	7708419.00	312.97	2202.82	1549.50
11	2	1	14251.00	11932.00	139.90	0	Spot (Block11, Row1, Column2)	171.24	175.00	25.51	0.01	0.15	119.00	122.73	119.00	24.83	0.01	0.20	80.00	60.00	0.00	56.00	52.24	91102.00	1.95	149.12	140.00
11	3	1	14539.00	11934.00	147.00	-50	Spot (Block11, Row1, Column3)	127.89	126.00	18.60	0.01	0.15	116.00	117.06	116.00	14.72	0.00	0.13	36.00	15.00	0.00	10.00	11.89	75197.00	0.74	123.01	122.00
11	4	1	14821.00	11938.00	175.30	0	Spot (Block11, Row1, Column4)	166.61	175.00	22.67	0.02	0.14	118.00	118.24	118.00	17.31	0.00	0.15	85.00	74.00	0.00	57.00	48.61	143122.00	2.79	134.15	130.00
11	5	1	15145.00	11938.00	170.10	0	Spot (Block11, Row1, Column5)	140.29	134.00	21.84	0.02	0.16	117.00	117.94	117.00	17.27	0.00	0.15	48.00	30.00	0.00	17.00	23.29	112651.00	1.29	123.31	123.00
11	6	1	15434.00	11950.00	180.55	0	Spot (Block11, Row1, Column6)	165.74	173.00	24.59	0.02	0.15	117.00	119.08	117.00	15.17	0.01	0.13	86.00	70.00	0.00	56.00	48.74	151323.00	3.08	132.79	126.00
11	7	1	15727.00	11946.00	159.15	0	Spot (Block11, Row1, Column7)	180.21	179.00	54.32	0.00	0.30	121.00	131.40	121.00	88.14	0.04	0.67	5.00	2.00	0.00	58.00	59.21	126145.00	0.55	146.16	140.50
11	8	1	16025.00	11946.00	148.80	0	Spot (Block11, Row1, Column8)	35055.61	33538.50	16231.18	0.02	0.46	129.00	150.47	129.00	111.51	0.07	0.74	100.00	100.00	3.99	33409.50	34926.61	21103508.00	313.02	6631.88	4937.00
11	1	2	13932.00	12226.00	194.80	0	Spot (Block11, Row2, Column1)	140.83	138.00	17.42	0.01	0.12	115.00	118.51	115.00	27.56	0.01	0.23	40.00	6.00	0.00	23.00	25.83	151110.00	0.81	129.01	125.00
11	2	2	14238.00	12232.00	147.00	-50	Spot (Block11, Row2, Column2)	133.97	134.00	15.34	0.00	0.11	118.00	119.81	118.00	14.71	0.01	0.12	54.00	20.00	0.00	16.00	15.97	79576.00	0.96	121.68	120.00
11	3	2	14587.00	12221.00	240.30	0	Spot (Block11, Row2, Column3)	129.40	127.00	17.30	0.01	0.13	120.00	120.46	120.00	11.92	0.00	0.10	37.00	19.00	0.00	7.00	9.40	216091.00	0.75	121.52	122.00
11	4	2	14802.00	12235.00	145.05	0	Spot (Block11, Row2, Column4)	143.80	143.00	17.62	0.00	0.12	119.00	119.48	119.00	14.59	0.00	0.12	67.00	39.00	0.00	24.00	24.80	82398.00	1.67	127.89	127.00
11	5	2	15146.00	12225.00	187.00	0	Spot (Block11, Row2, Column5)	187.04	191.00	22.69	0.01	0.12	119.00	121.59	119.00	17.07	0.01	0.14	94.00	89.00	0.00	72.00	68.04	184604.00	3.83	146.07	138.00
11	6	2	15438.00	12239.00	147.00	-50	Spot (Block11, Row2, Column6)	156.85	153.00	25.73	0.01	0.16	123.00	133.44	123.00	41.38	0.04	0.31	30.00	2.00	0.00	30.00	33.85	92229.00	0.57	143.44	139.00
11	7	2	15726.00	12225.00	187.95	0	Spot (Block11, Row2, Column7)	143.09	141.00	18.22	0.01	0.13	121.00	123.78	121.00	19.68	0.01	0.16	51.00	19.00	0.00	20.00	22.09	142229.00	0.98	127.84	126.00
11	8	2	16039.00	12243.00	147.00	-50	Spot (Block11, Row2, Column8)	127.19	128.00	10.77	0.00	0.08	125.00	135.00	125.00	65.62	0.03	0.49	0.00	0.00	0.00	3.00	2.19	74788.00	-0.12	131.33	131.00
11	1	3	13962.00	12520.00	139.15	0	Spot (Block11, Row3, Column1)	157.07	160.00	18.05	0.01	0.11	118.00	118.59	118.00	13.54	0.00	0.11	90.00	68.00	0.00	42.00	39.07	81991.00	2.84	137.06	134.50
11	2	3	14223.00	12530.00	208.55	0	Spot (Block11, Row3, Column2)	130.55	127.00	17.54	0.01	0.13	117.00	118.14	117.00	14.47	0.00	0.12	38.00	19.00	0.00	10.00	13.55	160966.00	0.86	124.85	119.00
11	3	3	14521.00	12510.00	169.50	0	Spot (Block11, Row3, Column3)	180.11	183.00	30.37	0.01	0.17	118.00	118.53	118.00	15.42	0.00	0.13	94.00	81.00	0.00	65.00	62.11	144270.00	3.99	142.06	139.00
11	4	3	14847.00	12542.00	179.50	0	Spot (Block11, Row3, Column4)	175.72	183.00	23.19	0.02	0.13	119.00	120.40	119.00	15.24	0.01	0.13	93.00	81.00	0.00	64.00	56.72	159024.00	3.63	143.53	138.00
11	5	3	15121.00	12539.00	135.30	0	Spot (Block11, Row3, Column5)	208.43	186.50	170.85	0.05	0.82	124.00	131.75	124.00	35.78	0.03	0.27	80.00	33.00	0.00	62.50	84.43	103382.00	2.14	155.57	151.50
11	6	3	15440.00	12540.00	215.90	0	Spot (Block11, Row3, Column6)	2672.18	2282.00	1338.33	0.07	0.50	129.00	152.28	129.00	62.48	0.07	0.41	100.00	100.00	0.00	2153.00	2543.18	3540645.00	40.33	756.25	729.50
11	7	3	15737.00	12541.00	147.00	-50	Spot (Block11, Row3, Column7)	122.53	122.00	8.48	0.00	0.07	120.00	133.38	120.00	51.23	0.05	0.38	0.00	0.00	0.00	2.00	2.53	72785.00	-0.21	120.42	121.00
11	8	3	16041.00	12554.00	156.95	0	Spot (Block11, Row3, Column8)	616.34	548.50	262.60	0.05	0.43	123.00	125.08	123.00	19.23	0.01	0.15	100.00	100.00	0.00	425.50	493.34	417881.00	25.55	253.00	203.00
11	1	4	13937.00	12835.00	168.25	0	Spot (Block11, Row4, Column1)	190.59	193.00	24.01	0.01	0.13	118.00	118.96	118.00	14.76	0.00	0.12	96.00	92.00	0.00	75.00	72.59	149805.00	4.85	146.04	136.50
11	2	4	14231.00	12835.00	195.30	0	Spot (Block11, Row4, Column2)	250.20	239.00	62.32	0.02	0.25	118.00	119.51	118.00	15.39	0.01	0.13	99.00	96.00	0.00	121.00	132.20	269963.00	8.49	155.52	155.00
11	3	4	14532.00	12833.00	156.10	0	Spot (Block11, Row4, Column3)	326.11	305.50	92.16	0.03	0.28	117.00	118.95	117.00	16.81	0.01	0.14	100.00	100.00	0.00	188.50	209.11	218491.00	12.32	175.24	174.00
11	4	4	14835.00	12836.00	147.00	-50	Spot (Block11, Row4, Column4)	130.02	126.00	20.63	0.01	0.16	118.00	119.78	118.00	17.65	0.01	0.15	26.00	10.00	0.00	8.00	12.02	76452.00	0.58	129.37	120.50
11	5	4	15133.00	12821.00	120.75	0	Spot (Block11, Row4, Column5)	291.88	197.00	401.55	0.17	1.38	119.00	123.02	119.00	23.38	0.01	0.19	90.00	78.00	0.00	78.00	172.88	112666.00	7.22	178.85	156.00
11	6	4	15446.00	12841.00	208.60	0	Spot (Block11, Row4, Column6)	187.11	192.00	23.36	0.01	0.12	118.00	128.10	118.00	41.61	0.04	0.32	88.00	26.00	0.00	74.00	69.11	232573.00	1.42	138.87	129.00
11	7	4	15755.00	12850.00	214.15	0	Spot (Block11, Row4, Column7)	133.84	129.00	17.32	0.02	0.13	116.00	117.11	116.00	14.93	0.00	0.13	46.00	25.00	0.00	13.00	17.84	175863.00	1.12	121.64	121.00
11	8	4	16034.00	12848.00	203.15	0	Spot (Block11, Row4, Column8)	142.38	137.00	21.53	0.02	0.15	119.00	120.19	119.00	14.02	0.00	0.12	56.00	36.00	0.00	18.00	23.38	166588.00	1.58	123.23	122.00
11	1	5	13948.00	13128.00	165.70	0	Spot (Block11, Row5, Column1)	192.09	192.00	29.42	0.00	0.15	120.00	129.07	120.00	40.28	0.03	0.31	88.00	31.00	0.00	72.00	72.09	145606.00	1.56	149.85	144.00
11	2	5	14232.00	13132.00	150.55	0	Spot (Block11, Row5, Column2)	711.21	685.00	222.72	0.02	0.31	121.00	126.24	121.00	22.63	0.02	0.18	100.00	100.00	0.00	564.00	590.21	440952.00	25.85	269.83	256.00
11	3	5	14533.00	13133.00	155.70	0	Spot (Block11, Row5, Column3)	640.59	586.00	269.57	0.04	0.42	120.00	122.94	120.00	20.20	0.01	0.16	100.00	100.00	0.00	466.00	520.59	425990.00	25.62	230.23	207.00
11	4	5	14827.00	13130.00	179.25	0	Spot (Block11, Row5, Column4)	173.57	181.00	22.42	0.02	0.13	119.00	119.96	119.00	18.85	0.00	0.16	89.00	75.00	0.00	62.00	54.57	155864.00	2.84	134.67	129.50
11	5	5	15136.00	13132.00	157.65	0	Spot (Block11, Row5, Column5)	387.57	369.00	151.36	0.02	0.39	117.00	118.12	117.00	17.08	0.00	0.14	100.00	100.00	0.00	252.00	270.57	267039.00	15.77	175.40	177.00
11	6	5	15434.00	13140.00	147.00	-50	Spot (Block11, Row5, Column6)	129.34	124.00	19.44	0.02	0.15	115.00	117.16	115.00	15.68	0.01	0.13	34.00	20.00	0.00	9.00	14.34	76701.00	0.78	125.92	124.00
11	7	5	15738.00	13144.00	195.75	0	Spot (Block11, Row5, Column7)	230.30	219.00	44.08	0.02	0.19	116.00	117.66	116.00	15.27	0.01	0.13	99.00	98.00	0.00	103.00	114.30	248724.00	7.38	156.03	156.00
11	8	5	16018.00	13152.00	217.80	0	Spot (Block11, Row5, Column8)	143.62	140.00	17.75	0.01	0.12	120.00	120.66	120.00	12.97	0.00	0.11	66.00	42.00	0.00	20.00	23.62	195606.00	1.77	127.49	127.00
11	1	6	13934.00	13434.00	213.55	0	Spot (Block11, Row6, Column1)	2548.00	2099.50	1388.26	0.08	0.54	121.00	139.28	121.00	61.15	0.06	0.44	100.00	100.00	0.00	1978.50	2427.00	3317493.00	39.39	691.65	676.00
11	2	6	14220.00	13438.00	246.20	0	Spot (Block11, Row6, Column2)	189.09	190.00	43.19	0.00	0.23	121.00	131.19	121.00	41.51	0.04	0.32	76.00	30.00	0.00	69.00	68.09	331104.00	1.39	142.63	133.00
11	3	6	14520.00	13446.00	164.30	0	Spot (Block11, Row6, Column3)	199.86	199.50	28.84	0.00	0.14	117.00	118.55	117.00	16.21	0.01	0.14	97.00	94.00	0.00	82.50	82.86	149898.00	5.02	154.97	157.00
11	4	6	14834.00	13412.00	195.60	0	Spot (Block11, Row6, Column4)	141.24	138.00	17.37	0.01	0.12	118.00	118.38	118.00	16.20	0.00	0.14	57.00	31.00	0.00	20.00	23.24	152819.00	1.41	128.72	128.00
11	5	6	15130.00	13436.00	150.60	0	Spot (Block11, Row6, Column5)	334.77	304.00	103.73	0.04	0.31	119.00	120.29	119.00	15.00	0.00	0.12	100.00	99.00	0.00	185.00	215.77	208894.00	14.30	174.35	180.50
11	6	6	15455.00	13446.00	193.65	0	Spot (Block11, Row6, Column6)	133.35	132.00	12.77	0.00	0.10	118.00	119.18	118.00	14.25	0.00	0.12	48.00	16.00	0.00	14.00	15.35	141221.00	0.99	121.54	120.00
11	7	6	15740.00	13437.00	142.70	0	Spot (Block11, Row6, Column7)	162.41	165.00	20.24	0.01	0.12	118.00	119.62	118.00	14.81	0.01	0.12	90.00	74.00	0.00	47.00	44.41	90622.00	2.89	136.27	132.50
11	8	6	16025.00	13449.00	179.35	0	Spot (Block11, Row6, Column8)	140.11	138.00	15.59	0.01	0.11	123.00	123.74	123.00	14.13	0.00	0.11	50.00	23.00	0.00	15.00	17.11	125541.00	1.16	127.55	125.00
11	1	7	13934.00	13728.00	183.25	0	Spot (Block11, Row7, Column1)	300.47	294.00	95.14	0.01	0.32	117.00	124.40	117.00	38.58	0.03	0.31	99.00	87.00	0.00	177.00	183.47	284240.00	4.56	167.39	172.00
11	2	7	14231.00	13732.00	147.00	-50	Spot (Block11, Row7, Column2)	122.74	121.00	17.04	0.01	0.14	118.00	119.85	118.00	15.76	0.01	0.13	20.00	9.00	0.00	3.00	4.74	72540.00	0.18	125.04	123.00
11	3	7	14531.00	13734.00	147.00	-50	Spot (Block11, Row7, Column3)	127.18	126.00	13.70	0.00	0.11	115.00	115.99	115.00	12.75	0.00	0.11	43.00	14.00	0.00	11.00	12.18	74781.00	0.88	121.51	121.00
11	4	7	14847.00	13736.00	200.85	0	Spot (Block11, Row7, Column4)	130.98	125.00	20.36	0.02	0.16	115.00	115.68	115.00	15.96	0.00	0.14	32.00	18.00	0.00	10.00	15.98	149843.00	0.96	121.29	117.00
11	5	7	15131.00	13738.00	147.00	-50	Spot (Block11, Row7, Column5)	138.00	122.00	98.29	0.05	0.71	118.00	120.06	118.00	17.96	0.01	0.15	17.00	5.00	0.00	4.00	20.00	81421.00	1.00	119.99	118.00
11	6	7	15436.00	13733.00	210.30	0	Spot (Block11, Row7, Column6)	215.38	210.00	40.71	0.01	0.19	121.00	133.99	121.00	52.93	0.04	0.40	88.00	28.00	0.00	89.00	94.38	271598.00	1.54	145.75	143.00
11	7	7	15717.00	13748.00	197.05	0	Spot (Block11, Row7, Column7)	147.34	147.00	18.11	0.00	0.12	121.00	126.09	121.00	31.99	0.02	0.25	42.00	0.00	0.00	26.00	26.34	161781.00	0.66	129.45	126.00
11	8	7	16031.00	13747.00	204.25	0	Spot (Block11, Row7, Column8)	256.78	262.50	54.66	0.01	0.21	124.00	126.34	124.00	18.06	0.01	0.14	98.00	97.00	0.00	138.50	132.78	304025.00	7.22	161.76	158.00
11	1	8	13918.00	14043.00	153.45	0	Spot (Block11, Row8, Column1)	373.39	295.00	168.69	0.10	0.45	120.00	122.37	120.00	15.48	0.01	0.13	100.00	100.00	0.00	175.00	253.39	241583.00	16.22	182.71	177.00
11	2	8	14250.00	14046.00	129.00	0	Spot (Block11, Row8, Column2)	154.99	161.00	27.87	0.02	0.18	118.00	120.10	118.00	14.21	0.01	0.12	80.00	66.00	0.00	43.00	36.99	68504.00	2.45	133.69	129.00
11	3	8	14519.00	14036.00	176.20	0	Spot (Block11, Row8, Column3)	157.81	163.00	24.05	0.01	0.15	116.00	117.97	116.00	14.14	0.01	0.12	82.00	67.00	0.00	47.00	41.81	136825.00	2.82	130.62	128.00
11	4	8	14834.00	14038.00	149.15	0	Spot (Block11, Row8, Column4)	1635.80	1610.00	793.61	0.01	0.49	120.00	121.01	120.00	17.40	0.00	0.14	100.00	100.00	0.00	1490.00	1515.80	991293.00	87.05	504.09	456.50
11	5	8	15130.00	14038.00	147.00	-50	Spot (Block11, Row8, Column5)	131.94	126.00	23.94	0.02	0.18	119.00	127.68	119.00	45.83	0.03	0.36	10.00	0.00	0.00	7.00	12.94	77715.00	0.09	131.78	126.00
11	6	8	15431.00	14038.00	209.00	0	Spot (Block11, Row8, Column6)	3333.88	2569.00	2056.37	0.11	0.62	127.00	148.64	127.00	67.54	0.07	0.45	100.00	100.00	0.00	2442.00	3206.88	4167348.00	47.16	855.14	838.50
11	7	8	15748.00	14040.00	165.45	0	Spot (Block11, Row8, Column7)	167.88	174.00	20.86	0.02	0.12	126.00	137.08	126.00	47.69	0.04	0.35	51.00	0.00	0.00	48.00	41.88	128089.00	0.65	138.88	132.00
11	8	8	16023.00	14051.00	151.00	0	Spot (Block11, Row8, Column8)	274.40	214.00	268.92	0.11	0.98	127.00	129.88	127.00	18.48	0.01	0.14	99.00	98.00	0.00	87.00	147.40	171775.00	7.82	178.27	182.00
12	1	1	18444.00	11951.00	155.50	0	Spot (Block12, Row1, Column1)	12184.07	10874.00	6529.14	0.05	0.54	186.00	192.26	186.00	44.92	0.01	0.23	100.00	100.00	0.00	10688.00	11998.07	8102408.00	266.94	2311.18	1797.00
12	2	1	18730.00	11955.00	164.85	0	Spot (Block12, Row1, Column2)	365.52	361.50	100.39	0.00	0.27	187.00	188.98	187.00	32.30	0.00	0.17	98.00	87.00	0.00	174.50	178.52	276330.00	5.47	233.97	224.00
12	3	1	19047.00	11952.00	166.65	0	Spot (Block12, Row1, Column3)	244.23	221.00	56.50	0.04	0.23	185.00	182.73	185.00	19.73	0.01	0.11	79.00	45.00	0.00	36.00	59.23	189523.00	3.12	203.19	201.00
12	4	1	19334.00	11961.00	175.10	0	Spot (Block12, Row1, Column4)	296.53	284.00	67.47	0.02	0.23	187.00	185.98	187.00	17.30	0.00	0.09	98.00	89.00	0.00	97.00	109.53	254721.00	6.39	210.64	210.00
12	5	1	19641.00	11963.00	151.15	0	Spot (Block12, Row1, Column5)	969.14	830.50	640.16	0.07	0.66	184.00	183.64	184.00	18.97	0.00	0.10	100.00	100.00	0.00	646.50	785.14	604742.00	41.41	330.32	294.00
12	6	1	19938.00	11965.00	154.90	0	Spot (Block12, Row1, Column6)	618.24	553.50	325.78	0.05	0.53	179.00	180.42	179.00	19.58	0.00	0.11	100.00	100.00	0.00	374.50	439.24	406802.00	22.36	260.31	256.00
12	7	1	20235.00	11962.00	149.85	0	Spot (Block12, Row1, Column7)	1506.41	1313.00	907.27	0.06	0.60	188.00	195.55	188.00	62.14	0.02	0.32	100.00	100.00	0.00	1125.00	1318.41	926444.00	21.09	454.47	356.00
12	8	1	20523.00	11968.00	148.75	0	Spot (Block12, Row1, Column8)	37350.32	36980.00	16864.94	0.00	0.45	198.00	218.82	198.00	122.52	0.04	0.56	100.00	100.00	6.26	36782.00	37152.32	22671676.00	303.06	7115.87	5048.50
12	1	2	18430.00	12273.00	216.10	0	Spot (Block12, Row2, Column1)	197.56	200.00	19.41	0.01	0.10	181.00	182.68	181.00	31.23	0.00	0.17	19.00	0.00	0.00	19.00	16.56	264134.00	0.48	185.33	187.00
12	2	2	18736.00	12259.00	138.75	0	Spot (Block12, Row2, Column2)	271.74	276.00	29.93	0.01	0.11	182.00	181.47	182.00	18.42	0.00	0.10	100.00	96.00	0.00	94.00	89.74	141303.00	4.90	219.05	216.00
12	3	2	19038.00	12259.00	215.30	0	Spot (Block12, Row2, Column3)	202.90	203.00	14.07	0.00	0.07	186.00	186.14	186.00	17.00	0.00	0.09	51.00	12.00	0.00	17.00	16.90	269249.00	0.99	192.30	190.00
12	4	2	19336.00	12263.00	189.40	0	Spot (Block12, Row2, Column4)	239.18	233.00	30.10	0.01	0.13	187.00	186.96	187.00	15.43	0.00	0.08	90.00	73.00	0.00	46.00	52.18	242533.00	3.38	206.13	203.00
12	5	2	19649.00	12248.00	191.10	0	Spot (Block12, Row2, Column5)	272.61	278.00	39.94	0.01	0.15	184.00	183.57	184.00	18.41	0.00	0.10	99.00	91.00	0.00	94.00	88.61	281063.00	4.84	209.57	208.00
12	6	2	19946.00	12265.00	165.00	0	Spot (Block12, Row2, Column6)	227.55	220.00	27.93	0.01	0.12	183.00	185.54	183.00	25.81	0.01	0.14	70.00	36.00	0.00	37.00	44.55	172252.00	1.63	196.24	198.00
12	7	2	20251.00	12281.00	194.00	0	Spot (Block12, Row2, Column7)	222.90	217.00	28.36	0.01	0.13	187.00	186.69	187.00	16.43	0.00	0.09	73.00	44.00	0.00	30.00	35.90	237164.00	2.20	197.26	196.00
12	8	2	20524.00	12338.00	209.25	0	Spot (Block12, Row2, Column8)	212.11	212.00	12.90	0.00	0.06	192.00	195.10	192.00	39.13	0.01	0.20	6.00	0.00	0.00	20.00	20.11	263647.00	0.43	196.89	196.00
12	1	3	18441.00	12552.00	157.45	0	Spot (Block12, Row3, Column1)	412.84	390.00	121.90	0.02	0.30	180.00	178.49	180.00	19.62	0.00	0.11	99.00	99.00	0.00	210.00	232.84	282793.00	11.94	240.97	232.00
12	2	3	18743.00	12561.00	229.90	0	Spot (Block12, Row3, Column2)	209.14	207.00	18.71	0.00	0.09	181.00	180.87	181.00	16.41	0.00	0.09	74.00	33.00	0.00	26.00	28.14	318513.00	1.72	190.41	191.00
12	3	3	19032.00	12562.00	176.55	0	Spot (Block12, Row3, Column3)	262.05	271.00	40.66	0.01	0.16	181.00	181.61	181.00	19.26	0.00	0.11	95.00	77.00	0.00	90.00	81.05	229295.00	4.18	207.69	204.00
12	4	3	19338.00	12562.00	151.95	0	Spot (Block12, Row3, Column4)	799.32	729.50	386.99	0.04	0.48	184.00	185.14	184.00	19.21	0.00	0.10	100.00	100.00	0.00	545.50	615.32	505170.00	31.97	314.76	288.00
12	5	3	19628.00	12575.00	84.25	0	Spot (Block12, Row3, Column5)	491.89	298.00	705.24	0.22	1.43	188.00	190.74	188.00	23.93	0.01	0.13	100.00	89.00	0.00	110.00	303.89	87065.00	12.58	282.18	277.50
12	6	3	19946.00	12567.00	179.95	0	Spot (Block12, Row3, Column6)	757.06	702.50	294.23	0.03	0.39	194.00	199.30	194.00	28.42	0.01	0.14	100.00	100.00	0.00	508.50	563.06	687406.00	19.62	342.81	335.00
12	7	3	20246.00	12570.00	177.95	0	Spot (Block12, Row3, Column7)	292.39	282.00	72.36	0.02	0.25	191.00	193.89	191.00	21.96	0.01	0.11	94.00	71.00	0.00	91.00	101.39	259057.00	4.49	212.23	211.00
12	8	3	20539.00	12578.00	163.90	0	Spot (Block12, Row3, Column8)	337.30	316.50	71.54	0.03	0.21	189.00	189.34	189.00	15.64	0.00	0.08	98.00	95.00	0.00	127.50	148.30	251625.00	9.46	234.23	215.00
12	1	4	18432.00	12853.00	152.55	0	Spot (Block12, Row4, Column1)	685.48	596.50	315.95	0.06	0.46	181.00	180.08	181.00	19.64	0.00	0.11	100.00	100.00	0.00	415.50	504.48	434593.00	25.73	300.90	278.00
12	2	4	18728.00	12861.00	201.40	0	Spot (Block12, Row4, Column2)	220.22	217.00	25.41	0.01	0.12	181.00	180.64	181.00	19.85	0.00	0.11	79.00	44.00	0.00	36.00	39.22	253030.00	1.99	187.68	191.00
12	3	4	19039.00	12855.00	147.95	0	Spot (Block12, Row4, Column3)	2956.48	2715.00	1628.56	0.04	0.55	179.00	179.53	179.00	24.30	0.00	0.14	100.00	100.00	0.00	2536.00	2777.48	1759108.00	114.26	793.82	618.00
12	4	4	19340.00	12888.00	214.00	0	Spot (Block12, Row4, Column4)	213.05	211.00	17.12	0.00	0.08	182.00	182.34	182.00	20.83	0.00	0.11	71.00	22.00	0.00	29.00	31.05	278884.00	1.47	192.62	193.00
12	5	4	19630.00	12857.00	204.10	0	Spot (Block12, Row4, Column5)	219.69	216.00	27.14	0.01	0.12	190.00	192.84	190.00	23.95	0.01	0.12	55.00	18.00	0.00	26.00	29.69	260551.00	1.12	197.53	199.00
12	6	4	19952.00	12877.00	238.40	0	Spot (Block12, Row4, Column6)	316.32	302.00	72.73	0.02	0.23	198.00	202.21	198.00	31.20	0.01	0.15	89.00	81.00	0.00	104.00	118.32	520023.00	3.66	239.41	227.00
12	7	4	20231.00	12863.00	153.35	0	Spot (Block12, Row4, Column7)	493.11	437.50	242.20	0.05	0.49	192.00	193.74	192.00	25.23	0.00	0.13	99.00	97.00	0.00	245.50	301.11	318547.00	11.86	260.83	259.00
12	8	4	20544.00	12882.00	171.00	0	Spot (Block12, Row4, Column8)	280.67	284.00	43.95	0.01	0.16	193.00	193.54	193.00	17.46	0.00	0.09	96.00	85.00	0.00	91.00	87.67	229588.00	4.99	220.29	216.00
12	1	5	18441.00	13158.00	153.50	0	Spot (Block12, Row5, Column1)	566.86	475.00	262.39	0.08	0.46	181.00	182.35	181.00	21.61	0.00	0.12	100.00	100.00	0.00	294.00	385.86	364490.00	17.79	271.20	268.00
12	2	5	18728.00	13156.00	165.10	0	Spot (Block12, Row5, Column2)	341.98	327.00	73.38	0.02	0.21	182.00	181.62	182.00	23.13	0.00	0.13	98.00	94.00	0.00	145.00	159.98	257855.00	6.93	217.72	206.00
12	3	5	19030.00	13162.00	168.50	0	Spot (Block12, Row5, Column3)	339.35	328.00	63.57	0.01	0.19	183.00	182.76	183.00	24.83	0.00	0.14	99.00	94.00	0.00	145.00	156.35	266732.00	6.31	227.65	217.50
12	4	5	19332.00	13162.00	160.20	0	Spot (Block12, Row5, Column4)	367.35	372.00	97.70	0.01	0.27	182.00	183.52	182.00	22.78	0.00	0.12	99.00	95.00	0.00	190.00	185.35	262287.00	8.07	230.82	214.00
12	5	5	19635.00	13159.00	146.90	0	Spot (Block12, Row5, Column5)	4722.43	4171.00	2834.85	0.05	0.60	193.00	202.39	193.00	40.05	0.02	0.20	100.00	100.00	0.00	3978.00	4529.43	2800401.00	112.86	1087.81	884.50
12	6	5	19901.00	13139.00	169.40	0	Spot (Block12, Row5, Column6)	296.76	292.00	41.67	0.01	0.14	201.00	207.57	201.00	34.82	0.01	0.17	95.00	73.00	0.00	91.00	95.76	237406.00	2.56	257.83	260.00
12	7	5	20237.00	13166.00	185.30	0	Spot (Block12, Row5, Column7)	1055.38	1008.00	434.89	0.02	0.41	196.00	199.47	196.00	33.39	0.01	0.17	100.00	100.00	0.00	812.00	859.38	1013169.00	25.63	415.31	407.00
12	8	5	20535.00	13167.00	146.95	0	Spot (Block12, Row5, Column8)	1578.89	1342.00	1059.12	0.07	0.67	198.00	200.65	198.00	24.08	0.01	0.12	100.00	100.00	0.00	1144.00	1380.89	928386.00	57.23	470.84	377.00
12	1	6	18432.00	13459.00	174.30	0	Spot (Block12, Row6, Column1)	660.28	620.50	243.38	0.03	0.37	186.00	189.40	186.00	28.78	0.01	0.15	100.00	100.00	0.00	434.50	474.28	557275.00	16.36	307.05	300.00
12	2	6	18734.00	13456.00	191.95	0	Spot (Block12, Row6, Column2)	753.67	710.00	261.58	0.03	0.35	186.00	189.23	186.00	30.74	0.01	0.16	100.00	100.00	0.00	524.00	567.67	784568.00	18.36	351.33	353.00
12	3	6	19024.00	13453.00	148.60	0	Spot (Block12, Row6, Column3)	1313.33	1214.00	750.18	0.03	0.57	186.00	189.51	186.00	33.85	0.01	0.18	100.00	100.00	0.00	1028.00	1127.33	791935.00	33.20	414.03	347.00
12	4	6	19298.00	13503.00	89.30	0	Spot (Block12, Row6, Column4)	639.77	296.00	1369.13	0.33	2.14	188.00	191.83	188.00	34.73	0.01	0.18	90.00	74.00	0.00	108.00	451.77	127314.00	12.90	258.71	233.00
12	5	6	19638.00	13459.00	147.20	0	Spot (Block12, Row6, Column5)	4001.79	3629.00	2331.32	0.04	0.58	187.00	197.27	187.00	40.67	0.02	0.21	100.00	100.00	0.00	3442.00	3814.79	2365055.00	93.53	1006.76	652.00
12	6	6	19947.00	13481.00	187.10	0	Spot (Block12, Row6, Column6)	207.64	208.00	15.98	0.00	0.08	188.00	196.45	188.00	37.74	0.02	0.19	11.00	0.00	0.00	20.00	19.64	204737.00	0.30	197.48	194.00
12	7	6	20235.00	13464.00	158.65	0	Spot (Block12, Row6, Column7)	519.78	461.50	213.13	0.05	0.41	193.00	194.36	193.00	27.21	0.00	0.14	100.00	99.00	0.00	268.50	326.78	357611.00	11.96	276.96	275.50
12	8	6	20544.00	13463.00	150.85	0	Spot (Block12, Row6, Column8)	713.44	645.50	367.39	0.04	0.51	195.00	195.80	195.00	20.86	0.00	0.11	100.00	100.00	0.00	450.50	518.44	445184.00	24.81	326.81	291.00
12	1	7	18436.00	13744.00	207.10	0	Spot (Block12, Row7, Column1)	241.98	231.00	36.42	0.02	0.15	186.00	186.27	186.00	22.28	0.00	0.12	84.00	50.00	0.00	45.00	55.98	295702.00	2.50	202.54	203.00
12	2	7	18746.00	13759.00	164.90	0	Spot (Block12, Row7, Column2)	202.64	203.00	11.52	0.00	0.06	184.00	184.80	184.00	23.49	0.00	0.13	32.00	1.00	0.00	19.00	18.64	152790.00	0.76	194.26	195.00
12	3	7	19030.00	13761.00	147.00	-50	Spot (Block12, Row7, Column3)	207.08	206.00	14.82	0.00	0.07	185.00	186.92	185.00	28.11	0.00	0.15	27.00	3.00	0.00	21.00	22.08	121763.00	0.72	197.44	198.00
12	4	7	19330.00	13763.00	147.00	-50	Spot (Block12, Row7, Column4)	195.35	195.00	11.09	0.00	0.06	188.00	190.50	188.00	29.52	0.01	0.15	3.00	0.00	0.00	7.00	7.35	115256.00	0.16	197.43	195.00
12	5	7	19626.00	13765.00	187.90	0	Spot (Block12, Row7, Column5)	227.14	219.00	30.93	0.02	0.14	184.00	184.48	184.00	22.73	0.00	0.12	76.00	32.00	0.00	35.00	43.14	226227.00	1.88	196.86	198.00
12	6	7	19934.00	13760.00	181.05	0	Spot (Block12, Row7, Column6)	872.40	864.50	290.96	0.00	0.33	188.00	193.58	188.00	31.17	0.01	0.16	100.00	100.00	0.00	676.50	684.40	802609.00	21.78	359.40	370.00
12	7	7	20228.00	13769.00	155.50	0	Spot (Block12, Row7, Column7)	568.75	503.00	258.24	0.05	0.45	189.00	191.20	189.00	21.62	0.01	0.11	99.00	97.00	0.00	314.00	379.75	378222.00	17.46	285.90	264.50
12	8	7	20529.00	13768.00	188.60	0	Spot (Block12, Row7, Column8)	358.28	369.00	44.23	0.01	0.12	190.00	190.30	190.00	16.40	0.00	0.09	100.00	99.00	0.00	179.00	168.28	357925.00	10.24	254.68	254.50
12	1	8	18418.00	14056.00	145.90	0	Spot (Block12, Row8, Column1)	792.88	616.50	741.87	0.11	0.94	183.00	183.04	183.00	19.97	0.00	0.11	100.00	99.00	0.00	433.50	609.88	459869.00	30.55	340.26	281.50
12	2	8	18732.00	14040.00	143.60	0	Spot (Block12, Row8, Column2)	250.49	236.00	95.54	0.03	0.38	184.00	184.16	184.00	19.65	0.00	0.11	97.00	75.00	0.00	52.00	66.49	140274.00	3.37	216.35	214.00
12	3	8	19016.00	14053.00	152.35	0	Spot (Block12, Row8, Column3)	465.95	370.50	233.82	0.10	0.50	184.00	184.12	184.00	17.39	0.00	0.09	100.00	99.00	0.00	186.50	281.95	295415.00	16.21	247.79	235.00
12	4	8	19332.00	14055.00	153.45	0	Spot (Block12, Row8, Column4)	580.85	571.00	181.17	0.01	0.31	185.00	183.39	185.00	18.25	0.00	0.10	100.00	100.00	0.00	386.00	395.85	373487.00	21.78	286.61	279.00
12	5	8	19630.00	14074.00	240.65	0	Spot (Block12, Row8, Column5)	188.84	189.00	13.66	0.00	0.07	183.00	183.67	183.00	24.53	0.00	0.13	5.00	1.00	0.00	6.00	5.84	315366.00	0.21	178.09	178.00
12	6	8	19939.00	14064.00	161.10	0	Spot (Block12, Row8, Column6)	1332.71	1109.00	654.87	0.08	0.49	186.00	191.60	186.00	32.01	0.01	0.17	100.00	100.00	0.00	923.00	1146.71	955551.00	35.65	412.44	392.00
12	7	8	20218.00	14065.00	148.25	0	Spot (Block12, Row8, Column7)	278.82	289.00	35.28	0.02	0.13	185.00	187.79	185.00	23.21	0.01	0.12	97.00	84.00	0.00	104.00	93.82	167294.00	3.92	216.49	210.00
12	8	8	20518.00	14066.00	158.80	0	Spot (Block12, Row8, Column8)	441.28	428.00	106.86	0.01	0.24	186.00	186.08	186.00	14.87	0.00	0.08	100.00	99.00	0.00	242.00	255.28	308010.00	17.16	250.01	248.00
13	1	1	4919.00	16378.00	149.00	0	Spot (Block13, Row1, Column1)	11689.67	10416.00	6581.52	0.05	0.56	180.00	185.75	180.00	41.94	0.01	0.23	100.00	100.00	0.00	10236.00	11509.67	7060558.00	274.33	2580.79	1982.00
13	2	1	5210.00	16385.00	146.20	0	Spot (Block13, Row1, Column2)	1096.82	1013.00	488.89	0.03	0.45	174.00	176.82	174.00	29.47	0.01	0.17	100.00	100.00	0.00	839.00	922.82	642737.00	31.22	372.17	351.00
13	3	1	5481.00	16358.00	126.60	0	Spot (Block13, Row1, Column3)	200.09	201.00	11.54	0.00	0.06	174.00	174.34	174.00	19.62	0.00	0.11	76.00	10.00	0.00	27.00	26.09	85039.00	1.31	189.91	189.00
13	4	1	5811.00	16389.00	140.40	0	Spot (Block13, Row1, Column4)	927.54	883.00	403.75	0.02	0.44	177.00	177.03	177.00	19.40	0.00	0.11	100.00	100.00	0.00	706.00	750.54	494380.00	38.68	378.14	341.00
13	5	1	6110.00	16387.00	161.20	0	Spot (Block13, Row1, Column5)	336.06	302.00	104.76	0.05	0.31	171.00	170.45	171.00	19.00	0.00	0.11	99.00	93.00	0.00	131.00	165.06	239945.00	8.72	207.58	205.00
13	6	1	6412.00	16390.00	143.15	0	Spot (Block13, Row1, Column6)	579.31	553.50	215.99	0.02	0.37	171.00	170.81	171.00	24.01	0.00	0.14	100.00	100.00	0.00	382.50	408.31	324414.00	17.01	275.55	255.00
13	7	1	6710.00	16390.00	141.25	0	Spot (Block13, Row1, Column7)	1897.73	1689.00	1272.24	0.05	0.67	174.00	184.85	174.00	84.77	0.03	0.46	100.00	100.00	0.00	1515.00	1723.73	1022875.00	20.21	569.99	404.50
13	8	1	7000.00	16399.00	146.35	0	Spot (Block13, Row1, Column8)	34176.04	30877.50	17537.12	0.04	0.51	183.00	201.33	183.00	110.53	0.04	0.55	100.00	100.00	5.95	30694.50	33993.04	20095540.00	307.37	5211.47	4438.00
13	1	2	4912.00	16683.00	147.00	-50	Spot (Block13, Row2, Column1)	183.36	183.00	12.09	0.00	0.07	177.00	178.24	177.00	31.32	0.00	0.18	1.00	0.00	0.00	6.00	6.36	108913.00	0.16	189.79	190.50
13	2	2	5210.00	16689.00	144.40	0	Spot (Block13, Row2, Column2)	216.72	213.00	18.23	0.01	0.08	173.00	171.89	173.00	17.67	0.00	0.10	95.00	60.00	0.00	40.00	43.72	122879.00	2.54	193.37	194.00
13	3	2	5477.00	16667.00	197.30	0	Spot (Block13, Row2, Column3)	198.46	200.00	14.89	0.00	0.08	172.00	171.15	172.00	16.42	0.00	0.10	78.00	34.00	0.00	28.00	26.46	221477.00	1.66	179.63	181.00
13	4	2	5825.00	16691.00	227.65	0	Spot (Block13, Row2, Column4)	192.84	193.00	17.40	0.00	0.09	174.00	173.64	174.00	19.30	0.00	0.11	48.00	5.00	0.00	19.00	18.84	287326.00	0.99	180.74	180.00
13	5	2	6106.00	16687.00	176.25	0	Spot (Block13, Row2, Column5)	306.98	297.00	60.10	0.01	0.20	170.00	168.73	170.00	18.09	0.00	0.11	100.00	99.00	0.00	127.00	136.98	266456.00	7.64	210.51	204.00
13	6	2	6412.00	16692.00	147.00	-50	Spot (Block13, Row2, Column6)	197.97	199.00	12.40	0.00	0.06	174.00	176.27	174.00	29.68	0.01	0.17	31.00	0.00	0.00	25.00	23.97	117790.00	0.73	183.52	184.00
13	7	2	6705.00	16677.00	243.70	0	Spot (Block13, Row2, Column7)	185.97	187.00	21.07	0.00	0.11	176.00	176.09	176.00	24.40	0.00	0.14	17.00	0.00	0.00	11.00	9.97	319488.00	0.40	174.32	178.00
13	8	2	7012.00	16696.00	147.00	-50	Spot (Block13, Row2, Column8)	197.94	199.00	14.81	0.00	0.07	180.00	189.35	180.00	70.99	0.02	0.37	0.00	0.00	0.00	19.00	17.94	117576.00	0.12	190.15	189.00
13	1	3	4916.00	16985.00	156.45	0	Spot (Block13, Row3, Column1)	324.94	301.00	77.67	0.03	0.24	178.00	177.57	178.00	15.92	0.00	0.09	100.00	99.00	0.00	123.00	146.94	219007.00	9.26	216.79	210.00
13	2	3	5238.00	16990.00	196.05	0	Spot (Block13, Row3, Column2)	211.79	207.00	23.27	0.01	0.11	177.00	176.04	177.00	15.51	0.00	0.09	86.00	44.00	0.00	30.00	34.79	229791.00	2.31	188.86	190.00
13	3	3	5502.00	16981.00	175.65	0	Spot (Block13, Row3, Column3)	291.46	278.00	146.34	0.02	0.50	179.00	178.99	179.00	20.26	0.00	0.11	96.00	76.00	0.00	99.00	112.46	250951.00	5.55	205.28	203.00
13	4	3	5809.00	16989.00	146.10	0	Spot (Block13, Row3, Column4)	715.34	644.50	285.83	0.05	0.40	181.00	179.94	181.00	18.26	0.00	0.10	100.00	100.00	0.00	463.50	534.34	417759.00	29.32	307.07	281.00
13	5	3	6114.00	16989.00	159.55	0	Spot (Block13, Row3, Column5)	277.14	280.00	74.84	0.00	0.27	181.00	181.92	181.00	25.99	0.00	0.14	94.00	72.00	0.00	99.00	96.14	194278.00	3.66	206.57	204.00
13	6	3	6413.00	16993.00	211.70	0	Spot (Block13, Row3, Column6)	995.81	803.00	542.51	0.09	0.54	183.00	187.61	183.00	33.60	0.01	0.18	100.00	100.00	0.00	620.00	812.81	1269659.00	24.05	422.04	410.00
13	7	3	6727.00	16978.00	202.10	0	Spot (Block13, Row3, Column7)	206.59	203.00	21.59	0.01	0.10	178.00	179.58	178.00	29.24	0.00	0.16	39.00	9.00	0.00	25.00	28.59	239231.00	0.92	181.86	185.00
13	8	3	7014.00	17005.00	152.30	0	Spot (Block13, Row3, Column8)	860.34	802.00	353.95	0.03	0.41	182.00	181.97	182.00	23.77	0.00	0.13	100.00	99.00	0.00	620.00	678.34	549759.00	28.54	355.97	303.00
13	1	4	4914.00	17280.00	141.35	0	Spot (Block13, Row4, Column1)	710.65	645.00	300.55	0.04	0.42	181.00	181.64	181.00	16.83	0.00	0.09	100.00	100.00	0.00	464.00	529.65	390148.00	31.43	306.48	266.00
13	2	4	5207.00	17283.00	167.80	0	Spot (Block13, Row4, Column2)	266.26	276.00	30.45	0.02	0.11	181.00	182.46	181.00	20.98	0.00	0.11	98.00	86.00	0.00	95.00	85.26	209550.00	3.99	208.46	206.00
13	3	4	5511.00	17285.00	139.70	0	Spot (Block13, Row4, Column3)	3470.73	3041.00	2041.90	0.06	0.59	182.00	183.14	182.00	23.16	0.00	0.13	100.00	100.00	0.00	2859.00	3288.73	1829075.00	141.96	974.15	780.00
13	4	4	5796.00	17287.00	187.60	0	Spot (Block13, Row4, Column4)	211.94	212.00	13.28	0.00	0.06	184.00	183.79	184.00	19.23	0.00	0.10	71.00	22.00	0.00	28.00	27.94	210458.00	1.46	199.33	201.00
13	5	4	6104.00	17288.00	152.40	0	Spot (Block13, Row4, Column5)	239.31	218.50	124.31	0.04	0.52	187.00	188.29	187.00	20.58	0.00	0.11	73.00	34.00	0.00	31.50	52.31	152677.00	2.48	207.73	206.50
13	6	4	6412.00	17291.00	173.90	0	Spot (Block13, Row4, Column6)	342.02	328.00	62.44	0.02	0.18	186.00	187.64	186.00	23.57	0.00	0.13	99.00	98.00	0.00	142.00	156.02	287298.00	6.55	235.21	225.00
13	7	4	6703.00	17294.00	159.45	0	Spot (Block13, Row4, Column7)	273.32	281.00	48.05	0.01	0.18	180.00	179.12	180.00	20.93	0.00	0.12	97.00	80.00	0.00	101.00	93.32	191873.00	4.50	214.03	211.00
13	8	4	7024.00	17301.00	179.60	0	Spot (Block13, Row4, Column8)	205.08	206.00	14.45	0.00	0.07	185.00	184.56	185.00	20.05	0.00	0.11	52.00	6.00	0.00	21.00	20.08	185394.00	1.02	190.95	192.00
13	1	5	4916.00	17584.00	138.00	0	Spot (Block13, Row5, Column1)	1872.25	1836.00	957.41	0.01	0.51	183.00	186.20	183.00	24.15	0.01	0.13	100.00	100.00	0.00	1653.00	1689.25	964211.00	69.83	569.61	464.00
13	2	5	5208.00	17586.00	150.40	0	Spot (Block13, Row5, Column2)	937.09	899.00	319.78	0.02	0.34	185.00	187.32	185.00	20.57	0.01	0.11	100.00	100.00	0.00	714.00	752.09	580993.00	36.44	382.34	360.00
13	3	5	5509.00	17588.00	148.45	0	Spot (Block13, Row5, Column3)	467.66	456.00	124.21	0.01	0.27	187.00	189.09	187.00	22.70	0.00	0.12	100.00	100.00	0.00	269.00	280.66	280596.00	12.27	253.66	251.00
13	4	5	5811.00	17589.00	160.45	0	Spot (Block13, Row5, Column4)	337.28	317.00	69.69	0.03	0.21	190.00	191.18	190.00	22.28	0.00	0.12	98.00	92.00	0.00	127.00	147.28	238795.00	6.56	223.09	217.00
13	5	5	6107.00	17587.00	139.15	0	Spot (Block13, Row5, Column5)	3663.78	3235.00	2204.26	0.05	0.60	194.00	195.99	194.00	26.37	0.00	0.13	100.00	100.00	0.00	3041.00	3469.78	1934474.00	131.51	865.32	698.00
13	6	5	6408.00	17593.00	147.00	-50	Spot (Block13, Row5, Column6)	216.51	213.00	19.58	0.01	0.09	188.00	188.95	188.00	20.56	0.00	0.11	65.00	16.00	0.00	25.00	28.51	128174.00	1.34	204.44	203.50
13	7	5	6706.00	17595.00	173.25	0	Spot (Block13, Row5, Column7)	399.44	392.00	98.81	0.01	0.25	182.00	182.82	182.00	18.02	0.00	0.10	100.00	100.00	0.00	210.00	217.44	333934.00	12.02	244.36	233.50
13	8	5	7013.00	17593.00	154.85	0	Spot (Block13, Row5, Column8)	399.25	349.50	139.82	0.06	0.35	189.00	189.90	189.00	19.30	0.00	0.10	99.00	99.00	0.00	160.50	210.25	262707.00	10.85	244.82	232.00
13	1	6	4906.00	17884.00	219.40	0	Spot (Block13, Row6, Column1)	788.74	605.00	392.59	0.12	0.50	189.00	193.09	189.00	28.87	0.01	0.15	100.00	100.00	0.00	416.00	599.74	1087670.00	20.63	381.54	389.00
13	2	6	5214.00	17890.00	193.40	0	Spot (Block13, Row6, Column2)	295.40	294.00	46.76	0.00	0.16	191.00	193.42	191.00	24.29	0.01	0.13	98.00	85.00	0.00	103.00	104.40	311650.00	4.20	222.86	219.00
13	3	6	5502.00	17886.00	145.00	0	Spot (Block13, Row6, Column3)	1043.71	873.00	585.26	0.08	0.56	189.00	191.42	189.00	20.36	0.01	0.11	100.00	100.00	0.00	684.00	854.71	595957.00	41.87	350.83	316.00
13	4	6	5820.00	17892.00	188.55	0	Spot (Block13, Row6, Column4)	256.88	246.00	42.68	0.02	0.17	199.00	205.20	199.00	34.31	0.01	0.17	59.00	39.00	0.00	47.00	57.88	256107.00	1.51	213.72	212.00
13	5	6	6108.00	17890.00	139.25	0	Spot (Block13, Row6, Column5)	5122.57	4891.00	3154.30	0.02	0.62	199.00	205.41	199.00	36.29	0.01	0.18	100.00	100.00	0.00	4692.00	4923.57	2694471.00	135.50	1201.88	902.00
13	6	6	6435.00	17875.00	214.20	0	Spot (Block13, Row6, Column6)	202.94	203.00	15.56	0.00	0.08	187.00	187.79	187.00	18.19	0.00	0.10	43.00	6.00	0.00	16.00	15.94	266454.00	0.83	188.23	189.00
13	7	6	6705.00	17900.00	162.85	0	Spot (Block13, Row6, Column7)	319.56	294.50	75.10	0.04	0.23	186.00	185.41	186.00	16.23	0.00	0.09	99.00	96.00	0.00	108.50	133.56	234558.00	8.27	220.81	216.00
13	8	6	7026.00	17892.00	155.55	0	Spot (Block13, Row6, Column8)	356.32	314.00	112.03	0.05	0.31	199.00	199.79	199.00	21.31	0.00	0.11	97.00	91.00	0.00	115.00	157.32	237667.00	7.34	244.58	232.00
13	1	7	4902.00	18184.00	173.95	0	Spot (Block13, Row7, Column1)	280.75	284.00	38.07	0.00	0.14	192.00	193.64	192.00	23.59	0.00	0.12	97.00	81.00	0.00	92.00	88.75	236111.00	3.69	220.60	220.00
13	2	7	5186.00	18205.00	176.05	0	Spot (Block13, Row7, Column2)	209.34	211.00	11.91	0.00	0.06	189.00	189.17	189.00	17.62	0.00	0.09	63.00	7.00	0.00	22.00	20.34	181711.00	1.14	199.35	201.00
13	3	7	5505.00	18187.00	147.00	-50	Spot (Block13, Row7, Column3)	197.10	197.00	8.81	0.00	0.04	191.00	193.00	191.00	20.93	0.00	0.11	3.00	0.00	0.00	6.00	6.10	115895.00	0.20	196.15	197.00
13	4	7	5879.00	18227.00	154.40	0	Spot (Block13, Row7, Column4)	266.20	279.00	28.18	0.02	0.11	204.00	208.06	204.00	27.61	0.01	0.13	83.00	63.00	0.00	75.00	62.20	173563.00	2.11	230.50	223.00
13	5	7	6105.00	18191.00	147.00	-50	Spot (Block13, Row7, Column5)	219.54	215.00	22.14	0.01	0.10	199.00	205.50	199.00	35.77	0.01	0.17	20.00	1.00	0.00	16.00	20.54	129531.00	0.39	210.45	211.00
13	6	7	6402.00	18192.00	190.10	0	Spot (Block13, Row7, Column6)	334.50	327.00	55.21	0.01	0.17	192.00	197.64	192.00	35.07	0.01	0.18	96.00	89.00	0.00	135.00	142.50	341864.00	3.90	237.68	229.00
13	7	7	6696.00	18198.00	142.00	0	Spot (Block13, Row7, Column7)	659.54	620.00	228.39	0.03	0.35	190.00	190.41	190.00	19.83	0.00	0.10	100.00	99.00	0.00	430.00	469.54	360771.00	23.66	351.56	280.00
13	8	7	7011.00	18195.00	176.15	0	Spot (Block13, Row7, Column8)	462.68	466.00	91.59	0.00	0.20	201.00	201.94	201.00	21.49	0.00	0.11	100.00	99.00	0.00	265.00	261.68	401603.00	12.13	278.39	283.50
13	1	8	4887.00	18481.00	138.25	0	Spot (Block13, Row8, Column1)	590.68	407.50	1090.29	0.16	1.85	194.00	194.54	194.00	18.64	0.00	0.10	99.00	97.00	0.00	213.50	396.68	305973.00	21.25	296.45	231.00
13	2	8	5174.00	18481.00	251.65	0	Spot (Block13, Row8, Column2)	212.08	211.00	21.95	0.00	0.10	191.00	192.09	191.00	20.17	0.00	0.10	48.00	11.00	0.00	20.00	21.08	389171.00	0.99	196.59	197.00
13	3	8	5517.00	18505.00	160.95	0	Spot (Block13, Row8, Column3)	274.03	276.00	48.69	0.00	0.18	204.00	206.32	204.00	28.18	0.00	0.14	74.00	60.00	0.00	72.00	70.03	196205.00	2.40	231.89	226.50
13	4	8	5806.00	18487.00	143.85	0	Spot (Block13, Row8, Column4)	1968.38	1927.50	805.14	0.01	0.41	203.00	208.12	203.00	28.24	0.01	0.14	100.00	100.00	0.00	1724.50	1765.38	1098354.00	62.33	705.68	661.00
13	5	8	6093.00	18472.00	243.75	0	Spot (Block13, Row8, Column5)	212.18	210.00	17.45	0.00	0.08	197.00	203.55	197.00	35.05	0.01	0.17	13.00	0.00	0.00	13.00	15.18	363244.00	0.25	197.68	196.00
13	6	8	6405.00	18488.00	190.70	0	Spot (Block13, Row8, Column6)	1484.68	1040.00	1036.37	0.15	0.70	197.00	206.55	197.00	43.83	0.02	0.21	100.00	100.00	0.00	843.00	1287.68	1521793.00	29.16	498.58	497.00
13	7	8	6706.00	18492.00	150.35	0	Spot (Block13, Row8, Column7)	347.40	338.00	61.39	0.01	0.18	194.00	198.04	194.00	30.66	0.01	0.15	99.00	97.00	0.00	144.00	153.40	216778.00	4.87	245.21	232.50
13	8	8	6992.00	18510.00	160.80	0	Spot (Block13, Row8, Column8)	292.73	288.00	49.26	0.01	0.17	206.00	207.89	206.00	22.63	0.00	0.11	90.00	81.00	0.00	82.00	86.73	210180.00	3.75	238.38	225.50
14	1	1	9417.00	16404.00	149.50	0	Spot (Block14, Row1, Column1)	14658.58	12859.00	7997.41	0.06	0.55	687.00	705.73	687.00	148.47	0.01	0.21	100.00	100.00	0.00	12172.00	13971.58	9000367.00	93.98	3759.59	2931.00
14	2	1	9714.00	16411.00	145.45	0	Spot (Block14, Row1, Column2)	4402.90	4004.00	1929.02	0.04	0.44	691.00	702.37	691.00	140.36	0.01	0.20	100.00	100.00	0.00	3313.00	3711.90	2536070.00	26.36	1583.65	1421.00
14	3	1	10015.00	16408.00	151.70	0	Spot (Block14, Row1, Column3)	1819.28	1611.00	763.69	0.05	0.42	694.00	721.21	694.00	141.45	0.02	0.20	99.00	95.00	0.00	917.00	1125.28	1149784.00	7.76	934.02	950.00
14	4	1	10309.00	16412.00	144.55	0	Spot (Block14, Row1, Column4)	4038.90	3704.50	1727.50	0.04	0.43	704.00	747.72	704.00	140.75	0.03	0.19	100.00	99.00	0.00	3000.50	3334.90	2294094.00	23.38	1413.84	1301.00
14	5	1	10614.00	16414.00	147.65	0	Spot (Block14, Row1, Column5)	3424.11	3058.00	2007.50	0.05	0.59	706.00	758.28	706.00	149.11	0.03	0.20	100.00	99.00	0.00	2352.00	2718.11	2030495.00	17.88	1297.24	1228.00
14	6	1	10907.00	16414.00	145.65	0	Spot (Block14, Row1, Column6)	3890.66	3612.00	1791.37	0.03	0.46	780.00	788.34	780.00	160.90	0.00	0.20	100.00	99.00	0.00	2832.00	3110.66	2252690.00	19.28	1460.10	1297.00
14	7	1	11208.00	16416.00	143.20	0	Spot (Block14, Row1, Column7)	11185.32	9924.50	6085.89	0.05	0.54	793.00	826.31	793.00	218.92	0.02	0.26	100.00	100.00	0.00	9131.50	10392.32	6241411.00	47.32	3033.39	2323.00
14	8	1	11501.00	16422.00	146.55	0	Spot (Block14, Row1, Column8)	41961.04	42024.00	18435.46	0.00	0.44	791.00	842.62	791.00	252.61	0.03	0.30	100.00	100.00	20.75	41233.00	41170.04	24673212.00	162.77	8979.08	6320.00
14	1	2	9403.00	16709.00	202.25	0	Spot (Block14, Row2, Column1)	812.46	797.00	155.02	0.01	0.19	687.00	706.71	687.00	139.80	0.01	0.20	37.00	16.00	0.00	110.00	125.46	944892.00	0.76	746.49	705.00
14	2	2	9713.00	16710.00	137.95	0	Spot (Block14, Row2, Column2)	1996.93	1849.00	574.69	0.03	0.29	690.00	710.42	690.00	129.39	0.01	0.18	100.00	99.00	0.00	1159.00	1306.93	1022430.00	9.94	1055.50	1052.00
14	3	2	10024.00	16712.00	206.10	0	Spot (Block14, Row2, Column3)	942.00	894.00	197.30	0.02	0.21	691.00	737.00	691.00	153.08	0.03	0.21	63.00	36.00	0.00	203.00	251.00	1141700.00	1.34	795.88	783.50
14	4	2	10319.00	16716.00	176.60	0	Spot (Block14, Row2, Column4)	1701.58	1632.50	490.55	0.02	0.29	705.00	756.45	705.00	152.07	0.03	0.20	99.00	94.00	0.00	927.50	996.58	1480376.00	6.21	1003.74	985.50
14	5	2	10615.00	16713.00	204.95	0	Spot (Block14, Row2, Column5)	1319.27	1269.00	317.92	0.02	0.24	716.00	760.21	716.00	149.90	0.03	0.20	98.00	80.00	0.00	553.00	603.27	1576523.00	3.73	940.41	944.00
14	6	2	10904.00	16711.00	156.15	0	Spot (Block14, Row2, Column6)	1431.05	1365.00	381.92	0.02	0.27	782.00	787.97	782.00	170.91	0.00	0.22	92.00	75.00	0.00	583.00	649.05	958802.00	3.76	980.91	925.00
14	7	2	11208.00	16717.00	155.20	0	Spot (Block14, Row2, Column7)	1478.07	1422.50	426.31	0.02	0.29	785.00	787.95	785.00	160.30	0.00	0.20	91.00	78.00	0.00	637.50	693.07	984394.00	4.31	1005.16	985.00
14	8	2	11518.00	16711.00	207.80	0	Spot (Block14, Row2, Column8)	914.41	885.00	196.03	0.01	0.21	787.00	806.90	787.00	217.20	0.01	0.27	36.00	6.00	0.00	98.00	127.41	1124725.00	0.49	894.20	867.00
14	1	3	9413.00	17006.00	147.75	0	Spot (Block14, Row3, Column1)	3644.50	3231.00	1916.73	0.05	0.53	690.00	719.38	690.00	142.94	0.02	0.20	100.00	100.00	0.00	2541.00	2954.50	2190344.00	20.46	1324.96	1209.00
14	2	3	9713.00	17007.00	183.85	0	Spot (Block14, Row3, Column2)	1157.01	1094.00	333.95	0.02	0.29	699.00	744.84	699.00	147.16	0.03	0.20	83.00	63.00	0.00	395.00	458.01	1092216.00	2.80	864.65	827.00
14	3	3	10002.00	17008.00	145.45	0	Spot (Block14, Row3, Column3)	11760.36	9602.00	8245.82	0.09	0.70	771.00	774.11	771.00	165.64	0.00	0.21	100.00	100.00	0.70	8831.00	10989.36	6750445.00	66.33	2877.91	2366.00
14	4	3	10313.00	17012.00	146.60	0	Spot (Block14, Row3, Column4)	5005.93	4710.00	2460.56	0.03	0.49	778.00	781.80	778.00	160.34	0.00	0.21	100.00	100.00	0.00	3932.00	4227.93	2938482.00	26.34	1676.75	1477.00
14	5	3	10609.00	17011.00	144.05	0	Spot (Block14, Row3, Column5)	6577.23	5802.00	3872.68	0.05	0.59	784.00	792.42	784.00	174.01	0.00	0.22	100.00	100.00	0.00	5018.00	5793.23	3729289.00	33.24	2022.51	1509.00
14	6	3	10913.00	17013.00	177.30	0	Spot (Block14, Row3, Column6)	4205.25	3508.00	2260.70	0.08	0.54	788.00	806.13	788.00	190.15	0.01	0.24	100.00	99.00	0.00	2720.00	3417.25	3696412.00	17.88	1553.68	1489.00
14	7	3	11216.00	17020.00	152.45	0	Spot (Block14, Row3, Column7)	2885.85	2534.00	1424.48	0.06	0.49	786.00	794.93	786.00	176.21	0.00	0.22	100.00	96.00	0.00	1748.00	2099.85	1838289.00	11.87	1208.90	1198.00
14	8	3	11513.00	17029.00	156.65	0	Spot (Block14, Row3, Column8)	3472.09	3188.00	1354.38	0.04	0.39	785.00	787.77	785.00	160.56	0.00	0.20	100.00	100.00	0.00	2403.00	2687.09	2350605.00	16.72	1483.93	1301.50
14	1	4	9412.00	17306.00	146.45	0	Spot (Block14, Row4, Column1)	4176.97	3698.00	2121.69	0.05	0.51	691.00	722.81	691.00	146.92	0.02	0.20	100.00	99.00	0.00	3007.00	3485.97	2447705.00	23.51	1477.02	1331.50
14	2	4	9715.00	17310.00	201.70	0	Spot (Block14, Row4, Column2)	982.49	924.00	224.36	0.03	0.23	694.00	746.25	694.00	165.01	0.03	0.22	65.00	37.00	0.00	230.00	288.49	1134775.00	1.43	849.18	816.00
14	3	4	10011.00	17309.00	146.15	0	Spot (Block14, Row4, Column3)	26955.10	24545.50	15502.46	0.04	0.58	763.00	770.62	763.00	174.88	0.00	0.23	100.00	100.00	0.34	23782.50	26192.10	15687869.00	149.73	5575.20	4037.50
14	4	4	10304.00	17310.00	202.90	0	Spot (Block14, Row4, Column4)	915.75	886.00	197.09	0.01	0.22	776.00	772.83	776.00	159.18	0.00	0.21	39.00	22.00	0.00	110.00	139.75	1075090.00	0.90	824.49	789.50
14	5	4	10592.00	17313.00	149.60	0	Spot (Block14, Row4, Column5)	2262.18	2059.00	852.07	0.04	0.38	784.00	788.77	784.00	184.64	0.00	0.23	99.00	97.00	0.00	1275.00	1478.18	1391241.00	7.98	1157.33	1168.00
14	6	4	10904.00	17310.00	197.25	0	Spot (Block14, Row4, Column6)	1388.66	1371.50	295.04	0.01	0.21	783.50	791.14	783.50	168.37	0.00	0.21	96.00	79.00	0.00	588.00	605.16	1527521.00	3.55	1032.14	1021.00
14	7	4	11201.00	17320.00	150.40	0	Spot (Block14, Row4, Column7)	2157.52	1822.00	1045.62	0.07	0.48	785.00	804.50	785.00	193.30	0.01	0.24	93.00	82.00	0.00	1037.00	1372.52	1335507.00	7.00	1072.01	1013.00
14	8	4	11507.00	17316.00	160.30	0	Spot (Block14, Row4, Column8)	1204.20	1125.50	300.78	0.03	0.25	778.00	776.12	778.00	152.82	0.00	0.20	81.00	61.00	0.00	347.50	426.20	857393.00	2.80	924.51	908.50
14	1	5	9413.00	17610.00	140.95	0	Spot (Block14, Row5, Column1)	7575.48	6742.00	4165.15	0.05	0.55	691.00	718.89	691.00	151.99	0.02	0.21	100.00	100.00	0.00	6051.00	6884.48	4068033.00	45.11	2333.98	1817.00
14	2	5	9711.00	17607.00	149.50	0	Spot (Block14, Row5, Column2)	3784.46	3541.00	1457.36	0.03	0.39	689.00	737.11	689.00	162.44	0.03	0.22	100.00	100.00	0.00	2852.00	3095.46	2319875.00	18.76	1478.52	1376.00
14	3	5	10012.00	17613.00	154.65	0	Spot (Block14, Row5, Column3)	1710.92	1625.00	481.85	0.02	0.28	769.00	776.85	769.00	194.05	0.00	0.25	98.00	88.00	0.00	856.00	941.92	1127497.00	4.81	1042.62	1019.50
14	4	5	10309.00	17610.00	143.45	0	Spot (Block14, Row5, Column4)	2705.53	2356.00	1234.77	0.06	0.46	783.00	792.76	783.00	204.10	0.01	0.26	99.00	94.00	0.00	1573.00	1922.53	1517805.00	9.37	1273.50	1204.00
14	5	5	10611.00	17611.00	141.00	0	Spot (Block14, Row5, Column5)	41430.54	41573.00	20513.17	0.00	0.50	786.00	798.48	786.00	208.83	0.01	0.26	100.00	100.00	26.85	40787.00	40644.54	22372576.00	194.57	9308.95	8048.50
14	6	5	10912.00	17617.00	162.50	0	Spot (Block14, Row5, Column6)	1428.92	1303.00	420.70	0.04	0.29	782.00	799.94	782.00	204.45	0.01	0.26	90.00	61.00	0.00	521.00	646.92	1045970.00	3.08	961.10	938.50
14	7	5	11213.00	17620.00	178.15	0	Spot (Block14, Row5, Column7)	8172.72	7088.00	4385.63	0.06	0.54	788.00	826.63	788.00	234.48	0.02	0.28	100.00	100.00	0.00	6300.00	7384.72	7265548.00	31.33	2467.14	2413.00
14	8	5	11510.00	17623.00	146.20	0	Spot (Block14, Row5, Column8)	4955.06	3735.00	3347.62	0.12	0.68	779.00	794.05	779.00	196.34	0.01	0.25	100.00	97.00	0.00	2956.00	4176.06	2868981.00	21.19	1594.63	1388.50
14	1	6	9407.00	17912.00	176.95	0	Spot (Block14, Row6, Column1)	3154.64	2590.50	1730.31	0.09	0.55	697.00	736.27	697.00	172.23	0.02	0.23	99.00	99.00	0.00	1893.50	2457.64	2763464.00	14.04	1286.34	1287.00
14	2	6	9709.00	17908.00	198.70	0	Spot (Block14, Row6, Column2)	4009.12	3692.00	1707.25	0.04	0.43	702.00	761.34	702.00	181.67	0.04	0.24	100.00	100.00	0.00	2990.00	3307.12	4494221.00	17.88	1709.04	1708.50
14	3	6	9996.00	17906.00	140.95	0	Spot (Block14, Row6, Column3)	7729.38	7220.00	3972.02	0.03	0.51	768.00	776.93	768.00	185.88	0.01	0.24	100.00	100.00	0.00	6452.00	6961.38	4158408.00	37.40	2425.08	1986.00
14	4	6	10314.00	17913.00	149.25	0	Spot (Block14, Row6, Column4)	1868.05	1741.00	715.11	0.03	0.38	782.00	796.54	782.00	210.03	0.01	0.26	89.00	80.00	0.00	959.00	1086.05	1135774.00	5.10	1107.63	1069.00
14	5	6	10604.00	17914.00	138.80	0	Spot (Block14, Row6, Column5)	41455.01	42751.00	20742.60	0.01	0.50	781.00	797.86	781.00	218.63	0.01	0.27	100.00	100.00	26.30	41970.00	40674.01	21598132.00	185.96	9096.07	6227.50
14	6	6	10911.00	17914.00	201.05	0	Spot (Block14, Row6, Column6)	993.78	1000.00	221.33	0.00	0.22	766.00	783.34	766.00	192.70	0.01	0.25	54.00	20.00	0.00	234.00	227.78	1135886.00	1.09	806.47	787.00
14	7	6	11204.00	17914.00	145.90	0	Spot (Block14, Row6, Column7)	5865.17	5061.00	3266.36	0.06	0.56	751.00	781.78	751.00	197.10	0.02	0.25	100.00	100.00	0.00	4310.00	5114.17	3407661.00	25.79	1869.82	1575.50
14	8	6	11512.00	17919.00	145.00	0	Spot (Block14, Row6, Column8)	6624.03	5838.50	4117.95	0.05	0.62	757.00	768.54	757.00	152.03	0.01	0.20	100.00	100.00	0.00	5081.50	5867.03	3802194.00	38.52	1848.36	1526.00
14	1	7	9403.00	18206.00	188.75	0	Spot (Block14, Row7, Column1)	993.15	940.00	233.35	0.02	0.23	686.00	708.53	686.00	145.29	0.01	0.21	75.00	42.00	0.00	254.00	307.15	1000102.00	1.96	802.99	799.00
14	2	7	9707.00	18208.00	204.60	0	Spot (Block14, Row7, Column2)	863.41	814.00	166.55	0.03	0.19	689.00	715.39	689.00	149.20	0.02	0.21	48.00	26.00	0.00	125.00	174.41	1024006.00	0.99	776.27	777.00
14	3	7	10021.00	18208.00	218.60	0	Spot (Block14, Row7, Column3)	843.10	804.00	170.92	0.02	0.20	691.00	724.60	691.00	140.57	0.02	0.19	46.00	22.00	0.00	113.00	152.10	1155887.00	0.84	782.12	799.00
14	4	7	10307.00	18221.00	223.70	0	Spot (Block14, Row7, Column4)	875.22	879.50	167.99	0.00	0.19	696.00	743.80	696.00	154.57	0.03	0.21	54.00	27.00	0.00	183.50	179.22	1253317.00	0.85	768.84	778.00
14	5	7	10609.00	18216.00	184.70	0	Spot (Block14, Row7, Column5)	1598.93	1468.50	480.87	0.04	0.30	742.00	784.48	742.00	216.13	0.02	0.28	92.00	81.00	0.00	726.50	856.93	1534971.00	3.77	987.71	988.00
14	6	7	10904.00	18215.00	179.85	0	Spot (Block14, Row7, Column6)	5305.21	5166.00	1998.91	0.01	0.38	791.00	822.96	791.00	229.61	0.02	0.28	100.00	100.00	0.00	4375.00	4514.21	4769387.00	19.52	1925.35	1890.00
14	7	7	11198.00	18220.00	148.40	0	Spot (Block14, Row7, Column7)	4219.29	4167.00	2058.29	0.01	0.49	762.00	773.78	762.00	175.77	0.01	0.23	100.00	100.00	0.00	3405.00	3457.29	2535792.00	19.60	1731.30	1385.00
14	8	7	11510.00	18224.00	196.15	0	Spot (Block14, Row7, Column8)	1702.26	1669.00	365.85	0.01	0.21	710.00	760.82	710.00	155.45	0.03	0.20	99.00	99.00	0.00	959.00	992.26	1860567.00	6.06	1097.22	1074.00
14	1	8	9393.00	18520.00	199.15	0	Spot (Block14, Row8, Column1)	1017.99	970.50	302.67	0.02	0.30	689.00	727.48	689.00	137.73	0.02	0.19	70.00	51.00	0.00	281.50	328.99	1144220.00	2.11	809.93	797.00
14	2	8	9699.00	18510.00	190.35	0	Spot (Block14, Row8, Column2)	1020.04	971.00	271.43	0.02	0.27	686.00	711.79	686.00	133.94	0.02	0.19	71.00	51.00	0.00	285.00	334.04	1041465.00	2.30	781.97	779.00
14	3	8	9995.00	18509.00	153.15	0	Spot (Block14, Row8, Column3)	1790.78	1491.00	892.03	0.08	0.50	692.00	726.58	692.00	144.33	0.02	0.20	93.00	84.00	0.00	799.00	1098.78	1160426.00	7.37	926.01	941.00
14	4	8	10303.00	18509.00	144.35	0	Spot (Block14, Row8, Column4)	8145.83	7699.00	3892.72	0.02	0.48	694.00	734.21	694.00	152.48	0.02	0.21	100.00	100.00	0.00	7005.00	7451.83	4634976.00	48.61	2190.44	1798.50
14	5	8	10604.00	18521.00	210.60	0	Spot (Block14, Row8, Column5)	886.09	884.00	168.15	0.00	0.19	703.00	764.08	703.00	181.71	0.04	0.24	49.00	15.00	0.00	181.00	183.09	1119133.00	0.67	811.15	797.00
14	6	8	10905.00	18515.00	156.90	0	Spot (Block14, Row8, Column6)	7491.80	6132.00	4559.40	0.09	0.61	782.00	804.51	782.00	221.65	0.01	0.28	100.00	100.00	0.00	5350.00	6709.80	5056963.00	30.17	1879.44	1840.00
14	7	8	11206.00	18522.00	146.50	0	Spot (Block14, Row8, Column7)	2344.06	2160.50	912.21	0.04	0.39	769.00	781.72	769.00	177.87	0.01	0.23	99.00	93.00	0.00	1391.50	1575.06	1373622.00	8.78	1170.65	1097.00
14	8	8	11487.00	18526.00	149.75	0	Spot (Block14, Row8, Column8)	1242.68	1200.50	315.82	0.01	0.25	776.00	783.54	776.00	162.13	0.00	0.21	86.00	62.00	0.00	424.50	466.68	765488.00	2.83	931.64	914.00
15	1	1	13918.00	16426.00	153.00	0	Spot (Block15, Row1, Column1)	13241.67	11947.50	7038.23	0.04	0.53	197.00	203.85	197.00	50.31	0.01	0.25	100.00	100.00	0.00	11750.50	13044.67	8501155.00	259.16	2664.07	1938.00
15	2	1	14210.00	16435.00	148.20	0	Spot (Block15, Row1, Column2)	1770.04	1667.50	757.80	0.03	0.43	193.00	198.23	193.00	39.18	0.01	0.20	100.00	100.00	0.00	1474.50	1577.04	1058485.00	40.11	531.34	475.00
15	3	1	14522.00	16441.00	152.15	0	Spot (Block15, Row1, Column3)	239.20	231.00	29.25	0.02	0.12	193.00	194.80	193.00	23.07	0.00	0.12	70.00	43.00	0.00	38.00	46.20	151650.00	1.92	213.25	211.00
15	4	1	14811.00	16440.00	143.35	0	Spot (Block15, Row1, Column4)	1584.45	1495.50	642.43	0.03	0.41	195.00	196.82	195.00	23.15	0.00	0.12	100.00	100.00	0.00	1300.50	1389.45	887294.00	59.93	551.75	469.00
15	5	1	15106.00	16437.00	182.00	0	Spot (Block15, Row1, Column5)	302.58	295.00	62.26	0.01	0.21	190.00	190.91	190.00	22.43	0.00	0.12	96.00	84.00	0.00	105.00	112.58	280794.00	4.98	229.15	222.00
15	6	1	15406.00	16442.00	146.10	0	Spot (Block15, Row1, Column6)	921.81	855.50	385.78	0.03	0.42	189.00	190.49	189.00	23.91	0.00	0.13	100.00	100.00	0.00	666.50	732.81	536493.00	30.59	355.30	306.00
15	7	1	15707.00	16441.00	146.45	0	Spot (Block15, Row1, Column7)	1898.57	1780.00	920.69	0.03	0.48	191.00	203.33	191.00	100.92	0.03	0.50	100.00	100.00	0.00	1589.00	1707.57	1114458.00	16.80	565.84	477.00
15	8	1	16003.00	16445.00	149.00	0	Spot (Block15, Row1, Column8)	36273.33	34272.00	17077.75	0.02	0.47	199.00	218.59	199.00	127.43	0.04	0.58	100.00	100.00	4.46	34073.00	36074.33	21945380.00	282.94	6538.16	5145.00
15	1	2	13912.00	16731.00	147.00	-50	Spot (Block15, Row2, Column1)	201.97	199.00	21.08	0.01	0.10	195.00	197.70	195.00	32.15	0.01	0.16	6.00	0.00	0.00	4.00	6.97	120171.00	0.13	206.20	205.00
15	2	2	14218.00	16743.00	134.70	0	Spot (Block15, Row2, Column2)	260.14	265.00	29.46	0.01	0.11	191.00	191.54	191.00	20.33	0.00	0.11	94.00	79.00	0.00	74.00	69.14	126429.00	3.37	217.28	215.00
15	3	2	14532.00	16728.00	174.70	0	Spot (Block15, Row2, Column3)	223.73	217.00	23.02	0.01	0.10	191.00	191.25	191.00	16.86	0.00	0.09	70.00	38.00	0.00	26.00	32.73	189721.00	1.93	204.32	201.00
15	4	2	14804.00	16752.00	144.00	0	Spot (Block15, Row2, Column4)	242.94	234.00	39.87	0.02	0.16	194.00	195.60	194.00	20.18	0.00	0.10	81.00	49.00	0.00	40.00	48.94	137259.00	2.35	214.65	211.00
15	5	2	15118.00	16735.00	188.40	0	Spot (Block15, Row2, Column5)	387.30	375.00	99.09	0.01	0.26	192.00	191.86	192.00	19.25	0.00	0.10	99.00	99.00	0.00	183.00	195.30	386141.00	10.15	251.00	254.00
15	6	2	15403.00	16758.00	225.75	0	Spot (Block15, Row2, Column6)	219.02	213.00	31.06	0.01	0.14	189.00	191.91	189.00	30.25	0.01	0.16	35.00	14.00	0.00	24.00	30.02	319773.00	0.90	199.46	198.00
15	7	2	15704.00	16728.00	178.50	0	Spot (Block15, Row2, Column7)	221.11	216.00	21.24	0.01	0.10	187.00	186.61	187.00	21.59	0.00	0.12	69.00	28.00	0.00	29.00	34.11	197006.00	1.60	204.86	203.00
15	8	2	16033.00	16723.00	197.75	0	Spot (Block15, Row2, Column8)	213.72	212.00	27.00	0.00	0.13	195.00	207.11	195.00	96.96	0.03	0.47	0.00	0.00	0.00	17.00	18.72	237225.00	0.07	201.10	199.00
15	1	3	13915.00	17035.00	160.20	0	Spot (Block15, Row3, Column1)	334.25	317.00	65.57	0.02	0.20	189.00	189.60	189.00	21.99	0.00	0.12	99.00	96.00	0.00	128.00	145.25	235977.00	6.58	236.29	224.00
15	2	3	14203.00	17045.00	235.00	0	Spot (Block15, Row3, Column2)	230.94	223.00	26.74	0.02	0.12	193.00	195.21	193.00	26.34	0.00	0.13	58.00	25.00	0.00	30.00	37.94	367662.00	1.36	207.43	205.00
15	3	3	14508.00	17026.00	146.80	0	Spot (Block15, Row3, Column3)	480.77	418.00	314.77	0.06	0.65	194.00	197.82	194.00	25.51	0.01	0.13	99.00	97.00	0.00	224.00	286.77	280772.00	11.09	287.26	262.00
15	4	3	14813.00	17039.00	147.35	0	Spot (Block15, Row3, Column4)	1465.76	1362.50	697.54	0.03	0.48	194.00	195.62	194.00	20.52	0.00	0.10	100.00	100.00	0.00	1168.50	1271.76	867730.00	61.90	493.39	424.00
15	5	3	15110.00	17046.00	158.90	0	Spot (Block15, Row3, Column5)	340.19	304.00	136.02	0.05	0.40	192.00	194.83	192.00	28.40	0.01	0.15	96.00	91.00	0.00	112.00	148.19	236089.00	5.12	239.35	226.00
15	6	3	15411.00	17037.00	201.45	0	Spot (Block15, Row3, Column6)	1443.41	1199.00	790.33	0.08	0.55	193.00	198.58	193.00	38.46	0.01	0.19	100.00	100.00	0.00	1006.00	1250.41	1662813.00	32.37	527.41	512.50
15	7	3	15718.00	17050.00	169.95	0	Spot (Block15, Row3, Column7)	267.39	275.00	39.38	0.01	0.15	188.00	189.37	188.00	28.28	0.00	0.15	88.00	68.00	0.00	87.00	79.39	214982.00	2.76	213.86	212.00
15	8	3	16012.00	17052.00	155.95	0	Spot (Block15, Row3, Column8)	794.18	792.50	281.03	0.00	0.35	192.00	192.71	192.00	21.88	0.00	0.11	99.00	99.00	0.00	600.50	602.18	530513.00	27.50	357.61	308.00
15	1	4	13909.00	17328.00	146.35	0	Spot (Block15, Row4, Column1)	1470.69	1372.00	712.69	0.03	0.48	192.00	194.31	192.00	27.05	0.01	0.14	100.00	100.00	0.00	1180.00	1278.69	860352.00	47.19	463.62	395.50
15	2	4	14211.00	17330.00	183.10	0	Spot (Block15, Row4, Column2)	418.35	394.00	107.57	0.03	0.26	193.00	196.58	193.00	31.26	0.01	0.16	99.00	98.00	0.00	201.00	225.35	395341.00	7.09	259.15	266.00
15	3	4	14511.00	17335.00	145.50	0	Spot (Block15, Row4, Column3)	5064.27	4601.00	2381.63	0.04	0.47	198.00	201.74	198.00	30.48	0.01	0.15	100.00	100.00	0.00	4403.00	4866.27	2911957.00	159.53	1287.44	926.00
15	4	4	14809.00	17337.00	147.00	-50	Spot (Block15, Row4, Column4)	220.03	212.00	28.01	0.02	0.13	197.00	198.74	197.00	25.05	0.00	0.13	32.00	18.00	0.00	15.00	23.03	129599.00	0.85	212.25	206.00
15	5	4	15086.00	17344.00	168.60	0	Spot (Block15, Row4, Column5)	264.00	265.00	74.44	0.00	0.28	191.00	193.25	191.00	26.40	0.01	0.14	87.00	64.00	0.00	74.00	73.00	208034.00	2.68	212.20	206.00
15	6	4	15416.00	17336.00	190.40	0	Spot (Block15, Row4, Column6)	441.32	415.00	116.89	0.03	0.26	188.00	190.95	188.00	28.91	0.01	0.15	100.00	99.00	0.00	227.00	253.32	451025.00	8.66	254.41	246.00
15	7	4	15707.00	17345.00	179.65	0	Spot (Block15, Row4, Column7)	273.69	282.00	47.61	0.01	0.17	186.00	186.32	186.00	18.01	0.00	0.10	96.00	79.00	0.00	96.00	87.69	247964.00	4.85	206.47	205.00
15	8	4	15995.00	17345.00	200.75	0	Spot (Block15, Row4, Column8)	237.41	230.00	30.40	0.01	0.13	191.00	191.07	191.00	18.04	0.00	0.09	81.00	53.00	0.00	39.00	46.41	271125.00	2.57	203.43	201.00
15	1	5	13912.00	17633.00	141.15	0	Spot (Block15, Row5, Column1)	2441.60	2214.50	1062.49	0.04	0.44	194.00	198.35	194.00	34.36	0.01	0.17	100.00	100.00	0.00	2020.50	2247.60	1323346.00	65.29	766.96	600.50
15	2	5	14209.00	17633.00	156.85	0	Spot (Block15, Row5, Column2)	909.97	846.00	326.52	0.03	0.36	192.00	193.87	192.00	29.44	0.00	0.15	100.00	100.00	0.00	654.00	717.97	616960.00	24.32	346.67	312.00
15	3	5	14510.00	17636.00	160.50	0	Spot (Block15, Row5, Column3)	931.93	807.00	433.71	0.06	0.47	197.00	201.44	197.00	31.26	0.01	0.16	100.00	100.00	0.00	610.00	734.93	662605.00	23.37	349.41	342.50
15	4	5	14805.00	17638.00	146.75	0	Spot (Block15, Row5, Column4)	601.76	549.00	211.58	0.04	0.35	200.00	202.61	200.00	31.59	0.01	0.16	100.00	99.00	0.00	349.00	401.76	352029.00	12.63	316.65	288.00
15	5	5	15112.00	17633.00	142.05	0	Spot (Block15, Row5, Column5)	4881.80	4555.00	2406.99	0.03	0.49	197.00	202.19	197.00	37.00	0.01	0.18	100.00	100.00	0.00	4358.00	4684.80	2665464.00	126.49	1307.30	1022.50
15	6	5	15421.00	17640.00	266.30	0	Spot (Block15, Row5, Column6)	202.00	200.00	18.51	0.00	0.09	188.00	188.85	188.00	23.76	0.00	0.13	20.00	5.00	0.00	12.00	14.00	416527.00	0.55	189.79	193.00
15	7	5	15711.00	17641.00	178.30	0	Spot (Block15, Row5, Column7)	301.53	298.00	46.88	0.01	0.16	188.00	188.85	188.00	18.17	0.00	0.10	98.00	93.00	0.00	110.00	113.53	268660.00	6.20	221.03	217.00
15	8	5	16014.00	17646.00	159.15	0	Spot (Block15, Row5, Column8)	393.87	365.00	115.92	0.03	0.29	190.00	190.80	190.00	20.25	0.00	0.11	99.00	98.00	0.00	175.00	203.87	274920.00	10.03	244.52	237.00
15	1	6	13907.00	17933.00	202.25	0	Spot (Block15, Row6, Column1)	1307.29	1082.50	700.94	0.08	0.54	192.00	198.60	192.00	39.40	0.01	0.20	100.00	100.00	0.00	890.50	1115.29	1519073.00	28.14	512.15	491.50
15	2	6	14200.00	17929.00	217.25	0	Spot (Block15, Row6, Column2)	252.31	246.00	38.91	0.01	0.15	191.00	193.53	191.00	30.98	0.01	0.16	69.00	47.00	0.00	55.00	61.31	340366.00	1.90	212.81	210.00
15	3	6	14502.00	17933.00	144.00	0	Spot (Block15, Row6, Column3)	1656.94	1551.00	757.49	0.03	0.46	191.00	192.68	191.00	26.94	0.00	0.14	100.00	100.00	0.00	1360.00	1465.94	927887.00	54.35	561.90	458.00
15	4	6	14814.00	17941.00	167.45	0	Spot (Block15, Row6, Column4)	269.53	280.00	32.35	0.02	0.12	194.00	195.85	194.00	31.29	0.00	0.16	85.00	65.00	0.00	86.00	75.53	209159.00	2.36	220.34	214.00
15	5	6	15106.00	17937.00	140.85	0	Spot (Block15, Row6, Column5)	4518.83	4239.00	2233.26	0.03	0.49	195.00	198.91	195.00	38.76	0.01	0.19	100.00	100.00	0.00	4044.00	4323.83	2440168.00	111.44	1155.05	862.50
15	6	6	15415.00	17930.00	267.65	0	Spot (Block15, Row6, Column6)	198.82	195.00	19.66	0.01	0.10	188.00	188.88	188.00	23.32	0.00	0.12	20.00	4.00	0.00	7.00	10.82	413741.00	0.43	181.81	182.00
15	7	6	15706.00	17944.00	169.60	0	Spot (Block15, Row6, Column7)	315.30	291.00	72.56	0.03	0.23	189.00	190.31	189.00	23.66	0.00	0.12	97.00	87.00	0.00	102.00	126.30	252558.00	5.28	224.33	222.00
15	8	6	16015.00	17945.00	153.95	0	Spot (Block15, Row6, Column8)	336.36	307.00	74.23	0.04	0.22	193.00	194.70	193.00	25.68	0.00	0.13	100.00	94.00	0.00	114.00	143.36	220990.00	5.52	237.17	228.00
15	1	7	13908.00	18229.00	170.60	0	Spot (Block15, Row7, Column1)	513.90	513.00	146.71	0.00	0.29	190.00	195.20	190.00	31.03	0.01	0.16	100.00	99.00	0.00	323.00	323.90	416261.00	10.27	280.63	289.00
15	2	7	14224.00	18231.00	140.10	0	Spot (Block15, Row7, Column2)	222.88	216.00	25.30	0.01	0.11	188.00	187.54	188.00	20.57	0.00	0.11	69.00	27.00	0.00	28.00	34.88	118351.00	1.72	205.03	204.00
15	3	7	14504.00	18247.00	183.55	0	Spot (Block15, Row7, Column3)	199.65	199.00	23.25	0.00	0.12	186.00	184.61	186.00	22.49	0.00	0.12	25.00	5.00	0.00	13.00	13.65	188473.00	0.67	194.10	194.00
15	4	7	14813.00	18239.00	271.90	0	Spot (Block15, Row7, Column4)	200.84	200.00	22.97	0.00	0.11	187.00	185.02	187.00	23.54	0.00	0.13	30.00	4.00	0.00	13.00	13.84	433421.00	0.67	182.38	184.00
15	5	7	15108.00	18240.00	232.95	0	Spot (Block15, Row7, Column5)	215.26	210.00	28.35	0.01	0.13	187.00	188.66	187.00	28.41	0.00	0.15	36.00	13.00	0.00	23.00	28.26	336875.00	0.94	193.46	193.00
15	6	7	15399.00	18242.00	204.80	0	Spot (Block15, Row7, Column6)	256.96	260.00	41.76	0.01	0.16	189.00	196.52	189.00	42.69	0.02	0.22	62.00	42.00	0.00	71.00	67.96	306293.00	1.42	212.53	205.00
15	7	7	15700.00	18243.00	151.30	0	Spot (Block15, Row7, Column7)	977.23	953.00	424.29	0.01	0.43	192.00	194.19	192.00	26.03	0.00	0.13	100.00	100.00	0.00	761.00	785.23	613703.00	30.08	397.44	309.00
15	8	7	16009.00	18253.00	194.40	0	Spot (Block15, Row7, Column8)	1078.64	889.00	639.15	0.08	0.59	199.00	199.33	199.00	24.32	0.00	0.12	100.00	100.00	0.00	690.00	879.64	1154149.00	36.15	424.24	317.00
15	1	8	13899.00	18532.00	144.65	0	Spot (Block15, Row8, Column1)	537.04	494.00	214.01	0.04	0.40	193.00	194.02	193.00	21.47	0.00	0.11	100.00	99.00	0.00	301.00	344.04	305575.00	15.98	283.31	271.00
15	2	8	14205.00	18530.00	154.80	0	Spot (Block15, Row8, Column2)	228.74	221.00	29.66	0.01	0.13	190.00	189.77	190.00	20.41	0.00	0.11	67.00	36.00	0.00	31.00	38.74	151423.00	1.91	205.54	203.50
15	3	8	14493.00	18537.00	175.20	0	Spot (Block15, Row8, Column3)	308.62	296.00	101.20	0.02	0.33	191.00	190.17	191.00	25.72	0.00	0.14	93.00	83.00	0.00	105.00	117.62	265412.00	4.60	218.45	214.00
15	4	8	14805.00	18538.00	149.40	0	Spot (Block15, Row8, Column4)	1471.54	1389.50	624.78	0.02	0.42	189.00	188.65	189.00	26.12	0.00	0.14	100.00	100.00	0.00	1200.50	1282.54	894697.00	49.12	516.80	444.00
15	5	8	15086.00	18519.00	169.40	0	Spot (Block15, Row8, Column5)	223.87	217.00	26.13	0.01	0.12	190.00	195.13	190.00	34.96	0.01	0.18	31.00	13.00	0.00	27.00	33.87	178873.00	0.82	200.75	198.00
15	6	8	15408.00	18536.00	192.15	0	Spot (Block15, Row8, Column6)	2145.29	1680.00	1389.43	0.11	0.65	195.00	207.28	195.00	49.15	0.03	0.24	100.00	100.00	0.00	1485.00	1950.29	2233244.00	39.43	642.79	644.00
15	7	8	15700.00	18537.00	162.85	0	Spot (Block15, Row8, Column7)	374.55	373.00	96.09	0.00	0.26	199.00	203.71	199.00	37.74	0.01	0.19	96.00	90.00	0.00	174.00	175.55	274918.00	4.53	242.26	239.00
15	8	8	15984.00	18544.00	151.85	0	Spot (Block15, Row8, Column8)	402.65	386.00	92.86	0.02	0.23	206.00	207.20	206.00	20.65	0.00	0.10	100.00	99.00	0.00	180.00	196.65	255283.00	9.46	262.25	270.00
16	1	1	18419.00	16450.00	155.85	0	Spot (Block16, Row1, Column1)	12560.54	11379.00	6689.09	0.04	0.53	150.00	155.81	150.00	41.83	0.02	0.27	100.00	100.00	0.00	11229.00	12410.54	8403002.00	296.53	2163.06	1751.50
16	2	1	18712.00	16458.00	155.50	0	Spot (Block16, Row1, Column2)	463.40	449.00	169.21	0.01	0.37	150.00	154.30	150.00	30.21	0.01	0.20	99.00	98.00	0.00	299.00	313.40	308627.00	10.23	219.10	202.00
16	3	1	19019.00	16457.00	170.90	0	Spot (Block16, Row1, Column3)	311.80	298.00	100.51	0.02	0.32	147.00	149.62	147.00	19.15	0.01	0.13	100.00	97.00	0.00	151.00	164.80	253806.00	8.47	180.92	183.00
16	4	1	19306.00	16461.00	161.40	0	Spot (Block16, Row1, Column4)	380.26	373.00	117.26	0.01	0.31	149.00	150.50	149.00	20.03	0.00	0.13	100.00	99.00	0.00	224.00	231.26	273404.00	11.47	197.58	194.00
16	5	1	19616.00	16461.00	150.25	0	Spot (Block16, Row1, Column5)	989.43	797.00	672.71	0.09	0.68	149.00	152.19	149.00	21.31	0.01	0.14	100.00	100.00	0.00	648.00	840.43	613448.00	39.30	308.59	262.00
16	6	1	19908.00	16463.00	148.90	0	Spot (Block16, Row1, Column6)	1041.07	1002.50	485.50	0.02	0.47	154.00	154.82	154.00	22.14	0.00	0.14	100.00	100.00	0.00	848.50	887.07	632970.00	40.02	370.07	282.50
16	7	1	20207.00	16464.00	149.10	0	Spot (Block16, Row1, Column7)	2089.34	1949.00	1223.51	0.03	0.59	159.00	166.46	159.00	84.24	0.02	0.51	100.00	100.00	0.00	1790.00	1930.34	1272406.00	22.83	594.95	463.00
16	8	1	20501.00	16468.00	150.15	0	Spot (Block16, Row1, Column8)	37185.72	34199.00	17374.49	0.04	0.47	174.00	189.80	174.00	117.66	0.04	0.62	100.00	100.00	7.59	34025.00	37011.72	23018016.00	314.43	6626.64	5204.00
16	1	2	18415.00	16751.00	147.00	-50	Spot (Block16, Row2, Column1)	155.98	158.00	23.19	0.01	0.15	145.00	149.57	145.00	32.12	0.01	0.21	21.00	0.00	0.00	13.00	10.98	92029.00	0.20	163.88	168.50
16	2	2	18714.00	16759.00	141.70	0	Spot (Block16, Row2, Column2)	351.62	360.50	73.73	0.01	0.21	143.00	146.71	143.00	18.28	0.01	0.12	100.00	100.00	0.00	217.50	208.62	190577.00	11.21	207.94	199.00
16	3	2	19018.00	16730.00	225.70	0	Spot (Block16, Row2, Column3)	172.48	174.00	15.65	0.00	0.09	142.00	145.85	142.00	20.09	0.01	0.14	75.00	27.00	0.00	32.00	30.48	252164.00	1.33	154.62	159.50
16	4	2	19320.00	16765.00	170.60	0	Spot (Block16, Row2, Column4)	320.16	313.00	57.17	0.01	0.18	149.00	151.27	149.00	21.98	0.01	0.15	100.00	100.00	0.00	164.00	171.16	258047.00	7.68	202.91	200.00
16	5	2	19623.00	16754.00	197.85	0	Spot (Block16, Row2, Column5)	301.87	299.00	51.34	0.00	0.17	151.00	152.66	151.00	21.13	0.00	0.14	100.00	98.00	0.00	148.00	150.87	334769.00	7.06	196.07	195.00
16	6	2	19914.00	16762.00	193.55	0	Spot (Block16, Row2, Column6)	237.04	217.00	52.22	0.04	0.22	155.00	159.29	155.00	32.57	0.01	0.20	86.00	47.00	0.00	62.00	82.04	251023.00	2.39	173.57	175.00
16	7	2	20220.00	16765.00	178.95	0	Spot (Block16, Row2, Column7)	260.18	267.50	53.02	0.01	0.20	158.00	157.33	158.00	21.04	0.00	0.13	98.00	86.00	0.00	109.50	102.18	230521.00	4.89	186.09	187.00
16	8	2	20561.00	16732.00	160.25	0	Spot (Block16, Row2, Column8)	193.38	195.00	12.66	0.00	0.07	165.00	175.37	165.00	99.80	0.03	0.57	0.00	0.00	0.00	30.00	28.38	137496.00	0.18	178.71	178.00
16	1	3	18414.00	17055.00	153.95	0	Spot (Block16, Row3, Column1)	669.57	548.00	362.64	0.09	0.54	147.00	149.55	147.00	19.48	0.01	0.13	100.00	100.00	0.00	401.00	522.57	441245.00	26.69	241.62	232.00
16	2	3	18702.00	17045.00	241.70	0	Spot (Block16, Row3, Column2)	179.90	181.50	33.50	0.00	0.19	149.00	153.42	149.00	26.68	0.01	0.17	61.00	12.00	0.00	32.50	30.90	303675.00	0.99	155.99	156.00
16	3	3	19006.00	17051.00	156.40	0	Spot (Block16, Row3, Column3)	450.18	427.00	153.57	0.02	0.34	148.00	150.05	148.00	22.56	0.01	0.15	100.00	99.00	0.00	279.00	302.18	302972.00	13.30	217.99	202.00
16	4	3	19314.00	17060.00	148.30	0	Spot (Block16, Row3, Column4)	878.68	826.00	429.21	0.03	0.49	155.00	154.27	155.00	20.72	0.00	0.13	100.00	100.00	0.00	671.00	723.68	526328.00	34.95	296.03	259.50
16	5	3	19612.00	17060.00	176.65	0	Spot (Block16, Row3, Column5)	272.73	274.00	70.39	0.00	0.26	157.00	158.84	157.00	26.53	0.01	0.17	97.00	78.00	0.00	117.00	115.73	237821.00	4.29	182.74	187.00
16	6	3	19918.00	17063.00	210.55	0	Spot (Block16, Row3, Column6)	1578.22	1344.00	764.16	0.07	0.48	167.00	170.81	167.00	38.18	0.01	0.22	100.00	100.00	0.00	1177.00	1411.22	1996451.00	36.87	546.51	524.00
16	7	3	20219.00	17068.00	148.10	0	Spot (Block16, Row3, Column7)	525.71	518.50	222.39	0.01	0.42	165.00	167.96	165.00	30.36	0.01	0.18	100.00	94.00	0.00	353.50	360.71	315426.00	11.78	244.23	219.00
16	8	3	20515.00	17076.00	156.60	0	Spot (Block16, Row3, Column8)	545.90	499.00	225.59	0.04	0.41	165.00	163.31	165.00	18.35	0.00	0.11	100.00	99.00	0.00	334.00	380.90	369576.00	20.85	255.83	220.50
16	1	4	18413.00	17353.00	146.45	0	Spot (Block16, Row4, Column1)	796.78	752.00	347.73	0.03	0.44	147.00	152.51	147.00	27.41	0.02	0.18	100.00	100.00	0.00	605.00	649.78	466114.00	23.51	298.27	264.50
16	2	4	18712.00	17354.00	165.90	0	Spot (Block16, Row4, Column2)	1172.64	1136.50	464.16	0.01	0.40	153.00	159.94	153.00	33.45	0.02	0.21	100.00	100.00	0.00	983.50	1019.64	895899.00	30.27	373.18	372.50
16	3	4	19014.00	17359.00	146.45	0	Spot (Block16, Row4, Column3)	3558.78	3403.00	1694.15	0.02	0.48	158.00	161.87	158.00	35.28	0.01	0.22	100.00	100.00	0.00	3245.00	3400.78	2089003.00	96.30	868.21	775.00
16	4	4	19313.00	17363.00	157.45	0	Spot (Block16, Row4, Column4)	187.13	188.00	18.71	0.00	0.10	157.00	156.67	157.00	21.39	0.00	0.14	72.00	24.00	0.00	31.00	30.13	128183.00	1.42	169.62	171.00
16	5	4	19607.00	17354.00	126.70	0	Spot (Block16, Row4, Column5)	335.25	265.00	389.58	0.10	1.16	155.00	157.91	155.00	26.82	0.01	0.17	100.00	86.00	0.00	110.00	180.25	143486.00	6.61	214.07	199.00
16	6	4	19912.00	17363.00	194.60	0	Spot (Block16, Row4, Column6)	492.41	496.50	101.41	0.00	0.21	164.00	166.11	164.00	31.13	0.01	0.19	100.00	99.00	0.00	332.50	328.41	525898.00	10.48	260.47	266.00
16	7	4	20203.00	17368.00	147.65	0	Spot (Block16, Row4, Column7)	575.85	466.00	281.48	0.09	0.49	165.00	165.82	165.00	24.94	0.00	0.15	100.00	100.00	0.00	301.00	410.85	344932.00	16.44	270.45	256.00
16	8	4	20516.00	17371.00	172.05	0	Spot (Block16, Row4, Column8)	294.01	293.00	68.42	0.00	0.23	166.00	163.74	166.00	18.48	0.01	0.11	99.00	92.00	0.00	127.00	128.01	241971.00	7.05	196.49	195.00
16	1	5	18413.00	17655.00	145.70	0	Spot (Block16, Row5, Column1)	841.69	758.50	333.46	0.05	0.40	149.00	155.56	149.00	32.34	0.02	0.21	100.00	100.00	0.00	609.50	692.69	488181.00	21.21	328.99	281.00
16	2	5	18713.00	17655.00	149.45	0	Spot (Block16, Row5, Column2)	565.90	500.00	199.58	0.05	0.35	157.00	162.57	157.00	35.31	0.02	0.22	100.00	99.00	0.00	343.00	408.90	346332.00	11.42	255.17	249.50
16	3	5	19013.00	17660.00	155.20	0	Spot (Block16, Row5, Column3)	3238.96	2804.50	1721.61	0.06	0.53	157.00	163.83	157.00	39.35	0.02	0.24	100.00	100.00	0.00	2647.50	3081.96	2144194.00	78.15	679.10	618.00
16	4	5	19315.00	17660.00	150.20	0	Spot (Block16, Row5, Column4)	467.48	448.00	148.55	0.02	0.32	157.00	161.01	157.00	36.64	0.01	0.23	99.00	99.00	0.00	291.00	310.48	286568.00	8.37	245.37	217.00
16	5	5	19613.00	17658.00	144.35	0	Spot (Block16, Row5, Column5)	5999.52	5871.50	3004.57	0.01	0.50	160.00	163.18	160.00	32.58	0.01	0.20	100.00	100.00	0.00	5711.50	5839.52	3383728.00	179.14	1465.76	1045.00
16	6	5	19908.00	17660.00	171.40	0	Spot (Block16, Row5, Column6)	276.25	286.00	41.99	0.02	0.15	175.00	174.42	175.00	29.78	0.00	0.17	95.00	75.00	0.00	111.00	101.25	226245.00	3.42	199.88	200.00
16	7	5	20214.00	17669.00	188.95	0	Spot (Block16, Row5, Column7)	623.90	581.00	229.91	0.03	0.37	171.00	173.64	171.00	29.93	0.01	0.17	100.00	100.00	0.00	410.00	452.90	623902.00	15.04	292.10	290.00
16	8	5	20514.00	17667.00	147.55	0	Spot (Block16, Row5, Column8)	1364.19	1140.00	862.26	0.08	0.63	166.00	165.67	166.00	22.96	0.00	0.14	100.00	100.00	0.00	974.00	1198.19	811695.00	52.21	384.40	300.00
16	1	6	18406.00	17960.00	206.10	0	Spot (Block16, Row6, Column1)	1436.10	1202.00	750.51	0.08	0.52	164.00	170.79	164.00	45.56	0.02	0.27	100.00	100.00	0.00	1038.00	1272.10	1739115.00	27.77	506.97	500.00
16	2	6	18701.00	17952.00	207.90	0	Spot (Block16, Row6, Column2)	411.05	391.00	124.77	0.02	0.30	162.00	164.42	162.00	34.70	0.01	0.21	99.00	95.00	0.00	229.00	249.05	507230.00	7.11	223.94	212.00
16	3	6	19000.00	17954.00	146.65	0	Spot (Block16, Row6, Column3)	2033.05	1865.00	1115.53	0.04	0.55	156.00	159.46	156.00	32.51	0.01	0.20	100.00	100.00	0.00	1709.00	1877.05	1201535.00	57.62	537.96	451.50
16	4	6	19318.00	17955.00	163.65	0	Spot (Block16, Row6, Column4)	231.51	221.00	31.58	0.02	0.14	149.00	152.40	149.00	24.56	0.01	0.16	100.00	87.00	0.00	72.00	82.51	172478.00	3.22	187.85	190.00
16	5	6	19611.00	17961.00	145.75	0	Spot (Block16, Row6, Column5)	5465.02	5152.50	3235.97	0.03	0.59	158.00	160.05	158.00	28.88	0.01	0.18	100.00	100.00	0.00	4994.50	5307.02	3180641.00	183.72	1192.19	948.00
16	6	6	19915.00	17935.00	200.95	0	Spot (Block16, Row6, Column6)	224.09	213.00	39.07	0.02	0.17	168.00	168.53	168.00	28.31	0.00	0.17	76.00	36.00	0.00	45.00	56.09	255915.00	1.96	182.13	183.00
16	7	6	20210.00	17963.00	148.60	0	Spot (Block16, Row6, Column7)	965.30	854.50	508.86	0.05	0.53	165.00	167.18	165.00	28.87	0.01	0.17	100.00	100.00	0.00	689.50	800.30	579181.00	27.65	401.15	345.00
16	8	6	20517.00	17967.00	148.50	0	Spot (Block16, Row6, Column8)	1135.69	949.00	647.28	0.08	0.57	165.00	164.19	165.00	21.26	0.00	0.13	100.00	100.00	0.00	784.00	970.69	690501.00	45.69	356.37	287.50
16	1	7	18408.00	18254.00	158.15	0	Spot (Block16, Row7, Column1)	1681.25	1584.00	715.78	0.03	0.43	156.00	162.73	156.00	41.38	0.02	0.25	100.00	100.00	0.00	1428.00	1525.25	1158379.00	36.70	464.85	456.50
16	2	7	18708.00	18253.00	147.00	-50	Spot (Block16, Row7, Column2)	171.68	173.00	17.06	0.00	0.10	157.00	158.72	157.00	30.49	0.00	0.19	17.00	0.00	0.00	16.00	14.68	101291.00	0.43	164.41	167.00
16	3	7	19005.00	18226.00	185.75	0	Spot (Block16, Row7, Column3)	166.58	170.00	15.37	0.01	0.09	150.00	152.19	150.00	20.59	0.01	0.14	49.00	1.00	0.00	20.00	16.58	161584.00	0.70	161.34	162.00
16	4	7	19327.00	18250.00	138.60	0	Spot (Block16, Row7, Column4)	173.50	176.00	11.93	0.01	0.07	147.00	149.69	147.00	20.24	0.01	0.14	73.00	8.00	0.00	29.00	26.50	89875.00	1.18	160.13	161.00
16	5	7	19612.00	18264.00	190.70	0	Spot (Block16, Row7, Column5)	280.25	285.00	53.26	0.01	0.19	158.00	157.99	158.00	25.49	0.00	0.16	98.00	88.00	0.00	127.00	122.25	286974.00	4.80	186.93	188.00
16	6	7	19903.00	18264.00	182.05	0	Spot (Block16, Row7, Column6)	528.65	516.00	141.14	0.01	0.27	167.00	170.40	167.00	39.86	0.01	0.23	100.00	100.00	0.00	349.00	361.65	491649.00	8.99	279.85	283.00
16	7	7	20201.00	18267.00	154.45	0	Spot (Block16, Row7, Column7)	998.82	900.00	493.86	0.05	0.49	162.00	163.13	162.00	26.74	0.00	0.16	100.00	100.00	0.00	738.00	836.82	654224.00	31.26	362.79	278.00
16	8	7	20514.00	18264.00	189.60	0	Spot (Block16, Row7, Column8)	847.06	869.00	195.18	0.01	0.23	159.00	159.12	159.00	22.24	0.00	0.14	100.00	100.00	0.00	710.00	688.06	858923.00	30.93	353.92	363.50
16	1	8	18398.00	18554.00	154.10	0	Spot (Block16, Row8, Column1)	433.61	395.00	158.19	0.04	0.36	150.00	153.09	150.00	28.84	0.01	0.19	100.00	97.00	0.00	245.00	283.61	281416.00	9.73	225.15	200.00
16	2	8	18710.00	18551.00	180.65	0	Spot (Block16, Row8, Column2)	223.81	211.00	40.46	0.03	0.18	154.00	153.51	154.00	19.11	0.00	0.12	95.00	78.00	0.00	57.00	69.81	204335.00	3.68	172.29	178.00
16	3	8	18990.00	18555.00	156.85	0	Spot (Block16, Row8, Column3)	480.62	391.00	238.58	0.09	0.50	156.00	155.74	156.00	19.30	0.00	0.12	100.00	100.00	0.00	235.00	324.62	323935.00	16.84	227.06	207.00
16	4	8	19308.00	18559.00	150.15	0	Spot (Block16, Row8, Column4)	1307.49	1275.50	503.45	0.01	0.39	155.00	155.23	155.00	20.11	0.00	0.13	100.00	100.00	0.00	1120.50	1152.49	810643.00	57.31	417.93	359.00
16	5	8	19607.00	18559.00	147.00	-50	Spot (Block16, Row8, Column5)	173.83	175.00	12.79	0.00	0.07	163.00	165.35	163.00	50.17	0.01	0.30	0.00	0.00	0.00	12.00	10.83	102039.00	0.17	172.87	174.00
16	6	8	19909.00	18562.00	201.15	0	Spot (Block16, Row8, Column6)	2090.33	1643.00	1242.46	0.10	0.59	168.00	177.30	168.00	62.26	0.02	0.35	100.00	100.00	0.00	1475.00	1922.33	2401793.00	30.73	625.57	615.00
16	7	8	20202.00	18561.00	153.20	0	Spot (Block16, Row8, Column7)	461.20	467.00	137.45	0.01	0.30	161.00	164.83	161.00	40.22	0.01	0.24	99.00	99.00	0.00	306.00	300.20	297012.00	7.37	232.47	214.00
16	8	8	20493.00	18566.00	147.75	0	Spot (Block16, Row8, Column8)	354.03	355.00	61.06	0.00	0.17	154.00	154.99	154.00	19.44	0.00	0.13	100.00	100.00	0.00	201.00	200.03	209942.00	10.24	224.81	214.00
17	1	1	4893.00	20879.00	148.20	0	Spot (Block17, Row1, Column1)	13241.59	12166.50	6727.85	0.04	0.51	418.00	443.04	418.00	73.62	0.03	0.17	100.00	100.00	0.00	11748.50	12823.59	7971439.00	173.85	3112.22	2418.50
17	2	1	5189.00	20885.00	144.95	0	Spot (Block17, Row1, Column2)	2623.14	2443.00	1264.66	0.03	0.48	413.00	433.97	413.00	61.22	0.02	0.14	100.00	100.00	0.00	2030.00	2210.14	1508307.00	35.76	846.88	778.00
17	3	1	5493.00	20879.00	207.40	0	Spot (Block17, Row1, Column3)	560.97	508.00	115.51	0.04	0.21	412.00	433.18	412.00	52.49	0.02	0.12	84.00	44.00	0.00	96.00	148.97	685509.00	2.43	454.26	466.00
17	4	1	5782.00	20888.00	143.05	0	Spot (Block17, Row1, Column4)	1982.47	1837.00	884.48	0.03	0.45	414.00	435.84	414.00	55.46	0.02	0.13	100.00	100.00	0.00	1423.00	1568.47	1090358.00	27.89	741.03	693.00
17	5	1	6090.00	20889.00	154.60	0	Spot (Block17, Row1, Column5)	1026.15	916.00	421.49	0.05	0.41	420.00	445.18	420.00	61.61	0.03	0.14	100.00	97.00	0.00	496.00	606.15	680338.00	9.43	559.95	556.00
17	6	1	6380.00	20889.00	141.35	0	Spot (Block17, Row1, Column6)	2190.61	1900.00	1022.47	0.06	0.47	469.00	462.30	469.00	72.40	0.01	0.16	100.00	100.00	0.00	1431.00	1721.61	1182930.00	23.87	863.74	748.00
17	7	1	6681.00	20890.00	143.25	0	Spot (Block17, Row1, Column7)	2217.19	2058.50	984.73	0.03	0.44	483.00	482.83	483.00	129.24	0.00	0.27	100.00	100.00	0.00	1575.50	1734.19	1241627.00	13.42	862.19	765.00
17	8	1	6976.00	20897.00	145.15	0	Spot (Block17, Row1, Column8)	36217.04	34502.00	17556.54	0.02	0.48	490.00	509.06	490.00	164.08	0.02	0.32	100.00	100.00	7.89	34012.00	35727.04	20643752.00	217.62	6513.52	5453.00
17	1	2	4887.00	21200.00	231.35	0	Spot (Block17, Row2, Column1)	459.79	463.50	47.14	0.00	0.10	407.00	424.28	407.00	55.91	0.02	0.13	50.00	5.00	0.00	56.50	52.79	708071.00	0.64	436.71	417.00
17	2	2	5183.00	21192.00	143.90	0	Spot (Block17, Row2, Column2)	639.87	607.00	108.67	0.02	0.17	407.00	421.49	407.00	48.94	0.02	0.12	98.00	94.00	0.00	200.00	232.87	358329.00	4.46	488.98	496.00
17	3	2	5487.00	21190.00	228.50	0	Spot (Block17, Row2, Column3)	510.22	498.00	61.86	0.01	0.12	405.00	417.59	405.00	43.92	0.01	0.11	86.00	58.00	0.00	93.00	105.22	766347.00	2.11	447.83	429.00
17	4	2	5788.00	21192.00	207.15	0	Spot (Block17, Row2, Column4)	586.64	590.00	98.85	0.00	0.17	413.00	436.32	413.00	60.99	0.02	0.14	91.00	64.00	0.00	177.00	173.64	715695.00	2.46	482.24	484.00
17	5	2	6090.00	21186.00	167.85	0	Spot (Block17, Row2, Column5)	3464.97	3281.50	1410.58	0.02	0.41	423.00	451.57	423.00	70.76	0.03	0.16	100.00	100.00	0.00	2858.50	3041.97	2702679.00	42.58	1117.29	971.00
17	6	2	6366.00	21197.00	216.55	0	Spot (Block17, Row2, Column6)	568.40	578.00	87.43	0.01	0.15	472.00	477.57	472.00	126.03	0.01	0.26	34.00	2.00	0.00	106.00	96.40	762225.00	0.72	489.45	489.00
17	7	2	6682.00	21189.00	206.60	0	Spot (Block17, Row2, Column7)	562.14	581.00	87.35	0.01	0.16	468.00	459.04	468.00	67.49	0.01	0.15	55.00	30.00	0.00	113.00	94.14	685809.00	1.53	500.94	496.00
17	8	2	6992.00	21199.00	197.45	0	Spot (Block17, Row2, Column8)	545.16	518.00	79.02	0.02	0.14	484.00	490.66	484.00	142.71	0.01	0.29	14.00	0.00	0.00	34.00	61.16	601861.00	0.38	511.13	503.00
17	1	3	4888.00	21482.00	148.30	0	Spot (Block17, Row3, Column1)	1157.80	1065.00	432.23	0.04	0.37	406.00	421.09	406.00	47.16	0.02	0.11	100.00	99.00	0.00	659.00	751.80	699310.00	15.62	584.30	586.00
17	2	3	5180.00	21488.00	195.55	0	Spot (Block17, Row3, Column2)	553.29	529.00	70.63	0.02	0.13	408.00	425.87	408.00	50.68	0.02	0.12	94.00	64.00	0.00	121.00	145.29	598104.00	2.51	478.55	486.00
17	3	3	5473.00	21479.00	148.70	0	Spot (Block17, Row3, Column3)	992.23	789.00	680.90	0.10	0.69	414.00	439.01	414.00	68.74	0.03	0.16	100.00	98.00	0.00	375.00	578.23	597325.00	8.05	569.78	551.00
17	4	3	5787.00	21489.00	145.20	0	Spot (Block17, Row3, Column4)	4059.20	3653.00	2132.40	0.05	0.53	414.00	437.21	414.00	61.67	0.02	0.14	100.00	100.00	0.00	3239.00	3645.20	2334039.00	58.73	1091.60	913.00
17	5	3	6103.00	21496.00	143.05	0	Spot (Block17, Row3, Column5)	2286.87	778.00	6752.00	0.47	2.95	468.00	482.26	468.00	126.25	0.01	0.26	95.00	60.00	0.18	310.00	1818.87	1269214.00	14.29	841.65	604.00
17	6	3	6387.00	21491.00	220.65	0	Spot (Block17, Row3, Column6)	6414.81	4286.00	4412.88	0.18	0.69	487.00	511.34	487.00	161.24	0.02	0.32	100.00	100.00	0.00	3799.00	5927.81	8935825.00	36.61	2102.65	2105.00
17	7	3	6693.00	21502.00	161.35	0	Spot (Block17, Row3, Column7)	730.23	688.50	199.35	0.03	0.27	456.50	472.83	456.50	120.66	0.02	0.26	71.00	48.00	0.00	232.00	273.73	527226.00	2.13	527.87	507.50
17	8	3	6990.00	21501.00	154.10	0	Spot (Block17, Row3, Column8)	4757.74	4314.00	2174.58	0.04	0.46	471.00	466.05	471.00	84.52	0.00	0.18	100.00	100.00	0.00	3843.00	4286.74	3106804.00	50.78	1424.48	1254.00
17	1	4	4886.00	21781.00	139.65	0	Spot (Block17, Row4, Column1)	3923.70	3682.00	2041.06	0.03	0.52	410.00	431.05	410.00	56.95	0.02	0.13	100.00	100.00	0.00	3272.00	3513.70	2075636.00	61.33	1305.13	1055.00
17	2	4	5189.00	21787.00	189.55	0	Spot (Block17, Row4, Column2)	827.15	792.00	232.33	0.02	0.28	410.00	439.45	410.00	78.23	0.03	0.18	99.00	90.00	0.00	382.00	417.15	837906.00	4.96	544.61	527.00
17	3	4	5488.00	21786.00	141.65	0	Spot (Block17, Row4, Column3)	20883.39	19193.00	12250.48	0.04	0.59	415.00	444.62	415.00	80.64	0.03	0.18	100.00	100.00	0.00	18778.00	20468.39	11318798.00	253.45	4773.61	3517.50
17	4	4	5766.00	21794.00	224.25	0	Spot (Block17, Row4, Column4)	504.59	496.00	54.76	0.01	0.11	409.00	429.24	409.00	62.70	0.02	0.15	84.00	20.00	0.00	87.00	95.59	727109.00	1.20	451.59	440.00
17	5	4	6059.00	21788.00	176.75	0	Spot (Block17, Row4, Column5)	739.40	599.00	674.13	0.09	0.91	420.00	448.64	420.00	72.67	0.03	0.16	96.00	68.00	0.00	179.00	319.40	642536.00	4.00	511.12	501.00
17	6	4	6388.00	21788.00	172.55	0	Spot (Block17, Row4, Column6)	4192.72	4003.00	1633.60	0.02	0.39	467.00	478.29	467.00	117.53	0.01	0.25	100.00	100.00	0.00	3536.00	3725.72	3471572.00	31.60	1459.44	1232.50
17	7	4	6684.00	21799.00	159.80	0	Spot (Block17, Row4, Column7)	860.70	784.00	257.51	0.04	0.30	462.00	482.98	462.00	167.97	0.02	0.35	79.00	47.00	0.00	322.00	398.70	605073.00	2.25	561.39	577.50
17	8	4	6992.00	21808.00	218.20	0	Spot (Block17, Row4, Column8)	550.88	518.00	98.42	0.03	0.18	474.00	465.31	474.00	71.72	0.01	0.15	45.00	21.00	0.00	44.00	76.88	753599.00	1.19	477.31	487.00
17	1	5	4890.00	22083.00	139.35	0	Spot (Block17, Row5, Column1)	6248.92	5475.00	3827.38	0.06	0.61	422.00	464.45	422.00	126.75	0.04	0.27	100.00	100.00	0.00	5053.00	5826.92	3280681.00	45.64	1701.06	1339.00
17	2	5	5185.00	22083.00	148.45	0	Spot (Block17, Row5, Column2)	5273.54	5027.00	2132.01	0.02	0.40	415.00	458.78	415.00	108.09	0.04	0.24	100.00	100.00	0.00	4612.00	4858.54	3179946.00	44.54	1475.53	1326.00
17	3	5	5489.00	22086.00	146.15	0	Spot (Block17, Row5, Column3)	2774.37	2527.00	1342.97	0.04	0.48	417.00	451.31	417.00	81.80	0.03	0.18	100.00	100.00	0.00	2110.00	2357.37	1611910.00	28.40	864.17	839.00
17	4	5	5785.00	22091.00	146.65	0	Spot (Block17, Row5, Column4)	1451.87	1300.00	664.67	0.05	0.46	411.00	439.11	411.00	71.91	0.03	0.16	100.00	100.00	0.00	889.00	1040.87	844990.00	14.08	608.80	601.50
17	5	5	6085.00	22087.00	141.10	0	Spot (Block17, Row5, Column5)	17651.69	15498.50	11365.77	0.06	0.64	412.00	442.76	412.00	79.91	0.03	0.18	100.00	100.00	0.00	15086.50	17239.69	9531913.00	215.35	3521.58	2305.00
17	6	5	6385.00	22096.00	249.85	0	Spot (Block17, Row5, Column6)	553.87	512.00	102.97	0.03	0.19	470.00	497.88	470.00	192.77	0.03	0.39	15.00	0.00	0.00	42.00	83.87	1000292.00	0.29	497.92	490.00
17	7	5	6686.00	22098.00	202.85	0	Spot (Block17, Row5, Column7)	8259.51	6449.00	5554.62	0.11	0.67	493.00	543.63	493.00	237.32	0.04	0.44	100.00	100.00	0.00	5956.00	7766.51	9622333.00	32.51	2419.50	2370.00
17	8	5	6984.00	22095.00	146.00	0	Spot (Block17, Row5, Column8)	1244.69	1079.00	521.98	0.06	0.42	488.00	501.32	488.00	163.62	0.01	0.33	94.00	78.00	0.00	591.00	756.69	728142.00	4.54	638.64	626.00
17	1	6	4883.00	22385.00	218.65	0	Spot (Block17, Row6, Column1)	5488.55	3318.50	4059.22	0.22	0.74	426.00	487.35	426.00	171.44	0.06	0.35	100.00	100.00	0.00	2892.50	5062.55	7497361.00	29.17	1856.70	1846.00
17	2	6	5186.00	22384.00	224.45	0	Spot (Block17, Row6, Column2)	4838.30	3850.50	2497.13	0.10	0.52	423.00	488.42	423.00	168.48	0.06	0.34	100.00	100.00	0.00	3427.50	4415.30	6996177.00	25.82	1730.63	1742.00
17	3	6	5477.00	22386.00	140.10	0	Spot (Block17, Row6, Column3)	4407.33	4008.50	2413.88	0.04	0.55	414.00	451.69	414.00	100.07	0.04	0.22	100.00	100.00	0.00	3594.50	3993.33	2353514.00	39.53	1314.39	1118.50
17	4	6	5780.00	22399.00	193.85	0	Spot (Block17, Row6, Column4)	644.75	592.00	164.61	0.04	0.26	414.00	443.52	414.00	75.36	0.03	0.17	93.00	60.00	0.00	178.00	230.75	686014.00	2.67	485.36	496.00
17	5	6	6084.00	22387.00	138.80	0	Spot (Block17, Row6, Column5)	7524.44	6607.00	4648.71	0.06	0.62	420.00	452.45	420.00	85.32	0.03	0.19	100.00	100.00	0.00	6187.00	7104.44	3920231.00	82.88	1873.97	1386.00
17	6	6	6371.00	22393.00	203.85	0	Spot (Block17, Row6, Column6)	559.88	574.00	83.19	0.01	0.15	482.00	481.66	482.00	110.06	0.00	0.23	37.00	8.00	0.00	92.00	77.88	660663.00	0.71	492.33	492.00
17	7	6	6682.00	22395.00	155.85	0	Spot (Block17, Row6, Column7)	1167.89	1001.00	457.75	0.07	0.39	495.00	516.80	495.00	151.80	0.02	0.29	96.00	79.00	0.00	506.00	672.89	781317.00	4.29	640.02	623.00
17	8	6	6987.00	22395.00	155.85	0	Spot (Block17, Row6, Column8)	1114.25	1012.00	433.11	0.04	0.39	492.00	490.70	492.00	74.45	0.00	0.15	98.00	93.00	0.00	520.00	622.25	744320.00	8.38	606.65	598.50
17	1	7	4887.00	22679.00	158.90	0	Spot (Block17, Row7, Column1)	1104.25	1047.00	339.12	0.02	0.31	420.00	455.64	420.00	113.22	0.04	0.25	100.00	94.00	0.00	627.00	684.25	769665.00	5.73	599.54	603.50
17	2	7	5181.00	22686.00	196.55	0	Spot (Block17, Row7, Column2)	531.39	514.00	58.09	0.01	0.11	414.00	442.71	414.00	97.97	0.03	0.22	51.00	8.00	0.00	100.00	117.39	580811.00	0.91	482.06	492.00
17	3	7	5487.00	22694.00	218.55	0	Spot (Block17, Row7, Column3)	504.70	498.00	47.94	0.01	0.09	409.00	429.16	409.00	54.02	0.02	0.13	86.00	23.00	0.00	89.00	95.70	688409.00	1.40	459.68	470.50
17	4	7	5778.00	22697.00	229.60	0	Spot (Block17, Row7, Column4)	509.47	500.00	54.66	0.01	0.11	411.00	435.74	411.00	69.97	0.03	0.16	80.00	23.00	0.00	89.00	98.47	772354.00	1.05	459.57	465.50
17	5	7	6079.00	22705.00	225.65	0	Spot (Block17, Row7, Column5)	585.91	586.00	104.28	0.00	0.18	433.00	471.38	433.00	118.79	0.04	0.25	62.00	20.00	0.00	153.00	152.91	856016.00	0.96	488.70	492.00
17	6	7	6383.00	22693.00	219.75	0	Spot (Block17, Row7, Column6)	5132.33	4235.00	2708.17	0.08	0.53	496.00	565.40	496.00	260.50	0.06	0.46	100.00	100.00	0.00	3739.00	4636.33	7098009.00	17.53	1810.19	1814.00
17	7	7	6669.00	22698.00	143.95	0	Spot (Block17, Row7, Column7)	1315.99	1265.00	472.68	0.02	0.36	493.00	521.11	493.00	148.45	0.02	0.28	98.00	89.00	0.00	772.00	822.99	744848.00	5.35	697.53	636.50
17	8	7	6986.00	22698.00	174.45	0	Spot (Block17, Row7, Column8)	6896.76	6988.00	2388.35	0.01	0.35	497.00	505.69	497.00	82.50	0.01	0.16	100.00	100.00	0.00	6491.00	6399.76	5862245.00	77.47	2115.48	1787.00
17	1	8	4873.00	22990.00	150.75	0	Spot (Block17, Row8, Column1)	885.19	855.00	231.56	0.02	0.26	434.00	448.33	434.00	48.60	0.01	0.11	100.00	98.00	0.00	421.00	451.19	548815.00	8.99	575.18	581.00
17	2	8	5176.00	22982.00	184.45	0	Spot (Block17, Row8, Column2)	530.78	501.50	69.43	0.02	0.13	418.00	438.82	418.00	50.33	0.02	0.11	90.00	35.00	0.00	83.50	112.78	504243.00	1.83	477.76	487.00
17	3	8	5464.00	22987.00	161.15	0	Spot (Block17, Row8, Column3)	783.35	711.00	218.30	0.04	0.28	422.00	449.37	422.00	73.47	0.03	0.16	99.00	88.00	0.00	289.00	361.35	560876.00	4.55	531.23	522.00
17	4	8	5783.00	22989.00	145.25	0	Spot (Block17, Row8, Column4)	10827.68	9945.00	5195.68	0.04	0.48	420.00	454.08	420.00	82.64	0.03	0.18	100.00	100.00	0.00	9525.00	10407.68	6225917.00	125.53	2458.79	2103.00
17	5	8	6079.00	23008.00	240.20	0	Spot (Block17, Row8, Column5)	539.66	507.00	81.68	0.03	0.15	481.00	510.75	481.00	221.79	0.03	0.43	5.00	0.00	0.00	26.00	58.66	897447.00	0.13	482.30	488.00
17	6	8	6382.00	22990.00	197.90	0	Spot (Block17, Row8, Column6)	10591.12	6604.50	9153.80	0.21	0.86	503.00	595.53	503.00	292.41	0.07	0.49	100.00	100.00	0.00	6101.50	10088.12	11734961.00	34.18	2571.13	2518.50
17	7	8	6684.00	22995.00	153.40	0	Spot (Block17, Row8, Column7)	1110.63	1086.00	342.08	0.01	0.31	494.00	531.19	494.00	183.45	0.03	0.35	95.00	69.00	0.00	592.00	616.63	723019.00	3.16	637.98	625.00
17	8	8	6965.00	23003.00	152.90	0	Spot (Block17, Row8, Column8)	1035.10	948.00	341.08	0.04	0.33	496.00	510.24	496.00	79.84	0.01	0.16	99.00	91.00	0.00	452.00	539.10	665570.00	6.57	626.54	615.00
18	1	1	9393.00	20903.00	149.30	0	Spot (Block18, Row1, Column1)	12329.37	10967.50	7039.30	0.05	0.57	300.00	309.64	300.00	58.29	0.01	0.19	100.00	100.00	0.00	10667.50	12029.37	7545572.00	206.19	2783.23	2291.00
18	2	1	9684.00	20904.00	162.95	0	Spot (Block18, Row1, Column2)	387.29	389.00	56.71	0.00	0.15	300.00	306.07	300.00	45.86	0.01	0.15	70.00	47.00	0.00	89.00	87.29	286206.00	1.77	333.06	321.00
18	3	1	9992.00	20914.00	145.40	0	Spot (Block18, Row1, Column3)	1027.28	866.50	600.67	0.07	0.58	299.00	305.53	299.00	35.87	0.01	0.12	100.00	100.00	0.00	567.50	728.28	591713.00	20.12	452.14	413.00
18	4	1	10287.00	20923.00	201.55	0	Spot (Block18, Row1, Column4)	378.08	387.00	57.11	0.01	0.15	302.00	312.95	302.00	41.72	0.02	0.13	69.00	51.00	0.00	85.00	76.08	434794.00	1.56	326.56	308.00
18	5	1	10590.00	20914.00	145.70	0	Spot (Block18, Row1, Column5)	2493.23	2001.00	1728.38	0.10	0.69	308.00	323.13	308.00	47.07	0.02	0.15	100.00	100.00	0.00	1693.00	2185.23	1446075.00	46.10	671.83	605.00
18	6	1	10881.00	20915.00	144.25	0	Spot (Block18, Row1, Column6)	1700.62	1530.00	846.73	0.05	0.50	313.00	331.26	313.00	50.19	0.02	0.15	100.00	100.00	0.00	1217.00	1387.62	967650.00	27.28	606.29	568.00
18	7	1	11182.00	20919.00	145.60	0	Spot (Block18, Row1, Column7)	3741.56	3475.50	1986.36	0.03	0.53	311.00	335.93	311.00	105.27	0.03	0.31	100.00	100.00	0.00	3164.50	3430.56	2155138.00	32.35	1038.26	788.00
18	8	1	11476.00	20923.00	147.10	0	Spot (Block18, Row1, Column8)	38424.84	35545.50	18728.06	0.03	0.49	320.00	362.31	320.00	161.04	0.05	0.44	100.00	100.00	13.51	35225.50	38104.84	22747584.00	236.35	7259.58	4814.50
18	1	2	9396.00	21226.00	175.20	0	Spot (Block18, Row2, Column1)	340.36	320.00	46.60	0.03	0.14	302.00	309.22	302.00	45.97	0.01	0.15	37.00	15.00	0.00	18.00	38.36	291691.00	0.68	310.91	304.00
18	2	2	9692.00	21213.00	138.55	0	Spot (Block18, Row2, Column2)	846.39	799.50	245.81	0.02	0.29	303.00	310.17	303.00	46.27	0.01	0.15	100.00	99.00	0.00	496.50	543.39	441814.00	11.59	460.37	435.00
18	3	2	9989.00	21211.00	147.00	-50	Spot (Block18, Row2, Column3)	354.19	341.00	40.88	0.02	0.12	306.00	319.74	306.00	53.05	0.02	0.17	45.00	5.00	0.00	35.00	48.19	208264.00	0.65	354.36	346.00
18	4	2	10294.00	21218.00	177.45	0	Spot (Block18, Row2, Column4)	662.68	649.50	175.83	0.01	0.27	306.00	319.24	306.00	47.37	0.02	0.15	99.00	97.00	0.00	343.50	356.68	580511.00	7.25	418.51	404.00
18	5	2	10592.00	21205.00	199.45	0	Spot (Block18, Row2, Column5)	433.69	400.00	81.91	0.04	0.19	307.00	317.76	307.00	44.48	0.01	0.14	88.00	53.00	0.00	93.00	126.69	489634.00	2.61	341.67	324.00
18	6	2	10865.00	21215.00	259.90	0	Spot (Block18, Row2, Column6)	355.11	339.00	57.31	0.02	0.16	312.00	331.56	312.00	62.15	0.03	0.19	43.00	7.00	0.00	27.00	43.11	696022.00	0.38	319.86	310.00
18	7	2	11192.00	21211.00	176.80	0	Spot (Block18, Row2, Column7)	521.52	490.00	140.10	0.03	0.27	309.00	324.02	309.00	44.65	0.02	0.14	95.00	78.00	0.00	181.00	212.52	456848.00	4.42	384.20	390.00
18	8	2	11482.00	21206.00	227.75	0	Spot (Block18, Row2, Column8)	380.02	390.00	47.45	0.01	0.12	316.00	350.25	316.00	121.21	0.04	0.35	4.00	0.00	0.00	74.00	64.02	566996.00	0.25	348.40	323.00
18	1	3	9392.00	21513.00	151.05	0	Spot (Block18, Row3, Column1)	1310.44	986.00	835.23	0.12	0.64	302.00	311.11	302.00	37.62	0.01	0.12	100.00	100.00	0.00	684.00	1008.44	819027.00	26.56	503.46	470.00
18	2	3	9693.00	21495.00	225.20	0	Spot (Block18, Row3, Column2)	382.71	393.00	60.00	0.01	0.16	306.00	316.60	306.00	42.51	0.01	0.13	69.00	52.00	0.00	87.00	76.71	557614.00	1.56	337.49	315.00
18	3	3	9982.00	21490.00	187.20	0	Spot (Block18, Row3, Column3)	408.94	395.00	103.48	0.02	0.25	309.00	324.30	309.00	51.57	0.02	0.16	74.00	29.00	0.00	86.00	99.94	404851.00	1.64	359.66	365.00
18	4	3	10289.00	21513.00	147.00	0	Spot (Block18, Row3, Column4)	2008.73	1724.00	1158.48	0.07	0.58	306.00	317.93	306.00	42.82	0.02	0.13	100.00	100.00	0.00	1418.00	1702.73	1183144.00	39.49	642.99	568.50
18	5	3	10599.00	21508.00	150.20	0	Spot (Block18, Row3, Column5)	409.37	402.00	54.14	0.01	0.13	309.00	326.29	309.00	60.23	0.02	0.18	88.00	21.00	0.00	93.00	100.37	252579.00	1.38	349.98	337.00
18	6	3	10889.00	21515.00	186.85	0	Spot (Block18, Row3, Column6)	2083.69	1738.00	1157.19	0.08	0.56	316.00	343.61	316.00	75.91	0.04	0.22	100.00	100.00	0.00	1422.00	1767.69	2048264.00	22.92	762.07	764.50
18	7	3	11193.00	21522.00	147.40	0	Spot (Block18, Row3, Column7)	1684.91	1367.00	1100.95	0.09	0.65	312.00	337.03	312.00	81.21	0.03	0.24	100.00	93.00	0.00	1055.00	1372.91	1004208.00	16.60	592.33	554.00
18	8	3	11490.00	21529.00	154.65	0	Spot (Block18, Row3, Column8)	1599.74	1477.00	616.60	0.03	0.39	315.00	336.09	315.00	53.79	0.03	0.16	100.00	100.00	0.00	1162.00	1284.74	1055827.00	23.49	653.32	585.00
18	1	4	9387.00	21805.00	144.80	0	Spot (Block18, Row4, Column1)	1946.18	1615.00	1016.33	0.08	0.52	303.00	313.08	303.00	39.45	0.01	0.13	100.00	100.00	0.00	1312.00	1643.18	1111271.00	41.40	662.57	570.50
18	2	4	9691.00	21808.00	222.30	0	Spot (Block18, Row4, Column2)	413.57	392.00	81.77	0.02	0.20	305.00	319.75	305.00	46.85	0.02	0.15	81.00	41.00	0.00	87.00	108.57	584376.00	2.00	343.82	322.00
18	3	4	9988.00	21810.00	142.95	0	Spot (Block18, Row4, Column3)	4757.57	4334.00	2685.55	0.04	0.56	307.00	321.25	307.00	46.76	0.02	0.15	100.00	100.00	0.00	4027.00	4450.57	2659479.00	94.88	1150.98	939.00
18	4	4	10272.00	21810.00	221.25	0	Spot (Block18, Row4, Column4)	382.02	386.00	59.14	0.00	0.15	307.00	320.43	307.00	45.20	0.02	0.14	72.00	32.00	0.00	79.00	75.02	537879.00	1.36	327.16	315.00
18	5	4	10564.00	21823.00	187.40	0	Spot (Block18, Row4, Column5)	406.93	392.50	101.91	0.02	0.25	308.00	321.51	308.00	42.02	0.02	0.13	78.00	50.00	0.00	84.50	98.93	402050.00	2.03	345.53	321.00
18	6	4	10890.00	21811.00	203.25	0	Spot (Block18, Row4, Column6)	469.35	466.50	89.07	0.00	0.19	310.00	332.41	310.00	80.47	0.03	0.24	82.00	48.00	0.00	156.50	159.35	552889.00	1.70	363.80	375.00
18	7	4	11182.00	21819.00	150.65	0	Spot (Block18, Row4, Column7)	1646.93	1231.00	1170.65	0.13	0.71	313.00	337.04	313.00	79.95	0.03	0.24	100.00	96.00	0.00	918.00	1333.93	1029329.00	16.38	513.51	487.00
18	8	4	11483.00	21830.00	161.05	0	Spot (Block18, Row4, Column8)	631.72	591.00	217.79	0.03	0.34	313.00	331.69	313.00	49.25	0.03	0.15	96.00	80.00	0.00	278.00	318.72	451677.00	6.09	400.39	401.00
18	1	5	9388.00	22105.00	150.40	0	Spot (Block18, Row5, Column1)	558.14	542.00	131.95	0.01	0.24	307.00	323.43	307.00	52.28	0.02	0.16	99.00	86.00	0.00	235.00	251.14	347722.00	4.49	378.46	381.00
18	2	5	9684.00	22106.00	148.00	0	Spot (Block18, Row5, Column2)	1774.56	1702.00	595.24	0.02	0.34	312.00	332.83	312.00	56.58	0.03	0.17	100.00	100.00	0.00	1390.00	1462.56	1061187.00	25.48	675.29	654.00
18	3	5	9989.00	22116.00	158.90	0	Spot (Block18, Row5, Column3)	706.02	669.00	216.45	0.02	0.31	312.00	331.46	312.00	51.58	0.03	0.16	100.00	96.00	0.00	357.00	394.02	489270.00	7.26	408.62	400.00
18	4	5	10288.00	22113.00	145.95	0	Spot (Block18, Row5, Column4)	2378.36	1894.50	1624.96	0.10	0.68	310.00	326.86	310.00	50.74	0.02	0.16	100.00	100.00	0.00	1584.50	2068.36	1384206.00	40.43	682.75	598.00
18	5	5	10589.00	22114.00	141.85	0	Spot (Block18, Row5, Column5)	4568.40	4207.50	2426.46	0.04	0.53	307.00	323.36	307.00	49.46	0.02	0.15	100.00	100.00	0.00	3900.50	4261.40	2512619.00	85.83	1111.17	887.00
18	6	5	10868.00	22123.00	175.05	0	Spot (Block18, Row5, Column6)	379.18	380.00	51.27	0.00	0.14	310.00	330.51	310.00	57.59	0.03	0.17	60.00	14.00	0.00	70.00	69.18	324197.00	0.85	355.09	351.00
18	7	5	11188.00	22121.00	175.70	0	Spot (Block18, Row5, Column7)	2223.98	2068.50	1039.36	0.03	0.47	315.00	342.96	315.00	72.28	0.04	0.21	100.00	100.00	0.00	1753.50	1908.98	1917071.00	26.02	777.36	792.00
18	8	5	11488.00	22118.00	143.95	0	Spot (Block18, Row5, Column8)	3158.10	2651.50	2173.28	0.08	0.69	314.00	336.92	314.00	63.78	0.03	0.19	100.00	100.00	0.00	2337.50	2844.10	1768538.00	44.23	886.06	741.50
18	1	6	9382.00	22407.00	180.55	0	Spot (Block18, Row6, Column1)	1789.84	1556.00	918.39	0.06	0.51	312.00	337.04	312.00	67.55	0.03	0.20	100.00	100.00	0.00	1244.00	1477.84	1632336.00	21.51	680.89	673.50
18	2	6	9687.00	22407.00	201.00	0	Spot (Block18, Row6, Column2)	1315.93	1144.50	541.98	0.06	0.41	314.00	338.59	314.00	67.43	0.03	0.20	100.00	100.00	0.00	830.50	1001.93	1515955.00	14.49	638.31	643.00
18	3	6	9978.00	22411.00	145.45	0	Spot (Block18, Row6, Column3)	2191.42	1975.50	1253.83	0.05	0.57	309.00	329.25	309.00	53.79	0.03	0.16	100.00	100.00	0.00	1666.50	1882.42	1266641.00	34.62	791.36	656.00
18	4	6	10291.00	22413.00	165.25	0	Spot (Block18, Row6, Column4)	517.57	491.00	111.77	0.02	0.22	308.00	322.38	308.00	47.33	0.02	0.15	97.00	81.00	0.00	183.00	209.57	390762.00	4.12	390.69	394.00
18	5	6	10585.00	22411.00	141.90	0	Spot (Block18, Row6, Column5)	4808.56	4663.50	2421.16	0.01	0.50	305.00	319.66	305.00	50.38	0.02	0.16	100.00	100.00	0.00	4358.50	4503.56	2625471.00	89.11	1311.98	976.00
18	6	6	10881.00	22417.00	194.15	0	Spot (Block18, Row6, Column6)	450.64	413.00	115.96	0.04	0.26	306.00	324.92	306.00	54.27	0.03	0.17	85.00	48.00	0.00	107.00	144.64	479484.00	2.32	361.86	371.50
18	7	6	11184.00	22419.00	147.95	0	Spot (Block18, Row6, Column7)	2046.96	1829.00	1200.96	0.05	0.59	309.00	332.08	309.00	66.47	0.03	0.20	100.00	100.00	0.00	1520.00	1737.96	1213849.00	25.80	661.36	609.00
18	8	6	11496.00	22423.00	146.40	0	Spot (Block18, Row6, Column8)	3023.19	2605.00	1976.12	0.06	0.65	310.00	325.85	310.00	50.24	0.02	0.15	100.00	100.00	0.00	2295.00	2713.19	1771590.00	53.68	792.26	588.00
18	1	7	9384.00	22706.00	174.10	0	Spot (Block18, Row7, Column1)	496.54	486.00	87.05	0.01	0.18	310.00	330.51	310.00	56.16	0.03	0.17	97.00	73.00	0.00	176.00	186.54	420069.00	2.96	379.42	390.00
18	2	7	9684.00	22710.00	175.65	0	Spot (Block18, Row7, Column2)	446.00	414.00	103.84	0.03	0.23	303.00	320.82	303.00	53.09	0.02	0.17	83.00	54.00	0.00	111.00	143.00	386232.00	2.36	352.94	332.00
18	3	7	9985.00	22727.00	220.20	0	Spot (Block18, Row7, Column3)	361.08	375.50	42.92	0.02	0.12	304.00	321.15	304.00	44.54	0.02	0.14	57.00	30.00	0.00	71.50	57.08	502620.00	0.90	345.77	323.50
18	4	7	10283.00	22719.00	188.65	0	Spot (Block18, Row7, Column4)	403.80	395.00	70.61	0.01	0.17	307.00	323.02	307.00	46.71	0.02	0.14	77.00	42.00	0.00	88.00	96.80	404611.00	1.73	362.80	378.00
18	5	7	10581.00	22712.00	177.45	0	Spot (Block18, Row7, Column5)	673.60	646.50	185.70	0.02	0.28	305.00	320.93	305.00	57.76	0.02	0.18	98.00	93.00	0.00	341.50	368.60	595466.00	6.11	434.98	426.00
18	6	7	10878.00	22714.00	187.95	0	Spot (Block18, Row7, Column6)	1572.53	1464.00	604.30	0.03	0.38	309.00	338.02	309.00	74.12	0.04	0.22	100.00	100.00	0.00	1155.00	1263.53	1561519.00	16.65	666.24	666.00
18	7	7	11173.00	22719.00	147.70	0	Spot (Block18, Row7, Column7)	2097.24	1896.00	897.86	0.04	0.43	307.00	325.52	307.00	54.49	0.03	0.17	100.00	100.00	0.00	1589.00	1790.24	1249956.00	32.51	809.99	657.00
18	8	7	11485.00	22722.00	189.25	0	Spot (Block18, Row7, Column8)	605.68	585.00	126.52	0.02	0.21	309.00	326.95	309.00	50.19	0.02	0.15	99.00	97.00	0.00	276.00	296.68	610528.00	5.55	407.76	409.00
18	1	8	9374.00	23005.00	161.85	0	Spot (Block18, Row8, Column1)	592.30	535.00	208.11	0.04	0.35	319.00	336.14	319.00	45.01	0.02	0.13	98.00	91.00	0.00	216.00	273.30	429421.00	5.69	399.90	400.00
18	2	8	9683.00	23013.00	173.85	0	Spot (Block18, Row8, Column2)	461.08	422.00	110.97	0.04	0.24	309.00	325.10	309.00	44.05	0.02	0.14	89.00	64.00	0.00	113.00	152.08	389153.00	3.09	369.83	380.00
18	3	8	9973.00	23013.00	149.00	0	Spot (Block18, Row8, Column3)	1439.80	986.00	984.37	0.16	0.68	307.00	322.75	307.00	46.14	0.02	0.14	100.00	97.00	0.00	679.00	1132.80	876839.00	24.21	542.86	518.00
18	4	8	10282.00	23009.00	145.00	0	Spot (Block18, Row8, Column4)	3037.80	3057.00	1146.64	0.00	0.38	305.00	318.61	305.00	48.57	0.02	0.15	100.00	100.00	0.00	2752.00	2732.80	1740659.00	55.98	983.22	827.00
18	5	8	10596.00	23006.00	202.10	0	Spot (Block18, Row8, Column5)	369.57	382.00	60.59	0.01	0.16	304.00	323.62	304.00	66.21	0.03	0.20	58.00	7.00	0.00	78.00	65.57	426856.00	0.69	340.42	317.00
18	6	8	10885.00	23016.00	179.05	0	Spot (Block18, Row8, Column6)	2716.77	2151.00	1633.11	0.10	0.60	308.00	338.81	308.00	81.57	0.04	0.24	100.00	100.00	0.00	1843.00	2408.77	2445090.00	29.15	843.00	843.00
18	7	8	11183.00	23014.00	154.25	0	Spot (Block18, Row8, Column7)	803.47	747.50	293.94	0.03	0.37	307.00	326.19	307.00	60.79	0.03	0.19	99.00	96.00	0.00	440.50	496.47	527076.00	7.85	429.86	412.00
18	8	8	11459.00	23017.00	197.60	0	Spot (Block18, Row8, Column8)	464.15	412.00	170.81	0.05	0.37	316.00	335.53	316.00	49.03	0.03	0.15	82.00	49.00	0.00	96.00	148.15	511489.00	2.62	354.31	349.50
19	1	1	13894.00	20927.00	152.30	0	Spot (Block19, Row1, Column1)	13451.01	12012.50	6971.13	0.05	0.52	209.00	218.79	209.00	47.72	0.02	0.22	100.00	100.00	0.00	11803.50	13242.01	8501041.00	277.30	2966.96	2204.50
19	2	1	14190.00	20935.00	157.15	0	Spot (Block19, Row1, Column2)	308.86	303.00	33.90	0.01	0.11	205.00	210.32	205.00	38.52	0.01	0.18	95.00	84.00	0.00	98.00	103.86	209406.00	2.56	252.91	251.00
19	3	1	14471.00	20915.00	157.00	0	Spot (Block19, Row1, Column3)	244.60	243.00	29.15	0.00	0.12	201.00	202.90	201.00	27.65	0.00	0.14	63.00	37.00	0.00	42.00	43.60	165841.00	1.51	221.17	211.00
19	4	1	14790.00	20942.00	163.80	0	Spot (Block19, Row1, Column4)	295.72	295.00	38.46	0.00	0.13	202.00	203.90	202.00	26.27	0.00	0.13	92.00	87.00	0.00	93.00	93.72	220014.00	3.50	239.50	232.00
19	5	1	15094.00	20924.00	147.25	0	Spot (Block19, Row1, Column5)	285.27	286.50	43.98	0.00	0.15	206.00	207.85	206.00	20.60	0.00	0.10	89.00	76.00	0.00	80.50	79.27	168311.00	3.76	243.47	231.50
19	6	1	15371.00	20945.00	165.10	0	Spot (Block19, Row1, Column6)	305.70	302.00	39.98	0.01	0.13	208.00	210.93	208.00	21.09	0.01	0.10	96.00	89.00	0.00	94.00	97.70	231418.00	4.49	243.98	236.00
19	7	1	15691.00	20941.00	160.05	0	Spot (Block19, Row1, Column7)	344.58	323.00	66.01	0.03	0.19	211.00	226.39	211.00	102.97	0.03	0.45	54.00	11.00	0.00	112.00	133.58	244310.00	1.15	252.05	248.00
19	8	1	15978.00	20947.00	148.20	0	Spot (Block19, Row1, Column8)	39607.89	38230.00	18043.27	0.02	0.46	219.00	245.09	219.00	125.59	0.05	0.51	100.00	100.00	13.55	38011.00	39388.89	23962856.00	313.42	6904.30	5394.00
19	1	2	13864.00	21236.00	189.45	0	Spot (Block19, Row2, Column1)	228.42	220.00	25.71	0.02	0.11	202.00	207.87	202.00	36.80	0.01	0.18	29.00	4.00	0.00	18.00	26.42	230929.00	0.56	219.32	210.00
19	2	2	14178.00	21226.00	177.25	0	Spot (Block19, Row2, Column2)	225.73	220.00	24.56	0.01	0.11	201.00	202.17	201.00	19.78	0.00	0.10	48.00	22.00	0.00	19.00	24.73	197739.00	1.19	216.45	212.00
19	3	2	14485.00	21225.00	180.90	0	Spot (Block19, Row2, Column3)	222.96	217.00	25.70	0.01	0.12	198.00	200.33	198.00	27.31	0.01	0.14	31.00	16.00	0.00	19.00	24.96	204233.00	0.83	214.24	208.00
19	4	2	14796.00	21263.00	173.60	0	Spot (Block19, Row2, Column4)	228.26	221.00	26.60	0.01	0.12	203.00	205.87	203.00	27.96	0.01	0.14	33.00	18.00	0.00	18.00	25.26	191284.00	0.80	215.56	212.00
19	5	2	15093.00	21231.00	201.65	0	Spot (Block19, Row2, Column5)	370.42	384.00	65.80	0.02	0.18	206.00	207.22	206.00	21.33	0.00	0.10	99.00	98.00	0.00	178.00	164.42	426720.00	7.65	259.22	269.00
19	6	2	15374.00	21236.00	193.25	0	Spot (Block19, Row2, Column6)	245.04	240.00	28.81	0.01	0.12	205.00	210.98	205.00	35.42	0.01	0.17	49.00	21.00	0.00	35.00	40.04	258762.00	0.96	216.57	214.00
19	7	2	15709.00	21242.00	205.50	0	Spot (Block19, Row2, Column7)	244.45	238.00	30.14	0.01	0.12	201.00	204.56	201.00	22.19	0.01	0.11	69.00	45.00	0.00	37.00	43.45	292612.00	1.80	214.54	215.00
19	8	2	16014.00	21281.00	194.40	0	Spot (Block19, Row2, Column8)	240.66	229.00	32.11	0.02	0.13	211.00	224.10	211.00	64.63	0.03	0.29	17.00	0.00	0.00	18.00	29.66	257743.00	0.26	226.27	221.00
19	1	3	13897.00	21537.00	169.05	0	Spot (Block19, Row3, Column1)	274.53	281.00	30.02	0.01	0.11	203.00	205.34	203.00	21.49	0.00	0.10	93.00	79.00	0.00	78.00	71.53	220719.00	3.22	231.52	225.00
19	2	3	14207.00	21560.00	168.45	0	Spot (Block19, Row3, Column2)	248.49	245.00	31.11	0.01	0.13	203.00	205.80	203.00	20.56	0.01	0.10	72.00	50.00	0.00	42.00	45.49	195809.00	2.08	225.66	220.00
19	3	3	14481.00	21530.00	170.00	0	Spot (Block19, Row3, Column3)	292.82	295.00	42.60	0.00	0.15	199.00	200.63	199.00	19.88	0.00	0.10	97.00	89.00	0.00	96.00	93.82	235719.00	4.64	237.14	226.00
19	4	3	14783.00	21539.00	175.20	0	Spot (Block19, Row3, Column4)	293.85	293.00	49.74	0.00	0.17	200.00	200.74	200.00	20.20	0.00	0.10	94.00	82.00	0.00	93.00	93.85	252414.00	4.61	235.38	225.00
19	5	3	15086.00	21542.00	149.30	0	Spot (Block19, Row3, Column5)	305.11	300.00	50.09	0.01	0.16	203.00	210.56	203.00	39.80	0.02	0.19	88.00	77.00	0.00	97.00	102.11	186730.00	2.38	242.31	229.00
19	6	3	15389.00	21541.00	169.60	0	Spot (Block19, Row3, Column6)	1771.08	1595.00	863.14	0.05	0.49	206.00	219.95	206.00	50.97	0.03	0.23	100.00	100.00	0.00	1389.00	1565.08	1415092.00	30.43	523.81	518.00
19	7	3	15695.00	21546.00	207.75	0	Spot (Block19, Row3, Column7)	238.74	228.00	34.37	0.02	0.14	203.00	211.41	203.00	37.85	0.02	0.18	36.00	12.00	0.00	25.00	35.74	292932.00	0.72	219.52	213.00
19	8	3	15986.00	21546.00	168.00	0	Spot (Block19, Row3, Column8)	427.98	389.00	120.98	0.04	0.28	210.00	214.66	210.00	24.30	0.01	0.11	99.00	99.00	0.00	179.00	217.98	338105.00	8.78	275.13	284.00
19	1	4	13887.00	21831.00	173.10	0	Spot (Block19, Row4, Column1)	310.22	299.50	65.82	0.02	0.21	209.00	211.45	209.00	22.23	0.01	0.11	89.00	83.00	0.00	90.50	101.22	257482.00	4.44	247.25	240.50
19	2	4	14189.00	21829.00	186.20	0	Spot (Block19, Row4, Column2)	311.79	303.00	45.72	0.01	0.15	207.00	210.03	207.00	22.40	0.01	0.11	96.00	90.00	0.00	96.00	104.79	303369.00	4.54	250.96	257.50
19	3	4	14488.00	21835.00	152.10	0	Spot (Block19, Row4, Column3)	578.51	549.50	197.78	0.02	0.34	201.00	203.59	201.00	22.75	0.01	0.11	100.00	100.00	0.00	348.50	377.51	367934.00	16.48	297.71	289.00
19	4	4	14792.00	21828.00	223.15	0	Spot (Block19, Row4, Column4)	236.85	228.00	32.99	0.02	0.14	198.00	198.79	198.00	19.79	0.00	0.10	65.00	39.00	0.00	30.00	38.85	335848.00	1.92	213.92	207.50
19	5	4	15073.00	21831.00	198.20	0	Spot (Block19, Row4, Column5)	245.54	237.00	31.59	0.02	0.13	202.00	203.59	202.00	21.99	0.00	0.11	72.00	41.00	0.00	35.00	43.54	274023.00	1.91	211.70	211.00
19	6	4	15386.00	21830.00	204.85	0	Spot (Block19, Row4, Column6)	374.63	374.00	82.64	0.00	0.22	207.00	214.99	207.00	40.28	0.02	0.19	97.00	91.00	0.00	167.00	167.63	447310.00	3.96	252.93	247.00
19	7	4	15668.00	21848.00	174.95	0	Spot (Block19, Row4, Column7)	294.60	292.00	45.11	0.00	0.15	209.00	214.67	209.00	30.99	0.01	0.14	89.00	77.00	0.00	83.00	85.60	250996.00	2.58	239.86	229.50
19	8	4	15995.00	21839.00	129.55	0	Spot (Block19, Row4, Column8)	289.15	291.00	20.73	0.00	0.07	211.00	215.35	211.00	24.56	0.01	0.11	98.00	92.00	0.00	80.00	78.15	126649.00	3.01	258.76	266.50
19	1	5	13892.00	22130.00	172.65	0	Spot (Block19, Row5, Column1)	338.44	313.00	73.78	0.03	0.22	211.00	216.89	211.00	31.42	0.01	0.14	97.00	85.00	0.00	102.00	127.44	281581.00	3.87	247.95	240.00
19	2	5	14179.00	22129.00	158.85	0	Spot (Block19, Row5, Column2)	460.20	424.00	144.15	0.04	0.31	209.00	213.46	209.00	23.77	0.01	0.11	100.00	99.00	0.00	215.00	251.20	318000.00	10.38	282.22	273.00
19	3	5	14488.00	22136.00	156.80	0	Spot (Block19, Row5, Column3)	530.03	490.00	158.40	0.03	0.30	205.00	207.84	205.00	22.44	0.01	0.11	100.00	99.00	0.00	285.00	325.03	358832.00	14.36	294.45	290.00
19	4	5	14783.00	22139.00	152.60	0	Spot (Block19, Row5, Column4)	282.63	289.00	41.50	0.01	0.15	204.00	205.47	204.00	21.61	0.00	0.11	90.00	77.00	0.00	85.00	78.63	180034.00	3.57	228.07	223.00
19	5	5	15091.00	22135.00	143.80	0	Spot (Block19, Row5, Column5)	728.57	670.00	245.96	0.04	0.34	206.00	207.40	206.00	22.20	0.00	0.11	100.00	100.00	0.00	464.00	522.57	412373.00	23.47	340.74	302.00
19	6	5	15379.00	22141.00	197.45	0	Spot (Block19, Row5, Column6)	266.15	271.00	40.08	0.01	0.15	208.00	211.87	208.00	29.15	0.01	0.14	72.00	52.00	0.00	63.00	58.15	293293.00	1.86	236.02	225.00
19	7	5	15687.00	22139.00	167.25	0	Spot (Block19, Row5, Column7)	1310.19	1217.50	543.01	0.03	0.41	211.00	219.03	211.00	37.53	0.02	0.17	100.00	100.00	0.00	1006.50	1099.19	1019325.00	29.08	471.08	479.50
19	8	5	15980.00	22143.00	175.80	0	Spot (Block19, Row5, Column8)	277.95	284.00	40.88	0.01	0.15	209.00	214.81	209.00	31.74	0.01	0.15	75.00	61.00	0.00	75.00	68.95	239593.00	1.99	227.52	220.00
19	1	6	13884.00	22434.00	163.20	0	Spot (Block19, Row6, Column1)	1560.31	1338.00	813.22	0.07	0.52	213.00	227.43	213.00	44.76	0.03	0.20	100.00	100.00	0.00	1125.00	1347.31	1153072.00	29.78	477.13	486.00
19	2	6	14185.00	22435.00	191.10	0	Spot (Block19, Row6, Column2)	693.11	657.00	242.54	0.02	0.35	211.00	221.21	211.00	40.22	0.02	0.18	100.00	100.00	0.00	446.00	482.11	711824.00	11.73	361.88	374.00
19	3	6	14469.00	22438.00	171.60	0	Spot (Block19, Row6, Column3)	327.24	306.50	64.33	0.03	0.20	209.00	212.35	209.00	24.35	0.01	0.11	96.00	92.00	0.00	97.50	118.24	267679.00	4.72	250.19	243.00
19	4	6	14789.00	22432.00	183.60	0	Spot (Block19, Row6, Column4)	260.53	265.00	29.32	0.01	0.11	205.00	206.47	205.00	21.44	0.00	0.10	84.00	61.00	0.00	60.00	55.53	245942.00	2.52	229.60	223.00
19	5	6	15086.00	22438.00	142.20	0	Spot (Block19, Row6, Column5)	708.58	666.00	240.48	0.03	0.34	208.00	210.77	208.00	22.97	0.01	0.11	100.00	100.00	0.00	458.00	500.58	387591.00	21.67	346.54	300.00
19	6	6	15385.00	22440.00	165.25	0	Spot (Block19, Row6, Column6)	266.31	275.00	37.67	0.01	0.14	208.00	212.69	208.00	28.18	0.01	0.13	78.00	57.00	0.00	67.00	58.31	201861.00	1.90	237.17	229.00
19	7	6	15684.00	22424.00	129.55	0	Spot (Block19, Row6, Column7)	272.16	279.00	26.48	0.01	0.10	208.00	212.55	208.00	29.56	0.01	0.14	84.00	67.00	0.00	71.00	64.16	121111.00	2.02	241.71	231.00
19	8	6	15993.00	22448.00	168.45	0	Spot (Block19, Row6, Column8)	270.17	277.00	26.95	0.01	0.10	210.00	212.96	210.00	22.99	0.01	0.11	86.00	71.00	0.00	67.00	60.17	213432.00	2.49	234.71	228.50
19	1	7	13885.00	22737.00	174.50	0	Spot (Block19, Row7, Column1)	377.65	377.00	76.77	0.00	0.20	214.00	223.77	214.00	36.20	0.02	0.16	96.00	92.00	0.00	163.00	163.65	320243.00	4.25	265.16	269.50
19	2	7	14182.00	22740.00	136.20	0	Spot (Block19, Row7, Column2)	280.67	290.00	36.88	0.01	0.13	211.00	215.92	211.00	28.30	0.01	0.13	83.00	74.00	0.00	79.00	69.67	141177.00	2.29	245.51	233.50
19	3	7	14482.00	22726.00	209.35	0	Spot (Block19, Row7, Column3)	247.23	243.00	30.19	0.01	0.12	206.00	209.54	206.00	25.31	0.01	0.12	61.00	42.00	0.00	37.00	41.23	308541.00	1.49	222.76	213.50
19	4	7	14804.00	22704.00	144.00	0	Spot (Block19, Row7, Column4)	253.07	251.00	46.36	0.00	0.18	209.00	212.17	209.00	23.93	0.01	0.11	58.00	47.00	0.00	42.00	44.07	142986.00	1.71	218.94	213.00
19	5	7	15066.00	22759.00	118.90	0	Spot (Block19, Row7, Column5)	266.25	280.00	37.68	0.02	0.14	212.00	217.44	212.00	26.04	0.01	0.12	70.00	59.00	0.00	68.00	54.25	99577.00	1.87	234.42	225.00
19	6	7	15382.00	22741.00	177.25	0	Spot (Block19, Row7, Column6)	849.63	815.00	299.08	0.02	0.35	214.00	227.04	214.00	45.17	0.03	0.20	100.00	100.00	0.00	601.00	635.63	750221.00	13.78	390.03	376.50
19	7	7	15680.00	22749.00	161.65	0	Spot (Block19, Row7, Column7)	283.38	286.00	37.40	0.00	0.13	211.00	216.72	211.00	27.66	0.01	0.13	85.00	73.00	0.00	75.00	72.38	206019.00	2.41	232.37	227.00
19	8	7	15989.00	22740.00	202.20	0	Spot (Block19, Row7, Column8)	510.59	496.00	110.81	0.01	0.22	213.00	216.61	213.00	22.47	0.01	0.10	100.00	100.00	0.00	283.00	297.59	594330.00	13.08	303.03	298.00
19	1	8	13873.00	23036.00	154.80	0	Spot (Block19, Row8, Column1)	545.70	493.00	182.44	0.04	0.33	219.00	226.19	219.00	27.38	0.01	0.12	100.00	100.00	0.00	274.00	326.70	359616.00	11.67	301.92	298.00
19	2	8	14153.00	23027.00	194.20	0	Spot (Block19, Row8, Column2)	264.70	269.00	29.54	0.01	0.11	213.00	217.00	213.00	24.57	0.01	0.11	74.00	57.00	0.00	56.00	51.70	282169.00	1.94	233.99	226.00
19	3	8	14463.00	23032.00	186.85	0	Spot (Block19, Row8, Column3)	250.51	247.00	31.79	0.01	0.13	208.00	210.81	208.00	23.12	0.01	0.11	62.00	45.00	0.00	39.00	42.51	246749.00	1.72	227.82	226.00
19	4	8	14785.00	23037.00	152.00	0	Spot (Block19, Row8, Column4)	850.94	811.50	320.78	0.02	0.38	211.00	215.88	211.00	26.39	0.01	0.12	100.00	100.00	0.00	600.50	639.94	537795.00	24.07	369.45	358.50
19	5	8	15041.00	23040.00	149.30	0	Spot (Block19, Row8, Column5)	242.00	233.00	27.44	0.02	0.11	212.00	220.94	212.00	37.16	0.02	0.17	37.00	2.00	0.00	21.00	30.00	147859.00	0.57	226.16	223.00
19	6	8	15383.00	23039.00	156.00	0	Spot (Block19, Row8, Column6)	2998.48	2593.00	1643.47	0.06	0.55	216.00	232.07	216.00	52.77	0.03	0.23	100.00	100.00	0.00	2377.00	2782.48	2011981.00	52.42	674.04	633.00
19	7	8	15684.00	23040.00	158.30	0	Spot (Block19, Row8, Column7)	300.74	299.00	35.27	0.00	0.12	214.00	223.81	214.00	40.84	0.02	0.18	94.00	57.00	0.00	85.00	86.74	206611.00	1.88	256.42	266.00
19	8	8	15964.00	23053.00	168.65	0	Spot (Block19, Row8, Column8)	351.91	316.00	119.56	0.05	0.34	213.00	219.15	213.00	25.20	0.01	0.12	97.00	93.00	0.00	103.00	138.91	277305.00	5.27	253.94	246.00
20	1	1	18397.00	20950.00	154.10	0	Spot (Block20, Row1, Column1)	13817.52	12463.00	7346.06	0.04	0.53	163.00	166.61	163.00	40.14	0.01	0.24	100.00	100.00	0.00	12300.00	13654.52	9036656.00	340.10	2875.84	2255.50
20	2	1	18685.00	20957.00	148.60	0	Spot (Block20, Row1, Column2)	490.18	459.50	149.83	0.03	0.31	166.00	167.48	166.00	31.51	0.00	0.19	100.00	99.00	0.00	293.50	324.18	296069.00	10.24	253.71	238.50
20	3	1	18995.00	20961.00	154.15	0	Spot (Block20, Row1, Column3)	522.30	474.00	238.28	0.04	0.46	161.00	159.37	161.00	20.28	0.00	0.13	100.00	100.00	0.00	313.00	361.30	341060.00	17.90	243.30	227.50
20	4	1	19285.00	20956.00	155.70	0	Spot (Block20, Row1, Column4)	382.96	385.00	95.84	0.00	0.25	164.00	161.66	164.00	21.26	0.01	0.13	100.00	99.00	0.00	221.00	218.96	254666.00	10.41	217.36	208.00
20	5	1	19594.00	20964.00	148.00	0	Spot (Block20, Row1, Column5)	1101.29	999.50	618.64	0.04	0.56	167.00	165.77	167.00	20.75	0.00	0.13	100.00	100.00	0.00	832.50	934.29	656369.00	45.08	394.33	357.50
20	6	1	19891.00	20963.00	147.30	0	Spot (Block20, Row1, Column6)	891.43	828.00	386.52	0.03	0.43	165.00	165.27	165.00	22.31	0.00	0.13	100.00	100.00	0.00	663.00	726.43	526833.00	32.55	377.29	280.00
20	7	1	20187.00	20964.00	148.35	0	Spot (Block20, Row1, Column7)	2483.31	2217.00	1266.62	0.05	0.51	168.00	175.73	168.00	86.55	0.02	0.49	100.00	100.00	0.00	2049.00	2315.31	1494951.00	26.66	711.32	488.00
20	8	1	20476.00	20969.00	150.90	0	Spot (Block20, Row1, Column8)	39222.08	38144.00	17491.26	0.01	0.45	186.00	201.76	186.00	119.29	0.04	0.59	100.00	100.00	10.56	37958.00	39036.08	24513868.00	327.09	6272.27	4622.50
20	1	2	18429.00	21293.00	250.65	0	Spot (Block20, Row2, Column1)	165.84	170.00	18.30	0.01	0.11	156.00	156.66	156.00	30.01	0.00	0.19	10.00	0.00	0.00	14.00	9.84	301833.00	0.31	154.56	153.50
20	2	2	18692.00	21258.00	137.85	0	Spot (Block20, Row2, Column2)	598.20	557.00	163.00	0.03	0.27	161.00	159.64	161.00	21.95	0.00	0.14	100.00	100.00	0.00	396.00	437.20	307473.00	19.98	276.98	268.00
20	3	2	18999.00	21264.00	215.00	0	Spot (Block20, Row2, Column3)	205.87	201.00	33.56	0.01	0.16	160.00	158.77	160.00	22.26	0.00	0.14	75.00	44.00	0.00	41.00	45.87	271752.00	2.12	168.30	171.00
20	4	2	19297.00	21261.00	169.25	0	Spot (Block20, Row2, Column4)	497.25	491.00	129.28	0.01	0.26	163.00	160.91	163.00	22.21	0.01	0.14	100.00	100.00	0.00	328.00	334.25	398791.00	15.14	248.49	232.50
20	5	2	19595.00	21251.00	201.95	0	Spot (Block20, Row2, Column5)	244.46	240.50	36.21	0.01	0.15	166.00	165.27	166.00	19.21	0.00	0.12	98.00	83.00	0.00	74.50	78.46	283579.00	4.12	186.26	187.00
20	6	2	19888.00	21266.00	180.10	0	Spot (Block20, Row2, Column6)	275.34	277.00	68.87	0.00	0.25	165.50	165.24	165.50	18.84	0.00	0.11	96.00	86.00	0.00	111.50	109.84	251381.00	5.84	187.47	189.00
20	7	2	20198.00	21265.00	156.00	0	Spot (Block20, Row2, Column7)	368.45	363.00	100.33	0.01	0.27	168.00	166.46	168.00	19.04	0.00	0.11	100.00	98.00	0.00	195.00	200.45	246125.00	10.61	225.95	204.00
20	8	2	20491.00	21267.00	147.00	-50	Spot (Block20, Row2, Column8)	182.07	183.00	13.61	0.00	0.07	178.00	185.45	178.00	81.94	0.02	0.44	0.00	0.00	0.00	5.00	4.07	107421.00	-0.04	185.94	183.00
20	1	3	18391.00	21556.00	152.85	0	Spot (Block20, Row3, Column1)	988.02	862.50	547.04	0.06	0.55	152.00	153.74	152.00	22.36	0.00	0.15	100.00	100.00	0.00	710.50	836.02	630354.00	37.31	326.74	279.00
20	2	3	18689.00	21553.00	201.55	0	Spot (Block20, Row3, Column2)	212.21	204.00	33.08	0.02	0.16	157.00	157.54	157.00	21.11	0.00	0.13	92.00	60.00	0.00	47.00	55.21	244892.00	2.59	172.81	177.00
20	3	3	18986.00	21556.00	162.45	0	Spot (Block20, Row3, Column3)	367.49	305.00	273.98	0.08	0.75	160.00	160.17	160.00	22.52	0.00	0.14	99.00	95.00	0.00	145.00	207.49	267534.00	9.21	211.53	199.00
20	4	3	19289.00	21562.00	147.15	0	Spot (Block20, Row3, Column4)	985.63	886.50	432.52	0.05	0.44	165.00	163.55	165.00	21.14	0.00	0.13	100.00	100.00	0.00	721.50	820.63	579552.00	38.89	354.36	290.00
20	5	3	19604.00	21572.00	165.55	0	Spot (Block20, Row3, Column5)	262.68	263.00	54.82	0.00	0.21	165.00	164.52	165.00	20.05	0.00	0.12	98.00	89.00	0.00	98.00	97.68	199373.00	4.89	198.13	195.00
20	6	3	19898.00	21562.00	175.40	0	Spot (Block20, Row3, Column6)	511.95	495.00	170.95	0.01	0.33	166.00	166.70	166.00	22.27	0.00	0.13	100.00	100.00	0.00	329.00	345.95	439767.00	15.50	260.21	269.00
20	7	3	20195.00	21568.00	147.40	0	Spot (Block20, Row3, Column7)	897.63	797.00	442.80	0.05	0.49	168.00	166.88	168.00	22.08	0.00	0.13	100.00	100.00	0.00	629.00	729.63	531399.00	33.09	336.32	289.00
20	8	3	20483.00	21562.00	169.00	0	Spot (Block20, Row3, Column8)	271.49	282.00	44.05	0.02	0.16	176.00	174.82	176.00	18.49	0.00	0.11	99.00	86.00	0.00	106.00	95.49	217195.00	5.23	209.49	206.00
20	1	4	18391.00	21854.00	147.20	0	Spot (Block20, Row4, Column1)	884.89	835.50	391.19	0.02	0.44	160.00	158.46	160.00	21.09	0.00	0.13	100.00	100.00	0.00	675.50	724.89	523855.00	34.45	330.97	285.00
20	2	4	18684.00	21852.00	197.75	0	Spot (Block20, Row4, Column2)	208.23	208.00	20.89	0.00	0.10	156.00	157.79	156.00	22.86	0.00	0.14	92.00	62.00	0.00	52.00	52.23	230512.00	2.21	176.08	179.00
20	3	4	18989.00	21858.00	146.80	0	Spot (Block20, Row4, Column3)	3771.05	3449.00	1866.10	0.04	0.49	161.00	161.79	161.00	26.63	0.00	0.16	100.00	100.00	0.00	3288.00	3610.05	2213608.00	135.55	968.15	811.00
20	4	4	19262.00	21865.00	221.95	0	Spot (Block20, Row4, Column4)	193.33	193.00	15.37	0.00	0.08	163.00	162.92	163.00	25.08	0.00	0.15	60.00	8.00	0.00	30.00	30.33	273568.00	1.21	171.60	175.00
20	5	4	19553.00	21856.00	178.85	0	Spot (Block20, Row4, Column5)	209.22	199.00	61.26	0.02	0.29	162.00	161.39	162.00	21.72	0.00	0.13	80.00	38.00	0.00	37.00	47.22	187667.00	2.20	174.95	176.00
20	6	4	19898.00	21859.00	184.50	0	Spot (Block20, Row4, Column6)	419.01	405.00	73.06	0.01	0.17	168.00	166.77	168.00	20.82	0.00	0.12	100.00	100.00	0.00	237.00	251.01	401834.00	12.12	250.69	230.50
20	7	4	20183.00	21866.00	146.90	0	Spot (Block20, Row4, Column7)	674.12	550.00	351.90	0.09	0.52	171.00	170.71	171.00	22.38	0.00	0.13	100.00	100.00	0.00	379.00	503.12	395708.00	22.50	283.68	272.00
20	8	4	20490.00	21875.00	164.10	0	Spot (Block20, Row4, Column8)	356.34	374.00	77.03	0.02	0.22	177.00	175.90	177.00	19.38	0.00	0.11	100.00	98.00	0.00	197.00	179.34	266186.00	9.31	223.22	219.00
20	1	5	18391.00	22160.00	145.80	0	Spot (Block20, Row5, Column1)	850.21	772.00	375.81	0.04	0.44	163.00	161.23	163.00	22.28	0.00	0.14	100.00	100.00	0.00	609.00	687.21	491420.00	30.92	335.76	260.00
20	2	5	18688.00	22158.00	178.05	0	Spot (Block20, Row5, Column2)	278.44	286.00	54.51	0.01	0.20	165.00	163.25	165.00	21.23	0.00	0.13	98.00	87.00	0.00	121.00	113.44	247809.00	5.43	192.13	192.00
20	3	5	18985.00	22161.00	168.65	0	Spot (Block20, Row5, Column3)	325.11	301.00	83.80	0.03	0.26	168.00	166.35	168.00	24.46	0.00	0.15	98.00	92.00	0.00	133.00	157.11	255864.00	6.49	209.08	205.00
20	4	5	19288.00	22159.00	150.60	0	Spot (Block20, Row5, Column4)	696.03	657.00	344.70	0.03	0.50	164.00	163.56	164.00	27.30	0.00	0.17	100.00	100.00	0.00	493.00	532.03	432234.00	19.51	277.67	258.00
20	5	5	19589.00	22159.00	145.95	0	Spot (Block20, Row5, Column5)	4886.47	4431.00	2670.90	0.04	0.55	165.00	167.32	165.00	31.09	0.01	0.19	100.00	100.00	0.00	4266.00	4721.47	2843923.00	151.78	1111.41	821.50
20	6	5	19888.00	22155.00	174.25	0	Spot (Block20, Row5, Column6)	307.96	296.00	75.93	0.02	0.25	172.00	172.34	172.00	24.11	0.00	0.14	98.00	84.00	0.00	124.00	135.96	260838.00	5.63	202.73	199.00
20	7	5	20192.00	22163.00	189.55	0	Spot (Block20, Row5, Column7)	583.64	556.00	196.23	0.02	0.34	179.00	178.35	179.00	22.91	0.00	0.13	100.00	100.00	0.00	377.00	404.64	593558.00	17.69	297.18	294.00
20	8	5	20488.00	22165.00	146.80	0	Spot (Block20, Row5, Column8)	1556.46	1318.00	921.08	0.07	0.59	176.00	176.58	176.00	18.43	0.00	0.10	100.00	100.00	0.00	1142.00	1380.46	913642.00	74.86	444.66	385.50
20	1	6	18388.00	22458.00	161.30	0	Spot (Block20, Row6, Column1)	477.96	466.00	122.50	0.01	0.26	165.00	165.00	165.00	24.22	0.00	0.15	100.00	100.00	0.00	301.00	312.96	344128.00	12.92	256.84	264.00
20	2	6	18688.00	22456.00	192.35	0	Spot (Block20, Row6, Column2)	442.22	422.00	111.92	0.02	0.25	168.00	167.56	168.00	25.36	0.00	0.15	100.00	99.00	0.00	254.00	274.22	461234.00	10.83	258.79	266.00
20	3	6	18974.00	22456.00	147.80	0	Spot (Block20, Row6, Column3)	1607.62	1523.50	813.93	0.02	0.51	168.00	166.30	168.00	23.82	0.00	0.14	100.00	100.00	0.00	1355.50	1439.62	954929.00	60.52	478.80	373.00
20	4	6	19293.00	22455.00	181.90	0	Spot (Block20, Row6, Column4)	300.47	291.00	83.08	0.01	0.28	169.00	168.33	169.00	29.08	0.00	0.17	95.00	77.00	0.00	122.00	131.47	278839.00	4.54	197.02	196.00
20	5	6	19584.00	22460.00	145.95	0	Spot (Block20, Row6, Column5)	5041.28	4698.00	2592.82	0.03	0.51	173.00	173.41	173.00	30.46	0.00	0.18	100.00	100.00	0.00	4525.00	4868.28	2928981.00	159.81	1198.96	773.00
20	6	6	19890.00	22461.00	172.55	0	Spot (Block20, Row6, Column6)	287.58	286.00	72.99	0.00	0.25	175.00	172.92	175.00	22.84	0.01	0.13	94.00	77.00	0.00	111.00	112.58	238981.00	5.02	202.13	201.00
20	7	6	20187.00	22465.00	148.10	0	Spot (Block20, Row6, Column7)	1396.89	1296.00	730.57	0.03	0.52	175.00	175.23	175.00	24.81	0.00	0.14	100.00	100.00	0.00	1121.00	1221.89	838132.00	49.25	496.91	436.00
20	8	6	20495.00	22467.00	148.15	0	Spot (Block20, Row6, Column8)	1717.01	1537.00	987.67	0.05	0.58	175.00	174.67	175.00	20.54	0.00	0.12	100.00	100.00	0.00	1362.00	1542.01	1026773.00	75.08	523.89	431.00
20	1	7	18383.00	22747.00	207.65	0	Spot (Block20, Row7, Column1)	227.47	216.00	40.25	0.02	0.18	165.00	162.89	165.00	20.22	0.01	0.12	87.00	61.00	0.00	51.00	62.47	279793.00	3.19	178.39	177.00
20	2	7	18685.00	22753.00	197.35	0	Spot (Block20, Row7, Column2)	207.38	206.00	22.53	0.00	0.11	166.00	163.78	166.00	19.30	0.01	0.12	86.00	52.00	0.00	40.00	41.38	228742.00	2.26	177.75	178.50
20	3	7	18983.00	22758.00	147.00	-50	Spot (Block20, Row7, Column3)	173.47	176.00	15.10	0.01	0.09	163.00	160.69	163.00	20.04	0.01	0.12	28.00	0.00	0.00	13.00	10.47	101828.00	0.64	168.93	175.00
20	4	7	19272.00	22767.00	242.25	0	Spot (Block20, Row7, Column4)	182.49	184.00	18.47	0.00	0.10	163.00	161.77	163.00	20.73	0.00	0.13	51.00	10.00	0.00	21.00	19.49	308766.00	1.00	163.79	164.00
20	5	7	19585.00	22761.00	173.15	0	Spot (Block20, Row7, Column5)	462.36	454.00	123.74	0.01	0.27	174.00	173.13	174.00	24.51	0.00	0.14	100.00	99.00	0.00	280.00	288.36	387920.00	11.80	251.66	251.00
20	6	7	19884.00	22760.00	190.75	0	Spot (Block20, Row7, Column6)	468.51	477.00	120.34	0.01	0.26	176.00	176.81	176.00	26.60	0.00	0.15	100.00	100.00	0.00	301.00	292.51	479282.00	10.96	264.43	271.00
20	7	7	20178.00	22765.00	152.60	0	Spot (Block20, Row7, Column7)	1331.64	1163.00	739.80	0.06	0.56	170.00	171.50	170.00	24.46	0.00	0.14	100.00	100.00	0.00	993.00	1161.64	853579.00	47.43	438.41	293.50
20	8	7	20492.00	22765.00	191.00	0	Spot (Block20, Row7, Column8)	747.33	708.00	230.08	0.02	0.31	166.00	165.93	166.00	21.61	0.00	0.13	100.00	100.00	0.00	542.00	581.33	770498.00	26.90	331.76	286.00
20	1	8	18374.00	23059.00	142.20	0	Spot (Block20, Row8, Column1)	497.03	490.00	153.79	0.01	0.31	167.00	165.13	167.00	19.44	0.00	0.12	100.00	100.00	0.00	323.00	330.03	272872.00	17.07	252.23	225.00
20	2	8	18680.00	23053.00	174.65	0	Spot (Block20, Row8, Column2)	306.67	293.00	80.81	0.02	0.26	164.00	162.90	164.00	18.47	0.00	0.11	99.00	94.00	0.00	129.00	142.67	260666.00	7.78	199.61	195.00
20	3	8	18974.00	23054.00	155.15	0	Spot (Block20, Row8, Column3)	676.57	574.00	376.62	0.07	0.56	166.00	164.11	166.00	19.82	0.00	0.12	100.00	100.00	0.00	408.00	510.57	451275.00	25.85	248.51	238.50
20	4	8	19279.00	23057.00	158.85	0	Spot (Block20, Row8, Column4)	451.58	420.00	117.75	0.03	0.26	166.00	163.39	166.00	21.53	0.01	0.13	100.00	99.00	0.00	254.00	285.58	315206.00	13.39	227.03	216.00
20	5	8	19545.00	23052.00	247.85	0	Spot (Block20, Row8, Column5)	185.65	183.00	23.38	0.01	0.13	165.00	164.48	165.00	23.49	0.00	0.14	37.00	10.00	0.00	18.00	20.65	329898.00	0.90	164.40	167.00
20	6	8	19885.00	23062.00	172.60	0	Spot (Block20, Row8, Column6)	632.47	608.00	240.67	0.02	0.38	172.00	172.30	172.00	24.67	0.00	0.14	100.00	100.00	0.00	436.00	460.47	526215.00	18.65	279.28	279.50
20	7	8	20183.00	23063.00	151.55	0	Spot (Block20, Row8, Column7)	557.23	548.00	190.00	0.01	0.34	170.00	171.01	170.00	21.34	0.00	0.12	100.00	100.00	0.00	378.00	387.23	349942.00	18.10	257.84	254.00
20	8	8	20470.00	23074.00	168.65	0	Spot (Block20, Row8, Column8)	290.79	286.00	125.38	0.01	0.43	165.00	163.41	165.00	18.27	0.00	0.11	99.00	93.00	0.00	121.00	125.79	229722.00	6.97	197.49	196.00
21	1	1	4870.00	25378.00	148.15	0	Spot (Block21, Row1, Column1)	14363.30	12762.00	7641.71	0.05	0.53	189.00	196.00	189.00	50.71	0.02	0.26	100.00	100.00	0.00	12573.00	14174.30	8632346.00	279.40	2719.83	1951.50
21	2	1	5155.00	25375.00	148.85	0	Spot (Block21, Row1, Column2)	244.77	245.00	28.95	0.00	0.12	185.00	188.21	185.00	35.03	0.01	0.19	77.00	39.00	0.00	60.00	59.77	146616.00	1.61	208.61	207.50
21	3	1	5466.00	25375.00	213.15	0	Spot (Block21, Row1, Column3)	208.85	206.00	15.32	0.01	0.07	185.00	185.09	185.00	15.40	0.00	0.08	66.00	28.00	0.00	21.00	23.85	270664.00	1.54	199.14	200.00
21	4	1	5757.00	25382.00	222.90	0	Spot (Block21, Row1, Column4)	202.83	202.00	12.74	0.00	0.06	185.00	185.66	185.00	14.02	0.00	0.08	57.00	20.00	0.00	17.00	17.83	289647.00	1.22	193.21	192.00
21	5	1	6046.00	25395.00	172.55	0	Spot (Block21, Row1, Column5)	218.13	212.00	22.81	0.01	0.10	186.00	185.83	186.00	16.91	0.00	0.09	76.00	33.00	0.00	26.00	32.13	181045.00	1.91	200.31	201.00
21	6	1	6353.00	25381.00	183.75	0	Spot (Block21, Row1, Column6)	219.67	214.00	21.84	0.01	0.10	186.00	185.28	186.00	18.53	0.00	0.10	77.00	29.00	0.00	28.00	33.67	208246.00	1.86	195.51	196.50
21	7	1	6668.00	25431.00	195.65	0	Spot (Block21, Row1, Column7)	274.32	280.00	44.62	0.01	0.16	196.00	215.74	196.00	115.51	0.04	0.54	9.00	1.00	0.00	84.00	78.32	297634.00	0.51	221.49	215.00
21	8	1	6955.00	25396.00	144.55	0	Spot (Block21, Row1, Column8)	37551.52	35600.00	18679.75	0.02	0.50	205.00	232.16	205.00	131.74	0.05	0.57	100.00	100.00	13.13	35395.00	37346.52	21441988.00	283.28	5382.16	4194.00
21	1	2	4835.00	25719.00	208.35	0	Spot (Block21, Row2, Column1)	199.46	200.00	12.89	0.00	0.06	182.00	184.56	182.00	30.23	0.01	0.16	15.00	0.00	0.00	18.00	17.46	245338.00	0.49	190.81	189.00
21	2	2	5158.00	25689.00	159.45	0	Spot (Block21, Row2, Column2)	210.83	210.00	14.69	0.00	0.07	180.00	179.55	180.00	14.88	0.00	0.08	86.00	52.00	0.00	30.00	30.83	146947.00	2.10	188.75	189.00
21	3	2	5465.00	25686.00	147.00	-50	Spot (Block21, Row2, Column3)	203.14	203.00	12.93	0.00	0.06	184.00	183.12	184.00	14.87	0.00	0.08	63.00	20.00	0.00	19.00	19.14	119651.00	1.35	192.15	192.00
21	4	2	5764.00	25689.00	190.05	0	Spot (Block21, Row2, Column4)	212.96	211.00	18.89	0.00	0.09	186.00	184.78	186.00	15.47	0.00	0.08	75.00	35.00	0.00	25.00	26.96	217003.00	1.82	199.51	200.00
21	5	2	6063.00	25692.00	172.95	0	Spot (Block21, Row2, Column5)	369.63	381.00	67.25	0.01	0.18	183.00	181.45	183.00	19.18	0.00	0.11	100.00	98.00	0.00	198.00	186.63	309012.00	9.81	242.92	228.00
21	6	2	6365.00	25692.00	147.00	-50	Spot (Block21, Row2, Column6)	204.90	205.00	16.37	0.00	0.08	184.00	184.46	184.00	24.03	0.00	0.13	38.00	5.00	0.00	21.00	20.90	120890.00	0.85	197.70	195.50
21	7	2	6654.00	25683.00	220.80	0	Spot (Block21, Row2, Column7)	217.09	215.00	21.97	0.00	0.10	188.00	189.94	188.00	23.60	0.00	0.12	60.00	12.00	0.00	27.00	29.09	303487.00	1.15	191.00	191.00
21	8	2	6984.00	25692.00	161.00	0	Spot (Block21, Row2, Column8)	246.93	240.50	27.85	0.01	0.11	196.00	210.69	196.00	92.97	0.03	0.44	5.00	0.00	0.00	44.50	50.93	176306.00	0.39	221.47	216.00
21	1	3	4856.00	25976.00	181.00	0	Spot (Block21, Row3, Column1)	221.58	216.00	20.75	0.01	0.09	180.00	178.96	180.00	15.05	0.00	0.08	95.00	63.00	0.00	36.00	41.58	203856.00	2.83	193.06	193.00
21	2	3	5173.00	25993.00	187.85	0	Spot (Block21, Row3, Column2)	211.93	211.00	16.39	0.00	0.08	179.00	178.92	179.00	15.02	0.00	0.08	85.00	53.00	0.00	32.00	32.93	211086.00	2.20	190.67	189.00
21	3	3	5458.00	25991.00	164.45	0	Spot (Block21, Row3, Column3)	243.12	232.00	35.77	0.02	0.15	184.00	183.77	184.00	16.68	0.00	0.09	92.00	68.00	0.00	48.00	59.12	182339.00	3.56	204.18	203.00
21	4	3	5743.00	25989.00	171.95	0	Spot (Block21, Row3, Column4)	224.61	212.00	31.86	0.03	0.14	184.00	183.08	184.00	15.69	0.00	0.09	82.00	41.00	0.00	28.00	40.61	185306.00	2.65	198.54	196.00
21	5	3	6082.00	26005.00	158.95	0	Spot (Block21, Row3, Column5)	246.91	233.00	37.82	0.03	0.15	184.00	184.35	184.00	24.85	0.00	0.13	86.00	49.00	0.00	49.00	62.91	172591.00	2.52	212.52	205.00
21	6	3	6366.00	25987.00	220.00	0	Spot (Block21, Row3, Column6)	720.96	601.50	327.82	0.08	0.45	187.00	190.16	187.00	30.85	0.01	0.16	100.00	100.00	0.00	414.50	533.96	997804.00	17.21	353.03	363.50
21	7	3	6667.00	26003.00	238.45	0	Spot (Block21, Row3, Column7)	201.86	202.00	15.21	0.00	0.08	186.00	190.10	186.00	34.61	0.01	0.18	10.00	0.00	0.00	16.00	15.86	332063.00	0.34	186.99	189.00
21	8	3	6964.00	25998.00	154.45	0	Spot (Block21, Row3, Column8)	651.79	626.00	233.94	0.02	0.36	197.00	197.96	197.00	28.56	0.00	0.14	100.00	100.00	0.00	429.00	454.79	426924.00	15.89	320.53	309.50
21	1	4	4857.00	26287.00	150.75	0	Spot (Block21, Row4, Column1)	256.94	265.00	31.53	0.01	0.12	183.00	182.95	183.00	16.81	0.00	0.09	99.00	88.00	0.00	82.00	73.94	159302.00	4.40	210.41	208.00
21	2	4	5164.00	26286.00	182.55	0	Spot (Block21, Row4, Column2)	301.78	294.00	56.61	0.01	0.19	186.00	186.32	186.00	19.09	0.00	0.10	97.00	90.00	0.00	108.00	115.78	282160.00	6.05	221.98	222.00
21	3	4	5467.00	26285.00	143.05	0	Spot (Block21, Row4, Column3)	556.25	564.00	149.16	0.01	0.27	187.00	186.86	187.00	19.97	0.00	0.11	100.00	100.00	0.00	377.00	369.25	309829.00	18.49	287.06	276.00
21	4	4	5762.00	26302.00	209.15	0	Spot (Block21, Row4, Column4)	210.76	208.00	20.90	0.01	0.10	185.00	184.14	185.00	17.64	0.00	0.10	65.00	20.00	0.00	23.00	25.76	263867.00	1.51	196.22	198.00
21	5	4	6033.00	26288.00	225.65	0	Spot (Block21, Row4, Column5)	212.81	212.00	15.40	0.00	0.07	188.00	187.10	188.00	19.08	0.00	0.10	64.00	16.00	0.00	24.00	24.81	310914.00	1.35	195.84	197.00
21	6	4	6365.00	26288.00	174.00	0	Spot (Block21, Row4, Column6)	511.56	471.00	165.79	0.04	0.32	193.00	194.79	193.00	23.18	0.00	0.12	99.00	99.00	0.00	278.00	318.56	434826.00	13.66	271.60	271.50
21	7	4	6628.00	26263.00	230.50	0	Spot (Block21, Row4, Column7)	204.95	200.00	24.70	0.01	0.12	192.00	193.94	192.00	31.40	0.00	0.16	10.00	5.00	0.00	8.00	12.95	313363.00	0.35	195.98	194.00
21	8	4	6975.00	26290.00	182.65	0	Spot (Block21, Row4, Column8)	225.99	219.00	27.00	0.01	0.12	199.00	199.71	199.00	27.34	0.00	0.14	36.00	16.00	0.00	20.00	26.99	212885.00	0.96	209.24	207.00
21	1	5	4869.00	26588.00	157.05	0	Spot (Block21, Row5, Column1)	260.29	268.00	33.97	0.01	0.13	185.00	185.13	185.00	21.71	0.00	0.12	93.00	75.00	0.00	83.00	75.29	176480.00	3.46	207.22	207.00
21	2	5	5164.00	26584.00	142.90	0	Spot (Block21, Row5, Column2)	796.69	749.00	280.49	0.03	0.35	187.00	187.72	187.00	20.63	0.00	0.11	100.00	100.00	0.00	562.00	609.69	443759.00	29.52	347.30	305.50
21	3	5	5465.00	26582.00	152.90	0	Spot (Block21, Row5, Column3)	688.37	617.50	263.67	0.05	0.38	187.00	187.64	187.00	21.55	0.00	0.11	100.00	100.00	0.00	430.50	501.37	441936.00	23.23	300.80	296.00
21	4	5	5766.00	26593.00	173.15	0	Spot (Block21, Row5, Column4)	228.12	224.00	18.65	0.01	0.08	184.00	184.50	184.00	19.30	0.00	0.10	94.00	53.00	0.00	40.00	44.12	190480.00	2.26	206.96	205.00
21	5	5	6066.00	26594.00	138.20	0	Spot (Block21, Row5, Column5)	512.36	494.00	158.42	0.02	0.31	188.00	188.37	188.00	16.55	0.00	0.09	100.00	100.00	0.00	306.00	324.36	265404.00	19.57	277.79	272.00
21	6	5	6389.00	26650.00	134.15	0	Spot (Block21, Row5, Column6)	224.33	216.00	29.48	0.02	0.13	192.00	191.30	192.00	19.64	0.00	0.10	60.00	24.00	0.00	24.00	32.33	109698.00	1.68	204.15	203.00
21	7	5	6664.00	26594.00	182.25	0	Spot (Block21, Row5, Column7)	457.62	419.50	144.87	0.04	0.32	193.00	193.77	193.00	18.97	0.00	0.10	100.00	99.00	0.00	226.50	264.62	430162.00	13.91	272.72	282.00
21	8	5	6971.00	26572.00	136.85	0	Spot (Block21, Row5, Column8)	248.27	236.00	31.57	0.02	0.13	195.00	194.93	195.00	18.05	0.00	0.09	89.00	55.00	0.00	41.00	53.27	125875.00	2.96	221.40	217.00
21	1	6	4861.00	26884.00	213.80	0	Spot (Block21, Row6, Column1)	657.08	542.50	298.68	0.08	0.45	184.00	186.34	184.00	26.50	0.01	0.14	100.00	100.00	0.00	358.50	473.08	858144.00	17.77	338.24	336.00
21	2	6	5165.00	26887.00	207.10	0	Spot (Block21, Row6, Column2)	333.34	313.00	62.49	0.03	0.19	183.00	184.61	183.00	23.09	0.00	0.13	99.00	96.00	0.00	130.00	150.34	408671.00	6.44	238.10	225.00
21	3	6	5465.00	26885.00	214.15	0	Spot (Block21, Row6, Column3)	220.79	212.00	31.35	0.02	0.14	180.00	181.24	180.00	17.96	0.00	0.10	78.00	44.00	0.00	32.00	40.79	289461.00	2.20	192.97	193.00
21	4	6	5767.00	26885.00	153.80	0	Spot (Block21, Row6, Column4)	242.01	236.00	30.07	0.01	0.12	182.00	181.65	182.00	14.41	0.00	0.08	96.00	84.00	0.00	54.00	60.01	156337.00	4.19	203.58	203.00
21	5	6	6065.00	26889.00	142.70	0	Spot (Block21, Row6, Column5)	403.71	397.00	89.11	0.01	0.22	182.00	181.75	182.00	16.66	0.00	0.09	100.00	100.00	0.00	215.00	221.71	224464.00	13.32	243.08	231.00
21	6	6	6372.00	26861.00	218.70	0	Spot (Block21, Row6, Column6)	204.21	205.00	12.90	0.00	0.06	186.00	184.51	186.00	18.68	0.00	0.10	50.00	6.00	0.00	19.00	18.21	280387.00	1.06	191.66	191.00
21	7	6	6666.00	26880.00	185.05	0	Spot (Block21, Row6, Column7)	220.83	216.00	27.22	0.01	0.12	190.00	190.31	190.00	18.50	0.00	0.10	68.00	25.00	0.00	26.00	30.83	212876.00	1.65	202.67	202.00
21	8	6	6970.00	26916.00	201.30	0	Spot (Block21, Row6, Column8)	217.26	211.00	27.85	0.01	0.13	193.00	193.60	193.00	18.34	0.00	0.09	49.00	20.00	0.00	18.00	24.26	250284.00	1.29	199.27	197.00
21	1	7	4863.00	27182.00	165.90	0	Spot (Block21, Row7, Column1)	372.98	375.00	98.38	0.00	0.26	186.00	187.22	186.00	20.21	0.00	0.11	99.00	96.00	0.00	189.00	186.98	284212.00	9.19	230.85	227.00
21	2	7	5204.00	27179.00	207.85	0	Spot (Block21, Row7, Column2)	193.95	192.00	12.26	0.00	0.06	183.00	183.48	183.00	16.98	0.00	0.09	32.00	4.00	0.00	9.00	10.95	237206.00	0.62	187.85	186.00
21	3	7	5455.00	27196.00	206.90	0	Spot (Block21, Row7, Column3)	198.69	199.00	16.11	0.00	0.08	180.00	180.43	180.00	15.58	0.00	0.09	59.00	22.00	0.00	19.00	18.69	241205.00	1.17	186.77	188.00
21	4	7	5742.00	27187.00	228.75	0	Spot (Block21, Row7, Column4)	205.63	205.50	20.75	0.00	0.10	182.00	183.01	182.00	16.62	0.00	0.09	64.00	25.00	0.00	23.50	23.63	310094.00	1.36	190.78	191.00
21	5	7	6065.00	27186.00	225.95	0	Spot (Block21, Row7, Column5)	206.02	204.00	13.94	0.00	0.07	183.00	182.80	183.00	15.75	0.00	0.09	66.00	24.00	0.00	21.00	23.02	301413.00	1.47	197.64	190.00
21	6	7	6362.00	27189.00	199.80	0	Spot (Block21, Row7, Column6)	340.94	326.00	69.01	0.02	0.20	187.00	190.85	187.00	29.91	0.01	0.16	99.00	93.00	0.00	139.00	153.94	387311.00	5.02	242.60	243.00
21	7	7	6646.00	27214.00	144.25	0	Spot (Block21, Row7, Column7)	254.71	252.50	32.13	0.00	0.13	193.00	195.55	193.00	20.91	0.01	0.11	92.00	64.00	0.00	59.50	61.71	144675.00	2.83	222.45	220.00
21	8	7	6959.00	27195.00	176.65	0	Spot (Block21, Row7, Column8)	885.46	823.00	327.12	0.03	0.37	193.00	195.29	193.00	17.92	0.01	0.09	100.00	100.00	0.00	630.00	692.46	773892.00	38.52	401.55	375.00
21	1	8	4851.00	27488.00	137.40	0	Spot (Block21, Row8, Column1)	671.07	683.00	202.62	0.01	0.30	190.00	190.24	190.00	17.05	0.00	0.09	100.00	100.00	0.00	493.00	481.07	342916.00	28.20	325.41	290.00
21	2	8	5143.00	27491.00	259.55	0	Spot (Block21, Row8, Column2)	206.10	205.00	16.83	0.00	0.08	189.00	188.96	189.00	16.78	0.00	0.09	48.00	14.00	0.00	16.00	17.10	403749.00	1.02	192.16	192.00
21	3	8	5449.00	27482.00	196.15	0	Spot (Block21, Row8, Column3)	217.65	217.00	17.29	0.00	0.08	185.00	186.31	185.00	20.61	0.00	0.11	77.00	24.00	0.00	32.00	32.65	237236.00	1.52	194.53	193.00
21	4	8	5761.00	27486.00	139.45	0	Spot (Block21, Row8, Column4)	1567.30	1537.00	611.50	0.01	0.39	184.00	185.10	184.00	20.57	0.00	0.11	100.00	100.00	0.00	1353.00	1383.30	827533.00	67.19	567.66	483.00
21	5	8	6023.00	27509.00	183.70	0	Spot (Block21, Row8, Column5)	202.06	202.00	10.46	0.00	0.05	189.00	191.92	189.00	27.02	0.01	0.14	8.00	0.00	0.00	13.00	13.06	191151.00	0.38	197.06	197.00
21	6	8	6365.00	27487.00	192.30	0	Spot (Block21, Row8, Column6)	1052.96	871.50	594.69	0.08	0.56	194.00	201.02	194.00	35.00	0.02	0.17	100.00	100.00	0.00	677.50	858.96	1099293.00	24.34	431.02	412.00
21	7	8	6680.00	27498.00	165.20	0	Spot (Block21, Row8, Column7)	248.73	238.50	31.69	0.02	0.13	198.00	200.88	198.00	24.13	0.01	0.12	80.00	41.00	0.00	40.50	50.73	189036.00	1.98	216.89	215.00
21	8	8	6949.00	27490.00	145.00	0	Spot (Block21, Row8, Column8)	465.75	407.00	367.84	0.06	0.79	200.00	201.20	200.00	18.31	0.00	0.09	100.00	99.00	0.00	207.00	265.75	267804.00	14.45	272.99	259.50
22	1	1	9370.00	25402.00	150.15	0	Spot (Block22, Row1, Column1)	11831.90	10401.00	6735.33	0.06	0.57	303.00	320.81	303.00	57.88	0.02	0.18	100.00	100.00	0.00	10098.00	11528.90	7323947.00	198.89	2676.92	2047.50
22	2	1	9661.00	25410.00	145.30	0	Spot (Block22, Row1, Column2)	1379.99	1280.50	586.83	0.03	0.43	302.00	319.91	302.00	55.52	0.03	0.17	100.00	100.00	0.00	978.50	1077.99	792114.00	19.09	569.85	534.00
22	3	1	9968.00	25409.00	146.40	0	Spot (Block22, Row1, Column3)	1297.49	1102.00	717.86	0.07	0.55	299.00	310.39	299.00	48.16	0.02	0.16	100.00	100.00	0.00	803.00	998.49	756437.00	20.50	533.72	501.00
22	4	1	10260.00	25411.00	143.40	0	Spot (Block22, Row1, Column4)	1197.79	1166.00	490.24	0.01	0.41	299.00	310.28	299.00	46.67	0.02	0.15	100.00	100.00	0.00	867.00	898.79	669562.00	19.02	530.04	477.00
22	5	1	10568.00	25416.00	143.45	0	Spot (Block22, Row1, Column5)	3093.65	2641.00	2184.25	0.07	0.71	301.00	312.53	301.00	46.70	0.02	0.15	100.00	100.00	0.00	2340.00	2792.65	1713884.00	59.56	880.23	699.00
22	6	1	10859.00	25415.00	144.40	0	Spot (Block22, Row1, Column6)	2404.31	2164.00	1298.34	0.05	0.54	298.00	312.17	298.00	53.40	0.02	0.17	100.00	100.00	0.00	1866.00	2106.31	1370455.00	39.18	742.20	636.00
22	7	1	11158.00	25416.00	144.35	0	Spot (Block22, Row1, Column7)	8348.34	7539.00	4957.98	0.04	0.59	301.00	327.73	301.00	108.58	0.04	0.33	100.00	100.00	0.00	7238.00	8047.34	4733507.00	73.87	1836.97	1284.00
22	8	1	11454.00	25423.00	146.70	0	Spot (Block22, Row1, Column8)	36563.30	33921.50	19144.80	0.03	0.52	306.00	345.23	306.00	132.16	0.05	0.38	100.00	100.00	12.63	33615.50	36257.30	21426164.00	274.04	6056.28	4593.00
22	1	2	9358.00	25729.00	260.75	0	Spot (Block22, Row2, Column1)	348.38	323.00	54.67	0.03	0.16	300.00	313.68	300.00	49.48	0.02	0.16	43.00	23.00	0.00	23.00	48.38	688060.00	0.70	313.19	298.00
22	2	2	9664.00	25711.00	137.80	0	Spot (Block22, Row2, Column2)	1260.56	1240.50	384.59	0.01	0.31	300.00	313.69	300.00	50.19	0.02	0.16	100.00	100.00	0.00	940.50	960.56	647927.00	18.86	557.56	523.50
22	3	2	9951.00	25698.00	192.50	0	Spot (Block22, Row2, Column3)	370.39	381.00	60.61	0.01	0.16	301.00	312.50	301.00	48.16	0.02	0.15	64.00	27.00	0.00	80.00	69.39	385950.00	1.20	328.07	310.00
22	4	2	10266.00	25712.00	174.10	0	Spot (Block22, Row2, Column4)	1032.16	969.00	355.93	0.03	0.34	301.00	312.87	301.00	49.31	0.02	0.16	100.00	100.00	0.00	668.00	731.16	869081.00	14.59	515.91	519.50
22	5	2	10568.00	25708.00	182.35	0	Spot (Block22, Row2, Column5)	675.94	664.00	158.42	0.01	0.23	300.00	311.12	300.00	46.00	0.02	0.15	100.00	99.00	0.00	364.00	375.94	631325.00	7.93	433.08	408.50
22	6	2	10857.00	25717.00	158.50	0	Spot (Block22, Row2, Column6)	574.78	549.50	211.93	0.02	0.37	301.00	316.61	301.00	49.49	0.02	0.16	85.00	78.00	0.00	248.50	273.78	395448.00	5.22	392.27	386.00
22	7	2	11167.00	25718.00	155.20	0	Spot (Block22, Row2, Column7)	778.98	681.50	348.66	0.06	0.45	298.00	307.06	298.00	46.89	0.01	0.15	100.00	95.00	0.00	383.50	480.98	515683.00	10.07	410.30	407.00
22	8	2	11489.00	25722.00	244.95	0	Spot (Block22, Row2, Column8)	347.07	317.00	62.31	0.04	0.18	304.00	328.73	304.00	96.47	0.03	0.29	20.00	0.00	0.00	13.00	43.07	601125.00	0.19	316.17	301.00
22	1	3	9364.00	26006.00	145.80	0	Spot (Block22, Row3, Column1)	2646.00	2231.00	1711.94	0.07	0.65	298.00	305.07	298.00	43.36	0.01	0.14	100.00	100.00	0.00	1933.00	2348.00	1532035.00	53.98	714.18	632.00
22	2	3	9667.00	25999.00	202.20	0	Spot (Block22, Row3, Column2)	377.37	388.00	71.63	0.01	0.19	297.00	304.69	297.00	45.18	0.01	0.15	61.00	50.00	0.00	91.00	80.37	438127.00	1.61	330.56	306.00
22	3	3	9959.00	26010.00	161.80	0	Spot (Block22, Row3, Column3)	464.96	419.00	113.50	0.05	0.24	298.00	307.02	298.00	49.71	0.01	0.16	93.00	62.00	0.00	121.00	166.96	338029.00	3.18	351.45	326.00
22	4	3	10268.00	26013.00	143.55	0	Spot (Block22, Row3, Column4)	2623.40	2208.50	1471.70	0.07	0.56	300.00	309.01	300.00	44.22	0.01	0.14	100.00	100.00	0.00	1908.50	2323.40	1463859.00	52.33	858.72	681.00
22	5	3	10568.00	26013.00	160.40	0	Spot (Block22, Row3, Column5)	448.19	405.00	167.07	0.04	0.37	299.00	308.92	299.00	45.56	0.01	0.15	79.00	62.00	0.00	106.00	149.19	318661.00	3.06	338.28	320.00
22	6	3	10867.00	26018.00	199.60	0	Spot (Block22, Row3, Column6)	1488.88	1297.00	704.18	0.06	0.47	300.00	318.62	300.00	57.44	0.03	0.18	100.00	100.00	0.00	997.00	1188.88	1686899.00	20.37	654.02	617.00
22	7	3	11168.00	26016.00	146.30	0	Spot (Block22, Row3, Column7)	2263.51	1905.00	1471.50	0.07	0.65	301.00	314.94	301.00	57.88	0.02	0.18	100.00	100.00	0.00	1604.00	1962.51	1321888.00	33.66	704.28	630.00
22	8	3	11464.00	26023.00	153.10	0	Spot (Block22, Row3, Column8)	2811.40	2655.50	1203.86	0.02	0.43	302.00	320.09	302.00	59.32	0.03	0.19	100.00	100.00	0.00	2353.50	2509.40	1810543.00	42.00	869.15	773.00
22	1	4	9364.00	26306.00	141.15	0	Spot (Block22, Row4, Column1)	2451.34	2167.00	1320.44	0.05	0.54	299.00	307.26	299.00	44.04	0.01	0.14	100.00	100.00	0.00	1868.00	2152.34	1323722.00	48.68	819.65	670.50
22	2	4	9665.00	26319.00	220.20	0	Spot (Block22, Row4, Column2)	389.12	386.00	65.54	0.00	0.17	297.00	305.14	297.00	53.69	0.01	0.18	72.00	24.00	0.00	89.00	92.12	538931.00	1.56	324.69	313.00
22	3	4	9963.00	26312.00	143.30	0	Spot (Block22, Row4, Column3)	10914.51	9386.00	6451.28	0.07	0.59	296.00	308.24	296.00	56.00	0.02	0.18	100.00	100.00	0.00	9090.00	10618.51	6079383.00	189.40	2553.18	1867.00
22	4	4	10258.00	26309.00	200.95	0	Spot (Block22, Row4, Column4)	388.15	387.00	79.91	0.00	0.21	297.00	309.51	297.00	47.97	0.02	0.15	64.00	44.00	0.00	90.00	91.15	444436.00	1.64	314.20	299.00
22	5	4	10545.00	26314.00	195.55	0	Spot (Block22, Row4, Column5)	392.85	389.50	124.34	0.00	0.32	298.00	308.83	298.00	48.70	0.02	0.16	65.00	42.00	0.00	91.50	94.85	425851.00	1.73	328.95	307.00
22	6	4	10865.00	26314.00	191.90	0	Spot (Block22, Row4, Column6)	758.07	723.00	224.43	0.02	0.30	300.00	313.93	300.00	49.56	0.02	0.16	99.00	98.00	0.00	423.00	458.07	787635.00	8.96	417.38	408.00
22	7	4	11158.00	26318.00	145.90	0	Spot (Block22, Row4, Column7)	1634.74	1336.00	1124.97	0.09	0.69	302.00	313.57	302.00	44.80	0.02	0.14	100.00	98.00	0.00	1034.00	1332.74	949785.00	29.49	536.26	513.00
22	8	4	11461.00	26328.00	162.00	0	Spot (Block22, Row4, Column8)	608.75	577.00	193.33	0.02	0.32	304.00	322.01	304.00	51.53	0.02	0.16	97.00	88.00	0.00	273.00	304.75	440124.00	5.56	391.52	401.00
22	1	5	9367.00	26607.00	139.70	0	Spot (Block22, Row5, Column1)	2370.92	2168.50	1304.42	0.04	0.55	303.00	317.82	303.00	57.88	0.02	0.18	100.00	100.00	0.00	1865.50	2067.92	1261329.00	35.47	796.02	658.00
22	2	5	9662.00	26607.00	147.10	0	Spot (Block22, Row5, Column2)	2949.90	2719.00	1254.65	0.04	0.43	303.00	316.36	303.00	47.84	0.02	0.15	100.00	100.00	0.00	2416.00	2646.90	1761089.00	55.04	920.51	782.00
22	3	5	9966.00	26610.00	166.60	0	Spot (Block22, Row5, Column3)	593.06	567.00	171.45	0.02	0.29	301.00	316.55	301.00	54.30	0.02	0.17	96.00	89.00	0.00	266.00	292.06	457251.00	5.09	389.78	392.00
22	4	5	10263.00	26614.00	144.95	0	Spot (Block22, Row5, Column4)	1648.12	1230.00	1014.67	0.13	0.62	300.00	315.04	300.00	62.41	0.02	0.20	100.00	100.00	0.00	930.00	1348.12	944371.00	21.36	550.92	478.50
22	5	5	10567.00	26611.00	140.55	0	Spot (Block22, Row5, Column5)	14393.42	12608.00	8665.18	0.06	0.60	299.00	319.28	299.00	72.19	0.03	0.23	100.00	100.00	0.00	12309.00	14094.42	7729268.00	194.96	3236.59	2613.00
22	6	5	10862.00	26619.00	147.00	0	Spot (Block22, Row5, Column6)	666.45	637.50	199.49	0.02	0.30	301.00	317.32	301.00	48.08	0.02	0.15	99.00	97.00	0.00	336.50	365.45	391874.00	7.26	401.95	405.50
22	7	5	11172.00	26621.00	182.95	0	Spot (Block22, Row5, Column7)	533.29	503.00	119.61	0.03	0.22	304.00	321.35	304.00	46.90	0.02	0.15	97.00	92.00	0.00	199.00	229.29	500764.00	4.52	397.01	387.50
22	8	5	11465.00	26620.00	144.30	0	Spot (Block22, Row5, Column8)	4255.40	3319.50	3392.67	0.11	0.80	305.00	324.09	305.00	52.79	0.03	0.16	100.00	100.00	0.00	3014.50	3950.40	2417066.00	74.47	956.48	682.00
22	1	6	9359.00	26908.00	191.20	0	Spot (Block22, Row6, Column1)	1331.90	1175.00	630.77	0.05	0.47	306.00	327.18	306.00	66.54	0.03	0.20	100.00	100.00	0.00	869.00	1025.90	1373187.00	15.10	622.16	588.00
22	2	6	9662.00	26904.00	193.55	0	Spot (Block22, Row6, Column2)	478.32	481.00	88.87	0.00	0.19	310.00	333.52	310.00	60.84	0.03	0.18	95.00	64.00	0.00	171.00	168.32	507023.00	2.38	370.30	378.00
22	3	6	9953.00	26908.00	138.45	0	Spot (Block22, Row6, Column3)	4885.74	4317.00	2809.88	0.05	0.58	306.00	324.00	306.00	55.24	0.02	0.17	100.00	100.00	0.00	4011.00	4579.74	2535698.00	82.58	1412.24	1144.50
22	4	6	10256.00	26914.00	167.75	0	Spot (Block22, Row6, Column4)	532.74	488.00	159.27	0.04	0.30	303.00	322.25	303.00	67.80	0.03	0.21	93.00	67.00	0.00	185.00	229.74	415003.00	3.10	369.70	385.00
22	5	6	10562.00	26912.00	138.95	0	Spot (Block22, Row6, Column5)	17037.53	15479.50	9900.71	0.04	0.58	302.00	322.92	302.00	75.78	0.03	0.23	100.00	100.00	0.00	15177.50	16735.53	8995813.00	220.57	3499.08	2598.00
22	6	6	10870.00	26919.00	176.45	0	Spot (Block22, Row6, Column6)	495.81	433.00	163.62	0.06	0.33	301.00	317.79	301.00	55.94	0.02	0.18	90.00	58.00	0.00	132.00	194.81	431351.00	3.18	374.12	378.00
22	7	6	11163.00	26916.00	143.55	0	Spot (Block22, Row6, Column7)	3900.37	3517.50	2471.63	0.04	0.63	301.00	319.76	301.00	54.58	0.03	0.17	100.00	100.00	0.00	3216.50	3599.37	2176405.00	65.61	1034.81	769.00
22	8	6	11468.00	26923.00	143.55	0	Spot (Block22, Row6, Column8)	5502.56	4825.00	3719.27	0.06	0.68	303.00	321.57	303.00	54.85	0.03	0.17	100.00	100.00	0.00	4522.00	5199.56	3059424.00	94.45	1241.80	960.00
22	1	7	9351.00	27200.00	203.85	0	Spot (Block22, Row7, Column1)	440.04	409.00	73.88	0.03	0.17	302.00	316.29	302.00	52.62	0.02	0.17	91.00	51.00	0.00	107.00	138.04	518373.00	2.35	366.02	367.50
22	2	7	9653.00	27201.00	212.30	0	Spot (Block22, Row7, Column2)	393.51	382.00	75.71	0.01	0.19	306.00	319.39	306.00	46.15	0.02	0.14	68.00	32.00	0.00	76.00	87.51	506049.00	1.61	334.96	316.00
22	3	7	9952.00	27224.00	234.95	0	Spot (Block22, Row7, Column3)	357.44	332.00	68.70	0.03	0.19	303.00	315.32	303.00	47.95	0.02	0.15	48.00	20.00	0.00	29.00	54.44	568681.00	0.88	316.96	307.00
22	4	7	10269.00	27188.00	231.80	0	Spot (Block22, Row7, Column4)	361.91	380.00	59.33	0.02	0.16	299.00	309.52	299.00	45.35	0.02	0.15	53.00	44.00	0.00	81.00	62.91	558068.00	1.16	314.06	299.00
22	5	7	10564.00	27211.00	164.90	0	Spot (Block22, Row7, Column5)	995.16	933.00	375.82	0.03	0.38	300.00	316.12	300.00	62.34	0.02	0.20	100.00	99.00	0.00	633.00	695.16	752340.00	10.89	499.73	487.00
22	6	7	10858.00	27222.00	194.20	0	Spot (Block22, Row7, Column6)	508.48	491.00	96.67	0.02	0.19	304.00	320.95	304.00	58.07	0.02	0.18	96.00	79.00	0.00	187.00	204.48	542044.00	3.23	383.49	385.50
22	7	7	11151.00	27220.00	146.05	0	Spot (Block22, Row7, Column7)	3414.87	3128.00	1779.18	0.04	0.52	302.00	315.27	302.00	51.07	0.02	0.16	100.00	100.00	0.00	2826.00	3112.87	1973793.00	60.69	1074.19	758.50
22	8	7	11465.00	27219.00	185.70	0	Spot (Block22, Row7, Column8)	1107.32	1082.00	319.24	0.01	0.29	304.00	316.83	304.00	45.34	0.02	0.14	100.00	100.00	0.00	778.00	803.32	1072996.00	17.44	546.10	497.00
22	1	8	9350.00	27516.00	154.65	0	Spot (Block22, Row8, Column1)	569.28	513.50	159.05	0.04	0.28	299.00	306.60	299.00	36.41	0.01	0.12	98.00	97.00	0.00	214.50	270.28	372309.00	7.21	384.46	388.00
22	2	8	9660.00	27512.00	171.20	0	Spot (Block22, Row8, Column2)	580.38	511.00	204.96	0.06	0.35	302.00	312.55	302.00	39.05	0.01	0.12	97.00	94.00	0.00	209.00	278.38	475912.00	6.86	377.83	395.00
22	3	8	9946.00	27511.00	146.40	0	Spot (Block22, Row8, Column3)	1486.47	1057.00	1030.38	0.15	0.69	301.00	314.01	301.00	47.80	0.02	0.15	100.00	97.00	0.00	756.00	1185.47	868096.00	24.53	502.68	470.00
22	4	8	10259.00	27508.00	145.95	0	Spot (Block22, Row8, Column4)	4801.50	4611.00	2288.86	0.02	0.48	298.00	309.10	298.00	47.39	0.02	0.15	100.00	100.00	0.00	4313.00	4503.50	2780066.00	94.80	1270.20	1077.00
22	5	8	10571.00	27529.00	225.15	0	Spot (Block22, Row8, Column5)	357.07	368.00	47.26	0.01	0.13	305.00	321.59	305.00	55.03	0.02	0.17	50.00	9.00	0.00	63.00	52.07	519540.00	0.64	326.08	313.00
22	6	8	10863.00	27516.00	189.35	0	Spot (Block22, Row8, Column6)	1964.61	1633.00	1153.50	0.08	0.59	308.00	329.68	308.00	61.71	0.03	0.19	100.00	100.00	0.00	1325.00	1656.61	1986221.00	26.49	724.53	719.00
22	7	8	11158.00	27515.00	141.25	0	Spot (Block22, Row8, Column7)	1354.84	1208.00	651.14	0.05	0.48	304.00	319.98	304.00	52.94	0.02	0.17	100.00	100.00	0.00	904.00	1050.84	731616.00	19.55	590.38	568.50
22	8	8	11444.00	27512.00	148.65	0	Spot (Block22, Row8, Column8)	873.76	716.00	851.68	0.09	0.97	307.00	321.72	307.00	45.48	0.02	0.14	98.00	96.00	0.00	409.00	566.76	526877.00	12.14	448.61	405.00
23	1	1	13871.00	25426.00	152.00	0	Spot (Block23, Row1, Column1)	14160.28	12757.00	7796.56	0.05	0.55	396.00	412.38	396.00	88.47	0.02	0.21	100.00	100.00	0.00	12361.00	13764.28	8935135.00	155.40	3354.59	2483.50
23	2	1	14166.00	25433.00	153.15	0	Spot (Block23, Row1, Column2)	991.01	935.50	335.25	0.03	0.34	394.00	404.79	394.00	76.29	0.01	0.19	97.00	92.00	0.00	541.50	597.01	636229.00	7.68	558.93	525.50
23	3	1	14473.00	25435.00	157.65	0	Spot (Block23, Row1, Column3)	925.05	822.50	437.00	0.05	0.47	392.00	400.88	392.00	64.08	0.01	0.16	95.00	86.00	0.00	430.50	533.05	636435.00	8.18	504.30	503.00
23	4	1	14757.00	25438.00	170.55	0	Spot (Block23, Row1, Column4)	781.79	705.50	284.92	0.04	0.36	393.00	397.36	393.00	63.42	0.00	0.16	92.00	81.00	0.00	312.50	388.79	634814.00	6.06	470.94	437.50
23	5	1	15069.00	25437.00	151.00	0	Spot (Block23, Row1, Column5)	1793.93	1465.00	1080.50	0.09	0.60	394.00	401.28	394.00	70.58	0.01	0.18	100.00	96.00	0.00	1071.00	1399.93	1123003.00	19.73	670.62	618.50
23	6	1	15358.00	25444.00	152.95	0	Spot (Block23, Row1, Column6)	1647.98	1390.00	797.66	0.07	0.48	397.00	409.53	397.00	77.73	0.01	0.19	100.00	99.00	0.00	993.00	1250.98	1059654.00	15.93	653.62	646.00
23	7	1	15660.00	25439.00	147.75	0	Spot (Block23, Row1, Column7)	4546.91	4029.00	2609.17	0.05	0.57	397.00	419.45	397.00	130.28	0.02	0.31	100.00	100.00	0.00	3632.00	4149.91	2700864.00	31.68	1265.28	970.00
23	8	1	15955.00	25447.00	147.85	0	Spot (Block23, Row1, Column8)	42926.01	43315.50	18255.24	0.00	0.43	398.00	435.18	398.00	173.10	0.04	0.40	100.00	100.00	22.65	42917.50	42528.01	25584032.00	245.48	8501.56	6199.50
23	1	2	13866.00	25731.00	147.00	-50	Spot (Block23, Row2, Column1)	449.18	393.00	104.07	0.06	0.23	393.00	400.07	393.00	77.83	0.01	0.19	39.00	14.00	0.00	0.00	56.18	264567.00	0.63	427.88	399.00
23	2	2	14169.00	25734.00	140.00	0	Spot (Block23, Row2, Column2)	914.65	880.50	235.78	0.02	0.26	394.00	400.28	394.00	65.16	0.01	0.16	100.00	98.00	0.00	486.50	520.65	484767.00	7.89	547.29	518.00
23	3	2	14455.00	25742.00	248.55	0	Spot (Block23, Row2, Column3)	430.45	399.00	69.06	0.03	0.16	392.00	394.93	392.00	63.24	0.00	0.16	34.00	9.00	0.00	7.00	38.45	772231.00	0.56	407.56	395.00
23	4	2	14773.00	25731.00	176.50	0	Spot (Block23, Row2, Column4)	705.43	672.50	178.90	0.02	0.25	392.00	392.21	392.00	69.39	0.00	0.18	97.00	85.00	0.00	280.50	313.43	615131.00	4.51	481.81	498.00
23	5	2	15067.00	25731.00	185.80	0	Spot (Block23, Row2, Column5)	639.57	612.00	133.39	0.02	0.21	395.00	396.22	395.00	68.85	0.00	0.17	93.00	76.00	0.00	217.00	244.57	621024.00	3.53	503.55	502.00
23	6	2	15360.00	25734.00	170.85	0	Spot (Block23, Row2, Column6)	601.79	587.50	132.62	0.01	0.22	396.00	408.24	396.00	80.21	0.01	0.20	79.00	61.00	0.00	191.50	205.79	487446.00	2.41	475.53	477.00
23	7	2	15665.00	25743.00	168.85	0	Spot (Block23, Row2, Column7)	603.98	584.00	147.97	0.01	0.24	393.00	398.90	393.00	67.17	0.01	0.17	86.00	58.00	0.00	191.00	210.98	477748.00	3.05	441.35	414.00
23	8	2	15966.00	25744.00	147.00	-50	Spot (Block23, Row2, Column8)	445.99	411.50	60.72	0.03	0.14	398.00	418.88	398.00	130.23	0.02	0.31	7.00	0.00	0.00	13.50	47.99	263133.00	0.21	450.94	411.50
23	1	3	13864.00	26029.00	148.00	0	Spot (Block23, Row3, Column1)	1623.38	1428.00	858.51	0.06	0.53	392.00	394.76	392.00	67.89	0.00	0.17	100.00	96.00	0.00	1036.00	1231.38	962665.00	18.10	695.63	672.00
23	2	3	14168.00	26039.00	192.10	0	Spot (Block23, Row3, Column2)	478.80	492.00	89.66	0.01	0.19	391.00	390.57	391.00	60.45	0.00	0.15	59.00	27.00	0.00	101.00	87.80	499392.00	1.46	414.13	395.00
23	3	3	14455.00	26029.00	151.95	0	Spot (Block23, Row3, Column3)	850.06	778.50	370.57	0.04	0.44	391.00	392.56	391.00	68.76	0.00	0.18	98.00	91.00	0.00	387.50	459.06	538936.00	6.65	507.44	509.00
23	4	3	14762.00	26035.00	149.85	0	Spot (Block23, Row3, Column4)	2080.41	1979.00	1028.95	0.02	0.49	392.00	390.00	392.00	69.42	0.00	0.18	100.00	100.00	0.00	1587.00	1688.41	1279452.00	24.35	747.51	701.00
23	5	3	15064.00	26038.00	145.35	0	Spot (Block23, Row3, Column5)	733.31	685.00	310.13	0.03	0.42	397.00	399.20	397.00	73.33	0.00	0.18	97.00	81.00	0.00	288.00	336.31	421651.00	4.56	478.99	465.00
23	6	3	15366.00	26037.00	197.50	0	Spot (Block23, Row3, Column6)	1862.88	1577.00	908.72	0.07	0.49	397.00	409.38	397.00	77.46	0.01	0.19	100.00	100.00	0.00	1180.00	1465.88	2052897.00	18.77	818.11	812.50
23	7	3	15667.00	26045.00	148.50	0	Spot (Block23, Row3, Column7)	1336.27	1172.00	676.26	0.06	0.51	395.00	401.94	395.00	72.19	0.01	0.18	100.00	100.00	0.00	777.00	941.27	801763.00	12.94	609.77	591.50
23	8	3	15967.00	26043.00	163.75	0	Spot (Block23, Row3, Column8)	1403.07	1309.50	494.78	0.03	0.35	395.00	402.21	395.00	67.89	0.01	0.17	100.00	99.00	0.00	914.50	1008.07	1035469.00	14.74	643.96	610.00
23	1	4	13863.00	26330.00	147.70	0	Spot (Block23, Row4, Column1)	1869.93	1564.00	1038.18	0.08	0.56	395.00	394.93	395.00	62.77	0.00	0.16	100.00	100.00	0.00	1169.00	1474.93	1116349.00	23.50	712.53	678.50
23	2	4	14175.00	26332.00	182.85	0	Spot (Block23, Row4, Column2)	520.04	497.00	112.17	0.02	0.22	393.00	391.41	393.00	68.36	0.00	0.17	69.00	35.00	0.00	104.00	127.04	486756.00	1.88	440.47	418.00
23	3	4	14463.00	26333.00	147.55	0	Spot (Block23, Row4, Column3)	8048.98	7056.00	4693.05	0.06	0.58	389.00	387.47	389.00	71.61	0.00	0.18	100.00	100.00	0.00	6667.00	7659.98	4756947.00	106.99	1972.36	1536.00
23	4	4	14750.00	26344.00	205.50	0	Spot (Block23, Row4, Column4)	441.45	406.00	73.55	0.04	0.17	393.00	391.44	393.00	68.28	0.00	0.17	41.00	8.00	0.00	13.00	48.45	531947.00	0.73	406.47	395.00
23	5	4	15043.00	26333.00	184.55	0	Spot (Block23, Row4, Column5)	528.96	493.00	244.84	0.03	0.46	393.00	393.86	393.00	66.12	0.00	0.17	67.00	28.00	0.00	100.00	135.96	506210.00	2.04	442.07	436.00
23	6	4	15366.00	26332.00	198.20	0	Spot (Block23, Row4, Column6)	606.39	589.00	111.08	0.01	0.18	393.00	396.04	393.00	70.71	0.00	0.18	95.00	69.00	0.00	196.00	213.39	676731.00	2.98	456.14	435.50
23	7	4	15659.00	26342.00	154.30	0	Spot (Block23, Row4, Column7)	1224.19	1005.50	671.18	0.09	0.55	394.00	393.66	394.00	60.88	0.00	0.15	96.00	92.00	0.00	611.50	830.19	795722.00	13.64	557.82	529.50
23	8	4	15958.00	26349.00	161.05	0	Spot (Block23, Row4, Column8)	665.76	651.00	165.09	0.01	0.25	396.00	397.77	396.00	57.21	0.00	0.14	91.00	82.00	0.00	255.00	269.76	476021.00	4.68	472.24	471.50
23	1	5	13869.00	26631.00	148.65	0	Spot (Block23, Row5, Column1)	1491.27	1270.50	686.78	0.07	0.46	395.00	405.01	395.00	74.28	0.01	0.18	100.00	99.00	0.00	875.50	1096.27	897746.00	14.62	635.25	619.00
23	2	5	14168.00	26631.00	159.45	0	Spot (Block23, Row5, Column2)	1505.90	1457.00	529.69	0.01	0.35	394.00	400.62	394.00	68.89	0.01	0.17	100.00	100.00	0.00	1063.00	1111.90	1061661.00	16.05	656.64	640.00
23	3	5	14465.00	26630.00	170.20	0	Spot (Block23, Row5, Column3)	675.11	598.00	195.52	0.05	0.29	392.00	396.12	392.00	69.87	0.00	0.18	92.00	75.00	0.00	206.00	283.11	543466.00	3.99	451.97	431.50
23	4	5	14763.00	26637.00	149.35	0	Spot (Block23, Row5, Column4)	1588.20	1260.00	909.37	0.10	0.57	392.00	393.75	392.00	70.87	0.00	0.18	100.00	98.00	0.00	868.00	1196.20	975157.00	16.85	594.13	537.50
23	5	5	15068.00	26636.00	143.30	0	Spot (Block23, Row5, Column5)	8738.42	8072.00	5014.06	0.03	0.57	394.00	399.11	394.00	75.96	0.01	0.19	100.00	100.00	0.00	7678.00	8344.42	4849822.00	109.79	2132.31	1500.00
23	6	5	15363.00	26642.00	178.10	0	Spot (Block23, Row5, Column6)	571.57	533.00	139.00	0.03	0.24	393.00	394.21	393.00	64.05	0.00	0.16	80.00	51.00	0.00	140.00	178.57	508128.00	2.77	449.50	451.00
23	7	5	15670.00	26647.00	187.00	0	Spot (Block23, Row5, Column7)	1012.37	941.00	341.20	0.03	0.34	396.00	396.32	396.00	63.93	0.00	0.16	99.00	98.00	0.00	545.00	616.37	999205.00	9.64	574.57	576.00
23	8	5	15960.00	26643.00	145.65	0	Spot (Block23, Row5, Column8)	2665.59	2325.00	1624.44	0.06	0.61	397.00	400.08	397.00	59.46	0.00	0.15	100.00	100.00	0.00	1928.00	2268.59	1538045.00	38.10	822.44	731.00
23	1	6	13863.00	26935.00	194.90	0	Spot (Block23, Row6, Column1)	1719.38	1435.00	832.46	0.08	0.48	397.00	420.18	397.00	83.89	0.02	0.20	100.00	100.00	0.00	1038.00	1322.38	1844900.00	15.49	793.67	794.00
23	2	6	14168.00	26931.00	191.50	0	Spot (Block23, Row6, Column2)	844.67	783.50	219.08	0.03	0.26	400.00	430.42	400.00	86.05	0.03	0.20	98.00	93.00	0.00	383.50	444.67	875082.00	4.81	567.89	575.00
23	3	6	14455.00	26929.00	145.75	0	Spot (Block23, Row6, Column3)	3057.56	2748.00	1653.82	0.05	0.54	395.00	413.32	395.00	77.35	0.02	0.19	100.00	100.00	0.00	2353.00	2662.56	1764215.00	34.19	947.87	842.00
23	4	6	14763.00	26950.00	193.75	0	Spot (Block23, Row6, Column4)	552.90	516.00	118.38	0.03	0.21	393.00	399.05	393.00	72.27	0.01	0.18	83.00	45.00	0.00	123.00	159.90	585522.00	2.13	452.01	409.50
23	5	6	15060.00	26934.00	144.00	0	Spot (Block23, Row6, Column5)	8736.21	8108.00	4887.15	0.03	0.56	392.00	395.44	392.00	78.17	0.00	0.20	100.00	100.00	0.00	7716.00	8344.21	4935961.00	106.70	1919.40	1393.50
23	6	6	15358.00	26944.00	216.60	0	Spot (Block23, Row6, Column6)	488.95	481.00	108.22	0.01	0.22	393.00	393.28	393.00	65.09	0.00	0.17	58.00	24.00	0.00	88.00	95.95	655684.00	1.47	413.02	401.00
23	7	6	15661.00	26941.00	151.15	0	Spot (Block23, Row6, Column7)	1805.71	1593.50	924.39	0.05	0.51	395.00	399.25	395.00	66.43	0.00	0.17	100.00	100.00	0.00	1198.50	1410.71	1130376.00	21.17	681.69	622.50
23	8	6	15969.00	26942.00	148.05	0	Spot (Block23, Row6, Column8)	2667.77	2383.00	1479.04	0.05	0.55	395.00	401.02	395.00	62.66	0.01	0.16	100.00	100.00	0.00	1988.00	2272.77	1592661.00	36.18	884.44	764.00
23	1	7	13867.00	27223.00	179.25	0	Spot (Block23, Row7, Column1)	534.76	503.00	113.05	0.03	0.21	394.00	408.19	394.00	79.96	0.02	0.20	75.00	40.00	0.00	109.00	140.76	481815.00	1.58	454.01	416.50
23	2	7	14166.00	27242.00	172.65	0	Spot (Block23, Row7, Column2)	509.88	500.00	81.91	0.01	0.16	395.00	408.22	395.00	73.01	0.01	0.18	75.00	29.00	0.00	105.00	114.88	421674.00	1.39	444.80	418.00
23	3	7	14444.00	27260.00	241.40	0	Spot (Block23, Row7, Column3)	435.64	406.00	70.04	0.03	0.16	393.00	399.33	393.00	73.25	0.01	0.18	36.00	6.00	0.00	13.00	42.64	734059.00	0.50	405.85	396.00
23	4	7	14775.00	27236.00	209.90	0	Spot (Block23, Row7, Column4)	461.58	471.00	72.79	0.01	0.16	393.00	391.12	393.00	66.08	0.00	0.17	51.00	12.00	0.00	78.00	68.58	576057.00	1.07	411.08	398.00
23	5	7	15056.00	27234.00	209.95	0	Spot (Block23, Row7, Column5)	624.71	588.00	175.45	0.03	0.28	393.00	393.62	393.00	64.97	0.00	0.17	86.00	60.00	0.00	195.00	231.71	785888.00	3.56	447.36	432.50
23	6	7	15363.00	27241.00	187.05	0	Spot (Block23, Row7, Column6)	905.52	863.00	262.24	0.02	0.29	395.00	408.23	395.00	80.00	0.01	0.20	99.00	95.00	0.00	468.00	510.52	893751.00	6.22	525.17	507.00
23	7	7	15653.00	27245.00	152.10	0	Spot (Block23, Row7, Column7)	2007.53	1901.00	949.03	0.02	0.47	394.00	397.10	394.00	64.53	0.00	0.16	100.00	100.00	0.00	1507.00	1613.53	1274783.00	24.96	809.50	663.00
23	8	7	15964.00	27242.00	197.30	0	Spot (Block23, Row7, Column8)	751.02	753.00	173.51	0.00	0.23	393.00	397.53	393.00	60.13	0.00	0.15	99.00	92.00	0.00	360.00	358.02	827620.00	5.88	504.87	497.50
23	1	8	13845.00	27535.00	148.35	0	Spot (Block23, Row8, Column1)	850.38	791.00	282.17	0.03	0.33	393.00	401.08	393.00	68.90	0.01	0.17	99.00	89.00	0.00	398.00	457.38	508529.00	6.52	540.35	513.00
23	2	8	14159.00	27532.00	170.15	0	Spot (Block23, Row8, Column2)	550.28	509.00	102.90	0.03	0.19	393.00	398.30	393.00	61.60	0.01	0.15	86.00	45.00	0.00	116.00	157.28	443529.00	2.47	461.19	482.00
23	3	8	14450.00	27533.00	155.15	0	Spot (Block23, Row8, Column3)	1251.62	1073.00	709.75	0.07	0.57	391.00	393.82	391.00	61.37	0.00	0.16	99.00	89.00	0.00	682.00	860.62	827324.00	13.98	535.25	526.50
23	4	8	14759.00	27533.00	156.55	0	Spot (Block23, Row8, Column4)	2391.12	2116.00	1013.21	0.05	0.42	395.00	398.86	395.00	69.73	0.00	0.17	100.00	100.00	0.00	1721.00	1996.12	1614004.00	28.57	799.00	771.00
23	5	8	15045.00	27526.00	205.75	0	Spot (Block23, Row8, Column5)	450.51	422.00	76.17	0.03	0.17	396.00	406.74	396.00	76.34	0.01	0.19	39.00	9.00	0.00	26.00	54.51	542419.00	0.57	405.44	397.50
23	6	8	15366.00	27536.00	181.30	0	Spot (Block23, Row8, Column6)	2636.75	2081.50	1591.54	0.10	0.60	398.00	415.52	398.00	88.22	0.02	0.21	100.00	100.00	0.00	1683.50	2238.75	2425808.00	25.18	909.96	905.00
23	7	8	15662.00	27538.00	148.35	0	Spot (Block23, Row8, Column7)	913.28	858.00	299.65	0.03	0.33	394.00	407.27	394.00	74.49	0.01	0.18	99.00	93.00	0.00	464.00	519.28	550707.00	6.79	548.40	520.00
23	8	8	15945.00	27543.00	154.70	0	Spot (Block23, Row8, Column8)	703.56	681.50	168.70	0.01	0.24	394.00	403.31	394.00	59.36	0.01	0.15	98.00	89.00	0.00	287.50	309.56	462940.00	5.06	477.85	475.00
24	1	1	18373.00	25450.00	153.35	0	Spot (Block24, Row1, Column1)	16569.78	15301.00	8325.17	0.03	0.50	395.00	409.86	395.00	80.72	0.02	0.20	100.00	100.00	0.00	14906.00	16174.78	10687508.00	200.19	3702.14	2737.50
24	2	1	18668.00	25457.00	148.95	0	Spot (Block24, Row1, Column2)	1466.57	1433.00	550.93	0.01	0.38	394.00	399.78	394.00	69.29	0.01	0.17	100.00	100.00	0.00	1039.00	1072.57	894607.00	15.40	652.10	603.00
24	3	1	18972.00	25456.00	149.70	0	Spot (Block24, Row1, Column3)	1459.61	1343.50	723.13	0.04	0.50	393.00	393.61	393.00	50.41	0.00	0.13	100.00	100.00	0.00	950.50	1066.61	896202.00	21.15	626.71	594.00
24	4	1	19258.00	25456.00	152.30	0	Spot (Block24, Row1, Column4)	1263.68	1238.00	477.75	0.01	0.38	395.00	399.54	395.00	48.69	0.00	0.12	100.00	100.00	0.00	843.00	868.68	801170.00	17.75	613.97	586.00
24	5	1	19570.00	25461.00	148.70	0	Spot (Block24, Row1, Column5)	2939.66	2645.00	1785.94	0.05	0.61	396.00	402.93	396.00	49.13	0.01	0.12	100.00	100.00	0.00	2249.00	2543.66	1772612.00	51.64	937.78	802.50
24	6	1	19865.00	25462.00	146.05	0	Spot (Block24, Row1, Column6)	2619.77	2465.50	1208.69	0.03	0.46	402.00	414.89	402.00	52.02	0.01	0.13	100.00	100.00	0.00	2063.50	2217.77	1519469.00	42.38	967.83	815.50
24	7	1	20160.00	25465.00	148.10	0	Spot (Block24, Row1, Column7)	6557.08	6055.00	3417.07	0.03	0.52	405.00	432.71	405.00	136.13	0.03	0.31	100.00	100.00	0.00	5650.00	6152.08	3914575.00	44.99	1956.73	1706.50
24	8	1	20455.00	25469.00	150.40	0	Spot (Block24, Row1, Column8)	43057.60	42827.50	18271.58	0.00	0.42	422.00	473.85	422.00	187.91	0.05	0.40	100.00	100.00	24.76	42405.50	42635.60	26609744.00	226.62	7895.60	6134.00
24	1	2	18368.00	25754.00	209.20	0	Spot (Block24, Row2, Column1)	454.56	424.00	69.15	0.03	0.15	391.00	389.41	391.00	62.14	0.00	0.16	46.00	14.00	0.00	33.00	63.56	565478.00	1.05	409.36	398.00
24	2	2	18669.00	25756.00	134.85	0	Spot (Block24, Row2, Column2)	1482.79	1418.00	459.26	0.02	0.31	388.00	379.57	388.00	51.22	0.01	0.13	100.00	100.00	0.00	1030.00	1094.79	728051.00	21.54	661.18	648.00
24	3	2	18967.00	25753.00	226.05	0	Spot (Block24, Row2, Column3)	443.75	414.00	61.05	0.03	0.14	391.00	386.51	391.00	49.72	0.01	0.13	41.00	28.00	0.00	23.00	52.75	651421.00	1.15	401.83	397.00
24	4	2	19274.00	25761.00	173.70	0	Spot (Block24, Row2, Column4)	1127.23	1125.50	336.67	0.00	0.30	395.00	396.15	395.00	48.87	0.00	0.12	100.00	100.00	0.00	730.50	732.23	951378.00	14.96	595.04	597.00
24	5	2	19575.00	25755.00	188.10	0	Spot (Block24, Row2, Column5)	715.72	708.00	141.05	0.00	0.20	396.00	398.63	396.00	45.24	0.00	0.11	99.00	98.00	0.00	312.00	319.72	709274.00	7.01	493.74	488.00
24	6	2	19860.00	25758.00	166.05	0	Spot (Block24, Row2, Column6)	699.27	650.00	191.26	0.03	0.27	397.00	403.83	397.00	48.26	0.01	0.12	97.00	88.00	0.00	253.00	302.27	536343.00	6.12	466.22	445.00
24	7	2	20167.00	25762.00	163.30	0	Spot (Block24, Row2, Column7)	876.85	800.50	298.31	0.04	0.34	398.00	404.30	398.00	47.58	0.01	0.12	100.00	96.00	0.00	402.50	478.85	641854.00	9.93	522.10	510.00
24	8	2	20453.00	25750.00	229.45	0	Spot (Block24, Row2, Column8)	464.67	479.00	68.69	0.01	0.15	406.00	438.32	406.00	146.18	0.03	0.33	6.00	0.00	0.00	73.00	58.67	702123.00	0.18	424.09	405.00
24	1	3	18368.00	26053.00	151.65	0	Spot (Block24, Row3, Column1)	2576.82	2246.00	1471.37	0.06	0.57	391.00	386.02	391.00	45.53	0.01	0.12	100.00	100.00	0.00	1855.00	2185.82	1618245.00	48.12	852.75	720.50
24	2	3	18660.00	26060.00	201.55	0	Spot (Block24, Row3, Column2)	463.64	472.50	74.70	0.01	0.16	385.00	374.49	385.00	49.16	0.01	0.13	56.00	42.00	0.00	87.50	78.64	535045.00	1.81	406.93	393.50
24	3	3	18956.00	26055.00	151.45	0	Spot (Block24, Row3, Column3)	975.90	876.00	402.46	0.05	0.41	388.00	380.88	388.00	51.73	0.01	0.14	99.00	99.00	0.00	488.00	587.90	612866.00	11.50	546.71	517.50
24	4	3	19266.00	26059.00	151.00	0	Spot (Block24, Row3, Column4)	1960.52	1778.00	961.47	0.04	0.49	395.00	396.88	395.00	49.37	0.00	0.12	100.00	100.00	0.00	1383.00	1565.52	1223365.00	31.67	720.61	676.50
24	5	3	19576.00	26050.00	152.80	0	Spot (Block24, Row3, Column5)	803.41	611.00	889.53	0.12	1.11	396.00	402.81	396.00	74.24	0.01	0.18	93.00	73.00	0.00	215.00	407.41	516590.00	5.40	515.92	484.00
24	6	3	19869.00	26062.00	194.35	0	Spot (Block24, Row3, Column6)	1541.33	1427.00	614.00	0.03	0.40	396.00	407.55	396.00	77.53	0.01	0.19	100.00	100.00	0.00	1031.00	1145.33	1644601.00	14.62	747.69	759.50
24	7	3	20172.00	26068.00	146.75	0	Spot (Block24, Row3, Column7)	2254.02	1996.50	1207.70	0.05	0.54	401.00	409.88	401.00	47.28	0.01	0.12	100.00	100.00	0.00	1595.50	1853.02	1325364.00	39.01	845.91	730.00
24	8	3	20467.00	26066.00	159.95	0	Spot (Block24, Row3, Column8)	634.36	607.00	99.92	0.02	0.16	407.00	421.38	407.00	44.68	0.02	0.11	99.00	96.00	0.00	200.00	227.36	450394.00	4.77	499.58	500.00
24	1	4	18367.00	26352.00	147.60	0	Spot (Block24, Row4, Column1)	1976.18	1789.50	953.07	0.04	0.48	393.00	390.55	393.00	50.07	0.00	0.13	100.00	100.00	0.00	1396.50	1583.18	1189661.00	31.67	719.71	677.00
24	2	4	18661.00	26359.00	180.45	0	Spot (Block24, Row4, Column2)	646.51	601.00	150.08	0.03	0.23	389.00	382.52	389.00	54.07	0.01	0.14	94.00	85.00	0.00	212.00	257.51	588974.00	4.88	464.82	475.00
24	3	4	18966.00	26355.00	147.55	0	Spot (Block24, Row4, Column3)	6931.83	6542.00	3650.40	0.03	0.53	389.00	385.07	389.00	58.25	0.00	0.15	100.00	100.00	0.00	6153.00	6542.83	4110576.00	112.39	1823.22	1442.00
24	4	4	19253.00	26358.00	203.30	0	Spot (Block24, Row4, Column4)	478.80	491.00	65.75	0.01	0.14	392.00	391.78	392.00	54.44	0.00	0.14	65.00	34.00	0.00	99.00	86.80	562111.00	1.60	425.43	411.00
24	5	4	19534.00	26347.00	147.65	0	Spot (Block24, Row4, Column5)	530.44	513.00	80.96	0.01	0.15	392.00	395.72	392.00	72.82	0.00	0.18	84.00	36.00	0.00	121.00	138.44	315614.00	1.85	475.95	475.00
24	6	4	19870.00	26359.00	187.20	0	Spot (Block24, Row4, Column6)	730.46	713.00	128.95	0.01	0.18	395.00	401.79	395.00	72.86	0.01	0.18	99.00	91.00	0.00	318.00	335.46	716584.00	4.51	516.69	493.00
24	7	4	20160.00	26365.00	148.50	0	Spot (Block24, Row4, Column7)	1905.25	1578.00	1137.94	0.08	0.60	402.00	410.68	402.00	47.61	0.01	0.12	100.00	100.00	0.00	1176.00	1503.25	1137437.00	31.39	723.73	643.00
24	8	4	20476.00	26372.00	164.65	0	Spot (Block24, Row4, Column8)	890.86	824.50	282.94	0.03	0.32	412.00	428.62	412.00	48.20	0.02	0.11	100.00	98.00	0.00	412.50	478.86	668146.00	9.59	543.59	520.50
24	1	5	18371.00	26654.00	144.90	0	Spot (Block24, Row5, Column1)	2800.35	2568.00	1208.06	0.04	0.43	392.00	389.53	392.00	53.74	0.00	0.14	100.00	100.00	0.00	2176.00	2408.35	1601802.00	44.86	960.99	776.00
24	2	5	18653.00	26652.00	158.35	0	Spot (Block24, Row5, Column2)	590.34	578.00	103.99	0.01	0.18	391.00	387.80	391.00	49.96	0.00	0.13	96.00	80.00	0.00	187.00	199.34	409699.00	4.05	454.41	437.00
24	3	5	18964.00	26656.00	159.45	0	Spot (Block24, Row5, Column3)	1261.07	1143.00	512.10	0.04	0.41	389.00	386.61	389.00	53.96	0.00	0.14	100.00	100.00	0.00	754.00	872.07	882748.00	16.21	568.56	551.50
24	4	5	19265.00	26656.00	152.50	0	Spot (Block24, Row5, Column4)	1364.04	1144.00	637.53	0.08	0.47	390.00	387.34	390.00	60.65	0.00	0.16	100.00	100.00	0.00	754.00	974.04	871621.00	16.10	599.86	583.00
24	5	5	19566.00	26661.00	145.05	0	Spot (Block24, Row5, Column5)	11159.50	10680.50	5895.91	0.02	0.53	395.00	402.74	395.00	67.46	0.01	0.17	100.00	100.00	0.00	10285.50	10764.50	6383236.00	159.44	2714.80	2255.00
24	6	5	19863.00	26659.00	169.85	0	Spot (Block24, Row5, Column6)	731.77	687.00	197.35	0.03	0.27	396.00	406.60	396.00	57.25	0.01	0.14	99.00	91.00	0.00	291.00	335.77	589078.00	5.68	485.87	493.00
24	7	5	20166.00	26663.00	190.05	0	Spot (Block24, Row5, Column7)	1399.72	1244.50	519.96	0.05	0.37	402.00	418.72	402.00	66.74	0.02	0.16	100.00	100.00	0.00	842.50	997.72	1424918.00	14.70	701.63	705.00
24	8	5	20466.00	26665.00	147.10	0	Spot (Block24, Row5, Column8)	3759.47	3411.00	2372.51	0.04	0.63	409.00	426.75	409.00	54.59	0.02	0.13	100.00	100.00	0.00	3002.00	3350.47	2218089.00	61.05	1023.17	822.00
24	1	6	18362.00	26958.00	191.75	0	Spot (Block24, Row6, Column1)	1431.66	1231.00	605.61	0.07	0.42	394.00	395.92	394.00	58.03	0.00	0.15	100.00	99.00	0.00	837.00	1037.66	1481766.00	17.85	678.91	676.50
24	2	6	18662.00	26956.00	200.30	0	Spot (Block24, Row6, Column2)	978.86	919.50	279.04	0.03	0.29	390.00	388.05	390.00	51.86	0.00	0.13	100.00	100.00	0.00	529.50	588.86	1115895.00	11.39	589.87	583.00
24	3	6	18951.00	26954.00	145.95	0	Spot (Block24, Row6, Column3)	4201.37	3933.00	2322.26	0.03	0.55	389.00	385.75	389.00	54.54	0.00	0.14	100.00	100.00	0.00	3544.00	3812.37	2419991.00	69.96	1320.08	1054.50
24	4	6	19262.00	26957.00	178.80	0	Spot (Block24, Row6, Column4)	615.12	580.00	147.40	0.03	0.24	390.00	388.44	390.00	58.25	0.00	0.15	91.00	72.00	0.00	190.00	225.12	553609.00	3.89	444.89	424.00
24	5	6	19565.00	26958.00	145.60	0	Spot (Block24, Row6, Column5)	12534.14	12144.00	6733.54	0.01	0.54	393.00	403.49	393.00	71.25	0.01	0.18	100.00	100.00	0.00	11751.00	12141.14	7244732.00	170.27	2903.30	2238.00
24	6	6	19868.00	26951.00	175.70	0	Spot (Block24, Row6, Column6)	751.50	691.00	231.77	0.04	0.31	396.00	409.56	396.00	64.34	0.01	0.16	98.00	86.00	0.00	295.00	355.50	647038.00	5.31	493.87	488.00
24	7	6	20158.00	26961.00	150.55	0	Spot (Block24, Row6, Column7)	3161.50	2906.00	1669.91	0.04	0.53	401.00	419.27	401.00	68.28	0.02	0.16	100.00	100.00	0.00	2505.00	2760.50	1963294.00	40.16	1061.99	872.00
24	8	6	20473.00	26966.00	148.25	0	Spot (Block24, Row6, Column8)	4024.58	3417.00	2387.43	0.07	0.59	408.00	426.43	408.00	53.35	0.02	0.13	100.00	100.00	0.00	3009.00	3616.58	2422798.00	67.44	1224.67	973.00
24	1	7	18361.00	27255.00	168.75	0	Spot (Block24, Row7, Column1)	791.99	785.50	183.18	0.00	0.23	393.00	397.95	393.00	53.63	0.01	0.13	100.00	98.00	0.00	392.50	398.99	627255.00	7.35	515.47	511.00
24	2	7	18659.00	27251.00	170.15	0	Spot (Block24, Row7, Column2)	491.99	492.00	78.54	0.00	0.16	390.00	386.64	390.00	46.70	0.00	0.12	70.00	59.00	0.00	102.00	101.99	395070.00	2.26	427.70	409.00
24	3	7	18976.00	27260.00	222.90	0	Spot (Block24, Row7, Column3)	430.92	410.00	52.81	0.02	0.12	389.00	385.82	389.00	48.14	0.00	0.12	33.00	20.00	0.00	21.00	41.92	614065.00	0.94	396.65	395.00
24	4	7	19264.00	27263.00	157.45	0	Spot (Block24, Row7, Column4)	497.50	491.00	63.01	0.01	0.13	393.00	392.04	393.00	45.42	0.00	0.12	81.00	63.00	0.00	98.00	104.50	338799.00	2.32	422.15	406.00
24	5	7	19559.00	27258.00	174.30	0	Spot (Block24, Row7, Column5)	1034.34	1003.00	326.77	0.01	0.32	394.00	402.85	394.00	61.07	0.01	0.15	100.00	99.00	0.00	609.00	640.34	877123.00	10.34	561.42	531.50
24	6	7	19860.00	27260.00	194.70	0	Spot (Block24, Row7, Column6)	1114.38	1075.50	347.30	0.02	0.31	397.00	411.31	397.00	69.19	0.02	0.17	100.00	99.00	0.00	678.50	717.38	1199069.00	10.16	616.20	608.00
24	7	7	20158.00	27268.00	151.70	0	Spot (Block24, Row7, Column7)	3195.24	2871.00	1610.02	0.05	0.50	402.00	413.96	402.00	53.53	0.01	0.13	100.00	100.00	0.00	2469.00	2793.24	2022587.00	51.96	1170.77	937.00
24	8	7	20468.00	27262.00	191.05	0	Spot (Block24, Row7, Column8)	1012.03	975.00	198.26	0.02	0.20	413.00	431.77	413.00	50.94	0.02	0.12	100.00	100.00	0.00	562.00	599.03	1042395.00	11.39	626.81	601.00
24	1	8	18350.00	27567.00	146.20	0	Spot (Block24, Row8, Column1)	933.54	808.00	577.58	0.06	0.62	397.00	407.90	397.00	48.51	0.01	0.12	99.00	96.00	0.00	411.00	536.54	544254.00	10.84	525.77	502.50
24	2	8	18667.00	27555.00	156.15	0	Spot (Block24, Row8, Column2)	733.97	668.00	221.12	0.04	0.30	397.00	400.76	397.00	47.33	0.00	0.12	99.00	90.00	0.00	271.00	336.97	492492.00	7.04	493.99	492.50
24	3	8	18949.00	27558.00	150.30	0	Spot (Block24, Row8, Column3)	1660.57	1520.00	871.13	0.04	0.52	398.00	404.03	398.00	50.01	0.01	0.12	100.00	100.00	0.00	1122.00	1262.57	1029552.00	25.12	666.88	633.00
24	4	8	19260.00	27555.00	153.40	0	Spot (Block24, Row8, Column4)	910.24	888.00	226.40	0.01	0.25	398.00	405.80	398.00	46.99	0.01	0.12	99.00	99.00	0.00	490.00	512.24	591658.00	10.73	527.73	506.00
24	5	8	19548.00	27564.00	231.40	0	Spot (Block24, Row8, Column5)	468.34	481.00	57.64	0.01	0.12	402.00	417.79	402.00	61.35	0.02	0.15	57.00	11.00	0.00	79.00	66.34	720300.00	0.82	417.85	404.00
24	6	8	19863.00	27560.00	181.00	0	Spot (Block24, Row8, Column6)	2482.64	2031.00	1324.65	0.09	0.53	407.00	429.75	407.00	72.99	0.02	0.17	100.00	100.00	0.00	1624.00	2075.64	2276582.00	28.13	898.93	893.00
24	7	8	20158.00	27560.00	152.45	0	Spot (Block24, Row8, Column7)	1290.10	1134.50	510.88	0.06	0.40	411.00	430.16	411.00	60.40	0.02	0.14	100.00	99.00	0.00	723.50	879.10	823087.00	14.24	608.73	584.00
24	8	8	20447.00	27571.00	154.55	0	Spot (Block24, Row8, Column8)	736.35	699.00	230.27	0.02	0.31	423.00	442.60	423.00	51.46	0.02	0.12	99.00	91.00	0.00	276.00	313.35	483784.00	5.71	526.16	515.00
25	1	1	4849.00	29874.00	147.45	0	Spot (Block25, Row1, Column1)	16774.59	15825.50	8973.22	0.03	0.53	416.00	450.38	416.00	137.52	0.03	0.31	100.00	100.00	0.00	15409.50	16358.59	9930559.00	118.70	3800.82	2848.00
25	2	1	5146.00	29884.00	143.15	0	Spot (Block25, Row1, Column2)	35804.50	32683.00	19435.32	0.04	0.54	414.00	459.29	414.00	163.06	0.05	0.36	100.00	100.00	11.47	32269.00	35390.50	19978960.00	216.77	6218.78	4593.00
25	3	1	5450.00	29884.00	142.80	0	Spot (Block25, Row1, Column3)	1245.98	1103.00	464.44	0.05	0.37	410.00	447.70	410.00	126.06	0.04	0.28	99.00	97.00	0.00	693.00	835.98	689025.00	6.33	617.34	606.00
25	4	1	5740.00	29887.00	138.85	0	Spot (Block25, Row1, Column4)	27999.24	25905.00	15192.40	0.03	0.54	409.00	441.33	409.00	101.00	0.03	0.23	100.00	100.00	0.38	25496.00	27590.24	14587602.00	272.84	5668.51	3824.00
25	5	1	6042.00	29887.00	136.45	0	Spot (Block25, Row1, Column5)	2785.85	2578.00	1177.40	0.03	0.42	406.00	436.81	406.00	93.06	0.03	0.21	100.00	100.00	0.00	2172.00	2379.85	1384569.00	25.24	960.09	850.50
25	6	1	6335.00	29887.00	137.35	0	Spot (Block25, Row1, Column6)	15459.78	14327.00	8335.27	0.03	0.54	403.00	433.98	403.00	90.23	0.03	0.21	100.00	100.00	0.00	13924.00	15056.78	7946329.00	166.53	3217.77	2178.00
25	7	1	6635.00	29890.00	138.75	0	Spot (Block25, Row1, Column7)	21310.03	19783.50	11712.53	0.03	0.55	408.00	459.62	408.00	171.90	0.05	0.37	100.00	100.00	0.00	19375.50	20902.03	11038594.00	121.29	4726.66	3804.50
25	8	1	6931.00	29897.00	143.85	0	Spot (Block25, Row1, Column8)	41112.67	40658.00	18505.42	0.00	0.45	413.00	475.31	413.00	198.22	0.06	0.42	100.00	100.00	19.93	40245.00	40699.67	23105416.00	205.01	7514.61	6059.00
25	1	2	4837.00	30174.00	232.60	0	Spot (Block25, Row2, Column1)	481.22	487.00	54.51	0.01	0.11	407.00	421.23	407.00	60.41	0.01	0.14	66.00	7.00	0.00	80.00	74.22	748773.00	0.99	441.17	426.50
25	2	2	5137.00	30185.00	125.20	0	Spot (Block25, Row2, Column2)	1433.07	1371.00	365.10	0.02	0.25	401.00	423.56	401.00	119.45	0.02	0.28	100.00	100.00	0.00	970.00	1032.07	596158.00	8.45	680.37	662.00
25	3	2	5458.00	30165.00	202.70	0	Spot (Block25, Row2, Column3)	467.76	483.00	56.21	0.01	0.12	399.00	410.43	399.00	53.83	0.01	0.13	57.00	25.00	0.00	84.00	68.76	544477.00	1.07	430.00	421.00
25	4	2	5746.00	30188.00	184.10	0	Spot (Block25, Row2, Column4)	893.75	872.00	272.85	0.01	0.31	400.00	424.71	400.00	90.41	0.03	0.21	99.00	90.00	0.00	472.00	493.75	853535.00	5.19	546.68	529.50
25	5	2	6044.00	30182.00	166.40	0	Spot (Block25, Row2, Column5)	1259.12	1232.00	408.64	0.01	0.32	400.00	415.81	400.00	59.11	0.02	0.14	100.00	100.00	0.00	832.00	859.12	968264.00	14.27	647.42	594.00
25	6	2	6338.00	30187.00	145.60	0	Spot (Block25, Row2, Column6)	972.32	963.00	303.51	0.00	0.31	403.00	434.77	403.00	111.20	0.03	0.26	100.00	85.00	0.00	560.00	569.32	558113.00	4.83	550.86	525.50
25	7	2	6646.00	30191.00	146.15	0	Spot (Block25, Row2, Column7)	933.36	882.00	316.15	0.02	0.34	404.00	429.76	404.00	74.99	0.03	0.17	100.00	93.00	0.00	478.00	529.36	544150.00	6.72	545.92	512.50
25	8	2	6945.00	30191.00	232.55	0	Spot (Block25, Row2, Column8)	484.91	490.00	52.84	0.00	0.11	405.00	449.52	405.00	157.77	0.05	0.35	9.00	0.00	0.00	85.00	79.91	756454.00	0.22	454.42	475.00
25	1	3	4846.00	30478.00	139.20	0	Spot (Block25, Row3, Column1)	3289.58	3046.00	1387.54	0.03	0.42	406.00	425.74	406.00	71.44	0.02	0.17	100.00	100.00	0.00	2640.00	2883.58	1733608.00	40.09	1068.75	924.50
25	2	3	5145.00	30485.00	195.45	0	Spot (Block25, Row3, Column2)	480.80	488.00	69.61	0.01	0.14	403.00	423.95	403.00	72.84	0.02	0.17	59.00	12.00	0.00	85.00	77.80	521664.00	0.78	426.66	407.00
25	3	3	5435.00	30470.00	151.30	0	Spot (Block25, Row3, Column3)	787.56	689.00	495.20	0.06	0.63	400.00	422.71	400.00	127.72	0.02	0.30	82.00	56.00	0.00	289.00	387.56	493010.00	2.86	511.47	510.00
25	4	3	5743.00	30486.00	138.65	0	Spot (Block25, Row3, Column4)	34713.36	32532.50	18411.78	0.03	0.53	399.00	424.48	399.00	101.00	0.03	0.24	100.00	100.00	6.51	32133.50	34314.36	18120392.00	339.48	7560.83	5985.00
25	5	3	6032.00	30489.00	172.35	0	Spot (Block25, Row3, Column5)	554.75	529.00	103.25	0.02	0.19	400.00	428.77	400.00	115.91	0.03	0.27	55.00	21.00	0.00	129.00	154.75	459890.00	1.09	452.72	420.00
25	6	3	6344.00	30487.00	224.75	0	Spot (Block25, Row3, Column6)	6203.53	4129.00	4255.04	0.18	0.69	411.00	458.13	411.00	144.25	0.05	0.31	100.00	100.00	0.00	3718.00	5792.53	8970302.00	39.83	2084.26	2097.00
25	7	3	6645.00	30492.00	140.95	0	Spot (Block25, Row3, Column7)	1771.93	1689.50	666.73	0.02	0.38	411.00	448.66	411.00	110.41	0.04	0.25	100.00	100.00	0.00	1278.50	1360.93	953296.00	11.99	751.45	707.00
25	8	3	6945.00	30499.00	157.40	0	Spot (Block25, Row3, Column8)	990.98	949.00	284.52	0.02	0.29	408.00	433.59	408.00	60.64	0.03	0.14	99.00	97.00	0.00	541.00	582.98	672873.00	9.19	599.56	591.50
25	1	4	4842.00	30776.00	139.15	0	Spot (Block25, Row4, Column1)	32557.30	29326.00	17914.71	0.05	0.55	412.00	451.48	412.00	126.01	0.04	0.28	100.00	100.00	5.46	28914.00	32145.30	17287932.00	254.79	6669.84	5351.00
25	2	4	5143.00	30782.00	179.60	0	Spot (Block25, Row4, Column2)	2484.98	2196.50	1304.00	0.05	0.52	409.00	454.99	409.00	147.02	0.05	0.32	100.00	100.00	0.00	1787.50	2075.98	2251390.00	13.81	923.26	924.50
25	3	4	5444.00	30781.00	143.65	0	Spot (Block25, Row4, Column3)	62345.51	65535.00	7184.26	0.02	0.12	407.00	467.93	407.00	195.34	0.06	0.42	100.00	100.00	78.72	65128.00	61938.51	35163148.00	316.76	13927.99	10104.00
25	4	4	5725.00	30778.00	184.65	0	Spot (Block25, Row4, Column4)	564.64	576.50	85.74	0.01	0.15	402.00	432.55	402.00	138.24	0.03	0.32	54.00	12.00	0.00	174.50	162.64	543185.00	0.96	461.49	470.00
25	5	4	6034.00	30781.00	184.45	0	Spot (Block25, Row4, Column5)	536.36	494.00	184.60	0.04	0.34	402.00	418.93	402.00	102.05	0.02	0.24	37.00	20.00	0.00	92.00	134.36	513292.00	1.15	450.80	430.00
25	6	4	6341.00	30784.00	170.90	0	Spot (Block25, Row4, Column6)	2152.26	2108.00	733.70	0.01	0.34	411.00	440.84	411.00	95.15	0.03	0.22	100.00	100.00	0.00	1697.00	1741.26	1758399.00	17.99	861.41	805.50
25	7	4	6630.00	30790.00	138.65	0	Spot (Block25, Row4, Column7)	2294.81	2068.00	904.53	0.05	0.39	415.00	448.11	415.00	89.90	0.03	0.20	100.00	100.00	0.00	1653.00	1879.81	1177238.00	20.54	915.26	827.00
25	8	4	6948.00	30805.00	156.70	0	Spot (Block25, Row4, Column8)	753.50	747.00	168.44	0.00	0.22	415.00	445.70	415.00	77.28	0.03	0.17	97.00	91.00	0.00	332.00	338.50	509369.00	3.98	525.19	509.00
25	1	5	4843.00	31082.00	138.20	0	Spot (Block25, Row5, Column1)	46279.30	53346.00	20004.48	0.06	0.43	414.00	463.18	414.00	151.59	0.05	0.33	100.00	100.00	41.04	52932.00	45865.30	24019064.00	302.23	9241.93	6935.50
25	2	5	5140.00	31081.00	151.65	0	Spot (Block25, Row5, Column2)	1053.58	996.00	282.73	0.02	0.27	416.00	468.92	416.00	144.56	0.05	0.31	99.00	92.00	0.00	580.00	637.58	666915.00	4.04	576.88	549.00
25	3	5	5444.00	31086.00	146.45	0	Spot (Block25, Row5, Column3)	12130.27	10662.50	6969.52	0.06	0.57	416.00	486.47	416.00	196.37	0.07	0.40	100.00	100.00	0.00	10246.50	11714.27	7084077.00	59.30	2313.88	2004.00
25	4	5	5738.00	31086.00	136.80	0	Spot (Block25, Row5, Column4)	10210.18	9392.00	5183.55	0.04	0.51	407.00	456.41	407.00	155.68	0.05	0.34	100.00	100.00	0.00	8985.00	9803.18	5135723.00	62.65	2511.22	2262.00
25	5	5	6041.00	31087.00	139.55	0	Spot (Block25, Row5, Column5)	56450.26	65535.00	14425.36	0.06	0.26	410.00	456.00	410.00	162.75	0.05	0.36	100.00	100.00	65.23	65125.00	56040.26	30031740.00	344.05	13554.79	9659.50
25	6	5	6342.00	31088.00	154.60	0	Spot (Block25, Row5, Column6)	979.32	888.00	322.46	0.04	0.33	413.00	449.81	413.00	112.34	0.04	0.25	98.00	90.00	0.00	475.00	566.32	642436.00	4.71	562.66	548.00
25	7	5	6642.00	31095.00	168.10	0	Spot (Block25, Row5, Column7)	2088.90	2083.00	888.88	0.00	0.43	425.00	461.98	425.00	89.78	0.04	0.19	100.00	100.00	0.00	1658.00	1663.90	1635605.00	18.12	822.85	824.50
25	8	5	6943.00	31093.00	137.55	0	Spot (Block25, Row5, Column8)	3998.05	3513.00	1877.51	0.06	0.47	465.00	466.34	465.00	79.43	0.00	0.17	100.00	100.00	0.00	3048.00	3533.05	2058997.00	44.46	1180.22	1053.00
25	1	6	4838.00	31381.00	225.00	0	Spot (Block25, Row6, Column1)	5300.71	3320.00	3804.24	0.20	0.72	440.00	494.70	440.00	165.63	0.05	0.33	100.00	100.00	0.00	2880.00	4860.71	7696625.00	29.02	1809.45	1868.00
25	2	6	5139.00	31379.00	197.80	0	Spot (Block25, Row6, Column2)	1110.91	1016.00	376.29	0.04	0.34	432.00	466.17	432.00	121.62	0.03	0.26	100.00	93.00	0.00	584.00	678.91	1225334.00	5.30	669.87	665.00
25	3	6	5431.00	31382.00	138.75	0	Spot (Block25, Row6, Column3)	30130.71	27168.00	17695.50	0.04	0.59	418.00	464.61	418.00	140.29	0.05	0.30	100.00	100.00	2.30	26750.00	29712.71	15728229.00	211.46	6620.64	5334.00
25	4	6	5735.00	31387.00	184.05	0	Spot (Block25, Row6, Column4)	650.92	614.00	146.59	0.03	0.23	409.00	440.90	409.00	115.24	0.03	0.26	75.00	43.00	0.00	205.00	241.92	616423.00	1.82	489.78	492.00
25	5	6	6036.00	31387.00	137.15	0	Spot (Block25, Row6, Column5)	45985.14	50562.00	20056.53	0.04	0.44	417.00	465.03	417.00	160.80	0.05	0.35	100.00	100.00	38.43	50145.00	45568.14	23452520.00	283.08	9029.81	6289.00
25	6	6	6342.00	31387.00	140.35	0	Spot (Block25, Row6, Column6)	994.18	910.00	277.21	0.04	0.28	419.00	453.08	419.00	97.16	0.03	0.21	100.00	96.00	0.00	491.00	575.18	533876.00	5.57	597.31	587.00
25	7	6	6638.00	31390.00	138.45	0	Spot (Block25, Row6, Column7)	2325.88	2241.00	866.01	0.02	0.37	425.00	456.67	425.00	85.91	0.03	0.19	100.00	100.00	0.00	1816.00	1900.88	1204805.00	21.76	916.34	872.50
25	8	6	6948.00	31394.00	138.95	0	Spot (Block25, Row6, Column8)	3180.59	3052.00	1417.34	0.02	0.45	458.00	460.57	458.00	69.68	0.00	0.15	100.00	100.00	0.00	2594.00	2722.59	1657086.00	39.03	1056.64	891.50
25	1	7	4839.00	31680.00	159.05	0	Spot (Block25, Row7, Column1)	4123.82	3560.00	2160.12	0.06	0.52	455.00	490.87	455.00	140.78	0.03	0.29	100.00	100.00	0.00	3105.00	3668.82	2861930.00	25.81	1140.10	1143.50
25	2	7	5140.00	31678.00	147.20	0	Spot (Block25, Row7, Column2)	997.94	991.00	271.37	0.00	0.27	429.00	458.43	429.00	95.04	0.03	0.21	99.00	95.00	0.00	562.00	568.94	590779.00	5.68	581.22	569.00
25	3	7	5435.00	31687.00	180.25	0	Spot (Block25, Row7, Column3)	558.53	557.00	74.46	0.00	0.13	412.00	434.07	412.00	67.46	0.02	0.16	90.00	50.00	0.00	145.00	146.53	509377.00	1.84	484.75	485.00
25	4	7	5746.00	31688.00	148.95	0	Spot (Block25, Row7, Column4)	854.38	800.00	226.00	0.03	0.26	410.00	428.92	410.00	55.77	0.02	0.13	100.00	98.00	0.00	390.00	444.38	521172.00	7.63	565.13	539.00
25	5	7	6039.00	31686.00	180.70	0	Spot (Block25, Row7, Column5)	939.26	886.00	293.07	0.03	0.31	419.00	452.56	419.00	103.98	0.03	0.23	99.00	86.00	0.00	467.00	520.26	860364.00	4.68	595.26	598.50
25	6	7	6334.00	31688.00	203.35	0	Spot (Block25, Row7, Column6)	1173.93	1112.00	391.15	0.02	0.33	445.00	485.10	445.00	177.25	0.04	0.37	98.00	81.00	0.00	667.00	728.93	1375841.00	3.89	668.35	671.00
25	7	7	6623.00	31694.00	139.40	0	Spot (Block25, Row7, Column7)	9289.33	9188.00	4389.53	0.00	0.47	447.00	466.38	447.00	110.41	0.02	0.24	100.00	100.00	0.00	8741.00	8842.33	4895476.00	79.91	2679.53	1918.50
25	8	7	6941.00	31695.00	174.80	0	Spot (Block25, Row7, Column8)	3566.60	3603.00	1081.75	0.00	0.30	449.00	460.24	449.00	70.53	0.01	0.15	100.00	100.00	0.00	3154.00	3117.60	3049445.00	44.04	1241.34	1165.00
25	1	8	4824.00	31987.00	145.60	0	Spot (Block25, Row8, Column1)	901.74	872.00	221.16	0.01	0.25	450.00	464.82	450.00	84.94	0.01	0.18	99.00	89.00	0.00	422.00	451.74	522108.00	5.14	574.47	571.00
25	2	8	5140.00	31983.00	170.10	0	Spot (Block25, Row8, Column2)	718.96	678.00	198.34	0.03	0.28	426.00	443.19	426.00	47.38	0.02	0.11	98.00	85.00	0.00	252.00	292.96	576602.00	5.82	502.04	502.00
25	3	8	5426.00	31986.00	138.05	0	Spot (Block25, Row8, Column3)	2185.84	1957.00	866.30	0.05	0.40	422.00	443.79	422.00	58.05	0.02	0.13	100.00	100.00	0.00	1535.00	1763.84	1130077.00	30.01	841.38	774.00
25	4	8	5734.00	31987.00	145.00	0	Spot (Block25, Row8, Column4)	1655.56	1562.50	523.29	0.03	0.32	421.00	446.82	421.00	61.99	0.03	0.14	100.00	100.00	0.00	1141.50	1234.56	950293.00	19.50	740.73	709.50
25	5	8	6039.00	31998.00	196.95	0	Spot (Block25, Row8, Column5)	543.35	522.00	65.01	0.02	0.12	444.00	478.43	444.00	166.21	0.03	0.35	13.00	0.00	0.00	78.00	99.35	598230.00	0.39	496.45	496.00
25	6	8	6342.00	31987.00	209.30	0	Spot (Block25, Row8, Column6)	9191.93	5109.00	8024.97	0.26	0.87	478.00	522.56	478.00	234.03	0.04	0.45	100.00	100.00	0.00	4631.00	8713.93	11517492.00	37.04	2428.93	2355.00
25	7	8	6635.00	31990.00	138.70	0	Spot (Block25, Row8, Column7)	5541.38	5293.00	2806.71	0.02	0.51	485.00	500.26	485.00	160.75	0.01	0.32	100.00	100.00	0.00	4808.00	5056.38	2853813.00	31.36	1679.53	1468.50
25	8	8	6922.00	31989.00	141.70	0	Spot (Block25, Row8, Column8)	2879.80	2498.00	1771.34	0.06	0.62	484.00	478.23	484.00	75.37	0.01	0.16	100.00	100.00	0.00	2014.00	2395.80	1572369.00	31.86	1046.03	808.50
26	1	1	9348.00	29900.00	147.95	0	Spot (Block26, Row1, Column1)	13587.71	12388.00	7498.82	0.04	0.55	684.00	700.13	684.00	149.46	0.01	0.21	100.00	100.00	0.00	11704.00	12903.71	8111861.00	86.23	3558.83	2772.00
26	2	1	9644.00	29904.00	145.95	0	Spot (Block26, Row1, Column2)	1830.72	1665.00	706.31	0.04	0.39	691.00	713.81	691.00	147.95	0.01	0.21	99.00	95.00	0.00	974.00	1139.72	1063651.00	7.55	985.76	942.00
26	3	1	9949.00	29910.00	144.20	0	Spot (Block26, Row1, Column3)	3070.15	2609.00	1778.20	0.07	0.58	693.00	714.93	693.00	143.75	0.01	0.20	100.00	94.00	0.00	1916.00	2377.15	1740777.00	16.38	1149.43	1097.50
26	4	1	10237.00	29914.00	148.55	0	Spot (Block26, Row1, Column4)	1616.81	1533.00	518.70	0.02	0.32	691.00	720.01	691.00	148.16	0.02	0.21	99.00	91.00	0.00	842.00	925.81	973319.00	6.05	998.95	942.00
26	5	1	10544.00	29913.00	143.00	0	Spot (Block26, Row1, Column5)	8651.07	6693.50	6488.19	0.11	0.75	687.00	706.36	687.00	143.04	0.01	0.20	100.00	100.00	0.00	6006.50	7964.07	4844600.00	55.54	1923.37	1612.00
26	6	1	10835.00	29912.00	143.00	0	Spot (Block26, Row1, Column6)	5224.75	4655.50	2822.38	0.05	0.54	690.00	720.77	690.00	157.98	0.02	0.22	100.00	100.00	0.00	3965.50	4534.75	2904961.00	28.51	1705.23	1438.50
26	7	1	11135.00	29913.00	143.20	0	Spot (Block26, Row1, Column7)	19434.89	17120.50	12638.54	0.06	0.65	689.00	738.48	689.00	194.27	0.03	0.26	100.00	100.00	0.00	16431.50	18745.89	10922411.00	96.24	3778.64	2689.00
26	8	1	11431.00	29922.00	146.05	0	Spot (Block26, Row1, Column8)	37831.05	36932.00	18892.94	0.01	0.50	747.00	786.98	747.00	223.97	0.02	0.28	100.00	100.00	14.75	36185.00	37084.05	22055580.00	165.40	7693.53	5817.00
26	1	2	9317.00	30193.00	219.95	0	Spot (Block26, Row2, Column1)	830.00	797.00	151.18	0.02	0.18	689.00	701.58	689.00	145.81	0.01	0.21	42.00	15.00	0.00	108.00	141.00	1150385.00	0.88	764.00	738.00
26	2	2	9644.00	30207.00	137.50	0	Spot (Block26, Row2, Column2)	3061.24	2929.00	1018.59	0.02	0.33	688.00	698.14	688.00	153.17	0.01	0.22	100.00	100.00	0.00	2241.00	2373.24	1570417.00	15.43	1286.43	1221.00
26	3	2	9940.00	30187.00	188.30	0	Spot (Block26, Row2, Column3)	890.22	893.50	151.44	0.00	0.17	687.00	702.13	687.00	153.13	0.01	0.22	58.00	29.00	0.00	206.50	203.22	886657.00	1.23	764.16	777.00
26	4	2	10248.00	30214.00	176.20	0	Spot (Block26, Row2, Column4)	2268.68	2138.00	835.44	0.03	0.37	675.00	689.09	675.00	151.90	0.01	0.22	100.00	98.00	0.00	1463.00	1593.68	1966946.00	10.40	1109.11	1105.00
26	5	2	10555.00	30208.00	189.75	0	Spot (Block26, Row2, Column5)	876.42	882.00	168.67	0.00	0.19	668.00	664.93	668.00	140.27	0.00	0.21	58.00	31.00	0.00	214.00	208.42	885180.00	1.51	724.81	694.00
26	6	2	10833.00	30211.00	152.60	0	Spot (Block26, Row2, Column6)	1902.70	1635.00	826.85	0.07	0.43	677.00	686.27	677.00	151.78	0.01	0.22	99.00	94.00	0.00	958.00	1225.70	1215824.00	8.01	931.03	901.00
26	7	2	11144.00	30212.00	154.40	0	Spot (Block26, Row2, Column7)	1762.79	1492.50	853.60	0.07	0.48	681.00	692.92	681.00	151.47	0.01	0.22	94.00	84.00	0.00	811.50	1081.79	1145812.00	7.06	940.81	942.00
26	8	2	11457.00	30215.00	202.70	0	Spot (Block26, Row2, Column8)	850.83	787.50	177.44	0.03	0.21	705.00	758.13	705.00	192.98	0.03	0.25	37.00	11.00	0.00	82.50	145.83	992072.00	0.48	828.15	795.00
26	1	3	9345.00	30504.00	144.70	0	Spot (Block26, Row3, Column1)	8484.00	7166.00	5376.47	0.07	0.63	666.00	670.73	666.00	139.30	0.00	0.21	100.00	100.00	0.00	6500.00	7818.00	4844364.00	56.09	1981.64	1606.00
26	2	3	9646.00	30514.00	213.90	0	Spot (Block26, Row3, Column2)	812.09	810.00	159.11	0.00	0.20	639.00	665.81	639.00	141.23	0.02	0.21	59.00	23.00	0.00	171.00	173.09	1063840.00	1.04	697.82	686.50
26	3	3	9929.00	30504.00	154.15	0	Spot (Block26, Row3, Column3)	1459.70	1345.00	512.72	0.04	0.35	667.00	671.70	667.00	138.84	0.00	0.21	100.00	92.00	0.00	678.00	792.70	959024.00	5.68	856.61	843.00
26	4	3	10244.00	30510.00	145.80	0	Spot (Block26, Row3, Column4)	4417.99	3935.50	2394.26	0.05	0.54	663.00	672.30	663.00	149.65	0.01	0.22	100.00	100.00	0.00	3272.50	3754.99	2562436.00	25.03	1400.70	1200.00
26	5	3	10536.00	30521.00	173.55	0	Spot (Block26, Row3, Column5)	1003.95	969.00	250.14	0.02	0.25	613.00	660.14	613.00	151.74	0.03	0.23	83.00	53.00	0.00	356.00	390.95	839302.00	2.27	739.68	718.00
26	6	3	10842.00	30512.00	206.00	0	Spot (Block26, Row3, Column6)	4251.96	3368.00	2262.94	0.10	0.53	680.00	693.52	680.00	161.60	0.01	0.23	100.00	100.00	0.00	2688.00	3571.96	5136371.00	22.02	1665.70	1618.00
26	7	3	11145.00	30519.00	144.20	0	Spot (Block26, Row3, Column7)	5356.29	4332.00	3473.04	0.09	0.65	683.00	694.30	683.00	152.39	0.01	0.22	99.00	99.00	0.00	3649.00	4673.29	3037016.00	30.59	1461.23	1333.00
26	8	3	11449.00	30514.00	179.90	0	Spot (Block26, Row3, Column8)	1145.70	1111.50	285.60	0.01	0.25	691.00	730.40	691.00	155.59	0.02	0.21	83.00	66.00	0.00	420.50	454.70	1031127.00	2.67	811.52	794.00
26	1	4	9342.00	30802.00	142.20	0	Spot (Block26, Row4, Column1)	4414.82	3858.00	2408.87	0.06	0.55	620.00	662.19	620.00	139.63	0.03	0.21	100.00	100.00	0.00	3238.00	3794.82	2406077.00	26.88	1498.64	1308.00
26	2	4	9637.00	30812.00	199.85	0	Spot (Block26, Row4, Column2)	882.36	869.50	189.96	0.01	0.22	607.00	653.40	607.00	133.35	0.03	0.20	72.00	49.00	0.00	262.50	275.36	997063.00	1.72	777.91	741.00
26	3	4	9941.00	30807.00	142.00	0	Spot (Block26, Row4, Column3)	15422.47	14493.00	9001.67	0.03	0.58	663.00	670.98	663.00	140.78	0.01	0.21	100.00	100.00	0.00	13830.00	14759.47	8436093.00	104.78	3747.18	2665.00
26	4	4	10225.00	30821.00	179.70	0	Spot (Block26, Row4, Column4)	871.27	832.00	170.17	0.02	0.20	654.00	668.79	654.00	144.20	0.01	0.22	55.00	30.00	0.00	178.00	217.27	788496.00	1.40	778.46	763.50
26	5	4	10531.00	30811.00	160.75	0	Spot (Block26, Row4, Column5)	955.07	897.00	376.45	0.03	0.39	652.00	665.34	652.00	142.08	0.01	0.21	64.00	39.00	0.00	245.00	303.07	682873.00	2.04	767.12	719.00
26	6	4	10849.00	30812.00	181.10	0	Spot (Block26, Row4, Column6)	1116.15	1090.00	251.38	0.01	0.23	678.00	685.76	678.00	146.76	0.00	0.21	87.00	74.00	0.00	412.00	438.15	1026860.00	2.93	869.62	846.50
26	7	4	11132.00	30818.00	142.65	0	Spot (Block26, Row4, Column7)	4378.71	3483.50	3065.65	0.10	0.70	684.00	703.21	684.00	143.62	0.01	0.20	97.00	91.00	0.00	2799.50	3694.71	2399532.00	25.59	1444.66	1156.00
26	8	4	11442.00	30827.00	162.85	0	Spot (Block26, Row4, Column8)	1534.45	1382.50	566.49	0.05	0.37	700.00	745.57	700.00	152.79	0.03	0.20	94.00	83.00	0.00	682.50	834.45	1123216.00	5.16	900.61	910.50
26	1	5	9343.00	31105.00	139.90	0	Spot (Block26, Row5, Column1)	3357.55	2968.00	1703.06	0.05	0.51	669.00	674.40	669.00	150.81	0.00	0.22	100.00	99.00	0.00	2299.00	2688.55	1779504.00	17.79	1305.17	1131.00
26	2	5	9636.00	31109.00	175.10	0	Spot (Block26, Row5, Column2)	1170.51	1118.00	303.58	0.02	0.26	665.00	670.57	665.00	140.63	0.00	0.21	93.00	76.00	0.00	453.00	505.51	1005465.00	3.55	827.74	808.50
26	3	5	9933.00	31113.00	195.20	0	Spot (Block26, Row5, Column3)	1015.05	991.00	214.39	0.01	0.21	684.00	685.33	684.00	144.82	0.00	0.21	77.00	54.00	0.00	307.00	331.05	1097271.00	2.28	804.51	782.00
26	4	5	10240.00	31109.00	142.85	0	Spot (Block26, Row5, Column4)	3880.84	3338.00	2299.96	0.07	0.59	681.00	689.93	681.00	153.16	0.01	0.22	100.00	99.00	0.00	2657.00	3199.84	2153866.00	20.83	1283.47	1200.00
26	5	5	10543.00	31111.00	138.90	0	Spot (Block26, Row5, Column5)	24556.04	22636.00	14393.75	0.04	0.59	681.00	696.06	681.00	169.50	0.01	0.24	100.00	100.00	0.00	21955.00	23875.04	12842812.00	140.77	5383.17	4107.00
26	6	5	10842.00	31114.00	148.45	0	Spot (Block26, Row5, Column6)	2077.74	1902.00	864.25	0.04	0.42	679.00	687.80	679.00	145.76	0.01	0.21	100.00	99.00	0.00	1223.00	1398.74	1250797.00	9.54	1022.32	1026.00
26	7	5	11147.00	31125.00	172.85	0	Spot (Block26, Row5, Column7)	1630.72	1482.00	532.35	0.04	0.33	693.00	721.31	693.00	152.85	0.02	0.21	98.00	92.00	0.00	789.00	937.72	1360024.00	5.95	980.49	928.00
26	8	5	11441.00	31115.00	143.60	0	Spot (Block26, Row5, Column8)	11955.00	9101.00	9489.39	0.12	0.79	710.00	755.06	710.00	159.13	0.03	0.21	100.00	100.00	0.00	8391.00	11245.00	6706758.00	70.38	2433.41	1720.00
26	1	6	9334.00	31410.00	204.15	0	Spot (Block26, Row6, Column1)	3680.98	2837.00	2015.02	0.11	0.55	691.00	717.47	691.00	176.42	0.02	0.25	100.00	100.00	0.00	2146.00	2989.98	4391410.00	16.80	1616.28	1627.00
26	2	6	9636.00	31423.00	216.40	0	Spot (Block26, Row6, Column2)	1207.57	1182.00	277.16	0.01	0.23	696.00	730.76	696.00	171.27	0.02	0.23	92.00	69.00	0.00	486.00	511.57	1615732.00	2.78	896.15	889.50
26	3	6	9929.00	31408.00	140.55	0	Spot (Block26, Row6, Column3)	9518.78	8264.00	5433.20	0.06	0.57	692.00	723.46	692.00	161.41	0.02	0.22	100.00	100.00	0.00	7572.00	8826.78	5092545.00	54.49	2757.51	2034.50
26	4	6	10242.00	31427.00	162.80	0	Spot (Block26, Row6, Column4)	1325.47	1268.50	365.76	0.02	0.28	687.00	720.21	687.00	169.42	0.02	0.24	96.00	75.00	0.00	581.50	638.47	970241.00	3.57	902.04	899.00
26	5	6	10536.00	31412.00	138.40	0	Spot (Block26, Row6, Column5)	38165.36	37261.00	21102.72	0.01	0.55	688.00	719.03	688.00	187.30	0.02	0.26	100.00	100.00	18.97	36573.00	37477.36	19922368.00	199.93	7709.92	6184.00
26	6	6	10839.00	31421.00	187.35	0	Spot (Block26, Row6, Column6)	1187.45	1074.00	501.45	0.04	0.42	686.00	700.01	686.00	157.17	0.01	0.22	71.00	58.00	0.00	388.00	501.45	1172017.00	3.10	805.71	785.00
26	7	6	11139.00	31414.00	144.45	0	Spot (Block26, Row6, Column7)	8793.68	6892.00	5866.92	0.11	0.67	692.00	718.08	692.00	151.86	0.02	0.21	100.00	100.00	0.00	6200.00	8101.68	5012397.00	53.18	2073.50	1790.00
26	8	6	11444.00	31421.00	143.20	0	Spot (Block26, Row6, Column8)	12477.06	11030.00	8906.43	0.05	0.71	693.00	732.07	693.00	151.89	0.02	0.21	100.00	100.00	0.00	10337.00	11784.06	7024585.00	77.33	2503.44	1992.50
26	1	7	9328.00	31706.00	201.05	0	Spot (Block26, Row7, Column1)	854.18	828.00	154.64	0.01	0.18	678.00	686.79	678.00	155.30	0.01	0.23	49.00	22.00	0.00	150.00	176.18	978032.00	1.08	759.80	776.00
26	2	7	9634.00	31714.00	157.25	0	Spot (Block26, Row7, Column2)	940.72	886.00	229.27	0.03	0.24	676.00	688.09	676.00	144.75	0.01	0.21	58.00	38.00	0.00	210.00	264.72	634989.00	1.75	766.05	728.50
26	3	7	9940.00	31732.00	206.40	0	Spot (Block26, Row7, Column3)	793.36	793.00	148.67	0.00	0.19	677.00	691.91	677.00	156.97	0.01	0.23	32.00	10.00	0.00	116.00	116.36	964724.00	0.65	733.52	685.00
26	4	7	10245.00	31723.00	210.25	0	Spot (Block26, Row7, Column4)	829.00	799.00	177.80	0.02	0.21	664.00	679.26	664.00	149.43	0.01	0.22	45.00	22.00	0.00	135.00	165.00	1045371.00	1.00	716.68	697.00
26	5	7	10535.00	31715.00	169.00	0	Spot (Block26, Row7, Column5)	2295.11	2185.00	887.65	0.02	0.39	677.00	695.92	677.00	169.69	0.01	0.24	100.00	99.00	0.00	1508.00	1618.11	1820025.00	9.42	1099.59	1067.00
26	6	7	10838.00	31714.00	205.90	0	Spot (Block26, Row7, Column6)	1229.09	1135.50	320.92	0.03	0.26	692.00	720.74	692.00	173.20	0.02	0.24	90.00	66.00	0.00	443.50	537.09	1482283.00	2.94	883.82	855.00
26	7	7	11125.00	31719.00	147.35	0	Spot (Block26, Row7, Column7)	8323.43	7686.00	4696.39	0.03	0.56	688.00	718.27	688.00	152.94	0.02	0.21	100.00	100.00	0.00	6998.00	7635.43	4935796.00	49.73	2258.04	1682.00
26	8	7	11444.00	31722.00	185.85	0	Spot (Block26, Row7, Column8)	1690.26	1640.50	403.82	0.01	0.24	686.00	716.26	686.00	144.91	0.02	0.20	99.00	99.00	0.00	954.50	1004.26	1646310.00	6.72	1037.06	1023.00
26	1	8	9320.00	32019.00	188.80	0	Spot (Block26, Row8, Column1)	1015.76	989.00	279.81	0.01	0.28	676.00	674.65	676.00	130.50	0.00	0.19	76.00	56.00	0.00	313.00	339.76	1013725.00	2.61	767.63	714.00
26	2	8	9631.00	32007.00	160.45	0	Spot (Block26, Row8, Column2)	1373.43	1264.00	465.50	0.04	0.34	678.00	682.90	678.00	138.66	0.00	0.20	94.00	80.00	0.00	586.00	695.43	979256.00	4.98	846.71	805.50
26	3	8	9925.00	32010.00	145.35	0	Spot (Block26, Row8, Column3)	3938.14	3042.00	2805.64	0.11	0.71	682.00	694.54	682.00	141.32	0.01	0.20	99.00	96.00	0.00	2360.00	3256.14	2272305.00	22.95	1230.28	1112.00
26	4	8	10233.00	32010.00	158.70	0	Spot (Block26, Row8, Column4)	1423.52	1344.00	423.53	0.02	0.30	675.50	693.52	675.50	147.28	0.01	0.21	98.00	86.00	0.00	668.50	748.02	983650.00	4.96	872.96	905.00
26	5	8	10529.00	32014.00	197.25	0	Spot (Block26, Row8, Column5)	824.85	788.00	164.37	0.02	0.20	681.00	709.65	681.00	168.80	0.02	0.24	40.00	16.00	0.00	107.00	143.85	906505.00	0.68	723.89	692.00
26	6	8	10835.00	32013.00	194.70	0	Spot (Block26, Row8, Column6)	5521.45	4032.50	3481.45	0.14	0.63	700.00	746.64	700.00	189.40	0.03	0.25	100.00	100.00	0.00	3332.50	4821.45	5918993.00	25.21	1887.45	1865.00
26	7	8	11134.00	32012.00	144.25	0	Spot (Block26, Row8, Column7)	3193.15	2652.00	1638.77	0.08	0.51	697.00	737.96	697.00	164.69	0.02	0.22	100.00	100.00	0.00	1955.00	2496.15	1807325.00	14.91	1192.67	1119.00
26	8	8	11425.00	32019.00	149.90	0	Spot (Block26, Row8, Column8)	1309.34	1231.00	376.61	0.03	0.29	695.00	735.10	695.00	147.07	0.02	0.20	90.00	79.00	0.00	536.00	614.34	800008.00	3.90	905.23	889.00
27	1	1	13851.00	29924.00	154.20	0	Spot (Block27, Row1, Column1)	12235.64	10097.00	7480.43	0.08	0.61	68.00	72.66	68.00	34.53	0.03	0.48	100.00	100.00	0.00	10029.00	12167.64	7965399.00	352.24	1936.43	1364.00
27	2	1	14143.00	29931.00	147.00	-50	Spot (Block27, Row1, Column2)	69.59	70.00	13.30	0.00	0.19	67.00	69.11	67.00	23.34	0.01	0.34	3.00	0.00	0.00	3.00	2.59	40917.00	0.02	64.80	68.00
27	3	1	14444.00	29933.00	147.00	-50	Spot (Block27, Row1, Column3)	64.83	67.00	10.72	0.01	0.17	65.00	64.05	65.00	12.89	0.01	0.20	9.00	0.00	0.00	2.00	-0.17	37990.00	0.06	65.47	69.00
27	4	1	14744.00	29935.00	147.00	-50	Spot (Block27, Row1, Column4)	67.16	70.00	12.64	0.02	0.19	62.00	61.21	62.00	11.97	0.01	0.20	34.00	3.00	0.00	8.00	5.16	39560.00	0.50	62.05	66.00
27	5	1	15051.00	29880.00	106.40	0	Spot (Block27, Row1, Column5)	83.33	82.00	9.71	0.01	0.12	63.00	61.35	63.00	11.61	0.01	0.19	83.00	34.00	0.00	19.00	20.33	24248.00	1.89	74.89	75.00
27	6	1	15344.00	29939.00	147.00	-50	Spot (Block27, Row1, Column6)	72.60	74.00	9.60	0.01	0.13	63.00	61.86	63.00	10.95	0.01	0.18	50.00	10.00	0.00	11.00	9.60	42759.00	0.98	61.89	63.00
27	7	1	15644.00	29941.00	147.00	-50	Spot (Block27, Row1, Column7)	74.56	74.00	7.65	0.00	0.10	65.00	75.27	65.00	106.33	0.06	1.41	0.00	0.00	0.00	9.00	9.56	43841.00	-0.01	71.22	70.00
27	8	1	15932.00	29945.00	149.75	0	Spot (Block27, Row1, Column8)	39815.56	38315.00	18768.80	0.02	0.47	72.00	93.57	72.00	129.78	0.11	1.39	100.00	100.00	17.99	38243.00	39743.56	24566312.00	306.08	6071.38	4602.50
27	1	2	13842.00	30229.00	147.00	-50	Spot (Block27, Row2, Column1)	64.85	67.00	8.91	0.01	0.14	65.00	66.86	65.00	23.54	0.01	0.35	0.00	0.00	0.00	2.00	-0.15	38132.00	-0.09	63.98	66.00
27	2	2	14142.00	30231.00	147.00	-50	Spot (Block27, Row2, Column2)	72.16	73.00	8.48	0.01	0.12	65.00	63.76	65.00	11.29	0.01	0.18	34.00	1.00	0.00	8.00	7.16	42789.00	0.74	71.04	72.00
27	3	2	14442.00	30233.00	147.00	-50	Spot (Block27, Row2, Column3)	65.14	66.00	8.82	0.01	0.14	63.00	61.90	63.00	11.56	0.01	0.19	12.00	0.00	0.00	3.00	2.14	38434.00	0.28	64.71	67.00
27	4	2	14742.00	30235.00	147.00	-50	Spot (Block27, Row2, Column4)	64.42	66.00	12.07	0.01	0.19	62.00	60.66	62.00	12.22	0.01	0.20	20.00	1.00	0.00	4.00	2.42	37945.00	0.31	54.06	53.00
27	5	2	15037.00	30204.00	232.00	0	Spot (Block27, Row2, Column5)	73.48	74.00	10.61	0.00	0.14	60.00	59.42	60.00	12.36	0.00	0.21	55.00	15.00	0.00	14.00	13.48	113303.00	1.14	62.69	65.00
27	6	2	15342.00	30239.00	147.00	-50	Spot (Block27, Row2, Column6)	62.38	63.00	7.98	0.00	0.13	60.00	59.12	60.00	11.17	0.01	0.19	13.00	0.00	0.00	3.00	2.38	36681.00	0.29	61.97	62.00
27	7	2	15643.00	30241.00	147.00	-50	Spot (Block27, Row2, Column7)	65.40	65.00	10.33	0.00	0.16	64.00	62.60	64.00	12.16	0.01	0.19	15.00	0.00	0.00	1.00	1.40	38651.00	0.23	58.76	61.50
27	8	2	15943.00	30243.00	147.00	-50	Spot (Block27, Row2, Column8)	66.50	70.00	14.02	0.02	0.21	69.00	79.20	69.00	88.25	0.06	1.11	0.00	0.00	0.00	1.00	-2.50	39367.00	-0.14	63.03	63.00
27	1	3	13840.00	30529.00	147.00	-50	Spot (Block27, Row3, Column1)	69.48	70.00	6.75	0.00	0.10	63.00	62.51	63.00	10.25	0.00	0.16	28.00	0.00	0.00	7.00	6.48	40783.00	0.68	67.52	69.00
27	2	3	14141.00	30531.00	147.00	-50	Spot (Block27, Row3, Column2)	60.68	62.00	15.16	0.01	0.25	63.00	62.44	63.00	9.90	0.00	0.16	22.00	6.00	0.00	-1.00	-2.32	35800.00	-0.18	62.76	64.00
27	3	3	14440.00	30530.00	177.20	0	Spot (Block27, Row3, Column3)	95.11	95.00	14.10	0.00	0.15	64.00	62.96	64.00	10.24	0.01	0.16	92.00	76.00	0.00	31.00	31.11	83414.00	3.14	74.52	73.00
27	4	3	14741.00	30535.00	147.00	-50	Spot (Block27, Row3, Column4)	72.07	73.00	9.40	0.01	0.13	62.00	60.62	62.00	13.27	0.01	0.22	38.00	1.00	0.00	11.00	10.07	42304.00	0.86	67.69	71.00
27	5	3	15050.00	30569.00	200.40	0	Spot (Block27, Row3, Column5)	72.12	71.00	11.03	0.01	0.15	59.00	57.92	59.00	12.61	0.01	0.22	48.00	13.00	0.00	12.00	13.12	81779.00	1.13	62.84	64.00
27	6	3	15341.00	30539.00	147.00	-50	Spot (Block27, Row3, Column6)	70.28	71.00	9.22	0.00	0.13	61.00	59.80	61.00	11.20	0.01	0.19	43.00	5.00	0.00	10.00	9.28	41397.00	0.94	64.95	66.00
27	7	3	15641.00	30541.00	147.00	-50	Spot (Block27, Row3, Column7)	62.11	63.00	11.51	0.01	0.19	62.00	61.62	62.00	11.27	0.00	0.18	14.00	1.00	0.00	1.00	0.11	36396.00	0.04	58.66	60.00
27	8	3	15941.00	30543.00	147.00	-50	Spot (Block27, Row3, Column8)	65.37	65.00	7.99	0.00	0.12	66.00	65.58	66.00	12.04	0.00	0.18	6.00	0.00	0.00	-1.00	-0.63	38569.00	-0.02	68.38	68.00
27	1	4	13839.00	30830.00	147.00	-50	Spot (Block27, Row4, Column1)	63.74	62.00	12.42	0.01	0.19	61.00	60.10	61.00	11.28	0.01	0.19	25.00	7.00	0.00	1.00	2.74	37796.00	0.32	62.41	60.00
27	2	4	14139.00	30831.00	147.00	-50	Spot (Block27, Row4, Column2)	54.89	58.00	13.34	0.02	0.24	65.00	64.02	65.00	14.60	0.01	0.23	0.00	0.00	0.00	-7.00	-10.11	32332.00	-0.62	58.27	61.00
27	3	4	14439.00	30823.00	179.00	0	Spot (Block27, Row4, Column3)	111.76	113.00	15.46	0.00	0.14	66.00	64.36	66.00	15.11	0.01	0.23	96.00	84.00	0.00	47.00	45.76	100474.00	3.14	81.65	84.50
27	4	4	14739.00	30835.00	147.00	-50	Spot (Block27, Row4, Column4)	53.08	53.00	12.83	0.00	0.24	63.00	60.77	63.00	12.86	0.02	0.21	1.00	0.00	0.00	-10.00	-9.92	31267.00	-0.60	55.14	55.00
27	5	4	15003.00	30885.00	127.05	0	Spot (Block27, Row4, Column5)	85.52	77.00	58.31	0.05	0.68	63.00	62.18	63.00	11.26	0.01	0.18	58.00	25.00	0.00	14.00	22.52	36602.00	2.07	70.17	72.00
27	6	4	15340.00	30839.00	147.00	-50	Spot (Block27, Row4, Column6)	67.91	69.00	13.52	0.01	0.20	64.00	62.16	64.00	11.20	0.01	0.18	31.00	6.00	0.00	5.00	3.91	40271.00	0.51	69.97	71.00
27	7	4	15640.00	30841.00	147.00	-50	Spot (Block27, Row4, Column7)	66.02	67.00	9.27	0.01	0.14	62.00	60.42	62.00	11.79	0.01	0.20	22.00	0.00	0.00	5.00	4.02	38950.00	0.47	57.30	60.00
27	8	4	15959.00	30831.00	144.75	0	Spot (Block27, Row4, Column8)	83.16	83.00	12.24	0.00	0.15	64.00	63.27	64.00	11.73	0.00	0.19	74.00	34.00	0.00	19.00	19.16	47566.00	1.70	71.67	72.50
27	1	5	13856.00	31089.00	207.30	0	Spot (Block27, Row5, Column1)	75.55	77.00	9.62	0.01	0.13	62.00	61.60	62.00	11.49	0.00	0.19	62.00	16.00	0.00	15.00	13.55	92548.00	1.21	66.53	66.00
27	2	5	14170.00	31202.00	98.95	0	Spot (Block27, Row5, Column2)	93.20	92.00	11.72	0.01	0.13	65.00	65.09	65.00	11.51	0.00	0.18	92.00	64.00	0.00	27.00	28.20	22928.00	2.44	80.10	80.00
27	3	5	14438.00	31133.00	147.00	-50	Spot (Block27, Row5, Column3)	68.57	70.00	11.41	0.01	0.17	63.00	61.93	63.00	15.91	0.01	0.26	25.00	0.00	0.00	7.00	5.57	40253.00	0.42	65.89	64.50
27	4	5	14719.00	31146.00	166.05	0	Spot (Block27, Row5, Column4)	79.56	78.00	20.03	0.01	0.25	62.00	60.38	62.00	11.72	0.01	0.19	69.00	28.00	0.00	16.00	17.56	60940.00	1.64	63.96	66.00
27	5	5	15043.00	31135.00	153.90	0	Spot (Block27, Row5, Column5)	166.36	174.00	45.00	0.02	0.27	64.00	63.33	64.00	11.58	0.00	0.18	100.00	99.00	0.00	110.00	102.36	108469.00	8.89	91.42	91.00
27	6	5	15316.00	31183.00	171.05	0	Spot (Block27, Row5, Column6)	69.83	70.00	10.84	0.00	0.16	63.00	61.58	63.00	12.00	0.01	0.19	29.00	5.00	0.00	7.00	6.83	56914.00	0.69	66.45	67.50
27	7	5	15644.00	31130.00	190.75	0	Spot (Block27, Row5, Column7)	72.41	72.00	11.61	0.00	0.16	61.00	59.54	61.00	11.67	0.01	0.20	48.00	15.00	0.00	11.00	11.41	74439.00	1.10	65.89	66.00
27	8	5	15938.00	31143.00	147.00	-50	Spot (Block27, Row5, Column8)	70.96	71.00	9.18	0.00	0.13	63.00	62.11	63.00	12.27	0.01	0.20	32.00	2.00	0.00	8.00	7.96	41655.00	0.72	70.27	72.50
27	1	6	13804.00	31435.00	178.25	0	Spot (Block27, Row6, Column1)	75.97	76.00	10.05	0.00	0.13	64.00	63.40	64.00	11.04	0.00	0.17	53.00	14.00	0.00	12.00	11.97	67157.00	1.14	70.48	73.00
27	2	6	14136.00	31432.00	147.00	-50	Spot (Block27, Row6, Column2)	76.06	77.00	9.84	0.01	0.13	64.00	63.64	64.00	10.19	0.00	0.16	62.00	19.00	0.00	13.00	12.06	45177.00	1.22	69.12	69.00
27	3	6	14381.00	31408.00	243.35	0	Spot (Block27, Row6, Column3)	69.54	70.00	8.61	0.00	0.12	62.00	60.79	62.00	10.42	0.01	0.17	36.00	6.00	0.00	8.00	7.54	118843.00	0.84	63.16	64.00
27	4	6	14769.00	31383.00	123.65	0	Spot (Block27, Row6, Column4)	77.84	79.00	11.54	0.01	0.15	62.00	61.86	62.00	10.64	0.00	0.17	70.00	32.00	0.00	17.00	15.84	31525.00	1.50	68.99	69.00
27	5	6	15040.00	31436.00	151.15	0	Spot (Block27, Row6, Column5)	163.08	175.00	34.85	0.03	0.21	63.00	62.58	63.00	11.90	0.00	0.19	100.00	100.00	0.00	112.00	100.08	102089.00	8.45	91.60	92.00
27	6	6	15337.00	31439.00	147.00	-50	Spot (Block27, Row6, Column6)	60.41	64.00	14.41	0.03	0.24	62.00	60.65	62.00	12.35	0.01	0.20	15.00	1.00	0.00	2.00	-1.59	35459.00	-0.02	61.06	66.00
27	7	6	15637.00	31441.00	147.00	-50	Spot (Block27, Row6, Column7)	67.98	68.00	7.13	0.00	0.10	62.00	61.08	62.00	11.54	0.01	0.19	21.00	0.00	0.00	6.00	5.98	40244.00	0.60	66.76	68.00
27	8	6	15937.00	31443.00	147.00	-50	Spot (Block27, Row6, Column8)	63.33	62.00	8.58	0.01	0.14	62.00	61.75	62.00	10.51	0.00	0.17	13.00	2.00	0.00	0.00	1.33	37556.00	0.15	62.89	64.00
27	1	7	13835.00	31730.00	147.00	-50	Spot (Block27, Row7, Column1)	71.87	71.00	14.27	0.01	0.20	65.00	64.46	65.00	10.54	0.00	0.16	42.00	15.00	0.00	6.00	6.87	42616.00	0.70	71.23	69.50
27	2	7	14082.00	31745.00	210.35	0	Spot (Block27, Row7, Column2)	69.86	70.00	6.68	0.00	0.10	65.00	64.23	65.00	9.95	0.01	0.15	25.00	0.00	0.00	5.00	4.86	87889.00	0.57	67.85	69.00
27	3	7	14435.00	31734.00	147.00	-50	Spot (Block27, Row7, Column3)	63.44	64.00	9.67	0.00	0.15	63.00	62.99	63.00	11.63	0.00	0.18	11.00	0.00	0.00	1.00	0.44	37300.00	0.04	62.02	62.00
27	4	7	14735.00	31735.00	147.00	-50	Spot (Block27, Row7, Column4)	59.59	62.00	11.23	0.02	0.19	62.00	61.61	62.00	10.74	0.00	0.17	8.00	0.00	0.00	0.00	-2.41	35160.00	-0.19	58.99	61.00
27	5	7	15035.00	31737.00	147.00	-50	Spot (Block27, Row7, Column5)	70.99	72.00	10.59	0.01	0.15	62.00	60.68	62.00	11.14	0.01	0.18	43.00	8.00	0.00	10.00	8.99	41813.00	0.93	65.69	67.50
27	6	7	15335.00	31739.00	147.00	-50	Spot (Block27, Row7, Column6)	64.89	66.00	8.16	0.01	0.13	62.00	60.91	62.00	12.12	0.01	0.20	10.00	0.00	0.00	4.00	2.89	38091.00	0.33	66.24	68.00
27	7	7	15635.00	31741.00	147.00	-50	Spot (Block27, Row7, Column7)	72.51	72.00	9.14	0.00	0.13	63.00	61.53	63.00	12.18	0.01	0.20	33.00	6.00	0.00	9.00	9.51	42710.00	0.90	70.45	71.00
27	8	7	15933.00	31752.00	156.55	0	Spot (Block27, Row7, Column8)	73.38	74.00	7.34	0.00	0.10	63.00	61.79	63.00	11.27	0.01	0.18	46.00	2.00	0.00	11.00	10.38	49382.00	1.03	69.68	71.00
27	1	8	13824.00	32036.00	152.95	0	Spot (Block27, Row8, Column1)	228.60	203.00	101.21	0.05	0.44	65.00	63.86	65.00	11.62	0.01	0.18	100.00	99.00	0.00	138.00	163.60	147448.00	14.17	102.62	100.00
27	2	8	14134.00	32032.00	147.00	-50	Spot (Block27, Row8, Column2)	63.92	65.00	8.45	0.01	0.13	64.00	63.82	64.00	11.18	0.00	0.18	6.00	0.00	0.00	1.00	-0.08	37711.00	0.01	70.81	71.00
27	3	8	14434.00	32034.00	147.00	-50	Spot (Block27, Row8, Column3)	69.23	70.00	9.34	0.00	0.13	63.00	63.52	63.00	11.94	0.00	0.19	32.00	0.00	0.00	7.00	6.23	40779.00	0.48	65.34	66.00
27	4	8	14784.00	32042.00	151.85	0	Spot (Block27, Row8, Column4)	77.26	77.00	9.91	0.00	0.13	63.00	62.27	63.00	10.20	0.01	0.16	65.00	27.00	0.00	14.00	14.26	48827.00	1.47	69.15	67.00
27	5	8	15034.00	32037.00	147.00	-50	Spot (Block27, Row8, Column5)	55.70	58.00	12.00	0.02	0.22	64.00	62.85	64.00	10.66	0.01	0.17	2.00	0.00	0.00	-6.00	-8.30	32806.00	-0.67	60.35	61.00
27	6	8	15389.00	32042.00	151.35	0	Spot (Block27, Row8, Column6)	84.51	84.00	10.22	0.00	0.12	64.00	62.39	64.00	11.56	0.01	0.19	78.00	38.00	0.00	20.00	20.51	53323.00	1.91	72.33	73.00
27	7	8	15626.00	32035.00	226.90	0	Spot (Block27, Row8, Column7)	72.86	73.00	11.21	0.00	0.15	61.00	59.97	61.00	12.14	0.01	0.20	48.00	11.00	0.00	12.00	11.86	107610.00	1.06	61.26	62.00
27	8	8	15927.00	32051.00	154.30	0	Spot (Block27, Row8, Column8)	146.26	116.00	175.33	0.10	1.20	62.00	61.42	62.00	11.45	0.00	0.19	99.00	92.00	0.00	54.00	84.26	95509.00	7.41	83.99	82.00
28	1	1	18350.00	29948.00	152.65	0	Spot (Block28, Row1, Column1)	17401.27	15593.00	8985.70	0.05	0.52	438.00	462.64	438.00	90.73	0.02	0.20	100.00	100.00	0.00	15155.00	16963.27	11136811.00	186.69	3784.01	3012.00
28	2	1	18638.00	29955.00	148.30	0	Spot (Block28, Row1, Column2)	2459.37	2378.00	957.41	0.01	0.39	435.00	457.32	435.00	75.14	0.02	0.16	100.00	100.00	0.00	1943.00	2024.37	1478079.00	26.65	906.32	847.50
28	3	1	18945.00	29954.00	151.95	0	Spot (Block28, Row1, Column3)	1222.70	1134.00	489.76	0.03	0.40	461.00	457.21	461.00	62.91	0.00	0.14	100.00	100.00	0.00	673.00	761.70	776415.00	12.17	629.68	619.50
28	4	1	19237.00	29958.00	147.80	0	Spot (Block28, Row1, Column4)	2114.45	1992.50	904.08	0.03	0.43	476.00	465.14	476.00	65.22	0.01	0.14	100.00	100.00	0.00	1516.50	1638.45	1268668.00	25.29	797.04	721.50
28	5	1	19546.00	29959.00	151.70	0	Spot (Block28, Row1, Column5)	2636.11	2111.00	1625.16	0.10	0.62	479.00	470.55	479.00	71.57	0.01	0.15	100.00	100.00	0.00	1632.00	2157.11	1666021.00	30.26	884.26	798.00
28	6	1	19841.00	29959.00	150.55	0	Spot (Block28, Row1, Column6)	2452.79	2221.50	1200.05	0.04	0.49	491.00	493.58	491.00	82.04	0.00	0.17	99.00	99.00	0.00	1730.50	1961.79	1530539.00	23.88	985.05	799.00
28	7	1	20137.00	29960.00	147.00	0	Spot (Block28, Row1, Column7)	8140.59	7981.00	4307.67	0.01	0.53	501.00	533.56	501.00	140.33	0.03	0.26	100.00	100.00	0.00	7480.00	7639.59	4802948.00	54.21	2240.28	1657.00
28	8	1	20431.00	29967.00	149.90	0	Spot (Block28, Row1, Column8)	43978.48	44922.00	18385.82	0.01	0.42	565.00	589.75	565.00	197.08	0.02	0.33	100.00	100.00	25.73	44357.00	43413.48	27178860.00	220.16	9429.87	7099.00
28	1	2	18343.00	30240.00	203.35	0	Spot (Block28, Row2, Column1)	505.19	496.00	69.76	0.01	0.14	437.00	457.75	437.00	77.97	0.02	0.17	26.00	11.00	0.00	59.00	68.19	593594.00	0.61	462.35	464.00
28	2	2	18649.00	30254.00	135.30	0	Spot (Block28, Row2, Column2)	1452.95	1415.00	360.94	0.01	0.25	417.00	445.99	417.00	65.34	0.03	0.15	100.00	100.00	0.00	998.00	1035.95	719212.00	15.41	722.41	695.50
28	3	2	18961.00	30255.00	192.35	0	Spot (Block28, Row2, Column3)	567.78	580.00	81.24	0.01	0.14	423.50	448.43	423.50	59.94	0.02	0.13	92.00	55.00	0.00	156.50	144.28	595599.00	1.99	481.86	491.00
28	4	2	19249.00	30255.00	171.70	0	Spot (Block28, Row2, Column4)	1068.34	972.00	298.59	0.04	0.28	432.50	455.16	432.50	61.37	0.02	0.13	100.00	99.00	0.00	539.50	635.84	876040.00	9.99	618.73	615.00
28	5	2	19547.00	30259.00	194.90	0	Spot (Block28, Row2, Column5)	741.24	706.50	135.32	0.02	0.18	456.00	459.69	456.00	61.38	0.00	0.13	98.00	90.00	0.00	250.50	285.24	794605.00	4.59	532.46	513.00
28	6	2	19839.00	30254.00	166.00	0	Spot (Block28, Row2, Column6)	842.80	768.50	219.30	0.04	0.26	487.00	484.05	487.00	73.01	0.00	0.15	94.00	81.00	0.00	281.50	355.80	643903.00	4.91	576.71	595.00
28	7	2	20145.00	30264.00	163.45	0	Spot (Block28, Row2, Column7)	963.92	864.00	288.85	0.05	0.30	498.00	504.10	498.00	69.39	0.01	0.14	99.00	93.00	0.00	366.00	465.92	715229.00	6.63	601.98	597.00
28	8	2	20450.00	30246.00	183.30	0	Spot (Block28, Row2, Column8)	598.29	601.00	43.80	0.00	0.07	512.00	556.00	512.00	157.31	0.04	0.28	8.00	0.00	0.00	89.00	86.29	567777.00	0.27	570.22	590.00
28	1	3	18347.00	30551.00	151.20	0	Spot (Block28, Row3, Column1)	2615.77	2383.00	1422.82	0.04	0.54	420.00	448.44	420.00	68.88	0.03	0.15	100.00	100.00	0.00	1963.00	2195.77	1637471.00	31.47	859.00	797.00
28	2	3	18641.00	30565.00	184.10	0	Spot (Block28, Row3, Column2)	637.17	606.00	130.06	0.02	0.20	425.00	452.53	425.00	67.14	0.03	0.15	89.00	72.00	0.00	181.00	212.17	607221.00	2.75	512.74	499.00
28	3	3	18933.00	30541.00	146.85	0	Spot (Block28, Row3, Column3)	2890.27	2275.00	3587.38	0.10	1.24	426.00	455.40	426.00	71.80	0.03	0.16	100.00	99.00	0.00	1849.00	2464.27	1696591.00	33.91	1089.34	774.00
28	4	3	19247.00	30558.00	147.55	0	Spot (Block28, Row3, Column4)	2716.45	2555.50	1261.42	0.03	0.46	441.00	456.14	441.00	59.74	0.01	0.13	100.00	100.00	0.00	2114.50	2275.45	1624435.00	37.84	978.73	853.50
28	5	3	19550.00	30552.00	152.85	0	Spot (Block28, Row3, Column5)	1257.91	1161.00	537.90	0.03	0.43	482.00	471.34	482.00	65.91	0.01	0.14	98.00	94.00	0.00	679.00	775.91	806319.00	11.93	647.81	574.00
28	6	3	19845.00	30559.00	204.65	0	Spot (Block28, Row3, Column6)	2121.85	1846.00	904.31	0.06	0.43	494.00	492.75	494.00	80.01	0.00	0.16	100.00	100.00	0.00	1352.00	1627.85	2537727.00	20.36	998.11	992.50
28	7	3	20147.00	30564.00	152.25	0	Spot (Block28, Row3, Column7)	1904.73	1677.00	918.76	0.06	0.48	499.00	505.93	499.00	76.51	0.01	0.15	100.00	100.00	0.00	1178.00	1405.73	1205697.00	18.28	758.97	721.00
28	8	3	20444.00	30572.00	155.80	0	Spot (Block28, Row3, Column8)	2329.15	2171.50	916.35	0.03	0.39	505.00	522.84	505.00	65.26	0.02	0.12	100.00	100.00	0.00	1666.50	1824.15	1555872.00	27.68	1012.28	909.50
28	1	4	18343.00	30849.00	147.20	0	Spot (Block28, Row4, Column1)	2634.68	2466.00	1242.10	0.03	0.47	452.00	459.32	452.00	67.85	0.01	0.15	100.00	100.00	0.00	2014.00	2182.68	1557097.00	32.06	925.18	812.00
28	2	4	18646.00	30861.00	193.50	0	Spot (Block28, Row4, Column2)	664.92	657.00	118.29	0.01	0.18	481.00	474.95	481.00	75.83	0.01	0.16	84.00	51.00	0.00	176.00	183.92	702824.00	2.51	538.86	525.00
28	3	4	18942.00	30854.00	146.00	0	Spot (Block28, Row4, Column3)	13696.00	12589.50	6992.76	0.04	0.51	482.00	476.34	482.00	77.52	0.01	0.16	100.00	100.00	0.00	12107.50	13214.00	7971075.00	170.53	3140.63	2429.50
28	4	4	19223.00	30868.00	195.90	0	Spot (Block28, Row4, Column4)	582.46	589.00	88.31	0.00	0.15	480.00	471.63	480.00	69.48	0.01	0.15	61.00	27.00	0.00	109.00	102.46	631392.00	1.60	500.50	495.00
28	5	4	19523.00	30849.00	155.20	0	Spot (Block28, Row4, Column5)	979.90	768.00	1030.66	0.11	1.05	490.00	479.07	490.00	71.18	0.01	0.15	96.00	80.00	0.00	278.00	489.90	647715.00	7.04	612.46	584.50
28	6	4	19846.00	30859.00	190.45	0	Spot (Block28, Row4, Column6)	901.49	887.00	145.60	0.01	0.16	496.00	493.78	496.00	67.45	0.00	0.14	100.00	98.00	0.00	391.00	405.49	922229.00	6.05	624.84	601.00
28	7	4	20135.00	30862.00	148.70	0	Spot (Block28, Row4, Column7)	1659.23	1439.50	887.05	0.06	0.53	501.00	510.32	501.00	61.04	0.01	0.12	99.00	99.00	0.00	938.50	1158.23	1002172.00	18.82	730.85	670.00
28	8	4	20448.00	30874.00	160.20	0	Spot (Block28, Row4, Column8)	872.00	849.00	191.02	0.01	0.22	506.00	526.48	506.00	58.37	0.02	0.11	99.00	94.00	0.00	343.00	366.00	618248.00	5.92	614.33	607.00
28	1	5	18344.00	31154.00	143.55	0	Spot (Block28, Row5, Column1)	4257.14	3982.00	1934.46	0.03	0.45	479.00	475.04	479.00	76.70	0.00	0.16	100.00	100.00	0.00	3503.00	3778.14	2392512.00	49.31	1340.68	1082.00
28	2	5	18639.00	31153.00	154.85	0	Spot (Block28, Row5, Column2)	2640.98	2376.50	995.34	0.05	0.38	485.00	479.34	485.00	75.16	0.01	0.16	100.00	100.00	0.00	1891.50	2155.98	1743047.00	28.76	956.86	882.00
28	3	5	18938.00	31160.00	167.80	0	Spot (Block28, Row5, Column3)	1081.04	1022.00	344.71	0.02	0.32	489.00	486.02	489.00	76.06	0.00	0.16	98.00	95.00	0.00	533.00	592.04	844289.00	7.82	620.09	621.00
28	4	5	19238.00	31159.00	148.75	0	Spot (Block28, Row5, Column4)	1578.69	1503.00	683.71	0.02	0.43	487.00	483.97	487.00	88.17	0.00	0.18	100.00	100.00	0.00	1016.00	1091.69	953529.00	12.42	711.62	702.50
28	5	5	19541.00	31156.00	144.30	0	Spot (Block28, Row5, Column5)	18448.38	16981.50	9741.67	0.04	0.53	494.00	499.06	494.00	102.56	0.00	0.21	100.00	100.00	0.00	16487.50	17954.38	10404883.00	175.01	4181.38	3346.50
28	6	5	19846.00	31166.00	173.35	0	Spot (Block28, Row5, Column6)	887.86	828.00	241.51	0.03	0.27	498.00	507.81	498.00	70.20	0.01	0.14	96.00	83.00	0.00	330.00	389.86	743137.00	5.41	592.08	595.00
28	7	5	20143.00	31163.00	173.60	0	Spot (Block28, Row5, Column7)	1401.76	1399.50	397.35	0.00	0.28	505.00	524.48	505.00	67.20	0.02	0.13	100.00	100.00	0.00	894.50	896.76	1174678.00	13.05	774.90	768.50
28	8	5	20442.00	31163.00	145.95	0	Spot (Block28, Row5, Column8)	4069.30	3361.50	2632.45	0.08	0.65	507.00	527.10	507.00	62.40	0.02	0.12	100.00	100.00	0.00	2854.50	3562.30	2360192.00	56.76	1254.12	1039.00
28	1	6	18338.00	31456.00	207.05	0	Spot (Block28, Row6, Column1)	1856.78	1558.00	855.49	0.08	0.46	472.00	470.56	472.00	80.56	0.00	0.17	100.00	100.00	0.00	1086.00	1384.78	2265268.00	17.21	884.20	873.00
28	2	6	18639.00	31452.00	203.15	0	Spot (Block28, Row6, Column2)	910.89	870.00	233.70	0.02	0.26	484.00	480.21	484.00	78.27	0.00	0.16	97.00	88.00	0.00	386.00	426.89	1064834.00	5.50	601.23	588.00
28	3	6	18933.00	31451.00	145.75	0	Spot (Block28, Row6, Column3)	5064.58	4709.00	2633.55	0.03	0.52	488.00	482.64	488.00	69.92	0.00	0.14	100.00	100.00	0.00	4221.00	4576.58	2947583.00	65.53	1540.04	1032.50
28	4	6	19243.00	31462.00	171.45	0	Spot (Block28, Row6, Column4)	768.21	716.00	176.77	0.03	0.23	491.00	490.42	491.00	87.18	0.00	0.18	91.00	66.00	0.00	225.00	277.21	628394.00	3.19	564.29	574.00
28	5	6	19536.00	31459.00	144.90	0	Spot (Block28, Row6, Column5)	20978.45	20065.00	11707.87	0.02	0.56	492.00	500.24	492.00	107.20	0.01	0.21	100.00	100.00	0.00	19573.00	20486.45	11999675.00	191.02	4529.74	3369.00
28	6	6	19842.00	31466.00	185.50	0	Spot (Block28, Row6, Column6)	794.11	767.00	163.53	0.02	0.21	498.00	514.14	498.00	84.94	0.01	0.17	96.00	77.00	0.00	269.00	296.11	767109.00	3.30	584.74	592.00
28	7	6	20140.00	31463.00	151.45	0	Spot (Block28, Row6, Column7)	3574.17	3093.00	1883.43	0.06	0.53	508.00	528.72	508.00	73.93	0.02	0.14	100.00	100.00	0.00	2585.00	3066.17	2255299.00	41.19	1142.16	1058.00
28	8	6	20448.00	31467.00	148.20	0	Spot (Block28, Row6, Column8)	4588.43	4153.50	2749.23	0.04	0.60	509.00	525.32	509.00	60.71	0.01	0.12	100.00	100.00	0.00	3644.50	4079.43	2753059.00	66.92	1309.08	1136.00
28	1	7	18341.00	31756.00	175.80	0	Spot (Block28, Row7, Column1)	702.09	684.00	156.04	0.01	0.22	464.00	459.75	464.00	67.91	0.00	0.15	83.00	64.00	0.00	220.00	238.09	605198.00	3.57	534.50	512.00
28	2	7	18640.00	31761.00	182.00	0	Spot (Block28, Row7, Column2)	565.34	576.00	86.55	0.01	0.15	432.00	451.20	432.00	59.09	0.02	0.13	79.00	53.00	0.00	144.00	133.34	525205.00	1.93	501.64	497.00
28	3	7	18926.00	31762.00	196.55	0	Spot (Block28, Row7, Column3)	537.00	504.00	67.89	0.03	0.13	448.00	459.08	448.00	68.59	0.01	0.15	41.00	33.00	0.00	56.00	89.00	590701.00	1.14	507.69	490.00
28	4	7	19221.00	31775.00	114.55	0	Spot (Block28, Row7, Column4)	709.51	605.00	298.35	0.07	0.42	488.00	477.92	488.00	66.20	0.01	0.14	85.00	41.00	0.00	117.00	221.51	244782.00	3.50	567.33	583.00
28	5	7	19540.00	31760.00	170.75	0	Spot (Block28, Row7, Column5)	1032.78	977.00	272.28	0.02	0.26	494.00	494.22	494.00	76.63	0.00	0.16	99.00	95.00	0.00	483.00	538.78	838621.00	7.03	657.57	632.00
28	6	7	19835.00	31761.00	192.25	0	Spot (Block28, Row7, Column6)	995.09	946.50	248.44	0.02	0.25	500.00	514.60	500.00	85.78	0.01	0.17	99.00	95.00	0.00	446.50	495.09	1040864.00	5.60	656.72	646.00
28	7	7	20129.00	31764.00	153.30	0	Spot (Block28, Row7, Column7)	2842.07	2614.00	1585.97	0.04	0.56	499.00	511.29	499.00	75.16	0.01	0.15	99.00	98.00	0.00	2115.00	2343.07	1850187.00	31.01	1091.06	761.00
28	8	7	20447.00	31770.00	191.50	0	Spot (Block28, Row7, Column8)	1222.87	1182.00	240.58	0.01	0.20	499.00	507.14	499.00	56.45	0.01	0.11	100.00	100.00	0.00	683.00	723.87	1259555.00	12.68	761.32	731.00
28	1	8	18319.00	32058.00	155.35	0	Spot (Block28, Row8, Column1)	984.60	937.00	324.30	0.02	0.33	483.00	469.24	483.00	65.53	0.01	0.14	99.00	97.00	0.00	454.00	501.60	652793.00	7.86	598.11	598.00
28	2	8	18639.00	32055.00	180.45	0	Spot (Block28, Row8, Column2)	725.03	691.00	173.26	0.02	0.24	445.00	454.83	445.00	60.45	0.01	0.13	96.00	86.00	0.00	246.00	280.03	662679.00	4.47	535.03	525.00
28	3	8	18923.00	32057.00	154.10	0	Spot (Block28, Row8, Column3)	1461.64	1291.00	688.00	0.05	0.47	440.50	455.70	440.50	66.82	0.01	0.15	99.00	99.00	0.00	850.50	1021.14	950066.00	15.05	671.71	644.50
28	4	8	19238.00	32054.00	149.10	0	Spot (Block28, Row8, Column4)	4511.63	4304.00	1850.25	0.02	0.41	479.00	468.01	479.00	66.62	0.01	0.14	100.00	100.00	0.00	3825.00	4032.63	2734045.00	60.69	1586.36	1320.50
28	5	8	19512.00	32062.00	200.75	0	Spot (Block28, Row8, Column5)	573.23	588.00	74.23	0.01	0.13	487.00	482.16	487.00	75.03	0.00	0.16	59.00	17.00	0.00	101.00	86.23	654625.00	1.21	522.79	505.50
28	6	8	19842.00	32059.00	197.80	0	Spot (Block28, Row8, Column6)	2629.02	2136.50	1423.30	0.09	0.54	493.00	499.77	493.00	87.74	0.01	0.18	100.00	100.00	0.00	1643.50	2136.02	2907693.00	24.27	1079.23	1035.00
28	7	8	20134.00	32061.00	148.65	0	Spot (Block28, Row8, Column7)	1504.35	1447.50	537.77	0.02	0.36	492.00	493.44	492.00	72.58	0.00	0.15	100.00	100.00	0.00	955.50	1012.35	908629.00	13.93	751.83	692.00
28	8	8	20420.00	32068.00	162.80	0	Spot (Block28, Row8, Column8)	693.63	683.00	113.60	0.01	0.16	491.00	488.67	491.00	50.32	0.00	0.10	93.00	77.00	0.00	192.00	202.63	509818.00	4.07	554.63	535.00
29	1	1	4824.00	34375.00	147.80	0	Spot (Block29, Row1, Column1)	16276.94	14786.00	8385.28	0.04	0.52	247.00	258.36	247.00	65.68	0.02	0.25	100.00	100.00	0.00	14539.00	16029.94	9652224.00	243.88	3261.31	2686.00
29	2	1	5115.00	34383.00	139.00	0	Spot (Block29, Row1, Column2)	2109.84	1940.00	970.89	0.04	0.46	242.00	252.77	242.00	47.08	0.02	0.19	100.00	100.00	0.00	1698.00	1867.84	1099225.00	39.45	757.83	654.00
29	3	1	5424.00	34381.00	151.75	0	Spot (Block29, Row1, Column3)	579.63	489.00	227.72	0.07	0.39	233.00	240.54	233.00	30.38	0.01	0.13	100.00	99.00	0.00	256.00	346.63	366326.00	11.16	317.54	306.00
29	4	1	5711.00	34390.00	136.90	0	Spot (Block29, Row1, Column4)	1579.81	1521.00	685.15	0.02	0.43	230.00	239.95	230.00	32.08	0.02	0.13	100.00	100.00	0.00	1291.00	1349.81	797804.00	41.77	553.09	455.00
29	5	1	6022.00	34388.00	139.25	0	Spot (Block29, Row1, Column5)	1437.15	1278.00	854.77	0.05	0.59	233.00	243.97	233.00	33.29	0.02	0.14	100.00	100.00	0.00	1045.00	1204.15	763125.00	35.85	454.19	395.00
29	6	1	6315.00	34388.00	137.55	0	Spot (Block29, Row1, Column6)	2545.98	2372.50	1122.02	0.03	0.44	235.00	248.06	235.00	41.39	0.02	0.17	100.00	100.00	0.00	2137.50	2310.98	1303542.00	55.52	798.87	565.00
29	7	1	6613.00	34390.00	138.95	0	Spot (Block29, Row1, Column7)	6917.05	6715.50	3262.33	0.01	0.47	236.00	268.08	236.00	147.79	0.06	0.55	100.00	100.00	0.00	6479.50	6681.05	3610700.00	44.99	1611.94	1262.50
29	8	1	6907.00	34397.00	145.15	0	Spot (Block29, Row1, Column8)	41874.98	40827.50	18380.48	0.01	0.44	249.00	287.99	249.00	184.61	0.06	0.64	100.00	100.00	20.18	40578.50	41625.98	23868848.00	225.27	7060.89	5154.50
29	1	2	4805.00	34702.00	267.50	0	Spot (Block29, Row2, Column1)	264.60	269.00	21.60	0.01	0.08	234.00	244.78	234.00	40.96	0.02	0.17	38.00	0.00	0.00	35.00	30.60	549838.00	0.48	244.56	238.00
29	2	2	5111.00	34684.00	133.85	0	Spot (Block29, Row2, Column2)	890.61	851.00	284.61	0.02	0.32	238.00	246.05	238.00	31.53	0.01	0.13	100.00	100.00	0.00	613.00	652.61	430165.00	20.44	400.30	394.00
29	3	2	5410.00	34689.00	165.65	0	Spot (Block29, Row2, Column3)	344.45	342.00	44.76	0.00	0.13	239.00	249.65	239.00	39.99	0.02	0.16	93.00	66.00	0.00	103.00	105.45	261437.00	2.37	283.37	287.50
29	4	2	5725.00	34684.00	183.25	0	Spot (Block29, Row2, Column4)	545.65	520.00	160.33	0.02	0.29	236.00	246.38	236.00	34.12	0.02	0.14	100.00	98.00	0.00	284.00	309.65	516733.00	8.77	325.25	316.50
29	5	2	6021.00	34687.00	174.60	0	Spot (Block29, Row2, Column5)	590.08	583.00	162.41	0.01	0.28	233.00	243.76	233.00	35.47	0.02	0.15	100.00	99.00	0.00	350.00	357.08	501570.00	9.76	332.35	313.00
29	6	2	6312.00	34684.00	144.45	0	Spot (Block29, Row2, Column6)	943.90	873.00	340.84	0.03	0.36	231.00	242.24	231.00	35.46	0.02	0.15	100.00	100.00	0.00	642.00	712.90	536138.00	19.79	397.97	359.00
29	7	2	6622.00	34691.00	155.35	0	Spot (Block29, Row2, Column7)	448.65	471.50	105.51	0.02	0.24	233.00	246.23	233.00	40.85	0.02	0.17	99.00	87.00	0.00	238.50	215.65	297005.00	4.96	295.40	292.00
29	8	2	6909.00	34691.00	220.05	0	Spot (Block29, Row2, Column8)	278.86	283.00	31.07	0.01	0.11	238.00	268.92	238.00	148.08	0.05	0.55	0.00	0.00	0.00	45.00	40.86	386782.00	0.07	259.14	254.00
29	1	3	4824.00	34979.00	142.25	0	Spot (Block29, Row3, Column1)	2478.58	2312.00	1154.20	0.03	0.47	234.00	243.65	234.00	30.08	0.02	0.12	100.00	100.00	0.00	2078.00	2244.58	1368176.00	74.30	681.69	630.00
29	2	3	5121.00	34989.00	167.40	0	Spot (Block29, Row3, Column2)	384.33	366.00	87.07	0.02	0.23	233.00	243.95	233.00	34.90	0.02	0.14	99.00	85.00	0.00	133.00	151.33	298622.00	4.02	287.69	288.00
29	3	3	5410.00	34974.00	145.15	0	Spot (Block29, Row3, Column3)	3799.97	3170.00	2463.58	0.08	0.65	239.00	257.11	239.00	60.57	0.03	0.24	100.00	100.00	0.00	2931.00	3560.97	2184984.00	58.49	881.86	729.00
29	4	3	5719.00	34986.00	138.40	0	Spot (Block29, Row3, Column4)	3782.48	3688.00	1806.49	0.01	0.48	239.00	254.62	239.00	51.20	0.03	0.20	100.00	100.00	0.00	3449.00	3543.48	1955542.00	68.90	1068.64	851.00
29	5	3	6019.00	34984.00	135.85	0	Spot (Block29, Row3, Column5)	3534.71	2954.50	3675.24	0.08	1.04	234.00	246.28	234.00	41.02	0.02	0.17	100.00	100.00	0.00	2720.50	3300.71	1760284.00	80.17	866.74	736.00
29	6	3	6319.00	34984.00	210.45	0	Spot (Block29, Row3, Column6)	563.35	485.00	221.67	0.07	0.39	231.00	244.04	231.00	39.73	0.02	0.16	100.00	98.00	0.00	254.00	332.35	710942.00	8.04	338.98	323.00
29	7	3	6628.00	34991.00	147.80	0	Spot (Block29, Row3, Column7)	868.82	771.00	410.69	0.05	0.47	230.00	240.89	230.00	35.90	0.02	0.15	100.00	100.00	0.00	541.00	638.82	518684.00	17.49	370.93	354.00
29	8	3	6919.00	34995.00	147.00	0	Spot (Block29, Row3, Column8)	2246.41	2119.00	854.11	0.03	0.38	231.00	241.82	231.00	39.28	0.02	0.16	100.00	100.00	0.00	1888.00	2015.41	1332119.00	51.03	691.85	612.00
29	1	4	4820.00	35276.00	137.35	0	Spot (Block29, Row4, Column1)	3794.45	3660.50	1901.11	0.02	0.50	235.00	244.71	235.00	31.45	0.02	0.13	100.00	100.00	0.00	3425.50	3559.45	1935169.00	112.88	1070.07	761.00
29	2	4	5118.00	35283.00	208.30	0	Spot (Block29, Row4, Column2)	306.39	297.00	43.77	0.01	0.14	230.00	243.91	230.00	45.73	0.03	0.19	82.00	23.00	0.00	67.00	76.39	378696.00	1.37	257.45	259.00
29	3	4	5418.00	35281.00	139.10	0	Spot (Block29, Row4, Column3)	18503.73	17227.50	9640.15	0.03	0.52	233.00	253.98	233.00	64.04	0.04	0.25	100.00	100.00	0.00	16994.50	18270.73	9732964.00	284.98	3798.74	2923.00
29	4	4	5683.00	35295.00	243.40	0	Spot (Block29, Row4, Column4)	287.01	291.00	28.27	0.01	0.10	239.00	254.31	239.00	52.64	0.03	0.21	49.00	2.00	0.00	52.00	48.01	490785.00	0.62	253.64	254.00
29	5	4	6001.00	35287.00	155.90	0	Spot (Block29, Row4, Column5)	615.88	505.00	326.32	0.09	0.53	232.00	248.70	232.00	63.03	0.03	0.25	97.00	92.00	0.00	273.00	383.88	411409.00	5.83	319.51	304.00
29	6	4	6322.00	35288.00	190.30	0	Spot (Block29, Row4, Column6)	569.86	541.50	161.37	0.02	0.28	230.00	241.24	230.00	33.17	0.02	0.14	100.00	99.00	0.00	311.50	339.86	583539.00	9.91	312.75	305.50
29	7	4	6610.00	35291.00	150.90	0	Spot (Block29, Row4, Column7)	783.37	602.50	466.26	0.11	0.60	232.00	242.18	232.00	31.10	0.02	0.13	100.00	100.00	0.00	370.50	551.37	490387.00	17.40	337.22	309.00
29	8	4	6915.00	35302.00	159.70	0	Spot (Block29, Row4, Column8)	441.19	419.00	108.21	0.02	0.25	238.00	246.06	238.00	32.81	0.01	0.13	99.00	93.00	0.00	181.00	203.19	311479.00	5.95	289.01	290.50
29	1	5	4820.00	35581.00	136.55	0	Spot (Block29, Row5, Column1)	4298.05	3914.00	2254.23	0.04	0.52	240.00	250.26	240.00	37.27	0.02	0.15	100.00	100.00	0.00	3674.00	4058.05	2157620.00	108.59	1089.57	845.00
29	2	5	5118.00	35582.00	143.90	0	Spot (Block29, Row5, Column2)	2552.34	2398.00	914.81	0.03	0.36	240.00	249.68	240.00	36.99	0.02	0.15	100.00	100.00	0.00	2158.00	2312.34	1424207.00	62.24	866.80	786.50
29	3	5	5414.00	35585.00	144.45	0	Spot (Block29, Row5, Column3)	548.97	526.00	134.94	0.02	0.25	238.00	249.88	238.00	44.91	0.02	0.18	100.00	99.00	0.00	288.00	310.97	312915.00	6.66	339.18	327.50
29	4	5	5716.00	35584.00	139.30	0	Spot (Block29, Row5, Column4)	1515.81	1443.50	769.00	0.02	0.51	231.00	248.39	231.00	73.61	0.03	0.30	100.00	100.00	0.00	1212.50	1284.81	791254.00	17.22	551.46	477.00
29	5	5	6019.00	35587.00	137.05	0	Spot (Block29, Row5, Column5)	30303.99	28972.50	16528.72	0.02	0.55	238.00	276.55	238.00	119.34	0.07	0.43	100.00	100.00	1.95	28734.50	30065.99	15515642.00	251.62	5250.55	3671.00
29	6	5	6319.00	35588.00	151.00	0	Spot (Block29, Row5, Column6)	977.28	893.50	423.75	0.04	0.43	236.00	260.03	236.00	80.43	0.04	0.31	100.00	99.00	0.00	657.50	741.28	609823.00	8.92	393.14	390.00
29	7	5	6617.00	35595.00	189.90	0	Spot (Block29, Row5, Column7)	624.91	548.00	243.29	0.06	0.39	241.00	251.40	241.00	38.01	0.02	0.15	100.00	99.00	0.00	307.00	383.91	633659.00	9.83	352.80	363.00
29	8	5	6915.00	35589.00	140.05	0	Spot (Block29, Row5, Column8)	1582.63	1393.50	954.11	0.06	0.60	247.00	253.67	247.00	36.29	0.01	0.14	100.00	100.00	0.00	1146.50	1335.63	841957.00	36.62	510.86	455.00
29	1	6	4813.00	35876.00	198.30	0	Spot (Block29, Row6, Column1)	534.77	468.00	186.21	0.06	0.35	233.00	241.22	233.00	31.31	0.02	0.13	100.00	100.00	0.00	235.00	301.77	597876.00	9.38	344.77	342.50
29	2	6	5114.00	35879.00	217.40	0	Spot (Block29, Row6, Column2)	426.84	402.00	94.28	0.03	0.22	236.00	246.13	236.00	36.57	0.02	0.15	99.00	94.00	0.00	166.00	190.84	578797.00	4.94	309.76	301.00
29	3	6	5404.00	35881.00	135.00	0	Spot (Block29, Row6, Column3)	5697.67	5432.00	2764.00	0.02	0.49	237.00	245.97	237.00	35.21	0.02	0.14	100.00	100.00	0.00	5195.00	5460.67	2803253.00	154.84	1405.28	1039.50
29	4	6	5710.00	35881.00	148.60	0	Spot (Block29, Row6, Column4)	605.03	571.50	193.14	0.02	0.32	231.00	244.98	231.00	54.76	0.03	0.22	100.00	95.00	0.00	340.50	374.03	363020.00	6.57	330.04	312.50
29	5	6	6015.00	35885.00	136.45	0	Spot (Block29, Row6, Column5)	25090.65	22327.50	13989.42	0.05	0.56	236.00	271.57	236.00	113.32	0.06	0.42	100.00	100.00	0.60	22091.50	24854.65	12545326.00	219.02	4331.26	3236.00
29	6	6	6333.00	35894.00	194.95	0	Spot (Block29, Row6, Column6)	314.85	299.00	54.27	0.02	0.17	237.00	261.01	237.00	78.97	0.04	0.30	31.00	7.00	0.00	62.00	77.85	338464.00	0.68	263.85	269.00
29	7	6	6619.00	35887.00	139.85	0	Spot (Block29, Row6, Column7)	2348.99	2244.50	1254.09	0.02	0.53	240.00	250.84	240.00	40.26	0.02	0.16	100.00	100.00	0.00	2004.50	2108.99	1244966.00	52.11	710.64	559.50
29	8	6	6922.00	35893.00	139.75	0	Spot (Block29, Row6, Column8)	2182.64	1920.00	1161.08	0.06	0.53	244.00	253.41	244.00	40.99	0.02	0.16	100.00	100.00	0.00	1676.00	1938.64	1150249.00	47.06	671.91	582.00
29	1	7	4815.00	36187.00	192.85	0	Spot (Block29, Row7, Column1)	313.31	302.00	40.98	0.02	0.13	231.00	235.52	231.00	24.70	0.01	0.10	95.00	82.00	0.00	71.00	82.31	330232.00	3.15	271.96	274.00
29	2	7	5110.00	36173.00	234.95	0	Spot (Block29, Row7, Column2)	276.50	281.00	31.36	0.01	0.11	228.00	231.66	228.00	22.34	0.01	0.10	78.00	60.00	0.00	53.00	48.50	440181.00	2.01	241.15	238.00
29	3	7	5415.00	36175.00	221.45	0	Spot (Block29, Row7, Column3)	260.83	266.00	30.12	0.01	0.12	227.00	233.78	227.00	28.24	0.01	0.12	56.00	28.00	0.00	39.00	33.83	365949.00	0.96	246.16	240.50
29	4	7	5703.00	36198.00	193.65	0	Spot (Block29, Row7, Column4)	282.77	287.00	25.06	0.01	0.09	228.00	237.60	228.00	33.42	0.02	0.14	80.00	34.00	0.00	59.00	54.77	299457.00	1.35	255.89	254.00
29	5	7	6007.00	36191.00	204.10	0	Spot (Block29, Row7, Column5)	459.90	417.00	131.27	0.04	0.29	228.00	239.98	228.00	46.12	0.02	0.19	99.00	89.00	0.00	189.00	231.90	544517.00	4.77	308.13	302.00
29	6	7	6310.00	36186.00	198.80	0	Spot (Block29, Row7, Column6)	458.06	436.00	107.21	0.02	0.23	236.00	247.16	236.00	39.62	0.02	0.16	100.00	94.00	0.00	200.00	222.06	511654.00	5.32	323.26	315.00
29	7	7	6603.00	36192.00	139.70	0	Spot (Block29, Row7, Column7)	2272.77	2085.00	1095.82	0.04	0.48	245.00	252.97	245.00	38.30	0.01	0.15	100.00	100.00	0.00	1840.00	2027.77	1202296.00	52.74	810.03	544.00
29	8	7	6913.00	36193.00	180.55	0	Spot (Block29, Row7, Column8)	856.37	808.00	221.25	0.03	0.26	243.00	251.78	243.00	33.98	0.02	0.13	100.00	100.00	0.00	565.00	613.37	782723.00	17.79	424.02	390.00
29	1	8	4801.00	36489.00	139.45	0	Spot (Block29, Row8, Column1)	731.20	665.50	369.55	0.04	0.51	239.00	244.11	239.00	26.27	0.01	0.11	100.00	100.00	0.00	426.50	492.20	384609.00	18.54	369.66	320.50
29	2	8	5110.00	36485.00	193.55	0	Spot (Block29, Row8, Column2)	330.93	310.00	55.78	0.03	0.17	236.00	241.41	236.00	25.59	0.01	0.11	96.00	82.00	0.00	74.00	94.93	350791.00	3.50	271.21	279.00
29	3	8	5396.00	36487.00	161.40	0	Spot (Block29, Row8, Column3)	554.72	437.00	275.11	0.10	0.50	232.00	238.72	232.00	29.42	0.01	0.12	100.00	97.00	0.00	205.00	322.72	401064.00	10.74	299.30	294.00
29	4	8	5713.00	36485.00	141.65	0	Spot (Block29, Row8, Column4)	4062.36	3966.00	1687.03	0.01	0.42	233.00	242.30	233.00	35.49	0.02	0.15	100.00	100.00	0.00	3733.00	3829.36	2213988.00	107.63	1129.05	1143.00
29	5	8	5996.00	36482.00	210.45	0	Spot (Block29, Row8, Column5)	276.04	282.00	27.76	0.01	0.10	238.00	245.86	238.00	34.64	0.01	0.14	64.00	9.00	0.00	44.00	38.04	348911.00	0.87	252.51	254.00
29	6	8	6314.00	36487.00	183.45	0	Spot (Block29, Row8, Column6)	835.85	718.50	423.62	0.07	0.51	241.00	250.18	241.00	37.24	0.02	0.15	100.00	100.00	0.00	477.50	594.85	787374.00	15.73	391.73	395.00
29	7	8	6608.00	36488.00	140.45	0	Spot (Block29, Row8, Column7)	1063.95	961.00	452.77	0.04	0.43	250.00	254.60	250.00	37.84	0.01	0.15	100.00	100.00	0.00	711.00	813.95	571339.00	21.39	427.86	403.50
29	8	8	6895.00	36491.00	152.60	0	Spot (Block29, Row8, Column8)	395.11	386.00	98.08	0.01	0.25	255.00	257.10	255.00	35.83	0.00	0.14	96.00	71.00	0.00	131.00	140.11	252475.00	3.85	305.75	300.00
30	1	1	9325.00	34399.00	148.85	0	Spot (Block30, Row1, Column1)	12422.57	11117.00	7123.66	0.05	0.57	206.00	216.49	206.00	52.14	0.02	0.24	100.00	100.00	0.00	10911.00	12216.57	7453543.00	234.09	2546.18	1959.00
30	2	1	9615.00	34409.00	184.45	0	Spot (Block30, Row1, Column2)	270.63	283.00	45.79	0.02	0.17	205.00	208.79	205.00	27.51	0.01	0.13	71.00	59.00	0.00	78.00	65.63	259805.00	2.25	227.54	219.00
30	3	1	9922.00	34410.00	168.50	0	Spot (Block30, Row1, Column3)	298.27	298.00	38.04	0.00	0.13	205.00	208.67	205.00	22.92	0.01	0.11	93.00	87.00	0.00	93.00	93.27	233840.00	3.91	245.95	235.00
30	4	1	10216.00	34422.00	177.40	0	Spot (Block30, Row1, Column4)	291.65	295.00	53.09	0.00	0.18	209.00	214.24	209.00	26.69	0.01	0.12	81.00	73.00	0.00	86.00	82.65	257816.00	2.90	234.83	223.00
30	5	1	10520.00	34417.00	175.70	0	Spot (Block30, Row1, Column5)	358.58	316.00	110.31	0.05	0.31	210.00	214.29	210.00	26.39	0.01	0.12	95.00	86.00	0.00	106.00	148.58	307664.00	5.47	244.40	235.00
30	6	1	10805.00	34415.00	174.70	0	Spot (Block30, Row1, Column6)	357.01	331.00	84.32	0.03	0.24	209.00	214.03	209.00	26.64	0.01	0.12	93.00	90.00	0.00	122.00	148.01	305958.00	5.37	257.81	265.50
30	7	1	11110.00	34419.00	154.25	0	Spot (Block30, Row1, Column7)	489.17	463.00	155.15	0.02	0.32	210.00	230.20	210.00	103.19	0.04	0.45	91.00	61.00	0.00	253.00	279.17	322365.00	2.51	285.59	284.50
30	8	1	11402.00	34420.00	147.20	0	Spot (Block30, Row1, Column8)	38181.45	35845.00	19553.20	0.03	0.51	222.00	255.74	222.00	138.46	0.06	0.54	100.00	100.00	16.47	35623.00	37959.45	22488960.00	273.91	6734.45	4850.00
30	1	2	9315.00	34702.00	147.00	-50	Spot (Block30, Row2, Column1)	216.03	211.00	22.24	0.01	0.10	203.00	207.84	203.00	36.51	0.01	0.18	9.00	6.00	0.00	8.00	13.03	127674.00	0.22	213.01	208.00
30	2	2	9607.00	34709.00	154.35	0	Spot (Block30, Row2, Column2)	273.38	280.00	45.53	0.01	0.17	203.00	204.14	203.00	19.36	0.00	0.09	86.00	67.00	0.00	77.00	70.38	177970.00	3.58	237.54	223.00
30	3	2	9916.00	34684.00	176.65	0	Spot (Block30, Row2, Column3)	254.41	241.00	41.04	0.02	0.16	207.00	209.83	207.00	28.28	0.01	0.13	52.00	41.00	0.00	34.00	47.41	221341.00	1.58	233.58	217.50
30	4	2	10225.00	34715.00	196.45	0	Spot (Block30, Row2, Column4)	266.33	277.00	42.01	0.02	0.16	210.00	215.40	210.00	32.38	0.01	0.15	64.00	52.00	0.00	67.00	56.33	291361.00	1.57	242.86	230.50
30	5	2	10519.00	34710.00	203.20	0	Spot (Block30, Row2, Column5)	368.14	377.00	67.09	0.01	0.18	212.00	218.16	212.00	28.12	0.01	0.13	98.00	97.00	0.00	165.00	156.14	433305.00	5.33	263.08	273.00
30	6	2	10853.00	34669.00	111.15	0	Spot (Block30, Row2, Column6)	268.13	281.00	34.44	0.02	0.13	212.00	222.12	212.00	38.75	0.02	0.17	69.00	34.00	0.00	69.00	56.13	86069.00	1.19	243.16	237.00
30	7	2	11115.00	34719.00	187.90	0	Spot (Block30, Row2, Column7)	270.96	283.00	35.89	0.02	0.13	210.00	217.64	210.00	29.42	0.02	0.14	70.00	64.00	0.00	73.00	60.96	269068.00	1.81	232.83	222.00
30	8	2	11432.00	34711.00	223.80	0	Spot (Block30, Row2, Column8)	253.35	246.00	42.65	0.01	0.17	215.00	236.30	215.00	99.24	0.04	0.42	1.00	0.00	0.00	31.00	38.35	363305.00	0.17	229.43	218.00
30	1	3	9313.00	35000.00	175.25	0	Spot (Block30, Row3, Column1)	338.90	322.00	71.80	0.02	0.21	201.00	202.01	201.00	20.53	0.00	0.10	96.00	91.00	0.00	121.00	137.90	290100.00	6.67	232.45	225.00
30	2	3	9597.00	35003.00	227.15	0	Spot (Block30, Row3, Column2)	242.94	234.00	36.35	0.02	0.15	203.00	207.55	203.00	28.78	0.01	0.14	52.00	36.00	0.00	31.00	39.94	360519.00	1.23	213.62	211.00
30	3	3	9901.00	34999.00	168.15	0	Spot (Block30, Row3, Column3)	427.46	377.00	159.53	0.05	0.37	205.00	208.02	205.00	28.09	0.01	0.14	100.00	97.00	0.00	172.00	222.46	334271.00	7.81	264.12	262.00
30	4	3	10213.00	35006.00	157.95	0	Spot (Block30, Row3, Column4)	422.31	393.00	108.36	0.03	0.26	207.00	210.33	207.00	28.99	0.01	0.14	98.00	96.00	0.00	186.00	215.31	290125.00	7.31	275.85	282.00
30	5	3	10524.00	35023.00	160.00	0	Spot (Block30, Row3, Column5)	385.94	358.00	171.60	0.03	0.44	211.00	222.61	211.00	42.03	0.02	0.19	93.00	73.00	0.00	147.00	174.94	272861.00	3.89	267.79	273.00
30	6	3	10817.00	35010.00	212.80	0	Spot (Block30, Row3, Column6)	1871.64	1484.50	1072.66	0.10	0.57	218.00	237.72	218.00	54.04	0.04	0.23	100.00	100.00	0.00	1266.50	1653.64	2421901.00	30.23	673.88	673.00
30	7	3	11127.00	35014.00	164.50	0	Spot (Block30, Row3, Column7)	350.83	327.00	80.97	0.03	0.23	209.00	221.71	209.00	42.50	0.03	0.19	89.00	74.00	0.00	118.00	141.83	263121.00	3.04	255.40	263.00
30	8	3	11423.00	35028.00	158.70	0	Spot (Block30, Row3, Column8)	585.32	540.00	207.50	0.03	0.35	211.00	219.32	211.00	31.91	0.02	0.15	100.00	99.00	0.00	329.00	374.32	406794.00	11.47	335.44	312.00
30	1	4	9323.00	35303.00	166.50	0	Spot (Block30, Row4, Column1)	385.55	365.00	108.42	0.02	0.28	202.00	206.02	202.00	29.62	0.01	0.14	98.00	96.00	0.00	163.00	183.55	296487.00	6.06	250.76	241.00
30	2	4	9614.00	35306.00	168.20	0	Spot (Block30, Row4, Column2)	1062.19	1029.00	458.95	0.01	0.43	206.00	214.80	206.00	37.74	0.02	0.18	100.00	100.00	0.00	823.00	856.19	833817.00	22.45	406.07	405.00
30	3	4	9918.00	35308.00	141.00	0	Spot (Block30, Row4, Column3)	1086.71	992.00	418.71	0.04	0.39	210.00	218.94	210.00	39.28	0.02	0.18	100.00	100.00	0.00	782.00	876.71	585736.00	22.09	451.82	383.50
30	4	4	10181.00	35305.00	199.15	0	Spot (Block30, Row4, Column4)	255.72	259.00	33.55	0.01	0.13	208.00	211.97	208.00	25.04	0.01	0.12	68.00	50.00	0.00	51.00	47.72	286922.00	1.75	228.12	218.00
30	5	4	10502.00	35305.00	190.35	0	Spot (Block30, Row4, Column5)	267.49	282.00	39.19	0.02	0.15	210.00	214.12	210.00	25.46	0.01	0.12	74.00	62.00	0.00	72.00	57.49	272842.00	2.10	233.97	220.00
30	6	4	10815.00	35306.00	202.65	0	Spot (Block30, Row4, Column6)	393.66	386.00	93.90	0.01	0.24	213.00	223.00	213.00	42.04	0.02	0.19	98.00	84.00	0.00	173.00	180.66	459011.00	4.06	267.83	270.00
30	7	4	11106.00	35335.00	187.35	0	Spot (Block30, Row4, Column7)	318.79	301.00	68.97	0.02	0.22	209.00	216.62	209.00	33.10	0.02	0.15	89.00	79.00	0.00	92.00	109.79	314649.00	3.09	254.63	237.50
30	8	4	11426.00	35330.00	239.20	0	Spot (Block30, Row4, Column8)	243.39	224.00	43.50	0.04	0.18	208.00	214.22	208.00	28.71	0.01	0.13	39.00	31.00	0.00	16.00	35.39	401109.00	1.02	216.08	212.00
30	1	5	9311.00	35602.00	184.60	0	Spot (Block30, Row5, Column1)	299.41	292.00	56.93	0.01	0.19	204.00	213.51	204.00	38.89	0.02	0.18	80.00	62.00	0.00	88.00	95.41	285034.00	2.21	234.33	224.00
30	2	5	9611.00	35606.00	153.60	0	Spot (Block30, Row5, Column2)	615.40	569.00	184.52	0.03	0.30	207.00	219.35	207.00	46.87	0.03	0.21	100.00	99.00	0.00	362.00	408.40	395700.00	8.45	319.64	300.00
30	3	5	9916.00	35608.00	148.15	0	Spot (Block30, Row5, Column3)	2946.12	2613.00	1682.32	0.05	0.57	211.00	222.87	211.00	45.28	0.02	0.20	100.00	100.00	0.00	2402.00	2735.12	1773565.00	60.14	687.84	624.00
30	4	5	10214.00	35614.00	159.95	0	Spot (Block30, Row5, Column4)	411.34	370.00	126.72	0.05	0.31	208.00	215.18	208.00	35.05	0.01	0.16	99.00	97.00	0.00	162.00	203.34	290405.00	5.60	270.49	277.50
30	5	5	10514.00	35609.00	139.30	0	Spot (Block30, Row5, Column5)	1502.06	1365.00	822.85	0.04	0.55	208.00	213.34	208.00	29.75	0.01	0.14	100.00	100.00	0.00	1157.00	1294.06	779569.00	43.32	538.62	435.00
30	6	5	10841.00	35595.00	203.70	0	Spot (Block30, Row5, Column6)	267.73	278.00	34.96	0.02	0.13	211.00	218.01	211.00	32.05	0.01	0.15	67.00	52.00	0.00	67.00	56.73	315924.00	1.55	229.36	219.00
30	7	5	11118.00	35615.00	196.25	0	Spot (Block30, Row5, Column7)	966.54	859.00	444.98	0.05	0.46	210.00	218.93	210.00	35.83	0.02	0.16	100.00	100.00	0.00	649.00	756.54	1052559.00	20.86	426.00	405.00
30	8	5	11418.00	35611.00	157.45	0	Spot (Block30, Row5, Column8)	436.91	390.00	144.84	0.05	0.33	208.00	215.36	208.00	30.05	0.02	0.14	99.00	95.00	0.00	182.00	228.91	298408.00	7.37	263.76	269.00
30	1	6	9311.00	35906.00	209.60	0	Spot (Block30, Row6, Column1)	1536.74	1166.00	884.58	0.12	0.58	213.00	231.54	213.00	55.96	0.04	0.24	100.00	100.00	0.00	953.00	1323.74	1925537.00	23.32	600.68	586.00
30	2	6	9611.00	35907.00	203.95	0	Spot (Block30, Row6, Column2)	729.86	694.00	228.94	0.02	0.31	205.00	218.76	205.00	45.86	0.03	0.21	100.00	100.00	0.00	489.00	524.86	858313.00	11.15	388.01	378.50
30	3	6	9908.00	35906.00	155.60	0	Spot (Block30, Row6, Column3)	442.99	391.00	149.44	0.05	0.34	206.00	213.49	206.00	39.15	0.02	0.18	98.00	92.00	0.00	185.00	236.99	295032.00	5.86	262.53	265.00
30	4	6	10219.00	35901.00	165.50	0	Spot (Block30, Row6, Column4)	315.24	304.00	47.14	0.02	0.15	206.00	208.21	206.00	26.46	0.00	0.13	95.00	91.00	0.00	98.00	109.24	240210.00	4.04	249.70	246.00
30	5	6	10511.00	35909.00	139.45	0	Spot (Block30, Row6, Column5)	1222.12	1130.50	568.65	0.03	0.47	206.00	210.55	206.00	29.74	0.01	0.14	100.00	100.00	0.00	924.50	1016.12	642834.00	34.01	436.57	362.50
30	6	6	10804.00	35912.00	203.10	0	Spot (Block30, Row6, Column6)	253.04	259.00	38.01	0.01	0.15	208.00	215.51	208.00	32.73	0.02	0.15	58.00	41.00	0.00	51.00	45.04	295802.00	1.15	222.13	215.00
30	7	6	11118.00	35908.00	149.60	0	Spot (Block30, Row6, Column7)	424.38	393.50	123.97	0.03	0.29	207.00	213.64	207.00	31.55	0.01	0.15	99.00	98.00	0.00	186.50	217.38	260568.00	6.68	267.54	255.00
30	8	6	11414.00	35916.00	158.05	0	Spot (Block30, Row6, Column8)	413.13	378.00	129.30	0.04	0.31	209.00	214.85	209.00	28.61	0.01	0.13	97.00	94.00	0.00	169.00	204.13	284649.00	6.93	265.98	274.00
30	1	7	9308.00	36204.00	159.70	0	Spot (Block30, Row7, Column1)	1261.29	1155.00	570.84	0.04	0.45	207.00	222.56	207.00	49.64	0.03	0.22	100.00	100.00	0.00	948.00	1054.29	882900.00	20.93	431.70	421.00
30	2	7	9610.00	36197.00	280.50	0	Spot (Block30, Row7, Column2)	228.78	220.00	32.20	0.02	0.14	201.00	211.88	201.00	38.66	0.02	0.18	23.00	10.00	0.00	19.00	27.78	526205.00	0.44	207.45	206.00
30	3	7	9880.00	36201.00	179.05	0	Spot (Block30, Row7, Column3)	242.54	231.00	39.67	0.02	0.16	202.00	205.80	202.00	24.29	0.01	0.12	56.00	37.00	0.00	29.00	40.54	218039.00	1.51	220.76	217.00
30	4	7	10221.00	36197.00	185.75	0	Spot (Block30, Row7, Column4)	239.35	228.00	30.05	0.02	0.13	203.00	205.68	203.00	23.72	0.01	0.12	52.00	26.00	0.00	25.00	36.35	231695.00	1.42	219.49	214.00
30	5	7	10508.00	36206.00	225.95	0	Spot (Block30, Row7, Column5)	270.67	283.00	52.35	0.02	0.19	203.00	209.44	203.00	32.45	0.01	0.15	67.00	57.00	0.00	80.00	67.67	396531.00	1.89	215.89	209.50
30	6	7	10805.00	36216.00	210.95	0	Spot (Block30, Row7, Column6)	779.65	749.00	285.38	0.02	0.37	210.00	229.87	210.00	54.27	0.04	0.24	100.00	99.00	0.00	539.00	569.65	991710.00	10.13	380.77	376.50
30	7	7	11099.00	36214.00	168.80	0	Spot (Block30, Row7, Column7)	375.77	382.50	84.99	0.01	0.23	210.00	217.95	210.00	31.28	0.02	0.14	96.00	91.00	0.00	172.50	165.77	296860.00	5.05	255.52	243.00
30	8	7	11419.00	36224.00	196.90	0	Spot (Block30, Row7, Column8)	572.39	569.50	150.88	0.00	0.26	214.00	221.49	214.00	29.43	0.01	0.13	100.00	99.00	0.00	355.50	358.39	629627.00	11.92	317.69	305.50
30	1	8	9298.00	36512.00	152.05	0	Spot (Block30, Row8, Column1)	447.59	392.00	158.63	0.06	0.35	204.00	210.00	204.00	31.82	0.01	0.15	99.00	97.00	0.00	188.00	243.59	283775.00	7.47	265.75	267.00
30	2	8	9604.00	36513.00	223.70	0	Spot (Block30, Row8, Column2)	257.67	260.00	35.05	0.00	0.14	203.00	209.39	203.00	55.85	0.01	0.27	51.00	0.00	0.00	57.00	54.67	368726.00	0.86	221.19	213.00
30	3	8	9900.00	36503.00	180.00	0	Spot (Block30, Row8, Column3)	322.03	297.00	68.43	0.04	0.21	205.00	207.92	205.00	23.83	0.01	0.11	98.00	90.00	0.00	92.00	117.03	292405.00	4.79	244.02	235.00
30	4	8	10208.00	36507.00	145.95	0	Spot (Block30, Row8, Column4)	1080.21	1053.00	412.18	0.01	0.38	202.00	204.84	202.00	23.22	0.01	0.11	100.00	100.00	0.00	851.00	878.21	627604.00	37.70	421.25	376.00
30	5	8	10466.00	36467.00	175.20	0	Spot (Block30, Row8, Column5)	238.95	225.00	33.95	0.03	0.14	203.00	213.15	203.00	42.95	0.02	0.20	37.00	8.00	0.00	22.00	35.95	204065.00	0.60	212.68	208.00
30	6	8	10812.00	36513.00	202.85	0	Spot (Block30, Row8, Column6)	2364.60	1662.50	1621.05	0.15	0.69	214.00	236.50	214.00	65.49	0.04	0.28	100.00	100.00	0.00	1448.50	2150.60	2757123.00	32.49	714.29	685.00
30	7	8	11119.00	36517.00	163.90	0	Spot (Block30, Row8, Column7)	326.10	307.00	54.41	0.03	0.17	215.00	226.19	215.00	45.57	0.02	0.20	96.00	50.00	0.00	92.00	111.10	243271.00	2.19	246.12	239.00
30	8	8	11393.00	36526.00	164.20	0	Spot (Block30, Row8, Column8)	328.15	302.00	62.93	0.04	0.19	219.00	225.17	219.00	27.44	0.01	0.12	93.00	88.00	0.00	83.00	109.15	244473.00	3.75	255.01	238.50
31	1	1	13825.00	34423.00	152.55	0	Spot (Block31, Row1, Column1)	13038.67	11225.00	7488.35	0.07	0.57	296.00	307.74	296.00	62.66	0.02	0.20	100.00	100.00	0.00	10929.00	12742.67	8370827.00	203.17	2382.83	1844.00
31	2	1	14113.00	34433.00	166.20	0	Spot (Block31, Row1, Column2)	640.26	595.50	224.48	0.03	0.35	295.00	301.10	295.00	51.40	0.01	0.17	98.00	88.00	0.00	300.50	345.26	487875.00	6.60	376.59	378.00
31	3	1	14425.00	34433.00	177.95	0	Spot (Block31, Row1, Column3)	392.66	382.00	72.47	0.01	0.18	295.00	295.21	295.00	35.14	0.00	0.12	78.00	64.00	0.00	87.00	97.66	348286.00	2.77	313.71	307.00
31	4	1	14718.00	34436.00	147.75	0	Spot (Block31, Row1, Column4)	631.73	583.00	186.42	0.03	0.30	296.00	296.84	296.00	32.73	0.00	0.11	100.00	99.00	0.00	287.00	335.73	378405.00	10.23	388.38	387.00
31	5	1	15028.00	34430.00	161.90	0	Spot (Block31, Row1, Column5)	438.01	405.00	82.92	0.03	0.19	298.00	302.45	298.00	32.73	0.01	0.11	93.00	87.00	0.00	107.00	140.01	318871.00	4.14	337.29	317.50
31	6	1	15312.00	34434.00	151.00	0	Spot (Block31, Row1, Column6)	650.28	603.00	207.25	0.03	0.32	297.00	302.50	297.00	35.09	0.01	0.12	99.00	99.00	0.00	306.00	353.28	408374.00	9.91	395.67	381.00
31	7	1	15610.00	34438.00	153.45	0	Spot (Block31, Row1, Column7)	786.19	770.00	246.95	0.01	0.31	295.00	310.08	295.00	112.12	0.02	0.36	97.00	84.00	0.00	475.00	491.19	507876.00	4.25	412.86	401.00
31	8	1	15905.00	34445.00	148.65	0	Spot (Block31, Row1, Column8)	41288.56	41794.50	18862.28	0.01	0.46	296.00	325.62	296.00	169.55	0.04	0.52	100.00	100.00	20.17	41498.50	40992.56	24773256.00	241.60	7882.92	5695.00
31	1	2	13787.00	34707.00	162.15	0	Spot (Block31, Row2, Column1)	347.37	324.50	53.95	0.03	0.16	297.00	302.60	297.00	51.23	0.01	0.17	45.00	22.00	0.00	27.50	50.37	253580.00	0.87	315.98	300.50
31	2	2	14116.00	34736.00	142.95	0	Spot (Block31, Row2, Column2)	447.27	416.00	76.09	0.03	0.17	296.00	296.93	296.00	31.86	0.00	0.11	96.00	93.00	0.00	120.00	151.27	247789.00	4.72	366.27	380.00
31	3	2	14410.00	34728.00	209.75	0	Spot (Block31, Row2, Column3)	338.57	317.00	49.21	0.03	0.15	294.00	291.98	294.00	31.36	0.00	0.11	41.00	37.00	0.00	23.00	44.57	424223.00	1.49	308.80	299.00
31	4	2	14730.00	34727.00	175.45	0	Spot (Block31, Row2, Column4)	484.75	407.00	386.91	0.08	0.80	294.00	291.20	294.00	38.93	0.00	0.13	91.00	87.00	0.00	113.00	190.75	414462.00	4.97	350.33	349.00
31	5	2	15024.00	34730.00	185.30	0	Spot (Block31, Row2, Column5)	951.47	905.50	282.92	0.02	0.30	297.00	298.72	297.00	41.03	0.00	0.14	100.00	100.00	0.00	608.50	654.47	919120.00	15.91	473.89	464.00
31	6	2	15324.00	34726.00	169.00	0	Spot (Block31, Row2, Column6)	408.08	398.50	72.01	0.01	0.18	298.00	303.64	298.00	42.16	0.01	0.14	81.00	68.00	0.00	100.50	110.08	324829.00	2.48	348.23	327.00
31	7	2	15625.00	34727.00	164.45	0	Spot (Block31, Row2, Column7)	418.38	397.00	79.19	0.02	0.19	294.00	298.82	294.00	38.09	0.01	0.13	83.00	79.00	0.00	103.00	124.38	313368.00	3.14	334.55	319.00
31	8	2	15922.00	34737.00	250.40	0	Spot (Block31, Row2, Column8)	337.21	318.00	46.68	0.03	0.14	296.00	314.86	296.00	130.81	0.03	0.42	2.00	0.00	0.00	22.00	41.21	613047.00	0.17	310.51	302.00
31	1	3	13820.00	35022.00	157.65	0	Spot (Block31, Row3, Column1)	576.22	561.50	173.12	0.01	0.30	296.00	300.17	296.00	36.80	0.01	0.12	98.00	95.00	0.00	265.50	280.22	395289.00	7.50	383.19	383.50
31	2	3	14125.00	35040.00	172.30	0	Spot (Block31, Row3, Column2)	404.82	398.00	66.43	0.01	0.16	296.00	296.74	296.00	33.82	0.00	0.11	86.00	75.00	0.00	102.00	108.82	335595.00	3.20	331.91	317.00
31	3	3	14408.00	35025.00	147.00	0	Spot (Block31, Row3, Column3)	1292.95	1216.00	447.61	0.03	0.35	295.00	297.59	295.00	40.55	0.00	0.14	100.00	100.00	0.00	921.00	997.95	758962.00	24.54	547.37	490.50
31	4	3	14723.00	35033.00	152.00	0	Spot (Block31, Row3, Column4)	801.55	737.00	279.04	0.04	0.35	295.00	297.17	295.00	42.25	0.00	0.14	99.00	99.00	0.00	442.00	506.55	505775.00	11.94	413.27	391.00
31	5	3	15022.00	35032.00	146.00	0	Spot (Block31, Row3, Column5)	906.54	870.50	338.32	0.02	0.37	298.00	303.69	298.00	45.35	0.01	0.15	100.00	98.00	0.00	572.50	608.54	527606.00	13.29	452.76	425.50
31	6	3	15318.00	35033.00	201.90	0	Spot (Block31, Row3, Column6)	1102.83	942.00	516.17	0.07	0.47	299.00	305.02	299.00	43.96	0.01	0.14	100.00	100.00	0.00	643.00	803.83	1274875.00	18.15	547.12	545.00
31	7	3	15629.00	35043.00	152.25	0	Spot (Block31, Row3, Column7)	415.51	399.00	72.94	0.02	0.18	294.00	294.73	294.00	39.79	0.00	0.14	91.00	82.00	0.00	105.00	121.51	265094.00	3.04	333.78	320.00
31	8	3	15920.00	35050.00	154.90	0	Spot (Block31, Row3, Column8)	1105.80	986.00	492.31	0.05	0.45	294.00	295.93	294.00	38.86	0.00	0.13	100.00	100.00	0.00	692.00	811.80	733144.00	20.84	528.52	481.00
31	1	4	13819.00	35328.00	150.25	0	Spot (Block31, Row4, Column1)	706.72	646.50	234.16	0.04	0.33	294.00	298.74	294.00	38.49	0.01	0.13	100.00	99.00	0.00	352.50	412.72	436752.00	10.60	422.08	407.00
31	2	4	14125.00	35333.00	176.55	0	Spot (Block31, Row4, Column2)	465.86	470.00	89.44	0.00	0.19	296.00	298.55	296.00	37.90	0.00	0.13	93.00	87.00	0.00	174.00	169.86	404832.00	4.41	347.73	346.00
31	3	4	14423.00	35329.00	146.15	0	Spot (Block31, Row4, Column3)	2579.65	2428.00	1269.98	0.03	0.49	297.00	303.07	297.00	41.72	0.01	0.14	100.00	100.00	0.00	2131.00	2282.65	1501357.00	54.57	809.61	666.00
31	4	4	14704.00	35339.00	190.35	0	Spot (Block31, Row4, Column4)	358.13	370.00	60.89	0.01	0.17	295.00	298.78	295.00	38.01	0.01	0.13	52.00	49.00	0.00	75.00	63.13	366006.00	1.56	325.39	305.00
31	5	4	15008.00	35334.00	156.50	0	Spot (Block31, Row4, Column5)	573.92	514.00	189.27	0.05	0.33	295.00	299.10	295.00	40.66	0.01	0.14	98.00	95.00	0.00	219.00	278.92	387395.00	6.76	398.38	382.50
31	6	4	15323.00	35333.00	190.30	0	Spot (Block31, Row4, Column6)	1249.03	1251.00	369.39	0.00	0.30	295.00	296.75	295.00	40.37	0.00	0.14	100.00	100.00	0.00	956.00	954.03	1279005.00	23.59	546.39	502.00
31	7	4	15617.00	35346.00	166.65	0	Spot (Block31, Row4, Column7)	448.64	436.00	85.80	0.01	0.19	296.00	301.70	296.00	69.03	0.01	0.23	83.00	50.00	0.00	140.00	152.64	344555.00	2.13	334.96	313.00
31	8	4	15915.00	35370.00	218.05	0	Spot (Block31, Row4, Column8)	355.72	329.00	60.32	0.03	0.17	298.00	299.26	298.00	38.44	0.00	0.13	46.00	42.00	0.00	31.00	57.72	482357.00	1.47	303.80	304.00
31	1	5	13820.00	35629.00	145.80	0	Spot (Block31, Row5, Column1)	976.80	861.00	393.08	0.05	0.40	295.00	300.56	295.00	41.25	0.01	0.14	100.00	100.00	0.00	566.00	681.80	567518.00	16.39	458.90	435.00
31	2	5	14112.00	35629.00	149.25	0	Spot (Block31, Row5, Column2)	1193.91	1067.00	478.76	0.05	0.40	297.00	304.20	297.00	49.90	0.01	0.16	100.00	100.00	0.00	770.00	896.91	727090.00	17.83	537.54	509.00
31	3	5	14417.00	35633.00	156.45	0	Spot (Block31, Row5, Column3)	859.52	753.00	342.44	0.06	0.40	297.00	302.10	297.00	39.69	0.01	0.13	100.00	100.00	0.00	456.00	562.52	581033.00	14.05	437.58	410.00
31	4	5	14717.00	35629.00	159.10	0	Spot (Block31, Row5, Column4)	535.17	503.00	112.91	0.03	0.21	293.00	295.64	293.00	39.46	0.00	0.13	97.00	95.00	0.00	210.00	242.17	375691.00	6.07	370.65	373.00
31	5	5	15022.00	35632.00	140.60	0	Spot (Block31, Row5, Column5)	3823.39	3338.00	1821.82	0.06	0.48	291.00	292.66	291.00	43.93	0.00	0.15	100.00	100.00	0.00	3047.00	3532.39	2060809.00	80.37	1165.16	864.50
31	6	5	15325.00	35637.00	186.95	0	Spot (Block31, Row5, Column6)	395.18	394.00	70.96	0.00	0.18	292.00	300.01	292.00	72.68	0.01	0.24	69.00	20.00	0.00	102.00	103.18	389646.00	1.31	316.69	307.50
31	7	5	15620.00	35641.00	187.95	0	Spot (Block31, Row5, Column7)	4554.57	3919.50	2657.08	0.07	0.58	298.00	319.67	298.00	91.31	0.03	0.29	100.00	100.00	0.00	3621.50	4256.57	4527246.00	46.38	1232.38	1183.00
31	8	5	15908.00	35640.00	157.30	0	Spot (Block31, Row5, Column8)	526.31	493.00	138.38	0.03	0.26	301.00	314.95	301.00	64.09	0.02	0.20	95.00	68.00	0.00	192.00	225.31	361047.00	3.30	354.57	335.00
31	1	6	13809.00	35932.00	202.05	0	Spot (Block31, Row6, Column1)	955.61	777.50	428.37	0.09	0.45	295.00	301.87	295.00	57.33	0.01	0.19	100.00	99.00	0.00	482.50	660.61	1110420.00	11.40	495.02	494.00
31	2	6	14116.00	35929.00	209.15	0	Spot (Block31, Row6, Column2)	2182.24	2027.50	997.56	0.03	0.46	295.00	304.74	295.00	68.33	0.01	0.22	100.00	100.00	0.00	1732.50	1887.24	2710346.00	27.48	811.02	828.00
31	3	6	14405.00	35929.00	148.20	0	Spot (Block31, Row6, Column3)	852.81	743.00	338.24	0.06	0.40	294.00	297.35	294.00	51.85	0.00	0.17	100.00	100.00	0.00	449.00	558.81	510834.00	10.71	436.43	424.00
31	4	6	14709.00	35938.00	161.30	0	Spot (Block31, Row6, Column4)	438.05	410.00	84.77	0.03	0.19	291.00	288.13	291.00	40.08	0.00	0.14	87.00	83.00	0.00	119.00	147.05	316273.00	3.74	330.15	314.00
31	5	6	15015.00	35935.00	140.10	0	Spot (Block31, Row6, Column5)	2690.20	2412.50	1190.59	0.05	0.44	294.00	294.43	294.00	41.93	0.00	0.14	100.00	100.00	0.00	2118.50	2396.20	1425806.00	57.13	849.60	684.50
31	6	6	15333.00	35944.00	166.55	0	Spot (Block31, Row6, Column6)	361.06	376.00	58.52	0.02	0.16	294.00	299.53	294.00	58.53	0.01	0.20	52.00	19.00	0.00	82.00	67.06	277655.00	1.05	319.59	306.50
31	7	6	15620.00	35938.00	154.90	0	Spot (Block31, Row6, Column7)	587.36	563.00	156.04	0.02	0.27	297.00	309.15	297.00	62.76	0.02	0.20	98.00	90.00	0.00	266.00	290.36	387073.00	4.43	375.72	384.00
31	8	6	15926.00	35939.00	153.10	0	Spot (Block31, Row6, Column8)	521.26	488.00	134.38	0.03	0.26	304.00	314.43	304.00	39.74	0.01	0.13	98.00	90.00	0.00	184.00	217.26	337256.00	5.21	369.73	362.00
31	1	7	13811.00	36234.00	169.45	0	Spot (Block31, Row7, Column1)	489.80	470.00	113.80	0.02	0.23	293.00	291.57	293.00	40.24	0.00	0.14	95.00	92.00	0.00	177.00	196.80	390861.00	4.93	361.57	355.00
31	2	7	14117.00	36226.00	200.25	0	Spot (Block31, Row7, Column2)	327.08	312.00	55.62	0.02	0.17	290.00	290.33	290.00	49.83	0.00	0.17	30.00	11.00	0.00	22.00	37.08	372870.00	0.74	293.54	296.00
31	3	7	14420.00	36218.00	182.95	0	Spot (Block31, Row7, Column3)	325.01	308.00	39.13	0.02	0.12	289.00	282.31	289.00	33.99	0.01	0.12	30.00	25.00	0.00	19.00	36.01	306162.00	1.26	304.98	300.00
31	4	7	14727.00	36214.00	135.40	0	Spot (Block31, Row7, Column4)	342.34	333.00	34.13	0.01	0.10	288.00	281.12	288.00	32.77	0.01	0.12	66.00	39.00	0.00	45.00	54.34	169799.00	1.87	305.28	299.00
31	5	7	15029.00	36232.00	197.95	0	Spot (Block31, Row7, Column5)	402.67	395.00	75.72	0.01	0.19	291.00	296.12	291.00	60.01	0.01	0.20	77.00	30.00	0.00	104.00	111.67	446163.00	1.78	324.78	305.00
31	6	7	15309.00	36236.00	194.15	0	Spot (Block31, Row7, Column6)	2862.18	2679.00	1300.38	0.03	0.45	297.00	316.65	297.00	79.01	0.03	0.25	100.00	100.00	0.00	2382.00	2565.18	3059671.00	32.22	906.40	927.00
31	7	7	15598.00	36239.00	157.60	0	Spot (Block31, Row7, Column7)	540.02	504.00	130.40	0.03	0.24	299.00	309.66	299.00	54.53	0.02	0.18	97.00	81.00	0.00	205.00	241.02	369373.00	4.22	369.92	376.00
31	8	7	15918.00	36245.00	188.40	0	Spot (Block31, Row7, Column8)	2021.34	1945.50	508.21	0.02	0.25	305.00	317.16	305.00	44.65	0.02	0.14	100.00	100.00	0.00	1640.50	1716.34	2021336.00	38.17	801.77	760.00
31	1	8	13796.00	36542.00	161.45	0	Spot (Block31, Row8, Column1)	594.00	504.50	328.93	0.07	0.55	293.00	291.58	293.00	35.77	0.00	0.12	95.00	89.00	0.00	211.50	301.00	426491.00	8.45	349.08	329.00
31	2	8	14125.00	36539.00	168.15	0	Spot (Block31, Row8, Column2)	399.39	392.00	74.05	0.01	0.19	291.00	288.54	291.00	33.91	0.00	0.12	85.00	74.00	0.00	101.00	108.39	313524.00	3.27	337.02	328.00
31	3	8	14412.00	36543.00	154.15	0	Spot (Block31, Row8, Column3)	403.80	401.00	62.17	0.00	0.15	291.00	285.23	291.00	32.80	0.01	0.11	90.00	76.00	0.00	110.00	112.80	262877.00	3.62	334.70	317.00
31	4	8	14715.00	36533.00	146.45	0	Spot (Block31, Row8, Column4)	3022.12	2694.00	1526.64	0.05	0.51	289.00	284.92	289.00	36.55	0.01	0.13	100.00	100.00	0.00	2405.00	2733.12	1755854.00	74.88	926.76	813.00
31	5	8	15020.00	36590.00	116.50	0	Spot (Block31, Row8, Column5)	369.09	383.00	37.41	0.02	0.10	292.00	293.81	292.00	47.72	0.00	0.16	73.00	45.00	0.00	91.00	77.09	131027.00	1.58	332.49	317.00
31	6	8	15312.00	36536.00	175.75	0	Spot (Block31, Row8, Column6)	1888.19	1558.00	1077.82	0.08	0.57	298.00	313.62	298.00	66.55	0.02	0.21	100.00	100.00	0.00	1260.00	1590.19	1629507.00	23.66	621.28	610.00
31	7	8	15619.00	36537.00	164.30	0	Spot (Block31, Row8, Column7)	509.84	480.00	135.19	0.03	0.27	299.00	307.57	299.00	45.42	0.01	0.15	94.00	78.00	0.00	181.00	210.84	381362.00	4.45	358.67	363.00
31	8	8	15895.00	36546.00	151.35	0	Spot (Block31, Row8, Column8)	644.61	604.00	192.31	0.03	0.30	304.00	313.62	304.00	39.60	0.01	0.13	99.00	99.00	0.00	300.00	340.61	406103.00	8.36	402.28	395.00
32	1	1	18323.00	34447.00	152.90	0	Spot (Block32, Row1, Column1)	15023.17	13412.00	7663.02	0.05	0.51	315.00	336.57	315.00	66.62	0.03	0.20	100.00	100.00	0.00	13097.00	14708.17	9599805.00	220.45	3600.64	3015.00
32	2	1	18612.00	34450.00	181.35	0	Spot (Block32, Row1, Column2)	446.15	418.00	70.13	0.03	0.16	322.00	339.33	322.00	52.42	0.02	0.15	93.00	44.00	0.00	96.00	124.15	411349.00	2.04	373.66	383.00
32	3	1	18920.00	34456.00	206.00	0	Spot (Block32, Row1, Column3)	411.86	401.00	47.67	0.01	0.12	324.00	338.49	324.00	39.60	0.02	0.12	91.00	47.00	0.00	77.00	87.86	497942.00	1.85	377.64	386.00
32	4	1	19222.00	34466.00	210.50	0	Spot (Block32, Row1, Column4)	431.18	414.00	58.59	0.02	0.14	323.00	336.72	323.00	38.27	0.02	0.11	94.00	74.00	0.00	91.00	108.18	546301.00	2.47	373.89	382.00
32	5	1	19531.00	34463.00	167.90	0	Spot (Block32, Row1, Column5)	400.65	400.00	40.24	0.00	0.10	326.00	341.92	326.00	40.38	0.02	0.12	84.00	34.00	0.00	74.00	74.65	314110.00	1.45	370.44	385.50
32	6	1	19822.00	34473.00	204.95	0	Spot (Block32, Row1, Column6)	396.78	398.00	34.64	0.00	0.09	326.00	340.78	326.00	39.06	0.02	0.11	86.00	36.00	0.00	72.00	70.78	473761.00	1.43	361.99	373.00
32	7	1	20107.00	34458.00	194.70	0	Spot (Block32, Row1, Column7)	447.89	417.00	71.31	0.03	0.16	323.00	346.65	323.00	122.33	0.03	0.35	41.00	10.00	0.00	94.00	124.89	478342.00	0.83	365.22	381.00
32	8	1	20404.00	34467.00	149.55	0	Spot (Block32, Row1, Column8)	40125.18	38904.00	18232.69	0.01	0.45	359.00	378.08	359.00	156.22	0.02	0.41	100.00	100.00	15.69	38545.00	39766.18	24556708.00	254.44	7948.03	6023.00
32	1	2	18305.00	34751.00	216.60	0	Spot (Block32, Row2, Column1)	381.88	390.00	45.48	0.01	0.12	315.00	331.39	315.00	56.36	0.02	0.17	71.00	3.00	0.00	75.00	66.88	511714.00	0.90	354.09	367.00
32	2	2	18616.00	34742.00	145.25	0	Spot (Block32, Row2, Column2)	400.34	397.00	45.52	0.00	0.11	322.00	336.16	322.00	40.55	0.02	0.12	86.00	28.00	0.00	75.00	78.34	229396.00	1.58	367.24	378.00
32	3	2	18939.00	34723.00	211.40	0	Spot (Block32, Row2, Column3)	415.20	403.00	46.87	0.01	0.11	328.00	342.79	328.00	41.07	0.02	0.12	91.00	36.00	0.00	75.00	87.20	530214.00	1.76	376.12	387.00
32	4	2	19226.00	34760.00	214.10	0	Spot (Block32, Row2, Column4)	396.48	399.00	41.38	0.00	0.10	333.00	346.60	333.00	42.35	0.02	0.12	77.00	16.00	0.00	66.00	63.48	518987.00	1.18	369.02	379.00
32	5	2	19525.00	34752.00	202.40	0	Spot (Block32, Row2, Column5)	669.43	667.00	131.44	0.00	0.20	335.00	347.56	335.00	42.40	0.02	0.12	99.00	98.00	0.00	332.00	334.43	780551.00	7.59	456.09	436.00
32	6	2	19804.00	34753.00	184.35	0	Spot (Block32, Row2, Column6)	413.92	404.00	59.83	0.01	0.14	333.00	349.67	333.00	48.38	0.02	0.14	79.00	24.00	0.00	71.00	80.92	396534.00	1.33	372.19	382.00
32	7	2	20109.00	34763.00	209.70	0	Spot (Block32, Row2, Column7)	388.89	390.00	40.88	0.00	0.11	324.00	336.08	324.00	36.63	0.02	0.11	79.00	33.00	0.00	66.00	64.89	486111.00	1.44	352.34	350.00
32	8	2	20415.00	34764.00	207.00	0	Spot (Block32, Row2, Column8)	393.12	395.00	36.28	0.00	0.09	342.00	363.22	342.00	111.08	0.03	0.31	7.00	0.00	0.00	53.00	51.12	478036.00	0.27	373.00	386.00
32	1	3	18322.00	35037.00	159.00	0	Spot (Block32, Row3, Column1)	442.98	411.00	75.47	0.03	0.17	309.00	320.36	309.00	37.67	0.02	0.12	96.00	86.00	0.00	102.00	133.98	309200.00	3.26	379.97	388.50
32	2	3	18621.00	35051.00	174.60	0	Spot (Block32, Row3, Column2)	394.67	394.00	46.36	0.00	0.12	316.00	328.96	316.00	40.35	0.02	0.12	82.00	46.00	0.00	78.00	78.67	336655.00	1.63	359.37	368.00
32	3	3	18902.00	35047.00	169.95	0	Spot (Block32, Row3, Column3)	497.43	484.00	87.91	0.01	0.18	323.00	337.46	323.00	40.32	0.02	0.12	96.00	90.00	0.00	161.00	174.43	403916.00	3.97	383.57	393.00
32	4	3	19212.00	35048.00	179.75	0	Spot (Block32, Row3, Column4)	415.26	404.00	47.57	0.01	0.11	328.00	343.89	328.00	41.65	0.02	0.12	90.00	36.00	0.00	76.00	87.26	376642.00	1.71	390.53	394.00
32	5	3	19521.00	35072.00	184.55	0	Spot (Block32, Row3, Column5)	440.76	418.00	68.72	0.02	0.16	333.00	349.93	333.00	48.13	0.02	0.14	96.00	41.00	0.00	85.00	107.76	419608.00	1.89	385.29	389.50
32	6	3	19823.00	35058.00	179.95	0	Spot (Block32, Row3, Column6)	1532.36	1358.00	708.27	0.05	0.46	339.00	355.71	339.00	55.66	0.02	0.16	100.00	100.00	0.00	1019.00	1193.36	1388314.00	21.14	640.63	629.00
32	7	3	20117.00	35054.00	181.60	0	Spot (Block32, Row3, Column7)	411.82	402.00	52.21	0.01	0.13	337.00	351.53	337.00	48.19	0.02	0.14	75.00	25.00	0.00	65.00	74.82	381343.00	1.25	366.93	377.50
32	8	3	20415.00	35061.00	165.90	0	Spot (Block32, Row3, Column8)	569.53	567.00	112.28	0.00	0.20	336.00	345.58	336.00	36.54	0.01	0.11	99.00	96.00	0.00	231.00	233.53	436826.00	6.13	421.26	409.00
32	1	4	18308.00	35354.00	154.40	0	Spot (Block32, Row4, Column1)	413.12	402.00	62.23	0.01	0.15	309.00	319.01	309.00	37.73	0.01	0.12	94.00	80.00	0.00	93.00	104.12	270591.00	2.49	355.33	349.00
32	2	4	18618.00	35358.00	209.25	0	Spot (Block32, Row4, Column2)	445.60	414.00	78.76	0.03	0.18	316.00	328.85	316.00	41.14	0.02	0.13	93.00	65.00	0.00	98.00	129.60	558785.00	2.84	366.37	374.00
32	3	4	18910.00	35346.00	158.15	0	Spot (Block32, Row4, Column3)	676.60	604.50	319.42	0.05	0.47	320.00	334.62	320.00	41.11	0.02	0.12	99.00	97.00	0.00	284.50	356.60	466853.00	8.32	425.50	398.00
32	4	4	19199.00	35367.00	181.40	0	Spot (Block32, Row4, Column4)	411.80	406.00	31.63	0.01	0.08	326.00	342.43	326.00	42.36	0.02	0.12	95.00	39.00	0.00	80.00	85.80	380093.00	1.64	384.36	392.00
32	5	4	19488.00	35340.00	192.05	0	Spot (Block32, Row4, Column5)	433.54	399.50	176.21	0.04	0.41	336.00	349.77	336.00	40.84	0.02	0.12	90.00	27.00	0.00	63.50	97.54	451749.00	2.05	380.87	384.00
32	6	4	19820.00	35356.00	202.30	0	Spot (Block32, Row4, Column6)	694.94	677.00	136.35	0.01	0.20	341.00	354.47	341.00	48.75	0.02	0.14	99.00	98.00	0.00	336.00	353.94	807522.00	6.98	444.39	436.00
32	7	4	20110.00	35355.00	236.05	0	Spot (Block32, Row4, Column7)	401.25	399.00	58.29	0.00	0.15	345.00	351.88	345.00	40.85	0.01	0.12	63.00	23.00	0.00	54.00	56.25	643604.00	1.21	351.35	332.50
32	8	4	20442.00	35379.00	169.40	0	Spot (Block32, Row4, Column8)	411.63	405.00	38.41	0.01	0.09	348.00	352.83	348.00	37.50	0.01	0.11	85.00	24.00	0.00	57.00	63.63	328889.00	1.57	385.52	391.50
32	1	5	18322.00	35655.00	144.20	0	Spot (Block32, Row5, Column1)	482.15	485.00	74.99	0.00	0.16	313.00	327.97	313.00	48.51	0.02	0.15	97.00	80.00	0.00	172.00	169.15	270967.00	3.18	377.42	376.00
32	2	5	18614.00	35652.00	159.55	0	Spot (Block32, Row5, Column2)	588.53	564.00	121.40	0.02	0.21	317.00	329.85	317.00	41.03	0.02	0.12	100.00	99.00	0.00	247.00	271.53	411968.00	6.31	420.01	410.00
32	3	5	18917.00	35652.00	160.10	0	Spot (Block32, Row5, Column3)	693.39	670.50	176.64	0.01	0.25	320.00	334.63	320.00	41.28	0.02	0.12	100.00	99.00	0.00	350.50	373.39	493692.00	8.69	447.12	431.00
32	4	5	19224.00	35678.00	177.25	0	Spot (Block32, Row5, Column4)	418.40	407.00	57.94	0.01	0.14	328.00	343.86	328.00	41.94	0.02	0.12	87.00	43.00	0.00	79.00	90.40	366102.00	1.78	376.93	385.00
32	5	5	19519.00	35655.00	148.80	0	Spot (Block32, Row5, Column5)	790.58	769.50	210.02	0.01	0.27	343.00	352.25	343.00	41.39	0.01	0.12	100.00	98.00	0.00	426.50	447.58	477509.00	10.59	467.08	453.00
32	6	5	19819.00	35647.00	208.60	0	Spot (Block32, Row5, Column6)	421.64	403.00	55.70	0.02	0.13	340.00	350.58	340.00	40.16	0.01	0.11	86.00	31.00	0.00	63.00	81.64	522410.00	1.77	369.23	380.00
32	7	5	20131.00	35659.00	182.00	0	Spot (Block32, Row5, Column7)	484.72	487.00	79.25	0.00	0.16	342.00	350.23	342.00	38.91	0.01	0.11	96.00	71.00	0.00	145.00	142.72	448855.00	3.46	413.67	402.00
32	8	5	20421.00	35662.00	148.20	0	Spot (Block32, Row5, Column8)	484.30	489.00	48.99	0.00	0.10	364.00	358.26	364.00	37.11	0.01	0.10	95.00	80.00	0.00	125.00	120.30	291064.00	3.40	401.61	400.00
32	1	6	18315.00	35952.00	169.10	0	Spot (Block32, Row6, Column1)	1412.54	1302.00	588.66	0.04	0.42	315.00	334.07	315.00	54.13	0.03	0.16	100.00	100.00	0.00	987.00	1097.54	1114491.00	19.92	610.72	607.00
32	2	6	18618.00	35952.00	188.60	0	Spot (Block32, Row6, Column2)	423.77	407.00	61.06	0.02	0.14	314.00	328.01	314.00	46.58	0.02	0.14	86.00	49.00	0.00	93.00	109.77	427588.00	2.06	354.79	351.50
32	3	6	18904.00	35966.00	152.30	0	Spot (Block32, Row6, Column3)	426.88	408.00	65.72	0.02	0.15	315.00	326.72	315.00	38.62	0.02	0.12	87.00	73.00	0.00	93.00	111.88	271071.00	2.59	367.87	382.00
32	4	6	19230.00	35950.00	183.60	0	Spot (Block32, Row6, Column4)	415.05	407.00	57.53	0.01	0.14	320.00	334.37	320.00	41.07	0.02	0.12	83.00	61.00	0.00	87.00	95.05	394712.00	1.96	374.70	387.50
32	5	6	19513.00	35954.00	165.10	0	Spot (Block32, Row6, Column5)	659.89	583.00	254.47	0.05	0.39	329.00	342.38	329.00	38.90	0.02	0.11	99.00	96.00	0.00	254.00	330.89	498876.00	8.16	420.91	407.00
32	6	6	19800.00	35942.00	193.40	0	Spot (Block32, Row6, Column6)	391.33	395.00	36.16	0.00	0.09	328.00	340.48	328.00	34.84	0.02	0.10	81.00	42.00	0.00	67.00	63.33	414811.00	1.46	357.80	355.50
32	7	6	20115.00	35952.00	178.70	0	Spot (Block32, Row6, Column7)	427.03	409.00	54.05	0.02	0.13	331.00	343.73	331.00	36.26	0.02	0.11	94.00	58.00	0.00	78.00	96.03	382195.00	2.30	377.06	383.00
32	8	6	20413.00	35974.00	160.50	0	Spot (Block32, Row6, Column8)	436.31	422.00	39.23	0.01	0.09	335.00	345.35	335.00	36.56	0.01	0.11	99.00	68.00	0.00	87.00	101.31	310650.00	2.49	384.79	390.00
32	1	7	18316.00	36254.00	183.05	0	Spot (Block32, Row7, Column1)	451.09	432.00	72.06	0.02	0.16	311.00	324.17	311.00	44.61	0.02	0.14	94.00	77.00	0.00	121.00	140.09	426280.00	2.85	371.06	380.00
32	2	7	18618.00	36264.00	174.60	0	Spot (Block32, Row7, Column2)	371.08	376.00	41.19	0.01	0.11	308.00	315.69	308.00	33.29	0.01	0.11	68.00	51.00	0.00	68.00	63.08	315791.00	1.66	351.08	341.00
32	3	7	18909.00	36253.00	184.80	0	Spot (Block32, Row7, Column3)	374.51	383.00	39.59	0.01	0.11	309.00	316.71	309.00	32.71	0.01	0.10	72.00	60.00	0.00	74.00	65.51	359153.00	1.77	346.54	333.00
32	4	7	19200.00	36247.00	196.85	0	Spot (Block32, Row7, Column4)	378.02	384.00	43.08	0.01	0.11	316.00	327.58	316.00	33.25	0.02	0.10	74.00	53.00	0.00	68.00	62.02	414315.00	1.52	346.11	332.00
32	5	7	19510.00	36262.00	178.30	0	Spot (Block32, Row7, Column5)	413.55	404.00	40.86	0.01	0.10	324.00	335.79	324.00	35.50	0.02	0.11	93.00	67.00	0.00	80.00	89.55	368891.00	2.19	376.22	385.00
32	6	7	19810.00	36268.00	179.65	0	Spot (Block32, Row7, Column6)	452.00	435.00	55.83	0.02	0.12	327.00	345.76	327.00	53.13	0.02	0.15	97.00	50.00	0.00	108.00	125.00	408158.00	2.00	395.86	396.00
32	7	7	20104.00	36266.00	173.80	0	Spot (Block32, Row7, Column7)	393.05	395.00	40.46	0.00	0.10	325.00	337.92	325.00	37.48	0.02	0.11	82.00	34.00	0.00	70.00	68.05	332911.00	1.47	364.57	375.50
32	8	7	20419.00	36264.00	204.65	0	Spot (Block32, Row7, Column8)	801.08	785.00	169.53	0.01	0.21	329.00	340.07	329.00	36.57	0.01	0.11	100.00	99.00	0.00	456.00	472.08	955691.00	12.61	486.39	480.50
32	1	8	18296.00	36558.00	145.65	0	Spot (Block32, Row8, Column1)	776.79	684.50	327.06	0.05	0.42	313.00	325.30	313.00	38.86	0.02	0.12	100.00	99.00	0.00	371.50	463.79	448983.00	11.62	455.74	424.00
32	2	8	18605.00	36539.00	184.50	0	Spot (Block32, Row8, Column2)	380.00	382.00	52.69	0.00	0.14	310.00	321.24	310.00	37.64	0.02	0.12	67.00	44.00	0.00	72.00	70.00	364421.00	1.56	342.73	327.00
32	3	8	18903.00	36563.00	166.20	0	Spot (Block32, Row8, Column3)	429.02	408.00	67.14	0.02	0.16	313.00	323.35	313.00	35.14	0.01	0.11	92.00	83.00	0.00	95.00	116.02	328204.00	3.01	363.60	383.00
32	4	8	19212.00	36555.00	151.55	0	Spot (Block32, Row8, Column4)	758.54	766.00	155.80	0.00	0.21	318.00	328.19	318.00	33.73	0.01	0.10	100.00	100.00	0.00	448.00	440.54	479396.00	12.76	472.24	461.00
32	5	8	19511.00	36574.00	188.70	0	Spot (Block32, Row8, Column5)	382.47	390.00	35.31	0.01	0.09	327.00	344.14	327.00	50.68	0.02	0.15	67.00	5.00	0.00	63.00	55.47	383615.00	0.76	369.50	379.50
32	6	8	19816.00	36559.00	157.55	0	Spot (Block32, Row8, Column6)	3120.57	2775.00	1573.88	0.05	0.50	332.00	355.55	332.00	65.01	0.03	0.18	100.00	100.00	0.00	2443.00	2788.57	2143834.00	42.53	849.44	818.00
32	7	8	20119.00	36555.00	157.75	0	Spot (Block32, Row8, Column7)	400.40	397.00	40.54	0.00	0.10	323.00	341.63	323.00	51.09	0.02	0.15	81.00	15.00	0.00	74.00	77.40	272673.00	1.15	361.62	368.00
32	8	8	20406.00	36568.00	179.45	0	Spot (Block32, Row8, Column8)	481.13	467.00	96.97	0.01	0.20	327.00	339.76	327.00	38.69	0.02	0.11	97.00	80.00	0.00	140.00	154.13	434461.00	3.65	377.43	389.00
33	1	1	4800.00	38875.00	148.00	0	Spot (Block33, Row1, Column1)	16072.97	14727.00	8566.25	0.04	0.53	293.00	303.10	293.00	61.74	0.01	0.20	100.00	100.00	0.00	14434.00	15779.97	9531271.00	255.41	3647.85	2844.00
33	2	1	5087.00	38873.00	210.80	0	Spot (Block33, Row1, Column2)	365.58	379.00	40.16	0.02	0.11	294.00	298.56	294.00	42.70	0.01	0.14	66.00	49.00	0.00	85.00	71.58	465755.00	1.57	317.95	309.00
33	3	1	5405.00	38892.00	175.35	0	Spot (Block33, Row1, Column3)	346.27	324.00	48.69	0.03	0.14	293.00	294.58	293.00	29.55	0.00	0.10	51.00	38.00	0.00	31.00	53.27	296411.00	1.75	318.12	311.00
33	4	1	5695.00	38864.00	182.45	0	Spot (Block33, Row1, Column4)	371.07	383.00	43.20	0.01	0.12	290.00	289.91	290.00	29.19	0.00	0.10	84.00	64.00	0.00	93.00	81.07	348806.00	2.78	323.74	314.50
33	5	1	6005.00	38881.00	163.20	0	Spot (Block33, Row1, Column5)	402.01	400.00	54.08	0.00	0.13	292.00	291.81	292.00	29.28	0.00	0.10	94.00	82.00	0.00	108.00	110.01	296281.00	3.76	334.78	323.50
33	6	1	6291.00	38872.00	174.55	0	Spot (Block33, Row1, Column6)	396.09	393.00	52.59	0.00	0.13	298.00	299.06	298.00	28.01	0.00	0.09	86.00	79.00	0.00	95.00	98.09	335090.00	3.46	335.90	330.00
33	7	1	6590.00	38883.00	156.90	0	Spot (Block33, Row1, Column7)	447.55	424.50	71.13	0.02	0.16	301.00	319.18	301.00	128.33	0.03	0.40	49.00	6.00	0.00	123.50	146.55	303441.00	1.00	355.14	349.50
33	8	1	6882.00	38896.00	143.55	0	Spot (Block33, Row1, Column8)	42372.29	41181.00	18422.32	0.01	0.43	307.00	353.49	307.00	181.51	0.06	0.51	100.00	100.00	21.18	40874.00	42065.29	23601472.00	231.50	7970.34	6001.50
33	1	2	4798.00	39183.00	205.70	0	Spot (Block33, Row2, Column1)	313.66	307.00	31.82	0.01	0.10	287.00	288.68	287.00	38.26	0.00	0.13	21.00	9.00	0.00	20.00	26.66	376706.00	0.65	293.30	291.00
33	2	2	5058.00	39176.00	141.60	0	Spot (Block33, Row2, Column2)	326.62	321.00	27.63	0.01	0.08	288.00	285.40	288.00	22.72	0.00	0.08	69.00	31.00	0.00	33.00	38.62	177683.00	1.81	307.10	306.00
33	3	2	5391.00	39192.00	97.35	0	Spot (Block33, Row2, Column3)	362.29	367.00	42.45	0.01	0.12	288.00	285.42	288.00	25.60	0.00	0.09	90.00	55.00	0.00	79.00	74.29	88036.00	3.00	323.82	316.00
33	4	2	5682.00	39197.00	200.40	0	Spot (Block33, Row2, Column4)	321.28	311.00	30.24	0.01	0.09	284.00	279.58	284.00	26.57	0.01	0.10	50.00	23.00	0.00	27.00	37.28	365622.00	1.57	297.60	294.00
33	5	2	5995.00	39177.00	174.15	0	Spot (Block33, Row2, Column5)	404.54	389.00	79.16	0.02	0.20	285.00	280.10	285.00	26.39	0.01	0.09	97.00	84.00	0.00	104.00	119.54	340619.00	4.72	321.57	312.50
33	6	2	6268.00	39182.00	237.30	0	Spot (Block33, Row2, Column6)	322.95	312.00	34.76	0.01	0.11	294.00	318.31	294.00	174.13	0.03	0.55	0.00	0.00	0.00	18.00	28.95	523822.00	0.03	295.87	292.00
33	7	2	6614.00	39203.00	159.30	0	Spot (Block33, Row2, Column7)	346.43	329.00	44.52	0.02	0.13	296.00	297.99	296.00	30.55	0.00	0.10	52.00	41.00	0.00	33.00	50.43	242499.00	1.59	327.21	309.00
33	8	2	6906.00	39188.00	274.50	0	Spot (Block33, Row2, Column8)	331.60	316.00	39.67	0.02	0.12	300.00	327.55	300.00	140.50	0.04	0.43	0.00	0.00	0.00	16.00	31.60	729181.00	0.03	304.00	301.00
33	1	3	4804.00	39483.00	181.30	0	Spot (Block33, Row3, Column1)	362.53	379.00	39.40	0.02	0.11	288.00	286.08	288.00	23.39	0.00	0.08	89.00	66.00	0.00	91.00	74.53	333891.00	3.27	311.02	306.50
[truncated: 387,073 more chars]
