# Supplementary material for: An antigen microarray protocol for COVID-19 serological analysis
Source: STAR Protoc. 2021 Aug 26;2(3):100815. doi: 10.1016/j.xpro.2021.100815 (PMC8387221; doi:10.1016/j.xpro.2021.100815)
Supplement: Data S8. Slide_quantifications, related to step quantification and statistical analysis 2.e [file mmc8.zip › RPPA0135_12860-V2 A01-D12_IgA_785/Joseph_2021-05-03_11h35m43_785nmGain010.txt]

ATF	1.0
30	28
"Checksum_ImageFile=9e459e22b491b7b254a7e07d92e81a0b"
"Checksum_ResultFile=829f1090908fce9cdc9f37200c6e176b"
"Type=Mapix Results 2"
"DateTime=2021/05/03 11:35:55"
"ConfigFile="
"GalFile=L:\RPPA Service\Platform_Projects\2021-02-09_JPL_CoV-Array-7\64 pad grid.gal"
"PixelSize=5"
"Wavelengths=785"
"ImageFiles=L:\RPPA Service\Platform_Projects\2021-03-24_JPL_CoV-Array-9\RPPA0135_12860-V2 A01-D12_IgA_785\Joseph_2021-05-03_11h35m43_785nmGain010.tif"
"GrinddingParameters=Find mode = Grid + Blocks + Spots | Max. diameter (% Dth) = 200.0 | Min. diameter (% Dth) = 50.0 | Max position offset (% pitch) = 30"
"QuantificationParameter=S/B border width (pixels) = 2.0 | Background diameter (pitch) = 2.0"
"JpegImage=L:\RPPA Service\Platform_Projects\2021-03-24_JPL_CoV-Array-9\RPPA0135_12860-V2 A01-D12_IgA_785\Joseph_2021-05-03_11h35m43_785nmGain010.jpg"
"FeatureType=Circular"
"Barcode="
"BackgroundSubtraction=LocalFeature"
"Normalization=None"
"ImageOrigin=3680, 2560"
"ImageSize=17760.0, 71040.0"
"JpegOrigin=4775, 2675"
"JpegBrightness=39"
"JpegContrast=13"
"JpegBalance=0"
"Creator=Mapix 9.0.0"
"Scanner=ir710IVD IR0H8_IVD 717045"
"Temperature=28.3"
"Comment="
"Velocity=35 l/s"
"LaserPower=20.0"
"PMTGain=10"
"BatchFilename=L:\RPPA Service\InnooScan\Batch methods\CoV_Array image_processing.mbt"
"Block"	"Column"	"Row"	"X"	"Y"	"Dia."	"Flags"	"ID"	"F785 Mean"	"F785 Median"	"F785 SD"	"F785 |log Mean/Median|"	"F785 CV"	"B785"	"B785 Mean"	"B785 Median"	"B785 SD"	"B785 |log Mean/Median|"	"B785 CV"	"% > B785+1SD"	"% > B785+2SD"	"F785 % Sat."	"F785 Median - B785"	"F785 Mean - B785"	"F785 Total Intensity"	"SNR 785"	"ExcludedMean 785"	"ExcludedMedian 785"
1	1	1	4989.00	2874.00	150.50	0	Spot (Block1, Row1, Column1)	18386.18	16570.00	9721.74	0.05	0.53	299.00	311.54	299.00	66.34	0.02	0.21	100.00	100.00	0.00	16271.00	18087.18	11344272.00	272.45	3903.03	3068.00
1	2	1	5286.00	2878.00	145.60	0	Spot (Block1, Row1, Column2)	925.05	875.00	300.79	0.02	0.33	306.00	318.10	306.00	50.14	0.02	0.16	100.00	100.00	0.00	569.00	619.05	536528.00	12.11	481.98	463.50
1	3	1	5593.00	2880.00	152.20	0	Spot (Block1, Row1, Column3)	604.64	575.00	160.00	0.02	0.26	308.00	321.64	308.00	40.78	0.02	0.13	99.00	99.00	0.00	267.00	296.64	385759.00	6.94	393.51	404.00
1	4	1	5885.00	2883.00	142.00	0	Spot (Block1, Row1, Column4)	915.27	914.00	235.64	0.00	0.26	315.00	331.67	315.00	45.70	0.02	0.14	100.00	99.00	0.00	599.00	600.27	502482.00	12.77	492.45	472.50
1	5	1	6192.00	2885.00	152.35	0	Spot (Block1, Row1, Column5)	739.81	675.00	270.47	0.04	0.37	329.00	348.57	329.00	51.89	0.03	0.15	97.00	90.00	0.00	346.00	410.81	471259.00	7.54	426.18	413.00
1	6	1	6488.00	2889.00	146.90	0	Spot (Block1, Row1, Column6)	1061.05	981.50	356.50	0.03	0.34	370.00	359.44	370.00	51.60	0.01	0.14	100.00	100.00	0.00	611.50	691.05	621778.00	13.60	529.99	490.00
1	7	1	6791.00	2895.00	143.95	0	Spot (Block1, Row1, Column7)	3814.05	3557.50	1909.72	0.03	0.50	386.00	393.13	386.00	139.72	0.01	0.36	100.00	100.00	0.00	3171.50	3428.05	2158755.00	24.48	1105.85	999.00
1	8	1	7076.00	2895.00	146.95	0	Spot (Block1, Row1, Column8)	50406.04	57133.00	16389.06	0.05	0.33	393.00	421.57	393.00	173.49	0.03	0.41	100.00	100.00	42.11	56740.00	50013.04	29689356.00	288.11	10218.98	8175.00
1	1	2	4978.00	3167.00	181.50	0	Spot (Block1, Row2, Column1)	341.04	328.00	35.56	0.02	0.10	294.00	297.31	294.00	50.77	0.00	0.17	37.00	5.00	0.00	34.00	47.04	315460.00	0.86	315.63	311.50
1	2	2	5282.00	3179.00	124.50	0	Spot (Block1, Row2, Column2)	782.45	793.00	193.36	0.01	0.25	295.00	295.32	295.00	27.51	0.00	0.09	100.00	100.00	0.00	498.00	487.45	321585.00	17.71	432.01	406.00
1	3	2	5575.00	3165.00	188.10	0	Spot (Block1, Row2, Column3)	358.18	349.00	41.72	0.01	0.12	299.00	310.61	299.00	123.58	0.02	0.40	2.00	0.00	0.00	50.00	59.18	355670.00	0.38	317.81	313.50
1	4	2	5895.00	3181.00	157.50	0	Spot (Block1, Row2, Column4)	688.12	670.00	142.88	0.01	0.21	306.00	319.47	306.00	44.41	0.02	0.14	100.00	99.00	0.00	364.00	382.12	467920.00	8.30	430.40	407.00
1	5	2	6190.00	3180.00	185.60	0	Spot (Block1, Row2, Column5)	2303.75	2191.00	690.76	0.02	0.30	319.00	344.54	319.00	61.41	0.03	0.18	100.00	100.00	0.00	1872.00	1984.75	2227725.00	31.90	829.65	761.50
1	6	2	6487.00	3187.00	159.60	0	Spot (Block1, Row2, Column6)	624.24	598.50	162.36	0.02	0.26	372.00	372.71	372.00	90.12	0.00	0.24	83.00	61.00	0.00	226.50	252.24	441964.00	2.79	417.86	411.50
1	7	2	6780.00	3190.00	169.10	0	Spot (Block1, Row2, Column7)	465.69	463.00	99.16	0.00	0.21	381.00	371.10	381.00	64.79	0.01	0.17	51.00	21.00	0.00	82.00	84.69	369292.00	1.46	400.86	397.00
1	8	2	7088.00	3190.00	147.00	-50	Spot (Block1, Row2, Column8)	406.57	395.00	71.40	0.01	0.18	388.00	393.97	388.00	131.34	0.01	0.33	3.00	1.00	0.00	7.00	18.57	239471.00	0.10	378.45	390.00
1	1	3	4991.00	3474.00	141.80	0	Spot (Block1, Row3, Column1)	1336.92	1242.50	721.83	0.03	0.54	290.00	289.71	290.00	26.53	0.00	0.09	100.00	100.00	0.00	952.50	1046.92	727287.00	39.47	582.80	503.00
1	2	3	5290.00	3476.00	141.30	0	Spot (Block1, Row3, Column2)	364.90	382.50	40.87	0.02	0.11	295.00	309.46	295.00	212.61	0.02	0.69	0.00	0.00	0.00	87.50	69.90	197047.00	0.26	325.81	315.00
1	3	3	5580.00	3485.00	74.10	0	Spot (Block1, Row3, Column3)	5359.59	1487.00	8642.49	0.56	1.61	299.00	321.76	299.00	215.81	0.03	0.67	83.00	64.00	0.00	1188.00	5060.59	702106.00	23.34	1667.35	602.00
1	4	3	5880.00	3484.00	145.95	0	Spot (Block1, Row3, Column4)	1686.85	1561.00	815.62	0.03	0.48	303.00	312.74	303.00	53.78	0.01	0.17	100.00	100.00	0.00	1258.00	1383.85	980062.00	25.55	654.34	550.00
1	5	3	6164.00	3494.00	116.40	0	Spot (Block1, Row3, Column5)	1816.15	457.50	4214.09	0.60	2.32	308.00	333.12	308.00	81.04	0.03	0.24	66.00	48.00	0.00	149.50	1508.15	642916.00	18.30	478.52	408.00
1	6	3	6487.00	3484.00	200.80	0	Spot (Block1, Row3, Column6)	4666.69	3742.50	2729.18	0.10	0.58	335.00	375.42	335.00	110.86	0.05	0.30	100.00	100.00	0.00	3407.50	4331.69	5348029.00	38.71	1385.17	1390.50
1	7	3	6796.00	3491.00	147.75	0	Spot (Block1, Row3, Column7)	819.22	798.50	304.88	0.01	0.37	323.00	353.77	323.00	78.08	0.04	0.22	95.00	86.00	0.00	475.50	496.22	489892.00	5.96	448.39	415.50
1	8	3	7092.00	3496.00	154.20	0	Spot (Block1, Row3, Column8)	1347.81	1279.50	430.05	0.02	0.32	329.00	350.11	329.00	55.88	0.03	0.16	100.00	100.00	0.00	950.50	1018.81	878770.00	17.85	633.05	592.00
1	1	4	4987.00	3776.00	145.45	0	Spot (Block1, Row4, Column1)	1477.44	1282.50	733.72	0.06	0.50	291.00	290.52	291.00	32.11	0.00	0.11	100.00	100.00	0.00	991.50	1186.44	851006.00	36.96	583.72	529.00
1	2	4	5300.00	3785.00	163.50	0	Spot (Block1, Row4, Column2)	400.70	398.00	60.18	0.00	0.15	296.00	298.42	296.00	36.94	0.00	0.12	86.00	76.00	0.00	102.00	104.70	299322.00	2.77	332.83	319.00
1	3	4	5588.00	3784.00	147.05	0	Spot (Block1, Row4, Column3)	8184.56	7328.00	4901.40	0.05	0.60	298.00	313.77	298.00	187.80	0.02	0.60	100.00	100.00	0.00	7030.00	7886.56	4820705.00	41.91	1993.96	1450.00
1	4	4	5880.00	3781.00	167.40	0	Spot (Block1, Row4, Column4)	368.95	375.00	42.08	0.01	0.11	300.00	303.86	300.00	36.59	0.01	0.12	73.00	51.00	0.00	75.00	68.95	286673.00	1.78	324.24	320.00
1	5	4	6163.00	3774.00	154.10	0	Spot (Block1, Row4, Column5)	525.15	443.00	411.09	0.07	0.78	302.00	310.77	302.00	42.69	0.01	0.14	95.00	79.00	0.00	141.00	223.15	345023.00	5.02	367.60	370.00
1	6	4	6491.00	3781.00	191.30	0	Spot (Block1, Row4, Column6)	2435.83	2398.00	630.71	0.01	0.26	311.00	338.59	311.00	77.99	0.04	0.23	100.00	100.00	0.00	2087.00	2124.83	2518648.00	26.89	852.16	765.00
1	7	4	6789.00	3789.00	150.00	0	Spot (Block1, Row4, Column7)	621.70	587.00	171.43	0.02	0.28	316.00	335.26	316.00	50.22	0.03	0.15	100.00	92.00	0.00	271.00	305.70	381105.00	5.70	408.59	401.50
1	8	4	7077.00	3786.00	157.75	0	Spot (Block1, Row4, Column8)	455.51	458.00	74.67	0.00	0.16	321.00	340.48	321.00	49.17	0.03	0.14	93.00	55.00	0.00	137.00	134.51	315212.00	2.34	369.51	386.50
1	1	5	4989.00	4077.00	139.90	0	Spot (Block1, Row5, Column1)	1852.79	1770.00	771.90	0.02	0.42	293.00	301.76	293.00	65.87	0.01	0.22	100.00	100.00	0.00	1477.00	1559.79	983834.00	23.55	725.27	655.00
1	2	5	5285.00	4076.00	152.90	0	Spot (Block1, Row5, Column2)	1233.00	1141.00	435.35	0.03	0.35	298.00	300.03	298.00	31.91	0.00	0.11	100.00	100.00	0.00	843.00	935.00	792822.00	29.23	528.38	496.00
1	3	5	5590.00	4081.00	167.10	0	Spot (Block1, Row5, Column3)	629.38	605.00	173.00	0.02	0.27	297.00	301.97	297.00	36.40	0.01	0.12	99.00	99.00	0.00	308.00	332.38	486508.00	9.00	384.96	388.00
1	4	5	5887.00	4079.00	147.40	0	Spot (Block1, Row5, Column4)	812.86	762.50	296.48	0.03	0.36	300.00	305.49	300.00	40.38	0.01	0.13	98.00	94.00	0.00	462.50	512.86	481213.00	12.56	417.94	403.50
1	5	5	6188.00	4084.00	143.45	0	Spot (Block1, Row5, Column5)	6290.49	5919.00	3485.13	0.03	0.55	304.00	314.99	304.00	45.31	0.02	0.14	100.00	100.00	0.00	5615.00	5986.49	3547836.00	131.89	1431.34	1029.00
1	6	5	6484.00	4083.00	163.65	0	Spot (Block1, Row5, Column6)	557.33	507.00	146.55	0.04	0.26	305.00	316.86	305.00	56.24	0.02	0.18	98.00	81.00	0.00	202.00	252.33	414096.00	4.28	372.02	380.00
1	7	5	6787.00	4088.00	176.80	0	Spot (Block1, Row5, Column7)	1038.78	1008.00	309.36	0.01	0.30	312.00	328.95	312.00	46.85	0.02	0.14	100.00	100.00	0.00	696.00	726.78	911012.00	15.15	530.69	507.00
1	8	5	7089.00	4089.00	145.55	0	Spot (Block1, Row5, Column8)	1097.57	962.50	468.67	0.06	0.43	318.00	336.61	318.00	49.19	0.02	0.15	100.00	99.00	0.00	644.50	779.57	640982.00	15.47	493.29	494.00
1	1	6	4985.00	4382.00	197.60	0	Spot (Block1, Row6, Column1)	3793.45	3030.50	2284.59	0.10	0.60	295.00	316.72	295.00	94.26	0.03	0.30	100.00	100.00	0.00	2735.50	3498.45	4187964.00	36.89	1184.00	1164.50
1	2	6	5277.00	4375.00	192.15	0	Spot (Block1, Row6, Column2)	671.14	653.50	175.03	0.01	0.26	296.00	309.06	296.00	65.17	0.02	0.21	99.00	93.00	0.00	357.50	375.14	700674.00	5.56	416.39	396.50
1	3	6	5576.00	4377.00	144.25	0	Spot (Block1, Row6, Column3)	2050.81	1937.00	987.00	0.02	0.48	295.00	298.19	295.00	32.32	0.00	0.11	100.00	100.00	0.00	1642.00	1755.81	1152555.00	54.23	726.38	656.00
1	4	6	5876.00	4383.00	161.30	0	Spot (Block1, Row6, Column4)	439.30	418.50	63.80	0.02	0.15	297.00	302.39	297.00	42.10	0.01	0.14	94.00	85.00	0.00	121.50	142.30	315416.00	3.25	347.00	339.50
1	5	6	6183.00	4385.00	139.15	0	Spot (Block1, Row6, Column5)	5811.27	5657.00	2809.79	0.01	0.48	303.00	317.81	303.00	124.59	0.02	0.39	100.00	100.00	0.00	5354.00	5508.27	3050918.00	44.09	1520.07	1173.00
1	6	6	6522.00	4377.00	157.35	0	Spot (Block1, Row6, Column6)	368.08	379.00	49.43	0.01	0.13	305.00	319.55	305.00	125.00	0.02	0.39	5.00	0.00	0.00	74.00	63.08	252505.00	0.39	333.99	313.00
1	7	6	6786.00	4388.00	157.50	0	Spot (Block1, Row6, Column7)	786.71	735.00	296.72	0.03	0.38	308.00	322.05	308.00	42.21	0.02	0.13	100.00	99.00	0.00	427.00	478.71	538897.00	11.01	422.09	402.00
1	8	6	7089.00	4388.00	147.00	0	Spot (Block1, Row6, Column8)	1348.49	1212.00	623.38	0.05	0.46	313.00	329.07	313.00	49.29	0.02	0.15	100.00	100.00	0.00	899.00	1035.49	794261.00	20.68	551.08	525.50
1	1	7	4990.00	4677.00	165.00	0	Spot (Block1, Row7, Column1)	405.58	394.00	68.02	0.01	0.17	290.00	298.23	290.00	65.54	0.01	0.22	72.00	32.00	0.00	104.00	115.58	306620.00	1.64	329.63	320.00
1	2	7	5290.00	4698.00	187.05	0	Spot (Block1, Row7, Column2)	333.40	322.50	33.26	0.01	0.10	286.00	284.74	286.00	29.14	0.00	0.10	63.00	29.00	0.00	36.50	47.40	328734.00	1.67	302.28	302.00
1	3	7	5570.00	4678.00	181.35	0	Spot (Block1, Row7, Column3)	339.91	329.00	33.51	0.01	0.10	290.00	288.24	290.00	29.64	0.00	0.10	64.00	35.00	0.00	39.00	49.91	313396.00	1.74	303.94	304.00
1	4	7	5876.00	4670.00	161.05	0	Spot (Block1, Row7, Column4)	340.13	328.00	36.96	0.02	0.11	296.00	296.32	296.00	29.90	0.00	0.10	52.00	36.00	0.00	32.00	44.13	244556.00	1.47	317.01	312.00
1	5	7	6188.00	4681.00	174.65	0	Spot (Block1, Row7, Column5)	516.94	497.00	100.01	0.02	0.19	297.00	304.23	297.00	38.65	0.01	0.13	99.00	98.00	0.00	200.00	219.94	439917.00	5.50	369.90	381.00
1	6	7	6485.00	4686.00	181.85	0	Spot (Block1, Row7, Column6)	814.20	791.00	250.96	0.01	0.31	305.00	337.78	305.00	105.09	0.04	0.31	98.00	84.00	0.00	486.00	509.20	753947.00	4.53	444.91	419.00
1	7	7	6765.00	4692.00	137.45	0	Spot (Block1, Row7, Column7)	1410.41	1318.00	675.44	0.03	0.48	311.00	332.74	311.00	66.76	0.03	0.20	100.00	100.00	0.00	1007.00	1099.41	723538.00	16.14	708.79	586.00
1	8	7	7077.00	4690.00	188.40	0	Spot (Block1, Row7, Column8)	3548.64	3547.00	922.06	0.00	0.26	312.00	334.96	312.00	74.25	0.03	0.22	100.00	100.00	0.00	3235.00	3236.64	3534441.00	43.28	1251.33	1089.50
1	1	8	4977.00	4987.00	139.10	0	Spot (Block1, Row8, Column1)	810.43	781.50	315.88	0.02	0.39	290.00	288.78	290.00	27.39	0.00	0.09	100.00	99.00	0.00	491.50	520.43	427909.00	19.05	452.97	393.00
1	2	8	5279.00	4973.00	195.00	0	Spot (Block1, Row8, Column2)	342.25	327.00	43.21	0.02	0.13	290.00	287.89	290.00	27.17	0.00	0.09	59.00	42.00	0.00	37.00	52.25	367917.00	2.00	309.74	304.00
1	3	8	5574.00	4985.00	150.70	0	Spot (Block1, Row8, Column3)	577.88	540.50	163.29	0.03	0.28	292.00	291.66	292.00	29.05	0.00	0.10	99.00	99.00	0.00	248.50	285.88	357132.00	9.85	359.75	348.00
1	4	8	5879.00	4985.00	146.30	0	Spot (Block1, Row8, Column4)	2192.40	2125.00	894.29	0.01	0.41	296.00	297.86	296.00	28.25	0.00	0.09	100.00	100.00	0.00	1829.00	1896.40	1286938.00	67.07	752.71	680.50
1	5	8	6178.00	4989.00	167.10	0	Spot (Block1, Row8, Column5)	356.21	356.00	36.97	0.00	0.10	302.00	321.00	302.00	87.78	0.03	0.27	18.00	0.00	0.00	54.00	54.21	276064.00	0.40	325.22	318.00
1	6	8	6481.00	4981.00	193.05	0	Spot (Block1, Row8, Column6)	6230.40	4519.00	4527.04	0.14	0.73	312.00	357.52	312.00	133.79	0.06	0.37	100.00	100.00	0.00	4207.00	5918.40	6529462.00	43.90	1522.64	1516.00
1	7	8	6778.00	4987.00	150.60	0	Spot (Block1, Row8, Column7)	675.92	660.00	190.74	0.01	0.28	312.00	339.01	312.00	92.45	0.04	0.27	99.00	79.00	0.00	348.00	363.92	419069.00	3.64	428.56	406.00
1	8	8	7067.00	4997.00	146.85	0	Spot (Block1, Row8, Column8)	770.41	585.00	825.46	0.12	1.07	317.00	334.22	317.00	48.96	0.02	0.15	99.00	94.00	0.00	268.00	453.41	456085.00	8.91	438.49	410.50
2	1	1	9493.00	2900.00	153.25	0	Spot (Block2, Row1, Column1)	21460.97	19268.00	11466.47	0.05	0.53	387.00	388.23	387.00	96.77	0.00	0.25	100.00	100.00	0.00	18881.00	21073.97	13885246.00	217.76	3865.16	2821.50
2	2	1	9800.00	2897.00	157.25	0	Spot (Block2, Row1, Column2)	461.55	465.50	98.55	0.00	0.21	374.00	372.06	374.00	150.24	0.00	0.40	20.00	3.00	0.00	91.50	87.55	315698.00	0.60	398.47	388.00
2	3	1	10091.00	2907.00	147.00	-50	Spot (Block2, Row1, Column3)	407.39	397.50	59.33	0.01	0.15	368.00	361.43	368.00	75.75	0.01	0.21	23.00	1.00	0.00	29.50	39.39	241172.00	0.61	377.54	378.00
2	4	1	10401.00	2923.00	154.05	0	Spot (Block2, Row1, Column4)	478.25	486.00	94.59	0.01	0.20	386.00	375.97	386.00	80.10	0.01	0.21	58.00	19.00	0.00	100.00	92.25	312299.00	1.28	414.09	401.00
2	5	1	10701.00	2895.00	206.15	0	Spot (Block2, Row1, Column5)	443.54	403.50	86.81	0.04	0.20	383.00	373.27	383.00	72.87	0.01	0.20	40.00	13.00	0.00	20.50	60.54	536689.00	0.96	389.08	388.00
2	6	1	10988.00	2912.00	182.05	0	Spot (Block2, Row1, Column6)	468.25	489.00	80.99	0.02	0.17	390.00	395.02	390.00	93.89	0.01	0.24	52.00	10.00	0.00	99.00	78.25	434538.00	0.78	413.90	398.00
2	7	1	11296.00	2918.00	148.00	0	Spot (Block2, Row1, Column7)	540.14	514.00	107.86	0.02	0.20	393.00	414.99	393.00	195.40	0.02	0.47	24.00	3.00	0.00	121.00	147.14	323542.00	0.64	436.48	417.00
2	8	1	11579.00	2918.00	146.45	0	Spot (Block2, Row1, Column8)	51679.93	60584.00	15845.45	0.07	0.31	401.00	479.10	401.00	662.11	0.08	1.38	100.00	100.00	44.10	60183.00	51278.93	30232968.00	77.33	10240.85	6762.00
2	1	2	9490.00	3203.00	147.00	-50	Spot (Block2, Row2, Column1)	400.18	395.00	73.66	0.01	0.18	384.00	374.93	384.00	72.93	0.01	0.19	22.00	3.00	0.00	11.00	16.18	235708.00	0.35	391.18	390.00
2	2	2	9794.00	3208.00	144.75	0	Spot (Block2, Row2, Column2)	437.67	402.00	85.07	0.04	0.19	370.00	361.04	370.00	60.06	0.01	0.17	38.00	31.00	0.00	32.00	67.67	250787.00	1.28	405.62	398.00
2	3	2	10093.00	3226.00	209.30	0	Spot (Block2, Row2, Column3)	404.64	393.00	68.62	0.01	0.17	379.00	361.84	379.00	61.76	0.02	0.17	22.00	11.00	0.00	14.00	25.64	507020.00	0.69	386.03	392.50
2	4	2	10365.00	3220.00	188.80	0	Spot (Block2, Row2, Column4)	413.50	396.00	80.19	0.02	0.19	382.00	366.20	382.00	63.46	0.02	0.17	30.00	13.00	0.00	14.00	31.50	413085.00	0.75	379.19	382.50
2	5	2	10689.00	3210.00	182.70	0	Spot (Block2, Row2, Column5)	1242.68	1174.50	376.56	0.02	0.30	386.00	378.55	386.00	66.50	0.01	0.18	100.00	99.00	0.00	788.50	856.68	1170605.00	12.99	572.05	543.00
2	6	2	10990.00	3213.00	147.00	-50	Spot (Block2, Row2, Column6)	429.71	399.00	73.34	0.03	0.17	393.00	396.12	393.00	73.59	0.00	0.19	34.00	3.00	0.00	6.00	36.71	253101.00	0.46	432.60	401.00
2	7	2	11285.00	3191.00	211.40	0	Spot (Block2, Row2, Column7)	437.20	408.00	73.22	0.03	0.17	394.00	397.16	394.00	69.78	0.00	0.18	41.00	7.00	0.00	14.00	43.20	557868.00	0.57	410.20	398.00
2	8	2	11598.00	3214.00	202.95	0	Spot (Block2, Row2, Column8)	452.53	428.00	66.92	0.02	0.15	396.00	441.40	396.00	652.75	0.05	1.48	0.00	0.00	0.00	32.00	56.53	530370.00	0.02	428.21	395.50
2	1	3	9482.00	3499.00	192.85	0	Spot (Block2, Row3, Column1)	501.25	483.50	112.71	0.02	0.22	361.00	360.03	361.00	62.44	0.00	0.17	64.00	48.00	0.00	122.50	140.25	529316.00	2.26	400.20	392.00
2	2	3	9797.00	3511.00	151.55	0	Spot (Block2, Row3, Column2)	406.47	398.00	58.85	0.01	0.14	330.00	354.17	330.00	60.58	0.03	0.17	62.00	20.00	0.00	68.00	76.47	255262.00	0.86	397.34	397.50
2	3	3	10073.00	3510.00	152.45	0	Spot (Block2, Row3, Column3)	672.16	604.00	232.95	0.05	0.35	340.00	355.50	340.00	60.84	0.02	0.17	99.00	94.00	0.00	264.00	332.16	427494.00	5.20	454.27	423.50
2	4	3	10396.00	3510.00	161.75	0	Spot (Block2, Row3, Column4)	457.80	407.00	102.14	0.05	0.22	360.00	357.23	360.00	58.82	0.00	0.16	45.00	31.00	0.00	47.00	97.80	332362.00	1.71	396.39	395.00
2	5	3	10699.00	3503.00	208.55	0	Spot (Block2, Row3, Column5)	462.78	438.00	101.21	0.02	0.22	382.00	372.18	382.00	67.49	0.01	0.18	49.00	20.00	0.00	56.00	80.78	571997.00	1.34	397.49	389.50
2	6	3	10988.00	3507.00	195.70	0	Spot (Block2, Row3, Column6)	1642.56	1469.00	731.66	0.05	0.45	396.00	397.97	396.00	79.05	0.00	0.20	100.00	100.00	0.00	1073.00	1246.56	1775610.00	15.74	719.18	707.00
2	7	3	11285.00	3513.00	251.50	0	Spot (Block2, Row3, Column7)	429.11	398.00	80.70	0.03	0.19	394.00	393.23	394.00	78.47	0.00	0.20	35.00	6.00	0.00	4.00	35.11	785270.00	0.46	403.19	391.00
2	8	3	11590.00	3520.00	158.05	0	Spot (Block2, Row3, Column8)	2062.91	2028.00	786.06	0.01	0.38	394.00	394.87	394.00	75.76	0.00	0.19	100.00	100.00	0.00	1634.00	1668.91	1404840.00	22.02	865.08	793.00
2	1	4	9484.00	3810.00	206.95	0	Spot (Block2, Row4, Column1)	428.17	402.00	87.25	0.03	0.20	328.00	349.67	328.00	53.56	0.03	0.15	73.00	37.00	0.00	74.00	100.17	519367.00	1.47	366.47	380.00
2	2	4	9788.00	3806.00	182.50	0	Spot (Block2, Row4, Column2)	536.25	512.00	114.22	0.02	0.21	320.00	347.75	320.00	61.88	0.04	0.18	94.00	77.00	0.00	192.00	216.25	498172.00	3.05	416.35	402.00
2	3	4	10085.00	3801.00	154.15	0	Spot (Block2, Row4, Column3)	946.44	877.00	280.80	0.03	0.30	314.00	340.92	314.00	57.31	0.04	0.17	100.00	99.00	0.00	563.00	632.44	619916.00	10.57	480.01	466.00
2	4	4	10388.00	3820.00	217.20	0	Spot (Block2, Row4, Column4)	384.53	386.00	69.17	0.00	0.18	319.00	341.29	319.00	51.09	0.03	0.15	63.00	16.00	0.00	67.00	65.53	517964.00	0.85	355.24	364.50
2	5	4	10652.00	3799.00	166.40	0	Spot (Block2, Row4, Column5)	429.57	394.00	85.74	0.04	0.20	334.00	356.56	334.00	68.04	0.03	0.19	39.00	31.00	0.00	60.00	95.57	330338.00	1.07	406.27	394.00
2	6	4	10988.00	3807.00	190.65	0	Spot (Block2, Row4, Column6)	1224.73	1168.50	365.09	0.02	0.30	388.00	379.58	388.00	75.49	0.01	0.20	100.00	99.00	0.00	780.50	836.73	1256571.00	11.20	610.28	591.50
2	7	4	11271.00	3823.00	211.20	0	Spot (Block2, Row4, Column7)	438.58	407.00	82.97	0.03	0.19	390.00	384.39	390.00	79.74	0.01	0.21	39.00	6.00	0.00	17.00	48.58	557874.00	0.68	393.89	395.00
2	8	4	11592.00	3821.00	201.95	0	Spot (Block2, Row4, Column8)	432.14	401.00	74.28	0.03	0.17	391.00	378.97	391.00	62.83	0.01	0.17	37.00	12.00	0.00	10.00	41.14	500413.00	0.85	399.56	398.00
2	1	5	9492.00	4099.00	157.60	0	Spot (Block2, Row5, Column1)	528.03	501.00	114.93	0.02	0.22	319.00	341.40	319.00	55.12	0.03	0.16	97.00	74.00	0.00	182.00	209.03	363816.00	3.39	402.01	401.00
2	2	5	9787.00	4100.00	153.60	0	Spot (Block2, Row5, Column2)	2087.51	1992.00	699.14	0.02	0.33	322.00	348.92	322.00	63.29	0.03	0.18	100.00	100.00	0.00	1670.00	1765.51	1348531.00	27.47	789.84	706.00
2	3	5	10086.00	4106.00	162.55	0	Spot (Block2, Row5, Column3)	920.60	815.00	368.38	0.05	0.40	309.00	334.18	309.00	56.34	0.03	0.17	99.00	97.00	0.00	506.00	611.60	672036.00	10.41	478.35	480.50
2	4	5	10389.00	4091.00	176.50	0	Spot (Block2, Row5, Column4)	431.78	401.00	84.69	0.03	0.20	309.00	331.28	309.00	52.13	0.03	0.16	85.00	39.00	0.00	92.00	122.78	376083.00	1.93	373.89	381.00
2	5	5	10689.00	4108.00	143.75	0	Spot (Block2, Row5, Column5)	1141.21	1077.00	387.87	0.03	0.34	317.00	344.15	317.00	64.63	0.04	0.19	100.00	100.00	0.00	760.00	824.21	644782.00	12.33	570.71	534.50
2	6	5	10989.00	4122.00	182.80	0	Spot (Block2, Row5, Column6)	418.28	401.50	81.63	0.02	0.20	343.00	360.73	343.00	81.32	0.02	0.23	31.00	11.00	0.00	58.50	75.28	392347.00	0.71	393.64	396.00
2	7	5	11286.00	4113.00	174.05	0	Spot (Block2, Row5, Column7)	2929.55	2847.00	1278.81	0.01	0.44	383.00	376.01	383.00	91.55	0.01	0.24	100.00	100.00	0.00	2464.00	2546.55	2478403.00	27.89	966.58	927.50
2	8	5	11591.00	4115.00	141.75	0	Spot (Block2, Row5, Column8)	493.83	503.00	94.09	0.01	0.19	376.00	365.31	376.00	73.73	0.01	0.20	64.00	31.00	0.00	127.00	117.83	269135.00	1.74	409.56	396.00
2	1	6	9480.00	4402.00	193.00	0	Spot (Block2, Row6, Column1)	1261.54	1129.00	504.36	0.05	0.40	306.00	326.54	306.00	57.72	0.03	0.18	100.00	100.00	0.00	823.00	955.54	1325874.00	16.20	603.57	594.50
2	2	6	9788.00	4398.00	184.40	0	Spot (Block2, Row6, Column2)	1503.60	1452.00	550.48	0.02	0.37	313.00	339.74	313.00	63.66	0.04	0.19	100.00	100.00	0.00	1139.00	1190.60	1434433.00	18.28	662.95	644.50
2	3	6	10080.00	4406.00	156.80	0	Spot (Block2, Row6, Column3)	446.89	409.00	101.26	0.04	0.23	308.00	330.66	308.00	57.60	0.03	0.17	82.00	45.00	0.00	101.00	138.89	303440.00	2.02	359.90	370.00
2	4	6	10384.00	4409.00	147.00	-50	Spot (Block2, Row6, Column4)	378.42	382.00	69.61	0.00	0.18	307.00	327.98	307.00	50.85	0.03	0.16	60.00	19.00	0.00	75.00	71.42	223268.00	0.99	346.22	326.50
2	5	6	10686.00	4412.00	146.25	0	Spot (Block2, Row6, Column5)	913.84	869.00	316.98	0.02	0.35	307.00	326.76	307.00	49.36	0.03	0.15	100.00	100.00	0.00	562.00	606.84	532770.00	11.89	481.85	483.00
2	6	6	10990.00	4442.00	193.40	0	Spot (Block2, Row6, Column6)	385.23	389.00	54.73	0.00	0.14	309.00	332.26	309.00	57.85	0.03	0.17	73.00	13.00	0.00	80.00	76.23	406803.00	0.92	361.00	373.00
2	7	6	11291.00	4395.00	191.10	0	Spot (Block2, Row6, Column7)	447.18	415.00	78.27	0.03	0.18	309.00	338.65	309.00	71.64	0.04	0.21	87.00	43.00	0.00	106.00	138.18	460150.00	1.51	370.49	378.00
2	8	6	11591.00	4414.00	168.85	0	Spot (Block2, Row6, Column8)	424.53	402.00	75.39	0.02	0.18	314.00	341.27	314.00	59.63	0.04	0.17	82.00	36.00	0.00	88.00	110.53	336656.00	1.40	360.40	379.00
2	1	7	9488.00	4709.00	161.85	0	Spot (Block2, Row7, Column1)	543.83	493.50	122.63	0.04	0.23	298.00	303.23	298.00	40.88	0.01	0.13	99.00	98.00	0.00	195.50	245.83	393735.00	5.89	391.85	391.00
2	2	7	9796.00	4695.00	149.15	0	Spot (Block2, Row7, Column2)	360.65	366.00	54.58	0.01	0.15	300.00	309.30	300.00	47.44	0.01	0.15	51.00	34.00	0.00	66.00	60.65	218556.00	1.08	330.01	311.00
2	3	7	10067.00	4712.00	209.95	0	Spot (Block2, Row7, Column3)	350.16	327.00	57.06	0.03	0.16	300.00	306.94	300.00	38.75	0.01	0.13	45.00	39.00	0.00	27.00	50.16	442603.00	1.12	320.62	304.50
2	4	7	10400.00	4706.00	204.45	0	Spot (Block2, Row7, Column4)	345.46	323.00	52.40	0.03	0.15	301.00	312.10	301.00	43.67	0.02	0.14	43.00	25.00	0.00	22.00	44.46	411442.00	0.76	321.22	309.00
2	5	7	10666.00	4703.00	222.20	0	Spot (Block2, Row7, Column5)	364.45	378.50	53.30	0.02	0.15	301.00	313.21	301.00	48.53	0.02	0.15	56.00	31.00	0.00	77.50	63.45	515336.00	1.06	333.72	316.00
2	6	7	10980.00	4710.00	170.45	0	Spot (Block2, Row7, Column6)	1863.41	1826.00	677.54	0.01	0.36	309.00	332.15	309.00	66.66	0.03	0.20	100.00	100.00	0.00	1517.00	1554.41	1507501.00	22.97	668.91	654.00
2	7	7	11293.00	4722.00	183.90	0	Spot (Block2, Row7, Column7)	372.92	383.00	76.88	0.01	0.21	303.00	321.53	303.00	53.98	0.03	0.17	56.00	22.00	0.00	80.00	69.92	352405.00	0.95	344.47	310.00
2	8	7	11582.00	4717.00	189.60	0	Spot (Block2, Row7, Column8)	1582.18	1543.00	469.24	0.01	0.30	304.00	325.36	304.00	52.98	0.03	0.16	100.00	100.00	0.00	1239.00	1278.18	1610658.00	23.72	675.19	640.00
2	1	8	9478.00	5004.00	151.50	0	Spot (Block2, Row8, Column1)	716.16	670.00	259.34	0.03	0.36	299.00	303.19	299.00	38.37	0.01	0.13	100.00	99.00	0.00	371.00	417.16	452612.00	10.76	422.93	401.50
2	2	8	9782.00	5010.00	190.35	0	Spot (Block2, Row8, Column2)	347.49	333.00	46.34	0.02	0.13	296.00	298.11	296.00	33.93	0.00	0.11	51.00	42.00	0.00	37.00	51.49	353744.00	1.46	329.39	314.00
2	3	8	10065.00	5003.00	180.05	0	Spot (Block2, Row8, Column3)	357.16	346.00	50.57	0.01	0.14	295.00	296.87	295.00	33.83	0.00	0.11	59.00	46.00	0.00	51.00	62.16	323944.00	1.78	319.89	309.00
2	4	8	10382.00	5003.00	149.75	0	Spot (Block2, Row8, Column4)	2938.06	2734.00	1196.70	0.03	0.41	297.00	301.67	297.00	39.26	0.01	0.13	100.00	100.00	0.00	2437.00	2641.06	1806906.00	67.15	958.19	869.50
2	5	8	10684.00	5027.00	189.60	0	Spot (Block2, Row8, Column5)	332.84	310.00	47.58	0.03	0.14	298.00	305.88	298.00	46.66	0.01	0.15	31.00	17.00	0.00	12.00	34.84	336831.00	0.58	313.42	299.00
2	6	8	10983.00	5010.00	188.70	0	Spot (Block2, Row8, Column6)	1855.14	1662.00	939.23	0.05	0.51	305.00	325.43	305.00	63.75	0.03	0.20	100.00	100.00	0.00	1357.00	1550.14	1858851.00	24.00	720.80	709.50
2	7	8	11275.00	5013.00	134.80	0	Spot (Block2, Row8, Column7)	366.95	387.00	65.22	0.02	0.18	304.00	319.81	304.00	51.09	0.02	0.16	55.00	27.00	0.00	83.00	62.95	180172.00	0.92	356.32	380.00
2	8	8	11572.00	5015.00	145.65	0	Spot (Block2, Row8, Column8)	574.28	523.50	200.52	0.04	0.35	304.00	317.24	304.00	46.25	0.02	0.15	99.00	88.00	0.00	219.50	270.28	330787.00	5.56	408.82	392.00
3	1	1	13996.00	2924.00	154.60	0	Spot (Block3, Row1, Column1)	21138.36	18988.00	10694.80	0.05	0.51	381.00	377.20	381.00	97.34	0.00	0.26	100.00	100.00	0.00	18607.00	20757.36	13930176.00	213.28	3975.55	2891.50
3	2	1	14290.00	2932.00	148.60	0	Spot (Block3, Row1, Column2)	3286.55	2835.00	1913.53	0.06	0.58	370.00	363.56	370.00	81.05	0.01	0.22	100.00	100.00	0.00	2465.00	2916.55	1981792.00	36.07	939.78	792.00
3	3	1	14592.00	2930.00	161.80	0	Spot (Block3, Row1, Column3)	494.26	459.00	129.15	0.03	0.26	348.00	355.96	348.00	61.21	0.01	0.17	67.00	43.00	0.00	111.00	146.26	356364.00	2.26	393.93	400.00
3	4	1	14886.00	2932.00	145.75	0	Spot (Block3, Row1, Column4)	2448.10	2222.00	1309.61	0.04	0.53	375.00	360.58	375.00	65.31	0.02	0.18	100.00	100.00	0.00	1847.00	2073.10	1419896.00	31.96	807.79	660.00
3	5	1	15195.00	2939.00	149.05	0	Spot (Block3, Row1, Column5)	1288.27	1063.00	687.50	0.08	0.53	383.00	370.68	383.00	66.59	0.01	0.18	99.00	92.00	0.00	680.00	905.27	774252.00	13.78	597.64	569.50
3	6	1	15485.00	2934.00	145.25	0	Spot (Block3, Row1, Column6)	4564.92	4196.00	2365.68	0.04	0.52	383.00	372.37	383.00	66.70	0.01	0.18	100.00	100.00	0.00	3813.00	4181.92	2633956.00	62.86	1310.38	1042.00
3	7	1	15788.00	2943.00	147.40	0	Spot (Block3, Row1, Column7)	4209.64	3698.00	2524.50	0.06	0.60	390.00	391.64	390.00	145.78	0.00	0.37	100.00	100.00	0.00	3308.00	3819.64	2496317.00	26.19	1180.61	961.50
3	8	1	16080.00	2944.00	148.60	0	Spot (Block3, Row1, Column8)	50482.20	56666.00	16081.77	0.05	0.32	388.00	404.27	388.00	182.91	0.02	0.45	100.00	100.00	40.64	56278.00	50094.20	30188560.00	273.78	10737.81	8665.00
3	1	2	13990.00	3236.00	174.00	0	Spot (Block3, Row2, Column1)	404.70	397.00	62.94	0.01	0.16	370.00	360.09	370.00	70.46	0.01	0.20	21.00	5.00	0.00	27.00	34.70	341161.00	0.63	385.65	394.00
3	2	2	14284.00	3240.00	133.15	0	Spot (Block3, Row2, Column2)	524.25	502.00	82.80	0.02	0.16	335.00	350.95	335.00	55.84	0.02	0.16	98.00	86.00	0.00	167.00	189.25	252687.00	3.10	405.42	401.00
3	3	2	14583.00	3238.00	188.15	0	Spot (Block3, Row2, Column3)	427.25	400.00	86.10	0.03	0.20	324.00	348.38	324.00	59.69	0.03	0.17	68.00	31.00	0.00	76.00	103.25	426825.00	1.32	380.45	385.00
3	4	2	14902.00	3231.00	178.20	0	Spot (Block3, Row2, Column4)	471.92	480.50	83.80	0.01	0.18	352.00	358.21	352.00	68.57	0.01	0.19	62.00	43.00	0.00	128.50	119.92	420013.00	1.66	383.88	393.00
3	5	2	15188.00	3229.00	183.35	0	Spot (Block3, Row2, Column5)	1935.63	1874.00	574.65	0.01	0.30	375.00	363.38	375.00	64.46	0.01	0.18	100.00	100.00	0.00	1499.00	1560.63	1836913.00	24.39	737.43	667.50
3	6	2	15476.00	3233.00	194.50	0	Spot (Block3, Row2, Column6)	440.59	405.00	85.41	0.04	0.19	379.00	372.52	379.00	80.36	0.01	0.22	39.00	10.00	0.00	26.00	61.59	471868.00	0.85	392.76	392.00
3	7	2	15773.00	3250.00	166.60	0	Spot (Block3, Row2, Column7)	429.96	403.00	85.63	0.03	0.20	354.00	357.25	354.00	63.96	0.00	0.18	43.00	32.00	0.00	49.00	75.96	331503.00	1.14	379.43	383.00
3	8	2	16089.00	3240.00	147.00	-50	Spot (Block3, Row2, Column8)	392.86	399.00	65.51	0.01	0.17	384.00	382.47	384.00	124.96	0.00	0.33	4.00	0.00	0.00	15.00	8.86	231790.00	0.08	404.14	397.50
3	1	3	13989.00	3528.00	157.00	0	Spot (Block3, Row3, Column1)	949.94	879.00	334.43	0.03	0.35	327.00	349.99	327.00	59.72	0.03	0.17	100.00	99.00	0.00	552.00	622.94	644056.00	10.05	505.45	502.00
3	2	3	14293.00	3519.00	161.75	0	Spot (Block3, Row3, Column2)	447.59	409.50	74.79	0.04	0.17	332.00	350.02	332.00	55.84	0.02	0.16	77.00	42.00	0.00	77.50	115.59	324952.00	1.75	381.49	384.00
3	3	3	14583.00	3524.00	150.85	0	Spot (Block3, Row3, Column3)	1121.97	995.00	558.34	0.05	0.50	335.00	358.88	335.00	82.80	0.03	0.23	100.00	99.00	0.00	660.00	786.97	702353.00	9.22	541.23	521.00
3	4	3	14889.00	3532.00	148.55	0	Spot (Block3, Row3, Column4)	8054.68	7552.00	4384.98	0.03	0.54	340.00	359.75	340.00	70.13	0.02	0.19	100.00	100.00	0.00	7212.00	7714.68	4856974.00	109.72	2013.93	1362.00
3	5	3	15205.00	3540.00	159.60	0	Spot (Block3, Row3, Column5)	1010.41	790.00	1097.49	0.11	1.09	382.00	376.80	382.00	82.35	0.01	0.22	90.00	81.00	0.00	408.00	628.41	708297.00	7.69	524.74	496.00
3	6	3	15485.00	3528.00	197.75	0	Spot (Block3, Row3, Column6)	3385.83	2939.00	1809.24	0.06	0.53	381.00	382.17	381.00	98.70	0.00	0.26	100.00	100.00	0.00	2558.00	3004.83	3748109.00	30.43	1155.68	1175.00
3	7	3	15792.00	3536.00	161.35	0	Spot (Block3, Row3, Column7)	679.35	604.50	252.47	0.05	0.37	327.00	356.33	327.00	82.05	0.04	0.23	94.00	76.00	0.00	277.50	352.35	490489.00	3.94	415.37	406.00
3	8	3	16089.00	3546.00	154.85	0	Spot (Block3, Row3, Column8)	1295.40	1243.00	467.36	0.02	0.36	374.00	365.22	374.00	118.19	0.01	0.32	99.00	96.00	0.00	869.00	921.40	851080.00	7.87	629.90	590.00
3	1	4	13987.00	3821.00	147.40	0	Spot (Block3, Row4, Column1)	7562.78	6503.00	4397.54	0.07	0.58	321.00	348.43	321.00	67.09	0.04	0.19	100.00	100.00	0.00	6182.00	7241.78	4499854.00	107.54	2072.82	1476.00
3	2	4	14285.00	3825.00	200.05	0	Spot (Block3, Row4, Column2)	508.91	484.00	118.62	0.02	0.23	329.00	355.80	329.00	85.25	0.03	0.24	75.00	37.00	0.00	155.00	179.91	575574.00	1.80	397.29	393.00
3	3	4	14587.00	3825.00	148.45	0	Spot (Block3, Row4, Column3)	27080.13	25089.50	14690.44	0.03	0.54	326.00	357.70	326.00	95.38	0.04	0.27	100.00	100.00	0.17	24763.50	26754.13	16248080.00	280.16	6129.35	4702.50
3	4	4	14876.00	3829.00	214.00	0	Spot (Block3, Row4, Column4)	397.66	392.00	65.40	0.01	0.16	326.00	355.55	326.00	79.44	0.04	0.22	30.00	16.00	0.00	66.00	71.66	520939.00	0.53	340.93	322.50
3	5	4	15185.00	3822.00	177.20	0	Spot (Block3, Row4, Column5)	658.70	580.00	388.39	0.06	0.59	377.00	372.93	377.00	91.73	0.00	0.25	76.00	54.00	0.00	203.00	281.70	579653.00	3.12	451.78	422.00
3	6	4	15484.00	3829.00	190.20	0	Spot (Block3, Row4, Column6)	1949.69	1900.00	532.64	0.01	0.27	361.00	363.83	361.00	81.03	0.00	0.22	100.00	100.00	0.00	1539.00	1588.69	1986739.00	19.57	804.64	716.00
3	7	4	15781.00	3835.00	176.30	0	Spot (Block3, Row4, Column7)	727.71	603.00	364.02	0.08	0.50	318.00	344.88	318.00	58.56	0.04	0.17	97.00	78.00	0.00	285.00	409.71	630928.00	6.54	411.99	407.00
3	8	4	16090.00	3843.00	184.30	0	Spot (Block3, Row4, Column8)	510.41	496.50	110.27	0.01	0.22	329.00	350.58	329.00	57.98	0.03	0.17	90.00	66.00	0.00	167.50	181.41	487954.00	2.76	388.76	393.00
3	1	5	13989.00	4129.00	147.95	0	Spot (Block3, Row5, Column1)	5973.86	5052.00	4099.98	0.07	0.69	317.00	348.33	317.00	75.17	0.04	0.22	100.00	100.00	0.00	4735.00	5656.86	3566395.00	74.83	1386.39	1146.50
3	2	5	14285.00	4126.00	155.40	0	Spot (Block3, Row5, Column2)	1410.39	1357.00	470.60	0.02	0.33	324.00	346.50	324.00	57.20	0.03	0.17	100.00	100.00	0.00	1033.00	1086.39	937907.00	18.60	592.86	567.00
3	3	5	14585.00	4131.00	155.50	0	Spot (Block3, Row5, Column3)	962.68	847.00	332.85	0.06	0.35	319.00	347.78	319.00	79.81	0.04	0.23	100.00	99.00	0.00	528.00	643.68	640185.00	7.70	481.41	472.50
3	4	5	14885.00	4132.00	148.15	0	Spot (Block3, Row5, Column4)	2239.66	2014.50	1121.66	0.05	0.50	312.00	343.50	312.00	89.77	0.04	0.26	100.00	100.00	0.00	1702.50	1927.66	1339318.00	21.12	739.30	666.00
3	5	5	15188.00	4133.00	147.25	0	Spot (Block3, Row5, Column5)	27142.65	24953.50	15546.74	0.04	0.57	326.00	362.38	326.00	104.22	0.05	0.29	100.00	100.00	0.34	24627.50	26816.65	16068448.00	256.97	5440.63	3985.00
3	6	5	15489.00	4133.00	154.20	0	Spot (Block3, Row5, Column6)	430.97	415.00	63.31	0.02	0.15	319.00	346.65	319.00	68.05	0.04	0.20	85.00	31.00	0.00	96.00	111.97	281857.00	1.24	376.62	397.00
3	7	5	15788.00	4137.00	171.40	0	Spot (Block3, Row5, Column7)	1026.46	1007.00	324.48	0.01	0.32	312.00	335.39	312.00	55.69	0.03	0.17	100.00	99.00	0.00	695.00	714.46	839644.00	12.41	534.96	527.50
3	8	5	16087.00	4135.00	148.65	0	Spot (Block3, Row5, Column8)	2425.69	2166.00	1577.15	0.05	0.65	322.00	347.16	322.00	58.15	0.03	0.17	100.00	100.00	0.00	1844.00	2103.69	1462694.00	35.75	759.21	591.00
3	1	6	13985.00	4429.00	198.30	0	Spot (Block3, Row6, Column1)	2741.06	2276.00	1508.54	0.08	0.55	316.00	352.38	316.00	83.35	0.05	0.24	100.00	100.00	0.00	1960.00	2425.06	3039833.00	28.66	962.56	954.50
3	2	6	14285.00	4421.00	193.15	0	Spot (Block3, Row6, Column2)	658.24	617.00	187.19	0.03	0.28	309.00	337.87	309.00	76.07	0.04	0.23	96.00	86.00	0.00	308.00	349.24	697071.00	4.21	419.47	406.00
3	3	6	14577.00	4428.00	146.15	0	Spot (Block3, Row6, Column3)	8322.36	7285.50	5007.96	0.06	0.60	306.00	327.21	306.00	62.55	0.03	0.19	100.00	100.00	0.00	6979.50	8016.36	4860260.00	127.83	1792.79	1536.50
3	4	6	14886.00	4432.00	187.70	0	Spot (Block3, Row6, Column4)	461.70	422.00	106.99	0.04	0.23	306.00	325.36	306.00	66.13	0.03	0.20	84.00	47.00	0.00	116.00	155.70	457541.00	2.06	363.96	371.50
3	5	6	15186.00	4431.00	145.30	0	Spot (Block3, Row6, Column5)	12401.96	11244.50	7765.06	0.04	0.63	307.00	331.61	307.00	76.34	0.03	0.23	100.00	100.00	0.00	10937.50	12094.96	7143530.00	158.11	2681.48	2031.00
3	6	6	15485.00	4444.00	166.95	0	Spot (Block3, Row6, Column6)	406.73	392.00	71.09	0.02	0.17	308.00	326.36	308.00	49.16	0.03	0.15	79.00	32.00	0.00	84.00	98.73	315214.00	1.63	359.11	329.50
3	7	6	15784.00	4433.00	155.45	0	Spot (Block3, Row6, Column7)	843.18	782.00	338.15	0.03	0.40	314.00	337.41	314.00	54.42	0.03	0.16	100.00	98.00	0.00	468.00	529.18	560714.00	9.29	449.39	417.50
3	8	6	16094.00	4441.00	155.10	0	Spot (Block3, Row6, Column8)	1509.64	1173.00	916.20	0.11	0.61	335.00	376.34	335.00	475.13	0.05	1.26	73.00	45.00	0.00	838.00	1174.64	1000888.00	2.39	548.49	507.50
3	1	7	13989.00	4722.00	174.45	0	Spot (Block3, Row7, Column1)	554.40	501.00	156.75	0.04	0.28	305.00	326.59	305.00	62.95	0.03	0.19	96.00	73.00	0.00	196.00	249.40	469019.00	3.62	384.65	390.00
3	2	7	14271.00	4716.00	191.05	0	Spot (Block3, Row7, Column2)	352.31	327.00	55.72	0.03	0.16	298.00	310.02	298.00	49.88	0.02	0.16	44.00	28.00	0.00	29.00	54.31	363585.00	0.85	326.36	304.00
3	3	7	14592.00	4720.00	203.20	0	Spot (Block3, Row7, Column3)	366.12	375.00	59.43	0.01	0.16	299.00	309.10	299.00	46.56	0.01	0.15	58.00	34.00	0.00	76.00	67.12	428364.00	1.22	328.35	313.00
3	4	7	14889.00	4724.00	182.30	0	Spot (Block3, Row7, Column4)	372.39	390.00	56.02	0.02	0.15	299.00	308.59	299.00	43.51	0.01	0.14	62.00	53.00	0.00	91.00	73.39	350416.00	1.47	342.73	312.00
3	5	7	15177.00	4731.00	185.90	0	Spot (Block3, Row7, Column5)	403.53	394.00	70.71	0.01	0.18	302.00	314.72	302.00	52.37	0.02	0.17	82.00	28.00	0.00	92.00	101.53	393848.00	1.70	347.05	344.00
3	6	7	15481.00	4740.00	178.05	0	Spot (Block3, Row7, Column6)	814.69	786.00	255.56	0.02	0.31	312.00	343.89	312.00	83.88	0.04	0.24	99.00	96.00	0.00	474.00	502.69	722633.00	5.61	455.31	425.50
3	7	7	15777.00	4750.00	155.60	0	Spot (Block3, Row7, Column7)	1412.48	1284.00	742.25	0.04	0.53	322.00	347.34	322.00	62.42	0.03	0.18	99.00	97.00	0.00	962.00	1090.48	943538.00	17.06	633.05	472.00
3	8	7	16085.00	4738.00	191.00	0	Spot (Block3, Row7, Column8)	2203.71	2170.50	580.91	0.01	0.26	375.00	373.39	375.00	112.50	0.00	0.30	100.00	100.00	0.00	1795.50	1828.71	2265414.00	16.27	897.78	828.50
3	1	8	13975.00	5036.00	154.85	0	Spot (Block3, Row8, Column1)	722.37	682.00	240.05	0.02	0.33	303.00	316.00	303.00	43.52	0.02	0.14	100.00	99.00	0.00	379.00	419.37	477485.00	9.34	434.71	421.00
3	2	8	14264.00	5032.00	166.90	0	Spot (Block3, Row8, Column2)	368.22	383.00	62.59	0.02	0.17	298.50	307.14	298.50	39.53	0.01	0.13	60.00	55.00	0.00	84.50	69.72	285004.00	1.55	346.96	320.00
3	3	8	14575.00	5031.00	166.65	0	Spot (Block3, Row8, Column3)	665.10	548.00	342.49	0.08	0.51	301.00	309.89	301.00	41.50	0.01	0.13	95.00	87.00	0.00	247.00	364.10	512793.00	8.56	381.40	387.00
3	4	8	14883.00	5032.00	152.00	0	Spot (Block3, Row8, Column4)	2706.39	2690.00	1102.94	0.00	0.41	303.00	316.63	303.00	45.94	0.02	0.15	100.00	100.00	0.00	2387.00	2403.39	1707731.00	52.02	850.79	782.50
3	5	8	15173.00	5063.00	194.20	0	Spot (Block3, Row8, Column5)	388.20	389.00	53.04	0.00	0.14	302.00	326.30	302.00	75.40	0.03	0.23	68.00	14.00	0.00	87.00	86.20	414988.00	0.82	331.93	316.00
3	6	8	15483.00	5032.00	187.00	0	Spot (Block3, Row8, Column6)	4024.88	3249.50	2494.12	0.09	0.62	320.00	357.54	320.00	99.97	0.05	0.28	100.00	100.00	0.00	2929.50	3704.88	3968535.00	36.68	1105.82	1069.00
3	7	8	15781.00	5032.00	152.95	0	Spot (Block3, Row8, Column7)	1361.94	1212.00	830.13	0.05	0.61	329.00	353.46	329.00	71.76	0.03	0.20	94.00	89.00	0.00	883.00	1032.94	870278.00	14.05	534.90	542.00
3	8	8	16063.00	5040.00	153.95	0	Spot (Block3, Row8, Column8)	702.15	625.50	361.30	0.05	0.51	379.00	369.70	379.00	91.40	0.01	0.25	76.00	60.00	0.00	246.50	323.15	457802.00	3.64	450.01	411.00
4	1	1	18496.00	2948.00	153.95	0	Spot (Block4, Row1, Column1)	18901.20	17075.00	9936.43	0.04	0.53	278.00	279.22	278.00	70.17	0.00	0.25	100.00	100.00	0.15	16797.00	18623.20	12285782.00	265.38	3987.44	2906.00
4	2	1	18782.00	2958.00	161.65	0	Spot (Block4, Row1, Column2)	390.93	388.00	59.79	0.00	0.15	263.00	261.88	263.00	51.16	0.00	0.20	87.00	72.00	0.00	125.00	127.93	283425.00	2.52	296.20	298.00
4	3	1	19088.00	2962.00	160.65	0	Spot (Block4, Row1, Column3)	334.56	317.00	46.93	0.02	0.14	257.00	254.40	257.00	31.78	0.00	0.12	89.00	46.00	0.00	60.00	77.56	238541.00	2.52	288.36	292.00
4	4	1	19386.00	2965.00	172.80	0	Spot (Block4, Row1, Column4)	358.75	361.00	64.41	0.00	0.18	247.00	249.96	247.00	31.96	0.01	0.13	95.00	68.00	0.00	114.00	111.75	298842.00	3.40	282.25	287.00
4	5	1	19691.00	2955.00	182.45	0	Spot (Block4, Row1, Column5)	351.35	335.00	63.25	0.02	0.18	231.00	239.58	231.00	29.08	0.02	0.12	98.00	90.00	0.00	104.00	120.35	327811.00	3.84	274.48	279.00
4	6	1	19988.00	2963.00	158.60	0	Spot (Block4, Row1, Column6)	379.21	375.00	69.81	0.00	0.18	224.00	230.78	224.00	26.64	0.01	0.12	99.00	99.00	0.00	151.00	155.21	263928.00	5.57	279.96	282.00
4	7	1	20289.00	2963.00	147.00	0	Spot (Block4, Row1, Column7)	579.66	582.00	125.93	0.00	0.22	225.00	246.75	225.00	129.15	0.04	0.52	97.00	79.00	0.00	357.00	354.66	342582.00	2.58	335.77	305.00
4	8	1	20579.00	2966.00	147.80	0	Spot (Block4, Row1, Column8)	47333.02	50412.00	17089.30	0.03	0.36	246.00	275.62	246.00	165.86	0.05	0.60	100.00	100.00	31.09	50166.00	47087.02	28163324.00	283.71	8883.88	5612.00
4	1	2	18530.00	3264.00	214.55	0	Spot (Block4, Row2, Column1)	298.50	298.00	23.69	0.00	0.08	281.00	275.96	281.00	52.23	0.01	0.19	4.00	0.00	0.00	17.00	17.50	392525.00	0.43	286.17	294.00
4	2	2	18786.00	3265.00	134.85	0	Spot (Block4, Row2, Column2)	323.27	311.00	46.14	0.02	0.14	277.00	267.14	277.00	35.30	0.02	0.13	46.00	17.00	0.00	34.00	46.27	159374.00	1.59	290.98	301.00
4	3	2	19077.00	3265.00	119.20	0	Spot (Block4, Row2, Column3)	335.99	310.50	51.88	0.03	0.15	272.00	264.21	272.00	30.25	0.01	0.11	61.00	40.00	0.00	38.50	63.99	124989.00	2.37	294.36	292.00
4	4	2	19404.00	3262.00	203.05	0	Spot (Block4, Row2, Column4)	312.82	299.00	43.38	0.02	0.14	272.00	264.74	272.00	29.86	0.01	0.11	45.00	24.00	0.00	27.00	40.82	365692.00	1.61	268.10	272.00
4	5	2	19690.00	3258.00	216.70	0	Spot (Block4, Row2, Column5)	455.47	462.00	114.06	0.01	0.25	250.00	251.08	250.00	31.25	0.00	0.12	97.00	88.00	0.00	212.00	205.47	611691.00	6.54	294.44	291.00
4	6	2	19983.00	3253.00	186.85	0	Spot (Block4, Row2, Column6)	296.10	295.00	35.69	0.00	0.12	235.00	245.71	235.00	39.80	0.02	0.16	83.00	16.00	0.00	60.00	61.10	291064.00	1.27	254.58	254.00
4	7	2	20287.00	3236.00	159.15	0	Spot (Block4, Row2, Column7)	285.85	292.00	27.43	0.01	0.10	223.00	229.04	223.00	25.19	0.01	0.11	85.00	77.00	0.00	69.00	62.85	200095.00	2.26	252.82	253.00
4	8	2	20590.00	3264.00	147.00	-50	Spot (Block4, Row2, Column8)	258.94	259.00	24.79	0.00	0.10	230.00	247.08	230.00	88.74	0.03	0.36	0.00	0.00	0.00	29.00	28.94	152514.00	0.13	249.39	241.00
4	1	3	18485.00	3544.00	154.95	0	Spot (Block4, Row3, Column1)	444.26	413.00	73.22	0.03	0.16	279.00	271.98	279.00	32.31	0.01	0.12	99.00	96.00	0.00	134.00	165.26	295877.00	5.33	332.13	316.00
4	2	3	18775.00	3541.00	149.85	0	Spot (Block4, Row3, Column2)	323.24	309.00	40.46	0.02	0.13	277.00	267.23	277.00	34.60	0.02	0.13	44.00	27.00	0.00	32.00	46.24	198791.00	1.62	297.79	294.00
4	3	3	19078.00	3553.00	166.80	0	Spot (Block4, Row3, Column3)	379.83	376.00	76.14	0.00	0.20	270.00	263.41	270.00	33.05	0.01	0.13	92.00	68.00	0.00	106.00	109.83	292847.00	3.52	301.53	297.00
4	4	3	19392.00	3555.00	150.15	0	Spot (Block4, Row3, Column4)	500.57	487.00	109.89	0.01	0.22	266.00	262.13	266.00	30.19	0.01	0.12	99.00	97.00	0.00	221.00	234.57	309350.00	7.90	321.44	313.50
4	5	3	19685.00	3559.00	195.45	0	Spot (Block4, Row3, Column5)	320.67	304.00	62.97	0.02	0.20	264.00	262.22	264.00	37.49	0.00	0.14	55.00	24.00	0.00	40.00	56.67	345683.00	1.56	272.61	276.00
4	6	3	19994.00	3556.00	178.70	0	Spot (Block4, Row3, Column6)	1398.73	1274.00	609.79	0.04	0.44	254.00	260.37	254.00	46.34	0.01	0.18	100.00	100.00	0.00	1020.00	1144.73	1246271.00	24.56	541.35	525.00
4	7	3	20290.00	3563.00	126.50	0	Spot (Block4, Row3, Column7)	397.93	380.00	209.70	0.02	0.53	230.00	242.38	230.00	37.86	0.02	0.16	100.00	89.00	0.00	150.00	167.93	169916.00	4.11	316.20	299.00
4	8	3	20591.00	3573.00	152.25	0	Spot (Block4, Row3, Column8)	845.95	787.50	271.00	0.03	0.32	224.00	231.68	224.00	25.54	0.01	0.11	100.00	100.00	0.00	563.50	621.95	536334.00	24.05	405.11	386.00
4	1	4	18490.00	3838.00	153.20	0	Spot (Block4, Row4, Column1)	502.18	489.00	113.93	0.01	0.23	277.00	270.84	277.00	33.79	0.01	0.12	99.00	93.00	0.00	212.00	225.18	323405.00	6.85	344.62	320.50
4	2	4	18799.00	3849.00	185.10	0	Spot (Block4, Row4, Column2)	424.47	394.00	96.72	0.03	0.23	269.00	263.46	269.00	33.94	0.01	0.13	95.00	82.00	0.00	125.00	155.47	408769.00	4.74	321.86	311.00
4	3	4	19090.00	3852.00	146.60	0	Spot (Block4, Row4, Column3)	1454.85	1410.50	496.98	0.01	0.34	265.00	261.60	265.00	33.76	0.01	0.13	100.00	100.00	0.00	1145.50	1189.85	849632.00	35.35	611.28	533.00
4	4	4	19387.00	3856.00	147.00	-50	Spot (Block4, Row4, Column4)	274.68	285.00	29.00	0.02	0.11	264.00	260.87	264.00	32.48	0.01	0.12	22.00	0.00	0.00	21.00	10.68	162335.00	0.43	279.85	287.00
4	5	4	19663.00	3870.00	173.00	0	Spot (Block4, Row4, Column5)	312.92	308.00	41.58	0.01	0.13	250.00	254.41	250.00	33.51	0.01	0.13	85.00	32.00	0.00	58.00	62.92	261287.00	1.75	270.54	284.00
4	6	4	19982.00	3855.00	204.90	0	Spot (Block4, Row4, Column6)	460.46	427.00	101.37	0.03	0.22	233.00	246.29	233.00	37.86	0.02	0.15	100.00	96.00	0.00	194.00	227.46	548872.00	5.66	306.97	301.00
4	7	4	20280.00	3857.00	158.35	0	Spot (Block4, Row4, Column7)	385.96	385.00	63.95	0.00	0.17	231.00	243.95	231.00	47.72	0.02	0.20	98.00	78.00	0.00	154.00	154.96	268625.00	2.98	281.59	284.50
4	8	4	20583.00	3866.00	157.70	0	Spot (Block4, Row4, Column8)	295.50	297.00	24.00	0.00	0.08	225.00	232.22	225.00	24.69	0.01	0.11	95.00	89.00	0.00	72.00	70.50	202715.00	2.56	255.93	256.00
4	1	5	18488.00	4150.00	146.15	0	Spot (Block4, Row5, Column1)	561.94	514.00	158.24	0.04	0.28	276.00	269.73	276.00	35.01	0.01	0.13	98.00	98.00	0.00	238.00	285.94	324237.00	8.35	344.41	327.00
4	2	5	18785.00	4152.00	151.10	0	Spot (Block4, Row5, Column2)	1057.08	1046.00	282.86	0.00	0.27	276.00	271.32	276.00	39.16	0.01	0.14	100.00	100.00	0.00	770.00	781.08	661732.00	20.07	482.62	461.00
4	3	5	19094.00	4152.00	157.65	0	Spot (Block4, Row5, Column3)	711.31	650.00	225.05	0.04	0.32	261.00	259.34	261.00	33.87	0.00	0.13	100.00	100.00	0.00	389.00	450.31	488672.00	13.35	373.60	367.00
4	4	5	19385.00	4161.00	159.45	0	Spot (Block4, Row5, Column4)	446.80	420.00	98.74	0.03	0.22	247.00	252.00	247.00	33.34	0.01	0.13	100.00	93.00	0.00	173.00	199.80	311423.00	5.84	315.78	307.00
4	5	5	19688.00	4154.00	144.95	0	Spot (Block4, Row5, Column5)	1329.51	1300.00	466.91	0.01	0.35	238.00	246.52	238.00	31.61	0.02	0.13	100.00	100.00	0.00	1062.00	1091.51	760482.00	34.26	490.21	459.00
4	6	5	20004.00	4163.00	210.60	0	Spot (Block4, Row5, Column6)	272.93	275.00	31.18	0.00	0.11	232.00	245.39	232.00	49.95	0.02	0.20	41.00	3.00	0.00	43.00	40.93	344980.00	0.55	244.16	239.00
4	7	5	20290.00	4160.00	172.55	0	Spot (Block4, Row5, Column7)	2775.65	2665.50	1328.65	0.02	0.48	233.00	250.24	233.00	61.97	0.03	0.25	100.00	100.00	0.00	2432.50	2542.65	2320443.00	40.75	756.09	763.00
4	8	5	20591.00	4161.00	149.05	0	Spot (Block4, Row5, Column8)	485.30	489.00	101.23	0.00	0.21	229.00	239.64	229.00	43.57	0.02	0.18	99.00	95.00	0.00	260.00	256.30	295063.00	5.64	303.61	295.00
4	1	6	18485.00	4449.00	181.90	0	Spot (Block4, Row6, Column1)	1278.89	1132.00	618.36	0.05	0.48	276.00	273.70	276.00	47.35	0.00	0.17	100.00	100.00	0.00	856.00	1002.89	1195758.00	21.23	525.05	517.00
4	2	6	18788.00	4449.00	183.70	0	Spot (Block4, Row6, Column2)	1541.34	1552.00	546.68	0.00	0.35	278.00	275.69	278.00	50.64	0.00	0.18	100.00	100.00	0.00	1274.00	1263.34	1459647.00	24.99	611.56	598.50
4	3	6	19080.00	4453.00	157.10	0	Spot (Block4, Row6, Column3)	566.57	539.50	165.36	0.02	0.29	257.00	259.18	257.00	42.60	0.00	0.16	99.00	96.00	0.00	282.50	309.57	385268.00	7.22	333.06	315.00
4	4	6	19367.00	4460.00	199.80	0	Spot (Block4, Row6, Column4)	298.20	299.00	35.18	0.00	0.12	238.00	244.41	238.00	28.28	0.01	0.12	88.00	60.00	0.00	61.00	60.20	338163.00	1.90	261.13	265.50
4	5	6	19690.00	4453.00	142.55	0	Spot (Block4, Row6, Column5)	914.92	910.00	292.22	0.00	0.32	233.00	239.64	233.00	27.93	0.01	0.12	100.00	100.00	0.00	677.00	681.92	506866.00	24.17	408.63	372.00
4	6	6	19986.00	4444.00	175.10	0	Spot (Block4, Row6, Column6)	293.54	290.00	26.41	0.01	0.09	232.00	240.82	232.00	36.44	0.02	0.15	92.00	18.00	0.00	58.00	61.54	251565.00	1.45	265.81	271.00
4	7	6	20282.00	4462.00	158.15	0	Spot (Block4, Row6, Column7)	347.26	354.00	40.76	0.01	0.12	229.00	239.24	229.00	43.68	0.02	0.18	96.00	72.00	0.00	125.00	118.26	239608.00	2.47	271.44	278.00
4	8	6	20587.00	4464.00	163.50	0	Spot (Block4, Row6, Column8)	379.39	385.00	72.23	0.01	0.19	228.00	234.94	228.00	30.96	0.01	0.13	99.00	87.00	0.00	157.00	151.39	281886.00	4.67	268.78	276.00
4	1	7	18491.00	4755.00	182.60	0	Spot (Block4, Row7, Column1)	422.29	394.00	104.92	0.03	0.25	267.00	265.94	267.00	37.39	0.00	0.14	93.00	74.00	0.00	127.00	155.29	394837.00	4.18	307.87	303.00
4	2	7	18786.00	4750.00	180.30	0	Spot (Block4, Row7, Column2)	307.51	304.00	33.47	0.00	0.11	253.00	257.23	253.00	39.65	0.01	0.15	73.00	15.00	0.00	51.00	54.51	280448.00	1.27	263.16	265.00
4	3	7	19076.00	4760.00	203.10	0	Spot (Block4, Row7, Column3)	277.35	281.00	21.89	0.01	0.08	237.00	246.81	237.00	45.17	0.02	0.18	46.00	0.00	0.00	44.00	40.35	324220.00	0.68	258.02	258.00
4	4	7	19389.00	4770.00	186.75	0	Spot (Block4, Row7, Column4)	273.96	281.00	25.86	0.01	0.09	233.00	240.77	233.00	31.14	0.01	0.13	73.00	18.00	0.00	48.00	40.96	268478.00	1.07	248.75	239.50
4	5	7	19675.00	4767.00	199.45	0	Spot (Block4, Row7, Column5)	285.31	290.00	28.60	0.01	0.10	228.00	236.44	228.00	35.50	0.02	0.15	76.00	32.00	0.00	62.00	57.31	322113.00	1.38	241.58	234.00
4	6	7	19980.00	4758.00	171.25	0	Spot (Block4, Row7, Column6)	1798.45	1847.00	584.82	0.01	0.33	232.00	249.89	232.00	56.80	0.03	0.23	100.00	100.00	0.00	1615.00	1566.45	1471129.00	27.26	580.21	581.50
4	7	7	20268.00	4754.00	159.20	0	Spot (Block4, Row7, Column7)	354.19	360.00	53.06	0.01	0.15	226.00	236.85	226.00	39.73	0.02	0.17	97.00	81.00	0.00	134.00	128.19	247936.00	2.95	268.30	274.00
4	8	7	20586.00	4780.00	199.15	0	Spot (Block4, Row7, Column8)	952.34	777.50	573.70	0.09	0.60	230.00	237.34	230.00	32.99	0.01	0.14	100.00	99.00	0.00	547.50	722.34	1074235.00	21.68	408.83	324.00
4	1	8	18474.00	5054.00	145.25	0	Spot (Block4, Row8, Column1)	701.35	674.00	254.44	0.02	0.36	265.00	262.46	265.00	29.49	0.00	0.11	100.00	99.00	0.00	409.00	436.35	403274.00	14.88	385.52	358.50
4	2	8	18787.00	5040.00	160.40	0	Spot (Block4, Row8, Column2)	295.68	298.00	26.61	0.00	0.09	247.00	250.82	247.00	29.71	0.01	0.12	85.00	28.00	0.00	51.00	48.68	209634.00	1.51	275.70	283.00
4	3	8	19079.00	5051.00	177.85	0	Spot (Block4, Row8, Column3)	364.33	365.00	59.61	0.00	0.16	246.00	251.83	246.00	44.46	0.01	0.18	93.00	67.00	0.00	119.00	118.33	321343.00	2.53	289.78	287.00
4	4	8	19385.00	5054.00	150.25	0	Spot (Block4, Row8, Column4)	1727.52	1688.00	667.28	0.01	0.39	244.00	251.13	244.00	45.42	0.01	0.18	100.00	100.00	0.00	1444.00	1483.52	1060696.00	32.51	608.27	541.00
4	5	8	19690.00	5051.00	215.20	0	Spot (Block4, Row8, Column5)	261.69	265.00	24.47	0.01	0.09	235.00	245.11	235.00	40.75	0.02	0.17	33.00	0.00	0.00	30.00	26.69	347266.00	0.41	242.83	237.00
4	6	8	19987.00	5056.00	169.65	0	Spot (Block4, Row8, Column6)	2295.62	1954.50	1271.06	0.07	0.55	238.00	255.40	238.00	56.45	0.03	0.22	100.00	100.00	0.00	1716.50	2057.62	1841088.00	36.14	618.98	606.50
4	7	8	20291.00	5064.00	184.65	0	Spot (Block4, Row8, Column7)	305.68	302.50	38.12	0.00	0.12	236.00	246.78	236.00	43.05	0.02	0.17	81.00	21.00	0.00	66.50	69.68	294064.00	1.37	253.37	247.00
4	8	8	20570.00	5063.00	150.10	0	Spot (Block4, Row8, Column8)	617.22	613.00	139.78	0.00	0.23	234.00	240.29	234.00	27.57	0.01	0.11	100.00	100.00	0.00	379.00	383.22	380209.00	13.67	336.07	319.00
5	1	1	4970.00	7376.00	151.45	0	Spot (Block5, Row1, Column1)	17613.74	15646.00	9141.38	0.05	0.52	406.00	428.51	406.00	72.72	0.02	0.17	100.00	100.00	0.00	15240.00	17207.74	11096657.00	236.33	3849.01	2792.50
5	2	1	5264.00	7383.00	143.45	0	Spot (Block5, Row1, Column2)	1750.53	1813.00	657.39	0.02	0.38	404.00	422.03	404.00	58.73	0.02	0.14	100.00	100.00	0.00	1409.00	1346.53	978547.00	22.62	766.44	752.00
5	3	1	5570.00	7383.00	152.40	0	Spot (Block5, Row1, Column3)	823.41	752.00	247.03	0.04	0.30	404.00	422.04	404.00	49.73	0.02	0.12	99.00	97.00	0.00	348.00	419.41	525333.00	8.07	527.94	523.00
5	4	1	5861.00	7385.00	146.60	0	Spot (Block5, Row1, Column4)	1430.43	1379.00	451.99	0.02	0.32	407.00	430.71	407.00	57.56	0.02	0.13	100.00	100.00	0.00	972.00	1023.43	836803.00	17.37	673.61	646.00
5	5	1	6164.00	7387.00	149.60	0	Spot (Block5, Row1, Column5)	1442.91	1263.50	704.02	0.06	0.49	406.00	431.80	406.00	60.72	0.03	0.14	100.00	100.00	0.00	857.50	1036.91	885949.00	16.65	649.20	629.00
5	6	1	6456.00	7390.00	144.25	0	Spot (Block5, Row1, Column6)	1501.22	1426.00	543.92	0.02	0.36	406.00	432.59	406.00	64.00	0.03	0.15	100.00	99.00	0.00	1020.00	1095.22	852692.00	16.70	673.55	623.50
5	7	1	6762.00	7391.00	145.95	0	Spot (Block5, Row1, Column7)	4050.62	3754.00	2067.83	0.03	0.51	430.00	469.84	430.00	154.66	0.04	0.33	100.00	100.00	0.00	3324.00	3620.62	2353411.00	23.15	1276.35	1057.00
5	8	1	7052.00	7398.00	146.90	0	Spot (Block5, Row1, Column8)	46350.38	48856.00	17736.88	0.02	0.38	482.00	497.72	482.00	183.55	0.01	0.37	100.00	100.00	31.24	48374.00	45868.38	27300532.00	249.81	9371.67	7369.00
5	1	2	4943.00	7655.00	147.30	0	Spot (Block5, Row2, Column1)	457.07	466.00	48.98	0.01	0.11	403.00	418.35	403.00	60.98	0.02	0.15	50.00	4.00	0.00	63.00	54.07	269674.00	0.64	434.70	416.00
5	2	2	5255.00	7680.00	127.45	0	Spot (Block5, Row2, Column2)	984.86	983.00	196.06	0.00	0.20	403.00	415.18	403.00	43.75	0.01	0.11	100.00	100.00	0.00	580.00	581.86	424474.00	13.02	589.03	571.00
5	3	2	5546.00	7672.00	159.10	0	Spot (Block5, Row2, Column3)	501.19	500.00	68.84	0.00	0.14	406.00	422.62	406.00	50.74	0.02	0.12	74.00	40.00	0.00	94.00	95.19	351334.00	1.55	457.35	469.00
5	4	2	5865.00	7686.00	166.35	0	Spot (Block5, Row2, Column4)	876.36	844.50	201.72	0.02	0.23	411.00	434.74	411.00	57.60	0.02	0.13	100.00	98.00	0.00	433.50	465.36	673046.00	7.67	557.74	525.00
5	5	2	6164.00	7682.00	174.65	0	Spot (Block5, Row2, Column5)	1105.69	1045.50	306.57	0.02	0.28	405.00	427.62	405.00	56.25	0.02	0.13	100.00	100.00	0.00	640.50	700.69	933202.00	12.05	600.94	595.00
5	6	2	6451.00	7688.00	165.95	0	Spot (Block5, Row2, Column6)	579.73	574.00	95.68	0.00	0.17	407.00	447.73	407.00	118.88	0.04	0.27	59.00	21.00	0.00	167.00	172.73	441753.00	1.11	486.95	491.00
5	7	2	6763.00	7695.00	190.95	0	Spot (Block5, Row2, Column7)	641.40	603.00	151.14	0.03	0.24	408.00	439.32	408.00	70.56	0.03	0.16	91.00	70.00	0.00	195.00	233.40	658078.00	2.86	469.79	487.00
5	8	2	7072.00	7705.00	205.00	0	Spot (Block5, Row2, Column8)	539.82	505.00	90.02	0.03	0.17	433.00	467.14	433.00	129.87	0.03	0.28	38.00	8.00	0.00	72.00	106.82	644010.00	0.56	494.68	492.00
5	1	3	4960.00	7979.00	148.70	0	Spot (Block5, Row3, Column1)	1308.53	1222.50	518.11	0.03	0.40	403.00	414.76	403.00	47.01	0.01	0.11	100.00	100.00	0.00	819.50	905.53	785115.00	19.01	625.79	599.00
5	2	3	5259.00	7987.00	212.10	0	Spot (Block5, Row3, Column2)	499.97	491.00	71.56	0.01	0.14	402.00	416.75	402.00	47.43	0.02	0.11	74.00	44.00	0.00	89.00	97.97	644960.00	1.75	443.02	429.00
5	3	3	5535.00	7966.00	162.50	0	Spot (Block5, Row3, Column3)	981.81	685.00	1408.08	0.16	1.43	408.00	434.17	408.00	60.18	0.03	0.14	92.00	84.00	0.00	277.00	573.81	717704.00	9.10	605.48	518.00
5	4	3	5858.00	7987.00	147.75	0	Spot (Block5, Row3, Column4)	1396.00	1249.50	525.02	0.05	0.38	407.00	432.82	407.00	62.67	0.03	0.14	100.00	100.00	0.00	842.50	989.00	840394.00	15.37	668.96	638.00
5	5	3	6160.00	7986.00	147.00	-50	Spot (Block5, Row3, Column5)	1274.86	690.00	3672.91	0.27	2.88	409.00	449.70	409.00	113.25	0.04	0.25	83.00	59.00	0.00	281.00	865.86	754716.00	7.29	532.47	520.00
5	6	3	6465.00	7988.00	200.60	0	Spot (Block5, Row3, Column6)	5701.08	4877.00	3382.33	0.07	0.59	448.00	488.99	448.00	177.09	0.04	0.36	100.00	100.00	0.00	4429.00	5253.08	6516333.00	29.43	1773.71	1808.00
5	7	3	6767.00	7996.00	155.10	0	Spot (Block5, Row3, Column7)	1105.77	972.00	418.09	0.06	0.38	421.00	463.64	421.00	144.26	0.04	0.31	97.00	85.00	0.00	551.00	684.77	729805.00	4.45	565.68	532.50
5	8	3	7062.00	7999.00	157.25	0	Spot (Block5, Row3, Column8)	1143.61	1108.00	291.82	0.01	0.26	469.00	460.78	469.00	74.32	0.01	0.16	99.00	98.00	0.00	639.00	674.61	782226.00	9.19	673.24	629.50
5	1	4	4963.00	8270.00	148.00	0	Spot (Block5, Row4, Column1)	1291.28	1172.00	502.40	0.04	0.39	406.00	421.76	406.00	49.55	0.02	0.12	100.00	100.00	0.00	766.00	885.28	770894.00	17.55	661.37	595.00
5	2	4	5261.00	8283.00	195.15	0	Spot (Block5, Row4, Column2)	687.76	674.00	128.79	0.01	0.19	407.00	427.20	407.00	57.33	0.02	0.13	98.00	92.00	0.00	267.00	280.76	742096.00	4.54	520.40	507.00
5	3	4	5563.00	8284.00	143.65	0	Spot (Block5, Row4, Column3)	6691.23	6237.00	3452.81	0.03	0.52	406.00	436.67	406.00	71.00	0.03	0.16	100.00	100.00	0.00	5831.00	6285.23	3773851.00	88.10	1786.72	1180.00
5	4	4	5857.00	8272.00	200.90	0	Spot (Block5, Row4, Column4)	486.57	491.00	66.05	0.00	0.14	405.00	427.75	405.00	64.46	0.02	0.15	70.00	18.00	0.00	86.00	81.57	559550.00	0.91	451.72	433.00
5	5	4	6175.00	8289.00	160.40	0	Spot (Block5, Row4, Column5)	716.09	546.00	831.52	0.12	1.16	411.00	439.44	411.00	69.38	0.03	0.16	79.00	49.00	0.00	135.00	305.09	507705.00	3.99	517.45	497.50
5	6	4	6462.00	8283.00	168.15	0	Spot (Block5, Row4, Column6)	1306.22	1277.00	356.04	0.01	0.27	426.00	463.78	426.00	112.41	0.04	0.24	100.00	99.00	0.00	851.00	880.22	1031910.00	7.49	677.53	668.00
5	7	4	6754.00	8290.00	156.15	0	Spot (Block5, Row4, Column7)	939.27	832.00	370.50	0.05	0.39	429.00	453.96	429.00	70.31	0.02	0.15	98.00	90.00	0.00	403.00	510.27	629311.00	6.90	570.28	539.00
5	8	4	7067.00	8296.00	163.30	0	Spot (Block5, Row4, Column8)	711.61	677.00	158.53	0.02	0.22	478.00	463.77	478.00	68.95	0.01	0.15	87.00	62.00	0.00	199.00	233.61	521609.00	3.59	519.90	512.00
5	1	5	4964.00	8579.00	140.30	0	Spot (Block5, Row5, Column1)	3915.40	3603.00	1780.39	0.04	0.45	405.00	429.91	405.00	87.67	0.03	0.20	100.00	100.00	0.00	3198.00	3510.40	2086907.00	39.76	1224.47	1031.00
5	2	5	5260.00	8578.00	155.45	0	Spot (Block5, Row5, Column2)	1088.63	1070.00	257.17	0.01	0.24	404.00	424.43	404.00	60.21	0.02	0.14	100.00	100.00	0.00	666.00	684.63	722850.00	11.03	598.35	588.50
5	3	5	5556.00	8581.00	160.95	0	Spot (Block5, Row5, Column3)	1406.43	1247.50	556.33	0.05	0.40	405.00	430.37	405.00	68.06	0.03	0.16	100.00	99.00	0.00	842.50	1001.43	1007005.00	14.34	653.61	648.00
5	4	5	5859.00	8587.00	157.40	0	Spot (Block5, Row5, Column4)	761.18	711.00	192.98	0.03	0.25	405.00	428.74	405.00	70.57	0.02	0.16	99.00	92.00	0.00	306.00	356.18	522933.00	4.71	510.52	497.50
5	5	5	6160.00	8586.00	140.20	0	Spot (Block5, Row5, Column5)	10046.13	9358.00	5448.67	0.03	0.54	409.00	438.24	409.00	76.18	0.03	0.17	100.00	100.00	0.00	8949.00	9637.13	5334497.00	126.12	2560.78	1911.00
5	6	5	6452.00	8585.00	165.65	0	Spot (Block5, Row5, Column6)	635.00	608.00	140.72	0.02	0.22	419.00	447.64	419.00	68.59	0.03	0.15	89.00	68.00	0.00	189.00	216.00	483870.00	2.73	496.44	496.00
5	7	5	6760.00	8591.00	181.85	0	Spot (Block5, Row5, Column7)	1745.69	1615.00	681.67	0.03	0.39	453.00	461.29	453.00	75.63	0.01	0.16	100.00	100.00	0.00	1162.00	1292.69	1616512.00	16.98	812.45	782.00
5	8	5	7066.00	8591.00	143.40	0	Spot (Block5, Row5, Column8)	1868.48	1675.00	907.20	0.05	0.49	435.00	457.10	435.00	74.24	0.02	0.16	100.00	100.00	0.00	1240.00	1433.48	1048217.00	19.01	750.82	689.00
5	1	6	4958.00	8881.00	200.20	0	Spot (Block5, Row6, Column1)	4622.20	3801.50	2915.23	0.08	0.63	403.00	439.20	403.00	129.04	0.04	0.29	100.00	100.00	0.00	3398.50	4219.20	5269305.00	32.42	1485.50	1481.50
5	2	6	5259.00	8880.00	197.05	0	Spot (Block5, Row6, Column2)	1057.62	986.00	294.95	0.03	0.28	401.00	429.26	401.00	104.19	0.03	0.24	99.00	99.00	0.00	585.00	656.62	1161271.00	6.03	621.30	609.00
5	3	6	5551.00	8885.00	142.05	0	Spot (Block5, Row6, Column3)	2775.63	2580.00	1308.35	0.03	0.47	402.00	419.81	402.00	59.07	0.02	0.14	100.00	100.00	0.00	2178.00	2373.63	1523823.00	39.88	919.88	789.50
5	4	6	5860.00	8888.00	179.00	0	Spot (Block5, Row6, Column4)	588.91	574.00	108.36	0.01	0.18	401.00	415.25	401.00	58.23	0.02	0.14	93.00	65.00	0.00	173.00	187.91	528839.00	2.98	474.51	490.00
5	5	6	6155.00	8886.00	140.75	0	Spot (Block5, Row6, Column5)	9507.54	9500.00	5073.67	0.00	0.53	404.00	424.46	404.00	72.19	0.02	0.17	100.00	100.00	0.00	9096.00	9103.54	5086536.00	125.82	2396.40	1730.00
5	6	6	6459.00	8881.00	156.20	0	Spot (Block5, Row6, Column6)	625.83	586.50	140.15	0.03	0.22	412.00	438.38	412.00	63.90	0.03	0.15	91.00	64.00	0.00	174.50	213.83	420557.00	2.93	500.02	496.50
5	7	6	6751.00	8888.00	146.45	0	Spot (Block5, Row6, Column7)	1700.24	1519.50	717.13	0.05	0.42	423.00	451.15	423.00	72.17	0.03	0.16	100.00	100.00	0.00	1096.50	1277.24	992940.00	17.31	777.72	682.00
5	8	6	7063.00	8891.00	150.95	0	Spot (Block5, Row6, Column8)	1948.43	1751.00	951.90	0.05	0.49	426.00	455.37	426.00	74.45	0.03	0.16	100.00	100.00	0.00	1325.00	1522.43	1219716.00	20.05	739.00	701.00
5	1	7	4962.00	9179.00	193.30	0	Spot (Block5, Row7, Column1)	713.40	681.50	172.40	0.02	0.24	401.00	421.26	401.00	98.04	0.02	0.23	96.00	69.00	0.00	280.50	312.40	754778.00	2.98	498.77	502.00
5	2	7	5265.00	9181.00	211.85	0	Spot (Block5, Row7, Column2)	469.06	481.00	50.65	0.01	0.11	399.00	404.48	399.00	47.96	0.01	0.12	64.00	30.00	0.00	82.00	70.06	599924.00	1.35	428.43	411.00
5	3	7	5561.00	9195.00	198.55	0	Spot (Block5, Row7, Column3)	470.52	487.00	60.70	0.01	0.13	400.00	407.92	400.00	46.36	0.01	0.11	60.00	42.00	0.00	87.00	70.52	523215.00	1.35	441.23	417.00
5	4	7	5831.00	9185.00	196.95	0	Spot (Block5, Row7, Column4)	500.69	492.00	355.56	0.01	0.71	400.00	408.98	400.00	44.90	0.01	0.11	60.00	51.00	0.00	92.00	100.69	549258.00	2.04	422.11	408.00
5	5	7	6156.00	9186.00	175.85	0	Spot (Block5, Row7, Column5)	734.07	695.00	162.83	0.02	0.22	403.00	419.87	403.00	63.05	0.02	0.15	99.00	92.00	0.00	292.00	331.07	634233.00	4.98	516.76	502.00
5	6	7	6456.00	9190.00	172.65	0	Spot (Block5, Row7, Column6)	1391.02	1372.00	408.25	0.01	0.29	413.00	464.32	413.00	164.42	0.05	0.35	100.00	96.00	0.00	959.00	978.02	1155937.00	5.64	725.02	702.00
5	7	7	6747.00	9192.00	146.80	0	Spot (Block5, Row7, Column7)	1828.22	1720.50	705.33	0.03	0.39	413.00	443.73	413.00	69.04	0.03	0.16	100.00	100.00	0.00	1307.50	1415.22	1082309.00	20.05	771.31	693.50
5	8	7	7059.00	9195.00	173.75	0	Spot (Block5, Row7, Column8)	1801.23	1816.00	437.08	0.00	0.24	469.00	459.48	469.00	72.09	0.01	0.16	100.00	99.00	0.00	1347.00	1332.23	1529244.00	18.61	857.10	798.50
5	1	8	4949.00	9485.00	143.40	0	Spot (Block5, Row8, Column1)	1062.35	972.50	385.56	0.04	0.36	405.00	414.00	405.00	43.77	0.01	0.11	100.00	100.00	0.00	567.50	657.35	597040.00	14.81	607.42	586.00
5	2	8	5245.00	9486.00	173.90	0	Spot (Block5, Row8, Column2)	582.38	580.00	106.30	0.00	0.18	401.00	407.57	401.00	43.68	0.01	0.11	89.00	83.00	0.00	179.00	181.38	490944.00	4.00	454.73	459.00
5	3	8	5548.00	9478.00	148.75	0	Spot (Block5, Row8, Column3)	910.02	803.50	320.07	0.05	0.35	402.00	414.01	402.00	46.61	0.01	0.11	100.00	100.00	0.00	401.50	508.02	553291.00	10.64	557.21	528.00
5	4	8	5856.00	9485.00	148.55	0	Spot (Block5, Row8, Column4)	1513.04	1503.00	399.39	0.00	0.26	400.00	412.57	400.00	47.64	0.01	0.12	100.00	100.00	0.00	1103.00	1113.04	912361.00	23.10	722.53	697.00
5	5	8	6143.00	9488.00	222.25	0	Spot (Block5, Row8, Column5)	474.03	487.00	59.43	0.01	0.13	404.00	443.03	404.00	159.98	0.04	0.36	7.00	0.00	0.00	83.00	70.03	669332.00	0.19	436.85	412.00
5	6	8	6458.00	9488.00	180.50	0	Spot (Block5, Row8, Column6)	9705.97	8319.00	6189.00	0.07	0.64	420.00	497.88	420.00	230.19	0.07	0.46	100.00	100.00	0.00	7899.00	9285.97	8871260.00	40.00	2196.03	2184.50
5	7	8	6754.00	9489.00	161.15	0	Spot (Block5, Row8, Column7)	825.02	812.50	228.53	0.01	0.28	416.00	464.58	416.00	153.96	0.05	0.33	86.00	60.00	0.00	396.50	409.02	592362.00	2.34	537.98	523.00
5	8	8	7046.00	9488.00	147.15	0	Spot (Block5, Row8, Column8)	731.04	695.00	143.33	0.02	0.20	479.00	467.38	479.00	67.86	0.01	0.15	94.00	72.00	0.00	216.00	252.04	432042.00	3.89	580.61	590.00
6	1	1	9469.00	7402.00	151.35	0	Spot (Block6, Row1, Column1)	18775.08	16361.50	10048.21	0.06	0.54	469.00	470.15	469.00	107.98	0.00	0.23	100.00	100.00	0.00	15892.50	18306.08	11828303.00	169.52	4271.87	3442.00
6	2	1	9765.00	7407.00	147.10	0	Spot (Block6, Row1, Column2)	1020.38	945.50	297.70	0.03	0.29	474.00	464.42	474.00	90.74	0.01	0.20	99.00	97.00	0.00	471.50	546.38	604067.00	6.13	632.32	614.50
6	3	1	10068.00	7409.00	172.05	0	Spot (Block6, Row1, Column3)	914.38	782.00	391.46	0.07	0.43	478.00	462.03	478.00	82.93	0.01	0.18	84.00	70.00	0.00	304.00	436.38	754365.00	5.45	545.97	521.50
6	4	1	10362.00	7410.00	166.35	0	Spot (Block6, Row1, Column4)	880.24	803.00	273.47	0.04	0.31	482.00	471.53	482.00	89.04	0.01	0.19	91.00	77.00	0.00	321.00	398.24	677788.00	4.59	575.50	557.00
6	5	1	10663.00	7410.00	149.65	0	Spot (Block6, Row1, Column5)	1728.54	1466.00	906.26	0.07	0.52	484.00	485.52	484.00	97.99	0.00	0.20	98.00	92.00	0.00	982.00	1244.54	1059592.00	12.69	772.85	742.00
6	6	1	10959.00	7415.00	147.40	0	Spot (Block6, Row1, Column6)	1990.51	1865.00	904.20	0.03	0.45	495.00	503.40	495.00	99.13	0.01	0.20	100.00	100.00	0.00	1370.00	1495.51	1176394.00	15.00	859.16	805.00
6	7	1	11263.00	7415.00	146.40	0	Spot (Block6, Row1, Column7)	5096.67	4569.50	2731.61	0.05	0.54	496.00	521.16	496.00	164.85	0.02	0.32	100.00	100.00	0.00	4073.50	4600.67	2966259.00	27.76	1690.11	1205.50
6	8	1	11551.00	7418.00	146.40	0	Spot (Block6, Row1, Column8)	47656.35	51730.50	17646.27	0.04	0.37	501.00	561.91	501.00	205.79	0.05	0.37	100.00	100.00	35.79	51229.50	47155.35	27831476.00	228.84	9828.74	7811.00
6	1	2	9463.00	7710.00	218.05	0	Spot (Block6, Row2, Column1)	498.36	499.00	80.65	0.00	0.16	422.00	456.60	422.00	89.06	0.03	0.20	32.00	12.00	0.00	77.00	76.36	675775.00	0.47	460.13	474.00
6	2	2	9761.00	7711.00	131.00	0	Spot (Block6, Row2, Column2)	1250.58	1228.00	346.95	0.01	0.28	417.00	451.90	417.00	81.86	0.03	0.18	100.00	100.00	0.00	811.00	833.58	574014.00	9.76	685.35	680.00
6	3	2	10059.00	7707.00	159.60	0	Spot (Block6, Row2, Column3)	602.80	587.00	124.28	0.01	0.21	413.00	449.77	413.00	80.86	0.04	0.18	72.00	58.00	0.00	174.00	189.80	422564.00	1.89	503.96	483.00
6	4	2	10365.00	7714.00	174.80	0	Spot (Block6, Row2, Column4)	985.74	966.50	264.25	0.01	0.27	478.00	465.11	478.00	84.17	0.01	0.18	99.00	91.00	0.00	488.50	507.74	845768.00	6.19	621.32	620.50
6	5	2	10667.00	7710.00	193.60	0	Spot (Block6, Row2, Column5)	803.08	772.00	182.98	0.02	0.23	484.00	485.58	484.00	92.58	0.00	0.19	96.00	76.00	0.00	288.00	319.08	850466.00	3.43	588.98	590.00
6	6	2	10941.00	7700.00	158.65	0	Spot (Block6, Row2, Column6)	879.96	760.00	839.56	0.06	0.95	494.00	523.62	494.00	174.25	0.03	0.33	68.00	31.00	0.00	266.00	385.96	608932.00	2.04	650.07	613.50
6	7	2	11265.00	7712.00	185.60	0	Spot (Block6, Row2, Column7)	748.88	700.00	227.83	0.03	0.30	492.00	508.73	492.00	167.52	0.01	0.33	57.00	27.00	0.00	208.00	256.88	726415.00	1.43	566.69	575.00
6	8	2	11563.00	7718.00	147.00	-50	Spot (Block6, Row2, Column8)	558.25	574.00	87.55	0.01	0.16	497.00	541.55	497.00	165.79	0.04	0.31	10.00	0.00	0.00	77.00	61.25	328809.00	0.10	580.15	601.00
6	1	3	9464.00	8005.00	152.75	0	Spot (Block6, Row3, Column1)	1619.09	1513.00	754.82	0.03	0.47	411.00	444.62	411.00	75.62	0.03	0.17	100.00	100.00	0.00	1102.00	1208.09	1037837.00	15.53	691.95	669.00
6	2	3	9763.00	8005.00	186.75	0	Spot (Block6, Row3, Column2)	574.13	571.00	124.07	0.00	0.22	413.00	447.08	413.00	78.24	0.03	0.17	65.00	50.00	0.00	158.00	161.13	563799.00	1.62	499.22	488.00
6	3	3	10052.00	8006.00	168.00	0	Spot (Block6, Row3, Column3)	657.32	612.00	152.29	0.03	0.23	403.00	442.71	403.00	83.48	0.04	0.19	93.00	72.00	0.00	209.00	254.32	518622.00	2.57	517.11	498.00
6	4	3	10360.00	8004.00	148.75	0	Spot (Block6, Row3, Column4)	1618.11	1477.00	675.23	0.04	0.42	411.00	451.16	411.00	82.66	0.04	0.18	100.00	100.00	0.00	1066.00	1207.11	972482.00	14.12	751.94	691.00
6	5	3	10655.00	8017.00	180.75	0	Spot (Block6, Row3, Column5)	603.77	597.50	119.56	0.00	0.20	485.00	490.41	485.00	99.50	0.00	0.20	60.00	32.00	0.00	112.50	118.77	555471.00	1.14	514.20	494.50
6	6	3	10960.00	8009.00	173.55	0	Spot (Block6, Row3, Column6)	2178.09	2021.50	897.43	0.03	0.41	491.00	527.95	491.00	177.35	0.03	0.34	100.00	99.00	0.00	1530.50	1687.09	1833954.00	9.30	961.29	926.00
6	7	3	11275.00	8017.00	153.65	0	Spot (Block6, Row3, Column7)	1335.60	1194.00	607.57	0.05	0.45	490.00	514.27	490.00	180.38	0.02	0.35	89.00	73.00	0.00	704.00	845.60	862795.00	4.55	751.63	638.00
6	8	3	11562.00	8024.00	158.00	0	Spot (Block6, Row3, Column8)	5146.71	4694.50	2248.77	0.04	0.44	495.00	530.53	495.00	120.54	0.03	0.23	100.00	100.00	0.00	4199.50	4651.71	3561522.00	38.30	1629.58	1463.00
6	1	4	9461.00	8300.00	149.50	0	Spot (Block6, Row4, Column1)	1514.74	1388.50	658.80	0.04	0.43	407.00	438.98	407.00	77.60	0.03	0.18	100.00	100.00	0.00	981.50	1107.74	927023.00	13.86	707.75	705.00
6	2	4	9756.00	8304.00	182.15	0	Spot (Block6, Row4, Column2)	985.35	939.00	281.91	0.02	0.29	410.00	447.41	410.00	85.18	0.04	0.19	99.00	97.00	0.00	529.00	575.35	915394.00	6.32	606.26	600.00
6	3	4	10061.00	8307.00	147.10	0	Spot (Block6, Row4, Column3)	6002.90	5534.50	3298.16	0.04	0.55	407.00	443.42	407.00	88.35	0.04	0.20	100.00	100.00	0.00	5127.50	5595.90	3565722.00	62.93	1588.65	1247.00
6	4	4	10365.00	8313.00	226.05	0	Spot (Block6, Row4, Column4)	524.51	505.00	91.72	0.02	0.17	406.00	441.72	406.00	85.24	0.04	0.19	65.00	33.00	0.00	99.00	118.51	767879.00	0.97	468.83	488.00
6	5	4	10654.00	8321.00	181.10	0	Spot (Block6, Row4, Column5)	652.09	608.00	229.35	0.03	0.35	478.00	475.36	478.00	95.89	0.00	0.20	70.00	38.00	0.00	130.00	174.09	598620.00	1.84	544.66	519.00
6	6	4	10965.00	8312.00	198.15	0	Spot (Block6, Row4, Column6)	803.77	772.00	186.43	0.02	0.23	486.00	491.88	486.00	100.06	0.01	0.20	94.00	67.00	0.00	286.00	317.77	891386.00	3.12	596.53	596.00
6	7	4	11245.00	8323.00	172.60	0	Spot (Block6, Row4, Column7)	1187.80	968.00	934.79	0.09	0.79	487.00	500.32	487.00	128.38	0.01	0.26	87.00	67.00	0.00	481.00	700.80	987065.00	5.35	658.02	584.50
6	8	4	11569.00	8320.00	173.35	0	Spot (Block6, Row4, Column8)	797.94	787.00	209.72	0.01	0.26	490.00	513.42	490.00	106.69	0.02	0.21	79.00	60.00	0.00	297.00	307.94	671066.00	2.67	578.85	577.00
6	1	5	9463.00	8609.00	145.20	0	Spot (Block6, Row5, Column1)	1581.10	1469.00	679.47	0.03	0.43	404.00	434.13	404.00	84.21	0.03	0.19	100.00	100.00	0.00	1065.00	1177.10	905971.00	13.62	698.18	638.00
6	2	5	9760.00	8603.00	154.30	0	Spot (Block6, Row5, Column2)	5322.28	5062.00	2133.97	0.02	0.40	410.00	454.76	410.00	112.76	0.05	0.25	100.00	100.00	0.00	4652.00	4912.28	3475451.00	43.17	1412.92	1281.00
6	3	5	10062.00	8606.00	159.30	0	Spot (Block6, Row5, Column3)	2625.70	2358.50	1316.36	0.05	0.50	411.00	449.49	411.00	94.97	0.04	0.21	100.00	100.00	0.00	1947.50	2214.70	1843240.00	22.92	837.81	816.00
6	4	5	10359.00	8607.00	152.10	0	Spot (Block6, Row5, Column4)	1026.44	909.00	353.48	0.05	0.34	407.00	447.64	407.00	94.23	0.04	0.21	99.00	97.00	0.00	502.00	619.44	648710.00	6.14	581.39	533.00
6	5	5	10660.00	8611.00	144.40	0	Spot (Block6, Row5, Column5)	8532.62	7545.00	4791.66	0.05	0.56	476.00	472.45	476.00	101.43	0.00	0.21	100.00	100.00	0.00	7069.00	8056.62	4863595.00	79.46	2148.63	1567.00
6	6	5	10966.00	8613.00	159.00	0	Spot (Block6, Row5, Column6)	723.68	704.00	186.69	0.01	0.26	477.00	483.53	477.00	133.66	0.01	0.28	65.00	42.00	0.00	227.00	246.68	508749.00	1.80	539.71	506.00
6	7	5	11260.00	8614.00	181.00	0	Spot (Block6, Row5, Column7)	6301.15	5729.50	3463.07	0.04	0.55	486.00	508.55	486.00	158.77	0.02	0.31	100.00	100.00	0.00	5243.50	5815.15	5809662.00	36.49	1744.33	1782.00
6	8	5	11558.00	8611.00	148.65	0	Spot (Block6, Row5, Column8)	2104.58	1812.50	1171.11	0.06	0.56	488.00	497.68	488.00	122.48	0.01	0.25	99.00	93.00	0.00	1324.50	1616.58	1275378.00	13.12	822.47	758.50
6	1	6	9458.00	8905.00	167.00	0	Spot (Block6, Row6, Column1)	1934.93	1746.50	806.07	0.04	0.42	409.00	449.96	409.00	107.24	0.04	0.24	100.00	100.00	0.00	1337.50	1525.93	1497635.00	13.85	800.26	814.00
6	2	6	9761.00	8905.00	184.85	0	Spot (Block6, Row6, Column2)	3359.17	3364.50	1329.34	0.00	0.40	418.00	469.72	418.00	127.20	0.05	0.27	100.00	100.00	0.00	2946.50	2941.17	3231525.00	22.72	1223.57	1219.00
6	3	6	10053.00	8906.00	147.75	0	Spot (Block6, Row6, Column3)	2898.26	2591.00	1530.02	0.05	0.53	414.00	457.45	414.00	103.58	0.04	0.23	100.00	100.00	0.00	2177.00	2484.26	1730263.00	23.57	921.68	864.00
6	4	6	10362.00	8908.00	155.50	0	Spot (Block6, Row6, Column4)	766.28	768.00	179.96	0.00	0.23	411.00	446.71	411.00	86.34	0.04	0.19	98.00	82.00	0.00	357.00	355.28	508043.00	3.70	553.65	528.00
6	5	6	10656.00	8909.00	144.60	0	Spot (Block6, Row6, Column5)	9575.66	8950.00	5130.60	0.03	0.54	423.00	460.68	423.00	96.86	0.04	0.21	100.00	100.00	0.00	8527.00	9152.66	5467701.00	94.10	2126.56	1722.00
6	6	6	10957.00	8912.00	209.55	0	Spot (Block6, Row6, Column6)	586.75	575.00	134.62	0.01	0.23	470.00	472.13	470.00	110.74	0.00	0.23	46.00	17.00	0.00	105.00	116.75	735786.00	1.04	505.36	491.50
6	7	6	11259.00	8911.00	149.40	0	Spot (Block6, Row6, Column7)	2031.56	1917.50	948.01	0.03	0.47	482.00	480.65	482.00	123.18	0.00	0.26	100.00	98.00	0.00	1435.50	1549.56	1235189.00	12.59	836.23	751.00
6	8	6	11567.00	8919.00	151.90	0	Spot (Block6, Row6, Column8)	2113.94	1744.00	1118.88	0.08	0.53	486.00	478.58	486.00	90.79	0.01	0.19	100.00	98.00	0.00	1258.00	1627.94	1342351.00	18.01	774.90	705.00
6	1	7	9458.00	9202.00	174.95	0	Spot (Block6, Row7, Column1)	1126.32	1008.00	407.08	0.05	0.36	400.00	429.90	400.00	80.71	0.03	0.19	99.00	97.00	0.00	608.00	726.32	964127.00	8.63	607.72	597.00
6	2	7	9770.00	9217.00	179.95	0	Spot (Block6, Row7, Column2)	503.70	491.00	91.06	0.01	0.18	400.00	432.67	400.00	94.78	0.03	0.22	45.00	22.00	0.00	91.00	103.70	456351.00	0.75	449.81	415.00
6	3	7	10048.00	9218.00	234.90	0	Spot (Block6, Row7, Column3)	482.78	493.00	75.15	0.01	0.16	401.00	425.66	401.00	67.70	0.03	0.16	64.00	15.00	0.00	92.00	81.78	767628.00	0.84	429.98	403.50
6	4	7	10358.00	9211.00	196.10	0	Spot (Block6, Row7, Column4)	502.60	490.00	95.16	0.01	0.19	403.00	430.96	403.00	77.87	0.03	0.18	62.00	28.00	0.00	87.00	99.60	546323.00	0.92	476.07	485.00
6	5	7	10658.00	9207.00	194.05	0	Spot (Block6, Row7, Column5)	804.37	732.00	238.02	0.04	0.30	407.00	449.15	407.00	110.18	0.04	0.25	94.00	71.00	0.00	325.00	397.37	851024.00	3.22	530.44	516.00
6	6	7	10954.00	9209.00	171.80	0	Spot (Block6, Row7, Column6)	4504.48	4362.50	1724.02	0.01	0.38	475.00	488.05	475.00	138.71	0.01	0.28	100.00	100.00	0.00	3887.50	4029.48	3702684.00	28.96	1303.56	1270.00
6	7	7	11250.00	9216.00	148.10	0	Spot (Block6, Row7, Column7)	2311.72	2122.00	1022.11	0.04	0.44	483.00	476.44	483.00	109.81	0.01	0.23	100.00	99.00	0.00	1639.00	1828.72	1387034.00	16.71	953.13	796.00
6	8	7	11556.00	9225.00	190.05	0	Spot (Block6, Row7, Column8)	1025.01	997.00	221.34	0.01	0.22	488.00	480.68	488.00	92.95	0.01	0.19	100.00	98.00	0.00	509.00	537.01	1039356.00	5.86	680.69	664.00
6	1	8	9448.00	9514.00	153.80	0	Spot (Block6, Row8, Column1)	930.83	827.00	435.53	0.05	0.47	399.00	419.90	399.00	67.22	0.02	0.16	98.00	92.00	0.00	428.00	531.83	603181.00	7.60	553.57	531.00
6	2	8	9762.00	9499.00	206.25	0	Spot (Block6, Row8, Column2)	588.28	553.00	166.73	0.03	0.28	398.00	412.45	398.00	63.03	0.02	0.15	85.00	51.00	0.00	155.00	190.28	714758.00	2.79	450.03	463.00
6	3	8	10050.00	9509.00	158.35	0	Spot (Block6, Row8, Column3)	1067.06	975.00	464.63	0.04	0.44	398.00	418.71	398.00	71.48	0.02	0.17	100.00	95.00	0.00	577.00	669.06	734135.00	9.07	553.24	530.50
6	4	8	10356.00	9505.00	151.05	0	Spot (Block6, Row8, Column4)	10079.96	9550.00	5026.19	0.02	0.50	399.00	428.11	399.00	83.45	0.03	0.19	100.00	100.00	0.00	9151.00	9680.96	6299972.00	115.67	2429.05	1813.50
6	5	8	10649.00	9522.00	190.50	0	Spot (Block6, Row8, Column5)	500.05	495.00	90.66	0.00	0.18	402.00	438.56	402.00	96.25	0.04	0.22	46.00	18.00	0.00	93.00	98.05	513056.00	0.64	466.45	470.50
6	6	8	10953.00	9511.00	156.20	0	Spot (Block6, Row8, Column6)	3949.90	3444.00	1879.56	0.06	0.48	433.00	473.42	433.00	120.09	0.04	0.25	100.00	100.00	0.00	3011.00	3516.90	2642480.00	28.95	1123.16	1108.00
6	7	8	11250.00	9508.00	150.35	0	Spot (Block6, Row8, Column7)	1128.23	1078.50	392.78	0.02	0.35	460.00	465.05	460.00	95.50	0.00	0.21	97.00	88.00	0.00	618.50	668.23	692731.00	6.94	626.20	600.00
6	8	8	11547.00	9520.00	145.60	0	Spot (Block6, Row8, Column8)	815.09	772.00	326.35	0.02	0.40	487.00	484.51	487.00	94.67	0.00	0.20	91.00	71.00	0.00	285.00	328.09	470307.00	3.49	628.96	602.00
7	1	1	13971.00	7424.00	154.50	0	Spot (Block7, Row1, Column1)	17280.95	15331.00	9614.39	0.05	0.56	264.00	267.39	264.00	69.62	0.01	0.26	100.00	100.00	0.00	15067.00	17016.95	11388144.00	244.37	3136.29	2439.50
7	2	1	14261.00	7429.00	156.30	0	Spot (Block7, Row1, Column2)	688.26	597.00	280.51	0.06	0.41	250.00	259.90	250.00	54.24	0.02	0.21	100.00	94.00	0.00	347.00	438.26	463197.00	7.90	353.69	337.00
7	3	1	14573.00	7436.00	225.20	0	Spot (Block7, Row1, Column3)	280.66	285.00	36.62	0.01	0.13	231.00	242.56	231.00	34.95	0.02	0.14	71.00	19.00	0.00	54.00	49.66	408921.00	1.09	246.31	236.00
7	4	1	14853.00	7439.00	162.50	0	Spot (Block7, Row1, Column4)	555.77	507.00	201.95	0.04	0.36	229.00	240.28	229.00	34.87	0.02	0.15	99.00	95.00	0.00	278.00	326.77	405709.00	9.05	296.19	290.00
7	5	1	15155.00	7433.00	191.95	0	Spot (Block7, Row1, Column5)	308.47	299.00	43.26	0.01	0.14	235.00	247.20	235.00	35.49	0.02	0.14	88.00	34.00	0.00	64.00	73.47	321429.00	1.73	274.54	284.00
7	6	1	15460.00	7439.00	152.45	0	Spot (Block7, Row1, Column6)	849.45	785.00	356.99	0.03	0.42	247.00	253.48	247.00	35.63	0.01	0.14	100.00	100.00	0.00	538.00	602.45	544498.00	16.73	400.78	378.00
7	7	1	15761.00	7442.00	165.20	0	Spot (Block7, Row1, Column7)	459.48	413.00	136.96	0.05	0.30	252.00	267.03	252.00	128.34	0.03	0.48	64.00	30.00	0.00	161.00	207.48	345070.00	1.50	313.55	308.00
7	8	1	16052.00	7443.00	148.45	0	Spot (Block7, Row1, Column8)	46567.80	48719.00	17803.02	0.02	0.38	287.00	306.11	287.00	175.31	0.03	0.57	100.00	100.00	32.56	48432.00	46280.80	28173692.00	263.88	8852.12	6599.00
7	1	2	13957.00	7714.00	228.50	0	Spot (Block7, Row2, Column1)	278.16	283.00	38.49	0.01	0.14	236.00	253.39	236.00	58.99	0.03	0.23	27.00	4.00	0.00	47.00	42.16	417796.00	0.42	254.91	243.50
7	2	2	14261.00	7714.00	166.20	0	Spot (Block7, Row2, Column2)	289.64	296.00	34.43	0.01	0.12	233.00	245.62	233.00	39.23	0.02	0.16	76.00	22.00	0.00	63.00	56.64	222153.00	1.12	265.46	277.50
7	3	2	14554.00	7727.00	233.70	0	Spot (Block7, Row2, Column3)	284.76	287.00	42.77	0.00	0.15	228.00	239.42	228.00	36.00	0.02	0.15	74.00	25.00	0.00	59.00	56.76	448775.00	1.26	250.17	244.00
7	4	2	14852.00	7726.00	274.20	0	Spot (Block7, Row2, Column4)	276.75	286.00	37.04	0.01	0.13	235.00	244.79	235.00	33.14	0.02	0.14	68.00	18.00	0.00	51.00	41.75	605804.00	0.96	248.04	235.00
7	5	2	15173.00	7732.00	192.50	0	Spot (Block7, Row2, Column5)	393.45	390.00	81.17	0.00	0.21	234.00	246.23	234.00	38.90	0.02	0.16	99.00	80.00	0.00	156.00	159.45	410364.00	3.78	293.88	289.00
7	6	2	15464.00	7737.00	147.00	-50	Spot (Block7, Row2, Column6)	294.41	297.00	25.52	0.00	0.09	248.00	276.34	248.00	102.24	0.05	0.37	3.00	0.00	0.00	49.00	46.41	173115.00	0.18	290.46	292.00
7	7	2	15754.00	7739.00	235.35	0	Spot (Block7, Row2, Column7)	276.76	287.00	35.82	0.02	0.13	237.00	254.86	237.00	52.28	0.03	0.21	45.00	2.00	0.00	50.00	39.76	442262.00	0.42	260.01	275.50
7	8	2	16064.00	7741.00	147.00	-50	Spot (Block7, Row2, Column8)	303.04	300.00	37.48	0.00	0.12	285.00	287.25	285.00	113.68	0.00	0.40	0.00	0.00	0.00	15.00	18.04	178793.00	0.14	297.57	295.50
7	1	3	13970.00	8022.00	182.25	0	Spot (Block7, Row3, Column1)	331.73	313.50	50.56	0.02	0.15	231.00	244.12	231.00	35.19	0.02	0.14	93.00	71.00	0.00	82.50	100.73	309174.00	2.49	270.62	281.00
7	2	3	14234.00	8048.00	202.10	0	Spot (Block7, Row3, Column2)	289.69	291.00	28.15	0.00	0.10	228.00	242.81	228.00	42.73	0.03	0.18	81.00	11.00	0.00	63.00	61.69	336333.00	1.10	264.63	266.50
7	3	3	14531.00	8026.00	138.60	0	Spot (Block7, Row3, Column3)	449.86	384.00	420.46	0.07	0.93	228.00	241.06	228.00	39.37	0.02	0.16	96.00	80.00	0.00	156.00	221.86	234825.00	5.30	310.18	298.00
7	4	3	14864.00	8033.00	150.10	0	Spot (Block7, Row3, Column4)	1133.63	1033.00	506.14	0.04	0.45	230.00	242.41	230.00	38.08	0.02	0.16	100.00	100.00	0.00	803.00	903.63	696046.00	23.41	455.80	392.00
7	5	3	15166.00	8033.00	201.15	0	Spot (Block7, Row3, Column5)	299.42	295.00	40.55	0.01	0.14	233.00	259.22	233.00	100.62	0.05	0.39	13.00	0.00	0.00	62.00	66.42	342832.00	0.40	255.69	263.00
7	6	3	15467.00	8035.00	206.15	0	Spot (Block7, Row3, Column6)	7909.54	6510.00	4758.77	0.08	0.60	273.00	310.87	273.00	149.88	0.06	0.48	100.00	100.00	0.00	6237.00	7636.54	9586363.00	50.70	1950.83	1940.00
7	7	3	15763.00	8039.00	147.00	-50	Spot (Block7, Row3, Column7)	295.30	289.00	40.32	0.01	0.14	244.00	275.30	244.00	107.56	0.05	0.39	9.00	0.00	0.00	45.00	51.30	174227.00	0.19	287.66	287.50
7	8	3	16064.00	8050.00	156.70	0	Spot (Block7, Row3, Column8)	1734.95	1581.00	762.17	0.04	0.44	270.00	265.53	270.00	40.96	0.01	0.15	100.00	100.00	0.00	1311.00	1464.95	1167622.00	35.87	641.11	573.00
7	1	4	13961.00	8325.00	148.05	0	Spot (Block7, Row4, Column1)	1031.10	939.00	439.95	0.04	0.43	226.00	240.37	226.00	44.07	0.03	0.18	100.00	100.00	0.00	713.00	805.10	616596.00	17.94	489.63	409.00
7	2	4	14265.00	8331.00	172.70	0	Spot (Block7, Row4, Column2)	1426.02	1332.00	594.01	0.03	0.42	240.00	254.43	240.00	51.66	0.03	0.20	100.00	100.00	0.00	1092.00	1186.02	1186445.00	22.68	511.49	512.00
7	3	4	14567.00	8326.00	147.95	0	Spot (Block7, Row4, Column3)	1979.39	1799.00	866.20	0.04	0.44	235.00	253.80	235.00	55.05	0.03	0.22	100.00	100.00	0.00	1564.00	1744.39	1181694.00	31.34	714.44	587.00
7	4	4	14853.00	8334.00	184.80	0	Spot (Block7, Row4, Column4)	294.46	292.00	40.62	0.00	0.14	230.00	242.69	230.00	37.95	0.02	0.16	81.00	24.00	0.00	62.00	64.46	282977.00	1.36	257.26	259.00
7	5	4	15167.00	8321.00	85.65	0	Spot (Block7, Row4, Column5)	515.08	309.00	588.19	0.22	1.14	227.00	242.09	227.00	43.63	0.03	0.18	94.00	46.00	0.00	82.00	288.08	91170.00	6.26	312.41	288.50
7	6	4	15461.00	8335.00	185.35	0	Spot (Block7, Row4, Column6)	504.43	485.00	117.57	0.02	0.23	235.00	265.65	235.00	109.26	0.05	0.41	98.00	62.00	0.00	250.00	269.43	488287.00	2.19	331.47	313.50
7	7	4	15772.00	8333.00	196.00	0	Spot (Block7, Row4, Column7)	286.82	289.00	35.42	0.00	0.12	239.00	251.28	239.00	44.51	0.02	0.18	62.00	8.00	0.00	50.00	47.82	312065.00	0.80	260.80	274.00
7	8	4	16073.00	8342.00	223.55	0	Spot (Block7, Row4, Column8)	292.22	292.00	39.75	0.00	0.14	249.00	252.51	249.00	33.50	0.01	0.13	66.00	15.00	0.00	43.00	43.22	417292.00	1.19	262.91	269.00
7	1	5	13968.00	8638.00	165.15	0	Spot (Block7, Row5, Column1)	857.37	703.00	501.00	0.09	0.58	226.00	257.71	226.00	101.69	0.06	0.39	96.00	79.00	0.00	477.00	631.37	647311.00	5.90	350.16	317.00
7	2	5	14259.00	8629.00	155.50	0	Spot (Block7, Row5, Column2)	1842.01	1678.50	742.77	0.04	0.40	238.00	259.32	238.00	61.71	0.04	0.24	100.00	100.00	0.00	1440.50	1604.01	1226776.00	25.65	570.16	528.00
7	3	5	14561.00	8629.00	155.60	0	Spot (Block7, Row5, Column3)	4474.12	3828.00	2365.68	0.07	0.53	231.00	253.31	231.00	60.45	0.04	0.24	100.00	100.00	0.00	3597.00	4243.12	2984239.00	69.83	980.36	868.00
7	4	5	14858.00	8635.00	145.95	0	Spot (Block7, Row5, Column4)	626.94	587.00	200.54	0.03	0.32	221.00	235.45	221.00	47.41	0.03	0.20	100.00	99.00	0.00	366.00	405.94	363624.00	8.26	354.28	312.00
7	5	5	15160.00	8633.00	145.35	0	Spot (Block7, Row5, Column5)	2272.05	2078.00	1004.38	0.04	0.44	219.00	229.95	219.00	33.29	0.02	0.14	100.00	100.00	0.00	1859.00	2053.05	1306430.00	61.33	730.29	617.50
7	6	5	15483.00	8646.00	210.85	0	Spot (Block7, Row5, Column6)	273.73	285.00	31.80	0.02	0.12	225.00	239.63	225.00	38.28	0.03	0.16	66.00	17.00	0.00	60.00	48.73	347089.00	0.89	241.68	231.00
7	7	5	15761.00	8637.00	177.95	0	Spot (Block7, Row5, Column7)	969.46	944.00	329.98	0.01	0.34	232.00	245.09	232.00	39.22	0.02	0.16	100.00	100.00	0.00	712.00	737.46	860884.00	18.47	442.44	419.00
7	8	5	16059.00	8640.00	196.75	0	Spot (Block7, Row5, Column8)	350.68	306.00	98.49	0.06	0.28	231.00	241.18	231.00	34.02	0.02	0.14	89.00	56.00	0.00	75.00	119.68	384700.00	3.22	262.40	272.00
7	1	6	13958.00	8929.00	205.80	0	Spot (Block7, Row6, Column1)	6704.95	5348.50	4169.43	0.10	0.62	229.00	279.95	229.00	140.37	0.09	0.50	100.00	100.00	0.00	5119.50	6475.95	8059345.00	45.77	1652.96	1622.00
7	2	6	14255.00	8926.00	208.00	0	Spot (Block7, Row6, Column2)	600.89	565.00	209.98	0.03	0.35	227.00	256.14	227.00	96.72	0.05	0.38	95.00	77.00	0.00	338.00	373.89	737287.00	3.56	347.42	311.00
7	3	6	14553.00	8928.00	147.30	0	Spot (Block7, Row6, Column3)	1091.41	1004.50	518.67	0.04	0.48	220.00	234.36	220.00	45.47	0.03	0.19	100.00	100.00	0.00	784.50	871.41	646113.00	18.85	444.93	395.50
7	4	6	14855.00	8941.00	157.65	0	Spot (Block7, Row6, Column4)	292.25	293.00	36.53	0.00	0.13	218.00	227.06	218.00	31.64	0.02	0.14	88.00	72.00	0.00	75.00	74.25	200484.00	2.06	248.86	238.00
7	5	6	15161.00	8936.00	145.15	0	Spot (Block7, Row6, Column5)	1127.41	1062.00	531.75	0.03	0.47	219.00	229.16	219.00	32.07	0.02	0.14	100.00	100.00	0.00	843.00	908.41	646006.00	28.01	454.76	388.00
7	6	6	15458.00	8937.00	147.00	-50	Spot (Block7, Row6, Column6)	256.25	246.00	36.61	0.02	0.14	222.00	233.07	222.00	34.23	0.02	0.15	47.00	24.00	0.00	24.00	34.25	151700.00	0.68	259.16	269.00
7	7	6	15744.00	8947.00	213.80	0	Spot (Block7, Row6, Column7)	290.32	285.00	45.10	0.01	0.16	225.00	236.78	225.00	36.46	0.02	0.15	83.00	25.00	0.00	60.00	65.32	378869.00	1.47	254.00	260.00
7	8	6	16070.00	8948.00	184.90	0	Spot (Block7, Row6, Column8)	315.76	300.00	56.56	0.02	0.18	228.00	237.27	228.00	30.94	0.02	0.13	90.00	71.00	0.00	72.00	87.76	303765.00	2.54	256.22	254.00
7	1	7	13960.00	9228.00	164.35	0	Spot (Block7, Row7, Column1)	1779.33	1659.50	833.98	0.03	0.47	220.00	246.71	220.00	87.29	0.05	0.35	100.00	100.00	0.00	1439.50	1559.33	1334496.00	17.56	540.25	517.50
7	2	7	14293.00	9262.00	186.55	0	Spot (Block7, Row7, Column2)	251.08	241.00	35.58	0.02	0.14	212.00	221.22	212.00	37.78	0.02	0.17	45.00	21.00	0.00	29.00	39.08	246056.00	0.79	228.11	218.00
7	3	7	14549.00	9243.00	187.75	0	Spot (Block7, Row7, Column3)	250.63	249.00	27.81	0.00	0.11	210.00	215.38	210.00	27.35	0.01	0.13	60.00	35.00	0.00	39.00	40.63	249124.00	1.29	231.02	223.00
7	4	7	14847.00	9218.00	142.80	0	Spot (Block7, Row7, Column4)	283.90	291.00	27.58	0.01	0.10	219.00	228.66	219.00	33.23	0.02	0.15	82.00	58.00	0.00	72.00	64.90	155576.00	1.66	257.34	258.50
7	5	7	15168.00	9248.00	206.45	0	Spot (Block7, Row7, Column5)	257.37	265.00	28.87	0.01	0.11	222.00	237.96	222.00	52.67	0.03	0.22	39.00	0.00	0.00	43.00	35.37	311934.00	0.37	238.48	232.00
7	6	7	15455.00	9244.00	196.95	0	Spot (Block7, Row7, Column6)	744.19	741.00	269.26	0.00	0.36	229.00	266.91	229.00	126.35	0.07	0.47	96.00	81.00	0.00	512.00	515.19	816376.00	3.78	363.14	315.00
7	7	7	15753.00	9237.00	191.95	0	Spot (Block7, Row7, Column7)	316.01	302.00	55.73	0.02	0.18	230.00	242.37	230.00	39.85	0.02	0.16	86.00	37.00	0.00	72.00	86.01	328016.00	1.85	251.36	241.00
7	8	7	16063.00	9233.00	194.20	0	Spot (Block7, Row7, Column8)	638.38	600.00	163.85	0.03	0.26	229.00	239.67	229.00	32.20	0.02	0.13	100.00	100.00	0.00	371.00	409.38	681156.00	12.38	342.93	321.50
7	1	8	13950.00	9528.00	141.40	0	Spot (Block7, Row8, Column1)	635.79	599.00	263.36	0.03	0.41	217.00	228.71	217.00	37.77	0.02	0.17	100.00	99.00	0.00	382.00	418.79	344597.00	10.78	344.47	310.00
7	2	8	14248.00	9537.00	201.00	0	Spot (Block7, Row8, Column2)	252.88	246.00	35.09	0.01	0.14	210.00	216.23	210.00	27.86	0.01	0.13	54.00	45.00	0.00	36.00	42.88	289804.00	1.32	224.40	218.00
7	3	8	14561.00	9528.00	187.95	0	Spot (Block7, Row8, Column3)	267.97	283.00	36.30	0.02	0.14	207.00	211.38	207.00	29.58	0.01	0.14	74.00	60.00	0.00	76.00	60.97	266631.00	1.91	227.08	219.00
7	4	8	14858.00	9533.00	152.85	0	Spot (Block7, Row8, Column4)	3217.45	3196.50	1457.06	0.00	0.45	216.00	225.94	216.00	34.91	0.02	0.15	100.00	100.00	0.00	2980.50	3001.45	2059170.00	85.68	842.10	640.00
7	5	8	15159.00	9526.00	173.75	0	Spot (Block7, Row8, Column5)	273.32	282.00	28.26	0.01	0.10	225.00	253.83	225.00	110.94	0.05	0.44	0.00	0.00	0.00	57.00	48.32	230410.00	0.18	248.20	234.00
7	6	8	15457.00	9536.00	200.80	0	Spot (Block7, Row8, Column6)	10173.51	7931.50	7099.65	0.11	0.70	257.00	299.23	257.00	170.06	0.07	0.57	100.00	100.00	0.00	7674.50	9916.51	11638498.00	58.06	2212.36	2243.50
7	7	8	15763.00	9538.00	154.55	0	Spot (Block7, Row8, Column7)	511.36	484.00	134.02	0.02	0.26	245.00	271.14	245.00	121.06	0.04	0.45	94.00	48.00	0.00	239.00	266.36	336984.00	1.98	347.70	325.50
7	8	8	16044.00	9539.00	153.30	0	Spot (Block7, Row8, Column8)	564.95	524.50	185.78	0.03	0.33	238.00	246.79	238.00	31.87	0.02	0.13	100.00	98.00	0.00	286.50	326.95	364958.00	9.98	330.26	315.00
8	1	1	18471.00	7448.00	154.50	0	Spot (Block8, Row1, Column1)	16863.76	14916.00	8800.83	0.05	0.52	475.00	471.02	475.00	104.06	0.00	0.22	100.00	100.00	0.00	14441.00	16388.76	11062624.00	157.54	3674.56	2959.00
8	2	1	18756.00	7465.00	175.35	0	Spot (Block8, Row1, Column2)	606.72	578.00	112.73	0.02	0.19	430.00	457.88	430.00	82.28	0.03	0.18	74.00	39.00	0.00	148.00	176.72	522387.00	1.81	499.66	495.00
8	3	1	19083.00	7481.00	171.55	0	Spot (Block8, Row1, Column3)	527.98	510.00	67.42	0.02	0.13	420.00	445.73	420.00	59.31	0.03	0.13	83.00	36.00	0.00	90.00	107.98	433472.00	1.39	489.65	493.00
8	4	1	19366.00	7451.00	146.35	0	Spot (Block8, Row1, Column4)	610.05	590.00	86.93	0.01	0.14	469.00	457.86	469.00	60.24	0.01	0.13	75.00	52.00	0.00	121.00	141.05	355661.00	2.53	530.68	503.50
8	5	1	19663.00	7458.00	193.35	0	Spot (Block8, Row1, Column5)	554.70	567.00	62.52	0.01	0.11	475.00	460.51	475.00	57.53	0.01	0.12	54.00	38.00	0.00	92.00	79.70	582994.00	1.64	491.00	500.50
8	6	1	19944.00	7462.00	191.75	0	Spot (Block8, Row1, Column6)	575.67	561.00	93.96	0.01	0.16	468.00	457.26	468.00	58.32	0.01	0.13	55.00	35.00	0.00	93.00	107.67	596973.00	2.03	504.18	500.00
8	7	1	20265.00	7470.00	163.35	0	Spot (Block8, Row1, Column7)	572.28	568.00	109.12	0.00	0.19	436.00	462.62	436.00	142.90	0.03	0.31	46.00	5.00	0.00	132.00	136.28	422917.00	0.77	500.54	501.00
8	8	1	20554.00	7468.00	148.85	0	Spot (Block8, Row1, Column8)	46804.43	49926.50	17298.65	0.03	0.37	479.00	490.81	479.00	182.44	0.01	0.37	100.00	100.00	29.80	49447.50	46325.43	28270052.00	253.85	10573.85	7608.00
8	1	2	18463.00	7751.00	147.00	-50	Spot (Block8, Row2, Column1)	508.31	494.00	75.36	0.01	0.15	437.00	459.34	437.00	87.25	0.02	0.19	28.00	13.00	0.00	57.00	71.31	300920.00	0.56	522.46	504.00
8	2	2	18760.00	7770.00	144.85	0	Spot (Block8, Row2, Column2)	525.95	499.00	73.55	0.02	0.14	419.50	447.09	419.50	63.95	0.03	0.14	77.00	32.00	0.00	79.50	106.45	301370.00	1.23	484.09	493.00
8	3	2	19060.00	7754.00	216.05	0	Spot (Block8, Row2, Column3)	517.95	500.00	80.49	0.02	0.16	412.00	441.47	412.00	61.40	0.03	0.14	76.00	31.00	0.00	88.00	105.95	690939.00	1.25	481.53	500.00
8	4	2	19366.00	7760.00	195.65	0	Spot (Block8, Row2, Column4)	517.64	499.00	65.60	0.02	0.13	426.00	447.70	426.00	58.35	0.02	0.13	74.00	30.00	0.00	73.00	91.64	559566.00	1.20	484.79	488.00
8	5	2	19667.00	7761.00	198.75	0	Spot (Block8, Row2, Column5)	694.60	677.00	122.70	0.01	0.18	431.00	448.78	431.00	56.63	0.02	0.13	99.00	94.00	0.00	246.00	263.60	776559.00	4.34	536.27	518.00
8	6	2	19968.00	7763.00	211.75	0	Spot (Block8, Row2, Column6)	513.32	497.00	69.45	0.01	0.14	422.00	447.83	422.00	60.08	0.03	0.13	71.00	26.00	0.00	75.00	91.32	655512.00	1.09	461.68	481.00
8	7	2	20272.00	7763.00	196.50	0	Spot (Block8, Row2, Column7)	499.61	490.00	70.17	0.01	0.14	418.00	441.90	418.00	52.33	0.02	0.12	69.00	25.00	0.00	72.00	81.61	547568.00	1.10	471.54	481.50
8	8	2	20535.00	7768.00	158.65	0	Spot (Block8, Row2, Column8)	496.70	498.00	53.68	0.00	0.11	460.00	469.91	460.00	138.50	0.01	0.29	2.00	0.00	0.00	38.00	36.70	344215.00	0.19	486.90	494.00
8	1	3	18459.00	8053.00	180.05	0	Spot (Block8, Row3, Column1)	580.89	592.00	99.52	0.01	0.17	419.00	446.66	419.00	61.62	0.03	0.14	85.00	59.00	0.00	173.00	161.89	528607.00	2.18	504.49	500.00
8	2	3	18762.00	8045.00	208.35	0	Spot (Block8, Row3, Column2)	498.12	494.00	68.46	0.00	0.14	418.00	443.02	418.00	60.44	0.03	0.14	71.00	19.00	0.00	76.00	80.12	616173.00	0.91	469.84	488.00
8	3	3	19058.00	8047.00	198.50	0	Spot (Block8, Row3, Column3)	546.82	509.00	100.21	0.03	0.18	419.00	443.05	419.00	57.68	0.02	0.13	77.00	44.00	0.00	90.00	127.82	611346.00	1.80	473.97	482.00
8	4	3	19362.00	8058.00	207.80	0	Spot (Block8, Row3, Column4)	590.44	568.00	129.33	0.02	0.22	422.00	445.33	422.00	58.36	0.02	0.13	83.00	54.00	0.00	146.00	168.44	727427.00	2.49	490.36	493.00
8	5	3	19661.00	8061.00	183.25	0	Spot (Block8, Row3, Column5)	552.85	524.50	77.50	0.02	0.14	428.00	452.31	428.00	63.32	0.02	0.14	82.00	45.00	0.00	96.50	124.85	519675.00	1.59	494.31	491.00
8	6	3	19964.00	8058.00	184.70	0	Spot (Block8, Row3, Column6)	1529.66	1442.00	576.34	0.03	0.38	424.00	450.70	424.00	63.66	0.03	0.14	100.00	100.00	0.00	1018.00	1105.66	1470008.00	16.95	773.06	786.00
8	7	3	20292.00	8064.00	156.45	0	Spot (Block8, Row3, Column7)	516.05	497.50	67.21	0.02	0.13	436.00	452.76	436.00	59.28	0.02	0.13	53.00	29.00	0.00	61.50	80.05	348847.00	1.07	472.54	477.00
8	8	3	20564.00	8066.00	160.95	0	Spot (Block8, Row3, Column8)	1862.04	1777.00	644.24	0.02	0.35	444.00	455.07	444.00	60.70	0.01	0.13	100.00	100.00	0.00	1333.00	1418.04	1327638.00	23.18	810.37	701.00
8	1	4	18469.00	8350.00	157.30	0	Spot (Block8, Row4, Column1)	643.51	616.00	106.92	0.02	0.17	416.00	443.65	416.00	61.34	0.03	0.14	98.00	80.00	0.00	200.00	227.51	436944.00	3.26	525.55	500.00
8	2	4	18770.00	8371.00	176.45	0	Spot (Block8, Row4, Column2)	645.38	603.00	114.85	0.03	0.18	429.00	450.98	429.00	62.42	0.02	0.14	94.00	81.00	0.00	174.00	216.38	560834.00	3.11	540.59	507.50
8	3	4	19064.00	8354.00	155.05	0	Spot (Block8, Row4, Column3)	1089.84	1017.00	312.44	0.03	0.29	436.00	452.31	436.00	58.44	0.02	0.13	100.00	99.00	0.00	581.00	653.84	725832.00	10.91	598.72	602.00
8	4	4	19366.00	8346.00	154.95	0	Spot (Block8, Row4, Column4)	544.67	510.00	77.73	0.03	0.14	424.00	448.62	424.00	58.20	0.02	0.13	85.00	44.00	0.00	86.00	120.67	360026.00	1.65	497.01	489.00
8	5	4	19634.00	8374.00	166.45	0	Spot (Block8, Row4, Column5)	543.98	505.00	112.54	0.03	0.21	428.00	449.90	428.00	59.03	0.02	0.13	69.00	39.00	0.00	77.00	115.98	418865.00	1.59	498.96	495.00
8	6	4	19958.00	8354.00	181.75	0	Spot (Block8, Row4, Column6)	756.56	720.50	126.51	0.02	0.17	427.00	451.33	427.00	77.30	0.02	0.17	100.00	95.00	0.00	293.50	329.56	699061.00	3.95	561.72	563.50
8	7	4	20260.00	8363.00	147.00	-50	Spot (Block8, Row4, Column7)	567.51	581.00	69.13	0.01	0.12	450.00	461.77	450.00	98.65	0.01	0.21	55.00	16.00	0.00	131.00	117.51	334829.00	1.07	507.83	504.00
8	8	4	20559.00	8350.00	244.70	0	Spot (Block8, Row4, Column8)	499.08	496.00	64.94	0.00	0.13	464.00	456.20	464.00	49.55	0.01	0.11	25.00	16.00	0.00	32.00	35.08	864409.00	0.87	460.18	480.00
8	1	5	18465.00	8653.00	154.50	0	Spot (Block8, Row5, Column1)	775.63	772.00	190.87	0.00	0.25	417.00	446.20	417.00	66.20	0.03	0.15	98.00	91.00	0.00	355.00	358.63	509588.00	4.98	544.07	525.00
8	2	5	18763.00	8652.00	152.65	0	Spot (Block8, Row5, Column2)	2390.60	2281.50	764.59	0.02	0.32	425.00	457.32	425.00	82.87	0.03	0.18	100.00	100.00	0.00	1856.50	1965.60	1529982.00	23.33	971.54	878.00
8	3	5	19058.00	8658.00	168.70	0	Spot (Block8, Row5, Column3)	945.49	913.00	278.85	0.02	0.29	420.00	447.20	420.00	63.52	0.03	0.14	100.00	98.00	0.00	493.00	525.49	748831.00	7.84	570.83	574.00
8	4	5	19378.00	8653.00	162.55	0	Spot (Block8, Row5, Column4)	544.52	514.00	70.45	0.03	0.13	422.00	445.19	422.00	55.09	0.02	0.12	89.00	46.00	0.00	92.00	122.52	398590.00	1.80	477.33	479.00
8	5	5	19670.00	8659.00	147.70	0	Spot (Block8, Row5, Column5)	1168.79	1127.00	384.28	0.02	0.33	424.50	446.57	424.50	54.32	0.02	0.12	100.00	99.00	0.00	702.50	744.29	694263.00	13.30	644.46	614.00
8	6	5	19975.00	8651.00	187.30	0	Spot (Block8, Row5, Column6)	509.88	494.00	62.01	0.01	0.12	422.00	453.75	422.00	104.40	0.03	0.23	24.00	2.00	0.00	72.00	87.88	503765.00	0.54	466.40	485.00
8	7	5	20266.00	8664.00	183.25	0	Spot (Block8, Row5, Column7)	5223.69	4739.00	2644.12	0.04	0.51	465.00	475.91	465.00	124.66	0.01	0.26	100.00	100.00	0.00	4274.00	4758.69	4941607.00	38.09	1524.11	1536.00
8	8	5	20556.00	8667.00	180.25	0	Spot (Block8, Row5, Column8)	547.87	522.00	63.51	0.02	0.12	470.00	468.07	470.00	86.37	0.00	0.18	42.00	6.00	0.00	52.00	77.87	500752.00	0.92	483.34	487.00
8	1	6	18459.00	8951.00	184.05	0	Spot (Block8, Row6, Column1)	1363.85	1234.00	503.91	0.04	0.37	424.00	455.97	424.00	80.44	0.03	0.18	100.00	99.00	0.00	810.00	939.85	1298388.00	11.29	698.69	690.00
8	2	6	18761.00	8951.00	193.15	0	Spot (Block8, Row6, Column2)	3077.76	3031.00	1167.76	0.01	0.38	420.00	458.40	420.00	94.18	0.04	0.21	100.00	100.00	0.00	2611.00	2657.76	3237799.00	27.81	1171.09	1180.00
8	3	6	19051.00	8958.00	172.55	0	Spot (Block8, Row6, Column3)	629.94	602.00	117.58	0.02	0.19	414.00	444.52	414.00	74.36	0.03	0.17	94.00	70.00	0.00	188.00	215.94	523483.00	2.49	490.64	495.00
8	4	6	19356.00	8965.00	181.50	0	Spot (Block8, Row6, Column4)	537.98	508.00	74.05	0.02	0.14	416.00	438.33	416.00	53.25	0.02	0.12	88.00	39.00	0.00	92.00	121.98	495481.00	1.87	480.25	487.50
8	5	6	19664.00	8950.00	159.60	0	Spot (Block8, Row6, Column5)	789.54	752.50	232.31	0.02	0.29	416.00	439.02	416.00	51.88	0.02	0.12	99.00	93.00	0.00	336.50	373.54	552680.00	6.76	541.29	514.50
8	6	6	19962.00	8956.00	208.35	0	Spot (Block8, Row6, Column6)	497.98	501.00	50.30	0.00	0.10	425.00	451.46	425.00	78.12	0.03	0.17	45.00	4.00	0.00	76.00	72.98	616503.00	0.60	449.30	425.50
8	7	6	20262.00	8962.00	166.40	0	Spot (Block8, Row6, Column7)	548.67	529.50	55.83	0.02	0.10	429.00	454.75	429.00	83.81	0.03	0.18	64.00	23.00	0.00	100.50	119.67	424670.00	1.12	493.74	496.00
8	8	6	20565.00	8954.00	172.10	0	Spot (Block8, Row6, Column8)	499.54	494.00	51.61	0.00	0.10	437.00	449.51	437.00	48.04	0.01	0.11	66.00	18.00	0.00	57.00	62.54	414618.00	1.04	477.62	490.00
8	1	7	18458.00	9250.00	176.40	0	Spot (Block8, Row7, Column1)	650.40	616.00	141.83	0.02	0.22	410.00	438.23	410.00	62.25	0.03	0.14	95.00	75.00	0.00	206.00	240.40	565851.00	3.41	505.89	493.00
8	2	7	18761.00	9263.00	174.95	0	Spot (Block8, Row7, Column2)	504.20	499.00	62.99	0.00	0.12	407.00	431.78	407.00	70.22	0.03	0.16	79.00	20.00	0.00	92.00	97.20	430086.00	1.03	462.20	427.00
8	3	7	19045.00	9254.00	176.55	0	Spot (Block8, Row7, Column3)	510.14	495.00	72.44	0.01	0.14	408.00	426.10	408.00	53.09	0.02	0.12	78.00	30.00	0.00	87.00	102.14	444328.00	1.58	460.92	461.00
8	4	7	19341.00	9259.00	186.75	0	Spot (Block8, Row7, Column4)	499.18	496.00	60.82	0.00	0.12	413.00	435.62	413.00	55.15	0.02	0.13	76.00	23.00	0.00	83.00	86.18	489699.00	1.15	461.68	480.00
8	5	7	19663.00	9262.00	207.25	0	Spot (Block8, Row7, Column5)	502.65	498.00	70.37	0.00	0.14	425.00	452.24	425.00	74.06	0.03	0.16	48.00	19.00	0.00	73.00	77.65	615241.00	0.68	462.88	476.00
8	6	7	19958.00	9258.00	180.60	0	Spot (Block8, Row7, Column6)	3561.59	3456.00	1476.89	0.01	0.41	445.00	475.07	445.00	107.26	0.03	0.23	100.00	100.00	0.00	3011.00	3116.59	3269542.00	28.78	1153.44	1139.00
8	7	7	20231.00	9266.00	202.50	0	Spot (Block8, Row7, Column7)	509.69	498.00	72.72	0.01	0.14	421.00	450.36	421.00	81.72	0.03	0.18	40.00	14.00	0.00	77.00	88.69	591754.00	0.73	456.95	443.00
8	8	7	20556.00	9259.00	199.00	0	Spot (Block8, Row7, Column8)	824.60	789.00	137.89	0.02	0.17	415.00	433.38	415.00	47.71	0.02	0.11	100.00	99.00	0.00	374.00	409.60	925199.00	8.20	561.73	541.00
8	1	8	18447.00	9558.00	165.75	0	Spot (Block8, Row8, Column1)	845.17	791.50	269.69	0.03	0.32	410.00	436.18	410.00	58.60	0.03	0.13	99.00	95.00	0.00	381.50	435.17	644022.00	6.98	529.25	518.00
8	2	8	18744.00	9547.00	207.25	0	Spot (Block8, Row8, Column2)	499.89	493.50	80.63	0.01	0.16	407.00	427.81	407.00	56.92	0.02	0.13	69.00	26.00	0.00	86.50	92.89	612869.00	1.27	447.70	416.00
8	3	8	19044.00	9548.00	173.55	0	Spot (Block8, Row8, Column3)	526.68	509.00	83.92	0.01	0.16	410.00	432.11	410.00	63.02	0.02	0.15	78.00	38.00	0.00	99.00	116.68	442411.00	1.50	460.31	479.50
8	4	8	19355.00	9552.00	150.35	0	Spot (Block8, Row8, Column4)	4477.54	4099.50	1913.05	0.04	0.43	414.00	441.27	414.00	62.22	0.03	0.14	100.00	100.00	0.00	3685.50	4063.54	2776076.00	64.87	1317.38	1161.00
8	5	8	19636.00	9547.00	182.60	0	Spot (Block8, Row8, Column5)	509.90	500.00	62.83	0.01	0.12	421.00	450.20	421.00	68.98	0.03	0.15	66.00	25.00	0.00	79.00	88.90	477263.00	0.87	459.93	475.00
8	6	8	19958.00	9558.00	163.95	0	Spot (Block8, Row8, Column6)	3065.54	2906.50	1296.59	0.02	0.42	424.00	462.28	424.00	95.05	0.04	0.21	100.00	100.00	0.00	2482.50	2641.54	2280765.00	27.39	982.81	977.00
8	7	8	20250.00	9564.00	180.95	0	Spot (Block8, Row8, Column7)	505.54	503.00	60.91	0.00	0.12	411.00	430.29	411.00	63.46	0.02	0.15	77.00	25.00	0.00	92.00	94.54	463079.00	1.19	465.02	482.00
8	8	8	20550.00	9565.00	154.35	0	Spot (Block8, Row8, Column8)	700.86	678.50	151.46	0.01	0.22	404.00	415.09	404.00	41.78	0.01	0.10	99.00	97.00	0.00	274.50	296.86	462570.00	6.84	507.10	497.00
9	1	1	4944.00	11877.00	148.75	0	Spot (Block9, Row1, Column1)	21205.58	20041.00	10308.37	0.02	0.49	600.00	635.52	600.00	130.47	0.02	0.21	100.00	100.00	0.00	19441.00	20605.58	12892991.00	157.66	5384.42	4017.00
9	2	1	5240.00	11881.00	145.20	0	Spot (Block9, Row1, Column2)	2689.57	2657.00	1104.74	0.01	0.41	599.00	617.17	599.00	92.18	0.01	0.15	100.00	100.00	0.00	2058.00	2090.57	1546501.00	22.48	1055.50	998.00
9	3	1	5543.00	11887.00	162.45	0	Spot (Block9, Row1, Column3)	1043.51	994.00	314.29	0.02	0.30	596.00	605.16	596.00	84.22	0.01	0.14	96.00	80.00	0.00	398.00	447.51	758630.00	5.20	693.07	692.00
9	4	1	5831.00	11887.00	142.95	0	Spot (Block9, Row1, Column4)	2296.85	2271.00	902.04	0.00	0.39	600.00	623.10	600.00	93.47	0.02	0.15	100.00	100.00	0.00	1671.00	1696.85	1277051.00	17.91	1079.66	1005.00
9	5	1	6143.00	11889.00	150.30	0	Spot (Block9, Row1, Column5)	2400.10	2050.00	1260.86	0.07	0.53	606.00	644.33	606.00	102.87	0.03	0.16	100.00	97.00	0.00	1444.00	1794.10	1480864.00	17.07	984.72	978.50
9	6	1	6438.00	11887.00	145.80	0	Spot (Block9, Row1, Column6)	3113.10	2847.00	1532.48	0.04	0.49	682.00	677.60	682.00	119.95	0.00	0.18	100.00	100.00	0.00	2165.00	2431.10	1802487.00	20.30	1274.79	1089.00
9	7	1	6737.00	11895.00	144.75	0	Spot (Block9, Row1, Column7)	7447.52	7235.50	3418.12	0.01	0.46	692.00	721.75	692.00	192.72	0.02	0.27	100.00	100.00	0.00	6543.50	6755.52	4245085.00	34.90	2178.59	1621.00
9	8	1	7030.00	11896.00	146.00	0	Spot (Block9, Row1, Column8)	50951.09	57810.00	15961.71	0.05	0.31	698.00	759.96	698.00	229.52	0.04	0.30	100.00	100.00	43.06	57112.00	50253.09	29348020.00	218.68	10771.47	8941.00
9	1	2	4941.00	12195.00	236.55	0	Spot (Block9, Row2, Column1)	697.96	691.00	100.97	0.00	0.14	600.00	631.29	600.00	98.34	0.02	0.16	44.00	22.00	0.00	91.00	97.96	1125809.00	0.68	650.18	639.00
9	2	2	5234.00	12186.00	131.40	0	Spot (Block9, Row2, Column2)	1587.68	1499.50	384.33	0.02	0.24	600.00	615.03	600.00	83.40	0.01	0.14	100.00	100.00	0.00	899.50	987.68	733506.00	11.66	887.77	846.50
9	3	2	5535.00	12194.00	190.75	0	Spot (Block9, Row2, Column3)	745.85	708.50	109.47	0.02	0.15	598.00	609.06	598.00	96.28	0.01	0.16	59.00	36.00	0.00	110.50	147.85	765237.00	1.42	668.68	673.50
9	4	2	5843.00	12194.00	187.15	0	Spot (Block9, Row2, Column4)	1130.84	1094.00	279.52	0.01	0.25	600.00	621.05	600.00	98.53	0.01	0.16	97.00	91.00	0.00	494.00	530.84	1115005.00	5.17	762.44	731.00
9	5	2	6142.00	12187.00	164.50	0	Spot (Block9, Row2, Column5)	3000.12	2960.00	1105.72	0.01	0.37	603.00	635.42	603.00	105.78	0.02	0.17	100.00	100.00	0.00	2357.00	2397.12	2229088.00	22.35	1185.70	1082.00
9	6	2	6435.00	12191.00	168.35	0	Spot (Block9, Row2, Column6)	1129.98	1083.00	321.13	0.02	0.28	658.00	670.71	658.00	132.77	0.01	0.20	87.00	65.00	0.00	425.00	471.98	888162.00	3.46	740.84	704.00
9	7	2	6729.00	12184.00	210.40	0	Spot (Block9, Row2, Column7)	962.91	904.00	237.72	0.03	0.25	687.00	703.02	687.00	129.74	0.01	0.18	64.00	42.00	0.00	217.00	275.91	1213272.00	2.00	777.26	785.00
9	8	2	7047.00	12190.00	219.60	0	Spot (Block9, Row2, Column8)	840.82	802.00	151.48	0.02	0.18	690.00	740.66	690.00	195.48	0.03	0.26	44.00	3.00	0.00	112.00	150.82	1161168.00	0.51	787.83	780.00
9	1	3	4938.00	12481.00	144.25	0	Spot (Block9, Row3, Column1)	3141.72	2928.50	1367.06	0.03	0.44	606.00	635.72	606.00	78.03	0.02	0.12	100.00	100.00	0.00	2322.50	2535.72	1771931.00	32.12	1180.08	1059.50
9	2	3	5240.00	12489.00	161.50	0	Spot (Block9, Row3, Column2)	886.25	882.00	125.16	0.00	0.14	608.00	646.15	608.00	102.92	0.03	0.16	95.00	62.00	0.00	274.00	278.25	640757.00	2.33	716.99	707.00
9	3	3	5527.00	12487.00	146.00	0	Spot (Block9, Row3, Column3)	6776.35	5441.50	7127.72	0.10	1.05	608.00	648.28	608.00	114.08	0.03	0.18	100.00	100.00	0.69	4833.50	6168.35	3943838.00	53.72	1957.00	1290.50
9	4	3	5837.00	12485.00	145.65	0	Spot (Block9, Row3, Column4)	3956.02	3516.50	2040.23	0.05	0.52	607.00	645.20	607.00	113.97	0.03	0.18	100.00	100.00	0.00	2909.50	3349.02	2302406.00	29.05	1322.07	1149.50
9	5	3	6143.00	12484.00	145.90	0	Spot (Block9, Row3, Column5)	4693.77	3011.00	7627.57	0.19	1.63	617.00	661.20	617.00	132.94	0.03	0.20	100.00	100.00	0.69	2394.00	4076.77	2703612.00	30.33	1386.65	1066.50
9	6	3	6441.00	12488.00	215.10	0	Spot (Block9, Row3, Column6)	4832.62	3801.00	2638.31	0.10	0.55	681.00	689.59	681.00	152.63	0.01	0.22	100.00	100.00	0.00	3120.00	4151.62	6364556.00	27.14	1876.97	1887.00
9	7	3	6739.00	12494.00	167.85	0	Spot (Block9, Row3, Column7)	1542.67	1315.00	696.01	0.07	0.45	688.00	710.66	688.00	143.12	0.01	0.20	92.00	79.00	0.00	627.00	854.67	1209454.00	5.81	870.73	867.00
9	8	3	7043.00	12496.00	172.55	0	Spot (Block9, Row3, Column8)	1189.17	1156.00	277.03	0.01	0.23	691.00	732.38	691.00	128.32	0.03	0.18	92.00	80.00	0.00	465.00	498.17	988203.00	3.56	878.35	887.50
9	1	4	4935.00	12774.00	143.80	0	Spot (Block9, Row4, Column1)	3538.92	3267.00	1822.03	0.03	0.51	614.00	652.77	614.00	98.19	0.03	0.15	100.00	100.00	0.00	2653.00	2924.92	1988875.00	29.39	1290.04	1051.50
9	2	4	5236.00	12781.00	187.60	0	Spot (Block9, Row4, Column2)	2492.79	2287.00	1103.19	0.04	0.44	617.00	662.21	617.00	129.17	0.03	0.20	100.00	100.00	0.00	1670.00	1875.79	2470356.00	14.17	1163.57	1176.00
9	3	4	5538.00	12783.00	142.65	0	Spot (Block9, Row4, Column3)	26396.75	23763.00	16403.85	0.05	0.62	636.00	684.89	636.00	168.05	0.03	0.25	100.00	100.00	1.27	23127.00	25760.75	14544609.00	153.00	5793.41	4168.50
9	4	4	5819.00	12786.00	204.25	0	Spot (Block9, Row4, Column4)	764.90	784.00	114.67	0.01	0.15	613.00	650.67	613.00	115.88	0.03	0.18	56.00	21.00	0.00	171.00	151.90	907938.00	0.99	726.37	708.00
9	5	4	6125.00	12785.00	143.85	0	Spot (Block9, Row4, Column5)	2187.50	1760.00	2085.44	0.09	0.95	623.00	662.42	623.00	132.48	0.03	0.20	100.00	100.00	0.00	1137.00	1564.50	1235940.00	11.51	1016.91	984.50
9	6	4	6438.00	12788.00	170.40	0	Spot (Block9, Row4, Column6)	4034.43	3843.00	1514.97	0.02	0.38	682.00	679.95	682.00	128.41	0.00	0.19	100.00	100.00	0.00	3161.00	3352.43	3279993.00	26.12	1508.18	1374.00
9	7	4	6728.00	12790.00	151.45	0	Spot (Block9, Row4, Column7)	1604.77	1437.00	705.99	0.05	0.44	688.00	697.31	688.00	120.05	0.01	0.17	93.00	83.00	0.00	749.00	916.77	1007798.00	7.56	885.69	833.00
9	8	4	7036.00	12799.00	168.35	0	Spot (Block9, Row4, Column8)	1123.44	1087.00	243.36	0.01	0.22	689.00	724.56	689.00	129.73	0.02	0.18	90.00	74.00	0.00	398.00	434.44	885267.00	3.07	832.91	807.00
9	1	5	4938.00	13082.00	141.00	0	Spot (Block9, Row5, Column1)	6633.91	5980.50	3587.28	0.05	0.54	611.00	651.14	611.00	113.10	0.03	0.17	100.00	100.00	0.00	5369.50	6022.91	3582311.00	52.90	1927.47	1649.00
9	2	5	5233.00	13078.00	167.40	0	Spot (Block9, Row5, Column2)	1027.99	1014.00	225.10	0.01	0.22	617.00	667.09	617.00	141.91	0.03	0.21	90.00	62.00	0.00	397.00	410.99	802860.00	2.54	740.95	727.00
9	3	5	5535.00	13084.00	154.35	0	Spot (Block9, Row5, Column3)	8586.25	7548.00	4376.35	0.06	0.51	678.00	702.27	678.00	184.18	0.02	0.26	100.00	100.00	0.00	6870.00	7908.25	5658337.00	42.81	1950.48	1824.50
9	4	5	5832.00	13087.00	149.85	0	Spot (Block9, Row5, Column4)	1664.08	1433.00	660.37	0.06	0.40	639.00	680.57	639.00	165.10	0.03	0.24	99.00	91.00	0.00	794.00	1025.08	1021746.00	5.96	881.82	852.00
9	5	5	6133.00	13090.00	141.60	0	Spot (Block9, Row5, Column5)	32138.84	28704.50	19340.57	0.05	0.60	681.00	683.35	681.00	152.02	0.00	0.22	100.00	100.00	6.09	28023.50	31457.84	17419260.00	206.91	6001.24	4599.50
9	6	5	6435.00	13085.00	159.45	0	Spot (Block9, Row5, Column6)	1300.46	1198.00	408.09	0.04	0.31	669.00	672.01	669.00	123.79	0.00	0.18	95.00	81.00	0.00	529.00	631.46	907718.00	5.08	855.28	829.00
9	7	5	6736.00	13097.00	184.95	0	Spot (Block9, Row5, Column7)	1693.16	1563.50	623.43	0.03	0.37	687.00	694.55	687.00	120.85	0.00	0.17	99.00	97.00	0.00	876.50	1006.16	1615274.00	8.26	1028.31	946.00
9	8	5	7033.00	13088.00	148.60	0	Spot (Block9, Row5, Column8)	2572.60	2187.50	1383.12	0.07	0.54	690.00	721.83	690.00	130.89	0.02	0.18	100.00	99.00	0.00	1497.50	1882.60	1564139.00	14.14	1045.28	1035.00
9	1	6	4932.00	13381.00	211.80	0	Spot (Block9, Row6, Column1)	4006.84	3051.00	2320.75	0.12	0.58	613.00	672.80	613.00	151.03	0.04	0.22	100.00	100.00	0.00	2438.00	3393.84	5124745.00	22.08	1626.00	1600.00
9	2	6	5241.00	13383.00	199.85	0	Spot (Block9, Row6, Column2)	1081.57	1029.00	246.61	0.02	0.23	608.00	650.35	608.00	114.43	0.03	0.18	95.00	81.00	0.00	421.00	473.57	1225420.00	3.77	790.15	772.50
9	3	6	5522.00	13382.00	144.95	0	Spot (Block9, Row6, Column3)	5834.32	5004.50	3315.70	0.07	0.57	669.00	678.22	669.00	146.28	0.01	0.22	100.00	100.00	0.00	4335.50	5165.32	3302225.00	35.25	1832.24	1438.50
9	4	6	5832.00	13381.00	152.00	0	Spot (Block9, Row6, Column4)	1117.46	1072.50	257.78	0.02	0.23	675.00	669.62	675.00	123.36	0.00	0.18	92.00	73.00	0.00	397.50	442.46	708470.00	3.63	794.04	778.50
9	5	6	6133.00	13386.00	139.75	0	Spot (Block9, Row6, Column5)	21159.92	19826.00	11655.95	0.03	0.55	678.00	682.31	678.00	148.08	0.00	0.22	100.00	100.00	0.00	19148.00	20481.92	11235918.00	138.29	5005.75	3920.50
9	6	6	6438.00	13388.00	182.85	0	Spot (Block9, Row6, Column6)	895.18	877.00	166.97	0.01	0.19	676.00	674.69	676.00	123.22	0.00	0.18	68.00	34.00	0.00	201.00	219.18	834310.00	1.79	733.11	709.00
9	7	6	6735.00	13392.00	145.40	0	Spot (Block9, Row6, Column7)	3059.55	2606.00	1480.29	0.07	0.48	688.00	699.24	688.00	128.84	0.01	0.18	100.00	100.00	0.00	1918.00	2371.55	1768421.00	18.32	1171.81	1098.50
9	8	6	7042.00	13394.00	147.40	0	Spot (Block9, Row6, Column8)	3108.90	2788.00	1556.21	0.05	0.50	694.00	730.60	694.00	133.42	0.02	0.18	100.00	100.00	0.00	2094.00	2414.90	1837361.00	17.83	1199.21	1137.00
9	1	7	4930.00	13678.00	167.15	0	Spot (Block9, Row7, Column1)	3728.10	3273.00	1746.37	0.06	0.47	611.00	673.97	611.00	153.53	0.04	0.23	100.00	100.00	0.00	2662.00	3117.10	2889278.00	19.89	1322.36	1301.00
9	2	7	5226.00	13670.00	214.10	0	Spot (Block9, Row7, Column2)	726.97	702.00	117.93	0.02	0.16	605.00	652.28	605.00	120.06	0.03	0.18	39.00	12.00	0.00	97.00	121.97	952326.00	0.62	649.49	611.00
9	3	7	5525.00	13681.00	232.05	0	Spot (Block9, Row7, Column3)	739.78	707.00	94.64	0.02	0.13	604.00	643.02	604.00	96.33	0.03	0.15	53.00	29.00	0.00	103.00	135.78	1145178.00	1.00	671.58	680.50
9	4	7	5831.00	13676.00	224.65	0	Spot (Block9, Row7, Column4)	739.68	696.00	110.24	0.03	0.15	617.00	653.75	617.00	98.62	0.03	0.15	42.00	21.00	0.00	79.00	122.68	1071059.00	0.87	679.41	683.00
9	5	7	6130.00	13686.00	197.85	0	Spot (Block9, Row7, Column5)	1106.71	1064.00	255.51	0.02	0.23	672.00	669.61	672.00	126.92	0.00	0.19	93.00	71.00	0.00	392.00	434.71	1227338.00	3.44	830.24	814.00
9	6	7	6428.00	13689.00	185.90	0	Spot (Block9, Row7, Column6)	1282.31	1240.50	294.91	0.01	0.23	680.00	689.57	680.00	162.86	0.01	0.24	94.00	84.00	0.00	560.50	602.31	1248971.00	3.64	906.91	893.00
9	7	7	6725.00	13692.00	146.45	0	Spot (Block9, Row7, Column7)	3319.80	2997.50	1405.26	0.04	0.42	689.00	704.54	689.00	135.30	0.01	0.19	100.00	100.00	0.00	2308.50	2630.80	1938761.00	19.33	1343.74	1173.00
9	8	7	7030.00	13693.00	174.00	0	Spot (Block9, Row7, Column8)	6366.33	6460.00	2164.68	0.01	0.34	709.00	752.04	709.00	144.34	0.03	0.19	100.00	100.00	0.00	5751.00	5657.33	5405016.00	38.90	2113.16	1868.00
9	1	8	4921.00	13982.00	147.90	0	Spot (Block9, Row8, Column1)	1254.95	1206.50	323.45	0.02	0.26	677.00	673.15	677.00	109.20	0.00	0.16	99.00	95.00	0.00	529.50	577.95	755479.00	5.33	844.57	825.00
9	2	8	5227.00	13984.00	199.30	0	Spot (Block9, Row8, Column2)	850.73	805.00	148.98	0.02	0.18	669.00	662.87	669.00	92.46	0.00	0.14	70.00	39.00	0.00	136.00	181.73	958771.00	2.03	721.18	701.00
9	3	8	5520.00	13984.00	155.20	0	Spot (Block9, Row8, Column3)	1389.96	1194.00	575.36	0.07	0.41	676.00	667.43	676.00	97.56	0.01	0.15	95.00	84.00	0.00	518.00	713.96	927100.00	7.41	825.52	810.00
9	4	8	5833.00	13985.00	152.05	0	Spot (Block9, Row8, Column4)	1893.24	1763.00	604.54	0.03	0.32	680.00	680.67	680.00	115.22	0.00	0.17	100.00	100.00	0.00	1083.00	1213.24	1198420.00	10.52	997.29	966.00
9	5	8	6132.00	13978.00	230.10	0	Spot (Block9, Row8, Column5)	752.87	702.00	123.09	0.03	0.16	687.00	706.42	687.00	166.51	0.01	0.24	19.00	1.00	0.00	15.00	65.87	1145867.00	0.28	694.68	689.50
9	6	8	6432.00	13986.00	201.50	0	Spot (Block9, Row8, Column6)	6586.12	4876.00	4391.53	0.13	0.67	693.00	739.76	693.00	201.26	0.03	0.27	100.00	100.00	0.00	4183.00	5893.12	7567457.00	29.05	2118.20	2077.00
9	7	8	6731.00	13983.00	150.85	0	Spot (Block9, Row8, Column7)	1792.27	1646.50	627.89	0.04	0.35	696.00	736.55	696.00	165.27	0.02	0.22	99.00	92.00	0.00	950.50	1096.27	1114794.00	6.39	971.64	975.50
9	8	8	7012.00	13999.00	199.30	0	Spot (Block9, Row8, Column8)	1031.59	982.00	273.67	0.02	0.27	784.00	797.55	784.00	165.80	0.01	0.21	52.00	30.00	0.00	198.00	247.59	1162602.00	1.41	841.03	790.00
10	1	1	9442.00	11901.00	150.45	0	Spot (Block10, Row1, Column1)	24327.05	23587.50	12275.36	0.01	0.50	404.00	435.36	404.00	99.65	0.03	0.23	100.00	100.00	0.00	23183.50	23923.05	15034118.00	239.75	5403.01	4162.00
10	2	1	9738.00	11912.00	150.85	0	Spot (Block10, Row1, Column2)	683.84	664.00	148.25	0.01	0.22	401.00	424.53	401.00	80.01	0.02	0.19	99.00	78.00	0.00	263.00	282.84	428084.00	3.24	496.15	488.00
10	3	1	10034.00	11891.00	201.65	0	Spot (Block10, Row1, Column3)	507.86	498.00	91.86	0.01	0.18	401.00	425.50	401.00	68.80	0.03	0.16	75.00	25.00	0.00	97.00	106.86	586068.00	1.20	465.78	476.00
10	4	1	10349.00	11912.00	167.75	0	Spot (Block10, Row1, Column4)	668.56	675.00	119.25	0.00	0.18	413.00	445.50	413.00	76.57	0.03	0.17	96.00	80.00	0.00	262.00	255.56	522142.00	2.91	536.06	517.00
10	5	1	10642.00	11904.00	188.45	0	Spot (Block10, Row1, Column5)	583.14	511.50	193.46	0.06	0.33	476.00	461.64	476.00	79.28	0.01	0.17	47.00	24.00	0.00	35.50	107.14	583144.00	1.53	510.32	494.00
10	6	1	10937.00	11920.00	172.20	0	Spot (Block10, Row1, Column6)	623.10	590.00	101.77	0.02	0.16	467.00	461.79	467.00	82.20	0.00	0.18	75.00	39.00	0.00	123.00	156.10	517177.00	1.96	533.23	497.00
10	7	1	11232.00	11913.00	158.00	0	Spot (Block10, Row1, Column7)	854.03	827.00	234.13	0.01	0.27	478.00	493.45	478.00	196.15	0.01	0.40	78.00	41.00	0.00	349.00	376.03	590138.00	1.84	576.90	529.00
10	8	1	11528.00	11920.00	147.95	0	Spot (Block10, Row1, Column8)	51753.28	61371.00	15928.75	0.07	0.31	494.00	541.60	494.00	233.55	0.04	0.43	100.00	100.00	45.73	60877.00	51259.28	30896924.00	219.28	11721.09	8912.00
10	1	2	9435.00	12203.00	188.15	0	Spot (Block10, Row2, Column1)	512.22	499.00	83.91	0.01	0.16	403.00	427.32	403.00	78.66	0.03	0.18	69.00	29.00	0.00	96.00	109.22	510686.00	1.08	458.76	422.00
10	2	2	9741.00	12204.00	132.75	0	Spot (Block10, Row2, Column2)	554.02	501.50	124.34	0.04	0.22	403.00	429.99	403.00	67.13	0.03	0.16	74.00	47.00	0.00	98.50	151.02	262607.00	1.85	478.19	483.50
10	3	2	10061.00	12209.00	168.55	0	Spot (Block10, Row2, Column3)	524.06	495.00	84.09	0.02	0.16	399.00	431.92	399.00	74.52	0.03	0.17	79.00	32.00	0.00	96.00	125.06	412439.00	1.24	491.73	491.00
10	4	2	10350.00	12219.00	207.80	0	Spot (Block10, Row2, Column4)	532.24	497.00	100.78	0.03	0.19	401.00	437.98	401.00	91.11	0.04	0.21	55.00	35.00	0.00	96.00	131.24	652529.00	1.03	485.20	491.00
10	5	2	10651.00	12209.00	182.35	0	Spot (Block10, Row2, Column5)	827.75	786.50	190.63	0.02	0.23	419.00	451.84	419.00	81.55	0.03	0.18	99.00	95.00	0.00	367.50	408.75	773119.00	4.61	573.36	547.00
10	6	2	10931.00	12204.00	223.20	0	Spot (Block10, Row2, Column6)	540.67	505.00	84.65	0.03	0.16	479.00	472.55	479.00	92.87	0.01	0.20	37.00	8.00	0.00	26.00	61.67	772611.00	0.73	470.15	476.00
10	7	2	11242.00	12211.00	212.10	0	Spot (Block10, Row2, Column7)	569.45	579.00	106.07	0.01	0.19	473.00	466.04	473.00	85.10	0.01	0.18	53.00	19.00	0.00	106.00	96.45	729466.00	1.22	502.66	492.50
10	8	2	11539.00	12217.00	147.00	-50	Spot (Block10, Row2, Column8)	553.66	509.50	125.51	0.04	0.23	492.00	518.33	492.00	173.61	0.02	0.33	20.00	0.00	0.00	17.50	61.66	326660.00	0.20	565.89	583.50
10	1	3	9445.00	12503.00	166.95	0	Spot (Block10, Row3, Column1)	618.89	604.00	122.78	0.01	0.20	400.00	417.99	400.00	60.35	0.02	0.14	95.00	69.00	0.00	204.00	218.89	479021.00	3.33	497.02	486.00
10	2	3	9735.00	12501.00	214.40	0	Spot (Block10, Row3, Column2)	499.15	489.00	93.01	0.01	0.19	406.00	435.40	406.00	70.65	0.03	0.16	62.00	25.00	0.00	83.00	93.15	655385.00	0.90	459.15	430.50
10	3	3	10039.00	12485.00	149.45	0	Spot (Block10, Row3, Column3)	743.30	592.00	784.53	0.10	1.06	408.00	440.83	408.00	75.97	0.03	0.17	85.00	67.00	0.00	184.00	335.30	452671.00	3.98	582.99	568.50
10	4	3	10341.00	12514.00	169.85	0	Spot (Block10, Row3, Column4)	621.12	599.00	139.81	0.02	0.23	406.00	438.95	406.00	88.56	0.03	0.20	75.00	59.00	0.00	193.00	215.12	498763.00	2.06	507.19	496.00
10	5	3	10637.00	12521.00	170.20	0	Spot (Block10, Row3, Column5)	619.34	597.00	131.69	0.02	0.21	417.00	456.21	417.00	92.72	0.04	0.20	76.00	45.00	0.00	180.00	202.34	499187.00	1.76	530.37	513.00
10	6	3	10938.00	12512.00	210.55	0	Spot (Block10, Row3, Column6)	2684.12	2262.00	1279.72	0.07	0.48	488.00	489.36	488.00	103.17	0.00	0.21	100.00	100.00	0.00	1774.00	2196.12	3395416.00	21.27	1138.28	1119.50
10	7	3	11244.00	12524.00	218.85	0	Spot (Block10, Row3, Column7)	554.21	511.00	106.15	0.04	0.19	483.00	477.96	483.00	91.14	0.00	0.19	44.00	15.00	0.00	28.00	71.21	755391.00	0.84	510.51	494.00
10	8	3	11540.00	12524.00	155.85	0	Spot (Block10, Row3, Column8)	1311.52	1291.00	402.95	0.01	0.31	491.00	498.04	491.00	94.53	0.01	0.19	99.00	97.00	0.00	800.00	820.52	877407.00	8.61	750.00	706.50
10	1	4	9439.00	12794.00	197.50	0	Spot (Block10, Row4, Column1)	538.96	502.00	105.94	0.03	0.20	399.00	414.67	399.00	60.90	0.02	0.15	80.00	41.00	0.00	103.00	139.96	593400.00	2.04	461.67	427.00
10	2	4	9737.00	12810.00	204.55	0	Spot (Block10, Row4, Column2)	629.55	606.00	119.03	0.02	0.19	406.00	428.92	406.00	64.61	0.02	0.15	98.00	72.00	0.00	200.00	223.55	742869.00	3.11	502.17	490.50
10	3	4	10040.00	12813.00	145.95	0	Spot (Block10, Row4, Column3)	1180.31	1145.00	337.41	0.01	0.29	410.00	440.33	410.00	73.87	0.03	0.17	100.00	99.00	0.00	735.00	770.31	685758.00	10.02	644.16	613.50
10	4	4	10327.00	12808.00	209.45	0	Spot (Block10, Row4, Column4)	502.90	486.00	85.30	0.01	0.17	406.00	436.77	406.00	70.27	0.03	0.16	63.00	25.00	0.00	80.00	96.90	630641.00	0.94	441.97	413.00
10	5	4	10623.00	12813.00	188.05	0	Spot (Block10, Row4, Column5)	525.29	490.00	115.39	0.03	0.22	410.00	446.55	410.00	78.81	0.04	0.18	51.00	32.00	0.00	80.00	115.29	523713.00	1.00	469.01	484.00
10	6	4	10936.00	12807.00	183.95	0	Spot (Block10, Row4, Column6)	1045.78	990.00	269.83	0.02	0.26	482.00	470.67	482.00	88.07	0.01	0.19	99.00	98.00	0.00	508.00	563.78	990352.00	6.53	641.38	615.50
10	7	4	11218.00	12811.00	178.30	0	Spot (Block10, Row4, Column7)	633.42	595.00	134.58	0.03	0.21	484.00	476.76	484.00	83.74	0.01	0.18	66.00	45.00	0.00	111.00	149.42	565646.00	1.87	540.64	495.00
10	8	4	11525.00	12824.00	171.60	0	Spot (Block10, Row4, Column8)	568.03	580.50	89.06	0.01	0.16	485.00	482.53	485.00	86.31	0.00	0.18	54.00	18.00	0.00	95.50	83.03	465786.00	0.99	512.25	496.00
10	1	5	9438.00	13109.00	143.95	0	Spot (Block10, Row5, Column1)	845.54	790.00	205.61	0.03	0.24	401.00	424.98	401.00	74.83	0.03	0.18	99.00	96.00	0.00	389.00	444.54	480266.00	5.62	553.01	527.00
10	2	5	9734.00	13107.00	155.35	0	Spot (Block10, Row5, Column2)	1283.60	1239.50	396.30	0.02	0.31	406.00	436.55	406.00	76.71	0.03	0.18	100.00	99.00	0.00	833.50	877.60	849746.00	11.04	654.61	637.00
10	3	5	10036.00	13106.00	166.05	0	Spot (Block10, Row5, Column3)	1119.39	1071.00	366.14	0.02	0.33	405.00	439.05	405.00	80.41	0.04	0.18	100.00	98.00	0.00	666.00	714.39	858572.00	8.46	611.66	609.50
10	4	5	10352.00	13116.00	174.60	0	Spot (Block10, Row5, Column4)	553.52	522.00	107.98	0.03	0.20	409.00	444.24	409.00	79.41	0.04	0.18	65.00	45.00	0.00	113.00	144.52	471043.00	1.38	491.32	495.00
10	5	5	10635.00	13109.00	143.25	0	Spot (Block10, Row5, Column5)	1273.66	1192.00	394.53	0.03	0.31	417.00	450.35	417.00	76.11	0.03	0.17	100.00	100.00	0.00	775.00	856.66	714524.00	10.82	672.79	628.00
10	6	5	10932.00	13116.00	172.70	0	Spot (Block10, Row5, Column6)	573.83	581.00	99.60	0.01	0.17	425.00	454.64	425.00	79.42	0.03	0.17	64.00	49.00	0.00	156.00	148.83	473980.00	1.50	499.20	492.50
10	7	5	11238.00	13113.00	174.35	0	Spot (Block10, Row5, Column7)	1626.33	1575.00	587.04	0.01	0.36	477.00	466.82	477.00	86.15	0.01	0.18	100.00	99.00	0.00	1098.00	1149.33	1379130.00	13.46	767.97	748.50
10	8	5	11541.00	13114.00	141.20	0	Spot (Block10, Row5, Column8)	716.09	682.00	169.23	0.02	0.24	486.00	475.74	486.00	83.08	0.01	0.17	88.00	55.00	0.00	196.00	230.09	388121.00	2.89	570.49	573.00
10	1	6	9433.00	13407.00	209.05	0	Spot (Block10, Row6, Column1)	2199.06	1856.00	1000.39	0.07	0.45	401.00	427.04	401.00	81.76	0.03	0.19	100.00	100.00	0.00	1455.00	1798.06	2746630.00	21.67	977.08	934.00
10	2	6	9737.00	13402.00	190.00	0	Spot (Block10, Row6, Column2)	998.94	974.00	267.13	0.01	0.27	406.00	435.82	406.00	79.18	0.03	0.18	99.00	99.00	0.00	568.00	592.94	1020919.00	7.11	610.66	599.00
10	3	6	10025.00	13409.00	171.85	0	Spot (Block10, Row6, Column3)	656.28	617.00	132.05	0.03	0.20	405.00	434.23	405.00	76.45	0.03	0.18	97.00	80.00	0.00	212.00	251.28	540117.00	2.90	514.48	497.50
10	4	6	10332.00	13401.00	181.20	0	Spot (Block10, Row6, Column4)	556.85	506.50	111.75	0.04	0.20	411.00	447.48	411.00	109.83	0.04	0.25	47.00	21.00	0.00	95.50	145.85	513420.00	1.00	484.87	482.50
10	5	6	10633.00	13414.00	146.95	0	Spot (Block10, Row6, Column5)	1311.89	1227.00	426.20	0.03	0.32	418.00	453.47	418.00	105.85	0.04	0.23	100.00	98.00	0.00	809.00	893.89	772704.00	8.11	668.33	645.00
10	6	6	10941.00	13409.00	212.95	0	Spot (Block10, Row6, Column6)	522.53	498.00	80.38	0.02	0.15	407.00	436.80	407.00	70.60	0.03	0.16	76.00	31.00	0.00	91.00	115.53	676671.00	1.21	451.52	429.00
10	7	6	11238.00	13423.00	186.20	0	Spot (Block10, Row6, Column7)	557.92	519.00	102.95	0.03	0.18	414.00	447.40	414.00	79.15	0.03	0.18	69.00	45.00	0.00	105.00	143.92	542859.00	1.40	486.58	489.00
10	8	6	11535.00	13414.00	181.60	0	Spot (Block10, Row6, Column8)	581.85	578.00	128.91	0.00	0.22	485.00	472.58	485.00	81.84	0.01	0.17	55.00	28.00	0.00	93.00	96.85	537045.00	1.34	484.73	485.00
10	1	7	9434.00	13707.00	191.30	0	Spot (Block10, Row7, Column1)	623.78	593.00	156.66	0.02	0.25	400.00	416.59	400.00	66.30	0.02	0.16	86.00	60.00	0.00	193.00	223.78	644993.00	3.13	479.51	485.00
10	2	7	9709.00	13710.00	195.10	0	Spot (Block10, Row7, Column2)	478.35	488.00	68.81	0.01	0.14	401.00	418.81	401.00	61.22	0.02	0.15	65.00	14.00	0.00	87.00	77.35	515662.00	0.97	441.62	410.00
10	3	7	10041.00	13697.00	199.85	0	Spot (Block10, Row7, Column3)	493.29	494.00	86.66	0.00	0.18	401.00	421.03	401.00	64.88	0.02	0.15	68.00	22.00	0.00	93.00	92.29	559389.00	1.11	443.61	409.00
10	4	7	10288.00	13710.00	258.55	0	Spot (Block10, Row7, Column4)	475.83	489.00	81.51	0.01	0.17	402.00	432.98	402.00	110.90	0.03	0.26	22.00	3.00	0.00	87.00	73.83	920252.00	0.39	454.41	473.00
10	5	7	10650.00	13703.00	193.85	0	Spot (Block10, Row7, Column5)	523.25	491.00	93.72	0.03	0.18	405.00	440.87	405.00	106.93	0.04	0.24	36.00	13.00	0.00	86.00	118.25	556218.00	0.77	479.72	483.00
10	6	7	10930.00	13715.00	193.55	0	Spot (Block10, Row7, Column6)	1076.81	1020.00	353.58	0.02	0.33	408.00	447.60	408.00	93.01	0.04	0.21	98.00	96.00	0.00	612.00	668.81	1144651.00	6.77	624.32	609.00
10	7	7	11215.00	13712.00	195.45	0	Spot (Block10, Row7, Column7)	620.63	591.00	143.74	0.02	0.23	410.00	443.24	410.00	80.01	0.03	0.18	88.00	67.00	0.00	181.00	210.63	670279.00	2.22	487.57	482.00
10	8	7	11536.00	13718.00	183.80	0	Spot (Block10, Row7, Column8)	1346.15	1282.50	342.32	0.02	0.25	487.00	485.24	487.00	92.23	0.00	0.19	100.00	99.00	0.00	795.50	859.15	1270762.00	9.33	764.56	742.00
10	1	8	9418.00	14006.00	153.45	0	Spot (Block10, Row8, Column1)	1036.32	926.50	357.47	0.05	0.34	406.00	431.81	406.00	64.88	0.03	0.15	100.00	98.00	0.00	520.50	630.32	671534.00	9.32	596.87	581.00
10	2	8	9731.00	13992.00	220.75	0	Spot (Block10, Row8, Column2)	472.05	480.00	89.05	0.01	0.19	401.00	423.94	401.00	67.37	0.02	0.16	53.00	16.00	0.00	79.00	71.05	659456.00	0.71	433.49	407.00
10	3	8	10030.00	14013.00	185.10	0	Spot (Block10, Row8, Column3)	517.92	497.00	101.94	0.02	0.20	401.00	423.28	401.00	67.04	0.02	0.16	70.00	33.00	0.00	96.00	116.92	499789.00	1.41	449.54	420.00
10	4	8	10332.00	14006.00	147.95	0	Spot (Block10, Row8, Column4)	2099.47	2026.00	819.88	0.02	0.39	405.00	428.84	405.00	65.41	0.02	0.15	100.00	100.00	0.00	1621.00	1694.47	1265978.00	25.54	858.57	784.50
10	5	8	10623.00	14032.00	212.05	0	Spot (Block10, Row8, Column5)	490.00	492.00	85.07	0.00	0.17	410.00	449.25	410.00	90.43	0.04	0.20	40.00	14.00	0.00	82.00	80.00	627691.00	0.45	471.74	486.00
10	6	8	10932.00	14013.00	201.60	0	Spot (Block10, Row8, Column6)	3176.59	2486.00	1859.41	0.11	0.59	465.00	474.48	465.00	111.98	0.01	0.24	100.00	100.00	0.00	2021.00	2711.59	3656256.00	24.13	1168.24	1116.50
10	7	8	11242.00	14023.00	227.10	0	Spot (Block10, Row8, Column7)	532.34	502.00	95.13	0.03	0.18	472.00	471.13	472.00	98.25	0.00	0.21	36.00	5.00	0.00	30.00	60.34	789461.00	0.62	478.80	486.00
10	8	8	11520.00	14020.00	167.50	0	Spot (Block10, Row8, Column8)	714.79	691.00	141.90	0.01	0.20	494.00	514.96	494.00	99.24	0.02	0.19	77.00	49.00	0.00	197.00	220.79	556104.00	2.01	577.38	591.50
11	1	1	13946.00	11926.00	154.25	0	Spot (Block11, Row1, Column1)	18149.42	15601.00	9742.11	0.07	0.54	163.00	169.00	163.00	57.19	0.02	0.34	100.00	100.00	0.00	15438.00	17986.42	11869722.00	314.41	3440.28	2453.50
11	2	1	14236.00	11941.00	178.30	0	Spot (Block11, Row1, Column2)	219.54	206.50	40.88	0.03	0.19	154.00	158.34	154.00	40.50	0.01	0.26	70.00	27.00	0.00	52.50	65.54	195830.00	1.51	172.61	174.00
11	3	1	14540.00	11931.00	147.00	-50	Spot (Block11, Row1, Column3)	170.76	172.00	16.22	0.00	0.09	159.00	158.85	159.00	23.63	0.00	0.15	19.00	1.00	0.00	13.00	11.76	100235.00	0.50	170.08	172.00
11	4	1	14807.00	11941.00	214.15	0	Spot (Block11, Row1, Column4)	190.56	190.00	25.97	0.00	0.14	159.00	159.99	159.00	33.92	0.00	0.21	43.00	3.00	0.00	31.00	31.56	247722.00	0.90	174.55	177.00
11	5	1	15149.00	11917.00	267.25	0	Spot (Block11, Row1, Column5)	170.63	175.00	21.46	0.01	0.13	161.00	160.00	161.00	33.14	0.00	0.21	9.00	0.00	0.00	14.00	9.63	353879.00	0.32	157.95	162.00
11	6	1	15430.00	11936.00	185.80	0	Spot (Block11, Row1, Column6)	220.72	210.00	36.70	0.02	0.17	161.00	159.67	161.00	23.16	0.00	0.15	89.00	53.00	0.00	49.00	59.72	214320.00	2.64	172.56	175.00
11	7	1	15739.00	11957.00	126.70	0	Spot (Block11, Row1, Column7)	245.86	213.00	88.10	0.06	0.36	168.00	175.94	168.00	123.28	0.02	0.70	16.00	2.00	0.00	45.00	77.86	105718.00	0.57	207.33	196.00
11	8	1	16027.00	11943.00	148.80	0	Spot (Block11, Row1, Column8)	47204.41	49500.50	17176.38	0.02	0.36	181.00	200.72	181.00	159.90	0.04	0.80	100.00	100.00	33.33	49319.50	47023.41	28606048.00	293.96	8693.69	6671.50
11	1	2	13927.00	12216.00	235.40	0	Spot (Block11, Row2, Column1)	174.27	175.00	19.03	0.00	0.11	164.00	166.52	164.00	43.33	0.01	0.26	3.00	0.00	0.00	11.00	10.27	277084.00	0.18	162.62	170.50
11	2	2	14212.00	12213.00	233.15	0	Spot (Block11, Row2, Column2)	169.16	171.00	14.35	0.00	0.08	152.00	153.25	152.00	22.32	0.00	0.15	37.00	1.00	0.00	19.00	17.16	264054.00	0.71	159.57	159.00
11	3	2	14535.00	12221.00	177.25	0	Spot (Block11, Row2, Column3)	190.60	189.00	18.45	0.00	0.10	148.00	149.53	148.00	20.63	0.00	0.14	93.00	47.00	0.00	41.00	42.60	167538.00	1.99	171.49	174.00
11	4	2	14830.00	12250.00	206.85	0	Spot (Block11, Row2, Column4)	173.66	176.00	16.99	0.01	0.10	153.00	153.29	153.00	20.50	0.00	0.13	55.00	8.00	0.00	23.00	20.66	211000.00	0.99	157.63	157.00
11	5	2	15131.00	12226.00	192.10	0	Spot (Block11, Row2, Column5)	249.37	252.00	39.01	0.00	0.16	160.00	158.94	160.00	21.71	0.00	0.14	98.00	85.00	0.00	92.00	89.37	259094.00	4.16	187.22	189.00
11	6	2	15439.00	12237.00	147.00	-50	Spot (Block11, Row2, Column6)	189.55	186.00	30.63	0.01	0.16	167.00	175.29	167.00	54.45	0.02	0.31	1.00	1.00	0.00	19.00	22.55	111457.00	0.26	181.20	182.00
11	7	2	15744.00	12242.00	140.45	0	Spot (Block11, Row2, Column7)	191.45	193.00	14.53	0.00	0.08	167.00	166.91	167.00	28.26	0.00	0.17	41.00	0.00	0.00	26.00	24.45	102615.00	0.87	176.21	176.00
11	8	2	16039.00	12240.00	147.00	-50	Spot (Block11, Row2, Column8)	168.02	166.00	16.87	0.01	0.10	175.00	184.68	175.00	100.44	0.02	0.54	0.00	0.00	0.00	-9.00	-6.98	98797.00	-0.17	178.94	180.00
11	1	3	13941.00	12533.00	137.10	0	Spot (Block11, Row3, Column1)	204.18	201.00	25.44	0.01	0.12	164.00	160.70	164.00	21.55	0.01	0.13	79.00	29.00	0.00	37.00	40.18	103316.00	2.02	184.31	185.00
11	2	3	14258.00	12485.00	133.25	0	Spot (Block11, Row3, Column2)	200.84	201.00	16.64	0.00	0.08	161.00	158.11	161.00	24.01	0.01	0.15	83.00	30.00	0.00	40.00	39.84	95200.00	1.78	178.58	182.50
11	3	3	14539.00	12531.00	167.20	0	Spot (Block11, Row3, Column3)	262.72	246.50	103.26	0.03	0.39	157.00	155.96	157.00	21.67	0.00	0.14	98.00	82.00	0.00	89.50	105.72	203868.00	4.93	188.03	186.00
11	4	3	14845.00	12528.00	199.85	0	Spot (Block11, Row3, Column4)	217.79	212.00	36.76	0.01	0.17	158.00	156.87	158.00	20.50	0.00	0.13	89.00	68.00	0.00	54.00	59.79	245663.00	2.97	170.26	175.50
11	5	3	15128.00	12535.00	153.45	0	Spot (Block11, Row3, Column5)	258.35	213.00	214.61	0.08	0.83	167.00	171.76	167.00	52.52	0.01	0.31	39.00	14.00	0.00	46.00	91.35	167671.00	1.65	187.84	190.50
11	6	3	15442.00	12536.00	217.55	0	Spot (Block11, Row3, Column6)	4030.25	3449.00	2068.59	0.07	0.51	179.00	203.56	179.00	88.92	0.06	0.44	100.00	100.00	0.00	3270.00	3851.25	5469052.00	43.03	1056.99	1061.50
11	7	3	15738.00	12538.00	147.00	-50	Spot (Block11, Row3, Column7)	175.59	175.00	21.56	0.00	0.12	167.00	179.68	167.00	70.89	0.03	0.39	0.00	0.00	0.00	8.00	8.59	103772.00	-0.06	170.79	176.50
11	8	3	16039.00	12552.00	158.30	0	Spot (Block11, Row3, Column8)	825.75	723.50	389.40	0.06	0.47	170.00	168.79	170.00	25.47	0.00	0.15	100.00	100.00	0.00	553.50	655.75	571416.00	25.80	352.85	292.00
11	1	4	13945.00	12827.00	174.10	0	Spot (Block11, Row4, Column1)	245.87	231.00	50.40	0.03	0.20	163.00	160.50	163.00	22.94	0.01	0.14	93.00	71.00	0.00	68.00	82.87	207515.00	3.72	189.44	186.00
11	2	4	14240.00	12831.00	181.55	0	Spot (Block11, Row4, Column2)	392.68	379.00	108.22	0.02	0.28	168.00	164.63	168.00	24.71	0.01	0.15	100.00	99.00	0.00	211.00	224.68	362833.00	9.23	229.13	218.00
11	3	4	14538.00	12830.00	150.20	0	Spot (Block11, Row4, Column3)	468.47	450.00	147.86	0.02	0.32	159.00	158.54	159.00	24.49	0.00	0.15	100.00	100.00	0.00	291.00	309.47	288107.00	12.65	234.17	219.00
11	4	4	14790.00	12829.00	154.50	0	Spot (Block11, Row4, Column4)	176.30	179.00	15.77	0.01	0.09	157.00	155.91	157.00	22.85	0.00	0.15	48.00	1.00	0.00	22.00	19.30	116359.00	0.89	165.16	171.00
11	5	4	15134.00	12822.00	126.25	0	Spot (Block11, Row4, Column5)	419.75	265.00	617.80	0.20	1.47	163.00	161.17	163.00	27.99	0.00	0.17	98.00	77.00	0.00	102.00	256.75	177553.00	9.24	233.93	201.00
11	6	4	15440.00	12835.00	200.30	0	Spot (Block11, Row4, Column6)	261.26	267.00	42.01	0.01	0.16	165.00	173.18	165.00	63.11	0.02	0.36	72.00	27.00	0.00	102.00	96.26	295488.00	1.40	193.05	193.50
11	7	4	15727.00	12840.00	201.45	0	Spot (Block11, Row4, Column7)	188.18	189.00	15.07	0.00	0.08	163.00	162.44	163.00	32.05	0.00	0.20	30.00	0.00	0.00	26.00	25.18	216410.00	0.80	163.12	164.00
11	8	4	16051.00	12815.00	147.65	0	Spot (Block11, Row4, Column8)	199.89	195.00	25.31	0.01	0.13	166.00	163.16	166.00	22.73	0.01	0.14	63.00	20.00	0.00	29.00	33.89	118534.00	1.62	180.43	182.00
11	1	5	13944.00	13131.00	154.20	0	Spot (Block11, Row5, Column1)	292.27	295.00	49.20	0.00	0.17	166.00	171.71	166.00	53.67	0.01	0.31	91.00	70.00	0.00	129.00	126.27	191726.00	2.25	210.34	202.00
11	2	5	14235.00	13130.00	153.25	0	Spot (Block11, Row5, Column2)	1031.15	961.00	378.94	0.03	0.37	162.00	162.54	162.00	30.43	0.00	0.19	100.00	100.00	0.00	799.00	869.15	669214.00	28.54	347.05	322.50
11	3	5	14536.00	13132.00	152.25	0	Spot (Block11, Row5, Column3)	944.58	893.00	371.88	0.02	0.39	160.00	159.53	160.00	27.78	0.00	0.17	100.00	100.00	0.00	733.00	784.58	598866.00	28.26	341.04	303.00
11	4	5	14846.00	13127.00	182.75	0	Spot (Block11, Row5, Column4)	210.39	201.00	37.73	0.02	0.18	161.00	159.02	161.00	24.01	0.01	0.15	78.00	35.00	0.00	40.00	49.39	196508.00	2.14	174.98	178.50
11	5	5	15139.00	13131.00	151.50	0	Spot (Block11, Row5, Column5)	613.45	566.00	240.18	0.03	0.39	160.00	158.36	160.00	23.13	0.00	0.15	100.00	99.00	0.00	406.00	453.45	387084.00	19.67	238.73	226.00
11	6	5	15434.00	13136.00	147.00	-50	Spot (Block11, Row5, Column6)	180.49	183.00	24.49	0.01	0.14	161.00	158.93	161.00	23.10	0.01	0.15	47.00	15.00	0.00	22.00	19.49	105589.00	0.93	181.30	181.00
11	7	5	15734.00	13143.00	181.20	0	Spot (Block11, Row5, Column7)	345.81	329.00	86.55	0.02	0.25	161.00	159.09	161.00	24.17	0.01	0.15	99.00	95.00	0.00	168.00	184.81	317799.00	7.72	213.81	209.50
11	8	5	16032.00	13150.00	155.15	0	Spot (Block11, Row5, Column8)	219.48	217.00	20.91	0.00	0.10	166.00	162.75	166.00	22.47	0.01	0.14	97.00	61.00	0.00	51.00	53.48	144859.00	2.52	192.87	190.00
11	1	6	13935.00	13431.00	212.90	0	Spot (Block11, Row6, Column1)	3860.45	3173.00	2150.36	0.09	0.56	178.00	192.40	178.00	76.32	0.03	0.40	100.00	100.00	0.00	2995.00	3682.45	4999282.00	48.06	1086.20	1055.00
11	2	6	14236.00	13433.00	246.30	0	Spot (Block11, Row6, Column2)	255.58	244.00	76.72	0.02	0.30	163.00	171.31	163.00	57.54	0.02	0.34	57.00	41.00	0.00	81.00	92.58	447269.00	1.46	183.58	176.00
11	3	6	14526.00	13437.00	185.25	0	Spot (Block11, Row6, Column3)	249.94	232.00	62.16	0.03	0.25	159.00	157.86	159.00	24.29	0.00	0.15	90.00	69.00	0.00	73.00	90.94	240941.00	3.79	174.84	177.00
11	4	6	14842.00	13457.00	186.30	0	Spot (Block11, Row6, Column4)	188.77	190.00	15.70	0.00	0.08	159.00	157.87	159.00	24.33	0.00	0.15	67.00	8.00	0.00	31.00	29.77	182728.00	1.27	174.33	178.00
11	5	6	15132.00	13431.00	142.60	0	Spot (Block11, Row6, Column5)	507.47	469.00	196.03	0.03	0.39	161.00	158.93	161.00	23.18	0.01	0.15	100.00	100.00	0.00	308.00	346.47	279614.00	15.04	253.90	248.50
11	6	6	15433.00	13436.00	147.00	-50	Spot (Block11, Row6, Column6)	175.45	179.00	15.90	0.01	0.09	163.00	159.82	163.00	20.52	0.01	0.13	33.00	0.00	0.00	16.00	12.45	103516.00	0.76	173.48	179.50
11	7	6	15721.00	13443.00	211.60	0	Spot (Block11, Row6, Column7)	188.37	190.00	20.76	0.00	0.11	161.00	158.66	161.00	22.49	0.01	0.14	63.00	19.00	0.00	29.00	27.37	240354.00	1.32	166.41	168.00
11	8	6	16018.00	13448.00	197.70	0	Spot (Block11, Row6, Column8)	191.02	194.00	22.36	0.01	0.12	166.00	163.52	166.00	22.62	0.01	0.14	63.00	15.00	0.00	28.00	25.02	211652.00	1.22	168.85	174.00
11	1	7	13934.00	13727.00	166.35	0	Spot (Block11, Row7, Column1)	464.82	435.50	138.18	0.03	0.30	170.00	172.68	170.00	49.71	0.01	0.29	99.00	97.00	0.00	265.50	294.82	357910.00	5.88	249.74	248.00
11	2	7	14231.00	13729.00	147.00	-50	Spot (Block11, Row7, Column2)	157.89	159.00	27.09	0.00	0.17	161.00	161.02	161.00	27.43	0.00	0.17	3.00	0.00	0.00	-2.00	-3.11	93155.00	-0.11	170.17	174.00
11	3	7	14531.00	13731.00	147.00	-50	Spot (Block11, Row7, Column3)	172.93	176.00	24.50	0.01	0.14	162.00	159.61	162.00	21.49	0.01	0.13	37.00	7.00	0.00	14.00	10.93	101684.00	0.62	173.56	180.50
11	4	7	14832.00	13711.00	217.70	0	Spot (Block11, Row7, Column4)	174.49	178.00	19.47	0.01	0.11	160.00	158.31	160.00	24.17	0.00	0.15	32.00	0.00	0.00	18.00	14.49	237481.00	0.67	159.49	162.00
11	5	7	15138.00	13725.00	175.30	0	Spot (Block11, Row7, Column5)	206.71	189.00	153.62	0.04	0.74	162.00	159.88	162.00	27.50	0.01	0.17	48.00	12.00	0.00	27.00	44.71	178180.00	1.70	179.42	179.00
11	6	7	15438.00	13742.00	206.70	0	Spot (Block11, Row7, Column6)	287.97	293.00	64.45	0.01	0.22	170.00	181.46	170.00	73.66	0.03	0.41	69.00	27.00	0.00	123.00	117.97	349597.00	1.45	201.44	196.00
11	7	7	15740.00	13741.00	183.00	0	Spot (Block11, Row7, Column7)	206.56	206.00	20.15	0.00	0.10	168.00	166.98	168.00	25.52	0.00	0.15	75.00	20.00	0.00	38.00	38.56	193551.00	1.55	182.43	186.00
11	8	7	16035.00	13744.00	195.70	0	Spot (Block11, Row7, Column8)	379.25	380.50	87.81	0.00	0.23	171.00	168.42	171.00	22.27	0.01	0.13	100.00	99.00	0.00	209.50	208.25	412620.00	9.47	231.58	218.00
11	1	8	13919.00	14032.00	152.60	0	Spot (Block11, Row8, Column1)	551.78	495.00	212.58	0.05	0.39	167.00	163.00	167.00	23.54	0.01	0.14	100.00	99.00	0.00	328.00	384.78	352036.00	16.52	240.73	222.00
11	2	8	14230.00	14029.00	147.00	-50	Spot (Block11, Row8, Column2)	175.85	176.00	12.23	0.00	0.07	163.00	160.39	163.00	23.72	0.01	0.15	18.00	0.00	0.00	13.00	12.85	103578.00	0.65	173.32	174.00
11	3	8	14530.00	14031.00	147.00	-50	Spot (Block11, Row8, Column3)	173.19	174.00	15.21	0.00	0.09	164.00	161.30	164.00	24.46	0.01	0.15	14.00	0.00	0.00	10.00	9.19	101838.00	0.49	175.86	178.00
11	4	8	14836.00	14035.00	148.70	0	Spot (Block11, Row8, Column4)	2600.66	2421.50	1195.27	0.03	0.46	160.00	159.15	160.00	26.16	0.00	0.16	100.00	100.00	0.00	2261.50	2440.66	1570799.00	93.34	756.74	625.00
11	5	8	15130.00	14035.00	147.00	-50	Spot (Block11, Row8, Column5)	168.33	170.00	19.06	0.00	0.11	165.00	175.69	165.00	70.52	0.03	0.40	0.00	0.00	0.00	5.00	3.33	99819.00	-0.10	180.55	181.00
11	6	8	15432.00	14036.00	209.55	0	Spot (Block11, Row8, Column6)	5140.77	3916.50	3226.97	0.12	0.63	181.00	208.12	181.00	100.44	0.06	0.48	100.00	100.00	0.00	3735.50	4959.77	6436246.00	49.11	1293.90	1284.00
11	7	8	15750.00	14039.00	185.00	0	Spot (Block11, Row8, Column7)	201.42	199.00	21.06	0.01	0.10	178.00	188.37	178.00	70.05	0.02	0.37	6.00	0.00	0.00	21.00	23.42	193763.00	0.19	181.04	181.00
11	8	8	16021.00	14050.00	159.65	0	Spot (Block11, Row8, Column8)	397.12	306.00	414.38	0.11	1.04	178.00	176.09	178.00	21.19	0.00	0.12	96.00	90.00	0.00	128.00	219.12	279969.00	10.43	240.40	223.00
12	1	1	18446.00	11949.00	154.90	0	Spot (Block12, Row1, Column1)	18695.97	16592.00	9998.46	0.05	0.53	257.00	263.87	257.00	65.33	0.01	0.25	100.00	100.00	0.00	16335.00	18438.97	12376730.00	282.14	3755.64	2706.00
12	2	1	18731.00	11953.00	165.35	0	Spot (Block12, Row1, Column2)	514.24	485.00	146.86	0.03	0.29	239.00	252.23	239.00	48.84	0.02	0.19	100.00	92.00	0.00	246.00	275.24	390306.00	5.36	312.31	302.00
12	3	1	19043.00	11965.00	192.65	0	Spot (Block12, Row1, Column3)	342.66	319.00	79.61	0.03	0.23	238.00	243.94	238.00	27.33	0.01	0.11	95.00	81.00	0.00	81.00	104.66	360818.00	3.61	271.56	275.50
12	4	1	19334.00	11964.00	153.85	0	Spot (Block12, Row1, Column4)	464.15	470.00	111.67	0.01	0.24	250.00	253.01	250.00	29.82	0.01	0.12	100.00	95.00	0.00	220.00	214.15	303551.00	7.08	320.12	304.50
12	5	1	19641.00	11961.00	149.45	0	Spot (Block12, Row1, Column5)	1409.01	1192.00	968.31	0.07	0.69	249.00	253.25	249.00	33.60	0.01	0.13	100.00	100.00	0.00	943.00	1160.01	863722.00	34.40	483.23	418.00
12	6	1	19940.00	11963.00	156.50	0	Spot (Block12, Row1, Column6)	892.69	786.00	536.14	0.06	0.60	234.00	243.42	234.00	33.36	0.02	0.14	100.00	100.00	0.00	552.00	658.69	600782.00	19.46	352.31	330.00
12	7	1	20240.00	11962.00	151.70	0	Spot (Block12, Row1, Column7)	2205.10	1805.00	1428.26	0.09	0.65	246.00	264.80	246.00	119.85	0.03	0.45	99.00	98.00	0.00	1559.00	1959.10	1387005.00	16.19	803.76	453.00
12	8	1	20526.00	11966.00	149.85	0	Spot (Block12, Row1, Column8)	48687.98	53643.50	17162.21	0.04	0.35	275.00	295.11	275.00	167.16	0.03	0.57	100.00	100.00	36.69	53368.50	48412.98	29991992.00	289.50	9224.63	7632.00
12	1	2	18439.00	12253.00	147.00	-50	Spot (Block12, Row2, Column1)	277.62	283.00	25.35	0.01	0.09	240.00	250.99	240.00	51.26	0.02	0.20	31.00	0.00	0.00	43.00	37.62	163521.00	0.52	266.68	275.50
12	2	2	18740.00	12263.00	158.50	0	Spot (Block12, Row2, Column2)	364.66	364.00	59.18	0.00	0.16	235.00	242.97	235.00	29.29	0.01	0.12	99.00	93.00	0.00	129.00	129.66	252706.00	4.16	289.89	293.00
12	3	2	19057.00	12268.00	211.60	0	Spot (Block12, Row2, Column3)	292.81	295.00	20.97	0.00	0.07	242.00	248.31	242.00	27.50	0.01	0.11	86.00	44.00	0.00	53.00	50.81	373630.00	1.62	262.29	265.00
12	4	2	19351.00	12256.00	180.50	0	Spot (Block12, Row2, Column4)	368.37	361.00	63.08	0.01	0.17	254.00	254.97	254.00	29.82	0.00	0.12	98.00	79.00	0.00	107.00	114.37	337797.00	3.80	302.88	306.00
12	5	2	19650.00	12250.00	197.55	0	Spot (Block12, Row2, Column5)	377.59	382.00	54.08	0.01	0.14	240.00	248.02	240.00	32.04	0.01	0.13	99.00	90.00	0.00	142.00	137.59	415725.00	4.04	292.55	289.00
12	6	2	19923.00	12266.00	197.90	0	Spot (Block12, Row2, Column6)	310.65	305.00	37.36	0.01	0.12	234.00	245.64	234.00	36.28	0.02	0.15	91.00	48.00	0.00	71.00	76.65	344508.00	1.79	257.93	258.50
12	7	2	20252.00	12273.00	265.05	0	Spot (Block12, Row2, Column7)	280.77	285.50	36.06	0.01	0.13	240.00	247.48	240.00	27.81	0.01	0.11	67.00	35.00	0.00	45.50	40.77	572770.00	1.20	254.80	251.00
12	8	2	20540.00	12267.00	147.00	-50	Spot (Block12, Row2, Column8)	290.67	294.00	21.96	0.00	0.08	260.00	269.87	260.00	100.39	0.02	0.37	0.00	0.00	0.00	34.00	30.67	170041.00	0.21	286.32	292.00
12	1	3	18438.00	12553.00	155.20	0	Spot (Block12, Row3, Column1)	615.29	555.00	221.68	0.04	0.36	236.00	243.23	236.00	29.36	0.01	0.12	100.00	100.00	0.00	319.00	379.29	406706.00	12.67	355.69	335.00
12	2	3	18726.00	12559.00	181.85	0	Spot (Block12, Row3, Column2)	287.51	287.00	35.88	0.00	0.12	232.00	240.49	232.00	28.95	0.02	0.12	88.00	44.00	0.00	55.00	55.51	266807.00	1.62	259.18	267.00
12	3	3	19031.00	12565.00	175.25	0	Spot (Block12, Row3, Column3)	368.04	375.00	58.68	0.01	0.16	238.00	247.39	238.00	34.43	0.02	0.14	99.00	80.00	0.00	137.00	130.04	316147.00	3.50	287.35	288.00
12	4	3	19338.00	12557.00	148.65	0	Spot (Block12, Row3, Column4)	1228.54	1124.50	576.82	0.04	0.47	252.00	254.81	252.00	32.08	0.00	0.13	100.00	100.00	0.00	872.50	976.54	746951.00	30.35	479.73	418.50
12	5	3	19635.00	12563.00	119.15	0	Spot (Block12, Row3, Column5)	520.94	359.00	776.34	0.16	1.49	251.00	256.62	251.00	36.28	0.01	0.14	97.00	70.00	0.00	108.00	269.94	192749.00	7.29	362.75	317.00
12	6	3	19949.00	12565.00	184.90	0	Spot (Block12, Row3, Column6)	1073.71	978.50	490.03	0.04	0.46	261.00	265.30	261.00	43.59	0.01	0.16	100.00	100.00	0.00	717.50	812.71	1032907.00	18.54	455.33	458.00
12	7	3	20249.00	12563.00	169.15	0	Spot (Block12, Row3, Column7)	437.06	402.00	112.60	0.04	0.26	251.00	255.53	251.00	34.18	0.01	0.13	98.00	85.00	0.00	151.00	186.06	347898.00	5.31	295.03	292.00
12	8	3	20531.00	12580.00	164.10	0	Spot (Block12, Row3, Column8)	484.04	466.00	122.29	0.02	0.25	259.00	257.15	259.00	29.01	0.00	0.11	99.00	94.00	0.00	207.00	225.04	361095.00	7.82	341.25	311.50
12	1	4	18435.00	12854.00	152.25	0	Spot (Block12, Row4, Column1)	1033.94	936.00	464.73	0.04	0.45	232.00	239.96	232.00	27.97	0.01	0.12	100.00	100.00	0.00	704.00	801.94	659653.00	28.38	403.67	357.00
12	2	4	18737.00	12847.00	209.40	0	Spot (Block12, Row4, Column2)	317.65	310.00	42.34	0.01	0.13	229.00	239.18	229.00	32.46	0.02	0.14	93.00	76.00	0.00	81.00	88.65	397693.00	2.42	257.49	264.00
12	3	4	19041.00	12852.00	147.60	0	Spot (Block12, Row4, Column3)	4456.07	3987.00	2524.74	0.05	0.57	232.00	242.99	232.00	35.11	0.02	0.14	100.00	100.00	0.00	3755.00	4224.07	2669188.00	119.99	1098.87	815.50
12	4	4	19355.00	12883.00	228.95	0	Spot (Block12, Row4, Column4)	299.04	297.00	29.27	0.00	0.10	236.00	244.80	236.00	31.38	0.02	0.13	90.00	46.00	0.00	61.00	63.04	450650.00	1.73	261.76	267.00
12	5	4	19623.00	12850.00	200.10	0	Spot (Block12, Row4, Column5)	309.99	305.00	47.16	0.01	0.15	270.00	266.62	270.00	43.38	0.01	0.16	33.00	7.00	0.00	35.00	39.99	351839.00	1.00	277.71	284.00
12	6	4	19951.00	12875.00	217.50	0	Spot (Block12, Row4, Column6)	482.81	467.50	109.99	0.01	0.23	284.00	282.81	284.00	43.99	0.00	0.16	94.00	90.00	0.00	183.50	198.81	652758.00	4.55	344.88	323.50
12	7	4	20232.00	12864.00	150.55	0	Spot (Block12, Row4, Column7)	759.23	652.00	395.86	0.07	0.52	266.00	266.04	266.00	37.96	0.00	0.14	100.00	99.00	0.00	386.00	493.23	473000.00	12.99	363.03	339.50
12	8	4	20547.00	12870.00	162.30	0	Spot (Block12, Row4, Column8)	401.74	389.00	77.70	0.01	0.19	274.00	270.53	274.00	29.55	0.01	0.11	88.00	75.00	0.00	115.00	127.74	293270.00	4.44	306.39	301.00
12	1	5	18440.00	13151.00	147.50	0	Spot (Block12, Row5, Column1)	913.52	797.00	421.42	0.06	0.46	234.00	241.82	234.00	29.91	0.01	0.12	100.00	100.00	0.00	563.00	679.52	543545.00	22.46	395.78	367.00
12	2	5	18732.00	13152.00	159.50	0	Spot (Block12, Row5, Column2)	509.47	479.50	142.67	0.03	0.28	230.00	239.72	230.00	32.54	0.02	0.14	100.00	99.00	0.00	249.50	279.47	359683.00	8.29	305.16	302.00
12	3	5	19039.00	13158.00	170.55	0	Spot (Block12, Row5, Column3)	484.48	475.00	111.62	0.01	0.23	233.00	244.11	233.00	35.20	0.02	0.14	100.00	98.00	0.00	242.00	251.48	392426.00	6.83	307.76	302.00
12	4	5	19331.00	13158.00	166.45	0	Spot (Block12, Row5, Column4)	502.02	464.50	157.61	0.03	0.31	239.00	250.02	239.00	37.67	0.02	0.15	100.00	97.00	0.00	225.50	263.02	383546.00	6.69	305.61	304.00
12	5	5	19635.00	13155.00	147.45	0	Spot (Block12, Row5, Column5)	7238.11	6569.00	4295.62	0.04	0.59	277.50	285.79	277.50	67.67	0.01	0.24	100.00	100.00	0.00	6291.50	6960.61	4292202.00	102.73	1603.59	1209.00
12	6	5	19911.00	13128.00	184.40	0	Spot (Block12, Row5, Column6)	417.73	405.50	55.56	0.01	0.13	287.00	289.58	287.00	53.96	0.00	0.19	93.00	67.00	0.00	118.50	130.73	400181.00	2.38	362.32	375.00
12	7	5	20238.00	13165.00	188.10	0	Spot (Block12, Row5, Column7)	1521.62	1428.50	638.79	0.03	0.42	271.00	272.43	271.00	44.35	0.00	0.16	100.00	100.00	0.00	1157.50	1250.62	1515530.00	28.17	592.30	584.00
12	8	5	20538.00	13164.00	147.95	0	Spot (Block12, Row5, Column8)	2386.48	1935.00	1672.02	0.09	0.70	284.00	282.90	284.00	33.82	0.00	0.12	100.00	100.00	0.00	1651.00	2102.48	1424729.00	62.20	701.52	615.00
12	1	6	18438.00	13457.00	185.25	0	Spot (Block12, Row6, Column1)	907.33	821.00	383.28	0.04	0.42	241.00	252.23	241.00	37.93	0.02	0.15	100.00	100.00	0.00	580.00	666.33	869225.00	17.27	419.38	409.00
12	2	6	18736.00	13452.00	195.85	0	Spot (Block12, Row6, Column2)	1092.59	1066.00	382.32	0.01	0.35	236.00	249.56	236.00	41.35	0.02	0.17	100.00	100.00	0.00	830.00	856.59	1185461.00	20.39	483.51	484.00
12	3	6	19027.00	13452.00	147.40	0	Spot (Block12, Row6, Column3)	2020.66	1921.00	1096.66	0.02	0.54	239.00	253.64	239.00	66.57	0.03	0.26	100.00	100.00	0.00	1682.00	1781.66	1208356.00	26.54	612.27	538.50
12	4	6	19299.00	13496.00	103.55	0	Spot (Block12, Row6, Column4)	796.47	375.00	1904.52	0.33	2.39	248.00	259.93	248.00	67.00	0.02	0.26	93.00	46.00	0.00	127.00	548.47	219029.00	8.01	339.13	347.00
12	5	6	19640.00	13456.00	147.40	0	Spot (Block12, Row6, Column5)	6160.63	5636.50	3616.26	0.04	0.59	260.00	274.01	260.00	67.50	0.02	0.25	100.00	100.00	0.00	5376.50	5900.63	3659413.00	87.21	1365.07	935.00
12	6	6	19932.00	13462.00	160.25	0	Spot (Block12, Row6, Column6)	298.13	297.00	28.10	0.00	0.09	254.00	269.44	254.00	63.15	0.03	0.23	15.00	0.00	0.00	43.00	44.13	212272.00	0.45	281.53	284.00
12	7	6	20234.00	13459.00	157.45	0	Spot (Block12, Row6, Column7)	753.37	686.00	327.94	0.04	0.44	260.00	260.66	260.00	36.04	0.00	0.14	100.00	100.00	0.00	426.00	493.37	509281.00	13.67	357.98	350.00
12	8	6	20547.00	13461.00	152.75	0	Spot (Block12, Row6, Column8)	993.52	853.00	557.15	0.07	0.56	271.00	268.93	271.00	28.74	0.00	0.11	100.00	100.00	0.00	582.00	722.52	631877.00	25.21	425.55	383.00
12	1	7	18437.00	13750.00	180.55	0	Spot (Block12, Row7, Column1)	350.43	345.50	44.22	0.01	0.13	243.00	249.57	243.00	34.52	0.01	0.14	98.00	74.00	0.00	102.50	107.43	319588.00	2.92	286.17	290.50
12	2	7	18720.00	13743.00	162.00	0	Spot (Block12, Row7, Column2)	283.75	287.00	27.70	0.00	0.10	242.00	247.68	242.00	32.29	0.01	0.13	72.00	13.00	0.00	45.00	41.75	205148.00	1.12	258.57	260.00
12	3	7	19000.00	13742.00	204.70	0	Spot (Block12, Row7, Column3)	273.01	279.00	23.90	0.01	0.09	243.00	251.89	243.00	62.62	0.02	0.25	4.00	0.00	0.00	36.00	30.01	324064.00	0.34	255.33	251.00
12	4	7	19341.00	13746.00	197.80	0	Spot (Block12, Row7, Column4)	300.12	297.00	29.27	0.00	0.10	244.00	254.36	244.00	63.70	0.02	0.25	22.00	4.00	0.00	53.00	56.12	332238.00	0.72	278.69	286.50
12	5	7	19640.00	13749.00	196.05	0	Spot (Block12, Row7, Column5)	331.06	317.00	44.60	0.02	0.13	237.00	248.72	237.00	39.77	0.02	0.16	94.00	50.00	0.00	80.00	94.06	359865.00	2.07	276.02	278.00
12	6	7	19934.00	13760.00	180.55	0	Spot (Block12, Row7, Column6)	1312.29	1340.00	415.11	0.01	0.32	255.00	263.21	255.00	47.78	0.01	0.18	100.00	100.00	0.00	1085.00	1057.29	1192876.00	21.96	537.69	508.50
12	7	7	20230.00	13767.00	156.90	0	Spot (Block12, Row7, Column7)	850.26	703.50	419.15	0.08	0.49	258.00	259.77	258.00	35.33	0.00	0.14	100.00	97.00	0.00	445.50	592.26	576475.00	16.71	422.15	352.50
12	8	7	20528.00	13766.00	196.35	0	Spot (Block12, Row7, Column8)	524.78	516.00	88.14	0.01	0.17	258.00	258.22	258.00	25.67	0.00	0.10	100.00	99.00	0.00	258.00	266.78	571482.00	10.38	330.47	321.00
12	1	8	18418.00	14052.00	147.85	0	Spot (Block12, Row8, Column1)	1152.19	869.00	1249.83	0.12	1.08	246.00	249.77	246.00	30.06	0.01	0.12	100.00	98.00	0.00	623.00	906.19	691311.00	30.02	471.58	379.00
12	2	8	18726.00	14065.00	218.40	0	Spot (Block12, Row8, Column2)	300.22	294.00	68.11	0.01	0.23	241.00	247.14	241.00	29.68	0.01	0.12	82.00	38.00	0.00	53.00	59.22	408606.00	1.79	261.01	265.50
12	3	8	19022.00	14054.00	152.95	0	Spot (Block12, Row8, Column3)	681.54	598.00	340.26	0.06	0.50	233.00	240.26	233.00	27.74	0.01	0.12	100.00	100.00	0.00	365.00	448.54	435503.00	15.91	323.48	306.00
12	4	8	19334.00	14055.00	151.20	0	Spot (Block12, Row8, Column4)	860.54	852.00	259.94	0.00	0.30	239.00	245.69	239.00	29.21	0.01	0.12	100.00	100.00	0.00	613.00	621.54	536976.00	21.05	400.61	374.00
12	5	8	19647.00	14063.00	211.90	0	Spot (Block12, Row8, Column5)	267.29	274.00	25.27	0.01	0.09	244.00	251.12	244.00	34.10	0.01	0.14	40.00	0.00	0.00	30.00	23.29	342125.00	0.47	250.26	247.00
12	6	8	19942.00	14063.00	167.50	0	Spot (Block12, Row8, Column6)	1814.69	1484.50	1003.18	0.09	0.55	252.00	260.92	252.00	46.70	0.02	0.18	100.00	100.00	0.00	1232.50	1562.69	1419086.00	33.27	555.51	530.50
12	7	8	20235.00	14062.00	157.00	0	Spot (Block12, Row8, Column7)	394.94	388.00	57.96	0.01	0.15	245.00	252.03	245.00	35.43	0.01	0.14	100.00	88.00	0.00	143.00	149.94	268165.00	4.03	299.41	297.00
12	8	8	20521.00	14064.00	148.55	0	Spot (Block12, Row8, Column8)	672.73	644.00	208.95	0.02	0.31	249.00	251.12	249.00	25.65	0.00	0.10	100.00	100.00	0.00	395.00	423.73	406330.00	16.44	361.45	361.00
13	1	1	4920.00	16375.00	150.25	0	Spot (Block13, Row1, Column1)	17356.45	15051.50	9753.64	0.06	0.56	230.00	244.46	230.00	61.45	0.03	0.25	100.00	100.00	0.00	14821.50	17126.45	10691572.00	278.46	3327.25	2506.50
13	2	1	5211.00	16382.00	145.70	0	Spot (Block13, Row1, Column2)	1716.37	1529.00	846.72	0.05	0.49	227.00	236.85	227.00	41.91	0.02	0.18	100.00	100.00	0.00	1302.00	1489.37	992064.00	35.30	560.94	490.00
13	3	1	5535.00	16375.00	185.90	0	Spot (Block13, Row1, Column3)	284.96	291.00	29.35	0.01	0.10	223.00	230.07	223.00	29.03	0.01	0.13	81.00	67.00	0.00	68.00	61.96	277263.00	1.89	254.90	259.50
13	4	1	5812.00	16387.00	144.50	0	Spot (Block13, Row1, Column4)	1346.31	1310.00	658.97	0.01	0.49	225.00	232.07	225.00	27.51	0.01	0.12	100.00	100.00	0.00	1085.00	1121.31	751241.00	40.50	504.33	405.00
13	5	1	6116.00	16381.00	156.25	0	Spot (Block13, Row1, Column5)	482.19	385.00	202.34	0.10	0.42	225.00	230.96	225.00	25.87	0.01	0.11	99.00	96.00	0.00	160.00	257.19	323067.00	9.71	285.14	287.00
13	6	1	6413.00	16388.00	145.60	0	Spot (Block13, Row1, Column6)	832.63	762.00	356.99	0.04	0.43	224.00	231.09	224.00	30.52	0.01	0.13	100.00	100.00	0.00	538.00	608.63	481262.00	19.71	363.55	337.50
13	7	1	6713.00	16388.00	143.90	0	Spot (Block13, Row1, Column7)	2839.13	2558.00	1905.70	0.05	0.67	225.00	248.82	225.00	128.30	0.04	0.52	100.00	100.00	0.00	2333.00	2614.13	1598431.00	20.19	745.62	495.50
13	8	1	7002.00	16396.00	146.70	0	Spot (Block13, Row1, Column8)	45234.15	48117.00	18677.44	0.03	0.41	238.00	271.94	238.00	165.19	0.06	0.61	100.00	100.00	31.98	47879.00	44996.15	26733536.00	272.19	7396.48	5433.00
13	1	2	4884.00	16691.00	213.55	0	Spot (Block13, Row2, Column1)	256.59	263.00	23.69	0.01	0.09	228.00	238.28	228.00	47.91	0.02	0.20	25.00	0.00	0.00	35.00	28.59	334342.00	0.38	243.07	237.00
13	2	2	5206.00	16692.00	150.65	0	Spot (Block13, Row2, Column2)	294.18	298.50	24.96	0.01	0.08	225.00	231.46	225.00	26.09	0.01	0.11	91.00	85.00	0.00	73.50	69.18	183566.00	2.40	256.58	267.50
13	3	2	5531.00	16684.00	209.95	0	Spot (Block13, Row2, Column3)	275.20	277.00	34.24	0.00	0.12	222.00	227.53	222.00	23.42	0.01	0.10	79.00	63.00	0.00	55.00	53.20	346206.00	2.04	249.52	259.00
13	4	2	5803.00	16680.00	205.35	0	Spot (Block13, Row2, Column4)	271.34	277.00	23.12	0.01	0.09	223.00	229.17	223.00	24.70	0.01	0.11	82.00	59.00	0.00	54.00	48.34	325879.00	1.71	246.28	243.00
13	5	2	6114.00	16685.00	175.20	0	Spot (Block13, Row2, Column5)	440.74	414.00	90.29	0.03	0.20	222.00	227.43	222.00	25.37	0.01	0.11	100.00	99.00	0.00	192.00	218.74	379038.00	8.41	287.27	290.00
13	6	2	6426.00	16700.00	198.85	0	Spot (Block13, Row2, Column6)	276.11	280.00	27.64	0.01	0.10	226.00	234.97	226.00	37.86	0.02	0.16	69.00	12.00	0.00	54.00	50.11	308963.00	1.09	252.81	250.00
13	7	2	6714.00	16692.00	147.00	-50	Spot (Block13, Row2, Column7)	246.84	240.00	31.82	0.01	0.13	227.00	234.01	227.00	33.02	0.01	0.14	36.00	0.00	0.00	13.00	19.84	145387.00	0.39	237.09	235.00
13	8	2	7014.00	16694.00	147.00	-50	Spot (Block13, Row2, Column8)	259.66	259.00	17.92	0.00	0.07	228.00	248.30	228.00	101.84	0.04	0.41	0.00	0.00	0.00	31.00	31.66	153202.00	0.11	257.14	257.50
13	1	3	4919.00	16981.00	161.15	0	Spot (Block13, Row3, Column1)	475.42	416.50	163.55	0.06	0.34	232.00	237.94	232.00	25.45	0.01	0.11	99.00	99.00	0.00	184.50	243.42	341352.00	9.33	291.57	292.50
13	2	3	5208.00	16986.00	189.60	0	Spot (Block13, Row3, Column2)	286.00	294.00	28.05	0.01	0.10	233.00	239.63	233.00	26.60	0.01	0.11	80.00	61.00	0.00	61.00	53.00	290009.00	1.74	252.84	244.00
13	3	3	5505.00	16981.00	157.05	0	Spot (Block13, Row3, Column3)	441.88	395.00	207.42	0.05	0.47	233.00	242.85	233.00	33.17	0.02	0.14	99.00	91.00	0.00	162.00	208.88	300919.00	6.00	297.32	295.50
13	4	3	5811.00	16986.00	145.15	0	Spot (Block13, Row3, Column4)	1080.01	1052.50	487.33	0.01	0.45	231.00	238.75	231.00	27.51	0.01	0.12	100.00	100.00	0.00	821.50	849.01	619925.00	30.58	431.99	385.00
13	5	3	6104.00	16996.00	163.55	0	Spot (Block13, Row3, Column5)	384.17	381.00	120.95	0.00	0.31	234.00	244.11	234.00	39.63	0.02	0.16	97.00	76.00	0.00	147.00	150.17	285440.00	3.53	286.81	291.00
13	6	3	6413.00	16990.00	214.65	0	Spot (Block13, Row3, Column6)	1476.03	1123.00	879.41	0.12	0.60	237.00	249.82	237.00	47.88	0.02	0.19	100.00	100.00	0.00	886.00	1239.03	1949838.00	25.61	609.90	609.00
13	7	3	6723.00	16991.00	174.80	0	Spot (Block13, Row3, Column7)	308.53	304.00	35.32	0.01	0.11	225.00	234.80	225.00	38.12	0.02	0.16	93.00	57.00	0.00	79.00	83.53	263176.00	1.93	256.11	247.00
13	8	3	7015.00	17001.00	157.50	0	Spot (Block13, Row3, Column8)	1284.78	1213.00	481.65	0.02	0.37	230.00	240.03	230.00	36.64	0.02	0.15	100.00	100.00	0.00	983.00	1054.78	874938.00	28.51	498.66	440.50
13	1	4	4914.00	17276.00	144.05	0	Spot (Block13, Row4, Column1)	1057.29	954.00	443.10	0.04	0.42	249.00	252.12	249.00	28.15	0.01	0.11	100.00	100.00	0.00	705.00	808.29	599486.00	28.61	426.79	369.00
13	2	4	5209.00	17284.00	186.35	0	Spot (Block13, Row4, Column2)	378.68	379.00	73.09	0.00	0.19	250.00	253.96	250.00	35.05	0.01	0.14	96.00	69.00	0.00	129.00	128.68	369217.00	3.56	284.05	288.00
13	3	4	5513.00	17283.00	140.50	0	Spot (Block13, Row4, Column3)	5372.81	4699.50	3166.24	0.06	0.59	250.00	254.14	250.00	37.43	0.01	0.15	100.00	100.00	0.00	4449.50	5122.81	2890574.00	136.74	1390.72	1082.00
13	4	4	5812.00	17269.00	175.20	0	Spot (Block13, Row4, Column4)	293.51	298.00	25.24	0.01	0.09	244.00	249.27	244.00	31.46	0.01	0.13	78.00	36.00	0.00	54.00	49.51	251245.00	1.41	268.30	272.00
13	5	4	6103.00	17273.00	158.95	0	Spot (Block13, Row4, Column5)	349.14	314.00	242.51	0.05	0.69	246.00	252.53	246.00	33.01	0.01	0.13	97.00	51.00	0.00	68.00	103.14	245098.00	2.93	290.02	292.00
13	6	4	6413.00	17285.00	177.90	0	Spot (Block13, Row4, Column6)	499.84	492.00	99.16	0.01	0.20	248.00	254.18	248.00	37.28	0.01	0.15	99.00	97.00	0.00	244.00	251.84	441862.00	6.59	326.75	312.00
13	7	4	6704.00	17288.00	163.80	0	Spot (Block13, Row4, Column7)	366.24	350.00	82.57	0.02	0.23	236.00	244.36	236.00	30.94	0.02	0.13	99.00	82.00	0.00	114.00	130.24	272851.00	3.94	287.97	287.50
13	8	4	7011.00	17294.00	147.00	-50	Spot (Block13, Row4, Column8)	290.53	289.50	37.76	0.00	0.13	251.00	253.35	251.00	36.82	0.00	0.15	53.00	8.00	0.00	38.50	39.53	170833.00	1.01	277.93	281.50
13	1	5	4918.00	17583.00	137.40	0	Spot (Block13, Row5, Column1)	2941.02	2536.50	1536.23	0.06	0.52	254.00	257.96	254.00	36.79	0.01	0.14	100.00	100.00	0.00	2282.50	2687.02	1505801.00	72.93	953.27	679.00
13	2	5	5210.00	17583.00	148.75	0	Spot (Block13, Row5, Column2)	1423.98	1340.00	486.21	0.03	0.34	253.00	255.60	253.00	33.19	0.00	0.13	100.00	100.00	0.00	1087.00	1170.98	862934.00	35.20	572.60	529.00
13	3	5	5511.00	17587.00	154.55	0	Spot (Block13, Row5, Column3)	619.14	561.00	215.63	0.04	0.35	258.00	259.19	258.00	35.19	0.00	0.14	100.00	99.00	0.00	303.00	361.14	406778.00	10.23	347.98	336.00
13	4	5	5810.00	17585.00	157.00	0	Spot (Block13, Row5, Column4)	467.73	473.00	114.99	0.00	0.25	264.00	262.11	264.00	35.60	0.00	0.14	98.00	83.00	0.00	209.00	203.73	315715.00	5.78	311.79	310.00
13	5	5	6108.00	17585.00	139.55	0	Spot (Block13, Row5, Column5)	5565.13	5026.00	3350.66	0.04	0.60	271.00	269.83	271.00	43.02	0.00	0.16	100.00	100.00	0.00	4755.00	5294.13	2916128.00	123.10	1440.57	1112.00
13	6	5	6423.00	17600.00	196.30	0	Spot (Block13, Row5, Column6)	291.70	292.00	26.17	0.00	0.09	250.00	254.23	250.00	31.27	0.01	0.12	71.00	12.00	0.00	42.00	41.70	317666.00	1.20	268.89	270.00
13	7	5	6712.00	17594.00	154.65	0	Spot (Block13, Row5, Column7)	636.89	584.00	179.80	0.04	0.28	239.00	247.16	239.00	29.78	0.01	0.12	100.00	100.00	0.00	345.00	397.89	415887.00	13.09	357.18	357.00
13	8	5	7011.00	17593.00	153.75	0	Spot (Block13, Row5, Column8)	597.16	499.00	269.13	0.08	0.45	273.00	267.46	273.00	34.18	0.01	0.13	94.00	85.00	0.00	226.00	324.16	386962.00	9.65	327.43	312.00
13	1	6	4907.00	17883.00	215.80	0	Spot (Block13, Row6, Column1)	1213.92	927.00	681.39	0.12	0.56	266.00	268.09	266.00	42.31	0.00	0.16	100.00	100.00	0.00	661.00	947.92	1613303.00	22.35	542.42	549.00
13	2	6	5212.00	17890.00	187.50	0	Spot (Block13, Row6, Column2)	424.62	412.00	85.31	0.01	0.20	262.00	263.02	262.00	37.81	0.00	0.14	98.00	79.00	0.00	150.00	162.62	421221.00	4.27	312.52	306.50
13	3	6	5504.00	17882.00	139.15	0	Spot (Block13, Row6, Column3)	1678.69	1519.00	909.77	0.04	0.54	262.00	261.17	262.00	32.01	0.00	0.12	100.00	100.00	0.00	1257.00	1416.69	879636.00	44.29	572.72	458.50
13	4	6	5819.00	17886.00	155.25	0	Spot (Block13, Row6, Column4)	404.97	392.00	66.55	0.01	0.16	280.00	280.97	280.00	50.80	0.00	0.18	89.00	64.00	0.00	112.00	124.97	267685.00	2.44	320.96	312.00
13	5	6	6108.00	17887.00	139.45	0	Spot (Block13, Row6, Column5)	7719.71	6913.00	4954.66	0.05	0.64	281.00	285.85	281.00	56.40	0.01	0.20	100.00	100.00	0.00	6632.00	7438.71	4076005.00	131.79	1790.91	1223.50
13	6	6	6397.00	17880.00	179.95	0	Spot (Block13, Row6, Column6)	292.72	292.00	27.75	0.00	0.09	253.00	256.66	253.00	35.86	0.01	0.14	58.00	8.00	0.00	39.00	39.72	266379.00	1.01	271.48	274.00
13	7	6	6706.00	17889.00	147.55	0	Spot (Block13, Row6, Column7)	486.07	445.00	145.17	0.04	0.30	247.00	252.38	247.00	33.27	0.01	0.13	99.00	95.00	0.00	198.00	239.07	289213.00	7.02	308.72	304.00
13	8	6	7017.00	17898.00	175.95	0	Spot (Block13, Row6, Column8)	468.78	412.00	175.17	0.06	0.37	278.00	271.77	278.00	32.98	0.01	0.12	92.00	76.00	0.00	134.00	190.78	405023.00	5.97	313.49	308.00
13	1	7	4909.00	18181.00	194.30	0	Spot (Block13, Row7, Column1)	363.97	362.50	74.99	0.00	0.21	264.00	263.49	264.00	34.25	0.00	0.13	77.00	57.00	0.00	98.50	99.97	389448.00	2.93	281.34	281.00
13	2	7	5198.00	18184.00	223.50	0	Spot (Block13, Row7, Column2)	285.23	289.00	20.27	0.01	0.07	263.00	260.49	263.00	29.84	0.00	0.11	40.00	1.00	0.00	26.00	22.23	408169.00	0.83	261.27	262.00
13	3	7	5471.00	18206.00	275.40	0	Spot (Block13, Row7, Column3)	275.22	282.00	27.28	0.01	0.10	269.00	264.72	269.00	33.71	0.01	0.13	9.00	0.00	0.00	13.00	6.22	608779.00	0.31	253.28	259.00
13	4	7	5829.00	18213.00	206.55	0	Spot (Block13, Row7, Column4)	341.12	325.50	38.89	0.02	0.11	284.00	284.92	284.00	43.00	0.00	0.15	48.00	32.00	0.00	41.50	57.12	414123.00	1.31	311.86	305.00
13	5	7	6106.00	18188.00	147.00	-50	Spot (Block13, Row7, Column5)	307.70	306.00	19.99	0.00	0.06	280.00	281.69	280.00	53.76	0.00	0.19	7.00	0.00	0.00	26.00	27.70	181237.00	0.48	288.20	292.50
13	6	7	6407.00	18187.00	174.35	0	Spot (Block13, Row7, Column6)	512.29	507.00	91.23	0.00	0.18	269.00	269.40	269.00	46.22	0.00	0.17	99.00	97.00	0.00	238.00	243.29	432373.00	5.25	354.49	356.00
13	7	7	6696.00	18196.00	145.15	0	Spot (Block13, Row7, Column7)	939.00	837.50	420.37	0.05	0.45	265.00	262.03	265.00	35.27	0.00	0.13	100.00	99.00	0.00	572.50	674.00	540866.00	19.19	441.14	379.00
13	8	7	7010.00	18191.00	177.95	0	Spot (Block13, Row7, Column8)	677.54	645.50	161.89	0.02	0.24	281.00	275.90	281.00	32.59	0.01	0.12	100.00	100.00	0.00	364.50	396.54	598949.00	12.33	397.71	384.00
13	1	8	4893.00	18476.00	143.45	0	Spot (Block13, Row8, Column1)	876.59	629.50	1535.98	0.14	1.75	269.00	264.47	269.00	26.29	0.01	0.10	100.00	97.00	0.00	360.50	607.59	487382.00	23.28	402.17	323.00
13	2	8	5189.00	18482.00	220.25	0	Spot (Block13, Row8, Column2)	298.23	298.00	19.69	0.00	0.07	263.00	260.28	263.00	29.10	0.00	0.11	64.00	7.00	0.00	35.00	35.23	415138.00	1.30	279.05	282.00
13	3	8	5501.00	18490.00	169.95	0	Spot (Block13, Row8, Column3)	370.53	374.00	53.73	0.00	0.14	285.00	286.40	285.00	46.95	0.00	0.16	70.00	47.00	0.00	89.00	85.53	298280.00	1.79	304.03	310.00
13	4	8	5806.00	18484.00	145.55	0	Spot (Block13, Row8, Column4)	2871.56	2667.00	1191.37	0.03	0.41	281.00	281.83	281.00	43.47	0.00	0.15	100.00	100.00	0.00	2386.00	2590.56	1651148.00	59.57	896.97	814.00
13	5	8	6111.00	18454.00	214.85	0	Spot (Block13, Row8, Column5)	288.16	289.00	25.25	0.00	0.09	278.00	278.11	278.00	52.25	0.00	0.19	1.00	0.00	0.00	11.00	10.16	380084.00	0.19	272.47	278.00
13	6	8	6408.00	18486.00	195.55	0	Spot (Block13, Row8, Column6)	2146.67	1455.00	1595.66	0.17	0.74	275.00	281.34	275.00	63.24	0.01	0.22	100.00	100.00	0.00	1180.00	1871.67	2326988.00	29.50	704.29	692.00
13	7	8	6708.00	18488.00	152.55	0	Spot (Block13, Row8, Column7)	471.58	454.00	120.75	0.02	0.26	266.00	265.52	266.00	45.37	0.00	0.17	96.00	80.00	0.00	188.00	205.58	299454.00	4.54	315.01	315.00
13	8	8	7003.00	18504.00	196.05	0	Spot (Block13, Row8, Column8)	383.62	379.00	77.52	0.01	0.20	287.00	284.34	287.00	34.18	0.00	0.12	73.00	60.00	0.00	92.00	96.62	416991.00	2.90	307.51	299.00
14	1	1	9418.00	16401.00	150.05	0	Spot (Block14, Row1, Column1)	22629.66	20213.00	12459.34	0.05	0.55	991.00	1040.90	991.00	239.23	0.02	0.23	100.00	100.00	0.00	19222.00	21638.66	13962500.00	90.24	5542.13	4716.00
14	2	1	9714.00	16409.00	146.95	0	Spot (Block14, Row1, Column2)	6894.27	6321.00	3124.98	0.04	0.45	994.00	1045.47	994.00	229.23	0.02	0.22	100.00	100.00	0.00	5327.00	5900.27	4046936.00	25.51	2217.88	2043.00
14	3	1	10019.00	16406.00	151.15	0	Spot (Block14, Row1, Column3)	2788.76	2412.50	1201.45	0.06	0.43	1001.00	1064.81	1001.00	227.32	0.03	0.21	98.00	92.00	0.00	1411.50	1787.76	1751340.00	7.58	1367.99	1345.00
14	4	1	10311.00	16411.00	145.50	0	Spot (Block14, Row1, Column4)	6267.38	5716.50	2842.16	0.04	0.45	1087.00	1104.31	1087.00	238.19	0.01	0.22	100.00	100.00	0.00	4629.50	5180.38	3610009.00	21.68	2172.81	2007.00
14	5	1	10613.00	16411.00	147.90	0	Spot (Block14, Row1, Column5)	5271.40	4625.50	2982.86	0.06	0.57	1097.00	1137.32	1097.00	231.63	0.02	0.20	100.00	94.00	0.00	3528.50	4174.40	3152298.00	17.85	1886.55	1743.00
14	6	1	10908.00	16412.00	146.25	0	Spot (Block14, Row1, Column6)	6094.91	5608.00	3042.66	0.04	0.50	1105.00	1168.95	1105.00	249.05	0.02	0.21	100.00	99.00	0.00	4503.00	4989.91	3559427.00	19.78	2280.45	2023.00
14	7	1	11210.00	16413.00	144.85	0	Spot (Block14, Row1, Column7)	17049.27	15148.50	9752.28	0.05	0.57	1175.00	1213.04	1175.00	332.39	0.01	0.27	100.00	100.00	0.00	13973.50	15874.27	9752181.00	47.64	4182.03	3433.50
14	8	1	11503.00	16419.00	147.95	0	Spot (Block14, Row1, Column8)	51613.64	60620.00	15943.98	0.07	0.31	1200.00	1251.98	1200.00	362.61	0.02	0.29	100.00	100.00	46.24	59420.00	50413.64	30916788.00	138.89	11726.54	9677.00
14	1	2	9412.00	16681.00	258.35	0	Spot (Block14, Row2, Column1)	1124.59	1097.00	222.81	0.01	0.20	990.00	1041.37	990.00	219.19	0.02	0.21	37.00	11.00	0.00	107.00	134.59	2185088.00	0.38	1029.39	989.00
14	2	2	9714.00	16706.00	141.25	0	Spot (Block14, Row2, Column2)	3038.70	2886.00	900.20	0.02	0.30	1002.00	1054.82	1002.00	212.17	0.02	0.20	100.00	100.00	0.00	1884.00	2036.70	1640900.00	9.35	1567.82	1563.00
14	3	2	10013.00	16712.00	193.35	0	Spot (Block14, Row2, Column3)	1399.18	1367.00	319.88	0.01	0.23	1057.00	1082.51	1057.00	236.07	0.01	0.22	54.00	31.00	0.00	310.00	342.18	1474737.00	1.34	1179.03	1162.00
14	4	2	10320.00	16712.00	172.90	0	Spot (Block14, Row2, Column4)	2622.51	2435.00	730.99	0.03	0.28	1093.50	1120.41	1093.50	237.71	0.01	0.21	99.00	96.00	0.00	1341.50	1529.01	2184554.00	6.32	1562.07	1541.00
14	5	2	10614.00	16709.00	202.00	0	Spot (Block14, Row2, Column5)	2057.11	2010.00	437.48	0.01	0.21	1102.00	1146.40	1102.00	233.68	0.02	0.20	98.00	86.00	0.00	908.00	955.11	2388310.00	3.90	1431.47	1423.00
14	6	2	10909.00	16709.00	180.25	0	Spot (Block14, Row2, Column6)	2036.46	1881.00	671.71	0.03	0.33	1102.00	1164.34	1102.00	268.90	0.02	0.23	84.00	66.00	0.00	779.00	934.46	1845029.00	3.24	1365.88	1339.50
14	7	2	11213.00	16714.00	164.70	0	Spot (Block14, Row2, Column7)	2158.06	2092.50	622.71	0.01	0.29	1119.00	1172.70	1119.00	260.98	0.02	0.22	92.00	77.00	0.00	973.50	1039.06	1627180.00	3.78	1383.62	1381.00
14	8	2	11526.00	16706.00	206.05	0	Spot (Block14, Row2, Column8)	1409.14	1395.00	267.43	0.00	0.19	1187.00	1212.14	1187.00	328.52	0.01	0.27	34.00	4.00	0.00	208.00	222.14	1700827.00	0.60	1282.49	1281.00
14	1	3	9414.00	17005.00	147.45	0	Spot (Block14, Row3, Column1)	5612.77	4944.00	2940.74	0.06	0.52	999.00	1056.89	999.00	217.57	0.02	0.21	100.00	99.00	0.00	3945.00	4613.77	3322762.00	20.94	2045.59	1947.00
14	2	3	9719.00	17009.00	171.65	0	Spot (Block14, Row3, Column2)	1816.51	1730.50	505.33	0.02	0.28	1081.00	1102.85	1081.00	236.78	0.01	0.21	81.00	63.00	0.00	649.50	735.51	1489539.00	3.01	1278.58	1231.00
14	3	3	10003.00	17006.00	145.85	0	Spot (Block14, Row3, Column3)	17568.09	15052.00	11084.41	0.07	0.63	1097.00	1146.96	1097.00	261.02	0.02	0.23	100.00	100.00	1.03	13955.00	16471.09	10207062.00	62.91	4270.22	3321.00
14	4	3	10314.00	17010.00	145.95	0	Spot (Block14, Row3, Column4)	7754.43	6961.00	3874.68	0.05	0.50	1102.00	1147.43	1102.00	250.82	0.02	0.22	100.00	100.00	0.00	5859.00	6652.43	4536342.00	26.34	2498.20	2346.00
14	5	3	10609.00	17009.00	144.80	0	Spot (Block14, Row3, Column5)	10137.55	8949.00	6306.99	0.05	0.62	1167.00	1184.27	1167.00	270.14	0.01	0.23	100.00	100.00	0.00	7782.00	8970.55	5798678.00	33.14	2973.54	2220.50
14	6	3	10914.00	17011.00	176.45	0	Spot (Block14, Row3, Column6)	6515.41	5320.50	3562.59	0.09	0.55	1178.00	1204.11	1178.00	293.51	0.01	0.24	100.00	100.00	0.00	4142.50	5337.41	5655372.00	18.10	2352.43	2318.00
14	7	3	11218.00	17018.00	146.70	0	Spot (Block14, Row3, Column7)	4585.68	4136.00	2267.58	0.04	0.49	1185.00	1204.09	1185.00	275.94	0.01	0.23	100.00	93.00	0.00	2951.00	3400.68	2687207.00	12.25	1917.81	1867.00
14	8	3	11514.00	17027.00	154.25	0	Spot (Block14, Row3, Column8)	5385.35	4964.00	2167.20	0.04	0.40	1182.00	1187.78	1182.00	262.77	0.00	0.22	100.00	100.00	0.00	3782.00	4203.35	3505860.00	15.97	2363.52	2086.00
14	1	4	9413.00	17304.00	146.30	0	Spot (Block14, Row4, Column1)	6435.85	5798.00	3280.38	0.05	0.51	1001.00	1061.38	1001.00	222.58	0.03	0.21	100.00	100.00	0.00	4797.00	5434.85	3752098.00	24.15	2120.50	1842.50
14	2	4	9715.00	17303.00	204.30	0	Spot (Block14, Row4, Column2)	1464.65	1431.50	322.19	0.01	0.22	1083.00	1106.61	1083.00	244.85	0.01	0.22	58.00	36.00	0.00	348.50	381.65	1737071.00	1.46	1223.61	1192.00
14	3	4	10012.00	17307.00	146.15	0	Spot (Block14, Row4, Column3)	39196.00	38505.00	20295.58	0.01	0.52	1097.00	1151.95	1097.00	267.77	0.02	0.23	100.00	100.00	20.24	37408.00	38099.00	22851360.00	142.08	8424.79	5948.00
14	4	4	10298.00	17320.00	183.10	0	Spot (Block14, Row4, Column4)	1417.68	1387.00	290.71	0.01	0.21	1099.00	1148.13	1099.00	253.48	0.02	0.22	56.00	27.00	0.00	288.00	318.68	1335454.00	1.06	1226.06	1181.00
14	5	4	10593.00	17310.00	148.95	0	Spot (Block14, Row4, Column5)	3558.90	3222.00	1452.46	0.04	0.41	1117.00	1171.44	1117.00	266.15	0.02	0.23	100.00	99.00	0.00	2105.00	2441.90	2156691.00	8.97	1733.12	1727.00
14	6	4	10909.00	17307.00	202.30	0	Spot (Block14, Row4, Column6)	2077.83	2041.50	441.27	0.01	0.21	1172.00	1182.52	1172.00	265.89	0.00	0.22	96.00	77.00	0.00	869.50	905.83	2418593.00	3.37	1476.53	1464.00
14	7	4	11205.00	17319.00	149.80	0	Spot (Block14, Row4, Column7)	3373.48	2797.00	1674.36	0.08	0.50	1178.00	1205.06	1178.00	303.95	0.01	0.25	94.00	85.00	0.00	1619.00	2195.48	2051075.00	7.13	1626.01	1649.50
14	8	4	11512.00	17324.00	156.55	0	Spot (Block14, Row4, Column8)	1866.35	1803.00	432.08	0.01	0.23	1162.00	1174.62	1162.00	241.79	0.00	0.21	88.00	65.00	0.00	641.00	704.35	1267255.00	2.86	1371.47	1396.00
14	1	5	9414.00	17608.00	141.25	0	Spot (Block14, Row5, Column1)	11581.70	10208.00	6533.62	0.05	0.56	1075.00	1082.13	1075.00	234.78	0.00	0.22	100.00	100.00	0.00	9133.00	10506.70	6265701.00	44.72	3316.99	2661.50
14	2	5	9712.00	17606.00	149.75	0	Spot (Block14, Row5, Column2)	5750.17	5530.50	2250.41	0.02	0.39	1086.00	1102.82	1086.00	251.25	0.01	0.23	100.00	100.00	0.00	4444.50	4664.17	3542105.00	18.50	2133.96	1948.00
14	3	5	10008.00	17607.00	153.25	0	Spot (Block14, Row5, Column3)	2652.61	2496.00	836.69	0.03	0.32	1102.00	1158.13	1102.00	284.01	0.02	0.25	99.00	90.00	0.00	1394.00	1550.61	1705631.00	5.26	1606.78	1581.00
14	4	5	10308.00	17607.00	143.55	0	Spot (Block14, Row5, Column4)	4169.79	3778.00	1920.20	0.04	0.46	1113.00	1173.92	1113.00	299.74	0.02	0.26	100.00	99.00	0.00	2665.00	3056.79	2326743.00	9.99	2045.74	1971.00
14	5	5	10612.00	17609.00	142.20	0	Spot (Block14, Row5, Column5)	50327.65	61919.00	18354.43	0.09	0.36	1113.00	1182.63	1113.00	309.31	0.03	0.26	100.00	100.00	47.01	60806.00	49214.65	27730704.00	158.89	11636.41	8135.50
14	6	5	10911.00	17616.00	162.65	0	Spot (Block14, Row5, Column6)	2157.10	2046.00	634.70	0.02	0.29	1102.00	1180.31	1102.00	308.98	0.03	0.26	91.00	70.00	0.00	944.00	1055.10	1576839.00	3.16	1359.73	1331.00
14	7	5	11214.00	17618.00	180.05	0	Spot (Block14, Row5, Column7)	12464.91	10986.50	6969.64	0.05	0.56	1155.00	1218.70	1155.00	365.23	0.02	0.30	100.00	100.00	0.00	9831.50	11309.91	11343068.00	30.79	3559.26	3512.50
14	8	5	11511.00	17621.00	145.30	0	Spot (Block14, Row5, Column8)	7523.28	5902.50	5071.93	0.11	0.67	1102.00	1177.48	1102.00	308.79	0.03	0.26	100.00	95.00	0.00	4800.50	6421.28	4348458.00	20.55	2298.19	1993.00
14	1	6	9408.00	17908.00	172.70	0	Spot (Block14, Row6, Column1)	4968.00	4155.00	2652.21	0.08	0.53	1065.50	1097.56	1065.50	271.84	0.01	0.25	100.00	99.00	0.00	3089.50	3902.50	4118473.00	14.24	1968.70	1945.00
14	2	6	9710.00	17905.00	199.25	0	Spot (Block14, Row6, Column2)	6152.41	5641.00	2651.56	0.04	0.43	1095.00	1136.13	1095.00	288.88	0.02	0.25	100.00	100.00	0.00	4546.00	5057.41	6872244.00	17.36	2482.73	2471.00
14	3	6	9998.00	17904.00	142.25	0	Spot (Block14, Row6, Column3)	11792.61	11393.00	6207.58	0.01	0.53	1095.00	1148.14	1095.00	284.34	0.02	0.25	100.00	100.00	0.00	10298.00	10697.61	6462352.00	37.44	3464.18	2758.00
14	4	6	10314.00	17909.00	153.90	0	Spot (Block14, Row6, Column4)	2718.77	2411.50	1104.17	0.05	0.41	1106.00	1171.82	1106.00	307.50	0.03	0.26	91.00	82.00	0.00	1305.50	1612.77	1772635.00	5.03	1491.86	1525.00
14	5	6	10605.00	17911.00	139.95	0	Spot (Block14, Row6, Column5)	49727.28	61413.50	18827.44	0.09	0.38	1110.00	1181.14	1110.00	312.92	0.03	0.26	100.00	100.00	47.73	60303.50	48617.28	26256148.00	155.14	12082.76	9452.00
14	6	6	10908.00	17909.00	169.65	0	Spot (Block14, Row6, Column6)	1553.03	1520.00	336.98	0.01	0.22	1096.00	1166.66	1096.00	283.61	0.03	0.24	65.00	33.00	0.00	424.00	457.03	1240870.00	1.36	1262.50	1282.00
14	7	6	11205.00	17912.00	147.20	0	Spot (Block14, Row6, Column7)	8838.39	7836.00	5073.09	0.05	0.57	1093.00	1159.52	1093.00	306.59	0.03	0.26	100.00	100.00	0.00	6743.00	7745.39	5205813.00	25.05	2595.65	2148.00
14	8	6	11513.00	17917.00	143.85	0	Spot (Block14, Row6, Column8)	10311.53	8831.50	6410.56	0.07	0.62	1092.00	1142.32	1092.00	247.24	0.02	0.22	100.00	100.00	0.00	7739.50	9219.53	5774459.00	37.09	3025.11	2518.00
14	1	7	9409.00	18207.00	177.60	0	Spot (Block14, Row7, Column1)	1490.16	1456.00	318.89	0.01	0.21	999.00	1049.32	999.00	235.04	0.02	0.22	75.00	48.00	0.00	457.00	491.16	1320281.00	1.88	1222.03	1197.50
14	2	7	9712.00	18200.00	201.25	0	Spot (Block14, Row7, Column2)	1244.95	1197.50	274.14	0.02	0.22	1000.00	1061.42	1000.00	246.51	0.03	0.23	43.00	19.00	0.00	197.50	244.95	1426709.00	0.74	1143.60	1105.00
14	3	7	10003.00	18206.00	202.85	0	Spot (Block14, Row7, Column3)	1301.62	1285.00	269.36	0.01	0.21	1063.00	1077.42	1063.00	222.35	0.01	0.21	49.00	28.00	0.00	222.00	238.62	1522898.00	1.01	1181.80	1199.00
14	4	7	10298.00	18206.00	166.70	0	Spot (Block14, Row7, Column4)	1370.58	1385.00	280.89	0.00	0.20	1082.00	1106.17	1082.00	235.06	0.01	0.21	55.00	24.00	0.00	303.00	288.58	1053975.00	1.12	1199.03	1155.00
14	5	7	10610.00	18211.00	184.60	0	Spot (Block14, Row7, Column5)	2390.47	2202.00	826.15	0.04	0.35	1096.50	1148.60	1096.50	296.55	0.02	0.26	91.00	79.00	0.00	1105.50	1293.97	2297240.00	4.19	1470.60	1464.00
14	6	7	10906.00	18213.00	184.20	0	Spot (Block14, Row7, Column6)	7941.03	7788.00	3277.91	0.01	0.41	1117.00	1201.65	1117.00	340.49	0.03	0.28	100.00	100.00	0.00	6671.00	6824.03	7583684.00	19.79	2807.34	2707.00
14	7	7	11193.00	18216.00	147.70	0	Spot (Block14, Row7, Column7)	6530.02	6219.50	3026.23	0.02	0.46	1098.00	1150.67	1098.00	277.16	0.02	0.24	100.00	100.00	0.00	5121.50	5432.02	3891892.00	19.41	2298.70	2160.00
14	8	7	11510.00	18223.00	199.65	0	Spot (Block14, Row7, Column8)	2583.88	2571.00	563.20	0.00	0.22	1083.00	1132.30	1083.00	245.15	0.02	0.22	99.00	98.00	0.00	1488.00	1500.88	2919785.00	5.92	1581.76	1583.00
14	1	8	9390.00	18512.00	171.85	0	Spot (Block14, Row8, Column1)	1630.32	1554.00	486.46	0.02	0.30	1052.00	1067.39	1052.00	220.97	0.01	0.21	78.00	57.00	0.00	502.00	578.32	1348271.00	2.55	1221.89	1224.50
14	2	8	9704.00	18505.00	163.00	0	Spot (Block14, Row8, Column2)	1620.39	1545.00	393.13	0.02	0.24	995.00	1051.75	995.00	216.49	0.02	0.21	86.00	63.00	0.00	550.00	625.39	1197469.00	2.63	1226.95	1207.00
14	3	8	9995.00	18506.00	154.20	0	Spot (Block14, Row8, Column3)	2713.27	2212.00	1387.63	0.09	0.51	1004.00	1067.29	1004.00	223.44	0.03	0.21	95.00	82.00	0.00	1208.00	1709.27	1771763.00	7.37	1428.76	1412.00
14	4	8	10304.00	18507.00	144.90	0	Spot (Block14, Row8, Column4)	12295.76	11981.00	5845.94	0.01	0.48	1058.00	1081.81	1058.00	237.58	0.01	0.22	100.00	100.00	0.00	10923.00	11237.76	7045470.00	47.20	3424.41	2908.00
14	5	8	10595.00	18510.00	194.55	0	Spot (Block14, Row8, Column5)	1338.74	1290.00	263.60	0.02	0.20	1078.00	1108.50	1078.00	268.35	0.01	0.24	44.00	19.00	0.00	212.00	260.74	1433786.00	0.86	1186.34	1168.50
14	6	8	10907.00	18512.00	156.80	0	Spot (Block14, Row8, Column6)	11033.99	8745.00	6652.68	0.10	0.60	1109.00	1185.20	1109.00	335.92	0.03	0.28	100.00	100.00	0.00	7636.00	9924.99	7525179.00	29.32	2697.34	2733.00
14	7	8	11205.00	18514.00	146.55	0	Spot (Block14, Row8, Column7)	3487.88	3195.50	1391.86	0.04	0.40	1106.00	1167.06	1106.00	273.92	0.02	0.23	100.00	94.00	0.00	2089.50	2381.88	2043898.00	8.47	1700.80	1636.00
14	8	8	11489.00	18529.00	154.95	0	Spot (Block14, Row8, Column8)	1766.94	1714.00	413.72	0.01	0.23	1119.00	1161.76	1119.00	239.35	0.02	0.21	85.00	58.00	0.00	595.00	647.94	1175014.00	2.53	1332.65	1297.00
15	1	1	13919.00	16423.00	152.75	0	Spot (Block15, Row1, Column1)	20395.68	18576.00	10870.32	0.04	0.53	284.00	287.36	284.00	75.07	0.01	0.26	100.00	100.00	0.00	18292.00	20111.68	13134816.00	267.86	3736.88	2761.00
15	2	1	14212.00	16432.00	147.65	0	Spot (Block15, Row1, Column2)	2663.65	2495.00	1113.43	0.03	0.42	278.00	276.18	278.00	62.51	0.00	0.23	100.00	100.00	0.00	2217.00	2385.65	1603519.00	38.20	821.19	705.50
15	3	1	14541.00	16445.00	166.50	0	Spot (Block15, Row1, Column3)	317.00	305.00	47.32	0.02	0.15	271.00	267.51	271.00	48.97	0.01	0.18	32.00	17.00	0.00	34.00	46.00	243772.00	1.01	276.77	277.00
15	4	1	14811.00	16438.00	145.05	0	Spot (Block15, Row1, Column4)	2357.14	2274.00	986.61	0.02	0.42	266.00	264.19	266.00	46.68	0.00	0.18	100.00	100.00	0.00	2008.00	2091.14	1348285.00	44.84	774.95	611.50
15	5	1	15124.00	16439.00	164.40	0	Spot (Block15, Row1, Column5)	434.32	401.00	120.69	0.03	0.28	263.00	260.24	263.00	36.86	0.00	0.14	97.00	78.00	0.00	138.00	171.32	325306.00	4.72	297.63	298.00
15	6	1	15407.00	16438.00	142.80	0	Spot (Block15, Row1, Column6)	1423.69	1316.00	613.01	0.03	0.43	268.00	263.48	268.00	38.52	0.01	0.15	100.00	100.00	0.00	1048.00	1155.69	783030.00	30.12	579.21	483.00
15	7	1	15708.00	16439.00	146.75	0	Spot (Block15, Row1, Column7)	2879.18	2703.00	1249.01	0.03	0.43	259.00	272.56	259.00	152.76	0.02	0.56	100.00	100.00	0.00	2444.00	2620.18	1690079.00	17.06	823.09	735.00
15	8	1	16005.00	16443.00	149.85	0	Spot (Block15, Row1, Column8)	47424.11	51660.00	17252.89	0.04	0.36	277.00	297.98	277.00	185.05	0.03	0.62	100.00	100.00	34.31	51383.00	47147.11	29166016.00	254.67	8612.26	6238.00
15	1	2	13914.00	16699.00	230.90	0	Spot (Block15, Row2, Column1)	296.04	296.00	31.65	0.00	0.11	275.00	273.70	275.00	66.78	0.00	0.24	8.00	0.00	0.00	21.00	21.04	453834.00	0.33	280.39	287.00
15	2	2	14205.00	16750.00	167.45	0	Spot (Block15, Row2, Column2)	328.48	307.00	52.21	0.03	0.16	270.00	264.56	270.00	38.07	0.01	0.14	48.00	27.00	0.00	37.00	58.48	256541.00	1.68	292.69	290.00
15	3	2	14539.00	16731.00	265.80	0	Spot (Block15, Row2, Column3)	290.60	290.00	43.65	0.00	0.15	247.00	253.55	247.00	36.81	0.01	0.15	61.00	12.00	0.00	43.00	43.60	596885.00	1.01	257.81	258.00
15	4	2	14834.00	16742.00	227.30	0	Spot (Block15, Row2, Column4)	306.87	301.00	46.13	0.01	0.15	263.00	258.04	263.00	38.49	0.01	0.15	48.00	16.00	0.00	38.00	43.87	455398.00	1.27	265.18	275.00
15	5	2	15120.00	16731.00	189.35	0	Spot (Block15, Row2, Column5)	605.06	583.00	191.49	0.02	0.32	269.00	261.60	269.00	33.78	0.01	0.13	99.00	98.00	0.00	314.00	336.06	609291.00	10.17	345.51	327.50
15	6	2	15394.00	16715.00	145.85	0	Spot (Block15, Row2, Column6)	348.22	344.00	45.81	0.01	0.13	272.00	268.63	272.00	43.97	0.01	0.16	64.00	46.00	0.00	72.00	76.22	203710.00	1.81	298.15	295.00
15	7	2	15716.00	16739.00	225.85	0	Spot (Block15, Row2, Column7)	303.00	301.00	30.16	0.00	0.10	251.00	255.25	251.00	38.52	0.01	0.15	72.00	12.00	0.00	50.00	52.00	443283.00	1.24	259.98	259.00
15	8	2	16046.00	16715.00	213.20	0	Spot (Block15, Row2, Column8)	293.11	294.00	26.50	0.00	0.09	271.00	279.56	271.00	131.81	0.01	0.47	0.00	0.00	0.00	23.00	22.11	380456.00	0.10	280.77	292.00
15	1	3	13911.00	17033.00	162.05	0	Spot (Block15, Row3, Column1)	462.46	430.00	107.85	0.03	0.23	271.00	264.66	271.00	39.51	0.01	0.15	97.00	90.00	0.00	159.00	191.46	335285.00	5.01	317.90	309.00
15	2	3	14226.00	17041.00	221.90	0	Spot (Block15, Row3, Column2)	322.20	306.00	51.51	0.02	0.16	275.00	269.83	275.00	39.04	0.01	0.14	36.00	24.00	0.00	31.00	47.20	453335.00	1.34	288.14	292.00
15	3	3	14510.00	17026.00	156.65	0	Spot (Block15, Row3, Column3)	686.51	589.00	511.36	0.07	0.74	275.00	268.59	275.00	41.63	0.01	0.15	98.00	97.00	0.00	314.00	411.51	465453.00	10.04	366.90	360.00
15	4	3	14815.00	17037.00	145.70	0	Spot (Block15, Row3, Column4)	2338.23	2125.00	1142.22	0.04	0.49	266.00	259.95	266.00	38.08	0.01	0.15	100.00	100.00	0.00	1859.00	2072.23	1356173.00	54.58	731.03	567.00
15	5	3	15105.00	17040.00	166.20	0	Spot (Block15, Row3, Column5)	473.06	406.00	206.07	0.07	0.44	267.00	265.50	267.00	46.68	0.00	0.18	86.00	71.00	0.00	139.00	206.06	362366.00	4.45	302.66	299.00
15	6	3	15412.00	17034.00	201.00	0	Spot (Block15, Row3, Column6)	2234.64	1862.50	1167.02	0.08	0.52	273.00	273.32	273.00	57.89	0.00	0.21	100.00	100.00	0.00	1589.50	1961.64	2560892.00	33.88	808.12	796.00
15	7	3	15720.00	17033.00	179.45	0	Spot (Block15, Row3, Column7)	337.41	323.00	57.31	0.02	0.17	250.00	257.48	250.00	47.34	0.01	0.18	74.00	41.00	0.00	73.00	87.41	304685.00	1.69	277.96	285.00
15	8	3	16016.00	17048.00	155.40	0	Spot (Block15, Row3, Column8)	1159.87	1131.00	410.26	0.01	0.35	262.00	259.71	262.00	32.52	0.00	0.13	100.00	100.00	0.00	869.00	897.87	770156.00	27.68	515.21	471.00
15	1	4	13911.00	17325.00	144.65	0	Spot (Block15, Row4, Column1)	2261.60	2163.00	996.85	0.02	0.44	273.00	266.68	273.00	43.60	0.01	0.16	100.00	100.00	0.00	1890.00	1988.60	1293636.00	45.76	713.23	606.50
15	2	4	14212.00	17331.00	188.65	0	Spot (Block15, Row4, Column2)	611.94	572.00	192.18	0.03	0.31	280.00	274.31	280.00	44.79	0.01	0.16	98.00	95.00	0.00	292.00	331.94	613771.00	7.54	368.44	369.00
15	3	4	14512.00	17333.00	145.35	0	Spot (Block15, Row4, Column3)	7824.72	7183.00	3979.07	0.04	0.51	282.00	276.23	282.00	45.77	0.01	0.17	100.00	100.00	0.00	6901.00	7542.72	4499213.00	164.93	2068.74	1440.00
15	4	4	14767.00	17321.00	186.95	0	Spot (Block15, Row4, Column4)	299.87	296.00	36.58	0.01	0.12	274.00	266.82	274.00	40.71	0.01	0.15	22.00	10.00	0.00	22.00	25.87	295676.00	0.81	284.21	287.00
15	5	4	15087.00	17333.00	183.95	0	Spot (Block15, Row4, Column5)	364.80	327.00	121.35	0.05	0.33	269.00	263.08	269.00	39.85	0.01	0.15	68.00	44.00	0.00	58.00	95.80	345469.00	2.55	295.77	291.00
15	6	4	15414.00	17334.00	188.75	0	Spot (Block15, Row4, Column6)	652.12	612.50	184.93	0.03	0.28	261.00	260.41	261.00	46.97	0.00	0.18	100.00	99.00	0.00	351.50	391.12	653427.00	8.34	374.73	377.00
15	7	4	15720.00	17340.00	173.90	0	Spot (Block15, Row4, Column7)	377.75	378.00	77.71	0.00	0.21	242.00	249.43	242.00	33.46	0.01	0.13	98.00	71.00	0.00	136.00	135.75	320708.00	3.84	293.89	290.00
15	8	4	16014.00	17349.00	173.95	0	Spot (Block15, Row4, Column8)	325.06	305.00	48.92	0.03	0.15	255.00	256.48	255.00	31.92	0.00	0.12	84.00	33.00	0.00	50.00	70.06	275651.00	2.15	278.32	281.00
15	1	5	13916.00	17631.00	140.45	0	Spot (Block15, Row5, Column1)	3863.31	3610.00	1683.12	0.03	0.44	270.00	268.10	270.00	51.99	0.00	0.19	100.00	100.00	0.00	3340.00	3593.31	2063008.00	69.15	1262.32	988.00
15	2	5	14212.00	17631.00	154.10	0	Spot (Block15, Row5, Column2)	1422.98	1407.00	484.72	0.00	0.34	271.00	266.58	271.00	44.95	0.01	0.17	100.00	100.00	0.00	1136.00	1151.98	926359.00	25.73	523.08	479.00
15	3	5	14514.00	17633.00	160.70	0	Spot (Block15, Row5, Column3)	1445.86	1312.00	628.21	0.04	0.43	272.00	268.83	272.00	47.60	0.01	0.18	100.00	100.00	0.00	1040.00	1173.86	1029450.00	24.73	527.41	509.00
15	4	5	14809.00	17636.00	147.75	0	Spot (Block15, Row5, Column4)	842.88	801.00	317.23	0.02	0.38	276.00	272.19	276.00	46.55	0.01	0.17	99.00	98.00	0.00	525.00	566.88	501515.00	12.26	420.89	400.00
15	5	5	15113.00	17632.00	142.15	0	Spot (Block15, Row5, Column5)	7323.53	6794.50	3781.25	0.03	0.52	280.00	277.11	280.00	50.27	0.00	0.18	100.00	100.00	0.00	6514.50	7043.53	4013296.00	140.18	1841.27	1419.00
15	6	5	15419.00	17636.00	173.15	0	Spot (Block15, Row5, Column6)	301.97	296.00	34.39	0.01	0.11	262.00	258.83	262.00	41.73	0.01	0.16	35.00	11.00	0.00	34.00	39.97	252445.00	1.03	278.25	283.00
15	7	5	15718.00	17640.00	185.75	0	Spot (Block15, Row5, Column7)	423.63	405.00	94.62	0.02	0.22	246.00	252.07	246.00	37.67	0.01	0.15	98.00	81.00	0.00	159.00	177.63	411770.00	4.55	306.12	305.00
15	8	5	16014.00	17640.00	152.80	0	Spot (Block15, Row5, Column8)	584.73	537.00	203.60	0.04	0.35	267.00	260.26	267.00	35.55	0.01	0.14	100.00	93.00	0.00	270.00	317.73	375983.00	9.13	336.43	325.00
15	1	6	13908.00	17930.00	201.50	0	Spot (Block15, Row6, Column1)	1952.16	1585.00	1076.73	0.09	0.55	276.00	277.54	276.00	65.21	0.00	0.23	100.00	100.00	0.00	1309.00	1676.16	2246939.00	25.68	732.83	719.00
15	2	6	14199.00	17918.00	201.60	0	Spot (Block15, Row6, Column2)	343.39	330.00	51.21	0.02	0.15	256.00	262.96	256.00	56.57	0.01	0.22	63.00	38.00	0.00	74.00	87.39	397297.00	1.42	288.54	287.00
15	3	6	14503.00	17929.00	143.90	0	Spot (Block15, Row6, Column3)	2621.02	2532.00	1303.25	0.02	0.50	256.00	257.77	256.00	40.64	0.00	0.16	100.00	100.00	0.00	2276.00	2365.02	1486121.00	58.15	726.95	638.00
15	4	6	14814.00	17940.00	172.80	0	Spot (Block15, Row6, Column4)	381.63	386.00	60.91	0.00	0.16	269.00	265.32	269.00	48.01	0.01	0.18	78.00	65.00	0.00	117.00	112.63	319428.00	2.42	300.34	296.00
15	5	6	15108.00	17934.00	140.45	0	Spot (Block15, Row6, Column5)	7063.42	6902.50	3408.20	0.01	0.48	276.00	273.10	276.00	50.57	0.00	0.19	100.00	100.00	0.00	6626.50	6787.42	3771866.00	134.27	1800.73	1260.50
15	6	6	15401.00	17931.00	182.20	0	Spot (Block15, Row6, Column6)	318.82	313.00	32.66	0.01	0.10	263.00	259.84	263.00	36.39	0.01	0.14	77.00	21.00	0.00	50.00	55.82	296505.00	1.62	299.52	301.00
15	7	6	15710.00	17943.00	164.10	0	Spot (Block15, Row6, Column7)	485.22	480.00	122.01	0.00	0.25	262.00	258.71	262.00	38.61	0.01	0.15	97.00	87.00	0.00	218.00	223.22	362941.00	5.87	311.04	305.00
15	8	6	16013.00	17946.00	154.15	0	Spot (Block15, Row6, Column8)	492.89	444.00	156.93	0.05	0.32	272.00	265.23	272.00	38.85	0.01	0.15	98.00	88.00	0.00	172.00	220.89	321854.00	5.86	326.16	318.00
15	1	7	13911.00	18230.00	178.00	0	Spot (Block15, Row7, Column1)	747.79	685.00	289.05	0.04	0.39	272.00	270.57	272.00	51.83	0.00	0.19	99.00	97.00	0.00	413.00	475.79	660301.00	9.21	380.21	384.00
15	2	7	14209.00	18216.00	191.60	0	Spot (Block15, Row7, Column2)	301.56	298.00	27.15	0.01	0.09	254.00	256.39	254.00	37.91	0.00	0.15	66.00	11.00	0.00	44.00	47.56	312110.00	1.19	264.86	272.00
15	3	7	14495.00	18245.00	224.30	0	Spot (Block15, Row7, Column3)	288.85	295.00	35.43	0.01	0.12	244.00	250.62	244.00	32.84	0.01	0.13	75.00	17.00	0.00	51.00	44.85	417681.00	1.16	259.07	265.00
15	4	7	14801.00	18250.00	189.35	0	Spot (Block15, Row7, Column4)	296.06	294.00	34.40	0.00	0.12	248.00	253.37	248.00	35.96	0.01	0.14	75.00	12.00	0.00	46.00	48.06	299024.00	1.19	265.57	278.50
15	5	7	15122.00	18235.00	175.55	0	Spot (Block15, Row7, Column5)	330.74	311.00	55.82	0.03	0.17	260.00	260.81	260.00	39.59	0.00	0.15	74.00	32.00	0.00	51.00	70.74	284108.00	1.77	287.55	295.00
15	6	7	15410.00	18245.00	191.50	0	Spot (Block15, Row7, Column6)	367.43	367.00	69.86	0.00	0.19	271.00	275.81	271.00	65.40	0.01	0.24	59.00	26.00	0.00	96.00	96.43	382490.00	1.40	297.03	290.00
15	7	7	15701.00	18240.00	148.80	0	Spot (Block15, Row7, Column7)	1447.84	1383.00	677.76	0.02	0.47	268.00	264.94	268.00	39.39	0.00	0.15	100.00	100.00	0.00	1115.00	1179.84	873048.00	30.03	555.58	437.50
15	8	7	16009.00	18252.00	195.95	0	Spot (Block15, Row7, Column8)	1590.47	1305.00	966.81	0.09	0.61	278.00	272.60	278.00	36.58	0.01	0.13	100.00	100.00	0.00	1027.00	1312.47	1725657.00	36.03	599.07	464.50
15	1	8	13899.00	18535.00	148.60	0	Spot (Block15, Row8, Column1)	761.10	703.00	319.11	0.03	0.42	278.00	268.70	278.00	39.71	0.01	0.15	99.00	94.00	0.00	425.00	483.10	457421.00	12.40	388.53	378.00
15	2	8	14217.00	18508.00	165.00	0	Spot (Block15, Row8, Column2)	312.94	306.00	27.77	0.01	0.09	269.00	261.65	269.00	33.57	0.01	0.13	56.00	16.00	0.00	37.00	43.94	234080.00	1.53	288.96	291.50
15	3	8	14490.00	18531.00	166.40	0	Spot (Block15, Row8, Column3)	419.26	389.00	137.99	0.03	0.33	264.00	261.27	264.00	37.02	0.00	0.14	89.00	71.00	0.00	125.00	155.26	322410.00	4.27	295.11	292.50
15	4	8	14807.00	18534.00	150.05	0	Spot (Block15, Row8, Column4)	2189.88	2087.00	865.74	0.02	0.40	256.00	257.98	256.00	37.68	0.00	0.15	100.00	100.00	0.00	1831.00	1933.88	1353343.00	51.27	728.92	640.00
15	5	8	15105.00	18544.00	217.80	0	Spot (Block15, Row8, Column5)	281.36	287.00	43.27	0.01	0.15	269.00	270.58	269.00	61.45	0.00	0.23	7.00	1.00	0.00	18.00	12.36	382363.00	0.18	261.94	271.00
15	6	8	15410.00	18533.00	189.50	0	Spot (Block15, Row8, Column6)	3299.06	2606.00	2139.83	0.10	0.65	278.00	289.25	278.00	81.65	0.02	0.28	100.00	100.00	0.00	2328.00	3021.06	3332052.00	36.86	910.26	894.00
15	7	8	15707.00	18537.00	163.10	0	Spot (Block15, Row8, Column7)	547.32	504.00	178.01	0.04	0.33	276.00	277.49	276.00	59.33	0.00	0.21	89.00	72.00	0.00	228.00	271.32	400641.00	4.55	324.60	306.50
15	8	8	15988.00	18540.00	147.10	0	Spot (Block15, Row8, Column8)	623.15	604.00	141.77	0.01	0.23	286.00	284.10	286.00	35.49	0.00	0.12	100.00	99.00	0.00	318.00	337.15	366414.00	9.55	374.60	373.00
16	1	1	18421.00	16448.00	155.30	0	Spot (Block16, Row1, Column1)	18962.42	16447.00	10109.96	0.06	0.53	199.00	207.31	199.00	60.87	0.02	0.29	100.00	100.00	0.00	16248.00	18763.42	12572086.00	308.14	3941.13	2830.50
16	2	1	18713.00	16453.00	153.65	0	Spot (Block16, Row1, Column2)	685.98	674.50	252.16	0.01	0.37	199.00	204.07	199.00	36.79	0.01	0.18	100.00	100.00	0.00	475.50	486.98	444514.00	13.10	296.12	285.00
16	3	1	19020.00	16456.00	147.65	0	Spot (Block16, Row1, Column3)	481.87	440.00	177.31	0.04	0.37	199.00	200.21	199.00	18.16	0.00	0.09	100.00	100.00	0.00	241.00	282.87	287196.00	15.51	283.03	277.00
16	4	1	19316.00	16460.00	150.80	0	Spot (Block16, Row1, Column4)	599.41	556.00	201.12	0.03	0.34	200.00	201.90	200.00	18.58	0.00	0.09	100.00	99.00	0.00	356.00	399.41	373433.00	21.39	306.80	284.00
16	5	1	19619.00	16460.00	151.15	0	Spot (Block16, Row1, Column5)	1594.17	1329.00	1084.72	0.08	0.68	204.00	205.36	204.00	21.11	0.00	0.10	100.00	100.00	0.00	1125.00	1390.17	993167.00	65.80	482.83	416.00
16	6	1	19909.00	16464.00	147.80	0	Spot (Block16, Row1, Column6)	1482.98	1428.00	682.42	0.02	0.46	205.00	208.66	205.00	25.94	0.01	0.12	100.00	100.00	0.00	1223.00	1277.98	879409.00	49.13	560.35	464.00
16	7	1	20209.00	16462.00	148.45	0	Spot (Block16, Row1, Column7)	3221.40	2861.00	1892.37	0.05	0.59	207.00	223.64	207.00	129.51	0.03	0.58	100.00	100.00	0.00	2654.00	3014.40	1936060.00	23.15	930.80	750.00
16	8	1	20502.00	16466.00	150.80	0	Spot (Block16, Row1, Column8)	48357.00	51802.00	17116.88	0.03	0.35	226.00	257.51	226.00	172.72	0.06	0.67	100.00	100.00	37.60	51576.00	48131.00	30223328.00	278.48	9049.45	7337.00
16	1	2	18398.00	16753.00	195.00	0	Spot (Block16, Row2, Column1)	225.24	221.00	28.39	0.01	0.13	193.00	198.35	193.00	42.21	0.01	0.21	23.00	2.00	0.00	28.00	32.24	241237.00	0.64	207.32	205.00
16	2	2	18719.00	16758.00	140.05	0	Spot (Block16, Row2, Column2)	506.75	504.50	103.72	0.00	0.20	195.00	195.78	195.00	19.48	0.00	0.10	100.00	99.00	0.00	309.50	311.75	268575.00	15.96	290.42	289.00
16	3	2	19016.00	16748.00	168.05	0	Spot (Block16, Row2, Column3)	247.84	241.00	27.65	0.01	0.11	194.00	195.22	194.00	20.53	0.00	0.11	92.00	58.00	0.00	47.00	53.84	195794.00	2.56	218.70	218.00
16	4	2	19321.00	16758.00	175.40	0	Spot (Block16, Row2, Column4)	446.67	422.00	98.24	0.02	0.22	194.00	197.04	194.00	21.38	0.01	0.11	100.00	99.00	0.00	228.00	252.67	382792.00	11.67	270.11	273.00
16	5	2	19621.00	16755.00	193.50	0	Spot (Block16, Row2, Column5)	458.83	443.00	89.25	0.02	0.19	201.00	202.71	201.00	21.85	0.00	0.11	99.00	99.00	0.00	242.00	257.83	487736.00	11.72	278.18	281.00
16	6	2	19913.00	16758.00	158.05	0	Spot (Block16, Row2, Column6)	368.23	372.50	71.78	0.01	0.19	205.00	211.17	205.00	37.39	0.01	0.18	97.00	91.00	0.00	167.50	163.23	254812.00	4.20	246.06	234.00
16	7	2	20218.00	16768.00	167.50	0	Spot (Block16, Row2, Column7)	368.96	355.00	76.78	0.02	0.21	203.00	206.76	203.00	24.02	0.01	0.12	99.00	98.00	0.00	152.00	165.96	288895.00	6.75	255.19	252.00
16	8	2	20564.00	16805.00	177.75	0	Spot (Block16, Row2, Column8)	231.57	227.00	21.08	0.01	0.09	212.00	222.89	212.00	82.48	0.02	0.37	0.00	0.00	0.00	15.00	19.57	203547.00	0.11	218.95	217.00
16	1	3	18416.00	17053.00	150.85	0	Spot (Block16, Row3, Column1)	1081.86	950.00	547.49	0.06	0.51	198.00	199.55	198.00	20.55	0.00	0.10	100.00	100.00	0.00	752.00	883.86	672918.00	42.93	421.89	369.00
16	2	3	18709.00	17046.00	178.95	0	Spot (Block16, Row3, Column2)	261.93	258.00	73.10	0.01	0.28	200.00	204.29	200.00	33.55	0.01	0.16	68.00	43.00	0.00	58.00	61.93	234688.00	1.72	220.45	212.00
16	3	3	19009.00	17052.00	153.30	0	Spot (Block16, Row3, Column3)	668.60	584.00	309.65	0.06	0.46	195.00	198.00	195.00	26.93	0.01	0.14	100.00	100.00	0.00	389.00	473.60	429907.00	17.48	304.24	281.50
16	4	3	19317.00	17055.00	148.15	0	Spot (Block16, Row3, Column4)	1304.59	1224.50	611.13	0.03	0.47	197.00	200.27	197.00	22.64	0.01	0.11	100.00	100.00	0.00	1027.50	1107.59	777534.00	48.78	461.03	391.00
16	5	3	19618.00	17056.00	170.35	0	Spot (Block16, Row3, Column5)	396.01	375.00	126.85	0.02	0.32	204.00	210.61	204.00	35.93	0.01	0.17	98.00	95.00	0.00	171.00	192.01	320767.00	5.16	257.88	264.00
16	6	3	19919.00	17062.00	209.90	0	Spot (Block16, Row3, Column6)	2429.91	1976.00	1184.37	0.09	0.49	213.00	226.85	213.00	48.82	0.03	0.22	100.00	100.00	0.00	1763.00	2216.91	3044678.00	45.12	830.09	848.00
16	7	3	20221.00	17067.00	147.60	0	Spot (Block16, Row3, Column7)	738.68	667.50	344.27	0.04	0.47	208.00	217.38	208.00	39.43	0.02	0.18	100.00	99.00	0.00	459.50	530.68	438776.00	13.22	334.91	302.00
16	8	3	20519.00	17072.00	155.10	0	Spot (Block16, Row3, Column8)	841.62	802.50	320.01	0.02	0.38	209.00	211.87	209.00	23.10	0.01	0.11	100.00	100.00	0.00	593.50	632.62	555471.00	27.26	375.48	335.00
16	1	4	18414.00	17350.00	147.15	0	Spot (Block16, Row4, Column1)	1156.31	1081.00	511.51	0.03	0.44	200.00	205.22	200.00	34.11	0.01	0.17	100.00	100.00	0.00	881.00	956.31	681066.00	27.89	448.63	370.00
16	2	4	18716.00	17353.00	171.50	0	Spot (Block16, Row4, Column2)	1646.88	1562.00	764.27	0.02	0.46	203.00	213.21	203.00	44.66	0.02	0.21	100.00	100.00	0.00	1359.00	1443.88	1348796.00	32.10	514.50	498.00
16	3	4	19015.00	17357.00	146.70	0	Spot (Block16, Row4, Column3)	5472.08	4927.50	2794.19	0.05	0.51	203.00	213.70	203.00	47.83	0.02	0.22	100.00	100.00	0.00	4724.50	5269.08	3217585.00	109.93	1300.56	945.50
16	4	4	19306.00	17365.00	175.45	0	Spot (Block16, Row4, Column4)	237.02	232.00	21.01	0.01	0.09	204.00	207.90	204.00	26.27	0.01	0.13	52.00	21.00	0.00	28.00	33.02	203834.00	1.11	219.26	215.00
16	5	4	19602.00	17349.00	113.55	0	Spot (Block16, Row4, Column5)	535.26	376.00	663.54	0.15	1.24	207.00	210.77	207.00	29.88	0.01	0.14	100.00	100.00	0.00	169.00	328.26	180918.00	10.86	339.31	306.00
16	6	4	19915.00	17360.00	193.65	0	Spot (Block16, Row4, Column6)	689.47	660.50	173.74	0.02	0.25	213.00	222.91	213.00	45.52	0.02	0.20	100.00	99.00	0.00	447.50	476.47	732212.00	10.25	337.63	316.00
16	7	4	20203.00	17363.00	154.50	0	Spot (Block16, Row4, Column7)	837.28	609.00	470.20	0.14	0.56	212.00	221.00	212.00	40.64	0.02	0.18	100.00	99.00	0.00	397.00	625.28	550095.00	15.16	335.37	314.00
16	8	4	20519.00	17368.00	163.60	0	Spot (Block16, Row4, Column8)	447.90	427.00	115.73	0.02	0.26	212.00	214.47	212.00	24.17	0.01	0.11	99.00	99.00	0.00	215.00	235.90	332344.00	9.66	275.13	278.00
16	1	5	18416.00	17651.00	144.40	0	Spot (Block16, Row5, Column1)	1312.97	1239.50	564.89	0.03	0.43	197.00	204.05	197.00	36.50	0.02	0.18	100.00	100.00	0.00	1042.50	1115.97	743140.00	30.38	469.20	376.00
16	2	5	18715.00	17653.00	152.85	0	Spot (Block16, Row5, Column2)	849.26	816.00	288.59	0.02	0.34	203.00	212.80	203.00	45.84	0.02	0.22	100.00	100.00	0.00	613.00	646.26	546076.00	13.88	356.47	315.00
16	3	5	19015.00	17658.00	155.40	0	Spot (Block16, Row5, Column3)	5002.73	4612.50	2652.52	0.04	0.53	210.00	223.37	210.00	52.10	0.03	0.23	100.00	100.00	0.00	4402.50	4792.73	3321813.00	91.73	946.40	874.00
16	4	5	19309.00	17658.00	148.10	0	Spot (Block16, Row5, Column4)	634.70	568.00	260.41	0.05	0.41	209.00	217.44	209.00	45.89	0.02	0.21	99.00	99.00	0.00	359.00	425.70	380187.00	9.09	323.71	301.00
16	5	5	19613.00	17656.00	144.75	0	Spot (Block16, Row5, Column5)	9086.21	8608.00	4752.35	0.02	0.52	208.00	216.23	208.00	43.66	0.02	0.20	100.00	100.00	0.00	8400.00	8878.21	5188226.00	203.14	2017.59	1443.00
16	6	5	19918.00	17656.00	161.70	0	Spot (Block16, Row5, Column6)	386.38	386.00	83.31	0.00	0.22	218.00	230.02	218.00	47.28	0.02	0.21	98.00	71.00	0.00	168.00	168.38	278193.00	3.31	265.49	265.00
16	7	5	20214.00	17665.00	181.35	0	Spot (Block16, Row5, Column7)	956.31	901.00	340.78	0.03	0.36	217.00	230.69	217.00	47.14	0.03	0.20	100.00	100.00	0.00	684.00	739.31	883627.00	15.39	438.78	418.00
16	8	5	20516.00	17664.00	147.25	0	Spot (Block16, Row5, Column8)	2105.83	1752.00	1418.85	0.08	0.67	216.00	221.02	216.00	29.87	0.01	0.14	100.00	100.00	0.00	1536.00	1889.83	1246652.00	63.11	536.60	468.50
16	1	6	18408.00	17956.00	206.85	0	Spot (Block16, Row6, Column1)	2144.73	1779.50	1134.54	0.08	0.53	202.00	220.37	202.00	63.24	0.04	0.29	100.00	100.00	0.00	1577.50	1942.73	2607993.00	30.43	736.89	711.00
16	2	6	18706.00	17950.00	200.05	0	Spot (Block16, Row6, Column2)	612.33	608.00	189.80	0.00	0.31	201.00	211.99	201.00	44.01	0.02	0.21	100.00	100.00	0.00	407.00	411.33	692548.00	9.10	328.76	310.00
16	3	6	19001.00	17951.00	146.55	0	Spot (Block16, Row6, Column3)	3071.45	2745.00	1720.58	0.05	0.56	203.00	211.61	203.00	44.10	0.02	0.21	100.00	100.00	0.00	2542.00	2868.45	1796797.00	64.85	822.46	672.00
16	4	6	19308.00	17953.00	171.60	0	Spot (Block16, Row6, Column4)	320.16	305.00	55.72	0.02	0.17	202.00	205.35	202.00	35.26	0.01	0.17	94.00	85.00	0.00	103.00	118.16	262528.00	3.26	235.51	229.00
16	5	6	19612.00	17959.00	146.50	0	Spot (Block16, Row6, Column5)	8108.23	7577.00	4730.27	0.03	0.58	207.00	212.92	207.00	43.18	0.01	0.20	100.00	100.00	0.00	7370.00	7901.23	4759529.00	182.85	1667.94	1150.00
16	6	6	19908.00	17933.00	188.55	0	Spot (Block16, Row6, Column6)	320.40	310.00	53.88	0.01	0.17	210.00	222.13	210.00	38.93	0.02	0.18	92.00	75.00	0.00	100.00	110.40	321678.00	2.52	257.15	243.50
16	7	6	20212.00	17963.00	148.30	0	Spot (Block16, Row6, Column7)	1442.52	1241.00	811.39	0.07	0.56	211.00	222.88	211.00	38.83	0.02	0.17	100.00	100.00	0.00	1030.00	1231.52	871280.00	31.41	516.71	426.00
16	8	6	20519.00	17966.00	148.65	0	Spot (Block16, Row6, Column8)	1714.22	1437.50	1053.55	0.08	0.61	215.00	221.21	215.00	27.64	0.01	0.12	100.00	100.00	0.00	1222.50	1499.22	1035390.00	54.01	554.04	484.50
16	1	7	18409.00	18252.00	160.25	0	Spot (Block16, Row7, Column1)	2454.43	2298.00	1111.12	0.03	0.45	205.00	220.23	205.00	59.01	0.03	0.27	100.00	100.00	0.00	2093.00	2249.43	1737735.00	37.86	637.75	610.00
16	2	7	18724.00	18240.00	149.30	0	Spot (Block16, Row7, Column2)	233.36	228.00	19.59	0.01	0.08	200.00	205.53	200.00	36.41	0.01	0.18	36.00	3.00	0.00	28.00	33.36	140947.00	0.76	213.46	213.00
16	3	7	19068.00	18266.00	221.40	0	Spot (Block16, Row7, Column3)	215.21	213.00	15.21	0.00	0.07	198.00	198.59	198.00	21.73	0.00	0.11	34.00	5.00	0.00	15.00	17.21	301939.00	0.76	202.04	200.00
16	4	7	19293.00	18306.00	149.00	0	Spot (Block16, Row7, Column4)	231.32	227.00	20.31	0.01	0.09	200.00	202.85	200.00	23.42	0.01	0.12	63.00	23.00	0.00	27.00	31.32	141107.00	1.22	217.30	215.00
16	5	7	19601.00	18258.00	186.70	0	Spot (Block16, Row7, Column5)	410.87	385.00	103.24	0.03	0.25	206.00	210.21	206.00	30.98	0.01	0.15	100.00	97.00	0.00	179.00	204.87	402243.00	6.48	262.94	265.00
16	6	7	19906.00	18260.00	183.60	0	Spot (Block16, Row7, Column6)	743.47	751.00	228.58	0.00	0.31	212.00	225.37	212.00	54.80	0.03	0.24	100.00	99.00	0.00	539.00	531.47	703327.00	9.45	364.82	370.00
16	7	7	20203.00	18264.00	152.90	0	Spot (Block16, Row7, Column7)	1466.56	1275.00	751.45	0.06	0.51	210.00	217.48	210.00	31.22	0.02	0.14	100.00	100.00	0.00	1065.00	1256.56	944466.00	40.00	546.63	347.00
16	8	7	20516.00	18262.00	189.35	0	Spot (Block16, Row7, Column8)	1241.35	1275.00	274.26	0.01	0.22	210.00	215.82	210.00	27.32	0.01	0.13	100.00	100.00	0.00	1065.00	1031.35	1258729.00	37.54	517.65	486.00
16	1	8	18396.00	18555.00	146.05	0	Spot (Block16, Row8, Column1)	673.89	649.50	240.38	0.02	0.36	203.00	207.07	203.00	36.92	0.01	0.18	100.00	99.00	0.00	446.50	470.89	390855.00	12.65	335.66	291.00
16	2	8	18707.00	18551.00	168.00	0	Spot (Block16, Row8, Column2)	323.17	305.00	55.66	0.03	0.17	203.00	202.87	203.00	17.12	0.00	0.08	98.00	96.00	0.00	102.00	120.17	254658.00	7.03	243.28	234.00
16	3	8	18994.00	18556.00	155.15	0	Spot (Block16, Row8, Column3)	683.35	566.00	387.93	0.08	0.57	202.00	203.24	202.00	20.35	0.00	0.10	100.00	100.00	0.00	364.00	481.35	451695.00	23.60	293.13	279.00
16	4	8	19307.00	18554.00	147.95	0	Spot (Block16, Row8, Column4)	1943.73	1867.50	718.72	0.02	0.37	203.00	205.36	203.00	21.48	0.01	0.10	100.00	100.00	0.00	1664.50	1740.73	1158464.00	80.92	671.00	585.00
16	5	8	19607.00	18559.00	147.00	-50	Spot (Block16, Row8, Column5)	235.04	224.00	32.55	0.02	0.14	207.00	218.54	207.00	76.57	0.02	0.35	8.00	0.00	0.00	17.00	28.04	137731.00	0.22	233.94	224.00
16	6	8	19910.00	18558.00	203.50	0	Spot (Block16, Row8, Column6)	3077.47	2547.50	1840.25	0.08	0.60	215.00	238.04	215.00	92.99	0.04	0.39	100.00	100.00	0.00	2332.50	2862.47	3631409.00	30.53	913.83	915.50
16	7	8	20207.00	18558.00	150.15	0	Spot (Block16, Row8, Column7)	663.95	660.00	236.13	0.00	0.36	210.00	221.68	210.00	52.96	0.02	0.24	100.00	98.00	0.00	450.00	453.95	410986.00	8.35	320.79	298.00
16	8	8	20499.00	18565.00	149.10	0	Spot (Block16, Row8, Column8)	545.86	527.00	141.28	0.02	0.26	204.00	206.21	204.00	22.31	0.00	0.11	100.00	100.00	0.00	323.00	341.86	330248.00	15.23	304.30	287.00
17	1	1	4896.00	20876.00	147.65	0	Spot (Block17, Row1, Column1)	20272.76	18767.00	10182.87	0.03	0.50	603.00	643.77	603.00	119.60	0.03	0.19	100.00	100.00	0.00	18164.00	19669.76	12062290.00	164.12	4930.58	4002.50
17	2	1	5190.00	20881.00	146.15	0	Spot (Block17, Row1, Column2)	3960.87	3601.00	1947.05	0.04	0.49	597.00	621.31	597.00	102.94	0.02	0.17	100.00	100.00	0.00	3004.00	3363.87	2309187.00	32.44	1267.75	1172.00
17	3	1	5485.00	20876.00	219.50	0	Spot (Block17, Row1, Column3)	775.29	716.00	176.72	0.03	0.23	598.00	630.87	598.00	97.08	0.02	0.15	61.00	37.00	0.00	118.00	177.29	1070676.00	1.49	690.66	695.00
17	4	1	5783.00	20887.00	140.55	0	Spot (Block17, Row1, Column4)	3073.70	2849.00	1375.88	0.03	0.45	597.00	635.27	597.00	103.85	0.03	0.16	100.00	100.00	0.00	2252.00	2476.70	1650579.00	23.48	1185.56	1097.00
17	5	1	6093.00	20888.00	149.75	0	Spot (Block17, Row1, Column5)	1644.13	1398.50	660.95	0.07	0.40	607.00	652.60	607.00	110.15	0.03	0.17	100.00	98.00	0.00	791.50	1037.13	1012783.00	9.00	882.08	850.00
17	6	1	6382.00	20887.00	140.60	0	Spot (Block17, Row1, Column6)	3358.62	3081.00	1493.04	0.04	0.44	678.00	669.03	678.00	117.32	0.01	0.18	100.00	100.00	0.00	2403.00	2680.62	1803577.00	22.93	1319.79	1218.00
17	7	1	6682.00	20889.00	142.10	0	Spot (Block17, Row1, Column7)	3441.89	3309.50	1490.60	0.02	0.43	690.00	705.95	690.00	224.90	0.01	0.32	100.00	99.00	0.00	2619.50	2751.89	1899925.00	12.17	1352.90	1188.00
17	8	1	6979.00	20894.00	146.00	0	Spot (Block17, Row1, Column8)	47309.19	49992.00	17568.05	0.02	0.37	694.00	744.50	694.00	256.63	0.03	0.34	100.00	100.00	34.94	49298.00	46615.19	27486800.00	181.45	9368.49	7638.00
17	1	2	4912.00	21173.00	150.75	0	Spot (Block17, Row2, Column1)	689.74	693.00	89.76	0.00	0.13	597.00	620.38	597.00	100.25	0.02	0.16	44.00	17.00	0.00	96.00	92.74	430397.00	0.69	670.13	689.50
17	2	2	5185.00	21184.00	138.95	0	Spot (Block17, Row2, Column2)	1024.68	980.00	215.27	0.02	0.21	595.00	605.83	595.00	84.42	0.01	0.14	98.00	92.00	0.00	385.00	429.68	533857.00	4.96	708.86	712.00
17	3	2	5478.00	21187.00	202.45	0	Spot (Block17, Row2, Column3)	786.08	776.00	132.58	0.01	0.17	596.00	605.46	596.00	90.19	0.01	0.15	75.00	49.00	0.00	180.00	190.08	914206.00	2.00	664.05	681.50
17	4	2	5795.00	21193.00	195.60	0	Spot (Block17, Row2, Column4)	867.96	859.00	152.19	0.00	0.18	599.00	628.16	599.00	112.07	0.02	0.18	82.00	52.00	0.00	260.00	268.96	939128.00	2.14	707.80	685.00
17	5	2	6090.00	21182.00	167.30	0	Spot (Block17, Row2, Column5)	5276.67	5108.00	2173.29	0.01	0.41	605.00	647.67	605.00	121.26	0.03	0.19	100.00	100.00	0.00	4503.00	4671.67	4099972.00	38.17	1752.22	1453.00
17	6	2	6369.00	21196.00	210.75	0	Spot (Block17, Row2, Column6)	863.25	838.50	160.26	0.01	0.19	637.50	682.07	637.50	198.87	0.03	0.29	50.00	14.00	0.00	201.00	225.75	1092880.00	0.91	710.04	692.00
17	7	2	6680.00	21199.00	202.00	0	Spot (Block17, Row2, Column7)	830.71	814.00	150.22	0.01	0.18	664.00	662.61	664.00	129.18	0.00	0.19	58.00	25.00	0.00	150.00	166.71	964451.00	1.30	740.42	709.50
17	8	2	6987.00	21180.00	216.25	0	Spot (Block17, Row2, Column8)	779.82	789.00	124.11	0.01	0.16	688.00	719.26	688.00	242.26	0.02	0.34	13.00	0.00	0.00	101.00	91.82	1041833.00	0.25	733.66	704.00
17	1	3	4886.00	21481.00	150.25	0	Spot (Block17, Row3, Column1)	1658.43	1466.00	683.33	0.05	0.41	600.00	619.01	600.00	84.12	0.01	0.14	100.00	99.00	0.00	866.00	1058.43	1026571.00	12.36	900.73	839.00
17	2	3	5192.00	21482.00	159.65	0	Spot (Block17, Row3, Column2)	878.86	872.50	148.32	0.00	0.17	601.00	621.26	601.00	87.83	0.01	0.14	95.00	71.00	0.00	271.50	277.86	620473.00	2.93	713.09	706.50
17	3	3	5476.00	21479.00	146.50	0	Spot (Block17, Row3, Column3)	1560.36	1252.50	1141.40	0.10	0.73	603.00	632.46	603.00	113.59	0.02	0.18	99.00	98.00	0.00	649.50	957.36	914372.00	8.17	863.82	845.50
17	4	3	5789.00	21486.00	144.20	0	Spot (Block17, Row3, Column4)	6297.33	5732.50	3285.90	0.04	0.52	600.00	628.95	600.00	110.86	0.02	0.18	100.00	100.00	0.00	5132.50	5697.33	3576885.00	51.13	1659.05	1299.50
17	5	3	6102.00	21492.00	143.45	0	Spot (Block17, Row3, Column5)	3354.73	1199.50	8885.13	0.45	2.65	673.00	696.83	673.00	193.98	0.02	0.28	84.00	62.00	1.08	526.50	2681.73	1858519.00	13.70	1197.66	856.50
17	6	3	6389.00	21488.00	220.80	0	Spot (Block17, Row3, Column6)	9891.65	6468.00	6966.98	0.18	0.70	686.00	740.66	686.00	260.05	0.03	0.35	100.00	100.00	0.00	5782.00	9205.65	13779071.00	35.19	3168.77	3171.00
17	7	3	6690.00	21487.00	207.10	0	Spot (Block17, Row3, Column7)	959.16	894.00	302.06	0.03	0.31	671.00	687.68	671.00	202.16	0.01	0.29	52.00	24.00	0.00	223.00	288.16	1173048.00	1.34	722.04	705.00
17	8	3	6991.00	21499.00	155.25	0	Spot (Block17, Row3, Column8)	7134.54	6640.50	3382.00	0.03	0.47	688.50	695.77	688.50	150.87	0.00	0.22	100.00	100.00	0.00	5952.00	6446.04	4737332.00	42.68	2108.59	1822.00
17	1	4	4886.00	21778.00	142.60	0	Spot (Block17, Row4, Column1)	5876.98	5251.50	3061.32	0.05	0.52	604.00	628.59	604.00	93.08	0.02	0.15	100.00	100.00	0.00	4647.50	5272.98	3232338.00	56.39	1760.33	1520.50
17	2	4	5187.00	21782.00	155.90	0	Spot (Block17, Row4, Column2)	1376.27	1292.00	352.60	0.03	0.26	605.00	644.43	605.00	126.63	0.03	0.20	99.00	96.00	0.00	687.00	771.27	922098.00	5.78	839.39	825.00
17	3	4	5489.00	21783.00	142.15	0	Spot (Block17, Row4, Column3)	31884.00	29217.00	18653.44	0.04	0.59	603.00	647.89	603.00	132.90	0.03	0.21	100.00	100.00	3.47	28614.00	31281.00	17440560.00	235.04	6287.08	4613.00
17	4	4	5763.00	21798.00	203.15	0	Spot (Block17, Row4, Column4)	728.80	702.50	124.23	0.02	0.17	597.00	624.98	597.00	114.08	0.02	0.18	45.00	23.00	0.00	105.50	131.80	854151.00	0.91	652.22	646.50
17	5	4	6064.00	21784.00	186.45	0	Spot (Block17, Row4, Column5)	1076.81	886.00	1176.75	0.08	1.09	616.00	660.00	616.00	132.02	0.03	0.20	76.00	51.00	0.00	270.00	460.81	1052046.00	3.16	739.91	706.00
17	6	4	6389.00	21786.00	173.80	0	Spot (Block17, Row4, Column6)	6465.23	6095.00	2586.02	0.03	0.40	686.00	709.54	686.00	188.89	0.01	0.27	100.00	100.00	0.00	5409.00	5779.23	5482513.00	30.47	1905.40	1639.00
17	7	4	6680.00	21795.00	176.55	0	Spot (Block17, Row4, Column7)	1174.32	1032.00	420.77	0.06	0.36	682.00	708.11	682.00	260.74	0.02	0.37	64.00	36.00	0.00	350.00	492.32	1025177.00	1.79	768.09	738.00
17	8	4	6994.00	21796.00	152.30	0	Spot (Block17, Row4, Column8)	862.28	801.00	152.81	0.03	0.18	688.00	690.60	688.00	126.27	0.00	0.18	47.00	25.00	0.00	113.00	174.28	549270.00	1.36	749.59	690.00
17	1	5	4891.00	22080.00	139.40	0	Spot (Block17, Row5, Column1)	9548.89	8079.00	5971.07	0.07	0.63	612.00	673.12	612.00	194.79	0.04	0.29	100.00	100.00	0.00	7467.00	8936.89	5032267.00	45.57	2453.88	1872.50
17	2	5	5186.00	22080.00	148.45	0	Spot (Block17, Row5, Column2)	7984.01	7828.50	3238.03	0.01	0.41	614.00	676.52	614.00	162.30	0.04	0.24	100.00	100.00	0.00	7214.50	7370.01	4790404.00	45.02	2163.69	2029.00
17	3	5	5490.00	22084.00	147.25	0	Spot (Block17, Row5, Column3)	4143.85	3681.00	2101.90	0.05	0.51	605.00	654.30	605.00	136.16	0.03	0.21	100.00	100.00	0.00	3076.00	3538.85	2457303.00	25.63	1279.70	1269.50
17	4	5	5786.00	22087.00	140.75	0	Spot (Block17, Row5, Column4)	2249.30	2004.50	994.01	0.05	0.44	599.00	631.10	599.00	123.31	0.02	0.20	100.00	100.00	0.00	1405.50	1650.30	1210123.00	13.12	1025.19	961.50
17	5	5	6085.00	22084.00	141.85	0	Spot (Block17, Row5, Column5)	26581.86	23517.00	17363.95	0.05	0.65	603.00	646.27	603.00	137.23	0.03	0.21	100.00	100.00	0.92	22914.00	25978.86	14487112.00	188.99	5121.52	3988.00
17	6	5	6383.00	22094.00	224.05	0	Spot (Block17, Row5, Column6)	848.74	799.00	165.84	0.03	0.20	685.00	734.83	685.00	304.92	0.03	0.41	22.00	0.00	0.00	114.00	163.74	1224736.00	0.37	717.49	696.00
17	7	5	6687.00	22094.00	202.50	0	Spot (Block17, Row5, Column7)	12614.13	9918.50	8617.98	0.10	0.68	703.00	805.22	703.00	369.23	0.06	0.46	100.00	100.00	0.00	9215.50	11911.13	14708077.00	31.98	3602.05	3638.00
17	8	5	6987.00	22090.00	143.60	0	Spot (Block17, Row5, Column8)	1931.88	1653.50	888.68	0.07	0.46	691.00	732.85	691.00	252.17	0.03	0.34	95.00	76.00	0.00	962.50	1240.88	1081854.00	4.75	951.53	932.50
17	1	6	4884.00	22382.00	219.70	0	Spot (Block17, Row6, Column1)	8302.83	4831.50	6284.56	0.24	0.76	642.00	713.91	642.00	250.99	0.05	0.35	100.00	100.00	0.00	4189.50	7660.83	11474510.00	30.24	2723.50	2715.00
17	2	6	5188.00	22381.00	224.30	0	Spot (Block17, Row6, Column2)	7353.37	5808.50	3878.40	0.10	0.53	617.00	710.91	617.00	250.69	0.06	0.35	100.00	100.00	0.00	5191.50	6736.37	10618262.00	26.50	2560.55	2461.00
17	3	6	5479.00	22383.00	140.25	0	Spot (Block17, Row6, Column3)	6902.43	6429.00	3866.29	0.03	0.56	603.00	651.31	603.00	155.12	0.03	0.24	100.00	100.00	0.00	5826.00	6299.43	3665188.00	40.30	2043.06	1607.00
17	4	6	5783.00	22391.00	196.45	0	Spot (Block17, Row6, Column4)	960.99	894.00	251.64	0.03	0.26	606.00	642.46	606.00	116.47	0.03	0.18	84.00	63.00	0.00	288.00	354.99	1046516.00	2.73	745.04	760.00
17	5	6	6086.00	22384.00	138.80	0	Spot (Block17, Row6, Column5)	11650.42	10108.00	7310.69	0.06	0.63	608.00	653.25	608.00	132.60	0.03	0.20	100.00	100.00	0.00	9500.00	11042.42	6058217.00	82.94	2839.26	2229.50
17	6	6	6383.00	22390.00	214.50	0	Spot (Block17, Row6, Column6)	818.34	796.00	152.56	0.01	0.19	684.00	706.38	684.00	197.65	0.01	0.28	35.00	5.00	0.00	112.00	134.34	1081021.00	0.57	689.91	681.00
17	7	6	6684.00	22392.00	144.35	0	Spot (Block17, Row6, Column7)	1844.66	1692.00	772.55	0.04	0.42	692.00	744.03	692.00	258.99	0.03	0.35	92.00	74.00	0.00	1000.00	1152.66	1045922.00	4.25	985.45	964.00
17	8	6	6993.00	22394.00	147.15	0	Spot (Block17, Row6, Column8)	1756.03	1612.00	668.28	0.04	0.38	691.00	711.61	691.00	128.75	0.01	0.18	99.00	94.00	0.00	921.00	1065.03	1037812.00	8.11	924.35	920.00
17	1	7	4887.00	22679.00	163.40	0	Spot (Block17, Row7, Column1)	1648.96	1564.00	527.83	0.02	0.32	608.00	658.19	608.00	153.99	0.03	0.23	99.00	96.00	0.00	956.00	1040.96	1216935.00	6.43	889.42	913.50
17	2	7	5191.00	22686.00	206.25	0	Spot (Block17, Row7, Column2)	721.07	692.00	105.71	0.02	0.15	600.00	638.03	600.00	148.14	0.03	0.23	35.00	9.00	0.00	92.00	121.07	871054.00	0.56	659.68	675.00
17	3	7	5476.00	22686.00	227.35	0	Spot (Block17, Row7, Column3)	710.65	695.00	101.44	0.01	0.14	596.00	611.16	596.00	94.92	0.01	0.16	53.00	28.00	0.00	99.00	114.65	1054609.00	1.05	662.52	676.50
17	4	7	5770.00	22682.00	195.05	0	Spot (Block17, Row7, Column4)	732.59	692.00	120.69	0.02	0.16	600.00	627.02	600.00	110.09	0.02	0.18	40.00	21.00	0.00	92.00	132.59	789736.00	0.96	679.12	685.00
17	5	7	6080.00	22703.00	229.40	0	Spot (Block17, Row7, Column5)	832.56	793.00	160.93	0.02	0.19	668.00	693.93	668.00	197.02	0.02	0.28	41.00	9.00	0.00	125.00	164.56	1258835.00	0.70	723.88	703.00
17	6	7	6383.00	22690.00	219.30	0	Spot (Block17, Row7, Column6)	7950.57	6565.50	4230.24	0.08	0.53	702.00	830.64	702.00	409.57	0.07	0.49	100.00	100.00	0.00	5863.50	7248.57	10924083.00	17.38	2766.20	2719.00
17	7	7	6662.00	22691.00	210.90	0	Spot (Block17, Row7, Column7)	1432.49	1141.00	775.57	0.10	0.54	695.00	750.41	695.00	225.75	0.03	0.30	70.00	49.00	0.00	446.00	737.49	1820693.00	3.02	917.62	799.50
17	8	7	6987.00	22695.00	174.35	0	Spot (Block17, Row7, Column8)	10729.59	10846.00	3711.46	0.00	0.35	696.00	734.39	696.00	143.66	0.02	0.20	100.00	100.00	0.00	10150.00	10033.59	9098689.00	69.57	3211.79	2717.50
17	1	8	4871.00	22986.00	145.80	0	Spot (Block17, Row8, Column1)	1301.83	1236.00	377.88	0.02	0.29	606.00	642.06	606.00	88.14	0.03	0.14	99.00	99.00	0.00	630.00	695.83	753757.00	7.49	822.19	809.00
17	2	8	5180.00	22975.00	231.90	0	Spot (Block17, Row8, Column2)	742.57	708.00	114.45	0.02	0.15	602.00	632.89	602.00	86.23	0.02	0.14	66.00	41.00	0.00	106.00	140.57	1153215.00	1.27	660.34	679.50
17	3	8	5466.00	22984.00	165.25	0	Spot (Block17, Row8, Column3)	1123.96	1005.00	368.80	0.05	0.33	600.00	634.38	600.00	112.38	0.02	0.18	94.00	78.00	0.00	405.00	523.96	854207.00	4.36	726.09	709.00
17	4	8	5784.00	22987.00	145.10	0	Spot (Block17, Row8, Column4)	16633.19	16048.00	7761.93	0.02	0.47	603.00	644.80	603.00	124.38	0.03	0.19	100.00	100.00	0.00	15445.00	16030.19	9514185.00	128.54	3698.53	2928.00
17	5	8	6075.00	22987.00	191.60	0	Spot (Block17, Row8, Column5)	850.22	830.50	125.61	0.01	0.15	683.00	739.70	683.00	323.18	0.03	0.44	12.00	0.00	0.00	147.50	167.22	882531.00	0.34	757.44	768.00
17	6	8	6383.00	22987.00	197.80	0	Spot (Block17, Row8, Column6)	16230.78	10265.00	14052.13	0.20	0.87	764.00	874.99	764.00	450.23	0.06	0.51	100.00	100.00	0.09	9501.00	15466.78	18032396.00	34.11	3880.12	3763.00
17	7	8	6683.00	22992.00	152.00	0	Spot (Block17, Row8, Column7)	1749.05	1590.00	607.06	0.04	0.35	703.00	785.44	703.00	301.26	0.05	0.38	98.00	70.00	0.00	887.00	1046.05	1105398.00	3.20	938.32	919.00
17	8	8	6965.00	22997.00	152.30	0	Spot (Block17, Row8, Column8)	1545.55	1393.00	543.22	0.05	0.35	709.00	755.93	709.00	142.14	0.03	0.19	99.00	90.00	0.00	684.00	836.55	986064.00	5.56	941.61	953.50
18	1	1	9393.00	20900.00	150.90	0	Spot (Block18, Row1, Column1)	18805.13	16339.50	10669.07	0.06	0.57	406.00	440.69	406.00	93.09	0.04	0.21	100.00	100.00	0.00	15933.50	18399.13	11659180.00	197.28	3930.47	3266.00
18	2	1	9703.00	20907.00	154.20	0	Spot (Block18, Row1, Column2)	594.09	585.00	133.52	0.01	0.22	404.00	436.34	404.00	80.62	0.03	0.18	75.00	56.00	0.00	181.00	190.09	386159.00	1.96	492.40	474.00
18	3	1	9990.00	20911.00	153.25	0	Spot (Block18, Row1, Column3)	1448.77	1092.00	887.61	0.12	0.61	406.00	439.20	406.00	70.12	0.03	0.16	95.00	92.00	0.00	686.00	1042.77	935905.00	14.40	619.91	616.00
18	4	1	10285.00	20917.00	146.70	0	Spot (Block18, Row1, Column4)	592.42	595.00	79.72	0.00	0.13	424.00	455.28	424.00	81.08	0.03	0.18	87.00	63.00	0.00	171.00	168.42	348341.00	1.69	516.26	505.00
18	5	1	10591.00	20911.00	145.30	0	Spot (Block18, Row1, Column5)	3833.95	3147.00	2663.18	0.09	0.69	465.00	461.49	465.00	86.49	0.00	0.19	100.00	99.00	0.00	2682.00	3368.95	2212190.00	38.99	1031.58	883.00
18	6	1	10883.00	20912.00	144.35	0	Spot (Block18, Row1, Column6)	2697.52	2453.00	1410.18	0.04	0.52	476.00	469.29	476.00	94.42	0.01	0.20	100.00	100.00	0.00	1977.00	2221.52	1521404.00	23.60	1007.87	876.50
18	7	1	11183.00	20915.00	145.85	0	Spot (Block18, Row1, Column7)	5689.19	5046.00	3076.94	0.05	0.54	485.00	493.09	485.00	180.02	0.01	0.37	100.00	100.00	0.00	4561.00	5204.19	3294039.00	28.86	1528.39	1179.00
18	8	1	11479.00	20920.00	148.45	0	Spot (Block18, Row1, Column8)	48903.66	56237.00	17645.84	0.06	0.36	493.00	524.27	493.00	226.84	0.03	0.43	100.00	100.00	41.50	55744.00	48410.66	29342388.00	213.27	9485.09	7660.50
18	1	2	9396.00	21195.00	222.90	0	Spot (Block18, Row2, Column1)	499.77	491.00	79.65	0.01	0.16	402.00	436.89	402.00	84.83	0.04	0.19	56.00	23.00	0.00	89.00	97.77	712175.00	0.74	453.70	420.00
18	2	2	9692.00	21210.00	142.45	0	Spot (Block18, Row2, Column2)	1227.89	1184.00	367.21	0.02	0.30	407.00	445.06	407.00	105.87	0.04	0.24	99.00	99.00	0.00	777.00	820.89	683933.00	7.39	648.15	653.00
18	3	2	10021.00	21202.00	217.55	0	Spot (Block18, Row2, Column3)	522.87	493.00	93.72	0.03	0.18	420.00	456.43	420.00	109.57	0.04	0.24	36.00	10.00	0.00	73.00	102.87	709537.00	0.61	484.42	484.00
18	4	2	10293.00	21214.00	177.95	0	Spot (Block18, Row2, Column4)	1006.53	962.00	272.29	0.02	0.27	448.50	458.83	448.50	88.73	0.01	0.19	98.00	94.00	0.00	513.50	558.03	892790.00	6.17	626.79	610.00
18	5	2	10597.00	21206.00	194.15	0	Spot (Block18, Row2, Column5)	638.34	610.50	116.63	0.02	0.18	423.00	454.33	423.00	85.96	0.03	0.19	80.00	59.00	0.00	187.50	215.34	679189.00	2.14	519.32	502.00
18	6	2	10889.00	21205.00	189.25	0	Spot (Block18, Row2, Column6)	555.31	510.00	106.31	0.04	0.19	474.00	470.63	474.00	102.36	0.00	0.22	45.00	14.00	0.00	36.00	81.31	560308.00	0.83	502.18	494.00
18	7	2	11192.00	21212.00	161.65	0	Spot (Block18, Row2, Column7)	822.65	784.00	255.85	0.02	0.31	483.00	475.24	483.00	86.68	0.01	0.18	85.00	71.00	0.00	301.00	339.65	597242.00	4.01	555.85	540.00
18	8	2	11492.00	21210.00	216.05	0	Spot (Block18, Row2, Column8)	545.49	506.00	111.85	0.03	0.21	487.00	501.45	487.00	181.27	0.01	0.36	13.00	0.00	0.00	19.00	58.49	726042.00	0.24	523.65	503.00
18	1	3	9393.00	21507.00	150.05	0	Spot (Block18, Row3, Column1)	2020.44	1638.00	1241.02	0.09	0.61	419.00	449.81	419.00	76.91	0.03	0.17	99.00	94.00	0.00	1219.00	1601.44	1250653.00	20.42	733.07	678.00
18	2	3	9687.00	21486.00	198.70	0	Spot (Block18, Row3, Column2)	556.77	512.50	105.95	0.04	0.19	423.00	451.70	423.00	79.68	0.03	0.18	56.00	40.00	0.00	89.50	133.77	625813.00	1.32	503.81	501.00
18	3	3	9979.00	21494.00	159.60	0	Spot (Block18, Row3, Column3)	660.96	603.00	257.06	0.04	0.39	461.00	461.32	461.00	91.06	0.00	0.20	72.00	46.00	0.00	142.00	199.96	464654.00	2.19	544.52	535.50
18	4	3	10290.00	21509.00	146.90	0	Spot (Block18, Row3, Column4)	3144.33	2651.00	1765.30	0.07	0.56	471.50	462.74	471.50	87.54	0.01	0.19	100.00	100.00	0.00	2179.50	2672.83	1852009.00	30.63	999.44	848.00
18	5	3	10603.00	21503.00	205.45	0	Spot (Block18, Row3, Column5)	574.22	581.00	115.22	0.01	0.20	431.50	461.89	431.50	98.55	0.03	0.21	53.00	25.00	0.00	149.50	142.72	690786.00	1.14	497.46	484.00
18	6	3	10890.00	21511.00	192.00	0	Spot (Block18, Row3, Column6)	2970.36	2456.00	1736.17	0.08	0.58	489.00	487.02	489.00	116.21	0.00	0.24	100.00	100.00	0.00	1967.00	2481.36	3098083.00	21.37	1089.09	1101.00
18	7	3	11193.00	21518.00	146.55	0	Spot (Block18, Row3, Column7)	2574.16	2147.00	1598.43	0.08	0.62	489.00	487.36	489.00	120.43	0.00	0.25	100.00	95.00	0.00	1658.00	2085.16	1500733.00	17.33	925.26	870.00
18	8	3	11491.00	21526.00	155.35	0	Spot (Block18, Row3, Column8)	2383.08	2297.00	871.70	0.02	0.37	487.00	483.51	487.00	98.88	0.00	0.20	100.00	100.00	0.00	1810.00	1896.08	1579980.00	19.21	978.86	925.00
18	1	4	9388.00	21800.00	144.75	0	Spot (Block18, Row4, Column1)	2944.22	2507.00	1597.50	0.07	0.54	424.00	452.73	424.00	78.83	0.03	0.17	100.00	100.00	0.00	2083.00	2520.22	1684094.00	31.60	977.35	908.00
18	2	4	9689.00	21810.00	206.05	0	Spot (Block18, Row4, Column2)	594.01	587.00	123.59	0.01	0.21	441.00	456.30	441.00	82.90	0.01	0.18	61.00	35.00	0.00	146.00	153.01	718160.00	1.66	498.95	490.00
18	3	4	9989.00	21807.00	144.00	0	Spot (Block18, Row4, Column3)	7156.28	6703.50	3929.77	0.03	0.55	473.00	463.18	473.00	84.42	0.01	0.18	100.00	100.00	0.00	6230.50	6683.28	4050457.00	79.28	1760.69	1439.00
18	4	4	10263.00	21818.00	172.55	0	Spot (Block18, Row4, Column4)	561.23	585.00	103.22	0.02	0.18	478.00	466.97	478.00	89.90	0.01	0.19	53.00	19.00	0.00	107.00	83.23	464701.00	1.05	512.56	482.00
18	5	4	10571.00	21817.00	200.35	0	Spot (Block18, Row4, Column5)	551.46	504.00	151.20	0.04	0.27	459.00	459.99	459.00	85.95	0.00	0.19	41.00	19.00	0.00	45.00	92.46	627563.00	1.06	497.56	493.00
18	6	4	10887.00	21811.00	209.30	0	Spot (Block18, Row4, Column6)	675.73	662.00	142.61	0.01	0.21	482.00	473.83	482.00	116.69	0.01	0.25	62.00	27.00	0.00	180.00	193.73	843314.00	1.73	496.38	501.00
18	7	4	11181.00	21817.00	147.65	0	Spot (Block18, Row4, Column7)	2504.90	1853.50	1723.84	0.13	0.69	487.00	487.63	487.00	120.62	0.00	0.25	100.00	95.00	0.00	1366.50	2017.90	1507949.00	16.72	825.80	723.00
18	8	4	11490.00	21823.00	152.05	0	Spot (Block18, Row4, Column8)	976.76	890.50	321.61	0.04	0.33	488.00	483.21	488.00	93.94	0.00	0.19	96.00	83.00	0.00	402.50	488.76	619266.00	5.25	636.55	621.00
18	1	5	9392.00	22103.00	177.25	0	Spot (Block18, Row5, Column1)	732.98	643.00	251.68	0.06	0.34	420.00	455.88	420.00	90.99	0.04	0.20	83.00	59.00	0.00	223.00	312.98	643555.00	3.05	496.34	503.00
18	2	5	9686.00	22103.00	148.70	0	Spot (Block18, Row5, Column2)	2638.58	2474.00	924.04	0.03	0.35	478.00	468.86	478.00	92.15	0.01	0.20	100.00	100.00	0.00	1996.00	2160.58	1604255.00	23.55	948.97	906.00
18	3	5	9989.00	22113.00	167.75	0	Spot (Block18, Row5, Column3)	1002.76	883.00	348.61	0.06	0.35	484.00	471.26	484.00	88.48	0.01	0.19	95.00	90.00	0.00	399.00	518.76	783155.00	6.01	610.92	599.00
18	4	5	10290.00	22110.00	147.60	0	Spot (Block18, Row5, Column4)	3603.73	2809.00	2519.52	0.11	0.70	477.00	469.69	477.00	94.56	0.01	0.20	100.00	98.00	0.00	2332.00	3126.73	2137011.00	33.15	966.31	886.00
18	5	5	10590.00	22111.00	142.25	0	Spot (Block18, Row5, Column5)	6973.66	6458.00	3587.37	0.03	0.51	474.00	470.79	474.00	99.87	0.00	0.21	100.00	100.00	0.00	5984.00	6499.66	3842487.00	65.12	1745.34	1387.50
18	6	5	10886.00	22115.00	176.60	0	Spot (Block18, Row5, Column6)	556.29	502.00	113.64	0.04	0.20	475.00	472.23	475.00	97.56	0.00	0.21	43.00	15.00	0.00	27.00	81.29	484531.00	0.86	503.89	495.00
18	7	5	11190.00	22117.00	181.30	0	Spot (Block18, Row5, Column7)	3259.93	2933.00	1591.40	0.05	0.49	486.00	498.35	486.00	119.49	0.01	0.24	100.00	100.00	0.00	2447.00	2773.93	2999135.00	23.11	1137.80	1117.00
18	8	5	11487.00	22115.00	145.20	0	Spot (Block18, Row5, Column8)	4872.62	3753.00	3398.51	0.11	0.70	483.00	480.76	483.00	108.04	0.00	0.22	100.00	100.00	0.00	3270.00	4389.62	2796883.00	40.65	1240.19	1031.00
18	1	6	9384.00	22405.00	188.30	0	Spot (Block18, Row6, Column1)	2570.82	2100.50	1461.97	0.09	0.57	474.00	473.83	474.00	107.43	0.00	0.23	100.00	100.00	0.00	1626.50	2096.82	2555395.00	19.52	1030.26	1010.50
18	2	6	9687.00	22404.00	203.85	0	Spot (Block18, Row6, Column2)	1972.73	1776.00	816.14	0.05	0.41	486.00	483.81	486.00	111.41	0.00	0.23	100.00	99.00	0.00	1290.00	1486.73	2317957.00	13.36	927.74	943.00
18	3	6	9979.00	22409.00	145.40	0	Spot (Block18, Row6, Column3)	3425.76	2811.00	1922.16	0.09	0.56	479.00	469.32	479.00	94.05	0.01	0.20	100.00	100.00	0.00	2332.00	2946.76	1983515.00	31.44	1041.62	954.00
18	4	6	10288.00	22411.00	188.95	0	Spot (Block18, Row6, Column4)	657.70	600.00	179.10	0.04	0.27	472.00	465.74	472.00	92.13	0.01	0.20	63.00	42.00	0.00	128.00	185.70	662959.00	2.08	517.80	500.50
18	5	6	10585.00	22408.00	142.10	0	Spot (Block18, Row6, Column5)	7504.09	6889.00	3764.90	0.04	0.50	457.00	465.22	457.00	97.21	0.01	0.21	100.00	100.00	0.00	6432.00	7047.09	4119745.00	72.41	1924.36	1624.00
18	6	6	10884.00	22413.00	156.90	0	Spot (Block18, Row6, Column6)	756.76	698.50	226.57	0.03	0.30	456.00	465.63	456.00	99.51	0.01	0.21	79.00	61.00	0.00	242.50	300.76	514595.00	2.93	549.21	520.00
18	7	6	11187.00	22415.00	147.10	0	Spot (Block18, Row6, Column7)	3162.49	2733.00	1916.36	0.06	0.61	473.00	474.81	473.00	108.94	0.00	0.23	100.00	100.00	0.00	2260.00	2689.49	1853219.00	24.67	1051.58	926.00
18	8	6	11496.00	22420.00	145.10	0	Spot (Block18, Row6, Column8)	4607.36	3983.50	2938.48	0.06	0.64	478.00	468.58	478.00	91.78	0.01	0.20	100.00	100.00	0.00	3505.50	4129.36	2644622.00	45.09	1277.85	1002.00
18	1	7	9380.00	22705.00	221.75	0	Spot (Block18, Row7, Column1)	636.38	599.00	154.38	0.03	0.24	474.00	466.94	474.00	92.33	0.01	0.20	65.00	38.00	0.00	125.00	162.38	895382.00	1.84	498.82	488.00
18	2	7	9685.00	22696.00	188.65	0	Spot (Block18, Row7, Column2)	651.95	598.00	183.88	0.04	0.28	420.00	456.59	420.00	86.17	0.04	0.19	83.00	53.00	0.00	178.00	231.95	653256.00	2.27	513.41	504.00
18	3	7	10005.00	22739.00	212.90	0	Spot (Block18, Row7, Column3)	528.14	499.00	104.22	0.02	0.20	413.50	450.18	413.50	78.26	0.04	0.17	57.00	36.00	0.00	85.50	114.64	684467.00	1.00	485.02	481.50
18	4	7	10285.00	22718.00	162.55	0	Spot (Block18, Row7, Column4)	608.02	595.00	108.62	0.01	0.18	438.00	459.22	438.00	90.11	0.02	0.20	72.00	35.00	0.00	157.00	170.02	445069.00	1.65	545.59	525.50
18	5	7	10583.00	22708.00	166.15	0	Spot (Block18, Row7, Column5)	997.91	954.00	271.81	0.02	0.27	454.00	466.33	454.00	100.80	0.01	0.22	99.00	94.00	0.00	500.00	543.91	761403.00	5.27	629.36	613.00
18	6	7	10880.00	22712.00	187.75	0	Spot (Block18, Row7, Column6)	2375.99	2412.00	965.10	0.01	0.41	471.00	482.22	471.00	129.39	0.01	0.27	100.00	100.00	0.00	1941.00	1904.99	2359361.00	14.64	944.84	926.00
18	7	7	11172.00	22716.00	147.90	0	Spot (Block18, Row7, Column7)	3233.32	2899.00	1541.27	0.05	0.48	413.00	456.30	413.00	97.74	0.04	0.21	100.00	100.00	0.00	2486.00	2820.32	1936758.00	28.41	1052.01	962.00
18	8	7	11487.00	22720.00	183.95	0	Spot (Block18, Row7, Column8)	910.62	916.00	202.68	0.00	0.22	473.00	466.91	473.00	85.80	0.01	0.18	99.00	90.00	0.00	443.00	437.62	863267.00	5.17	644.30	633.00
18	1	8	9375.00	23001.00	169.90	0	Spot (Block18, Row8, Column1)	887.76	787.00	324.05	0.05	0.37	482.00	472.81	482.00	83.53	0.01	0.18	94.00	81.00	0.00	305.00	405.76	712875.00	4.97	578.78	592.00
18	2	8	9678.00	23005.00	198.90	0	Spot (Block18, Row8, Column2)	648.72	606.00	144.78	0.03	0.22	416.00	450.46	416.00	75.42	0.03	0.17	89.00	69.00	0.00	190.00	232.72	726562.00	2.63	500.03	494.00
18	3	8	9974.00	23011.00	149.90	0	Spot (Block18, Row8, Column3)	2174.92	1652.00	1555.64	0.12	0.72	409.00	446.42	409.00	78.06	0.04	0.17	100.00	96.00	0.00	1243.00	1765.92	1341927.00	22.14	747.47	703.00
18	4	8	10283.00	23006.00	145.55	0	Spot (Block18, Row8, Column4)	4622.91	4326.00	1836.90	0.03	0.40	409.00	447.20	409.00	86.06	0.04	0.19	100.00	100.00	0.00	3917.00	4213.91	2681287.00	48.52	1377.08	1195.00
18	5	8	10573.00	23018.00	177.15	0	Spot (Block18, Row8, Column5)	534.40	508.00	82.75	0.02	0.15	422.00	464.96	422.00	106.91	0.04	0.23	39.00	8.00	0.00	86.00	112.40	469201.00	0.65	506.42	502.00
18	6	8	10886.00	23013.00	173.80	0	Spot (Block18, Row8, Column6)	4275.02	3745.00	2489.82	0.06	0.58	472.00	485.86	472.00	138.74	0.01	0.29	100.00	100.00	0.00	3273.00	3803.02	3603846.00	27.31	1229.95	1191.00
18	7	8	11181.00	23019.00	148.70	0	Spot (Block18, Row8, Column7)	1304.92	1222.00	535.23	0.03	0.41	442.00	467.99	442.00	110.75	0.02	0.24	99.00	90.00	0.00	780.00	862.92	792088.00	7.56	689.01	625.50
18	8	8	11464.00	23024.00	162.20	0	Spot (Block18, Row8, Column8)	700.00	680.00	274.66	0.01	0.39	484.00	480.72	484.00	85.88	0.00	0.18	73.00	52.00	0.00	196.00	216.00	511700.00	2.55	538.16	503.00
19	1	1	13896.00	20925.00	153.20	0	Spot (Block19, Row1, Column1)	20437.70	18325.50	11073.13	0.05	0.54	294.00	298.76	294.00	69.87	0.01	0.23	100.00	100.00	0.00	18031.50	20143.70	13202755.00	288.22	3867.18	3036.00
19	2	1	14190.00	20933.00	146.50	0	Spot (Block19, Row1, Column2)	468.20	466.00	100.77	0.00	0.22	288.00	287.44	288.00	52.79	0.00	0.18	95.00	75.00	0.00	178.00	180.20	272959.00	3.42	339.96	309.50
19	3	1	14490.00	20928.00	192.65	0	Spot (Block19, Row1, Column3)	321.04	312.00	34.09	0.01	0.11	286.00	278.84	286.00	41.68	0.01	0.15	27.00	11.00	0.00	26.00	35.04	336128.00	1.01	294.96	296.00
19	4	1	14796.00	20938.00	155.30	0	Spot (Block19, Row1, Column4)	411.24	403.00	72.67	0.01	0.18	286.00	277.41	286.00	41.64	0.01	0.15	89.00	77.00	0.00	117.00	125.24	272654.00	3.21	328.27	315.00
19	5	1	15097.00	20952.00	171.65	0	Spot (Block19, Row1, Column5)	384.89	392.00	67.47	0.01	0.18	291.00	286.80	291.00	33.66	0.01	0.12	72.00	64.00	0.00	101.00	93.89	314844.00	2.91	315.52	303.00
19	6	1	15384.00	20943.00	170.95	0	Spot (Block19, Row1, Column6)	409.44	389.00	74.01	0.02	0.18	295.00	293.38	295.00	33.81	0.00	0.12	87.00	77.00	0.00	94.00	114.44	333692.00	3.43	327.06	316.50
19	7	1	15690.00	20937.00	150.90	0	Spot (Block19, Row1, Column7)	510.00	473.50	144.76	0.03	0.28	299.00	317.38	299.00	145.65	0.03	0.46	61.00	23.00	0.00	174.50	211.00	319258.00	1.32	373.27	354.00
19	8	1	15979.00	20944.00	149.95	0	Spot (Block19, Row1, Column8)	50573.11	57298.00	16254.19	0.05	0.32	303.00	340.02	303.00	188.35	0.05	0.55	100.00	100.00	41.90	56995.00	50270.11	30900384.00	266.70	9937.01	6895.00
19	1	2	13871.00	21259.00	182.55	0	Spot (Block19, Row2, Column1)	340.30	324.00	44.81	0.02	0.13	294.00	294.49	294.00	49.22	0.00	0.17	39.00	14.00	0.00	30.00	46.30	317838.00	0.93	311.86	302.00
19	2	2	14181.00	21212.00	118.10	0	Spot (Block19, Row2, Column2)	347.19	320.00	53.66	0.04	0.15	288.00	283.07	288.00	37.67	0.01	0.13	45.00	41.00	0.00	32.00	59.19	127767.00	1.70	312.88	306.00
19	3	2	14501.00	21229.00	188.15	0	Spot (Block19, Row2, Column3)	326.14	309.00	44.11	0.02	0.14	283.00	277.40	283.00	43.15	0.01	0.16	29.00	22.00	0.00	26.00	43.14	324836.00	1.13	297.18	293.00
19	4	2	14819.00	21259.00	243.90	0	Spot (Block19, Row2, Column4)	310.30	296.00	44.05	0.02	0.14	286.00	280.51	286.00	43.78	0.01	0.16	21.00	15.00	0.00	10.00	24.30	534958.00	0.68	278.10	282.00
19	5	2	15094.00	21231.00	197.00	0	Spot (Block19, Row2, Column5)	546.91	512.00	124.11	0.03	0.23	292.00	287.52	292.00	35.88	0.01	0.12	99.00	98.00	0.00	220.00	254.91	600511.00	7.23	367.21	379.00
19	6	2	15376.00	21250.00	189.10	0	Spot (Block19, Row2, Column6)	344.38	327.00	44.54	0.02	0.13	293.00	297.51	293.00	57.82	0.01	0.19	41.00	6.00	0.00	34.00	51.38	347483.00	0.81	309.86	307.00
19	7	2	15703.00	21238.00	203.30	0	Spot (Block19, Row2, Column7)	342.63	323.00	48.57	0.03	0.14	292.00	289.29	292.00	34.04	0.00	0.12	46.00	38.00	0.00	31.00	50.63	401901.00	1.57	306.20	299.50
19	8	2	16021.00	21216.00	179.45	0	Spot (Block19, Row2, Column8)	355.44	348.00	54.87	0.01	0.15	302.00	324.47	302.00	148.41	0.03	0.46	3.00	0.00	0.00	46.00	53.44	320958.00	0.21	328.19	314.00
19	1	3	13901.00	21526.00	152.40	0	Spot (Block19, Row3, Column1)	412.03	404.00	74.94	0.01	0.18	291.00	287.65	291.00	32.08	0.01	0.11	86.00	80.00	0.00	113.00	121.03	261228.00	3.88	337.32	315.00
19	2	3	14222.00	21550.00	193.90	0	Spot (Block19, Row3, Column2)	329.09	313.00	47.79	0.02	0.15	289.00	284.69	289.00	37.54	0.01	0.13	35.00	25.00	0.00	24.00	40.09	349497.00	1.18	293.20	291.00
19	3	3	14473.00	21529.00	166.15	0	Spot (Block19, Row3, Column3)	434.19	403.00	90.87	0.03	0.21	283.00	278.79	283.00	34.80	0.01	0.12	95.00	84.00	0.00	120.00	151.19	332591.00	4.47	335.20	320.00
19	4	3	14790.00	21533.00	153.85	0	Spot (Block19, Row3, Column4)	408.90	396.00	86.09	0.01	0.21	285.00	280.05	285.00	32.13	0.01	0.11	79.00	72.00	0.00	111.00	123.90	265787.00	4.01	317.98	311.00
19	5	3	15094.00	21540.00	163.25	0	Spot (Block19, Row3, Column5)	416.22	391.00	125.84	0.03	0.30	293.00	297.72	293.00	55.17	0.01	0.19	78.00	35.00	0.00	98.00	123.22	307590.00	2.15	326.22	317.00
19	6	3	15391.00	21538.00	169.15	0	Spot (Block19, Row3, Column6)	2736.31	2414.00	1405.45	0.05	0.51	294.00	306.98	294.00	73.24	0.02	0.24	100.00	100.00	0.00	2120.00	2442.31	2183577.00	33.17	759.16	769.00
19	7	3	15707.00	21535.00	253.40	0	Spot (Block19, Row3, Column7)	320.54	305.00	57.35	0.02	0.18	294.00	298.16	294.00	53.30	0.01	0.18	28.00	11.00	0.00	11.00	26.54	595246.00	0.42	286.93	290.00
19	8	3	15989.00	21554.00	165.00	0	Spot (Block19, Row3, Column8)	619.64	588.00	200.17	0.02	0.32	302.00	305.91	302.00	36.70	0.01	0.12	97.00	97.00	0.00	286.00	317.64	469069.00	8.55	396.47	401.50
19	1	4	13882.00	21826.00	162.35	0	Spot (Block19, Row4, Column1)	425.22	395.00	113.70	0.03	0.27	291.00	289.05	291.00	32.94	0.00	0.11	88.00	80.00	0.00	104.00	134.22	309137.00	4.13	331.96	311.00
19	2	4	14191.00	21827.00	184.65	0	Spot (Block19, Row4, Column2)	451.73	412.50	105.48	0.04	0.23	289.00	284.90	289.00	33.76	0.01	0.12	90.00	85.00	0.00	123.50	162.73	430048.00	4.94	342.05	317.50
19	3	4	14490.00	21833.00	153.75	0	Spot (Block19, Row4, Column3)	845.40	802.00	280.74	0.02	0.33	288.00	285.29	288.00	35.52	0.00	0.12	100.00	100.00	0.00	514.00	557.40	551203.00	15.77	411.04	394.00
19	4	4	14801.00	21818.00	178.70	0	Spot (Block19, Row4, Column4)	327.59	306.00	47.78	0.03	0.15	287.00	282.07	287.00	33.73	0.01	0.12	36.00	33.00	0.00	19.00	40.59	293848.00	1.35	301.31	297.00
19	5	4	15081.00	21837.00	147.85	0	Spot (Block19, Row4, Column5)	390.52	390.50	66.96	0.00	0.17	291.00	285.71	291.00	32.67	0.01	0.11	79.00	67.00	0.00	99.50	99.52	234313.00	3.21	330.77	315.00
19	6	4	15392.00	21832.00	191.95	0	Spot (Block19, Row4, Column6)	584.51	586.00	113.38	0.00	0.19	295.00	300.96	295.00	54.38	0.01	0.18	99.00	97.00	0.00	291.00	289.51	609058.00	5.21	391.77	390.50
19	7	4	15702.00	21848.00	158.65	0	Spot (Block19, Row4, Column7)	396.23	379.00	119.13	0.02	0.30	299.00	304.08	299.00	42.96	0.01	0.14	61.00	45.00	0.00	80.00	97.23	276173.00	2.15	336.83	313.00
19	8	4	15978.00	21865.00	198.20	0	Spot (Block19, Row4, Column8)	343.25	321.00	50.01	0.03	0.15	299.00	302.23	299.00	32.02	0.00	0.11	42.00	35.00	0.00	22.00	44.25	381348.00	1.28	304.08	302.00
19	1	5	13894.00	22129.00	153.45	0	Spot (Block19, Row5, Column1)	534.70	500.00	127.09	0.03	0.24	293.00	295.57	293.00	50.62	0.00	0.17	97.00	91.00	0.00	207.00	241.70	348626.00	4.72	359.60	363.00
19	2	5	14185.00	22129.00	153.30	0	Spot (Block19, Row5, Column2)	742.05	735.50	212.81	0.00	0.29	293.00	293.23	293.00	37.44	0.00	0.13	100.00	99.00	0.00	442.50	449.05	482334.00	11.99	428.52	399.00
19	3	5	14491.00	22133.00	161.80	0	Spot (Block19, Row5, Column3)	748.72	703.00	249.18	0.03	0.33	293.00	292.10	293.00	35.25	0.00	0.12	99.00	99.00	0.00	410.00	455.72	539829.00	12.96	405.87	404.00
19	4	5	14790.00	22129.00	166.95	0	Spot (Block19, Row5, Column4)	406.64	390.00	76.61	0.02	0.19	290.00	285.36	290.00	36.13	0.01	0.13	84.00	74.00	0.00	100.00	116.64	314336.00	3.36	332.54	313.00
19	5	5	15095.00	22134.00	146.65	0	Spot (Block19, Row5, Column5)	1143.31	1056.00	474.11	0.03	0.41	289.00	283.89	289.00	35.64	0.01	0.13	100.00	100.00	0.00	767.00	854.31	671124.00	24.12	492.25	448.00
19	6	5	15386.00	22143.00	164.10	0	Spot (Block19, Row5, Column6)	378.34	388.00	70.02	0.01	0.19	296.00	295.70	296.00	40.09	0.00	0.14	60.00	55.00	0.00	92.00	82.34	282241.00	2.06	312.11	304.00
19	7	5	15689.00	22137.00	172.40	0	Spot (Block19, Row5, Column7)	1940.71	1789.00	895.09	0.04	0.46	300.00	307.34	300.00	49.99	0.01	0.16	100.00	100.00	0.00	1489.00	1640.71	1614672.00	32.68	675.94	683.00
19	8	5	16002.00	22138.00	148.75	0	Spot (Block19, Row5, Column8)	426.09	402.00	87.79	0.03	0.21	298.00	303.89	298.00	43.52	0.01	0.14	83.00	66.00	0.00	104.00	128.09	259914.00	2.81	343.02	328.00
19	1	6	13886.00	22431.00	167.45	0	Spot (Block19, Row6, Column1)	2206.47	1921.00	1211.40	0.06	0.55	297.00	309.75	297.00	68.11	0.02	0.22	100.00	100.00	0.00	1624.00	1909.47	1723250.00	27.85	676.02	646.00
19	2	6	14187.00	22432.00	182.90	0	Spot (Block19, Row6, Column2)	1046.77	1006.00	347.75	0.02	0.33	294.00	303.93	294.00	59.00	0.01	0.19	100.00	100.00	0.00	712.00	752.77	980827.00	12.59	511.17	494.00
19	3	6	14485.00	22432.00	155.55	0	Spot (Block19, Row6, Column3)	493.84	483.00	119.01	0.01	0.24	295.00	295.60	295.00	36.58	0.00	0.12	96.00	90.00	0.00	188.00	198.84	328897.00	5.42	352.33	343.50
19	4	6	14802.00	22431.00	205.25	0	Spot (Block19, Row6, Column4)	354.44	335.50	56.79	0.02	0.16	292.00	289.95	292.00	37.16	0.00	0.13	52.00	42.00	0.00	43.50	62.44	423914.00	1.74	311.82	305.00
19	5	6	15089.00	22434.00	143.50	0	Spot (Block19, Row6, Column5)	1002.70	931.00	352.55	0.03	0.35	286.00	284.09	286.00	36.62	0.00	0.13	100.00	100.00	0.00	645.00	716.70	564520.00	19.62	457.63	426.00
19	6	6	15409.00	22434.00	231.55	0	Spot (Block19, Row6, Column6)	337.76	318.00	47.13	0.03	0.14	292.00	289.57	292.00	41.76	0.00	0.14	39.00	31.00	0.00	26.00	45.76	523524.00	1.15	305.22	300.00
19	7	6	15680.00	22437.00	168.65	0	Spot (Block19, Row6, Column7)	394.08	395.00	56.42	0.00	0.14	297.00	298.91	297.00	45.77	0.00	0.15	77.00	61.00	0.00	98.00	97.08	308958.00	2.08	332.15	316.00
19	8	6	16010.00	22448.00	155.75	0	Spot (Block19, Row6, Column8)	389.39	391.00	53.60	0.00	0.14	297.00	299.38	297.00	36.17	0.00	0.12	81.00	67.00	0.00	94.00	92.39	260499.00	2.49	331.62	319.00
19	1	7	13888.00	22726.00	175.15	0	Spot (Block19, Row7, Column1)	524.23	505.00	115.06	0.02	0.22	302.00	313.38	302.00	51.69	0.02	0.16	98.00	87.00	0.00	203.00	222.23	448220.00	4.08	373.63	387.00
19	2	7	14190.00	22729.00	199.70	0	Spot (Block19, Row7, Column2)	336.75	318.00	45.27	0.02	0.13	295.00	296.62	295.00	38.07	0.00	0.13	40.00	32.00	0.00	23.00	41.75	380191.00	1.05	321.83	309.00
19	3	7	14478.00	22710.00	231.90	0	Spot (Block19, Row7, Column3)	319.48	304.00	48.23	0.02	0.15	292.00	289.79	292.00	34.23	0.00	0.12	24.00	20.00	0.00	12.00	27.48	495201.00	0.87	299.32	297.00
19	4	7	14786.00	22729.00	191.85	0	Spot (Block19, Row7, Column4)	340.87	323.00	52.82	0.02	0.15	291.00	288.05	291.00	32.52	0.00	0.11	49.00	33.00	0.00	32.00	49.87	354508.00	1.62	302.22	298.00
19	5	7	15077.00	22742.00	191.30	0	Spot (Block19, Row7, Column5)	346.69	319.00	53.77	0.04	0.16	293.00	293.74	293.00	41.12	0.00	0.14	43.00	38.00	0.00	26.00	53.69	357785.00	1.29	313.40	302.00
19	6	7	15382.00	22736.00	178.20	0	Spot (Block19, Row7, Column6)	1204.75	1136.00	437.83	0.03	0.36	296.00	308.50	296.00	72.32	0.02	0.23	100.00	100.00	0.00	840.00	908.75	1071019.00	12.39	534.08	515.00
19	7	7	15672.00	22751.00	187.30	0	Spot (Block19, Row7, Column7)	402.08	396.00	77.17	0.01	0.19	296.00	299.51	296.00	41.60	0.01	0.14	73.00	64.00	0.00	100.00	106.08	397659.00	2.47	334.15	313.00
19	8	7	15990.00	22736.00	198.35	0	Spot (Block19, Row7, Column8)	750.51	706.00	181.41	0.03	0.24	298.00	301.12	298.00	32.40	0.00	0.11	99.00	99.00	0.00	408.00	452.51	834570.00	13.87	442.96	412.00
19	1	8	13875.00	23031.00	147.80	0	Spot (Block19, Row8, Column1)	832.16	764.50	302.31	0.04	0.36	305.00	316.80	305.00	39.64	0.02	0.13	100.00	99.00	0.00	459.50	527.16	495968.00	13.00	441.66	425.00
19	2	8	14164.00	23034.00	203.85	0	Spot (Block19, Row8, Column2)	361.82	366.00	61.64	0.00	0.17	299.00	302.65	299.00	33.61	0.01	0.11	57.00	49.00	0.00	67.00	62.82	430930.00	1.76	334.64	322.50
19	3	8	14473.00	23045.00	201.05	0	Spot (Block19, Row8, Column3)	356.02	365.00	54.61	0.01	0.15	293.00	294.33	293.00	35.65	0.00	0.12	55.00	50.00	0.00	72.00	63.02	408358.00	1.73	311.96	301.00
19	4	8	14788.00	23035.00	154.60	0	Spot (Block19, Row8, Column4)	1201.99	1146.50	500.92	0.02	0.42	294.00	296.77	294.00	36.98	0.00	0.12	100.00	100.00	0.00	852.50	907.99	786100.00	24.48	507.69	479.00
19	5	8	15077.00	23044.00	144.65	0	Spot (Block19, Row8, Column5)	356.48	361.50	47.65	0.01	0.13	299.00	307.14	299.00	58.43	0.01	0.19	50.00	7.00	0.00	62.50	57.48	202483.00	0.84	325.53	305.00
19	6	8	15384.00	23036.00	157.10	0	Spot (Block19, Row8, Column6)	4518.94	3852.00	2537.99	0.07	0.56	298.00	317.68	298.00	79.35	0.03	0.25	100.00	100.00	0.00	3554.00	4220.94	3090955.00	52.95	979.19	915.50
19	7	8	15694.00	23032.00	173.85	0	Spot (Block19, Row8, Column7)	383.74	383.00	59.58	0.00	0.16	296.00	305.76	296.00	57.25	0.01	0.19	73.00	18.00	0.00	87.00	87.74	323109.00	1.36	323.07	311.00
19	8	8	15967.00	23051.00	153.85	0	Spot (Block19, Row8, Column8)	532.44	488.00	240.13	0.04	0.45	301.00	308.00	301.00	35.45	0.01	0.12	95.00	90.00	0.00	187.00	231.44	343959.00	6.33	369.93	339.50
20	1	1	18399.00	20948.00	154.60	0	Spot (Block20, Row1, Column1)	20977.98	19100.00	10869.58	0.04	0.52	213.00	225.99	213.00	70.27	0.03	0.31	100.00	100.00	0.00	18887.00	20764.98	13803511.00	295.31	3836.69	2873.00
20	2	1	18689.00	20955.00	149.80	0	Spot (Block20, Row1, Column2)	672.03	667.00	224.81	0.00	0.33	211.00	220.49	211.00	46.17	0.02	0.21	100.00	99.00	0.00	456.00	461.03	409267.00	9.78	333.40	312.00
20	3	1	18994.00	20957.00	149.35	0	Spot (Block20, Row1, Column3)	817.72	767.00	371.14	0.03	0.45	209.00	212.52	209.00	22.44	0.01	0.11	100.00	100.00	0.00	558.00	608.72	500443.00	26.96	347.27	327.50
20	4	1	19285.00	20956.00	151.65	0	Spot (Block20, Row1, Column4)	566.63	556.00	156.61	0.01	0.28	211.00	214.25	211.00	24.20	0.01	0.11	100.00	100.00	0.00	345.00	355.63	357544.00	14.56	306.99	291.00
20	5	1	19596.00	20961.00	148.35	0	Spot (Block20, Row1, Column5)	1670.19	1416.00	1003.52	0.07	0.60	213.00	218.01	213.00	25.10	0.01	0.12	100.00	100.00	0.00	1203.00	1457.19	1010462.00	57.84	517.43	443.00
20	6	1	19892.00	20962.00	147.10	0	Spot (Block20, Row1, Column6)	1392.52	1247.00	660.76	0.05	0.47	218.00	223.45	218.00	30.83	0.01	0.14	100.00	100.00	0.00	1029.00	1174.52	831335.00	37.92	505.02	386.00
20	7	1	20188.00	20961.00	147.55	0	Spot (Block20, Row1, Column7)	3748.10	3482.00	1997.20	0.03	0.53	219.00	237.37	219.00	121.53	0.03	0.51	100.00	100.00	0.00	3263.00	3529.10	2211379.00	28.89	1171.09	724.50
20	8	1	20478.00	20966.00	151.75	0	Spot (Block20, Row1, Column8)	49989.49	56112.00	16635.63	0.05	0.33	247.00	276.25	247.00	178.64	0.05	0.65	100.00	100.00	41.27	55865.00	49742.49	31493604.00	278.28	9425.71	8197.00
20	1	2	18410.00	21222.00	103.35	0	Spot (Block20, Row2, Column1)	258.28	260.00	26.48	0.00	0.10	211.00	218.95	211.00	52.32	0.02	0.24	45.00	0.00	0.00	49.00	47.28	70251.00	0.75	230.82	228.00
20	2	2	18695.00	21257.00	142.45	0	Spot (Block20, Row2, Column2)	849.37	867.00	229.08	0.01	0.27	213.00	216.32	213.00	25.16	0.01	0.12	100.00	100.00	0.00	654.00	636.37	469704.00	25.16	374.98	370.00
20	3	2	18993.00	21253.00	178.95	0	Spot (Block20, Row2, Column3)	296.27	289.00	43.17	0.01	0.15	211.00	217.91	211.00	27.70	0.01	0.13	95.00	81.00	0.00	78.00	85.27	266344.00	2.83	234.93	230.00
20	4	2	19296.00	21259.00	170.80	0	Spot (Block20, Row2, Column4)	715.11	690.00	211.94	0.02	0.30	211.00	217.70	211.00	25.97	0.01	0.12	100.00	100.00	0.00	479.00	504.11	581386.00	19.15	345.67	327.00
20	5	2	19595.00	21261.00	201.90	0	Spot (Block20, Row2, Column5)	342.17	330.00	51.71	0.02	0.15	215.00	218.76	215.00	23.77	0.01	0.11	98.00	97.00	0.00	115.00	127.17	396230.00	5.19	249.99	240.00
20	6	2	19888.00	21253.00	150.50	0	Spot (Block20, Row2, Column6)	469.25	472.00	124.21	0.00	0.26	216.00	220.85	216.00	25.27	0.01	0.11	100.00	100.00	0.00	256.00	253.25	291876.00	9.83	291.75	281.00
20	7	2	20191.00	21257.00	154.30	0	Spot (Block20, Row2, Column7)	545.07	516.50	175.87	0.02	0.32	213.00	218.02	213.00	26.43	0.01	0.12	100.00	100.00	0.00	303.50	332.07	356479.00	12.37	298.16	286.50
20	8	2	20493.00	21264.00	147.00	-50	Spot (Block20, Row2, Column8)	257.20	260.00	30.15	0.00	0.12	226.00	247.09	226.00	127.24	0.04	0.51	0.00	0.00	0.00	34.00	31.20	151750.00	0.08	243.64	237.00
20	1	3	18393.00	21550.00	151.30	0	Spot (Block20, Row3, Column1)	1505.56	1321.00	809.25	0.06	0.54	211.00	212.92	211.00	19.36	0.00	0.09	100.00	100.00	0.00	1110.00	1294.56	942480.00	66.76	491.34	447.00
20	2	3	18697.00	21551.00	166.50	0	Spot (Block20, Row3, Column2)	306.67	297.00	42.58	0.01	0.14	210.00	213.98	210.00	23.55	0.01	0.11	97.00	93.00	0.00	87.00	96.67	235525.00	3.94	246.75	239.00
20	3	3	18989.00	21553.00	155.25	0	Spot (Block20, Row3, Column3)	567.21	480.00	499.63	0.07	0.88	211.00	216.54	211.00	27.06	0.01	0.12	100.00	98.00	0.00	269.00	356.21	374925.00	12.96	305.70	286.50
20	4	3	19291.00	21559.00	147.50	0	Spot (Block20, Row3, Column4)	1418.29	1304.00	650.85	0.04	0.46	214.00	219.21	214.00	26.51	0.01	0.12	100.00	100.00	0.00	1090.00	1204.29	841046.00	45.23	520.23	470.50
20	5	3	19602.00	21556.00	153.05	0	Spot (Block20, Row3, Column5)	389.80	382.00	96.51	0.01	0.25	216.00	220.70	216.00	26.08	0.01	0.12	98.00	97.00	0.00	166.00	173.80	250251.00	6.48	273.84	278.00
20	6	3	19896.00	21558.00	182.80	0	Spot (Block20, Row3, Column6)	698.90	627.00	261.48	0.05	0.37	215.00	221.70	215.00	29.23	0.01	0.13	100.00	100.00	0.00	412.00	483.90	653470.00	16.32	356.63	363.00
20	7	3	20199.00	21567.00	147.60	0	Spot (Block20, Row3, Column7)	1386.06	1252.00	729.10	0.04	0.53	216.00	221.90	216.00	27.09	0.01	0.12	100.00	100.00	0.00	1036.00	1170.06	823317.00	42.97	491.68	460.00
20	8	3	20491.00	21572.00	165.60	0	Spot (Block20, Row3, Column8)	390.66	383.00	78.04	0.01	0.20	223.00	227.75	223.00	23.57	0.01	0.10	99.00	99.00	0.00	160.00	167.66	296120.00	6.91	279.13	285.00
20	1	4	18393.00	21850.00	146.25	0	Spot (Block20, Row4, Column1)	1348.07	1271.50	634.34	0.03	0.47	211.00	214.28	211.00	22.15	0.01	0.10	100.00	100.00	0.00	1060.50	1137.07	784579.00	51.20	525.79	452.00
20	2	4	18695.00	21850.00	172.85	0	Spot (Block20, Row4, Column2)	304.31	301.00	29.18	0.00	0.10	209.00	212.21	209.00	26.83	0.01	0.13	99.00	94.00	0.00	92.00	95.31	254709.00	3.43	250.12	246.00
20	3	4	18990.00	21855.00	147.30	0	Spot (Block20, Row4, Column3)	5829.65	5528.00	2896.93	0.02	0.50	211.00	216.70	211.00	30.75	0.01	0.14	100.00	100.00	0.00	5317.00	5618.65	3439496.00	182.56	1412.52	1112.00
20	4	4	19274.00	21865.00	168.55	0	Spot (Block20, Row4, Column4)	291.12	296.00	34.27	0.01	0.12	213.00	217.49	213.00	27.41	0.01	0.13	88.00	81.00	0.00	83.00	78.12	229113.00	2.69	246.31	232.00
20	5	4	19567.00	21849.00	164.45	0	Spot (Block20, Row4, Column5)	287.52	285.00	90.43	0.00	0.31	216.00	219.51	216.00	26.94	0.01	0.12	80.00	67.00	0.00	69.00	71.52	215643.00	2.52	239.95	233.00
20	6	4	19898.00	21856.00	191.00	0	Spot (Block20, Row4, Column6)	562.67	584.00	148.30	0.02	0.26	217.00	222.70	217.00	27.22	0.01	0.12	100.00	99.00	0.00	367.00	345.67	580111.00	12.49	302.62	293.00
20	7	4	20185.00	21863.00	146.15	0	Spot (Block20, Row4, Column7)	1112.26	949.50	626.41	0.07	0.56	223.00	230.22	223.00	30.33	0.01	0.13	100.00	100.00	0.00	726.50	889.26	647336.00	29.08	403.29	361.00
20	8	4	20493.00	21873.00	155.40	0	Spot (Block20, Row4, Column8)	539.72	523.00	136.55	0.01	0.25	227.00	233.23	227.00	27.57	0.01	0.12	100.00	100.00	0.00	296.00	312.72	358917.00	11.12	318.06	307.00
20	1	5	18390.00	22153.00	146.00	0	Spot (Block20, Row5, Column1)	1242.57	1120.50	576.49	0.04	0.46	211.00	214.94	211.00	24.62	0.01	0.11	100.00	100.00	0.00	909.50	1031.57	720693.00	41.74	450.80	389.00
20	2	5	18692.00	22151.00	163.15	0	Spot (Block20, Row5, Column2)	402.48	395.00	85.52	0.01	0.21	210.00	212.96	210.00	21.80	0.01	0.10	99.00	98.00	0.00	185.00	192.48	295017.00	8.69	267.96	279.00
20	3	5	18989.00	22157.00	160.00	0	Spot (Block20, Row5, Column3)	498.49	478.00	119.45	0.02	0.24	212.00	217.58	212.00	28.64	0.01	0.13	100.00	100.00	0.00	266.00	286.49	352929.00	9.81	304.41	294.00
20	4	5	19289.00	22156.00	154.10	0	Spot (Block20, Row5, Column4)	1002.83	871.00	507.01	0.06	0.51	213.00	219.64	213.00	34.35	0.01	0.16	100.00	100.00	0.00	658.00	789.83	654851.00	22.80	368.63	359.00
20	5	5	19590.00	22155.00	146.25	0	Spot (Block20, Row5, Column5)	7368.09	6619.00	4102.92	0.05	0.56	218.00	226.12	218.00	43.51	0.02	0.19	100.00	100.00	0.00	6401.00	7150.09	4302964.00	164.13	1648.95	1184.00
20	6	5	19896.00	22164.00	150.50	0	Spot (Block20, Row5, Column6)	484.47	473.00	131.21	0.01	0.27	224.00	232.75	224.00	32.76	0.02	0.14	99.00	98.00	0.00	249.00	260.47	301339.00	7.68	289.92	295.50
20	7	5	20191.00	22162.00	184.50	0	Spot (Block20, Row5, Column7)	849.33	831.50	266.98	0.01	0.31	229.00	238.63	229.00	35.05	0.02	0.15	100.00	100.00	0.00	602.50	620.33	806864.00	17.42	412.45	401.50
20	8	5	20491.00	22164.00	146.30	0	Spot (Block20, Row5, Column8)	2357.77	2072.50	1466.56	0.06	0.62	225.00	232.76	225.00	30.50	0.01	0.13	100.00	100.00	0.00	1847.50	2132.77	1372221.00	69.68	691.85	490.00
20	1	6	18390.00	22452.00	181.95	0	Spot (Block20, Row6, Column1)	645.83	607.50	232.22	0.03	0.36	209.00	213.16	209.00	28.04	0.01	0.13	100.00	100.00	0.00	398.50	436.83	599333.00	15.43	338.09	324.00
20	2	6	18688.00	22454.00	200.55	0	Spot (Block20, Row6, Column2)	601.14	580.00	186.67	0.02	0.31	211.00	217.41	211.00	30.33	0.01	0.14	100.00	100.00	0.00	369.00	390.14	685903.00	12.65	321.00	308.00
20	3	6	18976.00	22455.00	146.95	0	Spot (Block20, Row6, Column3)	2469.35	2313.50	1194.25	0.03	0.48	212.00	217.04	212.00	27.10	0.01	0.12	100.00	100.00	0.00	2101.50	2257.35	1451980.00	83.11	817.99	583.00
20	4	6	19299.00	22456.00	177.05	0	Spot (Block20, Row6, Column4)	449.35	400.00	162.46	0.05	0.36	212.00	218.77	212.00	34.54	0.01	0.16	99.00	95.00	0.00	188.00	237.35	393185.00	6.68	277.76	275.00
20	5	6	19586.00	22458.00	145.80	0	Spot (Block20, Row6, Column5)	7748.42	7210.00	4106.35	0.03	0.53	219.00	227.61	219.00	43.21	0.02	0.19	100.00	100.00	0.00	6991.00	7529.42	4494084.00	174.04	1780.06	1239.00
20	6	6	19888.00	22459.00	164.60	0	Spot (Block20, Row6, Column6)	427.43	380.00	133.73	0.05	0.31	223.00	230.16	223.00	30.79	0.01	0.13	99.00	94.00	0.00	157.00	204.43	320997.00	6.41	277.67	279.00
20	7	6	20188.00	22462.00	147.90	0	Spot (Block20, Row6, Column7)	2082.02	1907.50	1141.67	0.04	0.55	224.00	233.90	224.00	35.53	0.02	0.15	100.00	100.00	0.00	1683.50	1858.02	1245046.00	52.01	688.61	572.50
20	8	6	20496.00	22466.00	148.00	0	Spot (Block20, Row6, Column8)	2651.72	2295.50	1555.48	0.06	0.59	224.00	230.47	224.00	26.83	0.01	0.12	100.00	100.00	0.00	2071.50	2427.72	1591031.00	90.26	764.72	653.00
20	1	7	18381.00	22756.00	176.20	0	Spot (Block20, Row7, Column1)	327.56	308.50	59.00	0.03	0.18	212.00	215.00	212.00	23.01	0.01	0.11	99.00	94.00	0.00	96.50	115.56	284323.00	4.89	247.83	246.00
20	2	7	18682.00	22753.00	183.15	0	Spot (Block20, Row7, Column2)	282.54	286.00	37.34	0.01	0.13	209.00	211.60	209.00	19.74	0.01	0.09	91.00	80.00	0.00	77.00	73.54	265587.00	3.59	229.15	225.00
20	3	7	19005.00	22765.00	229.50	0	Spot (Block20, Row7, Column3)	230.98	227.00	23.54	0.01	0.10	210.00	213.25	210.00	20.83	0.01	0.10	45.00	22.00	0.00	17.00	20.98	348311.00	0.85	214.72	212.00
20	4	7	19294.00	22755.00	196.60	0	Spot (Block20, Row7, Column4)	269.85	277.00	29.47	0.01	0.11	212.00	217.02	212.00	23.66	0.01	0.11	82.00	66.00	0.00	65.00	57.85	295751.00	2.23	231.78	225.00
20	5	7	19587.00	22759.00	175.45	0	Spot (Block20, Row7, Column5)	651.91	633.00	207.70	0.01	0.32	217.00	225.47	217.00	31.96	0.02	0.14	100.00	100.00	0.00	416.00	434.91	558685.00	13.34	338.87	323.00
20	6	7	19885.00	22759.00	190.50	0	Spot (Block20, Row7, Column6)	693.19	668.50	217.68	0.02	0.31	223.00	235.17	223.00	40.68	0.02	0.17	100.00	100.00	0.00	445.50	470.19	708440.00	11.26	357.54	370.00
20	7	7	20178.00	22762.00	151.35	0	Spot (Block20, Row7, Column7)	2054.07	1832.50	1163.14	0.05	0.57	222.00	230.32	222.00	34.51	0.02	0.15	100.00	100.00	0.00	1610.50	1832.07	1289956.00	52.84	707.44	480.50
20	8	7	20493.00	22764.00	191.10	0	Spot (Block20, Row7, Column8)	1082.63	1050.00	356.04	0.01	0.33	221.00	225.53	221.00	23.28	0.01	0.10	100.00	100.00	0.00	829.00	861.63	1112943.00	36.81	466.90	393.00
20	1	8	18374.00	23058.00	144.25	0	Spot (Block20, Row8, Column1)	767.38	736.00	303.70	0.02	0.40	214.00	217.70	214.00	21.87	0.01	0.10	100.00	100.00	0.00	522.00	553.38	436642.00	25.14	339.46	308.00
20	2	8	18678.00	23055.00	164.35	0	Spot (Block20, Row8, Column2)	446.08	424.00	128.08	0.02	0.29	214.00	218.28	214.00	21.83	0.01	0.10	100.00	99.00	0.00	210.00	232.08	335003.00	10.43	280.53	285.50
20	3	8	18975.00	23054.00	149.85	0	Spot (Block20, Row8, Column3)	1057.25	930.00	588.76	0.06	0.56	213.00	216.94	213.00	21.93	0.01	0.10	100.00	100.00	0.00	717.00	844.25	643866.00	38.32	392.03	364.00
20	4	8	19282.00	23055.00	156.85	0	Spot (Block20, Row8, Column4)	648.06	599.50	193.11	0.03	0.30	215.00	218.53	215.00	21.60	0.01	0.10	100.00	99.00	0.00	384.50	433.06	441975.00	19.88	318.83	301.50
20	5	8	19561.00	23050.00	222.70	0	Spot (Block20, Row8, Column5)	253.35	254.00	28.14	0.00	0.11	217.00	223.23	217.00	27.30	0.01	0.12	57.00	33.00	0.00	37.00	36.35	360513.00	1.10	229.72	225.00
20	6	8	19887.00	23061.00	161.85	0	Spot (Block20, Row8, Column6)	1058.03	1033.50	391.30	0.01	0.37	219.00	228.32	219.00	36.13	0.02	0.16	100.00	100.00	0.00	814.50	839.03	763898.00	22.97	412.46	397.00
20	7	8	20185.00	23058.00	149.70	0	Spot (Block20, Row8, Column7)	812.18	728.00	336.19	0.05	0.41	219.00	225.29	219.00	32.01	0.01	0.14	100.00	100.00	0.00	509.00	593.18	498679.00	18.34	355.44	350.50
20	8	8	20462.00	23071.00	166.35	0	Spot (Block20, Row8, Column8)	418.98	380.00	267.27	0.04	0.64	219.00	222.47	219.00	20.38	0.01	0.09	100.00	99.00	0.00	161.00	199.98	321359.00	9.64	272.34	273.00
21	1	1	4871.00	25374.00	148.10	0	Spot (Block21, Row1, Column1)	22175.41	19567.50	11871.45	0.05	0.54	261.00	268.62	261.00	79.99	0.01	0.30	100.00	100.00	0.00	19306.50	21914.41	13260895.00	273.86	4276.80	3440.00
21	2	1	5162.00	25386.00	189.75	0	Spot (Block21, Row1, Column2)	325.75	319.00	34.62	0.01	0.11	261.00	262.51	261.00	53.76	0.00	0.20	56.00	14.00	0.00	58.00	64.75	332265.00	1.18	284.26	288.00
21	3	1	5507.00	25381.00	141.55	0	Spot (Block21, Row1, Column3)	293.66	289.00	31.11	0.01	0.11	264.00	260.31	264.00	28.81	0.01	0.11	41.00	12.00	0.00	25.00	29.66	159753.00	1.16	271.38	279.00
21	4	1	5762.00	25383.00	168.40	0	Spot (Block21, Row1, Column4)	314.75	304.00	42.46	0.02	0.13	254.00	254.48	254.00	27.68	0.00	0.11	86.00	40.00	0.00	50.00	60.75	249279.00	2.18	285.31	284.00
21	5	1	6077.00	25394.00	193.50	0	Spot (Block21, Row1, Column5)	294.18	295.00	36.45	0.00	0.12	247.00	251.32	247.00	29.93	0.01	0.12	81.00	23.00	0.00	48.00	47.18	311247.00	1.43	270.79	276.00
21	6	1	6349.00	25387.00	217.00	0	Spot (Block21, Row1, Column6)	298.72	295.00	35.56	0.01	0.12	239.00	246.48	239.00	29.73	0.01	0.12	88.00	40.00	0.00	56.00	59.72	401476.00	1.76	262.07	268.00
21	7	1	6672.00	25412.00	208.30	0	Spot (Block21, Row1, Column7)	374.39	382.00	74.52	0.01	0.20	260.00	290.23	260.00	177.51	0.05	0.61	13.00	0.00	0.00	122.00	114.39	464242.00	0.47	301.09	289.00
21	8	1	6956.00	25393.00	144.75	0	Spot (Block21, Row1, Column8)	48232.39	53151.50	17890.93	0.04	0.37	286.00	324.57	286.00	201.48	0.05	0.62	100.00	100.00	38.77	52865.50	47946.39	27492624.00	237.78	8897.10	6836.00
21	1	2	4881.00	25658.00	200.70	0	Spot (Block21, Row2, Column1)	273.51	278.00	17.83	0.01	0.07	238.00	250.92	238.00	65.26	0.02	0.26	0.00	0.00	0.00	40.00	35.51	311529.00	0.35	263.81	264.00
21	2	2	5160.00	25693.00	147.15	0	Spot (Block21, Row2, Column2)	282.85	286.00	21.08	0.00	0.07	245.00	248.20	245.00	28.40	0.01	0.11	74.00	13.00	0.00	41.00	37.85	167166.00	1.22	268.02	272.00
21	3	2	5478.00	25666.00	138.70	0	Spot (Block21, Row2, Column3)	306.72	308.00	16.50	0.00	0.05	255.00	254.30	255.00	28.17	0.00	0.11	91.00	38.00	0.00	53.00	51.72	160107.00	1.86	289.95	289.00
21	4	2	5783.00	25666.00	242.55	0	Spot (Block21, Row2, Column4)	285.19	289.00	26.62	0.01	0.09	240.00	246.14	240.00	26.53	0.01	0.11	81.00	38.00	0.00	49.00	45.19	484828.00	1.47	255.61	245.50
21	5	2	6070.00	25687.00	182.80	0	Spot (Block21, Row2, Column5)	508.08	491.00	139.02	0.01	0.27	242.00	247.06	242.00	28.93	0.01	0.12	100.00	97.00	0.00	249.00	266.08	476072.00	9.02	303.90	301.00
21	6	2	6366.00	25679.00	224.90	0	Spot (Block21, Row2, Column6)	298.53	300.00	34.49	0.00	0.12	245.00	251.99	245.00	38.04	0.01	0.15	75.00	15.00	0.00	55.00	53.53	434964.00	1.22	264.57	274.00
21	7	2	6669.00	25694.00	209.10	0	Spot (Block21, Row2, Column7)	297.17	295.00	32.69	0.00	0.11	248.00	253.91	248.00	35.53	0.01	0.14	73.00	11.00	0.00	47.00	49.17	369685.00	1.22	267.88	277.00
21	8	2	6977.00	25701.00	270.50	0	Spot (Block21, Row2, Column8)	307.42	304.00	33.86	0.00	0.11	277.00	291.69	277.00	139.83	0.02	0.48	0.00	0.00	0.00	27.00	30.42	654810.00	0.11	271.96	272.50
21	1	3	4875.00	25983.00	180.30	0	Spot (Block21, Row3, Column1)	326.92	317.00	46.82	0.01	0.14	228.00	234.29	228.00	24.63	0.01	0.11	97.00	90.00	0.00	89.00	98.92	297822.00	3.76	266.96	269.00
21	2	3	5165.00	25988.00	173.25	0	Spot (Block21, Row3, Column2)	291.97	292.00	28.58	0.00	0.10	233.00	241.65	233.00	29.90	0.02	0.12	88.00	46.00	0.00	59.00	58.97	244669.00	1.68	261.11	271.00
21	3	3	5450.00	25964.00	173.60	0	Spot (Block21, Row3, Column3)	358.54	364.00	49.52	0.01	0.14	242.00	247.86	242.00	31.02	0.01	0.13	98.00	86.00	0.00	122.00	116.54	301887.00	3.57	307.55	303.00
21	4	3	5756.00	25994.00	206.90	0	Spot (Block21, Row3, Column4)	337.03	318.00	57.34	0.03	0.17	234.00	242.74	234.00	29.81	0.02	0.12	95.00	79.00	0.00	84.00	103.03	410162.00	3.16	275.00	286.00
21	5	3	6068.00	25989.00	199.80	0	Spot (Block21, Row3, Column5)	307.76	305.00	39.05	0.00	0.13	236.00	246.19	236.00	35.28	0.02	0.14	87.00	47.00	0.00	69.00	71.76	348693.00	1.75	264.17	271.50
21	6	3	6367.00	25985.00	217.60	0	Spot (Block21, Row3, Column6)	1103.55	908.00	495.39	0.08	0.45	252.00	257.90	252.00	45.17	0.01	0.18	100.00	100.00	0.00	656.00	851.55	1493098.00	18.72	526.00	502.00
21	7	3	6668.00	26003.00	221.65	0	Spot (Block21, Row3, Column7)	292.23	296.00	24.31	0.01	0.08	257.00	260.42	257.00	50.75	0.01	0.19	20.00	1.00	0.00	39.00	35.23	411166.00	0.63	266.08	272.50
21	8	3	6969.00	25998.00	153.45	0	Spot (Block21, Row3, Column8)	973.28	900.50	368.32	0.03	0.38	276.00	269.36	276.00	45.82	0.01	0.17	99.00	99.00	0.00	624.50	697.28	630683.00	15.36	452.02	431.00
21	1	4	4873.00	26288.00	196.90	0	Spot (Block21, Row4, Column1)	319.83	303.00	51.30	0.02	0.16	236.00	242.13	236.00	27.23	0.01	0.11	93.00	72.00	0.00	67.00	83.83	350855.00	2.85	262.97	265.00
21	2	4	5165.00	26282.00	169.45	0	Spot (Block21, Row4, Column2)	466.15	473.50	100.87	0.01	0.22	242.00	250.28	242.00	34.31	0.01	0.14	100.00	95.00	0.00	231.50	224.15	371989.00	6.29	310.15	306.00
21	3	4	5468.00	26281.00	142.05	0	Spot (Block21, Row4, Column3)	818.85	787.00	269.88	0.02	0.33	249.00	253.14	249.00	34.69	0.01	0.14	100.00	100.00	0.00	538.00	569.85	447910.00	16.31	412.33	380.00
21	4	4	5769.00	26292.00	210.65	0	Spot (Block21, Row4, Column4)	284.46	285.00	26.17	0.00	0.09	244.00	249.47	244.00	30.07	0.01	0.12	69.00	19.00	0.00	41.00	40.46	358983.00	1.16	264.15	269.00
21	5	4	6055.00	26280.00	202.35	0	Spot (Block21, Row4, Column5)	308.63	300.00	44.50	0.01	0.14	236.00	244.17	236.00	30.59	0.01	0.13	90.00	54.00	0.00	64.00	72.63	360475.00	2.11	277.53	277.50
21	6	4	6371.00	26285.00	169.35	0	Spot (Block21, Row4, Column6)	783.19	763.00	221.51	0.01	0.28	241.00	250.83	241.00	37.81	0.02	0.15	100.00	100.00	0.00	522.00	542.19	628117.00	14.08	399.38	369.50
21	7	4	6646.00	26270.00	183.20	0	Spot (Block21, Row4, Column7)	292.48	290.00	26.10	0.00	0.09	263.00	262.27	263.00	48.26	0.00	0.18	12.00	3.00	0.00	27.00	29.48	274930.00	0.63	275.39	276.00
21	8	4	6988.00	26308.00	221.15	0	Spot (Block21, Row4, Column8)	304.46	301.00	28.29	0.00	0.09	278.00	271.95	278.00	42.09	0.01	0.15	13.00	2.00	0.00	23.00	26.46	426545.00	0.77	279.21	283.00
21	1	5	4863.00	26582.00	198.90	0	Spot (Block21, Row5, Column1)	350.85	340.00	56.25	0.01	0.16	243.00	250.47	243.00	33.26	0.01	0.13	97.00	64.00	0.00	97.00	107.85	393654.00	3.02	280.15	281.00
21	2	5	5165.00	26581.00	145.90	0	Spot (Block21, Row5, Column2)	1152.62	1151.00	388.21	0.00	0.34	250.00	255.62	250.00	34.39	0.01	0.13	100.00	100.00	0.00	901.00	902.62	667369.00	26.09	482.63	459.50
21	3	5	5467.00	26583.00	146.20	0	Spot (Block21, Row5, Column3)	1116.79	1045.50	439.20	0.03	0.39	257.00	259.68	257.00	32.38	0.00	0.12	100.00	100.00	0.00	788.50	859.79	652207.00	26.47	476.78	454.00
21	4	5	5766.00	26589.00	177.50	0	Spot (Block21, Row5, Column4)	328.12	315.00	38.87	0.02	0.12	244.00	250.25	244.00	31.15	0.01	0.12	97.00	68.00	0.00	71.00	84.12	288415.00	2.50	287.62	293.00
21	5	5	6066.00	26588.00	138.90	0	Spot (Block21, Row5, Column5)	758.07	715.00	233.16	0.03	0.31	240.00	247.37	240.00	32.02	0.01	0.13	100.00	100.00	0.00	475.00	518.07	398746.00	15.95	386.45	370.00
21	6	5	6360.00	26591.00	209.65	0	Spot (Block21, Row5, Column6)	289.77	292.00	26.20	0.00	0.09	242.00	251.63	242.00	34.16	0.02	0.14	76.00	9.00	0.00	50.00	47.77	362212.00	1.12	261.24	265.00
21	7	5	6667.00	26592.00	177.75	0	Spot (Block21, Row5, Column7)	685.07	613.00	241.86	0.05	0.35	259.00	259.62	259.00	36.00	0.00	0.14	100.00	99.00	0.00	354.00	426.07	606968.00	11.82	388.89	392.00
21	8	5	6975.00	26583.00	175.70	0	Spot (Block21, Row5, Column8)	331.76	312.00	53.66	0.03	0.16	276.00	268.15	276.00	32.02	0.01	0.12	57.00	31.00	0.00	36.00	55.76	286972.00	1.99	295.13	295.00
21	1	6	4862.00	26882.00	219.95	0	Spot (Block21, Row6, Column1)	965.42	794.50	459.07	0.08	0.48	255.00	258.19	255.00	37.58	0.01	0.15	100.00	100.00	0.00	539.50	710.42	1343860.00	18.82	499.28	491.00
21	2	6	5167.00	26879.00	213.45	0	Spot (Block21, Row6, Column2)	465.57	440.00	98.40	0.02	0.21	252.00	256.01	252.00	31.36	0.01	0.12	99.00	98.00	0.00	188.00	213.57	606174.00	6.68	324.88	317.00
21	3	6	5459.00	26883.00	162.40	0	Spot (Block21, Row6, Column3)	374.49	377.00	64.94	0.00	0.17	250.00	253.13	250.00	29.47	0.01	0.12	99.00	77.00	0.00	127.00	124.49	273379.00	4.12	291.27	289.00
21	4	6	5758.00	26910.00	198.05	0	Spot (Block21, Row6, Column4)	309.79	303.00	34.24	0.01	0.11	241.00	247.03	241.00	29.11	0.01	0.12	92.00	58.00	0.00	62.00	68.79	343559.00	2.16	274.18	283.00
21	5	6	6063.00	26880.00	147.65	0	Spot (Block21, Row6, Column5)	570.46	580.00	163.56	0.01	0.29	243.00	249.19	243.00	31.52	0.01	0.13	100.00	99.00	0.00	337.00	327.46	339425.00	10.19	327.08	317.00
21	6	6	6378.00	26886.00	251.85	0	Spot (Block21, Row6, Column6)	282.18	291.00	28.36	0.01	0.10	245.00	252.33	245.00	32.28	0.01	0.13	71.00	10.00	0.00	46.00	37.18	517805.00	0.93	254.60	252.00
21	7	6	6668.00	26905.00	169.70	0	Spot (Block21, Row6, Column7)	321.36	318.00	32.60	0.00	0.10	254.00	255.01	254.00	31.59	0.00	0.12	89.00	50.00	0.00	64.00	67.36	257090.00	2.10	280.28	283.00
21	8	6	6982.00	26905.00	188.10	0	Spot (Block21, Row6, Column8)	322.00	311.00	39.62	0.02	0.12	266.00	261.39	266.00	35.76	0.01	0.14	67.00	24.00	0.00	45.00	56.00	320716.00	1.69	284.42	285.00
21	1	7	4860.00	27180.00	162.50	0	Spot (Block21, Row7, Column1)	566.34	528.50	156.65	0.03	0.28	255.00	256.81	255.00	32.83	0.00	0.13	100.00	98.00	0.00	273.50	311.34	415695.00	9.43	343.09	331.50
21	2	7	5157.00	27173.00	191.90	0	Spot (Block21, Row7, Column2)	281.46	283.00	15.55	0.00	0.06	244.00	248.45	244.00	27.39	0.01	0.11	76.00	11.00	0.00	39.00	37.46	292157.00	1.21	261.70	266.00
21	3	7	5474.00	27176.00	200.00	0	Spot (Block21, Row7, Column3)	289.22	290.00	19.24	0.00	0.07	243.00	246.92	243.00	26.37	0.01	0.11	87.00	32.00	0.00	47.00	46.22	327682.00	1.60	272.48	276.00
21	4	7	5774.00	27197.00	207.25	0	Spot (Block21, Row7, Column4)	277.43	281.00	20.29	0.01	0.07	240.00	247.11	240.00	31.73	0.01	0.13	68.00	7.00	0.00	41.00	37.43	340127.00	0.96	266.31	269.00
21	5	7	6061.00	27210.00	203.80	0	Spot (Block21, Row7, Column5)	286.93	291.00	35.67	0.01	0.12	240.00	247.68	240.00	31.07	0.01	0.13	72.00	31.00	0.00	51.00	46.93	339441.00	1.26	265.84	273.00
21	6	7	6362.00	27190.00	205.45	0	Spot (Block21, Row7, Column6)	495.27	485.00	113.66	0.01	0.23	246.00	256.43	246.00	43.92	0.02	0.17	99.00	94.00	0.00	239.00	249.27	596311.00	5.44	340.44	331.00
21	7	7	6651.00	27181.00	177.50	0	Spot (Block21, Row7, Column7)	309.85	299.50	39.29	0.01	0.13	262.00	260.65	262.00	31.87	0.00	0.12	61.00	21.00	0.00	37.50	47.85	273903.00	1.54	280.90	281.50
21	8	7	6960.00	27194.00	175.80	0	Spot (Block21, Row7, Column8)	1325.41	1220.00	469.91	0.04	0.35	276.00	270.54	276.00	34.37	0.01	0.13	100.00	100.00	0.00	944.00	1049.41	1149128.00	30.69	580.88	507.50
21	1	8	4852.00	27486.00	135.95	0	Spot (Block21, Row8, Column1)	977.48	960.00	293.92	0.01	0.30	266.00	262.04	266.00	27.93	0.01	0.11	100.00	100.00	0.00	694.00	711.48	490695.00	25.62	462.24	439.50
21	2	8	5159.00	27477.00	203.90	0	Spot (Block21, Row8, Column2)	286.51	288.50	19.66	0.00	0.07	253.00	252.14	253.00	28.67	0.00	0.11	70.00	4.00	0.00	35.50	33.51	338654.00	1.20	269.81	275.50
21	3	8	5451.00	27491.00	182.20	0	Spot (Block21, Row8, Column3)	298.30	300.00	16.96	0.00	0.06	253.00	255.51	253.00	31.72	0.00	0.12	83.00	9.00	0.00	47.00	45.30	278011.00	1.35	278.12	283.00
21	4	8	5763.00	27484.00	143.05	0	Spot (Block21, Row8, Column4)	2279.74	2142.00	949.98	0.03	0.42	245.00	251.75	245.00	32.44	0.01	0.13	100.00	100.00	0.00	1897.00	2034.74	1272097.00	62.51	682.86	639.00
21	5	8	6056.00	27509.00	206.15	0	Spot (Block21, Row8, Column5)	279.09	283.00	27.37	0.01	0.10	243.00	252.09	243.00	41.94	0.02	0.17	45.00	3.00	0.00	40.00	36.09	337425.00	0.64	266.51	269.50
21	6	8	6370.00	27486.00	201.20	0	Spot (Block21, Row8, Column6)	1501.65	1128.00	904.19	0.12	0.60	262.00	268.03	262.00	52.52	0.01	0.20	100.00	100.00	0.00	866.00	1239.65	1729897.00	23.49	598.57	587.50
21	7	8	6679.00	27492.00	236.45	0	Spot (Block21, Row8, Column7)	302.59	296.00	36.13	0.01	0.12	272.00	271.03	272.00	37.54	0.00	0.14	28.00	12.00	0.00	24.00	30.59	487778.00	0.84	272.74	277.00
21	8	8	6952.00	27487.00	156.50	0	Spot (Block21, Row8, Column8)	648.13	538.00	563.99	0.08	0.87	284.00	281.14	284.00	30.36	0.00	0.11	96.00	95.00	0.00	254.00	364.13	438139.00	12.09	365.17	357.00
22	1	1	9371.00	25399.00	150.65	0	Spot (Block22, Row1, Column1)	18407.60	15618.50	10945.83	0.07	0.59	408.00	452.95	408.00	103.75	0.05	0.23	100.00	100.00	0.00	15210.50	17999.60	11412714.00	173.05	3746.21	2761.50
22	2	1	9664.00	25408.00	144.30	0	Spot (Block22, Row1, Column2)	2109.96	2083.00	920.63	0.01	0.44	408.00	450.56	408.00	91.94	0.04	0.20	100.00	100.00	0.00	1675.00	1701.96	1202675.00	18.05	802.15	718.00
22	3	1	9968.00	25409.00	146.00	0	Spot (Block22, Row1, Column3)	1915.85	1503.50	1115.70	0.11	0.58	406.00	443.27	406.00	77.78	0.04	0.18	100.00	100.00	0.00	1097.50	1509.85	1115022.00	18.93	730.51	701.00
22	4	1	10262.00	25410.00	145.00	0	Spot (Block22, Row1, Column4)	1770.76	1596.50	742.69	0.04	0.42	408.00	448.63	408.00	82.20	0.04	0.18	100.00	100.00	0.00	1188.50	1362.76	1009335.00	16.08	764.14	696.00
22	5	1	10568.00	25414.00	145.00	0	Spot (Block22, Row1, Column5)	4602.64	3360.00	3456.65	0.14	0.75	403.00	441.85	403.00	87.33	0.04	0.20	100.00	100.00	0.00	2957.00	4199.64	2641916.00	47.64	1216.46	923.00
22	6	1	10861.00	25411.00	145.60	0	Spot (Block22, Row1, Column6)	3653.25	3439.50	1951.37	0.03	0.53	403.00	449.63	403.00	101.47	0.05	0.23	100.00	100.00	0.00	3036.50	3250.25	2118885.00	31.57	1133.75	930.00
22	7	1	11160.00	25412.00	144.85	0	Spot (Block22, Row1, Column7)	12650.46	11172.00	7688.50	0.05	0.61	410.00	470.23	410.00	160.80	0.06	0.34	100.00	100.00	0.00	10762.00	12240.46	7223412.00	75.75	2932.12	2131.00
22	8	1	11455.00	25420.00	147.25	0	Spot (Block22, Row1, Column8)	46382.03	49899.00	18825.84	0.03	0.41	483.00	500.06	483.00	197.97	0.02	0.40	100.00	100.00	36.55	49416.00	45899.03	27411940.00	231.76	9049.44	6635.50
22	1	2	9360.00	25703.00	240.25	0	Spot (Block22, Row2, Column1)	511.85	496.50	78.96	0.01	0.15	407.00	450.23	407.00	95.06	0.04	0.21	43.00	18.00	0.00	89.50	104.85	850696.00	0.65	477.70	490.00
22	2	2	9664.00	25709.00	137.40	0	Spot (Block22, Row2, Column2)	1929.07	1844.00	676.79	0.02	0.35	411.00	448.79	411.00	86.58	0.04	0.19	100.00	100.00	0.00	1433.00	1518.07	981896.00	17.10	813.20	783.00
22	3	2	9965.00	25705.00	201.30	0	Spot (Block22, Row2, Column3)	559.68	518.00	122.22	0.03	0.22	413.00	448.31	413.00	84.37	0.04	0.19	61.00	39.00	0.00	105.00	146.68	643071.00	1.32	491.48	490.00
22	4	2	10268.00	25710.00	171.60	0	Spot (Block22, Row2, Column4)	1531.90	1457.50	550.77	0.02	0.36	415.00	453.26	415.00	85.92	0.04	0.19	100.00	100.00	0.00	1042.50	1116.90	1259219.00	12.55	747.97	742.00
22	5	2	10568.00	25705.00	186.15	0	Spot (Block22, Row2, Column5)	1039.27	1010.00	269.12	0.01	0.26	405.00	443.20	405.00	84.51	0.04	0.19	100.00	99.00	0.00	605.00	634.27	1014330.00	7.05	611.45	593.00
22	6	2	10862.00	25711.00	164.15	0	Spot (Block22, Row2, Column6)	871.48	838.50	287.40	0.02	0.33	404.00	443.06	404.00	90.17	0.04	0.20	93.00	85.00	0.00	434.50	467.48	650124.00	4.75	529.77	508.00
22	7	2	11166.00	25713.00	155.05	0	Spot (Block22, Row2, Column7)	1154.89	1037.00	493.66	0.05	0.43	405.00	441.76	405.00	91.99	0.04	0.21	100.00	96.00	0.00	632.00	749.89	763381.00	7.75	592.69	615.50
22	8	2	11463.00	25702.00	161.20	0	Spot (Block22, Row2, Column8)	525.69	505.00	100.28	0.02	0.19	441.00	475.15	441.00	164.44	0.03	0.35	26.00	0.00	0.00	64.00	84.69	379546.00	0.31	487.82	491.00
22	1	3	9364.00	26002.00	146.60	0	Spot (Block22, Row3, Column1)	3998.90	3454.50	2723.02	0.06	0.68	412.00	446.43	412.00	81.51	0.03	0.18	100.00	100.00	0.00	3042.50	3586.90	2335355.00	43.58	1060.41	938.00
22	2	3	9660.00	25996.00	216.85	0	Spot (Block22, Row3, Column2)	516.82	494.50	89.31	0.02	0.17	409.00	441.06	409.00	80.62	0.03	0.18	55.00	28.00	0.00	85.50	107.82	694604.00	0.94	462.95	445.50
22	3	3	9962.00	26002.00	165.40	0	Spot (Block22, Row3, Column3)	708.31	682.00	254.20	0.02	0.36	404.00	435.95	404.00	86.44	0.03	0.20	85.00	66.00	0.00	278.00	304.31	535479.00	3.15	504.07	502.00
22	4	3	10269.00	26010.00	144.35	0	Spot (Block22, Row3, Column4)	3883.27	3428.00	2166.37	0.05	0.56	406.00	441.20	406.00	84.93	0.04	0.19	100.00	100.00	0.00	3022.00	3477.27	2194048.00	40.53	1132.94	886.00
22	5	3	10563.00	26021.00	152.70	0	Spot (Block22, Row3, Column5)	691.68	663.00	289.06	0.02	0.42	405.00	441.31	405.00	84.13	0.04	0.19	87.00	72.00	0.00	258.00	286.68	440599.00	2.98	530.84	510.00
22	6	3	10868.00	26014.00	203.35	0	Spot (Block22, Row3, Column6)	2177.85	1853.50	1061.73	0.07	0.49	409.00	448.27	409.00	96.97	0.04	0.22	100.00	100.00	0.00	1444.50	1768.85	2561153.00	17.84	959.32	875.00
22	7	3	11170.00	26015.00	146.15	0	Spot (Block22, Row3, Column7)	3546.14	2999.00	2264.38	0.07	0.64	408.00	446.67	408.00	99.11	0.04	0.22	100.00	100.00	0.00	2591.00	3138.14	2074489.00	31.27	995.91	802.50
22	8	3	11467.00	26021.00	154.20	0	Spot (Block22, Row3, Column8)	4168.52	3920.00	1874.48	0.03	0.45	420.00	456.74	420.00	95.76	0.04	0.21	100.00	100.00	0.00	3500.00	3748.52	2713707.00	38.76	1369.59	1299.00
22	1	4	9367.00	26303.00	144.60	0	Spot (Block22, Row4, Column1)	3634.34	3232.00	2069.41	0.05	0.57	405.00	439.67	405.00	79.52	0.04	0.18	100.00	100.00	0.00	2827.00	3229.34	2053402.00	40.18	1120.44	943.00
22	2	4	9655.00	26312.00	237.90	0	Spot (Block22, Row4, Column2)	565.99	516.00	126.03	0.04	0.22	404.00	440.41	404.00	88.21	0.04	0.20	63.00	42.00	0.00	112.00	161.99	920305.00	1.42	480.53	496.00
22	3	4	9965.00	26309.00	144.55	0	Spot (Block22, Row4, Column3)	16543.14	14565.00	10037.85	0.06	0.61	406.00	441.21	406.00	89.84	0.04	0.20	100.00	100.00	0.00	14159.00	16137.14	9379959.00	179.24	3328.24	2600.50
22	4	4	10252.00	26304.00	204.75	0	Spot (Block22, Row4, Column4)	544.11	496.00	120.78	0.04	0.22	403.00	440.76	403.00	89.31	0.04	0.20	51.00	43.00	0.00	93.00	141.11	647494.00	1.16	489.49	484.00
22	5	4	10549.00	26322.00	171.30	0	Spot (Block22, Row4, Column5)	570.48	499.00	267.60	0.06	0.47	405.00	445.83	405.00	96.31	0.04	0.22	46.00	31.00	0.00	94.00	165.48	467796.00	1.29	496.81	498.50
22	6	4	10871.00	26312.00	188.20	0	Spot (Block22, Row4, Column6)	1143.89	1109.00	313.97	0.01	0.27	409.00	446.01	409.00	85.75	0.04	0.19	100.00	99.00	0.00	700.00	734.89	1143890.00	8.14	628.83	593.00
22	7	4	11158.00	26317.00	146.70	0	Spot (Block22, Row4, Column7)	2432.06	1889.00	1678.20	0.11	0.69	411.00	443.04	411.00	79.55	0.03	0.18	100.00	95.00	0.00	1478.00	2021.06	1434916.00	25.00	762.08	666.00
22	8	4	11461.00	26324.00	156.30	0	Spot (Block22, Row4, Column8)	949.52	883.00	289.17	0.03	0.30	423.00	455.31	423.00	85.02	0.03	0.19	100.00	93.00	0.00	460.00	526.52	637129.00	5.81	565.99	530.00
22	1	5	9367.00	26606.00	140.55	0	Spot (Block22, Row5, Column1)	3676.07	3119.00	2177.91	0.07	0.59	409.00	450.71	409.00	115.55	0.04	0.26	100.00	100.00	0.00	2710.00	3267.07	1981400.00	27.91	1116.66	964.50
22	2	5	9663.00	26604.00	148.70	0	Spot (Block22, Row5, Column2)	4617.47	4324.00	1969.43	0.03	0.43	412.00	449.05	412.00	86.95	0.04	0.19	100.00	100.00	0.00	3912.00	4205.47	2784337.00	47.94	1369.28	1246.50
22	3	5	9967.00	26609.00	179.95	0	Spot (Block22, Row5, Column3)	854.89	798.00	274.94	0.03	0.32	409.00	451.37	409.00	91.51	0.04	0.20	96.00	85.00	0.00	389.00	445.89	777096.00	4.41	543.47	511.00
22	4	5	10263.00	26610.00	143.60	0	Spot (Block22, Row5, Column4)	2612.71	2128.00	1573.35	0.09	0.60	411.00	455.04	411.00	102.52	0.04	0.23	100.00	100.00	0.00	1717.00	2201.71	1465729.00	21.05	877.45	834.50
22	5	5	10568.00	26609.00	141.95	0	Spot (Block22, Row5, Column5)	22212.90	20029.00	13543.69	0.04	0.61	431.00	467.34	431.00	115.08	0.04	0.25	100.00	100.00	0.18	19598.00	21781.90	12150454.00	188.96	4399.41	2898.00
22	6	5	10868.00	26614.00	157.10	0	Spot (Block22, Row5, Column6)	945.20	845.00	341.95	0.05	0.36	412.00	449.88	412.00	83.97	0.04	0.19	98.00	93.00	0.00	433.00	533.20	642735.00	5.90	582.28	594.00
22	7	5	11170.00	26616.00	186.95	0	Spot (Block22, Row5, Column7)	792.95	746.50	227.06	0.03	0.29	418.00	455.88	418.00	88.97	0.04	0.20	91.00	78.00	0.00	328.50	374.95	780261.00	3.79	548.44	503.00
22	8	5	11466.00	26615.00	144.20	0	Spot (Block22, Row5, Column8)	6624.36	5352.00	5061.41	0.09	0.76	477.00	469.00	477.00	89.04	0.01	0.19	100.00	99.00	0.00	4875.00	6147.36	3756011.00	69.13	1461.39	1125.00
22	1	6	9359.00	26906.00	198.35	0	Spot (Block22, Row6, Column1)	1962.00	1610.00	1003.74	0.09	0.51	450.00	466.64	450.00	122.89	0.02	0.26	100.00	100.00	0.00	1160.00	1512.00	2181741.00	12.17	918.78	882.50
22	2	6	9656.00	26901.00	200.50	0	Spot (Block22, Row6, Column2)	708.72	700.00	158.41	0.01	0.22	480.00	475.63	480.00	99.77	0.00	0.21	80.00	60.00	0.00	220.00	228.72	809356.00	2.34	543.35	500.00
22	3	6	9954.00	26907.00	140.10	0	Spot (Block22, Row6, Column3)	7382.86	6630.00	4231.53	0.05	0.57	433.00	464.52	433.00	94.23	0.03	0.20	100.00	100.00	0.00	6197.00	6949.86	3890765.00	73.42	2046.95	1629.00
22	4	6	10258.00	26914.00	187.35	0	Spot (Block22, Row6, Column4)	746.23	696.50	241.75	0.03	0.32	415.00	459.69	415.00	104.55	0.04	0.23	79.00	62.00	0.00	281.50	331.23	737275.00	2.74	526.99	490.00
22	5	6	10563.00	26909.00	139.75	0	Spot (Block22, Row6, Column5)	26454.48	24521.00	15429.79	0.03	0.58	461.00	471.46	461.00	121.91	0.01	0.26	100.00	100.00	0.00	24060.00	25993.48	13994418.00	213.12	5576.01	3983.50
22	6	6	10864.00	26913.00	179.50	0	Spot (Block22, Row6, Column6)	724.69	624.00	253.12	0.06	0.35	414.00	454.23	414.00	95.83	0.04	0.21	82.00	55.00	0.00	210.00	310.69	654396.00	2.82	540.72	509.00
22	7	6	11164.00	26913.00	144.60	0	Spot (Block22, Row6, Column7)	5989.52	5223.50	3840.90	0.06	0.64	418.00	457.12	418.00	96.73	0.04	0.21	100.00	100.00	0.00	4805.50	5571.52	3414026.00	57.19	1424.56	1093.00
22	8	6	11469.00	26921.00	143.30	0	Spot (Block22, Row6, Column8)	8479.80	7499.00	5740.92	0.05	0.68	454.00	461.47	454.00	87.26	0.01	0.19	100.00	100.00	0.00	7045.00	8025.80	4740208.00	91.89	1869.34	1605.00
22	1	7	9354.00	27197.00	216.90	0	Spot (Block22, Row7, Column1)	627.57	603.00	122.53	0.02	0.20	409.00	443.26	409.00	85.04	0.03	0.19	85.00	65.00	0.00	194.00	218.57	844706.00	2.17	514.71	497.00
22	2	7	9668.00	27195.00	209.85	0	Spot (Block22, Row7, Column2)	587.01	574.00	118.32	0.01	0.20	423.00	451.92	423.00	81.25	0.03	0.18	66.00	42.00	0.00	151.00	164.01	736700.00	1.66	503.07	491.00
22	3	7	9974.00	27194.00	174.30	0	Spot (Block22, Row7, Column3)	565.50	571.00	106.46	0.00	0.19	469.00	464.46	469.00	86.44	0.00	0.19	50.00	20.00	0.00	102.00	96.50	482370.00	1.17	511.80	492.00
22	4	7	10262.00	27196.00	180.80	0	Spot (Block22, Row7, Column4)	563.41	556.00	113.33	0.01	0.20	412.00	448.77	412.00	83.29	0.04	0.19	66.00	41.00	0.00	144.00	151.41	518333.00	1.38	493.28	488.00
22	5	7	10562.00	27206.00	160.45	0	Spot (Block22, Row7, Column5)	1527.39	1445.00	532.08	0.02	0.35	416.00	456.13	416.00	104.00	0.04	0.23	100.00	99.00	0.00	1029.00	1111.39	1089027.00	10.30	717.11	700.00
22	6	7	10862.00	27220.00	189.70	0	Spot (Block22, Row7, Column6)	738.44	710.00	178.52	0.02	0.24	449.00	465.61	449.00	103.45	0.02	0.22	84.00	63.00	0.00	261.00	289.44	747306.00	2.64	556.83	515.00
22	7	7	11152.00	27217.00	147.55	0	Spot (Block22, Row7, Column7)	5152.01	4468.50	2859.96	0.06	0.56	413.00	451.28	413.00	90.33	0.04	0.20	100.00	100.00	0.00	4055.50	4739.01	3122118.00	52.04	1421.74	1033.50
22	8	7	11465.00	27216.00	188.30	0	Spot (Block22, Row7, Column8)	1705.24	1639.00	465.32	0.02	0.27	418.00	455.13	418.00	87.41	0.04	0.19	100.00	100.00	0.00	1221.00	1287.24	1703538.00	14.30	794.56	764.00
22	1	8	9355.00	27512.00	168.90	0	Spot (Block22, Row8, Column1)	795.39	736.00	242.04	0.03	0.30	402.00	430.15	402.00	69.88	0.03	0.16	99.00	87.00	0.00	334.00	393.39	626769.00	5.23	524.03	509.00
22	2	8	9659.00	27502.00	163.50	0	Spot (Block22, Row8, Column2)	875.77	806.50	279.40	0.04	0.32	410.00	440.71	410.00	74.71	0.03	0.17	98.00	89.00	0.00	396.50	465.77	648069.00	5.82	532.52	514.00
22	3	8	9949.00	27509.00	146.10	0	Spot (Block22, Row8, Column3)	2321.34	1850.00	1520.53	0.10	0.66	413.00	446.55	413.00	78.80	0.03	0.18	100.00	99.00	0.00	1437.00	1908.34	1357982.00	23.79	761.18	721.00
22	4	8	10261.00	27507.00	145.45	0	Spot (Block22, Row8, Column4)	7264.50	7044.00	3423.82	0.01	0.47	410.00	443.36	410.00	79.49	0.03	0.18	100.00	100.00	0.00	6634.00	6854.50	4177088.00	85.81	2002.51	1770.50
22	5	8	10561.00	27519.00	201.10	0	Spot (Block22, Row8, Column5)	539.03	500.00	107.87	0.03	0.20	407.00	451.29	407.00	97.38	0.04	0.22	46.00	25.00	0.00	93.00	132.03	620965.00	0.90	452.50	424.50
22	6	8	10865.00	27513.00	186.25	0	Spot (Block22, Row8, Column6)	3100.56	2319.00	1903.21	0.13	0.61	471.00	471.10	471.00	107.69	0.00	0.23	100.00	100.00	0.00	1848.00	2629.56	3019948.00	24.42	1088.76	1068.50
22	7	8	11159.00	27511.00	145.55	0	Spot (Block22, Row8, Column7)	1965.57	1820.00	881.84	0.03	0.45	427.00	458.71	427.00	91.66	0.03	0.20	100.00	100.00	0.00	1393.00	1538.57	1134132.00	16.44	772.74	729.00
22	8	8	11448.00	27509.00	148.75	0	Spot (Block22, Row8, Column8)	1282.09	1086.00	1198.65	0.07	0.93	426.00	457.73	426.00	84.07	0.03	0.18	100.00	93.00	0.00	660.00	856.09	773100.00	9.81	670.54	668.50
23	1	1	13872.00	25424.00	152.05	0	Spot (Block23, Row1, Column1)	22007.83	19299.00	12309.10	0.06	0.56	584.00	589.86	584.00	135.84	0.00	0.23	100.00	100.00	0.00	18715.00	21423.83	13908949.00	157.67	4692.10	4139.50
23	2	1	14167.00	25431.00	154.65	0	Spot (Block23, Row1, Column2)	1510.91	1355.50	532.72	0.05	0.35	584.00	580.80	584.00	124.06	0.00	0.21	99.00	94.00	0.00	771.50	926.91	994178.00	7.50	780.10	757.00
23	3	1	14470.00	25431.00	155.85	0	Spot (Block23, Row1, Column3)	1429.87	1227.00	622.48	0.07	0.44	563.00	565.71	563.00	115.12	0.00	0.20	99.00	90.00	0.00	664.00	866.87	956586.00	7.51	761.42	740.50
23	4	1	14762.00	25439.00	156.65	0	Spot (Block23, Row1, Column4)	1234.85	1096.00	438.06	0.05	0.35	568.00	567.68	568.00	117.65	0.00	0.21	97.00	87.00	0.00	528.00	666.85	832287.00	5.67	725.83	719.00
23	5	1	15070.00	25436.00	148.35	0	Spot (Block23, Row1, Column5)	2840.70	2365.00	1713.31	0.08	0.60	586.00	586.98	586.00	121.11	0.00	0.21	100.00	95.00	0.00	1779.00	2254.70	1704421.00	18.61	1067.54	1008.00
23	6	1	15362.00	25439.00	146.20	0	Spot (Block23, Row1, Column6)	2648.07	2509.00	1227.29	0.02	0.46	588.00	586.24	588.00	123.49	0.00	0.21	100.00	100.00	0.00	1921.00	2060.07	1543824.00	16.70	1057.50	934.00
23	7	1	15661.00	25439.00	147.85	0	Spot (Block23, Row1, Column7)	6735.23	6509.00	3817.37	0.01	0.57	584.00	598.64	584.00	206.96	0.01	0.35	100.00	100.00	0.00	5925.00	6151.23	4014200.00	29.65	1832.59	1360.00
23	8	1	15956.00	25444.00	148.80	0	Spot (Block23, Row1, Column8)	52981.81	63551.00	15030.32	0.08	0.28	589.00	635.48	589.00	259.99	0.03	0.41	100.00	100.00	47.43	62962.00	52392.81	31948264.00	201.34	12289.37	10122.50
23	1	2	13852.00	25731.00	179.45	0	Spot (Block23, Row2, Column1)	660.35	671.00	134.20	0.01	0.20	580.00	574.96	580.00	121.59	0.00	0.21	39.00	15.00	0.00	91.00	80.35	597617.00	0.70	610.09	587.00
23	2	2	14173.00	25730.00	145.20	0	Spot (Block23, Row2, Column2)	1298.65	1221.00	337.69	0.03	0.26	567.00	563.64	567.00	117.26	0.00	0.21	99.00	98.00	0.00	654.00	731.65	745425.00	6.27	757.75	749.00
23	3	2	14467.00	25727.00	156.70	0	Spot (Block23, Row2, Column3)	730.39	708.00	142.35	0.01	0.19	571.00	565.17	571.00	117.41	0.00	0.21	59.00	30.00	0.00	137.00	159.39	498127.00	1.41	615.52	588.50
23	4	2	14770.00	25736.00	169.25	0	Spot (Block23, Row2, Column4)	1142.36	1117.00	276.50	0.01	0.24	557.00	564.27	557.00	113.35	0.01	0.20	99.00	94.00	0.00	560.00	585.36	910461.00	5.10	760.82	730.00
23	5	2	15073.00	25730.00	198.95	0	Spot (Block23, Row2, Column5)	911.75	899.00	201.93	0.01	0.22	570.00	573.62	570.00	116.22	0.00	0.20	83.00	60.00	0.00	329.00	341.75	1022985.00	2.91	678.40	684.00
23	6	2	15360.00	25730.00	167.00	0	Spot (Block23, Row2, Column6)	863.23	831.00	211.37	0.02	0.24	580.00	580.87	580.00	116.60	0.00	0.20	74.00	54.00	0.00	251.00	283.23	669004.00	2.42	673.27	678.50
23	7	2	15668.00	25737.00	163.00	0	Spot (Block23, Row2, Column7)	901.84	894.00	200.97	0.00	0.22	515.00	559.28	515.00	111.34	0.04	0.20	93.00	73.00	0.00	379.00	386.84	658340.00	3.08	643.55	605.50
23	8	2	15992.00	25746.00	210.15	0	Spot (Block23, Row2, Column8)	657.44	615.00	123.43	0.03	0.19	583.00	590.80	583.00	196.76	0.01	0.33	16.00	1.00	0.00	32.00	74.44	830353.00	0.34	599.36	581.00
23	1	3	13866.00	26026.00	148.55	0	Spot (Block23, Row3, Column1)	2377.31	2088.50	1234.80	0.06	0.52	571.00	564.91	571.00	116.32	0.00	0.21	100.00	97.00	0.00	1517.50	1806.31	1445404.00	15.58	942.37	936.50
23	2	3	14168.00	26039.00	218.50	0	Spot (Block23, Row3, Column2)	648.79	604.00	130.81	0.03	0.20	509.00	557.18	509.00	117.08	0.04	0.21	46.00	20.00	0.00	95.00	139.79	884301.00	0.78	564.96	509.50
23	3	3	14456.00	26028.00	144.85	0	Spot (Block23, Row3, Column3)	1390.83	1266.00	653.15	0.04	0.47	513.00	559.97	513.00	119.20	0.04	0.21	99.00	98.00	0.00	753.00	877.83	795557.00	6.97	791.67	745.00
23	4	3	14765.00	26032.00	148.50	0	Spot (Block23, Row3, Column4)	3183.85	2894.00	1644.41	0.04	0.52	538.00	564.04	538.00	114.31	0.02	0.20	100.00	100.00	0.00	2356.00	2645.85	1913495.00	22.92	1138.88	984.00
23	5	3	15067.00	26030.00	163.35	0	Spot (Block23, Row3, Column5)	962.88	902.00	413.86	0.03	0.43	521.00	564.72	521.00	120.10	0.03	0.21	85.00	71.00	0.00	381.00	441.88	711566.00	3.32	667.50	680.00
23	6	3	15367.00	26034.00	198.95	0	Spot (Block23, Row3, Column6)	2745.31	2242.50	1448.72	0.09	0.53	578.00	578.73	578.00	123.35	0.00	0.21	100.00	100.00	0.00	1664.50	2167.31	3085732.00	17.56	1192.29	1176.00
23	7	3	15667.00	26044.00	149.55	0	Spot (Block23, Row3, Column7)	2058.91	1703.00	1134.73	0.08	0.55	569.00	566.40	569.00	111.33	0.00	0.20	99.00	93.00	0.00	1134.00	1489.91	1262110.00	13.41	909.97	851.50
23	8	3	15969.00	26041.00	165.00	0	Spot (Block23, Row3, Column8)	2146.00	2043.00	741.22	0.02	0.35	571.00	563.88	571.00	106.50	0.01	0.19	100.00	100.00	0.00	1472.00	1575.00	1624521.00	14.86	942.83	902.00
23	1	4	13865.00	26330.00	148.00	0	Spot (Block23, Row4, Column1)	2965.32	2549.00	1644.34	0.07	0.55	584.00	575.21	584.00	114.84	0.01	0.20	100.00	100.00	0.00	1965.00	2381.32	1758436.00	20.81	1057.00	962.50
23	2	4	14173.00	26333.00	221.25	0	Spot (Block23, Row4, Column2)	737.89	693.00	156.65	0.03	0.21	546.50	566.47	546.50	123.04	0.02	0.22	66.00	32.00	0.00	146.50	191.39	1034515.00	1.39	612.27	595.00
23	3	4	14465.00	26332.00	147.90	0	Spot (Block23, Row4, Column3)	12333.40	10798.50	7169.96	0.06	0.58	517.00	561.25	517.00	118.08	0.04	0.21	100.00	100.00	0.00	10281.50	11816.40	7350708.00	99.70	3098.05	2287.50
23	4	4	14751.00	26334.00	187.60	0	Spot (Block23, Row4, Column4)	655.64	659.00	125.42	0.00	0.19	513.00	557.66	513.00	110.91	0.04	0.20	52.00	23.00	0.00	146.00	142.64	648432.00	0.88	619.17	620.00
23	5	4	15047.00	26316.00	144.95	0	Spot (Block23, Row4, Column5)	843.81	709.00	568.34	0.08	0.67	524.00	559.60	524.00	112.76	0.03	0.20	68.00	46.00	0.00	185.00	319.81	483502.00	2.52	650.05	592.00
23	6	4	15372.00	26334.00	210.05	0	Spot (Block23, Row4, Column6)	916.14	884.00	204.29	0.02	0.22	562.00	564.48	562.00	115.19	0.00	0.20	90.00	65.00	0.00	322.00	354.14	1147925.00	3.05	655.51	666.50
23	7	4	15659.00	26338.00	152.05	0	Spot (Block23, Row4, Column7)	1923.74	1563.00	1049.24	0.09	0.55	543.50	558.83	543.50	104.30	0.01	0.19	98.00	92.00	0.00	1019.50	1380.24	1223496.00	13.09	852.98	834.00
23	8	4	15966.00	26351.00	163.85	0	Spot (Block23, Row4, Column8)	996.64	964.00	255.16	0.01	0.26	579.00	569.24	579.00	105.01	0.01	0.18	90.00	80.00	0.00	385.00	417.64	739507.00	4.07	647.61	615.50
23	1	5	13869.00	26629.00	146.75	0	Spot (Block23, Row5, Column1)	2356.33	2063.00	1131.46	0.06	0.48	582.00	579.56	582.00	125.19	0.00	0.22	100.00	100.00	0.00	1481.00	1774.33	1383164.00	14.19	959.47	932.00
23	2	5	14169.00	26629.00	162.55	0	Spot (Block23, Row5, Column2)	2300.40	2229.00	852.55	0.01	0.37	579.00	575.42	579.00	121.70	0.00	0.21	100.00	99.00	0.00	1650.00	1721.40	1686192.00	14.17	941.27	935.00
23	3	5	14472.00	26636.00	173.45	0	Spot (Block23, Row5, Column3)	1001.36	933.00	288.31	0.03	0.29	580.00	572.80	580.00	119.41	0.01	0.21	91.00	65.00	0.00	353.00	421.36	833129.00	3.59	684.01	689.00
23	4	5	14762.00	26635.00	147.90	0	Spot (Block23, Row5, Column4)	2480.08	1972.00	1454.39	0.10	0.59	578.00	566.57	578.00	114.12	0.01	0.20	100.00	97.00	0.00	1394.00	1902.08	1478128.00	16.77	988.31	941.00
23	5	5	15069.00	26633.00	144.15	0	Spot (Block23, Row5, Column5)	13377.68	12093.00	7796.94	0.04	0.58	574.00	570.23	574.00	122.19	0.00	0.21	100.00	100.00	0.00	11519.00	12803.68	7611902.00	104.82	2923.75	2183.00
23	6	5	15363.00	26639.00	189.20	0	Spot (Block23, Row5, Column6)	800.76	777.00	209.87	0.01	0.26	565.00	563.43	565.00	110.12	0.00	0.20	68.00	48.00	0.00	212.00	235.76	808771.00	2.16	620.67	589.00
23	7	5	15670.00	26640.00	183.85	0	Spot (Block23, Row5, Column7)	1557.79	1437.00	535.91	0.04	0.34	578.00	570.54	578.00	111.30	0.01	0.20	99.00	98.00	0.00	859.00	979.79	1487688.00	8.87	847.86	823.00
23	8	5	15961.00	26641.00	145.20	0	Spot (Block23, Row5, Column8)	4081.19	3504.00	2549.07	0.07	0.62	583.00	574.40	583.00	104.53	0.01	0.18	100.00	100.00	0.00	2921.00	3498.19	2354847.00	33.55	1268.96	1033.00
23	1	6	13865.00	26931.00	198.60	0	Spot (Block23, Row6, Column1)	2570.50	2075.00	1332.74	0.09	0.52	590.00	598.96	590.00	137.45	0.01	0.23	100.00	100.00	0.00	1485.00	1980.50	2876393.00	14.34	1181.78	1150.50
23	2	6	14166.00	26930.00	198.65	0	Spot (Block23, Row6, Column2)	1207.49	1137.00	319.00	0.03	0.26	595.00	614.35	595.00	134.24	0.01	0.22	96.00	87.00	0.00	542.00	612.49	1346348.00	4.42	797.35	792.50
23	3	6	14455.00	26928.00	146.10	0	Spot (Block23, Row6, Column3)	4637.38	4241.50	2489.89	0.04	0.54	586.00	592.12	586.00	124.97	0.00	0.21	100.00	100.00	0.00	3655.50	4051.38	2698955.00	32.37	1304.96	1175.00
23	4	6	14768.00	26942.00	166.85	0	Spot (Block23, Row6, Column4)	890.67	878.50	199.17	0.01	0.22	580.00	575.22	580.00	122.91	0.00	0.21	80.00	55.00	0.00	298.50	310.67	689382.00	2.57	694.97	693.50
23	5	6	15062.00	26933.00	143.35	0	Spot (Block23, Row6, Column5)	13675.70	13068.00	7520.42	0.02	0.55	577.00	573.82	577.00	128.67	0.00	0.22	100.00	100.00	0.00	12491.00	13098.70	7548985.00	101.82	3386.69	2547.00
23	6	6	15379.00	26948.00	183.90	0	Spot (Block23, Row6, Column6)	763.87	716.00	169.97	0.03	0.22	577.00	570.88	577.00	113.42	0.00	0.20	62.00	35.00	0.00	139.00	186.87	727966.00	1.70	622.34	607.50
23	7	6	15664.00	26939.00	151.20	0	Spot (Block23, Row6, Column7)	2720.17	2462.00	1363.14	0.04	0.50	585.00	575.84	585.00	109.61	0.01	0.19	100.00	100.00	0.00	1877.00	2135.17	1708268.00	19.56	1012.77	996.00
23	8	6	15969.00	26940.00	147.80	0	Spot (Block23, Row6, Column8)	4101.80	3347.00	2410.28	0.09	0.59	584.00	576.36	584.00	107.16	0.01	0.19	100.00	100.00	0.00	2763.00	3517.80	2448777.00	32.90	1344.31	1154.00
23	1	7	13865.00	27218.00	194.95	0	Spot (Block23, Row7, Column1)	786.74	792.00	166.63	0.00	0.21	584.00	586.48	584.00	124.32	0.00	0.21	56.00	31.00	0.00	208.00	202.74	844174.00	1.61	679.19	668.50
23	2	7	14162.00	27239.00	174.30	0	Spot (Block23, Row7, Column2)	742.70	700.00	142.39	0.03	0.19	585.00	593.75	585.00	119.80	0.01	0.20	46.00	23.00	0.00	115.00	157.70	629065.00	1.24	680.49	681.00
23	3	7	14458.00	27241.00	211.50	0	Spot (Block23, Row7, Column3)	649.07	598.00	133.13	0.04	0.21	578.00	579.43	578.00	118.69	0.00	0.20	36.00	16.00	0.00	20.00	71.07	826914.00	0.59	586.05	567.00
23	4	7	14756.00	27244.00	198.65	0	Spot (Block23, Row7, Column4)	657.70	610.50	136.25	0.03	0.21	528.00	563.55	528.00	114.74	0.03	0.20	48.00	23.00	0.00	82.50	129.70	732678.00	0.82	584.14	576.00
23	5	7	15062.00	27234.00	193.05	0	Spot (Block23, Row7, Column5)	973.60	957.00	249.23	0.01	0.26	572.00	561.93	572.00	114.49	0.01	0.20	89.00	74.00	0.00	385.00	401.60	1023249.00	3.60	712.76	684.50
23	6	7	15361.00	27238.00	197.95	0	Spot (Block23, Row7, Column6)	1276.57	1183.00	392.47	0.03	0.31	586.00	584.49	586.00	128.75	0.00	0.22	98.00	89.00	0.00	597.00	690.57	1410606.00	5.38	760.94	749.50
23	7	7	15651.00	27239.00	152.40	0	Spot (Block23, Row7, Column7)	3111.61	2726.00	1453.62	0.06	0.47	586.00	577.41	586.00	105.72	0.01	0.18	100.00	100.00	0.00	2140.00	2525.61	1975874.00	23.97	1083.20	1023.50
23	8	7	15963.00	27238.00	192.35	0	Spot (Block23, Row7, Column8)	1188.64	1146.00	280.12	0.02	0.24	581.00	574.51	581.00	100.42	0.00	0.17	99.00	96.00	0.00	565.00	607.64	1240939.00	6.12	774.85	780.00
23	1	8	13849.00	27531.00	144.50	0	Spot (Block23, Row8, Column1)	1250.93	1202.00	382.67	0.02	0.31	579.00	574.19	579.00	112.50	0.00	0.20	98.00	89.00	0.00	623.00	671.93	714283.00	6.02	766.89	728.00
23	2	8	14159.00	27526.00	188.50	0	Spot (Block23, Row8, Column2)	776.70	757.00	168.40	0.01	0.22	580.00	573.94	580.00	106.56	0.00	0.19	67.00	36.00	0.00	177.00	196.70	777475.00	1.90	643.20	632.00
23	3	8	14452.00	27530.00	150.95	0	Spot (Block23, Row8, Column3)	1900.05	1605.50	1083.59	0.07	0.57	575.00	570.25	575.00	112.43	0.00	0.20	92.00	87.00	0.00	1030.50	1325.05	1189430.00	11.83	854.70	810.00
23	4	8	14761.00	27532.00	155.80	0	Spot (Block23, Row8, Column4)	3702.68	3508.00	1469.87	0.02	0.40	578.00	571.30	578.00	116.50	0.01	0.20	100.00	100.00	0.00	2930.00	3124.68	2462283.00	26.88	1246.72	1144.00
23	5	8	15048.00	27544.00	171.50	0	Spot (Block23, Row8, Column5)	660.30	605.00	135.42	0.04	0.21	578.00	572.03	578.00	125.43	0.00	0.22	40.00	11.00	0.00	27.00	82.30	542105.00	0.70	615.42	602.50
23	6	8	15367.00	27535.00	183.95	0	Spot (Block23, Row8, Column6)	3891.49	3048.00	2279.53	0.11	0.59	586.00	593.81	586.00	142.08	0.01	0.24	100.00	100.00	0.00	2462.00	3305.49	3689136.00	23.21	1284.17	1290.00
23	7	8	15661.00	27539.00	145.55	0	Spot (Block23, Row8, Column7)	1458.25	1367.00	460.07	0.03	0.32	588.00	588.96	588.00	120.29	0.00	0.20	100.00	93.00	0.00	779.00	870.25	838492.00	7.23	814.45	794.00
23	8	8	15947.00	27542.00	147.80	0	Spot (Block23, Row8, Column8)	1030.13	981.50	304.80	0.02	0.30	585.00	586.24	585.00	108.43	0.00	0.18	91.00	73.00	0.00	396.50	445.13	626321.00	4.09	737.08	745.00
24	1	1	18374.00	25448.00	153.85	0	Spot (Block24, Row1, Column1)	24888.79	22068.00	12641.42	0.05	0.51	587.00	586.04	587.00	125.50	0.00	0.21	100.00	100.00	0.00	21481.00	24301.79	16103047.00	193.65	5216.59	4181.00
24	2	1	18669.00	25454.00	148.10	0	Spot (Block24, Row1, Column2)	2263.70	2247.00	854.46	0.00	0.38	580.00	574.20	580.00	110.12	0.00	0.19	100.00	100.00	0.00	1667.00	1683.70	1342374.00	15.34	996.28	922.50
24	3	1	18974.00	25455.00	149.55	0	Spot (Block24, Row1, Column3)	2172.69	1830.50	1149.87	0.07	0.53	578.50	564.37	578.50	88.60	0.01	0.16	100.00	99.00	0.00	1252.00	1594.19	1316652.00	18.15	952.33	887.50
24	4	1	19262.00	25454.00	149.70	0	Spot (Block24, Row1, Column4)	1892.62	1763.00	700.75	0.03	0.37	578.00	568.26	578.00	88.15	0.01	0.16	100.00	100.00	0.00	1185.00	1314.62	1165854.00	15.02	911.46	873.00
24	5	1	19572.00	25459.00	151.00	0	Spot (Block24, Row1, Column5)	4403.93	3664.00	2828.26	0.08	0.64	591.00	580.26	591.00	86.41	0.01	0.15	100.00	100.00	0.00	3073.00	3812.93	2756863.00	44.25	1249.89	1112.00
24	6	1	19867.00	25458.00	147.20	0	Spot (Block24, Row1, Column6)	3964.18	3617.50	2013.95	0.04	0.51	594.00	591.69	594.00	92.04	0.00	0.16	100.00	100.00	0.00	3023.50	3370.18	2354722.00	36.64	1395.80	1219.50
24	7	1	20162.00	25463.00	147.70	0	Spot (Block24, Row1, Column7)	9728.92	8894.00	5132.72	0.04	0.53	593.00	616.97	593.00	207.66	0.02	0.34	100.00	100.00	0.00	8301.00	9135.92	5817896.00	43.88	2732.32	2000.00
24	8	1	20456.00	25467.00	151.15	0	Spot (Block24, Row1, Column8)	52412.51	62944.00	15567.60	0.08	0.30	615.00	684.52	615.00	263.05	0.05	0.38	100.00	100.00	48.24	62329.00	51797.51	32810476.00	196.65	10889.27	8775.00
24	1	2	18376.00	25752.00	206.05	0	Spot (Block24, Row2, Column1)	613.12	592.00	94.35	0.02	0.15	509.00	557.70	509.00	113.33	0.04	0.20	31.00	11.00	0.00	83.00	104.12	739420.00	0.49	593.08	588.00
24	2	2	18672.00	25753.00	134.70	0	Spot (Block24, Row2, Column2)	2254.55	2088.00	699.40	0.03	0.31	502.00	541.14	502.00	91.16	0.03	0.17	100.00	100.00	0.00	1586.00	1752.55	1086694.00	18.80	982.41	900.50
24	3	2	18971.00	25757.00	194.90	0	Spot (Block24, Row2, Column3)	659.85	646.50	104.31	0.01	0.16	513.00	550.43	513.00	87.75	0.03	0.16	62.00	36.00	0.00	133.50	146.85	706042.00	1.25	581.27	587.50
24	4	2	19275.00	25759.00	165.45	0	Spot (Block24, Row2, Column4)	1760.83	1716.50	489.54	0.01	0.28	565.00	564.55	565.00	90.59	0.00	0.16	100.00	100.00	0.00	1151.50	1195.83	1331189.00	13.21	882.37	873.00
24	5	2	19572.00	25754.00	187.85	0	Spot (Block24, Row2, Column5)	1020.90	990.00	211.66	0.01	0.21	573.00	562.53	573.00	82.61	0.01	0.15	99.00	92.00	0.00	417.00	447.90	1012728.00	5.55	710.81	697.00
24	6	2	19862.00	25756.00	169.70	0	Spot (Block24, Row2, Column6)	994.94	890.50	323.38	0.05	0.33	576.00	565.16	576.00	85.55	0.01	0.15	88.00	76.00	0.00	314.50	418.94	799931.00	5.02	655.34	626.00
24	7	2	20170.00	25759.00	157.15	0	Spot (Block24, Row2, Column7)	1324.71	1210.00	473.77	0.04	0.36	584.00	573.50	584.00	82.71	0.01	0.14	100.00	90.00	0.00	626.00	740.71	899479.00	9.08	761.69	723.50
24	8	2	20454.00	25756.00	236.35	0	Spot (Block24, Row2, Column8)	660.24	634.00	138.05	0.02	0.21	594.00	625.16	594.00	207.46	0.02	0.33	6.00	0.00	0.00	40.00	66.24	1062333.00	0.17	632.49	590.00
24	1	3	18370.00	26050.00	151.90	0	Spot (Block24, Row3, Column1)	3836.57	3309.00	2266.27	0.06	0.59	504.00	542.60	504.00	87.29	0.03	0.16	100.00	100.00	0.00	2805.00	3332.57	2428547.00	37.74	1209.15	1034.50
24	2	3	18668.00	26035.00	206.75	0	Spot (Block24, Row3, Column2)	676.00	674.00	122.10	0.00	0.18	500.00	532.64	500.00	85.57	0.03	0.16	74.00	51.00	0.00	174.00	176.00	819989.00	1.68	584.74	583.00
24	3	3	18958.00	26051.00	153.15	0	Spot (Block24, Row3, Column3)	1401.78	1270.00	568.50	0.04	0.41	503.00	537.97	503.00	83.91	0.03	0.16	100.00	99.00	0.00	767.00	898.78	906950.00	10.29	745.91	736.00
24	4	3	19269.00	26055.00	150.35	0	Spot (Block24, Row3, Column4)	3072.59	2822.00	1552.81	0.04	0.51	512.00	549.49	512.00	85.44	0.03	0.16	100.00	100.00	0.00	2310.00	2560.59	1892714.00	29.53	1060.06	944.00
24	5	3	19573.00	26046.00	150.45	0	Spot (Block24, Row3, Column5)	1202.09	937.00	1350.39	0.11	1.12	563.00	561.83	563.00	109.71	0.00	0.20	91.00	73.00	0.00	374.00	639.09	745297.00	5.84	740.85	713.00
24	6	3	19869.00	26059.00	195.55	0	Spot (Block24, Row3, Column6)	2347.30	2109.00	964.06	0.05	0.41	581.00	572.61	581.00	112.67	0.01	0.20	100.00	100.00	0.00	1528.00	1766.30	2542130.00	15.75	1059.16	1055.00
24	7	3	20175.00	26065.00	147.70	0	Spot (Block24, Row3, Column7)	3417.36	3056.00	1910.20	0.05	0.56	589.00	579.14	589.00	82.90	0.01	0.14	100.00	100.00	0.00	2467.00	2828.36	2026497.00	34.24	1147.16	1054.00
24	8	3	20469.00	26064.00	167.30	0	Spot (Block24, Row3, Column8)	908.90	889.00	190.72	0.01	0.21	593.00	597.15	593.00	80.03	0.00	0.13	94.00	78.00	0.00	296.00	315.90	707122.00	3.90	680.68	691.00
24	1	4	18368.00	26350.00	146.50	0	Spot (Block24, Row4, Column1)	3077.36	2879.00	1424.15	0.03	0.46	515.00	554.23	515.00	92.56	0.03	0.17	100.00	100.00	0.00	2364.00	2562.36	1797179.00	27.26	1209.52	1077.00
24	2	4	18668.00	26353.00	188.95	0	Spot (Block24, Row4, Column2)	901.15	865.00	209.61	0.02	0.23	509.00	550.11	509.00	93.27	0.03	0.17	96.00	85.00	0.00	356.00	392.15	907457.00	3.76	682.51	685.00
24	3	4	18967.00	26354.00	147.25	0	Spot (Block24, Row4, Column3)	10561.32	9540.50	5517.29	0.04	0.52	518.00	556.73	518.00	94.97	0.03	0.17	100.00	100.00	0.00	9022.50	10043.32	6231179.00	105.34	3015.32	2349.50
24	4	4	19259.00	26349.00	201.60	0	Spot (Block24, Row4, Column4)	696.02	689.50	116.15	0.00	0.17	515.00	551.54	515.00	83.89	0.03	0.15	75.00	55.00	0.00	174.50	181.02	801814.00	1.72	600.52	595.00
24	5	4	19543.00	26344.00	194.30	0	Spot (Block24, Row4, Column5)	725.59	700.00	166.16	0.02	0.23	520.00	553.51	520.00	103.91	0.03	0.19	68.00	40.00	0.00	180.00	205.59	775657.00	1.66	603.58	592.00
24	6	4	19873.00	26353.00	198.05	0	Spot (Block24, Row4, Column6)	1045.49	1015.00	231.46	0.01	0.22	578.00	571.65	578.00	107.27	0.00	0.19	95.00	88.00	0.00	437.00	467.49	1163626.00	4.42	677.45	653.50
24	7	4	20161.00	26363.00	148.70	0	Spot (Block24, Row4, Column7)	2837.49	2238.50	1774.69	0.10	0.63	591.00	588.39	591.00	86.32	0.00	0.15	100.00	97.00	0.00	1647.50	2246.49	1725192.00	26.06	1019.47	935.00
24	8	4	20476.00	26369.00	156.55	0	Spot (Block24, Row4, Column8)	1381.75	1316.00	449.89	0.02	0.33	596.00	606.81	596.00	81.34	0.01	0.13	100.00	98.00	0.00	720.00	785.75	932681.00	9.53	810.60	801.00
24	1	5	18371.00	26652.00	142.90	0	Spot (Block24, Row5, Column1)	4402.98	4107.00	1899.83	0.03	0.43	559.00	563.07	559.00	99.53	0.00	0.18	100.00	100.00	0.00	3548.00	3843.98	2421638.00	38.58	1563.21	1458.00
24	2	5	18665.00	26653.00	156.40	0	Spot (Block24, Row5, Column2)	970.10	949.00	197.73	0.01	0.20	521.50	555.17	521.50	90.10	0.03	0.16	100.00	93.00	0.00	427.50	448.60	652878.00	4.61	684.17	705.00
24	3	5	18966.00	26653.00	157.45	0	Spot (Block24, Row5, Column3)	1937.57	1748.00	757.71	0.04	0.39	571.00	564.84	571.00	96.86	0.00	0.17	100.00	100.00	0.00	1177.00	1366.57	1319483.00	14.17	901.83	881.00
24	4	5	19267.00	26653.00	149.35	0	Spot (Block24, Row5, Column4)	2211.29	1872.00	1121.94	0.07	0.51	527.00	561.40	527.00	99.07	0.03	0.18	100.00	100.00	0.00	1345.00	1684.29	1351100.00	16.65	940.27	895.50
24	5	5	19568.00	26659.00	145.45	0	Spot (Block24, Row5, Column5)	16744.78	16171.00	9051.59	0.02	0.54	578.00	572.27	578.00	111.30	0.00	0.19	100.00	100.00	0.00	15593.00	16166.78	9628247.00	145.30	3724.39	2749.50
24	6	5	19866.00	26655.00	158.80	0	Spot (Block24, Row5, Column6)	1143.40	1087.00	304.96	0.02	0.27	593.00	586.81	593.00	98.11	0.00	0.17	97.00	89.00	0.00	494.00	550.40	791231.00	5.67	738.43	710.00
24	7	5	20167.00	26663.00	196.65	0	Spot (Block24, Row5, Column7)	2006.72	1844.00	810.90	0.04	0.40	596.00	607.69	596.00	101.87	0.01	0.17	100.00	99.00	0.00	1248.00	1410.72	2199367.00	13.73	986.42	945.00
24	8	5	20468.00	26663.00	146.85	0	Spot (Block24, Row5, Column8)	5755.14	5176.00	3608.58	0.05	0.63	598.00	611.83	598.00	88.85	0.01	0.15	100.00	100.00	0.00	4578.00	5157.14	3389780.00	57.88	1561.90	1141.00
24	1	6	18362.00	26956.00	186.70	0	Spot (Block24, Row6, Column1)	2289.61	2100.00	975.42	0.04	0.43	572.00	568.19	572.00	106.51	0.00	0.19	100.00	100.00	0.00	1528.00	1717.61	2252979.00	16.16	1050.18	1039.00
24	2	6	18662.00	26953.00	203.35	0	Spot (Block24, Row6, Column2)	1449.01	1386.00	438.92	0.02	0.30	515.00	555.10	515.00	98.53	0.03	0.18	100.00	99.00	0.00	871.00	934.01	1698234.00	9.07	860.88	836.50
24	3	6	18953.00	26953.00	145.90	0	Spot (Block24, Row6, Column3)	6551.17	6034.00	3601.93	0.04	0.55	512.00	553.37	512.00	94.47	0.03	0.17	100.00	100.00	0.00	5522.00	6039.17	3793128.00	63.49	1991.19	1514.00
24	4	6	19271.00	26955.00	176.10	0	Spot (Block24, Row6, Column4)	916.61	866.00	262.88	0.02	0.29	518.00	558.20	518.00	103.82	0.03	0.19	86.00	70.00	0.00	348.00	398.61	794702.00	3.45	639.68	620.00
24	5	6	19567.00	26956.00	146.00	0	Spot (Block24, Row6, Column5)	19219.84	18164.00	10528.08	0.02	0.55	578.00	575.53	578.00	123.58	0.00	0.21	100.00	100.00	0.00	17586.00	18641.84	11166729.00	150.87	4089.39	3213.00
24	6	6	19869.00	26952.00	181.90	0	Spot (Block24, Row6, Column6)	1072.13	996.00	329.16	0.03	0.31	593.00	593.68	593.00	111.26	0.00	0.19	93.00	72.00	0.00	403.00	479.13	992792.00	4.30	706.76	696.00
24	7	6	20160.00	26959.00	150.90	0	Spot (Block24, Row6, Column7)	4765.06	4114.00	2595.99	0.06	0.54	597.00	610.10	597.00	103.25	0.01	0.17	100.00	100.00	0.00	3517.00	4168.06	2954335.00	40.24	1491.27	1161.00
24	8	6	20474.00	26964.00	148.75	0	Spot (Block24, Row6, Column8)	6086.93	5474.00	3627.29	0.05	0.60	599.00	614.81	599.00	89.76	0.01	0.15	100.00	100.00	0.00	4875.00	5487.93	3646070.00	60.97	1885.37	1642.00
24	1	7	18365.00	27250.00	181.10	0	Spot (Block24, Row7, Column1)	1053.91	1006.00	300.85	0.02	0.29	568.50	563.18	568.50	100.25	0.00	0.18	94.00	82.00	0.00	437.50	485.41	968544.00	4.90	699.38	701.00
24	2	7	18661.00	27242.00	203.80	0	Spot (Block24, Row7, Column2)	683.58	669.50	128.71	0.01	0.19	510.00	546.25	510.00	86.46	0.03	0.16	68.00	43.00	0.00	159.50	173.58	802525.00	1.59	591.80	592.00
24	3	7	18963.00	27250.00	211.20	0	Spot (Block24, Row7, Column3)	624.80	607.00	79.87	0.01	0.13	508.00	545.84	508.00	86.75	0.03	0.16	65.00	32.00	0.00	99.00	116.80	792870.00	0.91	568.11	588.00
24	4	7	19265.00	27259.00	257.40	0	Spot (Block24, Row7, Column4)	632.82	600.00	110.53	0.02	0.17	524.00	555.18	524.00	86.55	0.03	0.16	44.00	29.00	0.00	76.00	108.82	1212483.00	0.90	558.43	577.00
24	5	7	19562.00	27257.00	175.90	0	Spot (Block24, Row7, Column5)	1534.83	1442.50	493.28	0.03	0.32	578.00	573.80	578.00	110.34	0.00	0.19	100.00	98.00	0.00	864.50	956.83	1335299.00	8.71	840.17	839.00
24	6	7	19863.00	27258.00	189.25	0	Spot (Block24, Row7, Column6)	1697.22	1586.00	512.47	0.03	0.30	591.00	597.45	591.00	114.36	0.00	0.19	100.00	100.00	0.00	995.00	1106.22	1712499.00	9.62	918.50	906.00
24	7	7	20160.00	27264.00	153.50	0	Spot (Block24, Row7, Column7)	4788.24	4042.00	2612.53	0.07	0.55	592.00	595.59	592.00	88.19	0.00	0.15	100.00	100.00	0.00	3450.00	4196.24	3107566.00	47.54	1545.45	1059.00
24	8	7	20470.00	27261.00	191.55	0	Spot (Block24, Row7, Column8)	1491.14	1473.00	278.99	0.01	0.19	601.50	621.45	601.50	83.30	0.01	0.13	100.00	100.00	0.00	871.50	889.64	1546316.00	10.44	881.91	885.00
24	1	8	18351.00	27563.00	149.55	0	Spot (Block24, Row8, Column1)	1389.33	1188.00	991.55	0.07	0.71	584.00	578.48	584.00	93.81	0.00	0.16	98.00	92.00	0.00	604.00	805.33	851657.00	8.64	767.08	779.00
24	2	8	18667.00	27555.00	165.65	0	Spot (Block24, Row8, Column2)	1020.50	963.50	307.45	0.02	0.30	585.00	573.52	585.00	90.54	0.01	0.16	90.00	80.00	0.00	378.50	435.50	777619.00	4.94	684.94	693.00
24	3	8	18951.00	27554.00	153.65	0	Spot (Block24, Row8, Column3)	2420.12	2069.00	1355.49	0.07	0.56	585.00	577.61	585.00	91.45	0.01	0.16	100.00	99.00	0.00	1484.00	1835.12	1577921.00	20.15	926.45	859.50
24	4	8	19259.00	27553.00	161.30	0	Spot (Block24, Row8, Column4)	1324.40	1212.50	366.71	0.04	0.28	590.00	583.24	590.00	89.27	0.01	0.15	99.00	98.00	0.00	622.50	734.40	948267.00	8.30	755.31	731.00
24	5	8	19551.00	27564.00	187.60	0	Spot (Block24, Row8, Column5)	693.88	691.00	97.59	0.00	0.14	591.00	595.37	591.00	99.45	0.00	0.17	50.00	22.00	0.00	100.00	102.88	686937.00	0.99	621.72	601.50
24	6	8	19866.00	27558.00	180.75	0	Spot (Block24, Row8, Column6)	3695.63	3133.50	1982.69	0.07	0.54	594.00	612.39	594.00	114.26	0.01	0.19	100.00	100.00	0.00	2539.50	3101.63	3392590.00	26.98	1285.48	1253.00
24	7	8	20159.00	27560.00	153.60	0	Spot (Block24, Row8, Column7)	1842.20	1679.00	697.99	0.04	0.38	598.00	617.09	598.00	99.77	0.01	0.16	100.00	99.00	0.00	1081.00	1244.20	1204802.00	12.28	875.07	856.00
24	8	8	20451.00	27563.00	153.45	0	Spot (Block24, Row8, Column8)	1107.50	1040.00	358.75	0.03	0.32	604.00	629.84	604.00	81.72	0.02	0.13	98.00	93.00	0.00	436.00	503.50	715444.00	5.84	774.34	785.50
25	1	1	4850.00	29872.00	147.75	0	Spot (Block25, Row1, Column1)	25318.60	22915.00	13566.96	0.04	0.54	607.00	644.86	607.00	173.33	0.03	0.27	100.00	100.00	0.00	22308.00	24711.60	14963294.00	142.35	5665.03	4433.00
25	2	1	5147.00	29881.00	143.90	0	Spot (Block25, Row1, Column2)	45899.49	48854.00	19184.67	0.03	0.42	605.00	660.48	605.00	220.46	0.04	0.33	100.00	100.00	36.38	48249.00	45294.49	25612048.00	205.20	9000.01	7614.00
25	3	1	5451.00	29881.00	142.40	0	Spot (Block25, Row1, Column3)	1868.59	1731.00	697.71	0.03	0.37	603.00	643.53	603.00	178.77	0.03	0.28	99.00	99.00	0.00	1128.00	1265.59	1025854.00	6.85	908.49	845.00
25	4	1	5742.00	29884.00	139.25	0	Spot (Block25, Row1, Column4)	40005.40	38624.50	19568.10	0.02	0.49	601.00	627.82	601.00	141.25	0.02	0.22	100.00	100.00	19.16	38023.50	39404.40	20882880.00	278.78	8654.45	7296.50
25	5	1	6044.00	29885.00	137.10	0	Spot (Block25, Row1, Column5)	4136.73	3929.50	1678.20	0.02	0.41	598.00	617.70	598.00	120.14	0.01	0.19	100.00	100.00	0.00	3331.50	3538.73	2076638.00	29.29	1421.31	1240.00
25	6	1	6336.00	29884.00	137.75	0	Spot (Block25, Row1, Column6)	23667.06	21524.00	12805.00	0.04	0.54	597.00	623.95	597.00	132.83	0.02	0.21	100.00	100.00	0.19	20927.00	23070.06	12188538.00	173.48	5139.35	3934.00
25	7	1	6636.00	29888.00	138.35	0	Spot (Block25, Row1, Column7)	31678.16	30559.00	16778.46	0.02	0.53	604.00	658.82	604.00	229.02	0.04	0.35	100.00	100.00	2.30	29955.00	31074.16	16536002.00	135.44	6505.07	5130.50
25	8	1	6931.00	29894.00	145.30	0	Spot (Block25, Row1, Column8)	50406.71	59036.00	16795.84	0.07	0.33	605.00	676.25	605.00	255.91	0.05	0.38	100.00	100.00	43.83	58431.00	49801.71	28984048.00	194.33	10042.46	7626.00
25	1	2	4829.00	30183.00	205.50	0	Spot (Block25, Row2, Column1)	694.55	696.00	79.51	0.00	0.11	600.00	613.83	600.00	83.45	0.01	0.14	58.00	24.00	0.00	96.00	94.55	836243.00	0.97	631.99	614.00
25	2	2	5140.00	30182.00	128.20	0	Spot (Block25, Row2, Column2)	2099.71	2119.00	513.21	0.00	0.24	593.00	611.32	593.00	159.65	0.01	0.26	100.00	99.00	0.00	1526.00	1506.71	925974.00	9.32	1004.38	969.00
25	3	2	5446.00	30181.00	206.00	0	Spot (Block25, Row2, Column3)	676.84	689.00	71.67	0.01	0.11	589.00	586.09	589.00	69.93	0.00	0.12	60.00	16.00	0.00	100.00	87.84	815589.00	1.30	611.15	602.50
25	4	2	5748.00	30187.00	186.80	0	Spot (Block25, Row2, Column4)	1262.80	1118.00	398.85	0.05	0.32	591.00	603.76	591.00	129.84	0.01	0.22	99.00	87.00	0.00	527.00	671.80	1241333.00	5.08	798.86	797.50
25	5	2	6045.00	30182.00	166.65	0	Spot (Block25, Row2, Column5)	1865.55	1821.00	541.95	0.01	0.29	587.00	586.78	587.00	76.45	0.00	0.13	100.00	100.00	0.00	1234.00	1278.55	1440202.00	16.73	953.37	894.00
25	6	2	6339.00	30185.00	146.75	0	Spot (Block25, Row2, Column6)	1454.45	1360.00	466.05	0.03	0.32	594.00	621.33	594.00	176.89	0.02	0.28	99.00	88.00	0.00	766.00	860.45	856670.00	4.71	810.24	784.00
25	7	2	6646.00	30190.00	151.75	0	Spot (Block25, Row2, Column7)	1325.66	1243.00	444.22	0.03	0.34	600.00	620.77	600.00	109.17	0.01	0.18	100.00	94.00	0.00	643.00	725.66	837820.00	6.46	785.12	749.00
25	8	2	6944.00	30185.00	207.85	0	Spot (Block25, Row2, Column8)	718.39	696.00	108.49	0.01	0.15	605.00	660.25	605.00	217.02	0.04	0.33	15.00	0.00	0.00	91.00	113.39	878595.00	0.27	647.87	672.50
25	1	3	4847.00	30475.00	139.35	0	Spot (Block25, Row3, Column1)	4971.83	4650.50	2104.70	0.03	0.42	599.00	614.68	599.00	91.86	0.01	0.15	100.00	100.00	0.00	4051.50	4372.83	2605237.00	47.43	1700.92	1468.00
25	2	3	5133.00	30485.00	193.40	0	Spot (Block25, Row3, Column2)	713.82	702.00	86.18	0.01	0.12	595.00	606.71	595.00	98.36	0.01	0.16	57.00	25.00	0.00	107.00	118.82	757360.00	1.09	620.70	603.50
25	3	3	5437.00	30468.00	155.35	0	Spot (Block25, Row3, Column3)	1076.52	900.50	676.36	0.08	0.63	582.00	599.39	582.00	167.07	0.01	0.28	84.00	46.00	0.00	318.50	494.52	716959.00	2.86	708.82	704.50
25	4	3	5744.00	30484.00	139.70	0	Spot (Block25, Row3, Column4)	45419.26	49804.00	19534.51	0.04	0.43	588.00	605.09	588.00	143.58	0.01	0.24	100.00	100.00	35.16	49216.00	44831.26	24026896.00	312.11	10341.65	7874.00
25	5	3	6036.00	30485.00	183.30	0	Spot (Block25, Row3, Column5)	794.27	761.00	142.57	0.02	0.18	591.00	618.53	591.00	182.89	0.02	0.30	46.00	19.00	0.00	170.00	203.27	748999.00	0.96	651.08	623.50
25	6	3	6346.00	30485.00	223.70	0	Spot (Block25, Row3, Column6)	9342.32	6075.00	6346.57	0.19	0.68	604.00	665.62	604.00	226.99	0.04	0.34	100.00	100.00	0.00	5471.00	8738.32	13424911.00	38.23	3166.39	3208.00
25	7	3	6647.00	30491.00	142.10	0	Spot (Block25, Row3, Column7)	2612.90	2411.00	958.27	0.03	0.37	608.00	656.16	608.00	168.22	0.03	0.26	100.00	99.00	0.00	1803.00	2004.90	1429254.00	11.63	1116.22	1091.00
25	8	3	6947.00	30497.00	159.10	0	Spot (Block25, Row3, Column8)	1443.09	1410.50	358.21	0.01	0.25	604.00	634.24	604.00	88.15	0.02	0.14	100.00	99.00	0.00	806.50	839.09	1010162.00	9.18	885.92	903.00
25	1	4	4843.00	30774.00	139.85	0	Spot (Block25, Row4, Column1)	43575.77	44530.00	19980.32	0.01	0.46	603.00	642.47	603.00	168.31	0.03	0.26	100.00	100.00	32.51	43927.00	42972.77	23051680.00	255.08	10358.29	7601.00
25	2	4	5143.00	30780.00	179.40	0	Spot (Block25, Row4, Column2)	3733.17	3212.00	1953.73	0.07	0.52	601.00	646.42	601.00	191.58	0.03	0.30	100.00	100.00	0.00	2611.00	3132.17	3374790.00	16.11	1343.89	1315.50
25	3	4	5445.00	30778.00	145.10	0	Spot (Block25, Row4, Column3)	65005.35	65535.00	2854.92	0.00	0.04	599.00	667.51	599.00	253.13	0.05	0.38	100.00	100.00	93.89	64936.00	64406.35	37248380.00	254.17	17195.20	14167.00
25	4	4	5719.00	30779.00	195.25	0	Spot (Block25, Row4, Column4)	807.38	792.50	129.65	0.01	0.16	592.00	616.77	592.00	178.34	0.02	0.29	60.00	14.00	0.00	200.50	215.38	870361.00	1.07	659.76	664.00
25	5	4	6049.00	30786.00	155.25	0	Spot (Block25, Row4, Column5)	814.22	765.00	241.01	0.03	0.30	592.00	602.03	592.00	132.05	0.01	0.22	53.00	24.00	0.00	173.00	222.22	539012.00	1.61	680.49	678.00
25	6	4	6342.00	30782.00	170.25	0	Spot (Block25, Row4, Column6)	3319.04	3319.00	1138.11	0.00	0.34	599.00	630.69	599.00	145.72	0.02	0.23	100.00	100.00	0.00	2720.00	2720.04	2688426.00	18.45	1327.80	1228.50
25	7	4	6631.00	30789.00	142.05	0	Spot (Block25, Row4, Column7)	3355.64	3014.00	1391.79	0.05	0.41	605.00	649.80	605.00	157.63	0.03	0.24	100.00	100.00	0.00	2409.00	2750.64	1838893.00	17.17	1175.50	1102.50
25	8	4	6950.00	30801.00	154.15	0	Spot (Block25, Row4, Column8)	1113.01	1067.00	264.37	0.02	0.24	609.00	646.31	609.00	136.96	0.03	0.21	97.00	80.00	0.00	458.00	504.01	725680.00	3.41	774.56	775.00
25	1	5	4843.00	31080.00	139.20	0	Spot (Block25, Row5, Column1)	53222.65	65535.00	16551.27	0.09	0.31	611.00	667.61	611.00	214.08	0.04	0.32	100.00	100.00	54.86	64924.00	52611.65	27942060.00	245.49	12764.56	10371.00
25	2	5	5141.00	31077.00	153.50	0	Spot (Block25, Row5, Column2)	1551.18	1509.50	388.45	0.01	0.25	604.00	665.30	604.00	217.22	0.04	0.33	99.00	94.00	0.00	905.50	947.18	995858.00	4.08	869.74	861.50
25	3	5	5444.00	31084.00	147.50	0	Spot (Block25, Row5, Column3)	17928.33	15278.00	10362.11	0.07	0.58	605.00	691.03	605.00	271.59	0.06	0.39	100.00	100.00	0.00	14673.00	17323.33	10631501.00	63.47	3309.78	2860.00
25	4	5	5739.00	31083.00	137.50	0	Spot (Block25, Row5, Column4)	15421.67	14442.00	7717.52	0.03	0.50	598.00	648.12	598.00	219.98	0.03	0.34	100.00	100.00	0.00	13844.00	14823.67	7880471.00	67.16	3485.80	2846.00
25	5	5	6042.00	31085.00	142.35	0	Spot (Block25, Row5, Column5)	61250.07	65535.00	8846.00	0.03	0.14	597.00	635.60	597.00	201.10	0.03	0.32	100.00	100.00	74.37	64938.00	60653.07	33932800.00	301.42	14328.17	11023.50
25	6	5	6343.00	31087.00	145.45	0	Spot (Block25, Row5, Column6)	1534.63	1427.00	541.66	0.03	0.35	602.00	636.53	602.00	138.56	0.02	0.22	99.00	95.00	0.00	825.00	932.63	880878.00	6.48	817.73	805.00
25	7	5	6642.00	31092.00	166.55	0	Spot (Block25, Row5, Column7)	3120.89	2926.50	1332.63	0.03	0.43	609.00	659.80	609.00	126.90	0.03	0.19	100.00	100.00	0.00	2317.50	2511.89	2421811.00	19.39	1202.12	1185.00
25	8	5	6944.00	31090.00	137.50	0	Spot (Block25, Row5, Column8)	6195.09	5678.00	2864.44	0.04	0.46	653.00	671.24	653.00	114.25	0.01	0.17	100.00	100.00	0.00	5025.00	5542.09	3122325.00	48.35	1913.27	1706.00
25	1	6	4839.00	31379.00	225.25	0	Spot (Block25, Row6, Column1)	7954.08	4918.00	5849.28	0.21	0.74	629.50	711.04	629.50	243.23	0.05	0.34	100.00	100.00	0.00	4288.50	7324.58	11612961.00	29.78	2816.74	2882.00
25	2	6	5141.00	31376.00	212.55	0	Spot (Block25, Row6, Column2)	1563.27	1399.00	549.34	0.05	0.35	611.00	658.52	611.00	180.11	0.03	0.27	100.00	93.00	0.00	788.00	952.27	2010368.00	5.02	960.90	945.00
25	3	6	5432.00	31379.00	139.40	0	Spot (Block25, Row6, Column3)	41481.61	42237.00	20278.83	0.01	0.49	604.00	661.06	604.00	212.50	0.04	0.32	100.00	100.00	26.86	41633.00	40877.61	21777920.00	192.09	9531.34	6340.00
25	4	6	5736.00	31375.00	193.50	0	Spot (Block25, Row6, Column4)	929.22	863.00	262.35	0.03	0.28	599.00	623.67	599.00	135.49	0.02	0.22	69.00	49.00	0.00	264.00	330.22	982184.00	2.26	685.25	681.00
25	5	6	6037.00	31384.00	138.60	0	Spot (Block25, Row6, Column5)	53572.09	65535.00	16727.45	0.09	0.31	603.00	648.34	603.00	186.27	0.03	0.29	100.00	100.00	57.88	64932.00	52969.09	27857656.00	284.13	11805.64	10144.50
25	6	6	6344.00	31382.00	148.15	0	Spot (Block25, Row6, Column6)	1471.39	1417.50	430.14	0.02	0.29	608.00	644.32	608.00	120.00	0.03	0.19	100.00	96.00	0.00	809.50	863.39	882833.00	6.89	826.19	811.00
25	7	6	6638.00	31389.00	138.10	0	Spot (Block25, Row6, Column7)	3538.86	3508.00	1304.96	0.00	0.37	621.00	658.78	621.00	117.58	0.03	0.18	100.00	100.00	0.00	2887.00	2917.86	1822515.00	24.50	1382.73	1296.00
25	8	6	6948.00	31392.00	138.15	0	Spot (Block25, Row6, Column8)	4770.99	4380.00	2143.79	0.04	0.45	677.00	670.78	677.00	96.16	0.00	0.14	100.00	100.00	0.00	3703.00	4093.99	2471371.00	42.64	1668.23	1384.00
25	1	7	4841.00	31677.00	159.45	0	Spot (Block25, Row7, Column1)	6196.94	5412.00	3260.83	0.06	0.53	673.00	716.01	673.00	207.33	0.03	0.29	100.00	100.00	0.00	4739.00	5523.94	4350252.00	26.44	1700.46	1701.00
25	2	7	5144.00	31677.00	148.20	0	Spot (Block25, Row7, Column2)	1445.74	1325.00	448.72	0.04	0.31	615.00	663.72	615.00	148.06	0.03	0.22	99.00	94.00	0.00	710.00	830.74	867442.00	5.28	836.49	828.50
25	3	7	5433.00	31675.00	197.00	0	Spot (Block25, Row7, Column3)	771.22	779.50	102.35	0.00	0.13	604.00	627.89	604.00	102.58	0.02	0.16	64.00	28.00	0.00	175.50	167.22	843715.00	1.40	694.18	693.00
25	4	7	5744.00	31683.00	148.60	0	Spot (Block25, Row7, Column4)	1323.35	1304.50	335.60	0.01	0.25	600.00	616.27	600.00	80.80	0.01	0.13	100.00	99.00	0.00	704.50	723.35	794008.00	8.75	791.43	778.50
25	5	7	6037.00	31684.00	187.75	0	Spot (Block25, Row7, Column5)	1353.49	1274.50	404.76	0.03	0.30	606.00	638.50	606.00	118.74	0.02	0.19	99.00	96.00	0.00	668.50	747.49	1348079.00	6.02	853.59	839.00
25	6	7	6335.00	31683.00	207.10	0	Spot (Block25, Row7, Column6)	1756.53	1671.00	609.38	0.02	0.35	633.00	705.09	633.00	262.99	0.05	0.37	99.00	78.00	0.00	1038.00	1123.53	2144723.00	4.00	1027.89	1002.00
25	7	7	6624.00	31691.00	141.25	0	Spot (Block25, Row7, Column7)	14169.68	13899.00	6832.90	0.01	0.48	646.00	681.37	646.00	170.98	0.02	0.25	100.00	100.00	0.00	13253.00	13523.68	7637459.00	78.89	3654.99	2805.00
25	8	7	6942.00	31693.00	173.50	0	Spot (Block25, Row7, Column8)	5418.54	5429.50	1563.74	0.00	0.29	669.00	667.75	669.00	102.89	0.00	0.15	100.00	100.00	0.00	4760.50	4749.54	4540740.00	46.17	1944.97	1906.00
25	1	8	4825.00	31986.00	148.30	0	Spot (Block25, Row8, Column1)	1360.19	1282.00	378.62	0.03	0.28	672.00	675.56	672.00	124.45	0.00	0.18	100.00	92.00	0.00	610.00	688.19	816112.00	5.50	833.18	825.00
25	2	8	5143.00	31978.00	157.70	0	Spot (Block25, Row8, Column2)	1104.78	1024.00	288.48	0.03	0.26	609.00	639.35	609.00	75.85	0.02	0.12	100.00	93.00	0.00	415.00	495.78	756776.00	6.14	756.01	727.00
25	3	8	5427.00	31982.00	138.65	0	Spot (Block25, Row8, Column3)	3244.34	2973.50	1275.18	0.04	0.39	608.00	636.45	608.00	79.06	0.02	0.12	100.00	100.00	0.00	2365.50	2636.34	1706521.00	32.99	1189.88	1104.00
25	4	8	5736.00	31984.00	141.55	0	Spot (Block25, Row8, Column4)	2640.59	2523.50	786.46	0.02	0.30	611.00	641.05	611.00	87.41	0.02	0.14	100.00	100.00	0.00	1912.50	2029.59	1431199.00	22.88	1168.34	1067.00
25	5	8	6019.00	31988.00	232.10	0	Spot (Block25, Row8, Column5)	739.60	704.00	100.73	0.02	0.14	611.00	674.96	611.00	245.05	0.04	0.36	14.00	0.00	0.00	93.00	128.60	1147856.00	0.26	652.64	623.00
25	6	8	6343.00	31985.00	207.60	0	Spot (Block25, Row8, Column6)	14254.36	8400.00	12382.43	0.23	0.87	681.00	756.05	681.00	349.70	0.05	0.46	100.00	100.00	0.08	7719.00	13573.36	17504356.00	38.60	3721.05	3673.00
25	7	8	6636.00	31988.00	138.40	0	Spot (Block25, Row8, Column7)	8475.40	8000.50	4371.08	0.03	0.52	685.00	723.50	685.00	243.89	0.02	0.34	100.00	100.00	0.00	7315.50	7790.40	4390259.00	31.78	2423.24	1941.00
25	8	8	6921.00	31988.00	141.75	0	Spot (Block25, Row8, Column8)	4440.44	3861.00	2442.58	0.06	0.55	689.00	697.26	689.00	118.29	0.01	0.17	100.00	100.00	0.00	3172.00	3751.44	2420039.00	31.65	1560.38	1283.00
26	1	1	9350.00	29897.00	147.95	0	Spot (Block26, Row1, Column1)	20637.46	18280.00	11284.29	0.05	0.55	989.00	1028.83	989.00	204.89	0.02	0.20	100.00	100.00	0.00	17291.00	19648.46	12258649.00	95.70	5659.89	4678.00
26	2	1	9643.00	29902.00	149.65	0	Spot (Block26, Row1, Column2)	2729.23	2460.50	1006.01	0.05	0.37	1002.00	1047.41	1002.00	210.36	0.02	0.20	99.00	98.00	0.00	1458.50	1727.23	1675748.00	8.00	1396.33	1363.00
26	3	1	9950.00	29907.00	144.50	0	Spot (Block26, Row1, Column3)	4524.84	3675.50	2668.53	0.09	0.59	1000.00	1046.70	1000.00	193.05	0.02	0.18	100.00	95.00	0.00	2675.50	3524.84	2579160.00	18.02	1652.52	1560.00
26	4	1	10239.00	29909.00	149.50	0	Spot (Block26, Row1, Column4)	2426.69	2216.00	871.41	0.04	0.36	1007.00	1054.00	1007.00	198.96	0.02	0.19	99.00	93.00	0.00	1209.00	1419.69	1477853.00	6.90	1355.15	1358.00
26	5	1	10545.00	29911.00	142.65	0	Spot (Block26, Row1, Column5)	13044.08	10378.00	9828.22	0.10	0.75	992.00	1033.78	992.00	204.13	0.02	0.20	99.00	99.00	0.00	9386.00	12052.08	7239464.00	58.84	3160.84	2325.00
26	6	1	10837.00	29910.00	142.65	0	Spot (Block26, Row1, Column6)	8015.99	7444.00	4193.66	0.03	0.52	1004.00	1055.88	1004.00	221.90	0.02	0.21	100.00	100.00	0.00	6440.00	7011.99	4456891.00	31.37	2531.21	2166.50
26	7	1	11136.00	29911.00	142.70	0	Spot (Block26, Row1, Column7)	29814.26	26706.00	18923.28	0.05	0.63	1037.50	1090.35	1037.50	266.62	0.02	0.24	100.00	100.00	3.81	25668.50	28776.76	16427655.00	107.73	6597.77	5234.00
26	8	1	11431.00	29920.00	147.20	0	Spot (Block26, Row1, Column8)	47911.05	52672.50	18015.54	0.04	0.38	1108.00	1167.68	1108.00	306.32	0.02	0.26	100.00	100.00	39.29	51564.50	46803.05	28171872.00	152.60	11197.49	8515.50
26	1	2	9323.00	30188.00	221.00	0	Spot (Block26, Row2, Column1)	1225.29	1196.00	222.07	0.01	0.18	987.00	1023.74	987.00	203.77	0.02	0.20	51.00	27.00	0.00	209.00	238.29	1716638.00	0.99	1131.70	1087.00
26	2	2	9646.00	30205.00	140.35	0	Spot (Block26, Row2, Column2)	4597.07	4373.00	1566.08	0.02	0.34	992.00	1026.04	992.00	209.26	0.01	0.20	100.00	100.00	0.00	3381.00	3605.07	2454833.00	17.07	1870.91	1861.50
26	3	2	9943.00	30181.00	203.50	0	Spot (Block26, Row2, Column3)	1270.69	1229.00	226.41	0.01	0.18	997.00	1030.52	997.00	208.78	0.01	0.20	52.00	28.00	0.00	232.00	273.69	1493059.00	1.15	1076.15	1075.00
26	4	2	10247.00	30211.00	169.90	0	Spot (Block26, Row2, Column4)	3552.74	3267.00	1285.78	0.04	0.36	985.00	1015.17	985.00	208.18	0.01	0.21	100.00	99.00	0.00	2282.00	2567.74	2856404.00	12.19	1645.35	1639.50
26	5	2	10550.00	30204.00	185.15	0	Spot (Block26, Row2, Column5)	1265.27	1233.00	282.29	0.01	0.22	966.00	983.61	966.00	194.25	0.01	0.20	59.00	39.00	0.00	267.00	299.27	1218456.00	1.45	1051.81	997.50
26	6	2	10838.00	30205.00	152.20	0	Spot (Block26, Row2, Column6)	2789.79	2481.50	1162.87	0.05	0.42	992.00	1015.34	992.00	219.04	0.01	0.22	99.00	90.00	0.00	1489.50	1797.79	1768727.00	8.10	1367.38	1369.00
26	7	2	11145.00	30209.00	153.70	0	Spot (Block26, Row2, Column7)	2701.30	2309.00	1202.65	0.07	0.45	995.00	1024.87	995.00	210.28	0.01	0.21	96.00	89.00	0.00	1314.00	1706.30	1769351.00	7.97	1380.86	1353.50
26	8	2	11462.00	30212.00	179.65	0	Spot (Block26, Row2, Column8)	1243.13	1183.00	250.35	0.02	0.20	1077.00	1123.63	1077.00	269.52	0.02	0.24	33.00	9.00	0.00	106.00	166.13	1125035.00	0.44	1248.07	1243.00
26	1	3	9346.00	30502.00	144.20	0	Spot (Block26, Row3, Column1)	12959.64	11290.00	8243.36	0.06	0.64	974.00	991.09	974.00	197.69	0.01	0.20	100.00	100.00	0.00	10316.00	11985.64	7283319.00	60.54	3432.82	2803.50
26	2	3	9639.00	30505.00	164.85	0	Spot (Block26, Row3, Column2)	1251.84	1199.00	237.44	0.02	0.19	962.00	979.49	962.00	189.92	0.01	0.19	62.00	33.00	0.00	237.00	289.84	942639.00	1.43	1052.52	1005.00
26	3	3	9930.00	30501.00	148.05	0	Spot (Block26, Row3, Column3)	2242.24	2103.00	762.29	0.03	0.34	976.00	993.54	976.00	189.79	0.01	0.19	99.00	92.00	0.00	1127.00	1266.24	1343102.00	6.58	1349.52	1320.00
26	4	3	10245.00	30508.00	145.65	0	Spot (Block26, Row3, Column4)	6751.98	6043.00	3710.56	0.05	0.55	970.00	984.85	970.00	197.02	0.01	0.20	100.00	100.00	0.00	5073.00	5781.98	3882391.00	29.27	2227.19	1899.00
26	5	3	10543.00	30513.00	171.30	0	Spot (Block26, Row3, Column5)	1566.76	1480.00	397.98	0.02	0.25	946.50	975.94	946.50	206.08	0.01	0.21	84.00	65.00	0.00	533.50	620.26	1280039.00	2.87	1140.35	1108.50
26	6	3	10844.00	30510.00	202.95	0	Spot (Block26, Row3, Column6)	6598.73	5291.00	3488.11	0.10	0.53	1000.00	1030.10	1000.00	236.46	0.01	0.23	100.00	100.00	0.00	4291.00	5598.73	7766703.00	23.55	2620.56	2612.00
26	7	3	11146.00	30515.00	143.10	0	Spot (Block26, Row3, Column7)	8257.83	7029.00	5332.18	0.07	0.65	994.00	1029.72	994.00	215.15	0.02	0.21	100.00	99.00	0.00	6035.00	7263.83	4616126.00	33.60	2269.69	2052.00
26	8	3	11454.00	30511.00	177.05	0	Spot (Block26, Row3, Column8)	1675.76	1638.50	381.77	0.01	0.23	1060.00	1086.15	1060.00	216.13	0.01	0.20	85.00	65.00	0.00	578.50	615.76	1471315.00	2.73	1277.58	1288.50
26	1	4	9343.00	30801.00	142.05	0	Spot (Block26, Row4, Column1)	6651.00	6017.00	3703.93	0.04	0.56	917.00	967.43	917.00	192.51	0.02	0.20	100.00	100.00	0.00	5100.00	5734.00	3624794.00	29.52	2182.85	2032.00
26	2	4	9637.00	30801.00	208.95	0	Spot (Block26, Row4, Column2)	1272.76	1263.50	216.63	0.00	0.17	904.00	959.68	904.00	185.19	0.03	0.19	79.00	48.00	0.00	359.50	368.76	1585857.00	1.69	1101.28	1121.50
26	3	4	9943.00	30805.00	142.90	0	Spot (Block26, Row4, Column3)	23309.89	21442.00	13496.30	0.04	0.58	978.00	991.10	978.00	190.31	0.01	0.19	100.00	100.00	0.00	20464.00	22331.89	12936990.00	117.28	5352.54	4431.00
26	4	4	10228.00	30817.00	202.15	0	Spot (Block26, Row4, Column4)	1233.42	1196.00	227.89	0.01	0.18	975.00	986.27	975.00	193.96	0.00	0.20	58.00	29.00	0.00	221.00	258.42	1430772.00	1.27	1089.28	1064.00
26	5	4	10529.00	30814.00	189.25	0	Spot (Block26, Row4, Column5)	1321.60	1253.00	472.95	0.02	0.36	898.00	960.63	898.00	197.41	0.03	0.21	71.00	44.00	0.00	355.00	423.60	1330852.00	1.83	1108.06	1104.00
26	6	4	10847.00	30810.00	188.85	0	Spot (Block26, Row4, Column6)	1643.65	1581.00	348.81	0.02	0.21	965.00	996.82	965.00	212.58	0.01	0.21	92.00	75.00	0.00	616.00	678.65	1650229.00	3.04	1205.33	1203.00
26	7	4	11132.00	30815.00	144.00	0	Spot (Block26, Row4, Column7)	6685.47	4926.50	4831.29	0.13	0.72	995.00	1042.83	995.00	202.57	0.02	0.19	98.00	96.00	0.00	3931.50	5690.47	3757232.00	27.85	2121.21	1826.50
26	8	4	11443.00	30824.00	149.05	0	Spot (Block26, Row4, Column8)	2422.74	2237.00	825.38	0.03	0.34	1086.00	1116.12	1086.00	214.08	0.01	0.19	97.00	90.00	0.00	1151.00	1336.74	1470602.00	6.10	1498.98	1486.00
26	1	5	9344.00	31103.00	139.20	0	Spot (Block26, Row5, Column1)	5171.94	4386.00	2853.69	0.07	0.55	977.00	991.69	977.00	209.78	0.01	0.21	100.00	99.00	0.00	3409.00	4194.94	2704925.00	19.93	2066.46	1815.00
26	2	5	9637.00	31105.00	169.90	0	Spot (Block26, Row5, Column2)	1739.20	1685.50	388.51	0.01	0.22	980.00	985.07	980.00	181.88	0.00	0.18	96.00	84.00	0.00	705.50	759.20	1394838.00	4.15	1215.88	1220.00
26	3	5	9936.00	31111.00	199.70	0	Spot (Block26, Row5, Column3)	1455.18	1415.00	304.18	0.01	0.21	986.00	1008.77	986.00	198.66	0.01	0.20	80.00	56.00	0.00	429.00	469.18	1645813.00	2.25	1209.00	1198.00
26	4	5	10241.00	31107.00	142.85	0	Spot (Block26, Row5, Column4)	5818.15	5096.00	3557.96	0.06	0.61	986.00	1020.20	986.00	222.91	0.01	0.22	100.00	100.00	0.00	4110.00	4832.15	3205801.00	21.52	2002.80	1882.50
26	5	5	10544.00	31108.00	139.10	0	Spot (Block26, Row5, Column5)	36688.34	34336.00	20259.64	0.03	0.55	984.00	1023.53	984.00	243.56	0.02	0.24	100.00	100.00	13.36	33352.00	35704.34	19224728.00	146.43	8478.57	6414.00
26	6	5	10842.00	31111.00	148.00	0	Spot (Block26, Row5, Column6)	3157.16	2777.50	1375.56	0.06	0.44	979.00	1009.66	979.00	201.73	0.01	0.20	100.00	98.00	0.00	1798.50	2178.16	1900610.00	10.65	1499.33	1519.00
26	7	5	11148.00	31121.00	176.25	0	Spot (Block26, Row5, Column7)	2388.87	2264.50	687.65	0.02	0.29	1011.50	1066.66	1011.50	213.77	0.02	0.20	99.00	94.00	0.00	1253.00	1377.37	2068764.00	6.19	1470.62	1467.00
26	8	5	11442.00	31114.00	143.25	0	Spot (Block26, Row5, Column8)	18276.29	14074.00	14571.36	0.11	0.80	1090.00	1118.29	1090.00	213.49	0.01	0.19	100.00	100.00	0.00	12984.00	17186.29	10198172.00	80.37	3901.87	2720.00
26	1	6	9335.00	31407.00	203.80	0	Spot (Block26, Row6, Column1)	5630.69	4409.00	3099.08	0.11	0.55	1013.00	1062.59	1013.00	243.53	0.02	0.23	100.00	100.00	0.00	3396.00	4617.69	6616056.00	18.76	2413.92	2367.00
26	2	6	9637.00	31419.00	212.60	0	Spot (Block26, Row6, Column2)	1786.91	1711.50	403.00	0.02	0.23	1038.50	1084.00	1038.50	230.47	0.02	0.21	93.00	74.00	0.00	673.00	748.41	2305120.00	3.05	1323.89	1293.00
26	3	6	9930.00	31406.00	141.25	0	Spot (Block26, Row6, Column3)	14334.86	12752.50	8090.23	0.05	0.56	1022.00	1072.64	1022.00	219.31	0.02	0.20	100.00	100.00	0.00	11730.50	13312.86	7740822.00	60.47	3982.51	2908.50
26	4	6	10237.00	31423.00	167.20	0	Spot (Block26, Row6, Column4)	1967.89	1874.50	509.35	0.02	0.26	1029.00	1076.25	1029.00	243.54	0.02	0.23	94.00	80.00	0.00	845.50	938.89	1523150.00	3.66	1377.01	1332.50
26	5	6	10538.00	31410.00	139.50	0	Spot (Block26, Row6, Column5)	47095.33	56377.00	20450.36	0.08	0.43	1009.00	1078.58	1009.00	260.29	0.03	0.24	100.00	100.00	43.54	55368.00	46086.33	24772264.00	176.79	12332.64	9426.50
26	6	6	10841.00	31419.00	167.00	0	Spot (Block26, Row6, Column6)	1930.13	1612.00	762.44	0.08	0.40	993.00	1045.15	993.00	212.41	0.02	0.20	90.00	74.00	0.00	619.00	937.13	1493919.00	4.17	1268.81	1231.00
26	7	6	11141.00	31412.00	143.10	0	Spot (Block26, Row6, Column7)	13914.04	12263.00	9197.53	0.05	0.66	1006.00	1070.07	1006.00	221.72	0.03	0.21	100.00	100.00	0.00	11257.00	12908.04	7736209.00	57.93	3659.01	2876.00
26	8	6	11446.00	31419.00	142.95	0	Spot (Block26, Row6, Column8)	19009.79	15496.00	13604.49	0.09	0.72	1066.00	1083.81	1066.00	212.21	0.01	0.20	100.00	100.00	0.00	14430.00	17943.79	10569441.00	84.47	4127.91	2953.00
26	1	7	9326.00	31711.00	189.90	0	Spot (Block26, Row7, Column1)	1253.41	1199.50	215.74	0.02	0.17	987.00	1010.64	987.00	217.18	0.01	0.21	49.00	23.00	0.00	212.50	266.41	1280983.00	1.12	1124.54	1088.00
26	2	7	9632.00	31708.00	184.70	0	Spot (Block26, Row7, Column2)	1317.84	1298.50	296.63	0.01	0.23	988.00	1015.08	988.00	203.47	0.01	0.20	62.00	35.00	0.00	310.50	329.84	1257224.00	1.49	1118.61	1093.00
26	3	7	9927.00	31715.00	204.35	0	Spot (Block26, Row7, Column3)	1171.28	1162.00	229.60	0.00	0.20	996.00	1033.22	996.00	216.29	0.02	0.21	39.00	18.00	0.00	166.00	175.28	1385624.00	0.64	1107.27	1107.50
26	4	7	10236.00	31712.00	197.60	0	Spot (Block26, Row7, Column4)	1299.06	1288.00	234.99	0.00	0.18	996.00	1024.23	996.00	214.22	0.01	0.21	59.00	27.00	0.00	292.00	303.06	1436760.00	1.28	1157.71	1171.00
26	5	7	10534.00	31713.00	166.60	0	Spot (Block26, Row7, Column5)	3584.47	3235.50	1373.18	0.04	0.38	1005.00	1057.18	1005.00	248.31	0.02	0.23	99.00	99.00	0.00	2230.50	2579.47	2767212.00	10.18	1721.50	1676.00
26	6	7	10839.00	31713.00	196.10	0	Spot (Block26, Row7, Column6)	1831.88	1773.50	424.87	0.01	0.23	1011.00	1074.57	1011.00	249.25	0.03	0.23	93.00	75.00	0.00	762.50	820.88	1985753.00	3.04	1370.19	1367.50
26	7	7	11127.00	31715.00	145.60	0	Spot (Block26, Row7, Column7)	13004.27	11864.00	7206.89	0.04	0.55	1003.00	1057.92	1003.00	228.62	0.02	0.22	100.00	100.00	0.00	10861.00	12001.27	7516466.00	52.25	3684.46	2740.00
26	8	7	11445.00	31719.00	188.50	0	Spot (Block26, Row7, Column8)	2496.11	2395.00	549.99	0.02	0.22	1009.00	1064.51	1009.00	208.69	0.02	0.20	100.00	100.00	0.00	1386.00	1487.11	2481130.00	6.86	1531.10	1474.50
26	1	8	9316.00	32011.00	177.20	0	Spot (Block26, Row8, Column1)	1544.04	1490.00	396.84	0.02	0.26	977.00	985.84	977.00	185.91	0.00	0.19	83.00	65.00	0.00	513.00	567.04	1357211.00	3.00	1151.86	1160.00
26	2	8	9633.00	32006.00	158.00	0	Spot (Block26, Row8, Column2)	2084.07	1965.00	709.53	0.03	0.34	978.00	1002.57	978.00	200.82	0.01	0.20	96.00	86.00	0.00	987.00	1106.07	1435927.00	5.39	1271.98	1261.00
26	3	8	9925.00	32006.00	146.05	0	Spot (Block26, Row8, Column3)	5993.34	4513.00	4305.08	0.12	0.72	982.00	1015.10	982.00	205.52	0.01	0.20	100.00	95.00	0.00	3531.00	5011.34	3470146.00	24.22	1811.52	1659.00
26	4	8	10240.00	32009.00	148.30	0	Spot (Block26, Row8, Column4)	2281.38	2230.00	562.99	0.01	0.25	984.00	1012.92	984.00	208.13	0.01	0.21	99.00	99.00	0.00	1246.00	1297.38	1357423.00	6.09	1438.87	1499.00
26	5	8	10531.00	32010.00	192.70	0	Spot (Block26, Row8, Column5)	1278.65	1272.00	250.41	0.00	0.20	992.00	1053.66	992.00	260.51	0.03	0.25	50.00	19.00	0.00	280.00	286.65	1343857.00	0.86	1112.54	1081.00
26	6	8	10836.00	32011.00	193.85	0	Spot (Block26, Row8, Column6)	8473.20	6267.00	5365.99	0.13	0.63	1035.00	1093.34	1035.00	284.90	0.02	0.26	100.00	100.00	0.00	5232.00	7438.20	8973115.00	25.90	2928.80	2824.00
26	7	8	11135.00	32009.00	144.80	0	Spot (Block26, Row8, Column7)	4745.79	4396.00	2429.87	0.03	0.51	1029.00	1077.30	1029.00	248.95	0.02	0.23	100.00	97.00	0.00	3367.00	3716.79	2719337.00	14.74	1843.80	1686.00
26	8	8	11423.00	32014.00	142.75	0	Spot (Block26, Row8, Column8)	2029.83	1923.50	579.03	0.02	0.29	1055.00	1085.59	1055.00	219.68	0.01	0.20	93.00	85.00	0.00	868.50	974.83	1128585.00	4.30	1365.54	1342.00
27	1	1	13853.00	29923.00	154.55	0	Spot (Block27, Row1, Column1)	18265.83	15569.00	11360.96	0.07	0.62	75.00	83.22	75.00	50.64	0.05	0.61	100.00	100.00	0.00	15494.00	18190.83	12018913.00	359.06	2820.63	2147.00
27	2	1	14173.00	29867.00	237.30	0	Spot (Block27, Row1, Column2)	79.28	79.00	11.47	0.00	0.14	69.00	72.61	69.00	28.58	0.02	0.39	6.00	0.00	0.00	10.00	10.28	128590.00	0.23	69.94	70.00
27	3	1	14453.00	29929.00	147.00	-50	Spot (Block27, Row1, Column3)	75.09	75.00	9.15	0.00	0.12	67.00	66.95	67.00	10.50	0.00	0.16	42.00	7.00	0.00	8.00	8.09	44379.00	0.78	72.35	73.00
27	4	1	14753.00	29931.00	147.00	-50	Spot (Block27, Row1, Column4)	75.34	74.00	11.11	0.01	0.15	68.00	67.31	68.00	10.37	0.00	0.15	35.00	13.00	0.00	6.00	7.34	44225.00	0.77	75.66	75.00
27	5	1	15053.00	29933.00	147.00	-50	Spot (Block27, Row1, Column5)	76.91	77.00	8.10	0.00	0.11	67.00	66.42	67.00	10.60	0.00	0.16	46.00	8.00	0.00	10.00	9.91	45376.00	0.99	75.93	75.00
27	6	1	15353.00	29935.00	147.00	-50	Spot (Block27, Row1, Column6)	63.46	65.00	9.63	0.01	0.15	69.00	68.27	69.00	11.38	0.00	0.17	0.00	0.00	0.00	-4.00	-5.54	37570.00	-0.42	66.99	67.00
27	7	1	15645.00	29961.00	189.25	0	Spot (Block27, Row1, Column7)	87.66	88.00	11.03	0.00	0.13	71.00	88.22	71.00	129.15	0.09	1.46	0.00	0.00	0.00	17.00	16.66	88364.00	-0.00	75.76	74.00
27	8	1	15933.00	29943.00	151.10	0	Spot (Block27, Row1, Column8)	49703.23	55874.00	16818.16	0.05	0.34	79.00	114.94	79.00	171.04	0.16	1.49	100.00	100.00	41.35	55795.00	49624.23	31015032.00	289.93	8189.05	6481.00
27	1	2	13851.00	30225.00	147.00	-50	Spot (Block27, Row2, Column1)	73.70	73.00	8.19	0.00	0.11	72.00	76.51	72.00	34.58	0.03	0.45	0.00	0.00	0.00	1.00	1.70	43484.00	-0.08	75.90	75.00
27	2	2	14198.00	30244.00	252.20	0	Spot (Block27, Row2, Column2)	72.21	73.00	9.34	0.00	0.13	68.00	67.75	68.00	11.74	0.00	0.17	22.00	1.00	0.00	5.00	4.21	133088.00	0.38	66.70	64.00
27	3	2	14451.00	30229.00	147.00	-50	Spot (Block27, Row2, Column3)	67.61	69.00	12.78	0.01	0.19	67.00	67.63	67.00	11.17	0.00	0.17	20.00	2.00	0.00	2.00	0.61	39891.00	-0.00	74.51	73.00
27	4	2	14751.00	30231.00	147.00	-50	Spot (Block27, Row2, Column4)	71.97	74.00	12.13	0.01	0.17	68.00	68.21	68.00	10.15	0.00	0.15	32.00	5.00	0.00	6.00	3.97	42463.00	0.37	69.34	70.00
27	5	2	15035.00	30271.00	163.85	0	Spot (Block27, Row2, Column5)	78.74	79.00	8.05	0.00	0.10	68.00	67.41	68.00	10.83	0.00	0.16	53.00	8.00	0.00	11.00	10.74	58659.00	1.05	73.89	75.00
27	6	2	15352.00	30234.00	147.00	-50	Spot (Block27, Row2, Column6)	70.67	71.00	8.82	0.00	0.12	68.00	67.34	68.00	11.57	0.00	0.17	18.00	0.00	0.00	3.00	2.67	41340.00	0.29	71.14	70.00
27	7	2	15652.00	30236.00	147.00	-50	Spot (Block27, Row2, Column7)	67.28	69.00	10.94	0.01	0.16	70.00	70.15	70.00	14.85	0.00	0.21	4.00	0.00	0.00	-1.00	-2.72	39963.00	-0.19	73.70	73.00
27	8	2	16014.00	30233.00	236.60	0	Spot (Block27, Row2, Column8)	93.76	93.00	13.15	0.00	0.14	74.00	92.39	74.00	115.52	0.10	1.25	0.00	0.00	0.00	19.00	19.76	151229.00	0.01	82.98	82.00
27	1	3	13930.00	30525.00	102.70	0	Spot (Block27, Row3, Column1)	95.79	96.00	11.89	0.00	0.12	71.00	71.38	71.00	10.97	0.00	0.15	85.00	65.00	0.00	25.00	24.79	25863.00	2.22	82.35	83.50
27	2	3	14150.00	30527.00	147.00	-50	Spot (Block27, Row3, Column2)	71.66	71.00	12.55	0.00	0.18	70.00	69.63	70.00	10.95	0.00	0.16	23.00	7.00	0.00	1.00	1.66	42139.00	0.19	69.03	69.00
27	3	3	14428.00	30520.00	185.75	0	Spot (Block27, Row3, Column3)	111.34	109.00	18.47	0.01	0.17	68.00	67.48	68.00	10.58	0.00	0.16	98.00	89.00	0.00	41.00	43.34	108225.00	4.15	80.48	82.00
27	4	3	14757.00	30537.00	179.00	0	Spot (Block27, Row3, Column4)	84.15	82.00	16.63	0.01	0.20	68.00	67.36	68.00	10.90	0.00	0.16	58.00	33.00	0.00	14.00	16.15	76068.00	1.54	73.81	74.00
27	5	3	15036.00	30538.00	163.85	0	Spot (Block27, Row3, Column5)	87.05	88.00	10.51	0.00	0.12	67.00	65.66	67.00	11.14	0.01	0.17	80.00	43.00	0.00	21.00	20.05	64506.00	1.92	73.99	74.50
27	6	3	15349.00	30492.00	214.40	0	Spot (Block27, Row3, Column6)	76.96	77.00	9.92	0.00	0.13	64.00	63.58	64.00	10.97	0.00	0.17	60.00	21.00	0.00	13.00	12.96	100665.00	1.22	70.50	70.00
27	7	3	15665.00	30548.00	257.65	0	Spot (Block27, Row3, Column7)	70.28	70.00	7.70	0.00	0.11	66.00	65.49	66.00	9.74	0.00	0.15	22.00	3.00	0.00	4.00	4.28	135646.00	0.49	63.25	63.00
27	8	3	15950.00	30538.00	147.00	-50	Spot (Block27, Row3, Column8)	81.78	82.00	10.12	0.00	0.12	71.00	71.87	71.00	10.67	0.01	0.15	50.00	15.00	0.00	11.00	10.78	48007.00	0.93	76.87	79.00
27	1	4	13823.00	30775.00	207.75	0	Spot (Block27, Row4, Column1)	83.77	83.00	13.37	0.00	0.16	71.00	71.45	71.00	10.07	0.00	0.14	53.00	27.00	0.00	12.00	12.77	102957.00	1.22	76.09	77.00
27	2	4	14148.00	30827.00	147.00	-50	Spot (Block27, Row4, Column2)	77.98	78.00	7.72	0.00	0.10	71.00	70.78	71.00	11.44	0.00	0.16	29.00	1.00	0.00	7.00	6.98	46007.00	0.63	77.21	76.00
27	3	4	14434.00	30822.00	161.25	0	Spot (Block27, Row4, Column3)	154.13	151.00	38.61	0.01	0.25	70.00	69.92	70.00	11.44	0.00	0.16	99.00	95.00	0.00	81.00	84.13	110204.00	7.36	93.18	93.00
27	4	4	14748.00	30831.00	147.00	-50	Spot (Block27, Row4, Column4)	56.95	58.00	8.96	0.01	0.16	67.00	66.20	67.00	10.42	0.01	0.16	0.00	0.00	0.00	-9.00	-10.05	33429.00	-0.89	59.47	59.00
27	5	4	15039.00	30882.00	175.40	0	Spot (Block27, Row4, Column5)	87.89	81.00	68.06	0.04	0.77	65.00	64.65	65.00	11.09	0.00	0.17	58.00	32.00	0.00	16.00	22.89	75406.00	2.09	69.44	70.00
27	6	4	15320.00	30830.00	292.20	0	Spot (Block27, Row4, Column6)	76.16	76.00	13.49	0.00	0.18	66.00	65.51	66.00	11.22	0.00	0.17	45.00	16.00	0.00	10.00	10.16	190474.00	0.95	66.19	68.00
27	7	4	15634.00	30857.00	193.90	0	Spot (Block27, Row4, Column7)	77.16	76.00	9.92	0.01	0.13	66.00	66.29	66.00	10.03	0.00	0.15	48.00	17.00	0.00	10.00	11.16	81947.00	1.08	68.54	68.00
27	8	4	15933.00	30851.00	194.75	0	Spot (Block27, Row4, Column8)	83.66	83.00	11.11	0.00	0.13	68.00	68.23	68.00	10.02	0.00	0.15	66.00	35.00	0.00	15.00	15.66	89932.00	1.54	71.12	71.00
27	1	5	13847.00	31125.00	147.00	-50	Spot (Block27, Row5, Column1)	74.67	77.00	12.00	0.01	0.16	68.00	67.64	68.00	10.80	0.00	0.16	42.00	9.00	0.00	9.00	6.67	43906.00	0.65	70.17	70.00
27	2	5	14150.00	31126.00	210.20	0	Spot (Block27, Row5, Column2)	88.98	90.00	10.81	0.00	0.12	69.00	68.81	69.00	12.09	0.00	0.18	76.00	36.00	0.00	21.00	19.98	112032.00	1.67	76.16	77.00
27	3	5	14447.00	31129.00	147.00	-50	Spot (Block27, Row5, Column3)	77.63	78.00	7.76	0.00	0.10	69.00	68.57	69.00	12.46	0.00	0.18	30.00	1.00	0.00	9.00	8.63	45725.00	0.73	74.19	75.00
27	4	5	14759.00	31108.00	165.95	0	Spot (Block27, Row5, Column4)	80.49	81.00	20.44	0.00	0.25	68.00	66.93	68.00	10.86	0.01	0.16	58.00	18.00	0.00	13.00	12.49	61739.00	1.25	76.10	70.00
27	5	5	15041.00	31136.00	147.15	0	Spot (Block27, Row5, Column5)	218.54	213.00	47.61	0.01	0.22	67.00	67.10	67.00	10.80	0.00	0.16	100.00	100.00	0.00	146.00	151.54	128285.00	14.02	109.40	104.00
27	6	5	15352.00	31134.00	228.95	0	Spot (Block27, Row5, Column6)	73.31	74.00	7.27	0.00	0.10	68.00	67.80	68.00	10.66	0.00	0.16	23.00	1.00	0.00	6.00	5.31	110331.00	0.52	68.94	70.00
27	7	5	15684.00	31150.00	88.05	0	Spot (Block27, Row5, Column7)	97.70	99.00	9.46	0.01	0.10	67.00	66.43	67.00	10.46	0.00	0.16	98.00	82.00	0.00	32.00	30.70	18367.00	2.99	85.19	86.00
27	8	5	15939.00	31147.00	170.95	0	Spot (Block27, Row5, Column8)	88.71	89.00	10.31	0.00	0.12	67.00	66.76	67.00	9.88	0.00	0.15	85.00	58.00	0.00	22.00	21.71	72562.00	2.22	73.65	74.00
27	1	6	13815.00	31429.00	144.00	0	Spot (Block27, Row6, Column1)	88.67	89.00	11.32	0.00	0.13	67.00	67.21	67.00	11.48	0.00	0.17	81.00	47.00	0.00	22.00	21.67	49921.00	1.87	74.87	74.50
27	2	6	14166.00	31412.00	207.70	0	Spot (Block27, Row6, Column2)	79.55	80.00	7.49	0.00	0.09	70.00	69.33	70.00	10.96	0.00	0.16	46.00	5.00	0.00	10.00	9.55	97929.00	0.93	75.73	76.00
27	3	6	14415.00	31441.00	196.65	0	Spot (Block27, Row6, Column3)	86.87	86.00	12.94	0.00	0.15	68.00	67.84	68.00	10.72	0.00	0.16	71.00	41.00	0.00	18.00	18.87	94954.00	1.78	76.14	76.00
27	4	6	14756.00	31478.00	156.30	0	Spot (Block27, Row6, Column4)	80.77	81.00	8.09	0.00	0.10	67.00	66.61	67.00	11.06	0.00	0.17	61.00	13.00	0.00	14.00	13.77	54280.00	1.28	74.14	73.00
27	5	6	15044.00	31435.00	148.45	0	Spot (Block27, Row6, Column5)	223.86	214.00	54.35	0.02	0.24	67.00	66.78	67.00	10.81	0.00	0.16	100.00	100.00	0.00	147.00	156.86	134314.00	14.53	116.72	107.50
27	6	6	15345.00	31434.00	147.00	-50	Spot (Block27, Row6, Column6)	67.15	67.00	9.46	0.00	0.14	67.00	66.69	67.00	11.03	0.00	0.17	9.00	2.00	0.00	0.00	0.15	39484.00	0.04	69.59	67.00
27	7	6	15655.00	31411.00	158.05	0	Spot (Block27, Row6, Column7)	86.00	86.00	10.25	0.00	0.12	68.00	67.45	68.00	10.83	0.00	0.16	76.00	36.00	0.00	18.00	18.00	59169.00	1.71	74.23	73.00
27	8	6	15942.00	31431.00	128.50	0	Spot (Block27, Row6, Column8)	95.91	95.00	9.17	0.00	0.10	68.00	68.01	68.00	11.38	0.00	0.17	96.00	70.00	0.00	27.00	27.91	42488.00	2.45	82.38	82.00
27	1	7	13844.00	31725.00	147.00	-50	Spot (Block27, Row7, Column1)	69.39	71.00	13.28	0.01	0.19	70.00	70.00	70.00	12.04	0.00	0.17	15.00	0.00	0.00	1.00	-0.61	40800.00	-0.05	66.54	67.50
27	2	7	14144.00	31727.00	147.00	-50	Spot (Block27, Row7, Column2)	70.45	69.00	8.11	0.01	0.12	72.00	71.95	72.00	11.55	0.00	0.16	7.00	0.00	0.00	-3.00	-1.55	41496.00	-0.13	67.83	69.00
27	3	7	14444.00	31729.00	147.00	-50	Spot (Block27, Row7, Column3)	69.42	70.00	7.45	0.00	0.11	68.00	67.35	68.00	10.54	0.00	0.16	11.00	0.00	0.00	2.00	1.42	40957.00	0.20	65.58	65.00
27	4	7	14744.00	31731.00	147.00	-50	Spot (Block27, Row7, Column4)	65.10	64.00	10.38	0.01	0.16	67.00	66.41	67.00	10.51	0.00	0.16	14.00	2.00	0.00	-3.00	-1.90	38477.00	-0.12	68.16	65.50
27	5	7	15073.00	31714.00	147.55	0	Spot (Block27, Row7, Column5)	80.97	80.00	11.64	0.01	0.14	65.00	64.60	65.00	11.31	0.00	0.18	63.00	29.00	0.00	15.00	15.97	48094.00	1.45	71.10	71.00
27	6	7	15339.00	31745.00	207.10	0	Spot (Block27, Row7, Column6)	76.04	76.00	9.79	0.00	0.13	66.00	65.41	66.00	10.71	0.00	0.16	47.00	12.00	0.00	10.00	10.04	92541.00	0.99	68.94	69.00
27	7	7	15644.00	31736.00	147.00	-50	Spot (Block27, Row7, Column7)	81.30	81.00	12.70	0.00	0.16	67.00	66.75	67.00	11.31	0.00	0.17	61.00	25.00	0.00	14.00	14.30	47966.00	1.29	72.52	74.00
27	8	7	15956.00	31749.00	206.70	0	Spot (Block27, Row7, Column8)	83.39	83.00	10.54	0.00	0.13	67.00	66.69	67.00	11.88	0.00	0.18	65.00	25.00	0.00	16.00	16.39	101397.00	1.41	71.17	72.00
27	1	8	13825.00	32031.00	144.90	0	Spot (Block27, Row8, Column1)	377.61	363.00	166.65	0.02	0.44	72.00	72.19	72.00	12.19	0.00	0.17	100.00	99.00	0.00	291.00	305.61	215993.00	25.06	142.71	120.00
27	2	8	14142.00	32027.00	147.00	-50	Spot (Block27, Row8, Column2)	71.84	73.00	9.06	0.01	0.13	73.00	73.75	73.00	12.13	0.00	0.16	4.00	0.00	0.00	0.00	-1.16	42745.00	-0.16	69.10	70.00
27	3	8	14442.00	32029.00	147.00	-50	Spot (Block27, Row8, Column3)	74.75	75.00	10.55	0.00	0.14	71.00	71.08	71.00	12.11	0.00	0.17	19.00	2.00	0.00	4.00	3.75	44101.00	0.30	73.06	74.00
27	4	8	14741.00	32045.00	174.60	0	Spot (Block27, Row8, Column4)	84.23	85.00	8.76	0.00	0.10	67.00	66.88	67.00	11.06	0.00	0.17	75.00	28.00	0.00	18.00	17.23	71844.00	1.57	70.98	72.00
27	5	8	15042.00	32032.00	147.00	-50	Spot (Block27, Row8, Column5)	71.81	72.00	8.15	0.00	0.11	68.00	67.35	68.00	11.80	0.00	0.18	16.00	0.00	0.00	4.00	3.81	42798.00	0.38	70.24	72.00
27	6	8	15327.00	31999.00	245.20	0	Spot (Block27, Row8, Column6)	77.86	78.00	10.07	0.00	0.13	68.00	67.60	68.00	10.91	0.00	0.16	48.00	11.00	0.00	10.00	9.86	135239.00	0.94	68.42	69.00
27	7	8	15642.00	32036.00	147.00	-50	Spot (Block27, Row8, Column7)	72.21	74.00	11.78	0.01	0.16	68.00	68.15	68.00	11.10	0.00	0.16	30.00	2.00	0.00	6.00	4.21	42819.00	0.37	73.88	78.00
27	8	8	15925.00	32045.00	143.45	0	Spot (Block27, Row8, Column8)	213.01	186.00	192.90	0.06	0.91	68.00	67.05	68.00	11.42	0.01	0.17	100.00	99.00	0.00	118.00	145.01	119071.00	12.78	112.25	103.50
28	1	1	18352.00	29946.00	152.05	0	Spot (Block28, Row1, Column1)	26624.85	23970.50	13681.29	0.05	0.51	621.00	665.10	621.00	128.03	0.03	0.19	100.00	100.00	0.00	23349.50	26003.85	16826902.00	202.76	6315.83	4842.00
28	2	1	18639.00	29953.00	147.10	0	Spot (Block28, Row1, Column2)	3723.30	3660.00	1467.88	0.01	0.39	646.00	665.33	646.00	109.52	0.01	0.16	100.00	100.00	0.00	3014.00	3077.30	2200468.00	27.92	1351.88	1188.00
28	3	1	18946.00	29949.00	148.20	0	Spot (Block28, Row1, Column3)	1867.26	1685.50	701.26	0.04	0.38	671.00	667.73	671.00	90.94	0.00	0.14	100.00	100.00	0.00	1014.50	1196.26	1116624.00	13.19	1017.31	971.00
28	4	1	19238.00	29955.00	146.95	0	Spot (Block28, Row1, Column4)	3131.47	3003.00	1241.48	0.02	0.40	685.00	681.02	685.00	88.47	0.00	0.13	100.00	100.00	0.00	2318.00	2446.47	1841307.00	27.70	1301.53	1164.50
28	5	1	19547.00	29958.00	151.50	0	Spot (Block28, Row1, Column5)	3913.84	3203.00	2441.76	0.09	0.62	683.00	680.36	683.00	84.64	0.00	0.12	100.00	100.00	0.00	2520.00	3230.84	2461807.00	38.20	1337.70	1189.50
28	6	1	19843.00	29956.00	151.20	0	Spot (Block28, Row1, Column6)	3757.31	3427.50	1829.73	0.04	0.49	694.00	706.45	694.00	102.90	0.01	0.15	100.00	100.00	0.00	2733.50	3063.31	2359589.00	29.65	1515.46	1199.50
28	7	1	20138.00	29958.00	147.25	0	Spot (Block28, Row1, Column7)	12155.85	12014.00	6418.42	0.01	0.53	713.00	761.61	713.00	192.32	0.03	0.25	100.00	100.00	0.00	11301.00	11442.85	7135485.00	59.25	3478.51	2378.00
28	8	1	20433.00	29965.00	151.55	0	Spot (Block28, Row1, Column8)	52864.57	62617.00	15210.99	0.07	0.29	798.00	846.65	798.00	262.33	0.03	0.31	100.00	100.00	47.78	61819.00	52066.57	33304932.00	198.29	11419.30	8630.00
28	1	2	18345.00	30241.00	220.60	0	Spot (Block28, Row2, Column1)	727.53	708.00	94.35	0.01	0.13	625.00	659.43	625.00	106.24	0.02	0.16	39.00	8.00	0.00	83.00	102.53	1011266.00	0.64	686.85	695.00
28	2	2	18650.00	30251.00	136.40	0	Spot (Block28, Row2, Column2)	2049.88	1988.50	514.92	0.01	0.25	651.00	659.38	651.00	83.29	0.01	0.13	100.00	100.00	0.00	1337.50	1398.88	1029038.00	16.69	1022.95	1001.50
28	3	2	18954.00	30253.00	185.50	0	Spot (Block28, Row2, Column3)	823.63	799.00	130.87	0.01	0.16	628.00	655.21	628.00	82.38	0.02	0.13	75.00	53.00	0.00	171.00	195.63	797270.00	2.04	718.23	684.00
28	4	2	19247.00	30255.00	176.20	0	Spot (Block28, Row2, Column4)	1533.06	1476.00	381.25	0.02	0.25	641.00	660.58	641.00	83.12	0.01	0.13	99.00	99.00	0.00	835.00	892.06	1329162.00	10.50	926.07	924.00
28	5	2	19551.00	30262.00	192.20	0	Spot (Block28, Row2, Column5)	1094.50	1083.00	214.06	0.00	0.20	672.00	666.76	672.00	74.58	0.00	0.11	98.00	90.00	0.00	411.00	422.50	1138278.00	5.73	766.22	740.00
28	6	2	19841.00	30259.00	166.90	0	Spot (Block28, Row2, Column6)	1193.79	1161.50	297.06	0.01	0.25	693.00	692.79	693.00	83.62	0.00	0.12	97.00	90.00	0.00	468.50	500.79	921602.00	5.99	817.24	820.50
28	7	2	20148.00	30259.00	162.80	0	Spot (Block28, Row2, Column7)	1421.58	1309.50	409.42	0.04	0.29	701.00	717.77	701.00	86.81	0.01	0.12	100.00	99.00	0.00	608.50	720.58	1040596.00	8.11	874.37	845.50
28	8	2	20469.00	30249.00	225.80	0	Spot (Block28, Row2, Column8)	843.22	833.00	87.68	0.01	0.10	776.00	793.44	776.00	208.21	0.01	0.26	5.00	0.00	0.00	57.00	67.22	1236167.00	0.24	801.32	800.50
28	1	3	18350.00	30548.00	150.75	0	Spot (Block28, Row3, Column1)	3782.57	3261.00	2075.72	0.06	0.55	638.00	657.48	638.00	82.42	0.01	0.13	100.00	100.00	0.00	2623.00	3144.57	2364108.00	37.92	1306.06	1144.00
28	2	3	18643.00	30556.00	171.80	0	Spot (Block28, Row3, Column2)	937.92	909.00	161.81	0.01	0.17	667.00	665.77	667.00	86.36	0.00	0.13	88.00	67.00	0.00	242.00	270.92	770035.00	3.15	757.30	737.50
28	3	3	18934.00	30540.00	147.45	0	Spot (Block28, Row3, Column3)	4416.54	3433.00	5690.06	0.11	1.29	628.00	657.89	628.00	93.85	0.02	0.14	99.00	99.00	0.00	2805.00	3788.54	2610176.00	40.05	1593.67	1251.50
28	4	3	19250.00	30555.00	147.50	0	Spot (Block28, Row3, Column4)	4172.74	3921.00	1981.00	0.03	0.47	629.00	655.34	629.00	85.04	0.02	0.13	100.00	100.00	0.00	3292.00	3543.74	2474433.00	41.36	1500.44	1291.00
28	5	3	19552.00	30551.00	147.90	0	Spot (Block28, Row3, Column5)	1982.25	1831.00	849.22	0.03	0.43	678.00	675.77	678.00	90.48	0.00	0.13	100.00	99.00	0.00	1153.00	1304.25	1193313.00	14.44	1022.41	894.00
28	6	3	19847.00	30558.00	209.15	0	Spot (Block28, Row3, Column6)	3104.35	2550.00	1405.50	0.09	0.45	695.00	705.95	695.00	101.78	0.01	0.14	100.00	100.00	0.00	1855.00	2409.35	3877334.00	23.57	1414.12	1403.00
28	7	3	20148.00	30561.00	150.40	0	Spot (Block28, Row3, Column7)	2862.97	2532.00	1445.31	0.05	0.50	700.00	718.08	700.00	93.45	0.01	0.13	100.00	100.00	0.00	1832.00	2162.97	1775039.00	22.95	1092.15	1082.50
28	8	3	20445.00	30571.00	157.45	0	Spot (Block28, Row3, Column8)	3358.43	3016.50	1416.60	0.05	0.42	711.00	738.93	711.00	91.17	0.02	0.12	100.00	100.00	0.00	2305.50	2647.43	2283731.00	28.73	1471.50	1251.00
28	1	4	18343.00	30847.00	144.15	0	Spot (Block28, Row4, Column1)	4143.29	3990.00	1928.13	0.02	0.47	640.00	663.98	640.00	91.86	0.02	0.14	100.00	100.00	0.00	3350.00	3503.29	2336815.00	37.87	1541.09	1371.50
28	2	4	18648.00	30854.00	201.25	0	Spot (Block28, Row4, Column2)	946.97	918.00	153.59	0.01	0.16	675.00	675.15	675.00	109.01	0.00	0.16	88.00	58.00	0.00	243.00	271.97	1092798.00	2.49	766.39	757.00
28	3	4	18944.00	30852.00	146.00	0	Spot (Block28, Row4, Column3)	20727.74	19224.00	10516.00	0.03	0.51	674.00	679.02	674.00	117.52	0.00	0.17	100.00	100.00	0.00	18550.00	20053.74	12001363.00	170.60	4816.99	3694.50
28	4	4	19243.00	30865.00	195.95	0	Spot (Block28, Row4, Column4)	843.60	799.00	123.15	0.02	0.15	675.00	673.26	675.00	89.41	0.00	0.13	75.00	40.00	0.00	124.00	168.60	912780.00	1.91	755.78	719.50
28	5	4	19522.00	30849.00	154.00	0	Spot (Block28, Row4, Column5)	1412.76	1080.50	1587.49	0.12	1.12	683.00	679.38	683.00	100.48	0.00	0.15	97.00	84.00	0.00	397.50	729.76	918294.00	7.30	842.58	814.00
28	6	4	19846.00	30854.00	194.15	0	Spot (Block28, Row4, Column6)	1299.41	1280.00	229.63	0.01	0.18	693.00	697.81	693.00	88.32	0.00	0.13	99.00	98.00	0.00	587.00	606.41	1386475.00	6.81	850.14	845.00
28	7	4	20136.00	30860.00	151.95	0	Spot (Block28, Row4, Column7)	2357.65	2047.00	1201.59	0.06	0.51	703.00	720.91	703.00	85.34	0.01	0.12	100.00	100.00	0.00	1344.00	1654.65	1497110.00	19.18	1013.40	994.00
28	8	4	20450.00	30870.00	165.30	0	Spot (Block28, Row4, Column8)	1295.95	1252.50	309.15	0.01	0.24	733.00	754.64	733.00	82.06	0.01	0.11	99.00	93.00	0.00	519.50	562.95	984921.00	6.60	886.76	888.00
28	1	5	18345.00	31152.00	144.00	0	Spot (Block28, Row5, Column1)	6550.58	6144.00	2893.14	0.03	0.44	682.00	687.23	682.00	113.31	0.00	0.16	100.00	100.00	0.00	5462.00	5868.58	3687979.00	51.75	1969.61	1734.50
28	2	5	18640.00	31151.00	153.25	0	Spot (Block28, Row5, Column2)	3996.34	3765.50	1470.37	0.03	0.37	694.00	691.91	694.00	99.97	0.00	0.14	100.00	100.00	0.00	3071.50	3302.34	2573645.00	33.05	1499.00	1350.00
28	3	5	18943.00	31153.00	165.80	0	Spot (Block28, Row5, Column3)	1604.71	1527.00	509.33	0.02	0.32	691.00	696.89	691.00	106.29	0.00	0.15	100.00	97.00	0.00	836.00	913.71	1222791.00	8.54	903.61	892.00
28	4	5	19241.00	31157.00	149.10	0	Spot (Block28, Row5, Column4)	2351.58	2192.00	999.44	0.03	0.43	682.00	684.83	682.00	112.19	0.00	0.16	100.00	100.00	0.00	1510.00	1669.58	1434465.00	14.86	1073.54	1018.50
28	5	5	19542.00	31154.00	144.55	0	Spot (Block28, Row5, Column5)	27750.79	25115.00	15013.97	0.04	0.54	694.00	706.95	694.00	133.57	0.01	0.19	100.00	100.00	0.18	24421.00	27056.79	15845703.00	202.46	5902.45	4255.00
28	6	5	19846.00	31162.00	157.05	0	Spot (Block28, Row5, Column6)	1381.39	1326.00	341.64	0.02	0.25	704.00	724.12	704.00	98.67	0.01	0.14	99.00	96.00	0.00	622.00	677.39	939345.00	6.66	879.07	868.00
28	7	5	20143.00	31160.00	173.15	0	Spot (Block28, Row5, Column7)	2122.37	2006.00	663.25	0.02	0.31	718.00	750.99	718.00	99.70	0.02	0.13	100.00	100.00	0.00	1288.00	1404.37	1774305.00	13.75	1102.54	1080.00
28	8	5	20443.00	31161.00	145.65	0	Spot (Block28, Row5, Column8)	6248.44	5705.00	4080.98	0.04	0.65	747.00	760.25	747.00	87.85	0.01	0.12	100.00	100.00	0.00	4958.00	5501.44	3617847.00	62.47	1835.86	1545.00
28	1	6	18340.00	31454.00	209.90	0	Spot (Block28, Row6, Column1)	2727.45	2351.00	1249.68	0.06	0.46	676.00	680.39	676.00	119.18	0.00	0.18	100.00	100.00	0.00	1675.00	2051.45	3422953.00	17.18	1277.28	1242.50
28	2	6	18642.00	31451.00	198.65	0	Spot (Block28, Row6, Column2)	1323.26	1256.00	327.82	0.02	0.25	685.00	687.71	685.00	107.92	0.00	0.16	99.00	96.00	0.00	571.00	638.26	1479404.00	5.89	883.18	896.50
28	3	6	18936.00	31449.00	147.05	0	Spot (Block28, Row6, Column3)	7681.16	7107.00	4159.43	0.03	0.54	687.00	694.47	687.00	100.46	0.00	0.14	100.00	100.00	0.00	6420.00	6994.16	4516522.00	69.55	2211.25	1675.50
28	4	6	19244.00	31455.00	173.55	0	Spot (Block28, Row6, Column4)	1136.67	1075.00	275.13	0.02	0.24	691.00	701.43	691.00	134.05	0.01	0.19	91.00	69.00	0.00	384.00	445.67	959348.00	3.25	804.24	794.00
28	5	6	19538.00	31456.00	144.85	0	Spot (Block28, Row6, Column5)	31630.04	30578.00	17684.87	0.01	0.56	700.00	724.36	700.00	145.23	0.01	0.20	100.00	100.00	3.14	29878.00	30930.04	18124028.00	212.80	6786.13	4929.50
28	6	6	19845.00	31467.00	197.40	0	Spot (Block28, Row6, Column6)	1100.79	1013.50	263.36	0.04	0.24	716.00	751.56	716.00	112.78	0.02	0.15	94.00	66.00	0.00	297.50	384.79	1213072.00	3.10	851.37	848.00
28	7	6	20141.00	31462.00	150.00	0	Spot (Block28, Row6, Column7)	5434.50	4922.00	2801.25	0.04	0.52	721.00	756.64	721.00	113.47	0.02	0.15	100.00	100.00	0.00	4201.00	4713.50	3363956.00	41.23	1782.63	1575.00
28	8	6	20451.00	31465.00	148.30	0	Spot (Block28, Row6, Column8)	6958.88	6157.00	4298.24	0.05	0.62	715.00	747.59	715.00	91.69	0.02	0.12	100.00	100.00	0.00	5442.00	6243.88	4175326.00	67.74	2012.05	1666.00
28	1	7	18337.00	31752.00	182.05	0	Spot (Block28, Row7, Column1)	1020.19	987.00	208.34	0.01	0.20	663.00	662.77	663.00	98.29	0.00	0.15	94.00	75.00	0.00	324.00	357.19	946737.00	3.64	772.16	758.50
28	2	7	18639.00	31755.00	187.35	0	Spot (Block28, Row7, Column2)	813.86	811.00	126.76	0.00	0.16	621.00	652.14	621.00	85.66	0.02	0.13	73.00	61.00	0.00	190.00	192.86	801651.00	1.89	742.55	717.50
28	3	7	18930.00	31753.00	204.20	0	Spot (Block28, Row7, Column3)	743.08	714.00	95.20	0.02	0.13	674.00	671.22	674.00	95.35	0.00	0.14	42.00	10.00	0.00	40.00	69.08	882037.00	0.75	706.80	698.00
28	4	7	19237.00	31759.00	149.25	0	Spot (Block28, Row7, Column4)	955.76	895.00	400.17	0.03	0.42	689.00	692.08	689.00	90.69	0.00	0.13	79.00	55.00	0.00	206.00	266.76	583012.00	2.91	814.03	801.00
28	5	7	19541.00	31757.00	169.55	0	Spot (Block28, Row7, Column5)	1530.04	1508.50	360.49	0.01	0.24	696.00	714.16	696.00	106.54	0.01	0.15	100.00	98.00	0.00	812.50	834.04	1227089.00	7.66	933.30	914.00
28	6	7	19840.00	31759.00	188.05	0	Spot (Block28, Row7, Column6)	1528.78	1483.50	386.46	0.01	0.25	710.00	743.75	710.00	117.37	0.02	0.16	100.00	98.00	0.00	773.50	818.78	1516554.00	6.69	969.06	977.50
28	7	7	20131.00	31763.00	154.45	0	Spot (Block28, Row7, Column7)	4259.34	3935.00	2332.62	0.03	0.55	706.00	734.92	706.00	108.15	0.02	0.15	100.00	100.00	0.00	3229.00	3553.34	2802643.00	32.59	1697.22	1108.50
28	8	7	20448.00	31768.00	192.35	0	Spot (Block28, Row7, Column8)	1802.16	1748.00	360.66	0.01	0.20	703.00	726.14	703.00	87.85	0.01	0.12	100.00	100.00	0.00	1045.00	1099.16	1879648.00	12.25	1077.41	1088.00
28	1	8	18324.00	32055.00	145.65	0	Spot (Block28, Row8, Column1)	1465.41	1380.00	491.16	0.03	0.34	679.00	673.10	679.00	99.29	0.00	0.15	99.00	94.00	0.00	701.00	786.41	849938.00	7.98	878.40	885.00
28	2	8	18645.00	32048.00	172.80	0	Spot (Block28, Row8, Column2)	1080.78	1025.00	288.38	0.02	0.27	665.00	661.15	665.00	93.38	0.00	0.14	87.00	72.00	0.00	360.00	415.78	901370.00	4.49	770.91	779.50
28	3	8	18925.00	32055.00	149.90	0	Spot (Block28, Row8, Column3)	2221.42	1798.00	1151.72	0.09	0.52	682.00	673.33	682.00	101.85	0.01	0.15	100.00	99.00	0.00	1116.00	1539.42	1361730.00	15.20	1011.79	998.50
28	4	8	19239.00	32052.00	149.15	0	Spot (Block28, Row8, Column4)	6755.89	6542.00	2801.03	0.01	0.41	688.00	688.97	688.00	102.09	0.00	0.15	100.00	100.00	0.00	5854.00	6067.89	4114336.00	59.43	2210.79	1918.00
28	5	8	19524.00	32054.00	167.75	0	Spot (Block28, Row8, Column5)	849.20	811.00	126.80	0.02	0.15	690.00	695.93	690.00	106.10	0.00	0.15	54.00	38.00	0.00	121.00	159.20	664922.00	1.44	748.04	703.00
28	6	8	19843.00	32057.00	200.45	0	Spot (Block28, Row8, Column6)	3932.29	3100.50	2256.34	0.10	0.57	697.00	716.87	697.00	116.65	0.01	0.16	100.00	100.00	0.00	2403.50	3235.29	4474947.00	27.57	1558.03	1538.50
28	7	8	20139.00	32059.00	148.30	0	Spot (Block28, Row8, Column7)	2299.39	2250.00	816.82	0.01	0.36	692.00	698.11	692.00	101.24	0.00	0.15	100.00	100.00	0.00	1558.00	1607.39	1375035.00	15.82	1068.46	1030.00
28	8	8	20421.00	32061.00	168.35	0	Spot (Block28, Row8, Column8)	987.10	962.00	180.71	0.01	0.18	690.00	688.49	690.00	86.12	0.00	0.13	93.00	74.00	0.00	272.00	297.10	783760.00	3.47	777.69	785.00
29	1	1	4825.00	34372.00	147.30	0	Spot (Block29, Row1, Column1)	24748.49	22968.00	12819.14	0.03	0.52	322.00	349.99	322.00	85.85	0.04	0.25	100.00	100.00	0.00	22646.00	24426.49	14576859.00	284.19	5027.59	3762.50
29	2	1	5116.00	34380.00	140.20	0	Spot (Block29, Row1, Column2)	3141.56	2810.00	1475.44	0.05	0.47	323.00	349.15	323.00	67.16	0.03	0.19	100.00	100.00	0.00	2487.00	2818.56	1668171.00	41.58	948.60	871.00
29	3	1	5421.00	34378.00	149.90	0	Spot (Block29, Row1, Column3)	858.63	755.50	353.06	0.06	0.41	318.00	337.14	318.00	47.89	0.03	0.14	100.00	99.00	0.00	437.50	540.63	528916.00	10.89	454.05	430.50
29	4	1	5711.00	34387.00	139.30	0	Spot (Block29, Row1, Column4)	2270.80	2032.50	1021.53	0.05	0.45	318.00	336.35	318.00	46.62	0.02	0.14	100.00	100.00	0.00	1714.50	1952.80	1203525.00	41.50	767.64	671.00
29	5	1	6021.00	34386.00	139.00	0	Spot (Block29, Row1, Column5)	2224.30	1970.00	1288.50	0.05	0.58	320.00	342.74	320.00	53.28	0.03	0.16	100.00	99.00	0.00	1650.00	1904.30	1163310.00	35.31	748.23	665.00
29	6	1	6317.00	34386.00	136.40	0	Spot (Block29, Row1, Column6)	3996.15	3872.50	1774.40	0.01	0.44	321.00	349.17	321.00	73.04	0.04	0.21	100.00	100.00	0.00	3551.50	3675.15	2022054.00	49.93	1296.24	982.50
29	7	1	6614.00	34388.00	139.15	0	Spot (Block29, Row1, Column7)	10555.36	10058.50	5370.11	0.02	0.51	324.00	375.71	324.00	193.80	0.06	0.52	100.00	100.00	0.00	9734.50	10231.36	5509896.00	52.53	2451.85	1812.50
29	8	1	6908.00	34394.00	146.55	0	Spot (Block29, Row1, Column8)	51274.36	60577.00	16369.53	0.07	0.32	332.00	400.59	332.00	246.17	0.08	0.61	100.00	100.00	46.08	60245.00	50942.36	30046980.00	206.66	9285.67	7189.50
29	1	2	4786.00	34680.00	248.20	0	Spot (Block29, Row2, Column1)	367.21	378.00	36.99	0.01	0.10	318.00	338.68	318.00	61.63	0.03	0.18	48.00	0.00	0.00	60.00	49.21	652904.00	0.46	342.95	326.50
29	2	2	5112.00	34682.00	126.85	0	Spot (Block29, Row2, Column2)	1460.45	1441.00	444.57	0.01	0.30	320.00	337.44	320.00	45.96	0.02	0.14	100.00	100.00	0.00	1121.00	1140.45	630916.00	24.43	627.35	608.50
29	3	2	5424.00	34676.00	165.50	0	Spot (Block29, Row2, Column3)	484.14	491.00	59.20	0.01	0.12	320.00	341.50	320.00	59.50	0.03	0.17	98.00	74.00	0.00	171.00	164.14	369402.00	2.40	392.92	406.00
29	4	2	5724.00	34685.00	181.70	0	Spot (Block29, Row2, Column4)	758.63	706.00	228.20	0.03	0.30	322.00	342.79	322.00	50.01	0.03	0.15	100.00	98.00	0.00	384.00	436.63	707047.00	8.31	454.29	445.00
29	5	2	6023.00	34683.00	173.05	0	Spot (Block29, Row2, Column5)	839.79	785.00	251.14	0.03	0.30	323.00	345.73	323.00	56.73	0.03	0.16	100.00	99.00	0.00	462.00	516.79	701226.00	8.71	463.55	444.50
29	6	2	6312.00	34684.00	139.70	0	Spot (Block29, Row2, Column6)	1535.44	1469.00	592.69	0.02	0.39	316.00	337.36	316.00	52.89	0.03	0.16	100.00	100.00	0.00	1153.00	1219.44	810714.00	22.65	621.21	575.50
29	7	2	6627.00	34680.00	166.95	0	Spot (Block29, Row2, Column7)	607.10	543.00	194.48	0.05	0.32	316.00	342.29	316.00	70.01	0.03	0.20	97.00	77.00	0.00	227.00	291.10	468679.00	3.78	406.94	397.50
29	8	2	6931.00	34684.00	202.20	0	Spot (Block29, Row2, Column8)	408.51	396.00	56.21	0.01	0.14	320.00	371.44	320.00	188.94	0.06	0.51	3.00	0.00	0.00	76.00	88.51	473868.00	0.20	377.88	387.00
29	1	3	4825.00	34975.00	142.25	0	Spot (Block29, Row3, Column1)	3892.30	3741.00	1873.12	0.02	0.48	318.00	335.15	318.00	47.35	0.02	0.14	100.00	100.00	0.00	3423.00	3574.30	2152444.00	75.12	985.26	769.50
29	2	3	5114.00	34977.00	187.85	0	Spot (Block29, Row3, Column2)	545.93	507.50	138.18	0.03	0.25	321.00	338.30	321.00	50.05	0.02	0.15	96.00	82.00	0.00	186.50	224.93	543748.00	4.15	396.28	403.00
29	3	3	5410.00	34972.00	143.30	0	Spot (Block29, Row3, Column3)	5950.05	4900.50	3787.46	0.08	0.64	327.00	360.42	327.00	90.59	0.04	0.25	100.00	100.00	0.00	4573.50	5623.05	3320126.00	61.70	1417.86	1164.00
29	4	3	5720.00	34983.00	138.10	0	Spot (Block29, Row3, Column4)	5984.17	5865.00	2917.96	0.01	0.49	341.00	362.14	341.00	81.03	0.03	0.22	100.00	100.00	0.00	5524.00	5643.17	3081847.00	69.39	1585.33	1239.00
29	5	3	6019.00	34982.00	135.95	0	Spot (Block29, Row3, Column5)	5398.35	4674.00	5507.87	0.06	1.02	320.00	344.11	320.00	62.96	0.03	0.18	100.00	100.00	0.20	4354.00	5078.35	2709972.00	80.27	1168.54	1039.50
29	6	3	6323.00	34980.00	217.55	0	Spot (Block29, Row3, Column6)	800.73	700.00	311.08	0.06	0.39	314.00	338.47	314.00	60.43	0.03	0.18	100.00	98.00	0.00	386.00	486.73	1082585.00	7.65	499.10	484.00
29	7	3	6626.00	34991.00	143.00	0	Spot (Block29, Row3, Column7)	1444.09	1339.00	682.42	0.03	0.47	318.00	341.41	318.00	58.63	0.03	0.17	100.00	100.00	0.00	1021.00	1126.09	800024.00	18.81	577.34	561.00
29	8	3	6920.00	34992.00	148.10	0	Spot (Block29, Row3, Column8)	3463.04	3176.00	1370.62	0.04	0.40	325.00	351.18	325.00	62.35	0.03	0.18	100.00	100.00	0.00	2851.00	3138.04	2067435.00	49.91	1129.72	991.50
29	1	4	4822.00	35273.00	137.75	0	Spot (Block29, Row4, Column1)	5818.19	5431.00	2902.59	0.03	0.50	316.00	335.90	316.00	53.12	0.03	0.16	100.00	100.00	0.00	5115.00	5502.19	2990550.00	103.20	1510.80	1083.50
29	2	4	5121.00	35272.00	212.20	0	Spot (Block29, Row4, Column2)	433.21	412.00	68.75	0.02	0.16	313.00	334.79	313.00	81.18	0.03	0.24	68.00	33.00	0.00	99.00	120.21	555377.00	1.21	355.04	366.00
29	3	4	5419.00	35279.00	139.25	0	Spot (Block29, Row4, Column3)	28504.64	26070.00	14922.12	0.04	0.52	318.00	354.53	318.00	109.25	0.05	0.31	100.00	100.00	0.00	25752.00	28186.64	14936431.00	257.67	5984.05	4707.00
29	4	4	5687.00	35272.00	221.05	0	Spot (Block29, Row4, Column4)	425.61	406.00	54.45	0.02	0.13	319.00	350.41	319.00	84.15	0.04	0.24	54.00	17.00	0.00	87.00	106.61	594158.00	0.89	374.10	376.00
29	5	4	6001.00	35285.00	156.00	0	Spot (Block29, Row4, Column5)	928.15	765.50	526.58	0.08	0.57	313.00	342.87	313.00	94.29	0.04	0.28	98.00	92.00	0.00	452.50	615.15	621860.00	6.21	459.44	435.50
29	6	4	6324.00	35285.00	183.15	0	Spot (Block29, Row4, Column6)	891.81	836.00	272.47	0.03	0.31	314.00	332.04	314.00	47.35	0.02	0.14	100.00	99.00	0.00	522.00	577.81	846325.00	11.82	460.64	461.00
29	7	4	6609.00	35289.00	143.05	0	Spot (Block29, Row4, Column7)	1269.89	1085.00	688.00	0.07	0.54	315.00	333.41	315.00	45.39	0.02	0.14	100.00	99.00	0.00	770.00	954.89	706061.00	20.63	501.92	467.50
29	8	4	6916.00	35299.00	145.25	0	Spot (Block29, Row4, Column8)	696.47	676.00	167.69	0.01	0.24	329.00	350.92	329.00	54.88	0.03	0.16	100.00	98.00	0.00	347.00	367.47	399078.00	6.30	451.22	445.00
29	1	5	4821.00	35578.00	136.65	0	Spot (Block29, Row5, Column1)	6597.37	5938.00	3664.46	0.05	0.56	319.00	344.09	319.00	61.83	0.03	0.18	100.00	100.00	0.00	5619.00	6278.37	3318476.00	101.14	1598.41	1155.00
29	2	5	5118.00	35580.00	146.30	0	Spot (Block29, Row5, Column2)	3732.89	3604.50	1369.26	0.02	0.37	316.00	336.69	316.00	56.33	0.03	0.17	100.00	100.00	0.00	3288.50	3416.89	2165074.00	60.29	1140.79	966.00
29	3	5	5417.00	35582.00	184.55	0	Spot (Block29, Row5, Column3)	670.03	597.00	235.10	0.05	0.35	316.00	339.27	316.00	76.72	0.03	0.23	98.00	82.00	0.00	281.00	354.03	637866.00	4.31	420.13	407.00
29	4	5	5719.00	35582.00	141.70	0	Spot (Block29, Row5, Column4)	2314.40	2042.00	1247.15	0.05	0.54	316.00	341.09	316.00	92.15	0.03	0.27	100.00	100.00	0.00	1726.00	1998.40	1261347.00	21.41	745.42	619.00
29	5	5	6020.00	35584.00	138.10	0	Spot (Block29, Row5, Column5)	42617.18	43926.00	20123.89	0.01	0.47	335.00	387.83	335.00	161.54	0.06	0.42	100.00	100.00	28.27	43591.00	42282.18	21862688.00	261.41	8040.06	6704.00
29	6	5	6321.00	35587.00	143.55	0	Spot (Block29, Row5, Column6)	1562.18	1495.50	609.73	0.02	0.39	330.00	364.56	330.00	104.92	0.04	0.29	100.00	100.00	0.00	1165.50	1232.18	865450.00	11.41	618.56	574.00
29	7	5	6617.00	35589.00	188.65	0	Spot (Block29, Row5, Column7)	919.79	809.00	351.53	0.06	0.38	323.00	344.56	323.00	53.85	0.03	0.16	100.00	99.00	0.00	486.00	596.79	917946.00	10.68	485.72	490.50
29	8	5	6916.00	35588.00	138.75	0	Spot (Block29, Row5, Column8)	2508.68	2203.00	1493.43	0.06	0.60	325.00	347.86	325.00	54.17	0.03	0.16	100.00	100.00	0.00	1878.00	2183.68	1314550.00	39.89	765.56	663.00
29	1	6	4819.00	35872.00	213.40	0	Spot (Block29, Row6, Column1)	742.07	648.50	290.54	0.06	0.39	319.00	336.10	319.00	46.15	0.02	0.14	100.00	99.00	0.00	329.50	423.07	966174.00	8.80	463.87	467.00
29	2	6	5115.00	35876.00	214.20	0	Spot (Block29, Row6, Column2)	649.50	608.00	157.51	0.03	0.24	317.00	334.86	317.00	52.39	0.02	0.16	99.00	98.00	0.00	291.00	332.50	853446.00	6.01	441.22	430.00
29	3	6	5405.00	35878.00	135.40	0	Spot (Block29, Row6, Column3)	8884.56	8696.00	4314.50	0.01	0.49	315.00	334.84	315.00	54.30	0.03	0.16	100.00	100.00	0.00	8381.00	8569.56	4406744.00	157.45	1998.67	1465.00
29	4	6	5713.00	35879.00	147.80	0	Spot (Block29, Row6, Column4)	927.88	842.00	340.78	0.04	0.37	320.00	346.14	320.00	90.63	0.03	0.26	100.00	93.00	0.00	522.00	607.88	553946.00	6.42	458.47	446.00
29	5	6	6016.00	35882.00	136.30	0	Spot (Block29, Row6, Column5)	37739.94	37378.00	19436.74	0.00	0.52	339.00	385.89	339.00	157.05	0.06	0.41	100.00	100.00	12.97	37039.00	37400.94	18907740.00	237.85	6519.63	4868.00
29	6	6	6331.00	35883.00	174.30	0	Spot (Block29, Row6, Column6)	489.32	475.00	108.04	0.01	0.22	327.00	366.67	327.00	117.80	0.05	0.32	61.00	23.00	0.00	148.00	162.32	413478.00	1.04	381.10	387.00
29	7	6	6620.00	35886.00	139.60	0	Spot (Block29, Row6, Column7)	3460.70	3076.00	1911.41	0.05	0.55	326.00	349.46	326.00	60.98	0.03	0.17	100.00	100.00	0.00	2750.00	3134.70	1827249.00	51.02	994.05	782.00
29	8	6	6923.00	35890.00	139.10	0	Spot (Block29, Row6, Column8)	3281.06	2860.00	1803.46	0.06	0.55	332.00	353.51	332.00	56.64	0.03	0.16	100.00	100.00	0.00	2528.00	2949.06	1722554.00	51.69	965.88	884.50
29	1	7	4826.00	36177.00	192.40	0	Spot (Block29, Row7, Column1)	446.39	437.50	67.18	0.01	0.15	315.00	326.81	315.00	37.15	0.02	0.11	90.00	82.00	0.00	122.50	131.39	464246.00	3.22	366.92	379.50
29	2	7	5109.00	36187.00	207.80	0	Spot (Block29, Row7, Column2)	396.04	397.00	49.99	0.00	0.13	311.00	320.48	311.00	34.08	0.01	0.11	79.00	71.00	0.00	86.00	85.04	487926.00	2.22	338.12	323.00
29	3	7	5405.00	36175.00	210.55	0	Spot (Block29, Row7, Column3)	401.49	394.00	51.80	0.01	0.13	311.00	325.45	311.00	44.12	0.02	0.14	85.00	41.00	0.00	83.00	90.49	507885.00	1.72	356.41	360.50
29	4	7	5702.00	36182.00	193.15	0	Spot (Block29, Row7, Column4)	412.62	398.00	66.21	0.02	0.16	318.00	336.88	318.00	50.64	0.03	0.15	80.00	28.00	0.00	80.00	94.62	432836.00	1.50	363.23	380.00
29	5	7	6013.00	36185.00	173.00	0	Spot (Block29, Row7, Column5)	785.45	740.00	220.49	0.03	0.28	325.00	350.61	325.00	77.34	0.03	0.22	99.00	97.00	0.00	415.00	460.45	654276.00	5.62	478.24	484.00
29	6	7	6308.00	36185.00	204.50	0	Spot (Block29, Row7, Column6)	654.41	611.50	166.61	0.03	0.25	325.00	347.74	325.00	58.31	0.03	0.17	99.00	93.00	0.00	286.50	329.41	777440.00	5.26	447.14	440.00
29	7	7	6604.00	36189.00	143.45	0	Spot (Block29, Row7, Column7)	3258.25	3034.50	1602.91	0.03	0.49	326.00	347.61	326.00	58.94	0.03	0.17	100.00	100.00	0.00	2708.50	2932.25	1824620.00	49.39	1047.52	682.00
29	8	7	6916.00	36189.00	179.35	0	Spot (Block29, Row7, Column8)	1325.04	1266.50	332.93	0.02	0.25	340.00	354.69	340.00	51.99	0.02	0.15	100.00	100.00	0.00	926.50	985.04	1192536.00	18.67	647.54	615.00
29	1	8	4803.00	36488.00	138.95	0	Spot (Block29, Row8, Column1)	1139.46	1031.00	627.87	0.04	0.55	331.00	343.71	331.00	40.62	0.02	0.12	100.00	99.00	0.00	700.00	808.46	597077.00	19.59	534.75	485.00
29	2	8	5112.00	36474.00	178.85	0	Spot (Block29, Row8, Column2)	501.46	482.50	109.54	0.02	0.22	318.00	333.39	318.00	40.93	0.02	0.12	97.00	85.00	0.00	164.50	183.46	449307.00	4.11	387.58	387.00
29	3	8	5396.00	36480.00	148.15	0	Spot (Block29, Row8, Column3)	926.42	819.50	425.08	0.05	0.46	321.00	335.63	321.00	45.16	0.02	0.13	100.00	99.00	0.00	498.50	605.42	554001.00	13.08	458.80	441.00
29	4	8	5714.00	36483.00	142.10	0	Spot (Block29, Row8, Column4)	6281.50	6243.00	2670.85	0.00	0.43	321.00	339.87	321.00	52.26	0.02	0.15	100.00	100.00	0.00	5922.00	5960.50	3429700.00	113.69	1629.19	1406.00
29	5	8	5995.00	36503.00	229.95	0	Spot (Block29, Row8, Column5)	376.94	390.00	44.11	0.01	0.12	327.00	348.69	327.00	57.35	0.03	0.16	55.00	4.00	0.00	63.00	49.94	573704.00	0.49	343.39	328.50
29	6	8	6316.00	36485.00	184.30	0	Spot (Block29, Row8, Column6)	1260.47	1028.50	663.57	0.09	0.53	332.00	353.78	332.00	59.59	0.03	0.17	100.00	100.00	0.00	696.50	928.47	1205006.00	15.21	588.14	590.00
29	7	8	6610.00	36484.00	141.35	0	Spot (Block29, Row8, Column7)	1619.89	1526.00	663.54	0.03	0.41	334.00	353.18	334.00	60.03	0.02	0.17	100.00	100.00	0.00	1192.00	1285.89	879602.00	21.10	628.53	576.00
29	8	8	6895.00	36496.00	162.95	0	Spot (Block29, Row8, Column8)	559.99	501.00	189.00	0.05	0.34	361.00	358.78	361.00	55.19	0.00	0.15	79.00	65.00	0.00	140.00	198.99	412710.00	3.65	407.66	399.00
30	1	1	9326.00	34396.00	148.25	0	Spot (Block30, Row1, Column1)	18988.77	16259.50	10870.60	0.07	0.57	289.00	294.69	289.00	78.10	0.01	0.27	100.00	100.00	0.00	15970.50	18699.77	11469217.00	239.35	3637.69	2814.50
30	2	1	9612.00	34410.00	136.55	0	Spot (Block30, Row1, Column2)	422.53	400.00	74.59	0.02	0.18	293.00	293.96	293.00	50.72	0.00	0.17	86.00	57.00	0.00	107.00	129.53	214224.00	2.53	334.37	317.50
30	3	1	9927.00	34415.00	143.65	0	Spot (Block30, Row1, Column3)	424.99	397.00	85.01	0.03	0.20	298.00	299.78	298.00	39.92	0.00	0.13	90.00	73.00	0.00	99.00	126.99	237993.00	3.14	373.80	335.00
30	4	1	10217.00	34428.00	172.15	0	Spot (Block30, Row1, Column4)	396.50	394.00	82.13	0.00	0.21	299.00	300.59	299.00	40.93	0.00	0.14	76.00	62.00	0.00	95.00	97.50	326717.00	2.34	341.63	322.50
30	5	1	10520.00	34407.00	150.85	0	Spot (Block30, Row1, Column5)	584.06	514.00	180.72	0.06	0.31	296.00	297.98	296.00	44.80	0.00	0.15	96.00	94.00	0.00	218.00	288.06	365621.00	6.39	371.48	379.00
30	6	1	10816.00	34411.00	155.90	0	Spot (Block30, Row1, Column6)	536.55	498.00	134.83	0.03	0.25	295.00	298.34	295.00	46.71	0.00	0.16	96.00	92.00	0.00	203.00	241.55	357345.00	5.10	363.68	367.50
30	7	1	11112.00	34413.00	147.90	0	Spot (Block30, Row1, Column7)	761.28	742.00	252.47	0.01	0.33	301.00	329.61	301.00	170.76	0.04	0.52	88.00	63.00	0.00	441.00	460.28	457529.00	2.53	431.40	407.00
30	8	1	11405.00	34416.00	148.40	0	Spot (Block30, Row1, Column8)	47526.63	54301.00	18534.93	0.06	0.39	306.00	353.57	306.00	193.23	0.06	0.55	100.00	100.00	38.44	53995.00	47220.63	28563684.00	244.13	8645.75	5869.00
30	1	2	9279.00	34734.00	210.90	0	Spot (Block30, Row2, Column1)	310.60	299.00	38.46	0.02	0.12	287.00	281.19	287.00	52.41	0.01	0.19	15.00	4.00	0.00	12.00	23.60	393845.00	0.56	290.52	294.00
30	2	2	9611.00	34700.00	134.95	0	Spot (Block30, Row2, Column2)	407.96	405.00	65.92	0.00	0.16	291.00	285.12	291.00	37.59	0.01	0.13	81.00	76.00	0.00	114.00	116.96	200718.00	3.27	333.74	309.00
30	3	2	9916.00	34726.00	138.70	0	Spot (Block30, Row2, Column3)	377.88	391.00	61.42	0.01	0.16	296.00	298.81	296.00	42.03	0.00	0.14	66.00	59.00	0.00	95.00	81.88	196876.00	1.88	329.12	308.50
30	4	2	10221.00	34713.00	203.75	0	Spot (Block30, Row2, Column4)	378.90	384.00	71.38	0.01	0.19	297.00	299.03	297.00	44.65	0.00	0.15	63.00	47.00	0.00	87.00	81.90	445968.00	1.79	319.55	304.00
30	5	2	10516.00	34708.00	201.25	0	Spot (Block30, Row2, Column5)	531.83	498.00	127.71	0.03	0.24	295.00	298.69	295.00	45.70	0.01	0.15	97.00	89.00	0.00	203.00	236.83	611610.00	5.10	367.02	364.00
30	6	2	10816.00	34713.00	147.00	-50	Spot (Block30, Row2, Column6)	351.24	319.00	59.36	0.04	0.17	298.00	312.30	298.00	68.41	0.02	0.22	46.00	6.00	0.00	21.00	53.24	206179.00	0.57	328.58	301.50
30	7	2	11127.00	34708.00	260.95	0	Spot (Block30, Row2, Column7)	340.05	308.00	63.18	0.04	0.19	298.00	302.71	298.00	43.79	0.01	0.14	38.00	26.00	0.00	10.00	42.05	673297.00	0.85	300.18	295.00
30	8	2	11443.00	34727.00	180.60	0	Spot (Block30, Row2, Column8)	358.08	338.00	62.18	0.03	0.17	301.00	327.91	301.00	126.50	0.04	0.39	8.00	0.00	0.00	37.00	57.08	328005.00	0.24	322.78	305.00
30	1	3	9316.00	35003.00	155.05	0	Spot (Block30, Row3, Column1)	504.20	481.50	156.45	0.02	0.31	287.00	280.28	287.00	37.32	0.01	0.13	94.00	86.00	0.00	194.50	217.20	333783.00	6.00	331.41	311.00
30	2	3	9606.00	35011.00	203.50	0	Spot (Block30, Row3, Column2)	361.79	342.50	64.56	0.02	0.18	290.00	288.42	290.00	47.81	0.00	0.17	51.00	42.00	0.00	52.50	71.79	426189.00	1.53	312.08	301.00
30	3	3	9903.00	34999.00	162.20	0	Spot (Block30, Row3, Column3)	646.79	542.00	286.51	0.08	0.44	293.00	292.61	293.00	44.43	0.00	0.15	96.00	93.00	0.00	249.00	353.79	470217.00	7.97	362.32	367.50
30	4	3	10210.00	35007.00	172.00	0	Spot (Block30, Row3, Column4)	560.43	496.00	187.23	0.05	0.33	295.00	292.72	295.00	44.43	0.00	0.15	96.00	93.00	0.00	201.00	265.43	464036.00	6.03	357.60	336.00
30	5	3	10525.00	35018.00	163.40	0	Spot (Block30, Row3, Column5)	545.65	477.00	273.63	0.06	0.50	296.00	308.56	296.00	68.34	0.02	0.22	90.00	61.00	0.00	181.00	249.65	404329.00	3.47	357.26	332.00
30	6	3	10818.00	35006.00	212.85	0	Spot (Block30, Row3, Column6)	2826.14	2201.50	1664.90	0.11	0.59	301.00	331.18	301.00	87.08	0.04	0.26	100.00	100.00	0.00	1900.50	2525.14	3634419.00	28.65	1011.75	975.50
30	7	3	11121.00	35016.00	166.00	0	Spot (Block30, Row3, Column7)	475.42	445.00	142.68	0.03	0.30	296.00	307.10	296.00	63.06	0.02	0.21	78.00	53.00	0.00	149.00	179.42	362745.00	2.67	340.83	320.00
30	8	3	11426.00	35019.00	157.05	0	Spot (Block30, Row3, Column8)	910.61	864.00	300.62	0.02	0.33	298.00	304.09	298.00	43.76	0.01	0.14	100.00	100.00	0.00	566.00	612.61	621036.00	13.86	469.82	453.00
30	1	4	9317.00	35301.00	151.25	0	Spot (Block30, Row4, Column1)	594.31	573.00	174.84	0.02	0.29	288.00	287.65	288.00	53.36	0.00	0.19	97.00	88.00	0.00	285.00	306.31	372036.00	5.75	352.94	336.50
30	2	4	9612.00	35304.00	171.65	0	Spot (Block30, Row4, Column2)	1562.38	1453.00	713.92	0.03	0.46	293.00	296.17	293.00	58.91	0.00	0.20	100.00	100.00	0.00	1160.00	1269.38	1285841.00	21.49	577.96	536.00
30	3	4	9921.00	35304.00	140.90	0	Spot (Block30, Row4, Column3)	1608.54	1444.00	728.03	0.05	0.45	293.00	299.22	293.00	61.14	0.01	0.20	100.00	100.00	0.00	1151.00	1315.54	867004.00	21.41	606.53	490.00
30	4	4	10186.00	35312.00	230.95	0	Spot (Block30, Row4, Column4)	339.64	320.00	46.48	0.03	0.14	292.00	287.94	292.00	38.97	0.01	0.14	45.00	36.00	0.00	28.00	47.64	522021.00	1.33	298.10	293.50
30	5	4	10500.00	35320.00	208.25	0	Spot (Block30, Row4, Column5)	361.10	340.00	70.05	0.03	0.19	293.00	292.91	293.00	41.03	0.00	0.14	52.00	41.00	0.00	47.00	68.10	444150.00	1.66	305.85	299.00
30	6	4	10818.00	35303.00	206.60	0	Spot (Block30, Row4, Column6)	571.45	567.50	143.42	0.00	0.25	295.00	310.72	295.00	70.83	0.02	0.23	96.00	80.00	0.00	272.50	276.45	692593.00	3.68	359.71	329.00
30	7	4	11107.00	35318.00	183.70	0	Spot (Block30, Row4, Column7)	465.71	429.00	134.52	0.04	0.29	297.00	304.30	297.00	50.14	0.01	0.16	80.00	66.00	0.00	132.00	168.71	439626.00	3.22	333.60	314.00
30	8	4	11422.00	35332.00	157.35	0	Spot (Block30, Row4, Column8)	382.10	387.00	72.52	0.01	0.19	296.00	300.71	296.00	39.38	0.01	0.13	65.00	60.00	0.00	91.00	86.10	261357.00	2.07	339.12	313.00
30	1	5	9321.00	35597.00	153.10	0	Spot (Block30, Row5, Column1)	493.35	477.00	128.32	0.01	0.26	288.00	292.67	288.00	61.48	0.01	0.21	90.00	60.00	0.00	189.00	205.35	316729.00	3.26	331.78	321.00
30	2	5	9614.00	35605.00	154.45	0	Spot (Block30, Row5, Column2)	850.68	826.00	279.81	0.01	0.33	292.00	302.35	292.00	69.25	0.02	0.23	100.00	96.00	0.00	534.00	558.68	560601.00	7.92	428.16	405.00
30	3	5	9915.00	35604.00	151.25	0	Spot (Block30, Row5, Column3)	4412.67	3657.00	2550.85	0.08	0.58	295.00	304.29	295.00	69.62	0.01	0.23	100.00	100.00	0.00	3362.00	4117.67	2771155.00	59.01	937.58	861.00
30	4	5	10211.00	35607.00	159.65	0	Spot (Block30, Row5, Column4)	615.72	561.00	222.79	0.04	0.36	293.00	297.74	293.00	54.07	0.01	0.18	96.00	85.00	0.00	268.00	322.72	435317.00	5.88	353.58	334.00
30	5	5	10517.00	35607.00	138.35	0	Spot (Block30, Row5, Column5)	2345.60	2145.50	1150.93	0.04	0.49	295.00	297.49	295.00	43.52	0.00	0.15	100.00	100.00	0.00	1850.50	2050.60	1229097.00	47.06	750.65	656.50
30	6	5	10825.00	35612.00	176.55	0	Spot (Block30, Row5, Column6)	366.00	379.00	65.36	0.02	0.18	295.00	302.30	295.00	51.03	0.01	0.17	55.00	31.00	0.00	84.00	71.00	319156.00	1.25	331.30	305.00
30	7	5	11120.00	35611.00	198.90	0	Spot (Block30, Row5, Column7)	1457.30	1296.50	649.44	0.05	0.45	296.00	304.54	296.00	52.55	0.01	0.17	100.00	100.00	0.00	1000.50	1161.30	1635096.00	21.94	631.57	612.00
30	8	5	11419.00	35610.00	148.05	0	Spot (Block30, Row5, Column8)	660.74	631.00	218.45	0.02	0.33	298.00	303.25	298.00	43.58	0.01	0.14	99.00	98.00	0.00	333.00	362.74	393141.00	8.20	375.98	372.50
30	1	6	9312.00	35904.00	214.20	0	Spot (Block30, Row6, Column1)	2269.28	1652.00	1403.68	0.14	0.62	294.00	315.58	294.00	83.35	0.03	0.26	100.00	100.00	0.00	1358.00	1975.28	2972758.00	23.44	863.06	848.00
30	2	6	9612.00	35904.00	212.25	0	Spot (Block30, Row6, Column2)	1076.51	976.50	383.21	0.04	0.36	294.00	302.81	294.00	66.54	0.01	0.22	100.00	99.00	0.00	682.50	782.51	1386551.00	11.63	559.55	561.50
30	3	6	9905.00	35905.00	155.05	0	Spot (Block30, Row6, Column3)	713.56	664.00	251.14	0.03	0.35	293.00	296.91	293.00	59.03	0.01	0.20	98.00	93.00	0.00	371.00	420.56	475234.00	7.06	366.93	362.50
30	4	6	10205.00	35912.00	175.65	0	Spot (Block30, Row6, Column4)	404.21	395.00	86.03	0.01	0.21	294.00	291.91	294.00	34.76	0.00	0.12	74.00	70.00	0.00	101.00	110.21	346810.00	3.23	326.33	309.00
30	5	6	10512.00	35907.00	137.45	0	Spot (Block30, Row6, Column5)	1911.07	1752.00	915.40	0.04	0.48	295.00	294.47	295.00	39.28	0.00	0.13	100.00	100.00	0.00	1457.00	1616.07	976556.00	41.15	719.35	591.00
30	6	6	10814.00	35909.00	226.20	0	Spot (Block30, Row6, Column6)	343.02	315.00	64.62	0.04	0.19	296.00	296.97	296.00	44.93	0.00	0.15	40.00	27.00	0.00	19.00	47.02	504930.00	1.02	301.74	298.00
30	7	6	11108.00	35910.00	152.00	0	Spot (Block30, Row6, Column7)	611.41	576.00	222.76	0.03	0.36	294.00	296.71	294.00	44.88	0.00	0.15	97.00	92.00	0.00	282.00	317.41	388857.00	7.01	354.64	330.50
30	8	6	11421.00	35915.00	160.70	0	Spot (Block30, Row6, Column8)	600.79	539.00	210.81	0.05	0.35	297.00	302.70	297.00	44.24	0.01	0.15	98.00	94.00	0.00	242.00	303.79	428362.00	6.74	358.65	352.00
30	1	7	9309.00	36202.00	164.30	0	Spot (Block30, Row7, Column1)	1887.98	1640.50	991.21	0.06	0.53	294.00	303.30	294.00	70.37	0.01	0.23	100.00	100.00	0.00	1346.50	1593.98	1415987.00	22.52	591.94	582.00
30	2	7	9617.00	36203.00	226.80	0	Spot (Block30, Row7, Column2)	329.09	308.00	47.47	0.03	0.14	288.00	288.08	288.00	56.90	0.00	0.20	31.00	7.00	0.00	20.00	41.09	487052.00	0.72	295.91	298.50
30	3	7	9888.00	36180.00	293.80	0	Spot (Block30, Row7, Column3)	312.66	299.00	42.36	0.02	0.14	291.00	287.24	291.00	42.18	0.01	0.15	20.00	13.00	0.00	8.00	21.66	790104.00	0.60	286.21	290.00
30	4	7	10196.00	36224.00	233.35	0	Spot (Block30, Row7, Column4)	337.71	311.00	53.91	0.04	0.16	290.00	289.93	290.00	36.42	0.00	0.13	38.00	36.00	0.00	21.00	47.71	529864.00	1.31	301.75	296.00
30	5	7	10508.00	36202.00	176.60	0	Spot (Block30, Row7, Column5)	404.70	391.00	72.15	0.01	0.18	293.00	293.86	293.00	41.12	0.00	0.14	82.00	70.00	0.00	98.00	111.70	353306.00	2.70	332.81	316.00
30	6	7	10807.00	36214.00	212.80	0	Spot (Block30, Row7, Column6)	1176.89	1112.00	450.49	0.02	0.38	300.00	316.75	300.00	77.46	0.02	0.24	100.00	99.00	0.00	812.00	876.89	1524070.00	11.10	568.46	511.00
30	7	7	11105.00	36215.00	154.50	0	Spot (Block30, Row7, Column7)	575.56	522.00	171.07	0.04	0.30	297.00	305.53	297.00	48.75	0.01	0.16	98.00	90.00	0.00	225.00	278.56	382747.00	5.54	374.36	388.00
30	8	7	11416.00	36219.00	199.70	0	Spot (Block30, Row7, Column8)	828.65	805.50	222.02	0.01	0.27	298.00	311.24	298.00	48.52	0.02	0.16	100.00	99.00	0.00	507.50	530.65	938037.00	10.66	451.98	432.50
30	1	8	9305.00	36511.00	163.65	0	Spot (Block30, Row8, Column1)	660.10	591.00	265.87	0.05	0.40	292.00	290.73	292.00	50.02	0.00	0.17	96.00	90.00	0.00	299.00	368.10	489136.00	7.38	359.65	361.00
30	2	8	9591.00	36500.00	216.90	0	Spot (Block30, Row8, Column2)	349.57	331.00	60.18	0.02	0.17	288.00	285.14	288.00	81.49	0.00	0.29	39.00	5.00	0.00	43.00	61.57	467727.00	0.79	295.59	297.00
30	3	8	9896.00	36500.00	180.55	0	Spot (Block30, Row8, Column3)	459.40	416.00	129.76	0.04	0.28	294.00	291.40	294.00	39.06	0.00	0.13	84.00	75.00	0.00	122.00	165.40	419430.00	4.30	329.27	314.00
30	4	8	10212.00	36504.00	145.10	0	Spot (Block30, Row8, Column4)	1634.02	1560.00	621.31	0.02	0.38	293.00	293.46	293.00	39.31	0.00	0.13	100.00	100.00	0.00	1267.00	1341.02	934662.00	34.11	605.21	508.00
30	5	8	10499.00	36524.00	197.00	0	Spot (Block30, Row8, Column5)	349.00	328.00	51.72	0.03	0.15	293.00	303.54	293.00	73.62	0.02	0.24	44.00	2.00	0.00	35.00	56.00	383899.00	0.62	322.61	307.00
30	6	8	10813.00	36509.00	205.80	0	Spot (Block30, Row8, Column6)	3543.32	2381.00	2566.57	0.17	0.72	299.00	328.29	299.00	98.79	0.04	0.30	100.00	100.00	0.00	2082.00	3244.32	4273247.00	32.54	1077.61	1074.00
30	7	8	11116.00	36512.00	151.10	0	Spot (Block30, Row8, Column7)	485.06	480.00	102.74	0.00	0.21	297.00	312.50	297.00	64.10	0.02	0.21	97.00	59.00	0.00	183.00	188.06	303161.00	2.69	369.02	373.50
30	8	8	11394.00	36523.00	155.60	0	Spot (Block30, Row8, Column8)	498.82	491.00	115.24	0.01	0.23	302.00	318.22	302.00	50.19	0.02	0.16	97.00	69.00	0.00	189.00	196.82	332710.00	3.60	369.44	377.00
31	1	1	13826.00	34421.00	152.05	0	Spot (Block31, Row1, Column1)	20112.63	17730.00	11622.56	0.05	0.58	399.00	438.72	399.00	105.42	0.04	0.24	100.00	100.00	0.00	17331.00	19713.63	12751408.00	186.62	4147.95	3531.00
31	2	1	14116.00	34428.00	161.20	0	Spot (Block31, Row1, Column2)	969.03	928.50	333.85	0.02	0.34	397.00	429.21	397.00	90.25	0.03	0.21	98.00	87.00	0.00	531.50	572.03	695767.00	5.98	551.01	538.00
31	3	1	14433.00	34425.00	198.45	0	Spot (Block31, Row1, Column3)	531.56	497.00	123.89	0.03	0.23	396.00	413.86	396.00	73.83	0.02	0.18	67.00	37.00	0.00	101.00	135.56	592163.00	1.59	462.79	482.00
31	4	1	14718.00	34434.00	154.95	0	Spot (Block31, Row1, Column4)	907.39	829.00	286.02	0.04	0.32	398.00	414.69	398.00	67.88	0.02	0.16	99.00	96.00	0.00	431.00	509.39	599786.00	7.26	547.88	524.00
31	5	1	15027.00	34439.00	171.80	0	Spot (Block31, Row1, Column5)	618.61	593.00	149.00	0.02	0.24	398.00	417.98	398.00	69.30	0.02	0.17	88.00	65.00	0.00	195.00	220.61	509731.00	2.90	468.24	483.00
31	6	1	15310.00	34435.00	159.60	0	Spot (Block31, Row1, Column6)	933.29	846.00	349.46	0.04	0.37	397.00	420.94	397.00	73.52	0.03	0.17	99.00	93.00	0.00	449.00	536.29	650504.00	6.97	553.45	524.00
31	7	1	15616.00	34436.00	153.35	0	Spot (Block31, Row1, Column7)	1187.90	1114.50	471.39	0.03	0.40	401.00	439.30	401.00	165.67	0.04	0.38	99.00	80.00	0.00	713.50	786.90	767386.00	4.52	592.20	581.00
31	8	1	15907.00	34442.00	148.90	0	Spot (Block31, Row1, Column8)	50732.62	59091.00	16591.54	0.07	0.33	402.00	464.36	402.00	214.45	0.06	0.46	100.00	100.00	43.54	58689.00	50330.62	30997844.00	234.41	9838.53	7273.00
31	1	2	13805.00	34725.00	247.95	0	Spot (Block31, Row2, Column1)	476.91	486.00	91.76	0.01	0.19	396.00	425.03	396.00	92.01	0.03	0.22	48.00	16.00	0.00	90.00	80.91	846512.00	0.56	419.94	399.00
31	2	2	14121.00	34729.00	142.35	0	Spot (Block31, Row2, Column2)	664.64	662.00	142.54	0.00	0.21	394.00	412.07	394.00	74.19	0.02	0.18	98.00	79.00	0.00	268.00	270.64	366215.00	3.40	499.64	497.00
31	3	2	14424.00	34729.00	191.85	0	Spot (Block31, Row2, Column3)	512.11	496.00	80.92	0.01	0.16	397.00	409.42	397.00	73.47	0.01	0.18	77.00	29.00	0.00	99.00	115.11	533110.00	1.40	435.35	411.50
31	4	2	14726.00	34719.00	195.40	0	Spot (Block31, Row2, Column4)	678.01	589.00	614.81	0.06	0.91	397.00	408.36	397.00	70.26	0.01	0.17	89.00	66.00	0.00	192.00	281.01	732253.00	3.84	492.77	483.00
31	5	2	15023.00	34729.00	185.30	0	Spot (Block31, Row2, Column5)	1396.69	1356.00	376.94	0.01	0.27	398.00	416.79	398.00	78.95	0.02	0.19	100.00	100.00	0.00	958.00	998.69	1349198.00	12.41	707.48	689.00
31	6	2	15310.00	34725.00	179.05	0	Spot (Block31, Row2, Column6)	558.51	531.50	126.30	0.02	0.23	402.00	428.38	402.00	77.94	0.03	0.18	67.00	49.00	0.00	129.50	156.51	499304.00	1.67	462.88	420.00
31	7	2	15625.00	34723.00	185.25	0	Spot (Block31, Row2, Column7)	582.36	579.00	119.88	0.00	0.21	399.00	422.03	399.00	72.43	0.02	0.17	86.00	57.00	0.00	180.00	183.36	562560.00	2.21	477.32	475.00
31	8	2	15938.00	34730.00	154.10	0	Spot (Block31, Row2, Column8)	497.02	494.00	76.28	0.00	0.15	398.00	440.90	398.00	162.12	0.04	0.37	18.00	0.00	0.00	96.00	99.02	324552.00	0.35	446.97	416.00
31	1	3	13825.00	35026.00	168.15	0	Spot (Block31, Row3, Column1)	812.95	751.00	268.93	0.03	0.33	396.00	419.04	396.00	73.07	0.02	0.17	96.00	87.00	0.00	355.00	416.95	638165.00	5.39	521.25	522.00
31	2	3	14123.00	35028.00	166.60	0	Spot (Block31, Row3, Column2)	593.28	585.50	126.12	0.01	0.21	394.00	413.60	394.00	70.90	0.02	0.17	85.00	62.00	0.00	191.50	199.28	456823.00	2.53	481.89	476.00
31	3	3	14411.00	35025.00	147.70	0	Spot (Block31, Row3, Column3)	1996.51	1861.00	784.46	0.03	0.39	397.00	415.50	397.00	77.21	0.02	0.19	100.00	100.00	0.00	1464.00	1599.51	1187926.00	20.48	806.60	748.00
31	4	3	14722.00	35030.00	149.50	0	Spot (Block31, Row3, Column4)	1246.59	1127.00	482.27	0.04	0.39	397.00	414.43	397.00	81.49	0.02	0.20	100.00	99.00	0.00	730.00	849.59	762914.00	10.21	614.73	601.00
31	5	3	15025.00	35030.00	148.15	0	Spot (Block31, Row3, Column5)	1446.42	1350.00	589.00	0.03	0.41	400.00	420.68	400.00	84.89	0.02	0.20	100.00	100.00	0.00	950.00	1046.42	857727.00	12.08	671.18	607.00
31	6	3	15318.00	35031.00	198.85	0	Spot (Block31, Row3, Column6)	1686.16	1481.00	788.74	0.06	0.47	401.00	421.31	401.00	83.21	0.02	0.20	100.00	100.00	0.00	1080.00	1285.16	1893557.00	15.20	800.51	772.00
31	7	3	15627.00	35035.00	159.70	0	Spot (Block31, Row3, Column7)	639.26	603.00	137.18	0.03	0.21	398.00	413.80	398.00	80.28	0.02	0.19	92.00	69.00	0.00	205.00	241.26	448761.00	2.81	478.21	490.00
31	8	3	15920.00	35046.00	153.00	0	Spot (Block31, Row3, Column8)	1620.63	1498.00	731.01	0.03	0.45	396.00	417.99	396.00	75.37	0.02	0.18	99.00	97.00	0.00	1102.00	1224.63	1046928.00	15.96	768.46	695.00
31	1	4	13819.00	35322.00	159.85	0	Spot (Block31, Row4, Column1)	1050.95	983.00	386.95	0.03	0.37	399.00	417.95	399.00	68.09	0.02	0.16	100.00	96.00	0.00	584.00	651.95	738821.00	9.30	562.98	540.00
31	2	4	14121.00	35328.00	180.20	0	Spot (Block31, Row4, Column2)	682.11	676.00	156.20	0.00	0.23	396.00	413.33	396.00	72.87	0.02	0.18	94.00	80.00	0.00	280.00	286.11	624130.00	3.69	490.34	479.50
31	3	4	14424.00	35327.00	146.50	0	Spot (Block31, Row4, Column3)	4068.41	3709.00	2061.62	0.04	0.51	399.00	418.39	399.00	78.73	0.02	0.19	100.00	100.00	0.00	3310.00	3669.41	2375949.00	46.36	1228.06	1017.00
31	4	4	14715.00	35319.00	198.65	0	Spot (Block31, Row4, Column4)	491.32	491.00	93.27	0.00	0.19	400.00	415.61	400.00	74.89	0.02	0.18	61.00	24.00	0.00	91.00	91.32	547823.00	1.01	454.57	418.50
31	5	4	15007.00	35329.00	149.10	0	Spot (Block31, Row4, Column5)	938.38	884.00	346.83	0.03	0.37	401.00	421.13	401.00	77.25	0.02	0.18	99.00	96.00	0.00	483.00	537.38	571474.00	6.70	582.74	534.00
31	6	4	15323.00	35331.00	190.00	0	Spot (Block31, Row4, Column6)	1886.22	1873.50	532.04	0.00	0.28	397.00	412.28	397.00	73.55	0.02	0.18	100.00	100.00	0.00	1476.50	1489.22	1923940.00	20.04	779.13	738.00
31	7	4	15606.00	35331.00	170.75	0	Spot (Block31, Row4, Column7)	619.52	594.50	129.22	0.02	0.21	398.00	424.68	398.00	116.28	0.03	0.27	76.00	37.00	0.00	196.50	221.52	501808.00	1.68	469.65	484.00
31	8	4	15933.00	35351.00	146.20	0	Spot (Block31, Row4, Column8)	574.07	588.00	101.24	0.01	0.18	399.00	426.42	399.00	75.09	0.03	0.18	85.00	56.00	0.00	189.00	175.07	334685.00	1.97	493.60	482.00
31	1	5	13826.00	35629.00	147.05	0	Spot (Block31, Row5, Column1)	1403.53	1253.00	624.73	0.05	0.45	400.00	422.39	400.00	74.33	0.02	0.18	100.00	99.00	0.00	853.00	1003.53	826682.00	13.20	638.86	624.00
31	2	5	14113.00	35627.00	150.95	0	Spot (Block31, Row5, Column2)	1735.14	1657.00	691.03	0.02	0.40	400.00	425.67	400.00	96.41	0.03	0.23	100.00	100.00	0.00	1257.00	1335.14	1084460.00	13.58	738.32	701.00
31	3	5	14420.00	35631.00	155.35	0	Spot (Block31, Row5, Column3)	1329.54	1203.00	522.99	0.04	0.39	399.00	418.10	399.00	80.46	0.02	0.19	100.00	100.00	0.00	804.00	930.54	882812.00	11.33	612.21	610.00
31	4	5	14719.00	35629.00	174.30	0	Spot (Block31, Row5, Column4)	685.27	613.00	210.66	0.05	0.31	396.00	409.01	396.00	76.50	0.01	0.19	92.00	69.00	0.00	217.00	289.27	585218.00	3.61	473.73	487.00
31	5	5	15024.00	35629.00	140.90	0	Spot (Block31, Row5, Column5)	5984.96	5768.00	2788.09	0.02	0.47	396.00	409.45	396.00	76.46	0.01	0.19	100.00	100.00	0.00	5372.00	5588.96	3213923.00	72.92	1630.26	1312.00
31	6	5	15319.00	35635.00	177.05	0	Spot (Block31, Row5, Column6)	585.69	579.00	126.09	0.00	0.22	397.00	424.99	397.00	118.48	0.03	0.28	60.00	27.00	0.00	182.00	188.69	512479.00	1.36	456.17	439.00
31	7	5	15623.00	35638.00	189.20	0	Spot (Block31, Row5, Column7)	6981.17	6108.00	4069.30	0.06	0.58	403.00	456.57	403.00	149.79	0.05	0.33	100.00	100.00	0.00	5705.00	6578.17	7057959.00	43.56	1841.32	1852.00
31	8	5	15915.00	35640.00	157.90	0	Spot (Block31, Row5, Column8)	766.14	749.00	187.28	0.01	0.24	405.00	451.10	405.00	112.32	0.05	0.25	92.00	72.00	0.00	344.00	361.14	524038.00	2.80	524.15	503.50
31	1	6	13812.00	35927.00	198.35	0	Spot (Block31, Row6, Column1)	1416.49	1200.00	646.43	0.07	0.46	405.00	436.01	405.00	93.18	0.03	0.21	100.00	99.00	0.00	795.00	1011.49	1586471.00	10.52	715.35	696.50
31	2	6	14117.00	35928.00	207.55	0	Spot (Block31, Row6, Column2)	3424.03	3018.00	1586.75	0.05	0.46	404.00	435.51	404.00	113.24	0.03	0.26	100.00	100.00	0.00	2614.00	3020.03	4204703.00	26.39	1241.31	1213.00
31	3	6	14409.00	35926.00	154.45	0	Spot (Block31, Row6, Column3)	1262.19	1144.00	534.46	0.04	0.42	400.00	418.06	400.00	90.20	0.02	0.22	100.00	98.00	0.00	744.00	862.19	829262.00	9.36	593.77	568.00
31	4	6	14716.00	35929.00	163.50	0	Spot (Block31, Row6, Column4)	646.32	599.00	166.72	0.03	0.26	395.00	399.54	395.00	71.72	0.00	0.18	90.00	70.00	0.00	204.00	251.32	478924.00	3.44	466.60	480.00
31	5	6	15016.00	35932.00	141.55	0	Spot (Block31, Row6, Column5)	4005.15	3884.50	1836.79	0.01	0.46	394.00	402.83	394.00	79.70	0.01	0.20	100.00	100.00	0.00	3490.50	3611.15	2178799.00	45.20	1203.33	1041.50
31	6	6	15318.00	35938.00	229.25	0	Spot (Block31, Row6, Column6)	483.46	481.00	87.68	0.00	0.18	396.00	415.90	396.00	96.66	0.02	0.23	38.00	16.00	0.00	85.00	87.46	730999.00	0.70	420.23	393.00
31	7	6	15619.00	35932.00	158.30	0	Spot (Block31, Row6, Column7)	908.59	860.00	272.28	0.02	0.30	400.00	436.59	400.00	109.03	0.04	0.25	99.00	89.00	0.00	460.00	508.59	629652.00	4.33	553.05	539.00
31	8	6	15929.00	35941.00	168.75	0	Spot (Block31, Row6, Column8)	755.99	710.00	197.42	0.03	0.26	409.00	442.84	409.00	80.70	0.03	0.18	97.00	82.00	0.00	301.00	346.99	595720.00	3.88	531.83	503.00
31	1	7	13814.00	36226.00	175.60	0	Spot (Block31, Row7, Column1)	733.22	677.00	224.91	0.03	0.31	398.00	420.88	398.00	76.83	0.02	0.18	95.00	77.00	0.00	279.00	335.22	632768.00	4.07	487.67	493.50
31	2	7	14105.00	36236.00	193.15	0	Spot (Block31, Row7, Column2)	482.78	491.00	96.98	0.01	0.20	396.00	413.11	396.00	87.30	0.02	0.21	55.00	20.00	0.00	95.00	86.78	510779.00	0.80	435.70	405.00
31	3	7	14405.00	36246.00	201.20	0	Spot (Block31, Row7, Column3)	475.91	485.00	86.35	0.01	0.18	394.00	402.37	394.00	64.87	0.01	0.16	59.00	21.00	0.00	91.00	81.91	547776.00	1.13	432.60	408.00
31	4	7	14734.00	36212.00	186.20	0	Spot (Block31, Row7, Column4)	451.12	418.00	96.17	0.03	0.21	391.00	395.15	391.00	66.16	0.00	0.17	46.00	15.00	0.00	27.00	60.12	442093.00	0.85	426.07	402.50
31	5	7	15026.00	36238.00	219.05	0	Spot (Block31, Row7, Column5)	551.84	516.00	109.63	0.03	0.20	393.00	409.44	393.00	95.39	0.02	0.23	71.00	38.00	0.00	123.00	158.84	759335.00	1.49	450.63	413.50
31	6	7	15312.00	36233.00	196.45	0	Spot (Block31, Row7, Column6)	4270.75	4166.50	2028.60	0.01	0.47	403.00	450.03	403.00	131.06	0.05	0.29	100.00	100.00	0.00	3763.50	3867.75	4680737.00	29.15	1368.09	1390.00
31	7	7	15601.00	36234.00	178.10	0	Spot (Block31, Row7, Column7)	719.98	699.00	202.79	0.01	0.28	402.00	439.27	402.00	100.84	0.04	0.23	89.00	61.00	0.00	297.00	317.98	637902.00	2.78	499.39	502.00
31	8	7	15919.00	36241.00	188.95	0	Spot (Block31, Row7, Column8)	3112.40	3079.50	754.51	0.00	0.24	410.00	445.13	410.00	81.37	0.04	0.18	100.00	100.00	0.00	2669.50	2702.40	3118622.00	32.78	1164.07	1084.00
31	1	8	13805.00	36536.00	151.05	0	Spot (Block31, Row8, Column1)	943.42	877.00	486.59	0.03	0.52	399.00	419.06	399.00	68.49	0.02	0.16	99.00	89.00	0.00	478.00	544.42	588693.00	7.66	560.11	537.00
31	2	8	14116.00	36524.00	181.45	0	Spot (Block31, Row8, Column2)	509.16	494.00	79.44	0.01	0.16	394.00	404.19	394.00	62.92	0.01	0.16	77.00	30.00	0.00	100.00	115.16	469958.00	1.67	443.68	428.00
31	3	8	14398.00	36534.00	211.00	0	Spot (Block31, Row8, Column3)	535.05	509.00	114.10	0.02	0.21	395.00	406.62	395.00	62.63	0.01	0.15	73.00	42.00	0.00	114.00	140.05	678977.00	2.05	459.61	475.50
31	4	8	14716.00	36531.00	147.50	0	Spot (Block31, Row8, Column4)	4598.75	4583.00	2373.21	0.00	0.52	394.00	401.82	394.00	65.47	0.01	0.16	100.00	100.00	0.00	4189.00	4204.75	2708662.00	64.10	1318.30	1162.00
31	5	8	15010.00	36532.00	188.65	0	Spot (Block31, Row8, Column5)	494.80	494.00	89.50	0.00	0.18	398.00	416.95	398.00	82.00	0.02	0.20	63.00	24.00	0.00	96.00	96.80	494310.00	0.95	448.63	467.00
31	6	8	15315.00	36533.00	175.75	0	Spot (Block31, Row8, Column6)	2834.15	2309.50	1597.39	0.09	0.56	407.00	451.41	407.00	115.56	0.04	0.26	100.00	100.00	0.00	1902.50	2427.15	2443037.00	20.62	944.83	916.00
31	7	8	15615.00	36532.00	158.30	0	Spot (Block31, Row8, Column7)	760.40	711.00	197.64	0.03	0.26	404.00	435.29	404.00	85.03	0.03	0.20	95.00	84.00	0.00	307.00	356.40	525434.00	3.82	523.09	512.00
31	8	8	15899.00	36543.00	162.05	0	Spot (Block31, Row8, Column8)	913.13	857.00	311.33	0.03	0.34	410.00	444.86	410.00	76.82	0.04	0.17	99.00	92.00	0.00	447.00	503.13	666583.00	6.10	551.84	525.00
32	1	1	18324.00	34444.00	153.60	0	Spot (Block32, Row1, Column1)	22401.40	20192.50	11823.91	0.05	0.53	488.00	482.44	488.00	100.11	0.00	0.21	100.00	100.00	0.00	19704.50	21913.40	14650516.00	218.96	4249.37	3345.00
32	2	1	18616.00	34461.00	145.20	0	Spot (Block32, Row1, Column2)	695.60	672.00	130.22	0.01	0.19	492.00	484.17	492.00	82.76	0.01	0.17	82.00	56.00	0.00	180.00	203.60	400664.00	2.55	542.98	513.00
32	3	1	18905.00	34453.00	185.55	0	Spot (Block32, Row1, Column3)	588.57	591.00	93.51	0.00	0.16	486.00	476.13	486.00	69.51	0.01	0.15	65.00	24.00	0.00	105.00	102.57	570320.00	1.62	525.66	507.00
32	4	1	19219.00	34449.00	190.45	0	Spot (Block32, Row1, Column4)	609.97	594.00	102.51	0.01	0.17	487.00	480.62	487.00	70.91	0.01	0.15	66.00	34.00	0.00	107.00	122.97	623998.00	1.82	529.34	505.00
32	5	1	19525.00	34458.00	176.50	0	Spot (Block32, Row1, Column5)	602.43	600.00	83.45	0.00	0.14	491.00	487.16	491.00	66.25	0.00	0.14	69.00	31.00	0.00	109.00	111.43	523515.00	1.74	524.00	499.00
32	6	1	19816.00	34464.00	183.25	0	Spot (Block32, Row1, Column6)	570.13	579.00	78.10	0.01	0.14	490.00	486.22	490.00	62.55	0.00	0.13	54.00	20.00	0.00	89.00	80.13	539913.00	1.34	525.77	504.00
32	7	1	20107.00	34456.00	182.95	0	Spot (Block32, Row1, Column7)	641.78	600.00	120.66	0.03	0.19	490.00	496.12	490.00	167.36	0.01	0.34	39.00	8.00	0.00	110.00	151.78	602636.00	0.87	505.60	501.00
32	8	1	20406.00	34465.00	151.35	0	Spot (Block32, Row1, Column8)	49756.79	56648.00	16808.33	0.06	0.34	498.00	532.15	498.00	209.02	0.03	0.39	100.00	100.00	41.02	56150.00	49258.79	31297236.00	235.50	9516.09	6864.00
32	1	2	18321.00	34748.00	147.00	-50	Spot (Block32, Row2, Column1)	507.15	489.00	81.78	0.02	0.16	480.00	470.62	480.00	88.35	0.01	0.19	27.00	2.00	0.00	9.00	27.15	297697.00	0.41	509.01	491.00
32	2	2	18636.00	34755.00	148.70	0	Spot (Block32, Row2, Column2)	575.30	596.00	91.37	0.02	0.16	487.00	472.65	487.00	69.31	0.01	0.15	60.00	19.00	0.00	109.00	88.30	346329.00	1.48	520.76	495.00
32	3	2	18934.00	34743.00	207.30	0	Spot (Block32, Row2, Column3)	599.98	597.00	92.28	0.00	0.15	488.00	478.29	488.00	67.47	0.01	0.14	70.00	26.00	0.00	109.00	111.98	731973.00	1.80	527.77	497.00
32	4	2	19226.00	34754.00	214.55	0	Spot (Block32, Row2, Column4)	552.89	514.00	84.30	0.03	0.15	490.00	487.79	490.00	72.08	0.00	0.15	46.00	15.00	0.00	24.00	62.89	729811.00	0.90	508.27	496.00
32	5	2	19523.00	34751.00	204.20	0	Spot (Block32, Row2, Column5)	965.58	913.00	210.83	0.02	0.22	490.00	490.93	490.00	68.94	0.00	0.14	99.00	98.00	0.00	423.00	475.58	1146144.00	6.89	661.76	645.00
32	6	2	19803.00	34759.00	178.75	0	Spot (Block32, Row2, Column6)	621.42	597.00	97.09	0.02	0.16	492.00	497.39	492.00	82.85	0.00	0.17	75.00	34.00	0.00	105.00	129.42	556168.00	1.50	553.40	573.00
32	7	2	20119.00	34748.00	212.00	0	Spot (Block32, Row2, Column7)	568.24	584.00	73.52	0.01	0.13	487.00	477.83	487.00	70.50	0.01	0.15	58.00	14.00	0.00	97.00	81.24	729619.00	1.28	507.22	497.00
32	8	2	20415.00	34769.00	237.15	0	Spot (Block32, Row2, Column8)	552.33	564.00	78.66	0.01	0.14	492.00	508.13	492.00	141.09	0.01	0.28	10.00	0.00	0.00	72.00	60.33	892021.00	0.31	523.09	501.00
32	1	3	18323.00	35046.00	159.10	0	Spot (Block32, Row3, Column1)	669.48	669.00	126.64	0.00	0.19	479.00	466.40	479.00	73.66	0.01	0.16	86.00	52.00	0.00	190.00	190.48	471313.00	2.76	539.82	505.00
32	2	3	18633.00	35050.00	163.80	0	Spot (Block32, Row3, Column2)	578.25	583.00	90.37	0.00	0.16	485.00	474.27	485.00	72.44	0.01	0.15	57.00	22.00	0.00	98.00	93.25	430796.00	1.44	514.46	499.00
32	3	3	18901.00	35048.00	157.70	0	Spot (Block32, Row3, Column3)	761.19	691.00	161.65	0.04	0.21	490.00	480.26	490.00	67.62	0.01	0.14	97.00	77.00	0.00	201.00	271.19	520651.00	4.15	571.99	587.00
32	4	3	19224.00	35051.00	167.80	0	Spot (Block32, Row3, Column4)	603.52	592.00	89.55	0.01	0.15	491.00	482.53	491.00	64.78	0.01	0.13	71.00	28.00	0.00	101.00	112.52	470140.00	1.87	534.79	512.00
32	5	3	19526.00	35063.00	169.30	0	Spot (Block32, Row3, Column5)	650.36	615.00	128.85	0.02	0.20	492.00	495.76	492.00	75.20	0.00	0.15	76.00	45.00	0.00	123.00	158.36	517683.00	2.06	535.22	513.00
32	6	3	19824.00	35056.00	181.80	0	Spot (Block32, Row3, Column6)	2287.89	2038.50	1114.76	0.05	0.49	494.00	504.39	494.00	87.73	0.01	0.17	100.00	100.00	0.00	1544.50	1793.89	2123160.00	20.33	958.87	929.00
32	7	3	20122.00	35058.00	177.75	0	Spot (Block32, Row3, Column7)	581.03	589.00	83.43	0.01	0.14	490.00	486.87	490.00	81.02	0.00	0.17	61.00	18.00	0.00	99.00	91.03	515372.00	1.16	529.18	504.50
32	8	3	20425.00	35066.00	157.25	0	Spot (Block32, Row3, Column8)	823.14	792.00	175.11	0.02	0.21	490.00	484.63	490.00	61.27	0.00	0.13	97.00	90.00	0.00	302.00	333.14	561384.00	5.52	598.83	595.50
32	1	4	18331.00	35341.00	170.50	0	Spot (Block32, Row4, Column1)	597.76	588.00	103.89	0.01	0.17	472.00	461.37	472.00	73.67	0.01	0.16	67.00	28.00	0.00	116.00	125.76	484189.00	1.85	513.87	506.00
32	2	4	18621.00	35353.00	186.50	0	Spot (Block32, Row4, Column2)	667.09	650.00	137.60	0.01	0.21	483.00	467.74	483.00	73.59	0.01	0.16	77.00	50.00	0.00	167.00	184.09	651080.00	2.71	534.24	504.00
32	3	4	18914.00	35341.00	165.35	0	Spot (Block32, Row4, Column3)	977.49	876.50	516.36	0.05	0.53	488.00	476.31	488.00	70.12	0.01	0.15	97.00	89.00	0.00	388.50	489.49	740939.00	7.15	604.69	602.00
32	4	4	19205.00	35361.00	171.60	0	Spot (Block32, Row4, Column4)	545.72	512.00	77.21	0.03	0.14	491.00	481.40	491.00	65.27	0.01	0.14	47.00	11.00	0.00	21.00	54.72	448038.00	0.99	523.26	495.00
32	5	4	19495.00	35355.00	178.70	0	Spot (Block32, Row4, Column5)	659.64	602.00	253.48	0.04	0.38	491.00	485.55	491.00	62.21	0.00	0.13	78.00	41.00	0.00	111.00	168.64	583126.00	2.80	543.22	513.00
32	6	4	19823.00	35353.00	202.15	0	Spot (Block32, Row4, Column6)	1015.10	981.00	208.23	0.01	0.21	494.00	495.26	494.00	66.91	0.00	0.14	99.00	99.00	0.00	487.00	521.10	1177513.00	7.77	651.55	636.50
32	7	4	20118.00	35361.00	158.20	0	Spot (Block32, Row4, Column7)	634.98	602.00	98.94	0.02	0.16	492.00	490.11	492.00	58.32	0.00	0.12	84.00	46.00	0.00	110.00	142.98	440042.00	2.48	558.03	567.00
32	8	4	20417.00	35364.00	210.60	0	Spot (Block32, Row4, Column8)	547.09	515.00	72.68	0.03	0.13	494.00	493.50	494.00	54.65	0.00	0.11	44.00	19.00	0.00	21.00	53.09	690422.00	0.98	514.33	496.50
32	1	5	18331.00	35652.00	148.00	0	Spot (Block32, Row5, Column1)	686.23	672.00	129.92	0.01	0.19	446.00	459.12	446.00	83.63	0.01	0.18	89.00	62.00	0.00	226.00	240.23	414482.00	2.72	535.89	510.00
32	2	5	18615.00	35651.00	172.15	0	Spot (Block32, Row5, Column2)	857.73	848.00	208.68	0.00	0.24	471.00	460.56	471.00	73.56	0.01	0.16	97.00	85.00	0.00	377.00	386.73	709340.00	5.40	553.73	528.00
32	3	5	18918.00	35651.00	171.05	0	Spot (Block32, Row5, Column3)	970.57	890.00	300.41	0.04	0.31	484.00	469.94	484.00	69.97	0.01	0.15	98.00	95.00	0.00	406.00	486.57	791016.00	7.15	605.96	604.00
32	4	5	19210.00	35652.00	191.40	0	Spot (Block32, Row5, Column4)	604.92	601.00	98.17	0.00	0.16	487.00	481.13	487.00	70.92	0.01	0.15	66.00	34.00	0.00	114.00	117.92	625492.00	1.75	525.77	497.00
32	5	5	19519.00	35654.00	147.15	0	Spot (Block32, Row5, Column5)	1171.85	1127.00	324.54	0.02	0.28	493.00	492.43	493.00	60.89	0.00	0.12	100.00	99.00	0.00	634.00	678.85	694905.00	11.16	681.85	655.00
32	6	5	19813.00	35649.00	196.45	0	Spot (Block32, Row5, Column6)	583.23	590.00	93.02	0.01	0.16	493.00	490.40	493.00	54.69	0.00	0.11	59.00	35.00	0.00	97.00	90.23	637466.00	1.70	534.42	508.00
32	7	5	20126.00	35660.00	184.05	0	Spot (Block32, Row5, Column7)	694.54	682.00	106.66	0.01	0.15	491.00	488.71	491.00	59.60	0.00	0.12	93.00	72.00	0.00	191.00	203.54	664676.00	3.45	565.49	577.00
32	8	5	20423.00	35658.00	146.75	0	Spot (Block32, Row5, Column8)	709.19	702.50	110.06	0.00	0.16	493.00	493.26	493.00	55.08	0.00	0.11	95.00	76.00	0.00	209.50	216.19	417001.00	3.92	568.04	567.00
32	1	6	18318.00	35950.00	174.85	0	Spot (Block32, Row6, Column1)	2088.23	1861.50	994.02	0.05	0.48	462.00	466.51	462.00	90.15	0.00	0.19	100.00	99.00	0.00	1399.50	1626.23	1787529.00	17.99	841.35	840.50
32	2	6	18621.00	35945.00	213.65	0	Spot (Block32, Row6, Column2)	584.05	595.00	105.51	0.01	0.18	437.00	457.91	437.00	77.58	0.02	0.17	63.00	51.00	0.00	158.00	147.05	760427.00	1.63	507.90	496.50
32	3	6	18906.00	35953.00	178.85	0	Spot (Block32, Row6, Column3)	622.33	597.00	120.32	0.02	0.19	469.00	460.12	469.00	65.11	0.01	0.14	68.00	48.00	0.00	128.00	153.33	558851.00	2.49	521.49	504.50
32	4	6	19220.00	35958.00	180.60	0	Spot (Block32, Row6, Column4)	598.81	595.00	86.37	0.00	0.14	484.00	473.70	484.00	68.71	0.01	0.15	66.00	30.00	0.00	111.00	114.81	545520.00	1.82	523.47	507.00
32	5	6	19521.00	35949.00	147.70	0	Spot (Block32, Row6, Column5)	1072.64	1002.00	433.09	0.03	0.40	492.00	489.94	492.00	65.43	0.00	0.13	99.00	97.00	0.00	510.00	580.64	637149.00	8.91	682.14	628.00
32	6	6	19816.00	35943.00	215.25	0	Spot (Block32, Row6, Column6)	540.05	509.00	65.13	0.03	0.12	493.00	490.88	493.00	60.64	0.00	0.12	41.00	12.00	0.00	16.00	47.05	713406.00	0.81	502.87	497.00
32	7	6	20119.00	35961.00	155.35	0	Spot (Block32, Row6, Column7)	631.23	599.00	99.10	0.02	0.16	490.00	483.05	490.00	61.66	0.01	0.13	79.00	41.00	0.00	109.00	141.23	419770.00	2.40	552.20	538.00
32	8	6	20420.00	35966.00	155.20	0	Spot (Block32, Row6, Column8)	612.15	592.00	97.57	0.01	0.16	491.00	484.54	491.00	58.02	0.01	0.12	73.00	39.00	0.00	101.00	121.15	405858.00	2.20	523.20	500.00
32	1	7	18316.00	36248.00	184.35	0	Spot (Block32, Row7, Column1)	674.45	656.00	138.19	0.01	0.20	422.00	454.06	422.00	78.58	0.03	0.17	95.00	74.00	0.00	234.00	252.45	646122.00	2.80	515.95	502.00
32	2	7	18623.00	36248.00	191.40	0	Spot (Block32, Row7, Column2)	532.24	506.00	82.39	0.02	0.15	417.00	446.63	417.00	66.14	0.03	0.15	72.00	37.00	0.00	89.00	115.24	550337.00	1.29	484.82	491.00
32	3	7	18912.00	36260.00	233.40	0	Spot (Block32, Row7, Column3)	527.13	500.00	82.68	0.02	0.16	428.00	451.68	428.00	60.99	0.02	0.14	67.00	36.00	0.00	72.00	99.13	825482.00	1.24	479.19	484.00
32	4	7	19220.00	36245.00	208.20	0	Spot (Block32, Row7, Column4)	541.60	511.00	75.65	0.03	0.14	471.00	460.67	471.00	62.35	0.01	0.14	42.00	32.00	0.00	40.00	70.60	665084.00	1.30	479.73	490.00
32	5	7	19515.00	36263.00	215.20	0	Spot (Block32, Row7, Column5)	553.15	523.00	86.78	0.02	0.16	482.00	469.98	482.00	63.61	0.01	0.14	47.00	19.00	0.00	41.00	71.15	732927.00	1.31	493.18	490.00
32	6	7	19814.00	36260.00	181.30	0	Spot (Block32, Row7, Column6)	648.38	608.00	111.63	0.03	0.17	491.00	491.33	491.00	90.45	0.00	0.18	79.00	39.00	0.00	117.00	157.38	597805.00	1.74	531.11	517.50
32	7	7	20106.00	36264.00	193.10	0	Spot (Block32, Row7, Column7)	564.60	567.50	79.92	0.00	0.14	491.00	484.89	491.00	59.61	0.01	0.12	53.00	18.00	0.00	76.50	73.60	596213.00	1.34	509.21	500.00
32	8	7	20423.00	36262.00	202.10	0	Spot (Block32, Row7, Column8)	1223.43	1199.00	263.97	0.01	0.22	493.00	489.19	493.00	59.73	0.00	0.12	100.00	99.00	0.00	706.00	730.43	1413061.00	12.29	742.67	730.00
32	1	8	18299.00	36553.00	154.85	0	Spot (Block32, Row8, Column1)	1112.19	965.00	467.48	0.06	0.42	481.00	467.43	481.00	72.93	0.01	0.16	96.00	93.00	0.00	484.00	631.19	729598.00	8.84	628.92	622.00
32	2	8	18610.00	36545.00	190.50	0	Spot (Block32, Row8, Column2)	528.23	504.00	76.53	0.02	0.14	453.00	455.81	453.00	65.82	0.00	0.14	39.00	32.00	0.00	51.00	75.23	540379.00	1.10	485.91	491.00
32	3	8	18908.00	36552.00	168.50	0	Spot (Block32, Row8, Column3)	574.88	584.50	96.37	0.01	0.17	469.00	458.23	469.00	64.28	0.01	0.14	58.00	42.00	0.00	115.50	105.88	456456.00	1.81	490.99	490.00
32	4	8	19214.00	36553.00	153.00	0	Spot (Block32, Row8, Column4)	1117.10	1076.00	297.12	0.02	0.27	479.00	464.66	479.00	63.60	0.01	0.14	100.00	99.00	0.00	597.00	638.10	720532.00	10.26	649.23	608.00
32	5	8	19496.00	36571.00	146.15	0	Spot (Block32, Row8, Column5)	572.33	582.00	76.97	0.01	0.13	486.00	481.19	486.00	86.04	0.00	0.18	56.00	13.00	0.00	96.00	86.33	332523.00	1.06	518.21	502.00
32	6	8	19819.00	36558.00	157.90	0	Spot (Block32, Row8, Column6)	4684.61	4059.50	2401.64	0.06	0.51	491.00	500.58	491.00	104.26	0.01	0.21	100.00	100.00	0.00	3568.50	4193.61	3232379.00	40.13	1253.16	1184.50
32	7	8	20119.00	36564.00	174.05	0	Spot (Block32, Row8, Column7)	594.18	596.00	78.94	0.00	0.13	492.00	493.27	492.00	79.57	0.00	0.16	68.00	26.00	0.00	104.00	102.18	505057.00	1.27	544.70	517.00
32	8	8	20400.00	36566.00	158.05	0	Spot (Block32, Row8, Column8)	789.69	787.00	157.22	0.00	0.20	495.00	492.44	495.00	55.80	0.00	0.11	96.00	88.00	0.00	292.00	294.69	544099.00	5.33	561.33	548.00
33	1	1	4801.00	38872.00	148.00	0	Spot (Block33, Row1, Column1)	24909.11	22128.50	13342.97	0.05	0.54	404.00	428.62	404.00	93.31	0.03	0.22	100.00	100.00	0.00	21724.50	24505.11	14895645.00	262.34	4900.17	3605.00
[truncated: 392,431 more chars]
