# Supplementary material for: An antigen microarray protocol for COVID-19 serological analysis
Source: STAR Protoc. 2021 Aug 26;2(3):100815. doi: 10.1016/j.xpro.2021.100815 (PMC8387221; doi:10.1016/j.xpro.2021.100815)
Supplement: Data S8. Slide_quantifications, related to step quantification and statistical analysis 2.e [file mmc8.zip › RPPA0135_12860-V2 A01-D12_IgA_785/Joseph_2021-05-03_11h43m39_785nmGain020.txt]

ATF	1.0
30	28
"Checksum_ImageFile=66b5ca351c2928eb3ed058fc9c3e2a9b"
"Checksum_ResultFile=a31e83c4bc1b298ab4e1b51eea83fda9"
"Type=Mapix Results 2"
"DateTime=2021/05/03 11:43:50"
"ConfigFile="
"GalFile=L:\RPPA Service\Platform_Projects\2021-02-09_JPL_CoV-Array-7\64 pad grid.gal"
"PixelSize=5"
"Wavelengths=785"
"ImageFiles=L:\RPPA Service\Platform_Projects\2021-03-24_JPL_CoV-Array-9\RPPA0135_12860-V2 A01-D12_IgA_785\Joseph_2021-05-03_11h43m39_785nmGain020.tif"
"GrinddingParameters=Find mode = Grid + Blocks + Spots | Max. diameter (% Dth) = 200.0 | Min. diameter (% Dth) = 50.0 | Max position offset (% pitch) = 30"
"QuantificationParameter=S/B border width (pixels) = 2.0 | Background diameter (pitch) = 2.0"
"JpegImage=L:\RPPA Service\Platform_Projects\2021-03-24_JPL_CoV-Array-9\RPPA0135_12860-V2 A01-D12_IgA_785\Joseph_2021-05-03_11h43m39_785nmGain020.jpg"
"FeatureType=Circular"
"Barcode="
"BackgroundSubtraction=LocalFeature"
"Normalization=None"
"ImageOrigin=3680, 2560"
"ImageSize=17760.0, 71040.0"
"JpegOrigin=4775, 2675"
"JpegBrightness=39"
"JpegContrast=13"
"JpegBalance=0"
"Creator=Mapix 9.0.0"
"Scanner=ir710IVD IR0H8_IVD 717045"
"Temperature=29.4"
"Comment="
"Velocity=35 l/s"
"LaserPower=20.0"
"PMTGain=20"
"BatchFilename=L:\RPPA Service\InnooScan\Batch methods\CoV_Array image_processing.mbt"
"Block"	"Column"	"Row"	"X"	"Y"	"Dia."	"Flags"	"ID"	"F785 Mean"	"F785 Median"	"F785 SD"	"F785 |log Mean/Median|"	"F785 CV"	"B785"	"B785 Mean"	"B785 Median"	"B785 SD"	"B785 |log Mean/Median|"	"B785 CV"	"% > B785+1SD"	"% > B785+2SD"	"F785 % Sat."	"F785 Median - B785"	"F785 Mean - B785"	"F785 Total Intensity"	"SNR 785"	"ExcludedMean 785"	"ExcludedMedian 785"
1	1	1	4990.00	2873.00	150.85	0	Spot (Block1, Row1, Column1)	31339.38	27715.00	16127.76	0.05	0.51	488.00	493.85	488.00	124.66	0.01	0.25	100.00	100.00	0.97	27227.00	30851.38	19461764.00	247.43	6359.36	4464.00
1	2	1	5286.00	2876.00	144.05	0	Spot (Block1, Row1, Column2)	1559.06	1510.00	532.24	0.01	0.34	494.00	505.25	494.00	90.12	0.01	0.18	100.00	100.00	0.00	1016.00	1065.06	874632.00	11.69	818.22	770.00
1	3	1	5591.00	2879.00	147.20	0	Spot (Block1, Row1, Column3)	1052.05	1007.00	284.12	0.02	0.27	499.00	518.00	499.00	84.75	0.02	0.16	100.00	97.00	0.00	508.00	553.05	621762.00	6.30	667.56	651.00
1	4	1	5885.00	2882.00	141.50	0	Spot (Block1, Row1, Column4)	1598.82	1510.50	446.98	0.02	0.28	513.00	543.56	513.00	89.66	0.03	0.16	100.00	100.00	0.00	997.50	1085.82	869756.00	11.77	864.59	809.00
1	5	1	6195.00	2885.00	151.75	0	Spot (Block1, Row1, Column5)	1259.52	1101.00	492.56	0.06	0.39	579.00	567.53	579.00	95.87	0.01	0.17	94.00	89.00	0.00	522.00	680.52	797279.00	7.22	734.32	725.50
1	6	1	6490.00	2886.00	147.60	0	Spot (Block1, Row1, Column6)	1858.96	1687.00	740.02	0.04	0.40	584.00	572.54	584.00	96.90	0.01	0.17	100.00	99.00	0.00	1103.00	1274.96	1106083.00	13.28	875.20	846.50
1	7	1	6793.00	2894.00	144.80	0	Spot (Block1, Row1, Column7)	6580.16	5987.00	3353.65	0.04	0.51	594.00	628.60	594.00	230.53	0.02	0.37	100.00	100.00	0.00	5393.00	5986.16	3757270.00	25.82	1837.32	1493.00
1	8	1	7078.00	2894.00	148.70	0	Spot (Block1, Row1, Column8)	59696.55	65535.00	10319.47	0.04	0.17	605.00	683.62	605.00	285.56	0.05	0.42	100.00	100.00	67.27	64930.00	59091.55	36116708.00	206.66	14919.17	12576.00
1	1	2	5005.00	3156.00	213.00	0	Spot (Block1, Row2, Column1)	502.01	501.00	61.92	0.00	0.12	473.00	468.69	473.00	97.91	0.00	0.21	11.00	1.00	0.00	28.00	29.01	648089.00	0.34	469.89	490.00
1	2	2	5286.00	3177.00	125.85	0	Spot (Block1, Row2, Column2)	1318.10	1311.50	268.96	0.00	0.20	479.00	465.55	479.00	58.29	0.01	0.13	100.00	100.00	0.00	832.50	839.10	550964.00	14.62	710.58	688.00
1	3	2	5591.00	3183.00	223.80	0	Spot (Block1, Row2, Column3)	544.82	512.00	90.83	0.03	0.17	491.00	502.56	491.00	227.16	0.01	0.45	3.00	0.00	0.00	21.00	53.82	781818.00	0.19	487.85	486.00
1	4	2	5896.00	3183.00	157.35	0	Spot (Block1, Row2, Column4)	1146.32	1115.00	255.04	0.01	0.22	500.00	519.54	500.00	90.66	0.02	0.17	99.00	99.00	0.00	615.00	646.32	780643.00	6.91	702.07	700.00
1	5	2	6192.00	3179.00	184.65	0	Spot (Block1, Row2, Column5)	3998.26	3880.00	1280.33	0.01	0.32	510.00	555.99	510.00	116.29	0.04	0.21	100.00	100.00	0.00	3370.00	3488.26	3830331.00	29.60	1467.25	1278.00
1	6	2	6483.00	3186.00	150.30	0	Spot (Block1, Row2, Column6)	1064.04	1023.00	279.66	0.02	0.26	586.00	597.02	586.00	154.51	0.01	0.26	92.00	68.00	0.00	437.00	478.04	660766.00	3.02	714.61	699.00
1	7	2	6785.00	3190.00	165.50	0	Spot (Block1, Row2, Column7)	827.13	792.00	177.91	0.02	0.22	588.00	595.85	588.00	122.21	0.01	0.21	69.00	42.00	0.00	204.00	239.13	628616.00	1.89	648.72	610.50
1	8	2	7089.00	3189.00	147.00	-50	Spot (Block1, Row2, Column8)	664.40	598.00	149.46	0.05	0.22	593.00	636.58	593.00	218.41	0.03	0.34	11.00	1.00	0.00	5.00	71.40	393992.00	0.13	641.53	605.50
1	1	3	4992.00	3473.00	143.45	0	Spot (Block1, Row3, Column1)	2298.65	2125.00	1315.35	0.03	0.57	442.00	454.75	442.00	59.22	0.01	0.13	100.00	100.00	0.00	1683.00	1856.65	1278052.00	31.14	958.03	846.00
1	2	3	5291.00	3476.00	160.15	0	Spot (Block1, Row3, Column2)	579.86	583.00	76.45	0.00	0.13	481.00	494.07	481.00	374.98	0.01	0.76	0.00	0.00	0.00	102.00	98.86	412857.00	0.23	518.63	503.00
1	3	3	5582.00	3482.00	75.70	0	Spot (Block1, Row3, Column3)	9167.84	1935.00	14379.47	0.68	1.57	491.00	518.83	491.00	384.24	0.02	0.74	82.00	64.00	2.86	1444.00	8676.84	1283498.00	22.51	2256.90	1162.50
1	4	3	5880.00	3481.00	147.80	0	Spot (Block1, Row3, Column4)	2833.57	2621.50	1467.38	0.03	0.52	492.00	499.98	492.00	103.11	0.01	0.21	100.00	100.00	0.00	2129.50	2341.57	1688806.00	22.63	1024.50	846.00
1	5	3	6165.00	3494.00	116.35	0	Spot (Block1, Row3, Column5)	3417.58	801.00	7787.66	0.63	2.28	496.00	527.94	496.00	138.11	0.03	0.26	78.00	52.00	0.00	305.00	2921.58	1206405.00	20.92	771.94	675.50
1	6	3	6488.00	3483.00	201.15	0	Spot (Block1, Row3, Column6)	8094.24	6449.50	4761.92	0.10	0.59	576.00	610.15	576.00	196.10	0.03	0.32	100.00	100.00	0.00	5873.50	7518.24	9275995.00	38.17	2412.15	2403.00
1	7	3	6795.00	3495.00	148.00	0	Spot (Block1, Row3, Column7)	1384.48	1268.00	503.01	0.04	0.36	512.00	566.81	512.00	150.72	0.04	0.27	100.00	87.00	0.00	756.00	872.48	826537.00	5.42	737.57	719.50
1	8	3	7092.00	3495.00	156.25	0	Spot (Block1, Row3, Column8)	2342.15	2260.50	832.48	0.02	0.36	570.00	566.00	570.00	109.09	0.00	0.19	100.00	100.00	0.00	1690.50	1772.15	1573926.00	16.28	973.26	917.00
1	1	4	4989.00	3773.00	147.25	0	Spot (Block1, Row4, Column1)	2573.31	2428.00	1301.64	0.03	0.51	431.00	451.45	431.00	59.93	0.02	0.13	100.00	100.00	0.00	1997.00	2142.31	1518253.00	35.41	918.07	851.00
1	2	4	5288.00	3779.00	182.05	0	Spot (Block1, Row4, Column2)	620.04	594.00	99.90	0.02	0.16	476.00	469.26	476.00	76.02	0.01	0.16	74.00	34.00	0.00	118.00	144.04	576016.00	1.98	516.29	506.00
1	3	4	5588.00	3783.00	147.25	0	Spot (Block1, Row4, Column3)	14306.43	12727.50	8656.04	0.05	0.61	486.00	501.01	486.00	324.52	0.01	0.65	100.00	100.00	0.00	12241.50	13820.43	8440796.00	42.54	3435.70	2292.00
1	4	4	5880.00	3784.00	151.25	0	Spot (Block1, Row4, Column4)	579.18	591.00	77.13	0.01	0.13	488.00	483.11	488.00	72.27	0.00	0.15	61.00	17.00	0.00	103.00	91.18	361408.00	1.33	524.62	507.00
1	5	4	6162.00	3771.00	146.30	0	Spot (Block1, Row4, Column5)	859.33	709.50	656.53	0.08	0.76	493.00	497.39	493.00	89.31	0.00	0.18	78.00	61.00	0.00	216.50	366.33	503569.00	4.05	597.32	580.00
1	6	4	6492.00	3781.00	191.00	0	Spot (Block1, Row4, Column6)	4127.03	4017.00	1133.21	0.01	0.27	504.00	546.86	504.00	146.27	0.04	0.27	100.00	100.00	0.00	3513.00	3623.03	4246715.00	24.48	1449.01	1324.00
1	7	4	6785.00	3784.00	156.10	0	Spot (Block1, Row4, Column7)	1108.54	1008.00	354.23	0.04	0.32	499.00	526.29	499.00	93.41	0.02	0.18	99.00	96.00	0.00	509.00	609.54	742719.00	6.23	650.33	630.50
1	8	4	7083.00	3792.00	155.05	0	Spot (Block1, Row4, Column8)	761.74	765.00	144.86	0.00	0.19	503.00	542.82	503.00	99.19	0.03	0.18	84.00	59.00	0.00	262.00	258.74	503509.00	2.21	591.90	589.00
1	1	5	4991.00	4076.00	138.85	0	Spot (Block1, Row5, Column1)	3254.35	3041.00	1351.20	0.03	0.42	447.00	472.27	447.00	114.00	0.02	0.24	100.00	100.00	0.00	2594.00	2807.35	1702024.00	24.41	1251.39	1001.50
1	2	5	5285.00	4075.00	153.55	0	Spot (Block1, Row5, Column2)	2085.90	2022.00	685.89	0.01	0.33	475.00	466.56	475.00	66.29	0.01	0.14	100.00	100.00	0.00	1547.00	1610.90	1366267.00	24.43	825.56	783.00
1	3	5	5584.00	4082.00	165.90	0	Spot (Block1, Row5, Column3)	1065.23	1028.00	336.89	0.02	0.32	483.00	475.48	483.00	74.69	0.01	0.16	98.00	93.00	0.00	545.00	582.23	813836.00	7.90	612.06	605.50
1	4	5	5889.00	4084.00	150.20	0	Spot (Block1, Row5, Column4)	1322.26	1149.50	558.60	0.06	0.42	484.00	480.08	484.00	83.67	0.00	0.17	100.00	98.00	0.00	665.50	838.26	814514.00	10.07	668.30	640.00
1	5	5	6189.00	4082.00	143.50	0	Spot (Block1, Row5, Column5)	11019.71	9944.00	6143.60	0.04	0.56	493.00	504.32	493.00	94.22	0.01	0.19	100.00	100.00	0.00	9451.00	10526.71	6171037.00	111.60	2667.41	2008.00
1	6	5	6484.00	4084.00	150.05	0	Spot (Block1, Row5, Column6)	996.64	963.00	299.47	0.01	0.30	497.00	515.39	497.00	117.87	0.02	0.23	95.00	83.00	0.00	466.00	499.64	608944.00	4.08	662.01	617.00
1	7	5	6785.00	4087.00	184.20	0	Spot (Block1, Row5, Column7)	1647.45	1569.00	563.65	0.02	0.34	497.00	515.60	497.00	89.43	0.02	0.17	100.00	100.00	0.00	1072.00	1150.45	1565073.00	12.66	816.41	809.00
1	8	5	7093.00	4089.00	147.15	0	Spot (Block1, Row5, Column8)	1848.07	1672.00	794.31	0.04	0.43	500.00	534.36	500.00	96.59	0.03	0.18	100.00	99.00	0.00	1172.00	1348.07	1092207.00	13.60	838.93	806.00
1	1	6	4985.00	4381.00	200.10	0	Spot (Block1, Row6, Column1)	6452.16	5239.00	3982.15	0.09	0.62	472.00	500.80	472.00	167.38	0.03	0.33	100.00	100.00	0.00	4767.00	5980.16	7329650.00	35.55	1949.57	1927.50
1	2	6	5279.00	4373.00	190.45	0	Spot (Block1, Row6, Column2)	1111.40	1093.50	316.39	0.01	0.28	480.00	482.36	480.00	118.52	0.00	0.25	98.00	87.00	0.00	613.50	631.40	1135851.00	5.31	641.10	609.50
1	3	6	5576.00	4376.00	144.60	0	Spot (Block1, Row6, Column3)	3408.85	3174.00	1729.52	0.03	0.51	482.00	468.82	482.00	71.67	0.01	0.15	100.00	100.00	0.00	2692.00	2926.85	1929407.00	41.02	1121.28	869.50
1	4	6	5874.00	4385.00	161.90	0	Spot (Block1, Row6, Column4)	710.49	688.50	136.17	0.01	0.19	486.00	480.25	486.00	83.06	0.01	0.17	90.00	61.00	0.00	202.50	224.49	520080.00	2.77	538.95	509.00
1	5	6	6185.00	4384.00	139.70	0	Spot (Block1, Row6, Column5)	10193.95	10208.50	4998.17	0.00	0.49	492.00	511.61	492.00	248.43	0.02	0.49	100.00	100.00	0.00	9716.50	9701.95	5341630.00	38.97	2859.22	2229.00
1	6	6	6521.00	4393.00	226.05	0	Spot (Block1, Row6, Column6)	568.53	531.00	104.71	0.03	0.18	494.00	514.33	494.00	258.82	0.02	0.50	6.00	0.00	0.00	37.00	74.53	832897.00	0.21	510.54	497.00
1	7	6	6785.00	4392.00	153.25	0	Spot (Block1, Row6, Column7)	1355.60	1247.50	470.23	0.04	0.35	496.00	511.29	496.00	94.01	0.01	0.18	100.00	99.00	0.00	751.50	859.60	870294.00	8.98	720.90	717.00
1	8	6	7091.00	4388.00	147.45	0	Spot (Block1, Row6, Column8)	2298.46	2130.50	1068.78	0.03	0.46	499.00	533.42	499.00	104.32	0.03	0.20	100.00	100.00	0.00	1631.50	1799.46	1369883.00	16.92	880.67	812.00
1	1	7	4986.00	4671.00	186.05	0	Spot (Block1, Row7, Column1)	647.26	593.00	140.40	0.04	0.22	425.00	464.25	425.00	121.95	0.04	0.26	71.00	33.00	0.00	168.00	222.26	629141.00	1.50	503.09	499.00
1	2	7	5301.00	4699.00	175.40	0	Spot (Block1, Row7, Column2)	538.05	505.00	87.73	0.03	0.16	417.00	443.48	417.00	59.52	0.03	0.13	82.00	41.00	0.00	88.00	121.05	463257.00	1.59	494.15	495.00
1	3	7	5581.00	4685.00	216.00	0	Spot (Block1, Row7, Column3)	513.54	497.00	74.68	0.01	0.15	459.00	456.14	459.00	61.49	0.00	0.13	32.00	22.00	0.00	38.00	54.54	685574.00	0.93	461.21	446.50
1	4	7	5880.00	4680.00	158.70	0	Spot (Block1, Row7, Column4)	561.70	579.00	88.38	0.01	0.16	484.00	475.27	484.00	75.32	0.01	0.16	51.00	15.00	0.00	95.00	77.70	386451.00	1.15	519.47	496.00
1	5	7	6187.00	4679.00	169.45	0	Spot (Block1, Row7, Column5)	907.11	877.50	199.91	0.01	0.22	490.00	489.57	490.00	83.27	0.00	0.17	99.00	91.00	0.00	387.50	417.11	725689.00	5.01	619.27	614.00
1	6	7	6483.00	4681.00	171.95	0	Spot (Block1, Row7, Column6)	1465.76	1418.00	426.98	0.01	0.29	495.00	535.56	495.00	178.73	0.03	0.33	99.00	94.00	0.00	923.00	970.76	1203389.00	5.20	772.35	774.00
1	7	7	6768.00	4690.00	137.75	0	Spot (Block1, Row7, Column7)	2447.98	2233.00	1089.67	0.04	0.45	498.00	527.85	498.00	120.00	0.03	0.23	100.00	100.00	0.00	1735.00	1949.98	1255812.00	16.00	1229.49	1144.00
1	8	7	7078.00	4690.00	190.75	0	Spot (Block1, Row7, Column8)	5949.08	5902.00	1585.18	0.00	0.27	500.00	536.10	500.00	137.44	0.03	0.26	100.00	100.00	0.00	5402.00	5449.08	6091856.00	39.38	1890.51	1617.00
1	1	8	4975.00	4986.00	144.55	0	Spot (Block1, Row8, Column1)	1323.49	1179.50	584.05	0.05	0.44	425.00	447.90	425.00	54.36	0.02	0.12	100.00	100.00	0.00	754.50	898.49	754388.00	16.11	661.28	609.50
1	2	8	5279.00	4985.00	205.30	0	Spot (Block1, Row8, Column2)	549.23	511.00	93.14	0.03	0.17	424.00	445.51	424.00	57.16	0.02	0.13	83.00	40.00	0.00	87.00	125.23	658527.00	1.81	472.65	490.50
1	3	8	5575.00	4982.00	163.55	0	Spot (Block1, Row8, Column3)	902.76	838.00	292.33	0.03	0.32	462.00	459.69	462.00	68.35	0.00	0.15	96.00	90.00	0.00	376.00	440.76	671654.00	6.48	544.86	527.50
1	4	8	5880.00	4984.00	147.80	0	Spot (Block1, Row8, Column4)	3720.66	3597.00	1533.07	0.01	0.41	481.00	473.19	481.00	75.00	0.01	0.16	100.00	100.00	0.00	3116.00	3239.66	2206353.00	43.30	1272.16	1080.00
1	5	8	6172.00	4997.00	219.90	0	Spot (Block1, Row8, Column5)	547.91	517.00	86.95	0.03	0.16	493.00	514.78	493.00	161.68	0.02	0.31	7.00	0.00	0.00	24.00	54.91	764876.00	0.20	482.60	485.00
1	6	8	6483.00	4980.00	196.25	0	Spot (Block1, Row8, Column6)	10515.24	7581.00	7804.15	0.14	0.74	500.00	570.40	500.00	229.82	0.06	0.40	100.00	100.00	0.00	7081.00	10015.24	11451097.00	43.27	2478.45	2475.00
1	7	8	6778.00	4982.00	152.25	0	Spot (Block1, Row8, Column7)	1139.39	1109.00	344.54	0.01	0.30	496.00	530.96	496.00	159.15	0.03	0.30	100.00	78.00	0.00	613.00	643.39	721237.00	3.82	694.44	698.50
1	8	8	7069.00	4996.00	138.50	0	Spot (Block1, Row8, Column8)	1410.57	1032.00	1497.86	0.14	1.06	502.00	532.16	502.00	98.39	0.03	0.18	99.00	98.00	0.00	530.00	908.57	732086.00	8.93	778.59	722.00
2	1	1	9494.00	2899.00	153.55	0	Spot (Block2, Row1, Column1)	35844.08	33182.50	18012.44	0.03	0.50	592.00	636.20	592.00	172.55	0.03	0.27	100.00	100.00	7.52	32590.50	35252.08	23370384.00	204.04	6872.24	5372.00
2	2	1	9787.00	2918.00	157.75	0	Spot (Block2, Row1, Column2)	732.79	725.00	118.16	0.00	0.16	586.00	613.08	586.00	285.47	0.02	0.47	11.00	0.00	0.00	139.00	146.79	504159.00	0.42	630.88	610.50
2	3	1	10090.00	2905.00	147.00	-50	Spot (Block2, Row1, Column3)	638.17	596.00	115.69	0.03	0.18	584.00	589.12	584.00	138.53	0.00	0.24	19.00	1.00	0.00	12.00	54.17	378435.00	0.35	638.47	603.00
2	4	1	10375.00	2917.00	193.60	0	Spot (Block2, Row1, Column4)	689.42	678.00	155.15	0.01	0.23	588.00	614.23	588.00	169.87	0.02	0.28	28.00	9.00	0.00	90.00	101.42	732161.00	0.44	616.17	588.00
2	5	1	10691.00	2906.00	192.05	0	Spot (Block2, Row1, Column5)	719.37	698.00	150.16	0.01	0.21	592.00	614.61	592.00	128.96	0.02	0.21	41.00	18.00	0.00	106.00	127.37	748149.00	0.81	654.61	596.00
2	6	1	10981.00	2909.00	174.35	0	Spot (Block2, Row1, Column6)	781.89	780.00	177.13	0.00	0.23	599.00	652.79	599.00	174.08	0.04	0.27	51.00	15.00	0.00	181.00	182.89	666170.00	0.74	655.43	666.00
2	7	1	11295.00	2921.00	160.00	0	Spot (Block2, Row1, Column7)	889.78	892.00	198.44	0.00	0.22	599.00	670.61	599.00	290.93	0.05	0.43	50.00	7.00	0.00	293.00	290.78	627296.00	0.75	714.14	682.00
2	8	1	11580.00	2916.00	148.75	0	Spot (Block2, Row1, Column8)	60372.18	65535.00	10297.47	0.04	0.17	689.00	778.84	689.00	1075.93	0.05	1.38	100.00	100.00	70.86	64846.00	59683.18	36465096.00	55.39	14993.15	10134.00
2	1	2	9488.00	3201.00	147.00	-50	Spot (Block2, Row2, Column1)	659.60	598.00	144.24	0.04	0.22	584.00	605.38	584.00	142.10	0.02	0.23	32.00	7.00	0.00	14.00	75.60	387186.00	0.38	645.43	586.00
2	2	2	9773.00	3202.00	160.20	0	Spot (Block2, Row2, Column2)	681.87	699.00	132.58	0.01	0.19	577.00	580.28	577.00	121.73	0.00	0.21	50.00	17.00	0.00	122.00	104.87	484126.00	0.83	609.08	589.00
2	3	2	10103.00	3202.00	186.15	0	Spot (Block2, Row2, Column3)	689.12	687.00	146.16	0.00	0.21	583.00	580.71	583.00	117.81	0.00	0.20	40.00	25.00	0.00	104.00	106.12	674652.00	0.92	630.78	598.00
2	4	2	10392.00	3211.00	177.00	0	Spot (Block2, Row2, Column4)	706.48	686.00	153.94	0.01	0.22	584.00	587.67	584.00	120.82	0.00	0.21	39.00	23.00	0.00	102.00	122.48	621706.00	0.98	623.32	588.00
2	5	2	10691.00	3211.00	176.35	0	Spot (Block2, Row2, Column5)	2206.49	2114.00	626.53	0.02	0.28	588.00	609.84	588.00	126.93	0.02	0.21	100.00	100.00	0.00	1526.00	1618.49	1913025.00	12.58	1111.73	1010.00
2	6	2	10988.00	3226.00	201.85	0	Spot (Block2, Row2, Column6)	732.44	701.00	154.09	0.02	0.21	595.00	634.39	595.00	136.79	0.03	0.22	40.00	19.00	0.00	106.00	137.44	844502.00	0.72	671.68	679.00
2	7	2	11282.00	3210.00	187.30	0	Spot (Block2, Row2, Column7)	726.82	694.00	141.44	0.02	0.19	589.00	624.21	589.00	134.03	0.03	0.21	39.00	18.00	0.00	105.00	137.82	720283.00	0.77	680.43	686.00
2	8	2	11618.00	3224.00	242.90	0	Spot (Block2, Row2, Column8)	734.89	700.00	156.93	0.02	0.21	626.00	710.57	626.00	1062.29	0.06	1.49	0.00	0.00	0.00	74.00	108.89	1250780.00	0.02	691.83	688.00
2	1	3	9493.00	3504.00	168.25	0	Spot (Block2, Row3, Column1)	881.39	845.00	212.92	0.02	0.24	581.00	584.94	581.00	119.23	0.00	0.20	76.00	51.00	0.00	264.00	300.39	692771.00	2.49	683.16	697.00
2	2	3	9773.00	3494.00	212.55	0	Spot (Block2, Row3, Column2)	652.79	597.00	136.57	0.04	0.21	577.00	577.49	577.00	118.64	0.00	0.21	36.00	18.00	0.00	20.00	75.79	840788.00	0.63	618.13	584.00
2	3	3	10078.00	3505.00	148.75	0	Spot (Block2, Row3, Column3)	1172.14	1032.00	477.50	0.06	0.41	584.00	575.81	584.00	117.27	0.01	0.20	99.00	89.00	0.00	448.00	588.14	706800.00	5.08	767.43	760.50
2	4	3	10386.00	3500.00	154.25	0	Spot (Block2, Row3, Column4)	792.58	778.00	170.28	0.01	0.21	580.00	576.14	580.00	120.60	0.00	0.21	61.00	38.00	0.00	198.00	212.58	519934.00	1.79	659.86	620.00
2	5	3	10692.00	3505.00	143.35	0	Spot (Block2, Row3, Column5)	887.39	888.00	178.01	0.00	0.20	586.00	598.06	586.00	129.58	0.01	0.22	79.00	55.00	0.00	302.00	301.39	496049.00	2.23	710.18	683.00
2	6	3	10989.00	3506.00	197.35	0	Spot (Block2, Row3, Column6)	2756.82	2540.00	1135.77	0.04	0.41	592.00	625.64	592.00	140.71	0.02	0.22	100.00	100.00	0.00	1948.00	2164.82	3046286.00	15.15	1210.97	1197.50
2	7	3	11297.00	3520.00	124.35	0	Spot (Block2, Row3, Column7)	740.17	707.00	134.50	0.02	0.18	589.00	622.57	589.00	135.75	0.02	0.22	45.00	15.00	0.00	118.00	151.17	303469.00	0.87	691.69	696.00
2	8	3	11590.00	3512.00	158.30	0	Spot (Block2, Row3, Column8)	3564.33	3309.50	1240.53	0.03	0.35	591.00	629.40	591.00	135.08	0.03	0.21	100.00	100.00	0.00	2718.50	2973.33	2473642.00	21.73	1326.04	1244.00
2	1	4	9491.00	3786.00	194.90	0	Spot (Block2, Row4, Column1)	698.70	675.00	168.70	0.01	0.24	568.00	564.36	568.00	114.29	0.00	0.20	48.00	27.00	0.00	107.00	130.70	748305.00	1.18	607.50	591.00
2	2	4	9792.00	3809.00	183.90	0	Spot (Block2, Row4, Column2)	893.61	876.50	199.26	0.01	0.22	564.00	564.78	564.00	116.55	0.00	0.21	89.00	63.00	0.00	312.50	329.61	847141.00	2.82	674.63	682.00
2	3	4	10087.00	3802.00	151.05	0	Spot (Block2, Row4, Column3)	1583.67	1526.00	490.97	0.02	0.31	510.00	556.72	510.00	116.20	0.04	0.21	100.00	100.00	0.00	1016.00	1073.67	985044.00	8.84	826.78	846.00
2	4	4	10375.00	3817.00	228.10	0	Spot (Block2, Row4, Column4)	607.65	582.50	140.27	0.02	0.23	499.00	543.08	499.00	112.88	0.04	0.21	34.00	18.00	0.00	83.50	108.65	906611.00	0.57	562.83	508.00
2	5	4	10685.00	3794.00	179.60	0	Spot (Block2, Row4, Column5)	720.98	698.00	172.77	0.01	0.24	562.00	564.47	562.00	121.67	0.00	0.22	58.00	29.00	0.00	136.00	158.98	645273.00	1.29	629.82	605.00
2	6	4	10989.00	3804.00	191.30	0	Spot (Block2, Row4, Column6)	2116.24	2098.50	573.30	0.00	0.27	587.00	597.66	587.00	130.40	0.01	0.22	100.00	100.00	0.00	1511.50	1529.24	2179724.00	11.65	985.82	946.00
2	7	4	11273.00	3826.00	171.70	0	Spot (Block2, Row4, Column7)	755.57	731.00	144.81	0.01	0.19	587.00	611.89	587.00	141.20	0.02	0.23	50.00	20.00	0.00	144.00	168.57	620324.00	1.02	638.43	594.00
2	8	4	11587.00	3827.00	165.10	0	Spot (Block2, Row4, Column8)	733.76	706.00	148.84	0.02	0.20	587.00	607.28	587.00	126.08	0.01	0.21	46.00	21.00	0.00	119.00	146.76	551787.00	1.00	649.44	594.00
2	1	5	9495.00	4102.00	176.80	0	Spot (Block2, Row5, Column1)	797.93	747.50	219.64	0.03	0.28	500.00	541.80	500.00	115.42	0.03	0.21	73.00	52.00	0.00	247.50	297.93	695795.00	2.22	623.88	609.00
2	2	5	9787.00	4100.00	155.90	0	Spot (Block2, Row5, Column2)	3539.77	3452.50	1292.39	0.01	0.37	506.00	556.13	506.00	118.99	0.04	0.21	100.00	100.00	0.00	2946.50	3033.77	2371645.00	25.07	1273.80	1239.50
2	3	5	10087.00	4100.00	166.65	0	Spot (Block2, Row5, Column3)	1617.79	1441.50	653.69	0.05	0.40	496.00	542.20	496.00	112.37	0.04	0.21	100.00	99.00	0.00	945.50	1121.79	1248932.00	9.57	793.78	775.50
2	4	5	10392.00	4102.00	186.45	0	Spot (Block2, Row5, Column4)	705.03	685.00	168.11	0.01	0.24	494.00	536.18	494.00	105.63	0.04	0.20	64.00	41.00	0.00	191.00	211.03	688812.00	1.60	586.66	589.00
2	5	5	10688.00	4107.00	145.05	0	Spot (Block2, Row5, Column5)	2038.95	1948.00	702.46	0.02	0.34	505.00	549.11	505.00	110.59	0.04	0.20	100.00	100.00	0.00	1443.00	1533.95	1160162.00	13.47	926.18	881.50
2	6	5	10973.00	4124.00	194.05	0	Spot (Block2, Row5, Column6)	693.87	691.00	157.70	0.00	0.23	575.00	573.30	575.00	130.12	0.00	0.23	41.00	17.00	0.00	116.00	118.87	740362.00	0.93	618.73	594.00
2	7	5	11287.00	4111.00	178.10	0	Spot (Block2, Row5, Column7)	4978.97	4751.00	2289.90	0.02	0.46	583.00	594.86	583.00	150.64	0.01	0.25	100.00	100.00	0.00	4168.00	4395.97	4426305.00	29.10	1554.66	1551.00
2	8	5	11590.00	4117.00	145.80	0	Spot (Block2, Row5, Column8)	761.88	727.00	164.86	0.02	0.22	584.00	587.05	584.00	131.90	0.00	0.22	51.00	26.00	0.00	143.00	177.88	441890.00	1.33	630.59	587.50
2	1	6	9482.00	4400.00	200.75	0	Spot (Block2, Row6, Column1)	2033.63	1749.50	866.90	0.07	0.43	496.00	517.20	496.00	115.35	0.02	0.22	100.00	100.00	0.00	1253.50	1537.63	2326472.00	13.15	909.36	899.50
2	2	6	9790.00	4396.00	190.40	0	Spot (Block2, Row6, Column2)	2481.80	2474.00	862.44	0.00	0.35	500.00	539.94	500.00	123.59	0.03	0.23	100.00	100.00	0.00	1974.00	1981.80	2526470.00	15.71	1044.79	1011.00
2	3	6	10081.00	4399.00	180.75	0	Spot (Block2, Row6, Column3)	704.49	677.00	158.51	0.02	0.22	492.00	530.24	492.00	115.84	0.03	0.22	63.00	37.00	0.00	185.00	212.49	646014.00	1.50	579.87	579.00
2	4	6	10370.00	4407.00	147.00	0	Spot (Block2, Row6, Column4)	650.25	600.00	132.65	0.03	0.20	492.00	522.64	492.00	105.62	0.03	0.20	52.00	36.00	0.00	108.00	158.25	382349.00	1.21	615.53	593.50
2	5	6	10688.00	4407.00	145.25	0	Spot (Block2, Row6, Column5)	1625.92	1498.00	595.89	0.04	0.37	495.00	528.85	495.00	102.39	0.03	0.19	100.00	99.00	0.00	1003.00	1130.92	928401.00	10.72	809.62	771.00
2	6	6	10976.00	4393.00	184.90	0	Spot (Block2, Row6, Column6)	637.84	595.00	134.78	0.03	0.21	499.00	542.03	499.00	115.84	0.04	0.21	44.00	21.00	0.00	96.00	138.84	613606.00	0.83	586.29	579.00
2	7	6	11285.00	4412.00	184.90	0	Spot (Block2, Row6, Column7)	683.04	680.00	155.35	0.00	0.23	498.00	544.08	498.00	127.39	0.04	0.23	55.00	31.00	0.00	182.00	185.04	657769.00	1.09	586.45	569.50
2	8	6	11579.00	4413.00	148.25	0	Spot (Block2, Row6, Column8)	658.93	613.00	124.45	0.03	0.19	504.00	545.32	504.00	116.13	0.03	0.21	48.00	23.00	0.00	109.00	154.93	394697.00	0.98	586.41	584.00
2	1	7	9484.00	4708.00	183.40	0	Spot (Block2, Row7, Column1)	831.68	789.00	218.19	0.02	0.26	486.00	480.37	486.00	94.97	0.01	0.20	94.00	72.00	0.00	303.00	345.68	787602.00	3.70	602.44	607.00
2	2	7	9777.00	4709.00	267.90	0	Spot (Block2, Row7, Column2)	517.90	496.00	100.86	0.02	0.19	482.00	482.57	482.00	103.09	0.00	0.21	28.00	4.00	0.00	14.00	35.90	1080340.00	0.34	477.96	483.00
2	3	7	10071.00	4704.00	213.80	0	Spot (Block2, Row7, Column3)	564.88	570.00	112.95	0.00	0.20	484.00	486.26	484.00	96.80	0.00	0.20	48.00	21.00	0.00	86.00	80.88	737168.00	0.81	526.56	503.00
2	4	7	10377.00	4700.00	193.20	0	Spot (Block2, Row7, Column4)	559.59	494.50	125.41	0.05	0.22	486.00	492.81	486.00	104.67	0.01	0.21	41.00	19.00	0.00	8.50	73.59	590929.00	0.64	521.93	487.00
2	5	7	10675.00	4712.00	280.65	0	Spot (Block2, Row7, Column5)	541.23	500.00	109.11	0.03	0.20	489.00	501.05	489.00	109.80	0.01	0.22	28.00	9.00	0.00	11.00	52.23	1244831.00	0.37	496.35	486.00
2	6	7	10983.00	4709.00	171.75	0	Spot (Block2, Row7, Column6)	3093.39	3016.00	1135.91	0.01	0.37	495.00	531.68	495.00	135.10	0.03	0.25	100.00	100.00	0.00	2521.00	2598.39	2548953.00	18.96	1123.02	1141.00
2	7	7	11281.00	4706.00	179.05	0	Spot (Block2, Row7, Column7)	588.16	583.00	119.34	0.00	0.20	493.00	517.19	493.00	117.29	0.02	0.23	32.00	15.00	0.00	90.00	95.16	528754.00	0.61	541.01	509.00
2	8	7	11584.00	4716.00	189.05	0	Spot (Block2, Row7, Column8)	2661.33	2579.00	784.95	0.01	0.29	495.00	518.64	495.00	104.06	0.02	0.20	100.00	100.00	0.00	2084.00	2166.33	2679964.00	20.59	1145.30	1099.50
2	1	8	9474.00	5003.00	151.40	0	Spot (Block2, Row8, Column1)	1197.57	1050.50	489.06	0.06	0.41	484.00	477.04	484.00	95.91	0.01	0.20	99.00	93.00	0.00	566.50	713.57	752076.00	7.51	644.92	638.00
2	2	8	9785.00	5001.00	185.05	0	Spot (Block2, Row8, Column2)	556.19	505.00	105.30	0.04	0.19	467.00	464.55	467.00	90.43	0.00	0.19	44.00	19.00	0.00	38.00	89.19	536165.00	1.01	514.41	498.00
2	3	8	10081.00	5008.00	153.55	0	Spot (Block2, Row8, Column3)	597.66	593.00	120.55	0.00	0.20	485.00	474.53	485.00	90.07	0.01	0.19	62.00	27.00	0.00	108.00	112.66	384296.00	1.37	522.72	490.00
2	4	8	10382.00	5003.00	151.25	0	Spot (Block2, Row8, Column4)	5082.86	4828.00	2158.01	0.02	0.42	488.00	485.02	488.00	98.31	0.00	0.20	100.00	100.00	0.00	4340.00	4594.86	3197120.00	46.77	1515.06	1424.50
2	5	8	10657.00	5016.00	234.20	0	Spot (Block2, Row8, Column5)	528.93	497.00	97.69	0.03	0.18	490.00	487.77	490.00	103.92	0.00	0.21	35.00	4.00	0.00	7.00	38.93	831483.00	0.40	475.15	480.00
2	6	8	10984.00	5008.00	195.05	0	Spot (Block2, Row8, Column6)	3033.37	2548.50	1671.49	0.08	0.55	494.00	515.52	494.00	128.59	0.02	0.25	100.00	100.00	0.00	2054.50	2539.37	3269976.00	19.58	1136.49	1113.00
2	7	8	11289.00	5006.00	200.75	0	Spot (Block2, Row8, Column7)	574.75	580.00	112.17	0.00	0.20	492.00	501.65	492.00	110.82	0.01	0.22	38.00	9.00	0.00	88.00	82.75	657517.00	0.66	510.65	492.00
2	8	8	11567.00	5013.00	150.00	0	Spot (Block2, Row8, Column8)	928.31	816.00	376.47	0.06	0.41	493.00	514.80	493.00	105.32	0.02	0.20	97.00	73.00	0.00	323.00	435.31	574624.00	3.93	653.64	621.00
3	1	1	13997.00	2923.00	154.15	0	Spot (Block3, Row1, Column1)	36272.03	34348.00	17244.17	0.02	0.48	588.00	614.53	588.00	194.94	0.02	0.32	100.00	100.00	6.62	33760.00	35684.03	23576860.00	182.91	8069.59	5660.00
3	2	1	14290.00	2930.00	151.05	0	Spot (Block3, Row1, Column2)	5505.90	4613.50	3257.31	0.08	0.59	582.00	587.21	582.00	144.02	0.00	0.25	100.00	100.00	0.00	4031.50	4923.90	3424672.00	34.15	1483.40	1312.00
3	3	1	14600.00	2935.00	162.60	0	Spot (Block3, Row1, Column3)	847.69	815.00	205.96	0.02	0.24	575.00	568.40	575.00	112.06	0.01	0.20	76.00	55.00	0.00	240.00	272.69	623899.00	2.49	642.60	621.00
3	4	1	14886.00	2932.00	146.70	0	Spot (Block3, Row1, Column4)	4132.17	3835.00	2304.59	0.03	0.56	579.00	577.95	579.00	116.11	0.00	0.20	100.00	100.00	0.00	3256.00	3553.17	2442110.00	30.61	1316.25	1093.00
3	5	1	15194.00	2936.00	153.20	0	Spot (Block3, Row1, Column5)	2230.88	1876.00	1292.48	0.08	0.58	589.00	588.00	589.00	117.52	0.00	0.20	96.00	92.00	0.00	1287.00	1641.88	1436685.00	13.98	862.68	835.00
3	6	1	15487.00	2934.00	146.00	0	Spot (Block3, Row1, Column6)	7829.31	7336.00	3946.83	0.03	0.50	587.00	583.57	587.00	119.53	0.00	0.20	100.00	100.00	0.00	6749.00	7242.31	4548827.00	60.62	2131.27	1637.00
3	7	1	15789.00	2942.00	148.65	0	Spot (Block3, Row1, Column7)	7296.60	6503.50	4509.74	0.05	0.62	590.00	619.94	590.00	239.17	0.02	0.39	100.00	100.00	0.00	5913.50	6706.60	4407146.00	27.92	1959.98	1539.00
3	8	1	16081.00	2944.00	150.60	0	Spot (Block3, Row1, Column8)	60187.61	65535.00	9381.43	0.04	0.16	595.00	652.30	595.00	292.55	0.04	0.45	100.00	100.00	67.90	64940.00	59592.61	37316628.00	203.51	13767.67	10088.00
3	1	2	14007.00	3206.00	266.05	0	Spot (Block3, Row2, Column1)	620.65	594.00	125.98	0.02	0.20	577.00	581.62	577.00	150.45	0.00	0.26	20.00	2.00	0.00	17.00	43.65	1279781.00	0.26	582.38	580.00
3	2	2	14287.00	3239.00	150.05	0	Spot (Block3, Row2, Column2)	836.98	802.50	207.06	0.02	0.25	516.00	561.09	516.00	111.15	0.04	0.20	80.00	61.00	0.00	286.50	320.98	517255.00	2.48	613.65	595.00
3	3	2	14602.00	3253.00	169.70	0	Spot (Block3, Row2, Column3)	701.43	689.00	149.79	0.01	0.21	568.00	565.88	568.00	109.59	0.00	0.19	57.00	31.00	0.00	121.00	133.43	563246.00	1.24	636.99	603.00
3	4	2	14893.00	3227.00	162.10	0	Spot (Block3, Row2, Column4)	838.13	813.50	174.83	0.01	0.21	584.00	583.43	584.00	128.65	0.00	0.22	69.00	45.00	0.00	229.50	254.13	608480.00	1.98	671.23	674.50
3	5	2	15190.00	3229.00	181.80	0	Spot (Block3, Row2, Column5)	3394.90	3287.00	963.79	0.01	0.28	585.00	584.59	585.00	120.84	0.00	0.21	100.00	100.00	0.00	2702.00	2809.90	3153860.00	23.26	1317.19	1144.50
3	6	2	15486.00	3235.00	195.30	0	Spot (Block3, Row2, Column6)	729.79	701.50	148.49	0.02	0.20	584.00	594.32	584.00	146.06	0.01	0.25	42.00	17.00	0.00	117.50	145.79	788169.00	0.93	603.65	584.00
3	7	2	15786.00	3246.00	163.10	0	Spot (Block3, Row2, Column7)	698.48	692.00	139.87	0.00	0.20	566.00	564.15	566.00	112.96	0.00	0.20	55.00	27.00	0.00	126.00	132.48	513382.00	1.19	624.42	604.00
3	8	2	16091.00	3239.00	147.00	-50	Spot (Block3, Row2, Column8)	601.25	585.50	133.52	0.01	0.22	591.50	612.23	591.50	194.91	0.01	0.32	10.00	0.00	0.00	-6.00	9.75	352333.00	-0.06	613.36	591.00
3	1	3	13992.00	3531.00	151.70	0	Spot (Block3, Row3, Column1)	1743.54	1679.00	613.27	0.02	0.35	563.00	568.47	563.00	126.00	0.00	0.22	100.00	99.00	0.00	1116.00	1180.54	1096685.00	9.33	877.95	835.00
3	2	3	14285.00	3522.00	196.95	0	Spot (Block3, Row3, Column2)	682.82	681.00	145.06	0.00	0.21	518.00	563.84	518.00	117.26	0.04	0.21	55.00	30.00	0.00	163.00	164.82	749059.00	1.01	604.24	597.00
3	3	3	14584.00	3523.00	154.70	0	Spot (Block3, Row3, Column3)	1893.71	1740.00	1008.22	0.04	0.53	541.00	576.35	541.00	155.74	0.03	0.27	100.00	99.00	0.00	1199.00	1352.71	1240377.00	8.46	850.61	819.50
3	4	3	14890.00	3531.00	148.80	0	Spot (Block3, Row3, Column4)	14088.97	12534.00	7688.76	0.05	0.55	576.00	580.38	576.00	135.71	0.00	0.23	100.00	100.00	0.00	11958.00	13512.97	8537914.00	99.54	3766.11	2868.50
3	5	3	15204.00	3539.00	159.45	0	Spot (Block3, Row3, Column5)	1746.66	1303.00	1906.95	0.13	1.09	589.00	608.09	589.00	150.79	0.01	0.25	92.00	80.00	0.00	714.00	1157.66	1222664.00	7.55	831.65	737.00
3	6	3	15487.00	3527.00	200.15	0	Spot (Block3, Row3, Column6)	5829.77	4977.00	3237.52	0.07	0.56	587.00	612.90	587.00	170.51	0.02	0.28	100.00	100.00	0.00	4390.00	5242.77	6610964.00	30.60	1852.65	1829.00
3	7	3	15794.00	3535.00	157.90	0	Spot (Block3, Row3, Column7)	1158.03	1047.00	428.74	0.04	0.37	578.00	576.21	578.00	141.60	0.00	0.25	86.00	71.00	0.00	469.00	580.03	790935.00	4.11	696.36	694.50
3	8	3	16088.00	3546.00	156.80	0	Spot (Block3, Row3, Column8)	2275.47	2145.00	784.29	0.03	0.34	588.00	590.55	588.00	230.52	0.00	0.39	100.00	97.00	0.00	1557.00	1687.47	1533664.00	7.31	1095.21	1074.00
3	1	4	13988.00	3819.00	148.20	0	Spot (Block3, Row4, Column1)	13241.70	11418.50	7805.44	0.06	0.59	512.00	562.44	512.00	137.48	0.04	0.24	100.00	100.00	0.00	10906.50	12729.70	7945021.00	92.23	3343.11	2295.50
3	2	4	14290.00	3822.00	171.55	0	Spot (Block3, Row4, Column2)	897.61	873.00	209.11	0.01	0.23	512.00	569.11	512.00	163.96	0.05	0.29	90.00	54.00	0.00	361.00	385.61	737833.00	2.00	667.09	669.00
3	3	4	14589.00	3824.00	149.30	0	Spot (Block3, Row4, Column3)	43205.22	44908.00	19556.45	0.02	0.45	506.00	564.25	506.00	176.56	0.05	0.31	100.00	100.00	27.23	44402.00	42699.22	26182508.00	241.51	9908.49	7387.50
3	4	4	14886.00	3833.00	194.15	0	Spot (Block3, Row4, Column4)	670.83	686.00	128.91	0.01	0.19	513.00	565.46	513.00	149.75	0.04	0.26	53.00	16.00	0.00	173.00	157.83	714431.00	0.70	584.68	577.00
3	5	4	15177.00	3825.00	173.85	0	Spot (Block3, Row4, Column5)	1123.95	1029.50	539.13	0.04	0.48	581.00	592.70	581.00	157.27	0.01	0.27	90.00	71.00	0.00	448.50	542.95	946369.00	3.38	726.66	714.50
3	6	4	15485.00	3827.00	190.90	0	Spot (Block3, Row4, Column6)	3332.72	3310.00	954.95	0.00	0.29	579.00	579.39	579.00	139.13	0.00	0.24	100.00	100.00	0.00	2731.00	2753.72	3429367.00	19.79	1287.82	1150.00
3	7	4	15779.00	3834.00	152.30	0	Spot (Block3, Row4, Column7)	1373.98	1184.00	669.68	0.06	0.49	514.00	556.48	514.00	110.01	0.03	0.20	94.00	89.00	0.00	670.00	859.98	877972.00	7.43	708.55	718.00
3	8	4	16095.00	3841.00	171.00	0	Spot (Block3, Row4, Column8)	830.91	801.00	193.46	0.02	0.23	574.00	568.97	574.00	120.45	0.00	0.21	70.00	45.00	0.00	227.00	256.91	677191.00	2.17	634.90	612.00
3	1	5	13990.00	4128.00	147.90	0	Spot (Block3, Row5, Column1)	10632.99	8410.00	7527.62	0.10	0.71	508.00	564.77	508.00	147.26	0.05	0.26	100.00	100.00	0.00	7902.00	10124.99	6369162.00	68.37	2382.01	1843.50
3	2	5	14287.00	4125.00	152.55	0	Spot (Block3, Row5, Column2)	2565.00	2521.00	839.72	0.01	0.33	507.00	555.41	507.00	120.30	0.04	0.22	100.00	100.00	0.00	2014.00	2058.00	1636469.00	16.71	1050.43	1006.50
3	3	5	14591.00	4131.00	158.40	0	Spot (Block3, Row5, Column3)	1610.65	1465.00	582.62	0.04	0.36	507.00	556.64	507.00	146.00	0.04	0.26	99.00	98.00	0.00	958.00	1103.65	1119403.00	7.22	810.12	804.00
3	4	5	14887.00	4133.00	147.65	0	Spot (Block3, Row5, Column4)	3864.58	3330.00	2046.23	0.06	0.53	501.00	551.59	501.00	157.12	0.04	0.28	100.00	100.00	0.00	2829.00	3363.58	2311018.00	21.09	1206.73	1070.00
3	5	5	15189.00	4132.00	148.05	0	Spot (Block3, Row5, Column5)	43092.88	44644.00	20221.42	0.02	0.47	548.00	581.96	548.00	176.71	0.03	0.30	100.00	100.00	28.31	44096.00	42544.88	25726584.00	240.57	8890.63	6480.00
3	6	5	15483.00	4139.00	139.20	0	Spot (Block3, Row5, Column6)	732.19	689.00	137.90	0.03	0.19	499.00	546.32	499.00	129.04	0.04	0.24	73.00	40.00	0.00	190.00	233.19	382202.00	1.44	649.09	630.00
3	7	5	15788.00	4133.00	180.50	0	Spot (Block3, Row5, Column7)	1628.83	1518.00	578.77	0.03	0.36	500.00	536.84	500.00	109.04	0.03	0.20	100.00	99.00	0.00	1018.00	1128.83	1487126.00	10.01	812.53	822.00
3	8	5	16086.00	4135.00	149.40	0	Spot (Block3, Row5, Column8)	4320.19	3626.50	2847.18	0.08	0.66	501.00	543.83	501.00	118.16	0.04	0.22	100.00	100.00	0.00	3125.50	3819.19	2626675.00	31.96	1209.49	1087.00
3	1	6	13986.00	4428.00	200.75	0	Spot (Block3, Row6, Column1)	4640.81	3793.00	2619.92	0.09	0.56	504.00	564.67	504.00	153.94	0.05	0.27	100.00	100.00	0.00	3289.00	4136.81	5285885.00	26.48	1616.40	1575.00
3	2	6	14286.00	4424.00	197.20	0	Spot (Block3, Row6, Column2)	1143.01	1070.00	354.46	0.03	0.31	499.00	545.56	499.00	145.62	0.04	0.27	96.00	85.00	0.00	571.00	644.01	1258449.00	4.10	717.11	710.00
3	3	6	14578.00	4427.00	146.45	0	Spot (Block3, Row6, Column3)	14740.13	12884.00	9118.53	0.06	0.62	498.00	530.20	498.00	123.72	0.03	0.23	100.00	100.00	0.00	12386.00	14242.13	8652456.00	114.86	3169.11	2548.00
3	4	6	14884.00	4433.00	165.90	0	Spot (Block3, Row6, Column4)	801.51	765.00	188.98	0.02	0.24	494.00	523.00	494.00	126.03	0.02	0.24	87.00	50.00	0.00	271.00	307.51	613153.00	2.21	604.94	601.50
3	5	6	15187.00	4430.00	145.80	0	Spot (Block3, Row6, Column5)	22105.49	20539.00	14018.65	0.03	0.63	495.00	534.14	495.00	146.53	0.03	0.27	100.00	100.00	0.00	20044.00	21610.49	12799077.00	147.21	4346.87	3411.50
3	6	6	15485.00	4436.00	190.50	0	Spot (Block3, Row6, Column6)	630.45	589.00	126.70	0.03	0.20	493.00	518.39	493.00	102.80	0.02	0.20	44.00	30.00	0.00	96.00	137.45	643055.00	1.09	563.00	576.00
3	7	6	15788.00	4435.00	156.10	0	Spot (Block3, Row6, Column7)	1425.14	1235.00	650.76	0.06	0.46	497.00	531.84	497.00	106.41	0.03	0.20	99.00	92.00	0.00	738.00	928.14	956267.00	8.39	732.44	710.00
3	8	6	16097.00	4441.00	154.40	0	Spot (Block3, Row6, Column8)	2682.60	2177.50	1726.72	0.09	0.64	562.00	615.50	562.00	1114.90	0.04	1.81	59.00	39.00	0.00	1615.50	2120.60	1743690.00	1.85	947.07	902.50
3	1	7	13991.00	4730.00	180.55	0	Spot (Block3, Row7, Column1)	900.24	851.50	241.28	0.02	0.27	491.00	515.47	491.00	123.11	0.02	0.24	90.00	70.00	0.00	360.50	409.24	821021.00	3.13	635.96	613.00
3	2	7	14266.00	4731.00	164.80	0	Spot (Block3, Row7, Column2)	591.03	590.00	121.89	0.00	0.21	489.00	496.23	489.00	98.41	0.01	0.20	52.00	26.00	0.00	101.00	102.03	444452.00	0.96	541.01	497.00
3	3	7	14582.00	4750.00	207.65	0	Spot (Block3, Row7, Column3)	572.52	573.00	119.33	0.00	0.21	490.00	488.41	490.00	100.12	0.00	0.21	43.00	22.00	0.00	83.00	82.52	705350.00	0.84	528.42	502.50
3	4	7	14894.00	4724.00	201.50	0	Spot (Block3, Row7, Column4)	571.16	566.00	133.21	0.00	0.23	491.00	491.32	491.00	98.14	0.00	0.20	40.00	24.00	0.00	75.00	80.16	659689.00	0.81	517.21	484.00
3	5	7	15182.00	4735.00	199.90	0	Spot (Block3, Row7, Column5)	650.66	598.00	144.83	0.04	0.22	490.00	498.65	490.00	114.38	0.01	0.23	47.00	28.00	0.00	108.00	160.66	740454.00	1.33	539.79	488.00
3	6	7	15482.00	4741.00	183.45	0	Spot (Block3, Row7, Column6)	1333.78	1284.50	401.60	0.02	0.30	499.00	540.59	499.00	149.70	0.03	0.28	96.00	91.00	0.00	785.50	834.78	1259093.00	5.30	744.86	704.00
3	7	7	15776.00	4743.00	156.45	0	Spot (Block3, Row7, Column7)	2480.92	2209.00	1317.86	0.05	0.53	506.00	543.42	506.00	113.24	0.03	0.21	100.00	100.00	0.00	1703.00	1974.92	1669658.00	17.11	928.55	866.00
3	8	7	16086.00	4735.00	192.50	0	Spot (Block3, Row7, Column8)	3744.07	3652.00	994.04	0.01	0.27	585.00	605.35	585.00	222.49	0.01	0.37	100.00	100.00	0.00	3067.00	3159.07	3920038.00	14.11	1369.40	1249.00
3	1	8	13980.00	5033.00	153.10	0	Spot (Block3, Row8, Column1)	1265.87	1181.50	405.04	0.03	0.32	492.00	501.26	492.00	97.60	0.01	0.19	99.00	98.00	0.00	689.50	773.87	817753.00	7.83	702.92	701.00
3	2	8	14280.00	5026.00	184.25	0	Spot (Block3, Row8, Column2)	627.49	592.00	114.52	0.03	0.18	488.00	494.54	488.00	94.67	0.01	0.19	59.00	36.00	0.00	104.00	139.49	599252.00	1.40	557.67	523.00
3	3	8	14578.00	5027.00	161.10	0	Spot (Block3, Row8, Column3)	1157.74	993.00	568.63	0.07	0.49	490.00	503.33	490.00	98.69	0.01	0.20	88.00	79.00	0.00	503.00	667.74	831258.00	6.63	642.11	622.00
3	4	8	14885.00	5031.00	151.85	0	Spot (Block3, Row8, Column4)	4748.93	4541.00	1980.86	0.02	0.42	494.00	501.50	494.00	98.89	0.01	0.20	100.00	100.00	0.00	4047.00	4254.93	3006072.00	42.95	1411.85	1281.00
3	5	8	15172.00	5047.00	198.25	0	Spot (Block3, Row8, Column5)	599.13	590.00	116.70	0.01	0.19	492.00	520.55	492.00	139.05	0.02	0.27	32.00	10.00	0.00	98.00	107.13	669831.00	0.57	524.04	496.00
3	6	8	15484.00	5031.00	190.15	0	Spot (Block3, Row8, Column6)	6781.10	5384.00	4282.95	0.10	0.63	507.00	568.45	507.00	173.76	0.05	0.31	100.00	100.00	0.00	4877.00	6274.10	6896377.00	35.75	1894.68	1891.50
3	7	8	15781.00	5028.00	151.60	0	Spot (Block3, Row8, Column7)	2308.85	2036.00	1365.03	0.05	0.59	510.00	556.76	510.00	140.74	0.04	0.25	91.00	86.00	0.00	1526.00	1798.85	1452265.00	12.45	925.99	843.50
3	8	8	16063.00	5028.00	163.60	0	Spot (Block3, Row8, Column8)	1127.75	1001.50	600.28	0.05	0.53	580.00	593.58	580.00	195.30	0.01	0.33	69.00	53.00	0.00	421.50	547.75	836790.00	2.74	737.86	707.50
4	1	1	18497.00	2947.00	154.80	0	Spot (Block4, Row1, Column1)	32304.40	29712.50	16074.74	0.04	0.50	403.00	436.05	403.00	126.88	0.03	0.29	100.00	100.00	3.38	29309.50	31901.40	20997884.00	251.16	6713.51	4913.50
4	2	1	18787.00	2957.00	152.95	0	Spot (Block4, Row1, Column2)	649.71	625.50	134.78	0.02	0.21	396.00	407.36	396.00	83.73	0.01	0.21	90.00	73.00	0.00	229.50	253.71	415817.00	2.89	473.19	470.50
4	3	1	19083.00	2953.00	155.05	0	Spot (Block4, Row1, Column3)	540.98	506.00	102.30	0.03	0.19	392.00	390.90	392.00	45.06	0.00	0.12	85.00	69.00	0.00	114.00	148.98	357587.00	3.33	437.66	415.00
4	4	1	19384.00	2958.00	163.60	0	Spot (Block4, Row1, Column4)	543.11	511.00	92.66	0.03	0.17	392.00	384.96	392.00	42.88	0.01	0.11	90.00	78.00	0.00	119.00	151.11	402441.00	3.69	447.37	439.00
4	5	1	19695.00	2962.00	148.75	0	Spot (Block4, Row1, Column5)	649.45	666.00	98.47	0.01	0.15	388.00	377.16	388.00	43.03	0.01	0.11	99.00	98.00	0.00	278.00	261.45	391620.00	6.33	464.98	461.00
4	6	1	19988.00	2963.00	158.95	0	Spot (Block4, Row1, Column6)	600.36	584.00	128.14	0.01	0.21	370.00	359.84	370.00	42.23	0.01	0.12	95.00	89.00	0.00	214.00	230.36	421452.00	5.70	418.96	411.00
4	7	1	20293.00	2964.00	146.85	0	Spot (Block4, Row1, Column7)	926.70	891.50	230.44	0.02	0.25	372.00	385.57	372.00	202.53	0.02	0.53	96.00	71.00	0.00	519.50	554.70	543047.00	2.67	527.39	496.00
4	8	1	20581.00	2965.00	149.20	0	Spot (Block4, Row1, Column8)	58382.88	65535.00	11575.56	0.05	0.20	391.00	424.89	391.00	248.57	0.04	0.59	100.00	100.00	63.10	65144.00	57991.88	35438688.00	233.17	13423.40	10094.50
4	1	2	18488.00	3240.00	227.45	0	Spot (Block4, Row2, Column1)	453.00	461.00	56.33	0.01	0.12	399.00	421.48	399.00	94.89	0.02	0.23	28.00	0.00	0.00	62.00	54.00	671799.00	0.33	421.33	402.00
4	2	2	18786.00	3244.00	131.05	0	Spot (Block4, Row2, Column2)	511.59	499.00	70.45	0.01	0.14	398.00	407.36	398.00	51.26	0.01	0.13	77.00	48.00	0.00	101.00	113.59	236864.00	2.03	445.43	410.00
4	3	2	19087.00	3264.00	155.85	0	Spot (Block4, Row2, Column3)	508.59	501.00	70.10	0.01	0.14	395.00	402.18	395.00	48.49	0.01	0.12	81.00	60.00	0.00	106.00	113.59	339738.00	2.19	449.21	437.50
4	4	2	19385.00	3262.00	206.30	0	Spot (Block4, Row2, Column4)	486.88	492.00	67.24	0.00	0.14	396.00	397.52	396.00	47.21	0.00	0.12	71.00	51.00	0.00	96.00	90.88	591069.00	1.89	439.03	417.00
4	5	2	19690.00	3258.00	193.70	0	Spot (Block4, Row2, Column5)	801.52	783.00	179.75	0.01	0.22	392.00	384.63	392.00	44.90	0.01	0.12	99.00	99.00	0.00	391.00	409.52	852814.00	9.28	509.76	495.00
4	6	2	19975.00	3260.00	171.60	0	Spot (Block4, Row2, Column6)	467.90	483.00	57.88	0.01	0.12	383.00	377.62	383.00	58.28	0.01	0.15	64.00	27.00	0.00	100.00	84.90	383678.00	1.55	407.89	396.00
4	7	2	20290.00	3281.00	209.10	0	Spot (Block4, Row2, Column7)	417.08	402.00	53.05	0.02	0.13	379.00	367.18	379.00	41.43	0.01	0.11	27.00	20.00	0.00	23.00	38.08	517592.00	1.20	384.81	389.00
4	8	2	20590.00	3263.00	147.00	-50	Spot (Block4, Row2, Column8)	404.57	400.00	37.48	0.00	0.09	383.00	388.28	383.00	170.52	0.01	0.44	0.00	0.00	0.00	17.00	21.57	239100.00	0.10	392.71	394.00
4	1	3	18487.00	3549.00	152.75	0	Spot (Block4, Row3, Column1)	737.29	724.00	149.34	0.01	0.20	398.00	411.49	398.00	53.60	0.01	0.13	98.00	97.00	0.00	326.00	339.29	470391.00	6.08	520.69	517.50
4	2	3	18801.00	3547.00	218.50	0	Spot (Block4, Row3, Column2)	469.90	478.00	78.01	0.01	0.17	397.00	404.91	397.00	53.03	0.01	0.13	57.00	23.00	0.00	81.00	72.90	646586.00	1.23	438.78	408.00
4	3	3	19074.00	3536.00	185.65	0	Spot (Block4, Row3, Column3)	574.99	576.00	110.39	0.00	0.19	395.00	403.09	395.00	51.25	0.01	0.13	90.00	71.00	0.00	181.00	179.99	557166.00	3.35	467.32	431.00
4	4	3	19390.00	3550.00	161.50	0	Spot (Block4, Row3, Column4)	784.14	754.00	207.19	0.02	0.26	396.00	397.80	396.00	46.03	0.00	0.12	100.00	98.00	0.00	358.00	388.14	566934.00	8.39	499.75	507.00
4	5	3	19683.00	3562.00	152.25	0	Spot (Block4, Row3, Column5)	541.00	500.00	147.66	0.03	0.27	394.00	397.24	394.00	59.61	0.00	0.15	89.00	39.00	0.00	106.00	147.00	344077.00	2.41	453.38	440.00
4	6	3	19995.00	3556.00	188.00	0	Spot (Block4, Row3, Column6)	2302.14	2080.00	1126.99	0.04	0.49	389.00	394.44	389.00	70.17	0.01	0.18	100.00	100.00	0.00	1691.00	1913.14	2281419.00	27.19	868.91	876.00
4	7	3	20291.00	3567.00	128.00	0	Spot (Block4, Row3, Column7)	626.95	594.00	283.99	0.02	0.45	387.00	379.56	387.00	56.26	0.01	0.15	99.00	97.00	0.00	207.00	239.95	276486.00	4.40	509.51	496.00
4	8	3	20591.00	3572.00	154.50	0	Spot (Block4, Row3, Column8)	1404.35	1341.00	445.07	0.02	0.32	366.00	361.20	366.00	46.49	0.01	0.13	100.00	100.00	0.00	975.00	1038.35	919847.00	22.44	636.16	580.00
4	1	4	18486.00	3842.00	160.25	0	Spot (Block4, Row4, Column1)	798.55	781.50	228.21	0.01	0.29	396.00	406.35	396.00	57.21	0.01	0.14	96.00	90.00	0.00	385.50	402.55	568566.00	6.86	503.86	499.00
4	2	4	18797.00	3852.00	198.80	0	Spot (Block4, Row4, Column2)	630.86	599.00	135.11	0.02	0.21	397.00	407.35	397.00	56.83	0.01	0.14	94.00	75.00	0.00	202.00	233.86	707821.00	3.93	479.82	484.50
4	3	4	19092.00	3852.00	146.45	0	Spot (Block4, Row4, Column3)	2472.23	2406.50	812.80	0.01	0.33	397.00	405.12	397.00	52.57	0.01	0.13	100.00	100.00	0.00	2009.50	2075.23	1453673.00	39.32	941.42	814.00
4	4	4	19379.00	3850.00	215.60	0	Spot (Block4, Row4, Column4)	438.55	417.00	58.95	0.02	0.13	395.00	397.23	395.00	45.79	0.00	0.12	38.00	18.00	0.00	22.00	43.55	582839.00	0.90	402.94	399.00
4	5	4	19675.00	3855.00	182.60	0	Spot (Block4, Row4, Column5)	479.72	485.00	67.69	0.00	0.14	391.00	386.96	391.00	41.87	0.00	0.11	66.00	58.00	0.00	94.00	88.72	450456.00	2.22	416.33	403.00
4	6	4	19986.00	3858.00	191.20	0	Spot (Block4, Row4, Column6)	794.26	777.00	163.28	0.01	0.21	388.00	382.92	388.00	57.82	0.01	0.15	99.00	99.00	0.00	389.00	406.26	818882.00	7.11	525.09	501.00
4	7	4	20277.00	3858.00	161.90	0	Spot (Block4, Row4, Column7)	596.74	583.00	127.50	0.01	0.21	381.00	377.13	381.00	78.38	0.00	0.21	90.00	60.00	0.00	202.00	215.74	433233.00	2.80	434.17	419.50
4	8	4	20591.00	3868.00	178.95	0	Spot (Block4, Row4, Column8)	434.85	411.00	56.34	0.02	0.13	356.00	355.74	356.00	39.58	0.00	0.11	73.00	36.00	0.00	55.00	78.85	389628.00	2.00	392.23	393.00
4	1	5	18493.00	4149.00	149.75	0	Spot (Block4, Row5, Column1)	887.11	878.00	222.21	0.00	0.25	398.00	408.20	398.00	66.54	0.01	0.16	99.00	98.00	0.00	480.00	489.11	545574.00	7.20	522.80	515.00
4	2	5	18788.00	4149.00	154.20	0	Spot (Block4, Row5, Column2)	1720.40	1656.00	529.49	0.02	0.31	399.00	412.38	399.00	65.22	0.01	0.16	100.00	100.00	0.00	1257.00	1321.40	1126859.00	20.05	724.11	683.00
4	3	5	19093.00	4151.00	151.80	0	Spot (Block4, Row5, Column3)	1228.89	1137.00	382.69	0.03	0.31	397.00	405.57	397.00	54.13	0.01	0.13	100.00	100.00	0.00	740.00	831.89	774201.00	15.21	643.23	613.50
4	4	5	19389.00	4154.00	154.55	0	Spot (Block4, Row5, Column4)	750.19	748.00	171.14	0.00	0.23	394.00	394.45	394.00	49.41	0.00	0.13	98.00	96.00	0.00	354.00	356.19	495874.00	7.20	490.92	494.50
4	5	5	19690.00	4152.00	143.90	0	Spot (Block4, Row5, Column5)	2289.48	2209.50	800.25	0.02	0.35	389.00	383.54	389.00	49.18	0.01	0.13	100.00	100.00	0.00	1820.50	1900.48	1291268.00	38.76	894.28	763.00
4	6	5	19979.00	4162.00	159.25	0	Spot (Block4, Row5, Column6)	477.24	484.00	61.78	0.01	0.13	384.00	378.75	384.00	78.97	0.01	0.21	61.00	13.00	0.00	100.00	93.24	334547.00	1.25	412.50	408.50
4	7	5	20291.00	4159.00	173.75	0	Spot (Block4, Row5, Column7)	4819.36	4524.00	2228.71	0.03	0.46	380.00	386.33	380.00	105.63	0.01	0.27	100.00	100.00	0.00	4144.00	4439.36	4053080.00	41.97	1272.63	1274.50
4	8	5	20591.00	4155.00	151.45	0	Spot (Block4, Row5, Column8)	747.65	703.00	185.04	0.03	0.25	366.00	368.95	366.00	80.38	0.00	0.22	99.00	93.00	0.00	337.00	381.65	470270.00	4.71	459.53	463.00
4	1	6	18486.00	4449.00	186.45	0	Spot (Block4, Row6, Column1)	2095.30	1889.00	1007.82	0.05	0.48	401.00	418.33	401.00	80.26	0.02	0.19	100.00	100.00	0.00	1488.00	1694.30	2047110.00	20.89	832.01	842.00
4	2	6	18789.00	4448.00	187.30	0	Spot (Block4, Row6, Column2)	2617.46	2607.00	1019.63	0.00	0.39	398.00	418.57	398.00	85.04	0.02	0.20	100.00	100.00	0.00	2209.00	2219.46	2583433.00	25.86	964.04	948.00
4	3	6	19085.00	4457.00	153.40	0	Spot (Block4, Row6, Column3)	978.53	928.00	302.61	0.02	0.31	392.00	396.62	392.00	66.44	0.01	0.17	99.00	97.00	0.00	536.00	586.53	628214.00	8.76	542.37	520.00
4	4	6	19383.00	4450.00	173.85	0	Spot (Block4, Row6, Column4)	496.10	498.50	58.80	0.00	0.12	388.00	380.21	388.00	45.48	0.01	0.12	80.00	73.00	0.00	110.50	108.10	417713.00	2.55	426.58	411.00
4	5	6	19689.00	4452.00	141.10	0	Spot (Block4, Row6, Column5)	1578.64	1561.00	470.58	0.00	0.30	383.00	374.51	383.00	45.37	0.01	0.12	100.00	100.00	0.00	1178.00	1195.64	849306.00	26.54	768.26	701.00
4	6	6	19990.00	4458.00	164.00	0	Spot (Block4, Row6, Column6)	441.12	419.00	50.99	0.02	0.12	370.00	365.75	370.00	55.98	0.01	0.15	43.00	30.00	0.00	49.00	71.12	329073.00	1.35	393.98	395.00
4	7	6	20290.00	4458.00	157.40	0	Spot (Block4, Row6, Column7)	573.57	570.00	110.59	0.00	0.19	356.00	364.97	356.00	77.87	0.01	0.21	97.00	67.00	0.00	214.00	217.57	392898.00	2.68	431.42	415.00
4	8	6	20588.00	4466.00	152.10	0	Spot (Block4, Row6, Column8)	642.69	613.50	105.74	0.02	0.16	373.00	365.01	373.00	53.79	0.01	0.15	98.00	96.00	0.00	240.50	269.69	406179.00	5.16	454.98	446.00
4	1	7	18490.00	4748.00	184.85	0	Spot (Block4, Row7, Column1)	657.24	628.00	151.38	0.02	0.23	395.00	401.73	395.00	58.02	0.01	0.14	91.00	82.00	0.00	233.00	262.24	632269.00	4.40	465.55	473.00
4	2	7	18792.00	4749.00	154.35	0	Spot (Block4, Row7, Column2)	487.08	497.00	63.72	0.01	0.13	392.00	394.29	392.00	63.18	0.00	0.16	70.00	19.00	0.00	105.00	95.08	319036.00	1.47	431.18	410.00
4	3	7	19083.00	4763.00	210.25	0	Spot (Block4, Row7, Column3)	439.32	410.00	59.19	0.03	0.13	388.00	379.68	388.00	72.99	0.01	0.19	37.00	6.00	0.00	22.00	51.32	553539.00	0.82	390.05	396.00
4	4	7	19371.00	4766.00	198.90	0	Spot (Block4, Row7, Column4)	428.87	404.00	53.94	0.03	0.13	385.00	374.64	385.00	73.95	0.01	0.20	28.00	4.00	0.00	19.00	43.87	482054.00	0.73	400.50	397.00
4	5	7	19687.00	4757.00	192.15	0	Spot (Block4, Row7, Column5)	438.25	416.50	50.48	0.02	0.12	381.00	374.58	381.00	58.31	0.01	0.16	42.00	15.00	0.00	35.50	57.25	457535.00	1.09	396.89	393.00
4	6	7	19981.00	4757.00	173.15	0	Spot (Block4, Row7, Column6)	3028.47	3061.00	1017.69	0.00	0.34	382.00	391.08	382.00	95.26	0.01	0.24	100.00	100.00	0.00	2679.00	2646.47	2519685.00	27.69	978.80	956.00
4	7	7	20265.00	4768.00	167.95	0	Spot (Block4, Row7, Column7)	559.30	563.00	99.72	0.00	0.18	365.00	366.36	365.00	66.85	0.00	0.18	88.00	72.00	0.00	198.00	194.30	436817.00	2.89	420.45	407.50
4	8	7	20588.00	4779.00	197.05	0	Spot (Block4, Row7, Column8)	1678.95	1321.00	977.75	0.10	0.58	377.00	368.87	377.00	54.70	0.01	0.15	100.00	99.00	0.00	944.00	1301.95	1843492.00	23.95	709.46	595.00
4	1	8	18474.00	5055.00	149.95	0	Spot (Block4, Row8, Column1)	1160.94	1067.00	468.45	0.04	0.40	394.00	401.16	394.00	48.19	0.01	0.12	100.00	100.00	0.00	673.00	766.94	709335.00	15.77	586.25	577.00
4	2	8	18784.00	5065.00	198.80	0	Spot (Block4, Row8, Column2)	461.37	476.00	62.46	0.01	0.14	393.00	392.44	393.00	47.09	0.00	0.12	56.00	38.00	0.00	83.00	68.37	513967.00	1.46	419.08	397.00
4	3	8	19080.00	5044.00	169.80	0	Spot (Block4, Row8, Column3)	599.89	586.00	134.09	0.01	0.22	390.00	385.17	390.00	71.29	0.01	0.19	88.00	61.00	0.00	196.00	209.89	479313.00	3.01	430.86	410.00
4	4	8	19386.00	5055.00	150.35	0	Spot (Block4, Row8, Column4)	2989.02	2984.50	1167.76	0.00	0.39	390.00	385.38	390.00	72.03	0.01	0.19	100.00	100.00	0.00	2594.50	2599.02	1841234.00	36.15	1004.55	886.00
4	5	8	19669.00	5074.00	228.45	0	Spot (Block4, Row8, Column5)	416.28	405.00	44.11	0.01	0.11	391.00	391.97	391.00	67.44	0.00	0.17	18.00	1.00	0.00	14.00	25.28	622341.00	0.36	392.22	394.00
4	6	8	19988.00	5056.00	170.15	0	Spot (Block4, Row8, Column6)	3920.18	3257.00	2238.38	0.08	0.57	390.00	405.31	390.00	98.47	0.02	0.24	100.00	100.00	0.00	2867.00	3530.18	3167508.00	35.69	1017.01	1014.00
4	7	8	20292.00	5061.00	157.15	0	Spot (Block4, Row8, Column7)	525.69	513.00	95.54	0.01	0.18	385.00	384.42	385.00	70.02	0.00	0.18	78.00	41.00	0.00	128.00	140.69	356941.00	2.02	428.15	409.00
4	8	8	20575.00	5062.00	146.60	0	Spot (Block4, Row8, Column8)	1075.35	1057.00	275.55	0.01	0.26	379.00	369.48	379.00	40.33	0.01	0.11	100.00	100.00	0.00	678.00	696.35	631232.00	17.50	564.55	555.00
5	1	1	4971.00	7375.00	151.80	0	Spot (Block5, Row1, Column1)	31064.95	28231.00	16027.02	0.04	0.52	686.00	699.17	686.00	132.46	0.01	0.19	100.00	100.00	1.74	27545.00	30378.95	19601988.00	229.25	6911.11	5420.50
5	2	1	5264.00	7381.00	146.25	0	Spot (Block5, Row1, Column2)	2913.08	2857.00	1092.89	0.01	0.38	693.00	699.28	693.00	104.57	0.00	0.15	100.00	100.00	0.00	2164.00	2220.08	1692498.00	21.17	1164.97	1120.00
5	3	1	5568.00	7384.00	146.75	0	Spot (Block5, Row1, Column3)	1478.48	1355.00	419.59	0.04	0.28	693.00	697.06	693.00	87.32	0.00	0.13	99.00	99.00	0.00	662.00	785.48	864909.00	8.95	942.48	941.00
5	4	1	5862.00	7384.00	145.85	0	Spot (Block5, Row1, Column4)	2559.14	2530.00	923.98	0.00	0.36	695.00	707.10	695.00	96.39	0.01	0.14	100.00	100.00	0.00	1835.00	1864.14	1486860.00	19.21	1123.97	1087.00
5	5	1	6164.00	7385.00	149.55	0	Spot (Block5, Row1, Column5)	2510.15	2281.00	1257.34	0.04	0.50	692.00	704.01	692.00	107.56	0.01	0.15	100.00	99.00	0.00	1589.00	1818.15	1526173.00	16.79	1075.19	1058.00
5	6	1	6459.00	7386.00	144.30	0	Spot (Block5, Row1, Column6)	2530.07	2283.00	939.15	0.04	0.37	699.00	722.82	699.00	114.80	0.01	0.16	100.00	99.00	0.00	1584.00	1831.07	1439609.00	15.74	1199.36	1048.00
5	7	1	6763.00	7390.00	147.15	0	Spot (Block5, Row1, Column7)	6928.68	6383.00	3633.57	0.04	0.52	714.00	770.25	714.00	219.61	0.03	0.29	100.00	100.00	0.00	5669.00	6214.68	4094847.00	28.04	2172.02	1716.00
5	8	1	7053.00	7397.00	149.35	0	Spot (Block5, Row1, Column8)	57196.53	65535.00	12539.13	0.06	0.22	785.00	819.19	785.00	278.69	0.02	0.34	100.00	100.00	59.80	64750.00	56411.53	35004556.00	202.29	13499.01	10548.50
5	1	2	4955.00	7691.00	186.70	0	Spot (Block5, Row2, Column1)	739.13	716.00	84.02	0.01	0.11	687.00	685.69	687.00	100.83	0.00	0.15	35.00	4.00	0.00	29.00	52.13	723604.00	0.53	695.73	689.50
5	2	2	5257.00	7679.00	129.20	0	Spot (Block5, Row2, Column2)	1687.70	1634.00	359.24	0.01	0.21	686.00	680.76	686.00	78.23	0.00	0.11	100.00	100.00	0.00	948.00	1001.70	754403.00	12.87	989.72	976.00
5	3	2	5568.00	7689.00	204.45	0	Spot (Block5, Row2, Column3)	800.28	787.00	111.66	0.01	0.14	691.00	699.08	691.00	85.73	0.01	0.12	58.00	29.00	0.00	96.00	109.28	953137.00	1.18	753.00	765.00
5	4	2	5865.00	7687.00	164.30	0	Spot (Block5, Row2, Column4)	1500.44	1455.00	361.43	0.01	0.24	694.00	708.16	694.00	97.87	0.01	0.14	100.00	99.00	0.00	761.00	806.44	1123830.00	8.09	949.22	929.50
5	5	2	6167.00	7685.00	167.30	0	Spot (Block5, Row2, Column5)	1895.19	1868.00	459.73	0.01	0.24	690.00	705.03	690.00	109.27	0.01	0.15	100.00	100.00	0.00	1178.00	1205.19	1476354.00	10.89	1041.07	1023.00
5	6	2	6458.00	7682.00	163.95	0	Spot (Block5, Row2, Column6)	960.59	903.00	168.00	0.03	0.17	700.00	753.52	700.00	194.53	0.03	0.26	56.00	24.00	0.00	203.00	260.59	711796.00	1.06	821.39	803.00
5	7	2	6770.00	7695.00	149.80	0	Spot (Block5, Row2, Column7)	1169.86	1131.00	259.23	0.01	0.22	702.00	736.00	702.00	113.15	0.02	0.15	97.00	81.00	0.00	429.00	467.86	711275.00	3.83	902.15	877.50
5	8	2	7075.00	7703.00	221.15	0	Spot (Block5, Row2, Column8)	825.74	792.00	124.83	0.02	0.15	711.00	774.07	711.00	198.36	0.04	0.26	23.00	2.00	0.00	81.00	114.74	1157684.00	0.26	767.05	780.00
5	1	3	4960.00	7979.00	150.00	0	Spot (Block5, Row3, Column1)	2307.24	2064.00	942.60	0.05	0.41	687.00	681.59	687.00	79.04	0.00	0.12	100.00	100.00	0.00	1377.00	1620.24	1416645.00	20.57	1042.42	1012.50
5	2	3	5263.00	7986.00	151.00	0	Spot (Block5, Row3, Column2)	865.07	852.00	122.29	0.01	0.14	690.00	692.01	690.00	81.44	0.00	0.12	76.00	49.00	0.00	162.00	175.07	542400.00	2.13	761.62	725.00
5	3	3	5536.00	7966.00	157.85	0	Spot (Block5, Row3, Column3)	1827.16	1280.00	2528.42	0.15	1.38	695.00	710.61	695.00	98.00	0.01	0.14	97.00	85.00	0.00	585.00	1132.16	1255261.00	11.39	1119.52	819.00
5	4	3	5861.00	7985.00	150.45	0	Spot (Block5, Row3, Column4)	2402.93	2226.50	971.85	0.03	0.40	695.00	710.52	695.00	107.10	0.01	0.15	100.00	100.00	0.00	1531.50	1707.93	1489818.00	15.80	1060.71	1030.50
5	5	3	6162.00	7980.00	124.30	0	Spot (Block5, Row3, Column5)	2724.11	1180.00	7716.21	0.36	2.83	698.00	745.72	698.00	196.26	0.03	0.26	91.00	68.00	0.49	482.00	2026.11	1114163.00	10.08	1220.13	1171.50
5	6	3	6465.00	7987.00	200.10	0	Spot (Block5, Row3, Column6)	10037.88	8564.00	6060.72	0.07	0.60	768.50	815.78	768.50	286.63	0.03	0.35	100.00	100.00	0.00	7795.50	9269.38	11413074.00	32.17	2998.14	2967.50
5	7	3	6766.00	7991.00	147.00	0	Spot (Block5, Row3, Column7)	2003.09	1880.00	778.32	0.03	0.39	713.00	773.84	713.00	223.85	0.04	0.29	98.00	84.00	0.00	1167.00	1290.09	1181825.00	5.49	1080.96	1030.00
5	8	3	7065.00	7992.00	162.35	0	Spot (Block5, Row3, Column8)	1870.01	1839.00	490.12	0.01	0.26	709.00	750.67	709.00	113.72	0.02	0.15	100.00	100.00	0.00	1130.00	1161.01	1361369.00	9.84	1055.66	1049.00
5	1	4	4963.00	8270.00	148.00	0	Spot (Block5, Row4, Column1)	2280.73	2107.00	865.69	0.03	0.38	689.00	688.16	689.00	82.87	0.00	0.12	100.00	100.00	0.00	1418.00	1591.73	1366156.00	19.22	1090.96	1009.00
5	2	4	5260.00	8284.00	196.55	0	Spot (Block5, Row4, Column2)	1154.56	1133.00	246.57	0.01	0.21	697.00	711.34	697.00	92.14	0.01	0.13	96.00	85.00	0.00	436.00	457.56	1265395.00	4.81	873.16	865.00
5	3	4	5564.00	8282.00	143.85	0	Spot (Block5, Row4, Column3)	12013.46	11157.50	6464.81	0.03	0.54	700.00	722.90	700.00	111.63	0.01	0.15	100.00	100.00	0.00	10457.50	11313.46	6727540.00	101.14	3435.97	2434.50
5	4	4	5848.00	8289.00	209.30	0	Spot (Block5, Row4, Column4)	799.61	789.00	102.04	0.01	0.13	695.00	704.60	695.00	99.28	0.01	0.14	45.00	21.00	0.00	94.00	104.61	998710.00	0.96	764.82	767.00
5	5	4	6182.00	8288.00	174.80	0	Spot (Block5, Row4, Column5)	1190.20	954.00	1464.61	0.10	1.23	701.00	731.96	701.00	126.52	0.02	0.17	73.00	49.00	0.00	253.00	489.20	1012858.00	3.62	876.36	866.50
5	6	4	6462.00	8281.00	173.55	0	Spot (Block5, Row4, Column6)	2181.66	2172.00	622.67	0.00	0.29	712.00	768.54	712.00	196.37	0.03	0.26	100.00	98.00	0.00	1460.00	1469.66	1826048.00	7.20	1123.72	1115.00
5	7	4	6754.00	8291.00	156.60	0	Spot (Block5, Row4, Column7)	1668.55	1543.00	592.41	0.03	0.36	709.00	748.80	709.00	123.11	0.02	0.16	99.00	91.00	0.00	834.00	959.55	1127938.00	7.47	952.26	922.50
5	8	4	7067.00	8291.00	163.90	0	Spot (Block5, Row4, Column8)	1225.59	1147.50	292.70	0.03	0.24	721.00	758.45	721.00	120.12	0.02	0.16	95.00	80.00	0.00	426.50	504.59	906933.00	3.89	883.42	866.50
5	1	5	4964.00	8577.00	139.45	0	Spot (Block5, Row5, Column1)	6788.72	6414.50	2995.16	0.02	0.44	688.00	707.48	688.00	157.52	0.01	0.22	100.00	100.00	0.00	5726.50	6100.72	3557287.00	38.61	2303.47	1799.50
5	2	5	5262.00	8574.00	156.85	0	Spot (Block5, Row5, Column2)	1813.74	1779.00	448.84	0.01	0.25	696.00	711.65	696.00	102.70	0.01	0.14	100.00	99.00	0.00	1083.00	1117.74	1233340.00	10.73	978.82	969.00
5	3	5	5556.00	8579.00	156.95	0	Spot (Block5, Row5, Column3)	2520.84	2297.50	923.82	0.04	0.37	696.00	718.69	696.00	110.13	0.01	0.15	100.00	100.00	0.00	1601.50	1824.84	1709129.00	16.36	1134.17	1113.00
5	4	5	5856.00	8584.00	156.55	0	Spot (Block5, Row5, Column4)	1273.38	1171.00	351.75	0.04	0.28	690.00	707.17	690.00	116.45	0.01	0.16	99.00	89.00	0.00	481.00	583.38	856988.00	4.86	838.91	827.00
5	5	5	6161.00	8585.00	141.30	0	Spot (Block5, Row5, Column5)	17852.41	16613.50	10066.64	0.03	0.56	696.00	726.83	696.00	134.66	0.02	0.19	100.00	100.00	0.00	15917.50	17156.41	9640304.00	127.17	3989.48	3087.00
5	6	5	6466.00	8582.00	163.90	0	Spot (Block5, Row5, Column6)	1040.64	1003.00	203.27	0.02	0.20	697.00	736.21	697.00	125.31	0.02	0.17	88.00	63.00	0.00	306.00	343.64	773195.00	2.43	819.07	804.00
5	7	5	6761.00	8589.00	185.05	0	Spot (Block5, Row5, Column7)	2990.73	2816.50	1242.09	0.03	0.42	705.00	750.71	705.00	137.69	0.03	0.18	100.00	100.00	0.00	2111.50	2285.73	2889043.00	16.27	1346.68	1335.00
5	8	5	7067.00	8589.00	146.70	0	Spot (Block5, Row5, Column8)	3249.79	2930.00	1626.67	0.04	0.50	730.00	764.55	730.00	132.04	0.02	0.17	100.00	100.00	0.00	2200.00	2519.79	1901129.00	18.82	1220.91	1129.00
5	1	6	4959.00	8881.00	199.65	0	Spot (Block5, Row6, Column1)	8303.63	6903.00	5352.42	0.08	0.64	688.00	734.02	688.00	233.11	0.03	0.32	100.00	100.00	0.00	6215.00	7615.63	9358194.00	32.47	2532.43	2507.00
5	2	6	5263.00	8877.00	196.00	0	Spot (Block5, Row6, Column2)	1817.94	1740.00	513.04	0.02	0.28	688.00	715.22	688.00	181.57	0.02	0.25	100.00	98.00	0.00	1052.00	1129.94	1985193.00	6.07	1094.29	1079.00
5	3	6	5552.00	8883.00	140.20	0	Spot (Block5, Row6, Column3)	4933.77	4517.00	2295.82	0.04	0.47	687.00	701.69	687.00	112.50	0.01	0.16	100.00	100.00	0.00	3830.00	4246.77	2639569.00	37.62	1789.93	1570.00
5	4	6	5861.00	8884.00	176.00	0	Spot (Block5, Row6, Column4)	974.84	931.00	189.56	0.02	0.19	682.00	687.42	682.00	111.88	0.00	0.16	85.00	55.00	0.00	249.00	292.84	842262.00	2.57	757.92	721.50
5	5	6	6156.00	8884.00	141.65	0	Spot (Block5, Row6, Column5)	16797.25	16485.00	9050.55	0.01	0.54	689.00	709.38	689.00	137.64	0.01	0.19	100.00	100.00	0.00	15796.00	16108.25	9171298.00	116.88	3746.05	2724.00
5	6	6	6461.00	8889.00	178.70	0	Spot (Block5, Row6, Column6)	994.41	946.00	210.67	0.02	0.21	694.00	728.05	694.00	121.12	0.02	0.17	78.00	50.00	0.00	252.00	300.41	890990.00	2.20	809.36	802.50
5	7	6	6752.00	8888.00	145.35	0	Spot (Block5, Row6, Column7)	2998.75	2747.00	1281.61	0.04	0.43	701.00	740.89	701.00	122.74	0.02	0.17	100.00	100.00	0.00	2046.00	2297.75	1715286.00	18.40	1300.56	1194.50
5	8	6	7064.00	8891.00	148.50	0	Spot (Block5, Row6, Column8)	3443.14	3094.00	1685.85	0.05	0.49	712.00	753.94	712.00	123.68	0.02	0.16	100.00	100.00	0.00	2382.00	2731.14	2062438.00	21.74	1376.22	1237.50
5	1	7	4964.00	9178.00	198.90	0	Spot (Block5, Row7, Column1)	1202.97	1120.00	330.70	0.03	0.27	681.00	687.77	681.00	169.01	0.00	0.25	87.00	60.00	0.00	439.00	521.97	1344925.00	3.05	811.65	808.00
5	2	7	5273.00	9192.00	206.25	0	Spot (Block5, Row7, Column2)	770.14	785.00	100.17	0.01	0.13	635.00	659.76	635.00	98.24	0.02	0.15	56.00	22.00	0.00	150.00	135.14	931870.00	1.12	696.63	698.00
5	3	7	5550.00	9192.00	224.90	0	Spot (Block5, Row7, Column3)	768.97	780.00	120.40	0.01	0.16	671.00	669.78	671.00	97.20	0.00	0.15	51.00	22.00	0.00	109.00	97.97	1112694.00	1.02	694.79	682.50
5	4	7	5841.00	9180.00	176.70	0	Spot (Block5, Row7, Column4)	879.92	794.00	709.00	0.04	0.81	677.00	670.09	677.00	91.38	0.00	0.14	62.00	31.00	0.00	117.00	202.92	767292.00	2.30	738.33	715.00
5	5	7	6156.00	9184.00	193.35	0	Spot (Block5, Row7, Column5)	1183.27	1124.00	278.08	0.02	0.24	688.00	695.51	688.00	120.55	0.00	0.17	95.00	78.00	0.00	436.00	495.27	1249536.00	4.05	829.77	808.00
5	6	7	6456.00	9189.00	179.50	0	Spot (Block5, Row7, Column6)	2299.58	2337.00	695.88	0.01	0.30	701.00	782.85	701.00	293.74	0.05	0.38	99.00	93.00	0.00	1636.00	1598.58	2078819.00	5.16	1145.04	1130.50
5	7	7	6749.00	9191.00	148.55	0	Spot (Block5, Row7, Column7)	3191.88	2991.00	1411.02	0.03	0.44	700.00	740.60	700.00	126.43	0.02	0.17	100.00	100.00	0.00	2291.00	2491.88	1924701.00	19.39	1364.34	1171.50
5	8	7	7062.00	9193.00	175.65	0	Spot (Block5, Row7, Column8)	3088.69	3109.50	759.09	0.00	0.25	711.00	757.47	711.00	127.25	0.03	0.17	100.00	100.00	0.00	2398.50	2377.69	2656270.00	18.32	1447.53	1311.00
5	1	8	4953.00	9483.00	146.05	0	Spot (Block5, Row8, Column1)	1849.21	1732.50	744.98	0.03	0.40	687.00	674.15	687.00	83.54	0.01	0.12	99.00	98.00	0.00	1045.50	1162.21	1076238.00	14.07	986.36	936.00
5	2	8	5250.00	9479.00	189.00	0	Spot (Block5, Row8, Column2)	948.83	905.00	204.81	0.02	0.22	676.00	666.50	676.00	84.33	0.01	0.13	81.00	64.00	0.00	229.00	272.83	953578.00	3.35	758.02	764.00
5	3	8	5549.00	9478.00	156.95	0	Spot (Block5, Row8, Column3)	1621.90	1481.50	646.05	0.04	0.40	680.00	670.77	680.00	87.81	0.01	0.13	99.00	98.00	0.00	801.50	941.90	1102893.00	10.83	857.60	825.00
5	4	8	5856.00	9481.00	148.25	0	Spot (Block5, Row8, Column4)	2599.93	2575.00	730.99	0.00	0.28	689.00	682.44	689.00	91.86	0.00	0.13	100.00	100.00	0.00	1886.00	1910.93	1567760.00	20.88	1179.94	1161.00
5	5	8	6140.00	9484.00	182.80	0	Spot (Block5, Row8, Column5)	795.56	787.50	119.74	0.00	0.15	694.00	738.06	694.00	261.65	0.03	0.35	10.00	0.00	0.00	93.50	101.56	751009.00	0.22	750.87	711.00
5	6	8	6459.00	9487.00	181.60	0	Spot (Block5, Row8, Column6)	16974.76	14107.50	10976.25	0.08	0.65	707.00	830.67	707.00	401.70	0.07	0.48	100.00	100.00	0.00	13400.50	16267.76	15650733.00	40.19	3730.02	3765.00
5	7	8	6755.00	9488.00	157.50	0	Spot (Block5, Row8, Column7)	1434.80	1329.00	408.48	0.03	0.28	703.00	781.04	703.00	286.56	0.05	0.37	85.00	58.00	0.00	626.00	731.80	977100.00	2.28	891.56	891.00
5	8	8	7051.00	9496.00	169.75	0	Spot (Block5, Row8, Column8)	1161.76	1142.00	231.45	0.01	0.20	771.00	771.44	771.00	135.20	0.00	0.18	84.00	64.00	0.00	371.00	390.76	932890.00	2.89	888.92	883.00
6	1	1	9469.00	7401.00	152.50	0	Spot (Block6, Row1, Column1)	32610.80	30448.00	16833.85	0.03	0.52	722.00	771.43	722.00	174.56	0.03	0.23	100.00	100.00	5.15	29726.00	31888.80	20903556.00	182.40	6533.59	4760.00
6	2	1	9766.00	7405.00	145.70	0	Spot (Block6, Row1, Column2)	1806.86	1811.50	491.56	0.00	0.27	762.00	766.67	762.00	150.19	0.00	0.20	99.00	97.00	0.00	1049.50	1044.86	1047976.00	6.93	1081.64	1050.00
6	3	1	10068.00	7403.00	154.55	0	Spot (Block6, Row1, Column3)	1720.94	1543.00	640.69	0.05	0.37	781.00	775.19	781.00	130.58	0.00	0.17	95.00	88.00	0.00	762.00	939.94	1130658.00	7.24	1010.21	1015.00
6	4	1	10357.00	7410.00	157.50	0	Spot (Block6, Row1, Column4)	1594.37	1473.50	470.12	0.03	0.29	782.00	789.59	782.00	143.39	0.00	0.18	97.00	87.00	0.00	691.50	812.37	1090546.00	5.61	1012.22	999.00
6	5	1	10665.00	7412.00	153.60	0	Spot (Block6, Row1, Column5)	2955.68	2546.00	1570.69	0.06	0.53	787.00	806.38	787.00	151.09	0.01	0.19	99.00	96.00	0.00	1759.00	2168.68	1912322.00	14.23	1190.58	1141.50
6	6	1	10961.00	7412.00	151.00	0	Spot (Block6, Row1, Column6)	3301.80	2870.00	1647.60	0.06	0.50	793.00	824.91	793.00	156.13	0.02	0.19	100.00	100.00	0.00	2077.00	2508.80	2066924.00	15.86	1358.90	1211.00
6	7	1	11264.00	7413.00	147.15	0	Spot (Block6, Row1, Column7)	8827.28	7655.50	4784.35	0.06	0.54	809.00	874.88	809.00	248.20	0.03	0.28	100.00	100.00	0.00	6846.50	8018.28	5208093.00	32.04	2872.15	2057.50
6	8	1	11551.00	7417.00	148.45	0	Spot (Block6, Row1, Column8)	57824.80	65535.00	11954.63	0.05	0.21	888.00	937.47	888.00	298.08	0.02	0.32	100.00	100.00	61.80	64647.00	56936.80	35273408.00	190.84	13047.97	10906.50
6	1	2	9453.00	7701.00	209.85	0	Spot (Block6, Row2, Column1)	839.85	805.00	142.09	0.02	0.17	708.00	751.40	708.00	147.44	0.03	0.20	45.00	17.00	0.00	97.00	131.85	1058215.00	0.60	788.54	782.00
6	2	2	9763.00	7711.00	131.70	0	Spot (Block6, Row2, Column2)	2123.25	2037.00	577.44	0.02	0.27	712.00	753.46	712.00	131.75	0.02	0.17	100.00	100.00	0.00	1325.00	1411.25	983064.00	10.40	1124.00	1131.00
6	3	2	10072.00	7704.00	194.40	0	Spot (Block6, Row2, Column3)	950.31	898.00	185.43	0.02	0.20	708.00	751.61	708.00	130.31	0.03	0.17	69.00	42.00	0.00	190.00	242.31	1013031.00	1.52	802.99	787.50
6	4	2	10371.00	7711.00	175.70	0	Spot (Block6, Row2, Column4)	1648.76	1606.00	430.99	0.01	0.26	754.00	766.11	754.00	133.06	0.01	0.17	99.00	97.00	0.00	852.00	894.76	1422883.00	6.63	1009.05	983.00
6	5	2	10669.00	7711.00	197.55	0	Spot (Block6, Row2, Column5)	1356.62	1301.50	281.00	0.02	0.21	788.00	812.57	788.00	149.76	0.01	0.18	98.00	81.00	0.00	513.50	568.62	1500419.00	3.63	991.06	975.00
6	6	2	10944.00	7700.00	165.25	0	Spot (Block6, Row2, Column6)	1469.73	1300.00	1389.24	0.05	0.95	809.00	870.26	809.00	296.05	0.03	0.34	67.00	39.00	0.00	491.00	660.73	1111113.00	2.02	1035.42	1039.00
6	7	2	11265.00	7712.00	164.20	0	Spot (Block6, Row2, Column7)	1385.62	1337.00	360.03	0.02	0.26	798.00	846.35	798.00	282.07	0.03	0.33	77.00	46.00	0.00	539.00	587.62	1036443.00	1.91	991.96	936.50
6	8	2	11600.00	7733.00	204.00	0	Spot (Block6, Row2, Column8)	965.81	950.00	187.50	0.01	0.19	862.00	892.24	862.00	241.46	0.01	0.27	25.00	3.00	0.00	88.00	103.81	1142559.00	0.30	892.36	886.50
6	1	3	9463.00	8004.00	149.75	0	Spot (Block6, Row3, Column1)	2900.60	2465.00	1392.02	0.07	0.48	709.00	750.32	709.00	129.99	0.02	0.17	100.00	100.00	0.00	1756.00	2191.60	1760667.00	16.54	1264.07	1174.00
6	2	3	9773.00	8011.00	160.85	0	Spot (Block6, Row3, Column2)	970.42	966.50	166.03	0.00	0.17	720.00	758.82	720.00	133.28	0.02	0.18	72.00	45.00	0.00	246.50	250.42	692881.00	1.59	864.73	875.50
6	3	3	10054.00	8006.00	184.95	0	Spot (Block6, Row3, Column3)	1127.09	1078.00	310.55	0.02	0.28	705.00	751.55	705.00	131.50	0.03	0.17	85.00	66.00	0.00	373.00	422.09	1086514.00	2.86	847.59	828.00
6	4	3	10363.00	8005.00	150.95	0	Spot (Block6, Row3, Column4)	2866.29	2601.00	1260.73	0.04	0.44	710.50	755.81	710.50	130.34	0.03	0.17	100.00	100.00	0.00	1890.50	2155.79	1791430.00	16.19	1217.05	1135.00
6	5	3	10660.00	8017.00	184.10	0	Spot (Block6, Row3, Column5)	1076.02	1024.50	221.73	0.02	0.21	789.00	814.78	789.00	168.37	0.01	0.21	67.00	38.00	0.00	235.50	287.02	1022221.00	1.55	889.47	892.50
6	6	3	10961.00	8009.00	172.60	0	Spot (Block6, Row3, Column6)	3863.61	3464.00	1644.53	0.05	0.43	826.00	887.42	826.00	306.83	0.03	0.35	100.00	99.00	0.00	2638.00	3037.61	3214525.00	9.70	1667.37	1686.00
6	7	3	11275.00	8016.00	149.70	0	Spot (Block6, Row3, Column7)	2479.10	2254.00	1078.71	0.04	0.44	806.00	870.99	806.00	304.19	0.03	0.35	93.00	83.00	0.00	1448.00	1673.10	1514731.00	5.29	1412.49	1195.50
6	8	3	11564.00	8023.00	156.75	0	Spot (Block6, Row3, Column8)	9326.31	8735.00	4144.07	0.03	0.44	864.00	879.54	864.00	190.73	0.01	0.22	100.00	100.00	0.00	7871.00	8462.31	6295261.00	44.29	2957.05	2633.00
6	1	4	9462.00	8299.00	148.85	0	Spot (Block6, Row4, Column1)	2800.54	2596.00	1191.71	0.03	0.43	701.00	743.26	701.00	133.72	0.03	0.18	100.00	100.00	0.00	1895.00	2099.54	1702730.00	15.38	1219.45	1173.00
6	2	4	9759.00	8299.00	179.75	0	Spot (Block6, Row4, Column2)	1668.31	1590.00	448.78	0.02	0.27	715.00	763.71	715.00	146.62	0.03	0.19	99.00	96.00	0.00	875.00	953.31	1508151.00	6.17	1038.43	1038.00
6	3	4	10063.00	8306.00	147.00	0	Spot (Block6, Row4, Column3)	10812.07	9848.50	5986.91	0.04	0.55	712.00	756.66	712.00	142.42	0.03	0.19	100.00	100.00	0.00	9136.50	10100.07	6400744.00	70.60	2830.66	2118.00
6	4	4	10353.00	8311.00	189.55	0	Spot (Block6, Row4, Column4)	874.00	872.00	165.10	0.00	0.19	703.00	750.29	703.00	135.05	0.03	0.18	51.00	29.00	0.00	169.00	171.00	887987.00	0.92	825.75	798.00
6	5	4	10677.00	8323.00	185.45	0	Spot (Block6, Row4, Column5)	1059.30	977.00	512.24	0.04	0.48	777.00	790.33	777.00	147.76	0.01	0.19	54.00	36.00	0.00	200.00	282.30	1019047.00	1.82	877.24	880.00
6	6	4	10964.00	8309.00	199.05	0	Spot (Block6, Row4, Column6)	1417.68	1347.00	311.29	0.02	0.22	796.00	831.70	796.00	166.59	0.02	0.20	96.00	83.00	0.00	551.00	621.68	1583553.00	3.52	1012.98	1030.00
6	7	4	11248.00	8323.00	167.95	0	Spot (Block6, Row4, Column7)	2129.65	1675.00	1619.37	0.10	0.76	803.00	860.32	803.00	223.02	0.03	0.26	89.00	78.00	0.00	872.00	1326.65	1673908.00	5.69	1301.40	1031.50
6	8	4	11564.00	8321.00	162.10	0	Spot (Block6, Row4, Column8)	1389.16	1328.00	356.92	0.02	0.26	818.00	858.53	818.00	156.10	0.02	0.18	88.00	75.00	0.00	510.00	571.16	1012695.00	3.40	985.22	951.00
6	1	5	9464.00	8607.00	145.80	0	Spot (Block6, Row5, Column1)	2849.29	2658.00	1177.86	0.03	0.41	690.00	729.62	690.00	144.17	0.02	0.20	100.00	100.00	0.00	1968.00	2159.29	1658285.00	14.70	1215.96	1152.00
6	2	5	9761.00	8601.00	154.30	0	Spot (Block6, Row5, Column2)	9394.29	9087.00	3662.94	0.01	0.39	702.00	767.60	702.00	183.11	0.04	0.24	100.00	100.00	0.00	8385.00	8692.29	6181443.00	47.11	2466.05	2197.50
6	3	5	10064.00	8605.00	155.40	0	Spot (Block6, Row5, Column3)	4783.16	4332.00	2294.67	0.04	0.48	704.00	757.26	704.00	160.75	0.03	0.21	100.00	100.00	0.00	3628.00	4079.16	3199931.00	25.04	1524.47	1465.00
6	4	5	10356.00	8609.00	154.60	0	Spot (Block6, Row5, Column4)	1682.68	1621.50	620.23	0.02	0.37	710.00	759.11	710.00	151.41	0.03	0.20	93.00	89.00	0.00	911.50	972.68	1103839.00	6.10	962.69	943.50
6	5	5	10661.00	8609.00	144.70	0	Spot (Block6, Row5, Column5)	15184.49	13930.00	8583.30	0.04	0.57	778.00	788.88	778.00	159.32	0.01	0.20	100.00	100.00	0.00	13152.00	14406.49	8670346.00	90.36	3545.01	2827.00
6	6	5	10965.00	8610.00	173.85	0	Spot (Block6, Row5, Column6)	1185.84	1108.00	293.58	0.03	0.25	788.00	823.45	788.00	230.43	0.02	0.28	64.00	35.00	0.00	320.00	397.84	1006777.00	1.57	878.02	901.00
6	7	5	11262.00	8613.00	177.95	0	Spot (Block6, Row5, Column7)	11536.60	10698.00	5991.62	0.03	0.52	798.00	870.93	798.00	282.57	0.04	0.32	100.00	100.00	0.00	9900.00	10738.60	10244500.00	37.74	2979.65	2904.00
6	8	5	11559.00	8609.00	148.10	0	Spot (Block6, Row5, Column8)	3697.71	3098.00	1986.51	0.08	0.54	792.00	840.47	792.00	219.16	0.03	0.26	100.00	95.00	0.00	2306.00	2905.71	2192742.00	13.04	1437.86	1346.00
6	1	6	9459.00	8904.00	176.05	0	Spot (Block6, Row6, Column1)	3137.32	2798.00	1414.33	0.05	0.45	696.00	748.26	696.00	178.58	0.03	0.24	100.00	100.00	0.00	2102.00	2441.32	2729472.00	13.38	1318.90	1334.00
6	2	6	9762.00	8903.00	187.30	0	Spot (Block6, Row6, Column2)	5882.63	5675.00	2479.31	0.02	0.42	699.00	774.78	699.00	207.70	0.04	0.27	100.00	100.00	0.00	4976.00	5183.63	5812038.00	24.59	2061.78	2001.50
6	3	6	10056.00	8907.00	147.40	0	Spot (Block6, Row6, Column3)	5258.96	4816.00	2815.04	0.04	0.54	697.00	755.82	697.00	171.47	0.04	0.23	100.00	100.00	0.00	4119.00	4561.96	3129082.00	26.26	1686.84	1528.00
6	4	6	10361.00	8908.00	158.65	0	Spot (Block6, Row6, Column4)	1345.39	1300.00	334.90	0.01	0.25	696.00	740.74	696.00	152.17	0.03	0.21	98.00	84.00	0.00	604.00	649.39	932352.00	3.97	907.96	903.00
6	5	6	10658.00	8908.00	144.15	0	Spot (Block6, Row6, Column5)	17191.47	15776.00	9331.91	0.04	0.54	706.00	762.09	706.00	161.60	0.03	0.21	100.00	100.00	0.00	15070.00	16485.47	9678799.00	101.67	4281.38	3143.00
6	6	6	10959.00	8905.00	184.45	0	Spot (Block6, Row6, Column6)	1031.20	1008.00	229.18	0.01	0.22	766.00	779.27	766.00	171.92	0.01	0.22	57.00	35.00	0.00	242.00	265.20	987894.00	1.47	834.71	792.50
6	7	6	11261.00	8915.00	148.20	0	Spot (Block6, Row6, Column7)	3537.35	3343.00	1720.98	0.02	0.49	784.00	810.10	784.00	216.24	0.01	0.27	100.00	97.00	0.00	2559.00	2753.35	2118874.00	12.61	1383.96	1318.00
6	8	6	11566.00	8919.00	148.45	0	Spot (Block6, Row6, Column8)	3975.03	3473.50	2071.40	0.06	0.52	786.00	800.96	786.00	154.42	0.01	0.19	100.00	100.00	0.00	2687.50	3189.03	2392967.00	20.55	1502.53	1377.00
6	1	7	9458.00	9202.00	171.10	0	Spot (Block6, Row7, Column1)	2056.90	2004.50	686.94	0.01	0.33	691.00	712.50	691.00	138.82	0.01	0.19	99.00	99.00	0.00	1313.50	1365.90	1674318.00	9.68	1034.01	1046.50
6	2	7	9770.00	9216.00	175.25	0	Spot (Block6, Row7, Column2)	874.91	806.00	175.35	0.04	0.20	687.00	711.61	687.00	159.19	0.02	0.22	48.00	25.00	0.00	119.00	187.91	751545.00	1.03	769.89	711.00
6	3	7	10059.00	9202.00	220.70	0	Spot (Block6, Row7, Column3)	816.84	782.00	165.36	0.02	0.20	687.00	707.17	687.00	128.83	0.01	0.18	39.00	19.00	0.00	95.00	129.84	1141127.00	0.85	751.97	697.00
6	4	7	10366.00	9215.00	196.40	0	Spot (Block6, Row7, Column4)	852.25	809.00	147.58	0.02	0.17	689.00	719.66	689.00	143.87	0.02	0.20	47.00	20.00	0.00	120.00	163.25	931514.00	0.92	767.68	777.00
6	5	7	10661.00	9208.00	181.15	0	Spot (Block6, Row7, Column5)	1424.19	1382.50	355.78	0.01	0.25	695.00	746.89	695.00	179.91	0.03	0.24	99.00	84.00	0.00	687.50	729.19	1315948.00	3.76	955.75	972.00
6	6	7	10956.00	9209.00	174.15	0	Spot (Block6, Row7, Column6)	7755.33	7596.00	3049.26	0.01	0.39	783.00	812.09	783.00	228.10	0.02	0.28	100.00	100.00	0.00	6813.00	6972.33	6599786.00	30.44	2201.86	2198.00
6	7	7	11250.00	9215.00	151.35	0	Spot (Block6, Row7, Column7)	3986.66	3576.00	1769.58	0.05	0.44	784.00	798.61	784.00	183.92	0.01	0.23	100.00	100.00	0.00	2792.00	3202.66	2499635.00	17.33	1536.92	1315.50
6	8	7	11558.00	9222.00	196.65	0	Spot (Block6, Row7, Column8)	1714.63	1670.50	394.42	0.01	0.23	785.00	805.78	785.00	154.23	0.01	0.19	99.00	97.00	0.00	885.50	929.63	1879234.00	5.89	1099.02	1093.00
6	1	8	9447.00	9511.00	156.50	0	Spot (Block6, Row8, Column1)	1642.99	1473.00	789.93	0.05	0.48	684.00	692.09	684.00	124.55	0.01	0.18	98.00	93.00	0.00	789.00	958.99	1109019.00	7.63	884.77	888.50
6	2	8	9759.00	9504.00	188.80	0	Spot (Block6, Row8, Column2)	1037.36	957.50	295.28	0.03	0.28	681.00	677.98	681.00	117.56	0.00	0.17	82.00	55.00	0.00	276.50	356.36	1039431.00	3.06	790.14	772.00
6	3	8	10050.00	9507.00	150.70	0	Spot (Block6, Row8, Column3)	1968.43	1761.00	852.05	0.05	0.43	689.00	705.25	689.00	136.76	0.01	0.19	100.00	95.00	0.00	1072.00	1279.43	1230266.00	9.24	990.71	964.00
6	4	8	10357.00	9504.00	151.30	0	Spot (Block6, Row8, Column4)	17902.04	16853.50	8847.94	0.03	0.49	691.00	717.70	691.00	146.28	0.02	0.20	100.00	100.00	0.00	16162.50	17211.04	11314089.00	117.48	4013.80	3182.00
6	5	8	10648.00	9514.00	208.05	0	Spot (Block6, Row8, Column5)	804.87	774.00	164.68	0.02	0.20	691.00	736.32	691.00	166.48	0.03	0.23	36.00	13.00	0.00	83.00	113.87	992402.00	0.41	741.43	686.00
6	6	8	10955.00	9510.00	156.70	0	Spot (Block6, Row8, Column6)	6874.89	6385.00	3265.96	0.03	0.48	764.00	797.66	764.00	215.86	0.02	0.27	100.00	100.00	0.00	5621.00	6110.89	4626799.00	28.15	1906.98	1908.00
6	7	8	11257.00	9510.00	156.25	0	Spot (Block6, Row8, Column7)	1844.46	1638.50	657.05	0.05	0.36	781.00	788.73	781.00	166.45	0.00	0.21	97.00	89.00	0.00	857.50	1063.46	1243168.00	6.34	1034.43	1025.00
6	8	8	11548.00	9511.00	138.05	0	Spot (Block6, Row8, Column8)	1409.07	1303.00	542.43	0.03	0.38	793.00	824.58	793.00	160.78	0.02	0.19	94.00	74.00	0.00	510.00	616.07	728489.00	3.64	1133.66	1090.00
7	1	1	13972.00	7424.00	154.65	0	Spot (Block7, Row1, Column1)	30336.36	27142.00	16276.04	0.05	0.54	404.00	427.14	404.00	109.70	0.02	0.26	100.00	100.00	2.13	26738.00	29932.36	19931000.00	272.65	5882.15	4840.00
7	2	1	14256.00	7432.00	149.80	0	Spot (Block7, Row1, Column2)	1159.56	1002.50	488.81	0.06	0.42	396.00	407.10	396.00	80.05	0.01	0.20	100.00	98.00	0.00	606.50	763.56	716609.00	9.40	598.40	529.50
7	3	1	14605.00	7461.00	167.70	0	Spot (Block7, Row1, Column3)	465.53	468.00	70.19	0.00	0.15	391.00	389.24	391.00	46.76	0.00	0.12	55.00	36.00	0.00	77.00	74.53	361719.00	1.63	422.03	399.00
7	4	1	14859.00	7437.00	155.30	0	Spot (Block7, Row1, Column4)	992.75	902.50	407.97	0.04	0.41	391.00	390.09	391.00	45.33	0.00	0.12	99.00	99.00	0.00	511.50	601.75	655218.00	13.29	531.55	506.00
7	5	1	15155.00	7437.00	187.75	0	Spot (Block7, Row1, Column5)	486.80	479.00	84.04	0.01	0.17	390.00	386.47	390.00	46.12	0.00	0.12	64.00	47.00	0.00	89.00	96.80	483878.00	2.18	418.71	410.00
7	6	1	15459.00	7440.00	151.65	0	Spot (Block7, Row1, Column6)	1467.40	1289.50	600.30	0.06	0.41	391.00	388.85	391.00	47.30	0.00	0.12	100.00	100.00	0.00	898.50	1076.40	924464.00	22.80	632.45	592.00
7	7	1	15765.00	7439.00	167.00	0	Spot (Block7, Row1, Column7)	748.73	662.00	285.41	0.05	0.38	396.00	420.87	396.00	201.27	0.03	0.48	60.00	29.00	0.00	266.00	352.73	578771.00	1.63	482.36	483.00
7	8	1	16053.00	7442.00	151.20	0	Spot (Block7, Row1, Column8)	57164.84	65535.00	12319.27	0.06	0.22	414.00	481.42	414.00	261.18	0.07	0.54	100.00	100.00	59.27	65121.00	56750.84	35785480.00	217.03	12117.99	9762.00
7	1	2	13965.00	7728.00	147.00	-50	Spot (Block7, Row2, Column1)	471.56	492.00	57.56	0.02	0.12	395.00	403.61	395.00	80.75	0.01	0.20	61.00	0.00	0.00	97.00	76.56	276337.00	0.84	465.87	484.00
7	2	2	14263.00	7739.00	134.15	0	Spot (Block7, Row2, Column2)	482.48	493.00	68.77	0.01	0.14	393.00	394.43	393.00	51.54	0.00	0.13	67.00	46.00	0.00	100.00	89.48	234004.00	1.71	433.79	414.00
7	3	2	14578.00	7743.00	234.70	0	Spot (Block7, Row2, Column3)	433.77	413.00	58.72	0.02	0.14	388.00	385.56	388.00	47.65	0.00	0.12	33.00	18.00	0.00	25.00	45.77	689266.00	1.01	398.96	398.00
7	4	2	14862.00	7743.00	197.00	0	Spot (Block7, Row2, Column4)	475.36	476.00	65.37	0.00	0.14	390.00	387.22	390.00	42.86	0.00	0.11	64.00	50.00	0.00	86.00	85.36	523850.00	2.06	420.67	408.00
7	5	2	15168.00	7731.00	188.40	0	Spot (Block7, Row2, Column5)	662.73	641.00	129.77	0.01	0.20	389.00	389.11	389.00	58.85	0.00	0.15	98.00	92.00	0.00	252.00	273.73	664723.00	4.65	476.35	479.00
7	6	2	15485.00	7689.00	220.75	0	Spot (Block7, Row2, Column6)	435.17	416.00	59.27	0.02	0.14	394.00	436.65	394.00	171.59	0.04	0.39	3.00	0.00	0.00	22.00	41.17	606624.00	-0.01	409.61	396.00
7	7	2	15761.00	7745.00	208.50	0	Spot (Block7, Row2, Column7)	441.77	419.00	54.55	0.02	0.12	396.00	408.34	396.00	84.65	0.01	0.21	29.00	2.00	0.00	23.00	45.77	545586.00	0.39	413.61	408.00
7	8	2	16090.00	7744.00	246.10	0	Spot (Block7, Row2, Column8)	460.63	461.00	61.74	0.00	0.13	408.00	444.42	408.00	148.97	0.04	0.34	7.00	0.00	0.00	53.00	52.63	807487.00	0.11	424.72	411.00
7	1	3	13963.00	8026.00	177.35	0	Spot (Block7, Row3, Column1)	530.60	506.00	89.13	0.02	0.17	390.00	389.76	390.00	50.15	0.00	0.13	84.00	65.00	0.00	116.00	140.60	467988.00	2.81	431.41	417.00
7	2	3	14273.00	8060.00	216.00	0	Spot (Block7, Row3, Column2)	453.28	448.50	59.01	0.00	0.13	393.00	401.77	393.00	68.16	0.01	0.17	48.00	5.00	0.00	55.50	60.28	604672.00	0.76	418.41	406.00
7	3	3	14534.00	8024.00	135.70	0	Spot (Block7, Row3, Column3)	759.72	533.00	864.66	0.15	1.14	387.00	389.08	387.00	53.72	0.00	0.14	94.00	78.00	0.00	146.00	372.72	376823.00	6.90	530.75	496.00
7	4	3	14864.00	8032.00	148.70	0	Spot (Block7, Row3, Column4)	1881.49	1733.00	738.33	0.04	0.39	387.00	384.29	387.00	49.57	0.00	0.13	100.00	100.00	0.00	1346.00	1494.49	1132655.00	30.20	837.49	748.00
7	5	3	15161.00	8043.00	156.45	0	Spot (Block7, Row3, Column5)	529.35	508.00	86.18	0.02	0.16	388.00	409.81	388.00	161.67	0.02	0.39	41.00	1.00	0.00	120.00	141.35	355724.00	0.74	426.50	410.00
7	6	3	15469.00	8034.00	206.45	0	Spot (Block7, Row3, Column6)	14049.25	11442.00	8349.04	0.09	0.59	405.00	498.76	405.00	249.45	0.09	0.50	100.00	100.00	0.00	11037.00	13644.25	17013636.00	54.32	3579.45	3632.00
7	7	3	15764.00	8039.00	147.00	-50	Spot (Block7, Row3, Column7)	484.98	489.00	73.23	0.00	0.15	401.00	447.17	401.00	180.70	0.05	0.40	11.00	0.00	0.00	88.00	83.98	286623.00	0.21	437.43	408.00
7	8	3	16064.00	8049.00	155.95	0	Spot (Block7, Row3, Column8)	3078.14	2781.00	1346.23	0.04	0.44	403.00	415.75	403.00	61.39	0.01	0.15	100.00	100.00	0.00	2378.00	2675.14	2065429.00	43.37	1169.55	884.00
7	1	4	13961.00	8326.00	147.80	0	Spot (Block7, Row4, Column1)	1843.96	1783.50	790.50	0.01	0.43	388.00	393.20	388.00	67.87	0.01	0.17	100.00	100.00	0.00	1395.50	1455.96	1102686.00	21.37	746.96	687.50
7	2	4	14265.00	8330.00	170.45	0	Spot (Block7, Row4, Column2)	2525.00	2330.00	1079.60	0.03	0.43	396.00	415.23	396.00	81.24	0.02	0.20	100.00	100.00	0.00	1934.00	2129.00	2027572.00	25.97	896.04	869.50
7	3	4	14569.00	8326.00	150.65	0	Spot (Block7, Row4, Column3)	3452.01	3252.00	1533.10	0.03	0.44	395.00	411.47	395.00	86.91	0.02	0.21	100.00	100.00	0.00	2857.00	3057.01	2136795.00	34.99	1102.10	981.50
7	4	4	14845.00	8336.00	198.85	0	Spot (Block7, Row4, Column4)	438.61	420.00	57.71	0.02	0.13	386.00	382.60	386.00	46.67	0.00	0.12	42.00	29.00	0.00	34.00	52.61	489490.00	1.20	402.82	399.00
7	5	4	15163.00	8336.00	147.00	-50	Spot (Block7, Row4, Column5)	613.45	476.00	685.76	0.11	1.12	381.00	375.42	381.00	50.74	0.01	0.14	62.00	44.00	0.00	95.00	232.45	362551.00	4.69	416.61	406.00
7	6	4	15463.00	8334.00	193.25	0	Spot (Block7, Row4, Column6)	843.13	817.00	191.46	0.01	0.23	389.00	416.89	389.00	171.53	0.03	0.41	94.00	69.00	0.00	428.00	454.13	894557.00	2.48	506.77	499.00
7	7	4	15760.00	8345.00	184.65	0	Spot (Block7, Row4, Column7)	482.59	485.00	74.54	0.00	0.15	392.00	395.54	392.00	62.63	0.00	0.16	61.00	22.00	0.00	93.00	90.59	463286.00	1.39	411.29	400.00
7	8	4	16066.00	8344.00	197.70	0	Spot (Block7, Row4, Column8)	458.47	432.00	71.81	0.03	0.16	398.00	404.16	398.00	48.61	0.01	0.12	47.00	23.00	0.00	34.00	60.47	507988.00	1.12	410.66	405.00
7	1	5	13967.00	8637.00	158.25	0	Spot (Block7, Row5, Column1)	1533.11	1261.00	893.33	0.08	0.58	388.00	419.50	388.00	177.55	0.03	0.42	97.00	84.00	0.00	873.00	1145.11	1054780.00	6.27	622.61	542.50
7	2	5	14259.00	8629.00	154.65	0	Spot (Block7, Row5, Column2)	3283.53	3144.50	1281.31	0.02	0.39	398.00	415.69	398.00	97.85	0.02	0.24	100.00	100.00	0.00	2746.50	2885.53	2180267.00	29.31	993.16	894.00
7	3	5	14562.00	8630.00	156.80	0	Spot (Block7, Row5, Column3)	7968.29	6722.50	4370.51	0.07	0.55	392.00	405.35	392.00	101.98	0.01	0.25	100.00	100.00	0.00	6330.50	7576.29	5402503.00	74.16	1632.06	1489.50
7	4	5	14859.00	8632.00	148.30	0	Spot (Block7, Row5, Column4)	1031.29	962.00	340.88	0.03	0.33	380.00	382.11	380.00	83.35	0.00	0.22	100.00	99.00	0.00	582.00	651.29	616713.00	7.79	574.76	535.50
7	5	5	15161.00	8632.00	145.80	0	Spot (Block7, Row5, Column5)	3921.22	3826.00	1864.15	0.01	0.48	370.00	367.54	370.00	53.44	0.00	0.15	100.00	100.00	0.00	3456.00	3551.22	2266468.00	66.50	1258.28	930.50
7	6	5	15484.00	8652.00	198.30	0	Spot (Block7, Row5, Column6)	429.56	413.00	48.63	0.02	0.11	374.00	371.82	374.00	55.89	0.00	0.15	34.00	18.00	0.00	39.00	55.56	478102.00	1.03	415.70	406.00
7	7	5	15762.00	8637.00	177.60	0	Spot (Block7, Row5, Column7)	1749.41	1665.50	635.86	0.02	0.36	387.00	384.70	387.00	58.95	0.00	0.15	100.00	100.00	0.00	1278.50	1362.41	1546479.00	23.15	741.86	718.00
7	8	5	16065.00	8636.00	158.30	0	Spot (Block7, Row5, Column8)	621.40	580.50	161.14	0.03	0.26	390.00	385.92	390.00	48.65	0.00	0.13	91.00	77.00	0.00	190.50	231.40	430007.00	4.84	434.03	415.00
7	1	6	13959.00	8928.00	206.80	0	Spot (Block7, Row6, Column1)	11836.66	9037.50	7608.36	0.12	0.64	388.00	450.96	388.00	237.98	0.07	0.53	100.00	100.00	0.00	8649.50	11448.66	14440721.00	47.84	2863.72	2810.50
7	2	6	14255.00	8927.00	197.95	0	Spot (Block7, Row6, Column2)	1063.48	1021.00	352.51	0.02	0.33	385.00	411.65	385.00	168.58	0.03	0.41	97.00	80.00	0.00	636.00	678.48	1179401.00	3.87	574.34	534.00
7	3	6	14555.00	8927.00	149.30	0	Spot (Block7, Row6, Column3)	1890.91	1710.00	904.59	0.04	0.48	371.00	376.76	371.00	85.16	0.01	0.23	100.00	99.00	0.00	1339.00	1519.91	1155346.00	17.78	680.70	589.00
7	4	6	14862.00	8923.00	187.90	0	Spot (Block7, Row6, Column4)	445.23	442.50	55.44	0.00	0.12	374.00	366.67	374.00	51.03	0.01	0.14	55.00	39.00	0.00	68.50	71.23	443447.00	1.54	388.83	395.00
7	5	6	15163.00	8934.00	144.80	0	Spot (Block7, Row6, Column5)	2052.47	1873.00	1052.42	0.04	0.51	363.00	362.58	363.00	47.99	0.00	0.13	100.00	100.00	0.00	1510.00	1689.47	1171961.00	35.21	748.50	625.00
7	6	6	15470.00	8945.00	221.85	0	Spot (Block7, Row6, Column6)	396.36	396.00	43.07	0.00	0.11	377.00	371.32	377.00	51.80	0.01	0.14	15.00	5.00	0.00	19.00	19.36	558869.00	0.48	364.96	372.00
7	7	6	15762.00	8935.00	176.15	0	Spot (Block7, Row6, Column7)	486.67	485.00	73.68	0.00	0.15	384.00	376.39	384.00	51.13	0.01	0.14	68.00	48.00	0.00	101.00	102.67	422920.00	2.16	411.93	403.00
7	8	6	16080.00	8947.00	170.75	0	Spot (Block7, Row6, Column8)	515.33	498.00	79.57	0.01	0.15	390.00	382.07	390.00	41.23	0.01	0.11	82.00	74.00	0.00	108.00	125.33	419479.00	3.23	432.31	407.00
7	1	7	13960.00	9227.00	167.15	0	Spot (Block7, Row7, Column1)	3072.64	2977.00	1457.20	0.01	0.47	353.00	385.99	353.00	142.99	0.04	0.37	100.00	100.00	0.00	2624.00	2719.64	2381298.00	18.79	888.93	902.50
7	2	7	14255.00	9205.00	236.10	0	Spot (Block7, Row7, Column2)	394.13	392.00	56.10	0.00	0.14	353.00	369.55	353.00	99.54	0.02	0.27	14.00	0.00	0.00	39.00	41.13	632584.00	0.25	363.87	378.50
7	3	7	14561.00	9248.00	233.05	0	Spot (Block7, Row7, Column3)	389.65	390.00	39.38	0.00	0.10	330.00	344.95	330.00	43.81	0.02	0.13	72.00	12.00	0.00	60.00	59.65	607075.00	1.02	363.09	366.00
7	4	7	14842.00	9217.00	215.50	0	Spot (Block7, Row7, Column4)	395.15	388.00	59.22	0.01	0.15	334.00	349.48	334.00	46.36	0.02	0.13	62.00	16.00	0.00	54.00	61.15	520017.00	0.99	368.13	379.00
7	5	7	15147.00	9227.00	220.20	0	Spot (Block7, Row7, Column5)	405.07	396.00	52.37	0.01	0.13	370.00	363.80	370.00	51.52	0.01	0.14	21.00	14.00	0.00	26.00	35.07	564670.00	0.80	381.31	388.00
7	6	7	15458.00	9241.00	187.25	0	Spot (Block7, Row7, Column6)	1309.40	1292.00	427.64	0.01	0.33	393.00	436.91	393.00	221.99	0.05	0.51	97.00	84.00	0.00	899.00	916.40	1294993.00	3.93	667.71	601.00
7	7	7	15741.00	9241.00	163.20	0	Spot (Block7, Row7, Column7)	571.71	565.00	120.34	0.01	0.21	390.00	395.66	390.00	97.56	0.01	0.25	73.00	41.00	0.00	175.00	181.71	421351.00	1.80	441.25	419.00
7	8	7	16066.00	9231.00	188.15	0	Spot (Block7, Row7, Column8)	1126.48	1100.00	245.26	0.01	0.22	391.00	390.05	391.00	43.38	0.00	0.11	100.00	99.00	0.00	709.00	735.48	1125353.00	16.97	602.19	581.00
7	1	8	13952.00	9526.00	147.75	0	Spot (Block7, Row8, Column1)	1024.73	923.00	461.22	0.05	0.45	339.00	355.86	339.00	60.92	0.02	0.17	99.00	99.00	0.00	584.00	685.73	609717.00	10.98	505.47	464.00
7	2	8	14262.00	9551.00	185.15	0	Spot (Block7, Row8, Column2)	395.61	397.00	49.37	0.00	0.12	338.00	348.95	338.00	42.69	0.01	0.12	74.00	14.00	0.00	59.00	57.61	380186.00	1.09	370.32	381.00
7	3	8	14553.00	9538.00	202.35	0	Spot (Block7, Row8, Column3)	418.57	405.00	51.66	0.01	0.12	328.00	344.95	328.00	45.06	0.02	0.13	88.00	32.00	0.00	77.00	90.57	485120.00	1.63	363.37	375.00
7	4	8	14859.00	9532.00	153.15	0	Spot (Block7, Row8, Column4)	5478.01	5139.00	2501.91	0.03	0.46	332.00	348.49	332.00	49.32	0.02	0.14	100.00	100.00	0.00	4807.00	5146.01	3511402.00	104.00	1526.09	1336.00
7	5	8	15121.00	9541.00	194.85	0	Spot (Block7, Row8, Column5)	402.44	397.00	43.91	0.01	0.11	363.00	384.82	363.00	170.22	0.03	0.44	0.00	0.00	0.00	34.00	39.44	432626.00	0.10	389.15	389.00
7	6	8	15458.00	9535.00	200.85	0	Spot (Block7, Row8, Column6)	17899.82	13749.00	12397.46	0.11	0.69	399.00	483.20	399.00	292.94	0.08	0.61	100.00	100.00	0.00	13350.00	17500.82	20459502.00	59.45	3929.13	3845.00
7	7	8	15760.00	9533.00	153.05	0	Spot (Block7, Row8, Column7)	878.89	807.00	286.14	0.04	0.33	393.00	428.36	393.00	203.45	0.04	0.47	86.00	51.00	0.00	414.00	485.89	566885.00	2.21	509.58	500.50
7	8	8	16047.00	9538.00	148.75	0	Spot (Block7, Row8, Column8)	1014.85	970.00	374.57	0.02	0.37	392.00	393.73	392.00	49.21	0.00	0.12	100.00	99.00	0.00	578.00	622.85	614999.00	12.62	551.49	498.00
8	1	1	18472.00	7448.00	154.60	0	Spot (Block8, Row1, Column1)	29265.82	26180.00	15297.05	0.05	0.52	732.00	775.06	732.00	174.23	0.02	0.22	100.00	100.00	1.22	25448.00	28533.82	19139852.00	163.52	6971.31	5039.00
8	2	1	18768.00	7450.00	161.90	0	Spot (Block8, Row1, Column2)	1064.89	1034.00	188.33	0.01	0.18	707.00	755.02	707.00	139.46	0.03	0.18	88.00	60.00	0.00	327.00	357.89	772043.00	2.22	827.00	805.00
8	3	1	19070.00	7474.00	200.45	0	Spot (Block8, Row1, Column3)	859.25	819.00	125.21	0.02	0.15	697.00	726.46	697.00	97.57	0.02	0.13	65.00	41.00	0.00	122.00	162.25	973535.00	1.36	771.46	770.00
8	4	1	19349.00	7456.00	186.00	0	Spot (Block8, Row1, Column4)	939.26	901.00	156.25	0.02	0.17	705.00	736.96	705.00	92.84	0.02	0.13	86.00	55.00	0.00	196.00	234.26	912958.00	2.18	791.47	781.50
8	5	1	19650.00	7463.00	175.25	0	Spot (Block8, Row1, Column5)	900.20	887.00	126.48	0.01	0.14	707.00	740.77	707.00	93.67	0.02	0.13	72.00	44.00	0.00	180.00	193.20	775069.00	1.70	813.57	795.00
8	6	1	19958.00	7463.00	192.55	0	Spot (Block8, Row1, Column6)	944.18	915.00	159.09	0.01	0.17	708.00	741.35	708.00	94.12	0.02	0.13	74.00	55.00	0.00	207.00	236.18	984777.00	2.15	799.67	785.50
8	7	1	20263.00	7464.00	175.90	0	Spot (Block8, Row1, Column7)	953.14	903.50	176.39	0.02	0.19	705.00	754.28	705.00	229.39	0.03	0.30	46.00	8.00	0.00	198.50	248.14	821605.00	0.87	817.72	804.00
8	8	1	20556.00	7466.00	151.15	0	Spot (Block8, Row1, Column8)	57518.99	65535.00	11911.22	0.06	0.21	726.00	796.03	726.00	287.86	0.04	0.36	100.00	100.00	60.45	64809.00	56792.99	36064700.00	197.05	13576.79	11516.50
8	1	2	18468.00	7752.00	221.95	0	Spot (Block8, Row2, Column1)	835.14	796.00	138.05	0.02	0.17	703.00	746.31	703.00	136.86	0.03	0.18	42.00	19.00	0.00	93.00	132.14	1174206.00	0.65	765.03	783.00
8	2	2	18750.00	7750.00	195.40	0	Spot (Block8, Row2, Column2)	820.34	789.00	127.19	0.02	0.16	700.00	733.03	700.00	106.76	0.02	0.15	40.00	23.00	0.00	89.00	120.34	890888.00	0.82	757.57	762.50
8	3	2	19058.00	7755.00	211.25	0	Spot (Block8, Row2, Column3)	872.76	863.00	130.10	0.00	0.15	698.00	727.03	698.00	97.03	0.02	0.13	62.00	37.00	0.00	165.00	174.76	1107534.00	1.50	793.72	795.00
8	4	2	19366.00	7764.00	179.25	0	Spot (Block8, Row2, Column4)	882.36	888.00	123.43	0.00	0.14	702.00	730.02	702.00	94.11	0.02	0.13	70.00	48.00	0.00	186.00	180.36	794120.00	1.62	836.09	815.50
8	5	2	19670.00	7761.00	192.35	0	Spot (Block8, Row2, Column5)	1158.90	1124.50	196.94	0.01	0.17	704.00	732.26	704.00	93.42	0.02	0.13	99.00	92.00	0.00	420.50	454.90	1209888.00	4.57	867.96	862.50
8	6	2	19952.00	7748.00	193.70	0	Spot (Block8, Row2, Column6)	866.74	882.00	123.54	0.01	0.14	705.00	735.25	705.00	96.29	0.02	0.13	59.00	41.00	0.00	177.00	161.74	917012.00	1.37	775.98	775.00
8	7	2	20264.00	7750.00	186.50	0	Spot (Block8, Row2, Column7)	828.98	802.00	94.64	0.01	0.11	703.00	728.30	703.00	86.62	0.02	0.12	61.00	35.00	0.00	99.00	125.98	811574.00	1.16	782.41	790.00
8	8	2	20571.00	7767.00	236.85	0	Spot (Block8, Row2, Column8)	805.67	794.00	96.16	0.01	0.12	715.00	768.07	715.00	221.88	0.03	0.29	8.00	0.00	0.00	79.00	90.67	1303579.00	0.17	746.48	711.50
8	1	3	18469.00	8043.00	203.55	0	Spot (Block8, Row3, Column1)	903.17	887.00	170.01	0.01	0.19	697.00	730.45	697.00	105.36	0.02	0.14	60.00	41.00	0.00	190.00	206.17	1060317.00	1.64	782.54	779.00
8	2	3	18768.00	8067.00	196.45	0	Spot (Block8, Row3, Column2)	874.96	877.00	137.79	0.00	0.16	695.00	728.82	695.00	105.07	0.02	0.14	62.00	35.00	0.00	182.00	179.96	956331.00	1.39	774.39	779.00
8	3	3	19048.00	8048.00	186.60	0	Spot (Block8, Row3, Column3)	983.99	971.00	180.73	0.01	0.18	697.00	729.07	697.00	97.97	0.02	0.13	82.00	63.00	0.00	274.00	286.99	961357.00	2.60	823.12	792.00
8	4	3	19365.00	8053.00	183.15	0	Spot (Block8, Row3, Column4)	1042.12	1008.00	209.61	0.01	0.20	699.00	727.58	699.00	92.52	0.02	0.13	91.00	76.00	0.00	309.00	343.12	975427.00	3.40	817.73	802.00
8	5	3	19662.00	8063.00	201.00	0	Spot (Block8, Row3, Column5)	897.71	881.50	150.82	0.01	0.17	703.00	731.43	703.00	100.43	0.02	0.14	62.00	41.00	0.00	178.50	194.71	1030576.00	1.66	753.72	763.00
8	6	3	19966.00	8058.00	187.75	0	Spot (Block8, Row3, Column6)	2562.48	2465.00	924.72	0.02	0.36	707.00	742.18	707.00	105.12	0.02	0.14	100.00	100.00	0.00	1758.00	1855.48	2554796.00	17.32	1253.91	1241.00
8	7	3	20274.00	8061.00	188.00	0	Spot (Block8, Row3, Column7)	862.02	880.00	123.15	0.01	0.14	711.00	748.38	711.00	99.41	0.02	0.13	54.00	39.00	0.00	169.00	151.02	855989.00	1.14	796.26	791.00
8	8	3	20565.00	8066.00	159.40	0	Spot (Block8, Row3, Column8)	3268.71	3015.50	1223.58	0.04	0.37	737.00	760.85	737.00	112.73	0.01	0.15	100.00	100.00	0.00	2278.50	2531.71	2281559.00	22.25	1435.67	1261.00
8	1	4	18471.00	8351.00	164.25	0	Spot (Block8, Row4, Column1)	1050.93	1016.00	196.67	0.01	0.19	703.00	737.39	703.00	105.20	0.02	0.14	93.00	69.00	0.00	313.00	347.93	787144.00	2.98	857.36	827.00
8	2	4	18761.00	8357.00	210.85	0	Spot (Block8, Row4, Column2)	1021.72	996.00	194.98	0.01	0.19	697.00	738.72	697.00	109.70	0.03	0.15	86.00	62.00	0.00	299.00	324.72	1299630.00	2.58	825.61	800.50
8	3	4	19066.00	8355.00	152.90	0	Spot (Block8, Row4, Column3)	1903.95	1876.00	506.24	0.01	0.27	703.00	734.88	703.00	99.02	0.02	0.13	100.00	100.00	0.00	1173.00	1200.95	1224240.00	11.81	1027.09	996.00
8	4	4	19348.00	8356.00	216.45	0	Spot (Block8, Row4, Column4)	867.38	869.00	101.85	0.00	0.12	699.00	719.45	699.00	87.24	0.01	0.12	77.00	48.00	0.00	170.00	168.38	1159690.00	1.70	769.63	771.00
8	5	4	19641.00	8365.00	180.20	0	Spot (Block8, Row4, Column5)	916.90	895.00	177.99	0.01	0.19	700.00	725.61	700.00	92.12	0.02	0.13	75.00	56.00	0.00	195.00	216.90	834378.00	2.08	787.32	781.00
8	6	4	19960.00	8352.00	197.75	0	Spot (Block8, Row4, Column6)	1221.75	1195.00	212.61	0.01	0.17	701.00	731.04	701.00	128.24	0.02	0.18	98.00	92.00	0.00	494.00	520.75	1351258.00	3.83	876.56	886.00
8	7	4	20254.00	8358.00	207.10	0	Spot (Block8, Row4, Column7)	880.71	879.00	121.01	0.00	0.14	708.00	754.99	708.00	169.36	0.03	0.22	51.00	8.00	0.00	171.00	172.71	1075347.00	0.74	776.60	759.00
8	8	4	20574.00	8351.00	185.80	0	Spot (Block8, Row4, Column8)	861.72	823.50	110.87	0.02	0.13	772.00	763.48	772.00	85.63	0.00	0.11	48.00	21.00	0.00	51.50	89.72	837595.00	1.15	800.64	789.00
8	1	5	18466.00	8653.00	155.95	0	Spot (Block8, Row5, Column1)	1314.61	1266.00	274.30	0.02	0.21	704.00	742.01	704.00	115.66	0.02	0.16	99.00	97.00	0.00	562.00	610.61	878162.00	4.95	898.51	889.00
8	2	5	18763.00	8651.00	153.55	0	Spot (Block8, Row5, Column2)	4031.61	4003.00	1339.62	0.00	0.33	713.00	760.43	713.00	133.53	0.03	0.18	100.00	100.00	0.00	3290.00	3318.61	2592328.00	24.50	1607.51	1433.00
8	3	5	19061.00	8658.00	170.25	0	Spot (Block8, Row5, Column3)	1578.84	1512.00	434.07	0.02	0.27	705.00	744.46	705.00	106.67	0.02	0.14	100.00	99.00	0.00	807.00	873.84	1275700.00	7.82	955.15	946.00
8	4	5	19361.00	8652.00	188.70	0	Spot (Block8, Row5, Column4)	907.48	895.00	121.79	0.01	0.13	696.00	720.84	696.00	96.39	0.02	0.13	83.00	56.00	0.00	199.00	211.48	912017.00	1.94	791.45	784.00
8	5	5	19670.00	8655.00	148.65	0	Spot (Block8, Row5, Column5)	2045.99	1994.00	653.84	0.01	0.32	695.00	714.53	695.00	90.07	0.01	0.13	100.00	100.00	0.00	1299.00	1350.99	1229642.00	14.78	1054.57	1001.00
8	6	5	19970.00	8658.00	173.50	0	Spot (Block8, Row5, Column6)	842.48	807.00	94.77	0.02	0.11	699.00	737.39	699.00	168.61	0.02	0.23	39.00	3.00	0.00	108.00	143.48	708526.00	0.62	775.89	788.00
8	7	5	20267.00	8662.00	183.10	0	Spot (Block8, Row5, Column7)	9024.54	8503.50	4564.64	0.03	0.51	725.00	785.46	725.00	211.38	0.03	0.27	100.00	100.00	0.00	7778.50	8299.54	8483066.00	38.98	2633.15	2612.50
8	8	5	20555.00	8655.00	169.80	0	Spot (Block8, Row5, Column8)	947.38	919.00	113.32	0.01	0.12	730.00	767.95	730.00	144.72	0.02	0.19	74.00	22.00	0.00	189.00	217.38	759799.00	1.24	825.83	808.50
8	1	6	18462.00	8949.00	188.70	0	Spot (Block8, Row6, Column1)	2296.41	2136.50	890.27	0.03	0.39	702.00	746.89	702.00	144.85	0.03	0.19	100.00	99.00	0.00	1434.50	1594.41	2301005.00	10.70	1153.78	1142.00
8	2	6	18762.00	8950.00	195.40	0	Spot (Block8, Row6, Column2)	5247.94	5168.50	2055.96	0.01	0.39	720.00	773.22	720.00	166.68	0.03	0.22	100.00	100.00	0.00	4448.50	4527.94	5667773.00	26.85	1886.25	1867.00
8	3	6	19052.00	8953.00	172.80	0	Spot (Block8, Row6, Column3)	1112.42	1048.00	249.33	0.03	0.22	701.00	737.86	701.00	127.21	0.02	0.17	96.00	67.00	0.00	347.00	411.42	927760.00	2.94	839.39	823.50
8	4	6	19376.00	8958.00	166.15	0	Spot (Block8, Row6, Column4)	918.54	893.00	126.87	0.01	0.14	695.00	713.63	695.00	90.25	0.01	0.13	85.00	63.00	0.00	198.00	223.54	702686.00	2.27	811.17	796.00
8	5	6	19662.00	8951.00	146.15	0	Spot (Block8, Row6, Column5)	1408.11	1358.00	319.79	0.02	0.23	696.00	716.44	696.00	92.18	0.01	0.13	100.00	99.00	0.00	662.00	712.11	819518.00	7.50	961.82	937.00
8	6	6	19961.00	8964.00	209.25	0	Spot (Block8, Row6, Column6)	786.48	790.00	96.15	0.00	0.12	702.00	739.39	702.00	136.17	0.02	0.18	22.00	3.00	0.00	88.00	84.48	979169.00	0.35	734.19	705.50
8	7	6	20253.00	8966.00	182.30	0	Spot (Block8, Row6, Column7)	867.76	876.00	107.98	0.00	0.12	704.00	745.01	704.00	145.45	0.02	0.20	53.00	15.00	0.00	172.00	163.76	808751.00	0.84	771.66	777.00
8	8	6	20582.00	8980.00	165.55	0	Spot (Block8, Row6, Column8)	880.92	886.00	116.86	0.00	0.13	702.00	727.44	702.00	82.79	0.02	0.11	80.00	54.00	0.00	184.00	178.92	673023.00	1.85	797.35	799.50
8	1	7	18456.00	9253.00	191.90	0	Spot (Block8, Row7, Column1)	1093.49	1062.00	239.05	0.01	0.22	689.00	713.17	689.00	116.84	0.01	0.16	91.00	71.00	0.00	373.00	404.49	1135046.00	3.26	852.78	811.00
8	2	7	18760.00	9236.00	221.25	0	Spot (Block8, Row7, Column2)	795.59	783.00	129.86	0.01	0.16	690.00	716.12	690.00	143.76	0.02	0.20	31.00	10.00	0.00	93.00	105.59	1115412.00	0.55	735.91	683.00
8	3	7	19054.00	9252.00	205.70	0	Spot (Block8, Row7, Column3)	808.81	799.00	113.73	0.01	0.14	694.00	704.68	694.00	98.68	0.01	0.14	55.00	26.00	0.00	105.00	114.81	972187.00	1.06	760.23	787.00
8	4	7	19360.00	9254.00	198.55	0	Spot (Block8, Row7, Column4)	813.50	779.00	128.46	0.02	0.16	698.00	718.14	698.00	97.88	0.01	0.14	40.00	31.00	0.00	81.00	115.50	902985.00	0.97	766.28	774.50
8	5	7	19669.00	9266.00	181.40	0	Spot (Block8, Row7, Column5)	808.20	794.00	104.56	0.01	0.13	703.00	736.61	703.00	130.02	0.02	0.18	30.00	8.00	0.00	91.00	105.20	745156.00	0.55	772.59	778.00
8	6	7	19959.00	9258.00	178.35	0	Spot (Block8, Row7, Column6)	6519.52	6471.00	2537.01	0.00	0.39	712.00	774.77	712.00	189.13	0.04	0.24	100.00	100.00	0.00	5759.00	5807.52	5808892.00	30.37	1980.34	1948.50
8	7	7	20234.00	9269.00	228.10	0	Spot (Block8, Row7, Column7)	835.76	815.00	112.90	0.01	0.14	700.00	738.41	700.00	147.54	0.02	0.20	45.00	9.00	0.00	115.00	135.76	1240275.00	0.66	743.45	722.00
8	8	7	20556.00	9260.00	198.85	0	Spot (Block8, Row7, Column8)	1397.49	1364.00	262.27	0.01	0.19	695.00	709.19	695.00	84.75	0.01	0.12	99.00	99.00	0.00	669.00	702.49	1562393.00	8.12	919.24	921.00
8	1	8	18452.00	9558.00	157.35	0	Spot (Block8, Row8, Column1)	1560.39	1433.50	523.10	0.04	0.34	690.00	711.52	690.00	113.28	0.01	0.16	99.00	97.00	0.00	743.50	870.39	1067309.00	7.49	932.17	924.50
8	2	8	18742.00	9548.00	204.90	0	Spot (Block8, Row8, Column2)	813.48	789.00	132.69	0.01	0.16	688.00	704.91	688.00	107.42	0.01	0.15	46.00	32.00	0.00	101.00	125.48	968849.00	1.01	731.97	705.50
8	3	8	19044.00	9560.00	197.10	0	Spot (Block8, Row8, Column3)	861.56	816.00	118.29	0.02	0.14	696.00	715.91	696.00	110.95	0.01	0.15	52.00	24.00	0.00	120.00	165.56	946849.00	1.31	786.00	799.00
8	4	8	19355.00	9551.00	150.75	0	Spot (Block8, Row8, Column4)	7770.38	7425.50	3345.96	0.02	0.43	697.00	721.92	697.00	112.95	0.02	0.16	100.00	100.00	0.00	6728.50	7073.38	4833178.00	62.41	2235.83	1808.50
8	5	8	19643.00	9565.00	214.95	0	Spot (Block8, Row8, Column5)	814.54	804.00	123.46	0.01	0.15	695.00	725.94	695.00	126.61	0.02	0.17	38.00	11.00	0.00	109.00	119.54	1078450.00	0.70	748.19	706.00
8	6	8	19959.00	9556.00	166.05	0	Spot (Block8, Row8, Column6)	5237.83	4829.00	2398.86	0.04	0.46	701.00	748.81	701.00	164.42	0.03	0.22	100.00	100.00	0.00	4128.00	4536.83	4017412.00	27.30	1606.37	1599.50
8	7	8	20244.00	9561.00	210.10	0	Spot (Block8, Row8, Column7)	815.76	791.00	121.63	0.01	0.15	695.00	705.69	695.00	116.17	0.01	0.16	37.00	15.00	0.00	96.00	120.76	1027042.00	0.95	738.41	702.00
8	8	8	20547.00	9562.00	162.15	0	Spot (Block8, Row8, Column8)	1142.91	1105.00	273.56	0.01	0.24	679.00	666.53	679.00	81.67	0.01	0.12	97.00	94.00	0.00	426.00	463.91	836612.00	5.83	799.35	820.00
9	1	1	4945.00	11876.00	149.30	0	Spot (Block9, Row1, Column1)	36752.63	35239.00	17740.72	0.02	0.48	1009.00	1067.90	1009.00	226.83	0.02	0.21	100.00	100.00	8.03	34230.00	35743.63	22419156.00	157.32	8459.73	6686.00
9	2	1	5241.00	11881.00	144.80	0	Spot (Block9, Row1, Column2)	4775.92	4667.50	1973.72	0.01	0.41	1000.00	1034.76	1000.00	180.91	0.01	0.17	100.00	100.00	0.00	3667.50	3775.92	2722272.00	20.68	1803.76	1703.00
9	3	1	5547.00	11882.00	152.80	0	Spot (Block9, Row1, Column3)	1896.92	1773.00	560.46	0.03	0.30	992.00	1005.31	992.00	159.82	0.01	0.16	98.00	87.00	0.00	781.00	904.92	1214029.00	5.58	1267.74	1266.00
9	4	1	5832.00	11887.00	142.60	0	Spot (Block9, Row1, Column4)	4100.18	3967.50	1553.79	0.01	0.38	1003.00	1039.88	1003.00	167.25	0.02	0.16	100.00	100.00	0.00	2964.50	3097.18	2255100.00	18.30	1786.77	1727.00
9	5	1	6143.00	11889.00	146.90	0	Spot (Block9, Row1, Column5)	4385.99	3845.00	2177.43	0.06	0.50	1077.00	1078.26	1077.00	186.30	0.00	0.17	100.00	99.00	0.00	2768.00	3308.99	2570192.00	17.76	1731.96	1717.00
9	6	1	6439.00	11887.00	145.20	0	Spot (Block9, Row1, Column6)	5525.48	4766.50	2731.77	0.06	0.49	1091.00	1122.76	1091.00	208.93	0.01	0.19	100.00	99.00	0.00	3675.50	4434.48	3171627.00	21.07	2127.77	1950.50
9	7	1	6738.00	11893.00	144.35	0	Spot (Block9, Row1, Column7)	13434.70	13021.00	6275.26	0.01	0.47	1183.00	1217.37	1183.00	325.41	0.01	0.27	100.00	100.00	0.00	11838.00	12251.70	7590607.00	37.54	4024.25	3469.00
9	8	1	7031.00	11895.00	148.20	0	Spot (Block9, Row1, Column8)	60107.27	65535.00	9579.23	0.04	0.16	1207.00	1289.60	1207.00	393.32	0.03	0.30	100.00	100.00	68.33	64328.00	58900.27	36064660.00	149.54	15186.17	11877.00
9	1	2	4931.00	12185.00	218.65	0	Spot (Block9, Row2, Column1)	1190.52	1182.00	171.11	0.00	0.14	1026.00	1064.06	1026.00	179.99	0.02	0.17	42.00	16.00	0.00	156.00	164.52	1626256.00	0.70	1113.97	1090.50
9	2	2	5237.00	12184.00	131.55	0	Spot (Block9, Row2, Column2)	2710.19	2542.00	712.50	0.03	0.26	999.00	1028.52	999.00	161.39	0.01	0.16	100.00	100.00	0.00	1543.00	1711.19	1257526.00	10.42	1529.11	1542.50
9	3	2	5538.00	12184.00	196.40	0	Spot (Block9, Row2, Column3)	1293.97	1268.00	238.47	0.01	0.18	997.00	1016.83	997.00	169.17	0.01	0.17	64.00	37.00	0.00	271.00	296.97	1415608.00	1.64	1119.78	1103.00
9	4	2	5842.00	12190.00	189.10	0	Spot (Block9, Row2, Column4)	1965.74	1914.00	482.14	0.01	0.25	1004.00	1042.68	1004.00	175.60	0.02	0.17	99.00	91.00	0.00	910.00	961.74	1973606.00	5.26	1327.67	1311.00
9	5	2	6141.00	12186.00	163.15	0	Spot (Block9, Row2, Column5)	5270.34	5124.00	1951.54	0.01	0.37	1017.00	1066.53	1017.00	185.27	0.02	0.17	100.00	100.00	0.00	4107.00	4253.34	3873703.00	22.69	2044.47	1885.50
9	6	2	6437.00	12193.00	168.05	0	Spot (Block9, Row2, Column6)	1990.52	1951.00	551.88	0.01	0.28	1099.00	1135.17	1099.00	229.97	0.01	0.20	91.00	77.00	0.00	852.00	891.52	1572509.00	3.72	1310.84	1290.50
9	7	2	6734.00	12185.00	206.10	0	Spot (Block9, Row2, Column7)	1672.64	1634.00	370.68	0.01	0.22	1174.00	1190.43	1174.00	219.73	0.01	0.18	75.00	53.00	0.00	460.00	498.64	2022223.00	2.19	1333.84	1310.00
9	8	2	7042.00	12188.00	221.95	0	Spot (Block9, Row2, Column8)	1407.56	1387.50	244.54	0.01	0.17	1191.00	1254.19	1191.00	337.54	0.02	0.27	34.00	1.00	0.00	196.50	216.56	1984656.00	0.45	1290.29	1287.00
9	1	3	4941.00	12480.00	145.30	0	Spot (Block9, Row3, Column1)	5416.45	5029.50	2442.49	0.03	0.45	1017.00	1057.10	1017.00	156.85	0.02	0.15	100.00	100.00	0.00	4012.50	4399.45	3119876.00	27.79	2008.45	1825.00
9	2	3	5245.00	12483.00	167.30	0	Spot (Block9, Row3, Column2)	1539.50	1497.00	291.33	0.01	0.19	1056.00	1073.02	1056.00	189.01	0.01	0.18	83.00	58.00	0.00	441.00	483.50	1190032.00	2.47	1194.32	1191.00
9	3	3	5528.00	12486.00	144.75	0	Spot (Block9, Row3, Column3)	11682.54	9539.00	9537.19	0.09	0.82	1065.00	1083.80	1065.00	206.60	0.01	0.19	100.00	100.00	1.40	8474.00	10617.54	6670733.00	51.30	3483.10	2114.50
9	4	3	5839.00	12486.00	146.45	0	Spot (Block9, Row3, Column4)	6941.78	6137.00	3520.20	0.05	0.51	1060.00	1081.01	1060.00	197.92	0.01	0.18	100.00	100.00	0.00	5077.00	5881.78	4047057.00	29.61	2313.34	2076.00
9	5	3	6142.00	12484.00	143.30	0	Spot (Block9, Row3, Column5)	7989.69	5500.50	9597.89	0.16	1.20	1087.00	1111.71	1087.00	244.48	0.01	0.22	100.00	99.00	1.79	4413.50	6902.69	4458245.00	28.13	2372.99	1907.50
9	6	3	6443.00	12487.00	214.95	0	Spot (Block9, Row3, Column6)	8510.87	6666.50	4764.96	0.11	0.56	1124.00	1189.64	1124.00	282.60	0.02	0.24	100.00	100.00	0.00	5542.50	7386.87	11200303.00	25.91	3301.84	3252.00
9	7	3	6739.00	12490.00	147.60	0	Spot (Block9, Row3, Column7)	2973.33	2617.00	1153.22	0.06	0.39	1183.50	1206.16	1183.50	239.64	0.01	0.20	99.00	92.00	0.00	1433.50	1789.83	1763184.00	7.37	1644.89	1532.00
9	8	3	7036.00	12504.00	167.70	0	Spot (Block9, Row3, Column8)	2054.91	1994.50	461.00	0.01	0.22	1200.00	1234.73	1200.00	221.29	0.01	0.18	95.00	79.00	0.00	794.50	854.91	1602828.00	3.71	1500.73	1450.00
9	1	4	4937.00	12773.00	144.55	0	Spot (Block9, Row4, Column1)	6232.96	5386.00	3347.62	0.06	0.54	1069.00	1078.47	1069.00	177.87	0.00	0.16	100.00	100.00	0.00	4317.00	5163.96	3515388.00	28.98	2196.14	1864.00
9	2	4	5238.00	12779.00	185.90	0	Spot (Block9, Row4, Column2)	4416.10	4128.00	1934.12	0.03	0.44	1079.00	1100.03	1079.00	227.04	0.01	0.21	100.00	100.00	0.00	3049.00	3337.10	4296866.00	14.61	1951.25	1897.00
9	3	4	5539.00	12782.00	144.05	0	Spot (Block9, Row4, Column3)	41163.47	41159.00	21089.99	0.00	0.51	1094.00	1143.14	1094.00	287.05	0.02	0.25	100.00	100.00	28.60	40065.00	40069.47	23175128.00	139.42	9217.07	6432.00
9	4	4	5822.00	12781.00	220.00	0	Spot (Block9, Row4, Column4)	1251.50	1216.00	209.32	0.01	0.17	1082.00	1089.95	1082.00	200.02	0.00	0.18	45.00	12.00	0.00	134.00	169.50	1737085.00	0.81	1146.87	1114.50
9	5	4	6125.00	12785.00	139.35	0	Spot (Block9, Row4, Column5)	3915.56	2988.00	3772.79	0.12	0.96	1088.00	1111.26	1088.00	228.72	0.01	0.21	100.00	99.00	0.00	1900.00	2827.56	2043924.00	12.26	1944.96	1744.50
9	6	4	6440.00	12787.00	169.60	0	Spot (Block9, Row4, Column6)	7122.27	6870.00	2802.57	0.02	0.39	1089.00	1139.73	1089.00	240.17	0.02	0.21	100.00	100.00	0.00	5781.00	6033.27	5683571.00	24.91	2683.89	2462.50
9	7	4	6730.00	12791.00	149.40	0	Spot (Block9, Row4, Column7)	2876.24	2548.00	1194.02	0.05	0.42	1148.50	1165.53	1148.50	213.04	0.01	0.18	98.00	91.00	0.00	1399.50	1727.74	1757380.00	8.03	1566.40	1546.00
9	8	4	7040.00	12804.00	168.70	0	Spot (Block9, Row4, Column8)	1946.92	1916.00	425.56	0.01	0.22	1199.00	1226.46	1199.00	219.85	0.01	0.18	89.00	76.00	0.00	717.00	747.92	1536123.00	3.28	1404.99	1412.00
9	1	5	4938.00	13082.00	139.65	0	Spot (Block9, Row5, Column1)	11679.90	10500.00	6291.57	0.05	0.54	1076.00	1092.20	1076.00	208.58	0.01	0.19	100.00	100.00	0.00	9424.00	10603.90	6178667.00	50.76	3659.48	3040.00
9	2	5	5235.00	13077.00	167.85	0	Spot (Block9, Row5, Column2)	1768.04	1725.00	389.92	0.01	0.22	1085.00	1116.23	1085.00	257.21	0.01	0.23	88.00	62.00	0.00	640.00	683.04	1382610.00	2.53	1244.69	1222.00
9	3	5	5535.00	13082.00	154.30	0	Spot (Block9, Row5, Column3)	15149.47	13089.00	7749.43	0.06	0.51	1097.00	1168.41	1097.00	324.80	0.03	0.28	100.00	100.00	0.00	11992.00	14052.47	9892602.00	43.05	3416.72	3233.00
9	4	5	5830.00	13083.00	149.70	0	Spot (Block9, Row5, Column4)	2843.72	2534.50	1115.81	0.05	0.39	1090.00	1141.85	1090.00	283.03	0.02	0.25	99.00	89.00	0.00	1444.50	1753.72	1746046.00	6.01	1470.35	1473.00
9	5	5	6134.00	13088.00	142.80	0	Spot (Block9, Row5, Column5)	45040.27	48883.00	20506.03	0.04	0.46	1098.00	1151.06	1098.00	243.91	0.02	0.21	100.00	100.00	37.84	47785.00	43942.27	24997472.00	179.94	9147.81	7107.00
9	6	5	6436.00	13086.00	146.45	0	Spot (Block9, Row5, Column6)	2349.62	2242.50	635.21	0.02	0.27	1092.00	1137.12	1092.00	203.86	0.02	0.18	99.00	95.00	0.00	1150.50	1257.62	1372177.00	5.95	1495.95	1503.00
9	7	5	6736.00	13095.00	186.35	0	Spot (Block9, Row5, Column7)	2870.07	2702.00	1006.95	0.03	0.35	1154.00	1171.48	1154.00	212.46	0.01	0.18	99.00	93.00	0.00	1548.00	1716.07	2801193.00	7.99	1730.90	1645.50
9	8	5	7034.00	13088.00	146.80	0	Spot (Block9, Row5, Column8)	4707.47	4116.50	2420.23	0.06	0.51	1189.00	1213.84	1189.00	218.56	0.01	0.18	99.00	97.00	0.00	2927.50	3518.47	2767990.00	15.98	1848.26	1827.00
9	1	6	4933.00	13380.00	211.70	0	Spot (Block9, Row6, Column1)	7073.68	5409.50	4063.47	0.12	0.57	1090.50	1127.03	1090.50	266.83	0.01	0.24	100.00	100.00	0.00	4319.00	5983.18	9040157.00	22.29	2809.36	2784.50
9	2	6	5238.00	13380.00	204.55	0	Spot (Block9, Row6, Column2)	1859.28	1814.00	412.05	0.01	0.22	1078.00	1093.16	1078.00	206.27	0.01	0.19	95.00	81.00	0.00	736.00	781.28	2206963.00	3.71	1363.56	1355.00
9	3	6	5523.00	13381.00	144.60	0	Spot (Block9, Row6, Column3)	10342.82	9107.00	5890.87	0.06	0.57	1092.00	1139.08	1092.00	267.99	0.02	0.24	100.00	100.00	0.00	8015.00	9250.82	5885064.00	34.34	2926.36	2511.00
9	4	6	5830.00	13385.00	153.90	0	Spot (Block9, Row6, Column4)	1951.17	1799.50	517.74	0.04	0.27	1090.00	1127.79	1090.00	223.36	0.01	0.20	94.00	81.00	0.00	709.50	861.17	1287775.00	3.69	1321.17	1312.00
9	5	6	6134.00	13385.00	141.05	0	Spot (Block9, Row6, Column5)	36298.11	34678.00	19152.77	0.02	0.53	1100.00	1155.30	1100.00	248.61	0.02	0.22	100.00	100.00	10.93	33578.00	35198.11	19601020.00	141.35	7861.38	6145.50
9	6	6	6432.00	13383.00	191.90	0	Spot (Block9, Row6, Column6)	1491.75	1405.00	333.52	0.03	0.22	1093.00	1135.11	1093.00	206.92	0.02	0.18	63.00	40.00	0.00	312.00	398.75	1545450.00	1.72	1256.28	1204.50
9	7	6	6736.00	13390.00	145.05	0	Spot (Block9, Row6, Column7)	5370.34	4965.00	2536.05	0.03	0.47	1158.00	1175.71	1158.00	216.53	0.01	0.18	100.00	100.00	0.00	3807.00	4212.34	3077206.00	19.37	2092.86	1994.50
9	8	6	7044.00	13394.00	145.05	0	Spot (Block9, Row6, Column8)	5512.51	5002.00	2807.82	0.04	0.51	1194.00	1229.19	1194.00	217.42	0.01	0.18	100.00	99.00	0.00	3808.00	4318.51	3169694.00	19.70	2157.57	1905.00
9	1	7	4932.00	13677.00	172.60	0	Spot (Block9, Row7, Column1)	6230.54	5668.00	3136.60	0.04	0.50	1092.00	1127.84	1092.00	258.09	0.01	0.23	100.00	100.00	0.00	4576.00	5138.54	5121505.00	19.77	2260.95	2276.00
9	2	7	5237.00	13668.00	199.00	0	Spot (Block9, Row7, Column2)	1253.36	1200.50	205.38	0.02	0.16	1078.00	1097.54	1078.00	203.84	0.01	0.19	45.00	16.00	0.00	122.50	175.36	1413789.00	0.76	1150.54	1095.00
9	3	7	5522.00	13675.00	230.75	0	Spot (Block9, Row7, Column3)	1230.97	1197.00	196.26	0.01	0.16	1079.00	1093.53	1079.00	178.31	0.01	0.16	42.00	19.00	0.00	118.00	151.97	1885848.00	0.77	1133.73	1092.00
9	4	7	5838.00	13691.00	202.85	0	Spot (Block9, Row7, Column4)	1291.71	1279.00	198.34	0.00	0.15	1086.00	1108.94	1086.00	185.33	0.01	0.17	51.00	20.00	0.00	193.00	205.71	1512588.00	0.99	1197.93	1193.50
9	5	7	6126.00	13685.00	195.75	0	Spot (Block9, Row7, Column5)	1889.61	1840.50	418.97	0.01	0.22	1095.00	1137.16	1095.00	223.98	0.02	0.20	92.00	77.00	0.00	745.50	794.61	2040774.00	3.36	1388.64	1377.50
9	6	7	6429.00	13690.00	180.65	0	Spot (Block9, Row7, Column6)	2323.59	2263.50	531.78	0.01	0.23	1107.00	1174.30	1107.00	285.09	0.03	0.24	98.00	88.00	0.00	1156.50	1216.59	2128405.00	4.03	1509.38	1517.00
9	7	7	6726.00	13691.00	145.90	0	Spot (Block9, Row7, Column7)	5687.57	5293.00	2426.30	0.03	0.43	1176.00	1185.48	1176.00	224.94	0.00	0.19	100.00	100.00	0.00	4117.00	4511.57	3304479.00	20.01	2357.76	1988.00
9	8	7	7032.00	13693.00	173.80	0	Spot (Block9, Row7, Column8)	11184.02	11311.50	3727.07	0.00	0.33	1224.00	1269.19	1224.00	251.97	0.02	0.20	100.00	100.00	0.00	10087.50	9960.02	9394575.00	39.35	3761.52	3257.50
9	1	8	4921.00	13987.00	157.65	0	Spot (Block9, Row8, Column1)	2035.56	2003.00	523.11	0.01	0.26	1090.00	1128.07	1090.00	198.43	0.01	0.18	97.00	87.00	0.00	913.00	945.56	1402498.00	4.57	1348.11	1333.00
9	2	8	5233.00	13985.00	178.60	0	Spot (Block9, Row8, Column2)	1462.87	1413.00	268.18	0.02	0.18	1086.00	1109.49	1086.00	170.05	0.01	0.15	74.00	47.00	0.00	327.00	376.87	1306341.00	2.08	1227.37	1199.00
9	3	8	5523.00	13981.00	156.55	0	Spot (Block9, Row8, Column3)	2435.03	2100.00	1043.30	0.06	0.43	1087.00	1114.00	1087.00	182.95	0.01	0.16	94.00	85.00	0.00	1013.00	1348.03	1638778.00	7.22	1383.67	1374.00
9	4	8	5833.00	13984.00	147.95	0	Spot (Block9, Row8, Column4)	3320.90	3111.00	1150.47	0.03	0.35	1090.00	1130.88	1090.00	205.36	0.02	0.18	100.00	100.00	0.00	2021.00	2230.90	1972614.00	10.66	1726.52	1662.00
9	5	8	6127.00	13979.00	215.25	0	Spot (Block9, Row8, Column5)	1297.84	1290.00	210.57	0.00	0.16	1117.50	1180.40	1117.50	275.78	0.02	0.23	36.00	3.00	0.00	172.50	180.34	1718346.00	0.43	1208.93	1184.00
9	6	8	6432.00	13985.00	203.25	0	Spot (Block9, Row8, Column6)	11538.98	8382.00	7866.16	0.14	0.68	1192.00	1244.90	1192.00	339.36	0.02	0.27	100.00	100.00	0.00	7190.00	10346.98	13535229.00	30.33	3684.68	3622.50
9	7	8	6732.00	13985.00	148.95	0	Spot (Block9, Row8, Column7)	3182.54	2794.50	1215.27	0.06	0.38	1202.00	1245.38	1202.00	274.96	0.02	0.22	99.00	91.00	0.00	1592.50	1980.54	1928621.00	7.05	1680.53	1682.00
9	8	8	7012.00	14000.00	199.60	0	Spot (Block9, Row8, Column8)	1729.31	1626.00	496.68	0.03	0.29	1307.00	1347.91	1307.00	273.80	0.01	0.20	54.00	34.00	0.00	319.00	422.31	1954125.00	1.39	1450.93	1383.00
10	1	1	9443.00	11901.00	151.85	0	Spot (Block10, Row1, Column1)	40599.02	38664.50	19078.01	0.02	0.47	688.00	716.49	688.00	194.41	0.02	0.27	100.00	100.00	21.11	37976.50	39911.02	25577512.00	205.15	8910.98	6898.00
10	2	1	9741.00	11911.00	197.10	0	Spot (Block10, Row1, Column2)	1011.74	969.50	254.57	0.02	0.25	684.00	706.29	684.00	163.98	0.01	0.23	68.00	41.00	0.00	285.50	327.74	1108865.00	1.86	788.14	793.50
10	3	1	10055.00	11905.00	200.15	0	Spot (Block10, Row1, Column3)	849.17	792.50	185.75	0.03	0.22	687.00	714.29	687.00	133.31	0.02	0.19	43.00	24.00	0.00	105.50	162.17	961257.00	1.01	781.00	787.00
10	4	1	10336.00	11909.00	181.95	0	Spot (Block10, Row1, Column4)	1095.38	1051.50	257.65	0.02	0.24	694.00	736.36	694.00	131.79	0.03	0.18	85.00	61.00	0.00	357.50	401.38	1012134.00	2.72	854.90	819.00
10	5	1	10645.00	11898.00	152.80	0	Spot (Block10, Row1, Column5)	1058.74	998.00	300.31	0.03	0.28	773.00	766.86	773.00	129.74	0.00	0.17	68.00	41.00	0.00	225.00	285.74	680773.00	2.25	903.25	876.00
10	6	1	10936.00	11915.00	179.45	0	Spot (Block10, Row1, Column6)	1041.59	997.00	219.51	0.02	0.21	778.00	777.37	778.00	138.20	0.00	0.18	65.00	43.00	0.00	219.00	263.59	940553.00	1.91	860.86	884.00
10	7	1	11234.00	11916.00	155.90	0	Spot (Block10, Row1, Column7)	1453.20	1363.00	440.12	0.03	0.30	789.00	833.47	789.00	283.30	0.02	0.34	82.00	51.00	0.00	574.00	664.20	972194.00	2.19	994.86	1012.00
10	8	1	11529.00	11918.00	151.00	0	Spot (Block10, Row1, Column8)	60382.44	65535.00	10077.96	0.04	0.17	856.00	904.82	856.00	345.51	0.02	0.38	100.00	100.00	70.47	64679.00	59526.44	37618576.00	172.15	15512.93	11034.50
10	1	2	9441.00	12213.00	235.05	0	Spot (Block10, Row2, Column1)	791.17	790.00	141.76	0.00	0.18	683.00	704.72	683.00	162.57	0.01	0.23	31.00	7.00	0.00	107.00	108.17	1256382.00	0.53	707.55	679.50
10	2	2	9734.00	12204.00	169.95	0	Spot (Block10, Row2, Column2)	841.98	795.00	156.47	0.02	0.19	684.00	707.11	684.00	126.96	0.01	0.18	45.00	24.00	0.00	111.00	157.98	676112.00	1.06	744.07	698.50
10	3	2	10043.00	12210.00	197.75	0	Spot (Block10, Row2, Column3)	878.56	886.00	170.43	0.00	0.19	692.00	716.99	692.00	126.92	0.02	0.18	55.00	32.00	0.00	194.00	186.56	972565.00	1.27	805.91	795.00
10	4	2	10346.00	12215.00	207.20	0	Spot (Block10, Row2, Column4)	900.99	876.00	173.34	0.01	0.19	691.00	726.87	691.00	141.82	0.02	0.20	58.00	34.00	0.00	185.00	209.99	1098302.00	1.23	819.03	789.00
10	5	2	10649.00	12207.00	183.95	0	Spot (Block10, Row2, Column5)	1434.02	1404.00	356.03	0.01	0.25	705.00	755.28	705.00	142.01	0.03	0.19	99.00	91.00	0.00	699.00	729.02	1363755.00	4.78	980.64	964.00
10	6	2	10929.00	12210.00	207.75	0	Spot (Block10, Row2, Column6)	921.62	899.00	184.67	0.01	0.20	776.00	787.40	776.00	162.37	0.01	0.21	40.00	16.00	0.00	123.00	145.62	1128068.00	0.83	803.91	788.00
10	7	2	11246.00	12222.00	183.35	0	Spot (Block10, Row2, Column7)	945.04	894.00	198.18	0.02	0.21	778.00	791.88	778.00	149.43	0.01	0.19	46.00	25.00	0.00	116.00	167.04	890228.00	1.02	884.46	872.00
10	8	2	11541.00	12215.00	147.00	-50	Spot (Block10, Row2, Column8)	967.38	911.00	222.35	0.03	0.23	798.00	867.79	798.00	265.42	0.04	0.31	32.00	8.00	0.00	113.00	169.38	569787.00	0.38	919.01	868.00
10	1	3	9445.00	12506.00	190.05	0	Spot (Block10, Row3, Column1)	977.44	927.00	229.18	0.02	0.23	679.00	691.46	679.00	123.59	0.01	0.18	75.00	50.00	0.00	248.00	298.44	992099.00	2.31	771.68	784.00
10	2	3	9741.00	12485.00	210.90	0	Spot (Block10, Row3, Column2)	886.73	880.00	153.73	0.00	0.17	692.00	728.22	692.00	127.86	0.02	0.18	60.00	32.00	0.00	188.00	194.73	1124373.00	1.24	803.51	787.00
10	3	3	10036.00	12486.00	144.70	0	Spot (Block10, Row3, Column3)	1365.81	1111.00	1475.17	0.09	1.08	701.00	738.14	701.00	125.71	0.02	0.17	97.00	75.00	0.00	410.00	664.81	779877.00	4.99	990.07	934.00
10	4	3	10339.00	12508.00	195.40	0	Spot (Block10, Row3, Column4)	1014.41	986.00	219.38	0.01	0.22	698.00	733.95	698.00	137.25	0.02	0.19	75.00	53.00	0.00	288.00	316.41	1096582.00	2.04	813.37	801.00
10	5	3	10644.00	12513.00	182.75	0	Spot (Block10, Row3, Column5)	984.56	969.00	194.79	0.01	0.20	717.00	769.42	717.00	169.38	0.03	0.22	65.00	31.00	0.00	252.00	267.56	924504.00	1.27	852.29	877.00
10	6	3	10940.00	12512.00	209.70	0	Spot (Block10, Row3, Column6)	4730.15	3848.00	2267.57	0.09	0.48	787.00	821.40	787.00	193.51	0.02	0.24	100.00	100.00	0.00	3061.00	3943.15	5931606.00	20.20	2022.75	1955.00
10	7	3	11251.00	12513.00	192.55	0	Spot (Block10, Row3, Column7)	940.29	878.00	193.51	0.03	0.21	780.00	802.13	780.00	166.55	0.01	0.21	42.00	24.00	0.00	98.00	160.29	983546.00	0.83	872.95	864.50
10	8	3	11540.00	12520.00	157.10	0	Spot (Block10, Row3, Column8)	2261.06	2185.00	640.34	0.01	0.28	788.00	827.66	788.00	161.47	0.02	0.20	99.00	99.00	0.00	1397.00	1473.06	1533000.00	8.88	1269.96	1249.00
10	1	4	9431.00	12803.00	189.25	0	Spot (Block10, Row4, Column1)	931.13	894.50	214.50	0.02	0.23	675.00	677.19	675.00	116.40	0.00	0.17	68.00	47.00	0.00	219.50	256.13	942301.00	2.18	757.56	745.50
10	2	4	9734.00	12803.00	201.15	0	Spot (Block10, Row4, Column2)	1046.58	990.00	233.87	0.02	0.22	692.00	716.22	692.00	122.60	0.01	0.17	82.00	61.00	0.00	298.00	354.58	1204616.00	2.69	846.24	814.00
10	3	4	10040.00	12809.00	149.40	0	Spot (Block10, Row4, Column3)	1997.89	1904.00	568.15	0.02	0.28	694.00	730.24	694.00	128.54	0.02	0.18	100.00	100.00	0.00	1210.00	1303.89	1208724.00	9.86	1057.06	1049.50
10	4	4	10333.00	12803.00	198.40	0	Spot (Block10, Row4, Column4)	856.92	819.50	162.22	0.02	0.19	692.00	727.70	692.00	121.97	0.02	0.17	50.00	29.00	0.00	127.50	164.92	956324.00	1.06	757.07	718.50
10	5	4	10620.00	12815.00	219.60	0	Spot (Block10, Row4, Column5)	885.95	880.00	168.99	0.00	0.19	702.00	748.13	702.00	134.74	0.03	0.18	53.00	32.00	0.00	178.00	183.95	1215523.00	1.02	779.27	758.00
10	6	4	10937.00	12809.00	187.20	0	Spot (Block10, Row4, Column6)	1790.86	1706.00	436.54	0.02	0.24	777.00	789.46	777.00	169.77	0.01	0.22	100.00	98.00	0.00	929.00	1013.86	1765785.00	5.90	1094.96	1051.00
10	7	4	11231.00	12813.00	196.95	0	Spot (Block10, Row4, Column7)	992.98	963.00	204.52	0.01	0.21	770.00	775.77	770.00	152.68	0.00	0.20	53.00	30.00	0.00	193.00	222.98	1089296.00	1.42	864.75	884.50
10	8	4	11539.00	12816.00	203.60	0	Spot (Block10, Row4, Column8)	908.37	883.00	176.18	0.01	0.19	777.00	786.64	777.00	149.82	0.01	0.19	36.00	18.00	0.00	106.00	131.37	1070064.00	0.81	858.17	896.50
10	1	5	9440.00	13110.00	146.60	0	Spot (Block10, Row5, Column1)	1447.28	1421.50	323.79	0.01	0.22	683.00	697.69	683.00	143.43	0.01	0.21	99.00	96.00	0.00	738.50	764.28	848107.00	5.23	894.42	865.00
10	2	5	9734.00	13104.00	152.15	0	Spot (Block10, Row5, Column2)	2303.68	2204.00	707.86	0.02	0.31	696.00	723.47	696.00	135.68	0.02	0.19	100.00	99.00	0.00	1508.00	1607.68	1469745.00	11.65	1159.77	1126.50
10	3	5	10033.00	13106.00	166.40	0	Spot (Block10, Row5, Column3)	1870.12	1696.00	660.42	0.04	0.35	695.00	729.05	695.00	132.55	0.02	0.18	100.00	98.00	0.00	1001.00	1175.12	1430645.00	8.61	1000.38	999.00
10	4	5	10335.00	13103.00	187.15	0	Spot (Block10, Row5, Column4)	951.78	932.50	190.49	0.01	0.20	695.00	737.79	695.00	132.20	0.03	0.18	68.00	48.00	0.00	237.50	256.78	938456.00	1.62	845.53	813.00
10	5	5	10640.00	13107.00	148.05	0	Spot (Block10, Row5, Column5)	2154.09	1972.50	703.45	0.04	0.33	711.00	758.44	711.00	140.60	0.03	0.19	100.00	99.00	0.00	1261.50	1443.09	1283840.00	9.93	1151.27	1099.00
10	6	5	10943.00	13117.00	191.00	0	Spot (Block10, Row5, Column6)	934.75	895.00	172.92	0.02	0.18	759.00	768.01	759.00	151.41	0.01	0.20	45.00	22.00	0.00	136.00	175.75	962790.00	1.10	830.18	781.50
10	7	5	11241.00	13113.00	176.90	0	Spot (Block10, Row5, Column7)	2687.89	2476.00	1058.63	0.04	0.39	718.00	767.68	718.00	155.91	0.03	0.20	100.00	100.00	0.00	1758.00	1969.89	2346532.00	12.32	1302.49	1295.00
10	8	5	11543.00	13119.00	161.25	0	Spot (Block10, Row5, Column8)	1172.14	1123.00	259.67	0.02	0.22	773.00	780.21	773.00	156.27	0.00	0.20	83.00	59.00	0.00	350.00	399.14	840422.00	2.51	896.46	881.00
10	1	6	9434.00	13406.00	210.60	0	Spot (Block10, Row6, Column1)	3820.34	3153.50	1794.64	0.08	0.47	692.00	714.82	692.00	156.36	0.01	0.22	100.00	100.00	0.00	2461.50	3128.34	4828912.00	19.86	1631.23	1636.50
10	2	6	9736.00	13403.00	205.40	0	Spot (Block10, Row6, Column2)	1607.30	1512.50	479.66	0.03	0.30	691.00	721.09	691.00	139.61	0.02	0.19	99.00	96.00	0.00	821.50	916.30	1928757.00	6.35	964.58	934.00
10	3	6	10023.00	13408.00	198.90	0	Spot (Block10, Row6, Column3)	1060.37	1013.00	283.43	0.02	0.27	692.00	720.42	692.00	127.95	0.02	0.18	80.00	59.00	0.00	321.00	368.37	1193974.00	2.66	806.47	801.50
10	4	6	10332.00	13407.00	205.55	0	Spot (Block10, Row6, Column4)	913.07	873.50	186.10	0.02	0.20	702.00	751.65	702.00	221.02	0.03	0.29	38.00	14.00	0.00	171.50	211.07	1088377.00	0.73	819.22	784.00
10	5	6	10636.00	13414.00	147.30	0	Spot (Block10, Row6, Column5)	2232.08	2162.00	732.79	0.01	0.33	715.00	768.64	715.00	218.15	0.03	0.28	100.00	95.00	0.00	1447.00	1517.08	1314695.00	6.71	1147.49	1117.50
10	6	6	10937.00	13405.00	225.25	0	Spot (Block10, Row6, Column6)	851.14	802.50	178.51	0.03	0.21	704.00	750.80	704.00	142.38	0.03	0.19	43.00	23.00	0.00	98.50	147.14	1235856.00	0.70	766.35	784.50
10	7	6	11236.00	13412.00	158.10	0	Spot (Block10, Row6, Column7)	1013.88	985.00	204.00	0.01	0.20	702.00	752.96	702.00	149.54	0.03	0.20	74.00	47.00	0.00	283.00	311.88	702619.00	1.74	843.15	784.00
10	8	6	11558.00	13412.00	195.40	0	Spot (Block10, Row6, Column8)	992.99	977.00	226.29	0.01	0.23	782.00	793.22	782.00	153.17	0.01	0.19	54.00	31.00	0.00	195.00	210.99	1068454.00	1.30	823.98	789.00
10	1	7	9430.00	13705.00	192.00	0	Spot (Block10, Row7, Column1)	1107.12	1054.00	288.43	0.02	0.26	688.00	697.63	688.00	128.19	0.01	0.18	84.00	68.00	0.00	366.00	419.12	1152509.00	3.19	795.00	771.50
10	2	7	9733.00	13694.00	204.30	0	Spot (Block10, Row7, Column2)	791.02	778.50	139.16	0.01	0.18	683.00	689.66	683.00	120.33	0.00	0.17	38.00	21.00	0.00	95.50	108.02	938145.00	0.84	740.72	691.00
10	3	7	10033.00	13705.00	182.35	0	Spot (Block10, Row7, Column3)	835.24	803.00	148.76	0.02	0.18	686.00	698.75	686.00	130.15	0.01	0.19	45.00	23.00	0.00	117.00	149.24	779277.00	1.05	775.06	774.00
10	4	7	10290.00	13711.00	134.65	0	Spot (Block10, Row7, Column4)	863.53	886.00	164.50	0.01	0.19	695.00	732.19	695.00	217.52	0.02	0.30	37.00	2.00	0.00	191.00	168.53	422265.00	0.60	804.08	788.00
10	5	7	10647.00	13710.00	178.80	0	Spot (Block10, Row7, Column5)	871.65	809.50	155.82	0.03	0.18	702.00	754.95	702.00	220.27	0.03	0.29	32.00	4.00	0.00	107.50	169.65	782739.00	0.53	815.02	799.50
10	6	7	10930.00	13714.00	182.35	0	Spot (Block10, Row7, Column6)	1943.36	1902.00	574.95	0.01	0.30	703.00	756.66	703.00	161.01	0.03	0.21	100.00	98.00	0.00	1199.00	1240.36	1820928.00	7.37	1092.45	1029.50
10	7	7	11226.00	13724.00	180.80	0	Spot (Block10, Row7, Column7)	1022.78	996.00	247.11	0.01	0.24	700.00	751.79	700.00	147.02	0.03	0.20	78.00	50.00	0.00	296.00	322.78	935847.00	1.84	854.45	825.50
10	8	7	11538.00	13715.00	182.30	0	Spot (Block10, Row7, Column8)	2320.72	2330.00	507.77	0.00	0.22	788.00	811.89	788.00	171.38	0.01	0.21	100.00	99.00	0.00	1542.00	1532.72	2162909.00	8.80	1259.57	1180.00
10	1	8	9421.00	14006.00	154.75	0	Spot (Block10, Row8, Column1)	1774.93	1659.50	677.34	0.03	0.38	691.00	708.33	691.00	124.36	0.01	0.18	100.00	96.00	0.00	968.50	1083.93	1167906.00	8.58	944.94	921.00
10	2	8	9730.00	13988.00	176.35	0	Spot (Block10, Row8, Column2)	800.67	792.00	144.09	0.00	0.18	685.00	691.85	685.00	121.26	0.00	0.18	40.00	17.00	0.00	107.00	115.67	694183.00	0.90	748.89	696.00
10	3	8	10023.00	14012.00	185.20	0	Spot (Block10, Row8, Column3)	901.35	887.00	182.77	0.01	0.20	683.00	698.42	683.00	133.80	0.01	0.19	58.00	37.00	0.00	204.00	218.35	866199.00	1.52	761.62	760.00
10	4	8	10333.00	14006.00	148.95	0	Spot (Block10, Row8, Column4)	3550.11	3377.00	1439.45	0.02	0.41	688.00	714.15	688.00	137.58	0.02	0.19	100.00	100.00	0.00	2689.00	2862.11	2154919.00	20.61	1422.89	1319.00
10	5	8	10638.00	14016.00	190.00	0	Spot (Block10, Row8, Column5)	817.87	781.00	146.29	0.02	0.18	695.00	742.90	695.00	157.38	0.03	0.21	38.00	12.00	0.00	86.00	122.87	830956.00	0.48	760.08	709.00
10	6	8	10933.00	14011.00	204.95	0	Spot (Block10, Row8, Column6)	5496.70	4195.00	3332.05	0.12	0.61	745.00	783.42	745.00	188.00	0.02	0.24	100.00	100.00	0.00	3450.00	4751.70	6557561.00	25.07	2014.49	1969.00
10	7	8	11233.00	14011.00	186.05	0	Spot (Block10, Row8, Column7)	956.10	913.00	179.96	0.02	0.19	775.00	785.11	775.00	171.79	0.01	0.22	47.00	21.00	0.00	138.00	181.10	928369.00	1.00	837.92	827.00
10	8	8	11522.00	14018.00	162.15	0	Spot (Block10, Row8, Column8)	1218.76	1199.00	266.75	0.01	0.22	792.00	840.32	792.00	179.34	0.03	0.21	81.00	57.00	0.00	407.00	426.76	886038.00	2.11	964.17	931.00
11	1	1	13948.00	11925.00	155.15	0	Spot (Block11, Row1, Column1)	31978.65	28740.00	17053.66	0.05	0.53	227.00	249.20	227.00	99.85	0.04	0.40	100.00	100.00	2.87	28513.00	31751.65	21137900.00	317.76	5497.09	3930.50
11	2	1	14235.00	11931.00	163.85	0	Spot (Block11, Row1, Column2)	343.76	321.00	62.61	0.03	0.18	228.00	241.72	228.00	66.44	0.03	0.27	77.00	40.00	0.00	93.00	115.76	257133.00	1.54	262.15	262.00
11	3	1	14542.00	11929.00	147.00	-50	Spot (Block11, Row1, Column3)	270.51	276.00	25.83	0.01	0.10	227.00	233.79	227.00	27.32	0.01	0.12	72.00	38.00	0.00	49.00	43.51	158250.00	1.34	253.84	251.00
11	4	1	14812.00	11928.00	165.20	0	Spot (Block11, Row1, Column4)	336.92	317.00	56.23	0.03	0.17	229.00	238.44	229.00	39.69	0.02	0.17	90.00	57.00	0.00	88.00	107.92	253361.00	2.48	284.32	278.00
11	5	1	15149.00	11934.00	200.50	0	Spot (Block11, Row1, Column5)	281.69	286.00	25.93	0.01	0.09	225.00	233.35	225.00	39.77	0.02	0.17	77.00	15.00	0.00	61.00	56.69	320560.00	1.22	250.04	244.00
11	6	1	15426.00	11947.00	184.00	0	Spot (Block11, Row1, Column6)	346.29	317.00	74.58	0.04	0.22	224.00	232.10	224.00	28.74	0.02	0.12	97.00	90.00	0.00	93.00	122.29	328632.00	3.97	266.68	271.00
11	7	1	15735.00	11940.00	152.30	0	Spot (Block11, Row1, Column7)	420.07	383.00	234.13	0.04	0.56	232.00	260.87	232.00	184.59	0.05	0.71	25.00	5.00	0.00	151.00	188.07	268425.00	0.86	306.58	304.00
11	8	1	16028.00	11942.00	151.40	0	Spot (Block11, Row1, Column8)	58470.09	65535.00	11165.17	0.05	0.19	269.00	304.29	269.00	237.90	0.05	0.78	100.00	100.00	61.66	65266.00	58201.09	36602576.00	244.50	12862.65	9126.50
11	1	2	14005.00	12197.00	205.95	0	Spot (Block11, Row2, Column1)	266.37	273.00	33.43	0.01	0.13	226.00	241.86	226.00	75.09	0.03	0.31	12.00	0.00	0.00	47.00	40.37	321780.00	0.33	244.72	237.00
11	2	2	14240.00	12222.00	148.40	0	Spot (Block11, Row2, Column2)	275.53	280.00	22.39	0.01	0.08	226.00	232.45	226.00	25.43	0.01	0.11	82.00	56.00	0.00	54.00	49.53	165040.00	1.69	250.57	251.00
11	3	2	14548.00	12228.00	190.15	0	Spot (Block11, Row2, Column3)	279.51	282.00	26.13	0.00	0.09	228.00	235.84	228.00	26.45	0.01	0.11	83.00	53.00	0.00	54.00	51.51	285658.00	1.65	259.24	269.00
11	4	2	14840.00	12231.00	147.00	-50	Spot (Block11, Row2, Column4)	264.18	272.00	30.23	0.01	0.11	228.00	235.63	228.00	26.73	0.01	0.11	67.00	33.00	0.00	44.00	36.18	156132.00	1.07	257.45	263.50
11	5	2	15143.00	12227.00	188.65	0	Spot (Block11, Row2, Column5)	392.20	390.00	72.08	0.00	0.18	230.00	237.00	230.00	33.30	0.01	0.14	99.00	95.00	0.00	160.00	162.20	393768.00	4.66	282.68	289.50
11	6	2	15440.00	12235.00	147.00	-50	Spot (Block11, Row2, Column6)	303.36	296.50	84.77	0.01	0.28	234.00	261.90	234.00	98.49	0.05	0.38	12.00	1.00	0.00	62.50	69.36	178375.00	0.42	262.74	262.00
11	7	2	15734.00	12236.00	230.60	0	Spot (Block11, Row2, Column7)	264.03	269.00	27.43	0.01	0.10	227.00	240.70	227.00	48.52	0.03	0.20	42.00	0.00	0.00	42.00	37.03	402906.00	0.48	240.28	232.00
11	8	2	16040.00	12239.00	147.00	-50	Spot (Block11, Row2, Column8)	288.33	288.00	19.61	0.00	0.07	251.00	272.02	251.00	152.62	0.03	0.56	0.00	0.00	0.00	37.00	37.33	169539.00	0.11	277.20	281.00
11	1	3	13952.00	12523.00	172.95	0	Spot (Block11, Row3, Column1)	308.34	294.00	44.83	0.02	0.15	226.00	230.72	226.00	26.37	0.01	0.11	95.00	75.00	0.00	68.00	82.34	255308.00	2.94	265.94	260.50
11	2	3	14240.00	12537.00	216.95	0	Spot (Block11, Row3, Column2)	277.03	287.50	31.58	0.02	0.11	227.00	233.97	227.00	28.31	0.01	0.12	74.00	55.00	0.00	60.50	50.03	371776.00	1.52	235.81	230.00
11	3	3	14531.00	12521.00	159.75	0	Spot (Block11, Row3, Column3)	417.62	390.00	167.89	0.03	0.40	227.00	234.29	227.00	25.68	0.01	0.11	99.00	99.00	0.00	163.00	190.62	295257.00	7.14	288.99	290.00
11	4	3	14844.00	12534.00	169.30	0	Spot (Block11, Row3, Column4)	387.59	378.00	96.28	0.01	0.25	229.00	235.13	229.00	26.06	0.01	0.11	100.00	95.00	0.00	149.00	158.59	306970.00	5.85	279.28	279.00
11	5	3	15116.00	12538.00	139.70	0	Spot (Block11, Row3, Column5)	437.02	316.00	476.54	0.14	1.09	238.00	257.70	238.00	82.87	0.03	0.32	47.00	19.00	0.00	78.00	199.02	233370.00	2.16	315.55	289.00
11	6	3	15443.00	12536.00	215.85	0	Spot (Block11, Row3, Column6)	7156.45	5894.00	3668.72	0.08	0.51	257.00	311.82	257.00	161.72	0.08	0.52	100.00	100.00	0.00	5637.00	6899.45	9518084.00	42.32	1879.01	1779.50
11	7	3	15796.00	12525.00	203.30	0	Spot (Block11, Row3, Column7)	263.81	268.00	31.59	0.01	0.12	233.00	264.33	233.00	129.85	0.05	0.49	0.00	0.00	0.00	35.00	30.81	309452.00	-0.00	240.83	229.00
11	8	3	16042.00	12550.00	158.25	0	Spot (Block11, Row3, Column8)	1471.62	1229.00	716.60	0.08	0.49	240.00	247.32	240.00	35.85	0.01	0.14	100.00	100.00	0.00	989.00	1231.62	1019832.00	34.15	568.19	492.00
11	1	4	13939.00	12828.00	180.65	0	Spot (Block11, Row4, Column1)	379.51	359.00	100.69	0.02	0.27	224.00	230.44	224.00	28.49	0.01	0.12	99.00	93.00	0.00	135.00	155.51	346117.00	5.23	274.75	274.00
11	2	4	14236.00	12830.00	178.25	0	Spot (Block11, Row4, Column2)	646.15	638.50	196.83	0.01	0.30	230.00	239.57	230.00	33.51	0.02	0.14	100.00	100.00	0.00	408.50	416.15	575077.00	12.13	349.63	343.00
11	3	4	14535.00	12828.00	149.95	0	Spot (Block11, Row4, Column3)	790.02	776.00	247.85	0.01	0.31	228.00	238.45	228.00	32.37	0.02	0.14	100.00	100.00	0.00	548.00	562.02	482704.00	17.04	377.96	366.00
11	4	4	14836.00	12829.00	171.35	0	Spot (Block11, Row4, Column4)	270.68	273.00	82.65	0.00	0.31	226.00	233.56	226.00	31.91	0.01	0.14	66.00	18.00	0.00	47.00	44.68	221416.00	1.16	248.73	247.00
11	5	4	15140.00	12822.00	117.80	0	Spot (Block11, Row4, Column5)	728.26	407.00	1070.86	0.25	1.47	236.00	245.69	236.00	42.89	0.02	0.17	99.00	76.00	0.00	171.00	492.26	265815.00	11.25	376.62	313.00
11	6	4	15445.00	12835.00	197.05	0	Spot (Block11, Row4, Column6)	416.66	407.00	70.09	0.01	0.17	237.00	265.74	237.00	104.07	0.05	0.39	85.00	31.00	0.00	170.00	179.66	457498.00	1.45	301.82	297.00
11	7	4	15735.00	12844.00	172.50	0	Spot (Block11, Row4, Column7)	285.75	285.00	39.97	0.00	0.14	234.00	244.16	234.00	39.97	0.02	0.16	65.00	14.00	0.00	51.00	51.75	238601.00	1.04	257.81	259.00
11	8	4	16025.00	12845.00	150.40	0	Spot (Block11, Row4, Column8)	316.14	306.00	39.62	0.01	0.13	234.00	240.17	234.00	27.89	0.01	0.12	96.00	75.00	0.00	72.00	82.14	195057.00	2.72	273.95	282.50
11	1	5	13941.00	13135.00	168.75	0	Spot (Block11, Row5, Column1)	432.00	403.00	113.25	0.03	0.26	233.00	258.51	233.00	94.57	0.05	0.37	79.00	43.00	0.00	170.00	199.00	340418.00	1.83	286.32	284.00
11	2	5	14236.00	13129.00	149.60	0	Spot (Block11, Row5, Column2)	1774.89	1664.50	690.47	0.03	0.39	237.00	249.72	237.00	44.26	0.02	0.18	100.00	100.00	0.00	1427.50	1537.89	1079136.00	34.46	610.85	556.00
11	3	5	14536.00	13129.00	155.55	0	Spot (Block11, Row5, Column3)	1591.52	1429.00	703.59	0.05	0.44	229.00	240.82	229.00	39.00	0.02	0.16	100.00	100.00	0.00	1200.00	1362.52	1059950.00	34.63	538.39	493.00
11	4	5	14842.00	13148.00	179.10	0	Spot (Block11, Row5, Column4)	317.38	304.00	55.50	0.02	0.17	228.00	237.21	228.00	35.41	0.02	0.15	88.00	57.00	0.00	76.00	89.38	285010.00	2.26	253.99	251.00
11	5	5	15145.00	13130.00	149.15	0	Spot (Block11, Row5, Column5)	1041.53	933.00	484.80	0.05	0.47	233.00	240.89	233.00	30.50	0.01	0.13	100.00	100.00	0.00	700.00	808.53	628042.00	26.25	460.42	375.00
11	6	5	15415.00	13135.00	191.35	0	Spot (Block11, Row5, Column6)	265.50	270.00	34.86	0.01	0.13	231.00	238.18	231.00	28.05	0.01	0.12	62.00	18.00	0.00	39.00	34.50	273460.00	0.97	249.98	250.50
11	7	5	15736.00	13144.00	188.75	0	Spot (Block11, Row5, Column7)	524.71	493.00	142.07	0.03	0.27	227.00	234.86	227.00	28.54	0.01	0.12	100.00	100.00	0.00	266.00	297.71	526281.00	10.16	328.75	320.00
11	8	5	16039.00	13136.00	177.25	0	Spot (Block11, Row5, Column8)	317.17	305.00	45.21	0.02	0.14	231.00	240.05	231.00	29.43	0.02	0.12	94.00	79.00	0.00	74.00	86.17	276889.00	2.62	269.85	277.00
11	1	6	13936.00	13429.00	214.30	0	Spot (Block11, Row6, Column1)	6820.45	5443.50	3860.56	0.10	0.57	246.00	288.98	246.00	135.96	0.07	0.47	100.00	100.00	0.00	5197.50	6574.45	8948435.00	48.04	1894.43	1856.00
11	2	6	14229.00	13428.00	210.40	0	Spot (Block11, Row6, Column2)	442.95	412.00	145.26	0.03	0.33	230.00	260.38	230.00	97.73	0.05	0.38	74.00	45.00	0.00	182.00	212.95	559004.00	1.87	315.57	279.00
11	3	6	14519.00	13442.00	170.45	0	Spot (Block11, Row6, Column3)	415.46	391.00	108.47	0.03	0.26	225.00	234.16	225.00	34.53	0.02	0.15	99.00	91.00	0.00	166.00	190.46	337353.00	5.25	290.33	293.00
11	4	6	14827.00	13433.00	211.05	0	Spot (Block11, Row6, Column4)	278.86	283.00	35.43	0.01	0.13	223.00	229.44	223.00	30.37	0.01	0.13	75.00	49.00	0.00	60.00	55.86	355272.00	1.63	238.14	234.00
11	5	6	15134.00	13433.00	145.00	0	Spot (Block11, Row6, Column5)	822.41	762.00	319.27	0.03	0.39	228.00	234.48	228.00	28.42	0.01	0.12	100.00	100.00	0.00	534.00	594.41	472887.00	20.69	377.63	364.00
11	6	6	15460.00	13446.00	238.15	0	Spot (Block11, Row6, Column6)	261.16	264.00	34.64	0.00	0.13	230.00	236.34	230.00	27.78	0.01	0.12	54.00	30.00	0.00	34.00	31.16	426743.00	0.89	239.45	235.00
11	7	6	15731.00	13416.00	169.50	0	Spot (Block11, Row6, Column7)	320.47	308.00	45.71	0.02	0.14	230.00	236.33	230.00	26.81	0.01	0.11	95.00	85.00	0.00	78.00	90.47	256699.00	3.14	270.47	277.00
11	8	6	16026.00	13427.00	180.25	0	Spot (Block11, Row6, Column8)	289.76	294.00	25.45	0.01	0.09	234.00	242.48	234.00	29.96	0.02	0.12	86.00	50.00	0.00	60.00	55.76	263685.00	1.58	255.81	255.50
11	1	7	13938.00	13727.00	166.15	0	Spot (Block11, Row7, Column1)	761.69	730.50	238.92	0.02	0.31	233.00	255.16	233.00	83.78	0.04	0.33	100.00	97.00	0.00	497.50	528.69	581930.00	6.05	397.71	390.50
11	2	7	14230.00	13716.00	168.50	0	Spot (Block11, Row7, Column2)	278.25	284.00	23.80	0.01	0.09	228.00	241.00	228.00	53.16	0.02	0.22	54.00	0.00	0.00	56.00	50.25	219263.00	0.70	253.18	252.00
11	3	7	14527.00	13727.00	195.65	0	Spot (Block11, Row7, Column3)	254.59	254.00	29.47	0.00	0.12	222.00	226.98	222.00	24.27	0.01	0.11	58.00	30.00	0.00	32.00	32.59	274704.00	1.14	237.21	234.00
11	4	7	14848.00	13731.00	173.50	0	Spot (Block11, Row7, Column4)	263.63	269.00	32.69	0.01	0.12	221.00	227.30	221.00	27.08	0.01	0.12	63.00	45.00	0.00	48.00	42.63	221976.00	1.34	243.32	234.00
11	5	7	15099.00	13706.00	122.25	0	Spot (Block11, Row7, Column5)	362.92	304.00	331.91	0.08	0.91	225.00	232.79	225.00	29.38	0.01	0.13	91.00	79.00	0.00	79.00	137.92	144805.00	4.43	290.44	296.00
11	6	7	15435.00	13738.00	193.85	0	Spot (Block11, Row7, Column6)	503.20	485.00	143.06	0.02	0.28	239.00	273.28	239.00	126.80	0.06	0.46	82.00	46.00	0.00	246.00	264.20	536914.00	1.81	311.32	302.00
11	7	7	15711.00	13735.00	217.00	0	Spot (Block11, Row7, Column7)	289.18	294.00	34.89	0.01	0.12	238.00	253.82	238.00	62.76	0.03	0.25	34.00	2.00	0.00	56.00	51.18	389523.00	0.56	260.85	252.00
11	8	7	16035.00	13742.00	189.80	0	Spot (Block11, Row7, Column8)	618.19	604.00	130.27	0.01	0.21	247.00	250.35	247.00	30.09	0.01	0.12	100.00	99.00	0.00	357.00	371.19	627459.00	12.22	368.08	374.00
11	1	8	13923.00	14034.00	147.05	0	Spot (Block11, Row8, Column1)	1001.11	917.00	414.68	0.04	0.41	238.00	245.50	238.00	33.63	0.01	0.14	100.00	99.00	0.00	679.00	763.11	590654.00	22.47	455.40	422.00
11	2	8	14239.00	14029.00	183.55	0	Spot (Block11, Row8, Column2)	277.28	284.00	31.90	0.01	0.12	231.00	237.58	231.00	29.28	0.01	0.12	78.00	33.00	0.00	53.00	46.28	263692.00	1.36	257.54	263.00
11	3	8	14527.00	14044.00	188.05	0	Spot (Block11, Row8, Column3)	284.78	289.00	38.74	0.01	0.14	224.00	232.82	224.00	32.51	0.02	0.14	74.00	48.00	0.00	65.00	60.78	283637.00	1.60	253.11	246.50
11	4	8	14835.00	14034.00	151.20	0	Spot (Block11, Row8, Column4)	4545.47	4513.00	2195.07	0.00	0.48	224.00	234.24	224.00	34.63	0.02	0.15	100.00	100.00	0.00	4289.00	4321.47	2827282.00	124.48	1113.82	1001.00
11	5	8	15113.00	14061.00	173.20	0	Spot (Block11, Row8, Column5)	274.11	278.00	22.45	0.01	0.08	229.00	260.22	229.00	120.22	0.06	0.46	0.00	0.00	0.00	49.00	45.11	230256.00	0.12	253.73	257.00
11	6	8	15433.00	14035.00	209.95	0	Spot (Block11, Row8, Column6)	8940.77	6773.00	5658.60	0.12	0.63	273.00	316.30	273.00	177.79	0.06	0.56	100.00	100.00	0.00	6500.00	8667.77	11247494.00	48.51	2135.12	2087.00
11	7	8	15735.00	14035.00	170.35	0	Spot (Block11, Row8, Column7)	314.00	305.00	44.45	0.01	0.14	265.00	284.59	265.00	123.31	0.03	0.43	5.00	0.00	0.00	40.00	49.00	250884.00	0.24	272.05	278.00
11	8	8	16024.00	14050.00	156.00	0	Spot (Block11, Row8, Column8)	647.38	523.00	737.60	0.09	1.14	259.00	258.43	259.00	31.58	0.00	0.12	97.00	90.00	0.00	264.00	388.38	433099.00	12.32	352.05	312.50
12	1	1	18446.00	11948.00	155.00	0	Spot (Block12, Row1, Column1)	32564.46	28749.00	17360.48	0.05	0.53	395.00	411.79	395.00	113.35	0.02	0.28	100.00	100.00	3.63	28354.00	32169.46	21525136.00	283.65	6364.31	5001.50
12	2	1	18736.00	11951.00	155.90	0	Spot (Block12, Row1, Column2)	896.08	858.00	292.97	0.02	0.33	395.00	405.49	395.00	76.61	0.01	0.19	99.00	95.00	0.00	463.00	501.08	597687.00	6.40	527.31	505.00
12	3	1	19052.00	11949.00	177.40	0	Spot (Block12, Row1, Column3)	569.18	517.00	162.76	0.04	0.29	388.00	384.70	388.00	36.69	0.00	0.10	95.00	83.00	0.00	129.00	181.18	502584.00	5.03	434.42	428.00
12	4	1	19339.00	11958.00	156.90	0	Spot (Block12, Row1, Column4)	755.88	694.00	202.14	0.04	0.27	390.00	388.92	390.00	36.59	0.00	0.09	99.00	98.00	0.00	304.00	365.88	513998.00	10.03	472.30	467.00
12	5	1	19642.00	11959.00	152.15	0	Spot (Block12, Row1, Column5)	2479.29	2038.50	1699.20	0.09	0.69	391.00	388.74	391.00	40.01	0.00	0.10	100.00	100.00	0.00	1647.50	2088.29	1581789.00	52.25	738.09	679.00
12	6	1	19941.00	11961.00	148.80	0	Spot (Block12, Row1, Column6)	1625.73	1307.50	980.02	0.09	0.60	385.00	380.96	385.00	44.00	0.00	0.12	100.00	100.00	0.00	922.50	1240.73	988444.00	28.29	676.15	640.50
12	7	1	20238.00	11959.00	149.00	0	Spot (Block12, Row1, Column7)	4056.16	3552.00	2488.77	0.06	0.61	396.00	414.82	396.00	156.55	0.02	0.38	100.00	100.00	0.00	3156.00	3660.16	2466143.00	23.26	1240.55	986.00
12	8	1	20528.00	11965.00	152.65	0	Spot (Block12, Row1, Column8)	58481.00	65535.00	11600.35	0.05	0.20	412.00	464.82	412.00	230.34	0.05	0.50	100.00	100.00	66.04	65123.00	58069.00	37545120.00	251.87	11677.36	8850.50
12	1	2	18435.00	12255.00	238.20	0	Spot (Block12, Row2, Column1)	414.89	407.00	33.26	0.01	0.08	390.00	395.61	390.00	85.53	0.01	0.22	5.00	0.00	0.00	17.00	24.89	677098.00	0.23	396.29	398.00
12	2	2	18736.00	12260.00	145.20	0	Spot (Block12, Row2, Column2)	596.76	590.00	98.63	0.00	0.17	389.00	385.36	389.00	37.91	0.00	0.10	99.00	97.00	0.00	201.00	207.76	343136.00	5.58	459.14	462.00
12	3	2	19035.00	12263.00	155.00	0	Spot (Block12, Row2, Column3)	458.00	468.00	55.19	0.01	0.12	388.00	383.96	388.00	36.82	0.00	0.10	60.00	51.00	0.00	80.00	70.00	301819.00	2.01	413.89	404.00
12	4	2	19358.00	12256.00	189.85	0	Spot (Block12, Row2, Column4)	569.36	572.00	89.85	0.00	0.16	394.00	394.40	394.00	39.09	0.00	0.10	94.00	88.00	0.00	178.00	175.36	580180.00	4.48	449.04	439.00
12	5	2	19648.00	12250.00	191.95	0	Spot (Block12, Row2, Column5)	641.96	611.00	112.09	0.02	0.17	390.00	387.97	390.00	42.19	0.00	0.11	99.00	98.00	0.00	221.00	251.96	668921.00	6.02	466.35	476.00
12	6	2	19925.00	12263.00	184.80	0	Spot (Block12, Row2, Column6)	518.69	508.00	73.71	0.01	0.14	387.00	386.61	387.00	50.85	0.00	0.13	83.00	69.00	0.00	121.00	131.69	497943.00	2.60	412.93	406.00
12	7	2	20253.00	12270.00	173.35	0	Spot (Block12, Row2, Column7)	481.87	487.00	53.57	0.00	0.11	391.00	389.43	391.00	38.93	0.00	0.10	76.00	65.00	0.00	96.00	90.87	403805.00	2.37	435.13	422.00
12	8	2	20568.00	12293.00	236.65	0	Spot (Block12, Row2, Column8)	448.46	436.00	39.11	0.01	0.09	398.00	416.46	398.00	117.07	0.02	0.28	3.00	0.00	0.00	38.00	50.46	722462.00	0.27	412.71	408.00
12	1	3	18442.00	12549.00	153.30	0	Spot (Block12, Row3, Column1)	1046.45	988.00	374.03	0.02	0.36	384.00	378.21	384.00	36.59	0.01	0.10	100.00	100.00	0.00	604.00	662.45	672869.00	18.26	561.91	514.50
12	2	3	18736.00	12556.00	196.20	0	Spot (Block12, Row3, Column2)	463.59	478.00	55.21	0.01	0.12	386.00	380.62	386.00	34.61	0.01	0.09	69.00	54.00	0.00	92.00	77.59	505317.00	2.40	412.41	403.00
12	3	3	19038.00	12553.00	151.80	0	Spot (Block12, Row3, Column3)	656.59	634.00	140.38	0.02	0.21	393.00	393.61	393.00	46.90	0.00	0.12	96.00	93.00	0.00	241.00	263.59	413652.00	5.61	463.76	474.00
12	4	3	19340.00	12556.00	148.20	0	Spot (Block12, Row3, Column4)	2127.91	1871.00	1019.39	0.06	0.48	397.00	401.52	397.00	46.90	0.00	0.12	100.00	100.00	0.00	1474.00	1730.91	1281004.00	36.81	778.72	698.50
12	5	3	19637.00	12568.00	124.80	0	Spot (Block12, Row3, Column5)	889.76	594.50	1479.58	0.18	1.66	395.00	403.18	395.00	54.65	0.01	0.14	100.00	81.00	0.00	199.50	494.76	366583.00	8.90	579.70	581.50
12	6	3	19948.00	12563.00	188.65	0	Spot (Block12, Row3, Column6)	1801.44	1626.00	819.49	0.04	0.45	400.00	416.17	400.00	65.22	0.02	0.16	100.00	100.00	0.00	1226.00	1401.44	1810444.00	21.24	773.82	781.00
12	7	3	20254.00	12564.00	155.05	0	Spot (Block12, Row3, Column7)	729.05	690.00	208.66	0.02	0.29	397.00	405.32	397.00	46.40	0.01	0.11	99.00	92.00	0.00	293.00	332.05	484821.00	6.98	483.09	477.50
12	8	3	20541.00	12569.00	165.60	0	Spot (Block12, Row3, Column8)	822.78	805.00	185.90	0.01	0.23	401.00	406.29	401.00	34.50	0.01	0.08	100.00	99.00	0.00	404.00	421.78	627782.00	12.07	511.89	501.00
12	1	4	18435.00	12851.00	148.35	0	Spot (Block12, Row4, Column1)	1804.46	1649.00	836.14	0.04	0.46	382.00	375.23	382.00	40.72	0.01	0.11	100.00	100.00	0.00	1267.00	1422.46	1084480.00	35.10	780.04	660.00
12	2	4	18739.00	12850.00	182.35	0	Spot (Block12, Row4, Column2)	517.48	504.00	86.10	0.01	0.17	381.00	376.14	381.00	42.60	0.01	0.11	83.00	72.00	0.00	123.00	136.48	483331.00	3.32	431.16	412.00
12	3	4	19041.00	12852.00	148.45	0	Spot (Block12, Row4, Column3)	7807.63	7116.00	4450.09	0.04	0.57	389.00	388.05	389.00	49.68	0.00	0.13	100.00	100.00	0.00	6727.00	7418.63	4723615.00	149.33	1970.29	1532.00
12	4	4	19338.00	12878.00	221.55	0	Spot (Block12, Row4, Column4)	467.64	479.50	45.50	0.01	0.10	391.00	392.79	391.00	48.34	0.00	0.12	67.00	41.00	0.00	88.50	76.64	656572.00	1.55	418.82	408.00
12	5	4	19624.00	12859.00	205.10	0	Spot (Block12, Row4, Column5)	489.29	485.50	86.62	0.00	0.18	402.00	417.38	402.00	58.93	0.02	0.14	62.00	18.00	0.00	83.50	87.29	586174.00	1.22	422.67	412.00
12	6	4	19952.00	12872.00	253.25	0	Spot (Block12, Row4, Column6)	715.93	690.00	200.20	0.02	0.28	407.00	430.51	407.00	68.97	0.02	0.16	91.00	78.00	0.00	283.00	308.93	1325184.00	4.14	515.96	496.00
12	7	4	20232.00	12861.00	148.65	0	Spot (Block12, Row4, Column7)	1346.92	1137.50	723.02	0.07	0.54	398.00	409.71	398.00	56.92	0.01	0.14	100.00	100.00	0.00	739.50	948.92	816233.00	16.46	595.86	578.00
12	8	4	20547.00	12873.00	168.25	0	Spot (Block12, Row4, Column8)	666.34	677.00	123.64	0.01	0.19	410.00	421.14	410.00	42.96	0.01	0.10	98.00	94.00	0.00	267.00	256.34	527743.00	5.71	483.90	485.00
12	1	5	18441.00	13150.00	148.15	0	Spot (Block12, Row5, Column1)	1605.94	1434.00	815.11	0.05	0.51	381.00	377.35	381.00	49.21	0.00	0.13	100.00	100.00	0.00	1053.00	1224.94	960355.00	24.97	655.07	593.00
12	2	5	18735.00	13151.00	155.10	0	Spot (Block12, Row5, Column2)	859.19	830.00	187.90	0.02	0.22	381.00	378.35	381.00	50.52	0.00	0.13	100.00	99.00	0.00	449.00	478.19	566204.00	9.52	523.70	506.00
12	3	5	19039.00	13154.00	173.85	0	Spot (Block12, Row5, Column3)	781.64	780.00	213.08	0.00	0.27	387.00	386.84	387.00	51.04	0.00	0.13	99.00	97.00	0.00	393.00	394.64	662049.00	7.73	494.14	494.00
12	4	5	19339.00	13155.00	162.85	0	Spot (Block12, Row5, Column4)	827.87	784.50	301.17	0.02	0.36	392.00	400.24	392.00	68.08	0.01	0.17	96.00	81.00	0.00	392.50	435.87	609314.00	6.28	494.49	492.50
12	5	5	19637.00	13155.00	146.65	0	Spot (Block12, Row5, Column5)	12816.79	11716.00	7684.25	0.04	0.60	413.00	448.40	413.00	104.29	0.04	0.23	100.00	100.00	0.00	11303.00	12403.79	7510637.00	118.60	2844.90	2110.50
12	6	5	19910.00	13131.00	199.85	0	Spot (Block12, Row5, Column6)	673.40	669.00	118.45	0.00	0.18	416.00	443.46	416.00	86.40	0.03	0.19	96.00	73.00	0.00	253.00	257.40	761621.00	2.66	557.63	555.00
12	7	5	20239.00	13164.00	186.15	0	Spot (Block12, Row5, Column7)	2615.78	2445.00	1133.83	0.03	0.43	402.00	420.84	402.00	72.60	0.02	0.17	100.00	100.00	0.00	2043.00	2213.78	2550384.00	30.23	952.86	969.00
12	8	5	20539.00	13162.00	146.95	0	Spot (Block12, Row5, Column8)	4120.35	3361.00	2839.42	0.09	0.69	417.00	434.80	417.00	54.04	0.02	0.12	100.00	100.00	0.00	2944.00	3703.35	2426886.00	68.20	1124.75	873.00
12	1	6	18438.00	13456.00	185.40	0	Spot (Block12, Row6, Column1)	1536.52	1375.00	708.48	0.05	0.46	385.00	386.48	385.00	57.61	0.00	0.15	100.00	100.00	0.00	990.00	1151.52	1485818.00	19.96	684.27	681.00
12	2	6	18736.00	13452.00	200.75	0	Spot (Block12, Row6, Column2)	1765.25	1685.00	622.03	0.02	0.35	386.00	391.52	386.00	61.51	0.01	0.16	100.00	100.00	0.00	1299.00	1379.25	2019441.00	22.33	793.98	800.00
12	3	6	19028.00	13451.00	147.15	0	Spot (Block12, Row6, Column3)	3541.75	3314.00	2032.96	0.03	0.57	393.00	401.76	393.00	97.11	0.01	0.24	100.00	100.00	0.00	2921.00	3148.75	2079009.00	32.33	1113.16	902.00
12	4	6	19294.00	13491.00	90.30	0	Spot (Block12, Row6, Column4)	1654.54	597.00	3863.75	0.44	2.34	395.00	409.37	395.00	101.93	0.02	0.25	98.00	47.00	0.00	202.00	1259.54	334218.00	12.22	574.36	515.00
12	5	6	19641.00	13455.00	147.95	0	Spot (Block12, Row6, Column5)	10722.00	9548.00	6584.27	0.05	0.61	400.00	430.95	400.00	102.08	0.03	0.24	100.00	100.00	0.00	9148.00	10322.00	6390310.00	100.81	2453.69	1573.50
12	6	6	19938.00	13467.00	166.65	0	Spot (Block12, Row6, Column6)	479.54	485.00	61.44	0.00	0.13	394.00	418.54	394.00	92.43	0.03	0.22	47.00	6.00	0.00	91.00	85.54	370204.00	0.66	442.53	426.00
12	7	6	20235.00	13459.00	153.95	0	Spot (Block12, Row6, Column7)	1326.51	1178.50	628.86	0.05	0.47	400.00	409.00	400.00	55.22	0.01	0.14	100.00	100.00	0.00	778.50	926.51	864883.00	16.62	608.99	569.00
12	8	6	20545.00	13461.00	154.15	0	Spot (Block12, Row6, Column8)	1719.00	1371.00	987.31	0.10	0.57	407.00	416.31	407.00	38.85	0.01	0.09	100.00	100.00	0.00	964.00	1312.00	1122507.00	33.53	681.66	660.00
12	1	7	18444.00	13749.00	192.50	0	Spot (Block12, Row7, Column1)	530.19	509.00	77.08	0.02	0.15	389.00	385.55	389.00	41.62	0.00	0.11	88.00	81.00	0.00	120.00	141.19	554050.00	3.48	431.71	423.00
12	2	7	18715.00	13734.00	214.50	0	Spot (Block12, Row7, Column2)	426.23	414.00	41.07	0.01	0.10	387.00	385.73	387.00	47.51	0.00	0.12	32.00	11.00	0.00	27.00	39.23	561341.00	0.85	399.73	396.00
12	3	7	18990.00	13763.00	155.95	0	Spot (Block12, Row7, Column3)	422.94	410.00	45.30	0.01	0.11	388.00	390.78	388.00	89.73	0.00	0.23	15.00	2.00	0.00	22.00	34.94	283793.00	0.36	389.18	395.00
12	4	7	19340.00	13758.00	159.30	0	Spot (Block12, Row7, Column4)	439.76	417.00	53.83	0.02	0.12	395.00	404.25	395.00	89.10	0.01	0.22	30.00	1.00	0.00	22.00	44.76	307392.00	0.40	425.14	405.00
12	5	7	19630.00	13756.00	171.25	0	Spot (Block12, Row7, Column5)	518.38	505.00	57.01	0.01	0.11	393.00	394.10	393.00	48.23	0.00	0.12	94.00	72.00	0.00	112.00	125.38	425068.00	2.58	447.25	450.00
12	6	7	19936.00	13758.00	182.30	0	Spot (Block12, Row7, Column6)	2175.80	2132.00	755.88	0.01	0.35	394.00	406.41	394.00	70.00	0.01	0.17	100.00	100.00	0.00	1738.00	1781.80	2027844.00	25.28	847.34	817.50
12	7	7	20229.00	13765.00	154.00	0	Spot (Block12, Row7, Column7)	1431.38	1281.00	690.23	0.05	0.48	397.00	403.17	397.00	48.06	0.01	0.12	99.00	98.00	0.00	884.00	1034.38	940415.00	21.40	645.40	578.00
12	8	7	20530.00	13767.00	189.90	0	Spot (Block12, Row7, Column8)	868.21	880.00	151.72	0.01	0.17	399.00	402.48	399.00	34.33	0.00	0.09	100.00	100.00	0.00	481.00	469.21	878628.00	13.57	574.95	544.00
12	1	8	18420.00	14051.00	147.05	0	Spot (Block12, Row8, Column1)	2033.67	1505.00	2386.75	0.13	1.17	387.00	379.62	387.00	46.55	0.01	0.12	99.00	98.00	0.00	1118.00	1646.67	1199867.00	35.53	845.60	613.50
12	2	8	18729.00	14057.00	192.30	0	Spot (Block12, Row8, Column2)	497.47	485.00	161.58	0.01	0.32	386.00	382.69	386.00	47.17	0.00	0.12	69.00	54.00	0.00	99.00	111.47	520355.00	2.43	414.98	405.00
12	3	8	19023.00	14055.00	157.70	0	Spot (Block12, Row8, Column3)	1108.25	874.00	610.65	0.10	0.55	383.00	376.32	383.00	42.05	0.01	0.11	99.00	95.00	0.00	491.00	725.25	758041.00	17.41	522.47	506.00
12	4	8	19336.00	14052.00	148.30	0	Spot (Block12, Row8, Column4)	1446.11	1407.50	508.54	0.01	0.35	388.00	384.71	388.00	38.31	0.00	0.10	100.00	100.00	0.00	1019.50	1058.11	870559.00	27.70	667.60	603.50
12	5	8	19626.00	14055.00	205.65	0	Spot (Block12, Row8, Column5)	404.64	399.00	36.72	0.01	0.09	387.00	385.46	387.00	50.93	0.00	0.13	13.00	3.00	0.00	12.00	17.64	487588.00	0.38	381.84	389.00
12	6	8	19943.00	14062.00	163.60	0	Spot (Block12, Row8, Column6)	3346.51	2891.00	1736.24	0.06	0.52	391.00	399.40	391.00	75.23	0.01	0.19	100.00	100.00	0.00	2500.00	2955.51	2463032.00	39.18	922.58	916.00
12	7	8	20228.00	14067.00	165.85	0	Spot (Block12, Row8, Column7)	605.15	597.00	108.06	0.01	0.18	391.00	392.66	391.00	55.26	0.00	0.14	95.00	80.00	0.00	206.00	214.15	461122.00	3.85	440.96	423.00
12	8	8	20524.00	14062.00	146.20	0	Spot (Block12, Row8, Column8)	1149.39	1082.00	391.45	0.03	0.34	390.00	387.58	390.00	34.45	0.00	0.09	100.00	100.00	0.00	692.00	759.39	670097.00	22.11	615.78	520.00
13	1	1	4921.00	16374.00	150.75	0	Spot (Block13, Row1, Column1)	30448.54	26939.50	17257.24	0.05	0.57	378.00	388.41	378.00	106.53	0.01	0.27	100.00	100.00	2.42	26561.50	30070.54	18878116.00	282.17	5830.45	4169.00
13	2	1	5212.00	16381.00	146.40	0	Spot (Block13, Row1, Column2)	2970.82	2732.00	1462.10	0.04	0.49	370.00	372.04	370.00	67.85	0.00	0.18	100.00	100.00	0.00	2362.00	2600.82	1737927.00	38.30	918.70	779.00
13	3	1	5520.00	16385.00	181.30	0	Spot (Block13, Row1, Column3)	432.23	414.00	50.25	0.02	0.12	372.00	366.56	372.00	42.76	0.01	0.12	48.00	27.00	0.00	42.00	60.23	398519.00	1.54	395.13	397.00
13	4	1	5814.00	16385.00	144.35	0	Spot (Block13, Row1, Column4)	2361.16	2088.50	1164.09	0.05	0.49	376.00	368.44	376.00	44.20	0.01	0.12	100.00	100.00	0.00	1712.50	1985.16	1345859.00	45.08	796.17	765.00
13	5	1	6119.00	16381.00	153.00	0	Spot (Block13, Row1, Column5)	848.77	740.00	347.99	0.06	0.41	376.00	367.59	376.00	45.52	0.01	0.12	97.00	91.00	0.00	364.00	472.77	544059.00	10.57	462.87	449.00
13	6	1	6412.00	16386.00	143.30	0	Spot (Block13, Row1, Column6)	1461.26	1414.00	656.97	0.01	0.45	367.00	363.77	367.00	50.91	0.00	0.14	100.00	100.00	0.00	1047.00	1094.26	811000.00	21.56	599.31	532.00
13	7	1	6713.00	16387.00	141.45	0	Spot (Block13, Row1, Column7)	5002.34	4383.50	3350.52	0.06	0.67	365.00	388.12	365.00	215.44	0.03	0.56	100.00	100.00	0.00	4018.50	4637.34	2721274.00	21.42	1393.18	1070.50
13	8	1	7003.00	16394.00	148.90	0	Spot (Block13, Row1, Column8)	56232.45	65535.00	13290.62	0.07	0.24	387.00	429.77	387.00	272.44	0.05	0.63	100.00	100.00	59.24	65148.00	55845.45	34077124.00	204.82	11987.99	9771.00
13	1	2	4912.00	16683.00	241.45	0	Spot (Block13, Row2, Column1)	406.38	403.00	37.11	0.00	0.09	371.00	374.14	371.00	87.74	0.00	0.23	9.00	0.00	0.00	32.00	35.38	683535.00	0.37	373.67	377.00
13	2	2	5212.00	16685.00	164.15	0	Spot (Block13, Row2, Column2)	448.74	462.00	51.10	0.01	0.11	374.00	367.94	374.00	41.06	0.01	0.11	65.00	51.00	0.00	88.00	74.74	336107.00	1.97	396.06	396.00
13	3	2	5511.00	16686.00	225.55	0	Spot (Block13, Row2, Column3)	418.07	403.00	46.56	0.02	0.11	372.00	365.02	372.00	35.36	0.01	0.10	42.00	22.00	0.00	31.00	46.07	609131.00	1.50	392.30	389.00
13	4	2	5820.00	16698.00	194.40	0	Spot (Block13, Row2, Column4)	426.87	409.00	42.25	0.02	0.10	377.00	370.88	377.00	41.46	0.01	0.11	35.00	22.00	0.00	32.00	49.87	457181.00	1.35	399.70	398.00
13	5	2	6116.00	16682.00	173.10	0	Spot (Block13, Row2, Column5)	747.08	723.00	186.89	0.01	0.25	365.00	359.34	365.00	41.63	0.01	0.12	99.00	98.00	0.00	358.00	382.08	620823.00	9.31	475.26	467.50
13	6	2	6421.00	16694.00	278.95	0	Spot (Block13, Row2, Column6)	398.59	389.00	64.48	0.01	0.16	368.00	367.43	368.00	64.82	0.00	0.18	21.00	7.00	0.00	21.00	30.59	905194.00	0.48	356.18	342.00
13	7	2	6696.00	16695.00	218.45	0	Spot (Block13, Row2, Column7)	391.76	392.00	39.81	0.00	0.10	354.00	361.14	354.00	67.93	0.01	0.19	12.00	0.00	0.00	38.00	37.76	533967.00	0.45	355.38	350.00
13	8	2	7040.00	16677.00	283.10	0	Spot (Block13, Row2, Column8)	414.95	402.00	50.08	0.01	0.12	381.00	403.86	381.00	220.74	0.03	0.55	0.00	0.00	0.00	21.00	33.95	970975.00	0.05	386.09	391.50
13	1	3	4920.00	16979.00	155.05	0	Spot (Block13, Row3, Column1)	802.08	690.00	291.11	0.07	0.36	377.00	372.34	377.00	36.70	0.01	0.10	99.00	98.00	0.00	313.00	425.08	534184.00	11.71	458.13	459.00
13	2	3	5221.00	16980.00	176.55	0	Spot (Block13, Row3, Column2)	467.88	472.00	56.10	0.00	0.12	382.00	374.76	382.00	34.79	0.01	0.09	77.00	58.00	0.00	90.00	85.88	406119.00	2.68	400.17	400.00
13	3	3	5499.00	16974.00	155.35	0	Spot (Block13, Row3, Column3)	758.07	662.00	451.56	0.06	0.60	384.00	382.88	384.00	43.76	0.00	0.11	99.00	97.00	0.00	278.00	374.07	505636.00	8.57	464.84	469.00
13	4	3	5814.00	16987.00	143.75	0	Spot (Block13, Row3, Column4)	1902.07	1735.50	944.44	0.04	0.50	385.00	382.22	385.00	35.85	0.00	0.09	100.00	100.00	0.00	1350.50	1517.07	1065162.00	42.39	737.23	677.50
13	5	3	6105.00	16988.00	154.60	0	Spot (Block13, Row3, Column5)	632.43	587.00	239.62	0.03	0.38	387.00	388.97	387.00	58.33	0.00	0.15	94.00	73.00	0.00	200.00	245.43	415506.00	4.17	443.12	419.00
13	6	3	6415.00	16989.00	215.10	0	Spot (Block13, Row3, Column6)	2522.48	1846.00	1526.66	0.14	0.61	390.00	398.50	390.00	78.71	0.01	0.20	100.00	100.00	0.00	1456.00	2132.48	3332199.00	26.98	1017.66	977.00
13	7	3	6702.00	16988.00	197.55	0	Spot (Block13, Row3, Column7)	437.94	411.00	72.54	0.03	0.17	384.00	382.87	384.00	70.99	0.00	0.19	37.00	11.00	0.00	27.00	53.94	486116.00	0.78	380.44	383.50
13	8	3	7016.00	16999.00	154.60	0	Spot (Block13, Row3, Column8)	2302.12	2150.00	891.71	0.03	0.39	387.00	385.46	387.00	59.09	0.00	0.15	100.00	100.00	0.00	1763.00	1915.12	1510189.00	32.44	858.72	774.00
13	1	4	4916.00	17276.00	141.45	0	Spot (Block13, Row4, Column1)	1896.59	1717.00	886.94	0.04	0.47	393.00	393.66	393.00	37.84	0.00	0.10	100.00	100.00	0.00	1324.00	1503.59	1027951.00	39.71	763.14	707.00
13	2	4	5205.00	17278.00	169.80	0	Spot (Block13, Row4, Column2)	630.86	599.00	131.22	0.02	0.21	392.00	393.93	392.00	49.07	0.00	0.12	97.00	87.00	0.00	207.00	238.86	507841.00	4.83	459.28	454.00
13	3	4	5513.00	17282.00	141.70	0	Spot (Block13, Row4, Column3)	9361.05	8253.00	5656.90	0.05	0.60	389.00	392.51	389.00	54.16	0.00	0.14	100.00	100.00	0.00	7864.00	8972.05	5101772.00	165.59	2306.36	1814.50
13	4	4	5808.00	17289.00	202.65	0	Spot (Block13, Row4, Column4)	449.40	432.00	43.67	0.02	0.10	390.00	390.81	390.00	48.08	0.00	0.12	46.00	24.00	0.00	42.00	59.40	522652.00	1.22	425.38	413.00
13	5	4	6125.00	17281.00	153.35	0	Spot (Block13, Row4, Column5)	602.40	517.00	507.95	0.07	0.84	398.00	404.27	398.00	58.11	0.01	0.14	85.00	51.00	0.00	119.00	204.40	389751.00	3.41	477.98	486.50
13	6	4	6418.00	17287.00	169.40	0	Spot (Block13, Row4, Column6)	864.08	866.50	178.60	0.00	0.21	398.00	403.92	398.00	61.19	0.01	0.15	100.00	99.00	0.00	468.50	466.08	692991.00	7.52	539.67	531.00
13	7	4	6703.00	17286.00	170.00	0	Spot (Block13, Row4, Column7)	616.06	561.50	181.04	0.04	0.29	389.00	381.73	389.00	47.28	0.01	0.12	88.00	76.00	0.00	172.50	227.06	495310.00	4.96	440.21	422.00
13	8	4	7034.00	17308.00	151.45	0	Spot (Block13, Row4, Column8)	472.72	485.50	62.23	0.01	0.13	394.00	395.33	394.00	53.36	0.00	0.13	65.00	29.00	0.00	91.50	78.72	296869.00	1.45	430.95	408.00
13	1	5	4918.00	17581.00	138.35	0	Spot (Block13, Row5, Column1)	5074.78	4466.00	2711.25	0.06	0.53	397.00	404.92	397.00	51.72	0.01	0.13	100.00	100.00	0.00	4069.00	4677.78	2638886.00	90.29	1479.79	1150.00
13	2	5	5210.00	17580.00	150.35	0	Spot (Block13, Row5, Column2)	2415.49	2346.00	862.23	0.01	0.36	394.00	400.91	394.00	48.12	0.01	0.12	100.00	100.00	0.00	1952.00	2021.49	1480697.00	41.87	877.73	793.50
13	3	5	5512.00	17584.00	159.10	0	Spot (Block13, Row5, Column3)	1019.66	952.00	349.05	0.03	0.34	398.00	406.12	398.00	52.71	0.01	0.13	100.00	99.00	0.00	554.00	621.66	714783.00	11.64	538.76	519.00
13	4	5	5812.00	17584.00	155.85	0	Spot (Block13, Row5, Column4)	756.44	714.00	235.38	0.03	0.31	401.00	409.41	401.00	54.13	0.01	0.13	98.00	87.00	0.00	313.00	355.44	506813.00	6.41	478.63	474.00
13	5	5	6109.00	17584.00	139.90	0	Spot (Block13, Row5, Column5)	9857.98	9042.00	5998.24	0.04	0.61	406.00	422.45	406.00	65.81	0.02	0.16	100.00	100.00	0.00	8636.00	9451.98	5224731.00	143.37	2355.12	1857.00
13	6	5	6419.00	17584.00	170.40	0	Spot (Block13, Row5, Column6)	507.60	499.00	65.32	0.01	0.13	396.00	397.85	396.00	54.56	0.00	0.14	78.00	42.00	0.00	103.00	111.60	408110.00	2.01	434.54	422.00
13	7	5	6712.00	17591.00	168.40	0	Spot (Block13, Row5, Column7)	970.10	908.50	295.87	0.03	0.30	390.00	385.13	390.00	48.19	0.01	0.13	99.00	99.00	0.00	518.50	580.10	768316.00	12.14	533.65	522.00
13	8	5	7015.00	17590.00	154.50	0	Spot (Block13, Row5, Column8)	997.69	825.00	472.02	0.08	0.47	402.00	414.27	402.00	59.34	0.01	0.14	100.00	94.00	0.00	423.00	595.69	656477.00	9.83	539.25	526.00
13	1	6	4907.00	17881.00	220.85	0	Spot (Block13, Row6, Column1)	1990.26	1450.00	1181.18	0.14	0.59	399.00	412.56	399.00	62.54	0.01	0.15	100.00	100.00	0.00	1051.00	1591.26	2776417.00	25.23	878.37	856.00
13	2	6	5213.00	17879.00	189.40	0	Spot (Block13, Row6, Column2)	710.97	691.00	157.74	0.01	0.22	400.00	413.00	400.00	61.09	0.01	0.15	97.00	86.00	0.00	291.00	310.97	715951.00	4.88	496.62	500.00
13	3	6	5504.00	17882.00	139.30	0	Spot (Block13, Row6, Column3)	2929.35	2675.00	1604.91	0.04	0.55	402.00	410.06	402.00	46.60	0.01	0.11	100.00	100.00	0.00	2273.00	2527.35	1537910.00	54.07	1009.03	843.50
13	4	6	5815.00	17886.00	167.00	0	Spot (Block13, Row6, Column4)	614.84	598.00	117.33	0.01	0.19	410.00	436.52	410.00	82.80	0.03	0.19	90.00	58.00	0.00	188.00	204.84	476500.00	2.15	478.32	485.50
13	5	6	6110.00	17886.00	141.50	0	Spot (Block13, Row6, Column5)	13648.05	12031.00	8859.84	0.05	0.65	410.00	445.53	410.00	95.18	0.04	0.21	100.00	100.00	0.00	11621.00	13238.05	7410893.00	138.71	2629.08	1988.00
13	6	6	6408.00	17884.00	258.80	0	Spot (Block13, Row6, Column6)	420.74	407.00	44.55	0.01	0.11	393.00	396.96	393.00	55.48	0.00	0.14	22.00	4.00	0.00	14.00	27.74	817497.00	0.43	394.19	396.00
13	7	6	6709.00	17890.00	151.10	0	Spot (Block13, Row6, Column7)	809.02	704.00	285.12	0.06	0.35	396.00	399.76	396.00	49.98	0.00	0.13	100.00	96.00	0.00	308.00	413.02	503211.00	8.19	477.65	478.50
13	8	6	7012.00	17894.00	147.30	0	Spot (Block13, Row6, Column8)	891.48	799.00	375.39	0.05	0.42	411.00	432.42	411.00	59.48	0.02	0.14	92.00	87.00	0.00	388.00	480.48	526867.00	7.72	557.51	522.50
13	1	7	4916.00	18178.00	156.40	0	Spot (Block13, Row7, Column1)	694.30	675.00	141.27	0.01	0.20	401.00	412.38	401.00	49.60	0.01	0.12	99.00	95.00	0.00	274.00	293.30	465877.00	5.68	497.04	498.00
13	2	7	5211.00	18188.00	222.95	0	Spot (Block13, Row7, Column2)	470.58	486.00	41.72	0.01	0.09	399.00	405.41	399.00	48.06	0.01	0.12	68.00	31.00	0.00	87.00	71.58	670583.00	1.36	430.32	417.00
13	3	7	5496.00	18172.00	207.10	0	Spot (Block13, Row7, Column3)	463.60	484.00	51.78	0.02	0.11	401.00	407.08	401.00	49.68	0.01	0.12	60.00	28.00	0.00	83.00	62.60	566051.00	1.14	423.28	415.00
13	4	7	5826.00	18212.00	255.20	0	Spot (Block13, Row7, Column4)	544.58	529.00	73.16	0.01	0.13	416.00	444.95	416.00	74.10	0.03	0.17	82.00	43.00	0.00	113.00	128.58	1027070.00	1.34	477.22	491.00
13	5	7	6108.00	18188.00	147.00	-50	Spot (Block13, Row7, Column5)	466.21	472.00	62.15	0.01	0.13	410.00	441.13	410.00	92.54	0.03	0.21	20.00	5.00	0.00	62.00	56.21	275530.00	0.27	456.01	456.50
13	6	7	6407.00	18186.00	186.35	0	Spot (Block13, Row7, Column6)	776.90	746.00	169.49	0.02	0.22	401.00	423.93	401.00	90.40	0.02	0.21	99.00	92.00	0.00	345.00	375.90	759033.00	3.90	539.24	524.00
13	7	7	6696.00	18193.00	141.55	0	Spot (Block13, Row7, Column7)	1660.87	1576.50	687.30	0.02	0.41	399.00	408.71	399.00	58.24	0.01	0.14	100.00	100.00	0.00	1177.50	1261.87	900191.00	21.50	804.35	641.00
13	8	7	7011.00	18189.00	176.70	0	Spot (Block13, Row7, Column8)	1143.44	1114.00	274.66	0.01	0.24	412.00	431.79	412.00	59.98	0.02	0.14	100.00	100.00	0.00	702.00	731.44	995935.00	11.87	669.49	675.50
13	1	8	4896.00	18475.00	141.05	0	Spot (Block13, Row8, Column1)	1442.50	988.00	2493.19	0.16	1.73	404.00	415.95	404.00	44.07	0.01	0.11	99.00	99.00	0.00	584.00	1038.50	774621.00	23.29	663.75	518.00
13	2	8	5200.00	18508.00	228.65	0	Spot (Block13, Row8, Column2)	472.14	484.00	46.05	0.01	0.10	403.00	413.86	403.00	50.10	0.01	0.12	65.00	22.00	0.00	81.00	69.14	709632.00	1.16	436.89	422.00
13	3	8	5505.00	18492.00	164.55	0	Spot (Block13, Row8, Column3)	604.80	583.00	123.84	0.02	0.20	416.00	443.11	416.00	82.92	0.03	0.19	84.00	50.00	0.00	167.00	188.80	456017.00	1.95	485.75	492.00
13	4	8	5807.00	18483.00	144.95	0	Spot (Block13, Row8, Column4)	5225.19	5159.00	2217.03	0.01	0.42	413.00	444.91	413.00	80.35	0.03	0.18	100.00	100.00	0.00	4746.00	4812.19	2973131.00	59.49	1647.71	1375.50
13	5	8	6113.00	18493.00	258.55	0	Spot (Block13, Row8, Column5)	456.26	459.00	54.45	0.00	0.12	406.00	438.52	406.00	98.98	0.03	0.23	18.00	0.00	0.00	53.00	50.26	887420.00	0.18	421.33	405.00
13	6	8	6409.00	18485.00	196.50	0	Spot (Block13, Row8, Column6)	3709.13	2435.00	2850.42	0.18	0.77	404.00	441.49	404.00	118.31	0.04	0.27	100.00	100.00	0.00	2031.00	3305.13	4054081.00	27.62	1154.54	1122.00
13	7	8	6705.00	18493.00	141.00	0	Spot (Block13, Row8, Column7)	818.29	775.00	225.50	0.02	0.28	401.00	420.10	401.00	83.08	0.02	0.20	100.00	89.00	0.00	374.00	417.29	440238.00	4.79	546.07	516.50
13	8	8	7002.00	18495.00	160.80	0	Spot (Block13, Row8, Column8)	716.98	681.50	160.02	0.02	0.22	424.00	448.83	424.00	73.41	0.02	0.16	97.00	86.00	0.00	257.50	292.98	514794.00	3.65	528.16	523.00
14	1	1	9419.00	16400.00	151.40	0	Spot (Block14, Row1, Column1)	37849.62	35139.00	19219.68	0.03	0.51	1771.00	1805.34	1771.00	386.00	0.01	0.21	100.00	100.00	16.38	33368.00	36078.62	23807512.00	93.38	8512.99	6640.50
14	2	1	9715.00	16407.00	146.95	0	Spot (Block14, Row1, Column2)	12298.86	11471.00	5559.83	0.03	0.45	1790.00	1815.35	1790.00	369.74	0.01	0.20	100.00	100.00	0.00	9681.00	10508.86	7244027.00	28.35	3961.57	3523.00
14	3	1	10018.00	16403.00	147.75	0	Spot (Block14, Row1, Column3)	5027.00	4466.00	2093.09	0.05	0.42	1808.00	1849.34	1808.00	359.51	0.01	0.19	98.00	96.00	0.00	2658.00	3219.00	3001116.00	8.84	2484.27	2502.50
14	4	1	10311.00	16408.00	142.90	0	Spot (Block14, Row1, Column4)	11280.04	10978.00	4835.87	0.01	0.43	1888.00	1906.66	1888.00	376.61	0.00	0.20	100.00	100.00	0.00	9090.00	9392.04	6249141.00	24.89	4044.04	3547.50
14	5	1	10616.00	16410.00	148.80	0	Spot (Block14, Row1, Column5)	9220.04	7652.00	5497.30	0.08	0.60	1907.00	1946.20	1907.00	387.44	0.01	0.20	100.00	94.00	0.00	5745.00	7313.04	5559687.00	18.77	3234.30	3135.00
14	6	1	10909.00	16411.00	146.80	0	Spot (Block14, Row1, Column6)	10684.15	9700.00	5278.19	0.04	0.49	1981.00	2004.11	1981.00	408.35	0.01	0.20	100.00	100.00	0.00	7719.00	8703.15	6271594.00	21.26	3867.97	3420.00
14	7	1	11211.00	16412.00	144.25	0	Spot (Block14, Row1, Column7)	30099.85	27361.50	17272.21	0.04	0.57	2017.00	2072.70	2017.00	503.92	0.01	0.24	100.00	100.00	2.13	25344.50	28082.85	16976316.00	55.62	8556.61	7154.00
14	8	1	11503.00	16418.00	149.75	0	Spot (Block14, Row1, Column8)	61076.57	65535.00	8869.54	0.03	0.15	2079.00	2136.70	2079.00	544.34	0.01	0.25	100.00	100.00	71.82	63456.00	58997.57	37501328.00	108.28	18123.50	13557.00
14	1	2	9413.00	16698.00	217.30	0	Spot (Block14, Row2, Column1)	2037.44	2005.00	345.18	0.01	0.17	1727.00	1782.59	1727.00	370.28	0.01	0.21	43.00	13.00	0.00	278.00	310.44	2756654.00	0.69	1840.02	1820.00
14	2	2	9715.00	16707.00	138.65	0	Spot (Block14, Row2, Column2)	5496.59	5408.50	1527.99	0.01	0.28	1787.00	1826.20	1787.00	365.37	0.01	0.20	100.00	99.00	0.00	3621.50	3709.59	2847232.00	10.05	2770.24	2672.50
14	3	2	10020.00	16705.00	199.30	0	Spot (Block14, Row2, Column3)	2474.50	2410.50	498.07	0.01	0.20	1838.00	1884.44	1838.00	377.90	0.01	0.20	65.00	38.00	0.00	572.50	636.50	2786282.00	1.56	2097.49	2043.50
14	4	2	10320.00	16713.00	172.50	0	Spot (Block14, Row2, Column4)	4656.43	4581.00	1309.16	0.01	0.28	1901.00	1934.75	1901.00	384.66	0.01	0.20	99.00	96.00	0.00	2680.00	2755.43	3869492.00	7.08	2621.99	2614.00
14	5	2	10615.00	16708.00	210.60	0	Spot (Block14, Row2, Column5)	3391.49	3284.50	708.97	0.01	0.21	1908.00	1957.45	1908.00	386.50	0.01	0.20	96.00	86.00	0.00	1376.50	1483.49	4293624.00	3.71	2353.27	2328.00
14	6	2	10909.00	16709.00	154.65	0	Spot (Block14, Row2, Column6)	3899.14	3742.00	1041.69	0.02	0.27	1969.00	2016.09	1969.00	434.71	0.01	0.22	96.00	84.00	0.00	1773.00	1930.14	2569530.00	4.33	2439.24	2417.00
14	7	2	11212.00	16716.00	161.00	0	Spot (Block14, Row2, Column7)	3810.79	3676.00	1060.12	0.02	0.28	1990.00	2011.69	1990.00	396.18	0.00	0.20	96.00	82.00	0.00	1686.00	1820.79	2724718.00	4.54	2566.23	2579.00
14	8	2	11529.00	16705.00	208.20	0	Spot (Block14, Row2, Column8)	2354.23	2292.50	442.30	0.01	0.19	2002.00	2055.99	2002.00	493.03	0.01	0.24	37.00	7.00	0.00	290.50	352.23	2895700.00	0.60	2281.57	2329.00
14	1	3	9415.00	17004.00	151.15	0	Spot (Block14, Row3, Column1)	9681.67	8617.00	5185.60	0.05	0.54	1791.00	1808.92	1791.00	357.86	0.00	0.20	100.00	99.00	0.00	6826.00	7890.67	6060726.00	22.00	3173.85	3007.00
14	2	3	9716.00	17007.00	168.10	0	Spot (Block14, Row3, Column2)	3171.24	2975.00	788.40	0.03	0.25	1876.00	1897.39	1876.00	389.93	0.00	0.21	91.00	71.00	0.00	1099.00	1295.24	2505278.00	3.27	2215.04	2198.00
14	3	3	10004.00	17006.00	145.80	0	Spot (Block14, Row3, Column3)	30321.40	26547.00	17192.66	0.06	0.57	1938.00	1981.18	1938.00	421.20	0.01	0.21	100.00	100.00	4.15	24609.00	28383.40	17556100.00	67.28	7393.40	5863.00
14	4	3	10315.00	17008.00	145.80	0	Spot (Block14, Row3, Column4)	13916.02	12529.00	6903.39	0.05	0.50	1978.00	1995.03	1978.00	410.16	0.00	0.21	100.00	100.00	0.00	10551.00	11938.02	8057377.00	29.06	4333.33	3862.50
14	5	3	10611.00	17008.00	142.75	0	Spot (Block14, Row3, Column5)	18274.89	16773.00	10389.12	0.04	0.57	1997.00	2035.25	1997.00	445.17	0.01	0.22	100.00	100.00	0.72	14776.00	16277.89	10106013.00	36.48	5859.48	4233.00
14	6	3	10916.00	17011.00	174.90	0	Spot (Block14, Row3, Column6)	11697.78	9400.00	6495.61	0.09	0.56	2008.00	2068.53	2008.00	479.11	0.01	0.23	100.00	100.00	0.00	7392.00	9689.78	10024994.00	20.10	4093.44	4075.00
14	7	3	11221.00	17016.00	147.80	0	Spot (Block14, Row3, Column7)	7996.92	6893.00	3993.20	0.06	0.50	1995.00	2029.34	1995.00	434.30	0.01	0.21	100.00	95.00	0.00	4898.00	6001.92	4766162.00	13.74	3191.83	3059.00
14	8	3	11515.00	17026.00	154.40	0	Spot (Block14, Row3, Column8)	9316.33	8753.00	3770.77	0.03	0.40	1989.00	2014.99	1989.00	389.40	0.01	0.19	100.00	100.00	0.00	6764.00	7327.33	6120826.00	18.75	3767.78	3442.00
14	1	4	9414.00	17302.00	145.95	0	Spot (Block14, Row4, Column1)	11619.73	10498.50	5939.25	0.04	0.51	1795.00	1819.98	1795.00	359.66	0.01	0.20	100.00	100.00	0.00	8703.50	9824.73	6762681.00	27.25	3811.43	3331.00
14	2	4	9719.00	17309.00	191.80	0	Spot (Block14, Row4, Column2)	2596.69	2596.00	479.33	0.00	0.18	1889.00	1915.23	1889.00	407.75	0.01	0.21	72.00	42.00	0.00	707.00	707.69	2692769.00	1.67	2216.08	2299.50
14	3	4	10013.00	17306.00	147.30	0	Spot (Block14, Row4, Column3)	51042.80	64143.00	17524.99	0.10	0.34	1935.00	1989.84	1935.00	438.69	0.01	0.22	100.00	100.00	48.99	62208.00	49107.80	30217544.00	111.82	13391.55	10809.00
14	4	4	10306.00	17309.00	211.85	0	Spot (Block14, Row4, Column4)	2331.03	2302.00	428.76	0.01	0.18	1911.00	1967.29	1911.00	396.52	0.01	0.20	49.00	23.00	0.00	391.00	420.03	2986052.00	0.92	2036.57	2007.00
14	5	4	10596.00	17312.00	149.05	0	Spot (Block14, Row4, Column5)	6193.35	5516.00	2439.44	0.05	0.39	1967.00	2001.98	1967.00	430.98	0.01	0.22	99.00	98.00	0.00	3549.00	4226.35	3784139.00	9.73	2955.40	2902.00
14	6	4	10911.00	17307.00	203.15	0	Spot (Block14, Row4, Column6)	3525.61	3433.50	726.32	0.01	0.21	1973.00	2013.66	1973.00	427.88	0.01	0.21	97.00	83.00	0.00	1460.50	1552.61	4124967.00	3.53	2501.38	2510.00
14	7	4	11205.00	17317.00	149.25	0	Spot (Block14, Row4, Column7)	6012.05	5056.50	2979.53	0.08	0.50	1991.00	2040.79	1991.00	482.84	0.01	0.24	94.00	85.00	0.00	3065.50	4021.05	3679376.00	8.22	2797.65	2732.50
14	8	4	11511.00	17321.00	167.15	0	Spot (Block14, Row4, Column8)	3136.40	3003.00	755.10	0.02	0.24	1986.00	2001.82	1986.00	384.14	0.00	0.19	86.00	66.00	0.00	1017.00	1150.40	2430710.00	2.95	2298.24	2232.00
14	1	5	9415.00	17606.00	140.65	0	Spot (Block14, Row5, Column1)	20434.10	18804.50	11212.21	0.04	0.55	1815.00	1852.57	1815.00	385.75	0.01	0.21	100.00	100.00	0.00	16989.50	18619.10	10952679.00	48.17	6195.69	4428.00
14	2	5	9713.00	17604.00	149.70	0	Spot (Block14, Row5, Column2)	9985.50	9285.50	3865.62	0.03	0.39	1855.00	1893.90	1855.00	408.03	0.01	0.22	100.00	100.00	0.00	7430.50	8130.50	6131099.00	19.83	3878.89	3648.00
14	3	5	10011.00	17607.00	150.40	0	Spot (Block14, Row5, Column3)	4719.90	4379.00	1548.76	0.03	0.33	1933.00	1994.52	1933.00	474.62	0.01	0.24	99.00	94.00	0.00	2446.00	2786.90	2945219.00	5.74	2803.09	2827.50
14	4	5	10310.00	17607.00	144.70	0	Spot (Block14, Row5, Column4)	7273.71	6471.00	3408.62	0.05	0.47	1970.00	2015.48	1970.00	489.15	0.01	0.24	99.00	93.00	0.00	4501.00	5303.71	4131469.00	10.75	3309.26	3037.00
14	5	5	10612.00	17608.00	144.35	0	Spot (Block14, Row5, Column5)	58601.03	65535.00	12593.61	0.05	0.21	1981.50	2027.40	1981.50	475.56	0.01	0.23	100.00	100.00	69.09	63553.50	56619.53	32992628.00	118.96	17907.46	13581.00
14	6	5	10915.00	17616.00	156.75	0	Spot (Block14, Row5, Column6)	3858.63	3730.00	1095.76	0.01	0.28	1984.00	2038.09	1984.00	506.02	0.01	0.25	90.00	75.00	0.00	1746.00	1874.63	2612292.00	3.60	2393.81	2398.00
14	7	5	11215.00	17616.00	179.50	0	Spot (Block14, Row5, Column7)	22195.96	19615.50	12197.47	0.05	0.55	2027.00	2116.63	2027.00	593.81	0.02	0.28	100.00	100.00	0.00	17588.50	20168.96	20109540.00	33.81	6415.15	6466.00
14	8	5	11511.00	17616.00	145.20	0	Spot (Block14, Row5, Column8)	13649.43	11227.50	8948.08	0.08	0.66	1980.00	2026.74	1980.00	494.53	0.01	0.24	100.00	99.00	0.00	9247.50	11669.43	7834774.00	23.50	4041.93	3413.00
14	1	6	9409.00	17907.00	175.80	0	Spot (Block14, Row6, Column1)	8648.03	7031.00	4860.14	0.09	0.56	1821.00	1887.57	1821.00	447.22	0.02	0.24	100.00	99.00	0.00	5210.00	6827.03	7445954.00	15.12	3360.85	3360.00
14	2	6	9711.00	17904.00	200.80	0	Spot (Block14, Row6, Column2)	10775.43	9856.00	4680.32	0.04	0.43	1872.00	1939.12	1872.00	478.05	0.02	0.25	100.00	100.00	0.00	7984.00	8903.43	12316321.00	18.48	4343.10	4285.00
14	3	6	10000.00	17903.00	142.85	0	Spot (Block14, Row6, Column3)	20941.57	19473.00	11186.63	0.03	0.53	1940.00	1996.74	1940.00	482.06	0.01	0.24	100.00	100.00	0.00	17533.00	19001.57	11643513.00	39.30	5407.22	4600.00
14	4	6	10313.00	17907.00	151.00	0	Spot (Block14, Row6, Column4)	4924.83	4375.50	1931.31	0.05	0.39	1993.00	2040.14	1993.00	489.32	0.01	0.24	97.00	86.00	0.00	2382.50	2931.83	3073096.00	5.90	2635.35	2582.00
14	5	6	10606.00	17910.00	142.95	0	Spot (Block14, Row6, Column5)	57379.78	65535.00	13508.20	0.06	0.24	1975.00	2025.33	1975.00	468.47	0.01	0.23	100.00	100.00	67.20	63560.00	55404.78	32018148.00	118.16	15007.53	11290.00
14	6	6	10912.00	17907.00	186.05	0	Spot (Block14, Row6, Column6)	2649.80	2570.00	547.44	0.01	0.21	1972.00	2016.54	1972.00	446.42	0.01	0.22	64.00	27.00	0.00	598.00	677.80	2559710.00	1.42	2219.16	2137.00
14	7	6	11206.00	17912.00	146.70	0	Spot (Block14, Row6, Column7)	15272.38	13518.00	8703.24	0.05	0.57	1974.00	2018.95	1974.00	493.53	0.01	0.24	100.00	100.00	0.00	11544.00	13298.38	9025976.00	26.85	4661.49	4027.00
14	8	6	11514.00	17915.00	145.45	0	Spot (Block14, Row6, Column8)	17845.95	15081.50	11347.16	0.07	0.64	1923.00	1970.48	1923.00	376.16	0.01	0.19	100.00	100.00	0.00	13158.50	15922.95	10386340.00	42.20	4735.88	4161.50
14	1	7	9410.00	18202.00	179.35	0	Spot (Block14, Row7, Column1)	2689.54	2579.00	581.47	0.02	0.22	1785.50	1795.85	1785.50	370.68	0.00	0.21	83.00	56.00	0.00	793.50	904.04	2425963.00	2.41	2049.04	2077.50
14	2	7	9715.00	18205.00	198.70	0	Spot (Block14, Row7, Column2)	2193.06	2188.00	426.92	0.00	0.19	1770.00	1808.83	1770.00	392.96	0.01	0.22	51.00	19.00	0.00	418.00	423.06	2440881.00	0.98	1994.61	1993.00
14	3	7	10007.00	18203.00	212.05	0	Spot (Block14, Row7, Column3)	2171.91	2154.00	359.34	0.00	0.17	1805.00	1850.22	1805.00	365.51	0.01	0.20	48.00	17.00	0.00	349.00	366.91	2782223.00	0.88	1959.38	1919.00
14	4	7	10317.00	18212.00	197.55	0	Spot (Block14, Row7, Column4)	2255.47	2233.00	407.54	0.00	0.18	1884.00	1909.73	1884.00	376.28	0.01	0.20	48.00	19.00	0.00	349.00	371.47	2517102.00	0.92	2089.27	2053.50
14	5	7	10609.00	18209.00	183.80	0	Spot (Block14, Row7, Column5)	4175.77	3962.50	1285.19	0.02	0.31	1908.00	1977.15	1908.00	483.62	0.02	0.24	96.00	87.00	0.00	2054.50	2267.77	3966984.00	4.55	2576.92	2564.00
14	6	7	10907.00	18212.00	181.20	0	Spot (Block14, Row7, Column6)	14178.92	13829.00	5768.27	0.01	0.41	1993.00	2077.33	1993.00	560.25	0.02	0.27	100.00	100.00	0.00	11836.00	12185.92	13072961.00	21.60	4857.23	4767.00
14	7	7	11195.00	18215.00	147.45	0	Spot (Block14, Row7, Column7)	11671.80	10820.00	5494.04	0.03	0.47	1928.00	1990.55	1928.00	431.18	0.01	0.22	100.00	100.00	0.00	8892.00	9743.80	6921379.00	22.45	4242.76	4159.00
14	8	7	11512.00	18221.00	196.65	0	Spot (Block14, Row7, Column8)	4481.32	4515.00	914.33	0.00	0.20	1907.00	1952.57	1907.00	380.11	0.01	0.19	99.00	99.00	0.00	2608.00	2574.32	4911524.00	6.65	2730.13	2714.00
14	1	8	9395.00	18517.00	185.10	0	Spot (Block14, Row8, Column1)	2737.88	2577.00	895.53	0.03	0.33	1797.00	1830.68	1797.00	349.65	0.01	0.19	76.00	57.00	0.00	780.00	940.88	2633840.00	2.59	2091.39	1977.00
14	2	8	9703.00	18500.00	192.10	0	Spot (Block14, Row8, Column2)	2606.19	2527.50	690.88	0.01	0.27	1759.00	1790.04	1759.00	343.28	0.01	0.19	72.00	54.00	0.00	768.50	847.19	2715646.00	2.38	2034.57	1987.00
14	3	8	9998.00	18506.00	152.20	0	Spot (Block14, Row8, Column3)	4816.56	3892.00	2456.88	0.09	0.51	1786.00	1822.75	1786.00	366.21	0.01	0.20	93.00	85.00	0.00	2106.00	3030.56	3039250.00	8.18	2437.51	2493.00
14	4	8	10305.00	18506.00	144.75	0	Spot (Block14, Row8, Column4)	21929.32	20884.50	10777.51	0.02	0.49	1818.00	1876.45	1818.00	379.21	0.01	0.20	100.00	100.00	0.00	19066.50	20111.32	12543570.00	52.88	6023.87	5304.00
14	5	8	10600.00	18507.00	199.50	0	Spot (Block14, Row8, Column5)	2267.82	2224.00	426.36	0.01	0.19	1878.00	1934.66	1878.00	456.94	0.01	0.24	43.00	14.00	0.00	346.00	389.82	2571711.00	0.73	1987.49	1957.00
14	6	8	10908.00	18511.00	155.10	0	Spot (Block14, Row8, Column6)	20156.95	16221.00	11809.39	0.09	0.59	1954.00	2050.71	1954.00	569.96	0.02	0.28	100.00	100.00	0.00	14267.00	18202.95	13323746.00	31.77	4958.88	4758.00
14	7	8	11208.00	18514.00	146.10	0	Spot (Block14, Row8, Column7)	6170.61	5881.00	2501.32	0.02	0.41	1955.00	2011.74	1955.00	457.79	0.01	0.23	99.00	96.00	0.00	3926.00	4215.61	3572786.00	9.08	2996.21	2910.00
14	8	8	11490.00	18520.00	148.20	0	Spot (Block14, Row8, Column8)	3189.72	3047.00	781.16	0.02	0.24	1968.00	1991.10	1968.00	389.14	0.01	0.20	89.00	70.00	0.00	1079.00	1221.72	1897881.00	3.08	2341.13	2342.50
15	1	1	13920.00	16423.00	154.35	0	Spot (Block15, Row1, Column1)	34831.11	31466.50	17888.74	0.04	0.51	405.00	445.45	405.00	122.29	0.04	0.27	100.00	100.00	7.34	31061.50	34426.11	22779596.00	281.17	6095.85	4936.50
15	2	1	14213.00	16431.00	148.05	0	Spot (Block15, Row1, Column2)	4596.41	4388.00	1937.82	0.02	0.42	403.00	435.39	403.00	99.39	0.03	0.23	100.00	100.00	0.00	3985.00	4193.41	2753249.00	41.87	1301.79	1158.00
15	3	1	14521.00	16448.00	165.60	0	Spot (Block15, Row1, Column3)	533.78	494.00	110.63	0.03	0.21	399.00	418.66	399.00	89.39	0.02	0.21	54.00	35.00	0.00	95.00	134.78	403537.00	1.29	485.77	484.00
15	4	1	14813.00	16436.00	144.95	0	Spot (Block15, Row1, Column4)	4038.52	3929.50	1626.82	0.01	0.40	398.00	414.51	398.00	83.11	0.02	0.20	100.00	100.00	0.00	3531.50	3640.52	2301955.00	43.60	1282.51	1117.50
15	5	1	15118.00	16437.00	161.50	0	Spot (Block15, Row1, Column5)	736.81	689.50	225.69	0.03	0.31	397.00	409.40	397.00	59.23	0.01	0.14	93.00	82.00	0.00	292.50	339.81	533453.00	5.53	488.37	485.50
15	6	1	15408.00	16438.00	144.00	0	Spot (Block15, Row1, Column6)	2485.45	2320.50	1043.94	0.03	0.42	397.00	406.96	397.00	61.99	0.01	0.15	100.00	100.00	0.00	1923.50	2088.45	1391853.00	33.53	890.26	764.50
15	7	1	15709.00	16438.00	145.70	0	Spot (Block15, Row1, Column7)	5100.51	4751.50	2354.74	0.03	0.46	394.00	427.18	394.00	231.84	0.04	0.54	100.00	100.00	0.00	4357.50	4706.51	2937895.00	20.16	1448.30	1142.00
15	8	1	16006.00	16441.00	152.15	0	Spot (Block15, Row1, Column8)	58449.60	65535.00	11079.75	0.05	0.19	405.00	474.83	405.00	287.68	0.07	0.61	100.00	100.00	62.28	65130.00	58044.60	36882004.00	201.52	12887.17	10317.00
15	1	2	13923.00	16706.00	197.50	0	Spot (Block15, Row2, Column1)	464.90	482.00	74.81	0.02	0.16	404.00	429.79	404.00	96.48	0.03	0.22	30.00	3.00	0.00	78.00	60.90	514645.00	0.36	420.04	401.00
15	2	2	14207.00	16739.00	146.30	0	Spot (Block15, Row2, Column2)	548.90	511.00	93.81	0.03	0.17	401.00	417.83	401.00	62.99	0.02	0.15	87.00	46.00	0.00	110.00	147.90	320558.00	2.08	464.86	471.00
15	3	2	14549.00	16736.00	212.45	0	Spot (Block15, Row2, Column3)	485.82	490.00	84.04	0.00	0.17	398.00	408.65	398.00	52.94	0.01	0.13	63.00	33.00	0.00	92.00	87.82	626709.00	1.46	421.61	401.00
15	4	2	14832.00	16728.00	194.20	0	Spot (Block15, Row2, Column4)	523.59	510.00	87.47	0.01	0.17	399.00	410.88	399.00	56.41	0.01	0.14	79.00	47.00	0.00	111.00	124.59	557098.00	2.00	456.88	454.00
15	5	2	15121.00	16735.00	186.85	0	Spot (Block15, Row2, Column5)	985.77	897.00	333.64	0.04	0.34	400.00	408.73	400.00	58.17	0.01	0.14	100.00	99.00	0.00	497.00	585.77	967036.00	9.92	575.43	553.50
15	6	2	15413.00	16730.00	184.15	0	Spot (Block15, Row2, Column6)	525.77	503.00	87.75	0.02	0.17	399.00	416.13	399.00	80.75	0.02	0.19	74.00	37.00	0.00	104.00	126.77	501580.00	1.36	473.95	435.00
15	7	2	15706.00	16731.00	195.40	0	Spot (Block15, Row2, Column7)	481.54	489.00	77.68	0.01	0.16	392.00	394.33	392.00	58.38	0.00	0.15	61.00	32.00	0.00	97.00	89.54	520548.00	1.49	437.71	410.00
15	8	2	16025.00	16738.00	277.30	0	Spot (Block15, Row2, Column8)	441.19	405.00	80.34	0.04	0.18	401.00	440.48	401.00	187.39	0.04	0.43	8.00	0.00	0.00	4.00	40.19	989159.00	0.00	406.25	399.00
15	1	3	13913.00	17032.00	171.35	0	Spot (Block15, Row3, Column1)	750.83	697.00	203.50	0.03	0.27	399.00	414.86	399.00	64.02	0.02	0.15	99.00	86.00	0.00	298.00	351.83	613425.00	5.25	510.78	501.50
15	2	3	14228.00	17044.00	198.40	0	Spot (Block15, Row3, Column2)	533.52	507.00	92.10	0.02	0.17	405.00	430.07	405.00	70.88	0.03	0.16	76.00	39.00	0.00	102.00	128.52	595947.00	1.46	468.24	472.00
15	3	3	14510.00	17024.00	150.35	0	Spot (Block15, Row3, Column3)	1219.44	1003.00	1005.84	0.08	0.82	403.00	427.91	403.00	71.54	0.03	0.17	100.00	99.00	0.00	600.00	816.44	752397.00	11.06	640.59	572.00
15	4	3	14816.00	17035.00	147.05	0	Spot (Block15, Row3, Column4)	4020.52	3795.00	1951.04	0.03	0.49	399.00	411.70	399.00	57.10	0.01	0.14	100.00	100.00	0.00	3396.00	3621.52	2376130.00	63.20	1227.23	1064.00
15	5	3	15113.00	17034.00	161.80	0	Spot (Block15, Row3, Column5)	803.31	700.00	418.27	0.06	0.52	400.00	417.37	400.00	78.96	0.02	0.19	96.00	78.00	0.00	300.00	403.31	582398.00	4.89	487.78	486.50
15	6	3	15414.00	17032.00	203.45	0	Spot (Block15, Row3, Column6)	3786.16	3182.00	2029.41	0.08	0.54	400.00	428.63	400.00	99.16	0.03	0.23	100.00	100.00	0.00	2782.00	3386.16	4448733.00	33.86	1356.52	1355.00
15	7	3	15704.00	17035.00	181.55	0	Spot (Block15, Row3, Column7)	584.45	576.00	116.38	0.01	0.20	394.00	404.17	394.00	78.63	0.01	0.19	90.00	55.00	0.00	182.00	190.45	545294.00	2.29	441.83	420.00
15	8	3	16016.00	17048.00	158.00	0	Spot (Block15, Row3, Column8)	2007.58	1867.00	760.72	0.03	0.38	399.00	410.47	399.00	63.46	0.01	0.15	100.00	100.00	0.00	1468.00	1608.58	1381214.00	25.17	868.07	780.50
15	1	4	13912.00	17324.00	146.00	0	Spot (Block15, Row4, Column1)	3938.81	3713.50	1885.79	0.03	0.48	400.00	419.42	400.00	72.31	0.02	0.17	100.00	100.00	0.00	3313.50	3538.81	2284509.00	48.67	1188.45	1043.00
15	2	4	14214.00	17328.00	182.25	0	Spot (Block15, Row4, Column2)	1023.17	961.50	312.91	0.03	0.31	405.00	432.68	405.00	84.98	0.03	0.20	100.00	99.00	0.00	556.50	618.17	953594.00	6.95	610.86	603.50
15	3	4	14513.00	17332.00	146.10	0	Spot (Block15, Row4, Column3)	13455.98	12195.00	6724.03	0.04	0.50	406.00	433.02	406.00	81.66	0.03	0.19	100.00	100.00	0.00	11789.00	13049.98	7831382.00	159.47	3236.23	2583.00
15	4	4	14805.00	17323.00	178.05	0	Spot (Block15, Row4, Column4)	480.43	488.00	75.51	0.01	0.16	400.00	416.48	400.00	66.11	0.02	0.16	61.00	18.00	0.00	88.00	80.43	426624.00	0.97	434.57	407.00
15	5	4	15085.00	17341.00	230.50	0	Spot (Block15, Row4, Column5)	544.20	494.00	195.30	0.04	0.36	396.00	404.83	396.00	62.94	0.01	0.16	75.00	36.00	0.00	98.00	148.20	830455.00	2.21	441.42	419.00
15	6	4	15418.00	17333.00	191.15	0	Spot (Block15, Row4, Column6)	1070.37	1038.50	282.99	0.01	0.26	395.00	407.13	395.00	79.21	0.01	0.19	100.00	99.00	0.00	643.50	675.37	1102478.00	8.37	583.08	553.00
15	7	4	15713.00	17340.00	152.35	0	Spot (Block15, Row4, Column7)	681.80	685.00	150.91	0.00	0.22	392.00	397.43	392.00	55.02	0.01	0.14	99.00	90.00	0.00	293.00	289.80	434986.00	5.17	495.98	486.50
15	8	4	16023.00	17348.00	170.20	0	Spot (Block15, Row4, Column8)	521.62	507.00	84.04	0.01	0.16	398.00	409.78	398.00	57.00	0.01	0.14	76.00	44.00	0.00	109.00	123.62	420944.00	1.96	447.21	426.00
15	1	5	13916.00	17630.00	141.90	0	Spot (Block15, Row5, Column1)	6666.75	6247.00	2874.52	0.03	0.43	403.00	430.89	403.00	85.41	0.03	0.20	100.00	100.00	0.00	5844.00	6263.75	3640047.00	73.01	1889.51	1597.00
15	2	5	14214.00	17629.00	155.20	0	Spot (Block15, Row5, Column2)	2435.93	2345.50	876.47	0.02	0.36	403.00	425.31	403.00	79.39	0.02	0.19	100.00	100.00	0.00	1942.50	2032.93	1622331.00	25.33	839.56	794.50
15	3	5	14514.00	17631.00	161.15	0	Spot (Block15, Row5, Column3)	2520.40	2226.00	1128.72	0.05	0.45	404.00	424.50	404.00	83.07	0.02	0.20	100.00	100.00	0.00	1822.00	2116.40	1804608.00	25.23	825.61	801.00
15	4	5	14812.00	17632.00	147.90	0	Spot (Block15, Row5, Column4)	1500.12	1399.00	580.78	0.03	0.39	406.00	428.76	406.00	75.73	0.02	0.18	100.00	100.00	0.00	993.00	1094.12	912072.00	14.15	681.31	681.00
15	5	5	15114.00	17632.00	143.00	0	Spot (Block15, Row5, Column5)	12902.42	12001.00	6698.66	0.03	0.52	405.00	430.84	405.00	85.77	0.03	0.20	100.00	100.00	0.00	11596.00	12497.42	7186650.00	145.40	3074.89	2699.50
15	6	5	15417.00	17623.00	212.10	0	Spot (Block15, Row5, Column6)	474.33	470.00	76.10	0.00	0.16	394.00	400.54	394.00	63.67	0.01	0.16	54.00	18.00	0.00	76.00	80.33	607142.00	1.16	419.35	402.00
15	7	5	15715.00	17641.00	186.25	0	Spot (Block15, Row5, Column7)	664.67	659.00	142.73	0.00	0.21	393.00	399.55	393.00	53.71	0.01	0.13	95.00	91.00	0.00	266.00	271.67	648719.00	4.94	472.03	483.00
15	8	5	16014.00	17640.00	152.15	0	Spot (Block15, Row5, Column8)	1055.96	1022.00	392.04	0.01	0.37	398.00	406.33	398.00	53.64	0.01	0.13	99.00	99.00	0.00	624.00	657.96	673701.00	12.11	527.15	510.00
15	1	6	13909.00	17929.00	202.15	0	Spot (Block15, Row6, Column1)	3455.57	2836.50	1950.36	0.09	0.56	408.00	444.21	408.00	101.59	0.04	0.23	100.00	100.00	0.00	2428.50	3047.57	4022278.00	29.64	1221.38	1204.00
15	2	6	14202.00	17919.00	195.95	0	Spot (Block15, Row6, Column2)	602.24	586.00	113.61	0.01	0.19	402.00	421.38	402.00	82.63	0.02	0.20	88.00	63.00	0.00	184.00	200.24	654030.00	2.19	483.46	484.00
15	3	6	14505.00	17929.00	144.85	0	Spot (Block15, Row6, Column3)	4477.32	4366.50	2208.09	0.01	0.49	398.00	409.54	398.00	68.55	0.01	0.17	100.00	100.00	0.00	3968.50	4079.32	2561028.00	59.34	1181.02	905.50
15	4	6	14820.00	17939.00	155.00	0	Spot (Block15, Row6, Column4)	674.07	670.00	152.30	0.00	0.23	402.00	421.12	402.00	79.21	0.02	0.19	92.00	74.00	0.00	268.00	272.07	446911.00	3.19	507.23	497.50
15	5	6	15109.00	17933.00	141.60	0	Spot (Block15, Row6, Column5)	12134.75	12001.00	5914.54	0.00	0.49	401.00	423.45	401.00	88.52	0.02	0.21	100.00	100.00	0.00	11600.00	11733.75	6613440.00	132.30	2962.86	2179.50
15	6	6	15408.00	17942.00	214.75	0	Spot (Block15, Row6, Column6)	479.52	486.00	67.77	0.01	0.14	396.00	403.05	396.00	59.36	0.01	0.15	63.00	20.00	0.00	90.00	83.52	629604.00	1.29	418.99	405.00
15	7	6	15709.00	17942.00	152.20	0	Spot (Block15, Row6, Column7)	858.05	819.00	213.56	0.02	0.25	397.00	404.03	397.00	56.72	0.01	0.14	99.00	98.00	0.00	422.00	461.05	544001.00	8.00	546.47	519.50
15	8	6	16017.00	17948.00	152.70	0	Spot (Block15, Row6, Column8)	830.76	765.00	288.40	0.04	0.35	398.00	407.64	398.00	59.91	0.01	0.15	99.00	88.00	0.00	367.00	432.76	530027.00	7.06	522.05	510.50
15	1	7	13911.00	18228.00	173.25	0	Spot (Block15, Row7, Column1)	1290.04	1166.00	506.88	0.04	0.39	402.00	428.27	402.00	89.45	0.03	0.21	99.00	97.00	0.00	764.00	888.04	1077184.00	9.63	620.73	606.50
15	2	7	14207.00	18228.00	145.90	0	Spot (Block15, Row7, Column2)	494.48	491.00	75.34	0.00	0.15	395.00	405.77	395.00	66.78	0.01	0.16	69.00	22.00	0.00	96.00	99.48	286303.00	1.33	445.44	425.00
15	3	7	14511.00	18249.00	173.90	0	Spot (Block15, Row7, Column3)	453.24	426.00	71.66	0.03	0.16	392.00	394.90	392.00	56.29	0.00	0.14	47.00	25.00	0.00	34.00	61.24	381631.00	1.04	433.68	408.00
15	4	7	14828.00	18226.00	200.35	0	Spot (Block15, Row7, Column4)	456.83	431.00	68.59	0.03	0.15	391.00	389.22	391.00	51.98	0.00	0.13	48.00	30.00	0.00	40.00	65.83	519867.00	1.30	420.45	401.00
15	5	7	15118.00	18234.00	215.05	0	Spot (Block15, Row7, Column5)	492.72	497.00	70.09	0.00	0.14	391.00	398.20	391.00	71.15	0.01	0.18	67.00	22.00	0.00	106.00	101.72	650883.00	1.33	420.68	404.00
15	6	7	15402.00	18245.00	212.00	0	Spot (Block15, Row7, Column6)	591.54	594.00	119.18	0.00	0.20	396.00	420.58	396.00	110.98	0.03	0.26	70.00	35.00	0.00	198.00	195.54	758360.00	1.54	463.36	459.00
15	7	7	15702.00	18241.00	150.05	0	Spot (Block15, Row7, Column7)	2467.27	2384.50	1092.85	0.01	0.44	399.00	410.39	399.00	63.64	0.01	0.16	100.00	100.00	0.00	1985.50	2068.27	1519840.00	32.32	983.11	778.50
15	8	7	16011.00	18251.00	195.80	0	Spot (Block15, Row7, Column8)	2696.23	2208.00	1614.93	0.09	0.60	406.00	425.76	406.00	70.13	0.02	0.16	100.00	100.00	0.00	1802.00	2290.23	2920016.00	32.37	1024.21	840.00
15	1	8	13902.00	18528.00	146.60	0	Spot (Block15, Row8, Column1)	1380.51	1297.00	642.62	0.03	0.47	402.00	424.77	402.00	70.58	0.02	0.17	100.00	99.00	0.00	895.00	978.51	815883.00	13.54	656.10	630.00
15	2	8	14200.00	18533.00	189.65	0	Spot (Block15, Row8, Column2)	502.51	490.00	97.36	0.01	0.19	394.00	407.96	394.00	65.23	0.02	0.16	70.00	30.00	0.00	96.00	108.51	507034.00	1.45	463.83	423.00
15	3	8	14499.00	18532.00	171.75	0	Spot (Block15, Row8, Column3)	715.95	617.50	368.16	0.06	0.51	394.00	406.33	394.00	64.52	0.01	0.16	92.00	75.00	0.00	223.50	321.95	591376.00	4.80	479.16	482.00
15	4	8	14807.00	18533.00	149.45	0	Spot (Block15, Row8, Column4)	3818.05	3739.00	1553.05	0.01	0.41	394.00	403.50	394.00	62.10	0.01	0.15	100.00	100.00	0.00	3345.00	3424.05	2340466.00	54.98	1237.43	1080.00
15	5	8	15089.00	18531.00	180.30	0	Spot (Block15, Row8, Column5)	468.07	487.00	75.22	0.02	0.16	394.00	413.29	394.00	98.84	0.02	0.24	44.00	4.00	0.00	93.00	74.07	425946.00	0.55	424.56	396.50
15	6	8	15410.00	18532.00	194.20	0	Spot (Block15, Row8, Column6)	5484.76	4099.00	3746.61	0.13	0.68	400.00	439.39	400.00	133.40	0.04	0.30	100.00	100.00	0.00	3699.00	5084.76	5830298.00	37.82	1550.99	1504.50
15	7	8	15703.00	18536.00	148.10	0	Spot (Block15, Row8, Column7)	993.24	926.00	336.64	0.03	0.34	403.00	429.03	403.00	97.29	0.03	0.23	99.00	91.00	0.00	523.00	590.24	596939.00	5.80	570.40	522.00
15	8	8	15993.00	18536.00	148.35	0	Spot (Block15, Row8, Column8)	1024.15	967.50	299.12	0.02	0.29	418.00	448.29	418.00	76.51	0.03	0.17	100.00	99.00	0.00	549.50	606.15	616538.00	7.53	600.84	590.50
16	1	1	18422.00	16447.00	155.70	0	Spot (Block16, Row1, Column1)	32853.52	29257.00	17389.92	0.05	0.53	302.00	322.26	302.00	112.66	0.03	0.35	100.00	100.00	5.72	28955.00	32551.52	21814772.00	288.75	5762.63	4012.50
16	2	1	18716.00	16453.00	148.45	0	Spot (Block16, Row1, Column2)	1161.82	1115.00	424.51	0.02	0.37	303.00	316.62	303.00	74.97	0.02	0.24	100.00	100.00	0.00	812.00	858.82	705223.00	11.27	506.72	484.00
16	3	1	19021.00	16457.00	155.35	0	Spot (Block16, Row1, Column3)	780.22	673.50	324.29	0.06	0.42	300.00	303.32	300.00	30.10	0.00	0.10	100.00	99.00	0.00	373.50	480.22	516508.00	15.84	410.62	403.00
16	4	1	19314.00	16460.00	150.85	0	Spot (Block16, Row1, Column4)	962.78	936.00	329.04	0.01	0.34	300.00	303.77	300.00	33.17	0.01	0.11	100.00	100.00	0.00	636.00	662.78	598850.00	19.87	466.42	425.50
16	5	1	19620.00	16459.00	150.10	0	Spot (Block16, Row1, Column5)	2783.24	2273.00	1903.39	0.09	0.68	303.00	309.83	303.00	37.83	0.01	0.12	100.00	100.00	0.00	1970.00	2480.24	1706126.00	65.38	815.27	643.00
16	6	1	19909.00	16462.00	147.80	0	Spot (Block16, Row1, Column6)	2625.15	2494.00	1310.74	0.02	0.50	306.00	313.70	306.00	37.73	0.01	0.12	100.00	100.00	0.00	2188.00	2319.15	1564589.00	61.27	869.60	773.00
16	7	1	20210.00	16461.00	148.70	0	Spot (Block16, Row1, Column7)	5519.01	5246.00	3176.48	0.02	0.58	310.00	335.30	310.00	171.27	0.03	0.51	100.00	100.00	0.00	4936.00	5209.01	3327965.00	30.27	1508.20	1281.50
16	8	1	20503.00	16465.00	153.50	0	Spot (Block16, Row1, Column8)	58156.95	65535.00	11929.24	0.05	0.21	343.00	392.67	343.00	233.04	0.06	0.59	100.00	100.00	62.77	65192.00	57813.95	37802336.00	247.87	11115.45	8664.00
16	1	2	18417.00	16751.00	147.00	-50	Spot (Block16, Row2, Column1)	311.33	307.00	23.01	0.01	0.07	298.00	307.57	298.00	66.56	0.01	0.22	6.00	0.00	0.00	9.00	13.33	184932.00	0.06	312.35	307.00
16	2	2	18718.00	16757.00	139.00	0	Spot (Block16, Row2, Column2)	824.71	773.50	221.34	0.03	0.27	301.00	304.84	301.00	29.65	0.01	0.10	100.00	100.00	0.00	472.50	523.71	437096.00	17.53	450.39	417.00
16	3	2	19012.00	16767.00	186.60	0	Spot (Block16, Row2, Column3)	365.95	368.00	45.88	0.00	0.13	300.00	304.37	300.00	31.42	0.01	0.10	71.00	54.00	0.00	68.00	65.95	358629.00	1.96	326.98	317.00
16	4	2	19323.00	16757.00	172.45	0	Spot (Block16, Row2, Column4)	717.53	679.00	187.56	0.02	0.26	300.00	305.13	300.00	34.32	0.01	0.11	100.00	100.00	0.00	379.00	417.53	594114.00	12.02	433.75	415.50
16	5	2	19621.00	16753.00	191.70	0	Spot (Block16, Row2, Column5)	717.12	702.00	144.85	0.01	0.20	302.00	307.64	302.00	29.93	0.01	0.10	100.00	100.00	0.00	400.00	415.12	744369.00	13.68	421.22	415.00
16	6	2	19913.00	16752.00	152.70	0	Spot (Block16, Row2, Column6)	586.38	553.50	140.05	0.03	0.24	307.00	321.87	307.00	57.67	0.02	0.18	99.00	96.00	0.00	246.50	279.38	374112.00	4.59	394.60	396.00
16	7	2	20217.00	16762.00	164.95	0	Spot (Block16, Row2, Column7)	607.15	585.00	158.76	0.02	0.26	312.00	319.77	312.00	35.46	0.01	0.11	100.00	99.00	0.00	273.00	295.15	451717.00	8.10	386.60	383.00
16	8	2	20518.00	16764.00	147.00	-50	Spot (Block16, Row2, Column8)	366.12	374.00	30.13	0.01	0.08	320.00	348.68	320.00	158.02	0.04	0.45	0.00	0.00	0.00	54.00	46.12	216377.00	0.11	373.41	385.00
16	1	3	18419.00	17052.00	151.95	0	Spot (Block16, Row3, Column1)	1819.48	1545.50	982.12	0.07	0.54	298.00	301.91	298.00	36.59	0.01	0.12	100.00	100.00	0.00	1247.50	1521.48	1157192.00	41.47	586.99	527.00
16	2	3	18710.00	17060.00	188.85	0	Spot (Block16, Row3, Column2)	413.34	404.00	141.48	0.01	0.34	305.00	317.60	305.00	58.73	0.02	0.18	77.00	23.00	0.00	99.00	108.34	414581.00	1.63	344.47	326.00
16	3	3	19008.00	17050.00	148.45	0	Spot (Block16, Row3, Column3)	1195.02	1044.00	490.16	0.06	0.41	305.00	312.60	305.00	42.49	0.01	0.14	100.00	100.00	0.00	739.00	890.02	718208.00	20.77	554.97	495.00
16	4	3	19318.00	17056.00	147.15	0	Spot (Block16, Row3, Column4)	2278.15	2067.00	1107.16	0.04	0.49	304.00	312.19	304.00	34.04	0.01	0.11	100.00	100.00	0.00	1763.00	1974.15	1346385.00	57.76	739.08	661.50
16	5	3	19617.00	17051.00	157.60	0	Spot (Block16, Row3, Column5)	670.73	611.00	257.13	0.04	0.38	308.00	324.01	308.00	59.48	0.02	0.18	99.00	88.00	0.00	303.00	362.73	460124.00	5.83	409.54	391.50
16	6	3	19921.00	17060.00	209.80	0	Spot (Block16, Row3, Column6)	4073.69	3364.50	2036.17	0.08	0.50	321.00	350.35	321.00	84.19	0.04	0.24	100.00	100.00	0.00	3043.50	3752.69	5116558.00	44.23	1305.30	1289.50
16	7	3	20222.00	17064.00	152.20	0	Spot (Block16, Row3, Column7)	1236.29	1119.00	583.03	0.04	0.47	317.00	337.66	317.00	63.85	0.03	0.19	100.00	100.00	0.00	802.00	919.29	782574.00	14.07	488.02	460.00
16	8	3	20521.00	17072.00	153.50	0	Spot (Block16, Row3, Column8)	1432.17	1352.50	558.29	0.02	0.39	316.00	326.28	316.00	35.17	0.01	0.11	100.00	100.00	0.00	1036.50	1116.17	922316.00	31.45	617.46	530.50
16	1	4	18416.00	17349.00	148.35	0	Spot (Block16, Row4, Column1)	2053.62	1868.00	981.72	0.04	0.48	298.00	308.54	298.00	53.79	0.02	0.17	100.00	100.00	0.00	1570.00	1755.62	1234226.00	32.44	710.54	578.50
16	2	4	18717.00	17351.00	168.60	0	Spot (Block16, Row4, Column2)	2920.15	2701.00	1349.87	0.03	0.46	305.00	328.98	305.00	80.58	0.03	0.24	100.00	100.00	0.00	2396.00	2615.15	2318597.00	32.16	859.67	854.00
16	3	4	19017.00	17356.00	147.25	0	Spot (Block16, Row4, Column3)	9497.82	8501.50	4789.59	0.05	0.50	308.00	332.67	308.00	85.80	0.03	0.26	100.00	100.00	0.00	8193.50	9189.82	5679696.00	106.83	2038.24	1717.00
16	4	4	19315.00	17365.00	194.90	0	Spot (Block16, Row4, Column4)	368.60	372.00	39.66	0.00	0.11	305.00	315.96	305.00	46.25	0.02	0.15	60.00	18.00	0.00	67.00	63.60	398820.00	1.14	331.13	321.00
16	5	4	19603.00	17344.00	106.65	0	Spot (Block16, Row4, Column5)	866.75	527.50	1176.31	0.22	1.36	308.00	319.14	308.00	50.73	0.02	0.16	100.00	96.00	0.00	219.50	558.75	256557.00	10.79	512.54	450.50
16	6	4	19916.00	17359.00	191.75	0	Spot (Block16, Row4, Column6)	1195.20	1188.50	297.62	0.00	0.25	316.00	339.12	316.00	86.63	0.03	0.26	100.00	99.00	0.00	872.50	879.20	1240616.00	9.88	585.87	574.50
16	7	4	20207.00	17362.00	148.40	0	Spot (Block16, Row4, Column7)	1406.10	1148.50	773.15	0.09	0.55	316.00	334.00	316.00	72.72	0.02	0.22	100.00	100.00	0.00	832.50	1090.10	854908.00	14.74	554.04	484.50
16	8	4	20519.00	17367.00	158.65	0	Spot (Block16, Row4, Column8)	718.95	705.00	197.07	0.01	0.27	318.00	328.10	318.00	35.33	0.01	0.11	100.00	97.00	0.00	387.00	400.95	500386.00	11.06	413.94	400.00
16	1	5	18417.00	17651.00	146.05	0	Spot (Block16, Row5, Column1)	2207.80	2035.00	962.46	0.04	0.44	300.00	312.64	300.00	62.56	0.02	0.20	100.00	100.00	0.00	1735.00	1907.80	1284942.00	30.29	714.79	656.00
16	2	5	18715.00	17651.00	152.75	0	Spot (Block16, Row5, Column2)	1437.38	1453.00	532.50	0.00	0.37	307.00	330.67	307.00	77.91	0.03	0.24	100.00	100.00	0.00	1146.00	1130.38	925674.00	14.20	532.38	491.00
16	3	5	19015.00	17657.00	155.15	0	Spot (Block16, Row5, Column3)	8522.91	7548.00	4624.62	0.05	0.54	309.00	338.47	309.00	94.48	0.04	0.28	100.00	100.00	0.00	7239.00	8213.91	5625122.00	86.62	1637.38	1477.50
16	4	5	19313.00	17658.00	150.20	0	Spot (Block16, Row5, Column4)	1078.10	983.00	447.86	0.04	0.42	311.00	332.06	311.00	78.86	0.03	0.24	100.00	100.00	0.00	672.00	767.10	667345.00	9.46	470.36	460.50
16	5	5	19615.00	17654.00	146.15	0	Spot (Block16, Row5, Column5)	15854.71	14233.50	8528.13	0.05	0.54	313.00	330.23	313.00	65.74	0.02	0.20	100.00	100.00	0.00	13920.50	15541.71	9290861.00	236.15	3144.31	2429.00
16	6	5	19913.00	17654.00	155.20	0	Spot (Block16, Row5, Column6)	622.54	580.50	168.53	0.03	0.27	324.00	348.86	324.00	85.06	0.03	0.24	95.00	70.00	0.00	256.50	298.54	412123.00	3.22	415.24	402.00
16	7	5	20216.00	17664.00	190.00	0	Spot (Block16, Row5, Column7)	1520.49	1404.00	604.69	0.03	0.40	321.00	349.14	321.00	85.22	0.04	0.24	100.00	100.00	0.00	1083.00	1199.49	1546334.00	13.75	681.06	667.00
16	8	5	20518.00	17663.00	148.30	0	Spot (Block16, Row5, Column8)	3643.52	3126.00	2418.50	0.07	0.66	320.00	332.84	320.00	45.05	0.02	0.14	100.00	100.00	0.00	2806.00	3323.52	2197043.00	73.49	960.55	742.00
16	1	6	18409.00	17956.00	207.00	0	Spot (Block16, Row6, Column1)	3807.06	3116.00	2012.40	0.09	0.53	307.00	343.28	307.00	106.21	0.05	0.31	100.00	100.00	0.00	2809.00	3500.06	4629386.00	32.61	1235.59	1230.50
16	2	6	18707.00	17949.00	205.65	0	Spot (Block16, Row6, Column2)	1003.81	973.50	337.17	0.01	0.34	307.00	328.88	307.00	73.44	0.03	0.22	100.00	99.00	0.00	666.50	696.81	1204574.00	9.19	501.94	485.00
16	3	6	19002.00	17951.00	145.65	0	Spot (Block16, Row6, Column3)	5366.96	4795.50	2992.78	0.05	0.56	304.00	321.20	304.00	74.37	0.02	0.23	100.00	100.00	0.00	4491.50	5062.96	3102104.00	67.84	1372.55	1041.00
16	4	6	19320.00	17955.00	160.85	0	Spot (Block16, Row6, Column4)	540.05	517.00	114.97	0.02	0.21	307.00	317.16	307.00	53.60	0.01	0.17	97.00	85.00	0.00	210.00	233.05	385597.00	4.16	376.02	367.50
16	5	6	19614.00	17958.00	146.80	0	Spot (Block16, Row6, Column5)	14181.40	13499.50	8414.54	0.02	0.59	312.00	327.58	312.00	64.52	0.02	0.20	100.00	100.00	0.00	13187.50	13869.40	8310302.00	214.73	2945.28	2079.00
16	6	6	19915.00	17944.00	176.00	0	Spot (Block16, Row6, Column6)	509.41	472.00	140.90	0.03	0.28	313.00	334.92	313.00	57.60	0.03	0.17	93.00	61.00	0.00	159.00	196.41	442677.00	3.03	386.05	385.00
16	7	6	20213.00	17961.00	148.65	0	Spot (Block16, Row6, Column7)	2527.13	2159.00	1431.03	0.07	0.57	315.00	339.81	315.00	62.97	0.03	0.19	100.00	100.00	0.00	1844.00	2212.13	1533965.00	34.74	839.88	723.00
16	8	6	20521.00	17965.00	149.40	0	Spot (Block16, Row6, Column8)	2943.82	2560.00	1868.36	0.06	0.63	322.00	334.09	322.00	39.01	0.02	0.12	100.00	100.00	0.00	2238.00	2621.82	1807503.00	66.89	866.27	736.00
16	1	7	18411.00	18250.00	159.55	0	Spot (Block16, Row7, Column1)	4321.85	4203.00	2010.04	0.01	0.47	308.00	337.17	308.00	97.66	0.04	0.29	100.00	100.00	0.00	3895.00	4013.85	3020972.00	40.80	1049.92	1003.00
16	2	7	18707.00	18257.00	186.55	0	Spot (Block16, Row7, Column2)	352.23	338.00	44.82	0.02	0.13	301.00	314.86	301.00	65.35	0.02	0.21	42.00	3.00	0.00	37.00	51.23	343774.00	0.57	322.94	308.00
16	3	7	19012.00	18264.00	201.90	0	Spot (Block16, Row7, Column3)	328.90	317.00	31.97	0.02	0.10	298.00	300.42	298.00	34.83	0.00	0.12	23.00	18.00	0.00	19.00	30.90	380542.00	0.82	308.78	306.00
16	4	7	19314.00	18258.00	231.55	0	Spot (Block16, Row7, Column4)	353.19	347.00	36.07	0.01	0.10	304.00	310.78	304.00	37.50	0.01	0.12	53.00	26.00	0.00	43.00	49.19	542859.00	1.13	316.81	309.00
16	5	7	19611.00	18256.00	179.20	0	Spot (Block16, Row7, Column5)	683.31	662.00	170.18	0.01	0.25	310.00	321.74	310.00	44.15	0.02	0.14	100.00	99.00	0.00	352.00	373.31	616348.00	8.19	424.71	412.00
16	6	7	19909.00	18258.00	191.80	0	Spot (Block16, Row7, Column6)	1166.53	1097.00	395.48	0.03	0.34	311.00	336.90	311.00	81.52	0.03	0.24	100.00	99.00	0.00	786.00	855.53	1212022.00	10.18	550.61	547.50
16	7	7	20203.00	18263.00	152.75	0	Spot (Block16, Row7, Column7)	2548.93	2259.00	1300.58	0.05	0.51	314.00	331.14	314.00	53.84	0.02	0.16	100.00	100.00	0.00	1945.00	2234.93	1641508.00	41.19	856.28	551.50
16	8	7	20515.00	18262.00	190.85	0	Spot (Block16, Row7, Column8)	2044.75	2025.50	508.31	0.00	0.25	314.00	325.14	314.00	38.10	0.02	0.12	100.00	100.00	0.00	1711.50	1730.75	2102006.00	45.14	766.48	753.00
16	1	8	18397.00	18555.00	148.35	0	Spot (Block16, Row8, Column1)	1101.92	988.50	444.51	0.05	0.40	307.00	320.80	307.00	59.41	0.02	0.19	100.00	100.00	0.00	681.50	794.92	661150.00	13.15	499.24	469.00
16	2	8	18715.00	18558.00	165.35	0	Spot (Block16, Row8, Column2)	513.02	487.00	119.90	0.02	0.23	302.00	307.34	302.00	32.17	0.01	0.10	97.00	96.00	0.00	185.00	211.02	390407.00	6.39	364.56	347.00
16	3	8	18996.00	18551.00	154.05	0	Spot (Block16, Row8, Column3)	1193.62	994.50	671.64	0.08	0.56	302.00	306.72	302.00	34.26	0.01	0.11	100.00	100.00	0.00	692.50	891.62	775856.00	25.88	476.16	437.00
16	4	8	19308.00	18555.00	148.65	0	Spot (Block16, Row8, Column4)	3304.11	3253.00	1287.78	0.01	0.39	310.00	319.62	310.00	38.70	0.01	0.12	100.00	100.00	0.00	2943.00	2994.11	1992378.00	77.13	1050.66	930.50
16	5	8	19637.00	18604.00	116.00	0	Spot (Block16, Row8, Column5)	488.09	391.00	528.74	0.10	1.08	313.00	334.56	313.00	71.96	0.03	0.22	60.00	11.00	0.00	78.00	175.09	172785.00	2.13	356.34	353.00
16	6	8	19912.00	18557.00	204.85	0	Spot (Block16, Row8, Column6)	5281.50	4080.50	3250.90	0.11	0.62	315.00	353.10	315.00	107.23	0.05	0.30	100.00	100.00	0.00	3765.50	4966.50	6253296.00	45.96	1426.32	1429.00
16	7	8	20208.00	18556.00	148.30	0	Spot (Block16, Row8, Column7)	1126.54	1125.00	449.95	0.00	0.40	313.00	337.01	313.00	81.44	0.03	0.24	100.00	98.00	0.00	812.00	813.54	679302.00	9.70	518.63	471.00
16	8	8	20495.00	18565.00	148.10	0	Spot (Block16, Row8, Column8)	874.05	778.00	303.20	0.05	0.35	307.00	315.74	307.00	33.25	0.01	0.11	100.00	100.00	0.00	471.00	567.05	521807.00	16.79	439.61	428.50
17	1	1	4896.00	20875.00	148.40	0	Spot (Block17, Row1, Column1)	34860.78	32520.50	17501.07	0.03	0.50	1012.00	1072.59	1012.00	226.74	0.03	0.21	100.00	100.00	4.98	31508.50	33848.78	20986220.00	149.02	8405.67	7148.50
17	2	1	5190.00	20881.00	146.50	0	Spot (Block17, Row1, Column2)	6866.44	6368.00	3346.54	0.03	0.49	995.00	1034.60	995.00	184.77	0.02	0.18	100.00	100.00	0.00	5373.00	5871.44	4010001.00	31.56	2170.73	1882.00
17	3	1	5491.00	20880.00	214.55	0	Spot (Block17, Row1, Column3)	1330.47	1283.00	276.42	0.02	0.21	1003.00	1042.35	1003.00	169.26	0.02	0.16	67.00	39.00	0.00	280.00	327.47	1754896.00	1.70	1152.52	1107.00
17	4	1	5782.00	20885.00	141.70	0	Spot (Block17, Row1, Column4)	5238.65	4856.00	2417.89	0.03	0.46	1002.00	1050.91	1002.00	176.06	0.02	0.17	100.00	99.00	0.00	3854.00	4236.65	2860302.00	23.79	1961.09	1794.50
17	5	1	6092.00	20883.00	150.90	0	Spot (Block17, Row1, Column5)	2788.51	2429.00	1188.07	0.06	0.43	1058.00	1075.31	1058.00	194.24	0.01	0.18	97.00	89.00	0.00	1371.00	1730.51	1740029.00	8.82	1448.48	1451.00
17	6	1	6384.00	20886.00	142.30	0	Spot (Block17, Row1, Column6)	5886.04	5401.50	2735.14	0.04	0.46	1094.00	1125.72	1094.00	219.15	0.01	0.19	100.00	100.00	0.00	4307.50	4792.04	3237320.00	21.72	2140.56	1995.00
17	7	1	6684.00	20887.00	143.65	0	Spot (Block17, Row1, Column7)	5898.69	5540.00	2644.38	0.03	0.45	1104.00	1182.27	1104.00	345.36	0.03	0.29	100.00	100.00	0.00	4436.00	4794.69	3309167.00	13.66	2171.38	1960.00
17	8	1	6979.00	20893.00	148.50	0	Spot (Block17, Row1, Column8)	57812.03	65535.00	11982.59	0.05	0.21	1198.00	1257.49	1198.00	400.02	0.02	0.32	100.00	100.00	62.50	64337.00	56614.03	34687488.00	141.38	14021.44	11459.00
17	1	2	4880.00	21164.00	213.00	0	Spot (Block17, Row2, Column1)	1173.11	1185.00	163.59	0.00	0.14	993.00	1025.14	993.00	187.90	0.01	0.18	50.00	11.00	0.00	192.00	180.11	1523865.00	0.79	1085.46	1098.00
17	2	2	5183.00	21185.00	139.25	0	Spot (Block17, Row2, Column2)	1691.47	1625.00	332.61	0.02	0.20	990.00	1004.16	990.00	156.79	0.01	0.16	99.00	92.00	0.00	635.00	701.47	888020.00	4.38	1221.54	1228.00
17	3	2	5487.00	21187.00	237.40	0	Spot (Block17, Row2, Column3)	1247.99	1217.00	230.15	0.01	0.18	990.00	1005.91	990.00	158.74	0.01	0.16	63.00	31.00	0.00	227.00	257.99	2037973.00	1.53	1062.06	1018.50
17	4	2	5790.00	21194.00	203.60	0	Spot (Block17, Row2, Column4)	1439.95	1418.00	246.88	0.01	0.17	999.00	1040.50	999.00	190.55	0.02	0.18	84.00	58.00	0.00	419.00	440.95	1702021.00	2.10	1189.46	1172.00
17	5	2	6092.00	21182.00	167.35	0	Spot (Block17, Row2, Column5)	9289.08	8822.00	3838.14	0.02	0.41	1072.00	1084.43	1072.00	207.88	0.01	0.19	100.00	100.00	0.00	7750.00	8217.08	7264061.00	39.47	2874.96	2427.00
17	6	2	6370.00	21197.00	219.70	0	Spot (Block17, Row2, Column6)	1427.61	1381.00	242.60	0.01	0.17	1095.00	1157.58	1095.00	332.43	0.02	0.29	43.00	10.00	0.00	286.00	332.61	1972951.00	0.81	1217.22	1182.00
17	7	2	6683.00	21186.00	206.60	0	Spot (Block17, Row2, Column7)	1391.14	1365.00	255.30	0.01	0.18	1082.00	1108.81	1082.00	202.50	0.01	0.18	60.00	35.00	0.00	283.00	309.14	1691627.00	1.39	1247.79	1205.00
17	8	2	6990.00	21184.00	227.55	0	Spot (Block17, Row2, Column8)	1316.14	1294.00	242.18	0.01	0.18	1154.00	1208.64	1154.00	350.50	0.02	0.29	27.00	0.00	0.00	140.00	162.14	1949209.00	0.31	1195.46	1195.50
17	1	3	4889.00	21479.00	148.25	0	Spot (Block17, Row3, Column1)	2990.70	2818.00	1134.54	0.03	0.38	990.00	1009.31	990.00	148.06	0.01	0.15	100.00	100.00	0.00	1828.00	2000.70	1779467.00	13.38	1526.63	1485.00
17	2	3	5184.00	21481.00	187.45	0	Spot (Block17, Row3, Column2)	1364.63	1312.00	239.01	0.02	0.18	997.00	1021.39	997.00	156.55	0.01	0.15	81.00	50.00	0.00	315.00	367.63	1346893.00	2.19	1156.02	1126.00
17	3	3	5476.00	21480.00	150.90	0	Spot (Block17, Row3, Column3)	2644.80	2144.00	1948.45	0.09	0.74	1005.00	1053.71	1005.00	198.49	0.02	0.19	99.00	97.00	0.00	1139.00	1639.80	1650358.00	8.02	1396.13	1416.00
17	4	3	5790.00	21486.00	144.80	0	Spot (Block17, Row3, Column4)	10829.46	9630.00	5766.31	0.05	0.53	1010.00	1055.26	1010.00	182.91	0.02	0.17	100.00	100.00	0.00	8620.00	9819.46	6194453.00	53.44	2905.19	2390.00
17	5	3	6101.00	21491.00	144.50	0	Spot (Block17, Row3, Column5)	5089.51	2032.50	10868.37	0.40	2.14	1113.00	1180.41	1113.00	331.40	0.03	0.28	96.00	68.00	1.94	919.50	3976.51	2880662.00	11.80	2075.56	1645.50
17	6	3	6390.00	21486.00	220.95	0	Spot (Block17, Row3, Column6)	17183.57	10946.00	12096.48	0.20	0.70	1157.00	1254.77	1157.00	448.08	0.04	0.36	100.00	100.00	0.00	9789.00	16026.57	24074176.00	35.55	5593.49	5647.00
17	7	3	6691.00	21495.00	207.15	0	Spot (Block17, Row3, Column7)	1629.72	1499.00	523.77	0.04	0.32	1089.00	1157.23	1089.00	355.36	0.03	0.31	55.00	24.00	0.00	410.00	540.72	1991520.00	1.33	1242.84	1204.50
17	8	3	6991.00	21498.00	155.35	0	Spot (Block17, Row3, Column8)	12686.40	11851.00	5914.91	0.03	0.47	1102.00	1164.23	1102.00	249.21	0.02	0.21	100.00	100.00	0.00	10749.00	11584.40	8411082.00	46.23	3771.89	3125.50
17	1	4	4888.00	21776.00	142.35	0	Spot (Block17, Row4, Column1)	10291.19	9718.50	5348.95	0.02	0.52	994.00	1024.37	994.00	167.64	0.01	0.16	100.00	100.00	0.00	8724.50	9297.19	5639571.00	55.28	2914.83	2371.00
17	2	4	5192.00	21780.00	202.35	0	Spot (Block17, Row4, Column2)	1926.33	1769.00	574.59	0.04	0.30	1001.00	1056.70	1001.00	218.16	0.02	0.21	93.00	75.00	0.00	768.00	925.33	2238391.00	3.99	1295.91	1293.00
17	3	4	5490.00	21782.00	143.20	0	Spot (Block17, Row4, Column3)	45353.32	49849.00	20027.38	0.04	0.44	1015.00	1075.63	1015.00	222.03	0.03	0.21	100.00	100.00	37.99	48834.00	44338.32	25307284.00	199.42	10322.68	8548.00
17	4	4	5762.00	21788.00	223.40	0	Spot (Block17, Row4, Column4)	1241.24	1199.00	204.96	0.02	0.17	999.50	1046.36	999.50	197.25	0.02	0.19	50.00	26.00	0.00	199.50	241.74	1771256.00	0.99	1072.66	1077.00
17	5	4	6064.00	21783.00	157.75	0	Spot (Block17, Row4, Column5)	1996.13	1533.00	2245.83	0.11	1.13	1090.00	1116.86	1090.00	229.94	0.01	0.21	71.00	48.00	0.00	443.00	906.13	1371341.00	3.82	1274.43	1199.00
17	6	4	6390.00	21785.00	174.30	0	Spot (Block17, Row4, Column6)	11190.63	10884.00	4419.58	0.01	0.39	1119.00	1187.81	1119.00	333.89	0.03	0.28	100.00	100.00	0.00	9765.00	10071.63	9523226.00	29.96	3379.34	2960.00
17	7	4	6681.00	21794.00	170.10	0	Spot (Block17, Row4, Column7)	2050.26	1801.50	748.19	0.06	0.36	1092.00	1184.01	1092.00	443.88	0.04	0.37	74.00	39.00	0.00	709.50	958.26	1652511.00	1.95	1312.93	1292.00
17	8	4	6996.00	21798.00	156.00	0	Spot (Block17, Row4, Column8)	1485.24	1515.00	252.51	0.01	0.17	1100.00	1159.59	1100.00	210.99	0.02	0.18	65.00	47.00	0.00	415.00	385.24	993626.00	1.54	1245.04	1182.00
17	1	5	4892.00	22079.00	139.55	0	Spot (Block17, Row5, Column1)	16589.18	14563.00	10414.03	0.06	0.63	1042.00	1117.19	1042.00	340.92	0.03	0.31	100.00	100.00	0.00	13521.00	15547.18	8725906.00	45.38	4345.87	3300.00
17	2	5	5187.00	22079.00	148.65	0	Spot (Block17, Row5, Column2)	14116.91	13350.50	5954.25	0.02	0.42	1089.00	1124.66	1089.00	279.98	0.01	0.25	100.00	100.00	0.00	12261.50	13027.91	8526614.00	46.40	3737.46	3499.50
17	3	5	5490.00	22084.00	146.25	0	Spot (Block17, Row5, Column3)	7359.11	6744.00	3547.71	0.04	0.48	1059.00	1090.94	1059.00	226.83	0.01	0.21	100.00	100.00	0.00	5685.00	6300.11	4290364.00	27.63	2200.59	2089.00
17	4	5	5786.00	22086.00	142.70	0	Spot (Block17, Row5, Column4)	3896.95	3568.00	1766.12	0.04	0.45	1002.00	1044.33	1002.00	206.84	0.02	0.20	100.00	100.00	0.00	2566.00	2894.95	2158908.00	13.79	1577.36	1514.00
17	5	5	6086.00	22083.00	142.30	0	Spot (Block17, Row5, Column5)	40632.88	41977.00	21935.19	0.01	0.54	1037.50	1079.76	1037.50	224.11	0.02	0.21	100.00	100.00	29.62	40939.50	39595.38	22226268.00	176.49	9548.27	8064.50
17	6	5	6388.00	22091.00	240.10	0	Spot (Block17, Row5, Column6)	1375.54	1316.50	267.13	0.02	0.19	1115.00	1233.98	1115.00	527.53	0.04	0.43	15.00	0.00	0.00	201.50	260.54	2288896.00	0.27	1213.57	1136.00
17	7	5	6688.00	22093.00	204.35	0	Spot (Block17, Row5, Column7)	21972.41	16586.00	15111.22	0.12	0.69	1198.00	1337.60	1198.00	630.05	0.05	0.47	100.00	100.00	0.42	15388.00	20774.41	26103224.00	32.75	6123.68	6059.50
17	8	5	6988.00	22090.00	142.55	0	Spot (Block17, Row5, Column8)	3385.65	3026.00	1394.84	0.05	0.41	1179.00	1230.85	1179.00	419.27	0.02	0.34	98.00	81.00	0.00	1847.00	2206.65	1865495.00	5.14	1686.79	1648.00
17	1	6	4885.00	22381.00	218.40	0	Spot (Block17, Row6, Column1)	14577.93	8288.00	10990.66	0.25	0.75	1090.00	1181.56	1090.00	441.83	0.04	0.37	100.00	100.00	0.00	7198.00	13487.93	19855146.00	30.32	4906.87	4965.50
17	2	6	5189.00	22381.00	223.65	0	Spot (Block17, Row6, Column2)	12952.23	9995.50	6811.20	0.11	0.53	1088.00	1191.81	1088.00	440.87	0.04	0.37	100.00	100.00	0.00	8907.50	11864.23	18625298.00	26.68	4546.08	4597.00
17	3	6	5479.00	22382.00	141.65	0	Spot (Block17, Row6, Column3)	11819.06	10160.00	6781.01	0.07	0.57	1009.00	1085.31	1009.00	275.43	0.03	0.25	100.00	100.00	0.00	9151.00	10810.06	6453206.00	38.97	3210.07	2472.50
17	4	6	5784.00	22389.00	201.25	0	Spot (Block17, Row6, Column4)	1568.25	1448.00	424.83	0.03	0.27	1013.00	1066.85	1013.00	197.52	0.02	0.19	80.00	55.00	0.00	435.00	555.25	1798783.00	2.54	1194.10	1190.00
17	5	6	6086.00	22384.00	139.10	0	Spot (Block17, Row6, Column5)	20436.44	18145.00	12634.73	0.05	0.62	1079.00	1090.52	1079.00	212.89	0.00	0.20	100.00	100.00	0.00	17066.00	19357.44	10688260.00	90.87	4923.02	4246.00
17	6	6	6380.00	22383.00	209.70	0	Spot (Block17, Row6, Column6)	1357.70	1296.00	239.04	0.02	0.18	1108.00	1175.06	1108.00	329.57	0.03	0.28	33.00	4.00	0.00	188.00	249.70	1694407.00	0.55	1244.50	1216.50
17	7	6	6684.00	22392.00	149.20	0	Spot (Block17, Row6, Column7)	3130.25	2823.00	1259.05	0.04	0.40	1196.00	1254.00	1196.00	430.14	0.02	0.34	95.00	73.00	0.00	1627.00	1934.25	1909455.00	4.36	1585.79	1582.50
17	8	6	6994.00	22391.00	143.95	0	Spot (Block17, Row6, Column8)	3098.71	2866.00	1086.31	0.03	0.35	1186.00	1197.54	1186.00	204.26	0.00	0.17	100.00	99.00	0.00	1680.00	1912.71	1763164.00	9.31	1656.16	1653.00
17	1	7	4890.00	22676.00	167.35	0	Spot (Block17, Row7, Column1)	2762.04	2521.00	1015.07	0.04	0.37	1071.00	1101.51	1071.00	276.58	0.01	0.25	98.00	89.00	0.00	1450.00	1691.04	2143344.00	6.00	1456.21	1435.00
17	2	7	5186.00	22676.00	210.05	0	Spot (Block17, Row7, Column2)	1250.55	1208.00	175.28	0.02	0.14	1001.00	1081.22	1001.00	284.71	0.03	0.26	43.00	4.00	0.00	207.00	249.55	1573194.00	0.59	1124.60	1099.00
17	3	7	5492.00	22682.00	230.70	0	Spot (Block17, Row7, Column3)	1213.30	1178.00	181.97	0.01	0.15	990.00	1021.05	990.00	165.23	0.01	0.16	58.00	25.00	0.00	188.00	223.30	1853925.00	1.16	1112.71	1084.00
17	4	7	5780.00	22693.00	213.10	0	Spot (Block17, Row7, Column4)	1243.07	1218.00	203.54	0.01	0.16	994.00	1051.55	994.00	202.19	0.02	0.19	54.00	26.00	0.00	224.00	249.07	1612266.00	0.95	1102.33	1091.00
17	5	7	6079.00	22701.00	221.80	0	Spot (Block17, Row7, Column5)	1456.58	1426.00	285.62	0.01	0.20	1101.00	1161.02	1101.00	344.26	0.02	0.30	48.00	13.00	0.00	325.00	355.58	2052316.00	0.86	1190.65	1151.00
17	6	7	6385.00	22689.00	220.15	0	Spot (Block17, Row7, Column6)	13937.10	11568.00	7416.28	0.08	0.53	1215.00	1393.73	1215.00	665.23	0.06	0.48	100.00	100.00	0.00	10353.00	12722.10	19247140.00	18.86	4874.22	4821.50
17	7	7	6672.00	22693.00	145.45	0	Spot (Block17, Row7, Column7)	3517.95	3363.50	1254.06	0.02	0.36	1207.00	1282.62	1207.00	397.40	0.03	0.31	99.00	89.00	0.00	2156.50	2310.95	2026341.00	5.62	1774.33	1728.50
17	8	7	6988.00	22695.00	175.05	0	Spot (Block17, Row7, Column8)	18789.59	18962.00	6493.30	0.00	0.35	1199.00	1243.43	1199.00	238.81	0.02	0.19	100.00	100.00	0.00	17763.00	17590.59	16140256.00	73.47	5191.01	4448.50
17	1	8	4873.00	22987.00	146.75	0	Spot (Block17, Row8, Column1)	2252.83	2136.00	678.68	0.02	0.30	1075.00	1070.80	1075.00	155.59	0.00	0.15	99.00	98.00	0.00	1061.00	1177.83	1335931.00	7.60	1397.87	1414.00
17	2	8	5188.00	22964.00	215.85	0	Spot (Block17, Row8, Column2)	1231.66	1195.00	200.14	0.01	0.16	1005.00	1053.29	1005.00	158.12	0.02	0.15	59.00	32.00	0.00	190.00	226.66	1639340.00	1.13	1133.09	1090.00
17	3	8	5470.00	22981.00	179.30	0	Spot (Block17, Row8, Column3)	1814.48	1568.50	663.78	0.06	0.37	1001.00	1067.29	1001.00	216.44	0.03	0.20	86.00	60.00	0.00	567.50	813.48	1636661.00	3.45	1213.11	1189.00
17	4	8	5785.00	22986.00	145.50	0	Spot (Block17, Row8, Column4)	29070.14	28004.00	14008.53	0.02	0.48	1058.00	1088.69	1058.00	233.93	0.01	0.21	100.00	100.00	0.00	26946.00	28012.14	16715333.00	119.62	6523.90	5089.50
17	5	8	6085.00	23000.00	227.75	0	Spot (Block17, Row8, Column5)	1376.91	1363.00	248.44	0.00	0.18	1122.00	1247.61	1122.00	538.91	0.05	0.43	11.00	0.00	0.00	241.00	254.91	2050217.00	0.24	1245.23	1194.00
17	6	8	6384.00	22986.00	201.35	0	Spot (Block17, Row8, Column6)	26024.81	17282.50	21003.34	0.18	0.81	1296.00	1457.51	1296.00	708.91	0.05	0.49	100.00	100.00	12.09	15986.50	24728.81	29928680.00	34.66	6643.19	6539.50
17	7	8	6683.00	22990.00	150.50	0	Spot (Block17, Row8, Column7)	3061.67	2912.00	1052.93	0.02	0.34	1213.00	1305.55	1213.00	459.39	0.03	0.35	97.00	75.00	0.00	1699.00	1848.67	1901300.00	3.82	1643.33	1659.00
17	8	8	6967.00	22996.00	150.40	0	Spot (Block17, Row8, Column8)	2794.02	2567.50	978.11	0.04	0.35	1211.00	1264.44	1211.00	235.83	0.02	0.19	98.00	97.00	0.00	1356.50	1583.02	1737878.00	6.49	1613.25	1640.00
18	1	1	9395.00	20899.00	151.55	0	Spot (Block18, Row1, Column1)	32137.08	28291.00	18017.60	0.06	0.56	694.00	726.21	694.00	165.03	0.02	0.23	100.00	100.00	4.44	27597.00	31443.08	20246388.00	190.34	6166.62	4772.00
18	2	1	9692.00	20913.00	156.55	0	Spot (Block18, Row1, Column2)	994.17	990.00	196.63	0.00	0.20	693.00	720.70	693.00	139.98	0.02	0.19	75.00	53.00	0.00	297.00	301.17	668079.00	1.95	801.47	792.00
18	3	1	9993.00	20910.00	147.70	0	Spot (Block18, Row1, Column3)	2698.68	2145.50	1624.90	0.10	0.60	688.00	717.34	688.00	126.41	0.02	0.18	97.00	91.00	0.00	1457.50	2010.68	1608412.00	15.67	1102.65	1045.00
18	4	1	10297.00	20917.00	187.15	0	Spot (Block18, Row1, Column4)	934.03	895.00	179.29	0.02	0.19	698.00	745.80	698.00	138.85	0.03	0.19	64.00	39.00	0.00	197.00	236.03	922825.00	1.36	812.57	781.00
18	5	1	10592.00	20909.00	146.15	0	Spot (Block18, Row1, Column5)	6669.38	5470.00	4564.44	0.09	0.68	775.00	770.55	775.00	141.12	0.00	0.18	100.00	100.00	0.00	4695.00	5894.38	3881577.00	41.80	1703.77	1516.50
18	6	1	10884.00	20912.00	143.95	0	Spot (Block18, Row1, Column6)	4792.46	4281.00	2456.50	0.05	0.51	785.00	786.46	785.00	155.80	0.00	0.20	100.00	100.00	0.00	3496.00	4007.46	2707737.00	25.71	1665.62	1369.00
18	7	1	11184.00	20915.00	146.65	0	Spot (Block18, Row1, Column7)	9917.36	9105.00	5352.08	0.04	0.54	781.00	807.56	781.00	262.67	0.01	0.33	100.00	100.00	0.00	8324.00	9136.36	5841326.00	34.68	2539.44	2055.00
18	8	1	11479.00	20918.00	151.25	0	Spot (Block18, Row1, Column8)	58107.87	65535.00	11971.18	0.05	0.21	788.00	856.79	788.00	327.75	0.04	0.38	100.00	100.00	62.96	64747.00	57319.87	36550148.00	174.68	12365.18	9605.00
18	1	2	9387.00	21194.00	254.30	0	Spot (Block18, Row2, Column1)	815.26	790.00	142.86	0.01	0.18	695.00	726.17	695.00	150.20	0.02	0.21	38.00	13.00	0.00	95.00	120.26	1526172.00	0.59	729.40	694.50
18	2	2	9692.00	21211.00	139.00	0	Spot (Block18, Row2, Column2)	2257.18	2106.00	713.66	0.03	0.32	701.00	745.79	701.00	176.93	0.03	0.24	100.00	99.00	0.00	1405.00	1556.18	1180507.00	8.54	1155.13	1093.00
18	3	2	10029.00	21215.00	213.15	0	Spot (Block18, Row2, Column3)	833.72	794.00	151.77	0.02	0.18	708.00	758.81	708.00	176.71	0.03	0.23	35.00	8.00	0.00	86.00	125.72	1083008.00	0.42	777.71	782.00
18	4	2	10294.00	21214.00	174.45	0	Spot (Block18, Row2, Column4)	1723.31	1609.50	476.27	0.03	0.28	704.00	755.52	704.00	140.94	0.03	0.19	99.00	98.00	0.00	905.50	1019.31	1471705.00	6.87	1018.91	1008.00
18	5	2	10598.00	21210.00	195.45	0	Spot (Block18, Row2, Column5)	1044.44	986.00	220.36	0.03	0.21	706.00	758.55	706.00	144.53	0.03	0.19	81.00	46.00	0.00	280.00	338.44	1125908.00	1.98	845.95	808.00
18	6	2	10903.00	21202.00	173.85	0	Spot (Block18, Row2, Column6)	912.45	900.00	168.19	0.01	0.18	775.00	786.47	775.00	173.94	0.01	0.22	38.00	11.00	0.00	125.00	137.45	768279.00	0.72	819.45	803.00
18	7	2	11192.00	21212.00	167.25	0	Spot (Block18, Row2, Column7)	1394.30	1314.00	427.96	0.03	0.31	772.00	775.60	772.00	152.45	0.00	0.20	88.00	74.00	0.00	542.00	622.30	1088952.00	4.06	921.47	897.00
18	8	2	11502.00	21226.00	223.95	0	Spot (Block18, Row2, Column8)	918.06	885.00	172.89	0.02	0.19	790.00	830.28	790.00	251.21	0.02	0.30	20.00	2.00	0.00	95.00	128.06	1315576.00	0.35	845.68	804.00
18	1	3	9395.00	21508.00	148.40	0	Spot (Block18, Row3, Column1)	3621.92	3024.00	2346.58	0.08	0.65	700.00	738.61	700.00	133.72	0.02	0.18	100.00	93.00	0.00	2324.00	2921.92	2176771.00	21.56	1357.87	1228.00
18	2	3	9685.00	21491.00	196.85	0	Spot (Block18, Row3, Column2)	948.75	897.00	186.58	0.02	0.20	703.00	744.33	703.00	131.96	0.02	0.18	67.00	45.00	0.00	194.00	245.75	1036989.00	1.55	834.57	795.00
18	3	3	9983.00	21491.00	155.05	0	Spot (Block18, Row3, Column3)	1059.84	994.50	380.79	0.03	0.36	719.00	765.61	719.00	158.14	0.03	0.21	68.00	43.00	0.00	275.50	340.84	701616.00	1.86	884.33	860.00
18	4	3	10291.00	21508.00	145.80	0	Spot (Block18, Row3, Column4)	5385.29	4874.00	2952.43	0.04	0.55	760.00	768.45	760.00	142.36	0.00	0.19	100.00	100.00	0.00	4114.00	4625.29	3128852.00	32.43	1683.95	1426.00
18	5	3	10604.00	21505.00	211.85	0	Spot (Block18, Row3, Column5)	917.73	879.00	182.27	0.02	0.20	765.00	777.77	765.00	167.77	0.01	0.22	35.00	20.00	0.00	114.00	152.73	1180207.00	0.83	811.40	788.00
18	6	3	10891.00	21510.00	188.70	0	Spot (Block18, Row3, Column6)	5341.85	4489.50	3019.72	0.08	0.57	785.00	814.05	785.00	204.95	0.02	0.25	100.00	100.00	0.00	3704.50	4556.85	5341850.00	22.09	1923.52	1882.00
18	7	3	11195.00	21519.00	146.60	0	Spot (Block18, Row3, Column7)	4615.60	3783.00	2943.81	0.09	0.64	783.00	806.00	783.00	220.21	0.01	0.27	100.00	94.00	0.00	3000.00	3832.60	2700124.00	17.30	1571.40	1329.00
18	8	3	11491.00	21526.00	155.50	0	Spot (Block18, Row3, Column8)	4230.06	3933.00	1709.72	0.03	0.40	787.00	803.65	787.00	144.76	0.01	0.18	100.00	100.00	0.00	3146.00	3443.06	2821447.00	23.67	1697.39	1505.00
18	1	4	9389.00	21801.00	143.80	0	Spot (Block18, Row4, Column1)	5275.86	4634.00	2866.75	0.06	0.54	701.00	741.56	701.00	131.33	0.02	0.18	100.00	100.00	0.00	3933.00	4574.86	2980860.00	34.53	1661.32	1380.00
18	2	4	9690.00	21809.00	224.45	0	Spot (Block18, Row4, Column2)	997.27	914.00	221.53	0.04	0.22	703.00	749.48	703.00	144.07	0.03	0.19	73.00	39.00	0.00	211.00	294.27	1445040.00	1.72	814.01	805.00
18	3	4	9990.00	21806.00	144.40	0	Spot (Block18, Row4, Column3)	12640.53	11214.00	6956.70	0.05	0.55	746.00	767.87	746.00	150.08	0.01	0.20	100.00	100.00	0.00	10468.00	11894.53	7217742.00	79.11	3055.32	2407.00
18	4	4	10264.00	21821.00	211.70	0	Spot (Block18, Row4, Column4)	902.46	882.00	157.94	0.01	0.18	774.00	778.86	774.00	141.97	0.00	0.18	34.00	17.00	0.00	108.00	128.46	1154250.00	0.87	820.83	799.00
18	5	4	10592.00	21801.00	165.80	0	Spot (Block18, Row4, Column5)	962.27	892.00	293.91	0.03	0.31	774.00	773.71	774.00	137.67	0.00	0.18	45.00	28.00	0.00	118.00	188.27	732291.00	1.37	918.50	904.00
18	6	4	10888.00	21806.00	195.95	0	Spot (Block18, Row4, Column6)	1179.40	1165.00	236.03	0.01	0.20	780.00	801.93	780.00	229.32	0.01	0.29	72.00	37.00	0.00	385.00	399.40	1277293.00	1.65	894.44	892.00
18	7	4	11181.00	21814.00	150.40	0	Spot (Block18, Row4, Column7)	4386.65	3187.00	3048.80	0.14	0.70	781.00	804.12	781.00	220.24	0.01	0.27	96.00	91.00	0.00	2406.00	3605.65	2728498.00	16.27	1422.81	1299.00
18	8	4	11490.00	21826.00	163.10	0	Spot (Block18, Row4, Column8)	1575.34	1420.50	540.18	0.04	0.34	783.00	799.31	783.00	144.21	0.01	0.18	94.00	85.00	0.00	637.50	792.34	1162600.00	5.38	969.88	1004.00
18	1	5	9392.00	22106.00	148.25	0	Spot (Block18, Row5, Column1)	1392.53	1346.50	386.10	0.01	0.28	702.00	751.63	702.00	155.71	0.03	0.21	99.00	83.00	0.00	644.50	690.53	838306.00	4.12	922.08	909.00
18	2	5	9686.00	22103.00	148.35	0	Spot (Block18, Row5, Column2)	4623.21	4452.00	1643.47	0.02	0.36	755.00	770.64	755.00	154.51	0.01	0.20	100.00	100.00	0.00	3697.00	3868.21	2787795.00	24.93	1660.61	1592.00
18	3	5	9990.00	22111.00	168.05	0	Spot (Block18, Row5, Column3)	1689.90	1581.00	556.50	0.03	0.33	776.00	776.39	776.00	149.00	0.00	0.19	98.00	87.00	0.00	805.00	913.90	1324879.00	6.13	1029.92	1011.00
18	4	5	10289.00	22110.00	147.20	0	Spot (Block18, Row5, Column4)	6310.77	5057.00	4383.37	0.10	0.69	770.00	772.69	770.00	145.35	0.00	0.19	100.00	100.00	0.00	4287.00	5540.77	3742285.00	38.10	1653.49	1516.00
18	5	5	10591.00	22111.00	141.20	0	Spot (Block18, Row5, Column5)	12681.44	11832.00	6786.13	0.03	0.54	773.00	780.22	773.00	150.67	0.00	0.19	100.00	100.00	0.00	11059.00	11908.44	6847977.00	78.99	3640.08	2936.00
18	6	5	10885.00	22102.00	216.15	0	Spot (Block18, Row5, Column6)	908.01	888.00	170.47	0.01	0.19	780.00	794.88	780.00	174.99	0.01	0.22	35.00	9.00	0.00	108.00	128.01	1212187.00	0.65	801.94	790.00
18	7	5	11190.00	22116.00	181.40	0	Spot (Block18, Row5, Column7)	5705.26	5018.00	2889.38	0.06	0.51	784.00	813.47	784.00	206.87	0.02	0.25	100.00	100.00	0.00	4234.00	4921.26	5260246.00	23.65	1919.63	1900.50
18	8	5	11489.00	22115.00	146.05	0	Spot (Block18, Row5, Column8)	8428.21	6675.00	5897.04	0.10	0.70	781.00	800.71	781.00	176.92	0.01	0.22	100.00	100.00	0.00	5894.00	7647.21	4930501.00	43.11	1971.00	1531.00
18	1	6	9385.00	22405.00	187.05	0	Spot (Block18, Row6, Column1)	4504.30	3795.00	2518.84	0.07	0.56	723.00	780.07	723.00	189.62	0.03	0.24	100.00	100.00	0.00	3072.00	3781.30	4427725.00	19.64	1712.37	1665.00
18	2	6	9688.00	22404.00	203.60	0	Spot (Block18, Row6, Column2)	3412.66	3102.50	1416.10	0.04	0.41	781.00	791.19	781.00	184.23	0.01	0.23	100.00	100.00	0.00	2321.50	2631.66	4033768.00	14.23	1543.46	1523.00
18	3	6	9981.00	22409.00	145.60	0	Spot (Block18, Row6, Column3)	5941.50	5249.50	3333.43	0.05	0.56	765.00	770.00	765.00	146.46	0.00	0.19	100.00	100.00	0.00	4484.50	5176.50	3422304.00	35.31	2031.43	1476.00
18	4	6	10288.00	22415.00	183.75	0	Spot (Block18, Row6, Column4)	1174.00	1100.00	294.88	0.03	0.25	760.00	767.66	760.00	141.64	0.00	0.18	83.00	58.00	0.00	340.00	414.00	1114122.00	2.87	880.36	867.50
18	5	6	10587.00	22408.00	141.75	0	Spot (Block18, Row6, Column5)	13299.40	12792.50	6630.06	0.02	0.50	752.00	769.56	752.00	145.69	0.01	0.19	100.00	100.00	0.00	12040.50	12547.40	7234871.00	86.00	3598.41	2936.00
18	6	6	10889.00	22411.00	176.40	0	Spot (Block18, Row6, Column6)	1189.15	1100.00	382.43	0.03	0.32	771.00	778.82	771.00	152.21	0.00	0.20	73.00	54.00	0.00	329.00	418.15	1034564.00	2.70	898.14	886.00
18	7	6	11185.00	22415.00	147.40	0	Spot (Block18, Row6, Column7)	5636.49	4821.00	3354.59	0.07	0.60	765.00	779.74	765.00	178.46	0.01	0.23	100.00	100.00	0.00	4056.00	4871.49	3342436.00	27.22	1771.56	1491.00
18	8	6	11495.00	22418.00	146.30	0	Spot (Block18, Row6, Column8)	8053.76	6965.00	5267.04	0.06	0.65	759.00	771.39	759.00	152.09	0.01	0.20	100.00	100.00	0.00	6206.00	7294.76	4671178.00	47.88	2074.68	1641.50
18	1	7	9381.00	22712.00	205.90	0	Spot (Block18, Row7, Column1)	1107.74	1073.00	263.37	0.01	0.24	724.50	764.25	724.50	157.43	0.02	0.21	80.00	54.00	0.00	348.50	383.24	1330395.00	2.18	852.24	866.00
18	2	7	9681.00	22702.00	197.70	0	Spot (Block18, Row7, Column2)	1052.39	975.00	312.10	0.03	0.30	703.00	748.83	703.00	147.51	0.03	0.20	75.00	43.00	0.00	272.00	349.39	1164999.00	2.06	825.86	810.00
18	3	7	9985.00	22735.00	210.75	0	Spot (Block18, Row7, Column3)	862.72	860.50	152.00	0.00	0.18	708.00	752.66	708.00	136.72	0.03	0.18	50.00	24.00	0.00	152.50	154.72	1090476.00	0.80	819.63	804.00
18	4	7	10285.00	22708.00	184.95	0	Spot (Block18, Row7, Column4)	984.40	971.00	213.57	0.01	0.22	715.00	759.21	715.00	143.38	0.03	0.19	70.00	41.00	0.00	256.00	269.40	946995.00	1.57	847.79	832.00
18	5	7	10585.00	22709.00	176.85	0	Spot (Block18, Row7, Column5)	1650.59	1472.00	534.70	0.05	0.32	720.00	769.33	720.00	162.21	0.03	0.21	99.00	94.00	0.00	752.00	930.59	1444263.00	5.43	1009.57	1005.00
18	6	7	10881.00	22710.00	190.45	0	Spot (Block18, Row7, Column6)	4067.21	4008.50	1597.41	0.01	0.39	777.00	804.21	777.00	207.40	0.01	0.26	100.00	100.00	0.00	3231.50	3290.21	4156686.00	15.73	1620.14	1573.00
18	7	7	11174.00	22716.00	148.95	0	Spot (Block18, Row7, Column7)	5684.33	5237.00	2685.40	0.04	0.47	707.00	762.41	707.00	162.74	0.03	0.21	100.00	100.00	0.00	4530.00	4977.33	3444704.00	30.24	1933.75	1615.00
18	8	7	11487.00	22718.00	192.70	0	Spot (Block18, Row7, Column8)	1529.80	1459.00	357.99	0.02	0.23	768.00	776.13	768.00	155.80	0.00	0.20	99.00	93.00	0.00	691.00	761.80	1598641.00	4.84	1001.36	1001.00
18	1	8	9375.00	23006.00	156.55	0	Spot (Block18, Row8, Column1)	1515.79	1340.00	547.33	0.05	0.36	775.00	778.99	775.00	149.63	0.00	0.19	94.00	84.00	0.00	565.00	740.79	1021642.00	4.92	941.44	922.00
18	2	8	9680.00	23008.00	174.05	0	Spot (Block18, Row8, Column2)	1126.41	1088.00	282.41	0.02	0.25	705.00	753.89	705.00	143.66	0.03	0.19	85.00	65.00	0.00	383.00	421.41	950686.00	2.59	873.10	885.00
18	3	8	9977.00	23009.00	150.45	0	Spot (Block18, Row8, Column3)	3888.65	2800.50	2751.59	0.14	0.71	704.00	751.50	704.00	144.97	0.03	0.19	100.00	92.00	0.00	2096.50	3184.65	2403185.00	21.64	1245.29	1191.50
18	4	8	10284.00	23006.00	146.15	0	Spot (Block18, Row8, Column4)	8100.13	7828.50	3293.11	0.01	0.41	701.00	747.41	701.00	151.51	0.03	0.20	100.00	100.00	0.00	7127.50	7399.13	4698074.00	48.53	2350.95	2144.00
18	5	8	10587.00	23017.00	188.25	0	Spot (Block18, Row8, Column5)	845.62	785.00	155.78	0.03	0.18	703.00	760.11	703.00	185.24	0.03	0.24	40.00	8.00	0.00	82.00	142.62	850695.00	0.46	783.18	779.50
18	6	8	10886.00	23012.00	177.80	0	Spot (Block18, Row8, Column6)	7338.19	5787.00	4524.24	0.10	0.62	778.00	805.92	778.00	226.81	0.02	0.28	100.00	100.00	0.00	5009.00	6560.19	6508971.00	28.80	2091.96	2058.50
18	7	8	11183.00	23016.00	153.65	0	Spot (Block18, Row8, Column7)	2187.35	2001.00	879.79	0.04	0.40	770.00	781.93	770.00	180.39	0.01	0.23	99.00	91.00	0.00	1231.00	1417.35	1410841.00	7.79	1050.16	1025.00
18	8	8	11473.00	23014.00	150.15	0	Spot (Block18, Row8, Column8)	1322.91	1216.00	516.08	0.04	0.39	781.00	803.05	781.00	163.11	0.01	0.20	89.00	66.00	0.00	435.00	541.91	821530.00	3.19	979.94	936.50
19	1	1	13897.00	20924.00	153.60	0	Spot (Block19, Row1, Column1)	35013.89	33507.50	18182.54	0.02	0.52	463.00	475.61	463.00	140.08	0.01	0.29	100.00	100.00	7.76	33044.50	34550.89	22548988.00	246.57	6933.24	4882.00
19	2	1	14190.00	20930.00	159.40	0	Spot (Block19, Row1, Column2)	752.17	718.50	147.43	0.02	0.20	416.00	448.99	416.00	97.92	0.03	0.22	97.00	82.00	0.00	302.50	336.17	525017.00	3.10	528.25	505.50
19	3	1	14493.00	20920.00	219.55	0	Spot (Block19, Row1, Column3)	496.92	491.00	88.67	0.01	0.18	408.00	433.43	408.00	87.53	0.03	0.20	43.00	15.00	0.00	83.00	88.92	685252.00	0.73	443.77	420.00
19	4	1	14786.00	20944.00	168.00	0	Spot (Block19, Row1, Column4)	660.60	619.00	143.17	0.03	0.22	417.00	443.07	417.00	87.48	0.03	0.20	88.00	57.00	0.00	202.00	243.60	515265.00	2.49	513.70	508.00
19	5	1	15095.00	20936.00	168.95	0	Spot (Block19, Row1, Column5)	595.82	599.00	102.60	0.00	0.17	425.00	448.01	425.00	66.00	0.02	0.15	84.00	65.00	0.00	174.00	170.82	473679.00	2.24	497.13	494.00
19	6	1	15389.00	20938.00	162.40	0	Spot (Block19, Row1, Column6)	676.60	680.00	134.38	0.00	0.20	452.00	456.10	452.00	66.05	0.00	0.14	87.00	68.00	0.00	228.00	224.60	494598.00	3.34	503.61	500.50
19	7	1	15688.00	20941.00	157.40	0	Spot (Block19, Row1, Column7)	894.02	852.00	248.28	0.02	0.28	484.00	497.38	484.00	224.43	0.01	0.45	76.00	35.00	0.00	368.00	410.02	608826.00	1.77	584.26	576.00
19	8	1	15980.00	20943.00	152.75	0	Spot (Block19, Row1, Column8)	59571.94	65535.00	10381.94	0.04	0.17	493.00	537.35	493.00	268.55	0.04	0.50	100.00	100.00	66.77	65042.00	59078.94	38185940.00	219.82	11757.99	8714.00
19	1	2	13875.00	21228.00	220.35	0	Spot (Block19, Row2, Column1)	523.23	500.00	77.24	0.02	0.15	423.00	453.98	423.00	95.87	0.03	0.21	35.00	11.00	0.00	77.00	100.23	726765.00	0.72	489.45	499.00
19	2	2	14181.00	21232.00	174.55	0	Spot (Block19, Row2, Column2)	507.20	493.00	76.88	0.01	0.15	411.00	435.11	411.00	60.42	0.02	0.14	71.00	29.00	0.00	82.00	96.20	430615.00	1.19	443.72	414.00
19	3	2	14500.00	21233.00	175.40	0	Spot (Block19, Row2, Column3)	525.37	498.00	80.67	0.02	0.15	410.00	435.64	410.00	86.26	0.03	0.20	52.00	26.00	0.00	88.00	115.37	453398.00	1.04	479.70	488.50
19	4	2	14798.00	21251.00	173.55	0	Spot (Block19, Row2, Column4)	506.10	493.00	76.60	0.01	0.15	417.00	444.69	417.00	88.43	0.03	0.20	37.00	14.00	0.00	76.00	89.10	426641.00	0.69	481.21	488.00
19	5	2	15094.00	21229.00	198.85	0	Spot (Block19, Row2, Column5)	922.52	866.00	234.06	0.03	0.25	419.00	444.31	419.00	64.15	0.03	0.14	100.00	98.00	0.00	447.00	503.52	1029536.00	7.46	606.60	614.00
19	6	2	15382.00	21242.00	225.70	0	Spot (Block19, Row2, Column6)	538.24	506.00	77.08	0.03	0.14	425.00	462.42	425.00	103.58	0.04	0.22	38.00	9.00	0.00	81.00	113.24	789065.00	0.73	479.64	489.00
19	7	2	15710.00	21228.00	203.65	0	Spot (Block19, Row2, Column7)	522.46	494.00	86.85	0.02	0.17	455.00	462.13	455.00	71.66	0.01	0.16	33.00	18.00	0.00	39.00	67.46	614931.00	0.84	463.51	476.00
19	8	2	15992.00	21240.00	147.00	-50	Spot (Block19, Row2, Column8)	532.12	502.00	90.34	0.03	0.17	491.00	515.21	491.00	191.48	0.02	0.37	6.00	0.00	0.00	11.00	41.12	313419.00	0.09	518.66	502.00
19	1	3	13906.00	21530.00	182.95	0	Spot (Block19, Row3, Column1)	635.45	594.00	122.38	0.03	0.19	417.00	441.91	417.00	59.13	0.03	0.13	96.00	80.00	0.00	177.00	218.45	596053.00	3.27	499.15	494.00
19	2	3	14194.00	21532.00	230.35	0	Spot (Block19, Row3, Column2)	514.31	498.00	78.43	0.01	0.15	422.00	445.16	422.00	61.52	0.02	0.14	70.00	29.00	0.00	76.00	92.31	785349.00	1.12	465.18	482.00
19	3	3	14485.00	21526.00	165.95	0	Spot (Block19, Row3, Column3)	729.44	708.00	154.53	0.01	0.21	420.00	441.92	420.00	60.85	0.02	0.14	98.00	88.00	0.00	288.00	309.44	558023.00	4.73	523.92	505.00
19	4	3	14792.00	21533.00	159.95	0	Spot (Block19, Row3, Column4)	700.17	666.00	149.47	0.02	0.21	418.00	441.77	418.00	63.27	0.02	0.14	99.00	86.00	0.00	248.00	282.17	495019.00	4.08	518.98	511.00
19	5	3	15090.00	21530.00	162.60	0	Spot (Block19, Row3, Column5)	692.80	672.00	175.82	0.01	0.25	429.00	461.40	429.00	100.08	0.03	0.22	89.00	61.00	0.00	243.00	263.80	510590.00	2.31	505.82	503.00
19	6	3	15392.00	21536.00	170.25	0	Spot (Block19, Row3, Column6)	4667.73	3984.50	2510.19	0.07	0.54	475.00	488.59	475.00	130.04	0.01	0.27	100.00	100.00	0.00	3509.50	4192.73	3771528.00	32.14	1281.25	1262.00
19	7	3	15694.00	21533.00	218.85	0	Spot (Block19, Row3, Column7)	540.58	503.50	90.33	0.03	0.17	455.00	468.72	455.00	97.92	0.01	0.21	41.00	14.00	0.00	48.50	85.58	739510.00	0.73	478.84	482.00
19	8	3	15993.00	21552.00	160.60	0	Spot (Block19, Row3, Column8)	1053.61	984.50	318.05	0.03	0.30	484.00	476.74	484.00	66.76	0.01	0.14	99.00	97.00	0.00	500.50	569.61	754385.00	8.64	646.84	623.50
19	1	4	13897.00	21822.00	161.95	0	Spot (Block19, Row4, Column1)	772.02	739.00	201.40	0.02	0.26	418.00	445.37	418.00	63.99	0.03	0.14	99.00	91.00	0.00	321.00	354.02	563573.00	5.10	540.11	515.50
19	2	4	14191.00	21830.00	185.10	0	Spot (Block19, Row4, Column2)	751.60	700.00	180.11	0.03	0.24	430.00	451.06	430.00	66.12	0.02	0.15	96.00	88.00	0.00	270.00	321.60	726046.00	4.55	540.16	514.00
19	3	4	14490.00	21831.00	148.35	0	Spot (Block19, Row4, Column3)	1523.49	1437.00	504.84	0.03	0.33	430.00	453.00	430.00	66.94	0.02	0.15	100.00	100.00	0.00	1007.00	1093.49	912569.00	15.99	769.68	758.50
19	4	4	14791.00	21832.00	200.55	0	Spot (Block19, Row4, Column4)	514.98	505.00	67.64	0.01	0.13	421.00	444.36	421.00	62.02	0.02	0.14	72.00	29.00	0.00	84.00	93.98	587597.00	1.14	462.56	457.00
19	5	4	15069.00	21833.00	207.40	0	Spot (Block19, Row4, Column5)	535.42	508.00	85.17	0.02	0.16	427.00	447.58	427.00	64.47	0.02	0.14	73.00	34.00	0.00	81.00	108.42	656419.00	1.36	452.21	443.50
19	6	4	15388.00	21830.00	201.25	0	Spot (Block19, Row4, Column6)	930.08	899.00	210.36	0.01	0.23	481.00	479.04	481.00	100.78	0.00	0.21	99.00	92.00	0.00	418.00	449.08	1071456.00	4.48	623.82	613.50
19	7	4	15688.00	21850.00	159.20	0	Spot (Block19, Row4, Column7)	656.40	599.00	200.48	0.04	0.31	478.00	473.43	478.00	80.43	0.00	0.17	81.00	36.00	0.00	121.00	178.40	458823.00	2.27	531.10	520.00
19	8	4	15985.00	21835.00	170.15	0	Spot (Block19, Row4, Column8)	597.28	591.00	96.89	0.00	0.16	481.00	473.35	481.00	73.24	0.01	0.15	63.00	30.00	0.00	110.00	116.28	480216.00	1.69	515.29	496.50
19	1	5	13891.00	22124.00	150.30	0	Spot (Block19, Row5, Column1)	868.02	870.00	208.36	0.00	0.24	451.00	465.70	451.00	94.13	0.01	0.20	96.00	80.00	0.00	419.00	417.02	538173.00	4.27	572.08	564.50
19	2	5	14185.00	22129.00	158.40	0	Spot (Block19, Row5, Column2)	1192.56	1118.00	335.96	0.03	0.28	427.00	454.63	427.00	72.74	0.03	0.16	100.00	99.00	0.00	691.00	765.56	816905.00	10.14	648.79	632.50
19	3	5	14490.00	22131.00	157.30	0	Spot (Block19, Row5, Column3)	1306.04	1235.00	446.73	0.02	0.34	431.00	453.49	431.00	66.83	0.02	0.15	100.00	100.00	0.00	804.00	875.04	885498.00	12.76	678.70	658.50
19	4	5	14789.00	22127.00	164.60	0	Spot (Block19, Row5, Column4)	656.94	646.00	140.97	0.01	0.21	431.00	450.84	431.00	63.65	0.02	0.14	88.00	75.00	0.00	215.00	225.94	492704.00	3.24	521.32	504.00
19	5	5	15093.00	22133.00	144.80	0	Spot (Block19, Row5, Column5)	1969.98	1830.00	759.86	0.03	0.39	441.00	454.75	441.00	61.96	0.01	0.14	100.00	100.00	0.00	1389.00	1528.98	1124860.00	24.45	801.50	758.00
19	6	5	15390.00	22125.00	166.65	0	Spot (Block19, Row5, Column6)	586.41	589.00	113.65	0.00	0.19	477.00	472.12	477.00	77.34	0.00	0.16	60.00	20.00	0.00	112.00	109.41	450953.00	1.48	509.57	500.00
19	7	5	15690.00	22137.00	173.90	0	Spot (Block19, Row5, Column7)	3282.31	3132.00	1472.60	0.02	0.45	480.00	481.09	480.00	95.12	0.00	0.20	100.00	100.00	0.00	2652.00	2802.31	2770268.00	29.45	1103.07	1097.50
19	8	5	15990.00	22146.00	163.65	0	Spot (Block19, Row5, Column8)	691.32	667.00	149.12	0.02	0.22	480.00	476.96	480.00	87.96	0.00	0.18	79.00	54.00	0.00	187.00	211.32	514343.00	2.44	536.08	513.50
19	1	6	13887.00	22430.00	164.00	0	Spot (Block19, Row6, Column1)	3953.36	3270.50	2091.52	0.08	0.53	483.00	498.43	483.00	123.82	0.01	0.25	100.00	100.00	0.00	2787.50	3470.36	2941300.00	27.90	1173.46	1131.00
19	2	6	14187.00	22431.00	190.50	0	Spot (Block19, Row6, Column2)	1736.99	1684.00	611.58	0.01	0.35	472.00	480.52	472.00	108.68	0.01	0.23	100.00	100.00	0.00	1212.00	1264.99	1782156.00	11.56	848.94	831.50
19	3	6	14480.00	22432.00	175.45	0	Spot (Block19, Row6, Column3)	745.64	689.50	210.28	0.03	0.28	469.00	464.14	469.00	68.56	0.00	0.15	83.00	63.00	0.00	220.50	276.64	639761.00	4.11	538.12	525.00
19	4	6	14798.00	22435.00	198.15	0	Spot (Block19, Row6, Column4)	593.34	588.00	94.79	0.00	0.16	469.00	460.75	469.00	66.56	0.01	0.14	67.00	36.00	0.00	119.00	124.34	658019.00	1.99	505.08	502.00
19	5	6	15090.00	22434.00	145.75	0	Spot (Block19, Row6, Column5)	1737.97	1698.00	689.83	0.01	0.40	451.00	457.87	451.00	66.16	0.01	0.14	100.00	100.00	0.00	1247.00	1286.97	1014976.00	19.35	767.62	707.50
19	6	6	15401.00	22441.00	207.35	0	Spot (Block19, Row6, Column6)	533.27	514.00	65.41	0.02	0.12	470.00	467.05	470.00	72.84	0.00	0.16	37.00	6.00	0.00	44.00	63.27	651120.00	0.91	477.32	491.00
19	7	6	15686.00	22434.00	179.85	0	Spot (Block19, Row6, Column7)	659.68	654.00	104.35	0.00	0.16	474.00	470.81	474.00	82.41	0.00	0.18	87.00	50.00	0.00	180.00	185.68	598329.00	2.29	521.81	502.00
19	8	6	15990.00	22445.00	152.60	0	Spot (Block19, Row6, Column8)	621.61	594.00	94.43	0.02	0.15	474.00	465.06	474.00	66.23	0.01	0.14	84.00	39.00	0.00	120.00	147.61	398453.00	2.36	524.10	502.50
19	1	7	13890.00	22734.00	184.35	0	Spot (Block19, Row7, Column1)	836.12	797.00	208.57	0.02	0.25	489.00	498.10	489.00	101.77	0.01	0.20	93.00	72.00	0.00	308.00	347.12	801004.00	3.32	593.17	592.50
19	2	7	14186.00	22727.00	206.60	0	Spot (Block19, Row7, Column2)	532.08	500.00	84.08	0.03	0.16	475.00	466.95	475.00	75.35	0.01	0.16	39.00	10.00	0.00	25.00	57.08	645418.00	0.86	487.57	480.00
19	3	7	14475.00	22735.00	203.85	0	Spot (Block19, Row7, Column3)	570.17	577.00	101.54	0.01	0.18	470.00	462.03	470.00	66.82	0.01	0.14	54.00	31.00	0.00	107.00	100.17	679072.00	1.62	499.34	494.00
19	4	7	14791.00	22723.00	203.05	0	Spot (Block19, Row7, Column4)	523.45	507.00	84.34	0.01	0.16	475.00	465.19	475.00	72.35	0.01	0.16	35.00	8.00	0.00	32.00	48.45	612433.00	0.81	492.67	493.50
19	5	7	15080.00	22737.00	243.50	0	Spot (Block19, Row7, Column5)	539.78	512.00	84.47	0.02	0.16	471.00	465.17	471.00	79.40	0.01	0.17	39.00	9.00	0.00	41.00	68.78	926269.00	0.94	491.65	498.50
19	6	7	15383.00	22737.00	181.90	0	Spot (Block19, Row7, Column6)	2028.56	1966.50	731.59	0.01	0.36	486.00	497.76	486.00	123.61	0.01	0.25	100.00	99.00	0.00	1480.50	1542.56	1886565.00	12.38	872.96	873.50
19	7	7	15672.00	22739.00	168.35	0	Spot (Block19, Row7, Column7)	670.97	618.50	130.06	0.04	0.19	483.00	477.47	483.00	75.51	0.00	0.16	83.00	48.00	0.00	135.50	187.97	526041.00	2.56	548.44	522.00
19	8	7	15988.00	22737.00	202.75	0	Spot (Block19, Row7, Column8)	1270.92	1240.00	287.31	0.01	0.23	483.00	480.00	483.00	75.67	0.00	0.16	100.00	99.00	0.00	757.00	787.92	1484437.00	10.45	717.97	712.50
19	1	8	13874.00	23032.00	150.30	0	Spot (Block19, Row8, Column1)	1411.48	1394.00	469.62	0.01	0.33	491.00	503.41	491.00	86.43	0.01	0.17	100.00	99.00	0.00	903.00	920.48	876530.00	10.51	740.01	712.50
19	2	8	14191.00	23033.00	168.90	0	Spot (Block19, Row8, Column2)	592.36	588.00	89.67	0.00	0.15	486.00	482.28	486.00	77.22	0.00	0.16	66.00	25.00	0.00	102.00	106.36	470928.00	1.43	539.65	505.00
19	3	8	14472.00	23039.00	169.80	0	Spot (Block19, Row8, Column3)	617.26	590.00	124.48	0.02	0.20	483.00	477.90	483.00	75.76	0.00	0.16	68.00	37.00	0.00	107.00	134.26	495041.00	1.84	530.84	495.00
19	4	8	14786.00	23032.00	153.05	0	Spot (Block19, Row8, Column4)	2133.82	2005.50	838.41	0.03	0.39	485.00	478.32	485.00	81.85	0.01	0.17	100.00	100.00	0.00	1520.50	1648.82	1365644.00	20.23	858.72	850.00
19	5	8	15073.00	23030.00	169.15	0	Spot (Block19, Row8, Column5)	553.05	507.00	88.18	0.04	0.16	485.00	487.78	485.00	118.25	0.00	0.24	29.00	2.00	0.00	22.00	68.05	441330.00	0.55	507.90	498.00
19	6	8	15386.00	23036.00	155.95	0	Spot (Block19, Row8, Column6)	7970.51	6821.00	4260.37	0.07	0.53	491.00	517.50	491.00	156.32	0.02	0.30	100.00	100.00	0.00	6330.00	7479.51	5332269.00	47.68	1733.54	1638.50
19	7	8	15694.00	23037.00	182.25	0	Spot (Block19, Row8, Column7)	640.67	618.00	116.90	0.02	0.18	488.00	496.67	488.00	121.28	0.01	0.24	54.00	20.00	0.00	130.00	152.67	598384.00	1.19	512.50	503.00
19	8	8	15967.00	23050.00	156.45	0	Spot (Block19, Row8, Column8)	880.86	798.00	363.94	0.04	0.41	490.00	491.49	490.00	73.73	0.00	0.15	94.00	81.00	0.00	308.00	390.86	594582.00	5.28	574.42	542.00
20	1	1	18399.00	20947.00	155.05	0	Spot (Block20, Row1, Column1)	36015.19	33108.00	18101.82	0.04	0.50	323.00	350.36	323.00	116.79	0.04	0.33	100.00	100.00	9.26	32785.00	35692.19	23734064.00	305.37	7019.28	5308.00
20	2	1	18689.00	20953.00	147.55	0	Spot (Block20, Row1, Column2)	1224.08	1253.00	424.35	0.01	0.35	322.00	342.34	322.00	76.54	0.03	0.22	100.00	100.00	0.00	931.00	902.08	728329.00	11.52	558.44	495.00
20	3	1	18997.00	20955.00	149.75	0	Spot (Block20, Row1, Column3)	1425.51	1336.50	666.08	0.03	0.47	315.00	324.14	315.00	33.67	0.01	0.10	100.00	100.00	0.00	1021.50	1110.51	875262.00	32.71	587.00	559.50
20	4	1	19289.00	20958.00	151.15	0	Spot (Block20, Row1, Column4)	965.78	971.00	312.02	0.00	0.32	315.00	326.93	315.00	40.01	0.02	0.12	100.00	100.00	0.00	656.00	650.78	605546.00	15.97	495.56	476.00
20	5	1	19596.00	20961.00	148.70	0	Spot (Block20, Row1, Column5)	2896.51	2527.00	1736.52	0.06	0.60	326.00	338.02	326.00	42.52	0.02	0.13	100.00	100.00	0.00	2201.00	2570.51	1758181.00	60.18	869.09	733.50
20	6	1	19893.00	20960.00	147.40	0	Spot (Block20, Row1, Column6)	2388.97	2150.50	1170.44	0.05	0.49	332.00	344.20	332.00	51.34	0.02	0.15	100.00	100.00	0.00	1818.50	2056.97	1409490.00	39.83	870.89	666.00
20	7	1	20189.00	20960.00	148.35	0	Spot (Block20, Row1, Column7)	6514.79	6186.50	3394.69	0.02	0.52	330.00	359.53	330.00	165.44	0.04	0.46	100.00	100.00	0.00	5856.50	6184.79	3908875.00	37.21	1808.53	1338.00
20	8	1	20480.00	20966.00	154.70	0	Spot (Block20, Row1, Column8)	59071.07	65535.00	10770.40	0.05	0.18	379.00	415.25	379.00	231.71	0.04	0.56	100.00	100.00	64.64	65156.00	58692.07	38928172.00	253.14	11041.58	8893.00
20	1	2	18385.00	21234.00	215.45	0	Spot (Block20, Row2, Column1)	360.07	364.00	32.23	0.00	0.09	313.00	330.80	313.00	86.21	0.02	0.26	7.00	0.00	0.00	51.00	47.07	476733.00	0.34	333.43	327.00
20	2	2	18696.00	21255.00	139.55	0	Spot (Block20, Row2, Column2)	1480.42	1455.00	373.14	0.01	0.25	316.00	327.13	316.00	36.56	0.02	0.11	100.00	100.00	0.00	1139.00	1164.42	777222.00	31.55	681.71	676.00
20	3	2	18998.00	21255.00	178.25	0	Spot (Block20, Row2, Column3)	456.10	425.00	88.58	0.03	0.19	314.00	324.98	314.00	38.54	0.01	0.12	90.00	77.00	0.00	111.00	142.10	404564.00	3.40	361.58	369.00
20	4	2	19299.00	21259.00	174.35	0	Spot (Block20, Row2, Column4)	1179.92	1190.00	382.14	0.00	0.32	318.00	332.83	318.00	44.21	0.02	0.13	100.00	100.00	0.00	872.00	861.92	1006473.00	19.16	540.45	525.50
20	5	2	19590.00	21258.00	192.35	0	Spot (Block20, Row2, Column5)	554.40	522.00	97.91	0.03	0.18	321.00	331.26	321.00	36.00	0.01	0.11	100.00	98.00	0.00	201.00	233.40	580453.00	6.20	402.88	396.00
20	6	2	19891.00	21256.00	150.30	0	Spot (Block20, Row2, Column6)	764.61	773.00	209.77	0.00	0.27	325.00	334.98	325.00	39.45	0.01	0.12	100.00	99.00	0.00	448.00	439.61	474061.00	10.89	453.24	445.00
20	7	2	20196.00	21258.00	157.45	0	Spot (Block20, Row2, Column7)	923.83	820.00	318.23	0.05	0.34	330.00	340.79	330.00	42.54	0.01	0.12	100.00	100.00	0.00	490.00	593.83	632821.00	13.71	474.50	469.00
20	8	2	20494.00	21263.00	147.00	-50	Spot (Block20, Row2, Column8)	393.70	396.00	22.76	0.00	0.06	363.00	380.61	363.00	164.67	0.02	0.43	0.00	0.00	0.00	33.00	30.70	231494.00	0.08	396.02	401.00
20	1	3	18393.00	21551.00	149.30	0	Spot (Block20, Row3, Column1)	2694.44	2415.50	1536.46	0.05	0.57	310.00	318.36	310.00	36.26	0.01	0.11	100.00	100.00	0.00	2105.50	2384.44	1648997.00	65.52	876.00	735.00
20	2	3	18691.00	21553.00	166.90	0	Spot (Block20, Row3, Column2)	471.43	482.00	72.35	0.01	0.15	318.00	328.82	318.00	38.44	0.01	0.12	97.00	84.00	0.00	164.00	153.43	363473.00	3.71	388.81	385.00
20	3	3	18991.00	21552.00	151.85	0	Spot (Block20, Row3, Column3)	929.53	761.00	865.38	0.09	0.93	317.00	329.34	317.00	42.04	0.02	0.13	99.00	98.00	0.00	444.00	612.53	587462.00	14.28	526.33	436.00
20	4	3	19292.00	21557.00	148.45	0	Spot (Block20, Row3, Column4)	2511.35	2449.50	1124.96	0.01	0.45	324.00	337.71	324.00	43.28	0.02	0.13	100.00	100.00	0.00	2125.50	2187.35	1526900.00	50.23	803.58	740.00
20	5	3	19598.00	21558.00	157.35	0	Spot (Block20, Row3, Column5)	633.24	606.00	202.50	0.02	0.32	326.00	338.36	326.00	38.96	0.02	0.12	100.00	97.00	0.00	280.00	307.24	430600.00	7.57	419.18	412.50
20	6	3	19901.00	21558.00	179.25	0	Spot (Block20, Row3, Column6)	1213.33	1098.00	469.69	0.04	0.39	322.00	336.84	322.00	44.36	0.02	0.13	100.00	100.00	0.00	776.00	891.33	1092001.00	19.76	556.05	547.00
20	7	3	20200.00	21563.00	148.55	0	Spot (Block20, Row3, Column7)	2394.86	2151.00	1304.40	0.05	0.54	333.00	344.34	333.00	41.52	0.01	0.12	100.00	100.00	0.00	1818.00	2061.86	1434524.00	49.39	778.34	677.00
20	8	3	20492.00	21572.00	156.20	0	Spot (Block20, Row3, Column8)	631.69	595.00	139.12	0.03	0.22	358.00	356.67	358.00	35.12	0.00	0.10	98.00	95.00	0.00	237.00	273.69	424496.00	7.83	461.87	433.50
20	1	4	18395.00	21849.00	147.70	0	Spot (Block20, Row4, Column1)	2339.96	2281.00	1109.75	0.01	0.47	315.00	324.39	315.00	37.05	0.01	0.11	100.00	100.00	0.00	1966.00	2024.96	1387595.00	54.41	803.57	729.50
20	2	4	18695.00	21854.00	178.35	0	Spot (Block20, Row4, Column2)	509.58	496.00	78.56	0.01	0.15	321.00	329.86	321.00	36.84	0.01	0.11	99.00	96.00	0.00	175.00	188.58	451994.00	4.88	394.45	393.00
20	3	4	18992.00	21855.00	147.30	0	Spot (Block20, Row4, Column3)	9951.04	9373.50	5069.37	0.03	0.51	319.00	330.94	319.00	43.96	0.02	0.13	100.00	100.00	0.00	9054.50	9632.04	5871116.00	218.86	2476.82	1824.00
20	4	4	19283.00	21867.00	190.75	0	Spot (Block20, Row4, Column4)	432.70	415.00	51.49	0.02	0.12	326.00	338.53	326.00	45.21	0.02	0.13	93.00	47.00	0.00	89.00	106.70	444380.00	2.08	372.83	381.00
20	5	4	19570.00	21854.00	172.95	0	Spot (Block20, Row4, Column5)	482.15	429.00	231.76	0.05	0.48	332.00	344.44	332.00	48.60	0.02	0.14	94.00	49.00	0.00	97.00	150.15	404522.00	2.83	383.23	384.00
20	6	4	19896.00	21858.00	186.60	0	Spot (Block20, Row4, Column6)	942.19	902.00	237.52	0.02	0.25	330.00	342.78	330.00	40.32	0.02	0.12	100.00	100.00	0.00	572.00	612.19	923349.00	14.86	499.61	480.00
20	7	4	20185.00	21861.00	146.40	0	Spot (Block20, Row4, Column7)	1853.68	1657.00	1061.02	0.05	0.57	338.00	350.27	338.00	44.93	0.02	0.13	100.00	100.00	0.00	1319.00	1515.68	1080698.00	33.46	670.82	552.00
20	8	4	20495.00	21871.00	155.60	0	Spot (Block20, Row4, Column8)	888.64	875.50	247.98	0.01	0.28	348.00	352.66	348.00	38.08	0.01	0.11	100.00	100.00	0.00	527.50	540.64	590056.00	14.07	497.07	485.00
20	1	5	18392.00	22153.00	145.40	0	Spot (Block20, Row5, Column1)	2144.06	1990.00	925.96	0.03	0.43	320.00	331.29	320.00	39.00	0.02	0.12	100.00	100.00	0.00	1670.00	1824.06	1234976.00	46.48	732.25	658.00
20	2	5	18687.00	22150.00	169.50	0	Spot (Block20, Row5, Column2)	693.01	655.50	174.02	0.02	0.25	324.00	333.63	324.00	36.56	0.01	0.11	100.00	99.00	0.00	331.50	369.01	550249.00	9.83	423.10	417.50
20	3	5	18988.00	22152.00	158.60	0	Spot (Block20, Row5, Column3)	827.08	811.00	240.63	0.01	0.29	320.00	333.21	320.00	45.10	0.02	0.14	100.00	99.00	0.00	491.00	507.08	576477.00	10.95	444.94	430.00
20	4	5	19289.00	22156.00	149.05	0	Spot (Block20, Row5, Column4)	1817.49	1606.00	952.26	0.05	0.52	325.00	341.83	325.00	60.04	0.02	0.18	100.00	100.00	0.00	1281.00	1492.49	1103219.00	24.58	660.78	578.00
20	5	5	19591.00	22155.00	146.15	0	Spot (Block20, Row5, Column5)	12781.78	12092.00	6904.47	0.02	0.54	336.00	354.96	336.00	68.29	0.02	0.19	100.00	100.00	0.00	11756.00	12445.78	7426216.00	181.98	2957.71	2519.00
20	6	5	19894.00	22161.00	153.70	0	Spot (Block20, Row5, Column6)	798.53	767.00	223.63	0.02	0.28	361.00	365.27	361.00	49.74	0.01	0.14	100.00	98.00	0.00	406.00	437.53	516649.00	8.71	459.14	447.00
20	7	5	20193.00	22162.00	191.20	0	Spot (Block20, Row5, Column7)	1387.14	1305.50	540.74	0.03	0.39	364.00	368.33	364.00	50.16	0.01	0.14	100.00	100.00	0.00	941.50	1023.14	1434302.00	20.31	647.04	655.50
20	8	5	20490.00	22163.00	145.65	0	Spot (Block20, Row5, Column8)	4132.08	3718.00	2513.21	0.05	0.61	357.00	360.15	357.00	43.77	0.00	0.12	100.00	100.00	0.00	3361.00	3775.08	2384209.00	86.17	1164.00	948.00
20	1	6	18388.00	22452.00	178.30	0	Spot (Block20, Row6, Column1)	1090.69	1043.00	406.15	0.02	0.37	318.00	333.48	318.00	45.80	0.02	0.14	100.00	100.00	0.00	725.00	772.69	971807.00	16.53	541.22	525.50
20	2	6	18688.00	22452.00	197.80	0	Spot (Block20, Row6, Column2)	1030.35	997.00	313.69	0.01	0.30	316.00	331.13	316.00	51.69	0.02	0.16	100.00	100.00	0.00	681.00	714.35	1140602.00	13.53	549.65	548.00
20	3	6	18976.00	22454.00	147.45	0	Spot (Block20, Row6, Column3)	4316.75	3945.00	2220.43	0.04	0.51	319.00	332.37	319.00	47.25	0.02	0.14	100.00	100.00	0.00	3626.00	3997.75	2546880.00	84.32	1283.66	1084.50
20	4	6	19301.00	22456.00	161.35	0	Spot (Block20, Row6, Column4)	803.78	741.00	322.26	0.04	0.40	329.00	344.11	329.00	55.37	0.02	0.16	99.00	95.00	0.00	412.00	474.78	577115.00	8.30	437.86	414.00
20	5	6	19586.00	22456.00	146.00	0	Spot (Block20, Row6, Column5)	13407.42	12512.00	7146.73	0.03	0.53	340.00	357.79	340.00	69.14	0.02	0.19	100.00	100.00	0.00	12172.00	13067.42	7789712.00	188.75	3104.78	2285.00
20	6	6	19893.00	22456.00	163.40	0	Spot (Block20, Row6, Column6)	717.81	653.50	201.43	0.04	0.28	359.00	363.80	359.00	50.36	0.01	0.14	99.00	96.00	0.00	294.50	358.81	526871.00	7.03	462.68	460.00
20	7	6	20190.00	22463.00	148.00	0	Spot (Block20, Row6, Column7)	3630.58	3398.00	2025.03	0.03	0.56	363.00	367.53	363.00	52.82	0.01	0.14	100.00	100.00	0.00	3035.00	3267.58	2167454.00	61.77	1184.20	1032.50
20	8	6	20499.00	22466.00	148.40	0	Spot (Block20, Row6, Column8)	4435.74	3941.50	2598.10	0.05	0.59	353.00	358.10	353.00	44.22	0.01	0.12	100.00	100.00	0.00	3588.50	4082.74	2661445.00	92.20	1240.61	1076.50
20	1	7	18382.00	22744.00	173.10	0	Spot (Block20, Row7, Column1)	539.22	501.00	117.74	0.03	0.22	313.00	322.95	313.00	38.08	0.01	0.12	99.00	95.00	0.00	188.00	226.22	451329.00	5.68	380.55	377.00
20	2	7	18695.00	22756.00	180.30	0	Spot (Block20, Row7, Column2)	442.75	416.00	80.97	0.03	0.18	315.00	325.10	315.00	36.92	0.01	0.11	89.00	77.00	0.00	101.00	127.75	402900.00	3.19	355.66	362.50
20	3	7	18994.00	22752.00	220.60	0	Spot (Block20, Row7, Column3)	380.21	385.00	44.65	0.01	0.12	320.00	331.37	320.00	39.71	0.02	0.12	68.00	25.00	0.00	65.00	60.21	530399.00	1.23	350.82	344.00
20	4	7	19283.00	22761.00	208.15	0	Spot (Block20, Row7, Column4)	402.36	400.00	42.57	0.00	0.11	332.00	344.30	332.00	40.20	0.02	0.12	81.00	29.00	0.00	68.00	70.36	496517.00	1.44	356.94	360.00
20	5	7	19587.00	22758.00	176.35	0	Spot (Block20, Row7, Column5)	1107.44	1065.00	361.19	0.02	0.33	334.00	351.55	334.00	57.75	0.02	0.16	100.00	100.00	0.00	731.00	773.44	963477.00	13.09	566.90	577.00
20	6	7	19886.00	22757.00	187.85	0	Spot (Block20, Row7, Column6)	1188.13	1161.50	369.82	0.01	0.31	347.00	363.69	347.00	63.27	0.02	0.17	100.00	100.00	0.00	814.50	841.13	1178628.00	13.03	596.42	597.00
20	7	7	20180.00	22762.00	152.70	0	Spot (Block20, Row7, Column7)	3463.68	3013.00	2026.09	0.06	0.58	349.00	358.58	349.00	51.19	0.01	0.14	100.00	100.00	0.00	2664.00	3114.68	2206365.00	60.66	1121.64	686.00
20	8	7	20495.00	22764.00	189.45	0	Spot (Block20, Row7, Column8)	1902.05	1773.00	629.33	0.03	0.33	338.00	348.36	338.00	40.91	0.01	0.12	100.00	100.00	0.00	1435.00	1564.05	1922969.00	37.98	811.60	746.00
20	1	8	18374.00	23057.00	140.70	0	Spot (Block20, Row8, Column1)	1308.27	1249.00	518.02	0.02	0.40	323.00	333.44	323.00	38.04	0.01	0.11	100.00	100.00	0.00	926.00	985.27	698617.00	25.62	599.38	562.50
20	2	8	18684.00	23055.00	154.65	0	Spot (Block20, Row8, Column2)	754.15	694.00	275.37	0.04	0.37	322.00	333.71	322.00	38.82	0.02	0.12	100.00	98.00	0.00	372.00	432.15	500002.00	10.83	437.57	418.50
20	3	8	18977.00	23053.00	150.45	0	Spot (Block20, Row8, Column3)	1850.39	1542.00	1052.64	0.08	0.57	330.00	342.91	330.00	41.14	0.02	0.12	100.00	100.00	0.00	1212.00	1520.39	1143543.00	36.64	637.34	575.00
20	4	8	19284.00	23058.00	151.50	0	Spot (Block20, Row8, Column4)	1121.56	1090.00	329.62	0.01	0.29	337.00	346.14	337.00	37.88	0.01	0.11	100.00	100.00	0.00	753.00	784.56	707704.00	20.47	545.37	496.00
20	5	8	19573.00	23050.00	201.95	0	Spot (Block20, Row8, Column5)	418.96	406.00	51.93	0.01	0.12	328.00	343.70	328.00	47.33	0.02	0.14	84.00	33.00	0.00	78.00	90.96	485577.00	1.59	361.35	359.00
20	6	8	19889.00	23060.00	164.90	0	Spot (Block20, Row8, Column6)	1737.16	1634.00	734.26	0.03	0.42	336.00	352.32	336.00	58.33	0.02	0.17	100.00	100.00	0.00	1298.00	1401.16	1311555.00	23.74	639.45	619.00
20	7	8	20185.00	23058.00	149.80	0	Spot (Block20, Row8, Column7)	1394.97	1301.00	540.87	0.03	0.39	337.00	349.62	337.00	50.17	0.02	0.14	100.00	100.00	0.00	964.00	1057.97	857909.00	20.84	606.36	565.00
20	8	8	20469.00	23064.00	158.50	0	Spot (Block20, Row8, Column8)	717.26	608.00	402.01	0.07	0.56	332.00	343.22	332.00	35.79	0.01	0.10	100.00	99.00	0.00	276.00	385.26	492758.00	10.45	437.19	427.00
21	1	1	4872.00	25374.00	148.45	0	Spot (Block21, Row1, Column1)	36708.09	33813.50	18481.28	0.04	0.50	398.00	418.28	398.00	116.60	0.02	0.28	100.00	100.00	10.30	33415.50	36310.09	22098332.00	311.23	6986.98	5794.00
21	2	1	5167.00	25384.00	179.55	0	Spot (Block21, Row1, Column2)	525.74	512.00	68.68	0.01	0.13	400.00	408.47	400.00	79.75	0.01	0.20	77.00	36.00	0.00	112.00	125.74	475799.00	1.47	437.12	429.00
21	3	1	5469.00	25388.00	201.95	0	Spot (Block21, Row1, Column3)	444.06	441.00	34.21	0.00	0.08	398.00	396.40	398.00	28.46	0.00	0.07	64.00	40.00	0.00	43.00	46.06	515107.00	1.67	418.91	415.00
21	4	1	5763.00	25384.00	157.80	0	Spot (Block21, Row1, Column4)	508.18	508.00	51.40	0.00	0.10	397.00	397.61	397.00	29.14	0.00	0.07	87.00	83.00	0.00	111.00	111.18	348613.00	3.79	437.75	420.00
21	5	1	6090.00	25380.00	170.60	0	Spot (Block21, Row1, Column5)	492.15	496.00	47.01	0.00	0.10	397.00	398.14	397.00	31.63	0.00	0.08	87.00	77.00	0.00	99.00	95.15	395690.00	2.97	438.27	429.50
21	6	1	6364.00	25388.00	153.20	0	Spot (Block21, Row1, Column6)	518.23	513.00	66.41	0.00	0.13	395.00	393.44	395.00	34.56	0.00	0.09	87.00	79.00	0.00	118.00	123.23	335816.00	3.61	436.30	424.00
21	7	1	6680.00	25420.00	186.55	0	Spot (Block21, Row1, Column7)	638.13	615.00	125.42	0.02	0.20	405.00	465.04	405.00	273.20	0.06	0.59	35.00	2.00	0.00	210.00	233.13	624734.00	0.63	513.69	489.00
21	8	1	6957.00	25392.00	147.10	0	Spot (Block21, Row1, Column8)	57630.97	65535.00	12559.23	0.06	0.22	454.00	521.80	454.00	307.83	0.06	0.59	100.00	100.00	63.26	65081.00	57176.97	34348328.00	185.52	11165.92	8257.00
21	1	2	4859.00	25680.00	226.75	0	Spot (Block21, Row2, Column1)	444.51	439.00	33.60	0.01	0.08	390.00	397.58	390.00	82.55	0.01	0.21	22.00	0.00	0.00	49.00	54.51	653869.00	0.57	402.60	402.00
21	2	2	5155.00	25677.00	143.30	0	Spot (Block21, Row2, Column2)	465.99	474.00	37.35	0.01	0.08	390.00	389.46	390.00	27.28	0.00	0.07	88.00	69.00	0.00	84.00	75.99	260954.00	2.80	424.94	422.00
21	3	2	5456.00	25671.00	212.25	0	Spot (Block21, Row2, Column3)	451.70	443.00	42.00	0.01	0.09	392.00	390.89	392.00	26.13	0.00	0.07	74.00	49.00	0.00	51.00	59.70	579988.00	2.33	417.51	416.00
21	4	2	5770.00	25670.00	241.75	0	Spot (Block21, Row2, Column4)	443.51	432.00	40.76	0.01	0.09	393.00	391.11	393.00	27.98	0.00	0.07	62.00	41.00	0.00	39.00	50.51	747757.00	1.87	400.96	401.00
21	5	2	6070.00	25683.00	180.60	0	Spot (Block21, Row2, Column5)	824.07	786.50	202.34	0.02	0.25	394.00	392.09	394.00	31.22	0.00	0.08	100.00	99.00	0.00	392.50	430.07	753203.00	13.84	508.38	497.00
21	6	2	6380.00	25686.00	204.25	0	Spot (Block21, Row2, Column6)	467.91	477.00	36.37	0.01	0.08	392.00	393.84	392.00	44.52	0.00	0.11	74.00	43.00	0.00	85.00	75.91	555873.00	1.66	421.21	414.00
21	7	2	6673.00	25682.00	209.90	0	Spot (Block21, Row2, Column7)	462.97	469.00	49.58	0.01	0.11	398.00	411.65	398.00	65.38	0.01	0.16	55.00	5.00	0.00	71.00	64.97	581952.00	0.78	417.06	418.00
21	8	2	6974.00	25690.00	213.45	0	Spot (Block21, Row2, Column8)	498.77	493.00	59.01	0.01	0.12	417.00	471.50	417.00	235.48	0.05	0.50	0.00	0.00	0.00	76.00	81.77	649898.00	0.12	459.97	453.00
21	1	3	4869.00	25977.00	178.50	0	Spot (Block21, Row3, Column1)	510.84	507.00	50.30	0.00	0.10	387.00	385.30	387.00	25.07	0.00	0.07	98.00	89.00	0.00	120.00	123.84	456693.00	5.01	432.72	422.00
21	2	3	5174.00	25985.00	164.95	0	Spot (Block21, Row3, Column2)	470.25	483.00	37.26	0.01	0.08	388.00	386.45	388.00	27.53	0.00	0.07	90.00	69.00	0.00	95.00	82.25	354098.00	3.04	422.85	414.00
21	3	3	5454.00	25978.00	169.70	0	Spot (Block21, Row3, Column3)	554.08	527.00	86.16	0.02	0.16	391.00	391.59	391.00	30.86	0.00	0.08	97.00	91.00	0.00	136.00	163.08	443267.00	5.27	443.22	433.50
21	4	3	5776.00	25979.00	174.65	0	Spot (Block21, Row3, Column4)	580.50	575.00	98.89	0.00	0.17	390.00	388.76	390.00	29.59	0.00	0.08	100.00	97.00	0.00	185.00	190.50	496330.00	6.48	457.59	453.00
21	5	3	6075.00	25987.00	195.55	0	Spot (Block21, Row3, Column5)	490.79	489.00	58.40	0.00	0.12	395.00	398.04	395.00	43.59	0.00	0.11	77.00	54.00	0.00	94.00	95.79	530549.00	2.13	418.88	414.00
21	6	3	6368.00	25984.00	219.40	0	Spot (Block21, Row3, Column6)	1860.07	1532.50	903.28	0.08	0.49	402.00	415.44	402.00	68.58	0.01	0.17	100.00	100.00	0.00	1130.50	1458.07	2559461.00	21.06	883.17	881.50
21	7	3	6674.00	25983.00	231.50	0	Spot (Block21, Row3, Column7)	453.45	451.00	39.66	0.00	0.09	402.00	414.11	402.00	73.87	0.01	0.18	32.00	0.00	0.00	49.00	51.45	698311.00	0.53	420.82	415.00
21	8	3	6969.00	25998.00	153.70	0	Spot (Block21, Row3, Column8)	1684.26	1640.00	622.67	0.01	0.37	411.00	425.36	411.00	60.64	0.01	0.14	99.00	99.00	0.00	1229.00	1273.26	1091399.00	20.76	777.55	686.00
21	1	4	4861.00	26279.00	181.20	0	Spot (Block21, Row4, Column1)	543.07	531.00	77.97	0.01	0.14	387.00	386.51	387.00	27.88	0.00	0.07	98.00	89.00	0.00	144.00	156.07	499078.00	5.61	430.01	419.00
21	2	4	5167.00	26279.00	171.60	0	Spot (Block21, Row4, Column2)	747.60	730.00	162.52	0.01	0.22	388.00	391.64	388.00	38.36	0.00	0.10	100.00	99.00	0.00	342.00	359.60	616021.00	9.28	494.56	489.00
21	3	4	5468.00	26282.00	141.35	0	Spot (Block21, Row4, Column3)	1420.18	1367.00	426.12	0.02	0.30	394.00	398.65	394.00	41.68	0.01	0.10	100.00	100.00	0.00	973.00	1026.18	771156.00	24.51	639.40	596.50
21	4	4	5757.00	26280.00	182.65	0	Spot (Block21, Row4, Column4)	460.13	469.00	36.56	0.01	0.08	393.00	394.21	393.00	30.98	0.00	0.08	80.00	60.00	0.00	76.00	67.13	429762.00	2.13	419.20	411.50
21	5	4	6062.00	26280.00	204.30	0	Spot (Block21, Row4, Column5)	470.22	479.00	56.44	0.01	0.12	394.00	397.43	394.00	35.90	0.00	0.09	75.00	59.00	0.00	85.00	76.22	557686.00	2.03	428.34	412.00
21	6	4	6370.00	26284.00	176.00	0	Spot (Block21, Row4, Column6)	1235.32	1219.00	353.76	0.01	0.29	400.00	409.93	400.00	60.90	0.01	0.15	100.00	100.00	0.00	819.00	835.32	1071020.00	13.55	614.80	576.00
21	7	4	6650.00	26308.00	177.05	0	Spot (Block21, Row4, Column7)	490.73	494.00	44.57	0.00	0.09	401.00	409.25	401.00	66.99	0.01	0.16	77.00	11.00	0.00	93.00	89.73	429386.00	1.22	446.23	429.00
21	8	4	6985.00	26293.00	180.95	0	Spot (Block21, Row4, Column8)	505.94	498.00	70.97	0.01	0.14	413.00	425.69	413.00	56.19	0.01	0.13	73.00	29.00	0.00	85.00	92.94	463949.00	1.43	442.23	431.00
21	1	5	4870.00	26581.00	155.50	0	Spot (Block21, Row5, Column1)	596.86	596.00	82.48	0.00	0.14	391.00	397.26	391.00	44.54	0.01	0.11	98.00	92.00	0.00	205.00	205.86	397511.00	4.48	451.41	445.00
21	2	5	5166.00	26580.00	144.95	0	Spot (Block21, Row5, Column2)	2017.54	1961.00	644.93	0.01	0.32	395.00	401.58	395.00	43.34	0.01	0.11	100.00	100.00	0.00	1566.00	1622.54	1156052.00	37.29	801.03	714.00
21	3	5	5465.00	26582.00	146.95	0	Spot (Block21, Row5, Column3)	1958.09	1832.50	820.48	0.03	0.42	397.00	404.63	397.00	45.46	0.01	0.11	100.00	100.00	0.00	1435.50	1561.09	1151356.00	34.18	734.15	689.00
21	4	5	5763.00	26575.00	192.90	0	Spot (Block21, Row5, Column4)	518.26	505.00	64.44	0.01	0.12	395.00	399.67	395.00	39.56	0.01	0.10	90.00	76.00	0.00	110.00	123.26	544696.00	3.00	439.72	433.00
21	5	5	6066.00	26588.00	142.20	0	Spot (Block21, Row5, Column5)	1311.96	1211.00	444.85	0.03	0.34	397.00	400.13	397.00	39.44	0.00	0.10	100.00	100.00	0.00	814.00	914.96	718955.00	23.12	609.16	577.00
21	6	5	6362.00	26583.00	218.00	0	Spot (Block21, Row5, Column6)	456.79	462.00	47.75	0.00	0.10	397.00	402.93	397.00	47.89	0.01	0.12	53.00	21.00	0.00	65.00	59.79	622604.00	1.12	419.90	410.00
21	7	5	6666.00	26592.00	182.20	0	Spot (Block21, Row5, Column7)	1144.19	1116.00	392.16	0.01	0.34	401.00	412.05	401.00	50.94	0.01	0.12	100.00	100.00	0.00	715.00	743.19	1062954.00	14.37	622.14	611.00
21	8	5	6962.00	26602.00	155.45	0	Spot (Block21, Row5, Column8)	531.73	520.00	80.37	0.01	0.15	412.00	423.98	412.00	44.24	0.01	0.10	80.00	64.00	0.00	108.00	119.73	352535.00	2.44	444.90	423.00
21	1	6	4862.00	26880.00	216.70	0	Spot (Block21, Row6, Column1)	1654.49	1278.50	837.29	0.11	0.51	398.00	409.22	398.00	53.56	0.01	0.13	100.00	100.00	0.00	880.50	1256.49	2223633.00	23.25	813.12	801.00
21	2	6	5165.00	26878.00	209.90	0	Spot (Block21, Row6, Column2)	788.64	741.50	179.37	0.03	0.23	396.00	404.65	396.00	47.29	0.01	0.12	100.00	99.00	0.00	345.50	392.64	992108.00	8.12	539.48	542.00
21	3	6	5466.00	26882.00	182.00	0	Spot (Block21, Row6, Column3)	543.72	531.00	83.94	0.01	0.15	395.00	398.22	395.00	39.14	0.00	0.10	89.00	80.00	0.00	136.00	148.72	505116.00	3.72	437.36	432.00
21	4	6	5764.00	26882.00	193.50	0	Spot (Block21, Row6, Column4)	489.37	487.50	59.37	0.00	0.12	392.00	392.03	392.00	36.62	0.00	0.09	82.00	69.00	0.00	95.50	97.37	517757.00	2.66	416.58	409.00
21	5	6	6065.00	26884.00	138.25	0	Spot (Block21, Row6, Column5)	1007.48	939.00	274.15	0.03	0.27	391.00	392.89	391.00	38.35	0.00	0.10	100.00	100.00	0.00	548.00	616.48	514820.00	16.02	567.85	550.50
21	6	6	6370.00	26891.00	225.45	0	Spot (Block21, Row6, Column6)	439.96	423.00	50.47	0.02	0.11	397.00	398.60	397.00	37.78	0.00	0.09	39.00	25.00	0.00	26.00	42.96	641457.00	1.09	410.02	405.00
21	7	6	6664.00	26880.00	180.25	0	Spot (Block21, Row6, Column7)	539.99	514.00	82.22	0.02	0.15	400.00	405.58	400.00	40.30	0.01	0.10	88.00	79.00	0.00	114.00	139.99	489230.00	3.34	437.75	426.00
21	8	6	6977.00	26897.00	210.20	0	Spot (Block21, Row6, Column8)	478.56	487.00	50.60	0.01	0.11	409.00	418.23	409.00	45.84	0.01	0.11	68.00	29.00	0.00	78.00	69.56	608730.00	1.32	435.79	431.50
21	1	7	4867.00	27181.00	165.30	0	Spot (Block21, Row7, Column1)	911.01	843.50	277.43	0.03	0.30	398.00	404.42	398.00	43.46	0.01	0.11	100.00	99.00	0.00	445.50	513.01	690546.00	11.66	535.41	529.00
21	2	7	5158.00	27180.00	195.00	0	Spot (Block21, Row7, Column2)	455.06	459.00	39.13	0.00	0.09	393.00	394.54	393.00	34.52	0.00	0.09	68.00	47.00	0.00	66.00	62.06	489187.00	1.75	428.48	412.00
21	3	7	5462.00	27219.00	173.50	0	Spot (Block21, Row7, Column3)	450.59	447.00	38.59	0.00	0.09	393.00	391.70	393.00	31.17	0.00	0.08	72.00	43.00	0.00	54.00	57.59	378950.00	1.89	421.16	420.00
21	4	7	5765.00	27180.00	273.70	0	Spot (Block21, Row7, Column4)	444.74	432.00	37.64	0.01	0.08	394.00	394.96	394.00	40.93	0.00	0.10	47.00	28.00	0.00	38.00	50.74	973530.00	1.22	404.57	403.00
21	5	7	6055.00	27188.00	240.25	0	Spot (Block21, Row7, Column5)	458.43	463.00	46.78	0.00	0.10	393.00	395.11	393.00	36.62	0.00	0.09	65.00	48.00	0.00	70.00	65.43	762828.00	1.73	412.38	404.00
21	6	7	6363.00	27186.00	203.85	0	Spot (Block21, Row7, Column6)	837.68	791.00	219.12	0.02	0.26	402.00	415.14	402.00	70.15	0.01	0.17	100.00	97.00	0.00	389.00	435.68	988458.00	6.02	552.67	566.00
21	7	7	6652.00	27193.00	180.05	0	Spot (Block21, Row7, Column7)	524.27	503.00	84.23	0.02	0.16	403.00	411.91	403.00	48.90	0.01	0.12	88.00	52.00	0.00	100.00	121.27	478657.00	2.30	458.93	464.00
21	8	7	6962.00	27193.00	176.50	0	Spot (Block21, Row7, Column8)	2278.87	2094.00	814.65	0.04	0.36	423.00	436.83	423.00	50.54	0.01	0.12	100.00	100.00	0.00	1671.00	1855.87	1991735.00	36.45	909.42	819.00
21	1	8	4852.00	27485.00	137.35	0	Spot (Block21, Row8, Column1)	1661.17	1605.00	618.83	0.01	0.37	406.00	410.86	406.00	34.82	0.01	0.08	100.00	100.00	0.00	1199.00	1255.17	853839.00	35.91	736.09	696.00
21	2	8	5159.00	27489.00	174.05	0	Spot (Block21, Row8, Column2)	463.40	478.00	40.15	0.01	0.09	399.00	402.78	399.00	35.36	0.00	0.09	67.00	56.00	0.00	79.00	64.40	394357.00	1.71	424.66	417.00
21	3	8	5447.00	27500.00	193.05	0	Spot (Block21, Row8, Column3)	483.66	489.00	38.59	0.00	0.08	400.00	404.11	400.00	37.87	0.00	0.09	89.00	67.00	0.00	89.00	83.66	510746.00	2.10	434.00	427.50
21	4	8	5764.00	27484.00	141.30	0	Spot (Block21, Row8, Column4)	4064.29	3949.50	1644.62	0.01	0.40	401.00	408.76	401.00	45.56	0.01	0.11	100.00	100.00	0.00	3548.50	3663.29	2194718.00	80.23	1260.17	1058.00
21	5	8	6049.00	27477.00	218.80	0	Spot (Block21, Row8, Column5)	464.42	480.00	41.50	0.01	0.09	402.00	415.65	402.00	62.24	0.01	0.15	60.00	2.00	0.00	78.00	62.42	635330.00	0.78	420.81	412.00
21	6	8	6369.00	27486.00	202.10	0	Spot (Block21, Row8, Column6)	2596.69	1922.00	1669.87	0.13	0.64	408.00	430.61	408.00	83.54	0.02	0.19	100.00	100.00	0.00	1514.00	2188.69	3014761.00	25.93	1032.27	1014.50
21	7	8	6666.00	27501.00	186.80	0	Spot (Block21, Row8, Column7)	540.25	517.00	82.23	0.02	0.15	419.00	436.31	419.00	66.38	0.02	0.15	76.00	41.00	0.00	98.00	121.25	531068.00	1.57	463.10	468.50
21	8	8	6952.00	27487.00	143.55	0	Spot (Block21, Row8, Column8)	1151.33	975.00	1156.19	0.07	1.00	455.00	454.48	455.00	46.44	0.00	0.10	99.00	98.00	0.00	520.00	696.33	640142.00	15.00	643.21	566.50
22	1	1	9372.00	25399.00	150.50	0	Spot (Block22, Row1, Column1)	31607.65	27516.50	18056.75	0.06	0.57	698.00	743.66	698.00	162.40	0.03	0.22	100.00	100.00	4.49	26818.50	30909.65	19723200.00	190.05	6790.10	5597.00
22	2	1	9666.00	25408.00	145.45	0	Spot (Block22, Row1, Column2)	3581.39	3451.50	1422.68	0.02	0.40	701.00	738.93	701.00	136.37	0.02	0.18	100.00	100.00	0.00	2750.50	2880.39	2062882.00	20.84	1315.67	1286.00
22	3	1	9970.00	25407.00	146.25	0	Spot (Block22, Row1, Column3)	3416.39	3086.50	1925.34	0.04	0.56	696.00	725.91	696.00	116.22	0.02	0.16	100.00	100.00	0.00	2390.50	2720.39	1995171.00	23.15	1187.51	1098.00
22	4	1	10264.00	25410.00	146.20	0	Spot (Block22, Row1, Column4)	3122.58	2910.50	1408.68	0.03	0.45	697.00	734.39	697.00	127.27	0.02	0.17	100.00	100.00	0.00	2213.50	2425.58	1829832.00	18.76	1207.54	1137.50
22	5	1	10571.00	25413.00	144.60	0	Spot (Block22, Row1, Column5)	7988.24	6922.00	5815.47	0.06	0.73	693.00	719.07	693.00	125.19	0.02	0.17	100.00	100.00	0.00	6229.00	7295.24	4545307.00	58.06	2050.25	1591.00
22	6	1	10862.00	25411.00	144.45	0	Spot (Block22, Row1, Column6)	6367.17	5721.50	3435.89	0.05	0.54	698.00	733.65	698.00	148.87	0.02	0.20	100.00	100.00	0.00	5023.50	5669.17	3616554.00	37.84	1974.51	1669.00
22	7	1	11161.00	25412.00	144.70	0	Spot (Block22, Row1, Column7)	22407.24	20658.50	13558.57	0.04	0.61	708.00	777.75	708.00	277.24	0.04	0.36	100.00	100.00	0.18	19950.50	21699.24	12727312.00	78.02	5388.85	4253.00
22	8	1	11456.00	25419.00	148.80	0	Spot (Block22, Row1, Column8)	56808.67	65535.00	13188.80	0.06	0.23	781.50	834.59	781.50	338.65	0.03	0.41	100.00	100.00	60.10	64753.50	56027.17	34312704.00	165.28	13745.93	10785.50
22	1	2	9374.00	25708.00	251.20	0	Spot (Block22, Row2, Column1)	848.84	798.00	144.57	0.03	0.17	708.00	757.54	708.00	140.09	0.03	0.18	46.00	19.00	0.00	90.00	140.84	1550832.00	0.65	769.35	758.00
22	2	2	9665.00	25707.00	137.55	0	Spot (Block22, Row2, Column2)	3353.98	3196.00	1079.65	0.02	0.32	710.00	750.03	710.00	126.26	0.02	0.17	100.00	100.00	0.00	2486.00	2643.98	1720591.00	20.62	1374.25	1323.00
22	3	2	9967.00	25705.00	219.60	0	Spot (Block22, Row2, Column3)	906.00	890.50	159.08	0.01	0.18	706.00	737.22	706.00	124.30	0.02	0.17	62.00	36.00	0.00	184.50	200.00	1246661.00	1.36	767.05	773.00
22	4	2	10268.00	25709.00	174.05	0	Spot (Block22, Row2, Column4)	2576.28	2549.50	920.71	0.00	0.36	706.00	739.32	706.00	128.72	0.02	0.17	100.00	100.00	0.00	1843.50	1870.28	2184689.00	14.27	1182.13	1146.00
22	5	2	10571.00	25703.00	191.30	0	Spot (Block22, Row2, Column5)	1684.33	1616.00	437.17	0.02	0.26	699.00	726.61	699.00	122.26	0.02	0.17	100.00	99.00	0.00	917.00	985.33	1736549.00	7.83	994.09	991.00
22	6	2	10862.00	25709.00	155.35	0	Spot (Block22, Row2, Column6)	1497.72	1405.00	498.32	0.03	0.33	697.00	728.73	697.00	134.40	0.02	0.18	98.00	88.00	0.00	708.00	800.72	991488.00	5.72	923.41	919.50
22	7	2	11169.00	25712.00	149.80	0	Spot (Block22, Row2, Column7)	2097.64	1967.00	857.71	0.03	0.41	697.00	730.48	697.00	141.35	0.02	0.19	100.00	99.00	0.00	1270.00	1400.64	1292148.00	9.67	1072.70	1071.00
22	8	2	11487.00	25709.00	253.40	0	Spot (Block22, Row2, Column8)	835.79	799.00	139.13	0.02	0.17	711.00	787.45	711.00	268.88	0.04	0.34	17.00	0.00	0.00	88.00	124.79	1557905.00	0.18	774.40	768.00
22	1	3	9366.00	26002.00	145.65	0	Spot (Block22, Row3, Column1)	6984.68	6001.00	4488.45	0.07	0.64	702.00	738.68	702.00	117.56	0.02	0.16	100.00	100.00	0.00	5299.00	6282.68	4030163.00	53.13	1907.91	1624.00
22	2	3	9672.00	26013.00	166.50	0	Spot (Block22, Row3, Column2)	936.81	896.00	150.58	0.02	0.16	704.00	736.24	704.00	123.41	0.02	0.17	71.00	45.00	0.00	192.00	232.81	723216.00	1.63	807.72	789.50
22	3	3	9955.00	26005.00	164.00	0	Spot (Block22, Row3, Column3)	1197.41	1072.00	410.52	0.05	0.34	701.00	731.53	701.00	130.58	0.02	0.18	85.00	71.00	0.00	371.00	496.41	895665.00	3.57	811.25	792.00
22	4	3	10270.00	26011.00	144.50	0	Spot (Block22, Row3, Column4)	6782.16	5979.00	3708.91	0.05	0.55	701.00	730.09	701.00	121.99	0.02	0.17	100.00	100.00	0.00	5278.00	6081.16	3872611.00	49.61	1974.05	1621.00
22	5	3	10570.00	26018.00	155.55	0	Spot (Block22, Row3, Column5)	1136.41	1079.50	479.88	0.02	0.42	702.00	740.16	702.00	135.59	0.02	0.18	81.00	68.00	0.00	377.50	434.41	756851.00	2.92	858.60	826.50
22	6	3	10870.00	26015.00	200.75	0	Spot (Block22, Row3, Column6)	3831.72	3267.00	1921.84	0.07	0.50	702.00	751.24	702.00	161.03	0.03	0.21	100.00	100.00	0.00	2565.00	3129.72	4364324.00	19.13	1734.37	1608.00
22	7	3	11171.00	26015.00	145.75	0	Spot (Block22, Row3, Column7)	6399.39	5656.00	4112.99	0.05	0.64	703.00	747.94	703.00	148.59	0.03	0.20	100.00	100.00	0.00	4953.00	5696.39	3698848.00	38.03	1697.44	1557.00
22	8	3	11466.00	26020.00	153.25	0	Spot (Block22, Row3, Column8)	7402.38	6963.50	3378.25	0.03	0.46	717.00	762.22	717.00	144.10	0.03	0.19	100.00	100.00	0.00	6246.50	6685.38	4767135.00	46.08	2256.76	1905.00
22	1	4	9367.00	26302.00	142.55	0	Spot (Block22, Row4, Column1)	6464.81	5656.50	3565.31	0.06	0.55	699.00	726.17	699.00	114.55	0.02	0.16	100.00	100.00	0.00	4957.50	5765.81	3555644.00	50.10	2000.63	1572.00
22	2	4	9669.00	26316.00	219.75	0	Spot (Block22, Row4, Column2)	972.46	931.00	182.41	0.02	0.19	696.00	729.91	696.00	141.06	0.02	0.19	75.00	42.00	0.00	235.00	276.46	1346863.00	1.72	799.67	787.00
22	3	4	9966.00	26309.00	144.25	0	Spot (Block22, Row4, Column3)	29695.40	26562.50	17336.82	0.05	0.58	697.00	736.87	697.00	138.88	0.02	0.19	100.00	100.00	1.06	25865.50	28998.40	16866988.00	208.51	5861.41	4496.50
22	4	4	10261.00	26318.00	211.55	0	Spot (Block22, Row4, Column4)	901.94	890.00	151.59	0.01	0.17	699.00	737.66	699.00	128.60	0.02	0.17	60.00	31.00	0.00	191.00	202.94	1149070.00	1.28	761.65	753.00
22	5	4	10547.00	26312.00	145.55	0	Spot (Block22, Row4, Column5)	1061.17	977.00	644.31	0.04	0.61	703.00	744.14	703.00	142.32	0.02	0.19	76.00	47.00	0.00	274.00	358.17	606990.00	2.23	816.35	784.00
22	6	4	10869.00	26313.00	186.00	0	Spot (Block22, Row4, Column6)	2011.59	1944.00	531.98	0.01	0.26	713.00	755.16	713.00	137.33	0.02	0.18	100.00	100.00	0.00	1231.00	1298.59	1957279.00	9.15	1126.92	1071.00
22	7	4	11160.00	26315.00	146.70	0	Spot (Block22, Row4, Column7)	4284.27	3146.00	2873.37	0.13	0.67	709.00	745.85	709.00	119.66	0.02	0.16	100.00	100.00	0.00	2437.00	3575.27	2514864.00	29.57	1328.04	1188.00
22	8	4	11461.00	26320.00	155.75	0	Spot (Block22, Row4, Column8)	1633.45	1518.00	503.50	0.03	0.31	736.00	759.41	736.00	124.23	0.01	0.16	99.00	93.00	0.00	782.00	897.45	1092781.00	7.04	949.90	918.00
22	1	5	9368.00	26604.00	140.60	0	Spot (Block22, Row5, Column1)	6319.06	5420.00	3672.41	0.07	0.58	702.00	741.08	702.00	179.94	0.02	0.24	100.00	100.00	0.00	4718.00	5617.06	3380698.00	31.00	1941.68	1659.00
22	2	5	9664.00	26603.00	148.00	0	Spot (Block22, Row5, Column2)	8113.28	7755.50	3535.95	0.02	0.44	705.00	743.33	705.00	135.44	0.02	0.18	100.00	100.00	0.00	7050.50	7408.28	4851740.00	54.42	2362.99	2064.50
22	3	5	9967.00	26611.00	169.05	0	Spot (Block22, Row5, Column3)	1487.40	1380.00	463.74	0.03	0.31	715.00	759.49	715.00	146.10	0.03	0.19	98.00	88.00	0.00	665.00	772.40	1188431.00	4.98	909.29	883.00
22	4	5	10265.00	26610.00	146.70	0	Spot (Block22, Row5, Column4)	4593.89	3814.50	2865.16	0.08	0.62	707.00	753.43	707.00	152.96	0.03	0.20	100.00	100.00	0.00	3107.50	3886.89	2692020.00	25.11	1394.90	1236.00
22	5	5	10569.00	26608.00	141.75	0	Spot (Block22, Row5, Column5)	37332.82	35503.50	20836.58	0.02	0.56	729.00	772.88	729.00	178.87	0.03	0.23	100.00	100.00	16.73	34774.50	36603.82	20309104.00	204.40	8010.26	7102.00
22	6	5	10864.00	26611.00	152.75	0	Spot (Block22, Row5, Column6)	1662.63	1533.00	563.50	0.04	0.34	718.00	757.00	718.00	131.65	0.02	0.17	100.00	95.00	0.00	815.00	944.63	1064084.00	6.88	968.36	975.00
22	7	5	11170.00	26620.00	185.95	0	Spot (Block22, Row5, Column7)	1364.75	1310.00	318.23	0.02	0.23	722.00	760.67	722.00	130.05	0.02	0.17	99.00	93.00	0.00	588.00	642.75	1322443.00	4.64	993.98	970.00
22	8	5	11467.00	26615.00	144.60	0	Spot (Block22, Row5, Column8)	11528.36	9137.00	8867.07	0.10	0.77	770.00	769.13	770.00	134.17	0.00	0.17	100.00	100.00	0.00	8367.00	10758.36	6559634.00	80.19	2453.46	1864.50
22	1	6	9360.00	26906.00	200.80	0	Spot (Block22, Row6, Column1)	3323.81	2779.00	1680.39	0.08	0.51	723.00	773.73	723.00	195.69	0.03	0.25	100.00	100.00	0.00	2056.00	2600.81	3799119.00	13.03	1517.95	1506.50
22	2	6	9663.00	26902.00	219.40	0	Spot (Block22, Row6, Column2)	1142.15	1079.00	255.96	0.02	0.22	782.00	793.57	782.00	159.99	0.01	0.20	76.00	44.00	0.00	297.00	360.15	1573881.00	2.18	869.54	843.00
22	3	6	9955.00	26906.00	140.10	0	Spot (Block22, Row6, Column3)	13338.69	12218.50	7597.91	0.04	0.57	778.00	782.27	778.00	144.62	0.00	0.18	100.00	100.00	0.00	11440.50	12560.69	7069506.00	86.82	3470.26	2705.00
22	4	6	10261.00	26910.00	172.50	0	Spot (Block22, Row6, Column4)	1327.02	1250.00	385.75	0.03	0.29	763.00	773.55	763.00	161.73	0.01	0.21	84.00	69.00	0.00	487.00	564.02	1100102.00	3.42	910.85	891.00
22	5	6	10564.00	26908.00	140.85	0	Spot (Block22, Row6, Column5)	41733.76	42349.00	20757.27	0.01	0.50	722.00	776.71	722.00	192.37	0.03	0.25	100.00	100.00	29.48	41627.00	41011.76	22369380.00	212.91	9078.21	6230.00
22	6	6	10868.00	26914.00	169.80	0	Spot (Block22, Row6, Column6)	1301.86	1191.00	397.82	0.04	0.31	714.00	761.32	714.00	154.03	0.03	0.20	92.00	71.00	0.00	477.00	587.86	1044088.00	3.51	904.49	887.00
22	7	6	11165.00	26913.00	145.05	0	Spot (Block22, Row6, Column7)	10516.92	9197.50	6629.32	0.06	0.63	748.00	770.96	748.00	150.28	0.01	0.19	100.00	100.00	0.00	8449.50	9768.92	6036715.00	64.85	2406.23	1946.00
22	8	6	11470.00	26921.00	143.90	0	Spot (Block22, Row6, Column8)	14701.55	12840.00	10064.35	0.06	0.68	774.00	776.69	774.00	146.02	0.00	0.19	100.00	100.00	0.00	12066.00	13927.55	8335778.00	95.36	2966.88	2353.00
22	1	7	9353.00	27193.00	209.75	0	Spot (Block22, Row7, Column1)	1053.03	1008.00	204.90	0.02	0.19	706.00	747.47	706.00	141.57	0.02	0.19	87.00	57.00	0.00	302.00	347.03	1321558.00	2.16	852.22	806.00
22	2	7	9658.00	27191.00	203.00	0	Spot (Block22, Row7, Column2)	1002.30	980.00	209.16	0.01	0.21	720.00	758.51	720.00	133.37	0.02	0.18	76.00	46.00	0.00	260.00	282.30	1170686.00	1.83	833.25	800.50
22	3	7	9942.00	27196.00	215.30	0	Spot (Block22, Row7, Column3)	920.72	898.00	164.55	0.01	0.18	754.00	764.94	754.00	139.84	0.01	0.18	52.00	28.00	0.00	144.00	166.72	1215350.00	1.11	833.64	802.00
22	4	7	10267.00	27196.00	196.90	0	Spot (Block22, Row7, Column4)	919.32	898.50	156.76	0.01	0.17	706.00	748.39	706.00	122.57	0.03	0.16	66.00	37.00	0.00	192.50	213.32	1013095.00	1.39	810.76	799.00
22	5	7	10564.00	27208.00	174.35	0	Spot (Block22, Row7, Column5)	2449.59	2204.00	955.49	0.05	0.39	704.00	754.11	704.00	156.43	0.03	0.21	100.00	99.00	0.00	1500.00	1745.59	2084597.00	10.84	1168.41	1135.00
22	6	7	10863.00	27216.00	204.90	0	Spot (Block22, Row7, Column6)	1222.01	1174.00	274.05	0.02	0.22	721.00	771.28	721.00	159.79	0.03	0.21	92.00	71.00	0.00	453.00	501.01	1457858.00	2.82	884.21	881.00
22	7	7	11153.00	27216.00	146.40	0	Spot (Block22, Row7, Column7)	9504.31	8862.00	5154.46	0.03	0.54	722.00	765.14	722.00	145.14	0.03	0.19	100.00	100.00	0.00	8140.00	8782.31	5541015.00	60.21	2824.62	2011.00
22	8	7	11466.00	27216.00	186.10	0	Spot (Block22, Row7, Column8)	2944.98	2919.00	697.97	0.00	0.24	730.00	765.07	730.00	138.07	0.02	0.18	100.00	100.00	0.00	2189.00	2214.98	2868411.00	15.79	1444.46	1298.00
22	1	8	9352.00	27512.00	152.95	0	Spot (Block22, Row8, Column1)	1470.56	1388.00	430.67	0.03	0.29	695.00	724.80	695.00	122.29	0.02	0.17	98.00	94.00	0.00	693.00	775.56	947040.00	6.10	916.66	904.00
22	2	8	9662.00	27499.00	163.35	0	Spot (Block22, Row8, Column2)	1546.98	1440.00	498.78	0.03	0.32	699.00	738.75	699.00	127.72	0.02	0.17	98.00	92.00	0.00	741.00	847.98	1143221.00	6.33	938.11	929.00
22	3	8	9950.00	27507.00	146.30	0	Spot (Block22, Row8, Column3)	4097.09	3134.50	2806.99	0.12	0.69	704.00	742.35	704.00	134.36	0.02	0.18	100.00	96.00	0.00	2430.50	3393.09	2384508.00	24.97	1308.61	1168.00
22	4	8	10262.00	27506.00	145.85	0	Spot (Block22, Row8, Column4)	13130.42	12604.00	6240.64	0.02	0.48	702.50	746.17	702.50	137.67	0.03	0.18	100.00	100.00	0.00	11901.50	12427.92	7602511.00	89.96	3425.54	2893.00
22	5	8	10552.00	27512.00	214.20	0	Spot (Block22, Row8, Column5)	869.68	816.50	164.93	0.03	0.19	709.00	763.46	709.00	157.16	0.03	0.21	47.00	18.00	0.00	107.50	160.68	1130579.00	0.68	762.23	712.00
22	6	8	10865.00	27513.00	186.60	0	Spot (Block22, Row8, Column6)	5503.89	4097.50	3370.07	0.13	0.61	771.00	785.82	771.00	177.64	0.01	0.23	100.00	100.00	0.00	3326.50	4732.89	5371796.00	26.56	1854.49	1810.00
22	7	8	11162.00	27511.00	143.90	0	Spot (Block22, Row8, Column7)	3544.07	3172.50	1710.78	0.05	0.48	776.00	779.94	776.00	149.79	0.00	0.19	100.00	100.00	0.00	2396.50	2768.07	1984682.00	18.45	1376.99	1271.00
22	8	8	11445.00	27507.00	147.85	0	Spot (Block22, Row8, Column8)	2312.61	1863.00	2351.11	0.09	1.02	779.00	779.61	779.00	138.74	0.00	0.18	99.00	97.00	0.00	1084.00	1533.61	1373690.00	11.05	1196.86	1123.00
23	1	1	13873.00	25423.00	152.40	0	Spot (Block23, Row1, Column1)	36915.36	33270.50	19210.33	0.05	0.52	977.00	1000.33	977.00	221.51	0.01	0.22	100.00	100.00	14.51	32293.50	35938.36	23404428.00	162.14	8355.78	6148.00
23	2	1	14166.00	25428.00	151.45	0	Spot (Block23, Row1, Column2)	2617.47	2523.00	851.38	0.02	0.33	965.50	983.46	965.50	197.46	0.01	0.20	100.00	99.00	0.00	1557.50	1651.97	1643774.00	8.28	1389.06	1342.50
23	3	1	14474.00	25431.00	148.40	0	Spot (Block23, Row1, Column3)	2565.31	2225.50	1166.42	0.06	0.45	914.00	962.26	914.00	172.92	0.02	0.18	95.00	91.00	0.00	1311.50	1651.31	1539186.00	9.27	1375.14	1343.50
23	4	1	14761.00	25435.00	160.30	0	Spot (Block23, Row1, Column4)	2143.02	1887.00	719.53	0.06	0.34	907.00	957.42	907.00	165.30	0.02	0.17	99.00	95.00	0.00	980.00	1236.02	1521543.00	7.17	1230.90	1241.00
23	5	1	15071.00	25435.00	150.50	0	Spot (Block23, Row1, Column5)	4810.37	3880.00	2871.25	0.09	0.60	975.00	983.49	975.00	168.34	0.00	0.17	100.00	99.00	0.00	2905.00	3835.37	2992053.00	22.73	1691.05	1578.00
23	6	1	15359.00	25441.00	150.80	0	Spot (Block23, Row1, Column6)	4380.92	3988.00	2083.65	0.04	0.48	972.00	981.28	972.00	184.83	0.00	0.19	99.00	99.00	0.00	3016.00	3408.92	2738078.00	18.39	1694.46	1572.00
23	7	1	15663.00	25437.00	147.80	0	Spot (Block23, Row1, Column7)	11786.47	10986.50	6662.08	0.03	0.57	922.00	993.38	922.00	296.84	0.03	0.30	100.00	100.00	0.00	10064.50	10864.47	7071882.00	36.36	3247.58	2581.50
23	8	1	15958.00	25444.00	151.25	0	Spot (Block23, Row1, Column8)	61702.08	65535.00	7944.25	0.03	0.13	981.00	1043.17	981.00	363.53	0.03	0.35	100.00	100.00	74.00	64554.00	60721.08	38687536.00	166.86	15505.79	12530.50
23	1	2	13852.00	25726.00	207.05	0	Spot (Block23, Row2, Column1)	1088.55	1088.00	198.39	0.00	0.18	923.00	969.74	923.00	196.12	0.02	0.20	40.00	16.00	0.00	165.00	165.55	1326941.00	0.61	1027.13	998.00
23	2	2	14172.00	25730.00	140.30	0	Spot (Block23, Row2, Column2)	2332.96	2329.00	530.73	0.00	0.23	906.00	960.46	906.00	168.47	0.03	0.18	99.00	99.00	0.00	1423.00	1426.96	1241134.00	8.15	1389.66	1375.50
23	3	2	14471.00	25730.00	152.15	0	Spot (Block23, Row2, Column3)	1210.61	1202.00	224.99	0.00	0.19	904.00	954.34	904.00	170.52	0.02	0.18	64.00	42.00	0.00	298.00	306.61	765108.00	1.50	1083.70	1082.00
23	4	2	14774.00	25732.00	186.65	0	Spot (Block23, Row2, Column4)	1828.13	1745.00	475.12	0.02	0.26	902.00	944.08	902.00	165.39	0.02	0.18	98.00	93.00	0.00	843.00	926.13	1802537.00	5.35	1231.94	1230.50
23	5	2	15072.00	25725.00	197.00	0	Spot (Block23, Row2, Column5)	1566.20	1519.00	308.25	0.01	0.20	957.00	961.16	957.00	165.80	0.00	0.17	96.00	77.00	0.00	562.00	609.20	1718121.00	3.65	1169.03	1118.00
23	6	2	15364.00	25731.00	187.55	0	Spot (Block23, Row2, Column6)	1380.97	1348.00	318.02	0.01	0.23	964.00	974.94	964.00	185.57	0.00	0.19	72.00	51.00	0.00	384.00	416.97	1367157.00	2.19	1071.45	1053.00
23	7	2	15665.00	25736.00	175.45	0	Spot (Block23, Row2, Column7)	1476.94	1427.50	376.58	0.01	0.25	898.00	947.31	898.00	166.93	0.02	0.18	87.00	69.00	0.00	529.50	578.94	1276076.00	3.17	1066.51	1019.00
23	8	2	15984.00	25733.00	210.75	0	Spot (Block23, Row2, Column8)	1121.76	1107.00	185.96	0.01	0.17	967.00	1002.05	967.00	297.91	0.02	0.30	23.00	0.00	0.00	140.00	154.76	1420146.00	0.40	1054.25	1079.00
23	1	3	13867.00	26027.00	149.80	0	Spot (Block23, Row3, Column1)	4324.63	3855.00	2401.50	0.05	0.56	907.00	954.57	907.00	165.92	0.02	0.17	100.00	100.00	0.00	2948.00	3417.63	2646672.00	20.31	1694.56	1553.00
23	2	3	14168.00	26039.00	157.70	0	Spot (Block23, Row3, Column2)	1234.13	1237.00	225.70	0.00	0.18	896.00	946.64	896.00	162.97	0.02	0.17	77.00	51.00	0.00	341.00	338.13	847846.00	1.76	1064.21	993.00
23	3	3	14455.00	26028.00	153.50	0	Spot (Block23, Row3, Column3)	2306.38	2067.00	1047.15	0.05	0.45	898.00	943.25	898.00	169.37	0.02	0.18	99.00	94.00	0.00	1169.00	1408.38	1487617.00	8.05	1259.07	1239.00
23	4	3	14766.00	26034.00	148.90	0	Spot (Block23, Row3, Column4)	5504.90	4939.00	2882.14	0.05	0.52	895.00	933.90	895.00	166.01	0.02	0.18	100.00	100.00	0.00	4044.00	4609.90	3330467.00	27.54	1923.60	1693.50
23	5	3	15071.00	26034.00	154.20	0	Spot (Block23, Row3, Column5)	1755.99	1613.00	828.11	0.04	0.47	902.00	946.40	902.00	178.59	0.02	0.19	98.00	86.00	0.00	711.00	853.99	1144904.00	4.53	1161.36	1129.50
23	6	3	15368.00	26034.00	198.45	0	Spot (Block23, Row3, Column6)	4937.29	4040.00	2587.38	0.09	0.52	968.00	977.67	968.00	187.73	0.00	0.19	100.00	100.00	0.00	3072.00	3969.29	5495203.00	21.09	2075.91	2092.50
23	7	3	15670.00	26043.00	151.65	0	Spot (Block23, Row3, Column7)	3608.79	2981.50	2008.87	0.08	0.56	915.00	958.46	915.00	174.20	0.02	0.18	99.00	95.00	0.00	2066.50	2693.79	2280753.00	15.21	1468.68	1431.50
23	8	3	15970.00	26040.00	164.30	0	Spot (Block23, Row3, Column8)	3715.85	3504.00	1288.82	0.03	0.35	933.00	963.13	933.00	167.46	0.01	0.17	100.00	100.00	0.00	2571.00	2782.85	2790604.00	16.44	1619.28	1603.50
23	1	4	13865.00	26330.00	147.60	0	Spot (Block23, Row4, Column1)	5247.98	4657.00	2836.94	0.05	0.54	908.00	958.28	908.00	169.79	0.02	0.18	100.00	99.00	0.00	3749.00	4339.98	3112051.00	25.26	1770.88	1602.50
23	2	4	14171.00	26336.00	198.25	0	Spot (Block23, Row4, Column2)	1296.36	1281.00	266.97	0.01	0.21	898.00	954.66	898.00	182.23	0.03	0.19	71.00	52.00	0.00	383.00	398.36	1448036.00	1.88	1074.53	1083.00
23	3	4	14466.00	26331.00	147.75	0	Spot (Block23, Row4, Column3)	21826.83	19251.00	12869.59	0.05	0.59	896.00	947.73	896.00	179.80	0.02	0.19	100.00	100.00	0.00	18355.00	20930.83	12986965.00	116.12	5392.29	3831.00
23	4	4	14753.00	26328.00	198.85	0	Spot (Block23, Row4, Column4)	1103.20	1094.00	179.14	0.00	0.16	897.00	945.73	897.00	174.73	0.02	0.18	55.00	18.00	0.00	197.00	206.20	1238896.00	0.90	991.34	985.50
23	5	4	15046.00	26330.00	159.90	0	Spot (Block23, Row4, Column5)	1418.73	1296.00	758.10	0.04	0.53	897.00	939.82	897.00	168.83	0.02	0.18	86.00	59.00	0.00	399.00	521.73	994532.00	2.84	1097.26	1068.00
23	6	4	15369.00	26331.00	195.65	0	Spot (Block23, Row4, Column6)	1593.63	1535.00	323.84	0.02	0.20	903.00	945.90	903.00	162.86	0.02	0.17	99.00	90.00	0.00	632.00	690.63	1725898.00	3.98	1160.64	1165.50
23	7	4	15662.00	26339.00	150.40	0	Spot (Block23, Row4, Column7)	3375.50	2720.00	1914.18	0.09	0.57	902.00	945.58	902.00	161.26	0.02	0.17	99.00	98.00	0.00	1818.00	2473.50	2092812.00	15.07	1415.52	1361.50
23	8	4	15968.00	26351.00	153.95	0	Spot (Block23, Row4, Column8)	1740.73	1597.50	433.46	0.04	0.25	954.00	963.98	954.00	156.18	0.00	0.16	98.00	88.00	0.00	643.50	786.73	1131473.00	4.97	1167.78	1145.50
23	1	5	13869.00	26629.00	146.20	0	Spot (Block23, Row5, Column1)	4249.07	3671.00	2069.11	0.06	0.49	960.00	981.54	960.00	189.74	0.01	0.19	100.00	99.00	0.00	2711.00	3289.07	2494203.00	17.22	1618.71	1532.00
23	2	5	14171.00	26628.00	158.40	0	Spot (Block23, Row5, Column2)	4072.46	3926.00	1384.50	0.02	0.34	967.00	988.69	967.00	192.05	0.01	0.19	100.00	100.00	0.00	2959.00	3105.46	2822212.00	16.06	1695.01	1639.00
23	3	5	14472.00	26633.00	160.95	0	Spot (Block23, Row5, Column3)	1824.91	1686.00	495.02	0.03	0.27	964.00	977.21	964.00	187.43	0.01	0.19	98.00	89.00	0.00	722.00	860.91	1304808.00	4.52	1205.85	1156.00
23	4	5	14765.00	26635.00	148.20	0	Spot (Block23, Row5, Column4)	4385.04	3735.50	2552.72	0.07	0.58	912.00	958.24	912.00	181.86	0.02	0.19	100.00	97.00	0.00	2823.50	3473.04	2631021.00	18.84	1621.23	1519.00
23	5	5	15070.00	26633.00	144.10	0	Spot (Block23, Row5, Column5)	23863.08	21681.50	14028.13	0.04	0.59	905.00	961.94	905.00	195.98	0.03	0.20	100.00	100.00	0.00	20776.50	22958.08	13601955.00	116.86	4908.66	4005.00
23	6	5	15369.00	26633.00	177.75	0	Spot (Block23, Row5, Column6)	1432.57	1357.00	311.46	0.02	0.22	898.00	944.80	898.00	164.46	0.02	0.17	91.00	71.00	0.00	459.00	534.57	1257793.00	2.97	1086.13	1081.00
23	7	5	15673.00	26643.00	186.15	0	Spot (Block23, Row5, Column7)	2651.48	2482.00	913.10	0.03	0.34	919.00	964.97	919.00	170.40	0.02	0.18	100.00	99.00	0.00	1563.00	1732.48	2582538.00	9.90	1461.44	1451.00
23	8	5	15962.00	26640.00	145.45	0	Spot (Block23, Row5, Column8)	7245.48	6271.00	4387.00	0.06	0.61	961.00	972.54	961.00	165.31	0.01	0.17	100.00	100.00	0.00	5310.00	6284.48	4173398.00	37.95	2040.12	1697.00
23	1	6	13866.00	26931.00	197.90	0	Spot (Block23, Row6, Column1)	4443.44	3649.00	2340.50	0.09	0.53	991.50	1031.50	991.50	213.94	0.02	0.21	100.00	100.00	0.00	2657.50	3451.94	4923335.00	15.95	1967.20	1928.50
23	2	6	14166.00	26930.00	185.55	0	Spot (Block23, Row6, Column2)	2174.25	2106.00	532.40	0.01	0.24	1001.00	1055.68	1001.00	215.56	0.02	0.20	99.00	97.00	0.00	1105.00	1173.25	2109022.00	5.19	1436.65	1441.50
23	3	6	14456.00	26928.00	144.85	0	Spot (Block23, Row6, Column3)	8282.87	7661.00	4418.39	0.03	0.53	983.00	1010.62	983.00	191.55	0.01	0.19	100.00	100.00	0.00	6678.00	7299.87	4729520.00	37.96	2663.44	2317.50
23	4	6	14764.00	26933.00	176.25	0	Spot (Block23, Row6, Column4)	1422.39	1388.00	304.04	0.01	0.21	972.00	988.60	972.00	198.17	0.01	0.20	77.00	53.00	0.00	416.00	450.39	1234638.00	2.19	1109.02	1087.00
23	5	6	15063.00	26932.00	143.10	0	Spot (Block23, Row6, Column5)	24337.17	23017.00	13417.98	0.02	0.55	913.00	976.25	913.00	210.86	0.03	0.22	100.00	100.00	0.00	22104.00	23424.17	13434116.00	110.79	5936.51	5055.50
23	6	6	15370.00	26939.00	196.70	0	Spot (Block23, Row6, Column6)	1319.30	1295.00	306.88	0.01	0.23	912.00	964.68	912.00	175.17	0.02	0.18	76.00	53.00	0.00	383.00	407.30	1444633.00	2.02	1046.73	1070.50
23	7	6	15664.00	26938.00	147.95	0	Spot (Block23, Row6, Column7)	5043.65	4417.00	2632.40	0.06	0.52	969.00	978.59	969.00	172.38	0.00	0.18	100.00	100.00	0.00	3448.00	4074.65	3016103.00	23.58	1931.26	1750.00
23	8	6	15971.00	26940.00	148.45	0	Spot (Block23, Row6, Column8)	7115.91	6414.00	4161.48	0.05	0.58	941.00	967.87	941.00	159.84	0.01	0.17	100.00	100.00	0.00	5473.00	6174.91	4276663.00	38.46	2223.27	2018.00
23	1	7	13866.00	27224.00	182.00	0	Spot (Block23, Row7, Column1)	1385.39	1382.00	279.56	0.00	0.20	981.50	1003.76	981.50	198.26	0.01	0.20	73.00	50.00	0.00	400.50	403.89	1285640.00	1.92	1155.47	1106.50
23	2	7	14161.00	27222.00	181.85	0	Spot (Block23, Row7, Column2)	1220.04	1197.00	225.08	0.01	0.18	974.00	1002.17	974.00	198.22	0.01	0.20	56.00	24.00	0.00	223.00	246.04	1130976.00	1.10	1114.67	1097.00
23	3	7	14463.00	27227.00	186.75	0	Spot (Block23, Row7, Column3)	1111.64	1092.00	184.35	0.01	0.17	954.00	974.11	954.00	189.48	0.01	0.19	40.00	16.00	0.00	138.00	157.64	1091633.00	0.73	1026.33	978.00
23	4	7	14768.00	27230.00	192.50	0	Spot (Block23, Row7, Column4)	1147.62	1100.00	183.14	0.02	0.16	955.00	968.76	955.00	175.70	0.01	0.18	46.00	24.00	0.00	145.00	192.62	1205004.00	1.02	1029.35	992.50
23	5	7	15062.00	27234.00	195.60	0	Spot (Block23, Row7, Column5)	1623.64	1519.00	395.51	0.03	0.24	944.00	972.47	944.00	186.90	0.01	0.19	93.00	81.00	0.00	575.00	679.64	1751903.00	3.48	1173.88	1190.00
23	6	7	15363.00	27243.00	195.15	0	Spot (Block23, Row7, Column6)	2206.17	2115.00	613.48	0.02	0.28	967.00	983.30	967.00	200.22	0.01	0.20	99.00	95.00	0.00	1148.00	1239.17	2376048.00	6.11	1324.89	1277.00
23	7	7	15651.00	27239.00	152.60	0	Spot (Block23, Row7, Column7)	5482.84	5215.00	2536.09	0.02	0.46	972.00	980.81	972.00	175.51	0.00	0.18	100.00	100.00	0.00	4243.00	4510.84	3492571.00	25.65	1886.09	1698.00
23	8	7	15965.00	27239.00	195.45	0	Spot (Block23, Row7, Column8)	1997.34	1951.00	414.79	0.01	0.21	964.00	972.67	964.00	167.02	0.00	0.17	99.00	99.00	0.00	987.00	1033.34	2171111.00	6.13	1323.46	1335.50
23	1	8	13851.00	27533.00	144.25	0	Spot (Block23, Row8, Column1)	2132.10	1930.50	715.69	0.04	0.34	975.00	985.82	975.00	179.05	0.00	0.18	97.00	93.00	0.00	955.50	1157.10	1202505.00	6.40	1325.87	1322.00
23	2	8	14160.00	27528.00	184.65	0	Spot (Block23, Row8, Column2)	1340.27	1298.00	315.17	0.01	0.24	898.00	958.63	898.00	176.24	0.03	0.18	76.00	54.00	0.00	400.00	442.27	1288004.00	2.17	1092.06	1051.00
23	3	8	14453.00	27532.00	148.55	0	Spot (Block23, Row8, Column3)	3461.31	2800.00	2002.37	0.09	0.58	895.00	953.85	895.00	183.85	0.03	0.19	100.00	93.00	0.00	1905.00	2566.31	2097554.00	13.64	1532.15	1470.50
23	4	8	14762.00	27532.00	155.80	0	Spot (Block23, Row8, Column4)	6555.63	6315.50	2614.97	0.02	0.40	915.00	969.25	915.00	183.05	0.03	0.19	100.00	100.00	0.00	5400.50	5640.63	4379158.00	30.52	2138.05	2007.50
23	5	8	15054.00	27544.00	174.90	0	Spot (Block23, Row8, Column5)	1121.17	1102.00	176.38	0.01	0.16	968.00	982.64	968.00	194.75	0.01	0.20	40.00	8.00	0.00	134.00	153.17	961961.00	0.71	1058.96	1082.50
23	6	8	15368.00	27534.00	184.20	0	Spot (Block23, Row8, Column6)	6736.95	5338.00	4146.14	0.10	0.62	978.00	1001.27	978.00	225.01	0.01	0.22	100.00	100.00	0.00	4360.00	5758.95	6433787.00	25.49	2198.60	2180.50
23	7	8	15666.00	27536.00	149.90	0	Spot (Block23, Row8, Column7)	2434.01	2280.00	736.01	0.03	0.30	976.00	990.54	976.00	201.10	0.01	0.20	99.00	96.00	0.00	1304.00	1458.01	1499350.00	7.18	1348.76	1338.50
23	8	8	15947.00	27543.00	148.10	0	Spot (Block23, Row8, Column8)	1768.63	1706.50	476.91	0.02	0.27	973.00	984.47	973.00	175.38	0.01	0.18	97.00	86.00	0.00	733.50	795.63	1071792.00	4.47	1232.87	1224.50
24	1	1	18376.00	25447.00	153.50	0	Spot (Block24, Row1, Column1)	40817.66	38447.00	18523.39	0.03	0.45	900.00	965.87	900.00	208.34	0.03	0.22	100.00	100.00	19.25	37547.00	39917.66	26286692.00	191.28	9919.56	8211.50
24	2	1	18670.00	25452.00	152.70	0	Spot (Block24, Row1, Column2)	3665.56	3632.00	1454.76	0.00	0.40	893.00	937.12	893.00	175.52	0.02	0.19	100.00	100.00	0.00	2739.00	2772.56	2338629.00	15.54	1511.20	1426.00
24	3	1	18976.00	25453.00	151.90	0	Spot (Block24, Row1, Column3)	3700.86	3218.00	1959.30	0.06	0.53	897.00	924.57	897.00	132.33	0.01	0.14	100.00	100.00	0.00	2321.00	2803.86	2342646.00	20.98	1453.41	1361.00
24	4	1	19264.00	25454.00	151.25	0	Spot (Block24, Row1, Column4)	3229.31	2961.00	1307.41	0.04	0.40	898.00	928.96	898.00	137.19	0.01	0.15	100.00	100.00	0.00	2063.00	2331.31	2024775.00	16.77	1436.04	1373.00
24	5	1	19573.00	25458.00	151.50	0	Spot (Block24, Row1, Column5)	7390.61	6206.00	4699.73	0.08	0.64	905.00	948.35	905.00	145.93	0.02	0.15	100.00	100.00	0.00	5301.00	6485.61	4633915.00	44.15	2178.99	2008.00
24	6	1	19868.00	25458.00	147.20	0	Spot (Block24, Row1, Column6)	6745.24	6440.00	3136.92	0.02	0.47	965.00	969.78	965.00	152.63	0.00	0.16	100.00	100.00	0.00	5475.00	5780.24	3959455.00	37.84	2429.60	1974.00
24	7	1	20163.00	25462.00	148.30	0	Spot (Block24, Row1, Column7)	16987.21	15401.00	8825.72	0.04	0.52	982.00	1000.27	982.00	273.88	0.01	0.27	100.00	100.00	0.00	14419.00	16005.21	10209314.00	58.37	4597.57	3458.00
24	8	1	20457.00	25466.00	153.65	0	Spot (Block24, Row1, Column8)	61038.53	65535.00	9022.73	0.03	0.15	1017.00	1098.16	1017.00	368.06	0.03	0.34	100.00	100.00	71.89	64518.00	60021.53	39309156.00	162.86	16093.09	12841.50
24	1	2	18365.00	25753.00	216.10	0	Spot (Block24, Row2, Column1)	1007.51	984.00	161.67	0.01	0.16	891.00	921.81	891.00	170.89	0.01	0.19	36.00	11.00	0.00	93.00	116.51	1343017.00	0.50	942.18	911.00
24	2	2	18673.00	25753.00	135.55	0	Spot (Block24, Row2, Column2)	3633.68	3417.50	1079.69	0.03	0.30	884.00	888.45	884.00	133.29	0.00	0.15	100.00	100.00	0.00	2533.50	2749.68	1795039.00	20.60	1657.38	1610.00
24	3	2	18970.00	25747.00	199.15	0	Spot (Block24, Row2, Column3)	1122.16	1080.00	171.22	0.02	0.15	893.00	905.28	893.00	125.01	0.01	0.14	66.00	38.00	0.00	187.00	229.16	1268041.00	1.73	976.17	985.50
24	4	2	19276.00	25760.00	173.70	0	Spot (Block24, Row2, Column4)	2849.04	2785.00	882.95	0.01	0.31	899.00	928.72	899.00	133.53	0.01	0.14	100.00	100.00	0.00	1886.00	1950.04	2396042.00	14.38	1437.18	1430.50
24	5	2	19575.00	25752.00	190.95	0	Spot (Block24, Row2, Column5)	1666.56	1648.00	301.81	0.00	0.18	903.00	935.93	903.00	130.57	0.02	0.14	99.00	97.00	0.00	745.00	763.56	1718225.00	5.60	1135.69	1134.00
24	6	2	19864.00	25758.00	162.35	0	Spot (Block24, Row2, Column6)	1793.09	1726.50	477.65	0.02	0.27	905.00	939.55	905.00	127.72	0.02	0.14	99.00	92.00	0.00	821.50	888.09	1305371.00	6.68	1136.59	1122.00
24	7	2	20170.00	25757.00	162.65	0	Spot (Block24, Row2, Column7)	2232.27	2137.00	757.44	0.02	0.34	908.00	945.97	908.00	133.33	0.02	0.14	100.00	99.00	0.00	1229.00	1324.27	1629558.00	9.65	1212.13	1194.50
24	8	2	20461.00	25743.00	233.70	0	Spot (Block24, Row2, Column8)	1099.05	1093.50	243.51	0.00	0.22	989.00	1027.17	989.00	308.33	0.02	0.30	8.00	1.00	0.00	104.50	110.05	1723316.00	0.23	1018.71	991.00
24	1	3	18372.00	26050.00	151.75	0	Spot (Block24, Row3, Column1)	6712.71	5646.00	4014.82	0.08	0.60	890.00	903.48	890.00	133.58	0.01	0.15	100.00	100.00	0.00	4756.00	5822.71	4262570.00	43.49	1977.50	1803.00
24	2	3	18665.00	26045.00	177.95	0	Spot (Block24, Row3, Column2)	1174.29	1157.50	181.49	0.01	0.15	885.00	891.83	885.00	131.11	0.00	0.15	77.00	51.00	0.00	272.50	289.29	1035726.00	2.15	1012.98	994.00
24	3	3	18959.00	26048.00	155.35	0	Spot (Block24, Row3, Column3)	2494.15	2271.50	1052.95	0.04	0.42	893.00	901.92	893.00	132.12	0.00	0.15	100.00	100.00	0.00	1378.50	1601.15	1651128.00	12.05	1270.21	1224.00
24	4	3	19268.00	26056.00	148.45	0	Spot (Block24, Row3, Column4)	5466.03	5048.00	2598.26	0.03	0.48	903.00	929.23	903.00	130.00	0.01	0.14	100.00	100.00	0.00	4145.00	4563.03	3296019.00	34.90	2016.36	1769.00
24	5	3	19573.00	26045.00	150.15	0	Spot (Block24, Row3, Column5)	2125.39	1665.00	2523.41	0.11	1.19	904.00	943.93	904.00	184.00	0.02	0.19	95.00	80.00	0.00	761.00	1221.39	1313490.00	6.42	1314.81	1233.00
24	6	3	19871.00	26058.00	199.25	0	Spot (Block24, Row3, Column6)	3936.22	3429.00	1743.81	0.06	0.44	908.00	953.26	908.00	194.33	0.02	0.20	100.00	100.00	0.00	2521.00	3028.22	4436120.00	15.35	1750.01	1722.00
24	7	3	20175.00	26065.00	148.15	0	Spot (Block24, Row3, Column7)	5917.61	5094.00	3411.09	0.07	0.58	932.00	959.83	932.00	132.82	0.01	0.14	100.00	100.00	0.00	4162.00	4985.61	3532816.00	37.33	1967.34	1748.50
24	8	3	20472.00	26057.00	178.00	0	Spot (Block24, Row3, Column8)	1480.81	1419.00	283.12	0.02	0.19	987.00	990.60	987.00	123.94	0.00	0.13	93.00	83.00	0.00	432.00	493.81	1314960.00	3.96	1132.08	1117.00
24	1	4	18370.00	26348.00	146.90	0	Spot (Block24, Row4, Column1)	5392.20	4971.00	2656.26	0.04	0.49	896.00	920.35	896.00	145.87	0.01	0.16	100.00	100.00	0.00	4075.00	4496.20	3165223.00	30.66	1894.75	1595.50
24	2	4	18667.00	26354.00	187.45	0	Spot (Block24, Row4, Column2)	1548.04	1463.00	352.10	0.02	0.23	891.00	917.07	891.00	160.47	0.01	0.17	97.00	83.00	0.00	572.00	657.04	1532555.00	3.93	1142.28	1115.00
24	3	4	18969.00	26353.00	148.10	0	Spot (Block24, Row4, Column3)	18299.75	16353.50	9805.98	0.05	0.54	894.00	917.85	894.00	159.47	0.01	0.17	100.00	100.00	0.00	15459.50	17405.75	10943250.00	109.00	4888.94	3548.50
24	4	4	19259.00	26345.00	215.20	0	Spot (Block24, Row4, Column4)	1119.21	1086.00	157.48	0.01	0.14	896.00	917.09	896.00	134.92	0.01	0.15	67.00	36.00	0.00	190.00	223.21	1484072.00	1.50	977.66	987.50
24	5	4	19541.00	26357.00	182.80	0	Spot (Block24, Row4, Column5)	1245.16	1169.50	264.33	0.03	0.21	894.00	916.73	894.00	173.14	0.01	0.19	71.00	40.00	0.00	275.50	351.16	1167964.00	1.90	1020.73	993.00
24	6	4	19872.00	26355.00	190.00	0	Spot (Block24, Row4, Column6)	1789.84	1798.00	332.98	0.00	0.19	901.00	937.93	901.00	189.59	0.02	0.20	99.00	92.00	0.00	897.00	888.84	1816686.00	4.49	1202.89	1210.50
24	7	4	20162.00	26361.00	149.30	0	Spot (Block24, Row4, Column7)	4999.97	4161.50	3109.10	0.08	0.62	978.00	980.61	978.00	138.79	0.00	0.14	100.00	99.00	0.00	3183.50	4021.97	3069983.00	28.96	1671.78	1536.50
24	8	4	20477.00	26369.00	156.50	0	Spot (Block24, Row4, Column8)	2315.44	2222.00	737.91	0.02	0.32	994.00	1012.21	994.00	133.31	0.01	0.13	99.00	99.00	0.00	1228.00	1321.44	1560604.00	9.78	1331.65	1251.50
24	1	5	18373.00	26651.00	144.10	0	Spot (Block24, Row5, Column1)	7519.24	6870.00	3308.55	0.04	0.44	899.00	924.14	899.00	155.09	0.01	0.17	100.00	100.00	0.00	5971.00	6620.24	4225814.00	42.52	2402.55	2081.50
24	2	5	18662.00	26646.00	163.00	0	Spot (Block24, Row5, Column2)	1551.60	1503.00	286.93	0.01	0.18	894.00	918.54	894.00	160.51	0.01	0.17	98.00	91.00	0.00	609.00	657.60	1140429.00	3.94	1113.36	1112.00
24	3	5	18968.00	26654.00	158.90	0	Spot (Block24, Row5, Column3)	3238.02	2972.00	1280.61	0.04	0.40	897.00	926.68	897.00	160.11	0.01	0.17	100.00	100.00	0.00	2075.00	2341.02	2256902.00	14.44	1427.68	1404.00
24	4	5	19267.00	26655.00	148.75	0	Spot (Block24, Row5, Column4)	3741.94	3353.00	1842.28	0.05	0.49	900.00	927.92	900.00	150.55	0.01	0.16	100.00	100.00	0.00	2453.00	2841.94	2256391.00	18.69	1517.54	1380.00
24	5	5	19569.00	26658.00	146.20	0	Spot (Block24, Row5, Column5)	29458.11	26869.00	16100.72	0.04	0.55	900.00	940.86	900.00	180.30	0.02	0.19	100.00	100.00	0.69	25969.00	28558.11	17056248.00	158.16	6452.79	5364.00
24	6	5	19868.00	26655.00	162.20	0	Spot (Block24, Row5, Column6)	1896.90	1813.50	514.11	0.02	0.27	913.00	959.56	913.00	165.96	0.02	0.17	99.00	96.00	0.00	900.50	983.90	1377148.00	5.65	1167.99	1133.00
24	7	5	20169.00	26662.00	190.50	0	Spot (Block24, Row5, Column7)	3566.00	3346.00	1360.65	0.03	0.38	993.00	1012.63	993.00	180.89	0.01	0.18	100.00	99.00	0.00	2353.00	2573.00	3662277.00	14.12	1726.58	1664.00
24	8	5	20469.00	26661.00	147.60	0	Spot (Block24, Row5, Column8)	9844.14	8646.00	6436.79	0.06	0.65	997.00	1018.66	997.00	142.71	0.01	0.14	100.00	100.00	0.00	7649.00	8847.14	5857263.00	61.84	2597.84	2007.00
24	1	6	18364.00	26954.00	195.55	0	Spot (Block24, Row6, Column1)	3696.22	3245.00	1688.91	0.06	0.46	907.00	950.33	907.00	165.92	0.02	0.17	100.00	100.00	0.00	2338.00	2789.22	4014095.00	16.55	1634.60	1643.50
24	2	6	18666.00	26953.00	205.85	0	Spot (Block24, Row6, Column2)	2432.36	2344.00	708.22	0.02	0.29	896.00	925.27	896.00	165.94	0.01	0.18	100.00	99.00	0.00	1448.00	1536.36	2926134.00	9.08	1381.52	1386.00
24	3	6	18953.00	26952.00	145.95	0	Spot (Block24, Row6, Column3)	11491.46	10366.00	6409.46	0.04	0.56	895.00	922.61	895.00	152.94	0.01	0.17	100.00	100.00	0.00	9471.00	10596.46	6665045.00	69.11	3238.77	2487.00
24	4	6	19268.00	26954.00	160.10	0	Spot (Block24, Row6, Column4)	1644.97	1554.00	401.98	0.02	0.24	899.00	929.42	899.00	158.45	0.01	0.17	98.00	84.00	0.00	655.00	745.97	1166286.00	4.52	1122.45	1112.00
24	5	6	19568.00	26955.00	146.25	0	Spot (Block24, Row6, Column5)	33701.52	31335.00	18196.07	0.03	0.54	906.00	954.25	906.00	192.55	0.02	0.20	100.00	100.00	3.96	30429.00	32795.52	19580608.00	170.07	7359.46	6167.00
24	6	6	19870.00	26953.00	198.35	0	Spot (Block24, Row6, Column6)	1706.91	1518.00	555.74	0.05	0.33	960.00	986.69	960.00	173.93	0.01	0.18	95.00	78.00	0.00	558.00	746.91	1903210.00	4.14	1156.63	1119.00
24	7	6	20161.00	26959.00	151.65	0	Spot (Block24, Row6, Column7)	8263.13	7442.00	4539.91	0.05	0.55	990.00	1010.70	990.00	190.77	0.01	0.19	100.00	100.00	0.00	6452.00	7273.13	5230561.00	38.02	2319.49	1977.50
24	8	6	20476.00	26964.00	148.80	0	Spot (Block24, Row6, Column8)	10492.43	9479.50	6310.34	0.04	0.60	998.00	1024.62	998.00	147.74	0.01	0.14	100.00	100.00	0.00	8481.50	9494.43	6337427.00	64.08	3002.09	2403.50
24	1	7	18365.00	27251.00	187.90	0	Spot (Block24, Row7, Column1)	1782.95	1684.50	526.06	0.02	0.30	902.00	945.06	902.00	149.87	0.02	0.16	97.00	91.00	0.00	782.50	880.95	1768682.00	5.59	1188.01	1206.00
24	2	7	18667.00	27252.00	163.10	0	Spot (Block24, Row7, Column2)	1195.88	1179.50	187.92	0.01	0.16	892.00	913.40	892.00	138.32	0.01	0.15	81.00	53.00	0.00	287.50	303.88	875384.00	2.04	1008.18	999.00
24	3	7	18965.00	27259.00	206.65	0	Spot (Block24, Row7, Column3)	1061.84	1062.00	156.31	0.00	0.15	891.00	915.09	891.00	141.37	0.01	0.15	50.00	26.00	0.00	171.00	170.84	1289075.00	1.04	977.66	986.50
24	4	7	19264.00	27259.00	199.20	0	Spot (Block24, Row7, Column4)	1132.41	1085.00	199.10	0.02	0.18	895.00	919.17	895.00	132.10	0.01	0.14	62.00	41.00	0.00	190.00	237.41	1268296.00	1.61	1010.31	992.00
24	5	7	19564.00	27257.00	177.40	0	Spot (Block24, Row7, Column5)	2562.60	2456.00	818.73	0.02	0.32	911.00	958.00	911.00	170.95	0.02	0.18	99.00	99.00	0.00	1545.00	1651.60	2260210.00	9.39	1375.53	1376.50
24	6	7	19865.00	27258.00	194.70	0	Spot (Block24, Row7, Column6)	2846.94	2800.50	875.69	0.01	0.31	979.00	1002.26	979.00	198.98	0.01	0.20	100.00	100.00	0.00	1821.50	1867.94	3057614.00	9.27	1527.19	1514.00
24	7	7	20161.00	27265.00	153.10	0	Spot (Block24, Row7, Column7)	8398.26	7230.00	4571.11	0.07	0.54	981.00	995.47	981.00	155.91	0.01	0.16	100.00	100.00	0.00	6249.00	7417.26	5416878.00	47.48	2900.80	1857.00
24	8	7	20472.00	27261.00	191.65	0	Spot (Block24, Row7, Column8)	2574.72	2512.00	488.30	0.01	0.19	1000.00	1032.98	1000.00	146.47	0.01	0.14	100.00	100.00	0.00	1512.00	1574.72	2664832.00	10.53	1492.40	1460.00
24	1	8	18353.00	27563.00	144.95	0	Spot (Block24, Row8, Column1)	2542.19	2217.50	1714.13	0.06	0.67	987.00	985.13	987.00	154.15	0.00	0.16	99.00	98.00	0.00	1230.50	1555.19	1449048.00	10.10	1383.42	1338.00
24	2	8	18666.00	27553.00	161.75	0	Spot (Block24, Row8, Column2)	1844.79	1722.00	499.02	0.03	0.27	962.00	965.91	962.00	152.42	0.00	0.16	97.00	90.00	0.00	760.00	882.79	1330093.00	5.77	1177.84	1200.00
24	3	8	18950.00	27555.00	151.45	0	Spot (Block24, Row8, Column3)	4367.64	3748.00	2435.91	0.07	0.56	973.00	973.25	973.00	149.19	0.00	0.15	100.00	100.00	0.00	2775.00	3394.64	2742879.00	22.75	1656.63	1525.00
24	4	8	19262.00	27556.00	155.10	0	Spot (Block24, Row8, Column4)	2306.00	2133.00	641.18	0.03	0.28	974.00	972.02	974.00	141.27	0.00	0.15	100.00	99.00	0.00	1159.00	1332.00	1524268.00	9.44	1308.99	1324.00
24	5	8	19545.00	27551.00	212.65	0	Spot (Block24, Row8, Column5)	1114.40	1094.50	174.96	0.01	0.16	981.00	991.81	981.00	177.57	0.00	0.18	40.00	12.00	0.00	113.50	133.40	1437577.00	0.69	1022.63	997.50
24	6	8	19866.00	27558.00	178.15	0	Spot (Block24, Row8, Column6)	6594.28	5757.00	3525.06	0.06	0.53	991.00	1033.47	991.00	208.94	0.02	0.20	100.00	100.00	0.00	4766.00	5603.28	5875503.00	26.61	2161.41	2133.00
24	7	8	20161.00	27561.00	150.00	0	Spot (Block24, Row8, Column7)	3330.50	3070.00	1282.95	0.04	0.39	993.00	1037.19	993.00	182.86	0.02	0.18	100.00	100.00	0.00	2077.00	2337.50	2058248.00	12.54	1522.54	1453.00
24	8	8	20453.00	27566.00	155.15	0	Spot (Block24, Row8, Column8)	1814.82	1681.00	581.96	0.03	0.32	1003.00	1053.59	1003.00	152.55	0.02	0.14	98.00	94.00	0.00	678.00	811.82	1199593.00	4.99	1240.94	1233.00
25	1	1	4850.00	29871.00	148.35	0	Spot (Block25, Row1, Column1)	40805.39	39383.00	19331.18	0.02	0.47	1003.00	1062.33	1003.00	281.36	0.02	0.26	100.00	100.00	22.46	38380.00	39802.39	24524156.00	141.25	9133.33	7060.50
25	2	1	5148.00	29881.00	146.50	0	Spot (Block25, Row1, Column2)	55355.04	65535.00	14492.31	0.07	0.26	998.50	1080.25	998.50	331.48	0.03	0.31	100.00	100.00	57.78	64536.50	54356.54	32382936.00	163.74	12264.48	9300.00
25	3	1	5449.00	29880.00	144.30	0	Spot (Block25, Row1, Column3)	3072.52	2876.00	1049.03	0.03	0.34	999.00	1056.12	999.00	282.00	0.02	0.27	100.00	99.00	0.00	1877.00	2073.52	1742119.00	7.15	1437.26	1404.50
25	4	1	5742.00	29884.00	141.20	0	Spot (Block25, Row1, Column4)	51488.60	64304.00	17318.00	0.10	0.34	1000.00	1042.57	1000.00	222.67	0.02	0.21	100.00	100.00	48.80	63304.00	50488.60	27855500.00	226.55	12525.96	10306.00
25	5	1	6044.00	29884.00	136.95	0	Spot (Block25, Row1, Column5)	7193.67	6908.50	2909.23	0.02	0.40	996.00	1030.94	996.00	204.78	0.01	0.20	100.00	100.00	0.00	5912.50	6197.67	3625611.00	30.09	2374.04	2035.00
25	6	1	6337.00	29884.00	137.85	0	Spot (Block25, Row1, Column6)	39869.15	39873.00	19538.10	0.00	0.49	999.00	1046.43	999.00	220.12	0.02	0.21	100.00	100.00	18.95	38874.00	38870.15	20413056.00	176.37	8943.89	7459.00
25	7	1	6637.00	29888.00	139.45	0	Spot (Block25, Row1, Column7)	46543.79	50958.00	19337.51	0.04	0.42	1015.00	1110.30	1015.00	347.07	0.04	0.31	100.00	100.00	38.49	49943.00	45528.79	24668328.00	130.91	10861.43	8767.00
25	8	1	6932.00	29894.00	146.90	0	Spot (Block25, Row1, Column8)	60219.81	65535.00	9779.00	0.04	0.16	1079.00	1145.31	1079.00	388.08	0.03	0.34	100.00	100.00	68.31	64456.00	59140.81	35529972.00	152.22	14894.29	12044.50
25	1	2	4833.00	30175.00	203.15	0	Spot (Block25, Row2, Column1)	1120.73	1103.00	91.54	0.01	0.08	981.00	994.56	981.00	138.67	0.01	0.14	40.00	8.00	0.00	122.00	139.73	1317975.00	0.91	1060.46	1029.00
25	2	2	5141.00	30181.00	127.60	0	Spot (Block25, Row2, Column2)	3619.52	3576.00	859.35	0.01	0.24	953.00	1001.54	953.00	257.48	0.02	0.26	100.00	100.00	0.00	2623.00	2666.52	1574490.00	10.17	1693.02	1608.00
25	3	2	5441.00	30173.00	201.10	0	Spot (Block25, Row2, Column3)	1109.13	1109.00	108.22	0.00	0.10	944.00	968.04	944.00	111.42	0.01	0.12	70.00	34.00	0.00	165.00	165.13	1271059.00	1.27	1015.01	999.00
25	4	2	5747.00	30186.00	181.45	0	Spot (Block25, Row2, Column4)	2245.05	2155.50	665.19	0.02	0.30	952.00	990.10	952.00	206.21	0.02	0.21	100.00	95.00	0.00	1203.50	1293.05	2069938.00	6.09	1356.56	1335.00
25	5	2	6046.00	30182.00	168.00	0	Spot (Block25, Row2, Column5)	3228.40	3258.50	1048.24	0.00	0.32	944.00	973.06	944.00	133.31	0.01	0.14	100.00	100.00	0.00	2314.50	2284.40	2543980.00	16.92	1537.59	1406.00
25	6	2	6338.00	30184.00	148.50	0	Spot (Block25, Row2, Column6)	2407.36	2311.00	773.78	0.02	0.32	988.00	1031.02	988.00	275.67	0.02	0.27	99.00	88.00	0.00	1323.00	1419.36	1446822.00	4.99	1291.19	1295.00
25	7	2	6649.00	30188.00	151.10	0	Spot (Block25, Row2, Column7)	2252.46	2114.00	700.64	0.03	0.31	998.00	1034.43	998.00	169.00	0.02	0.16	100.00	96.00	0.00	1116.00	1254.46	1412291.00	7.21	1308.07	1289.00
25	8	2	6951.00	30189.00	216.50	0	Spot (Block25, Row2, Column8)	1204.26	1190.50	149.24	0.00	0.12	1011.00	1080.74	1011.00	309.14	0.03	0.29	25.00	0.00	0.00	179.50	193.26	1613709.00	0.40	1113.05	1094.00
25	1	3	4847.00	30475.00	139.25	0	Spot (Block25, Row3, Column1)	8610.96	8444.50	3597.27	0.01	0.42	989.00	1010.17	989.00	152.26	0.01	0.15	100.00	100.00	0.00	7455.50	7621.96	4494921.00	49.92	2832.68	2505.00
25	2	3	5139.00	30479.00	206.10	0	Spot (Block25, Row3, Column2)	1136.52	1112.00	116.19	0.01	0.10	967.00	1000.34	967.00	177.02	0.01	0.18	42.00	7.00	0.00	145.00	169.52	1369501.00	0.77	1034.48	1003.00
25	3	3	5438.00	30467.00	145.25	0	Spot (Block25, Row3, Column3)	1925.24	1570.50	1300.98	0.09	0.68	928.00	984.40	928.00	245.77	0.03	0.25	94.00	73.00	0.00	642.50	997.24	1105088.00	3.83	1246.46	1196.50
25	4	3	5744.00	30483.00	142.65	0	Spot (Block25, Row3, Column4)	55119.28	65535.00	14556.17	0.08	0.26	940.00	984.03	940.00	204.64	0.02	0.21	100.00	100.00	58.20	64595.00	54179.28	30591412.00	264.53	12287.73	8671.50
25	5	3	6044.00	30485.00	175.90	0	Spot (Block25, Row3, Column5)	1316.81	1262.00	248.65	0.02	0.19	977.00	1017.41	977.00	270.14	0.02	0.27	52.00	19.00	0.00	285.00	339.81	1141676.00	1.11	1072.73	1072.50
25	6	3	6346.00	30484.00	225.25	0	Spot (Block25, Row3, Column6)	16436.50	10623.00	11476.78	0.19	0.70	1008.00	1107.66	1008.00	372.83	0.04	0.34	100.00	100.00	0.00	9615.00	15428.50	23898672.00	41.12	5343.72	5364.00
25	7	3	6648.00	30490.00	143.15	0	Spot (Block25, Row3, Column7)	4487.38	4276.00	1747.35	0.02	0.39	1019.00	1087.35	1019.00	283.44	0.03	0.26	100.00	100.00	0.00	3257.00	3468.38	2517420.00	12.00	1779.88	1721.00
25	8	3	6946.00	30494.00	149.45	0	Spot (Block25, Row3, Column8)	2631.61	2593.00	638.72	0.01	0.24	1013.00	1046.48	1013.00	130.09	0.01	0.12	100.00	100.00	0.00	1580.00	1618.61	1607912.00	12.18	1551.44	1555.00
25	1	4	4844.00	30774.00	142.40	0	Spot (Block25, Row4, Column1)	54125.94	65535.00	15341.17	0.08	0.28	998.00	1059.98	998.00	257.86	0.03	0.24	100.00	100.00	54.81	64537.00	53127.94	29823588.00	205.79	12422.92	9736.50
25	2	4	5143.00	30779.00	179.25	0	Spot (Block25, Row4, Column2)	6421.61	5761.00	3385.44	0.05	0.53	991.00	1071.07	991.00	310.74	0.03	0.29	100.00	100.00	0.00	4770.00	5430.61	5779451.00	17.22	2324.98	2342.00
25	3	4	5446.00	30778.00	148.30	0	Spot (Block25, Row4, Column3)	65329.26	65535.00	1773.19	0.00	0.03	984.00	1095.17	984.00	402.62	0.05	0.37	100.00	100.00	97.50	64551.00	64345.26	39263224.00	159.54	20400.52	16713.00
25	4	4	5720.00	30781.00	199.30	0	Spot (Block25, Row4, Column4)	1325.99	1280.00	218.88	0.02	0.17	977.00	1017.59	977.00	258.46	0.02	0.25	56.00	20.00	0.00	303.00	348.99	1493061.00	1.19	1109.20	1102.50
25	5	4	6033.00	30783.00	183.40	0	Spot (Block25, Row4, Column5)	1332.46	1260.00	348.59	0.02	0.26	978.00	989.25	978.00	193.03	0.00	0.20	76.00	31.00	0.00	282.00	354.46	1260507.00	1.78	1117.88	1105.00
25	6	4	6343.00	30781.00	171.95	0	Spot (Block25, Row4, Column6)	5661.15	5704.50	1973.18	0.00	0.35	998.00	1042.94	998.00	247.21	0.02	0.24	100.00	100.00	0.00	4706.50	4663.15	4642145.00	18.68	2181.54	1944.00
25	7	4	6632.00	30786.00	139.40	0	Spot (Block25, Row4, Column7)	5851.63	5337.50	2270.12	0.04	0.39	1019.00	1076.17	1019.00	241.62	0.02	0.22	100.00	100.00	0.00	4318.50	4832.63	3101362.00	19.76	2271.33	1999.00
25	8	4	6947.00	30795.00	161.30	0	Spot (Block25, Row4, Column8)	1871.80	1831.50	415.49	0.01	0.22	1050.00	1077.72	1050.00	203.08	0.01	0.19	96.00	85.00	0.00	781.50	821.80	1343950.00	3.91	1268.45	1245.00
25	1	5	4844.00	31079.00	143.05	0	Spot (Block25, Row5, Column1)	60277.59	65535.00	9802.20	0.04	0.16	1009.00	1087.42	1009.00	318.78	0.03	0.29	100.00	100.00	69.96	64526.00	59268.59	33514592.00	185.68	14093.20	10342.50
25	2	5	5140.00	31076.00	153.20	0	Spot (Block25, Row5, Column2)	2653.84	2658.00	633.70	0.00	0.24	1004.00	1108.23	1004.00	348.76	0.04	0.31	100.00	95.00	0.00	1654.00	1649.84	1701114.00	4.43	1421.47	1418.00
25	3	5	5445.00	31083.00	147.80	0	Spot (Block25, Row5, Column3)	30549.97	26262.00	17331.59	0.07	0.57	994.00	1134.19	994.00	435.46	0.06	0.38	100.00	100.00	3.02	25268.00	29555.97	18207804.00	67.55	5593.64	4931.00
25	4	5	5740.00	31082.00	137.95	0	Spot (Block25, Row5, Column4)	26267.64	24304.00	13458.16	0.03	0.51	994.00	1074.17	994.00	332.57	0.03	0.31	100.00	100.00	0.00	23310.00	25273.64	13527837.00	75.75	6237.04	4760.00
25	5	5	6042.00	31084.00	145.40	0	Spot (Block25, Row5, Column5)	65017.79	65535.00	2799.92	0.00	0.04	994.00	1056.17	994.00	292.63	0.03	0.28	100.00	100.00	92.68	64541.00	64023.79	37320524.00	218.58	19137.18	14232.00
25	6	5	6344.00	31086.00	148.50	0	Spot (Block25, Row5, Column6)	2555.68	2393.50	901.89	0.03	0.35	1004.00	1054.78	1004.00	215.40	0.02	0.20	100.00	93.00	0.00	1389.50	1551.68	1533409.00	6.97	1344.60	1315.00
25	7	5	6644.00	31092.00	175.45	0	Spot (Block25, Row5, Column7)	5049.55	4601.50	2427.65	0.04	0.48	1026.00	1090.24	1026.00	206.52	0.03	0.19	100.00	100.00	0.00	3575.50	4023.55	4342615.00	19.17	1986.89	1953.50
25	8	5	6943.00	31090.00	137.80	0	Spot (Block25, Row5, Column8)	10524.49	10003.00	4767.18	0.02	0.45	1081.00	1113.50	1081.00	186.24	0.01	0.17	100.00	100.00	0.00	8922.00	9443.49	5378012.00	50.53	3222.80	2798.00
25	1	6	4840.00	31379.00	225.15	0	Spot (Block25, Row6, Column1)	13553.58	8241.50	9991.51	0.22	0.74	1057.00	1171.95	1057.00	407.49	0.04	0.35	100.00	100.00	0.00	7184.50	12496.58	19761104.00	30.39	4656.28	4709.00
25	2	6	5139.00	31376.00	207.80	0	Spot (Block25, Row6, Column2)	2655.58	2416.00	900.73	0.04	0.34	1011.00	1084.55	1011.00	288.55	0.03	0.27	100.00	95.00	0.00	1405.00	1644.58	3266367.00	5.44	1616.78	1601.50
25	3	6	5432.00	31378.00	141.30	0	Spot (Block25, Row6, Column3)	52432.39	65535.00	16821.72	0.10	0.32	1004.00	1090.51	1004.00	330.38	0.04	0.30	100.00	100.00	51.93	64531.00	51428.39	28470968.00	155.40	13661.85	10012.00
25	4	6	5740.00	31380.00	152.50	0	Spot (Block25, Row6, Column4)	1797.94	1727.50	418.26	0.02	0.23	1001.50	1041.22	1001.50	219.80	0.02	0.21	96.00	76.00	0.00	726.00	796.44	1150684.00	3.44	1188.18	1179.50
25	5	6	6037.00	31384.00	141.15	0	Spot (Block25, Row6, Column5)	60472.64	65535.00	10142.25	0.03	0.17	1007.00	1080.69	1007.00	284.52	0.03	0.26	100.00	100.00	72.78	64528.00	59465.64	32655472.00	208.75	16550.77	14063.00
25	6	6	6343.00	31381.00	145.75	0	Spot (Block25, Row6, Column6)	2505.10	2350.00	747.54	0.03	0.30	1023.00	1078.23	1023.00	206.09	0.02	0.19	99.00	98.00	0.00	1327.00	1482.10	1455462.00	6.92	1394.11	1391.00
25	7	6	6639.00	31389.00	139.45	0	Spot (Block25, Row6, Column7)	6084.81	5691.00	2365.74	0.03	0.39	1030.00	1084.34	1030.00	203.08	0.02	0.19	100.00	100.00	0.00	4661.00	5054.81	3206696.00	24.62	2213.85	1957.00
25	8	6	6949.00	31391.00	138.75	0	Spot (Block25, Row6, Column8)	8257.22	7654.00	3605.94	0.03	0.44	1078.50	1091.83	1078.50	160.12	0.01	0.15	100.00	100.00	0.00	6575.50	7178.72	4302011.00	44.75	2741.80	2441.00
25	1	7	4841.00	31677.00	156.75	0	Spot (Block25, Row7, Column1)	10997.91	9837.50	5692.86	0.05	0.52	1061.50	1161.57	1061.50	361.80	0.04	0.31	100.00	100.00	0.00	8776.00	9936.41	7434590.00	27.19	2846.92	2862.50
25	2	7	5143.00	31675.00	146.35	0	Spot (Block25, Row7, Column2)	2528.02	2412.00	739.10	0.02	0.29	1017.00	1087.79	1017.00	245.80	0.03	0.23	99.00	96.00	0.00	1395.00	1511.02	1468778.00	5.86	1395.48	1398.00
25	3	7	5440.00	31682.00	198.15	0	Spot (Block25, Row7, Column3)	1248.13	1217.00	151.10	0.01	0.12	1009.00	1040.48	1009.00	154.42	0.01	0.15	71.00	24.00	0.00	208.00	239.13	1387926.00	1.34	1110.70	1101.00
25	4	7	5744.00	31686.00	151.75	0	Spot (Block25, Row7, Column4)	2136.43	2098.00	557.92	0.01	0.26	1002.00	1023.45	1002.00	130.28	0.01	0.13	99.00	99.00	0.00	1096.00	1134.43	1352358.00	8.54	1322.96	1330.00
25	5	7	6039.00	31684.00	169.40	0	Spot (Block25, Row7, Column5)	2439.86	2400.00	677.40	0.01	0.28	1009.00	1058.01	1009.00	198.05	0.02	0.19	100.00	97.00	0.00	1391.00	1430.86	1944572.00	6.98	1466.45	1463.00
25	6	7	6336.00	31683.00	204.05	0	Spot (Block25, Row7, Column6)	2892.20	2649.00	1017.06	0.04	0.35	1078.50	1159.87	1078.50	415.95	0.03	0.36	99.00	81.00	0.00	1570.50	1813.70	3427261.00	4.16	1709.82	1687.00
25	7	7	6625.00	31690.00	141.25	0	Spot (Block25, Row7, Column7)	24602.37	23825.00	11887.70	0.01	0.48	1082.00	1127.42	1082.00	286.45	0.02	0.25	100.00	100.00	0.00	22743.00	23520.37	13285279.00	81.95	6088.95	4145.00
25	8	7	6943.00	31692.00	173.90	0	Spot (Block25, Row7, Column8)	9311.72	9390.00	2785.90	0.00	0.30	1086.00	1108.60	1086.00	173.37	0.01	0.16	100.00	100.00	0.00	8304.00	8225.72	7821842.00	47.32	3343.89	3260.00
25	1	8	4827.00	31986.00	143.90	0	Spot (Block25, Row8, Column1)	2298.14	2260.00	545.48	0.01	0.24	1066.00	1092.05	1066.00	215.29	0.01	0.20	99.00	98.00	0.00	1194.00	1232.14	1291557.00	5.60	1366.12	1366.50
25	2	8	5139.00	31977.00	159.50	0	Spot (Block25, Row8, Column2)	1829.71	1731.00	447.49	0.02	0.24	1011.00	1046.22	1011.00	117.50	0.01	0.11	98.00	95.00	0.00	720.00	818.71	1291778.00	6.67	1242.17	1250.50
25	3	8	5428.00	31981.00	137.90	0	Spot (Block25, Row8, Column3)	5620.44	5460.00	2252.88	0.01	0.40	1014.00	1057.08	1014.00	136.66	0.02	0.13	100.00	100.00	0.00	4446.00	4606.44	2894525.00	33.39	2128.58	1885.00
25	4	8	5737.00	31983.00	143.40	0	Spot (Block25, Row8, Column4)	4355.89	4239.00	1278.51	0.01	0.29	1014.00	1056.78	1014.00	148.63	0.02	0.14	100.00	100.00	0.00	3225.00	3341.89	2404449.00	22.20	1944.49	1898.00
25	5	8	6025.00	31996.00	208.15	0	Spot (Block25, Row8, Column5)	1278.55	1220.00	206.62	0.02	0.16	1071.00	1112.24	1071.00	379.46	0.02	0.34	22.00	0.00	0.00	149.00	207.55	1573897.00	0.44	1139.00	1112.50
25	6	8	6344.00	31984.00	210.10	0	Spot (Block25, Row8, Column6)	23473.54	13290.50	19541.43	0.25	0.83	1101.00	1244.82	1101.00	573.05	0.05	0.46	100.00	100.00	7.64	12189.50	22372.54	29482864.00	38.79	6358.24	6442.00
25	7	8	6636.00	31987.00	137.95	0	Spot (Block25, Row8, Column7)	14372.01	13460.00	7334.47	0.03	0.51	1101.00	1192.56	1101.00	408.50	0.03	0.34	100.00	100.00	0.00	12359.00	13271.01	7415957.00	32.26	4211.13	3159.00
25	8	8	6923.00	31987.00	139.45	0	Spot (Block25, Row8, Column8)	7620.86	6777.50	4296.85	0.05	0.56	1103.00	1148.66	1103.00	184.54	0.02	0.16	100.00	100.00	0.00	5674.50	6517.86	4039056.00	35.07	2814.56	2346.50
26	1	1	9350.00	29897.00	148.60	0	Spot (Block26, Row1, Column1)	35013.37	31199.50	18755.55	0.05	0.54	1709.00	1751.51	1709.00	318.51	0.01	0.18	100.00	100.00	9.57	29490.50	33304.37	21218160.00	104.43	9454.50	8153.50
26	2	1	9644.00	29903.00	145.45	0	Spot (Block26, Row1, Column2)	4920.08	4583.00	1860.48	0.03	0.38	1752.00	1790.55	1752.00	315.98	0.01	0.18	100.00	97.00	0.00	2831.00	3168.08	2829047.00	9.90	2498.65	2441.00
26	3	1	9951.00	29905.00	144.45	0	Spot (Block26, Row1, Column3)	8006.32	6975.00	4663.49	0.06	0.58	1743.00	1773.59	1743.00	290.39	0.01	0.16	98.00	95.00	0.00	5232.00	6263.32	4579614.00	21.46	2908.21	2747.50
26	4	1	10239.00	29909.00	145.55	0	Spot (Block26, Row1, Column4)	4300.91	4062.50	1476.00	0.02	0.34	1778.00	1805.13	1778.00	313.14	0.01	0.17	100.00	94.00	0.00	2284.50	2522.91	2494525.00	7.97	2372.24	2362.00
26	5	1	10546.00	29911.00	142.60	0	Spot (Block26, Row1, Column5)	23127.92	18801.00	17156.19	0.09	0.74	1725.00	1769.99	1725.00	321.39	0.01	0.18	100.00	99.00	0.55	17076.00	21402.92	12720355.00	66.45	5758.22	4395.50
26	6	1	10838.00	29909.00	143.40	0	Spot (Block26, Row1, Column6)	14066.76	11706.50	7607.41	0.08	0.54	1770.00	1803.18	1770.00	356.99	0.01	0.20	100.00	100.00	0.00	9936.50	12296.76	7905521.00	34.35	4307.04	3485.50
26	7	1	11136.00	29911.00	143.15	0	Spot (Block26, Row1, Column7)	43157.31	46835.50	21340.11	0.04	0.49	1802.00	1864.42	1802.00	431.15	0.01	0.23	100.00	100.00	35.38	45033.50	41355.31	23909256.00	95.77	11353.37	9222.00
26	8	1	11433.00	29919.00	149.25	0	Spot (Block26, Row1, Column8)	57772.47	65535.00	11923.23	0.05	0.21	1904.00	1981.83	1904.00	474.91	0.02	0.24	100.00	100.00	61.64	63631.00	55868.47	35241488.00	117.48	15441.70	13110.00
26	1	2	9326.00	30189.00	201.60	0	Spot (Block26, Row2, Column1)	2128.85	2066.00	347.98	0.01	0.16	1693.00	1744.24	1693.00	318.46	0.01	0.18	53.00	30.00	0.00	373.00	435.85	2454564.00	1.21	1878.23	1781.00
26	2	2	9647.00	30205.00	138.70	0	Spot (Block26, Row2, Column2)	8233.22	7915.50	2713.88	0.02	0.33	1695.00	1748.22	1695.00	312.86	0.01	0.18	100.00	100.00	0.00	6220.50	6538.22	4297741.00	20.73	3312.99	3192.00
26	3	2	9936.00	30182.00	192.95	0	Spot (Block26, Row2, Column3)	2204.25	2149.00	380.42	0.01	0.17	1707.00	1754.33	1707.00	320.81	0.01	0.18	60.00	33.00	0.00	442.00	497.25	2310054.00	1.40	1901.34	1807.50
26	4	2	10249.00	30210.00	167.25	0	Spot (Block26, Row2, Column4)	6282.71	6039.50	2126.79	0.02	0.34	1694.00	1731.77	1694.00	327.76	0.01	0.19	100.00	100.00	0.00	4345.50	4588.71	4875384.00	13.88	2958.75	2904.00
26	5	2	10555.00	30202.00	183.00	0	Spot (Block26, Row2, Column5)	2191.39	2225.00	350.32	0.01	0.16	1631.00	1672.90	1631.00	301.53	0.01	0.18	71.00	47.00	0.00	594.00	560.39	2051143.00	1.72	1832.21	1819.00
26	6	2	10838.00	30207.00	148.35	0	Spot (Block26, Row2, Column6)	5022.29	4617.00	2037.94	0.04	0.41	1684.00	1726.35	1684.00	335.94	0.01	0.19	100.00	95.00	0.00	2933.00	3338.29	3043507.00	9.81	2425.65	2406.00
26	7	2	11144.00	30210.00	149.25	0	Spot (Block26, Row2, Column7)	4847.02	4188.50	2128.44	0.06	0.44	1695.00	1739.63	1695.00	309.74	0.01	0.18	99.00	93.00	0.00	2493.50	3152.02	2946987.00	10.03	2503.60	2476.00
26	8	2	11454.00	30196.00	196.45	0	Spot (Block26, Row2, Column8)	2150.20	2106.00	304.18	0.01	0.14	1833.00	1908.18	1833.00	423.32	0.02	0.22	35.00	3.00	0.00	273.00	317.20	2345863.00	0.57	2002.91	1931.00
26	1	3	9347.00	30502.00	145.00	0	Spot (Block26, Row3, Column1)	22915.92	20408.50	14729.62	0.05	0.64	1641.00	1686.39	1641.00	303.37	0.01	0.18	100.00	100.00	0.00	18767.50	21274.92	12970411.00	69.98	5709.03	4354.00
26	2	3	9643.00	30506.00	178.40	0	Spot (Block26, Row3, Column2)	2091.15	2038.00	332.47	0.01	0.16	1611.00	1670.00	1611.00	299.44	0.02	0.18	64.00	33.00	0.00	427.00	480.15	1867400.00	1.41	1842.01	1853.00
26	3	3	9929.00	30499.00	149.15	0	Spot (Block26, Row3, Column3)	3949.20	3616.50	1322.98	0.04	0.33	1641.00	1682.94	1641.00	297.29	0.01	0.18	99.00	98.00	0.00	1975.50	2308.20	2377421.00	7.62	2277.39	2335.00
26	4	3	10246.00	30508.00	144.95	0	Spot (Block26, Row3, Column4)	12097.35	10847.00	6625.44	0.05	0.55	1629.00	1678.13	1629.00	301.15	0.01	0.18	100.00	100.00	0.00	9218.00	10468.35	6919683.00	34.60	4065.62	3335.00
26	5	3	10548.00	30512.00	158.50	0	Spot (Block26, Row3, Column5)	2757.98	2624.00	672.58	0.02	0.24	1618.00	1667.54	1618.00	309.87	0.01	0.19	93.00	76.00	0.00	1006.00	1139.98	1914041.00	3.52	1949.98	1937.00
26	6	3	10844.00	30509.00	206.35	0	Spot (Block26, Row3, Column6)	11337.54	8852.00	6070.30	0.11	0.54	1705.00	1755.29	1705.00	361.10	0.01	0.21	100.00	100.00	0.00	7147.00	9632.54	13729760.00	26.54	4370.16	4346.50
26	7	3	11147.00	30515.00	143.90	0	Spot (Block26, Row3, Column7)	14506.00	12536.00	9426.30	0.06	0.65	1719.00	1757.60	1719.00	319.74	0.01	0.18	100.00	100.00	0.00	10817.00	12787.00	8152370.00	39.87	3928.18	3393.50
26	8	3	11454.00	30510.00	179.05	0	Spot (Block26, Row3, Column8)	2899.06	2831.50	685.37	0.01	0.24	1804.00	1853.02	1804.00	324.02	0.01	0.17	90.00	67.00	0.00	1027.50	1095.06	2574367.00	3.23	2085.85	2089.00
26	1	4	9344.00	30800.00	141.95	0	Spot (Block26, Row4, Column1)	11782.83	10807.00	6630.65	0.04	0.56	1594.00	1634.00	1594.00	280.61	0.01	0.17	100.00	100.00	0.00	9213.00	10188.83	6468775.00	36.17	3699.43	3170.00
26	2	4	9640.00	30808.00	203.55	0	Spot (Block26, Row4, Column2)	2190.39	2173.00	358.40	0.00	0.16	1583.00	1616.71	1583.00	285.89	0.01	0.18	76.00	50.00	0.00	590.00	607.39	2573704.00	2.01	1885.38	1801.00
26	3	4	9943.00	30804.00	142.95	0	Spot (Block26, Row4, Column3)	38845.60	36506.00	20371.50	0.03	0.52	1622.00	1673.56	1622.00	299.00	0.01	0.18	100.00	100.00	20.97	34884.00	37223.60	21675920.00	124.32	8739.63	6544.00
26	4	4	10229.00	30813.00	198.10	0	Spot (Block26, Row4, Column4)	2171.32	2113.00	351.98	0.01	0.16	1643.00	1675.77	1643.00	289.79	0.01	0.17	70.00	39.00	0.00	470.00	528.32	2412338.00	1.71	1871.31	1865.00
26	5	4	10530.00	30814.00	172.20	0	Spot (Block26, Row4, Column5)	2274.21	2197.50	869.41	0.01	0.38	1595.00	1646.26	1595.00	286.11	0.01	0.17	71.00	51.00	0.00	602.50	679.21	1883048.00	2.19	1875.18	1834.00
26	6	4	10848.00	30808.00	187.95	0	Spot (Block26, Row4, Column6)	2862.29	2794.00	536.53	0.01	0.19	1685.00	1710.52	1685.00	319.96	0.01	0.19	97.00	84.00	0.00	1109.00	1177.29	2853703.00	3.60	2069.31	2033.00
26	7	4	11135.00	30814.00	145.55	0	Spot (Block26, Row4, Column7)	11535.18	8948.00	8453.77	0.11	0.73	1756.00	1781.37	1756.00	304.93	0.01	0.17	100.00	98.00	0.00	7192.00	9779.18	6701937.00	31.99	3233.76	2940.00
26	8	4	11442.00	30823.00	150.70	0	Spot (Block26, Row4, Column8)	4150.77	3859.00	1436.90	0.03	0.35	1836.00	1878.90	1836.00	321.02	0.01	0.17	99.00	90.00	0.00	2023.00	2314.77	2590079.00	7.08	2509.10	2527.00
26	1	5	9345.00	31104.00	142.70	0	Spot (Block26, Row5, Column1)	8780.33	7664.00	4810.20	0.06	0.55	1612.00	1669.22	1612.00	326.28	0.02	0.20	100.00	100.00	0.00	6052.00	7168.33	4873084.00	21.79	3000.91	2693.00
26	2	5	9637.00	31105.00	164.55	0	Spot (Block26, Row5, Column2)	3059.01	2906.50	631.24	0.02	0.21	1621.00	1657.86	1621.00	288.13	0.01	0.17	99.00	94.00	0.00	1285.50	1438.01	2294256.00	4.86	2129.10	2117.00
26	3	5	9938.00	31111.00	194.85	0	Spot (Block26, Row5, Column3)	2532.94	2454.00	520.04	0.01	0.21	1680.00	1710.53	1680.00	305.24	0.01	0.18	85.00	65.00	0.00	774.00	852.94	2725438.00	2.69	2061.24	2026.50
26	4	5	10242.00	31106.00	142.35	0	Spot (Block26, Row5, Column4)	10297.35	8908.00	6195.51	0.06	0.60	1686.50	1727.19	1686.50	316.52	0.01	0.18	100.00	98.00	0.00	7221.50	8610.85	5632651.00	27.08	3494.74	3165.00
26	5	5	10544.00	31109.00	141.15	0	Spot (Block26, Row5, Column5)	48532.84	58156.00	19287.01	0.08	0.40	1683.00	1718.92	1683.00	346.72	0.01	0.20	100.00	100.00	43.97	56473.00	46849.84	26159344.00	135.02	12222.03	9908.00
26	6	5	10844.00	31110.00	145.40	0	Spot (Block26, Row5, Column6)	5516.85	4978.00	2365.91	0.04	0.43	1682.00	1708.17	1682.00	310.27	0.01	0.18	100.00	98.00	0.00	3296.00	3834.85	3210806.00	12.28	2511.66	2471.50
26	7	5	11148.00	31122.00	179.40	0	Spot (Block26, Row5, Column7)	4051.73	3816.00	1226.04	0.03	0.30	1746.00	1782.58	1746.00	316.18	0.01	0.18	99.00	95.00	0.00	2070.00	2305.73	3670866.00	7.18	2388.73	2360.00
26	8	5	11443.00	31113.00	144.55	0	Spot (Block26, Row5, Column8)	30372.33	25600.00	22447.73	0.07	0.74	1820.00	1869.92	1820.00	324.09	0.01	0.17	100.00	100.00	13.88	23780.00	28552.33	17281864.00	87.95	6186.05	4934.00
26	1	6	9336.00	31407.00	204.45	0	Spot (Block26, Row6, Column1)	9578.60	7216.50	5411.04	0.12	0.56	1704.00	1779.43	1704.00	398.55	0.02	0.22	100.00	100.00	0.00	5512.50	7874.60	11360225.00	19.57	4061.19	4067.00
26	2	6	9639.00	31419.00	206.60	0	Spot (Block26, Row6, Column2)	3053.33	2946.50	624.91	0.02	0.20	1781.00	1816.74	1781.00	359.81	0.01	0.20	95.00	79.00	0.00	1165.50	1272.33	3694525.00	3.44	2269.09	2203.00
26	3	6	9931.00	31406.00	141.10	0	Spot (Block26, Row6, Column3)	25090.62	22607.00	14218.20	0.05	0.57	1777.00	1815.65	1777.00	341.15	0.01	0.19	100.00	100.00	0.00	20830.00	23313.62	13498751.00	68.23	7199.19	5774.00
26	4	6	10240.00	31425.00	167.70	0	Spot (Block26, Row6, Column4)	3307.44	3115.00	943.51	0.03	0.29	1776.00	1817.80	1776.00	350.98	0.01	0.19	94.00	80.00	0.00	1339.00	1531.44	2569882.00	4.24	2221.77	2231.00
26	5	6	10539.00	31409.00	142.50	0	Spot (Block26, Row6, Column5)	55191.98	65535.00	15753.26	0.07	0.29	1757.00	1799.38	1757.00	373.94	0.01	0.21	100.00	100.00	62.52	63778.00	53434.98	30631764.00	142.78	12792.44	9790.00
26	6	6	10842.00	31416.00	167.30	0	Spot (Block26, Row6, Column6)	3297.60	2902.00	1242.28	0.06	0.38	1701.00	1745.28	1701.00	327.53	0.01	0.19	91.00	75.00	0.00	1201.00	1596.60	2578720.00	4.74	2160.89	2148.50
26	7	6	11142.00	31411.00	143.60	0	Spot (Block26, Row6, Column7)	24009.08	21698.00	15731.11	0.04	0.66	1731.00	1788.94	1731.00	345.14	0.01	0.19	100.00	100.00	0.18	19967.00	22278.08	13397067.00	64.38	5922.34	4797.00
26	8	6	11447.00	31419.00	143.45	0	Spot (Block26, Row6, Column8)	32463.36	28240.50	21865.16	0.06	0.67	1794.00	1839.68	1794.00	334.80	0.01	0.18	100.00	100.00	11.25	26446.50	30669.36	18179500.00	91.47	7531.18	5185.00
26	1	7	9329.00	31710.00	206.85	0	Spot (Block26, Row7, Column1)	2125.26	2087.00	357.80	0.01	0.17	1627.00	1692.63	1627.00	356.12	0.02	0.21	57.00	28.00	0.00	460.00	498.26	2577937.00	1.21	1837.05	1806.00
26	2	7	9639.00	31707.00	186.70	0	Spot (Block26, Row7, Column2)	2243.09	2158.50	455.97	0.02	0.20	1683.00	1714.73	1683.00	323.12	0.01	0.19	63.00	33.00	0.00	475.50	560.09	2207204.00	1.64	1872.60	1868.00
26	3	7	9935.00	31712.00	205.30	0	Spot (Block26, Row7, Column3)	2011.02	1979.00	360.95	0.01	0.18	1698.00	1747.38	1698.00	336.70	0.01	0.19	45.00	20.00	0.00	281.00	313.02	2407194.00	0.78	1919.04	1873.00
26	4	7	10238.00	31721.00	178.15	0	Spot (Block26, Row7, Column4)	2220.08	2218.50	387.46	0.00	0.17	1694.00	1732.87	1694.00	325.48	0.01	0.19	67.00	32.00	0.00	524.50	526.08	1975875.00	1.50	1945.75	1898.50
26	5	7	10535.00	31713.00	169.45	0	Spot (Block26, Row7, Column5)	6058.79	5596.00	2319.79	0.03	0.38	1699.00	1761.65	1699.00	361.96	0.02	0.21	100.00	100.00	0.00	3897.00	4359.79	4834917.00	11.87	2800.52	2777.00
26	6	7	10838.00	31717.00	207.70	0	Spot (Block26, Row7, Column6)	3096.85	3055.50	681.31	0.01	0.22	1742.00	1804.65	1742.00	403.46	0.02	0.22	94.00	76.00	0.00	1313.50	1354.85	3802932.00	3.20	2143.79	2114.00
26	7	7	11128.00	31715.00	146.05	0	Spot (Block26, Row7, Column7)	22899.43	21147.50	12670.56	0.03	0.55	1723.00	1776.46	1723.00	350.93	0.01	0.20	100.00	100.00	0.00	19424.50	21176.43	13281672.00	60.19	6649.31	4581.50
26	8	7	11446.00	31718.00	187.00	0	Spot (Block26, Row7, Column8)	4318.65	4153.00	881.05	0.02	0.20	1777.00	1808.28	1777.00	332.21	0.01	0.18	100.00	99.00	0.00	2376.00	2541.65	4245232.00	7.56	2646.03	2558.00
26	1	8	9321.00	32013.00	175.35	0	Spot (Block26, Row8, Column1)	2651.87	2553.00	687.82	0.02	0.26	1615.00	1669.65	1615.00	301.62	0.01	0.18	88.00	68.00	0.00	938.00	1036.87	2277959.00	3.26	1981.22	1947.00
26	2	8	9634.00	32005.00	156.40	0	Spot (Block26, Row8, Column2)	3601.65	3406.00	1182.83	0.02	0.33	1668.00	1696.76	1668.00	308.03	0.01	0.18	99.00	91.00	0.00	1738.00	1933.65	2416710.00	6.18	2148.74	2145.50
26	3	8	9926.00	32006.00	144.15	0	Spot (Block26, Row8, Column3)	10437.06	7864.00	7265.37	0.12	0.70	1674.00	1715.36	1674.00	311.34	0.01	0.18	100.00	95.00	0.00	6190.00	8763.06	5876066.00	28.01	3443.03	2912.00
26	4	8	10236.00	32007.00	152.70	0	Spot (Block26, Row8, Column4)	3753.77	3589.50	925.76	0.02	0.25	1667.00	1711.47	1667.00	307.63	0.01	0.18	99.00	98.00	0.00	1922.50	2086.77	2402416.00	6.64	2290.28	2306.00
26	5	8	10529.00	32021.00	194.50	0	Spot (Block26, Row8, Column5)	2112.21	2099.00	360.64	0.00	0.17	1702.00	1769.08	1702.00	380.12	0.02	0.21	52.00	14.00	0.00	397.00	410.21	2264286.00	0.90	1828.07	1808.00
26	6	8	10836.00	32011.00	195.30	0	Spot (Block26, Row8, Column6)	14414.73	11002.50	9282.54	0.12	0.64	1762.00	1839.95	1762.00	443.17	0.02	0.24	100.00	100.00	0.00	9240.50	12652.73	15539079.00	28.37	4788.56	4715.50
26	7	8	11136.00	32009.00	143.80	0	Spot (Block26, Row8, Column7)	8223.98	7660.50	4135.81	0.03	0.50	1773.00	1819.01	1773.00	394.56	0.01	0.22	99.00	98.00	0.00	5887.50	6450.98	4654773.00	16.23	3131.94	2822.00
26	8	8	11426.00	32014.00	147.05	0	Spot (Block26, Row8, Column8)	3348.58	3206.00	829.71	0.02	0.25	1810.00	1847.99	1810.00	347.70	0.01	0.19	99.00	85.00	0.00	1396.00	1538.58	1972312.00	4.32	2279.33	2293.00
27	1	1	13853.00	29921.00	154.55	0	Spot (Block27, Row1, Column1)	31248.99	27931.00	18440.28	0.05	0.59	94.00	109.56	94.00	78.61	0.07	0.72	100.00	100.00	5.78	27837.00	31154.99	20561872.00	396.12	4645.64	3557.00
27	2	1	14168.00	29933.00	228.45	0	Spot (Block27, Row1, Column2)	102.23	101.00	15.54	0.01	0.15	85.00	93.24	85.00	47.37	0.04	0.51	2.00	0.00	0.00	16.00	17.23	153454.00	0.19	91.46	92.00
27	3	1	14450.00	29935.00	147.00	-50	Spot (Block27, Row1, Column3)	80.68	81.00	7.73	0.00	0.10	83.00	82.84	83.00	11.45	0.00	0.14	3.00	0.00	0.00	-2.00	-2.32	47604.00	-0.19	83.10	83.00
27	4	1	14750.00	29937.00	147.00	-50	Spot (Block27, Row1, Column4)	87.29	87.00	9.42	0.00	0.11	79.00	79.82	79.00	11.54	0.00	0.14	35.00	5.00	0.00	8.00	8.29	51329.00	0.65	85.79	85.00
27	5	1	15050.00	29901.00	195.90	0	Spot (Block27, Row1, Column5)	95.97	96.00	11.48	0.00	0.12	77.00	77.05	77.00	10.83	0.00	0.14	76.00	40.00	0.00	19.00	18.97	103840.00	1.75	86.61	85.50
27	6	1	15326.00	29998.00	218.35	0	Spot (Block27, Row1, Column6)	95.07	95.00	10.04	0.00	0.11	81.00	81.09	81.00	11.26	0.00	0.14	56.00	24.00	0.00	14.00	14.07	129767.00	1.24	87.96	88.00
27	7	1	15636.00	29948.00	174.05	0	Spot (Block27, Row1, Column7)	124.91	123.00	16.17	0.01	0.13	84.00	107.09	84.00	183.10	0.11	1.71	0.00	0.00	0.00	39.00	40.91	105547.00	0.10	103.28	102.00
27	8	1	15934.00	29943.00	154.50	0	Spot (Block27, Row1, Column8)	58626.48	65535.00	11735.49	0.05	0.20	99.00	145.91	99.00	227.04	0.17	1.56	100.00	100.00	64.37	65436.00	58527.48	38342048.00	257.58	9840.84	7305.00
27	1	2	13848.00	30232.00	147.00	-50	Spot (Block27, Row2, Column1)	98.76	99.00	12.76	0.00	0.13	87.00	96.69	87.00	56.63	0.05	0.59	0.00	0.00	0.00	12.00	11.76	58463.00	0.04	98.58	97.00
27	2	2	14149.00	30234.00	147.00	-50	Spot (Block27, Row2, Column2)	90.54	89.00	10.37	0.01	0.11	86.00	87.34	86.00	14.94	0.01	0.17	17.00	0.00	0.00	3.00	4.54	53417.00	0.21	87.85	87.00
27	3	2	14449.00	30236.00	147.00	-50	Spot (Block27, Row2, Column3)	91.41	93.00	11.72	0.01	0.13	82.00	82.13	82.00	11.18	0.00	0.14	47.00	13.00	0.00	11.00	9.41	53841.00	0.83	81.73	83.00
27	4	2	14749.00	30237.00	147.00	-50	Spot (Block27, Row2, Column4)	83.88	83.00	8.32	0.00	0.10	79.00	79.79	79.00	10.62	0.00	0.13	26.00	1.00	0.00	4.00	4.88	49406.00	0.39	80.64	80.00
27	5	2	15045.00	30211.00	229.85	0	Spot (Block27, Row2, Column5)	94.03	94.00	12.12	0.00	0.13	80.00	80.60	80.00	11.65	0.00	0.14	56.00	21.00	0.00	14.00	14.03	142641.00	1.15	85.37	84.00
27	6	2	15349.00	30241.00	147.00	-50	Spot (Block27, Row2, Column6)	75.90	76.00	9.82	0.00	0.13	83.00	83.18	83.00	11.12	0.00	0.13	3.00	0.00	0.00	-7.00	-7.10	44703.00	-0.65	76.52	78.00
27	7	2	15649.00	30243.00	147.00	-50	Spot (Block27, Row2, Column7)	85.85	86.00	8.82	0.00	0.10	84.00	85.59	84.00	15.61	0.01	0.18	6.00	0.00	0.00	2.00	1.85	50736.00	0.02	81.27	81.00
27	8	2	15949.00	30245.00	147.00	-50	Spot (Block27, Row2, Column8)	112.33	115.00	18.89	0.01	0.17	92.00	117.75	92.00	151.42	0.11	1.29	0.00	0.00	0.00	23.00	20.33	66277.00	-0.04	108.65	112.00
27	1	3	13840.00	30553.00	209.85	0	Spot (Block27, Row3, Column1)	101.87	101.00	13.46	0.00	0.13	85.00	85.60	85.00	11.99	0.00	0.14	63.00	29.00	0.00	16.00	16.87	127849.00	1.36	87.94	88.00
27	2	3	14157.00	30525.00	148.50	0	Spot (Block27, Row3, Column2)	104.35	104.00	10.63	0.00	0.10	88.00	87.50	88.00	11.74	0.00	0.13	66.00	24.00	0.00	16.00	16.35	62611.00	1.44	95.48	97.00
27	3	3	14444.00	30528.00	165.10	0	Spot (Block27, Row3, Column3)	160.44	162.00	30.32	0.00	0.19	84.00	83.98	84.00	11.43	0.00	0.14	99.00	96.00	0.00	78.00	76.44	121771.00	6.69	108.52	104.50
27	4	3	14758.00	30525.00	142.45	0	Spot (Block27, Row3, Column4)	103.40	103.00	9.87	0.00	0.10	80.00	79.79	80.00	11.06	0.00	0.14	87.00	52.00	0.00	23.00	23.40	56973.00	2.13	90.11	88.00
27	5	3	15042.00	30533.00	162.35	0	Spot (Block27, Row3, Column5)	114.16	114.00	12.09	0.00	0.11	80.00	80.65	80.00	11.57	0.00	0.14	96.00	80.00	0.00	34.00	34.16	83112.00	2.90	96.17	96.00
27	6	3	15339.00	30527.00	202.10	0	Spot (Block27, Row3, Column6)	94.25	94.00	10.51	0.00	0.11	80.00	80.36	80.00	11.91	0.00	0.15	58.00	21.00	0.00	14.00	14.25	109140.00	1.17	85.04	85.00
27	7	3	15647.00	30543.00	147.00	-50	Spot (Block27, Row3, Column7)	91.28	89.00	12.77	0.01	0.14	80.00	80.06	80.00	11.66	0.00	0.15	44.00	17.00	0.00	9.00	11.28	54218.00	0.96	88.98	86.00
27	8	3	15947.00	30545.00	147.00	-50	Spot (Block27, Row3, Column8)	81.69	80.00	11.45	0.01	0.14	87.00	88.14	87.00	14.67	0.01	0.17	6.00	0.00	0.00	-7.00	-5.31	47872.00	-0.44	87.55	88.00
27	1	4	13845.00	30832.00	147.00	-50	Spot (Block27, Row4, Column1)	87.92	89.00	12.25	0.01	0.14	84.00	84.54	84.00	10.82	0.00	0.13	33.00	6.00	0.00	5.00	3.92	51872.00	0.31	88.22	87.00
27	2	4	14145.00	30834.00	147.00	-50	Spot (Block27, Row4, Column2)	85.82	86.00	10.73	0.00	0.13	86.00	85.86	86.00	16.63	0.00	0.19	6.00	0.00	0.00	0.00	-0.18	50550.00	-0.00	89.53	89.50
27	3	4	14445.00	30827.00	152.55	0	Spot (Block27, Row4, Column3)	225.96	217.00	45.15	0.02	0.20	83.00	83.38	83.00	16.74	0.00	0.20	100.00	99.00	0.00	134.00	142.96	144615.00	8.52	131.90	124.50
27	4	4	14746.00	30838.00	147.00	-50	Spot (Block27, Row4, Column4)	76.78	78.00	9.03	0.01	0.12	79.00	78.96	79.00	11.11	0.00	0.14	4.00	0.00	0.00	-1.00	-2.22	45377.00	-0.20	73.94	76.00
27	5	4	14998.00	30862.00	83.50	0	Spot (Block27, Row4, Column5)	191.85	113.50	300.41	0.23	1.57	78.00	78.35	78.00	11.41	0.00	0.15	96.00	77.00	0.00	35.50	113.85	32615.00	9.95	103.18	99.50
27	6	4	15327.00	30841.00	170.35	0	Spot (Block27, Row4, Column6)	100.05	100.00	12.04	0.00	0.12	76.00	76.53	76.00	11.85	0.00	0.15	83.00	50.00	0.00	24.00	24.05	80638.00	1.98	83.28	82.00
27	7	4	15662.00	30835.00	194.70	0	Spot (Block27, Row4, Column7)	93.64	93.00	10.34	0.00	0.11	78.00	78.49	78.00	12.12	0.00	0.15	60.00	17.00	0.00	15.00	15.64	100288.00	1.25	83.93	85.00
27	8	4	15929.00	30847.00	191.50	0	Spot (Block27, Row4, Column8)	107.14	104.00	18.84	0.01	0.18	82.00	82.44	82.00	12.15	0.00	0.15	75.00	44.00	0.00	22.00	25.14	110784.00	2.03	88.21	87.00
27	1	5	13823.00	31180.00	230.20	0	Spot (Block27, Row5, Column1)	97.24	96.00	11.46	0.01	0.12	82.00	81.87	82.00	10.26	0.00	0.13	62.00	32.00	0.00	14.00	15.24	147420.00	1.50	91.14	90.00
27	2	5	14169.00	31124.00	176.55	0	Spot (Block27, Row5, Column2)	106.53	105.00	12.59	0.01	0.12	83.00	82.83	83.00	16.56	0.00	0.20	70.00	16.00	0.00	22.00	23.53	92892.00	1.43	95.02	94.00
27	3	5	14438.00	31122.00	137.55	0	Spot (Block27, Row5, Column3)	92.54	93.00	10.21	0.00	0.11	81.00	81.89	81.00	16.14	0.00	0.20	33.00	1.00	0.00	12.00	11.54	47471.00	0.66	90.94	89.00
27	4	5	14747.00	31131.00	176.30	0	Spot (Block27, Row5, Column4)	113.14	106.00	78.24	0.03	0.69	78.00	78.95	78.00	9.99	0.01	0.13	96.00	75.00	0.00	28.00	35.14	98429.00	3.42	89.98	91.00
27	5	5	15043.00	31134.00	146.45	0	Spot (Block27, Row5, Column5)	349.58	356.00	104.61	0.01	0.30	78.00	78.09	78.00	11.00	0.00	0.14	100.00	100.00	0.00	278.00	271.58	203106.00	24.69	148.17	146.00
27	6	5	15344.00	31141.00	147.00	-50	Spot (Block27, Row5, Column6)	92.17	92.00	10.69	0.00	0.12	78.00	78.15	78.00	11.17	0.00	0.14	59.00	23.00	0.00	14.00	14.17	54290.00	1.26	84.59	82.00
27	7	5	15623.00	31145.00	184.90	0	Spot (Block27, Row5, Column7)	102.28	103.00	11.26	0.00	0.11	77.00	77.51	77.00	11.39	0.00	0.15	88.00	59.00	0.00	26.00	25.28	98595.00	2.17	87.03	88.00
27	8	5	15950.00	31135.00	170.20	0	Spot (Block27, Row5, Column8)	108.01	108.00	12.47	0.00	0.12	81.00	81.49	81.00	11.20	0.00	0.14	89.00	66.00	0.00	27.00	27.01	86303.00	2.37	91.75	93.00
27	1	6	13861.00	31423.00	183.15	0	Spot (Block27, Row6, Column1)	107.62	107.00	11.15	0.00	0.10	81.00	80.66	81.00	10.83	0.00	0.13	93.00	67.00	0.00	26.00	26.62	101166.00	2.49	93.05	94.00
27	2	6	14116.00	31422.00	220.05	0	Spot (Block27, Row6, Column2)	106.90	106.00	14.21	0.00	0.13	84.00	83.53	84.00	12.22	0.00	0.15	76.00	42.00	0.00	22.00	22.90	147946.00	1.91	94.59	95.00
27	3	6	14406.00	31423.00	153.65	0	Spot (Block27, Row6, Column3)	113.20	112.00	13.18	0.00	0.12	82.00	82.84	82.00	11.20	0.00	0.14	95.00	71.00	0.00	30.00	31.20	73351.00	2.71	97.44	97.00
27	4	6	14777.00	31450.00	145.45	0	Spot (Block27, Row6, Column4)	101.24	101.00	8.73	0.00	0.09	79.00	79.22	79.00	11.15	0.00	0.14	90.00	49.00	0.00	22.00	22.24	58516.00	1.98	87.82	88.00
27	5	6	15043.00	31435.00	145.90	0	Spot (Block27, Row6, Column5)	327.00	331.00	70.90	0.01	0.22	79.00	79.42	79.00	10.66	0.00	0.13	100.00	100.00	0.00	252.00	248.00	189332.00	23.22	154.85	164.00
27	6	6	15379.00	31443.00	102.05	0	Spot (Block27, Row6, Column6)	110.08	110.00	10.80	0.00	0.10	80.00	80.60	80.00	10.28	0.00	0.13	97.00	78.00	0.00	30.00	30.08	29280.00	2.87	95.68	96.00
27	7	6	15647.00	31434.00	171.60	0	Spot (Block27, Row6, Column7)	111.50	112.00	12.72	0.00	0.11	80.00	79.75	80.00	11.64	0.00	0.15	93.00	72.00	0.00	32.00	31.50	91432.00	2.73	94.68	95.00
27	8	6	15943.00	31445.00	147.00	-50	Spot (Block27, Row6, Column8)	94.80	96.00	11.34	0.01	0.12	80.00	80.25	80.00	11.10	0.00	0.14	63.00	27.00	0.00	16.00	14.80	56024.00	1.31	91.22	94.00
27	1	7	13841.00	31733.00	147.00	-50	Spot (Block27, Row7, Column1)	93.87	94.00	8.99	0.00	0.10	83.00	82.66	83.00	12.77	0.00	0.15	40.00	5.00	0.00	11.00	10.87	55476.00	0.88	88.17	89.00
27	2	7	14141.00	31734.00	147.00	-50	Spot (Block27, Row7, Column2)	83.78	83.00	8.55	0.00	0.10	85.00	84.53	85.00	12.76	0.00	0.15	5.00	0.00	0.00	-2.00	-1.22	49428.00	-0.06	82.34	83.00
27	3	7	14441.00	31736.00	147.00	-50	Spot (Block27, Row7, Column3)	81.57	80.00	10.51	0.01	0.13	82.00	81.59	82.00	12.23	0.00	0.15	12.00	2.00	0.00	-2.00	-0.43	47882.00	-0.00	80.75	76.00
27	4	7	14765.00	31800.00	209.60	0	Spot (Block27, Row7, Column4)	86.14	86.00	9.17	0.00	0.11	77.00	76.88	77.00	10.84	0.00	0.14	43.00	8.00	0.00	9.00	9.14	107762.00	0.85	82.58	84.00
27	5	7	15068.00	31744.00	207.75	0	Spot (Block27, Row7, Column5)	90.58	90.00	8.02	0.00	0.09	78.00	78.23	78.00	10.64	0.00	0.14	55.00	14.00	0.00	12.00	12.58	111235.00	1.16	86.63	85.00
27	6	7	15331.00	31730.00	159.30	0	Spot (Block27, Row7, Column6)	108.47	108.00	9.82	0.00	0.09	80.00	79.36	80.00	10.37	0.00	0.13	97.00	78.00	0.00	28.00	28.47	75931.00	2.81	92.78	94.00
27	7	7	15622.00	31732.00	132.30	0	Spot (Block27, Row7, Column7)	107.32	107.50	9.13	0.00	0.09	79.00	79.33	79.00	10.68	0.00	0.13	96.00	78.00	0.00	28.50	28.32	50226.00	2.62	95.98	94.00
27	8	7	15944.00	31738.00	202.05	0	Spot (Block27, Row7, Column8)	112.44	112.00	14.97	0.00	0.13	79.00	79.11	79.00	11.79	0.00	0.15	94.00	75.00	0.00	33.00	33.44	130434.00	2.83	91.78	91.00
27	1	8	13825.00	32031.00	145.60	0	Spot (Block27, Row8, Column1)	598.25	540.00	301.54	0.04	0.50	85.00	84.87	85.00	13.55	0.00	0.16	100.00	100.00	0.00	455.00	513.25	345790.00	37.90	193.66	173.00
27	2	8	14196.00	32035.00	131.70	0	Spot (Block27, Row8, Column2)	103.47	103.00	9.25	0.00	0.09	85.00	84.36	85.00	13.09	0.00	0.16	68.00	20.00	0.00	18.00	18.47	48008.00	1.46	90.16	89.00
27	3	8	14456.00	32025.00	276.60	0	Spot (Block27, Row8, Column3)	90.51	91.00	12.02	0.00	0.13	80.00	80.17	80.00	11.96	0.00	0.15	46.00	12.00	0.00	11.00	10.51	202015.00	0.87	83.82	83.00
27	4	8	14730.00	32047.00	164.95	0	Spot (Block27, Row8, Column4)	120.09	117.00	17.75	0.01	0.15	78.00	77.78	78.00	11.42	0.00	0.15	99.00	88.00	0.00	39.00	42.09	91147.00	3.71	94.11	96.00
27	5	8	15039.00	32040.00	147.00	-50	Spot (Block27, Row8, Column5)	81.95	82.00	9.39	0.00	0.11	78.00	79.10	78.00	11.57	0.01	0.15	23.00	0.00	0.00	4.00	3.95	48599.00	0.25	80.46	80.00
27	6	8	15352.00	32042.00	186.75	0	Spot (Block27, Row8, Column6)	101.22	103.00	11.80	0.01	0.12	81.00	81.27	81.00	10.94	0.00	0.13	77.00	50.00	0.00	22.00	20.22	99401.00	1.82	90.01	91.00
27	7	8	15640.00	32044.00	147.00	-50	Spot (Block27, Row8, Column7)	94.36	92.00	12.37	0.01	0.13	80.00	80.62	80.00	11.62	0.00	0.14	52.00	24.00	0.00	12.00	14.36	55392.00	1.18	91.53	88.00
27	8	8	15922.00	32045.00	145.50	0	Spot (Block27, Row8, Column8)	301.02	257.00	333.65	0.07	1.11	80.00	80.69	80.00	11.42	0.00	0.14	100.00	100.00	0.00	177.00	221.02	173387.00	19.29	143.64	125.00
28	1	1	18353.00	29946.00	152.65	0	Spot (Block28, Row1, Column1)	42610.92	42672.00	18517.88	0.00	0.43	1087.00	1116.98	1087.00	214.27	0.01	0.19	100.00	100.00	24.45	41585.00	41523.92	27185920.00	193.65	10020.29	7512.50
28	2	1	18641.00	29952.00	146.70	0	Spot (Block28, Row1, Column2)	6536.60	6221.00	2652.77	0.02	0.41	1091.00	1114.86	1091.00	175.46	0.01	0.16	100.00	100.00	0.00	5130.00	5445.60	3863130.00	30.90	2335.65	2049.50
28	3	1	18948.00	29950.00	151.90	0	Spot (Block28, Row1, Column3)	3158.49	2844.00	1264.03	0.05	0.40	1089.00	1103.36	1089.00	138.01	0.01	0.13	100.00	100.00	0.00	1755.00	2069.49	1993008.00	14.89	1532.48	1515.00
28	4	1	19240.00	29956.00	146.50	0	Spot (Block28, Row1, Column4)	5530.39	5355.00	2234.84	0.01	0.40	1095.00	1117.69	1095.00	136.80	0.01	0.12	100.00	100.00	0.00	4260.00	4435.39	3235279.00	32.26	2200.90	2007.00
28	5	1	19547.00	29958.00	152.15	0	Spot (Block28, Row1, Column5)	6820.97	5750.00	4276.02	0.07	0.63	1103.50	1137.87	1103.50	137.75	0.01	0.12	100.00	100.00	0.00	4646.50	5717.47	4324498.00	41.26	2275.79	1949.50
28	6	1	19845.00	29957.00	151.85	0	Spot (Block28, Row1, Column6)	6447.67	5932.00	3223.76	0.04	0.50	1181.00	1195.29	1181.00	168.43	0.01	0.14	100.00	100.00	0.00	4751.00	5266.67	4100721.00	31.18	2394.94	1857.00
28	7	1	20140.00	29958.00	147.90	0	Spot (Block28, Row1, Column7)	21088.70	20649.50	11371.71	0.01	0.54	1211.00	1269.34	1211.00	272.97	0.02	0.22	100.00	100.00	0.00	19438.50	19877.70	12568862.00	72.61	5653.18	3808.00
28	8	1	20433.00	29965.00	154.35	0	Spot (Block28, Row1, Column8)	60974.21	65535.00	9313.38	0.03	0.15	1312.00	1404.42	1312.00	371.46	0.03	0.26	100.00	100.00	71.69	64223.00	59662.21	40060412.00	160.37	15075.04	11471.50
28	1	2	18339.00	30256.00	195.65	0	Spot (Block28, Row2, Column1)	1238.11	1199.00	154.75	0.01	0.12	1090.00	1100.20	1090.00	160.87	0.00	0.15	41.00	18.00	0.00	109.00	148.11	1340877.00	0.86	1170.50	1163.50
28	2	2	18651.00	30252.00	135.60	0	Spot (Block28, Row2, Column2)	3685.65	3534.50	1014.60	0.02	0.28	1088.00	1102.78	1088.00	133.29	0.01	0.12	100.00	100.00	0.00	2446.50	2597.65	1835454.00	19.38	1808.89	1782.00
28	3	2	18954.00	30256.00	177.95	0	Spot (Block28, Row2, Column3)	1390.74	1379.50	207.32	0.00	0.15	1084.00	1096.18	1084.00	127.17	0.00	0.12	78.00	58.00	0.00	295.50	306.74	1232195.00	2.32	1218.10	1206.00
28	4	2	19250.00	30257.00	177.45	0	Spot (Block28, Row2, Column4)	2597.36	2492.00	667.20	0.02	0.26	1084.00	1094.55	1084.00	124.60	0.00	0.11	100.00	100.00	0.00	1408.00	1513.36	2290874.00	12.06	1526.32	1506.00
28	5	2	19551.00	30260.00	183.05	0	Spot (Block28, Row2, Column5)	1904.53	1859.00	317.26	0.01	0.17	1092.00	1108.64	1092.00	120.81	0.01	0.11	100.00	99.00	0.00	767.00	812.53	1799783.00	6.59	1347.67	1345.00
28	6	2	19842.00	30252.00	156.40	0	Spot (Block28, Row2, Column6)	2098.55	2014.00	503.03	0.02	0.24	1129.00	1167.13	1129.00	148.46	0.01	0.13	100.00	93.00	0.00	885.00	969.55	1420721.00	6.27	1373.04	1356.00
28	7	2	20147.00	30259.00	158.00	0	Spot (Block28, Row2, Column7)	2480.71	2371.50	656.78	0.02	0.26	1189.00	1200.39	1189.00	136.41	0.00	0.11	100.00	99.00	0.00	1182.50	1291.71	1711687.00	9.39	1532.99	1500.00
28	8	2	20478.00	30251.00	231.70	0	Spot (Block28, Row2, Column8)	1421.60	1405.00	131.48	0.01	0.09	1280.00	1320.25	1280.00	286.08	0.01	0.22	13.00	0.00	0.00	125.00	141.60	2194945.00	0.35	1333.29	1320.00
28	1	3	18350.00	30548.00	149.95	0	Spot (Block28, Row3, Column1)	6695.39	6159.50	3438.52	0.04	0.51	1081.00	1080.74	1081.00	128.16	0.00	0.12	100.00	100.00	0.00	5078.50	5614.39	4084189.00	43.81	2429.85	2149.50
28	2	3	18650.00	30556.00	183.25	0	Spot (Block28, Row3, Column2)	1558.71	1535.00	259.08	0.01	0.17	1084.00	1099.50	1084.00	134.33	0.01	0.12	90.00	77.00	0.00	451.00	474.71	1468305.00	3.42	1259.74	1243.00
28	3	3	18934.00	30540.00	147.00	0	Spot (Block28, Row3, Column3)	7553.27	6127.00	7890.58	0.09	1.04	1082.00	1104.22	1082.00	151.88	0.01	0.14	100.00	100.00	1.01	5045.00	6471.27	4479089.00	42.46	2582.04	1936.00
28	4	3	19249.00	30555.00	148.10	0	Spot (Block28, Row3, Column4)	7209.54	6731.00	3420.63	0.03	0.47	1082.00	1095.59	1082.00	133.37	0.01	0.12	100.00	100.00	0.00	5649.00	6127.54	4318514.00	45.84	2550.15	2228.00
28	5	3	19554.00	30550.00	149.15	0	Spot (Block28, Row3, Column5)	3389.50	3194.00	1397.91	0.03	0.41	1097.00	1130.73	1097.00	147.43	0.01	0.13	100.00	99.00	0.00	2097.00	2292.50	2054034.00	15.32	1813.37	1639.00
28	6	3	19848.00	30556.00	208.20	0	Spot (Block28, Row3, Column6)	5319.86	4481.00	2306.29	0.07	0.43	1181.00	1202.82	1181.00	173.14	0.01	0.14	100.00	100.00	0.00	3300.00	4138.86	6580668.00	23.78	2438.17	2372.00
28	7	3	20149.00	30561.00	147.85	0	Spot (Block28, Row3, Column7)	5067.28	4489.00	2511.73	0.05	0.50	1195.00	1216.28	1195.00	157.54	0.01	0.13	100.00	99.00	0.00	3294.00	3872.28	3020096.00	24.44	2084.10	1938.00
28	8	3	20445.00	30569.00	156.25	0	Spot (Block28, Row3, Column8)	5781.89	5384.00	2313.84	0.03	0.40	1206.00	1239.91	1206.00	139.60	0.01	0.11	100.00	100.00	0.00	4178.00	4575.89	3879649.00	32.54	2450.33	2158.00
28	1	4	18346.00	30846.00	145.60	0	Spot (Block28, Row4, Column1)	6917.32	6543.00	3397.37	0.02	0.49	1091.00	1097.22	1091.00	144.54	0.00	0.13	100.00	100.00	0.00	5452.00	5826.32	4005130.00	40.27	2428.61	2065.00
28	2	4	18645.00	30852.00	203.50	0	Spot (Block28, Row4, Column2)	1560.51	1534.00	260.20	0.01	0.17	1091.00	1121.66	1091.00	167.51	0.01	0.15	88.00	65.00	0.00	443.00	469.51	1828913.00	2.62	1233.99	1209.00
28	3	4	18944.00	30851.00	146.70	0	Spot (Block28, Row4, Column3)	35845.86	33906.50	17658.62	0.02	0.49	1085.00	1120.54	1085.00	178.48	0.01	0.16	100.00	100.00	7.17	32821.50	34760.86	21005724.00	194.56	8057.20	6609.00
28	4	4	19227.00	30856.00	195.45	0	Spot (Block28, Row4, Column4)	1389.02	1387.00	171.45	0.00	0.12	1088.00	1108.60	1088.00	142.42	0.01	0.13	80.00	53.00	0.00	299.00	301.02	1500141.00	1.97	1211.09	1205.00
28	5	4	19524.00	30846.00	152.40	0	Spot (Block28, Row4, Column5)	2536.87	1930.00	3038.58	0.12	1.20	1102.00	1133.90	1102.00	153.03	0.01	0.13	99.00	94.00	0.00	828.00	1434.87	1623598.00	9.17	1472.44	1472.00
28	6	4	19848.00	30852.00	192.75	0	Spot (Block28, Row4, Column6)	2164.73	2126.00	357.92	0.01	0.17	1169.00	1179.12	1169.00	151.92	0.00	0.13	100.00	99.00	0.00	957.00	995.73	2262143.00	6.49	1489.16	1500.00
28	7	4	20138.00	30862.00	150.80	0	Spot (Block28, Row4, Column7)	4133.82	3410.00	2215.14	0.08	0.54	1197.00	1221.80	1197.00	143.64	0.01	0.12	100.00	100.00	0.00	2213.00	2936.82	2567101.00	20.27	1879.08	1770.00
28	8	4	20452.00	30864.00	158.20	0	Spot (Block28, Row4, Column8)	2216.23	2135.50	520.39	0.02	0.23	1217.00	1250.00	1217.00	130.16	0.01	0.10	100.00	96.00	0.00	918.50	999.23	1533630.00	7.42	1466.00	1429.50
28	1	5	18346.00	31152.00	144.20	0	Spot (Block28, Row5, Column1)	11174.35	10276.50	5006.40	0.04	0.45	1096.00	1121.18	1096.00	165.79	0.01	0.15	100.00	100.00	0.00	9180.50	10078.35	6279987.00	60.64	3551.74	3064.00
28	2	5	18642.00	31151.00	153.00	0	Spot (Block28, Row5, Column2)	6958.34	6765.00	2502.76	0.01	0.36	1102.00	1138.65	1102.00	159.40	0.01	0.14	100.00	100.00	0.00	5663.00	5856.34	4460297.00	36.51	2562.18	2254.00
28	3	5	18944.00	31152.00	165.95	0	Spot (Block28, Row5, Column3)	2680.16	2490.00	848.27	0.03	0.32	1099.00	1142.96	1099.00	173.67	0.02	0.15	100.00	99.00	0.00	1391.00	1581.16	2050322.00	8.85	1500.66	1512.00
28	4	5	19242.00	31157.00	148.00	0	Spot (Block28, Row5, Column4)	4061.55	3730.00	1766.60	0.04	0.43	1099.00	1133.97	1099.00	194.93	0.01	0.17	100.00	100.00	0.00	2631.00	2962.55	2469421.00	15.02	1731.13	1684.00
28	5	5	19542.00	31154.00	145.25	0	Spot (Block28, Row5, Column5)	43170.75	44635.00	19621.13	0.01	0.45	1115.00	1172.30	1115.00	238.14	0.02	0.20	100.00	100.00	27.90	43520.00	42055.75	24909644.00	176.36	9472.80	6818.50
28	6	5	19846.00	31160.00	155.25	0	Spot (Block28, Row5, Column6)	2386.60	2345.00	547.50	0.01	0.23	1181.00	1196.80	1181.00	174.40	0.01	0.15	99.00	98.00	0.00	1164.00	1205.60	1577545.00	6.82	1459.63	1441.00
28	7	5	20144.00	31160.00	175.15	0	Spot (Block28, Row5, Column7)	3413.23	3276.00	1098.71	0.02	0.32	1207.00	1252.15	1207.00	167.10	0.02	0.13	100.00	100.00	0.00	2069.00	2206.23	2938788.00	12.93	1880.08	1858.00
28	8	5	20445.00	31161.00	146.85	0	Spot (Block28, Row5, Column8)	10461.42	9449.00	6822.19	0.04	0.65	1213.00	1250.11	1213.00	142.86	0.01	0.11	100.00	100.00	0.00	8236.00	9248.42	6151318.00	64.48	2938.52	2518.00
28	1	6	18341.00	31455.00	210.75	0	Spot (Block28, Row6, Column1)	4660.40	3868.00	2108.79	0.08	0.45	1094.00	1129.82	1094.00	170.86	0.01	0.15	100.00	100.00	0.00	2774.00	3566.40	5895409.00	20.66	2180.92	2196.50
28	2	6	18640.00	31449.00	203.15	0	Spot (Block28, Row6, Column2)	2240.62	2200.00	505.16	0.01	0.23	1092.00	1127.19	1092.00	170.98	0.01	0.15	100.00	98.00	0.00	1108.00	1148.62	2637207.00	6.51	1478.53	1453.00
28	3	6	18936.00	31450.00	145.95	0	Spot (Block28, Row6, Column3)	13532.70	12204.00	7150.21	0.04	0.53	1101.00	1142.57	1101.00	163.18	0.02	0.14	100.00	100.00	0.00	11103.00	12431.70	7835435.00	75.93	3764.56	3124.00
28	4	6	19245.00	31456.00	178.05	0	Spot (Block28, Row6, Column4)	1893.02	1794.00	446.27	0.02	0.24	1104.00	1155.14	1104.00	206.71	0.02	0.18	98.00	74.00	0.00	690.00	789.02	1671538.00	3.57	1375.85	1369.00
28	5	6	19538.00	31456.00	146.15	0	Spot (Block28, Row6, Column5)	45584.55	51206.00	20101.37	0.05	0.44	1155.00	1193.34	1155.00	244.81	0.01	0.21	100.00	100.00	36.71	50051.00	44429.55	26575940.00	181.33	10073.52	7127.00
28	6	6	19848.00	31467.00	187.05	0	Spot (Block28, Row6, Column6)	1917.84	1801.00	424.73	0.03	0.22	1197.00	1230.33	1197.00	198.04	0.01	0.16	96.00	76.00	0.00	604.00	720.84	1890986.00	3.47	1386.17	1377.00
28	7	6	20143.00	31461.00	150.05	0	Spot (Block28, Row6, Column7)	9283.97	8748.00	4894.03	0.03	0.53	1212.00	1250.40	1212.00	173.56	0.01	0.14	100.00	100.00	0.00	7536.00	8071.97	5728209.00	46.29	2958.94	2435.00
28	8	6	20451.00	31466.00	148.25	0	Spot (Block28, Row6, Column8)	11911.80	10546.00	7425.40	0.05	0.62	1211.00	1242.19	1211.00	139.30	0.01	0.11	100.00	100.00	0.00	9335.00	10700.80	7158994.00	76.60	3451.44	2875.00
28	1	7	18339.00	31752.00	189.50	0	Spot (Block28, Row7, Column1)	1658.14	1607.00	336.57	0.01	0.20	1081.00	1096.32	1081.00	158.89	0.01	0.14	92.00	74.00	0.00	526.00	577.14	1673060.00	3.54	1263.71	1250.00
28	2	7	18645.00	31754.00	187.50	0	Spot (Block28, Row7, Column2)	1333.77	1289.00	205.88	0.01	0.15	1070.00	1071.48	1070.00	138.18	0.00	0.13	69.00	41.00	0.00	219.00	263.77	1316429.00	1.90	1170.59	1176.00
28	3	7	18935.00	31743.00	196.70	0	Spot (Block28, Row7, Column3)	1270.67	1276.50	161.19	0.00	0.13	1088.00	1105.05	1088.00	156.26	0.01	0.14	51.00	26.00	0.00	188.50	182.67	1390118.00	1.06	1177.69	1187.00
28	4	7	19244.00	31768.00	153.15	0	Spot (Block28, Row7, Column4)	1533.54	1404.50	612.30	0.04	0.40	1099.00	1135.54	1099.00	149.84	0.01	0.13	79.00	52.00	0.00	305.50	434.54	987602.00	2.66	1309.44	1292.00
28	5	7	19542.00	31755.00	177.50	0	Spot (Block28, Row7, Column5)	2516.32	2382.00	699.34	0.02	0.28	1126.00	1172.20	1126.00	177.89	0.02	0.15	100.00	97.00	0.00	1256.00	1390.32	2229458.00	7.56	1533.48	1530.00
28	6	7	19840.00	31761.00	197.60	0	Spot (Block28, Row7, Column6)	2479.37	2419.00	621.73	0.01	0.25	1189.00	1213.07	1189.00	187.31	0.01	0.15	99.00	98.00	0.00	1230.00	1290.37	2742182.00	6.76	1604.08	1565.00
28	7	7	20125.00	31760.00	152.35	0	Spot (Block28, Row7, Column7)	7549.77	6990.00	3803.51	0.03	0.50	1190.00	1208.54	1190.00	168.45	0.01	0.14	100.00	100.00	0.00	5800.00	6359.77	4824306.00	37.65	2455.42	2246.50
28	8	7	20450.00	31768.00	189.75	0	Spot (Block28, Row7, Column8)	3089.30	3108.50	541.73	0.00	0.18	1187.00	1194.43	1187.00	130.66	0.00	0.11	100.00	100.00	0.00	1921.50	1902.30	3120189.00	14.50	1809.23	1778.00
28	1	8	18326.00	32059.00	149.60	0	Spot (Block28, Row8, Column1)	2470.26	2279.00	833.57	0.03	0.34	1086.00	1110.76	1086.00	169.61	0.01	0.15	100.00	96.00	0.00	1193.00	1384.26	1496979.00	8.02	1422.92	1401.00
28	2	8	18639.00	32055.00	173.20	0	Spot (Block28, Row8, Column2)	1817.61	1727.00	441.37	0.02	0.24	1079.00	1087.29	1079.00	152.50	0.00	0.14	95.00	83.00	0.00	648.00	738.61	1524972.00	4.79	1275.91	1269.00
28	3	8	18927.00	32053.00	151.45	0	Spot (Block28, Row8, Column3)	3758.79	3218.50	1889.30	0.07	0.50	1079.00	1087.25	1079.00	163.13	0.00	0.15	100.00	100.00	0.00	2139.50	2679.79	2360519.00	16.38	1687.96	1621.00
28	4	8	19240.00	32052.00	150.45	0	Spot (Block28, Row8, Column4)	11367.06	10783.50	4804.58	0.02	0.42	1089.00	1116.54	1089.00	163.88	0.01	0.15	100.00	100.00	0.00	9694.50	10278.06	7047580.00	62.55	3470.76	2896.00
28	5	8	19529.00	32058.00	199.65	0	Spot (Block28, Row8, Column5)	1353.63	1316.00	175.98	0.01	0.13	1096.00	1136.11	1096.00	172.84	0.02	0.15	68.00	25.00	0.00	220.00	257.63	1526892.00	1.26	1210.15	1198.00
28	6	8	19845.00	32057.00	200.10	0	Spot (Block28, Row8, Column6)	6598.42	5194.50	3735.46	0.10	0.57	1115.00	1171.23	1115.00	193.59	0.02	0.17	100.00	100.00	0.00	4079.50	5483.42	7509002.00	28.03	2600.97	2555.00
28	7	8	20139.00	32059.00	152.25	0	Spot (Block28, Row8, Column7)	3615.35	3256.00	1423.62	0.05	0.39	1104.00	1153.97	1104.00	165.02	0.02	0.14	100.00	100.00	0.00	2152.00	2511.35	2302980.00	14.92	1649.74	1617.00
28	8	8	20420.00	32066.00	177.95	0	Spot (Block28, Row8, Column8)	1575.62	1502.00	285.78	0.02	0.18	1103.00	1139.84	1103.00	131.53	0.01	0.12	88.00	73.00	0.00	399.00	472.62	1392848.00	3.31	1249.57	1230.00
29	1	1	4826.00	34371.00	148.10	0	Spot (Block29, Row1, Column1)	40277.66	39209.00	18995.49	0.01	0.47	515.00	559.75	515.00	149.66	0.04	0.27	100.00	100.00	17.80	38694.00	39762.66	24206976.00	265.39	7744.49	5922.00
29	2	1	5117.00	34380.00	140.10	0	Spot (Block29, Row1, Column2)	5419.23	5041.50	2465.35	0.03	0.45	515.00	551.21	515.00	110.05	0.03	0.20	100.00	100.00	0.00	4526.50	4904.23	2872194.00	44.24	1670.72	1524.50
29	3	1	5427.00	34378.00	147.95	0	Spot (Block29, Row1, Column3)	1397.48	1272.50	570.27	0.04	0.41	510.00	532.15	510.00	67.86	0.02	0.13	100.00	99.00	0.00	762.50	887.48	841281.00	12.75	725.52	702.00
29	4	1	5712.00	34387.00	139.25	0	Spot (Block29, Row1, Column4)	3879.28	3459.00	1783.86	0.05	0.46	511.00	535.22	511.00	74.03	0.02	0.14	100.00	100.00	0.00	2948.00	3368.28	2067656.00	45.17	1259.51	1078.00
29	5	1	6024.00	34385.00	140.45	0	Spot (Block29, Row1, Column5)	3757.98	3533.00	2185.92	0.03	0.58	508.00	539.24	508.00	83.82	0.03	0.16	100.00	100.00	0.00	3025.00	3249.98	2003005.00	38.40	1128.70	1006.50
29	6	1	6317.00	34386.00	137.55	0	Spot (Block29, Row1, Column6)	6858.86	6494.50	3074.99	0.02	0.45	510.00	550.77	510.00	114.91	0.03	0.21	100.00	100.00	0.00	5984.50	6348.86	3511737.00	54.90	1889.58	1680.50
29	7	1	6615.00	34387.00	139.15	0	Spot (Block29, Row1, Column7)	18512.39	17659.50	9117.15	0.02	0.49	516.00	596.42	516.00	299.19	0.06	0.50	100.00	100.00	0.00	17143.50	17996.39	9700495.00	59.88	4341.38	3100.00
29	8	1	6908.00	34394.00	149.25	0	Spot (Block29, Row1, Column8)	59812.03	65535.00	10390.47	0.04	0.17	556.00	639.60	556.00	374.23	0.06	0.59	100.00	100.00	69.07	64979.00	59256.03	36545448.00	158.12	12330.20	10361.00
29	1	2	4804.00	34689.00	231.40	0	Spot (Block29, Row2, Column1)	593.56	595.50	64.09	0.00	0.11	507.00	536.07	507.00	108.92	0.02	0.20	24.00	1.00	0.00	88.50	86.56	916449.00	0.53	541.48	519.00
29	2	2	5112.00	34681.00	129.10	0	Spot (Block29, Row2, Column2)	2340.24	2203.00	736.78	0.03	0.31	513.00	537.61	513.00	73.37	0.02	0.14	100.00	100.00	0.00	1690.00	1827.24	1048426.00	24.57	989.90	965.50
29	3	2	5425.00	34679.00	162.90	0	Spot (Block29, Row2, Column3)	791.46	792.00	128.45	0.00	0.16	511.00	543.49	511.00	101.30	0.03	0.19	91.00	68.00	0.00	281.00	280.46	584887.00	2.45	604.93	599.00
29	4	2	5725.00	34681.00	169.25	0	Spot (Block29, Row2, Column4)	1337.22	1241.00	392.48	0.03	0.29	509.00	542.37	509.00	86.96	0.03	0.16	100.00	99.00	0.00	732.00	828.22	1065768.00	9.14	777.37	798.50
29	5	2	6023.00	34685.00	175.70	0	Spot (Block29, Row2, Column5)	1394.69	1378.00	410.12	0.01	0.29	506.00	536.44	506.00	90.33	0.03	0.17	100.00	99.00	0.00	872.00	888.69	1205015.00	9.50	741.91	723.00
29	6	2	6312.00	34682.00	145.00	0	Spot (Block29, Row2, Column6)	2398.81	2237.00	1006.29	0.03	0.42	508.00	533.25	508.00	83.65	0.02	0.16	100.00	100.00	0.00	1729.00	1890.81	1364924.00	22.30	936.66	912.00
29	7	2	6626.00	34681.00	175.10	0	Spot (Block29, Row2, Column7)	951.59	872.00	293.42	0.04	0.31	509.00	546.77	509.00	111.14	0.03	0.20	92.00	69.00	0.00	363.00	442.59	811704.00	3.64	643.11	620.00
29	8	2	6928.00	34694.00	267.65	0	Spot (Block29, Row2, Column8)	623.40	604.00	94.12	0.01	0.15	515.00	600.67	515.00	315.88	0.07	0.53	1.00	0.00	0.00	89.00	108.40	1300410.00	0.07	544.15	511.00
29	1	3	4825.00	34975.00	143.40	0	Spot (Block29, Row3, Column1)	6553.99	6111.00	3136.61	0.03	0.48	509.00	539.18	509.00	81.64	0.03	0.15	100.00	100.00	0.00	5602.00	6044.99	3676789.00	73.67	1609.18	1423.00
29	2	3	5125.00	34980.00	163.75	0	Spot (Block29, Row3, Column2)	990.97	987.00	245.96	0.00	0.25	512.00	546.20	512.00	87.91	0.03	0.16	99.00	92.00	0.00	475.00	478.97	736288.00	5.06	642.27	630.00
29	3	3	5411.00	34971.00	144.55	0	Spot (Block29, Row3, Column3)	10153.19	8968.00	6459.69	0.05	0.64	516.00	569.24	516.00	145.86	0.04	0.26	100.00	100.00	0.00	8452.00	9637.19	5777167.00	65.71	2238.81	1844.00
29	4	3	5721.00	34983.00	138.40	0	Spot (Block29, Row3, Column4)	10060.48	9644.00	4831.70	0.02	0.48	516.00	566.30	516.00	136.62	0.04	0.24	100.00	100.00	0.00	9128.00	9544.48	5211329.00	69.49	2583.64	2048.50
29	5	3	6019.00	34981.00	136.20	0	Spot (Block29, Row3, Column5)	9035.72	8257.00	7501.10	0.04	0.83	509.00	541.69	509.00	98.74	0.03	0.18	100.00	100.00	0.80	7748.00	8526.72	4526897.00	86.02	2064.66	1760.00
29	6	3	6321.00	34984.00	218.20	0	Spot (Block29, Row3, Column6)	1317.08	1142.00	529.66	0.06	0.40	510.00	536.90	510.00	95.28	0.02	0.18	99.00	96.00	0.00	632.00	807.08	1791229.00	8.19	756.34	750.00
29	7	3	6626.00	34991.00	144.35	0	Spot (Block29, Row3, Column7)	2321.27	2104.00	1162.66	0.04	0.50	511.00	541.25	511.00	87.53	0.02	0.16	100.00	99.00	0.00	1593.00	1810.27	1318483.00	20.34	901.44	883.50
29	8	3	6921.00	34991.00	148.15	0	Spot (Block29, Row3, Column8)	5863.84	5438.00	2311.87	0.03	0.39	508.00	545.47	508.00	99.58	0.03	0.18	100.00	100.00	0.00	4930.00	5355.84	3524167.00	53.41	1796.19	1586.00
29	1	4	4822.00	35273.00	138.55	0	Spot (Block29, Row4, Column1)	9725.41	9134.00	4897.95	0.03	0.50	509.00	537.90	509.00	79.10	0.02	0.15	100.00	100.00	0.00	8625.00	9216.41	5076663.00	116.15	2437.48	1834.00
29	2	4	5118.00	35279.00	215.10	0	Spot (Block29, Row4, Column2)	701.99	683.00	122.53	0.01	0.17	505.00	538.41	505.00	119.41	0.03	0.22	68.00	29.00	0.00	178.00	196.99	926626.00	1.37	594.09	587.00
29	3	4	5419.00	35278.00	140.25	0	Spot (Block29, Row4, Column3)	44187.09	44740.00	19243.85	0.01	0.44	507.00	558.90	507.00	165.07	0.04	0.30	100.00	100.00	29.76	44233.00	43680.09	23463444.00	264.30	9473.95	7943.00
29	4	4	5687.00	35277.00	222.60	0	Spot (Block29, Row4, Column4)	666.56	675.00	86.56	0.01	0.13	509.00	551.48	509.00	124.09	0.03	0.23	56.00	18.00	0.00	166.00	157.56	941177.00	0.93	580.30	583.50
29	5	4	6001.00	35286.00	147.50	0	Spot (Block29, Row4, Column5)	1668.29	1433.00	904.64	0.07	0.54	507.00	549.46	507.00	159.41	0.03	0.29	99.00	95.00	0.00	926.00	1161.29	982624.00	7.02	780.44	757.00
29	6	4	6323.00	35285.00	183.40	0	Spot (Block29, Row4, Column6)	1466.88	1449.00	429.76	0.01	0.29	509.00	531.30	509.00	80.37	0.02	0.15	100.00	99.00	0.00	940.00	957.88	1392071.00	11.64	737.49	714.00
29	7	4	6612.00	35287.00	145.10	0	Spot (Block29, Row4, Column7)	2159.86	1773.00	1263.44	0.09	0.58	510.00	536.30	510.00	75.45	0.02	0.14	100.00	98.00	0.00	1263.00	1649.86	1228963.00	21.52	850.06	795.00
29	8	4	6920.00	35293.00	157.30	0	Spot (Block29, Row4, Column8)	1113.57	1062.00	312.32	0.02	0.28	516.00	549.27	516.00	90.18	0.03	0.16	99.00	95.00	0.00	546.00	597.57	762795.00	6.26	678.76	708.00
29	1	5	4821.00	35577.00	137.35	0	Spot (Block29, Row5, Column1)	11033.87	9919.50	5851.74	0.05	0.53	515.00	548.27	515.00	89.97	0.03	0.16	100.00	100.00	0.00	9404.50	10518.87	5627272.00	116.55	2671.53	2199.50
29	2	5	5119.00	35579.00	146.40	0	Spot (Block29, Row5, Column2)	6417.08	6131.00	2406.97	0.02	0.38	512.00	545.42	512.00	91.30	0.03	0.17	100.00	100.00	0.00	5619.00	5905.08	3773246.00	64.31	1786.39	1673.00
29	3	5	5414.00	35585.00	164.00	0	Spot (Block29, Row5, Column3)	1215.09	1091.00	439.78	0.05	0.36	510.00	548.89	510.00	123.77	0.03	0.23	99.00	88.00	0.00	581.00	705.09	907669.00	5.38	690.01	694.00
29	4	5	5719.00	35582.00	139.50	0	Spot (Block29, Row5, Column4)	4000.49	3638.00	2124.29	0.04	0.53	509.00	550.94	509.00	151.80	0.03	0.28	100.00	100.00	0.00	3129.00	3491.49	2092255.00	22.72	1342.34	1155.00
29	5	5	6020.00	35584.00	139.60	0	Spot (Block29, Row5, Column5)	53151.35	65535.00	16823.95	0.09	0.32	549.00	623.36	549.00	277.39	0.06	0.44	100.00	100.00	54.27	64986.00	52602.35	28010932.00	189.36	11386.19	7213.00
29	6	5	6322.00	35587.00	147.60	0	Spot (Block29, Row5, Column6)	2537.87	2399.50	1081.72	0.02	0.43	520.00	583.09	520.00	189.55	0.05	0.33	100.00	99.00	0.00	1879.50	2017.87	1527800.00	10.31	932.73	885.50
29	7	5	6621.00	35591.00	186.85	0	Spot (Block29, Row5, Column7)	1516.60	1374.50	619.03	0.04	0.41	520.00	557.66	520.00	91.54	0.03	0.16	100.00	98.00	0.00	854.50	996.60	1492331.00	10.48	816.93	804.50
29	8	5	6918.00	35588.00	137.35	0	Spot (Block29, Row5, Column8)	4325.99	3946.00	2535.06	0.04	0.59	535.00	562.28	535.00	87.28	0.02	0.16	100.00	100.00	0.00	3411.00	3790.99	2219235.00	43.12	1307.95	1182.50
29	1	6	4816.00	35877.00	207.10	0	Spot (Block29, Row6, Column1)	1296.14	1094.50	523.35	0.07	0.40	507.00	532.49	507.00	72.24	0.02	0.14	100.00	100.00	0.00	587.50	789.14	1586474.00	10.57	797.52	788.00
29	2	6	5119.00	35879.00	210.95	0	Spot (Block29, Row6, Column2)	1039.95	1004.00	262.67	0.02	0.25	508.00	538.44	508.00	90.55	0.03	0.17	100.00	96.00	0.00	496.00	531.95	1321774.00	5.54	738.09	717.50
29	3	6	5405.00	35877.00	136.10	0	Spot (Block29, Row6, Column3)	14935.17	14529.50	7601.71	0.01	0.51	509.00	541.19	509.00	87.58	0.03	0.16	100.00	100.00	0.00	14020.50	14426.17	7467585.00	164.35	3387.45	2558.50
29	4	6	5714.00	35879.00	145.95	0	Spot (Block29, Row6, Column4)	1494.03	1284.00	612.40	0.07	0.41	509.00	548.54	509.00	139.57	0.03	0.25	99.00	98.00	0.00	775.00	985.03	874010.00	6.77	732.67	722.00
29	5	6	6016.00	35880.00	138.35	0	Spot (Block29, Row6, Column5)	49677.04	60892.00	18566.34	0.09	0.37	534.00	616.27	534.00	271.04	0.06	0.44	100.00	100.00	45.86	60358.00	49143.04	25782520.00	181.01	9156.33	7048.00
29	6	6	6328.00	35881.00	180.10	0	Spot (Block29, Row6, Column6)	804.63	749.00	219.75	0.03	0.27	525.00	590.12	525.00	204.42	0.05	0.35	52.00	26.00	0.00	224.00	279.63	731407.00	1.05	604.24	589.00
29	7	6	6621.00	35885.00	142.50	0	Spot (Block29, Row6, Column7)	5890.69	5300.50	3313.27	0.05	0.56	543.00	567.70	543.00	101.92	0.02	0.18	100.00	100.00	0.00	4757.50	5347.69	3263443.00	52.23	1587.96	1179.00
29	8	6	6923.00	35890.00	140.30	0	Spot (Block29, Row6, Column8)	5743.39	5289.00	3076.86	0.04	0.54	574.00	572.39	574.00	95.70	0.00	0.17	100.00	100.00	0.00	4715.00	5169.39	3066969.00	54.03	1551.12	1380.00
29	1	7	4820.00	36178.00	173.40	0	Spot (Block29, Row7, Column1)	744.39	762.00	115.74	0.01	0.16	502.00	516.12	502.00	54.57	0.01	0.11	95.00	86.00	0.00	260.00	242.39	624544.00	4.18	593.24	594.00
29	2	7	5115.00	36174.00	192.05	0	Spot (Block29, Row7, Column2)	652.83	627.50	100.07	0.02	0.15	499.00	510.81	499.00	53.37	0.01	0.10	85.00	62.00	0.00	128.50	153.83	678946.00	2.66	560.11	578.00
29	3	7	5401.00	36173.00	203.15	0	Spot (Block29, Row7, Column3)	588.81	592.00	60.89	0.00	0.10	503.00	521.16	503.00	66.22	0.02	0.13	64.00	19.00	0.00	89.00	85.81	688906.00	1.02	552.26	529.00
29	4	7	5708.00	36188.00	207.80	0	Spot (Block29, Row7, Column4)	639.43	618.00	79.68	0.01	0.12	505.00	528.61	505.00	72.97	0.02	0.14	83.00	41.00	0.00	113.00	134.43	787143.00	1.52	559.74	570.00
29	5	7	6014.00	36187.00	182.40	0	Spot (Block29, Row7, Column5)	1252.48	1175.00	394.89	0.03	0.32	507.00	542.00	507.00	123.72	0.03	0.23	99.00	94.00	0.00	668.00	745.48	1168565.00	5.74	751.40	732.50
29	6	7	6309.00	36184.00	216.80	0	Spot (Block29, Row7, Column6)	1039.87	985.00	286.48	0.02	0.28	511.00	545.18	511.00	97.91	0.03	0.18	99.00	93.00	0.00	474.00	528.87	1395499.00	5.05	718.82	688.00
29	7	7	6605.00	36189.00	143.90	0	Spot (Block29, Row7, Column7)	5751.71	5483.00	2948.97	0.02	0.51	530.00	559.50	530.00	97.54	0.02	0.17	100.00	100.00	0.00	4953.00	5221.71	3238213.00	53.23	1711.57	1171.00
29	8	7	6916.00	36190.00	182.85	0	Spot (Block29, Row7, Column8)	2182.85	2105.50	581.50	0.02	0.27	578.00	567.51	578.00	85.67	0.01	0.15	100.00	100.00	0.00	1527.50	1604.85	2043148.00	18.86	987.47	954.00
29	1	8	4801.00	36488.00	143.60	0	Spot (Block29, Row8, Column1)	1837.81	1632.00	1006.08	0.05	0.55	521.00	542.98	521.00	67.85	0.02	0.12	100.00	100.00	0.00	1111.00	1316.81	1021825.00	19.08	854.76	798.50
29	2	8	5108.00	36480.00	177.90	0	Spot (Block29, Row8, Column2)	803.93	766.00	184.60	0.02	0.23	509.00	532.58	509.00	64.44	0.02	0.12	96.00	75.00	0.00	257.00	294.93	711482.00	4.21	608.07	606.00
29	3	8	5402.00	36482.00	148.05	0	Spot (Block29, Row8, Column3)	1615.39	1371.50	824.25	0.07	0.51	514.00	540.53	514.00	71.95	0.02	0.13	100.00	99.00	0.00	857.50	1101.39	982156.00	14.94	747.44	717.50
29	4	8	5715.00	36483.00	142.70	0	Spot (Block29, Row8, Column4)	10630.72	10206.00	4654.62	0.02	0.44	516.00	548.26	516.00	81.74	0.03	0.15	100.00	100.00	0.00	9690.00	10114.72	5878789.00	123.35	2692.19	2451.00
29	5	8	5994.00	36492.00	206.20	0	Spot (Block29, Row8, Column5)	624.41	603.00	76.68	0.02	0.12	515.00	551.02	515.00	91.06	0.03	0.17	47.00	25.00	0.00	88.00	109.41	754914.00	0.81	561.21	552.00
29	6	8	6317.00	36483.00	178.05	0	Spot (Block29, Row8, Column6)	2253.49	1817.50	1183.62	0.09	0.53	522.00	558.22	522.00	97.97	0.03	0.18	100.00	100.00	0.00	1295.50	1731.49	2001096.00	17.30	917.26	910.00
29	7	8	6610.00	36485.00	141.55	0	Spot (Block29, Row8, Column7)	2774.61	2745.00	1185.02	0.00	0.43	570.00	568.47	570.00	103.80	0.00	0.18	100.00	100.00	0.00	2175.00	2204.61	1523261.00	21.25	978.58	935.00
29	8	8	6905.00	36494.00	159.05	0	Spot (Block29, Row8, Column8)	956.53	872.00	290.58	0.04	0.30	580.00	570.02	580.00	94.34	0.01	0.17	97.00	72.00	0.00	292.00	376.53	663831.00	4.10	671.92	686.00
30	1	1	9327.00	34396.00	148.20	0	Spot (Block30, Row1, Column1)	32996.40	29576.00	18166.39	0.05	0.55	464.00	471.63	464.00	139.95	0.01	0.30	100.00	100.00	5.32	29112.00	32532.40	19830860.00	232.40	6810.17	5449.50
30	2	1	9612.00	34402.00	172.80	0	Spot (Block30, Row1, Column2)	620.92	587.00	123.43	0.02	0.20	435.00	458.79	435.00	86.83	0.02	0.19	70.00	39.00	0.00	152.00	185.92	510400.00	1.87	501.83	491.00
30	3	1	9925.00	34409.00	169.75	0	Spot (Block30, Row1, Column3)	681.48	681.00	138.06	0.00	0.20	473.00	464.08	473.00	69.14	0.01	0.15	78.00	66.00	0.00	208.00	208.48	545187.00	3.14	523.71	511.00
30	4	1	10201.00	34413.00	170.85	0	Spot (Block30, Row1, Column4)	655.52	614.00	127.83	0.03	0.19	483.00	471.17	483.00	71.98	0.01	0.15	83.00	46.00	0.00	131.00	172.52	532937.00	2.56	549.99	521.50
30	5	1	10520.00	34405.00	147.35	0	Spot (Block30, Row1, Column5)	963.42	919.00	310.89	0.02	0.32	486.00	476.84	486.00	73.60	0.01	0.15	97.00	85.00	0.00	433.00	477.42	569381.00	6.61	611.53	591.50
30	6	1	10812.00	34412.00	162.00	0	Spot (Block30, Row1, Column6)	891.77	841.50	243.25	0.03	0.27	484.00	475.54	484.00	74.56	0.01	0.16	97.00	86.00	0.00	357.50	407.77	649208.00	5.58	587.63	579.00
30	7	1	11114.00	34411.00	146.70	0	Spot (Block30, Row1, Column7)	1364.12	1278.00	440.37	0.03	0.32	490.00	519.24	490.00	293.48	0.03	0.57	94.00	68.00	0.00	788.00	874.12	799375.00	2.88	723.11	698.00
30	8	1	11405.00	34416.00	150.55	0	Spot (Block30, Row1, Column8)	56811.70	65535.00	13588.34	0.06	0.24	502.00	569.48	502.00	329.75	0.05	0.58	100.00	100.00	62.60	65033.00	56309.70	35393976.00	170.56	12100.77	8338.00
30	1	2	9300.00	34702.00	212.65	0	Spot (Block30, Row2, Column1)	507.02	500.00	73.02	0.01	0.14	408.00	441.36	408.00	115.99	0.03	0.26	29.00	4.00	0.00	92.00	99.02	656585.00	0.57	453.12	431.00
30	2	2	9616.00	34706.00	152.85	0	Spot (Block30, Row2, Column2)	637.42	608.00	114.83	0.02	0.18	413.00	439.64	413.00	65.10	0.03	0.15	98.00	82.00	0.00	195.00	224.42	409863.00	3.04	502.61	505.00
30	3	2	9922.00	34712.00	158.05	0	Spot (Block30, Row2, Column3)	597.59	591.00	106.34	0.00	0.18	461.00	459.27	461.00	75.20	0.00	0.16	61.00	37.00	0.00	130.00	136.59	412334.00	1.84	511.47	491.00
30	4	2	10215.00	34711.00	187.20	0	Spot (Block30, Row2, Column4)	614.90	600.00	105.37	0.01	0.17	476.00	466.68	476.00	79.46	0.01	0.17	70.00	34.00	0.00	124.00	138.90	607521.00	1.87	525.46	497.00
30	5	2	10522.00	34703.00	208.75	0	Spot (Block30, Row2, Column5)	839.43	802.00	197.13	0.02	0.23	481.00	474.27	481.00	80.94	0.01	0.17	93.00	86.00	0.00	321.00	358.43	1045926.00	4.51	589.75	588.50
30	6	2	10810.00	34719.00	252.75	0	Spot (Block30, Row2, Column6)	557.29	531.00	122.57	0.02	0.22	483.00	489.66	483.00	115.96	0.01	0.24	32.00	8.00	0.00	48.00	74.29	1035437.00	0.58	503.14	485.00
30	7	2	11116.00	34702.00	203.30	0	Spot (Block30, Row2, Column7)	594.05	586.00	87.28	0.01	0.15	478.50	471.09	478.50	77.23	0.01	0.16	66.00	28.00	0.00	107.50	115.55	696232.00	1.59	511.59	501.50
30	8	2	11424.00	34713.00	207.25	0	Spot (Block30, Row2, Column8)	578.92	588.00	103.51	0.01	0.18	493.00	516.92	493.00	218.40	0.02	0.42	11.00	0.00	0.00	95.00	85.92	705130.00	0.28	538.40	504.00
30	1	3	9321.00	35003.00	164.25	0	Spot (Block30, Row3, Column1)	776.83	733.50	204.58	0.02	0.26	407.00	432.04	407.00	61.44	0.03	0.14	99.00	91.00	0.00	326.50	369.83	582623.00	5.61	547.46	531.00
30	2	3	9615.00	35011.00	200.15	0	Spot (Block30, Row3, Column2)	563.93	569.00	96.48	0.00	0.17	420.00	450.34	420.00	79.15	0.03	0.18	71.00	45.00	0.00	149.00	143.93	641752.00	1.44	497.20	491.00
30	3	3	9905.00	34999.00	156.55	0	Spot (Block30, Row3, Column3)	1121.80	963.00	483.99	0.07	0.43	429.00	452.27	429.00	76.06	0.02	0.17	100.00	98.00	0.00	534.00	692.80	758334.00	8.80	592.99	596.50
30	4	3	10216.00	35003.00	164.50	0	Spot (Block30, Row3, Column4)	992.05	906.00	399.58	0.04	0.40	462.00	460.31	462.00	76.89	0.00	0.17	97.00	87.00	0.00	444.00	530.05	744039.00	6.92	580.07	592.00
30	5	3	10522.00	35009.00	160.40	0	Spot (Block30, Row3, Column5)	939.30	804.00	655.33	0.07	0.70	483.00	489.37	483.00	113.66	0.01	0.23	91.00	66.00	0.00	321.00	456.30	665026.00	3.96	579.78	582.50
30	6	3	10818.00	35008.00	214.45	0	Spot (Block30, Row3, Column6)	4823.77	3665.00	2897.04	0.12	0.60	493.00	525.38	493.00	142.88	0.03	0.27	100.00	100.00	0.00	3172.00	4330.77	6328792.00	30.08	1631.76	1610.00
30	7	3	11125.00	35019.00	160.35	0	Spot (Block30, Row3, Column7)	822.54	767.00	257.56	0.03	0.31	482.00	484.48	482.00	102.12	0.00	0.21	83.00	57.00	0.00	285.00	340.54	583181.00	3.31	564.98	516.50
30	8	3	11424.00	35019.00	156.00	0	Spot (Block30, Row3, Column8)	1493.15	1400.00	516.34	0.03	0.35	483.00	477.56	483.00	73.30	0.00	0.15	99.00	99.00	0.00	917.00	1010.15	998915.00	13.86	791.73	725.00
30	1	4	9316.00	35298.00	165.20	0	Spot (Block30, Row4, Column1)	894.37	832.50	311.11	0.03	0.35	416.00	444.58	416.00	80.47	0.03	0.18	99.00	89.00	0.00	416.50	478.37	676142.00	5.59	533.20	518.00
30	2	4	9614.00	35305.00	170.05	0	Spot (Block30, Row4, Column2)	2744.25	2593.00	1278.88	0.02	0.47	434.00	464.64	434.00	98.05	0.03	0.21	100.00	100.00	0.00	2159.00	2310.25	2198144.00	23.25	937.01	909.00
30	3	4	9922.00	35305.00	143.70	0	Spot (Block30, Row4, Column3)	2674.61	2405.00	1229.56	0.05	0.46	459.00	473.48	459.00	104.11	0.01	0.22	100.00	100.00	0.00	1946.00	2215.61	1500454.00	21.14	941.68	823.50
30	4	4	10193.00	35312.00	210.40	0	Spot (Block30, Row4, Column4)	555.27	536.50	88.82	0.01	0.16	430.00	453.30	430.00	68.68	0.02	0.15	59.00	47.00	0.00	106.50	125.27	705191.00	1.48	497.75	487.00
30	5	4	10502.00	35303.00	199.85	0	Spot (Block30, Row4, Column5)	582.14	585.00	107.19	0.00	0.18	448.00	457.33	448.00	69.58	0.01	0.15	65.00	47.00	0.00	137.00	134.14	662480.00	1.79	509.92	496.00
30	6	4	10820.00	35306.00	198.25	0	Spot (Block30, Row4, Column6)	989.14	988.00	236.32	0.00	0.24	482.00	490.02	482.00	112.39	0.01	0.23	99.00	87.00	0.00	506.00	507.14	1100917.00	4.44	620.51	606.00
30	7	4	11103.00	35312.00	173.40	0	Spot (Block30, Row4, Column7)	785.33	714.00	227.86	0.04	0.29	482.00	481.81	482.00	87.46	0.00	0.18	85.00	63.00	0.00	232.00	303.33	657322.00	3.47	520.48	500.50
30	8	4	11428.00	35329.00	195.05	0	Spot (Block30, Row4, Column8)	588.11	576.00	110.27	0.01	0.19	474.00	467.89	474.00	75.51	0.01	0.16	58.00	25.00	0.00	102.00	114.11	632223.00	1.59	497.69	493.00
30	1	5	9320.00	35618.00	219.30	0	Spot (Block30, Row5, Column1)	666.13	605.00	207.01	0.04	0.31	413.00	453.44	413.00	106.66	0.04	0.24	69.00	44.00	0.00	192.00	253.13	917922.00	1.99	500.38	492.00
30	2	5	9617.00	35603.00	152.45	0	Spot (Block30, Row5, Column2)	1493.90	1426.50	437.28	0.02	0.29	462.00	481.39	462.00	125.46	0.02	0.26	99.00	99.00	0.00	964.50	1031.90	956093.00	8.07	721.90	711.00
30	3	5	9918.00	35604.00	149.65	0	Spot (Block30, Row5, Column3)	7721.62	6665.00	4322.00	0.06	0.56	478.00	486.97	478.00	120.43	0.01	0.25	100.00	100.00	0.00	6187.00	7243.62	4717909.00	60.07	1751.61	1553.00
30	4	5	10215.00	35603.00	148.40	0	Spot (Block30, Row5, Column4)	1074.03	988.00	364.84	0.04	0.34	467.00	470.97	467.00	90.98	0.00	0.19	99.00	95.00	0.00	521.00	607.03	643345.00	6.63	610.16	612.00
30	5	5	10518.00	35606.00	139.40	0	Spot (Block30, Row5, Column5)	4049.19	3735.00	2098.07	0.04	0.52	444.00	460.12	444.00	75.37	0.02	0.16	100.00	100.00	0.00	3291.00	3605.19	2142022.00	47.62	1207.39	981.50
30	6	5	10845.00	35610.00	219.75	0	Spot (Block30, Row5, Column6)	569.72	579.00	101.30	0.01	0.18	476.00	472.60	476.00	89.40	0.00	0.19	53.00	18.00	0.00	103.00	93.72	783939.00	1.09	503.68	497.00
30	7	5	11119.00	35612.00	204.40	0	Spot (Block30, Row5, Column7)	2395.59	2041.50	1140.31	0.07	0.48	480.00	479.31	480.00	92.79	0.00	0.19	100.00	100.00	0.00	1561.50	1915.59	2841173.00	20.65	981.68	1003.50
30	8	5	11419.00	35611.00	144.75	0	Spot (Block30, Row5, Column8)	1153.07	1012.00	441.59	0.06	0.38	479.00	475.36	479.00	83.22	0.00	0.18	100.00	99.00	0.00	533.00	674.07	658401.00	8.14	647.93	632.00
30	1	6	9313.00	35903.00	212.60	0	Spot (Block30, Row6, Column1)	3950.92	2933.00	2403.34	0.13	0.61	477.00	502.53	477.00	144.96	0.02	0.29	100.00	100.00	0.00	2456.00	3473.92	5108536.00	23.79	1436.34	1409.00
30	2	6	9613.00	35902.00	208.50	0	Spot (Block30, Row6, Column2)	1828.60	1741.00	651.97	0.02	0.36	475.00	482.00	475.00	108.81	0.01	0.23	100.00	100.00	0.00	1266.00	1353.60	2272954.00	12.38	916.93	871.00
30	3	6	9908.00	35905.00	154.85	0	Spot (Block30, Row6, Column3)	1141.37	1080.00	398.87	0.02	0.35	472.00	475.75	472.00	104.24	0.00	0.22	99.00	90.00	0.00	608.00	669.37	751019.00	6.39	616.43	606.00
30	4	6	10215.00	35905.00	148.05	0	Spot (Block30, Row6, Column4)	763.30	764.00	123.06	0.00	0.16	458.00	459.63	458.00	70.83	0.00	0.15	96.00	94.00	0.00	306.00	305.30	457218.00	4.29	583.25	586.00
30	5	6	10513.00	35907.00	139.10	0	Spot (Block30, Row6, Column5)	3327.37	3095.00	1467.61	0.03	0.44	463.00	461.60	463.00	73.92	0.00	0.16	100.00	100.00	0.00	2632.00	2864.37	1740216.00	38.77	1145.35	1002.50
30	6	6	10821.00	35927.00	246.60	0	Spot (Block30, Row6, Column6)	543.84	510.00	98.35	0.03	0.18	473.00	466.75	473.00	82.44	0.01	0.18	41.00	13.00	0.00	37.00	70.84	961512.00	0.94	481.23	483.00
30	7	6	11116.00	35907.00	151.70	0	Spot (Block30, Row6, Column7)	1005.93	873.50	374.68	0.06	0.37	472.00	466.23	472.00	82.48	0.01	0.18	97.00	90.00	0.00	401.50	533.93	631726.00	6.54	573.62	587.00
30	8	6	11420.00	35920.00	147.15	0	Spot (Block30, Row6, Column8)	1082.30	978.00	349.98	0.04	0.32	484.00	475.25	484.00	72.49	0.01	0.15	99.00	97.00	0.00	494.00	598.30	637475.00	8.37	644.16	618.50
30	1	7	9310.00	36199.00	159.50	0	Spot (Block30, Row7, Column1)	3366.05	2923.50	1598.27	0.06	0.47	442.00	480.48	442.00	128.69	0.04	0.27	100.00	100.00	0.00	2481.50	2924.05	2356234.00	22.42	1012.49	1018.00
30	2	7	9606.00	36192.00	231.85	0	Spot (Block30, Row7, Column2)	526.60	507.00	78.75	0.02	0.15	432.00	464.43	432.00	101.18	0.03	0.22	36.00	5.00	0.00	75.00	94.60	813072.00	0.61	470.19	478.00
30	3	7	9900.00	36192.00	206.40	0	Spot (Block30, Row7, Column3)	553.83	527.00	93.42	0.02	0.17	420.00	448.69	420.00	71.74	0.03	0.16	71.00	46.00	0.00	107.00	133.83	673456.00	1.47	484.14	484.00
30	4	7	10219.00	36192.00	166.15	0	Spot (Block30, Row7, Column4)	577.29	565.00	99.82	0.01	0.17	423.00	449.82	423.00	67.38	0.03	0.15	81.00	50.00	0.00	142.00	154.29	441046.00	1.89	497.20	485.50
30	5	7	10507.00	36211.00	206.60	0	Spot (Block30, Row7, Column5)	609.85	590.00	104.97	0.01	0.17	458.00	460.65	458.00	80.47	0.00	0.17	72.00	30.00	0.00	132.00	151.85	739749.00	1.85	501.38	496.00
30	6	7	10808.00	36214.00	211.85	0	Spot (Block30, Row7, Column6)	1988.66	1892.50	764.95	0.02	0.38	486.00	501.53	486.00	136.81	0.01	0.27	100.00	99.00	0.00	1406.50	1502.66	2545479.00	10.87	937.40	868.00
30	7	7	11098.00	36212.00	154.55	0	Spot (Block30, Row7, Column7)	973.14	954.00	287.13	0.01	0.30	479.00	472.00	479.00	88.67	0.01	0.19	98.00	88.00	0.00	475.00	494.14	638382.00	5.65	595.89	597.00
30	8	7	11416.00	36219.00	199.50	0	Spot (Block30, Row7, Column8)	1374.42	1301.00	394.77	0.02	0.29	488.00	483.21	488.00	75.74	0.00	0.16	100.00	100.00	0.00	813.00	886.42	1544844.00	11.77	737.50	729.50
30	1	8	9304.00	36509.00	151.85	0	Spot (Block30, Row8, Column1)	1173.09	1115.50	440.31	0.02	0.38	417.00	453.30	417.00	87.97	0.04	0.19	100.00	98.00	0.00	698.50	756.09	743741.00	8.18	589.58	579.00
30	2	8	9609.00	36491.00	251.95	0	Spot (Block30, Row8, Column2)	529.56	505.00	107.69	0.02	0.20	461.00	464.97	461.00	153.85	0.00	0.33	16.00	2.00	0.00	44.00	68.56	973865.00	0.42	470.02	483.00
30	3	8	9896.00	36506.00	164.95	0	Spot (Block30, Row8, Column3)	785.93	737.00	220.66	0.03	0.28	466.00	460.77	466.00	77.32	0.00	0.17	89.00	70.00	0.00	271.00	319.93	594952.00	4.21	536.77	515.00
30	4	8	10211.00	36504.00	145.60	0	Spot (Block30, Row8, Column4)	2853.88	2697.00	1130.62	0.02	0.40	425.00	454.12	425.00	74.15	0.03	0.16	100.00	100.00	0.00	2272.00	2428.88	1643832.00	32.36	995.50	932.50
30	5	8	10509.00	36511.00	173.50	0	Spot (Block30, Row8, Column5)	567.06	581.00	87.28	0.01	0.15	473.00	476.97	473.00	125.86	0.00	0.26	36.00	4.00	0.00	108.00	94.06	476894.00	0.72	516.38	496.50
30	6	8	10813.00	36509.00	206.85	0	Spot (Block30, Row8, Column6)	6043.45	4035.00	4409.92	0.18	0.73	491.00	526.14	491.00	165.05	0.03	0.31	100.00	100.00	0.00	3544.00	5552.45	7354880.00	33.43	1810.37	1767.50
30	7	8	11112.00	36512.00	153.95	0	Spot (Block30, Row8, Column7)	804.97	786.00	182.20	0.01	0.23	489.00	499.18	489.00	123.29	0.01	0.25	85.00	57.00	0.00	297.00	315.97	521621.00	2.48	563.74	578.50
30	8	8	11399.00	36519.00	146.35	0	Spot (Block30, Row8, Column8)	864.88	840.50	197.29	0.01	0.23	492.00	496.66	492.00	82.22	0.00	0.17	99.00	85.00	0.00	348.50	372.88	505088.00	4.48	619.60	605.50
31	1	1	13827.00	34421.00	152.15	0	Spot (Block31, Row1, Column1)	33888.36	30376.00	18956.83	0.05	0.56	687.00	712.48	687.00	174.97	0.02	0.25	100.00	100.00	9.15	29689.00	33201.36	21485276.00	189.60	6975.74	5866.50
31	2	1	14115.00	34431.00	148.80	0	Spot (Block31, Row1, Column2)	1841.60	1685.50	650.63	0.04	0.35	686.00	696.19	686.00	148.65	0.01	0.21	99.00	96.00	0.00	999.50	1155.60	1112329.00	7.71	988.18	980.50
31	3	1	14423.00	34428.00	194.30	0	Spot (Block31, Row1, Column3)	936.19	908.00	214.73	0.01	0.23	679.00	677.82	679.00	127.41	0.00	0.19	69.00	45.00	0.00	229.00	257.19	1000787.00	2.03	774.57	779.50
31	4	1	14718.00	34432.00	150.35	0	Spot (Block31, Row1, Column4)	1584.86	1509.50	496.45	0.02	0.31	679.00	675.12	679.00	120.31	0.00	0.18	100.00	95.00	0.00	830.50	905.86	985781.00	7.56	931.52	930.00
31	5	1	15028.00	34435.00	169.95	0	Spot (Block31, Row1, Column5)	1060.66	989.00	280.79	0.03	0.26	681.00	684.84	681.00	122.14	0.00	0.18	82.00	60.00	0.00	308.00	379.66	853830.00	3.08	774.25	786.00
31	6	1	15313.00	34432.00	157.75	0	Spot (Block31, Row1, Column6)	1507.64	1339.00	494.21	0.05	0.33	682.00	690.69	682.00	122.06	0.01	0.18	98.00	94.00	0.00	657.00	825.64	1038767.00	6.69	926.07	859.00
31	7	1	15618.00	34433.00	153.35	0	Spot (Block31, Row1, Column7)	1912.60	1861.00	683.40	0.01	0.36	685.00	704.48	685.00	261.68	0.01	0.37	97.00	81.00	0.00	1176.00	1227.60	1229802.00	4.62	946.06	921.50
31	8	1	15908.00	34442.00	151.95	0	Spot (Block31, Row1, Column8)	59601.07	65535.00	10644.50	0.04	0.18	693.00	745.30	693.00	342.62	0.03	0.46	100.00	100.00	67.41	64842.00	58908.07	37668196.00	171.78	14318.66	10419.00
31	1	2	13813.00	34729.00	214.90	0	Spot (Block31, Row2, Column1)	786.00	790.00	140.31	0.00	0.18	684.00	698.37	684.00	151.03	0.01	0.22	30.00	8.00	0.00	106.00	102.00	1039092.00	0.58	747.30	710.00
31	2	2	14121.00	34730.00	147.85	0	Spot (Block31, Row2, Column2)	1129.56	1132.00	228.36	0.00	0.20	677.00	677.79	677.00	124.99	0.00	0.18	93.00	76.00	0.00	455.00	452.56	673217.00	3.61	846.03	841.00
31	3	2	14421.00	34731.00	201.95	0	Spot (Block31, Row2, Column3)	848.47	807.00	147.43	0.02	0.17	620.00	662.71	620.00	125.45	0.03	0.19	74.00	43.00	0.00	187.00	228.47	979133.00	1.48	712.61	687.00
31	4	2	14731.00	34721.00	189.15	0	Spot (Block31, Row2, Column4)	1131.80	949.00	1066.80	0.08	0.94	667.00	664.38	667.00	117.04	0.00	0.18	81.00	55.00	0.00	282.00	464.80	1144254.00	3.99	797.32	794.00
31	5	2	15025.00	34728.00	188.65	0	Spot (Block31, Row2, Column5)	2334.93	2280.50	676.09	0.01	0.29	679.00	680.50	679.00	119.03	0.00	0.17	100.00	100.00	0.00	1601.50	1655.93	2339596.00	13.90	1132.86	1087.50
31	6	2	15312.00	34723.00	208.95	0	Spot (Block31, Row2, Column6)	912.23	876.00	192.55	0.02	0.21	685.00	691.14	685.00	129.27	0.00	0.19	64.00	38.00	0.00	191.00	227.23	1138461.00	1.71	749.33	699.00
31	7	2	15626.00	34734.00	192.45	0	Spot (Block31, Row2, Column7)	914.04	886.00	217.61	0.01	0.24	680.00	674.34	680.00	115.25	0.00	0.17	59.00	42.00	0.00	206.00	234.04	959742.00	2.08	747.34	692.50
31	8	2	15927.00	34753.00	204.25	0	Spot (Block31, Row2, Column8)	785.94	775.50	149.61	0.01	0.19	685.00	701.42	685.00	229.82	0.01	0.33	21.00	0.00	0.00	90.50	100.94	930555.00	0.37	739.69	705.00
31	1	3	13825.00	35024.00	158.15	0	Spot (Block31, Row3, Column1)	1403.09	1291.00	417.77	0.04	0.30	682.00	686.28	682.00	124.37	0.00	0.18	98.00	92.00	0.00	609.00	721.09	961116.00	5.76	890.17	846.50
31	2	3	14129.00	35026.00	162.25	0	Spot (Block31, Row3, Column2)	1011.82	986.00	186.58	0.01	0.18	680.00	683.55	680.00	123.04	0.00	0.18	85.00	62.00	0.00	306.00	331.82	736608.00	2.67	790.90	781.50
31	3	3	14410.00	35023.00	147.50	0	Spot (Block31, Row3, Column3)	3383.82	3152.50	1247.08	0.03	0.37	669.00	672.27	669.00	124.31	0.00	0.18	100.00	100.00	0.00	2483.50	2714.82	2009991.00	21.81	1300.45	1217.00
31	4	3	14723.00	35031.00	153.60	0	Spot (Block31, Row3, Column4)	2066.22	1956.00	798.58	0.02	0.39	682.00	677.47	682.00	125.04	0.00	0.18	100.00	99.00	0.00	1274.00	1384.22	1343043.00	11.11	959.09	942.00
31	5	3	15025.00	35030.00	146.30	0	Spot (Block31, Row3, Column5)	2421.37	2218.00	924.77	0.04	0.38	690.00	701.07	690.00	135.13	0.01	0.19	99.00	99.00	0.00	1528.00	1731.37	1416499.00	12.73	1142.40	1112.00
31	6	3	15320.00	35032.00	196.35	0	Spot (Block31, Row3, Column6)	2913.88	2428.50	1444.44	0.08	0.50	690.00	705.77	690.00	139.27	0.01	0.20	100.00	100.00	0.00	1738.50	2223.88	3181952.00	15.85	1396.13	1309.00
31	7	3	15627.00	35039.00	146.05	0	Spot (Block31, Row3, Column7)	1139.66	1129.00	233.12	0.00	0.20	684.00	680.62	684.00	134.67	0.00	0.20	88.00	80.00	0.00	445.00	455.66	664423.00	3.41	828.49	790.00
31	8	3	15920.00	35047.00	156.75	0	Spot (Block31, Row3, Column8)	2782.77	2461.00	1270.66	0.05	0.46	681.00	679.96	681.00	131.72	0.00	0.19	99.00	97.00	0.00	1780.00	2101.77	1892282.00	15.96	1245.87	1099.50
31	1	4	13818.00	35324.00	152.05	0	Spot (Block31, Row4, Column1)	1843.17	1636.00	676.02	0.05	0.37	684.00	699.06	684.00	129.58	0.01	0.19	100.00	99.00	0.00	952.00	1159.17	1172255.00	8.83	995.33	966.00
31	2	4	14123.00	35330.00	178.75	0	Spot (Block31, Row4, Column2)	1115.20	1064.00	260.87	0.02	0.23	686.00	693.11	686.00	125.27	0.00	0.18	89.00	71.00	0.00	378.00	429.20	995876.00	3.37	862.68	850.50
31	3	4	14424.00	35327.00	146.35	0	Spot (Block31, Row4, Column3)	7243.07	6685.00	3608.27	0.03	0.50	685.00	688.84	685.00	125.57	0.00	0.18	100.00	100.00	0.00	6000.00	6558.07	4237198.00	52.19	2029.58	1626.50
31	4	4	14709.00	35331.00	221.65	0	Spot (Block31, Row4, Column4)	816.75	798.00	140.78	0.01	0.17	685.00	679.66	685.00	119.94	0.00	0.18	46.00	18.00	0.00	113.00	131.75	1149978.00	1.14	709.99	693.00
31	5	4	15006.00	35335.00	158.05	0	Spot (Block31, Row4, Column5)	1525.34	1425.50	564.55	0.03	0.37	683.00	683.82	683.00	124.44	0.00	0.18	97.00	93.00	0.00	742.50	842.34	1049435.00	6.76	891.55	901.00
31	6	4	15324.00	35331.00	190.05	0	Spot (Block31, Row4, Column6)	3226.68	3205.00	912.08	0.00	0.28	679.00	677.03	679.00	126.37	0.00	0.19	100.00	100.00	0.00	2526.00	2547.68	3281538.00	20.18	1333.99	1290.00
31	7	4	15611.00	35336.00	196.00	0	Spot (Block31, Row4, Column7)	962.22	926.00	244.73	0.02	0.25	681.00	696.42	681.00	212.09	0.01	0.30	58.00	22.00	0.00	245.00	281.22	1044970.00	1.25	757.17	702.00
31	8	4	15917.00	35365.00	214.90	0	Spot (Block31, Row4, Column8)	842.34	803.00	171.12	0.02	0.20	689.00	706.75	689.00	128.11	0.01	0.18	46.00	22.00	0.00	114.00	153.34	1106831.00	1.06	749.01	707.50
31	1	5	13825.00	35626.00	146.75	0	Spot (Block31, Row5, Column1)	2476.01	2489.00	1043.52	0.00	0.42	686.00	690.07	686.00	128.49	0.00	0.19	100.00	100.00	0.00	1803.00	1790.01	1453418.00	13.90	1075.94	1049.00
31	2	5	14113.00	35625.00	150.65	0	Spot (Block31, Row5, Column2)	3042.71	2921.00	1163.03	0.02	0.38	692.00	706.30	692.00	153.62	0.01	0.22	100.00	100.00	0.00	2229.00	2350.71	1877354.00	15.21	1280.89	1226.00
31	3	5	14419.00	35632.00	155.80	0	Spot (Block31, Row5, Column3)	2296.56	2167.00	932.70	0.03	0.41	687.00	690.09	687.00	125.58	0.00	0.18	100.00	100.00	0.00	1480.00	1609.56	1536402.00	12.79	1046.02	1014.00
31	4	5	14720.00	35627.00	162.25	0	Spot (Block31, Row5, Column4)	1220.61	1144.50	324.13	0.03	0.27	624.00	664.32	624.00	122.11	0.03	0.18	97.00	89.00	0.00	520.50	596.61	888602.00	4.56	811.08	806.00
31	5	5	15024.00	35629.00	141.35	0	Spot (Block31, Row5, Column5)	10440.40	9482.00	5057.95	0.04	0.48	665.00	672.38	665.00	128.32	0.00	0.19	100.00	100.00	0.00	8817.00	9775.40	5648254.00	76.12	2910.84	2478.00
31	6	5	15317.00	35631.00	168.65	0	Spot (Block31, Row5, Column6)	978.68	938.50	207.24	0.02	0.21	674.00	694.12	674.00	213.49	0.01	0.31	60.00	23.00	0.00	264.50	304.68	780985.00	1.33	770.59	729.00
31	7	5	15623.00	35639.00	189.00	0	Spot (Block31, Row5, Column7)	12199.18	10254.00	7122.36	0.08	0.58	693.00	750.91	693.00	265.73	0.03	0.35	100.00	100.00	0.00	9561.00	11506.18	12235775.00	43.08	3187.24	3145.00
31	8	5	15919.00	35638.00	149.20	0	Spot (Block31, Row5, Column8)	1360.78	1311.00	330.60	0.02	0.24	700.00	749.34	700.00	191.70	0.03	0.26	95.00	76.00	0.00	611.00	660.78	827352.00	3.19	896.53	900.00
31	1	6	13815.00	35927.00	200.55	0	Spot (Block31, Row6, Column1)	2413.91	1997.00	1132.56	0.08	0.47	687.00	701.92	687.00	157.73	0.01	0.22	100.00	98.00	0.00	1310.00	1726.91	2756690.00	10.85	1195.89	1174.00
31	2	6	14118.00	35926.00	208.70	0	Spot (Block31, Row6, Column2)	5860.95	5236.00	2784.05	0.05	0.48	690.00	710.93	690.00	182.93	0.01	0.26	100.00	100.00	0.00	4546.00	5170.95	7285165.00	28.15	2086.50	2109.00
31	3	6	14408.00	35927.00	154.00	0	Spot (Block31, Row6, Column3)	2223.44	1930.00	1032.45	0.06	0.46	679.00	679.26	679.00	147.59	0.00	0.22	100.00	95.00	0.00	1251.00	1544.44	1445235.00	10.46	980.14	1004.00
31	4	6	14716.00	35922.00	156.45	0	Spot (Block31, Row6, Column4)	1161.58	1104.00	264.75	0.02	0.23	602.00	645.63	602.00	115.09	0.03	0.18	99.00	93.00	0.00	502.00	559.58	778256.00	4.48	832.94	837.00
31	5	6	15016.00	35932.00	139.25	0	Spot (Block31, Row6, Column5)	7139.51	6771.00	3175.03	0.02	0.44	608.00	654.27	608.00	123.38	0.03	0.19	100.00	100.00	0.00	6163.00	6531.51	3755381.00	52.56	2357.11	1954.50
31	6	6	15333.00	35930.00	190.05	0	Spot (Block31, Row6, Column6)	814.68	794.00	165.33	0.01	0.20	624.00	673.96	624.00	158.99	0.03	0.24	55.00	22.00	0.00	170.00	190.68	828530.00	0.89	716.59	688.00
31	7	6	15621.00	35936.00	157.80	0	Spot (Block31, Row6, Column7)	1464.94	1385.00	407.59	0.02	0.28	686.00	709.60	686.00	192.95	0.01	0.27	95.00	82.00	0.00	699.00	778.94	1009347.00	3.91	888.43	863.00
31	8	6	15926.00	35938.00	149.15	0	Spot (Block31, Row6, Column8)	1429.89	1420.50	334.26	0.00	0.23	699.00	738.44	699.00	139.83	0.02	0.19	99.00	91.00	0.00	721.50	730.89	875092.00	4.95	937.03	942.00
31	1	7	13817.00	36225.00	165.90	0	Spot (Block31, Row7, Column1)	1278.65	1232.00	317.70	0.02	0.25	656.00	666.86	656.00	130.46	0.01	0.20	99.00	90.00	0.00	576.00	622.65	971775.00	4.69	853.67	832.50
31	2	7	14116.00	36222.00	198.40	0	Spot (Block31, Row7, Column2)	757.79	707.00	136.37	0.03	0.18	600.00	654.58	600.00	149.79	0.04	0.23	45.00	16.00	0.00	107.00	157.79	847204.00	0.69	702.89	691.00
31	3	7	14406.00	36216.00	211.10	0	Spot (Block31, Row7, Column3)	748.26	714.00	147.52	0.02	0.20	597.00	638.29	597.00	114.46	0.03	0.18	50.00	25.00	0.00	117.00	151.26	948793.00	0.96	666.84	671.00
31	4	7	14715.00	36231.00	204.30	0	Spot (Block31, Row7, Column4)	740.06	704.00	115.58	0.02	0.16	597.00	636.09	597.00	115.37	0.03	0.18	45.00	19.00	0.00	107.00	143.06	877711.00	0.90	674.47	684.50
31	5	7	15024.00	36238.00	228.30	0	Spot (Block31, Row7, Column5)	889.60	865.00	193.44	0.01	0.22	606.00	663.97	606.00	164.17	0.04	0.25	72.00	31.00	0.00	259.00	283.60	1332623.00	1.37	717.02	707.00
31	6	7	15312.00	36232.00	196.90	0	Spot (Block31, Row7, Column6)	7348.62	7101.00	3385.75	0.01	0.46	691.00	727.25	691.00	213.13	0.02	0.29	100.00	100.00	0.00	6410.00	6657.62	8098176.00	31.07	2261.35	2209.50
31	7	7	15599.00	36235.00	161.05	0	Spot (Block31, Row7, Column7)	1272.39	1178.00	355.42	0.03	0.28	689.00	715.26	689.00	173.41	0.02	0.24	89.00	70.00	0.00	489.00	583.39	911029.00	3.21	821.06	800.00
31	8	7	15920.00	36241.00	190.10	0	Spot (Block31, Row7, Column8)	5201.75	5160.50	1246.31	0.00	0.24	697.00	735.09	697.00	141.87	0.02	0.19	100.00	100.00	0.00	4463.50	4504.75	5295385.00	31.48	1956.86	1735.00
31	1	8	13806.00	36541.00	145.95	0	Spot (Block31, Row8, Column1)	1721.50	1466.50	1107.67	0.07	0.64	675.00	678.79	675.00	131.70	0.00	0.19	98.00	92.00	0.00	791.50	1046.50	1001915.00	7.92	945.21	907.50
31	2	8	14122.00	36525.00	211.60	0	Spot (Block31, Row8, Column2)	819.20	780.00	170.89	0.02	0.21	597.00	639.00	597.00	116.78	0.03	0.18	65.00	37.00	0.00	183.00	222.20	1046112.00	1.54	718.55	703.00
31	3	8	14401.00	36532.00	193.85	0	Spot (Block31, Row8, Column3)	878.91	846.00	200.97	0.02	0.23	596.00	637.09	596.00	114.28	0.03	0.18	76.00	52.00	0.00	250.00	282.91	930764.00	2.12	696.13	683.00
31	4	8	14718.00	36531.00	147.35	0	Spot (Block31, Row8, Column4)	7979.14	7330.00	4102.45	0.04	0.51	605.00	654.27	605.00	123.15	0.03	0.19	100.00	100.00	0.00	6725.00	7374.14	4723651.00	59.48	2121.86	1906.00
31	5	8	15000.00	36531.00	208.15	0	Spot (Block31, Row8, Column5)	801.62	782.00	159.46	0.01	0.20	676.00	679.97	676.00	147.15	0.00	0.22	35.00	14.00	0.00	106.00	125.62	986795.00	0.83	695.22	687.00
31	6	8	15316.00	36533.00	178.30	0	Spot (Block31, Row8, Column6)	4743.15	3827.00	2815.00	0.09	0.59	696.00	738.65	696.00	194.30	0.03	0.26	100.00	100.00	0.00	3131.00	4047.15	4230891.00	20.61	1504.07	1464.00
31	7	8	15616.00	36536.00	151.10	0	Spot (Block31, Row8, Column7)	1311.04	1239.00	352.21	0.02	0.27	691.00	719.12	691.00	145.59	0.02	0.20	96.00	84.00	0.00	548.00	620.04	818087.00	4.07	883.23	923.00
31	8	8	15901.00	36548.00	153.90	0	Spot (Block31, Row8, Column8)	1575.41	1490.00	461.45	0.02	0.29	691.00	732.56	691.00	145.61	0.03	0.20	99.00	97.00	0.00	799.00	884.41	1027168.00	5.79	1024.13	984.00
32	1	1	18325.00	34444.00	153.90	0	Spot (Block32, Row1, Column1)	37648.83	34714.00	18437.30	0.04	0.49	779.00	788.43	779.00	173.88	0.01	0.22	100.00	100.00	12.10	33935.00	36869.83	24584764.00	211.99	7040.54	5737.00
32	2	1	18616.00	34452.00	161.70	0	Spot (Block32, Row1, Column2)	1057.86	1035.00	200.77	0.01	0.19	784.00	789.68	784.00	146.96	0.00	0.19	66.00	46.00	0.00	251.00	273.86	766952.00	1.82	841.38	816.50
32	3	1	18909.00	34453.00	196.85	0	Spot (Block32, Row1, Column3)	951.56	918.00	126.38	0.02	0.13	789.00	785.63	789.00	121.46	0.00	0.15	52.00	24.00	0.00	129.00	162.56	1041953.00	1.37	852.33	819.00
32	4	1	19216.00	34450.00	181.85	0	Spot (Block32, Row1, Column4)	1048.72	1015.00	203.31	0.01	0.19	788.00	794.40	788.00	115.42	0.00	0.15	70.00	48.00	0.00	227.00	260.72	972167.00	2.20	891.89	890.00
32	5	1	19528.00	34450.00	158.60	0	Spot (Block32, Row1, Column5)	979.99	979.50	162.48	0.00	0.17	790.00	801.25	790.00	112.69	0.01	0.14	57.00	38.00	0.00	189.50	189.99	678150.00	1.59	877.29	876.00
32	6	1	19813.00	34452.00	203.60	0	Spot (Block32, Row1, Column6)	965.57	966.50	151.31	0.00	0.16	786.00	791.82	786.00	108.07	0.00	0.14	57.00	39.00	0.00	180.50	179.57	1131651.00	1.61	855.85	818.00
32	7	1	20117.00	34452.00	174.20	0	Spot (Block32, Row1, Column7)	1050.23	1001.00	205.65	0.02	0.20	784.00	806.58	784.00	242.84	0.01	0.30	44.00	15.00	0.00	217.00	266.23	884297.00	1.00	841.40	812.00
32	8	1	20406.00	34465.00	153.45	0	Spot (Block32, Row1, Column8)	59254.27	65535.00	10683.70	0.04	0.18	796.00	860.34	796.00	304.07	0.03	0.35	100.00	100.00	65.68	64739.00	58458.27	38160080.00	192.04	13423.95	10559.50
32	1	2	18295.00	34766.00	174.25	0	Spot (Block32, Row2, Column1)	852.68	799.00	153.97	0.03	0.18	722.00	768.84	722.00	143.74	0.03	0.19	44.00	20.00	0.00	77.00	130.68	723926.00	0.58	798.97	793.00
32	2	2	18624.00	34786.00	91.35	0	Spot (Block32, Row2, Column2)	960.17	900.00	189.42	0.03	0.20	779.00	778.96	779.00	127.19	0.00	0.16	47.00	33.00	0.00	121.00	181.17	196835.00	1.42	884.74	788.00
32	3	2	18930.00	34753.00	190.40	0	Spot (Block32, Row2, Column3)	953.07	908.00	164.94	0.02	0.17	784.00	782.32	784.00	115.95	0.00	0.15	53.00	34.00	0.00	124.00	169.07	974036.00	1.47	845.57	799.00
32	4	2	19232.00	34755.00	175.50	0	Spot (Block32, Row2, Column4)	966.76	986.50	137.62	0.01	0.14	785.00	786.43	785.00	117.41	0.00	0.15	59.00	30.00	0.00	201.50	181.76	825610.00	1.54	878.98	887.00
32	5	2	19527.00	34750.00	206.95	0	Spot (Block32, Row2, Column5)	1652.19	1597.00	335.96	0.01	0.20	788.50	796.28	788.50	113.95	0.00	0.14	99.00	99.00	0.00	808.50	863.69	2015677.00	7.51	1095.63	1090.50
32	6	2	19809.00	34756.00	195.55	0	Spot (Block32, Row2, Column6)	983.29	985.00	169.07	0.00	0.17	791.00	803.90	791.00	135.18	0.01	0.17	54.00	32.00	0.00	194.00	192.29	1061958.00	1.33	846.63	864.50
32	7	2	20113.00	34755.00	197.75	0	Spot (Block32, Row2, Column7)	935.33	898.00	130.80	0.02	0.14	785.00	781.98	785.00	110.56	0.00	0.14	52.00	31.00	0.00	113.00	150.33	1035405.00	1.39	844.57	874.50
32	8	2	20426.00	34748.00	202.15	0	Spot (Block32, Row2, Column8)	916.68	902.00	127.93	0.01	0.14	792.00	830.91	792.00	220.23	0.02	0.27	21.00	1.00	0.00	110.00	124.68	1060597.00	0.39	883.47	886.00
32	1	3	18324.00	35047.00	165.15	0	Spot (Block32, Row3, Column1)	1124.28	1100.00	204.07	0.01	0.18	704.00	747.90	704.00	115.67	0.03	0.15	94.00	82.00	0.00	396.00	420.28	852202.00	3.25	857.10	823.00
32	2	3	18622.00	35062.00	196.85	0	Spot (Block32, Row3, Column2)	923.41	898.50	155.90	0.01	0.17	759.00	762.31	759.00	116.04	0.00	0.15	60.00	36.00	0.00	139.50	164.41	1021292.00	1.39	831.82	800.50
32	3	3	18912.00	35050.00	177.40	0	Spot (Block32, Row3, Column3)	1192.87	1103.00	280.33	0.03	0.24	779.00	774.34	779.00	113.00	0.00	0.15	87.00	64.00	0.00	324.00	413.87	1050915.00	3.70	908.50	885.00
32	4	3	19217.00	35051.00	194.70	0	Spot (Block32, Row3, Column4)	988.21	996.50	152.81	0.00	0.15	782.00	776.44	782.00	116.04	0.00	0.15	68.00	38.00	0.00	214.50	206.21	1057384.00	1.82	848.82	873.50
32	5	3	19522.00	35061.00	154.60	0	Spot (Block32, Row3, Column5)	1150.31	1111.00	227.32	0.02	0.20	788.00	796.98	788.00	131.17	0.00	0.16	88.00	64.00	0.00	323.00	362.31	754601.00	2.69	900.76	906.00
32	6	3	19826.00	35056.00	181.80	0	Spot (Block32, Row3, Column6)	3939.86	3414.00	1902.18	0.06	0.48	795.00	827.58	795.00	154.24	0.02	0.19	100.00	100.00	0.00	2619.00	3144.86	3656193.00	20.18	1562.88	1558.00
32	7	3	20125.00	35070.00	189.35	0	Spot (Block32, Row3, Column7)	934.17	902.00	121.75	0.02	0.13	793.00	809.89	793.00	133.75	0.01	0.17	44.00	14.00	0.00	109.00	141.17	941642.00	0.93	869.90	879.00
32	8	3	20424.00	35063.00	168.75	0	Spot (Block32, Row3, Column8)	1376.76	1373.00	297.72	0.00	0.22	790.00	795.00	790.00	102.64	0.00	0.13	100.00	96.00	0.00	583.00	586.76	1086260.00	5.67	988.93	967.50
32	1	4	18311.00	35355.00	154.25	0	Spot (Block32, Row4, Column1)	1000.76	988.00	157.92	0.01	0.16	707.00	749.10	707.00	131.24	0.03	0.18	87.00	57.00	0.00	281.00	293.76	657497.00	1.92	852.98	827.00
32	2	4	18625.00	35355.00	194.50	0	Spot (Block32, Row4, Column2)	1085.25	1056.00	227.28	0.01	0.21	763.00	762.79	763.00	119.36	0.00	0.16	83.00	55.00	0.00	293.00	322.25	1169899.00	2.70	864.10	855.00
32	3	4	18914.00	35345.00	157.80	0	Spot (Block32, Row4, Column3)	1731.42	1544.00	926.37	0.05	0.54	780.00	778.45	780.00	115.76	0.00	0.15	96.00	94.00	0.00	764.00	951.42	1182560.00	8.23	1045.20	1037.00
32	4	4	19205.00	35358.00	201.85	0	Spot (Block32, Row4, Column4)	909.13	896.00	136.68	0.01	0.15	781.00	778.69	781.00	115.83	0.00	0.15	49.00	24.00	0.00	115.00	128.13	1053683.00	1.13	814.83	793.50
32	5	4	19506.00	35355.00	193.45	0	Spot (Block32, Row4, Column5)	1038.55	985.00	460.71	0.02	0.44	787.00	791.17	787.00	119.20	0.00	0.15	64.00	33.00	0.00	198.00	251.55	1102936.00	2.08	871.15	876.50
32	6	4	19824.00	35357.00	205.80	0	Spot (Block32, Row4, Column6)	1727.89	1687.00	337.82	0.01	0.20	790.00	816.55	790.00	133.11	0.01	0.16	100.00	98.00	0.00	897.00	937.89	2076926.00	6.85	1104.82	1104.00
32	7	4	20110.00	35356.00	196.20	0	Spot (Block32, Row4, Column7)	1003.70	982.50	162.41	0.01	0.16	789.00	804.34	789.00	109.58	0.01	0.14	65.00	41.00	0.00	193.50	214.70	1094031.00	1.82	867.12	880.00
32	8	4	20418.00	35366.00	236.00	0	Spot (Block32, Row4, Column8)	899.85	891.00	125.43	0.00	0.14	792.00	803.14	792.00	101.42	0.01	0.13	48.00	26.00	0.00	99.00	107.85	1442463.00	0.95	837.84	801.00
32	1	5	18328.00	35648.00	146.60	0	Spot (Block32, Row5, Column1)	1167.07	1173.00	192.32	0.00	0.16	713.50	758.77	713.50	139.36	0.03	0.18	97.00	74.00	0.00	459.50	453.57	680401.00	2.93	897.01	889.00
32	2	5	18621.00	35651.00	165.85	0	Spot (Block32, Row5, Column2)	1438.38	1412.00	334.16	0.01	0.23	774.00	771.33	774.00	134.08	0.00	0.17	98.00	86.00	0.00	638.00	664.38	1093167.00	4.97	967.83	958.00
32	3	5	18919.00	35650.00	177.10	0	Spot (Block32, Row5, Column3)	1590.41	1506.00	477.52	0.02	0.30	782.00	780.98	782.00	117.88	0.00	0.15	96.00	92.00	0.00	724.00	808.41	1396383.00	6.87	976.33	946.50
32	4	5	19215.00	35651.00	188.35	0	Spot (Block32, Row5, Column4)	1001.41	975.00	170.34	0.01	0.17	784.00	788.19	784.00	117.91	0.00	0.15	65.00	33.00	0.00	191.00	217.41	1001411.00	1.81	857.64	875.00
[truncated: 402,795 more chars]
