# Supplementary material for: An antigen microarray protocol for COVID-19 serological analysis
Source: STAR Protoc. 2021 Aug 26;2(3):100815. doi: 10.1016/j.xpro.2021.100815 (PMC8387221; doi:10.1016/j.xpro.2021.100815)
Supplement: Data S8. Slide_quantifications, related to step quantification and statistical analysis 2.e [file mmc8.zip › RPPA0135_12860-V2 A01-D12_IgA_785/Joseph_2021-05-03_11h51m35_785nmGain025.txt]

ATF	1.0
30	28
"Checksum_ImageFile=d11ab158d15249d6345cac5d8312d845"
"Checksum_ResultFile=b8ee6381d180f11891f164d4d6680fb2"
"Type=Mapix Results 2"
"DateTime=2021/05/03 11:51:47"
"ConfigFile="
"GalFile=L:\RPPA Service\Platform_Projects\2021-02-09_JPL_CoV-Array-7\64 pad grid.gal"
"PixelSize=5"
"Wavelengths=785"
"ImageFiles=L:\RPPA Service\Platform_Projects\2021-03-24_JPL_CoV-Array-9\RPPA0135_12860-V2 A01-D12_IgA_785\Joseph_2021-05-03_11h51m35_785nmGain025.tif"
"GrinddingParameters=Find mode = Grid + Blocks + Spots | Max. diameter (% Dth) = 200.0 | Min. diameter (% Dth) = 50.0 | Max position offset (% pitch) = 30"
"QuantificationParameter=S/B border width (pixels) = 2.0 | Background diameter (pitch) = 2.0"
"JpegImage=L:\RPPA Service\Platform_Projects\2021-03-24_JPL_CoV-Array-9\RPPA0135_12860-V2 A01-D12_IgA_785\Joseph_2021-05-03_11h51m35_785nmGain025.jpg"
"FeatureType=Circular"
"Barcode="
"BackgroundSubtraction=LocalFeature"
"Normalization=None"
"ImageOrigin=3680, 2560"
"ImageSize=17760.0, 71040.0"
"JpegOrigin=4775, 2675"
"JpegBrightness=39"
"JpegContrast=13"
"JpegBalance=0"
"Creator=Mapix 9.0.0"
"Scanner=ir710IVD IR0H8_IVD 717045"
"Temperature=30.1"
"Comment="
"Velocity=35 l/s"
"LaserPower=20.0"
"PMTGain=25"
"BatchFilename=L:\RPPA Service\InnooScan\Batch methods\CoV_Array image_processing.mbt"
"Block"	"Column"	"Row"	"X"	"Y"	"Dia."	"Flags"	"ID"	"F785 Mean"	"F785 Median"	"F785 SD"	"F785 |log Mean/Median|"	"F785 CV"	"B785"	"B785 Mean"	"B785 Median"	"B785 SD"	"B785 |log Mean/Median|"	"B785 CV"	"% > B785+1SD"	"% > B785+2SD"	"F785 % Sat."	"F785 Median - B785"	"F785 Mean - B785"	"F785 Total Intensity"	"SNR 785"	"ExcludedMean 785"	"ExcludedMedian 785"
1	1	1	4990.00	2873.00	150.65	0	Spot (Block1, Row1, Column1)	36430.02	33810.00	18082.38	0.03	0.50	573.00	582.72	573.00	151.10	0.01	0.26	100.00	100.00	10.16	33237.00	35857.02	22586672.00	237.25	7758.17	5421.00
1	2	1	5287.00	2878.00	144.65	0	Spot (Block1, Row1, Column2)	1863.98	1836.00	598.42	0.01	0.32	589.00	594.03	589.00	104.96	0.00	0.18	100.00	100.00	0.00	1247.00	1274.98	1055015.00	12.10	916.42	850.00
1	3	1	5592.00	2881.00	151.75	0	Spot (Block1, Row1, Column3)	1236.39	1193.50	370.15	0.02	0.30	596.00	612.36	596.00	95.01	0.01	0.16	99.00	91.00	0.00	597.50	640.39	778923.00	6.57	748.13	723.00
1	4	1	5885.00	2881.00	142.85	0	Spot (Block1, Row1, Column4)	1942.27	1918.00	578.38	0.01	0.30	605.00	638.99	605.00	99.89	0.02	0.16	100.00	100.00	0.00	1313.00	1337.27	1077962.00	13.05	1008.63	988.00
1	5	1	6193.00	2888.00	146.85	0	Spot (Block1, Row1, Column5)	1617.06	1563.00	546.53	0.01	0.34	654.00	662.54	654.00	111.00	0.01	0.17	100.00	94.00	0.00	909.00	963.06	945981.00	8.60	907.68	875.00
1	6	1	6490.00	2884.00	149.95	0	Spot (Block1, Row1, Column6)	2181.64	1986.00	824.24	0.04	0.38	671.00	666.11	671.00	112.00	0.00	0.17	99.00	99.00	0.00	1315.00	1510.64	1332982.00	13.53	1035.76	960.00
1	7	1	6793.00	2894.00	144.55	0	Spot (Block1, Row1, Column7)	7840.34	7743.00	3725.47	0.01	0.48	692.00	732.43	692.00	252.82	0.02	0.35	100.00	100.00	0.00	7051.00	7148.34	4476836.00	28.11	2223.59	1953.00
1	8	1	7078.00	2894.00	150.20	0	Spot (Block1, Row1, Column8)	61546.87	65535.00	8410.70	0.03	0.14	714.00	798.77	714.00	307.29	0.05	0.38	100.00	100.00	73.95	64821.00	60832.87	38036288.00	197.69	14611.20	11895.00
1	1	2	4994.00	3159.00	226.40	0	Spot (Block1, Row2, Column1)	606.68	595.00	69.45	0.01	0.11	525.00	558.07	525.00	116.83	0.03	0.21	24.00	3.00	0.00	70.00	81.68	894859.00	0.42	563.92	578.00
1	2	2	5285.00	3178.00	130.15	0	Spot (Block1, Row2, Column2)	1517.87	1490.00	357.92	0.01	0.24	528.00	553.20	528.00	68.25	0.02	0.12	100.00	100.00	0.00	962.00	989.87	690629.00	14.13	832.14	810.00
1	3	2	5596.00	3186.00	148.95	0	Spot (Block1, Row2, Column3)	705.98	689.00	111.63	0.01	0.16	581.00	574.46	581.00	78.84	0.00	0.14	63.00	31.00	0.00	108.00	124.98	429234.00	1.67	630.64	593.00
1	4	2	5896.00	3181.00	157.55	0	Spot (Block1, Row2, Column4)	1351.16	1325.50	254.84	0.01	0.19	597.00	620.67	597.00	102.57	0.02	0.17	100.00	99.00	0.00	728.50	754.16	924195.00	7.12	846.41	839.00
1	5	2	6192.00	3179.00	184.80	0	Spot (Block1, Row2, Column5)	4751.96	4622.00	1476.17	0.01	0.31	616.00	659.77	616.00	133.13	0.03	0.20	100.00	100.00	0.00	4006.00	4135.96	4561884.00	30.74	1767.96	1573.50
1	6	2	6487.00	3183.00	148.70	0	Spot (Block1, Row2, Column6)	1350.68	1283.00	340.00	0.02	0.25	682.00	706.75	682.00	193.44	0.02	0.27	94.00	77.00	0.00	601.00	668.68	818513.00	3.33	848.40	829.00
1	7	2	6787.00	3187.00	158.05	0	Spot (Block1, Row2, Column7)	918.87	891.00	189.92	0.01	0.21	683.00	702.25	683.00	133.33	0.01	0.19	60.00	39.00	0.00	208.00	235.87	633104.00	1.62	754.62	711.00
1	8	2	7089.00	3189.00	147.00	-50	Spot (Block1, Row2, Column8)	791.54	782.00	187.42	0.01	0.24	691.00	749.91	691.00	246.93	0.04	0.33	23.00	1.00	0.00	91.00	100.54	469386.00	0.17	743.55	717.00
1	1	3	4991.00	3472.00	142.20	0	Spot (Block1, Row3, Column1)	2883.01	2591.00	1869.45	0.05	0.65	512.00	537.55	512.00	62.88	0.02	0.12	100.00	100.00	0.00	2079.00	2371.01	1577006.00	37.30	1198.56	1060.50
1	2	3	5283.00	3482.00	172.40	0	Spot (Block1, Row3, Column2)	673.79	680.00	90.55	0.00	0.13	515.00	543.59	515.00	67.28	0.02	0.12	90.00	56.00	0.00	165.00	158.79	556552.00	1.94	583.36	589.00
1	3	3	5587.00	3480.00	147.00	-50	Spot (Block1, Row3, Column3)	3839.40	1257.00	8805.48	0.48	2.29	572.00	565.92	572.00	90.65	0.00	0.16	94.00	91.00	0.68	685.00	3267.40	2257570.00	36.11	981.73	714.50
1	4	3	5882.00	3482.00	147.65	0	Spot (Block1, Row3, Column4)	3386.83	3067.00	1790.01	0.04	0.53	588.00	585.64	588.00	87.96	0.00	0.15	100.00	100.00	0.00	2479.00	2798.83	2038874.00	31.84	1171.04	1071.00
1	5	3	6167.00	3493.00	118.15	0	Spot (Block1, Row3, Column5)	4007.44	1016.00	9191.96	0.60	2.29	595.00	623.75	595.00	168.34	0.02	0.27	80.00	57.00	0.27	421.00	3412.44	1486761.00	20.10	1012.63	1007.00
1	6	3	6489.00	3483.00	201.30	0	Spot (Block1, Row3, Column6)	9729.49	7849.00	5801.88	0.09	0.60	669.00	719.29	669.00	237.69	0.03	0.33	100.00	100.00	0.00	7180.00	9060.49	11179182.00	37.91	2868.99	2875.00
1	7	3	6797.00	3494.00	148.35	0	Spot (Block1, Row3, Column7)	1607.77	1554.00	588.11	0.01	0.37	612.00	669.68	612.00	175.60	0.04	0.26	99.00	81.00	0.00	942.00	995.77	964663.00	5.34	871.61	822.00
1	8	3	7092.00	3495.00	154.05	0	Spot (Block1, Row3, Column8)	2821.48	2729.00	965.96	0.01	0.34	672.00	672.30	672.00	121.23	0.00	0.18	100.00	100.00	0.00	2057.00	2149.48	1831141.00	17.73	1260.75	1136.00
1	1	4	4987.00	3775.00	146.50	0	Spot (Block1, Row4, Column1)	3140.78	2912.00	1620.35	0.03	0.52	508.00	533.80	508.00	67.65	0.02	0.13	100.00	100.00	0.00	2404.00	2632.78	1834214.00	38.54	1091.25	960.00
1	2	4	5283.00	3779.00	186.75	0	Spot (Block1, Row4, Column2)	733.30	705.00	124.42	0.02	0.17	513.00	543.32	513.00	89.34	0.02	0.16	86.00	61.00	0.00	192.00	220.30	721571.00	2.13	608.41	587.00
1	3	4	5588.00	3783.00	147.35	0	Spot (Block1, Row4, Column3)	17129.58	16189.00	10320.35	0.02	0.60	552.00	561.10	552.00	97.08	0.01	0.17	100.00	100.00	0.00	15637.00	16577.58	10123580.00	170.67	3894.68	2741.00
1	4	4	5886.00	3790.00	179.20	0	Spot (Block1, Row4, Column4)	689.43	685.00	116.07	0.00	0.17	582.00	570.21	582.00	84.37	0.01	0.15	58.00	28.00	0.00	103.00	107.43	619796.00	1.41	620.06	600.00
1	5	4	6167.00	3776.00	166.40	0	Spot (Block1, Row4, Column5)	989.10	794.50	758.28	0.10	0.77	585.00	586.89	585.00	99.64	0.00	0.17	78.00	53.00	0.00	209.50	404.10	759627.00	4.04	668.46	652.50
1	6	4	6493.00	3780.00	190.85	0	Spot (Block1, Row4, Column6)	4982.35	4974.00	1305.52	0.00	0.26	598.00	642.47	598.00	170.37	0.03	0.27	100.00	100.00	0.00	4376.00	4384.35	5116871.00	25.47	1676.94	1519.50
1	7	4	6779.00	3788.00	164.50	0	Spot (Block1, Row4, Column7)	1234.12	1124.00	396.54	0.04	0.32	596.00	618.21	596.00	115.58	0.02	0.19	99.00	90.00	0.00	528.00	638.12	926823.00	5.33	743.76	731.00
1	8	4	7085.00	3790.00	156.35	0	Spot (Block1, Row4, Column8)	911.19	869.00	180.41	0.02	0.20	603.00	634.17	603.00	100.41	0.02	0.16	90.00	64.00	0.00	266.00	308.19	612319.00	2.76	690.74	696.50
1	1	5	4991.00	4075.00	141.45	0	Spot (Block1, Row5, Column1)	3750.96	3273.00	1602.12	0.06	0.43	511.00	555.51	511.00	135.38	0.04	0.24	100.00	100.00	0.00	2762.00	3239.96	2029269.00	23.60	1370.27	1139.00
1	2	5	5285.00	4074.00	155.45	0	Spot (Block1, Row5, Column2)	2550.24	2446.00	881.42	0.02	0.35	513.00	540.85	513.00	76.13	0.02	0.14	100.00	100.00	0.00	1933.00	2037.24	1701011.00	26.40	968.62	900.00
1	3	5	5589.00	4080.00	164.20	0	Spot (Block1, Row5, Column3)	1274.71	1225.00	393.91	0.02	0.31	539.00	557.68	539.00	80.67	0.01	0.14	99.00	98.00	0.00	686.00	735.71	954757.00	8.89	718.99	700.00
1	4	5	5887.00	4081.00	148.95	0	Spot (Block1, Row5, Column4)	1605.14	1482.50	666.92	0.03	0.42	582.00	571.37	582.00	96.23	0.01	0.17	99.00	93.00	0.00	900.50	1023.14	972712.00	10.74	789.82	750.00
1	5	5	6189.00	4083.00	143.85	0	Spot (Block1, Row5, Column5)	13171.68	12543.50	7333.74	0.02	0.56	592.00	600.87	592.00	112.93	0.01	0.19	100.00	100.00	0.00	11951.50	12579.68	7481517.00	111.31	2818.18	2281.50
1	6	5	6482.00	4085.00	151.40	0	Spot (Block1, Row5, Column6)	1188.28	1118.00	325.81	0.03	0.27	591.00	607.00	591.00	196.47	0.01	0.32	96.00	79.00	0.00	527.00	597.28	746239.00	2.96	775.05	729.00
1	7	5	6788.00	4087.00	181.35	0	Spot (Block1, Row5, Column7)	1980.15	1912.50	664.46	0.02	0.34	590.00	606.69	590.00	110.12	0.01	0.18	100.00	100.00	0.00	1322.50	1390.15	1829658.00	12.47	1010.44	1007.00
1	8	5	7093.00	4089.00	147.05	0	Spot (Block1, Row5, Column8)	2189.53	1891.00	992.41	0.06	0.45	603.00	635.40	603.00	106.84	0.02	0.17	100.00	100.00	0.00	1288.00	1586.53	1294013.00	14.55	992.98	980.00
1	1	6	4986.00	4381.00	200.25	0	Spot (Block1, Row6, Column1)	7879.08	6213.50	4857.05	0.10	0.62	517.00	585.65	517.00	193.04	0.05	0.33	100.00	100.00	0.00	5696.50	7362.08	8966390.00	37.78	2367.15	2312.00
1	2	6	5278.00	4373.00	199.10	0	Spot (Block1, Row6, Column2)	1266.76	1216.00	362.95	0.02	0.29	511.00	559.34	511.00	137.46	0.04	0.25	98.00	92.00	0.00	705.00	755.76	1427634.00	5.15	751.96	715.00
1	3	6	5578.00	4376.00	144.80	0	Spot (Block1, Row6, Column3)	4202.60	3853.50	2218.45	0.04	0.53	510.00	544.65	510.00	77.86	0.03	0.14	100.00	100.00	0.00	3343.50	3692.60	2403889.00	46.98	1299.30	1089.50
1	4	6	5883.00	4386.00	177.15	0	Spot (Block1, Row6, Column4)	828.21	793.00	168.64	0.02	0.20	573.00	565.91	573.00	97.72	0.01	0.17	88.00	66.00	0.00	220.00	255.21	727171.00	2.68	641.11	641.00
1	5	6	6185.00	4385.00	140.10	0	Spot (Block1, Row6, Column5)	12139.97	12095.00	5998.42	0.00	0.49	593.00	609.37	593.00	308.96	0.01	0.51	100.00	100.00	0.00	11502.00	11546.97	6373482.00	37.32	3158.31	2196.00
1	6	6	6519.00	4385.00	156.50	0	Spot (Block1, Row6, Column6)	727.39	699.00	142.62	0.02	0.20	592.00	612.98	592.00	307.55	0.02	0.50	11.00	0.00	0.00	107.00	135.39	488806.00	0.37	677.20	646.50
1	7	6	6784.00	4385.00	154.95	0	Spot (Block1, Row6, Column7)	1662.61	1545.00	562.20	0.03	0.34	594.00	609.60	594.00	100.65	0.01	0.17	100.00	99.00	0.00	951.00	1068.61	1108958.00	10.46	854.24	826.00
1	8	6	7091.00	4387.00	147.10	0	Spot (Block1, Row6, Column8)	2771.66	2531.00	1274.36	0.04	0.46	600.00	636.57	600.00	125.89	0.03	0.20	100.00	100.00	0.00	1931.00	2171.66	1638053.00	16.96	1103.78	1030.00
1	1	7	4990.00	4673.00	186.50	0	Spot (Block1, Row7, Column1)	763.28	700.00	164.02	0.04	0.21	507.00	543.78	507.00	134.52	0.03	0.25	70.00	40.00	0.00	193.00	256.28	748018.00	1.63	597.33	593.00
1	2	7	5285.00	4679.00	178.40	0	Spot (Block1, Row7, Column2)	620.53	603.00	76.28	0.01	0.12	505.00	528.13	505.00	64.55	0.02	0.12	79.00	34.00	0.00	98.00	115.53	549173.00	1.43	567.63	578.50
1	3	7	5575.00	4674.00	184.60	0	Spot (Block1, Row7, Column3)	628.46	605.00	89.03	0.02	0.14	509.00	536.37	509.00	68.54	0.02	0.13	73.00	38.00	0.00	96.00	119.46	602697.00	1.34	564.22	577.00
1	4	7	5888.00	4689.00	158.00	0	Spot (Block1, Row7, Column4)	683.42	698.50	102.12	0.01	0.15	522.00	553.36	522.00	76.60	0.03	0.14	75.00	60.00	0.00	176.50	161.42	472926.00	1.70	612.91	601.00
1	5	7	6185.00	4679.00	163.15	0	Spot (Block1, Row7, Column5)	1103.84	1079.00	246.59	0.01	0.22	584.00	580.19	584.00	94.37	0.00	0.16	99.00	95.00	0.00	495.00	519.84	823468.00	5.55	750.76	731.00
1	6	7	6481.00	4683.00	167.80	0	Spot (Block1, Row7, Column6)	1755.92	1744.00	480.70	0.00	0.27	599.00	642.98	599.00	202.57	0.03	0.32	99.00	96.00	0.00	1145.00	1156.92	1378397.00	5.49	917.96	899.00
1	7	7	6769.00	4691.00	138.70	0	Spot (Block1, Row7, Column7)	2833.49	2548.00	1245.60	0.05	0.44	599.00	625.15	599.00	136.48	0.02	0.22	100.00	100.00	0.00	1949.00	2234.49	1476246.00	16.18	1379.90	1183.00
1	8	7	7079.00	4690.00	189.35	0	Spot (Block1, Row7, Column8)	7154.22	7114.00	1850.60	0.00	0.26	600.00	637.02	600.00	157.48	0.03	0.25	100.00	100.00	0.00	6514.00	6554.22	7218605.00	41.39	2371.95	2068.00
1	1	8	4975.00	4985.00	139.70	0	Spot (Block1, Row8, Column1)	1652.56	1499.00	702.42	0.04	0.43	505.00	522.64	505.00	57.30	0.01	0.11	100.00	100.00	0.00	994.00	1147.56	870901.00	19.72	851.98	799.00
1	2	8	5277.00	4976.00	201.05	0	Spot (Block1, Row8, Column2)	659.49	630.00	97.84	0.02	0.15	508.00	534.64	508.00	63.33	0.02	0.12	89.00	49.00	0.00	122.00	151.49	755770.00	1.97	582.52	592.00
1	3	8	5573.00	4985.00	156.30	0	Spot (Block1, Row8, Column3)	1102.93	1052.50	362.18	0.02	0.33	516.00	543.93	516.00	72.33	0.02	0.13	100.00	97.00	0.00	536.50	586.93	741166.00	7.73	665.54	644.00
1	4	8	5880.00	4984.00	147.50	0	Spot (Block1, Row8, Column4)	4378.24	4311.00	1743.26	0.01	0.40	547.00	558.34	547.00	76.70	0.01	0.14	100.00	100.00	0.00	3764.00	3831.24	2596297.00	49.81	1517.67	1453.00
1	5	8	6171.00	4992.00	209.10	0	Spot (Block1, Row8, Column5)	643.87	610.00	92.64	0.02	0.14	586.00	605.09	586.00	197.86	0.01	0.33	12.00	0.00	0.00	24.00	57.87	803554.00	0.20	586.94	593.00
1	6	8	6482.00	4980.00	195.60	0	Spot (Block1, Row8, Column6)	12741.94	9082.50	9428.99	0.15	0.74	602.00	682.74	602.00	276.70	0.05	0.41	100.00	100.00	0.00	8480.50	12139.94	13786782.00	43.58	3010.09	3029.00
1	7	8	6781.00	4984.00	151.55	0	Spot (Block1, Row8, Column7)	1333.62	1256.00	393.14	0.03	0.29	594.00	633.59	594.00	194.36	0.03	0.31	96.00	81.00	0.00	662.00	739.62	836177.00	3.60	790.81	746.50
1	8	8	7068.00	4994.00	146.40	0	Spot (Block1, Row8, Column8)	1598.33	1171.50	1804.05	0.13	1.13	598.00	627.79	598.00	117.58	0.02	0.19	99.00	90.00	0.00	573.50	1000.33	933422.00	8.25	833.54	833.50
2	1	1	9494.00	2899.00	154.10	0	Spot (Block2, Row1, Column1)	40746.70	40287.50	19096.47	0.00	0.47	701.00	758.42	701.00	205.75	0.03	0.27	100.00	100.00	20.15	39586.50	40045.70	26892952.00	194.35	7646.76	6240.50
2	2	1	9790.00	2905.00	144.00	0	Spot (Block2, Row1, Column2)	952.03	891.00	193.50	0.03	0.20	694.00	734.94	694.00	331.74	0.02	0.45	30.00	0.00	0.00	197.00	258.03	539802.00	0.65	771.97	790.00
2	3	1	10092.00	2904.00	147.00	-50	Spot (Block2, Row1, Column3)	780.62	770.50	162.81	0.01	0.21	683.00	704.58	683.00	176.41	0.01	0.25	30.00	8.00	0.00	87.50	97.62	459003.00	0.43	745.44	694.00
2	4	1	10374.00	2926.00	160.60	0	Spot (Block2, Row1, Column4)	893.71	886.00	189.21	0.00	0.21	693.00	738.81	693.00	189.82	0.03	0.26	50.00	19.00	0.00	193.00	200.71	635426.00	0.82	805.48	797.50
2	5	1	10713.00	2916.00	163.00	0	Spot (Block2, Row1, Column5)	874.05	871.00	176.25	0.00	0.20	691.00	725.88	691.00	146.23	0.02	0.20	50.00	32.00	0.00	180.00	183.05	638055.00	1.01	786.71	769.00
2	6	1	10987.00	2911.00	200.95	0	Spot (Block2, Row1, Column6)	897.00	881.00	190.76	0.01	0.21	697.00	762.59	697.00	212.16	0.04	0.28	40.00	14.00	0.00	184.00	200.00	1024377.00	0.63	763.53	779.00
2	7	1	11290.00	2923.00	149.70	0	Spot (Block2, Row1, Column7)	1046.54	1019.00	226.51	0.01	0.22	708.00	784.63	708.00	340.47	0.04	0.43	44.00	8.00	0.00	311.00	338.54	643623.00	0.77	845.28	798.00
2	8	1	11580.00	2916.00	149.40	0	Spot (Block2, Row1, Column8)	62159.93	65535.00	8581.91	0.02	0.14	792.00	908.30	792.00	1134.31	0.06	1.25	100.00	100.00	78.63	64743.00	61367.93	38104360.00	54.00	15735.37	10635.00
2	1	2	9490.00	3200.00	147.00	-50	Spot (Block2, Row2, Column1)	764.78	794.00	165.43	0.02	0.22	689.00	725.84	689.00	161.67	0.02	0.22	26.00	5.00	0.00	105.00	75.78	448926.00	0.24	756.40	708.00
2	2	2	9793.00	3204.00	128.30	0	Spot (Block2, Row2, Column2)	847.92	800.50	167.48	0.02	0.20	684.00	701.73	684.00	137.57	0.01	0.20	42.00	21.00	0.00	116.50	163.92	369693.00	1.06	767.43	744.50
2	3	2	10106.00	3191.00	229.25	0	Spot (Block2, Row2, Column3)	795.62	788.00	163.15	0.00	0.21	687.00	701.11	687.00	133.95	0.01	0.19	37.00	15.00	0.00	101.00	108.62	1202971.00	0.71	744.29	707.00
2	4	2	10381.00	3217.00	183.40	0	Spot (Block2, Row2, Column4)	833.26	791.50	147.00	0.02	0.18	687.00	700.38	687.00	131.95	0.01	0.19	41.00	19.00	0.00	104.50	146.26	786594.00	1.01	778.91	761.50
2	5	2	10691.00	3211.00	180.15	0	Spot (Block2, Row2, Column5)	2576.43	2496.50	752.78	0.01	0.29	687.00	711.21	687.00	139.82	0.02	0.20	100.00	100.00	0.00	1809.50	1889.43	2344553.00	13.34	1197.72	1156.00
2	6	2	10981.00	3205.00	186.95	0	Spot (Block2, Row2, Column6)	856.97	809.00	160.22	0.03	0.19	697.00	741.64	697.00	156.05	0.03	0.21	46.00	20.00	0.00	112.00	159.97	839829.00	0.74	816.78	807.00
2	7	2	11295.00	3211.00	194.65	0	Spot (Block2, Row2, Column7)	852.16	818.00	154.81	0.02	0.18	702.00	746.99	702.00	150.40	0.03	0.20	49.00	21.00	0.00	116.00	150.16	912665.00	0.70	776.94	776.00
2	8	2	11591.00	3213.00	147.00	-50	Spot (Block2, Row2, Column8)	851.03	798.00	176.64	0.03	0.21	781.00	841.14	781.00	1088.57	0.03	1.29	0.00	0.00	0.00	17.00	70.03	499557.00	0.01	836.77	795.00
2	1	3	9489.00	3507.00	158.65	0	Spot (Block2, Row3, Column1)	1063.16	1058.00	220.78	0.00	0.21	689.00	701.46	689.00	137.66	0.01	0.20	83.00	63.00	0.00	369.00	374.16	739957.00	2.63	823.79	814.00
2	2	3	9788.00	3502.00	147.00	-50	Spot (Block2, Row3, Column2)	799.89	798.00	161.99	0.00	0.20	683.00	690.40	683.00	134.68	0.00	0.20	42.00	14.00	0.00	115.00	116.89	471934.00	0.81	757.31	701.50
2	3	3	10081.00	3501.00	156.40	0	Spot (Block2, Row3, Column3)	1391.71	1266.00	597.31	0.04	0.43	684.00	684.64	684.00	128.50	0.00	0.19	98.00	84.00	0.00	582.00	707.71	933836.00	5.50	859.88	841.00
2	4	3	10394.00	3506.00	193.55	0	Spot (Block2, Row3, Column4)	858.37	819.00	220.82	0.02	0.26	681.00	676.14	681.00	124.46	0.00	0.18	52.00	30.00	0.00	138.00	177.37	911589.00	1.46	737.16	703.00
2	5	3	10695.00	3507.00	163.15	0	Spot (Block2, Row3, Column5)	994.14	995.00	248.69	0.00	0.25	688.00	706.35	688.00	142.11	0.01	0.20	68.00	51.00	0.00	307.00	306.14	733676.00	2.03	780.96	760.00
2	6	3	10990.00	3506.00	198.15	0	Spot (Block2, Row3, Column6)	3249.36	2918.50	1351.39	0.05	0.42	704.00	753.02	704.00	156.65	0.03	0.21	100.00	100.00	0.00	2214.50	2545.36	3613283.00	15.94	1470.76	1426.50
2	7	3	11276.00	3504.00	162.55	0	Spot (Block2, Row3, Column7)	865.55	882.00	178.61	0.01	0.21	703.00	751.53	703.00	157.33	0.03	0.21	51.00	24.00	0.00	179.00	162.55	633583.00	0.72	825.56	787.00
2	8	3	11589.00	3512.00	158.40	0	Spot (Block2, Row3, Column8)	4308.66	4009.00	1595.95	0.03	0.37	707.00	758.72	707.00	156.91	0.03	0.21	100.00	100.00	0.00	3302.00	3601.66	2994521.00	22.62	1632.65	1568.00
2	1	4	9486.00	3800.00	171.00	0	Spot (Block2, Row4, Column1)	861.99	807.00	177.61	0.03	0.21	678.00	672.34	678.00	129.73	0.00	0.19	49.00	29.00	0.00	129.00	183.99	700800.00	1.46	750.43	714.00
2	2	4	9790.00	3802.00	182.25	0	Spot (Block2, Row4, Column2)	1053.34	1026.00	233.58	0.01	0.22	670.00	674.55	670.00	136.34	0.00	0.20	82.00	64.00	0.00	356.00	383.34	979610.00	2.78	824.47	809.50
2	3	4	10087.00	3802.00	147.75	0	Spot (Block2, Row4, Column3)	1944.05	1870.00	554.91	0.02	0.29	668.00	667.61	668.00	124.31	0.00	0.19	99.00	99.00	0.00	1202.00	1276.05	1174208.00	10.27	1016.89	974.50
2	4	4	10391.00	3815.00	234.75	0	Spot (Block2, Row4, Column4)	728.97	689.00	144.49	0.02	0.20	605.00	651.80	605.00	116.90	0.03	0.18	42.00	21.00	0.00	84.00	123.97	1156873.00	0.66	681.30	688.00
2	5	4	10692.00	3810.00	192.10	0	Spot (Block2, Row4, Column5)	830.69	794.00	208.41	0.02	0.25	678.00	676.30	678.00	138.11	0.00	0.20	40.00	22.00	0.00	116.00	152.69	864751.00	1.12	726.14	688.00
2	6	4	10990.00	3803.00	190.00	0	Spot (Block2, Row4, Column6)	2596.61	2534.00	660.90	0.01	0.25	689.00	715.21	689.00	150.13	0.02	0.21	100.00	100.00	0.00	1845.00	1907.61	2640755.00	12.53	1225.38	1176.00
2	7	4	11285.00	3822.00	185.75	0	Spot (Block2, Row4, Column7)	887.36	860.00	169.01	0.01	0.19	690.00	733.45	690.00	159.56	0.03	0.22	53.00	24.00	0.00	170.00	197.36	864284.00	0.96	787.91	784.50
2	8	4	11579.00	3838.00	221.85	0	Spot (Block2, Row4, Column8)	791.38	775.50	176.05	0.01	0.22	692.00	728.54	692.00	149.63	0.02	0.21	29.00	13.00	0.00	83.50	99.38	1112682.00	0.42	725.10	689.00
2	1	5	9506.00	4099.00	174.25	0	Spot (Block2, Row5, Column1)	948.14	907.00	242.39	0.02	0.26	605.00	650.53	605.00	136.86	0.03	0.21	78.00	53.00	0.00	302.00	343.14	806869.00	2.17	734.40	710.00
2	2	5	9787.00	4101.00	153.75	0	Spot (Block2, Row5, Column2)	4320.99	4260.50	1394.98	0.01	0.32	671.00	672.17	671.00	150.22	0.00	0.22	100.00	100.00	0.00	3589.50	3649.99	2800003.00	24.29	1596.90	1426.50
2	3	5	10087.00	4101.00	155.80	0	Spot (Block2, Row5, Column3)	2042.12	1970.50	737.98	0.02	0.36	605.00	650.36	605.00	131.30	0.03	0.20	100.00	99.00	0.00	1365.50	1437.12	1360050.00	10.60	1042.71	1026.00
2	4	5	10390.00	4100.00	169.40	0	Spot (Block2, Row5, Column4)	863.74	860.00	178.19	0.00	0.21	595.00	637.47	595.00	125.10	0.03	0.20	72.00	50.00	0.00	265.00	268.74	684942.00	1.81	699.68	684.00
2	5	5	10688.00	4106.00	144.55	0	Spot (Block2, Row5, Column5)	2403.89	2325.00	812.27	0.01	0.34	611.00	657.61	611.00	134.78	0.03	0.20	100.00	100.00	0.00	1714.00	1792.89	1372621.00	12.96	1104.95	1016.00
2	6	5	11012.00	4103.00	167.25	0	Spot (Block2, Row5, Column6)	864.78	811.00	199.32	0.03	0.23	682.00	694.98	682.00	162.49	0.01	0.23	48.00	23.00	0.00	129.00	182.78	673667.00	1.04	770.84	710.00
2	7	5	11287.00	4112.00	178.00	0	Spot (Block2, Row5, Column7)	5950.51	5595.00	2781.13	0.03	0.47	683.00	715.92	683.00	179.28	0.02	0.25	100.00	100.00	0.00	4912.00	5267.51	5278103.00	29.20	1859.85	1840.50
2	8	5	11584.00	4113.00	145.85	0	Spot (Block2, Row5, Column8)	962.80	911.00	190.87	0.02	0.20	681.00	701.81	681.00	162.78	0.01	0.23	72.00	32.00	0.00	230.00	281.80	555533.00	1.60	749.39	734.50
2	1	6	9481.00	4400.00	199.30	0	Spot (Block2, Row6, Column1)	2437.26	2200.00	1026.43	0.04	0.42	593.00	615.78	593.00	134.05	0.02	0.22	100.00	100.00	0.00	1607.00	1844.26	2744352.00	13.59	1143.68	1116.00
2	2	6	9790.00	4398.00	183.10	0	Spot (Block2, Row6, Column2)	3160.58	3171.00	1047.64	0.00	0.33	602.00	646.31	602.00	152.38	0.03	0.24	100.00	100.00	0.00	2569.00	2558.58	2964622.00	16.50	1351.52	1357.00
2	3	6	10075.00	4402.00	163.35	0	Spot (Block2, Row6, Column3)	858.83	828.00	170.31	0.02	0.20	594.00	626.76	594.00	140.85	0.02	0.22	71.00	45.00	0.00	234.00	264.83	634673.00	1.65	688.44	688.00
2	4	6	10367.00	4402.00	169.15	0	Spot (Block2, Row6, Column4)	784.26	803.00	154.60	0.01	0.20	590.00	611.45	590.00	119.23	0.02	0.19	62.00	36.00	0.00	213.00	194.26	625836.00	1.45	693.92	690.00
2	5	6	10688.00	4410.00	144.05	0	Spot (Block2, Row6, Column5)	1916.87	1787.00	674.61	0.03	0.35	594.00	621.97	594.00	124.22	0.02	0.20	100.00	99.00	0.00	1193.00	1322.87	1086864.00	10.42	979.56	934.00
2	6	6	10979.00	4407.00	220.50	0	Spot (Block2, Row6, Column6)	730.42	697.00	140.12	0.02	0.19	601.00	646.60	601.00	135.64	0.03	0.21	40.00	17.00	0.00	96.00	129.42	1018210.00	0.62	679.54	681.50
2	7	6	11291.00	4407.00	151.30	0	Spot (Block2, Row6, Column7)	872.55	881.00	199.14	0.00	0.23	609.00	655.94	609.00	150.58	0.03	0.23	67.00	42.00	0.00	272.00	263.55	548832.00	1.44	745.24	711.00
2	8	6	11588.00	4402.00	199.90	0	Spot (Block2, Row6, Column8)	758.26	702.00	152.44	0.03	0.20	612.00	653.53	612.00	123.27	0.03	0.19	45.00	23.00	0.00	90.00	146.26	859103.00	0.85	699.99	686.00
2	1	7	9485.00	4703.00	179.05	0	Spot (Block2, Row7, Column1)	1012.11	993.00	242.60	0.01	0.24	581.00	571.60	581.00	107.86	0.01	0.19	96.00	81.00	0.00	412.00	431.11	910902.00	4.08	686.02	680.00
2	2	7	9801.00	4692.00	219.15	0	Spot (Block2, Row7, Column2)	652.79	606.00	118.08	0.03	0.18	581.00	579.95	581.00	126.64	0.00	0.22	32.00	6.00	0.00	25.00	71.79	899549.00	0.58	604.05	586.50
2	3	7	10071.00	4702.00	209.20	0	Spot (Block2, Row7, Column3)	654.50	618.00	133.47	0.02	0.20	572.00	568.40	572.00	111.46	0.00	0.20	45.00	18.00	0.00	46.00	82.50	818130.00	0.77	625.38	597.00
2	4	7	10408.00	4709.00	200.55	0	Spot (Block2, Row7, Column4)	665.64	685.50	135.14	0.01	0.20	580.00	582.52	580.00	118.06	0.00	0.20	44.00	18.00	0.00	105.50	85.64	758833.00	0.70	614.67	593.00
2	5	7	10677.00	4717.00	217.60	0	Spot (Block2, Row7, Column5)	696.45	692.00	140.59	0.00	0.20	582.00	589.83	582.00	129.04	0.01	0.22	37.00	15.00	0.00	110.00	114.45	944391.00	0.83	619.72	597.00
2	6	7	10983.00	4709.00	172.65	0	Spot (Block2, Row7, Column6)	3697.25	3677.00	1309.67	0.00	0.35	590.00	623.30	590.00	153.36	0.02	0.25	100.00	100.00	0.00	3087.00	3107.25	3072415.00	20.04	1324.91	1273.00
2	7	7	11267.00	4712.00	210.00	0	Spot (Block2, Row7, Column7)	708.88	681.00	151.39	0.02	0.21	588.00	616.86	588.00	138.64	0.02	0.22	38.00	18.00	0.00	93.00	120.88	896024.00	0.66	616.77	585.00
2	8	7	11583.00	4716.00	188.05	0	Spot (Block2, Row7, Column8)	3218.30	3107.00	921.61	0.02	0.29	592.00	622.32	592.00	128.76	0.02	0.21	100.00	100.00	0.00	2515.00	2626.30	3202210.00	20.16	1370.22	1290.00
2	1	8	9474.00	5002.00	147.85	0	Spot (Block2, Row8, Column1)	1454.62	1374.00	541.54	0.02	0.37	573.00	564.52	573.00	107.07	0.01	0.19	99.00	97.00	0.00	801.00	881.62	868409.00	8.31	838.54	809.00
2	2	8	9785.00	4993.00	142.05	0	Spot (Block2, Row8, Column2)	688.05	697.50	137.70	0.01	0.20	513.00	550.40	513.00	102.21	0.03	0.19	57.00	37.00	0.00	184.50	175.05	375674.00	1.35	640.30	594.00
2	3	8	10091.00	5004.00	166.00	0	Spot (Block2, Row8, Column3)	687.54	671.00	135.42	0.01	0.20	511.00	553.30	511.00	108.40	0.03	0.20	55.00	29.00	0.00	160.00	176.54	526659.00	1.24	617.65	597.00
2	4	8	10382.00	5002.00	150.30	0	Spot (Block2, Row8, Column4)	6233.81	5918.00	2532.79	0.02	0.41	527.00	563.29	527.00	117.12	0.03	0.21	100.00	100.00	0.00	5391.00	5706.81	3846261.00	48.42	1861.32	1617.00
2	5	8	10657.00	5014.00	251.00	0	Spot (Block2, Row8, Column5)	621.98	594.00	126.89	0.02	0.20	579.00	571.73	579.00	121.20	0.01	0.21	27.00	6.00	0.00	15.00	42.98	1135732.00	0.41	578.06	590.00
2	6	8	10984.00	5010.00	194.90	0	Spot (Block2, Row8, Column6)	3608.07	2922.00	1954.24	0.09	0.54	587.00	605.04	587.00	146.85	0.01	0.24	100.00	100.00	0.00	2335.00	3021.07	3885892.00	20.45	1340.39	1318.00
2	7	8	11268.00	4979.00	139.35	0	Spot (Block2, Row8, Column7)	705.53	701.00	128.91	0.00	0.18	585.00	603.72	585.00	132.11	0.01	0.22	40.00	11.00	0.00	116.00	120.53	370404.00	0.77	636.18	603.50
2	8	8	11571.00	5016.00	146.85	0	Spot (Block2, Row8, Column8)	1106.35	1021.50	345.61	0.03	0.31	587.00	613.72	587.00	122.55	0.02	0.20	98.00	86.00	0.00	434.50	519.35	650532.00	4.02	777.75	787.00
3	1	1	13998.00	2923.00	155.15	0	Spot (Block3, Row1, Column1)	40774.10	39460.00	18543.16	0.01	0.45	691.00	722.90	691.00	206.44	0.02	0.29	100.00	100.00	19.67	38769.00	40083.10	26951808.00	194.01	8446.29	6443.00
3	2	1	14292.00	2930.00	148.55	0	Spot (Block3, Row1, Column2)	6825.39	6028.00	3852.38	0.05	0.56	682.00	692.38	682.00	166.10	0.01	0.24	100.00	100.00	0.00	5346.00	6143.39	4115709.00	36.92	2068.10	1749.50
3	3	1	14600.00	2929.00	176.70	0	Spot (Block3, Row1, Column3)	955.70	908.00	262.06	0.02	0.27	675.00	671.88	675.00	134.06	0.00	0.20	71.00	44.00	0.00	233.00	280.70	837195.00	2.12	711.13	679.00
3	4	1	14888.00	2932.00	147.45	0	Spot (Block3, Row1, Column4)	4989.30	4503.00	2681.59	0.04	0.54	681.00	684.05	681.00	131.88	0.00	0.19	100.00	100.00	0.00	3822.00	4308.30	2988588.00	32.65	1538.69	1398.00
3	5	1	15195.00	2939.00	150.10	0	Spot (Block3, Row1, Column5)	2703.26	2391.50	1480.09	0.05	0.55	691.00	699.79	691.00	140.76	0.01	0.20	99.00	92.00	0.00	1700.50	2012.26	1654397.00	14.23	1074.93	1053.00
3	6	1	15487.00	2934.00	146.15	0	Spot (Block3, Row1, Column6)	9178.75	8170.50	4678.55	0.05	0.51	689.00	695.21	689.00	141.98	0.00	0.20	100.00	100.00	0.00	7481.50	8489.75	5360393.00	59.75	2498.58	1927.00
3	7	1	15790.00	2943.00	148.75	0	Spot (Block3, Row1, Column7)	8759.69	7885.00	5397.95	0.05	0.62	692.00	733.25	692.00	257.66	0.03	0.35	100.00	100.00	0.00	7193.00	8067.69	5299614.00	31.15	2321.91	1915.00
3	8	1	16082.00	2944.00	151.65	0	Spot (Block3, Row1, Column8)	62060.84	65535.00	7507.19	0.02	0.12	695.00	747.34	695.00	306.11	0.03	0.41	100.00	100.00	75.64	64840.00	61365.84	38974540.00	200.30	15388.24	11263.00
3	1	2	14013.00	3232.00	231.20	0	Spot (Block3, Row2, Column1)	750.04	694.00	147.47	0.03	0.20	676.00	681.07	676.00	151.05	0.00	0.22	27.00	7.00	0.00	18.00	74.04	1153559.00	0.46	717.50	690.00
3	2	2	14288.00	3239.00	128.80	0	Spot (Block3, Row2, Column2)	1079.26	1058.50	206.73	0.01	0.19	667.00	664.43	667.00	127.16	0.00	0.19	95.00	72.00	0.00	391.50	412.26	474874.00	3.26	823.35	807.00
3	3	2	14596.00	3251.00	197.40	0	Spot (Block3, Row2, Column3)	812.37	794.00	137.31	0.01	0.17	664.50	663.83	664.50	130.27	0.00	0.20	49.00	22.00	0.00	129.50	147.87	898477.00	1.14	749.56	719.50
3	4	2	14894.00	3232.00	173.95	0	Spot (Block3, Row2, Column4)	946.27	892.00	196.06	0.03	0.21	682.00	684.23	682.00	142.83	0.00	0.21	70.00	41.00	0.00	210.00	264.27	795817.00	1.83	736.92	702.50
3	5	2	15190.00	3231.00	184.60	0	Spot (Block3, Row2, Column5)	3935.81	3846.00	1151.06	0.01	0.29	686.00	688.52	686.00	138.81	0.00	0.20	100.00	100.00	0.00	3160.00	3249.81	3774439.00	23.39	1536.42	1379.50
3	6	2	15465.00	3237.00	216.55	0	Spot (Block3, Row2, Column6)	850.21	822.00	172.35	0.01	0.20	688.00	707.37	688.00	178.86	0.01	0.25	44.00	13.00	0.00	134.00	162.21	1137581.00	0.80	731.62	702.00
3	7	2	15778.00	3232.00	228.80	0	Spot (Block3, Row2, Column7)	770.32	728.50	160.69	0.02	0.21	675.00	673.55	675.00	131.15	0.00	0.19	33.00	14.00	0.00	53.50	95.32	1160108.00	0.74	665.30	673.00
3	8	2	16091.00	3239.00	147.00	-50	Spot (Block3, Row2, Column8)	745.11	688.00	158.75	0.03	0.21	692.00	714.66	692.00	211.09	0.01	0.30	22.00	0.00	0.00	-4.00	53.11	437377.00	0.14	727.50	684.00
3	1	3	13991.00	3533.00	154.90	0	Spot (Block3, Row3, Column1)	1989.28	1830.50	735.12	0.04	0.37	681.00	682.58	681.00	138.04	0.00	0.20	100.00	99.00	0.00	1149.50	1308.28	1312927.00	9.47	1009.31	994.00
3	2	3	14289.00	3534.00	159.80	0	Spot (Block3, Row3, Column2)	882.18	803.50	218.44	0.04	0.25	675.00	673.85	675.00	124.83	0.00	0.19	50.00	33.00	0.00	128.50	207.18	621057.00	1.67	770.74	725.50
3	3	3	14585.00	3524.00	153.70	0	Spot (Block3, Row3, Column3)	2236.14	1972.00	1160.52	0.05	0.52	680.00	693.54	680.00	172.47	0.01	0.25	100.00	97.00	0.00	1292.00	1556.14	1460197.00	8.94	990.84	979.00
3	4	3	14890.00	3531.00	149.90	0	Spot (Block3, Row3, Column4)	16643.21	14646.50	9102.01	0.06	0.55	677.00	686.24	677.00	147.60	0.01	0.22	100.00	100.00	0.00	13969.50	15966.21	10218928.00	108.11	3994.90	2839.00
3	5	3	15203.00	3541.00	153.55	0	Spot (Block3, Row3, Column5)	2151.06	1706.00	2475.00	0.10	1.15	689.00	715.66	689.00	173.92	0.02	0.24	91.00	78.00	0.00	1017.00	1462.06	1396039.00	8.25	1049.37	869.00
3	6	3	15487.00	3528.00	199.60	0	Spot (Block3, Row3, Column6)	6914.17	5788.00	3768.01	0.08	0.54	696.00	736.01	696.00	201.65	0.02	0.27	100.00	100.00	0.00	5092.00	6218.17	7833752.00	30.64	2257.83	2229.00
3	7	3	15793.00	3539.00	149.55	0	Spot (Block3, Row3, Column7)	1488.94	1360.00	544.98	0.04	0.37	680.00	684.68	680.00	162.92	0.00	0.24	92.00	78.00	0.00	680.00	808.94	905275.00	4.94	865.92	846.00
3	8	3	16089.00	3546.00	155.75	0	Spot (Block3, Row3, Column8)	2642.36	2497.00	933.26	0.02	0.35	685.00	699.54	685.00	248.04	0.01	0.35	99.00	97.00	0.00	1812.00	1957.36	1765098.00	7.83	1210.51	1167.00
3	1	4	13988.00	3820.00	148.80	0	Spot (Block3, Row4, Column1)	15758.63	14146.00	9354.97	0.05	0.59	622.50	668.06	622.50	153.25	0.03	0.23	100.00	100.00	0.00	13523.50	15136.13	9518215.00	98.47	3948.05	2720.50
3	2	4	14288.00	3827.00	178.95	0	Spot (Block3, Row4, Column2)	1034.26	988.50	226.01	0.02	0.22	673.00	680.07	673.00	181.12	0.00	0.27	74.00	43.00	0.00	315.50	361.26	926695.00	1.96	779.83	777.00
3	3	4	14589.00	3825.00	149.50	0	Spot (Block3, Row4, Column3)	47318.17	54512.50	19005.43	0.06	0.40	675.00	685.75	675.00	190.98	0.01	0.28	100.00	100.00	37.34	53837.50	46643.17	28769628.00	244.17	10862.93	7816.50
3	4	4	14888.00	3825.00	175.25	0	Spot (Block3, Row4, Column4)	827.05	812.00	140.71	0.01	0.17	666.00	676.67	666.00	158.25	0.01	0.23	46.00	14.00	0.00	146.00	161.05	713747.00	0.95	714.60	691.00
3	5	4	15176.00	3816.00	198.30	0	Spot (Block3, Row4, Column5)	1219.56	1079.00	755.28	0.05	0.62	686.00	694.81	686.00	169.90	0.01	0.24	83.00	55.00	0.00	393.00	533.56	1361028.00	3.09	840.82	836.00
3	6	4	15485.00	3828.00	191.45	0	Spot (Block3, Row4, Column6)	3950.43	3930.00	1090.78	0.00	0.28	676.00	686.08	676.00	168.45	0.01	0.25	100.00	100.00	0.00	3254.00	3274.43	4084746.00	19.38	1572.19	1456.00
3	7	4	15782.00	3837.00	164.60	0	Spot (Block3, Row4, Column7)	1565.65	1254.00	788.24	0.10	0.50	616.00	658.11	616.00	122.55	0.03	0.19	94.00	85.00	0.00	638.00	949.65	1158580.00	7.41	804.46	804.50
3	8	4	16095.00	3849.00	215.50	0	Spot (Block3, Row4, Column8)	882.11	863.00	209.53	0.01	0.24	663.00	666.67	663.00	130.96	0.00	0.20	66.00	35.00	0.00	200.00	219.11	1172323.00	1.65	726.03	709.50
3	1	5	13991.00	4128.00	148.25	0	Spot (Block3, Row5, Column1)	12338.66	9880.00	8780.44	0.10	0.71	603.00	659.57	603.00	164.50	0.04	0.25	100.00	100.00	0.00	9277.00	11735.66	7440212.00	71.00	2614.33	2059.00
3	2	5	14287.00	4126.00	151.75	0	Spot (Block3, Row5, Column2)	3095.71	2993.50	1023.65	0.01	0.33	600.00	647.74	600.00	130.72	0.03	0.20	100.00	100.00	0.00	2393.50	2495.71	1950298.00	18.73	1226.27	1188.50
3	3	5	14589.00	4129.00	158.75	0	Spot (Block3, Row5, Column3)	1908.51	1794.00	645.09	0.03	0.34	604.00	660.64	604.00	157.75	0.04	0.24	100.00	99.00	0.00	1190.00	1304.51	1314965.00	7.91	970.42	963.00
3	4	5	14887.00	4133.00	147.25	0	Spot (Block3, Row5, Column4)	4650.51	4076.00	2453.03	0.06	0.53	599.00	655.64	599.00	181.17	0.04	0.28	100.00	100.00	0.00	3477.00	4051.51	2762404.00	22.05	1533.35	1323.50
3	5	5	15189.00	4132.00	148.50	0	Spot (Block3, Row5, Column5)	46431.31	52861.00	19819.62	0.06	0.43	653.00	685.70	653.00	210.05	0.02	0.31	100.00	100.00	38.25	52208.00	45778.31	28044680.00	217.78	10254.48	7264.00
3	6	5	15491.00	4135.00	196.15	0	Spot (Block3, Row5, Column6)	831.65	809.00	141.91	0.01	0.17	600.00	645.63	600.00	149.64	0.03	0.23	71.00	33.00	0.00	209.00	231.65	904002.00	1.24	716.73	707.00
3	7	5	15789.00	4136.00	174.40	0	Spot (Block3, Row5, Column7)	2070.94	2028.00	634.60	0.01	0.31	601.00	643.51	601.00	125.36	0.03	0.19	99.00	99.00	0.00	1427.00	1469.94	1760298.00	11.39	1020.49	994.00
3	8	5	16087.00	4136.00	148.20	0	Spot (Block3, Row5, Column8)	5112.45	4476.00	3291.47	0.06	0.64	606.00	653.74	606.00	132.02	0.03	0.20	100.00	100.00	0.00	3870.00	4506.45	3098144.00	33.77	1412.47	1193.00
3	1	6	13988.00	4428.00	201.10	0	Spot (Block3, Row6, Column1)	5538.11	4552.00	3141.29	0.09	0.57	604.00	664.81	604.00	172.97	0.04	0.26	100.00	100.00	0.00	3948.00	4934.11	6346676.00	28.17	1901.25	1875.00
3	2	6	14283.00	4418.00	203.20	0	Spot (Block3, Row6, Column2)	1326.52	1274.00	397.96	0.02	0.30	596.00	644.29	596.00	161.44	0.03	0.25	97.00	84.00	0.00	678.00	730.52	1556011.00	4.23	840.70	819.50
3	3	6	14579.00	4427.00	146.70	0	Spot (Block3, Row6, Column3)	17612.55	15685.00	10940.53	0.05	0.62	592.00	621.22	592.00	139.12	0.02	0.22	100.00	100.00	0.00	15093.00	17020.55	10320952.00	122.14	3761.61	3062.50
3	4	6	14890.00	4422.00	154.65	0	Spot (Block3, Row6, Column4)	951.94	901.00	214.72	0.02	0.23	592.00	617.10	592.00	144.22	0.02	0.23	86.00	55.00	0.00	309.00	359.94	623518.00	2.32	722.77	717.00
3	5	6	15188.00	4430.00	145.70	0	Spot (Block3, Row6, Column5)	26159.21	24681.50	16426.08	0.03	0.63	598.00	633.24	598.00	175.42	0.02	0.28	100.00	100.00	0.87	24083.50	25561.21	15120025.00	145.51	5305.11	3930.00
3	6	6	15490.00	4429.00	215.80	0	Spot (Block3, Row6, Column6)	717.85	689.00	149.24	0.02	0.21	595.00	616.84	595.00	122.47	0.02	0.20	36.00	19.00	0.00	94.00	122.85	954744.00	0.82	641.99	618.50
3	7	6	15785.00	4433.00	161.45	0	Spot (Block3, Row6, Column7)	1648.57	1509.00	698.31	0.04	0.42	598.00	631.91	598.00	123.76	0.02	0.20	100.00	92.00	0.00	911.00	1050.57	1188620.00	8.22	856.82	829.50
3	8	6	16096.00	4443.00	151.95	0	Spot (Block3, Row6, Column8)	3243.31	2564.00	1942.18	0.10	0.60	669.00	726.94	669.00	1244.52	0.04	1.71	65.00	44.00	0.00	1895.00	2574.31	2056256.00	2.02	1182.90	1010.00
3	1	7	13990.00	4727.00	175.45	0	Spot (Block3, Row7, Column1)	1060.37	988.00	282.06	0.03	0.27	590.00	609.68	590.00	138.77	0.01	0.23	90.00	76.00	0.00	398.00	470.37	905554.00	3.25	724.40	704.00
3	2	7	14291.00	4720.00	192.20	0	Spot (Block3, Row7, Column2)	672.26	688.00	119.08	0.01	0.18	585.00	585.52	585.00	112.36	0.00	0.19	42.00	15.00	0.00	103.00	87.26	702509.00	0.77	608.49	590.00
3	3	7	14584.00	4732.00	184.20	0	Spot (Block3, Row7, Column3)	655.40	606.00	131.16	0.03	0.20	581.00	577.64	581.00	120.86	0.00	0.21	37.00	11.00	0.00	25.00	74.40	623943.00	0.64	622.98	593.00
3	4	7	14870.00	4732.00	210.85	0	Spot (Block3, Row7, Column4)	681.70	674.00	126.81	0.00	0.19	581.00	579.48	581.00	115.77	0.00	0.20	37.00	15.00	0.00	93.00	100.70	861673.00	0.88	606.60	592.00
3	5	7	15188.00	4742.00	181.25	0	Spot (Block3, Row7, Column5)	778.22	760.00	170.47	0.01	0.22	588.00	596.23	588.00	124.76	0.01	0.21	54.00	31.00	0.00	172.00	190.22	718300.00	1.46	650.71	605.00
3	6	7	15483.00	4738.00	184.15	0	Spot (Block3, Row7, Column6)	1528.81	1484.00	461.64	0.01	0.30	597.00	643.48	597.00	174.99	0.03	0.27	99.00	89.00	0.00	887.00	931.81	1463074.00	5.06	875.72	875.50
3	7	7	15780.00	4750.00	157.00	0	Spot (Block3, Row7, Column7)	2822.35	2375.50	1549.53	0.07	0.55	605.00	649.56	605.00	132.83	0.03	0.20	99.00	98.00	0.00	1770.50	2217.35	1913553.00	16.36	1274.93	1086.50
3	8	7	16086.00	4736.00	192.15	0	Spot (Block3, Row7, Column8)	4527.29	4446.50	1099.94	0.01	0.24	684.00	712.53	684.00	262.76	0.02	0.37	100.00	100.00	0.00	3762.50	3843.29	4708384.00	14.52	1716.27	1464.00
3	1	8	13976.00	5031.00	149.70	0	Spot (Block3, Row8, Column1)	1492.99	1417.50	467.69	0.02	0.31	588.00	595.05	588.00	111.64	0.01	0.19	100.00	99.00	0.00	829.50	904.99	916694.00	8.04	848.20	840.50
3	2	8	14284.00	5035.00	219.50	0	Spot (Block3, Row8, Column2)	705.56	691.00	131.24	0.01	0.19	584.00	579.54	584.00	108.61	0.00	0.19	48.00	27.00	0.00	107.00	121.56	972259.00	1.16	627.21	592.00
3	3	8	14577.00	5028.00	157.95	0	Spot (Block3, Row8, Column3)	1399.39	1201.50	662.32	0.07	0.47	585.00	582.38	585.00	112.95	0.00	0.19	92.00	80.00	0.00	616.50	814.39	971177.00	7.23	758.05	740.00
3	4	8	14885.00	5031.00	151.95	0	Spot (Block3, Row8, Column4)	5623.14	5586.00	2338.07	0.00	0.42	583.00	584.89	583.00	117.86	0.00	0.20	100.00	100.00	0.00	5003.00	5040.14	3565070.00	42.75	1662.44	1435.50
3	5	8	15182.00	5044.00	197.05	0	Spot (Block3, Row8, Column5)	693.46	691.50	138.05	0.00	0.20	588.00	616.76	588.00	164.46	0.02	0.27	30.00	6.00	0.00	103.50	105.46	761417.00	0.47	627.50	588.00
3	6	8	15484.00	5031.00	190.85	0	Spot (Block3, Row8, Column6)	8025.12	6285.00	5119.17	0.11	0.64	605.00	674.71	605.00	206.48	0.05	0.31	100.00	100.00	0.00	5680.00	7420.12	8233768.00	35.60	2257.99	2241.00
3	7	8	15780.00	5028.00	150.65	0	Spot (Block3, Row8, Column7)	2805.93	2530.50	1606.66	0.04	0.57	609.00	660.62	609.00	167.18	0.04	0.25	97.00	90.00	0.00	1921.50	2196.93	1745287.00	12.83	1175.71	1049.00
3	8	8	16077.00	5038.00	163.20	0	Spot (Block3, Row8, Column8)	1332.23	1233.00	671.86	0.03	0.50	689.00	702.08	689.00	220.13	0.01	0.31	77.00	60.00	0.00	544.00	643.23	975195.00	2.86	836.04	826.00
4	1	1	18496.00	2947.00	154.55	0	Spot (Block4, Row1, Column1)	36818.54	34293.00	17402.68	0.03	0.47	492.00	507.92	492.00	135.33	0.01	0.27	100.00	100.00	9.63	33801.00	36326.54	24079372.00	268.32	7774.34	6320.00
4	2	1	18790.00	2960.00	151.15	0	Spot (Block4, Row1, Column2)	740.72	699.00	157.30	0.03	0.21	480.00	475.25	480.00	98.39	0.00	0.21	86.00	56.00	0.00	219.00	260.72	461466.00	2.70	553.81	523.00
4	3	1	19094.00	2944.00	194.10	0	Spot (Block4, Row1, Column3)	592.93	591.00	102.93	0.00	0.17	430.00	451.43	430.00	58.80	0.02	0.13	89.00	59.00	0.00	161.00	162.93	633251.00	2.41	493.76	490.00
4	4	1	19391.00	2970.00	161.80	0	Spot (Block4, Row1, Column4)	673.35	661.00	151.99	0.01	0.23	432.00	450.63	432.00	56.15	0.02	0.12	95.00	76.00	0.00	229.00	241.35	485482.00	3.97	521.23	509.00
4	5	1	19696.00	2960.00	157.00	0	Spot (Block4, Row1, Column5)	744.25	709.00	127.86	0.02	0.17	417.00	435.05	417.00	47.85	0.02	0.11	99.00	97.00	0.00	292.00	327.25	507580.00	6.46	536.81	520.00
4	6	1	19989.00	2959.00	156.25	0	Spot (Block4, Row1, Column6)	721.99	708.00	155.22	0.01	0.21	408.00	422.50	408.00	44.20	0.02	0.10	98.00	95.00	0.00	300.00	313.99	485896.00	6.78	499.19	495.00
4	7	1	20293.00	2965.00	147.30	0	Spot (Block4, Row1, Column7)	1073.17	1056.00	320.65	0.01	0.30	408.00	449.91	408.00	222.58	0.04	0.49	98.00	67.00	0.00	648.00	665.17	634243.00	2.80	577.70	543.00
4	8	1	20582.00	2966.00	149.85	0	Spot (Block4, Row1, Column8)	60093.54	65535.00	10490.74	0.04	0.17	423.00	486.55	423.00	272.84	0.06	0.56	100.00	100.00	67.26	65112.00	59670.54	37078024.00	218.47	13827.57	9829.00
4	1	2	18505.00	3243.00	201.35	0	Spot (Block4, Row2, Column1)	532.79	504.00	75.47	0.02	0.14	492.00	495.78	492.00	100.35	0.00	0.20	23.00	2.00	0.00	12.00	40.79	614837.00	0.37	508.75	495.00
4	2	2	18784.00	3247.00	152.45	0	Spot (Block4, Row2, Column2)	602.61	596.00	90.73	0.00	0.15	490.00	483.76	490.00	61.43	0.01	0.13	70.00	34.00	0.00	106.00	112.61	382054.00	1.93	525.74	509.50
4	3	2	19108.00	3260.00	165.95	0	Spot (Block4, Row2, Column3)	589.01	591.00	94.63	0.00	0.16	489.00	479.34	489.00	56.66	0.01	0.12	66.00	35.00	0.00	102.00	100.01	451774.00	1.94	526.53	511.00
4	4	2	19394.00	3261.00	168.55	0	Spot (Block4, Row2, Column4)	597.07	587.00	94.02	0.01	0.16	482.00	468.80	482.00	54.89	0.01	0.12	68.00	45.00	0.00	105.00	115.07	470495.00	2.34	517.46	499.00
4	5	2	19693.00	3258.00	191.70	0	Spot (Block4, Row2, Column5)	944.60	912.00	171.35	0.02	0.18	438.00	451.30	438.00	51.67	0.01	0.11	100.00	99.00	0.00	474.00	506.60	977660.00	9.55	628.25	612.50
4	6	2	19974.00	3266.00	202.25	0	Spot (Block4, Row2, Column6)	528.36	514.00	66.19	0.01	0.13	421.00	443.03	421.00	64.62	0.02	0.15	82.00	34.00	0.00	93.00	107.36	613428.00	1.32	470.27	484.50
4	7	2	20292.00	3265.00	188.50	0	Spot (Block4, Row2, Column7)	512.11	493.00	77.06	0.02	0.15	408.00	422.86	408.00	45.89	0.02	0.11	77.00	42.00	0.00	85.00	104.11	510574.00	1.94	451.15	431.00
4	8	2	20567.00	3263.00	188.30	0	Spot (Block4, Row2, Column8)	469.86	476.50	57.03	0.01	0.12	413.00	446.87	413.00	185.84	0.03	0.42	2.00	0.00	0.00	63.50	56.86	470798.00	0.12	438.08	422.50
4	1	3	18490.00	3551.00	162.90	0	Spot (Block4, Row3, Column1)	802.72	778.00	175.76	0.01	0.22	488.00	479.12	488.00	57.48	0.01	0.12	96.00	88.00	0.00	290.00	314.72	589997.00	5.63	563.08	567.00
4	2	3	18795.00	3540.00	175.80	0	Spot (Block4, Row3, Column2)	583.79	592.00	78.18	0.01	0.13	489.00	482.69	489.00	64.14	0.01	0.13	62.00	23.00	0.00	103.00	94.79	506734.00	1.58	535.18	510.00
4	3	3	19073.00	3543.00	157.25	0	Spot (Block4, Row3, Column3)	730.08	702.00	145.10	0.02	0.20	488.00	481.06	488.00	60.60	0.01	0.13	90.00	74.00	0.00	214.00	242.08	497184.00	4.11	562.51	528.00
4	4	3	19391.00	3553.00	149.00	0	Spot (Block4, Row3, Column4)	1045.97	1033.00	217.77	0.01	0.21	481.00	469.14	481.00	56.98	0.01	0.12	100.00	99.00	0.00	552.00	564.97	635948.00	10.12	646.96	610.00
4	5	3	19679.00	3571.00	136.35	0	Spot (Block4, Row3, Column5)	655.94	593.00	182.42	0.04	0.28	474.00	466.75	474.00	68.30	0.01	0.15	72.00	43.00	0.00	119.00	181.94	327968.00	2.77	566.74	534.00
4	6	3	19995.00	3554.00	187.75	0	Spot (Block4, Row3, Column6)	2651.19	2306.00	1339.50	0.06	0.51	448.00	464.53	448.00	78.00	0.02	0.17	100.00	100.00	0.00	1858.00	2203.19	2614076.00	28.03	994.73	1007.50
4	7	3	20297.00	3562.00	127.40	0	Spot (Block4, Row3, Column7)	708.53	636.50	381.46	0.05	0.54	416.00	437.20	416.00	61.00	0.02	0.14	100.00	94.00	0.00	220.50	292.53	307501.00	4.45	580.55	583.50
4	8	3	20592.00	3571.00	153.00	0	Spot (Block4, Row3, Column8)	1746.09	1705.50	486.76	0.01	0.28	407.00	417.36	407.00	44.52	0.01	0.11	100.00	100.00	0.00	1298.50	1339.09	1117495.00	29.85	821.98	761.50
4	1	4	18491.00	3844.00	159.05	0	Spot (Block4, Row4, Column1)	959.25	884.50	254.51	0.04	0.27	486.00	480.11	486.00	61.54	0.01	0.13	99.00	97.00	0.00	398.50	473.25	665717.00	7.79	605.20	590.00
4	2	4	18798.00	3849.00	179.10	0	Spot (Block4, Row4, Column2)	795.49	790.50	154.96	0.00	0.19	487.00	480.70	487.00	69.42	0.01	0.14	95.00	85.00	0.00	303.50	308.49	717536.00	4.53	606.39	592.00
4	3	4	19091.00	3853.00	145.45	0	Spot (Block4, Row4, Column3)	2920.77	2912.00	993.26	0.00	0.34	483.00	476.80	483.00	67.50	0.01	0.14	100.00	100.00	0.00	2429.00	2437.77	1679444.00	36.21	1220.17	1150.00
4	4	4	19372.00	3871.00	182.50	0	Spot (Block4, Row4, Column4)	541.28	516.00	65.08	0.02	0.12	476.00	465.21	476.00	58.09	0.01	0.12	44.00	25.00	0.00	40.00	65.28	505558.00	1.31	495.54	495.00
4	5	4	19664.00	3862.00	190.25	0	Spot (Block4, Row4, Column5)	568.96	570.00	85.12	0.00	0.15	474.00	461.09	474.00	58.64	0.01	0.13	54.00	34.00	0.00	96.00	94.96	582042.00	1.84	489.48	483.00
4	6	4	19987.00	3858.00	192.20	0	Spot (Block4, Row4, Column6)	918.21	884.00	154.03	0.02	0.17	435.00	452.29	435.00	66.16	0.02	0.15	100.00	99.00	0.00	449.00	483.21	954015.00	7.04	623.78	606.50
4	7	4	20278.00	3861.00	143.70	0	Spot (Block4, Row4, Column7)	773.59	773.50	135.71	0.00	0.18	419.00	446.31	419.00	92.65	0.03	0.21	99.00	91.00	0.00	354.50	354.59	433208.00	3.53	562.38	543.00
4	8	4	20591.00	3871.00	150.90	0	Spot (Block4, Row4, Column8)	558.34	555.00	69.17	0.00	0.12	410.00	423.75	410.00	43.67	0.01	0.10	97.00	76.00	0.00	145.00	148.34	346732.00	3.08	469.31	481.00
4	1	5	18491.00	4148.00	153.10	0	Spot (Block4, Row5, Column1)	1052.52	1032.00	288.59	0.01	0.27	489.00	488.66	489.00	75.38	0.00	0.15	99.00	94.00	0.00	543.00	563.52	678875.00	7.48	620.32	613.00
4	2	5	18788.00	4149.00	151.35	0	Spot (Block4, Row5, Column2)	2106.11	2084.00	607.95	0.00	0.29	490.00	490.51	490.00	83.23	0.00	0.17	100.00	100.00	0.00	1594.00	1616.11	1320529.00	19.41	897.86	868.00
4	3	5	19093.00	4153.00	155.50	0	Spot (Block4, Row5, Column3)	1407.74	1395.00	444.93	0.00	0.32	479.00	470.88	479.00	63.78	0.01	0.14	100.00	100.00	0.00	916.00	928.74	934738.00	14.69	709.57	703.50
4	4	5	19386.00	4156.00	155.05	0	Spot (Block4, Row5, Column4)	859.09	816.00	210.71	0.02	0.25	445.00	455.71	445.00	62.42	0.01	0.14	99.00	95.00	0.00	371.00	414.09	567857.00	6.46	560.61	544.00
4	5	5	19691.00	4152.00	145.85	0	Spot (Block4, Row5, Column5)	2648.27	2521.00	956.11	0.02	0.36	426.00	445.13	426.00	58.08	0.02	0.13	100.00	100.00	0.00	2095.00	2222.27	1533346.00	37.93	965.14	872.50
4	6	5	19976.00	4163.00	165.20	0	Spot (Block4, Row5, Column6)	562.20	575.50	66.63	0.01	0.12	419.00	445.76	419.00	87.32	0.03	0.20	78.00	36.00	0.00	156.50	143.20	423897.00	1.33	479.30	493.00
4	7	5	20292.00	4160.00	173.35	0	Spot (Block4, Row5, Column7)	5590.84	5244.00	2624.65	0.03	0.47	417.00	454.97	417.00	119.75	0.04	0.26	100.00	100.00	0.00	4827.00	5173.84	4707490.00	42.89	1495.99	1477.00
4	8	5	20591.00	4158.00	153.75	0	Spot (Block4, Row5, Column8)	892.23	869.50	197.49	0.01	0.22	411.00	437.36	411.00	90.69	0.03	0.21	100.00	96.00	0.00	458.50	481.23	578168.00	5.02	552.18	528.00
4	1	6	18488.00	4450.00	187.55	0	Spot (Block4, Row6, Column1)	2444.92	2195.50	1191.46	0.05	0.49	487.00	493.74	487.00	100.94	0.01	0.20	100.00	100.00	0.00	1708.50	1957.92	2425356.00	19.33	981.45	959.00
4	2	6	18789.00	4449.00	182.60	0	Spot (Block4, Row6, Column2)	3134.46	3181.00	1154.10	0.01	0.37	483.00	494.56	483.00	112.95	0.01	0.23	100.00	100.00	0.00	2698.00	2651.46	2949528.00	23.37	1197.00	1148.00
4	3	6	19085.00	4456.00	153.05	0	Spot (Block4, Row6, Column3)	1174.13	1115.00	363.22	0.02	0.31	466.00	467.73	466.00	87.83	0.00	0.19	100.00	98.00	0.00	649.00	708.13	757312.00	8.04	635.83	616.50
4	4	6	19383.00	4452.00	188.10	0	Spot (Block4, Row6, Column4)	590.47	589.00	85.12	0.00	0.14	424.00	445.35	424.00	55.50	0.02	0.12	94.00	71.00	0.00	165.00	166.47	589289.00	2.61	490.07	490.00
4	5	6	19690.00	4452.00	144.70	0	Spot (Block4, Row6, Column5)	1824.13	1840.00	567.06	0.00	0.31	412.00	430.28	412.00	53.85	0.02	0.13	100.00	100.00	0.00	1428.00	1412.13	1041581.00	25.89	767.87	723.50
4	6	6	20007.00	4442.00	214.10	0	Spot (Block4, Row6, Column6)	494.02	492.00	66.92	0.00	0.14	407.00	426.73	407.00	72.75	0.02	0.17	63.00	19.00	0.00	85.00	87.02	644204.00	0.92	433.03	412.00
4	7	6	20282.00	4459.00	159.25	0	Spot (Block4, Row6, Column7)	663.73	650.00	136.87	0.01	0.21	403.00	421.70	403.00	80.04	0.02	0.19	95.00	77.00	0.00	247.00	260.73	467266.00	3.02	472.82	482.00
4	8	6	20591.00	4464.00	155.30	0	Spot (Block4, Row6, Column8)	735.67	700.00	152.83	0.02	0.21	407.00	422.35	407.00	50.51	0.02	0.12	99.00	97.00	0.00	293.00	328.67	487750.00	6.20	506.99	503.00
4	1	7	18490.00	4756.00	178.50	0	Spot (Block4, Row7, Column1)	813.55	769.00	215.92	0.02	0.27	476.00	468.55	476.00	77.80	0.01	0.17	93.00	81.00	0.00	293.00	337.55	725683.00	4.43	546.06	527.00
4	2	7	18788.00	4747.00	206.25	0	Spot (Block4, Row7, Column2)	538.93	512.00	67.49	0.02	0.13	428.00	457.86	428.00	84.65	0.03	0.18	49.00	20.00	0.00	84.00	110.93	651033.00	0.96	483.44	488.00
4	3	7	19076.00	4752.00	211.05	0	Spot (Block4, Row7, Column3)	505.87	500.00	56.47	0.01	0.11	420.00	442.29	420.00	69.38	0.02	0.16	70.00	21.00	0.00	80.00	85.87	643968.00	0.92	455.14	475.00
4	4	7	19387.00	4743.00	167.55	0	Spot (Block4, Row7, Column4)	523.97	509.00	58.71	0.01	0.11	412.00	434.07	412.00	53.93	0.02	0.12	91.00	34.00	0.00	97.00	111.97	410270.00	1.67	475.94	483.00
4	5	7	19683.00	4760.00	190.55	0	Spot (Block4, Row7, Column5)	484.18	485.00	74.38	0.00	0.15	407.00	427.00	407.00	70.85	0.02	0.17	56.00	18.00	0.00	78.00	77.18	494835.00	0.81	440.72	420.00
4	6	7	19983.00	4758.00	173.50	0	Spot (Block4, Row7, Column6)	3506.04	3589.50	1188.08	0.01	0.34	406.00	444.33	406.00	112.35	0.04	0.25	100.00	100.00	0.00	3183.50	3100.04	2931046.00	27.25	1124.53	1111.00
4	7	7	20284.00	4762.00	167.15	0	Spot (Block4, Row7, Column7)	624.51	586.00	143.48	0.03	0.23	403.00	423.28	403.00	69.70	0.02	0.16	93.00	64.00	0.00	183.00	221.51	483997.00	2.89	468.49	481.00
4	8	7	20588.00	4778.00	198.50	0	Spot (Block4, Row7, Column8)	1886.51	1547.00	1075.56	0.09	0.57	407.00	427.99	407.00	55.37	0.02	0.13	100.00	99.00	0.00	1140.00	1479.51	2109115.00	26.34	825.61	693.00
4	1	8	18474.00	5061.00	152.45	0	Spot (Block4, Row8, Column1)	1304.05	1200.00	593.29	0.04	0.45	482.00	469.91	482.00	68.25	0.01	0.15	100.00	99.00	0.00	718.00	822.05	834589.00	12.22	674.48	634.00
4	2	8	18772.00	5052.00	204.40	0	Spot (Block4, Row8, Column2)	532.73	498.50	90.84	0.03	0.17	440.00	453.14	440.00	58.08	0.01	0.13	50.00	38.00	0.00	58.50	92.73	631818.00	1.37	472.03	482.00
4	3	8	19088.00	5047.00	171.60	0	Spot (Block4, Row8, Column3)	706.11	693.00	154.92	0.01	0.22	420.00	446.41	420.00	71.21	0.03	0.16	96.00	85.00	0.00	273.00	286.11	579012.00	3.65	539.15	517.00
4	4	8	19386.00	5054.00	150.30	0	Spot (Block4, Row8, Column4)	3498.68	3385.00	1291.35	0.01	0.37	411.00	442.31	411.00	74.51	0.03	0.17	100.00	100.00	0.00	2974.00	3087.68	2172680.00	41.02	1192.47	1081.50
4	5	8	19679.00	5063.00	224.35	0	Spot (Block4, Row8, Column5)	481.10	492.00	62.79	0.01	0.13	412.00	441.68	412.00	79.61	0.03	0.18	51.00	11.00	0.00	80.00	69.10	693264.00	0.50	439.53	411.00
4	6	8	19989.00	5056.00	172.50	0	Spot (Block4, Row8, Column6)	4424.51	3514.00	2528.53	0.10	0.57	413.00	456.26	413.00	112.94	0.04	0.25	100.00	100.00	0.00	3101.00	4011.51	3676771.00	35.14	1135.90	1122.00
4	7	8	20290.00	5062.00	166.45	0	Spot (Block4, Row8, Column7)	582.23	584.00	100.29	0.00	0.17	407.00	433.43	407.00	79.27	0.03	0.18	89.00	57.00	0.00	177.00	175.23	447736.00	1.88	465.17	461.50
4	8	8	20577.00	5061.00	146.55	0	Spot (Block4, Row8, Column8)	1213.76	1169.50	318.54	0.02	0.26	409.00	425.30	409.00	45.47	0.02	0.11	100.00	100.00	0.00	760.50	804.76	716118.00	17.34	654.01	618.50
5	1	1	4971.00	7375.00	152.10	0	Spot (Block5, Row1, Column1)	36167.40	33865.00	17943.28	0.03	0.50	801.00	835.96	801.00	157.09	0.02	0.19	100.00	100.00	8.06	33064.00	35366.40	22894016.00	224.92	7968.16	6239.00
5	2	1	5265.00	7382.00	146.05	0	Spot (Block5, Row1, Column2)	3558.87	3288.50	1447.59	0.03	0.41	794.00	815.42	794.00	121.85	0.01	0.15	100.00	100.00	0.00	2494.50	2764.87	2071261.00	22.52	1449.57	1301.00
5	3	1	5571.00	7378.00	155.65	0	Spot (Block5, Row1, Column3)	1685.41	1554.00	489.84	0.04	0.29	797.00	820.32	797.00	111.31	0.01	0.14	100.00	98.00	0.00	757.00	888.41	1122481.00	7.77	1055.38	1019.50
5	4	1	5864.00	7383.00	145.50	0	Spot (Block5, Row1, Column4)	3045.93	3079.00	1078.16	0.00	0.35	809.00	848.11	809.00	117.14	0.02	0.14	100.00	100.00	0.00	2270.00	2236.93	1754453.00	18.76	1385.56	1309.00
5	5	1	6165.00	7385.00	147.25	0	Spot (Block5, Row1, Column5)	3109.28	2678.00	1602.46	0.06	0.52	810.00	847.89	810.00	119.79	0.02	0.14	100.00	100.00	0.00	1868.00	2299.28	1831365.00	18.88	1301.68	1207.00
5	6	1	6460.00	7387.00	145.85	0	Spot (Block5, Row1, Column6)	3055.70	2746.00	1251.00	0.05	0.41	868.00	869.10	868.00	132.17	0.00	0.15	100.00	99.00	0.00	1878.00	2187.70	1775360.00	16.54	1383.77	1319.00
5	7	1	6763.00	7390.00	147.00	0	Spot (Block5, Row1, Column7)	8290.08	7632.00	4267.18	0.04	0.51	889.00	920.14	889.00	257.07	0.01	0.28	100.00	100.00	0.00	6743.00	7401.08	4882855.00	28.67	2570.01	2066.50
5	8	1	7054.00	7397.00	150.30	0	Spot (Block5, Row1, Column8)	59773.11	65535.00	10227.40	0.04	0.17	903.00	982.07	903.00	315.86	0.04	0.32	100.00	100.00	67.80	64632.00	58870.11	36940084.00	186.13	14729.82	11462.50
5	1	2	4962.00	7681.00	201.90	0	Spot (Block5, Row2, Column1)	905.38	895.00	98.48	0.01	0.11	797.00	818.58	797.00	114.78	0.01	0.14	36.00	8.00	0.00	98.00	108.38	1044804.00	0.76	863.80	842.50
5	2	2	5256.00	7678.00	126.65	0	Spot (Block5, Row2, Column2)	2098.83	2018.50	495.00	0.02	0.24	794.00	803.99	794.00	93.62	0.01	0.12	100.00	100.00	0.00	1224.50	1304.83	889906.00	13.83	1190.10	1152.50
5	3	2	5563.00	7689.00	192.50	0	Spot (Block5, Row2, Column3)	980.69	988.50	129.74	0.00	0.13	796.00	813.49	796.00	107.22	0.01	0.13	67.00	37.00	0.00	192.50	184.69	1027758.00	1.56	907.29	905.00
5	4	2	5866.00	7684.00	164.60	0	Spot (Block5, Row2, Column4)	1861.89	1877.00	408.52	0.00	0.22	804.00	840.09	804.00	111.38	0.02	0.13	100.00	100.00	0.00	1073.00	1057.89	1402003.00	9.17	1156.27	1139.00
5	5	2	6166.00	7684.00	170.40	0	Spot (Block5, Row2, Column5)	2297.61	2214.00	594.87	0.02	0.26	810.00	849.40	810.00	120.39	0.02	0.14	100.00	99.00	0.00	1404.00	1487.61	1858765.00	12.03	1241.80	1206.00
5	6	2	6456.00	7680.00	153.65	0	Spot (Block5, Row2, Column6)	1239.42	1194.00	201.04	0.02	0.16	872.00	899.68	872.00	231.09	0.01	0.26	65.00	31.00	0.00	322.00	367.42	803142.00	1.47	986.99	983.00
5	7	2	6771.00	7691.00	168.55	0	Spot (Block5, Row2, Column7)	1377.16	1286.00	337.76	0.03	0.25	884.00	889.77	884.00	131.96	0.00	0.15	90.00	68.00	0.00	402.00	493.16	1094846.00	3.69	995.33	983.00
5	8	2	7077.00	7711.00	164.15	0	Spot (Block5, Row2, Column8)	1038.17	990.00	155.51	0.02	0.15	893.00	942.38	893.00	221.82	0.02	0.24	31.00	2.00	0.00	97.00	145.17	774474.00	0.43	997.04	976.00
5	1	3	4961.00	7979.00	148.45	0	Spot (Block5, Row3, Column1)	2744.21	2534.50	1070.29	0.03	0.39	795.00	807.51	795.00	93.34	0.01	0.12	100.00	100.00	0.00	1739.50	1949.21	1657501.00	20.75	1207.07	1152.00
5	2	3	5257.00	7971.00	177.00	0	Spot (Block5, Row3, Column2)	980.82	979.00	145.04	0.00	0.15	796.00	809.65	796.00	94.47	0.01	0.12	65.00	47.00	0.00	183.00	184.82	861159.00	1.81	885.32	888.50
5	3	3	5539.00	7966.00	160.20	0	Spot (Block5, Row3, Column3)	2127.72	1521.00	3030.10	0.15	1.42	805.00	833.80	805.00	117.97	0.02	0.14	91.00	84.00	0.00	716.00	1322.72	1504295.00	10.97	1209.06	915.50
5	4	3	5860.00	7986.00	147.35	0	Spot (Block5, Row3, Column4)	2942.41	2679.00	1143.76	0.04	0.39	804.00	844.84	804.00	116.93	0.02	0.14	100.00	100.00	0.00	1875.00	2138.41	1738965.00	17.94	1353.49	1288.00
5	5	3	6163.00	7985.00	147.00	-50	Spot (Block5, Row3, Column5)	2670.09	1413.00	7266.15	0.28	2.72	863.00	895.94	863.00	226.50	0.02	0.25	86.00	62.00	0.68	550.00	1807.09	1572681.00	7.83	1061.44	1046.00
5	6	3	6466.00	7987.00	200.40	0	Spot (Block5, Row3, Column6)	12030.92	9771.00	7229.57	0.09	0.60	895.00	968.86	895.00	350.72	0.03	0.36	100.00	100.00	0.00	8876.00	11135.92	13715246.00	31.54	3585.14	3551.00
5	7	3	6768.00	7993.00	148.50	0	Spot (Block5, Row3, Column7)	2337.78	2135.00	881.71	0.04	0.38	889.00	928.00	889.00	285.07	0.02	0.31	95.00	83.00	0.00	1246.00	1448.78	1414355.00	4.95	1203.02	1129.00
5	8	3	7063.00	7992.00	159.40	0	Spot (Block5, Row3, Column8)	2314.65	2325.00	572.67	0.00	0.25	887.00	907.04	887.00	131.08	0.01	0.14	100.00	100.00	0.00	1438.00	1427.65	1627200.00	10.74	1298.54	1313.00
5	1	4	4965.00	8270.00	147.60	0	Spot (Block5, Row4, Column1)	2720.66	2558.00	1017.59	0.03	0.37	797.00	811.26	797.00	96.83	0.01	0.12	100.00	100.00	0.00	1761.00	1923.66	1613353.00	19.72	1297.06	1204.00
5	2	4	5267.00	8283.00	212.90	0	Spot (Block5, Row4, Column2)	1339.41	1266.00	281.02	0.02	0.21	803.00	832.22	803.00	115.88	0.02	0.14	98.00	88.00	0.00	463.00	536.41	1722476.00	4.38	982.07	975.00
5	3	4	5564.00	8282.00	145.00	0	Spot (Block5, Row4, Column3)	14138.20	12935.00	7519.00	0.04	0.53	823.00	862.62	823.00	133.51	0.02	0.15	100.00	100.00	0.00	12112.00	13315.20	8087051.00	99.43	3720.87	2832.00
5	4	4	5855.00	8293.00	189.60	0	Spot (Block5, Row4, Column4)	955.72	904.00	129.85	0.02	0.14	810.00	852.27	810.00	127.83	0.02	0.15	48.00	20.00	0.00	94.00	145.72	966234.00	0.81	898.56	876.00
5	5	4	6188.00	8287.00	117.55	0	Spot (Block5, Row4, Column5)	1824.41	1214.50	2587.27	0.18	1.42	869.00	876.47	869.00	148.49	0.00	0.17	74.00	57.00	0.00	345.50	955.41	667734.00	6.38	1166.07	1069.00
5	6	4	6464.00	8281.00	170.05	0	Spot (Block5, Row4, Column6)	2658.25	2614.00	725.55	0.01	0.27	887.00	907.26	887.00	222.44	0.01	0.25	100.00	99.00	0.00	1727.00	1771.25	2139893.00	7.87	1355.12	1320.00
5	7	4	6759.00	8290.00	155.00	0	Spot (Block5, Row4, Column7)	1955.29	1762.00	731.23	0.05	0.37	885.00	883.86	885.00	141.95	0.00	0.16	98.00	90.00	0.00	877.00	1070.29	1294401.00	7.55	1107.76	1127.00
5	8	4	7065.00	8296.00	162.20	0	Spot (Block5, Row4, Column8)	1472.70	1412.00	343.17	0.02	0.23	890.00	903.65	890.00	131.01	0.01	0.14	96.00	78.00	0.00	522.00	582.70	1072128.00	4.34	1055.24	1054.00
5	1	5	4965.00	8576.00	140.90	0	Spot (Block5, Row5, Column1)	8163.65	7715.50	3702.08	0.02	0.45	793.00	834.15	793.00	182.12	0.02	0.22	100.00	100.00	0.00	6922.50	7370.65	4392041.00	40.24	2362.07	1858.50
5	2	5	5260.00	8578.00	160.25	0	Spot (Block5, Row5, Column2)	2140.21	2086.50	545.91	0.01	0.26	801.00	831.18	801.00	120.37	0.02	0.14	100.00	99.00	0.00	1285.50	1339.21	1515270.00	10.88	1171.88	1153.00
5	3	5	5559.00	8580.00	156.80	0	Spot (Block5, Row5, Column3)	3085.54	2923.00	1072.85	0.02	0.35	808.00	851.14	808.00	136.21	0.02	0.16	100.00	100.00	0.00	2115.00	2277.54	2088909.00	16.40	1373.11	1367.00
5	4	5	5859.00	8584.00	161.50	0	Spot (Block5, Row5, Column4)	1488.60	1418.00	396.02	0.02	0.27	806.00	844.63	806.00	139.83	0.02	0.17	99.00	86.00	0.00	612.00	682.60	1074768.00	4.61	1005.72	1012.50
5	5	5	6162.00	8585.00	141.15	0	Spot (Block5, Row5, Column5)	21469.42	19615.00	12065.20	0.04	0.56	846.50	873.54	846.50	160.46	0.01	0.18	100.00	100.00	0.00	18768.50	20622.92	11550546.00	128.36	5109.12	3722.00
5	6	5	6460.00	8586.00	176.90	0	Spot (Block5, Row5, Column6)	1178.35	1127.50	221.00	0.02	0.19	860.00	866.73	860.00	133.42	0.00	0.15	80.00	50.00	0.00	267.50	318.35	1032233.00	2.34	951.46	956.50
5	7	5	6761.00	8589.00	185.60	0	Spot (Block5, Row5, Column7)	3543.78	3306.00	1422.99	0.03	0.40	886.00	891.15	886.00	152.06	0.00	0.17	100.00	100.00	0.00	2420.00	2657.78	3430375.00	17.44	1571.15	1579.00
5	8	5	7066.00	8588.00	144.50	0	Spot (Block5, Row5, Column8)	3964.23	3506.00	1958.09	0.05	0.49	894.00	908.97	894.00	142.85	0.01	0.16	100.00	100.00	0.00	2612.00	3070.23	2255646.00	21.39	1498.06	1385.00
5	1	6	4960.00	8880.00	200.95	0	Spot (Block5, Row6, Column1)	9553.01	7816.00	6062.33	0.09	0.63	793.00	857.10	793.00	266.34	0.03	0.31	100.00	100.00	0.00	7023.00	8760.01	10899983.00	32.65	2926.59	2928.00
5	2	6	5260.00	8879.00	194.65	0	Spot (Block5, Row6, Column2)	2144.93	2105.00	549.29	0.01	0.26	794.50	836.27	794.50	214.84	0.02	0.26	100.00	99.00	0.00	1310.50	1350.43	2297220.00	6.09	1281.47	1288.00
5	3	6	5551.00	8884.00	142.00	0	Spot (Block5, Row6, Column3)	5737.73	5395.00	2735.05	0.03	0.48	798.00	827.28	798.00	140.70	0.02	0.17	100.00	100.00	0.00	4597.00	4939.73	3138539.00	34.90	1932.86	1640.00
5	4	6	5864.00	8882.00	168.60	0	Spot (Block5, Row6, Column4)	1148.93	1108.00	199.25	0.02	0.17	799.00	825.93	799.00	129.61	0.01	0.16	87.00	63.00	0.00	309.00	349.93	901913.00	2.49	931.51	914.00
5	5	6	6157.00	8885.00	141.25	0	Spot (Block5, Row6, Column5)	20167.00	19390.00	10987.27	0.02	0.54	802.00	842.84	802.00	161.02	0.02	0.19	100.00	100.00	0.00	18588.00	19365.00	10849845.00	120.01	5044.47	3865.00
5	6	6	6463.00	8881.00	170.15	0	Spot (Block5, Row6, Column6)	1184.44	1155.00	202.21	0.01	0.17	809.00	855.02	809.00	138.41	0.02	0.16	92.00	63.00	0.00	346.00	375.44	955845.00	2.38	962.60	936.00
5	7	6	6753.00	8888.00	147.30	0	Spot (Block5, Row6, Column7)	3527.72	3216.50	1498.50	0.04	0.42	874.00	876.20	874.00	139.54	0.00	0.16	100.00	100.00	0.00	2342.50	2653.72	2088411.00	19.00	1490.58	1369.50
5	8	6	7065.00	8892.00	147.55	0	Spot (Block5, Row6, Column8)	4121.14	3835.00	1852.74	0.03	0.45	892.00	901.43	892.00	137.53	0.00	0.15	100.00	100.00	0.00	2943.00	3229.14	2443835.00	23.41	1697.34	1502.00
5	1	7	4963.00	9178.00	192.25	0	Spot (Block5, Row7, Column1)	1441.86	1390.00	391.95	0.02	0.27	791.00	815.70	791.00	197.28	0.01	0.24	93.00	65.00	0.00	599.00	650.86	1503865.00	3.17	970.36	968.00
5	2	7	5270.00	9186.00	191.70	0	Spot (Block5, Row7, Column2)	943.37	911.00	102.18	0.02	0.11	782.00	782.46	782.00	124.67	0.00	0.16	53.00	16.00	0.00	129.00	161.37	980161.00	1.29	841.11	813.50
5	3	7	5557.00	9174.00	215.50	0	Spot (Block5, Row7, Column3)	884.92	882.00	133.98	0.00	0.15	788.00	791.09	788.00	125.16	0.00	0.16	29.00	15.00	0.00	94.00	96.92	1175169.00	0.75	820.97	800.00
5	4	7	5850.00	9178.00	208.00	0	Spot (Block5, Row7, Column4)	982.53	903.00	608.12	0.04	0.62	789.00	791.04	789.00	105.87	0.00	0.13	55.00	28.00	0.00	114.00	193.53	1211454.00	1.81	858.78	819.00
5	5	7	6156.00	9186.00	187.55	0	Spot (Block5, Row7, Column5)	1454.82	1387.00	369.89	0.02	0.25	796.00	817.28	796.00	139.94	0.01	0.17	96.00	86.00	0.00	591.00	658.82	1450458.00	4.56	985.97	983.00
5	6	7	6458.00	9187.00	180.00	0	Spot (Block5, Row7, Column6)	2688.25	2753.00	804.20	0.01	0.30	869.00	921.72	869.00	340.36	0.03	0.37	99.00	91.00	0.00	1884.00	1819.25	2451686.00	5.19	1321.79	1302.00
5	7	7	6748.00	9191.00	146.15	0	Spot (Block5, Row7, Column7)	3831.32	3605.00	1612.72	0.03	0.42	818.00	865.59	818.00	141.41	0.02	0.16	100.00	100.00	0.00	2787.00	3013.32	2233662.00	20.97	1675.95	1541.50
5	8	7	7061.00	9193.00	176.10	0	Spot (Block5, Row7, Column8)	3672.25	3644.50	853.84	0.00	0.23	883.00	887.82	883.00	143.19	0.00	0.16	100.00	100.00	0.00	2761.50	2789.25	3187510.00	19.45	1695.57	1656.00
5	1	8	4952.00	9485.00	146.50	0	Spot (Block5, Row8, Column1)	2173.95	1947.00	871.98	0.05	0.40	791.00	796.78	791.00	99.77	0.00	0.13	100.00	100.00	0.00	1156.00	1382.95	1276108.00	13.80	1147.01	1160.50
5	2	8	5252.00	9479.00	173.60	0	Spot (Block5, Row8, Column2)	1154.68	1119.00	228.02	0.01	0.20	789.00	794.76	789.00	106.26	0.00	0.13	89.00	73.00	0.00	330.00	365.68	969930.00	3.39	870.28	865.00
5	3	8	5549.00	9481.00	150.50	0	Spot (Block5, Row8, Column3)	1933.08	1811.50	727.62	0.03	0.38	793.00	805.99	793.00	116.87	0.01	0.15	100.00	99.00	0.00	1018.50	1140.08	1194642.00	9.64	1063.82	1056.00
5	4	8	5856.00	9483.00	149.20	0	Spot (Block5, Row8, Column4)	3080.68	2997.00	935.96	0.01	0.30	792.00	800.84	792.00	116.49	0.00	0.15	100.00	100.00	0.00	2205.00	2288.68	1876137.00	19.57	1376.47	1343.00
5	5	8	6142.00	9495.00	189.10	0	Spot (Block5, Row8, Column5)	920.38	892.00	138.52	0.01	0.15	800.00	867.58	800.00	325.87	0.04	0.38	7.00	0.00	0.00	92.00	120.38	924060.00	0.16	846.49	812.00
5	6	8	6459.00	9487.00	181.75	0	Spot (Block5, Row8, Column6)	20314.37	17250.00	13076.21	0.07	0.64	885.00	978.89	885.00	476.94	0.04	0.49	100.00	100.00	0.00	16365.00	19429.37	18770476.00	40.54	4477.21	4456.50
5	7	8	6755.00	9488.00	156.35	0	Spot (Block5, Row8, Column7)	1699.99	1601.50	476.57	0.03	0.28	868.00	912.78	868.00	334.76	0.02	0.37	86.00	55.00	0.00	733.50	831.99	1142393.00	2.35	1065.74	1057.00
5	8	8	7051.00	9492.00	175.35	0	Spot (Block5, Row8, Column8)	1347.95	1327.00	286.81	0.01	0.21	888.00	905.96	888.00	152.56	0.01	0.17	84.00	66.00	0.00	439.00	459.95	1157889.00	2.90	1031.43	1007.00
6	1	1	9470.00	7401.00	152.85	0	Spot (Block6, Row1, Column1)	37699.30	34951.00	18446.69	0.03	0.49	889.00	931.51	889.00	198.21	0.02	0.21	100.00	100.00	12.31	34062.00	36810.30	24203028.00	185.50	7869.93	6232.00
6	2	1	9763.00	7406.00	160.70	0	Spot (Block6, Row1, Column2)	1992.79	1820.00	630.93	0.04	0.32	885.00	913.90	885.00	165.97	0.01	0.18	99.00	97.00	0.00	935.00	1107.79	1420862.00	6.50	1132.89	1102.50
6	3	1	10068.00	7403.00	157.70	0	Spot (Block6, Row1, Column3)	2040.76	1796.00	781.10	0.06	0.38	889.00	922.50	889.00	150.99	0.02	0.16	96.00	92.00	0.00	907.00	1151.76	1393838.00	7.41	1178.46	1211.00
6	4	1	10362.00	7411.00	151.95	0	Spot (Block6, Row1, Column4)	1999.91	1985.50	492.24	0.00	0.25	904.00	946.84	904.00	155.15	0.02	0.16	99.00	95.00	0.00	1081.50	1095.91	1259944.00	6.79	1243.34	1247.50
6	5	1	10666.00	7410.00	148.40	0	Spot (Block6, Row1, Column5)	3587.94	3079.00	1829.96	0.07	0.51	920.00	961.63	920.00	163.87	0.02	0.17	99.00	97.00	0.00	2159.00	2667.94	2149175.00	16.03	1514.58	1439.00
6	6	1	10961.00	7412.00	148.00	0	Spot (Block6, Row1, Column6)	4101.40	3811.00	1855.64	0.03	0.45	959.00	978.27	959.00	185.15	0.01	0.19	100.00	100.00	0.00	2852.00	3142.40	2456736.00	16.87	1754.92	1489.00
6	7	1	11265.00	7413.00	147.55	0	Spot (Block6, Row1, Column7)	10855.51	9612.00	6010.78	0.05	0.55	984.00	1037.96	984.00	277.95	0.02	0.27	100.00	100.00	0.00	8628.00	9871.51	6437317.00	35.32	3498.61	2512.00
6	8	1	11552.00	7417.00	149.55	0	Spot (Block6, Row1, Column8)	60373.79	65535.00	9345.58	0.04	0.15	1066.00	1116.14	1066.00	328.92	0.02	0.29	100.00	100.00	69.16	64469.00	59307.79	37190564.00	180.16	13884.30	12253.00
6	1	2	9468.00	7711.00	213.35	0	Spot (Block6, Row2, Column1)	974.50	973.00	161.07	0.00	0.17	878.00	891.21	878.00	172.73	0.01	0.19	27.00	8.00	0.00	95.00	96.50	1263930.00	0.48	915.64	880.00
6	2	2	9763.00	7710.00	134.35	0	Spot (Block6, Row2, Column2)	2535.72	2471.00	770.78	0.01	0.30	876.00	885.80	876.00	149.16	0.00	0.17	100.00	100.00	0.00	1595.00	1659.72	1239965.00	11.06	1325.37	1327.00
6	3	2	10078.00	7700.00	194.75	0	Spot (Block6, Row2, Column3)	1176.79	1148.00	231.21	0.01	0.20	884.00	909.04	884.00	155.27	0.01	0.17	65.00	42.00	0.00	264.00	292.79	1265054.00	1.72	971.12	971.00
6	4	2	10369.00	7711.00	176.90	0	Spot (Block6, Row2, Column4)	2000.15	1948.00	518.53	0.01	0.26	898.00	934.86	898.00	157.09	0.02	0.17	100.00	97.00	0.00	1050.00	1102.15	1744134.00	6.78	1241.26	1243.00
6	5	2	10672.00	7711.00	202.95	0	Spot (Block6, Row2, Column5)	1641.64	1607.00	320.07	0.01	0.19	950.00	969.21	950.00	175.01	0.01	0.18	98.00	85.00	0.00	657.00	691.64	1915795.00	3.84	1200.59	1186.50
6	6	2	10948.00	7695.00	172.25	0	Spot (Block6, Row2, Column6)	1729.86	1513.00	1688.78	0.06	0.98	990.00	1036.67	990.00	346.04	0.02	0.33	64.00	34.00	0.00	523.00	739.86	1427135.00	2.00	1215.63	1232.00
6	7	2	11265.00	7711.00	159.05	0	Spot (Block6, Row2, Column7)	1761.90	1693.00	440.97	0.02	0.25	987.00	1021.26	987.00	325.86	0.01	0.32	85.00	55.00	0.00	706.00	774.90	1226281.00	2.27	1229.53	1221.50
6	8	2	11589.00	7734.00	175.55	0	Spot (Block6, Row2, Column8)	1195.28	1178.00	228.13	0.01	0.19	1012.00	1081.04	1012.00	268.69	0.03	0.25	38.00	5.00	0.00	166.00	183.28	1031528.00	0.43	1106.16	1054.00
6	1	3	9465.00	8003.00	152.60	0	Spot (Block6, Row3, Column1)	3382.49	3083.00	1614.04	0.04	0.48	877.00	879.12	877.00	147.91	0.00	0.17	100.00	99.00	0.00	2206.00	2505.49	2164791.00	16.92	1398.75	1352.50
6	2	3	9768.00	8005.00	182.70	0	Spot (Block6, Row3, Column2)	1140.12	1106.00	220.90	0.01	0.19	879.00	891.13	879.00	155.86	0.01	0.17	61.00	38.00	0.00	227.00	261.12	1072849.00	1.60	988.75	983.00
6	3	3	10054.00	8002.00	155.45	0	Spot (Block6, Row3, Column3)	1419.64	1350.00	358.76	0.02	0.25	882.00	899.28	882.00	155.41	0.01	0.17	90.00	76.00	0.00	468.00	537.64	945483.00	3.35	1060.63	1081.00
6	4	3	10361.00	8005.00	148.30	0	Spot (Block6, Row3, Column4)	3356.11	3169.00	1447.65	0.02	0.43	887.00	907.86	887.00	154.37	0.01	0.17	100.00	99.00	0.00	2282.00	2469.11	2017023.00	15.86	1510.14	1421.00
6	5	3	10661.00	8005.00	159.25	0	Spot (Block6, Row3, Column5)	1265.83	1213.50	230.13	0.02	0.18	947.00	972.63	947.00	199.04	0.01	0.20	61.00	35.00	0.00	266.50	318.83	883551.00	1.47	1083.07	1076.00
6	6	3	10961.00	8009.00	173.85	0	Spot (Block6, Row3, Column6)	4597.90	4225.00	1897.49	0.04	0.41	1000.00	1058.09	1000.00	347.62	0.02	0.33	100.00	99.00	0.00	3225.00	3597.90	3885224.00	10.18	1962.41	1911.00
6	7	3	11278.00	8018.00	151.10	0	Spot (Block6, Row3, Column7)	2822.96	2514.00	1240.15	0.05	0.44	988.00	1028.58	988.00	346.92	0.02	0.34	90.00	80.00	0.00	1526.00	1834.96	1764348.00	5.17	1732.55	1440.00
6	8	3	11564.00	8024.00	159.20	0	Spot (Block6, Row3, Column8)	10863.86	10066.00	4943.68	0.03	0.46	996.00	1048.44	996.00	230.24	0.02	0.22	100.00	100.00	0.00	9070.00	9867.86	7550380.00	42.63	3345.69	2805.00
6	1	4	9461.00	8302.00	148.80	0	Spot (Block6, Row4, Column1)	3250.81	3082.50	1394.65	0.02	0.43	873.00	877.65	873.00	145.56	0.00	0.17	100.00	100.00	0.00	2209.50	2377.81	1976491.00	16.30	1400.19	1331.00
6	2	4	9761.00	8302.00	173.70	0	Spot (Block6, Row4, Column2)	2098.25	1980.00	581.72	0.03	0.28	886.00	902.80	886.00	165.83	0.01	0.18	99.00	97.00	0.00	1094.00	1212.25	1762527.00	7.21	1261.67	1241.50
6	3	4	10063.00	8307.00	146.95	0	Spot (Block6, Row4, Column3)	12859.62	11486.00	7019.67	0.05	0.55	883.00	893.56	883.00	163.05	0.01	0.18	100.00	100.00	0.00	10603.00	11976.62	7600036.00	73.39	3617.60	3122.50
6	4	4	10351.00	8305.00	193.10	0	Spot (Block6, Row4, Column4)	1091.21	1080.00	202.22	0.00	0.19	882.00	888.02	882.00	149.78	0.00	0.17	53.00	37.00	0.00	198.00	209.21	1153407.00	1.36	1002.69	1006.00
6	5	4	10656.00	8321.00	174.70	0	Spot (Block6, Row4, Column5)	1286.99	1181.00	612.94	0.04	0.48	907.00	936.92	907.00	174.11	0.01	0.19	58.00	38.00	0.00	274.00	379.99	1093941.00	2.01	1043.60	988.50
6	6	4	10963.00	8310.00	192.95	0	Spot (Block6, Row4, Column6)	1708.20	1678.00	318.25	0.01	0.19	967.00	980.99	967.00	179.91	0.01	0.18	99.00	89.00	0.00	711.00	741.20	1802146.00	4.04	1244.31	1249.00
6	7	4	11250.00	8321.00	178.45	0	Spot (Block6, Row4, Column7)	2423.89	1866.00	1959.84	0.11	0.81	972.00	999.46	972.00	230.41	0.01	0.23	90.00	73.00	0.00	894.00	1451.89	2164534.00	6.18	1359.97	1236.00
6	8	4	11565.00	8319.00	173.75	0	Spot (Block6, Row4, Column8)	1595.21	1493.00	412.00	0.03	0.26	978.00	1012.29	978.00	191.89	0.01	0.19	88.00	71.00	0.00	515.00	617.21	1347954.00	3.04	1160.48	1142.00
6	1	5	9465.00	8606.00	146.00	0	Spot (Block6, Row5, Column1)	3403.10	3093.00	1434.87	0.04	0.42	825.00	873.47	825.00	166.27	0.02	0.19	100.00	99.00	0.00	2268.00	2578.10	1970394.00	15.21	1464.44	1375.00
6	2	5	9761.00	8602.00	154.50	0	Spot (Block6, Row5, Column2)	11325.46	11019.00	4652.49	0.01	0.41	884.00	905.32	884.00	200.62	0.01	0.22	100.00	100.00	0.00	10135.00	10441.46	7418178.00	51.94	3000.36	2755.00
6	3	5	10065.00	8606.00	157.95	0	Spot (Block6, Row5, Column3)	5481.81	5018.50	2624.24	0.04	0.48	878.00	896.25	878.00	179.25	0.01	0.20	100.00	100.00	0.00	4140.50	4603.81	3760524.00	25.58	1785.45	1709.00
6	4	5	10358.00	8609.00	154.30	0	Spot (Block6, Row5, Column4)	2095.74	1830.00	796.32	0.06	0.38	885.00	902.95	885.00	174.73	0.01	0.19	99.00	92.00	0.00	945.00	1210.74	1370616.00	6.83	1186.46	1190.00
6	5	5	10662.00	8610.00	144.90	0	Spot (Block6, Row5, Column5)	18329.26	16943.00	10140.14	0.03	0.55	895.00	935.80	895.00	180.69	0.02	0.19	100.00	100.00	0.00	16048.00	17434.26	10484337.00	96.26	4230.32	3613.00
6	6	5	10968.00	8613.00	189.70	0	Spot (Block6, Row5, Column6)	1398.42	1330.00	340.81	0.02	0.24	899.00	957.72	899.00	236.46	0.03	0.25	73.00	46.00	0.00	431.00	499.42	1417997.00	1.86	1051.18	1006.50
6	7	5	11261.00	8613.00	182.90	0	Spot (Block6, Row5, Column7)	13380.52	11848.00	7433.64	0.05	0.56	960.00	1009.88	960.00	294.26	0.02	0.29	100.00	100.00	0.00	10888.00	12420.52	12510785.00	42.04	3474.75	3442.00
6	8	5	11560.00	8612.00	147.65	0	Spot (Block6, Row5, Column8)	4380.05	4007.00	2245.29	0.04	0.51	964.00	995.14	964.00	237.56	0.01	0.24	100.00	99.00	0.00	3043.00	3416.05	2592991.00	14.25	1677.42	1624.50
6	1	6	9461.00	8904.00	173.30	0	Spot (Block6, Row6, Column1)	3812.01	3439.00	1695.85	0.04	0.44	811.00	876.72	811.00	201.53	0.03	0.23	100.00	100.00	0.00	2628.00	3001.01	3190652.00	14.56	1586.73	1544.50
6	2	6	9763.00	8904.00	188.95	0	Spot (Block6, Row6, Column2)	6927.00	6536.00	2974.38	0.03	0.43	866.00	907.50	866.00	235.69	0.02	0.26	100.00	100.00	0.00	5670.00	6061.00	6961633.00	25.54	2438.94	2354.50
6	3	6	10053.00	8905.00	147.80	0	Spot (Block6, Row6, Column3)	6205.64	5586.00	3335.96	0.05	0.54	862.00	886.51	862.00	193.38	0.01	0.22	100.00	100.00	0.00	4724.00	5343.64	3692354.00	27.51	1949.99	1803.00
6	4	6	10360.00	8904.00	175.10	0	Spot (Block6, Row6, Column4)	1487.81	1377.00	430.33	0.03	0.29	864.00	875.01	864.00	170.99	0.01	0.20	88.00	72.00	0.00	513.00	623.81	1278033.00	3.58	1027.82	1004.00
6	5	6	10658.00	8908.00	144.70	0	Spot (Block6, Row6, Column5)	20577.49	19532.00	11348.39	0.02	0.55	887.00	903.97	887.00	180.68	0.01	0.20	100.00	100.00	0.00	18645.00	19690.49	11708592.00	108.89	4703.82	3482.00
6	6	6	10956.00	8910.00	194.60	0	Spot (Block6, Row6, Column6)	1206.92	1176.00	275.97	0.01	0.23	890.00	920.41	890.00	207.20	0.01	0.23	63.00	28.00	0.00	286.00	316.92	1291403.00	1.38	982.71	991.00
6	7	6	11262.00	8912.00	147.80	0	Spot (Block6, Row6, Column7)	4216.97	3971.50	2021.15	0.03	0.48	898.00	940.66	898.00	220.66	0.02	0.23	99.00	99.00	0.00	3073.50	3318.97	2547052.00	14.85	1585.31	1433.50
6	8	6	11567.00	8919.00	148.25	0	Spot (Block6, Row6, Column8)	4671.62	4166.00	2262.17	0.05	0.48	900.00	943.07	900.00	169.21	0.02	0.18	99.00	99.00	0.00	3266.00	3771.62	2802969.00	22.03	1742.99	1615.50
6	1	7	9459.00	9202.00	170.20	0	Spot (Block6, Row7, Column1)	2397.73	2122.00	865.69	0.05	0.36	799.00	843.30	799.00	161.95	0.02	0.19	100.00	98.00	0.00	1323.00	1598.73	1934972.00	9.60	1207.17	1205.00
6	2	7	9765.00	9203.00	194.60	0	Spot (Block6, Row7, Column2)	1059.01	1076.00	178.74	0.01	0.17	796.00	849.40	796.00	193.46	0.03	0.23	59.00	27.00	0.00	280.00	263.01	1135256.00	1.08	923.55	889.00
6	3	7	10063.00	9214.00	211.70	0	Spot (Block6, Row7, Column3)	969.31	955.00	162.53	0.01	0.17	792.00	831.45	792.00	159.05	0.02	0.19	50.00	25.00	0.00	163.00	177.31	1237811.00	0.87	865.83	806.00
6	4	7	10368.00	9211.00	205.55	0	Spot (Block6, Row7, Column4)	1004.21	978.00	196.24	0.01	0.20	800.00	841.80	800.00	158.13	0.02	0.19	55.00	30.00	0.00	178.00	204.21	1206054.00	1.03	916.94	883.00
6	5	7	10659.00	9204.00	193.30	0	Spot (Block6, Row7, Column5)	1632.96	1566.00	417.76	0.02	0.26	841.00	880.23	841.00	201.20	0.02	0.23	93.00	81.00	0.00	725.00	791.96	1726037.00	3.74	1083.22	1069.50
6	6	7	10956.00	9209.00	175.50	0	Spot (Block6, Row7, Column6)	9133.29	9132.50	3804.72	0.00	0.42	895.00	948.87	895.00	268.45	0.03	0.28	100.00	100.00	0.00	8237.50	8238.29	7854631.00	30.49	2575.78	2539.00
6	7	7	11251.00	9215.00	150.90	0	Spot (Block6, Row7, Column7)	4806.70	4449.50	2152.01	0.03	0.45	894.00	928.32	894.00	212.32	0.02	0.23	100.00	100.00	0.00	3555.50	3912.70	2989769.00	18.27	1825.26	1485.00
6	8	7	11558.00	9222.00	196.30	0	Spot (Block6, Row7, Column8)	2061.62	1967.00	434.86	0.02	0.21	897.00	936.46	897.00	170.26	0.02	0.18	100.00	98.00	0.00	1070.00	1164.62	2249228.00	6.61	1283.46	1255.00
6	1	8	9448.00	9512.00	152.40	0	Spot (Block6, Row8, Column1)	2024.54	1841.00	1033.04	0.04	0.51	794.00	832.19	794.00	149.37	0.02	0.18	99.00	95.00	0.00	1047.00	1230.54	1279510.00	7.98	1114.68	1103.00
6	2	8	9758.00	9509.00	171.70	0	Spot (Block6, Row8, Column2)	1295.96	1252.00	297.25	0.01	0.23	787.00	816.72	787.00	152.24	0.02	0.19	92.00	72.00	0.00	465.00	508.96	1062688.00	3.15	952.60	921.00
6	3	8	10052.00	9506.00	150.55	0	Spot (Block6, Row8, Column3)	2368.51	2085.00	1046.13	0.06	0.44	792.00	831.26	792.00	179.58	0.02	0.22	99.00	94.00	0.00	1293.00	1576.51	1463737.00	8.56	1207.47	1236.50
6	4	8	10357.00	9505.00	150.90	0	Spot (Block6, Row8, Column4)	21588.77	20644.50	10672.28	0.02	0.49	803.00	847.85	803.00	178.77	0.02	0.21	100.00	100.00	0.00	19841.50	20785.77	13514570.00	116.02	4927.63	3937.00
6	5	8	10655.00	9510.00	173.30	0	Spot (Block6, Row8, Column5)	994.61	972.00	180.23	0.01	0.18	810.00	866.42	810.00	184.69	0.03	0.21	40.00	19.00	0.00	162.00	184.61	837462.00	0.69	935.47	904.00
6	6	8	10956.00	9510.00	159.95	0	Spot (Block6, Row8, Column6)	7978.80	7092.00	4031.07	0.05	0.51	886.00	933.01	886.00	246.10	0.02	0.26	100.00	100.00	0.00	6206.00	7092.80	5641009.00	28.63	2157.27	2121.00
6	7	8	11253.00	9511.00	154.15	0	Spot (Block6, Row8, Column7)	2194.41	2045.00	733.26	0.03	0.33	883.00	914.79	883.00	196.47	0.02	0.21	99.00	94.00	0.00	1162.00	1311.41	1428558.00	6.51	1239.67	1250.00
6	8	8	11542.00	9512.00	140.25	0	Spot (Block6, Row8, Column8)	1664.97	1594.50	579.93	0.02	0.35	899.00	952.72	899.00	182.71	0.03	0.19	99.00	83.00	0.00	695.50	765.97	899083.00	3.90	1280.29	1271.00
7	1	1	13972.00	7424.00	154.85	0	Spot (Block7, Row1, Column1)	35499.44	32993.00	18388.81	0.03	0.52	479.00	492.11	479.00	139.43	0.01	0.28	100.00	100.00	9.44	32514.00	35020.44	23323188.00	251.07	7365.23	5660.00
7	2	1	14256.00	7429.00	152.40	0	Spot (Block7, Row1, Column2)	1502.30	1411.00	639.88	0.03	0.43	461.00	472.56	461.00	98.21	0.01	0.21	100.00	99.00	0.00	950.00	1041.30	961470.00	10.49	676.91	639.50
7	3	1	14581.00	7442.00	228.40	0	Spot (Block7, Row1, Column3)	518.01	508.00	61.20	0.01	0.12	466.00	463.23	466.00	58.92	0.00	0.13	36.00	17.00	0.00	42.00	52.01	778054.00	0.93	477.60	489.00
7	4	1	14861.00	7435.00	158.45	0	Spot (Block7, Row1, Column4)	1178.21	1077.00	444.57	0.04	0.38	474.00	468.39	474.00	60.36	0.01	0.13	99.00	99.00	0.00	603.00	704.21	816501.00	11.76	614.48	610.00
7	5	1	15159.00	7427.00	187.60	0	Spot (Block7, Row1, Column5)	584.68	573.50	99.52	0.01	0.17	464.00	460.76	464.00	54.32	0.00	0.12	61.00	50.00	0.00	109.50	120.68	580003.00	2.28	503.63	496.50
7	6	1	15462.00	7439.00	147.80	0	Spot (Block7, Row1, Column6)	1812.19	1637.50	744.29	0.04	0.41	463.00	461.81	463.00	55.57	0.00	0.12	100.00	100.00	0.00	1174.50	1349.19	1080066.00	24.30	802.09	705.00
7	7	1	15764.00	7442.00	173.85	0	Spot (Block7, Row1, Column7)	900.40	807.00	328.30	0.05	0.36	474.00	486.47	474.00	208.17	0.01	0.43	67.00	42.00	0.00	333.00	426.40	758137.00	1.99	558.17	564.00
7	8	1	16054.00	7442.00	152.55	0	Spot (Block7, Row1, Column8)	59558.23	65535.00	10097.95	0.04	0.17	500.00	553.72	500.00	258.25	0.04	0.47	100.00	100.00	66.77	65035.00	59058.23	37998476.00	228.48	12485.88	9757.50
7	1	2	13975.00	7731.00	212.05	0	Spot (Block7, Row2, Column1)	531.24	509.00	63.96	0.02	0.12	462.00	468.89	462.00	97.05	0.01	0.21	36.00	2.00	0.00	47.00	69.24	679990.00	0.64	506.52	497.00
7	2	2	14253.00	7741.00	129.60	0	Spot (Block7, Row2, Column2)	568.93	582.00	75.95	0.01	0.13	453.00	457.58	453.00	54.28	0.00	0.12	72.00	55.00	0.00	129.00	115.93	256589.00	2.05	513.81	503.00
7	3	2	14555.00	7723.00	184.45	0	Spot (Block7, Row2, Column3)	540.37	522.00	55.50	0.02	0.10	441.00	453.25	441.00	51.29	0.01	0.11	80.00	41.00	0.00	81.00	99.37	517679.00	1.70	485.14	492.00
7	4	2	14866.00	7741.00	202.20	0	Spot (Block7, Row2, Column4)	553.75	546.00	63.10	0.01	0.11	469.00	464.13	469.00	49.35	0.00	0.11	61.00	45.00	0.00	77.00	84.75	640687.00	1.82	487.78	492.50
7	5	2	15164.00	7736.00	187.05	0	Spot (Block7, Row2, Column5)	793.89	785.00	138.74	0.00	0.17	440.00	455.36	440.00	60.52	0.01	0.13	99.00	98.00	0.00	345.00	353.89	779596.00	5.59	570.24	553.00
7	6	2	15466.00	7737.00	147.00	-50	Spot (Block7, Row2, Column6)	583.49	595.00	98.43	0.01	0.17	467.00	513.44	467.00	212.98	0.04	0.41	21.00	0.00	0.00	128.00	116.49	346007.00	0.33	556.85	570.00
7	7	2	15774.00	7745.00	213.50	0	Spot (Block7, Row2, Column7)	512.66	498.00	49.93	0.01	0.10	470.00	470.93	470.00	74.88	0.00	0.16	21.00	4.00	0.00	28.00	42.66	666966.00	0.56	480.33	485.00
7	8	2	16118.00	7730.00	127.95	0	Spot (Block7, Row2, Column8)	597.59	603.00	97.06	0.00	0.16	499.00	535.86	499.00	237.25	0.03	0.44	4.00	0.00	0.00	104.00	98.59	261746.00	0.26	550.53	519.00
7	1	3	13971.00	8030.00	161.30	0	Spot (Block7, Row3, Column1)	636.51	606.00	110.10	0.02	0.17	446.00	453.64	446.00	53.63	0.01	0.12	92.00	80.00	0.00	160.00	190.51	460199.00	3.41	528.29	516.50
7	2	3	14260.00	8044.00	163.15	0	Spot (Block7, Row3, Column2)	561.42	573.00	57.86	0.01	0.10	455.00	463.81	455.00	75.96	0.01	0.16	61.00	12.00	0.00	118.00	106.42	414887.00	1.28	510.86	503.50
7	3	3	14539.00	8025.00	143.90	0	Spot (Block7, Row3, Column3)	881.62	679.00	986.74	0.11	1.12	445.00	455.43	445.00	57.49	0.01	0.13	96.00	87.00	0.00	234.00	436.62	496351.00	7.41	586.54	513.00
7	4	3	14864.00	8033.00	149.40	0	Spot (Block7, Row3, Column4)	2266.81	2162.00	938.44	0.02	0.41	444.00	457.02	444.00	56.25	0.01	0.12	100.00	100.00	0.00	1718.00	1822.81	1389553.00	32.17	927.07	794.00
7	5	3	15167.00	8044.00	180.45	0	Spot (Block7, Row3, Column5)	582.95	585.00	71.16	0.00	0.12	449.00	489.66	449.00	185.39	0.04	0.38	23.00	0.00	0.00	136.00	133.95	532234.00	0.50	496.33	495.00
7	6	3	15469.00	8035.00	206.50	0	Spot (Block7, Row3, Column6)	16833.64	13643.50	10022.87	0.09	0.60	489.00	589.17	489.00	307.47	0.08	0.52	100.00	100.00	0.00	13154.50	16344.64	20402376.00	52.83	4181.79	4326.00
7	7	3	15765.00	8039.00	147.00	-50	Spot (Block7, Row3, Column7)	565.85	581.00	66.99	0.01	0.12	466.00	515.36	466.00	230.52	0.04	0.45	3.00	0.00	0.00	115.00	99.85	332718.00	0.22	523.87	501.00
7	8	3	16066.00	8050.00	156.25	0	Spot (Block7, Row3, Column8)	3496.77	3355.50	1458.88	0.02	0.42	485.00	485.47	485.00	75.00	0.00	0.15	100.00	100.00	0.00	2870.50	3011.77	2349827.00	40.15	1266.77	1085.00
7	1	4	13962.00	8326.00	147.95	0	Spot (Block7, Row4, Column1)	2156.40	2017.00	944.69	0.03	0.44	452.00	464.82	452.00	75.61	0.01	0.16	100.00	100.00	0.00	1565.00	1704.40	1291682.00	22.37	895.25	805.50
7	2	4	14264.00	8330.00	170.50	0	Spot (Block7, Row4, Column2)	2965.95	2782.50	1196.19	0.03	0.40	479.00	485.33	479.00	94.07	0.01	0.19	100.00	100.00	0.00	2303.50	2486.95	2378690.00	26.37	1037.61	1044.00
7	3	4	14569.00	8326.00	148.45	0	Spot (Block7, Row4, Column3)	4160.68	4135.00	1770.99	0.00	0.43	453.00	473.44	453.00	100.05	0.02	0.21	100.00	99.00	0.00	3682.00	3707.68	2504732.00	36.85	1424.16	1178.00
7	4	4	14850.00	8328.00	207.45	0	Spot (Block7, Row4, Column4)	507.91	496.00	60.39	0.01	0.12	434.00	452.35	434.00	62.58	0.02	0.14	49.00	19.00	0.00	62.00	73.91	619656.00	0.89	468.65	468.00
7	5	4	15170.00	8326.00	83.65	0	Spot (Block7, Row4, Column5)	1080.76	610.50	1333.95	0.25	1.23	428.00	451.84	428.00	71.88	0.02	0.16	100.00	83.00	0.00	182.50	652.76	185891.00	8.75	739.79	584.00
7	6	4	15466.00	8333.00	194.10	0	Spot (Block7, Row4, Column6)	1010.45	985.00	232.58	0.01	0.23	459.00	498.35	459.00	204.25	0.04	0.41	95.00	71.00	0.00	526.00	551.45	1076125.00	2.51	600.03	581.00
7	7	4	15770.00	8343.00	169.75	0	Spot (Block7, Row4, Column7)	574.18	554.00	92.91	0.02	0.16	458.00	464.96	458.00	71.81	0.01	0.15	56.00	24.00	0.00	96.00	116.18	459917.00	1.52	496.92	494.00
7	8	4	16060.00	8351.00	198.50	0	Spot (Block7, Row4, Column8)	554.57	525.00	85.21	0.02	0.15	480.00	474.66	480.00	57.55	0.00	0.12	47.00	26.00	0.00	45.00	74.57	618345.00	1.39	496.44	494.00
7	1	5	13966.00	8636.00	155.95	0	Spot (Block7, Row5, Column1)	1828.48	1520.00	1041.40	0.08	0.57	455.00	499.41	455.00	196.96	0.04	0.39	97.00	80.00	0.00	1065.00	1373.48	1221426.00	6.75	734.18	676.50
7	2	5	14261.00	8628.00	154.45	0	Spot (Block7, Row5, Column2)	3891.79	3632.00	1462.56	0.03	0.38	462.00	481.95	462.00	117.11	0.02	0.24	100.00	100.00	0.00	3170.00	3429.79	2553017.00	29.12	1246.45	1155.00
7	3	5	14563.00	8629.00	156.90	0	Spot (Block7, Row5, Column3)	9249.26	8030.50	5076.79	0.06	0.55	437.00	471.53	437.00	115.02	0.03	0.24	100.00	100.00	0.00	7593.50	8812.26	6326497.00	76.32	1899.23	1776.00
7	4	5	14861.00	8633.00	150.50	0	Spot (Block7, Row5, Column4)	1185.51	1089.00	426.46	0.04	0.36	417.00	444.96	417.00	88.22	0.03	0.20	100.00	99.00	0.00	672.00	768.51	735016.00	8.39	628.96	617.50
7	5	5	15162.00	8633.00	146.40	0	Spot (Block7, Row5, Column5)	4743.56	4311.00	2286.33	0.04	0.48	416.00	433.93	416.00	56.85	0.02	0.13	100.00	100.00	0.00	3895.00	4327.56	2774980.00	75.80	1424.99	1224.00
7	6	5	15479.00	8627.00	186.20	0	Spot (Block7, Row5, Column6)	496.59	500.00	50.25	0.00	0.10	421.00	443.67	421.00	64.43	0.02	0.15	68.00	17.00	0.00	79.00	75.59	486165.00	0.82	467.60	480.00
7	7	5	15763.00	8636.00	182.45	0	Spot (Block7, Row5, Column7)	2009.38	1950.00	815.97	0.01	0.41	432.00	455.51	432.00	69.82	0.02	0.15	100.00	100.00	0.00	1518.00	1577.38	1872740.00	22.26	857.97	871.00
7	8	5	16065.00	8635.00	171.70	0	Spot (Block7, Row5, Column8)	725.72	682.00	173.21	0.03	0.24	443.00	456.03	443.00	56.30	0.01	0.12	98.00	88.00	0.00	239.00	282.72	595820.00	4.79	508.06	508.00
7	1	6	13960.00	8928.00	206.65	0	Spot (Block7, Row6, Column1)	14112.36	10974.00	8941.80	0.11	0.63	427.00	525.11	427.00	267.73	0.09	0.51	100.00	100.00	0.00	10547.00	13685.36	17174740.00	50.75	3466.21	3523.00
7	2	6	14256.00	8927.00	206.50	0	Spot (Block7, Row6, Column2)	1216.30	1145.00	402.65	0.03	0.33	420.00	476.77	420.00	194.63	0.06	0.41	97.00	82.00	0.00	725.00	796.30	1471717.00	3.80	674.14	632.50
7	3	6	14554.00	8928.00	147.70	0	Spot (Block7, Row6, Column3)	2267.06	1952.00	1014.93	0.06	0.45	411.00	434.63	411.00	90.02	0.02	0.21	100.00	100.00	0.00	1541.00	1856.06	1351170.00	20.36	897.73	767.00
7	4	6	14865.00	8948.00	174.95	0	Spot (Block7, Row6, Column4)	493.16	492.00	59.34	0.00	0.12	407.00	421.17	407.00	47.41	0.01	0.11	75.00	34.00	0.00	85.00	86.16	423132.00	1.52	457.57	473.00
7	5	6	15164.00	8935.00	143.25	0	Spot (Block7, Row6, Column5)	2382.19	2221.00	1166.11	0.03	0.49	408.00	425.41	408.00	52.70	0.02	0.12	100.00	100.00	0.00	1813.00	1974.19	1336410.00	37.13	896.38	750.00
7	6	6	15477.00	8934.00	217.05	0	Spot (Block7, Row6, Column6)	480.12	488.00	53.15	0.01	0.11	411.00	429.51	411.00	53.90	0.02	0.13	67.00	13.00	0.00	77.00	69.12	648163.00	0.94	454.91	459.00
7	7	6	15754.00	8939.00	189.40	0	Spot (Block7, Row6, Column7)	532.48	505.00	98.35	0.02	0.18	413.00	433.30	413.00	59.26	0.02	0.14	71.00	37.00	0.00	92.00	119.48	538866.00	1.67	452.24	459.00
7	8	6	16066.00	8941.00	190.20	0	Spot (Block7, Row6, Column8)	579.94	577.00	100.02	0.00	0.17	425.00	440.91	425.00	48.35	0.02	0.11	89.00	63.00	0.00	152.00	154.94	593863.00	2.88	473.94	481.00
7	1	7	13961.00	9228.00	168.05	0	Spot (Block7, Row7, Column1)	3553.33	3314.00	1695.00	0.03	0.48	407.00	453.95	407.00	166.07	0.05	0.37	100.00	100.00	0.00	2907.00	3146.33	2803577.00	18.66	1015.30	1006.00
7	2	7	14273.00	9221.00	223.50	0	Spot (Block7, Row7, Column2)	462.86	462.50	62.56	0.00	0.14	401.00	417.64	401.00	75.14	0.02	0.18	45.00	9.00	0.00	61.50	61.86	661884.00	0.60	419.40	409.00
7	3	7	14554.00	9228.00	187.50	0	Spot (Block7, Row7, Column3)	446.02	437.00	42.17	0.01	0.09	398.00	401.22	398.00	43.04	0.00	0.11	47.00	24.00	0.00	39.00	48.02	441112.00	1.04	419.28	406.50
7	4	7	14846.00	9236.00	190.90	0	Spot (Block7, Row7, Column4)	501.78	499.00	53.37	0.00	0.11	402.00	413.35	402.00	51.19	0.01	0.12	85.00	37.00	0.00	97.00	99.78	517331.00	1.73	456.94	471.50
7	5	7	15167.00	9239.00	186.00	0	Spot (Block7, Row7, Column5)	490.85	490.00	65.45	0.00	0.13	407.00	430.46	407.00	80.43	0.02	0.19	52.00	17.00	0.00	83.00	83.85	480047.00	0.75	466.12	479.50
7	6	7	15460.00	9242.00	194.00	0	Spot (Block7, Row7, Column6)	1523.26	1457.00	558.72	0.02	0.37	420.00	502.96	420.00	265.58	0.08	0.53	97.00	81.00	0.00	1037.00	1103.26	1616178.00	3.84	752.18	651.00
7	7	7	15750.00	9240.00	165.45	0	Spot (Block7, Row7, Column7)	660.67	651.00	117.85	0.01	0.18	415.00	445.45	415.00	93.09	0.03	0.21	93.00	64.00	0.00	236.00	245.67	501452.00	2.31	498.05	492.00
7	8	7	16065.00	9231.00	191.10	0	Spot (Block7, Row7, Column8)	1326.15	1289.00	271.45	0.01	0.20	427.00	445.36	427.00	53.82	0.02	0.12	100.00	100.00	0.00	862.00	899.15	1365934.00	16.36	714.18	697.00
7	1	8	13951.00	9526.00	143.30	0	Spot (Block7, Row8, Column1)	1259.03	1233.00	493.59	0.01	0.39	405.00	425.60	405.00	71.63	0.02	0.17	100.00	100.00	0.00	828.00	854.03	698763.00	11.64	640.67	579.00
7	2	8	14240.00	9531.00	205.90	0	Spot (Block7, Row8, Column2)	446.93	425.00	56.30	0.02	0.13	399.00	405.60	399.00	49.76	0.01	0.12	44.00	19.00	0.00	26.00	47.93	538106.00	0.83	418.44	407.00
7	3	8	14547.00	9523.00	210.50	0	Spot (Block7, Row8, Column3)	468.80	462.00	71.61	0.01	0.15	395.00	399.47	395.00	53.29	0.00	0.13	53.00	23.00	0.00	67.00	73.80	593032.00	1.30	414.81	403.00
7	4	8	14859.00	9532.00	152.65	0	Spot (Block7, Row8, Column4)	6521.48	6295.50	2989.69	0.02	0.46	401.00	412.84	401.00	57.31	0.01	0.14	100.00	100.00	0.00	5894.50	6120.48	4173746.00	106.58	1757.50	1507.00
7	5	8	15139.00	9532.00	210.40	0	Spot (Block7, Row8, Column5)	482.85	487.00	56.76	0.00	0.12	407.00	461.40	407.00	238.06	0.05	0.52	0.00	0.00	0.00	80.00	75.85	606942.00	0.09	448.94	427.00
7	6	8	15459.00	9536.00	200.40	0	Spot (Block7, Row8, Column6)	21281.93	16787.00	14738.06	0.10	0.69	462.00	570.81	462.00	372.61	0.09	0.65	100.00	100.00	0.26	16325.00	20819.93	24240124.00	55.58	4585.65	4608.00
7	7	8	15761.00	9535.00	156.45	0	Spot (Block7, Row8, Column7)	1069.04	1022.00	311.07	0.02	0.29	450.00	504.39	450.00	251.66	0.05	0.50	88.00	57.00	0.00	572.00	619.04	721605.00	2.24	597.07	584.00
7	8	8	16048.00	9541.00	156.45	0	Spot (Block7, Row8, Column8)	1134.54	1033.00	410.83	0.04	0.36	435.00	451.54	435.00	57.99	0.02	0.13	100.00	99.00	0.00	598.00	699.54	764679.00	11.78	592.12	590.50
8	1	1	18472.00	7447.00	154.90	0	Spot (Block8, Row1, Column1)	34394.10	32179.50	17285.18	0.03	0.50	888.00	913.81	888.00	191.21	0.01	0.21	100.00	100.00	4.89	31291.50	33506.10	22493768.00	175.10	7861.92	5921.50
8	2	1	18773.00	7454.00	168.25	0	Spot (Block8, Row1, Column2)	1264.58	1243.00	204.57	0.01	0.16	883.00	895.21	883.00	153.47	0.01	0.17	86.00	63.00	0.00	360.00	381.58	991429.00	2.41	1028.61	1022.00
8	3	1	19067.00	7455.00	200.35	0	Spot (Block8, Row1, Column3)	995.90	989.00	125.71	0.00	0.13	854.00	866.47	854.00	110.94	0.01	0.13	61.00	29.00	0.00	135.00	141.90	1137323.00	1.17	935.01	907.00
8	4	1	19373.00	7453.00	174.20	0	Spot (Block8, Row1, Column4)	1193.31	1180.50	233.87	0.00	0.20	869.00	867.41	869.00	107.92	0.00	0.12	82.00	62.00	0.00	311.50	324.31	1009537.00	3.02	986.93	991.00
8	5	1	19664.00	7457.00	184.40	0	Spot (Block8, Row1, Column5)	1028.28	991.00	151.77	0.02	0.15	862.50	863.92	862.50	105.34	0.00	0.12	62.00	37.00	0.00	128.50	165.78	983035.00	1.56	934.87	909.50
8	6	1	19958.00	7465.00	194.05	0	Spot (Block8, Row1, Column6)	1112.83	1093.00	164.29	0.01	0.15	863.00	866.51	863.00	107.04	0.00	0.12	83.00	58.00	0.00	230.00	249.83	1188506.00	2.30	951.86	915.00
8	7	1	20254.00	7453.00	174.75	0	Spot (Block8, Row1, Column7)	1114.39	1086.00	202.76	0.01	0.18	830.00	876.47	830.00	249.09	0.02	0.28	52.00	11.00	0.00	256.00	284.39	953921.00	0.96	960.40	986.00
8	8	1	20556.00	7467.00	152.10	0	Spot (Block8, Row1, Column8)	59892.64	65535.00	9689.57	0.04	0.16	884.00	929.37	884.00	331.01	0.02	0.36	100.00	100.00	66.25	64651.00	59008.64	37972256.00	178.13	15486.76	13137.00
8	1	2	18468.00	7756.00	213.95	0	Spot (Block8, Row2, Column1)	964.46	988.00	149.74	0.01	0.16	874.00	883.81	874.00	150.43	0.00	0.17	30.00	8.00	0.00	114.00	90.46	1258624.00	0.54	900.54	890.00
8	2	2	18751.00	7766.00	146.85	0	Spot (Block8, Row2, Column2)	1053.66	1015.00	151.37	0.02	0.14	877.00	874.03	877.00	122.38	0.00	0.14	55.00	39.00	0.00	138.00	176.66	616393.00	1.47	939.72	896.00
8	3	2	19064.00	7766.00	229.30	0	Spot (Block8, Row2, Column3)	983.88	994.00	146.79	0.00	0.15	807.00	852.62	807.00	111.82	0.02	0.13	58.00	33.00	0.00	187.00	176.88	1488610.00	1.17	883.71	891.00
8	4	2	19359.00	7761.00	206.75	0	Spot (Block8, Row2, Column4)	1004.54	997.00	125.19	0.00	0.12	818.00	851.64	818.00	103.00	0.02	0.12	65.00	35.00	0.00	179.00	186.54	1221522.00	1.48	921.38	893.00
8	5	2	19675.00	7758.00	205.15	0	Spot (Block8, Row2, Column5)	1314.92	1267.00	258.87	0.02	0.20	821.00	849.46	821.00	98.81	0.01	0.12	98.00	93.00	0.00	446.00	493.92	1571333.00	4.71	997.89	995.50
8	6	2	19969.00	7747.00	196.15	0	Spot (Block8, Row2, Column6)	995.04	984.00	134.63	0.00	0.14	823.00	858.25	823.00	105.01	0.02	0.12	62.00	32.00	0.00	161.00	172.04	1084593.00	1.30	899.24	887.50
8	7	2	20266.00	7763.00	147.00	-50	Spot (Block8, Row2, Column7)	971.96	998.00	103.43	0.01	0.11	815.00	846.90	815.00	96.41	0.02	0.11	65.00	37.00	0.00	183.00	156.96	574426.00	1.30	951.27	989.50
8	8	2	20567.00	7770.00	230.70	0	Spot (Block8, Row2, Column8)	955.97	952.00	123.90	0.00	0.13	881.00	895.95	881.00	233.67	0.01	0.26	12.00	0.00	0.00	71.00	74.97	1464539.00	0.26	873.75	883.00
8	1	3	18461.00	8046.00	186.00	0	Spot (Block8, Row3, Column1)	1117.44	1090.00	175.50	0.01	0.16	868.00	868.46	868.00	120.00	0.00	0.14	78.00	42.00	0.00	222.00	249.44	1085035.00	2.07	945.47	923.00
8	2	3	18762.00	8051.00	210.30	0	Spot (Block8, Row3, Column2)	1009.26	989.00	146.51	0.01	0.15	858.00	863.83	858.00	113.23	0.00	0.13	58.00	33.00	0.00	131.00	151.26	1277719.00	1.28	912.84	890.50
8	3	3	19050.00	8052.00	197.70	0	Spot (Block8, Row3, Column3)	1077.33	1022.50	187.64	0.02	0.17	805.00	845.86	805.00	108.73	0.02	0.13	78.00	50.00	0.00	217.50	272.33	1193681.00	2.13	918.69	898.50
8	4	3	19362.00	8059.00	176.65	0	Spot (Block8, Row3, Column4)	1258.46	1208.00	239.15	0.02	0.19	814.00	848.03	814.00	101.50	0.02	0.12	97.00	85.00	0.00	394.00	444.46	1099892.00	4.04	975.49	993.00
8	5	3	19671.00	8071.00	177.70	0	Spot (Block8, Row3, Column5)	1078.22	1056.50	159.02	0.01	0.15	869.00	862.70	869.00	109.99	0.00	0.13	67.00	42.00	0.00	187.50	209.22	959619.00	1.96	933.15	907.00
8	6	3	19967.00	8057.00	186.15	0	Spot (Block8, Row3, Column6)	3066.26	2902.00	1100.10	0.02	0.36	818.00	861.53	818.00	116.67	0.02	0.14	100.00	100.00	0.00	2084.00	2248.26	2968139.00	18.90	1506.44	1486.50
8	7	3	20281.00	8070.00	237.15	0	Spot (Block8, Row3, Column7)	957.41	935.00	122.28	0.01	0.13	830.00	864.11	830.00	111.49	0.02	0.13	49.00	20.00	0.00	105.00	127.41	1551968.00	0.84	869.48	875.50
8	8	3	20565.00	8067.00	161.15	0	Spot (Block8, Row3, Column8)	3739.42	3489.00	1436.36	0.03	0.38	880.00	880.03	880.00	141.07	0.00	0.16	100.00	99.00	0.00	2609.00	2859.42	2673687.00	20.27	1575.16	1412.00
8	1	4	18465.00	8350.00	172.90	0	Spot (Block8, Row4, Column1)	1218.82	1191.00	232.96	0.01	0.19	884.00	877.64	884.00	114.70	0.00	0.13	80.00	59.00	0.00	307.00	334.82	1022591.00	2.97	1002.00	994.00
8	2	4	18761.00	8352.00	191.90	0	Spot (Block8, Row4, Column2)	1237.33	1196.50	219.01	0.01	0.18	883.00	876.78	883.00	118.92	0.00	0.14	86.00	64.00	0.00	313.50	354.33	1281877.00	3.03	997.83	998.00
8	3	4	19066.00	8354.00	157.45	0	Spot (Block8, Row4, Column3)	2136.57	2061.00	602.38	0.02	0.28	816.00	857.68	816.00	117.23	0.02	0.14	100.00	100.00	0.00	1245.00	1320.57	1459276.00	10.91	1175.19	1176.00
8	4	4	19357.00	8365.00	239.90	0	Spot (Block8, Row4, Column4)	947.54	907.00	126.99	0.02	0.13	811.00	845.39	811.00	107.07	0.02	0.13	47.00	21.00	0.00	96.00	136.54	1574811.00	0.95	880.28	872.00
8	5	4	19648.00	8355.00	200.20	0	Spot (Block8, Row4, Column5)	1037.63	1000.00	192.64	0.02	0.19	817.00	850.47	817.00	101.22	0.02	0.12	75.00	42.00	0.00	183.00	220.63	1178752.00	1.85	923.29	892.00
8	6	4	19961.00	8355.00	190.60	0	Spot (Block8, Row4, Column6)	1430.25	1390.50	251.08	0.01	0.18	811.00	851.98	811.00	140.30	0.02	0.16	99.00	96.00	0.00	579.50	619.25	1464579.00	4.12	1064.05	1063.00
8	7	4	20252.00	8374.00	203.85	0	Spot (Block8, Row4, Column7)	1033.38	1004.00	138.69	0.01	0.13	856.00	887.51	856.00	202.45	0.02	0.23	42.00	3.00	0.00	148.00	177.38	1219390.00	0.72	923.76	898.00
8	8	4	20569.00	8375.00	208.65	0	Spot (Block8, Row4, Column8)	992.00	986.00	120.52	0.00	0.12	884.00	878.96	884.00	98.24	0.00	0.11	52.00	26.00	0.00	102.00	108.00	1225119.00	1.15	912.93	900.00
8	1	5	18470.00	8652.00	150.70	0	Spot (Block8, Row5, Column1)	1491.48	1457.50	325.99	0.01	0.22	877.00	870.74	877.00	134.43	0.00	0.15	95.00	86.00	0.00	580.50	614.48	927699.00	4.62	1047.61	1025.50
8	2	5	18761.00	8651.00	154.20	0	Spot (Block8, Row5, Column2)	4663.16	4444.50	1608.71	0.02	0.34	888.00	890.59	888.00	153.34	0.00	0.17	100.00	100.00	0.00	3556.50	3775.16	3049704.00	24.60	1732.17	1576.00
8	3	5	19059.00	8656.00	169.75	0	Spot (Block8, Row5, Column3)	1887.64	1809.00	538.28	0.02	0.29	819.00	856.69	819.00	121.72	0.02	0.14	100.00	97.00	0.00	990.00	1068.64	1515771.00	8.47	1090.45	1095.50
8	4	5	19366.00	8668.00	179.30	0	Spot (Block8, Row5, Column4)	1033.79	990.00	150.31	0.02	0.15	802.00	833.71	802.00	109.03	0.02	0.13	73.00	41.00	0.00	188.00	231.79	932480.00	1.84	915.36	898.00
8	5	5	19670.00	8655.00	148.80	0	Spot (Block8, Row5, Column5)	2370.55	2307.00	720.48	0.01	0.30	806.00	837.94	806.00	104.33	0.02	0.12	100.00	100.00	0.00	1501.00	1564.55	1429444.00	14.69	1235.33	1170.00
8	6	5	19973.00	8654.00	161.35	0	Spot (Block8, Row5, Column6)	1006.26	971.50	154.92	0.02	0.15	821.00	873.43	821.00	198.84	0.03	0.23	36.00	13.00	0.00	150.50	185.26	724506.00	0.67	899.17	884.00
8	7	5	20268.00	8663.00	183.25	0	Spot (Block8, Row5, Column7)	10590.09	9660.00	5308.27	0.04	0.50	876.00	914.20	876.00	253.67	0.02	0.28	100.00	100.00	0.00	8784.00	9714.09	9975861.00	38.14	2998.98	2996.00
8	8	5	20560.00	8658.00	198.05	0	Spot (Block8, Row5, Column8)	1063.07	1018.00	170.66	0.02	0.16	885.00	894.39	885.00	180.77	0.00	0.20	43.00	15.00	0.00	133.00	178.07	1181071.00	0.93	915.27	892.00
8	1	6	18462.00	8951.00	189.70	0	Spot (Block8, Row6, Column1)	2634.26	2436.00	981.56	0.03	0.37	841.00	873.82	841.00	170.83	0.02	0.20	100.00	99.00	0.00	1595.00	1793.26	2681680.00	10.30	1382.45	1368.00
8	2	6	18763.00	8951.00	197.05	0	Spot (Block8, Row6, Column2)	6137.19	5879.50	2470.17	0.02	0.40	868.00	890.47	868.00	190.94	0.01	0.21	100.00	100.00	0.00	5011.50	5269.19	6738638.00	27.48	2229.21	2210.50
8	3	6	19050.00	8955.00	191.50	0	Spot (Block8, Row6, Column3)	1203.15	1163.00	247.47	0.01	0.21	804.00	852.10	804.00	146.28	0.03	0.17	87.00	61.00	0.00	359.00	399.15	1250068.00	2.40	964.55	973.00
8	4	6	19363.00	8958.00	192.75	0	Spot (Block8, Row6, Column4)	1021.92	1002.50	143.18	0.01	0.14	796.00	829.62	796.00	103.07	0.02	0.12	78.00	50.00	0.00	206.50	225.92	1068930.00	1.87	901.71	908.50
8	5	6	19662.00	8950.00	151.25	0	Spot (Block8, Row6, Column5)	1645.28	1572.00	396.73	0.02	0.24	805.00	835.54	805.00	103.53	0.02	0.12	100.00	99.00	0.00	767.00	840.28	1036529.00	7.82	1060.51	1037.50
8	6	6	19972.00	8958.00	186.25	0	Spot (Block8, Row6, Column6)	962.28	982.00	107.88	0.01	0.11	827.00	867.66	827.00	157.16	0.02	0.18	48.00	4.00	0.00	155.00	135.28	942073.00	0.60	902.59	886.00
8	7	6	20265.00	8965.00	180.70	0	Spot (Block8, Row6, Column7)	1002.54	984.00	129.94	0.01	0.13	817.00	864.33	817.00	168.43	0.02	0.19	49.00	12.00	0.00	167.00	185.54	916320.00	0.82	907.08	899.00
8	8	6	20571.00	8964.00	201.30	0	Spot (Block8, Row6, Column8)	982.95	991.00	112.63	0.00	0.11	809.00	837.50	809.00	91.63	0.02	0.11	73.00	49.00	0.00	182.00	173.95	1131373.00	1.59	888.41	903.00
8	1	7	18460.00	9258.00	194.50	0	Spot (Block8, Row7, Column1)	1250.49	1213.00	255.45	0.01	0.20	799.00	842.26	799.00	135.68	0.02	0.16	91.00	73.00	0.00	414.00	451.49	1338019.00	3.01	978.80	968.00
8	2	7	18753.00	9243.00	188.70	0	Spot (Block8, Row7, Column2)	950.59	917.50	134.20	0.02	0.14	794.00	834.38	794.00	157.48	0.02	0.19	48.00	13.00	0.00	123.50	156.59	956296.00	0.74	899.76	900.50
8	3	7	19062.00	9237.00	209.35	0	Spot (Block8, Row7, Column3)	926.11	901.00	114.09	0.01	0.12	794.00	818.27	794.00	110.60	0.01	0.14	47.00	23.00	0.00	107.00	132.11	1159488.00	0.98	870.36	893.00
8	4	7	19361.00	9251.00	211.35	0	Spot (Block8, Row7, Column4)	909.66	896.00	126.93	0.01	0.14	794.00	827.05	794.00	113.91	0.02	0.14	41.00	18.00	0.00	102.00	115.66	1158902.00	0.73	865.45	882.00
8	5	7	19665.00	9265.00	204.10	0	Spot (Block8, Row7, Column5)	942.97	900.00	123.94	0.02	0.13	804.00	854.02	804.00	164.63	0.03	0.19	42.00	9.00	0.00	96.00	138.97	1119303.00	0.54	886.94	888.50
8	6	7	19960.00	9258.00	179.20	0	Spot (Block8, Row7, Column6)	7380.81	7375.00	2879.92	0.00	0.39	878.00	912.68	878.00	219.40	0.02	0.24	100.00	100.00	0.00	6497.00	6502.81	6657492.00	29.48	2284.36	2276.00
8	7	7	20241.00	9261.00	210.95	0	Spot (Block8, Row7, Column7)	974.88	976.00	129.88	0.00	0.13	812.00	865.42	812.00	163.18	0.03	0.19	50.00	10.00	0.00	164.00	162.88	1235175.00	0.67	877.53	882.50
8	8	7	20556.00	9256.00	193.90	0	Spot (Block8, Row7, Column8)	1626.72	1583.00	257.21	0.01	0.16	801.00	825.23	801.00	94.86	0.01	0.11	100.00	100.00	0.00	782.00	825.72	1722698.00	8.45	1121.59	1106.00
8	1	8	18451.00	9557.00	156.05	0	Spot (Block8, Row8, Column1)	1822.00	1678.50	609.46	0.04	0.33	797.00	837.41	797.00	135.13	0.02	0.16	99.00	96.00	0.00	881.50	1025.00	1220742.00	7.29	1039.63	1021.00
8	2	8	18747.00	9557.00	203.90	0	Spot (Block8, Row8, Column2)	952.13	919.50	138.48	0.02	0.15	797.00	836.09	797.00	130.16	0.02	0.16	49.00	24.00	0.00	122.50	155.13	1119708.00	0.89	863.56	869.00
8	3	8	19057.00	9550.00	178.00	0	Spot (Block8, Row8, Column3)	1029.71	999.50	163.25	0.01	0.16	805.00	845.17	805.00	130.43	0.02	0.15	67.00	38.00	0.00	194.50	224.71	918502.00	1.41	901.05	882.50
8	4	8	19355.00	9552.00	149.20	0	Spot (Block8, Row8, Column4)	8999.91	8769.50	3794.98	0.01	0.42	807.00	847.81	807.00	131.37	0.02	0.15	100.00	100.00	0.00	7962.50	8192.91	5489945.00	62.05	2896.94	2435.00
8	5	8	19652.00	9579.00	137.10	0	Spot (Block8, Row8, Column5)	997.07	1007.50	150.33	0.00	0.15	807.00	854.45	807.00	142.31	0.02	0.17	61.00	36.00	0.00	200.50	190.07	510501.00	1.00	932.87	898.00
8	6	8	19960.00	9557.00	164.15	0	Spot (Block8, Row8, Column6)	6176.68	5818.50	2739.04	0.03	0.44	815.00	879.50	815.00	191.21	0.03	0.22	100.00	100.00	0.00	5003.50	5361.68	4620156.00	27.70	1949.10	1874.00
8	7	8	20255.00	9572.00	184.70	0	Spot (Block8, Row8, Column7)	956.89	905.00	132.79	0.02	0.14	794.00	819.22	794.00	133.19	0.01	0.16	45.00	22.00	0.00	111.00	162.89	919573.00	1.03	874.60	883.00
8	8	8	20546.00	9561.00	147.85	0	Spot (Block8, Row8, Column8)	1391.69	1337.00	309.42	0.02	0.22	784.00	777.16	784.00	93.84	0.00	0.12	99.00	96.00	0.00	553.00	607.69	836407.00	6.55	956.38	941.00
9	1	1	4945.00	11876.00	149.50	0	Spot (Block9, Row1, Column1)	42055.54	40878.00	18345.02	0.01	0.44	1201.00	1254.83	1201.00	250.74	0.02	0.20	100.00	100.00	20.75	39677.00	40854.54	25738112.00	162.72	10122.80	7515.00
9	2	1	5241.00	11879.00	144.25	0	Spot (Block9, Row1, Column2)	5600.06	5383.00	2252.89	0.02	0.40	1190.00	1220.00	1190.00	205.92	0.01	0.17	100.00	100.00	0.00	4193.00	4410.06	3180833.00	21.27	2145.12	1984.00
9	3	1	5543.00	11888.00	152.70	0	Spot (Block9, Row1, Column3)	2287.51	2103.50	686.65	0.04	0.30	1180.00	1197.84	1180.00	197.46	0.01	0.16	94.00	88.00	0.00	923.50	1107.51	1459429.00	5.52	1493.66	1501.00
9	4	1	5833.00	11887.00	142.80	0	Spot (Block9, Row1, Column4)	4870.86	4657.00	1786.57	0.02	0.37	1191.00	1225.86	1191.00	198.80	0.01	0.16	100.00	100.00	0.00	3466.00	3679.86	2674100.00	18.34	2214.43	2141.00
9	5	1	6145.00	11890.00	149.95	0	Spot (Block9, Row1, Column5)	5090.03	4332.50	2596.80	0.07	0.51	1283.00	1282.56	1283.00	203.78	0.00	0.16	100.00	100.00	0.00	3049.50	3807.03	3104917.00	18.68	1997.63	1909.00
9	6	1	6438.00	11887.00	145.70	0	Spot (Block9, Row1, Column6)	6481.44	5626.50	3138.42	0.06	0.48	1309.50	1349.85	1309.50	240.17	0.01	0.18	100.00	100.00	0.00	4317.00	5171.94	3759235.00	21.37	2390.72	2122.00
9	7	1	6738.00	11893.00	144.25	0	Spot (Block9, Row1, Column7)	16014.21	15992.00	7585.71	0.00	0.47	1397.00	1448.50	1397.00	363.79	0.02	0.25	100.00	100.00	0.00	14595.00	14617.21	9064040.00	40.04	4755.27	3790.00
9	8	1	7031.00	11895.00	149.20	0	Spot (Block9, Row1, Column8)	62406.40	65535.00	7110.28	0.02	0.11	1488.00	1543.70	1488.00	449.46	0.02	0.29	100.00	100.00	75.21	64047.00	60918.40	37756188.00	135.41	17359.52	15494.00
9	1	2	4923.00	12188.00	225.65	0	Spot (Block9, Row2, Column1)	1386.79	1370.50	202.03	0.01	0.15	1207.00	1262.69	1207.00	209.51	0.02	0.17	37.00	18.00	0.00	163.50	179.79	2027483.00	0.59	1286.46	1269.00
9	2	2	5238.00	12184.00	131.10	0	Spot (Block9, Row2, Column2)	3236.08	3238.00	817.09	0.00	0.25	1189.00	1218.96	1189.00	183.19	0.01	0.15	100.00	100.00	0.00	2049.00	2047.08	1488599.00	11.01	1787.69	1753.00
9	3	2	5543.00	12186.00	210.45	0	Spot (Block9, Row2, Column3)	1497.24	1498.00	224.06	0.00	0.15	1189.00	1218.18	1189.00	209.25	0.01	0.17	63.00	30.00	0.00	309.00	308.24	1892512.00	1.33	1338.93	1335.00
9	4	2	5845.00	12193.00	188.45	0	Spot (Block9, Row2, Column4)	2358.62	2318.00	531.54	0.01	0.23	1196.00	1233.83	1196.00	199.12	0.01	0.16	99.00	94.00	0.00	1122.00	1162.62	2360979.00	5.65	1551.83	1536.50
9	5	2	6142.00	12187.00	165.50	0	Spot (Block9, Row2, Column5)	6236.38	6052.00	2433.77	0.01	0.39	1225.00	1266.31	1225.00	208.48	0.01	0.16	100.00	100.00	0.00	4827.00	5011.38	4739646.00	23.84	2228.15	2025.00
9	6	2	6434.00	12191.00	171.70	0	Spot (Block9, Row2, Column6)	2303.05	2193.00	588.10	0.02	0.26	1305.00	1350.42	1305.00	269.04	0.01	0.20	95.00	73.00	0.00	888.00	998.05	1890807.00	3.54	1542.55	1537.00
9	7	2	6739.00	12187.00	190.15	0	Spot (Block9, Row2, Column7)	2024.46	1955.50	466.03	0.02	0.23	1381.00	1408.97	1381.00	253.80	0.01	0.18	79.00	56.00	0.00	574.50	643.46	2069000.00	2.43	1652.89	1633.00
9	8	2	7042.00	12180.00	225.75	0	Spot (Block9, Row2, Column8)	1683.35	1658.00	267.45	0.01	0.16	1440.00	1502.95	1440.00	401.02	0.02	0.27	28.00	1.00	0.00	218.00	243.35	2461053.00	0.45	1498.85	1433.00
9	1	3	4939.00	12480.00	143.85	0	Spot (Block9, Row3, Column1)	6482.70	5975.50	2806.46	0.04	0.43	1265.00	1268.32	1265.00	175.71	0.00	0.14	100.00	100.00	0.00	4710.50	5217.70	3669210.00	29.68	2451.20	2122.00
9	2	3	5238.00	12482.00	201.90	0	Spot (Block9, Row3, Column2)	1658.35	1621.00	322.22	0.01	0.19	1259.00	1278.19	1259.00	216.68	0.01	0.17	69.00	43.00	0.00	362.00	399.35	1912075.00	1.75	1383.31	1384.00
9	3	3	5528.00	12486.00	144.80	0	Spot (Block9, Row3, Column3)	13766.53	11291.50	10542.81	0.09	0.77	1276.00	1291.76	1276.00	238.35	0.01	0.18	100.00	100.00	1.57	10015.50	12490.53	7874454.00	52.34	4177.47	2626.00
9	4	3	5838.00	12485.00	146.25	0	Spot (Block9, Row3, Column4)	8429.87	7598.50	4375.38	0.05	0.52	1272.00	1285.80	1272.00	230.20	0.00	0.18	100.00	100.00	0.00	6326.50	7157.87	4906184.00	31.03	2696.19	2486.00
9	5	3	6143.00	12484.00	141.20	0	Spot (Block9, Row3, Column5)	9446.46	6669.50	10161.08	0.15	1.08	1293.00	1324.90	1293.00	271.13	0.01	0.20	100.00	99.00	2.03	5376.50	8153.46	5119981.00	29.95	3106.22	2304.00
9	6	3	6443.00	12487.00	215.85	0	Spot (Block9, Row3, Column6)	10015.95	7677.00	5577.60	0.12	0.56	1359.00	1403.47	1359.00	313.52	0.01	0.22	100.00	100.00	0.00	6318.00	8656.95	13331232.00	27.47	3812.68	3798.00
9	7	3	6743.00	12494.00	153.55	0	Spot (Block9, Row3, Column7)	3556.88	3143.00	1441.95	0.05	0.41	1391.00	1424.15	1391.00	272.59	0.01	0.19	99.00	92.00	0.00	1752.00	2165.88	2297743.00	7.82	1834.00	1817.00
9	8	3	7040.00	12491.00	163.20	0	Spot (Block9, Row3, Column8)	2451.40	2385.00	509.46	0.01	0.21	1443.00	1476.54	1443.00	254.91	0.01	0.17	95.00	84.00	0.00	942.00	1008.40	1811585.00	3.82	1754.49	1751.50
9	1	4	4938.00	12773.00	144.55	0	Spot (Block9, Row4, Column1)	7378.62	6477.00	3936.52	0.06	0.53	1279.00	1286.70	1279.00	205.05	0.00	0.16	100.00	100.00	0.00	5198.00	6099.62	4198434.00	29.71	2512.87	2176.00
9	2	4	5238.00	12779.00	188.05	0	Spot (Block9, Row4, Column2)	5273.33	4857.00	2379.12	0.04	0.45	1285.00	1311.93	1285.00	266.47	0.01	0.20	100.00	100.00	0.00	3572.00	3988.33	5257512.00	14.87	2366.15	2324.50
9	3	4	5539.00	12783.00	144.50	0	Spot (Block9, Row4, Column3)	44729.56	48091.00	20324.54	0.03	0.45	1305.00	1362.86	1305.00	342.33	0.02	0.25	100.00	100.00	36.43	46786.00	43424.56	25540712.00	126.68	9881.73	7533.00
9	4	4	5818.00	12785.00	211.50	0	Spot (Block9, Row4, Column4)	1495.80	1476.00	232.16	0.01	0.16	1285.00	1302.29	1285.00	240.02	0.01	0.18	38.00	13.00	0.00	191.00	210.80	1905647.00	0.81	1371.74	1379.00
9	5	4	6126.00	12783.00	139.25	0	Spot (Block9, Row4, Column5)	4702.42	3735.00	4703.54	0.10	1.00	1294.00	1332.69	1294.00	268.07	0.01	0.20	100.00	99.00	0.00	2441.00	3408.42	2473473.00	12.57	2294.72	2007.00
9	6	4	6440.00	12787.00	171.40	0	Spot (Block9, Row4, Column6)	8358.93	8141.00	3184.35	0.01	0.38	1318.00	1368.27	1318.00	260.00	0.02	0.19	100.00	100.00	0.00	6823.00	7040.93	6879397.00	26.89	2815.54	2534.00
9	7	4	6730.00	12790.00	151.45	0	Spot (Block9, Row4, Column7)	3438.91	3059.50	1554.07	0.05	0.45	1382.00	1391.62	1382.00	236.37	0.00	0.17	93.00	87.00	0.00	1677.50	2056.91	2159636.00	8.66	1767.70	1758.50
9	8	4	7040.00	12796.00	169.10	0	Spot (Block9, Row4, Column8)	2247.69	2181.00	458.34	0.01	0.20	1417.50	1465.79	1417.50	262.27	0.01	0.18	89.00	74.00	0.00	763.50	830.19	1786914.00	2.98	1684.71	1680.00
9	1	5	4940.00	13082.00	141.10	0	Spot (Block9, Row5, Column1)	13788.87	12586.50	7433.73	0.04	0.54	1277.00	1294.08	1277.00	248.47	0.01	0.19	100.00	100.00	0.00	11309.50	12511.87	7418410.00	50.29	3995.39	3284.50
9	2	5	5238.00	13076.00	167.00	0	Spot (Block9, Row5, Column2)	2149.33	2086.00	454.05	0.01	0.21	1291.00	1331.38	1291.00	323.31	0.01	0.24	90.00	62.00	0.00	795.00	858.33	1663581.00	2.53	1486.67	1462.00
9	3	5	5536.00	13083.00	153.10	0	Spot (Block9, Row5, Column3)	18164.16	16048.00	9224.81	0.05	0.51	1308.00	1404.29	1308.00	390.73	0.03	0.28	100.00	100.00	0.00	14740.00	16856.16	11679553.00	42.89	4268.03	3937.00
9	4	5	5832.00	13081.00	150.10	0	Spot (Block9, Row5, Column4)	3429.66	3082.00	1363.11	0.05	0.40	1299.00	1364.53	1299.00	342.35	0.02	0.25	99.00	88.00	0.00	1783.00	2130.66	2109240.00	6.03	1799.36	1855.50
9	5	5	6134.00	13089.00	143.95	0	Spot (Block9, Row5, Column5)	48141.91	58103.50	19570.48	0.08	0.41	1316.00	1374.23	1316.00	307.91	0.02	0.22	100.00	100.00	44.17	56787.50	46825.91	27248480.00	151.89	9998.64	7856.00
9	6	5	6437.00	13085.00	156.55	0	Spot (Block9, Row5, Column6)	2646.13	2491.50	766.13	0.03	0.29	1316.00	1366.89	1316.00	243.89	0.02	0.18	97.00	88.00	0.00	1175.50	1330.13	1794075.00	5.25	1626.85	1601.00
9	7	5	6738.00	13095.00	184.15	0	Spot (Block9, Row5, Column7)	3457.85	3241.00	1218.14	0.03	0.35	1387.00	1396.17	1387.00	241.12	0.00	0.17	99.00	97.00	0.00	1854.00	2070.85	3309159.00	8.55	2088.70	1952.00
9	8	5	7035.00	13088.00	145.85	0	Spot (Block9, Row5, Column8)	5667.72	4924.00	2908.29	0.06	0.51	1398.00	1442.04	1398.00	253.97	0.01	0.18	100.00	100.00	0.00	3526.00	4269.72	3270272.00	16.64	2222.18	2093.00
9	1	6	4933.00	13380.00	212.50	0	Spot (Block9, Row6, Column1)	8395.55	6359.50	4788.00	0.12	0.57	1291.00	1330.61	1291.00	316.87	0.01	0.24	100.00	100.00	0.00	5068.50	7104.55	10813475.00	22.30	3372.91	3363.50
9	2	6	5237.00	13380.00	209.70	0	Spot (Block9, Row6, Column2)	2165.46	2071.00	466.71	0.02	0.22	1284.00	1301.14	1284.00	259.69	0.01	0.20	93.00	77.00	0.00	787.00	881.46	2706822.00	3.33	1577.25	1564.00
9	3	6	5524.00	13381.00	144.05	0	Spot (Block9, Row6, Column3)	12286.43	10671.00	6977.83	0.06	0.57	1299.00	1361.56	1299.00	310.12	0.02	0.23	100.00	100.00	0.00	9372.00	10987.43	6990980.00	35.23	3432.53	2914.00
9	4	6	5831.00	13379.00	157.20	0	Spot (Block9, Row6, Column4)	2285.37	2191.00	554.80	0.02	0.24	1299.00	1343.02	1299.00	245.12	0.01	0.18	95.00	78.00	0.00	892.00	986.37	1554052.00	3.84	1544.48	1521.50
9	5	6	6134.00	13385.00	141.55	0	Spot (Block9, Row6, Column5)	41274.79	41588.00	19927.87	0.00	0.48	1304.00	1362.25	1304.00	299.73	0.02	0.22	100.00	100.00	25.51	40284.00	39970.79	22329748.00	133.16	8877.98	6908.00
9	6	6	6441.00	13382.00	218.50	0	Spot (Block9, Row6, Column6)	1687.77	1626.00	350.72	0.02	0.21	1296.00	1339.55	1296.00	241.57	0.01	0.18	59.00	31.00	0.00	330.00	391.77	2310562.00	1.44	1447.23	1500.00
9	7	6	6737.00	13390.00	145.85	0	Spot (Block9, Row6, Column7)	6429.40	6070.00	3046.37	0.02	0.47	1383.00	1391.26	1383.00	241.83	0.00	0.17	100.00	100.00	0.00	4687.00	5046.40	3729050.00	20.83	2343.15	2217.50
9	8	6	7044.00	13394.00	146.10	0	Spot (Block9, Row6, Column8)	6525.17	5792.00	3364.25	0.05	0.52	1417.00	1458.21	1417.00	256.34	0.01	0.18	100.00	99.00	0.00	4375.00	5108.17	3817223.00	19.77	2475.03	2339.50
9	1	7	4933.00	13677.00	167.75	0	Spot (Block9, Row7, Column1)	7633.57	6906.50	3559.32	0.04	0.47	1281.00	1322.69	1281.00	312.02	0.01	0.24	100.00	100.00	0.00	5625.50	6352.57	5984716.00	20.23	2648.57	2629.00
9	2	7	5238.00	13668.00	220.35	0	Spot (Block9, Row7, Column2)	1439.54	1396.00	209.79	0.01	0.15	1232.00	1283.76	1232.00	244.92	0.02	0.19	43.00	13.00	0.00	164.00	207.54	2005283.00	0.64	1317.84	1311.00
9	3	7	5521.00	13683.00	214.35	0	Spot (Block9, Row7, Column3)	1483.52	1450.00	228.82	0.01	0.15	1279.00	1286.00	1279.00	202.58	0.00	0.16	46.00	22.00	0.00	171.00	204.52	1947868.00	0.98	1391.08	1413.00
9	4	7	5840.00	13682.00	205.30	0	Spot (Block9, Row7, Column4)	1542.83	1510.00	232.41	0.01	0.15	1287.00	1308.42	1287.00	211.87	0.01	0.16	52.00	29.00	0.00	223.00	255.83	1852939.00	1.11	1438.86	1406.50
9	5	7	6128.00	13686.00	212.40	0	Spot (Block9, Row7, Column5)	2200.76	2130.00	526.43	0.01	0.24	1291.00	1330.60	1291.00	255.98	0.01	0.19	91.00	73.00	0.00	839.00	909.76	2827976.00	3.40	1634.89	1636.00
9	6	7	6429.00	13689.00	198.65	0	Spot (Block9, Row7, Column6)	2573.63	2452.00	640.91	0.02	0.25	1301.00	1362.15	1301.00	321.09	0.02	0.24	96.00	83.00	0.00	1151.00	1272.63	2864448.00	3.77	1720.16	1696.00
9	7	7	6726.00	13692.00	146.50	0	Spot (Block9, Row7, Column7)	6909.88	6510.00	2963.95	0.03	0.43	1389.00	1402.54	1389.00	255.74	0.00	0.18	100.00	100.00	0.00	5121.00	5520.88	4056098.00	21.53	2717.04	2381.00
9	8	7	7032.00	13693.00	173.80	0	Spot (Block9, Row7, Column8)	13252.26	13441.00	4366.96	0.01	0.33	1474.00	1505.56	1474.00	277.53	0.01	0.18	100.00	100.00	0.00	11967.00	11778.26	11118649.00	42.33	4543.17	3896.50
9	1	8	4923.00	13984.00	152.05	0	Spot (Block9, Row8, Column1)	2493.79	2336.50	669.96	0.03	0.27	1293.00	1330.51	1293.00	240.83	0.01	0.18	97.00	88.00	0.00	1043.50	1200.79	1581065.00	4.83	1595.35	1571.00
9	2	8	5232.00	13983.00	206.90	0	Spot (Block9, Row8, Column2)	1650.47	1590.50	310.69	0.02	0.19	1279.00	1298.99	1279.00	199.19	0.01	0.15	65.00	39.00	0.00	311.50	371.47	2003667.00	1.76	1461.53	1476.50
9	3	8	5522.00	13981.00	152.75	0	Spot (Block9, Row8, Column3)	2884.12	2599.50	1198.55	0.05	0.42	1282.00	1307.10	1282.00	207.78	0.01	0.16	91.00	85.00	0.00	1317.50	1602.12	1840068.00	7.59	1654.64	1655.00
9	4	8	5832.00	13984.00	151.10	0	Spot (Block9, Row8, Column4)	3888.86	3725.00	1308.38	0.02	0.34	1291.00	1336.46	1291.00	235.98	0.02	0.18	99.00	99.00	0.00	2434.00	2597.86	2438314.00	10.82	1869.66	1852.00
9	5	8	6126.00	13995.00	219.45	0	Spot (Block9, Row8, Column5)	1532.23	1494.00	244.74	0.01	0.16	1331.00	1394.07	1331.00	317.95	0.02	0.23	31.00	2.00	0.00	163.00	201.23	2106818.00	0.43	1437.42	1407.00
9	6	8	6433.00	13985.00	203.75	0	Spot (Block9, Row8, Column6)	13687.34	9800.00	9196.70	0.15	0.67	1399.00	1471.01	1399.00	393.38	0.02	0.27	100.00	100.00	0.00	8401.00	12288.34	16178439.00	31.05	4428.62	4398.00
9	7	8	6731.00	13985.00	150.70	0	Spot (Block9, Row8, Column7)	3705.48	3418.00	1445.36	0.04	0.39	1435.00	1481.11	1435.00	334.48	0.01	0.23	99.00	90.00	0.00	1983.00	2270.48	2312217.00	6.65	1898.90	1939.50
9	8	8	7012.00	14001.00	185.60	0	Spot (Block9, Row8, Column8)	2095.86	2020.50	427.74	0.02	0.20	1566.00	1599.25	1566.00	317.20	0.01	0.20	66.00	35.00	0.00	454.50	529.86	2032984.00	1.57	1849.95	1717.00
10	1	1	9444.00	11902.00	152.40	0	Spot (Block10, Row1, Column1)	45186.86	47457.00	18586.71	0.02	0.41	796.00	844.75	796.00	211.39	0.03	0.25	100.00	100.00	31.34	46661.00	44390.86	28693840.00	209.77	9628.75	7672.00
10	2	1	9740.00	11906.00	163.60	0	Spot (Block10, Row1, Column2)	1296.09	1233.00	273.77	0.02	0.21	792.00	831.08	792.00	174.31	0.02	0.21	90.00	68.00	0.00	441.00	504.09	961699.00	2.67	960.81	931.00
10	3	1	10039.00	11921.00	202.30	0	Spot (Block10, Row1, Column3)	998.50	984.50	187.76	0.01	0.19	797.00	840.23	797.00	151.48	0.02	0.18	58.00	31.00	0.00	187.50	201.50	1162255.00	1.04	896.32	892.50
10	4	1	10339.00	11909.00	175.15	0	Spot (Block10, Row1, Column4)	1320.35	1296.50	277.81	0.01	0.21	875.00	878.07	875.00	157.82	0.00	0.18	83.00	64.00	0.00	421.50	445.35	1135505.00	2.80	1018.46	993.00
10	5	1	10640.00	11906.00	162.70	0	Spot (Block10, Row1, Column5)	1256.41	1219.00	336.48	0.01	0.27	884.00	905.98	884.00	166.12	0.01	0.18	74.00	50.00	0.00	335.00	372.41	922204.00	2.11	1038.82	994.00
10	6	1	10929.00	11921.00	191.60	0	Spot (Block10, Row1, Column6)	1221.60	1196.00	249.31	0.01	0.20	890.00	926.78	890.00	171.89	0.02	0.19	68.00	42.00	0.00	306.00	331.60	1261914.00	1.72	1018.69	992.00
10	7	1	11235.00	11915.00	152.20	0	Spot (Block10, Row1, Column7)	1771.16	1738.50	488.77	0.01	0.28	911.00	980.49	911.00	289.61	0.03	0.30	89.00	68.00	0.00	827.50	860.16	1130000.00	2.73	1191.21	1157.00
10	8	1	11529.00	11919.00	152.60	0	Spot (Block10, Row1, Column8)	61527.82	65535.00	9549.56	0.03	0.16	990.00	1064.23	990.00	362.73	0.03	0.34	100.00	100.00	74.96	64545.00	60537.82	39562736.00	166.69	14341.95	10352.50
10	1	2	9443.00	12195.00	222.95	0	Spot (Block10, Row2, Column1)	951.71	901.00	175.25	0.02	0.18	790.00	834.50	790.00	188.86	0.02	0.23	43.00	12.00	0.00	111.00	161.71	1357138.00	0.62	856.67	801.00
10	2	2	9736.00	12206.00	144.60	0	Spot (Block10, Row2, Column2)	1070.80	1071.00	180.39	0.00	0.17	795.00	840.99	795.00	149.96	0.02	0.18	71.00	44.00	0.00	276.00	275.80	608214.00	1.53	915.03	872.50
10	3	2	10046.00	12206.00	176.85	0	Spot (Block10, Row2, Column3)	1059.17	1061.00	176.31	0.00	0.17	804.00	852.65	804.00	152.09	0.03	0.18	70.00	42.00	0.00	257.00	255.17	927829.00	1.36	940.73	890.50
10	4	2	10338.00	12207.00	227.90	0	Spot (Block10, Row2, Column4)	1030.48	997.00	182.19	0.01	0.18	823.00	866.33	823.00	186.68	0.02	0.22	45.00	21.00	0.00	174.00	207.48	1539544.00	0.88	888.05	867.50
10	5	2	10650.00	12208.00	181.30	0	Spot (Block10, Row2, Column5)	1755.52	1722.00	380.69	0.01	0.22	876.00	895.61	876.00	165.27	0.01	0.18	99.00	94.00	0.00	846.00	879.52	1613325.00	5.20	1135.19	1148.00
10	6	2	10940.00	12209.00	199.55	0	Spot (Block10, Row2, Column6)	1131.22	1104.00	202.28	0.01	0.18	888.00	942.71	888.00	184.45	0.03	0.20	59.00	25.00	0.00	216.00	243.22	1269226.00	1.02	1017.01	988.00
10	7	2	11249.00	12210.00	191.20	0	Spot (Block10, Row2, Column7)	1129.89	1103.00	198.14	0.01	0.18	890.00	934.78	890.00	165.85	0.02	0.18	61.00	29.00	0.00	213.00	239.89	1168310.00	1.18	1025.92	996.00
10	8	2	11563.00	12205.00	259.55	0	Spot (Block10, Row2, Column8)	1106.63	1097.00	206.94	0.00	0.19	980.00	1018.39	980.00	284.67	0.02	0.28	22.00	1.00	0.00	117.00	126.63	2164564.00	0.31	998.34	964.50
10	1	3	9444.00	12511.00	176.90	0	Spot (Block10, Row3, Column1)	1189.19	1157.50	255.27	0.01	0.21	789.00	816.21	789.00	134.38	0.01	0.16	83.00	67.00	0.00	368.50	400.19	1039352.00	2.78	958.73	972.00
10	2	3	9735.00	12514.00	208.05	0	Spot (Block10, Row3, Column2)	1043.04	1008.00	175.96	0.01	0.17	802.00	849.77	802.00	147.12	0.03	0.17	69.00	37.00	0.00	206.00	241.04	1277726.00	1.31	943.00	894.00
10	3	3	10038.00	12488.00	156.25	0	Spot (Block10, Row3, Column3)	1536.68	1283.00	1569.03	0.08	1.02	823.00	862.03	823.00	149.36	0.02	0.17	92.00	72.00	0.00	460.00	713.68	1028042.00	4.52	1101.55	1063.00
10	4	3	10339.00	12508.00	185.60	0	Spot (Block10, Row3, Column4)	1210.59	1181.50	253.51	0.01	0.21	801.00	861.19	801.00	176.99	0.03	0.21	84.00	53.00	0.00	380.50	409.59	1174271.00	1.97	975.63	973.00
10	5	3	10646.00	12522.00	186.95	0	Spot (Block10, Row3, Column5)	1167.57	1104.00	267.45	0.02	0.23	880.00	920.23	880.00	187.29	0.02	0.20	55.00	34.00	0.00	224.00	287.57	1148891.00	1.32	1004.19	982.00
10	6	3	10940.00	12511.00	208.75	0	Spot (Block10, Row3, Column6)	5643.08	4694.00	2694.79	0.08	0.48	962.00	989.17	962.00	210.93	0.01	0.21	100.00	100.00	0.00	3732.00	4681.08	6980485.00	22.06	2443.42	2412.00
10	7	3	11248.00	12515.00	186.35	0	Spot (Block10, Row3, Column7)	1179.13	1171.00	223.83	0.00	0.19	899.00	959.93	899.00	192.30	0.03	0.20	57.00	34.00	0.00	272.00	280.13	1154367.00	1.14	1047.52	1001.00
10	8	3	11541.00	12515.00	158.05	0	Spot (Block10, Row3, Column8)	2604.59	2500.50	796.13	0.02	0.31	958.00	970.44	958.00	179.57	0.01	0.19	100.00	99.00	0.00	1542.50	1646.59	1797167.00	9.10	1412.82	1396.00
10	1	4	9436.00	12800.00	182.10	0	Spot (Block10, Row4, Column1)	1108.47	1063.00	234.11	0.02	0.21	789.00	810.38	789.00	128.82	0.01	0.16	78.00	52.00	0.00	274.00	319.47	1028662.00	2.31	923.69	900.00
10	2	4	9737.00	12805.00	200.20	0	Spot (Block10, Row4, Column2)	1238.55	1169.00	259.95	0.03	0.21	799.00	846.74	799.00	139.29	0.03	0.16	94.00	67.00	0.00	370.00	439.55	1414423.00	2.81	964.66	976.50
10	3	4	10040.00	12809.00	147.45	0	Spot (Block10, Row4, Column3)	2392.04	2255.00	658.86	0.03	0.28	815.00	860.36	815.00	146.98	0.02	0.17	100.00	100.00	0.00	1440.00	1577.04	1418477.00	10.42	1284.11	1252.50
10	4	4	10329.00	12812.00	187.65	0	Spot (Block10, Row4, Column4)	1020.74	985.00	176.08	0.02	0.17	821.00	860.33	821.00	143.75	0.02	0.17	58.00	34.00	0.00	164.00	199.74	1012577.00	1.12	934.40	903.00
10	5	4	10617.00	12810.00	203.55	0	Spot (Block10, Row4, Column5)	1110.67	1083.00	227.05	0.01	0.20	879.00	897.36	879.00	156.69	0.01	0.17	55.00	39.00	0.00	204.00	231.67	1303925.00	1.36	982.71	977.50
10	6	4	10938.00	12808.00	187.95	0	Spot (Block10, Row4, Column6)	2091.32	2051.00	467.51	0.01	0.22	889.00	949.40	889.00	191.46	0.03	0.20	100.00	99.00	0.00	1162.00	1202.32	2078775.00	5.96	1293.52	1279.50
10	7	4	11226.00	12821.00	175.75	0	Spot (Block10, Row4, Column7)	1212.72	1136.00	277.15	0.03	0.23	889.00	944.75	889.00	177.04	0.03	0.19	63.00	37.00	0.00	247.00	323.72	1046578.00	1.51	1036.00	1002.00
10	8	4	11550.00	12817.00	162.40	0	Spot (Block10, Row4, Column8)	1133.02	1100.00	193.02	0.01	0.17	892.00	941.07	892.00	169.04	0.02	0.18	60.00	31.00	0.00	208.00	241.02	824837.00	1.14	986.31	900.00
10	1	5	9439.00	13106.00	153.90	0	Spot (Block10, Row5, Column1)	1702.15	1626.00	415.55	0.02	0.24	794.00	831.96	794.00	157.50	0.02	0.19	99.00	98.00	0.00	832.00	908.15	1111506.00	5.53	1052.86	1043.50
10	2	5	9735.00	13102.00	160.55	0	Spot (Block10, Row5, Column2)	2656.07	2514.00	839.26	0.02	0.32	824.00	864.08	824.00	154.18	0.02	0.18	100.00	99.00	0.00	1690.00	1832.07	1883157.00	11.62	1301.82	1252.00
10	3	5	10035.00	13110.00	161.25	0	Spot (Block10, Row5, Column3)	2347.71	2212.00	779.70	0.03	0.33	877.00	878.62	877.00	159.50	0.00	0.18	100.00	99.00	0.00	1335.00	1470.71	1688004.00	9.21	1246.29	1257.00
10	4	5	10336.00	13101.00	177.45	0	Spot (Block10, Row5, Column4)	1182.97	1185.50	225.35	0.00	0.19	880.00	882.84	880.00	162.46	0.00	0.18	68.00	45.00	0.00	305.50	302.97	1041010.00	1.85	983.40	939.50
10	5	5	10637.00	13108.00	146.25	0	Spot (Block10, Row5, Column5)	2683.96	2555.00	882.51	0.02	0.33	887.00	907.88	887.00	167.48	0.01	0.18	100.00	99.00	0.00	1668.00	1796.96	1572802.00	10.60	1318.64	1292.00
10	6	5	10938.00	13109.00	180.00	0	Spot (Block10, Row5, Column6)	1158.06	1133.00	207.39	0.01	0.18	883.00	913.44	883.00	166.97	0.01	0.18	65.00	34.00	0.00	250.00	275.06	1051523.00	1.47	983.64	975.00
10	7	5	11240.00	13115.00	178.30	0	Spot (Block10, Row5, Column7)	3200.16	2978.50	1197.07	0.03	0.37	887.00	930.13	887.00	173.16	0.02	0.19	100.00	100.00	0.00	2091.50	2313.16	2828938.00	13.11	1529.99	1525.00
10	8	5	11541.00	13119.00	163.55	0	Spot (Block10, Row5, Column8)	1411.30	1394.00	310.75	0.01	0.22	893.00	937.18	893.00	171.73	0.02	0.18	86.00	69.00	0.00	501.00	518.30	1047181.00	2.76	1052.41	1013.00
10	1	6	9435.00	13406.00	211.95	0	Spot (Block10, Row6, Column1)	4584.57	3767.00	2217.27	0.09	0.48	796.00	854.16	796.00	178.45	0.03	0.21	100.00	100.00	0.00	2971.00	3788.57	5863665.00	20.90	1972.10	1920.00
10	2	6	9736.00	13401.00	196.85	0	Spot (Block10, Row6, Column2)	1970.18	1936.00	519.36	0.01	0.26	823.50	866.97	823.50	162.11	0.02	0.19	99.00	96.00	0.00	1112.50	1146.68	2157350.00	6.81	1207.12	1176.00
10	3	6	10028.00	13405.00	173.05	0	Spot (Block10, Row6, Column3)	1370.39	1314.00	323.40	0.02	0.24	874.00	868.87	874.00	155.05	0.00	0.18	85.00	69.00	0.00	440.00	496.39	1144277.00	3.23	1014.81	995.00
10	4	6	10331.00	13407.00	182.80	0	Spot (Block10, Row6, Column4)	1135.59	1100.00	189.37	0.01	0.17	876.00	888.12	876.00	238.33	0.01	0.27	47.00	15.00	0.00	224.00	259.59	1064044.00	1.04	997.63	986.00
10	5	6	10633.00	13411.00	144.40	0	Spot (Block10, Row6, Column5)	2728.83	2704.00	899.88	0.00	0.33	881.00	898.03	881.00	235.39	0.01	0.26	99.00	99.00	0.00	1823.00	1847.83	1547247.00	7.78	1349.87	1360.00
10	6	6	10935.00	13408.00	183.50	0	Spot (Block10, Row6, Column6)	1071.57	1079.00	160.20	0.00	0.15	879.00	886.00	879.00	159.31	0.00	0.18	51.00	26.00	0.00	200.00	192.57	1016921.00	1.16	993.39	974.00
10	7	6	11236.00	13411.00	196.15	0	Spot (Block10, Row6, Column7)	1128.02	1094.00	219.48	0.01	0.19	880.00	891.47	880.00	159.49	0.01	0.18	60.00	37.00	0.00	214.00	248.02	1226154.00	1.48	966.47	970.00
10	8	6	11543.00	13420.00	163.35	0	Spot (Block10, Row6, Column8)	1236.43	1197.00	226.00	0.01	0.18	894.00	928.50	894.00	170.16	0.02	0.18	76.00	44.00	0.00	303.00	342.43	913722.00	1.81	1038.84	1007.00
10	1	7	9433.00	13702.00	197.40	0	Spot (Block10, Row7, Column1)	1262.40	1207.00	292.71	0.02	0.23	785.00	810.25	785.00	152.49	0.01	0.19	89.00	66.00	0.00	422.00	477.40	1389897.00	2.97	973.35	933.50
10	2	7	9737.00	13706.00	194.45	0	Spot (Block10, Row7, Column2)	991.76	976.00	162.39	0.01	0.16	791.00	812.87	791.00	147.40	0.01	0.18	55.00	29.00	0.00	185.00	200.76	1059204.00	1.21	931.96	901.50
10	3	7	10041.00	13702.00	214.75	0	Spot (Block10, Row7, Column3)	939.85	894.00	143.35	0.02	0.15	790.00	822.00	790.00	143.45	0.02	0.17	43.00	20.00	0.00	104.00	149.85	1231208.00	0.82	889.51	889.50
10	4	7	10303.00	13713.00	199.90	0	Spot (Block10, Row7, Column4)	989.02	981.00	197.51	0.00	0.20	793.00	853.45	793.00	242.88	0.03	0.28	37.00	8.00	0.00	188.00	196.02	1120558.00	0.56	904.04	881.00
10	5	7	10642.00	13712.00	198.20	0	Spot (Block10, Row7, Column5)	1018.77	983.00	191.42	0.02	0.19	814.00	874.95	814.00	242.24	0.03	0.28	38.00	7.00	0.00	169.00	204.77	1141025.00	0.59	917.70	897.00
10	6	7	10934.00	13714.00	184.40	0	Spot (Block10, Row7, Column6)	2283.47	2267.50	631.42	0.00	0.28	880.00	898.22	880.00	200.39	0.01	0.22	99.00	97.00	0.00	1387.50	1403.47	2187562.00	6.91	1288.16	1279.00
10	7	7	11219.00	13714.00	189.40	0	Spot (Block10, Row7, Column7)	1204.14	1192.00	289.99	0.00	0.24	873.50	878.70	873.50	160.52	0.00	0.18	70.00	49.00	0.00	318.50	330.64	1216180.00	2.03	987.28	989.00
10	8	7	11539.00	13716.00	188.05	0	Spot (Block10, Row7, Column8)	2662.54	2668.50	630.15	0.00	0.24	896.00	942.51	896.00	184.71	0.02	0.20	99.00	99.00	0.00	1772.50	1766.54	2651885.00	9.31	1435.28	1402.00
10	1	8	9418.00	14004.00	147.30	0	Spot (Block10, Row8, Column1)	2279.37	2016.00	920.85	0.05	0.40	792.00	827.35	792.00	148.63	0.02	0.18	99.00	98.00	0.00	1224.00	1487.37	1344829.00	9.77	1227.94	1162.00
10	2	8	9733.00	13989.00	189.30	0	Spot (Block10, Row8, Column2)	954.57	900.50	160.00	0.03	0.17	783.00	807.28	783.00	149.89	0.01	0.19	47.00	29.00	0.00	117.50	171.57	960295.00	0.98	886.39	880.00
10	3	8	10024.00	14005.00	179.50	0	Spot (Block10, Row8, Column3)	1086.93	1010.00	223.39	0.03	0.21	791.00	827.81	791.00	156.52	0.02	0.19	68.00	38.00	0.00	219.00	295.93	977153.00	1.66	907.98	890.00
10	4	8	10333.00	14006.00	150.70	0	Spot (Block10, Row8, Column4)	4257.85	4009.00	1650.24	0.03	0.39	795.00	840.08	795.00	157.07	0.02	0.19	100.00	100.00	0.00	3214.00	3462.85	2644123.00	21.76	1635.25	1532.00
10	5	8	10622.00	14016.00	177.40	0	Spot (Block10, Row8, Column5)	960.95	909.50	149.27	0.02	0.16	814.00	871.54	814.00	189.03	0.03	0.22	33.00	7.00	0.00	95.50	146.95	845636.00	0.47	904.51	888.00
10	6	8	10934.00	14012.00	203.30	0	Spot (Block10, Row8, Column6)	6505.05	5084.00	3871.40	0.11	0.60	886.00	934.50	886.00	229.19	0.02	0.25	100.00	100.00	0.00	4198.00	5619.05	7604406.00	24.31	2396.91	2338.00
10	7	8	11240.00	14005.00	206.35	0	Spot (Block10, Row8, Column7)	1092.12	1050.00	211.77	0.02	0.19	882.00	911.73	882.00	193.67	0.01	0.21	46.00	21.00	0.00	168.00	210.12	1314917.00	0.93	942.48	912.00
10	8	8	11523.00	14018.00	154.15	0	Spot (Block10, Row8, Column8)	1473.19	1405.00	307.11	0.02	0.21	965.00	994.56	965.00	205.78	0.01	0.21	82.00	58.00	0.00	440.00	508.19	960517.00	2.33	1124.61	1106.00
11	1	1	13948.00	11925.00	155.25	0	Spot (Block11, Row1, Column1)	37033.86	33603.00	18658.13	0.04	0.50	284.00	296.71	284.00	108.37	0.02	0.37	100.00	100.00	11.35	33319.00	36749.86	24479448.00	339.00	6370.35	5144.50
11	2	1	14239.00	11934.00	156.55	0	Spot (Block11, Row1, Column2)	447.22	439.00	65.32	0.01	0.15	278.00	283.38	278.00	68.91	0.01	0.24	94.00	63.00	0.00	161.00	169.22	300982.00	2.38	337.04	327.00
11	3	1	14539.00	11934.00	147.00	-50	Spot (Block11, Row1, Column3)	308.35	303.00	31.25	0.01	0.10	274.00	270.64	274.00	31.06	0.01	0.11	41.00	9.00	0.00	29.00	34.35	181003.00	1.21	291.62	293.00
11	4	1	14819.00	11933.00	160.50	0	Spot (Block11, Row1, Column4)	380.28	392.00	62.69	0.01	0.16	279.00	279.78	279.00	61.38	0.00	0.22	76.00	35.00	0.00	113.00	101.28	270376.00	1.64	322.88	303.00
11	5	1	15152.00	11935.00	198.55	0	Spot (Block11, Row1, Column5)	337.16	324.00	42.50	0.02	0.13	279.00	278.80	279.00	59.88	0.00	0.21	39.00	8.00	0.00	45.00	58.16	376611.00	0.97	291.03	292.00
11	6	1	15443.00	11938.00	172.90	0	Spot (Block11, Row1, Column6)	405.52	394.00	77.09	0.01	0.19	274.00	271.35	274.00	33.21	0.00	0.12	94.00	78.00	0.00	120.00	131.52	338206.00	4.04	311.30	306.00
11	7	1	15730.00	11943.00	151.05	0	Spot (Block11, Row1, Column7)	463.95	407.00	248.12	0.06	0.53	278.00	295.77	278.00	186.11	0.03	0.63	24.00	5.00	0.00	129.00	185.95	288114.00	0.90	347.56	335.00
11	8	1	16029.00	11943.00	153.10	0	Spot (Block11, Row1, Column8)	60284.73	65535.00	9619.03	0.04	0.16	305.00	351.27	305.00	235.99	0.06	0.67	100.00	100.00	69.47	65230.00	59979.73	38703128.00	253.96	12436.59	9556.00
11	1	2	13938.00	12230.00	147.00	-50	Spot (Block11, Row2, Column1)	293.07	294.00	15.18	0.00	0.05	280.00	284.84	280.00	72.42	0.01	0.25	0.00	0.00	0.00	14.00	13.07	172327.00	0.11	291.42	292.00
11	2	2	14230.00	12234.00	145.30	0	Spot (Block11, Row2, Column2)	310.50	305.00	22.05	0.01	0.07	274.00	271.79	274.00	25.21	0.00	0.09	66.00	19.00	0.00	31.00	36.50	179468.00	1.54	286.03	288.50
11	3	2	14553.00	12247.00	182.60	0	Spot (Block11, Row2, Column3)	316.27	307.00	46.61	0.01	0.15	269.00	267.19	269.00	26.34	0.00	0.10	71.00	26.00	0.00	38.00	47.27	295399.00	1.86	283.72	284.00
11	4	2	14815.00	12228.00	213.85	0	Spot (Block11, Row2, Column4)	291.84	292.00	24.33	0.00	0.08	277.00	274.05	277.00	28.10	0.00	0.10	21.00	6.00	0.00	15.00	14.84	381145.00	0.63	273.77	272.00
11	5	2	15140.00	12230.00	184.30	0	Spot (Block11, Row2, Column5)	459.99	419.00	119.34	0.04	0.26	283.00	281.31	283.00	34.18	0.00	0.12	98.00	93.00	0.00	136.00	176.99	440213.00	5.23	341.12	317.50
11	6	2	15438.00	12239.00	147.00	-50	Spot (Block11, Row2, Column6)	355.03	328.00	124.93	0.03	0.35	284.00	309.23	284.00	116.13	0.04	0.38	6.00	2.00	0.00	44.00	71.03	208758.00	0.39	326.10	317.50
11	7	2	15738.00	12241.00	147.00	-50	Spot (Block11, Row2, Column7)	317.39	313.00	22.73	0.01	0.07	282.00	286.36	282.00	55.05	0.01	0.19	11.00	1.00	0.00	31.00	35.39	186310.00	0.56	310.06	307.00
11	8	2	16038.00	12243.00	147.00	-50	Spot (Block11, Row2, Column8)	323.89	320.00	21.94	0.01	0.07	297.00	316.24	297.00	150.64	0.03	0.48	0.00	0.00	0.00	23.00	26.89	190448.00	0.05	312.22	309.00
11	1	3	13954.00	12532.00	147.85	0	Spot (Block11, Row3, Column1)	373.58	372.00	48.47	0.00	0.13	284.00	281.45	284.00	23.66	0.00	0.08	95.00	81.00	0.00	88.00	89.58	222278.00	3.89	322.89	315.00
11	2	3	14241.00	12547.00	172.85	0	Spot (Block11, Row3, Column2)	324.32	319.00	25.16	0.01	0.08	286.00	284.53	286.00	25.38	0.00	0.09	66.00	23.00	0.00	33.00	38.32	269833.00	1.57	302.28	300.00
11	3	3	14533.00	12526.00	151.35	0	Spot (Block11, Row3, Column3)	502.86	464.00	203.32	0.03	0.40	278.00	275.74	278.00	25.99	0.00	0.09	97.00	96.00	0.00	186.00	224.86	315291.00	8.74	345.34	326.00
11	4	3	14841.00	12532.00	159.10	0	Spot (Block11, Row3, Column4)	464.12	473.00	83.90	0.01	0.18	277.00	274.86	277.00	26.03	0.00	0.09	98.00	95.00	0.00	196.00	187.12	325346.00	7.27	335.39	325.00
11	5	3	15124.00	12535.00	141.85	0	Spot (Block11, Row3, Column5)	512.84	389.00	503.54	0.12	0.98	287.00	304.30	287.00	96.98	0.03	0.32	55.00	14.00	0.00	102.00	225.84	281550.00	2.15	366.56	353.00
11	6	3	15443.00	12536.00	217.40	0	Spot (Block11, Row3, Column6)	8485.08	7005.00	4371.07	0.08	0.52	298.00	367.87	298.00	191.47	0.09	0.52	100.00	100.00	0.00	6707.00	8187.08	11480312.00	42.39	2106.92	1997.50
11	7	3	15737.00	12541.00	147.00	-50	Spot (Block11, Row3, Column7)	310.58	309.00	22.47	0.00	0.07	286.00	318.57	286.00	153.02	0.05	0.48	0.00	0.00	0.00	23.00	24.58	183241.00	-0.05	314.54	310.00
11	8	3	16043.00	12551.00	156.80	0	Spot (Block11, Row3, Column8)	1804.63	1693.50	829.79	0.03	0.46	292.00	292.94	292.00	38.33	0.00	0.13	100.00	100.00	0.00	1401.50	1512.63	1216321.00	39.44	686.95	589.00
11	1	4	13938.00	12828.00	167.60	0	Spot (Block11, Row4, Column1)	475.39	472.00	107.85	0.00	0.23	287.00	285.99	287.00	28.02	0.00	0.10	98.00	91.00	0.00	185.00	188.39	371752.00	6.76	344.77	328.00
11	2	4	14240.00	12833.00	175.25	0	Spot (Block11, Row4, Column2)	791.61	762.50	229.21	0.02	0.29	289.00	289.60	289.00	35.41	0.00	0.12	100.00	100.00	0.00	473.50	502.61	680782.00	14.18	442.25	419.50
11	3	4	14539.00	12831.00	146.30	0	Spot (Block11, Row4, Column3)	977.15	929.50	319.63	0.02	0.33	282.00	282.77	282.00	35.71	0.00	0.13	100.00	100.00	0.00	647.50	695.15	568703.00	19.45	483.90	465.00
11	4	4	14840.00	12832.00	218.10	0	Spot (Block11, Row4, Column4)	323.14	310.50	85.45	0.02	0.26	278.00	276.37	278.00	34.78	0.00	0.13	46.00	14.00	0.00	32.50	45.14	439473.00	1.34	291.09	291.00
11	5	4	15138.00	12821.00	113.95	0	Spot (Block11, Row4, Column5)	935.60	599.50	1318.27	0.19	1.41	284.00	287.50	284.00	47.60	0.01	0.17	98.00	87.00	0.00	315.50	651.60	318105.00	13.62	531.79	379.00
11	6	4	15447.00	12833.00	193.35	0	Spot (Block11, Row4, Column6)	516.63	496.00	103.69	0.02	0.20	285.00	310.73	285.00	123.78	0.04	0.40	84.00	38.00	0.00	211.00	231.63	544525.00	1.66	353.20	324.50
11	7	4	15728.00	12835.00	177.55	0	Spot (Block11, Row4, Column7)	323.54	315.00	35.37	0.01	0.11	279.00	284.87	279.00	68.10	0.01	0.24	23.00	0.00	0.00	36.00	44.54	284396.00	0.57	288.94	294.00
11	8	4	16038.00	12838.00	165.00	0	Spot (Block11, Row4, Column8)	354.78	341.00	58.73	0.02	0.17	284.00	282.36	284.00	28.75	0.00	0.10	73.00	49.00	0.00	57.00	70.78	266442.00	2.52	295.49	298.00
11	1	5	13939.00	13133.00	156.35	0	Spot (Block11, Row5, Column1)	552.31	514.00	141.55	0.03	0.26	286.00	306.32	286.00	108.26	0.03	0.35	92.00	54.00	0.00	228.00	266.31	370603.00	2.27	353.90	349.00
11	2	5	14236.00	13129.00	152.80	0	Spot (Block11, Row5, Column2)	2112.28	2048.00	849.78	0.01	0.40	288.00	294.18	288.00	49.27	0.01	0.17	100.00	100.00	0.00	1760.00	1824.28	1358195.00	36.90	706.28	660.50
11	3	5	14536.00	13132.00	157.15	0	Spot (Block11, Row5, Column3)	1894.01	1682.00	840.75	0.05	0.44	283.00	286.37	283.00	41.45	0.01	0.14	100.00	100.00	0.00	1399.00	1611.01	1287929.00	38.79	638.52	588.00
11	4	5	14840.00	13133.00	158.35	0	Spot (Block11, Row5, Column4)	409.25	392.00	74.74	0.02	0.18	282.00	281.48	282.00	35.35	0.00	0.13	97.00	86.00	0.00	110.00	127.25	282383.00	3.61	325.52	318.00
11	5	5	15144.00	13130.00	147.50	0	Spot (Block11, Row5, Column5)	1308.48	1194.00	561.82	0.04	0.43	284.00	281.84	284.00	31.86	0.00	0.11	100.00	100.00	0.00	910.00	1024.48	775927.00	32.22	552.95	468.00
11	6	5	15445.00	13124.00	216.75	0	Spot (Block11, Row5, Column6)	317.97	312.00	29.98	0.01	0.09	281.00	277.61	281.00	30.44	0.01	0.11	51.00	19.00	0.00	31.00	36.97	426403.00	1.33	288.44	292.00
11	7	5	15738.00	13143.00	182.35	0	Spot (Block11, Row5, Column7)	628.98	590.50	183.60	0.03	0.29	278.00	274.17	278.00	31.99	0.01	0.12	100.00	99.00	0.00	312.50	350.98	586207.00	11.09	381.44	381.50
11	8	5	16040.00	13142.00	152.45	0	Spot (Block11, Row5, Column8)	407.23	402.00	56.57	0.01	0.14	283.00	280.27	283.00	28.33	0.00	0.10	98.00	88.00	0.00	119.00	124.23	259814.00	4.48	327.04	320.00
11	1	6	13936.00	13431.00	214.60	0	Spot (Block11, Row6, Column1)	8071.40	6421.00	4534.63	0.10	0.56	287.00	334.71	287.00	162.82	0.07	0.49	100.00	100.00	0.00	6134.00	7784.40	10613889.00	47.52	2113.77	1935.00
11	2	6	14231.00	13429.00	221.65	0	Spot (Block11, Row6, Column2)	511.88	495.00	154.13	0.01	0.30	278.00	299.33	278.00	116.31	0.03	0.39	78.00	42.00	0.00	217.00	233.88	720724.00	1.83	350.75	309.00
11	3	6	14529.00	13431.00	151.55	0	Spot (Block11, Row6, Column3)	550.77	508.00	133.78	0.04	0.24	276.00	273.42	276.00	39.12	0.00	0.14	99.00	98.00	0.00	232.00	274.77	346434.00	7.09	355.72	344.50
11	4	6	14839.00	13434.00	196.10	0	Spot (Block11, Row6, Column4)	316.19	310.00	36.16	0.01	0.11	277.00	271.48	277.00	31.07	0.01	0.11	52.00	18.00	0.00	33.00	39.19	344643.00	1.44	289.06	287.00
11	5	6	15135.00	13433.00	144.15	0	Spot (Block11, Row6, Column5)	1001.20	963.00	370.10	0.02	0.37	279.00	275.20	279.00	30.55	0.01	0.11	100.00	100.00	0.00	684.00	722.20	569682.00	23.76	427.82	397.00
11	6	6	15423.00	13437.00	228.15	0	Spot (Block11, Row6, Column6)	308.19	303.00	33.53	0.01	0.11	281.00	277.39	281.00	29.85	0.01	0.11	38.00	15.00	0.00	22.00	27.19	462284.00	1.03	279.40	281.50
11	7	6	15741.00	13429.00	157.80	0	Spot (Block11, Row6, Column7)	363.35	368.00	49.59	0.01	0.14	285.00	281.46	285.00	30.35	0.01	0.11	85.00	56.00	0.00	83.00	78.35	248897.00	2.70	307.43	302.50
11	8	6	16038.00	13445.00	183.60	0	Spot (Block11, Row6, Column8)	332.71	319.00	38.47	0.02	0.12	285.00	282.16	285.00	31.92	0.00	0.11	53.00	33.00	0.00	34.00	47.71	316737.00	1.58	304.87	300.00
11	1	7	13938.00	13727.00	172.00	0	Spot (Block11, Row7, Column1)	887.16	828.00	318.11	0.03	0.36	282.00	295.20	282.00	101.52	0.02	0.34	100.00	92.00	0.00	546.00	605.16	729248.00	5.83	427.64	419.00
11	2	7	14216.00	13768.00	189.70	0	Spot (Block11, Row7, Column2)	288.48	290.00	33.60	0.00	0.12	273.00	270.16	273.00	35.00	0.00	0.13	19.00	5.00	0.00	17.00	15.48	292806.00	0.52	266.51	272.00
11	3	7	14530.00	13735.00	264.05	0	Spot (Block11, Row7, Column3)	292.68	293.00	25.99	0.00	0.09	263.00	260.97	263.00	29.68	0.00	0.11	51.00	6.00	0.00	30.00	29.68	594150.00	1.07	273.66	280.00
11	4	7	14812.00	13751.00	221.10	0	Spot (Block11, Row7, Column4)	286.06	289.00	22.07	0.00	0.08	265.00	264.07	265.00	34.35	0.00	0.13	24.00	1.00	0.00	24.00	21.06	399915.00	0.64	271.65	277.00
11	5	7	15130.00	13737.00	147.00	-50	Spot (Block11, Row7, Column5)	367.77	299.00	372.78	0.09	1.01	274.00	271.04	274.00	44.05	0.00	0.16	25.00	12.00	0.00	25.00	93.77	216983.00	2.20	292.09	290.00
11	6	7	15434.00	13731.00	185.60	0	Spot (Block11, Row7, Column6)	591.35	584.50	146.25	0.01	0.25	289.00	318.30	289.00	154.90	0.04	0.49	83.00	43.00	0.00	295.50	302.35	572425.00	1.76	362.92	378.50
11	7	7	15722.00	13736.00	184.55	0	Spot (Block11, Row7, Column7)	363.51	366.50	59.56	0.00	0.16	289.00	293.16	289.00	58.60	0.01	0.20	54.00	16.00	0.00	77.50	74.51	346792.00	1.20	306.28	302.00
11	8	7	16036.00	13743.00	193.50	0	Spot (Block11, Row7, Column8)	689.39	677.00	175.66	0.01	0.25	289.00	287.33	289.00	27.99	0.00	0.10	99.00	99.00	0.00	388.00	400.39	731445.00	14.36	401.77	384.00
11	1	8	13922.00	14034.00	145.60	0	Spot (Block11, Row8, Column1)	1176.96	997.00	555.16	0.07	0.47	288.00	287.17	288.00	29.66	0.00	0.10	100.00	100.00	0.00	709.00	888.96	680283.00	30.00	513.99	486.00
11	2	8	14188.00	14077.00	213.00	0	Spot (Block11, Row8, Column2)	308.41	304.00	22.39	0.01	0.07	284.00	280.46	284.00	30.46	0.01	0.11	28.00	7.00	0.00	20.00	24.41	399702.00	0.92	293.07	292.00
11	3	8	14523.00	14031.00	182.30	0	Spot (Block11, Row8, Column3)	321.05	312.00	40.47	0.01	0.13	273.00	270.54	273.00	33.68	0.00	0.12	57.00	26.00	0.00	39.00	48.05	299219.00	1.50	286.01	286.00
11	4	8	14836.00	14034.00	149.85	0	Spot (Block11, Row8, Column4)	5339.29	5058.50	2647.35	0.02	0.50	274.00	271.92	274.00	38.64	0.00	0.14	100.00	100.00	0.00	4784.50	5065.29	3278325.00	131.14	1375.81	1039.00
11	5	8	15114.00	14041.00	200.00	0	Spot (Block11, Row8, Column5)	305.12	302.00	32.79	0.00	0.11	280.00	299.69	280.00	143.09	0.03	0.48	0.00	0.00	0.00	22.00	25.12	346009.00	0.04	284.69	285.00
11	6	8	15434.00	14036.00	211.50	0	Spot (Block11, Row8, Column6)	10446.69	7668.00	6827.30	0.13	0.65	297.00	362.44	297.00	208.58	0.09	0.58	100.00	100.00	0.00	7371.00	10149.69	13298638.00	48.35	2527.53	2531.00
11	7	8	15743.00	14030.00	177.35	0	Spot (Block11, Row8, Column7)	380.28	384.00	59.92	0.00	0.16	294.00	321.97	294.00	143.39	0.04	0.45	16.00	0.00	0.00	90.00	86.28	333884.00	0.41	319.17	310.00
11	8	8	16026.00	14051.00	151.75	0	Spot (Block11, Row8, Column8)	753.05	562.00	899.24	0.13	1.19	297.00	299.60	297.00	32.59	0.00	0.11	95.00	93.00	0.00	265.00	456.05	474423.00	13.91	417.15	339.00
12	1	1	18447.00	11948.00	155.55	0	Spot (Block12, Row1, Column1)	37001.79	34076.50	18622.50	0.04	0.50	472.00	479.18	472.00	125.57	0.01	0.26	100.00	100.00	12.57	33604.50	36529.79	24717280.00	290.85	7116.16	5414.00
12	2	1	18737.00	11951.00	154.00	0	Spot (Block12, Row1, Column2)	1069.40	1004.50	327.94	0.03	0.31	460.00	466.59	460.00	90.17	0.01	0.19	99.00	97.00	0.00	544.50	609.40	692971.00	6.69	636.25	603.00
12	3	1	19047.00	11958.00	193.60	0	Spot (Block12, Row1, Column3)	631.37	590.00	207.91	0.03	0.33	423.00	438.06	423.00	44.92	0.02	0.10	97.00	78.00	0.00	167.00	208.37	666092.00	4.30	482.67	488.00
12	4	1	19336.00	11960.00	155.60	0	Spot (Block12, Row1, Column4)	867.73	795.50	226.19	0.04	0.26	439.00	447.86	439.00	47.09	0.01	0.11	100.00	98.00	0.00	356.50	428.73	579641.00	8.92	552.31	529.00
12	5	1	19644.00	11959.00	152.45	0	Spot (Block12, Row1, Column5)	2865.18	2277.00	1925.54	0.10	0.67	438.00	449.32	438.00	48.65	0.01	0.11	100.00	100.00	0.00	1839.00	2427.18	1830849.00	49.65	857.94	780.00
12	6	1	19942.00	11961.00	148.45	0	Spot (Block12, Row1, Column6)	1961.78	1679.00	1206.69	0.07	0.62	425.00	440.12	425.00	51.86	0.02	0.12	100.00	100.00	0.00	1254.00	1536.78	1190801.00	29.34	766.42	711.50
12	7	1	20240.00	11960.00	152.10	0	Spot (Block12, Row1, Column7)	4613.39	3711.00	2901.72	0.09	0.63	446.00	474.74	446.00	173.56	0.03	0.37	100.00	100.00	0.00	3265.00	4167.39	2938727.00	23.85	1291.15	989.00
12	8	1	20528.00	11965.00	153.85	0	Spot (Block12, Row1, Column8)	60216.83	65535.00	9770.87	0.04	0.16	487.00	529.34	487.00	241.47	0.04	0.46	100.00	100.00	69.83	65048.00	59729.83	39321932.00	247.18	12179.73	10265.00
12	1	2	18417.00	12253.00	220.40	0	Spot (Block12, Row2, Column1)	485.68	491.00	44.59	0.00	0.09	432.00	455.47	432.00	95.99	0.02	0.21	10.00	0.00	0.00	59.00	53.68	675098.00	0.31	456.75	461.00
12	2	2	18737.00	12262.00	139.20	0	Spot (Block12, Row2, Column2)	730.20	706.50	102.94	0.01	0.14	435.00	447.07	435.00	48.08	0.01	0.11	100.00	98.00	0.00	271.50	295.20	387005.00	5.89	529.57	517.00
12	3	2	19052.00	12251.00	207.20	0	Spot (Block12, Row2, Column3)	513.43	502.00	58.61	0.01	0.11	433.00	445.52	433.00	45.42	0.01	0.10	78.00	30.00	0.00	69.00	80.43	627921.00	1.49	463.07	472.00
12	4	2	19352.00	12262.00	200.20	0	Spot (Block12, Row2, Column4)	646.81	629.00	108.91	0.01	0.17	445.00	451.02	445.00	49.09	0.01	0.11	94.00	76.00	0.00	184.00	201.81	734132.00	3.99	515.41	500.00
12	5	2	19648.00	12251.00	194.00	0	Spot (Block12, Row2, Column5)	733.55	700.00	139.79	0.02	0.19	426.00	441.14	426.00	47.95	0.02	0.11	100.00	98.00	0.00	274.00	307.55	778296.00	6.10	539.34	523.00
12	6	2	19930.00	12265.00	167.00	0	Spot (Block12, Row2, Column6)	608.44	599.00	82.06	0.01	0.13	426.00	443.50	426.00	57.01	0.02	0.13	97.00	76.00	0.00	173.00	182.44	469715.00	2.89	480.88	476.00
12	7	2	20245.00	12262.00	184.65	0	Spot (Block12, Row2, Column7)	546.03	526.00	56.94	0.02	0.10	452.00	455.81	452.00	50.12	0.00	0.11	79.00	43.00	0.00	74.00	94.03	522006.00	1.80	481.85	491.50
12	8	2	20565.00	12284.00	208.25	0	Spot (Block12, Row2, Column8)	534.63	519.00	49.93	0.01	0.09	477.00	485.04	477.00	138.65	0.01	0.29	1.00	0.00	0.00	42.00	57.63	658128.00	0.36	489.96	491.00
12	1	3	18442.00	12552.00	155.75	0	Spot (Block12, Row3, Column1)	1174.51	1090.50	428.60	0.03	0.36	421.00	438.25	421.00	49.48	0.02	0.11	100.00	100.00	0.00	669.50	753.51	784571.00	14.88	600.65	583.00
12	2	3	18740.00	12563.00	193.35	0	Spot (Block12, Row3, Column2)	538.32	520.00	57.19	0.02	0.11	428.00	441.76	428.00	48.24	0.01	0.11	90.00	47.00	0.00	92.00	110.32	567392.00	2.00	466.14	465.00
12	3	3	19036.00	12551.00	157.90	0	Spot (Block12, Row3, Column3)	753.10	701.00	171.17	0.03	0.23	454.00	458.68	454.00	54.40	0.00	0.12	98.00	89.00	0.00	247.00	299.10	517378.00	5.41	536.93	522.00
12	4	3	19340.00	12557.00	148.60	0	Spot (Block12, Row3, Column4)	2460.76	2283.00	1163.82	0.03	0.47	461.00	460.18	461.00	52.89	0.00	0.11	100.00	100.00	0.00	1822.00	1999.76	1476457.00	37.82	1002.90	860.00
12	5	3	19638.00	12565.00	127.80	0	Spot (Block12, Row3, Column5)	1000.95	685.00	1483.46	0.16	1.48	450.00	460.42	450.00	63.56	0.01	0.14	99.00	91.00	0.00	235.00	550.95	436413.00	8.50	653.07	682.00
12	6	3	19949.00	12565.00	193.05	0	Spot (Block12, Row3, Column6)	2047.21	1835.00	963.03	0.05	0.47	468.00	476.14	468.00	76.79	0.01	0.16	100.00	100.00	0.00	1367.00	1579.21	2151617.00	20.46	885.67	878.00
12	7	3	20254.00	12568.00	169.20	0	Spot (Block12, Row3, Column7)	824.11	737.00	239.87	0.05	0.29	473.00	472.88	473.00	55.20	0.00	0.12	98.00	89.00	0.00	264.00	351.11	655168.00	6.36	542.67	538.00
12	8	3	20542.00	12569.00	165.80	0	Spot (Block12, Row3, Column8)	925.93	871.00	212.71	0.03	0.23	479.00	473.40	479.00	40.11	0.01	0.08	99.00	98.00	0.00	392.00	446.93	705562.00	11.28	597.88	603.50
12	1	4	18435.00	12850.00	153.00	0	Spot (Block12, Row4, Column1)	2118.26	1856.00	1001.01	0.06	0.47	417.00	435.91	417.00	50.61	0.02	0.12	100.00	100.00	0.00	1439.00	1701.26	1370515.00	33.24	746.40	684.00
12	2	4	18744.00	12859.00	202.40	0	Spot (Block12, Row4, Column2)	594.25	598.00	80.05	0.00	0.13	421.00	442.32	421.00	56.22	0.02	0.13	94.00	71.00	0.00	177.00	173.25	692306.00	2.70	490.52	490.00
12	3	4	19042.00	12852.00	148.15	0	Spot (Block12, Row4, Column3)	9352.33	8591.00	5286.35	0.04	0.57	450.00	457.55	450.00	58.93	0.01	0.13	100.00	100.00	0.00	8141.00	8902.33	5648807.00	150.94	2294.64	1824.00
12	4	4	19338.00	12873.00	236.15	0	Spot (Block12, Row4, Column4)	550.39	556.00	59.35	0.00	0.11	450.00	455.46	450.00	52.20	0.01	0.11	72.00	50.00	0.00	106.00	100.39	882825.00	1.82	481.30	481.00
12	5	4	19624.00	12855.00	199.85	0	Spot (Block12, Row4, Column5)	578.05	575.00	106.17	0.00	0.18	479.00	481.39	479.00	78.77	0.00	0.16	56.00	16.00	0.00	96.00	99.05	651463.00	1.23	508.82	496.00
12	6	4	19953.00	12873.00	248.25	0	Spot (Block12, Row4, Column6)	863.25	826.00	240.11	0.02	0.28	491.00	505.23	491.00	87.21	0.01	0.17	89.00	79.00	0.00	335.00	372.25	1540037.00	4.11	606.82	583.00
12	7	4	20231.00	12862.00	148.45	0	Spot (Block12, Row4, Column7)	1544.38	1273.00	852.76	0.08	0.55	475.00	479.76	475.00	70.58	0.00	0.15	99.00	99.00	0.00	798.00	1069.38	931259.00	15.08	685.44	666.00
12	8	4	20548.00	12871.00	185.30	0	Spot (Block12, Row4, Column8)	742.00	698.50	174.08	0.03	0.23	490.00	489.52	490.00	48.16	0.00	0.10	92.00	78.00	0.00	208.50	252.00	715286.00	5.24	537.10	525.50
12	1	5	18443.00	13151.00	150.25	0	Spot (Block12, Row5, Column1)	1808.88	1595.00	922.53	0.05	0.51	416.00	438.38	416.00	56.89	0.02	0.13	100.00	100.00	0.00	1179.00	1392.88	1119695.00	24.09	747.05	698.00
12	2	5	18735.00	13153.00	153.30	0	Spot (Block12, Row5, Column2)	1059.72	1008.50	235.95	0.02	0.22	420.50	442.77	420.50	61.03	0.02	0.14	100.00	100.00	0.00	588.00	639.22	682462.00	10.11	620.08	597.50
12	3	5	19043.00	13155.00	160.45	0	Spot (Block12, Row5, Column3)	998.98	954.00	245.63	0.02	0.25	454.00	459.60	454.00	61.96	0.01	0.13	100.00	99.00	0.00	500.00	544.98	711272.00	8.71	619.40	620.00
12	4	5	19335.00	13155.00	152.95	0	Spot (Block12, Row5, Column4)	1040.96	984.00	363.33	0.02	0.35	455.00	467.76	455.00	87.25	0.01	0.19	100.00	92.00	0.00	529.00	585.96	675582.00	6.57	613.49	583.00
12	5	5	19638.00	13156.00	147.50	0	Spot (Block12, Row5, Column5)	15204.75	13470.50	9275.29	0.05	0.61	488.00	518.31	488.00	139.16	0.03	0.27	100.00	100.00	0.00	12982.50	14716.75	8940393.00	105.54	3523.84	2133.50
12	6	5	19908.00	13136.00	180.70	0	Spot (Block12, Row5, Column6)	833.57	805.00	147.05	0.02	0.18	496.00	523.80	496.00	108.40	0.02	0.21	95.00	75.00	0.00	309.00	337.57	764385.00	2.86	680.46	680.50
12	7	5	20240.00	13164.00	187.95	0	Spot (Block12, Row5, Column7)	3038.68	2920.00	1266.27	0.02	0.42	482.00	492.04	482.00	85.79	0.01	0.17	100.00	100.00	0.00	2438.00	2556.68	3011328.00	29.68	1138.95	1146.00
12	8	5	20540.00	13164.00	148.00	0	Spot (Block12, Row5, Column8)	4903.67	3941.00	3469.52	0.09	0.71	496.00	503.95	496.00	63.25	0.01	0.13	100.00	100.00	0.00	3445.00	4407.67	2927489.00	69.56	1314.93	1116.00
12	1	6	18438.00	13456.00	183.95	0	Spot (Block12, Row6, Column1)	1817.49	1541.00	821.86	0.07	0.45	424.00	446.97	424.00	64.82	0.02	0.15	100.00	100.00	0.00	1117.00	1393.49	1724795.00	21.14	781.83	780.00
12	2	6	18736.00	13452.00	197.90	0	Spot (Block12, Row6, Column2)	2065.71	2029.00	752.20	0.01	0.36	430.00	455.81	430.00	76.62	0.03	0.17	100.00	100.00	0.00	1599.00	1635.71	2299134.00	21.01	915.48	919.00
12	3	6	19029.00	13449.00	148.15	0	Spot (Block12, Row6, Column3)	4076.07	3853.00	2338.14	0.02	0.57	468.00	475.10	468.00	132.37	0.01	0.28	100.00	99.00	0.00	3385.00	3608.07	2441566.00	27.20	1230.98	982.00
12	4	6	19298.00	13495.00	89.85	0	Spot (Block12, Row6, Column4)	2003.87	724.00	4663.21	0.44	2.33	469.00	481.95	469.00	138.38	0.01	0.29	99.00	47.00	0.00	255.00	1534.87	402778.00	11.00	702.53	627.50
12	5	6	19641.00	13455.00	148.25	0	Spot (Block12, Row6, Column5)	12497.46	11588.00	7539.65	0.03	0.60	463.00	495.43	463.00	133.20	0.03	0.27	100.00	100.00	0.00	11125.00	12034.46	7485976.00	90.10	2860.41	1826.00
12	6	6	19958.00	13448.00	149.15	0	Spot (Block12, Row6, Column6)	555.69	559.00	63.56	0.00	0.11	460.00	486.57	460.00	113.32	0.02	0.23	41.00	4.00	0.00	99.00	95.69	340636.00	0.61	517.48	497.00
12	7	6	20234.00	13460.00	153.25	0	Spot (Block12, Row6, Column7)	1556.25	1366.00	694.51	0.06	0.45	471.00	469.38	471.00	62.61	0.00	0.13	100.00	99.00	0.00	895.00	1085.25	1010009.00	17.36	674.60	661.00
12	8	6	20548.00	13462.00	150.85	0	Spot (Block12, Row6, Column8)	2058.09	1787.50	1106.64	0.06	0.54	481.00	476.33	481.00	49.97	0.00	0.10	100.00	100.00	0.00	1306.50	1577.09	1280132.00	31.65	849.23	773.00
12	1	7	18444.00	13750.00	190.30	0	Spot (Block12, Row7, Column1)	654.91	639.00	107.08	0.01	0.16	422.00	441.15	422.00	53.47	0.02	0.12	99.00	84.00	0.00	217.00	232.91	668665.00	4.00	514.87	503.00
12	2	7	18739.00	13750.00	196.95	0	Spot (Block12, Row7, Column2)	503.22	497.00	53.87	0.01	0.11	421.00	439.85	421.00	55.98	0.02	0.13	76.00	20.00	0.00	76.00	82.22	552536.00	1.13	471.37	474.00
12	3	7	19003.00	13758.00	166.35	0	Spot (Block12, Row7, Column3)	499.29	490.00	50.82	0.01	0.10	445.00	457.52	445.00	124.97	0.01	0.27	15.00	0.00	0.00	45.00	54.29	381455.00	0.33	461.89	482.00
12	4	7	19348.00	13756.00	185.55	0	Spot (Block12, Row7, Column4)	541.13	517.00	64.05	0.02	0.12	468.00	472.77	468.00	126.28	0.00	0.27	19.00	0.00	0.00	49.00	73.13	523272.00	0.54	496.04	495.00
12	5	7	19618.00	13753.00	193.10	0	Spot (Block12, Row7, Column5)	581.05	577.00	81.46	0.00	0.14	427.00	448.46	427.00	73.24	0.02	0.16	86.00	51.00	0.00	150.00	154.05	610682.00	1.81	487.11	495.00
12	6	7	19938.00	13758.00	182.10	0	Spot (Block12, Row7, Column6)	2634.35	2627.00	842.84	0.00	0.32	438.00	466.66	438.00	92.44	0.03	0.20	100.00	100.00	0.00	2189.00	2196.35	2447308.00	23.45	1020.68	990.00
12	7	7	20229.00	13766.00	154.30	0	Spot (Block12, Row7, Column7)	1699.71	1491.00	844.73	0.06	0.50	463.00	463.85	463.00	62.44	0.00	0.13	99.00	98.00	0.00	1028.00	1236.71	1116708.00	19.79	783.07	679.00
12	8	7	20533.00	13767.00	192.10	0	Spot (Block12, Row7, Column8)	997.36	983.00	170.10	0.01	0.17	466.00	460.31	466.00	44.52	0.01	0.10	100.00	100.00	0.00	517.00	531.36	1037253.00	12.06	648.71	598.00
12	1	8	18419.00	14052.00	146.00	0	Spot (Block12, Row8, Column1)	2432.02	1802.00	2624.12	0.13	1.08	416.00	436.89	416.00	56.29	0.02	0.13	100.00	100.00	0.00	1386.00	2016.02	1417868.00	35.44	977.49	671.00
12	2	8	18736.00	14062.00	194.15	0	Spot (Block12, Row8, Column2)	566.54	521.00	210.60	0.04	0.37	413.00	431.99	413.00	52.01	0.02	0.12	94.00	52.00	0.00	108.00	153.54	602237.00	2.59	498.54	484.50
12	3	8	19024.00	14053.00	154.10	0	Spot (Block12, Row8, Column3)	1301.71	1079.50	677.09	0.08	0.52	427.00	440.19	427.00	46.84	0.01	0.11	100.00	97.00	0.00	652.50	874.71	856524.00	18.39	609.84	585.50
12	4	8	19336.00	14055.00	148.55	0	Spot (Block12, Row8, Column4)	1662.86	1558.00	545.22	0.03	0.33	433.00	446.01	433.00	47.64	0.01	0.11	100.00	100.00	0.00	1125.00	1229.86	1001042.00	25.54	823.95	775.00
12	5	8	19625.00	14058.00	196.90	0	Spot (Block12, Row8, Column5)	496.72	498.00	39.64	0.00	0.08	421.00	441.70	421.00	60.42	0.02	0.14	75.00	10.00	0.00	77.00	75.72	545402.00	0.91	458.05	469.00
12	6	8	19943.00	14062.00	165.70	0	Spot (Block12, Row8, Column6)	3851.55	3271.00	2054.09	0.07	0.53	426.00	461.22	426.00	94.69	0.03	0.21	100.00	100.00	0.00	2845.00	3425.55	2927181.00	35.81	1071.32	1042.00
12	7	8	20234.00	14065.00	161.15	0	Spot (Block12, Row8, Column7)	719.49	694.50	137.38	0.02	0.19	434.00	454.73	434.00	70.67	0.02	0.16	99.00	87.00	0.00	260.50	285.49	516595.00	3.75	522.92	509.00
12	8	8	20522.00	14062.00	147.05	0	Spot (Block12, Row8, Column8)	1280.79	1210.00	402.84	0.02	0.31	429.00	442.70	429.00	40.45	0.01	0.09	100.00	100.00	0.00	781.00	851.79	763349.00	20.72	682.46	620.00
13	1	1	4921.00	16374.00	151.50	0	Spot (Block13, Row1, Column1)	34864.10	30779.00	19127.32	0.05	0.55	417.00	448.87	417.00	127.42	0.03	0.28	100.00	100.00	10.30	30362.00	34447.10	21999304.00	270.09	6098.44	4440.50
13	2	1	5212.00	16380.00	147.10	0	Spot (Block13, Row1, Column2)	3472.71	3178.00	1699.54	0.04	0.49	413.00	432.84	413.00	85.93	0.02	0.20	100.00	100.00	0.00	2765.00	3059.71	2052370.00	35.38	1070.31	987.00
13	3	1	5506.00	16384.00	176.45	0	Spot (Block13, Row1, Column3)	507.75	505.00	55.07	0.00	0.11	413.00	426.41	413.00	46.93	0.01	0.11	80.00	47.00	0.00	92.00	94.75	441236.00	1.73	458.46	460.50
13	4	1	5813.00	16385.00	144.90	0	Spot (Block13, Row1, Column4)	2798.57	2600.00	1311.26	0.03	0.47	413.00	429.49	413.00	50.92	0.02	0.12	100.00	100.00	0.00	2187.00	2385.57	1603581.00	46.52	880.46	809.00
13	5	1	6118.00	16387.00	151.00	0	Spot (Block13, Row1, Column5)	979.56	810.50	439.46	0.08	0.45	408.00	423.88	408.00	50.05	0.02	0.12	100.00	95.00	0.00	402.50	571.56	613205.00	11.10	560.64	561.50
13	6	1	6414.00	16386.00	140.95	0	Spot (Block13, Row1, Column6)	1755.40	1584.00	821.75	0.04	0.47	405.00	420.95	405.00	59.90	0.02	0.14	99.00	99.00	0.00	1179.00	1350.40	942648.00	22.28	753.40	664.00
13	7	1	6713.00	16387.00	141.50	0	Spot (Block13, Row1, Column7)	6065.89	5277.50	4058.34	0.06	0.67	410.00	453.49	410.00	219.62	0.04	0.48	100.00	100.00	0.00	4867.50	5655.89	3299846.00	25.55	1686.95	1347.00
13	8	1	7003.00	16395.00	150.30	0	Spot (Block13, Row1, Column8)	58839.62	65535.00	11625.79	0.05	0.20	449.00	502.86	449.00	275.30	0.05	0.55	100.00	100.00	66.02	65086.00	58390.62	36186664.00	211.90	12502.94	9884.00
13	1	2	4903.00	16657.00	215.35	0	Spot (Block13, Row2, Column1)	482.72	488.00	40.70	0.00	0.08	415.00	438.51	415.00	110.18	0.02	0.25	6.00	0.00	0.00	73.00	67.72	640083.00	0.40	453.29	458.00
13	2	2	5211.00	16681.00	140.65	0	Spot (Block13, Row2, Column2)	522.91	499.50	57.69	0.02	0.11	412.00	422.97	412.00	41.34	0.01	0.10	95.00	56.00	0.00	87.50	110.91	281324.00	2.42	452.22	440.00
13	3	2	5508.00	16688.00	176.30	0	Spot (Block13, Row2, Column3)	527.62	508.00	66.94	0.02	0.13	416.00	428.88	416.00	43.71	0.01	0.10	89.00	54.00	0.00	92.00	111.62	457970.00	2.26	473.90	477.00
13	4	2	5824.00	16692.00	224.90	0	Spot (Block13, Row2, Column4)	497.72	496.00	47.68	0.00	0.10	417.00	433.84	417.00	53.92	0.02	0.12	79.00	19.00	0.00	79.00	80.72	720196.00	1.18	450.46	456.50
13	5	2	6111.00	16683.00	174.65	0	Spot (Block13, Row2, Column5)	848.06	811.00	211.19	0.02	0.25	405.00	417.55	405.00	48.34	0.01	0.12	100.00	99.00	0.00	406.00	443.06	721700.00	8.91	550.88	533.00
13	6	2	6426.00	16684.00	225.20	0	Spot (Block13, Row2, Column6)	490.26	493.00	49.80	0.00	0.10	406.00	429.48	406.00	83.27	0.02	0.19	56.00	8.00	0.00	87.00	84.26	713823.00	0.73	449.36	431.50
13	7	2	6731.00	16699.00	182.20	0	Spot (Block13, Row2, Column7)	482.30	489.00	42.82	0.01	0.09	412.00	431.23	412.00	68.17	0.02	0.16	63.00	7.00	0.00	77.00	70.30	448542.00	0.75	456.96	452.00
13	8	2	7016.00	16693.00	147.00	-50	Spot (Block13, Row2, Column8)	495.57	494.00	64.48	0.00	0.13	428.00	474.34	428.00	201.79	0.04	0.43	2.00	0.00	0.00	66.00	67.57	291888.00	0.11	490.62	480.00
13	1	3	4919.00	16978.00	147.70	0	Spot (Block13, Row3, Column1)	1044.68	992.00	311.20	0.02	0.30	431.00	441.13	431.00	41.94	0.01	0.10	100.00	100.00	0.00	561.00	613.68	621585.00	14.39	584.81	572.00
13	2	3	5223.00	16997.00	215.15	0	Spot (Block13, Row3, Column2)	527.35	513.00	65.13	0.01	0.12	427.00	439.70	427.00	40.62	0.01	0.09	84.00	55.00	0.00	86.00	100.35	697161.00	2.16	465.88	478.50
13	3	3	5500.00	16975.00	148.85	0	Spot (Block13, Row3, Column3)	943.71	827.00	599.11	0.06	0.63	435.00	448.90	435.00	53.93	0.01	0.12	99.00	93.00	0.00	392.00	508.71	563397.00	9.18	580.94	522.00
13	4	3	5813.00	16984.00	145.50	0	Spot (Block13, Row3, Column4)	2244.61	2038.00	1058.42	0.04	0.47	427.00	444.15	427.00	52.40	0.02	0.12	100.00	100.00	0.00	1611.00	1817.61	1292896.00	34.36	838.03	763.00
13	5	3	6106.00	16991.00	145.95	0	Spot (Block13, Row3, Column5)	779.49	742.00	310.06	0.02	0.40	423.00	446.36	423.00	73.11	0.02	0.16	99.00	92.00	0.00	319.00	356.49	451322.00	4.56	539.50	512.50
13	6	3	6415.00	16989.00	215.30	0	Spot (Block13, Row3, Column6)	2978.13	2230.00	1789.07	0.13	0.60	432.00	464.16	432.00	101.96	0.03	0.22	100.00	100.00	0.00	1798.00	2546.13	3946028.00	24.66	1219.31	1192.00
13	7	3	6726.00	16992.00	183.10	0	Spot (Block13, Row3, Column7)	536.01	509.00	86.11	0.02	0.16	415.00	444.63	415.00	89.66	0.03	0.20	53.00	22.00	0.00	94.00	121.01	504383.00	1.02	457.83	465.50
13	8	3	7016.00	16998.00	153.20	0	Spot (Block13, Row3, Column8)	2785.41	2779.00	1035.09	0.00	0.37	427.00	451.83	427.00	69.19	0.02	0.15	100.00	100.00	0.00	2352.00	2358.41	1782660.00	33.73	1086.38	978.00
13	1	4	4917.00	17276.00	141.95	0	Spot (Block13, Row4, Column1)	2217.40	2007.50	1002.57	0.04	0.45	447.00	453.55	447.00	46.75	0.01	0.10	100.00	100.00	0.00	1560.50	1770.40	1210700.00	37.73	862.44	763.50
13	2	4	5213.00	17279.00	166.25	0	Spot (Block13, Row4, Column2)	733.39	717.50	122.20	0.01	0.17	455.00	459.11	455.00	58.50	0.00	0.13	97.00	91.00	0.00	262.50	278.39	563245.00	4.69	543.10	527.00
13	3	4	5513.00	17282.00	142.20	0	Spot (Block13, Row4, Column3)	11157.42	10280.00	6554.53	0.04	0.59	456.00	461.87	456.00	63.38	0.01	0.14	100.00	100.00	0.00	9824.00	10701.42	6091951.00	168.76	2756.50	2234.00
13	4	4	5807.00	17275.00	195.10	0	Spot (Block13, Row4, Column4)	535.53	519.00	54.82	0.01	0.10	455.00	459.64	455.00	56.62	0.00	0.12	59.00	29.00	0.00	64.00	80.53	574621.00	1.34	487.12	492.00
13	5	4	6108.00	17282.00	168.30	0	Spot (Block13, Row4, Column5)	670.08	597.00	485.79	0.05	0.72	473.00	471.52	473.00	68.58	0.00	0.15	79.00	37.00	0.00	124.00	197.08	530704.00	2.90	536.67	516.50
13	6	4	6416.00	17288.00	175.00	0	Spot (Block13, Row4, Column6)	1004.76	949.00	222.36	0.02	0.22	475.00	472.90	475.00	76.06	0.00	0.16	100.00	99.00	0.00	474.00	529.76	858063.00	6.99	621.96	614.50
13	7	4	6702.00	17286.00	172.45	0	Spot (Block13, Row4, Column7)	690.16	637.00	180.14	0.03	0.26	426.00	448.60	426.00	61.31	0.02	0.14	96.00	74.00	0.00	211.00	264.16	569382.00	3.94	511.06	507.00
13	8	4	7024.00	17279.00	205.65	0	Spot (Block13, Row4, Column8)	547.27	511.00	78.34	0.03	0.14	441.00	457.85	441.00	61.21	0.02	0.13	59.00	39.00	0.00	70.00	106.27	657266.00	1.46	489.06	480.00
13	1	5	4919.00	17581.00	139.45	0	Spot (Block13, Row5, Column1)	5985.41	5439.00	3270.15	0.04	0.55	457.00	464.46	457.00	64.12	0.01	0.14	100.00	100.00	0.00	4982.00	5528.41	3154311.00	86.10	1665.21	1355.00
13	2	5	5212.00	17581.00	149.55	0	Spot (Block13, Row5, Column2)	2937.48	2808.00	1004.34	0.02	0.34	471.00	467.93	471.00	53.43	0.00	0.11	100.00	100.00	0.00	2337.00	2466.48	1803610.00	46.22	1081.65	978.00
13	3	5	5513.00	17585.00	153.90	0	Spot (Block13, Row5, Column3)	1283.21	1252.00	428.54	0.01	0.33	482.00	476.77	482.00	61.59	0.00	0.13	100.00	99.00	0.00	770.00	801.21	835372.00	13.09	635.77	618.00
13	4	5	5808.00	17587.00	149.90	0	Spot (Block13, Row5, Column4)	971.26	935.00	260.83	0.02	0.27	488.00	484.69	488.00	69.54	0.00	0.14	99.00	94.00	0.00	447.00	483.26	601212.00	7.00	601.56	592.00
13	5	5	6109.00	17583.00	140.85	0	Spot (Block13, Row5, Column5)	11696.02	10456.50	7213.26	0.05	0.62	494.00	501.53	494.00	82.00	0.01	0.16	100.00	100.00	0.00	9962.50	11202.02	6292460.00	136.52	2495.67	1841.50
13	6	5	6417.00	17591.00	187.45	0	Spot (Block13, Row5, Column6)	565.80	536.50	84.10	0.02	0.15	476.00	469.93	476.00	60.80	0.01	0.13	50.00	28.00	0.00	60.50	89.80	560145.00	1.58	488.35	492.00
13	7	5	6713.00	17593.00	163.00	0	Spot (Block13, Row5, Column7)	1201.94	1139.00	374.03	0.02	0.31	455.00	458.47	455.00	58.42	0.00	0.13	100.00	100.00	0.00	684.00	746.94	883423.00	12.73	661.88	642.00
13	8	5	7015.00	17591.00	149.65	0	Spot (Block13, Row5, Column8)	1250.15	1106.50	611.23	0.05	0.49	485.00	482.45	485.00	67.34	0.00	0.14	90.00	88.00	0.00	621.50	765.15	760091.00	11.40	630.92	606.00
13	1	6	4908.00	17881.00	223.10	0	Spot (Block13, Row6, Column1)	2356.54	1731.00	1374.72	0.13	0.58	485.00	487.27	485.00	73.41	0.00	0.15	100.00	100.00	0.00	1246.00	1871.54	3358071.00	25.46	1047.51	1051.50
13	2	6	5218.00	17879.00	212.95	0	Spot (Block13, Row6, Column2)	790.15	754.50	183.09	0.02	0.23	484.00	486.91	484.00	67.85	0.00	0.14	96.00	80.00	0.00	270.50	306.15	1022448.00	4.47	576.87	585.00
13	3	6	5505.00	17881.00	142.30	0	Spot (Block13, Row6, Column3)	3373.88	3081.00	1820.01	0.04	0.54	486.00	483.78	486.00	58.45	0.00	0.12	100.00	100.00	0.00	2595.00	2887.88	1855634.00	49.45	1065.42	930.00
13	4	6	5819.00	17884.00	180.30	0	Spot (Block13, Row6, Column4)	723.08	695.00	148.86	0.02	0.21	498.00	519.82	498.00	108.67	0.02	0.21	73.00	41.00	0.00	197.00	225.08	658004.00	1.87	552.61	529.00
13	5	6	6110.00	17886.00	141.30	0	Spot (Block13, Row6, Column5)	16239.52	14628.00	10380.93	0.05	0.64	503.00	534.70	503.00	116.02	0.03	0.22	100.00	100.00	0.00	14125.00	15736.52	8785581.00	135.37	3283.10	2576.00
13	6	6	6399.00	17882.00	195.45	0	Spot (Block13, Row6, Column6)	531.32	506.00	74.56	0.02	0.14	479.00	475.45	479.00	71.38	0.00	0.15	38.00	8.00	0.00	27.00	52.32	573830.00	0.78	496.05	495.00
13	7	6	6708.00	17890.00	154.30	0	Spot (Block13, Row6, Column7)	952.47	857.00	325.44	0.05	0.34	474.00	468.95	474.00	58.41	0.00	0.12	98.00	94.00	0.00	383.00	478.47	621963.00	8.28	562.29	539.00
13	8	6	7020.00	17894.00	146.80	0	Spot (Block13, Row6, Column8)	1069.69	947.00	410.87	0.05	0.38	498.00	508.16	498.00	65.65	0.01	0.13	97.00	90.00	0.00	449.00	571.69	634329.00	8.55	638.96	625.50
13	1	7	4908.00	18179.00	157.55	0	Spot (Block13, Row7, Column1)	825.10	800.50	153.24	0.01	0.19	492.00	493.98	492.00	58.06	0.00	0.12	99.00	94.00	0.00	308.50	333.10	564366.00	5.70	577.43	578.00
13	2	7	5199.00	18179.00	234.15	0	Spot (Block13, Row7, Column2)	526.43	512.00	51.75	0.01	0.10	490.00	488.65	490.00	59.58	0.00	0.12	29.00	6.00	0.00	22.00	36.43	832814.00	0.63	500.34	495.00
13	3	7	5500.00	18209.00	176.00	0	Spot (Block13, Row7, Column3)	537.03	514.00	53.34	0.02	0.10	487.00	485.23	487.00	59.11	0.00	0.12	34.00	10.00	0.00	27.00	50.03	466683.00	0.88	500.03	500.00
13	4	7	5832.00	18211.00	272.90	0	Spot (Block13, Row7, Column4)	617.21	599.00	79.24	0.01	0.13	499.00	519.64	499.00	96.03	0.02	0.18	54.00	19.00	0.00	100.00	118.21	1337492.00	1.02	566.31	575.00
13	5	7	6138.00	18201.00	112.90	0	Spot (Block13, Row7, Column5)	613.95	608.00	83.70	0.00	0.14	496.00	526.22	496.00	114.41	0.03	0.22	46.00	3.00	0.00	112.00	117.95	202604.00	0.77	588.96	598.50
13	6	7	6406.00	18185.00	195.40	0	Spot (Block13, Row7, Column6)	878.39	862.00	213.37	0.01	0.24	485.00	492.18	485.00	99.59	0.01	0.20	97.00	80.00	0.00	377.00	393.39	946900.00	3.88	606.66	600.00
13	7	7	6699.00	18194.00	147.45	0	Spot (Block13, Row7, Column7)	1988.77	1853.00	857.62	0.03	0.43	482.00	476.11	482.00	69.10	0.01	0.15	100.00	99.00	0.00	1371.00	1506.77	1179340.00	21.89	898.05	742.00
13	8	7	7011.00	18191.00	176.90	0	Spot (Block13, Row7, Column8)	1402.82	1398.50	346.50	0.00	0.25	498.00	510.99	498.00	73.12	0.01	0.14	100.00	100.00	0.00	900.50	904.82	1228873.00	12.20	766.13	760.00
13	1	8	4894.00	18474.00	141.00	0	Spot (Block13, Row8, Column1)	1715.14	1198.00	2960.46	0.16	1.73	491.00	492.41	491.00	52.28	0.00	0.11	99.00	97.00	0.00	707.00	1224.14	934751.00	23.39	760.88	625.00
13	2	8	5214.00	18482.00	199.80	0	Spot (Block13, Row8, Column2)	569.18	589.00	64.40	0.01	0.11	492.00	495.11	492.00	53.90	0.00	0.11	57.00	42.00	0.00	97.00	77.18	644312.00	1.37	531.38	501.00
13	3	8	5507.00	18486.00	141.70	0	Spot (Block13, Row8, Column3)	789.69	784.00	156.93	0.00	0.20	501.00	527.93	501.00	95.68	0.02	0.18	91.00	71.00	0.00	283.00	288.69	431171.00	2.74	625.65	605.50
13	4	8	5807.00	18483.00	145.50	0	Spot (Block13, Row8, Column4)	6138.57	6024.00	2600.75	0.01	0.42	496.00	516.14	496.00	102.84	0.02	0.20	100.00	100.00	0.00	5528.00	5642.57	3517399.00	54.67	1816.75	1723.00
13	5	8	6101.00	18510.00	248.05	0	Spot (Block13, Row8, Column5)	522.68	505.00	60.31	0.01	0.12	493.00	506.06	493.00	102.21	0.01	0.20	15.00	0.00	0.00	12.00	29.68	930890.00	0.16	486.14	486.00
13	6	8	6409.00	18485.00	200.80	0	Spot (Block13, Row8, Column6)	4310.55	2710.00	3288.32	0.20	0.76	493.00	516.55	493.00	130.96	0.02	0.25	100.00	100.00	0.00	2217.00	3817.55	4909717.00	28.97	1381.28	1374.00
13	7	8	6709.00	18489.00	148.40	0	Spot (Block13, Row8, Column7)	952.88	905.00	293.80	0.02	0.31	492.00	497.04	492.00	100.76	0.00	0.20	96.00	76.00	0.00	413.00	460.88	570777.00	4.52	592.18	592.00
13	8	8	7009.00	18498.00	160.80	0	Spot (Block13, Row8, Column8)	851.08	791.00	212.14	0.03	0.25	505.00	530.62	505.00	83.73	0.02	0.16	94.00	81.00	0.00	286.00	346.08	606817.00	3.83	619.22	598.50
14	1	1	9420.00	16401.00	151.75	0	Spot (Block14, Row1, Column1)	42356.83	42280.00	19364.69	0.00	0.46	2097.00	2127.38	2097.00	434.08	0.01	0.20	100.00	100.00	26.07	40183.00	40259.83	26812024.00	92.68	9919.70	8291.00
14	2	1	9716.00	16407.00	145.75	0	Spot (Block14, Row1, Column2)	14666.08	14072.00	6505.53	0.02	0.44	2118.00	2158.32	2118.00	422.93	0.01	0.20	100.00	100.00	0.00	11954.00	12548.08	8520992.00	29.57	4701.54	4335.00
14	3	1	10019.00	16406.00	147.90	0	Spot (Block14, Row1, Column3)	5955.82	5254.00	2485.26	0.05	0.42	2180.00	2205.46	2180.00	413.80	0.01	0.19	99.00	93.00	0.00	3074.00	3775.82	3561582.00	9.06	3043.15	3021.00
14	4	1	10312.00	16409.00	143.30	0	Spot (Block14, Row1, Column4)	13564.42	12882.00	5820.63	0.02	0.43	2229.00	2272.85	2229.00	418.27	0.01	0.18	100.00	100.00	0.00	10653.00	11335.42	7555380.00	27.00	4822.79	4272.00
14	5	1	10615.00	16410.00	147.40	0	Spot (Block14, Row1, Column5)	11102.33	9566.00	6510.93	0.06	0.59	2309.00	2342.13	2309.00	434.45	0.01	0.19	99.00	97.00	0.00	7257.00	8793.33	6561478.00	20.16	4065.14	3812.50
14	6	1	10910.00	16411.00	144.95	0	Spot (Block14, Row1, Column6)	12890.04	12147.00	6116.94	0.03	0.47	2378.00	2410.87	2378.00	456.56	0.01	0.19	100.00	99.00	0.00	9769.00	10512.04	7411773.00	22.95	4704.42	3932.50
14	7	1	11211.00	16412.00	144.50	0	Spot (Block14, Row1, Column7)	35346.38	32665.00	19331.71	0.03	0.55	2425.00	2483.60	2425.00	548.75	0.01	0.22	100.00	100.00	9.73	30240.00	32921.38	19970756.00	59.89	9807.92	7595.00
14	8	1	11504.00	16418.00	151.50	0	Spot (Block14, Row1, Column8)	62606.70	65535.00	7425.40	0.02	0.12	2481.00	2541.13	2481.00	608.74	0.01	0.24	100.00	100.00	77.39	63054.00	60125.70	39317348.00	98.67	19530.88	15410.00
14	1	2	9414.00	16710.00	234.45	0	Spot (Block14, Row2, Column1)	2422.08	2390.00	419.36	0.01	0.17	2085.00	2126.49	2085.00	414.51	0.01	0.19	43.00	13.00	0.00	305.00	337.08	3841413.00	0.71	2242.39	2197.00
14	2	2	9715.00	16707.00	138.80	0	Spot (Block14, Row2, Column2)	6612.16	6317.50	1940.37	0.02	0.29	2143.50	2180.15	2143.50	402.47	0.01	0.18	100.00	100.00	0.00	4174.00	4468.66	3451547.00	11.01	3391.46	3374.50
14	3	2	10020.00	16708.00	197.85	0	Spot (Block14, Row2, Column3)	2938.76	2841.00	569.37	0.01	0.19	2209.00	2247.32	2209.00	432.54	0.01	0.19	63.00	37.00	0.00	632.00	729.76	3259084.00	1.60	2531.36	2526.50
14	4	2	10319.00	16713.00	176.90	0	Spot (Block14, Row2, Column4)	5384.51	5291.50	1497.46	0.01	0.28	2291.00	2307.20	2291.00	433.67	0.00	0.19	99.00	96.00	0.00	3000.50	3093.51	4706058.00	7.10	3088.93	3060.00
14	5	2	10616.00	16709.00	201.35	0	Spot (Block14, Row2, Column5)	4166.45	4085.50	871.21	0.01	0.21	2311.00	2340.96	2311.00	430.57	0.01	0.18	98.00	91.00	0.00	1774.50	1855.45	4791423.00	4.24	3029.54	3027.00
14	6	2	10911.00	16709.00	157.80	0	Spot (Block14, Row2, Column6)	4644.60	4463.00	1252.28	0.02	0.27	2376.00	2417.38	2376.00	487.99	0.01	0.20	98.00	83.00	0.00	2087.00	2268.60	3190839.00	4.56	2955.83	2914.00
14	7	2	11217.00	16716.00	154.50	0	Spot (Block14, Row2, Column7)	4687.66	4367.50	1339.80	0.03	0.29	2394.50	2416.65	2394.50	451.60	0.00	0.19	98.00	86.00	0.00	1973.00	2293.16	3065732.00	5.03	3121.76	3130.00
14	8	2	11534.00	16705.00	185.45	0	Spot (Block14, Row2, Column8)	2868.90	2882.00	466.01	0.00	0.16	2406.00	2464.61	2406.00	540.61	0.01	0.22	43.00	7.00	0.00	476.00	462.90	2768490.00	0.75	2676.82	2611.00
14	1	3	9416.00	17004.00	149.35	0	Spot (Block14, Row3, Column1)	11714.21	10110.00	6390.39	0.06	0.55	2119.00	2168.70	2119.00	406.94	0.01	0.19	100.00	100.00	0.00	7991.00	9595.21	7133952.00	23.46	3995.05	3602.00
14	2	3	9718.00	17007.00	159.40	0	Spot (Block14, Row3, Column2)	3949.22	3766.00	891.98	0.02	0.23	2219.00	2277.27	2219.00	442.60	0.01	0.19	95.00	82.00	0.00	1547.00	1730.22	2772352.00	3.78	2835.41	2834.00
14	3	3	10004.00	17006.00	146.05	0	Spot (Block14, Row3, Column3)	35680.70	31666.50	18694.00	0.05	0.52	2318.00	2359.73	2318.00	481.71	0.01	0.20	100.00	100.00	11.86	29348.50	33362.70	20766224.00	69.17	8746.57	6834.00
14	4	3	10316.00	17009.00	146.25	0	Spot (Block14, Row3, Column4)	16520.21	15403.00	8099.55	0.03	0.49	2335.00	2378.58	2335.00	456.42	0.01	0.19	100.00	100.00	0.00	13068.00	14185.21	9581725.00	30.98	5341.59	4651.00
14	5	3	10611.00	17008.00	143.65	0	Spot (Block14, Row3, Column5)	21879.00	19699.00	12676.70	0.05	0.58	2390.00	2442.85	2390.00	505.74	0.01	0.21	100.00	100.00	1.08	17309.00	19489.00	12186602.00	38.43	6987.33	5100.00
14	6	3	10916.00	17010.00	175.00	0	Spot (Block14, Row3, Column6)	13718.19	11334.00	7436.12	0.08	0.54	2425.00	2491.06	2425.00	548.01	0.01	0.22	100.00	100.00	0.00	8909.00	11293.19	11756485.00	20.49	4902.99	4819.00
14	7	3	11220.00	17017.00	147.10	0	Spot (Block14, Row3, Column7)	9708.20	8621.00	4778.25	0.05	0.49	2410.00	2451.93	2410.00	497.47	0.01	0.20	100.00	98.00	0.00	6211.00	7298.20	5708424.00	14.59	3858.92	3675.00
14	8	3	11515.00	17026.00	156.30	0	Spot (Block14, Row3, Column8)	11159.08	10504.50	4659.90	0.03	0.42	2388.00	2415.64	2388.00	449.50	0.00	0.19	100.00	99.00	0.00	8116.50	8771.08	7498903.00	19.45	4664.99	4192.00
14	1	4	9414.00	17302.00	145.90	0	Spot (Block14, Row4, Column1)	13818.74	12338.00	7000.77	0.05	0.51	2125.00	2174.28	2125.00	411.58	0.01	0.19	100.00	100.00	0.00	10213.00	11693.74	8028690.00	28.29	4514.15	3792.00
14	2	4	9718.00	17305.00	196.15	0	Spot (Block14, Row4, Column2)	3114.04	3043.00	562.76	0.01	0.18	2229.00	2279.47	2229.00	448.11	0.01	0.20	75.00	44.00	0.00	814.00	885.04	3381850.00	1.86	2546.51	2497.00
14	3	4	10013.00	17307.00	147.75	0	Spot (Block14, Row4, Column3)	53938.21	65535.00	15887.36	0.08	0.29	2317.00	2372.12	2317.00	494.13	0.01	0.21	100.00	100.00	55.85	63218.00	51621.21	32255288.00	104.36	15264.79	11807.50
14	4	4	10306.00	17311.00	216.45	0	Spot (Block14, Row4, Column4)	2806.49	2788.00	482.31	0.00	0.17	2309.00	2354.58	2309.00	453.37	0.01	0.19	51.00	22.00	0.00	479.00	497.49	3752275.00	1.00	2465.60	2411.00
14	5	4	10601.00	17311.00	149.15	0	Spot (Block14, Row4, Column5)	7381.00	6879.00	3017.16	0.03	0.41	2323.00	2392.59	2323.00	481.60	0.01	0.20	99.00	99.00	0.00	4556.00	5058.00	4502411.00	10.36	3571.01	3430.50
14	6	4	10912.00	17308.00	206.05	0	Spot (Block14, Row4, Column6)	4206.18	4118.00	858.75	0.01	0.20	2372.50	2418.91	2372.50	484.92	0.01	0.20	98.00	85.00	0.00	1745.50	1833.68	5076855.00	3.69	2933.24	2919.00
14	7	4	11204.00	17316.00	154.15	0	Spot (Block14, Row4, Column7)	6993.95	5569.50	3656.25	0.10	0.52	2392.00	2443.50	2392.00	566.96	0.01	0.23	94.00	85.00	0.00	3177.50	4601.95	4574044.00	8.03	3155.44	3159.00
14	8	4	11514.00	17318.00	174.65	0	Spot (Block14, Row4, Column8)	3578.40	3432.00	835.07	0.02	0.23	2370.00	2391.47	2370.00	436.70	0.00	0.18	81.00	60.00	0.00	1062.00	1208.40	3052376.00	2.72	2722.37	2742.50
14	1	5	9416.00	17607.00	141.10	0	Spot (Block14, Row5, Column1)	24511.92	21319.50	13332.25	0.06	0.54	2172.00	2205.49	2172.00	445.63	0.01	0.20	100.00	100.00	0.00	19147.50	22339.92	13285458.00	50.06	6919.47	5571.50
14	2	5	9713.00	17604.00	150.55	0	Spot (Block14, Row5, Column2)	11990.50	11076.50	4679.68	0.03	0.39	2217.00	2261.84	2217.00	467.87	0.01	0.21	100.00	100.00	0.00	8859.50	9773.50	7434111.00	20.79	4492.69	4150.00
14	3	5	10010.00	17607.00	149.95	0	Spot (Block14, Row5, Column3)	5600.97	5150.00	1765.35	0.04	0.32	2333.00	2375.89	2333.00	530.96	0.01	0.22	99.00	92.00	0.00	2817.00	3267.97	3450195.00	6.07	3318.88	3245.00
14	4	5	10311.00	17606.00	143.75	0	Spot (Block14, Row5, Column4)	8707.48	8040.00	3988.27	0.03	0.46	2326.50	2392.28	2326.50	536.96	0.01	0.22	100.00	98.00	0.00	5713.50	6380.98	4867480.00	11.76	4042.67	3698.00
14	5	5	10613.00	17608.00	145.35	0	Spot (Block14, Row5, Column5)	60240.12	65535.00	10503.89	0.04	0.17	2352.50	2420.44	2352.50	537.95	0.01	0.22	100.00	100.00	74.39	63182.50	57887.62	34819064.00	107.48	18576.79	14765.00
14	6	5	10914.00	17613.00	152.85	0	Spot (Block14, Row5, Column6)	4621.91	4289.00	1375.32	0.03	0.30	2368.00	2437.33	2368.00	598.22	0.01	0.25	93.00	71.00	0.00	1921.00	2253.91	2976507.00	3.65	2888.37	2947.00
14	7	5	11215.00	17617.00	181.80	0	Spot (Block14, Row5, Column7)	26089.86	23039.00	14630.95	0.05	0.56	2401.00	2499.64	2401.00	692.57	0.02	0.28	100.00	100.00	0.32	20638.00	23688.86	24159208.00	34.06	7526.85	7456.50
14	8	5	11512.00	17619.00	145.05	0	Spot (Block14, Row5, Column8)	16230.76	13059.50	10883.28	0.09	0.67	2319.00	2397.03	2319.00	560.85	0.01	0.23	100.00	100.00	0.00	10740.50	13911.76	9348917.00	24.67	4904.67	4023.00
14	1	6	9410.00	17907.00	174.60	0	Spot (Block14, Row6, Column1)	10442.94	8447.00	5748.28	0.09	0.55	2195.00	2255.06	2195.00	526.15	0.01	0.23	100.00	100.00	0.00	6252.00	8247.94	8855610.00	15.56	3944.04	3930.50
14	2	6	9712.00	17904.00	200.10	0	Spot (Block14, Row6, Column2)	12990.24	11791.00	5676.78	0.04	0.44	2241.00	2328.06	2241.00	559.93	0.02	0.24	100.00	100.00	0.00	9550.00	10749.24	14782895.00	19.04	5131.40	5056.00
14	3	6	9999.00	17903.00	143.50	0	Spot (Block14, Row6, Column3)	24672.01	22242.00	13256.01	0.05	0.54	2309.00	2360.09	2309.00	546.36	0.01	0.23	100.00	100.00	0.00	19933.00	22363.01	13890340.00	40.84	6336.42	5501.00
14	4	6	10315.00	17908.00	148.05	0	Spot (Block14, Row6, Column4)	5928.51	5393.00	2295.67	0.04	0.39	2333.50	2396.84	2333.50	545.12	0.01	0.23	98.00	86.00	0.00	3059.50	3595.01	3551178.00	6.48	3176.56	3180.00
14	5	6	10606.00	17910.00	143.95	0	Spot (Block14, Row6, Column5)	59583.26	65535.00	11617.24	0.04	0.19	2335.00	2404.53	2335.00	533.69	0.01	0.22	100.00	100.00	73.37	63200.00	57248.26	33783968.00	107.14	16249.83	13448.00
14	6	6	10910.00	17906.00	194.35	0	Spot (Block14, Row6, Column6)	3019.81	2920.50	681.28	0.01	0.23	2344.00	2397.26	2344.00	528.91	0.01	0.22	53.00	26.00	0.00	576.50	675.81	3225154.00	1.18	2507.90	2496.00
14	7	6	11206.00	17912.00	146.15	0	Spot (Block14, Row6, Column7)	18511.88	16182.00	10736.08	0.06	0.58	2326.00	2396.69	2326.00	573.60	0.01	0.24	100.00	100.00	0.00	13856.00	16185.88	10792426.00	28.09	5901.20	4652.00
14	8	6	11515.00	17916.00	145.65	0	Spot (Block14, Row6, Column8)	21419.00	18565.00	13352.44	0.06	0.62	2301.00	2336.58	2301.00	425.11	0.01	0.18	100.00	100.00	0.00	16264.00	19118.00	12337343.00	44.89	5705.48	5279.00
14	1	7	9408.00	18201.00	194.40	0	Spot (Block14, Row7, Column1)	3097.12	3022.00	695.90	0.01	0.22	2082.00	2136.93	2082.00	437.81	0.01	0.20	79.00	53.00	0.00	940.00	1015.12	3304623.00	2.19	2416.44	2418.00
14	2	7	9714.00	18203.00	185.75	0	Spot (Block14, Row7, Column2)	2624.97	2601.00	493.83	0.00	0.19	2098.00	2175.86	2098.00	463.64	0.02	0.21	52.00	22.00	0.00	503.00	526.97	2548843.00	0.97	2393.10	2426.50
14	3	7	10012.00	18205.00	208.85	0	Spot (Block14, Row7, Column3)	2634.52	2608.50	460.21	0.00	0.17	2183.50	2208.89	2183.50	405.89	0.01	0.18	51.00	26.00	0.00	425.00	451.02	3272078.00	1.05	2413.61	2451.00
14	4	7	10313.00	18213.00	195.55	0	Spot (Block14, Row7, Column4)	2656.23	2642.00	457.94	0.00	0.17	2225.00	2264.45	2225.00	435.87	0.01	0.19	49.00	16.00	0.00	417.00	431.23	2874045.00	0.90	2470.79	2498.00
14	5	7	10610.00	18211.00	176.65	0	Spot (Block14, Row7, Column5)	5121.81	4982.50	1463.36	0.01	0.29	2290.00	2348.16	2290.00	562.47	0.01	0.24	97.00	88.00	0.00	2692.50	2831.81	4455977.00	4.93	3112.74	3069.00
14	6	7	10908.00	18212.00	182.80	0	Spot (Block14, Row7, Column6)	17040.97	16267.00	7009.63	0.02	0.41	2393.00	2483.18	2393.00	674.32	0.02	0.27	100.00	100.00	0.00	13874.00	14647.97	15984427.00	21.59	5762.86	5772.50
14	7	7	11200.00	18218.00	148.25	0	Spot (Block14, Row7, Column7)	13864.88	13012.00	6783.51	0.03	0.49	2319.00	2375.32	2319.00	521.08	0.01	0.22	100.00	100.00	0.00	10693.00	11545.88	8318931.00	22.05	5318.36	4255.50
14	8	7	11512.00	18220.00	196.70	0	Spot (Block14, Row7, Column8)	5419.61	5385.00	1027.13	0.00	0.19	2296.00	2338.05	2296.00	426.02	0.01	0.18	99.00	99.00	0.00	3089.00	3123.61	5918212.00	7.23	3290.95	3156.00
14	1	8	9402.00	18513.00	156.10	0	Spot (Block14, Row8, Column1)	3600.30	3476.00	1114.05	0.02	0.31	2137.50	2184.64	2137.50	425.08	0.01	0.19	89.00	74.00	0.00	1338.50	1462.80	2412202.00	3.33	2581.50	2639.00
14	2	8	9703.00	18502.00	169.85	0	Spot (Block14, Row8, Column2)	3361.12	3203.00	849.84	0.02	0.25	2115.00	2159.95	2115.00	403.94	0.01	0.19	86.00	66.00	0.00	1088.00	1246.12	2698981.00	2.97	2432.43	2430.50
14	3	8	9996.00	18504.00	154.50	0	Spot (Block14, Row8, Column3)	5681.49	4646.00	2849.21	0.09	0.50	2158.50	2181.80	2158.50	400.20	0.00	0.18	93.00	85.00	0.00	2487.50	3522.99	3721378.00	8.74	2757.95	2725.00
14	4	8	10306.00	18506.00	144.70	0	Spot (Block14, Row8, Column4)	26024.45	25753.00	12481.74	0.00	0.48	2200.00	2229.10	2200.00	421.76	0.01	0.19	100.00	100.00	0.00	23553.00	23824.45	14807910.00	56.42	7403.04	6361.50
14	5	8	10606.00	18514.00	204.95	0	Spot (Block14, Row8, Column5)	2665.04	2586.00	484.17	0.01	0.18	2254.50	2314.03	2254.50	533.95	0.01	0.23	40.00	10.00	0.00	331.50	410.54	3184721.00	0.66	2358.94	2320.00
14	6	8	10908.00	18511.00	155.20	0	Spot (Block14, Row8, Column6)	24051.98	19460.00	14214.93	0.09	0.59	2333.00	2453.76	2333.00	667.16	0.02	0.27	100.00	100.00	0.00	17127.00	21718.98	15898357.00	32.37	5985.16	5949.50
14	7	8	11207.00	18515.00	147.35	0	Spot (Block14, Row8, Column7)	7287.73	6703.50	2943.56	0.04	0.40	2296.00	2365.91	2296.00	526.65	0.01	0.22	100.00	94.00	0.00	4407.50	4991.73	4299761.00	9.35	3391.67	3351.00
14	8	8	11491.00	18523.00	156.25	0	Spot (Block14, Row8, Column8)	3699.69	3549.50	951.55	0.02	0.26	2309.00	2361.45	2309.00	446.43	0.01	0.19	88.00	67.00	0.00	1240.50	1390.69	2486192.00	3.00	2680.42	2619.00
15	1	1	13920.00	16423.00	154.20	0	Spot (Block15, Row1, Column1)	39461.84	37294.00	18620.35	0.02	0.47	498.00	525.99	498.00	141.85	0.02	0.27	100.00	100.00	16.34	36796.00	38963.84	25847616.00	274.48	7084.77	5904.00
15	2	1	14212.00	16431.00	149.85	0	Spot (Block15, Row1, Column2)	5463.62	5220.00	2352.31	0.02	0.43	492.00	509.06	492.00	121.10	0.01	0.24	100.00	100.00	0.00	4728.00	4971.62	3354663.00	40.91	1601.07	1460.00
15	3	1	14532.00	16449.00	217.90	0	Spot (Block15, Row1, Column3)	598.38	586.00	108.26	0.01	0.18	486.00	486.73	486.00	103.12	0.00	0.21	47.00	17.00	0.00	100.00	112.38	811398.00	1.08	519.54	507.00
15	4	1	14812.00	16436.00	146.30	0	Spot (Block15, Row1, Column4)	4785.01	4468.50	2025.17	0.03	0.42	484.00	482.67	484.00	100.42	0.00	0.21	100.00	100.00	0.00	3984.50	4301.01	2813588.00	42.84	1377.34	1104.00
15	5	1	15121.00	16433.00	164.80	0	Spot (Block15, Row1, Column5)	854.75	805.00	271.24	0.03	0.32	479.00	471.94	479.00	74.24	0.01	0.16	86.00	76.00	0.00	326.00	375.75	641920.00	5.16	539.88	513.00
15	6	1	15408.00	16438.00	146.85	0	Spot (Block15, Row1, Column6)	2877.99	2709.00	1311.59	0.03	0.46	479.00	471.34	479.00	73.33	0.01	0.16	100.00	100.00	0.00	2230.00	2398.99	1686503.00	32.82	976.50	882.00
15	7	1	15710.00	16438.00	146.65	0	Spot (Block15, Row1, Column7)	5987.08	5758.00	2641.31	0.02	0.44	485.00	502.32	485.00	248.98	0.02	0.50	100.00	100.00	0.00	5273.00	5502.08	3496456.00	22.03	1787.07	1433.50
15	8	1	16006.00	16442.00	153.30	0	Spot (Block15, Row1, Column8)	60212.44	65535.00	9797.83	0.04	0.16	493.00	554.27	493.00	316.45	0.05	0.57	100.00	100.00	68.22	65042.00	59719.44	38656720.00	188.52	14008.96	11010.50
15	1	2	13915.00	16719.00	216.10	0	Spot (Block15, Row2, Column1)	552.00	520.00	76.91	0.03	0.14	496.00	508.47	496.00	116.36	0.01	0.23	23.00	0.00	0.00	24.00	56.00	737474.00	0.37	523.11	500.00
15	2	2	14210.00	16730.00	138.85	0	Spot (Block15, Row2, Column2)	670.12	683.00	122.87	0.01	0.18	490.00	489.59	490.00	75.25	0.00	0.15	85.00	55.00	0.00	193.00	180.12	346454.00	2.40	564.30	576.00
15	3	2	14531.00	16741.00	197.65	0	Spot (Block15, Row2, Column3)	587.45	590.00	79.09	0.00	0.13	487.00	479.54	487.00	66.43	0.01	0.14	68.00	23.00	0.00	103.00	100.45	649131.00	1.62	510.96	500.00
15	4	2	14820.00	16740.00	187.55	0	Spot (Block15, Row2, Column4)	596.20	586.00	102.76	0.01	0.17	489.00	485.60	489.00	75.11	0.00	0.15	60.00	29.00	0.00	97.00	107.20	589048.00	1.47	497.93	500.00
15	5	2	15119.00	16734.00	188.85	0	Spot (Block15, Row2, Column5)	1177.90	1094.50	401.52	0.03	0.34	482.00	473.27	482.00	70.23	0.01	0.15	99.00	99.00	0.00	612.50	695.90	1177897.00	10.03	672.88	652.00
15	6	2	15405.00	16738.00	206.80	0	Spot (Block15, Row2, Column6)	597.55	589.00	105.47	0.01	0.18	481.00	483.67	481.00	96.73	0.00	0.20	61.00	22.00	0.00	108.00	116.55	727817.00	1.18	542.80	500.50
15	7	2	15703.00	16726.00	178.75	0	Spot (Block15, Row2, Column7)	572.34	563.00	94.23	0.01	0.16	472.00	466.21	472.00	71.09	0.01	0.15	51.00	25.00	0.00	91.00	100.34	512818.00	1.49	532.32	502.00
15	8	2	16034.00	16745.00	209.70	0	Spot (Block15, Row2, Column8)	531.95	500.00	91.59	0.03	0.17	489.00	511.87	489.00	194.02	0.02	0.38	5.00	0.00	0.00	11.00	42.95	664936.00	0.10	497.87	496.00
15	1	3	13921.00	17033.00	173.45	0	Spot (Block15, Row3, Column1)	871.09	833.00	256.81	0.02	0.29	490.00	491.37	490.00	80.97	0.00	0.16	93.00	76.00	0.00	343.00	381.09	732590.00	4.69	568.16	542.00
15	2	3	14228.00	17050.00	163.90	0	Spot (Block15, Row3, Column2)	689.71	676.00	116.81	0.01	0.17	496.00	506.56	496.00	86.47	0.01	0.17	85.00	52.00	0.00	180.00	193.71	513146.00	2.12	582.13	579.00
15	3	3	14513.00	17027.00	148.40	0	Spot (Block15, Row3, Column3)	1511.18	1294.50	1298.46	0.07	0.86	496.00	503.50	496.00	83.60	0.01	0.17	100.00	97.00	0.00	798.50	1015.18	915776.00	12.05	802.87	722.00
15	4	3	14818.00	17036.00	147.30	0	Spot (Block15, Row3, Column4)	4741.63	4394.00	2283.66	0.03	0.48	491.00	492.64	491.00	72.02	0.00	0.15	100.00	100.00	0.00	3903.00	4250.63	2835494.00	59.00	1339.00	1238.00
15	5	3	15103.00	17041.00	170.10	0	Spot (Block15, Row3, Column5)	889.06	779.00	476.23	0.06	0.54	489.00	500.30	489.00	95.98	0.01	0.19	86.00	67.00	0.00	290.00	400.06	716584.00	4.05	584.04	584.00
15	6	3	15414.00	17034.00	203.05	0	Spot (Block15, Row3, Column6)	4467.47	3690.00	2445.98	0.08	0.55	494.00	515.48	494.00	119.59	0.02	0.23	100.00	100.00	0.00	3196.00	3973.47	5258214.00	33.05	1542.86	1495.50
15	7	3	15708.00	17044.00	166.15	0	Spot (Block15, Row3, Column7)	698.63	683.00	154.05	0.01	0.22	477.00	477.29	477.00	93.16	0.00	0.20	80.00	56.00	0.00	206.00	221.63	537248.00	2.38	547.17	524.50
15	8	3	16016.00	17048.00	156.60	0	Spot (Block15, Row3, Column8)	2372.04	2178.00	908.46	0.04	0.38	486.00	482.35	486.00	77.54	0.00	0.16	100.00	100.00	0.00	1692.00	1886.04	1598756.00	24.37	1014.42	900.00
15	1	4	13914.00	17324.00	146.80	0	Spot (Block15, Row4, Column1)	4650.20	4390.00	2246.76	0.03	0.48	493.00	499.03	493.00	87.70	0.01	0.18	100.00	100.00	0.00	3897.00	4157.20	2729665.00	47.33	1360.12	1144.00
15	2	4	14214.00	17329.00	178.55	0	Spot (Block15, Row4, Column2)	1264.39	1183.50	402.21	0.03	0.32	495.00	509.72	495.00	104.59	0.01	0.21	100.00	98.00	0.00	688.50	769.39	1117718.00	7.22	738.00	728.00
15	3	4	14514.00	17332.00	146.65	0	Spot (Block15, Row4, Column3)	16543.44	15163.00	8128.81	0.04	0.49	490.00	501.89	490.00	104.64	0.01	0.21	100.00	100.00	0.00	14673.00	16053.44	9694453.00	153.31	3797.13	2953.50
15	4	4	14798.00	17332.00	228.45	0	Spot (Block15, Row4, Column4)	545.74	510.00	91.77	0.03	0.17	488.00	491.07	488.00	82.05	0.00	0.17	37.00	12.00	0.00	22.00	57.74	819705.00	0.67	496.68	495.50
15	5	4	15091.00	17338.00	189.55	0	Spot (Block15, Row4, Column5)	681.87	646.00	237.69	0.02	0.35	488.00	492.27	488.00	78.22	0.00	0.16	76.00	50.00	0.00	158.00	193.87	690738.00	2.42	555.99	537.00
15	6	4	15418.00	17332.00	193.15	0	Spot (Block15, Row4, Column6)	1242.45	1168.00	354.97	0.03	0.29	488.00	489.46	488.00	95.62	0.00	0.20	100.00	99.00	0.00	680.00	754.45	1302092.00	7.87	688.57	669.50
15	7	4	15718.00	17345.00	163.95	0	Spot (Block15, Row4, Column7)	786.21	778.00	200.25	0.00	0.25	474.00	463.77	474.00	61.86	0.01	0.13	86.00	79.00	0.00	304.00	312.21	586511.00	5.21	550.17	521.00
15	8	4	16031.00	17337.00	179.00	0	Spot (Block15, Row4, Column8)	616.14	598.00	112.63	0.01	0.18	483.00	475.17	483.00	68.13	0.01	0.14	67.00	36.00	0.00	115.00	133.14	555754.00	2.07	526.59	502.00
15	1	5	13917.00	17631.00	142.00	0	Spot (Block15, Row5, Column1)	7841.38	7155.00	3494.42	0.04	0.45	495.00	506.78	495.00	98.18	0.01	0.19	100.00	100.00	0.00	6660.00	7346.38	4265713.00	74.70	2310.49	1711.00
15	2	5	14213.00	17630.00	154.80	0	Spot (Block15, Row5, Column2)	2974.49	3012.00	1005.48	0.01	0.34	488.00	497.76	488.00	94.48	0.01	0.19	100.00	100.00	0.00	2524.00	2486.49	1960190.00	26.21	1041.17	990.50
15	3	5	14513.00	17632.00	157.35	0	Spot (Block15, Row5, Column3)	3041.42	2883.50	1267.69	0.02	0.42	487.00	495.14	487.00	101.95	0.01	0.21	100.00	100.00	0.00	2396.50	2554.42	2074250.00	24.98	1016.89	970.00
15	4	5	14811.00	17636.00	147.25	0	Spot (Block15, Row5, Column4)	1751.37	1691.00	677.82	0.02	0.39	493.00	505.73	493.00	96.27	0.01	0.19	100.00	100.00	0.00	1198.00	1258.37	1029804.00	12.94	841.62	782.00
15	5	5	15115.00	17632.00	143.95	0	Spot (Block15, Row5, Column5)	15392.79	14083.00	7872.46	0.04	0.51	493.00	506.85	493.00	101.09	0.01	0.20	100.00	100.00	0.00	13590.00	14899.79	8650745.00	147.26	3364.95	2744.50
15	6	5	15417.00	17639.00	214.80	0	Spot (Block15, Row5, Column6)	551.75	525.00	91.08	0.02	0.17	477.00	471.19	477.00	73.19	0.01	0.16	46.00	17.00	0.00	48.00	74.75	725003.00	1.10	499.14	491.00
15	7	5	15716.00	17649.00	181.35	0	Spot (Block15, Row5, Column7)	803.66	783.00	182.64	0.01	0.23	476.00	466.57	476.00	65.92	0.01	0.14	94.00	89.00	0.00	307.00	327.66	739371.00	5.11	569.99	553.00
15	8	5	16013.00	17639.00	148.85	0	Spot (Block15, Row5, Column8)	1250.73	1099.50	442.56	0.06	0.35	484.00	475.37	484.00	64.79	0.01	0.14	100.00	100.00	0.00	615.50	766.73	757941.00	11.97	665.72	665.00
15	1	6	13910.00	17930.00	203.25	0	Spot (Block15, Row6, Column1)	3974.03	3112.50	2218.02	0.11	0.56	493.00	512.41	493.00	118.42	0.02	0.23	100.00	100.00	0.00	2619.50	3481.03	4697299.00	29.23	1418.78	1408.00
15	2	6	14201.00	17928.00	203.20	0	Spot (Block15, Row6, Column2)	683.98	689.00	117.56	0.00	0.17	485.00	490.63	485.00	100.79	0.01	0.21	80.00	51.00	0.00	204.00	198.98	801628.00	1.92	557.64	511.00
15	3	6	14504.00	17930.00	144.90	0	Spot (Block15, Row6, Column3)	5351.65	4925.00	2719.72	0.04	0.51	480.00	479.90	480.00	87.10	0.00	0.18	100.00	100.00	0.00	4445.00	4871.65	3061144.00	55.93	1481.01	1233.50
15	4	6	14818.00	17936.00	147.55	0	Spot (Block15, Row6, Column4)	831.67	825.00	158.80	0.00	0.19	482.00	486.13	482.00	92.66	0.00	0.19	96.00	88.00	0.00	343.00	349.67	497339.00	3.73	609.39	602.00
15	5	6	15110.00	17934.00	141.70	0	Spot (Block15, Row6, Column5)	14525.84	14246.00	7189.06	0.01	0.49	482.00	489.05	482.00	101.93	0.01	0.21	100.00	100.00	0.00	13764.00	14043.84	7960158.00	137.71	3144.20	2479.50
15	6	6	15411.00	17927.00	203.55	0	Spot (Block15, Row6, Column6)	558.92	565.00	84.42	0.00	0.15	466.00	464.87	466.00	75.43	0.00	0.16	51.00	16.00	0.00	99.00	92.92	656168.00	1.25	498.61	494.00
15	7	6	15705.00	17941.00	159.30	0	Spot (Block15, Row6, Column7)	945.17	884.00	288.93	0.03	0.31	477.00	469.95	477.00	70.24	0.01	0.15	99.00	93.00	0.00	407.00	468.17	658784.00	6.77	587.18	572.00
15	8	6	16017.00	17943.00	153.60	0	Spot (Block15, Row6, Column8)	983.68	913.00	270.94	0.03	0.28	486.00	481.11	486.00	70.02	0.00	0.15	99.00	94.00	0.00	427.00	497.68	633493.00	7.18	601.13	587.00
15	1	7	13912.00	18229.00	170.85	0	Spot (Block15, Row7, Column1)	1551.54	1407.00	583.93	0.04	0.38	489.00	491.61	489.00	103.71	0.00	0.21	100.00	99.00	0.00	918.00	1062.54	1262951.00	10.22	744.29	724.00
15	2	7	14220.00	18228.00	179.60	0	Spot (Block15, Row7, Column2)	600.95	592.00	98.37	0.01	0.16	482.00	471.83	482.00	72.97	0.01	0.15	66.00	27.00	0.00	110.00	118.95	543860.00	1.77	508.63	495.00
15	3	7	14508.00	18225.00	193.00	0	Spot (Block15, Row7, Column3)	533.64	503.00	79.84	0.03	0.15	472.00	460.64	472.00	66.14	0.01	0.14	37.00	16.00	0.00	31.00	61.64	563523.00	1.10	497.62	495.00
15	4	7	14802.00	18229.00	191.45	0	Spot (Block15, Row7, Column4)	532.77	497.00	90.01	0.03	0.17	437.00	457.25	437.00	70.10	0.02	0.15	40.00	31.00	0.00	60.00	95.77	551951.00	1.08	497.14	486.00
15	5	7	15110.00	18227.00	158.00	0	Spot (Block15, Row7, Column5)	620.23	592.50	114.71	0.02	0.18	448.00	461.01	448.00	82.23	0.01	0.18	73.00	38.00	0.00	144.50	172.23	429202.00	1.94	538.29	516.00
15	6	7	15409.00	18247.00	211.45	0	Spot (Block15, Row7, Column6)	666.15	656.50	149.89	0.01	0.23	482.00	491.17	482.00	132.09	0.01	0.27	56.00	25.00	0.00	174.50	184.15	847342.00	1.32	512.86	497.50
15	7	7	15703.00	18240.00	151.40	0	Spot (Block15, Row7, Column7)	2933.21	2662.00	1389.66	0.04	0.47	481.00	476.52	481.00	80.78	0.00	0.17	100.00	99.00	0.00	2181.00	2452.21	1850856.00	30.41	1006.75	847.50
15	8	7	16011.00	18251.00	197.55	0	Spot (Block15, Row7, Column8)	3160.39	2559.00	1947.49	0.09	0.62	488.00	491.46	488.00	80.36	0.00	0.16	100.00	100.00	0.00	2071.00	2672.39	3492226.00	33.21	1117.79	899.00
15	1	8	13900.00	18530.00	143.60	0	Spot (Block15, Row8, Column1)	1588.53	1467.50	761.73	0.03	0.48	490.00	489.60	490.00	80.96	0.00	0.17	100.00	99.00	0.00	977.50	1098.53	892753.00	13.57	763.48	747.00
15	2	8	14205.00	18495.00	181.25	0	Spot (Block15, Row8, Column2)	572.55	571.50	96.73	0.00	0.17	484.00	473.77	484.00	72.90	0.01	0.15	55.00	20.00	0.00	87.50	88.55	530185.00	1.36	507.72	492.00
15	3	8	14495.00	18532.00	160.75	0	Spot (Block15, Row8, Column3)	876.74	801.00	342.27	0.04	0.39	482.00	473.54	482.00	76.39	0.01	0.16	95.00	85.00	0.00	319.00	394.74	625115.00	5.28	565.02	526.00
15	4	8	14809.00	18533.00	150.30	0	Spot (Block15, Row8, Column4)	4530.55	4280.00	1822.05	0.02	0.40	474.00	467.60	474.00	79.16	0.01	0.17	100.00	100.00	0.00	3806.00	4056.55	2804413.00	51.32	1480.82	1400.50
15	5	8	15092.00	18535.00	221.70	0	Spot (Block15, Row8, Column5)	540.51	508.00	77.00	0.03	0.14	475.00	482.82	475.00	119.34	0.01	0.25	24.00	1.00	0.00	33.00	65.51	762655.00	0.48	488.42	484.50
15	6	8	15411.00	18533.00	193.25	0	Spot (Block15, Row8, Column6)	6506.73	4832.00	4382.45	0.13	0.67	492.00	520.82	492.00	165.70	0.02	0.32	100.00	100.00	0.00	4340.00	6014.73	6845078.00	36.12	1800.22	1787.00
15	7	8	15705.00	18535.00	153.80	0	Spot (Block15, Row8, Column7)	1117.54	1073.00	375.14	0.02	0.34	493.00	502.69	493.00	122.41	0.01	0.24	97.00	84.00	0.00	580.00	624.54	726403.00	5.02	655.09	647.00
15	8	8	15991.00	18537.00	147.20	0	Spot (Block15, Row8, Column8)	1198.06	1153.00	337.15	0.02	0.28	495.00	512.50	495.00	83.89	0.02	0.16	100.00	99.00	0.00	658.00	703.06	711650.00	8.17	711.30	697.50
16	1	1	18422.00	16447.00	156.50	0	Spot (Block16, Row1, Column1)	36666.03	33843.50	18528.48	0.03	0.51	349.00	370.64	349.00	125.61	0.03	0.34	100.00	100.00	10.59	33494.50	36317.03	24932980.00	288.96	6249.21	4873.00
16	2	1	18715.00	16455.00	151.10	0	Spot (Block16, Row1, Column2)	1374.11	1277.00	503.00	0.03	0.37	347.50	362.24	347.50	79.39	0.02	0.22	100.00	100.00	0.00	929.50	1026.61	853323.00	12.74	586.12	572.00
16	3	1	19020.00	16453.00	157.85	0	Spot (Block16, Row1, Column3)	855.56	755.00	342.99	0.05	0.40	341.00	349.10	341.00	42.06	0.01	0.12	99.00	96.00	0.00	414.00	514.56	586061.00	12.04	448.83	428.00
16	4	1	19314.00	16460.00	152.15	0	Spot (Block16, Row1, Column4)	1129.00	1118.00	370.23	0.00	0.33	346.00	352.68	346.00	46.83	0.01	0.13	100.00	100.00	0.00	772.00	783.00	719170.00	16.58	530.20	509.00
16	5	1	19621.00	16461.00	148.65	0	Spot (Block16, Row1, Column5)	3315.85	2767.00	2252.54	0.08	0.68	354.00	358.10	354.00	43.66	0.00	0.12	100.00	100.00	0.00	2413.00	2961.85	2002773.00	67.75	969.59	765.00
16	6	1	19913.00	16462.00	148.10	0	Spot (Block16, Row1, Column6)	3075.46	2757.00	1562.13	0.05	0.51	365.00	366.20	365.00	47.81	0.00	0.13	100.00	100.00	0.00	2392.00	2710.46	1854501.00	56.67	991.37	775.50
16	7	1	20210.00	16462.00	149.00	0	Spot (Block16, Row1, Column7)	6521.44	5780.00	3855.80	0.05	0.59	372.00	389.16	372.00	181.22	0.02	0.47	100.00	100.00	0.00	5408.00	6149.44	3938948.00	33.84	1752.64	1452.50
16	8	1	20504.00	16465.00	154.65	0	Spot (Block16, Row1, Column8)	59857.60	65535.00	10346.40	0.04	0.17	398.00	450.23	398.00	259.87	0.05	0.58	100.00	100.00	67.62	65137.00	59459.60	39566216.00	228.61	11790.55	9745.00
16	1	2	18441.00	16782.00	200.45	0	Spot (Block16, Row2, Column1)	394.37	393.00	86.45	0.00	0.22	334.00	351.33	334.00	66.70	0.02	0.19	34.00	4.00	0.00	59.00	60.37	450374.00	0.65	360.12	369.00
16	2	2	18719.00	16756.00	141.55	0	Spot (Block16, Row2, Column2)	976.31	913.00	239.68	0.03	0.25	335.00	345.26	335.00	36.99	0.01	0.11	100.00	100.00	0.00	578.00	641.31	528185.00	17.06	515.66	499.50
16	3	2	19020.00	16749.00	194.45	0	Spot (Block16, Row2, Column3)	434.38	415.00	56.35	0.02	0.13	331.00	341.47	331.00	36.30	0.01	0.11	92.00	67.00	0.00	84.00	103.38	465657.00	2.56	365.49	374.00
16	4	2	19321.00	16756.00	177.55	0	Spot (Block16, Row2, Column4)	859.18	835.50	251.22	0.01	0.29	342.00	351.93	342.00	47.92	0.01	0.14	100.00	99.00	0.00	493.50	517.18	756081.00	10.59	489.75	493.00
16	5	2	19618.00	16757.00	195.90	0	Spot (Block16, Row2, Column5)	815.79	788.50	161.09	0.01	0.20	345.00	352.83	345.00	39.03	0.01	0.11	100.00	100.00	0.00	443.50	470.79	890846.00	11.86	483.78	488.00
16	6	2	19909.00	16761.00	159.85	0	Spot (Block16, Row2, Column6)	676.51	629.00	174.02	0.03	0.26	360.00	370.54	360.00	76.45	0.01	0.21	97.00	81.00	0.00	269.00	316.51	478291.00	4.00	453.80	432.00
16	7	2	20220.00	16765.00	163.65	0	Spot (Block16, Row2, Column7)	681.49	664.00	171.71	0.01	0.25	369.00	369.64	369.00	43.59	0.00	0.12	99.00	93.00	0.00	295.00	312.49	506347.00	7.15	434.93	427.00
16	8	2	20519.00	16764.00	147.00	-50	Spot (Block16, Row2, Column8)	411.41	405.00	34.19	0.01	0.08	386.00	405.56	386.00	172.42	0.02	0.43	0.00	0.00	0.00	19.00	25.41	242320.00	0.03	407.01	404.00
16	1	3	18420.00	17052.00	150.20	0	Spot (Block16, Row3, Column1)	2141.43	1933.00	1174.30	0.04	0.55	341.00	349.16	341.00	40.44	0.01	0.12	100.00	100.00	0.00	1592.00	1800.43	1321260.00	44.32	741.34	670.50
16	2	3	18703.00	17057.00	208.05	0	Spot (Block16, Row3, Column2)	448.61	409.00	158.75	0.04	0.35	346.00	360.02	346.00	69.18	0.02	0.19	44.00	23.00	0.00	63.00	102.61	555377.00	1.28	373.00	377.00
16	3	3	19010.00	17051.00	150.05	0	Spot (Block16, Row3, Column3)	1388.23	1284.00	589.98	0.03	0.42	336.50	347.79	336.50	51.29	0.01	0.15	100.00	99.00	0.00	947.50	1051.73	859317.00	20.29	575.56	493.00
16	4	3	19319.00	17056.00	147.65	0	Spot (Block16, Row3, Column4)	2624.90	2415.00	1279.34	0.04	0.49	358.00	358.82	358.00	41.57	0.00	0.12	100.00	100.00	0.00	2057.00	2266.90	1559189.00	54.51	866.18	750.00
16	5	3	19621.00	17051.00	152.50	0	Spot (Block16, Row3, Column5)	845.07	776.00	370.12	0.04	0.44	365.00	373.49	365.00	65.56	0.01	0.18	98.00	88.00	0.00	411.00	480.07	536620.00	7.19	492.73	462.00
16	6	3	19920.00	17061.00	210.10	0	Spot (Block16, Row3, Column6)	4771.28	3842.00	2383.18	0.09	0.50	380.00	402.83	380.00	101.49	0.03	0.25	100.00	100.00	0.00	3462.00	4391.28	6007044.00	43.04	1531.63	1466.00
16	7	3	20223.00	17065.00	150.40	0	Spot (Block16, Row3, Column7)	1441.13	1315.00	698.53	0.04	0.48	384.00	393.28	384.00	78.04	0.01	0.20	100.00	100.00	0.00	931.00	1057.13	894939.00	13.43	603.12	570.00
16	8	3	20520.00	17072.00	151.50	0	Spot (Block16, Row3, Column8)	1641.88	1563.00	649.73	0.02	0.40	388.00	385.43	388.00	36.48	0.00	0.09	100.00	100.00	0.00	1175.00	1253.88	1032742.00	34.44	730.60	588.50
16	1	4	18419.00	17348.00	148.65	0	Spot (Block16, Row4, Column1)	2420.48	2233.00	1224.80	0.04	0.51	339.00	356.23	339.00	71.24	0.02	0.20	100.00	100.00	0.00	1894.00	2081.48	1457126.00	28.98	881.67	647.00
16	2	4	18718.00	17352.00	165.60	0	Spot (Block16, Row4, Column2)	3587.10	3331.00	1530.69	0.03	0.43	361.00	380.00	361.00	95.70	0.02	0.25	100.00	100.00	0.00	2970.00	3226.10	2722611.00	33.51	1009.45	968.00
16	3	4	19017.00	17356.00	147.45	0	Spot (Block16, Row4, Column3)	11113.91	10380.50	5424.68	0.03	0.49	359.00	379.69	359.00	102.02	0.02	0.27	100.00	100.00	0.00	10021.50	10754.91	6646116.00	105.22	2475.72	2025.50
16	4	4	19301.00	17364.00	179.65	0	Spot (Block16, Row4, Column4)	420.62	411.00	39.49	0.01	0.09	366.00	366.02	366.00	54.17	0.00	0.15	34.00	9.00	0.00	45.00	54.62	380657.00	1.01	384.81	391.00
16	5	4	19605.00	17344.00	101.30	0	Spot (Block16, Row4, Column5)	1160.54	746.00	1405.56	0.19	1.21	371.00	374.65	371.00	67.40	0.00	0.18	100.00	78.00	0.00	375.00	789.54	300581.00	11.66	686.49	621.00
16	6	4	19917.00	17361.00	193.50	0	Spot (Block16, Row4, Column6)	1426.85	1398.00	329.73	0.01	0.23	385.00	395.97	385.00	93.44	0.01	0.24	100.00	100.00	0.00	1013.00	1041.85	1503898.00	11.03	675.67	665.50
16	7	4	20206.00	17363.00	147.70	0	Spot (Block16, Row4, Column7)	1705.31	1449.00	989.31	0.07	0.58	388.00	391.30	388.00	71.35	0.00	0.18	100.00	100.00	0.00	1061.00	1317.31	1014658.00	18.42	694.30	596.00
16	8	4	20524.00	17370.00	155.40	0	Spot (Block16, Row4, Column8)	867.35	839.00	264.45	0.01	0.30	385.00	382.42	385.00	38.33	0.00	0.10	99.00	98.00	0.00	454.00	482.35	576789.00	12.65	529.69	480.00
16	1	5	18419.00	17652.00	146.05	0	Spot (Block16, Row5, Column1)	2608.19	2413.00	1150.55	0.03	0.44	346.00	364.84	346.00	76.83	0.02	0.21	100.00	99.00	0.00	2067.00	2262.19	1520574.00	29.20	865.59	683.00
16	2	5	18716.00	17652.00	150.25	0	Spot (Block16, Row5, Column2)	1686.50	1599.00	567.37	0.02	0.34	364.00	382.67	364.00	101.02	0.02	0.26	100.00	100.00	0.00	1235.00	1322.50	1042260.00	12.91	691.55	655.00
16	3	5	19016.00	17658.00	156.40	0	Spot (Block16, Row5, Column3)	9778.77	8631.00	5338.50	0.05	0.55	373.00	393.10	373.00	112.32	0.02	0.29	100.00	100.00	0.00	8258.00	9405.77	6590894.00	83.56	1837.80	1692.00
16	4	5	19313.00	17655.00	147.80	0	Spot (Block16, Row5, Column4)	1292.10	1144.00	520.44	0.05	0.40	380.00	388.54	380.00	96.86	0.01	0.25	100.00	99.00	0.00	764.00	912.10	771382.00	9.33	588.63	557.00
16	5	5	19615.00	17654.00	146.65	0	Spot (Block16, Row5, Column5)	18443.30	17603.00	9645.88	0.02	0.52	381.00	385.85	381.00	80.78	0.01	0.21	100.00	100.00	0.00	17222.00	18062.30	10826217.00	223.53	3838.63	3336.00
16	6	5	19914.00	17654.00	153.95	0	Spot (Block16, Row5, Column6)	753.93	735.00	198.83	0.01	0.26	395.00	407.70	395.00	86.09	0.01	0.21	96.00	78.00	0.00	340.00	358.93	492317.00	4.02	489.17	477.00
16	7	5	20217.00	17667.00	187.85	0	Spot (Block16, Row5, Column7)	1759.61	1709.00	638.54	0.01	0.36	387.00	402.64	387.00	86.45	0.02	0.21	100.00	100.00	0.00	1322.00	1372.61	1766647.00	15.70	792.10	771.50
16	8	5	20518.00	17664.00	148.15	0	Spot (Block16, Row5, Column8)	4307.62	3637.00	2860.46	0.07	0.66	378.00	381.24	378.00	46.38	0.00	0.12	100.00	100.00	0.00	3259.00	3929.62	2575958.00	84.66	1162.57	940.00
16	1	6	18409.00	17956.00	208.60	0	Spot (Block16, Row6, Column1)	4347.42	3495.00	2403.22	0.09	0.55	372.00	395.97	372.00	116.76	0.03	0.29	100.00	100.00	0.00	3123.00	3975.42	5360369.00	33.84	1398.88	1396.00
16	2	6	18708.00	17949.00	207.50	0	Spot (Block16, Row6, Column2)	1178.82	1133.00	397.91	0.02	0.34	367.00	377.86	367.00	84.84	0.01	0.22	100.00	98.00	0.00	766.00	811.82	1446411.00	9.44	599.35	578.00
16	3	6	19003.00	17951.00	146.65	0	Spot (Block16, Row6, Column3)	6302.39	5927.00	3521.99	0.03	0.56	362.00	374.89	362.00	90.53	0.02	0.24	100.00	100.00	0.00	5565.00	5940.39	3686900.00	65.48	1635.85	1048.00
16	4	6	19315.00	17953.00	164.45	0	Spot (Block16, Row6, Column4)	630.07	589.00	149.15	0.03	0.24	366.00	365.93	366.00	62.90	0.00	0.17	97.00	85.00	0.00	223.00	264.07	473815.00	4.20	442.33	423.00
16	5	6	19614.00	17958.00	146.85	0	Spot (Block16, Row6, Column5)	16788.33	15180.00	10152.84	0.04	0.60	377.00	377.36	377.00	76.03	0.00	0.20	100.00	100.00	0.00	14803.00	16411.33	9854752.00	215.86	3336.16	2324.00
16	6	6	19913.00	17947.00	166.70	0	Spot (Block16, Row6, Column6)	610.59	586.00	154.31	0.02	0.25	385.00	392.41	385.00	67.69	0.01	0.17	88.00	65.00	0.00	201.00	225.59	473207.00	3.22	461.53	448.00
16	7	6	20213.00	17961.00	148.60	0	Spot (Block16, Row6, Column7)	2931.39	2792.00	1619.60	0.02	0.55	375.00	389.08	375.00	71.52	0.02	0.18	100.00	100.00	0.00	2417.00	2556.39	1779352.00	35.55	1008.60	843.00
16	8	6	20522.00	17965.00	148.50	0	Spot (Block16, Row6, Column8)	3455.35	3057.00	1996.74	0.05	0.58	383.00	384.77	383.00	44.38	0.00	0.12	100.00	100.00	0.00	2674.00	3072.35	2076664.00	69.18	1050.04	914.00
16	1	7	18411.00	18251.00	163.30	0	Spot (Block16, Row7, Column1)	4959.36	4380.00	2413.72	0.05	0.49	367.00	385.38	367.00	104.21	0.02	0.27	100.00	100.00	0.00	4013.00	4592.36	3669929.00	43.89	1194.28	1176.00
16	2	7	18722.00	18244.00	174.35	0	Spot (Block16, Row7, Column2)	425.23	411.00	40.04	0.01	0.09	344.00	359.15	344.00	68.36	0.02	0.19	46.00	14.00	0.00	67.00	81.23	358898.00	0.97	383.92	387.00
16	3	7	19017.00	18262.00	220.85	0	Spot (Block16, Row7, Column3)	384.58	390.00	40.29	0.01	0.10	336.00	347.37	336.00	40.04	0.01	0.12	64.00	12.00	0.00	54.00	48.58	536878.00	0.93	360.15	365.00
16	4	7	19325.00	18271.00	217.70	0	Spot (Block16, Row7, Column4)	407.35	398.00	38.87	0.01	0.10	342.00	353.31	342.00	46.17	0.01	0.13	72.00	16.00	0.00	56.00	65.35	550735.00	1.17	366.60	374.00
16	5	7	19611.00	18257.00	184.50	0	Spot (Block16, Row7, Column5)	772.63	753.00	207.83	0.01	0.27	363.00	366.45	363.00	62.59	0.00	0.17	99.00	95.00	0.00	390.00	409.63	735543.00	6.49	473.60	476.50
16	6	7	19909.00	18259.00	186.85	0	Spot (Block16, Row7, Column6)	1420.37	1460.00	468.31	0.01	0.33	376.00	390.99	376.00	100.08	0.02	0.26	100.00	100.00	0.00	1084.00	1044.37	1396228.00	10.29	659.30	664.00
16	7	7	20205.00	18264.00	154.90	0	Spot (Block16, Row7, Column7)	2926.22	2678.00	1556.65	0.04	0.53	371.00	376.58	371.00	61.94	0.01	0.16	100.00	100.00	0.00	2307.00	2555.22	1940087.00	41.16	1000.99	623.00
16	8	7	20517.00	18262.00	189.40	0	Spot (Block16, Row7, Column8)	2428.78	2352.50	549.41	0.01	0.23	377.00	374.97	377.00	45.80	0.00	0.12	100.00	100.00	0.00	1975.50	2051.78	2477355.00	44.85	905.10	844.50
16	1	8	18400.00	18555.00	146.10	0	Spot (Block16, Row8, Column1)	1346.02	1230.00	543.56	0.04	0.40	349.00	361.47	349.00	67.95	0.02	0.19	100.00	100.00	0.00	881.00	997.02	784730.00	14.49	601.78	557.50
16	2	8	18711.00	18546.00	166.85	0	Spot (Block16, Row8, Column2)	593.30	547.50	170.92	0.03	0.29	342.00	350.33	342.00	39.26	0.01	0.11	99.00	92.00	0.00	205.50	251.30	458025.00	6.19	422.32	409.50
16	3	8	18998.00	18553.00	151.35	0	Spot (Block16, Row8, Column3)	1458.54	1239.00	869.55	0.07	0.60	344.00	352.75	344.00	45.39	0.01	0.13	100.00	100.00	0.00	895.00	1114.54	915964.00	24.36	588.60	531.50
16	4	8	19309.00	18555.00	150.10	0	Spot (Block16, Row8, Column4)	3836.83	3666.00	1479.18	0.02	0.39	360.00	362.55	360.00	49.72	0.00	0.14	100.00	100.00	0.00	3306.00	3476.83	2351975.00	69.87	1151.60	992.50
16	5	8	19610.00	18558.00	147.00	-50	Spot (Block16, Row8, Column5)	415.58	406.00	28.47	0.01	0.07	374.00	386.01	374.00	156.82	0.01	0.41	0.00	0.00	0.00	32.00	41.58	245194.00	0.19	410.37	400.00
16	6	8	19913.00	18558.00	205.10	0	Spot (Block16, Row8, Column6)	6106.51	4737.00	3757.64	0.11	0.62	380.00	414.96	380.00	184.30	0.04	0.44	100.00	100.00	0.00	4357.00	5726.51	7297283.00	30.88	1709.65	1694.00
16	7	8	20207.00	18556.00	148.05	0	Spot (Block16, Row8, Column7)	1279.55	1158.00	499.76	0.04	0.39	368.00	380.41	368.00	97.23	0.01	0.26	99.00	99.00	0.00	790.00	911.55	766453.00	9.25	564.53	502.50
16	8	8	20497.00	18566.00	145.35	0	Spot (Block16, Row8, Column8)	986.69	964.50	313.50	0.01	0.32	360.00	358.23	360.00	38.67	0.00	0.11	100.00	100.00	0.00	604.50	626.69	564385.00	16.25	538.93	485.00
17	1	1	4896.00	20875.00	148.65	0	Spot (Block17, Row1, Column1)	40592.69	39423.00	18794.67	0.01	0.46	1201.00	1265.21	1201.00	259.32	0.02	0.20	100.00	100.00	18.91	38222.00	39391.69	24477508.00	151.65	9855.40	8908.00
17	2	1	5190.00	20881.00	146.30	0	Spot (Block17, Row1, Column2)	8352.00	7595.00	4087.69	0.04	0.49	1197.00	1233.10	1197.00	215.51	0.01	0.17	100.00	100.00	0.00	6398.00	7155.00	4877565.00	33.03	2662.74	2350.50
17	3	1	5491.00	20881.00	193.00	0	Spot (Block17, Row1, Column3)	1680.82	1616.00	337.98	0.02	0.20	1197.00	1236.77	1197.00	195.52	0.01	0.16	82.00	52.00	0.00	419.00	483.82	1761503.00	2.27	1380.77	1388.50
17	4	1	5784.00	20885.00	142.05	0	Spot (Block17, Row1, Column4)	6337.99	5893.00	2960.57	0.03	0.47	1211.50	1260.80	1211.50	201.35	0.02	0.16	100.00	100.00	0.00	4681.50	5126.49	3479558.00	25.22	2266.88	2095.50
17	5	1	6094.00	20885.00	155.25	0	Spot (Block17, Row1, Column5)	3320.24	2924.50	1451.67	0.06	0.44	1280.00	1294.79	1280.00	220.27	0.00	0.17	97.00	92.00	0.00	1644.50	2040.24	2204641.00	9.20	1691.97	1697.50
17	6	1	6384.00	20886.00	142.10	0	Spot (Block17, Row1, Column6)	7083.37	6483.50	3241.36	0.04	0.46	1296.00	1339.89	1296.00	235.61	0.01	0.18	100.00	100.00	0.00	5187.50	5787.37	3867519.00	24.38	2556.61	2240.00
17	7	1	6684.00	20888.00	144.25	0	Spot (Block17, Row1, Column7)	7098.14	6569.00	3276.92	0.03	0.46	1341.00	1407.07	1341.00	379.93	0.02	0.27	100.00	100.00	0.00	5228.00	5757.14	4038841.00	14.98	2563.33	2406.50
17	8	1	6979.00	20893.00	149.65	0	Spot (Block17, Row1, Column8)	60236.11	65535.00	9685.04	0.04	0.16	1399.00	1497.23	1399.00	460.44	0.03	0.31	100.00	100.00	70.00	64136.00	58837.11	36744332.00	127.57	14934.82	12199.00
17	1	2	4884.00	21187.00	202.50	0	Spot (Block17, Row2, Column1)	1324.02	1291.50	178.42	0.01	0.13	1179.00	1201.60	1179.00	202.14	0.01	0.17	41.00	8.00	0.00	112.50	145.02	1538510.00	0.61	1278.89	1280.50
17	2	2	5183.00	21184.00	140.20	0	Spot (Block17, Row2, Column2)	2017.29	1950.50	396.80	0.01	0.20	1176.00	1187.38	1176.00	182.40	0.00	0.15	97.00	90.00	0.00	774.50	841.29	1073200.00	4.55	1460.33	1440.50
17	3	2	5485.00	21187.00	228.80	0	Spot (Block17, Row2, Column3)	1500.03	1480.00	227.16	0.01	0.15	1177.00	1187.49	1177.00	175.35	0.00	0.15	73.00	41.00	0.00	303.00	323.03	2254540.00	1.78	1301.34	1280.00
17	4	2	5785.00	21194.00	207.00	0	Spot (Block17, Row2, Column4)	1706.42	1701.00	298.34	0.00	0.17	1195.00	1241.28	1195.00	210.03	0.02	0.17	83.00	57.00	0.00	506.00	511.42	2073296.00	2.21	1413.38	1394.00
17	5	2	6092.00	21183.00	167.45	0	Spot (Block17, Row2, Column5)	10977.52	10810.50	4502.08	0.01	0.41	1273.00	1286.62	1273.00	234.01	0.00	0.18	100.00	100.00	0.00	9537.50	9704.52	8606372.00	41.41	3496.65	3114.00
17	6	2	6371.00	21192.00	226.90	0	Spot (Block17, Row2, Column6)	1690.91	1661.00	302.25	0.01	0.18	1295.00	1363.00	1295.00	380.35	0.02	0.28	47.00	13.00	0.00	366.00	395.91	2499165.00	0.86	1439.69	1379.50
17	7	2	6680.00	21185.00	206.90	0	Spot (Block17, Row2, Column7)	1632.62	1591.00	295.22	0.01	0.18	1291.00	1331.85	1291.00	220.50	0.01	0.17	59.00	30.00	0.00	300.00	341.62	1981999.00	1.36	1472.81	1412.00
17	8	2	7002.00	21186.00	226.15	0	Spot (Block17, Row2, Column8)	1583.52	1593.50	239.38	0.00	0.15	1393.00	1458.40	1393.00	413.70	0.02	0.28	20.00	0.00	0.00	200.50	190.52	2327778.00	0.30	1438.10	1391.50
17	1	3	4889.00	21479.00	150.25	0	Spot (Block17, Row3, Column1)	3393.85	3169.00	1274.88	0.03	0.38	1180.00	1186.54	1180.00	165.91	0.00	0.14	100.00	100.00	0.00	1989.00	2213.85	2090614.00	13.30	1652.72	1651.00
17	2	3	5188.00	21479.00	172.30	0	Spot (Block17, Row3, Column2)	1712.24	1673.00	288.34	0.01	0.17	1190.00	1212.84	1190.00	183.79	0.01	0.15	91.00	67.00	0.00	483.00	522.24	1421160.00	2.72	1383.70	1387.00
17	3	3	5476.00	21480.00	146.65	0	Spot (Block17, Row3, Column3)	3188.71	2611.00	2281.68	0.09	0.72	1200.00	1247.79	1200.00	230.26	0.02	0.18	99.00	93.00	0.00	1411.00	1988.71	1868585.00	8.43	1701.26	1691.50
17	4	3	5790.00	21485.00	145.25	0	Spot (Block17, Row3, Column4)	12941.37	11472.00	6970.23	0.05	0.54	1203.00	1254.39	1203.00	216.69	0.02	0.17	100.00	100.00	0.00	10269.00	11738.37	7441285.00	53.93	3357.06	2718.00
17	5	3	6102.00	21490.00	146.00	0	Spot (Block17, Row3, Column5)	5655.19	2351.00	11412.33	0.38	2.02	1315.00	1389.87	1315.00	393.15	0.02	0.28	88.00	66.00	2.41	1036.00	4340.19	3291321.00	10.85	2190.20	1857.00
17	6	3	6390.00	21487.00	220.65	0	Spot (Block17, Row3, Column6)	20580.89	13063.00	14365.42	0.20	0.70	1380.00	1478.68	1380.00	516.98	0.03	0.35	100.00	100.00	0.50	11683.00	19200.89	28730932.00	36.95	6607.21	6706.50
17	7	3	6696.00	21493.00	189.15	0	Spot (Block17, Row3, Column7)	1986.45	1829.50	593.53	0.04	0.30	1307.00	1391.38	1307.00	402.70	0.03	0.29	62.00	30.00	0.00	522.50	679.45	2002344.00	1.48	1504.57	1513.50
17	8	3	6992.00	21498.00	153.95	0	Spot (Block17, Row3, Column8)	15302.89	14012.00	7071.65	0.04	0.46	1339.00	1392.67	1339.00	299.98	0.02	0.22	100.00	100.00	0.00	12673.00	13963.89	9931578.00	46.37	4675.95	3995.00
17	1	4	4888.00	21776.00	142.85	0	Spot (Block17, Row4, Column1)	12072.42	11361.00	6238.22	0.03	0.52	1191.00	1211.13	1191.00	192.95	0.01	0.16	100.00	100.00	0.00	10170.00	10881.42	6651903.00	56.29	3564.15	3263.00
17	2	4	5192.00	21781.00	170.10	0	Spot (Block17, Row4, Column2)	2626.25	2562.00	715.73	0.01	0.27	1210.00	1262.38	1210.00	252.56	0.02	0.20	99.00	91.00	0.00	1352.00	1416.25	2119382.00	5.40	1624.06	1609.50
17	3	4	5491.00	21782.00	144.10	0	Spot (Block17, Row4, Column3)	48074.43	57296.50	19284.59	0.08	0.40	1211.00	1274.34	1211.00	265.09	0.02	0.21	100.00	100.00	44.84	56085.50	46863.43	27017984.00	176.55	12237.34	9417.00
17	4	4	5769.00	21790.00	197.60	0	Spot (Block17, Row4, Column4)	1490.75	1477.00	242.62	0.00	0.16	1200.00	1246.98	1200.00	223.71	0.02	0.18	52.00	27.00	0.00	277.00	290.75	1642806.00	1.09	1358.64	1350.00
17	5	4	6066.00	21779.00	154.50	0	Spot (Block17, Row4, Column5)	2385.95	1804.00	2709.69	0.12	1.14	1288.00	1317.26	1288.00	243.23	0.01	0.18	77.00	56.00	0.00	516.00	1097.95	1569958.00	4.39	1576.08	1523.00
17	6	4	6391.00	21785.00	174.40	0	Spot (Block17, Row4, Column6)	13300.17	12884.50	5277.93	0.01	0.40	1316.00	1391.29	1316.00	384.32	0.02	0.28	100.00	100.00	0.00	11568.50	11984.17	11331749.00	30.99	4010.87	3435.00
17	7	4	6681.00	21798.00	178.90	0	Spot (Block17, Row4, Column7)	2365.87	2031.50	871.07	0.07	0.37	1303.00	1406.05	1303.00	525.61	0.03	0.37	66.00	36.00	0.00	728.50	1062.87	2124555.00	1.83	1550.94	1513.00
17	8	4	7001.00	21807.00	184.85	0	Spot (Block17, Row4, Column8)	1660.22	1621.00	266.56	0.01	0.16	1320.00	1370.19	1320.00	255.35	0.02	0.19	60.00	27.00	0.00	301.00	340.22	1588832.00	1.14	1471.25	1381.00
17	1	5	4892.00	22079.00	139.50	0	Spot (Block17, Row5, Column1)	19570.13	17038.00	11973.13	0.06	0.61	1223.00	1319.15	1223.00	400.60	0.03	0.30	100.00	100.00	0.00	15815.00	18347.13	10274319.00	45.56	5075.98	4017.00
17	2	5	5187.00	22079.00	148.80	0	Spot (Block17, Row5, Column2)	16623.81	15750.00	6883.28	0.02	0.41	1285.00	1328.94	1285.00	321.40	0.01	0.24	100.00	100.00	0.00	14465.00	15338.81	10107278.00	47.59	4557.71	4278.50
17	3	5	5492.00	22083.00	146.55	0	Spot (Block17, Row5, Column3)	8512.55	7607.50	4301.80	0.05	0.51	1236.00	1291.50	1236.00	267.41	0.02	0.21	100.00	100.00	0.00	6371.50	7276.55	5022403.00	27.00	2565.16	2342.00
17	4	5	5786.00	22087.00	145.45	0	Spot (Block17, Row5, Column4)	4552.74	4109.50	2122.31	0.04	0.47	1197.00	1244.73	1197.00	243.32	0.02	0.20	100.00	100.00	0.00	2912.50	3355.74	2622379.00	13.60	1831.70	1822.00
17	5	5	6087.00	22084.00	143.40	0	Spot (Block17, Row5, Column5)	43642.03	48231.50	21353.17	0.04	0.49	1253.00	1284.50	1253.00	254.19	0.01	0.20	100.00	100.00	35.48	46978.50	42389.03	24352368.00	166.64	9597.19	7414.50
17	6	5	6385.00	22102.00	248.70	0	Spot (Block17, Row5, Column6)	1617.76	1581.50	313.33	0.01	0.19	1327.00	1457.82	1327.00	609.05	0.04	0.42	16.00	0.00	0.00	254.50	290.76	2895796.00	0.26	1390.49	1295.00
17	7	5	6689.00	22093.00	204.95	0	Spot (Block17, Row5, Column7)	26046.67	19947.00	17978.96	0.12	0.69	1404.00	1587.53	1404.00	743.28	0.05	0.47	100.00	100.00	3.60	18543.00	24642.67	31151864.00	32.91	7355.11	7304.50
17	8	5	6988.00	22092.00	143.40	0	Spot (Block17, Row5, Column8)	4047.41	3671.00	1758.65	0.04	0.43	1390.00	1472.29	1390.00	501.46	0.02	0.34	97.00	80.00	0.00	2281.00	2657.41	2242266.00	5.14	2039.55	1990.50
17	1	6	4885.00	22381.00	219.75	0	Spot (Block17, Row6, Column1)	16980.82	9715.00	12784.16	0.24	0.75	1288.00	1389.52	1288.00	511.79	0.03	0.37	100.00	100.00	0.00	8427.00	15692.82	23501454.00	30.46	5650.12	5611.50
17	2	6	5189.00	22381.00	223.95	0	Spot (Block17, Row6, Column2)	15188.84	11581.00	8057.02	0.12	0.53	1287.00	1401.94	1287.00	511.48	0.04	0.36	100.00	100.00	0.00	10294.00	13901.84	21947870.00	26.95	5218.04	5412.50
17	3	6	5480.00	22383.00	141.85	0	Spot (Block17, Row6, Column3)	13968.51	12110.00	7832.73	0.06	0.56	1212.00	1279.75	1212.00	324.14	0.02	0.25	100.00	100.00	0.00	10898.00	12756.51	7626806.00	39.15	3674.77	3238.00
17	4	6	5783.00	22389.00	203.15	0	Spot (Block17, Row6, Column4)	1867.76	1754.50	525.90	0.03	0.28	1204.00	1247.48	1204.00	239.34	0.02	0.19	79.00	57.00	0.00	550.50	663.76	2185279.00	2.59	1419.12	1420.50
17	5	6	6087.00	22384.00	139.05	0	Spot (Block17, Row6, Column5)	24115.81	21585.00	14608.52	0.05	0.61	1249.00	1286.93	1249.00	265.59	0.01	0.21	100.00	100.00	0.00	20336.00	22866.81	12540224.00	85.96	6020.74	5166.50
17	6	6	6375.00	22381.00	184.65	0	Spot (Block17, Row6, Column6)	1646.69	1626.00	280.54	0.01	0.17	1322.00	1386.62	1322.00	375.55	0.02	0.27	44.00	4.00	0.00	304.00	324.69	1577529.00	0.69	1473.89	1483.00
17	7	6	6681.00	22393.00	151.30	0	Spot (Block17, Row6, Column7)	3586.42	3113.00	1507.66	0.06	0.42	1402.00	1484.43	1402.00	515.16	0.02	0.35	92.00	74.00	0.00	1711.00	2184.42	2255859.00	4.08	1903.37	1895.00
17	8	6	6994.00	22393.00	146.65	0	Spot (Block17, Row6, Column8)	3673.29	3426.50	1368.78	0.03	0.37	1395.00	1429.08	1395.00	255.78	0.01	0.18	99.00	94.00	0.00	2031.50	2278.29	2152550.00	8.77	1895.13	1923.00
17	1	7	4889.00	22676.00	155.85	0	Spot (Block17, Row7, Column1)	3448.59	3234.00	1050.88	0.03	0.30	1215.00	1292.96	1215.00	328.04	0.03	0.25	100.00	99.00	0.00	2019.00	2233.59	2300209.00	6.57	1817.68	1826.00
17	2	7	5180.00	22682.00	216.10	0	Spot (Block17, Row7, Column2)	1462.04	1440.00	198.70	0.01	0.14	1191.00	1258.74	1191.00	335.83	0.02	0.27	37.00	2.00	0.00	249.00	271.04	1951826.00	0.61	1298.05	1283.50
17	3	7	5483.00	22682.00	217.00	0	Spot (Block17, Row7, Column3)	1446.43	1415.00	198.99	0.01	0.14	1191.00	1209.99	1191.00	190.24	0.01	0.16	56.00	25.00	0.00	224.00	255.43	1949791.00	1.24	1334.64	1305.00
17	4	7	5781.00	22686.00	220.80	0	Spot (Block17, Row7, Column4)	1440.78	1390.00	235.29	0.02	0.16	1198.00	1241.51	1198.00	228.98	0.02	0.18	45.00	19.00	0.00	192.00	242.78	2011325.00	0.87	1296.06	1277.50
17	5	7	6080.00	22703.00	228.65	0	Spot (Block17, Row7, Column5)	1700.83	1674.00	285.97	0.01	0.17	1280.00	1367.05	1280.00	410.47	0.03	0.30	47.00	11.00	0.00	394.00	420.83	2549545.00	0.81	1412.97	1380.00
17	6	7	6385.00	22690.00	220.00	0	Spot (Block17, Row7, Column6)	16655.87	13559.00	8873.27	0.09	0.53	1421.00	1629.39	1421.00	771.22	0.06	0.47	100.00	100.00	0.00	12138.00	15234.87	23001752.00	19.48	5757.18	5641.00
17	7	7	6664.00	22691.00	152.50	0	Spot (Block17, Row7, Column7)	3977.89	3689.00	1595.10	0.03	0.40	1426.00	1529.42	1426.00	507.87	0.03	0.33	97.00	82.00	0.00	2263.00	2551.89	2537893.00	4.82	2087.83	2005.00
17	8	7	6988.00	22695.00	175.50	0	Spot (Block17, Row7, Column8)	22189.24	22530.00	7602.24	0.01	0.34	1415.00	1468.04	1415.00	276.85	0.02	0.19	100.00	100.00	0.00	21115.00	20774.24	19171504.00	74.85	6423.99	5368.00
17	1	8	4874.00	22986.00	153.30	0	Spot (Block17, Row8, Column1)	2538.38	2338.00	809.27	0.04	0.32	1201.00	1246.03	1201.00	182.87	0.02	0.15	100.00	97.00	0.00	1137.00	1337.38	1632177.00	7.07	1517.67	1509.50
17	2	8	5186.00	22970.00	217.80	0	Spot (Block17, Row8, Column2)	1490.06	1482.00	219.74	0.00	0.15	1193.00	1228.49	1193.00	186.35	0.01	0.15	68.00	38.00	0.00	289.00	297.06	2014556.00	1.40	1362.44	1303.00
17	3	8	5468.00	22981.00	168.50	0	Spot (Block17, Row8, Column3)	2265.58	1989.50	819.15	0.06	0.36	1199.00	1252.03	1199.00	241.72	0.02	0.19	88.00	70.00	0.00	790.50	1066.58	1789808.00	4.19	1439.08	1398.00
17	4	8	5785.00	22986.00	145.35	0	Spot (Block17, Row8, Column4)	34295.64	32236.00	16487.86	0.03	0.48	1225.00	1289.26	1225.00	266.54	0.02	0.21	100.00	100.00	3.30	31011.00	33070.64	19720008.00	123.83	8153.07	6934.00
17	5	8	6082.00	22998.00	189.80	0	Spot (Block17, Row8, Column5)	1683.88	1660.50	288.15	0.01	0.17	1347.50	1464.28	1347.50	578.07	0.04	0.39	18.00	0.00	0.00	313.00	336.38	1710820.00	0.38	1521.96	1488.50
17	6	8	6384.00	22986.00	203.70	0	Spot (Block17, Row8, Column6)	28802.18	20248.00	21763.05	0.15	0.76	1498.00	1695.32	1498.00	783.18	0.05	0.46	100.00	100.00	16.20	18750.00	27304.18	33957964.00	34.61	7606.43	7625.50
17	7	8	6683.00	22991.00	148.35	0	Spot (Block17, Row8, Column7)	3648.87	3360.50	1218.31	0.04	0.33	1454.00	1537.07	1454.00	516.19	0.02	0.34	97.00	78.00	0.00	1906.50	2194.87	2196617.00	4.09	1938.74	1914.00
17	8	8	6966.00	22996.00	146.30	0	Spot (Block17, Row8, Column8)	3365.69	3064.50	1106.15	0.04	0.33	1480.00	1507.41	1480.00	261.55	0.01	0.17	99.00	95.00	0.00	1584.50	1885.69	1972293.00	7.10	1949.18	1904.00
18	1	1	9395.00	20899.00	152.15	0	Spot (Block18, Row1, Column1)	36979.38	33372.50	19782.66	0.04	0.53	804.00	863.40	804.00	189.98	0.03	0.22	100.00	100.00	14.47	32568.50	36175.38	23518980.00	190.10	6992.53	5602.00
18	2	1	9686.00	20905.00	191.85	0	Spot (Block18, Row1, Column2)	1100.91	1081.00	202.51	0.01	0.18	826.00	863.21	826.00	163.08	0.02	0.19	67.00	35.00	0.00	255.00	274.91	1146052.00	1.46	909.39	891.00
18	3	1	9995.00	20910.00	151.70	0	Spot (Block18, Row1, Column3)	3084.01	2490.00	1882.92	0.09	0.61	815.00	858.15	815.00	148.84	0.02	0.17	100.00	93.00	0.00	1675.00	2269.01	1952181.00	14.95	1251.14	1229.00
18	4	1	10300.00	20919.00	189.60	0	Spot (Block18, Row1, Column4)	1090.02	1077.00	214.31	0.01	0.20	874.00	885.38	874.00	165.44	0.01	0.19	53.00	29.00	0.00	203.00	216.02	1096565.00	1.24	961.57	928.00
18	5	1	10592.00	20911.00	146.80	0	Spot (Block18, Row1, Column5)	7952.49	6255.50	5475.50	0.10	0.69	884.00	913.14	884.00	176.10	0.01	0.19	100.00	99.00	0.00	5371.50	7068.49	4691970.00	39.97	1941.23	1773.00
18	6	1	10884.00	20913.00	144.35	0	Spot (Block18, Row1, Column6)	5627.18	4828.50	2943.13	0.07	0.52	885.00	917.08	885.00	181.35	0.02	0.20	100.00	100.00	0.00	3943.50	4742.18	3207491.00	25.97	1846.54	1652.00
18	7	1	11184.00	20915.00	146.60	0	Spot (Block18, Row1, Column7)	11845.15	10966.00	6243.32	0.03	0.53	891.00	951.18	891.00	289.10	0.03	0.30	100.00	100.00	0.00	10075.00	10954.15	6953102.00	37.68	3123.17	2859.50
18	8	1	11480.00	20919.00	152.35	0	Spot (Block18, Row1, Column8)	60159.97	65535.00	10483.22	0.04	0.17	951.00	1020.36	951.00	356.37	0.03	0.35	100.00	100.00	69.73	64584.00	59208.97	38562872.00	165.95	12987.92	10523.00
18	1	2	9394.00	21202.00	222.95	0	Spot (Block18, Row2, Column1)	989.20	988.00	152.61	0.00	0.15	811.00	862.71	811.00	169.39	0.03	0.20	53.00	14.00	0.00	177.00	178.20	1409616.00	0.75	902.63	885.00
18	2	2	9693.00	21211.00	138.80	0	Spot (Block18, Row2, Column2)	2588.12	2444.00	799.76	0.02	0.31	870.00	878.15	870.00	194.63	0.00	0.22	100.00	100.00	0.00	1574.00	1718.12	1356177.00	8.79	1362.88	1344.00
18	3	2	10026.00	21217.00	242.05	0	Spot (Block18, Row2, Column3)	1006.73	977.00	193.59	0.01	0.19	877.00	885.70	877.00	204.99	0.00	0.23	38.00	8.00	0.00	100.00	129.73	1699353.00	0.59	927.91	895.00
18	4	2	10297.00	21214.00	194.10	0	Spot (Block18, Row2, Column4)	1878.21	1765.50	566.48	0.03	0.30	877.00	886.00	877.00	162.60	0.00	0.18	97.00	93.00	0.00	888.50	1001.21	1998411.00	6.10	1133.19	1149.00
18	5	2	10599.00	21208.00	194.00	0	Spot (Block18, Row2, Column5)	1281.80	1253.00	223.37	0.01	0.17	881.00	894.84	881.00	162.57	0.01	0.18	85.00	58.00	0.00	372.00	400.80	1366401.00	2.38	1032.07	1022.50
18	6	2	10888.00	21213.00	210.00	0	Spot (Block18, Row2, Column6)	1038.35	991.50	199.06	0.02	0.19	884.00	922.79	884.00	190.47	0.02	0.21	44.00	13.00	0.00	107.50	154.35	1304166.00	0.61	946.70	892.50
18	7	2	11189.00	21212.00	161.55	0	Spot (Block18, Row2, Column7)	1738.54	1596.50	557.09	0.04	0.32	886.00	922.33	886.00	166.87	0.02	0.18	93.00	83.00	0.00	710.50	852.54	1251748.00	4.89	1120.43	1100.00
18	8	2	11495.00	21206.00	231.50	0	Spot (Block18, Row2, Column8)	1069.60	1082.00	199.05	0.01	0.19	906.00	988.25	906.00	308.30	0.04	0.31	25.00	0.00	0.00	176.00	163.60	1645046.00	0.26	978.86	990.50
18	1	3	9393.00	21506.00	150.25	0	Spot (Block18, Row3, Column1)	4269.93	3306.50	2826.85	0.11	0.66	864.00	872.82	864.00	150.38	0.00	0.17	100.00	92.00	0.00	2442.50	3405.93	2647359.00	22.59	1437.16	1370.00
18	2	3	9688.00	21492.00	173.25	0	Spot (Block18, Row3, Column2)	1118.71	1099.00	201.44	0.01	0.18	880.00	890.52	880.00	149.07	0.01	0.17	60.00	42.00	0.00	219.00	238.71	936357.00	1.53	1061.24	1008.00
18	3	3	9978.00	21495.00	145.00	0	Spot (Block18, Row3, Column3)	1308.91	1195.00	513.90	0.04	0.39	885.00	905.13	885.00	173.31	0.01	0.19	72.00	45.00	0.00	310.00	423.91	750006.00	2.33	1075.31	1024.50
18	4	3	10291.00	21509.00	147.15	0	Spot (Block18, Row3, Column4)	6562.71	5722.50	3718.54	0.06	0.57	879.00	895.69	879.00	168.86	0.01	0.19	100.00	100.00	0.00	4843.50	5683.71	3858871.00	33.56	1966.49	1757.00
18	5	3	10593.00	21511.00	203.45	0	Spot (Block18, Row3, Column5)	1088.70	1047.00	207.01	0.02	0.19	887.00	910.84	887.00	191.87	0.01	0.21	41.00	20.00	0.00	160.00	201.70	1275960.00	0.93	968.52	940.00
18	6	3	10890.00	21511.00	192.45	0	Spot (Block18, Row3, Column6)	6152.13	4936.00	3505.16	0.10	0.57	898.00	956.45	898.00	221.82	0.03	0.23	100.00	100.00	0.00	4038.00	5254.13	6441277.00	23.42	2260.61	2231.00
18	7	3	11195.00	21519.00	147.75	0	Spot (Block18, Row3, Column7)	5352.21	4503.00	3380.14	0.08	0.63	893.00	951.33	893.00	220.03	0.03	0.23	100.00	98.00	0.00	3610.00	4459.21	3173860.00	20.00	1782.27	1600.00
18	8	3	11491.00	21526.00	158.45	0	Spot (Block18, Row3, Column8)	4770.33	4556.00	1934.06	0.02	0.41	898.00	949.66	898.00	177.41	0.02	0.19	100.00	100.00	0.00	3658.00	3872.33	3310609.00	21.54	1804.39	1713.50
18	1	4	9390.00	21802.00	144.75	0	Spot (Block18, Row4, Column1)	6262.94	5600.00	3377.03	0.05	0.54	874.00	877.67	874.00	145.93	0.00	0.17	100.00	100.00	0.00	4726.00	5388.94	3576138.00	36.90	1951.32	1702.00
18	2	4	9695.00	21810.00	215.90	0	Spot (Block18, Row4, Column2)	1223.17	1180.00	250.26	0.02	0.20	888.00	907.66	888.00	159.15	0.01	0.18	71.00	44.00	0.00	292.00	335.17	1630484.00	1.98	1023.87	1002.00
18	3	4	9989.00	21806.00	144.40	0	Spot (Block18, Row4, Column3)	15146.72	13851.00	8193.51	0.04	0.54	890.00	913.63	890.00	168.05	0.01	0.18	100.00	100.00	0.00	12961.00	14256.72	8648775.00	84.70	3575.29	2880.00
18	4	4	10282.00	21807.00	219.00	0	Spot (Block18, Row4, Column4)	1073.14	1076.50	179.60	0.00	0.17	885.00	905.84	885.00	170.84	0.01	0.19	52.00	20.00	0.00	191.50	188.14	1480929.00	0.98	967.88	982.00
18	5	4	10570.00	21811.00	187.35	0	Spot (Block18, Row4, Column5)	1128.13	1080.00	321.77	0.02	0.29	885.00	901.55	885.00	157.30	0.01	0.17	53.00	35.00	0.00	195.00	243.13	1114588.00	1.44	992.63	964.00
18	6	4	10887.00	21809.00	191.45	0	Spot (Block18, Row4, Column6)	1400.54	1383.00	265.88	0.01	0.19	889.00	931.86	889.00	220.10	0.02	0.24	88.00	53.00	0.00	494.00	511.54	1449557.00	2.13	1075.01	1075.50
18	7	4	11183.00	21815.00	149.45	0	Spot (Block18, Row4, Column7)	5296.14	4273.50	3662.85	0.09	0.69	894.00	947.28	894.00	222.65	0.03	0.24	100.00	94.00	0.00	3379.50	4402.14	3251830.00	19.53	1616.63	1466.00
18	8	4	11487.00	21824.00	157.85	0	Spot (Block18, Row4, Column8)	1958.57	1857.00	615.57	0.02	0.31	896.00	937.26	896.00	161.90	0.02	0.17	97.00	90.00	0.00	961.00	1062.57	1353374.00	6.31	1179.37	1138.00
18	1	5	9391.00	22103.00	147.95	0	Spot (Block18, Row5, Column1)	1648.68	1588.00	421.91	0.02	0.26	873.00	889.28	873.00	185.55	0.01	0.21	96.00	84.00	0.00	715.00	775.68	984263.00	4.09	1082.84	1057.00
18	2	5	9686.00	22104.00	147.50	0	Spot (Block18, Row5, Column2)	5560.64	5304.00	1937.43	0.02	0.35	890.00	921.74	890.00	181.08	0.02	0.20	100.00	100.00	0.00	4414.00	4670.64	3303021.00	25.62	2050.44	1875.00
18	3	5	9991.00	22113.00	167.55	0	Spot (Block18, Row5, Column3)	1999.65	1825.00	675.41	0.04	0.34	890.00	917.34	890.00	177.69	0.01	0.19	99.00	94.00	0.00	935.00	1109.65	1557730.00	6.09	1207.02	1206.00
18	4	5	10290.00	22110.00	147.30	0	Spot (Block18, Row5, Column4)	7598.09	6150.00	5188.29	0.09	0.68	885.00	909.19	885.00	173.54	0.01	0.19	100.00	99.00	0.00	5265.00	6713.09	4505668.00	38.54	2018.86	1940.50
18	5	5	10592.00	22111.00	141.35	0	Spot (Block18, Row5, Column5)	14738.92	13364.00	7729.14	0.04	0.52	886.00	908.87	886.00	178.70	0.01	0.20	100.00	100.00	0.00	12478.00	13852.92	8003236.00	77.39	4094.65	3440.00
18	6	5	10900.00	22121.00	184.15	0	Spot (Block18, Row5, Column6)	1090.11	1080.00	190.48	0.00	0.17	886.00	923.13	886.00	199.15	0.02	0.22	48.00	18.00	0.00	194.00	204.11	1039963.00	0.84	964.91	904.00
18	7	5	11191.00	22116.00	181.95	0	Spot (Block18, Row5, Column7)	6731.10	6111.00	3385.17	0.04	0.50	902.00	967.57	902.00	228.32	0.03	0.24	100.00	100.00	0.00	5209.00	5829.10	6246464.00	25.24	2324.29	2336.00
18	8	5	11488.00	22114.00	146.05	0	Spot (Block18, Row5, Column8)	9945.37	8044.00	6742.16	0.09	0.68	895.00	938.42	895.00	197.08	0.02	0.21	100.00	99.00	0.00	7149.00	9050.37	5758368.00	45.70	2526.41	2115.00
18	1	6	9384.00	22405.00	186.75	0	Spot (Block18, Row6, Column1)	5451.12	4274.00	3120.83	0.11	0.57	884.00	919.19	884.00	222.88	0.02	0.24	100.00	100.00	0.00	3390.00	4567.12	5358448.00	20.33	1978.73	1974.00
18	2	6	9688.00	22402.00	205.35	0	Spot (Block18, Row6, Column2)	3930.61	3450.00	1648.77	0.06	0.42	891.00	931.48	891.00	212.80	0.02	0.23	100.00	100.00	0.00	2559.00	3039.61	4701014.00	14.09	1830.97	1830.50
18	3	6	9981.00	22409.00	146.65	0	Spot (Block18, Row6, Column3)	7066.87	6400.00	3895.95	0.04	0.55	884.00	907.28	884.00	171.33	0.01	0.19	100.00	100.00	0.00	5516.00	6182.87	4127053.00	35.95	2203.95	1824.00
18	4	6	10290.00	22414.00	179.90	0	Spot (Block18, Row6, Column4)	1387.12	1282.50	338.31	0.03	0.24	885.00	903.02	885.00	172.80	0.01	0.19	84.00	57.00	0.00	397.50	502.12	1253957.00	2.80	1030.53	1018.00
18	5	6	10587.00	22408.00	141.80	0	Spot (Block18, Row6, Column5)	15675.45	15075.00	7871.45	0.02	0.50	884.00	898.81	884.00	180.95	0.01	0.20	100.00	100.00	0.00	14191.00	14791.45	8543122.00	81.66	4089.27	3345.00
18	6	6	10890.00	22410.00	179.25	0	Spot (Block18, Row6, Column6)	1364.85	1241.50	421.15	0.04	0.31	889.00	907.14	889.00	174.12	0.01	0.19	74.00	50.00	0.00	352.50	475.85	1222902.00	2.63	1021.68	1018.00
18	7	6	11187.00	22415.00	146.60	0	Spot (Block18, Row6, Column7)	6726.36	5949.00	3921.16	0.05	0.58	897.00	928.21	897.00	198.65	0.01	0.21	100.00	100.00	0.00	5052.00	5829.36	3941649.00	29.19	2058.99	1750.00
18	8	6	11495.00	22420.00	146.55	0	Spot (Block18, Row6, Column8)	9516.41	8122.00	6098.35	0.07	0.64	890.00	916.72	890.00	170.53	0.01	0.19	100.00	100.00	0.00	7232.00	8626.41	5567097.00	50.43	2443.51	1893.00
18	1	7	9380.00	22709.00	200.45	0	Spot (Block18, Row7, Column1)	1321.84	1301.00	308.37	0.01	0.23	884.00	912.36	884.00	188.20	0.01	0.21	78.00	55.00	0.00	417.00	437.84	1500293.00	2.18	1045.17	1016.50
18	2	7	9688.00	22700.00	156.65	0	Spot (Block18, Row7, Column2)	1360.94	1288.00	403.35	0.02	0.30	884.00	895.21	884.00	166.52	0.01	0.19	76.00	56.00	0.00	404.00	476.94	918636.00	2.80	1042.72	1004.00
18	3	7	9980.00	22725.00	210.50	0	Spot (Block18, Row7, Column3)	1028.36	996.00	185.16	0.01	0.18	885.00	891.89	885.00	151.48	0.00	0.17	41.00	21.00	0.00	111.00	143.36	1297785.00	0.90	955.78	906.00
18	4	7	10294.00	22707.00	201.30	0	Spot (Block18, Row7, Column4)	1167.19	1109.00	235.71	0.02	0.20	882.50	887.53	882.50	164.48	0.00	0.19	64.00	37.00	0.00	226.50	284.69	1339937.00	1.70	1011.85	981.50
18	5	7	10585.00	22708.00	187.20	0	Spot (Block18, Row7, Column5)	1865.49	1724.50	596.30	0.03	0.32	882.00	900.12	882.00	198.71	0.01	0.22	96.00	85.00	0.00	842.50	983.49	1831915.00	4.86	1173.44	1144.50
18	6	7	10880.00	22711.00	191.60	0	Spot (Block18, Row7, Column6)	4713.44	4384.00	1955.25	0.03	0.41	902.00	945.09	902.00	235.98	0.02	0.25	100.00	100.00	0.00	3482.00	3811.44	4887842.00	15.97	1909.29	1857.00
18	7	7	11174.00	22717.00	147.35	0	Spot (Block18, Row7, Column7)	6942.61	6359.50	3338.52	0.04	0.48	890.00	903.47	890.00	177.47	0.01	0.20	100.00	100.00	0.00	5469.50	6052.61	4096142.00	34.03	2418.94	1850.50
18	8	7	11488.00	22719.00	191.00	0	Spot (Block18, Row7, Column8)	1813.48	1780.00	375.05	0.01	0.21	889.00	919.65	889.00	177.27	0.01	0.19	99.00	96.00	0.00	891.00	924.48	1866075.00	5.04	1120.17	1112.00
18	1	8	9374.00	23005.00	155.90	0	Spot (Block18, Row8, Column1)	1826.00	1693.00	680.87	0.03	0.37	894.00	928.70	894.00	169.50	0.02	0.18	97.00	85.00	0.00	799.00	932.00	1225248.00	5.29	1144.96	1137.50
18	2	8	9685.00	23008.00	182.90	0	Spot (Block18, Row8, Column2)	1319.90	1259.00	305.74	0.02	0.23	886.00	899.60	886.00	165.11	0.01	0.18	82.00	61.00	0.00	373.00	433.90	1236746.00	2.55	1035.14	997.50
18	3	8	9976.00	23010.00	148.50	0	Spot (Block18, Row8, Column3)	4698.49	3360.00	3258.48	0.15	0.69	889.00	894.15	889.00	167.81	0.00	0.19	99.00	93.00	0.00	2471.00	3809.49	2819093.00	22.67	1527.04	1437.50
18	4	8	10284.00	23006.00	146.70	0	Spot (Block18, Row8, Column4)	9511.08	9242.50	3823.39	0.01	0.40	881.00	887.25	881.00	176.57	0.00	0.20	100.00	100.00	0.00	8361.50	8630.08	5535448.00	48.84	2801.65	2337.00
18	5	8	10583.00	23017.00	210.20	0	Spot (Block18, Row8, Column5)	1001.03	977.00	199.21	0.01	0.20	879.00	899.33	879.00	211.21	0.01	0.23	33.00	8.00	0.00	98.00	122.03	1261293.00	0.48	926.63	896.50
18	6	8	10888.00	23013.00	179.00	0	Spot (Block18, Row8, Column6)	8634.90	6938.50	5349.98	0.09	0.62	896.00	952.87	896.00	264.12	0.03	0.28	100.00	100.00	0.00	6042.50	7738.90	7754141.00	29.09	2464.06	2416.00
18	7	8	11182.00	23015.00	148.40	0	Spot (Block18, Row8, Column7)	2672.08	2575.00	1001.36	0.02	0.37	889.00	923.42	889.00	217.70	0.02	0.24	100.00	96.00	0.00	1686.00	1783.08	1605922.00	8.03	1340.13	1278.00
18	8	8	11469.00	23019.00	165.90	0	Spot (Block18, Row8, Column8)	1496.24	1415.50	466.36	0.02	0.31	895.00	946.16	895.00	190.04	0.02	0.20	88.00	67.00	0.00	520.50	601.24	1143131.00	2.89	1073.92	1043.00
19	1	1	13897.00	20924.00	153.65	0	Spot (Block19, Row1, Column1)	40190.15	38009.50	19169.10	0.02	0.48	515.00	560.92	515.00	165.55	0.04	0.30	100.00	100.00	20.12	37494.50	39675.15	25962964.00	239.38	8140.64	6362.00
19	2	1	14192.00	20936.00	159.35	0	Spot (Block19, Row1, Column2)	844.28	805.00	183.63	0.02	0.22	507.00	535.76	507.00	115.77	0.02	0.22	91.00	64.00	0.00	298.00	337.28	593527.00	2.66	633.77	617.00
19	3	1	14481.00	20923.00	192.70	0	Spot (Block19, Row1, Column3)	605.63	587.00	97.68	0.01	0.16	503.00	523.89	503.00	92.45	0.02	0.18	43.00	22.00	0.00	84.00	102.63	633484.00	0.88	523.38	499.00
19	4	1	14785.00	20940.00	153.65	0	Spot (Block19, Row1, Column4)	821.39	798.00	147.03	0.01	0.18	503.00	526.58	503.00	92.13	0.02	0.17	98.00	76.00	0.00	295.00	318.39	533906.00	3.20	648.00	634.00
19	5	1	15100.00	20927.00	160.45	0	Spot (Block19, Row1, Column5)	715.70	694.00	129.21	0.01	0.18	514.00	537.66	514.00	71.25	0.02	0.13	87.00	62.00	0.00	180.00	201.70	506716.00	2.50	621.60	595.50
19	6	1	15389.00	20941.00	152.85	0	Spot (Block19, Row1, Column6)	803.63	797.00	156.27	0.00	0.19	522.00	550.35	522.00	77.43	0.02	0.14	93.00	76.00	0.00	275.00	281.63	515931.00	3.27	675.35	669.00
19	7	1	15685.00	20939.00	157.15	0	Spot (Block19, Row1, Column7)	1001.87	969.00	253.99	0.01	0.25	567.00	587.33	567.00	233.41	0.02	0.40	76.00	41.00	0.00	402.00	434.87	679268.00	1.78	685.04	681.00
19	8	1	15981.00	20943.00	153.50	0	Spot (Block19, Row1, Column8)	61663.14	65535.00	8397.16	0.03	0.14	592.00	639.84	592.00	295.48	0.03	0.46	100.00	100.00	74.73	64943.00	61071.14	40019732.00	206.52	12862.01	10159.00
19	1	2	13896.00	21245.00	237.90	0	Spot (Block19, Row2, Column1)	600.61	591.00	92.86	0.01	0.15	502.00	533.44	502.00	110.43	0.03	0.21	31.00	9.00	0.00	89.00	98.61	980201.00	0.61	555.29	514.00
19	2	2	14203.00	21230.00	153.90	0	Spot (Block19, Row2, Column2)	609.31	597.00	68.11	0.01	0.11	501.00	516.58	501.00	71.97	0.01	0.14	80.00	24.00	0.00	96.00	108.31	396054.00	1.29	559.47	550.00
19	3	2	14492.00	21219.00	189.90	0	Spot (Block19, Row2, Column3)	609.94	586.00	100.67	0.02	0.17	503.00	522.04	503.00	90.01	0.02	0.17	41.00	27.00	0.00	83.00	106.94	621525.00	0.98	581.41	577.00
19	4	2	14803.00	21241.00	210.45	0	Spot (Block19, Row2, Column4)	615.45	599.00	78.07	0.01	0.13	502.00	523.02	502.00	95.67	0.02	0.18	52.00	13.00	0.00	97.00	113.45	776083.00	0.97	567.27	558.00
19	5	2	15095.00	21232.00	194.85	0	Spot (Block19, Row2, Column5)	1102.43	1073.50	267.18	0.01	0.24	504.00	523.91	504.00	70.79	0.02	0.14	100.00	99.00	0.00	569.50	598.43	1186216.00	8.17	723.14	697.00
19	6	2	15376.00	21249.00	172.45	0	Spot (Block19, Row2, Column6)	664.07	670.50	102.24	0.00	0.15	513.00	549.77	513.00	107.47	0.03	0.20	57.00	22.00	0.00	157.50	151.07	549849.00	1.06	591.31	592.50
19	7	2	15686.00	21229.00	196.75	0	Spot (Block19, Row2, Column7)	628.73	606.00	79.21	0.02	0.13	508.00	535.76	508.00	71.66	0.02	0.13	80.00	37.00	0.00	98.00	120.73	688456.00	1.30	576.83	585.00
19	8	2	16013.00	21226.00	187.20	0	Spot (Block19, Row2, Column8)	653.69	675.00	84.25	0.01	0.13	583.00	604.26	583.00	239.56	0.02	0.40	2.00	0.00	0.00	92.00	70.69	645189.00	0.21	607.92	587.00
19	1	3	13893.00	21528.00	186.65	0	Spot (Block19, Row3, Column1)	732.84	699.00	140.18	0.02	0.19	503.00	525.49	503.00	73.13	0.02	0.14	93.00	66.00	0.00	196.00	229.84	715986.00	2.84	591.89	586.00
19	2	3	14187.00	21543.00	203.50	0	Spot (Block19, Row3, Column2)	617.11	595.00	101.43	0.02	0.16	503.00	521.48	503.00	72.51	0.02	0.14	69.00	35.00	0.00	92.00	114.11	723255.00	1.32	569.88	581.00
19	3	3	14487.00	21526.00	165.15	0	Spot (Block19, Row3, Column3)	842.66	810.50	198.04	0.02	0.24	503.00	519.53	503.00	68.63	0.01	0.13	98.00	86.00	0.00	307.50	339.66	633679.00	4.71	619.15	608.50
19	4	3	14792.00	21539.00	156.20	0	Spot (Block19, Row3, Column4)	831.63	799.00	170.59	0.02	0.21	503.00	520.08	503.00	66.86	0.01	0.13	98.00	90.00	0.00	296.00	328.63	559690.00	4.66	602.24	602.00
19	5	3	15091.00	21536.00	138.30	0	Spot (Block19, Row3, Column5)	819.40	806.00	145.35	0.01	0.18	510.00	544.78	510.00	108.90	0.03	0.20	97.00	71.00	0.00	296.00	309.40	425271.00	2.52	656.06	629.00
19	6	3	15392.00	21538.00	173.40	0	Spot (Block19, Row3, Column6)	5379.81	4566.00	2944.00	0.07	0.55	513.00	568.12	513.00	142.82	0.04	0.25	100.00	100.00	0.00	4053.00	4866.81	4508282.00	33.69	1470.33	1443.50
19	7	3	15700.00	21540.00	215.80	0	Spot (Block19, Row3, Column7)	629.30	601.00	92.42	0.02	0.15	509.00	545.24	509.00	109.04	0.03	0.20	38.00	14.00	0.00	92.00	120.30	838863.00	0.77	564.65	544.50
19	8	3	15990.00	21551.00	157.55	0	Spot (Block19, Row3, Column8)	1318.16	1212.50	396.55	0.04	0.30	563.00	561.15	563.00	74.29	0.00	0.13	98.00	97.00	0.00	649.50	755.16	898985.00	10.19	811.96	795.00
19	1	4	13893.00	21825.00	170.70	0	Spot (Block19, Row4, Column1)	868.44	799.00	256.71	0.04	0.30	509.00	529.51	509.00	74.29	0.02	0.14	97.00	88.00	0.00	290.00	359.44	704302.00	4.56	630.56	618.00
19	2	4	14190.00	21831.00	175.05	0	Spot (Block19, Row4, Column2)	883.19	864.00	187.85	0.01	0.21	512.00	536.20	512.00	78.28	0.02	0.15	99.00	88.00	0.00	352.00	371.19	760424.00	4.43	642.85	620.50
19	3	4	14492.00	21833.00	149.15	0	Spot (Block19, Row4, Column3)	1769.95	1665.00	579.05	0.03	0.33	508.00	531.73	508.00	77.81	0.02	0.15	100.00	100.00	0.00	1157.00	1261.95	1077900.00	15.91	899.09	840.00
19	4	4	14779.00	21828.00	199.45	0	Spot (Block19, Row4, Column4)	607.52	597.00	85.32	0.01	0.14	505.00	523.06	505.00	67.25	0.02	0.13	69.00	29.00	0.00	92.00	102.52	681633.00	1.26	553.02	557.00
19	5	4	15068.00	21832.00	202.80	0	Spot (Block19, Row4, Column5)	656.68	638.50	89.51	0.01	0.14	508.00	530.24	508.00	73.61	0.02	0.14	85.00	47.00	0.00	130.50	148.68	765691.00	1.72	569.54	579.00
19	6	4	15390.00	21830.00	200.45	0	Spot (Block19, Row4, Column6)	1133.92	1112.50	230.00	0.01	0.20	515.00	555.31	515.00	116.52	0.03	0.21	99.00	98.00	0.00	597.50	618.92	1288128.00	4.97	743.23	754.00
19	7	4	15696.00	21833.00	175.70	0	Spot (Block19, Row4, Column7)	771.08	710.50	201.09	0.04	0.26	523.00	552.13	523.00	94.81	0.02	0.17	85.00	49.00	0.00	187.50	248.08	663126.00	2.31	620.64	605.00
19	8	4	15994.00	21831.00	150.40	0	Spot (Block19, Row4, Column8)	695.41	666.00	126.12	0.02	0.18	562.00	560.05	562.00	80.47	0.00	0.14	58.00	31.00	0.00	104.00	133.41	427676.00	1.68	620.65	593.00
19	1	5	13891.00	22128.00	161.25	0	Spot (Block19, Row5, Column1)	994.70	955.50	252.25	0.02	0.25	515.00	549.11	515.00	101.28	0.03	0.18	98.00	86.00	0.00	440.50	479.70	712204.00	4.40	646.11	634.00
19	2	5	14185.00	22130.00	157.45	0	Spot (Block19, Row5, Column2)	1378.13	1309.00	395.75	0.02	0.29	514.00	544.12	514.00	83.55	0.02	0.15	99.00	99.00	0.00	795.00	864.13	938506.00	9.98	752.80	741.00
19	3	5	14491.00	22132.00	156.25	0	Spot (Block19, Row5, Column3)	1575.22	1478.50	549.07	0.03	0.35	515.00	541.81	515.00	75.04	0.02	0.14	100.00	100.00	0.00	963.50	1060.22	1055397.00	13.77	808.80	784.00
19	4	5	14790.00	22133.00	156.80	0	Spot (Block19, Row5, Column4)	813.96	813.00	154.90	0.00	0.19	508.00	530.09	508.00	69.73	0.02	0.13	93.00	82.00	0.00	305.00	305.96	551868.00	4.07	616.54	600.00
19	5	5	15093.00	22133.00	143.95	0	Spot (Block19, Row5, Column5)	2349.08	2212.50	883.17	0.03	0.38	505.00	526.47	505.00	73.87	0.02	0.14	100.00	100.00	0.00	1707.50	1844.08	1320184.00	24.67	992.58	872.00
19	6	5	15386.00	22137.00	186.30	0	Spot (Block19, Row5, Column6)	699.32	701.00	105.48	0.00	0.15	513.00	544.01	513.00	95.14	0.03	0.17	75.00	46.00	0.00	188.00	186.32	683939.00	1.63	585.54	585.00
19	7	5	15690.00	22137.00	173.40	0	Spot (Block19, Row5, Column7)	3905.16	3564.50	1726.74	0.04	0.44	534.00	566.92	534.00	114.77	0.03	0.20	100.00	100.00	0.00	3030.50	3371.16	3288147.00	29.09	1301.24	1284.00
19	8	5	16003.00	22141.00	160.05	0	Spot (Block19, Row5, Column8)	804.24	769.00	179.94	0.02	0.22	556.50	564.75	556.50	97.17	0.01	0.17	86.00	53.00	0.00	212.50	247.74	571814.00	2.46	646.87	627.00
19	1	6	13887.00	22431.00	169.40	0	Spot (Block19, Row6, Column1)	4499.62	3835.00	2555.44	0.07	0.57	573.50	589.64	573.50	138.64	0.01	0.24	100.00	100.00	0.00	3261.50	3926.12	3599697.00	28.20	1355.23	1342.50
19	2	6	14188.00	22432.00	191.30	0	Spot (Block19, Row6, Column2)	2040.69	1908.50	705.35	0.03	0.35	523.00	565.18	523.00	121.65	0.03	0.22	100.00	100.00	0.00	1385.50	1517.69	2110077.00	12.13	1008.47	968.00
19	3	6	14483.00	22429.00	157.95	0	Spot (Block19, Row6, Column3)	956.62	909.50	240.78	0.02	0.25	518.00	545.81	518.00	81.03	0.02	0.15	98.00	88.00	0.00	391.50	438.62	661978.00	5.07	649.07	618.00
19	4	6	14791.00	22447.00	186.70	0	Spot (Block19, Row6, Column4)	690.05	680.00	103.73	0.01	0.15	510.00	536.25	510.00	71.30	0.02	0.13	87.00	63.00	0.00	170.00	180.05	678322.00	2.16	596.57	589.50
19	5	6	15091.00	22434.00	142.15	0	Spot (Block19, Row6, Column5)	2111.42	2044.00	755.43	0.01	0.36	507.00	528.81	507.00	69.97	0.02	0.13	100.00	100.00	0.00	1537.00	1604.42	1157057.00	22.62	930.40	793.00
19	6	6	15379.00	22438.00	185.90	0	Spot (Block19, Row6, Column6)	665.02	673.00	101.45	0.01	0.15	507.00	533.95	507.00	78.76	0.02	0.15	76.00	52.00	0.00	166.00	158.02	645736.00	1.66	585.78	590.00
19	7	6	15691.00	22433.00	168.60	0	Spot (Block19, Row6, Column7)	700.71	681.00	114.68	0.01	0.16	513.00	544.51	513.00	88.31	0.03	0.16	79.00	45.00	0.00	168.00	187.71	554965.00	1.77	603.28	601.00
19	8	6	16003.00	22447.00	165.95	0	Spot (Block19, Row6, Column8)	727.05	700.50	104.88	0.02	0.14	521.00	545.68	521.00	66.59	0.02	0.12	98.00	75.00	0.00	179.50	206.05	554009.00	2.72	613.13	605.00
19	1	7	13892.00	22730.00	171.05	0	Spot (Block19, Row7, Column1)	1030.17	985.00	248.73	0.02	0.24	582.00	585.41	582.00	117.62	0.00	0.20	96.00	79.00	0.00	403.00	448.17	842677.00	3.78	718.72	708.00
19	2	7	14195.00	22743.00	204.00	0	Spot (Block19, Row7, Column2)	643.12	601.00	109.90	0.03	0.17	520.00	554.99	520.00	89.98	0.03	0.16	46.00	32.00	0.00	81.00	123.12	761452.00	0.98	592.91	591.00
19	3	7	14486.00	22730.00	228.50	0	Spot (Block19, Row7, Column3)	630.29	602.00	97.93	0.02	0.16	508.00	537.65	508.00	74.80	0.02	0.14	68.00	37.00	0.00	94.00	122.29	946061.00	1.24	560.08	542.00
19	4	7	14773.00	22726.00	217.00	0	Spot (Block19, Row7, Column4)	613.79	597.00	96.79	0.01	0.16	509.00	538.20	509.00	74.26	0.02	0.14	63.00	31.00	0.00	88.00	104.79	828616.00	1.02	557.87	559.00
19	5	7	15088.00	22739.00	214.25	0	Spot (Block19, Row7, Column5)	635.72	607.00	94.81	0.02	0.15	507.00	537.63	507.00	84.19	0.03	0.16	62.00	37.00	0.00	100.00	128.72	835967.00	1.17	585.91	589.00
19	6	7	15384.00	22736.00	178.45	0	Spot (Block19, Row7, Column6)	2507.46	2475.00	865.87	0.01	0.35	515.00	571.32	515.00	147.96	0.05	0.26	100.00	100.00	0.00	1960.00	1992.46	2239164.00	13.09	1045.86	1007.00
19	7	7	15685.00	22745.00	170.75	0	Spot (Block19, Row7, Column7)	778.93	776.00	143.83	0.00	0.18	521.00	551.54	521.00	85.59	0.02	0.16	90.00	66.00	0.00	255.00	257.93	627819.00	2.66	627.36	607.00
19	8	7	15990.00	22736.00	201.60	0	Spot (Block19, Row7, Column8)	1508.42	1458.00	343.27	0.01	0.23	569.00	562.98	569.00	79.99	0.00	0.14	100.00	99.00	0.00	889.00	939.42	1737695.00	11.82	819.64	807.00
19	1	8	13875.00	23033.00	149.75	0	Spot (Block19, Row8, Column1)	1668.19	1592.00	527.15	0.02	0.32	590.00	591.34	590.00	97.71	0.00	0.17	100.00	100.00	0.00	1002.00	1078.19	1017597.00	11.02	860.22	812.50
19	2	8	14169.00	23033.00	193.15	0	Spot (Block19, Row8, Column2)	665.31	676.00	91.73	0.01	0.14	582.00	573.44	582.00	89.81	0.01	0.16	51.00	16.00	0.00	94.00	83.31	701902.00	1.02	602.91	595.00
19	3	8	14478.00	23031.00	218.20	0	Spot (Block19, Row8, Column3)	674.61	659.00	112.49	0.01	0.17	540.00	557.39	540.00	82.43	0.01	0.15	58.00	27.00	0.00	119.00	134.61	920846.00	1.42	589.68	598.00
19	4	8	14787.00	23033.00	151.40	0	Spot (Block19, Row8, Column4)	2545.81	2273.00	1019.21	0.05	0.40	520.00	551.89	520.00	80.66	0.03	0.15	100.00	100.00	0.00	1753.00	2025.81	1593675.00	24.72	1045.90	969.00
19	5	8	15064.00	23048.00	198.90	0	Spot (Block19, Row8, Column5)	650.73	619.50	96.82	0.02	0.15	515.00	563.65	515.00	132.06	0.04	0.23	46.00	11.00	0.00	104.50	135.73	728819.00	0.66	584.45	590.50
19	6	8	15386.00	23036.00	157.65	0	Spot (Block19, Row8, Column6)	9293.09	7961.50	5153.84	0.07	0.55	571.00	599.27	571.00	180.75	0.02	0.30	100.00	100.00	0.00	7390.50	8722.09	6375058.00	48.10	1973.72	1863.00
19	7	8	15689.00	23046.00	171.50	0	Spot (Block19, Row8, Column7)	743.64	708.00	131.22	0.02	0.18	571.00	577.73	571.00	129.53	0.01	0.22	52.00	23.00	0.00	137.00	172.64	609041.00	1.28	622.08	596.00
19	8	8	15972.00	23052.00	153.85	0	Spot (Block19, Row8, Column8)	1062.17	986.50	398.86	0.03	0.38	580.00	573.73	580.00	87.66	0.00	0.15	96.00	88.00	0.00	406.50	482.17	688285.00	5.57	717.20	676.50
20	1	1	18399.00	20948.00	155.70	0	Spot (Block20, Row1, Column1)	40315.62	38379.00	18773.01	0.02	0.47	387.00	402.79	387.00	129.08	0.02	0.32	100.00	100.00	20.54	37992.00	39928.62	26890648.00	309.21	7578.53	6348.00
20	2	1	18688.00	20954.00	150.10	0	Spot (Block20, Row1, Column2)	1394.72	1356.00	464.87	0.01	0.33	390.00	400.13	390.00	89.32	0.01	0.22	100.00	100.00	0.00	966.00	1004.72	863329.00	11.13	612.76	584.00
20	3	1	18996.00	20955.00	153.30	0	Spot (Block20, Row1, Column3)	1660.70	1426.00	829.61	0.07	0.50	383.00	380.91	383.00	41.03	0.00	0.11	100.00	100.00	0.00	1043.00	1277.70	1069493.00	31.19	651.38	627.00
20	4	1	19289.00	20956.00	150.65	0	Spot (Block20, Row1, Column4)	1085.07	1080.00	348.63	0.00	0.32	388.00	390.38	388.00	42.34	0.00	0.11	100.00	100.00	0.00	692.00	697.07	676000.00	16.41	566.05	526.00
20	5	1	19598.00	20961.00	148.10	0	Spot (Block20, Row1, Column5)	3435.77	3039.00	2065.55	0.05	0.60	397.00	401.12	397.00	41.87	0.00	0.10	100.00	100.00	0.00	2642.00	3038.77	2068331.00	72.49	1017.15	863.00
20	6	1	19893.00	20962.00	147.40	0	Spot (Block20, Row1, Column6)	2856.90	2605.00	1359.04	0.04	0.48	396.00	401.84	396.00	52.81	0.01	0.13	100.00	100.00	0.00	2209.00	2460.90	1697000.00	46.49	1004.56	760.00
20	7	1	20189.00	20961.00	148.35	0	Spot (Block20, Row1, Column7)	7770.24	7337.50	4111.45	0.02	0.53	391.00	418.53	391.00	204.21	0.03	0.49	100.00	100.00	0.00	6946.50	7379.24	4662142.00	36.00	2170.51	1415.00
20	8	1	20480.00	20966.00	155.35	0	Spot (Block20, Row1, Column8)	61207.45	65535.00	8955.61	0.03	0.15	426.00	485.99	426.00	280.48	0.06	0.58	100.00	100.00	71.79	65109.00	60781.45	40580900.00	216.49	13179.82	10937.50
20	1	2	18405.00	21268.00	212.80	0	Spot (Block20, Row2, Column1)	415.12	408.00	33.07	0.01	0.08	379.00	384.61	379.00	74.26	0.01	0.19	16.00	0.00	0.00	29.00	36.12	536745.00	0.41	388.26	391.50
20	2	2	18695.00	21254.00	140.75	0	Spot (Block20, Row2, Column2)	1758.85	1709.00	495.69	0.01	0.28	385.00	383.68	385.00	39.32	0.00	0.10	100.00	100.00	0.00	1324.00	1373.85	944500.00	34.98	733.79	688.00
20	3	2	18994.00	21258.00	166.95	0	Spot (Block20, Row2, Column3)	539.93	515.00	81.79	0.02	0.15	384.00	382.58	384.00	42.56	0.00	0.11	93.00	81.00	0.00	131.00	155.93	418449.00	3.70	433.07	422.00
20	4	2	19300.00	21258.00	166.45	0	Spot (Block20, Row2, Column4)	1443.61	1429.00	434.67	0.00	0.30	386.00	387.59	386.00	44.67	0.00	0.12	100.00	100.00	0.00	1043.00	1057.61	1110137.00	23.64	658.22	651.50
20	5	2	19594.00	21255.00	187.15	0	Spot (Block20, Row2, Column5)	657.47	640.00	89.72	0.01	0.14	386.00	387.05	386.00	40.68	0.00	0.11	100.00	99.00	0.00	254.00	271.47	647611.00	6.65	482.17	480.00
20	6	2	19890.00	21257.00	155.50	0	Spot (Block20, Row2, Column6)	857.35	823.50	228.62	0.02	0.27	388.00	390.39	388.00	42.12	0.00	0.11	100.00	100.00	0.00	435.50	469.35	570997.00	11.09	508.66	506.00
20	7	2	20196.00	21259.00	155.95	0	Spot (Block20, Row2, Column7)	1075.69	996.00	382.29	0.03	0.36	390.00	392.75	390.00	43.73	0.00	0.11	100.00	100.00	0.00	606.00	685.69	719635.00	15.62	544.14	534.00
20	8	2	20508.00	21265.00	205.95	0	Spot (Block20, Row2, Column8)	458.08	467.00	33.49	0.01	0.07	410.00	441.29	410.00	201.03	0.03	0.46	0.00	0.00	0.00	57.00	48.08	552908.00	0.08	425.34	420.00
20	1	3	18395.00	21552.00	151.90	0	Spot (Block20, Row3, Column1)	3024.97	2737.50	1672.94	0.04	0.55	372.00	370.62	372.00	39.61	0.00	0.11	100.00	100.00	0.00	2365.50	2652.97	1923880.00	67.02	872.17	782.00
20	2	3	18694.00	21554.00	199.00	0	Spot (Block20, Row3, Column2)	497.54	485.00	100.16	0.01	0.20	381.00	377.64	381.00	37.28	0.00	0.10	69.00	58.00	0.00	104.00	116.54	555750.00	3.22	400.86	395.00
20	3	3	18989.00	21553.00	152.15	0	Spot (Block20, Row3, Column3)	1147.56	922.00	1064.67	0.10	0.93	382.00	380.63	382.00	45.37	0.00	0.12	99.00	98.00	0.00	540.00	765.56	729846.00	16.90	584.32	493.50
20	4	3	19293.00	21560.00	148.10	0	Spot (Block20, Row3, Column4)	2987.60	2816.00	1406.28	0.03	0.47	385.00	384.04	385.00	41.09	0.00	0.11	100.00	100.00	0.00	2431.00	2602.60	1792559.00	63.37	1010.62	927.00
20	5	3	19599.00	21561.00	155.75	0	Spot (Block20, Row3, Column5)	747.78	706.00	205.46	0.02	0.27	388.00	388.89	388.00	38.87	0.00	0.10	98.00	98.00	0.00	318.00	359.78	499517.00	9.23	484.75	488.00
20	6	3	19899.00	21560.00	175.50	0	Spot (Block20, Row3, Column6)	1403.84	1367.00	528.43	0.01	0.38	390.00	395.87	390.00	50.22	0.01	0.13	100.00	100.00	0.00	977.00	1013.84	1211510.00	20.07	650.28	649.00
20	7	3	20200.00	21564.00	148.15	0	Spot (Block20, Row3, Column7)	2773.67	2477.00	1547.93	0.05	0.56	393.00	399.10	393.00	46.51	0.01	0.12	100.00	100.00	0.00	2084.00	2380.67	1655882.00	51.06	920.16	820.00
20	8	3	20493.00	21572.00	156.35	0	Spot (Block20, Row3, Column8)	760.17	778.00	144.38	0.01	0.19	399.00	401.31	399.00	35.90	0.00	0.09	99.00	98.00	0.00	379.00	361.17	510074.00	10.00	507.70	499.00
20	1	4	18395.00	21849.00	147.25	0	Spot (Block20, Row4, Column1)	2777.81	2564.00	1292.27	0.03	0.47	377.00	374.23	377.00	43.01	0.00	0.11	100.00	100.00	0.00	2187.00	2400.81	1647240.00	55.88	927.31	799.00
20	2	4	18691.00	21857.00	172.75	0	Spot (Block20, Row4, Column2)	586.07	589.50	95.39	0.00	0.16	379.00	376.57	379.00	51.71	0.00	0.14	93.00	88.00	0.00	210.50	207.07	486435.00	4.05	443.17	429.50
20	3	4	18992.00	21855.00	147.35	0	Spot (Block20, Row4, Column3)	11658.77	10906.50	5912.00	0.03	0.51	384.00	384.20	384.00	57.17	0.00	0.15	100.00	100.00	0.00	10522.50	11274.77	6901991.00	197.22	2960.18	2303.50
20	4	4	19278.00	21865.00	203.40	0	Spot (Block20, Row4, Column4)	484.44	486.00	58.59	0.00	0.12	392.00	392.35	392.00	53.71	0.00	0.14	71.00	35.00	0.00	94.00	92.44	569214.00	1.71	408.80	403.00
20	5	4	19572.00	21858.00	152.05	0	Spot (Block20, Row4, Column5)	589.71	560.00	247.88	0.02	0.42	393.00	394.87	393.00	49.09	0.00	0.12	97.00	86.00	0.00	167.00	196.71	373878.00	3.97	456.25	463.00
20	6	4	19899.00	21856.00	185.20	0	Spot (Block20, Row4, Column6)	1101.44	1104.00	264.86	0.00	0.24	396.00	400.38	396.00	42.01	0.00	0.10	100.00	100.00	0.00	708.00	705.44	1065097.00	16.69	608.12	576.00
20	7	4	20187.00	21863.00	147.35	0	Spot (Block20, Row4, Column7)	2114.07	1766.50	1243.34	0.08	0.59	402.00	409.13	402.00	46.11	0.01	0.11	100.00	100.00	0.00	1364.50	1712.07	1264215.00	36.98	730.77	660.00
20	8	4	20492.00	21874.00	157.25	0	Spot (Block20, Row4, Column8)	1016.08	1003.00	273.93	0.01	0.27	408.00	414.10	408.00	39.71	0.01	0.10	100.00	100.00	0.00	595.00	608.08	693984.00	15.16	547.71	512.50
20	1	5	18392.00	22152.00	145.00	0	Spot (Block20, Row5, Column1)	2608.90	2493.50	1157.96	0.02	0.44	382.00	380.21	382.00	41.84	0.00	0.11	100.00	100.00	0.00	2111.50	2226.90	1481854.00	53.26	939.54	794.00
20	2	5	18689.00	22155.00	160.30	0	Spot (Block20, Row5, Column2)	815.92	785.00	198.69	0.02	0.24	381.00	378.87	381.00	41.70	0.00	0.11	99.00	99.00	0.00	404.00	434.92	577673.00	10.48	502.36	490.00
20	3	5	18989.00	22153.00	166.70	0	Spot (Block20, Row5, Column3)	887.45	839.00	277.12	0.02	0.31	385.00	387.04	385.00	54.09	0.00	0.14	100.00	98.00	0.00	454.00	502.45	684226.00	9.25	510.40	505.00
20	4	5	19289.00	22157.00	148.30	0	Spot (Block20, Row5, Column4)	2094.26	1928.50	1079.89	0.04	0.52	394.00	399.11	394.00	63.07	0.01	0.16	100.00	100.00	0.00	1534.50	1700.26	1256558.00	26.88	813.12	671.50
20	5	5	19592.00	22156.00	146.35	0	Spot (Block20, Row5, Column5)	15056.08	13748.00	8133.50	0.04	0.54	396.00	406.23	396.00	77.52	0.01	0.19	100.00	100.00	0.00	13352.00	14660.08	8837916.00	188.99	3199.70	2283.00
20	6	5	19895.00	22157.00	154.05	0	Spot (Block20, Row5, Column6)	924.79	875.00	277.92	0.02	0.30	404.00	416.17	404.00	51.69	0.01	0.12	100.00	99.00	0.00	471.00	520.79	599264.00	9.84	564.33	521.50
20	7	5	20193.00	22164.00	192.05	0	Spot (Block20, Row5, Column7)	1592.63	1496.50	600.42	0.03	0.38	413.00	429.36	413.00	55.71	0.02	0.13	100.00	100.00	0.00	1083.50	1179.63	1659518.00	20.88	755.34	760.50
20	8	5	20491.00	22164.00	146.95	0	Spot (Block20, Row5, Column8)	4755.00	4145.50	2908.30	0.06	0.61	414.00	424.61	414.00	45.23	0.01	0.11	100.00	100.00	0.00	3731.50	4341.00	2795940.00	95.75	1342.65	1093.50
20	1	6	18390.00	22453.00	183.35	0	Spot (Block20, Row6, Column1)	1256.36	1147.00	495.26	0.04	0.39	381.00	380.85	381.00	51.83	0.00	0.14	100.00	100.00	0.00	766.00	875.36	1187264.00	16.89	607.51	606.00
20	2	6	18688.00	22451.00	200.75	0	Spot (Block20, Row6, Column2)	1221.11	1170.00	364.04	0.02	0.30	382.00	386.05	382.00	57.27	0.00	0.15	100.00	100.00	0.00	788.00	839.11	1394513.00	14.58	656.01	674.50
20	3	6	18977.00	22455.00	147.60	0	Spot (Block20, Row6, Column3)	5082.20	4713.00	2566.98	0.03	0.51	387.00	391.12	387.00	51.56	0.00	0.13	100.00	100.00	0.00	4326.00	4695.20	2998497.00	90.98	1521.88	1127.50
20	4	6	19299.00	22456.00	166.80	0	Spot (Block20, Row6, Column4)	865.78	755.00	328.52	0.06	0.38	391.00	397.02	391.00	64.80	0.01	0.16	98.00	90.00	0.00	364.00	474.78	669249.00	7.23	499.64	478.00
20	5	6	19586.00	22458.00	146.50	0	Spot (Block20, Row6, Column5)	15711.47	14263.50	8240.47	0.04	0.52	394.00	405.36	394.00	78.91	0.01	0.19	100.00	100.00	0.00	13869.50	15317.47	9206920.00	193.98	3463.62	2509.50
20	6	6	19894.00	22456.00	166.95	0	Spot (Block20, Row6, Column6)	796.51	710.00	277.89	0.05	0.35	402.00	416.13	402.00	52.41	0.02	0.13	99.00	90.00	0.00	308.00	394.51	615703.00	7.26	510.29	497.00
20	7	6	20190.00	22462.00	148.45	0	Spot (Block20, Row6, Column7)	4275.32	3814.00	2384.39	0.05	0.56	409.00	423.85	409.00	58.04	0.02	0.14	100.00	100.00	0.00	3405.00	3866.32	2573744.00	66.36	1351.59	1123.50
20	8	6	20499.00	22466.00	148.45	0	Spot (Block20, Row6, Column8)	5294.92	4763.00	3017.64	0.05	0.57	410.00	419.87	410.00	44.86	0.01	0.11	100.00	100.00	0.00	4353.00	4884.92	3187542.00	108.67	1499.83	1289.50
20	1	7	18386.00	22754.00	189.15	0	Spot (Block20, Row7, Column1)	611.14	582.00	134.71	0.02	0.22	385.00	381.67	385.00	41.64	0.00	0.11	93.00	89.00	0.00	197.00	226.14	616034.00	5.51	435.16	424.00
20	2	7	18690.00	22749.00	176.20	0	Spot (Block20, Row7, Column2)	525.53	498.00	99.38	0.02	0.19	386.00	382.33	386.00	37.72	0.00	0.10	83.00	68.00	0.00	112.00	139.53	458265.00	3.80	423.26	414.00
20	3	7	18986.00	22755.00	147.00	-50	Spot (Block20, Row7, Column3)	414.15	405.00	29.89	0.01	0.07	392.00	394.24	392.00	41.25	0.00	0.10	19.00	7.00	0.00	13.00	22.15	244350.00	0.48	403.85	398.00
20	4	7	19272.00	22763.00	172.90	0	Spot (Block20, Row7, Column4)	493.08	493.00	52.77	0.00	0.11	391.00	391.91	391.00	41.74	0.00	0.11	84.00	74.00	0.00	102.00	102.08	409256.00	2.42	435.05	419.50
20	5	7	19586.00	22758.00	180.35	0	Spot (Block20, Row7, Column5)	1227.90	1145.00	421.55	0.03	0.34	396.00	402.65	396.00	57.17	0.01	0.14	100.00	100.00	0.00	749.00	831.90	1121070.00	14.43	625.62	601.00
20	6	7	19886.00	22759.00	188.55	0	Spot (Block20, Row7, Column6)	1404.55	1421.00	412.76	0.01	0.29	404.00	423.52	404.00	72.71	0.02	0.17	100.00	100.00	0.00	1017.00	1000.55	1405955.00	13.49	692.95	683.00
20	7	7	20181.00	22763.00	152.80	0	Spot (Block20, Row7, Column7)	4004.58	3465.50	2268.36	0.06	0.57	403.00	414.23	403.00	61.68	0.01	0.15	100.00	100.00	0.00	3062.50	3601.58	2562929.00	58.21	1392.08	830.00
20	8	7	20496.00	22763.00	191.00	0	Spot (Block20, Row7, Column8)	2133.93	1933.00	759.08	0.04	0.36	399.00	404.47	399.00	40.13	0.01	0.10	100.00	100.00	0.00	1534.00	1734.93	2193684.00	43.09	914.59	877.00
20	1	8	18373.00	23056.00	141.10	0	Spot (Block20, Row8, Column1)	1558.92	1499.00	660.30	0.02	0.42	387.00	384.62	387.00	35.24	0.00	0.09	100.00	100.00	0.00	1112.00	1171.92	838699.00	33.33	738.01	658.00
20	2	8	18685.00	23058.00	158.15	0	Spot (Block20, Row8, Column2)	889.14	862.00	275.65	0.01	0.31	392.00	390.79	392.00	40.69	0.00	0.10	100.00	99.00	0.00	470.00	497.14	614396.00	12.25	521.81	512.00
20	3	8	18976.00	23051.00	148.75	0	Spot (Block20, Row8, Column3)	2220.62	2052.50	1241.42	0.03	0.56	394.00	396.01	394.00	39.83	0.00	0.10	100.00	100.00	0.00	1658.50	1826.62	1350135.00	45.81	836.34	733.00
20	4	8	19284.00	23055.00	148.75	0	Spot (Block20, Row8, Column4)	1296.54	1259.00	402.32	0.01	0.31	393.00	392.92	393.00	39.65	0.00	0.10	100.00	100.00	0.00	866.00	903.54	779222.00	22.79	657.37	594.50
20	5	8	19576.00	23051.00	198.85	0	Spot (Block20, Row8, Column5)	477.10	483.00	53.97	0.01	0.11	394.00	398.44	394.00	49.96	0.00	0.13	69.00	34.00	0.00	89.00	83.10	535305.00	1.57	420.53	413.00
20	6	8	19888.00	23060.00	162.50	0	Spot (Block20, Row8, Column6)	1996.02	1871.00	793.42	0.03	0.40	397.00	409.55	397.00	62.86	0.01	0.15	100.00	100.00	0.00	1474.00	1599.02	1459087.00	25.24	739.40	716.00
20	7	8	20187.00	23060.00	147.80	0	Spot (Block20, Row8, Column7)	1708.08	1679.00	675.88	0.01	0.40	399.00	406.70	399.00	51.57	0.01	0.13	100.00	99.00	0.00	1280.00	1309.08	1016310.00	25.24	736.79	689.50
20	8	8	20472.00	23063.00	148.90	0	Spot (Block20, Row8, Column8)	856.91	752.00	505.47	0.06	0.59	395.00	396.58	395.00	29.00	0.00	0.07	99.00	99.00	0.00	357.00	461.91	522713.00	15.88	528.99	498.00
21	1	1	4872.00	25374.00	148.85	0	Spot (Block21, Row1, Column1)	41251.09	39502.00	19251.93	0.02	0.47	470.00	487.50	470.00	145.96	0.02	0.30	100.00	100.00	22.98	39032.00	40781.09	24957028.00	279.28	8137.30	6275.50
21	2	1	5171.00	25378.00	182.00	0	Spot (Block21, Row1, Column2)	599.95	587.00	87.35	0.01	0.15	459.00	468.08	459.00	93.58	0.01	0.20	66.00	31.00	0.00	128.00	140.95	556749.00	1.41	508.14	505.00
21	3	1	5445.00	25378.00	200.25	0	Spot (Block21, Row1, Column3)	516.66	508.00	46.38	0.01	0.09	462.00	459.53	462.00	35.59	0.00	0.08	68.00	21.00	0.00	46.00	54.66	587958.00	1.60	480.49	488.00
21	4	1	5769.00	25381.00	191.25	0	Spot (Block21, Row1, Column4)	552.42	542.00	59.10	0.01	0.11	462.00	460.57	462.00	38.73	0.00	0.08	82.00	51.00	0.00	80.00	90.42	568991.00	2.37	489.25	491.00
21	5	1	6064.00	25375.00	186.95	0	Spot (Block21, Row1, Column5)	562.81	572.00	46.86	0.01	0.08	462.00	459.96	462.00	39.10	0.00	0.09	89.00	63.00	0.00	110.00	100.81	551550.00	2.63	504.74	501.00
21	6	1	6361.00	25388.00	175.80	0	Spot (Block21, Row1, Column6)	592.45	585.50	73.41	0.01	0.12	460.00	458.50	460.00	40.03	0.00	0.09	94.00	67.00	0.00	125.50	132.45	510691.00	3.35	509.14	502.00
21	7	1	6676.00	25414.00	204.15	0	Spot (Block21, Row1, Column7)	741.68	711.00	156.38	0.02	0.21	485.00	548.44	485.00	326.71	0.05	0.60	21.00	3.00	0.00	226.00	256.68	879628.00	0.59	576.73	560.00
21	8	1	6958.00	25393.00	148.05	0	Spot (Block21, Row1, Column8)	59744.93	65535.00	10597.74	0.04	0.18	512.00	606.17	512.00	360.60	0.07	0.59	100.00	100.00	69.60	65023.00	59232.93	35966744.00	164.00	12519.50	9688.00
21	1	2	4863.00	25670.00	216.15	0	Spot (Block21, Row2, Column1)	515.94	511.50	32.98	0.00	0.06	446.00	461.20	446.00	113.49	0.01	0.25	12.00	0.00	0.00	65.50	69.94	688269.00	0.48	482.24	484.00
21	2	2	5149.00	25661.00	146.45	0	Spot (Block21, Row2, Column2)	529.47	520.00	38.54	0.01	0.07	450.00	451.03	450.00	33.80	0.00	0.07	94.00	53.00	0.00	70.00	79.47	308680.00	2.32	490.77	494.00
21	3	2	5493.00	25694.00	187.65	0	Spot (Block21, Row2, Column3)	527.54	518.00	43.54	0.01	0.08	463.00	459.04	463.00	33.37	0.00	0.07	80.00	39.00	0.00	55.00	64.54	523318.00	2.05	485.74	495.00
21	4	2	5762.00	25687.00	202.70	0	Spot (Block21, Row2, Column4)	532.15	522.00	34.30	0.01	0.06	452.00	452.58	452.00	39.04	0.00	0.09	93.00	41.00	0.00	70.00	80.15	621024.00	2.04	489.71	488.00
21	5	2	6068.00	25683.00	183.00	0	Spot (Block21, Row2, Column5)	979.73	926.00	257.58	0.02	0.26	443.00	447.68	443.00	39.57	0.00	0.09	100.00	99.00	0.00	483.00	536.73	917028.00	13.45	581.96	580.00
21	6	2	6362.00	25683.00	220.15	0	Spot (Block21, Row2, Column6)	541.39	527.00	49.42	0.01	0.09	453.00	457.30	453.00	53.72	0.00	0.12	72.00	34.00	0.00	74.00	88.39	750363.00	1.57	482.61	486.00
21	7	2	6668.00	25695.00	202.70	0	Spot (Block21, Row2, Column7)	545.16	529.00	53.07	0.01	0.10	463.00	473.28	463.00	68.10	0.01	0.14	48.00	9.00	0.00	66.00	82.16	637834.00	1.06	499.11	493.00
21	8	2	6971.00	25692.00	223.80	0	Spot (Block21, Row2, Column8)	578.92	582.00	66.57	0.00	0.11	499.00	552.74	499.00	275.73	0.04	0.50	0.00	0.00	0.00	83.00	79.92	827860.00	0.09	520.13	503.50
21	1	3	4868.00	25981.00	168.10	0	Spot (Block21, Row3, Column1)	600.39	594.00	63.96	0.00	0.11	440.00	446.38	440.00	33.48	0.01	0.07	99.00	94.00	0.00	154.00	160.39	471906.00	4.60	504.19	499.00
21	2	3	5173.00	25978.00	179.55	0	Spot (Block21, Row3, Column2)	543.66	539.00	48.60	0.00	0.09	446.00	450.76	446.00	36.81	0.00	0.08	92.00	70.00	0.00	93.00	97.66	490925.00	2.52	490.51	495.50
21	3	3	5459.00	25971.00	175.90	0	Spot (Block21, Row3, Column3)	650.59	634.00	88.76	0.01	0.14	461.00	459.51	461.00	37.45	0.00	0.08	99.00	91.00	0.00	173.00	189.59	562113.00	5.10	526.52	515.00
21	4	3	5764.00	25983.00	175.50	0	Spot (Block21, Row3, Column4)	663.22	666.00	99.43	0.00	0.15	450.00	450.28	450.00	36.36	0.00	0.08	99.00	93.00	0.00	216.00	213.22	570367.00	5.86	516.03	509.50
21	5	3	6069.00	25998.00	199.50	0	Spot (Block21, Row3, Column5)	573.12	576.00	68.66	0.00	0.12	449.00	455.12	449.00	51.77	0.01	0.11	87.00	58.00	0.00	127.00	124.12	644187.00	2.28	490.41	488.50
21	6	3	6368.00	25986.00	222.25	0	Spot (Block21, Row3, Column6)	2155.57	1783.00	1003.25	0.08	0.47	471.00	475.79	471.00	68.24	0.00	0.14	100.00	100.00	0.00	1312.00	1684.57	3047982.00	24.62	1018.70	1016.00
21	7	3	6670.00	25995.00	243.65	0	Spot (Block21, Row3, Column7)	533.62	524.00	41.84	0.01	0.08	464.00	475.05	464.00	95.42	0.01	0.20	30.00	0.00	0.00	60.00	69.62	920496.00	0.61	483.37	483.00
21	8	3	6968.00	25998.00	153.65	0	Spot (Block21, Row3, Column8)	1973.67	1880.50	729.71	0.02	0.37	490.00	494.08	490.00	84.46	0.00	0.17	100.00	99.00	0.00	1390.50	1483.67	1278935.00	17.52	860.40	777.00
21	1	4	4865.00	26281.00	155.45	0	Spot (Block21, Row4, Column1)	646.14	620.00	87.85	0.02	0.14	449.00	452.35	449.00	37.09	0.00	0.08	99.00	93.00	0.00	171.00	197.14	428391.00	5.22	514.45	510.50
21	2	4	5167.00	26283.00	174.60	0	Spot (Block21, Row4, Column2)	874.43	817.00	202.00	0.03	0.23	464.00	465.96	464.00	47.58	0.00	0.10	100.00	99.00	0.00	353.00	410.43	743268.00	8.58	585.14	589.00
21	3	4	5468.00	26281.00	138.35	0	Spot (Block21, Row4, Column3)	1666.93	1597.00	502.83	0.02	0.30	469.00	470.13	469.00	47.57	0.00	0.10	100.00	100.00	0.00	1128.00	1197.93	865138.00	25.16	828.13	755.00
21	4	4	5758.00	26285.00	204.00	0	Spot (Block21, Row4, Column4)	527.67	519.00	38.38	0.01	0.07	455.00	457.79	455.00	36.88	0.00	0.08	88.00	38.00	0.00	64.00	72.67	624238.00	1.90	490.67	487.00
21	5	4	6049.00	26290.00	209.95	0	Spot (Block21, Row4, Column5)	574.97	573.00	65.54	0.00	0.11	458.00	460.24	458.00	39.42	0.00	0.09	91.00	65.00	0.00	115.00	116.97	721011.00	2.91	501.54	498.00
21	6	4	6370.00	26285.00	174.80	0	Spot (Block21, Row4, Column6)	1565.91	1548.50	478.08	0.00	0.31	474.00	474.82	474.00	53.24	0.00	0.11	100.00	100.00	0.00	1074.50	1091.91	1346682.00	20.49	720.55	693.00
21	7	4	6651.00	26284.00	224.25	0	Spot (Block21, Row4, Column7)	547.91	531.00	53.98	0.01	0.10	478.00	481.60	478.00	84.76	0.00	0.18	41.00	4.00	0.00	53.00	69.91	793920.00	0.78	489.93	491.00
21	8	4	6985.00	26286.00	202.40	0	Spot (Block21, Row4, Column8)	594.52	588.00	77.43	0.00	0.13	490.00	491.82	490.00	77.19	0.00	0.16	64.00	22.00	0.00	98.00	104.52	691425.00	1.33	519.37	507.00
21	1	5	4874.00	26571.00	149.90	0	Spot (Block21, Row5, Column1)	731.86	711.50	129.93	0.01	0.18	452.00	458.92	452.00	50.87	0.01	0.11	98.00	94.00	0.00	259.50	279.86	449359.00	5.37	526.87	513.00
21	2	5	5166.00	26581.00	145.85	0	Spot (Block21, Row5, Column2)	2317.10	2230.00	814.83	0.02	0.35	465.00	471.72	465.00	55.36	0.01	0.12	100.00	100.00	0.00	1765.00	1852.10	1343918.00	33.34	928.94	868.50
21	3	5	5467.00	26582.00	145.15	0	Spot (Block21, Row5, Column3)	2356.52	2177.00	928.24	0.03	0.39	473.00	479.00	473.00	54.91	0.01	0.11	100.00	100.00	0.00	1704.00	1883.52	1343218.00	34.19	924.92	867.50
21	4	5	5755.00	26583.00	193.60	0	Spot (Block21, Row5, Column4)	585.22	587.00	63.53	0.00	0.11	463.00	466.43	463.00	48.23	0.00	0.10	87.00	61.00	0.00	124.00	122.22	623262.00	2.46	506.78	505.00
21	5	5	6067.00	26589.00	137.90	0	Spot (Block21, Row5, Column5)	1616.89	1531.00	517.97	0.02	0.32	461.00	462.38	461.00	41.97	0.00	0.09	100.00	100.00	0.00	1070.00	1155.89	832697.00	27.51	766.42	680.50
21	6	5	6370.00	26583.00	209.35	0	Spot (Block21, Row5, Column6)	555.33	556.00	51.51	0.00	0.09	473.00	473.93	473.00	49.93	0.00	0.11	67.00	43.00	0.00	83.00	82.33	693613.00	1.63	497.72	498.00
21	7	5	6665.00	26590.00	183.90	0	Spot (Block21, Row5, Column7)	1337.57	1232.00	477.75	0.04	0.36	477.00	478.53	477.00	55.97	0.00	0.12	100.00	100.00	0.00	755.00	860.57	1277381.00	15.35	745.71	736.00
21	8	5	6963.00	26595.00	178.70	0	Spot (Block21, Row5, Column8)	631.47	614.00	85.83	0.01	0.14	489.00	487.78	489.00	48.53	0.00	0.10	81.00	65.00	0.00	125.00	142.47	566431.00	2.96	529.12	519.00
21	1	6	4864.00	26882.00	216.65	0	Spot (Block21, Row6, Column1)	2010.19	1574.50	989.49	0.11	0.49	459.00	471.54	459.00	68.06	0.01	0.14	100.00	100.00	0.00	1115.50	1551.19	2697672.00	22.61	944.11	942.50
21	2	6	5166.00	26876.00	218.60	0	Spot (Block21, Row6, Column2)	880.73	839.00	201.35	0.02	0.23	461.00	467.78	461.00	57.17	0.01	0.12	100.00	99.00	0.00	378.00	419.73	1207482.00	7.22	606.66	593.00
21	3	6	5456.00	26879.00	157.40	0	Spot (Block21, Row6, Column3)	688.59	673.00	107.39	0.01	0.16	464.00	466.43	464.00	46.80	0.00	0.10	98.00	92.00	0.00	209.00	224.59	468932.00	4.75	541.64	529.00
21	4	6	5779.00	26878.00	209.55	0	Spot (Block21, Row6, Column4)	568.86	573.00	63.75	0.00	0.11	460.00	459.29	460.00	38.50	0.00	0.08	86.00	64.00	0.00	113.00	108.86	710512.00	2.85	482.98	488.00
21	5	6	6065.00	26882.00	146.80	0	Spot (Block21, Row6, Column5)	1126.38	1025.00	343.10	0.04	0.30	458.00	458.67	458.00	39.41	0.00	0.09	100.00	100.00	0.00	567.00	668.38	662310.00	16.94	612.39	597.00
21	6	6	6375.00	26876.00	227.05	0	Spot (Block21, Row6, Column6)	546.03	539.00	51.58	0.01	0.09	465.00	463.04	465.00	41.92	0.00	0.09	74.00	46.00	0.00	74.00	81.03	806487.00	1.98	491.51	495.00
21	7	6	6656.00	26892.00	193.70	0	Spot (Block21, Row6, Column7)	592.34	591.00	77.81	0.00	0.13	468.00	467.08	468.00	48.84	0.00	0.10	80.00	64.00	0.00	123.00	124.34	626101.00	2.56	503.46	496.00
21	8	6	6980.00	26895.00	197.40	0	Spot (Block21, Row6, Column8)	581.91	587.00	51.64	0.00	0.09	489.00	491.15	489.00	53.99	0.00	0.11	75.00	32.00	0.00	98.00	92.91	640685.00	1.68	514.22	510.00
21	1	7	4866.00	27181.00	168.25	0	Spot (Block21, Row7, Column1)	1046.56	976.00	316.01	0.03	0.30	465.00	472.22	465.00	57.66	0.01	0.12	100.00	99.00	0.00	511.00	581.56	826779.00	9.96	616.93	616.00
21	2	7	5167.00	27183.00	198.45	0	Spot (Block21, Row7, Column2)	525.89	509.00	47.42	0.01	0.09	457.00	458.93	457.00	42.00	0.00	0.09	64.00	32.00	0.00	52.00	68.89	588999.00	1.59	481.98	486.00
21	3	7	5457.00	27202.00	243.70	0	Spot (Block21, Row7, Column3)	503.44	505.00	37.17	0.00	0.07	454.00	454.76	454.00	35.69	0.00	0.08	73.00	20.00	0.00	51.00	49.44	855844.00	1.36	481.09	482.00
21	4	7	5746.00	27183.00	258.20	0	Spot (Block21, Row7, Column4)	519.05	514.00	43.18	0.00	0.08	459.00	461.18	459.00	45.27	0.00	0.10	61.00	25.00	0.00	55.00	60.05	1004878.00	1.28	480.43	483.00
21	5	7	6065.00	27197.00	219.70	0	Spot (Block21, Row7, Column5)	533.34	522.00	62.95	0.01	0.12	453.00	455.53	453.00	42.42	0.00	0.09	83.00	37.00	0.00	69.00	80.34	734937.00	1.83	479.78	480.00
21	6	7	6363.00	27189.00	205.40	0	Spot (Block21, Row7, Column6)	950.84	886.00	235.92	0.03	0.25	468.00	478.18	468.00	83.50	0.01	0.17	99.00	97.00	0.00	418.00	482.84	1143856.00	5.66	637.14	651.00
21	7	7	6648.00	27186.00	204.90	0	Spot (Block21, Row7, Column7)	584.13	587.00	66.37	0.00	0.11	480.00	481.27	480.00	52.06	0.00	0.11	75.00	52.00	0.00	107.00	104.13	696869.00	1.98	496.28	498.00
21	8	7	6961.00	27194.00	176.75	0	Spot (Block21, Row7, Column8)	2700.67	2483.00	1030.40	0.04	0.38	499.00	507.71	499.00	57.20	0.01	0.11	100.00	100.00	0.00	1984.00	2201.67	2357682.00	38.34	1084.00	962.00
21	1	8	4853.00	27485.00	138.00	0	Spot (Block21, Row8, Column1)	1942.97	1846.00	743.90	0.02	0.38	479.00	478.71	479.00	45.68	0.00	0.10	100.00	100.00	0.00	1367.00	1463.97	1000629.00	32.05	851.64	741.00
21	2	8	5155.00	27489.00	183.25	0	Spot (Block21, Row8, Column2)	554.60	566.00	44.40	0.01	0.08	471.00	465.57	471.00	41.64	0.01	0.09	79.00	54.00	0.00	95.00	83.60	525210.00	2.14	511.97	506.00
21	3	8	5457.00	27488.00	205.10	0	Spot (Block21, Row8, Column3)	545.58	534.00	43.39	0.01	0.08	478.00	474.38	478.00	47.83	0.00	0.10	58.00	32.00	0.00	56.00	67.58	652510.00	1.49	497.36	495.50
21	4	8	5764.00	27484.00	142.55	0	Spot (Block21, Row8, Column4)	4791.39	4538.50	2004.49	0.02	0.42	473.00	473.63	473.00	49.62	0.00	0.10	100.00	100.00	0.00	4065.50	4318.39	2664015.00	87.02	1378.54	1251.50
21	5	8	6062.00	27490.00	194.80	0	Spot (Block21, Row8, Column5)	531.18	511.00	50.40	0.02	0.09	479.00	484.07	479.00	80.60	0.00	0.17	33.00	0.00	0.00	32.00	52.18	569430.00	0.58	493.07	493.00
21	6	8	6369.00	27486.00	195.70	0	Spot (Block21, Row8, Column6)	3214.57	2436.00	1959.34	0.12	0.61	493.00	510.71	493.00	105.30	0.02	0.21	100.00	100.00	0.00	1943.00	2721.57	3487804.00	25.68	1223.98	1204.50
21	7	8	6667.00	27497.00	186.80	0	Spot (Block21, Row8, Column7)	631.22	612.00	75.17	0.01	0.12	502.00	513.72	502.00	73.27	0.01	0.14	79.00	40.00	0.00	110.00	129.22	619861.00	1.60	542.71	536.00
21	8	8	6953.00	27486.00	146.75	0	Spot (Block21, Row8, Column8)	1325.91	1142.00	1150.47	0.06	0.87	514.00	529.62	514.00	53.88	0.01	0.10	99.00	98.00	0.00	628.00	811.91	774329.00	14.78	739.55	654.00
22	1	1	9372.00	25399.00	151.25	0	Spot (Block22, Row1, Column1)	36203.70	32021.00	19671.59	0.05	0.54	861.00	878.99	861.00	178.21	0.01	0.20	100.00	100.00	16.03	31160.00	35342.70	22808420.00	198.22	7146.12	5548.00
22	2	1	9664.00	25410.00	147.75	0	Spot (Block22, Row1, Column2)	4208.37	3781.00	1809.05	0.05	0.43	852.00	874.00	852.00	152.83	0.01	0.17	100.00	100.00	0.00	2929.00	3356.37	2503980.00	21.82	1516.56	1428.50
22	3	1	9969.00	25407.00	145.90	0	Spot (Block22, Row1, Column3)	4053.92	3535.00	2272.80	0.06	0.56	813.00	856.97	813.00	131.38	0.02	0.15	100.00	100.00	0.00	2722.00	3240.92	2351273.00	24.33	1514.51	1386.50
22	4	1	10264.00	25410.00	146.55	0	Spot (Block22, Row1, Column4)	3655.86	3469.50	1577.27	0.02	0.43	865.00	868.01	865.00	144.45	0.00	0.17	100.00	100.00	0.00	2604.50	2790.86	2142335.00	19.30	1490.39	1407.00
22	5	1	10570.00	25414.00	145.80	0	Spot (Block22, Row1, Column5)	9514.13	8002.00	6822.27	0.08	0.72	812.00	857.85	812.00	143.52	0.02	0.17	100.00	100.00	0.00	7190.00	8702.13	5527708.00	60.31	2253.38	1827.50
22	6	1	10862.00	25411.00	145.25	0	Spot (Block22, Row1, Column6)	7702.86	7020.50	4214.11	0.04	0.55	821.00	868.60	821.00	173.76	0.02	0.20	100.00	100.00	0.00	6199.50	6881.86	4421443.00	39.33	2445.52	1854.00
22	7	1	11161.00	25413.00	145.00	0	Spot (Block22, Row1, Column7)	26554.29	24216.00	15786.86	0.04	0.59	882.00	916.27	882.00	298.57	0.02	0.33	100.00	100.00	0.87	23334.00	25672.29	15215609.00	85.87	5967.19	4661.00
22	8	1	11456.00	25420.00	150.60	0	Spot (Block22, Row1, Column8)	58857.29	65535.00	11441.99	0.05	0.19	902.00	984.52	902.00	353.00	0.04	0.36	100.00	100.00	65.76	64633.00	57955.29	36609536.00	163.95	12630.45	9366.00
22	1	2	9366.00	25689.00	253.40	0	Spot (Block22, Row2, Column1)	995.76	988.00	149.35	0.00	0.15	884.00	893.35	884.00	165.62	0.00	0.19	33.00	7.00	0.00	104.00	111.76	1848130.00	0.62	930.25	901.00
22	2	2	9665.00	25709.00	139.90	0	Spot (Block22, Row2, Column2)	3873.60	3711.00	1291.01	0.02	0.33	876.00	880.64	876.00	138.11	0.00	0.16	100.00	100.00	0.00	2835.00	2997.60	2049133.00	21.67	1553.11	1480.50
22	3	2	9961.00	25704.00	218.20	0	Spot (Block22, Row2, Column3)	1059.14	1050.00	179.47	0.00	0.17	854.00	873.17	854.00	139.35	0.01	0.16	57.00	30.00	0.00	196.00	205.14	1439377.00	1.33	906.77	893.00
22	4	2	10268.00	25711.00	170.25	0	Spot (Block22, Row2, Column4)	3105.46	3110.00	1015.58	0.00	0.33	869.00	875.24	869.00	145.27	0.00	0.17	100.00	100.00	0.00	2241.00	2236.46	2512320.00	15.35	1460.65	1414.50
22	5	2	10572.00	25705.00	182.75	0	Spot (Block22, Row2, Column5)	2103.90	1977.50	521.09	0.03	0.25	849.00	866.46	849.00	139.39	0.01	0.16	100.00	100.00	0.00	1128.50	1254.90	1965042.00	8.88	1254.92	1214.50
22	6	2	10865.00	25710.00	158.35	0	Spot (Block22, Row2, Column6)	1724.14	1579.00	572.83	0.04	0.33	853.00	867.74	853.00	145.25	0.01	0.17	94.00	87.00	0.00	726.00	871.14	1184487.00	5.90	1101.75	1102.50
22	7	2	11170.00	25714.00	154.90	0	Spot (Block22, Row2, Column7)	2290.21	2066.00	931.21	0.04	0.41	840.00	869.51	840.00	163.03	0.01	0.19	100.00	94.00	0.00	1226.00	1450.21	1518409.00	8.71	1142.52	1125.00
22	8	2	11474.00	25719.00	258.75	0	Spot (Block22, Row2, Column8)	965.63	937.50	164.61	0.01	0.17	889.00	931.12	889.00	279.88	0.02	0.30	12.00	0.00	0.00	48.50	76.63	1877179.00	0.12	896.66	887.00
22	1	3	9366.00	26003.00	144.80	0	Spot (Block22, Row3, Column1)	8496.11	7547.00	5461.72	0.05	0.64	873.00	874.56	873.00	138.66	0.00	0.16	100.00	100.00	0.00	6674.00	7623.11	4842784.00	54.97	2404.27	1933.50
22	2	3	9667.00	25996.00	167.15	0	Spot (Block22, Row3, Column2)	1099.95	1078.00	190.35	0.01	0.17	864.00	871.13	864.00	133.93	0.00	0.15	64.00	33.00	0.00	214.00	235.95	855758.00	1.71	946.43	902.00
22	3	3	9956.00	26000.00	156.75	0	Spot (Block22, Row3, Column3)	1464.72	1366.00	452.60	0.03	0.31	810.00	856.78	810.00	145.85	0.02	0.17	98.00	88.00	0.00	556.00	654.72	994542.00	4.17	1032.05	1024.50
22	4	3	10271.00	26011.00	145.00	0	Spot (Block22, Row3, Column4)	8163.74	7227.00	4536.97	0.05	0.56	819.00	861.61	819.00	143.34	0.02	0.17	100.00	100.00	0.00	6408.00	7344.74	4669657.00	50.94	2404.21	2037.00
22	5	3	10567.00	26010.00	183.00	0	Spot (Block22, Row3, Column5)	1255.80	1195.00	503.35	0.02	0.40	852.00	867.78	852.00	146.13	0.01	0.17	72.00	54.00	0.00	343.00	403.80	1180449.00	2.66	958.35	905.50
22	6	3	10870.00	26014.00	205.15	0	Spot (Block22, Row3, Column6)	4426.52	3502.00	2282.76	0.10	0.52	867.00	882.37	867.00	166.93	0.01	0.19	100.00	100.00	0.00	2635.00	3559.52	5316255.00	21.23	1877.60	1746.00
22	7	3	11171.00	26015.00	146.85	0	Spot (Block22, Row3, Column7)	7531.56	6036.00	4927.35	0.10	0.65	855.00	877.91	855.00	166.87	0.01	0.19	100.00	100.00	0.00	5181.00	6676.56	4413495.00	39.87	2198.54	1733.00
22	8	3	11467.00	26021.00	154.05	0	Spot (Block22, Row3, Column8)	8705.35	8238.00	3745.77	0.02	0.43	878.00	894.26	878.00	167.66	0.01	0.19	100.00	100.00	0.00	7360.00	7827.35	5658479.00	46.59	2799.14	2374.00
22	1	4	9368.00	26303.00	144.25	0	Spot (Block22, Row4, Column1)	7829.43	6944.00	4220.94	0.05	0.54	838.00	867.03	838.00	140.40	0.01	0.16	100.00	100.00	0.00	6106.00	6991.43	4407967.00	49.59	2272.72	1798.50
22	2	4	9664.00	26315.00	234.40	0	Spot (Block22, Row4, Column2)	1152.50	1105.00	204.77	0.02	0.18	847.00	875.07	847.00	157.55	0.01	0.18	73.00	41.00	0.00	258.00	305.50	1826716.00	1.76	937.11	915.00
22	3	4	9966.00	26309.00	144.40	0	Spot (Block22, Row4, Column3)	34862.58	31643.00	19673.51	0.04	0.56	833.00	870.85	833.00	161.13	0.02	0.19	100.00	100.00	9.63	30810.00	34029.58	19906580.00	210.96	7013.67	5699.00
22	4	4	10251.00	26310.00	188.50	0	Spot (Block22, Row4, Column4)	1151.47	1122.00	188.19	0.01	0.16	877.00	879.33	877.00	150.81	0.00	0.17	67.00	44.00	0.00	245.00	274.47	1151469.00	1.80	1014.40	996.00
22	5	4	10539.00	26314.00	136.80	0	Spot (Block22, Row4, Column5)	1300.68	1148.00	834.05	0.05	0.64	874.00	885.01	874.00	166.22	0.01	0.19	76.00	32.00	0.00	274.00	426.68	656842.00	2.50	1054.16	1016.00
22	6	4	10869.00	26311.00	187.40	0	Spot (Block22, Row4, Column6)	2378.52	2294.00	622.52	0.02	0.26	872.00	884.20	872.00	153.65	0.01	0.17	100.00	100.00	0.00	1422.00	1506.52	2347596.00	9.73	1304.79	1232.50
22	7	4	11159.00	26315.00	146.65	0	Spot (Block22, Row4, Column7)	5181.02	4168.00	3627.71	0.09	0.70	861.00	870.18	861.00	137.90	0.00	0.16	100.00	91.00	0.00	3307.00	4320.02	3041259.00	31.26	1608.49	1557.00
22	8	4	11463.00	26322.00	159.50	0	Spot (Block22, Row4, Column8)	1898.52	1733.00	652.34	0.04	0.34	881.00	894.40	881.00	145.87	0.01	0.16	98.00	90.00	0.00	852.00	1017.52	1338455.00	6.88	1128.40	1114.00
22	1	5	9369.00	26605.00	140.10	0	Spot (Block22, Row5, Column1)	7657.74	6749.00	4298.09	0.05	0.56	862.00	887.07	862.00	202.01	0.01	0.23	100.00	100.00	0.00	5887.00	6795.74	4066260.00	33.52	2404.29	2176.00
22	2	5	9665.00	26604.00	148.00	0	Spot (Block22, Row5, Column2)	9650.78	9220.00	4122.81	0.02	0.43	876.00	889.65	876.00	157.70	0.01	0.18	100.00	100.00	0.00	8344.00	8774.78	5771169.00	55.56	2793.35	2611.50
22	3	5	9971.00	26609.00	160.45	0	Spot (Block22, Row5, Column3)	1849.59	1761.00	456.80	0.02	0.25	885.00	896.11	885.00	163.93	0.01	0.18	99.00	97.00	0.00	876.00	964.59	1315056.00	5.82	1171.64	1171.50
22	4	5	10264.00	26610.00	144.10	0	Spot (Block22, Row5, Column4)	5523.08	4518.00	3378.21	0.09	0.61	881.00	891.96	881.00	167.93	0.01	0.19	100.00	99.00	0.00	3637.00	4642.08	3115017.00	27.58	1694.06	1484.00
22	5	5	10569.00	26608.00	142.85	0	Spot (Block22, Row5, Column5)	41148.10	42143.50	21336.27	0.01	0.52	884.00	911.65	884.00	194.02	0.01	0.21	100.00	100.00	30.22	41259.50	40264.10	22878436.00	207.38	8084.08	6745.00
22	6	5	10867.00	26612.00	150.90	0	Spot (Block22, Row5, Column6)	2025.51	1829.50	702.53	0.04	0.35	883.00	900.15	883.00	152.35	0.01	0.17	99.00	94.00	0.00	946.50	1142.51	1255819.00	7.39	1204.83	1224.50
22	7	5	11171.00	26619.00	179.75	0	Spot (Block22, Row5, Column7)	1687.44	1652.00	402.70	0.01	0.24	885.00	897.66	885.00	147.86	0.01	0.16	99.00	93.00	0.00	767.00	802.44	1527132.00	5.34	1150.86	1124.00
22	8	5	11467.00	26615.00	144.60	0	Spot (Block22, Row5, Column8)	14002.53	11048.00	10794.85	0.10	0.77	886.00	909.90	886.00	158.10	0.01	0.17	100.00	99.00	0.00	10162.00	13116.53	7967437.00	82.81	2943.16	2232.50
22	1	6	9361.00	26905.00	198.25	0	Spot (Block22, Row6, Column1)	4016.53	3237.50	2077.83	0.09	0.52	886.00	908.81	886.00	215.20	0.01	0.24	100.00	100.00	0.00	2351.50	3130.53	4466380.00	14.44	1786.66	1751.00
22	2	6	9662.00	26898.00	214.40	0	Spot (Block22, Row6, Column2)	1371.79	1310.00	307.48	0.02	0.22	896.00	929.98	896.00	182.42	0.02	0.20	84.00	56.00	0.00	414.00	475.79	1801161.00	2.42	1083.73	1045.00
22	3	6	9955.00	26906.00	140.55	0	Spot (Block22, Row6, Column3)	15941.10	14317.00	9158.03	0.05	0.57	892.00	919.94	892.00	156.43	0.01	0.17	100.00	100.00	0.00	13425.00	15049.10	8528490.00	96.02	4002.76	3027.00
22	4	6	10266.00	26911.00	162.20	0	Spot (Block22, Row6, Column4)	1627.85	1596.00	440.38	0.01	0.27	884.00	901.56	884.00	173.99	0.01	0.19	95.00	78.00	0.00	712.00	743.85	1183450.00	4.17	1077.86	1048.00
22	5	6	10564.00	26908.00	141.55	0	Spot (Block22, Row6, Column5)	45055.40	49703.00	19990.23	0.04	0.44	886.00	915.79	886.00	200.14	0.01	0.22	100.00	100.00	35.36	48817.00	44169.40	24465196.00	220.54	9412.30	6680.00
22	6	6	10868.00	26913.00	165.70	0	Spot (Block22, Row6, Column6)	1561.99	1414.00	516.92	0.04	0.33	887.00	912.01	887.00	160.16	0.01	0.18	87.00	73.00	0.00	527.00	674.99	1187112.00	4.06	1054.59	1030.50
22	7	6	11165.00	26913.00	144.55	0	Spot (Block22, Row6, Column7)	12612.82	10662.00	8129.44	0.07	0.64	887.00	909.31	887.00	168.14	0.01	0.18	100.00	100.00	0.00	9775.00	11725.82	7214533.00	69.61	2901.78	2380.00
22	8	6	11471.00	26921.00	143.75	0	Spot (Block22, Row6, Column8)	17457.50	15214.00	11848.92	0.06	0.68	884.00	904.04	884.00	163.37	0.01	0.18	100.00	100.00	0.00	14330.00	16573.50	9828573.00	101.32	3706.58	3051.00
22	1	7	9354.00	27194.00	221.30	0	Spot (Block22, Row7, Column1)	1253.53	1217.00	284.95	0.01	0.23	873.00	882.09	873.00	160.70	0.00	0.18	74.00	54.00	0.00	344.00	380.53	1757444.00	2.31	970.77	914.00
22	2	7	9665.00	27191.00	202.15	0	Spot (Block22, Row7, Column2)	1161.91	1101.00	240.74	0.02	0.21	875.00	882.88	875.00	148.84	0.00	0.17	61.00	47.00	0.00	226.00	286.91	1348982.00	1.87	994.92	973.00
22	3	7	9950.00	27204.00	193.20	0	Spot (Block22, Row7, Column3)	1107.97	1090.00	193.62	0.01	0.17	889.00	903.85	889.00	152.11	0.01	0.17	58.00	33.00	0.00	201.00	218.97	1172237.00	1.34	1015.47	1001.00
22	4	7	10264.00	27201.00	182.70	0	Spot (Block22, Row7, Column4)	1117.60	1098.00	196.96	0.01	0.18	878.00	881.08	878.00	146.25	0.00	0.17	62.00	40.00	0.00	220.00	239.60	1046077.00	1.62	962.50	921.00
22	5	7	10565.00	27210.00	172.25	0	Spot (Block22, Row7, Column5)	2963.41	2689.00	1218.64	0.04	0.41	880.00	890.50	880.00	178.85	0.01	0.20	100.00	99.00	0.00	1809.00	2083.41	2456668.00	11.59	1410.73	1412.00
22	6	7	10860.00	27211.00	202.50	0	Spot (Block22, Row7, Column6)	1425.98	1371.00	319.78	0.02	0.22	882.00	910.32	882.00	187.01	0.01	0.21	89.00	65.00	0.00	489.00	543.98	1656983.00	2.76	1054.88	1063.00
22	7	7	11153.00	27216.00	146.30	0	Spot (Block22, Row7, Column7)	11205.27	10278.00	5736.62	0.04	0.51	881.00	893.61	881.00	165.69	0.01	0.19	100.00	100.00	0.00	9397.00	10324.27	6521465.00	62.23	3309.07	2494.00
22	8	7	11467.00	27216.00	187.95	0	Spot (Block22, Row7, Column8)	3456.34	3462.50	846.44	0.00	0.24	882.00	899.74	882.00	154.08	0.01	0.17	100.00	100.00	0.00	2580.50	2574.34	3435603.00	16.59	1579.01	1494.50
22	1	8	9352.00	27511.00	148.65	0	Spot (Block22, Row8, Column1)	1783.11	1702.00	472.44	0.02	0.26	817.00	857.47	817.00	137.91	0.02	0.16	99.00	98.00	0.00	885.00	966.11	1087698.00	6.71	1138.87	1147.00
22	2	8	9660.00	27503.00	160.50	0	Spot (Block22, Row8, Column2)	1876.41	1729.50	624.20	0.04	0.33	860.00	865.76	860.00	141.60	0.00	0.16	99.00	91.00	0.00	869.50	1016.41	1336005.00	7.14	1098.75	1129.00
22	3	8	9948.00	27508.00	147.60	0	Spot (Block22, Row8, Column3)	4717.55	3460.50	3255.24	0.13	0.69	870.00	874.67	870.00	155.84	0.00	0.18	100.00	92.00	0.00	2590.50	3847.55	2802222.00	24.66	1515.26	1452.00
22	4	8	10262.00	27506.00	145.90	0	Spot (Block22, Row8, Column4)	15473.47	14987.00	7256.65	0.01	0.47	870.00	871.94	870.00	161.94	0.00	0.19	100.00	100.00	0.00	14117.00	14603.47	8959142.00	90.17	4119.12	3132.00
22	5	8	10555.00	27504.00	196.20	0	Spot (Block22, Row8, Column5)	1045.94	1023.00	172.93	0.01	0.17	878.00	895.45	878.00	185.85	0.01	0.21	45.00	13.00	0.00	145.00	167.94	1142169.00	0.81	925.66	895.00
22	6	8	10866.00	27513.00	187.40	0	Spot (Block22, Row8, Column6)	6371.97	4971.00	3951.70	0.11	0.62	890.00	930.02	890.00	203.74	0.02	0.22	100.00	100.00	0.00	4081.00	5481.97	6295509.00	26.71	2160.14	2171.00
22	7	8	11161.00	27511.00	142.60	0	Spot (Block22, Row8, Column7)	4286.35	4041.00	1875.01	0.03	0.44	894.00	918.34	894.00	176.05	0.01	0.19	100.00	99.00	0.00	3147.00	3392.35	2370354.00	19.13	1666.42	1574.00
22	8	8	11447.00	27509.00	145.70	0	Spot (Block22, Row8, Column8)	2769.32	2286.00	2750.94	0.08	0.99	888.00	914.40	888.00	156.58	0.01	0.17	98.00	91.00	0.00	1398.00	1881.32	1606208.00	11.85	1389.21	1279.00
23	1	1	13873.00	25424.00	153.75	0	Spot (Block23, Row1, Column1)	40943.43	39000.00	19392.77	0.02	0.47	1140.50	1182.97	1140.50	242.71	0.02	0.21	100.00	100.00	23.69	37859.50	39802.93	26613376.00	163.82	8214.35	6131.00
23	2	1	14167.00	25430.00	154.60	0	Spot (Block23, Row1, Column2)	3026.82	2897.00	1035.24	0.02	0.34	1099.00	1151.52	1099.00	214.69	0.02	0.19	99.00	98.00	0.00	1798.00	1927.82	1976511.00	8.74	1585.48	1562.00
23	3	1	14473.00	25430.00	152.40	0	Spot (Block23, Row1, Column3)	2964.23	2542.00	1355.18	0.07	0.46	1094.00	1127.40	1094.00	185.26	0.01	0.16	100.00	94.00	0.00	1448.00	1870.23	1888216.00	9.91	1502.49	1509.00
23	4	1	14765.00	25435.00	152.80	0	Spot (Block23, Row1, Column4)	2609.15	2422.00	799.48	0.03	0.31	1097.00	1134.61	1097.00	182.66	0.01	0.16	99.00	98.00	0.00	1325.00	1512.15	1682900.00	8.07	1491.97	1433.00
23	5	1	15072.00	25436.00	150.00	0	Spot (Block23, Row1, Column5)	5713.28	4879.00	3443.90	0.07	0.60	1106.00	1158.74	1106.00	199.45	0.02	0.17	100.00	100.00	0.00	3773.00	4607.28	3547947.00	22.84	2077.43	1959.00
23	6	1	15360.00	25443.00	149.50	0	Spot (Block23, Row1, Column6)	5231.26	4662.00	2464.54	0.05	0.47	1116.00	1164.61	1116.00	215.43	0.02	0.18	100.00	99.00	0.00	3546.00	4115.26	3206762.00	18.88	2132.45	1914.00
23	7	1	15661.00	25439.00	147.60	0	Spot (Block23, Row1, Column7)	14099.13	13015.00	8142.24	0.03	0.58	1101.00	1173.52	1101.00	317.72	0.03	0.27	100.00	100.00	0.17	11914.00	12998.13	8388985.00	40.68	3953.92	3274.50
23	8	1	15958.00	25444.00	152.90	0	Spot (Block23, Row1, Column8)	62688.12	65535.00	7609.87	0.02	0.12	1173.00	1224.56	1173.00	398.73	0.02	0.33	100.00	100.00	79.35	64362.00	61515.12	40371508.00	154.15	15709.75	12138.00
23	1	2	13872.00	25721.00	199.70	0	Spot (Block23, Row2, Column1)	1271.60	1210.00	203.97	0.02	0.16	1106.00	1152.23	1106.00	212.79	0.02	0.18	37.00	14.00	0.00	104.00	165.60	1444535.00	0.56	1221.82	1204.00
23	2	2	14174.00	25728.00	141.50	0	Spot (Block23, Row2, Column2)	2774.32	2705.50	661.51	0.01	0.24	1101.50	1136.55	1101.50	188.04	0.01	0.17	100.00	100.00	0.00	1604.00	1672.82	1503684.00	8.71	1611.80	1578.50
23	3	2	14468.00	25730.00	194.55	0	Spot (Block23, Row2, Column3)	1346.70	1312.00	241.52	0.01	0.18	1088.00	1132.19	1088.00	195.33	0.02	0.17	58.00	28.00	0.00	224.00	258.70	1442317.00	1.10	1220.44	1185.50
23	4	2	14773.00	25737.00	169.85	0	Spot (Block23, Row2, Column4)	2263.11	2181.50	509.97	0.02	0.23	1092.00	1132.36	1092.00	197.40	0.02	0.17	99.00	97.00	0.00	1089.50	1171.11	1819538.00	5.73	1470.84	1459.50
23	5	2	15071.00	25728.00	194.15	0	Spot (Block23, Row2, Column5)	1821.70	1724.00	358.85	0.02	0.20	1098.00	1143.69	1098.00	189.95	0.02	0.17	98.00	83.00	0.00	626.00	723.70	1936463.00	3.57	1391.96	1353.00
23	6	2	15365.00	25734.00	163.35	0	Spot (Block23, Row2, Column6)	1720.13	1706.00	367.57	0.00	0.21	1105.00	1155.50	1105.00	212.90	0.02	0.18	85.00	62.00	0.00	601.00	615.13	1274618.00	2.65	1349.64	1299.00
23	7	2	15669.00	25735.00	166.35	0	Spot (Block23, Row2, Column7)	1756.29	1694.50	442.52	0.02	0.25	1085.00	1114.96	1085.00	191.18	0.01	0.17	89.00	75.00	0.00	609.50	671.29	1352342.00	3.35	1291.00	1232.00
23	8	2	15975.00	25733.00	235.70	0	Spot (Block23, Row2, Column8)	1277.34	1264.50	211.71	0.00	0.17	1101.00	1173.16	1101.00	337.26	0.03	0.29	25.00	0.00	0.00	163.50	176.34	2046297.00	0.31	1175.56	1161.00
23	1	3	13867.00	26025.00	149.90	0	Spot (Block23, Row3, Column1)	5068.32	4309.00	2691.83	0.07	0.53	1094.00	1135.33	1094.00	193.95	0.02	0.17	100.00	100.00	0.00	3215.00	3974.32	3127152.00	20.28	1952.84	1834.00
23	2	3	14178.00	26041.00	147.45	0	Spot (Block23, Row3, Column2)	1505.15	1502.00	223.21	0.00	0.15	1093.00	1131.61	1093.00	185.39	0.02	0.16	82.00	60.00	0.00	409.00	412.15	886533.00	2.01	1272.41	1204.00
23	3	3	14454.00	26031.00	152.85	0	Spot (Block23, Row3, Column3)	2726.94	2427.00	1216.93	0.05	0.45	1087.00	1126.42	1087.00	198.14	0.02	0.18	98.00	97.00	0.00	1340.00	1639.94	1756148.00	8.08	1573.83	1593.00
23	4	3	14766.00	26034.00	149.65	0	Spot (Block23, Row3, Column4)	6723.10	5994.00	3458.46	0.05	0.51	1088.00	1122.65	1088.00	198.68	0.01	0.18	100.00	100.00	0.00	4906.00	5635.10	4114540.00	28.19	2280.67	2084.00
23	5	3	15068.00	26034.00	153.50	0	Spot (Block23, Row3, Column5)	2063.31	1832.00	997.44	0.05	0.48	1085.00	1119.56	1085.00	202.12	0.01	0.18	99.00	89.00	0.00	747.00	978.31	1339091.00	4.67	1376.04	1358.00
23	6	3	15368.00	26035.00	196.70	0	Spot (Block23, Row3, Column6)	5972.29	4820.00	3140.59	0.09	0.53	1100.00	1150.85	1100.00	223.63	0.02	0.19	100.00	100.00	0.00	3720.00	4872.29	6557574.00	21.56	2545.53	2468.00
23	7	3	15670.00	26044.00	151.25	0	Spot (Block23, Row3, Column7)	4287.69	3573.00	2327.03	0.08	0.54	1094.00	1136.18	1094.00	204.86	0.02	0.18	100.00	97.00	0.00	2479.00	3193.69	2684095.00	15.38	1712.02	1657.00
23	8	3	15971.00	26041.00	164.40	0	Spot (Block23, Row3, Column8)	4353.53	4223.00	1442.33	0.01	0.33	1091.00	1136.45	1091.00	186.35	0.02	0.16	100.00	100.00	0.00	3132.00	3262.53	3265146.00	17.26	1881.93	1823.50
23	1	4	13865.00	26329.00	147.25	0	Spot (Block23, Row4, Column1)	6237.73	5501.00	3297.37	0.05	0.53	1100.00	1151.92	1100.00	200.46	0.02	0.17	100.00	99.00	0.00	4401.00	5137.73	3698975.00	25.37	2177.61	1963.00
23	2	4	14163.00	26336.00	184.05	0	Spot (Block23, Row4, Column2)	1546.91	1499.00	258.92	0.01	0.17	1092.00	1145.33	1092.00	213.76	0.02	0.19	82.00	47.00	0.00	407.00	454.91	1471109.00	1.88	1299.61	1299.00
23	3	4	14465.00	26332.00	148.15	0	Spot (Block23, Row4, Column3)	26227.41	23581.00	15290.04	0.05	0.58	1087.50	1132.14	1087.50	206.92	0.02	0.18	100.00	100.00	0.50	22493.50	25139.91	15657761.00	121.28	6752.53	5113.00
23	4	4	14758.00	26337.00	209.95	0	Spot (Block23, Row4, Column4)	1333.06	1289.50	229.04	0.01	0.17	1086.00	1121.13	1086.00	195.70	0.01	0.17	53.00	26.00	0.00	203.50	247.06	1676985.00	1.08	1211.51	1195.00
23	5	4	15052.00	26332.00	194.20	0	Spot (Block23, Row4, Column5)	1548.85	1382.00	881.26	0.05	0.57	1080.00	1103.08	1080.00	184.33	0.01	0.17	73.00	38.00	0.00	302.00	468.85	1635589.00	2.42	1272.74	1291.00
23	6	4	15371.00	26334.00	202.10	0	Spot (Block23, Row4, Column6)	1824.55	1747.00	336.33	0.02	0.18	1087.00	1120.39	1087.00	194.67	0.01	0.17	98.00	86.00	0.00	660.00	737.55	2121956.00	3.62	1325.90	1330.00
23	7	4	15661.00	26340.00	151.60	0	Spot (Block23, Row4, Column7)	4043.66	3396.00	2312.05	0.08	0.57	1093.00	1130.78	1093.00	180.88	0.01	0.16	99.00	95.00	0.00	2303.00	2950.66	2551552.00	16.10	1617.93	1595.50
23	8	4	15968.00	26352.00	154.25	0	Spot (Block23, Row4, Column8)	2065.73	1957.50	470.34	0.02	0.23	1100.00	1152.84	1100.00	183.56	0.02	0.16	99.00	93.00	0.00	857.50	965.73	1346857.00	4.97	1430.23	1467.50
23	1	5	13869.00	26630.00	146.35	0	Spot (Block23, Row5, Column1)	4970.37	4400.00	2342.41	0.05	0.47	1125.00	1172.69	1125.00	215.60	0.02	0.18	100.00	100.00	0.00	3275.00	3845.37	2922575.00	17.61	1891.42	1767.00
23	2	5	14171.00	26628.00	159.50	0	Spot (Block23, Row5, Column2)	4853.72	4710.50	1698.81	0.01	0.35	1108.00	1164.44	1108.00	212.49	0.02	0.18	100.00	100.00	0.00	3602.50	3745.72	3407311.00	17.36	2024.15	1951.00
23	3	5	14471.00	26630.00	173.75	0	Spot (Block23, Row5, Column3)	2044.95	1889.00	549.28	0.03	0.27	1101.00	1155.02	1101.00	212.24	0.02	0.18	97.00	86.00	0.00	788.00	943.95	1719806.00	4.19	1383.09	1355.00
23	4	5	14765.00	26635.00	150.40	0	Spot (Block23, Row5, Column4)	5096.24	4131.50	3009.26	0.09	0.59	1094.00	1134.00	1094.00	199.49	0.02	0.18	100.00	97.00	0.00	3037.50	4002.24	3139284.00	19.86	1851.88	1813.00
23	5	5	15070.00	26634.00	144.60	0	Spot (Block23, Row5, Column5)	28319.43	26313.00	16196.76	0.03	0.57	1091.00	1139.16	1091.00	219.95	0.02	0.19	100.00	100.00	1.05	25222.00	27228.43	16198713.00	123.57	6220.31	4556.00
23	6	5	15367.00	26634.00	157.50	0	Spot (Block23, Row5, Column6)	1758.82	1730.00	364.82	0.01	0.21	1086.00	1123.54	1086.00	186.35	0.01	0.17	90.00	79.00	0.00	644.00	672.82	1203032.00	3.41	1305.98	1221.00
23	7	5	15672.00	26644.00	184.60	0	Spot (Block23, Row5, Column7)	3171.27	3046.00	1050.39	0.02	0.33	1097.00	1147.34	1097.00	190.51	0.02	0.17	99.00	99.00	0.00	1949.00	2074.27	3038079.00	10.62	1708.79	1663.00
23	8	5	15964.00	26640.00	146.60	0	Spot (Block23, Row5, Column8)	8404.65	7207.50	5245.13	0.07	0.62	1101.00	1152.83	1101.00	195.55	0.02	0.17	100.00	100.00	0.00	6106.50	7303.65	4941937.00	37.08	2480.77	2099.50
23	1	6	13866.00	26932.00	200.90	0	Spot (Block23, Row6, Column1)	5239.80	4191.00	2779.16	0.10	0.53	1187.00	1210.04	1187.00	230.47	0.01	0.19	100.00	100.00	0.00	3004.00	4052.80	5999571.00	17.48	2301.86	2263.00
23	2	6	14168.00	26928.00	199.20	0	Spot (Block23, Row6, Column2)	2418.94	2268.00	618.84	0.03	0.26	1189.00	1230.15	1189.00	226.58	0.01	0.18	99.00	92.00	0.00	1079.00	1229.94	2730978.00	5.25	1600.96	1585.00
23	3	6	14457.00	26928.00	145.65	0	Spot (Block23, Row6, Column3)	9745.05	8820.50	5351.31	0.04	0.55	1170.00	1189.65	1170.00	218.01	0.01	0.18	100.00	100.00	0.00	7650.50	8575.05	5613149.00	39.24	3032.06	2483.00
23	4	6	14764.00	26942.00	202.55	0	Spot (Block23, Row6, Column4)	1623.07	1567.00	350.41	0.02	0.22	1106.00	1157.90	1106.00	226.82	0.02	0.20	77.00	50.00	0.00	461.00	517.07	1889248.00	2.05	1289.91	1219.50
23	5	6	15063.00	26932.00	143.50	0	Spot (Block23, Row6, Column5)	28542.77	27157.00	15752.43	0.02	0.55	1093.00	1148.86	1093.00	234.39	0.02	0.20	100.00	100.00	0.72	26064.00	27449.77	15812697.00	116.87	6876.03	5545.00
23	6	6	15364.00	26935.00	189.25	0	Spot (Block23, Row6, Column6)	1608.65	1505.00	367.34	0.03	0.23	1093.00	1132.13	1093.00	192.82	0.02	0.17	82.00	53.00	0.00	412.00	515.65	1616690.00	2.47	1285.03	1286.50
23	7	6	15665.00	26939.00	148.65	0	Spot (Block23, Row6, Column7)	5928.36	5041.00	3027.03	0.07	0.51	1102.00	1155.16	1102.00	198.96	0.02	0.17	100.00	100.00	0.00	3939.00	4826.36	3527373.00	23.99	2257.03	2082.00
23	8	6	15971.00	26940.00	147.60	0	Spot (Block23, Row6, Column8)	8339.12	7700.00	4801.81	0.03	0.58	1109.00	1152.64	1109.00	189.34	0.02	0.16	100.00	100.00	0.00	6591.00	7230.12	4970118.00	37.96	2632.34	2266.00
23	1	7	13864.00	27228.00	195.15	0	Spot (Block23, Row7, Column1)	1589.13	1554.00	335.86	0.01	0.21	1166.00	1185.99	1166.00	216.59	0.01	0.18	67.00	42.00	0.00	388.00	423.13	1711491.00	1.86	1326.44	1294.00
23	2	7	14162.00	27228.00	141.95	0	Spot (Block23, Row7, Column2)	1559.19	1525.00	249.09	0.01	0.16	1165.00	1182.54	1165.00	216.49	0.01	0.18	71.00	43.00	0.00	360.00	394.19	849759.00	1.74	1409.56	1412.00
23	3	7	14464.00	27246.00	185.95	0	Spot (Block23, Row7, Column3)	1304.39	1299.00	196.11	0.00	0.15	1105.00	1152.66	1105.00	217.89	0.02	0.19	43.00	12.00	0.00	194.00	199.39	1269172.00	0.70	1247.49	1195.00
23	4	7	14760.00	27232.00	198.70	0	Spot (Block23, Row7, Column4)	1311.80	1295.00	206.02	0.01	0.16	1088.00	1134.68	1088.00	204.99	0.02	0.18	50.00	20.00	0.00	207.00	223.80	1467903.00	0.86	1168.36	1191.00
23	5	7	15059.00	27236.00	184.10	0	Spot (Block23, Row7, Column5)	2046.89	1965.00	489.99	0.02	0.24	1089.00	1128.74	1089.00	205.82	0.02	0.18	98.00	87.00	0.00	876.00	957.89	1954780.00	4.46	1405.90	1382.00
23	6	7	15365.00	27242.00	194.85	0	Spot (Block23, Row7, Column6)	2602.95	2581.00	690.55	0.00	0.27	1105.00	1162.21	1105.00	235.07	0.02	0.20	99.00	95.00	0.00	1476.00	1497.95	2782550.00	6.13	1532.22	1495.50
23	7	7	15651.00	27239.00	152.15	0	Spot (Block23, Row7, Column7)	6398.50	6095.00	2974.38	0.02	0.46	1105.00	1147.84	1105.00	196.82	0.02	0.17	100.00	100.00	0.00	4990.00	5293.50	4075845.00	26.68	2198.21	2024.00
23	8	7	15966.00	27239.00	195.85	0	Spot (Block23, Row7, Column8)	2379.04	2360.00	453.36	0.00	0.19	1108.00	1146.22	1108.00	180.10	0.01	0.16	99.00	99.00	0.00	1252.00	1271.04	2581257.00	6.85	1489.35	1473.00
23	1	8	13850.00	27530.00	152.65	0	Spot (Block23, Row8, Column1)	2457.20	2296.00	774.04	0.03	0.32	1123.00	1161.78	1123.00	207.96	0.01	0.18	98.00	94.00	0.00	1173.00	1334.20	1577521.00	6.23	1450.22	1475.00
23	2	8	14163.00	27528.00	190.35	0	Spot (Block23, Row8, Column2)	1604.60	1541.00	340.52	0.02	0.21	1108.00	1140.51	1108.00	208.46	0.01	0.18	79.00	51.00	0.00	433.00	496.60	1644712.00	2.23	1319.01	1311.00
23	3	8	14452.00	27530.00	151.55	0	Spot (Block23, Row8, Column3)	4084.66	3462.50	2276.39	0.07	0.56	1096.00	1130.20	1096.00	211.15	0.01	0.19	99.00	93.00	0.00	2366.50	2988.66	2581504.00	13.99	1728.88	1705.50
23	4	8	14763.00	27531.00	155.25	0	Spot (Block23, Row8, Column4)	7784.97	7583.50	2971.25	0.01	0.38	1090.00	1134.28	1090.00	217.65	0.02	0.19	100.00	100.00	0.00	6493.50	6694.97	5153653.00	30.56	2538.94	2415.00
23	5	8	15051.00	27543.00	212.50	0	Spot (Block23, Row8, Column5)	1293.40	1277.50	229.16	0.01	0.18	1093.00	1152.88	1093.00	238.99	0.02	0.21	38.00	14.00	0.00	184.50	200.40	1663313.00	0.59	1173.22	1110.00
23	6	8	15369.00	27535.00	182.45	0	Spot (Block23, Row8, Column6)	8102.00	6240.00	4912.42	0.11	0.61	1123.50	1195.64	1123.50	272.06	0.03	0.23	100.00	100.00	0.00	5116.50	6978.50	7640189.00	25.39	2615.93	2564.00
23	7	8	15667.00	27537.00	147.10	0	Spot (Block23, Row8, Column7)	2806.73	2724.00	865.01	0.01	0.31	1114.00	1171.93	1114.00	225.34	0.02	0.19	100.00	96.00	0.00	1610.00	1692.73	1672811.00	7.25	1575.00	1573.50
23	8	8	15946.00	27542.00	152.85	0	Spot (Block23, Row8, Column8)	1992.10	1953.00	493.63	0.01	0.25	1118.00	1161.68	1118.00	185.85	0.02	0.16	99.00	89.00	0.00	835.00	874.10	1272953.00	4.47	1390.20	1358.00
24	1	1	18376.00	25448.00	154.15	0	Spot (Block24, Row1, Column1)	44816.99	45942.00	18263.73	0.01	0.41	1097.00	1149.87	1097.00	240.35	0.02	0.21	100.00	100.00	30.02	44845.00	43719.99	29265684.00	181.68	10286.54	8394.50
24	2	1	18671.00	25454.00	147.25	0	Spot (Block24, Row1, Column2)	4607.19	4413.50	1739.98	0.02	0.38	1090.00	1112.30	1090.00	194.23	0.01	0.17	100.00	100.00	0.00	3323.50	3517.19	2718245.00	17.99	1956.15	1829.00
24	3	1	18976.00	25455.00	152.25	0	Spot (Block24, Row1, Column3)	4372.54	3790.00	2313.40	0.06	0.53	1089.00	1094.38	1089.00	152.38	0.00	0.14	100.00	100.00	0.00	2701.00	3283.54	2794052.00	21.51	1704.00	1647.00
24	4	1	19264.00	25453.00	149.95	0	Spot (Block24, Row1, Column4)	3785.58	3569.00	1484.65	0.03	0.39	1090.00	1102.36	1090.00	150.15	0.00	0.14	100.00	100.00	0.00	2479.00	2695.58	2328129.00	17.87	1723.54	1702.50
24	5	1	19574.00	25459.00	150.70	0	Spot (Block24, Row1, Column5)	8821.33	7937.00	5409.53	0.05	0.61	1096.00	1116.95	1096.00	151.14	0.01	0.14	100.00	100.00	0.00	6841.00	7725.33	5442763.00	50.97	2580.23	2199.50
24	6	1	19868.00	25459.00	147.55	0	Spot (Block24, Row1, Column6)	7887.65	7292.00	3789.08	0.03	0.48	1104.00	1139.65	1104.00	168.61	0.01	0.15	100.00	100.00	0.00	6188.00	6783.65	4693149.00	40.02	2648.34	2272.50
24	7	1	20164.00	25463.00	149.20	0	Spot (Block24, Row1, Column7)	20193.97	18265.00	10749.06	0.04	0.53	1114.00	1177.56	1114.00	319.15	0.02	0.27	100.00	100.00	0.00	17151.00	19079.97	12298129.00	59.59	5376.92	4352.00
24	8	1	20458.00	25467.00	154.50	0	Spot (Block24, Row1, Column8)	62695.73	65535.00	6942.82	0.02	0.11	1203.00	1291.64	1203.00	424.80	0.03	0.33	100.00	100.00	78.37	64332.00	61492.73	40877980.00	144.55	16511.63	13132.50
24	1	2	18346.00	25746.00	284.80	0	Spot (Block24, Row2, Column1)	1156.79	1112.00	162.72	0.02	0.14	1078.00	1091.52	1078.00	201.94	0.01	0.19	27.00	2.00	0.00	34.00	78.79	2746211.00	0.32	1068.15	1082.00
24	2	2	18674.00	25755.00	134.60	0	Spot (Block24, Row2, Column2)	4522.16	4427.50	1289.02	0.01	0.29	1042.00	1062.68	1042.00	153.16	0.01	0.14	100.00	100.00	0.00	3385.50	3480.16	2215858.00	22.59	1927.77	1857.00
24	3	2	18977.00	25752.00	196.85	0	Spot (Block24, Row2, Column3)	1290.48	1277.00	184.14	0.00	0.14	1069.00	1072.35	1069.00	150.85	0.00	0.14	55.00	35.00	0.00	208.00	221.48	1429848.00	1.45	1143.38	1110.00
24	4	2	19277.00	25759.00	175.85	0	Spot (Block24, Row2, Column4)	3297.90	3253.00	997.00	0.01	0.30	1085.00	1094.29	1085.00	153.83	0.00	0.14	100.00	100.00	0.00	2168.00	2212.90	2836193.00	14.33	1649.82	1651.50
24	5	2	19578.00	25753.00	194.85	0	Spot (Block24, Row2, Column5)	1950.14	1903.00	389.21	0.01	0.20	1086.00	1095.46	1086.00	137.87	0.00	0.13	99.00	97.00	0.00	817.00	864.14	2098351.00	6.20	1308.85	1311.00
24	6	2	19863.00	25760.00	165.80	0	Spot (Block24, Row2, Column6)	2039.21	1919.00	557.70	0.03	0.27	1089.00	1108.77	1089.00	150.77	0.01	0.14	99.00	92.00	0.00	830.00	950.21	1559996.00	6.17	1331.91	1309.50
24	7	2	20171.00	25760.00	156.50	0	Spot (Block24, Row2, Column7)	2647.61	2453.00	902.19	0.03	0.34	1095.00	1113.38	1095.00	150.62	0.01	0.14	100.00	98.00	0.00	1358.00	1552.61	1787138.00	10.19	1453.32	1426.00
24	8	2	20475.00	25747.00	248.85	0	Spot (Block24, Row2, Column8)	1272.51	1202.00	265.10	0.02	0.21	1175.00	1208.55	1175.00	363.90	0.01	0.30	6.00	0.00	0.00	27.00	97.51	2287978.00	0.18	1170.70	1177.00
24	1	3	18372.00	26051.00	151.20	0	Spot (Block24, Row3, Column1)	7994.23	7061.00	4619.39	0.05	0.58	1007.00	1057.93	1007.00	154.07	0.02	0.15	100.00	100.00	0.00	6054.00	6987.23	5012380.00	45.02	2477.65	2272.00
24	2	3	18661.00	26056.00	192.25	0	Spot (Block24, Row3, Column2)	1334.12	1308.00	221.11	0.01	0.17	1004.00	1050.22	1004.00	150.50	0.02	0.14	77.00	50.00	0.00	304.00	330.12	1388823.00	1.89	1181.57	1191.00
24	3	3	18959.00	26048.00	150.15	0	Spot (Block24, Row3, Column3)	2925.26	2660.50	1260.77	0.04	0.43	1041.00	1067.30	1041.00	156.04	0.01	0.15	100.00	99.00	0.00	1619.50	1884.26	1813662.00	11.91	1528.20	1479.00
24	4	3	19268.00	26056.00	148.60	0	Spot (Block24, Row3, Column4)	6438.21	5944.00	3090.67	0.03	0.48	1089.00	1098.77	1089.00	160.67	0.00	0.15	100.00	100.00	0.00	4855.00	5349.21	3907993.00	33.23	2291.72	2095.50
24	5	3	19575.00	26047.00	152.65	0	Spot (Block24, Row3, Column5)	2501.92	1820.00	3016.13	0.14	1.21	1085.00	1108.51	1085.00	227.25	0.01	0.21	94.00	75.00	0.00	735.00	1416.92	1598730.00	6.13	1519.53	1392.00
24	6	3	19874.00	26060.00	196.50	0	Spot (Block24, Row3, Column6)	4765.92	4196.00	2042.33	0.06	0.43	1088.00	1126.65	1088.00	235.73	0.02	0.21	100.00	100.00	0.00	3108.00	3677.92	5213916.00	15.44	2181.47	2197.50
24	7	3	20176.00	26065.00	147.45	0	Spot (Block24, Row3, Column7)	6964.61	6184.00	3835.73	0.05	0.55	1099.00	1136.16	1099.00	158.72	0.01	0.14	100.00	100.00	0.00	5085.00	5865.61	4130015.00	36.72	2303.61	2064.00
24	8	3	20470.00	26064.00	170.10	0	Spot (Block24, Row3, Column8)	1784.25	1751.00	319.41	0.01	0.18	1177.00	1168.12	1177.00	140.81	0.00	0.12	96.00	83.00	0.00	574.00	607.25	1436325.00	4.38	1328.23	1321.00
24	1	4	18370.00	26350.00	147.90	0	Spot (Block24, Row4, Column1)	6300.46	5592.00	3048.48	0.05	0.48	1051.00	1072.87	1051.00	159.09	0.01	0.15	100.00	100.00	0.00	4541.00	5249.46	3742471.00	32.86	2221.76	1998.00
24	2	4	18668.00	26357.00	190.95	0	Spot (Block24, Row4, Column2)	1819.27	1722.00	390.44	0.02	0.21	1036.00	1067.87	1036.00	168.62	0.01	0.16	99.00	91.00	0.00	686.00	783.27	1873850.00	4.46	1287.64	1286.00
24	3	4	18969.00	26353.00	148.05	0	Spot (Block24, Row4, Column3)	22051.61	20457.50	11848.27	0.03	0.54	1073.00	1082.89	1073.00	173.06	0.00	0.16	100.00	100.00	0.00	19384.50	20978.61	13186861.00	121.16	5581.52	4359.00
24	4	4	19258.00	26345.00	206.65	0	Spot (Block24, Row4, Column4)	1334.02	1300.00	196.62	0.01	0.15	1076.00	1084.65	1076.00	155.42	0.00	0.14	63.00	35.00	0.00	224.00	258.02	1626175.00	1.60	1177.40	1186.00
24	5	4	19548.00	26356.00	191.85	0	Spot (Block24, Row4, Column5)	1413.53	1330.00	319.41	0.03	0.23	1078.00	1092.50	1078.00	227.31	0.01	0.21	58.00	26.00	0.00	252.00	335.53	1470072.00	1.41	1170.34	1172.00
24	6	4	19873.00	26355.00	189.45	0	Spot (Block24, Row4, Column6)	2123.27	2102.00	349.80	0.00	0.16	1090.00	1115.85	1090.00	225.88	0.01	0.20	100.00	97.00	0.00	1012.00	1033.27	2148745.00	4.46	1390.66	1372.50
24	7	4	20161.00	26362.00	147.30	0	Spot (Block24, Row4, Column7)	5888.54	4833.00	3668.04	0.09	0.62	1109.00	1147.89	1109.00	151.77	0.01	0.13	100.00	100.00	0.00	3724.00	4779.54	3515458.00	31.24	2037.00	1793.00
24	8	4	20475.00	26368.00	155.25	0	Spot (Block24, Row4, Column8)	2788.50	2651.00	837.95	0.02	0.30	1179.00	1180.58	1179.00	146.91	0.00	0.12	100.00	99.00	0.00	1472.00	1609.50	1845985.00	10.95	1560.31	1558.00
24	1	5	18372.00	26652.00	144.05	0	Spot (Block24, Row5, Column1)	8890.73	8148.00	3985.92	0.04	0.45	1071.00	1076.80	1071.00	165.25	0.00	0.15	100.00	100.00	0.00	7077.00	7819.73	4961029.00	47.28	3061.48	2922.50
24	2	5	18663.00	26650.00	163.60	0	Spot (Block24, Row5, Column2)	1792.99	1782.00	340.43	0.00	0.19	1073.00	1075.31	1073.00	157.36	0.00	0.15	99.00	90.00	0.00	709.00	719.99	1328602.00	4.56	1299.79	1297.00
24	3	5	18968.00	26653.00	154.05	0	Spot (Block24, Row5, Column3)	3994.92	3679.00	1539.91	0.04	0.39	1079.00	1088.77	1079.00	168.37	0.00	0.15	100.00	100.00	0.00	2600.00	2915.92	2604687.00	17.26	1728.78	1636.00
24	4	5	19268.00	26655.00	148.60	0	Spot (Block24, Row5, Column4)	4431.81	3999.50	2165.99	0.04	0.49	1083.00	1096.23	1083.00	178.17	0.01	0.16	100.00	100.00	0.00	2916.50	3348.81	2667952.00	18.72	1885.05	1826.00
24	5	5	19569.00	26659.00	146.50	0	Spot (Block24, Row5, Column5)	34245.18	32516.00	18447.33	0.02	0.54	1092.00	1123.60	1092.00	215.89	0.01	0.19	100.00	100.00	5.97	31424.00	33153.18	20067716.00	153.42	7278.95	5955.00
24	6	5	19871.00	26653.00	164.50	0	Spot (Block24, Row5, Column6)	2208.13	2066.00	643.59	0.03	0.29	1103.00	1139.12	1103.00	179.65	0.01	0.16	98.00	91.00	0.00	963.00	1105.13	1656098.00	5.95	1354.17	1319.50
24	7	5	20169.00	26663.00	194.55	0	Spot (Block24, Row5, Column7)	4130.62	3892.00	1635.43	0.03	0.40	1121.50	1176.97	1121.50	193.80	0.02	0.16	100.00	100.00	0.00	2770.50	3009.12	4423891.00	15.24	2010.86	1919.50
24	8	5	20469.00	26662.00	147.75	0	Spot (Block24, Row5, Column8)	11669.44	10313.00	7472.17	0.05	0.64	1160.00	1177.97	1160.00	168.22	0.01	0.14	100.00	100.00	0.00	9153.00	10509.44	6896639.00	62.37	3102.35	2526.00
24	1	6	18365.00	26955.00	195.10	0	Spot (Block24, Row6, Column1)	4286.96	3705.00	2017.74	0.06	0.47	1089.00	1108.91	1089.00	179.68	0.01	0.16	100.00	100.00	0.00	2616.00	3197.96	4638495.00	17.69	1940.46	1927.50
24	2	6	18666.00	26952.00	208.60	0	Spot (Block24, Row6, Column2)	2847.86	2747.50	810.22	0.02	0.28	1073.00	1081.04	1073.00	168.44	0.00	0.16	100.00	99.00	0.00	1674.50	1774.86	3537038.00	10.49	1606.48	1603.50
24	3	6	18953.00	26952.00	146.80	0	Spot (Block24, Row6, Column3)	13357.37	12617.00	7297.33	0.02	0.55	1073.00	1083.65	1073.00	165.95	0.00	0.15	100.00	100.00	0.00	11544.00	12284.37	7867490.00	73.96	3734.58	2908.50
24	4	6	19267.00	26954.00	161.35	0	Spot (Block24, Row6, Column4)	1878.93	1836.50	420.08	0.01	0.22	1084.00	1096.36	1084.00	187.24	0.00	0.17	98.00	83.00	0.00	752.50	794.93	1345312.00	4.18	1302.21	1270.50
24	5	6	19568.00	26956.00	146.65	0	Spot (Block24, Row6, Column5)	38143.62	36427.00	19731.50	0.02	0.52	1094.00	1119.97	1094.00	226.27	0.01	0.20	100.00	100.00	14.65	35333.00	37049.62	22390388.00	163.62	8069.22	6151.00
24	6	6	19875.00	26950.00	183.55	0	Spot (Block24, Row6, Column6)	2105.71	1928.00	684.19	0.04	0.32	1104.00	1149.18	1104.00	205.78	0.02	0.18	97.00	82.00	0.00	824.00	1001.71	2000421.00	4.65	1392.34	1351.00
24	7	6	20161.00	26958.00	152.55	0	Spot (Block24, Row6, Column7)	9517.34	8621.00	5238.05	0.04	0.55	1113.00	1176.15	1113.00	208.62	0.02	0.18	100.00	100.00	0.00	7508.00	8404.34	6043510.00	39.98	3007.79	2462.00
24	8	6	20477.00	26965.00	149.30	0	Spot (Block24, Row6, Column8)	12185.55	11039.00	7180.13	0.04	0.59	1172.00	1182.80	1172.00	167.24	0.00	0.14	100.00	100.00	0.00	9867.00	11013.55	7433188.00	65.79	3560.82	3081.50
24	1	7	18365.00	27252.00	173.55	0	Spot (Block24, Row7, Column1)	2224.36	2092.00	603.19	0.03	0.27	1088.00	1104.67	1088.00	175.09	0.01	0.16	99.00	96.00	0.00	1004.00	1136.36	1866239.00	6.39	1407.17	1420.00
24	2	7	18665.00	27253.00	170.95	0	Spot (Block24, Row7, Column2)	1401.74	1376.00	240.19	0.01	0.17	1076.00	1078.47	1076.00	160.21	0.00	0.15	72.00	46.00	0.00	300.00	325.74	1139615.00	2.02	1175.77	1134.00
24	3	7	18949.00	27268.00	212.10	0	Spot (Block24, Row7, Column3)	1213.19	1189.00	161.55	0.01	0.13	1076.00	1076.88	1076.00	150.97	0.00	0.14	37.00	18.00	0.00	113.00	137.19	1557740.00	0.90	1118.17	1085.00
24	4	7	19265.00	27268.00	189.80	0	Spot (Block24, Row7, Column4)	1297.43	1293.00	200.47	0.00	0.15	1081.00	1080.84	1081.00	148.04	0.00	0.14	57.00	33.00	0.00	212.00	216.43	1315590.00	1.46	1167.40	1186.00
24	5	7	19565.00	27256.00	187.25	0	Spot (Block24, Row7, Column5)	2855.28	2754.00	973.43	0.02	0.34	1092.00	1105.68	1092.00	190.27	0.01	0.17	100.00	99.00	0.00	1662.00	1763.28	2812453.00	9.20	1540.54	1517.00
24	6	7	19865.00	27259.00	192.05	0	Spot (Block24, Row7, Column6)	3343.00	3214.00	1024.67	0.02	0.31	1107.00	1156.13	1107.00	229.61	0.02	0.20	99.00	99.00	0.00	2107.00	2236.00	3483408.00	9.52	1713.87	1686.00
24	7	7	20161.00	27264.00	153.20	0	Spot (Block24, Row7, Column7)	9711.97	8515.00	5186.82	0.06	0.53	1103.00	1147.25	1103.00	175.18	0.02	0.15	100.00	100.00	0.00	7412.00	8608.97	6264221.00	48.89	3391.17	2268.00
24	8	7	20473.00	27260.00	192.30	0	Spot (Block24, Row7, Column8)	2974.33	2977.00	523.19	0.00	0.18	1187.00	1195.02	1187.00	157.47	0.00	0.13	100.00	99.00	0.00	1790.00	1787.33	3105197.00	11.30	1737.25	1721.00
24	1	8	18352.00	27562.00	147.80	0	Spot (Block24, Row8, Column1)	2893.40	2465.00	1952.69	0.07	0.67	1103.00	1141.90	1103.00	176.86	0.02	0.15	99.00	93.00	0.00	1362.00	1790.40	1759188.00	9.90	1533.50	1543.50
24	2	8	18669.00	27553.00	156.90	0	Spot (Block24, Row8, Column2)	2171.73	2055.00	580.43	0.02	0.27	1095.00	1128.94	1095.00	167.42	0.01	0.15	100.00	92.00	0.00	960.00	1076.73	1470258.00	6.23	1429.23	1440.00
24	3	8	18951.00	27555.00	148.75	0	Spot (Block24, Row8, Column3)	5224.48	4551.00	2859.07	0.06	0.55	1101.00	1138.79	1101.00	164.58	0.01	0.14	100.00	100.00	0.00	3450.00	4123.48	3160811.00	24.82	2036.04	1848.50
24	4	8	19262.00	27556.00	155.35	0	Spot (Block24, Row8, Column4)	2713.34	2600.00	686.83	0.02	0.25	1101.00	1138.89	1101.00	166.31	0.01	0.15	100.00	99.00	0.00	1499.00	1612.34	1796234.00	9.47	1560.33	1518.00
24	5	8	19552.00	27566.00	186.75	0	Spot (Block24, Row8, Column5)	1329.25	1317.50	173.28	0.00	0.13	1106.00	1160.94	1106.00	200.54	0.02	0.17	53.00	16.00	0.00	211.50	223.25	1307982.00	0.84	1202.24	1188.50
24	6	8	19867.00	27558.00	174.65	0	Spot (Block24, Row8, Column6)	7860.65	6877.50	3895.52	0.06	0.50	1177.00	1208.34	1177.00	242.39	0.01	0.20	100.00	100.00	0.00	5700.50	6683.65	6650110.00	27.45	2645.84	2629.50
24	7	8	20160.00	27560.00	151.25	0	Spot (Block24, Row8, Column7)	3861.79	3726.00	1414.31	0.02	0.37	1183.00	1202.94	1183.00	207.01	0.01	0.17	100.00	100.00	0.00	2543.00	2678.79	2402036.00	12.84	1757.35	1666.00
24	8	8	20452.00	27565.00	155.90	0	Spot (Block24, Row8, Column8)	2074.56	1946.50	748.33	0.03	0.36	1193.00	1218.68	1193.00	160.61	0.01	0.13	98.00	95.00	0.00	753.50	881.56	1385806.00	5.33	1453.03	1485.50
25	1	1	4850.00	29872.00	148.40	0	Spot (Block25, Row1, Column1)	44731.59	45826.00	18743.95	0.01	0.42	1182.00	1241.09	1182.00	297.60	0.02	0.24	100.00	100.00	32.00	44644.00	43549.59	26839108.00	146.14	10814.95	8751.00
25	2	1	5147.00	29881.00	147.15	0	Spot (Block25, Row1, Column2)	58101.26	65535.00	12134.11	0.05	0.21	1192.00	1271.76	1192.00	375.49	0.03	0.30	100.00	100.00	65.71	64343.00	56909.26	34396212.00	151.35	13563.94	10570.00
25	3	1	5452.00	29882.00	143.10	0	Spot (Block25, Row1, Column3)	3672.84	3476.50	1259.95	0.02	0.34	1190.00	1243.91	1190.00	329.96	0.02	0.27	100.00	98.00	0.00	2286.50	2482.84	2034755.00	7.36	1778.93	1735.00
25	4	1	5743.00	29884.00	142.70	0	Spot (Block25, Row1, Column4)	53849.73	65535.00	15801.44	0.09	0.29	1181.00	1222.54	1181.00	255.40	0.02	0.21	100.00	100.00	55.05	64354.00	52668.73	29832952.00	206.06	12132.97	9174.00
25	5	1	6044.00	29885.00	137.40	0	Spot (Block25, Row1, Column5)	8514.88	7966.00	3412.01	0.03	0.40	1180.00	1214.38	1180.00	240.15	0.01	0.20	100.00	100.00	0.00	6786.00	7334.88	4325561.00	30.40	2810.00	2452.00
25	6	1	6337.00	29885.00	138.20	0	Spot (Block25, Row1, Column6)	44087.14	45455.50	19431.00	0.01	0.44	1192.00	1232.76	1192.00	250.30	0.01	0.20	100.00	100.00	30.81	44263.50	42895.14	22749056.00	171.21	10565.42	7929.50
25	7	1	6638.00	29888.00	140.45	0	Spot (Block25, Row1, Column7)	50204.33	60119.50	18037.18	0.08	0.36	1204.00	1298.24	1204.00	402.37	0.03	0.31	100.00	100.00	46.46	58915.50	49000.33	26909676.00	121.55	12411.17	10063.00
25	8	1	6932.00	29894.00	148.10	0	Spot (Block25, Row1, Column8)	61863.68	65535.00	7925.86	0.03	0.13	1272.00	1355.08	1272.00	454.61	0.03	0.34	100.00	100.00	74.37	64263.00	60591.68	36932920.00	133.10	16531.13	12368.50
25	1	2	4836.00	30167.00	214.75	0	Spot (Block25, Row2, Column1)	1321.71	1300.00	109.10	0.01	0.08	1150.00	1179.54	1150.00	172.81	0.01	0.15	36.00	7.00	0.00	150.00	171.71	1736725.00	0.82	1217.91	1197.00
25	2	2	5141.00	30182.00	129.15	0	Spot (Block25, Row2, Column2)	4160.23	4116.00	1055.52	0.00	0.25	1114.00	1176.17	1114.00	292.99	0.02	0.25	100.00	100.00	0.00	3002.00	3046.23	1863784.00	10.18	1962.87	1904.00
25	3	2	5450.00	30171.00	197.75	0	Spot (Block25, Row2, Column3)	1314.97	1292.00	142.56	0.01	0.11	1113.00	1142.88	1113.00	125.38	0.01	0.11	66.00	35.00	0.00	179.00	201.97	1456989.00	1.37	1204.91	1183.00
25	4	2	5748.00	30185.00	181.55	0	Spot (Block25, Row2, Column4)	2629.78	2493.00	801.81	0.02	0.30	1115.00	1171.33	1115.00	217.96	0.02	0.19	100.00	96.00	0.00	1378.00	1514.78	2424653.00	6.69	1583.33	1564.50
25	5	2	6047.00	30180.00	167.40	0	Spot (Block25, Row2, Column5)	3751.71	3669.50	1166.44	0.01	0.31	1119.00	1158.09	1119.00	142.62	0.01	0.12	100.00	100.00	0.00	2550.50	2632.71	2918833.00	18.19	1902.23	1662.00
25	6	2	6339.00	30183.00	143.40	0	Spot (Block25, Row2, Column6)	2947.62	2778.00	966.00	0.03	0.33	1175.00	1222.58	1175.00	322.79	0.02	0.26	99.00	87.00	0.00	1603.00	1772.62	1647719.00	5.34	1582.76	1517.00
25	7	2	6648.00	30189.00	147.80	0	Spot (Block25, Row2, Column7)	2774.75	2609.50	878.07	0.03	0.32	1188.00	1216.65	1188.00	208.96	0.01	0.17	99.00	98.00	0.00	1421.50	1586.75	1653752.00	7.46	1640.23	1627.50
25	8	2	6946.00	30186.00	232.20	0	Spot (Block25, Row2, Column8)	1404.56	1369.00	185.34	0.01	0.13	1218.00	1302.76	1218.00	375.03	0.03	0.29	19.00	0.00	0.00	151.00	186.56	2172849.00	0.27	1266.51	1254.50
25	1	3	4848.00	30475.00	140.15	0	Spot (Block25, Row3, Column1)	10059.46	9590.00	4163.37	0.02	0.41	1156.00	1185.22	1156.00	166.84	0.01	0.14	100.00	100.00	0.00	8434.00	8903.46	5341572.00	53.19	3255.08	2855.00
25	2	3	5140.00	30484.00	211.30	0	Spot (Block25, Row3, Column2)	1366.75	1361.00	151.75	0.00	0.11	1137.00	1191.64	1137.00	220.86	0.02	0.19	50.00	8.00	0.00	224.00	229.75	1742611.00	0.79	1244.74	1218.00
25	3	3	5439.00	30469.00	148.30	0	Spot (Block25, Row3, Column3)	2314.15	1994.50	1411.47	0.06	0.61	1113.00	1167.59	1113.00	246.93	0.02	0.21	97.00	84.00	0.00	881.50	1201.15	1383860.00	4.64	1463.15	1443.50
25	4	3	5745.00	30483.00	143.55	0	Spot (Block25, Row3, Column4)	57846.27	65535.00	12220.36	0.05	0.21	1115.00	1164.63	1115.00	219.21	0.02	0.19	100.00	100.00	64.48	64420.00	56731.27	32567688.00	258.57	13585.05	11106.50
25	5	3	6037.00	30484.00	191.45	0	Spot (Block25, Row3, Column5)	1514.80	1448.00	281.24	0.02	0.19	1117.00	1197.20	1117.00	324.77	0.03	0.27	50.00	19.00	0.00	331.00	397.80	1569332.00	0.98	1254.21	1223.50
25	6	3	6347.00	30484.00	225.70	0	Spot (Block25, Row3, Column6)	19345.05	12238.50	13505.21	0.20	0.70	1193.00	1300.55	1193.00	447.63	0.04	0.34	100.00	100.00	0.07	11045.50	18152.05	28282472.00	40.31	6373.88	6442.50
25	7	3	6648.00	30490.00	142.75	0	Spot (Block25, Row3, Column7)	5512.02	5311.00	2114.55	0.02	0.38	1209.00	1288.05	1209.00	340.55	0.03	0.26	100.00	100.00	0.00	4102.00	4303.02	3048146.00	12.40	2141.44	2034.00
25	8	3	6947.00	30494.00	154.30	0	Spot (Block25, Row3, Column8)	3018.95	2896.50	747.10	0.02	0.25	1213.00	1246.75	1213.00	145.16	0.01	0.12	100.00	100.00	0.00	1683.50	1805.95	1974392.00	12.21	1733.09	1683.50
25	1	4	4844.00	30773.00	143.75	0	Spot (Block25, Row4, Column1)	56159.72	65535.00	13695.92	0.07	0.24	1188.00	1245.00	1188.00	282.58	0.02	0.23	100.00	100.00	61.42	64347.00	54971.72	31730468.00	194.33	12963.79	10217.00
25	2	4	5143.00	30779.00	176.75	0	Spot (Block25, Row4, Column2)	7752.23	7281.50	3955.57	0.03	0.51	1181.00	1271.49	1181.00	367.62	0.03	0.29	100.00	100.00	0.00	6100.50	6571.23	6759944.00	17.63	2728.88	2738.00
25	3	4	5446.00	30778.00	150.35	0	Spot (Block25, Row4, Column3)	65250.91	65535.00	1728.13	0.00	0.03	1182.00	1299.25	1182.00	450.60	0.04	0.35	100.00	100.00	96.61	64353.00	64068.91	40390672.00	141.93	20356.60	16509.50
25	4	4	5724.00	30777.00	205.15	0	Spot (Block25, Row4, Column4)	1551.17	1499.50	256.12	0.01	0.17	1130.00	1190.76	1130.00	277.81	0.02	0.23	63.00	27.00	0.00	369.50	421.17	1848995.00	1.30	1294.78	1289.50
25	5	4	6036.00	30783.00	194.35	0	Spot (Block25, Row4, Column5)	1523.55	1413.00	477.94	0.03	0.31	1114.00	1159.34	1114.00	221.49	0.02	0.19	71.00	28.00	0.00	299.00	409.55	1625625.00	1.64	1313.22	1301.00
25	6	4	6343.00	30782.00	172.00	0	Spot (Block25, Row4, Column6)	6643.96	6711.00	2299.51	0.00	0.35	1182.00	1228.57	1182.00	290.25	0.02	0.24	100.00	100.00	0.00	5529.00	5461.96	5481268.00	18.66	2546.38	2490.00
25	7	4	6632.00	30787.00	139.45	0	Spot (Block25, Row4, Column7)	6960.65	6650.00	2805.37	0.02	0.40	1209.00	1273.27	1209.00	283.43	0.02	0.22	100.00	100.00	0.00	5441.00	5751.65	3710024.00	20.07	2488.87	2243.00
25	8	4	6946.00	30798.00	158.05	0	Spot (Block25, Row4, Column8)	2283.18	2157.00	491.88	0.02	0.22	1273.00	1281.86	1273.00	224.48	0.00	0.18	98.00	92.00	0.00	884.00	1010.18	1577679.00	4.46	1516.79	1532.00
25	1	5	4844.00	31080.00	144.00	0	Spot (Block25, Row5, Column1)	61998.98	65535.00	7708.88	0.02	0.12	1192.00	1274.99	1192.00	366.32	0.03	0.29	100.00	100.00	77.25	64343.00	60806.98	35153700.00	165.77	14917.28	11185.50
25	2	5	5139.00	31076.00	152.30	0	Spot (Block25, Row5, Column2)	3147.60	3132.50	766.63	0.00	0.24	1187.00	1297.99	1187.00	403.63	0.04	0.31	99.00	94.00	0.00	1945.50	1960.60	2014463.00	4.58	1643.74	1613.00
25	3	5	5445.00	31083.00	147.35	0	Spot (Block25, Row5, Column3)	35567.58	31486.00	18867.93	0.05	0.53	1191.00	1340.38	1191.00	493.43	0.05	0.37	100.00	100.00	10.83	30295.00	34376.58	21020504.00	69.37	6812.38	5918.00
25	4	5	5740.00	31082.00	137.90	0	Spot (Block25, Row5, Column4)	31327.99	30158.00	15698.38	0.02	0.50	1177.00	1255.86	1177.00	380.82	0.03	0.30	100.00	100.00	1.17	28981.00	30150.99	16102588.00	78.97	7260.72	5584.50
25	5	5	6043.00	31084.00	146.80	0	Spot (Block25, Row5, Column5)	65122.79	65535.00	2693.99	0.00	0.04	1176.00	1233.70	1176.00	329.14	0.02	0.27	100.00	100.00	96.08	64359.00	63946.79	38227404.00	194.11	19296.51	14665.50
25	6	5	6344.00	31087.00	147.85	0	Spot (Block25, Row5, Column6)	3082.19	2859.00	1039.55	0.03	0.34	1191.00	1239.04	1191.00	250.16	0.02	0.20	100.00	95.00	0.00	1668.00	1891.19	1830822.00	7.37	1635.87	1656.50
25	7	5	6643.00	31092.00	169.15	0	Spot (Block25, Row5, Column7)	6312.92	5815.00	2911.72	0.04	0.46	1217.00	1297.46	1217.00	252.17	0.03	0.19	100.00	100.00	0.00	4598.00	5095.92	5056652.00	19.89	2370.00	2382.00
25	8	5	6944.00	31090.00	137.60	0	Spot (Block25, Row5, Column8)	12718.49	11851.00	5824.54	0.03	0.46	1293.00	1325.74	1293.00	213.51	0.01	0.16	100.00	100.00	0.00	10558.00	11425.49	6473709.00	53.36	4001.83	3428.00
25	1	6	4839.00	31379.00	226.40	0	Spot (Block25, Row6, Column1)	16235.97	9793.50	11959.95	0.22	0.74	1206.00	1373.58	1206.00	477.79	0.06	0.35	100.00	100.00	0.00	8587.50	15029.97	23866884.00	31.11	5534.34	5648.50
25	2	6	5140.00	31376.00	214.20	0	Spot (Block25, Row6, Column2)	3064.14	2649.00	1081.99	0.06	0.35	1191.00	1272.89	1191.00	344.24	0.03	0.27	100.00	95.00	0.00	1458.00	1873.14	4023214.00	5.20	1842.92	1827.00
25	3	6	5432.00	31379.00	142.60	0	Spot (Block25, Row6, Column3)	54901.46	65535.00	14915.54	0.08	0.27	1193.00	1286.76	1193.00	382.83	0.03	0.30	100.00	100.00	58.44	64342.00	53708.46	30250908.00	140.05	13894.82	9951.50
25	4	6	5739.00	31380.00	151.05	0	Spot (Block25, Row6, Column4)	2086.80	2078.00	491.92	0.00	0.24	1190.00	1228.15	1190.00	250.17	0.01	0.20	97.00	73.00	0.00	888.00	896.80	1304247.00	3.43	1420.97	1422.00
25	5	6	6038.00	31384.00	142.55	0	Spot (Block25, Row6, Column5)	61821.51	65535.00	8325.59	0.03	0.13	1191.00	1259.86	1191.00	314.72	0.02	0.25	100.00	100.00	77.31	64344.00	60630.51	34063912.00	192.43	16721.39	12838.00
25	6	6	6343.00	31383.00	146.00	0	Spot (Block25, Row6, Column6)	2947.00	2796.50	783.64	0.02	0.27	1204.00	1262.33	1204.00	229.39	0.02	0.18	100.00	98.00	0.00	1592.50	1743.00	1715155.00	7.34	1642.03	1655.00
25	7	6	6639.00	31388.00	138.65	0	Spot (Block25, Row6, Column7)	7165.76	6811.50	2739.41	0.02	0.38	1222.00	1290.80	1222.00	231.21	0.02	0.18	100.00	100.00	0.00	5589.50	5943.76	3711862.00	25.41	2837.91	2532.00
25	8	6	6949.00	31392.00	138.60	0	Spot (Block25, Row6, Column8)	9877.44	9734.00	4342.80	0.01	0.44	1288.00	1309.61	1288.00	191.25	0.01	0.15	100.00	100.00	0.00	8446.00	8589.44	5136267.00	44.80	3374.51	2901.50
25	1	7	4841.00	31678.00	157.10	0	Spot (Block25, Row7, Column1)	13047.39	11599.00	6578.24	0.05	0.50	1255.00	1380.54	1255.00	421.84	0.04	0.31	100.00	100.00	0.00	10344.00	11792.39	8859177.00	27.66	3444.06	3394.50
25	2	7	5143.00	31675.00	141.90	0	Spot (Block25, Row7, Column2)	3090.54	2854.00	897.21	0.03	0.29	1198.00	1278.80	1198.00	298.39	0.03	0.23	100.00	97.00	0.00	1656.00	1892.54	1678165.00	6.07	1741.13	1666.00
25	3	7	5436.00	31679.00	211.55	0	Spot (Block25, Row7, Column3)	1484.92	1443.00	203.18	0.01	0.14	1190.00	1220.93	1190.00	193.10	0.01	0.16	65.00	28.00	0.00	253.00	294.92	1893274.00	1.37	1317.77	1299.00
25	4	7	5746.00	31683.00	146.20	0	Spot (Block25, Row7, Column4)	2703.46	2610.00	689.91	0.02	0.26	1197.00	1216.24	1197.00	151.91	0.01	0.12	100.00	99.00	0.00	1413.00	1506.46	1576120.00	9.79	1668.65	1589.00
25	5	7	6039.00	31684.00	183.75	0	Spot (Block25, Row7, Column5)	2775.10	2637.00	855.95	0.02	0.31	1205.00	1261.80	1205.00	223.50	0.02	0.18	99.00	98.00	0.00	1432.00	1570.10	2641893.00	6.77	1699.62	1706.00
25	6	7	6336.00	31684.00	200.00	0	Spot (Block25, Row7, Column6)	3576.32	3380.00	1239.40	0.02	0.35	1288.00	1392.79	1288.00	497.09	0.03	0.36	99.00	82.00	0.00	2092.00	2288.32	4059119.00	4.39	2049.63	2049.00
25	7	7	6625.00	31691.00	141.10	0	Spot (Block25, Row7, Column7)	29394.60	29085.50	14077.40	0.00	0.48	1291.00	1348.31	1291.00	338.15	0.02	0.25	100.00	100.00	0.37	27794.50	28103.60	15814292.00	82.94	7787.11	5376.00
25	8	7	6943.00	31693.00	174.10	0	Spot (Block25, Row7, Column8)	11112.95	11435.00	3305.68	0.01	0.30	1295.00	1329.61	1295.00	198.67	0.01	0.15	100.00	100.00	0.00	10140.00	9817.95	9412672.00	49.24	3860.06	3740.00
25	1	8	4825.00	31986.00	144.40	0	Spot (Block25, Row8, Column1)	2752.39	2608.00	783.45	0.02	0.28	1264.00	1304.07	1264.00	260.26	0.01	0.20	99.00	96.00	0.00	1344.00	1488.39	1571615.00	5.56	1636.52	1660.00
25	2	8	5139.00	31977.00	174.15	0	Spot (Block25, Row8, Column2)	2067.68	1974.00	550.12	0.02	0.27	1202.00	1239.17	1202.00	152.35	0.01	0.12	96.00	87.00	0.00	772.00	865.68	1740984.00	5.44	1449.79	1427.00
25	3	8	5428.00	31982.00	138.05	0	Spot (Block25, Row8, Column3)	6787.42	6315.00	2672.73	0.03	0.39	1200.00	1242.29	1200.00	170.81	0.02	0.14	100.00	100.00	0.00	5115.00	5587.42	3509097.00	32.46	2569.43	2360.00
25	4	8	5738.00	31984.00	144.95	0	Spot (Block25, Row8, Column4)	5153.06	4833.00	1560.53	0.03	0.30	1217.00	1254.92	1217.00	169.09	0.01	0.13	100.00	100.00	0.00	3616.00	3936.06	2942400.00	23.05	2210.43	2112.00
25	5	8	6027.00	31995.00	197.35	0	Spot (Block25, Row8, Column5)	1529.80	1495.50	204.41	0.01	0.13	1271.00	1328.00	1271.00	439.13	0.02	0.33	18.00	0.00	0.00	224.50	258.80	1673600.00	0.46	1357.59	1307.50
25	6	8	6343.00	31985.00	211.35	0	Spot (Block25, Row8, Column6)	26439.77	16195.00	20585.47	0.21	0.78	1311.00	1485.52	1311.00	660.06	0.05	0.44	100.00	100.00	12.00	14884.00	25128.77	33710860.00	37.81	7286.77	7335.50
25	7	8	6637.00	31988.00	138.40	0	Spot (Block25, Row8, Column7)	17488.24	16931.00	8835.51	0.01	0.51	1330.00	1430.02	1330.00	480.74	0.03	0.34	100.00	100.00	0.00	15601.00	16158.24	9093887.00	33.40	5157.20	3977.00
25	8	8	6922.00	31988.00	138.85	0	Spot (Block25, Row8, Column8)	9302.12	8305.00	5036.86	0.05	0.54	1341.00	1373.79	1341.00	217.63	0.01	0.16	100.00	100.00	0.00	6964.00	7961.12	4920823.00	36.43	3374.14	2726.00
26	1	1	9350.00	29897.00	148.65	0	Spot (Block26, Row1, Column1)	39743.66	37038.00	19542.34	0.03	0.49	2027.00	2070.69	2027.00	349.47	0.01	0.17	100.00	100.00	19.77	35011.00	37716.66	23925788.00	107.80	10639.29	9098.00
26	2	1	9643.00	29903.00	150.05	0	Spot (Block26, Row1, Column2)	5787.77	5281.00	2140.22	0.04	0.37	2089.00	2130.40	2089.00	361.57	0.01	0.17	100.00	99.00	0.00	3192.00	3698.77	3565267.00	10.12	2948.81	2939.00
26	3	1	9950.00	29906.00	142.60	0	Spot (Block26, Row1, Column3)	9880.53	8511.00	5610.63	0.06	0.57	2084.00	2122.44	2084.00	339.83	0.01	0.16	99.00	99.00	0.00	6427.00	7796.53	5463932.00	22.83	3663.05	3406.00
26	4	1	10240.00	29911.00	147.35	0	Spot (Block26, Row1, Column4)	5050.07	4634.00	1730.17	0.04	0.34	2124.00	2151.84	2124.00	354.23	0.01	0.16	99.00	96.00	0.00	2510.00	2926.07	2984593.00	8.18	2871.15	2879.00
26	5	1	10546.00	29911.00	142.00	0	Spot (Block26, Row1, Column5)	27556.89	23237.50	19828.14	0.07	0.72	2078.00	2115.95	2078.00	361.46	0.01	0.17	100.00	100.00	3.83	21159.50	25478.89	15101178.00	70.38	6971.83	5169.00
26	6	1	10838.00	29910.00	142.90	0	Spot (Block26, Row1, Column6)	16931.78	15213.00	8881.51	0.05	0.52	2113.00	2152.69	2113.00	403.75	0.01	0.19	100.00	100.00	0.00	13100.00	14818.78	9397135.00	36.60	5229.38	4519.50
26	7	1	11137.00	29911.00	143.95	0	Spot (Block26, Row1, Column7)	46494.80	56025.00	20534.65	0.08	0.44	2167.00	2228.70	2167.00	473.81	0.01	0.21	100.00	100.00	43.37	53858.00	44327.80	25944240.00	93.43	12820.88	10098.00
26	8	1	11433.00	29920.00	150.50	0	Spot (Block26, Row1, Column8)	60018.95	65535.00	9993.96	0.04	0.17	2259.00	2355.36	2259.00	513.33	0.02	0.22	100.00	100.00	69.52	63276.00	57759.95	37212064.00	112.33	15922.02	12248.00
26	1	2	9329.00	30196.00	210.10	0	Spot (Block26, Row2, Column1)	2501.44	2489.50	347.39	0.00	0.14	2021.50	2067.42	2021.50	350.89	0.01	0.17	58.00	32.00	0.00	468.00	479.94	3146808.00	1.24	2365.18	2313.00
26	2	2	9647.00	30204.00	140.00	0	Spot (Block26, Row2, Column2)	9549.15	9297.00	3179.53	0.01	0.33	2022.00	2070.61	2022.00	360.45	0.01	0.17	100.00	100.00	0.00	7275.00	7527.15	5032401.00	20.75	3835.35	3740.00
26	3	2	9940.00	30181.00	199.40	0	Spot (Block26, Row2, Column3)	2660.42	2651.00	439.09	0.00	0.17	2044.50	2099.43	2044.50	370.23	0.01	0.18	64.00	41.00	0.00	606.50	615.92	3000949.00	1.52	2285.02	2253.00
26	4	2	10248.00	30210.00	171.10	0	Spot (Block26, Row2, Column4)	7362.08	7089.00	2641.25	0.02	0.36	2012.00	2063.68	2012.00	388.38	0.01	0.19	100.00	100.00	0.00	5077.00	5350.08	5985372.00	13.64	3465.92	3443.50
26	5	2	10551.00	30207.00	187.10	0	Spot (Block26, Row2, Column5)	2576.44	2559.50	383.73	0.00	0.15	1947.00	1981.96	1947.00	348.03	0.01	0.18	71.00	41.00	0.00	612.50	629.44	2545518.00	1.71	2152.28	2200.00
26	6	2	10838.00	30208.00	145.05	0	Spot (Block26, Row2, Column6)	6152.41	5644.50	2494.81	0.04	0.41	2011.00	2052.73	2011.00	375.47	0.01	0.18	100.00	99.00	0.00	3633.50	4141.41	3543788.00	10.92	3008.17	2867.00
26	7	2	11146.00	30210.00	151.55	0	Spot (Block26, Row2, Column7)	5673.11	4661.00	2482.11	0.09	0.44	2048.00	2082.94	2048.00	354.60	0.01	0.17	100.00	98.00	0.00	2613.00	3625.11	3579735.00	10.12	2878.35	2884.00
26	8	2	11467.00	30199.00	214.95	0	Spot (Block26, Row2, Column8)	2457.39	2385.00	377.45	0.01	0.15	2213.00	2266.56	2213.00	450.68	0.01	0.20	30.00	5.00	0.00	172.00	244.39	3241301.00	0.42	2329.21	2323.00
26	1	3	9347.00	30502.00	144.85	0	Spot (Block26, Row3, Column1)	27206.19	25249.00	17244.74	0.03	0.63	1968.00	2006.82	1968.00	333.01	0.01	0.17	100.00	100.00	1.06	23281.00	25238.19	15371497.00	75.67	6890.13	5258.00
26	2	3	9642.00	30511.00	191.45	0	Spot (Block26, Row3, Column2)	2481.95	2461.00	354.32	0.00	0.14	1935.00	1985.05	1935.00	325.15	0.01	0.16	68.00	36.00	0.00	526.00	546.95	2568818.00	1.53	2168.10	2178.50
26	3	3	9929.00	30501.00	148.50	0	Spot (Block26, Row3, Column3)	4584.26	4138.00	1535.30	0.04	0.33	1979.00	2009.98	1979.00	332.61	0.01	0.17	99.00	98.00	0.00	2159.00	2605.26	2764306.00	7.74	2705.46	2666.50
26	4	3	10247.00	30508.00	145.35	0	Spot (Block26, Row3, Column4)	14222.75	12332.00	7583.74	0.06	0.53	1965.00	2002.06	1965.00	360.09	0.01	0.18	100.00	100.00	0.00	10367.00	12257.75	8135416.00	33.94	4699.47	3838.50
26	5	3	10547.00	30513.00	169.80	0	Spot (Block26, Row3, Column5)	3128.34	2994.00	751.63	0.02	0.24	1909.00	1966.74	1909.00	373.44	0.01	0.19	89.00	70.00	0.00	1085.00	1219.34	2515189.00	3.11	2291.43	2305.00
26	6	3	10845.00	30510.00	205.75	0	Spot (Block26, Row3, Column6)	13659.92	10774.00	7237.99	0.10	0.53	2014.00	2069.40	2014.00	422.11	0.01	0.20	100.00	100.00	0.00	8760.00	11645.92	16405563.00	27.46	5377.46	5363.00
26	7	3	11147.00	30515.00	144.15	0	Spot (Block26, Row3, Column7)	17196.08	14493.50	11117.08	0.07	0.65	2028.00	2074.74	2028.00	371.00	0.01	0.18	100.00	100.00	0.00	12465.50	15168.08	9664198.00	40.76	4768.26	4152.00
26	8	3	11450.00	30510.00	160.55	0	Spot (Block26, Row3, Column8)	3666.39	3606.00	686.93	0.01	0.19	2151.00	2195.39	2151.00	364.35	0.01	0.17	98.00	87.00	0.00	1455.00	1515.39	2614135.00	4.04	2682.72	2662.00
26	1	4	9344.00	30800.00	142.95	0	Spot (Block26, Row4, Column1)	13963.93	12669.00	7705.75	0.04	0.55	1913.00	1949.36	1913.00	319.38	0.01	0.16	100.00	100.00	0.00	10756.00	12050.93	7763946.00	37.62	4144.47	3398.00
26	2	4	9641.00	30804.00	200.95	0	Spot (Block26, Row4, Column2)	2579.32	2561.50	388.97	0.00	0.15	1886.00	1926.03	1886.00	321.65	0.01	0.17	80.00	52.00	0.00	675.50	693.32	2950744.00	2.03	2195.43	2162.00
26	3	4	9944.00	30804.00	144.15	0	Spot (Block26, Row4, Column3)	42701.03	42135.00	20292.17	0.01	0.48	1936.00	1988.15	1936.00	345.24	0.01	0.17	100.00	100.00	30.69	40199.00	40765.03	24211596.00	117.93	9525.52	8215.00
26	4	4	10226.00	30814.00	187.95	0	Spot (Block26, Row4, Column4)	2537.13	2510.00	388.71	0.00	0.15	1956.00	1994.98	1956.00	345.69	0.01	0.17	68.00	38.00	0.00	554.00	581.13	2516835.00	1.57	2277.62	2253.00
26	5	4	10531.00	30817.00	180.65	0	Spot (Block26, Row4, Column5)	2673.92	2516.50	944.10	0.03	0.35	1910.00	1951.00	1910.00	321.96	0.01	0.17	75.00	47.00	0.00	606.50	763.92	2454663.00	2.25	2224.71	2206.50
26	6	4	10850.00	30807.00	188.40	0	Spot (Block26, Row4, Column6)	3397.39	3317.00	606.69	0.01	0.18	1987.00	2017.91	1987.00	357.28	0.01	0.18	98.00	88.00	0.00	1330.00	1410.39	3393993.00	3.86	2419.16	2414.50
26	7	4	11135.00	30815.00	145.20	0	Spot (Block26, Row4, Column7)	13684.21	10394.00	9901.65	0.12	0.72	2068.00	2093.79	2068.00	339.18	0.01	0.16	100.00	96.00	0.00	8326.00	11616.21	7882104.00	34.17	4054.39	3560.00
26	8	4	11444.00	30823.00	157.85	0	Spot (Block26, Row4, Column8)	4777.54	4357.00	1674.02	0.04	0.35	2198.00	2230.09	2198.00	368.76	0.01	0.17	98.00	91.00	0.00	2159.00	2579.54	3267837.00	6.91	2793.46	2772.00
26	1	5	9345.00	31103.00	141.70	0	Spot (Block26, Row5, Column1)	10480.39	9204.00	5599.95	0.06	0.53	1949.00	1993.81	1949.00	372.81	0.01	0.19	100.00	100.00	0.00	7255.00	8531.39	5711813.00	22.76	3705.88	3432.00
26	2	5	9640.00	31108.00	170.55	0	Spot (Block26, Row5, Column2)	3559.79	3452.00	736.02	0.01	0.21	1927.00	1968.75	1927.00	323.68	0.01	0.16	97.00	94.00	0.00	1525.00	1632.79	2886986.00	4.92	2461.22	2476.00
26	3	5	9940.00	31113.00	190.35	0	Spot (Block26, Row5, Column3)	3087.72	2998.50	618.37	0.01	0.20	1981.00	2018.55	1981.00	341.50	0.01	0.17	89.00	72.00	0.00	1017.50	1106.72	3149474.00	3.13	2397.43	2387.00
26	4	5	10243.00	31107.00	143.70	0	Spot (Block26, Row5, Column4)	12095.21	10075.00	7274.95	0.08	0.60	2000.00	2047.60	2000.00	364.24	0.01	0.18	100.00	100.00	0.00	8075.00	10095.21	6724939.00	27.59	4110.99	3645.00
26	5	5	10544.00	31108.00	142.05	0	Spot (Block26, Row5, Column5)	51308.70	65535.00	18088.73	0.11	0.35	1985.00	2033.59	1985.00	390.76	0.01	0.19	100.00	100.00	51.37	63550.00	49323.70	28066032.00	126.10	13157.65	9675.00
26	6	5	10846.00	31111.00	147.45	0	Spot (Block26, Row5, Column6)	6628.65	5952.00	2847.35	0.05	0.43	2002.00	2030.54	2002.00	336.08	0.01	0.17	99.00	99.00	0.00	3950.00	4626.65	3930791.00	13.68	3010.27	2948.00
26	7	5	11150.00	31121.00	170.55	0	Spot (Block26, Row5, Column7)	5005.04	4779.00	1435.21	0.02	0.29	2115.00	2138.54	2115.00	370.22	0.00	0.17	99.00	98.00	0.00	2664.00	2890.04	4069095.00	7.74	3018.04	3000.00
26	8	5	11445.00	31114.00	144.80	0	Spot (Block26, Row5, Column8)	34069.89	30657.00	23674.67	0.05	0.69	2212.00	2248.65	2212.00	373.26	0.01	0.17	100.00	100.00	21.89	28445.00	31857.89	19453948.00	85.25	7191.33	5484.50
26	1	6	9336.00	31408.00	205.05	0	Spot (Block26, Row6, Column1)	11524.58	8610.00	6436.05	0.13	0.56	2092.00	2150.01	2092.00	468.65	0.01	0.22	100.00	100.00	0.00	6518.00	9432.58	13771879.00	20.00	4935.05	4869.50
26	2	6	9636.00	31419.00	214.75	0	Spot (Block26, Row6, Column2)	3571.68	3432.00	745.09	0.02	0.21	2120.00	2174.55	2120.00	432.43	0.01	0.20	94.00	76.00	0.00	1312.00	1451.68	4714622.00	3.23	2716.16	2725.00
26	3	6	9931.00	31407.00	142.10	0	Spot (Block26, Row6, Column3)	29592.03	27244.00	16685.76	0.04	0.56	2100.00	2159.21	2100.00	398.60	0.01	0.18	100.00	100.00	1.47	25144.00	27492.03	16157250.00	68.82	8243.52	6451.50
26	4	6	10241.00	31425.00	175.10	0	Spot (Block26, Row6, Column4)	3859.21	3562.00	1113.17	0.03	0.29	2108.00	2175.82	2108.00	406.14	0.01	0.19	93.00	80.00	0.00	1454.00	1751.21	3295767.00	4.14	2652.91	2576.00
26	5	6	10538.00	31410.00	143.65	0	Spot (Block26, Row6, Column5)	57154.11	65535.00	14062.02	0.06	0.25	2094.00	2165.21	2094.00	435.81	0.01	0.20	100.00	100.00	66.02	63441.00	55060.11	32292304.00	126.18	14326.93	11079.50
26	6	6	10842.00	31416.00	163.25	0	Spot (Block26, Row6, Column6)	3986.18	3528.50	1419.99	0.05	0.36	2034.00	2084.16	2034.00	375.67	0.01	0.18	94.00	81.00	0.00	1494.50	1952.18	2941802.00	5.06	2572.46	2583.00
26	7	6	11143.00	31412.00	143.85	0	Spot (Block26, Row6, Column7)	28699.01	26174.00	18592.98	0.04	0.65	2122.00	2148.26	2122.00	394.13	0.01	0.18	100.00	100.00	2.34	24052.00	26577.01	15956647.00	67.37	7953.43	7392.00
26	8	6	11447.00	31420.00	143.70	0	Spot (Block26, Row6, Column8)	36006.32	33246.00	22941.86	0.03	0.64	2163.00	2196.58	2163.00	364.31	0.01	0.17	100.00	100.00	22.99	31083.00	33843.32	20199596.00	92.81	8707.14	6292.50
26	1	7	9333.00	31707.00	205.65	0	Spot (Block26, Row7, Column1)	2584.21	2560.50	406.70	0.00	0.16	1999.00	2045.13	1999.00	428.94	0.01	0.21	61.00	26.00	0.00	561.50	585.21	3106219.00	1.26	2334.42	2300.00
26	2	7	9638.00	31705.00	166.20	0	Spot (Block26, Row7, Column2)	2834.56	2788.00	600.23	0.01	0.21	2018.00	2056.98	2018.00	358.15	0.01	0.17	74.00	52.00	0.00	770.00	816.56	2168436.00	2.17	2279.50	2265.00
26	3	7	9931.00	31723.00	200.70	0	Spot (Block26, Row7, Column3)	2414.72	2384.00	372.48	0.01	0.15	2042.00	2100.52	2042.00	399.88	0.01	0.19	45.00	15.00	0.00	342.00	372.72	2750365.00	0.79	2241.81	2236.00
26	4	7	10242.00	31719.00	195.50	0	Spot (Block26, Row7, Column4)	2594.55	2609.00	448.42	0.00	0.17	2029.00	2077.96	2029.00	378.13	0.01	0.18	62.00	35.00	0.00	580.00	565.55	2799522.00	1.37	2275.01	2304.00
26	5	7	10535.00	31713.00	164.95	0	Spot (Block26, Row7, Column5)	7491.93	6938.50	2717.98	0.03	0.36	2077.00	2135.86	2077.00	429.87	0.01	0.20	100.00	100.00	0.00	4861.50	5414.93	5663899.00	12.46	3486.97	3414.00
26	6	7	10837.00	31714.00	198.30	0	Spot (Block26, Row7, Column6)	3807.40	3723.50	836.08	0.01	0.22	2111.00	2170.73	2111.00	480.53	0.01	0.22	95.00	79.00	0.00	1612.50	1696.40	4233826.00	3.41	2675.51	2648.50
26	7	7	11127.00	31716.00	146.45	0	Spot (Block26, Row7, Column7)	26886.24	25747.00	14689.38	0.02	0.55	2095.00	2129.88	2095.00	398.45	0.01	0.19	100.00	100.00	0.34	23652.00	24791.24	15755334.00	62.13	7348.91	5847.50
26	8	7	11446.00	31719.00	185.50	0	Spot (Block26, Row7, Column8)	5186.72	5128.00	1037.80	0.00	0.20	2134.00	2175.71	2134.00	371.09	0.01	0.17	100.00	99.00	0.00	2994.00	3052.72	5025934.00	8.11	3289.89	3289.00
26	1	8	9321.00	32014.00	178.00	0	Spot (Block26, Row8, Column1)	3168.76	3033.00	849.44	0.02	0.27	1977.50	1986.02	1977.50	332.21	0.00	0.17	86.00	71.00	0.00	1055.50	1191.26	2810687.00	3.56	2347.31	2297.00
26	2	8	9634.00	32005.00	165.60	0	Spot (Block26, Row8, Column2)	4138.75	3606.00	1514.83	0.06	0.37	1995.00	2029.98	1995.00	339.69	0.01	0.17	97.00	87.00	0.00	1611.00	2143.75	3149586.00	6.21	2487.81	2471.00
26	3	8	9927.00	32007.00	145.95	0	Spot (Block26, Row8, Column3)	12514.99	9603.50	8855.39	0.12	0.71	2005.00	2063.51	2005.00	360.39	0.01	0.17	100.00	97.00	0.00	7598.50	10509.99	7283726.00	29.00	3664.49	3316.50
26	4	8	10238.00	32009.00	150.40	0	Spot (Block26, Row8, Column4)	4560.63	4474.00	1126.22	0.01	0.25	2018.00	2073.35	2018.00	367.71	0.01	0.18	99.00	99.00	0.00	2456.00	2542.63	2827593.00	6.76	2747.08	2742.00
26	5	8	10535.00	32011.00	186.45	0	Spot (Block26, Row8, Column5)	2611.57	2572.00	437.91	0.01	0.17	2080.00	2142.39	2080.00	469.09	0.01	0.22	51.00	20.00	0.00	492.00	531.57	2551504.00	1.00	2279.86	2279.00
26	6	8	10837.00	32012.00	194.20	0	Spot (Block26, Row8, Column6)	17569.44	13568.50	11040.89	0.11	0.63	2130.00	2216.25	2130.00	537.70	0.02	0.24	100.00	100.00	0.00	11438.50	15439.44	18553332.00	28.55	5885.24	5735.50
26	7	8	11135.00	32009.00	143.75	0	Spot (Block26, Row8, Column7)	10084.81	9323.50	5101.00	0.03	0.51	2120.00	2186.41	2120.00	455.05	0.01	0.21	99.00	98.00	0.00	7203.50	7964.81	5708003.00	17.36	3748.26	3537.00
26	8	8	11424.00	32017.00	148.25	0	Spot (Block26, Row8, Column8)	4052.05	3821.00	1141.85	0.03	0.28	2182.00	2224.82	2182.00	392.20	0.01	0.18	93.00	86.00	0.00	1639.00	1870.05	2415021.00	4.66	2745.92	2742.50
27	1	1	13853.00	29923.00	155.10	0	Spot (Block27, Row1, Column1)	35816.18	33384.00	20004.89	0.03	0.56	104.00	121.71	104.00	92.67	0.07	0.76	100.00	100.00	15.26	33280.00	35712.18	23710408.00	385.17	5356.61	4255.00
27	2	1	14157.00	29960.00	194.00	0	Spot (Block27, Row1, Column2)	107.71	105.00	14.38	0.01	0.13	95.00	104.78	95.00	62.40	0.04	0.60	0.00	0.00	0.00	10.00	12.71	114602.00	0.05	99.95	100.00
27	3	1	14456.00	29923.00	166.60	0	Spot (Block27, Row1, Column3)	105.16	105.00	8.60	0.00	0.08	90.00	90.78	90.00	11.51	0.00	0.13	66.00	16.00	0.00	15.00	15.16	80970.00	1.25	93.85	92.00
27	4	1	14753.00	29935.00	147.00	-50	Spot (Block27, Row1, Column4)	95.58	96.00	10.63	0.00	0.11	89.00	89.60	89.00	11.30	0.00	0.13	34.00	6.00	0.00	7.00	6.58	56488.00	0.53	99.87	101.00
27	5	1	15064.00	29924.00	172.40	0	Spot (Block27, Row1, Column5)	114.84	115.00	12.82	0.00	0.11	88.00	88.41	88.00	11.45	0.00	0.13	87.00	65.00	0.00	27.00	26.84	95773.00	2.31	100.71	100.00
27	6	1	15330.00	29940.00	182.15	0	Spot (Block27, Row1, Column6)	104.91	104.00	13.62	0.00	0.13	89.00	89.12	89.00	12.25	0.00	0.14	58.00	26.00	0.00	15.00	15.91	98513.00	1.29	97.48	97.00
27	7	1	15644.00	29956.00	192.55	0	Spot (Block27, Row1, Column7)	137.53	133.00	25.54	0.01	0.19	92.00	119.58	92.00	189.40	0.11	1.58	0.00	0.00	0.00	41.00	45.53	143989.00	0.09	105.76	105.00
27	8	1	15935.00	29943.00	155.75	0	Spot (Block27, Row1, Column8)	60171.98	65535.00	10730.05	0.04	0.18	107.00	163.72	107.00	249.27	0.18	1.52	100.00	100.00	70.10	65428.00	60064.98	40255412.00	240.74	10191.17	7895.00
27	1	2	13851.00	30230.00	147.00	-50	Spot (Block27, Row2, Column1)	112.64	108.00	16.69	0.02	0.15	98.00	108.63	98.00	60.65	0.04	0.56	1.00	0.00	0.00	10.00	14.64	66458.00	0.07	112.66	107.00
27	2	2	14151.00	30232.00	147.00	-50	Spot (Block27, Row2, Column2)	108.98	109.00	14.10	0.00	0.13	95.00	97.25	95.00	15.22	0.01	0.16	46.00	12.00	0.00	14.00	13.98	64408.00	0.77	100.69	101.00
27	3	2	14451.00	30234.00	147.00	-50	Spot (Block27, Row2, Column3)	93.59	95.00	10.71	0.01	0.11	91.00	91.26	91.00	10.96	0.00	0.12	24.00	1.00	0.00	4.00	2.59	54940.00	0.21	96.25	98.00
27	4	2	14751.00	30235.00	147.00	-50	Spot (Block27, Row2, Column4)	94.99	94.00	11.91	0.00	0.13	88.00	88.30	88.00	11.27	0.00	0.13	34.00	12.00	0.00	6.00	6.99	56045.00	0.59	90.30	90.00
27	5	2	15044.00	30228.00	178.65	0	Spot (Block27, Row2, Column5)	117.40	117.00	13.18	0.00	0.11	88.00	88.13	88.00	11.78	0.00	0.13	93.00	66.00	0.00	29.00	29.40	105069.00	2.48	99.48	99.00
27	6	2	15351.00	30239.00	147.00	-50	Spot (Block27, Row2, Column6)	93.64	94.00	14.58	0.00	0.16	91.00	91.22	91.00	11.92	0.00	0.13	30.00	6.00	0.00	3.00	2.64	55154.00	0.20	90.25	89.00
27	7	2	15651.00	30241.00	147.00	-50	Spot (Block27, Row2, Column7)	100.67	100.00	13.58	0.00	0.13	92.00	94.83	92.00	18.76	0.01	0.20	21.00	2.00	0.00	8.00	8.67	59395.00	0.31	101.58	100.00
27	8	2	15952.00	30243.00	147.00	-50	Spot (Block27, Row2, Column8)	125.08	125.50	15.31	0.00	0.12	101.00	129.83	101.00	163.18	0.11	1.26	0.00	0.00	0.00	24.50	24.08	74295.00	-0.03	119.34	115.50
27	1	3	13850.00	30548.00	217.25	0	Spot (Block27, Row3, Column1)	105.10	106.00	11.38	0.00	0.11	94.00	94.16	94.00	13.14	0.00	0.14	43.00	8.00	0.00	12.00	11.10	141784.00	0.83	95.83	95.00
27	2	3	14182.00	30553.00	138.30	0	Spot (Block27, Row3, Column2)	106.73	105.00	13.67	0.01	0.13	92.00	92.55	92.00	11.35	0.00	0.12	54.00	28.00	0.00	13.00	14.73	55394.00	1.25	100.69	99.00
27	3	3	14433.00	30523.00	159.40	0	Spot (Block27, Row3, Column3)	182.37	188.00	23.70	0.01	0.13	89.00	89.34	89.00	11.62	0.00	0.13	100.00	99.00	0.00	99.00	93.37	128753.00	8.00	122.13	120.00
27	4	3	14740.00	30516.00	155.25	0	Spot (Block27, Row3, Column4)	119.28	118.00	14.22	0.00	0.12	86.00	86.55	86.00	12.03	0.00	0.14	93.00	72.00	0.00	32.00	33.28	78961.00	2.72	101.54	102.00
27	5	3	15048.00	30524.00	162.65	0	Spot (Block27, Row3, Column5)	128.55	127.00	17.25	0.01	0.13	86.00	85.87	86.00	12.27	0.00	0.14	97.00	85.00	0.00	41.00	42.55	94227.00	3.48	103.09	102.00
27	6	3	15354.00	30547.00	166.05	0	Spot (Block27, Row3, Column6)	114.73	115.00	10.96	0.00	0.10	87.00	87.10	87.00	11.39	0.00	0.13	92.00	69.00	0.00	28.00	27.73	87768.00	2.42	101.78	103.00
27	7	3	15694.00	30596.00	120.15	0	Spot (Block27, Row3, Column7)	103.82	104.00	9.97	0.00	0.10	86.00	85.69	86.00	10.98	0.00	0.13	74.00	33.00	0.00	18.00	17.82	39243.00	1.65	95.14	97.00
27	8	3	15950.00	30543.00	147.00	-50	Spot (Block27, Row3, Column8)	109.95	110.00	10.17	0.00	0.09	95.00	96.47	95.00	17.11	0.01	0.18	40.00	2.00	0.00	15.00	14.95	64872.00	0.79	106.26	105.00
27	1	4	13885.00	30830.00	239.05	0	Spot (Block27, Row4, Column1)	108.67	109.00	11.66	0.00	0.11	92.00	92.66	92.00	10.40	0.00	0.11	71.00	36.00	0.00	17.00	16.67	179202.00	1.54	99.00	98.00
27	2	4	14106.00	30869.00	204.30	0	Spot (Block27, Row4, Column2)	104.49	105.00	10.31	0.00	0.10	91.00	91.99	91.00	21.13	0.00	0.23	20.00	0.00	0.00	14.00	13.49	124028.00	0.59	96.37	97.00
27	3	4	14442.00	30828.00	156.45	0	Spot (Block27, Row4, Column3)	278.52	285.00	71.39	0.01	0.26	88.00	88.94	88.00	20.00	0.00	0.22	100.00	99.00	0.00	197.00	190.52	187447.00	9.48	136.88	128.00
27	4	4	14748.00	30835.00	147.00	-50	Spot (Block27, Row4, Column4)	83.05	82.00	13.36	0.01	0.16	87.00	87.01	87.00	12.11	0.00	0.14	12.00	1.00	0.00	-5.00	-3.95	48835.00	-0.33	88.60	86.00
27	5	4	15037.00	30850.00	154.55	0	Spot (Block27, Row4, Column5)	138.08	116.50	164.21	0.07	1.19	87.00	86.92	87.00	12.53	0.00	0.14	83.00	59.00	0.00	29.50	51.08	90025.00	4.08	101.13	102.00
27	6	4	15369.00	30809.00	209.85	0	Spot (Block27, Row4, Column6)	101.29	102.00	11.41	0.00	0.11	86.00	86.66	86.00	12.80	0.00	0.15	62.00	19.00	0.00	16.00	15.29	127012.00	1.14	89.89	90.00
27	7	4	15678.00	30824.00	232.20	0	Spot (Block27, Row4, Column7)	94.43	95.00	10.69	0.00	0.11	85.00	85.11	85.00	11.42	0.00	0.13	44.00	10.00	0.00	10.00	9.43	146744.00	0.82	83.26	84.00
27	8	4	15953.00	30819.00	159.40	0	Spot (Block27, Row4, Column8)	138.14	129.50	31.62	0.03	0.23	91.00	91.54	91.00	13.65	0.00	0.15	87.00	67.00	0.00	38.50	47.14	96420.00	3.41	107.02	106.00
27	1	5	13859.00	31116.00	183.70	0	Spot (Block27, Row5, Column1)	116.21	116.00	15.37	0.00	0.13	91.00	91.60	91.00	11.45	0.00	0.13	82.00	58.00	0.00	25.00	25.21	110050.00	2.15	102.73	102.50
27	2	5	14138.00	31131.00	205.05	0	Spot (Block27, Row5, Column2)	115.30	116.00	14.13	0.00	0.12	87.00	88.63	87.00	21.49	0.01	0.24	67.00	16.00	0.00	29.00	28.30	137670.00	1.24	96.60	96.50
27	3	5	14458.00	31167.00	209.80	0	Spot (Block27, Row5, Column3)	103.21	103.00	10.45	0.00	0.10	87.00	87.24	87.00	12.53	0.00	0.14	63.00	16.00	0.00	16.00	16.21	129527.00	1.27	91.73	92.00
27	4	5	14727.00	31119.00	170.60	0	Spot (Block27, Row5, Column4)	120.99	114.00	81.63	0.03	0.67	87.00	86.82	87.00	12.20	0.00	0.14	82.00	56.00	0.00	27.00	33.99	98004.00	2.80	97.45	97.00
27	5	5	15045.00	31135.00	145.30	0	Spot (Block27, Row5, Column5)	421.60	417.00	132.63	0.00	0.31	87.00	87.00	87.00	11.62	0.00	0.13	100.00	100.00	0.00	330.00	334.60	244950.00	28.80	168.57	168.00
27	6	5	15347.00	31139.00	147.00	-50	Spot (Block27, Row5, Column6)	95.57	95.00	12.97	0.00	0.14	86.00	87.12	86.00	11.92	0.01	0.14	44.00	15.00	0.00	9.00	9.57	56293.00	0.71	91.69	91.00
27	7	5	15646.00	31143.00	164.85	0	Spot (Block27, Row5, Column7)	124.44	126.00	12.89	0.01	0.10	87.00	87.99	87.00	10.82	0.00	0.12	97.00	87.00	0.00	39.00	37.44	93827.00	3.37	103.64	103.00
27	8	5	15932.00	31129.00	161.10	0	Spot (Block27, Row5, Column8)	113.66	114.00	11.17	0.00	0.10	87.00	88.10	87.00	12.13	0.01	0.14	88.00	59.00	0.00	27.00	26.66	81268.00	2.11	97.36	98.00
27	1	6	13862.00	31452.00	187.95	0	Spot (Block27, Row6, Column1)	114.92	114.50	12.42	0.00	0.11	92.00	92.74	92.00	12.27	0.00	0.13	80.00	43.00	0.00	22.50	22.92	115614.00	1.81	101.26	101.50
27	2	6	14153.00	31408.00	178.65	0	Spot (Block27, Row6, Column2)	115.55	117.00	12.10	0.01	0.10	91.00	91.05	91.00	11.60	0.00	0.13	84.00	56.00	0.00	26.00	24.55	103070.00	2.11	101.91	103.00
27	3	6	14428.00	31430.00	183.95	0	Spot (Block27, Row6, Column3)	124.74	124.00	18.91	0.00	0.15	89.00	88.57	89.00	11.89	0.00	0.13	89.00	74.00	0.00	35.00	35.74	119004.00	3.04	99.71	101.00
27	4	6	14744.00	31428.00	156.20	0	Spot (Block27, Row6, Column4)	111.22	111.00	11.51	0.00	0.10	88.00	87.88	88.00	12.22	0.00	0.14	83.00	46.00	0.00	23.00	23.22	74737.00	1.91	95.43	96.00
27	5	6	15043.00	31434.00	147.20	0	Spot (Block27, Row6, Column5)	360.06	366.50	95.07	0.01	0.26	88.00	89.16	88.00	11.98	0.01	0.13	100.00	100.00	0.00	278.50	272.06	213153.00	22.60	163.14	166.00
27	6	6	15345.00	31439.00	147.00	-50	Spot (Block27, Row6, Column6)	95.97	95.00	12.18	0.00	0.13	85.00	85.79	85.00	10.59	0.00	0.12	47.00	19.00	0.00	10.00	10.97	56524.00	0.96	89.95	89.00
27	7	6	15662.00	31432.00	153.70	0	Spot (Block27, Row6, Column7)	119.44	119.00	11.12	0.00	0.09	87.00	87.52	87.00	11.28	0.00	0.13	97.00	81.00	0.00	32.00	32.44	77277.00	2.83	103.38	104.00
27	8	6	15946.00	31443.00	177.30	0	Spot (Block27, Row6, Column8)	111.63	111.00	13.92	0.00	0.12	88.00	88.47	88.00	11.28	0.00	0.13	82.00	52.00	0.00	23.00	23.63	98124.00	2.05	99.71	99.00
27	1	7	13843.00	31730.00	147.00	-50	Spot (Block27, Row7, Column1)	99.92	99.00	8.88	0.00	0.09	95.00	95.38	95.00	12.94	0.00	0.14	19.00	2.00	0.00	4.00	4.92	58753.00	0.35	98.69	97.00
27	2	7	14131.00	31802.00	280.45	0	Spot (Block27, Row7, Column2)	100.80	100.00	10.62	0.00	0.11	93.00	93.54	93.00	12.56	0.00	0.13	34.00	4.00	0.00	7.00	7.80	232141.00	0.58	93.27	92.00
27	3	7	14444.00	31733.00	147.00	-50	Spot (Block27, Row7, Column3)	89.06	88.00	12.87	0.01	0.14	88.00	88.69	88.00	12.53	0.00	0.14	21.00	1.00	0.00	0.00	1.06	52457.00	0.03	88.96	88.00
27	4	7	14744.00	31735.00	147.00	-50	Spot (Block27, Row7, Column4)	84.78	84.00	9.68	0.00	0.11	85.00	85.14	85.00	10.90	0.00	0.13	15.00	1.00	0.00	-1.00	-0.22	49934.00	-0.03	83.05	83.00
27	5	7	15044.00	31737.00	147.00	-50	Spot (Block27, Row7, Column5)	97.46	99.00	12.61	0.01	0.13	85.00	85.98	85.00	10.98	0.00	0.13	61.00	24.00	0.00	14.00	12.46	57404.00	1.05	89.99	89.00
27	6	7	15321.00	31734.00	230.00	0	Spot (Block27, Row7, Column6)	104.27	105.00	11.20	0.00	0.11	84.00	83.95	84.00	10.03	0.00	0.12	80.00	50.00	0.00	21.00	20.27	158809.00	2.03	89.80	88.00
27	7	7	15625.00	31726.00	159.35	0	Spot (Block27, Row7, Column7)	116.82	116.00	14.56	0.00	0.12	84.00	84.66	84.00	11.78	0.00	0.14	93.00	75.00	0.00	32.00	32.82	81539.00	2.73	95.54	96.00
27	8	7	15960.00	31727.00	212.40	0	Spot (Block27, Row7, Column8)	120.23	119.00	15.78	0.00	0.13	84.00	85.30	84.00	13.26	0.01	0.16	94.00	70.00	0.00	35.00	36.23	155097.00	2.63	98.90	99.00
27	1	8	13828.00	32031.00	146.55	0	Spot (Block27, Row8, Column1)	708.23	640.00	346.08	0.04	0.49	96.00	97.01	96.00	14.42	0.00	0.15	100.00	100.00	0.00	544.00	612.23	415021.00	42.40	244.08	191.50
27	2	8	14142.00	32032.00	147.00	-50	Spot (Block27, Row8, Column2)	98.41	98.00	10.79	0.00	0.11	93.00	95.03	93.00	14.56	0.01	0.15	20.00	1.00	0.00	5.00	5.41	58653.00	0.23	91.69	90.00
27	3	8	14442.00	32033.00	147.00	-50	Spot (Block27, Row8, Column3)	107.60	104.00	15.77	0.01	0.15	92.00	92.15	92.00	12.00	0.00	0.13	49.00	25.00	0.00	12.00	15.60	63589.00	1.29	103.31	102.00
27	4	8	14745.00	32028.00	167.85	0	Spot (Block27, Row8, Column4)	128.74	128.00	17.76	0.00	0.14	86.00	86.61	86.00	11.26	0.00	0.13	97.00	86.00	0.00	42.00	42.74	100547.00	3.74	102.79	103.00
27	5	8	15042.00	32037.00	147.00	-50	Spot (Block27, Row8, Column5)	88.58	87.00	12.90	0.01	0.15	85.00	85.09	85.00	11.29	0.00	0.13	26.00	9.00	0.00	2.00	3.58	52791.00	0.31	84.30	85.00
27	6	8	15338.00	32015.00	211.80	0	Spot (Block27, Row8, Column6)	110.00	111.00	13.06	0.00	0.12	83.00	83.48	83.00	10.39	0.00	0.12	88.00	68.00	0.00	28.00	27.00	140579.00	2.55	90.70	89.00
27	7	8	15629.00	32048.00	203.10	0	Spot (Block27, Row8, Column7)	105.70	106.00	13.15	0.00	0.12	82.00	83.73	82.00	12.14	0.01	0.15	81.00	47.00	0.00	24.00	23.70	123559.00	1.81	89.87	90.00
27	8	8	15926.00	32044.00	151.60	0	Spot (Block27, Row8, Column8)	345.22	285.00	380.57	0.08	1.10	87.00	87.92	87.00	13.49	0.00	0.15	100.00	99.00	0.00	198.00	258.22	218181.00	19.08	155.59	141.50
28	1	1	18353.00	29946.00	153.50	0	Spot (Block28, Row1, Column1)	46133.16	47668.00	17944.26	0.01	0.39	1254.00	1294.76	1254.00	252.23	0.01	0.19	100.00	100.00	33.49	46414.00	44879.16	29894488.00	177.77	10644.86	7918.00
28	2	1	18642.00	29952.00	146.95	0	Spot (Block28, Row1, Column2)	7622.89	7522.00	3036.09	0.01	0.40	1274.00	1294.77	1274.00	205.32	0.01	0.16	100.00	100.00	0.00	6248.00	6348.89	4535621.00	30.82	2658.81	2351.00
28	3	1	18949.00	29950.00	151.70	0	Spot (Block28, Row1, Column3)	3630.30	3361.00	1422.44	0.03	0.39	1281.00	1290.54	1281.00	154.09	0.00	0.12	100.00	100.00	0.00	2080.00	2349.30	2287089.00	15.18	1836.89	1800.50
28	4	1	19240.00	29957.00	147.50	0	Spot (Block28, Row1, Column4)	6557.71	6234.50	2637.84	0.02	0.40	1292.00	1317.39	1292.00	154.76	0.01	0.12	100.00	100.00	0.00	4942.50	5265.71	3855935.00	33.86	2648.28	2253.50
28	5	1	19548.00	29959.00	150.75	0	Spot (Block28, Row1, Column5)	8009.55	7039.00	4907.63	0.06	0.61	1298.00	1325.33	1298.00	164.10	0.01	0.12	100.00	100.00	0.00	5741.00	6711.55	5005971.00	40.73	2665.25	2335.50
28	6	1	19845.00	29958.00	151.95	0	Spot (Block28, Row1, Column6)	7401.76	6670.00	3661.19	0.05	0.49	1357.00	1377.29	1357.00	205.47	0.01	0.15	100.00	99.00	0.00	5313.00	6044.76	4700119.00	29.32	2759.28	2115.00
28	7	1	20140.00	29958.00	147.90	0	Spot (Block28, Row1, Column7)	24825.27	24268.00	13268.41	0.01	0.53	1407.00	1470.10	1407.00	313.82	0.02	0.21	100.00	100.00	0.00	22861.00	23418.27	14820686.00	74.42	6438.34	4828.00
28	8	1	20434.00	29965.00	155.50	0	Spot (Block28, Row1, Column8)	62653.26	65535.00	7458.61	0.02	0.12	1554.00	1627.64	1554.00	423.84	0.02	0.26	100.00	100.00	78.41	63981.00	61099.26	41790108.00	143.98	16163.62	12359.00
28	1	2	18333.00	30257.00	206.30	0	Spot (Block28, Row2, Column1)	1436.81	1387.00	177.32	0.02	0.12	1242.00	1276.62	1242.00	200.95	0.01	0.16	43.00	17.00	0.00	145.00	194.81	1732795.00	0.80	1341.26	1321.00
28	2	2	18651.00	30252.00	133.80	0	Spot (Block28, Row2, Column2)	4478.60	4333.00	1159.39	0.01	0.26	1263.00	1276.48	1263.00	155.97	0.00	0.12	100.00	100.00	0.00	3070.00	3215.60	2140771.00	20.53	2183.15	2057.00
28	3	2	18948.00	30261.00	197.95	0	Spot (Block28, Row2, Column3)	1586.55	1585.00	200.58	0.00	0.13	1269.00	1276.98	1269.00	148.54	0.00	0.12	76.00	53.00	0.00	316.00	317.55	1762652.00	2.08	1403.83	1397.00
28	4	2	19250.00	30256.00	173.20	0	Spot (Block28, Row2, Column4)	3054.69	2937.00	742.78	0.02	0.24	1279.00	1286.41	1279.00	150.47	0.00	0.12	100.00	99.00	0.00	1658.00	1775.69	2562881.00	11.75	1786.45	1746.50
28	5	2	19551.00	30260.00	186.50	0	Spot (Block28, Row2, Column5)	2204.84	2135.50	392.21	0.01	0.18	1279.00	1284.28	1279.00	143.77	0.00	0.11	100.00	99.00	0.00	856.50	925.84	2160747.00	6.40	1590.27	1609.00
28	6	2	19843.00	30256.00	158.30	0	Spot (Block28, Row2, Column6)	2493.59	2405.50	620.86	0.02	0.25	1306.00	1341.44	1306.00	168.58	0.01	0.13	99.00	96.00	0.00	1099.50	1187.59	1730553.00	6.83	1608.14	1605.50
28	7	2	20149.00	30261.00	165.55	0	Spot (Block28, Row2, Column7)	2749.20	2591.00	779.78	0.03	0.28	1381.00	1392.62	1381.00	162.43	0.00	0.12	100.00	99.00	0.00	1210.00	1368.20	2094888.00	8.35	1725.26	1722.00
28	8	2	20463.00	30254.00	215.30	0	Spot (Block28, Row2, Column8)	1651.53	1611.00	155.06	0.01	0.09	1475.00	1527.04	1475.00	328.09	0.02	0.21	17.00	0.00	0.00	136.00	176.53	2189931.00	0.38	1539.56	1500.50
28	1	3	18350.00	30549.00	151.25	0	Spot (Block28, Row3, Column1)	7816.28	6746.50	4218.43	0.06	0.54	1222.00	1264.32	1222.00	153.21	0.01	0.12	100.00	100.00	0.00	5524.50	6594.28	4892990.00	42.77	2605.98	2307.00
28	2	3	18648.00	30555.00	185.05	0	Spot (Block28, Row3, Column2)	1769.75	1703.00	298.14	0.02	0.17	1278.00	1289.78	1278.00	158.08	0.00	0.12	89.00	68.00	0.00	425.00	491.75	1707806.00	3.04	1448.86	1438.00
28	3	3	18935.00	30539.00	147.55	0	Spot (Block28, Row3, Column3)	8765.42	7112.00	8594.75	0.09	0.98	1270.00	1287.06	1270.00	174.73	0.01	0.14	100.00	100.00	1.18	5842.00	7495.42	5197896.00	42.80	3255.95	2368.00
28	4	3	19249.00	30556.00	147.75	0	Spot (Block28, Row3, Column4)	8285.35	7944.50	3807.95	0.02	0.46	1274.00	1285.85	1274.00	162.62	0.00	0.13	100.00	100.00	0.00	6670.50	7011.35	4938067.00	43.04	2894.82	2448.00
28	5	3	19553.00	30551.00	148.20	0	Spot (Block28, Row3, Column5)	3977.78	3784.00	1595.59	0.02	0.40	1287.00	1313.49	1287.00	170.22	0.01	0.13	100.00	99.00	0.00	2497.00	2690.78	2394625.00	15.65	2022.96	1842.00
28	6	3	19848.00	30557.00	209.00	0	Spot (Block28, Row3, Column6)	6229.88	5113.00	2777.30	0.09	0.45	1317.00	1369.57	1317.00	189.04	0.02	0.14	100.00	100.00	0.00	3796.00	4912.88	7774888.00	25.71	2837.56	2887.50
28	7	3	20150.00	30562.00	148.10	0	Spot (Block28, Row3, Column7)	5770.67	5053.50	2813.08	0.06	0.49	1376.00	1395.89	1376.00	179.29	0.01	0.13	100.00	100.00	0.00	3677.50	4394.67	3427776.00	24.40	2379.00	2144.00
28	8	3	20446.00	30570.00	157.25	0	Spot (Block28, Row3, Column8)	6806.85	6199.00	2903.05	0.04	0.43	1403.00	1435.30	1403.00	168.23	0.01	0.12	100.00	100.00	0.00	4796.00	5403.85	4662693.00	31.93	2872.79	2467.50
28	1	4	18346.00	30847.00	145.75	0	Spot (Block28, Row4, Column1)	8234.33	7595.50	4001.04	0.04	0.49	1280.00	1284.15	1280.00	162.25	0.00	0.13	100.00	100.00	0.00	6315.50	6954.33	4775911.00	42.84	2710.85	2413.50
28	2	4	18643.00	30858.00	197.80	0	Spot (Block28, Row4, Column2)	1856.93	1779.00	304.12	0.02	0.16	1296.00	1320.31	1296.00	193.14	0.01	0.15	94.00	66.00	0.00	483.00	560.93	2057478.00	2.78	1509.46	1494.00
28	3	4	18945.00	30852.00	146.75	0	Spot (Block28, Row4, Column3)	40641.57	39941.00	18665.92	0.01	0.46	1292.00	1321.41	1292.00	205.63	0.01	0.16	100.00	100.00	17.18	38649.00	39349.57	23897340.00	191.22	9167.40	7025.50
28	4	4	19224.00	30859.00	213.15	0	Spot (Block28, Row4, Column4)	1641.76	1622.00	229.95	0.01	0.14	1281.00	1298.23	1281.00	167.60	0.01	0.13	77.00	51.00	0.00	341.00	360.76	2134289.00	2.05	1382.44	1376.00
28	5	4	19525.00	30846.00	152.30	0	Spot (Block28, Row4, Column5)	2939.72	2186.00	3618.87	0.13	1.23	1292.00	1326.25	1292.00	186.74	0.01	0.14	98.00	88.00	0.00	894.00	1647.72	1863781.00	8.64	1716.15	1718.00
28	6	4	19847.00	30854.00	194.90	0	Spot (Block28, Row4, Column6)	2561.57	2583.00	429.32	0.00	0.17	1313.00	1362.20	1313.00	166.40	0.02	0.12	100.00	100.00	0.00	1270.00	1248.57	2751123.00	7.21	1700.87	1664.50
28	7	4	20140.00	30862.00	147.45	0	Spot (Block28, Row4, Column7)	5013.85	4341.50	2551.58	0.06	0.51	1387.00	1411.88	1387.00	166.22	0.01	0.12	100.00	100.00	0.00	2954.50	3626.85	2968198.00	21.67	2272.26	1974.50
28	8	4	20449.00	30867.00	161.05	0	Spot (Block28, Row4, Column8)	2580.92	2544.50	563.18	0.01	0.22	1414.00	1453.35	1414.00	161.21	0.01	0.11	100.00	97.00	0.00	1130.50	1166.92	1842775.00	6.99	1735.32	1715.00
28	1	5	18347.00	31152.00	144.60	0	Spot (Block28, Row5, Column1)	13211.92	12109.00	6033.39	0.04	0.46	1290.00	1316.43	1290.00	194.82	0.01	0.15	100.00	100.00	0.00	10819.00	11921.92	7464736.00	61.06	4076.92	3614.00
28	2	5	18642.00	31151.00	152.40	0	Spot (Block28, Row5, Column2)	8134.97	7874.00	2908.70	0.01	0.36	1312.00	1348.67	1312.00	178.29	0.01	0.13	100.00	100.00	0.00	6562.00	6822.97	5157571.00	38.06	3079.60	2919.00
28	3	5	18943.00	31156.00	162.85	0	Spot (Block28, Row5, Column3)	3210.73	3036.50	995.69	0.02	0.31	1312.00	1358.66	1312.00	189.25	0.02	0.14	100.00	100.00	0.00	1724.50	1898.73	2356678.00	9.79	1821.39	1811.00
28	4	5	19242.00	31157.00	147.80	0	Spot (Block28, Row5, Column4)	4666.90	4285.50	2003.22	0.04	0.43	1297.00	1331.93	1297.00	218.72	0.01	0.16	100.00	100.00	0.00	2988.50	3369.90	2837474.00	15.25	2070.12	2022.00
28	5	5	19542.00	31155.00	145.60	0	Spot (Block28, Row5, Column5)	47002.96	52552.00	18906.68	0.05	0.40	1304.00	1371.14	1304.00	271.96	0.02	0.20	100.00	100.00	39.10	51248.00	45698.96	27167868.00	167.79	10727.38	8642.00
28	6	5	19849.00	31164.00	164.25	0	Spot (Block28, Row5, Column6)	2664.60	2569.50	656.43	0.02	0.25	1375.00	1403.98	1375.00	199.46	0.01	0.14	99.00	95.00	0.00	1194.50	1289.60	1993120.00	6.32	1734.65	1740.00
28	7	5	20146.00	31160.00	174.45	0	Spot (Block28, Row5, Column7)	4058.48	3965.00	1229.18	0.01	0.30	1410.00	1460.28	1410.00	187.53	0.02	0.13	100.00	100.00	0.00	2555.00	2648.48	3461881.00	13.86	2167.08	2168.50
28	8	5	20445.00	31160.00	146.95	0	Spot (Block28, Row5, Column8)	12253.52	10317.50	7947.27	0.07	0.65	1406.00	1452.87	1406.00	167.99	0.01	0.12	100.00	100.00	0.00	8911.50	10847.52	7205068.00	64.29	3394.82	2991.00
28	1	6	18340.00	31454.00	208.35	0	Spot (Block28, Row6, Column1)	5608.01	4706.00	2491.99	0.08	0.44	1287.00	1315.05	1287.00	207.41	0.01	0.16	100.00	100.00	0.00	3419.00	4321.01	6903458.00	20.70	2639.78	2604.50
28	2	6	18641.00	31450.00	203.80	0	Spot (Block28, Row6, Column2)	2580.11	2561.00	603.13	0.00	0.23	1302.00	1338.27	1302.00	189.15	0.01	0.14	99.00	97.00	0.00	1259.00	1278.11	3052266.00	6.57	1695.13	1683.00
28	3	6	18936.00	31450.00	145.95	0	Spot (Block28, Row6, Column3)	15999.45	14900.00	8465.10	0.03	0.53	1310.00	1352.67	1310.00	175.25	0.01	0.13	100.00	100.00	0.00	13590.00	14689.45	9295679.00	83.58	4518.73	3657.00
28	4	6	19246.00	31453.00	174.00	0	Spot (Block28, Row6, Column4)	2274.39	2186.00	524.97	0.02	0.23	1309.00	1363.20	1309.00	231.68	0.02	0.17	96.00	79.00	0.00	877.00	965.39	1921856.00	3.93	1578.63	1576.00
28	5	6	19538.00	31456.00	146.75	0	Spot (Block28, Row6, Column5)	48923.62	60120.00	19145.24	0.09	0.39	1353.00	1402.36	1353.00	281.45	0.02	0.20	100.00	100.00	46.01	58767.00	47570.62	28816196.00	168.85	11181.48	8199.00
28	6	6	19851.00	31468.00	200.15	0	Spot (Block28, Row6, Column6)	2192.78	2066.00	508.72	0.03	0.23	1397.00	1436.77	1397.00	224.72	0.01	0.16	94.00	71.00	0.00	669.00	795.78	2493193.00	3.36	1595.61	1556.00
28	7	6	20143.00	31462.00	150.45	0	Spot (Block28, Row6, Column7)	10900.73	10032.00	5604.16	0.04	0.51	1411.00	1460.45	1411.00	203.74	0.01	0.14	100.00	100.00	0.00	8621.00	9489.73	6769355.00	46.34	3601.46	3044.00
28	8	6	20451.00	31466.00	148.60	0	Spot (Block28, Row6, Column8)	13717.72	12179.00	8327.41	0.05	0.61	1399.00	1439.21	1399.00	170.76	0.01	0.12	100.00	100.00	0.00	10780.00	12318.72	8312936.00	71.90	3891.09	3253.00
28	1	7	18345.00	31756.00	182.00	0	Spot (Block28, Row7, Column1)	1998.94	1940.50	369.81	0.01	0.19	1276.00	1288.71	1276.00	183.17	0.00	0.14	96.00	80.00	0.00	664.50	722.94	1851017.00	3.88	1578.39	1572.00
28	2	7	18637.00	31756.00	189.20	0	Spot (Block28, Row7, Column2)	1566.47	1528.00	206.61	0.01	0.13	1273.50	1274.14	1273.50	156.47	0.00	0.12	68.00	45.00	0.00	254.50	292.97	1591538.00	1.87	1390.72	1393.00
28	3	7	18939.00	31744.00	196.05	0	Spot (Block28, Row7, Column3)	1475.47	1405.50	199.84	0.02	0.14	1289.00	1312.50	1289.00	184.22	0.01	0.14	45.00	19.00	0.00	116.50	186.47	1608258.00	0.88	1418.08	1398.00
28	4	7	19239.00	31756.00	147.00	-50	Spot (Block28, Row7, Column4)	1870.22	1714.00	767.10	0.04	0.41	1308.00	1351.51	1308.00	176.91	0.01	0.13	82.00	54.00	0.00	406.00	562.22	1099687.00	2.93	1622.15	1594.50
28	5	7	19544.00	31757.00	178.10	0	Spot (Block28, Row7, Column5)	2934.85	2848.00	772.82	0.01	0.26	1370.00	1387.44	1370.00	210.08	0.01	0.15	100.00	98.00	0.00	1478.00	1564.85	2617890.00	7.37	1839.22	1833.00
28	6	7	19842.00	31761.00	200.05	0	Spot (Block28, Row7, Column6)	2869.04	2756.00	709.96	0.02	0.25	1397.00	1424.75	1397.00	221.52	0.01	0.16	99.00	95.00	0.00	1359.00	1472.04	3259233.00	6.52	1871.93	1802.50
28	7	7	20126.00	31760.00	151.60	0	Spot (Block28, Row7, Column7)	9103.54	8541.00	4537.92	0.03	0.50	1391.00	1415.36	1391.00	204.48	0.01	0.14	100.00	100.00	0.00	7150.00	7712.54	5717025.00	37.60	3013.84	2609.50
28	8	7	20451.00	31769.00	190.45	0	Spot (Block28, Row7, Column8)	3575.66	3581.00	622.76	0.00	0.17	1396.00	1414.14	1396.00	168.64	0.01	0.12	100.00	100.00	0.00	2185.00	2179.66	3657903.00	12.82	2057.12	1978.00
28	1	8	18325.00	32059.00	162.10	0	Spot (Block28, Row8, Column1)	2737.83	2594.00	1010.60	0.02	0.37	1285.00	1312.47	1285.00	190.13	0.01	0.14	100.00	94.00	0.00	1309.00	1452.83	1990404.00	7.50	1615.63	1605.00
28	2	8	18639.00	32050.00	164.25	0	Spot (Block28, Row8, Column2)	2251.85	2128.00	596.04	0.02	0.26	1287.00	1299.63	1287.00	173.00	0.00	0.13	95.00	85.00	0.00	841.00	964.85	1686635.00	5.50	1498.29	1504.00
28	3	8	18926.00	32053.00	149.65	0	Spot (Block28, Row8, Column3)	4551.88	3881.50	2329.98	0.07	0.51	1285.00	1306.31	1285.00	192.43	0.01	0.15	100.00	100.00	0.00	2596.50	3266.88	2794853.00	16.87	2055.72	1926.00
28	4	8	19241.00	32053.00	149.80	0	Spot (Block28, Row8, Column4)	13603.43	13054.00	5823.40	0.02	0.43	1302.00	1334.45	1302.00	195.56	0.01	0.15	100.00	100.00	0.00	11752.00	12301.43	8366107.00	62.74	4374.03	3496.00
28	5	8	19527.00	32055.00	192.85	0	Spot (Block28, Row8, Column5)	1621.61	1599.00	223.19	0.01	0.14	1304.00	1354.79	1304.00	204.08	0.02	0.15	62.00	30.00	0.00	295.00	317.61	1707558.00	1.31	1437.72	1405.50
28	6	8	19845.00	32057.00	202.75	0	Spot (Block28, Row8, Column6)	7832.32	5950.00	4593.44	0.12	0.59	1326.00	1388.84	1326.00	239.86	0.02	0.17	100.00	100.00	0.00	4624.00	6506.32	9101153.00	26.86	3066.05	3020.50
28	7	8	20137.00	32062.00	148.20	0	Spot (Block28, Row8, Column7)	4451.07	4280.00	1747.68	0.02	0.39	1305.00	1359.74	1305.00	203.98	0.02	0.15	100.00	100.00	0.00	2975.00	3146.07	2706249.00	15.16	2062.36	1966.00
28	8	8	20423.00	32064.00	151.55	0	Spot (Block28, Row8, Column8)	1999.85	1964.00	287.50	0.01	0.14	1307.00	1347.52	1307.00	160.62	0.01	0.12	99.00	90.00	0.00	657.00	692.85	1255907.00	4.06	1603.47	1604.00
29	1	1	4825.00	34371.00	148.45	0	Spot (Block29, Row1, Column1)	44355.12	44811.50	18612.27	0.00	0.42	612.00	659.10	612.00	174.28	0.03	0.26	100.00	100.00	28.41	44199.50	43743.12	26701936.00	250.72	9258.72	7432.50
29	2	1	5116.00	34379.00	141.70	0	Spot (Block29, Row1, Column2)	6192.73	5802.00	2895.11	0.03	0.47	612.00	650.69	612.00	135.99	0.03	0.21	100.00	100.00	0.00	5190.00	5580.73	3375036.00	40.75	1792.76	1517.00
29	3	1	5423.00	34379.00	146.35	0	Spot (Block29, Row1, Column3)	1653.87	1532.00	691.71	0.03	0.42	604.00	622.95	604.00	78.32	0.01	0.13	100.00	99.00	0.00	928.00	1049.87	965862.00	13.16	819.57	791.00
29	4	1	5713.00	34386.00	138.65	0	Spot (Block29, Row1, Column4)	4598.75	4188.00	2101.53	0.04	0.46	607.00	633.32	607.00	84.33	0.02	0.13	100.00	100.00	0.00	3581.00	3991.75	2405145.00	47.02	1544.51	1373.00
29	5	1	6024.00	34385.00	139.25	0	Spot (Block29, Row1, Column5)	4459.62	4092.50	2540.29	0.04	0.57	606.00	637.27	606.00	90.42	0.02	0.14	100.00	100.00	0.00	3486.50	3853.62	2327920.00	42.27	1471.49	1361.00
29	6	1	6318.00	34386.00	138.15	0	Spot (Block29, Row1, Column6)	8041.65	7616.00	3636.04	0.02	0.45	604.00	642.55	604.00	126.84	0.03	0.20	100.00	100.00	0.00	7012.00	7437.65	4149491.00	58.33	2320.28	1914.00
29	7	1	6615.00	34387.00	139.50	0	Spot (Block29, Row1, Column7)	21276.46	20551.00	10660.59	0.02	0.50	607.00	689.02	607.00	306.47	0.06	0.44	100.00	100.00	0.00	19944.00	20669.46	11191420.00	67.18	4961.61	3393.00
29	8	1	6908.00	34394.00	150.40	0	Spot (Block29, Row1, Column8)	61697.88	65535.00	8707.06	0.03	0.14	646.00	741.11	646.00	395.19	0.06	0.53	100.00	100.00	74.68	64889.00	61051.88	38006212.00	154.25	13387.16	10755.00
29	1	2	4819.00	34676.00	221.30	0	Spot (Block29, Row2, Column1)	660.11	666.50	59.38	0.00	0.09	599.00	624.44	599.00	129.50	0.02	0.21	10.00	0.00	0.00	67.50	61.11	925479.00	0.28	631.16	606.00
29	2	2	5112.00	34682.00	131.20	0	Spot (Block29, Row2, Column2)	2704.74	2551.50	829.46	0.03	0.31	603.00	621.20	603.00	87.41	0.01	0.14	100.00	100.00	0.00	1948.50	2101.74	1254999.00	23.84	1154.70	1088.50
29	3	2	5420.00	34684.00	149.85	0	Spot (Block29, Row2, Column3)	924.84	868.00	190.90	0.03	0.21	606.00	631.08	606.00	117.14	0.02	0.19	88.00	57.00	0.00	262.00	318.84	563228.00	2.51	723.66	714.00
29	4	2	5725.00	34680.00	184.65	0	Spot (Block29, Row2, Column4)	1515.33	1427.50	464.00	0.03	0.31	607.00	634.10	607.00	93.71	0.02	0.15	99.00	98.00	0.00	820.50	908.33	1454720.00	9.40	920.35	911.00
29	5	2	6021.00	34685.00	174.45	0	Spot (Block29, Row2, Column5)	1636.45	1578.00	466.80	0.02	0.29	602.00	627.77	602.00	101.28	0.02	0.16	100.00	100.00	0.00	976.00	1034.45	1389348.00	9.96	879.83	850.00
29	6	2	6312.00	34681.00	143.20	0	Spot (Block29, Row2, Column6)	2903.73	2698.00	1223.42	0.03	0.42	604.00	630.66	604.00	97.09	0.02	0.15	100.00	100.00	0.00	2094.00	2299.73	1608669.00	23.41	1110.82	1012.50
29	7	2	6624.00	34684.00	160.25	0	Spot (Block29, Row2, Column7)	1254.69	1166.00	391.21	0.03	0.31	603.00	636.55	603.00	115.90	0.02	0.18	97.00	87.00	0.00	563.00	651.69	888323.00	5.33	802.17	793.00
29	8	2	6924.00	34676.00	248.90	0	Spot (Block29, Row2, Column8)	730.42	705.00	100.51	0.02	0.14	607.00	696.95	607.00	343.93	0.06	0.49	2.00	0.00	0.00	98.00	123.42	1309646.00	0.10	646.07	629.00
29	1	3	4825.00	34975.00	142.20	0	Spot (Block29, Row3, Column1)	7714.54	7346.00	3674.27	0.02	0.48	602.00	620.84	602.00	83.31	0.01	0.13	100.00	100.00	0.00	6744.00	7112.54	4250713.00	85.15	1963.08	1627.00
29	2	3	5118.00	34975.00	176.20	0	Spot (Block29, Row3, Column2)	1101.19	1060.00	274.30	0.02	0.25	605.00	623.43	605.00	95.25	0.01	0.15	98.00	86.00	0.00	455.00	496.19	952527.00	5.02	737.93	712.00
29	3	3	5411.00	34971.00	144.45	0	Spot (Block29, Row3, Column3)	12084.65	10465.50	7644.82	0.06	0.63	611.00	663.35	611.00	178.89	0.04	0.27	100.00	100.00	0.18	9854.50	11473.65	6839914.00	63.84	2744.97	2335.00
29	4	3	5721.00	34983.00	138.80	0	Spot (Block29, Row3, Column4)	11839.53	11433.00	5786.56	0.02	0.49	609.00	662.26	609.00	162.82	0.04	0.25	100.00	100.00	0.00	10824.00	11230.53	6180235.00	68.65	3036.26	2391.00
29	5	3	6020.00	34981.00	136.35	0	Spot (Block29, Row3, Column5)	10736.59	9854.00	8363.01	0.04	0.78	601.00	633.10	601.00	127.12	0.02	0.20	100.00	100.00	0.79	9253.00	10135.59	5411243.00	79.48	2335.51	2014.00
29	6	3	6320.00	34979.00	207.65	0	Spot (Block29, Row3, Column6)	1615.32	1395.00	639.77	0.06	0.40	599.00	624.49	599.00	122.97	0.02	0.20	100.00	99.00	0.00	796.00	1016.32	1972304.00	8.06	973.78	956.00
29	7	3	6626.00	34990.00	144.95	0	Spot (Block29, Row3, Column7)	2709.19	2326.00	1402.15	0.07	0.52	602.00	628.00	602.00	100.59	0.02	0.16	100.00	100.00	0.00	1724.00	2107.19	1552368.00	20.69	1056.64	981.50
29	8	3	6921.00	34992.00	149.05	0	Spot (Block29, Row3, Column8)	6803.74	6411.00	2796.97	0.03	0.41	602.00	638.33	602.00	106.27	0.03	0.17	100.00	100.00	0.00	5809.00	6201.74	4157087.00	58.01	2024.45	1930.00
29	1	4	4821.00	35274.00	139.20	0	Spot (Block29, Row4, Column1)	11497.98	10789.00	5721.49	0.03	0.50	602.00	626.86	602.00	97.06	0.02	0.15	100.00	100.00	0.00	10187.00	10895.98	6036438.00	112.01	2953.37	2265.00
29	2	4	5120.00	35277.00	211.05	0	Spot (Block29, Row4, Column2)	824.05	788.00	138.16	0.02	0.17	601.00	628.66	601.00	154.60	0.02	0.25	61.00	23.00	0.00	187.00	223.05	1041604.00	1.26	679.32	676.00
29	3	4	5420.00	35277.00	141.10	0	Spot (Block29, Row4, Column3)	47798.36	52186.50	18395.31	0.04	0.38	607.00	659.33	607.00	198.77	0.04	0.30	100.00	100.00	40.15	51579.50	47191.36	25715652.00	237.15	10928.86	7715.00
29	4	4	5689.00	35279.00	214.65	0	Spot (Block29, Row4, Column4)	793.42	794.00	105.56	0.00	0.13	603.00	643.74	603.00	135.32	0.03	0.21	66.00	26.00	0.00	191.00	190.42	1043351.00	1.11	683.57	684.00
29	5	4	6004.00	35285.00	149.35	0	Spot (Block29, Row4, Column5)	1907.96	1651.00	982.78	0.06	0.52	598.00	636.73	598.00	163.88	0.03	0.26	100.00	97.00	0.00	1053.00	1309.96	1150497.00	7.76	923.62	881.00
29	6	4	6324.00	35283.00	180.15	0	Spot (Block29, Row4, Column6)	1745.71	1754.00	463.76	0.00	0.27	599.00	620.59	599.00	90.24	0.02	0.15	100.00	99.00	0.00	1155.00	1146.71	1581617.00	12.47	937.21	890.50
29	7	4	6612.00	35289.00	144.75	0	Spot (Block29, Row4, Column7)	2512.14	2175.00	1332.20	0.06	0.53	603.00	623.23	603.00	86.97	0.01	0.14	100.00	100.00	0.00	1572.00	1909.14	1434434.00	21.72	975.27	936.00
29	8	4	6921.00	35296.00	146.55	0	Spot (Block29, Row4, Column8)	1340.27	1263.50	380.32	0.03	0.28	608.00	642.76	608.00	106.48	0.02	0.17	99.00	94.00	0.00	655.50	732.27	788078.00	6.55	820.07	801.00
29	1	5	4822.00	35577.00	137.30	0	Spot (Block29, Row5, Column1)	13004.14	11502.00	7022.32	0.05	0.54	606.00	639.61	606.00	106.42	0.02	0.17	100.00	100.00	0.00	10896.00	12398.14	6632111.00	116.19	3201.89	2342.50
29	2	5	5119.00	35579.00	146.45	0	Spot (Block29, Row5, Column2)	7516.33	7408.00	2841.76	0.01	0.38	602.00	629.66	602.00	97.96	0.02	0.16	100.00	100.00	0.00	6806.00	6914.33	4419602.00	70.30	2072.19	1900.00
29	3	5	5420.00	35582.00	163.20	0	Spot (Block29, Row5, Column3)	1400.17	1318.50	474.11	0.03	0.34	605.00	640.00	605.00	138.16	0.02	0.22	99.00	86.00	0.00	713.50	795.17	1033324.00	5.50	796.48	795.00
29	4	5	5719.00	35582.00	140.20	0	Spot (Block29, Row5, Column4)	4635.85	4108.00	2407.62	0.05	0.52	604.00	637.25	604.00	159.31	0.02	0.25	100.00	100.00	0.00	3504.00	4031.85	2466274.00	25.10	1512.21	1354.50
29	5	5	6020.00	35584.00	141.10	0	Spot (Block29, Row5, Column5)	55045.68	65535.00	15482.05	0.08	0.28	616.00	721.82	616.00	309.75	0.07	0.43	100.00	100.00	59.15	64919.00	54429.68	29779908.00	175.38	11364.69	8330.00
29	6	5	6322.00	35588.00	146.45	0	Spot (Block29, Row5, Column6)	3101.22	2947.00	1249.17	0.02	0.40	617.00	687.66	617.00	207.16	0.05	0.30	100.00	100.00	0.00	2330.00	2484.22	1814215.00	11.65	1173.52	1176.00
29	7	5	6620.00	35592.00	185.35	0	Spot (Block29, Row5, Column7)	1828.08	1730.00	685.10	0.02	0.37	612.00	650.65	612.00	109.88	0.03	0.17	100.00	99.00	0.00	1118.00	1216.08	1769584.00	10.72	972.39	941.00
29	8	5	6919.00	35588.00	139.10	0	Spot (Block29, Row5, Column8)	5037.96	4365.00	2990.73	0.06	0.59	618.00	655.00	618.00	104.98	0.03	0.16	100.00	100.00	0.00	3747.00	4419.96	2639891.00	41.75	1544.43	1393.00
29	1	6	4816.00	35875.00	202.30	0	Spot (Block29, Row6, Column1)	1532.76	1312.00	608.49	0.07	0.40	605.00	625.77	605.00	83.30	0.01	0.13	100.00	99.00	0.00	707.00	927.76	1784131.00	10.89	940.64	917.00
29	2	6	5120.00	35875.00	218.80	0	Spot (Block29, Row6, Column2)	1181.39	1083.00	321.69	0.04	0.27	599.00	622.71	599.00	104.53	0.02	0.17	100.00	95.00	0.00	484.00	582.39	1610231.00	5.34	821.01	811.00
29	3	6	5406.00	35877.00	136.35	0	Spot (Block29, Row6, Column3)	17374.88	16464.00	8564.94	0.02	0.49	604.00	630.88	604.00	105.89	0.02	0.17	100.00	100.00	0.00	15860.00	16770.88	8791687.00	158.13	3891.35	2996.00
29	4	6	5713.00	35878.00	144.85	0	Spot (Block29, Row6, Column4)	1800.10	1644.00	692.35	0.04	0.38	606.00	643.37	606.00	162.07	0.03	0.25	100.00	94.00	0.00	1038.00	1194.10	1029658.00	7.14	893.56	864.50
29	5	6	6017.00	35881.00	138.90	0	Spot (Block29, Row6, Column5)	52667.17	65535.00	16997.44	0.09	0.32	626.00	727.74	626.00	321.89	0.07	0.44	100.00	100.00	53.15	64909.00	52041.17	27545092.00	161.36	10744.85	8558.00
29	6	6	6324.00	35879.00	183.25	0	Spot (Block29, Row6, Column6)	897.81	849.50	204.54	0.02	0.23	615.00	696.42	615.00	257.31	0.05	0.37	45.00	14.00	0.00	234.50	282.81	852915.00	0.78	706.79	700.00
29	7	6	6621.00	35885.00	141.95	0	Spot (Block29, Row6, Column7)	6941.92	6101.00	3870.01	0.06	0.56	613.00	655.78	613.00	115.90	0.03	0.18	100.00	100.00	0.00	5488.00	6328.92	3797232.00	54.24	1872.34	1534.50
29	8	6	6924.00	35890.00	139.20	0	Spot (Block29, Row6, Column8)	6825.38	6463.00	3579.35	0.02	0.52	621.00	660.14	621.00	110.50	0.03	0.17	100.00	100.00	0.00	5842.00	6204.38	3569674.00	55.79	1943.56	1681.00
29	1	7	4814.00	36176.00	204.20	0	Spot (Block29, Row7, Column1)	823.71	789.00	148.52	0.02	0.18	597.00	605.89	597.00	66.71	0.01	0.11	94.00	62.00	0.00	192.00	226.71	975270.00	3.26	682.11	688.50
29	2	7	5120.00	36175.00	184.95	0	Spot (Block29, Row7, Column2)	749.19	703.00	126.40	0.03	0.17	596.00	597.38	596.00	62.43	0.00	0.10	78.00	40.00	0.00	107.00	153.19	720725.00	2.43	639.25	618.00
29	3	7	5406.00	36185.00	222.05	0	Spot (Block29, Row7, Column3)	724.98	713.00	82.38	0.01	0.11	598.00	608.20	598.00	78.86	0.01	0.13	75.00	38.00	0.00	115.00	126.98	1026569.00	1.48	656.20	669.00
29	4	7	5723.00	36185.00	190.70	0	Spot (Block29, Row7, Column4)	764.49	751.50	127.98	0.01	0.17	600.00	623.59	600.00	88.28	0.02	0.14	67.00	45.00	0.00	151.50	164.49	782834.00	1.60	657.76	667.00
29	5	7	6015.00	36185.00	181.10	0	Spot (Block29, Row7, Column5)	1512.42	1447.00	472.26	0.02	0.31	604.00	648.90	604.00	157.51	0.03	0.24	99.00	94.00	0.00	843.00	908.42	1389915.00	5.48	908.38	911.00
29	6	7	6313.00	36185.00	209.70	0	Spot (Block29, Row7, Column6)	1263.36	1198.00	354.83	0.02	0.28	611.00	649.90	611.00	116.46	0.03	0.18	99.00	91.00	0.00	587.00	652.36	1576671.00	5.27	855.78	819.00
29	7	7	6606.00	36189.00	143.65	0	Spot (Block29, Row7, Column7)	6805.49	6337.50	3472.21	0.03	0.51	621.00	656.79	621.00	105.75	0.02	0.16	100.00	100.00	0.00	5716.50	6184.49	3838297.00	58.15	2035.25	1464.50
29	8	7	6916.00	36191.00	180.55	0	Spot (Block29, Row7, Column8)	2651.59	2557.50	682.08	0.02	0.26	676.00	671.34	676.00	100.47	0.00	0.15	100.00	100.00	0.00	1881.50	1975.59	2423554.00	19.71	1243.58	1184.00
29	1	8	4803.00	36487.00	140.95	0	Spot (Block29, Row8, Column1)	2222.97	1930.50	1198.57	0.06	0.54	609.00	632.02	609.00	71.95	0.02	0.11	100.00	100.00	0.00	1321.50	1613.97	1200403.00	22.11	983.63	904.00
29	2	8	5115.00	36487.00	161.75	0	Spot (Block29, Row8, Column2)	1016.87	956.00	240.03	0.03	0.24	610.00	629.33	610.00	72.62	0.01	0.12	98.00	92.00	0.00	346.00	406.87	735198.00	5.34	739.29	722.50
29	3	8	5399.00	36482.00	144.95	0	Spot (Block29, Row8, Column3)	1952.24	1692.50	967.53	0.06	0.50	613.00	633.69	613.00	81.55	0.01	0.13	100.00	100.00	0.00	1079.50	1339.24	1116679.00	16.17	889.42	879.50
29	4	8	5715.00	36483.00	142.80	0	Spot (Block29, Row8, Column4)	12697.79	12241.00	5564.93	0.02	0.44	614.00	645.15	614.00	97.93	0.02	0.15	100.00	100.00	0.00	11627.00	12083.79	7047275.00	123.07	3202.02	2838.00
29	5	8	5988.00	36503.00	179.25	0	Spot (Block29, Row8, Column5)	768.74	776.00	111.48	0.00	0.15	608.00	647.71	608.00	110.68	0.03	0.17	58.00	26.00	0.00	168.00	160.74	692632.00	1.09	678.26	689.50
29	6	8	6319.00	36485.00	172.50	0	Spot (Block29, Row8, Column6)	2829.02	2492.00	1384.83	0.06	0.49	623.00	665.31	623.00	123.86	0.03	0.19	100.00	100.00	0.00	1869.00	2206.02	2345257.00	17.47	1188.60	1186.50
29	7	8	6610.00	36485.00	142.20	0	Spot (Block29, Row8, Column7)	3295.62	3001.50	1462.24	0.04	0.44	669.00	673.94	669.00	127.55	0.00	0.19	100.00	100.00	0.00	2332.50	2626.62	1812589.00	20.55	1186.68	1102.50
29	8	8	6908.00	36492.00	148.05	0	Spot (Block29, Row8, Column8)	1186.24	1140.00	389.15	0.02	0.33	682.00	680.91	682.00	115.02	0.00	0.17	96.00	76.00	0.00	458.00	504.24	714118.00	4.39	825.29	799.00
30	1	1	9326.00	34396.00	148.90	0	Spot (Block30, Row1, Column1)	37499.51	34382.50	19483.00	0.04	0.52	513.00	558.43	513.00	149.13	0.04	0.27	100.00	100.00	13.28	33869.50	36986.51	22874780.00	247.71	7768.08	6599.00
30	2	1	9613.00	34406.00	151.90	0	Spot (Block30, Row1, Column2)	793.44	786.00	149.14	0.00	0.19	510.00	546.09	510.00	104.75	0.03	0.19	86.00	59.00	0.00	276.00	283.44	502245.00	2.36	616.63	603.00
30	3	1	9924.00	34410.00	167.50	0	Spot (Block30, Row1, Column3)	766.16	715.00	169.16	0.03	0.22	518.00	546.22	518.00	83.73	0.02	0.15	82.00	60.00	0.00	197.00	248.16	598370.00	2.63	616.12	600.00
30	4	1	10198.00	34433.00	183.90	0	Spot (Block30, Row1, Column4)	772.68	766.00	147.40	0.00	0.19	543.00	556.23	543.00	83.75	0.01	0.15	85.00	57.00	0.00	223.00	229.68	732502.00	2.58	650.14	620.00
30	5	1	10521.00	34408.00	154.25	0	Spot (Block30, Row1, Column5)	1067.89	987.50	330.22	0.03	0.31	539.00	556.00	539.00	78.72	0.01	0.14	99.00	96.00	0.00	448.50	528.89	698397.00	6.50	698.01	705.00
30	6	1	10813.00	34414.00	156.30	0	Spot (Block30, Row1, Column6)	1053.63	986.00	305.29	0.03	0.29	566.00	560.05	566.00	84.19	0.00	0.15	96.00	86.00	0.00	420.00	487.63	710148.00	5.86	702.78	699.50
30	7	1	11114.00	34412.00	144.70	0	Spot (Block30, Row1, Column7)	1573.63	1514.50	446.73	0.02	0.28	580.00	607.58	580.00	294.76	0.02	0.49	98.00	78.00	0.00	934.50	993.63	896970.00	3.28	842.26	816.00
30	8	1	11405.00	34417.00	151.30	0	Spot (Block30, Row1, Column8)	59335.56	65535.00	11226.27	0.04	0.19	595.00	663.35	595.00	350.15	0.05	0.53	100.00	100.00	66.83	64940.00	58740.56	37381716.00	167.56	13523.16	9914.50
30	1	2	9288.00	34693.00	201.95	0	Spot (Block30, Row2, Column1)	599.33	599.00	90.64	0.00	0.15	502.00	529.64	502.00	120.26	0.02	0.23	28.00	2.00	0.00	97.00	97.33	692820.00	0.58	572.46	588.00
30	2	2	9613.00	34710.00	141.35	0	Spot (Block30, Row2, Column2)	731.16	695.00	129.79	0.02	0.18	497.00	515.89	497.00	75.50	0.02	0.15	95.00	74.00	0.00	198.00	234.16	396291.00	2.85	605.84	591.00
30	3	2	9906.00	34716.00	196.05	0	Spot (Block30, Row2, Column3)	636.63	608.00	101.39	0.02	0.16	510.00	535.14	510.00	87.39	0.02	0.16	60.00	31.00	0.00	98.00	126.63	692651.00	1.16	589.65	596.00
30	4	2	10218.00	34715.00	194.30	0	Spot (Block30, Row2, Column4)	731.77	683.50	137.73	0.03	0.19	522.00	550.74	522.00	84.20	0.02	0.15	80.00	46.00	0.00	161.50	209.77	781529.00	2.15	624.20	590.00
30	5	2	10518.00	34708.00	204.50	0	Spot (Block30, Row2, Column5)	1010.06	978.00	223.92	0.01	0.22	525.00	553.82	525.00	82.95	0.02	0.15	99.00	97.00	0.00	453.00	485.06	1200964.00	5.50	695.09	671.50
30	6	2	10816.00	34724.00	202.50	0	Spot (Block30, Row2, Column6)	676.60	664.00	128.97	0.01	0.19	562.00	575.63	562.00	131.62	0.01	0.23	35.00	12.00	0.00	102.00	114.60	788242.00	0.77	624.52	568.50
30	7	2	11116.00	34712.00	202.90	0	Spot (Block30, Row2, Column7)	689.67	678.00	122.33	0.01	0.18	532.00	557.85	532.00	95.83	0.02	0.17	59.00	29.00	0.00	146.00	157.67	804844.00	1.38	598.72	594.00
30	8	2	11431.00	34710.00	186.80	0	Spot (Block30, Row2, Column8)	711.82	692.00	131.27	0.01	0.18	582.00	602.35	582.00	220.28	0.01	0.37	28.00	0.00	0.00	110.00	129.82	700433.00	0.50	640.21	611.00
30	1	3	9318.00	34996.00	158.80	0	Spot (Block30, Row3, Column1)	948.39	902.00	247.48	0.02	0.26	501.00	512.17	501.00	67.15	0.01	0.13	99.00	93.00	0.00	401.00	447.39	661973.00	6.50	636.24	631.50
30	2	3	9601.00	35011.00	202.50	0	Spot (Block30, Row3, Column2)	686.85	675.00	126.64	0.01	0.18	504.00	528.62	504.00	94.07	0.02	0.18	68.00	44.00	0.00	171.00	182.85	796748.00	1.68	576.94	561.00
30	3	3	9909.00	35000.00	152.20	0	Spot (Block30, Row3, Column3)	1344.84	1201.50	566.11	0.05	0.42	509.00	535.18	509.00	83.54	0.02	0.16	99.00	98.00	0.00	692.50	835.84	855316.00	9.69	706.57	700.00
30	4	3	10220.00	35009.00	154.50	0	Spot (Block30, Row3, Column4)	1243.11	1211.00	338.74	0.01	0.27	513.00	542.68	513.00	78.89	0.02	0.15	100.00	99.00	0.00	698.00	730.11	820450.00	8.88	695.27	696.00
30	5	3	10522.00	35023.00	159.85	0	Spot (Block30, Row3, Column5)	1072.59	931.00	612.26	0.06	0.57	559.00	577.70	559.00	127.48	0.01	0.22	90.00	68.00	0.00	372.00	513.59	757250.00	3.88	674.74	653.50
30	6	3	10819.00	35008.00	213.10	0	Spot (Block30, Row3, Column6)	5724.64	4372.00	3285.05	0.12	0.57	591.00	621.94	591.00	164.73	0.02	0.26	100.00	100.00	0.00	3781.00	5133.64	7419138.00	30.98	2014.83	2010.50
30	7	3	11128.00	35010.00	159.85	0	Spot (Block30, Row3, Column7)	945.78	886.00	247.83	0.03	0.26	556.00	573.16	556.00	120.17	0.01	0.21	90.00	68.00	0.00	330.00	389.78	669609.00	3.10	671.08	653.50
30	8	3	11425.00	35018.00	153.65	0	Spot (Block30, Row3, Column8)	1818.84	1716.50	547.69	0.03	0.30	576.00	571.97	576.00	89.96	0.00	0.16	100.00	99.00	0.00	1140.50	1242.84	1171334.00	13.86	911.88	891.00
30	1	4	9314.00	35300.00	157.05	0	Spot (Block30, Row4, Column1)	1128.46	1027.00	345.54	0.04	0.31	504.00	531.83	504.00	94.75	0.02	0.18	99.00	96.00	0.00	523.00	624.46	763968.00	6.30	671.84	670.50
30	2	4	9613.00	35305.00	173.30	0	Spot (Block30, Row4, Column2)	3105.75	2964.00	1376.39	0.02	0.44	515.00	556.16	515.00	116.35	0.03	0.21	100.00	100.00	0.00	2449.00	2590.75	2599510.00	21.91	1144.35	1126.00
30	3	4	9922.00	35304.00	143.40	0	Spot (Block30, Row4, Column3)	3207.56	2904.50	1403.93	0.04	0.44	519.00	564.04	519.00	121.61	0.04	0.22	100.00	100.00	0.00	2385.50	2688.56	1796235.00	21.74	1136.74	1053.00
30	4	4	10191.00	35312.00	181.50	0	Spot (Block30, Row4, Column4)	656.21	621.00	96.41	0.02	0.15	513.00	541.15	513.00	73.96	0.02	0.14	69.00	45.00	0.00	108.00	143.21	606339.00	1.56	603.55	594.00
30	5	4	10495.00	35310.00	196.00	0	Spot (Block30, Row4, Column5)	725.60	688.00	156.18	0.02	0.22	515.00	543.63	515.00	78.36	0.02	0.14	87.00	61.00	0.00	173.00	210.60	791629.00	2.32	603.62	593.00
30	6	4	10819.00	35303.00	202.05	0	Spot (Block30, Row4, Column6)	1130.69	1106.00	271.76	0.01	0.24	563.00	580.05	563.00	126.25	0.01	0.22	98.00	88.00	0.00	543.00	567.69	1312730.00	4.36	703.44	694.00
30	7	4	11106.00	35316.00	185.75	0	Spot (Block30, Row4, Column7)	880.78	791.00	285.11	0.05	0.32	567.00	571.65	567.00	95.83	0.00	0.17	80.00	59.00	0.00	224.00	313.78	853473.00	3.23	641.28	612.50
30	8	4	11411.00	35315.00	173.05	0	Spot (Block30, Row4, Column8)	728.43	700.00	127.76	0.02	0.18	576.00	570.75	576.00	86.11	0.00	0.15	69.00	39.00	0.00	124.00	152.43	608967.00	1.83	610.61	594.00
30	1	5	9321.00	35605.00	161.55	0	Spot (Block30, Row5, Column1)	915.64	898.50	212.03	0.01	0.23	506.00	542.52	506.00	117.32	0.03	0.22	95.00	79.00	0.00	392.50	409.64	661095.00	3.18	621.03	606.50
30	2	5	9615.00	35604.00	152.70	0	Spot (Block30, Row5, Column2)	1812.54	1722.00	561.10	0.02	0.31	518.00	573.21	518.00	144.82	0.04	0.25	100.00	99.00	0.00	1204.00	1294.54	1165464.00	8.56	820.65	770.00
30	3	5	9918.00	35606.00	148.85	0	Spot (Block30, Row5, Column3)	9240.99	7974.00	5049.70	0.06	0.55	545.00	580.63	545.00	144.69	0.03	0.25	100.00	100.00	0.00	7429.00	8695.99	5609279.00	59.85	2070.53	1821.00
30	4	5	10220.00	35607.00	155.70	0	Spot (Block30, Row5, Column4)	1228.42	1085.00	427.55	0.05	0.35	522.00	556.27	522.00	104.86	0.03	0.19	99.00	94.00	0.00	563.00	706.42	816900.00	6.41	692.21	703.00
30	5	5	10519.00	35606.00	138.90	0	Spot (Block30, Row5, Column5)	4832.67	4356.00	2438.42	0.05	0.50	513.00	542.74	513.00	80.20	0.02	0.15	100.00	100.00	0.00	3843.00	4319.67	2527487.00	53.49	1528.15	1165.00
30	6	5	10823.00	35610.00	193.20	0	Spot (Block30, Row5, Column6)	687.41	684.00	121.14	0.00	0.18	518.00	554.71	518.00	93.76	0.03	0.17	63.00	38.00	0.00	166.00	169.41	724527.00	1.42	593.42	572.50
30	7	5	11121.00	35612.00	202.15	0	Spot (Block30, Row5, Column7)	2896.14	2472.00	1377.24	0.07	0.48	548.00	571.50	548.00	106.27	0.02	0.19	100.00	100.00	0.00	1924.00	2348.14	3356622.00	21.88	1205.54	1154.50
30	8	5	11416.00	35612.00	148.15	0	Spot (Block30, Row5, Column8)	1299.60	1227.00	463.98	0.02	0.36	571.00	568.50	571.00	92.51	0.00	0.16	99.00	88.00	0.00	656.00	728.60	783659.00	7.90	744.58	716.00
30	1	6	9313.00	35903.00	214.50	0	Spot (Block30, Row6, Column1)	4622.54	3338.50	2827.70	0.14	0.61	521.00	584.14	521.00	167.14	0.05	0.29	100.00	100.00	0.00	2817.50	4101.54	6055531.00	24.16	1696.79	1703.00
30	2	6	9613.00	35902.00	215.00	0	Spot (Block30, Row6, Column2)	2116.04	1945.00	763.23	0.04	0.36	515.00	561.51	515.00	128.21	0.04	0.23	100.00	100.00	0.00	1430.00	1601.04	2784710.00	12.13	1019.15	1007.50
30	3	6	9903.00	35903.00	148.25	0	Spot (Block30, Row6, Column3)	1404.68	1313.00	479.11	0.03	0.34	522.00	560.52	522.00	127.92	0.03	0.23	99.00	95.00	0.00	791.00	882.68	848429.00	6.60	733.44	706.00
30	4	6	10216.00	35904.00	164.10	0	Spot (Block30, Row6, Column4)	861.96	807.00	198.39	0.03	0.23	523.00	546.66	523.00	74.95	0.02	0.14	96.00	84.00	0.00	284.00	338.96	643021.00	4.21	622.98	598.00
30	5	6	10514.00	35905.00	140.95	0	Spot (Block30, Row6, Column5)	3900.91	3717.00	1870.96	0.02	0.48	513.00	541.79	513.00	79.66	0.02	0.15	100.00	100.00	0.00	3204.00	3387.91	2098689.00	42.17	1216.05	1144.00
30	6	6	10816.00	35910.00	199.35	0	Spot (Block30, Row6, Column6)	688.08	672.00	127.36	0.01	0.19	511.00	542.63	511.00	86.34	0.03	0.16	71.00	42.00	0.00	161.00	177.08	774093.00	1.68	595.05	592.00
30	7	6	11115.00	35906.00	155.40	0	Spot (Block30, Row6, Column7)	1207.00	1101.00	406.26	0.04	0.34	517.00	551.48	517.00	91.10	0.03	0.17	99.00	99.00	0.00	584.00	690.00	802656.00	7.20	700.27	689.00
30	8	6	11419.00	35921.00	147.60	0	Spot (Block30, Row6, Column8)	1244.42	1187.00	395.57	0.02	0.32	573.00	568.24	573.00	83.81	0.00	0.15	98.00	96.00	0.00	614.00	671.42	737942.00	8.07	758.87	746.00
30	1	7	9311.00	36201.00	158.10	0	Spot (Block30, Row7, Column1)	4092.42	3646.00	1900.79	0.05	0.46	512.00	564.60	512.00	146.79	0.04	0.26	100.00	100.00	0.00	3134.00	3580.42	2823769.00	24.03	1238.56	1203.50
30	2	7	9606.00	36201.00	227.90	0	Spot (Block30, Row7, Column2)	636.61	605.00	103.46	0.02	0.16	505.00	541.29	505.00	116.29	0.03	0.21	41.00	14.00	0.00	100.00	131.61	951098.00	0.82	545.60	523.00
30	3	7	9898.00	36197.00	216.75	0	Spot (Block30, Row7, Column3)	636.67	600.00	94.78	0.03	0.15	504.00	522.70	504.00	73.46	0.02	0.14	75.00	40.00	0.00	96.00	132.67	855679.00	1.55	572.03	564.00
30	4	7	10210.00	36214.00	229.60	0	Spot (Block30, Row7, Column4)	609.14	596.00	96.58	0.01	0.16	507.00	532.22	507.00	75.42	0.02	0.14	60.00	34.00	0.00	89.00	102.14	919799.00	1.02	543.72	512.00
30	5	7	10506.00	36202.00	190.50	0	Spot (Block30, Row7, Column5)	737.74	703.00	147.57	0.02	0.20	509.00	540.96	509.00	88.39	0.03	0.16	82.00	56.00	0.00	194.00	228.74	757656.00	2.23	606.07	588.00
30	6	7	10809.00	36215.00	218.15	0	Spot (Block30, Row7, Column6)	2306.35	2199.00	910.98	0.02	0.39	555.00	580.70	555.00	147.45	0.02	0.25	100.00	99.00	0.00	1644.00	1751.35	3134327.00	11.70	1042.65	970.00
30	7	7	11102.00	36219.00	161.20	0	Spot (Block30, Row7, Column7)	1113.96	1070.00	309.55	0.02	0.28	552.00	564.11	552.00	100.50	0.01	0.18	98.00	92.00	0.00	518.00	561.96	797594.00	5.47	695.46	695.50
30	8	7	11419.00	36220.00	199.00	0	Spot (Block30, Row7, Column8)	1601.59	1528.00	411.98	0.02	0.26	577.00	575.16	577.00	90.10	0.00	0.16	100.00	99.00	0.00	951.00	1024.59	1785770.00	11.39	870.98	846.00
30	1	8	9304.00	36511.00	150.70	0	Spot (Block30, Row8, Column1)	1377.65	1294.50	468.34	0.03	0.34	508.00	543.12	508.00	98.82	0.03	0.18	100.00	99.00	0.00	786.50	869.65	854142.00	8.44	723.49	701.50
30	2	8	9608.00	36504.00	226.95	0	Spot (Block30, Row8, Column2)	668.00	667.00	123.35	0.00	0.18	508.00	544.14	508.00	190.90	0.03	0.35	35.00	5.00	0.00	159.00	160.00	988633.00	0.65	577.65	585.00
30	3	8	9894.00	36505.00	157.85	0	Spot (Block30, Row8, Column3)	942.67	901.00	255.27	0.02	0.27	514.00	542.94	514.00	79.16	0.02	0.15	97.00	87.00	0.00	387.00	428.67	643845.00	5.05	654.61	620.00
30	4	8	10212.00	36504.00	145.45	0	Spot (Block30, Row8, Column4)	3332.99	3110.00	1290.92	0.03	0.39	508.00	538.75	508.00	79.04	0.03	0.15	100.00	100.00	0.00	2602.00	2824.99	1923137.00	35.35	1165.33	1096.00
30	5	8	10504.00	36505.00	230.90	0	Spot (Block30, Row8, Column5)	641.44	609.00	113.43	0.02	0.18	510.00	557.66	510.00	141.99	0.04	0.25	43.00	10.00	0.00	99.00	131.44	982680.00	0.59	568.79	584.00
30	6	8	10814.00	36509.00	207.45	0	Spot (Block30, Row8, Column6)	7303.44	4843.50	5395.15	0.18	0.74	580.00	615.42	580.00	203.84	0.03	0.33	100.00	100.00	0.00	4263.50	6723.44	8924806.00	32.81	2119.03	2107.00
30	7	8	11124.00	36511.00	162.30	0	Spot (Block30, Row8, Column7)	899.94	846.00	220.87	0.03	0.25	583.00	593.05	583.00	149.75	0.01	0.25	75.00	41.00	0.00	263.00	316.94	655153.00	2.05	688.68	686.00
30	8	8	11398.00	36513.00	151.05	0	Spot (Block30, Row8, Column8)	974.63	903.50	233.85	0.03	0.24	588.00	593.11	588.00	96.73	0.00	0.16	96.00	78.00	0.00	315.50	386.63	610118.00	3.94	704.82	704.00
31	1	1	13827.00	34421.00	152.80	0	Spot (Block31, Row1, Column1)	38214.75	35843.00	19800.48	0.03	0.52	794.00	840.53	794.00	188.70	0.02	0.22	100.00	100.00	18.22	35049.00	37420.75	24533984.00	198.06	7945.52	6589.50
31	2	1	14116.00	34428.00	148.25	0	Spot (Block31, Row1, Column2)	2131.00	1990.00	673.61	0.03	0.32	793.00	829.65	793.00	158.68	0.02	0.19	100.00	99.00	0.00	1197.00	1338.00	1284993.00	8.20	1187.70	1181.00
31	3	1	14427.00	34429.00	171.85	0	Spot (Block31, Row1, Column3)	1125.04	1096.00	222.60	0.01	0.20	788.00	803.03	788.00	135.90	0.01	0.17	79.00	57.00	0.00	308.00	337.04	928162.00	2.37	927.33	897.50
31	4	1	14721.00	34435.00	156.05	0	Spot (Block31, Row1, Column4)	1741.12	1672.00	521.40	0.02	0.30	781.00	790.72	781.00	137.02	0.01	0.17	99.00	97.00	0.00	891.00	960.12	1168289.00	6.94	1017.91	1017.00
31	5	1	15025.00	34436.00	156.65	0	Spot (Block31, Row1, Column5)	1308.82	1323.00	298.33	0.00	0.23	788.00	801.02	788.00	145.57	0.01	0.18	88.00	76.00	0.00	535.00	520.82	890000.00	3.49	925.80	903.00
31	6	1	15315.00	34436.00	152.45	0	Spot (Block31, Row1, Column6)	1914.92	1817.50	576.16	0.02	0.30	789.00	804.18	789.00	140.84	0.01	0.18	99.00	95.00	0.00	1028.50	1125.92	1225548.00	7.89	1102.91	1047.00
31	7	1	15617.00	34437.00	152.15	0	Spot (Block31, Row1, Column7)	2350.51	2274.50	831.81	0.01	0.35	793.00	842.81	793.00	302.54	0.03	0.36	99.00	83.00	0.00	1481.50	1557.51	1485525.00	4.98	1187.07	1143.50
31	8	1	15908.00	34443.00	153.10	0	Spot (Block31, Row1, Column8)	61723.80	65535.00	8292.74	0.03	0.13	796.00	878.40	796.00	391.29	0.04	0.45	100.00	100.00	74.53	64739.00	60927.80	39256680.00	155.50	14986.27	10584.00
31	1	2	13802.00	34735.00	173.00	0	Spot (Block31, Row2, Column1)	958.35	907.00	164.19	0.02	0.17	792.00	823.46	792.00	159.72	0.02	0.19	48.00	17.00	0.00	115.00	166.35	802135.00	0.84	905.21	886.00
31	2	2	14123.00	34731.00	136.55	0	Spot (Block31, Row2, Column2)	1367.34	1316.00	232.58	0.02	0.17	790.00	807.10	790.00	129.67	0.01	0.16	99.00	96.00	0.00	526.00	577.34	687773.00	4.32	984.86	963.00
31	3	2	14421.00	34725.00	189.75	0	Spot (Block31, Row2, Column3)	1000.44	981.00	169.40	0.01	0.17	787.00	793.65	787.00	127.29	0.00	0.16	58.00	36.00	0.00	194.00	213.44	1014451.00	1.62	856.25	818.00
31	4	2	14733.00	34720.00	190.60	0	Spot (Block31, Row2, Column4)	1361.72	1157.50	1341.92	0.07	0.99	784.00	785.90	784.00	130.65	0.00	0.17	88.00	67.00	0.00	373.50	577.72	1391682.00	4.41	936.54	897.50
31	5	2	15024.00	34729.00	189.60	0	Spot (Block31, Row2, Column5)	2749.61	2697.00	798.67	0.01	0.29	784.00	793.12	784.00	139.21	0.01	0.18	100.00	99.00	0.00	1913.00	1965.61	2785353.00	14.05	1340.15	1302.00
31	6	2	15313.00	34731.00	179.85	0	Spot (Block31, Row2, Column6)	1138.28	1085.00	214.64	0.02	0.19	790.00	804.04	790.00	138.71	0.01	0.17	86.00	59.00	0.00	295.00	348.28	1033554.00	2.41	921.32	906.00
31	7	2	15619.00	34732.00	200.80	0	Spot (Block31, Row2, Column7)	1049.60	985.00	249.68	0.03	0.24	786.00	800.58	786.00	133.23	0.01	0.17	62.00	42.00	0.00	199.00	263.60	1202844.00	1.87	871.00	796.50
31	8	2	15952.00	34742.00	176.95	0	Spot (Block31, Row2, Column8)	926.96	901.00	167.63	0.01	0.18	786.00	838.52	786.00	279.98	0.03	0.33	22.00	0.00	0.00	115.00	140.96	812948.00	0.32	876.59	856.00
31	1	3	13823.00	35025.00	150.10	0	Spot (Block31, Row3, Column1)	1792.88	1687.00	503.50	0.03	0.28	790.00	813.20	790.00	138.66	0.01	0.17	100.00	99.00	0.00	897.00	1002.88	1102622.00	7.07	1106.70	1109.00
31	2	3	14123.00	35032.00	161.65	0	Spot (Block31, Row3, Column2)	1200.39	1197.00	190.13	0.00	0.16	789.00	804.64	789.00	137.09	0.01	0.17	93.00	79.00	0.00	408.00	411.39	864281.00	2.89	951.40	911.00
31	3	3	14411.00	35024.00	145.65	0	Spot (Block31, Row3, Column3)	4109.67	3616.00	1508.52	0.06	0.37	791.00	804.00	791.00	139.77	0.01	0.17	100.00	100.00	0.00	2825.00	3318.67	2379496.00	23.65	1620.68	1463.00
31	4	3	14725.00	35030.00	153.85	0	Spot (Block31, Row3, Column4)	2471.82	2319.50	936.32	0.03	0.38	790.00	798.03	790.00	135.70	0.00	0.17	100.00	100.00	0.00	1529.50	1681.82	1616569.00	12.33	1132.44	1099.00
31	5	3	15026.00	35032.00	146.75	0	Spot (Block31, Row3, Column5)	2905.39	2784.00	1130.25	0.02	0.39	792.00	816.28	792.00	147.76	0.01	0.18	100.00	99.00	0.00	1992.00	2113.39	1711274.00	14.14	1317.12	1248.50
31	6	3	15319.00	35032.00	200.35	0	Spot (Block31, Row3, Column6)	3341.74	2873.00	1584.72	0.07	0.47	793.00	815.68	793.00	146.43	0.01	0.18	100.00	100.00	0.00	2080.00	2548.74	3806243.00	17.25	1529.17	1513.00
31	7	3	15627.00	35038.00	156.55	0	Spot (Block31, Row3, Column7)	1299.38	1255.00	292.09	0.02	0.22	781.00	784.22	781.00	140.21	0.00	0.18	95.00	76.00	0.00	474.00	518.38	878378.00	3.67	895.12	901.00
31	8	3	15922.00	35047.00	156.35	0	Spot (Block31, Row3, Column8)	3333.15	2988.50	1524.94	0.05	0.46	781.00	798.84	781.00	145.91	0.01	0.18	99.00	98.00	0.00	2207.50	2552.15	2253208.00	17.37	1439.17	1278.50
31	1	4	13819.00	35324.00	155.65	0	Spot (Block31, Row4, Column1)	2109.08	1943.50	784.00	0.04	0.37	786.00	799.69	786.00	138.83	0.01	0.17	100.00	99.00	0.00	1157.50	1323.08	1413081.00	9.43	1094.26	1056.00
31	2	4	14124.00	35325.00	199.15	0	Spot (Block31, Row4, Column2)	1218.10	1180.50	281.68	0.01	0.23	784.00	795.25	784.00	141.43	0.01	0.18	86.00	66.00	0.00	396.50	434.10	1366704.00	2.99	950.72	940.00
31	3	4	14425.00	35327.00	146.05	0	Spot (Block31, Row4, Column3)	8268.41	7600.00	4145.08	0.04	0.50	791.00	810.91	791.00	146.71	0.01	0.18	100.00	100.00	0.00	6809.00	7477.41	4812214.00	50.83	2464.68	2039.00
31	4	4	14710.00	35340.00	198.90	0	Spot (Block31, Row4, Column4)	989.24	985.00	182.54	0.00	0.18	789.50	796.37	789.50	136.46	0.00	0.17	55.00	34.00	0.00	195.50	199.74	1103005.00	1.41	871.31	822.00
31	5	4	15006.00	35336.00	146.80	0	Spot (Block31, Row4, Column5)	1881.14	1798.00	648.26	0.02	0.34	788.00	802.56	788.00	142.21	0.01	0.18	99.00	97.00	0.00	1010.00	1093.14	1107992.00	7.58	1122.04	1094.00
31	6	4	15325.00	35331.00	188.50	0	Spot (Block31, Row4, Column6)	3814.80	3734.00	975.74	0.01	0.26	785.00	798.48	785.00	136.46	0.01	0.17	100.00	100.00	0.00	2949.00	3029.80	3814803.00	22.10	1632.72	1524.00
31	7	4	15612.00	35336.00	186.25	0	Spot (Block31, Row4, Column7)	1147.14	1085.00	283.96	0.02	0.25	785.00	817.04	785.00	211.57	0.02	0.26	66.00	31.00	0.00	300.00	362.14	1119607.00	1.56	886.25	902.00
31	8	4	15927.00	35356.00	160.35	0	Spot (Block31, Row4, Column8)	1073.98	1079.50	181.77	0.00	0.17	790.00	821.88	790.00	138.51	0.02	0.17	73.00	51.00	0.00	289.50	283.98	764675.00	1.82	957.99	929.00
31	1	5	13825.00	35627.00	145.80	0	Spot (Block31, Row5, Column1)	2978.28	2654.50	1301.63	0.05	0.44	787.00	805.61	787.00	149.24	0.01	0.19	100.00	100.00	0.00	1867.50	2191.28	1727405.00	14.56	1246.91	1196.50
31	2	5	14113.00	35628.00	152.05	0	Spot (Block31, Row5, Column2)	3620.45	3377.00	1471.16	0.03	0.41	789.00	816.44	789.00	173.86	0.01	0.21	100.00	100.00	0.00	2588.00	2831.45	2295368.00	16.13	1495.12	1376.00
31	3	5	14422.00	35630.00	153.50	0	Spot (Block31, Row5, Column3)	2714.56	2467.00	1059.09	0.04	0.39	789.00	806.12	789.00	141.14	0.01	0.18	100.00	100.00	0.00	1678.00	1925.56	1748178.00	13.52	1290.90	1300.50
31	4	5	14714.00	35634.00	177.25	0	Spot (Block31, Row5, Column4)	1335.22	1242.00	397.88	0.03	0.30	782.00	787.34	782.00	141.31	0.00	0.18	89.00	71.00	0.00	460.00	553.22	1170986.00	3.88	961.97	937.00
31	5	5	15025.00	35630.00	141.60	0	Spot (Block31, Row5, Column5)	12046.49	11078.00	5717.34	0.04	0.47	785.00	794.15	785.00	147.67	0.01	0.19	100.00	100.00	0.00	10293.00	11261.49	6637614.00	76.20	3047.12	2288.00
31	6	5	15310.00	35639.00	178.50	0	Spot (Block31, Row5, Column6)	1139.03	1096.50	237.19	0.02	0.21	785.00	815.67	785.00	225.88	0.02	0.28	67.00	30.00	0.00	311.50	354.03	1011457.00	1.43	906.53	916.50
31	7	5	15623.00	35639.00	190.35	0	Spot (Block31, Row5, Column7)	14239.25	12225.50	8429.96	0.07	0.59	802.00	878.00	802.00	280.50	0.04	0.32	100.00	100.00	0.00	11423.50	13437.25	14524037.00	47.63	3831.77	3849.00
31	8	5	15917.00	35642.00	150.35	0	Spot (Block31, Row5, Column8)	1542.15	1416.50	387.78	0.04	0.25	811.00	871.59	811.00	210.43	0.03	0.24	96.00	79.00	0.00	605.50	731.15	953048.00	3.19	1052.34	1045.00
31	1	6	13816.00	35928.00	204.30	0	Spot (Block31, Row6, Column1)	2781.40	2294.00	1330.56	0.08	0.48	786.00	827.64	786.00	185.97	0.02	0.22	100.00	99.00	0.00	1508.00	1995.40	3298742.00	10.51	1342.50	1306.00
31	2	6	14119.00	35926.00	208.70	0	Spot (Block31, Row6, Column2)	6886.08	6208.00	3220.40	0.05	0.47	795.00	833.04	795.00	211.74	0.02	0.25	100.00	100.00	0.00	5413.00	6091.08	8524967.00	28.59	2443.31	2415.00
31	3	6	14407.00	35927.00	151.00	0	Spot (Block31, Row6, Column3)	2629.99	2452.00	1130.93	0.03	0.43	785.00	797.20	785.00	172.31	0.01	0.22	100.00	99.00	0.00	1667.00	1844.99	1641115.00	10.64	1172.13	1158.00
31	4	6	14712.00	35928.00	145.70	0	Spot (Block31, Row6, Column4)	1388.98	1348.00	288.34	0.01	0.21	773.00	774.79	773.00	139.69	0.00	0.18	99.00	88.00	0.00	575.00	615.98	804219.00	4.40	1006.31	1015.00
31	5	6	15017.00	35932.00	139.25	0	Spot (Block31, Row6, Column5)	8475.86	8298.00	3767.79	0.01	0.44	774.00	784.10	774.00	150.53	0.01	0.19	100.00	100.00	0.00	7524.00	7701.86	4509160.00	51.10	2644.23	2268.00
31	6	6	15322.00	35938.00	164.00	0	Spot (Block31, Row6, Column6)	998.48	1004.00	150.28	0.00	0.15	782.00	803.22	782.00	180.77	0.01	0.23	62.00	15.00	0.00	222.00	216.48	741874.00	1.08	855.21	810.50
31	7	6	15622.00	35935.00	149.80	0	Spot (Block31, Row6, Column7)	1809.61	1704.50	495.37	0.03	0.27	794.00	837.34	794.00	212.66	0.02	0.25	99.00	92.00	0.00	910.50	1015.61	1118339.00	4.57	1096.10	1074.50
31	8	6	15925.00	35938.00	147.25	0	Spot (Block31, Row6, Column8)	1663.97	1640.00	371.88	0.01	0.22	811.00	859.01	811.00	153.86	0.02	0.18	99.00	95.00	0.00	829.00	852.97	983409.00	5.23	1079.66	1048.00
31	1	7	13815.00	36229.00	181.10	0	Spot (Block31, Row7, Column1)	1375.98	1311.00	370.54	0.02	0.27	779.00	793.87	779.00	144.21	0.01	0.18	92.00	75.00	0.00	532.00	596.98	1265901.00	4.04	967.41	925.00
31	2	7	14115.00	36222.00	199.35	0	Spot (Block31, Row7, Column2)	933.95	888.00	176.38	0.02	0.19	775.00	778.89	775.00	167.04	0.00	0.21	41.00	16.00	0.00	113.00	158.95	1056299.00	0.93	820.66	800.50
31	3	7	14410.00	36221.00	214.25	0	Spot (Block31, Row7, Column3)	878.68	872.00	155.15	0.00	0.18	713.00	756.96	713.00	125.88	0.03	0.17	53.00	27.00	0.00	159.00	165.68	1152824.00	0.97	779.72	783.00
31	4	7	14708.00	36240.00	192.40	0	Spot (Block31, Row7, Column4)	910.11	891.00	144.18	0.01	0.16	710.00	757.03	710.00	134.86	0.03	0.18	62.00	34.00	0.00	181.00	200.11	953794.00	1.14	802.79	775.00
31	5	7	15022.00	36234.00	215.65	0	Spot (Block31, Row7, Column5)	1052.94	999.50	220.22	0.02	0.21	753.00	786.07	753.00	189.52	0.02	0.24	64.00	30.00	0.00	246.50	299.94	1398304.00	1.41	888.84	869.00
31	6	7	15312.00	36233.00	197.05	0	Spot (Block31, Row7, Column6)	8797.88	8374.00	4048.06	0.02	0.46	795.00	854.41	795.00	247.94	0.03	0.29	100.00	100.00	0.00	7579.00	8002.88	9668866.00	32.04	2741.96	2705.00
31	7	7	15599.00	36239.00	155.85	0	Spot (Block31, Row7, Column7)	1581.88	1531.00	373.58	0.01	0.24	798.00	848.24	798.00	196.16	0.03	0.23	98.00	85.00	0.00	733.00	783.88	1058276.00	3.74	1030.75	1030.00
31	8	7	15921.00	36242.00	189.15	0	Spot (Block31, Row7, Column8)	6324.44	6290.00	1477.18	0.00	0.23	826.00	866.93	826.00	164.84	0.02	0.19	100.00	100.00	0.00	5464.00	5498.44	6412977.00	33.11	2310.19	2255.00
31	1	8	13805.00	36543.00	151.60	0	Spot (Block31, Row8, Column1)	1983.53	1688.00	1308.93	0.07	0.66	782.00	798.75	782.00	145.01	0.01	0.18	98.00	92.00	0.00	906.00	1201.53	1251610.00	8.17	1129.26	1125.00
31	2	8	14112.00	36529.00	166.75	0	Spot (Block31, Row8, Column2)	1051.32	1007.00	181.11	0.02	0.17	762.00	765.00	762.00	136.22	0.00	0.18	76.00	47.00	0.00	245.00	289.32	810570.00	2.10	862.70	815.00
31	3	8	14403.00	36539.00	162.00	0	Spot (Block31, Row8, Column3)	1126.14	1066.00	241.57	0.02	0.21	744.00	764.30	744.00	136.30	0.01	0.18	87.00	59.00	0.00	322.00	382.14	816451.00	2.65	892.41	895.00
31	4	8	14718.00	36531.00	147.05	0	Spot (Block31, Row8, Column4)	9504.67	8935.00	4784.69	0.03	0.50	766.00	773.52	766.00	145.62	0.00	0.19	100.00	100.00	0.00	8169.00	8738.67	5607753.00	59.96	2570.18	2282.00
31	5	8	15003.00	36535.00	196.95	0	Spot (Block31, Row8, Column5)	939.86	906.50	148.11	0.02	0.16	778.00	794.39	778.00	163.31	0.01	0.21	42.00	18.00	0.00	128.50	161.86	1031971.00	0.89	863.44	871.00
31	6	8	15316.00	36532.00	177.85	0	Spot (Block31, Row8, Column6)	5728.67	4809.00	3366.96	0.08	0.59	794.50	858.74	794.50	229.16	0.03	0.27	100.00	100.00	0.00	4014.50	4934.17	5081330.00	21.25	1842.99	1815.00
31	7	8	15614.00	36533.00	160.30	0	Spot (Block31, Row8, Column7)	1464.79	1331.00	377.24	0.04	0.26	797.00	843.96	797.00	172.58	0.02	0.20	98.00	84.00	0.00	534.00	667.79	1035606.00	3.60	966.10	938.00
31	8	8	15900.00	36546.00	157.30	0	Spot (Block31, Row8, Column8)	1888.00	1737.00	688.43	0.04	0.36	851.00	867.62	851.00	161.29	0.01	0.19	98.00	92.00	0.00	886.00	1037.00	1281952.00	6.33	1125.22	1072.00
32	1	1	18326.00	34444.00	154.15	0	Spot (Block32, Row1, Column1)	41482.79	40618.50	18849.98	0.01	0.45	885.00	915.32	885.00	196.47	0.01	0.21	100.00	100.00	23.02	39733.50	40597.79	27212860.00	206.48	8552.57	7030.50
32	2	1	18615.00	34451.00	148.55	0	Spot (Block32, Row1, Column2)	1324.62	1288.00	199.86	0.01	0.15	892.00	923.64	892.00	159.93	0.02	0.17	91.00	63.00	0.00	396.00	432.62	796095.00	2.51	1051.64	1013.00
32	3	1	18918.00	34459.00	214.40	0	Spot (Block32, Row1, Column3)	1111.42	1098.00	186.49	0.01	0.17	890.00	913.43	890.00	128.42	0.01	0.14	59.00	38.00	0.00	208.00	221.42	1460411.00	1.54	981.47	972.00
32	4	1	19222.00	34445.00	167.50	0	Spot (Block32, Row1, Column4)	1259.54	1273.00	198.70	0.00	0.16	895.00	922.55	895.00	128.32	0.01	0.14	86.00	67.00	0.00	378.00	364.54	982440.00	2.63	1039.40	1010.50
32	5	1	19525.00	34443.00	179.35	0	Spot (Block32, Row1, Column5)	1122.03	1102.00	171.49	0.01	0.15	896.00	930.90	896.00	127.82	0.02	0.14	63.00	39.00	0.00	206.00	226.03	1009825.00	1.50	1001.68	983.50
32	6	1	19814.00	34446.00	201.75	0	Spot (Block32, Row1, Column6)	1119.43	1098.00	172.55	0.01	0.15	891.00	916.96	891.00	123.95	0.01	0.14	65.00	40.00	0.00	207.00	228.43	1294057.00	1.63	980.75	987.00
32	7	1	20116.00	34455.00	181.20	0	Spot (Block32, Row1, Column7)	1234.72	1215.00	224.05	0.01	0.18	892.00	936.39	892.00	266.87	0.02	0.29	58.00	22.00	0.00	323.00	342.72	1135944.00	1.12	986.91	980.00
32	8	1	20407.00	34465.00	154.05	0	Spot (Block32, Row1, Column8)	61165.41	65535.00	8771.77	0.03	0.14	975.00	1009.03	975.00	346.14	0.01	0.34	100.00	100.00	72.07	64560.00	60190.41	39635536.00	173.79	15907.23	11192.50
32	1	2	18311.00	34764.00	157.95	0	Spot (Block32, Row2, Column1)	1034.95	1002.50	162.27	0.01	0.16	878.00	889.00	878.00	155.86	0.01	0.18	39.00	18.00	0.00	124.50	156.95	709976.00	0.94	964.52	901.00
32	2	2	18636.00	34752.00	149.55	0	Spot (Block32, Row2, Column2)	1068.19	1058.00	153.52	0.00	0.14	884.00	901.04	884.00	137.65	0.01	0.15	51.00	28.00	0.00	174.00	184.19	656939.00	1.21	959.87	902.00
32	3	2	18924.00	34752.00	204.95	0	Spot (Block32, Row2, Column3)	1132.95	1090.00	175.65	0.02	0.16	886.00	902.79	886.00	127.87	0.01	0.14	73.00	42.00	0.00	204.00	246.95	1348209.00	1.80	1008.08	994.00
32	4	2	19232.00	34755.00	184.60	0	Spot (Block32, Row2, Column4)	1134.05	1100.00	149.10	0.01	0.13	892.00	912.62	892.00	129.67	0.01	0.14	72.00	45.00	0.00	208.00	242.05	1080749.00	1.71	1044.24	1066.00
32	5	2	19524.00	34749.00	202.35	0	Spot (Block32, Row2, Column5)	1908.98	1870.00	390.32	0.01	0.20	899.00	927.21	899.00	126.55	0.01	0.14	100.00	99.00	0.00	971.00	1009.98	2227777.00	7.76	1299.30	1317.00
32	6	2	19820.00	34749.00	161.80	0	Spot (Block32, Row2, Column6)	1189.95	1158.50	186.33	0.01	0.16	895.00	933.22	895.00	146.84	0.02	0.16	74.00	40.00	0.00	263.50	294.95	868667.00	1.75	1014.50	993.00
32	7	2	20120.00	34755.00	204.20	0	Spot (Block32, Row2, Column7)	1050.86	1012.00	134.52	0.02	0.13	887.00	902.20	887.00	117.61	0.01	0.13	53.00	23.00	0.00	125.00	163.86	1251571.00	1.26	953.13	979.50
32	8	2	20431.00	34760.00	213.30	0	Spot (Block32, Row2, Column8)	1048.11	1002.00	146.99	0.02	0.14	909.00	964.12	909.00	245.32	0.03	0.25	22.00	1.00	0.00	93.00	139.11	1363594.00	0.34	989.52	991.00
32	1	3	18323.00	35044.00	185.05	0	Spot (Block32, Row3, Column1)	1232.39	1194.50	230.23	0.01	0.19	874.00	869.67	874.00	128.21	0.00	0.15	88.00	61.00	0.00	320.50	358.39	1190487.00	2.83	1005.46	1004.00
32	2	3	18629.00	35064.00	195.90	0	Spot (Block32, Row3, Column2)	1068.65	1066.00	179.35	0.00	0.17	879.00	883.21	879.00	130.92	0.00	0.15	55.00	29.00	0.00	187.00	189.65	1165893.00	1.42	990.40	993.00
32	3	3	18906.00	35045.00	170.25	0	Spot (Block32, Row3, Column3)	1417.43	1386.50	315.31	0.01	0.22	883.00	895.06	883.00	124.65	0.01	0.14	92.00	80.00	0.00	503.50	534.43	1142445.00	4.19	1050.92	1029.00
32	4	3	19226.00	35053.00	199.25	0	Spot (Block32, Row3, Column4)	1140.04	1115.00	166.38	0.01	0.15	883.00	892.88	883.00	118.47	0.00	0.13	74.00	48.00	0.00	232.00	257.04	1284825.00	2.09	997.72	979.00
32	5	3	19524.00	35059.00	172.75	0	Spot (Block32, Row3, Column5)	1283.64	1219.00	291.71	0.02	0.23	894.00	925.42	894.00	144.16	0.02	0.16	88.00	61.00	0.00	325.00	389.64	1074406.00	2.48	1010.15	994.50
32	6	3	19826.00	35056.00	182.25	0	Spot (Block32, Row3, Column6)	4617.65	3923.00	2342.23	0.07	0.51	899.00	952.22	899.00	167.34	0.02	0.18	100.00	100.00	0.00	3024.00	3718.65	4308263.00	21.90	1817.42	1787.50
32	7	3	20136.00	35068.00	198.10	0	Spot (Block32, Row3, Column7)	1070.34	1063.00	141.22	0.00	0.13	896.00	928.36	896.00	138.22	0.02	0.15	51.00	25.00	0.00	167.00	174.34	1191283.00	1.03	961.01	916.00
32	8	3	20420.00	35062.00	175.90	0	Spot (Block32, Row3, Column8)	1541.54	1465.50	368.73	0.02	0.24	899.00	922.63	899.00	107.87	0.01	0.12	99.00	92.00	0.00	566.50	642.54	1328808.00	5.74	1074.98	1067.00
32	1	4	18321.00	35343.00	211.65	0	Spot (Block32, Row4, Column1)	1071.29	1036.00	195.01	0.01	0.18	879.00	874.51	879.00	144.11	0.00	0.16	51.00	27.00	0.00	157.00	192.29	1365897.00	1.37	919.35	903.00
32	2	4	18620.00	35354.00	185.65	0	Spot (Block32, Row4, Column2)	1322.90	1292.00	267.06	0.01	0.20	884.00	887.52	884.00	139.92	0.00	0.16	85.00	67.00	0.00	408.00	438.90	1279244.00	3.11	1029.62	990.00
[truncated: 406,460 more chars]
